# Supplementary material for: Fixation of Expression Divergences by Natural Selection in Arabidopsis Coding Genes
Source: Int J Mol Sci. 2024 Dec 22;25(24):13710. doi: 10.3390/ijms252413710 (PMC11678068; doi:10.3390/ijms252413710)
Supplement: Supplementary file 1 [file ijms-25-13710-s001.zip › Table S1.xls]

## Sheet: ESTs
Table S1B. No. ESTs for Arabisopsis thaliana genes.
Locus	No. ESTs
AT1G01520	1
AT1G01700	1
AT1G01740	1
AT1G02575	1
AT1G02590	1
AT1G02620	1
AT1G02630	1
AT1G02650	1
AT1G02670	1
AT1G03103	1
AT1G03620	1
AT1G03720	1
AT1G03990	1
AT1G04150	1
AT1G04160	1
AT1G04180	1
AT1G04540	1
AT1G04600	1
AT1G04840	1
AT1G04880	1
AT1G05280	1
AT1G05530	1
AT1G05880	1
AT1G05990	1
AT1G06020	1
AT1G06330	1
AT1G06920	1
AT1G06970	1
AT1G07290	1
AT1G07330	1
AT1G07410	1
AT1G07550	1
AT1G07885	1
AT1G07900	1
AT1G08035	1
AT1G08100	1
AT1G08670	1
AT1G08950	1
AT1G09180	1
AT1G09480	1
AT1G09510	1
AT1G09880	1
AT1G10010	1
AT1G10220	1
AT1G10300	1
AT1G10440	1
AT1G10455	1
AT1G10560	1
AT1G10705	1
AT1G11340	1
AT1G11420	1
AT1G11520	1
AT1G11640	1
AT1G11920	1
AT1G12013	1
AT1G12030	1
AT1G12210	1
AT1G12490	1
AT1G12665	1
AT1G12855	1
AT1G12890	1
AT1G13040	1
AT1G13680	1
AT1G14185	1
AT1G14220	1
AT1G14470	1
AT1G14640	1
AT1G14642	1
AT1G16290	1
AT1G16515	1
AT1G16640	1
AT1G16800	1
AT1G16830	1
AT1G16950	1
AT1G16980	1
AT1G17240	1
AT1G18075	1
AT1G18350	1
AT1G18830	1
AT1G19290	1
AT1G19560	1
AT1G19750	1
AT1G19890	1
AT1G20015	1
AT1G20280	1
AT1G20590	1
AT1G20800	1
AT1G20925	1
AT1G20990	1
AT1G21220	1
AT1G21230	1
AT1G21529	1
AT1G22210	1
AT1G23465	1
AT1G23580	1
AT1G23910	1
AT1G24090	1
AT1G24130	1
AT1G24570	1
AT1G24650	1
AT1G24807	1
AT1G24879	1
AT1G24996	1
AT1G25054	1
AT1G25112	1
AT1G25141	1
AT1G25145	1
AT1G25250	1
AT1G25410	1
AT1G25988	1
AT1G26773	1
AT1G27080	1
AT1G27135	1
AT1G27285	1
AT1G27570	1
AT1G27720	1
AT1G27780	1
AT1G27860	1
AT1G28220	1
AT1G28306	1
AT1G28650	1
AT1G28720	1
AT1G28800	1
AT1G28820	1
AT1G29230	1
AT1G29962	1
AT1G30100	1
AT1G30420	1
AT1G30790	1
AT1G30900	1
AT1G31030	1
AT1G31258	1
AT1G31670	1
AT1G31990	1
AT1G32180	1
AT1G32415	1
AT1G32910	1
AT1G32970	1
AT1G33020	1
AT1G33160	1
AT1G33660	1
AT1G33720	1
AT1G33770	1
AT1G34392	1
AT1G34420	1
AT1G34740	1
AT1G35090	1
AT1G35270	1
AT1G35330	1
AT1G35435	1
AT1G35540	1
AT1G35690	1
AT1G35730	1
AT1G35770	1
AT1G35830	1
AT1G36150	1
AT1G36240	1
AT1G37015	1
AT1G37063	1
AT1G37340	1
AT1G38450	1
AT1G39270	1
AT1G40085	1
AT1G40131	1
AT1G40136	1
AT1G40230	1
AT1G40310	1
AT1G41875	1
AT1G41930	1
AT1G42050	1
AT1G42365	1
AT1G42367	1
AT1G42375	1
AT1G42410	1
AT1G42525	1
AT1G42605	1
AT1G43000	1
AT1G43666	1
AT1G43667	1
AT1G43675	1
AT1G43722	1
AT1G43745	1
AT1G43980	1
AT1G44050	1
AT1G44414	1
AT1G44870	1
AT1G45090	1
AT1G45100	1
AT1G45140	1
AT1G45234	1
AT1G45236	1
AT1G45240	1
AT1G45243	1
AT1G46120	1
AT1G47317	1
AT1G47990	1
AT1G48060	1
AT1G48145	1
AT1G48400	1
AT1G48510	1
AT1G48605	1
AT1G48660	1
AT1G48690	1
AT1G48730	1
AT1G48820	1
AT1G48890	1
AT1G49250	1
AT1G49610	1
AT1G49680	1
AT1G49920	1
AT1G50400	1
AT1G50530	1
AT1G50550	1
AT1G50580	1
AT1G50680	1
AT1G51250	1
AT1G51355	1
AT1G51930	1
AT1G51960	1
AT1G52570	1
AT1G52640	1
AT1G52660	1
AT1G53080	1
AT1G53470	1
AT1G53940	1
AT1G53950	1
AT1G54070	1
AT1G54280	1
AT1G54300	1
AT1G54960	1
AT1G55390	1
AT1G55420	1
AT1G56418	1
AT1G56540	1
AT1G56555	1
AT1G56690	1
AT1G57630	1
AT1G57740	1
AT1G57800	1
AT1G58130	1
AT1G58160	1
AT1G59265	1
AT1G59406	1
AT1G59880	1
AT1G59930	1
AT1G59950	1
AT1G60090	1
AT1G60095	1
AT1G60300	1
AT1G60505	1
AT1G60510	1
AT1G61060	1
AT1G61130	1
AT1G61200	1
AT1G61230	1
AT1G61400	1
AT1G61440	1
AT1G61710	1
AT1G61750	1
AT1G62190	1
AT1G62340	1
AT1G62355	1
AT1G62490	1
AT1G62766	1
AT1G62860	1
AT1G62978	1
AT1G63005	1
AT1G63200	1
AT1G63340	1
AT1G63350	1
AT1G63450	1
AT1G63580	1
AT1G63930	1
AT1G63950	1
AT1G64290	1
AT1G64560	1
AT1G65300	1
AT1G65347	1
AT1G65541	1
AT1G65910	1
AT1G66000	1
AT1G66170	1
AT1G66173	1
AT1G66320	1
AT1G66450	1
AT1G66550	1
AT1G66570	1
AT1G66630	1
AT1G66810	1
AT1G66870	1
AT1G67000	1
AT1G67760	1
AT1G67780	1
AT1G68030	1
AT1G68120	1
AT1G68170	1
AT1G68180	1
AT1G68230	1
AT1G68510	1
AT1G68750	1
AT1G69240	1
AT1G69480	1
AT1G69560	1
AT1G69630	1
AT1G69710	1
AT1G70260	1
AT1G70460	1
AT1G70949	1
AT1G71002	1
AT1G71280	1
AT1G72000	1
AT1G72580	1
AT1G72590	1
AT1G72870	1
AT1G73270	1
AT1G73300	1
AT1G73610	1
AT1G73890	1
AT1G74220	1
AT1G74545	1
AT1G74600	1
AT1G74870	1
AT1G74875	1
AT1G75050	1
AT1G75250	1
AT1G75260	1
AT1G75550	1
AT1G75600	1
AT1G76190	1
AT1G76210	1
AT1G76290	1
AT1G76640	1
AT1G76770	1
AT1G77093	1
AT1G77650	1
AT1G77780	1
AT1G77880	1
AT1G77910	1
AT1G78360	1
AT1G78478	1
AT1G78530	1
AT1G78720	1
AT1G78990	1
AT1G79100	1
AT1G79960	1
AT1G80060	1
AT1G80330	1
AT1G80800	1
AT1G81001	1
AT1G81020	1
AT2G01022	1
AT2G01510	1
AT2G01730	1
AT2G02270	1
AT2G02380	1
AT2G03080	1
AT2G03840	1
AT2G03960	1
AT2G04090	1
AT2G04190	1
AT2G04620	1
AT2G04670	1
AT2G04840	1
AT2G04860	1
AT2G05000	1
AT2G05060	1
AT2G05180	1
AT2G05270	1
AT2G05880	1
AT2G05900	1
AT2G05950	1
AT2G05970	1
AT2G05985	1
AT2G06303	1
AT2G07000	1
AT2G07600	1
AT2G07640	1
AT2G07684	1
AT2G07685	1
AT2G07688	1
AT2G07697	1
AT2G07735	1
AT2G07737	1
AT2G07754	1
AT2G07769	1
AT2G07779	1
AT2G09860	1
AT2G10300	1
AT2G10310	1
AT2G10320	1
AT2G10330	1
AT2G10340	1
AT2G10350	1
AT2G10360	1
AT2G10370	1
AT2G10380	1
AT2G10390	1
AT2G10400	1
AT2G10420	1
AT2G10430	1
AT2G10440	1
AT2G10450	1
AT2G10465	1
AT2G10480	1
AT2G10670	1
AT2G11271	1
AT2G11410	1
AT2G11420	1
AT2G11700	1
AT2G12100	1
AT2G12200	1
AT2G12490	1
AT2G12695	1
AT2G13120	1
AT2G13128	1
AT2G13150	1
AT2G13160	1
AT2G13390	1
AT2G13680	1
AT2G13960	1
AT2G14390	1
AT2G14770	1
AT2G14796	1
AT2G14820	1
AT2G14960	1
AT2G15271	1
AT2G15325	1
AT2G15330	1
AT2G15370	1
AT2G15510	1
AT2G15540	1
AT2G15650	1
AT2G16170	1
AT2G16245	1
AT2G16490	1
AT2G16505	1
AT2G17010	1
AT2G17180	1
AT2G17330	1
AT2G17477	1
AT2G17660	1
AT2G17910	1
AT2G18042	1
AT2G18260	1
AT2G18480	1
AT2G18620	1
AT2G18650	1
AT2G18800	1
AT2G19020	1
AT2G19040	1
AT2G19755	1
AT2G20800	1
AT2G21010	1
AT2G21020	1
AT2G21040	1
AT2G21480	1
AT2G21730	1
AT2G21900	1
AT2G22030	1
AT2G22040	1
AT2G22241	1
AT2G22560	1
AT2G22905	1
AT2G23149	1
AT2G23171	1
AT2G23190	1
AT2G23210	1
AT2G23220	1
AT2G23347	1
AT2G23510	1
AT2G23640	1
AT2G23673	1
AT2G24010	1
AT2G24160	1
AT2G24660	1
AT2G24800	1
AT2G24870	1
AT2G25025	1
AT2G25630	1
AT2G26050	1
AT2G26211	1
AT2G26267	1
AT2G26390	1
AT2G26420	1
AT2G26480	1
AT2G27240	1
AT2G28010	1
AT2G28315	1
AT2G28755	1
AT2G28860	1
AT2G28960	1
AT2G28990	1
AT2G29110	1
AT2G29270	1
AT2G29430	1
AT2G29790	1
AT2G30240	1
AT2G30300	1
AT2G30560	1
AT2G30660	1
AT2G30680	1
AT2G30830	1
AT2G31081	1
AT2G31700	1
AT2G31830	1
AT2G31910	1
AT2G32130	1
AT2G32370	1
AT2G32390	1
AT2G32487	1
AT2G32510	1
AT2G32770	1
AT2G32780	1
AT2G33160	1
AT2G33205	1
AT2G33240	1
AT2G33270	1
AT2G33690	1
AT2G33796	1
AT2G33940	1
AT2G34180	1
AT2G34330	1
AT2G34925	1
AT2G35736	1
AT2G35742	1
AT2G35743	1
AT2G36180	1
AT2G36695	1
AT2G36750	1
AT2G36760	1
AT2G36854	1
AT2G37010	1
AT2G37700	1
AT2G37820	1
AT2G37830	1
AT2G39300	1
AT2G39370	1
AT2G39640	1
AT2G39820	1
AT2G40220	1
AT2G40370	1
AT2G40440	1
AT2G40500	1
AT2G40925	1
AT2G41080	1
AT2G41580	1
AT2G41745	1
AT2G41997	1
AT2G42020	1
AT2G42660	1
AT2G42960	1
AT2G43690	1
AT2G43700	1
AT2G43860	1
AT2G43930	1
AT2G44110	1
AT2G44250	1
AT2G44580	1
AT2G44590	1
AT2G44735	1
AT2G44990	1
AT2G45080	1
AT2G45120	1
AT2G45350	1
AT2G46495	1
AT2G46570	1
AT2G46572	1
AT2G47120	1
AT2G47150	1
AT3G01175	1
AT3G01260	1
AT3G01328	1
AT3G01516	1
AT3G02330	1
AT3G02370	1
AT3G02960	1
AT3G03230	1
AT3G03280	1
AT3G03400	1
AT3G03410	1
AT3G03430	1
AT3G03510	1
AT3G03620	1
AT3G03845	1
AT3G03847	1
AT3G04181	1
AT3G04190	1
AT3G04220	1
AT3G04660	1
AT3G05310	1
AT3G06120	1
AT3G06160	1
AT3G06437	1
AT3G06920	1
AT3G07290	1
AT3G07380	1
AT3G07450	1
AT3G07490	1
AT3G07920	1
AT3G07970	1
AT3G08500	1
AT3G08560	1
AT3G08570	1
AT3G08810	1
AT3G09040	1
AT3G09060	1
AT3G09450	1
AT3G09620	1
AT3G09790	1
AT3G09870	1
AT3G10185	1
AT3G10195	1
AT3G10415	1
AT3G10439	1
AT3G10460	1
AT3G11370	1
AT3G11390	1
AT3G12060	1
AT3G12960	1
AT3G12981	1
AT3G13065	1
AT3G13090	1
AT3G13130	1
AT3G13210	1
AT3G13420	1
AT3G13432	1
AT3G13682	1
AT3G14225	1
AT3G14470	1
AT3G14570	1
AT3G14710	1
AT3G15050	1
AT3G15111	1
AT3G15534	1
AT3G16380	1
AT3G16680	1
AT3G16890	1
AT3G16900	1
AT3G17010	1
AT3G17152	1
AT3G17280	1
AT3G18020	1
AT3G18320	1
AT3G18330	1
AT3G18360	1
AT3G18450	1
AT3G19040	1
AT3G19090	1
AT3G19595	1
AT3G19620	1
AT3G20085	1
AT3G20087	1
AT3G20590	1
AT3G20997	1
AT3G21475	1
AT3G21490	1
AT3G21620	1
AT3G21800	1
AT3G21805	1
AT3G21840	1
AT3G21920	1
AT3G21970	1
AT3G21990	1
AT3G22040	1
AT3G22238	1
AT3G22250	1
AT3G22421	1
AT3G22470	1
AT3G22560	1
AT3G23010	1
AT3G23120	1
AT3G23260	1
AT3G23330	1
AT3G23460	1
AT3G23860	1
AT3G23870	1
AT3G24065	1
AT3G24130	1
AT3G24370	1
AT3G24535	1
AT3G24890	1
AT3G24929	1
AT3G25010	1
AT3G25221	1
AT3G25490	1
AT3G25882	1
AT3G26120	1
AT3G26190	1
AT3G26742	1
AT3G26775	1
AT3G26934	1
AT3G27040	1
AT3G27070	1
AT3G27283	1
AT3G27440	1
AT3G27730	1
AT3G27825	1
AT3G27865	1
AT3G27870	1
AT3G28120	1
AT3G28153	1
AT3G28310	1
AT3G28315	1
AT3G28410	1
AT3G28770	1
AT3G28923	1
AT3G28960	1
AT3G29095	1
AT3G29305	1
AT3G29590	1
AT3G29647	1
AT3G29767	1
AT3G29776	1
AT3G29780	1
AT3G29787	1
AT3G30436	1
AT3G30450	1
AT3G30480	1
AT3G30540	1
AT3G30550	1
AT3G30668	1
AT3G30715	1
AT3G30720	1
AT3G30812	1
AT3G30813	1
AT3G30833	1
AT3G30846	1
AT3G30852	1
AT3G31023	1
AT3G31970	1
AT3G32040	1
AT3G32095	1
AT3G33009	1
AT3G33585	1
AT3G42430	1
AT3G42490	1
AT3G42803	1
AT3G42883	1
AT3G42940	1
AT3G43175	1
AT3G43250	1
AT3G43580	1
AT3G43654	1
AT3G44220	1
AT3G44290	1
AT3G44410	1
AT3G44490	1
AT3G44560	1
AT3G44796	1
AT3G44800	1
AT3G44830	1
AT3G45080	1
AT3G45280	1
AT3G45440	1
AT3G45660	1
AT3G45950	1
AT3G46250	1
AT3G46614	1
AT3G47040	1
AT3G47100	1
AT3G47130	1
AT3G48235	1
AT3G48300	1
AT3G48470	1
AT3G48630	1
AT3G49150	1
AT3G49340	1
AT3G49520	1
AT3G49920	1
AT3G50280	1
AT3G50300	1
AT3G50825	1
AT3G50845	1
AT3G51220	1
AT3G51360	1
AT3G51375	1
AT3G51470	1
AT3G51570	1
AT3G51710	1
AT3G52000	1
AT3G52055	1
AT3G52080	1
AT3G52285	1
AT3G52310	1
AT3G52520	1
AT3G53050	1
AT3G53360	1
AT3G53611	1
AT3G53650	1
AT3G53790	1
AT3G54700	1
AT3G55100	1
AT3G55720	1
AT3G55940	1
AT3G56250	1
AT3G56705	1
AT3G56780	1
AT3G56790	1
AT3G57130	1
AT3G57310	1
AT3G57460	1
AT3G57586	1
AT3G57645	1
AT3G57840	1
AT3G58150	1
AT3G58165	1
AT3G58210	1
AT3G58260	1
AT3G58380	1
AT3G59260	1
AT3G59510	1
AT3G59610	1
AT3G59740	1
AT3G59960	1
AT3G60120	1
AT3G60570	1
AT3G60700	1
AT3G60790	1
AT3G60990	1
AT3G61400	1
AT3G61450	1
AT3G61900	1
AT3G62180	1
AT3G62430	1
AT3G62760	1
AT4G00140	1
AT4G00651	1
AT4G00890	1
AT4G00920	1
AT4G01230	1
AT4G01340	1
AT4G01440	1
AT4G01530	1
AT4G01740	1
AT4G02170	1
AT4G02555	1
AT4G02780	1
AT4G03010	1
AT4G03050	1
AT4G03113	1
AT4G03130	1
AT4G03175	1
AT4G03270	1
AT4G03405	1
AT4G03445	1
AT4G03460	1
AT4G03490	1
AT4G03540	1
AT4G03926	1
AT4G03976	1
AT4G04150	1
AT4G04155	1
AT4G04170	1
AT4G04190	1
AT4G04410	1
AT4G04430	1
AT4G04530	1
AT4G04590	1
AT4G04760	1
AT4G04900	1
AT4G04980	1
AT4G05048	1
AT4G05071	1
AT4G05380	1
AT4G05430	1
AT4G05500	1
AT4G05520	1
AT4G06510	1
AT4G06511	1
AT4G06526	1
AT4G06533	1
AT4G06538	1
AT4G06550	1
AT4G06644	1
AT4G06680	1
AT4G06697	1
AT4G06702	1
AT4G06710	1
AT4G07320	1
AT4G07485	1
AT4G07490	1
AT4G07519	1
AT4G07747	1
AT4G08100	1
AT4G08210	1
AT4G08400	1
AT4G08405	1
AT4G08406	1
AT4G08602	1
AT4G08670	1
AT4G08695	1
AT4G08991	1
AT4G09080	1
AT4G09316	1
AT4G09480	1
AT4G09545	1
AT4G09610	1
AT4G09649	1
AT4G10370	1
AT4G10630	1
AT4G10780	1
AT4G11020	1
AT4G11230	1
AT4G11375	1
AT4G11400	1
AT4G11760	1
AT4G12090	1
AT4G12410	1
AT4G12426	1
AT4G12450	1
AT4G12860	1
AT4G13190	1
AT4G13480	1
AT4G13555	1
AT4G13564	1
AT4G14140	1
AT4G14670	1
AT4G15236	1
AT4G15460	1
AT4G15735	1
AT4G15970	1
AT4G16195	1
AT4G16230	1
AT4G16540	1
AT4G16730	1
AT4G16748	1
AT4G16810	1
AT4G17820	1
AT4G17908	1
AT4G17915	1
AT4G17920	1
AT4G18510	1
AT4G18720	1
AT4G19038	1
AT4G19130	1
AT4G19220	1
AT4G19633	1
AT4G19720	1
AT4G19905	1
AT4G19925	1
AT4G19940	1
AT4G20115	1
AT4G20180	1
AT4G20365	1
AT4G20715	1
AT4G20740	1
AT4G20810	1
AT4G21080	1
AT4G21400	1
AT4G21585	1
AT4G21745	1
AT4G21895	1
AT4G22030	1
AT4G22100	1
AT4G22105	1
AT4G22265	1
AT4G22400	1
AT4G22640	1
AT4G22700	1
AT4G22940	1
AT4G23080	1
AT4G23240	1
AT4G23280	1
AT4G23320	1
AT4G23360	1
AT4G23520	1
AT4G24890	1
AT4G25235	1
AT4G25310	1
AT4G25330	1
AT4G25433	1
AT4G25434	1
AT4G25790	1
AT4G26120	1
AT4G26225	1
AT4G26290	1
AT4G26330	1
AT4G27250	1
AT4G27850	1
AT4G27950	1
AT4G28280	1
AT4G28420	1
AT4G28815	1
AT4G28915	1
AT4G28930	1
AT4G29033	1
AT4G29281	1
AT4G29415	1
AT4G29710	1
AT4G29880	1
AT4G29920	1
AT4G30120	1
AT4G30730	1
AT4G30975	1
AT4G31265	1
AT4G31351	1
AT4G31354	1
AT4G31370	1
AT4G31615	1
AT4G31830	1
AT4G32230	1
AT4G32510	1
AT4G32540	1
AT4G33170	1
AT4G33320	1
AT4G33710	1
AT4G33970	1
AT4G34880	1
AT4G35025	1
AT4G35295	1
AT4G35380	1
AT4G35610	1
AT4G35810	1
AT4G36000	1
AT4G36791	1
AT4G36925	1
AT4G37170	1
AT4G37340	1
AT4G38390	1
AT4G39500	1
AT4G39530	1
AT4G39600	1
AT4G39930	1
AT5G01050	1
AT5G01080	1
AT5G01280	1
AT5G02330	1
AT5G02340	1
AT5G02350	1
AT5G02400	1
AT5G02930	1
AT5G03060	1
AT5G03820	1
AT5G03960	1
AT5G03980	1
AT5G04010	1
AT5G04350	1
AT5G04380	1
AT5G04690	1
AT5G04780	1
AT5G04781	1
AT5G05020	1
AT5G05400	1
AT5G05490	1
AT5G05940	1
AT5G06685	1
AT5G07060	1
AT5G07310	1
AT5G07570	1
AT5G07640	1
AT5G09520	1
AT5G09700	1
AT5G10090	1
AT5G10120	1
AT5G10250	1
AT5G10260	1
AT5G10530	1
AT5G10570	1
AT5G10572	1
AT5G10605	1
AT5G10850	1
AT5G10970	1
AT5G10990	1
AT5G11100	1
AT5G11210	1
AT5G11590	1
AT5G11870	1
AT5G11930	1
AT5G12920	1
AT5G13230	1
AT5G13830	1
AT5G14360	1
AT5G14545	1
AT5G14670	1
AT5G16420	1
AT5G16860	1
AT5G17470	1
AT5G18015	1
AT5G18180	1
AT5G18220	1
AT5G18350	1
AT5G18403	1
AT5G18404	1
AT5G18407	1
AT5G18450	1
AT5G18755	1
AT5G18930	1
AT5G19410	1
AT5G19729	1
AT5G19800	1
AT5G19810	1
AT5G20420	1
AT5G20447	1
AT5G22160	1
AT5G22190	1
AT5G22660	1
AT5G22870	1
AT5G22980	1
AT5G23155	1
AT5G23212	1
AT5G23600	1
AT5G23790	1
AT5G24070	1
AT5G24550	1
AT5G24775	1
AT5G24960	1
AT5G25230	1
AT5G25330	1
AT5G25370	1
AT5G25451	1
AT5G26147	1
AT5G26150	1
AT5G26190	1
AT5G26262	1
AT5G26582	1
AT5G26970	1
AT5G27580	1
AT5G27590	1
AT5G27927	1
AT5G28000	1
AT5G28390	1
AT5G28440	1
AT5G28470	1
AT5G28530	1
AT5G28610	1
AT5G28635	1
AT5G28680	1
AT5G28888	1
AT5G28996	1
AT5G29033	1
AT5G29070	1
AT5G30852	1
AT5G31302	1
AT5G31778	1
AT5G31787	1
AT5G31919	1
AT5G32071	1
AT5G32072	1
AT5G32107	1
AT5G32112	1
AT5G32215	1
AT5G32228	1
AT5G32460	1
AT5G32473	1
AT5G32520	1
AT5G32610	1
AT5G32690	1
AT5G33204	1
AT5G33234	1
AT5G33340	1
AT5G33350	1
AT5G33360	1
AT5G33381	1
AT5G33383	1
AT5G33391	1
AT5G34780	1
AT5G34882	1
AT5G35050	1
AT5G35340	1
AT5G35390	1
AT5G35420	1
AT5G35915	1
AT5G36040	1
AT5G36110	1
AT5G36223	1
AT5G36240	1
AT5G36470	1
AT5G36490	1
AT5G36530	1
AT5G36662	1
AT5G36680	1
AT5G36870	1
AT5G37000	1
AT5G37170	1
AT5G37180	1
AT5G37550	1
AT5G37665	1
AT5G37840	1
AT5G37880	1
AT5G38010	1
AT5G38037	1
AT5G38040	1
AT5G38180	1
AT5G38396	1
AT5G38700	1
AT5G38930	1
AT5G39120	1
AT5G39180	1
AT5G39185	1
AT5G39560	1
AT5G39770	1
AT5G39840	1
AT5G40090	1
AT5G40230	1
AT5G40395	1
AT5G41071	1
AT5G41300	1
AT5G41663	1
AT5G41720	1
AT5G42242	1
AT5G42445	1
AT5G42797	1
AT5G42840	1
AT5G43185	1
AT5G43730	1
AT5G44286	1
AT5G44316	1
AT5G44490	1
AT5G44900	1
AT5G44910	1
AT5G45000	1
AT5G45113	1
AT5G45150	1
AT5G45220	1
AT5G45530	1
AT5G45573	1
AT5G45580	1
AT5G45630	1
AT5G45990	1
AT5G46100	1
AT5G46220	1
AT5G46460	1
AT5G46500	1
AT5G46540	1
AT5G46650	1
AT5G46845	1
AT5G47260	1
AT5G47460	1
AT5G47510	1
AT5G48190	1
AT5G48205	1
AT5G48280	1
AT5G48320	1
AT5G48550	1
AT5G49290	1
AT5G49380	1
AT5G49465	1
AT5G49590	1
AT5G49750	1
AT5G51000	1
AT5G51270	1
AT5G51310	1
AT5G51500	1
AT5G52150	1
AT5G52270	1
AT5G52340	1
AT5G52460	1
AT5G52605	1
AT5G52670	1
AT5G52710	1
AT5G53135	1
AT5G53510	1
AT5G53520	1
AT5G53592	1
AT5G54206	1
AT5G54260	1
AT5G54550	1
AT5G55508	1
AT5G55840	1
AT5G56060	1
AT5G56070	1
AT5G56110	1
AT5G56640	1
AT5G56700	1
AT5G56745	1
AT5G57126	1
AT5G57260	1
AT5G58750	1
AT5G58784	1
AT5G59190	1
AT5G59200	1
AT5G59260	1
AT5G59580	1
AT5G59630	1
AT5G59640	1
AT5G59660	1
AT5G60310	1
AT5G60978	1
AT5G61100	1
AT5G61400	1
AT5G61470	1
AT5G61610	1
AT5G61620	1
AT5G61890	1
AT5G61940	1
AT5G62310	1
AT5G62420	1
AT5G62800	1
AT5G62850	1
AT5G63063	1
AT5G64820	1
AT5G65070	1
AT5G65100	1
AT5G65165	1
AT5G65340	1
AT5G65570	1
AT5G66631	1
AT5G66658	1
AT5G66710	1
AT5G67000	1
AT5G67455	1
AT1G01560	2
AT1G01580	2
AT1G02030	2
AT1G02710	2
AT1G03070	2
AT1G03200	2
AT1G03300	2
AT1G03502	2
AT1G03540	2
AT1G04500	2
AT1G04580	2
AT1G04635	2
AT1G05330	2
AT1G05420	2
AT1G05470	2
AT1G05600	2
AT1G05690	2
AT1G05820	2
AT1G06135	2
AT1G06140	2
AT1G06340	2
AT1G06710	2
AT1G06990	2
AT1G07880	2
AT1G08065	2
AT1G08290	2
AT1G08985	2
AT1G09030	2
AT1G09245	2
AT1G09600	2
AT1G09680	2
AT1G09890	2
AT1G10385	2
AT1G10690	2
AT1G10717	2
AT1G10730	2
AT1G10800	2
AT1G11290	2
AT1G11482	2
AT1G11490	2
AT1G11500	2
AT1G11730	2
AT1G11785	2
AT1G12040	2
AT1G12540	2
AT1G12560	2
AT1G12663	2
AT1G12700	2
AT1G13130	2
AT1G13290	2
AT1G13410	2
AT1G13510	2
AT1G13590	2
AT1G14040	2
AT1G14071	2
AT1G14080	2
AT1G14688	2
AT1G14750	2
AT1G14760	2
AT1G15160	2
AT1G15760	2
AT1G16070	2
AT1G16150	2
AT1G16330	2
AT1G16420	2
AT1G16440	2
AT1G16650	2
AT1G16905	2
AT1G17300	2
AT1G17310	2
AT1G17610	2
AT1G17770	2
AT1G17960	2
AT1G18760	2
AT1G18780	2
AT1G18860	2
AT1G18871	2
AT1G18960	2
AT1G19230	2
AT1G19373	2
AT1G20230	2
AT1G20240	2
AT1G20360	2
AT1G20730	2
AT1G22130	2
AT1G22480	2
AT1G23540	2
AT1G23620	2
AT1G23660	2
AT1G23940	2
AT1G24000	2
AT1G24620	2
AT1G25155	2
AT1G25886	2
AT1G26233	2
AT1G26762	2
AT1G26796	2
AT1G27140	2
AT1G28305	2
AT1G28430	2
AT1G28460	2
AT1G28640	2
AT1G28690	2
AT1G29270	2
AT1G30610	2
AT1G30710	2
AT1G30780	2
AT1G30784	2
AT1G30935	2
AT1G31050	2
AT1G31430	2
AT1G31485	2
AT1G31630	2
AT1G31690	2
AT1G31720	2
AT1G31885	2
AT1G31950	2
AT1G32250	2
AT1G32510	2
AT1G32950	2
AT1G32992	2
AT1G33000	2
AT1G33090	2
AT1G33280	2
AT1G33615	2
AT1G33817	2
AT1G34042	2
AT1G34046	2
AT1G34460	2
AT1G34670	2
AT1G34690	2
AT1G34710	2
AT1G35100	2
AT1G35530	2
AT1G35550	2
AT1G36078	2
AT1G36185	2
AT1G36340	2
AT1G36630	2
AT1G36640	2
AT1G37057	2
AT1G37405	2
AT1G38176	2
AT1G40076	2
AT1G40095	2
AT1G41810	2
AT1G42350	2
AT1G43765	2
AT1G43777	2
AT1G44224	2
AT1G44830	2
AT1G44850	2
AT1G45238	2
AT1G46624	2
AT1G46696	2
AT1G47370	2
AT1G47400	2
AT1G47485	2
AT1G47510	2
AT1G47610	2
AT1G47620	2
AT1G47655	2
AT1G47705	2
AT1G48070	2
AT1G48150	2
AT1G48325	2
AT1G48580	2
AT1G48590	2
AT1G48710	2
AT1G48740	2
AT1G48990	2
AT1G49210	2
AT1G49715	2
AT1G49910	2
AT1G50590	2
AT1G50960	2
AT1G50970	2
AT1G51300	2
AT1G51420	2
AT1G51538	2
AT1G51620	2
AT1G51802	2
AT1G51840	2
AT1G51860	2
AT1G51965	2
AT1G52060	2
AT1G52120	2
AT1G52155	2
AT1G52650	2
AT1G52695	2
AT1G52700	2
AT1G52950	2
AT1G53270	2
AT1G53420	2
AT1G53600	2
AT1G53680	2
AT1G53690	2
AT1G54095	2
AT1G54530	2
AT1G54550	2
AT1G54760	2
AT1G54926	2
AT1G54970	2
AT1G55175	2
AT1G55380	2
AT1G55525	2
AT1G55550	2
AT1G55600	2
AT1G55770	2
AT1G55990	2
AT1G56030	2
AT1G56120	2
AT1G56130	2
AT1G56490	2
AT1G56620	2
AT1G56680	2
AT1G57570	2
AT1G57943	2
AT1G58245	2
AT1G58370	2
AT1G58390	2
AT1G58400	2
AT1G59730	2
AT1G59810	2
AT1G59865	2
AT1G60040	2
AT1G60270	2
AT1G60380	2
AT1G60920	2
AT1G61050	2
AT1G61165	2
AT1G61390	2
AT1G61500	2
AT1G61600	2
AT1G61860	2
AT1G62035	2
AT1G62085	2
AT1G62130	2
AT1G62350	2
AT1G62460	2
AT1G62550	2
AT1G62680	2
AT1G62690	2
AT1G63206	2
AT1G63320	2
AT1G63330	2
AT1G63400	2
AT1G63520	2
AT1G63560	2
AT1G63600	2
AT1G63730	2
AT1G64160	2
AT1G64410	2
AT1G64561	2
AT1G64583	2
AT1G64700	2
AT1G64940	2
AT1G65360	2
AT1G65890	2
AT1G66040	2
AT1G66380	2
AT1G66783	2
AT1G67210	2
AT1G67265	2
AT1G67270	2
AT1G67610	2
AT1G68040	2
AT1G68526	2
AT1G68610	2
AT1G69540	2
AT1G69543	2
AT1G69820	2
AT1G69920	2
AT1G70030	2
AT1G70209	2
AT1G70220	2
AT1G70250	2
AT1G70360	2
AT1G70430	2
AT1G70640	2
AT1G70645	2
AT1G70800	2
AT1G71060	2
AT1G71120	2
AT1G71300	2
AT1G71330	2
AT1G71520	2
AT1G71680	2
AT1G72950	2
AT1G73580	2
AT1G73710	2
AT1G74080	2
AT1G74330	2
AT1G74620	2
AT1G74630	2
AT1G74750	2
AT1G74990	2
AT1G75430	2
AT1G75620	2
AT1G76170	2
AT1G76420	2
AT1G76952	2
AT1G77320	2
AT1G77360	2
AT1G77390	2
AT1G77980	2
AT1G78095	2
AT1G78190	2
AT1G78320	2
AT1G78750	2
AT1G79580	2
AT1G79780	2
AT1G79890	2
AT1G80470	2
AT1G80710	2
AT1G80740	2
AT1G80865	2
AT1G80880	2
AT2G01175	2
AT2G01580	2
AT2G02310	2
AT2G02640	2
AT2G03210	2
AT2G03935	2
AT2G03970	2
AT2G04034	2
AT2G04150	2
AT2G04460	2
AT2G04675	2
AT2G04800	2
AT2G04820	2
AT2G06840	2
AT2G07290	2
AT2G07677	2
AT2G07686	2
AT2G07704	2
AT2G07719	2
AT2G07745	2
AT2G07750	2
AT2G07756	2
AT2G07758	2
AT2G07806	2
AT2G07812	2
AT2G09589	2
AT2G09910	2
AT2G10010	2
AT2G10560	2
AT2G11110	2
AT2G11990	2
AT2G12500	2
AT2G12820	2
AT2G12935	2
AT2G13116	2
AT2G13422	2
AT2G13600	2
AT2G13865	2
AT2G14100	2
AT2G14180	2
AT2G14289	2
AT2G14490	2
AT2G15130	2
AT2G15535	2
AT2G15770	2
AT2G16450	2
AT2G16575	2
AT2G16580	2
AT2G16730	2
AT2G16895	2
AT2G16970	2
AT2G17043	2
AT2G17490	2
AT2G17940	2
AT2G18115	2
AT2G18120	2
AT2G18450	2
AT2G19000	2
AT2G19030	2
AT2G19090	2
AT2G19120	2
AT2G19550	2
AT2G19806	2
AT2G19920	2
AT2G20208	2
AT2G20290	2
AT2G20510	2
AT2G20540	2
AT2G20555	2
AT2G20650	2
AT2G21770	2
AT2G22482	2
AT2G22530	2
AT2G22820	2
AT2G22942	2
AT2G23040	2
AT2G23142	2
AT2G23240	2
AT2G23348	2
AT2G23440	2
AT2G23660	2
AT2G23834	2
AT2G24210	2
AT2G24740	2
AT2G24748	2
AT2G24750	2
AT2G25260	2
AT2G25330	2
AT2G25687	2
AT2G25700	2
AT2G26220	2
AT2G26290	2
AT2G26490	2
AT2G26695	2
AT2G26950	2
AT2G26960	2
AT2G27395	2
AT2G27535	2
AT2G28056	2
AT2G28210	2
AT2G28340	2
AT2G28500	2
AT2G28560	2
AT2G28610	2
AT2G29170	2
AT2G29680	2
AT2G29710	2
AT2G29800	2
AT2G29940	2
AT2G30130	2
AT2G30640	2
AT2G30670	2
AT2G31030	2
AT2G31085	2
AT2G31520	2
AT2G31720	2
AT2G31870	2
AT2G31990	2
AT2G32340	2
AT2G32830	2
AT2G33006	2
AT2G33020	2
AT2G33385	2
AT2G33420	2
AT2G33900	2
AT2G33910	2
AT2G33930	2
AT2G34120	2
AT2G34123	2
AT2G34130	2
AT2G34135	2
AT2G34210	2
AT2G34400	2
AT2G34440	2
AT2G34555	2
AT2G34850	2
AT2G34940	2
AT2G34990	2
AT2G35090	2
AT2G35270	2
AT2G35570	2
AT2G35738	2
AT2G35890	2
AT2G37070	2
AT2G37280	2
AT2G37310	2
AT2G37370	2
AT2G37670	2
AT2G38060	2
AT2G38890	2
AT2G39620	2
AT2G40210	2
AT2G40250	2
AT2G40350	2
AT2G40580	2
AT2G40850	2
AT2G40995	2
AT2G41330	2
AT2G41470	2
AT2G41616	2
AT2G41690	2
AT2G42425	2
AT2G42480	2
AT2G43200	2
AT2G45100	2
AT2G45110	2
AT2G45403	2
AT2G45410	2
AT2G45480	2
AT2G45490	2
AT2G45610	2
AT2G45930	2
AT2G46375	2
AT2G46455	2
AT2G46567	2
AT2G46670	2
AT2G46760	2
AT2G46850	2
AT2G47200	2
AT2G47540	2
AT3G01020	2
AT3G01327	2
AT3G01350	2
AT3G01600	2
AT3G01630	2
AT3G01705	2
AT3G02240	2
AT3G02390	2
AT3G02832	2
AT3G03080	2
AT3G03260	2
AT3G04020	2
AT3G04100	2
AT3G04170	2
AT3G05152	2
AT3G05155	2
AT3G05685	2
AT3G06360	2
AT3G06545	2
AT3G06630	2
AT3G06990	2
AT3G07260	2
AT3G08700	2
AT3G09290	2
AT3G09640	2
AT3G09925	2
AT3G09960	2
AT3G10000	2
AT3G10200	2
AT3G10310	2
AT3G11080	2
AT3G11110	2
AT3G12440	2
AT3G12470	2
AT3G12545	2
AT3G12770	2
AT3G13100	2
AT3G13270	2
AT3G13277	2
AT3G13600	2
AT3G13680	2
AT3G13770	2
AT3G13782	2
AT3G13820	2
AT3G13840	2
AT3G14380	2
AT3G14540	2
AT3G14730	2
AT3G14981	2
AT3G15370	2
AT3G15440	2
AT3G15490	2
AT3G15909	2
AT3G15930	2
AT3G17320	2
AT3G17460	2
AT3G17530	2
AT3G17660	2
AT3G17720	2
AT3G18145	2
AT3G18200	2
AT3G18400	2
AT3G18550	2
AT3G19210	2
AT3G19230	2
AT3G19270	2
AT3G20160	2
AT3G20365	2
AT3G20975	2
AT3G20978	2
AT3G20990	2
AT3G21340	2
AT3G21470	2
AT3G21730	2
AT3G22090	2
AT3G22183	2
AT3G22237	2
AT3G22770	2
AT3G22945	2
AT3G23020	2
AT3G23180	2
AT3G23220	2
AT3G23440	2
AT3G23725	2
AT3G24614	2
AT3G24615	2
AT3G24750	2
AT3G25180	2
AT3G25182	2
AT3G25510	2
AT3G25655	2
AT3G25790	2
AT3G25795	2
AT3G25810	2
AT3G25855	2
AT3G25970	2
AT3G26010	2
AT3G26320	2
AT3G26480	2
AT3G26490	2
AT3G26540	2
AT3G26820	2
AT3G26860	2
AT3G26930	2
AT3G27503	2
AT3G27620	2
AT3G27831	2
AT3G27835	2
AT3G27840	2
AT3G27845	2
AT3G27860	2
AT3G27950	2
AT3G27980	2
AT3G28330	2
AT3G28490	2
AT3G28570	2
AT3G28590	2
AT3G28600	2
AT3G28918	2
AT3G29010	2
AT3G29365	2
AT3G29660	2
AT3G29680	2
AT3G29970	2
AT3G30210	2
AT3G30260	2
AT3G30330	2
AT3G30387	2
AT3G30413	2
AT3G30582	2
AT3G30645	2
AT3G30803	2
AT3G31005	2
AT3G32195	2
AT3G32890	2
AT3G33000	2
AT3G33002	2
AT3G33004	2
AT3G33072	2
AT3G42565	2
AT3G42712	2
AT3G43120	2
AT3G43147	2
AT3G43291	2
AT3G43307	2
AT3G43320	2
AT3G43340	2
AT3G43500	2
AT3G43660	2
AT3G43950	2
AT3G44230	2
AT3G44500	2
AT3G44550	2
AT3G44710	2
AT3G44730	2
AT3G44805	2
AT3G45000	2
AT3G45150	2
AT3G45170	2
AT3G45530	2
AT3G45700	2
AT3G45851	2
AT3G46070	2
AT3G46487	2
AT3G46720	2
AT3G47180	2
AT3G47200	2
AT3G47360	2
AT3G47780	2
AT3G47790	2
AT3G47830	2
AT3G47870	2
AT3G48540	2
AT3G49070	2
AT3G49330	2
AT3G49410	2
AT3G49551	2
AT3G49860	2
AT3G50020	2
AT3G50040	2
AT3G50190	2
AT3G51135	2
AT3G51320	2
AT3G51325	2
AT3G51340	2
AT3G51380	2
AT3G52535	2
AT3G52770	2
AT3G53680	2
AT3G54870	2
AT3G55160	2
AT3G55590	2
AT3G55870	2
AT3G56085	2
AT3G56500	2
AT3G56530	2
AT3G56960	2
AT3G57160	2
AT3G57380	2
[truncated: 22,786 more rows]

## Sheet: cDNAs
Table S1C. No. cDNAs for Arabisopsis thaliana genes.
Locus	No. cDNAs
AT1G01020	1
AT1G01046	1
AT1G01110	1
AT1G01180	1
AT1G01305	1
AT1G01340	1
AT1G01380	1
AT1G01400	1
AT1G01440	1
AT1G01448	1
AT1G01560	1
AT1G01580	1
AT1G01600	1
AT1G01670	1
AT1G01690	1
AT1G01770	1
AT1G01790	1
AT1G01810	1
AT1G01950	1
AT1G01980	1
AT1G02030	1
AT1G02050	1
AT1G02080	1
AT1G02110	1
AT1G02120	1
AT1G02180	1
AT1G02210	1
AT1G02230	1
AT1G02250	1
AT1G02330	1
AT1G02510	1
AT1G02530	1
AT1G02540	1
AT1G02550	1
AT1G02580	1
AT1G02813	1
AT1G02900	1
AT1G02952	1
AT1G02990	1
AT1G03020	1
AT1G03050	1
AT1G03060	1
AT1G03100	1
AT1G03200	1
AT1G03340	1
AT1G03370	1
AT1G03390	1
AT1G03445	1
AT1G03495	1
AT1G03502	1
AT1G03506	1
AT1G03540	1
AT1G03560	1
AT1G03590	1
AT1G03700	1
AT1G03770	1
AT1G03780	1
AT1G03830	1
AT1G03920	1
AT1G04010	1
AT1G04030	1
AT1G04050	1
AT1G04295	1
AT1G04300	1
AT1G04310	1
AT1G04445	1
AT1G04470	1
AT1G04778	1
AT1G04800	1
AT1G04980	1
AT1G05120	1
AT1G05150	1
AT1G05291	1
AT1G05320	1
AT1G05460	1
AT1G05540	1
AT1G05562	1
AT1G05590	1
AT1G05610	1
AT1G05670	1
AT1G05700	1
AT1G05770	1
AT1G05780	1
AT1G05820	1
AT1G05840	1
AT1G05894	1
AT1G05920	1
AT1G05990	1
AT1G06020	1
AT1G06030	1
AT1G06050	1
AT1G06090	1
AT1G06135	1
AT1G06149	1
AT1G06250	1
AT1G06280	1
AT1G06360	1
AT1G06370	1
AT1G06410	1
AT1G06470	1
AT1G06530	1
AT1G06540	1
AT1G06580	1
AT1G06670	1
AT1G06750	1
AT1G06810	1
AT1G06930	1
AT1G06990	1
AT1G07220	1
AT1G07290	1
AT1G07340	1
AT1G07390	1
AT1G07450	1
AT1G07460	1
AT1G07473	1
AT1G07485	1
AT1G07540	1
AT1G07560	1
AT1G07615	1
AT1G07620	1
AT1G07705	1
AT1G07725	1
AT1G07780	1
AT1G07860	1
AT1G07900	1
AT1G08030	1
AT1G08080	1
AT1G08100	1
AT1G08120	1
AT1G08170	1
AT1G08190	1
AT1G08280	1
AT1G08430	1
AT1G08600	1
AT1G08720	1
AT1G08800	1
AT1G08890	1
AT1G08990	1
AT1G09010	1
AT1G09030	1
AT1G09040	1
AT1G09050	1
AT1G09080	1
AT1G09090	1
AT1G09150	1
AT1G09155	1
AT1G09157	1
AT1G09180	1
AT1G09190	1
AT1G09195	1
AT1G09300	1
AT1G09410	1
AT1G09450	1
AT1G09470	1
AT1G09575	1
AT1G09650	1
AT1G09730	1
AT1G09812	1
AT1G09860	1
AT1G09930	1
AT1G10000	1
AT1G10095	1
AT1G10160	1
AT1G10220	1
AT1G10400	1
AT1G10410	1
AT1G10490	1
AT1G10550	1
AT1G10705	1
AT1G10717	1
AT1G10745	1
AT1G10747	1
AT1G10910	1
AT1G10920	1
AT1G11040	1
AT1G11070	1
AT1G11112	1
AT1G11150	1
AT1G11180	1
AT1G11185	1
AT1G11200	1
AT1G11250	1
AT1G11300	1
AT1G11330	1
AT1G11350	1
AT1G11362	1
AT1G11370	1
AT1G11490	1
AT1G11500	1
AT1G11540	1
AT1G11572	1
AT1G11592	1
AT1G11593	1
AT1G11608	1
AT1G11660	1
AT1G11785	1
AT1G11950	1
AT1G11960	1
AT1G12040	1
AT1G12064	1
AT1G12240	1
AT1G12300	1
AT1G12380	1
AT1G12430	1
AT1G12540	1
AT1G12560	1
AT1G12663	1
AT1G12669	1
AT1G12805	1
AT1G12890	1
AT1G12980	1
AT1G13070	1
AT1G13120	1
AT1G13145	1
AT1G13150	1
AT1G13290	1
AT1G13350	1
AT1G13400	1
AT1G13410	1
AT1G13448	1
AT1G13550	1
AT1G13609	1
AT1G13635	1
AT1G13810	1
AT1G13860	1
AT1G14010	1
AT1G14040	1
AT1G14090	1
AT1G14315	1
AT1G14455	1
AT1G14518	1
AT1G14630	1
AT1G14660	1
AT1G15015	1
AT1G15175	1
AT1G15190	1
AT1G15510	1
AT1G15530	1
AT1G15590	1
AT1G15760	1
AT1G15780	1
AT1G15940	1
AT1G16025	1
AT1G16060	1
AT1G16180	1
AT1G16225	1
AT1G16260	1
AT1G16270	1
AT1G16350	1
AT1G16380	1
AT1G16445	1
AT1G16530	1
AT1G16690	1
AT1G16710	1
AT1G16905	1
AT1G16910	1
AT1G17010	1
AT1G17030	1
AT1G17110	1
AT1G17130	1
AT1G17147	1
AT1G17160	1
AT1G17170	1
AT1G17210	1
AT1G17235	1
AT1G17350	1
AT1G17390	1
AT1G17540	1
AT1G17550	1
AT1G17580	1
AT1G17615	1
AT1G17750	1
AT1G17770	1
AT1G17870	1
AT1G17920	1
AT1G17940	1
AT1G18070	1
AT1G18140	1
AT1G18190	1
AT1G18200	1
AT1G18250	1
AT1G18265	1
AT1G18290	1
AT1G18370	1
AT1G18415	1
AT1G18500	1
AT1G18530	1
AT1G18745	1
AT1G18773	1
AT1G18835	1
AT1G18860	1
AT1G18870	1
AT1G18910	1
AT1G18960	1
AT1G18990	1
AT1G19040	1
AT1G19070	1
AT1G19100	1
AT1G19270	1
AT1G19392	1
AT1G19700	1
AT1G19890	1
AT1G19968	1
AT1G19970	1
AT1G20080	1
AT1G20310	1
AT1G20320	1
AT1G20390	1
AT1G20490	1
AT1G20515	1
AT1G20520	1
AT1G20690	1
AT1G20691	1
AT1G20700	1
AT1G20860	1
AT1G20920	1
AT1G20970	1
AT1G21150	1
AT1G21310	1
AT1G21330	1
AT1G21395	1
AT1G21510	1
AT1G21525	1
AT1G21529	1
AT1G21560	1
AT1G21730	1
AT1G21740	1
AT1G21850	1
AT1G21864	1
AT1G21866	1
AT1G21950	1
AT1G22065	1
AT1G22090	1
AT1G22130	1
AT1G22150	1
AT1G22230	1
AT1G22260	1
AT1G22275	1
AT1G22340	1
AT1G22350	1
AT1G22420	1
AT1G22650	1
AT1G22680	1
AT1G22690	1
AT1G22770	1
AT1G23052	1
AT1G23090	1
AT1G23140	1
AT1G23147	1
AT1G23240	1
AT1G23460	1
AT1G23465	1
AT1G23560	1
AT1G23670	1
AT1G23965	1
AT1G24110	1
AT1G24190	1
AT1G24270	1
AT1G24300	1
AT1G24340	1
AT1G24400	1
AT1G24405	1
AT1G24460	1
AT1G24470	1
AT1G24480	1
AT1G24490	1
AT1G24560	1
AT1G24620	1
AT1G24650	1
AT1G25025	1
AT1G25054	1
AT1G25270	1
AT1G25370	1
AT1G25390	1
AT1G25422	1
AT1G25570	1
AT1G26130	1
AT1G26208	1
AT1G26290	1
AT1G26410	1
AT1G26558	1
AT1G26590	1
AT1G26620	1
AT1G26680	1
AT1G26700	1
AT1G26710	1
AT1G26730	1
AT1G26760	1
AT1G26762	1
AT1G26795	1
AT1G26796	1
AT1G26840	1
AT1G27070	1
AT1G27110	1
AT1G27120	1
AT1G27170	1
AT1G27320	1
AT1G27330	1
AT1G27461	1
AT1G27565	1
AT1G27595	1
AT1G27640	1
AT1G27720	1
AT1G27752	1
AT1G27770	1
AT1G27980	1
AT1G27990	1
AT1G28040	1
AT1G28080	1
AT1G28170	1
AT1G28190	1
AT1G28305	1
AT1G28327	1
AT1G28340	1
AT1G28390	1
AT1G28430	1
AT1G28550	1
AT1G28570	1
AT1G28650	1
AT1G28685	1
AT1G29025	1
AT1G29041	1
AT1G29080	1
AT1G29090	1
AT1G29179	1
AT1G29230	1
AT1G29270	1
AT1G29350	1
AT1G29418	1
AT1G29465	1
AT1G29630	1
AT1G29715	1
AT1G29760	1
AT1G29780	1
AT1G29890	1
AT1G29940	1
AT1G29962	1
AT1G30050	1
AT1G30100	1
AT1G30140	1
AT1G30282	1
AT1G30470	1
AT1G30640	1
AT1G30670	1
AT1G30710	1
AT1G30755	1
AT1G30850	1
AT1G30974	1
AT1G31010	1
AT1G31050	1
AT1G31080	1
AT1G31120	1
AT1G31173	1
AT1G31230	1
AT1G31258	1
AT1G31310	1
AT1G31360	1
AT1G31400	1
AT1G31450	1
AT1G31470	1
AT1G31490	1
AT1G31630	1
AT1G31720	1
AT1G31900	1
AT1G31935	1
AT1G32172	1
AT1G32250	1
AT1G32330	1
AT1G32337	1
AT1G32361	1
AT1G32480	1
AT1G32600	1
AT1G32740	1
AT1G32770	1
AT1G32870	1
AT1G32950	1
AT1G32980	1
AT1G33102	1
AT1G33240	1
AT1G33390	1
AT1G33400	1
AT1G33430	1
AT1G33480	1
AT1G33610	1
AT1G33670	1
AT1G33700	1
AT1G33790	1
AT1G33910	1
AT1G34047	1
AT1G34070	1
AT1G34110	1
AT1G34340	1
AT1G34355	1
AT1G34390	1
AT1G34418	1
AT1G34420	1
AT1G34500	1
AT1G34670	1
AT1G34730	1
AT1G34792	1
AT1G34795	1
AT1G34805	1
AT1G34825	1
AT1G34830	1
AT1G34844	1
AT1G35186	1
AT1G35240	1
AT1G35320	1
AT1G35350	1
AT1G35537	1
AT1G35545	1
AT1G35710	1
AT1G35730	1
AT1G36030	1
AT1G36078	1
AT1G36150	1
AT1G36160	1
AT1G36180	1
AT1G36880	1
AT1G36920	1
AT1G36992	1
AT1G37057	1
AT1G37063	1
AT1G38131	1
AT1G40125	1
AT1G42540	1
AT1G42560	1
AT1G43040	1
AT1G43080	1
AT1G43171	1
AT1G43245	1
AT1G43765	1
AT1G43770	1
AT1G43910	1
AT1G44010	1
AT1G44090	1
AT1G44110	1
AT1G44125	1
AT1G44180	1
AT1G44224	1
AT1G44414	1
AT1G44608	1
AT1G45063	1
AT1G45160	1
AT1G45163	1
AT1G45165	1
AT1G45215	1
AT1G45221	1
AT1G47265	1
AT1G47317	1
AT1G47520	1
AT1G47580	1
AT1G47610	1
AT1G47760	1
AT1G47810	1
AT1G47830	1
AT1G47900	1
AT1G47990	1
AT1G48050	1
AT1G48090	1
AT1G48120	1
AT1G48195	1
AT1G48200	1
AT1G48220	1
AT1G48315	1
AT1G48422	1
AT1G48540	1
AT1G48550	1
AT1G48590	1
AT1G48700	1
AT1G48740	1
AT1G48760	1
AT1G48800	1
AT1G48870	1
AT1G48890	1
AT1G48910	1
AT1G49040	1
AT1G49110	1
AT1G49120	1
AT1G49130	1
AT1G49220	1
AT1G49260	1
AT1G49270	1
AT1G49340	1
AT1G49475	1
AT1G49540	1
AT1G49590	1
AT1G49620	1
AT1G49770	1
AT1G49800	1
AT1G49832	1
AT1G49870	1
AT1G49900	1
AT1G49990	1
AT1G50055	1
AT1G50240	1
AT1G50270	1
AT1G50310	1
AT1G50360	1
AT1G50500	1
AT1G50590	1
AT1G50620	1
AT1G50659	1
AT1G50680	1
AT1G50720	1
AT1G50830	1
AT1G50910	1
AT1G50950	1
AT1G51120	1
AT1G51190	1
AT1G51220	1
AT1G51260	1
AT1G51270	1
AT1G51340	1
AT1G51402	1
AT1G51410	1
AT1G51460	1
AT1G51640	1
AT1G51645	1
AT1G51720	1
AT1G51745	1
AT1G51802	1
AT1G51820	1
AT1G51890	1
AT1G51940	1
AT1G51960	1
AT1G52000	1
AT1G52100	1
AT1G52460	1
AT1G52470	1
AT1G52530	1
AT1G52780	1
AT1G52800	1
AT1G52820	1
AT1G53050	1
AT1G53080	1
AT1G53110	1
AT1G53163	1
AT1G53200	1
AT1G53233	1
AT1G53285	1
AT1G53300	1
AT1G53325	1
AT1G53345	1
AT1G53390	1
AT1G53430	1
AT1G53590	1
AT1G53633	1
AT1G53790	1
AT1G53820	1
AT1G53887	1
AT1G53930	1
AT1G54110	1
AT1G54115	1
AT1G54260	1
AT1G54300	1
AT1G54355	1
AT1G54440	1
AT1G54470	1
AT1G54510	1
AT1G54540	1
AT1G54680	1
AT1G54740	1
AT1G54820	1
AT1G54850	1
AT1G54890	1
AT1G54955	1
AT1G54960	1
AT1G55040	1
AT1G55050	1
AT1G55130	1
AT1G55207	1
AT1G55230	1
AT1G55325	1
AT1G55430	1
AT1G55440	1
AT1G55525	1
AT1G55540	1
AT1G55610	1
AT1G55640	1
AT1G55660	1
AT1G55700	1
AT1G55750	1
AT1G55860	1
AT1G55928	1
AT1G56050	1
AT1G56140	1
AT1G56165	1
AT1G56242	1
AT1G56270	1
AT1G56280	1
AT1G56410	1
AT1G56460	1
AT1G56500	1
AT1G56610	1
AT1G57570	1
AT1G57590	1
AT1G57600	1
AT1G57760	1
AT1G57775	1
AT1G57777	1
AT1G57835	1
AT1G58242	1
AT1G58245	1
AT1G58250	1
AT1G58370	1
AT1G58410	1
AT1G58460	1
AT1G58520	1
AT1G58725	1
AT1G58808	1
AT1G59406	1
AT1G59760	1
AT1G59820	1
AT1G59865	1
AT1G59930	1
AT1G59950	1
AT1G60070	1
AT1G60160	1
AT1G60220	1
AT1G60270	1
AT1G60280	1
AT1G60300	1
AT1G60350	1
AT1G60390	1
AT1G60410	1
AT1G60450	1
AT1G60545	1
AT1G60640	1
AT1G60783	1
AT1G60890	1
AT1G60900	1
AT1G60930	1
AT1G60980	1
AT1G61040	1
AT1G61093	1
AT1G61100	1
AT1G61130	1
AT1G61140	1
AT1G61260	1
AT1G61280	1
AT1G61320	1
AT1G61410	1
AT1G61420	1
AT1G61480	1
AT1G61670	1
AT1G61790	1
AT1G61920	1
AT1G61950	1
AT1G62030	1
AT1G62200	1
AT1G62262	1
AT1G62310	1
AT1G62330	1
AT1G62333	1
AT1G62340	1
AT1G62422	1
AT1G62620	1
AT1G62660	1
AT1G62680	1
AT1G62690	1
AT1G62870	1
AT1G62930	1
AT1G62970	1
AT1G62981	1
AT1G63040	1
AT1G63080	1
AT1G63280	1
AT1G63290	1
AT1G63370	1
AT1G63500	1
AT1G63522	1
AT1G63670	1
AT1G63710	1
AT1G63740	1
AT1G63750	1
AT1G63820	1
AT1G63880	1
AT1G63950	1
AT1G64010	1
AT1G64020	1
AT1G64065	1
AT1G64170	1
AT1G64200	1
AT1G64460	1
AT1G64570	1
AT1G64580	1
AT1G64618	1
AT1G64820	1
AT1G64910	1
AT1G64930	1
AT1G64960	1
AT1G65113	1
AT1G65140	1
AT1G65280	1
AT1G65290	1
AT1G65300	1
AT1G65360	1
AT1G65440	1
AT1G65500	1
AT1G65610	1
AT1G65640	1
AT1G65660	1
AT1G65690	1
AT1G65710	1
AT1G65910	1
AT1G65920	1
AT1G65950	1
AT1G65990	1
AT1G66030	1
AT1G66060	1
AT1G66173	1
AT1G66190	1
AT1G66280	1
AT1G66310	1
AT1G66340	1
AT1G66345	1
AT1G66360	1
AT1G66560	1
AT1G66610	1
AT1G66725	1
AT1G66800	1
AT1G66855	1
AT1G66860	1
AT1G66970	1
AT1G67000	1
AT1G67025	1
AT1G67120	1
AT1G67180	1
AT1G67238	1
AT1G67310	1
AT1G67400	1
AT1G67420	1
AT1G67500	1
AT1G67540	1
AT1G67550	1
AT1G67635	1
AT1G67650	1
AT1G67720	1
AT1G67760	1
AT1G67770	1
AT1G67792	1
AT1G67930	1
AT1G67960	1
AT1G68185	1
AT1G68190	1
AT1G68230	1
AT1G68238	1
AT1G68250	1
AT1G68290	1
AT1G68480	1
AT1G68568	1
AT1G68710	1
AT1G68730	1
AT1G68750	1
AT1G68790	1
AT1G68800	1
AT1G68890	1
AT1G68935	1
AT1G68945	1
AT1G68960	1
AT1G68980	1
AT1G69020	1
AT1G69100	1
AT1G69190	1
AT1G69252	1
AT1G69280	1
AT1G69290	1
AT1G69320	1
AT1G69360	1
AT1G69380	1
AT1G69430	1
AT1G69440	1
AT1G69480	1
AT1G69485	1
AT1G69560	1
AT1G69572	1
AT1G69580	1
AT1G69588	1
AT1G69600	1
AT1G69670	1
AT1G69720	1
AT1G69770	1
AT1G69910	1
AT1G69990	1
AT1G70020	1
AT1G70080	1
AT1G70140	1
AT1G70185	1
AT1G70260	1
AT1G70460	1
AT1G70510	1
AT1G70520	1
AT1G70630	1
AT1G70640	1
AT1G70645	1
AT1G70650	1
AT1G70885	1
AT1G71110	1
AT1G71220	1
AT1G71240	1
AT1G71370	1
AT1G71420	1
AT1G71528	1
AT1G71680	1
AT1G71691	1
AT1G71700	1
AT1G71770	1
AT1G71850	1
AT1G71866	1
AT1G71870	1
AT1G72000	1
AT1G72070	1
AT1G72100	1
AT1G72125	1
AT1G72420	1
AT1G72440	1
AT1G72460	1
AT1G72470	1
AT1G72480	1
AT1G72490	1
AT1G72560	1
AT1G72700	1
AT1G72740	1
AT1G72770	1
AT1G72840	1
AT1G72855	1
AT1G72980	1
AT1G73050	1
AT1G73066	1
AT1G73130	1
AT1G73200	1
AT1G73430	1
AT1G73450	1
AT1G73510	1
AT1G73602	1
AT1G73640	1
AT1G73670	1
AT1G73700	1
AT1G73760	1
AT1G73950	1
AT1G74110	1
AT1G74120	1
AT1G74130	1
AT1G74200	1
AT1G74205	1
AT1G74260	1
AT1G74440	1
AT1G74480	1
AT1G74550	1
AT1G74670	1
AT1G74800	1
AT1G74830	1
AT1G74890	1
AT1G75000	1
AT1G75050	1
AT1G75130	1
AT1G75150	1
AT1G75260	1
AT1G75290	1
AT1G75335	1
AT1G75360	1
AT1G75394	1
AT1G75620	1
AT1G75640	1
AT1G75717	1
AT1G75930	1
AT1G76280	1
AT1G76340	1
AT1G76350	1
AT1G76380	1
AT1G76390	1
AT1G76610	1
AT1G76870	1
AT1G76880	1
AT1G77110	1
AT1G77138	1
AT1G77160	1
AT1G77240	1
AT1G77405	1
AT1G77440	1
AT1G77460	1
AT1G77620	1
AT1G77660	1
AT1G77682	1
AT1G77750	1
AT1G77870	1
AT1G77950	1
AT1G77992	1
AT1G78060	1
AT1G78190	1
AT1G78206	1
AT1G78220	1
AT1G78240	1
AT1G78280	1
AT1G78450	1
AT1G78500	1
AT1G78530	1
AT1G78540	1
AT1G78610	1
AT1G78650	1
AT1G78690	1
AT1G78740	1
AT1G78922	1
AT1G78940	1
AT1G79190	1
AT1G79360	1
AT1G79460	1
AT1G79490	1
AT1G79540	1
AT1G79670	1
AT1G79770	1
AT1G79780	1
AT1G79860	1
AT1G79930	1
AT1G79960	1
AT1G80200	1
AT1G80320	1
AT1G80340	1
AT1G80360	1
AT1G80390	1
AT1G80520	1
AT1G80550	1
AT1G80590	1
AT1G80710	1
AT1G80740	1
AT1G80800	1
AT1G80810	1
AT1G80880	1
AT2G01020	1
AT2G01090	1
AT2G01360	1
AT2G01390	1
AT2G01422	1
AT2G01430	1
AT2G01505	1
AT2G01735	1
AT2G01750	1
AT2G01800	1
AT2G01818	1
AT2G01900	1
AT2G01920	1
AT2G01980	1
AT2G02000	1
AT2G02103	1
AT2G02147	1
AT2G02148	1
AT2G02290	1
AT2G02350	1
AT2G02410	1
AT2G02480	1
AT2G02498	1
AT2G02610	1
AT2G02620	1
AT2G02630	1
AT2G02690	1
AT2G02790	1
AT2G02820	1
AT2G02840	1
AT2G02955	1
AT2G02980	1
AT2G03050	1
AT2G03130	1
AT2G03150	1
AT2G03160	1
AT2G03170	1
AT2G03210	1
AT2G03230	1
AT2G03250	1
AT2G03260	1
AT2G03460	1
AT2G03560	1
AT2G03667	1
AT2G03821	1
AT2G03880	1
AT2G03933	1
AT2G03972	1
AT2G04031	1
AT2G04033	1
AT2G04046	1
AT2G04110	1
AT2G04115	1
AT2G04190	1
AT2G04220	1
AT2G04420	1
AT2G04450	1
AT2G04500	1
AT2G04740	1
AT2G05120	1
AT2G05280	1
AT2G05290	1
AT2G05300	1
AT2G05320	1
AT2G05430	1
AT2G05450	1
AT2G05518	1
AT2G05632	1
AT2G05760	1
AT2G05880	1
AT2G05914	1
AT2G05990	1
AT2G05995	1
AT2G06166	1
AT2G06255	1
AT2G06555	1
AT2G06562	1
AT2G06645	1
AT2G06950	1
AT2G07042	1
AT2G07560	1
AT2G07663	1
AT2G07666	1
AT2G07670	1
AT2G07672	1
AT2G07676	1
AT2G07682	1
AT2G07690	1
AT2G07693	1
AT2G07701	1
AT2G07702	1
AT2G07713	1
AT2G07718	1
AT2G07722	1
AT2G07723	1
AT2G07745	1
AT2G07755	1
AT2G07756	1
AT2G07757	1
AT2G07759	1
AT2G07767	1
AT2G07776	1
AT2G07777	1
AT2G07787	1
AT2G07794	1
AT2G07795	1
AT2G07809	1
AT2G07820	1
AT2G07830	1
AT2G10175	1
AT2G10285	1
AT2G10490	1
AT2G10537	1
AT2G10810	1
AT2G10850	1
AT2G10880	1
AT2G10900	1
AT2G11120	1
AT2G11690	1
AT2G11775	1
AT2G11851	1
AT2G11852	1
AT2G11891	1
AT2G11990	1
AT2G12250	1
AT2G12420	1
AT2G12461	1
AT2G12480	1
AT2G12520	1
AT2G12646	1
AT2G13040	1
AT2G13115	1
AT2G13116	1
AT2G13150	1
AT2G13270	1
AT2G13320	1
AT2G13370	1
AT2G13400	1
AT2G13420	1
AT2G13450	1
AT2G13620	1
AT2G13640	1
AT2G13870	1
AT2G13900	1
AT2G14010	1
AT2G14020	1
AT2G14060	1
AT2G14080	1
AT2G14095	1
AT2G14115	1
AT2G14160	1
AT2G14230	1
AT2G14330	1
AT2G14350	1
AT2G14365	1
AT2G14450	1
AT2G14500	1
AT2G14510	1
AT2G14580	1
AT2G14635	1
AT2G14710	1
AT2G14774	1
AT2G14820	1
AT2G14846	1
AT2G14940	1
AT2G15025	1
AT2G15042	1
AT2G15045	1
AT2G15170	1
AT2G15327	1
AT2G15360	1
AT2G15370	1
AT2G15420	1
AT2G15520	1
AT2G15540	1
AT2G15555	1
AT2G15640	1
AT2G15660	1
AT2G15770	1
AT2G15800	1
AT2G16170	1
AT2G16190	1
AT2G16245	1
AT2G16250	1
AT2G16270	1
AT2G16300	1
AT2G16380	1
AT2G16450	1
AT2G16505	1
AT2G16520	1
AT2G16570	1
AT2G16586	1
AT2G16592	1
AT2G16650	1
AT2G16676	1
AT2G16750	1
AT2G16810	1
AT2G16990	1
AT2G17140	1
AT2G17170	1
AT2G17180	1
AT2G17250	1
AT2G17260	1
AT2G17310	1
AT2G17430	1
AT2G17525	1
AT2G17550	1
AT2G17590	1
AT2G17620	1
AT2G17680	1
AT2G17750	1
AT2G17820	1
AT2G17860	1
AT2G17900	1
AT2G17910	1
AT2G17920	1
AT2G18000	1
AT2G18080	1
AT2G18090	1
AT2G18120	1
AT2G18200	1
AT2G18260	1
AT2G18270	1
AT2G18340	1
AT2G18350	1
AT2G18460	1
AT2G18520	1
AT2G18720	1
AT2G18850	1
AT2G18917	1
AT2G19010	1
AT2G19060	1
AT2G19130	1
AT2G19300	1
AT2G19330	1
AT2G19390	1
AT2G19510	1
AT2G19530	1
AT2G19572	1
AT2G19582	1
AT2G19660	1
AT2G19670	1
AT2G19700	1
AT2G19796	1
AT2G19820	1
AT2G19880	1
AT2G20010	1
AT2G20150	1
AT2G20362	1
AT2G20470	1
AT2G20510	1
AT2G20520	1
AT2G20540	1
AT2G20660	1
AT2G20721	1
AT2G20722	1
AT2G20723	1
AT2G20780	1
AT2G20800	1
AT2G20805	1
AT2G21090	1
AT2G21100	1
AT2G21188	1
AT2G21400	1
AT2G21420	1
AT2G21520	1
AT2G21560	1
AT2G21730	1
AT2G21890	1
AT2G21930	1
AT2G21990	1
AT2G22010	1
AT2G22050	1
AT2G22060	1
AT2G22080	1
AT2G22100	1
AT2G22270	1
AT2G22400	1
AT2G22510	1
AT2G22530	1
AT2G22660	1
AT2G22795	1
AT2G22820	1
AT2G22830	1
AT2G22890	1
AT2G22955	1
AT2G23148	1
AT2G23160	1
AT2G23210	1
AT2G23240	1
AT2G23300	1
AT2G23348	1
AT2G23380	1
AT2G23470	1
AT2G23520	1
AT2G23550	1
AT2G23570	1
AT2G23630	1
AT2G23640	1
AT2G23660	1
AT2G23672	1
AT2G23680	1
AT2G23700	1
AT2G23970	1
AT2G23985	1
AT2G23990	1
AT2G24070	1
AT2G24110	1
AT2G24170	1
AT2G24255	1
AT2G24285	1
AT2G24370	1
AT2G24390	1
AT2G24430	1
AT2G24460	1
AT2G24560	1
AT2G24610	1
AT2G24617	1
AT2G24620	1
AT2G24630	1
AT2G24645	1
AT2G24670	1
AT2G24680	1
AT2G24700	1
AT2G24720	1
AT2G24920	1
AT2G25170	1
AT2G25230	1
AT2G25260	1
AT2G25290	1
AT2G25320	1
AT2G25410	1
AT2G25420	1
AT2G25480	1
AT2G25540	1
AT2G25580	1
AT2G25640	1
AT2G25687	1
AT2G25710	1
AT2G25735	1
AT2G25880	1
AT2G26140	1
AT2G26150	1
AT2G26160	1
AT2G26200	1
AT2G26270	1
AT2G26290	1
AT2G26320	1
AT2G26480	1
AT2G26570	1
AT2G26690	1
AT2G26692	1
AT2G26695	1
AT2G26810	1
AT2G26890	1
AT2G26910	1
AT2G27160	1
AT2G27229	1
AT2G27310	1
AT2G27380	1
AT2G27389	1
AT2G27400	1
AT2G27470	1
AT2G27480	1
AT2G27520	1
AT2G27535	1
AT2G27750	1
AT2G27880	1
AT2G27950	1
AT2G28020	1
AT2G28030	1
AT2G28056	1
AT2G28320	1
AT2G28360	1
AT2G28440	1
AT2G28460	1
AT2G28490	1
AT2G28500	1
AT2G28520	1
AT2G28580	1
AT2G28625	1
AT2G28700	1
AT2G28710	1
AT2G28860	1
AT2G28920	1
AT2G28960	1
AT2G28990	1
AT2G29040	1
AT2G29110	1
AT2G29150	1
AT2G29260	1
AT2G29370	1
AT2G29600	1
AT2G29620	1
AT2G29760	1
AT2G29770	1
AT2G29790	1
AT2G29830	1
AT2G29840	1
AT2G29870	1
AT2G29950	1
AT2G29970	1
AT2G29990	1
AT2G30115	1
AT2G30210	1
AT2G30230	1
AT2G30240	1
AT2G30290	1
AT2G30362	1
AT2G30370	1
AT2G30500	1
AT2G30615	1
AT2G30730	1
AT2G30770	1
AT2G30780	1
AT2G30840	1
AT2G30942	1
AT2G30985	1
AT2G31010	1
AT2G31050	1
AT2G31083	1
AT2G31085	1
AT2G31310	1
AT2G31345	1
AT2G31400	1
AT2G31420	1
AT2G31425	1
AT2G31470	1
AT2G31540	1
AT2G31650	1
AT2G31660	1
AT2G31690	1
AT2G31751	1
AT2G31760	1
AT2G31770	1
AT2G31780	1
AT2G31830	1
AT2G31840	1
AT2G31850	1
AT2G31862	1
AT2G31920	1
AT2G31957	1
AT2G32050	1
AT2G32275	1
AT2G32290	1
AT2G32295	1
AT2G32310	1
AT2G32315	1
AT2G32350	1
AT2G32370	1
AT2G32400	1
AT2G32410	1
AT2G32415	1
AT2G32470	1
AT2G32590	1
AT2G32640	1
AT2G32645	1
AT2G32700	1
AT2G32780	1
AT2G32795	1
AT2G32800	1
AT2G32880	1
AT2G32905	1
AT2G32930	1
AT2G32970	1
AT2G33000	1
AT2G33010	1
AT2G33060	1
AT2G33100	1
AT2G33260	1
AT2G33270	1
AT2G33435	1
AT2G33530	1
AT2G33540	1
AT2G33560	1
AT2G33670	1
AT2G33735	1
AT2G33780	1
AT2G33815	1
AT2G33870	1
AT2G33980	1
AT2G33990	1
AT2G34000	1
AT2G34010	1
AT2G34020	1
AT2G34080	1
AT2G34100	1
AT2G34180	1
AT2G34185	1
AT2G34238	1
AT2G34280	1
AT2G34290	1
AT2G34315	1
AT2G34350	1
AT2G34357	1
AT2G34370	1
AT2G34555	1
AT2G34620	1
AT2G34640	1
AT2G34670	1
AT2G34680	1
AT2G34720	1
AT2G34740	1
AT2G34990	1
AT2G35030	1
AT2G35200	1
AT2G35215	1
AT2G35280	1
AT2G35340	1
AT2G35420	1
AT2G35600	1
AT2G35637	1
AT2G35738	1
AT2G35740	1
AT2G35765	1
AT2G35770	1
AT2G35850	1
AT2G35859	1
AT2G35890	1
AT2G36090	1
AT2G36110	1
AT2G36160	1
AT2G36180	1
AT2G36200	1
AT2G36210	1
AT2G36320	1
AT2G36330	1
AT2G36370	1
AT2G36380	1
AT2G36470	1
AT2G36490	1
AT2G36500	1
AT2G36560	1
AT2G36610	1
AT2G36660	1
AT2G36670	1
AT2G36710	1
AT2G36740	1
AT2G36920	1
AT2G37025	1
AT2G37030	1
AT2G37160	1
AT2G37310	1
AT2G37360	1
AT2G37362	1
AT2G37420	1
AT2G37530	1
AT2G37555	1
AT2G37650	1
AT2G37670	1
AT2G37700	1
AT2G37810	1
AT2G37910	1
AT2G37925	1
AT2G38320	1
AT2G38365	1
AT2G38510	1
AT2G38570	1
AT2G38580	1
AT2G38690	1
AT2G38770	1
AT2G38800	1
AT2G38970	1
AT2G39180	1
AT2G39200	1
AT2G39210	1
AT2G39240	1
AT2G39350	1
AT2G39410	1
AT2G39435	1
AT2G39440	1
AT2G39500	1
AT2G39518	1
AT2G39820	1
AT2G39851	1
AT2G39950	1
AT2G40010	1
AT2G40085	1
AT2G40113	1
AT2G40116	1
AT2G40180	1
AT2G40190	1
AT2G40250	1
AT2G40320	1
AT2G40350	1
AT2G40370	1
AT2G40420	1
AT2G40480	1
AT2G40590	1
AT2G40700	1
AT2G40711	1
AT2G40730	1
AT2G40745	1
AT2G40850	1
AT2G40925	1
AT2G40960	1
AT2G41080	1
AT2G41178	1
AT2G41200	1
AT2G41220	1
AT2G41225	1
AT2G41231	1
AT2G41340	1
AT2G41342	1
AT2G41390	1
AT2G41450	1
AT2G41690	1
AT2G41710	1
AT2G41770	1
AT2G41790	1
AT2G41890	1
AT2G41920	1
AT2G41930	1
AT2G42110	1
AT2G42170	1
AT2G42247	1
AT2G42270	1
AT2G42365	1
AT2G42388	1
AT2G42460	1
AT2G42510	1
AT2G42520	1
AT2G42620	1
AT2G42835	1
AT2G42860	1
AT2G42920	1
AT2G43000	1
AT2G43250	1
AT2G43255	1
AT2G43270	1
AT2G43390	1
AT2G43400	1
AT2G43480	1
AT2G43500	1
AT2G43720	1
AT2G43730	1
AT2G43745	1
AT2G43840	1
AT2G43850	1
AT2G43860	1
AT2G43865	1
AT2G43890	1
AT2G43945	1
AT2G44000	1
AT2G44070	1
AT2G44255	1
AT2G44330	1
AT2G44460	1
AT2G44470	1
AT2G44490	1
AT2G44578	1
AT2G44660	1
AT2G44700	1
AT2G44760	1
AT2G44810	1
AT2G44830	1
AT2G44850	1
AT2G44880	1
AT2G44930	1
AT2G45000	1
AT2G45080	1
AT2G45250	1
AT2G45406	1
AT2G45410	1
AT2G45480	1
AT2G45540	1
AT2G45580	1
AT2G45870	1
AT2G45880	1
AT2G45950	1
AT2G46020	1
AT2G46290	1
AT2G46375	1
AT2G46380	1
AT2G46510	1
AT2G46640	1
AT2G46660	1
AT2G46670	1
AT2G46720	1
AT2G46810	1
AT2G46840	1
AT2G46850	1
AT2G46915	1
AT2G47140	1
AT2G47230	1
AT2G47280	1
AT2G47340	1
AT2G47360	1
AT2G47410	1
AT2G47430	1
AT2G47520	1
AT2G47680	1
AT2G47870	1
AT2G47960	1
AT2G48075	1
AT2G48110	1
AT2G48160	1
AT3G01080	1
AT3G01185	1
AT3G01202	1
AT3G01311	1
AT3G01313	1
AT3G01316	1
AT3G01323	1
AT3G01326	1
AT3G01460	1
AT3G01510	1
AT3G01513	1
AT3G01630	1
AT3G01650	1
AT3G01710	1
AT3G01780	1
AT3G01870	1
AT3G02030	1
AT3G02300	1
AT3G02370	1
AT3G02430	1
AT3G02493	1
AT3G02600	1
AT3G02680	1
AT3G02850	1
AT3G02980	1
AT3G03010	1
AT3G03140	1
AT3G03200	1
AT3G03260	1
AT3G03272	1
AT3G03290	1
AT3G03341	1
AT3G03360	1
AT3G03440	1
AT3G03450	1
AT3G03460	1
AT3G03500	1
AT3G03510	1
AT3G03540	1
AT3G03620	1
AT3G03640	1
AT3G03660	1
AT3G03702	1
AT3G03790	1
AT3G03810	1
AT3G03847	1
AT3G03930	1
AT3G04050	1
AT3G04090	1
AT3G04100	1
AT3G04150	1
AT3G04160	1
AT3G04180	1
AT3G04190	1
AT3G04250	1
AT3G04380	1
AT3G04480	1
AT3G04485	1
AT3G04490	1
AT3G04510	1
AT3G04580	1
AT3G04605	1
AT3G04750	1
AT3G04950	1
AT3G05080	1
AT3G05150	1
AT3G05152	1
AT3G05165	1
AT3G05170	1
AT3G05220	1
AT3G05260	1
AT3G05390	1
AT3G05430	1
AT3G05650	1
AT3G05680	1
AT3G05720	1
AT3G05727	1
AT3G05740	1
AT3G05741	1
AT3G05850	1
AT3G05858	1
AT3G05870	1
AT3G05900	1
AT3G05905	1
AT3G05932	1
AT3G05950	1
AT3G05960	1
AT3G06210	1
AT3G06370	1
AT3G06400	1
AT3G06433	1
AT3G06520	1
AT3G06778	1
AT3G06820	1
AT3G06840	1
AT3G06895	1
AT3G06910	1
AT3G06962	1
AT3G06970	1
AT3G07050	1
AT3G07070	1
AT3G07090	1
AT3G07195	1
AT3G07425	1
AT3G07440	1
AT3G07500	1
AT3G07600	1
AT3G07660	1
AT3G07900	1
AT3G08620	1
AT3G08750	1
AT3G08800	1
AT3G08943	1
AT3G08990	1
AT3G09035	1
AT3G09070	1
AT3G09140	1
AT3G09290	1
AT3G09360	1
AT3G09405	1
AT3G09430	1
AT3G09520	1
AT3G09530	1
AT3G09590	1
AT3G09650	1
AT3G09680	1
AT3G09730	1
AT3G09750	1
AT3G09780	1
AT3G09870	1
AT3G09930	1
AT3G09960	1
AT3G09990	1
AT3G10040	1
AT3G10450	1
AT3G10810	1
AT3G10820	1
AT3G10974	1
AT3G11010	1
AT3G11090	1
AT3G11110	1
AT3G11120	1
AT3G11415	1
AT3G11591	1
AT3G11740	1
AT3G11810	1
AT3G11910	1
AT3G11950	1
AT3G12020	1
AT3G12090	1
AT3G12160	1
AT3G12270	1
AT3G12360	1
AT3G12410	1
AT3G12502	1
AT3G12585	1
AT3G12587	1
AT3G12770	1
AT3G12810	1
AT3G12860	1
AT3G12870	1
AT3G12977	1
AT3G13060	1
AT3G13080	1
AT3G13090	1
AT3G13100	1
AT3G13130	1
AT3G13140	1
AT3G13150	1
AT3G13210	1
AT3G13225	1
AT3G13228	1
AT3G13229	1
AT3G13330	1
AT3G13404	1
AT3G13432	1
AT3G13470	1
AT3G13530	1
AT3G13850	1
AT3G13880	1
AT3G13950	1
AT3G13960	1
AT3G14020	1
AT3G14050	1
AT3G14185	1
AT3G14250	1
AT3G14440	1
AT3G14530	1
AT3G14650	1
AT3G14720	1
AT3G14800	1
AT3G14810	1
AT3G14900	1
AT3G15120	1
AT3G15250	1
AT3G15340	1
AT3G15490	1
AT3G15578	1
AT3G15585	1
AT3G15620	1
AT3G15720	1
AT3G15770	1
AT3G15860	1
AT3G15909	1
AT3G15990	1
AT3G16000	1
AT3G16010	1
AT3G16290	1
AT3G16340	1
AT3G16360	1
AT3G16565	1
AT3G16610	1
AT3G16700	1
AT3G16785	1
AT3G16830	1
AT3G17010	1
AT3G17070	1
AT3G17110	1
AT3G17200	1
AT3G17203	1
AT3G17340	1
AT3G17360	1
AT3G17380	1
AT3G17450	1
AT3G17630	1
AT3G17660	1
AT3G17700	1
AT3G17730	1
AT3G17760	1
AT3G17850	1
AT3G18010	1
AT3G18040	1
AT3G18070	1
AT3G18110	1
AT3G18120	1
AT3G18200	1
AT3G18250	1
AT3G18300	1
AT3G18360	1
AT3G18362	1
AT3G18390	1
AT3G18500	1
AT3G18590	1
AT3G18610	1
AT3G18650	1
AT3G18770	1
AT3G19020	1
AT3G19025	1
AT3G19040	1
AT3G19085	1
AT3G19184	1
AT3G19190	1
AT3G19200	1
AT3G19270	1
AT3G19310	1
AT3G19370	1
AT3G19400	1
AT3G19480	1
AT3G19490	1
AT3G19595	1
AT3G19615	1
AT3G19720	1
AT3G19740	1
AT3G19780	1
AT3G19830	1
AT3G19880	1
AT3G19890	1
AT3G19940	1
AT3G20010	1
AT3G20040	1
AT3G20140	1
AT3G20250	1
[truncated: 18,595 more rows]

## Sheet: RNAseq
Table S1D. Gene expression for Arabisopsis thaliana genes from RNA-Seq of seedlings .
Locus	Seedling 1 (RPMs)	Seedling 2 (RPMs)	Seedling ave. (RPMs)	Log10 (ave. RPMs)
AT1G01010	4.5478	3.9383	4.2431	0.627683
AT1G01020	6.5639	5.5793	6.0716	0.783303
AT1G01030	1.219	1.4066	1.3128	0.118199
AT1G01040	38.5629	37.7659	38.1644	1.58166
AT1G01046	0.7502	1.0549	0.9025	-0.0445528
AT1G01050	41.4933	44.869	43.1811	1.63529
AT1G01060	1.5941	225.142	113.368	2.05449
AT1G01070	3.282	5.1808	4.2314	0.626484
AT1G01073	0	0	0	0
AT1G01080	70.0697	35.4217	52.7457	1.72219
AT1G01090	187.681	118.947	153.314	2.18558
AT1G01100	145.062	118.314	131.688	2.11955
AT1G01110	5.72	2.6021	4.161	0.619198
AT1G01115	0	0	0	0
AT1G01120	73.8439	65.6859	69.7649	1.84364
AT1G01130	2.3443	1.3597	1.852	0.267641
AT1G01140	54.4335	75.4849	64.9592	1.81264
AT1G01150	0.0469	0.1407	0.0938	-1.0278
AT1G01160	43.0405	46.7913	44.9159	1.6524
AT1G01170	31.5536	30.5222	31.0379	1.49189
AT1G01180	11.1352	12.0729	11.604	1.06461
AT1G01183	0.0703	0.0469	0.0586	-1.2321
AT1G01190	3.071	0.5157	1.7934	0.253677
AT1G01200	1.8754	1.9223	1.8988	0.278479
AT1G01210	5.8841	5.2511	5.5676	0.745668
AT1G01220	39.2428	25.8805	32.5617	1.51271
AT1G01225	2.6021	1.1956	1.8988	0.278479
AT1G01230	27.4981	21.0983	24.2982	1.38557
AT1G01240	19.7855	18.6837	19.2346	1.28408
AT1G01250	5.6731	12.9168	9.295	0.968249
AT1G01260	14.0186	12.5183	13.2685	1.12282
AT1G01270	0	0	0	0
AT1G01280	0	0.0234	0.0117	-1.93181
AT1G01290	8.4159	11.3462	9.881	0.994801
AT1G01300	137.115	86.2685	111.692	2.04802
AT1G01305	0	0	0	0
AT1G01310	0.211	0.3282	0.2696	-0.56928
AT1G01320	518.009	427.146	472.578	2.67447
AT1G01340	5.1574	5.6965	5.4269	0.734552
AT1G01350	11.7447	10.4085	11.0766	1.04441
AT1G01355	0.0469	0.3516	0.1993	-0.700493
AT1G01360	16.4098	50.8468	33.6283	1.5267
AT1G01370	3.8915	1.1721	2.5318	0.403429
AT1G01380	0.797	0.3282	0.5626	-0.2498
AT1G01390	4.7354	5.4387	5.087	0.706462
AT1G01400	0	0	0	0
AT1G01410	0	0	0	0
AT1G01420	8.9082	21.7312	15.3197	1.18525
AT1G01430	43.6265	30.569	37.0978	1.56935
AT1G01440	23.841	20.8873	22.3642	1.34955
AT1G01448	10.1037	9.2129	9.6583	0.984901
AT1G01450	4.7588	4.6885	4.7237	0.674282
AT1G01453	0.0938	0.4454	0.2696	-0.56928
AT1G01460	0	0	0	0
AT1G01470	116.486	67.0222	91.754	1.96263
AT1G01471	0	0	0	0
AT1G01480	0.1875	0.2344	0.211	-0.675718
AT1G01490	48.1275	83.7601	65.9438	1.81917
AT1G01500	26.2322	16.2222	21.2272	1.32689
AT1G01510	50.7531	33.7807	42.2669	1.626
AT1G01520	0.0703	11.7916	5.931	0.773128
AT1G01530	0	0.0234	0.0117	-1.93181
AT1G01540	81.2283	71.1949	76.2116	1.88202
AT1G01550	81.0642	118.854	99.9589	1.99982
AT1G01560	3.3288	5.4152	4.372	0.64068
AT1G01570	1.2425	1.3597	1.3011	0.114311
AT1G01580	1.1721	5.4621	3.3171	0.520759
AT1G01590	0.3282	1.43	0.8791	-0.0559617
AT1G01600	32.9602	12.7527	22.8565	1.35901
AT1G01610	130.481	88.3314	109.406	2.03904
AT1G01620	337.666	168.458	253.062	2.40323
AT1G01630	71.8279	57.1763	64.5021	1.80957
AT1G01640	1.5706	2.1098	1.8402	0.264865
AT1G01650	53.1208	51.5736	52.3472	1.71889
AT1G01660	1.8051	1.5238	1.6644	0.221258
AT1G01670	2.2036	2.8365	2.5201	0.401418
AT1G01680	0.7502	2.227	1.4886	0.172778
AT1G01690	4.2197	2.2036	3.2116	0.506721
AT1G01695	0.2344	0.211	0.2227	-0.65228
AT1G01700	1.8051	2.1567	1.9809	0.296863
AT1G01710	30.7097	25.3414	28.0255	1.44755
AT1G01720	17.2303	60.8568	39.0435	1.59155
AT1G01725	5.5793	10.2913	7.9353	0.899563
AT1G01730	19.176	23.3956	21.2858	1.32809
AT1G01740	6.3998	7.8767	7.1382	0.853589
AT1G01750	0.6798	0.2813	0.4806	-0.318216
AT1G01760	2.4146	1.3362	1.8754	0.273094
AT1G01770	18.9181	13.1747	16.0464	1.20538
AT1G01780	5.6496	3.6336	4.6416	0.666668
AT1G01790	194.151	146.821	170.486	2.23169
AT1G01800	51.9486	65.1702	58.5594	1.7676
AT1G01810	0.1641	0.4689	0.3165	-0.499626
AT1G01820	54.0116	63.9278	58.9697	1.77063
AT1G01830	26.2322	43.4624	34.8473	1.54217
AT1G01840	4.6651	2.8834	3.7742	0.576825
AT1G01860	11.9791	8.158	10.0686	1.00297
AT1G01870	0	0	0	0
AT1G01880	1.4066	0.9611	1.1838	0.0732783
AT1G01890	0	0	0	0
AT1G01900	21.5202	8.58	15.0501	1.17754
AT1G01910	53.027	46.3928	49.7099	1.69644
AT1G01920	14.5109	10.1741	12.3425	1.0914
AT1G01930	10.3382	8.5331	9.4356	0.97477
AT1G01940	7.8064	6.5873	7.1969	0.857145
AT1G01950	22.9033	22.5517	22.7275	1.35655
AT1G01960	140.702	97.1693	118.936	2.07531
AT1G01970	27.1933	17.1599	22.1766	1.34589
AT1G01980	0.0234	0	0.0117	-1.93181
AT1G01990	22.9971	24.8256	23.9114	1.37861
AT1G02000	13.4091	15.1673	14.2882	1.15498
AT1G02010	8.158	7.8298	7.9939	0.902759
AT1G02020	30.1705	31.5302	30.8504	1.48926
AT1G02030	0.2579	0.2579	0.2579	-0.588549
AT1G02040	0.0234	0	0.0117	-1.93181
AT1G02050	7.5719	4.4541	6.013	0.779091
AT1G02060	6.5639	3.9383	5.2511	0.72025
AT1G02065	12.1198	6.2592	9.1895	0.963292
AT1G02070	0.211	0.2579	0.2344	-0.630042
AT1G02074	0.0234	0.0234	0.0234	-1.63078
AT1G02080	129.637	125.605	127.621	2.10592
AT1G02090	41.7511	32.7961	37.2736	1.5714
AT1G02100	25.9743	29.1625	27.5684	1.44041
AT1G02110	42.1262	35.7733	38.9498	1.59051
AT1G02120	94.2858	99.3025	96.7942	1.98585
AT1G02130	34.1558	38.2113	36.1835	1.55851
AT1G02136	0	0	0	0
AT1G02140	85.8465	87.6047	86.7256	1.93815
AT1G02145	14.8157	12.8699	13.8428	1.14122
AT1G02150	128.043	56.1683	92.1057	1.96429
AT1G02160	21.1452	19.9965	20.5708	1.31325
AT1G02170	43.9547	38.9146	41.4347	1.61736
AT1G02180	6.1888	4.9229	5.5559	0.744754
AT1G02190	1.6175	1.8051	1.7113	0.233326
AT1G02205	202.403	81.8144	142.109	2.15262
AT1G02210	0	0	0	0
AT1G02220	0.9846	2.2036	1.5941	0.202516
AT1G02228	0	0	0	0
AT1G02230	0.3751	0.6564	0.5157	-0.287603
AT1G02250	0.0234	0.0938	0.0586	-1.2321
AT1G02260	24.474	21.2389	22.8565	1.35901
AT1G02270	17.957	17.8398	17.8984	1.25281
AT1G02280	49.7216	24.0755	36.8985	1.56701
AT1G02290	7.5719	6.3529	6.9624	0.842759
AT1G02300	29.1156	20.2075	24.6615	1.39202
AT1G02305	87.4641	104.085	95.7744	1.98125
AT1G02310	0.2344	0.2344	0.2344	-0.630042
AT1G02320	0	0	0	0
AT1G02330	17.1599	15.0501	16.105	1.20696
AT1G02335	6.7514	2.5318	4.6416	0.666668
AT1G02340	0.9143	0.5626	0.7384	-0.131708
AT1G02350	1.3362	1.2893	1.3128	0.118199
AT1G02360	1.9692	2.6959	2.3325	0.367822
AT1G02370	5.6262	4.876	5.2511	0.72025
AT1G02380	0.5392	0.6798	0.6095	-0.215026
AT1G02390	5.298	11.2759	8.2869	0.918392
AT1G02391	0	0	0	0
AT1G02400	0.9611	2.3911	1.6761	0.2243
AT1G02405	0.2579	0.8674	0.5626	-0.2498
AT1G02410	14.0421	15.2845	14.6633	1.16623
AT1G02420	3.3523	2.4849	2.9186	0.465175
AT1G02430	2.0395	1.7347	1.8871	0.275795
AT1G02440	0.0938	0.2344	0.1641	-0.784891
AT1G02450	3.0006	2.6256	2.8131	0.449185
AT1G02460	1.641	2.9538	2.2974	0.361237
AT1G02470	1.1018	4.5713	2.8365	0.452783
AT1G02475	29.3266	32.4679	30.8972	1.48992
AT1G02480	0	0	0	0
AT1G02490	0.1641	0.0469	0.1055	-0.976748
AT1G02500	344.324	297.767	321.045	2.50657
AT1G02510	0	0	0	0
AT1G02520	0.422	0.6095	0.5157	-0.287603
AT1G02530	0.4689	0.1641	0.3165	-0.499626
AT1G02540	0	0	0	0
AT1G02550	0	0	0	0
AT1G02560	276.856	229.221	253.039	2.40319
AT1G02570	0.0234	0.0469	0.0352	-1.45346
AT1G02575	0	0	0	0
AT1G02580	0.0234	0.0234	0.0234	-1.63078
AT1G02590	0	0	0	0
AT1G02600	0	0	0	0
AT1G02610	0.7736	1.1721	0.9729	-0.0119318
AT1G02620	0.1172	0.1407	0.1289	-0.889747
AT1G02630	0.6095	0.2579	0.4337	-0.362811
AT1G02640	15.4486	4.9933	10.2209	1.00949
AT1G02650	0.2813	0.3751	0.3282	-0.483861
AT1G02660	6.1185	5.1105	5.6145	0.749311
AT1G02670	1.3597	0.2813	0.8205	-0.0859214
AT1G02680	5.9544	7.2906	6.6225	0.821022
AT1G02681	0	0.0469	0.0234	-1.63078
AT1G02690	12.1432	6.0716	9.1074	0.959394
AT1G02700	0.9846	0.4923	0.7384	-0.131708
AT1G02710	4.7823	2.2036	3.4929	0.543186
AT1G02720	11.9088	6.1185	9.0136	0.954898
AT1G02730	72.5546	17.6522	45.1034	1.65421
AT1G02740	5.298	7.7829	6.5405	0.815611
AT1G02750	5.4856	8.7909	7.1382	0.853589
AT1G02760	0	0	0	0
AT1G02770	0.8908	1.6644	1.2776	0.106395
AT1G02780	499.373	349.294	424.333	2.62771
AT1G02790	0.1407	0.3985	0.2696	-0.56928
AT1G02800	5.6028	4.3603	4.9815	0.69736
AT1G02810	0.4923	0.3985	0.4454	-0.35125
AT1G02813	0	0	0	0
AT1G02816	5.8606	7.7829	6.8218	0.833899
AT1G02820	0.6564	4.9229	2.7897	0.445558
AT1G02830	0	0	0	0
AT1G02840	102.678	96.0909	99.3846	1.99732
AT1G02850	15.8706	45.5019	30.6863	1.48694
AT1G02860	3.3523	6.1654	4.7588	0.677497
AT1G02870	12.0495	10.1272	11.0883	1.04486
AT1G02880	18.4493	28.7171	23.5832	1.3726
AT1G02890	74.0315	77.5948	75.8131	1.87974
AT1G02900	1.4534	0.7267	1.0901	0.0374663
AT1G02910	47.4242	29.983	38.7036	1.58775
AT1G02920	16.7145	15.9175	16.316	1.21261
AT1G02930	29.0922	124.644	76.868	1.88575
AT1G02940	0.1172	0.8439	0.4806	-0.318216
AT1G02950	3.7508	1.8754	2.8131	0.449185
AT1G02952	3.0944	1.852	2.4732	0.393259
AT1G02960	12.3777	10.01	11.1938	1.04898
AT1G02965	0.0234	0	0.0117	-1.93181
AT1G02970	2.7193	0.8908	1.8051	0.256501
AT1G02980	0	0.0469	0.0234	-1.63078
AT1G02990	20.0668	18.7306	19.3987	1.28777
AT1G03000	27.0996	21.1686	24.1341	1.38263
AT1G03010	0.6095	0.3048	0.4571	-0.339989
AT1G03020	0.3751	0	0.1875	-0.726999
AT1G03022	0	0	0	0
AT1G03030	9.8459	10.0803	9.9631	0.998394
AT1G03040	39.4538	51.1985	45.3261	1.65635
AT1G03050	0.0234	0.1172	0.0703	-1.15304
AT1G03055	1.0784	3.0475	2.0629	0.314478
AT1G03060	97.4037	62.7322	80.0679	1.90346
AT1G03070	0.7033	0.9611	0.8322	-0.0797723
AT1G03080	94.9422	76.1413	85.5418	1.93218
AT1G03090	25.0132	20.2309	22.622	1.35453
AT1G03100	3.7274	2.438	3.0827	0.488931
AT1G03103	0	0	0	0
AT1G03106	0	0	0	0
AT1G03110	8.8144	5.6731	7.2437	0.85996
AT1G03120	0.3751	0.3048	0.3399	-0.468649
AT1G03130	724.046	643.005	683.525	2.83475
AT1G03140	33.1243	33.5697	33.347	1.52306
AT1G03150	10.2913	8.7675	9.5294	0.979066
AT1G03160	70.5854	57.1294	63.8574	1.80521
AT1G03170	0.3516	0.9611	0.6564	-0.182831
AT1G03180	1.641	1.1252	1.3831	0.140854
AT1G03190	11.2524	10.0803	10.6663	1.02801
AT1G03200	0.1172	0.211	0.1641	-0.784891
AT1G03210	18.3321	10.7132	14.5226	1.16204
AT1G03220	80.4313	21.5671	50.9992	1.70756
AT1G03230	48.0103	13.7608	30.8855	1.48975
AT1G03240	0.0469	0	0.0234	-1.63078
AT1G03250	16.8786	16.9724	16.9255	1.22854
AT1G03260	8.3455	5.4856	6.9155	0.839824
AT1G03270	2.9069	2.438	2.6724	0.426901
AT1G03280	29.9595	32.8195	31.3895	1.49678
AT1G03290	33.8041	44.9159	39.36	1.59506
AT1G03300	4.079	3.282	3.6805	0.565907
AT1G03310	68.5225	64.7482	66.6354	1.82371
AT1G03320	0.0938	0.0234	0.0586	-1.2321
AT1G03330	15.1908	13.0575	14.1241	1.14996
AT1G03340	2.0395	3.071	2.5552	0.407425
AT1G03350	43.1811	36.6172	39.8992	1.60096
AT1G03360	8.4159	4.9698	6.6928	0.825608
AT1G03365	13.9014	13.0809	13.4912	1.13005
AT1G03370	49.9326	36.3828	43.1577	1.63506
AT1G03380	54.6211	85.6824	70.1517	1.84604
AT1G03390	0	0	0	0
AT1G03400	35.4685	30.991	33.2298	1.52153
AT1G03410	42.431	29.4438	35.9374	1.55555
AT1G03420	35.3044	22.1297	28.7171	1.45814
AT1G03430	14.6047	15.6362	15.1204	1.17956
AT1G03440	16.5973	29.0453	22.8213	1.35834
AT1G03445	0.1172	0	0.0586	-1.2321
AT1G03457	5.3215	3.2585	4.29	0.632457
AT1G03470	4.1962	2.2974	3.2468	0.511456
AT1G03475	236.488	96.5832	166.536	2.22151
AT1G03490	0.0703	0	0.0352	-1.45346
AT1G03495	5.0167	83.0803	44.0485	1.64393
AT1G03502	0.0938	0.0938	0.0938	-1.0278
AT1G03506	0.1875	0.1875	0.1875	-0.726999
AT1G03510	1.4769	1.1252	1.3011	0.114311
AT1G03515	0	0	0	0
AT1G03520	7.9001	7.2203	7.5602	0.878533
AT1G03530	22.247	17.4178	19.8324	1.29738
AT1G03540	2.4146	1.3128	1.8637	0.270376
AT1G03545	6.2357	6.6342	6.435	0.808549
AT1G03550	7.9705	7.947	7.9587	0.900842
AT1G03560	10.4788	6.5405	8.5096	0.929909
AT1G03570	0	0	0	0
AT1G03580	0.2579	0.4923	0.3751	-0.425853
AT1G03590	20.6997	20.6529	20.6763	1.31547
AT1G03600	239.887	142.46	191.174	2.28143
AT1G03610	15.0501	15.3549	15.2025	1.18192
AT1G03620	0.7033	0.3516	0.5275	-0.277778
AT1G03630	169.232	106.429	137.83	2.13934
AT1G03640	0	0	0	0
AT1G03650	2.8365	2.0161	2.4263	0.384944
AT1G03660	0.2813	0.3048	0.293	-0.533132
AT1G03670	0	0	0	0
AT1G03680	369.149	211.194	290.171	2.46265
AT1G03687	10.9945	7.6657	9.3301	0.969886
AT1G03700	0	0.0234	0.0117	-1.93181
AT1G03710	0.1641	0.2813	0.2227	-0.65228
AT1G03720	0	0	0	0
AT1G03730	6.728	7.2672	6.9976	0.844949
AT1G03740	55.5119	51.0109	53.2614	1.72641
AT1G03743	0	0	0	0
AT1G03746	0.0234	0	0.0117	-1.93181
AT1G03750	5.9075	6.9155	6.4115	0.80696
AT1G03760	7.736	5.931	6.8335	0.834643
AT1G03770	4.1024	3.9618	4.0321	0.605531
AT1G03780	10.4085	3.2351	6.8218	0.833899
AT1G03790	0.1172	0	0.0586	-1.2321
AT1G03800	0.0703	0.3516	0.211	-0.675718
AT1G03810	0	0	0	0
AT1G03820	6.6577	6.3764	6.517	0.814048
AT1G03830	13.1278	4.4541	8.7909	0.944033
AT1G03840	0.9143	1.008	0.9611	-0.0172314
AT1G03850	1.7113	0.6095	1.1604	0.0646077
AT1G03860	42.5013	32.5617	37.5315	1.5744
AT1G03870	56.8716	27.2402	42.0559	1.62383
AT1G03880	0	0	0	0
AT1G03890	0	0	0	0
AT1G03900	73.8908	65.85	69.8704	1.84429
AT1G03905	2.0161	2.8365	2.4263	0.384944
AT1G03910	51.1047	40.368	45.7364	1.66026
AT1G03920	1.3831	0.5626	0.9729	-0.0119318
AT1G03930	28.2717	29.9127	29.0922	1.46378
AT1G03935	0.3516	0.3751	0.3634	-0.439615
AT1G03940	4.1493	85.87	45.0096	1.65331
AT1G03950	11.1586	11.4165	11.2876	1.0526
AT1G03960	10.0334	7.361	8.6972	0.939379
AT1G03970	20.4419	29.35	24.896	1.39613
AT1G03980	14.8157	19.176	16.9958	1.23034
AT1G03982	0	0	0	0
AT1G03990	3.1647	3.071	3.1179	0.493862
AT1G04000	8.9785	11.4165	10.1975	1.00849
AT1G04010	12.9637	11.3931	12.1784	1.08559
AT1G04020	11.5572	3.3992	7.4782	0.873797
AT1G04030	39.9226	14.6516	27.2871	1.43596
AT1G04040	112.196	38.3989	75.2974	1.87678
AT1G04050	4.7354	4.1962	4.4658	0.649899
AT1G04070	3.5398	5.4152	4.4775	0.651036
AT1G04080	103.171	81.1111	92.1408	1.96445
AT1G04090	0.5861	0.3516	0.4689	-0.32892
AT1G04100	2.9772	4.2665	3.6219	0.558936
AT1G04110	5.931	3.7977	4.8643	0.68702
AT1G04120	75.6256	72.203	73.9143	1.86873
AT1G04130	6.7749	6.7514	6.7632	0.830152
AT1G04140	124.363	106.453	115.407	2.06223
AT1G04150	0.2813	0.2579	0.2696	-0.56928
AT1G04160	13.5732	7.4078	10.4905	1.0208
AT1G04170	75.0395	50.1201	62.5798	1.79643
AT1G04171	0	0	0	0
AT1G04180	0.2344	0.1875	0.211	-0.675718
AT1G04190	16.0816	12.659	14.3703	1.15747
AT1G04200	22.5517	18.8712	20.7115	1.31621
AT1G04210	34.1792	32.7726	33.4759	1.52473
AT1G04220	4.1728	16.6207	10.3968	1.0169
AT1G04230	7.947	8.2283	8.0877	0.907825
AT1G04240	23.7473	26.5604	25.1538	1.4006
AT1G04250	11.0883	34.3199	22.7041	1.3561
AT1G04260	14.3703	14.9329	14.6516	1.16589
AT1G04270	137.139	135.873	136.506	2.13515
AT1G04280	17.324	9.6114	13.4677	1.12929
AT1G04290	15.5893	15.097	15.3431	1.18591
AT1G04295	12.7293	12.7996	12.7645	1.106
AT1G04300	79.2123	83.0569	81.1346	1.90921
AT1G04310	6.8452	3.6805	5.2628	0.721217
AT1G04320	0	0	0	0
AT1G04330	0.1875	0.5392	0.3634	-0.439615
AT1G04340	10.8773	11.6509	11.2641	1.0517
AT1G04350	23.2315	60.6927	41.9621	1.62286
AT1G04360	1.008	0.7502	0.8791	-0.0559617
AT1G04370	0.0234	0.0469	0.0352	-1.45346
AT1G04380	0.0469	0.0703	0.0586	-1.2321
AT1G04390	10.9711	12.2136	11.5923	1.06417
AT1G04400	117.705	106.429	112.067	2.04948
AT1G04410	609.857	413.198	511.528	2.70887
AT1G04420	75.2974	36.0546	55.676	1.74567
AT1G04425	3.4226	0.5626	1.9926	0.29942
AT1G04430	147.993	86.2919	117.142	2.06871
AT1G04440	34.8121	28.8343	31.8232	1.50274
AT1G04445	0.0469	0.1407	0.0938	-1.0278
AT1G04450	0	0	0	0
AT1G04457	0	0.0234	0.0117	-1.93181
AT1G04470	0	0.0234	0.0117	-1.93181
AT1G04480	72.4374	60.4114	66.4244	1.82233
AT1G04490	0.2579	0.1875	0.2227	-0.65228
AT1G04500	0.0469	0.0703	0.0586	-1.2321
AT1G04501	0	0	0	0
AT1G04510	53.6834	38.6567	46.17	1.66436
AT1G04520	11.44	8.58	10.01	1.00043
AT1G04530	35.9374	57.1529	46.5451	1.66787
AT1G04540	2.2036	4.5947	3.3992	0.531377
AT1G04550	12.026	21.3796	16.7028	1.22279
AT1G04555	3.3757	5.4856	4.4306	0.646463
AT1G04560	0.0234	0.0234	0.0234	-1.63078
AT1G04570	1.7582	5.509	3.6336	0.560337
AT1G04580	0.0469	0.0469	0.0469	-1.32883
AT1G04590	12.659	11.0414	11.8502	1.07373
AT1G04600	0.8908	1.7582	1.3245	0.122052
AT1G04610	0.2344	0	0.1172	-0.931072
AT1G04620	63.412	28.6233	46.0177	1.66292
AT1G04625	1.4534	0.9611	1.2073	0.0818152
AT1G04630	32.0694	17.0896	24.5795	1.39057
AT1G04635	1.3597	0.7736	1.0666	0.0280016
AT1G04640	25.8337	16.316	21.0748	1.32376
AT1G04645	0.0234	0	0.0117	-1.93181
AT1G04650	2.3208	1.0784	1.6996	0.230347
AT1G04660	3.2116	3.282	3.2468	0.511456
AT1G04670	0	0	0	0
AT1G04680	147.758	92.7855	120.272	2.08016
AT1G04684	0	0	0	0
AT1G04690	94.4499	117.4	105.925	2.025
AT1G04700	2.6256	1.6175	2.1215	0.326643
AT1G04710	19.762	17.2068	18.4844	1.26681
AT1G04720	0	0	0	0
AT1G04730	6.728	1.852	4.29	0.632457
AT1G04750	76.1179	56.4965	66.3072	1.82156
AT1G04760	1.5003	0.6329	1.0666	0.0280016
AT1G04770	6.728	14.1827	10.4554	1.01934
AT1G04778	0.2813	0.0469	0.1641	-0.784891
AT1G04780	44.3298	47.729	46.0294	1.66304
AT1G04790	23.0909	21.6843	22.3876	1.35001
AT1G04800	86.4795	81.6034	84.0414	1.92449
AT1G04810	64.1387	59.7784	61.9586	1.7921
AT1G04820	538.803	191.643	365.223	2.56256
AT1G04830	13.5263	12.9403	13.2333	1.12167
AT1G04840	1.3362	1.219	1.2776	0.106395
AT1G04850	72.789	69.4133	71.1012	1.85188
AT1G04860	27.9435	25.5523	26.7479	1.42729
AT1G04870	24.4037	17.7694	21.0865	1.324
AT1G04880	0.1172	0.2579	0.1875	-0.726999
AT1G04890	0	0	0	0
AT1G04900	7.3375	4.2197	5.7786	0.761823
AT1G04910	31.413	24.6615	28.0373	1.44774
AT1G04920	3.9383	2.0864	3.0124	0.478913
AT1G04930	3.7977	3.2585	3.5281	0.547541
AT1G04940	65.9907	37.2267	51.6087	1.71272
AT1G04945	70.8902	41.3526	56.1214	1.74913
AT1G04950	18.3086	17.5116	17.9101	1.2531
AT1G04960	15.0032	17.1365	16.0698	1.20601
AT1G04970	19.7855	29.7251	24.7553	1.39367
AT1G04980	14.8157	8.5565	11.6861	1.06767
AT1G04985	23.5129	20.6294	22.0711	1.34382
AT1G04990	36.2656	25.4351	30.8504	1.48926
AT1G05000	0.4923	0.7033	0.5978	-0.223444
AT1G05010	331.032	260.071	295.552	2.47063
AT1G05020	1.4769	0.4689	0.9729	-0.0119318
AT1G05030	16.4801	14.2296	15.3549	1.18625
AT1G05040	0.0469	0.0234	0.0352	-1.45346
AT1G05055	11.5572	8.2283	9.8927	0.995315
AT1G05060	12.8231	16.5739	14.6985	1.16727
AT1G05061	0.211	0.1875	0.1993	-0.700493
AT1G05065	0.1172	0.2579	0.1875	-0.726999
AT1G05070	18.2383	19.4807	18.8595	1.27553
AT1G05080	0	0	0	0
AT1G05085	0	0	0	0
AT1G05090	1.0315	1.1721	1.1018	0.0421028
AT1G05100	1.0549	1.0549	1.0549	0.0232113
AT1G05120	20.6997	18.7775	19.7386	1.29532
AT1G05135	123.003	84.6744	103.839	2.01636
AT1G05136	0	0.0234	0.0117	-1.93181
AT1G05140	42.3606	37.3439	39.8523	1.60045
AT1G05150	37.719	29.6313	33.6752	1.52731
AT1G05160	8.4393	7.0093	7.7243	0.887859
AT1G05170	15.4721	27.7559	21.614	1.33474
AT1G05180	24.6615	19.1525	21.907	1.34058
AT1G05190	247.952	131.044	189.498	2.2776
AT1G05200	39.6647	44.236	41.9504	1.62274
AT1G05205	11.7916	11.7213	11.7564	1.07027
AT1G05210	4.6885	0.9611	2.8248	0.450988
AT1G05220	5.0636	5.0167	5.0401	0.702439
AT1G05230	44.3533	35.4451	39.8992	1.60096
AT1G05240	0	0	0	0
AT1G05250	0	0	0	0
AT1G05260	1.2893	1.3831	1.3362	0.125871
AT1G05270	27.0761	20.7935	23.9348	1.37903
AT1G05280	0	0	0	0
AT1G05290	0	0	0	0
AT1G05291	0	0	0	0
AT1G05300	6.0716	5.0636	5.5676	0.745668
AT1G05310	5.0636	1.7582	3.4109	0.532869
AT1G05320	27.4043	16.7848	22.0946	1.34429
AT1G05330	0.0469	0.1407	0.0938	-1.0278
AT1G05340	4.1728	1.9926	3.0827	0.488931
AT1G05350	28.0138	15.2845	21.6492	1.33544
AT1G05360	8.4862	7.1031	7.7946	0.891794
AT1G05370	1.1956	0.9846	1.0901	0.0374663
AT1G05380	45.6426	40.0867	42.8647	1.6321
AT1G05385	11.6509	6.8452	9.2481	0.966053
AT1G05390	0	0	0	0
AT1G05400	0.5626	0.8439	0.7033	-0.152859
AT1G05410	11.4634	12.6121	12.0377	1.08054
AT1G05420	2.7662	2.5787	2.6724	0.426901
AT1G05430	17.9804	15.8237	16.9021	1.22794
AT1G05440	1.8988	0.6564	1.2776	0.106395
AT1G05450	0.0938	0.0234	0.0586	-1.2321
AT1G05460	19.2463	15.5893	17.4178	1.24099
AT1G05470	10.0334	7.2906	8.662	0.937618
AT1G05490	1.852	1.5238	1.6879	0.227347
AT1G05500	39.149	28.8812	34.0151	1.53167
AT1G05510	0.211	0	0.1055	-0.976748
AT1G05520	46.6272	39.9695	43.2983	1.63647
AT1G05530	0	0	0	0
AT1G05540	4.8292	4.9229	4.876	0.688064
AT1G05550	0.2344	0.5626	0.3985	-0.399572
AT1G05560	45.5723	45.5019	45.5371	1.65837
AT1G05562	41.1885	41.6339	41.4112	1.61712
AT1G05570	84.0649	79.8452	81.9551	1.91358
AT1G05575	0.5626	1.5941	1.0784	0.0327799
AT1G05577	0.0469	0	0.0234	-1.63078
AT1G05580	0.0234	0.0234	0.0234	-1.63078
AT1G05590	20.817	17.7929	19.3049	1.28567
AT1G05600	5.1339	5.3683	5.2511	0.72025
AT1G05610	0.1407	0.2579	0.1993	-0.700493
AT1G05615	0	0	0	0
AT1G05620	12.448	7.5719	10.01	1.00043
AT1G05630	43.9078	23.841	33.8744	1.52987
AT1G05640	5.4621	2.9772	4.2197	0.625282
AT1G05650	0	0	0	0
AT1G05660	0	0	0	0
AT1G05670	4.2197	4.4072	4.3134	0.63482
AT1G05675	1.6879	1.1252	1.4066	0.148171
AT1G05680	0.5392	5.9544	3.2468	0.511456
AT1G05690	2.6256	10.0803	6.3529	0.802972
AT1G05700	0.1875	0.1407	0.1641	-0.784891
AT1G05710	4.1962	4.4541	4.3251	0.635996
AT1G05720	18.3321	14.2531	16.2926	1.21199
AT1G05730	8.2752	6.1654	7.2203	0.858555
AT1G05740	0.0234	0	0.0117	-1.93181
AT1G05750	7.8767	4.6885	6.2826	0.798139
AT1G05760	1.6879	1.43	1.5589	0.192818
AT1G05770	0.6798	0.1641	0.422	-0.374688
AT1G05780	4.0556	2.7428	3.3992	0.531377
AT1G05785	3.9383	4.0087	3.9735	0.599173
AT1G05790	25.9743	22.1297	24.052	1.38115
AT1G05800	0	0	0	0
AT1G05805	42.6185	37.3205	39.9695	1.60173
AT1G05810	8.2049	7.6657	7.9353	0.899563
AT1G05820	2.0395	1.2425	1.641	0.215109
AT1G05830	35.8671	25.2945	30.5808	1.48545
AT1G05835	10.2913	5.9778	8.1346	0.910336
AT1G05840	18.3789	21.2624	19.8207	1.29712
AT1G05850	747.512	591.853	669.683	2.82587
AT1G05860	6.9155	7.15	7.0328	0.847128
AT1G05870	23.466	36.1249	29.7954	1.47415
AT1G05880	0.0234	0.5392	0.2813	-0.55083
AT1G05890	36.6875	32.5851	34.6363	1.53953
AT1G05894	0.1407	0.2344	0.1875	-0.726999
AT1G05900	9.9865	14.3703	12.1784	1.08559
AT1G05910	39.1021	28.0841	33.5931	1.52625
AT1G05920	0	0	0	0
AT1G05925	0	0	0	0
AT1G05930	0	0	0	0
AT1G05940	49.0652	49.745	49.4051	1.69377
AT1G05950	5.6965	2.4615	4.079	0.610554
AT1G05960	69.1554	38.7036	53.9295	1.73183
AT1G05970	3.4461	3.2585	3.3523	0.525343
AT1G05980	0	0	0	0
AT1G05990	0	0	0	0
AT1G06000	60.1535	147.289	103.721	2.01587
AT1G06002	43.4624	99.4901	71.4763	1.85416
AT1G06010	6.6108	4.4306	5.5207	0.741994
AT1G06020	0.1407	0.1641	0.1524	-0.817015
AT1G06030	0	0.0469	0.0234	-1.63078
AT1G06040	88.7299	212.811	150.771	2.17832
AT1G06050	3.1179	3.7508	3.4343	0.535838
AT1G06060	13.9249	14.9563	14.4406	1.15959
AT1G06070	19.1291	18.9416	19.0353	1.27956
AT1G06080	6.4467	1.8754	4.161	0.619198
AT1G06090	0.9846	0.5392	0.7619	-0.118102
AT1G06100	15.0735	2.4849	8.7792	0.943455
AT1G06110	22.5283	24.8491	23.6887	1.37454
AT1G06120	0.0469	0	0.0234	-1.63078
AT1G06130	25.5055	29.4204	27.4629	1.43875
AT1G06135	0	0	0	0
AT1G06137	0	0	0	0
AT1G06140	1.1252	0.8205	0.9729	-0.0119318
AT1G06148	0.0938	0.2344	0.1641	-0.784891
AT1G06149	33.1008	23.0206	28.0607	1.4481
AT1G06150	36.1484	25.1773	30.6628	1.48661
AT1G06160	2.9303	1.9926	2.4615	0.3912
AT1G06170	0.2579	0.1875	0.2227	-0.65228
AT1G06180	3.1413	6.2123	4.6768	0.669949
AT1G06190	75.3912	42.22	58.8056	1.76942
AT1G06200	42.4544	26.6776	34.566	1.53865
AT1G06210	21.8015	21.8953	21.8484	1.33942
AT1G06220	84.2524	66.0141	75.1333	1.87583
AT1G06225	0	0	0	0
AT1G06230	51.8549	55.8166	53.8358	1.73107
AT1G06240	17.324	14.7453	16.0347	1.20506
AT1G06250	1.7816	2.2036	1.9926	0.29942
AT1G06260	1.9457	1.1487	1.5472	0.189546
AT1G06265	3.2351	2.438	2.8365	0.452783
AT1G06270	4.3369	3.8446	4.0907	0.611798
AT1G06280	0	0	0	0
AT1G06290	60.6692	56.3558	58.5125	1.76725
AT1G06310	0.0703	0.2579	0.1641	-0.784891
AT1G06320	0.0469	0	0.0234	-1.63078
AT1G06330	0	0	0	0
AT1G06340	0.0234	0.0469	0.0352	-1.45346
AT1G06350	1.6879	2.1802	1.934	0.286456
AT1G06360	86.3623	22.3407	54.3515	1.73521
AT1G06370	1.8051	1.43	1.6175	0.208844
AT1G06380	7.5016	4.7588	6.1302	0.787475
AT1G06390	30.4284	28.3889	29.4086	1.46847
AT1G06400	22.6689	37.719	30.194	1.47992
AT1G06410	112.712	92.7621	102.737	2.01173
AT1G06420	3.1882	1.6175	2.4029	0.380736
AT1G06430	71.3356	210.279	140.808	2.14863
AT1G06440	2.4146	1.1018	1.7582	0.245068
AT1G06450	7.6657	6.306	6.9859	0.844222
AT1G06460	288.437	122.347	205.392	2.31258
AT1G06470	27.3809	16.6676	22.0243	1.3429
AT1G06475	1.3362	1.2425	1.2893	0.110354
AT1G06480	0	0	0	0
AT1G06490	4.9698	2.86	3.9149	0.592721
AT1G06500	8.8144	6.6811	7.7478	0.889178
AT1G06510	10.4554	6.939	8.6972	0.939379
AT1G06515	9.2832	6.939	8.1111	0.90908
AT1G06520	0.7033	1.0784	0.8908	-0.0502198
AT1G06530	67.9833	48.7839	58.3836	1.76629
AT1G06540	0.211	0.9143	0.5626	-0.2498
AT1G06550	29.3735	44.869	37.1212	1.56962
AT1G06560	12.8465	10.2913	11.5689	1.06329
AT1G06570	16.8786	109.5	63.1893	1.80064
AT1G06580	1.8754	1.219	1.5472	0.189546
AT1G06590	7.3844	5.7903	6.5873	0.818707
AT1G06610	0	0	0	0
AT1G06620	3.7742	3.7274	3.7508	0.574124
AT1G06630	15.0032	13.9483	14.4758	1.16064
AT1G06640	65.4515	84.6978	75.0747	1.87549
AT1G06645	10.01	12.2604	11.1352	1.0467
AT1G06650	40.5087	51.3391	45.9239	1.66204
AT1G06660	2.4849	0.6095	1.5472	0.189546
AT1G06670	46.8147	37.5784	42.1965	1.62528
AT1G06680	4073.7	2215.27	3144.49	3.49755
AT1G06690	37.3674	42.8998	40.1336	1.60351
AT1G06700	49.8154	34.5308	42.1731	1.62504
AT1G06710	6.4467	3.0475	4.7471	0.676428
AT1G06720	36.4297	23.3956	29.9127	1.47586
AT1G06730	13.1513	8.4159	10.7836	1.03276
AT1G06740	4.1962	4.3369	4.2665	0.630072
AT1G06750	1.3831	1.2659	1.3245	0.122052
AT1G06760	139.53	95.5752	117.552	2.07023
AT1G06770	4.7823	6.0247	5.4035	0.732675
AT1G06780	11.2759	9.0723	10.1741	1.0075
AT1G06790	9.8927	7.5954	8.7441	0.941715
AT1G06800	17.1365	18.8712	18.0039	1.25537
AT1G06810	0.0234	0.0469	0.0352	-1.45346
AT1G06820	31.202	27.0058	29.1039	1.46395
AT1G06830	5.8606	6.6811	6.2709	0.79733
AT1G06840	18.6602	17.0662	17.8632	1.25196
AT1G06850	14.675	7.7126	11.1938	1.04898
AT1G06860	0	0	0	0
AT1G06870	17.5584	13.6435	15.601	1.19315
AT1G06880	0	0	0	0
AT1G06890	47.9165	39.8757	43.8961	1.64243
AT1G06900	36.4062	23.5832	29.9947	1.47704
AT1G06910	3.9852	2.7193	3.3523	0.525343
AT1G06920	0	0	0	0
AT1G06923	0	0	0	0
AT1G06925	0	0	0	0
AT1G06930	0	0	0	0
AT1G06950	230.135	90.8163	160.476	2.20541
AT1G06960	11.6744	7.8532	9.7638	0.989619
AT1G06970	0.1172	0.1407	0.1289	-0.889747
AT1G06980	3.071	2.6959	2.8834	0.459905
AT1G06990	0	0	0	0
AT1G07000	30.3815	32.2569	31.3192	1.49581
AT1G07010	21.8953	86.1044	53.9999	1.73239
AT1G07020	8.2752	5.6731	6.9742	0.843494
AT1G07025	0	0	0	0
AT1G07030	21.2858	16.7848	19.0353	1.27956
AT1G07040	40.6493	23.3019	31.9756	1.50482
AT1G07050	57.5514	6.8687	32.21	1.50799
AT1G07051	0	0	0	0
AT1G07060	0.0469	0.0234	0.0352	-1.45346
AT1G07070	12.448	5.72	9.084	0.958277
AT1G07080	111.141	105.632	108.386	2.03498
AT1G07090	14.1358	19.8089	16.9724	1.22974
AT1G07100	0	0	0	0
AT1G07110	128.113	83.9711	106.042	2.02548
AT1G07119	1.3128	1.5941	1.4534	0.162385
AT1G07120	1.43	1.5003	1.4652	0.165897
AT1G07128	3.7742	7.361	5.5676	0.745668
AT1G07130	3.868	7.4782	5.6731	0.75382
AT1G07135	13.5498	61.6773	37.6135	1.57534
AT1G07140	147.524	98.9509	123.237	2.09074
AT1G07150	0.8674	1.9223	1.3948	0.144512
AT1G07160	0.0469	0.1172	0.082	-1.08619
AT1G07170	10.7132	10.6898	10.7015	1.02944
AT1G07175	0.0938	0.0469	0.0703	-1.15304
AT1G07180	11.44	103.405	57.4225	1.75908
AT1G07190	0	0	0	0
AT1G07200	29.9127	29.7017	29.8072	1.47432
AT1G07210	20.3012	19.8324	20.0668	1.30248
AT1G07220	11.4868	9.0254	10.2561	1.01098
AT1G07230	34.2495	40.9541	37.6018	1.57521
AT1G07240	41.7746	40.2039	40.9893	1.61267
AT1G07250	47.6118	53.6365	50.6241	1.70436
AT1G07260	3.1882	1.7113	2.4497	0.389113
AT1G07270	1.3597	0.1641	0.7619	-0.118102
AT1G07280	126.519	143.539	135.029	2.13043
AT1G07290	1.7582	1.1956	1.4769	0.169351
AT1G07300	3.6101	3.9383	3.7742	0.576825
AT1G07310	81.158	79.8687	80.5133	1.90587
AT1G07320	365.117	126.636	245.877	2.39072
AT1G07330	0.1641	0.1641	0.1641	-0.784891
AT1G07340	0	0	0	0
AT1G07350	54.2226	56.684	55.4533	1.74393
AT1G07360	65.3343	48.4323	56.8833	1.75498
AT1G07370	21.2858	9.0019	15.1439	1.18024
AT1G07380	11.4868	13.6904	12.5886	1.09998
AT1G07390	2.3208	6.5639	4.4424	0.647618
AT1G07400	1.219	0.797	1.008	0.00346053
AT1G07410	1.5941	1.1487	1.3714	0.137164
AT1G07420	40.5321	22.9033	31.7177	1.5013
AT1G07430	4.0556	7.525	5.7903	0.762701
AT1G07440	52.3706	46.1349	49.2527	1.69243
AT1G07450	0.8439	1.5706	1.2073	0.0818152
AT1G07460	0	0	0	0
AT1G07470	14.5812	11.2993	12.9403	1.11194
AT1G07473	0.1172	0.0234	0.0703	-1.15304
AT1G07476	0.1641	0.0703	0.1172	-0.931072
AT1G07480	12.237	10.7367	11.4868	1.0602
AT1G07485	2.1802	1.2659	1.723	0.236285
AT1G07490	2.1802	1.2659	1.723	0.236285
AT1G07500	0.211	5.5324	2.8717	0.458139
AT1G07510	38.1175	51.1047	44.6111	1.64944
AT1G07520	6.8687	10.5491	8.7089	0.939963
AT1G07530	28.6233	51.6908	40.157	1.60376
AT1G07540	0.0703	0.0234	0.0469	-1.32883
AT1G07550	0	0	0	0
AT1G07560	0	0	0	0
AT1G07570	7.8532	18.8947	13.374	1.12626
AT1G07580	0	0	0	0
AT1G07590	169.958	425.458	297.708	2.47379
AT1G07600	107.625	334.103	220.864	2.34412
AT1G07610	2.8834	2.6724	2.7779	0.443717
AT1G07615	6.7983	6.0013	6.3998	0.806166
AT1G07620	2.7662	11.5337	7.15	0.854306
AT1G07630	17.5116	28.7171	23.1143	1.36388
AT1G07640	33.9682	19.8558	26.912	1.42995
AT1G07645	0	0	0	0
AT1G07650	72.5546	53.2145	62.8846	1.79854
AT1G07660	11.5103	14.5578	13.034	1.11508
AT1G07670	53.4255	50.4952	51.9604	1.71567
AT1G07680	0	0	0	0
AT1G07690	0	0	0	0
AT1G07700	31.202	50.8937	41.0479	1.61329
AT1G07702	0.7033	1.1252	0.9143	-0.0389113
AT1G07705	21.0514	17.0896	19.0705	1.28036
AT1G07710	0.3985	0.4923	0.4454	-0.35125
AT1G07720	54.6211	79.142	66.8815	1.82531
AT1G07725	11.1118	11.8854	11.4986	1.06064
AT1G07728	11.1586	11.8619	11.5103	1.06109
AT1G07730	3.4226	2.2739	2.8483	0.454586
AT1G07740	6.0247	4.0087	5.0167	0.700418
AT1G07745	4.1962	4.3134	4.2548	0.628879
AT1G07747	0	0	0	0
AT1G07750	30.2174	37.133	33.6752	1.52731
AT1G07760	0	0	0	0
AT1G07770	135.357	97.5209	116.439	2.0661
AT1G07780	3.2116	2.2739	2.7428	0.438194
AT1G07790	32.421	21.0748	26.7479	1.42729
AT1G07795	0	0	0	0
AT1G07800	0	0	0	0
AT1G07810	40.6962	40.9072	40.8017	1.61068
AT1G07820	43.6734	28.3186	35.996	1.55625
AT1G07830	11.7681	9.3536	10.5609	1.0237
AT1G07840	11.8385	10.807	11.3227	1.05395
AT1G07850	0.0469	0.0234	0.0352	-1.45346
AT1G07860	0.0234	0	0.0117	-1.93181
AT1G07870	6.4233	13.1981	9.8107	0.9917
AT1G07880	3.3992	1.8285	2.6138	0.417272
AT1G07885	0.0703	0.211	0.1407	-0.851706
AT1G07890	643.943	874.711	759.327	2.88043
AT1G07900	1.1487	3.7274	2.438	0.387034
AT1G07901	0.9377	1.0315	0.9846	-0.00674017
AT1G07910	18.7775	12.7527	15.7651	1.1977
AT1G07920	155.635	121.737	138.686	2.14203
AT1G07930	310.496	177.46	243.978	2.38735
AT1G07940	115.525	98.9978	107.261	2.03044
AT1G07950	14.089	14.886	14.4875	1.16099
AT1G07960	15.0032	12.237	13.6201	1.13418
AT1G07970	14.2765	9.4005	11.8385	1.0733
AT1G07980	12.2839	12.1198	12.2018	1.08642
AT1G07985	0.3048	0.1407	0.2227	-0.65228
AT1G07990	54.6445	61.7945	58.2195	1.76507
AT1G08000	11.7213	8.4862	10.1037	1.00448
AT1G08005	0.0469	0	0.0234	-1.63078
AT1G08010	20.7466	14.9798	17.8632	1.25196
AT1G08030	14.3468	16.5504	15.4486	1.18889
AT1G08032	0	0	0	0
AT1G08035	0.0469	0.2344	0.1407	-0.851706
AT1G08040	22.1297	16.5973	19.3635	1.28698
AT1G08050	8.4159	8.6034	8.5096	0.929909
AT1G08060	33.1243	29.772	31.4481	1.49759
AT1G08065	0	0	0	0
AT1G08070	1.9457	1.2659	1.6058	0.205691
AT1G08080	0.0469	0	0.0234	-1.63078
AT1G08090	0.8674	0.8205	0.8439	-0.073709
AT1G08100	0	0	0	0
AT1G08105	0.0234	0	0.0117	-1.93181
AT1G08110	91.7071	102.209	96.9583	1.98658
AT1G08115	0.0469	0.1172	0.082	-1.08619
AT1G08120	0.3985	0.4454	0.422	-0.374688
AT1G08125	19.5276	14.4406	16.9841	1.23004
AT1G08130	29.5376	18.0976	23.8176	1.3769
AT1G08135	0	0	0	0
AT1G08140	0	0	0	0
AT1G08150	0	0	0	0
AT1G08160	9.1191	4.7354	6.9273	0.840564
AT1G08165	0.7502	0.8674	0.8088	-0.0921589
AT1G08170	0.0469	0.2813	0.1641	-0.784891
AT1G08180	2.227	4.4072	3.3171	0.520759
AT1G08190	127.527	104.46	115.994	2.06443
AT1G08200	207.373	206.13	206.751	2.31545
AT1G08210	15.0735	14.089	14.5812	1.16379
AT1G08220	5.0401	3.282	4.161	0.619198
AT1G08230	19.0119	31.4833	25.2476	1.40222
AT1G08240	0	0	0	0
AT1G08250	18.8712	28.8343	23.8528	1.37754
AT1G08260	20.7232	8.0408	14.382	1.15782
AT1G08270	4.9229	2.1333	3.5281	0.547541
AT1G08280	8.3221	4.2665	6.2943	0.798947
AT1G08290	1.1721	1.5706	1.3714	0.137164
AT1G08300	4.3838	2.5787	3.4812	0.541729
AT1G08310	0.422	0.4923	0.4571	-0.339989
AT1G08315	7.6188	9.2598	8.4393	0.926306
AT1G08320	0.0469	0.1407	0.0938	-1.0278
AT1G08340	2.3208	0.7033	1.512	0.179552
AT1G08350	10.9945	7.4782	9.2364	0.965503
AT1G08360	109.805	91.1445	100.475	2.00206
AT1G08370	44.4001	53.0504	48.7253	1.68775
AT1G08380	1765.1	1129.95	1447.53	3.16063
AT1G08390	3.657	3.2116	3.4343	0.535838
AT1G08400	4.5947	4.5713	4.583	0.66115
AT1G08410	19.2463	14.464	16.8552	1.22673
AT1G08420	90.6288	102.561	96.5949	1.98495
AT1G08430	0.0703	0	0.0352	-1.45346
AT1G08440	0.3282	0.422	0.3751	-0.425853
AT1G08450	107.39	124.621	116.005	2.06448
AT1G08460	32.7726	31.6005	32.1866	1.50768
AT1G08465	13.3857	13.8311	13.6084	1.13381
AT1G08470	26.701	17.6757	22.1883	1.34612
AT1G08480	38.8443	35.3513	37.0978	1.56935
AT1G08490	40.8369	36.8985	38.8677	1.58959
AT1G08500	4.7588	0.9377	2.8483	0.454586
AT1G08510	144.429	148.743	146.586	2.16609
AT1G08520	275.332	127.457	201.395	2.30405
AT1G08530	8.7206	5.7669	7.2437	0.85996
AT1G08540	108.984	58.1375	83.5609	1.922
AT1G08550	125.582	43.9547	84.7682	1.92823
AT1G08560	35.2107	9.6349	22.4228	1.35069
AT1G08570	51.4798	79.4936	65.4867	1.81615
AT1G08580	14.2062	9.7521	11.9791	1.07842
AT1G08590	6.9859	3.9618	5.4738	0.738289
AT1G08592	6.3295	3.4695	4.8995	0.690152
AT1G08600	30.7097	27.9435	29.3266	1.46726
AT1G08610	8.5331	6.6108	7.5719	0.879205
AT1G08620	31.8115	34.1792	32.9954	1.51845
AT1G08630	0.5626	14.7219	7.6423	0.883224
AT1G08640	50.5186	34.062	42.2903	1.62624
AT1G08650	36.8516	23.466	30.1588	1.47941
AT1G08660	28.5999	18.6368	23.6183	1.37325
AT1G08670	0	0	0	0
AT1G08680	37.3908	31.3661	34.3785	1.53629
AT1G08695	0	0	0	0
AT1G08700	40.8838	33.4994	37.1916	1.57044
AT1G08710	8.5096	7.8532	8.1814	0.912828
AT1G08720	26.4432	27.2871	26.8651	1.42919
AT1G08730	0.7267	0.3516	0.5392	-0.26825
AT1G08735	0	0	0	0
AT1G08740	0	0	0	0
AT1G08750	10.807	8.158	9.4825	0.976923
AT1G08760	19.1525	20.7232	19.9379	1.29968
AT1G08770	10.7367	13.2919	12.0143	1.0797
AT1G08780	14.9798	13.2216	14.1007	1.14924
AT1G08790	0	0	0	0
AT1G08800	17.7225	17.1599	17.4412	1.24158
AT1G08810	5.8606	6.8921	6.3764	0.804576
AT1G08820	35.0231	46.885	40.9541	1.6123
AT1G08830	436.5	398.64	417.57	2.62073
AT1G08840	35.5389	28.8577	32.1983	1.50783
AT1G08845	4.0321	4.0087	4.0204	0.604269
AT1G08860	0.0234	0.0234	0.0234	-1.63078
AT1G08870	0	0	0	0
AT1G08880	55.5822	43.9782	49.7802	1.69706
AT1G08890	34.2026	15.8003	25.0015	1.39797
AT1G08900	17.0193	18.8478	17.9335	1.25367
AT1G08910	28.8343	25.9509	27.3926	1.43763
AT1G08920	11.3462	11.018	11.1821	1.04852
AT1G08930	88.9878	92.8558	90.9218	1.95867
AT1G08940	5.298	7.0328	6.1654	0.789961
AT1G08950	0	0.0234	0.0117	-1.93181
AT1G08960	13.6201	11.3931	12.5066	1.09714
AT1G08970	36.8516	43.4624	40.157	1.60376
AT1G08980	85.8934	34.859	60.3762	1.78087
AT1G08985	0	0	0	0
AT1G08990	0.0938	0.1407	0.1172	-0.931072
AT1G09000	3.3523	1.5003	2.4263	0.384944
AT1G09010	63.2948	44.1423	53.7185	1.73012
AT1G09020	58.7704	52.3472	55.5588	1.74475
AT1G09026	0	0	0	0
AT1G09030	0	0	0	0
AT1G09040	3.7742	3.4929	3.6336	0.560337
AT1G09050	3.6101	2.3443	2.9772	0.473808
AT1G09060	37.4377	35.2107	36.3242	1.5602
AT1G09070	92.2932	323.765	208.029	2.31812
AT1G09080	2.6724	14.8391	8.7558	0.942296
AT1G09090	0.1641	0.7736	0.4689	-0.32892
AT1G09100	32.5851	45.1972	38.8911	1.58985
AT1G09110	0.0234	0	0.0117	-1.93181
AT1G09130	216.609	198.793	207.701	2.31744
AT1G09140	64.7482	82.4708	73.6095	1.86693
AT1G09150	26.5369	20.2075	23.3722	1.3687
AT1G09155	0.2579	0.0703	0.1641	-0.784891
AT1G09157	0.0234	0.0469	0.0352	-1.45346
AT1G09160	19.7152	11.7681	15.7417	1.19705
AT1G09170	5.1105	1.3128	3.2116	0.506721
AT1G09176	0.1172	0.0703	0.0938	-1.0278
AT1G09180	0.422	2.4146	1.4183	0.151768
AT1G09190	4.1493	2.1333	3.1413	0.497109
AT1G09195	6.8687	5.0401	5.9544	0.774838
AT1G09200	43.9782	18.965	31.4716	1.49792
AT1G09210	193.565	132.474	163.019	2.21224
AT1G09220	1.6644	0.9846	1.3245	0.122052
AT1G09230	11.7916	12.1667	11.9791	1.07842
AT1G09240	4.7354	16.527	10.6312	1.02658
AT1G09245	0	0	0	0
AT1G09250	14.5578	15.1908	14.8743	1.17244
AT1G09260	0	0	0	0
AT1G09270	57.7858	51.7142	54.75	1.73838
AT1G09280	15.3783	12.2839	13.8311	1.14086
AT1G09290	10.1741	9.6583	9.9162	0.996345
AT1G09300	13.0575	12.5652	12.8113	1.10759
AT1G09310	994.713	875.133	934.923	2.97078
AT1G09320	7.1969	4.876	6.0364	0.780778
AT1G09330	22.0829	20.3481	21.2155	1.32665
AT1G09340	528.23	394.139	461.185	2.66387
AT1G09350	3.9618	11.0649	7.5133	0.875831
AT1G09360	0	0	0	0
AT1G09370	0.1172	0.0469	0.082	-1.08619
AT1G09380	0.0703	0	0.0352	-1.45346
AT1G09390	8.1111	3.5633	5.8372	0.766205
AT1G09400	0.2344	0.2579	0.2461	-0.608888
AT1G09410	1.5706	0.797	1.1838	0.0732783
AT1G09415	10.2444	5.4621	7.8532	0.895047
AT1G09420	7.15	3.3992	5.2746	0.72219
AT1G09421	3.657	1.5238	2.5904	0.413367
AT1G09430	72.3202	48.9245	60.6224	1.78263
AT1G09440	9.2129	5.1105	7.1617	0.855016
AT1G09450	1.8285	0.6564	1.2425	0.0942964
AT1G09460	3.2585	0.7502	2.0043	0.301963
AT1G09470	4.2665	2.2739	3.2702	0.514574
AT1G09480	1.3831	2.86	2.1215	0.326643
AT1G09483	0	0	0	0
AT1G09486	0.8439	0.8439	0.8439	-0.073709
AT1G09490	19.7386	20.3012	20.0199	1.30146
AT1G09500	2.2974	2.2739	2.2856	0.359
AT1G09510	0	0	0	0
AT1G09520	11.6744	12.7762	12.2253	1.08726
AT1G09530	12.5417	9.7052	11.1235	1.04624
AT1G09540	0.2344	0.211	0.2227	-0.65228
AT1G09550	0	0	0	0
AT1G09560	36.5235	42.2903	39.4069	1.59557
AT1G09570	93.7701	74.5238	84.1469	1.92504
AT1G09575	1.4534	0.7502	1.1018	0.0421028
AT1G09580	9.0254	6.2592	7.6423	0.883224
AT1G09590	147.149	90.746	118.947	2.07535
AT1G09600	1.3362	0.4689	0.9025	-0.0445528
AT1G09610	2.5083	1.5003	2.0043	0.301963
AT1G09620	142.765	100.123	121.444	2.08438
AT1G09625	0	0	0	0
AT1G09630	14.3703	9.4239	11.8971	1.07544
AT1G09640	169.349	140.749	155.049	2.19047
AT1G09645	7.3141	10.1975	8.7558	0.942296
AT1G09650	0.422	0.2344	0.3282	-0.483861
AT1G09660	35.0231	25.0601	30.0416	1.47772
AT1G09665	0	0.0469	0.0234	-1.63078
AT1G09680	2.5318	2.2036	2.3677	0.374327
AT1G09690	292.867	160.628	226.748	2.35554
AT1G09700	8.7675	5.4387	7.1031	0.851448
AT1G09710	8.1111	7.8064	7.9587	0.900842
AT1G09720	0	0	0	0
AT1G09730	31.7646	27.5918	29.6782	1.47244
AT1G09740	8.5096	10.1506	9.3301	0.969886
AT1G09750	467.069	147.149	307.109	2.48729
AT1G09760	25.8337	21.8953	23.8645	1.37775
AT1G09770	113.626	80.8064	97.2161	1.98774
AT1G09780	148.157	84.4634	116.31	2.06562
AT1G09790	0	0	0	0
AT1G09794	2.0864	1.5472	1.8168	0.259307
AT1G09795	133.716	68.4053	101.061	2.00458
AT1G09800	5.4621	3.1179	4.29	0.632457
AT1G09810	7.0093	8.8613	7.9353	0.899563
AT1G09812	0.6329	1.2893	0.9611	-0.0172314
AT1G09815	20.6529	22.7627	21.7078	1.33662
AT1G09820	4.5947	4.5713	4.583	0.66115
AT1G09830	37.2033	28.9046	33.054	1.51922
AT1G09840	37.0392	25.904	31.4716	1.49792
AT1G09850	31.624	22.5751	27.0996	1.43296
AT1G09860	1.3128	0.8439	1.0784	0.0327799
AT1G09870	19.5276	15.2142	17.3709	1.23982
AT1G09880	0.2813	0.2579	0.2696	-0.56928
AT1G09890	1.5472	0.5861	1.0666	0.0280016
AT1G09900	17.4178	13.1513	15.2845	1.18425
AT1G09910	20.6997	21.6843	21.192	1.32617
AT1G09920	25.5758	24.8256	25.2007	1.40141
AT1G09930	0.0938	0.2344	0.1641	-0.784891
AT1G09932	1.8988	4.2665	3.0827	0.488931
AT1G09935	0	0	0	0
AT1G09940	18.8243	11.6744	15.2494	1.18325
AT1G09950	0.6329	1.5003	1.0666	0.0280016
AT1G09960	7.5016	6.9155	7.2086	0.857851
AT1G09970	149.165	145.226	147.196	2.16789
AT1G09980	27.0527	23.0206	25.0366	1.39858
AT1G09995	2.1098	1.8285	1.9692	0.29429
AT1G10000	0.9377	0.7736	0.8557	-0.0676785
AT1G10010	0	0	0	0
AT1G10020	33.429	16.3863	24.9077	1.39633
AT1G10030	7.6891	5.9544	6.8218	0.833899
AT1G10040	3.4695	3.5398	3.5047	0.544651
AT1G10050	17.5116	19.3166	18.4141	1.26515
AT1G10060	17.6522	12.7293	15.1908	1.18158
AT1G10070	6.3295	29.4438	17.8866	1.25253
AT1G10090	51.1985	33.4525	42.3255	1.6266
AT1G10095	3.0944	3.071	3.0827	0.488931
AT1G10100	0	0.0234	0.0117	-1.93181
AT1G10110	1.2425	1.3597	1.3011	0.114311
AT1G10120	18.8712	10.4554	14.6633	1.16623
AT1G10130	42.22	29.5845	35.9022	1.55512
AT1G10140	2.7662	4.9698	3.868	0.587486
AT1G10150	12.1432	19.6448	15.894	1.20123
AT1G10155	0.2344	1.852	1.0432	0.0183676
AT1G10160	8.6972	8.955	8.8261	0.945769
AT1G10170	72.6249	73.4454	73.0352	1.86353
AT1G10180	23.3019	17.8632	20.5825	1.3135
AT1G10190	0	0	0	0
AT1G10200	86.245	27.2637	56.7543	1.754
AT1G10210	8.3455	12.448	10.3968	1.0169
AT1G10220	0.0703	0.0234	0.0469	-1.32883
AT1G10230	8.4862	6.8687	7.6774	0.885214
AT1G10240	8.0173	6.8921	7.4547	0.87243
AT1G10250	0	0	0	0
AT1G10260	0	0	0	0
AT1G10270	28.8343	25.0132	26.9237	1.43013
AT1G10280	6.517	5.9544	6.2357	0.794885
AT1G10290	100.357	78.3449	89.3512	1.9511
AT1G10300	0.0469	0	0.0234	-1.63078
AT1G10310	19.8793	16.1285	18.0039	1.25537
AT1G10320	21.8015	18.1914	19.9965	1.30095
AT1G10330	1.5238	1.4066	1.4652	0.165897
AT1G10340	5.0167	7.5954	6.306	0.799754
AT1G10350	12.4011	10.6195	11.5103	1.06109
AT1G10360	21.8015	23.0206	22.4111	1.35046
AT1G10370	5.8372	48.9949	27.416	1.438
AT1G10380	7.6891	6.0482	6.8687	0.836875
AT1G10385	0.0234	0	0.0117	-1.93181
AT1G10390	101.436	114.775	108.105	2.03385
AT1G10400	0.0234	0.0703	0.0469	-1.32883
AT1G10410	18.5665	21.192	19.8793	1.2984
AT1G10417	0.8205	0.5626	0.6916	-0.160145
AT1G10419	0	0	0	0
AT1G10430	21.0045	17.4412	19.2229	1.28382
AT1G10440	0	0	0	0
AT1G10450	23.4191	15.7299	19.5745	1.29169
AT1G10455	0	0	0	0
AT1G10460	0.5392	0.5157	0.5275	-0.277778
AT1G10470	54.9727	51.386	53.1794	1.72574
AT1G10480	0.1172	0.3516	0.2344	-0.630042
AT1G10490	39.0787	38.2816	38.6802	1.58749
AT1G10500	44.8221	54.5508	49.6864	1.69624
AT1G10510	34.3433	18.543	26.4432	1.42231
AT1G10520	1.1487	1.641	1.3948	0.144512
AT1G10522	26.115	11.4165	18.7657	1.27336
AT1G10530	0.4454	0.211	0.3282	-0.483861
AT1G10538	0	0	0	0
AT1G10540	0.4454	1.3831	0.9143	-0.0389113
AT1G10550	0.5861	0.3516	0.4689	-0.32892
AT1G10560	2.1098	4.7354	3.4226	0.534356
AT1G10570	14.7688	12.7762	13.7725	1.13901
AT1G10580	43.8375	29.1391	36.4883	1.56215
AT1G10585	0.2344	0.422	0.3282	-0.483861
AT1G10586	0.0234	0	0.0117	-1.93181
AT1G10588	0	0	0	0
AT1G10590	71.1246	52.5113	61.8179	1.79111
AT1G10600	11.604	12.3073	11.9557	1.07758
AT1G10610	7.5954	7.4547	7.525	0.876507
AT1G10620	0.0234	0	0.0117	-1.93181
AT1G10630	68.9679	42.9233	55.9456	1.74777
AT1G10640	21.4734	14.0421	17.7577	1.24939
AT1G10650	13.7139	30.5222	22.118	1.34475
AT1G10652	0	0	0	0
AT1G10657	8.4393	12.1901	10.3147	1.01346
AT1G10660	18.4962	19.6448	19.0705	1.28036
AT1G10670	214.616	136.881	175.749	2.24489
AT1G10680	0	0	0	0
AT1G10682	5.087	2.9069	3.997	0.601734
AT1G10690	2.1333	3.8211	2.9772	0.473808
AT1G10700	12.4245	9.377	10.9008	1.03746
AT1G10705	0	0	0	0
AT1G10710	0.1407	0	0.0703	-1.15304
AT1G10717	0	0	0	0
AT1G10720	19.6448	17.8866	18.7657	1.27336
AT1G10730	8.2283	9.377	8.8027	0.944616
AT1G10740	16.1285	20.6763	18.4024	1.26487
AT1G10745	0	0	0	0
AT1G10747	0	0.0234	0.0117	-1.93181
AT1G10750	2.86	1.1018	1.9809	0.296863
AT1G10760	774.939	391.092	583.015	2.76568
AT1G10770	0.4454	0.1875	0.3165	-0.499626
AT1G10780	4.6651	1.852	3.2585	0.513018
AT1G10790	0.3282	0.3985	0.3634	-0.439615
AT1G10800	0.2344	0.0234	0.1289	-0.889747
AT1G10810	0.4689	0.3985	0.4337	-0.362811
AT1G10820	17.1365	13.6904	15.4135	1.1879
AT1G10830	25.3883	19.0119	22.2001	1.34635
AT1G10840	62.5447	51.0813	56.813	1.75445
AT1G10850	28.4827	15.7768	22.1297	1.34498
AT1G10865	9.0019	9.799	9.4005	0.973151
AT1G10870	19.9965	17.113	18.5548	1.26846
AT1G10880	0.0234	0	0.0117	-1.93181
AT1G10890	38.4692	32.9367	35.703	1.5527
AT1G10900	19.0119	32.3976	25.7047	1.41001
AT1G10910	25.7868	19.7386	22.7627	1.35722
AT1G10920	8.5096	12.2604	10.385	1.01641
AT1G10930	23.4894	6.1654	14.8274	1.17107
AT1G10940	70.8667	73.2813	72.074	1.85778
AT1G10950	143.468	99.8651	121.667	2.08517
AT1G10960	225.658	246.709	236.183	2.37325
AT1G10970	9.1895	9.7052	9.4473	0.975308
AT1G10980	0.6095	0.3985	0.504	-0.297569
AT1G10990	7.525	3.2351	5.3801	0.73079
AT1G11000	6.5405	3.3523	4.9464	0.694289
AT1G11010	0	0	0	0
AT1G11020	10.6195	11.018	10.8187	1.03418
AT1G11030	0	0	0	0
AT1G11040	0	0	0	0
AT1G11050	9.6818	25.482	17.5819	1.24507
AT1G11055	0.6329	1.43	1.0315	0.0134692
AT1G11060	13.4795	12.7527	13.1161	1.1178
AT1G11070	0.1641	0.211	0.1875	-0.726999
AT1G11080	3.1179	0.9143	2.0161	0.304512
AT1G11090	12.3073	14.9094	13.6084	1.13381
AT1G11100	1.4066	1.2893	1.3479	0.129658
AT1G11110	0.0938	0.0234	0.0586	-1.2321
AT1G11112	1.1018	0.4923	0.797	-0.0985417
AT1G11120	5.2042	2.227	3.7156	0.570029
AT1G11125	0.9846	0.797	0.8908	-0.0502198
AT1G11130	21.3796	15.6596	18.5196	1.26763
AT1G11145	0	0	0	0
AT1G11150	6.728	6.6577	6.6928	0.825608
AT1G11160	3.5398	1.3362	2.438	0.387034
AT1G11170	2.9069	3.1413	3.0241	0.480596
AT1G11175	5.9075	8.6737	7.2906	0.862763
AT1G11180	13.667	7.3141	10.4905	1.0208
AT1G11185	0.0703	0.0703	0.0703	-1.15304
AT1G11190	3.3523	1.5472	2.4497	0.389113
AT1G11200	13.245	11.9088	12.5769	1.09957
AT1G11210	17.0427	31.1317	24.0872	1.38179
AT1G11220	2.8365	2.3677	2.6021	0.415324
AT1G11230	0	0.0234	0.0117	-1.93181
AT1G11240	19.5042	15.7768	17.6405	1.24651
AT1G11250	0.0234	0	0.0117	-1.93181
AT1G11260	112.36	59.122	85.741	1.93319
AT1G11265	0	0	0	0
AT1G11270	3.0475	4.1024	3.575	0.553276
AT1G11280	21.5671	16.5739	19.0705	1.28036
AT1G11290	9.1895	4.29	6.7397	0.828641
AT1G11300	15.0501	18.3086	16.6794	1.22218
AT1G11310	156.197	129.989	143.093	2.15562
AT1G11320	3.3523	1.9926	2.6724	0.426901
AT1G11330	48.5495	45.666	47.1077	1.67309
AT1G11340	2.2974	2.3677	2.3325	0.367822
AT1G11350	67.491	49.2293	58.3602	1.76612
AT1G11360	31.3427	26.0681	28.7054	1.45796
AT1G11362	0	0	0	0
AT1G11370	0.0234	0	0.0117	-1.93181
AT1G11380	5.2511	4.1728	4.7119	0.673196
AT1G11390	14.0421	10.5726	12.3073	1.09016
AT1G11400	9.8224	11.1118	10.4671	1.01983
AT1G11410	28.1076	42.4779	35.2927	1.54768
AT1G11420	3.3523	1.9692	2.6607	0.424996
AT1G11430	103.71	67.6082	85.659	1.93277
AT1G11440	10.9945	10.3616	10.6781	1.02849
AT1G11450	2.4849	0.7502	1.6175	0.208844
AT1G11460	0.0703	0	0.0352	-1.45346
AT1G11470	0	0	0	0
AT1G11475	16.2222	15.0501	15.6362	1.19413
AT1G11480	48.3385	47.2836	47.811	1.67953
AT1G11482	0.0938	0.0703	0.082	-1.08619
AT1G11490	0.1875	0.0703	0.1289	-0.889747
AT1G11500	0.211	0	0.1055	-0.976748
AT1G11510	0	0	0	0
AT1G11520	6.0951	7.5485	6.8218	0.833899
AT1G11530	13.245	9.4473	11.3462	1.05485
AT1G11540	0.211	0.0938	0.1524	-0.817015
AT1G11545	34.273	8.9316	21.6023	1.3345
AT1G11550	0	0	0	0
AT1G11560	0	0	0	0
AT1G11570	0.2813	0.3048	0.293	-0.533132
AT1G11572	0	0	0	0
AT1G11580	28.342	41.7277	35.0349	1.5445
AT1G11590	0	0.0234	0.0117	-1.93181
AT1G11592	6.5873	8.9082	7.7478	0.889178
AT1G11593	0	0	0	0
AT1G11595	0	0	0	0
AT1G11600	32.2569	14.8391	23.548	1.37195
AT1G11608	0	0	0	0
AT1G11610	0	0	0	0
AT1G11620	0	0	0	0
AT1G11630	6.939	5.3918	6.1654	0.789961
AT1G11640	0	0	0	0
AT1G11650	310.871	237.027	273.949	2.43767
AT1G11655	0	0	0	0
AT1G11660	34.4136	23.2784	28.846	1.46009
AT1G11670	8.6737	6.8921	7.7829	0.891141
AT1G11680	70.4682	83.1037	76.786	1.88528
AT1G11684	0	0	0	0
AT1G11690	0.0469	0	0.0234	-1.63078
AT1G11700	39.4538	85.3308	62.3923	1.79513
AT1G11710	3.2351	3.7039	3.4695	0.540267
AT1G11720	55.7932	60.5989	58.1961	1.76489
AT1G11730	1.8754	1.2893	1.5824	0.199316
AT1G11735	0.0703	0.1641	0.1172	-0.931072
AT1G11740	0.9377	0.2344	0.5861	-0.232028
AT1G11750	93.9342	75.0395	84.4869	1.92679
AT1G11755	6.7514	5.1105	5.931	0.773128
AT1G11760	6.2592	6.1419	6.2005	0.792427
AT1G11765	0	0.0234	0.0117	-1.93181
AT1G11770	0.0234	0.0703	0.0469	-1.32883
AT1G11780	6.2123	5.3683	5.7903	0.762701
AT1G11785	0.6798	3.2351	1.9575	0.291702
AT1G11790	22.0594	14.4172	18.2383	1.26098
AT1G11800	6.6342	6.0247	6.3295	0.801369
AT1G11803	0	0	0	0
AT1G11806	0	0	0	0
AT1G11810	1.1018	0.4689	0.7853	-0.104964
AT1G11820	49.6513	31.2254	40.4384	1.60679
AT1G11840	208.545	209.201	208.873	2.31988
AT1G11850	26.1619	17.2771	21.7195	1.33685
AT1G11860	1011.85	528.066	769.958	2.88647
AT1G11870	26.5369	13.5029	20.0199	1.30146
AT1G11880	4.7588	4.2431	4.501	0.653309
AT1G11890	21.5202	17.1365	19.3284	1.2862
AT1G11900	2.438	2.5083	2.4732	0.393259
AT1G11905	7.361	8.1814	7.7712	0.890488
AT1G11910	516.837	737.877	627.357	2.79751
AT1G11915	0.5626	0.3048	0.4337	-0.362811
AT1G11920	0	0.0234	0.0117	-1.93181
AT1G11925	0.0234	0	0.0117	-1.93181
AT1G11930	67.491	49.3465	58.4188	1.76655
AT1G11940	5.8372	3.3054	4.5713	0.66004
AT1G11950	8.8144	5.7434	7.2789	0.862066
AT1G11960	12.8699	12.9872	12.9286	1.11155
AT1G11970	0	0	0	0
AT1G11980	0	0	0	0
AT1G11990	3.4695	1.219	2.3443	0.370013
AT1G12000	79.2592	48.6198	63.9395	1.80577
AT1G12010	2.5318	1.4066	1.9692	0.29429
AT1G12013	0.0469	0.0703	0.0586	-1.2321
AT1G12015	0	0	0	0
AT1G12020	3.0241	4.0321	3.5281	0.547541
AT1G12030	0.0938	0.0234	0.0586	-1.2321
AT1G12040	0	0	0	0
AT1G12050	50.7999	64.3263	57.5631	1.76014
AT1G12060	4.8995	4.4072	4.6533	0.667761
AT1G12064	0	0	0	0
AT1G12070	0.0469	0.0938	0.0703	-1.15304
AT1G12080	36.6172	7.525	22.0711	1.34382
AT1G12090	545.742	204.583	375.162	2.57422
AT1G12100	0.4454	0.1875	0.3165	-0.499626
AT1G12110	100.522	196.8	148.661	2.1722
AT1G12120	43.7906	31.1786	37.4846	1.57385
AT1G12130	0	0.0234	0.0117	-1.93181
AT1G12140	38.938	46.9554	42.9467	1.63293
AT1G12150	0.8908	1.3831	1.137	0.0557605
AT1G12160	1.1487	2.3677	1.7582	0.245068
AT1G12170	0	0	0	0
AT1G12180	0	0	0	0
AT1G12190	0	0	0	0
AT1G12200	14.9798	17.1834	16.0816	1.20633
AT1G12210	4.6416	4.8995	4.7706	0.678573
AT1G12211	0.0469	0.0703	0.0586	-1.2321
AT1G12220	10.7367	13.2919	12.0143	1.0797
AT1G12230	63.5527	33.0774	48.315	1.68408
AT1G12240	96.5363	72.7421	84.6392	1.92757
AT1G12244	4.9933	3.4695	4.2314	0.626484
AT1G12250	40.2977	28.975	34.6363	1.53953
AT1G12260	1.7113	0.8439	1.2776	0.106395
AT1G12270	37.8362	26.6541	32.2452	1.50847
AT1G12280	13.1513	17.9101	15.5307	1.19119
AT1G12290	4.2431	6.3998	5.3215	0.726034
AT1G12294	0.2579	0.2344	0.2461	-0.608888
AT1G12300	3.8915	3.2585	3.575	0.553276
AT1G12310	67.2332	46.1349	56.684	1.75346
AT1G12320	6.2123	6.7514	6.4819	0.811702
AT1G12330	28.8343	22.5517	25.693	1.40981
AT1G12340	0.1172	0.0469	0.082	-1.08619
AT1G12350	14.1593	19.3635	16.7614	1.22431
AT1G12360	42.8764	39.6882	41.2823	1.61576
AT1G12370	3.4695	5.9075	4.6885	0.671034
AT1G12380	13.2685	12.7293	12.9989	1.11391
AT1G12390	6.6342	5.9778	6.306	0.799754
AT1G12400	2.649	2.4146	2.5318	0.403429
AT1G12410	98.6696	83.4085	91.039	1.95923
AT1G12411	0	0	0	0
AT1G12420	8.158	6.2123	7.1851	0.856433
AT1G12423	0	0	0	0
AT1G12430	32.4679	29.8423	31.1551	1.49353
AT1G12440	58.3016	47.7993	53.0504	1.72469
AT1G12450	6.5873	4.0556	5.3215	0.726034
AT1G12451	0	0	0	0
AT1G12460	15.6362	9.1895	12.4128	1.09387
AT1G12470	44.3298	37.3439	40.8369	1.61105
AT1G12480	5.8841	9.0254	7.4547	0.87243
AT1G12490	0.0469	0.0703	0.0586	-1.2321
AT1G12500	41.7277	31.2958	36.5117	1.56243
AT1G12510	0	0	0	0
AT1G12520	118.056	72.4374	95.247	1.97885
AT1G12530	7.3844	7.2437	7.3141	0.864161
AT1G12540	0	0	0	0
AT1G12550	8.4159	11.3227	9.8693	0.994286
AT1G12560	0	0	0	0
AT1G12570	20.2309	13.7842	17.0076	1.23064
AT1G12580	25.6227	32.7023	29.1625	1.46482
AT1G12590	0	0	0	0
AT1G12600	0.2579	0.1641	0.211	-0.675718
AT1G12610	0.0234	1.2659	0.6447	-0.190642
AT1G12620	5.7669	3.6805	4.7237	0.674282
AT1G12630	0.3516	0.3751	0.3634	-0.439615
AT1G12640	20.817	31.3192	26.0681	1.41611
AT1G12650	11.6744	8.3221	9.9982	0.999922
AT1G12660	0	0	0	0
AT1G12663	0	0	0	0
AT1G12665	0	0	0	0
AT1G12667	0	0	0	0
AT1G12669	0.0234	0	0.0117	-1.93181
AT1G12670	0	0	0	0
AT1G12672	0.0469	0.1875	0.1172	-0.931072
AT1G12680	23.3253	23.2784	23.3019	1.36739
AT1G12700	2.7428	2.3443	2.5435	0.405432
AT1G12710	18.0507	13.245	15.6479	1.19446
AT1G12720	0	0	0	0
AT1G12725	0	0	0	0
AT1G12730	10.1506	6.3764	8.2635	0.917164
AT1G12740	0.0469	0.0234	0.0352	-1.45346
AT1G12750	27.2871	20.9576	24.1224	1.38242
AT1G12760	58.2312	67.3504	62.7908	1.7979
AT1G12770	58.3719	31.9287	45.1503	1.65466
AT1G12775	3.8211	1.8988	2.86	0.456366
AT1G12780	25.0835	23.7942	24.4388	1.38808
AT1G12790	2.9772	1.4534	2.2153	0.345433
AT1G12800	166.395	90.7694	128.582	2.10918
AT1G12805	0	0.0469	0.0234	-1.63078
AT1G12810	34.648	48.4557	41.5519	1.61859
AT1G12820	34.6012	46.2052	40.4032	1.60642
AT1G12830	9.8927	11.8619	10.8773	1.03652
AT1G12840	149.094	118.689	133.892	2.12675
AT1G12845	13.6904	5.3215	9.5059	0.977993
AT1G12850	45.8301	43.2983	44.5642	1.64899
AT1G12855	0.0703	0	0.0352	-1.45346
AT1G12860	24.2396	15.3314	19.7855	1.29635
AT1G12870	0.0234	0	0.0117	-1.93181
AT1G12880	3.4929	3.7274	3.6101	0.557519
AT1G12890	0	0.0469	0.0234	-1.63078
AT1G12900	970.52	571.294	770.907	2.887
AT1G12910	21.5671	20.817	21.192	1.32617
AT1G12920	53.5896	35.281	44.4353	1.64773
AT1G12930	22.7158	21.5906	22.1532	1.34544
AT1G12935	0	0	0	0
AT1G12938	0	0	0	0
AT1G12940	0.6095	14.2062	7.4078	0.869689
AT1G12950	0.3516	0.4689	0.4102	-0.387004
AT1G12960	0	0	0	0
AT1G12970	8.0173	6.8921	7.4547	0.87243
AT1G12980	0.0469	0.0469	0.0469	-1.32883
AT1G12990	21.8484	13.2685	17.5584	1.24448
AT1G13000	19.3635	15.7768	17.5702	1.24478
AT1G13010	0	0	0	0
AT1G13020	48.4323	36.4531	42.4427	1.6278
AT1G13030	10.0803	5.0636	7.5719	0.879205
AT1G13040	3.3288	1.1018	2.2153	0.345433
AT1G13050	4.8292	2.8834	3.8563	0.586171
AT1G13060	106.195	100.076	103.135	2.01341
AT1G13070	0	0	0	0
AT1G13080	8.158	29.7954	18.9767	1.27822
AT1G13090	55.1368	59.9894	57.5631	1.76014
AT1G13100	8.4159	9.7052	9.0605	0.957152
AT1G13110	158.518	135.099	146.809	2.16675
AT1G13120	20.606	15.4955	18.0507	1.25649
AT1G13130	0.6095	0.2813	0.4454	-0.35125
AT1G13140	0.797	0.6329	0.715	-0.145694
AT1G13145	1.7113	1.5941	1.6527	0.218194
AT1G13150	1.1487	1.1721	1.1604	0.0646077
AT1G13160	26.4901	16.4332	21.4616	1.33166
AT1G13170	36.078	17.746	26.912	1.42995
AT1G13180	9.3067	5.0636	7.1851	0.856433
AT1G13190	48.4557	43.1342	45.795	1.66082
AT1G13195	6.728	11.7213	9.2246	0.964948
AT1G13200	0	0	0	0
AT1G13210	129.918	105.069	117.494	2.07002
AT1G13220	26.8886	16.1519	21.5202	1.33285
AT1G13230	0.0469	0.0234	0.0352	-1.45346
AT1G13240	0	0	0	0
AT1G13245	14.4172	26.9355	20.6763	1.31547
AT1G13250	29.5845	23.6066	26.5955	1.42481
AT1G13260	29.7017	50.1904	39.9461	1.60147
AT1G13270	67.913	34.8825	51.3977	1.71094
AT1G13280	34.484	27.9435	31.2137	1.49435
AT1G13290	0	0	0	0
AT1G13300	0.0938	0.0234	0.0586	-1.2321
AT1G13310	0	0.1875	0.0938	-1.0278
AT1G13320	52.2768	45.2206	48.7487	1.68796
AT1G13330	4.079	13.1513	8.6151	0.93526
AT1G13340	3.4695	16.1753	9.8224	0.992218
AT1G13350	32.1866	25.482	28.8343	1.45991
AT1G13360	40.79	76.493	58.6415	1.76821
AT1G13370	0.0703	0.1172	0.0938	-1.0278
AT1G13380	18.9181	13.3622	16.1402	1.20791
AT1G13390	17.8632	24.4271	21.1452	1.32521
AT1G13400	0.3048	0.1407	0.2227	-0.65228
AT1G13410	1.9692	0.9377	1.4534	0.162385
AT1G13420	0.3516	0.1172	0.2344	-0.630042
AT1G13430	0.6329	1.0315	0.8322	-0.0797723
AT1G13440	778.315	636.136	707.226	2.84956
AT1G13448	3.0944	1.7582	2.4263	0.384944
AT1G13450	24.9663	21.9656	23.466	1.37044
AT1G13460	11.3462	8.9316	10.1389	1.00599
AT1G13470	7.5485	8.9082	8.2283	0.91531
AT1G13480	0.0938	0.1641	0.1289	-0.889747
AT1G13485	0	0	0	0
AT1G13490	0	0	0	0
AT1G13500	0	0	0	0
AT1G13510	0.0469	0	0.0234	-1.63078
AT1G13520	0.1407	0.6329	0.3868	-0.412514
AT1G13530	0.0234	0.0938	0.0586	-1.2321
AT1G13540	0.0703	0.0703	0.0703	-1.15304
AT1G13550	0.1875	0.1172	0.1524	-0.817015
AT1G13560	57.4576	57.1998	57.3287	1.75837
AT1G13570	8.3924	5.6496	7.021	0.846399
AT1G13580	4.2431	3.3992	3.8211	0.582188
AT1G13590	0	0	0	0
AT1G13600	0.7502	0.4923	0.6212	-0.206769
AT1G13605	0	0	0	0
AT1G13607	0	0	0	0
AT1G13608	0.0234	0	0.0117	-1.93181
AT1G13609	0.6564	0.6095	0.6329	-0.198665
AT1G13610	0.0234	0	0.0117	-1.93181
AT1G13620	0	0	0	0
AT1G13630	2.0629	1.8285	1.9457	0.289076
AT1G13635	0.2579	0.0703	0.1641	-0.784891
AT1G13640	46.7678	29.1625	37.9652	1.57939
AT1G13650	3.5398	4.079	3.8094	0.580857
AT1G13660	0	0	0	0
AT1G13670	1.7582	0.3048	1.0315	0.0134692
AT1G13680	0.0469	0.1641	0.1055	-0.976748
AT1G13690	18.2148	12.8934	15.5541	1.19184
AT1G13700	4.3369	1.7347	3.0358	0.482273
AT1G13710	9.8459	5.2042	7.525	0.876507
AT1G13720	0	0	0	0
AT1G13730	16.8786	13.1747	15.0267	1.17686
AT1G13740	10.01	5.5559	7.7829	0.891141
AT1G13750	17.2303	6.1654	11.6978	1.0681
AT1G13755	0	0	0	0
AT1G13760	0	0	0	0
AT1G13770	9.2364	8.5331	8.8847	0.948643
AT1G13780	3.9149	3.5867	3.7508	0.574124
AT1G13790	6.0951	2.0864	4.0907	0.611798
AT1G13800	1.0315	0.3985	0.715	-0.145694
AT1G13810	3.657	5.4856	4.5713	0.66004
AT1G13820	25.7633	22.4345	24.0989	1.382
AT1G13830	0.7502	2.0395	1.3948	0.144512
AT1G13840	0	0	0	0
AT1G13850	0	0	0	0
AT1G13860	20.395	15.9878	18.1914	1.25987
AT1G13870	9.1895	8.5331	8.8613	0.947497
AT1G13880	18.2852	20.1371	19.2111	1.28355
AT1G13890	0	0	0	0
AT1G13900	32.4679	28.6936	30.5808	1.48545
AT1G13910	3.4929	4.8057	4.1493	0.617975
AT1G13920	9.8693	3.9618	6.9155	0.839824
AT1G13930	1393.89	473.844	933.868	2.97029
AT1G13940	15.8471	15.308	15.5776	1.1925
AT1G13950	6.4936	7.6423	7.0679	0.84929
AT1G13960	20.3012	26.4197	23.3605	1.36848
AT1G13970	1.3128	1.7347	1.5238	0.182928
AT1G13980	63.7402	42.6419	53.1911	1.72584
AT1G13990	36.922	43.1577	40.0398	1.60249
AT1G14000	49.7685	43.8844	46.8264	1.67049
AT1G14010	22.9033	12.8934	17.8984	1.25281
AT1G14020	17.4412	9.8927	13.667	1.13567
AT1G14030	38.3754	17.6288	28.0021	1.44719
AT1G14040	5.298	2.3443	3.8211	0.582188
AT1G14048	0	0	0	0
AT1G14060	7.9705	5.8137	6.8921	0.838352
AT1G14070	6.0716	4.6885	5.3801	0.73079
AT1G14071	0.1641	0.0234	0.0938	-1.0278
AT1G14080	0.4454	0.797	0.6212	-0.206769
AT1G14090	4.4541	4.29	4.372	0.64068
AT1G14100	0.3751	0.1172	0.2461	-0.608888
AT1G14110	0	0	0	0
AT1G14120	0.3048	0.0703	0.1875	-0.726999
AT1G14130	5.3918	7.4547	6.4233	0.807758
AT1G14140	12.1432	7.0562	9.5997	0.982258
AT1G14150	69.343	48.737	59.04	1.77115
AT1G14160	0.7033	0.5626	0.6329	-0.198665
AT1G14170	20.0902	5.3215	12.7058	1.104
AT1G14180	5.2042	3.2585	4.2314	0.626484
AT1G14182	0	0.0234	0.0117	-1.93181
AT1G14185	0.422	0.3516	0.3868	-0.412514
AT1G14190	1.5706	1.008	1.2893	0.110354
AT1G14200	12.5886	19.2698	15.9292	1.20219
AT1G14205	2.7662	0.9846	1.8754	0.273094
AT1G14210	8.9785	7.4313	8.2049	0.914073
AT1G14220	0.0234	0	0.0117	-1.93181
AT1G14225	0	0	0	0
AT1G14230	15.5658	13.6201	14.593	1.16414
AT1G14240	0.2579	0.1641	0.211	-0.675718
AT1G14250	30.2409	5.6731	17.957	1.25423
AT1G14260	0.7502	0.4454	0.5978	-0.223444
AT1G14270	49.7216	29.3969	39.5593	1.59725
AT1G14280	25.2242	33.3353	29.2797	1.46657
AT1G14290	15.2142	7.0796	11.1469	1.04715
AT1G14300	9.7521	8.7206	9.2364	0.965503
AT1G14310	10.4788	5.931	8.2049	0.914073
AT1G14315	0.211	0.1407	0.1758	-0.754981
AT1G14320	413.432	233.019	323.226	2.50951
AT1G14330	7.1031	7.9705	7.5368	0.877187
AT1G14340	9.377	13.5967	11.4868	1.0602
AT1G14345	79.0951	51.4798	65.2874	1.81483
AT1G14350	18.7306	14.2062	16.4684	1.21665
AT1G14360	22.9268	18.4024	20.6646	1.31523
AT1G14370	11.2993	17.8163	14.5578	1.1631
AT1G14380	35.1169	30.8269	32.9719	1.51814
AT1G14390	2.2505	1.1721	1.7113	0.233326
AT1G14400	106.71	127.996	117.353	2.0695
AT1G14410	18.2852	8.6268	13.456	1.12892
AT1G14420	0.1172	0	0.0586	-1.2321
AT1G14430	8.5331	6.0013	7.2672	0.861367
AT1G14440	15.9878	7.6657	11.8268	1.07287
AT1G14450	31.2489	28.342	29.7954	1.47415
AT1G14455	0.0938	0.2813	0.1875	-0.726999
AT1G14460	21.5906	12.7527	17.1716	1.23481
AT1G14470	1.5706	0.6564	1.1135	0.0466902
AT1G14480	2.0161	1.7816	1.8988	0.278479
AT1G14490	0.8439	2.5318	1.6879	0.227347
AT1G14500	0	0	0	0
AT1G14510	27.0058	27.6622	27.334	1.4367
AT1G14518	0	0	0	0
AT1G14520	8.4862	11.2055	9.8459	0.993255
AT1G14530	6.5639	7.4078	6.9859	0.844222
AT1G14540	0.0469	0.0938	0.0703	-1.15304
AT1G14549	0	0	0	0
AT1G14550	0	0	0	0
AT1G14560	9.0957	9.8224	9.4591	0.97585
AT1G14570	47.1429	47.2601	47.2015	1.67396
AT1G14580	28.6233	32.1631	30.3932	1.48278
AT1G14590	10.385	7.0093	8.6972	0.939379
AT1G14600	1.641	3.7274	2.6842	0.428815
AT1G14610	100.779	91.6837	96.2316	1.98332
AT1G14620	13.5263	10.4554	11.9909	1.07885
AT1G14630	2.1333	1.4534	1.7934	0.253677
AT1G14640	5.9778	3.7508	4.8643	0.68702
AT1G14642	0.211	0.1641	0.1875	-0.726999
AT1G14650	84.0649	69.9056	76.9852	1.88641
AT1G14660	6.0247	5.4152	5.72	0.757396
AT1G14670	145.672	91.4024	118.537	2.07385
AT1G14680	0.8439	0.3282	0.5861	-0.232028
AT1G14685	36.3359	17.9804	27.1582	1.4339
AT1G14686	0.0703	0.0469	0.0586	-1.2321
AT1G14687	2.0395	2.0161	2.0278	0.307025
AT1G14688	0	0	0	0
AT1G14690	32.8899	34.4136	33.6517	1.52701
AT1G14700	14.5344	6.1185	10.3264	1.01395
AT1G14710	83.1975	33.5228	58.3602	1.76612
AT1G14720	34.0151	22.5751	28.2951	1.45171
AT1G14730	3.0944	1.6644	2.3794	0.376467
AT1G14740	44.869	45.4082	45.1386	1.65455
AT1G14750	1.43	0.3985	0.9143	-0.0389113
AT1G14755	0	0	0	0
AT1G14760	0.3751	0.5157	0.4454	-0.35125
AT1G14770	5.1339	5.5793	5.3566	0.728889
AT1G14780	0.6329	1.2893	0.9611	-0.0172314
AT1G14790	32.3741	30.1705	31.2723	1.49516
AT1G14800	0.422	0.2344	0.3282	-0.483861
AT1G14810	76.8211	39.1725	57.9968	1.7634
AT1G14820	18.0039	12.5886	15.2962	1.18458
AT1G14830	64.1856	53.824	59.0048	1.77089
AT1G14840	32.7726	26.3728	29.5727	1.47089
AT1G14850	39.5241	27.7559	33.64	1.52686
AT1G14860	0.0234	0.2579	0.1407	-0.851706
AT1G14870	0.8674	3.071	1.9692	0.29429
AT1G14880	73.4689	61.5366	67.5027	1.82932
AT1G14890	13.6435	10.5726	12.1081	1.08308
AT1G14900	20.9576	12.5886	16.7731	1.22461
AT1G14910	43.7672	32.3272	38.0472	1.58032
AT1G14920	89.8552	47.0023	68.4287	1.83524
AT1G14930	0	0	0	0
AT1G14940	0	0	0	0
AT1G14950	0	0	0	0
AT1G14960	0	0	0	0
AT1G14970	6.7983	2.8834	4.8409	0.684926
AT1G14980	58.9814	44.5877	51.7845	1.7142
AT1G14990	10.7367	9.3536	10.0451	1.00195
AT1G15000	22.7392	16.7848	19.762	1.29583
AT1G15002	0.6564	0.3282	0.4923	-0.30777
AT1G15010	0.6564	2.5083	1.5824	0.199316
AT1G15015	0.0234	0	0.0117	-1.93181
AT1G15020	14.1358	10.4319	12.2839	1.08934
AT1G15030	26.8651	29.7251	28.2951	1.45171
AT1G15040	1.1956	1.3597	1.2776	0.106395
AT1G15045	0	0	0	0
AT1G15050	0.1407	0.1407	0.1407	-0.851706
AT1G15060	29.3969	49.0183	39.2076	1.59337
AT1G15080	4.5244	2.1802	3.3523	0.525343
AT1G15090	0.0234	0	0.0117	-1.93181
AT1G15100	13.034	25.3179	19.176	1.28276
AT1G15110	8.4393	11.1352	9.7873	0.990663
AT1G15120	46.3693	36.7813	41.5753	1.61884
AT1G15125	154.908	151.532	153.22	2.18532
AT1G15130	105.234	98.1304	101.682	2.00724
AT1G15140	129.825	53.0035	91.4141	1.96101
AT1G15150	1.5941	1.0549	1.3245	0.122052
AT1G15160	4.7588	3.3757	4.0673	0.609306
AT1G15165	5.72	3.5867	4.6533	0.667761
AT1G15170	8.5331	15.2611	11.8971	1.07544
AT1G15175	2.2505	1.219	1.7347	0.239224
AT1G15180	27.6622	21.4265	24.5443	1.38995
AT1G15190	0.8674	0.4923	0.6798	-0.167619
AT1G15200	54.6914	37.9769	46.3341	1.6659
AT1G15210	1.8285	1.219	1.5238	0.182928
AT1G15215	6.7046	7.525	7.1148	0.852163
AT1G15220	5.5793	4.9464	5.2628	0.721217
AT1G15230	18.4727	20.4653	19.469	1.28934
AT1G15240	41.0244	36.7344	38.8794	1.58972
AT1G15250	12.7762	14.089	13.4326	1.12816
AT1G15260	45.4316	24.8022	35.1169	1.54552
AT1G15270	33.7103	43.4156	38.5629	1.58617
AT1G15280	62.9197	51.6439	57.2818	1.75802
AT1G15290	98.5289	146.985	122.757	2.08905
AT1G15300	1.9223	3.5398	2.7311	0.436338
AT1G15310	4.876	3.4695	4.1728	0.620428
AT1G15320	0	0	0	0
AT1G15330	0.0469	0	0.0234	-1.63078
AT1G15340	140.397	111.188	125.793	2.09966
AT1G15350	13.0809	13.7842	13.4326	1.12816
AT1G15360	0.1172	0.2344	0.1758	-0.754981
AT1G15370	22.5751	24.3333	23.4542	1.37022
AT1G15380	0.2579	0.4454	0.3516	-0.453951
AT1G15385	0	0	0	0
AT1G15390	16.527	12.6824	14.6047	1.16449
AT1G15400	30.7566	34.1323	32.4445	1.51114
AT1G15405	3.4695	15.3549	9.4122	0.973691
AT1G15410	21.4968	91.5196	56.5082	1.75211
AT1G15415	1.6879	5.9778	3.8329	0.583527
AT1G15420	13.6435	11.5572	12.6004	1.10038
AT1G15430	7.3375	11.5337	9.4356	0.97477
AT1G15440	27.5684	20.1137	23.841	1.37732
AT1G15450	0	0	0	0
AT1G15460	0	0	0	0
AT1G15470	13.9952	8.5331	11.2641	1.0517
AT1G15480	11.9322	5.72	8.8261	0.945769
AT1G15490	10.2209	9.4942	9.8576	0.993771
AT1G15500	148.602	138.006	143.304	2.15626
AT1G15510	13.7373	12.1901	12.9637	1.11273
AT1G15520	3.7977	9.7521	6.7749	0.830903
AT1G15530	26.4666	16.4332	21.4499	1.33143
AT1G15540	0.0234	0	0.0117	-1.93181
AT1G15550	2.2974	2.227	2.2622	0.354531
AT1G15560	0	0.0234	0.0117	-1.93181
AT1G15570	9.6818	3.5398	6.6108	0.820254
AT1G15580	0.6095	0.3516	0.4806	-0.318216
AT1G15590	0	0	0	0
AT1G15600	0	0	0	0
AT1G15610	0	0	0	0
AT1G15620	0.0234	0.0234	0.0234	-1.63078
AT1G15630	0.1407	0.0234	0.082	-1.08619
AT1G15640	0	0.0938	0.0469	-1.32883
AT1G15650	0	0	0	0
AT1G15660	17.1599	7.4547	12.3073	1.09016
AT1G15670	14.0421	14.6985	14.3703	1.15747
AT1G15680	0	0	0	0
AT1G15690	1200.07	714.997	957.533	2.98115
AT1G15700	4.876	3.5398	4.2079	0.624065
AT1G15710	21.2389	11.3462	16.2926	1.21199
AT1G15720	2.2739	1.7347	2.0043	0.301963
AT1G15730	50.9172	39.2428	45.08	1.65398
AT1G15740	42.1965	89.5973	65.8969	1.81886
AT1G15750	140.561	183.531	162.046	2.20964
AT1G15757	0	0	0	0
AT1G15760	0.9611	1.2893	1.1252	0.0512297
AT1G15770	0.0234	0	0.0117	-1.93181
AT1G15772	0	0	0	0
AT1G15780	83.6664	90.3475	87.0069	1.93955
AT1G15790	5.298	6.8921	6.0951	0.784981
AT1G15800	2.9772	3.0006	2.9889	0.475511
AT1G15810	47.729	32.7492	40.2391	1.60465
AT1G15820	1717.68	1339.39	1528.53	3.18428
AT1G15825	1.2893	1.8988	1.5941	0.202516
AT1G15830	5.0636	5.8137	5.4387	0.735495
AT1G15840	0.0234	0.0234	0.0234	-1.63078
AT1G15850	0	0	0	0
AT1G15860	13.1513	15.0501	14.1007	1.14924
AT1G15870	0.7033	0.2813	0.4923	-0.30777
AT1G15880	20.9342	22.2001	21.5671	1.33379
AT1G15885	2.4146	2.2739	2.3443	0.370013
AT1G15890	5.0636	4.9229	4.9933	0.698388
AT1G15900	0.5392	0.3751	0.4571	-0.339989
AT1G15910	23.4894	14.9563	19.2229	1.28382
AT1G15920	12.5417	11.6744	12.1081	1.08308
AT1G15930	143.984	89.0816	116.533	2.06645
AT1G15940	37.7425	32.1866	34.9645	1.54363
AT1G15950	67.4441	241.224	154.334	2.18846
AT1G15960	24.4271	63.201	43.8141	1.64161
AT1G15970	12.7996	9.166	10.9828	1.04071
AT1G15980	136.295	112.571	124.433	2.09494
AT1G15990	1.4066	1.2893	1.3479	0.129658
AT1G16000	12.4245	8.955	10.6898	1.02897
AT1G16010	40.79	44.447	42.6185	1.6296
AT1G16020	16.2457	9.166	12.7058	1.104
AT1G16022	0.5157	0.3048	0.4102	-0.387004
AT1G16025	0.3985	0.2813	0.3399	-0.468649
AT1G16030	7.5954	7.361	7.4782	0.873797
AT1G16040	6.8921	9.4473	8.1697	0.912206
AT1G16060	6.2123	6.6342	6.4233	0.807758
AT1G16070	1.7347	0.7267	1.2307	0.0901522
AT1G16080	64.2794	56.4262	60.3528	1.7807
AT1G16090	3.6336	4.8526	4.2431	0.627683
AT1G16100	0	0	0	0
AT1G16110	11.4868	7.2203	9.3536	0.970979
AT1G16120	0.0234	0.0703	0.0469	-1.32883
AT1G16130	0.8674	1.6644	1.2659	0.102399
AT1G16140	0.0234	0	0.0117	-1.93181
AT1G16150	0.0703	0.0703	0.0703	-1.15304
AT1G16160	0	0.0469	0.0234	-1.63078
AT1G16170	5.1808	3.7977	4.4892	0.652169
AT1G16180	165.153	209.248	187.2	2.27231
AT1G16190	16.5739	11.9322	14.2531	1.15391
AT1G16210	55.676	50.9172	53.2966	1.7267
AT1G16220	4.7588	2.5083	3.6336	0.560337
AT1G16225	0	0	0	0
AT1G16230	0	0	0	0
AT1G16240	46.8616	53.449	50.1553	1.70032
AT1G16250	8.5331	9.1426	8.8378	0.946344
AT1G16260	24.0286	17.4178	20.7232	1.31646
AT1G16270	42.7357	39.7116	41.2237	1.61515
AT1G16280	8.6737	6.7514	7.7126	0.887201
AT1G16290	0.0469	0.0234	0.0352	-1.45346
AT1G16300	3.9852	4.3134	4.1493	0.617975
AT1G16310	2.6256	3.1882	2.9069	0.46343
AT1G16320	37.2267	45.6895	41.4581	1.61761
AT1G16330	2.227	0.6798	1.4534	0.162385
AT1G16340	11.44	7.3141	9.377	0.972064
AT1G16350	63.3651	42.4779	52.9215	1.72363
AT1G16360	0.3282	0.1641	0.2461	-0.608888
AT1G16370	0.3751	0.2579	0.3165	-0.499626
AT1G16380	0	0	0	0
AT1G16390	8.5331	2.649	5.591	0.747489
AT1G16400	10.6429	8.3455	9.4942	0.977458
AT1G16410	370.017	333.493	351.755	2.54624
AT1G16420	0.3048	0.3282	0.3165	-0.499626
AT1G16430	4.8526	4.5713	4.7119	0.673196
AT1G16440	0.1407	0.1407	0.1407	-0.851706
AT1G16445	2.9303	1.2425	2.0864	0.319398
AT1G16450	0	0	0	0
AT1G16460	42.8529	45.4082	44.1305	1.64474
AT1G16470	33.6869	33.3822	33.5345	1.52549
AT1G16480	3.6805	1.9223	2.8014	0.447375
AT1G16489	0.9143	1.1018	1.008	0.00346053
AT1G16490	1.8285	1.6879	1.7582	0.245068
AT1G16500	11.9557	12.7762	12.3659	1.09223
AT1G16510	6.0482	5.3449	5.6965	0.755608
AT1G16515	1.1252	2.3443	1.7347	0.239224
AT1G16520	16.5973	10.9711	13.7842	1.13938
AT1G16530	0.8439	0.9377	0.8908	-0.0502198
AT1G16540	8.5565	6.9624	7.7595	0.889834
AT1G16550	4.5478	3.0944	3.8211	0.582188
AT1G16560	45.1269	28.5296	36.8282	1.56618
AT1G16570	14.6516	10.6663	12.659	1.1024
AT1G16590	3.0944	3.657	3.3757	0.528364
AT1G16600	0	0	0	0
AT1G16610	46.4396	39.6179	43.0288	1.63376
AT1G16620	0	0	0	0
AT1G16630	9.9865	2.8131	6.3998	0.806166
AT1G16635	0.1172	0.0234	0.0703	-1.15304
AT1G16640	0.5861	0.8205	0.7033	-0.152859
AT1G16650	5.2277	5.4152	5.3215	0.726034
AT1G16660	0	0	0	0
AT1G16670	15.4486	14.9329	15.1908	1.18158
AT1G16680	22.6689	20.3247	21.4968	1.33237
AT1G16690	7.8767	4.1259	6.0013	0.778245
AT1G16700	41.5167	48.6432	45.08	1.65398
AT1G16705	0.4454	0.1407	0.293	-0.533132
AT1G16710	50.9172	53.3317	52.1244	1.71704
AT1G16720	140.561	169.747	155.154	2.19076
AT1G16730	3.1647	20.9107	12.0377	1.08054
AT1G16740	25.9274	18.7775	22.3524	1.34932
AT1G16750	15.0501	9.9631	12.5066	1.09714
AT1G16760	0	0	0	0
AT1G16770	0.3516	0.422	0.3868	-0.412514
AT1G16780	23.6769	15.8003	19.7386	1.29532
AT1G16790	5.6496	3.4929	4.5713	0.66004
AT1G16800	9.6114	6.3998	8.0056	0.903394
AT1G16810	53.1676	54.5742	53.8709	1.73135
AT1G16820	2.7428	1.8754	2.3091	0.363443
AT1G16825	5.6496	5.1105	5.3801	0.73079
AT1G16830	1.3362	1.2893	1.3128	0.118199
AT1G16840	39.782	47.0257	43.4038	1.63753
AT1G16850	11.018	2.6021	6.8101	0.833153
AT1G16858	69.9525	42.1497	56.0511	1.74858
AT1G16860	69.9525	42.1497	56.0511	1.74858
AT1G16870	21.0279	13.0575	17.0427	1.23154
AT1G16880	306.488	207.63	257.059	2.41003
AT1G16890	54.035	61.3022	57.6686	1.76094
AT1G16900	16.0112	14.089	15.0501	1.17754
AT1G16905	0	0	0	0
AT1G16910	0.0234	0	0.0117	-1.93181
AT1G16916	5.72	3.7742	4.7471	0.676428
AT1G16920	21.6374	11.1586	16.398	1.21479
AT1G16930	4.3838	4.2431	4.3134	0.63482
AT1G16940	0	0	0	0
AT1G16950	0.0234	0.0469	0.0352	-1.45346
AT1G16960	6.6108	7.3375	6.9742	0.843494
AT1G16970	10.3147	10.01	10.1623	1.00699
AT1G16980	0	0	0	0
AT1G17000	0	0	0	0
AT1G17010	0	0	0	0
AT1G17020	0.7033	3.0944	1.8988	0.278479
AT1G17030	1.3831	0.6798	1.0315	0.0134692
AT1G17040	4.6182	6.2357	5.4269	0.734552
AT1G17050	15.4017	51.6204	33.5111	1.52519
AT1G17060	2.2974	1.0784	1.6879	0.227347
AT1G17070	16.316	13.5029	14.9094	1.17346
AT1G17080	39.7116	50.4952	45.1034	1.65421
AT1G17090	2.4849	1.6879	2.0864	0.319398
AT1G17100	88.3783	102.256	95.3173	1.97917
AT1G17110	50.7999	48.2916	49.5458	1.69501
AT1G17120	31.3895	28.9984	30.194	1.47992
AT1G17130	33.2884	30.8269	32.0576	1.50593
AT1G17140	57.0122	35.281	46.1466	1.66414
AT1G17145	12.8465	12.7058	12.7762	1.1064
AT1G17147	1.8285	1.3831	1.6058	0.205691
AT1G17150	0	0	0	0
AT1G17160	32.8195	31.1317	31.9756	1.50482
AT1G17170	1.9692	6.4701	4.2197	0.625282
AT1G17180	0.0703	0.2579	0.1641	-0.784891
AT1G17190	6.2357	2.2974	4.2665	0.630072
AT1G17200	51.1516	38.2348	44.6932	1.65024
AT1G17210	69.9994	96.2316	83.1155	1.91968
AT1G17220	337.549	287.312	312.43	2.49475
AT1G17230	14.1358	10.4554	12.2956	1.08975
AT1G17232	4.5713	3.0475	3.8094	0.580857
AT1G17235	0.2344	0	0.1172	-0.931072
AT1G17240	0.9611	1.2893	1.1252	0.0512297
AT1G17250	4.5713	4.1728	4.372	0.64068
AT1G17255	5.2042	4.6651	4.9347	0.693261
AT1G17260	1.6879	3.6336	2.6607	0.424996
AT1G17270	4.5947	4.6416	4.6182	0.664473
AT1G17275	0	0	0	0
AT1G17277	0	0	0	0
AT1G17280	32.2569	34.3667	33.3118	1.5226
AT1G17285	0	0.0469	0.0234	-1.63078
AT1G17290	137.936	91.4258	114.681	2.05949
AT1G17300	0.0234	0	0.0117	-1.93181
AT1G17310	0	0.0703	0.0352	-1.45346
AT1G17330	9.6349	7.736	8.6855	0.938795
AT1G17340	17.8632	21.3093	19.5862	1.29195
AT1G17345	1.0315	0.1407	0.5861	-0.232028
AT1G17350	5.5793	4.7823	5.1808	0.714397
AT1G17360	28.1545	38.2816	33.2181	1.52137
AT1G17370	86.0341	83.5257	84.7799	1.92829
AT1G17380	0.7033	4.1728	2.438	0.387034
AT1G17390	0	0	0	0
AT1G17400	0.5861	0.211	0.3985	-0.399572
AT1G17410	4.29	4.1024	4.1962	0.622856
AT1G17420	18.6368	24.1458	21.3913	1.33024
AT1G17430	10.3382	6.0482	8.1932	0.913454
AT1G17440	81.5097	84.815	83.1623	1.91993
AT1G17450	31.6708	25.6461	28.6585	1.45725
AT1G17455	3.0475	2.1098	2.5787	0.411401
AT1G17460	6.0951	4.4306	5.2628	0.721217
AT1G17470	56.8481	40.3446	48.5963	1.6866
AT1G17480	4.1728	1.7113	2.942	0.468643
AT1G17490	11.5103	8.4862	9.9982	0.999922
AT1G17495	0	0	0	0
AT1G17500	35.8905	24.5443	30.2174	1.48026
AT1G17510	10.7132	7.5954	9.1543	0.961625
AT1G17520	9.3067	10.6429	9.9748	0.998904
AT1G17530	22.247	24.7553	23.5011	1.37109
AT1G17540	0.0234	0.0938	0.0586	-1.2321
AT1G17545	0	0	0	0
AT1G17550	58.5829	70.351	64.4669	1.80934
AT1G17560	4.6885	2.6021	3.6453	0.561733
AT1G17570	0	0	0	0
AT1G17580	38.5629	37.6252	38.0941	1.58086
AT1G17590	3.6101	5.5793	4.5947	0.662257
AT1G17600	8.7441	3.9383	6.3412	0.802171
AT1G17610	3.1179	3.5398	3.3288	0.522288
AT1G17615	0	0.0703	0.0352	-1.45346
AT1G17620	60.2238	65.5219	62.8728	1.79846
AT1G17630	2.1802	1.3597	1.7699	0.247949
AT1G17640	3.3992	4.5478	3.9735	0.599173
AT1G17650	30.991	14.0186	22.5048	1.35228
AT1G17660	0	0	0	0
AT1G17665	11.7213	2.438	7.0796	0.850009
AT1G17670	0	0	0	0
AT1G17680	20.2778	21.0983	20.688	1.31572
AT1G17690	15.4486	11.5103	13.4795	1.12967
AT1G17700	7.525	5.0636	6.2943	0.798947
AT1G17710	0.0938	0.3048	0.1993	-0.700493
AT1G17720	61.0443	56.0511	58.5477	1.76751
AT1G17730	25.5055	27.7794	26.6424	1.42557
AT1G17744	33.2415	45.7129	39.4772	1.59635
AT1G17745	131.044	162.808	146.926	2.1671
AT1G17750	2.3208	2.1098	2.2153	0.345433
AT1G17760	16.7614	19.9261	18.3438	1.26349
AT1G17770	0	0	0	0
AT1G17780	8.8144	14.7688	11.7916	1.07157
AT1G17790	8.8378	7.3844	8.1111	0.90908
AT1G17800	0	0	0	0
AT1G17810	0.1172	0.1172	0.1172	-0.931072
AT1G17820	13.3857	12.7996	13.0926	1.11703
AT1G17830	1.5941	0.8908	1.2425	0.0942964
AT1G17840	138.287	117.517	127.902	2.10688
AT1G17850	26.5135	13.3857	19.9496	1.29993
AT1G17860	6.728	5.2746	6.0013	0.778245
AT1G17870	3.9852	4.8526	4.4189	0.645314
AT1G17880	59.333	49.3231	54.328	1.73502
AT1G17890	34.1792	20.6529	27.416	1.438
AT1G17900	0	0	0	0
AT1G17910	0	0	0	0
AT1G17920	8.2518	3.3288	5.7903	0.762701
AT1G17930	8.4393	8.7441	8.5917	0.934079
AT1G17940	11.7681	9.0488	10.4085	1.01739
AT1G17950	0.1172	0.1407	0.1289	-0.889747
AT1G17960	0.4454	0.5861	0.5157	-0.287603
AT1G17970	15.1204	8.4862	11.8033	1.072
AT1G17980	29.5845	27.3105	28.4475	1.45404
AT1G17990	0	0	0	0
AT1G18000	0	0	0	0
AT1G18010	0	0	0	0
AT1G18020	0	0	0	0
AT1G18030	7.8064	7.0093	7.4078	0.869689
AT1G18040	7.2906	3.8211	5.5559	0.744754
AT1G18050	0	0.0234	0.0117	-1.93181
AT1G18060	42.7357	46.3928	44.5642	1.64899
AT1G18070	89.8317	60.3176	75.0747	1.87549
AT1G18075	0.422	0.8908	0.6564	-0.182831
AT1G18080	369.103	228.424	298.763	2.47533
AT1G18090	6.9624	3.7508	5.3566	0.728889
AT1G18100	3.0006	1.6175	2.3091	0.363443
AT1G18120	0.0234	0	0.0117	-1.93181
AT1G18130	0	0	0	0
AT1G18140	2.4849	1.7816	2.1333	0.329052
AT1G18150	50.0732	37.7425	43.9078	1.64254
AT1G18160	61.8179	58.114	59.966	1.77791
AT1G18170	48.6901	24.7319	36.711	1.5648
AT1G18180	2.86	2.4849	2.6724	0.426901
AT1G18190	16.3863	11.7681	14.0772	1.14852
AT1G18191	0	0	0	0
AT1G18200	0.5392	0.9611	0.7502	-0.124823
AT1G18210	60.3411	64.2794	62.3102	1.79456
AT1G18220	0	0	0	0
AT1G18230	0	0	0	0
AT1G18240	0	0	0	0
AT1G18250	28.8812	12.6121	20.7466	1.31695
AT1G18260	54.3867	41.7746	48.0806	1.68197
AT1G18265	5.087	1.5003	3.2937	0.517684
AT1G18270	44.7752	54.9258	49.8505	1.69767
AT1G18280	0.0234	0	0.0117	-1.93181
AT1G18290	0.0469	0.0234	0.0352	-1.45346
AT1G18300	4.0556	26.4901	15.2728	1.18392
AT1G18310	0	0.0234	0.0117	-1.93181
AT1G18320	1.3128	0.8439	1.0784	0.0327799
AT1G18330	2.3911	2.8131	2.6021	0.415324
AT1G18335	4.0321	2.8365	3.4343	0.535838
AT1G18340	6.5405	6.1419	6.3412	0.802171
AT1G18350	0.6329	0.1172	0.3751	-0.425853
AT1G18360	25.7633	22.5517	24.1575	1.38305
AT1G18370	22.622	5.1339	13.878	1.14233
AT1G18382	0.7502	1.4066	1.0784	0.0327799
AT1G18390	8.6972	11.7213	10.2092	1.00899
AT1G18400	3.1882	3.0475	3.1179	0.493862
AT1G18410	0.2344	0.2813	0.2579	-0.588549
AT1G18415	7.5719	4.6182	6.0951	0.784981
AT1G18420	7.1969	4.501	5.8489	0.767074
AT1G18430	0	0	0	0
AT1G18440	7.9939	4.8292	6.4115	0.80696
AT1G18450	42.3372	35.3982	38.8677	1.58959
AT1G18460	21.6609	33.5931	27.627	1.44133
[truncated: 31,604 more rows]

## Sheet: Gaut's microarrays
Table S1E. Gene expression for Arabisopsis thaliana genes from Gaut's microarrays (from reference 9).
Locus	Chromosomes	Gaut's microarrays
AT1G01020.1	1	NA
AT1G01060.1	1	657.815
AT1G01070.1	1	138.557
AT1G01110.2	1	24.5532
AT1G01120.1	1	1049.22
AT1G01140.3	1	1124.76
AT1G01160.1	1	300.217
AT1G01190.1	1	94.7229
AT1G01200.1	1	13.046
AT1G01220.1	1	169.439
AT1G01225.1	1	57.9911
AT1G01230.1	1	343.968
AT1G01260.1	1	129.2
AT1G01280.1	1	48.9863
AT1G01290.1	1	161.017
AT1G01300.1	1	727.907
AT1G01305.1	1	NA
AT1G01360.1	1	302.946
AT1G01380.1	1	43.2314
AT1G01390.1	1	21.6778
AT1G01430.1	1	338.313
AT1G01440.1	1	111.266
AT1G01460.1	1	149.547
AT1G01470.1	1	1603.82
AT1G01480.1	1	82.8033
AT1G01540.2	1	489.412
AT1G01560.2	1	166.076
AT1G01570.1	1	32.4769
AT1G01580.1	1	NA
AT1G01590.1	1	NA
AT1G01610.1	1	592.807
AT1G01630.1	1	588.354
AT1G01640.1	1	166.188
AT1G01650.1	1	501.294
AT1G01710.1	1	293.829
AT1G01720.1	1	1006.94
AT1G01730.1	1	285.037
AT1G01760.1	1	13.4273
AT1G01770.1	1	152.218
AT1G01780.1	1	413.705
AT1G01800.1	1	855.919
AT1G01820.1	1	661.324
AT1G01830.1	1	68.7332
AT1G01840.1	1	35.422
AT1G01900.1	1	261.467
AT1G01940.1	1	189.705
AT1G01950.1	1	166.861
AT1G01960.1	1	577.181
AT1G01980.1	1	490.966
AT1G02000.1	1	416.538
AT1G02010.1	1	NA
AT1G02050.1	1	136.067
AT1G02060.1	1	9.65652
AT1G02100.1	1	247.025
AT1G02110.1	1	84.6597
AT1G02130.1	1	402.476
AT1G02140.1	1	1523.74
AT1G02150.1	1	886.629
AT1G02170.1	1	508.837
AT1G02180.1	1	90.9101
AT1G02190.1	1	190.769
AT1G02220.1	1	85.0355
AT1G02230.1	1	8.1497
AT1G02270.1	1	236.329
AT1G02280.1	1	667.527
AT1G02300.1	1	166.848
AT1G02305.1	1	1839.42
AT1G02310.1	1	166.861
AT1G02330.1	1	294.274
AT1G02335.1	1	NA
AT1G02360.1	1	227.233
AT1G02370.1	1	74.6655
AT1G02390.1	1	56.7229
AT1G02400.1	1	82.7148
AT1G02410.1	1	353.706
AT1G02420.1	1	51.9904
AT1G02430.1	1	41.4197
AT1G02630.1	1	NA
AT1G02640.1	1	408.529
AT1G02650.1	1	NA
AT1G02660.1	1	334.774
AT1G02680.1	1	158.642
AT1G02730.1	1	375.821
AT1G02740.1	1	62.343
AT1G02750.1	1	176.017
AT1G02780.1	1	9042.09
AT1G02790.1	1	1587.4
AT1G02800.1	1	268.3
AT1G02810.1	1	111.359
AT1G02813.1	1	104.433
AT1G02816.1	1	493.642
AT1G02820.1	1	212.332
AT1G02830.1	1	6.6856
AT1G02850.4	1	447.421
AT1G02860.1	1	197.631
AT1G02870.1	1	344.757
AT1G02890.1	1	426.986
AT1G02900.1	1	511.656
AT1G02950.2	1	72.1448
AT1G03010.1	1	12.2121
AT1G03020.1	1	32.5738
AT1G03040.1	1	321.403
AT1G03050.1	1	163
AT1G03070.1	1	81.3504
AT1G03120.1	1	NA
AT1G03170.1	1	141.154
AT1G03220.1	1	1756.6
AT1G03250.1	1	163.559
AT1G03260.1	1	89.7306
AT1G03270.1	1	95.6097
AT1G03280.1	1	306.262
AT1G03290.1	1	273.817
AT1G03300.1	1	33.2792
AT1G03310.1	1	307.743
AT1G03340.1	1	NA
AT1G03380.1	1	142.829
AT1G03390.1	1	19.4581
AT1G03430.1	1	154.167
AT1G03440.1	1	94.1978
AT1G03445.1	1	11.2089
AT1G03457.2	1	125.462
AT1G03470.1	1	170.175
AT1G03510.1	1	13.9495
AT1G03520.1	1	117.671
AT1G03540.1	1	19.6842
AT1G03550.1	1	149.421
AT1G03590.1	1	314.925
AT1G03620.1	1	65.6318
AT1G03630.1	1	1279.65
AT1G03680.1	1	NA
AT1G03687.1	1	63.1564
AT1G03730.1	1	381.456
AT1G03800.1	1	NA
AT1G03810.1	1	NA
AT1G03840.1	1	13.6824
AT1G03870.1	1	1638.64
AT1G03890.1	1	1179.65
AT1G03920.1	1	65.3544
AT1G03950.1	1	212.976
AT1G03960.1	1	54.6973
AT1G03980.1	1	14.6326
AT1G03990.1	1	71.2703
AT1G04000.1	1	163.85
AT1G04030.1	1	44.2457
AT1G04040.1	1	875.189
AT1G04050.1	1	42.6412
AT1G04070.1	1	158.728
AT1G04100.1	1	81.9659
AT1G04110.1	1	46.2728
AT1G04120.1	1	556.142
AT1G04140.2	1	355.603
AT1G04170.1	1	731.712
AT1G04200.1	1	189.673
AT1G04220.1	1	431.979
AT1G04230.1	1	123.441
AT1G04240.1	1	474.384
AT1G04260.1	1	215.506
AT1G04280.1	1	NA
AT1G04290.1	1	240.073
AT1G04310.1	1	239.35
AT1G04330.1	1	12.714
AT1G04340.1	1	434.925
AT1G04350.1	1	391.032
AT1G04360.1	1	19.1667
AT1G04380.1	1	102.38
AT1G04400.1	1	1193.55
AT1G04430.1	1	1535.8
AT1G04440.1	1	334.694
AT1G04445.1	1	NA
AT1G04450.1	1	NA
AT1G04470.1	1	218.198
AT1G04500.1	1	28.3425
AT1G04510.1	1	395.368
AT1G04520.1	1	101.531
AT1G04540.1	1	238.385
AT1G04550.2	1	161.269
AT1G04560.1	1	1475.16
AT1G04580.1	1	152.452
AT1G04600.1	1	36.7651
AT1G04610.1	1	35.9862
AT1G04620.1	1	203.156
AT1G04650.1	1	14.2179
AT1G04670.1	1	125.081
AT1G04680.1	1	1050.06
AT1G04710.1	1	252.913
AT1G04750.1	1	1609.07
AT1G04760.1	1	96.3489
AT1G04770.1	1	465.147
AT1G04780.1	1	292.481
AT1G04810.1	1	299.256
AT1G04830.1	1	320.518
AT1G04840.1	1	14.2349
AT1G04870.2	1	415.07
AT1G04900.1	1	58.8251
AT1G04910.1	1	229.216
AT1G04920.1	1	40.6785
AT1G04930.1	1	22.6481
AT1G04950.1	1	127.442
AT1G04960.2	1	392.786
AT1G04980.1	1	218.193
AT1G04990.1	1	192.81
AT1G05000.1	1	115.979
AT1G05010.1	1	2016.59
AT1G05030.1	1	106.182
AT1G05055.1	1	NA
AT1G05060.1	1	167.16
AT1G05070.1	1	290.403
AT1G05080.1	1	NA
AT1G05100.1	1	47.5823
AT1G05140.1	1	709.655
AT1G05150.1	1	421.283
AT1G05160.1	1	150.211
AT1G05170.2	1	173.557
AT1G05180.1	1	460.456
AT1G05200.1	1	128.474
AT1G05205.1	1	404.207
AT1G05210.1	1	147.112
AT1G05220.1	1	NA
AT1G05270.1	1	118.562
AT1G05280.1	1	72.7355
AT1G05300.1	1	20.5782
AT1G05310.1	1	61.0467
AT1G05360.1	1	119.619
AT1G05370.1	1	6.69226
AT1G05380.1	1	311.513
AT1G05420.1	1	NA
AT1G05430.1	1	227.676
AT1G05440.1	1	31.1629
AT1G05470.1	1	54.8083
AT1G05500.1	1	217.514
AT1G05510.1	1	812.792
AT1G05520.1	1	195.33
AT1G05530.1	1	24.3077
AT1G05540.1	1	96.6775
AT1G05550.1	1	4.9438
AT1G05560.1	1	355.474
AT1G05570.1	1	309.608
AT1G05580.1	1	19.363
AT1G05590.1	1	69.7824
AT1G05610.1	1	11.5263
AT1G05620.1	1	309.141
AT1G05630.1	1	94.1859
AT1G05660.1	1	NA
AT1G05680.1	1	147.411
AT1G05690.1	1	41.3838
AT1G05710.2	1	292.619
AT1G05730.1	1	NA
AT1G05740.1	1	13.2228
AT1G05750.1	1	25.4936
AT1G05780.1	1	NA
AT1G05800.1	1	4.00245
AT1G05805.1	1	219.49
AT1G05810.1	1	136.544
AT1G05820.1	1	NA
AT1G05830.1	1	NA
AT1G05840.1	1	242.248
AT1G05850.1	1	4507.58
AT1G05860.1	1	41.0998
AT1G05870.1	1	NA
AT1G05880.1	1	15.8141
AT1G05894.1	1	NA
AT1G05900.2	1	60.8262
AT1G05970.2	1	NA
AT1G05990.1	1	19.4861
AT1G06000.1	1	800.952
AT1G06010.1	1	370.394
AT1G06030.1	1	NA
AT1G06040.1	1	1618.38
AT1G06080.1	1	227.419
AT1G06140.1	1	12.7049
AT1G06160.1	1	34.6797
AT1G06170.1	1	34.6385
AT1G06180.1	1	92.997
AT1G06200.1	1	899.019
AT1G06220.1	1	707.43
AT1G06250.1	1	19.6875
AT1G06310.1	1	7.2047
AT1G06320.1	1	13.8149
AT1G06330.1	1	NA
AT1G06350.1	1	747.71
AT1G06360.1	1	NA
AT1G06390.1	1	315.834
AT1G06400.1	1	825.234
AT1G06410.1	1	1234.41
AT1G06420.1	1	163.14
AT1G06430.1	1	979.132
AT1G06440.1	1	7.15612
AT1G06490.1	1	25.0185
AT1G06500.1	1	263.983
AT1G06510.1	1	186.654
AT1G06515.1	1	NA
AT1G06520.1	1	153.409
AT1G06550.1	1	478.523
AT1G06570.1	1	463.939
AT1G06580.1	1	41.5985
AT1G06590.1	1	35.5193
AT1G06620.1	1	56.7136
AT1G06660.1	1	NA
AT1G06670.1	1	217.631
AT1G06690.1	1	372.591
AT1G06700.1	1	807.21
AT1G06750.1	1	19.6845
AT1G06770.1	1	126.092
AT1G06780.1	1	258.594
AT1G06800.1	1	18.604
AT1G06830.1	1	275.32
AT1G06840.1	1	80.7655
AT1G06870.1	1	857.928
AT1G06890.1	1	769.206
AT1G06900.1	1	313.296
AT1G06920.1	1	NA
AT1G06923.1	1	NA
AT1G06960.1	1	134.753
AT1G06970.1	1	29.8514
AT1G06980.1	1	23.1541
AT1G06990.1	1	23.3934
AT1G07000.1	1	379.371
AT1G07010.1	1	400.569
AT1G07040.1	1	819.176
AT1G07060.1	1	11.3328
AT1G07070.1	1	476.51
AT1G07180.1	1	290.569
AT1G07200.2	1	NA
AT1G07220.1	1	131.447
AT1G07230.1	1	255.421
AT1G07240.1	1	235.747
AT1G07250.1	1	359.891
AT1G07260.1	1	54.5377
AT1G07270.1	1	16.299
AT1G07280.1	1	411.105
AT1G07330.1	1	44.6265
AT1G07360.1	1	324.066
AT1G07370.1	1	397.993
AT1G07380.1	1	73.8647
AT1G07390.1	1	48.8068
AT1G07410.1	1	69.4515
AT1G07420.1	1	281.55
AT1G07440.1	1	515.193
AT1G07450.1	1	72.4622
AT1G07510.1	1	374.978
AT1G07570.1	1	136.832
AT1G07630.1	1	140.961
AT1G07640.3	1	191.496
AT1G07645.1	1	NA
AT1G07650.1	1	245.819
AT1G07670.1	1	637.791
AT1G07705.2	1	113.326
AT1G07720.1	1	200.89
AT1G07725.1	1	NA
AT1G07740.1	1	20.7166
AT1G07750.1	1	877.664
AT1G07810.1	1	NA
AT1G07870.1	1	341.022
AT1G07880.2	1	45.2074
AT1G07890.1	1	7380.52
AT1G07970.1	1	120.53
AT1G07985.1	1	NA
AT1G08030.1	1	180.691
AT1G08040.1	1	402.671
AT1G08065.1	1	14.4264
AT1G08070.1	1	14.439
AT1G08080.1	1	7.98102
AT1G08090.1	1	4.80031
AT1G08100.1	1	4.63196
AT1G08135.1	1	NA
AT1G08200.1	1	NA
AT1G08210.1	1	231.032
AT1G08220.1	1	66.206
AT1G08230.2	1	60.3483
AT1G08260.1	1	51.2894
AT1G08310.2	1	29.0393
AT1G08350.2	1	129.547
AT1G08360.1	1	5985.18
AT1G08380.1	1	7702.19
AT1G08390.1	1	86.6555
AT1G08400.1	1	NA
AT1G08410.1	1	NA
AT1G08420.1	1	177.764
AT1G08430.1	1	59.7265
AT1G08450.1	1	845.956
AT1G08465.1	1	NA
AT1G08470.1	1	305.915
AT1G08480.1	1	1554.97
AT1G08560.1	1	760.016
AT1G08590.1	1	47.8585
AT1G08630.1	1	132.995
AT1G08650.1	1	110.586
AT1G08660.1	1	275.018
AT1G08695.1	1	NA
AT1G08790.1	1	NA
AT1G08830.1	1	4551.09
AT1G08860.1	1	27.7272
AT1G08890.1	1	NA
AT1G08900.1	1	321.115
AT1G08940.1	1	237.982
AT1G08970.1	1	504.501
AT1G08990.1	1	30.7088
AT1G09000.1	1	12.6521
AT1G09026.1	1	NA
AT1G09060.3	1	234.233
AT1G09080.1	1	66.594
AT1G09155.1	1	62.8794
AT1G09160.1	1	155.975
AT1G09170.1	1	20.2742
AT1G09180.1	1	47.7088
AT1G09220.1	1	16.8219
AT1G09240.1	1	216.034
AT1G09270.1	1	494.256
AT1G09290.1	1	47.1319
AT1G09310.1	1	8193.21
AT1G09330.1	1	639.691
AT1G09350.1	1	32.8459
AT1G09380.1	1	312.296
AT1G09390.1	1	162.342
AT1G09400.1	1	6.4225
AT1G09415.1	1	170.865
AT1G09420.1	1	142.569
AT1G09430.1	1	680.826
AT1G09440.1	1	60.2808
AT1G09450.1	1	37.5769
AT1G09470.1	1	26.2188
AT1G09510.1	1	12.2034
AT1G09550.1	1	74.5775
AT1G09560.1	1	942.585
AT1G09570.1	1	527.771
AT1G09575.1	1	67.417
AT1G09580.1	1	NA
AT1G09610.1	1	23.7402
AT1G09630.1	1	298.633
AT1G09645.1	1	NA
AT1G09650.1	1	NA
AT1G09660.1	1	227.541
AT1G09665.1	1	NA
AT1G09720.1	1	5.93357
AT1G09740.1	1	258.377
AT1G09750.1	1	1529.1
AT1G09760.1	1	268.048
AT1G09780.1	1	1316.11
AT1G09790.1	1	68.6969
AT1G09795.1	1	635.446
AT1G09812.1	1	NA
AT1G09815.1	1	411.326
AT1G09820.1	1	66.8049
AT1G09830.1	1	249.637
AT1G09840.1	1	325.617
AT1G09850.1	1	459.156
AT1G09860.1	1	NA
AT1G09870.1	1	248.734
AT1G09880.1	1	NA
AT1G09900.1	1	228.4
AT1G09910.1	1	172.804
AT1G09930.1	1	14.7732
AT1G09932.1	1	NA
AT1G09935.1	1	NA
AT1G09940.1	1	255.737
AT1G09950.1	1	23.1502
AT1G09960.1	1	81.7729
AT1G09970.2	1	1033.27
AT1G09980.1	1	548.941
AT1G10020.1	1	178.683
AT1G10030.1	1	323.587
AT1G10040.1	1	NA
AT1G10050.1	1	71.0003
AT1G10060.2	1	205.733
AT1G10070.1	1	333.983
AT1G10090.1	1	98.0398
AT1G10110.1	1	5.60962
AT1G10130.1	1	168.129
AT1G10140.1	1	385.326
AT1G10150.1	1	508.368
AT1G10180.1	1	224.727
AT1G10200.1	1	1011.39
AT1G10210.1	1	58.7834
AT1G10230.1	1	168.384
AT1G10290.1	1	248.982
AT1G10300.1	1	16.1589
AT1G10330.1	1	40.5546
AT1G10350.1	1	272.685
AT1G10360.1	1	411.946
AT1G10380.1	1	57.2055
AT1G10385.1	1	NA
AT1G10410.1	1	437.467
AT1G10417.1	1	NA
AT1G10420.1	1	8.17548
AT1G10450.1	1	NA
AT1G10455.1	1	NA
AT1G10460.1	1	39.5977
AT1G10490.1	1	140.506
AT1G10522.1	1	318.215
AT1G10530.1	1	9.21574
AT1G10540.1	1	183.762
AT1G10550.1	1	69.4685
AT1G10560.1	1	39.6155
AT1G10570.1	1	161.904
AT1G10590.3	1	2188.89
AT1G10630.1	1	1803.08
AT1G10640.1	1	356.972
AT1G10650.1	1	342.15
AT1G10660.1	1	334.591
AT1G10670.1	1	3060.5
AT1G10680.1	1	36.8396
AT1G10690.1	1	42.0544
AT1G10740.1	1	298.03
AT1G10750.1	1	28.2353
AT1G10760.1	1	1049.14
AT1G10770.1	1	1215.83
AT1G10800.1	1	18.5866
AT1G10810.1	1	7.47665
AT1G10820.2	1	NA
AT1G10830.1	1	236.391
AT1G10850.1	1	124.158
AT1G10865.1	1	NA
AT1G10870.1	1	187.399
AT1G10900.1	1	155.548
AT1G10930.1	1	39.5465
AT1G10940.1	1	288.468
AT1G10950.1	1	854.467
AT1G10960.1	1	3917.11
AT1G10970.1	1	85.6121
AT1G10980.1	1	29.6757
AT1G11000.1	1	132.905
AT1G11020.1	1	219.678
AT1G11050.1	1	140.313
AT1G11060.1	1	70.7331
AT1G11080.1	1	87.0616
AT1G11090.1	1	104.904
AT1G11100.1	1	16.658
AT1G11130.1	1	28.2221
AT1G11170.1	1	467.465
AT1G11180.1	1	NA
AT1G11190.1	1	291.208
AT1G11200.1	1	191.846
AT1G11210.1	1	149.717
AT1G11240.1	1	176.031
AT1G11250.1	1	88.5624
AT1G11260.1	1	1570.47
AT1G11270.1	1	48.3462
AT1G11280.1	1	304.154
AT1G11290.1	1	27.7487
AT1G11310.1	1	687.299
AT1G11320.1	1	53.1417
AT1G11330.1	1	183.519
AT1G11340.1	1	14.707
AT1G11350.1	1	108.243
AT1G11390.1	1	88.5273
AT1G11400.1	1	155.45
AT1G11410.1	1	158.101
AT1G11420.1	1	41.9157
AT1G11475.1	1	NA
AT1G11490.1	1	NA
AT1G11500.1	1	NA
AT1G11530.1	1	747.293
AT1G11545.1	1	351.514
AT1G11572.1	1	NA
AT1G11580.1	1	701.806
AT1G11600.1	1	126.049
AT1G11620.1	1	NA
AT1G11630.1	1	95.8274
AT1G11660.1	1	328.444
AT1G11670.1	1	272.927
AT1G11700.1	1	205.3
AT1G11730.1	1	44.9681
AT1G11765.1	1	NA
AT1G11770.1	1	191.499
AT1G11790.1	1	335.701
AT1G11820.1	1	421.541
AT1G11870.2	1	184.163
AT1G11880.1	1	31.4276
AT1G11910.1	1	9583.62
AT1G11920.1	1	8.68502
AT1G11930.1	1	761.912
AT1G11940.1	1	57.6202
AT1G11990.1	1	51.6103
AT1G12000.1	1	933.431
AT1G12010.1	1	779.848
AT1G12020.1	1	76.1097
AT1G12030.1	1	19.037
AT1G12050.1	1	345.539
AT1G12070.1	1	92.3698
AT1G12110.1	1	985.895
AT1G12130.1	1	13.0594
AT1G12140.1	1	550.826
AT1G12150.1	1	49.9394
AT1G12160.1	1	75.3861
AT1G12170.1	1	NA
AT1G12190.1	1	7.30649
AT1G12200.1	1	230.228
AT1G12210.1	1	12.1979
AT1G12240.1	1	1248.62
AT1G12244.1	1	NA
AT1G12260.1	1	15.3321
AT1G12310.1	1	1543.89
AT1G12320.1	1	68.7222
AT1G12350.1	1	NA
AT1G12360.1	1	632.153
AT1G12380.1	1	NA
AT1G12400.1	1	290.148
AT1G12420.1	1	NA
AT1G12430.1	1	237.923
AT1G12440.1	1	NA
AT1G12450.1	1	241.538
AT1G12460.1	1	60.7296
AT1G12470.1	1	283.359
AT1G12480.1	1	10.3653
AT1G12500.1	1	292.922
AT1G12550.1	1	95.7927
AT1G12560.1	1	30.4085
AT1G12570.1	1	186.49
AT1G12600.1	1	79.7848
AT1G12610.1	1	58.3249
AT1G12650.1	1	216.528
AT1G12660.1	1	10.8958
AT1G12663.1	1	NA
AT1G12710.1	1	106.563
AT1G12730.1	1	43.8897
AT1G12740.1	1	27.2349
AT1G12750.1	1	257.422
AT1G12805.1	1	NA
AT1G12820.1	1	245.615
AT1G12830.1	1	161.731
AT1G12840.1	1	1685.54
AT1G12880.1	1	208.84
AT1G12900.1	1	7771.11
AT1G12910.1	1	499.338
AT1G12920.1	1	NA
AT1G12970.1	1	45.387
AT1G12990.1	1	112.038
AT1G13000.1	1	149.149
AT1G13030.1	1	75.014
AT1G13040.1	1	9.86907
AT1G13050.1	1	16.3082
AT1G13060.1	1	2001.64
AT1G13080.1	1	460.057
AT1G13110.1	1	600.083
AT1G13130.1	1	43.2844
AT1G13140.1	1	116.259
AT1G13150.1	1	47.024
AT1G13160.1	1	192.238
AT1G13170.1	1	120.014
AT1G13180.1	1	137.344
AT1G13195.1	1	168.498
AT1G13200.1	1	7.04591
AT1G13230.1	1	11.3647
AT1G13250.1	1	220.694
AT1G13280.1	1	734.62
AT1G13300.1	1	174.085
AT1G13310.1	1	17.4457
AT1G13330.1	1	26.0262
AT1G13360.1	1	NA
AT1G13380.1	1	331.862
AT1G13390.1	1	NA
AT1G13410.1	1	25.48
AT1G13420.1	1	104.116
AT1G13450.1	1	227.385
AT1G13460.1	1	123.109
AT1G13470.1	1	134.358
AT1G13480.1	1	NA
AT1G13540.1	1	16.7397
AT1G13580.2	1	59.3954
AT1G13605.1	1	NA
AT1G13610.1	1	18.5937
AT1G13640.1	1	138.564
AT1G13680.1	1	6.00155
AT1G13700.1	1	171.001
AT1G13710.1	1	323.047
AT1G13730.1	1	289.677
AT1G13750.1	1	136.417
AT1G13780.1	1	NA
AT1G13800.1	1	14.687
AT1G13860.1	1	NA
AT1G13880.1	1	219.286
AT1G13890.1	1	110.008
AT1G13900.1	1	360.182
AT1G13910.1	1	46.9803
AT1G13930.1	1	4140.29
AT1G13940.1	1	101.937
AT1G13950.1	1	181.846
AT1G13960.1	1	159.536
AT1G13980.1	1	471.149
AT1G13990.1	1	414.748
AT1G14000.1	1	651.229
AT1G14010.1	1	NA
AT1G14020.1	1	136.317
AT1G14120.1	1	239.408
AT1G14130.1	1	221.733
AT1G14140.1	1	153.05
AT1G14160.1	1	NA
AT1G14170.3	1	NA
AT1G14200.1	1	303.959
AT1G14220.1	1	31.0315
AT1G14230.1	1	NA
AT1G14260.1	1	60.6284
AT1G14280.1	1	457.861
AT1G14290.1	1	399.81
AT1G14320.1	1	9512.37
AT1G14330.1	1	224.455
AT1G14360.1	1	314.861
AT1G14370.1	1	151.589
AT1G14390.1	1	9.7581
AT1G14410.1	1	285.263
AT1G14420.1	1	434.597
AT1G14440.1	1	144.98
AT1G14450.1	1	748.351
AT1G14460.1	1	101.34
AT1G14490.1	1	22.682
AT1G14510.1	1	855.529
AT1G14520.1	1	7.1005
AT1G14530.1	1	211.335
AT1G14540.1	1	16.4746
AT1G14550.1	1	6.81931
AT1G14560.1	1	156.25
AT1G14580.1	1	81.5792
AT1G14600.1	1	NA
AT1G14610.1	1	942.044
AT1G14620.1	1	270.069
AT1G14630.1	1	NA
AT1G14680.1	1	21.1769
AT1G14685.1	1	204.787
AT1G14686.1	1	NA
AT1G14690.1	1	16.4113
AT1G14700.1	1	179.078
AT1G14720.1	1	393.385
AT1G14730.1	1	118.305
AT1G14755.1	1	NA
AT1G14780.1	1	43.926
AT1G14790.1	1	97.7292
AT1G14830.1	1	331.441
AT1G14840.1	1	126.467
AT1G14860.1	1	NA
AT1G14890.1	1	254.976
AT1G14920.1	1	475.329
AT1G14930.1	1	473.897
AT1G14970.1	1	49.1633
AT1G14980.1	1	2384.4
AT1G14990.1	1	147.169
AT1G15000.1	1	140.448
AT1G15010.1	1	178.793
AT1G15020.2	1	48.9041
AT1G15030.1	1	NA
AT1G15040.1	1	11.9975
AT1G15050.1	1	24.8271
AT1G15080.1	1	33.9897
AT1G15100.1	1	233.755
AT1G15110.2	1	197.4
AT1G15120.1	1	2352.81
AT1G15125.1	1	NA
AT1G15200.1	1	506.637
AT1G15210.1	1	110.362
AT1G15220.1	1	42.4473
AT1G15250.1	1	354.232
AT1G15280.2	1	133.898
AT1G15350.1	1	304.779
AT1G15360.1	1	61.5337
AT1G15380.1	1	666.041
AT1G15400.3	1	897.35
AT1G15410.1	1	152.594
AT1G15430.1	1	383.006
AT1G15460.1	1	65.9524
AT1G15470.1	1	328.284
AT1G15490.1	1	87.8283
AT1G15500.1	1	1308.04
AT1G15510.1	1	59.1071
AT1G15520.1	1	45.6228
AT1G15530.1	1	10.5565
AT1G15540.1	1	NA
AT1G15550.1	1	108.646
AT1G15570.1	1	83.5201
AT1G15660.1	1	251.818
AT1G15670.1	1	1032.11
AT1G15680.1	1	NA
AT1G15690.1	1	5481.66
AT1G15700.1	1	90.1089
AT1G15730.1	1	478.962
AT1G15757.1	1	NA
AT1G15760.1	1	NA
AT1G15810.1	1	225.9
AT1G15820.1	1	5528.97
AT1G15870.1	1	30.8898
AT1G15880.1	1	619.15
AT1G15900.1	1	11.0721
AT1G15910.1	1	333.519
AT1G15920.1	1	393.507
AT1G15950.1	1	735.924
AT1G15970.1	1	NA
AT1G15980.1	1	1448.33
AT1G15990.1	1	18.2311
AT1G16000.1	1	341.985
AT1G16010.1	1	547.261
AT1G16020.1	1	121.052
AT1G16022.1	1	NA
AT1G16030.1	1	160.997
AT1G16040.1	1	113.416
AT1G16080.1	1	595.474
AT1G16110.1	1	NA
AT1G16150.1	1	19.9841
AT1G16160.1	1	8.14799
AT1G16170.1	1	528.163
AT1G16180.1	1	2344.65
AT1G16190.1	1	49.5222
AT1G16220.1	1	35.507
AT1G16270.1	1	NA
AT1G16280.1	1	85.7069
AT1G16300.1	1	NA
AT1G16310.1	1	90.3466
AT1G16320.1	1	NA
AT1G16340.1	1	198.35
AT1G16350.1	1	477.989
AT1G16360.1	1	90.8404
AT1G16370.1	1	48.8902
AT1G16380.1	1	15.8533
AT1G16390.1	1	118.727
AT1G16400.1	1	NA
AT1G16410.1	1	203.935
AT1G16420.1	1	16.1341
AT1G16440.1	1	5.91925
AT1G16460.2	1	762.521
AT1G16490.1	1	29.2691
AT1G16500.1	1	128.624
AT1G16520.1	1	138.109
AT1G16530.1	1	48.2152
AT1G16560.1	1	287.308
AT1G16650.1	1	78.8627
AT1G16670.1	1	180.232
AT1G16690.1	1	61.4579
AT1G16700.1	1	NA
AT1G16730.1	1	181.729
AT1G16750.1	1	111.399
AT1G16760.1	1	30.9901
AT1G16770.1	1	30.7605
AT1G16810.1	1	1794.19
AT1G16870.1	1	433.222
AT1G16890.2	1	NA
AT1G16905.1	1	NA
AT1G16916.1	1	NA
AT1G16920.1	1	606.47
AT1G16930.1	1	NA
AT1G16960.1	1	NA
AT1G16980.1	1	7.57686
AT1G17020.1	1	182.143
AT1G17030.1	1	NA
AT1G17050.1	1	538.463
AT1G17100.1	1	872.265
AT1G17120.1	1	148.06
AT1G17147.1	1	NA
AT1G17150.1	1	5.88892
AT1G17170.1	1	369.456
AT1G17190.1	1	275.05
AT1G17200.1	1	590.41
AT1G17230.1	1	84.3392
AT1G17270.1	1	NA
AT1G17280.1	1	560.734
AT1G17290.1	1	1890.78
AT1G17310.1	1	13.6469
AT1G17330.1	1	34.3377
AT1G17345.1	1	NA
AT1G17350.1	1	194.502
AT1G17370.1	1	604.827
AT1G17380.1	1	405.673
AT1G17400.1	1	NA
AT1G17420.1	1	334.903
AT1G17430.1	1	281.597
AT1G17455.1	1	141.45
AT1G17460.1	1	36.2944
AT1G17470.1	1	583.972
AT1G17480.1	1	55.8119
AT1G17500.1	1	113.398
AT1G17520.1	1	106.306
AT1G17540.1	1	188.61
AT1G17550.1	1	295.943
AT1G17560.1	1	132.466
AT1G17580.1	1	232.333
AT1G17590.1	1	32.5168
AT1G17600.1	1	21.516
AT1G17610.1	1	25.8539
AT1G17615.1	1	8.65587
AT1G17620.1	1	507.197
AT1G17630.1	1	19.9416
AT1G17650.1	1	295.005
AT1G17665.1	1	35.7721
AT1G17690.1	1	193.762
AT1G17700.1	1	38.4227
AT1G17710.1	1	54.4407
AT1G17720.1	1	339.766
AT1G17750.1	1	41.8026
AT1G17790.1	1	71.039
AT1G17800.1	1	9.54502
AT1G17810.1	1	792.32
AT1G17820.1	1	NA
AT1G17830.1	1	106.999
AT1G17840.1	1	611.984
AT1G17860.1	1	541.471
AT1G17880.1	1	2375.78
AT1G17890.1	1	243.937
AT1G17910.1	1	9.95585
AT1G17940.1	1	NA
AT1G17950.1	1	22.6999
AT1G17970.1	1	58.8375
AT1G18030.1	1	115.202
AT1G18040.1	1	83.1146
AT1G18080.1	1	5864.09
AT1G18100.1	1	309.076
AT1G18140.1	1	27.1532
AT1G18150.1	1	362.66
AT1G18200.1	1	5.00482
AT1G18210.1	1	1655.64
AT1G18250.2	1	737.97
AT1G18260.1	1	382.606
AT1G18280.1	1	222.785
AT1G18300.1	1	NA
AT1G18340.1	1	87.1186
AT1G18370.1	1	259.898
AT1G18450.1	1	419.086
AT1G18460.1	1	449.016
AT1G18470.1	1	425.401
AT1G18480.1	1	217.999
AT1G18485.1	1	93.3358
AT1G18490.1	1	221.625
AT1G18500.1	1	604.25
AT1G18510.1	1	7.2196
AT1G18520.1	1	26.387
AT1G18540.1	1	4288.79
AT1G18590.1	1	435.598
AT1G18600.1	1	183.762
AT1G18620.2	1	395.595
AT1G18650.1	1	399.232
AT1G18720.1	1	1756.55
AT1G18730.1	1	1492.28
AT1G18740.1	1	604.121
AT1G18790.1	1	NA
AT1G18835.1	1	NA
AT1G18840.1	1	317.942
AT1G18850.1	1	185.548
AT1G18870.1	1	88.5847
AT1G18880.1	1	421.503
AT1G18890.1	1	317.489
AT1G18900.1	1	148.755
AT1G18910.1	1	41.4732
AT1G18940.1	1	61.099
AT1G18980.1	1	221.747
AT1G18990.1	1	188.778
AT1G19000.1	1	792.403
AT1G19020.1	1	997.568
AT1G19050.1	1	741.551
AT1G19090.1	1	30.3361
AT1G19100.1	1	70.3969
AT1G19110.1	1	967.402
AT1G19120.1	1	525.31
AT1G19140.2	1	289.158
AT1G19150.1	1	1397.18
AT1G19160.1	1	12.9792
AT1G19170.1	1	136.392
AT1G19190.1	1	28.3883
AT1G19200.1	1	40.8243
AT1G19210.1	1	45.1686
AT1G19230.1	1	51.6394
AT1G19240.1	1	325.982
AT1G19270.1	1	106.285
AT1G19300.1	1	198.686
AT1G19320.1	1	36.695
AT1G19330.1	1	458.99
AT1G19350.3	1	NA
AT1G19360.1	1	419.806
AT1G19370.1	1	65.8029
AT1G19400.1	1	NA
AT1G19440.1	1	340.862
AT1G19450.1	1	1198.67
AT1G19470.1	1	16.7393
AT1G19540.1	1	401.715
AT1G19580.1	1	247.571
AT1G19610.1	1	73.3641
AT1G19630.1	1	15.5265
AT1G19660.1	1	6680.11
AT1G19670.1	1	762.537
AT1G19680.1	1	287.417
AT1G19700.1	1	106.409
AT1G19710.1	1	131.557
AT1G19730.1	1	479.362
AT1G19740.1	1	513.186
AT1G19770.1	1	1310.8
AT1G19780.1	1	24.3465
AT1G19790.1	1	NA
AT1G19835.1	1	986.794
AT1G19840.1	1	NA
AT1G19890.1	1	72.8997
AT1G19900.1	1	477.807
AT1G19910.1	1	NA
AT1G19920.1	1	782.173
AT1G19940.1	1	69.5403
AT1G19970.1	1	124.933
AT1G20010.1	1	900.029
AT1G20020.1	1	2980.97
AT1G20030.2	1	116.015
AT1G20050.1	1	990.46
AT1G20070.1	1	316.053
AT1G20080.1	1	46.2718
AT1G20100.1	1	593.738
AT1G20150.1	1	51.9333
AT1G20160.1	1	130.108
AT1G20190.1	1	282.801
AT1G20230.1	1	23.8624
AT1G20270.1	1	98.1253
AT1G20310.1	1	29.8268
AT1G20320.1	1	NA
AT1G20330.1	1	1365.14
AT1G20340.1	1	9147.37
AT1G20380.1	1	64.4721
AT1G20440.1	1	3301.78
AT1G20450.1	1	3128.57
AT1G20470.1	1	NA
AT1G20550.1	1	57.5186
AT1G20560.1	1	251.152
AT1G20640.1	1	108.654
AT1G20650.1	1	415.609
AT1G20670.1	1	101.965
AT1G20693.1	1	2315.06
AT1G20700.1	1	29.5769
AT1G20710.1	1	NA
AT1G20740.1	1	NA
AT1G20770.1	1	217.55
AT1G20780.1	1	40.9231
AT1G20816.1	1	105.925
AT1G20823.1	1	178.664
AT1G20830.1	1	90.2615
AT1G20840.1	1	551.337
AT1G20850.1	1	1125.98
AT1G20880.1	1	91.4142
AT1G20900.1	1	35.9031
AT1G20910.1	1	116.904
AT1G20920.1	1	118.036
AT1G20925.1	1	NA
AT1G20930.1	1	219.026
AT1G20950.1	1	1159.55
AT1G20960.1	1	651.157
AT1G20967.1	1	NA
AT1G21000.1	1	1325
AT1G21010.1	1	136.283
AT1G21050.1	1	181.215
AT1G21060.1	1	54.4313
AT1G21070.1	1	136.568
AT1G21080.1	1	632.304
AT1G21140.1	1	198.268
AT1G21170.1	1	28.8729
AT1G21190.1	1	195.249
AT1G21200.1	1	82.4843
AT1G21230.1	1	12.7709
AT1G21270.1	1	285.237
AT1G21327.1	1	NA
AT1G21370.1	1	200.464
AT1G21380.1	1	234.676
AT1G21400.1	1	515.084
AT1G21410.1	1	438.471
AT1G21430.1	1	10.1742
AT1G21440.1	1	947.013
AT1G21460.1	1	521.851
AT1G21500.1	1	1486.94
AT1G21510.1	1	6.04695
AT1G21550.1	1	89.1484
AT1G21590.1	1	261.324
AT1G21600.1	1	320.061
AT1G21610.1	1	102.117
AT1G21620.1	1	NA
AT1G21670.1	1	453.896
AT1G21680.1	1	1169.76
AT1G21690.1	1	312.807
AT1G21740.1	1	84.715
AT1G21750.1	1	1976.1
AT1G21770.1	1	1177.73
AT1G21780.1	1	177.473
AT1G21830.1	1	167.703
AT1G21840.1	1	107.095
AT1G21850.1	1	7.07807
AT1G21870.1	1	5.01634
AT1G21880.2	1	384.338
AT1G21890.1	1	7.69604
AT1G21900.1	1	615.838
AT1G21910.1	1	505.158
AT1G21980.1	1	269.241
AT1G22015.1	1	35.909
AT1G22020.1	1	139.75
AT1G22030.1	1	92.5347
AT1G22050.1	1	126.74
AT1G22100.1	1	NA
AT1G22130.1	1	44.7758
AT1G22150.1	1	22.7278
AT1G22160.1	1	537.742
AT1G22170.1	1	157.353
AT1G22180.2	1	144.655
AT1G22200.1	1	590.57
AT1G22230.1	1	NA
AT1G22250.1	1	NA
AT1G22270.1	1	449.826
AT1G22280.1	1	835.227
AT1G22310.2	1	63.5089
AT1G22330.1	1	110.721
AT1G22340.1	1	31.9777
AT1G22360.1	1	422.901
AT1G22380.1	1	181.563
AT1G22400.1	1	372.586
AT1G22410.1	1	2444.97
AT1G22420.1	1	3.73594
AT1G22430.1	1	240.329
AT1G22440.1	1	324.969
AT1G22460.1	1	59.8953
AT1G22500.1	1	68.1066
AT1G22510.1	1	151.592
AT1G22520.1	1	601.963
AT1G22540.1	1	116.485
AT1G22610.1	1	804.027
AT1G22630.1	1	283.913
AT1G22640.1	1	175.628
AT1G22670.1	1	7.18673
AT1G22690.1	1	670.245
AT1G22710.1	1	1486.94
AT1G22730.1	1	267.154
AT1G22740.1	1	140.644
AT1G22750.4	1	593.059
AT1G22760.1	1	101.98
AT1G22767.1	1	NA
AT1G22770.1	1	235.043
AT1G22790.1	1	146.19
AT1G22810.1	1	4.48303
AT1G22830.1	1	12.7035
AT1G22840.1	1	4132.49
AT1G22870.1	1	61.2183
AT1G22880.1	1	26.2173
AT1G22920.1	1	393.546
AT1G22970.1	1	232.484
AT1G22980.1	1	10.5486
AT1G22990.1	1	334.946
AT1G23010.1	1	235.123
AT1G23020.1	1	169.497
AT1G23030.1	1	404.655
AT1G23060.1	1	138.335
AT1G23080.1	1	228.83
AT1G23090.1	1	428.394
AT1G23100.1	1	95.9708
AT1G23110.1	1	NA
AT1G23120.1	1	121.108
AT1G23130.1	1	2411.35
AT1G23140.1	1	121.76
AT1G23145.1	1	NA
AT1G23190.1	1	960.794
AT1G23200.1	1	442.869
AT1G23205.1	1	107.632
AT1G23210.1	1	18.1292
AT1G23230.1	1	160.323
AT1G23240.1	1	148.879
AT1G23260.1	1	617.936
AT1G23290.1	1	8263.38
AT1G23310.1	1	4698.89
AT1G23320.1	1	4.27448
AT1G23330.1	1	172.933
AT1G23410.1	1	304.07
AT1G23480.1	1	159.388
AT1G23510.1	1	12.2607
AT1G23520.1	1	16.9518
AT1G23550.1	1	69.4205
AT1G23560.1	1	84.3767
AT1G23570.2	1	145.51
AT1G23580.1	1	24.8468
AT1G23590.1	1	15.5268
AT1G23630.1	1	18.4624
AT1G23690.1	1	11.7688
AT1G23710.1	1	248.893
AT1G23730.1	1	152.408
AT1G23740.1	1	1535.84
AT1G23750.1	1	239.542
AT1G23760.1	1	31.6438
AT1G23790.1	1	54.3508
AT1G23800.1	1	231.928
AT1G23820.1	1	1336.46
AT1G23830.1	1	50.9988
AT1G23850.1	1	57.3347
AT1G23880.1	1	44.0068
AT1G23900.1	1	NA
AT1G23980.1	1	42.6087
AT1G24020.1	1	4787.13
AT1G24030.1	1	36.0727
AT1G24050.1	1	1285.02
AT1G24070.1	1	228.72
AT1G24100.1	1	933.742
AT1G24110.1	1	47.1423
AT1G24120.1	1	446.025
AT1G24140.1	1	143.165
AT1G24160.1	1	NA
AT1G24170.1	1	879.286
AT1G24180.1	1	566.159
AT1G24190.1	1	165.2
AT1G24210.1	1	32.6605
AT1G24260.2	1	546.685
AT1G24280.1	1	130.371
AT1G24320.1	1	23.6923
AT1G24330.1	1	59.7499
AT1G24350.1	1	96.719
AT1G24360.1	1	2534.35
AT1G24400.1	1	110.021
AT1G24420.1	1	13.5555
AT1G24430.1	1	39.2612
AT1G24440.1	1	258.086
AT1G24450.1	1	199.449
AT1G24470.1	1	55.5131
AT1G24510.1	1	1810.32
AT1G24530.1	1	234.946
AT1G24540.1	1	40.864
AT1G24570.1	1	NA
AT1G24575.1	1	408.883
AT1G24577.1	1	NA
AT1G24600.1	1	189.331
AT1G24620.1	1	192.655
AT1G24650.1	1	13.618
AT1G24735.1	1	242.293
AT1G24764.1	1	114.556
AT1G25230.1	1	690.048
AT1G25240.1	1	187.845
AT1G25360.1	1	40.3953
AT1G25380.1	1	419.191
AT1G25390.1	1	233.809
AT1G25400.1	1	248.982
AT1G25425.1	1	NA
AT1G25440.1	1	NA
AT1G25450.1	1	522.535
AT1G25460.1	1	6.18215
AT1G25480.1	1	NA
AT1G25490.1	1	1164.74
AT1G25510.1	1	102.505
AT1G25520.1	1	409.921
AT1G25530.1	1	257.346
AT1G25540.1	1	198.553
AT1G25550.1	1	570.212
AT1G26130.1	1	58.5112
AT1G26180.1	1	271.2
AT1G26190.1	1	84.5877
AT1G26230.1	1	208.996
AT1G26270.1	1	458.724
AT1G26300.1	1	145.019
AT1G26310.1	1	18.1013
AT1G26320.1	1	106.493
AT1G26340.1	1	97.2123
AT1G26360.1	1	11.9013
AT1G26390.1	1	44.454
AT1G26410.1	1	12.897
AT1G26440.2	1	113.688
AT1G26470.1	1	382.263
AT1G26480.1	1	79.8972
AT1G26520.1	1	48.2766
AT1G26540.1	1	53.4206
AT1G26560.1	1	475.706
AT1G26570.1	1	229.646
AT1G26580.1	1	461.208
AT1G26590.1	1	16.922
AT1G26610.1	1	33.2853
AT1G26620.1	1	90.516
AT1G26640.1	1	397.001
AT1G26650.1	1	476.958
AT1G26670.1	1	1159.83
AT1G26690.1	1	273.202
AT1G26700.1	1	4.78655
AT1G26740.1	1	179.714
AT1G26800.1	1	115.433
AT1G26810.1	1	NA
AT1G26820.1	1	317.485
AT1G26830.1	1	479.209
AT1G26840.1	1	146.927
AT1G26850.1	1	2086.7
AT1G26900.1	1	48.0313
AT1G26910.1	1	352.376
AT1G26920.1	1	582.627
AT1G26930.1	1	240.713
AT1G26945.1	1	NA
AT1G26960.1	1	99.1098
AT1G26970.1	1	11.3147
AT1G27000.1	1	1099.15
AT1G27040.1	1	78.3931
AT1G27080.1	1	19.4658
AT1G27130.1	1	661.506
AT1G27135.1	1	NA
AT1G27150.1	1	297.112
AT1G27190.1	1	644.212
AT1G27200.1	1	155.055
AT1G27210.1	1	123.252
AT1G27240.1	1	14.388
AT1G27290.1	1	1122.92
AT1G27300.1	1	476.445
AT1G27310.1	1	1131.38
AT1G27320.1	1	243.223
AT1G27360.1	1	145.123
AT1G27370.1	1	138.074
AT1G27385.1	1	460.967
AT1G27400.1	1	2958.24
AT1G27420.1	1	NA
AT1G27435.1	1	827.023
AT1G27440.1	1	148.646
AT1G27460.1	1	258.746
AT1G27500.1	1	NA
AT1G27510.1	1	208.92
AT1G27520.1	1	244.372
AT1G27530.1	1	1488.58
AT1G27540.1	1	541.858
AT1G27600.1	1	153.879
AT1G27620.1	1	9.04154
AT1G27680.1	1	135.957
AT1G27690.1	1	129.149
AT1G27720.1	1	22.0581
AT1G27730.1	1	1214.19
AT1G27740.1	1	15.2538
AT1G27760.3	1	298.793
AT1G27770.1	1	765.841
AT1G27910.1	1	63.369
AT1G27920.1	1	61.9232
AT1G27930.1	1	435.828
AT1G27940.1	1	28.4545
AT1G28010.1	1	36.5567
AT1G28020.1	1	NA
AT1G28040.1	1	5.06103
AT1G28050.1	1	227.766
AT1G28070.1	1	126.525
AT1G28090.1	1	73.8291
AT1G28110.1	1	242.563
AT1G28120.1	1	357.729
AT1G28130.1	1	162.503
AT1G28140.1	1	659.287
AT1G28150.1	1	742.071
AT1G28210.2	1	32.0052
AT1G28220.1	1	26.6173
AT1G28230.1	1	208.958
AT1G28240.1	1	250.401
AT1G28250.1	1	185.007
AT1G28270.1	1	755.696
AT1G28305.1	1	NA
AT1G28330.2	1	1042.26
AT1G28375.1	1	85.7037
AT1G28380.1	1	523.921
AT1G28400.1	1	1390.01
AT1G28430.1	1	74.2424
AT1G28440.1	1	483.119
AT1G28480.1	1	191.074
AT1G28520.1	1	72.2999
AT1G28530.1	1	117.232
AT1G28540.1	1	210.65
AT1G28550.1	1	51.1241
AT1G28680.1	1	275.316
AT1G28690.1	1	5.89154
AT1G28760.1	1	55.3901
AT1G28815.1	1	NA
AT1G28960.1	1	327.097
AT1G29010.1	1	NA
AT1G29070.1	1	2777.22
AT1G29080.1	1	4.42082
AT1G29100.1	1	NA
AT1G29110.1	1	6.41002
AT1G29160.1	1	147.524
AT1G29195.1	1	48.4828
AT1G29200.2	1	18.5982
AT1G29220.1	1	175.085
AT1G29250.1	1	2059.4
AT1G29280.1	1	276.231
AT1G29300.1	1	NA
AT1G29310.1	1	338.482
AT1G29330.1	1	235.819
AT1G29340.1	1	665.962
AT1G29400.1	1	305.187
AT1G29470.1	1	2274.58
AT1G29520.1	1	98.7097
AT1G29530.1	1	123.43
AT1G29540.1	1	NA
AT1G29640.1	1	NA
AT1G29660.1	1	1265.48
AT1G29670.1	1	1958.26
AT1G29680.1	1	253.523
AT1G29690.1	1	223.275
AT1G29700.1	1	308.53
AT1G29710.1	1	30.9114
AT1G29760.1	1	396.08
AT1G29770.1	1	6.13124
AT1G29780.1	1	6.26628
AT1G29790.1	1	248.93
AT1G29820.1	1	186.766
AT1G29840.1	1	NA
AT1G29850.2	1	1892.83
AT1G29960.1	1	17.777
AT1G29980.1	1	455.821
AT1G29990.1	1	601.081
AT1G30000.1	1	175.445
AT1G30040.1	1	166.856
AT1G30050.1	1	NA
AT1G30080.1	1	29.9606
AT1G30090.1	1	258.042
AT1G30100.1	1	11.0377
AT1G30120.1	1	1296.94
AT1G30130.1	1	350.116
AT1G30135.1	1	61.6344
AT1G30160.2	1	22.2356
AT1G30170.1	1	NA
AT1G30200.1	1	466.44
AT1G30220.1	1	58.0878
AT1G30230.2	1	NA
AT1G30240.2	1	81.817
AT1G30250.1	1	184.224
AT1G30300.1	1	109.734
AT1G30350.1	1	29.4772
AT1G30360.1	1	1644.71
AT1G30370.1	1	31.5863
AT1G30380.1	1	13913.9
AT1G30400.1	1	508.176
AT1G30440.1	1	673.404
AT1G30450.1	1	11.689
AT1G30490.1	1	244.888
AT1G30500.2	1	142.068
AT1G30510.2	1	296.96
AT1G30530.1	1	984.115
AT1G30540.1	1	134.455
AT1G30560.1	1	4.88404
AT1G30570.1	1	50.7076
AT1G30580.1	1	1184.13
AT1G30590.1	1	NA
AT1G30600.1	1	69.7136
AT1G30640.1	1	141.455
AT1G30650.1	1	40.9005
AT1G30670.1	1	NA
AT1G30700.1	1	141.059
AT1G30710.1	1	196.385
AT1G30720.1	1	243.573
AT1G30730.1	1	NA
AT1G30740.1	1	8.68627
AT1G30750.1	1	62.9964
AT1G30755.1	1	NA
AT1G30760.1	1	20.3389
AT1G30814.1	1	NA
AT1G30825.1	1	114.592
AT1G30840.1	1	117.841
AT1G30845.1	1	NA
AT1G30850.1	1	7.61226
AT1G30860.1	1	154.565
AT1G30870.1	1	93.9669
AT1G30880.1	1	1116.44
AT1G30890.1	1	318.534
AT1G30910.1	1	298.503
AT1G30970.1	1	100.446
AT1G31010.1	1	84.1798
AT1G31040.1	1	36.3395
AT1G31060.1	1	23.1967
AT1G31070.2	1	75.6323
AT1G31170.1	1	1027.29
AT1G31175.1	1	NA
AT1G31230.1	1	349.155
AT1G31260.1	1	4.84963
AT1G31300.1	1	365.259
AT1G31320.1	1	38.5139
AT1G31330.1	1	6510.95
AT1G31340.1	1	445.82
AT1G31410.1	1	196.345
AT1G31420.1	1	591.548
AT1G31430.1	1	17.898
AT1G31450.1	1	5.89588
AT1G31470.1	1	154.658
AT1G31480.1	1	113.165
AT1G31490.1	1	20.4879
AT1G31550.2	1	205.245
AT1G31740.1	1	NA
AT1G31760.1	1	45.4525
AT1G31770.1	1	129.073
AT1G31780.1	1	300.24
AT1G31800.1	1	551.242
AT1G31820.1	1	162.998
AT1G31830.1	1	322.47
AT1G31850.1	1	303.873
AT1G31860.1	1	404.435
AT1G31880.1	1	NA
AT1G31885.1	1	NA
AT1G31910.1	1	1818.67
AT1G31920.1	1	130.126
AT1G31930.1	1	210.172
AT1G31940.1	1	308.316
AT1G32030.1	1	9.45576
AT1G32050.1	1	2175.66
AT1G32080.1	1	1790.62
AT1G32090.1	1	109.606
AT1G32100.1	1	323.936
AT1G32150.1	1	99.5948
AT1G32160.1	1	711.709
AT1G32170.1	1	560.785
AT1G32180.1	1	8.82078
AT1G32200.1	1	410.2
AT1G32210.1	1	1246.84
AT1G32230.1	1	1182.17
AT1G32250.1	1	19.1879
AT1G32260.1	1	170.32
AT1G32280.1	1	NA
AT1G32320.1	1	5.95442
AT1G32330.1	1	96.3213
AT1G32350.1	1	53.0964
AT1G32370.2	1	107.84
AT1G32380.1	1	NA
AT1G32415.1	1	NA
AT1G32440.1	1	251.353
AT1G32450.1	1	1027.78
AT1G32460.1	1	2465.2
AT1G32470.1	1	4120.46
AT1G32510.1	1	NA
AT1G32580.1	1	272.677
AT1G32630.1	1	92.2463
AT1G32640.1	1	731.226
AT1G32690.1	1	62.3141
AT1G32700.1	1	844.866
AT1G32740.1	1	24.6218
AT1G32750.1	1	367.678
AT1G32760.1	1	23.7709
AT1G32763.1	1	NA
AT1G32770.1	1	53.3454
AT1G32780.1	1	51.244
AT1G32850.1	1	7.06781
AT1G32860.1	1	70.711
AT1G32870.1	1	77.5547
AT1G32920.1	1	2722.69
AT1G32928.1	1	NA
AT1G32930.1	1	128.39
AT1G32940.1	1	93.9032
AT1G32950.1	1	8.10763
AT1G32960.1	1	42.4203
AT1G32990.1	1	2188.19
AT1G33030.1	1	23.9227
AT1G33055.1	1	220.747
AT1G33170.1	1	170.733
AT1G33230.1	1	358.802
AT1G33270.1	1	297.102
AT1G33280.1	1	8.34132
AT1G33350.1	1	19.3152
AT1G33410.1	1	275.422
AT1G33440.1	1	25.8453
AT1G33490.1	1	518.518
AT1G33500.1	1	10.7506
AT1G33520.1	1	273.662
AT1G33540.1	1	13.4873
AT1G33560.1	1	194.157
AT1G33590.1	1	1295.47
AT1G33670.1	1	5.07022
AT1G33700.1	1	157.45
AT1G33750.1	1	21.3184
AT1G33810.1	1	1236.73
AT1G33811.1	1	289.341
AT1G33830.1	1	9.68129
AT1G33840.1	1	11.69
AT1G33880.1	1	6.5988
AT1G33890.1	1	9.15267
AT1G33900.1	1	7.20511
AT1G33910.1	1	7.04329
AT1G33980.2	1	293.807
AT1G33990.1	1	742.904
AT1G34010.1	1	92.0356
AT1G34020.1	1	222.209
AT1G34040.1	1	252.757
AT1G34060.1	1	NA
AT1G34065.1	1	95.3994
AT1G34110.1	1	81.5861
AT1G34120.2	1	62.5467
AT1G34130.1	1	566.875
AT1G34160.1	1	31.0453
AT1G34180.2	1	43.2831
AT1G34190.1	1	661.556
AT1G34200.1	1	134.747
AT1G34210.1	1	241.749
AT1G34270.1	1	88.9089
AT1G34300.1	1	208.438
AT1G34320.1	1	199.296
AT1G34340.1	1	184.595
AT1G34350.1	1	146.131
AT1G34420.1	1	32.1159
AT1G34430.1	1	768.084
AT1G34540.1	1	12.4334
AT1G34550.1	1	150.447
AT1G34580.1	1	36.6714
AT1G34750.1	1	200.071
AT1G34760.1	1	43.9325
AT1G34770.1	1	42.0498
AT1G34780.1	1	123.304
AT1G35140.1	1	415.38
AT1G35190.1	1	732.973
AT1G35220.1	1	53.8148
AT1G35250.1	1	33.9227
AT1G35260.1	1	119.068
AT1G35330.1	1	32.5206
AT1G35400.1	1	NA
AT1G35460.1	1	351.778
AT1G35470.2	1	165.354
AT1G35510.1	1	115.404
AT1G35515.1	1	NA
AT1G35710.1	1	598.542
AT1G35720.1	1	2626.38
AT1G35730.1	1	8.67956
AT1G35780.1	1	517.659
AT1G35910.1	1	70.9525
AT1G36050.1	1	494.453
AT1G36060.1	1	35.1831
AT1G36070.1	1	76.4612
AT1G36280.1	1	NA
AT1G36370.1	1	390.059
AT1G36380.1	1	357.53
AT1G36940.1	1	42.8404
AT1G36980.1	1	1400.18
AT1G36990.1	1	133.789
AT1G37130.1	1	3445.39
AT1G37150.2	1	41.8562
AT1G41830.1	1	809.894
AT1G42480.1	1	272.595
AT1G42970.1	1	6664.25
AT1G43000.1	1	5.83526
AT1G43040.1	1	8.04457
AT1G43130.1	1	423.143
AT1G43170.1	1	7468.83
AT1G43190.1	1	522.249
AT1G43630.1	1	48.1563
AT1G43670.1	1	1024.94
AT1G43690.1	1	263.878
AT1G43780.1	1	12.7005
AT1G43800.1	1	177.865
AT1G43810.1	1	15.708
AT1G43890.1	1	1151.28
AT1G43900.1	1	554.139
AT1G44010.1	1	NA
AT1G44090.1	1	10.1051
AT1G44100.1	1	658.599
AT1G44120.1	1	33.3928
AT1G44318.1	1	11.3784
AT1G44350.1	1	286.513
AT1G44414.1	1	35.2571
AT1G44542.1	1	NA
AT1G44608.1	1	NA
AT1G44760.1	1	451.416
AT1G44780.1	1	95.9623
AT1G44790.1	1	352.859
AT1G44800.1	1	934.375
AT1G44830.1	1	34.7835
AT1G44920.1	1	799.604
AT1G44970.1	1	446.604
AT1G45000.1	1	1423.36
AT1G45010.1	1	NA
AT1G45100.1	1	6.78928
AT1G45130.1	1	429.662
AT1G45145.1	1	2147.87
AT1G45170.1	1	180.585
AT1G45180.1	1	53.5079
AT1G45249.1	1	NA
AT1G45474.1	1	1097.67
AT1G45545.1	1	31.8106
AT1G45688.1	1	967.98
AT1G47056.1	1	NA
AT1G47128.1	1	4184.41
AT1G47210.2	1	145.092
AT1G47240.1	1	210.348
AT1G47250.1	1	300.246
AT1G47270.1	1	601.106
AT1G47278.2	1	NA
AT1G47317.1	1	NA
AT1G47330.1	1	198.595
AT1G47380.1	1	142.701
AT1G47390.1	1	NA
AT1G47410.1	1	66.4174
AT1G47480.1	1	42.6732
AT1G47530.1	1	635.753
AT1G47540.2	1	672.364
AT1G47603.1	1	NA
AT1G47640.1	1	NA
AT1G47670.1	1	174.049
AT1G47710.1	1	408.828
AT1G47750.1	1	144.724
AT1G47810.1	1	4.85093
AT1G47830.1	1	505.307
AT1G47840.1	1	74.4123
AT1G47900.1	1	203.439
AT1G47980.1	1	426.449
AT1G47990.1	1	6.05563
AT1G48010.1	1	11.0258
AT1G48040.1	1	22.4718
AT1G48060.1	1	3.87137
AT1G48100.1	1	137.869
AT1G48110.1	1	199.675
AT1G48150.1	1	NA
AT1G48170.1	1	250.512
AT1G48180.1	1	12.1826
AT1G48230.1	1	276.488
AT1G48240.1	1	246.062
AT1G48260.1	1	55.8908
AT1G48270.1	1	58.1315
AT1G48330.1	1	174.374
AT1G48370.1	1	177.053
AT1G48380.2	1	76.3362
AT1G48410.2	1	1831.74
AT1G48430.1	1	146.536
AT1G48440.1	1	2361.61
AT1G48450.1	1	982.349
AT1G48470.1	1	430.07
AT1G48540.1	1	NA
AT1G48590.1	1	NA
AT1G48650.1	1	230.429
AT1G48660.1	1	39.8647
AT1G48745.1	1	NA
AT1G48790.1	1	433.045
AT1G48800.1	1	12.6377
AT1G48830.1	1	3365.87
AT1G48840.1	1	199.485
AT1G48860.1	1	1607.57
AT1G48880.1	1	58.6014
AT1G48910.1	1	24.8275
AT1G48930.1	1	81.0737
AT1G48970.1	1	122.995
AT1G48990.1	1	NA
AT1G49000.1	1	17.6123
AT1G49010.1	1	198.531
AT1G49110.1	1	20.7904
AT1G49140.1	1	5407.59
AT1G49160.2	1	78.5616
AT1G49200.1	1	89.9064
AT1G49290.1	1	220.513
AT1G49310.1	1	131.18
AT1G49380.1	1	264.559
AT1G49410.1	1	843.086
AT1G49430.1	1	503.841
AT1G49470.1	1	261.28
AT1G49510.1	1	278.735
AT1G49520.1	1	25.8647
AT1G49530.1	1	26.6509
AT1G49570.1	1	34.0758
AT1G49580.1	1	102.901
AT1G49610.1	1	NA
AT1G49630.1	1	106.535
AT1G49640.1	1	NA
AT1G49720.1	1	88.6733
AT1G49730.1	1	61.7009
AT1G49740.1	1	197.51
AT1G49760.1	1	1026.32
AT1G49780.1	1	62.7961
AT1G49830.1	1	13.4005
AT1G49840.1	1	140.822
AT1G49860.1	1	116.362
AT1G49870.1	1	45.005
AT1G49890.1	1	116.529
AT1G49910.1	1	14.6929
AT1G49960.1	1	49.8948
AT1G49975.1	1	243.677
AT1G50040.1	1	105.788
AT1G50110.1	1	196.163
AT1G50120.1	1	328.671
AT1G50140.1	1	157.327
AT1G50170.1	1	375.84
AT1G50180.1	1	39.2126
AT1G50250.1	1	1497.67
AT1G50260.1	1	58.0132
AT1G50270.1	1	14.8885
AT1G50280.1	1	18.5526
AT1G50310.1	1	95.3082
AT1G50360.1	1	50.1605
AT1G50370.1	1	962.879
AT1G50400.1	1	20.049
AT1G50410.1	1	202.375
AT1G50420.1	1	145.815
AT1G50430.1	1	1029.76
AT1G50450.1	1	338.711
AT1G50460.1	1	197.276
AT1G50490.1	1	496.461
AT1G50510.1	1	193.861
AT1G50580.1	1	22.5734
AT1G50590.1	1	66.8669
AT1G50610.1	1	90.439
AT1G50630.1	1	121.767
AT1G50640.1	1	246.355
AT1G50660.1	1	269.558
AT1G50680.1	1	15.634
AT1G50700.1	1	79.8506
AT1G50710.1	1	93.1233
AT1G50740.1	1	735.409
AT1G50870.1	1	NA
AT1G50890.1	1	53.2491
AT1G50920.1	1	676.538
AT1G50930.1	1	10.7235
AT1G50940.1	1	310.242
AT1G50950.1	1	45.7594
AT1G50960.1	1	7.22602
AT1G50990.1	1	20.2618
AT1G51060.1	1	1941.75
AT1G51070.1	1	410.78
AT1G51100.1	1	137.654
AT1G51120.1	1	NA
AT1G51130.1	1	NA
AT1G51140.1	1	200.724
AT1G51170.1	1	82.5122
AT1G51190.1	1	4.63052
AT1G51200.1	1	2986.15
AT1G51210.1	1	26.8505
AT1G51260.1	1	42.7928
AT1G51340.2	1	46.1188
AT1G51380.1	1	31.3286
AT1G51400.1	1	6000.28
AT1G51440.1	1	155.265
AT1G51460.1	1	172.845
AT1G51500.1	1	865.265
AT1G51520.2	1	17.0589
AT1G51530.1	1	NA
AT1G51560.1	1	NA
AT1G51590.1	1	82.3479
AT1G51600.1	1	142.875
AT1G51610.1	1	194.555
AT1G51630.1	1	NA
AT1G51640.1	1	31.5171
AT1G51650.1	1	3562.01
AT1G51660.1	1	223.405
AT1G51680.1	1	1760.14
AT1G51700.1	1	282.883
AT1G51710.1	1	1326.66
AT1G51740.1	1	118.025
AT1G51760.1	1	NA
AT1G51770.1	1	NA
AT1G51780.1	1	349.473
AT1G51920.1	1	14.517
AT1G51930.1	1	NA
AT1G51950.1	1	393.81
AT1G51960.1	1	6.75889
AT1G51970.1	1	NA
AT1G51980.1	1	2041.29
AT1G52050.1	1	59.397
AT1G52060.1	1	54.2479
AT1G52070.1	1	103.631
AT1G52140.1	1	80.1727
AT1G52150.2	1	408.492
AT1G52155.1	1	NA
AT1G52160.1	1	138.705
AT1G52190.1	1	1385.05
AT1G52200.1	1	362.548
AT1G52240.1	1	104.577
AT1G52250.1	1	104.667
AT1G52260.1	1	91.9066
AT1G52280.1	1	427.517
AT1G52340.1	1	140.688
AT1G52360.1	1	341.311
AT1G52380.1	1	407.549
AT1G52400.1	1	7023.63
AT1G52410.2	1	785.474
AT1G52420.1	1	582.219
AT1G52470.1	1	8.5365
AT1G52530.1	1	37.6895
AT1G52540.1	1	227.468
AT1G52565.1	1	NA
AT1G52570.1	1	218.995
AT1G52580.1	1	220.73
AT1G52600.1	1	788.507
AT1G52640.1	1	17.2699
AT1G52660.1	1	20.888
AT1G52670.1	1	396.363
AT1G52690.1	1	1270.44
AT1G52700.1	1	26.5753
AT1G52720.1	1	481.8
AT1G52730.1	1	377.522
AT1G52740.1	1	2564.67
AT1G52750.1	1	NA
AT1G52760.1	1	1135.75
AT1G52770.1	1	57.4779
AT1G52830.1	1	68.1165
AT1G52880.1	1	402.49
AT1G52890.1	1	662.99
AT1G52910.1	1	128.828
AT1G52920.1	1	44.8911
AT1G52930.1	1	370.446
AT1G52970.1	1	9.19735
AT1G53000.1	1	469.276
AT1G53035.1	1	112.31
AT1G53040.1	1	NA
AT1G53060.1	1	34.8696
AT1G53090.1	1	135.437
AT1G53100.1	1	29.5556
AT1G53165.1	1	130.655
AT1G53170.1	1	336.754
AT1G53190.1	1	NA
AT1G53200.1	1	63.3085
AT1G53240.1	1	2766.79
AT1G53270.1	1	40.5983
AT1G53280.1	1	868.106
AT1G53290.1	1	212.999
AT1G53300.1	1	143.578
AT1G53310.1	1	1019.36
AT1G53320.1	1	886.319
AT1G53330.1	1	NA
AT1G53345.1	1	30.1567
AT1G53350.1	1	40.2815
AT1G53360.1	1	5.47526
AT1G53380.1	1	192.616
AT1G53390.1	1	164.997
AT1G53400.1	1	702.04
AT1G53420.1	1	9.85125
AT1G53440.1	1	211.675
AT1G53450.1	1	92.2945
AT1G53510.1	1	172.078
AT1G53530.1	1	108.911
AT1G53542.1	1	NA
AT1G53590.1	1	190.932
AT1G53680.1	1	48.658
AT1G53700.1	1	14.4153
AT1G53710.1	1	78.4665
AT1G53750.1	1	2201.16
AT1G53760.1	1	139.772
AT1G53770.1	1	55.3032
AT1G53790.2	1	67.6357
AT1G53820.1	1	11.9365
AT1G53830.1	1	33.7559
AT1G53840.1	1	500.408
AT1G53850.1	1	786.783
AT1G53910.1	1	1000.72
AT1G53920.1	1	39.3042
AT1G53930.1	1	5.36861
AT1G53940.1	1	5.68404
AT1G53990.1	1	14.0869
AT1G54010.1	1	498.311
AT1G54020.2	1	208.287
AT1G54080.2	1	1208.88
AT1G54090.1	1	155.301
AT1G54100.1	1	1939.04
AT1G54115.1	1	404.691
AT1G54120.1	1	103.875
AT1G54130.1	1	1155.83
AT1G54160.1	1	36.9285
AT1G54170.1	1	161.335
AT1G54180.1	1	39.4793
AT1G54200.1	1	63.5449
AT1G54210.1	1	206.657
AT1G54220.1	1	164.217
AT1G54250.1	1	801.161
AT1G54280.1	1	39.8667
AT1G54290.1	1	433.947
AT1G54320.1	1	876.887
AT1G54340.1	1	215.306
AT1G54360.4	1	336.831
AT1G54370.1	1	283.306
AT1G54380.1	1	135.375
AT1G54410.1	1	12478.2
AT1G54450.1	1	42.2076
AT1G54460.1	1	301.757
AT1G54510.1	1	71.1006
AT1G54520.1	1	834.576
AT1G54530.1	1	NA
AT1G54540.1	1	47.1216
AT1G54570.1	1	407.472
AT1G54575.1	1	NA
AT1G54620.1	1	NA
AT1G54710.1	1	256.968
AT1G54790.2	1	57.0384
AT1G54830.1	1	363.218
AT1G54920.2	1	294.464
AT1G54930.1	1	NA
AT1G54940.1	1	6.75055
AT1G54960.1	1	57.9302
AT1G55010.1	1	NA
AT1G55030.1	1	6.04254
AT1G55050.1	1	14.1767
AT1G55090.1	1	198.062
AT1G55120.1	1	210.432
AT1G55130.1	1	186.92
AT1G55140.1	1	NA
AT1G55150.1	1	303.107
AT1G55180.1	1	27.2222
AT1G55190.1	1	302.241
AT1G55200.1	1	56.31
AT1G55210.1	1	926.907
AT1G55230.1	1	NA
AT1G55240.1	1	27.9847
AT1G55260.1	1	1765.89
AT1G55280.1	1	42.5688
AT1G55340.1	1	NA
AT1G55350.1	1	165.088
AT1G55450.1	1	936.877
AT1G55500.1	1	169.678
AT1G55510.1	1	264.276
AT1G55520.1	1	329.379
AT1G55535.1	1	NA
AT1G55560.1	1	605.095
AT1G55570.1	1	605.14
AT1G55580.1	1	8.82388
AT1G55590.1	1	110.08
AT1G55610.1	1	21.2233
AT1G55620.2	1	125.084
AT1G55630.1	1	76.8241
AT1G55640.1	1	5.37834
AT1G55680.1	1	296.278
AT1G55690.1	1	147.733
AT1G55720.1	1	NA
AT1G55730.1	1	168.476
AT1G55740.1	1	47.8669
AT1G55750.1	1	210.304
AT1G55760.1	1	123.263
AT1G55830.1	1	102.516
AT1G55840.1	1	1168.5
AT1G55850.1	1	861.845
AT1G55890.1	1	774.489
AT1G55910.1	1	175.515
AT1G55920.1	1	472.829
AT1G55930.1	1	109.392
AT1G56010.2	1	72.8652
AT1G56030.1	1	7.77378
AT1G56040.1	1	7.88177
AT1G56050.1	1	302.732
AT1G56070.1	1	NA
[truncated: 9,494 more rows]

## Sheet: Microarray data
Table S1F. Gene expresssion abundance (GEA) in Arabisopsis thaliana genes from microarray data.
	Gene expression abundance (GEA)
Locus	Pollen schmid	Seedlings	Sperm	Synergid cells	Central cells	Egg cells
AT1G01010	6.33243	5.94147	7.03388	7.15303	6.52767	6.19222
AT1G01040	5.84961	8.37909	8.76939	10.94	9.84862	11.2952
AT1G01050	9.19602	8.66016	8.29355	9.85038	9.12723	8.65434
AT1G01060	7.40607	7.7109	6.7238	6.04423	6.59303	6.35897
AT1G01070	5.80948	8.15961	5.67659	6.27639	5.53147	5.56163
AT1G01080	5.09016	9.07074	5.22953	7.23888	8.81268	7.72346
AT1G01090	8.45388	11.4475	6.28791	8.82775	10.3673	10.2298
AT1G01100	7.55411	9.28066	7.33117	8.3651	10.0951	9.75364
AT1G01120	5.5142	9.80431	6.58671	6.9849	7.67286	6.70187
AT1G01130	7.41792	5.95083	7.46953	8.23254	7.42448	7.25651
AT1G01140	8.60948	9.50272	8.56401	5.99805	4.77398	6.32262
AT1G01160	6.35723	6.97834	7.22279	7.08619	7.10295	6.55088
AT1G01170	6.24343	9.99169	5.89755	8.22032	9.47201	8.33064
AT1G01190	6.60883	7.71653	7.54174	6.59963	6.66251	6.61492
AT1G01200	6.13342	5.27999	6.15093	6.59383	6.36755	6.11196
AT1G01220	7.80388	7.90385	7.57846	6.68905	7.34994	7.13127
AT1G01230	7.61019	7.81781	7.31044	8.68064	8.53142	8.65666
AT1G01240	6.86761	9.30936	7.06347	7.86088	8.39667	7.67008
AT1G01260	7.02883	7.38362	8.2238	7.01239	6.98528	7.24027
AT1G01290	6.03154	6.84071	6.16246	6.26403	7.22362	7.21095
AT1G01300	6.18033	7.32679	6.16029	6.99999	6.90949	7.30423
AT1G01320	6.57059	9.46502	10.0382	5.44251	6.14091	6.00718
AT1G01340	8.42142	6.69464	10.409	7.36171	6.21668	6.40267
AT1G01360	6.99255	6.97308	8.35809	6.23466	6.58846	6.32365
AT1G01420	6.95684	7.46062	6.72043	6.32991	6.8717	6.5403
AT1G01430	7.31136	9.21712	7.79121	7.8995	7.28025	7.18892
AT1G01440	6.71027	6.62509	5.22511	6.32272	5.14261	5.7374
AT1G01470	7.05737	9.77263	7.23485	7.3623	7.42729	7.4625
AT1G01490	6.88044	10.2107	6.0011	5.65311	5.73025	5.71392
AT1G01500	10.9231	7.92871	9.21639	9.12936	8.94853	8.8415
AT1G01510	7.29564	8.6021	6.4546	6.96929	7.33761	6.94726
AT1G01540	6.10979	7.84615	6.37963	7.0362	6.95977	7.36553
AT1G01550	6.91921	9.80388	5.88362	8.24391	8.00946	7.40057
AT1G01560	5.56839	6.20615	6.53588	6.59751	6.61389	6.41853
AT1G01570	6.11099	5.5919	8.42035	6.87605	6.70908	7.22796
AT1G01600	5.47963	6.75336	7.36607	5.40519	6.54338	6.06067
AT1G01610	6.33177	6.64337	5.66849	5.77793	5.8592	5.78452
AT1G01620	5.73394	10.8585	6.07505	7.86358	7.35772	7.31394
AT1G01630	6.85361	8.42447	6.71695	7.6857	7.14501	8.99198
AT1G01640	6.83035	5.6778	7.16138	6.73949	6.6382	7.26795
AT1G01650	6.96779	7.66116	8.15135	6.10515	6.47573	6.84736
AT1G01670	7.14688	5.7234	6.37642	7.07229	7.00717	7.70647
AT1G01710	7.38713	8.87134	7.83698	6.78467	7.8744	7.46246
AT1G01720	8.15552	8.5605	7.18558	6.92116	7.45272	6.68859
AT1G01725	6.52156	6.5852	7.33884	6.98766	6.87083	6.63505
AT1G01730	6.39002	8.33586	7.25931	8.09007	8.82041	7.0027
AT1G01740	6.97001	6.36947	6.47695	7.23125	7.47616	7.25082
AT1G01760	7.24435	5.49861	6.80502	7.81572	7.51712	7.17789
AT1G01770	6.15441	7.44181	6.16699	6.90862	7.96928	7.35861
AT1G01780	11.9651	7.54573	7.80496	7.16847	6.97791	6.57509
AT1G01790	7.36081	10.5234	7.34746	6.52757	7.44823	6.89026
AT1G01800	7.61099	10.4291	7.55554	8.74669	7.78897	8.0277
AT1G01820	6.18169	8.74088	5.91552	7.726	8.25698	7.44014
AT1G01830	7.47344	6.4738	6.38371	6.65083	6.42762	7.15379
AT1G01840	7.77483	6.36883	6.73846	7.78473	7.84679	7.45783
AT1G01860	6.48431	6.17979	6.78217	7.77823	6.89725	6.65876
AT1G01900	5.92848	6.39504	5.69999	5.69472	5.35868	6.15054
AT1G01910	7.76028	7.67445	8.74861	7.42363	7.87336	7.96846
AT1G01920	6.15519	6.45441	7.28999	7.43457	7.94414	8.04398
AT1G01930	7.97349	6.83336	9.2157	7.85731	7.87651	7.53021
AT1G01940	5.55658	7.054	7.86965	6.67481	7.96158	6.36678
AT1G01950	5.95945	6.76212	6.69993	6.72436	7.28592	6.97683
AT1G01960	7.14824	8.76318	6.67789	7.47045	8.04433	7.62751
AT1G01970	6.4538	9.13093	7.22864	6.79193	8.44628	7.68589
AT1G01990	6.58782	7.02086	7.14054	7.00279	7.53986	7.16398
AT1G02000	12.6104	7.5675	7.51028	5.87409	6.36867	5.90207
AT1G02020	5.85007	7.03288	8.19688	6.84966	7.93762	6.72167
AT1G02050	6.21326	7.05002	7.52782	6.96174	7.65689	7.8793
AT1G02080	7.81275	8.36551	8.31492	7.77797	8.13153	9.05196
AT1G02090	6.83141	6.78568	6.61048	6.23406	6.9623	7.22527
AT1G02100	8.11411	6.97855	7.25101	6.55061	6.47577	6.06374
AT1G02110	6.35099	6.60775	6.41659	7.17689	7.97359	7.46004
AT1G02120	6.38798	8.77714	7.11793	6.12629	7.48959	8.08213
AT1G02130	7.0567	7.74091	8.78027	7.15048	8.37872	8.28471
AT1G02140	9.44707	8.06897	9.18643	7.21955	7.80416	8.02491
AT1G02150	5.98147	9.73653	6.21302	7.40281	8.31116	8.08299
AT1G02160	6.83695	8.13276	8.54729	9.85333	9.7409	10.282
AT1G02170	9.13401	8.49474	7.24695	8.97872	8.64279	9.46865
AT1G02180	6.73398	6.34401	6.49133	7.38655	6.88232	6.86223
AT1G02205	6.60437	7.62842	5.73787	7.9255	7.62823	8.17355
AT1G02220	5.06539	6.72897	6.939	5.5761	4.73018	5.00013
AT1G02260	7.03921	6.81828	7.68592	7.87067	7.98767	9.6114
AT1G02270	5.96302	8.71158	5.93058	7.20304	7.90518	9.19775
AT1G02280	6.14001	9.16403	5.7141	6.99358	8.52637	8.03489
AT1G02300	5.58966	8.18287	6.20558	6.8112	6.18622	7.24259
AT1G02305	8.39848	9.45696	6.54401	7.3018	8.5593	8.0611
AT1G02310	6.66044	6.55337	7.07467	8.07889	7.06625	6.86975
AT1G02330	6.58492	8.64846	7.07474	7.75742	8.30753	8.00027
AT1G02340	5.9316	8.41623	5.6445	6.60164	6.44602	6.43922
AT1G02360	5.82872	6.36293	7.2039	6.19179	5.95392	6.06167
AT1G02370	6.05256	6.63747	5.88715	5.64452	6.74408	6.78279
AT1G02400	7.23737	6.43613	7.11945	6.80078	7.00889	6.71721
AT1G02410	8.0177	7.37147	9.99253	7.01068	7.21554	7.1157
AT1G02420	5.92211	5.83594	7.70604	6.52482	6.69093	6.43609
AT1G02460	7.31751	6.45064	7.60765	8.08657	7.57311	7.39628
AT1G02475	6.35374	9.00787	5.77401	5.76421	6.30897	6.95807
AT1G02500	8.91864	11.102	8.81042	10.1392	9.95489	9.75914
AT1G02560	7.49795	10.664	7.67805	7.65088	8.71178	8.12568
AT1G02620	7.54704	5.61747	6.654	7.47099	7.17134	6.87942
AT1G02640	5.641	9.6095	10.1571	6.09376	5.56252	4.98163
AT1G02660	10.144	7.99599	9.5869	6.76191	6.44525	6.43081
AT1G02680	4.97715	5.90651	5.34097	5.18179	6.25294	5.97567
AT1G02690	6.82428	8.24773	7.75903	8.099	9.02794	9.90627
AT1G02710	6.51371	5.77059	7.13737	7.09783	6.46109	6.53879
AT1G02720	6.60491	7.30298	7.97288	6.74443	6.35508	6.73532
AT1G02730	6.18789	8.04313	6.90713	7.86953	9.06474	8.40062
AT1G02740	7.43339	7.05828	7.63255	7.21836	7.05628	7.62572
AT1G02750	5.64431	7.49213	5.8248	6.86363	6.96159	6.58087
AT1G02780	9.86353	12.2082	10.212	10.5583	10.9956	10.9543
AT1G02800	6.42727	6.10511	6.38899	7.9745	8.61726	7.30147
AT1G02810	6.20018	6.24267	9.48667	6.53238	8.6015	5.36511
AT1G02816	7.77482	7.32704	7.67743	6.83749	6.94345	6.1194
AT1G02820	6.85072	8.49725	5.879	11.4972	6.88552	8.55279
AT1G02840	8.62681	9.64272	10.4737	8.91801	8.54644	8.27078
AT1G02850	7.68353	8.93217	6.77509	7.67407	7.83268	6.88794
AT1G02860	6.2996	8.2121	6.11209	9.41547	10.0633	7.45435
AT1G02870	6.61948	6.59119	5.58419	6.55838	8.32849	8.35893
AT1G02890	8.11705	8.17753	9.50948	6.5295	7.98775	7.09635
AT1G02900	5.49485	7.0539	5.61779	7.02275	5.85875	5.7757
AT1G02910	5.51827	8.61653	6.99363	5.99111	7.48756	6.87316
AT1G02960	5.92256	7.47467	7.70024	7.2023	8.11261	8.48914
AT1G02970	7.22095	5.62113	6.90009	7.00263	6.88267	7.62404
AT1G03000	7.16099	7.90661	7.14248	7.55212	7.79762	8.19064
AT1G03030	7.15695	7.15037	6.96793	6.21363	6.59489	5.93968
AT1G03040	5.93948	7.33611	5.95458	5.80779	6.59265	5.80775
AT1G03055	7.16695	6.78733	6.75821	5.99397	8.17742	7.30629
AT1G03060	8.22686	6.85187	5.96842	5.78723	5.76363	5.94745
AT1G03070	9.96861	6.09962	11.9865	7.50004	7.43889	8.04392
AT1G03080	5.01169	7.51458	5.83339	9.15253	8.22975	8.37285
AT1G03090	7.06588	8.23533	8.54437	7.58216	8.49575	8.34677
AT1G03110	7.40001	7.03181	10.3459	6.86598	7.04719	6.8391
AT1G03130	7.0003	11.412	6.32337	8.05264	9.12457	8.41497
AT1G03150	7.10468	6.75725	6.24858	7.52063	7.6881	7.38743
AT1G03190	4.73283	6.56504	6.8323	4.88466	6.03049	4.92611
AT1G03210	9.32044	7.24576	7.60816	7.2696	7.12085	6.92577
AT1G03250	8.00677	7.79213	9.6761	7.20779	7.15353	6.91807
AT1G03260	8.14063	6.68397	10.2722	7.33011	7.50378	8.44097
AT1G03280	8.05669	8.92199	7.226	6.40163	6.15205	6.4524
AT1G03290	6.55136	7.63334	5.2255	6.68693	7.57873	7.73431
AT1G03310	5.81885	7.91362	5.31324	7.71759	7.97582	9.54817
AT1G03330	6.00451	8.98723	5.45111	9.5293	9.50465	10.7063
AT1G03350	7.24708	8.21374	6.62619	8.61485	7.8472	9.27181
AT1G03360	4.10949	8.15437	6.2944	6.07475	8.15056	8.10196
AT1G03370	8.37298	6.94805	7.56448	7.66058	7.16654	7.50405
AT1G03380	6.6067	7.50743	8.15054	7.23263	7.04527	8.06712
AT1G03400	6.38058	8.72835	6.50639	7.23558	9.06475	6.52532
AT1G03410	5.94832	5.94095	6.41968	6.66986	6.45394	7.59349
AT1G03420	5.9821	7.72707	6.71575	6.68761	6.65139	6.52508
AT1G03430	6.62502	6.87486	6.32311	6.59461	6.13151	6.13416
AT1G03440	7.06695	7.20623	6.82136	8.37154	7.67817	7.5826
AT1G03445	7.8603	6.03112	9.91086	6.62832	7.01912	7.02024
AT1G03457	9.98049	5.95489	6.98456	8.18991	6.87308	6.42669
AT1G03470	7.42816	6.34721	7.15511	7.34283	7.37617	7.84645
AT1G03475	6.62881	7.78724	6.69287	6.38729	7.07871	6.88391
AT1G03520	5.47322	7.68085	6.17101	6.90734	6.15895	5.92098
AT1G03530	5.74217	6.29227	6.25141	5.9185	6.26949	6.08157
AT1G03550	8.78654	7.60394	6.77457	7.65693	6.72253	8.33445
AT1G03560	5.53001	6.56723	6.58347	5.88594	5.65952	6.47714
AT1G03590	6.95028	7.00454	6.31294	7.38601	7.18373	6.98333
AT1G03600	7.24242	11.7085	5.83639	7.23962	8.59219	8.62773
AT1G03610	10.8946	8.86778	6.28456	7.47826	6.63302	7.7952
AT1G03620	9.43034	6.2211	8.15064	8.0925	7.45614	7.28228
AT1G03630	6.07388	11.0574	5.56991	7.37404	8.1802	7.3116
AT1G03680	7.14961	10.9085	8.41905	9.2267	10.0648	9.13927
AT1G03687	6.73542	6.59035	9.18658	8.38889	8.76805	8.57861
AT1G03720	6.48029	6.07928	7.95686	7.29538	6.29918	6.32523
AT1G03730	8.07688	8.44336	7.54339	8.26244	8.49535	7.79939
AT1G03740	8.03598	7.75467	8.54679	9.13568	8.9251	7.83885
AT1G03750	7.16793	7.04535	9.66714	9.67089	8.62178	9.39038
AT1G03760	6.47595	7.15044	9.43365	6.74399	7.20724	7.12294
AT1G03830	5.63743	6.56928	6.64502	7.32275	8.08764	9.25139
AT1G03850	5.99575	8.94447	7.40767	5.90955	4.76505	5.28781
AT1G03860	7.04905	7.65572	5.73464	6.62831	8.12403	7.82723
AT1G03870	6.56034	9.07169	5.96681	7.29939	7.52926	6.86616
AT1G03900	10.1721	7.79303	9.20123	8.09082	7.58224	7.60226
AT1G03905	6.82623	6.50948	8.76398	7.23244	7.08729	7.7494
AT1G03910	9.70408	9.40017	9.60904	7.49507	7.56357	7.27412
AT1G03950	6.77131	6.09617	6.35679	5.92101	5.80318	5.17707
AT1G03970	6.61035	7.94906	8.32679	7.31617	7.35572	6.97019
AT1G04000	8.13156	6.29123	7.61385	6.77972	6.36875	6.58871
AT1G04020	5.91279	6.62789	6.40678	6.73171	6.24755	5.82831
AT1G04040	5.90333	7.0952	6.21305	7.02334	6.40672	6.47773
AT1G04070	6.76672	5.83681	7.45697	5.86142	7.62095	7.44894
AT1G04080	7.06152	8.98451	8.93697	8.07014	8.74519	9.20692
AT1G04100	7.55832	6.92928	9.11658	8.75159	7.51229	8.08782
AT1G04120	6.88744	7.63953	5.76913	7.11611	9.01226	7.93682
AT1G04130	6.039	6.53417	5.8815	6.62133	9.01351	8.49235
AT1G04140	8.61437	7.74413	7.35793	6.878	6.72294	7.15153
AT1G04170	6.98875	8.80852	6.18617	9.22298	9.57547	9.68756
AT1G04190	7.20273	7.811	6.21921	10.1515	10.1569	9.88086
AT1G04200	5.42129	6.93213	5.14421	7.05596	6.67886	6.45103
AT1G04220	6.2645	6.49318	5.43348	8.65805	7.24162	6.49626
AT1G04230	7.13659	6.66099	10.2898	5.57253	5.55528	5.9337
AT1G04240	3.98322	8.01642	5.26798	4.91968	4.7296	4.62174
AT1G04250	7.20465	10.1813	7.35007	6.62572	6.66379	7.27893
AT1G04260	6.01155	7.15422	7.42434	9.06342	8.15617	6.75521
AT1G04270	7.86413	11.0974	7.91832	11.4452	11.8341	11.6771
AT1G04290	9.28397	7.18933	7.75499	9.95152	9.67749	9.55624
AT1G04300	9.45624	8.24248	7.80346	7.72049	8.04601	7.76706
AT1G04310	5.15318	5.82501	7.07741	6.33897	5.91966	6.37229
AT1G04340	8.16256	7.46248	6.55114	7.35091	7.7276	8.24223
AT1G04350	5.46732	9.69715	5.41635	6.98596	9.44071	7.88919
AT1G04390	7.47613	6.72449	6.85938	6.83509	6.02289	6.19032
AT1G04400	6.84063	9.44408	6.45676	8.1577	7.75787	7.72686
AT1G04410	7.22112	11.7139	6.37704	9.01359	10.4872	10.0944
AT1G04420	6.60029	8.77628	9.03565	6.54788	8.59041	7.94272
AT1G04430	8.16477	9.561	10.826	6.40951	5.7457	6.08382
AT1G04440	7.04148	8.73816	6.54211	7.41341	7.45428	7.612
AT1G04480	8.3138	11.3613	10.7115	11.152	11.3634	11.4935
AT1G04510	6.17056	8.19665	8.95336	6.55687	7.59566	8.35646
AT1G04520	6.69751	6.52138	6.31797	7.21177	7.10029	7.41524
AT1G04530	5.87099	9.88794	5.898	5.77817	5.96984	5.61007
AT1G04550	4.90792	7.61953	5.57312	5.21185	5.41374	5.77965
AT1G04590	6.88531	7.83197	8.63611	6.58938	7.15184	6.95163
AT1G04610	6.52608	6.47417	7.34683	6.19897	6.58878	6.68821
AT1G04620	6.42177	6.62408	6.88723	6.99732	6.82605	7.02166
AT1G04640	5.7877	10.1644	6.64294	6.34653	7.17005	7.66269
AT1G04660	6.69095	6.7103	7.90362	7.22018	7.53961	7.05602
AT1G04680	6.7169	7.37312	8.60676	5.87212	5.78685	6.18424
AT1G04690	7.38065	10.4128	7.20299	7.01966	6.83127	6.49527
AT1G04710	8.49432	7.92164	8.32165	7.62613	8.82263	7.96041
AT1G04730	7.54344	5.65	7.41795	6.62215	7.50509	7.63968
AT1G04750	7.07714	10.242	5.79899	10.8503	10.4402	10.8383
AT1G04770	6.09428	8.95149	6.93688	5.90466	6.32417	6.55791
AT1G04780	6.96273	7.98719	7.09894	9.02421	8.70153	10.098
AT1G04790	7.95502	7.36816	10.1421	7.81124	7.72683	8.28534
AT1G04800	6.16725	6.34224	6.78333	7.23101	6.93884	6.91998
AT1G04810	6.9003	7.63037	7.63148	7.50885	8.03091	8.11237
AT1G04820	10.9277	8.076	7.81683	7.64045	6.71602	7.69693
AT1G04830	7.25944	7.97346	11.2003	5.8795	5.9109	6.17326
AT1G04850	7.22545	7.59156	8.28988	8.02783	8.08958	9.97466
AT1G04860	7.15044	8.76697	8.26366	7.8837	8.27082	9.74006
AT1G04870	7.44563	8.25843	8.99407	7.61827	8.0066	7.53256
AT1G04900	6.20095	6.0103	5.89073	6.57992	7.47676	7.13946
AT1G04910	7.13594	7.44181	6.61737	7.054	7.64802	7.27272
AT1G04930	6.7642	6.21441	7.34842	7.42841	7.14504	7.42999
AT1G04945	5.62979	6.01433	5.99832	6.48695	6.10965	6.33104
AT1G04950	6.67403	6.35753	6.10716	7.68611	7.79412	7.74953
AT1G04960	6.78968	8.48336	7.25723	7.67389	8.23575	8.12782
AT1G04970	8.19719	7.73558	8.19138	7.87763	7.32159	8.57318
AT1G04980	7.77795	7.37757	8.27044	10.6447	10.2421	8.70403
AT1G04985	10.6842	7.59048	8.81617	6.50819	6.56653	6.46722
AT1G05000	5.60464	5.97342	5.36469	6.69855	6.13049	6.72768
AT1G05010	6.44773	9.90113	5.97597	6.27928	6.44154	6.46338
AT1G05030	6.80743	7.62385	6.58372	8.11253	7.33399	7.18091
AT1G05055	7.16404	7.89834	7.20275	8.03787	7.90924	7.64512
AT1G05060	8.03681	6.49736	7.21414	7.46744	7.06119	7.05708
AT1G05070	6.04464	7.8611	6.28875	7.51278	7.23675	6.18612
AT1G05100	6.61976	5.88168	7.34442	7.35239	7.36355	6.80421
AT1G05120	7.98217	6.30343	10.3036	6.88482	6.97341	7.01568
AT1G05140	6.14672	10.1629	6.667	7.82575	7.52145	7.6764
AT1G05150	6.82148	9.01401	8.05757	7.65046	7.48454	8.01605
AT1G05160	6.76963	6.8403	7.80958	6.60156	6.55289	6.46456
AT1G05170	6.20524	5.97123	6.0527	6.00648	5.29458	5.47922
AT1G05180	7.11113	9.09372	7.63016	8.22284	9.26403	9.3489
AT1G05190	5.52305	11.4979	6.00499	6.87928	9.19878	7.76335
AT1G05200	7.51928	7.88285	5.51377	6.67127	6.54618	6.51414
AT1G05205	6.98728	6.27716	6.64773	9.97515	10.1948	9.29783
AT1G05210	7.54751	7.12334	7.56239	11.0798	10.2731	9.58391
AT1G05230	6.46374	6.68456	7.21002	7.88524	6.77864	6.91642
AT1G05260	6.95314	6.56371	9.01834	7.07342	6.25821	6.447
AT1G05270	6.88921	5.85362	6.62564	6.48725	5.89091	6.58382
AT1G05300	6.0642	7.17094	6.51448	6.72575	6.31623	6.9689
AT1G05310	7.56364	5.82517	6.57995	7.27248	7.06035	7.80954
AT1G05320	6.02342	7.84907	7.11305	9.13509	8.13192	10.4754
AT1G05340	5.24554	6.41809	5.75922	5.9071	6.07632	5.88148
AT1G05350	7.73239	7.83972	9.13795	8.30005	8.36226	7.49234
AT1G05360	9.24677	8.1769	9.78793	8.01738	7.70238	7.86948
AT1G05370	6.43797	5.60553	6.42195	6.74802	6.57567	6.43441
AT1G05380	9.33412	7.97063	11.7005	7.08493	7.14304	7.30986
AT1G05385	7.50064	8.04442	6.89491	6.21242	7.64831	6.64839
AT1G05400	7.58881	6.23802	8.76037	6.54196	6.55447	6.57273
AT1G05410	5.72394	7.21119	5.58689	6.9094	7.38818	7.10269
AT1G05430	6.80246	7.14474	7.67032	7.65304	7.55202	8.22744
AT1G05460	4.75016	7.57377	7.25124	7.4587	8.45996	9.34552
AT1G05500	6.43453	7.36072	5.35117	6.28178	5.96413	6.12191
AT1G05520	7.85725	7.30565	8.70089	7.03576	7.73091	7.62255
AT1G05540	7.11289	6.01751	6.73441	8.1864	7.87254	7.90529
AT1G05560	4.32878	9.85647	6.10881	5.46832	5.01999	5.74358
AT1G05570	6.4009	9.10405	8.63257	8.05101	7.58845	9.76817
AT1G05575	5.38217	6.04755	5.16313	6.41993	5.83136	5.91152
AT1G05590	6.08943	7.62278	6.30007	7.03745	7.97177	6.77542
AT1G05600	6.18769	7.70467	6.11031	6.81411	7.0175	6.90756
AT1G05620	7.52846	8.52601	7.87512	7.49193	7.73801	6.9203
AT1G05630	8.15532	5.60298	6.10141	7.55713	7.09412	7.18377
AT1G05680	5.00391	8.05074	6.92363	5.68144	5.37279	5.58079
AT1G05690	6.74929	6.60597	9.09936	6.72463	6.4712	6.89397
AT1G05710	4.97054	6.58667	5.00526	7.42041	6.24001	6.70705
AT1G05720	6.61667	7.53939	5.81102	8.00893	8.05331	8.33573
AT1G05750	6.22699	5.61072	8.40882	6.60921	6.83381	6.11372
AT1G05790	9.50498	7.17817	10.5255	7.79369	7.05922	7.24166
AT1G05805	6.05124	6.92506	5.9586	7.15381	6.92551	7.27375
AT1G05810	6.67704	6.30871	6.42248	7.71024	6.53733	8.80952
AT1G05840	7.88531	7.98611	6.28405	8.97525	7.66229	8.84957
AT1G05850	6.8176	10.5011	5.6266	6.25477	5.91731	6.35564
AT1G05880	7.22053	5.80001	7.24833	6.22825	5.81825	5.68416
AT1G05890	6.78934	7.21921	9.94461	6.97936	6.12015	7.38608
AT1G05900	6.67318	6.74846	6.65998	6.48401	6.20899	6.74551
AT1G05910	7.54474	7.70373	10.9439	8.44077	9.13287	9.15787
AT1G05940	8.06704	9.10456	7.28725	7.55306	8.08989	8.7466
AT1G05960	10.8212	6.41394	7.41343	7.89523	7.2994	7.92311
AT1G06000	5.55099	7.67471	6.33767	5.26999	5.81264	5.61363
AT1G06010	6.17268	6.49707	6.91695	6.39274	7.40024	7.47313
AT1G06040	6.24577	11.0347	5.72826	8.61368	9.14029	7.96893
AT1G06050	9.12028	7.12979	8.63678	8.70802	7.301	7.77362
AT1G06060	7.59403	6.45571	9.12313	6.20141	5.72576	6.16855
AT1G06070	7.38453	6.76151	6.78858	7.63279	7.94241	8.64997
AT1G06080	6.46463	7.89936	6.52317	6.9174	7.23738	6.30957
AT1G06110	7.66492	8.0945	9.20948	7.78835	8.13249	7.65385
AT1G06130	6.47034	7.01761	6.79371	6.27575	6.27911	6.80912
AT1G06180	6.34336	5.81407	6.03149	5.87642	5.73016	6.07664
AT1G06190	5.75797	8.71952	7.84518	7.22482	8.50987	7.31367
AT1G06200	6.75811	8.96392	6.65845	7.15706	7.46097	7.15506
AT1G06210	6.76417	8.06943	6.42033	8.23574	8.05103	7.91646
AT1G06230	7.43706	7.04156	7.84268	6.20066	6.16265	6.28903
AT1G06240	6.95832	6.82058	6.30142	7.16887	7.38253	7.14336
AT1G06270	6.34385	6.34453	6.81552	6.9355	7.4901	8.32352
AT1G06380	5.82617	7.64345	7.97058	7.15521	7.33362	7.4723
AT1G06390	7.23764	8.13413	6.93364	6.40988	5.59869	6.00532
AT1G06400	6.39009	9.20083	5.87467	8.64179	9.03163	8.05947
AT1G06410	7.76055	9.52347	8.48168	6.97652	6.36049	6.28819
AT1G06430	4.6308	10.393	7.48303	6.07677	6.10675	5.95646
AT1G06450	7.94009	6.12965	6.77769	7.41824	6.18348	8.42858
AT1G06460	7.51425	8.5909	9.84064	7.72386	7.20626	7.66216
AT1G06470	6.94747	7.02963	6.44362	6.80326	6.8726	7.02924
AT1G06490	6.67168	6.46555	6.68856	7.21732	7.67511	7.2233
AT1G06500	4.83665	7.34458	6.4789	7.80744	7.72463	7.27512
AT1G06510	6.05168	7.00883	9.19875	5.50115	6.14223	5.61458
AT1G06520	5.97849	5.94444	6.38911	9.47889	8.32888	9.15836
AT1G06530	6.82174	11.6077	9.34267	9.85093	10.7689	9.90868
AT1G06550	6.30979	7.71593	5.32148	6.36015	7.69057	7.91869
AT1G06560	7.78733	7.19168	7.05791	7.55126	7.99029	8.00992
AT1G06570	5.38719	10.1162	6.12695	6.50539	7.63686	7.86405
AT1G06590	6.31533	6.26428	8.17193	6.44902	6.4595	6.90067
AT1G06630	6.56537	7.14575	9.06542	6.38945	6.64062	7.68604
AT1G06640	6.55083	8.37377	6.93071	6.70264	6.45238	6.57676
AT1G06650	6.62861	8.69832	6.37575	6.74499	7.35103	6.63377
AT1G06670	7.40398	7.32697	7.39832	6.92063	7.83085	7.61479
AT1G06680	6.23211	12.727	6.87226	8.98124	10.1315	10.1449
AT1G06690	8.18832	8.64355	7.60357	8.66722	8.29195	8.57198
AT1G06700	12.0455	7.80344	10.1723	7.14451	7.1876	7.13789
AT1G06720	4.93448	7.28428	5.34894	7.52594	7.96457	7.06386
AT1G06730	6.39504	6.38362	6.07511	5.62533	5.60452	5.05514
AT1G06740	8.3038	5.88072	6.79287	7.19822	7.06557	6.81555
AT1G06760	6.85979	8.29342	6.90361	9.29473	7.42389	8.45981
AT1G06780	7.31723	8.19792	10.247	10.2213	10.0756	10.4231
AT1G06790	7.84723	7.13719	7.79521	7.37171	8.0839	8.17287
AT1G06800	6.78719	6.11072	6.9838	6.95511	6.82948	6.60772
AT1G06810	7.01184	6.1176	8.47016	7.54611	7.65266	7.304
AT1G06820	6.78065	9.55986	7.50619	10.3951	9.0307	10.5205
AT1G06830	6.43868	6.2919	6.24966	6.27709	6.27748	5.85911
AT1G06840	6.83139	6.82447	6.03937	7.05148	6.89689	7.13237
AT1G06890	11.3698	6.71931	7.72859	6.27994	6.3701	7.0573
AT1G06900	6.92156	8.38151	7.5509	8.28789	8.81408	9.67754
AT1G06930	7.45357	5.49858	6.90171	7.44231	6.99383	7.23072
AT1G06950	6.21177	9.34768	6.34342	7.54991	8.59523	7.8991
AT1G06960	6.68827	6.63132	5.5791	8.22993	8.21748	8.1478
AT1G06980	6.62006	5.90246	6.97627	6.58565	6.73248	6.40846
AT1G07000	6.40767	7.17591	7.06794	7.20633	6.40712	6.82018
AT1G07010	6.42355	9.90787	7.01879	7.7864	8.34063	6.72268
AT1G07020	7.63289	6.68482	7.98432	9.72456	8.31815	8.17893
AT1G07030	8.26343	7.98725	7.43789	6.94015	7.4121	7.36311
AT1G07040	7.52781	7.59211	5.92289	7.48941	7.34277	7.57308
AT1G07070	7.6277	7.39742	7.29532	9.15085	10.1189	9.63816
AT1G07080	8.19064	9.8181	7.46571	9.68344	8.91725	8.62895
AT1G07090	5.81658	6.36151	5.13641	7.05083	5.88272	6.05882
AT1G07110	7.52339	8.891	6.59459	8.08992	8.02483	7.45298
AT1G07135	7.54849	8.90009	7.73905	7.02466	7.43102	7.55162
AT1G07140	8.18501	9.09315	6.80423	7.97405	8.0241	9.24401
AT1G07150	6.68802	7.59907	7.14682	5.57567	5.8553	5.63972
AT1G07170	7.39448	7.79038	10.3292	7.81066	9.43433	8.07829
AT1G07180	5.88027	9.67587	8.69334	6.53648	6.63598	7.52913
AT1G07210	8.02511	7.55141	11.4482	6.06201	6.96708	6.66316
AT1G07220	8.13852	6.51086	6.20328	6.15868	6.04523	6.16191
AT1G07230	6.31032	7.48027	7.08939	7.7549	6.87846	7.10033
AT1G07240	7.3539	8.04169	6.8003	8.17508	8.17895	7.35607
AT1G07250	6.82027	9.954	6.38998	7.22634	8.01445	6.97127
AT1G07280	6.78467	8.39379	6.07612	7.4776	7.12485	7.97544
AT1G07290	6.86736	6.03336	7.10676	6.83742	6.65079	6.46896
AT1G07310	9.74457	9.77932	9.73262	7.32092	6.52069	6.39328
AT1G07320	5.46742	11.3082	6.48091	7.35302	9.63224	8.89721
AT1G07350	7.33782	7.65949	8.20806	8.17771	7.67673	8.16688
AT1G07360	8.09883	7.73357	9.68152	8.66153	8.54132	9.07591
AT1G07370	6.63832	7.81174	7.98463	7.22071	8.80358	7.00843
AT1G07380	6.69907	6.97364	6.15354	6.68767	8.39633	9.04554
AT1G07390	7.54704	6.7826	6.65149	6.68949	7.22018	8.08136
AT1G07420	7.61671	7.22504	8.19246	7.59572	6.55941	6.96965
AT1G07430	4.87401	6.819	8.35965	6.05225	5.69783	5.74387
AT1G07440	6.25121	9.48666	6.44797	6.7477	6.56334	7.74385
AT1G07450	6.4967	7.17164	6.32795	6.71523	6.79013	7.72048
AT1G07510	8.57773	9.86282	9.16979	7.58626	7.76318	8.11125
AT1G07530	5.78028	8.48833	5.96377	5.96983	5.51785	6.20641
AT1G07560	5.60447	6.10923	6.40966	6.17414	6.65372	6.18561
AT1G07570	6.84346	7.43227	6.66817	7.32187	7.21336	6.99868
AT1G07590	4.28599	6.72727	5.98748	5.54291	5.96547	7.28127
AT1G07610	4.20284	10.9731	5.25305	4.81852	5.63617	4.96495
AT1G07615	5.69147	7.05267	7.88575	7.4077	8.18044	8.18404
AT1G07630	5.98374	6.7927	6.87919	6.95285	7.08778	6.5076
AT1G07640	6.02457	7.17934	6.30782	6.96963	6.70135	6.90899
AT1G07650	5.60676	8.62975	6.1461	7.48967	6.7433	6.51235
AT1G07700	7.40791	10.3503	10.2657	6.30828	5.27345	7.26983
AT1G07705	7.09373	6.95591	6.87215	7.03062	6.78175	7.17732
AT1G07720	5.15028	5.97568	5.37108	4.69952	5.54093	4.06031
AT1G07745	7.49163	5.44294	8.42002	6.98039	7.24629	7.50993
AT1G07750	8.91812	8.21453	8.54792	12.0183	12.1509	12.263
AT1G07770	8.52112	12.092	6.0044	12.108	12.3625	12.2589
AT1G07790	6.67353	7.17798	6.48991	7.18993	7.07657	7.54188
AT1G07795	8.03417	6.21517	8.36979	7.20009	7.1058	7.70507
AT1G07830	6.38099	7.21565	4.89677	6.27274	7.31593	6.52482
AT1G07840	6.65908	6.70486	6.33469	6.33796	6.81058	7.5385
AT1G07870	6.54502	6.60727	6.60093	7.35899	7.49428	6.7335
AT1G07890	10.0376	11.6605	8.34903	10.3541	11.4298	11.1628
AT1G07910	6.85083	6.82199	9.60704	7.99269	9.01405	8.09564
AT1G07960	7.26532	7.04167	7.14258	6.65324	6.89006	7.11185
AT1G07970	7.51871	7.88009	7.24747	7.29521	7.81217	7.56416
AT1G07980	6.83083	6.56745	6.75588	7.70666	7.15563	6.39673
AT1G07990	5.38723	6.43181	4.47951	4.83155	5.28554	5.36581
AT1G08030	9.44357	6.04231	7.28752	5.8787	6.1755	5.98212
AT1G08040	8.15007	8.98729	9.43614	10.3283	9.14915	10.6425
AT1G08050	7.08249	6.70216	10.0617	7.59849	7.80438	10.1666
AT1G08060	7.74921	6.78753	8.59083	7.53902	7.52773	7.61336
AT1G08110	7.12695	9.61333	7.69284	6.97045	8.02797	8.23732
AT1G08130	8.36953	7.76751	10.1131	6.36692	7.73609	7.49134
AT1G08190	9.52091	8.56213	9.07594	7.71082	7.55875	7.163
AT1G08210	6.99727	7.09015	6.36625	7.53924	7.33547	7.38405
AT1G08220	7.44773	7.07714	7.38123	7.40554	7.52982	7.71038
AT1G08230	5.97021	7.56098	6.04513	6.46785	6.7314	6.6695
AT1G08250	6.15388	7.64092	5.48602	5.87027	7.32956	5.54572
AT1G08280	5.23168	6.37256	6.41451	6.43278	5.68062	7.45127
AT1G08315	7.05727	7.86695	6.5025	9.25576	7.78532	8.52274
AT1G08320	7.71213	6.44658	6.72519	7.19786	7.24524	6.92353
AT1G08350	5.52027	7.66581	6.58862	7.1545	7.61829	7.45362
AT1G08360	8.19187	10.9079	5.72264	11.3439	11.5865	11.6703
AT1G08370	7.49009	6.84676	8.26599	7.35556	6.6034	7.77033
AT1G08380	6.15195	12.2414	5.79565	7.72264	9.10727	9.38324
AT1G08390	5.91797	7.01687	7.1538	9.23511	8.82539	8.82522
AT1G08450	5.17248	8.05344	5.0473	5.12294	4.73592	5.25157
AT1G08460	9.51403	8.26745	8.53521	8.21085	8.96367	7.87599
AT1G08470	6.5667	9.33645	7.67423	8.76497	10.6096	8.30948
AT1G08480	8.26619	8.33521	7.71714	9.30965	9.97019	10.1789
AT1G08490	6.96371	7.49672	8.03059	7.1109	7.55554	8.42762
AT1G08500	7.51723	6.60898	7.32234	7.45591	7.06532	8.34554
AT1G08510	11.5025	8.30773	10.1624	7.25024	6.42086	7.28261
AT1G08520	6.86154	11.5142	8.78339	7.50982	9.56731	7.89609
AT1G08540	5.89042	9.24016	6.04319	7.06549	8.6167	7.53895
AT1G08550	5.89357	9.03968	5.15588	6.01554	6.7968	6.44279
AT1G08560	6.05979	7.55841	5.82433	8.217	8.26973	6.42132
AT1G08570	7.09453	8.73431	6.50348	7.75147	6.65408	6.99041
AT1G08580	6.26498	7.7041	5.71935	8.26806	8.90288	8.83893
AT1G08590	6.8038	5.96667	6.77677	7.02169	6.61403	6.97289
AT1G08600	8.73256	7.80366	12.5737	9.76801	7.71203	10.9597
AT1G08610	4.67572	7.03034	5.85823	6.12251	6.04976	5.83783
AT1G08620	7.32203	7.48144	5.92512	6.5396	6.39942	6.37463
AT1G08630	6.85695	6.68219	6.15612	6.38198	6.87791	6.7663
AT1G08640	6.9694	9.05329	6.01119	7.4284	7.98416	7.66099
AT1G08660	6.13383	6.32634	6.12508	5.74981	6.05599	6.51138
AT1G08680	6.52294	7.37114	6.77716	6.86062	6.02794	7.11004
AT1G08700	7.19009	8.33646	6.45789	8.92769	9.58346	9.22428
AT1G08710	5.86049	6.65408	5.80544	5.71207	5.7015	5.64832
AT1G08720	6.02451	6.88986	5.98859	6.80306	6.21785	6.47953
AT1G08750	6.82595	7.8745	6.99322	7.8342	9.29176	8.57309
AT1G08770	9.90072	7.88336	10.9719	8.02105	7.63305	7.55373
AT1G08780	7.16575	8.59371	10.023	8.25346	8.39367	8.28723
AT1G08800	5.3708	6.51019	5.28833	5.12628	5.36483	7.85088
AT1G08810	6.81114	6.05897	6.50708	5.65277	5.54651	5.89195
AT1G08830	8.96929	8.28682	6.60263	9.39014	8.93219	8.15786
AT1G08840	6.57624	6.94706	6.63816	7.12139	8.03393	7.55878
AT1G08880	5.76027	8.95336	6.82556	10.6799	10.7799	11.5272
AT1G08920	6.65716	7.3419	6.70921	6.15257	6.07563	6.28614
AT1G08930	6.42787	8.82675	6.24816	6.17202	6.13947	6.32074
AT1G08940	5.55177	9.83424	7.18101	6.34991	6.61075	7.04158
AT1G08960	7.46504	6.53511	7.50795	7.33713	7.24376	7.52058
AT1G08970	6.93688	8.40948	6.9892	8.19231	7.67383	9.21724
AT1G08980	6.92001	8.75142	7.31691	7.70179	7.84337	8.2725
AT1G09010	6.41246	8.50457	7.13016	8.47733	8.95373	9.28693
AT1G09020	7.69563	6.15482	8.97635	6.90251	6.42313	6.40531
AT1G09060	6.97164	8.10588	10.3821	7.23444	6.92874	7.61518
AT1G09070	11.311	9.23385	7.64757	9.29823	7.82263	8.73436
AT1G09090	4.04014	5.99799	6.99677	5.50682	5.23319	4.33635
AT1G09100	7.54695	7.02711	7.79664	7.98438	8.13542	9.51811
AT1G09130	7.84131	10.7255	8.47401	8.07615	9.85807	9.26497
AT1G09140	8.25999	8.55979	11.2318	7.76745	7.90083	7.52279
AT1G09150	7.57142	7.06565	9.08131	8.52884	8.26451	8.41794
AT1G09160	7.25087	7.6403	7.54279	7.09511	7.13078	7.06442
AT1G09180	7.33026	7.85892	7.97091	8.26276	7.93121	7.29795
AT1G09190	7.20832	6.56425	8.65662	5.74724	7.01706	5.76715
AT1G09200	6.23373	7.42354	5.57913	8.44035	8.24633	6.15297
AT1G09210	8.63963	8.80502	5.81608	7.85757	8.81979	8.41342
AT1G09230	6.20336	7.4603	5.75136	7.9113	8.14093	8.27565
AT1G09250	5.52625	7.41608	6.07431	5.83184	5.42292	5.51751
AT1G09270	8.33615	7.8661	7.12849	6.60413	6.70616	6.4601
AT1G09280	7.34667	7.95299	6.94395	8.70993	8.87628	8.99817
AT1G09300	6.62435	6.99099	6.35921	6.85534	8.4686	8.18492
AT1G09310	5.18855	10.7474	5.6189	7.15836	8.45968	7.39615
AT1G09320	7.79509	7.29308	7.4103	6.71756	6.88682	6.89664
AT1G09330	9.34474	8.73442	6.89438	9.43781	8.22643	8.81884
AT1G09340	6.13905	12.1409	5.57819	7.15715	8.52348	9.71113
AT1G09390	6.1533	7.37133	6.39442	6.9082	6.47417	6.86509
AT1G09415	4.54506	7.04403	4.36834	6.20344	7.77439	7.84506
AT1G09420	6.45948	6.56928	6.78382	6.49116	7.3955	6.88016
AT1G09430	5.69842	9.39751	5.31485	6.5278	7.47403	7.48738
AT1G09440	5.79773	7.31299	6.53217	6.35333	6.33338	6.59235
AT1G09470	4.85921	5.92571	5.77929	5.44322	5.05204	5.00329
AT1G09500	4.89219	7.60179	5.71792	5.21815	6.86457	5.35336
AT1G09520	7.37704	7.0578	8.67871	7.05475	7.27232	7.25313
AT1G09530	6.26348	7.75577	7.04313	7.05913	6.4853	6.93413
AT1G09560	7.30343	9.53795	7.23627	8.09073	8.19476	8.41804
AT1G09570	5.41695	10.1298	5.45819	5.79527	6.56886	6.06205
AT1G09575	7.93392	6.43026	5.85717	5.86137	6.06657	5.86835
AT1G09620	6.56826	8.1899	7.63707	7.21067	8.26341	8.88594
AT1G09630	6.14588	7.64279	8.10535	7.55888	7.20801	8.1951
AT1G09660	6.43934	6.61339	6.5733	6.49425	6.92199	7.79771
AT1G09680	6.72222	6.57317	7.30441	7.41602	7.40621	7.03976
AT1G09730	7.04413	6.96064	6.4003	6.33074	6.52353	6.43588
AT1G09740	6.56403	7.91641	6.33625	6.84947	7.15485	6.62424
AT1G09750	5.6669	9.93689	5.77032	8.62351	7.80054	7.53452
AT1G09760	7.3242	6.79302	6.58063	7.57959	8.04027	8.02059
AT1G09770	6.66456	8.66166	9.24498	8.0907	8.65781	8.7865
AT1G09780	7.97009	10.3422	7.37453	8.65201	9.98966	9.47982
AT1G09790	7.96573	5.54577	6.60121	10.2906	8.07918	11.9104
AT1G09795	6.75563	8.2167	7.57005	7.71483	8.86642	8.12704
AT1G09800	7.11827	6.28797	7.78357	7.39093	7.27501	7.18382
AT1G09810	6.61793	6.7071	9.63148	6.04801	5.84124	6.51031
AT1G09815	8.589	9.01132	9.90922	10.1165	9.46699	10.25
AT1G09820	5.94298	5.97591	6.33312	6.47925	5.95804	6.35026
AT1G09830	6.03304	9.00193	8.70211	8.17093	8.69377	7.7037
AT1G09840	6.28131	7.22227	6.36889	7.77019	6.98882	8.37541
AT1G09850	7.76345	8.62467	8.74661	8.20108	6.57517	7.47874
AT1G09870	7.23767	6.80366	8.25136	7.31965	7.55963	7.91307
AT1G09900	6.19112	8.25943	6.83827	6.70958	7.3621	7.30896
AT1G09910	7.76065	7.94431	9.16209	8.74542	8.03699	8.75821
AT1G09920	7.50033	7.87474	8.36636	6.90368	7.0176	7.49657
AT1G09940	10.3789	6.62181	6.67517	9.1908	9.08803	8.10212
AT1G09960	6.41852	5.66065	6.47255	7.0087	6.96944	6.6275
AT1G09970	7.26911	9.26187	5.27772	6.57764	5.86111	5.81578
AT1G10020	6.51714	7.26401	6.26035	6.2957	5.74405	5.56724
AT1G10030	6.15689	7.37707	6.74849	9.41033	8.18565	8.02523
AT1G10050	5.75695	7.1661	6.79147	8.39483	9.26736	8.39359
AT1G10060	7.09761	6.23193	6.18796	6.26423	6.59775	6.65836
AT1G10070	9.58065	7.89194	5.54745	6.31561	6.17688	6.22318
AT1G10090	8.63258	7.14033	11.3737	6.73724	6.82798	6.9833
AT1G10120	4.96736	6.80062	5.96034	6.79456	6.25645	5.89383
AT1G10130	6.32412	6.97403	6.05148	6.69557	5.96741	7.44432
AT1G10140	5.93024	8.25471	5.89937	5.48396	5.5468	5.7025
AT1G10150	8.98193	10.7808	9.79258	7.31326	7.56533	7.38895
AT1G10170	8.57545	8.4678	9.26345	6.20882	6.49418	6.18192
AT1G10180	7.749	7.63195	7.66279	9.0101	7.82033	9.34101
AT1G10200	6.0161	7.81751	5.20819	5.4294	5.36716	5.45589
AT1G10210	6.25871	5.79355	5.97869	6.20256	6.47299	6.6877
AT1G10230	7.84181	6.21148	10.0514	7.52144	8.23995	8.13326
AT1G10240	6.8086	6.38878	6.19925	7.51428	8.18828	8.23742
AT1G10270	7.01426	7.23892	6.49904	7.22018	8.47805	8.68336
AT1G10290	7.66016	7.94181	7.57662	8.09062	7.98257	8.11697
AT1G10310	6.57764	9.38019	6.53225	9.97878	10.6343	10.5839
AT1G10320	4.17698	6.31024	5.32481	6.46626	7.24711	6.29389
AT1G10330	7.42883	6.44147	7.0499	7.16043	7.2323	10.1283
AT1G10340	6.75676	7.30865	7.26521	6.28921	7.15894	8.22481
AT1G10350	6.9767	7.63071	6.87334	7.12063	7.51397	6.47166
AT1G10360	6.80464	9.18082	6.14959	8.60257	7.0498	7.1316
AT1G10370	5.8967	8.4418	6.06134	7.05313	5.86643	6.02043
AT1G10380	6.07151	6.83175	6.69809	6.62511	6.94789	6.65053
AT1G10390	6.20646	7.15512	7.47788	6.89277	5.68991	5.63318
AT1G10400	5.94581	5.76773	6.67059	6.68437	7.01499	6.68968
AT1G10410	8.98289	9.42062	7.94707	9.0807	8.08961	9.07586
AT1G10430	8.14112	8.15695	8.10644	7.06887	6.96469	7.51552
AT1G10460	6.91437	6.53901	7.30855	7.13496	6.31334	6.61044
AT1G10470	8.1442	9.83098	8.449	7.29292	6.33614	7.54952
AT1G10490	7.39482	6.9471	6.70806	8.19048	7.16792	7.55344
AT1G10500	6.43195	9.50417	6.58695	8.11156	7.79279	7.49347
AT1G10510	6.31849	8.86397	6.09639	7.66864	8.59202	6.9084
AT1G10522	5.43532	7.83015	7.81727	6.93963	8.49475	7.46116
AT1G10540	6.77437	5.93115	6.48573	9.69732	8.33817	9.34558
AT1G10550	6.0244	6.09413	6.47451	6.31186	6.04124	6.93533
AT1G10560	6.10707	6.79192	6.75457	7.31034	6.70503	6.98853
AT1G10570	6.78517	7.29875	6.43588	7.30435	7.93583	9.20929
AT1G10580	8.43433	7.7916	8.70278	7.12902	6.94764	7.36496
AT1G10585	4.45553	5.88918	4.58921	5.93198	4.42359	4.9192
AT1G10590	9.21374	10.0601	10.2076	9.48399	9.86207	9.61087
AT1G10610	6.79795	6.59114	7.17706	6.53735	6.92204	6.93836
AT1G10630	8.40868	8.4604	7.18309	9.08967	8.748	8.76209
AT1G10640	5.12617	8.58849	5.77923	8.45535	7.00981	7.32515
AT1G10650	8.81404	8.76495	8.80336	8.93319	8.48922	10.2388
AT1G10660	12.0607	8.24816	9.79955	7.0919	6.08531	7.88835
AT1G10670	9.42581	10.219	6.06031	9.61026	8.81736	9.81379
AT1G10690	6.48065	5.86071	7.54689	7.3678	6.3821	6.76395
AT1G10700	8.24467	7.02588	6.29	6.39414	7.25539	8.22375
AT1G10720	7.65353	5.92738	5.77448	6.46192	6.54572	6.30499
AT1G10730	6.59524	5.8867	5.60413	6.01743	5.87457	5.97164
AT1G10740	11.0156	8.1271	6.89355	7.71272	7.7694	7.71605
AT1G10750	7.63016	5.88542	6.40545	7.52895	7.45957	7.1865
AT1G10760	7.14725	10.8681	9.34732	7.91321	8.26475	7.30672
AT1G10830	6.46843	8.72714	6.44196	7.90001	8.40991	7.26411
AT1G10840	7.26239	8.88752	9.30767	6.91773	7.0728	7.25773
AT1G10850	6.34667	6.61767	5.88138	5.67668	5.97385	5.59162
AT1G10870	6.54133	6.75861	6.02479	6.561	6.52806	6.60704
AT1G10900	5.45869	8.46725	5.74878	5.23775	7.13413	5.79775
AT1G10910	6.63255	7.97337	6.1347	6.93002	7.08693	7.14668
AT1G10940	8.46016	7.68044	6.28091	7.39805	7.70527	7.34326
AT1G10950	7.87238	10.1572	5.6647	9.0533	8.53452	9.44613
AT1G10960	6.12711	12.1668	6.48573	8.86178	11.3524	9.51947
AT1G10970	6.98336	6.32695	5.89599	6.83779	6.68727	7.79276
AT1G11000	7.48679	6.36173	7.32294	6.2431	6.66091	7.54038
AT1G11020	7.66112	8.64511	8.50266	7.11597	7.19642	7.49451
AT1G11050	6.58714	7.55382	6.38787	6.69778	6.6311	6.49558
AT1G11060	7.39119	6.27289	6.36382	7.39071	7.21318	7.19063
AT1G11090	5.83533	7.12111	6.20209	6.92509	6.76724	6.87256
AT1G11120	6.28062	6.1481	6.82875	7.53607	6.69737	6.66521
AT1G11130	6.76408	6.9509	6.6171	6.2607	5.78968	5.82505
AT1G11200	6.24943	8.90816	5.64853	6.54016	6.61961	7.68334
AT1G11210	5.72246	5.56344	6.50343	6.60062	6.21802	5.96558
AT1G11240	6.30294	7.77721	5.80284	8.94719	9.55117	9.63598
AT1G11260	5.32905	11.4094	6.20841	6.4834	7.40788	9.95017
AT1G11270	7.24789	6.30199	7.00821	7.18334	6.74724	6.47221
AT1G11280	7.85002	8.49832	7.37745	9.57876	8.25653	9.71732
AT1G11290	6.68554	7.14617	6.98344	6.47331	6.60884	6.53867
AT1G11300	5.08337	6.0176	5.74476	5.8657	5.956	5.77397
AT1G11310	6.47803	8.27034	5.64117	6.68657	6.30653	7.33584
AT1G11320	7.81821	7.43786	8.90248	7.95127	7.64632	8.26532
AT1G11330	6.51658	7.39112	6.85361	7.27765	5.93727	6.07801
AT1G11340	5.71501	5.99124	6.63767	6.85718	6.49666	6.69033
AT1G11350	4.38612	6.49308	5.57695	6.01736	6.42329	7.25239
AT1G11360	7.00617	9.00311	9.14394	7.54294	7.53294	8.41722
AT1G11380	8.02044	7.04552	9.21064	6.15516	6.21892	6.10201
AT1G11390	8.33366	8.14687	6.05885	6.74757	7.4373	7.39589
AT1G11400	8.46336	6.78044	6.28141	7.21288	7.43313	6.63336
AT1G11410	6.81028	8.22411	5.86457	8.38162	7.46738	7.31703
AT1G11430	6.31979	9.11009	6.64333	5.85848	7.66218	7.17813
AT1G11440	8.19725	7.24132	7.39755	7.94504	7.44043	7.67753
AT1G11480	9.72435	7.46786	7.3704	9.07727	8.92631	9.60408
AT1G11530	5.88504	8.93935	6.26304	6.96992	6.74362	7.11261
AT1G11540	7.38755	7.11	10.6053	11.0651	10.1746	8.74083
AT1G11545	5.55099	7.23417	5.70788	6.20875	6.22852	5.9095
AT1G11580	4.81854	8.07882	6.09717	4.83573	5.02922	4.95518
AT1G11600	5.82306	6.63085	6.92963	6.36815	6.91451	5.84179
AT1G11630	6.37962	6.51793	8.83502	6.02688	6.26087	6.09658
AT1G11650	9.57503	11.3105	12.3141	8.53218	9.33353	7.64357
AT1G11660	7.74306	7.55171	8.23565	7.98427	5.34792	7.29853
AT1G11670	4.75519	7.98661	6.86534	5.6932	5.51683	6.09417
AT1G11680	8.04737	8.15212	6.26725	8.27885	8.06479	7.90413
AT1G11720	6.69138	8.03212	7.24554	7.11946	8.21018	7.63772
AT1G11730	5.66464	5.93072	6.75954	11.6401	6.47462	9.61101
AT1G11750	6.04791	9.42342	7.30985	8.21687	9.86865	8.63717
AT1G11755	6.45339	6.58684	6.70412	6.9905	7.0073	6.93435
AT1G11780	6.39007	7.41209	7.324	7.89379	7.26006	7.25548
AT1G11790	7.34016	8.32795	7.20221	8.27179	7.73195	7.81132
AT1G11800	7.91732	7.51401	9.22	7.30397	7.32597	9.40405
AT1G11820	9.14195	7.88493	6.69375	7.70863	9.28374	7.93587
AT1G11840	9.12945	10.0776	8.90511	8.51707	9.80719	9.37191
AT1G11860	7.57318	11.2203	5.99816	7.94	8.87406	8.99074
AT1G11870	6.69633	7.87409	6.77859	7.16333	7.59148	7.07509
AT1G11880	5.80917	5.7609	6.57576	6.64661	6.81442	7.19952
AT1G11890	9.19782	8.33914	7.73289	10.0076	9.27213	8.64005
AT1G11900	6.02437	6.59533	6.50617	7.16662	6.94993	7.06478
AT1G11910	10.0752	11.9174	11.9711	9.03866	9.28016	9.83083
AT1G11930	7.19298	9.254	9.8099	6.58292	7.02999	6.54127
AT1G11960	5.0939	5.98417	6.01822	7.45518	7.52672	7.64679
AT1G12000	6.39279	8.25554	5.99253	8.64916	9.8381	9.83303
AT1G12010	6.08392	7.44859	7.43686	7.31435	7.80041	6.81132
AT1G12020	6.84357	6.27092	5.74332	6.80653	6.25713	6.47779
AT1G12030	6.12555	7.41688	6.55174	5.8724	6.2799	5.56576
AT1G12050	5.63197	9.39366	6.07119	6.01468	7.74472	7.0198
AT1G12080	4.60674	6.46616	5.50156	10.5873	8.42406	11.9373
AT1G12090	6.61168	11.1858	6.50712	7.09176	6.59111	7.38517
AT1G12110	6.04682	8.90036	6.35595	6.21183	6.14299	6.41651
AT1G12120	8.39979	8.07608	6.54428	6.88744	6.56854	6.56989
AT1G12140	5.80116	8.66517	6.90065	7.0039	8.10469	7.05267
AT1G12160	7.01119	6.58652	7.37044	8.77828	7.26151	7.35266
AT1G12200	6.869	6.77058	6.6704	7.47581	6.92809	7.078
AT1G12220	6.259	6.19686	5.88573	6.47963	6.19413	6.50403
AT1G12230	5.96875	10.4446	8.35816	7.38628	6.85219	7.7427
AT1G12240	9.73194	10.2109	8.12628	7.00556	5.97476	7.34083
AT1G12250	6.50689	10.3149	7.13781	6.86067	7.17894	7.64542
AT1G12270	5.27354	8.03899	5.73813	6.84908	8.48424	8.91869
AT1G12310	10.9057	8.75093	9.17836	9.37493	8.41633	8.22376
AT1G12320	6.4679	7.32492	5.60379	6.3566	6.89526	7.1211
AT1G12330	5.67176	7.42006	6.26626	7.90428	8.33742	6.91911
AT1G12360	9.77712	7.63255	10.8617	8.51481	7.90274	8.74035
AT1G12370	9.23745	7.39667	12.484	5.71221	7.66867	6.42421
AT1G12400	8.2371	6.89617	6.83789	7.80001	8.27299	7.94816
AT1G12410	6.60988	11.0671	7.2052	7.00596	8.78807	8.38081
AT1G12430	6.49598	7.37842	6.23275	7.11319	7.19042	7.15867
AT1G12450	11.5578	6.58061	9.7651	8.69421	7.08911	7.65421
AT1G12460	5.67348	7.06659	6.02542	8.01677	7.32998	6.87284
AT1G12470	7.04154	7.8438	7.33033	8.43171	8.35477	9.03438
AT1G12500	6.26361	9.77087	6.84626	5.97921	6.56785	6.43341
AT1G12520	6.96745	8.65853	6.57667	7.68971	7.58157	8.9152
AT1G12530	9.48251	6.9609	7.91072	7.32337	6.92705	7.1617
AT1G12550	7.20255	7.19114	9.98661	8.61121	8.3011	7.30126
AT1G12560	7.21725	5.79175	8.67165	6.21622	6.10062	5.82404
AT1G12580	6.01091	7.46394	5.96274	7.02289	6.76554	6.48806
AT1G12620	5.0367	6.46362	6.96812	5.91617	6.03322	6.7743
AT1G12630	7.61521	6.56083	7.87385	6.93489	7.17765	7.38154
AT1G12640	9.49109	9.06904	12.2441	6.49693	7.16574	6.75258
AT1G12650	7.18552	6.66654	7.96856	6.94817	7.85095	7.66819
AT1G12680	8.83318	6.96675	9.08121	7.36585	6.79316	7.91843
AT1G12710	6.19438	5.71752	8.61643	7.1502	6.84846	7.17642
AT1G12730	6.02119	5.72607	6.30643	6.02076	6.76316	6.8101
AT1G12750	10.8377	9.79794	6.72187	9.19945	8.27739	6.85481
AT1G12780	8.80433	9.89959	6.01793	6.65652	5.76158	8.50124
AT1G12790	7.34743	5.72901	7.21734	6.99651	6.57731	7.056
AT1G12800	5.69516	10.2406	5.81576	6.64722	7.91031	6.83879
AT1G12810	8.74339	6.65144	6.6327	7.15155	7.24312	6.97828
AT1G12820	5.98707	9.28284	5.90642	6.61931	6.45251	7.39832
AT1G12830	6.33144	7.32781	6.23016	7.38552	8.82447	8.94497
AT1G12840	9.4675	8.95411	11.8217	7.1859	8.18734	8.21062
AT1G12845	5.40651	6.78419	5.45251	6.24119	5.9471	6.30055
AT1G12850	6.79255	7.74437	6.40627	6.42357	6.48385	6.24757
AT1G12860	5.64485	8.11719	5.93044	6.96991	7.07854	7.06159
AT1G12880	7.86221	7.52963	5.14661	6.33757	6.74954	5.38731
AT1G12900	6.05875	12.2891	6.23064	8.26595	9.55768	9.79641
AT1G12910	8.32016	10.2355	6.37125	8.32007	8.35933	8.97493
AT1G12930	5.76591	6.38767	6.818	7.5933	5.78899	5.908
AT1G12990	7.49138	6.97698	7.47865	7.0557	7.16428	7.08976
AT1G13000	6.22797	6.78245	6.90502	9.42262	6.6265	7.07902
AT1G13020	6.39775	7.2421	9.12918	6.3778	5.57336	6.63852
AT1G13030	8.4767	7.71007	7.97524	7.28036	7.55078	7.42083
AT1G13080	5.86622	10.0455	6.24177	5.71138	5.5309	6.96041
AT1G13090	5.27681	8.06571	5.53087	7.45991	7.06857	6.99479
AT1G13100	8.03144	7.26737	7.65914	6.9746	5.83979	6.01397
AT1G13110	4.91017	10.3678	5.56026	5.2289	5.59063	5.81049
AT1G13120	9.65754	7.84617	9.15431	8.15224	8.18676	8.96976
AT1G13160	6.78085	7.37604	6.42852	7.52372	7.9138	8.16383
AT1G13170	7.65048	6.52083	7.60991	7.47174	7.01051	6.86682
AT1G13180	6.77563	7.22781	8.73089	6.86018	7.76729	7.45826
AT1G13190	7.06048	8.07842	7.58394	7.56006	7.39245	7.64418
AT1G13195	7.45849	6.97253	7.77659	6.95828	6.897	6.88326
AT1G13210	6.39114	6.64941	6.54976	7.39049	7.30027	6.79624
AT1G13220	6.21398	7.37949	6.7168	6.61119	7.13504	7.24821
AT1G13250	6.74828	6.73779	6.70781	7.21856	6.51554	6.4894
AT1G13260	4.73147	10.932	6.92962	5.72091	5.92755	5.98112
AT1G13270	5.83141	9.47521	6.91371	8.07753	10.0565	8.8121
AT1G13280	5.19348	7.43627	5.31761	7.75041	7.29014	7.44792
AT1G13300	7.14474	8.27559	7.51675	8.19827	8.30209	8.02232
AT1G13320	8.31184	8.50348	6.09099	8.62493	8.42436	9.26132
AT1G13340	4.96755	7.21099	6.18762	7.11412	7.52473	7.85072
AT1G13380	6.67279	7.92899	6.18617	7.01385	6.7692	6.36351
AT1G13440	9.79634	12.4692	7.55275	11.0537	11.3433	10.9419
AT1G13450	7.634	8.34953	11.0837	7.2277	7.67669	8.06939
AT1G13460	7.58832	7.05902	6.89498	7.28135	6.77705	6.75919
AT1G13560	7.66842	10.264	10.4132	7.87537	8.05809	8.97705
AT1G13570	7.99187	6.80743	9.92541	8.92019	7.42436	9.16172
AT1G13580	6.6309	6.09856	6.53374	7.46068	7.46803	7.35852
AT1G13640	7.94615	7.55318	6.64889	6.44778	7.57896	6.68878
AT1G13650	5.69842	7.46912	5.39459	6.01789	6.1716	6.43376
AT1G13690	6.66177	8.40773	7.80948	8.01819	8.79426	8.54489
AT1G13700	7.43881	7.83793	7.17428	6.64251	6.62045	6.39176
AT1G13710	6.24213	5.83839	6.41909	5.82827	6.01963	5.99854
AT1G13730	6.02347	7.12923	7.72918	5.41594	6.69984	6.24654
AT1G13740	6.19725	7.6199	6.95428	6.59315	7.01137	7.42261
AT1G13750	5.25346	6.60043	6.31248	7.32099	8.92113	6.68062
AT1G13810	5.51788	7.50256	6.95533	6.1098	6.62551	6.51953
AT1G13870	6.30793	7.15817	6.06502	6.62428	7.27455	7.44524
AT1G13880	8.28257	6.95124	9.39413	6.09521	6.56345	6.67833
AT1G13900	10.2293	8.1003	7.92256	9.4322	8.45745	8.71346
AT1G13910	7.89502	6.75834	7.47533	7.50587	6.9792	8.99124
AT1G13930	6.299	11.3679	6.84395	8.18238	7.86156	8.45217
AT1G13940	6.44179	7.33639	5.77832	6.82763	6.95944	7.02959
AT1G13960	7.24361	7.08044	6.43643	7.75186	7.18316	7.58372
AT1G13980	8.13023	8.56741	10.6406	7.29473	7.36532	7.88137
AT1G13990	6.79763	8.0567	7.11924	6.77117	6.81136	7.73136
AT1G14000	7.17615	8.83016	7.33691	8.1154	8.74455	8.43526
AT1G14020	7.98552	6.83598	7.2403	6.33605	5.85755	6.62632
AT1G14030	5.73568	8.04834	6.04646	5.93262	6.21839	5.78892
AT1G14040	5.49704	7.24407	5.98505	5.74827	6.19347	5.72283
AT1G14060	6.78595	6.35302	6.51859	6.8547	7.94386	7.74718
AT1G14120	4.92081	6.29772	5.94532	5.78665	5.33953	5.32965
AT1G14130	6.75929	6.70099	7.09195	6.5869	6.10377	6.03222
AT1G14140	6.70972	8.03899	6.87661	8.37358	8.43635	8.45577
AT1G14150	5.57517	9.72557	5.27436	7.36147	6.40006	7.96261
AT1G14180	6.80832	6.08255	6.76413	6.97639	6.48165	6.656
AT1G14200	8.71924	8.45775	11.5701	6.87227	7.20796	6.70915
AT1G14210	6.97878	8.77016	6.67357	9.01473	11.5114	9.90848
AT1G14270	8.48928	8.51862	11.0896	8.12718	8.41932	8.05273
AT1G14280	5.98222	8.85958	5.90421	6.16234	6.11712	6.09847
AT1G14290	12.244	7.80168	10.8342	7.6076	7.83945	7.81888
AT1G14300	5.52834	6.8716	6.8719	6.34692	6.74372	6.95617
AT1G14310	6.75467	8.22063	7.03846	7.52462	7.97816	8.62895
AT1G14320	10.3507	12.6523	7.91642	12.3147	12.428	12.1893
AT1G14330	8.66392	10.0827	11.2523	8.14751	6.96409	7.43723
AT1G14340	6.02564	7.34336	5.87745	7.99665	7.64085	7.93152
AT1G14345	4.96227	10.4584	5.55423	6.14014	9.08389	8.20186
AT1G14350	7.38485	5.9603	6.67686	6.74373	6.80338	6.89032
AT1G14360	8.44173	9.63878	7.45724	10.4088	9.87451	10.2503
AT1G14370	6.1133	7.15819	7.09686	6.91633	6.45035	6.48617
AT1G14380	6.63786	7.42785	6.50137	7.19298	5.98048	7.06073
AT1G14400	9.06437	8.58502	6.41832	7.94249	8.04089	8.5801
AT1G14410	7.48723	7.82213	7.13417	7.48732	8.30778	7.91642
AT1G14450	9.04527	7.51348	7.23148	8.95198	8.12588	8.85432
AT1G14460	5.11861	6.1903	5.68872	6.74101	6.51682	9.08257
AT1G14480	7.00707	5.75033	7.29226	7.42703	7.13503	7.57089
AT1G14510	8.20802	8.83625	7.86786	8.63015	8.04918	7.6595
AT1G14530	9.37686	6.53732	9.57078	8.06872	7.77152	8.96413
AT1G14560	8.98912	7.36099	9.30397	6.36711	6.68471	6.59255
AT1G14570	7.9177	8.38197	7.46116	9.24351	8.87785	10.143
AT1G14580	6.38704	8.10779	7.26511	6.82469	7.02492	7.30155
AT1G14610	8.12435	9.55842	5.81732	8.61751	9.40289	9.30238
AT1G14620	6.21953	6.96413	5.61863	6.91441	7.80708	8.01988
AT1G14650	6.86457	6.24853	5.72049	6.34403	6.83572	5.93505
AT1G14670	8.5066	8.77832	6.68979	8.51017	7.67876	8.53418
AT1G14685	8.82362	7.09626	8.06443	7.27272	6.36124	6.46388
AT1G14690	5.30744	8.08262	6.00939	7.34613	7.36393	7.6161
AT1G14700	5.34785	8.87837	5.89363	5.59733	6.154	5.48756
AT1G14710	4.67003	7.36021	4.58949	5.9646	6.42509	8.2139
AT1G14720	5.937	8.56256	5.99485	7.90927	7.54705	8.12388
AT1G14730	6.09988	7.70456	6.84257	6.29825	6.61904	6.46834
AT1G14740	5.99385	8.00471	6.34991	6.40072	6.91819	6.79474
AT1G14770	6.22356	7.00034	9.15212	7.05685	7.01009	6.99091
AT1G14780	6.92343	6.50569	6.72271	7.09998	6.57647	7.24357
AT1G14790	5.18558	7.29374	6.2553	7.16443	6.17197	8.20809
AT1G14810	7.31577	10.3503	6.85326	6.99049	8.88854	7.39165
AT1G14820	7.43943	7.47031	6.15059	7.35911	7.50559	7.85538
AT1G14830	8.79501	7.90492	10.2731	8.28736	7.79901	8.54173
AT1G14840	6.361	7.46737	6.99017	7.44834	7.29336	6.64474
AT1G14850	7.6189	6.92346	6.78091	7.44492	7.81202	7.60918
AT1G14890	5.21187	7.69085	5.83341	6.69596	5.04873	6.82196
AT1G14900	7.16905	7.56083	7.22773	8.27646	7.56805	7.16073
AT1G14910	7.14768	7.62131	9.76307	7.47086	7.56811	7.93429
AT1G14920	5.99199	8.21463	6.30349	6.39336	6.29614	6.93814
AT1G14980	7.3542	8.44054	6.55087	9.55581	10.6468	10.4541
AT1G14990	6.38334	6.73406	6.74315	6.95144	7.04222	7.31653
AT1G15000	6.14086	8.92423	7.27246	7.02237	7.26998	7.58443
AT1G15010	7.01463	5.74793	6.09385	5.96217	8.58878	6.88372
AT1G15020	8.07588	6.38188	6.80428	8.41345	7.62367	7.45393
AT1G15040	8.01737	7.29903	6.40086	7.23385	10.3381	7.64948
AT1G15060	8.18802	6.77231	7.40007	8.08762	7.06193	6.96024
AT1G15080	7.13394	6.42651	7.30511	7.21442	7.29927	7.34944
AT1G15100	6.3394	7.20721	6.71604	6.90352	6.8618	6.93163
AT1G15110	7.56827	7.47742	7.07517	6.39231	7.27498	7.83351
AT1G15120	8.41982	7.73435	7.5175	9.62797	9.88851	9.50024
AT1G15130	7.97208	7.12334	6.50676	6.56207	6.37939	6.77207
AT1G15140	7.67184	8.80591	6.0372	6.39762	7.09555	7.05483
AT1G15170	5.83063	7.11181	5.65491	7.6526	8.47361	8.33029
AT1G15180	3.12374	7.22177	3.31099	5.01537	3.66463	4.53382
AT1G15200	5.00572	8.439	5.74447	8.23465	8.579	9.03689
AT1G15210	6.52266	7.36275	6.21093	8.69699	7.6685	7.73219
AT1G15220	6.12537	6.41248	7.90795	6.62924	6.15789	5.99005
AT1G15230	8.48139	7.91273	7.57966	6.76446	7.80515	7.27091
AT1G15250	6.55903	8.05969	5.71539	8.10449	8.32815	8.87041
AT1G15260	5.12086	6.91743	5.17297	6.5131	5.49417	6.33146
AT1G15270	6.68901	6.6809	5.01644	9.92432	10.8306	9.22791
AT1G15280	7.29071	6.43112	6.79312	7.76855	6.96881	6.73464
AT1G15290	5.87352	10.0768	6.08714	7.16304	9.47856	7.28578
AT1G15310	9.39181	8.40608	8.91699	8.27082	8.93058	7.69201
AT1G15340	4.69675	10.3609	5.64067	5.47493	5.36107	5.3641
AT1G15350	11.7677	6.82403	8.36435	7.98268	7.56477	7.58198
AT1G15360	7.43336	5.76458	6.63745	6.80513	6.50832	7.03358
AT1G15370	8.27347	7.92836	6.85113	8.90031	9.18083	8.20356
AT1G15380	9.62033	8.75553	8.67719	7.32575	7.03714	7.02642
AT1G15390	6.97833	9.52764	11.2282	6.82748	8.45057	8.67142
AT1G15400	7.24222	8.07749	6.84821	7.78459	7.50872	7.52578
AT1G15410	6.894	7.71554	7.08465	7.91572	7.82512	8.23175
AT1G15420	6.49308	7.16929	6.67559	6.88638	8.18099	8.11944
AT1G15430	10.4894	6.66342	12.6052	7.94291	8.02907	8.72639
AT1G15440	6.38324	8.34421	6.7151	8.2319	9.97526	10.1179
AT1G15470	10.6907	7.52394	10.1368	6.78171	7.85697	7.15168
AT1G15480	5.82798	6.59769	5.71786	6.97106	6.76146	8.11754
AT1G15490	8.49177	6.36142	7.74142	6.45724	6.24654	8.16509
AT1G15510	6.59496	7.43907	6.57706	6.03468	6.67326	5.56768
AT1G15520	6.36948	6.64494	6.9744	7.25424	7.10081	7.50922
AT1G15530	6.11133	5.92374	6.8321	6.82995	6.89304	7.12236
AT1G15550	6.93016	7.46317	7.12171	6.35602	6.11666	6.24342
AT1G15570	6.54688	5.84037	6.10764	6.59786	6.5007	6.66789
AT1G15580	6.46212	5.26859	6.33684	7.00141	6.46565	6.85063
AT1G15640	6.93672	5.63853	6.60771	7.02031	7.05357	7.27392
AT1G15660	5.84464	7.34423	7.57171	6.80982	7.17005	9.12451
AT1G15670	6.29209	10.2676	6.77631	5.59055	5.69779	6.52161
AT1G15690	10.6562	12.2445	7.62354	9.40741	9.93641	11.0865
AT1G15700	5.79023	6.57044	6.26399	6.77365	7.0586	6.57292
AT1G15710	7.74714	7.46861	6.23928	6.07497	6.40039	6.47336
AT1G15720	7.83073	7.34627	8.32869	6.49822	6.41076	5.92596
AT1G15730	6.49044	10.8021	5.76542	7.87353	9.04183	7.43484
AT1G15740	6.43643	9.12381	6.13466	6.87012	7.73803	7.41764
AT1G15750	8.07864	8.61175	6.64908	6.79048	7.46626	8.51665
AT1G15780	8.46086	7.17342	6.21546	7.46002	7.21232	8.35632
AT1G15800	8.01033	6.38113	10.1248	7.68399	8.43372	7.92527
AT1G15810	7.02919	6.83684	9.49162	8.26154	8.87101	7.7583
AT1G15820	6.38071	12.9154	6.62181	8.55224	10.7943	9.72516
AT1G15830	7.1969	6.76288	7.83464	7.939	7.5257	7.17278
AT1G15840	7.38745	6.60542	8.16834	7.81279	8.21112	7.87055
AT1G15860	7.04343	6.74467	5.58048	7.18355	6.79954	7.01905
AT1G15880	11.1834	8.36313	9.68666	8.0323	7.74565	7.9803
AT1G15890	6.36704	5.66071	6.79527	6.93564	6.81503	6.742
AT1G15920	11.2376	9.09859	11.465	10.6524	10.564	10.915
AT1G15930	8.86821	11.5913	7.30859	11.5206	11.6821	11.5541
AT1G15940	7.33582	6.43028	11.0214	7.45697	7.99689	8.72686
AT1G15950	6.04392	8.96708	6.78099	6.50269	7.63734	6.28177
AT1G15960	6.17854	6.78549	5.65581	6.29142	6.15917	5.83979
AT1G15980	6.51055	12.0002	7.03167	6.73901	6.94214	8.98792
AT1G16000	7.41151	6.93763	7.45531	8.96032	10.1432	10.1562
AT1G16010	7.19786	9.93365	6.0339	8.0679	8.18936	8.50409
AT1G16020	7.18195	7.59832	6.93403	7.51302	7.73972	8.04799
AT1G16030	7.74031	7.78952	11.5182	8.81983	9.21112	8.69826
AT1G16040	6.00044	7.10199	7.59108	6.56628	7.43523	7.41751
AT1G16060	6.29279	6.33821	6.19872	6.76191	7.88336	6.69347
AT1G16080	6.86148	9.03497	6.61988	6.54834	7.87568	8.12974
AT1G16090	6.539	5.92861	6.5646	6.62572	6.36034	6.46259
AT1G16170	9.30672	8.14681	6.50081	8.81677	8.25209	8.04411
AT1G16180	10.5633	9.98273	6.31202	8.14052	7.93796	8.38406
AT1G16210	8.1081	9.16385	7.56831	7.93958	8.22856	7.02032
AT1G16240	10.2104	9.92048	10.687	10.4424	9.80055	10.1439
AT1G16260	6.22147	7.77714	6.28464	6.13451	6.42018	6.3609
AT1G16280	5.33501	6.60142	5.4569	6.66763	6.54245	5.86066
AT1G16310	7.65158	6.27073	9.63835	6.40531	5.93532	5.96491
AT1G16330	8.05101	5.59682	10.6511	7.02405	6.73155	7.13082
AT1G16340	7.56169	7.23287	7.08488	7.38388	7.32622	7.62222
AT1G16350	5.37007	10.0098	6.8312	7.61393	9.74734	9.37933
AT1G16370	5.85089	6.37177	5.72727	6.67706	7.60662	7.98894
AT1G16390	7.05421	6.9306	7.55016	6.53197	7.03083	6.42595
AT1G16460	5.79346	9.83311	5.61059	7.38046	8.04382	7.42868
AT1G16470	7.3138	8.76044	7.52982	8.75124	9.17071	9.59677
AT1G16500	6.52816	6.62204	6.70809	7.78303	8.72194	9.47269
AT1G16510	6.97591	7.14658	6.80131	8.1544	7.44764	8.71287
AT1G16520	6.02273	5.88856	5.54336	7.78425	7.38068	7.44306
AT1G16530	6.58842	6.09027	6.46982	6.20565	6.59815	6.18328
AT1G16540	5.10855	5.73721	5.74515	5.62045	5.20796	5.50094
AT1G16560	7.94617	7.08326	6.42467	6.57893	6.41642	6.42329
AT1G16570	9.16213	8.26747	8.61672	7.89291	8.19774	8.31062
AT1G16590	6.63181	5.5952	6.90411	6.27652	6.36443	6.62541
AT1G16610	8.26794	7.22591	7.74878	9.77957	9.33137	8.75789
AT1G16650	6.7741	6.48089	6.37398	7.16636	6.72297	7.35463
AT1G16670	5.77464	7.08371	7.50775	6.30016	6.72053	6.56504
AT1G16680	6.49437	7.18222	5.97337	7.99231	6.65347	6.95723
AT1G16690	7.20677	6.47881	7.11413	8.47625	7.999	8.03981
AT1G16710	7.74617	6.39695	6.31187	6.86331	6.86809	7.30469
AT1G16720	5.861	11.6625	5.65432	6.67583	8.30537	8.1534
AT1G16740	7.30437	8.35654	6.55639	9.77336	10.1485	10.515
AT1G16750	7.94723	7.07962	7.19515	9.94852	7.63416	7.82941
AT1G16780	6.25695	7.10085	6.2367	8.45622	6.48271	7.37764
AT1G16790	6.2394	7.50883	6.12234	7.35727	7.93862	8.37441
AT1G16810	6.96148	10.1833	4.95822	11.0485	10.7669	10.8742
AT1G16830	6.47883	6.59004	6.80607	6.66534	6.98621	6.80123
AT1G16840	9.42832	7.23133	6.62719	6.86627	7.28878	7.13347
AT1G16850	6.71485	5.94789	5.86901	5.88016	5.90428	5.57867
AT1G16870	7.05007	9.4569	8.1438	7.64602	9.00148	8.50727
AT1G16880	5.65509	9.96083	6.40156	7.47142	8.58387	7.83024
AT1G16900	7.50802	7.0654	6.93666	7.11775	7.31771	7.48163
AT1G16920	7.33353	8.90181	7.30418	9.506	10.038	8.29506
AT1G16970	6.04346	7.43856	8.98736	8.83501	8.4559	7.82581
AT1G17020	5.76591	7.25689	5.81789	8.46392	7.02869	10.634
AT1G17040	9.46977	7.07802	10.0076	7.98019	7.81771	8.19558
AT1G17050	5.06458	10.3901	4.84188	5.04343	6.84279	5.55928
AT1G17070	7.14753	6.86714	7.74725	7.62963	7.6662	7.82134
AT1G17080	8.38016	9.05961	6.68107	9.13425	8.61836	9.14404
AT1G17100	7.52371	11.5198	6.17262	9.4546	10.1553	9.41902
AT1G17110	7.01093	7.3539	6.63418	7.36231	6.88299	7.57988
AT1G17120	7.48169	8.44248	6.51419	7.3092	7.86681	8.33848
AT1G17130	7.2999	7.10598	9.05558	8.93466	8.76732	9.37208
AT1G17140	5.34063	7.45351	7.00732	6.04116	6.57126	5.84557
AT1G17145	8.09019	6.94195	10.8294	6.15032	6.2065	8.31762
AT1G17160	7.46217	8.10882	7.12805	8.49293	8.10825	9.17009
AT1G17170	6.17101	9.30349	6.01849	5.68257	5.3328	5.59088
AT1G17180	7.44846	6.37093	6.19687	6.89273	7.12699	7.13721
AT1G17190	6.40778	6.88859	5.85793	9.26923	9.47899	6.93336
AT1G17200	5.94366	8.44615	5.48547	10.5324	8.68474	7.73413
AT1G17210	6.25131	8.40521	5.27326	6.68919	6.99856	7.23678
AT1G17220	6.52871	12.2707	7.35789	7.56853	8.58435	7.66495
AT1G17230	5.95334	6.70042	6.09572	6.69401	6.40416	6.15544
AT1G17240	5.90972	6.11408	6.99755	7.55054	6.83519	6.91025
AT1G17250	6.76016	6.77964	6.84692	6.63245	6.26364	6.69743
AT1G17340	6.29672	7.57116	7.58762	5.60261	6.38226	5.53544
AT1G17350	5.95016	7.80277	5.24382	6.89443	8.75072	6.97325
AT1G17360	6.21209	8.45123	6.26467	7.73276	8.50869	8.95131
AT1G17370	7.02248	9.18261	6.79112	7.16589	7.54639	7.44156
AT1G17380	6.27467	5.78348	6.05397	6.93925	6.3106	6.49151
AT1G17410	7.24379	7.59798	7.87	7.54325	6.84504	7.25848
AT1G17430	6.36428	6.34025	8.68486	7.70462	5.55443	6.15017
AT1G17440	7.91212	7.43855	7.21175	8.20406	7.57546	7.79817
AT1G17460	5.97573	5.78797	5.34521	6.66856	6.25926	7.49737
AT1G17470	8.6969	8.82642	7.11058	8.40176	8.44499	8.19617
AT1G17480	6.34921	6.1439	7.01894	7.34782	7.08275	6.49819
AT1G17490	9.073	8.54248	7.37842	11.2674	9.00439	10.8005
AT1G17500	6.83599	6.19636	5.72867	5.98428	5.87261	5.96223
AT1G17510	6.78131	6.85573	8.12139	10.2283	10.9382	10.1614
AT1G17520	7.17042	5.9869	6.64279	7.17714	6.68756	7.08333
AT1G17530	8.13827	5.26474	5.52957	6.61413	6.75744	6.68565
AT1G17550	7.0841	7.43031	6.93192	7.65602	7.49632	7.94142
AT1G17560	6.07753	6.5303	7.05166	8.0689	9.95815	9.26812
AT1G17580	7.50187	8.2803	7.79616	8.15231	7.55777	8.1732
AT1G17590	6.01767	5.72334	5.67642	7.32948	6.69275	6.32504
AT1G17620	7.80226	7.94207	7.3377	6.75978	6.58521	6.41006
AT1G17640	5.92798	7.58328	8.10437	7.61463	8.34002	8.38039
AT1G17650	5.9834	8.16257	9.51476	5.05546	7.32659	6.24784
AT1G17680	5.78969	6.68043	5.37602	6.40188	7.35833	7.3776
AT1G17690	7.48354	7.96728	9.93671	9.14522	9.80398	10.2394
AT1G17700	6.11239	6.16804	5.79856	5.9536	5.91732	6.3717
AT1G17720	8.45324	6.6303	5.95779	5.50204	5.96427	6.18676
AT1G17730	8.30016	7.19401	6.35437	7.58637	7.58557	7.16283
AT1G17745	6.7539	8.46883	6.89894	7.09395	6.71685	6.72062
AT1G17760	6.74703	6.99545	7.09844	8.38593	8.31147	9.09833
AT1G17790	7.42376	6.80324	6.03181	7.36769	6.55417	6.85229
AT1G17830	8.39296	5.90121	6.75723	6.75948	6.4502	6.88411
AT1G17840	5.85767	9.15041	6.12318	8.38733	7.6321	7.01432
AT1G17850	6.11388	6.61279	5.94825	6.69882	6.17885	6.74356
AT1G17860	6.307	9.79706	5.66712	6.87351	8.76349	6.81532
AT1G17870	7.07963	6.59339	8.20328	7.24082	6.62834	6.93912
AT1G17880	8.9503	9.19988	9.65279	10.2332	10.729	10.4971
AT1G17890	8.35639	7.73353	7.53197	8.24083	8.08776	7.93668
AT1G17930	6.93864	6.2033	8.27506	7.21706	6.84365	7.27905
AT1G17960	6.64311	6.12697	6.78248	6.23578	7.37902	7.35105
AT1G17970	7.62795	6.60254	5.7626	6.39919	6.70162	6.38552
AT1G17980	7.38725	7.76939	6.56195	7.77271	8.09199	8.18965
AT1G18030	6.28723	7.131	6.07212	6.45981	6.71712	6.60478
AT1G18040	7.71413	7.15191	8.00049	6.11358	6.29398	6.27802
AT1G18060	6.24203	10.8156	6.06544	7.09813	7.93481	7.6796
AT1G18070	7.85348	8.04511	8.0016	7.8919	7.99262	7.87904
AT1G18080	8.65132	10.6354	7.10767	9.24084	9.70753	10.1497
AT1G18090	6.37999	6.60789	5.71199	6.21828	6.23448	6.33172
AT1G18150	10.1657	7.62134	8.5069	6.18945	6.61638	6.05936
AT1G18160	5.42258	7.49948	6.59753	7.97018	7.9858	7.94148
AT1G18170	5.75065	8.18894	7.46602	6.38112	7.0424	5.65373
AT1G18180	9.07474	6.64948	8.5138	7.16894	8.2553	8.72379
AT1G18190	6.69868	7.34131	7.23433	8.15091	8.13261	8.72124
AT1G18210	6.80044	7.84272	8.23714	8.18791	9.85325	8.30245
AT1G18250	5.62273	6.28727	5.40256	7.22491	7.23756	5.44336
AT1G18260	8.03557	8.80099	7.63545	8.00244	7.57659	8.10634
AT1G18270	7.78306	8.25498	6.93008	9.72428	10.7812	9.12524
AT1G18310	5.19497	5.66721	5.23759	5.90747	5.27377	6.3699
AT1G18340	6.36344	8.2061	7.0793	8.51775	9.50315	8.79204
AT1G18360	6.70007	8.32465	5.95963	6.48952	6.96417	7.68673
AT1G18370	5.34948	5.94242	5.74348	6.42949	6.41272	5.55721
AT1G18390	6.34195	6.59532	6.46858	6.76177	6.94477	7.24846
AT1G18440	7.96792	7.43253	7.19058	7.32781	6.52561	7.27393
AT1G18450	6.40791	8.87794	5.53055	8.39198	8.89907	8.53843
AT1G18460	7.14662	9.59491	7.91856	7.40913	6.40642	6.91617
AT1G18470	7.03635	9.17124	8.0193	6.88591	6.67532	7.48158
AT1G18480	7.08542	7.71456	6.39996	6.81965	6.31154	7.03925
AT1G18485	5.68072	6.89447	6.12072	6.42257	6.24523	6.07342
AT1G18490	6.29403	8.449	6.71786	7.90993	8.13391	8.18307
AT1G18500	5.63048	8.96239	6.02035	5.58164	7.41576	6.42753
AT1G18520	8.56772	5.63902	11.3634	5.79633	6.10913	6.27092
AT1G18540	8.649	11.0404	5.60546	11.5873	11.7079	11.4683
AT1G18550	5.56337	5.67474	5.63947	8.20566	8.5855	8.48554
AT1G18560	6.48948	5.98144	7.63237	6.3953	6.5395	6.49588
AT1G18570	6.37719	6.12745	5.78965	6.77505	6.58007	6.68879
AT1G18580	7.20348	6.33366	6.58359	7.46284	6.91563	7.14388
AT1G18590	5.69635	8.45872	6.47058	6.60256	6.84139	6.56882
AT1G18600	6.52719	8.11257	7.04832	7.45305	7.75835	7.79204
AT1G18620	5.83093	10.1543	6.53101	9.03252	7.14255	7.56347
AT1G18630	7.21531	7.22056	7.31858	8.06002	8.57421	8.18496
AT1G18640	5.48783	7.29009	4.45071	6.97166	7.63252	7.28623
AT1G18650	6.02133	7.20854	5.30238	6.98467	6.34844	6.45681
AT1G18660	6.23262	8.59761	7.16265	7.05875	7.20874	6.78552
AT1G18670	8.01064	6.91223	7.08727	8.45505	8.382	7.81965
AT1G18680	7.67677	6.38364	6.92667	7.00058	7.30261	6.97067
AT1G18700	7.20144	8.2765	8.87939	8.66684	7.94358	9.35527
AT1G18720	8.01034	8.30401	7.72905	6.86401	9.27092	7.3908
AT1G18730	5.41205	9.76783	6.6818	6.17355	7.43399	6.23263
AT1G18740	6.84355	5.84802	6.44366	6.85087	6.79215	6.88908
AT1G18750	9.17015	7.05675	6.92038	7.64745	7.69542	7.43508
AT1G18800	6.84016	6.25379	7.91268	6.62788	6.14616	5.73032
AT1G18810	7.36152	8.42347	6.07833	6.24452	6.15058	6.25032
AT1G18840	7.07333	6.50929	5.85547	6.47481	6.03357	5.97632
AT1G18850	5.62132	7.30575	5.67443	7.15631	8.20635	8.35382
AT1G18870	6.52854	6.82752	8.51737	6.31052	6.55056	6.63577
AT1G18880	6.66	8.59792	7.02732	7.98182	6.92062	6.92957
AT1G18890	6.98298	8.02929	5.58046	8.80204	7.72277	8.85816
AT1G18900	7.48464	7.36603	6.58523	7.63426	8.07154	8.14732
AT1G18910	7.19666	6.79628	6.83199	6.56219	6.67881	6.75678
AT1G18940	7.20504	6.38575	10.3036	6.70142	6.64627	7.21965
AT1G18950	5.23466	6.01255	7.9306	4.8675	4.87652	4.84574
AT1G18980	6.56755	7.86573	5.75464	6.31437	6.35938	6.42315
AT1G19000	6.53695	8.67565	6.19404	6.69294	6.50982	6.87001
AT1G19010	8.23371	5.93819	7.34121	7.5928	7.30564	7.72909
AT1G19020	5.16336	8.30175	5.55074	4.85074	5.17147	5.04854
AT1G19025	6.42864	5.81174	7.49628	6.79809	6.52861	6.06403
AT1G19050	5.26144	8.47382	5.87675	6.26379	6.03041	5.76158
AT1G19100	7.56083	6.64737	6.60727	8.74932	7.67671	7.91683
AT1G19110	11.834	9.48668	9.73591	10.3472	10.0035	11.7855
AT1G19120	7.16961	7.88352	6.79849	7.95494	8.19275	7.86072
AT1G19130	5.8777	7.63177	5.23881	7.88767	9.34554	8.24228
AT1G19140	8.47119	8.54498	8.06474	9.51663	10.1846	10.2966
AT1G19150	6.44037	11.2386	6.74836	6.39332	8.4375	8.77647
AT1G19170	5.50666	7.73952	6.547	7.05723	7.91279	9.01618
AT1G19180	6.05949	7.58212	6.64171	6.33141	6.60751	7.52996
AT1G19200	7.61417	6.43009	7.59348	7.55915	7.10092	7.47027
AT1G19220	5.92428	6.42131	5.73953	6.19045	5.93789	6.02627
AT1G19240	5.98782	7.52816	6.56636	7.7838	8.40784	9.03819
AT1G19270	7.76009	7.14027	7.05608	7.39213	7.70999	8.18055
AT1G19310	8.87537	7.97077	11.0422	9.31052	7.91866	7.77895
AT1G19330	6.85015	7.55074	7.24063	7.91504	7.75527	7.75667
AT1G19340	7.23131	6.42698	6.6677	6.38191	6.78355	6.66687
AT1G19360	6.08403	8.99217	5.31467	7.42538	6.93152	7.87348
AT1G19370	6.8045	7.36318	10.9636	9.10917	8.47405	8.84527
AT1G19380	7.98403	7.47966	8.62698	8.16454	8.82197	9.54797
AT1G19430	5.81506	6.99131	5.43565	6.7942	6.26694	6.61884
AT1G19440	9.24382	6.849	6.49294	6.73746	6.831	7.16882
AT1G19450	9.02714	10.3209	8.7154	7.81394	7.36945	7.16085
AT1G19480	7.33121	7.14723	7.09032	6.26399	6.5454	6.50733
AT1G19485	6.56428	7.98793	10.1445	7.21359	7.7423	8.23872
AT1G19520	6.46144	7.34797	6.00797	6.52296	7.39724	6.64519
AT1G19530	4.36365	10.0694	4.94248	5.21365	4.86336	5.2798
AT1G19540	7.33349	6.40072	6.82054	7.32426	7.06661	7.8093
AT1G19580	6.8475	7.82336	5.71001	6.39645	6.44397	6.26166
AT1G19600	7.42366	10.8135	7.45826	7.79648	9.57781	8.21999
AT1G19610	4.94788	7.23657	5.32115	5.96174	5.97946	5.74458
AT1G19620	5.41767	6.19418	5.90639	6.0387	6.03832	5.88942
AT1G19650	8.33151	7.88121	11.1425	7.38577	6.70373	8.93225
AT1G19670	5.82438	8.00212	6.13437	6.60511	7.32961	6.90381
AT1G19680	9.5345	8.51086	9.37904	7.58763	8.42849	7.25152
AT1G19690	6.51834	7.1969	7.6538	7.43227	7.56851	7.23442
AT1G19700	5.70846	7.17689	6.21693	6.89317	6.73763	6.16445
AT1G19710	6.09035	7.39732	5.95425	7.7164	9.47528	9.23165
AT1G19715	4.35817	8.42226	4.69486	5.54282	7.39579	5.59223
AT1G19730	7.62617	8.77741	7.84608	9.22423	8.91435	9.3024
AT1G19740	6.0767	7.12646	6.32437	7.3131	7.19928	6.86258
AT1G19770	6.91303	10.8655	9.03788	7.75463	7.80196	8.63391
AT1G19800	6.28394	9.10237	6.18979	7.8926	8.39251	8.34961
AT1G19835	6.04465	8.35535	6.00732	7.47809	6.78693	7.48645
AT1G19850	5.18351	7.16939	4.97809	9.39695	7.26572	7.50503
AT1G19860	8.12385	6.95226	7.5933	8.3212	8.11912	8.23722
AT1G19870	5.57714	7.46902	5.97965	5.83627	5.49681	6.21295
AT1G19880	7.4638	6.88793	8.64858	7.21308	6.86426	7.09925
AT1G19920	7.65867	8.72403	5.60279	6.69748	6.79617	6.62929
AT1G19950	6.37485	5.81437	6.68154	6.58988	6.99187	6.63413
AT1G19960	5.50755	6.91476	6.39827	5.84052	6.04164	5.69209
AT1G19970	7.94552	6.31773	6.21982	7.27944	7.5881	6.55457
AT1G19980	7.22689	6.12594	8.90029	6.33226	5.95465	6.04142
AT1G20010	5.97365	8.49934	5.49288	8.27324	7.58046	7.60858
AT1G20020	6.57222	10.3469	6.45044	7.0827	6.88977	7.66072
AT1G20030	6.11713	6.49733	6.01428	5.77732	6.15296	6.03799
AT1G20050	6.67524	8.74187	6.88391	7.83094	8.84359	9.18966
AT1G20070	6.52169	7.75707	7.27213	7.04085	6.49335	6.43493
AT1G20090	8.08704	8.60912	7.044	7.1508	7.31855	7.65676
AT1G20100	9.49672	8.54558	10.2415	9.36703	9.04217	10.6264
AT1G20110	8.77768	8.36392	7.07245	8.90254	8.95039	9.88707
AT1G20160	5.84253	8.56928	6.84723	6.77133	6.54477	7.22435
AT1G20190	6.40373	7.99175	6.74506	7.32341	7.05336	6.84367
AT1G20200	7.43063	8.17819	6.44403	8.78846	8.44854	9.84247
AT1G20220	9.37109	9.42073	12.254	8.88696	9.807	10.3674
AT1G20230	7.377	6.66215	7.06091	6.58051	6.97032	7.39721
AT1G20270	5.87099	6.61365	4.53106	5.99059	5.94336	5.22666
AT1G20300	5.67357	7.79697	7.44999	5.97824	7.96089	7.7662
AT1G20330	5.41062	10.4164	6.76336	7.15998	8.81686	7.83441
AT1G20340	6.14072	12.7724	5.87505	9.47112	10.9632	10.1982
AT1G20350	5.98403	6.20168	6.75782	6.98054	7.77975	6.48986
AT1G20370	4.73738	6.77996	3.98574	5.96604	7.30028	7.19192
AT1G20380	7.12394	6.9826	6.83667	7.88198	6.96137	7.11393
AT1G20390	6.96868	6.20362	6.8438	6.92304	6.77855	6.57565
AT1G20410	6.68255	6.4027	6.37344	7.50471	7.36625	7.3069
AT1G20430	7.0103	6.16598	5.94598	6.91163	8.65454	7.02593
AT1G20440	6.57042	9.43362	6.39404	7.76243	7.28138	8.74734
AT1G20450	6.21819	8.42272	6.41567	9.70533	6.87611	11.3613
AT1G20510	6.47875	7.29906	6.67951	7.70362	7.79775	7.6803
AT1G20540	8.05113	8.22424	6.39185	8.80756	8.38431	8.2575
AT1G20560	6.15002	8.83463	6.8441	6.90807	7.37789	6.33853
AT1G20575	7.29734	7.75752	9.09678	6.74716	7.27391	7.7749
AT1G20580	5.46667	7.37347	5.32513	5.88921	7.02874	6.3981
AT1G20620	8.09594	11.6352	9.14592	7.30489	6.77532	7.95388
AT1G20630	11.9762	7.8291	9.0478	8.603	9.39013	8.95028
AT1G20640	7.04085	6.72816	6.5565	6.67024	7.56786	6.84633
AT1G20650	5.59044	10.3795	6.12246	6.29947	5.25201	5.77887
AT1G20670	7.93483	6.66859	8.59306	7.0376	6.64753	6.82346
AT1G20693	6.31789	7.479	6.10661	5.01858	5.79854	5.47448
AT1G20696	7.36817	7.62923	8.08485	5.49401	5.4475	6.76686
AT1G20760	8.8395	7.43908	6.38086	8.78911	8.1282	8.87654
AT1G20770	7.02533	6.96617	6.12199	7.21276	7.84038	7.66268
AT1G20780	7.40044	6.58809	7.87564	7.44009	6.92276	6.92264
AT1G20810	6.40453	7.83179	5.88282	6.63353	6.88769	8.25326
AT1G20816	5.46263	7.10568	6.09513	5.67116	5.3395	5.28928
AT1G20823	6.27334	6.40531	6.69212	6.36066	6.70347	7.22195
AT1G20830	5.55049	7.26256	8.90394	6.38114	6.44425	7.03762
AT1G20840	10.2207	7.70568	7.52036	6.41134	7.15829	6.89271
AT1G20850	6.63961	9.62984	7.39236	7.17577	7.57501	7.14565
AT1G20870	7.34336	6.63819	7.44948	7.39624	7.32825	6.91318
AT1G20880	8.31403	6.38343	8.14962	9.06306	8.40709	7.98336
AT1G20890	7.18677	7.00279	7.91527	7.57253	7.77144	7.6552
AT1G20910	7.10398	7.18141	6.87602	6.9674	7.07788	6.83224
AT1G20920	7.66912	7.31474	8.06049	6.86991	7.53782	7.00659
AT1G20930	8.85858	6.63351	10.1889	8.71958	9.11525	8.16526
AT1G20950	7.40028	9.92099	7.54299	9.11499	9.96303	9.83198
AT1G20960	6.60173	8.93184	5.8786	7.90789	8.21909	8.33055
AT1G20980	6.04458	7.63392	5.72571	5.86382	6.47777	6.33236
AT1G21000	6.38364	9.90728	6.31452	7.28063	7.06554	8.48697
AT1G21050	6.31441	6.81729	6.24778	6.30959	6.47687	6.3415
AT1G21060	5.89819	7.22142	7.22449	6.66687	6.78741	6.09101
AT1G21065	7.05385	10.0109	6.82448	8.02319	9.01021	8.27321
AT1G21070	8.76467	6.69816	8.03971	10.5394	7.1022	8.32687
AT1G21080	8.3565	8.64217	7.86658	8.0065	7.89352	8.89757
AT1G21090	5.46565	5.86065	5.37585	7.14656	6.20372	6.34608
AT1G21100	3.76287	7.53366	3.96411	5.28738	4.7248	4.78526
AT1G21120	2.92212	7.18424	5.34434	4.80948	4.05811	4.24729
AT1G21130	4.90171	8.06943	4.11849	5.67974	5.73741	5.16969
AT1G21140	6.54362	6.6938	7.4286	7.13515	6.89446	6.90659
AT1G21160	6.32979	6.3771	7.20248	5.06847	5.4161	6.1111
AT1G21190	7.81504	7.7215	6.95363	6.36087	7.39174	6.47945
AT1G21200	4.8139	5.8312	5.00329	5.41257	5.48082	5.4301
AT1G21250	4.92899	6.74516	5.50632	5.53659	5.09269	4.80326
AT1G21270	6.09928	8.55136	5.80036	6.49681	6.46045	6.4478
AT1G21310	11.4159	7.77268	7.86764	8.89547	8.86901	7.9989
AT1G21350	5.84212	8.07496	5.06493	5.88173	5.75477	6.61582
AT1G21370	7.75863	7.49529	8.56252	7.94565	8.23582	8.14668
AT1G21380	7.4503	7.4241	7.15704	7.11892	7.39419	7.37018
AT1G21410	6.11677	9.27255	5.81856	7.19004	7.43894	7.05399
AT1G21440	6.74816	8.53385	5.66846	5.76425	6.98756	6.75053
AT1G21450	6.52542	7.46463	6.19555	7.22072	6.70381	6.94399
AT1G21460	7.53435	6.90021	6.88374	7.51519	7.11406	7.84045
AT1G21480	7.28217	7.52591	7.04852	8.57552	7.67837	8.16642
AT1G21500	5.33083	8.94706	5.44438	6.4838	8.00586	7.31401
AT1G21560	5.82833	7.31858	5.90652	7.03098	7.10113	7.32477
AT1G21570	8.23091	10.4057	9.21474	11.0663	9.99496	10.9889
AT1G21580	6.56216	5.49157	5.46986	6.79565	6.40405	6.70505
AT1G21590	4.84883	8.52639	5.02622	5.27563	6.16235	5.23306
AT1G21600	6.37817	7.97116	5.6589	6.48836	7.38759	6.30054
AT1G21610	7.59482	6.86344	9.01948	8.30025	7.82948	8.1218
AT1G21630	8.50681	7.77441	8.00707	8.48685	7.50846	7.85747
AT1G21640	6.95666	9.44963	8.60679	8.33372	7.58156	7.24191
AT1G21660	9.09184	8.02431	10.025	7.46487	7.47899	8.10608
AT1G21670	5.88222	10.2066	6.6911	8.61622	10.1951	7.61683
AT1G21680	5.80939	10.9738	7.82856	9.23523	8.55193	8.29153
AT1G21690	7.13704	7.75377	8.87454	7.73315	7.98302	7.53151
AT1G21700	7.70686	7.55089	6.18165	9.72591	9.49966	9.82452
AT1G21710	7.07552	7.47028	6.3179	6.15136	6.82017	6.43217
AT1G21720	6.92821	8.51273	5.73916	8.68895	8.9602	8.94443
AT1G21740	6.58343	6.25403	6.84542	6.74499	7.27858	6.49244
AT1G21750	8.40759	7.65622	5.84524	7.27146	7.24917	6.65016
AT1G21760	8.19858	9.95966	6.66866	8.17097	8.23213	8.41591
AT1G21770	6.15441	7.8289	6.02834	7.21606	9.26008	7.23363
AT1G21780	5.32015	6.84665	5.05901	6.06607	6.39035	5.83448
AT1G21790	8.54091	7.00216	6.87611	7.47502	7.66263	7.3469
AT1G21830	6.80972	6.32151	6.14114	7.71424	7.43617	7.20404
AT1G21840	6.839	7.21486	7.39542	7.32729	7.49495	7.36117
AT1G21880	6.52268	8.31015	6.53498	8.07402	7.35332	6.84943
AT1G21900	6.74424	8.78228	7.29361	9.88081	9.47474	8.73128
AT1G21910	5.83208	6.81345	6.16569	6.36553	5.71566	5.23775
AT1G21920	7.05919	11.2272	7.15144	8.17582	7.46309	9.17344
AT1G21980	6.61881	6.6626	9.03063	6.71112	7.27278	6.97158
AT1G22020	8.04751	7.33773	6.98582	6.95196	7.28319	7.60875
AT1G22030	6.98817	6.18483	6.77707	6.64549	5.81303	6.32344
AT1G22040	5.71413	6.87085	8.13477	7.11933	6.71345	7.61262
AT1G22050	6.35303	8.55503	7.68999	6.12954	5.70217	6.20773
AT1G22060	5.14935	7.67252	5.13548	6.90299	6.48316	7.16238
AT1G22070	6.97361	6.82224	6.11727	7.16626	7.07312	7.26299
AT1G22140	7.4795	8.16044	6.47227	9.66928	9.6571	8.37621
AT1G22160	6.19339	7.48695	5.73979	6.63861	6.2607	7.70245
AT1G22180	5.59517	6.93924	5.72501	6.3154	6.15602	5.61858
AT1G22190	6.41611	9.04908	6.17441	6.53946	7.61472	7.02144
AT1G22200	11.5141	8.6469	6.28473	8.17067	7.7637	8.8492
AT1G22270	6.72362	7.6509	6.34524	8.7562	9.83743	9.23416
AT1G22280	8.28737	8.67949	7.22197	8.38547	8.63255	8.51469
AT1G22300	9.24107	9.27889	7.05729	9.23584	9.29987	8.45405
AT1G22310	5.87038	6.43222	7.81145	6.91188	7.69987	7.10101
AT1G22330	5.22217	6.26296	5.21565	5.19104	4.39569	4.49747
AT1G22340	6.79114	5.97632	7.55248	7.42288	7.27789	7.13087
AT1G22360	5.85854	8.14006	6.16272	6.467	6.14741	5.9739
AT1G22400	6.09545	7.69492	7.73987	6.72903	6.76432	6.47401
AT1G22410	7.30333	10.7423	6.78164	7.12972	7.4837	6.82353
AT1G22430	6.00496	9.53303	6.29461	6.60101	6.30403	6.7476
AT1G22440	5.10524	8.62894	5.93225	6.08843	5.80609	5.80761
AT1G22450	8.45144	9.36382	6.97625	9.87083	10.5453	10.504
AT1G22500	5.34853	8.19592	5.35167	6.60092	6.46474	5.76229
AT1G22510	7.03028	6.14704	6.35058	6.63528	7.28261	6.94488
AT1G22520	7.32335	7.86721	7.57675	8.49003	8.22228	8.43165
AT1G22530	7.46679	8.08001	5.9722	6.17123	5.89374	5.87163
AT1G22540	7.44453	7.77868	7.25542	6.65408	8.73535	8.08834
AT1G22550	7.91789	7.83156	7.39297	8.05407	7.86672	8.87355
AT1G22570	6.70545	7.66337	6.29405	7.84393	6.20162	6.44261
AT1G22590	5.97723	7.46289	6.28464	5.53074	8.75732	5.83872
AT1G22610	5.8289	8.22388	6.66767	8.01791	7.5772	7.47005
AT1G22620	7.22147	7.56728	8.79594	7.56284	7.64763	8.00181
AT1G22630	4.68139	6.96794	5.8368	5.89682	5.32729	5.58723
AT1G22640	6.14006	10.6856	7.98875	8.33391	8.26754	7.0831
AT1G22650	8.19643	6.5219	6.14313	6.9054	6.75453	7.16953
AT1G22660	5.71394	6.77403	7.86123	7.59347	7.02618	7.85102
AT1G22690	5.11884	10.1334	5.82274	6.55811	6.37646	6.39012
AT1G22700	6.43677	8.00559	6.58226	8.97331	7.26901	7.10029
AT1G22710	8.03677	10.1579	6.631	6.87352	6.65971	6.56216
AT1G22730	9.83791	6.96187	9.55642	7.87963	7.60143	8.09406
AT1G22740	6.75042	7.56979	7.42633	7.84921	7.4203	8.02104
AT1G22750	8.17082	9.80542	10.426	7.37979	8.13314	8.03572
AT1G22770	7.56395	8.52454	7.17336	7.09834	7.61686	8.52452
AT1G22780	7.77639	10.6931	6.70163	9.52074	10.033	9.95531
AT1G22790	6.4369	6.91554	6.41931	7.61628	7.77009	8.12791
AT1G22800	8.26049	6.79623	6.80306	7.45504	7.34643	7.26372
AT1G22840	9.29836	9.96044	7.74971	10.4988	10.6561	10.5538
AT1G22850	7.39899	10.3964	6.86085	5.85852	7.42828	6.86063
AT1G22860	6.54542	6.75695	7.08456	6.95698	6.76891	7.48319
AT1G22870	8.549	6.83431	7.85266	7.11128	7.32329	6.97236
AT1G22885	6.86101	6.61175	5.88181	6.23424	6.09857	5.78202
AT1G22890	7.94085	7.43093	7.73308	6.09598	5.55179	5.86847
AT1G22910	7.35591	6.61763	7.04372	7.73409	7.28007	7.20043
AT1G22920	6.48856	7.90119	7.32734	8.13008	8.18113	8.44727
AT1G22930	7.39588	9.57113	9.83969	8.26048	7.90239	8.44787
AT1G22940	7.02827	7.34704	7.0259	6.80362	6.98426	6.99925
AT1G22960	6.87753	5.78883	6.42809	6.88087	6.6514	6.69031
AT1G22970	7.26212	7.45637	6.77633	7.13221	7.67093	7.45908
AT1G22985	7.20222	8.60325	7.38017	9.05413	7.62615	7.91271
AT1G22990	5.67223	7.19288	6.37585	6.16163	5.93572	6.45658
AT1G23010	6.06716	6.75421	6.87686	6.29095	7.25184	6.22707
AT1G23020	6.57524	9.65635	5.82462	6.30016	7.14506	5.91403
AT1G23030	8.79355	7.63878	6.0522	7.22698	6.87664	6.88856
AT1G23040	7.22009	8.06124	6.65199	7.56759	6.38117	6.57155
AT1G23050	6.9439	6.28239	6.50787	6.10887	6.10632	6.48758
AT1G23080	5.45217	7.78635	6.36275	6.46852	6.26005	6.38391
AT1G23090	6.34979	6.87903	6.11588	6.28597	5.97697	6.48264
AT1G23120	6.40763	6.04598	5.64843	7.08196	7.23937	6.35187
AT1G23130	6.71686	10.4445	6.29778	6.9438	6.39451	5.77791
AT1G23140	5.45854	6.77104	6.01519	6.48373	5.88634	6.24547
AT1G23180	8.5516	8.09699	8.28564	8.76509	8.31875	7.90425
AT1G23190	9.65261	10.8292	5.60787	8.25351	8.6996	7.67941
AT1G23200	7.28619	6.03793	7.14608	6.25859	6.69546	6.83009
AT1G23205	5.30553	7.7957	6.25606	5.37057	5.48965	5.99001
AT1G23220	5.82492	8.4516	7.24346	7.5044	7.08253	6.57785
AT1G23230	6.87413	7.50417	6.80505	6.71904	6.9265	8.35063
AT1G23260	6.99127	7.13773	7.14508	6.76772	6.18083	7.24497
AT1G23280	5.45575	6.75824	5.91403	5.75272	7.21034	7.24858
AT1G23310	7.12071	12.5994	6.50345	7.50729	8.03385	9.21646
AT1G23330	7.05955	7.14064	7.48257	8.47936	7.05608	8.11961
AT1G23340	6.35684	6.00251	6.27725	6.3265	5.91248	6.02123
AT1G23360	6.25016	8.37411	7.35762	6.48466	7.63692	7.11266
AT1G23380	5.80167	5.88474	6.32976	6.20318	5.48238	5.3845
AT1G23390	5.07952	12.2926	8.32846	6.58517	7.18535	7.06345
AT1G23400	5.80899	9.43016	7.24435	7.49077	8.47138	8.37202
AT1G23440	6.21113	10.1456	6.39072	7.28401	7.49542	7.35373
AT1G23480	4.65755	6.91625	4.86952	5.41575	5.64451	5.66248
AT1G23490	10.5801	9.91015	6.61293	9.15254	8.64617	8.59261
AT1G23550	7.64397	6.85477	10.1798	8.79632	7.76721	7.48793
AT1G23710	6.10521	7.05894	8.42828	7.06282	6.73618	7.66607
AT1G23720	9.52885	6.36721	7.20135	8.96248	8.51349	8.22614
AT1G23730	8.94837	7.34164	6.8703	8.4737	8.37263	7.92636
AT1G23740	6.59723	12.01	6.53212	6.42373	8.39994	7.27991
AT1G23750	9.49586	6.30646	6.71639	6.70798	7.34255	6.38793
AT1G23760	6.60688	6.02553	8.7011	5.9527	5.95064	5.60078
AT1G23780	7.35002	7.85112	6.96485	9.05497	8.27192	8.67205
AT1G23800	8.64045	7.60324	5.83907	6.2075	6.32246	6.33639
AT1G23820	7.49535	10.2469	10.7305	8.89062	9.60458	8.89489
AT1G23830	6.56737	6.7827	6.27786	7.02033	6.97336	7.0622
AT1G23840	6.6181	6.48357	6.20568	6.77406	7.09043	7.25114
AT1G23850	6.66043	6.16738	6.49976	6.46031	6.54362	6.58104
AT1G23860	6.57852	8.15336	8.16294	8.69928	7.62991	8.00155
AT1G23870	6.23044	7.40331	7.27586	5.61195	6.27989	6.05595
AT1G23880	5.33716	5.69963	5.24792	5.44819	7.03119	5.04517
AT1G23890	7.55231	6.47306	8.29425	7.32334	7.18215	7.54143
AT1G23960	8.48125	10.4317	10.9222	8.96099	8.97599	9.36809
AT1G23980	6.64719	6.32855	6.70499	7.55224	7.48025	7.67764
AT1G24020	6.94467	10.1877	7.14262	9.21662	8.85873	7.68015
AT1G24040	6.19343	7.10982	5.91492	6.41215	6.41111	6.27072
AT1G24050	10.5342	9.32366	8.17957	7.06804	8.04839	7.07011
AT1G24070	5.43471	6.02846	5.71219	6.14628	6.6623	6.79019
AT1G24100	5.85533	9.63476	7.0816	6.78907	7.20251	6.87662
AT1G24120	6.71755	7.15361	6.0938	7.9443	9.08518	8.34644
AT1G24150	5.71048	6.19737	6.45006	6.23901	6.28179	6.76713
AT1G24170	7.38704	8.71595	7.34189	8.05311	8.21301	7.59675
AT1G24180	9.66601	8.25085	10.4037	7.82441	7.61194	7.09363
AT1G24190	6.83624	6.57871	6.31934	7.14618	6.28334	6.28436
AT1G24210	5.95962	5.89244	5.88032	6.96218	7.73622	7.76783
AT1G24260	6.85491	5.48059	5.19732	8.77883	6.85799	7.01816
AT1G24280	6.44623	7.13651	6.84617	7.41551	8.19156	8.032
AT1G24290	7.53431	6.82248	6.81077	7.43248	7.34575	7.68257
AT1G24310	6.32795	6.74363	6.72758	7.37501	7.29807	7.78905
AT1G24330	8.74686	5.65723	6.42712	8.06284	6.28781	6.30684
AT1G24340	6.81326	8.38345	6.90482	7.48597	8.27752	7.45165
AT1G24350	8.08728	7.48035	6.42356	7.15001	6.25203	7.56332
AT1G24360	7.73485	10.8482	6.58609	9.44427	10.9955	9.67586
AT1G24400	9.319	6.78676	6.10399	7.04107	8.05906	6.96202
AT1G24430	7.15028	6.15467	6.97095	7.07682	6.96443	7.43357
AT1G24440	8.51979	9.51617	11.52	7.56836	7.77585	8.32173
AT1G24450	6.31211	6.71279	6.90582	6.94474	6.43781	7.59748
AT1G24460	7.77635	8.09336	6.87136	9.23606	8.6465	10.0228
AT1G24490	5.50175	7.97651	6.63133	6.45061	6.82592	6.61689
AT1G24510	7.78704	9.50206	5.88244	7.84711	8.2548	8.06779
AT1G24520	13.4519	6.65113	7.57675	6.88998	7.02142	6.95476
AT1G24530	7.69816	8.07555	10.5676	6.75868	6.18853	7.19775
AT1G24560	8.13083	8.09798	6.57558	6.05008	7.43941	6.39477
AT1G24610	8.69681	8.33021	6.51343	7.73208	8.04982	7.85933
AT1G24625	7.09681	7.57771	6.06887	7.02083	7.04841	7.10787
AT1G24706	6.52547	7.53458	6.12999	6.81928	7.66868	7.61403
AT1G24735	6.7595	6.38232	6.77553	6.52357	6.41843	6.23025
AT1G25230	4.70679	7.96818	5.609	6.10781	5.79299	5.84451
AT1G25260	7.33154	9.2291	7.40206	8.4698	9.47023	9.5085
AT1G25275	6.04639	9.29727	6.18743	6.5691	6.87589	7.5438
AT1G25280	6.61912	8.51502	5.6447	7.83208	10.0106	7.62029
AT1G25290	7.42021	7.84241	6.71823	7.75936	7.64623	8.0518
AT1G25320	8.39571	7.5603	8.05832	6.56002	6.31986	7.18489
AT1G25350	6.8838	8.88518	8.76128	9.64354	9.48601	9.89872
AT1G25360	7.36467	6.54037	7.30226	7.66677	7.55447	7.59057
AT1G25375	5.67002	7.62575	6.38202	6.92155	7.84074	8.28831
AT1G25380	7.76357	7.71563	7.63823	8.45254	8.42353	8.06346
AT1G25390	6.85065	7.15795	7.39007	7.76112	7.01504	7.53479
AT1G25400	7.96236	7.7803	7.00861	6.86517	6.94333	7.05015
AT1G25420	7.51947	7.59474	6.15617	7.56072	7.73333	7.56899
AT1G25450	5.46284	7.86239	6.02393	7.22833	6.65806	7.0155
AT1G25490	8.80707	8.42168	9.91159	8.01937	7.95482	8.2956
AT1G25500	7.48258	6.86832	11.1787	6.67314	7.28155	6.33701
AT1G25510	6.19658	5.68299	6.07867	7.97741	8.14314	7.74422
AT1G25520	6.6138	9.8861	6.75951	7.56874	8.63884	7.81699
AT1G25530	6.58138	7.30482	6.44991	6.67883	6.85781	6.72382
AT1G25540	9.227	7.83798	7.79235	7.90453	7.73571	8.75212
AT1G25550	6.66593	9.40986	7.67944	8.25377	8.25859	7.70844
AT1G25560	5.81661	8.41417	7.82659	6.90333	6.03044	6.31962
AT1G25570	6.61208	6.83856	7.21212	7.14103	6.7276	7.02491
AT1G25580	6.39311	6.3738	7.49029	7.14255	7.10177	7.59124
AT1G26090	6.28789	7.83919	6.89565	8.03117	9.25339	8.57914
AT1G26100	6.33412	7.12428	6.72764	7.61027	7.30667	7.50122
AT1G26110	6.57133	10.5524	7.81875	8.57207	9.22771	10.1059
AT1G26130	9.21939	6.22599	8.82009	7.0834	6.83246	7.90734
AT1G26150	6.54388	8.31138	5.42063	8.19999	7.28137	6.93519
AT1G26160	6.51113	7.89044	5.73911	6.05139	7.12825	7.27904
AT1G26170	6.8303	7.47009	6.38267	7.82144	8.45	8.66333
AT1G26180	8.82521	7.59966	8.90953	7.25544	7.73805	8.27974
AT1G26190	6.80382	6.13413	7.62346	7.51796	7.23768	9.04041
AT1G26210	6.24819	5.89248	6.36861	5.39992	6.33646	5.17304
AT1G26230	6.17816	8.16725	5.4181	6.17232	7.45242	6.58438
AT1G26270	6.66413	8.38286	6.04279	7.16226	6.85669	7.50684
AT1G26300	7.50379	5.86055	5.97658	5.7643	6.59318	6.84102
AT1G26340	6.22255	6.81083	6.76141	8.32104	8.93171	8.52285
AT1G26370	6.73226	6.95833	6.60832	7.07492	7.19212	7.69008
AT1G26380	6.63413	6.47388	6.03114	7.43385	6.44979	6.62166
AT1G26440	6.40112	6.86679	6.32797	6.79046	6.52979	6.26798
AT1G26450	6.32334	6.16107	5.84647	5.65196	5.97983	5.39272
AT1G26460	7.1038	8.3103	6.56636	7.10796	7.50906	7.54179
AT1G26470	7.55403	6.72134	6.29252	8.6723	9.63109	9.69395
AT1G26500	5.95734	6.00181	6.59761	6.75187	6.82953	6.04779
AT1G26520	6.52853	6.15545	6.25463	7.27897	6.63819	7.29855
AT1G26550	7.44485	9.09279	8.31643	8.88667	10.03	9.44309
AT1G26560	8.36977	10.4726	6.651	8.41874	8.57453	7.54363
AT1G26570	7.8472	6.93553	8.58142	9.52923	7.60086	8.18912
AT1G26580	8.8627	9.09132	8.65634	8.15012	8.9913	9.06898
AT1G26630	11.5674	11.7433	9.14642	11.0121	11.1148	11.179
AT1G26640	6.92333	7.9241	5.1226	8.67152	8.47503	8.43292
AT1G26650	7.01952	8.74706	6.67169	7.54832	7.3453	8.05092
AT1G26660	7.8777	7.12689	9.57551	7.00341	7.99175	8.51322
AT1G26665	7.78348	7.37554	8.02029	7.60581	6.08634	7.62627
AT1G26670	9.69156	10.0993	6.95547	10.2556	9.76563	10.0121
AT1G26690	6.66019	6.43226	5.97932	8.8245	8.38303	8.78959
AT1G26730	6.39336	6.37979	6.75697	6.32745	6.32471	6.55281
AT1G26740	6.63121	7.22695	6.35553	7.55063	8.74016	8.78531
AT1G26750	7.7782	7.98627	7.42707	7.90062	7.97011	7.99772
AT1G26760	5.72184	6.11511	6.74665	7.42881	7.21267	6.54382
AT1G26770	7.71745	7.68693	6.80126	6.81619	6.49643	6.79245
AT1G26800	6.72745	8.78979	7.41871	7.52333	7.05727	6.75853
AT1G26820	6.52639	6.89482	6.43498	7.20626	6.53024	7.59986
AT1G26830	8.40114	7.97139	8.89072	9.37126	8.57616	9.31082
AT1G26840	10.3209	6.14454	12.3711	7.3034	6.7789	6.9342
AT1G26850	9.74842	9.88209	10.4788	9.97947	10.0328	10.1818
AT1G26880	8.55101	10.8501	8.22911	10.5648	11.0047	10.9657
AT1G26900	6.48347	6.41175	7.30435	6.03164	5.99608	6.15692
AT1G26910	8.28681	9.39451	8.57742	9.42853	9.89634	9.64901
AT1G26920	6.12675	9.57271	7.14787	8.75774	9.4268	7.94727
AT1G26930	5.28637	8.04136	6.68931	6.76887	6.82041	6.00605
AT1G26940	5.62048	6.10842	6.41389	6.31007	6.73411	6.16739
AT1G27000	7.4761	9.68043	6.15881	7.12021	7.99096	6.78439
AT1G27030	5.60299	8.26549	5.59247	5.86745	5.99616	6.1121
AT1G27050	6.43148	6.80392	6.239	7.79931	7.25721	8.11095
AT1G27060	6.71736	5.74034	6.40831	7.10506	7.91448	7.14101
AT1G27070	6.6777	6.32646	6.10447	6.07086	5.61702	6.16336
AT1G27090	6.7803	9.75575	6.51464	8.80834	8.95301	9.75916
AT1G27100	6.87894	9.78429	6.57347	7.52806	7.59073	6.52542
AT1G27120	6.63939	8.61672	9.29789	11.7576	7.80066	9.4615
AT1G27130	5.93832	9.02248	6.45382	7.40207	9.25879	7.24628
AT1G27140	6.14464	6.15781	6.13761	6.12732	6.30762	5.73304
AT1G27150	6.99474	9.61672	8.13617	7.33588	7.85437	7.94646
AT1G27190	7.26693	7.82868	6.76859	6.33495	6.8523	7.23209
AT1G27200	6.31577	8.13437	9.21343	5.44802	5.80783	6.90565
AT1G27210	5.63374	7.07234	6.80255	6.06377	6.524	6.24789
AT1G27290	9.68	9.01222	8.94403	7.57336	7.29541	7.58581
AT1G27300	6.69366	7.78208	6.43488	7.42809	8.22626	7.246
AT1G27310	8.05714	6.91343	5.87179	6.71085	7.50325	7.01849
AT1G27320	6.60065	7.28028	6.43819	7.2009	6.52342	6.64038
AT1G27340	7.83986	8.26918	7.60474	7.48552	7.84456	7.58511
AT1G27360	6.28064	6.58783	6.73467	6.64313	6.61498	6.66432
AT1G27370	6.94355	6.19795	6.59827	6.35072	6.59294	6.50386
AT1G27385	7.36343	9.97471	9.08617	9.11405	8.93285	9.96717
AT1G27390	7.30523	8.47206	7.41653	8.81681	9.85282	10.0127
AT1G27400	7.49676	9.80373	5.48059	10.6517	11.1261	11.1807
AT1G27410	7.31278	5.75044	7.05489	6.90463	6.5189	6.80379
AT1G27430	6.6454	6.72037	7.84765	6.09959	6.68348	7.15257
AT1G27435	7.50394	8.13083	7.30867	8.80919	10.1697	9.0657
AT1G27440	6.75279	6.06065	6.20154	7.65173	6.96135	7.16002
AT1G27450	7.7467	10.3224	7.92963	9.32918	10.5417	9.55833
AT1G27460	6.90016	7.34392	7.08858	7.34394	7.92542	7.97554
AT1G27480	5.11509	9.66196	5.36575	5.36782	5.28521	5.69449
AT1G27510	6.55689	7.86059	6.56491	6.63033	6.45413	6.10707
AT1G27520	6.78124	8.68284	6.40575	7.51332	8.42584	8.75974
AT1G27530	9.19789	8.72007	6.73688	8.78515	8.92139	8.6878
AT1G27590	6.01773	5.9489	7.30223	6.9733	6.72523	6.70298
AT1G27595	6.69832	6.2739	6.56948	6.68035	6.97286	7.13753
AT1G27600	7.02066	6.70763	5.92362	6.26281	6.5799	6.08751
AT1G27620	7.58861	6.01568	7.25382	10.1216	6.34062	7.44571
AT1G27630	8.68737	7.03755	7.14208	7.28979	7.19628	6.98931
AT1G27640	7.78902	6.60543	7.14035	6.6828	6.79552	6.51522
AT1G27650	7.09221	6.15272	6.14503	5.41738	5.20337	5.70009
AT1G27680	6.69704	7.28114	7.19594	6.10598	8.01576	7.09786
AT1G27690	6.04686	6.79342	6.26318	6.7228	6.94738	6.55358
AT1G27700	9.41403	6.93385	9.63958	7.09327	6.73692	7.85619
AT1G27730	6.54322	6.72732	5.4224	5.99397	5.34937	5.85053
AT1G27760	7.45789	7.70762	8.34658	5.31179	5.2065	5.61897
AT1G27770	6.06156	9.49966	7.41554	7.43821	7.02737	7.58048
AT1G27850	7.76763	7.34832	7.53137	7.6295	7.32773	7.67292
AT1G27880	7.73112	5.99348	8.06111	6.19251	7.50521	6.31102
AT1G27900	6.69252	7.69821	7.7222	7.80495	7.79072	7.82397
AT1G27910	7.03015	6.68374	5.71762	6.49092	6.40537	6.38765
AT1G27930	8.289	9.56775	6.25279	6.8199	6.20408	6.77327
AT1G27950	6.86222	9.96882	5.42824	9.27773	11.0983	8.81154
AT1G27960	6.82147	6.14086	6.50199	7.16547	7.42943	7.47762
AT1G27970	9.37743	7.67167	7.66839	7.23295	7.2517	6.73027
AT1G27980	6.5342	8.18142	6.6	7.46445	8.57762	9.39114
AT1G28010	6.45318	5.97113	5.44751	5.43879	5.67002	5.50117
AT1G28040	9.19109	8.62473	8.96982	8.7368	8.01074	7.96223
AT1G28050	6.85342	5.76141	6.64971	6.83507	6.55607	7.16398
AT1G28060	7.83892	9.43804	9.71333	8.89547	9.45525	10.2357
AT1G28070	8.12226	6.47058	7.20797	7.50061	7.0473	7.26101
AT1G28090	7.1142	5.98043	6.06597	6.2488	5.82284	6.36562
AT1G28100	6.34168	6.91144	6.15449	8.40506	6.90386	7.13083
AT1G28110	5.90594	7.0542	6.55953	6.45142	6.47991	6.25491
AT1G28120	6.97411	8.94826	8.92531	8.29841	8.74058	9.5761
AT1G28130	5.43298	8.35819	6.17304	5.57299	5.63318	7.12664
AT1G28140	6.02521	9.77058	6.20264	6.93053	8.42672	8.45657
AT1G28150	5.9369	8.59432	6.62563	7.86428	7.19722	7.36597
AT1G28200	8.48502	8.44789	8.99928	9.80464	8.72335	10.1794
AT1G28210	7.18256	7.24411	7.51	8.87518	8.30034	8.75519
AT1G28230	6.9569	7.39828	6.68015	7.65787	7.29276	7.56903
AT1G28240	7.4138	7.19333	7.35329	6.90186	6.34468	6.16784
AT1G28260	8.30537	7.27195	7.42356	8.98723	8.65526	8.31793
AT1G28280	5.41901	7.56854	5.46328	6.59708	6.94723	6.58494
AT1G28290	5.70999	11.3008	5.99778	10.1975	8.71556	7.0998
AT1G28320	7.26027	7.21343	5.94592	7.13175	7.32492	8.05343
AT1G28330	6.72458	6.90208	6.63677	6.89364	6.86642	6.23501
AT1G28340	5.68805	8.49265	4.98179	5.92545	5.73801	5.9091
AT1G28370	6.95016	6.30065	6.81542	7.49284	7.03208	7.19167
AT1G28380	8.17062	8.24021	7.66334	6.59533	7.43444	6.78496
AT1G28395	7.19688	7.15424	6.22578	8.14651	9.30046	9.32058
AT1G28400	5.90903	7.25767	4.53604	5.78019	5.78741	5.77065
AT1G28410	7.08672	6.98485	6.84398	7.59338	8.78544	8.87397
AT1G28420	6.93373	7.60401	7.28377	7.38761	7.64803	7.2301
AT1G28440	6.24636	9.02894	6.16912	5.96999	5.69215	5.98063
AT1G28480	6.03963	6.25277	7.55408	7.20381	6.98763	6.75982
AT1G28490	7.55142	7.21832	6.54781	6.19826	6.30059	5.44847
AT1G28510	6.64424	7.29385	6.56768	8.03567	7.97947	7.95801
AT1G28520	5.6861	7.58773	5.9091	7.36688	8.1099	8.44114
AT1G28530	5.60515	7.52168	5.48918	7.78155	8.70225	8.6666
AT1G28540	5.81142	7.15164	5.92524	6.88491	7.87305	6.88065
AT1G28560	6.27681	5.90821	6.37413	6.80732	7.77762	7.32052
AT1G28570	6.92982	6.50571	7.14511	7.27652	6.91507	7.20951
AT1G28580	6.42371	10.2923	6.82249	7.90502	7.51058	7.48147
AT1G28600	7.28521	8.51605	7.2272	7.17055	6.70165	7.07474
AT1G28680	5.27379	8.14085	5.69834	6.05927	5.84902	6.47535
AT1G28710	9.57206	6.68424	8.20984	11.3363	7.38874	8.27711
AT1G28760	6.58355	6.16939	6.44786	6.69414	7.14558	7.0842
AT1G28960	10.8303	7.2211	10.0033	6.60687	6.94424	6.88627
AT1G29050	6.01078	7.78577	6.72193	6.41101	5.88908	6.53978
AT1G29060	6.62435	6.79795	7.61636	9.29034	9.04953	8.11647
AT1G29070	6.52394	9.85319	6.75874	6.85217	7.86313	7.64867
AT1G29120	8.88085	8.3003	6.80864	7.76698	7.57948	7.2994
AT1G29150	7.57727	9.73738	8.92856	10.2171	10.2245	11.0121
AT1G29160	5.49392	6.0352	6.58342	5.99249	5.5071	5.31124
AT1G29220	7.18087	7.11564	6.26746	6.77784	6.74059	6.46662
AT1G29240	6.20211	6.34794	5.78677	6.99667	7.11863	8.40785
AT1G29250	7.67492	10.0815	8.06303	8.52817	8.64204	10.2829
AT1G29260	5.67167	10.4808	6.31074	8.28352	9.67259	8.6232
AT1G29280	6.65594	9.20875	7.27805	7.02193	7.02519	7.24977
AT1G29310	9.71467	8.14121	6.58407	11.2182	9.67477	8.76945
AT1G29330	7.84825	6.83742	7.31413	7.10735	7.54438	7.08448
AT1G29340	9.52745	9.95267	9.38027	9.5116	10.4807	8.85612
AT1G29390	7.46464	8.30977	8.05209	8.28203	9.29832	8.42659
AT1G29395	7.32706	8.34427	6.37004	5.79237	6.8822	6.76117
AT1G29400	6.60511	7.47553	7.53427	5.56136	5.0731	5.49374
AT1G29440	3.72048	6.70437	4.01614	4.39434	4.81187	4.88167
AT1G29450	5.45268	6.83371	5.61116	4.97214	4.73162	4.28686
AT1G29460	4.65589	6.57688	5.14623	3.9187	3.60887	3.13041
AT1G29470	6.5109	10.6266	6.56466	8.153	9.36875	8.88928
AT1G29500	4.55354	6.69007	6.40399	5.98263	5.51754	5.46864
AT1G29510	4.30773	7.83762	4.81847	5.58629	4.96482	5.71489
AT1G29530	7.42742	7.73511	7.3118	7.95502	7.77721	7.62782
AT1G29660	5.59592	9.23634	5.79492	6.67224	6.15246	6.59158
AT1G29670	6.43816	10.2142	5.5456	8.48761	7.76308	8.31945
AT1G29690	7.55639	7.09828	7.82453	6.98898	6.51588	6.43743
AT1G29700	5.63433	8.4438	5.74006	7.15517	7.07214	7.47732
AT1G29710	5.48344	6.80706	5.22945	6.5061	7.4181	8.81142
AT1G29720	5.54706	6.67748	5.4923	6.90801	6.89534	7.05004
AT1G29750	9.59033	7.13676	10.217	7.55565	7.44887	7.93191
AT1G29760	8.50773	8.23035	10.2141	8.35617	7.19463	7.58985
AT1G29790	7.32148	8.34437	7.5065	8.0142	7.78688	7.60638
AT1G29820	5.94258	6.85256	6.86081	6.96155	6.11588	7.19391
AT1G29850	8.4975	9.84828	9.38414	8.91881	8.93029	8.20282
AT1G29880	7.29642	9.65195	6.89834	8.72785	9.42341	9.58359
AT1G29900	7.17563	10.1192	6.60212	9.21354	10.187	10.4141
AT1G29940	6.72112	8.67051	8.36188	9.12219	8.71608	10.136
AT1G29970	11.0098	10.1605	8.55682	7.79889	8.05303	8.37386
AT1G29980	6.939	7.75783	6.99121	8.37101	8.4079	8.38542
AT1G29990	6.27545	8.28257	7.67135	8.18402	9.37623	8.40058
AT1G30000	8.15948	8.42515	7.21912	6.96342	6.96707	8.25397
AT1G30040	6.58921	6.29533	7.70338	8.95095	7.161	7.75871
AT1G30070	7.25016	7.89474	7.92367	7.70765	8.52735	8.82791
AT1G30090	6.16619	8.35044	7.98062	6.76437	7.60921	7.67641
AT1G30110	6.26669	6.24782	6.82248	6.8975	6.67409	6.55841
AT1G30120	9.07166	10.795	5.82023	9.6176	9.63162	8.43819
AT1G30130	6.87091	8.24437	9.267	7.53453	7.46829	7.61404
AT1G30200	7.79707	7.41381	8.15867	7.10801	7.1726	7.37783
AT1G30210	6.1711	6.25727	6.25154	6.63228	6.18627	6.58212
AT1G30220	7.93371	6.86055	7.82789	8.82671	9.021	8.70558
AT1G30240	6.09064	7.17793	5.78947	6.99071	7.74066	7.80523
AT1G30260	5.28623	6.18456	5.51082	5.5957	5.02985	6.04131
AT1G30270	8.2745	7.39136	7.96686	6.87319	8.16009	7.354
AT1G30290	7.16719	6.90795	5.9152	7.22365	7.92705	8.1229
AT1G30300	7.24437	7.13939	7.94671	8.14607	8.19371	9.09313
AT1G30330	4.94326	7.61274	5.27856	5.68424	5.60252	7.73074
AT1G30360	5.84388	10.4665	7.48554	7.37391	5.77988	8.4863
AT1G30370	6.0403	5.69542	6.78083	6.15041	6.37011	6.51398
AT1G30380	6.96211	13.3049	7.05458	9.29109	11.2355	10.5123
AT1G30400	7.1378	8.82675	7.78324	7.18842	7.09781	7.81086
AT1G30440	4.58795	8.92136	5.93534	6.34635	6.21569	5.94323
AT1G30460	6.68071	6.0477	6.59311	6.57985	6.41867	6.52406
AT1G30480	6.29431	7.36007	8.97797	6.48213	6.40851	7.04156
AT1G30490	6.74223	7.22527	6.32485	7.96308	6.5832	6.71043
AT1G30500	6.78617	7.36789	6.58202	6.88291	6.87205	7.75853
AT1G30510	6.82318	8.88015	6.36088	7.6919	8.12704	9.27871
AT1G30520	6.79184	9.7941	8.14804	7.48685	8.10441	9.05926
AT1G30530	5.35823	8.52446	5.94421	7.22302	7.10397	5.37915
AT1G30540	8.05832	6.62015	6.76972	6.97696	7.27054	7.20687
AT1G30550	8.00021	6.1167	7.16498	6.38754	6.51703	7.14666
AT1G30570	6.05437	6.68413	5.96834	6.01228	6.12222	5.92144
AT1G30580	7.25676	7.25482	6.33322	6.54957	7.37336	6.7589
AT1G30600	6.49595	6.66878	6.41736	7.30597	7.13723	7.33642
AT1G30610	6.21747	8.53805	7.2078	7.24045	8.98689	8.44243
AT1G30620	8.26464	7.21464	7.05678	11.5205	7.84365	8.835
AT1G30630	7.81117	8.64679	6.62999	10.6017	9.33591	9.6772
AT1G30640	7.43507	6.27677	9.45868	9.13893	6.44617	8.2648
AT1G30690	6.27737	7.04485	6.03067	6.62486	6.45197	6.46421
AT1G30700	6.371	6.21407	5.65991	5.5895	5.19416	5.73914
AT1G30810	8.80855	7.36501	10.3919	6.54303	5.97366	5.99353
AT1G30820	8.07717	8.24201	11.0147	6.83432	7.81655	6.9725
AT1G30825	6.58802	7.26686	7.34554	7.62816	8.85493	7.92445
AT1G30840	6.68195	6.57131	8.09114	7.51217	7.37173	7.43337
AT1G30870	6.75698	6.58226	7.07485	6.23309	6.51915	6.531
AT1G30880	7.33454	11.1275	10.0331	11.0339	11.4167	11.0297
AT1G30890	7.89682	9.10834	10.1322	8.3001	7.9073	7.775
AT1G30900	5.93467	7.30572	7.95977	6.07499	7.88123	7.17747
AT1G30910	7.16246	8.62791	6.15564	8.49773	9.01002	9.51102
AT1G30960	5.52575	7.23742	7.42762	7.73667	8.32458	8.20815
AT1G30970	8.06612	6.74428	7.26535	7.6252	7.53602	7.61957
AT1G31010	6.80044	7.20755	9.69266	8.37668	7.53428	8.8971
AT1G31020	6.39795	6.12002	7.47409	5.75443	6.87043	6.39988
AT1G31050	6.15339	7.59961	8.00914	7.38414	7.04793	7.07467
AT1G31120	8.05257	7.46459	8.56121	7.30741	6.61716	7.17022
AT1G31130	5.92184	9.78552	6.73793	7.43239	7.41834	7.06474
AT1G31150	6.24343	6.05388	6.03157	7.10757	7.07821	7.2085
AT1G31160	6.8094	7.11131	7.72289	6.53811	6.89921	7.29107
AT1G31170	5.31626	7.8703	5.74737	6.64497	6.61938	7.0677
AT1G31190	7.33411	8.78755	7.44411	6.82709	8.43961	7.33512
AT1G31200	6.05485	5.94302	6.24505	6.45499	6.69155	5.73177
AT1G31220	7.06914	7.03217	6.66039	6.50497	6.49531	6.71947
AT1G31230	6.697	8.69151	6.99002	7.90225	9.35734	9.77508
AT1G31280	6.59723	6.13962	6.14523	8.12914	7.51607	8.82902
AT1G31290	6.95353	6.08685	6.07673	6.76797	5.81204	6.49648
AT1G31300	7.5695	7.24489	7.26927	7.18276	6.92467	6.82992
AT1G31320	5.22949	6.46957	5.71628	5.6244	5.97326	6.03274
AT1G31330	7.19027	12.1699	6.53991	8.96625	10.4194	9.84937
AT1G31335	7.37676	6.87677	7.38826	8.61759	8.39312	8.89787
AT1G31340	7.91236	6.85714	5.75762	6.54318	7.60588	6.85399
AT1G31350	7.02058	7.29501	11.1805	6.39751	6.88048	7.49876
AT1G31360	6.05055	5.64879	8.93119	6.26847	5.70634	6.56153
AT1G31410	7.27209	7.56535	9.42474	7.40552	7.84053	8.33492
AT1G31420	6.33374	9.30598	6.39506	7.82519	7.79142	8.49062
AT1G31440	7.01485	8.2766	6.74743	7.15793	7.08072	7.30755
AT1G31460	6.2067	5.00005	5.61953	5.72808	6.15815	7.54991
AT1G31470	8.601	5.56294	6.02641	7.83983	7.62337	8.43458
AT1G31480	5.46485	6.50498	5.35553	6.64133	5.51074	6.56647
AT1G31500	6.20881	7.05447	5.77361	6.68686	7.04787	7.51315
AT1G31550	6.05939	7.15795	6.13812	8.80664	6.85871	6.23686
AT1G31580	5.50789	10.5096	5.55988	6.54129	5.81219	6.35708
AT1G31600	6.97952	7.19267	7.06059	7.09165	6.81795	6.76962
AT1G31650	4.91787	6.71041	5.62897	5.25406	5.12614	5.64009
AT1G31660	6.1557	8.96502	6.31757	6.81618	7.1876	7.29626
AT1G31710	6.48311	7.20793	6.72482	6.83279	6.70098	6.79977
AT1G31720	6.37412	6.09855	6.65747	6.99678	7.00451	7.13505
AT1G31730	7.27281	6.80854	6.66124	7.06272	6.62313	6.75337
AT1G31770	5.59289	6.42678	5.47555	5.8729	5.73745	5.81843
AT1G31780	7.95721	7.40521	9.30174	7.77482	7.59968	7.78119
AT1G31800	5.81968	9.87461	5.34509	6.50006	8.91768	7.8183
AT1G31810	6.30904	7.67687	5.19196	7.57409	7.52003	7.58637
AT1G31812	8.70907	9.96555	7.9631	8.71872	11.1261	9.19554
AT1G31814	7.97044	5.89005	7.96211	6.47823	5.51958	6.01057
AT1G31817	7.32288	7.18819	7.13775	7.28314	7.96942	7.76193
AT1G31820	7.49658	8.36394	6.46944	7.55826	6.77659	6.85372
AT1G31830	8.03334	7.14006	9.34195	7.10598	6.80771	7.2759
AT1G31850	6.78716	6.99831	6.90345	6.94789	6.72074	7.34594
AT1G31860	6.10413	8.29336	5.73779	8.08668	9.32473	9.73067
AT1G31870	7.18203	7.62411	7.25779	7.58879	7.79642	7.94255
AT1G31910	8.89451	10.5859	12.2091	7.78498	9.81689	9.14242
AT1G31920	5.0817	7.51501	5.78274	6.1466	6.28198	5.84987
AT1G31930	6.19535	7.21573	5.92869	5.95205	5.92051	5.93724
AT1G31940	7.28083	7.40894	5.74778	6.68125	6.70497	7.12089
AT1G31970	6.99707	9.92953	8.67802	7.5176	8.66874	8.46732
AT1G32050	7.45624	10.7498	10.4067	8.80905	8.0799	9.12991
AT1G32060	5.71043	12.0615	5.52791	7.14419	7.89363	8.87253
AT1G32070	5.07072	9.07902	6.44675	5.53506	6.50434	5.2794
AT1G32080	6.757	10.7149	6.72779	7.57115	7.57916	8.72378
AT1G32090	5.83564	6.71521	6.61564	6.23417	6.59341	5.95335
AT1G32100	4.62276	6.84131	5.45566	8.65074	11.431	8.28094
AT1G32120	7.5109	6.52044	6.23692	7.17425	7.20467	7.2389
AT1G32130	8.37048	8.24112	9.81279	7.36892	7.75363	8.12624
AT1G32150	7.0939	6.70089	7.23142	7.73024	7.60929	7.57076
AT1G32160	6.04737	9.15795	5.98203	6.65251	7.73408	7.63242
AT1G32170	10.0181	7.17267	6.60793	9.76714	6.94835	7.59285
AT1G32190	5.81695	6.71878	5.94656	6.81308	6.84364	7.11633
AT1G32200	5.84251	9.07083	6.6157	6.48002	8.92979	7.17495
AT1G32210	8.22558	8.71894	9.25239	9.46423	9.71315	8.77653
AT1G32220	9.62139	9.69547	6.23165	7.8769	8.35071	7.07209
AT1G32230	8.11817	9.68099	8.92167	8.31958	8.63865	8.50187
AT1G32260	7.1694	6.08962	6.31553	6.31721	6.04783	6.18133
AT1G32290	7.71021	7.5727	8.32221	9.30462	9.53099	9.11279
AT1G32310	7.35437	7.38302	8.25353	7.85316	8.08639	7.85977
AT1G32340	6.33042	6.97003	5.86831	8.45148	8.00106	6.23067
AT1G32350	3.97641	6.9138	5.6482	6.622	5.41829	5.55371
AT1G32360	7.52908	7.85708	7.01323	6.00587	6.09196	5.88724
AT1G32400	9.84928	10.3118	10.0464	7.74615	8.22156	8.16018
AT1G32410	8.37594	7.92519	7.75723	8.59001	7.81075	7.8309
AT1G32440	7.00677	8.87085	8.28651	7.80367	6.93767	6.67623
AT1G32450	5.57449	9.80212	6.817	5.86312	6.27291	6.26164
AT1G32460	10.2671	9.83509	8.19748	10.1184	9.86368	9.04939
AT1G32470	7.29733	10.0276	6.87326	7.06031	7.07765	8.21441
AT1G32490	7.39	7.36737	9.32653	7.18073	6.88441	7.27101
AT1G32500	6.64963	8.57903	6.40808	6.78706	8.09677	8.01246
AT1G32520	7.4167	10.0342	9.62431	7.58297	6.36987	8.20121
AT1G32530	8.10059	7.53059	10.1506	8.03572	7.59251	8.41904
AT1G32540	5.8353	7.55738	6.58997	6.21999	8.12964	6.34313
AT1G32550	6.44846	8.42261	6.85588	7.98672	7.34451	7.50825
AT1G32580	7.20408	6.71854	7.21832	7.17589	7.75843	7.8203
AT1G32630	5.65554	7.59906	6.1253	5.98918	7.32738	7.22476
AT1G32640	5.65127	8.74846	6.34496	6.14224	6.24003	6.15697
AT1G32690	6.93432	6.87465	9.20216	7.18089	6.85597	6.667
AT1G32700	6.94371	8.61743	6.30322	7.56441	6.77767	6.86985
AT1G32730	7.02414	6.50506	9.51724	8.45722	6.98756	7.29565
AT1G32740	6.54634	6.69048	6.69672	6.68852	6.12792	5.78105
AT1G32750	7.93546	7.75979	7.23333	7.35475	7.86887	7.93133
AT1G32790	6.9991	9.98819	6.90185	8.78004	9.37195	9.45553
AT1G32810	6.38208	7.53442	6.82027	7.13618	6.89557	7.16639
AT1G32860	6.19336	6.06546	7.29005	6.36481	5.61908	6.64159
AT1G32870	7.1067	7.52598	7.19085	6.85691	7.6981	7.73535
AT1G32900	6.42064	9.6101	6.88968	6.73013	7.02895	6.45003
AT1G32920	7.79865	8.1494	6.74425	6.30884	6.9273	7.18903
AT1G32930	6.6946	6.50181	7.00177	7.10431	7.60953	8.22545
AT1G32940	7.46371	7.33642	6.4077	6.96918	7.1171	7.25331
AT1G32990	6.02471	10.615	6.0823	7.60939	9.76211	8.94641
AT1G33030	6.78615	6.197	6.00139	6.43913	6.25366	6.12653
AT1G33040	6.6409	9.82568	6.47	9.0672	10.0159	8.01836
AT1G33050	10.0954	7.7476	6.68808	6.74543	7.00168	8.5606
AT1G33055	6.69677	8.90959	7.22419	6.25884	8.29651	6.14376
AT1G33060	7.34474	6.74336	7.45415	7.41645	6.84667	6.88105
AT1G33080	5.89859	6.02635	6.75431	6.87734	7.69917	7.37697
AT1G33110	6.10836	10.5096	6.27123	5.96	6.788	6.04901
AT1G33170	8.71935	8.13043	6.81519	6.91956	6.67291	6.8912
AT1G33230	7.29397	7.95334	7.03506	7.96045	8.03739	8.38858
AT1G33240	6.28839	7.04672	6.50926	6.51066	6.53463	6.28867
AT1G33250	10.154	8.07187	9.97928	8.19063	7.88312	9.45074
AT1G33265	7.07266	6.50085	6.35786	7.02158	8.69726	8.25457
AT1G33270	7.7738	7.60672	9.52618	8.25394	8.13594	7.98316
AT1G33290	9.05553	9.85592	6.63773	7.83791	7.97018	8.70627
AT1G33330	8.001	8.3161	10.2675	7.88473	7.54642	7.64791
AT1G33340	6.65308	5.72027	7.34678	6.64122	6.8445	6.82463
AT1G33360	8.24536	6.62382	7.54976	6.47501	6.02565	6.18403
AT1G33390	7.03071	6.84558	6.83272	9.82734	7.39903	7.87139
AT1G33400	7.21805	7.37355	7.17953	7.65938	7.3733	8.35586
AT1G33410	6.23403	8.71255	6.69339	7.93648	9.59821	9.87889
AT1G33420	5.79114	7.38226	6.44434	7.06961	7.90422	8.58607
AT1G33475	6.84044	6.09686	6.73829	6.53459	6.48198	6.62524
AT1G33490	5.87565	8.05816	5.80212	7.51428	6.62194	7.67419
AT1G33520	6.82009	7.52933	8.62085	6.76771	5.89071	6.83175
AT1G33560	7.16064	7.76725	6.86716	7.26706	6.99081	8.23375
AT1G33590	5.61737	9.49826	6.54287	7.11009	6.65144	7.17352
AT1G33600	5.51511	8.46375	5.71222	6.69653	5.89696	5.35795
AT1G33680	6.86044	7.13063	7.22821	6.55237	6.66637	6.50098
AT1G33700	6.10388	6.56394	7.02671	6.34373	5.83326	5.81006
AT1G33780	7.53255	8.05195	7.31041	7.72558	7.60506	7.87559
AT1G33790	7.00403	6.42651	6.05162	7.1333	6.76736	6.63101
AT1G33800	5.02295	6.25338	5.56516	5.46622	5.77006	6.33564
AT1G33810	6.90112	8.20712	5.57407	8.2351	9.77483	9.16109
AT1G33811	6.88227	7.60091	5.94868	7.51456	7.08196	6.78931
AT1G33970	4.46512	9.27067	6.07841	5.17352	6.24695	6.54069
AT1G33980	8.66382	7.09901	9.53194	7.46175	7.59772	7.31783
AT1G33990	6.73408	9.4616	6.19016	8.89756	8.51871	8.69087
AT1G34000	6.094	11.1935	6.10326	7.16538	8.72728	8.05771
AT1G34010	6.67362	7.10881	6.59964	7.49793	7.02204	7.49398
AT1G34020	7.21737	7.80732	6.51683	6.70354	6.42294	7.24402
AT1G34030	8.13029	10.1008	6.30454	9.67299	10.3739	10.1204
AT1G34065	6.86437	6.78213	6.99256	7.29296	7.40236	7.63509
AT1G34110	6.70695	6.50041	6.67213	7.13829	6.79336	6.8413
AT1G34120	6.03624	6.41279	6.27773	7.62584	6.74752	8.04114
AT1G34130	6.67794	9.0444	5.50563	6.07139	6.88377	7.53391
AT1G34150	8.54894	6.53723	10.3311	8.20015	6.9745	8.17119
AT1G34160	5.47002	6.51	8.26678	6.25903	6.4791	6.57717
AT1G34190	9.00371	9.91532	7.21273	10.0191	8.90596	10.1207
AT1G34200	6.16031	6.78467	6.77951	6.8778	6.57011	6.64307
AT1G34210	5.86834	8.01968	5.94187	6.73101	6.30603	7.50352
AT1G34220	8.04714	7.5803	7.27901	7.92793	7.8499	7.70846
AT1G34260	7.85263	7.84904	11.8816	6.80936	7.62934	8.04345
AT1G34270	6.301	6.42617	6.13071	8.46094	8.25343	8.73816
AT1G34300	5.90044	7.27789	6.52651	7.55781	6.59166	8.29511
AT1G34310	9.1977	6.82745	8.30969	8.48333	7.66724	8.49209
AT1G34320	6.60002	7.60279	6.93571	6.92823	7.03836	7.24724
AT1G34340	7.22154	7.34342	9.92488	7.13412	7.63581	7.1361
AT1G34350	6.83034	6.55686	6.90737	7.32602	7.8277	7.57936
AT1G34360	7.79878	5.90817	8.07588	6.73849	6.19809	6.72263
AT1G34370	7.44156	9.37265	6.6603	9.03341	8.6461	9.02687
AT1G34380	5.97714	6.58279	6.48912	6.86463	7.85171	6.63482
AT1G34420	6.69021	5.98846	6.46044	7.61896	6.75139	7.34259
AT1G34430	6.78521	10.0889	5.10456	7.81401	9.70118	8.87006
AT1G34470	6.94016	6.94303	7.07033	7.21413	7.34993	7.60659
AT1G34550	6.84029	7.77441	7.60756	7.15522	7.5148	7.12463
AT1G34630	8.51259	7.94787	10.0339	8.93312	8.72453	8.73509
AT1G34640	6.71248	8.02226	6.97531	7.01319	8.28075	7.06884
AT1G34750	5.87266	6.27169	7.06623	6.42024	6.04737	6.3063
AT1G34760	6.20535	6.61546	7.58563	6.08417	5.71131	6.45261
AT1G34770	6.1189	6.2645	8.18525	6.04868	6.59058	6.589
AT1G34780	9.53065	6.39062	6.83899	6.46067	6.28326	6.69454
AT1G35140	5.57073	8.78372	5.71008	5.52542	5.57459	7.14255
AT1G35190	9.14732	8.06999	6.00462	6.75809	7.95398	6.50913
AT1G35220	6.20832	5.91085	7.66592	5.55915	5.73324	6.37125
AT1G35250	7.48139	6.62279	7.92508	6.13606	5.97737	6.47922
AT1G35340	7.37929	8.83016	6.82825	7.46878	7.77492	7.52806
AT1G35350	5.78969	7.41477	6.54781	6.82473	6.50809	6.42433
AT1G35420	6.25881	10.3392	6.54748	7.70583	8.16374	7.5994
AT1G35430	6.78547	6.87312	6.12278	6.91275	6.72175	6.90372
AT1G35470	5.94827	8.05188	7.31345	6.74066	8.0031	7.93615
AT1G35510	7.7077	7.17006	7.37175	7.17372	6.53871	6.5265
AT1G35513	5.44767	8.33803	6.77059	6.57542	8.28931	6.92127
AT1G35550	6.34464	7.98595	6.22624	7.00947	7.46894	7.08715
AT1G35560	7.09672	7.36031	7.25212	7.26453	7.25639	7.44492
AT1G35580	6.67028	9.21686	6.39612	7.29502	7.82666	8.10034
AT1G35612	5.73229	9.60359	9.97349	4.91433	5.41228	4.70523
AT1G35617	7.11371	5.84177	6.85483	8.43136	7.90367	7.84716
AT1G35620	7.33782	9.26148	7.87565	9.54482	9.83665	10.9466
AT1G35670	9.11092	8.04846	6.42899	6.70661	7.29324	6.98187
AT1G35680	7.23431	11.0233	7.3338	9.31042	10.9438	9.48145
AT1G35720	8.74511	10.2985	5.26951	8.35363	11.3623	10.4022
AT1G35780	7.54028	8.64723	7.46454	10.1123	8.75381	8.40142
AT1G36050	11.6208	8.48441	11.3308	8.15732	8.54921	8.90436
AT1G36060	6.01471	6.75688	6.0936	6.05531	6.74615	6.9885
AT1G36070	6.15586	6.81139	6.40248	6.25745	6.47027	6.3596
AT1G36150	7.97	6.23558	6.90934	8.03318	7.67085	8.22134
AT1G36160	6.56521	8.0309	4.71695	6.71282	6.88112	7.0103
AT1G36310	6.84016	8.28337	7.87305	7.45138	8.23274	7.97941
AT1G36320	6.18308	8.18929	6.32342	7.15226	7.94892	7.77664
AT1G36370	8.10058	8.46684	6.47281	7.58285	7.64779	7.99299
AT1G36380	6.77689	7.0578	5.25858	6.38376	7.4496	7.47772
AT1G36390	5.61727	7.51742	5.49256	6.93659	8.46642	7.59771
AT1G36980	8.95072	10.7526	10.2337	9.23991	9.13918	10.0117
AT1G36990	7.80255	6.54742	7.82524	7.2709	6.73667	7.83867
AT1G37130	6.73346	12.228	8.21441	5.80318	5.75552	7.65144
AT1G41830	6.19597	9.27044	6.66345	7.4803	6.36091	8.95207
AT1G42365	6.46428	6.73049	7.69911	8.12197	7.28795	7.63168
AT1G42440	7.63773	7.79287	7.09508	7.74287	8.35092	8.82116
AT1G42470	8.11608	8.57426	9.81152	7.95391	7.66536	8.30139
AT1G42480	7.41191	7.82889	6.469	10.259	9.26226	8.58446
AT1G42540	6.32339	8.26162	7.87374	8.00993	7.17192	7.17517
AT1G42550	6.20114	9.97643	6.0187	5.52113	5.35788	4.64657
AT1G42560	8.0085	5.94273	6.83867	6.53612	6.09103	6.41509
AT1G42960	6.84065	9.75524	5.77975	8.58206	9.2038	8.64065
AT1G42970	6.18202	12.7918	6.27007	6.98653	8.97742	9.74164
AT1G42990	9.3167	10.33	9.07921	9.04354	7.70823	8.08067
AT1G43130	7.38044	8.3375	8.76745	7.24485	7.62204	7.91204
AT1G43160	5.05091	5.54918	4.93819	5.33911	5.00993	4.48311
AT1G43170	9.75304	12.7593	9.08397	10.8764	10.9265	10.6932
AT1G43190	8.41912	8.04905	8.23745	8.76287	8.61512	8.66288
AT1G43560	5.37231	8.32555	5.25119	6.53151	7.58183	8.50612
AT1G43580	5.82374	8.929	6.33759	7.97104	7.80095	8.1663
AT1G43620	6.57357	7.28428	7.75881	5.96692	6.2685	6.38887
AT1G43650	5.85506	6.19737	6.06141	6.3562	5.92802	6.15464
AT1G43670	9.27058	10.7003	10.7406	8.02395	8.87341	8.10757
AT1G43690	8.4845	8.91869	8.70742	8.13324	6.80271	8.10316
AT1G43700	5.70797	9.05101	6.28453	7.1432	7.93952	7.88044
AT1G43710	10.3975	9.41152	11.877	9.12957	9.61928	9.83394
AT1G43770	7.39336	6.02554	7.09753	6.90349	7.16154	7.541
AT1G43790	6.6469	7.55501	7.03167	7.09911	6.78882	6.90831
AT1G43850	5.64336	7.03868	6.74115	6.71542	6.86519	6.72997
AT1G43860	6.88408	7.57714	8.80943	8.56637	8.6304	9.2521
AT1G43890	8.15745	8.10677	9.09223	7.13965	7.38111	8.01932
AT1G43900	6.57467	9.62013	7.64001	9.20504	10.1546	9.38313
AT1G43910	5.99403	6.00262	5.70807	6.84686	6.66294	6.93753
AT1G44000	9.84117	11.6179	7.04617	8.43764	8.75171	7.52363
AT1G44100	8.65519	8.45607	7.75435	6.67917	6.38913	6.2045
AT1G44110	7.3895	6.79474	9.80602	6.99448	8.44754	7.09248
AT1G44160	11.4845	5.96727	9.24982	9.22966	9.73062	9.55428
AT1G44170	7.27511	7.66437	6.50223	9.08557	9.31859	8.27229
AT1G44350	7.93357	7.59354	7.04071	6.77749	7.03065	6.87599
AT1G44446	7.22366	9.80781	6.55109	7.46755	7.02745	7.09815
AT1G44575	7.25362	12.1372	7.38121	8.16911	8.4915	9.18508
AT1G44750	7.31607	8.82798	7.45667	8.9085	8.2856	9.46557
AT1G44760	6.54033	7.89821	6.88558	7.59928	8.0716	7.41962
AT1G44770	7.82001	10.9888	8.81347	8.57513	9.62633	10.1101
AT1G44780	5.94449	6.15896	6.18802	7.16838	5.6214	7.66557
AT1G44790	8.75275	7.86116	8.31256	7.55437	6.70363	7.21706
AT1G44800	6.2612	7.62279	8.54093	6.01961	5.83273	5.74447
AT1G44810	6.17681	8.02712	7.4142	7.53775	7.07011	7.11082
AT1G44835	6.70063	7.69424	8.33918	9.53955	9.51987	9.10151
AT1G44890	7.30385	8.26929	9.62714	8.73962	10.1135	8.81152
AT1G44900	6.20806	6.46727	10.0792	6.73941	8.40818	5.87149
AT1G44910	5.42044	6.9467	5.34962	7.65163	8.19553	8.14029
AT1G44920	6.22274	9.3653	6.7334	8.12705	6.90568	7.40499
AT1G44935	6.15498	5.45624	7.61419	7.73471	7.90228	8.31423
AT1G44960	7.65907	7.13243	7.05976	7.06906	7.19954	7.46392
AT1G44990	6.24763	6.16453	7.78932	6.91785	7.37859	6.87665
AT1G45000	7.10221	9.77695	6.68402	8.73983	8.92171	9.55151
AT1G45050	8.78697	6.0316	6.3956	7.51785	7.65474	7.66148
AT1G45110	6.79695	6.12226	7.15258	7.46379	7.05724	7.30642
AT1G45130	6.27768	8.79173	7.48768	7.89094	8.27811	7.05598
AT1G45145	10.1034	10.7539	7.10353	7.87857	7.32354	7.42549
AT1G45150	6.23453	7.82846	6.81912	6.2074	6.52141	6.77164
AT1G45160	8.51467	7.4961	8.72142	7.31501	7.46397	7.19915
AT1G45170	6.29421	8.32821	9.39035	6.4262	7.62947	7.36928
AT1G45230	6.70085	7.29686	5.59034	6.75219	6.93287	7.57277
AT1G45474	5.99141	10.714	6.56059	8.4958	9.04261	7.76485
AT1G45688	5.53699	7.71015	6.83645	6.27689	6.36884	6.96527
AT1G45976	8.17719	8.80294	9.51943	7.50217	7.47215	7.88101
AT1G47128	7.17169	10.6309	6.63104	7.07087	8.06908	7.88223
AT1G47200	8.51138	7.06519	9.01564	9.05052	7.0246	8.5809
AT1G47210	6.13485	5.51033	6.62337	6.96682	6.84059	6.91259
AT1G47230	7.00021	6.88679	8.20678	8.26755	7.45908	7.75338
AT1G47240	7.99417	7.36958	7.69336	7.54727	7.48692	7.62726
AT1G47250	7.66431	7.86355	7.21524	7.87945	7.84908	7.97875
AT1G47260	7.92795	9.83928	8.56175	8.68734	9.25712	8.59287
AT1G47270	12.9671	7.40058	7.76067	6.98263	7.10826	7.79953
AT1G47290	5.63961	6.47818	5.97741	6.4822	6.2411	6.62789
AT1G47310	6.91798	7.82256	9.14344	8.18758	7.90023	8.07862
AT1G47330	6.27928	6.99843	5.70921	6.65858	8.28343	7.9798
AT1G47340	7.27029	6.78686	6.84294	7.40823	6.95539	6.984
AT1G47380	10.6647	7.16015	11.2298	6.83452	7.20855	7.32326
AT1G47410	5.687	6.75672	6.19021	6.34542	6.10893	5.98762
AT1G47420	9.63391	12.1721	12.5969	10.9678	11.048	10.5048
AT1G47530	5.89181	10.135	6.17748	6.12211	6.67807	6.38112
AT1G47570	7.97476	7.79817	11.4865	6.91689	7.35835	8.23811
AT1G47670	6.41742	7.84337	6.42124	7.99459	6.6003	6.56628
AT1G47710	6.7567	9.44968	7.71394	9.40403	10.2367	10.3717
AT1G47720	6.5703	6.83948	6.91424	7.18352	7.40486	8.09654
AT1G47740	6.56442	7.50431	6.50498	6.51131	6.6102	6.71257
AT1G47750	8.90169	7.61467	7.2202	8.47026	7.98886	8.25318
AT1G47830	7.25745	7.15002	6.02918	7.02379	6.87322	7.02573
AT1G47870	7.2969	6.52353	8.91687	7.52494	7.05723	7.39761
AT1G47900	6.887	7.45765	6.74414	7.53165	6.95952	7.32691
AT1G47960	6.37912	8.607	6.1317	7.16937	8.9203	6.87695
AT1G47970	6.29169	8.334	7.63298	6.64095	7.31641	7.15415
AT1G47980	9.55888	6.04614	6.89152	6.75701	7.05329	7.0213
AT1G48000	6.62498	6.66131	6.81813	6.32165	6.10821	5.86064
AT1G48030	8.85581	11.1879	7.88523	9.57148	11.159	10.4409
AT1G48040	7.06878	5.86829	7.9939	5.62109	5.08449	6.17013
AT1G48050	5.44821	6.80474	6.31347	7.20868	7.43318	7.88977
AT1G48090	7.46902	7.51492	9.56151	8.23606	7.25768	8.46857
AT1G48100	7.89255	7.29411	6.34328	6.53204	6.05355	4.93164
AT1G48110	8.92485	7.16134	8.4441	8.23964	7.66819	7.976
AT1G48120	5.45948	6.6561	6.41091	5.68523	6.41789	5.84675
AT1G48140	7.94963	7.27772	6.99136	10.8903	8.83608	9.81759
AT1G48160	7.12787	7.07163	8.56054	9.23541	9.10001	8.62605
AT1G48170	5.58112	6.30174	5.98544	6.5796	8.14233	7.92233
AT1G48200	6.22878	5.93963	6.99824	5.91095	6.02731	6.79678
AT1G48210	6.10413	5.97502	8.05432	5.94037	5.88242	5.46228
AT1G48230	6.53681	8.32187	7.75961	7.6636	9.13914	8.13053
AT1G48240	8.31258	7.25	5.339	7.33154	6.98762	7.33821
AT1G48260	7.2138	6.77617	7.42786	6.9557	7.29645	7.53272
AT1G48270	6.68426	6.5	8.57464	6.88847	6.50706	6.79989
AT1G48280	5.66121	6.50504	6.34099	6.62742	7.31625	6.85209
AT1G48300	10.7545	12.178	7.75565	7.8726	8.47062	7.93476
AT1G48310	8.15741	6.73184	11.8868	6.38218	6.30692	6.64744
AT1G48320	7.8457	7.73542	6.21425	7.04091	6.79991	6.78841
AT1G48350	6.78199	9.80038	6.6555	8.25091	10.1116	8.72971
AT1G48360	6.89808	6.58961	10.5741	7.06853	7.20255	7.48279
AT1G48370	6.35016	6.86428	6.93966	6.89836	6.92662	6.74716
AT1G48380	7.31768	6.14894	6.06147	6.62008	7.20463	7.45456
AT1G48410	6.20819	10.9369	5.91963	10.8379	11.2261	12.0998
AT1G48420	6.51861	10.3767	5.99586	7.43187	9.36305	8.31633
AT1G48430	5.63939	7.54565	5.81468	5.7308	5.52261	6.36081
AT1G48440	8.49266	10.0608	6.0103	8.06096	8.69624	7.63345
AT1G48450	8.54588	10.0183	9.03757	9.01491	10.2721	8.87324
AT1G48460	6.69698	8.76113	7.24552	8.64469	8.53498	8.80693
AT1G48480	5.01542	8.63841	4.65334	6.61402	6.76785	5.44655
AT1G48520	6.59464	7.81224	6.9866	8.20065	8.19834	7.82008
AT1G48550	6.78252	6.89564	6.49196	7.18552	7.40707	8.35198
AT1G48570	7.38795	8.62355	7.24171	7.4777	9.2211	8.35633
AT1G48610	6.68086	6.39531	6.56498	5.95077	6.25748	6.07926
AT1G48620	6.69482	7.00704	7.31435	7.59626	7.59723	7.13329
AT1G48630	8.18112	10.5996	9.72412	8.52468	9.41254	8.92453
AT1G48640	6.27091	6.08028	6.75841	6.19119	7.32761	5.79642
AT1G48650	5.71542	7.36521	6.41728	6.08532	6.16858	5.90626
AT1G48750	6.99707	8.0121	7.37816	8.40458	8.29971	9.32748
AT1G48760	6.21061	6.40832	5.68413	6.67697	6.28969	6.10902
AT1G48790	8.45019	8.90714	10.7215	8.30156	7.73795	8.75138
AT1G48830	7.91979	10.6723	6.81948	11.044	11.6073	11.2588
AT1G48840	5.0577	7.24403	6.85714	5.90183	6.62767	7.18249
AT1G48850	9.02071	8.76119	7.73411	9.06905	9.59448	9.1523
AT1G48870	7.02085	6.28668	8.64802	6.47007	6.53383	6.428
AT1G48880	7.43248	6.70114	6.87688	7.03975	7.13613	7.10125
AT1G48900	8.19016	8.97969	7.83595	10.0547	9.94943	10.3216
AT1G48920	7.53963	12.0768	8.01747	9.05658	11.0417	10.1568
AT1G48930	6.75549	6.23858	6.15299	6.84387	6.45662	6.62785
AT1G48950	6.35849	5.30789	6.8704	9.22488	8.55643	8.67861
AT1G48960	7.25112	6.55542	7.48112	9.60721	8.50104	7.6989
AT1G48970	6.67725	7.02083	7.85899	6.41099	6.88387	7.05388
AT1G49000	6.69456	6.18167	6.53609	5.72248	6.16029	6.07885
AT1G49010	7.19016	7.96751	7.06448	7.38958	7.88175	7.08938
AT1G49040	7.90864	8.08902	10.2523	10.3917	8.3589	8.57448
AT1G49050	6.89246	8.4338	8.59248	7.76647	7.86591	8.86482
AT1G49160	8.1545	6.27463	6.02923	6.73417	7.81499	6.84067
AT1G49180	6.79871	6.77578	6.37436	7.34595	7.16932	7.30067
AT1G49200	6.70542	6.67201	5.98761	7.61443	6.79868	6.93085
AT1G49240	11.1657	10.8867	7.93846	8.1711	8.25131	8.79395
AT1G49300	8.93902	9.2209	12.1888	7.7742	7.68692	8.33784
AT1G49320	6.95348	6.94355	6.33504	7.08826	6.70374	6.94809
AT1G49350	6.2603	6.99565	6.57337	7.56413	7.91514	7.86229
[truncated: 19,181 more rows]

## Sheet: GEB in 11 samples
Table S1G. Present calls for Arabisopsis thaliana genes from in 11 samples.
Locus	Seedling RNA-Seq ave. (RPMs)	Pollen RNA-Seq (RPMs)	cDNAs	ESTs	Gaut's microarrays	Pollen schmid	Seedlings	Sperm	Synergid cells	Central cells	Egg cells	present calls
AT1G17900												0
AT4G07540												0
AT3G43880												0
AT2G15190												0
AT2G10650												0
AT3G42090												0
AT1G36670												0
AT5G59110												0
AT4G07780												0
AT1G41797												0
AT2G06630												0
AT1G36120												0
AT1G58450												0
AT3G42250												0
AT1G56530												0
AT5G35280												0
AT4G07640												0
AT4G04300												0
AT3G32220												0
AT2G06330												0
AT4G08880												0
AT1G41795												0
AT1G36560												0
AT5G51320												0
AT3G29732												0
AT3G29510												0
AT4G20250												0
AT5G35260												0
AT3G51210												0
AT1G37060												0
AT1G52020												0
AT5G37330												0
AT5G37090												0
AT2G05500												0
AT2G30925												0
AT5G06040												0
AT5G35250												0
AT1G65940												0
AT2G16820												0
AT2G14300												0
AT2G21690												0
AT4G03840												0
AT5G27480												0
AT4G07620												0
AT2G17160												0
AT5G36090												0
AT5G35010												0
AT1G43240												0
AT2G12230												0
AT2G16610												0
AT1G32680												0
AT2G23400												0
AT4G13380												0
AT3G31403												0
AT2G06310												0
AT1G51000												0
AT3G32290												0
AT1G43660												0
AT2G10840												0
AT3G42400												0
AT2G16620												0
AT4G03780												0
AT3G55670												0
AT4G03770												0
AT1G26860												0
AT2G12990												0
AT3G04990												0
AT2G24880												0
AT2G15600												0
AT1G23680												0
AT3G31340												0
AT3G30620												0
AT1G50160												0
AT3G42980												0
AT4G03170												0
AT3G43530												0
AT2G19840												0
AT3G43040												0
AT5G57730												0
AT5G35510												0
AT3G44210												0
AT3G43310												0
AT4G08430												0
AT1G02320												0
AT2G13720												0
AT5G30520												0
AT3G29600												0
AT3G42120												0
AT4G22065												0
AT5G02900												0
AT1G35820												0
AT4G08050												0
AT1G29570												0
AT1G32020												0
AT2G16200												0
AT5G28950												0
AT2G12720												0
AT1G70870												0
AT3G30845												0
AT4G12180												0
AT4G08450												0
AT4G08190												0
AT3G30750												0
AT2G19420												0
AT1G46336												0
AT4G07700												0
AT2G10500												0
AT1G32650												0
AT1G42250												0
AT5G35800												0
AT2G04760												0
AT3G42350												0
AT4G08490												0
AT4G05600												0
AT3G52830												0
AT4G07330												0
AT3G32280												0
AT2G05930												0
AT2G42050												0
AT5G28070												0
AT3G43730												0
AT4G03680												0
AT5G59270												0
AT1G34240												0
AT3G29650												0
AT5G38580												0
AT4G04165												0
AT3G31300												0
AT3G27800												0
AT4G05570												0
AT2G14950												0
AT1G65740												0
AT3G31390												0
AT4G07660												0
AT5G35130												0
AT4G07970												0
AT2G13020												0
AT2G13730												0
AT3G27450												0
AT1G07190												0
AT5G50910												0
AT1G50800												0
AT2G12880												0
AT4G07370												0
AT1G41825												0
AT2G05010												0
AT1G34330												0
AT1G47680												0
AT5G36080												0
AT3G42480												0
AT1G68420												0
AT3G32130												0
AT1G36830												0
AT2G10630												0
AT2G07550												0
AT3G33080												0
AT4G03860												0
AT2G10690												0
AT3G43130												0
AT2G16010												0
AT2G11830												0
AT4G05580												0
AT2G10620												0
AT1G30150												0
AT1G54880												0
AT5G43550												0
AT1G33580												0
AT3G29265												0
AT5G46010												0
AT3G30840												0
AT5G03550												0
AT2G05550												0
AT4G36560												0
AT2G06110												0
AT4G03160												0
AT3G29420												0
AT1G54720												0
AT1G33870												0
AT5G22990												0
AT5G32630												0
AT3G32060												0
AT1G65210												0
AT5G50880												0
AT2G06640												0
AT1G18220												0
AT3G42080												0
AT3G55300												0
AT4G07425												0
AT5G35270												0
AT1G42393												0
AT2G45550												0
AT4G10460												0
AT3G31460												0
AT4G17930												0
AT5G32590												0
AT2G06020												0
AT1G41900												0
AT3G30610												0
AT2G01550												0
AT1G50090												0
AT2G24930												0
AT3G30800												0
AT5G35230												0
AT2G23920												0
AT2G18930												0
AT4G05300												0
AT1G37010												0
AT1G43010												0
AT4G08650												0
AT3G06000												0
AT3G48370												0
AT1G35480												0
AT3G04390												0
AT5G28780												0
AT2G11360												0
AT5G59930												0
AT3G23680												0
AT2G04710												0
AT3G25450												0
AT3G43650												0
AT3G42220												0
AT1G37537												0
AT3G42440												0
AT1G36110												0
AT1G47730												0
AT4G07430												0
AT2G42410												0
AT3G45500												0
AT1G47300												0
AT3G28260												0
AT1G43950												0
AT1G23160												0
AT4G04280												0
AT2G11130												0
AT2G11235												0
AT2G25990												0
AT4G04600												0
AT3G57250												0
AT2G04300												0
AT2G33030												0
AT2G24410												0
AT1G32670												0
AT2G15100												0
AT2G11680												0
AT4G03700												0
AT5G23640												0
AT2G40310												0
AT3G14510												0
AT2G42100												0
AT5G35240												0
AT2G07430												0
AT5G34450												0
AT3G32260												0
AT3G19070												0
AT1G59535												0
AT3G43020												0
AT2G04370												0
AT5G30545												0
AT5G36650												0
AT1G35995												0
AT2G10610												0
AT1G52900												0
AT5G36990												0
AT1G36020												0
AT3G43050												0
AT5G54410												0
AT1G35370												0
AT4G11870												0
AT2G05820												0
AT2G18830												0
AT2G22160												0
AT5G41440												0
AT2G19210												0
AT1G34530												0
AT2G39790												0
AT4G08820												0
AT3G22940												0
AT4G07600												0
AT2G24340												0
AT2G07660												0
AT2G34800												0
AT3G42970												0
AT3G45250												0
AT5G30480												0
AT3G32110												0
AT5G29050												0
AT2G14810												0
AT5G01440												0
AT3G30400												0
AT1G46912												0
AT2G16670												0
AT1G39350												0
AT3G42836												0
AT3G45510												0
AT3G44030												0
AT3G31314												0
AT3G44080												0
AT5G30470												0
AT3G29775												0
AT5G28880												0
AT3G42320												0
AT3G42260												0
AT3G42680												0
AT1G42697												0
AT3G31380												0
AT5G52680												0
AT3G55790												0
AT4G03740												0
AT1G42200												0
AT1G46840												0
AT4G09860												0
AT4G05610												0
AT5G27080												0
AT5G37620												0
AT5G20800												0
AT3G42160												0
AT3G25750												0
AT2G25390												0
AT3G30843												0
AT1G17000												0
AT5G52690												0
AT3G30650												0
AT3G17190												0
AT3G30320												0
AT3G25650												0
AT3G25850												0
AT1G47360												0
AT5G35290												0
AT4G09360												0
AT2G01700												0
AT3G32080												0
AT3G23650												0
AT1G18130												0
AT5G51650												0
AT2G20160												0
AT3G07710												0
AT4G11770												0
AT4G18850												0
AT2G07520												0
AT2G36440												0
AT5G52350												0
AT3G42310												0
AT1G47790												0
AT4G04270												0
AT3G30310												0
AT4G08640												0
AT4G07460												0
AT4G09540												0
AT4G08560												0
AT1G49100												0
AT2G06500												0
AT5G51900												0
AT1G60180												0
AT1G33860												0
AT4G10990												0
AT4G03640												0
AT1G77095												0
AT1G34545												0
AT2G29220												0
AT4G09390												0
AT4G09110												0
AT5G20770												0
AT2G07380												0
AT3G30370												0
AT4G35820												0
AT3G31320												0
AT2G14420												0
AT1G51320												0
AT2G06660												0
AT3G44840												0
AT2G16160												0
AT5G22590												0
AT1G47465												0
AT1G35860												0
AT5G39230												0
AT5G40940												0
AT2G11190												0
AT5G29040												0
AT5G51090												0
AT5G28870												0
AT2G11370												0
AT2G14670												0
AT5G28940												0
AT1G65340												0
AT3G28400												0
AT1G54420												0
AT3G30660												0
AT3G42710												0
AT3G29210												0
AT1G31530												0
AT1G34080												0
AT2G13070												0
AT2G14570												0
AT1G36100												0
AT5G35140												0
AT3G42530												0
AT3G25960												0
AT3G54070												0
AT1G61840												0
AT5G54460												0
AT4G05240												0
AT1G31270												0
AT3G20400												0
AT5G49240												0
AT4G02190												0
AT1G42450												0
AT1G35150												0
AT4G19780												0
AT2G13920												0
AT3G32120												0
AT1G26990												0
AT2G07110												0
AT5G28790												0
AT1G35040												0
AT2G03180												0
AT5G17730												0
AT3G43140												0
AT2G04870												0
AT3G32090												0
AT3G29220												0
AT4G08270												0
AT1G42570												0
AT3G29792												0
AT1G33320												0
AT2G07490												0
AT5G27800												0
AT2G14410												0
AT2G10870												0
AT4G22460												0
AT5G35830												0
AT1G35740												0
AT5G30420												0
AT2G06180												0
AT1G26870												0
AT1G49015												0
AT5G03400												0
AT1G72570												0
AT1G51990												0
AT5G17140												0
AT4G08730												0
AT4G13610												0
AT2G06120												0
AT2G07030												0
AT4G07730												0
AT4G03670												0
AT1G48670												0
AT5G42640												0
AT4G08970												0
AT3G11380												0
AT5G18870												0
AT4G20220												0
AT2G07650												0
AT5G62830												0
AT4G07380												0
AT2G13335												0
AT3G42190												0
AT1G27220												0
AT3G43820												0
AT3G42460												0
AT3G42900												0
AT4G04550												0
AT4G07586												0
AT4G07650												0
AT2G35580												0
AT3G45560												0
AT2G07320												0
AT5G48860												0
AT1G44030												0
AT2G02830												0
AT3G45110												0
AT4G03880												0
AT2G12920												0
AT4G03660												0
AT4G14460												0
AT5G19710												0
AT1G40390												0
AT5G17950												0
AT5G44470												0
AT4G26880												0
AT3G46800												0
AT3G42700												0
AT5G14995												0
AT1G34280												0
AT1G23300												0
AT1G12960												0
AT3G53290												0
AT5G33200												0
AT3G30190												0
AT2G14630												0
AT1G35380												0
AT5G32600												0
AT3G43170												0
AT3G30290												0
AT4G07350												0
AT2G04580												0
AT2G15380												0
AT1G07690												0
AT1G31960												0
AT2G10660												0
AT5G44760												0
AT5G57540												0
AT1G54640												0
AT1G31510												0
AT3G43970												0
AT2G12870												0
AT5G35540												0
AT5G30450												0
AT4G04100												0
AT3G58080												0
AT4G08030												0
AT1G65170												0
AT4G10880												0
AT2G07505												0
AT5G38790												0
AT4G38990												0
AT1G23250												0
AT1G36810												0
AT5G28670												0
AT1G58265												0
AT2G19230												0
AT1G34140												0
AT4G36460												0
AT3G20950												0
AT2G21310												0
AT2G19150												0
AT3G47140												0
AT5G53690												0
AT1G36910												0
AT4G08020												0
AT3G42330												0
AT2G11220												0
AT3G31940												0
AT2G31080												0
AT3G28280												0
AT2G04720												0
AT5G55320												0
AT2G11210												0
AT1G62410												0
AT3G42600												0
AT1G14110												0
AT4G39756												0
AT1G44070												0
AT2G14040												0
AT5G27170												0
AT5G35150												0
AT1G37110												0
AT1G32000												0
AT1G64920												0
AT1G47765												0
AT3G33073												0
AT5G29100												0
AT3G01010												0
AT1G21300												0
AT1G11970												0
AT5G05050												0
AT3G14300												0
AT5G38950												0
AT3G32190												0
AT3G32250												0
AT3G46710												0
AT5G35820												0
AT1G31620												0
AT3G24710												0
AT1G24060												0
AT3G17620												0
AT4G11490												0
AT3G10240												0
AT2G13330												0
AT3G30810												0
AT1G36440												0
AT2G27375												0
AT4G16020												0
AT4G05250												0
AT3G24260												0
AT5G48420												0
AT2G12320												0
AT3G42690												0
AT1G42630												0
AT3G51200												0
AT4G03690												0
AT4G04070												0
AT2G29860												0
AT5G15000												0
AT1G23650												0
AT4G11340												0
AT2G16960												0
AT3G04270												0
AT1G52180												0
AT3G43760												0
AT5G35640												0
AT5G39440												0
AT2G29820												0
AT2G07230												0
AT2G13230												0
AT1G66720												0
AT1G42710												0
AT1G72131												0
AT4G05310												0
AT3G06280												0
AT2G18580												0
AT1G52840												0
AT2G06980												0
AT1G43320												0
AT2G01780												0
AT4G30970												0
AT1G36970												0
AT5G21110												0
AT3G42780												0
AT1G60320												0
AT3G25280												0
AT5G17960												0
AT3G42390												0
AT4G11730												0
AT3G43680												0
AT2G10020												0
AT2G46190												0
AT5G22420												0
AT4G12220												0
AT2G23860												0
AT3G25630												0
AT3G60270												0
AT3G46400												0
AT5G58810												0
AT1G35900												0
AT5G38370												0
AT1G33920												0
AT2G07730												0
AT4G15370												0
AT4G08140												0
AT5G36900												0
AT3G30220												0
AT1G37020												0
AT2G12610												0
AT2G38150												0
AT1G67240												0
AT1G35663												0
AT3G31430												0
AT5G17720												0
AT4G12920												0
AT5G49050												0
AT1G61090												0
AT1G15850												0
AT1G38950												0
AT3G05440												0
AT1G33070												0
AT4G22650												0
AT3G26160												0
AT5G32540												0
AT3G43940												0
AT4G05510												0
AT2G10090												0
AT2G05530												0
AT5G16430												0
AT1G01410												0
AT2G17610												0
AT2G07330												0
AT3G43770												0
AT4G17200												0
AT5G54420												0
AT5G62860												0
AT5G30440												0
AT1G60400												0
AT1G34590												0
AT4G15060												0
AT4G04110												0
AT3G42060												0
AT1G42650												0
AT4G03870												0
AT2G14595												0
AT3G14480												0
AT2G07190												0
AT4G18410												0
AT4G07480												0
AT5G34840												0
AT2G07500												0
AT3G30830												0
AT2G15410												0
AT3G42580												0
AT5G56470												0
AT2G04060												0
AT2G14030												0
AT1G36756												0
AT4G07920												0
AT3G50295												0
AT4G20200												0
AT4G19470												0
AT5G09940												0
AT4G13080												0
AT5G15560												0
AT2G06410												0
AT1G36095												0
AT2G37800												0
AT3G43990												0
AT2G14700												0
AT1G17545												0
AT1G29870												0
AT3G32150												0
AT2G25340												0
AT1G42220												0
AT2G15930												0
AT1G51910												0
AT4G15860												0
AT3G60560												0
AT3G22710												0
AT5G23180												0
AT1G33460												0
AT4G14470												0
AT1G57830												0
AT2G21000												0
AT3G31930												0
AT2G29000												0
AT3G42340												0
AT3G42920												0
AT2G18610												0
AT2G25030												0
AT1G42610												0
AT5G28860												0
AT2G11490												0
AT1G44980												0
AT2G07440												0
AT5G18880												0
AT4G07500												0
AT3G18460												0
AT1G36430												0
AT1G36600												0
AT5G28090												0
AT2G12910												0
AT2G15920												0
AT5G29210												0
AT1G67450												0
AT1G24640												0
AT4G08420												0
AT4G19910					NA							0
AT2G13890												0
AT2G05600												0
AT4G27930												0
AT1G23990												0
AT2G05610												0
AT3G31360												0
AT4G04000												0
AT3G30710												0
AT4G15755												0
AT3G20850												0
AT4G09710												0
AT2G10050												0
AT5G66370												0
AT5G62120												0
AT4G26040												0
AT3G17490												0
AT1G23640												0
AT5G64590												0
AT1G20940												0
AT5G30380												0
AT5G55770												0
AT2G28270												0
AT5G43360												0
AT1G31000												0
AT3G16880												0
AT2G14590												0
AT2G05090												0
AT2G26135												0
AT1G47940												0
AT2G06170												0
AT2G06150												0
AT4G08130												0
AT1G33710												0
AT4G07580												0
AT2G37780												0
AT1G34090												0
AT1G44085												0
AT3G42270												0
AT5G67040												0
AT2G06960												0
AT3G45990												0
AT3G32160												0
AT4G07890												0
AT5G34880												0
AT3G24060												0
AT5G28190												0
AT2G04730												0
AT1G50470												0
AT2G02280												0
AT4G10410												0
AT4G15100												0
AT2G36940												0
AT1G34290												0
AT1G50760												0
AT5G37520												0
AT2G06230												0
AT3G32300												0
AT1G42700												0
AT1G12720												0
AT2G36700												0
AT1G35614												0
AT4G15590												0
AT3G44000												0
AT4G03830												0
AT3G31310												0
AT2G18070												0
AT5G45230												0
AT3G32960												0
AT2G15670												0
AT5G38960												0
AT5G04650												0
AT4G10820												0
AT2G26940												0
AT3G42380												0
AT5G26130												0
AT1G01073												0
AT1G01115												0
AT1G01270												0
AT1G01471												0
AT1G02228												0
AT1G02391												0
AT1G02480												0
AT1G02600												0
AT1G02760												0
AT1G03022												0
AT1G03515												0
AT1G03570												0
AT1G03640												0
AT1G03670												0
AT1G03810					NA							0
AT1G04171												0
AT1G04320												0
AT1G04501												0
AT1G04684												0
AT1G04720												0
AT1G05085												0
AT1G05390												0
AT1G05615												0
AT1G05925												0
AT1G05980												0
AT1G06137												0
AT1G06480												0
AT1G06610												0
AT1G06860												0
AT1G06880												0
AT1G07051												0
AT1G07100												0
AT1G07580												0
AT1G07747												0
AT1G07760												0
AT1G07800												0
AT1G08032												0
AT1G08240												0
AT1G08870												0
AT1G09026					NA							0
AT1G09260												0
AT1G09483												0
AT1G09935					NA							0
AT1G10250												0
AT1G10260												0
AT1G10419												0
AT1G10538												0
AT1G11030												0
AT1G11145												0
AT1G11550												0
AT1G11595												0
AT1G11684												0
AT1G11803												0
AT1G11806												0
AT1G11980												0
AT1G12170					NA							0
AT1G12411												0
AT1G12423												0
AT1G12510												0
AT1G12590												0
AT1G12667												0
AT1G12725												0
AT1G12935												0
AT1G12938												0
AT1G13010												0
AT1G13240												0
AT1G13485												0
AT1G13490												0
AT1G13500												0
AT1G13660												0
AT1G13720												0
AT1G13840												0
AT1G13850												0
AT1G14048												0
AT1G14225												0
AT1G14500												0
AT1G14549												0
AT1G15045												0
AT1G15450												0
AT1G15650												0
AT1G15680					NA							0
AT1G16100												0
AT1G16230												0
AT1G16450												0
AT1G16600												0
AT1G16620												0
AT1G16660												0
AT1G17495												0
AT1G17570												0
AT1G17660												0
AT1G17670												0
AT1G18770												0
AT1G18790					NA							0
AT1G18820												0
AT1G18930												0
AT1G19260												0
AT1G20040												0
AT1G20170												0
AT1G20210												0
AT1G20250												0
AT1G20375												0
AT1G20710					NA							0
AT1G20735												0
AT1G20740					NA							0
AT1G20820												0
AT1G20967					NA							0
AT1G21281												0
AT1G21286												0
AT1G21323												0
AT1G21327					NA							0
AT1G21420												0
AT1G21620					NA							0
AT1G21800												0
AT1G21973												0
AT1G21975												0
AT1G21990												0
AT1G22067												0
AT1G22320												0
AT1G22580												0
AT1G22651												0
AT1G22767					NA							0
AT1G23037												0
AT1G23074												0
AT1G23145					NA							0
AT1G23500												0
AT1G23724												0
AT1G23810												0
AT1G24080												0
AT1G24200												0
AT1G24212												0
AT1G24250												0
AT1G24256												0
AT1G24686												0
AT1G24733												0
AT1G24792												0
AT1G24881												0
AT1G24909												0
AT1G24967												0
AT1G25053												0
AT1G25055												0
AT1G25083												0
AT1G25300												0
AT1G25310												0
AT1G26430												0
AT1G26490												0
AT1G26771												0
AT1G26916												0
AT1G26973												0
AT1G26975												0
AT1G26976												0
AT1G26985												0
AT1G27213												0
AT1G27250												0
AT1G27260												0
AT1G27270												0
AT1G27280												0
AT1G27671												0
AT1G27790												0
AT1G27800												0
AT1G27810												0
AT1G27815												0
AT1G27870												0
AT1G28002												0
AT1G28007												0
AT1G28281												0
AT1G28304												0
AT1G28307												0
AT1G28323												0
AT1G28447												0
AT1G28455												0
AT1G28465												0
AT1G29075												0
AT1G29100					NA							0
AT1G29190												0
AT1G29210												0
AT1G29475												0
AT1G29580												0
AT1G29620												0
AT1G30016												0
AT1G30030												0
AT1G30180												0
AT1G30310												0
AT1G30340												0
AT1G30430												0
AT1G30830												0
AT1G30921												0
AT1G30925												0
AT1G30945												0
AT1G30975												0
AT1G30980												0
AT1G31072												0
AT1G31090												0
AT1G31093												0
AT1G31110												0
AT1G31166												0
AT1G31245												0
AT1G31274												0
AT1G31319												0
AT1G31358												0
AT1G31390												0
AT1G31875												0
AT1G32010												0
AT1G32049												0
AT1G32110												0
AT1G32140												0
AT1G32420												0
AT1G32505												0
AT1G32585												0
AT1G32590												0
AT1G32620												0
AT1G32710												0
AT1G32713												0
AT1G32720												0
AT1G32820												0
AT1G32840												0
AT1G32975												0
AT1G33010												0
AT1G33135												0
AT1G33190												0
AT1G33300												0
AT1G33370												0
AT1G33380												0
AT1G33510												0
AT1G33530												0
AT1G33570												0
AT1G33709												0
AT1G33785												0
AT1G33835												0
AT1G33925												0
AT1G34041												0
AT1G34050												0
AT1G34230												0
AT1G34250												0
AT1G34281												0
AT1G34405												0
AT1G34419												0
AT1G34490												0
AT1G34520												0
AT1G34600												0
AT1G34610												0
AT1G34620												0
AT1G34680												0
AT1G34700												0
AT1G34720												0
AT1G34797												0
AT1G34803												0
AT1G34808												0
AT1G34813												0
AT1G34815												0
AT1G34818												0
AT1G34820												0
AT1G34823												0
AT1G34828												0
AT1G34836												0
AT1G34840												0
AT1G34904												0
AT1G34930												0
AT1G34967												0
AT1G35035												0
AT1G35050												0
AT1G35060												0
AT1G35120												0
AT1G35143												0
AT1G35146												0
AT1G35181												0
AT1G35242												0
AT1G35280												0
AT1G35300												0
AT1G35360												0
AT1G35375												0
AT1G35390												0
AT1G35440												0
AT1G35461												0
AT1G35465												0
AT1G35501												0
AT1G35520												0
AT1G35535												0
AT1G35590												0
AT1G35640												0
AT1G35645												0
AT1G35647												0
AT1G35650												0
AT1G35700												0
AT1G35745												0
AT1G35760												0
AT1G35840												0
AT1G35850												0
AT1G35870												0
AT1G35930												0
AT1G35940												0
AT1G35950												0
AT1G35960												0
AT1G35980												0
AT1G35990												0
AT1G36010												0
AT1G36035												0
AT1G36040												0
AT1G36140												0
AT1G36190												0
AT1G36210												0
AT1G36220												0
AT1G36225												0
AT1G36250												0
AT1G36260												0
AT1G36270												0
AT1G36272												0
AT1G36290												0
AT1G36300												0
AT1G36305												0
AT1G36330												0
AT1G36350												0
AT1G36400												0
AT1G36403												0
AT1G36406												0
AT1G36420												0
AT1G36441												0
AT1G36445												0
AT1G36450												0
AT1G36470												0
AT1G36480												0
AT1G36485												0
AT1G36490												0
AT1G36495												0
AT1G36500												0
AT1G36520												0
AT1G36530												0
AT1G36540												0
AT1G36570												0
AT1G36590												0
AT1G36595												0
AT1G36610												0
AT1G36650												0
AT1G36660												0
AT1G36690												0
AT1G36710												0
AT1G36740												0
AT1G36750												0
AT1G36763												0
AT1G36770												0
AT1G36775												0
AT1G36790												0
AT1G36795												0
AT1G36800												0
AT1G36840												0
AT1G36850												0
AT1G36890												0
AT1G36915												0
AT1G36925												0
AT1G36927												0
AT1G36933												0
AT1G36936												0
AT1G36942												0
AT1G36960												0
AT1G36975												0
AT1G37007												0
AT1G37012												0
AT1G37030												0
AT1G37035												0
AT1G37036												0
AT1G37037												0
AT1G37038												0
AT1G37045												0
AT1G37050												0
AT1G37070												0
AT1G37090												0
AT1G37095												0
AT1G37100												0
AT1G37120												0
AT1G37160												0
AT1G37162												0
AT1G37170												0
AT1G37210												0
AT1G37471												0
AT1G37603												0
AT1G37669												0
AT1G37735												0
AT1G37801												0
AT1G37867												0
AT1G37933												0
AT1G38149												0
AT1G38158												0
AT1G38167												0
AT1G38185												0
AT1G38203												0
AT1G38212												0
AT1G38221												0
AT1G38230												0
AT1G38240												0
AT1G38250												0
AT1G38260												0
AT1G38270												0
AT1G38280												0
AT1G38290												0
AT1G38300												0
AT1G38310												0
AT1G38320												0
AT1G38330												0
AT1G38350												0
AT1G38360												0
AT1G38380												0
AT1G38390												0
AT1G38400												0
AT1G38410												0
AT1G38416												0
AT1G38423												0
AT1G38430												0
AT1G38440												0
AT1G38460												0
AT1G38550												0
AT1G38630												0
AT1G38710												0
AT1G38790												0
AT1G38870												0
AT1G39030												0
AT1G39190												0
AT1G39510												0
AT1G39511												0
AT1G39513												0
AT1G39515												0
AT1G39590												0
AT1G39670												0
AT1G39750												0
AT1G39910												0
AT1G39990												0
AT1G40069												0
AT1G40070												0
AT1G40071												0
AT1G40072												0
AT1G40073												0
AT1G40075												0
AT1G40077												0
AT1G40078												0
AT1G40079												0
AT1G40080												0
AT1G40081												0
AT1G40083												0
AT1G40084												0
AT1G40089												0
AT1G40091												0
AT1G40093												0
AT1G40097												0
AT1G40099												0
AT1G40100												0
AT1G40101												0
AT1G40103												0
AT1G40105												0
AT1G40106												0
AT1G40107												0
AT1G40109												0
AT1G40112												0
AT1G40113												0
AT1G40117												0
AT1G40118												0
AT1G40119												0
AT1G40123												0
AT1G40124												0
AT1G40127												0
AT1G40129												0
AT1G40130												0
AT1G40133												0
AT1G40135												0
AT1G40137												0
AT1G40139												0
AT1G40141												0
AT1G40143												0
AT1G40470												0
AT1G40630												0
AT1G41115												0
AT1G41600												0
AT1G41630												0
AT1G41660												0
AT1G41680												0
AT1G41690												0
AT1G41700												0
AT1G41710												0
AT1G41720												0
AT1G41723												0
AT1G41726												0
AT1G41730												0
AT1G41740												0
AT1G41743												0
AT1G41746												0
AT1G41755												0
AT1G41760												0
AT1G41775												0
AT1G41790												0
AT1G41798												0
AT1G41827												0
AT1G41840												0
AT1G41850												0
AT1G41890												0
AT1G41893												0
AT1G41896												0
AT1G41910												0
AT1G41920												0
AT1G42003												0
AT1G42040												0
AT1G42045												0
AT1G42060												0
AT1G42070												0
AT1G42100												0
AT1G42120												0
AT1G42130												0
AT1G42140												0
AT1G42150												0
AT1G42170												0
AT1G42180												0
AT1G42210												0
AT1G42230												0
AT1G42240												0
AT1G42260												0
AT1G42270												0
AT1G42280												0
AT1G42290												0
AT1G42310												0
AT1G42320												0
AT1G42360												0
AT1G42370												0
AT1G42377												0
AT1G42380												0
AT1G42390												0
AT1G42396												0
AT1G42490												0
AT1G42510												0
AT1G42515												0
AT1G42520												0
AT1G42590												0
AT1G42595												0
AT1G42600												0
AT1G42602												0
AT1G42620												0
AT1G42635												0
AT1G42655												0
AT1G42690												0
AT1G42695												0
AT1G42698												0
AT1G42699												0
AT1G42703												0
AT1G42705												0
AT1G42718												0
AT1G42727												0
AT1G42736												0
AT1G42740												0
AT1G42745												0
AT1G42780												0
AT1G42816												0
AT1G42852												0
AT1G42888												0
AT1G42924												0
AT1G43005												0
AT1G43030												0
AT1G43050												0
AT1G43060												0
AT1G43070												0
AT1G43090												0
AT1G43100												0
AT1G43110												0
AT1G43120												0
AT1G43180												0
AT1G43195												0
AT1G43210												0
AT1G43220												0
AT1G43230												0
AT1G43280												0
AT1G43290												0
AT1G43310												0
AT1G43330												0
AT1G43387												0
AT1G43444												0
AT1G43502												0
AT1G43575												0
AT1G43624												0
AT1G43665												0
AT1G43720												0
AT1G43723												0
AT1G43724												0
AT1G43725												0
AT1G43740												0
AT1G43750												0
AT1G43755												0
AT1G43763												0
AT1G43766												0
AT1G43781												0
AT1G43785												0
AT1G43820												0
AT1G43830												0
AT1G43835												0
AT1G43845												0
AT1G43897												0
AT1G43960												0
AT1G43990												0
AT1G43995												0
AT1G44020												0
AT1G44040												0
AT1G44045												0
AT1G44075												0
AT1G44080												0
AT1G44094												0
AT1G44140												0
AT1G44286												0
AT1G44382												0
AT1G44641												0
AT1G44674												0
AT1G44707												0
AT1G44860												0
AT1G44880												0
AT1G45020												0
AT1G45030												0
AT1G45035												0
AT1G45040												0
AT1G45070												0
AT1G45080												0
AT1G45242												0
AT1G45256												0
AT1G45403												0
AT1G45760												0
AT1G45832												0
AT1G46048												0
AT1G46192												0
AT1G47390					NA							0
AT1G47405												0
AT1G47430												0
AT1G47435												0
AT1G47460												0
AT1G47590												0
AT1G47606												0
AT1G47630												0
AT1G47650												0
AT1G47690												0
AT1G47700												0
AT1G47783												0
AT1G47786												0
AT1G47800												0
AT1G47816												0
AT1G47910												0
AT1G47915												0
AT1G47946												0
AT1G48080												0
AT1G48268												0
AT1G48340												0
AT1G48625												0
AT1G48810												0
AT1G48912												0
AT1G49020												0
AT1G49060												0
AT1G49070												0
AT1G49090												0
AT1G49280												0
AT1G49420												0
AT1G49440												0
AT1G49460												0
AT1G49550												0
AT1G49690												0
AT1G50070												0
AT1G50100												0
AT1G50210												0
AT1G50603												0
AT1G50860												0
AT1G50870					NA							0
AT1G50880												0
AT1G50954												0
AT1G50980												0
AT1G51010												0
AT1G51035												0
AT1G51050												0
AT1G51085												0
AT1G51172												0
AT1G51175												0
AT1G51330												0
AT1G51823												0
AT1G51870												0
AT1G51970					NA							0
AT1G52010												0
AT1G52085												0
AT1G52110												0
AT1G52130												0
AT1G52170												0
AT1G52185												0
AT1G52191												0
AT1G52211												0
AT1G52350												0
AT1G52490												0
AT1G52696												0
AT1G52850												0
AT1G52860												0
AT1G52942												0
AT1G53039												0
AT1G53220												0
AT1G53366												0
AT1G53370												0
AT1G53550												0
AT1G53630												0
AT1G53683												0
AT1G53687												0
AT1G53815												0
AT1G54035												0
AT1G54430												0
AT1G54670												0
AT1G54750												0
AT1G54775												0
AT1G54905												0
AT1G54950												0
AT1G54985												0
AT1G55045												0
AT1G55400												0
AT1G55546												0
AT1G55591												0
AT1G55604												0
AT1G55615												0
AT1G55625												0
AT1G55650												0
AT1G55710												0
AT1G55720					NA							0
AT1G56400					NA							0
AT1G56605												0
AT1G56640												0
AT1G56675												0
AT1G56730												0
AT1G56740												0
AT1G56750												0
AT1G56760												0
AT1G56770												0
AT1G56780												0
AT1G56790												0
AT1G56800												0
AT1G56810												0
AT1G56820												0
AT1G56830												0
AT1G56840												0
AT1G56850												0
AT1G56860												0
AT1G56870												0
AT1G56880												0
AT1G56890												0
AT1G56900												0
AT1G56910												0
AT1G56920												0
AT1G56930												0
AT1G56940												0
AT1G56950												0
AT1G56960												0
AT1G56970												0
AT1G56980												0
AT1G56990												0
AT1G57000												0
AT1G57010												0
AT1G57020												0
AT1G57030												0
AT1G57040												0
AT1G57050												0
AT1G57060												0
AT1G57070												0
AT1G57080												0
AT1G57090												0
AT1G57100												0
AT1G57110												0
AT1G57120												0
AT1G57130												0
AT1G57140												0
AT1G57150												0
AT1G57160												0
AT1G57170												0
AT1G57180												0
AT1G57190												0
AT1G57200												0
AT1G57210												0
AT1G57220												0
AT1G57230												0
AT1G57240												0
AT1G57250												0
AT1G57260												0
AT1G57270												0
AT1G57280												0
AT1G57290												0
AT1G57300												0
AT1G57310												0
AT1G57320												0
AT1G57330												0
AT1G57340												0
AT1G57350												0
AT1G57360												0
AT1G57370												0
AT1G57380												0
AT1G57390												0
AT1G57400												0
AT1G57410												0
AT1G57420												0
AT1G57430												0
AT1G57440												0
AT1G57450												0
AT1G57460												0
AT1G57470												0
AT1G57480												0
AT1G57490												0
AT1G57500												0
AT1G57510												0
AT1G57520												0
AT1G57530												0
AT1G57565												0
AT1G57580												0
AT1G57613												0
AT1G57690												0
AT1G57710												0
AT1G57810												0
AT1G58020												0
AT1G58040												0
AT1G58320					NA							0
AT1G58936												0
AT1G58983												0
AT1G59030												0
AT1G59077												0
AT1G59500												0
AT1G59550												0
AT1G59570												0
AT1G59690												0
AT1G59770												0
AT1G59833												0
AT1G59885												0
AT1G60025												0
AT1G60050					NA							0
AT1G60072												0
AT1G60073												0
AT1G60120												0
AT1G60150												0
AT1G60290												0
AT1G60310												0
AT1G60330												0
AT1G60340												0
AT1G60520												0
AT1G60580												0
AT1G60625					NA							0
AT1G60840												0
AT1G60910												0
AT1G60983												0
AT1G61020												0
AT1G61224												0
AT1G61226												0
AT1G61330												0
AT1G61353												0
AT1G61475												0
AT1G61685												0
AT1G61732												0
AT1G61880												0
AT1G61910												0
AT1G62055												0
AT1G62075												0
AT1G62214												0
AT1G62650												0
AT1G62695												0
AT1G62863												0
AT1G63410												0
AT1G63510												0
AT1G63535												0
AT1G63790												0
AT1G63920												0
AT1G64035												0
AT1G64120												0
AT1G64295												0
AT1G64585												0
AT1G64730												0
AT1G65160												0
AT1G65365												0
AT1G65585												0
AT1G65642												0
AT1G65681												0
AT1G65750												0
AT1G65770												0
AT1G65830												0
AT1G65907												0
AT1G66010												0
AT1G66045												0
AT1G66145												0
AT1G66420					NA							0
AT1G66475												0
AT1G66553												0
AT1G66640												0
AT1G66710												0
AT1G66790												0
AT1G66852												0
AT1G67010												0
AT1G67130												0
AT1G67200												0
AT1G67390					NA							0
AT1G67645												0
AT1G67875												0
AT1G68210												0
AT1G68285												0
AT1G68860												0
AT1G68905												0
AT1G68950												0
AT1G68970												0
AT1G69000												0
AT1G69090												0
AT1G69110												0
AT1G69130												0
AT1G69590												0
AT1G69650					NA							0
AT1G69792												0
AT1G69795												0
AT1G69797												0
AT1G69825												0
AT1G70010												0
AT1G70390												0
AT1G70860												0
AT1G70944												0
AT1G70960												0
AT1G70970												0
AT1G71320												0
AT1G72141												0
AT1G72780												0
AT1G73165												0
AT1G73900												0
AT1G74448												0
AT1G74457												0
AT1G74570												0
AT1G74610												0
AT1G75070												0
AT1G75261												0
AT1G75570												0
AT1G75650												0
AT1G75740												0
AT1G75970												0
AT1G76000												0
AT1G76330												0
AT1G76728												0
AT1G76830												0
AT1G76840												0
AT1G77040												0
AT1G77150												0
AT1G77190												0
AT1G77560												0
AT1G77746												0
AT1G78250												0
AT1G78355												0
AT1G79240												0
AT1G79290												0
AT1G79300												0
AT1G80220					NA							0
AT1G80250												0
AT1G80831												0
AT1G80990												0
AT2G01024												0
AT2G01026												0
AT2G01028												0
AT2G01040												0
AT2G01160												0
AT2G01372												0
AT2G01973												0
AT2G02135												0
AT2G02190												0
AT2G02205												0
AT2G02260												0
AT2G02600												0
AT2G02900												0
AT2G03000												0
AT2G03030												0
AT2G03100												0
AT2G03300												0
AT2G03490												0
AT2G03650												0
AT2G03660												0
AT2G03700												0
AT2G03790												0
AT2G03860												0
AT2G03900												0
AT2G03910												0
AT2G03913					NA							0
AT2G03915												0
AT2G03920												0
AT2G03930												0
AT2G03931												0
AT2G03932												0
AT2G03934												0
AT2G03936												0
AT2G03938												0
AT2G03940												0
AT2G03950												0
AT2G03955												0
AT2G03958												0
AT2G04010												0
AT2G04035												0
AT2G04042												0
AT2G04047												0
AT2G04130												0
AT2G04140												0
AT2G04200												0
AT2G04250												0
AT2G04260												0
AT2G04290												0
AT2G04425												0
AT2G04470												0
AT2G04510												0
AT2G04590												0
AT2G04622												0
AT2G04770												0
AT2G04810					NA							0
AT2G04930					NA							0
AT2G04950												0
AT2G05050												0
AT2G05082												0
AT2G05084												0
AT2G05087												0
AT2G05110												0
AT2G05115												0
AT2G05117												0
AT2G05130												0
AT2G05150												0
AT2G05190												0
AT2G05240												0
AT2G05294												0
AT2G05335												0
AT2G05340												0
AT2G05360												0
AT2G05420												0
AT2G05435												0
AT2G05470												0
AT2G05475												0
AT2G05490												0
AT2G05560												0
AT2G05562												0
AT2G05564												0
AT2G05567												0
AT2G05570												0
AT2G05645												0
AT2G05647												0
AT2G05660												0
AT2G05670												0
AT2G05680												0
AT2G05690												0
AT2G05700												0
AT2G05730												0
AT2G05740												0
AT2G05750												0
AT2G05770												0
AT2G05780												0
AT2G05786												0
AT2G05800												0
AT2G05801												0
AT2G05803												0
AT2G05870												0
AT2G05935												0
AT2G05960												0
AT2G06060												0
AT2G06070												0
AT2G06080												0
AT2G06100												0
AT2G06125												0
AT2G06130												0
AT2G06235												0
AT2G06240												0
AT2G06245												0
AT2G06250												0
AT2G06280												0
AT2G06285												0
AT2G06290												0
AT2G06335												0
AT2G06340												0
AT2G06350												0
AT2G06370												0
AT2G06380												0
AT2G06400												0
AT2G06450												0
AT2G06460												0
AT2G06470												0
AT2G06480												0
AT2G06540												0
AT2G06550												0
AT2G06580												0
AT2G06590												0
AT2G06600												0
AT2G06610												0
AT2G06620												0
AT2G06667												0
AT2G06670												0
AT2G06680												0
AT2G06690												0
AT2G06710												0
AT2G06715												0
AT2G06740												0
AT2G06770												0
AT2G06775												0
AT2G06780												0
AT2G06790												0
AT2G06810												0
AT2G06830												0
AT2G06870												0
AT2G06875												0
AT2G06880												0
AT2G06885												0
AT2G06900												0
AT2G06902												0
AT2G06904												0
AT2G06906												0
AT2G06908												0
AT2G06910												0
AT2G06912												0
AT2G06914												0
AT2G06917												0
AT2G06920												0
AT2G06922												0
AT2G06930												0
AT2G06940												0
AT2G06965												0
AT2G06967												0
AT2G06973												0
AT2G06985												0
AT2G07010												0
AT2G07120												0
AT2G07155												0
AT2G07160												0
AT2G07185												0
AT2G07210												0
AT2G07212												0
AT2G07250												0
AT2G07270												0
AT2G07310												0
AT2G07362												0
AT2G07363												0
AT2G07365												0
AT2G07390												0
AT2G07395												0
AT2G07410												0
AT2G07420												0
AT2G07450												0
AT2G07460												0
AT2G07470												0
AT2G07480												0
AT2G07483												0
AT2G07486												0
AT2G07521												0
AT2G07530												0
AT2G07540												0
AT2G07570												0
AT2G07580												0
AT2G07694												0
AT2G07703												0
AT2G07710												0
AT2G07736												0
AT2G07744												0
AT2G07746												0
AT2G07752												0
AT2G07753												0
AT2G07761												0
AT2G07762												0
AT2G07764												0
AT2G07766												0
AT2G07778												0
AT2G07788												0
AT2G07789												0
AT2G07790												0
AT2G07792												0
AT2G07793												0
AT2G07799												0
AT2G07826												0
AT2G07880												0
AT2G09388												0
AT2G09790												0
AT2G09810												0
AT2G09820												0
AT2G09830												0
AT2G09838												0
AT2G09850												0
AT2G09862												0
AT2G09865												0
AT2G09880												0
AT2G09890												0
AT2G09900												0
AT2G09920												0
AT2G09930												0
AT2G09950												0
AT2G09953												0
AT2G09956												0
AT2G09992												0
AT2G09994												0
AT2G10014												0
AT2G10030												0
AT2G10040												0
AT2G10080												0
AT2G10100												0
AT2G10105												0
AT2G10110												0
AT2G10120												0
AT2G10130												0
AT2G10140												0
AT2G10150												0
AT2G10160												0
AT2G10205												0
AT2G10220												0
AT2G10223												0
AT2G10232												0
[truncated: 31,625 more rows]

## Sheet: Phylostratum (PS) 
Table S1H. Phylostratum (PS) for Arabisopsis thaliana genes.
Locus	PS
AT3G07950	1
AT5G41480	1
AT5G07360	1
AT3G46440	1
AT5G04950	1
AT4G13720	1
AT5G50110	1
AT2G26900	1
AT5G03560	1
AT1G65630	1
AT5G27680	1
AT4G19380	1
AT2G16970	1
AT2G43750	1
AT1G04310	1
AT3G56070	1
AT2G27700	1
AT4G35440	1
AT4G10925	1
AT4G34640	1
AT4G13550	1
AT1G31760	1
AT5G66420	1
AT3G63400	1
ATCG00160	1
AT4G28600	1
AT2G06050	1
AT5G26220	1
AT4G21470	1
AT1G33330	1
AT3G29010	1
AT3G14510	1
AT1G69770	1
AT1G08460	1
AT3G28930	1
AT1G79710	1
AT2G39140	1
AT2G17630	1
AT2G47790	1
AT1G09795	1
AT1G26440	1
AT3G54900	1
AT5G25480	1
AT3G48680	1
AT4G12000	1
AT1G29880	1
AT4G37760	1
AT2G20690	1
AT2G31360	1
AT3G14290	1
AT2G01830	1
AT1G06240	1
AT1G20840	1
AT1G52500	1
AT5G58750	1
AT3G01820	1
AT5G66240	1
AT2G16710	1
AT2G29080	1
AT4G34200	1
AT4G12800	1
AT5G66760	1
AT3G09700	1
AT1G11190	1
AT4G34350	1
AT5G49950	1
AT5G40530	1
AT2G32040	1
AT3G08970	1
AT3G53900	1
AT2G18720	1
AT4G02730	1
AT4G11175	1
ATCG00065	1
AT1G76820	1
AT2G38010	1
AT3G12050	1
AT1G73740	1
AT2G47400	1
AT1G29260	1
AT4G09580	1
AT2G40360	1
AT4G02930	1
AT5G47840	1
AT1G12480	1
AT1G73570	1
AT1G08630	1
AT1G04640	1
AT1G56500	1
AT3G02590	1
AT1G77120	1
AT1G50590	1
AT5G05470	1
AT4G27670	1
AT3G23830	1
AT4G29580	1
AT4G21600	1
AT2G14880	1
AT3G24780	1
AT4G25970	1
AT3G52750	1
AT2G38660	1
AT1G74350	1
AT4G33360	1
AT1G75230	1
AT1G43560	1
AT5G26030	1
AT5G62760	1
AT1G05900	1
AT1G52990	1
AT2G28560	1
AT1G01710	1
AT1G44000	1
AT1G73960	1
AT1G15310	1
AT4G10050	1
AT4G26620	1
AT4G02790	1
AT2G39770	1
AT3G58810	1
AT4G35520	1
AT5G27470	1
AT5G44000	1
AT4G36250	1
AT5G11480	1
AT2G34770	1
AT3G60100	1
AT3G10350	1
AT1G36310	1
AT4G02860	1
AT1G60080	1
AT4G08590	1
AT2G18400	1
AT1G64355	1
AT3G02270	1
AT3G08650	1
AT5G44330	1
AT4G30930	1
AT5G08530	1
AT3G18210	1
AT3G01410	1
AT1G32480	1
AT5G01230	1
AT5G63080	1
AT5G58780	1
AT1G07350	1
AT5G49900	1
AT3G09940	1
AT4G17190	1
AT5G41240	1
AT4G04640	1
AT1G63160	1
AT5G43600	1
AT2G28880	1
AT4G18910	1
AT4G01320	1
AT5G60940	1
AT2G21280	1
AT2G01290	1
AT4G37040	1
AT3G01880	1
AT5G64840	1
AT4G38570	1
AT1G48970	1
AT5G53070	1
AT2G37660	1
AT3G15530	1
AT1G12450	1
AT5G40950	1
AT3G05020	1
AT5G20410	1
AT2G38130	1
ATCG00470	1
AT4G18920	1
AT5G56760	1
AT2G31670	1
AT5G41670	1
AT4G13610	1
AT3G10330	1
AT1G75210	1
AT3G23810	1
AT1G04410	1
AT3G12080	1
AT5G46920	1
AT3G19490	1
AT5G05700	1
AT1G21650	1
AT5G43860	1
AT3G53990	1
AT5G39960	1
AT5G36940	1
AT1G32060	1
AT1G26520	1
AT1G08540	1
AT5G41850	1
AT5G38900	1
AT4G04955	1
AT3G23640	1
AT4G34870	1
AT3G19780	1
AT4G24620	1
AT5G60230	1
AT1G61210	1
AT4G24090	1
AT4G27650	1
AT1G15140	1
AT4G27390	1
AT1G67070	1
AT1G27450	1
AT4G10140	1
AT5G10860	1
AT1G08100	1
AT1G75960	1
AT2G33260	1
AT1G48310	1
AT3G43540	1
AT1G27150	1
AT2G46110	1
AT3G10340	1
AT5G11110	1
AT4G31460	1
AT4G16970	1
AT2G25830	1
AT5G38750	1
AT1G24090	1
AT1G49350	1
AT5G60340	1
AT5G64380	1
AT4G14430	1
AT4G37560	1
AT4G31780	1
AT3G09310	1
AT2G39090	1
AT5G11910	1
AT3G50620	1
AT1G07040	1
AT1G71170	1
AT2G43330	1
AT4G16210	1
AT4G33030	1
AT5G42650	1
AT3G62360	1
AT3G01750	1
AT3G26710	1
ATMG00060	1
AT1G20630	1
AT3G29360	1
AT1G63970	1
AT1G62850	1
AT5G20930	1
AT2G41460	1
AT1G26090	1
AT5G13520	1
AT4G18480	1
ATMG00160	1
AT5G55330	1
AT4G24810	1
AT1G80050	1
AT1G50320	1
AT3G14930	1
AT1G50090	1
AT1G16650	1
AT1G02410	1
AT1G04420	1
AT4G36210	1
AT1G05190	1
AT1G32990	1
AT1G15440	1
AT5G14970	1
AT3G09630	1
AT1G34150	1
AT2G29410	1
AT5G43920	1
ATCG01060	1
AT3G25220	1
AT2G39930	1
AT5G03650	1
AT5G42390	1
AT4G02390	1
AT4G31180	1
AT5G44740	1
AT3G57370	1
AT1G54350	1
AT3G16260	1
AT3G58460	1
AT5G54080	1
AT5G56220	1
AT4G17370	1
AT4G37670	1
AT4G37510	1
AT4G09730	1
AT3G10390	1
AT1G35190	1
AT1G09620	1
AT2G24020	1
AT3G27840	1
AT1G13810	1
ATCG00270	1
AT5G56900	1
AT5G58870	1
AT1G49530	1
AT1G08090	1
AT5G53100	1
AT2G24200	1
AT3G13120	1
AT5G16140	1
AT3G04870	1
AT4G22530	1
AT4G39800	1
AT5G23140	1
AT1G44318	1
AT2G01880	1
AT3G60810	1
AT1G05350	1
AT4G30440	1
AT3G14950	1
AT5G13050	1
AT1G22660	1
AT4G04800	1
AT3G03060	1
AT4G15570	1
AT1G76770	1
AT1G78800	1
ATCG00700	1
AT5G09590	1
AT1G35250	1
AT1G52700	1
AT1G03980	1
AT1G24320	1
AT3G29430	1
AT4G04080	1
ATCG00560	1
AT1G18260	1
AT1G34430	1
AT1G14460	1
AT4G33520	1
AT1G06570	1
ATCG00660	1
AT3G10370	1
AT1G09870	1
AT4G24220	1
AT2G13440	1
AT2G33150	1
AT1G27200	1
AT2G44525	1
AT3G02400	1
AT1G04770	1
AT3G01980	1
AT1G09240	1
AT1G67810	1
AT3G16840	1
AT3G19710	1
AT3G53920	1
AT2G42600	1
AT4G21850	1
AT5G11870	1
AT5G64500	1
ATCG00790	1
AT5G23340	1
AT5G53350	1
AT2G07690	1
AT5G20990	1
AT3G20480	1
AT3G52190	1
AT5G50375	1
AT2G40760	1
AT1G16740	1
AT1G15470	1
AT2G32415	1
AT5G58250	1
AT3G62000	1
AT1G49520	1
AT3G27060	1
AT5G16390	1
AT1G74920	1
AT5G66950	1
AT4G34620	1
AT5G51310	1
AT1G56050	1
AT1G26220	1
AT5G24400	1
AT3G49680	1
AT5G45760	1
AT1G18080	1
AT1G66970	1
AT4G19210	1
AT2G02390	1
AT3G19160	1
AT5G21070	1
AT4G36940	1
AT4G14070	1
AT2G46470	1
AT5G08030	1
AT1G71696	1
AT5G58730	1
AT1G37150	1
AT4G30120	1
AT1G43130	1
AT5G43745	1
AT3G47590	1
AT3G04240	1
AT1G01440	1
AT5G46420	1
AT1G77750	1
AT3G57460	1
AT5G24410	1
AT1G23100	1
AT5G40660	1
AT1G32220	1
AT1G17330	1
AT4G22980	1
AT1G10590	1
AT5G67370	1
AT5G16800	1
AT5G55540	1
ATCG00490	1
AT1G05610	1
AT2G42120	1
AT3G23460	1
AT3G51140	1
AT1G09150	1
AT3G24090	1
AT3G13682	1
ATCG00480	1
AT3G09820	1
AT3G56170	1
AT5G14470	1
AT5G11650	1
AT5G18570	1
AT3G54640	1
AT2G31320	1
AT5G48950	1
AT2G24120	1
AT4G31050	1
AT1G28210	1
AT3G63140	1
AT2G39670	1
AT1G01910	1
AT2G38700	1
AT2G20260	1
AT3G02530	1
AT4G33865	1
AT5G26040	1
AT3G47060	1
AT4G29610	1
AT2G38050	1
AT5G51140	1
AT4G34050	1
AT1G71500	1
AT3G20790	1
AT1G70760	1
AT1G73680	1
AT4G04610	1
AT3G61530	1
AT3G21240	1
AT3G48425	1
AT5G49810	1
AT5G10240	1
AT4G36400	1
AT1G74250	1
AT4G26500	1
AT1G67500	1
AT1G73170	1
AT2G24090	1
AT5G24490	1
AT3G46970	1
AT4G04840	1
AT3G11040	1
AT5G58770	1
AT2G35820	1
AT4G14210	1
AT5G10920	1
AT2G42710	1
AT1G63460	1
AT1G77660	1
AT1G30130	1
AT2G26260	1
AT1G73750	1
AT2G13290	1
AT5G59250	1
ATCG01090	1
AT2G47450	1
AT1G49170	1
AT5G54390	1
AT5G49650	1
AT4G21210	1
AT1G48850	1
AT4G11640	1
AT4G39120	1
AT3G18030	1
AT1G50110	1
AT1G21540	1
AT5G03770	1
AT1G73110	1
AT5G59290	1
AT1G20370	1
AT1G55510	1
AT4G10100	1
AT5G57700	1
AT5G20040	1
AT4G13940	1
AT5G16150	1
AT5G55380	1
AT3G60620	1
AT5G05730	1
AT4G05450	1
AT1G67880	1
ATMG00510	1
AT5G58140	1
AT3G24170	1
AT3G07420	1
AT5G44070	1
AT2G17650	1
AT3G10150	1
AT1G25230	1
AT5G64200	1
AT3G15290	1
AT1G67840	1
AT1G64660	1
AT1G17960	1
AT1G55930	1
AT2G46580	1
AT4G19030	1
AT5G19210	1
AT1G48350	1
AT2G16500	1
AT5G15870	1
AT3G05170	1
ATCG01080	1
AT4G24190	1
AT3G02280	1
AT1G03055	1
AT1G27060	1
AT2G25355	1
ATCG00600	1
AT4G39040	1
AT4G14790	1
AT1G35680	1
AT3G63170	1
AT4G27700	1
AT1G10740	1
AT1G20575	1
AT5G63510	1
AT5G47560	1
AT5G22300	1
AT5G64350	1
AT2G41770	1
AT5G45940	1
AT5G18200	1
AT3G42660	1
AT4G37910	1
AT1G01180	1
AT5G23250	1
AT5G43330	1
AT1G30110	1
AT2G16440	1
AT4G37870	1
AT2G22830	1
AT1G69190	1
AT1G18180	1
AT5G45180	1
AT1G31670	1
AT1G64510	1
AT4G32900	1
AT5G47760	1
AT5G16870	1
AT2G40840	1
AT5G43280	1
AT4G09650	1
AT1G19710	1
AT1G51420	1
AT3G18630	1
AT2G38270	1
AT3G10530	1
AT2G19940	1
AT2G28840	1
AT1G02260	1
AT4G27970	1
AT3G56460	1
AT1G20410	1
AT5G53080	1
AT4G18370	1
AT4G25030	1
AT3G13490	1
AT5G61440	1
AT1G11390	1
AT4G35760	1
AT2G01890	1
AT3G27220	1
AT1G53670	1
AT5G23050	1
AT1G52590	1
AT1G29850	1
AT1G19600	1
AT5G53920	1
AT5G26600	1
AT1G53345	1
AT5G67100	1
AT2G15290	1
AT5G43010	1
AT3G49620	1
AT3G17930	1
AT4G17740	1
AT1G67060	1
AT5G47970	1
AT2G47320	1
AT5G52560	1
AT2G43090	1
AT5G17010	1
AT1G75010	1
AT5G46160	1
AT5G61540	1
AT1G12900	1
AT5G26860	1
AT1G69740	1
AT2G35580	1
AT5G10620	1
AT2G42800	1
AT5G16230	1
AT3G48560	1
AT4G31040	1
AT2G05990	1
AT1G08750	1
AT5G64050	1
AT5G15530	1
AT2G16980	1
AT3G07430	1
AT4G02980	1
AT1G06900	1
AT3G13445	1
AT1G73250	1
AT4G23900	1
AT3G10840	1
AT1G75270	1
AT2G46760	1
AT3G12370	1
AT2G41250	1
AT2G35120	1
ATCG00180	1
AT3G08590	1
AT1G54680	1
AT5G16040	1
AT1G73990	1
AT1G78580	1
AT4G22260	1
AT1G80030	1
AT2G03520	1
AT1G53530	1
AT4G17610	1
AT2G41630	1
AT2G04360	1
AT1G13910	1
AT1G76100	1
AT1G73530	1
AT2G32520	1
ATCG00570	1
AT3G05530	1
AT1G51680	1
AT2G28755	1
AT1G69380	1
AT4G09320	1
AT5G14460	1
AT1G49040	1
AT2G29670	1
AT5G16930	1
AT5G24840	1
AT4G27550	1
AT2G34500	1
AT4G24750	1
AT1G48030	1
AT3G01380	1
AT5G60540	1
AT3G16290	1
AT1G69523	1
AT3G20390	1
AT3G63410	1
AT1G44170	1
AT3G01520	1
AT3G19800	1
AT1G15040	1
AT3G02660	1
AT5G27200	1
AT1G61810	1
AT1G62640	1
AT2G18040	1
AT5G51110	1
AT1G23890	1
AT3G57340	1
AT1G68300	1
AT2G47590	1
AT2G20725	1
AT2G41370	1
AT5G13530	1
AT3G25400	1
AT3G16550	1
AT5G51100	1
AT5G37510	1
AT5G67590	1
AT4G15520	1
AT4G00570	1
AT4G05090	1
AT5G48880	1
AT5G65720	1
AT1G29900	1
AT1G33320	1
AT5G11800	1
AT5G13800	1
AT3G08010	1
AT2G20060	1
AT1G09780	1
AT5G12860	1
AT5G05750	1
AT3G16175	1
AT4G24690	1
AT3G29380	1
AT1G76130	1
AT2G36640	1
AT2G45770	1
AT2G30790	1
AT1G32780	1
AT5G58240	1
AT5G54960	1
AT2G25110	1
AT4G38880	1
AT5G45680	1
AT2G18710	1
AT1G80460	1
AT2G40490	1
AT1G48600	1
AT5G14230	1
AT5G38290	1
AT3G16200	1
AT5G13420	1
AT5G19960	1
AT5G41190	1
AT4G29210	1
AT4G20310	1
AT1G12230	1
AT3G57550	1
AT3G03600	1
AT2G28100	1
AT5G10630	1
AT3G15650	1
AT1G28150	1
AT2G36885	1
AT3G57220	1
AT3G21500	1
AT1G18060	1
AT4G35740	1
AT5G05520	1
AT5G22580	1
AT1G17220	1
AT3G05410	1
AT3G26085	1
AT3G60820	1
AT5G64870	1
AT4G19880	1
AT1G15380	1
AT4G28706	1
AT4G32590	1
AT1G08130	1
AT4G00560	1
AT4G39710	1
AT3G04280	1
AT3G25940	1
AT1G23880	1
AT3G29200	1
AT1G12780	1
AT1G30300	1
AT3G10740	1
AT3G20230	1
AT1G03190	1
AT3G61940	1
AT1G65640	1
AT1G23190	1
AT3G55800	1
AT1G74210	1
AT5G42270	1
AT1G76090	1
AT1G63990	1
AT5G13410	1
AT5G56290	1
AT2G43770	1
AT4G01660	1
AT3G50880	1
AT1G01225	1
AT4G22380	1
AT5G13730	1
AT5G10190	1
AT2G44180	1
AT2G40940	1
AT1G65840	1
AT4G39210	1
AT3G59940	1
AT4G11120	1
AT1G67980	1
AT5G61410	1
AT1G02020	1
AT1G15000	1
AT2G31970	1
AT3G60420	1
AT1G11160	1
AT5G23320	1
AT4G14940	1
AT5G16010	1
AT5G39940	1
AT3G27960	1
AT5G51830	1
AT3G58180	1
AT5G61640	1
AT4G05210	1
AT4G05410	1
AT1G53310	1
AT4G23620	1
AT4G22330	1
AT4G35987	1
AT1G49810	1
AT5G04490	1
AT5G10820	1
AT2G23800	1
AT5G66130	1
AT1G31230	1
AT5G11500	1
AT5G48020	1
AT2G22890	1
AT5G09930	1
AT3G03520	1
AT3G04650	1
AT3G58990	1
AT3G47540	1
AT2G46910	1
AT4G32690	1
AT1G19480	1
AT4G24520	1
AT2G01980	1
AT2G44990	1
ATCG00120	1
AT4G36790	1
AT4G21710	1
AT3G03710	1
AT3G17830	1
AT5G66970	1
AT4G26970	1
AT5G24340	1
AT5G02790	1
AT1G33360	1
AT3G08860	1
AT4G13670	1
AT1G10300	1
AT1G49820	1
AT5G15200	1
AT3G63130	1
AT1G51110	1
AT1G52560	1
AT1G54340	1
AT5G24260	1
AT3G17820	1
AT5G08740	1
AT4G24350	1
AT1G07745	1
AT1G71000	1
AT5G43910	1
AT5G15750	1
AT5G52440	1
AT5G16650	1
AT5G12190	1
AT1G15220	1
AT1G27680	1
AT2G45630	1
AT3G51280	1
AT5G50100	1
AT3G50560	1
AT1G12250	1
AT1G80740	1
AT2G25740	1
AT1G70190	1
AT5G05480	1
AT1G80570	1
AT2G17265	1
AT1G65290	1
AT4G13430	1
AT2G25570	1
AT4G24710	1
AT5G54600	1
AT5G58760	1
AT3G05890	1
AT2G02370	1
AT1G15490	1
AT5G04110	1
AT1G07210	1
AT5G16750	1
AT2G14170	1
AT5G50960	1
AT2G18620	1
AT5G51980	1
AT4G15955	1
AT3G14940	1
AT4G17650	1
AT4G36040	1
AT5G34930	1
AT1G12050	1
AT3G47120	1
AT3G10030	1
AT5G08335	1
AT5G60780	1
AT5G40270	1
AT3G15120	1
AT5G26570	1
AT3G08950	1
AT5G67020	1
AT4G32700	1
AT5G04440	1
AT1G64030	1
AT3G26570	1
AT4G10300	1
AT2G47940	1
AT1G16800	1
AT4G34240	1
AT3G12800	1
AT4G32260	1
AT5G05200	1
AT5G60040	1
AT5G47790	1
AT1G07615	1
AT2G45290	1
AT5G25050	1
AT5G62790	1
AT3G11400	1
AT3G53460	1
AT5G56130	1
AT5G09420	1
AT4G22930	1
AT2G18250	1
AT4G35260	1
AT1G70730	1
AT3G03960	1
AT5G13690	1
AT5G66550	1
AT1G49980	1
AT4G00630	1
AT1G59980	1
AT5G57030	1
AT2G21370	1
AT5G09300	1
AT3G01910	1
AT1G47250	1
AT5G27660	1
AT1G68000	1
AT5G12200	1
AT4G19740	1
AT1G02670	1
AT5G27450	1
AT5G35170	1
AT2G41500	1
AT5G65840	1
AT5G55320	1
AT4G12740	1
AT5G60730	1
AT2G18640	1
AT2G31240	1
AT4G30110	1
AT1G57770	1
AT2G25530	1
AT3G47340	1
AT3G44620	1
AT4G29670	1
AT4G39980	1
AT1G21690	1
AT2G41220	1
AT4G14910	1
AT4G24790	1
AT2G45240	1
AT1G18720	1
AT5G44790	1
AT1G68100	1
AT3G04550	1
AT5G03860	1
AT1G68270	1
AT5G24810	1
AT5G61090	1
AT1G79470	1
AT2G38290	1
AT2G27330	1
AT5G64650	1
AT2G03530	1
AT4G40000	1
AT5G04590	1
AT1G75420	1
AT4G04770	1
AT5G18640	1
AT1G10050	1
AT4G25630	1
AT4G21590	1
AT1G09280	1
AT5G57140	1
AT5G24150	1
AT1G04140	1
AT5G39830	1
AT4G21860	1
AT4G16265	1
AT4G29680	1
AT5G67530	1
AT3G09430	1
AT4G37480	1
AT2G37330	1
AT1G24490	1
AT3G23800	1
AT3G15410	1
AT5G45140	1
AT2G38905	1
AT3G09720	1
AT4G33010	1
AT4G36530	1
AT4G30480	1
AT3G21060	1
AT3G57140	1
AT4G28660	1
AT1G76150	1
AT1G55880	1
AT5G14570	1
AT5G60590	1
AT1G45230	1
AT1G31160	1
AT3G47930	1
AT1G62750	1
AT3G50340	1
AT3G04000	1
AT2G21960	1
AT2G40030	1
AT1G29700	1
AT1G68010	1
AT5G27290	1
AT4G36580	1
AT1G68260	1
AT4G30580	1
AT5G04500	1
AT4G23920	1
AT1G54100	1
AT1G56430	1
AT4G34710	1
AT4G09020	1
AT3G17910	1
AT3G52260	1
AT1G03360	1
AT5G64140	1
AT2G41950	1
AT1G18480	1
AT1G31190	1
AT2G04900	1
AT5G64940	1
AT5G38530	1
AT4G20760	1
AT1G26550	1
AT2G35170	1
AT1G24360	1
AT1G78630	1
AT3G01020	1
AT1G63210	1
AT4G37200	1
AT4G35770	1
AT5G49580	1
AT3G26060	1
AT1G01470	1
AT1G49400	1
AT4G18230	1
AT5G14800	1
AT1G74470	1
ATCG00800	1
AT5G26180	1
AT2G43030	1
AT1G52160	1
AT2G14910	1
AT3G49360	1
AT3G01660	1
AT1G30220	1
AT1G09940	1
AT5G08410	1
AT1G45000	1
AT2G29690	1
AT3G18130	1
AT3G06730	1
AT2G37160	1
AT3G20970	1
AT3G58390	1
AT2G39030	1
AT3G25190	1
AT2G26670	1
AT5G63920	1
AT5G12260	1
AT5G41080	1
AT1G77630	1
AT1G58200	1
AT5G50370	1
AT1G59840	1
AT4G15510	1
AT3G12340	1
AT3G28700	1
AT4G38090	1
AT5G17670	1
AT3G49180	1
AT3G07060	1
AT1G15410	1
AT1G05510	1
AT2G17510	1
AT5G60160	1
AT4G35370	1
AT2G22650	1
AT4G29120	1
AT4G28020	1
AT2G17820	1
AT1G75460	1
AT1G80410	1
AT3G01480	1
AT4G21090	1
AT1G06680	1
AT5G62840	1
AT4G38260	1
AT1G18170	1
AT1G79350	1
AT5G20070	1
AT1G29870	1
AT3G10140	1
AT3G51660	1
AT3G61440	1
AT5G66590	1
ATCG00530	1
AT1G34340	1
AT3G09960	1
AT1G65060	1
AT5G66960	1
AT3G46210	1
AT5G56470	1
AT2G04039	1
AT3G22370	1
AT2G23960	1
AT3G52880	1
AT3G01260	1
AT5G46390	1
AT2G44620	1
AT2G21550	1
AT1G31410	1
AT2G37240	1
AT2G40600	1
AT3G05350	1
AT5G15810	1
AT5G67630	1
AT1G30620	1
AT3G03890	1
AT3G13740	1
AT2G03780	1
AT2G20920	1
AT5G64370	1
AT3G45300	1
AT5G17850	1
AT2G26800	1
AT3G07480	1
AT4G03240	1
AT4G10710	1
AT4G11800	1
AT1G20020	1
AT1G18090	1
AT1G65260	1
AT5G58220	1
AT1G77470	1
AT4G15530	1
AT5G17270	1
AT3G04520	1
AT4G35800	1
AT5G63420	1
AT3G59220	1
AT5G63310	1
AT5G18140	1
AT2G18340	1
AT5G57960	1
AT2G22400	1
AT3G06860	1
AT4G24270	1
AT4G01690	1
AT3G11700	1
AT5G32470	1
AT2G36840	1
AT2G46140	1
AT1G10490	1
AT5G02870	1
AT4G31390	1
AT5G13630	1
AT4G01310	1
AT4G30690	1
AT4G29010	1
AT1G57550	1
AT3G13800	1
AT5G67520	1
AT3G19340	1
AT5G13120	1
AT1G06690	1
AT3G13310	1
AT5G06690	1
AT5G19660	1
AT4G09350	1
AT5G49940	1
AT4G02460	1
AT3G10050	1
AT3G13640	1
AT3G61540	1
AT2G45280	1
AT3G20520	1
AT5G50330	1
AT4G22720	1
AT1G69820	1
AT1G72680	1
AT4G20350	1
AT5G63980	1
AT5G56940	1
AT2G31955	1
AT1G65070	1
AT5G63890	1
AT3G54210	1
AT5G62630	1
AT1G60650	1
AT1G08260	1
AT1G18440	1
AT5G44990	1
AT3G11920	1
AT5G07440	1
AT1G11840	1
AT2G26170	1
AT5G58370	1
ATCG01050	1
AT2G47990	1
AT4G21990	1
AT5G03555	1
AT4G10020	1
AT1G23330	1
AT2G38460	1
ATCG00280	1
AT5G04520	1
AT4G10760	1
ATCG00020	1
AT3G23150	1
AT5G65685	1
AT2G15620	1
AT1G21840	1
AT2G26230	1
AT3G56120	1
AT4G19985	1
AT3G16150	1
AT5G56090	1
AT3G25740	1
AT4G37230	1
AT1G51310	1
AT3G54720	1
AT3G16250	1
AT1G16980	1
AT3G01640	1
AT1G48360	1
AT4G10130	1
AT2G32020	1
AT1G79260	1
AT2G30695	1
AT5G23890	1
AT1G13190	1
AT2G40410	1
AT3G45880	1
AT1G71800	1
AT5G64210	1
AT2G25080	1
AT5G14660	1
AT2G34490	1
AT3G63080	1
AT5G20520	1
AT2G33210	1
AT5G57300	1
AT1G05270	1
AT1G28960	1
AT2G22250	1
AT5G08280	1
AT5G53580	1
AT5G62410	1
AT2G24270	1
AT3G25780	1
AT1G56345	1
AT1G24180	1
AT1G67690	1
AT4G35470	1
AT1G13130	1
AT1G23010	1
AT5G65620	1
AT3G49080	1
AT3G15690	1
AT4G25120	1
AT1G58300	1
AT2G03800	1
AT5G52820	1
AT3G21300	1
AT1G78140	1
AT4G24830	1
AT1G26160	1
AT5G42480	1
AT2G46740	1
AT5G11240	1
AT1G31817	1
AT5G06430	1
AT5G39930	1
AT5G23690	1
AT5G08100	1
AT3G25110	1
AT5G13550	1
AT5G57740	1
AT2G03870	1
AT1G23820	1
AT5G58980	1
AT4G12030	1
AT4G12830	1
AT3G55360	1
AT1G66520	1
AT3G61080	1
AT5G52970	1
AT4G23000	1
AT5G14220	1
AT5G16710	1
AT2G41490	1
AT1G67300	1
AT1G24290	1
AT3G48170	1
AT1G43670	1
AT3G61620	1
AT5G63570	1
ATCG00740	1
AT5G10070	1
AT5G01660	1
AT2G17580	1
AT3G56950	1
AT1G19340	1
AT4G01040	1
AT2G16800	1
AT2G44060	1
AT4G33810	1
AT4G31530	1
AT3G55040	1
AT5G41900	1
AT1G75200	1
AT2G04700	1
AT3G19820	1
AT1G32070	1
AT1G49250	1
AT1G05590	1
AT5G14780	1
AT2G38740	1
AT4G36910	1
AT5G14600	1
AT5G58800	1
AT5G17560	1
AT4G04180	1
AT5G60870	1
AT1G06790	1
AT2G26680	1
AT1G01220	1
AT3G02090	1
AT5G45040	1
AT4G26880	1
AT4G22570	1
AT1G69526	1
AT5G08390	1
AT1G64880	1
AT4G03260	1
AT3G13170	1
AT1G61010	1
AT2G39000	1
AT5G45020	1
AT5G64440	1
AT4G23940	1
AT2G39190	1
AT2G45990	1
AT1G01860	1
AT5G08470	1
AT3G03720	1
AT3G49880	1
ATMG00580	1
AT3G12520	1
AT4G26310	1
AT4G15440	1
AT1G26190	1
AT4G20930	1
AT5G40850	1
AT2G44920	1
AT2G19080	1
AT4G19540	1
AT1G53580	1
AT3G24590	1
AT1G07280	1
AT4G32420	1
AT5G16940	1
AT1G58440	1
AT3G47460	1
AT3G02060	1
AT5G67490	1
AT2G31570	1
AT5G55920	1
AT3G03320	1
AT2G43760	1
AT1G77680	1
AT1G68650	1
AT2G26240	1
AT1G72420	1
AT4G28830	1
AT5G47650	1
AT1G18360	1
ATCG00670	1
AT1G31690	1
AT5G09290	1
AT1G73720	1
AT3G29240	1
AT3G01890	1
AT3G26650	1
AT2G04305	1
AT3G54150	1
AT3G30775	1
AT3G25530	1
AT2G38570	1
AT3G47450	1
AT2G14660	1
AT1G21920	1
AT1G75090	1
AT3G15520	1
AT3G13070	1
AT3G07930	1
AT5G50340	1
AT1G72500	1
AT1G22800	1
AT5G03630	1
AT5G58330	1
AT5G63950	1
AT5G55220	1
AT3G60370	1
AT1G80380	1
AT4G34910	1
AT1G54870	1
AT1G48320	1
AT5G55310	1
AT2G37500	1
AT5G63400	1
AT3G15870	1
AT3G07750	1
AT5G58050	1
AT4G33460	1
AT4G36750	1
AT2G39820	1
AT3G13050	1
AT3G16910	1
AT5G39320	1
AT1G71190	1
AT2G38870	1
AT4G35450	1
AT1G65280	1
AT1G74260	1
AT3G60440	1
AT5G15760	1
AT3G02360	1
AT5G52780	1
AT5G49060	1
AT1G68760	1
AT5G07470	1
AT3G57180	1
AT2G17130	1
AT1G68660	1
AT1G13690	1
AT5G10170	1
AT3G56490	1
AT1G63290	1
AT4G04950	1
AT3G48730	1
AT5G36290	1
AT3G23540	1
AT4G10000	1
AT3G55920	1
AT1G27160	1
AT3G48990	1
AT5G57850	1
AT1G29940	1
AT1G10510	1
AT1G47710	1
AT2G17440	1
AT1G12550	1
AT2G27680	1
AT5G42760	1
AT5G15450	1
AT1G06460	1
AT5G67050	1
AT5G37850	1
AT1G36390	1
AT4G33540	1
AT5G24030	1
AT1G18660	1
AT2G44230	1
AT2G46800	1
AT3G23700	1
AT2G33450	1
AT5G48230	1
AT4G18930	1
AT5G26120	1
AT2G17845	1
AT2G21070	1
AT2G04620	1
AT1G74960	1
AT4G10120	1
AT1G09340	1
AT2G04940	1
AT3G27890	1
AT3G11710	1
AT3G20740	1
AT2G24600	1
AT3G54660	1
AT5G49910	1
AT5G45170	1
AT3G57610	1
AT2G22570	1
AT3G03790	1
AT4G34740	1
AT1G63770	1
AT2G17870	1
AT1G24735	1
AT3G25900	1
AT5G59520	1
AT5G18870	1
AT2G39080	1
AT2G13360	1
AT5G66170	1
AT1G43860	1
AT4G14930	1
AT5G42220	1
ATCG01110	1
AT3G08920	1
AT5G65860	1
AT3G55400	1
AT2G06210	1
AT5G15940	1
AT4G34290	1
AT2G18790	1
AT2G20420	1
AT1G27320	1
AT1G22410	1
AT2G02380	1
AT2G42220	1
AT5G64580	1
AT1G74710	1
AT5G54580	1
AT3G13230	1
AT5G63840	1
AT1G32300	1
AT1G54220	1
AT4G29380	1
AT1G50720	1
AT2G26970	1
AT5G56500	1
AT1G21710	1
AT1G63940	1
AT1G55920	1
AT5G51020	1
AT4G33090	1
AT1G70280	1
AT3G58530	1
AT5G10580	1
AT4G26260	1
AT2G15790	1
AT2G47020	1
AT3G02630	1
AT5G07710	1
AT2G25140	1
AT3G55850	1
AT5G17530	1
AT3G55260	1
AT1G80830	1
AT5G52100	1
AT4G00110	1
AT4G36760	1
AT1G65950	1
AT2G36230	1
AT2G19570	1
AT4G26850	1
AT5G26710	1
AT4G25050	1
AT5G11770	1
AT5G03030	1
AT3G55410	1
AT5G07910	1
AT1G61770	1
AT1G66730	1
AT3G01620	1
AT3G09210	1
AT3G10940	1
AT4G18330	1
AT5G41650	1
AT1G74390	1
AT3G19900	1
AT5G19200	1
AT1G63280	1
AT1G64450	1
AT2G41880	1
AT1G33490	1
AT4G01800	1
AT5G19140	1
AT4G39650	1
AT4G18160	1
AT5G37530	1
AT5G55200	1
AT2G26810	1
AT1G71940	1
AT5G63290	1
AT5G10720	1
AT3G08850	1
AT2G47390	1
AT4G35905	1
AT4G17420	1
AT4G12130	1
AT2G27590	1
AT4G39260	1
AT3G06650	1
AT1G23320	1
AT3G26900	1
AT5G04260	1
AT3G05260	1
AT5G08170	1
AT3G09250	1
AT1G14310	1
AT4G20960	1
AT5G39730	1
AT3G28940	1
AT3G27110	1
AT1G08110	1
AT2G35450	1
AT4G39740	1
AT5G48330	1
AT3G63490	1
ATCG00710	1
AT1G74640	1
ATCG00520	1
AT1G19580	1
AT5G30510	1
AT5G04620	1
AT3G18420	1
AT5G08420	1
AT4G13830	1
AT3G06850	1
AT1G48420	1
AT5G05920	1
AT1G61640	1
AT1G67490	1
AT3G28140	1
AT3G01420	1
AT5G23120	1
AT5G13830	1
AT4G29630	1
AT5G64730	1
AT5G55300	1
AT5G58200	1
AT4G29700	1
AT4G31770	1
AT4G26780	1
AT3G27730	1
AT3G54280	1
AT5G66570	1
AT5G61510	1
AT1G02560	1
ATCG00540	1
AT2G20360	1
AT3G50520	1
AT5G51880	1
AT1G60990	1
AT3G56300	1
AT3G05740	1
AT1G73655	1
AT1G30910	1
AT4G26870	1
AT3G22110	1
AT1G30120	1
AT5G23440	1
AT1G58030	1
AT5G04140	1
AT3G50790	1
AT2G33255	1
AT4G32360	1
AT3G58740	1
AT1G79750	1
AT3G10670	1
AT1G67440	1
AT2G19170	1
AT5G57360	1
AT2G17880	1
AT1G01940	1
AT4G04830	1
AT5G20180	1
AT3G03100	1
AT5G27820	1
AT1G76630	1
AT1G69830	1
AT2G41790	1
AT3G49160	1
AT1G48160	1
AT3G03330	1
AT1G19140	1
AT5G41880	1
AT4G19460	1
AT2G43710	1
AT1G70610	1
AT3G13450	1
AT3G53260	1
AT5G04560	1
AT1G32500	1
AT5G35360	1
AT2G04530	1
AT3G09080	1
AT3G59260	1
AT3G03590	1
AT3G26380	1
AT3G20780	1
AT5G05850	1
AT5G10880	1
AT5G06410	1
AT5G15770	1
AT5G39840	1
ATCG00640	1
AT2G23970	1
AT1G71100	1
AT1G52670	1
AT1G67280	1
AT5G35680	1
AT2G35390	1
AT4G13780	1
AT2G37400	1
AT1G67660	1
AT4G36480	1
AT5G11380	1
AT1G11790	1
AT3G27820	1
AT1G71810	1
AT3G53390	1
AT5G20850	1
AT5G13480	1
AT1G35860	1
ATCG00350	1
AT2G29630	1
AT4G29060	1
AT3G16050	1
AT3G51770	1
AT5G18660	1
AT3G44880	1
AT1G79790	1
AT3G17210	1
AT5G26940	1
AT5G67030	1
AT5G39520	1
AT1G14430	1
AT1G76080	1
AT2G01490	1
AT5G57190	1
AT5G55340	1
AT5G64860	1
AT1G10070	1
AT1G65930	1
AT5G28050	1
AT1G35530	1
AT5G54090	1
AT2G04540	1
AT4G20360	1
AT3G21140	1
AT3G05510	1
AT3G47390	1
AT2G40090	1
AT5G52540	1
ATMG00070	1
AT3G10630	1
AT1G12990	1
AT3G08840	1
AT1G30540	1
AT2G21340	1
AT5G14320	1
AT2G26140	1
AT4G10620	1
AT5G01920	1
ATCG01120	1
AT3G07370	1
AT3G28460	1
AT2G20410	1
AT1G79510	1
AT2G26470	1
AT1G08220	1
AT3G55630	1
AT4G38220	1
AT3G49830	1
AT1G79690	1
AT1G34355	1
AT5G20980	1
AT5G17250	1
AT1G25375	1
AT5G43680	1
AT1G54990	1
AT5G35100	1
AT1G19800	1
AT4G17790	1
AT5G49750	1
AT1G71340	1
AT3G10420	1
AT5G04610	1
AT3G06510	1
ATCG00070	1
AT5G18490	1
AT1G27480	1
AT5G20935	1
AT3G44370	1
AT2G43350	1
AT2G36250	1
AT5G54860	1
AT1G14660	1
AT3G63250	1
AT2G14690	1
AT3G56130	1
AT2G18330	1
AT5G04050	1
AT3G17970	1
AT5G59500	1
AT2G29680	1
AT3G16990	1
AT5G10730	1
AT5G16070	1
AT1G28140	1
AT3G03910	1
AT1G72070	1
AT4G31310	1
AT5G60760	1
AT3G25920	1
AT1G19130	1
ATCG00770	1
AT5G43430	1
AT5G66280	1
AT5G66050	1
AT5G36140	1
AT4G35490	1
AT4G26910	1
AT3G02870	1
AT5G55670	1
AT5G19630	1
AT5G19855	1
AT3G01920	1
AT4G28703	1
AT1G50170	1
AT5G23430	1
AT1G07230	1
AT3G01200	1
AT1G67990	1
AT2G02590	1
AT1G78010	1
AT2G39290	1
AT1G50060	1
AT4G14440	1
AT1G17050	1
AT4G27030	1
AT1G28320	1
AT1G10700	1
AT1G21140	1
AT1G51980	1
AT5G49030	1
AT3G59050	1
AT2G35490	1
AT1G02470	1
AT2G23890	1
AT3G52390	1
AT4G01900	1
AT5G15700	1
AT5G54770	1
AT3G48110	1
AT2G44270	1
AT3G29320	1
AT3G57420	1
AT4G32940	1
AT5G23310	1
AT1G75330	1
AT2G23390	1
AT3G06350	1
AT5G21040	1
AT1G74970	1
AT4G39660	1
AT2G36070	1
AT4G26050	1
AT1G15730	1
AT1G09130	1
AT2G18660	1
AT4G00520	1
AT5G03880	1
AT4G30540	1
ATCG00050	1
AT5G48600	1
AT5G16510	1
AT1G61850	1
AT1G23360	1
AT5G38510	1
ATCG00150	1
AT4G25080	1
AT2G22910	1
AT1G10830	1
AT3G07690	1
AT5G64150	1
AT3G17170	1
AT1G56450	1
AT4G23100	1
AT3G10970	1
AT4G27440	1
AT5G45380	1
AT1G67760	1
AT2G41000	1
AT3G56310	1
AT3G04820	1
AT5G58560	1
AT1G71040	1
AT4G28940	1
AT5G10160	1
AT3G21540	1
AT5G49570	1
AT4G28680	1
AT1G72090	1
AT5G47190	1
AT3G01610	1
AT5G15490	1
AT5G42370	1
AT3G57190	1
AT1G63020	1
AT5G58170	1
AT4G02070	1
AT4G16566	1
AT5G47240	1
AT5G19720	1
AT1G20560	1
AT5G52470	1
AT1G20730	1
AT1G09300	1
AT5G14620	1
AT4G26555	1
AT1G80850	1
AT1G50380	1
AT4G33210	1
AT5G26820	1
AT5G47630	1
AT1G10670	1
AT4G27270	1
AT2G27920	1
ATCG00780	1
AT4G28570	1
AT2G35155	1
AT4G25730	1
AT3G28950	1
ATCG00430	1
AT2G38860	1
AT5G62720	1
AT1G02000	1
AT3G61870	1
AT3G06040	1
AT5G55120	1
AT2G19330	1
AT2G18950	1
AT5G26680	1
AT3G59870	1
AT1G65980	1
AT2G43400	1
AT3G15360	1
AT3G09150	1
AT3G14990	1
AT5G14530	1
AT4G27600	1
AT1G47980	1
AT5G16240	1
AT1G13700	1
AT5G16715	1
AT1G03905	1
AT1G55910	1
AT3G10010	1
AT5G44520	1
AT1G26940	1
AT3G23940	1
AT1G01510	1
AT3G02910	1
AT2G01330	1
AT3G05880	1
AT1G80600	1
AT5G19540	1
AT5G20660	1
AT3G09660	1
AT3G23630	1
AT4G34840	1
AT3G52090	1
AT1G26570	1
AT1G73980	1
AT5G05420	1
AT2G18900	1
AT1G03090	1
AT5G40560	1
AT4G25100	1
AT4G37580	1
AT1G07270	1
AT1G30550	1
[truncated: 18,071 more rows]

## Sheet: Arabidopsis coding genes
Table S1. Gene expression data and evolutionary proxies for Arabidopsis coding genes used in this study.
Table S1A. Protein-coding genes and their annotations in Arabidopsis thaliana(Col-0).
Locus	Annotations from TAIR 10
AT1G01020	Arv1-like protein ARV1; CONTAINS InterPro DOMAIN/s: Arv1-like protein (InterPro:IPR007290); BEST Arabidopsis thaliana protein match is: Arv1-like protein (TAIR:AT4G01510.1); Has 311 Blast hits to 311 proteins in 154 species: Archae - 0; Bacteria - 0; Metazoa - 110; Fungi - 115; Plants - 42; Viruses - 0; Other Eukaryotes - 44 (source: NCBI BLink).
AT1G01040	dicer-like 1 Encodes a Dicer homolog. Dicer is a RNA helicase involved in microRNA processing. Mutations in this locus can result in embryo lethality. Embryo shape at seed maturity is globular-elongate. Other mutants convert the floral meristems to an indeterminate state, others yet show defects in ovule development. mRNA is expressed in all shoot tissues. DCL1 is able to produce miRNAs and siRNA…
AT1G01060	Homeodomain-like superfamily protein LHY encodes a myb-related putative transcription factor involved in circadian rhythm along with another myb transcription factor CCA1 LATE ELONGATED HYPOCOTYL (LHY); CONTAINS InterPro DOMAIN/s: SANT, DNA-binding (InterPro:IPR001005), Homeodomain-like (InterPro:IPR009057), Myb, DNA-binding (InterPro:IPR014778), HTH transcriptional regulator, Myb-type, DNA-bindi…
AT1G01070	nodulin MtN21 /EamA-like transporter family protein nodulin MtN21 /EamA-like transporter family protein; LOCATED IN: membrane; EXPRESSED IN: 17 plant structures; EXPRESSED DURING: 7 growth stages; CONTAINS InterPro DOMAIN/s: Protein of unknown function DUF6, transmembrane (InterPro:IPR000620); BEST Arabidopsis thaliana protein match is: nodulin MtN21 /EamA-like transporter family protein (TAIR:AT…
AT1G01080	RNA-binding (RRM/RBD/RNP motifs) family protein RNA-binding (RRM/RBD/RNP motifs) family protein; FUNCTIONS IN: RNA binding, nucleotide binding, nucleic acid binding; INVOLVED IN: biological_process unknown; LOCATED IN: chloroplast stroma, nucleus, chloroplast, chloroplast envelope; EXPRESSED IN: 23 plant structures; EXPRESSED DURING: 13 growth stages; CONTAINS InterPro DOMAIN/s: RNA recognition m…
AT1G01100	60S acidic ribosomal protein family 60S acidic ribosomal protein family; FUNCTIONS IN: structural constituent of ribosome; INVOLVED IN: translational elongation; LOCATED IN: cytosol, cytosolic ribosome, ribosome, nucleus, plasma membrane; EXPRESSED IN: 25 plant structures; EXPRESSED DURING: 14 growth stages; CONTAINS InterPro DOMAIN/s: Ribosomal protein 60S (InterPro:IPR001813); BEST Arabidopsis …
AT1G01110	IQ-domain 18 IQ-domain 18 (IQD18); FUNCTIONS IN: molecular_function unknown; LOCATED IN: mitochondrion; EXPRESSED IN: 10 plant structures; EXPRESSED DURING: 6 growth stages; BEST Arabidopsis thaliana protein match is: IQ-domain 17 (TAIR:AT4G00820.1); Has 1112 Blast hits to 678 proteins in 50 species: Archae - 0; Bacteria - 10; Metazoa - 109; Fungi - 16; Plants - 528; Viruses - 4; Other Eukaryotes…
AT1G01140	CBL-interacting protein kinase 9 Encodes a CBL-interacting protein kinase with similarity to SOS2 CBL-interacting protein kinase 9 (CIPK9); FUNCTIONS IN: protein serine/threonine kinase activity, protein kinase activity, kinase activity, ATP binding; INVOLVED IN: in 6 processes; EXPRESSED IN: 23 plant structures; EXPRESSED DURING: 15 growth stages; CONTAINS InterPro DOMAIN/s: Protein kinase, ATP …
AT1G01160	GRF1-interacting factor 2 Arabidopsis thaliana GRF1-interacting factor 2 (GIF2) mRNA GRF1-interacting factor 2 (GIF2); CONTAINS InterPro DOMAIN/s: SSXT (InterPro:IPR007726); BEST Arabidopsis thaliana protein match is: GRF1-interacting factor 3 (TAIR:AT4G00850.1); Has 425 Blast hits to 425 proteins in 91 species: Archae - 0; Bacteria - 4; Metazoa - 291; Fungi - 20; Plants - 89; Viruses - 0; Other …
AT1G01170	Protein of unknown function (DUF1138) Protein of unknown function (DUF1138); FUNCTIONS IN: molecular_function unknown; INVOLVED IN: response to stress; LOCATED IN: mitochondrion, membrane; EXPRESSED IN: 23 plant structures; EXPRESSED DURING: 13 growth stages; CONTAINS InterPro DOMAIN/s: Protein of unknown function DUF1138 (InterPro:IPR009515); BEST Arabidopsis thaliana protein match is: Protein o…
AT1G01240	unknown protein; INVOLVED IN: N-terminal protein myristoylation; EXPRESSED IN: 17 plant structures; EXPRESSED DURING: 11 growth stages; BEST Arabidopsis thaliana protein match is: unknown protein (TAIR:AT2G46550.1); Has 95 Blast hits to 78 proteins in 16 species: Archae - 0; Bacteria - 2; Metazoa - 11; Fungi - 0; Plants - 80; Viruses - 0; Other Eukaryotes - 2 (source: NCBI BLink).
AT1G01260	basic helix-loop-helix (bHLH) DNA-binding superfamily protein basic helix-loop-helix (bHLH) DNA-binding superfamily protein; FUNCTIONS IN: DNA binding, sequence-specific DNA binding transcription factor activity; INVOLVED IN: regulation of transcription; LOCATED IN: nucleus; EXPRESSED IN: 24 plant structures; EXPRESSED DURING: 15 growth stages; CONTAINS InterPro DOMAIN/s: Helix-loop-helix DNA-bin…
AT1G01290	cofactor of nitrate reductase and xanthine dehydrogenase 3 COFACTOR OF NITRATE REDUCTASE AND XANTHINE DEHYDROGENASE 3. Encodes a protein involved in molybdenum cofactor biosynthesis. Homologous to E.coli MoaC. Expression is low in all tissues examined, except in roots. Appears to have targeting signals for chloroplast or mitochondria cofactor of nitrate reductase and xanthine dehydrogenase 3 (CNX…
AT1G01320	Tetratricopeptide repeat (TPR)-like superfamily protein Tetratricopeptide repeat (TPR)-like superfamily protein; FUNCTIONS IN: binding; LOCATED IN: cellular_component unknown; EXPRESSED IN: 24 plant structures; EXPRESSED DURING: 14 growth stages; CONTAINS InterPro DOMAIN/s: Tetratricopeptide-like helical (InterPro:IPR011990), Tetratricopeptide repeat-containing (InterPro:IPR013026), Tetratricopep…
AT1G01340	cyclic nucleotide gated channel 10 member of Cyclic nucleotide gated channel family cyclic nucleotide gated channel 10 (CNGC10); FUNCTIONS IN: ion channel activity, cyclic nucleotide binding, calmodulin binding; INVOLVED IN: ion transport, transmembrane transport; LOCATED IN: membrane; EXPRESSED IN: 14 plant structures; EXPRESSED DURING: 10 growth stages; CONTAINS InterPro DOMAIN/s: Cyclic nucleo…
AT1G01370	Histone superfamily protein Encodes a centromere-identifying protein histone H3 variant. Localized at centromeres in both mitotic and meiotic cells. HTR12; FUNCTIONS IN: DNA binding; INVOLVED IN: double fertilization forming a zygote and endosperm; LOCATED IN: chromosome, centromeric region, nucleus; EXPRESSED IN: 17 plant structures; EXPRESSED DURING: 8 growth stages; CONTAINS InterPro DOMAIN/s:…
AT1G01453	unknown protein; FUNCTIONS IN: molecular_function unknown; INVOLVED IN: biological_process unknown; LOCATED IN: cellular_component unknown; BEST Arabidopsis thaliana protein match is: unknown protein (TAIR:AT4G01110.1); Has 30201 Blast hits to 17322 proteins in 780 species: Archae - 12; Bacteria - 1396; Metazoa - 17338; Fungi - 3422; Plants - 5037; Viruses - 0; Other Eukaryotes - 2996 (source: NC…
AT1G01480	1-amino-cyclopropane-1-carboxylate synthase 2 a member of the 1-aminocyclopropane-1-carboxylate (ACC) synthase (S-adenosyl-L-methionine methylthioadenosine-lyase, EC 4.4.1.14) gene family, isolated from a flower-specific cDNA library. 1-amino-cyclopropane-1-carboxylate synthase 2 (ACS2); CONTAINS InterPro DOMAIN/s: 1-aminocyclopropane-1-carboxylate synthase (InterPro:IPR001176), Aminotransferase,…
AT1G01490	Heavy metal transport/detoxification superfamily protein Heavy metal transport/detoxification superfamily protein ; FUNCTIONS IN: metal ion binding; INVOLVED IN: metal ion transport; LOCATED IN: cellular_component unknown; EXPRESSED IN: 22 plant structures; EXPRESSED DURING: 14 growth stages; CONTAINS InterPro DOMAIN/s: Heavy metal transport/detoxification protein (InterPro:IPR006121); BEST Arabi…
AT1G01540	Protein kinase superfamily protein Protein kinase superfamily protein; FUNCTIONS IN: protein serine/threonine kinase activity, protein kinase activity, kinase activity, ATP binding; INVOLVED IN: protein amino acid phosphorylation; LOCATED IN: plasma membrane; EXPRESSED IN: 23 plant structures; EXPRESSED DURING: 13 growth stages; CONTAINS InterPro DOMAIN/s: Protein kinase, ATP binding site (InterP…
AT1G01550	Protein of unknown function (DUF793) BYPASS1, required to prevent constitutive production of a root-derived graft-transmissible signal BYPASS 1 (BPS1); FUNCTIONS IN: molecular_function unknown; LOCATED IN: plasma membrane; EXPRESSED IN: 24 plant structures; EXPRESSED DURING: 13 growth stages; CONTAINS InterPro DOMAIN/s: Protein BYPASS related (InterPro:IPR008511); BEST Arabidopsis thaliana protei…
AT1G01560	MAP kinase 11 member of MAP Kinase MAP kinase 11 (MPK11); FUNCTIONS IN: MAP kinase activity, kinase activity; INVOLVED IN: signal transduction, response to abscisic acid stimulus; LOCATED IN: cellular_component unknown; EXPRESSED IN: 22 plant structures; EXPRESSED DURING: 13 growth stages; CONTAINS InterPro DOMAIN/s: Protein kinase, ATP binding site (InterPro:IPR017441), Serine/threonine-protein …
AT1G01620	plasma membrane intrinsic protein 1C a member of the plasma membrane intrinsic protein subfamily PIP1. localizes to the plasma membrane and exhibits water transport activity in Xenopus oocyte. expressed ubiquitously and protein level decreases slightly during leaf development. plasma membrane intrinsic protein 1C (PIP1C); FUNCTIONS IN: water channel activity; INVOLVED IN: response to water depriv…
AT1G01640	BTB/POZ domain-containing protein Putative role in flower development. Comparison of SALK_011721C to Columbia wild type resulted in a trend toward earlier flowering in the mutant (P=0.1) (Stapleton and Woodruff 2009, personal communication). BTB/POZ domain-containing protein; CONTAINS InterPro DOMAIN/s: BTB/POZ (InterPro:IPR013069), BTB/POZ fold (InterPro:IPR011333), Kelch related (InterPro:IPR01…
AT1G01650	SIGNAL PEPTIDE PEPTIDASE-LIKE 4 SIGNAL PEPTIDE PEPTIDASE-LIKE 4 (SPPL4); FUNCTIONS IN: peptidase activity, aspartic-type endopeptidase activity; INVOLVED IN: proteolysis; LOCATED IN: endomembrane system, integral to membrane; EXPRESSED IN: 24 plant structures; EXPRESSED DURING: 13 growth stages; CONTAINS InterPro DOMAIN/s: Protease-associated PA (InterPro:IPR003137), Peptidase A22, presenilin sig…
AT1G01740	Protein kinase protein with tetratricopeptide repeat domain Protein kinase protein with tetratricopeptide repeat domain; FUNCTIONS IN: protein serine/threonine kinase activity, binding, protein kinase activity, kinase activity, ATP binding; INVOLVED IN: protein amino acid phosphorylation, N-terminal protein myristoylation; LOCATED IN: plasma membrane; EXPRESSED IN: 22 plant structures; EXPRESSED …
AT1G01800	NAD(P)-binding Rossmann-fold superfamily protein NAD(P)-binding Rossmann-fold superfamily protein; FUNCTIONS IN: oxidoreductase activity, binding, catalytic activity; INVOLVED IN: oxidation reduction, metabolic process; LOCATED IN: plant-type cell wall; EXPRESSED IN: 22 plant structures; EXPRESSED DURING: 13 growth stages; CONTAINS InterPro DOMAIN/s: NAD(P)-binding domain (InterPro:IPR016040), Gl…
AT1G01830	ARM repeat superfamily protein ARM repeat superfamily protein; FUNCTIONS IN: binding; LOCATED IN: cellular_component unknown; EXPRESSED IN: 22 plant structures; EXPRESSED DURING: 13 growth stages; CONTAINS InterPro DOMAIN/s: Armadillo-like helical (InterPro:IPR011989), Armadillo (InterPro:IPR000225), Armadillo-type fold (InterPro:IPR016024); BEST Arabidopsis thaliana protein match is: ARM repeat …
AT1G01880	5'-3' exonuclease family protein 5'-3' exonuclease family protein; FUNCTIONS IN: DNA binding, catalytic activity, nuclease activity; INVOLVED IN: DNA repair; LOCATED IN: cellular_component unknown; CONTAINS InterPro DOMAIN/s: XPG N-terminal (InterPro:IPR006085), DNA repair protein (XPGC)/yeast Rad (InterPro:IPR006084), 5'-3' exonuclease, C-terminal subdomain (InterPro:IPR020045), Helix-hairpin-he…
AT1G01910	P-loop containing nucleoside triphosphate hydrolases superfamily protein P-loop containing nucleoside triphosphate hydrolases superfamily protein; FUNCTIONS IN: ATP binding; INVOLVED IN: cellular metal ion homeostasis, anion transport; LOCATED IN: membrane; EXPRESSED IN: 24 plant structures; EXPRESSED DURING: 15 growth stages; CONTAINS InterPro DOMAIN/s: ATPase, anion-transporting (InterPro:IPR00…
AT1G01920	SET domain-containing protein SET domain-containing protein; BEST Arabidopsis thaliana protein match is: Rubisco methyltransferase family protein (TAIR:AT1G14030.1); Has 611 Blast hits to 608 proteins in 165 species: Archae - 0; Bacteria - 0; Metazoa - 143; Fungi - 239; Plants - 164; Viruses - 0; Other Eukaryotes - 65 (source: NCBI BLink).
AT1G01950	armadillo repeat kinesin 2 Encodes a member of the armadillo/beta-catenin repeat kinesin motor family. Mutants have twisted roots due to abnormal cell file rotation; the phenotype is dependent on microtubules. armadillo repeat kinesin 2 (ARK2); FUNCTIONS IN: microtubule motor activity, binding, ATP binding; INVOLVED IN: root development; LOCATED IN: chloroplast; EXPRESSED IN: 23 plant structures;…
AT1G02010	secretory 1A member of KEULE Gene Family secretory 1A (SEC1A); FUNCTIONS IN: protein transporter activity; INVOLVED IN: protein secretion, vesicle-mediated transport, vesicle docking involved in exocytosis; LOCATED IN: cellular_component unknown; CONTAINS InterPro DOMAIN/s: Sec1-like protein (InterPro:IPR001619); BEST Arabidopsis thaliana protein match is: Sec1/munc18-like (SM) proteins superfami…
AT1G02020	nitroreductase family protein nitroreductase family protein; FUNCTIONS IN: oxidoreductase activity, acting on NADH or NADPH, nitrogenous group as acceptor, oxidoreductase activity; INVOLVED IN: metabolic process; LOCATED IN: chloroplast; EXPRESSED IN: 23 plant structures; EXPRESSED DURING: 13 growth stages; CONTAINS InterPro DOMAIN/s: Nitroreductase-like (InterPro:IPR000415); Has 762 Blast hits t…
AT1G02065	squamosa promoter binding protein-like 8 Encodes an SBP-box gene, a member of the SPL gene family. Mutants are affected in micro- and megasporogenesis, trichome formation on sepals, and stamen filament elongation. squamosa promoter binding protein-like 8 (SPL8); CONTAINS InterPro DOMAIN/s: Transcription factor, SBP-box (InterPro:IPR004333); BEST Arabidopsis thaliana protein match is: squamosa pro…
AT1G02080	transcription regulators transcription regulators; FUNCTIONS IN: transcription regulator activity; LOCATED IN: membrane; EXPRESSED IN: 25 plant structures; EXPRESSED DURING: 15 growth stages; CONTAINS InterPro DOMAIN/s: CCR4-Not complex component, Not1 (InterPro:IPR007196); Has 1434 Blast hits to 680 proteins in 246 species: Archae - 0; Bacteria - 196; Metazoa - 419; Fungi - 362; Plants - 144; Vi…
AT1G02090	Proteasome component (PCI) domain protein encodes a phosphoprotein that is a subunit of the COP9 signalosome. Mutants exhibit constitutive photomorphogenic phenotype. FUSCA 5 (FUS5); CONTAINS InterPro DOMAIN/s: Proteasome component (PCI) domain (InterPro:IPR000717); Has 689 Blast hits to 689 proteins in 163 species: Archae - 0; Bacteria - 0; Metazoa - 405; Fungi - 166; Plants - 80; Viruses - 0; O…
AT1G02100	Leucine carboxyl methyltransferase Leucine carboxyl methyltransferase; FUNCTIONS IN: methyltransferase activity; INVOLVED IN: biological_process unknown; LOCATED IN: cellular_component unknown; EXPRESSED IN: 22 plant structures; EXPRESSED DURING: 14 growth stages; CONTAINS InterPro DOMAIN/s: Leucine carboxyl methyltransferase, LCTM1 1 (InterPro:IPR016651), Leucine carboxyl methyltransferase, euka…
AT1G02145	homolog of asparagine-linked glycosylation 12 homolog of asparagine-linked glycosylation 12 (ALG12); FUNCTIONS IN: alpha-1,6-mannosyltransferase activity; INVOLVED IN: ER-associated protein catabolic process, protein amino acid terminal N-glycosylation; LOCATED IN: endomembrane system, intrinsic to endoplasmic reticulum membrane; CONTAINS InterPro DOMAIN/s: Alg9-like mannosyltransferase (InterPro…
AT1G02160	Cox19 family protein (CHCH motif) Cox19 family protein (CHCH motif); CONTAINS InterPro DOMAIN/s: CHCH (InterPro:IPR010625); Has 56 Blast hits to 56 proteins in 33 species: Archae - 0; Bacteria - 0; Metazoa - 3; Fungi - 34; Plants - 19; Viruses - 0; Other Eukaryotes - 0 (source: NCBI BLink).
AT1G02190	Fatty acid hydroxylase superfamily Fatty acid hydroxylase superfamily; FUNCTIONS IN: oxidoreductase activity, iron ion binding, catalytic activity; INVOLVED IN: oxidation reduction, fatty acid biosynthetic process; LOCATED IN: endoplasmic reticulum; EXPRESSED IN: 12 plant structures; EXPRESSED DURING: 6 growth stages; CONTAINS InterPro DOMAIN/s: Fatty acid hydroxylase (InterPro:IPR006694), Unchar…
AT1G02205	Fatty acid hydroxylase superfamily Expression of the CER1 gene associated with production of stem epicuticular wax and pollen fertility. Biochemical studies showed that cer1 mutants are blocked in the conversion of stem wax C30 aldehydes to C29 alkanes, and they also lack the secondary alcohols and ketones. These suggested the CER1 protein is an aldehyde decarbonylase, but the exact molecular fun…
AT1G02280	translocon at the outer envelope membrane of chloroplasts 33 Encodes a GTP-binding GTP-ase. Component of the chloroplast protein import machinery. Required for import of POR B into plastids. Toc33 phosphorylation may not play an important role in vivo. translocon at the outer envelope membrane of chloroplasts 33 (TOC33); FUNCTIONS IN: protein binding, GTP binding, GTPase activity, protein homodim…
AT1G02470	Polyketide cyclase/dehydrase and lipid transport superfamily protein Polyketide cyclase/dehydrase and lipid transport superfamily protein; FUNCTIONS IN: molecular_function unknown; INVOLVED IN: biological_process unknown; LOCATED IN: chloroplast; EXPRESSED IN: 10 plant structures; EXPRESSED DURING: 4 anthesis, C globular stage, petal differentiation and expansion stage; CONTAINS InterPro DOMAIN/s…
AT1G02500	S-adenosylmethionine synthetase 1 encodes a S-adenosylmethionine synthetase. SAM1 is regulated by protein S-nitrosylation. The covalent binding of nitric oxide (NO) to the Cys114 residue inhibits the enzyme activity. S-adenosylmethionine synthetase 1 (SAM1); FUNCTIONS IN: methionine adenosyltransferase activity; INVOLVED IN: response to cadmium ion, response to salt stress, ethylene biosynthetic …
AT1G02630	Nucleoside transporter family protein Nucleoside transporter family protein; FUNCTIONS IN: nucleoside transmembrane transporter activity; INVOLVED IN: transport; LOCATED IN: membrane; CONTAINS InterPro DOMAIN/s: Delayed-early response protein/equilibrative nucleoside transporter (InterPro:IPR002259); BEST Arabidopsis thaliana protein match is: equilibrative nucleotide transporter 1 (TAIR:AT1G7033…
AT1G02690	importin alpha isoform 6 Putative importin alpha isoform. When overexpressed can rescue the impa-4 decreased transformation susceptibility phenotype. importin alpha isoform 6 (IMPA-6); FUNCTIONS IN: protein transporter activity, binding; INVOLVED IN: intracellular protein transport, protein import into nucleus; LOCATED IN: nucleus, nuclear pore, cytoplasm; EXPRESSED IN: 20 plant structures; EXPRE…
AT1G02720	galacturonosyltransferase 5 Encodes a protein with putative galacturonosyltransferase activity. galacturonosyltransferase 5 (GATL5); FUNCTIONS IN: transferase activity, transferring hexosyl groups, polygalacturonate 4-alpha-galacturonosyltransferase activity, transferase activity, transferring glycosyl groups; INVOLVED IN: carbohydrate biosynthetic process; LOCATED IN: endomembrane system; EXPRES…
AT1G02750	Drought-responsive family protein Drought-responsive family protein; FUNCTIONS IN: zinc ion binding; INVOLVED IN: response to water deprivation; LOCATED IN: intracellular; EXPRESSED IN: 22 plant structures; EXPRESSED DURING: 13 growth stages; CONTAINS InterPro DOMAIN/s: Zinc finger, C2H2-like (InterPro:IPR015880), Drought induced 19/ RING finger protein 114 (InterPro:IPR008598); BEST Arabidopsis …
AT1G02840	RNA-binding (RRM/RBD/RNP motifs) family protein SR1 is a plant homologue of the human general/alternative splicing factor SF2/ASF. SR1; FUNCTIONS IN: RNA binding, nucleotide binding, nucleic acid binding; LOCATED IN: interchromatin granule, nuclear speck, nucleus; EXPRESSED IN: 25 plant structures; EXPRESSED DURING: 15 growth stages; CONTAINS InterPro DOMAIN/s: RNA recognition motif, RNP-1 (Inter…
AT1G02850	beta glucosidase 11 beta glucosidase 11 (BGLU11); FUNCTIONS IN: cation binding, hydrolase activity, hydrolyzing O-glycosyl compounds, catalytic activity; INVOLVED IN: carbohydrate metabolic process; LOCATED IN: endomembrane system; EXPRESSED IN: 24 plant structures; EXPRESSED DURING: 13 growth stages; CONTAINS InterPro DOMAIN/s: Glycoside hydrolase, family 1 (InterPro:IPR001360), Glycoside hydrol…
AT1G02860	SPX (SYG1/Pho81/XPR1) domain-containing protein Encodes a likely ubiquitin E3 ligase with RING and SPX domains that is involved in mediating immune responses. Targeted by MIR827. nitrogen limitation adaptation (NLA); CONTAINS InterPro DOMAIN/s: Zinc finger, RING-type, conserved site (InterPro:IPR017907), Zinc finger, RING-type (InterPro:IPR001841), SPX, N-terminal (InterPro:IPR004331); BEST Arabi…
AT1G02880	thiamin pyrophosphokinase1 Encodes a thiamine pyrophosphokinase capable of producing thiamine pyrophosphate from free thiamine. thiamin pyrophosphokinase1 (TPK1); FUNCTIONS IN: thiamin diphosphokinase activity; INVOLVED IN: thiamin metabolic process; LOCATED IN: cytosol; EXPRESSED IN: 6 plant structures; CONTAINS InterPro DOMAIN/s: Thiamin pyrophosphokinase, vitamin B1-binding domain (InterPro:IP…
AT1G02890	AAA-type ATPase family protein AAA-type ATPase family protein; FUNCTIONS IN: nucleoside-triphosphatase activity, ATPase activity, nucleotide binding, ATP binding; LOCATED IN: chloroplast; EXPRESSED IN: 25 plant structures; EXPRESSED DURING: 15 growth stages; CONTAINS InterPro DOMAIN/s: ATPase, AAA+ type, core (InterPro:IPR003593), ATPase, AAA-type, core (InterPro:IPR003959), ATPase, AAA-type, con…
AT1G02930	glutathione S-transferase 6 Encodes glutathione transferase belonging to the phi class of GSTs. Naming convention according to Wagner et al. (2002). glutathione S-transferase 6 (GSTF6); FUNCTIONS IN: glutathione transferase activity, copper ion binding, cobalt ion binding, glutathione binding; INVOLVED IN: in 7 processes; LOCATED IN: mitochondrion, cell wall, vacuole, cytoplasm; EXPRESSED IN: fru…
AT1G02950	glutathione S-transferase F4 Encodes glutathione transferase belonging to the phi class of GSTs. Naming convention according to Wagner et al. (2002). glutathione S-transferase F4 (GSTF4); CONTAINS InterPro DOMAIN/s: Thioredoxin fold (InterPro:IPR012335), Glutathione S-transferase, C-terminal (InterPro:IPR004046), Glutathione S-transferase, C-terminal-like (InterPro:IPR010987), Glutathione S-trans…
AT1G02960	unknown protein; BEST Arabidopsis thaliana protein match is: unknown protein (TAIR:AT1G02965.1); Has 83 Blast hits to 82 proteins in 37 species: Archae - 0; Bacteria - 2; Metazoa - 20; Fungi - 7; Plants - 29; Viruses - 0; Other Eukaryotes - 25 (source: NCBI BLink).
AT1G02990	BEST Arabidopsis thaliana protein match is: CW-type Zinc Finger (TAIR:AT3G62900.1); Has 5847 Blast hits to 4410 proteins in 438 species: Archae - 17; Bacteria - 452; Metazoa - 2463; Fungi - 354; Plants - 306; Viruses - 11; Other Eukaryotes - 2244 (source: NCBI BLink).
AT1G03040	basic helix-loop-helix (bHLH) DNA-binding superfamily protein basic helix-loop-helix (bHLH) DNA-binding superfamily protein; FUNCTIONS IN: DNA binding, sequence-specific DNA binding transcription factor activity; INVOLVED IN: regulation of transcription, acetyl-CoA biosynthetic process from pyruvate; LOCATED IN: nucleus; EXPRESSED IN: 22 plant structures; EXPRESSED DURING: 13 growth stages; CONTA…
AT1G03055	unknown protein; BEST Arabidopsis thaliana protein match is: unknown protein (TAIR:AT1G64680.1); Has 143 Blast hits to 143 proteins in 26 species: Archae - 0; Bacteria - 6; Metazoa - 0; Fungi - 0; Plants - 122; Viruses - 0; Other Eukaryotes - 15 (source: NCBI BLink).
AT1G03070	Bax inhibitor-1 family protein Bax inhibitor-1 family protein; CONTAINS InterPro DOMAIN/s: Inhibitor of apoptosis-promoting Bax1 related (InterPro:IPR006214); BEST Arabidopsis thaliana protein match is: Bax inhibitor-1 family protein (TAIR:AT4G02690.1); Has 5593 Blast hits to 5593 proteins in 1573 species: Archae - 0; Bacteria - 3054; Metazoa - 856; Fungi - 144; Plants - 197; Viruses - 83; Other …
AT1G03090	methylcrotonyl-CoA carboxylase alpha chain, mitochondrial / 3-methylcrotonyl-CoA carboxylase 1 (MCCA) MCCA is the biotinylated subunit of the dimer MCCase, which is involved in leucine degradation. Both subunits are nuclear coded and the active enzyme is located in the mitochondrion. MCCA; FUNCTIONS IN: cobalt ion binding, methylcrotonoyl-CoA carboxylase activity; INVOLVED IN: leucine catabolic p…
AT1G03160	FZO-like A new plant-specific member of the dynamin superfamily; defines a new protein class within the dynamin superfamily of membrane remodeling GTPases that regulates organization of the thylakoid network in plants. Targeted to chloroplasts and associated with thylakoid and envelope membranes as punctate structures. Knockout mutants have abnormalities in chloroplast and thylakoid morphology, i…
AT1G03180	unknown protein; Has 36 Blast hits to 36 proteins in 15 species: Archae - 0; Bacteria - 0; Metazoa - 3; Fungi - 0; Plants - 33; Viruses - 0; Other Eukaryotes - 0 (source: NCBI BLink).
AT1G03190	RAD3-like DNA-binding helicase protein UV damage and heat induce a common stress response in plants that leads to tissue death and reduced chloroplast function. The UVH6 product is suggested to be a negative regulator of this response. ULTRAVIOLET HYPERSENSITIVE 6 (UVH6); FUNCTIONS IN: in 6 functions; INVOLVED IN: DNA repair, response to UV, response to heat; LOCATED IN: nucleus; EXPRESSED IN: 25…
AT1G03250	unknown protein; Has 89 Blast hits to 89 proteins in 31 species: Archae - 0; Bacteria - 0; Metazoa - 31; Fungi - 0; Plants - 48; Viruses - 0; Other Eukaryotes - 10 (source: NCBI BLink).
AT1G03290	unknown protein; BEST Arabidopsis thaliana protein match is: unknown protein (TAIR:AT4G02880.2); Has 13587 Blast hits to 10183 proteins in 1114 species: Archae - 257; Bacteria - 2402; Metazoa - 5637; Fungi - 960; Plants - 675; Viruses - 54; Other Eukaryotes - 3602 (source: NCBI BLink).
AT1G03310	debranching enzyme 1 Encodes a protein with strong similarity to isoamylase (EC:3.2.1.68) however lacks critical residues known to be important for activity. Appears to co localize with ISA1 in the chloroplast isoamylase complex. Mutations in this gene cause the loss of detectable isoamylase activity and the disruption of normal starch structure. It has been postulated that AtISA2 interacts with …
AT1G03457	RNA-binding (RRM/RBD/RNP motifs) family protein RNA-binding (RRM/RBD/RNP motifs) family protein; FUNCTIONS IN: RNA binding, nucleotide binding, nucleic acid binding; INVOLVED IN: biological_process unknown; LOCATED IN: cellular_component unknown; EXPRESSED IN: 17 plant structures; EXPRESSED DURING: 14 growth stages; CONTAINS InterPro DOMAIN/s: RNA recognition motif, RNP-1 (InterPro:IPR000504), Ri…
AT1G03470	Kinase interacting (KIP1-like) family protein Kinase interacting (KIP1-like) family protein; CONTAINS InterPro DOMAIN/s: KIP1-like (InterPro:IPR011684); BEST Arabidopsis thaliana protein match is: Kinase interacting (KIP1-like) family protein (TAIR:AT2G47920.1); Has 687 Blast hits to 664 proteins in 124 species: Archae - 6; Bacteria - 10; Metazoa - 109; Fungi - 52; Plants - 347; Viruses - 3; Othe…
AT1G03520	Core-2/I-branching beta-1,6-N-acetylglucosaminyltransferase family protein Core-2/I-branching beta-1,6-N-acetylglucosaminyltransferase family protein; FUNCTIONS IN: transferase activity, transferring glycosyl groups, acetylglucosaminyltransferase activity; INVOLVED IN: carbohydrate biosynthetic process; LOCATED IN: membrane; EXPRESSED IN: 22 plant structures; EXPRESSED DURING: 13 growth stages; C…
AT1G03630	protochlorophyllide oxidoreductase C Encodes for a protein with protochlorophyllide oxidoreductase activity. The enzyme is NADPH- and light-dependent. protochlorophyllide oxidoreductase C (POR C); FUNCTIONS IN: oxidoreductase activity, NADPH dehydrogenase activity, protochlorophyllide reductase activity; INVOLVED IN: chlorophyll biosynthetic process; LOCATED IN: chloroplast thylakoid membrane, ch…
AT1G03687	DTW domain-containing protein DTW domain-containing protein; CONTAINS InterPro DOMAIN/s: DTW (InterPro:IPR005636); Has 580 Blast hits to 580 proteins in 298 species: Archae - 0; Bacteria - 527; Metazoa - 0; Fungi - 0; Plants - 28; Viruses - 0; Other Eukaryotes - 25 (source: NCBI BLink).
AT1G03710	Cystatin/monellin superfamily protein Cystatin/monellin superfamily protein; FUNCTIONS IN: cysteine-type endopeptidase inhibitor activity; INVOLVED IN: biological_process unknown; LOCATED IN: cellular_component unknown; EXPRESSED IN: 10 plant structures; EXPRESSED DURING: 8 growth stages; CONTAINS InterPro DOMAIN/s: Proteinase inhibitor I25, cystatin (InterPro:IPR000010), Proteinase inhibitor I25…
AT1G03740	Protein kinase superfamily protein Protein kinase superfamily protein; FUNCTIONS IN: protein serine/threonine kinase activity, protein kinase activity, kinase activity, ATP binding; INVOLVED IN: protein amino acid phosphorylation, N-terminal protein myristoylation; EXPRESSED IN: 24 plant structures; EXPRESSED DURING: 13 growth stages; CONTAINS InterPro DOMAIN/s: Protein kinase, ATP binding site (…
AT1G03770	RING 1B Encodes a nuclear localized protein with similarity to animal polycomb repressive core complex1 (PRC1) core component RING.Appears to function redundantly with ATRING1a, a close paralog. Both interact physically with CLF and LHP1 and appear to function together to repress class I KNOX gene expression. RING 1B (RING1B); FUNCTIONS IN: zinc ion binding; INVOLVED IN: negative regulation of ge…
AT1G03780	targeting protein for XKLP2 Homolog of vertebrate TPX2. Protein has three domains involved in nuclear targeting, one in nuclear export and two in microtubule binding. Involved in mitotic spindle assembly during late prophase and early prometaphase. targeting protein for XKLP2 (TPX2); FUNCTIONS IN: microtubule binding; INVOLVED IN: spindle assembly; LOCATED IN: nucleus, chloroplast envelope; EXPRE…
AT1G03830	guanylate-binding family protein guanylate-binding family protein; FUNCTIONS IN: GTP binding, GTPase activity; INVOLVED IN: immune response; LOCATED IN: cellular_component unknown; EXPRESSED IN: 12 plant structures; EXPRESSED DURING: 6 growth stages; CONTAINS InterPro DOMAIN/s: Guanylate-binding protein, N-terminal (InterPro:IPR015894), Guanylate-binding protein, C-terminal (InterPro:IPR003191); …
AT1G03840	C2H2 and C2HC zinc fingers superfamily protein MGP is a nuclear-localized putative transcription factor with three zinc finger domains. MGP can interact with three proteins implicated in root patterning: SCR, SHR, and JKD in Y2H assays, and these interactions depend on the first zinc finger in MGP. MGP appears to be a direct transcriptional target of SHR and SCR, based on promoter binding assays,…
AT1G03850	Glutaredoxin family protein Glutaredoxin family protein; FUNCTIONS IN: electron carrier activity, protein disulfide oxidoreductase activity; INVOLVED IN: response to cytokinin stimulus; EXPRESSED IN: 14 plant structures; EXPRESSED DURING: 9 growth stages; CONTAINS InterPro DOMAIN/s: Glutaredoxin-like, plant II (InterPro:IPR011905), Thioredoxin fold (InterPro:IPR012335), Glutaredoxin (InterPro:IPR…
AT1G03860	prohibitin 2 prohibitin 2 prohibitin 2 (PHB2); INVOLVED IN: biological_process unknown; LOCATED IN: in 8 components; EXPRESSED IN: 30 plant structures; EXPRESSED DURING: 14 growth stages; CONTAINS InterPro DOMAIN/s: Prohibitin (InterPro:IPR000163), Band 7 protein (InterPro:IPR001107); BEST Arabidopsis thaliana protein match is: prohibitin 7 (TAIR:AT5G44140.1); Has 3974 Blast hits to 3972 proteins…
AT1G03910	EXPRESSED IN: 25 plant structures; EXPRESSED DURING: 13 growth stages; CONTAINS InterPro DOMAIN/s: Cactin protein, cactus-binding domain, C-terminal (InterPro:IPR019134), Cactin, central region (InterPro:IPR018816); BEST Arabidopsis thaliana protein match is: unknown protein (TAIR:AT2G36815.2); Has 11711 Blast hits to 7382 proteins in 452 species: Archae - 31; Bacteria - 352; Metazoa - 6006; Fung…
AT1G03960	Calcium-binding EF hand family protein Calcium-binding EF hand family protein; FUNCTIONS IN: calcium ion binding; INVOLVED IN: biological_process unknown; LOCATED IN: cellular_component unknown; EXPRESSED IN: 22 plant structures; EXPRESSED DURING: 14 growth stages; CONTAINS InterPro DOMAIN/s: EF-Hand 1, calcium-binding site (InterPro:IPR018247), EF-HAND 2 (InterPro:IPR018249), EF-hand-like domain…
AT1G04020	breast cancer associated RING 1 Encodes a protein containing two tandem BRCA1 C-Terminal (BRCT) domains, which function in phosphorylation-dependent protein–protein interactions.Loss of function mutations cause defects in meristem organization due to failure to repress WUS. BARD1 binds to WUS promoter and over expression of BARD reduces the extent of WUS expression. breast cancer associated RING …
AT1G04080	Tetratricopeptide repeat (TPR)-like superfamily protein PRP39; FUNCTIONS IN: binding; INVOLVED IN: regulation of timing of transition from vegetative to reproductive phase; LOCATED IN: intracellular, nucleus; EXPRESSED IN: 28 plant structures; EXPRESSED DURING: 13 growth stages; CONTAINS InterPro DOMAIN/s: RNA-processing protein, HAT helix (InterPro:IPR003107), Tetratricopeptide-like helical (Int…
AT1G04120	multidrug resistance-associated protein 5 encodes a high-affinity inositol hexakisphosphate transporter that plays a role in guard cell signaling and phytate storage. It is a member of MRP subfamily / ABC transporter subfamily C. multidrug resistance-associated protein 5 (MRP5); FUNCTIONS IN: ATPase activity, coupled to transmembrane movement of substances, sulfonylurea receptor activity; INVOLVE…
AT1G04140	Transducin family protein / WD-40 repeat family protein Transducin family protein / WD-40 repeat family protein; FUNCTIONS IN: nucleotide binding; INVOLVED IN: biological_process unknown; LOCATED IN: chloroplast; EXPRESSED IN: 24 plant structures; EXPRESSED DURING: 15 growth stages; CONTAINS InterPro DOMAIN/s: WD40 repeat 2 (InterPro:IPR019782), WD40 repeat-like-containing domain (InterPro:IPR011…
AT1G04270	cytosolic ribosomal protein S15 Encodes cytosolic ribosomal protein S15. cytosolic ribosomal protein S15 (RPS15); FUNCTIONS IN: structural constituent of ribosome; INVOLVED IN: translation; LOCATED IN: cytosolic small ribosomal subunit, cytosolic ribosome, plasma membrane; EXPRESSED IN: 24 plant structures; EXPRESSED DURING: 14 growth stages; CONTAINS InterPro DOMAIN/s: Ribosomal protein S15, euk…
AT1G04300	TRAF-like superfamily protein TRAF-like superfamily protein; CONTAINS InterPro DOMAIN/s: TRAF-like (InterPro:IPR008974), MATH (InterPro:IPR002083), TRAF-type (InterPro:IPR013322); BEST Arabidopsis thaliana protein match is: TRAF-like superfamily protein (TAIR:AT5G43560.2); Has 16577 Blast hits to 11240 proteins in 949 species: Archae - 20; Bacteria - 1945; Metazoa - 5204; Fungi - 2178; Plants - 1…
AT1G04400	cryptochrome 2 Blue light receptor mediating blue-light regulated cotyledon expansion and flowering time. Positive regulator of the flowering-time gene CONSTANS. This gene possesses a light-induced CNT2 N-terminal homodimerisation domain.Involved in blue-light induced stomatal opening. Involved in triggering chromatin decondensation. An 80-residue motif (NC80) is sufficient to confer CRY2's physi…
AT1G04430	S-adenosyl-L-methionine-dependent methyltransferases superfamily protein S-adenosyl-L-methionine-dependent methyltransferases superfamily protein; INVOLVED IN: biological_process unknown; LOCATED IN: Golgi apparatus, plasma membrane; EXPRESSED IN: 26 plant structures; EXPRESSED DURING: 15 growth stages; CONTAINS InterPro DOMAIN/s: Protein of unknown function DUF248, methyltransferase putative (In…
AT1G04490	Protein of unknown function (DUF3527) Protein of unknown function (DUF3527); CONTAINS InterPro DOMAIN/s: Protein of unknown function DUF3527 (InterPro:IPR021916); BEST Arabidopsis thaliana protein match is: Protein of unknown function (DUF3527) (TAIR:AT2G33360.2); Has 121 Blast hits to 119 proteins in 11 species: Archae - 0; Bacteria - 0; Metazoa - 0; Fungi - 0; Plants - 121; Viruses - 0; Other E…
AT1G04510	MOS4-associated complex 3A Encodes MAC3A, a U-box proteins with homology to the yeast and human E3 ubiquitin ligase Prp19. Associated with the MOS4-Associated Complex (MAC). Involved in plant innate immunity. MOS4-associated complex 3A (MAC3A); FUNCTIONS IN: ubiquitin-protein ligase activity, nucleotide binding; INVOLVED IN: response to cadmium ion, defense response to bacterium; LOCATED IN: nucl…
AT1G04550	AUX/IAA transcriptional regulator family protein IAA12/BDL plays a role in auxin-mediated processes of apical-basal patterning in the embryo. bdl mutants lack a primary root meristem indole-3-acetic acid inducible 12 (IAA12); FUNCTIONS IN: transcription repressor activity, sequence-specific DNA binding transcription factor activity; INVOLVED IN: xylem and phloem pattern formation, response to aux…
AT1G04590	BEST Arabidopsis thaliana protein match is: Pentatricopeptide repeat (PPR) superfamily protein (TAIR:AT4G21190.1); Has 111 Blast hits to 111 proteins in 15 species: Archae - 0; Bacteria - 0; Metazoa - 0; Fungi - 0; Plants - 109; Viruses - 0; Other Eukaryotes - 2 (source: NCBI BLink).
AT1G04640	lipoyltransferase 2 Lipoyltransferase, located in mitochondria but not found in chloroplasts lipoyltransferase 2 (LIP2); CONTAINS InterPro DOMAIN/s: Octanoyltransferase (InterPro:IPR000544), Octanoyltransferase, conserved site (InterPro:IPR020605), Biotin/lipoate A/B protein ligase (InterPro:IPR004143); BEST Arabidopsis thaliana protein match is: Biotin/lipoate A/B protein ligase family (TAIR:AT4…
AT1G04750	vesicle-associated membrane protein 721 vesicle-associated membrane protein 7B (At VAMP7B) mRNA, vesicle-associated membrane protein 721 (VAMP721); FUNCTIONS IN: molecular_function unknown; INVOLVED IN: transport, vesicle-mediated transport; LOCATED IN: endosome, plasma membrane, membrane; EXPRESSED IN: 24 plant structures; EXPRESSED DURING: 13 growth stages; CONTAINS InterPro DOMAIN/s: Longin (I…
AT1G04830	Ypt/Rab-GAP domain of gyp1p superfamily protein Ypt/Rab-GAP domain of gyp1p superfamily protein; FUNCTIONS IN: RAB GTPase activator activity; INVOLVED IN: regulation of Rab GTPase activity; LOCATED IN: intracellular; EXPRESSED IN: 24 plant structures; EXPRESSED DURING: 15 growth stages; CONTAINS InterPro DOMAIN/s: RabGAP/TBC (InterPro:IPR000195); BEST Arabidopsis thaliana protein match is: Ypt/Ra…
AT1G04870	protein arginine methyltransferase 10 Encodes a type I protein arginine methyltransferase based on the At1g04870.2 gene model. PRMT10 can catalyze the asymmetric dimethylation of arginine 3 on histone 4 and can also methylate myelin basic protein in vitro. Mutants lacking PRMT10 flower late due to defects in the autonomous pathway and they have elevated levels of FLC transcripts. protein arginine…
AT1G04930	hydroxyproline-rich glycoprotein family protein hydroxyproline-rich glycoprotein family protein; LOCATED IN: chloroplast; EXPRESSED IN: 14 plant structures; EXPRESSED DURING: 4 anthesis, F mature embryo stage, petal differentiation and expansion stage, E expanded cotyledon stage, D bilateral stage; BEST Arabidopsis thaliana protein match is: proline-rich family protein (TAIR:AT2G32840.1); Has 162…
AT1G04945	HIT-type Zinc finger family protein HIT-type Zinc finger family protein; FUNCTIONS IN: molecular_function unknown; INVOLVED IN: biological_process unknown; EXPRESSED IN: 14 plant structures; EXPRESSED DURING: 6 growth stages; CONTAINS InterPro DOMAIN/s: Zinc finger, HIT-type (InterPro:IPR007529); Has 408 Blast hits to 406 proteins in 188 species: Archae - 0; Bacteria - 0; Metazoa - 130; Fungi - 1…
AT1G04950	TATA BOX ASSOCIATED FACTOR II 59 Encodes one of two Arabidopsis proteins with significant similarity to the histone fold TBP-associated factor TAF6. Mutants are embryo lethal and transmission of the mutant allele through the male gametophyte is significantly reduced. This is due to reduced pollen tube growth of the mutant. TATA BOX ASSOCIATED FACTOR II 59 (TAFII59); FUNCTIONS IN: RNA polymerase I…
AT1G04960	Protein of unknown function (DUF1664) Protein of unknown function (DUF1664); FUNCTIONS IN: molecular_function unknown; INVOLVED IN: biological_process unknown; LOCATED IN: endomembrane system; EXPRESSED IN: 22 plant structures; EXPRESSED DURING: 13 growth stages; CONTAINS InterPro DOMAIN/s: Protein of unknown function DUF1664 (InterPro:IPR012458); BEST Arabidopsis thaliana protein match is: Prote…
AT1G04970	lipid-binding serum glycoprotein family protein lipid-binding serum glycoprotein family protein; FUNCTIONS IN: lipid binding; INVOLVED IN: biological_process unknown; LOCATED IN: plasma membrane, vacuole; EXPRESSED IN: 25 plant structures; EXPRESSED DURING: 15 growth stages; CONTAINS InterPro DOMAIN/s: Bactericidal permeability-increasing protein, alpha/beta domain (InterPro:IPR017943), Lipid-bin…
AT1G04990	Zinc finger C-x8-C-x5-C-x3-H type family protein Zinc finger C-x8-C-x5-C-x3-H type family protein; FUNCTIONS IN: zinc ion binding, nucleic acid binding; INVOLVED IN: biological_process unknown; LOCATED IN: cellular_component unknown; EXPRESSED IN: 24 plant structures; EXPRESSED DURING: 15 growth stages; CONTAINS InterPro DOMAIN/s: Zinc finger, CCCH-type (InterPro:IPR000571); BEST Arabidopsis thal…
AT1G05000	Phosphotyrosine protein phosphatases superfamily protein Phosphotyrosine protein phosphatases superfamily protein; FUNCTIONS IN: phosphatase activity, protein tyrosine phosphatase activity, phosphoprotein phosphatase activity; INVOLVED IN: dephosphorylation; LOCATED IN: cellular_component unknown; EXPRESSED IN: 12 plant structures; EXPRESSED DURING: 8 growth stages; CONTAINS InterPro DOMAIN/s: Pr…
AT1G05040	BEST Arabidopsis thaliana protein match is: Ubiquitin-associated (UBA) protein (TAIR:AT2G33010.1); Has 14 Blast hits to 12 proteins in 3 species: Archae - 0; Bacteria - 0; Metazoa - 0; Fungi - 0; Plants - 14; Viruses - 0; Other Eukaryotes - 0 (source: NCBI BLink).
AT1G05170	Galactosyltransferase family protein Galactosyltransferase family protein; FUNCTIONS IN: transferase activity, transferring hexosyl groups, transferase activity, transferring glycosyl groups; INVOLVED IN: protein amino acid glycosylation; LOCATED IN: membrane; EXPRESSED IN: 14 plant structures; EXPRESSED DURING: 4 anthesis, C globular stage, 4 leaf senescence stage, petal differentiation and expa…
AT1G05180	NAD(P)-binding Rossmann-fold superfamily protein Encodes a subunit of the RUB1 activating enzyme that regulates the protein degradation activity of Skp1-Cullin-Fbox complexes, primarily, but not exclusively, affecting auxin responses. Acts alongside AS1 to exclude BP expression from leaves. AUXIN RESISTANT 1 (AXR1); CONTAINS InterPro DOMAIN/s: Molybdenum cofactor biosynthesis, MoeB (InterPro:IPR0…
AT1G05200	glutamate receptor 3.4 member of Putative ligand-gated ion channel subunit family glutamate receptor 3.4 (GLR3.4); FUNCTIONS IN: protein binding, intracellular ligand-gated ion channel activity; INVOLVED IN: cellular calcium ion homeostasis, response to light stimulus; LOCATED IN: integral to membrane, membrane; EXPRESSED IN: 20 plant structures; EXPRESSED DURING: 13 growth stages; CONTAINS Inter…
AT1G05220	Transmembrane protein 97, predicted Transmembrane protein 97, predicted; FUNCTIONS IN: molecular_function unknown; INVOLVED IN: biological_process unknown; LOCATED IN: endomembrane system; CONTAINS InterPro DOMAIN/s: Transmembrane protein 97, predicted (InterPro:IPR016964); BEST Arabidopsis thaliana protein match is: Transmembrane protein 97, predicted (TAIR:AT1G05210.1); Has 151 Blast hits to 15…
AT1G05230	homeodomain GLABROUS 2 Encodes a homeobox-leucine zipper family protein belonging to the HD-ZIP IV family. Mutants have trichomes that appear glass-like under a dissecting microscope as compared to the wild-type trichomes. The mutations do not affect trichome growth or branch number. homeodomain GLABROUS 2 (HDG2); FUNCTIONS IN: DNA binding, sequence-specific DNA binding transcription factor activ…
[truncated: 27,094 more rows]

## Sheet: ω between species
Table S1I. Ka , Ks and ω derived from orthologous gene pairs between Arabidopsis thaliana (At) and Arabidopsis lyrata (Al) .
At	Al	Ka	Ks	ω
AT1G01050	909874	NA	0.209245	0
[truncated: 22,154 more rows]

## Sheet: ω between genera
Table S1J. Ka , Ks and ω derived from orthologous gene pairs between Arabidopsis thaliana (At) and Capsella rubella (Cr) .
[truncated: 19,010 more rows]

[truncated: 1 more sheets: ω within species]
