# Supplementary material for: Fixation of Expression Divergences by Natural Selection in Arabidopsis Coding Genes
Source: Int J Mol Sci. 2024 Dec 22;25(24):13710. doi: 10.3390/ijms252413710 (PMC11678068; doi:10.3390/ijms252413710)
Supplement: Supplementary file 1 [file ijms-25-13710-s001.zip › Table S10.xlsx]

## Sheet: Data distributed by chromosomes
Table S10. Analysis of Ks, ω and ω >1 (between species) in loci with GEA (No. ESTs).
Table S10A. Distribution of loci with ω and Ks (between species) and GEA (No. ESTs) in the chromosomes.
All loci with ESTs and ω				Chromsome I				Chromsome II				Chromsome III				Chromsome IV				Chromsome V
Locus	No. ESTs	ω	Ks	Locus	No. ESTs	ω	Ks	Locus	No. ESTs	ω	Ks	Locus	No. ESTs	ω	Ks	Locus	No. ESTs	ω	Ks	Locus	No. ESTs	ω	Ks
AT1G01010	8	0.402238	0.267574	AT1G01010	8	0.402238	0.267574	AT2G01060	85	0.20205	0.0912026	AT3G01015	37	0.267126	0.127956	AT4G00026	79	0.228216	0.158245	AT5G01010	146	0.300205	0.150227
AT1G01020	13	0.437559	0.0951677	AT1G01020	13	0.437559	0.0951677	AT2G01070	32	0.277859	0.0777306	AT3G01020	2	0.252355	0.115894	AT4G00030	16	0.531896	0.0999562	AT5G01020	131	0.0340816	0.0943708
AT1G01030	4	0.149452	0.11158	AT1G01030	4	0.149452	0.11158	AT2G01080	27	0.0682246	0.113275	AT3G01040	28	0.0528771	0.0969062	AT4G00040	61	0.18407	0.106102	AT5G01030	27	0.343345	0.145103
AT1G01040	40	0.100962	0.132381	AT1G01040	40	0.100962	0.132381	AT2G01100	64	0.351919	0.0911607	AT3G01050	30	0.27575	0.0596609	AT4G00050	30	0.129158	0.137217	AT5G01040	41	0.301318	0.123989
AT1G01060	76	0.397726	0.110481	AT1G01060	76	0.397726	0.110481	AT2G01110	84	0.143076	0.107699	AT3G01060	58	0.149706	0.122033	AT4G00060	10	0.140023	0.0787897	AT5G01075	16	0.429478	0.10884
AT1G01070	5	0.203908	0.0938974	AT1G01070	5	0.203908	0.0938974	AT2G01120	7	0.36079	0.127215	AT3G01070	6	0.286342	0.164318	AT4G00080	8	0.132694	0.122516	AT5G01090	75	0.226193	0.160527
AT1G01080	63	0.394721	0.0995795	AT1G01080	63	0.394721	0.0995795	AT2G01130	5	0.283899	0.0968087	AT3G01090	114	0.0541838	0.0945216	AT4G00090	33	0.134744	0.124472	AT5G01100	12	0.190825	0.142256
AT1G01090	293	0.0397525	0.249662	AT1G01090	293	0.0397525	0.249662	AT2G01140	296	0.0764252	0.106775	AT3G01100	19	0.140182	0.0837214	AT4G00100	358	0.0490669	0.114324	AT5G01110	2	0.126728	0.200675
AT1G01110	11	0.254645	0.129316	AT1G01110	11	0.254645	0.129316	AT2G01150	24	0.221269	0.175839	AT3G01120	263	0.0963545	0.0919634	AT4G00110	15	0.0254283	0.125283	AT5G01120	10	0.293121	0.156612
AT1G01120	94	0.0290623	0.122541	AT1G01120	94	0.0290623	0.122541	AT2G01170	30	0.0305878	0.141433	AT3G01140	23	0.189682	0.166274	AT4G00120	2	0.276837	0.0717459	AT5G01150	17	0.512567	0.144043
AT1G01140	74	0.0429699	0.135499	AT1G01140	74	0.0429699	0.135499	AT2G01180	46	0.0864869	0.161823	AT3G01150	47	0.139983	0.104876	AT4G00150	41	0.17125	0.109495	AT5G01160	45	0.354295	0.237212
AT1G01150	22	0.647709	0.207442	AT1G01150	22	0.647709	0.207442	AT2G01190	76	0.0907564	0.174595	AT3G01160	37	0.259788	0.148684	AT4G00170	32	0.0604729	0.260099	AT5G01170	10	0.356396	0.136239
AT1G01160	98	0.431977	0.201179	AT1G01160	98	0.431977	0.201179	AT2G01200	3	0.298234	0.102605	AT3G01180	40	0.174056	0.13769	AT4G00180	24	0.214542	0.113502	AT5G01180	11	0.214008	0.112925
AT1G01170	87	0.0218787	0.258005	AT1G01170	87	0.0218787	0.258005	AT2G01210	8	0.121422	0.136591	AT3G01185	32	0.324409	0.243741	AT4G00200	12	0.397131	0.157808	AT5G01190	2	0.0647598	0.151583
AT1G01180	37	0.219246	0.143253	AT1G01180	37	0.219246	0.143253	AT2G01220	43	0.289954	0.0842548	AT3G01190	43	0.215838	0.130132	AT4G00220	5	0.126194	0.0823172	AT5G01200	10	0.381469	0.0906689
AT1G01190	5	0.185181	0.153861	AT1G01190	5	0.185181	0.153861	AT2G01240	11	0.509588	0.125623	AT3G01200	12	0.133639	0.201965	AT4G00230	50	0.152108	0.131805	AT5G01210	125	0.0483387	0.212968
AT1G01200	3	0.131136	0.151251	AT1G01200	3	0.131136	0.151251	AT2G01250	533	0.0199833	0.172408	AT3G01210	13	0.196839	0.106176	AT4G00231	11	0.120654	0.228877	AT5G01220	48	0.14545	0.14691
AT1G01210	13	0.146963	0.143363	AT1G01210	13	0.146963	0.143363	AT2G01260	31	0.257348	0.188724	AT3G01220	16	0.12634	0.0845062	AT4G00232	3	1.12406	0.161321	AT5G01230	17	0.0383377	0.11533
AT1G01220	12	0.105778	0.144648	AT1G01220	12	0.105778	0.144648	AT2G01270	93	0.15425	0.0914951	AT3G01230	7	0.34065	0.122926	AT4G00290	11	0.287194	0.126748	AT5G01240	87	0.0509136	0.126111
AT1G01225	4	0.141466	0.110107	AT1G01225	4	0.141466	0.110107	AT2G01275	6	0.141785	0.121433	AT3G01240	5	0.279203	0.103696	AT4G00300	67	0.181375	0.173589	AT5G01250	3	0.304241	0.11324
AT1G01230	44	0.0489178	0.059017	AT1G01230	44	0.0489178	0.059017	AT2G01280	43	0.904007	0.0968923	AT3G01260	1	0.987115	0.0620082	AT4G00310	17	0.343655	0.159518	AT5G01260	8	0.44491	0.131275
AT1G01240	35	0.368999	0.116078	AT1G01240	35	0.368999	0.116078	AT2G01290	67	0.0855907	0.212718	AT3G01270	34	0.212221	0.0812582	AT4G00330	101	0.17993	0.154136	AT5G01270	17	0.149232	0.111692
AT1G01250	18	0.309057	0.0821254	AT1G01250	18	0.309057	0.0821254	AT2G01300	34	0.308654	0.174519	AT3G01280	379	0.153652	0.111117	AT4G00335	40	0.324632	0.103106	AT5G01280	1	0.434707	0.179104
AT1G01260	21	0.0957625	0.208331	AT1G01260	21	0.0957625	0.208331	AT2G01320	80	0.19229	0.106597	AT3G01290	102	0.148441	0.057943	AT4G00340	22	0.145323	0.165081	AT5G01290	26	0.115301	0.153264
AT1G01280	3	0.163793	0.158678	AT1G01280	3	0.163793	0.158678	AT2G01330	3	0.0967408	0.184024	AT3G01300	8	0.101436	0.184005	AT4G00350	2	0.0629191	0.189689	AT5G01300	23	0.227312	0.140639
AT1G01290	27	0.197595	0.220822	AT1G01290	27	0.197595	0.220822	AT2G01340	62	0.109842	0.200576	AT3G01310	54	0.0635982	0.127298	AT4G00355	104	0.340207	0.172217	AT5G01310	9	0.386676	0.137882
AT1G01300	143	0.0668925	0.170682	AT1G01300	143	0.0668925	0.170682	AT2G01350	120	0.15534	0.0930741	AT3G01311	26	0.309629	0.189284	AT4G00360	231	0.034449	0.163981	AT5G01320	3	0.0774734	0.212142
AT1G01305	14	0.481615	0.157602	AT1G01305	14	0.481615	0.157602	AT2G01400	46	0.190369	0.188577	AT3G01320	15	0.346185	0.132322	AT4G00370	133	0.138345	0.119894	AT5G01330	4	0.154942	0.173074
AT1G01310	5	0.443907	0.0812619	AT1G01310	5	0.443907	0.0812619	AT2G01410	96	0.116411	0.170895	AT3G01345	6	0.765183	0.252424	AT4G00400	97	0.134459	0.132632	AT5G01340	32	0.0853927	0.159981
AT1G01320	89	0.228751	0.0959417	AT1G01320	89	0.228751	0.0959417	AT2G01420	66	0.0787436	0.242624	AT3G01420	102	0.287288	0.118318	AT4G00420	46	0.673212	0.135286	AT5G01350	136	0.227277	0.107874
AT1G01340	4	0.148606	0.126954	AT1G01340	4	0.148606	0.126954	AT2G01430	6	0.180276	0.0787642	AT3G01430	3	0.145036	0.21985	AT4G00430	898	0.00821933	0.192569	AT5G01360	6	0.0484104	0.255973
AT1G01350	43	0.0769734	0.221925	AT1G01350	43	0.0769734	0.221925	AT2G01450	152	0.0254014	0.144363	AT3G01435	16	0.068433	0.157044	AT4G00440	25	0.206596	0.103284	AT5G01370	25	0.212466	0.0689353
AT1G01360	30	0.169419	0.139886	AT1G01360	30	0.169419	0.139886	AT2G01460	4	0.124188	0.117093	AT3G01440	50	0.240294	0.15043	AT4G00450	33	0.425931	0.110522	AT5G01390	27	0.138086	0.106168
AT1G01370	8	0.554559	0.139603	AT1G01370	8	0.554559	0.139603	AT2G01470	43	0.198701	0.157711	AT3G01460	29	0.32304	0.117064	AT4G00460	10	0.0855519	0.11501	AT5G01400	16	0.254769	0.101874
AT1G01380	5	0.184139	0.0830698	AT1G01380	5	0.184139	0.0830698	AT2G01480	25	0.217855	0.145956	AT3G01470	146	0.154389	0.124398	AT4G00480	6	0.224803	0.152026	AT5G01420	8	0.44406	0.126842
AT1G01390	11	0.460108	0.106535	AT1G01390	11	0.460108	0.106535	AT2G01490	84	0.1768	0.107593	AT3G01480	145	0.21069	0.133418	AT4G00490	37	0.105059	0.135999	AT5G01430	39	0.0370039	0.0821387
AT1G01400	24	1.95744	0.102467	AT1G01400	24	1.95744	0.102467	AT2G01500	9	0.496911	0.116126	AT3G01490	29	0.0509915	0.111744	AT4G00500	28	0.144141	0.133528	AT5G01445	8	1.55204	0.0937609
AT1G01420	4	0.557521	0.0931333	AT1G01420	4	0.557521	0.0931333	AT2G01505	16	0.473619	0.24047	AT3G01500	1540	0.0981064	0.0785658	AT4G00520	17	0.379574	0.145517	AT5G01450	22	0.110281	0.11808
AT1G01430	103	0.377536	0.126679	AT1G01430	103	0.377536	0.126679	AT2G01510	1	0.223908	0.16048	AT3G01510	14	0.150617	0.114264	AT4G00525	29	0.363158	0.178513	AT5G01460	64	0.0604739	0.0570915
AT1G01440	11	0.285219	0.140089	AT1G01440	11	0.285219	0.140089	AT2G01520	278	0.0498808	0.110298	AT3G01516	1	0.123625	0.180288	AT4G00530	28	0.291981	0.0853299	AT5G01470	9	0.205601	0.104683
AT1G01450	9	0.254489	0.194125	AT1G01450	9	0.254489	0.194125	AT2G01540	27	0.101744	0.192434	AT3G01520	108	0.117927	0.146005	AT4G00540	6	0.48744	0.20585	AT5G01490	3	0.326973	0.113778
AT1G01470	142	0.185516	0.146058	AT1G01470	142	0.185516	0.146058	AT2G01560	17	0.49864	0.192076	AT3G01530	19	0.0819554	0.133121	AT4G00550	41	0.185096	0.158727	AT5G01500	15	0.134649	0.106425
AT1G01480	21	0.174773	0.126706	AT1G01480	21	0.174773	0.126706	AT2G01570	159	0.0765826	0.221242	AT3G01540	318	0.163403	0.129291	AT4G00560	83	0.231939	0.177562	AT5G01510	6	0.309452	0.069571
AT1G01490	87	0.0611157	0.130532	AT1G01490	87	0.0611157	0.130532	AT2G01580	2	0.215639	0.160974	AT3G01550	25	0.230464	0.129276	AT4G00570	107	0.106633	0.125498	AT5G01520	31	0.184766	0.097446
AT1G01510	48	0.128593	0.0870479	AT1G01510	48	0.128593	0.0870479	AT2G01590	52	0.342066	0.133766	AT3G01560	71	0.332891	0.161984	AT4G00585	113	0.201596	0.0814915	AT5G01530	2148	0.0760267	0.15086
AT1G01530	4	0.612053	0.226442	AT1G01530	4	0.612053	0.226442	AT2G01600	107	0.116031	0.146151	AT3G01570	101	0.123882	0.107757	AT4G00590	9	0.272763	0.136219	AT5G01540	31	0.151956	0.187371
AT1G01540	56	0.0161342	0.233426	AT1G01540	56	0.0161342	0.233426	AT2G01610	20	0.150041	0.172483	AT3G01590	43	0.130844	0.0565547	AT4G00620	36	0.0860862	0.170264	AT5G01550	6	0.142477	0.184373
AT1G01550	305	0.145377	0.127538	AT1G01550	305	0.145377	0.127538	AT2G01620	45	0.17617	0.236767	AT3G01600	2	0.241051	0.123626	AT4G00630	78	0.198876	0.116718	AT5G01560	42	0.170593	0.240985
AT1G01560	2	0.0807389	0.129311	AT1G01560	2	0.0807389	0.129311	AT2G01630	33	0.0539502	0.106195	AT3G01610	20	0.128594	0.136814	AT4G00650	3	0.292568	0.197612	AT5G01570	13	0.771797	0.153269
AT1G01570	5	0.171569	0.139022	AT1G01570	5	0.171569	0.139022	AT2G01640	21	0.062917	0.264725	AT3G01620	3	0.280698	0.104815	AT4G00660	67	0.0750789	0.139556	AT5G01580	6	0.455592	0.0607822
AT1G01580	2	0.158981	0.107895	AT1G01580	2	0.158981	0.107895	AT2G01650	30	0.207497	0.123394	AT3G01630	2	0.170691	0.14513	AT4G00680	7	0.0530372	0.167987	AT5G01590	92	0.0595318	0.150665
AT1G01600	27	0.117366	0.102594	AT1G01600	27	0.117366	0.102594	AT2G01660	22	0.151147	0.155297	AT3G01640	38	0.0943622	0.133106	AT4G00700	16	0.207824	0.137823	AT5G01600	506	0.238989	0.100307
AT1G01610	86	0.0650173	0.117083	AT1G01610	86	0.0650173	0.117083	AT2G01670	86	0.0414064	0.114901	AT3G01650	25	0.214348	0.188748	AT4G00710	66	0.0979838	0.115874	AT5G01610	13	0.0795975	0.107191
AT1G01620	894	0.0330993	0.0966972	AT1G01620	894	0.0330993	0.0966972	AT2G01690	47	0.0468712	0.101973	AT3G01660	6	0.159007	0.129193	AT4G00720	217	0.109361	0.0840623	AT5G01620	23	0.433493	0.0793663
AT1G01630	91	0.179463	0.115646	AT1G01630	91	0.179463	0.115646	AT2G01710	51	0.0940699	0.231057	AT3G01670	57	0.198838	0.148018	AT4G00740	73	0.0403305	0.107856	AT5G01630	15	0.350273	0.0897752
AT1G01640	7	0.4839	0.149382	AT1G01640	7	0.4839	0.149382	AT2G01720	129	0.128722	0.107946	AT3G01680	24	0.119812	0.0964762	AT4G00750	46	0.200764	0.122926	AT5G01640	14	0.183777	0.177657
AT1G01650	32	0.07283	0.0905812	AT1G01650	32	0.07283	0.0905812	AT2G01730	1	0.285516	0.231013	AT3G01690	135	0.207271	0.0682271	AT4G00752	38	0.366617	0.112914	AT5G01660	7	0.37324	0.0726511
AT1G01680	4	0.481729	0.0722735	AT1G01680	4	0.481729	0.0722735	AT2G01740	7	0.255889	0.140758	AT3G01710	12	0.474473	0.115675	AT4G00755	49	0.426758	0.123181	AT5G01670	35	0.183815	0.104607
AT1G01690	11	0.351466	0.0971822	AT1G01690	11	0.351466	0.0971822	AT2G01750	12	0.109556	0.128519	AT3G01720	36	0.106032	0.11713	AT4G00760	15	1.32336	0.0428361	AT5G01680	5	0.333026	0.127477
AT1G01710	40	0.175135	0.0891962	AT1G01710	40	0.175135	0.0891962	AT2G01760	11	0.162806	0.157281	AT3G01730	4	2.09601	0.0419099	AT4G00770	4	0.746793	0.0969286	AT5G01690	5	0.220159	0.0811012
AT1G01720	144	0.0862438	0.113019	AT1G01720	144	0.0862438	0.113019	AT2G01810	15	0.688341	0.0930367	AT3G01740	71	0.0957117	0.184102	AT4G00780	44	0.713816	0.0879529	AT5G01700	8	0.520727	0.0345648
AT1G01730	66	0.665348	0.0641012	AT1G01730	66	0.665348	0.0641012	AT2G01818	4	0.308783	0.103884	AT3G01770	78	0.286928	0.165594	AT4G00800	14	0.46559	0.0853213	AT5G01710	69	0.120259	0.1847
AT1G01750	18	0.213358	0.0435865	AT1G01750	18	0.213358	0.0435865	AT2G01820	65	0.230267	0.169343	AT3G01780	41	0.0441123	0.0815718	AT4G00810	289	0.117066	0.145135	AT5G01720	43	0.095903	0.16851
AT1G01760	6	0.635624	0.0913195	AT1G01760	6	0.635624	0.0913195	AT2G01830	14	0.102227	0.142753	AT3G01790	42	0.122174	0.0706652	AT4G00820	71	0.145943	0.167452	AT5G01730	15	0.61827	0.114526
AT1G01770	34	0.233126	0.10333	AT1G01770	34	0.233126	0.10333	AT2G01850	128	0.104402	0.269501	AT3G01800	34	0.231362	0.158618	AT4G00830	95	0.107579	0.132849	AT5G01740	45	0.217215	0.0902964
AT1G01780	26	0.117784	0.122754	AT1G01780	26	0.117784	0.122754	AT2G01860	13	0.172063	0.204035	AT3G01810	22	0.391954	0.0962263	AT4G00840	28	0.169414	0.116684	AT5G01750	245	0.156211	0.189445
AT1G01790	27	0.240997	0.114298	AT1G01790	27	0.240997	0.114298	AT2G01880	16	0.449348	0.0901641	AT3G01820	64	0.271858	0.140648	AT4G00850	13	0.50034	0.1368	AT5G01760	8	0.262118	0.187996
AT1G01800	88	0.207258	0.101297	AT1G01800	88	0.207258	0.101297	AT2G01890	28	0.266147	0.111303	AT3G01840	12	0.38369	0.150756	AT4G00860	154	0.20441	0.17495	AT5G01770	14	0.24223	0.150975
AT1G01810	29	0.369478	0.223748	AT1G01810	29	0.369478	0.223748	AT2G01905	5	0.190315	0.170838	AT3G01860	19	0.311661	0.13576	AT4G00870	33	0.542987	0.110765	AT5G01780	27	0.454102	0.201644
AT1G01820	75	0.0904963	0.124432	AT1G01820	75	0.0904963	0.124432	AT2G01910	40	0.101164	0.188493	AT3G01870	90	0.323058	0.106822	AT4G00880	19	0.204322	0.0849844	AT5G01790	20	0.276	0.158448
AT1G01830	37	0.141577	0.126202	AT1G01830	37	0.141577	0.126202	AT2G01913	49	0.188745	0.217259	AT3G01880	32	0.276648	0.193129	AT4G00890	1	0.749654	0.165577	AT5G01800	91	0.453965	0.126953
AT1G01840	16	0.181505	0.126225	AT1G01840	16	0.181505	0.126225	AT2G01918	47	0.196446	0.211668	AT3G01890	26	0.379365	0.128822	AT4G00895	117	0.584249	0.0819607	AT5G01810	38	0.158156	0.197675
AT1G01860	11	0.189382	0.0983858	AT1G01860	11	0.189382	0.0983858	AT2G01930	28	0.179927	0.274282	AT3G01910	160	0.0646015	0.140288	AT4G00900	10	0.0686705	0.163667	AT5G01820	89	0.0701582	0.221956
AT1G01880	3	0.197697	0.141868	AT1G01880	3	0.197697	0.141868	AT2G01940	18	0.158847	0.11856	AT3G01920	16	0.338652	0.142486	AT4G00905	6	0.165202	0.127096	AT5G01830	16	0.083131	0.219071
AT1G01900	27	0.15649	0.164265	AT1G01900	27	0.15649	0.164265	AT2G01960	43	0.467514	0.164032	AT3G01930	25	0.127893	0.0939127	AT4G00910	5	0.166399	0.138299	AT5G01840	12	0.264324	0.1513
AT1G01910	100	0.0404922	0.124699	AT1G01910	100	0.0404922	0.124699	AT2G01970	124	0.0620633	0.145975	AT3G01940	3	0.0805029	0.0795076	AT4G00930	9	0.674528	0.116515	AT5G01860	5	0.326294	0.153947
AT1G01920	26	0.507006	0.0922152	AT1G01920	26	0.507006	0.0922152	AT2G01980	18	0.300177	0.0920719	AT3G01950	18	0.602348	0.0223922	AT4G00940	5	0.344102	0.0796838	AT5G01870	34	1.0761	0.0934289
AT1G01930	12	0.193928	0.135681	AT1G01930	12	0.193928	0.135681	AT2G02010	11	0.0263406	0.207815	AT3G01980	75	0.287418	0.119172	AT4G00970	19	0.545821	0.136985	AT5G01880	69	0.13527	0.172313
AT1G01940	37	0.0535269	0.110512	AT1G01940	37	0.0535269	0.110512	AT2G02020	6	0.271801	0.238281	AT3G01990	7	0.0964754	0.0786486	AT4G00990	10	0.57089	0.10126	AT5G01881	51	2.57395	0.0717983
AT1G01950	35	0.0762645	0.0880663	AT1G01950	35	0.0762645	0.0880663	AT2G02030	24	0.469049	0.133518	AT3G02020	31	0.189094	0.0874135	AT4G01000	120	0.197149	0.183974	AT5G01890	42	0.146108	0.170248
AT1G01960	65	0.117606	0.0812669	AT1G01960	65	0.117606	0.0812669	AT2G02040	82	0.0447394	0.192431	AT3G02030	45	0.333615	0.11013	AT4G01010	5	0.151902	0.150952	AT5G01900	7	0.323765	0.120455
AT1G01970	22	0.150633	0.156976	AT1G01970	22	0.150633	0.156976	AT2G02050	142	0.215265	0.0816211	AT3G02050	52	0.215568	0.103464	AT4G01026	66	0.129564	0.175699	AT5G01920	82	0.200047	0.139914
AT1G01980	7	0.126364	0.143672	AT1G01980	7	0.126364	0.143672	AT2G02060	4	0.272594	0.163054	AT3G02060	33	0.114994	0.0876141	AT4G01030	47	0.369861	0.159599	AT5G01930	29	0.090424	0.0893616
AT1G02000	35	0.0470632	0.204942	AT1G02000	35	0.0470632	0.204942	AT2G02070	79	0.184726	0.0886543	AT3G02065	22	0.327555	0.0794479	AT4G01040	29	0.242838	0.184158	AT5G01940	2	0.477299	0.203434
AT1G02010	7	0.0591573	0.0562089	AT1G02010	7	0.0591573	0.0562089	AT2G02080	43	0.210825	0.0975321	AT3G02070	22	0.26367	0.0839926	AT4G01060	7	0.21615	0.0811471	AT5G01950	22	0.211401	0.0907968
AT1G02020	13	0.368816	0.129353	AT1G02020	13	0.368816	0.129353	AT2G02090	22	0.0564785	0.133216	AT3G02080	320	0.0668799	0.143201	AT4G01070	122	0.141761	0.125926	AT5G01960	77	0.155365	0.115219
AT1G02050	6	0.117833	0.0827623	AT1G02050	6	0.117833	0.0827623	AT2G02130	189	0.216763	0.171708	AT3G02090	268	0.179848	0.131287	AT4G01080	61	0.202586	0.139888	AT5G01970	36	0.207211	0.103865
AT1G02060	8	0.295868	0.133015	AT1G02060	8	0.295868	0.133015	AT2G02140	22	0.106149	0.0705248	AT3G02100	23	0.329992	0.104181	AT4G01090	32	0.15914	0.203157	AT5G01980	32	0.274036	0.12358
AT1G02065	9	0.167057	0.228406	AT1G02065	9	0.167057	0.228406	AT2G02148	6	0.249823	0.109316	AT3G02110	78	0.0643515	0.117495	AT4G01100	209	0.232493	0.0947995	AT5G01990	21	0.133901	0.0977688
AT1G02070	38	0.49814	0.156786	AT1G02070	38	0.49814	0.156786	AT2G02160	140	0.437147	0.122831	AT3G02125	33	0.330205	0.143368	AT4G01110	63	0.0916349	0.209663	AT5G02000	13	0.844185	0.0683948
AT1G02080	60	0.187767	0.106703	AT1G02080	60	0.187767	0.106703	AT2G02170	12	0.10327	0.151903	AT3G02130	18	0.0932796	0.165796	AT4G01120	52	0.407531	0.173439	AT5G02010	16	0.109268	0.0999986
AT1G02090	55	0.158671	0.123288	AT1G02090	55	0.158671	0.123288	AT2G02180	38	0.102343	0.0979054	AT3G02140	50	0.443557	0.130104	AT4G01130	19	0.159674	0.159394	AT5G02020	42	0.215796	0.199567
AT1G02100	81	0.201563	0.114928	AT1G02100	81	0.201563	0.114928	AT2G02220	45	0.120383	0.222529	AT3G02150	17	0.329746	0.0972179	AT4G01140	7	0.541146	0.0878868	AT5G02030	45	0.0845814	0.138969
AT1G02110	52	0.170717	0.0999076	AT1G02110	52	0.170717	0.0999076	AT2G02230	15	0.295018	0.216036	AT3G02160	3	0.731529	0.0789297	AT4G01150	1313	0.272948	0.0744145	AT5G02040	48	0.478946	0.0940708
AT1G02120	45	0.243802	0.0963503	AT1G02120	45	0.243802	0.0963503	AT2G02240	7	0.41962	0.173568	AT3G02170	104	0.290382	0.101498	AT4G01200	3	0.176503	0.133923	AT5G02050	82	0.388662	0.121526
AT1G02130	85	0.0640909	0.131941	AT1G02130	85	0.0640909	0.131941	AT2G02250	3	0.312395	0.239212	AT3G02190	153	0.0344269	0.236609	AT4G01210	44	0.250477	0.0952726	AT5G02060	3	0.0537177	0.108152
AT1G02140	228	0.116439	0.0765463	AT1G02140	228	0.116439	0.0765463	AT2G02350	3	0.798138	0.150805	AT3G02200	137	0.21647	0.143682	AT4G01220	24	0.0790821	0.192042	AT5G02070	3	0.0792386	0.187499
AT1G02145	42	0.22708	0.0706876	AT1G02145	42	0.22708	0.0706876	AT2G02360	23	0.442908	0.110056	AT3G02210	23	0.136353	0.111846	AT4G01230	1	0.17482	0.202762	AT5G02100	28	0.0825843	0.123586
AT1G02150	106	0.263193	0.0736758	AT1G02150	106	0.263193	0.0736758	AT2G02370	19	0.153546	0.150412	AT3G02220	46	0.0888425	0.201942	AT4G01240	18	0.203005	0.183327	AT5G02110	6	0.338294	0.254888
AT1G02170	25	0.0196477	0.153044	AT1G02170	25	0.0196477	0.153044	AT2G02380	1	0.256984	0.135419	AT3G02250	46	0.107555	0.105973	AT4G01250	19	0.186334	0.10587	AT5G02120	146	0.234882	0.187709
AT1G02180	15	0.479123	0.0987262	AT1G02180	15	0.479123	0.0987262	AT2G02390	62	0.0910424	0.173731	AT3G02260	59	0.181143	0.0611711	AT4G01270	9	0.326364	0.12851	AT5G02130	59	0.167979	0.129271
AT1G02190	111	0.376146	0.103401	AT1G02190	111	0.376146	0.103401	AT2G02400	30	0.0929341	0.156011	AT3G02280	10	0.312821	0.0930908	AT4G01280	27	0.303425	0.1056	AT5G02140	4	0.0662951	0.171503
AT1G02205	106	0.331822	0.122363	AT1G02205	106	0.331822	0.122363	AT2G02410	27	0.0999496	0.101866	AT3G02290	22	0.0557608	0.101239	AT4G01290	113	0.414096	0.0717367	AT5G02150	9	0.192945	0.113866
AT1G02260	12	0.122385	0.1963	AT1G02260	12	0.122385	0.1963	AT2G02450	14	0.14799	0.10166	AT3G02300	21	0.116626	0.0737079	AT4G01310	207	0.0611002	0.168717	AT5G02160	266	0.170945	0.0829997
AT1G02270	22	0.137156	0.143818	AT1G02270	22	0.137156	0.143818	AT2G02470	58	0.0962766	0.119463	AT3G02310	93	0.15567	0.0775398	AT4G01320	65	0.0206529	0.105188	AT5G02170	9	0.130154	0.176105
AT1G02280	78	0.0565955	0.108596	AT1G02280	78	0.0565955	0.108596	AT2G02480	18	0.0991132	0.131637	AT3G02320	24	0.293242	0.039733	AT4G01330	44	0.0640644	0.134217	AT5G02180	12	0.147966	0.148958
AT1G02290	6	0.608917	0.102067	AT1G02290	6	0.608917	0.102067	AT2G02500	69	0.156422	0.210667	AT3G02330	1	0.166385	0.0706844	AT4G01360	4	0.591457	0.151841	AT5G02190	18	0.0696748	0.205517
AT1G02305	220	0.0937446	0.103562	AT1G02305	220	0.0937446	0.103562	AT2G02510	59	0.197535	0.193189	AT3G02340	29	0.338449	0.129885	AT4G01370	89	0.0234095	0.144839	AT5G02200	4	0.50098	0.0980215
AT1G02310	12	0.172214	0.146185	AT1G02310	12	0.172214	0.146185	AT2G02515	7	0.233021	0.26426	AT3G02350	90	0.0192825	0.159681	AT4G01400	59	0.176914	0.145309	AT5G02230	48	0.146889	0.0773157
AT1G02330	21	0.0465783	0.14169	AT1G02330	21	0.0465783	0.14169	AT2G02540	43	0.330306	0.1116	AT3G02360	164	0.0198884	0.138756	AT4G01410	26	0.0913317	0.173155	AT5G02240	152	0.0611399	0.194627
AT1G02335	25	0.0934082	0.171776	AT1G02335	25	0.0934082	0.171776	AT2G02560	47	0.0470556	0.137974	AT3G02370	1	0.426742	0.172068	AT4G01430	11	0.187139	0.113962	AT5G02250	33	0.152473	0.108156
AT1G02360	25	0.170784	0.162027	AT1G02360	25	0.170784	0.162027	AT2G02570	50	0.150367	0.161765	AT3G02380	57	0.0930879	0.134927	AT4G01440	1	0.191239	0.146214	AT5G02260	33	0.144854	0.146036
AT1G02370	28	0.218626	0.14574	AT1G02370	28	0.218626	0.14574	AT2G02590	35	0.185936	0.139665	AT3G02410	16	0.202034	0.0879738	AT4G01450	21	0.196398	0.127864	AT5G02270	44	0.026626	0.151254
AT1G02380	3	0.385357	0.119073	AT1G02380	3	0.385357	0.119073	AT2G02660	40	0.905691	0.114803	AT3G02420	56	0.113833	0.071848	AT4G01460	6	0.371224	0.109603	AT5G02290	66	0.148334	0.0939823
AT1G02390	14	0.230912	0.144225	AT1G02390	14	0.230912	0.144225	AT2G02710	48	0.216968	0.178732	AT3G02430	23	0.118401	0.109049	AT4G01480	50	0.0252565	0.158909	AT5G02310	32	0.510362	0.0769493
AT1G02400	11	0.340394	0.0695215	AT1G02400	11	0.340394	0.0695215	AT2G02720	5	0.152094	0.173128	AT3G02450	41	0.185887	0.101274	AT4G01500	5	0.50687	0.087189	AT5G02320	6	0.389432	0.118104
AT1G02405	4	1.11852	0.0901938	AT1G02405	4	1.11852	0.0901938	AT2G02730	20	0.0657845	0.122254	AT3G02460	33	0.113166	0.121425	AT4G01510	6	0.358125	0.105893	AT5G02370	7698	0.293534	0.188606
AT1G02410	48	0.300102	0.0564249	AT1G02410	48	0.300102	0.0564249	AT2G02740	32	0.381503	0.0640031	AT3G02470	1252	0.113032	0.0895249	AT4G01540	3	0.604209	0.169735	AT5G02390	79	0.193487	0.171865
AT1G02420	3	0.11044	0.139938	AT1G02420	3	0.11044	0.139938	AT2G02750	40	0.151271	0.119257	AT3G02480	41	0.301209	0.0927941	AT4G01560	57	0.0905014	0.218843	AT5G02400	1	0.172686	0.149773
AT1G02430	5	0.954751	0.0646566	AT1G02430	5	0.954751	0.0646566	AT2G02780	10	0.202929	0.160393	AT3G02490	13	0.179793	0.16174	AT4G01570	13	0.130515	0.19446	AT5G02410	5	0.47144	0.0830472
AT1G02450	19	0.524882	0.0963902	AT1G02450	19	0.524882	0.0963902	AT2G02790	17	0.384966	0.135032	AT3G02493	3	0.294756	0.109058	AT4G01575	15	0.183388	0.0900565	AT5G02420	13	0.106394	0.110725
AT1G02460	6	0.134055	0.109758	AT1G02460	6	0.134055	0.109758	AT2G02800	56	0.0252183	0.162445	AT3G02500	3	0.307212	0.120996	AT4G01600	5	0.446133	0.072364	AT5G02430	2	0.128277	0.11947
AT1G02470	15	0.301998	0.0939728	AT1G02470	15	0.301998	0.0939728	AT2G02810	23	0.0655325	0.218989	AT3G02510	32	0.129537	0.0862385	AT4G01610	448	0.232249	0.0805876	AT5G02440	10	0.209149	0.135867
AT1G02475	48	0.157386	0.11953	AT1G02475	48	0.157386	0.11953	AT2G02820	27	0.308663	0.133322	AT3G02520	79	0.0277251	0.119856	AT4G01650	24	0.172302	0.230395	AT5G02450	547	0.148192	0.0793511
AT1G02500	583	0.0118222	0.0995201	AT1G02500	583	0.0118222	0.0995201	AT2G02850	140	0.429177	0.0932004	AT3G02530	108	0.0518836	0.0816195	AT4G01660	24	0.195305	0.13526	AT5G02460	5	0.107673	0.125427
AT1G02530	5	0.189383	0.177258	AT1G02530	5	0.189383	0.177258	AT2G02860	25	0.205361	0.111693	AT3G02540	112	0.336962	0.0633454	AT4G01670	21	0.12367	0.117036	AT5G02470	12	0.0504411	0.213709
AT1G02560	180	0.0381492	0.0777275	AT1G02560	180	0.0381492	0.0777275	AT2G02870	105	0.136196	0.141822	AT3G02550	94	0.0934118	0.180481	AT4G01680	17	0.0966762	0.0966635	AT5G02480	116	0.0931278	0.150015
AT1G02575	1	0.436793	0.13611	AT1G02575	1	0.436793	0.13611	AT2G02880	11	0.13098	0.157101	AT3G02555	14	0.400921	0.157004	AT4G01690	104	0.145321	0.103488	AT5G02500	2986	0.0127661	0.248037
AT1G02610	4	0.31227	0.0839676	AT1G02610	4	0.31227	0.0839676	AT2G02910	21	0.109747	0.147524	AT3G02560	219	0.108946	0.190075	AT4G01700	98	0.184155	0.104664	AT5G02502	38	0.126898	0.106738
AT1G02620	1	0.648701	0.138973	AT1G02620	1	0.648701	0.138973	AT2G02930	37	0.46615	0.0683228	AT3G02570	91	0.0622421	0.188571	AT4G01710	9	0.0260247	0.236593	AT5G02520	48	0.574447	0.145853
AT1G02630	1	0.0898258	0.141584	AT1G02630	1	0.0898258	0.141584	AT2G02950	24	0.207553	0.164713	AT3G02580	53	0.0312887	0.15419	AT4G01720	26	0.20354	0.185879	AT5G02530	156	0.0521902	0.17483
AT1G02640	61	0.0967711	0.104448	AT1G02640	61	0.0967711	0.104448	AT2G02955	39	0.516822	0.133169	AT3G02600	51	0.113767	0.100161	AT4G01730	11	0.12112	0.16202	AT5G02540	32	0.159115	0.0669428
AT1G02650	1	0.458655	0.0731248	AT1G02650	1	0.458655	0.0731248	AT2G02970	51	0.320785	0.0938414	AT3G02610	3	0.180966	0.130821	AT4G01735	26	1.22878	0.0474119	AT5G02550	31	0.526298	0.0884636
AT1G02660	30	0.183162	0.137796	AT1G02660	30	0.183162	0.137796	AT2G02980	25	0.161659	0.207275	AT3G02630	60	0.0288726	0.118763	AT4G01750	37	0.174875	0.139527	AT5G02580	14	0.0983213	0.0986767
AT1G02680	20	0.0772602	0.0938833	AT1G02680	20	0.0772602	0.0938833	AT2G02990	42	0.100854	0.154297	AT3G02650	14	0.237932	0.122763	AT4G01790	12	0.196031	0.184618	AT5G02590	29	0.228549	0.151033
AT1G02690	37	0.335715	0.114517	AT1G02690	37	0.335715	0.114517	AT2G03020	20	0.848031	0.174624	AT3G02660	16	0.089252	0.144698	AT4G01800	43	0.0632114	0.126383	AT5G02600	33	0.181318	0.146197
AT1G02700	10	0.0655993	0.172307	AT1G02700	10	0.0655993	0.172307	AT2G03050	75	0.059614	0.135068	AT3G02670	10	0.409322	0.235166	AT4G01810	54	0.0629023	0.120096	AT5G02610	155	0.0804759	0.0911916
AT1G02710	2	1.32589	0.0875365	AT1G02710	2	1.32589	0.0875365	AT2G03060	5	0.588622	0.063893	AT3G02680	20	0.349249	0.104352	AT4G01840	6	0.196884	0.183644	AT5G02630	4	0.685776	0.0959203
AT1G02720	32	0.130325	0.0777706	AT1G02720	32	0.130325	0.0777706	AT2G03070	21	0.162982	0.116563	AT3G02690	76	0.131471	0.127426	AT4G01850	532	0.0287476	0.165297	AT5G02640	7	0.129759	0.200285
AT1G02730	45	0.0749227	0.125015	AT1G02730	45	0.0749227	0.125015	AT2G03090	77	0.0458805	0.272414	AT3G02700	69	0.083329	0.198414	AT4G01860	12	0.294956	0.114945	AT5G02710	46	0.208089	0.171467
AT1G02740	12	0.234914	0.094603	AT1G02740	12	0.234914	0.094603	AT2G03120	122	0.0381339	0.103691	AT3G02710	26	0.0504271	0.200612	AT4G01870	70	0.150566	0.214456	AT5G02740	80	0.219008	0.0962885
AT1G02750	21	0.61587	0.0906003	AT1G02750	21	0.61587	0.0906003	AT2G03140	29	0.370532	0.136643	AT3G02720	59	0.122374	0.0995073	AT4G01880	11	0.169658	0.185519	AT5G02750	11	0.113832	0.196738
AT1G02780	768	0.171912	0.0645793	AT1G02780	768	0.171912	0.0645793	AT2G03150	60	0.351879	0.102378	AT3G02730	257	0.161641	0.138927	AT4G01883	140	0.201323	0.143411	AT5G02760	64	0.177447	0.111704
AT1G02790	51	0.135813	0.0795828	AT1G02790	51	0.135813	0.0795828	AT2G03200	10	0.0491001	0.208373	AT3G02740	43	0.252989	0.0992229	AT4G01890	2	0.253777	0.149466	AT5G02770	116	0.202884	0.124703
AT1G02800	52	0.130569	0.110515	AT1G02800	52	0.130569	0.110515	AT2G03210	2	0.247019	0.173162	AT3G02750	117	0.155401	0.087316	AT4G01895	15	0.81702	0.0895699	AT5G02780	3	0.148451	0.189337
AT1G02810	25	0.0836386	0.199397	AT1G02810	25	0.0836386	0.199397	AT2G03220	29	0.235924	0.163546	AT3G02760	50	0.189787	0.0876163	AT4G01897	42	0.245378	0.114551	AT5G02800	32	0.0743437	0.127375
AT1G02813	29	0.437009	0.0843833	AT1G02813	29	0.437009	0.0843833	AT2G03230	14	0.278696	0.238913	AT3G02770	82	0.085973	0.131478	AT4G01900	42	0.126575	0.217672	AT5G02810	63	0.136567	0.121053
AT1G02816	41	0.326243	0.151218	AT1G02816	41	0.326243	0.151218	AT2G03280	44	0.21744	0.198395	AT3G02780	89	0.0750421	0.156919	AT4G01935	66	0.437332	0.0894494	AT5G02830	37	0.375296	0.269057
AT1G02820	4	0.378899	0.103278	AT1G02820	4	0.378899	0.103278	AT2G03290	4	0.174091	0.121374	AT3G02790	107	0.0824002	0.148259	AT4G01950	51	0.191317	0.112978	AT5G02840	174	0.183315	0.107686
AT1G02840	172	0.163613	0.250905	AT1G02840	172	0.163613	0.250905	AT2G03310	32	0.199323	0.134929	AT3G02800	4	0.286355	0.10316	AT4G01960	23	0.0911374	0.16062	AT5G02850	27	0.14833	0.11645
AT1G02850	45	0.452533	0.0910965	AT1G02850	45	0.452533	0.0910965	AT2G03340	32	0.121343	0.168599	AT3G02810	3	0.145641	0.16535	AT4G01970	22	0.272315	0.12555	AT5G02860	3	0.0737241	0.133886
AT1G02860	50	0.129172	0.093473	AT1G02860	50	0.129172	0.093473	AT2G03350	36	0.0171998	0.268637	AT3G02820	27	0.145025	0.156193	AT4G01985	2	0.825149	0.269312	AT5G02870	843	0.116494	0.130118
AT1G02870	47	0.130997	0.121817	AT1G02870	47	0.130997	0.121817	AT2G03360	8	0.267281	0.265592	AT3G02830	67	0.100783	0.098054	AT4G01990	12	0.20915	0.19211	AT5G02880	19	0.279968	0.117348
AT1G02880	30	0.291876	0.122623	AT1G02880	30	0.291876	0.122623	AT2G03390	77	0.107882	0.0995686	AT3G02840	23	0.270099	0.149245	AT4G01995	38	0.144087	0.144714	AT5G02890	59	0.505118	0.113642
AT1G02890	42	0.270084	0.10156	AT1G02890	42	0.270084	0.10156	AT2G03410	36	0.0744386	0.200443	AT3G02860	29	0.27649	0.100364	AT4G02010	55	0.185896	0.096837	AT5G02910	6	0.364381	0.123973
AT1G02900	25	0.758412	0.0825271	AT1G02900	25	0.758412	0.0825271	AT2G03420	31	0.154156	0.169618	AT3G02870	79	0.120349	0.152286	AT4G02020	18	0.247664	0.134423	AT5G02930	1	0.98334	0.195872
AT1G02910	37	0.226877	0.0882029	AT1G02910	37	0.226877	0.0882029	AT2G03440	236	0.230646	0.150385	AT3G02875	30	0.176277	0.1306	AT4G02030	30	0.177788	0.0726441	AT5G02940	37	0.301625	0.0844322
AT1G02920	179	0.0849705	0.161822	AT1G02920	179	0.0849705	0.161822	AT2G03450	5	0.17058	0.159986	AT3G02880	68	0.188676	0.15184	AT4G02040	10	0.536233	0.113744	AT5G02950	4	0.388253	0.146791
AT1G02930	269	0.0578825	0.147466	AT1G02930	269	0.0578825	0.147466	AT2G03460	32	0.651599	0.16163	AT3G02885	8	0.159416	0.154361	AT4G02050	34	0.041165	0.176425	AT5G02970	19	0.13609	0.133714
AT1G02950	17	0.241599	0.079533	AT1G02950	17	0.241599	0.079533	AT2G03470	35	0.453408	0.137969	AT3G02890	9	0.739201	0.0739143	AT4G02060	47	0.064284	0.131375	AT5G03030	33	0.271326	0.100852
AT1G02960	20	0.481098	0.115578	AT1G02960	20	0.481098	0.115578	AT2G03480	21	0.0784721	0.137936	AT3G02910	70	0.125315	0.178736	AT4G02070	5	0.185197	0.13013	AT5G03040	146	0.0651804	0.181627
AT1G02970	5	0.14216	0.148659	AT1G02970	5	0.14216	0.148659	AT2G03500	5	0.117419	0.166665	AT3G02920	40	0.224636	0.120868	AT4G02075	3	0.285881	0.12273	AT5G03050	6	0.386305	0.0613578
AT1G02980	6	0.698021	0.14104	AT1G02980	6	0.698021	0.14104	AT2G03505	8	0.371707	0.119069	AT3G02930	14	0.280577	0.148277	AT4G02080	120	0.0600167	0.162184	AT5G03070	21	0.0899037	0.174944
AT1G02990	14	0.412964	0.0719367	AT1G02990	14	0.412964	0.0719367	AT2G03510	79	0.141495	0.0955588	AT3G02940	7	0.281302	0.0601425	AT4G02090	3	0.148139	0.17154	AT5G03080	26	0.0766253	0.159419
AT1G03000	21	0.258548	0.103075	AT1G03000	21	0.258548	0.103075	AT2G03520	23	0.167014	0.147538	AT3G02950	37	0.0560286	0.18497	AT4G02100	28	0.0875841	0.157265	AT5G03100	2	0.553406	0.199976
AT1G03010	5	0.0926278	0.128125	AT1G03010	5	0.0926278	0.128125	AT2G03530	16	0.0694171	0.179764	AT3G02960	1	0.192427	0.12057	AT4G02110	9	0.512328	0.0950295	AT5G03110	15	0.32939	0.157241
AT1G03030	41	0.112791	0.139209	AT1G03030	41	0.112791	0.139209	AT2G03550	26	0.241244	0.14497	AT3G02970	7	0.301493	0.121046	AT4G02120	29	0.123943	0.112001	AT5G03120	50	0.497187	0.0362573
AT1G03040	61	0.101277	0.120506	AT1G03040	61	0.101277	0.120506	AT2G03560	10	1.0115	0.134426	AT3G02990	4	0.214114	0.10872	AT4G02130	53	0.184432	0.0982487	AT5G03140	17	0.10679	0.151821
AT1G03050	6	0.140346	0.115685	AT1G03050	6	0.140346	0.115685	AT2G03590	19	0.0881999	0.165982	AT3G03000	27	0.144613	0.0901565	AT4G02140	34	0.180434	0.131081	AT5G03150	16	0.13357	0.0913257
AT1G03055	5	0.0914687	0.159766	AT1G03055	5	0.0914687	0.159766	AT2G03620	56	0.0279568	0.180396	AT3G03010	16	0.492821	0.0580021	AT4G02150	63	0.131517	0.148477	AT5G03160	54	0.0839642	0.129588
AT1G03060	33	0.15123	0.0651539	AT1G03060	33	0.15123	0.0651539	AT2G03630	13	0.237458	0.174913	AT3G03050	56	0.0681286	0.113729	AT4G02170	1	0.606205	0.0789463	AT5G03170	66	0.193396	0.123503
AT1G03070	2	0.0356761	0.163879	AT1G03070	2	0.0356761	0.163879	AT2G03640	26	0.484997	0.14442	AT3G03060	6	0.185343	0.115745	AT4G02195	9	0.0576583	0.16414	AT5G03180	9	0.328229	0.105271
AT1G03080	34	0.321585	0.0640904	AT1G03080	34	0.321585	0.0640904	AT2G03667	82	0.255958	0.114415	AT3G03070	184	0.0761113	0.113371	AT4G02200	33	0.529392	0.0869258	AT5G03190	60	0.443664	0.120202
AT1G03090	29	0.192709	0.0872571	AT1G03090	29	0.192709	0.0872571	AT2G03670	15	0.12406	0.10467	AT3G03080	2	0.16701	0.114662	AT4G02220	17	0.14845	0.14758	AT5G03200	43	0.345268	0.171022
AT1G03103	1	0.679662	0.108596	AT1G03103	1	0.679662	0.108596	AT2G03680	187	0.237443	0.0838021	AT3G03090	26	0.214616	0.145481	AT4G02230	133	0.0105718	0.194153	AT5G03210	20	0.163512	0.177677
AT1G03110	19	0.204749	0.0989715	AT1G03110	19	0.204749	0.0989715	AT2G03690	121	0.0464748	0.251029	AT3G03100	188	0.127344	0.0484021	AT4G02250	5	0.0165432	0.175713	AT5G03220	9	0.0503425	0.198515
AT1G03120	3	0.490392	0.186528	AT1G03120	3	0.490392	0.186528	AT2G03710	19	0.289154	0.0767266	AT3G03110	10	0.196239	0.0699817	AT4G02260	34	0.171298	0.0903641	AT5G03230	47	0.0607172	0.226361
AT1G03130	2146	0.071633	0.0949204	AT1G03130	2146	0.071633	0.0949204	AT2G03720	3	0.0222783	0.120084	AT3G03120	21	0.0347201	0.0698424	AT4G02270	16	0.361525	0.100484	AT5G03260	32	0.0626674	0.114924
AT1G03140	59	0.0919908	0.10564	AT1G03140	59	0.0919908	0.10564	AT2G03730	29	0.0523892	0.192381	AT3G03130	47	0.211954	0.150922	AT4G02280	26	0.286839	0.150837	AT5G03270	3	0.786261	0.113425
AT1G03160	32	0.18932	0.123454	AT1G03160	32	0.18932	0.123454	AT2G03740	40	0.513915	0.0732583	AT3G03150	217	0.237198	0.195239	AT4G02290	140	0.068734	0.143847	AT5G03280	58	0.111554	0.104235
AT1G03170	21	0.396468	0.117477	AT1G03170	21	0.396468	0.117477	AT2G03750	65	0.41977	0.103309	AT3G03160	114	0.0433914	0.158903	AT4G02330	12	0.0651713	0.150487	AT5G03290	103	0.0345347	0.0698782
AT1G03180	22	0.515325	0.060018	AT1G03180	22	0.515325	0.060018	AT2G03760	39	0.164343	0.163113	AT3G03170	17	0.263301	0.106959	AT4G02340	109	0.14118	0.103638	AT5G03310	2	0.205133	0.190829
AT1G03190	16	0.0726924	0.072364	AT1G03190	16	0.0726924	0.072364	AT2G03780	27	0.114087	0.112405	AT3G03180	6	0.0589052	0.0604252	AT4G02350	31	0.0709781	0.139666	AT5G03320	35	0.0549727	0.138799
AT1G03210	13	0.369103	0.10601	AT1G03210	13	0.369103	0.10601	AT2G03800	26	0.145597	0.136867	AT3G03190	11	0.300971	0.0919771	AT4G02360	5	0.236946	0.159236	AT5G03330	17	0.0566101	0.0878651
AT1G03220	298	0.120288	0.162469	AT1G03220	298	0.120288	0.162469	AT2G03820	106	0.105509	0.126061	AT3G03200	3	0.195738	0.141873	AT4G02370	136	0.36533	0.108248	AT5G03340	35	0.0761627	0.10042
AT1G03250	37	0.0959405	0.166011	AT1G03250	37	0.0959405	0.166011	AT2G03830	18	0.411925	0.131977	AT3G03210	24	0.0757667	0.182553	AT4G02380	392	0.781747	0.0127167	AT5G03345	60	0.092598	0.188558
AT1G03260	31	0.0963483	0.0725651	AT1G03260	31	0.0963483	0.0725651	AT2G03840	1	0.258921	0.0912549	AT3G03220	49	0.119743	0.0994468	AT4G02390	10	0.107991	0.139162	AT5G03370	32	0.274108	0.129493
AT1G03280	39	0.197241	0.104229	AT1G03280	39	0.197241	0.104229	AT2G03850	19	0.300316	0.160772	AT3G03230	1	0.139574	0.136124	AT4G02400	31	0.20057	0.152409	AT5G03380	50	0.0923258	0.171744
AT1G03290	22	0.450397	0.10869	AT1G03290	22	0.450397	0.10869	AT2G03870	78	0.128567	0.0837744	AT3G03240	4	0.224659	0.094896	AT4G02405	33	0.22807	0.143029	AT5G03390	35	0.961152	0.0754458
AT1G03300	2	0.620999	0.157265	AT1G03300	2	0.620999	0.157265	AT2G03890	140	0.0386533	0.171068	AT3G03250	229	0.119225	0.10922	AT4G02410	13	0.181135	0.162542	AT5G03415	19	0.260223	0.125768
AT1G03310	32	0.238835	0.120483	AT1G03310	32	0.238835	0.120483	AT2G03980	41	0.301018	0.209143	AT3G03270	64	0.558281	0.184622	AT4G02420	5	0.237994	0.217991	AT5G03420	26	0.589915	0.116649
AT1G03320	22	1.06875	0.0941024	AT1G03320	22	1.06875	0.0941024	AT2G04030	226	0.0426141	0.140723	AT3G03272	36	0.486632	0.117368	AT4G02425	10	0.142259	0.159072	AT5G03430	52	0.0574698	0.104454
AT1G03350	80	0.346857	0.120916	AT1G03350	80	0.346857	0.120916	AT2G04031	36	0.512769	0.246599	AT3G03280	1	0.286608	0.1535	AT4G02450	185	0.0817532	0.258018	AT5G03440	23	0.101888	0.204691
AT1G03360	16	0.106183	0.10783	AT1G03360	16	0.106183	0.10783	AT2G04032	6	0.434495	0.128257	AT3G03300	39	0.247575	0.128903	AT4G02460	13	0.209449	0.140305	AT5G03450	15	0.411803	0.134265
AT1G03370	22	0.111994	0.120606	AT1G03370	22	0.111994	0.120606	AT2G04034	2	1.16502	0.153714	AT3G03310	45	0.0859564	0.117558	AT4G02480	128	0.241374	0.101322	AT5G03455	90	0.0201593	0.16863
AT1G03380	36	0.237739	0.0945486	AT1G03380	36	0.237739	0.0945486	AT2G04038	3	0.581879	0.0608143	AT3G03320	37	0.300197	0.149761	AT4G02485	5	0.336528	0.0886541	AT5G03460	181	0.298871	0.106814
AT1G03430	20	0.135673	0.1364	AT1G03430	20	0.135673	0.1364	AT2G04040	20	0.233228	0.105861	AT3G03330	78	0.102365	0.17517	AT4G02500	77	0.0149709	0.126152	AT5G03470	24	0.0642847	0.129233
AT1G03440	31	0.109114	0.173593	AT1G03440	31	0.109114	0.173593	AT2G04045	3	0.550985	0.159544	AT3G03340	37	0.136326	0.108579	AT4G02510	139	0.424693	0.0804343	AT5G03490	6	0.228646	0.131533
AT1G03457	26	0.251808	0.107628	AT1G03457	26	0.251808	0.107628	AT2G04046	3	0.567721	0.141795	AT3G03360	20	1.05925	0.122618	AT4G02520	540	0.222469	0.105188	AT5G03495	3	0.70439	0.206712
AT1G03470	6	0.275455	0.155616	AT1G03470	6	0.275455	0.155616	AT2G04050	5	0.263058	0.111373	AT3G03380	65	0.0938813	0.0897917	AT4G02530	100	0.0353284	0.120457	AT5G03510	9	0.236015	0.113743
AT1G03475	111	0.0360873	0.132538	AT1G03475	111	0.0360873	0.132538	AT2G04070	3	0.306652	0.162967	AT3G03400	1	0.266889	0.206235	AT4G02560	22	0.272383	0.0966179	AT5G03540	40	0.0427665	0.143165
AT1G03495	9	0.297322	0.143717	AT1G03495	9	0.297322	0.143717	AT2G04090	1	0.19427	0.145043	AT3G03405	30	2.04281	0.0895162	AT4G02570	126	0.0518004	0.182543	AT5G03545	108	0.557651	0.110066
AT1G03520	11	0.125009	0.161257	AT1G03520	11	0.125009	0.161257	AT2G04100	8	0.181045	0.127118	AT3G03410	1	0.168784	0.16988	AT4G02580	93	0.0351463	0.149862	AT5G03555	60	0.111404	0.18126
AT1G03530	14	0.462622	0.0972472	AT1G03530	14	0.462622	0.0972472	AT2G04115	44	0.523962	0.253782	AT3G03430	1	0.0759004	0.137625	AT4G02590	135	0.0675391	0.110655	AT5G03560	21	0.306856	0.182594
AT1G03540	2	0.169178	0.172659	AT1G03540	2	0.169178	0.172659	AT2G04160	41	0.166231	0.160916	AT3G03440	9	0.154669	0.121549	AT4G02600	55	0.252544	0.0755175	AT5G03570	2	0.369118	0.0688094
AT1G03550	12	0.0783079	0.0831613	AT1G03550	12	0.0783079	0.0831613	AT2G04170	74	0.24596	0.116421	AT3G03450	40	0.158675	0.137418	AT4G02610	47	0.111447	0.180981	AT5G03610	68	0.0800808	0.183269
AT1G03560	14	0.107518	0.168619	AT1G03560	14	0.107518	0.168619	AT2G04220	15	0.0583747	0.17341	AT3G03460	37	0.335149	0.138753	AT4G02620	172	0.0437931	0.0818756	AT5G03620	3	0.138787	0.149552
AT1G03590	48	0.126331	0.107958	AT1G03590	48	0.126331	0.107958	AT2G04230	37	0.293227	0.128053	AT3G03470	63	0.136911	0.136893	AT4G02630	24	0.0862694	0.184079	AT5G03630	175	0.106961	0.125362
AT1G03600	164	0.122457	0.0897389	AT1G03600	164	0.122457	0.0897389	AT2G04235	5	0.411165	0.147569	AT3G03480	4	0.2094	0.16655	AT4G02640	55	0.261341	0.139263	AT5G03650	60	0.140959	0.126146
AT1G03610	54	0.139638	0.074134	AT1G03610	54	0.139638	0.074134	AT2G04240	26	0.145134	0.155347	AT3G03490	24	0.0928652	0.171507	AT4G02650	8	0.223433	0.140792	AT5G03660	164	0.311229	0.0432171
AT1G03620	1	0.106231	0.0798267	AT1G03620	1	0.106231	0.0798267	AT2G04270	53	0.230812	0.13135	AT3G03510	1	0.307126	0.120776	AT4G02655	40	0.419636	0.142679	AT5G03670	11	0.143812	0.163629
AT1G03630	213	0.0369696	0.18193	AT1G03630	213	0.0369696	0.18193	AT2G04280	99	0.0944195	0.229031	AT3G03520	41	0.134114	0.131324	AT4G02660	7	0.309815	0.108504	AT5G03680	3	0.0818449	0.152482
AT1G03650	6	0.306601	0.144622	AT1G03650	6	0.306601	0.144622	AT2G04305	28	0.0825672	0.251953	AT3G03530	4	0.205013	0.115984	AT4G02670	15	0.235648	0.141154	AT5G03690	14	0.084196	0.12881
AT1G03680	482	0.199603	0.191467	AT1G03680	482	0.199603	0.191467	AT2G04340	13	0.0826918	0.218796	AT3G03550	29	0.204773	0.109601	AT4G02680	34	0.0654611	0.163829	AT5G03700	2	0.185512	0.128121
AT1G03687	10	0.318166	0.113131	AT1G03687	10	0.318166	0.113131	AT2G04350	60	0.136502	0.103291	AT3G03560	12	0.115451	0.121859	AT4G02690	28	0.0984546	0.125892	AT5G03720	11	0.345668	0.0689933
AT1G03720	1	0.690366	0.239438	AT1G03720	1	0.690366	0.239438	AT2G04360	25	0.220111	0.256964	AT3G03570	36	0.0939372	0.124709	AT4G02700	16	0.220614	0.105641	AT5G03730	42	0.0797902	0.090895
AT1G03750	9	0.167104	0.121067	AT1G03750	9	0.167104	0.121067	AT2G04390	143	0.158745	0.0794748	AT3G03580	5	0.227649	0.11382	AT4G02710	10	0.360751	0.136095	AT5G03740	110	0.694634	0.141478
AT1G03760	19	0.536707	0.134404	AT1G03760	19	0.536707	0.134404	AT2G04400	53	0.126148	0.111239	AT3G03590	17	0.307363	0.063191	AT4G02715	26	0.10705	0.211927	AT5G03760	78	0.0676024	0.112864
AT1G03770	4	0.549084	0.0936311	AT1G03770	4	0.549084	0.0936311	AT2G04430	5	0.335479	0.141308	AT3G03600	35	0.0663524	0.118879	AT4G02720	50	0.158932	0.201846	AT5G03770	8	0.238119	0.10256
AT1G03780	28	0.377858	0.0973051	AT1G03780	28	0.377858	0.0973051	AT2G04515	18	0.773677	0.107779	AT3G03610	28	0.0523752	0.126722	AT4G02725	38	0.215101	0.192465	AT5G03780	8	0.534888	0.169799
AT1G03790	16	0.0960613	0.164663	AT1G03790	16	0.0960613	0.164663	AT2G04520	162	0.0260582	0.124649	AT3G03620	1	0.176794	0.127201	AT4G02730	10	0.0661156	0.181689	AT5G03790	5	0.28058	0.0986212
AT1G03800	3	0.693022	0.19604	AT1G03800	3	0.693022	0.19604	AT2G04530	14	0.0650243	0.234833	AT3G03630	25	0.302108	0.09906	AT4G02733	29	0.60852	0.175958	AT5G03795	18	0.170451	0.16464
AT1G03820	13	0.197975	0.181605	AT1G03820	13	0.197975	0.181605	AT2G04540	4	0.10215	0.140399	AT3G03640	20	0.16962	0.128111	AT4G02740	37	0.281247	0.135305	AT5G03800	3	0.246544	0.128138
AT1G03840	4	0.152726	0.176958	AT1G03840	4	0.152726	0.176958	AT2G04550	79	0.0842148	0.172735	AT3G03650	17	0.222368	0.14356	AT4G02750	3	0.157137	0.136431	AT5G03820	1	0.23473	0.143693
AT1G03850	26	0.490137	0.154668	AT1G03850	26	0.490137	0.154668	AT2G04560	4	0.278768	0.103014	AT3G03660	6	0.205014	0.0900879	AT4G02760	12	0.712643	0.0788082	AT5G03840	2	0.0496746	0.102452
AT1G03860	152	0.0674002	0.119202	AT1G03860	152	0.0674002	0.119202	AT2G04570	66	0.128619	0.115467	AT3G03670	5	0.456786	0.125673	AT4G02770	2840	0.101744	0.11132	AT5G03860	43	0.0317474	0.20048
AT1G03870	161	0.166478	0.12849	AT1G03870	161	0.166478	0.12849	AT2G04620	1	0.156512	0.142906	AT3G03680	11	0.0929148	0.138662	AT4G02780	1	0.314286	0.0952666	AT5G03870	8	0.100478	0.182635
AT1G03880	369	0.149632	0.112975	AT1G03880	369	0.149632	0.112975	AT2G04630	75	0.12838	0.189851	AT3G03690	6	0.0863929	0.151904	AT4G02790	62	0.0462721	0.128693	AT5G03880	191	0.0416056	0.13411
AT1G03890	94	0.139247	0.172662	AT1G03890	94	0.139247	0.172662	AT2G04650	15	0.0430464	0.125489	AT3G03700	23	0.113565	0.193101	AT4G02800	45	0.182696	0.213883	AT5G03900	30	0.114783	0.134268
AT1G03905	5	0.0435379	0.107806	AT1G03905	5	0.0435379	0.107806	AT2G04660	11	0.118752	0.120915	AT3G03710	20	0.0472825	0.129644	AT4G02810	2	0.300317	0.254068	AT5G03905	37	0.195765	0.187025
AT1G03910	89	0.113912	0.142712	AT1G03910	89	0.113912	0.142712	AT2G04690	47	0.283703	0.132043	AT3G03720	36	0.347734	0.208329	AT4G02820	15	0.130252	0.217397	AT5G03910	38	0.136905	0.113163
AT1G03920	5	0.126178	0.12378	AT1G03920	5	0.126178	0.12378	AT2G04700	174	0.0180496	0.160197	AT3G03740	45	0.0362509	0.0868039	AT4G02830	7	0.168843	0.165142	AT5G03930	4	0.561773	0.236373
AT1G03930	26	0.247444	0.0917829	AT1G03930	26	0.247444	0.0917829	AT2G04740	10	0.0769738	0.202186	AT3G03750	22	0.251892	0.178142	AT4G02840	45	0.045764	0.165223	AT5G03940	70	0.119635	0.139667
AT1G03940	4	0.228566	0.196216	AT1G03940	4	0.228566	0.196216	AT2G04780	124	0.190278	0.199569	AT3G03760	7	0.276448	0.085976	AT4G02860	28	0.201842	0.148782	AT5G03960	1	0.226117	0.168314
AT1G03950	9	0.0843658	0.101181	AT1G03950	9	0.0843658	0.101181	AT2G04790	20	0.403176	0.166293	AT3G03770	30	0.139676	0.122902	AT4G02880	159	0.608972	0.11091	AT5G03970	21	0.507598	0.134995
AT1G03960	14	0.192009	0.137853	AT1G03960	14	0.192009	0.137853	AT2G04830	19	0.542711	0.0888714	AT3G03773	51	0.18939	0.110132	AT4G02920	165	0.224214	0.121811	AT5G03990	17	0.248495	0.162657
AT1G03970	54	0.12414	0.184382	AT1G03970	54	0.12414	0.184382	AT2G04840	1	0.496846	0.260674	AT3G03776	6	0.547011	0.223328	AT4G02930	103	0.0498411	0.157174	AT5G04000	3	0.432536	0.179314
AT1G03980	43	0.158115	0.117211	AT1G03980	43	0.158115	0.117211	AT2G04842	84	0.0592648	0.135004	AT3G03780	196	0.0567915	0.0723474	AT4G02940	47	0.158384	0.123129	AT5G04010	1	0.287339	0.137169
AT1G03990	1	0.283933	0.120993	AT1G03990	1	0.283933	0.120993	AT2G04845	38	0.177814	0.187804	AT3G03790	46	0.190985	0.145212	AT4G02980	43	0.129875	0.125353	AT5G04020	6	0.380838	0.119826
AT1G04000	43	1.21474	0.0726729	AT1G04000	43	1.21474	0.0726729	AT2G04850	31	0.0923477	0.163294	AT3G03800	3	0.0567492	0.0533125	AT4G02990	32	0.133459	0.160349	AT5G04040	51	0.0703875	0.157492
AT1G04010	6	0.144266	0.0636666	AT1G04010	6	0.144266	0.0636666	AT2G04860	1	0.111949	0.177738	AT3G03810	29	0.112483	0.0895866	AT4G03000	27	0.277356	0.111537	AT5G04045	5	0.402485	0.208349
AT1G04020	153	0.238677	0.160679	AT1G04020	153	0.238677	0.160679	AT2G04880	32	0.310603	0.181071	AT3G03820	7	0.112061	0.17347	AT4G03010	1	0.137774	0.168159	AT5G04060	18	0.224639	0.0928914
AT1G04030	64	0.367194	0.107236	AT1G04030	64	0.367194	0.107236	AT2G04890	68	0.0896846	0.154763	AT3G03828	27	0.712739	0.140162	AT4G03020	78	0.0491183	0.140811	AT5G04070	12	0.315913	0.109574
AT1G04040	119	0.205998	0.127652	AT1G04040	119	0.205998	0.127652	AT2G04900	70	0.0498309	0.13646	AT3G03830	3	0.496237	0.144215	AT4G03030	63	0.166214	0.150059	AT5G04080	20	0.126864	0.107031
AT1G04050	8	0.630164	0.113575	AT1G04050	8	0.630164	0.113575	AT2G04940	30	0.343509	0.115354	AT3G03840	6	0.657091	0.0929894	AT4G03080	69	0.0493849	0.11229	AT5G04090	14	0.350521	0.132644
AT1G04070	39	1.15859	0.0737695	AT1G04070	39	1.15859	0.0737695	AT2G05060	1	0.268733	0.192634	AT3G03860	61	0.201838	0.122615	AT4G03090	11	0.212052	0.117264	AT5G04120	7	0.0833131	0.198567
AT1G04090	5	0.239043	0.109086	AT1G04090	5	0.239043	0.109086	AT2G05100	728	0.0458003	0.111417	AT3G03870	74	0.224825	0.111043	AT4G03100	11	0.0918817	0.162094	AT5G04130	30	0.118887	0.121141
AT1G04100	17	0.34577	0.158677	AT1G04100	17	0.34577	0.158677	AT2G05120	34	0.172836	0.125016	AT3G03880	29	0.158508	0.166246	AT4G03110	64	0.107178	0.129744	AT5G04140	249	0.106315	0.154623
AT1G04110	3	0.132109	0.094209	AT1G04110	3	0.132109	0.094209	AT2G05160	21	0.181837	0.201242	AT3G03890	74	0.107435	0.278025	AT4G03115	10	0.231681	0.184345	AT5G04150	2	0.272658	0.139946
AT1G04120	53	0.0719954	0.130806	AT1G04120	53	0.0719954	0.130806	AT2G05170	39	0.124358	0.13651	AT3G03900	3	0.0493459	0.133479	AT4G03120	16	0.176716	0.116808	AT5G04160	38	0.0340577	0.13469
AT1G04130	36	0.250882	0.0822705	AT1G04130	36	0.250882	0.0822705	AT2G05210	43	0.383055	0.143554	AT3G03910	22	0.11328	0.154245	AT4G03130	1	0.454549	0.174024	AT5G04170	116	0.208764	0.115931
AT1G04140	109	0.197509	0.095712	AT1G04140	109	0.197509	0.095712	AT2G05250	23	0.110035	0.149902	AT3G03920	81	0.197311	0.0738256	AT4G03140	28	0.193452	0.125223	AT5G04180	31	0.109645	0.140703
AT1G04150	1	0.269942	0.14593	AT1G04150	1	0.269942	0.14593	AT2G05310	79	0.483688	0.0792804	AT3G03940	76	0.0341713	0.0876625	AT4G03150	26	0.234294	0.156762	AT5G04190	25	0.274843	0.119298
AT1G04160	1	0.108747	0.0602188	AT1G04160	1	0.108747	0.0602188	AT2G05320	6	0.0988972	0.229849	AT3G03950	52	0.13957	0.155171	AT4G03180	30	0.80253	0.0758283	AT5G04200	39	0.152195	0.189954
AT1G04170	101	0.0143038	0.134425	AT1G04170	101	0.0143038	0.134425	AT2G05380	476	1.22787	0.0904088	AT3G03960	88	0.0400935	0.142345	AT4G03190	61	0.133349	0.129979	AT5G04220	9	0.176645	0.105739
AT1G04180	1	0.0571783	0.150883	AT1G04180	1	0.0571783	0.150883	AT2G05400	18	0.776078	0.114549	AT3G03970	7	0.395508	0.104236	AT4G03200	39	0.115095	0.163944	AT5G04230	21	0.129305	0.192734
AT1G04200	29	0.130133	0.149645	AT1G04200	29	0.130133	0.149645	AT2G05410	23	0.513886	0.188046	AT3G03980	36	0.129805	0.150627	AT4G03210	278	0.0583419	0.213195	AT5G04240	22	0.353084	0.0841796
AT1G04210	21	0.223415	0.099371	AT1G04210	21	0.223415	0.099371	AT2G05430	38	0.413342	0.145244	AT3G03990	132	0.03075	0.108444	AT4G03230	2	0.16245	0.139686	AT5G04250	16	0.147761	0.131584
AT1G04220	32	0.0591456	0.159656	AT1G04220	32	0.0591456	0.159656	AT2G05440	565	0.672939	0.0764924	AT3G04000	12	0.286029	0.13571	AT4G03240	12	0.103053	0.137061	AT5G04260	25	0.36743	0.119635
AT1G04230	22	0.28762	0.0753934	AT1G04230	22	0.28762	0.0753934	AT2G05520	919	0.409167	0.17428	AT3G04010	4	0.102606	0.165643	AT4G03250	8	0.180587	0.170446	AT5G04270	7	0.300864	0.0878236
AT1G04240	52	0.182977	0.122516	AT1G04240	52	0.182977	0.122516	AT2G05540	556	0.266092	0.141931	AT3G04020	2	0.245619	0.102991	AT4G03260	57	0.257275	0.0845693	AT5G04280	37	0.155672	0.128894
AT1G04250	124	0.0591562	0.190782	AT1G04250	124	0.0591562	0.190782	AT2G05620	101	0.0902842	0.152171	AT3G04030	8	0.20149	0.103631	AT4G03270	1	0.198513	0.148862	AT5G04290	22	0.440434	0.10847
AT1G04260	50	0.0335412	0.159326	AT1G04260	50	0.0335412	0.159326	AT2G05630	80	0.0625824	0.18491	AT3G04040	9	0.172178	0.118067	AT4G03280	998	0.230338	0.0784309	AT5G04310	9	0.0615692	0.156722
AT1G04270	334	0.0267482	0.210579	AT1G04270	334	0.0267482	0.210579	AT2G05642	19	0.345475	0.245684	AT3G04060	22	0.503471	0.0472363	AT4G03290	9	0.241745	0.0890983	AT5G04320	12	0.501385	0.115302
AT1G04280	31	0.110993	0.22265	AT1G04280	31	0.110993	0.22265	AT2G05710	251	0.0659974	0.145818	AT3G04070	40	0.205886	0.0937305	AT4G03320	22	0.114087	0.151607	AT5G04330	5	0.165643	0.184909
AT1G04290	58	0.166759	0.144677	AT1G04290	58	0.166759	0.144677	AT2G05755	15	0.314293	0.0933796	AT3G04080	41	0.12641	0.0862309	AT4G03330	14	0.12019	0.162936	AT5G04340	31	0.178624	0.167553
AT1G04300	54	0.448828	0.104179	AT1G04300	54	0.448828	0.104179	AT2G05760	4	0.0453347	0.217663	AT3G04090	75	0.120024	0.116751	AT4G03340	7	0.284078	0.0954245	AT5G04347	46	0.340694	0.147933
AT1G04310	21	0.131138	0.184689	AT1G04310	21	0.131138	0.184689	AT2G05790	192	0.120956	0.157994	AT3G04100	2	0.402508	0.107422	AT4G03390	36	0.0953084	0.103929	AT5G04360	12	0.212095	0.0756808
AT1G04330	4	0.0908122	0.195984	AT1G04330	4	0.0908122	0.195984	AT2G05810	25	0.167753	0.152728	AT3G04110	17	0.275323	0.112332	AT4G03400	43	0.134432	0.120021	AT5G04390	2	0.20602	0.121307
AT1G04340	28	0.186874	0.0927951	AT1G04340	28	0.186874	0.0927951	AT2G05830	81	0.235696	0.0995194	AT3G04120	847	0.00976897	0.133899	AT4G03410	27	0.202148	0.145357	AT5G04410	116	0.209843	0.127149
AT1G04350	56	0.225785	0.158754	AT1G04350	56	0.225785	0.158754	AT2G05850	5	0.580624	0.169528	AT3G04130	6	0.0846457	0.189899	AT4G03415	27	0.126473	0.116535	AT5G04420	60	0.19087	0.0950424
AT1G04360	4	0.205557	0.160373	AT1G04360	4	0.205557	0.160373	AT2G05910	7	0.324163	0.120903	AT3G04140	28	0.446402	0.171061	AT4G03420	37	0.0663317	0.140419	AT5G04430	141	0.101677	0.0671184
AT1G04380	11	0.386778	0.102778	AT1G04380	11	0.386778	0.102778	AT2G05920	175	0.113712	0.165907	AT3G04160	14	0.683745	0.122163	AT4G03430	47	0.123322	0.123073	AT5G04440	39	0.116044	0.170285
AT1G04390	9	0.357917	0.157254	AT1G04390	9	0.357917	0.157254	AT2G05940	26	0.0366776	0.153935	AT3G04170	2	0.490728	0.136864	AT4G03510	81	0.113222	0.188147	AT5G04460	7	0.183324	0.117627
AT1G04400	163	0.108784	0.102863	AT1G04400	163	0.108784	0.102863	AT2G05990	164	0.0973265	0.132434	AT3G04180	5	0.299383	0.102691	AT4G03520	267	0.251694	0.15878	AT5G04470	49	0.116568	0.0994581
AT1G04410	740	0.0346944	0.118758	AT1G04410	740	0.0346944	0.118758	AT2G06000	30	0.109292	0.243044	AT3G04230	65	0.272415	0.177877	AT4G03540	1	0.0687563	0.129383	AT5G04480	11	0.150684	0.10018
AT1G04420	84	0.217062	0.104913	AT1G04420	84	0.217062	0.104913	AT2G06005	8	0.132784	0.131762	AT3G04240	59	0.041952	0.0867264	AT4G03550	27	0.142234	0.0697213	AT5G04490	26	0.185939	0.133433
AT1G04430	184	0.0572797	0.149059	AT1G04430	184	0.0572797	0.149059	AT2G06010	27	0.024658	0.10111	AT3G04260	32	0.166417	0.0909715	AT4G03560	106	0.149566	0.135236	AT5G04500	10	0.133359	0.160425
AT1G04440	39	0.118111	0.123114	AT1G04440	39	0.118111	0.123114	AT2G06025	40	0.135602	0.168801	AT3G04280	9	0.213748	0.172591	AT4G03600	6	0.293534	0.127397	AT5G04510	34	0.117962	0.115099
AT1G04450	3	0.445809	0.0682695	AT1G04450	3	0.445809	0.0682695	AT2G06040	17	0.334517	0.183648	AT3G04290	221	0.166474	0.0602461	AT4G03610	3	0.148093	0.242695	AT5G04520	3	0.0729456	0.133443
AT1G04470	7	0.138038	0.128702	AT1G04470	7	0.138038	0.128702	AT2G06050	115	0.124932	0.199655	AT3G04300	4	0.0520285	0.089446	AT4G03635	43	0.256464	0.205546	AT5G04530	111	0.0993192	0.144821
AT1G04490	3	0.472354	0.189443	AT1G04490	3	0.472354	0.189443	AT2G06090	8	0.720554	0.192127	AT3G04310	12	0.344927	0.173187	AT4G03820	15	0.191968	0.182052	AT5G04540	18	0.175209	0.112394
AT1G04500	2	0.117919	0.096601	AT1G04500	2	0.117919	0.096601	AT2G06200	7	0.0930614	0.122423	AT3G04320	3	0.294	0.110056	AT4G03930	4	0.399829	0.276765	AT5G04550	65	0.0936309	0.115902
AT1G04510	53	0.114892	0.12005	AT1G04510	53	0.114892	0.12005	AT2G06210	31	0.0982643	0.138399	AT3G04340	28	0.188129	0.109382	AT4G03960	22	0.074184	0.177702	AT5G04560	37	0.388343	0.120382
AT1G04520	13	0.114655	0.116776	AT1G04520	13	0.114655	0.116776	AT2G06255	9	0.441824	0.0780487	AT3G04350	39	0.138795	0.109459	AT4G03965	30	0.355916	0.124011	AT5G04590	241	0.0457946	0.119536
AT1G04530	67	0.291975	0.131295	AT1G04530	67	0.291975	0.131295	AT2G06510	35	0.124983	0.129762	AT3G04370	21	0.30514	0.138578	AT4G04020	149	0.15264	0.189866	AT5G04600	59	0.228673	0.116921
AT1G04540	1	0.114477	0.241711	AT1G04540	1	0.114477	0.241711	AT2G06520	2611	0.0547673	0.150582	AT3G04420	7	0.511163	0.187317	AT4G04040	52	0.146731	0.148617	AT5G04610	23	0.201606	0.219882
AT1G04550	36	0.124913	0.117474	AT1G04550	36	0.124913	0.117474	AT2G06850	1279	0.0229015	0.196534	AT3G04450	12	0.408368	0.121496	AT4G04180	3	0.262945	0.152665	AT5G04620	13	0.137318	0.105158
AT1G04555	70	0.168828	0.115583	AT1G04555	70	0.168828	0.115583	AT2G06925	36	0.0534232	0.101582	AT3G04460	20	0.0605275	0.119548	AT4G04190	1	0.0977412	0.18754	AT5G04630	2	0.213015	0.188248
AT1G04560	59	0.10893	0.205361	AT1G04560	59	0.10893	0.205361	AT2G06990	11	0.0455081	0.18746	AT3G04470	69	0.074697	0.110746	AT4G04200	43	0.325298	0.0935875	AT5G04640	2	0.480765	0.222055
AT1G04570	8	0.204948	0.106173	AT1G04570	8	0.204948	0.106173	AT2G07040	12	0.336526	0.144371	AT3G04480	27	0.513195	0.0488376	AT4G04210	147	0.168017	0.194593	AT5G04660	48	0.0879831	0.18888
AT1G04580	2	0.277104	0.0877036	AT1G04580	2	0.277104	0.0877036	AT2G07050	98	0.0814584	0.0922987	AT3G04490	6	0.173599	0.0703211	AT4G04220	6	0.612323	0.107731	AT5G04670	14	0.302248	0.111025
AT1G04590	27	0.406652	0.107573	AT1G04590	27	0.406652	0.107573	AT2G07170	8	0.173056	0.151935	AT3G04500	56	0.129785	0.103622	AT4G04320	46	0.134566	0.164887	AT5G04700	37	0.135711	0.0946642
AT1G04600	1	0.241951	0.0932997	AT1G04600	1	0.241951	0.0932997	AT2G07180	145	0.075413	0.24247	AT3G04510	76	0.0761903	0.140055	AT4G04330	60	0.128034	0.180236	AT5G04710	39	0.108091	0.12023
AT1G04610	3	0.0647349	0.0996518	AT1G04610	3	0.0647349	0.0996518	AT2G07340	50	0.0902731	0.11259	AT3G04520	28	0.107079	0.119724	AT4G04340	114	0.190531	0.114441	AT5G04720	69	0.253737	0.15453
AT1G04620	19	0.251785	0.0761077	AT1G04620	19	0.251785	0.0761077	AT2G07360	58	0.0607318	0.104816	AT3G04530	6	0.0748562	0.19251	AT4G04350	47	0.124425	0.133787	AT5G04730	38	1.04562	0.115896
AT1G04630	74	0.144524	0.0849214	AT1G04630	74	0.144524	0.0849214	AT2G07674	9	0.409233	0.00918007	AT3G04540	23	0.444216	0.104825	AT4G04360	35	0.301513	0.0421028	AT5G04740	237	0.149614	0.0903091
AT1G04640	13	0.0799607	0.135336	AT1G04640	13	0.0799607	0.135336	AT2G07680	7	0.169349	0.135333	AT3G04550	84	0.163126	0.14	AT4G04370	19	0.272653	0.133015	AT5G04750	233	0.869583	0.118945
AT1G04645	5	0.905266	0.0861504	AT1G04645	5	0.905266	0.0861504	AT2G07687	14	0.155976	0.0212875	AT3G04560	57	0.208126	0.141208	AT4G04450	4	0.23557	0.125704	AT5G04760	112	0.0589283	0.263779
AT1G04650	34	0.394342	0.0796529	AT1G04650	34	0.394342	0.0796529	AT2G07690	21	0.0286812	0.101813	AT3G04580	13	0.0461422	0.164945	AT4G04460	75	0.124489	0.145569	AT5G04780	1	0.22561	0.130342
AT1G04660	37	0.19796	0.0891239	AT1G04660	37	0.19796	0.0891239	AT2G07698	199	0.400663	0.0599187	AT3G04590	40	0.168059	0.15267	AT4G04470	97	0.0964293	0.205517	AT5G04810	56	0.104364	0.157176
AT1G04670	32	0.243011	0.0465891	AT1G04670	32	0.243011	0.0465891	AT2G07713	9	2.21324	0.0175899	AT3G04600	51	0.108062	0.120166	AT4G04480	29	0.171606	0.152354	AT5G04820	14	0.105817	0.130745
AT1G04680	158	0.0409585	0.180362	AT1G04680	158	0.0409585	0.180362	AT2G07715	77	0.614692	0.131537	AT3G04610	32	0.32101	0.0781984	AT4G04490	7	0.210778	0.149473	AT5G04830	36	0.135602	0.14837
AT1G04690	195	0.0225424	0.122775	AT1G04690	195	0.0225424	0.122775	AT2G07732	4	0.780387	0.118928	AT3G04620	6	0.0598357	0.15098	AT4G04500	2	0.286731	0.120064	AT5G04840	7	0.117166	0.134836
AT1G04700	4	0.221155	0.0818827	AT1G04700	4	0.221155	0.0818827	AT2G07739	17	0.531522	0.0129485	AT3G04630	32	0.259611	0.112671	AT4G04510	3	0.295629	0.125699	AT5G04850	35	0.137924	0.0986153
AT1G04710	22	0.161193	0.153166	AT1G04710	22	0.161193	0.153166	AT2G07768	3	0.646214	0.150288	AT3G04640	67	0.35782	0.218121	AT4G04570	38	0.235934	0.180063	AT5G04860	10	0.20746	0.118473
AT1G04730	4	0.235989	0.151341	AT1G04730	4	0.235989	0.151341	AT2G10940	801	0.110505	0.190425	AT3G04650	21	0.0913958	0.121017	AT4G04610	128	0.0451097	0.223183	AT5G04870	30	0.0577585	0.0887981
AT1G04750	148	0.0302193	0.0663598	AT1G04750	148	0.0302193	0.0663598	AT2G10970	4	0.215651	0.203471	AT3G04660	1	0.502581	0.137438	AT4G04614	64	0.247123	0.175336	AT5G04885	33	0.124474	0.0910801
AT1G04760	5	0.0261873	0.138015	AT1G04760	5	0.0261873	0.138015	AT2G11000	21	0.120177	0.141051	AT3G04670	68	0.193205	0.074394	AT4G04620	25	0.101403	0.257478	AT5G04890	6	0.39585	0.110706
AT1G04770	40	0.14944	0.0793277	AT1G04770	40	0.14944	0.0793277	AT2G11520	38	0.117997	0.201111	AT3G04680	20	0.102328	0.070718	AT4G04630	14	0.135816	0.130342	AT5G04895	2	0.0772394	0.0839354
AT1G04780	35	0.0939472	0.132695	AT1G04780	35	0.0939472	0.132695	AT2G11810	5	0.0512375	0.204494	AT3G04690	7	0.110393	0.172364	AT4G04640	881	0.0625047	0.133976	AT5G04900	16	0.246377	0.0693858
AT1G04790	58	0.450769	0.135073	AT1G04790	58	0.450769	0.135073	AT2G11890	135	0.252819	0.0876239	AT3G04700	4	0.104092	0.132396	AT4G04670	16	0.180171	0.126169	AT5G04910	49	0.133571	0.168131
AT1G04800	96	0.55159	0.131951	AT1G04800	96	0.55159	0.131951	AT2G11910	123	0.379312	0.100296	AT3G04720	215	0.0776348	0.196441	AT4G04695	2	0.328026	0.163218	AT5G04920	40	0.131617	0.13968
AT1G04810	48	0.113564	0.115737	AT1G04810	48	0.113564	0.115737	AT2G12400	36	0.123683	0.160359	AT3G04730	192	0.150994	0.100034	AT4G04720	38	0.0361996	0.241117	AT5G04930	37	0.0579593	0.132182
AT1G04830	20	0.146142	0.160968	AT1G04830	20	0.146142	0.160968	AT2G12462	62	0.243312	0.162443	AT3G04740	32	0.157175	0.0971672	AT4G04750	9	0.321607	0.0960159	AT5G04940	25	0.169128	0.125337
AT1G04840	1	0.245572	0.152455	AT1G04840	1	0.245572	0.152455	AT2G12475	22	0.592588	0.0573027	AT3G04750	7	0.387272	0.0944059	AT4G04760	1	0.266528	0.096558	AT5G04950	56	0.106679	0.111102
AT1G04850	136	0.102503	0.0885512	AT1G04850	136	0.102503	0.0885512	AT2G12480	14	0.233118	0.15087	AT3G04760	43	0.101773	0.141697	AT4G04770	130	0.0385007	0.21837	AT5G04960	10	0.194625	0.151623
AT1G04860	32	0.312261	0.137722	AT1G04860	32	0.312261	0.137722	AT2G12550	5	0.203148	0.150092	AT3G04770	17	0.372182	0.178284	AT4G04780	21	0.20173	0.114377	AT5G04970	6	0.121628	0.201727
AT1G04870	40	0.0741531	0.11138	AT1G04870	40	0.0741531	0.11138	AT2G12646	41	0.050503	0.169284	AT3G04780	47	0.0503904	0.0977428	AT4G04790	8	0.253744	0.120015	AT5G04980	3	0.096935	0.147364
AT1G04880	1	0.431189	0.085167	AT1G04880	1	0.431189	0.085167	AT2G13100	21	0.178419	0.165044	AT3G04790	164	0.0868676	0.132651	AT4G04800	27	0.233925	0.0737487	AT5G04990	69	0.170074	0.137422
AT1G04890	44	0.218422	0.12876	AT1G04890	44	0.218422	0.12876	AT2G13150	1	0.678959	0.240642	AT3G04810	53	0.0745435	0.134808	AT4G04830	60	0.181134	0.201986	AT5G05000	42	0.251513	0.130721
AT1G04900	24	0.0890005	0.127343	AT1G04900	24	0.0890005	0.127343	AT2G13290	18	0.0677998	0.24916	AT3G04820	45	0.263925	0.107192	AT4G04840	100	0.153127	0.225688	AT5G05010	240	0.170417	0.110928
AT1G04910	39	0.082359	0.103932	AT1G04910	39	0.082359	0.103932	AT2G13350	15	0.0938067	0.119015	AT3G04830	65	0.125937	0.111969	AT4G04850	32	0.157118	0.115925	AT5G05030	4	0.317719	0.107961
AT1G04920	5	0.0568871	0.116454	AT1G04920	5	0.0568871	0.116454	AT2G13360	655	0.0209151	0.166735	AT3G04840	700	0.0592234	0.220395	AT4G04860	38	0.0506095	0.113854	AT5G05070	3	0.152062	0.119401
AT1G04930	9	0.567966	0.113514	AT1G04930	9	0.567966	0.113514	AT2G13370	23	0.114963	0.0794109	AT3G04850	9	0.501479	0.150953	AT4G04870	23	0.108613	0.174188	AT5G05080	120	0.107058	0.0724434
AT1G04940	87	0.130333	0.110545	AT1G04940	87	0.130333	0.110545	AT2G13440	21	0.0555988	0.131027	AT3G04860	16	0.0818567	0.15154	AT4G04880	22	0.142323	0.188586	AT5G05090	22	0.202572	0.10629
AT1G04945	108	0.408314	0.126464	AT1G04945	108	0.408314	0.126464	AT2G13540	56	0.0683281	0.115494	AT3G04870	101	0.0738361	0.125321	AT4G04885	35	0.141709	0.151053	AT5G05100	93	0.221016	0.11213
AT1G04950	47	0.228536	0.0816367	AT1G04950	47	0.228536	0.0816367	AT2G13560	93	0.0662393	0.173099	AT3G04880	84	0.0992978	0.256479	AT4G04900	1	0.0813497	0.172685	AT5G05110	37	0.316132	0.130693
AT1G04960	66	0.363624	0.170111	AT1G04960	66	0.363624	0.170111	AT2G13600	2	0.188621	0.156265	AT3G04910	76	0.0721006	0.133567	AT4G04910	41	0.116222	0.1528	AT5G05130	11	0.169992	0.129256
AT1G04970	47	0.19245	0.0859636	AT1G04970	47	0.19245	0.0859636	AT2G13610	33	0.116235	0.160411	AT3G04920	267	0.0207543	0.143172	AT4G04920	35	0.159013	0.101332	AT5G05140	41	0.149814	0.104548
AT1G04980	41	0.214968	0.0811215	AT1G04980	41	0.214968	0.0811215	AT2G13640	23	0.536974	0.15363	AT3G04930	63	0.101793	0.177323	AT4G04930	15	0.164086	0.129205	AT5G05160	20	0.160371	0.144357
AT1G04985	31	0.212249	0.0898023	AT1G04985	31	0.212249	0.0898023	AT2G13650	37	0.0468717	0.175192	AT3G04940	60	0.0753581	0.128156	AT4G04940	19	0.125022	0.100945	AT5G05170	239	0.0315092	0.152659
AT1G04990	54	0.533877	0.0720183	AT1G04990	54	0.533877	0.0720183	AT2G13680	1	0.0431794	0.110569	AT3G04950	14	0.13053	0.119772	AT4G04950	65	0.10318	0.145312	AT5G05180	15	0.369357	0.189781
AT1G05000	19	0.132575	0.196763	AT1G05000	19	0.132575	0.196763	AT2G13690	26	0.108749	0.20727	AT3G04960	21	0.705024	0.104636	AT4G04955	57	0.14791	0.139368	AT5G05190	44	0.37746	0.0910295
AT1G05010	256	0.110516	0.114103	AT1G05010	256	0.110516	0.114103	AT2G13790	42	0.108835	0.142817	AT3G04970	22	0.369281	0.0640501	AT4G04960	17	0.094112	0.212394	AT5G05200	98	0.175631	0.0986659
AT1G05020	7	0.254644	0.0960279	AT1G05020	7	0.254644	0.0960279	AT2G13800	19	0.353197	0.159357	AT3G04980	5	0.621712	0.0955385	AT4G04970	14	0.0832073	0.1015	AT5G05210	41	0.407622	0.0822238
AT1G05030	7	0.340328	0.0920859	AT1G05030	7	0.340328	0.0920859	AT2G13810	7	0.113958	0.133131	AT3G05000	47	0.164367	0.132467	AT4G04980	1	0.257603	0.102237	AT5G05220	2	0.312005	0.138414
AT1G05040	48	0.234351	0.195521	AT1G05040	48	0.234351	0.195521	AT2G13820	50	0.350718	0.163774	AT3G05010	44	0.108184	0.0905029	AT4G04990	2	0.277705	0.191793	AT5G05230	21	0.104403	0.149718
AT1G05055	33	0.0300318	0.113115	AT1G05055	33	0.0300318	0.113115	AT2G13840	14	0.214021	0.136709	AT3G05020	89	0.098205	0.140115	AT4G05000	15	0.0491377	0.211693	AT5G05240	4	0.436699	0.116711
AT1G05060	38	0.132057	0.150844	AT1G05060	38	0.132057	0.150844	AT2G14045	25	0.0546981	0.134014	AT3G05030	7	0.052051	0.143492	AT4G05010	5	0.651747	0.100794	AT5G05250	3	0.184584	0.134244
AT1G05070	57	0.226149	0.11062	AT1G05070	57	0.226149	0.11062	AT2G14050	7	0.112638	0.115898	AT3G05040	11	0.317998	0.0566404	AT4G05018	9	0.449373	0.2714	AT5G05270	68	0.0598388	0.14487
AT1G05100	13	0.303932	0.0893143	AT1G05100	13	0.303932	0.0893143	AT2G14070	6	0.638758	0.197402	AT3G05060	79	0.0834675	0.115329	AT4G05020	17	0.0444893	0.135467	AT5G05290	4	0.0999687	0.160421
AT1G05120	21	0.326722	0.0978813	AT1G05120	21	0.326722	0.0978813	AT2G14095	3	0.285872	0.104277	AT3G05070	40	0.247474	0.0667635	AT4G05060	21	0.112442	0.147301	AT5G05300	4	0.380368	0.0985576
AT1G05140	32	0.262482	0.116273	AT1G05140	32	0.262482	0.116273	AT2G14110	7	0.0496957	0.227945	AT3G05090	59	0.155045	0.0826818	AT4G05070	114	0.129295	0.139723	AT5G05310	14	0.220693	0.137398
AT1G05150	35	0.059857	0.141236	AT1G05150	35	0.059857	0.141236	AT2G14120	44	0.17255	0.123046	AT3G05100	33	0.127732	0.168724	AT4G05090	15	0.200322	0.132832	AT5G05330	42	0.228	0.201256
AT1G05160	27	0.140221	0.136267	AT1G05160	27	0.140221	0.136267	AT2G14170	96	0.0566174	0.144652	AT3G05110	27	0.600698	0.177233	AT4G05100	6	0.212069	0.156885	AT5G05340	8	0.118416	0.118116
AT1G05170	25	0.12859	0.0945634	AT1G05170	25	0.12859	0.0945634	AT2G14210	16	0.223334	0.104813	AT3G05120	75	0.0854014	0.154544	AT4G05120	5	0.0776292	0.2204	AT5G05350	43	0.338718	0.128058
AT1G05180	49	0.169039	0.120005	AT1G05180	49	0.169039	0.120005	AT2G14247	29	0.623927	0.134998	AT3G05140	3	0.119637	0.190977	AT4G05130	2	0.154393	0.193537	AT5G05360	34	0.517614	0.191312
AT1G05190	290	0.034074	0.172756	AT1G05190	290	0.034074	0.172756	AT2G14255	12	0.148211	0.119248	AT3G05150	12	0.170549	0.116979	AT4G05150	188	0.10359	0.119702	AT5G05365	86	0.113703	0.115149
AT1G05200	20	0.12494	0.124297	AT1G05200	20	0.12494	0.124297	AT2G14260	81	0.178688	0.141272	AT3G05155	2	0.295281	0.121117	AT4G05160	30	0.0858064	0.193844	AT5G05380	22	0.0474998	0.141092
AT1G05205	33	0.088462	0.119779	AT1G05205	33	0.088462	0.119779	AT2G14365	3	0.89013	0.120881	AT3G05165	109	0.336147	0.0617194	AT4G05180	1389	0.144133	0.198321	AT5G05410	27	0.200212	0.226574
AT1G05210	20	0.139436	0.162536	AT1G05210	20	0.139436	0.162536	AT2G14520	12	0.125742	0.170586	AT3G05170	15	0.136448	0.0964766	AT4G05190	19	0.141692	0.157139	AT5G05440	115	0.0505397	0.171769
AT1G05220	45	0.124239	0.126239	AT1G05220	45	0.124239	0.126239	AT2G14530	14	0.227042	0.146716	AT3G05180	43	0.274905	0.107096	AT4G05200	3	0.320548	0.227031	AT5G05450	43	0.10091	0.118076
AT1G05250	28	0.730996	0.142057	AT1G05250	28	0.730996	0.142057	AT2G14540	3	0.636343	0.123825	AT3G05190	18	0.130161	0.106697	AT4G05330	16	0.130884	0.0691561	AT5G05460	7	0.196684	0.122562
AT1G05260	36	0.106259	0.156532	AT1G05260	36	0.106259	0.156532	AT2G14580	3	0.139863	0.162071	AT3G05200	38	0.138907	0.0968751	AT4G05390	54	0.147487	0.195805	AT5G05470	43	0.182887	0.104615
AT1G05270	22	0.146322	0.0960682	AT1G05270	22	0.146322	0.0960682	AT2G14620	10	0.161311	0.19763	AT3G05210	21	0.232604	0.12222	AT4G05400	28	0.116213	0.193042	AT5G05480	27	0.281303	0.142052
AT1G05280	1	0.275789	0.165831	AT1G05280	1	0.275789	0.165831	AT2G14660	7	0.193786	0.116769	AT3G05220	70	0.149788	0.156322	AT4G05410	13	0.294314	0.159996	AT5G05490	1	0.382753	0.0754117
AT1G05290	22	0.390487	0.193013	AT1G05290	22	0.390487	0.193013	AT2G14680	9	0.23358	0.108432	AT3G05230	39	0.0241224	0.21517	AT4G05420	75	0.0418348	0.0867303	AT5G05500	12	0.226753	0.0965016
AT1G05291	25	0.814595	0.126613	AT1G05291	25	0.814595	0.126613	AT2G14690	5	0.412149	0.137496	AT3G05250	10	0.354958	0.0902125	AT4G05430	1	0.287954	0.159716	AT5G05510	2	0.267404	0.102332
AT1G05300	25	0.190255	0.112643	AT1G05300	25	0.190255	0.112643	AT2G14710	31	0.601446	0.214268	AT3G05260	18	0.0305573	0.204521	AT4G05440	25	0.266358	0.110924	AT5G05520	34	0.240027	0.112615
AT1G05310	5	0.118841	0.220908	AT1G05310	5	0.118841	0.220908	AT2G14720	65	0.0313307	0.185696	AT3G05280	32	0.0344772	0.184522	AT4G05450	49	0.166594	0.105869	AT5G05530	6	0.195742	0.139993
AT1G05330	2	1.33342	0.0636949	AT1G05330	2	1.33342	0.0636949	AT2G14740	25	0.0386463	0.216961	AT3G05290	29	0.0431836	0.156482	AT4G05460	57	0.469624	0.163911	AT5G05540	27	0.278341	0.142125
AT1G05340	73	0.147379	0.131786	AT1G05340	73	0.147379	0.131786	AT2G14750	69	0.170369	0.117206	AT3G05310	1	0.458102	0.110382	AT4G05520	1	0.0626791	0.156671	AT5G05550	17	0.138566	0.229535
AT1G05350	24	0.0527837	0.119778	AT1G05350	24	0.0527837	0.119778	AT2G14760	9	0.17612	0.130123	AT3G05320	11	0.156581	0.12697	AT4G05530	107	0.0430804	0.129359	AT5G05560	3	0.33235	0.12081
AT1G05360	20	0.11305	0.125659	AT1G05360	20	0.11305	0.125659	AT2G14830	11	0.421607	0.146685	AT3G05327	52	0.384941	0.106622	AT4G05590	27	0.252225	0.143615	AT5G05570	17	0.282523	0.0746184
AT1G05370	3	0.0697349	0.103734	AT1G05370	3	0.0697349	0.103734	AT2G14835	70	0.165462	0.0952863	AT3G05330	13	0.373251	0.107315	AT4G05630	2	0.405465	0.153538	AT5G05580	64	0.253367	0.0824188
AT1G05380	34	0.322086	0.109141	AT1G05380	34	0.322086	0.109141	AT2G14850	37	0.114833	0.261174	AT3G05340	5	0.360872	0.123371	AT4G06536	23	0.0542632	0.154583	AT5G05590	43	0.222676	0.181718
AT1G05385	30	0.223347	0.0990339	AT1G05385	30	0.223347	0.0990339	AT2G14860	11	0.255812	0.116565	AT3G05350	37	0.154962	0.0959221	AT4G06599	47	0.0859177	0.172394	AT5G05600	78	0.0930503	0.0812808
AT1G05410	34	0.341549	0.092915	AT1G05410	34	0.341549	0.092915	AT2G14880	130	0.101147	0.204047	AT3G05360	14	0.356013	0.100309	AT4G06634	26	0.21085	0.133335	AT5G05610	53	0.0375103	0.0932342
AT1G05420	2	0.187704	0.110612	AT1G05420	2	0.187704	0.110612	AT2G14890	325	0.139436	0.100281	AT3G05390	13	0.18274	0.103743	AT4G06676	59	0.253151	0.116106	AT5G05620	16	0.0106971	0.169108
AT1G05430	45	0.366858	0.123196	AT1G05430	45	0.366858	0.123196	AT2G14900	106	0.229559	0.196703	AT3G05400	16	0.212138	0.0605429	AT4G06744	17	0.106434	0.207299	AT5G05630	12	0.172422	0.147641
AT1G05440	43	0.385269	0.176507	AT1G05440	43	0.385269	0.176507	AT2G14910	235	0.135892	0.135629	AT3G05410	61	0.177111	0.179759	AT4G07390	61	0.0318152	0.176005	AT5G05640	4	1.19517	0.12107
AT1G05450	29	0.356529	0.161873	AT1G05450	29	0.356529	0.161873	AT2G14960	1	0.0427625	0.21702	AT3G05420	46	0.148502	0.0809804	AT4G07410	36	0.137176	0.164288	AT5G05660	26	0.152655	0.11312
AT1G05470	2	0.0486267	0.121507	AT1G05470	2	0.0486267	0.121507	AT2G15000	44	0.0836764	0.176361	AT3G05430	12	0.541512	0.117915	AT4G07960	19	0.047257	0.234118	AT5G05670	61	0.098915	0.0873452
AT1G05490	64	0.366219	0.111183	AT1G05490	64	0.366219	0.111183	AT2G15010	3	0.492548	0.18999	AT3G05460	33	0.539541	0.133969	AT4G07990	27	0.492078	0.121303	AT5G05680	21	0.242803	0.106853
AT1G05500	46	0.0921262	0.0670769	AT1G05500	46	0.0921262	0.0670769	AT2G15020	29	0.102746	0.178072	AT3G05470	3	0.149402	0.122068	AT4G08025	73	0.358189	0.109026	AT5G05690	181	0.045977	0.10388
AT1G05510	37	0.106022	0.13437	AT1G05510	37	0.106022	0.13437	AT2G15025	17	0.713635	0.238202	AT3G05480	5	0.275299	0.0590452	AT4G08150	76	0.0964769	0.127048	AT5G05700	21	0.274496	0.13941
AT1G05520	28	0.137067	0.116106	AT1G05520	28	0.137067	0.116106	AT2G15050	111	0.46459	0.156447	AT3G05490	67	0.067617	0.161062	AT4G08160	4	0.119984	0.230545	AT5G05710	19	0.0757122	0.165101
AT1G05530	1	0.371425	0.110993	AT1G05530	1	0.371425	0.110993	AT2G15090	147	0.0999652	0.131249	AT3G05500	97	0.0320323	0.0579042	AT4G08170	17	0.125084	0.192746	AT5G05730	50	0.0799111	0.110713
AT1G05540	18	0.467466	0.0886957	AT1G05540	18	0.467466	0.0886957	AT2G15220	40	0.175189	0.204873	AT3G05510	15	0.311978	0.105571	AT4G08180	65	0.0502906	0.184479	AT5G05740	57	0.250435	0.0894205
AT1G05550	23	0.452665	0.161535	AT1G05550	23	0.452665	0.161535	AT2G15230	20	0.186823	0.106256	AT3G05520	47	0.141915	0.088946	AT4G08210	1	0.194432	0.227447	AT5G05760	45	0.158341	0.115975
AT1G05560	67	0.423666	0.0949201	AT1G05560	67	0.423666	0.0949201	AT2G15240	53	0.0633522	0.0947512	AT3G05545	104	0.114636	0.103853	AT4G08240	25	0.298659	0.127321	AT5G05770	3	0.470204	0.155147
AT1G05570	17	0.0701396	0.115412	AT1G05570	17	0.0701396	0.115412	AT2G15260	6	0.567922	0.222546	AT3G05560	421	0.0615922	0.165486	AT4G08250	5	0.168549	0.202723	AT5G05780	179	0.0274914	0.106982
AT1G05575	15	0.230907	0.205309	AT1G05575	15	0.230907	0.205309	AT2G15270	27	0.166615	0.185981	AT3G05570	10	0.247621	0.183246	AT4G08280	48	0.114058	0.255256	AT5G05790	9	0.118542	0.1956
AT1G05577	35	0.178463	0.107018	AT1G05577	35	0.178463	0.107018	AT2G15280	27	0.129115	0.215384	AT3G05580	7	0.037588	0.145495	AT4G08290	18	0.0877095	0.148918	AT5G05810	6	0.219662	0.102515
AT1G05580	25	0.250068	0.0910683	AT1G05580	25	0.250068	0.0910683	AT2G15290	74	0.15343	0.152167	AT3G05590	347	0.214724	0.0652029	AT4G08300	8	0.161776	0.143234	AT5G05820	34	0.155935	0.0698387
AT1G05590	17	0.295662	0.104609	AT1G05590	17	0.295662	0.104609	AT2G15300	4	0.332391	0.1501	AT3G05600	72	0.239164	0.0812145	AT4G08310	54	0.308222	0.121137	AT5G05830	23	0.301653	0.0889641
AT1G05600	2	0.194334	0.109301	AT1G05600	2	0.194334	0.109301	AT2G15310	3	0.0899028	0.128915	AT3G05610	14	0.180701	0.178305	AT4G08350	74	0.0898737	0.140861	AT5G05840	36	0.043926	0.145829
AT1G05620	51	0.149404	0.104861	AT1G05620	51	0.149404	0.104861	AT2G15320	43	0.138516	0.151785	AT3G05625	13	0.0958236	0.164543	AT4G08390	120	0.167424	0.207369	AT5G05850	10	0.135013	0.0964146
AT1G05630	9	0.108258	0.0956826	AT1G05630	9	0.108258	0.0956826	AT2G15325	1	0.334915	0.245126	AT3G05630	18	0.114316	0.161028	AT4G08460	30	0.47579	0.109282	AT5G05860	21	0.212605	0.181325
AT1G05660	3	0.303468	0.0812279	AT1G05660	3	0.303468	0.0812279	AT2G15345	22	0.557022	0.251173	AT3G05640	21	0.074928	0.235054	AT4G08480	11	0.420459	0.218822	AT5G05870	23	0.220963	0.175231
AT1G05670	6	0.224155	0.153247	AT1G05670	6	0.224155	0.153247	AT2G15370	1	0.189177	0.24884	AT3G05660	3	0.444893	0.102612	AT4G08500	34	0.128138	0.246008	AT5G05890	10	0.24948	0.119676
AT1G05680	16	0.215629	0.0929268	AT1G05680	16	0.215629	0.0929268	AT2G15390	30	0.232711	0.129143	AT3G05670	39	0.349034	0.104702	AT4G08510	20	0.409902	0.108124	AT5G05920	18	0.0723127	0.164627
AT1G05690	2	0.296566	0.113272	AT1G05690	2	0.296566	0.113272	AT2G15400	15	0.444794	0.109879	AT3G05675	16	0.194208	0.138362	AT4G08520	34	0.0835688	0.0923092	AT5G05930	20	0.173473	0.136299
AT1G05710	27	0.198038	0.075923	AT1G05710	27	0.198038	0.075923	AT2G15430	44	0.0488417	0.218678	AT3G05680	20	0.310525	0.0861456	AT4G08540	16	0.122335	0.223506	AT5G05940	1	0.162378	0.140586
AT1G05730	63	0.176437	0.0806905	AT1G05730	63	0.176437	0.0806905	AT2G15440	11	0.334123	0.0786214	AT3G05690	8	0.138622	0.0959998	AT4G08570	6	0.155404	0.138988	AT5G05950	15	0.0232368	0.110926
AT1G05740	39	0.516654	0.0812331	AT1G05740	39	0.516654	0.0812331	AT2G15480	40	0.113339	0.131575	AT3G05700	18	0.253712	0.145906	AT4G08580	28	0.124496	0.179746	AT5G05960	37	0.117047	0.170921
AT1G05750	17	0.258264	0.116905	AT1G05750	17	0.258264	0.116905	AT2G15490	7	0.154324	0.23294	AT3G05710	57	0.178652	0.0817925	AT4G08590	8	0.474217	0.1617	AT5G05965	55	0.145425	0.126894
AT1G05780	41	0.160275	0.155484	AT1G05780	41	0.160275	0.155484	AT2G15530	20	0.417088	0.0957036	AT3G05750	19	0.453984	0.0966462	AT4G08670	1	0.237645	0.141413	AT5G05970	27	0.222563	0.0846501
AT1G05790	10	0.20755	0.0799169	AT1G05790	10	0.20755	0.0799169	AT2G15560	17	0.223681	0.159304	AT3G05760	44	0.0734766	0.0924929	AT4G08685	153	0.0456067	0.187439	AT5G05980	34	0.170911	0.111004
AT1G05805	50	0.222756	0.121544	AT1G05805	50	0.222756	0.121544	AT2G15570	19	0.220051	0.225221	AT3G05770	12	0.737057	0.195762	AT4G08690	38	0.0863058	0.256204	AT5G05987	26	0.183547	0.1355
AT1G05810	13	0.0322123	0.252746	AT1G05810	13	0.0322123	0.252746	AT2G15580	70	0.106293	0.223161	AT3G05790	3	0.318576	0.0996804	AT4G08700	24	0.144061	0.157035	AT5G05990	39	0.233085	0.135795
AT1G05820	2	0.226305	0.0991869	AT1G05820	2	0.226305	0.0991869	AT2G15590	8	0.145343	0.146032	AT3G05800	47	0.276363	0.147086	AT4G08770	52	0.153661	0.131401	AT5G06000	9	0.37262	0.129657
AT1G05830	27	0.192044	0.140719	AT1G05830	27	0.192044	0.140719	AT2G15610	16	1.15499	0.152787	AT3G05810	29	0.153411	0.163413	AT4G08780	2	0.215076	0.155754	AT5G06010	14	0.630702	0.0795944
AT1G05840	36	0.101553	0.129848	AT1G05840	36	0.101553	0.129848	AT2G15620	155	0.0788606	0.155061	AT3G05820	4	0.160542	0.113604	AT4G08790	17	0.0398358	0.184742	AT5G06050	41	0.119761	0.158944
AT1G05850	740	0.0772114	0.196866	AT1G05850	740	0.0772114	0.196866	AT2G15690	26	0.130058	0.210713	AT3G05830	37	0.296313	0.107786	AT4G08810	51	0.0789345	0.276526	AT5G06060	60	0.194587	0.104392
AT1G05860	10	0.176911	0.156732	AT1G05860	10	0.176911	0.156732	AT2G15695	31	0.101532	0.179579	AT3G05840	134	0.0284785	0.114481	AT4G08850	127	0.185507	0.136326	AT5G06070	7	0.137204	0.164204
AT1G05870	34	0.54783	0.0815363	AT1G05870	34	0.54783	0.0815363	AT2G15730	7	0.0597509	0.182722	AT3G05858	9	0.20529	0.120027	AT4G08870	86	0.0597976	0.107622	AT5G06100	22	0.274307	0.10314
AT1G05880	1	0.630155	0.10918	AT1G05880	1	0.630155	0.10918	AT2G15740	8	0.439648	0.204234	AT3G05880	791	1.28568	0.0259206	AT4G08900	26	0.0376358	0.139665	AT5G06110	62	0.300969	0.106956
AT1G05890	55	0.471725	0.0855397	AT1G05890	55	0.471725	0.0855397	AT2G15760	25	0.115955	0.173528	AT3G05910	90	0.0462011	0.114691	AT4G08910	6	0.408401	0.152549	AT5G06120	20	0.107755	0.0499581
AT1G05894	37	0.315856	0.0943287	AT1G05894	37	0.315856	0.0943287	AT2G15780	4	0.13607	0.173465	AT3G05920	8	0.0580117	0.127041	AT4G08920	112	0.0339191	0.14813	AT5G06130	73	0.0715083	0.147075
AT1G05900	20	0.468012	0.103646	AT1G05900	20	0.468012	0.103646	AT2G15820	16	0.321197	0.153168	AT3G05930	17	0.226919	0.101372	AT4G08930	19	0.354057	0.205614	AT5G06140	93	0.0678068	0.112437
AT1G05910	18	0.201066	0.0856859	AT1G05910	18	0.201066	0.0856859	AT2G15830	19	0.301442	0.124993	AT3G05935	10	0.434104	0.220919	AT4G08940	7	0.216547	0.193956	AT5G06150	27	0.123765	0.104014
AT1G05920	39	0.473838	0.161318	AT1G05920	39	0.473838	0.161318	AT2G15860	47	0.085211	0.150087	AT3G05936	35	0.73448	0.0763653	AT4G08950	285	0.132866	0.143429	AT5G06160	46	0.14612	0.101079
AT1G05930	4	0.968708	0.189306	AT1G05930	4	0.968708	0.189306	AT2G15880	6	0.108584	0.192419	AT3G05937	14	0.432818	0.125663	AT4G08960	47	0.0999154	0.131242	AT5G06180	18	0.317777	0.120994
AT1G05940	42	0.167632	0.0867294	AT1G05940	42	0.167632	0.0867294	AT2G15890	265	0.200948	0.147295	AT3G05940	8	0.0281458	0.114381	AT4G08980	127	0.066488	0.227828	AT5G06210	37	0.682483	0.074696
AT1G05960	36	0.291479	0.0918175	AT1G05960	36	0.291479	0.0918175	AT2G15900	16	0.190535	0.143351	AT3G05950	4	0.0840825	0.145103	AT4G09000	337	0.16374	0.101429	AT5G06220	57	0.262677	0.130281
AT1G05970	26	0.238193	0.221486	AT1G05970	26	0.238193	0.221486	AT2G15960	141	0.781991	0.0660798	AT3G05970	64	0.0656174	0.0971492	AT4G09010	240	0.146383	0.189738	AT5G06240	18	0.128561	0.13345
AT1G05990	1	0.0860344	0.140113	AT1G05990	1	0.0860344	0.140113	AT2G16030	6	0.164546	0.205732	AT3G05975	41	0.217377	0.148904	AT4G09020	18	0.188874	0.131234	AT5G06250	9	0.31355	0.169245
AT1G06000	97	0.225493	0.102114	AT1G06000	97	0.225493	0.102114	AT2G16090	16	0.184788	0.178045	AT3G05980	8	0.164889	0.149014	AT4G09030	131	0.215745	0.138439	AT5G06260	35	0.215054	0.113181
AT1G06010	27	0.413355	0.0867244	AT1G06010	27	0.413355	0.0867244	AT2G16190	35	0.98057	0.165989	AT3G06010	33	0.139587	0.0811126	AT4G09040	117	0.225952	0.175449	AT5G06265	23	0.450385	0.0993201
AT1G06020	1	0.0669242	0.192727	AT1G06020	1	0.0669242	0.192727	AT2G16210	35	0.523841	0.112862	AT3G06020	36	0.328923	0.131762	AT4G09060	12	0.191901	0.12714	AT5G06270	38	0.0309674	0.123121
AT1G06040	240	0.114533	0.189153	AT1G06040	240	0.114533	0.189153	AT2G16250	5	0.135438	0.172898	AT3G06030	11	0.135945	0.164379	AT4G09080	1	0.625134	0.13705	AT5G06280	26	0.401243	0.124103
AT1G06050	16	0.152724	0.166603	AT1G06050	16	0.152724	0.166603	AT2G16270	21	0.391468	0.164181	AT3G06035	30	0.124444	0.201459	AT4G09100	2	0.455117	0.114985	AT5G06290	300	0.114058	0.228789
AT1G06060	25	0.165943	0.164596	AT1G06060	25	0.165943	0.164596	AT2G16300	54	0.87974	0.17275	AT3G06040	59	0.0579644	0.158544	AT4G09140	17	0.130502	0.147902	AT5G06300	21	0.0180046	0.120768
AT1G06070	51	0.118094	0.148697	AT1G06070	51	0.118094	0.148697	AT2G16360	3	0.522383	0.242803	AT3G06050	113	0.0296858	0.154704	AT4G09150	55	0.186627	0.148056	AT5G06310	81	0.212267	0.154956
AT1G06080	41	0.0744642	0.0819669	AT1G06080	41	0.0744642	0.0819669	AT2G16365	87	0.176703	0.205182	AT3G06060	47	0.128109	0.164254	AT4G09160	60	0.358445	0.133304	AT5G06320	225	0.106878	0.114754
AT1G06090	12	0.172336	0.183363	AT1G06090	12	0.172336	0.183363	AT2G16370	22	0.0754062	0.204494	AT3G06070	25	0.310583	0.0928502	AT4G09170	33	0.753817	0.136318	AT5G06330	4	0.340913	0.168425
AT1G06100	4	0.596099	0.0715696	AT1G06100	4	0.596099	0.0715696	AT2G16380	19	0.337592	0.110871	AT3G06080	52	0.170856	0.152102	AT4G09180	27	0.0913933	0.134003	AT5G06340	82	0.0891059	0.114936
AT1G06110	49	0.205358	0.131433	AT1G06110	49	0.205358	0.131433	AT2G16385	3	0.462826	0.169157	AT3G06100	9	0.069489	0.129245	AT4G09320	729	0.0749614	0.242419	AT5G06350	6	0.60213	0.0607761
AT1G06130	53	0.247156	0.185878	AT1G06130	53	0.247156	0.185878	AT2G16390	8	0.274354	0.204934	AT3G06120	1	0.0257865	0.164192	AT4G09340	27	0.305626	0.145319	AT5G06360	90	0.128959	0.119134
AT1G06140	2	0.250438	0.121649	AT1G06140	2	0.250438	0.121649	AT2G16400	68	0.291009	0.110221	AT3G06130	60	0.103184	0.210872	AT4G09350	15	0.110763	0.16737	AT5G06370	67	0.0798982	0.183008
AT1G06149	13	0.364557	0.0372542	AT1G06149	13	0.364557	0.0372542	AT2G16405	35	0.0853849	0.148221	AT3G06140	16	0.168296	0.184544	AT4G09450	2	1.11147	0.159252	AT5G06380	41	0.216358	0.134779
AT1G06150	18	0.345445	0.114298	AT1G06150	18	0.345445	0.114298	AT2G16430	57	0.0792379	0.161305	AT3G06150	19	0.134972	0.18807	AT4G09460	45	0.236929	0.188179	AT5G06390	20	0.109657	0.175384
AT1G06160	14	0.200674	0.123475	AT1G06160	14	0.200674	0.123475	AT2G16440	14	0.0658609	0.12461	AT3G06160	1	0.609645	0.177942	AT4G09467	15	0.108413	0.246093	AT5G06410	8	0.170657	0.131549
AT1G06170	6	0.193903	0.153658	AT1G06170	6	0.193903	0.153658	AT2G16450	2	0.498567	0.277932	AT3G06170	80	0.0682743	0.152562	AT4G09500	26	0.266688	0.150989	AT5G06430	17	0.181347	0.154028
AT1G06180	7	0.409548	0.0956323	AT1G06180	7	0.409548	0.0956323	AT2G16460	27	0.0397309	0.186913	AT3G06180	8	0.0864661	0.140532	AT4G09510	27	0.0155832	0.254863	AT5G06440	31	0.233965	0.137176
AT1G06190	81	0.376903	0.133768	AT1G06190	81	0.376903	0.133768	AT2G16485	107	0.457373	0.0792875	AT3G06190	36	0.132181	0.0925429	AT4G09520	12	0.10603	0.233255	AT5G06450	21	0.233417	0.100156
AT1G06200	67	0.189356	0.131418	AT1G06200	67	0.189356	0.131418	AT2G16500	124	0.100992	0.167912	AT3G06200	29	0.141566	0.180532	AT4G09560	9	0.275962	0.234693	AT5G06460	26	0.181753	0.0898489
AT1G06210	46	0.0837483	0.209201	AT1G06210	46	0.0837483	0.209201	AT2G16530	19	0.103601	0.172864	AT3G06210	9	0.19072	0.160092	AT4G09570	12	0.0860787	0.170105	AT5G06470	4	0.279034	0.0902292
AT1G06220	70	0.0890732	0.0833852	AT1G06220	70	0.0890732	0.0833852	AT2G16580	2	0.0692262	0.17183	AT3G06220	16	0.671875	0.0964585	AT4G09580	47	0.0323497	0.195483	AT5G06480	13	0.206805	0.195307
AT1G06230	41	0.230775	0.152745	AT1G06230	41	0.230775	0.152745	AT2G16595	11	0.385571	0.0899754	AT3G06240	29	0.433973	0.0983635	AT4G09600	14	0.131897	0.24058	AT5G06510	3	0.509463	0.0738471
AT1G06240	25	0.157633	0.148475	AT1G06240	25	0.157633	0.148475	AT2G16600	948	0.198628	0.152992	AT3G06260	7	0.0207035	0.124309	AT4G09610	1	0.375997	0.135758	AT5G06530	66	0.101398	0.123157
AT1G06250	9	0.335221	0.0970801	AT1G06250	9	0.335221	0.0970801	AT2G16630	47	0.143662	0.139096	AT3G06270	36	0.0316803	0.159136	AT4G09620	41	0.150227	0.203826	AT5G06550	10	0.100359	0.170451
AT1G06260	10	0.239623	0.0458202	AT1G06260	10	0.239623	0.0458202	AT2G16640	56	0.294493	0.125405	AT3G06290	9	0.498811	0.0784046	AT4G09630	15	0.110339	0.110562	AT5G06560	40	0.255945	0.105304
AT1G06270	11	0.136735	0.13396	AT1G06270	11	0.136735	0.13396	AT2G16650	10	0.232356	0.148327	AT3G06300	44	0.0578572	0.16878	AT4G09640	20	0.110008	0.131096	AT5G06570	12	0.221626	0.153186
AT1G06290	26	0.0915855	0.114826	AT1G06290	26	0.0915855	0.114826	AT2G16660	103	0.0447239	0.178317	AT3G06310	60	0.0977326	0.12282	AT4G09650	458	0.177657	0.0921944	AT5G06580	28	0.116044	0.118026
AT1G06320	30	0.511588	0.212738	AT1G06320	30	0.511588	0.212738	AT2G16700	32	0.146434	0.142906	AT3G06330	36	0.479269	0.0906175	AT4G09670	103	0.0554321	0.235405	AT5G06590	9	0.228446	0.127537
AT1G06330	1	0.0450064	0.18829	AT1G06330	1	0.0450064	0.18829	AT2G16710	53	0.0162133	0.201666	AT3G06340	39	0.498281	0.113842	AT4G09680	10	0.516026	0.112119	AT5G06600	99	0.0355899	0.0973538
AT1G06340	2	0.660299	0.145014	AT1G06340	2	0.660299	0.145014	AT2G16720	19	0.220413	0.132067	AT3G06350	93	0.203354	0.147622	AT4G09720	36	0.0610567	0.137199	AT5G06610	13	0.0858927	0.20216
AT1G06350	68	0.391007	0.131614	AT1G06350	68	0.391007	0.131614	AT2G16730	2	0.110912	0.145031	AT3G06360	2	0.822447	0.067279	AT4G09730	42	0.052516	0.166324	AT5G06620	9	0.148103	0.168507
AT1G06360	61	0.164856	0.110203	AT1G06360	61	0.164856	0.110203	AT2G16740	18	0.0670948	0.133777	AT3G06370	5	0.172244	0.150094	AT4G09750	23	0.0988115	0.153438	AT5G06660	52	0.0267095	0.172345
AT1G06380	12	0.424857	0.0830803	AT1G06380	12	0.424857	0.0830803	AT2G16750	6	0.278381	0.130695	AT3G06380	41	0.180511	0.169148	AT4G09760	43	0.111208	0.165015	AT5G06670	2	0.283934	0.139298
AT1G06390	103	0.0700958	0.113459	AT1G06390	103	0.0700958	0.113459	AT2G16760	14	0.0833151	0.153424	AT3G06390	13	0.300021	0.11642	AT4G09770	2	0.33369	0.149579	AT5G06680	17	0.0655379	0.136615
AT1G06400	98	0.0991382	0.133334	AT1G06400	98	0.0991382	0.133334	AT2G16770	23	0.0691824	0.147072	AT3G06400	53	0.0468396	0.0827618	AT4G09820	5	0.168419	0.152955	AT5G06690	39	0.471745	0.222619
AT1G06410	71	0.0495091	0.0966709	AT1G06410	71	0.0495091	0.0966709	AT2G16780	60	0.135363	0.149268	AT3G06410	46	0.203761	0.109395	AT4G09830	114	0.0751831	0.157078	AT5G06700	87	0.155401	0.139646
AT1G06430	59	0.0808933	0.102283	AT1G06430	59	0.0808933	0.102283	AT2G16790	13	0.400203	0.0899864	AT3G06420	14	0.0348014	0.214911	AT4G09840	16	0.520176	0.238153	AT5G06710	15	0.300784	0.144163
AT1G06440	4	0.185338	0.109225	AT1G06440	4	0.185338	0.109225	AT2G16800	58	0.147349	0.144633	AT3G06430	49	0.0695921	0.143335	AT4G09890	27	0.0455905	0.127328	AT5G06720	18	0.144038	0.153443
AT1G06450	54	0.0802796	0.184397	AT1G06450	54	0.0802796	0.184397	AT2G16850	57	0.0649974	0.130056	AT3G06435	13	0.786255	0.200466	AT4G09900	20	0.0792132	0.199594	AT5G06740	2	0.167479	0.141738
AT1G06460	164	0.319878	0.0886432	AT1G06460	164	0.319878	0.0886432	AT2G16860	81	0.0678371	0.108519	AT3G06440	32	0.413036	0.0841816	AT4G09960	126	0.0241639	0.156466	AT5G06750	34	0.0788464	0.146885
AT1G06470	15	0.185896	0.074922	AT1G06470	15	0.185896	0.074922	AT2G16880	17	0.253369	0.104735	AT3G06450	37	0.0951577	0.118592	AT4G09970	5	0.292836	0.248437	AT5G06760	51	0.154599	0.160941
AT1G06490	5	0.14627	0.107547	AT1G06490	5	0.14627	0.107547	AT2G16890	23	0.228887	0.15813	AT3G06460	4	0.213698	0.226524	AT4G09990	7	0.252656	0.210065	AT5G06770	34	0.110753	0.119145
AT1G06500	28	0.25882	0.264243	AT1G06500	28	0.25882	0.264243	AT2G16900	30	0.196002	0.163182	AT3G06470	46	0.185282	0.202171	AT4G10000	25	0.298715	0.120241	AT5G06780	26	0.217265	0.133463
AT1G06510	37	0.387658	0.122765	AT1G06510	37	0.387658	0.122765	AT2G16910	5	0.109299	0.108061	AT3G06480	9	0.264584	0.162749	AT4G10010	7	0.100433	0.219035	AT5G06800	6	0.300825	0.130373
AT1G06515	44	0.156685	0.050577	AT1G06515	44	0.156685	0.050577	AT2G16920	25	0.229136	0.141156	AT3G06483	65	0.0489913	0.119175	AT4G10020	44	0.0304719	0.234043	AT5G06810	4	0.310208	0.125921
AT1G06520	22	0.274971	0.120512	AT1G06520	22	0.274971	0.120512	AT2G16940	60	0.0951548	0.131118	AT3G06490	7	0.147501	0.120569	AT4G10030	54	0.238381	0.147697	AT5G06830	14	0.212217	0.0995265
AT1G06550	36	0.317165	0.0878542	AT1G06550	36	0.317165	0.0878542	AT2G16950	39	0.121876	0.111408	AT3G06500	55	0.133374	0.135395	AT4G10050	27	0.105855	0.203028	AT5G06839	3	0.063129	0.0765423
AT1G06560	90	0.388596	0.100603	AT1G06560	90	0.388596	0.100603	AT2G16980	4	0.298603	0.130363	AT3G06510	93	0.156841	0.10736	AT4G10060	56	0.246774	0.158834	AT5G06850	10	0.0471903	0.172829
AT1G06570	142	0.0954009	0.175983	AT1G06570	142	0.0954009	0.175983	AT2G16990	5	0.170791	0.12883	AT3G06520	4	0.541248	0.0786533	AT4G10070	12	0.382989	0.150058	AT5G06860	39	0.139257	0.267937
AT1G06590	16	0.219761	0.0898168	AT1G06590	16	0.219761	0.0898168	AT2G17010	1	0.0836718	0.163594	AT3G06530	24	0.312085	0.145398	AT4G10080	78	0.404292	0.266741	AT5G06870	70	0.104046	0.130998
AT1G06620	34	0.144232	0.191732	AT1G06620	34	0.144232	0.191732	AT2G17020	34	0.104517	0.150305	AT3G06540	22	0.316631	0.0793337	AT4G10090	11	0.068727	0.195582	AT5G06920	17	0.319306	0.12783
AT1G06640	181	0.284557	0.161046	AT1G06640	181	0.284557	0.161046	AT2G17030	6	0.0915637	0.193729	AT3G06550	37	0.173063	0.064325	AT4G10100	32	0.0906865	0.164403	AT5G06930	8	0.36181	0.153091
AT1G06650	48	0.404884	0.127235	AT1G06650	48	0.404884	0.127235	AT2G17033	45	0.282448	0.144436	AT3G06560	4	0.2723	0.123029	AT4G10120	49	0.116032	0.124057	AT5G06940	8	0.216207	0.13758
AT1G06660	13	0.160226	0.160999	AT1G06660	13	0.160226	0.160999	AT2G17036	34	0.539443	0.113968	AT3G06570	17	1.13135	0.191013	AT4G10130	8	0.110915	0.264168	AT5G06950	33	0.0438962	0.145859
AT1G06670	35	0.492317	0.0895949	AT1G06670	35	0.492317	0.0895949	AT2G17040	16	0.0775144	0.244528	AT3G06580	46	0.124574	0.0881883	AT4G10140	28	0.0998769	0.201904	AT5G06960	61	0.149111	0.0771052
AT1G06680	2201	0.102094	0.0518384	AT1G06680	2201	0.102094	0.0518384	AT2G17070	43	0.166511	0.124826	AT3G06590	100	0.252217	0.178841	AT4G10150	2	0.295908	0.132329	AT5G06970	25	0.121376	0.090549
AT1G06690	38	0.143923	0.108094	AT1G06690	38	0.143923	0.108094	AT2G17080	13	0.316376	0.121574	AT3G06600	43	0.370321	0.123786	AT4G10170	12	0.188917	0.144484	AT5G06980	48	0.246363	0.170932
AT1G06700	67	0.0404495	0.0954489	AT1G06700	67	0.0404495	0.0954489	AT2G17110	10	0.282725	0.153037	AT3G06610	64	1.50905	0.0106889	AT4G10180	14	0.109715	0.170992	AT5G06990	29	0.018058	0.194965
AT1G06710	2	0.178042	0.112826	AT1G06710	2	0.178042	0.112826	AT2G17120	102	0.433282	0.140719	AT3G06620	44	0.19562	0.111255	AT4G10220	7	0.246214	0.221595	AT5G07010	41	0.296195	0.164128
AT1G06720	33	0.407151	0.105311	AT1G06720	33	0.407151	0.105311	AT2G17130	41	0.0444791	0.170036	AT3G06630	2	0.309254	0.151398	AT4G10240	2	0.145314	0.149691	AT5G07020	106	0.178664	0.130827
AT1G06730	17	0.236974	0.107085	AT1G06730	17	0.236974	0.107085	AT2G17140	5	0.104387	0.154512	AT3G06650	117	0.0288194	0.100898	AT4G10250	26	0.0949164	0.104419	AT5G07030	162	0.0583315	0.144364
AT1G06750	45	0.125489	0.146222	AT1G06750	45	0.125489	0.146222	AT2G17150	10	0.242026	0.110256	AT3G06660	16	0.425414	0.117486	AT4G10280	25	0.0731101	0.218406	AT5G07070	7	0.125104	0.203871
AT1G06760	293	0.241854	0.155567	AT1G06760	293	0.241854	0.155567	AT2G17180	1	0.704279	0.0905534	AT3G06670	110	0.0859199	0.0843284	AT4G10300	136	0.158124	0.142268	AT5G07080	19	0.213189	0.15563
AT1G06770	11	0.533725	0.104138	AT1G06770	11	0.533725	0.104138	AT2G17190	47	0.0852592	0.156573	AT3G06720	95	0.154744	0.0977835	AT4G10310	9	0.223743	0.160168	AT5G07090	536	0.069855	0.116423
AT1G06780	22	0.189626	0.0967754	AT1G06780	22	0.189626	0.0967754	AT2G17200	101	0.101711	0.193846	AT3G06730	56	0.181716	0.0840544	AT4G10320	70	0.201961	0.13685	AT5G07100	15	0.303396	0.164764
AT1G06790	16	0.212216	0.114336	AT1G06790	16	0.212216	0.114336	AT2G17220	44	0.0686057	0.151722	AT3G06740	26	0.102813	0.132267	AT4G10330	24	0.148589	0.118996	AT5G07110	31	0.111531	0.164089
AT1G06800	34	0.0986903	0.173793	AT1G06800	34	0.0986903	0.173793	AT2G17230	78	0.0907955	0.173219	AT3G06750	35	0.261848	0.100595	AT4G10340	2169	0.0147313	0.113535	AT5G07120	30	0.126791	0.168945
AT1G06820	31	0.197622	0.111851	AT1G06820	31	0.197622	0.111851	AT2G17240	88	0.446965	0.0643442	AT3G06760	28	0.355892	0.182125	AT4G10360	23	0.321975	0.103693	AT5G07130	3	0.0878749	0.146307
AT1G06830	23	0.0243714	0.184706	AT1G06830	23	0.0243714	0.184706	AT2G17250	17	0.216122	0.105359	AT3G06770	44	0.139497	0.171306	AT4G10380	13	0.0820982	0.137696	AT5G07140	13	0.137609	0.15821
AT1G06840	9	0.179268	0.108517	AT1G06840	9	0.179268	0.108517	AT2G17260	3	0.104335	0.143592	AT3G06778	14	0.183776	0.134911	AT4G10390	4	0.0908102	0.272542	AT5G07150	4	0.467648	0.079193
AT1G06850	14	0.101633	0.233324	AT1G06850	14	0.101633	0.233324	AT2G17265	107	0.0483225	0.163352	AT3G06780	44	0.0921252	0.129787	AT4G10430	32	0.0327573	0.157773	AT5G07170	23	0.466877	0.259659
AT1G06870	18	0.123053	0.119445	AT1G06870	18	0.123053	0.119445	AT2G17270	9	0.10866	0.09578	AT3G06790	34	0.947263	0.0617683	AT4G10465	19	0.169348	0.155147	AT5G07180	9	0.101958	0.174178
AT1G06890	46	0.0242981	0.0560243	AT1G06890	46	0.0242981	0.0560243	AT2G17280	15	0.127718	0.166198	AT3G06810	47	0.142101	0.0775358	AT4G10470	25	0.393229	0.198577	AT5G07190	41	0.189833	0.158252
AT1G06900	25	0.160604	0.0735716	AT1G06900	25	0.160604	0.0735716	AT2G17290	37	0.108355	0.136275	AT3G06830	8	0.313424	0.0941648	AT4G10480	200	0.0646626	0.190485	AT5G07200	27	0.255332	0.123079
AT1G06910	3	0.280705	0.136599	AT1G06910	3	0.280705	0.136599	AT2G17300	11	0.0212663	0.1556	AT3G06840	12	0.160775	0.171217	AT4G10490	2	0.141418	0.249569	AT5G07220	117	0.167998	0.114794
AT1G06920	1	0.780789	0.114428	AT1G06920	1	0.780789	0.114428	AT2G17305	23	0.205693	0.130637	AT3G06850	99	0.143494	0.13009	AT4G10500	8	0.170138	0.184845	AT5G07225	2	0.372896	0.145669
AT1G06923	102	0.491359	0.0801207	AT1G06923	102	0.491359	0.0801207	AT2G17320	33	0.230171	0.117289	AT3G06860	99	0.12291	0.0833575	AT4G10550	3	0.316994	0.177139	AT5G07230	30	0.218934	0.17136
AT1G06930	40	0.626338	0.091181	AT1G06930	40	0.626338	0.091181	AT2G17340	73	0.169255	0.0873337	AT3G06868	12	0.218462	0.0798668	AT4G10570	13	0.293258	0.145598	AT5G07240	42	0.287988	0.103367
AT1G06950	58	0.105769	0.0868771	AT1G06950	58	0.105769	0.0868771	AT2G17360	263	0.021938	0.154054	AT3G06890	12	0.019787	0.188792	AT4G10610	173	0.124413	0.125965	AT5G07250	44	0.0695517	0.178812
AT1G06960	28	0.248387	0.269715	AT1G06960	28	0.248387	0.269715	AT2G17370	27	0.189783	0.146005	AT3G06910	13	0.398279	0.135086	AT4G10620	12	0.164455	0.161158	AT5G07280	23	0.187012	0.169622
AT1G06970	1	0.108085	0.131814	AT1G06970	1	0.108085	0.131814	AT2G17380	61	0.0278849	0.10585	AT3G06920	1	0.0733934	0.124039	AT4G10630	1	0.15614	0.25391	AT5G07290	40	0.202352	0.107973
AT1G06980	11	0.240839	0.0816155	AT1G06980	11	0.240839	0.0816155	AT2G17410	45	0.483207	0.113951	AT3G06930	25	0.211117	0.0840259	AT4G10640	23	0.27182	0.190078	AT5G07300	52	0.0558356	0.147147
AT1G06990	2	0.190111	0.158983	AT1G06990	2	0.190111	0.158983	AT2G17420	155	0.0618744	0.176784	AT3G06950	44	0.163255	0.123216	AT4G10710	47	0.0378847	0.175186	AT5G07310	1	0.315628	0.117587
AT1G07000	31	0.130657	0.157204	AT1G07000	31	0.130657	0.157204	AT2G17430	3	0.162964	0.116544	AT3G06960	54	0.332503	0.0754196	AT4G10730	34	0.214834	0.10254	AT5G07320	12	0.054727	0.133788
AT1G07010	64	0.310277	0.102371	AT1G07010	64	0.310277	0.102371	AT2G17440	30	0.302024	0.145923	AT3G06980	22	0.277004	0.110743	AT4G10750	70	0.153482	0.122697	AT5G07350	67	0.195129	0.0823698
AT1G07020	46	0.404166	0.158342	AT1G07020	46	0.404166	0.158342	AT2G17442	71	3.07116	0.0598113	AT3G06985	11	4.52868	0.0378964	AT4G10760	40	0.0753783	0.148697	AT5G07360	28	0.197434	0.132417
AT1G07030	34	0.0909469	0.141432	AT1G07030	34	0.0909469	0.141432	AT2G17450	69	0.0888948	0.114817	AT3G07005	5	0.880575	0.145158	AT4G10770	35	0.0397141	0.171387	AT5G07370	95	0.206513	0.132888
AT1G07040	94	0.130671	0.196753	AT1G07040	94	0.130671	0.196753	AT2G17470	3	0.2331	0.106447	AT3G07010	93	0.0968798	0.115055	AT4G10790	27	0.173375	0.169734	AT5G07380	19	0.371495	0.108448
AT1G07050	20	0.26038	0.108164	AT1G07050	20	0.26038	0.108164	AT2G17480	51	0.132902	0.172028	AT3G07020	49	0.100585	0.0967023	AT4G10800	5	0.0779904	0.264279	AT5G07390	10	0.174407	0.150619
AT1G07080	219	0.200922	0.151306	AT1G07080	219	0.200922	0.151306	AT2G17500	83	0.180399	0.0807269	AT3G07040	10	0.185448	0.116822	AT4G10810	42	0.0530684	0.215775	AT5G07400	10	0.391138	0.137657
AT1G07090	24	0.0503824	0.13946	AT1G07090	24	0.0503824	0.13946	AT2G17510	56	0.11507	0.150818	AT3G07050	50	0.116557	0.157528	AT4G10840	136	0.0220004	0.205784	AT5G07420	16	0.141306	0.108438
AT1G07110	73	0.138912	0.0946143	AT1G07110	73	0.138912	0.0946143	AT2G17520	43	0.219335	0.132787	AT3G07060	48	0.26261	0.115765	AT4G10850	14	0.202697	0.119595	AT5G07430	16	0.0807448	0.163643
AT1G07120	6	0.531163	0.0848868	AT1G07120	6	0.531163	0.0848868	AT2G17525	56	0.188833	0.170965	AT3G07070	3	0.0343132	0.149851	AT4G10890	22	0.468184	0.131052	AT5G07450	2	0.389111	0.0905358
AT1G07130	21	0.357148	0.117664	AT1G07130	21	0.357148	0.117664	AT2G17530	13	0.0947032	0.0937054	AT3G07080	38	0.0711725	0.144213	AT4G10920	93	0.392938	0.0956605	AT5G07460	74	0.175107	0.135322
AT1G07135	39	0.701579	0.0598265	AT1G07135	39	0.701579	0.0598265	AT2G17540	45	0.299119	0.169568	AT3G07090	60	0.114487	0.19873	AT4G10925	29	0.107443	0.223326	AT5G07470	90	0.118119	0.211203
AT1G07150	11	0.473082	0.221098	AT1G07150	11	0.473082	0.221098	AT2G17550	15	0.121401	0.125079	AT3G07100	89	0.137819	0.0886616	AT4G10930	8	0.434333	0.0889254	AT5G07475	5	0.32491	0.146256
AT1G07160	8	0.27824	0.156822	AT1G07160	8	0.27824	0.156822	AT2G17560	95	0.169367	0.155044	AT3G07110	263	0.233159	0.0907011	AT4G10950	2	0.0431724	0.158648	AT5G07490	26	0.371981	0.0702198
AT1G07180	40	0.0767553	0.169458	AT1G07180	40	0.0767553	0.169458	AT2G17570	16	0.277808	0.140326	AT3G07120	7	0.16081	0.110739	AT4G10955	45	0.107612	0.257007	AT5G07500	6	0.0860804	0.150098
AT1G07200	44	0.214371	0.149834	AT1G07200	44	0.214371	0.149834	AT2G17580	17	0.386538	0.102399	AT3G07130	5	0.0784633	0.154908	AT4G10960	45	0.0619597	0.198432	AT5G07510	58	0.780863	0.128542
AT1G07210	75	0.209924	0.12883	AT1G07210	75	0.209924	0.12883	AT2G17600	4	0.451008	0.145827	AT3G07140	51	0.103421	0.19963	AT4G10970	60	0.444325	0.123059	AT5G07520	35	0.297255	0.0904989
AT1G07220	42	0.195709	0.102549	AT1G07220	42	0.195709	0.102549	AT2G17620	7	0.184758	0.220959	AT3G07160	43	0.0747726	0.123619	AT4G11010	108	0.0369847	0.152189	AT5G07530	43	0.647482	0.187024
AT1G07230	66	0.129652	0.15868	AT1G07230	66	0.129652	0.15868	AT2G17630	32	0.0580727	0.191892	AT3G07170	75	0.205561	0.0885423	AT4G11060	10	0.0532799	0.242149	AT5G07540	53	0.775056	0.0756851
AT1G07240	54	0.179976	0.201449	AT1G07240	54	0.179976	0.201449	AT2G17640	16	0.0904027	0.139505	AT3G07180	62	0.236694	0.092838	AT4G11070	4	0.561901	0.160145	AT5G07550	713	0.864498	0.0688071
AT1G07250	50	0.133017	0.168442	AT1G07250	50	0.133017	0.168442	AT2G17650	18	0.102345	0.204022	AT3G07190	20	0.144025	0.0878686	AT4G11080	14	0.34805	0.195281	AT5G07560	174	0.425113	0.250674
AT1G07260	15	0.186556	0.164423	AT1G07260	15	0.186556	0.164423	AT2G17660	1	0.0392017	0.168064	AT3G07195	3	0.451612	0.133698	AT4G11100	64	0.382598	0.228062	AT5G07572	33	0.644908	0.125202
AT1G07280	59	0.190361	0.176101	AT1G07280	59	0.190361	0.176101	AT2G17670	18	0.076666	0.217694	AT3G07200	26	0.516709	0.119519	AT4G11110	41	0.154719	0.145135	AT5G07580	61	0.112733	0.166696
AT1G07300	6	0.113396	0.133037	AT1G07300	6	0.113396	0.133037	AT2G17680	18	0.263602	0.152724	AT3G07210	16	0.14321	0.120508	AT4G11120	32	0.0934158	0.152323	AT5G07590	14	0.0153541	0.126158
AT1G07310	129	0.137036	0.120447	AT1G07310	129	0.137036	0.120447	AT2G17695	46	0.138061	0.147743	AT3G07220	48	0.0628419	0.191022	AT4G11130	7	0.172581	0.137556	AT5G07600	7	0.403311	0.1268
AT1G07320	280	0.0929211	0.210527	AT1G07320	280	0.0929211	0.210527	AT2G17700	33	0.0396596	0.153164	AT3G07270	66	0.271396	0.0849259	AT4G11150	309	0.0249757	0.0805313	AT5G07610	5	0.230264	0.198064
AT1G07330	1	0.328431	0.182377	AT1G07330	1	0.328431	0.182377	AT2G17705	28	0.0418508	0.165017	AT3G07290	1	0.283422	0.0937261	AT4G11160	37	0.13598	0.118517	AT5G07620	4	0.185129	0.124367
AT1G07350	70	0.426092	0.1994	AT1G07350	70	0.426092	0.1994	AT2G17710	92	0.113465	0.181712	AT3G07300	39	0.0526395	0.14628	AT4G11175	59	0.223382	0.156353	AT5G07630	16	0.336164	0.147773
AT1G07360	66	0.139224	0.145756	AT1G07360	66	0.139224	0.145756	AT2G17720	54	0.0335838	0.176251	AT3G07310	68	0.137624	0.103618	AT4G11180	6	0.577223	0.120017	AT5G07660	5	0.349912	0.0942294
AT1G07380	7	0.142236	0.119541	AT1G07380	7	0.142236	0.119541	AT2G17730	58	0.197948	0.19319	AT3G07320	43	0.147062	0.139701	AT4G11190	12	0.52009	0.127015	AT5G07670	12	0.122474	0.111675
AT1G07390	4	0.466028	0.140372	AT1G07390	4	0.466028	0.140372	AT2G17750	24	0.32397	0.0945565	AT3G07330	82	0.082801	0.103642	AT4G11220	127	0.19603	0.187822	AT5G07680	29	0.155686	0.110688
AT1G07420	35	0.0564051	0.115232	AT1G07420	35	0.0564051	0.115232	AT2G17760	43	0.069214	0.113304	AT3G07340	12	0.460122	0.10241	AT4G11230	1	0.284213	0.193373	AT5G07690	18	0.301911	0.128629
AT1G07430	14	0.142667	0.186102	AT1G07430	14	0.142667	0.186102	AT2G17770	15	0.506114	0.201565	AT3G07350	32	0.1983	0.158452	AT4G11240	65	0.0390679	0.209246	AT5G07700	5	0.538	0.123795
AT1G07440	31	0.217697	0.150524	AT1G07440	31	0.217697	0.150524	AT2G17780	29	0.316419	0.103498	AT3G07360	62	0.0935175	0.129787	AT4G11270	15	0.243919	0.140243	AT5G07710	2	0.32248	0.106019
AT1G07450	19	0.244263	0.15445	AT1G07450	19	0.244263	0.15445	AT2G17787	14	0.502656	0.135977	AT3G07370	39	0.211785	0.104953	AT4G11280	33	0.0503046	0.180306	AT5G07720	12	0.0535018	0.212427
AT1G07470	66	0.139046	0.178023	AT1G07470	66	0.139046	0.178023	AT2G17790	29	0.180093	0.0677669	AT3G07400	15	0.088417	0.12464	AT4G11290	48	0.0771613	0.249146	AT5G07730	2	0.267264	0.162502
AT1G07473	30	0.546319	0.127412	AT1G07473	30	0.546319	0.127412	AT2G17820	11	0.23216	0.110043	AT3G07410	20	0.00825506	0.242982	AT4G11300	14	0.194654	0.133748	AT5G07740	11	0.149696	0.201187
AT1G07476	30	0.576022	0.179025	AT1G07476	30	0.576022	0.179025	AT2G17840	104	0.0668827	0.202536	AT3G07420	16	0.2217	0.123596	AT4G11310	16	0.155826	0.15232	AT5G07790	7	0.581672	0.1185
AT1G07480	64	0.157625	0.132643	AT1G07480	64	0.157625	0.132643	AT2G17850	5	0.466084	0.13879	AT3G07430	87	0.254837	0.135169	AT4G11320	262	0.192685	0.151584	AT5G07800	5	0.181517	0.0908054
AT1G07510	52	0.124509	0.170589	AT1G07510	52	0.124509	0.170589	AT2G17860	3	0.267944	0.162021	AT3G07440	9	0.0956363	0.168859	AT4G11330	15	0.0764238	0.223943	AT5G07810	5	0.284559	0.112123
AT1G07530	35	0.163577	0.12615	AT1G07530	35	0.163577	0.12615	AT2G17870	52	0.358359	0.146284	AT3G07450	1	1.57415	0.0207199	AT4G11350	5	0.0818197	0.186146	AT5G07820	25	0.355089	0.144599
AT1G07550	1	0.670952	0.168125	AT1G07550	1	0.670952	0.168125	AT2G17880	71	0.445693	0.1309	AT3G07460	113	0.449293	0.129593	AT4G11370	22	0.418061	0.21286	AT5G07830	44	0.108759	0.139105
AT1G07570	33	0.165345	0.185653	AT1G07570	33	0.165345	0.185653	AT2G17900	7	0.262175	0.0949538	AT3G07470	118	0.249093	0.130399	AT4G11380	96	0.0666824	0.147801	AT5G07870	14	0.294199	0.162652
AT1G07590	704	0.119586	0.157216	AT1G07590	704	0.119586	0.157216	AT2G17930	25	0.0796567	0.0897021	AT3G07500	10	0.232444	0.185739	AT4G11410	29	0.184235	0.135333	AT5G07890	28	0.185684	0.127917
AT1G07620	3	0.431771	0.175699	AT1G07620	3	0.431771	0.175699	AT2G17940	2	0.461922	0.12276	AT3G07510	26	0.0575061	0.0782533	AT4G11420	142	0.153852	0.170351	AT5G07900	19	0.126063	0.2209
AT1G07630	40	0.0608369	0.15078	AT1G07630	40	0.0608369	0.15078	AT2G17950	5	0.280444	0.0596753	AT3G07520	7	0.357791	0.0763771	AT4G11440	3	0.541441	0.148107	AT5G07910	46	0.209666	0.0485387
AT1G07640	57	0.186932	0.142044	AT1G07640	57	0.186932	0.142044	AT2G17970	15	0.314822	0.132708	AT3G07525	15	0.280549	0.146809	AT4G11450	10	0.14799	0.156349	AT5G07920	16	0.0683801	0.119757
AT1G07645	7	0.0689518	0.149922	AT1G07645	7	0.0689518	0.149922	AT2G17972	39	0.112147	0.224652	AT3G07530	3	0.466905	0.0741558	AT4G11460	14	0.367435	0.123068	AT5G07940	20	0.367759	0.113764
AT1G07650	30	0.214226	0.126438	AT1G07650	30	0.214226	0.126438	AT2G17975	28	0.176828	0.205592	AT3G07540	49	0.264152	0.117188	AT4G11521	9	0.440317	0.108548	AT5G07950	22	0.338074	0.109007
AT1G07670	34	0.0514845	0.142465	AT1G07670	34	0.0514845	0.142465	AT2G17980	87	0.121568	0.256789	AT3G07550	22	0.132574	0.151385	AT4G11530	2	0.319608	0.240281	AT5G07960	128	0.129983	0.0998213
AT1G07680	28	0.700171	0.127888	AT1G07680	28	0.700171	0.127888	AT2G17990	42	0.220856	0.0966288	AT3G07560	109	0.152694	0.0755576	AT4G11560	36	0.414947	0.0830082	AT5G07970	27	0.524743	0.0830898
AT1G07700	33	0.538378	0.119302	AT1G07700	33	0.538378	0.119302	AT2G18020	993	0.0162375	0.110928	AT3G07565	49	0.0812622	0.149145	AT4G11570	81	0.0425589	0.216883	AT5G07980	16	0.559937	0.113047
AT1G07705	24	0.282625	0.0665638	AT1G07705	24	0.282625	0.0665638	AT2G18030	37	0.232548	0.102981	AT3G07570	16	0.220373	0.124317	AT4G11590	2	1.22886	0.101212	AT5G07990	49	0.142368	0.145255
AT1G07720	65	0.147027	0.119278	AT1G07720	65	0.147027	0.119278	AT2G18040	161	0.0201219	0.188217	AT3G07580	9	0.59372	0.199055	AT4G11600	210	0.0565369	0.205532	AT5G08000	40	0.35248	0.104102
AT1G07725	49	0.238651	0.128674	AT1G07725	49	0.238651	0.128674	AT2G18060	3	0.204715	0.174478	AT3G07590	39	0.29026	0.179614	AT4G11610	6	0.0359043	0.18583	AT5G08010	6	0.476007	0.101144
AT1G07740	10	0.226196	0.127727	AT1G07740	10	0.226196	0.127727	AT2G18090	26	0.166491	0.175417	AT3G07600	8	0.329055	0.174965	AT4G11640	10	0.111027	0.234097	AT5G08020	2	0.143046	0.140747
AT1G07750	178	0.182464	0.146404	AT1G07750	178	0.182464	0.146404	AT2G18100	128	0.224027	0.132902	AT3G07610	17	0.529627	0.115965	AT4G11653	6	0.702959	0.166054	AT5G08030	2	0.153403	0.0769994
AT1G07790	160	0.0433674	0.215153	AT1G07790	160	0.0433674	0.215153	AT2G18110	88	0.134819	0.154872	AT3G07630	38	0.239674	0.0892185	AT4G11660	15	0.190681	0.130905	AT5G08050	185	0.0590728	0.103916
AT1G07830	46	0.0788838	0.155638	AT1G07830	46	0.0788838	0.155638	AT2G18120	2	0.409529	0.141525	AT3G07640	40	0.397082	0.143735	AT4G11670	15	0.215653	0.0937739	AT5G08060	202	0.150791	0.134284
AT1G07840	45	0.374058	0.133888	AT1G07840	45	0.374058	0.133888	AT2G18150	15	0.0989601	0.131192	AT3G07650	65	0.130099	0.140902	AT4G11680	27	0.1925	0.0870946	AT5G08070	5	0.180993	0.141263
AT1G07870	34	0.05727	0.250684	AT1G07870	34	0.05727	0.250684	AT2G18160	161	0.392031	0.0280092	AT3G07660	121	0.485807	0.0724738	AT4G11720	14	0.127559	0.173701	AT5G08080	35	0.0511874	0.0878503
AT1G07880	2	0.0843613	0.186715	AT1G07880	2	0.0843613	0.186715	AT2G18170	21	0.0233526	0.251573	AT3G07670	30	0.112419	0.111723	AT4G11740	61	0.226716	0.14588	AT5G08100	54	0.196893	0.108404
AT1G07890	1359	0.0602967	0.122829	AT1G07890	1359	0.0602967	0.122829	AT2G18196	8	0.131793	0.22367	AT3G07690	34	0.0577868	0.102338	AT4G11760	1	0.211657	0.140964	AT5G08110	4	0.451967	0.10683
AT1G07900	1	0.170979	0.263942	AT1G07900	1	0.170979	0.263942	AT2G18210	29	0.164683	0.187443	AT3G07700	76	0.102813	0.1064	AT4G11780	24	0.353742	0.132579	AT5G08120	55	0.174475	0.124256
AT1G07910	7	0.246134	0.139694	AT1G07910	7	0.246134	0.139694	AT2G18220	14	0.229393	0.139646	AT3G07720	60	0.115011	0.194396	AT4G11790	57	0.505071	0.148379	AT5G08130	79	0.200508	0.105701
AT1G07950	14	0.093604	0.169401	AT1G07950	14	0.093604	0.169401	AT2G18230	105	0.136819	0.099562	AT3G07730	12	0.604369	0.125077	AT4G11800	18	0.0932113	0.101704	AT5G08139	26	0.284046	0.184038
AT1G07960	28	0.148881	0.107613	AT1G07960	28	0.148881	0.107613	AT2G18240	29	0.135144	0.12766	AT3G07740	32	0.271034	0.0989233	AT4G11820	93	0.0617454	0.15119	AT5G08150	5	0.256686	0.140944
AT1G07970	23	0.277568	0.0955954	AT1G07970	23	0.277568	0.0955954	AT2G18245	9	0.196883	0.176929	AT3G07750	20	0.198706	0.0729665	AT4G11850	31	0.10646	0.125382	AT5G08160	64	0.00964497	0.132498
AT1G07980	39	0.44455	0.117697	AT1G07980	39	0.44455	0.117697	AT2G18250	13	0.0918487	0.271662	AT3G07770	52	0.174954	0.0782506	AT4G11860	19	0.189589	0.121341	AT5G08170	50	0.133207	0.139843
AT1G07985	15	0.0584729	0.147913	AT1G07985	15	0.0584729	0.147913	AT2G18260	1	0.113922	0.0983747	AT3G07780	77	0.0725346	0.149963	AT4G11880	4	0.238112	0.118098	AT5G08180	69	0.0384511	0.22255
AT1G07990	23	0.208687	0.0765604	AT1G07990	23	0.208687	0.0765604	AT2G18280	255	0.108577	0.172529	AT3G07790	74	0.0525778	0.192445	AT4G11890	51	0.277105	0.216222	AT5G08200	16	0.123273	0.132505
AT1G08010	47	0.282324	0.193597	AT1G08010	47	0.282324	0.193597	AT2G18290	126	0.0451017	0.107684	AT3G07800	43	0.094573	0.153955	AT4G11900	7	0.44492	0.255266	AT5G08230	21	0.516105	0.0986563
AT1G08030	17	0.233968	0.114576	AT1G08030	17	0.233968	0.114576	AT2G18300	84	0.215201	0.139273	AT3G07810	89	0.0560662	0.12474	AT4G11910	12	0.400969	0.197954	AT5G08240	15	0.273867	0.197393
AT1G08035	1	0.916036	0.046267	AT1G08035	1	0.916036	0.046267	AT2G18328	88	0.20789	0.156569	AT3G07820	50	0.0939261	0.183702	AT4G11920	25	0.113768	0.139938	AT5G08250	2	0.158851	0.134132
AT1G08040	41	0.162301	0.0772066	AT1G08040	41	0.162301	0.0772066	AT2G18330	13	0.0615392	0.163125	AT3G07830	6	0.154968	0.0885143	AT4G11930	30	0.434889	0.278888	AT5G08260	179	0.209853	0.111569
AT1G08060	17	0.684537	0.0844399	AT1G08060	17	0.684537	0.0844399	AT2G18340	8	0.285752	0.222894	AT3G07860	7	0.0541543	0.146715	AT4G11940	13	0.995113	0.124336	AT5G08270	68	0.5981	0.0898473
AT1G08065	2	0.354789	0.106159	AT1G08065	2	0.354789	0.106159	AT2G18350	19	0.148924	0.172881	AT3G07870	32	0.14855	0.0812756	AT4G11960	62	0.0696131	0.14958	AT5G08280	267	0.0688505	0.132776
AT1G08070	3	0.173213	0.144353	AT1G08070	3	0.173213	0.144353	AT2G18360	5	0.129415	0.138783	AT3G07880	135	0.118651	0.116092	AT4G11980	18	0.137726	0.130677	AT5G08290	249	0.0469964	0.131472
AT1G08090	30	0.0865394	0.152244	AT1G08090	30	0.0865394	0.152244	AT2G18370	6	0.116039	0.102626	AT3G07890	45	0.0455679	0.149114	AT4G12000	29	0.184978	0.217082	AT5G08300	144	0.0149059	0.0881187
AT1G08100	1	0.148424	0.196855	AT1G08100	1	0.148424	0.196855	AT2G18380	3	0.390381	0.108507	AT3G07900	3	0.231618	0.090804	AT4G12010	20	0.173851	0.170348	AT5G08315	27	1.49968	0.0650618
AT1G08110	146	0.193848	0.101845	AT1G08110	146	0.193848	0.101845	AT2G18390	38	0.0566675	0.123301	AT3G07910	88	0.828696	0.0916987	AT4G12030	22	0.186047	0.14949	AT5G08320	8	0.171842	0.172771
AT1G08125	37	0.307221	0.130425	AT1G08125	37	0.307221	0.130425	AT2G18400	71	0.0358993	0.135685	AT3G07920	1	0.843266	0.139271	AT4G12040	142	0.0478547	0.221093	AT5G08330	94	0.255109	0.0490235
AT1G08130	29	0.117491	0.124542	AT1G08130	29	0.117491	0.124542	AT2G18410	10	0.261365	0.121259	AT3G07930	15	0.420349	0.157432	AT4G12050	6	0.0838868	0.139062	AT5G08335	15	0.210444	0.0943947
AT1G08140	10	0.600544	0.0834747	AT1G08140	10	0.600544	0.0834747	AT2G18420	12	0.217968	0.178147	AT3G07940	13	0.0868559	0.0788025	AT4G12060	49	0.217555	0.109301	AT5G08340	24	0.355931	0.0920858
AT1G08160	16	0.111878	0.0944427	AT1G08160	16	0.111878	0.0944427	AT2G18450	2	0.0851521	0.162372	AT3G07950	47	0.181453	0.070924	AT4G12070	36	0.0321513	0.148871	AT5G08350	14	0.130497	0.19644
AT1G08180	21	0.312508	0.0933254	AT1G08180	21	0.312508	0.0933254	AT2G18460	5	0.0721907	0.146972	AT3G07960	3	0.0500712	0.140276	AT4G12080	19	0.22905	0.138946	AT5G08360	8	0.401697	0.201174
AT1G08190	116	0.076025	0.0894913	AT1G08190	116	0.076025	0.0894913	AT2G18465	13	0.19653	0.19358	AT3G07970	1	0.186543	0.0852291	AT4G12090	1	0.181718	0.152369	AT5G08370	34	0.145065	0.137062
AT1G08200	199	0.0168564	0.135046	AT1G08200	199	0.0168564	0.135046	AT2G18470	3	0.125992	0.15634	AT3G07980	5	0.209155	0.0923253	AT4G12110	44	0.0625675	0.127965	AT5G08380	37	0.224017	0.150514
AT1G08210	40	0.0888237	0.134721	AT1G08210	40	0.0888237	0.134721	AT2G18480	1	0.158022	0.139292	AT3G07990	4	0.292203	0.0813193	AT4G12120	5	0.0889243	0.145887	AT5G08390	23	0.181814	0.0865353
AT1G08220	11	0.270859	0.128891	AT1G08220	11	0.270859	0.128891	AT2G18500	12	0.25972	0.136264	AT3G08000	4	0.138694	0.0935337	AT4G12130	22	0.119237	0.154507	AT5G08391	6	0.0541317	0.132666
AT1G08230	85	0.200375	0.158362	AT1G08230	85	0.200375	0.158362	AT2G18510	64	0.214691	0.088587	AT3G08010	68	0.0300315	0.153633	AT4G12230	72	0.132643	0.124733	AT5G08400	32	0.136879	0.0899885
AT1G08280	12	0.159194	0.148509	AT1G08280	12	0.159194	0.148509	AT2G18520	7	0.2275	0.137318	AT3G08020	30	0.157375	0.0865211	AT4G12240	15	0.141901	0.210321	AT5G08410	74	0.179171	0.117866
AT1G08290	2	0.231803	0.130044	AT1G08290	2	0.231803	0.130044	AT2G18550	9	0.296668	0.115444	AT3G08030	276	0.132853	0.0972901	AT4G12250	26	0.00368954	0.263277	AT5G08420	78	0.212763	0.16442
AT1G08300	5	0.484559	0.157534	AT1G08300	5	0.484559	0.157534	AT2G18560	12	0.240931	0.185711	AT3G08040	5	0.279938	0.0877172	AT4G12280	3	0.193628	0.148748	AT5G08430	38	0.419644	0.117361
AT1G08310	10	0.296026	0.134802	AT1G08310	10	0.296026	0.134802	AT2G18570	14	0.381212	0.154922	AT3G08490	12	0.560843	0.168184	AT4G12290	57	0.117	0.181997	AT5G08440	28	0.372257	0.0776815
AT1G08320	18	0.292868	0.193292	AT1G08320	18	0.292868	0.193292	AT2G18600	10	0.390258	0.0987287	AT3G08500	1	0.251346	0.113818	AT4G12300	25	0.125782	0.189074	AT5G08450	75	0.111007	0.123707
AT1G08340	17	0.141267	0.125055	AT1G08340	17	0.141267	0.125055	AT2G18630	28	0.0797162	0.157148	AT3G08505	7	0.0639589	0.262738	AT4G12320	52	0.35162	0.145106	AT5G08460	3	0.109832	0.164382
AT1G08350	23	0.258333	0.131394	AT1G08350	23	0.258333	0.131394	AT2G18650	1	0.352667	0.134825	AT3G08510	140	0.11151	0.112505	AT4G12330	4	0.356932	0.139271	AT5G08470	20	0.24205	0.0864105
AT1G08360	312	0.0332467	0.177061	AT1G08360	312	0.0332467	0.177061	AT2G18660	13	0.358369	0.094613	AT3G08530	120	0.0368138	0.0615192	AT4G12340	50	0.259954	0.214191	AT5G08480	4	0.247385	0.0335586
AT1G08370	81	0.32689	0.0709221	AT1G08370	81	0.32689	0.0709221	AT2G18670	41	0.218118	0.122791	AT3G08550	40	0.11504	0.0924882	AT4G12350	3	0.442788	0.13414	AT5G08500	30	0.141598	0.0948327
AT1G08380	1976	0.0601261	0.110984	AT1G08380	1976	0.0601261	0.110984	AT2G18680	10	0.508539	0.065121	AT3G08560	1	0.0443363	0.134525	AT4G12360	4	0.757165	0.122351	AT5G08505	2	0.187059	0.123802
AT1G08390	17	0.381083	0.121185	AT1G08390	17	0.381083	0.121185	AT2G18690	87	0.593148	0.0770822	AT3G08570	1	0.153062	0.151347	AT4G12390	59	0.204658	0.117645	AT5G08510	5	0.312401	0.119857
AT1G08400	12	0.240322	0.120022	AT1G08400	12	0.240322	0.120022	AT2G18700	36	0.0728715	0.125565	AT3G08580	1458	0.0175201	0.134355	AT4G12410	1	0.191907	0.178853	AT5G08530	257	0.0508268	0.0859508
AT1G08410	19	0.103308	0.141108	AT1G08410	19	0.103308	0.141108	AT2G18710	157	0.0887934	0.130779	AT3G08590	139	0.0737856	0.133358	AT4G12420	155	0.0448213	0.207942	AT5G08535	20	0.652696	0.049348
AT1G08420	79	0.0238929	0.108058	AT1G08420	79	0.0238929	0.108058	AT2G18730	67	0.0472228	0.149539	AT3G08600	35	0.31569	0.116567	AT4G12430	5	0.102395	0.202663	AT5G08540	89	0.144079	0.136098
AT1G08430	8	0.285666	0.0970353	AT1G08430	8	0.285666	0.0970353	AT2G18750	49	0.0838482	0.119477	AT3G08610	360	0.0721095	0.0936426	AT4G12450	1	0.258143	0.184367	AT5G08550	13	0.198878	0.100712
AT1G08440	9	0.229796	0.117921	AT1G08440	9	0.229796	0.117921	AT2G18760	3	0.167843	0.115869	AT3G08620	6	0.0979288	0.14667	AT4G12460	13	0.226862	0.123675	AT5G08560	54	0.214893	0.097046
AT1G08450	178	0.0618361	0.162082	AT1G08450	178	0.0618361	0.162082	AT2G18770	75	0.307678	0.0960948	AT3G08630	30	0.247557	0.14343	AT4G12490	76	0.240733	0.230396	AT5G08565	17	0.197578	0.105601
AT1G08460	36	0.161668	0.152299	AT1G08460	36	0.161668	0.152299	AT2G18780	37	0.253667	0.252089	AT3G08640	61	0.101714	0.18736	AT4G12530	6	0.522833	0.106409	AT5G08570	48	0.04024	0.107625
AT1G08465	35	0.0934205	0.1518	AT1G08465	35	0.0934205	0.1518	AT2G18790	20	0.0829422	0.119563	AT3G08650	88	0.0896499	0.109506	AT4G12540	2	0.547263	0.12558	AT5G08580	32	0.0787686	0.115929
AT1G08470	31	0.0773987	0.145838	AT1G08470	31	0.0773987	0.145838	AT2G18800	1	0.394797	0.0671266	AT3G08680	116	0.0694013	0.150974	AT4G12560	32	0.118751	0.237748	AT5G08590	111	0.0575882	0.13443
AT1G08480	129	0.090922	0.132516	AT1G08480	129	0.090922	0.132516	AT2G18840	29	0.0339452	0.100636	AT3G08710	38	0.189327	0.0891448	AT4G12570	29	0.211622	0.17496	AT5G08600	4	0.517281	0.139209
AT1G08490	55	0.0929141	0.124646	AT1G08490	55	0.0929141	0.124646	AT2G18850	33	0.257014	0.118111	AT3G08720	25	0.146237	0.144263	AT4G12580	6	1.44821	0.0761406	AT5G08610	19	0.200639	0.108382
AT1G08500	21	0.385435	0.0893089	AT1G08500	21	0.385435	0.0893089	AT2G18860	39	0.233686	0.204974	AT3G08740	91	0.0392827	0.190594	AT4G12590	100	0.0386357	0.14176	AT5G08620	27	0.123856	0.140835
AT1G08510	145	0.0349825	0.150062	AT1G08510	145	0.0349825	0.150062	AT2G18870	14	0.379474	0.222921	AT3G08760	66	0.0505524	0.149262	AT4G12610	24	0.159135	0.19454	AT5G08630	25	0.398755	0.0639967
AT1G08520	118	0.0476484	0.109377	AT1G08520	118	0.0476484	0.109377	AT2G18876	18	0.063232	0.18504	AT3G08770	2180	0.392093	0.190929	AT4G12620	5	0.107673	0.212518	AT5G08640	136	0.0788031	0.109517
AT1G08530	6	0.163407	0.183521	AT1G08530	6	0.163407	0.183521	AT2G18880	11	0.767044	0.13742	AT3G08780	72	0.265833	0.12575	AT4G12640	30	0.218381	0.143125	AT5G08650	62	0.0326732	0.0961703
AT1G08540	36	0.0865404	0.10913	AT1G08540	36	0.0865404	0.10913	AT2G18890	21	0.0785998	0.126988	AT3G08800	6	0.409939	0.0907309	AT4G12650	105	0.019449	0.130613	AT5G08660	12	0.146922	0.105583
AT1G08550	34	0.0788711	0.144059	AT1G08550	34	0.0788711	0.144059	AT2G18900	30	0.106872	0.138643	AT3G08810	1	0.855436	0.136083	AT4G12670	15	0.658114	0.172354	AT5G08670	354	0.00759321	0.110482
AT1G08560	64	0.0751131	0.165408	AT1G08560	64	0.0751131	0.165408	AT2G18910	37	0.115203	0.0602752	AT3G08840	29	0.391898	0.0872398	AT4G12680	37	0.173905	0.126654	AT5G08680	209	0.0206385	0.154108
AT1G08570	181	0.235002	0.16159	AT1G08570	181	0.235002	0.16159	AT2G18915	51	0.0472356	0.158224	AT3G08850	55	0.0652828	0.0840538	AT4G12690	15	0.0765431	0.266111	AT5G08695	12	0.616506	0.161933
AT1G08580	68	0.172837	0.195669	AT1G08580	68	0.172837	0.195669	AT2G18940	13	0.124983	0.165506	AT3G08860	27	0.191664	0.142559	AT4G12700	23	0.276717	0.12116	AT5G08710	10	0.224669	0.0652707
AT1G08590	8	0.188111	0.12017	AT1G08590	8	0.188111	0.12017	AT2G18950	38	0.122305	0.0864054	AT3G08870	4	0.238737	0.149425	AT4G12710	13	0.213288	0.104589	AT5G08720	29	0.124618	0.103094
AT1G08600	22	0.357572	0.093393	AT1G08600	22	0.357572	0.093393	AT2G18960	506	0.128599	0.0622185	AT3G08890	41	0.0618007	0.130591	AT4G12720	140	0.182732	0.0777022	AT5G08740	35	0.114205	0.151303
AT1G08610	4	0.164175	0.174157	AT1G08610	4	0.164175	0.174157	AT2G18969	4	0.632519	0.149419	AT3G08900	17	0.120163	0.103361	AT4G12730	237	0.142724	0.123835	AT5G08750	24	0.122193	0.125611
AT1G08620	24	0.379637	0.0877	AT1G08620	24	0.379637	0.0877	AT2G18980	14	0.149367	0.153833	AT3G08910	28	0.0954379	0.188896	AT4G12750	10	0.33366	0.0980597	AT5G08760	32	0.645685	0.114714
AT1G08630	76	0.144443	0.0832983	AT1G08630	76	0.144443	0.0832983	AT2G18990	23	0.0358243	0.172142	AT3G08920	67	0.366245	0.0969241	AT4G12760	31	0.21838	0.18179	AT5G08770	9	0.134669	0.170776
AT1G08640	99	0.232707	0.0974875	AT1G08640	99	0.232707	0.0974875	AT2G19000	2	0.535331	0.077576	AT3G08930	169	0.0249135	0.105937	AT4G12780	43	0.305212	0.184779	AT5G08780	63	0.837916	0.0670361
AT1G08650	60	0.0988281	0.13218	AT1G08650	60	0.0988281	0.13218	AT2G19030	2	0.172707	0.144979	AT3G08940	709	0.140214	0.127283	AT4G12790	65	0.106429	0.128816	AT5G08790	171	0.0844882	0.0771409
AT1G08660	30	0.109089	0.0743852	AT1G08660	30	0.109089	0.0743852	AT2G19060	6	0.362115	0.132408	AT3G08947	8	0.11233	0.127206	AT4G12800	2209	0.100592	0.152988	AT5G09210	30	0.970305	0.171
AT1G08670	1	0.38191	0.100172	AT1G08670	1	0.38191	0.100172	AT2G19070	14	0.117077	0.168769	AT3G08950	13	0.21976	0.105339	AT4G12825	10	0.658686	0.160245	AT5G09220	282	0.0598899	0.116435
AT1G08680	47	0.630444	0.0728414	AT1G08680	47	0.630444	0.0728414	AT2G19090	2	0.117433	0.138933	AT3G08960	24	0.16436	0.102288	AT4G12830	24	0.0996324	0.15826	AT5G09225	23	0.0622347	0.111116
AT1G08700	34	0.112561	0.208839	AT1G08700	34	0.112561	0.208839	AT2G19110	34	0.27491	0.154808	AT3G08970	7	0.209262	0.135321	AT4G12840	6	0.230124	0.232649	AT5G09230	41	0.0646429	0.153778
AT1G08710	31	0.292402	0.253879	AT1G08710	31	0.292402	0.253879	AT2G19130	4	0.187281	0.204139	AT3G08980	8	0.110384	0.105085	AT4G12850	3	0.289231	0.203053	AT5G09240	32	1.2314	0.0372991
AT1G08720	12	0.268528	0.12256	AT1G08720	12	0.268528	0.12256	AT2G19160	23	0.204358	0.110674	AT3G08990	6	0.367136	0.075048	AT4G12860	1	0.183067	0.047591	AT5G09250	20	0.265228	0.0832527
AT1G08750	23	0.164208	0.150934	AT1G08750	23	0.164208	0.150934	AT2G19170	40	0.0535652	0.122085	AT3G09010	4	0.150125	0.144552	AT4G12870	274	0.449834	0.129442	AT5G09260	10	0.300242	0.0556325
AT1G08760	28	0.271847	0.13797	AT1G08760	28	0.271847	0.13797	AT2G19180	76	0.145761	0.179902	AT3G09020	14	0.219358	0.172686	AT4G12880	179	0.382416	0.102632	AT5G09270	21	0.24518	0.117443
AT1G08770	50	0.0967189	0.186002	AT1G08770	50	0.0967189	0.186002	AT2G19260	8	0.500342	0.11376	AT3G09032	5	0.439916	0.0546595	AT4G12890	339	0.249634	0.170343	AT5G09280	7	0.278188	0.099126
AT1G08780	53	0.0779406	0.26146	AT1G08780	53	0.0779406	0.26146	AT2G19270	49	0.162443	0.126495	AT3G09035	26	0.420909	0.117243	AT4G12900	10	0.0661526	0.226661	AT5G09290	11	0.30307	0.0951644
AT1G08790	7	0.104738	0.112847	AT1G08790	7	0.104738	0.112847	AT2G19280	7	0.308018	0.154938	AT3G09040	1	0.252722	0.10308	AT4G12910	78	0.173973	0.227093	AT5G09300	26	0.195069	0.131415
AT1G08800	19	0.333976	0.171257	AT1G08800	19	0.333976	0.171257	AT2G19310	148	0.466459	0.11854	AT3G09050	22	0.295557	0.0842682	AT4G12960	2333	0.841465	0.248214	AT5G09310	38	0.0998216	0.189334
AT1G08810	25	0.158587	0.148201	AT1G08810	25	0.158587	0.148201	AT2G19320	3	0.289315	0.250858	AT3G09060	1	0.246551	0.108443	AT4G12970	17	0.149782	0.14585	AT5G09320	17	0.261005	0.19168
AT1G08820	28	0.360039	0.067075	AT1G08820	28	0.360039	0.067075	AT2G19330	4	0.0345463	0.140127	AT3G09070	9	0.131737	0.19731	AT4G12980	54	0.13669	0.156114	AT5G09330	65	0.24308	0.099038
AT1G08830	486	0.086534	0.13939	AT1G08830	486	0.086534	0.13939	AT2G19350	13	0.111917	0.082146	AT3G09085	35	0.131817	0.163531	AT4G13000	2	0.190137	0.172022	AT5G09350	5	0.236281	0.0866959
AT1G08845	9	0.112669	0.0856824	AT1G08845	9	0.112669	0.0856824	AT2G19360	22	0.464393	0.117761	AT3G09090	31	0.287653	0.117239	AT4G13010	197	0.115959	0.140065	AT5G09370	48	1.02637	0.145588
AT1G08880	146	0.0370524	0.175146	AT1G08880	146	0.0370524	0.175146	AT2G19385	13	0.350593	0.132966	AT3G09100	52	0.073007	0.150758	AT4G13020	47	0.131357	0.214711	AT5G09390	24	0.334101	0.109428
AT1G08890	26	0.102941	0.131092	AT1G08890	26	0.102941	0.131092	AT2G19390	11	0.306081	0.0821374	AT3G09110	29	0.267309	0.181974	AT4G13030	14	0.371703	0.186116	AT5G09400	27	0.0822878	0.0714338
AT1G08900	54	0.181771	0.149801	AT1G08900	54	0.181771	0.149801	AT2G19400	9	0.134303	0.0824776	AT3G09140	35	0.815401	0.162927	AT4G13050	22	0.173497	0.122742	AT5G09410	35	0.325704	0.166349
AT1G08910	3	0.617057	0.114156	AT1G08910	3	0.617057	0.114156	AT2G19430	32	0.116878	0.16076	AT3G09150	17	0.247954	0.0762623	AT4G13070	14	0.161259	0.172266	AT5G09420	2	0.190558	0.12986
AT1G08920	30	0.299322	0.113102	AT1G08920	30	0.299322	0.113102	AT2G19450	50	0.171875	0.112015	AT3G09180	25	0.215794	0.0494109	AT4G13075	7	0.37593	0.13076	AT5G09430	2	0.0583968	0.146546
AT1G08930	153	0.0444599	0.100375	AT1G08930	153	0.0444599	0.100375	AT2G19460	12	0.0873877	0.0845366	AT3G09190	6	0.607955	0.0917555	AT4G13100	16	0.320607	0.238922	AT5G09440	294	0.165812	0.174817
AT1G08940	19	0.0891601	0.18837	AT1G08940	19	0.0891601	0.18837	AT2G19470	24	0.0712502	0.209155	AT3G09200	1443	0.0725803	0.118177	AT4G13110	19	0.450292	0.150119	AT5G09450	30	0.251074	0.127662
AT1G08960	8	0.0895555	0.127483	AT1G08960	8	0.0895555	0.127483	AT2G19480	270	0.102255	0.17434	AT3G09210	76	0.15676	0.105788	AT4G13150	20	0.0733906	0.228671	AT5G09460	97	0.412895	0.0942365
AT1G08970	72	0.0454779	0.170028	AT1G08970	72	0.0454779	0.170028	AT2G19500	7	0.15748	0.207053	AT3G09220	10	0.1985	0.132428	AT4G13160	8	0.252317	0.219679	AT5G09461	97	0.127612	0.0615518
AT1G08980	87	0.118872	0.110582	AT1G08980	87	0.118872	0.110582	AT2G19520	92	0.132094	0.0573734	AT3G09230	3	1.0933	0.0561699	AT4G13170	100	0.105079	0.134693	AT5G09480	27	0.415113	0.134621
AT1G08990	3	0.27733	0.11774	AT1G08990	3	0.27733	0.11774	AT2G19530	38	0.150484	0.113973	AT3G09250	1294	0.24881	0.228765	AT4G13180	54	0.120053	0.138336	AT5G09490	2	0.553489	0.0606172
AT1G09000	44	0.266569	0.0917733	AT1G09000	44	0.266569	0.0917733	AT2G19540	69	0.0474017	0.135593	AT3G09260	3628	0.0651815	0.150633	AT4G13190	1	0.193183	0.16714	AT5G09510	235	0.0362819	0.0815485
AT1G09010	73	0.160631	0.127746	AT1G09010	73	0.160631	0.127746	AT2G19560	12	0.186486	0.0994245	AT3G09270	24	0.212493	0.0948012	AT4G13195	16	0.838983	0.121218	AT5G09520	1	0.405081	0.157038
AT1G09020	30	0.0300043	0.0942943	AT1G09020	30	0.0300043	0.0942943	AT2G19570	69	0.243065	0.0921288	AT3G09280	41	0.209793	0.16312	AT4G13210	3	0.0983758	0.162539	AT5G09530	69	0.16551	0.203689
AT1G09030	2	0.174122	0.0592774	AT1G09030	2	0.174122	0.0592774	AT2G19580	13	0.0224601	0.150449	AT3G09290	2	0.311721	0.088877	AT4G13220	37	0.23121	0.0949599	AT5G09540	8	0.412103	0.127207
AT1G09040	5	0.422468	0.133043	AT1G09040	5	0.422468	0.133043	AT2G19590	51	0.0732456	0.232358	AT3G09300	83	0.0792942	0.0968324	AT4G13240	20	0.0838333	0.145702	AT5G09550	5	0.0535823	0.11486
AT1G09060	29	0.304202	0.111745	AT1G09060	29	0.304202	0.111745	AT2G19600	16	0.0529658	0.0889203	AT3G09320	18	0.0897725	0.0902785	AT4G13250	111	0.0483217	0.132506	AT5G09570	13	0.743589	0.129777
AT1G09070	527	0.112377	0.151818	AT1G09070	527	0.112377	0.151818	AT2G19620	63	0.124265	0.0616686	AT3G09350	45	0.0771571	0.1709	AT4G13266	43	0.301743	0.211665	AT5G09580	31	0.203737	0.134973
AT1G09080	5	0.253232	0.135152	AT1G09080	5	0.253232	0.135152	AT2G19630	3	0.646754	0.21408	AT3G09360	13	0.530138	0.0881679	AT4G13270	49	0.129068	0.194838	AT5G09590	113	0.0573153	0.146787
AT1G09100	58	0.203351	0.147237	AT1G09100	58	0.203351	0.147237	AT2G19640	19	0.302716	0.150111	AT3G09370	17	0.3585	0.118473	AT4G13290	3	0.162906	0.213435	AT5G09600	210	0.222424	0.116821
AT1G09130	99	0.0770633	0.180042	AT1G09130	99	0.0770633	0.180042	AT2G19670	14	0.132269	0.170738	AT3G09380	15	0.392102	0.136579	AT4G13330	4	0.279907	0.158195	AT5G09630	6	0.237729	0.158699
AT1G09140	99	0.299078	0.147003	AT1G09140	99	0.299078	0.147003	AT2G19680	71	0.0594068	0.169946	AT3G09390	1982	0.0628967	0.0920511	AT4G13340	61	0.163865	0.125574	AT5G09640	19	0.346516	0.14847
AT1G09150	89	0.0777488	0.0950592	AT1G09150	89	0.0777488	0.0950592	AT2G19690	4	0.288064	0.217937	AT3G09405	56	0.390911	0.234952	AT4G13345	10	0.0884684	0.153638	AT5G09650	273	0.114068	0.143221
AT1G09155	10	0.235749	0.169266	AT1G09155	10	0.235749	0.169266	AT2G19700	29	1.82131	0.0964213	AT3G09410	25	0.165471	0.115688	AT4G13350	68	0.298641	0.118888	AT5G09660	726	0.522539	0.170554
AT1G09160	41	0.124679	0.125443	AT1G09160	41	0.124679	0.125443	AT2G19710	26	0.303928	0.142147	AT3G09430	24	0.152934	0.157223	AT4G13360	53	0.151998	0.145979	AT5G09670	47	0.145893	0.195515
AT1G09176	9	0.651424	0.233713	AT1G09176	9	0.651424	0.233713	AT2G19720	18	0.0690882	0.154473	AT3G09440	187	0.0776316	0.242035	AT4G13370	27	0.105313	0.255865	AT5G09680	17	0.144439	0.212409
AT1G09180	1	0.159237	0.1536	AT1G09180	1	0.159237	0.1536	AT2G19730	350	0.142712	0.110975	AT3G09450	1	0.273182	0.131337	AT4G13400	5	0.109802	0.164875	AT5G09690	7	0.173989	0.130016
AT1G09210	185	0.0813178	0.239756	AT1G09210	185	0.0813178	0.239756	AT2G19760	136	0.265493	0.102081	AT3G09470	68	0.198008	0.19857	AT4G13410	2	0.348096	0.119169	AT5G09730	51	0.334859	0.198621
AT1G09230	36	0.254996	0.102831	AT1G09230	36	0.254996	0.102831	AT2G19770	6	0.0328185	0.102925	AT3G09480	7	0.124834	0.164197	AT4G13420	4	0.131355	0.164691	AT5G09740	25	0.1681	0.104498
AT1G09240	21	0.247473	0.0967179	AT1G09240	21	0.247473	0.0967179	AT2G19780	12	0.112478	0.126522	AT3G09490	5	0.506178	0.256043	AT4G13430	235	0.0486064	0.182676	AT5G09760	29	0.0953473	0.13552
AT1G09250	57	0.100569	0.240172	AT1G09250	57	0.100569	0.240172	AT2G19800	51	0.0667154	0.150715	AT3G09520	4	0.0938248	0.242998	AT4G13450	2	0.0695001	0.152648	AT5G09770	29	0.113747	0.202916
AT1G09270	135	0.0946671	0.138649	AT1G09270	135	0.0946671	0.138649	AT2G19802	28	0.747967	0.182795	AT3G09530	4	0.191184	0.170023	AT4G13460	29	0.243788	0.180296	AT5G09790	13	0.144061	0.0910362
AT1G09280	85	0.214369	0.0889266	AT1G09280	85	0.214369	0.0889266	AT2G19810	60	0.106521	0.194212	AT3G09540	7	0.0829907	0.178999	AT4G13480	1	0.151968	0.143394	AT5G09800	16	0.275939	0.151706
AT1G09290	37	0.538698	0.0900231	AT1G09290	37	0.538698	0.0900231	AT2G19830	136	0.249776	0.0996573	AT3G09560	13	0.228415	0.129866	AT4G13510	125	0.0638619	0.244898	AT5G09820	15	0.172276	0.182912
AT1G09300	40	0.104508	0.147099	AT1G09300	40	0.104508	0.147099	AT2G19860	33	0.0521768	0.183809	AT3G09570	67	0.109045	0.124622	AT4G13530	65	0.205181	0.127494	AT5G09830	71	0.0856786	0.121409
AT1G09310	999	0.0345136	0.0736812	AT1G09310	999	0.0345136	0.0736812	AT2G19870	34	0.159833	0.173255	AT3G09580	28	0.278139	0.107485	AT4G13540	41	0.188249	0.226242	AT5G09840	6	0.362094	0.158406
AT1G09320	16	0.169885	0.143974	AT1G09320	16	0.169885	0.143974	AT2G19880	27	0.0681358	0.0791292	AT3G09600	14	0.0744857	0.139753	AT4G13550	4	0.205362	0.167227	AT5G09850	84	0.0833834	0.148245
AT1G09340	622	0.112538	0.0888141	AT1G09340	622	0.112538	0.0888141	AT2G19900	11	0.0800271	0.120891	AT3G09620	1	0.39841	0.207696	AT4G13560	15	0.056368	0.150952	AT5G09860	14	0.0790157	0.0756769
AT1G09350	27	0.112045	0.142392	AT1G09350	27	0.112045	0.142392	AT2G19920	2	0.490083	0.119283	AT3G09630	492	0.0724266	0.147415	AT4G13580	22	0.0278501	0.257816	AT5G09870	62	0.0395992	0.141844
AT1G09370	4	1.02504	0.0651302	AT1G09370	4	1.02504	0.0651302	AT2G19930	10	0.2814	0.106597	AT3G09640	2	0.110507	0.162109	AT4G13590	51	0.0766601	0.131033	AT5G09880	52	0.1822	0.160943
AT1G09380	19	0.163275	0.0910493	AT1G09380	19	0.163275	0.0910493	AT2G19940	55	0.127067	0.108999	AT3G09650	13	0.0846864	0.168779	AT4G13620	2	0.168811	0.144601	AT5G09890	52	0.0136666	0.120409
AT1G09390	30	0.176557	0.169919	AT1G09390	30	0.176557	0.169919	AT2G19950	11	0.34463	0.0868667	AT3G09660	4	0.202103	0.0863893	AT4G13630	10	0.284572	0.216397	AT5G09920	58	0.0331782	0.0963308
AT1G09400	11	0.19376	0.186687	AT1G09400	11	0.19376	0.186687	AT2G19970	13	0.257878	0.10822	AT3G09670	23	0.608963	0.0800329	AT4G13640	58	0.126121	0.170906	AT5G09930	2	0.174138	0.134784
AT1G09410	3	0.427329	0.184568	AT1G09410	3	0.427329	0.184568	AT2G19990	5	0.108775	0.148543	AT3G09680	7	0.261852	0.108185	AT4G13650	2	0.127999	0.20663	AT5G09960	29	0.13869	0.116548
AT1G09420	23	0.329506	0.100733	AT1G09420	23	0.329506	0.100733	AT2G20000	28	0.12229	0.107035	AT3G09690	25	0.277444	0.105373	AT4G13660	31	0.273199	0.173661	AT5G09970	6	0.162292	0.11957
AT1G09430	110	0.0263975	0.160819	AT1G09430	110	0.0263975	0.160819	AT2G20010	25	0.12734	0.127016	AT3G09700	13	0.152565	0.0515901	AT4G13670	47	0.359575	0.0926497	AT5G09978	3	0.775136	0.145433
AT1G09440	4	0.164794	0.109293	AT1G09440	4	0.164794	0.109293	AT2G20020	21	0.262074	0.114404	AT3G09710	5	0.331323	0.145987	AT4G13680	20	1.10141	0.0680727	AT5G09980	27	0.500305	0.108424
AT1G09450	3	0.226393	0.13229	AT1G09450	3	0.226393	0.13229	AT2G20050	46	0.149418	0.106987	AT3G09720	25	0.172512	0.134276	AT4G13690	28	0.47374	0.129182	AT5G09990	12	0.243581	0.107396
AT1G09460	27	0.392945	0.088001	AT1G09460	27	0.392945	0.088001	AT2G20060	18	0.133764	0.119211	AT3G09730	9	0.389651	0.09768	AT4G13710	13	0.038105	0.124048	AT5G09995	17	0.422216	0.130503
AT1G09470	36	0.269806	0.0956346	AT1G09470	36	0.269806	0.0956346	AT2G20070	6	1.03141	0.0413486	AT3G09735	102	0.174976	0.0739665	AT4G13720	40	0.0886776	0.126326	AT5G10010	43	0.272071	0.0839876
AT1G09490	29	0.251806	0.122994	AT1G09490	29	0.251806	0.122994	AT2G20080	9	0.251797	0.178208	AT3G09740	240	0.0669089	0.0708376	AT4G13730	22	0.0751458	0.117797	AT5G10020	28	0.116856	0.12083
AT1G09500	26	0.441985	0.125558	AT1G09500	26	0.441985	0.125558	AT2G20100	19	0.37614	0.109642	AT3G09760	42	0.270847	0.106616	AT4G13750	4	0.286942	0.104832	AT5G10030	50	0.0463138	0.150975
AT1G09510	1	0.225281	0.134281	AT1G09510	1	0.225281	0.134281	AT2G20110	14	0.672746	0.121079	AT3G09770	48	0.208719	0.181465	AT4G13770	163	0.0282177	0.154648	AT5G10040	19	0.968483	0.100793
AT1G09530	25	0.213325	0.156715	AT1G09530	25	0.213325	0.156715	AT2G20120	85	0.0947752	0.112726	AT3G09780	5	0.131275	0.151808	AT4G13780	48	0.239317	0.0689407	AT5G10050	32	0.0560944	0.148763
AT1G09540	16	0.165185	0.132468	AT1G09540	16	0.165185	0.132468	AT2G20140	70	0.00661673	0.146732	AT3G09790	1	0.644096	0.0828415	AT4G13790	8	0.306099	0.104227	AT5G10060	50	0.209807	0.123077
AT1G09550	3	0.368441	0.116734	AT1G09550	3	0.368441	0.116734	AT2G20142	11	0.270189	0.105988	AT3G09800	12	0.161984	0.0820886	AT4G13800	4	0.0258929	0.158124	AT5G10070	9	0.0645755	0.178861
AT1G09560	136	0.10866	0.136281	AT1G09560	136	0.10866	0.136281	AT2G20170	35	0.427422	0.137454	AT3G09810	37	0.152907	0.0761162	AT4G13830	92	0.119304	0.187451	AT5G10080	8	0.310997	0.0892765
AT1G09570	114	0.0507876	0.111117	AT1G09570	114	0.0507876	0.111117	AT2G20180	25	0.173485	0.214835	AT3G09820	248	0.0645373	0.135773	AT4G13840	74	0.277126	0.172097	AT5G10090	1	0.159449	0.124654
AT1G09575	8	0.141769	0.139443	AT1G09575	8	0.141769	0.139443	AT2G20190	42	0.0902148	0.101249	AT3G09830	40	0.0915571	0.152638	AT4G13870	9	0.21225	0.147164	AT5G10100	3	0.258455	0.164614
AT1G09580	9	0.128196	0.116187	AT1G09580	9	0.128196	0.116187	AT2G20208	2	1.16439	0.0714029	AT3G09840	476	0.0160149	0.136908	AT4G13930	249	0.0570916	0.102227	AT5G10110	26	0.456215	0.152436
AT1G09610	45	0.267725	0.0915481	AT1G09610	45	0.267725	0.0915481	AT2G20210	12	0.315902	0.113092	AT3G09850	65	0.204181	0.16953	AT4G13940	2126	0.0445535	0.123174	AT5G10120	1	0.16718	0.162766
AT1G09620	159	0.201849	0.141601	AT1G09620	159	0.201849	0.141601	AT2G20230	198	0.153069	0.114134	AT3G09870	1	0.326717	0.135327	AT4G13950	24	0.367599	0.126624	AT5G10130	5	0.367726	0.105084
AT1G09625	4	0.569961	0.190383	AT1G09625	4	0.569961	0.190383	AT2G20240	60	0.40611	0.124775	AT3G09880	29	0.0995663	0.116267	AT4G13970	12	0.200902	0.11553	AT5G10140	16	0.308773	0.102681
AT1G09630	41	0.0773592	0.0844882	AT1G09630	41	0.0773592	0.0844882	AT2G20250	27	0.902656	0.0764989	AT3G09900	41	0.0290969	0.144732	AT4G13980	35	0.129993	0.122412	AT5G10150	27	0.229029	0.140978
AT1G09640	300	0.102882	0.145991	AT1G09640	300	0.102882	0.145991	AT2G20260	403	0.413703	0.113914	AT3G09910	4	0.0962758	0.156101	AT4G13990	5	0.0919054	0.162191	AT5G10160	63	0.0629607	0.196786
AT1G09645	49	0.12025	0.160407	AT1G09645	49	0.12025	0.160407	AT2G20270	135	0.600683	0.125471	AT3G09920	24	0.113585	0.0980371	AT4G14000	42	0.238868	0.137547	AT5G10170	49	0.0828387	0.100418
AT1G09650	4	0.797692	0.0913398	AT1G09650	4	0.797692	0.0913398	AT2G20280	33	0.0358551	0.087789	AT3G09925	2	0.393761	0.132985	AT4G14010	24	0.136865	0.204719	AT5G10180	39	0.151823	0.0998141
AT1G09660	59	0.0891387	0.166365	AT1G09660	59	0.0891387	0.166365	AT2G20290	2	0.372058	0.0822784	AT3G09930	5	0.178481	0.175362	AT4G14020	31	0.357389	0.0915641	AT5G10190	31	0.111166	0.169603
AT1G09680	2	0.259737	0.141535	AT1G09680	2	0.259737	0.141535	AT2G20300	49	0.0771005	0.0873479	AT3G09940	63	0.240139	0.092766	AT4G14030	228	0.0938226	0.186185	AT5G10200	10	0.00460394	0.157556
AT1G09690	458	0.0487313	0.107919	AT1G09690	458	0.0487313	0.107919	AT2G20310	10	0.360809	0.191545	AT3G09950	3	0.491142	0.101505	AT4G14050	5	0.0922847	0.163427	AT5G10210	8	0.52732	0.136653
AT1G09700	25	0.784506	0.251462	AT1G09700	25	0.784506	0.251462	AT2G20320	12	0.216826	0.103362	AT3G09960	2	0.339749	0.241079	AT4G14060	8	0.113862	0.184109	AT5G10220	6	0.25083	0.106876
AT1G09710	20	0.599495	0.0909368	AT1G09710	20	0.599495	0.0909368	AT2G20330	66	0.166299	0.128866	AT3G09970	31	0.0862383	0.185243	AT4G14070	53	0.213426	0.109997	AT5G10230	5	0.234393	0.0976871
AT1G09730	25	0.440652	0.0919911	AT1G09730	25	0.440652	0.0919911	AT2G20340	21	0.098907	0.134552	AT3G09980	90	0.0519209	0.045824	AT4G14080	11	0.0815415	0.189295	AT5G10240	44	0.0668491	0.082046
AT1G09740	37	0.0541919	0.152405	AT1G09740	37	0.0541919	0.152405	AT2G20360	246	0.118948	0.0916411	AT3G10000	2	0.564731	0.113386	AT4G14090	22	0.11067	0.165261	AT5G10250	1	0.396191	0.197567
AT1G09750	192	0.0978945	0.154366	AT1G09750	192	0.0978945	0.154366	AT2G20362	50	0.216429	0.112213	AT3G10010	14	0.426622	0.1482	AT4G14100	39	0.188262	0.216504	AT5G10260	1	0.0320445	0.187986
AT1G09760	50	0.0871441	0.135042	AT1G09760	50	0.0871441	0.135042	AT2G20370	51	0.122449	0.122219	AT3G10020	254	0.186294	0.178225	AT4G14103	6	0.333793	0.232645	AT5G10270	28	0.0975391	0.124555
AT1G09770	100	0.149515	0.0733056	AT1G09770	100	0.149515	0.0733056	AT2G20380	15	0.711819	0.148127	AT3G10030	26	0.0697149	0.185301	AT4G14110	33	0.28288	0.0966897	AT5G10280	11	0.175891	0.120929
AT1G09780	118	0.0495802	0.137241	AT1G09780	118	0.0495802	0.137241	AT2G20390	11	0.478964	0.084415	AT3G10040	31	0.163468	0.176421	AT4G14120	7	0.505665	0.253377	AT5G10290	22	0.0338241	0.204464
AT1G09790	9	0.135668	0.17439	AT1G09790	9	0.135668	0.17439	AT2G20400	32	0.796411	0.116376	AT3G10050	19	0.188245	0.0852199	AT4G14130	122	0.112686	0.185806	AT5G10300	47	0.0683517	0.150516
AT1G09795	58	0.255436	0.144572	AT1G09795	58	0.255436	0.144572	AT2G20410	13	0.18323	0.114607	AT3G10060	67	0.133487	0.172078	AT4G14145	16	0.115941	0.172978	AT5G10310	6	0.114804	0.127565
AT1G09800	15	0.195202	0.0946467	AT1G09800	15	0.195202	0.0946467	AT2G20420	172	0.102463	0.0902332	AT3G10070	140	0.342237	0.0629899	AT4G14160	115	0.400598	0.0869493	AT5G10320	12	0.349869	0.114231
AT1G09810	13	0.436328	0.122598	AT1G09810	13	0.436328	0.122598	AT2G20430	35	0.0892308	0.184028	AT3G10080	31	0.0949542	0.13723	AT4G14180	9	0.398954	0.120124	AT5G10330	40	0.0636507	0.136851
AT1G09812	23	0.331207	0.0425323	AT1G09812	23	0.331207	0.0425323	AT2G20440	7	0.0602254	0.0889617	AT3G10110	15	0.242443	0.13617	AT4G14190	15	0.234569	0.177471	AT5G10340	3	0.330795	0.15878
AT1G09815	72	0.140454	0.134878	AT1G09815	72	0.140454	0.134878	AT2G20450	93	0.198076	0.0978489	AT3G10130	40	0.283712	0.275993	AT4G14200	18	0.368075	0.145553	AT5G10350	66	0.168865	0.095662
AT1G09820	4	0.180089	0.162768	AT1G09820	4	0.180089	0.162768	AT2G20480	5	1.75454	0.0177197	AT3G10150	12	0.174304	0.132882	AT4G14210	100	0.0557575	0.103005	AT5G10360	362	0.0426708	0.204565
AT1G09830	36	0.117523	0.13767	AT1G09830	36	0.117523	0.13767	AT2G20490	54	0.168362	0.122704	AT3G10180	4	0.218031	0.0969918	AT4G14220	33	0.175865	0.158901	AT5G10370	12	0.37333	0.0791126
AT1G09840	53	0.01544	0.136368	AT1G09840	53	0.01544	0.136368	AT2G20495	29	0.304568	0.109887	AT3G10190	33	0.116341	0.205153	AT4G14230	41	0.0913603	0.160413	AT5G10380	39	0.363438	0.234544
AT1G09850	21	0.160064	0.135447	AT1G09850	21	0.160064	0.135447	AT2G20500	22	0.235262	0.205854	AT3G10195	1	0.354918	0.148861	AT4G14240	29	0.068087	0.163981	AT5G10410	6	0.528478	0.146532
AT1G09860	5	0.226154	0.122999	AT1G09860	5	0.226154	0.122999	AT2G20510	2	0.30596	0.11604	AT3G10200	2	0.196627	0.125364	AT4G14260	18	1.01263	0.187826	AT5G10420	4	0.307327	0.124079
AT1G09870	45	0.0802205	0.0914775	AT1G09870	45	0.0802205	0.0914775	AT2G20515	18	0.210308	0.14793	AT3G10210	43	0.187616	0.140963	AT4G14270	141	0.204195	0.183152	AT5G10440	2	0.326619	0.144697
AT1G09880	1	0.18038	0.134937	AT1G09880	1	0.18038	0.134937	AT2G20520	7	0.256238	0.156017	AT3G10220	60	0.0795638	0.11523	AT4G14276	35	0.36318	0.278011	AT5G10450	558	0.205211	0.124363
AT1G09890	2	0.0857396	0.138274	AT1G09890	2	0.0857396	0.138274	AT2G20530	106	0.0625049	0.163064	AT3G10230	95	0.0650838	0.162404	AT4G14280	38	0.192436	0.166997	AT5G10460	31	0.110725	0.139445
AT1G09900	7	0.0856745	0.188438	AT1G09900	7	0.0856745	0.188438	AT2G20540	2	0.207287	0.152786	AT3G10250	51	0.106068	0.125181	AT4G14290	10	0.205626	0.140542	AT5G10470	47	0.175176	0.103263
AT1G09910	20	0.180639	0.113608	AT1G09910	20	0.180639	0.113608	AT2G20550	11	0.410134	0.184433	AT3G10260	80	0.132965	0.138814	AT4G14300	31	0.155837	0.130232	AT5G10480	118	0.0171851	0.119404
AT1G09932	23	0.219285	0.17321	AT1G09932	23	0.219285	0.17321	AT2G20560	33	0.0529801	0.182988	AT3G10270	15	0.0334154	0.10168	AT4G14301	4	0.652417	0.101377	AT5G10490	29	0.242045	0.0946636
AT1G09940	30	0.178677	0.123974	AT1G09940	30	0.178677	0.123974	AT2G20562	63	0.220639	0.158645	AT3G10290	6	0.106992	0.0829388	AT4G14305	44	0.0463294	0.218477	AT5G10500	2	0.290819	0.142257
AT1G09950	10	0.218703	0.14258	AT1G09950	10	0.218703	0.14258	AT2G20570	100	0.15919	0.127534	AT3G10300	102	0.109308	0.124651	AT4G14310	13	0.172238	0.13263	AT5G10510	5	0.0542274	0.164488
AT1G09960	13	0.112046	0.138288	AT1G09960	13	0.112046	0.138288	AT2G20580	159	0.0790264	0.0929182	AT3G10310	2	0.243553	0.110223	AT4G14315	7	0.536175	0.0797299	AT5G10520	11	0.167332	0.121494
AT1G09970	172	0.114758	0.161406	AT1G09970	172	0.114758	0.161406	AT2G20610	76	0.099156	0.0857403	AT3G10320	11	0.268284	0.126952	AT4G14330	25	0.0780282	0.207279	AT5G10530	1	0.177758	0.131012
AT1G09980	38	0.177639	0.0601803	AT1G09980	38	0.177639	0.0601803	AT2G20620	19	0.956819	0.19924	AT3G10330	47	0.0110269	0.123732	AT4G14340	21	0.0549729	0.123114	AT5G10540	108	0.0818811	0.0939518
AT1G10010	1	0.226096	0.0930745	AT1G10010	1	0.226096	0.0930745	AT2G20630	102	0.300229	0.134848	AT3G10340	53	0.0713122	0.181738	AT4G14342	73	0.0832753	0.0581934	AT5G10560	52	0.160677	0.147359
AT1G10020	43	0.051644	0.119712	AT1G10020	43	0.051644	0.119712	AT2G20635	8	0.452038	0.0692054	AT3G10350	59	0.160779	0.114968	AT4G14350	25	0.0319805	0.133639	AT5G10570	1	0.812446	0.0834105
AT1G10030	30	0.131901	0.0811461	AT1G10030	30	0.131901	0.0811461	AT2G20650	2	0.0948085	0.107746	AT3G10360	34	0.177225	0.10246	AT4G14360	61	0.0334787	0.187335	AT5G10580	6	0.202198	0.0463681
AT1G10040	6	0.360468	0.149547	AT1G10040	6	0.360468	0.149547	AT2G20670	314	0.12076	0.133867	AT3G10370	51	0.0707223	0.102854	AT4G14365	71	0.634169	0.100969	AT5G10610	16	0.209718	0.165233
AT1G10050	3	0.28206	0.108338	AT1G10050	3	0.28206	0.108338	AT2G20680	12	0.103552	0.129425	AT3G10380	61	0.0685633	0.0923411	AT4G14385	30	0.0213169	0.128304	AT5G10620	6	0.176022	0.158021
AT1G10060	41	0.187187	0.116114	AT1G10060	41	0.187187	0.116114	AT2G20690	63	0.133514	0.15751	AT3G10390	6	0.118832	0.119165	AT4G14410	65	0.219504	0.19751	AT5G10630	22	0.118065	0.123491
AT1G10070	62	0.233243	0.0710714	AT1G10070	62	0.233243	0.0710714	AT2G20700	45	0.099218	0.116699	AT3G10400	10	0.192451	0.145232	AT4G14420	130	0.0200554	0.14327	AT5G10650	38	0.382737	0.127714
AT1G10090	55	0.290091	0.0994852	AT1G10090	55	0.290091	0.0994852	AT2G20710	11	0.136148	0.1336	AT3G10405	36	0.365875	0.11501	AT4G14430	112	0.0521029	0.151178	AT5G10660	5	0.548102	0.132786
AT1G10095	14	0.434663	0.13084	AT1G10095	14	0.434663	0.13084	AT2G20720	7	0.407165	0.143174	AT3G10410	258	0.0996527	0.123217	AT4G14440	126	0.0761161	0.249377	AT5G10690	26	0.240653	0.150323
AT1G10110	13	0.620535	0.127498	AT1G10110	13	0.620535	0.127498	AT2G20725	48	0.40821	0.0976264	AT3G10420	124	0.135808	0.10235	AT4G14450	5	0.27534	0.268122	AT5G10695	48	0.106713	0.126757
AT1G10120	31	0.146313	0.0901047	AT1G10120	31	0.146313	0.0901047	AT2G20740	45	0.317899	0.102526	AT3G10440	16	0.814093	0.0955352	AT4G14455	23	0.0653856	0.21076	AT5G10700	42	0.198476	0.1448
AT1G10130	22	0.0467044	0.0751799	AT1G10130	22	0.0467044	0.0751799	AT2G20750	15	0.129508	0.18699	AT3G10450	14	0.238319	0.09702	AT4G14465	37	0.0719514	0.144881	AT5G10710	15	0.428439	0.0799722
AT1G10140	47	0.361915	0.0997814	AT1G10140	47	0.361915	0.0997814	AT2G20760	172	0.116847	0.125145	AT3G10460	1	0.759916	0.134016	AT4G14480	3	0.110913	0.179606	AT5G10720	9	0.148518	0.137048
AT1G10170	38	0.208001	0.101381	AT1G10170	38	0.208001	0.101381	AT2G20770	15	0.192472	0.110475	AT3G10470	3	0.269407	0.0960798	AT4G14490	4	0.43555	0.198574	AT5G10730	43	0.101198	0.0929962
AT1G10180	31	0.109436	0.112912	AT1G10180	31	0.109436	0.112912	AT2G20780	31	0.0306321	0.120842	AT3G10490	55	0.218257	0.0930214	AT4G14500	77	0.0846339	0.159696	AT5G10740	44	0.149509	0.186002
AT1G10190	4	0.404131	0.212428	AT1G10190	4	0.404131	0.212428	AT2G20790	32	0.179308	0.112989	AT3G10500	13	0.207183	0.178074	AT4G14510	22	0.241671	0.136403	AT5G10745	19	0.398863	0.0231377
AT1G10200	120	0.0222777	0.105331	AT1G10200	120	0.0222777	0.105331	AT2G20800	1	0.20902	0.0927218	AT3G10520	39	0.149546	0.115955	AT4G14520	28	0.321133	0.175606	AT5G10750	38	0.0725334	0.1503
AT1G10210	17	0.0318166	0.24814	AT1G10210	17	0.0318166	0.24814	AT2G20810	68	0.0452751	0.14245	AT3G10525	51	0.101795	0.138866	AT4G14540	24	0.0285759	0.0995202	AT5G10770	93	0.0932971	0.130698
AT1G10220	1	0.706247	0.174521	AT1G10220	1	0.706247	0.174521	AT2G20825	18	0.0485817	0.262232	AT3G10530	23	0.0860763	0.129077	AT4G14550	28	0.267497	0.0681798	AT5G10780	76	0.334322	0.195827
AT1G10270	25	0.224183	0.0614268	AT1G10270	25	0.224183	0.0614268	AT2G20830	59	0.172587	0.142976	AT3G10540	28	0.041488	0.106888	AT4G14560	24	0.107859	0.163524	AT5G10790	15	0.0703853	0.119199
AT1G10280	16	0.0630973	0.0494364	AT1G10280	16	0.0630973	0.0494364	AT2G20840	13	0.0308218	0.102434	AT3G10550	10	0.165264	0.129669	AT4G14570	34	0.221269	0.151025	AT5G10810	29	0.0631957	0.235189
AT1G10290	82	0.058348	0.0842377	AT1G10290	82	0.058348	0.0842377	AT2G20850	11	0.473906	0.177236	AT3G10560	5	0.312162	0.11412	AT4G14580	2	0.214224	0.127951	AT5G10820	5	0.138698	0.0876429
AT1G10300	1	0.238445	0.141179	AT1G10300	1	0.238445	0.141179	AT2G20860	169	0.0334893	0.24202	AT3G10570	30	0.0978798	0.13197	AT4G14590	3	0.256178	0.168923	AT5G10830	49	0.116997	0.143821
AT1G10310	41	0.123089	0.0643476	AT1G10310	41	0.123089	0.0643476	AT2G20870	147	0.233344	0.092735	AT3G10572	22	0.226916	0.133167	AT4G14605	20	0.0586091	0.259272	AT5G10840	117	0.0617711	0.089959
AT1G10320	6	0.339946	0.140304	AT1G10320	6	0.339946	0.140304	AT2G20875	44	0.0772319	0.230005	AT3G10580	4	1.14762	0.103876	AT4G14620	44	0.305466	0.15944	AT5G10860	274	0.193166	0.0762594
AT1G10340	31	0.280315	0.119144	AT1G10340	31	0.280315	0.119144	AT2G20880	6	0.253947	0.187309	AT3G10610	67	0.107959	0.150571	AT4G14630	9	0.184771	0.166936	AT5G10870	16	0.148298	0.216384
AT1G10350	25	0.0370231	0.170656	AT1G10350	25	0.0370231	0.170656	AT2G20890	266	0.198387	0.14404	AT3G10620	26	0.150554	0.206603	AT4G14640	4	0.1015	0.0845357	AT5G10900	6	0.189461	0.122752
AT1G10360	18	0.0982569	0.217462	AT1G10360	18	0.0982569	0.217462	AT2G20900	106	0.186647	0.139035	AT3G10630	25	0.211112	0.133568	AT4G14650	3	0.747588	0.111519	AT5G10910	15	0.131914	0.126842
AT1G10370	28	0.158787	0.0887517	AT1G10370	28	0.158787	0.0887517	AT2G20920	126	0.0984565	0.137565	AT3G10640	31	0.34925	0.0560122	AT4G14660	11	0.164562	0.0636989	AT5G10920	41	0.112902	0.149951
AT1G10380	15	0.162388	0.203936	AT1G10380	15	0.162388	0.203936	AT2G20930	72	0.0277507	0.123112	AT3G10650	45	0.306117	0.112154	AT4G14680	34	0.0768104	0.225824	AT5G10930	22	0.0600492	0.157933
AT1G10385	2	0.0524998	0.148899	AT1G10385	2	0.0524998	0.148899	AT2G20940	5	0.15921	0.115574	AT3G10660	6	0.145889	0.109825	AT4G14690	32	0.178256	0.153599	AT5G10940	22	0.140162	0.116028
AT1G10400	8	0.331374	0.0873682	AT1G10400	8	0.331374	0.0873682	AT2G20950	51	0.216298	0.154265	AT3G10670	49	0.0866458	0.111406	AT4G14710	133	0.236173	0.139102	AT5G10946	6	0.810466	0.163778
AT1G10410	48	0.148794	0.107748	AT1G10410	48	0.148794	0.107748	AT2G20960	111	0.325678	0.100508	AT3G10680	3	0.506827	0.125981	AT4G14713	8	0.313587	0.18898	AT5G10970	1	0.585727	0.0801789
AT1G10417	21	0.61904	0.0847114	AT1G10417	21	0.61904	0.0847114	AT2G20970	44	0.496573	0.15464	AT3G10690	34	0.109573	0.115553	AT4G14716	146	0.0431483	0.202492	AT5G10990	1	0.094908	0.196224
AT1G10430	23	0.0136292	0.102196	AT1G10430	23	0.0136292	0.102196	AT2G20980	24	0.190323	0.126013	AT3G10700	23	0.0833797	0.104046	AT4G14720	26	0.187325	0.203216	AT5G11000	44	0.030724	0.185908
AT1G10450	12	0.370433	0.086708	AT1G10450	12	0.370433	0.086708	AT2G20990	193	0.143782	0.100304	AT3G10720	36	0.102146	0.180676	AT4G14723	101	1.3062	0.0425013	AT5G11010	10	0.167371	0.100613
AT1G10455	1	0.58545	0.206606	AT1G10455	1	0.58545	0.206606	AT2G21045	14	0.115345	0.232273	AT3G10730	27	0.136539	0.155617	AT4G14730	25	0.103755	0.252732	AT5G11020	18	0.413639	0.0713087
AT1G10460	14	0.273966	0.155798	AT1G10460	14	0.273966	0.155798	AT2G21050	35	0.0387975	0.124787	AT3G10740	123	0.0934389	0.133732	AT4G14740	24	0.062801	0.140546	AT5G11030	37	0.697705	0.0747758
AT1G10470	80	0.204414	0.108292	AT1G10470	80	0.204414	0.108292	AT2G21060	59	0.208455	0.125628	AT3G10760	24	0.0441031	0.156677	AT4G14746	7	0.256835	0.161417	AT5G11040	27	0.088805	0.0811422
AT1G10480	3	0.169371	0.194029	AT1G10480	3	0.169371	0.194029	AT2G21070	24	0.281512	0.153507	AT3G10770	136	0.19976	0.0958908	AT4G14750	21	0.0880049	0.142868	AT5G11050	2	0.349357	0.119657
AT1G10490	86	0.107804	0.101585	AT1G10490	86	0.107804	0.101585	AT2G21080	10	0.170719	0.11194	AT3G10780	8	0.610507	0.0940479	AT4G14760	66	0.373265	0.11028	AT5G11060	57	0.072715	0.147748
AT1G10500	154	0.117287	0.171294	AT1G10500	154	0.117287	0.171294	AT2G21090	7	0.206124	0.103362	AT3G10800	30	0.130395	0.149606	AT4G14770	5	0.238256	0.172086	AT5G11070	109	0.0868226	0.254454
AT1G10510	40	0.076554	0.114469	AT1G10510	40	0.076554	0.114469	AT2G21100	4	0.133113	0.145543	AT3G10810	21	0.372095	0.0632881	AT4G14780	6	0.156344	0.157206	AT5G11090	97	0.0963513	0.137189
AT1G10520	4	0.369398	0.0798759	AT1G10520	4	0.369398	0.0798759	AT2G21120	52	0.0354837	0.117612	AT3G10820	3	0.454129	0.147579	AT4G14790	22	0.153631	0.126884	AT5G11100	1	0.0954046	0.1373
AT1G10530	7	0.188078	0.200342	AT1G10530	7	0.188078	0.200342	AT2G21130	57	0.112164	0.157856	AT3G10840	18	0.208093	0.158091	AT4G14815	9	0.260497	0.19317	AT5G11110	13	0.171067	0.118208
AT1G10540	87	0.245172	0.12175	AT1G10540	87	0.245172	0.12175	AT2G21140	50	0.113033	0.208433	AT3G10850	257	0.0801801	0.193451	AT4G14819	52	0.124453	0.0722687	AT5G11140	44	0.246649	0.183816
AT1G10550	10	0.145768	0.102644	AT1G10550	10	0.145768	0.102644	AT2G21150	33	0.0301317	0.123541	AT3G10860	288	0.035687	0.162204	AT4G14820	2	0.333908	0.142339	AT5G11150	66	0.0610423	0.215025
AT1G10560	1	0.307839	0.143407	AT1G10560	1	0.307839	0.143407	AT2G21160	267	0.138895	0.0892852	AT3G10870	8	0.163147	0.124001	AT4G14830	7	0.261691	0.104947	AT5G11170	202	0.00594939	0.169917
AT1G10570	14	0.346339	0.11491	AT1G10570	14	0.346339	0.11491	AT2G21170	422	0.0901508	0.068686	AT3G10880	27	0.293903	0.164805	AT4G14840	9	0.395593	0.164019	AT5G11210	1	0.295939	0.173486
AT1G10580	46	0.114707	0.140719	AT1G10580	46	0.114707	0.140719	AT2G21180	35	0.374368	0.083203	AT3G10890	24	0.240006	0.15995	AT4G14850	12	0.168596	0.151292	AT5G11220	2	0.458193	0.146966
AT1G10585	8	0.301156	0.0832293	AT1G10585	8	0.301156	0.0832293	AT2G21185	52	0.0269922	0.182214	AT3G10900	7	0.481539	0.16953	AT4G14870	105	0.530226	0.149133	AT5G11240	25	0.144914	0.126782
AT1G10586	40	0.362881	0.106418	AT1G10586	40	0.362881	0.106418	AT2G21190	57	0.239327	0.0638885	AT3G10910	22	0.147735	0.122906	AT4G14880	701	0.0183419	0.149991	AT5G11260	29	0.122265	0.0938004
AT1G10588	49	0.779539	0.0456132	AT1G10588	49	0.779539	0.0456132	AT2G21195	45	0.319988	0.186577	AT3G10915	53	0.114714	0.136273	AT4G14890	151	0.171503	0.228496	AT5G11270	49	0.284991	0.141204
AT1G10590	155	0.212402	0.131121	AT1G10590	155	0.212402	0.131121	AT2G21200	3	0.28029	0.131886	AT3G10920	230	0.182217	0.125691	AT4G14900	59	0.185775	0.168926	AT5G11280	65	0.115145	0.138352
AT1G10600	19	0.0852461	0.0931095	AT1G10600	19	0.0852461	0.0931095	AT2G21210	40	0.455088	0.0843948	AT3G10940	59	0.113118	0.160955	AT4G14905	11	0.869434	0.23663	AT5G11300	6	0.226822	0.0955341
AT1G10610	9	0.41171	0.094721	AT1G10610	9	0.41171	0.094721	AT2G21220	15	0.318831	0.0820069	AT3G10960	19	0.115859	0.124012	AT4G14910	35	0.183975	0.21837	AT5G11310	7	0.200525	0.153309
AT1G10630	116	0.0160125	0.152415	AT1G10630	116	0.0160125	0.152415	AT2G21230	52	0.177977	0.174113	AT3G10970	106	0.0800426	0.114628	AT4G14920	16	0.437864	0.168553	AT5G11320	2	0.138649	0.135698
AT1G10640	81	0.178843	0.133308	AT1G10640	81	0.178843	0.133308	AT2G21240	62	0.104077	0.233449	AT3G10980	32	0.0909321	0.155625	AT4G14930	72	0.157699	0.146406	AT5G11330	50	0.217137	0.14961
AT1G10650	32	0.148553	0.140613	AT1G10650	32	0.148553	0.140613	AT2G21250	103	0.0860569	0.146632	AT3G10985	173	0.0940539	0.0947602	AT4G14940	5	0.157637	0.164449	AT5G11340	36	0.137787	0.118568
AT1G10657	43	0.0982296	0.173452	AT1G10657	43	0.0982296	0.173452	AT2G21260	12	0.174413	0.167855	AT3G11000	26	0.458827	0.0917722	AT4G14950	51	0.0446613	0.175628	AT5G11350	10	0.260238	0.134916
AT1G10660	42	0.212453	0.114656	AT1G10660	42	0.212453	0.114656	AT2G21270	56	0.0985646	0.122778	AT3G11020	9	0.533522	0.20691	AT4G14965	33	0.207978	0.141767	AT5G11360	4	0.79487	0.102857
AT1G10670	331	0.0527161	0.134827	AT1G10670	331	0.0527161	0.134827	AT2G21280	45	0.163972	0.0985934	AT3G11030	10	0.0938063	0.179004	AT4G14970	35	0.236254	0.126653	AT5G11380	15	0.113211	0.119413
AT1G10690	2	0.239253	0.180314	AT1G10690	2	0.239253	0.180314	AT2G21290	79	0.252369	0.122245	AT3G11040	5	0.379879	0.184967	AT4G14990	33	0.0958416	0.198117	AT5G11420	158	0.0482576	0.164486
AT1G10700	31	0.107435	0.113094	AT1G10700	31	0.107435	0.113094	AT2G21300	32	0.108	0.12019	AT3G11050	20	0.0765658	0.115219	AT4G15000	941	0.034457	0.174549	AT5G11430	23	0.43481	0.0971568
AT1G10710	51	0.960541	0.0770966	AT1G10710	51	0.960541	0.0770966	AT2G21320	10	0.145754	0.165209	AT3G11060	22	1.06791	0.131341	AT4G15010	26	0.11978	0.142599	AT5G11440	36	0.148096	0.0987562
AT1G10717	2	0.973921	0.14319	AT1G10717	2	0.973921	0.14319	AT2G21330	1515	0.0774472	0.0900007	AT3G11070	23	0.191826	0.147945	AT4G15030	23	0.182923	0.119158	AT5G11450	89	0.138711	0.157849
AT1G10720	46	0.27968	0.145979	AT1G10720	46	0.27968	0.145979	AT2G21340	49	0.225881	0.10261	AT3G11090	18	0.130844	0.0419006	AT4G15040	2	0.325629	0.174653	AT5G11460	6	0.776041	0.0801182
AT1G10730	2	0.272813	0.100846	AT1G10730	2	0.272813	0.100846	AT2G21350	7	0.392657	0.198323	AT3G11100	26	0.0372665	0.137808	AT4G15053	26	0.885117	0.0971465	AT5G11470	8	0.479555	0.151171
AT1G10740	70	0.12963	0.100528	AT1G10740	70	0.12963	0.100528	AT2G21370	29	0.179214	0.189635	AT3G11110	2	0.368477	0.16652	AT4G15080	24	0.0996391	0.181578	AT5G11480	83	0.128737	0.140795
AT1G10745	28	0.696022	0.0503171	AT1G10745	28	0.696022	0.0503171	AT2G21380	27	0.245637	0.0831481	AT3G11130	123	0.0169262	0.117881	AT4G15093	17	0.190114	0.138042	AT5G11490	43	0.0835954	0.123982
AT1G10750	4	0.111659	0.0969169	AT1G10750	4	0.111659	0.0969169	AT2G21385	95	0.229632	0.257817	AT3G11150	5	0.386313	0.119943	AT4G15110	37	0.19602	0.119326	AT5G11510	22	0.270342	0.100245
AT1G10760	102	0.183054	0.0766325	AT1G10760	102	0.183054	0.0766325	AT2G21390	105	0.0680781	0.120896	AT3G11170	270	0.0849293	0.129753	AT4G15120	8	0.877282	0.108195	AT5G11520	136	0.0621079	0.161563
AT1G10770	28	0.202112	0.10717	AT1G10770	28	0.202112	0.10717	AT2G21400	6	0.380629	0.157275	AT3G11180	15	0.278928	0.16783	AT4G15130	22	0.124014	0.241526	AT5G11530	18	0.269901	0.135365
AT1G10780	4	0.280815	0.117566	AT1G10780	4	0.280815	0.117566	AT2G21410	80	0.145617	0.0892961	AT3G11200	146	0.0874509	0.06234	AT4G15140	23	0.264141	0.169462	AT5G11540	3	0.178647	0.17763
AT1G10800	2	0.139631	0.235152	AT1G10800	2	0.139631	0.235152	AT2G21430	16	0.121872	0.159317	AT3G11210	37	0.303653	0.0699779	AT4G15160	69	0.286884	0.127472	AT5G11550	39	0.0572109	0.247988
AT1G10810	4	0.209112	0.132712	AT1G10810	4	0.209112	0.132712	AT2G21440	23	0.28929	0.134563	AT3G11220	17	0.13083	0.138466	AT4G15180	22	0.28008	0.0943415	AT5G11560	51	0.16441	0.0939959
AT1G10820	13	0.204953	0.107823	AT1G10820	13	0.204953	0.107823	AT2G21450	6	0.204322	0.11257	AT3G11230	27	0.0377294	0.179276	AT4G15200	3	0.151924	0.187526	AT5G11580	54	0.233236	0.10952
AT1G10830	50	0.133168	0.086386	AT1G10830	50	0.133168	0.086386	AT2G21465	27	0.618051	0.185355	AT3G11240	15	0.392614	0.120528	AT4G15210	148	0.0802352	0.160634	AT5G11590	1	0.100356	0.204899
AT1G10840	147	0.0294232	0.124959	AT1G10840	147	0.0294232	0.124959	AT2G21470	15	0.22362	0.103018	AT3G11250	98	0.0158449	0.175488	AT4G15236	1	0.245718	0.1206	AT5G11600	13	0.333732	0.120417
AT1G10850	106	0.0968391	0.142992	AT1G10850	106	0.0968391	0.142992	AT2G21480	1	0.0723528	0.171552	AT3G11260	4	0.0774402	0.163299	AT4G15240	16	0.0794237	0.195406	AT5G11610	10	0.335244	0.154535
AT1G10865	72	0.120536	0.166255	AT1G10865	72	0.120536	0.166255	AT2G21500	23	0.311203	0.131468	AT3G11270	27	0.118448	0.147564	AT4G15248	56	0.64852	0.0974137	AT5G11620	3	0.297304	0.130961
AT1G10870	20	0.105209	0.149586	AT1G10870	20	0.105209	0.149586	AT2G21510	6	0.106408	0.123252	AT3G11280	78	0.156252	0.196899	AT4G15250	4	0.234128	0.179781	AT5G11630	15	0.41719	0.0753553
AT1G10880	5	0.304665	0.132992	AT1G10880	5	0.304665	0.132992	AT2G21520	161	0.127391	0.215842	AT3G11320	33	0.0144954	0.103951	AT4G15290	9	0.331098	0.181932	AT5G11640	27	0.212965	0.0631481
AT1G10890	56	0.188584	0.132541	AT1G10890	56	0.188584	0.132541	AT2G21530	57	0.276101	0.148145	AT3G11330	30	0.0647227	0.156558	AT4G15396	4	0.241957	0.176382	AT5G11650	26	0.101364	0.103735
AT1G10900	22	0.0899518	0.13935	AT1G10900	22	0.0899518	0.13935	AT2G21540	48	0.0674945	0.164188	AT3G11340	33	0.2043	0.12031	AT4G15400	6	0.392505	0.160933	AT5G11670	433	0.104764	0.125599
AT1G10910	14	0.23013	0.104947	AT1G10910	14	0.23013	0.104947	AT2G21560	17	0.445733	0.143707	AT3G11397	21	0.157774	0.0994591	AT4G15415	57	0.0357529	0.217215	AT5G11680	70	0.0827247	0.159859
AT1G10930	4	0.223442	0.0906008	AT1G10930	4	0.223442	0.0906008	AT2G21590	13	0.193245	0.115138	AT3G11400	227	0.052553	0.232313	AT4G15417	10	0.35667	0.133756	AT5G11690	32	0.730545	0.216761
AT1G10940	108	0.0501604	0.104697	AT1G10940	108	0.0501604	0.104697	AT2G21600	63	0.0863406	0.191658	AT3G11405	58	0.778498	0.127497	AT4G15430	9	0.0502364	0.147085	AT5G11700	25	0.101319	0.071452
AT1G10950	189	0.0475368	0.0821882	AT1G10950	189	0.0475368	0.0821882	AT2G21620	126	0.0485634	0.154151	AT3G11420	41	0.154272	0.16659	AT4G15440	33	0.272117	0.148967	AT5G11710	57	0.229644	0.114019
AT1G10960	243	0.100823	0.169237	AT1G10960	243	0.100823	0.169237	AT2G21630	13	0.15576	0.142727	AT3G11430	7	0.123157	0.140395	AT4G15450	12	0.111821	0.18308	AT5G11720	30	0.144866	0.132041
AT1G10970	11	0.134888	0.154062	AT1G10970	11	0.134888	0.154062	AT2G21640	7	0.497481	0.111083	AT3G11440	9	0.394312	0.0848013	AT4G15460	1	0.362623	0.230671	AT5G11730	26	0.156839	0.164457
AT1G10980	56	0.541138	0.204484	AT1G10980	56	0.541138	0.204484	AT2G21650	18	0.074397	0.120325	AT3G11450	56	0.152392	0.120387	AT4G15470	168	0.0766667	0.123219	AT5G11750	18	0.129716	0.135072
AT1G11000	20	0.0488659	0.113029	AT1G11000	20	0.0488659	0.113029	AT2G21660	1525	0.532328	0.114006	AT3G11470	16	0.325617	0.19397	AT4G15475	40	0.147424	0.160451	AT5G11760	32	1.10902	0.189745
AT1G11020	19	0.0685391	0.130258	AT1G11020	19	0.0685391	0.130258	AT2G21710	32	0.116448	0.170751	AT3G11480	18	0.324772	0.128208	AT4G15480	26	0.154267	0.208309	AT5G11780	3	0.472228	0.113791
AT1G11050	26	0.124947	0.142262	AT1G11050	26	0.124947	0.142262	AT2G21750	26	0.188983	0.260791	AT3G11490	9	0.113123	0.132275	AT4G15490	57	0.248534	0.135681	AT5G11790	50	0.0381433	0.166992
AT1G11060	23	0.317093	0.0724035	AT1G11060	23	0.317093	0.0724035	AT2G21770	2	0.149666	0.154215	AT3G11510	557	0.0653861	0.134768	AT4G15500	9	0.267552	0.212484	AT5G11800	14	0.120901	0.0796399
AT1G11070	3	0.354645	0.269786	AT1G11070	3	0.354645	0.269786	AT2G21790	45	0.0663525	0.153224	AT3G11520	11	0.20836	0.249271	AT4G15510	25	0.233773	0.133519	AT5G11810	28	0.242285	0.148803
AT1G11080	13	0.185863	0.0888712	AT1G11080	13	0.185863	0.0888712	AT2G21800	8	0.390124	0.201326	AT3G11530	45	0.0251183	0.16561	AT4G15520	23	0.0678017	0.15749	AT5G11830	11	0.226227	0.129185
AT1G11090	17	0.126944	0.0963667	AT1G11090	17	0.126944	0.0963667	AT2G21820	11	0.219275	0.0694091	AT3G11540	26	0.0719833	0.0820587	AT4G15530	103	0.0787095	0.140524	AT5G11840	31	0.140874	0.168803
AT1G11100	5	0.423423	0.111276	AT1G11100	5	0.423423	0.111276	AT2G21830	14	0.375811	0.0849393	AT3G11550	11	0.0553684	0.206307	AT4G15540	23	0.196111	0.130901	AT5G11850	29	0.203373	0.085172
AT1G11110	7	0.789428	0.11508	AT1G11110	7	0.789428	0.11508	AT2G21840	15	0.596801	0.154241	AT3G11560	104	0.201426	0.111787	AT4G15545	300	0.0866509	0.190315	AT5G11860	55	0.030145	0.148263
AT1G11112	18	0.311994	0.0884197	AT1G11112	18	0.311994	0.0884197	AT2G21850	6	0.448229	0.229353	AT3G11580	12	0.240281	0.0772988	AT4G15550	126	0.179668	0.158873	AT5G11870	1	0.309561	0.107465
AT1G11125	4	0.41812	0.150025	AT1G11125	4	0.41812	0.150025	AT2G21860	35	0.240463	0.196324	AT3G11590	55	0.136406	0.0828347	AT4G15560	275	0.0461177	0.147146	AT5G11880	56	0.0522221	0.155079
AT1G11130	27	0.0995865	0.0997484	AT1G11130	27	0.0995865	0.0997484	AT2G21870	233	0.0460444	0.116562	AT3G11591	48	0.315027	0.0739001	AT4G15563	2	0.426736	0.141206	AT5G11890	43	0.151935	0.147452
AT1G11160	5	0.306573	0.103856	AT1G11160	5	0.306573	0.103856	AT2G21880	15	0.317593	0.0792112	AT3G11600	74	0.147168	0.109306	AT4G15610	84	0.182205	0.124292	AT5G11900	31	0.0202251	0.112556
AT1G11170	16	0.227426	0.109493	AT1G11170	16	0.227426	0.109493	AT2G21900	1	0.256756	0.149899	AT3G11620	21	0.228262	0.107243	AT4G15620	40	0.199788	0.133213	AT5G11910	16	0.181243	0.15523
AT1G11180	5	0.107158	0.15941	AT1G11180	5	0.107158	0.15941	AT2G21930	34	0.526271	0.198492	AT3G11630	490	0.0887739	0.100849	AT4G15630	81	0.249746	0.135978	AT5G11920	13	0.361133	0.108882
AT1G11190	42	0.0693139	0.0878458	AT1G11190	42	0.0693139	0.0878458	AT2G21940	23	0.271483	0.166884	AT3G11640	41	0.47503	0.127041	AT4G15640	21	0.211467	0.105689	AT5G11930	1	0.452732	0.0541311
AT1G11200	30	0.10866	0.176904	AT1G11200	30	0.10866	0.176904	AT2G21950	60	0.157403	0.134322	AT3G11650	29	0.309209	0.122551	AT4G15660	5	0.164287	0.141491	AT5G11940	4	0.325933	0.112988
AT1G11210	51	0.208274	0.171473	AT1G11210	51	0.208274	0.171473	AT2G21960	95	0.0907256	0.110589	AT3G11660	107	0.369488	0.151727	AT4G15670	3	0.102626	0.177238	AT5G11950	34	0.104656	0.0590484
AT1G11220	6	0.379648	0.179434	AT1G11220	6	0.379648	0.179434	AT2G21990	23	0.136362	0.142916	AT3G11670	36	0.0866249	0.147475	AT4G15690	10	0.0368847	0.241084	AT5G11960	45	0.0463153	0.115953
AT1G11230	25	0.581371	0.239296	AT1G11230	25	0.581371	0.239296	AT2G22000	13	0.362254	0.110517	AT3G11680	23	0.303289	0.131856	AT4G15700	9	0.0933059	0.138237	AT5G11970	47	0.238003	0.132017
AT1G11240	62	0.286251	0.118975	AT1G11240	62	0.286251	0.118975	AT2G22010	23	0.119406	0.0992157	AT3G11690	62	0.0575881	0.159914	AT4G15715	22	0.923182	0.114955	AT5G11980	52	0.095123	0.091026
AT1G11260	582	0.019537	0.133365	AT1G11260	582	0.019537	0.133365	AT2G22040	1	0.651915	0.109433	AT3G11700	115	0.058626	0.187089	AT4G15720	4	0.224261	0.171118	AT5G11990	9	0.56136	0.0831739
AT1G11270	18	0.597471	0.131318	AT1G11270	18	0.597471	0.131318	AT2G22070	3	0.102607	0.156642	AT3G11710	122	0.251484	0.140612	AT4G15730	5	0.758727	0.071308	AT5G12000	2	0.150225	0.105821
AT1G11280	14	0.239178	0.126733	AT1G11280	14	0.239178	0.126733	AT2G22080	126	1.22234	0.210481	AT3G11720	7	0.319975	0.148725	AT4G15735	1	0.973437	0.0560754	AT5G12030	39	0.17998	0.203463
AT1G11290	2	0.168603	0.160591	AT1G11290	2	0.168603	0.160591	AT2G22090	36	0.176453	0.20981	AT3G11730	47	0.0432123	0.105707	AT4G15740	4	0.32265	0.179274	AT5G12040	61	0.119866	0.11873
AT1G11300	3	0.129186	0.124971	AT1G11300	3	0.129186	0.124971	AT2G22120	37	0.0148787	0.0958887	AT3G11745	14	0.640316	0.193327	AT4G15750	54	2.65201	0.0854575	AT5G12050	35	0.151024	0.171957
AT1G11310	119	0.326809	0.0692115	AT1G11310	119	0.326809	0.0692115	AT2G22125	148	0.0433026	0.0761815	AT3G11760	21	0.111915	0.158138	AT4G15760	136	0.153636	0.190679	AT5G12080	52	0.20303	0.148951
AT1G11320	11	0.33811	0.11233	AT1G11320	11	0.33811	0.11233	AT2G22140	21	0.337289	0.109192	AT3G11770	24	0.141315	0.120533	AT4G15765	33	0.325378	0.186512	AT5G12100	8	0.193238	0.148267
AT1G11330	20	0.110937	0.129296	AT1G11330	20	0.110937	0.129296	AT2G22170	144	0.148862	0.068499	AT3G11780	86	0.229546	0.181629	AT4G15770	41	0.0116104	0.190203	AT5G12110	28	0.102702	0.190405
AT1G11340	1	0.333485	0.129881	AT1G11340	1	0.333485	0.129881	AT2G22180	14	0.305446	0.0771116	AT3G11800	68	0.324346	0.0916203	AT4G15780	59	0.0423284	0.145568	AT5G12120	48	0.191894	0.126178
AT1G11350	21	0.311166	0.0923314	AT1G11350	21	0.311166	0.0923314	AT2G22190	6	0.222827	0.121591	AT3G11810	53	0.419539	0.128691	AT4G15790	26	0.107892	0.144903	AT5G12130	35	0.129731	0.145461
AT1G11360	69	0.115168	0.147512	AT1G11360	69	0.115168	0.147512	AT2G22200	12	0.567417	0.143172	AT3G11820	73	0.177605	0.124033	AT4G15800	46	0.17642	0.163468	AT5G12140	361	0.14059	0.116539
AT1G11380	13	0.103563	0.172027	AT1G11380	13	0.103563	0.172027	AT2G22230	68	0.0429885	0.190281	AT3G11830	80	0.035568	0.110315	AT4G15810	4	0.565932	0.179113	AT5G12150	167	0.130119	0.0870635
AT1G11390	12	0.115524	0.13303	AT1G11390	12	0.115524	0.13303	AT2G22240	119	0.0360959	0.187768	AT3G11840	18	0.33412	0.129707	AT4G15820	10	0.346984	0.213661	AT5G12170	26	0.30731	0.0877539
AT1G11400	25	0.281277	0.119724	AT1G11400	25	0.281277	0.119724	AT2G22250	34	0.0507463	0.16837	AT3G11850	41	0.314222	0.153169	AT4G15830	36	0.196301	0.137283	AT5G12180	3	0.0164838	0.147749
AT1G11410	26	0.182186	0.134552	AT1G11410	26	0.182186	0.134552	AT2G22260	9	0.240947	0.181564	AT3G11890	34	0.68723	0.133526	AT4G15840	13	0.0876867	0.165845	AT5G12200	62	0.10101	0.12568
AT1G11420	1	0.664352	0.199267	AT1G11420	1	0.664352	0.199267	AT2G22270	40	0.306649	0.144802	AT3G11900	29	0.114751	0.125855	AT4G15850	5	0.0944345	0.119893	AT5G12210	53	0.145414	0.0804942
AT1G11430	151	0.104187	0.171015	AT1G11430	151	0.104187	0.171015	AT2G22300	48	0.175392	0.0824871	AT3G11910	90	0.0494634	0.128524	AT4G15880	48	0.123678	0.199857	AT5G12220	11	0.279168	0.109656
AT1G11440	20	0.311912	0.126558	AT1G11440	20	0.311912	0.126558	AT2G22330	88	0.202796	0.0988159	AT3G11930	293	0.180063	0.152548	AT4G15890	3	0.239289	0.09187	AT5G12230	28	0.142895	0.104707
AT1G11480	64	0.53722	0.0970163	AT1G11480	64	0.53722	0.0970163	AT2G22360	28	0.167588	0.135108	AT3G11945	86	0.394712	0.124887	AT4G15900	47	0.0887272	0.122843	AT5G12240	53	0.258371	0.116378
AT1G11490	2	0.228024	0.215911	AT1G11490	2	0.228024	0.215911	AT2G22370	21	0.0690514	0.199416	AT3G11950	9	0.13142	0.165864	AT4G15910	151	0.186956	0.100581	AT5G12260	9	0.371154	0.0831718
AT1G11500	2	0.444538	0.0797151	AT1G11500	2	0.444538	0.0797151	AT2G22400	20	0.136015	0.125616	AT3G11960	26	0.203132	0.0980134	AT4G15920	27	0.128926	0.14911	AT5G12270	20	0.329757	0.11618
AT1G11510	3	0.873166	0.192149	AT1G11510	3	0.873166	0.192149	AT2G22410	5	0.195999	0.18662	AT3G11964	10	0.298634	0.0955957	AT4G15930	79	0.0587817	0.181461	AT5G12280	53	0.645533	0.104273
AT1G11530	54	0.140595	0.136221	AT1G11530	54	0.140595	0.136221	AT2G22420	32	0.101796	0.120506	AT3G12000	15	0.306949	0.229236	AT4G15940	82	0.146416	0.160685	AT5G12290	29	0.0675379	0.127427
AT1G11540	11	0.38216	0.148749	AT1G11540	11	0.38216	0.148749	AT2G22425	193	0.102889	0.152167	AT3G12010	40	0.234568	0.0906719	AT4G15950	48	0.288266	0.163353	AT5G12300	2	0.118075	0.118014
AT1G11545	87	0.0569865	0.176198	AT1G11545	87	0.0569865	0.176198	AT2G22430	275	0.0924266	0.18969	AT3G12020	13	0.204458	0.111095	AT4G15960	2	0.395523	0.212159	AT5G12310	90	0.154918	0.100924
AT1G11572	30	0.300339	0.140575	AT1G11572	30	0.300339	0.140575	AT2G22450	26	0.156188	0.117303	AT3G12030	27	0.0252967	0.183022	AT4G16008	18	0.927364	0.0825502	AT5G12320	32	0.202477	0.138773
AT1G11580	93	0.097313	0.176043	AT1G11580	93	0.097313	0.176043	AT2G22460	41	0.0534759	0.170781	AT3G12040	10	0.226972	0.0836203	AT4G16060	17	0.209748	0.186528	AT5G12340	22	0.172636	0.12789
AT1G11600	25	0.0746878	0.156216	AT1G11600	25	0.0746878	0.156216	AT2G22470	60	0.146742	0.127798	AT3G12050	81	0.113894	0.0925279	AT4G16070	24	0.120219	0.102778	AT5G12350	34	0.0513071	0.0965122
AT1G11630	12	0.195576	0.143821	AT1G11630	12	0.195576	0.143821	AT2G22475	37	0.184751	0.188693	AT3G12060	1	0.284977	0.104729	AT4G16080	14	0.39875	0.186722	AT5G12360	55	0.254626	0.209568
AT1G11650	313	0.0877654	0.150361	AT1G11650	313	0.0877654	0.150361	AT2G22480	56	0.100917	0.18519	AT3G12070	10	0.356155	0.105823	AT4G16100	37	0.24138	0.152415	AT5G12370	488	0.0606128	0.0722538
AT1G11655	3	0.381669	0.131902	AT1G11655	3	0.381669	0.131902	AT2G22490	22	0.227588	0.133093	AT3G12080	60	0.0747269	0.11782	AT4G16110	21	0.175147	0.19431	AT5G12380	8	0.231854	0.084749
AT1G11660	18	0.111641	0.105107	AT1G11660	18	0.111641	0.105107	AT2G22500	131	0.185389	0.149806	AT3G12090	11	0.0639447	0.119882	AT4G16120	36	0.101278	0.178435	AT5G12390	36	0.161805	0.129777
AT1G11670	23	0.036336	0.122728	AT1G11670	23	0.036336	0.122728	AT2G22510	13	0.0422482	0.0928361	AT3G12100	24	0.138866	0.128083	AT4G16130	35	0.11024	0.0969357	AT5G12400	23	0.400214	0.108576
AT1G11680	189	0.0446781	0.194231	AT1G11680	189	0.0446781	0.194231	AT2G22530	2	0.222411	0.127649	AT3G12110	52	0.0241771	0.0971447	AT4G16140	20	0.301138	0.0885358	AT5G12410	26	0.127065	0.123541
AT1G11700	49	0.117585	0.138399	AT1G11700	49	0.117585	0.138399	AT2G22540	61	0.127383	0.0899006	AT3G12120	1876	0.0589098	0.0823652	AT4G16141	34	0.208037	0.160024	AT5G12420	47	0.1191	0.127188
AT1G11710	5	0.314375	0.128928	AT1G11710	5	0.314375	0.128928	AT2G22560	1	0.172669	0.113862	AT3G12130	65	0.475565	0.0731583	AT4G16143	128	0.0391976	0.140482	AT5G12430	8	0.313867	0.0959427
AT1G11720	25	0.206147	0.0918545	AT1G11720	25	0.206147	0.0918545	AT2G22570	20	0.161572	0.131516	AT3G12140	50	0.268256	0.180145	AT4G16144	16	0.0851916	0.127185	AT5G12440	46	0.249045	0.136923
AT1G11730	2	0.267773	0.107103	AT1G11730	2	0.267773	0.107103	AT2G22590	7	0.36456	0.177782	AT3G12145	817	0.197796	0.155078	AT4G16146	32	0.280777	0.161164	AT5G12450	7	1.0642	0.0526552
AT1G11740	6	0.291805	0.133329	AT1G11740	6	0.291805	0.133329	AT2G22620	17	0.307493	0.104187	AT3G12150	39	0.150578	0.0810897	AT4G16150	44	0.108155	0.124381	AT5G12470	81	0.115978	0.102947
AT1G11750	79	0.0685613	0.121176	AT1G11750	79	0.0685613	0.121176	AT2G22630	9	0.326788	0.161659	AT3G12170	6	0.113361	0.159441	AT4G16155	79	0.108621	0.118973	AT5G12480	59	0.0782003	0.106402
AT1G11755	21	0.177099	0.153322	AT1G11755	21	0.177099	0.153322	AT2G22650	25	0.410287	0.0834293	AT3G12180	46	0.262406	0.0746845	AT4G16160	14	0.0710454	0.14798	AT5G12840	23	0.065145	0.195321
AT1G11770	3	0.0856751	0.20831	AT1G11770	3	0.0856751	0.20831	AT2G22660	129	0.304648	0.153756	AT3G12200	36	0.251531	0.132055	AT4G16180	40	0.0992719	0.113138	AT5G12850	55	0.0804827	0.168863
AT1G11780	17	0.23051	0.131019	AT1G11780	17	0.23051	0.131019	AT2G22670	696	0.109936	0.176789	AT3G12210	40	0.223185	0.11451	AT4G16190	553	0.0722459	0.160042	AT5G12860	226	0.0974915	0.116651
AT1G11790	17	0.121645	0.0934575	AT1G11790	17	0.121645	0.0934575	AT2G22690	12	0.329643	0.192853	AT3G12250	37	0.170749	0.111189	AT4G16195	1	0.517798	0.159126	AT5G12870	9	0.106419	0.159707
AT1G11800	20	0.198275	0.118468	AT1G11800	20	0.198275	0.118468	AT2G22730	3	0.262874	0.167477	AT3G12260	170	0.0170211	0.178621	AT4G16210	31	0.0707594	0.149492	AT5G12890	16	0.173601	0.139322
AT1G11810	11	0.827423	0.215265	AT1G11810	11	0.827423	0.215265	AT2G22740	10	0.345519	0.251887	AT3G12270	17	0.371795	0.109558	AT4G16230	1	0.240115	0.22305	AT5G12900	10	0.0957005	0.119332
AT1G11820	39	0.16489	0.262451	AT1G11820	39	0.16489	0.262451	AT2G22750	6	0.444494	0.109532	AT3G12280	36	0.164251	0.0835575	AT4G16250	5	0.203391	0.12588	AT5G12920	1	0.312762	0.153815
AT1G11840	498	0.142017	0.0845009	AT1G11840	498	0.142017	0.0845009	AT2G22760	4	0.314304	0.196526	AT3G12290	193	0.0476378	0.129647	AT4G16260	120	0.110747	0.169107	AT5G12930	27	0.34446	0.151375
AT1G11850	310	0.770988	0.0409241	AT1G11850	310	0.770988	0.0409241	AT2G22770	18	0.20071	0.151442	AT3G12300	18	0.0136332	0.164626	AT4G16270	12	0.12749	0.151126	AT5G12940	72	0.154845	0.246048
AT1G11860	694	0.0517812	0.109572	AT1G11860	694	0.0517812	0.109572	AT2G22780	98	0.0862468	0.117055	AT3G12320	37	0.214875	0.101589	AT4G16280	20	0.28037	0.142795	AT5G12950	77	0.229589	0.120623
AT1G11870	15	0.0821931	0.248271	AT1G11870	15	0.0821931	0.248271	AT2G22790	19	0.40807	0.160194	AT3G12340	47	0.513461	0.161014	AT4G16310	43	0.225265	0.088322	AT5G12960	9	0.320586	0.0928494
AT1G11880	8	0.228682	0.166799	AT1G11880	8	0.228682	0.166799	AT2G22795	113	0.497866	0.274933	AT3G12350	68	0.279343	0.128708	AT4G16330	32	0.299491	0.276352	AT5G12970	5	0.0322834	0.156905
AT1G11890	45	0.0360809	0.113289	AT1G11890	45	0.0360809	0.113289	AT2G22800	14	0.654721	0.0699691	AT3G12380	34	0.156854	0.117582	AT4G16340	29	0.0533952	0.102586	AT5G12980	34	0.121615	0.112848
AT1G11900	4	0.227166	0.163556	AT1G11900	4	0.227166	0.163556	AT2G22830	3	0.256617	0.144152	AT3G12390	117	0.107164	0.121249	AT4G16350	3	0.158982	0.126105	AT5G13000	45	0.216116	0.165182
AT1G11905	22	0.0569904	0.143164	AT1G11905	22	0.0569904	0.143164	AT2G22840	35	0.203462	0.108372	AT3G12400	57	0.0776832	0.177903	AT4G16360	129	0.0153034	0.109931	AT5G13010	64	0.31603	0.135951
AT1G11910	455	0.0816855	0.139345	AT1G11910	455	0.0816855	0.139345	AT2G22850	19	0.434002	0.132219	AT3G12410	4	0.191558	0.259922	AT4G16370	106	0.0544739	0.137797	AT5G13020	31	0.211795	0.0988231
AT1G11915	3	0.0930625	0.168058	AT1G11915	3	0.0930625	0.168058	AT2G22860	23	0.182739	0.143889	AT3G12470	2	0.416281	0.228215	AT4G16390	28	0.177404	0.132609	AT5G13030	86	0.0650424	0.138564
AT1G11920	1	0.134333	0.135997	AT1G11920	1	0.134333	0.135997	AT2G22870	38	0.0753407	0.137336	AT3G12480	131	0.250097	0.133788	AT4G16400	318	0.630487	0.15827	AT5G13050	62	0.237034	0.0985047
AT1G11930	101	0.0927292	0.152869	AT1G11930	101	0.0927292	0.152869	AT2G22880	7	0.089776	0.262513	AT3G12490	194	0.23862	0.157268	AT4G16410	310	0.342961	0.132467	AT5G13060	10	0.259036	0.116332
AT1G11940	10	0.200534	0.0789261	AT1G11940	10	0.200534	0.0789261	AT2G22890	19	0.303419	0.152217	AT3G12500	58	0.121032	0.164803	AT4G16420	51	0.0677855	0.101193	AT5G13070	26	0.0361321	0.144186
AT1G11950	6	0.229494	0.16946	AT1G11950	6	0.229494	0.16946	AT2G22900	36	0.209904	0.129058	AT3G12520	6	0.195842	0.101829	AT4G16430	56	0.0483027	0.22702	AT5G13080	24	0.0541048	0.113124
AT1G11960	16	0.115277	0.134023	AT1G11960	16	0.115277	0.134023	AT2G22905	1	0.416395	0.25853	AT3G12530	4	0.038693	0.11376	AT4G16440	30	0.178695	0.0913855	AT5G13090	50	0.186119	0.193331
AT1G11990	41	0.112763	0.173681	AT1G11990	41	0.112763	0.173681	AT2G22910	20	0.249411	0.0906195	AT3G12550	20	0.287001	0.135552	AT4G16442	50	0.0529468	0.144928	AT5G13100	64	0.109398	0.150999
AT1G12000	210	0.121827	0.102021	AT1G12000	210	0.121827	0.102021	AT2G22920	5	0.489879	0.115344	AT3G12560	36	0.263088	0.134657	AT4G16444	18	0.22876	0.0736764	AT5G13110	25	0.103114	0.128942
AT1G12010	26	0.121687	0.164578	AT1G12010	26	0.121687	0.164578	AT2G22942	2	0.551927	0.137611	AT3G12570	97	0.132056	0.082553	AT4G16447	13	0.142833	0.105094	AT5G13120	97	0.405878	0.113281
AT1G12020	13	0.222896	0.194701	AT1G12020	13	0.222896	0.194701	AT2G22960	5	0.171359	0.264649	AT3G12580	108	0.02564	0.213571	AT4G16450	229	0.0543195	0.0817276	AT5G13130	64	0.348636	0.137737
AT1G12030	1	0.245846	0.116078	AT1G12030	1	0.245846	0.116078	AT2G22970	98	0.403467	0.178802	AT3G12590	16	0.12851	0.0813784	AT4G16460	54	0.489028	0.107064	AT5G13140	153	0.194405	0.15531
AT1G12040	2	0.396847	0.173383	AT1G12040	2	0.396847	0.173383	AT2G22980	42	0.270997	0.131649	AT3G12600	86	0.164754	0.117235	AT4G16470	2	0.165416	0.248088	AT5G13150	2	0.112158	0.214291
AT1G12050	88	0.0995482	0.0975955	AT1G12050	88	0.0995482	0.0975955	AT2G22990	395	0.155578	0.259837	AT3G12610	719	0.157563	0.110186	AT4G16480	26	0.086182	0.154383	AT5G13160	25	0.0299203	0.126606
AT1G12060	5	0.449657	0.224606	AT1G12060	5	0.449657	0.224606	AT2G23000	14	0.160984	0.177262	AT3G12620	38	0.0151098	0.151817	AT4G16490	80	0.0408955	0.208909	AT5G13170	69	0.451378	0.0552671
AT1G12070	5	0.166826	0.115267	AT1G12070	5	0.166826	0.115267	AT2G23010	4	0.327912	0.171366	AT3G12630	146	0.039539	0.146194	AT4G16500	167	0.208887	0.181056	AT5G13180	98	0.0421408	0.120579
AT1G12080	287	0.909048	0.0530085	AT1G12080	287	0.909048	0.0530085	AT2G23030	21	0.167898	0.117436	AT3G12640	41	0.309866	0.129921	AT4G16510	22	0.140045	0.176233	AT5G13190	94	0.0490366	0.0664708
AT1G12090	2218	0.0593972	0.16875	AT1G12090	2218	0.0593972	0.16875	AT2G23060	7	0.108396	0.170593	AT3G12650	46	0.142126	0.132732	AT4G16515	55	0.280263	0.130498	AT5G13200	32	0.136523	0.201978
AT1G12110	203	0.0705305	0.112245	AT1G12110	203	0.0705305	0.112245	AT2G23070	180	0.0381397	0.116241	AT3G12670	31	0.0392871	0.0967995	AT4G16520	146	0.0238034	0.154059	AT5G13210	5	0.25768	0.237415
AT1G12120	46	0.398531	0.122788	AT1G12120	46	0.398531	0.122788	AT2G23080	243	0.0739657	0.253729	AT3G12680	13	0.233125	0.0920835	AT4G16563	16	0.153261	0.157689	AT5G13220	22	0.235159	0.184639
AT1G12140	82	0.108713	0.171564	AT1G12140	82	0.108713	0.171564	AT2G23090	448	0.0336657	0.166169	AT3G12685	11	0.2676	0.0987611	AT4G16566	13	0.220442	0.0848391	AT5G13230	1	0.250766	0.124317
AT1G12150	49	0.124224	0.1385	AT1G12150	49	0.124224	0.1385	AT2G23093	10	0.213347	0.143125	AT3G12690	13	0.0806647	0.152376	AT4G16570	4	0.290574	0.0852706	AT5G13240	40	0.144221	0.0970434
AT1G12160	9	0.252675	0.123097	AT1G12160	9	0.252675	0.123097	AT2G23110	19	0.120821	0.278768	AT3G12700	38	0.315479	0.174922	AT4G16580	38	0.0985825	0.146554	AT5G13250	28	0.281683	0.107186
AT1G12200	19	0.126856	0.1339	AT1G12200	19	0.126856	0.1339	AT2G23120	219	0.244998	0.163816	AT3G12710	83	0.151313	0.114878	AT4G16590	15	0.187337	0.126945	AT5G13260	63	0.176307	0.0873401
AT1G12210	1	0.392884	0.0892865	AT1G12210	1	0.392884	0.0892865	AT2G23130	27	0.766904	0.178359	AT3G12720	4	0.149751	0.126161	AT4G16610	17	0.109185	0.227172	AT5G13270	3	0.162912	0.122247
AT1G12240	118	0.105327	0.167906	AT1G12240	118	0.105327	0.167906	AT2G23140	18	0.121538	0.104921	AT3G12730	10	0.149974	0.145058	AT4G16620	3	0.112501	0.150157	AT5G13280	72	0.109164	0.103345
AT1G12244	64	0.208224	0.122132	AT1G12244	64	0.208224	0.122132	AT2G23148	14	0.318222	0.229659	AT3G12740	107	0.3451	0.0811769	AT4G16630	46	0.224674	0.0932101	AT5G13290	41	0.106125	0.153631
AT1G12250	38	0.112037	0.149986	AT1G12250	38	0.112037	0.149986	AT2G23150	18	0.0518308	0.153772	AT3G12750	52	0.137844	0.132809	AT4G16640	6	0.149603	0.162376	AT5G13300	31	0.0551627	0.14686
AT1G12260	5	0.087503	0.0671184	AT1G12260	5	0.087503	0.0671184	AT2G23160	5	0.672258	0.160175	AT3G12760	105	0.113906	0.105853	AT4G16650	51	0.0975165	0.0762729	AT5G13310	32	0.344817	0.179787
AT1G12290	8	0.235182	0.191163	AT1G12290	8	0.235182	0.191163	AT2G23170	39	0.154007	0.121274	AT3G12770	2	0.170521	0.128687	AT4G16660	86	0.0912282	0.125768	AT5G13330	18	0.116574	0.234246
AT1G12320	11	0.268136	0.106105	AT1G12320	11	0.268136	0.106105	AT2G23180	19	0.172832	0.140875	AT3G12780	852	0.0682035	0.104474	AT4G16670	25	0.346945	0.102284	AT5G13340	29	0.128587	0.102799
AT1G12330	98	0.0381759	0.165168	AT1G12330	98	0.0381759	0.165168	AT2G23190	1	0.243663	0.191983	AT3G12800	131	0.0745651	0.182237	AT4G16690	30	0.327424	0.112733	AT5G13360	15	0.180595	0.164651
AT1G12350	25	0.146918	0.131934	AT1G12350	25	0.146918	0.131934	AT2G23200	14	0.324596	0.169101	AT3G12810	17	0.177002	0.101172	AT4G16695	27	0.0540067	0.148748	AT5G13390	60	0.087176	0.0817547
AT1G12360	71	0.0382106	0.0850738	AT1G12360	71	0.0382106	0.0850738	AT2G23220	1	0.277762	0.134133	AT3G12820	7	0.440675	0.091147	AT4G16700	2	0.241207	0.148386	AT5G13400	58	0.0661456	0.108872
AT1G12370	30	0.198033	0.120325	AT1G12370	30	0.198033	0.120325	AT2G23240	2	0.109232	0.102386	AT3G12830	13	0.0932164	0.154526	AT4G16710	24	0.0991455	0.155435	AT5G13410	42	0.111769	0.121045
AT1G12380	58	0.0521806	0.146176	AT1G12380	58	0.0521806	0.146176	AT2G23260	4	0.293082	0.131791	AT3G12860	9	0.166932	0.139451	AT4G16720	642	0.042837	0.0992956	AT5G13420	155	0.055467	0.109446
AT1G12390	17	0.155533	0.0651828	AT1G12390	17	0.155533	0.0651828	AT2G23270	8	0.153684	0.264844	AT3G12870	4	0.040525	0.211596	AT4G16730	1	0.517387	0.0761316	AT5G13430	165	0.126213	0.146136
AT1G12400	14	0.0453762	0.135511	AT1G12400	14	0.0453762	0.135511	AT2G23290	49	0.195642	0.176491	AT3G12890	4	0.0734976	0.137445	AT4G16740	26	0.49167	0.140886	AT5G13440	222	0.0669337	0.147601
AT1G12410	155	0.0352723	0.141319	AT1G12410	155	0.0352723	0.141319	AT2G23300	5	0.0972635	0.174045	AT3G12910	4	0.160377	0.150024	AT4G16745	22	0.280892	0.200034	AT5G13450	299	0.161204	0.0791618
AT1G12420	14	0.105386	0.121084	AT1G12420	14	0.105386	0.121084	AT2G23310	78	0.146155	0.190248	AT3G12915	3	0.0812331	0.127855	AT4G16750	10	0.122874	0.114346	AT5G13460	12	0.133324	0.118691
AT1G12430	11	0.0670724	0.191811	AT1G12430	11	0.0670724	0.191811	AT2G23320	114	0.194531	0.122597	AT3G12920	25	0.144617	0.156694	AT4G16760	160	0.0721367	0.130607	AT5G13470	11	0.39381	0.123415
AT1G12440	194	0.185512	0.139474	AT1G12440	194	0.185512	0.139474	AT2G23348	2	0.856106	0.220419	AT3G12930	95	0.159184	0.165727	AT4G16765	24	0.091566	0.135226	AT5G13480	10	0.235611	0.086525
AT1G12450	37	0.109294	0.144534	AT1G12450	37	0.109294	0.144534	AT2G23350	343	0.0875844	0.214598	AT3G12940	19	0.111166	0.123939	AT4G16770	39	0.332571	0.0921327	AT5G13490	81	0.14044	0.151314
AT1G12460	25	0.210844	0.150475	AT1G12460	25	0.210844	0.150475	AT2G23360	5	0.215479	0.152246	AT3G12950	32	0.123807	0.113735	AT4G16790	11	0.218349	0.175466	AT5G13500	43	0.0398433	0.149756
AT1G12470	19	0.15081	0.117922	AT1G12470	19	0.15081	0.117922	AT2G23370	35	0.234119	0.143423	AT3G12960	1	0.114037	0.198355	AT4G16800	27	0.0640557	0.176139	AT5G13510	133	0.0210825	0.190738
AT1G12480	11	0.132285	0.0806949	AT1G12480	11	0.132285	0.0806949	AT2G23380	20	0.203139	0.116442	AT3G12970	9	0.151579	0.146509	AT4G16807	4	0.632267	0.129773	AT5G13520	62	0.0706683	0.124464
AT1G12500	75	0.0267779	0.147416	AT1G12500	75	0.0267779	0.147416	AT2G23390	24	0.182035	0.157469	AT3G12977	13	0.419071	0.131898	AT4G16830	129	0.304177	0.0818424	AT5G13550	18	0.0936227	0.0904492
AT1G12520	157	0.231227	0.144437	AT1G12520	157	0.231227	0.144437	AT2G23410	5	0.295831	0.163129	AT3G12980	24	0.32579	0.0925358	AT4G16835	2	0.328214	0.19899	AT5G13560	53	0.206068	0.081735
AT1G12530	41	0.444139	0.135615	AT1G12530	41	0.444139	0.135615	AT2G23420	46	0.031833	0.148557	AT3G13000	37	0.11832	0.120546	AT4G16850	21	0.186344	0.146233	AT5G13570	35	0.341286	0.0893305
AT1G12540	2	0.788617	0.262657	AT1G12540	2	0.788617	0.262657	AT2G23430	22	0.641138	0.0919847	AT3G13040	66	0.392646	0.112222	AT4G16950	60	0.832392	0.158307	AT5G13580	9	0.0310074	0.201258
AT1G12550	34	0.415493	0.168355	AT1G12550	34	0.415493	0.168355	AT2G23440	2	0.56544	0.156505	AT3G13050	20	0.157277	0.144199	AT4G16970	11	0.635318	0.09798	AT5G13590	11	0.50755	0.114763
AT1G12560	2	0.171913	0.150067	AT1G12560	2	0.171913	0.150067	AT2G23450	37	0.195197	0.226629	AT3G13060	89	0.117829	0.0831169	AT4G16980	1153	0.32566	0.0926936	AT5G13610	28	0.456996	0.107516
AT1G12570	23	0.13674	0.127502	AT1G12570	23	0.13674	0.127502	AT2G23470	18	0.249976	0.14238	AT3G13065	1	0.218945	0.150792	AT4G16990	71	0.606794	0.101797	AT5G13630	475	0.0226022	0.166342
AT1G12580	31	0.123876	0.16749	AT1G12580	31	0.123876	0.16749	AT2G23510	1	0.19558	0.16546	AT3G13070	30	0.116989	0.0977154	AT4G17000	8	0.425788	0.103784	AT5G13640	71	0.0673979	0.163018
AT1G12600	21	0.105489	0.126242	AT1G12600	21	0.105489	0.126242	AT2G23520	30	0.0853169	0.117494	AT3G13080	50	0.212869	0.101153	AT4G17010	23	0.228535	0.094277	AT5G13650	239	0.0327784	0.0823655
AT1G12610	8	0.123302	0.207456	AT1G12610	8	0.123302	0.207456	AT2G23530	26	0.359302	0.169547	AT3G13090	1	0.292644	0.080844	AT4G17020	26	0.315024	0.0557837	AT5G13660	36	0.476796	0.171072
AT1G12640	60	0.0442371	0.14752	AT1G12640	60	0.0442371	0.14752	AT2G23540	24	0.202377	0.152071	AT3G13100	2	0.17789	0.106898	AT4G17030	30	0.134186	0.0828156	AT5G13670	24	0.282799	0.114083
AT1G12650	26	0.134872	0.0944404	AT1G12650	26	0.134872	0.0944404	AT2G23550	12	0.611777	0.108684	AT3G13110	140	0.0986447	0.242038	AT4G17040	219	0.0428693	0.137647	AT5G13680	13	0.236624	0.0901315
AT1G12663	2	0.670909	0.119656	AT1G12663	2	0.670909	0.119656	AT2G23580	10	0.398647	0.13114	AT3G13120	340	0.0637754	0.183502	AT4G17050	58	0.286194	0.0757021	AT5G13690	28	0.339763	0.0818378
AT1G12672	37	0.755157	0.183007	AT1G12672	37	0.755157	0.183007	AT2G23600	265	0.360718	0.130064	AT3G13150	8	0.282482	0.167124	AT4G17060	22	0.136348	0.0835041	AT5G13710	138	0.0568931	0.0924081
AT1G12680	32	0.166946	0.0753545	AT1G12680	32	0.166946	0.0753545	AT2G23610	52	0.390866	0.172995	AT3G13160	39	0.307759	0.0921718	AT4G17070	57	0.217782	0.130034	AT5G13720	43	0.105696	0.164919
AT1G12710	17	0.146317	0.132042	AT1G12710	17	0.146317	0.132042	AT2G23620	18	0.181463	0.183072	AT3G13175	23	0.123835	0.145081	AT4G17080	32	0.0788452	0.151092	AT5G13730	18	0.0948957	0.147285
AT1G12730	9	0.39767	0.150374	AT1G12730	9	0.39767	0.150374	AT2G23640	1	0.315449	0.138711	AT3G13180	24	0.132556	0.137294	AT4G17090	273	0.038649	0.105332	AT5G13740	31	0.151379	0.14088
AT1G12740	10	0.082422	0.147521	AT1G12740	10	0.082422	0.147521	AT2G23660	2	0.151046	0.165537	AT3G13190	14	0.217082	0.212065	AT4G17100	81	0.502983	0.14969	AT5G13750	34	0.185645	0.17588
AT1G12750	9	0.468537	0.130515	AT1G12750	9	0.468537	0.130515	AT2G23670	179	0.212854	0.173074	AT3G13200	160	0.118595	0.101983	AT4G17140	76	0.1735	0.07351	AT5G13760	39	0.0718768	0.132962
AT1G12760	127	0.104916	0.0933731	AT1G12760	127	0.104916	0.0933731	AT2G23680	11	1.30321	0.0937234	AT3G13222	25	0.547541	0.10052	AT4G17150	14	0.234602	0.0927694	AT5G13770	95	0.112947	0.177208
AT1G12770	56	0.102585	0.117399	AT1G12770	56	0.102585	0.117399	AT2G23690	24	0.122351	0.162998	AT3G13224	27	0.557137	0.266293	AT4G17180	20	0.128423	0.152719	AT5G13780	129	0.00978584	0.22607
AT1G12780	209	0.227615	0.0526713	AT1G12780	209	0.227615	0.0526713	AT2G23700	14	0.221511	0.170501	AT3G13225	16	0.422262	0.111509	AT4G17190	28	0.0517434	0.099879	AT5G13790	9	0.275361	0.145072
AT1G12790	6	0.221049	0.105452	AT1G12790	6	0.221049	0.105452	AT2G23740	31	0.173325	0.137597	AT3G13226	28	0.630693	0.0903098	AT4G17215	4	0.117982	0.225388	AT5G13800	70	0.191239	0.130473
AT1G12800	57	0.366308	0.103344	AT1G12800	57	0.366308	0.103344	AT2G23755	23	0.228411	0.236525	AT3G13227	13	0.299594	0.102168	AT4G17220	3	0.282152	0.137441	AT5G13810	78	0.0869225	0.278116
AT1G12805	5	0.527649	0.128217	AT1G12805	5	0.527649	0.128217	AT2G23760	36	0.0395325	0.141777	AT3G13228	3	1.30877	0.117846	AT4G17240	9	0.109245	0.185927	AT5G13820	17	0.319318	0.127864
AT1G12810	103	0.22693	0.106267	AT1G12810	103	0.22693	0.106267	AT2G23770	5	0.215233	0.183554	AT3G13229	27	0.150737	0.141367	AT4G17245	48	0.225666	0.0730841	AT5G13825	44	0.265275	0.186256
AT1G12820	76	0.0912679	0.145407	AT1G12820	76	0.0912679	0.145407	AT2G23780	36	0.093837	0.279724	AT3G13230	29	0.0986949	0.0862991	AT4G17260	60	0.0326965	0.232073	AT5G13830	1	0.130681	0.141668
AT1G12830	27	0.458457	0.13919	AT1G12830	27	0.458457	0.13919	AT2G23790	85	0.0994402	0.223264	AT3G13275	23	0.430427	0.100534	AT4G17270	74	0.0939779	0.0788945	AT5G13840	133	0.0534163	0.135201
AT1G12840	242	0.131951	0.0977663	AT1G12840	242	0.131951	0.0977663	AT2G23800	110	0.112386	0.137621	AT3G13290	28	0.302595	0.129861	AT4G17280	48	0.0837875	0.172914	AT5G13850	206	0.0686046	0.15925
AT1G12850	78	0.158084	0.184804	AT1G12850	78	0.158084	0.184804	AT2G23810	157	0.0751987	0.162418	AT3G13300	71	0.161591	0.102396	AT4G17300	39	0.0969992	0.161573	AT5G13860	2	0.218991	0.131933
AT1G12860	36	0.108377	0.224814	AT1G12860	36	0.108377	0.224814	AT2G23820	53	0.0425497	0.160216	AT3G13310	54	0.222979	0.111933	AT4G17310	21	0.294026	0.106516	AT5G13870	7	0.0663802	0.121369
AT1G12880	9	0.289319	0.11838	AT1G12880	9	0.289319	0.11838	AT2G23840	12	0.109415	0.195154	AT3G13320	67	0.0156873	0.0649461	AT4G17330	61	0.523684	0.138212	AT5G13880	2	0.182717	0.200962
AT1G12900	1259	0.0340874	0.100044	AT1G12900	1259	0.0340874	0.100044	AT2G23890	9	0.0840509	0.178164	AT3G13330	17	0.170703	0.0843156	AT4G17340	283	0.0246483	0.15625	AT5G13890	23	0.0482601	0.156742
AT1G12910	121	0.00660883	0.179162	AT1G12910	121	0.00660883	0.179162	AT2G23900	13	0.0558446	0.153682	AT3G13340	70	0.0557791	0.113426	AT4G17350	11	0.128152	0.115188	AT5G13920	2	0.518608	0.0940251
AT1G12920	118	0.00919656	0.11128	AT1G12920	118	0.00919656	0.11128	AT2G23910	11	0.169629	0.14295	AT3G13350	31	0.173533	0.126004	AT4G17360	16	0.110518	0.101519	AT5G13930	409	0.0445353	0.158628
AT1G12930	23	0.11171	0.0953585	AT1G12930	23	0.11171	0.0953585	AT2G23940	35	0.0860208	0.150164	AT3G13360	39	0.417955	0.0916824	AT4G17370	6	0.242287	0.0741607	AT5G13940	28	0.295283	0.236487
AT1G12970	16	0.216387	0.142417	AT1G12970	16	0.216387	0.142417	AT2G23950	16	0.103875	0.159894	AT3G13380	18	0.125239	0.147201	AT4G17380	2	0.0724157	0.109211	AT5G13950	30	0.457234	0.0809942
AT1G12980	5	0.306178	0.197454	AT1G12980	5	0.306178	0.197454	AT2G23970	8	0.153151	0.103421	AT3G13390	19	0.0862268	0.111076	AT4G17390	488	0.00827839	0.246496	AT5G13960	19	0.206083	0.131512
AT1G12990	26	0.0352718	0.154357	AT1G12990	26	0.0352718	0.154357	AT2G23980	44	0.0471289	0.117753	AT3G13400	91	0.0898781	0.0903661	AT4G17410	19	0.284084	0.120715	AT5G13970	20	0.432333	0.131855
AT1G13000	15	0.126555	0.109467	AT1G13000	15	0.126555	0.109467	AT2G23990	6	1.01362	0.0615822	AT3G13410	311	0.194193	0.107102	AT4G17420	34	0.123995	0.13489	AT5G13980	89	0.20668	0.095178
AT1G13020	44	0.15911	0.137244	AT1G13020	44	0.15911	0.137244	AT2G24010	1	0.26583	0.127007	AT3G13420	1	0.344652	0.148371	AT4G17430	11	0.141571	0.163417	AT5G13990	2	0.101612	0.117414
AT1G13030	15	0.464358	0.104006	AT1G13030	15	0.464358	0.104006	AT2G24020	48	0.116436	0.172553	AT3G13430	14	0.209911	0.203844	AT4G17440	15	0.25763	0.132431	AT5G14000	15	0.18295	0.108606
AT1G13040	1	0.152458	0.125025	AT1G13040	1	0.152458	0.125025	AT2G24030	10	0.363558	0.187831	AT3G13432	1	0.556582	0.165726	AT4G17460	62	0.0789144	0.162875	AT5G14020	5	0.206063	0.11647
AT1G13050	32	0.203977	0.108361	AT1G13050	32	0.203977	0.108361	AT2G24040	16	0.086063	0.138635	AT3G13435	5	0.292489	0.107456	AT4G17480	36	0.473269	0.073032	AT5G14030	240	0.306666	0.0889356
AT1G13060	145	0.0293143	0.113674	AT1G13060	145	0.0293143	0.113674	AT2G24050	35	0.381537	0.125606	AT3G13437	5	1.10576	0.214277	AT4G17483	3	0.284182	0.124225	AT5G14040	465	0.012943	0.0950339
AT1G13080	92	0.157258	0.183538	AT1G13080	92	0.157258	0.183538	AT2G24060	92	0.107198	0.243891	AT3G13440	89	0.111909	0.185071	AT4G17486	38	0.269379	0.0675379	AT5G14050	49	0.243571	0.0812909
AT1G13100	10	0.28737	0.128482	AT1G13100	10	0.28737	0.128482	AT2G24070	3	0.287688	0.173288	AT3G13445	58	0.139577	0.111426	AT4G17490	40	0.408307	0.0889381	AT5G14060	29	0.152847	0.112515
AT1G13110	209	0.145048	0.162103	AT1G13110	209	0.145048	0.162103	AT2G24090	113	0.127257	0.202791	AT3G13450	62	0.121044	0.0959589	AT4G17510	68	0.116219	0.218737	AT5G14080	11	0.226684	0.17331
AT1G13120	29	0.242057	0.133857	AT1G13120	29	0.242057	0.133857	AT2G24100	32	0.175662	0.14323	AT3G13460	243	0.116025	0.152361	AT4G17520	220	0.383936	0.125992	AT5G14090	60	0.330188	0.0919364
AT1G13130	2	0.139114	0.143591	AT1G13130	2	0.139114	0.143591	AT2G24120	29	0.0433487	0.120959	AT3G13490	49	0.125081	0.106921	AT4G17540	9	0.299092	0.106723	AT5G14100	15	0.113369	0.144913
AT1G13140	5	0.149728	0.160915	AT1G13140	5	0.149728	0.160915	AT2G24140	4	0.431423	0.143732	AT3G13510	79	0.102958	0.108462	AT4G17550	11	0.0453626	0.149018	AT5G14105	26	0.105496	0.119018
AT1G13150	3	0.199126	0.108649	AT1G13150	3	0.199126	0.108649	AT2G24150	70	0.186344	0.101015	AT3G13520	359	0.903753	0.0365585	AT4G17560	150	0.235428	0.120643	AT5G14110	31	0.237217	0.144602
AT1G13160	23	0.281184	0.0870217	AT1G13160	23	0.281184	0.0870217	AT2G24170	15	0.0689974	0.14782	AT3G13530	24	0.0803531	0.103369	AT4G17570	41	0.362844	0.091125	AT5G14120	253	0.0594024	0.136185
AT1G13170	25	0.0914811	0.129334	AT1G13170	25	0.0914811	0.129334	AT2G24180	109	0.132355	0.188501	AT3G13540	10	0.110964	0.217719	AT4G17600	244	0.251777	0.093626	AT5G14130	30	0.28355	0.205998
AT1G13180	8	0.0278167	0.108064	AT1G13180	8	0.0278167	0.108064	AT2G24190	51	0.185691	0.217905	AT3G13550	13	0.0847298	0.154192	AT4G17610	4	0.300047	0.0841208	AT5G14140	16	0.185882	0.156155
AT1G13190	40	0.128144	0.128996	AT1G13190	40	0.128144	0.128996	AT2G24200	347	0.117871	0.143752	AT3G13560	67	0.125354	0.159803	AT4G17615	18	0.0358422	0.112959	AT5G14150	7	0.172675	0.09143
AT1G13195	16	0.108082	0.142602	AT1G13195	16	0.108082	0.142602	AT2G24210	2	0.347059	0.161568	AT3G13570	73	0.263736	0.0896206	AT4G17616	8	0.27041	0.16364	AT5G14170	78	0.022198	0.0747444
AT1G13210	26	0.0832046	0.132031	AT1G13210	26	0.0832046	0.132031	AT2G24220	9	0.0753994	0.175351	AT3G13580	89	0.0391359	0.0952663	AT4G17650	72	0.0857085	0.202002	AT5G14180	21	0.179634	0.124017
AT1G13220	23	0.467398	0.0926715	AT1G13220	23	0.467398	0.0926715	AT2G24230	18	0.18671	0.141226	AT3G13610	22	0.113042	0.154333	AT4G17660	3	0.201205	0.243396	AT5G14200	98	0.111328	0.116092
AT1G13230	9	0.15225	0.19184	AT1G13230	9	0.15225	0.19184	AT2G24240	15	0.0208732	0.272357	AT3G13620	25	0.12123	0.14254	AT4G17670	23	0.23909	0.135125	AT5G14210	20	0.238153	0.101906
AT1G13250	25	0.177274	0.138677	AT1G13250	25	0.177274	0.138677	AT2G24250	9	0.700536	0.192158	AT3G13630	25	0.714116	0.0984745	AT4G17680	12	0.443295	0.196688	AT5G14220	42	0.344867	0.095637
AT1G13260	143	0.16496	0.0994322	AT1G13260	143	0.16496	0.0994322	AT2G24255	16	1.35484	0.0858023	AT3G13640	8	0.200295	0.0619261	AT4G17695	7	0.231739	0.136493	AT5G14230	20	0.224254	0.105233
AT1G13270	111	0.112493	0.14942	AT1G13270	111	0.112493	0.14942	AT2G24260	21	0.239557	0.11237	AT3G13650	18	0.223139	0.250265	AT4G17713	10	0.415729	0.170917	AT5G14240	88	0.0620989	0.118704
AT1G13280	84	0.23365	0.133179	AT1G13280	84	0.23365	0.133179	AT2G24270	484	0.0280351	0.131637	AT3G13670	169	0.0835004	0.118492	AT4G17720	55	0.125949	0.122548	AT5G14250	57	0.307963	0.101598
AT1G13290	2	0.115867	0.102169	AT1G13290	2	0.115867	0.102169	AT2G24280	61	0.211096	0.096557	AT3G13672	115	0.314369	0.161737	AT4G17740	38	0.129121	0.127508	AT5G14260	97	0.0756901	0.115499
AT1G13300	11	0.134381	0.122578	AT1G13300	11	0.134381	0.122578	AT2G24290	24	0.238389	0.135768	AT3G13674	11	0.343776	0.0454587	AT4G17750	16	0.669754	0.076101	AT5G14270	27	0.198895	0.210605
AT1G13310	5	0.361247	0.153507	AT1G13310	5	0.361247	0.153507	AT2G24300	11	0.0922266	0.166023	AT3G13680	2	0.534602	0.119663	AT4G17760	4	0.0289452	0.196523	AT5G14280	23	0.403455	0.152898
AT1G13320	46	0.112185	0.0758793	AT1G13320	46	0.112185	0.0758793	AT2G24310	39	0.488594	0.168751	AT3G13682	1	0.351194	0.127181	AT4G17770	38	0.0460913	0.12225	AT5G14300	2	0.33406	0.122212
AT1G13330	20	0.0830195	0.145286	AT1G13330	20	0.0830195	0.145286	AT2G24320	30	0.162544	0.147883	AT3G13690	66	0.147153	0.0921285	AT4G17785	6	0.407342	0.0996438	AT5G14310	30	0.0509386	0.131821
AT1G13340	21	0.367889	0.0797019	AT1G13340	21	0.367889	0.0797019	AT2G24330	18	0.349373	0.0949668	AT3G13700	18	0.344966	0.0874417	AT4G17790	51	0.133096	0.120015	AT5G14360	1	0.276572	0.118822
AT1G13360	89	0.179992	0.146062	AT1G13360	89	0.179992	0.146062	AT2G24350	23	1.01553	0.0749198	AT3G13720	43	0.158806	0.110393	AT4G17800	22	0.0201015	0.0823225	AT5G14370	37	0.177224	0.146695
AT1G13380	57	0.0322594	0.22946	AT1G13380	57	0.0322594	0.22946	AT2G24360	113	0.026274	0.122101	AT3G13730	10	0.22512	0.127233	AT4G17810	12	0.168707	0.116594	AT5G14380	30	0.286928	0.182816
AT1G13390	55	0.305043	0.104703	AT1G13390	55	0.305043	0.104703	AT2G24390	12	0.166409	0.108618	AT3G13740	37	0.1664	0.146436	AT4G17830	95	0.157634	0.118471	AT5G14390	54	0.115054	0.132308
AT1G13410	2	0.329468	0.0985307	AT1G13410	2	0.329468	0.0985307	AT2G24395	35	0.347148	0.14632	AT3G13750	606	0.0684071	0.0702064	AT4G17840	79	0.107322	0.141152	AT5G14410	50	0.622816	0.0348646
AT1G13420	11	0.296776	0.161866	AT1G13420	11	0.296776	0.161866	AT2G24420	132	0.404408	0.0806559	AT3G13770	2	0.0947598	0.1898	AT4G17860	25	0.41865	0.137825	AT5G14420	41	0.153197	0.0990734
AT1G13430	13	0.539279	0.12712	AT1G13430	13	0.539279	0.12712	AT2G24430	16	0.0744418	0.198078	AT3G13772	44	0.0702221	0.15172	AT4G17870	173	0.0901293	0.124079	AT5G14430	99	0.245696	0.0949274
AT1G13440	2053	0.0188683	0.138851	AT1G13440	2053	0.0188683	0.138851	AT2G24440	41	0.262664	0.142388	AT3G13780	8	0.249105	0.193411	AT4G17880	47	0.246952	0.157742	AT5G14440	62	0.492966	0.0794988
AT1G13450	57	0.128076	0.125473	AT1G13450	57	0.128076	0.125473	AT2G24450	20	0.324415	0.0789993	AT3G13782	2	0.143666	0.168665	AT4G17895	10	0.30176	0.253051	AT5G14450	14	0.18956	0.0903963
AT1G13460	16	0.0779194	0.189503	AT1G13460	16	0.0779194	0.189503	AT2G24460	9	0.830241	0.203031	AT3G13790	61	0.083605	0.146469	AT4G17900	76	0.0182181	0.108828	AT5G14460	21	0.194023	0.100532
AT1G13470	10	0.505302	0.108116	AT1G13470	10	0.505302	0.108116	AT2G24480	25	0.34561	0.231589	AT3G13800	18	0.148303	0.078679	AT4G17910	11	0.289419	0.134124	AT5G14480	17	0.0448762	0.173837
AT1G13480	4	0.275078	0.117564	AT1G13480	4	0.275078	0.117564	AT2G24490	57	0.0981848	0.166867	AT3G13810	25	0.319348	0.134929	AT4G17920	1	0.161619	0.117586	AT5G14500	8	0.193487	0.0836787
AT1G13530	9	0.237822	0.137385	AT1G13530	9	0.237822	0.137385	AT2G24500	62	0.0713282	0.259913	AT3G13820	2	0.498357	0.18942	AT4G17940	49	0.21617	0.15693	AT5G14510	2	0.166798	0.0944328
AT1G13540	4	0.483814	0.12049	AT1G13540	4	0.483814	0.12049	AT2G24510	12	0.592848	0.14576	AT3G13840	2	0.358845	0.0905691	AT4G17950	22	0.232697	0.105267	AT5G14520	26	0.140559	0.17371
AT1G13560	63	0.0343133	0.104096	AT1G13560	63	0.0343133	0.104096	AT2G24530	7	0.213944	0.165016	AT3G13860	48	0.0863625	0.0978624	AT4G17960	12	0.223686	0.115948	AT5G14530	19	0.0500614	0.135912
AT1G13570	18	0.243675	0.109556	AT1G13570	18	0.243675	0.109556	AT2G24540	32	0.221496	0.192368	AT3G13870	108	0.132751	0.068739	AT4G17970	12	0.147973	0.117238	AT5G14540	70	0.404703	0.127941
AT1G13580	14	0.0844302	0.0874081	AT1G13580	14	0.0844302	0.0874081	AT2G24570	54	0.0950512	0.187106	AT3G13882	42	0.345047	0.218973	AT4G17980	2	0.328416	0.135415	AT5G14550	19	0.156142	0.123234
AT1G13590	2	0.237852	0.0260825	AT1G13590	2	0.237852	0.0260825	AT2G24580	22	0.0957536	0.220048	AT3G13890	5	0.329544	0.0844476	AT4G18010	26	0.0587215	0.217616	AT5G14570	40	0.275269	0.145267
AT1G13600	6	0.175709	0.144432	AT1G13600	6	0.175709	0.144432	AT2G24590	34	0.0411168	0.214964	AT3G13910	43	0.147975	0.0887887	AT4G18020	66	0.341575	0.0733844	AT5G14580	6	0.313556	0.105157
AT1G13605	17	0.640702	0.171436	AT1G13605	17	0.640702	0.171436	AT2G24610	3	0.0486832	0.0950088	AT3G13920	962	0.120924	0.182903	AT4G18030	157	0.0483693	0.138717	AT5G14590	49	0.121469	0.0766217
AT1G13607	5	1.05758	0.13806	AT1G13607	5	1.05758	0.13806	AT2G24630	10	0.160777	0.110259	AT3G13930	123	0.187023	0.0560678	AT4G18050	2	0.120652	0.146147	AT5G14600	19	0.121446	0.26344
AT1G13609	45	0.228357	0.189043	AT1G13609	45	0.228357	0.189043	AT2G24640	22	0.378513	0.0748776	AT3G13940	34	0.356276	0.152801	AT4G18060	76	0.0433513	0.169013	AT5G14610	34	0.175935	0.114002
AT1G13610	32	0.21315	0.127639	AT1G13610	32	0.21315	0.127639	AT2G24645	17	0.525205	0.156449	AT3G13950	9	0.267711	0.124603	AT4G18070	113	0.277166	0.234319	AT5G14620	11	0.17926	0.214268
AT1G13620	13	0.422081	0.1025	AT1G13620	13	0.422081	0.1025	AT2G24670	15	1.08764	0.142556	AT3G13960	14	0.178104	0.118043	AT4G18080	8	1.15548	0.0792331	AT5G14640	43	0.0576006	0.138944
AT1G13635	4	0.248788	0.102887	AT1G13635	4	0.248788	0.102887	AT2G24690	11	0.537943	0.153316	AT3G13970	8	0.1602	0.2075	AT4G18100	803	0.0894963	0.0722586	AT5G14650	2	0.170603	0.112946
AT1G13640	71	0.152536	0.135482	AT1G13640	71	0.152536	0.135482	AT2G24693	25	1.09447	0.086158	AT3G13980	13	0.201238	0.173571	AT4G18110	2	0.883766	0.128368	AT5G14660	48	0.282423	0.115283
AT1G13650	15	0.797655	0.136732	AT1G13650	15	0.797655	0.136732	AT2G24700	3	0.447787	0.167512	AT3G13990	28	0.410608	0.101786	AT4G18120	48	0.339563	0.139027	AT5G14670	1	0.0133744	0.17869
AT1G13670	13	0.223387	0.242035	AT1G13670	13	0.223387	0.242035	AT2G24762	29	0.315613	0.0935572	AT3G14000	17	0.160899	0.0831326	AT4G18130	24	0.125889	0.12719	AT5G14680	21	0.140719	0.125006
AT1G13680	1	0.275201	0.109531	AT1G13680	1	0.275201	0.109531	AT2G24800	1	0.124834	0.147606	AT3G14010	61	0.488303	0.0878028	AT4G18140	21	0.345279	0.235662	AT5G14690	3	0.489223	0.0736777
AT1G13690	55	0.12274	0.106176	AT1G13690	55	0.12274	0.106176	AT2G24820	79	0.0886737	0.127167	AT3G14020	3	0.362971	0.124717	AT4G18150	28	0.392758	0.163582	AT5G14700	30	0.164457	0.136029
AT1G13700	18	0.128441	0.136755	AT1G13700	18	0.128441	0.136755	AT2G24830	25	0.297322	0.136824	AT3G14040	44	0.401215	0.101844	AT4G18160	12	0.0655955	0.153725	AT5G14710	47	0.0827889	0.127693
AT1G13710	9	0.115665	0.168256	AT1G13710	9	0.115665	0.168256	AT2G24840	3	0.242367	0.165212	AT3G14050	33	0.0750465	0.148436	AT4G18170	11	0.0811287	0.229714	AT5G14720	61	0.0693864	0.150965
AT1G13730	25	0.282821	0.18494	AT1G13730	25	0.282821	0.18494	AT2G24850	51	0.168052	0.159934	AT3G14060	9	0.135011	0.11231	AT4G18190	11	0.210397	0.244727	AT5G14730	33	0.396681	0.186102
AT1G13750	12	0.153245	0.16452	AT1G13750	12	0.153245	0.16452	AT2G24860	61	0.14354	0.211739	AT3G14067	187	0.144119	0.134486	AT4G18195	4	0.297605	0.0981736	AT5G14740	693	0.105109	0.103611
AT1G13770	13	0.156646	0.116607	AT1G13770	13	0.156646	0.116607	AT2G24870	1	0.622625	0.24377	AT3G14075	22	0.130759	0.133174	AT4G18197	36	0.189956	0.198668	AT5G14750	2	0.057736	0.101868
AT1G13780	12	0.491323	0.147618	AT1G13780	12	0.491323	0.147618	AT2G24940	316	0.0921714	0.0501808	AT3G14080	27	0.075365	0.0888242	AT4G18210	13	0.208369	0.119714	AT5G14760	46	0.0939791	0.124396
AT1G13790	10	0.372783	0.112708	AT1G13790	10	0.372783	0.112708	AT2G24945	316	2.17915	0.107198	AT3G14090	26	0.0664498	0.139317	AT4G18220	2	0.492394	0.0708171	AT5G14770	2	0.296805	0.101856
AT1G13810	43	0.295417	0.17355	AT1G13810	43	0.295417	0.17355	AT2G24950	29	0.343868	0.207445	AT3G14100	220	0.0400922	0.128032	AT4G18230	24	0.168729	0.129468	AT5G14780	446	0.0870266	0.143738
AT1G13830	10	0.223423	0.146031	AT1G13830	10	0.223423	0.146031	AT2G24970	6	0.24966	0.176172	AT3G14110	126	0.330311	0.12094	AT4G18240	41	0.251692	0.179521	AT5G14790	24	0.202099	0.117926
AT1G13860	23	0.212708	0.11412	AT1G13860	23	0.212708	0.11412	AT2G25000	14	0.280309	0.1394	AT3G14120	24	0.23355	0.0692961	AT4G18250	14	0.36292	0.235248	AT5G14800	250	0.0779164	0.130355
AT1G13870	11	0.087409	0.149162	AT1G13870	11	0.087409	0.149162	AT2G25050	9	0.179998	0.117343	AT3G14130	22	0.164625	0.179547	AT4G18260	17	0.26916	0.128098	AT5G14850	14	0.229247	0.135354
AT1G13880	29	0.225317	0.157671	AT1G13880	29	0.225317	0.157671	AT2G25070	86	0.0933415	0.169648	AT3G14160	10	0.500381	0.122995	AT4G18270	3	0.327448	0.176839	AT5G14870	2	0.0227916	0.212672
AT1G13900	17	0.106426	0.162286	AT1G13900	17	0.106426	0.162286	AT2G25080	252	0.103738	0.0944149	AT3G14170	9	0.295415	0.125233	AT4G18280	68	2.00035	0.0657281	AT5G14880	25	0.0535524	0.143082
AT1G13910	13	0.289581	0.123506	AT1G13910	13	0.289581	0.123506	AT2G25090	4	0.080383	0.177315	AT3G14172	19	0.323438	0.0879512	AT4G18290	4	0.205114	0.128812	AT5G14890	11	0.182945	0.17205
AT1G13920	3	0.276569	0.116535	AT1G13920	3	0.276569	0.116535	AT2G25100	22	0.102265	0.118535	AT3G14180	47	0.12599	0.127565	AT4G18300	9	0.588652	0.118714	AT5G14910	126	0.150034	0.169714
AT1G13940	14	0.336167	0.106734	AT1G13940	14	0.336167	0.106734	AT2G25110	107	0.0604539	0.0720084	AT3G14190	23	0.345315	0.105184	AT4G18320	44	1.46752	0.103185	AT5G14920	224	0.430959	0.133137
AT1G13950	16	0.0535542	0.159529	AT1G13950	16	0.0535542	0.159529	AT2G25130	16	0.192567	0.229637	AT3G14200	54	0.22857	0.174168	AT4G18330	17	0.0709213	0.196502	AT5G14930	24	0.572853	0.144431
AT1G13960	32	0.159057	0.0905676	AT1G13960	32	0.159057	0.0905676	AT2G25140	24	0.175307	0.15459	AT3G14205	22	0.177319	0.11122	AT4G18335	18	0.466945	0.0781045	AT5G14940	10	0.050498	0.155657
AT1G13970	22	0.043755	0.140691	AT1G13970	22	0.043755	0.140691	AT2G25150	5	0.194449	0.152956	AT3G14210	243	0.745308	0.0890549	AT4G18340	9	0.189039	0.103145	AT5G14950	33	0.124157	0.121601
AT1G13980	44	0.0388654	0.128554	AT1G13980	44	0.0388654	0.128554	AT2G25160	4	0.27999	0.190497	AT3G14220	48	0.300105	0.143851	AT4G18350	2	0.109794	0.203691	AT5G14970	79	0.0959082	0.123521
AT1G14000	87	0.0381142	0.0826935	AT1G14000	87	0.0381142	0.0826935	AT2G25170	50	0.13731	0.12739	AT3G14225	1	0.169146	0.162057	AT4G18360	10	0.038222	0.125673	AT5G14990	43	0.302551	0.105304
AT1G14010	55	0.22991	0.139931	AT1G14010	55	0.22991	0.139931	AT2G25180	10	0.22612	0.145781	AT3G14230	270	0.193223	0.184314	AT4G18370	60	0.145624	0.247688	AT5G15010	10	0.171265	0.138819
AT1G14020	12	0.287244	0.0977631	AT1G14020	12	0.287244	0.0977631	AT2G25190	22	0.171403	0.129439	AT3G14240	169	0.0775819	0.159961	AT4G18372	22	0.11175	0.214867	AT5G15020	14	0.190842	0.122832
AT1G14030	22	0.206156	0.102153	AT1G14030	22	0.206156	0.102153	AT2G25200	44	0.209163	0.22827	AT3G14260	32	0.138845	0.177093	AT4G18375	3	0.362552	0.113814	AT5G15050	23	0.0489812	0.187061
AT1G14060	14	0.374393	0.098931	AT1G14060	14	0.374393	0.098931	AT2G25210	196	0.0856022	0.113669	AT3G14270	41	0.211989	0.0772961	AT4G18380	46	0.246693	0.15915	AT5G15070	5	0.0329136	0.10533
AT1G14080	2	0.132862	0.113779	AT1G14080	2	0.132862	0.113779	AT2G25220	4	0.10972	0.160463	AT3G14280	24	0.65824	0.066612	AT4G18390	68	0.173305	0.106199	AT5G15080	26	0.106152	0.149676
AT1G14120	27	0.216817	0.182722	AT1G14120	27	0.216817	0.182722	AT2G25250	39	0.441251	0.252974	AT3G14290	110	0.0175793	0.106009	AT4G18395	11	0.0772931	0.192292	AT5G15090	160	0.193159	0.155817
AT1G14130	32	0.257832	0.0968155	AT1G14130	32	0.257832	0.0968155	AT2G25260	2	0.154113	0.118386	AT3G14310	242	0.135144	0.115981	AT4G18400	25	0.334403	0.120401	AT5G15110	2	0.084069	0.116255
AT1G14140	31	0.139308	0.14513	AT1G14140	31	0.139308	0.14513	AT2G25270	55	0.0818701	0.196275	AT3G14330	10	0.237486	0.244881	AT4G18425	19	0.0676724	0.155586	AT5G15120	35	0.323559	0.0991152
AT1G14150	168	0.140076	0.198525	AT1G14150	168	0.140076	0.198525	AT2G25280	75	0.0795951	0.157504	AT3G14350	60	0.101667	0.133572	AT4G18440	29	0.1521	0.118188	AT5G15130	9	0.207455	0.102569
AT1G14160	35	0.145929	0.122702	AT1G14160	35	0.145929	0.122702	AT2G25290	29	0.116634	0.201017	AT3G14360	14	0.171186	0.118076	AT4G18450	3	0.563239	0.145978	AT5G15140	15	0.140264	0.174727
AT1G14170	33	0.0927964	0.218528	AT1G14170	33	0.0927964	0.218528	AT2G25300	4	0.0883612	0.201581	AT3G14370	9	0.0570672	0.183666	AT4G18460	12	0.0607508	0.193162	AT5G15150	13	0.0998529	0.0968257
AT1G14180	11	0.281038	0.209562	AT1G14180	11	0.281038	0.209562	AT2G25310	64	0.267131	0.0941373	AT3G14380	2	0.314823	0.105	AT4G18465	9	0.0867416	0.0993972	AT5G15170	18	0.20313	0.133349
AT1G14200	33	0.282282	0.217906	AT1G14200	33	0.282282	0.217906	AT2G25410	26	0.312397	0.185729	AT3G14390	46	0.125843	0.130712	AT4G18470	7	0.309765	0.125298	AT5G15180	12	0.229924	0.163829
AT1G14205	31	0.205544	0.117476	AT1G14205	31	0.205544	0.117476	AT2G25420	12	0.264618	0.175188	AT3G14395	14	0.166547	0.0775615	AT4G18480	243	0.0465941	0.174579	AT5G15200	947	0.0125718	0.165023
AT1G14210	59	0.345431	0.119545	AT1G14210	59	0.345431	0.119545	AT2G25430	87	0.0563554	0.20659	AT3G14400	67	0.187609	0.12415	AT4G18490	20	0.971434	0.0423737	AT5G15210	92	0.189433	0.205852
AT1G14220	1	0.147946	0.230653	AT1G14220	1	0.147946	0.230653	AT2G25460	9	0.169074	0.212629	AT3G14410	24	0.105037	0.0893407	AT4G18501	7	1.07072	0.0545927	AT5G15220	30	0.0649602	0.128968
AT1G14230	31	0.463354	0.0944838	AT1G14230	31	0.463354	0.0944838	AT2G25470	5	0.281439	0.168364	AT3G14430	73	0.0880914	0.208165	AT4G18510	1	0.337261	0.196761	AT5G15230	342	0.449171	0.0630632
AT1G14240	23	0.409394	0.104805	AT1G14240	23	0.409394	0.104805	AT2G25480	15	0.307213	0.133436	AT3G14440	16	0.15354	0.105128	AT4G18520	11	0.0709737	0.221778	AT5G15240	3	0.168624	0.132897
AT1G14260	23	0.14093	0.225037	AT1G14260	23	0.14093	0.225037	AT2G25482	37	0.538661	0.184219	AT3G14450	3	0.27688	0.233115	AT4G18540	21	0.204472	0.271763	AT5G15260	21	0.0778254	0.221025
AT1G14270	39	0.193097	0.116659	AT1G14270	39	0.193097	0.116659	AT2G25490	219	0.137106	0.166941	AT3G14470	1	0.286861	0.143523	AT4G18550	5	0.238418	0.141061	AT5G15265	5	1.34723	0.080054
AT1G14280	73	0.227216	0.124283	AT1G14280	73	0.227216	0.124283	AT2G25520	72	0.0838922	0.06206	AT3G14520	8	0.47892	0.261355	AT4G18570	60	0.133577	0.135661	AT5G15270	29	0.0840449	0.149839
AT1G14290	72	0.127647	0.0587479	AT1G14290	72	0.127647	0.0587479	AT2G25530	7	0.124042	0.157845	AT3G14550	13	0.276272	0.190577	AT4G18580	31	0.592324	0.20311	AT5G15280	3	0.315972	0.109664
AT1G14300	27	0.155109	0.095268	AT1G14300	27	0.155109	0.095268	AT2G25540	9	0.35199	0.141878	AT3G14560	55	0.316518	0.098978	AT4G18590	30	0.0960444	0.248879	AT5G15290	9	0.171411	0.104973
AT1G14310	20	0.25335	0.0732571	AT1G14310	20	0.25335	0.0732571	AT2G25560	10	0.263772	0.126482	AT3G14570	1	0.112815	0.0948087	AT4G18596	5	0.0558056	0.14423	AT5G15310	29	0.113117	0.109618
AT1G14330	24	0.106815	0.231339	AT1G14330	24	0.106815	0.231339	AT2G25570	62	0.178886	0.12984	AT3G14580	3	0.125698	0.262921	AT4G18600	15	0.632785	0.101063	AT5G15320	131	0.164542	0.104436
AT1G14340	11	0.171113	0.21765	AT1G14340	11	0.171113	0.21765	AT2G25580	7	0.546456	0.112885	AT3G14590	5	0.271741	0.113998	AT4G18610	8	0.184903	0.0623286	AT5G15330	27	0.126548	0.167336
AT1G14350	45	0.215835	0.107818	AT1G14350	45	0.215835	0.107818	AT2G25620	32	0.070058	0.149631	AT3G14610	25	0.170302	0.131798	AT4G18620	2	0.356348	0.0907036	AT5G15340	2	0.241504	0.132899
AT1G14360	78	0.0273685	0.153862	AT1G14360	78	0.0273685	0.153862	AT2G25625	46	0.260058	0.171268	AT3G14690	52	0.192291	0.201961	AT4G18630	10	0.249017	0.141681	AT5G15350	158	0.215437	0.139744
AT1G14370	44	0.0799992	0.141855	AT1G14370	44	0.0799992	0.141855	AT2G25640	7	0.289483	0.191228	AT3G14700	9	0.328024	0.141384	AT4G18640	38	0.198985	0.11684	AT5G15390	14	0.26202	0.120451
AT1G14380	76	0.527668	0.0985429	AT1G14380	76	0.527668	0.0985429	AT2G25650	26	0.279067	0.254228	AT3G14710	1	0.44664	0.132054	AT4G18650	2	0.201076	0.144144	AT5G15400	24	0.12397	0.0997531
AT1G14410	44	0.291597	0.0853852	AT1G14410	44	0.291597	0.0853852	AT2G25660	12	0.137657	0.216358	AT3G14720	21	0.0758389	0.154693	AT4G18670	86	0.345624	0.192848	AT5G15410	87	0.0744488	0.130677
AT1G14420	16	0.190666	0.133671	AT1G14420	16	0.190666	0.133671	AT2G25670	98	0.0759023	0.190109	AT3G14730	2	0.309977	0.128593	AT4G18690	40	0.327114	0.154516	AT5G15440	40	0.196096	0.101278
AT1G14430	22	0.135272	0.168831	AT1G14430	22	0.135272	0.168831	AT2G25680	12	0.137081	0.143925	AT3G14740	8	0.128723	0.216733	AT4G18700	72	0.0675206	0.180059	AT5G15450	56	0.0856381	0.114794
AT1G14440	25	0.0917247	0.104801	AT1G14440	25	0.0917247	0.104801	AT2G25690	6	0.223576	0.230414	AT3G14750	24	0.136784	0.183147	AT4G18710	233	0.0093462	0.124836	AT5G15460	28	0.0887597	0.165635
AT1G14455	28	1.60985	0.0572931	AT1G14455	28	1.60985	0.0572931	AT2G25710	22	0.227845	0.119762	AT3G14760	10	0.119933	0.177104	AT4G18730	372	0.0225084	0.105419	AT5G15470	33	0.0514097	0.100973
AT1G14460	12	0.174548	0.173541	AT1G14460	12	0.174548	0.173541	AT2G25720	42	0.430698	0.135555	AT3G14770	82	0.0849549	0.113023	AT4G18750	3	0.0771782	0.250999	AT5G15490	120	0.031172	0.142022
AT1G14470	1	0.246927	0.185273	AT1G14470	1	0.246927	0.185273	AT2G25730	24	0.218398	0.106551	AT3G14790	39	0.0393417	0.211896	AT4G18760	21	0.0549221	0.135896	AT5G15500	7	0.287915	0.115604
AT1G14490	3	0.514043	0.0891716	AT1G14490	3	0.514043	0.0891716	AT2G25735	46	0.227401	0.184944	AT3G14810	6	0.245782	0.125175	AT4G18770	18	0.34477	0.0938128	AT5G15510	12	0.45487	0.229283
AT1G14510	93	0.0974553	0.138948	AT1G14510	93	0.0974553	0.138948	AT2G25737	22	0.0965948	0.152559	AT3G14830	32	0.11865	0.140392	AT4G18780	31	0.0432641	0.179353	AT5G15530	129	0.264508	0.144658
AT1G14520	32	0.123476	0.167259	AT1G14520	32	0.123476	0.167259	AT2G25740	18	0.260957	0.083122	AT3G14840	58	0.28536	0.19895	AT4G18800	31	0.0193543	0.115034	AT5G15540	7	0.245608	0.0703606
AT1G14530	22	0.113907	0.0935743	AT1G14530	22	0.113907	0.0935743	AT2G25760	39	0.118729	0.153816	AT3G14850	10	0.208461	0.197727	AT4G18810	86	0.106534	0.114697	AT5G15550	43	0.0794805	0.152771
AT1G14540	26	0.0672751	0.249515	AT1G14540	26	0.0672751	0.249515	AT2G25770	8	0.296203	0.218491	AT3G14860	40	0.159155	0.196796	AT4G18820	9	0.0671266	0.178847	AT5G15570	15	0.503832	0.110556
AT1G14560	17	0.0597101	0.093609	AT1G14560	17	0.0597101	0.093609	AT2G25780	19	0.375528	0.170333	AT3G14870	23	0.31765	0.124438	AT4G18830	7	0.335968	0.0852959	AT5G15580	50	0.387856	0.104323
AT1G14570	114	0.145375	0.118814	AT1G14570	114	0.145375	0.118814	AT2G25790	24	0.278254	0.155106	AT3G14890	21	0.510864	0.110913	AT4G18840	2	0.242844	0.170969	AT5G15600	15	0.318723	0.0996152
AT1G14580	32	0.328548	0.129515	AT1G14580	32	0.328548	0.129515	AT2G25800	46	0.0494374	0.173638	AT3G14900	13	0.0887661	0.150824	AT4G18870	2	0.685814	0.144746	AT5G15610	62	0.283969	0.121117
AT1G14600	5	0.20603	0.102265	AT1G14600	5	0.20603	0.102265	AT2G25810	13	0.0590486	0.225112	AT3G14910	10	0.0859656	0.158703	AT4G18880	22	0.21034	0.144543	AT5G15630	8	0.0551435	0.16195
AT1G14610	87	0.157431	0.121386	AT1G14610	87	0.157431	0.121386	AT2G25820	44	0.271986	0.202137	AT3G14920	16	0.13184	0.207788	AT4G18890	22	0.128815	0.0883756	AT5G15640	71	0.145569	0.0673363
AT1G14620	36	0.135972	0.07571	AT1G14620	36	0.135972	0.07571	AT2G25830	26	0.0800773	0.161838	AT3G14930	96	0.13437	0.112437	AT4G18905	46	0.332322	0.119585	AT5G15650	330	0.0256795	0.0962318
AT1G14630	3	0.152702	0.144963	AT1G14630	3	0.152702	0.144963	AT2G25840	52	0.341059	0.13061	AT3G14940	45	0.0331174	0.0736042	AT4G18910	59	0.0621382	0.153571	AT5G15680	17	0.0365744	0.0868725
AT1G14640	1	0.276352	0.16715	AT1G14640	1	0.276352	0.16715	AT2G25850	30	0.534934	0.0967934	AT3G14960	21	0.172722	0.140586	AT4G18920	8	0.0635001	0.179577	AT5G15700	5	0.28325	0.077011
AT1G14650	122	0.109569	0.143955	AT1G14650	122	0.109569	0.143955	AT2G25870	39	0.179157	0.159013	AT3G14980	25	0.42691	0.113679	AT4G18930	71	0.210374	0.191493	AT5G15710	14	0.0573327	0.15172
AT1G14660	5	0.246924	0.110768	AT1G14660	5	0.246924	0.110768	AT2G25880	5	0.072298	0.177344	AT3G14990	581	0.0660801	0.142332	AT4G18950	47	0.0738398	0.121439	AT5G15720	9	0.0497342	0.166184
AT1G14670	126	0.220854	0.211311	AT1G14670	126	0.220854	0.211311	AT2G25890	15	0.163839	0.16603	AT3G15000	210	0.25824	0.142644	AT4G18960	22	0.103432	0.0579706	AT5G15725	3	0.62059	0.120543
AT1G14685	50	0.0455112	0.23387	AT1G14685	50	0.0455112	0.23387	AT2G25900	266	0.260542	0.116637	AT3G15010	21	0.214509	0.121031	AT4G18970	121	0.0649587	0.0972113	AT5G15730	17	0.266962	0.0653
AT1G14687	21	0.186013	0.161936	AT1G14687	21	0.186013	0.161936	AT2G25910	88	0.0657274	0.141695	AT3G15020	72	0.0803661	0.140138	AT4G18975	27	0.173786	0.234884	AT5G15740	35	0.0694969	0.0937206
AT1G14688	2	0.951083	0.264984	AT1G14688	2	0.951083	0.264984	AT2G25920	16	0.262532	0.0867825	AT3G15030	30	0.291747	0.0941385	AT4G18980	6	0.252384	0.111746	AT5G15750	17	0.272413	0.0788333
AT1G14690	48	0.167093	0.109821	AT1G14690	48	0.167093	0.109821	AT2G25930	58	0.293118	0.139841	AT3G15040	36	0.0899299	0.107444	AT4G19000	2	0.59834	0.107137	AT5G15760	11	0.355359	0.138573
AT1G14700	25	0.131843	0.177013	AT1G14700	25	0.131843	0.177013	AT2G25940	20	0.17665	0.175287	AT3G15060	16	0.0282294	0.148634	AT4G19003	37	0.170506	0.0789303	AT5G15770	5	0.0845347	0.24626
AT1G14710	91	0.219947	0.140555	AT1G14710	91	0.219947	0.140555	AT2G25950	29	0.0275848	0.157344	AT3G15080	12	0.228361	0.124293	AT4G19006	64	0.0510022	0.112336	AT5G15780	214	0.295737	0.129189
AT1G14720	94	0.150463	0.174277	AT1G14720	94	0.150463	0.174277	AT2G25970	70	0.138981	0.155173	AT3G15090	47	0.108006	0.120669	AT4G19010	6	0.170582	0.136265	AT5G15790	18	0.321446	0.107303
AT1G14730	5	0.110722	0.0786298	AT1G14730	5	0.110722	0.0786298	AT2G25980	9	0.45494	0.124212	AT3G15095	114	0.170743	0.131779	AT4G19020	11	0.277433	0.125312	AT5G15810	31	0.208512	0.113703
AT1G14740	56	0.0643206	0.126736	AT1G14740	56	0.0643206	0.126736	AT2G26000	24	0.288855	0.0497153	AT3G15110	34	0.195245	0.130148	AT4G19030	18	0.112908	0.143879	AT5G15820	3	0.816538	0.171615
AT1G14750	2	0.1998	0.0926255	AT1G14750	2	0.1998	0.0926255	AT2G26030	21	0.36481	0.164741	AT3G15115	13	0.303038	0.179894	AT4G19038	1	1.4955	0.130366	AT5G15830	8	0.0983272	0.14828
AT1G14755	11	0.633273	0.0738104	AT1G14755	11	0.633273	0.0738104	AT2G26050	1	0.539001	0.166214	AT3G15120	10	0.288935	0.111888	AT4G19040	37	0.0783155	0.0828394	AT5G15840	17	0.42459	0.127616
AT1G14760	2	0.460125	0.273487	AT1G14760	2	0.460125	0.273487	AT2G26060	37	0.0858411	0.105443	AT3G15150	12	0.0758875	0.195013	AT4G19050	3	0.404285	0.140933	AT5G15850	55	0.253503	0.127593
AT1G14770	10	0.538837	0.129231	AT1G14770	10	0.538837	0.129231	AT2G26070	21	0.161152	0.147285	AT3G15160	23	0.121133	0.110608	AT4G19060	10	0.365755	0.0960577	AT5G15860	32	0.139847	0.124508
AT1G14780	9	0.0839529	0.146331	AT1G14780	9	0.0839529	0.146331	AT2G26080	270	0.0620225	0.164142	AT3G15170	3	0.146156	0.114175	AT4G19100	30	0.127096	0.211283	AT5G15870	11	0.129667	0.166192
AT1G14790	22	0.148722	0.168404	AT1G14790	22	0.148722	0.168404	AT2G26100	17	0.13963	0.113755	AT3G15180	32	0.119798	0.132317	AT4G19110	145	0.0833898	0.125669	AT5G15880	19	0.279379	0.0970267
AT1G14810	72	0.45624	0.183445	AT1G14810	72	0.45624	0.183445	AT2G26110	37	0.10631	0.124118	AT3G15190	210	0.102803	0.164743	AT4G19120	79	0.0834079	0.163104	AT5G15900	2	0.139605	0.173206
AT1G14830	64	0.0244009	0.115061	AT1G14830	64	0.0244009	0.115061	AT2G26140	94	0.0536533	0.157654	AT3G15200	74	0.229548	0.162789	AT4G19130	1	0.325651	0.152861	AT5G15910	32	0.124542	0.144046
AT1G14840	28	0.0854655	0.127277	AT1G14840	28	0.0854655	0.127277	AT2G26170	34	0.167814	0.15269	AT3G15210	101	0.0830266	0.243856	AT4G19140	53	0.373424	0.0805021	AT5G15920	3	0.214167	0.126078
AT1G14850	25	0.493783	0.261084	AT1G14850	25	0.493783	0.261084	AT2G26180	13	0.120747	0.166501	AT3G15220	20	0.266672	0.10689	AT4G19150	39	0.417871	0.257511	AT5G15930	30	0.141811	0.100382
AT1G14860	14	0.577061	0.0832138	AT1G14860	14	0.577061	0.0832138	AT2G26200	27	0.153543	0.13263	AT3G15240	26	0.169326	0.0790077	AT4G19160	120	0.195111	0.104714	AT5G15940	3	0.269596	0.148445
AT1G14890	182	0.194179	0.14169	AT1G14890	182	0.194179	0.14169	AT2G26210	28	0.150869	0.148172	AT3G15250	24	0.428859	0.141329	AT4G19170	111	0.156532	0.194112	AT5G15950	83	0.0827185	0.219303
AT1G14900	82	0.193019	0.17444	AT1G14900	82	0.193019	0.17444	AT2G26230	94	0.142445	0.155205	AT3G15260	71	0.101944	0.121624	AT4G19180	10	0.128308	0.127247	AT5G15970	598	1.27623	0.0558283
AT1G14920	80	0.0987439	0.213818	AT1G14920	80	0.0987439	0.213818	AT2G26240	56	0.309555	0.0767459	AT3G15280	6	0.220036	0.176126	AT4G19185	21	0.167976	0.0619462	AT5G15980	24	0.293866	0.11893
AT1G14930	12	0.236624	0.190284	AT1G14930	12	0.236624	0.190284	AT2G26250	475	0.0401058	0.14619	AT3G15290	71	0.138385	0.125945	AT4G19191	21	0.288875	0.164379	AT5G16000	19	0.0998432	0.119983
AT1G14950	38	0.0574452	0.229498	AT1G14950	38	0.0574452	0.229498	AT2G26260	24	0.185092	0.10524	AT3G15340	23	0.635795	0.115517	AT4G19200	194	0.146377	0.175532	AT5G16010	66	0.31686	0.127299
AT1G14960	12	0.116392	0.275403	AT1G14960	12	0.116392	0.275403	AT2G26270	28	0.232009	0.148833	AT3G15350	41	0.16092	0.145622	AT4G19220	1	0.317071	0.151249	AT5G16030	78	0.335855	0.103937
AT1G14970	4	0.119459	0.0953557	AT1G14970	4	0.119459	0.0953557	AT2G26280	52	0.0962777	0.185813	AT3G15351	21	0.177197	0.12201	AT4G19230	21	0.124887	0.112072	AT5G16040	36	0.0899291	0.11313
AT1G14990	13	0.129832	0.208258	AT1G14990	13	0.129832	0.208258	AT2G26290	2	0.212589	0.109234	AT3G15352	297	0.178138	0.13277	AT4G19350	43	0.33967	0.167582	AT5G16050	185	0.105261	0.0926765
AT1G15000	29	0.151817	0.24629	AT1G15000	29	0.151817	0.24629	AT2G26300	91	0.033912	0.140765	AT3G15354	23	0.158681	0.11661	AT4G19370	35	0.227206	0.121272	AT5G16060	55	0.0834387	0.206639
AT1G15010	15	0.359806	0.131956	AT1G15010	15	0.359806	0.131956	AT2G26310	23	0.14575	0.179336	AT3G15355	36	0.661412	0.116108	AT4G19380	22	0.360734	0.103702	AT5G16070	59	0.0383469	0.0892292
AT1G15020	49	0.201744	0.111096	AT1G15020	49	0.201744	0.111096	AT2G26330	97	0.0369454	0.163011	AT3G15356	143	0.293571	0.10858	AT4G19390	31	0.248222	0.117806	AT5G16080	13	0.214956	0.12442
AT1G15030	41	0.17419	0.199691	AT1G15030	41	0.17419	0.199691	AT2G26340	43	0.210855	0.13964	AT3G15358	5	0.260293	0.0621727	AT4G19400	10	0.165429	0.160375	AT5G16110	238	0.0525117	0.194386
AT1G15040	38	0.138319	0.187796	AT1G15040	38	0.138319	0.187796	AT2G26350	29	0.152608	0.105616	AT3G15360	323	0.1398	0.21327	AT4G19410	263	0.0252941	0.179439	AT5G16120	45	0.0901984	0.123883
AT1G15050	4	0.611498	0.0803629	AT1G15050	4	0.611498	0.0803629	AT2G26360	11	0.2332	0.12881	AT3G15370	2	0.0838215	0.150546	AT4G19420	91	0.058073	0.0997252	AT5G16130	600	0.0583022	0.119696
AT1G15060	30	0.142795	0.113115	AT1G15060	30	0.142795	0.113115	AT2G26400	20	0.404056	0.121219	AT3G15380	40	0.0724537	0.0993013	AT4G19430	133	0.511448	0.124105	AT5G16140	13	0.204357	0.10913
AT1G15080	10	0.0958322	0.156967	AT1G15080	10	0.0958322	0.156967	AT2G26410	4	0.276323	0.134119	AT3G15390	94	0.377635	0.141124	AT4G19440	7	0.270472	0.0984121	AT5G16150	157	0.106023	0.155998
AT1G15110	19	0.211036	0.226675	AT1G15110	19	0.211036	0.226675	AT2G26420	1	0.0976419	0.191912	AT3G15395	44	0.0478138	0.150974	AT4G19450	42	0.0706159	0.170999	AT5G16160	64	0.373434	0.137472
AT1G15120	140	0.326747	0.231033	AT1G15120	140	0.326747	0.231033	AT2G26430	41	0.123608	0.233215	AT3G15410	44	0.263497	0.070822	AT4G19460	8	0.0498805	0.214218	AT5G16170	11	0.171171	0.12439
AT1G15125	25	0.291744	0.190579	AT1G15125	25	0.291744	0.190579	AT2G26440	75	0.201843	0.212323	AT3G15420	3	0.868561	0.0329055	AT4G19490	35	0.133751	0.114383	AT5G16180	16	0.259316	0.160653
AT1G15130	54	0.154961	0.10459	AT1G15130	54	0.154961	0.10459	AT2G26450	5	0.142473	0.18952	AT3G15430	52	0.119102	0.0944123	AT4G19520	104	0.416908	0.270196	AT5G16190	6	0.0762323	0.159194
AT1G15140	78	0.107636	0.148638	AT1G15140	78	0.107636	0.148638	AT2G26460	28	0.116812	0.17065	AT3G15440	2	0.270337	0.162908	AT4G19540	17	0.144878	0.121422	AT5G16200	3	0.325919	0.172874
AT1G15160	2	0.390718	0.119634	AT1G15160	2	0.390718	0.119634	AT2G26470	25	0.428017	0.150163	AT3G15450	1003	0.173645	0.156612	AT4G19600	38	0.237319	0.0998407	AT5G16210	47	0.172601	0.0793531
AT1G15170	10	0.137455	0.11587	AT1G15170	10	0.137455	0.11587	AT2G26480	1	0.237053	0.175053	AT3G15460	220	0.179745	0.0717921	AT4G19610	42	0.446159	0.0893405	AT5G16220	22	0.629929	0.0929875
AT1G15180	35	0.220845	0.134156	AT1G15180	35	0.220845	0.134156	AT2G26500	525	0.0614385	0.119599	AT3G15470	25	0.215427	0.08853	AT4G19640	90	0.0368749	0.119621	AT5G16230	19	0.108577	0.129291
AT1G15200	45	0.268156	0.109206	AT1G15200	45	0.268156	0.109206	AT2G26510	33	0.159948	0.166313	AT3G15480	84	0.0919316	0.140505	AT4G19645	7	0.473278	0.068069	AT5G16240	30	0.210581	0.158714
AT1G15210	16	0.0430242	0.151678	AT1G15210	16	0.0430242	0.151678	AT2G26520	20	0.110769	0.125144	AT3G15490	2	0.795164	0.112579	AT4G19650	8	0.200445	0.113467	AT5G16260	28	0.170781	0.118373
AT1G15215	14	0.286115	0.140664	AT1G15215	14	0.286115	0.140664	AT2G26530	106	0.177453	0.130436	AT3G15500	35	0.0959876	0.186384	AT4G19660	7	0.144533	0.161454	AT5G16270	51	0.323211	0.0932512
AT1G15220	20	0.155216	0.104419	AT1G15220	20	0.155216	0.104419	AT2G26540	28	0.211293	0.151391	AT3G15510	32	0.0599882	0.150639	AT4G19670	20	0.214432	0.134516	AT5G16280	29	0.375906	0.078241
AT1G15230	78	0.292702	0.275558	AT1G15230	78	0.292702	0.275558	AT2G26550	9	0.502657	0.273087	AT3G15518	61	0.0887253	0.209269	AT4G19680	3	0.204953	0.114565	AT5G16290	31	0.118781	0.107316
AT1G15240	19	0.306331	0.126775	AT1G15240	19	0.306331	0.126775	AT2G26560	42	0.152166	0.0924811	AT3G15520	62	0.13145	0.169244	AT4G19690	9	0.080779	0.151708	AT5G16300	32	0.220958	0.081434
AT1G15250	50	0.0219621	0.213316	AT1G15250	50	0.0219621	0.213316	AT2G26570	47	0.15962	0.146425	AT3G15530	63	0.0363668	0.135264	AT4G19700	34	0.420185	0.0915923	AT5G16310	34	0.271069	0.0711756
AT1G15260	88	0.124768	0.121155	AT1G15260	88	0.124768	0.121155	AT2G26580	25	0.156178	0.167895	AT3G15534	1	0.236971	0.155917	AT4G19710	26	0.0665147	0.165491	AT5G16320	12	0.402242	0.14986
AT1G15280	45	0.728709	0.0943198	AT1G15280	45	0.728709	0.0943198	AT2G26590	56	0.167281	0.135756	AT3G15540	44	0.110326	0.164243	AT4G19720	1	0.534023	0.202268	AT5G16350	7	0.314725	0.118312
AT1G15290	47	0.404275	0.103799	AT1G15290	47	0.404275	0.103799	AT2G26600	26	0.0918879	0.242392	AT3G15550	14	0.1506	0.143579	AT4G19810	34	0.112701	0.165942	AT5G16360	16	0.218666	0.110642
AT1G15320	26	0.306929	0.191678	AT1G15320	26	0.306929	0.191678	AT2G26610	55	0.176221	0.155256	AT3G15570	27	0.118716	0.154575	AT4G19820	2	0.412927	0.131978	AT5G16370	68	0.110582	0.186568
AT1G15330	18	0.098485	0.177382	AT1G15330	18	0.098485	0.177382	AT2G26660	15	0.0801219	0.19622	AT3G15590	44	0.264149	0.118163	AT4G19830	50	0.353509	0.136621	AT5G16380	28	0.208006	0.182915
AT1G15340	210	0.266612	0.147922	AT1G15340	210	0.266612	0.147922	AT2G26670	107	0.0818293	0.188071	AT3G15605	47	0.422844	0.187628	AT4G19840	108	0.230539	0.11569	AT5G16390	145	0.185224	0.09884
AT1G15350	65	0.289673	0.103591	AT1G15350	65	0.289673	0.103591	AT2G26680	18	0.0843451	0.202233	AT3G15610	55	0.0960383	0.124633	AT4G19860	96	0.122071	0.137263	AT5G16400	114	0.177225	0.145755
AT1G15360	13	0.222668	0.131354	AT1G15360	13	0.222668	0.131354	AT2G26690	110	0.0478758	0.166129	AT3G15620	9	0.148655	0.161641	AT4G19865	6	0.441477	0.173975	AT5G16410	2	0.463801	0.216681
AT1G15380	48	0.0963715	0.111223	AT1G15380	48	0.0963715	0.111223	AT2G26695	2	0.0740609	0.136026	AT3G15630	205	0.155378	0.118814	AT4G19880	83	0.0812963	0.157779	AT5G16420	1	0.0744576	0.193757
AT1G15390	34	0.12384	0.108982	AT1G15390	34	0.12384	0.108982	AT2G26700	11	0.0852374	0.155009	AT3G15640	196	0.139835	0.11963	AT4G19890	4	0.167259	0.222576	AT5G16440	41	0.237494	0.114311
AT1G15400	84	0.0767989	0.130832	AT1G15400	84	0.0767989	0.130832	AT2G26710	25	0.0316107	0.108355	AT3G15650	6	0.0631338	0.110273	AT4G19900	19	0.51749	0.155633	AT5G16453	42	0.389126	0.136086
AT1G15410	23	0.217955	0.089166	AT1G15410	23	0.217955	0.089166	AT2G26730	102	0.0738213	0.163075	AT3G15660	61	0.108158	0.148206	AT4G19905	1	0.274237	0.203532	AT5G16460	2	0.189252	0.144284
AT1G15415	9	0.148974	0.0932225	AT1G15415	9	0.148974	0.0932225	AT2G26740	213	0.143316	0.170032	AT3G15670	102	0.192388	0.135241	AT4G19950	9	0.25556	0.106459	AT5G16480	13	0.069925	0.15213
AT1G15420	39	0.144622	0.161313	AT1G15420	39	0.144622	0.161313	AT2G26760	14	0.15968	0.195138	AT3G15680	22	0.162506	0.120387	AT4G19960	19	0.16056	0.150873	AT5G16490	35	0.304086	0.142251
AT1G15430	19	0.0887663	0.274333	AT1G15430	19	0.0887663	0.274333	AT2G26770	24	0.0475765	0.170791	AT3G15690	71	0.393185	0.0694182	AT4G19980	22	0.453347	0.186215	AT5G16500	4	0.260412	0.133568
AT1G15440	27	0.166765	0.140944	AT1G15440	27	0.166765	0.140944	AT2G26780	21	0.140465	0.0843339	AT3G15710	43	0.0297681	0.162812	AT4G19985	18	0.224908	0.17907	AT5G16510	79	0.125684	0.0940007
AT1G15460	10	0.131172	0.121253	AT1G15460	10	0.131172	0.121253	AT2G26800	66	0.185921	0.134701	AT3G15720	5	0.417649	0.112699	AT4G20000	18	0.303467	0.228332	AT5G16520	14	0.233103	0.122474
AT1G15470	35	0.0650571	0.0853665	AT1G15470	35	0.0650571	0.0853665	AT2G26810	24	0.112265	0.225522	AT3G15730	275	0.0328807	0.119996	AT4G20010	40	0.326606	0.120996	AT5G16540	21	0.31921	0.0936802
AT1G15480	237	0.468068	0.0902722	AT1G15480	237	0.468068	0.0902722	AT2G26830	25	0.0950893	0.176648	AT3G15740	6	0.710097	0.194652	AT4G20020	34	0.237973	0.179777	AT5G16550	60	0.0955065	0.139325
AT1G15490	16	0.181875	0.0945434	AT1G15490	16	0.181875	0.0945434	AT2G26840	12	0.136448	0.204069	AT3G15760	44	0.659558	0.0677816	AT4G20030	11	0.0832928	0.256068	AT5G16560	13	0.233763	0.169068
AT1G15500	264	0.0892883	0.118115	AT1G15500	264	0.0892883	0.118115	AT2G26850	4	0.217812	0.189989	AT3G15770	22	0.457494	0.0827415	AT4G20040	7	0.106328	0.161218	AT5G16570	39	0.116764	0.0906557
AT1G15510	6	0.226024	0.0856237	AT1G15510	6	0.226024	0.0856237	AT2G26870	4	0.0838573	0.124892	AT3G15780	17	0.328087	0.139639	AT4G20050	18	0.222319	0.113187	AT5G16590	21	0.202774	0.189728
AT1G15520	11	0.0826623	0.12438	AT1G15520	11	0.0826623	0.12438	AT2G26880	60	0.555116	0.196931	AT3G15790	25	0.571411	0.102129	AT4G20060	45	0.39017	0.127618	AT5G16600	9	0.234985	0.14076
AT1G15530	3	0.113409	0.172472	AT1G15530	3	0.113409	0.172472	AT2G26890	48	0.126631	0.0917686	AT3G15810	69	0.0591759	0.103198	AT4G20070	19	0.117249	0.156486	AT5G16610	19	0.317181	0.146528
AT1G15550	11	0.1722	0.140602	AT1G15550	11	0.1722	0.140602	AT2G26900	168	0.0811666	0.162246	AT3G15820	76	0.152106	0.113694	AT4G20090	2	0.173099	0.165189	AT5G16620	73	0.10473	0.0866913
AT1G15570	24	0.23552	0.0927314	AT1G15570	24	0.23552	0.0927314	AT2G26910	84	0.0395143	0.152421	AT3G15830	3	0.0946279	0.194917	AT4G20095	41	0.772545	0.135717	AT5G16630	21	0.361512	0.0984477
AT1G15580	3	0.193721	0.134709	AT1G15580	3	0.193721	0.134709	AT2G26920	35	0.2555	0.137714	AT3G15840	156	0.0892715	0.161736	AT4G20110	12	0.0581363	0.228833	AT5G16640	4	0.175012	0.183789
AT1G15590	22	0.597994	0.152318	AT1G15590	22	0.597994	0.152318	AT2G26930	40	0.101014	0.146069	AT3G15850	210	0.0794195	0.12356	AT4G20130	29	0.084785	0.167904	AT5G16650	51	0.052384	0.248151
AT1G15600	12	0.608494	0.273077	AT1G15600	12	0.608494	0.273077	AT2G26950	2	0.861883	0.185574	AT3G15860	34	0.188209	0.182504	AT4G20140	27	0.142257	0.155571	AT5G16660	82	0.119948	0.21824
AT1G15620	43	0.738631	0.176471	AT1G15620	43	0.738631	0.176471	AT2G26960	2	0.363663	0.17928	AT3G15880	71	0.0690428	0.128474	AT4G20150	287	0.0296588	0.21597	AT5G16690	7	0.215351	0.10554
AT1G15660	20	0.711055	0.0941458	AT1G15660	20	0.711055	0.0941458	AT2G26970	25	0.248964	0.150206	AT3G15890	18	0.140826	0.182184	AT4G20170	36	0.105113	0.146339	AT5G16715	17	0.159427	0.193691
AT1G15670	128	0.405769	0.101407	AT1G15670	128	0.405769	0.101407	AT2G26975	84	0.283005	0.207473	AT3G15900	25	0.627211	0.0991346	AT4G20260	835	0.283968	0.0981574	AT5G16720	13	0.251704	0.106622
AT1G15690	805	0.016533	0.174657	AT1G15690	805	0.016533	0.174657	AT2G26980	57	0.0474225	0.17356	AT3G15920	26	0.259819	0.128078	AT4G20270	30	0.138009	0.142884	AT5G16730	62	0.22141	0.162813
AT1G15700	25	0.112319	0.144465	AT1G15700	25	0.112319	0.144465	AT2G26990	60	0.055132	0.135297	AT3G15940	25	0.263459	0.113215	AT4G20280	15	0.0324712	0.246639	AT5G16750	32	0.203238	0.101705
AT1G15710	29	0.0626415	0.190224	AT1G15710	29	0.0626415	0.190224	AT2G27020	119	0.0491247	0.111462	AT3G15950	252	0.309065	0.0911928	AT4G20300	51	0.0788175	0.101852	AT5G16760	77	0.0156473	0.0868821
AT1G15720	35	0.285275	0.149896	AT1G15720	35	0.285275	0.149896	AT2G27030	256	0.0660098	0.173973	AT3G15970	36	0.45326	0.140822	AT4G20320	29	0.140033	0.11681	AT5G16770	4	0.201444	0.160839
AT1G15730	57	0.193552	0.141927	AT1G15730	57	0.193552	0.141927	AT2G27035	42	0.203557	0.157346	AT3G15980	48	0.241329	0.0837969	AT4G20325	52	0.251207	0.080829	AT5G16780	54	0.268135	0.0847578
AT1G15740	110	0.0992089	0.105101	AT1G15740	110	0.0992089	0.105101	AT2G27040	121	0.113743	0.144109	AT3G15990	20	0.0920131	0.119494	AT4G20330	65	0.269207	0.137631	AT5G16790	11	0.0797249	0.188511
AT1G15750	125	0.0245473	0.093254	AT1G15750	125	0.0245473	0.093254	AT2G27050	49	0.0872916	0.192335	AT3G16010	20	0.151042	0.142802	AT4G20340	4	0.356259	0.0843451	AT5G16800	28	0.146664	0.112149
AT1G15760	2	0.352595	0.1005	AT1G15760	2	0.352595	0.1005	AT2G27060	19	0.225944	0.130742	AT3G16040	6	0.0862819	0.0890647	AT4G20350	5	0.277121	0.124875	AT5G16810	13	0.209742	0.110015
AT1G15770	22	1.13104	0.196471	AT1G15770	22	1.13104	0.196471	AT2G27080	31	0.300938	0.123854	AT3G16050	32	0.0487515	0.171518	AT4G20360	1195	0.0653889	0.129869	AT5G16820	16	0.513024	0.0911434
AT1G15780	26	0.128581	0.105019	AT1G15780	26	0.128581	0.105019	AT2G27090	26	0.117611	0.103018	AT3G16060	41	0.0471485	0.126276	AT4G20380	75	0.14527	0.151404	AT5G16830	35	0.324883	0.111266
AT1G15790	5	0.379565	0.195017	AT1G15790	5	0.379565	0.195017	AT2G27100	51	0.1022	0.124771	AT3G16070	15	0.533315	0.0808931	AT4G20390	21	0.190915	0.148486	AT5G16840	135	0.06244	0.115912
AT1G15800	20	0.332238	0.107554	AT1G15800	20	0.332238	0.107554	AT2G27130	41	0.396163	0.161388	AT3G16080	178	0.105003	0.0898652	AT4G20400	37	0.224438	0.092753	AT5G16860	1	0.19815	0.127416
AT1G15810	275	0.831731	0.0852431	AT1G15810	275	0.831731	0.0852431	AT2G27140	17	0.201981	0.13407	AT3G16090	17	0.178895	0.132233	AT4G20410	53	0.0215273	0.137075	AT5G16870	7	0.181991	0.0892834
AT1G15820	2439	0.161766	0.124358	AT1G15820	2439	0.161766	0.124358	AT2G27150	55	0.135419	0.212554	AT3G16100	42	0.0450964	0.265521	AT4G20420	20	0.347879	0.185158	AT5G16880	196	0.0909308	0.190916
AT1G15830	4	0.403903	0.208452	AT1G15830	4	0.403903	0.208452	AT2G27170	57	0.225369	0.123676	AT3G16110	15	0.218766	0.134884	AT4G20430	8	0.183917	0.14331	AT5G16890	21	0.216247	0.139016
AT1G15840	5	0.610134	0.0881771	AT1G15840	5	0.610134	0.0881771	AT2G27190	63	0.212309	0.146605	AT3G16120	7	0.113722	0.0863962	AT4G20440	114	0.0196139	0.0912394	AT5G16910	26	0.0835313	0.147504
AT1G15870	6	0.271444	0.183472	AT1G15870	6	0.271444	0.183472	AT2G27200	10	0.20048	0.113738	AT3G16130	451	0.218585	0.186847	AT4G20460	35	0.0276938	0.169102	AT5G16920	2	0.3171	0.128548
AT1G15880	44	0.0672189	0.116019	AT1G15880	44	0.0672189	0.116019	AT2G27210	37	0.0863691	0.132451	AT3G16150	54	0.063805	0.161457	AT4G20720	32	0.314782	0.141552	AT5G16930	13	0.137855	0.0668269
AT1G15900	4	0.577275	0.0893793	AT1G15900	4	0.577275	0.0893793	AT2G27230	90	0.0507434	0.213891	AT3G16170	35	0.142295	0.14004	AT4G20740	1	0.202585	0.136511	AT5G16950	22	0.226224	0.138487
AT1G15910	48	0.420388	0.114185	AT1G15910	48	0.420388	0.114185	AT2G27240	1	0.180599	0.135571	AT3G16175	14	0.553561	0.0820577	AT4G20760	31	0.299886	0.118359	AT5G16960	26	0.135138	0.143899
AT1G15920	49	0.329094	0.235337	AT1G15920	49	0.329094	0.235337	AT2G27250	5	0.463178	0.207089	AT3G16180	91	0.117953	0.135806	AT4G20770	9	0.186887	0.237915	AT5G16970	151	0.198361	0.150421
AT1G15930	492	0.193441	0.215909	AT1G15930	492	0.193441	0.215909	AT2G27260	37	0.262576	0.151895	AT3G16190	40	0.26715	0.208575	AT4G20780	12	0.190113	0.151951	AT5G17000	27	0.164223	0.179057
AT1G15950	161	0.0882921	0.124957	AT1G15950	161	0.0882921	0.124957	AT2G27270	14	0.986465	0.168532	AT3G16200	29	0.019118	0.154235	AT4G20800	6	0.231628	0.16112	AT5G17010	32	0.161865	0.0811864
AT1G15970	28	0.208008	0.107167	AT1G15970	28	0.208008	0.107167	AT2G27280	13	0.526827	0.130114	AT3G16220	13	0.183466	0.178165	AT4G20810	1	0.47662	0.217435	AT5G17020	34	0.0920141	0.0986897
AT1G15980	52	0.188003	0.121883	AT1G15980	52	0.188003	0.121883	AT2G27285	45	0.181655	0.190331	AT3G16230	28	0.395411	0.128031	AT4G20820	6	0.270214	0.142571	AT5G17030	3	0.416504	0.142983
AT1G15990	5	0.0488316	0.163131	AT1G15990	5	0.0488316	0.163131	AT2G27290	79	0.191922	0.184069	AT3G16240	1211	0.0651525	0.143342	AT4G20830	196	0.14891	0.145225	AT5G17040	4	0.368352	0.185869
AT1G16000	63	0.489664	0.0339253	AT1G16000	63	0.489664	0.0339253	AT2G27310	17	0.0924185	0.148892	AT3G16250	221	0.220258	0.0844069	AT4G20840	33	0.179459	0.178492	AT5G17050	34	0.320747	0.140004
AT1G16010	41	0.0401544	0.146729	AT1G16010	41	0.0401544	0.146729	AT2G27315	6	0.583586	0.110692	AT3G16260	25	0.171392	0.12923	AT4G20850	85	0.152779	0.0968796	AT5G17060	27	0.0279141	0.082794
AT1G16020	37	0.230825	0.100389	AT1G16020	37	0.230825	0.100389	AT2G27320	23	0.437478	0.216132	AT3G16270	71	0.207556	0.0902774	AT4G20860	96	0.1223	0.197455	AT5G17070	29	0.434531	0.102497
AT1G16022	12	0.589807	0.186617	AT1G16022	12	0.589807	0.186617	AT2G27330	23	0.34949	0.12114	AT3G16280	7	0.318573	0.141969	AT4G20870	79	0.0600018	0.126761	AT5G17110	3	0.39236	0.181191
AT1G16040	18	0.694636	0.143401	AT1G16040	18	0.694636	0.143401	AT2G27350	76	0.17837	0.111103	AT3G16290	23	0.117266	0.124201	AT4G20880	28	0.397156	0.136809	AT5G17150	17	0.258502	0.245911
AT1G16060	15	0.106624	0.179056	AT1G16060	15	0.106624	0.179056	AT2G27360	22	0.292103	0.152763	AT3G16310	48	0.0397195	0.135818	AT4G20890	237	0.0200332	0.14876	AT5G17160	63	0.74948	0.0940749
AT1G16070	2	0.158626	0.153353	AT1G16070	2	0.158626	0.153353	AT2G27370	6	0.10477	0.161941	AT3G16320	3	0.409326	0.0759625	AT4G20910	8	0.33585	0.107334	AT5G17165	15	0.429093	0.139625
AT1G16080	162	0.0764471	0.076215	AT1G16080	162	0.0764471	0.076215	AT2G27380	4	0.178206	0.247503	AT3G16330	11	0.137433	0.259833	AT4G20930	26	0.132074	0.108945	AT5G17170	187	0.159778	0.117614
AT1G16090	4	0.714193	0.252523	AT1G16090	4	0.714193	0.252523	AT2G27385	248	0.386942	0.143959	AT3G16340	8	0.124905	0.116117	AT4G20940	23	0.0893893	0.131216	AT5G17190	90	0.0244005	0.13616
AT1G16110	11	0.377623	0.183865	AT1G16110	11	0.377623	0.183865	AT2G27389	18	0.633364	0.237231	AT3G16350	15	0.165166	0.17026	AT4G20960	19	0.154313	0.181978	AT5G17210	21	0.294035	0.0754966
AT1G16150	2	0.318891	0.169118	AT1G16150	2	0.318891	0.169118	AT2G27420	14	0.176969	0.149835	AT3G16370	852	0.0871011	0.129346	AT4G20970	3	0.266055	0.118412	AT5G17220	15	0.282902	0.0608792
AT1G16170	26	0.112531	0.176913	AT1G16170	26	0.112531	0.176913	AT2G27430	16	0.154309	0.175342	AT3G16380	1	0.428654	0.210989	AT4G20980	93	0.144626	0.100374	AT5G17230	182	0.0714466	0.147075
AT1G16180	165	0.0377053	0.14077	AT1G16180	165	0.0377053	0.14077	AT2G27450	64	0.214406	0.173195	AT3G16390	8	0.428173	0.11899	AT4G21020	10	0.243185	0.134984	AT5G17240	13	0.353908	0.134319
AT1G16190	39	0.107403	0.228729	AT1G16190	39	0.107403	0.228729	AT2G27460	16	0.0581503	0.11547	AT3G16420	2426	0.400938	0.147637	AT4G21030	3	0.531337	0.2659	AT5G17250	6	0.296277	0.13046
AT1G16210	74	0.0572047	0.235137	AT1G16210	74	0.0572047	0.235137	AT2G27470	37	0.182383	0.212668	AT3G16440	12	0.152561	0.19471	AT4G21050	3	0.438419	0.263388	AT5G17270	7	0.246593	0.125524
AT1G16220	3	0.184566	0.180078	AT1G16220	3	0.184566	0.180078	AT2G27480	14	0.248969	0.248666	AT3G16450	289	0.18544	0.169341	AT4G21060	7	0.192929	0.131362	AT5G17280	70	0.50128	0.123436
AT1G16240	116	0.248745	0.260014	AT1G16240	116	0.248745	0.260014	AT2G27490	21	0.120061	0.131849	AT3G16460	295	0.447008	0.273208	AT4G21065	6	0.103175	0.252065	AT5G17290	25	0.124571	0.146501
AT1G16250	13	0.0721364	0.138347	AT1G16250	13	0.0721364	0.138347	AT2G27500	53	0.0549282	0.10911	AT3G16470	330	0.0986035	0.152384	AT4G21090	30	0.420254	0.0972428	AT5G17300	45	0.184609	0.169524
AT1G16270	21	0.1873	0.105808	AT1G16270	21	0.1873	0.105808	AT2G27505	9	1.06857	0.106947	AT3G16480	84	0.25024	0.125594	AT4G21100	14	0.0927435	0.119066	AT5G17310	95	0.108186	0.120322
AT1G16280	12	0.187319	0.0982105	AT1G16280	12	0.187319	0.0982105	AT2G27510	52	0.107757	0.168515	AT3G16490	16	0.113999	0.199661	AT4G21105	341	0.0567454	0.113441	AT5G17330	106	0.109355	0.109049
AT1G16290	1	0.162214	0.138479	AT1G16290	1	0.162214	0.138479	AT2G27530	403	0.0146849	0.135899	AT3G16500	61	0.135526	0.14775	AT4G21120	38	0.0838125	0.164553	AT5G17340	6	0.171283	0.166806
AT1G16300	16	0.176578	0.0883276	AT1G16300	16	0.176578	0.0883276	AT2G27535	2	1.34243	0.0766776	AT3G16510	8	0.322999	0.151226	AT4G21140	9	0.231488	0.184716	AT5G17350	22	0.0920367	0.170606
AT1G16310	7	0.117402	0.108363	AT1G16310	7	0.117402	0.108363	AT2G27550	7	0.0739251	0.139717	AT3G16520	151	0.249589	0.115954	AT4G21150	102	0.201997	0.10456	AT5G17360	11	0.357029	0.137584
AT1G16320	50	0.228516	0.115584	AT1G16320	50	0.228516	0.115584	AT2G27580	105	0.161559	0.271623	AT3G16530	263	0.324633	0.0476505	AT4G21160	96	0.0947694	0.150688	AT5G17370	9	0.52301	0.118063
AT1G16330	2	0.369862	0.160357	AT1G16330	2	0.369862	0.160357	AT2G27590	18	0.0966853	0.124077	AT3G16560	37	0.0471675	0.154592	AT4G21170	9	0.254167	0.142939	AT5G17380	102	0.0944	0.161404
AT1G16340	25	0.158809	0.11177	AT1G16340	25	0.158809	0.11177	AT2G27600	109	0.0236407	0.130993	AT3G16565	8	0.504697	0.0940388	AT4G21180	23	0.224189	0.11336	AT5G17400	19	0.0665422	0.181295
AT1G16350	28	0.101881	0.105963	AT1G16350	28	0.101881	0.105963	AT2G27610	20	0.159858	0.14592	AT3G16570	163	0.263171	0.15825	AT4G21190	20	0.154415	0.106664	AT5G17410	37	0.0832963	0.0792067
AT1G16360	4	0.125472	0.192546	AT1G16360	4	0.125472	0.192546	AT2G27630	29	0.664992	0.126291	AT3G16580	5	0.749399	0.118847	AT4G21200	3	0.233466	0.148219	AT5G17420	35	0.0265906	0.129805
AT1G16370	5	0.159918	0.134729	AT1G16370	5	0.159918	0.134729	AT2G27650	45	0.761549	0.0843776	AT3G16610	5	0.16927	0.176856	AT4G21210	148	0.195829	0.117647	AT5G17430	4	0.313562	0.143253
AT1G16390	43	0.221771	0.121445	AT1G16390	43	0.221771	0.121445	AT2G27680	171	0.0956567	0.20586	AT3G16620	18	0.332214	0.148123	AT4G21215	39	0.219965	0.0848102	AT5G17440	24	0.201011	0.0553414
AT1G16400	37	0.256499	0.138885	AT1G16400	37	0.256499	0.138885	AT2G27690	11	0.207633	0.116025	AT3G16630	117	0.16051	0.0998492	AT4G21220	3	0.375577	0.154171	AT5G17460	51	0.21189	0.142386
AT1G16410	71	0.170361	0.112322	AT1G16410	71	0.170361	0.112322	AT2G27730	121	0.317161	0.121684	AT3G16640	2295	0.520185	0.129093	AT4G21230	4	0.204275	0.156241	AT5G17470	1	0.322412	0.240838
AT1G16420	2	0.777003	0.107718	AT1G16420	2	0.777003	0.107718	AT2G27740	8	0.0852246	0.122594	AT3G16650	8	0.528044	0.0690688	AT4G21270	14	0.12987	0.124286	AT5G17490	11	0.229734	0.167144
AT1G16430	7	0.102722	0.184127	AT1G16430	7	0.102722	0.184127	AT2G27760	7	0.47975	0.128561	AT3G16660	295	0.199961	0.176985	AT4G21280	1010	0.147532	0.130032	AT5G17510	48	0.0966391	0.240105
AT1G16440	2	0.053948	0.168618	AT1G16440	2	0.053948	0.168618	AT2G27770	29	0.115318	0.118515	AT3G16670	143	0.78121	0.0926156	AT4G21300	2	0.184795	0.131786	AT5G17520	28	0.175767	0.125295
AT1G16445	4	0.369254	0.073627	AT1G16445	4	0.369254	0.073627	AT2G27775	19	0.500519	0.262782	AT3G16690	19	0.324978	0.152768	AT4G21310	2	0.0457696	0.121858	AT5G17530	39	0.189785	0.115868
AT1G16460	108	0.59622	0.0635964	AT1G16460	108	0.59622	0.0635964	AT2G27790	4	0.127105	0.137222	AT3G16700	13	0.11932	0.0882755	AT4G21340	2	0.434408	0.0977545	AT5G17540	12	0.27071	0.258013
AT1G16470	88	0.0209414	0.087502	AT1G16470	88	0.0209414	0.087502	AT2G27800	9	0.203319	0.209714	AT3G16720	46	0.345089	0.144477	AT4G21350	5	0.142135	0.174368	AT5G17550	19	0.134059	0.102842
AT1G16480	4	0.187276	0.10726	AT1G16480	4	0.187276	0.10726	AT2G27810	59	0.132639	0.129337	AT3G16730	10	0.258695	0.104865	AT4G21380	4	0.192822	0.17116	AT5G17560	90	0.144844	0.104849
AT1G16490	6	0.200777	0.127563	AT1G16490	6	0.200777	0.127563	AT2G27820	36	0.0885864	0.165754	AT3G16740	47	0.543734	0.111634	AT4G21390	3	0.11009	0.174111	AT5G17570	9	0.228712	0.105571
AT1G16500	19	0.281744	0.132346	AT1G16500	19	0.281744	0.132346	AT2G27830	37	0.102937	0.234984	AT3G16760	49	0.21288	0.121084	AT4G21400	1	0.463779	0.229099	AT5G17580	6	0.210638	0.144284
AT1G16510	19	0.163553	0.215899	AT1G16510	19	0.163553	0.215899	AT2G27840	23	0.763865	0.208701	AT3G16770	321	0.175094	0.223975	AT4G21410	22	0.12508	0.114303	AT5G17600	13	0.241596	0.18709
AT1G16515	1	6.96317	0.0245431	AT1G16515	1	6.96317	0.0245431	AT2G27860	295	0.0898777	0.134923	AT3G16785	26	0.103388	0.0903392	AT4G21430	8	0.339458	0.108958	AT5G17610	54	0.406845	0.0632684
AT1G16520	28	0.352799	0.102792	AT1G16520	28	0.352799	0.102792	AT2G27880	40	0.224352	0.178053	AT3G16800	33	0.096462	0.0978969	AT4G21440	7	0.160932	0.171986	AT5G17620	34	0.0728273	0.0740192
AT1G16530	4	0.219788	0.174659	AT1G16530	4	0.219788	0.174659	AT2G27900	42	0.23706	0.0905159	AT3G16810	15	0.288394	0.111235	AT4G21445	26	0.226729	0.160118	AT5G17630	60	0.105734	0.0986244
AT1G16540	4	0.306094	0.0772635	AT1G16540	4	0.306094	0.0772635	AT2G27920	25	0.261387	0.131387	AT3G16830	60	0.0990957	0.121742	AT4G21450	117	0.0435794	0.225735	AT5G17640	36	0.0659156	0.203797
AT1G16560	71	0.156091	0.104148	AT1G16560	71	0.156091	0.104148	AT2G27940	3	0.41123	0.136557	AT3G16840	38	0.584384	0.124052	AT4G21470	60	0.105769	0.0995847	AT5G17650	11	0.151255	0.247492
AT1G16570	31	0.184436	0.0722918	AT1G16570	31	0.184436	0.0722918	AT2G27950	20	0.268726	0.146631	AT3G16850	169	0.147492	0.173595	AT4G21480	64	0.217376	0.0750393	AT5G17660	16	0.280152	0.148226
AT1G16590	7	0.692074	0.074894	AT1G16590	7	0.692074	0.074894	AT2G27960	96	0.022571	0.226984	AT3G16857	70	0.0628768	0.221318	AT4G21490	2	0.068244	0.171147	AT5G17670	41	0.136449	0.159823
AT1G16610	118	0.186503	0.142088	AT1G16610	118	0.186503	0.142088	AT2G27980	11	0.355577	0.130933	AT3G16860	18	0.272768	0.184365	AT4G21500	3	0.393672	0.187572	AT5G17690	11	0.286741	0.127257
AT1G16630	9	0.469088	0.14276	AT1G16630	9	0.469088	0.14276	AT2G27990	4	0.333385	0.153434	AT3G16870	19	0.247925	0.183269	AT4G21520	14	0.0919693	0.11453	AT5G17700	31	0.155656	0.111078
AT1G16640	1	1.07093	0.105202	AT1G16640	1	1.07093	0.105202	AT2G28000	414	0.032101	0.140795	AT3G16890	1	0.218808	0.158699	AT4G21540	14	0.137532	0.139172	AT5G17710	63	0.159721	0.131207
AT1G16650	2	0.234002	0.126795	AT1G16650	2	0.234002	0.126795	AT2G28010	1	0.598794	0.115388	AT3G16900	1	0.181194	0.157879	AT4G21550	11	0.594686	0.100751	AT5G17770	211	0.200031	0.103102
AT1G16670	23	0.0529042	0.151019	AT1G16670	23	0.0529042	0.151019	AT2G28060	34	0.143232	0.114988	AT3G16910	70	0.0952518	0.205732	AT4G21570	95	0.0518474	0.125381	AT5G17780	4	0.291267	0.179338
AT1G16690	5	0.253926	0.0952977	AT1G16690	5	0.253926	0.0952977	AT2G28070	6	0.0452985	0.14998	AT3G16920	50	0.0300409	0.265172	AT4G21580	77	0.125168	0.166543	AT5G17790	17	0.384465	0.138726
AT1G16710	31	0.244938	0.113451	AT1G16710	31	0.244938	0.113451	AT2G28080	49	0.0479607	0.135135	AT3G16930	4	0.605224	0.248914	AT4G21585	1	0.0864833	0.200382	AT5G17800	11	0.421889	0.0723286
AT1G16720	92	0.0513784	0.170822	AT1G16720	92	0.0513784	0.170822	AT2G28085	20	0.0677209	0.190285	AT3G16940	25	0.160278	0.131404	AT4G21590	78	0.14571	0.158676	AT5G17810	6	0.367611	0.118738
AT1G16730	44	0.530775	0.0999432	AT1G16730	44	0.530775	0.0999432	AT2G28090	41	0.225611	0.261062	AT3G16950	89	0.119067	0.123718	AT4G21600	13	0.319586	0.122143	AT5G17820	30	0.0990588	0.279416
AT1G16740	63	0.013349	0.242875	AT1G16740	63	0.013349	0.242875	AT2G28100	30	0.19616	0.200097	AT3G16980	11	0.0383286	0.198005	AT4G21610	10	0.176576	0.20055	AT5G17830	20	0.766867	0.132599
AT1G16750	16	0.197993	0.128337	AT1G16750	16	0.197993	0.128337	AT2G28105	22	0.197269	0.17868	AT3G16990	21	0.233705	0.119491	AT4G21620	295	0.190007	0.120417	AT5G17840	26	0.257241	0.150867
AT1G16770	52	0.268245	0.108463	AT1G16770	52	0.268245	0.108463	AT2G28110	14	0.239538	0.16774	AT3G17000	62	0.357815	0.142676	AT4G21630	208	0.389249	0.145437	AT5G17850	3	0.0974382	0.145728
AT1G16800	1	0.322654	0.132358	AT1G16800	1	0.322654	0.132358	AT2G28120	22	0.0554207	0.160707	AT3G17010	1	0.627146	0.131643	AT4G21650	93	0.224285	0.14329	AT5G17860	28	0.208607	0.0907846
AT1G16810	56	0.57894	0.0562012	AT1G16810	56	0.57894	0.0562012	AT2G28130	18	0.253054	0.141518	AT3G17020	180	0.157119	0.108176	AT4G21660	87	0.119864	0.184112	AT5G17870	313	0.151092	0.14444
AT1G16820	15	1.19441	0.116152	AT1G16820	15	1.19441	0.116152	AT2G28140	21	0.148562	0.147673	AT3G17030	3	0.322573	0.150369	AT4G21670	37	0.240365	0.116453	AT5G17880	12	0.465462	0.13868
AT1G16830	1	0.275438	0.140259	AT1G16830	1	0.275438	0.140259	AT2G28150	26	0.115061	0.216459	AT3G17040	72	0.174262	0.145753	AT4G21680	21	0.0658128	0.192021	AT5G17910	47	0.262841	0.209073
AT1G16840	56	0.312562	0.105804	AT1G16840	56	0.312562	0.105804	AT2G28160	6	0.103118	0.197499	AT3G17060	14	0.0976303	0.139633	AT4G21700	2	0.361098	0.133389	AT5G17920	1961	0.0114579	0.102677
AT1G16850	24	0.280865	0.16598	AT1G16850	24	0.280865	0.16598	AT2G28180	3	0.467882	0.129928	AT3G17070	25	0.16514	0.154561	AT4G21705	5	0.140085	0.265566	AT5G17930	17	0.178652	0.142513
AT1G16860	62	0.0568321	0.117649	AT1G16860	62	0.0568321	0.117649	AT2G28190	394	0.168354	0.143967	AT3G17080	3	0.709487	0.11737	AT4G21710	30	0.00984044	0.110319	AT5G17980	4	0.106499	0.214473
AT1G16870	49	0.212689	0.0994015	AT1G16870	49	0.212689	0.0994015	AT2G28200	19	0.0994084	0.133768	AT3G17090	81	0.0449389	0.153654	AT4G21720	13	0.303501	0.0466254	AT5G17990	71	0.127744	0.114163
AT1G16880	161	0.160978	0.111975	AT1G16880	161	0.160978	0.111975	AT2G28230	17	0.0740818	0.163656	AT3G17100	154	0.236685	0.194202	AT4G21740	10	0.108323	0.217914	AT5G18000	54	0.458278	0.108913
AT1G16890	302	0.0364407	0.0783161	AT1G16890	302	0.0364407	0.0783161	AT2G28250	17	0.115862	0.149336	AT3G17120	43	0.124955	0.085552	AT4G21745	1	0.278836	0.211292	AT5G18020	8	0.101757	0.156516
AT1G16900	47	0.154692	0.114218	AT1G16900	47	0.154692	0.114218	AT2G28260	3	0.0441644	0.145894	AT3G17130	4	0.139909	0.151237	AT4G21760	8	0.216415	0.144754	AT5G18030	12	0.24762	0.0425055
AT1G16905	2	0.187645	0.177962	AT1G16905	2	0.187645	0.177962	AT2G28290	65	0.457964	0.12672	AT3G17140	14	0.35103	0.10731	AT4G21770	18	0.220245	0.106672	AT5G18060	10	0.232224	0.160245
AT1G16916	17	0.212705	0.207154	AT1G16916	17	0.212705	0.207154	AT2G28305	53	0.176683	0.0486457	AT3G17150	26	0.591901	0.176006	AT4G21780	7	0.301746	0.167532	AT5G18070	8	0.167933	0.169786
AT1G16920	75	0.0113761	0.185722	AT1G16920	75	0.0113761	0.185722	AT2G28310	25	0.0198891	0.175862	AT3G17152	1	1.07388	0.0623337	AT4G21790	172	0.0366943	0.127771	AT5G18090	6	0.302412	0.240512
AT1G16930	3	0.191808	0.138594	AT1G16930	3	0.191808	0.138594	AT2G28315	1	0.0739378	0.0944435	AT3G17155	8	0.820468	0.125506	AT4G21800	74	0.0444485	0.134422	AT5G18100	70	0.123879	0.142631
AT1G16950	1	0.123804	0.157882	AT1G16950	1	0.123804	0.157882	AT2G28320	36	0.0663452	0.116092	AT3G17170	38	0.098431	0.199803	AT4G21820	9	0.215132	0.14775	AT5G18110	87	0.0853944	0.181931
AT1G16960	3	0.0755589	0.193668	AT1G16960	3	0.0755589	0.193668	AT2G28330	15	0.196199	0.214962	AT3G17205	34	0.162231	0.0818094	AT4G21830	71	0.270194	0.097245	AT5G18120	45	0.313113	0.110119
AT1G16970	20	0.201674	0.0919043	AT1G16970	20	0.201674	0.0919043	AT2G28340	2	0.642699	0.200757	AT3G17210	102	0.243453	0.132838	AT4G21850	121	0.0551328	0.115618	AT5G18130	126	0.423864	0.102453
AT1G16980	1	0.315608	0.122013	AT1G16980	1	0.315608	0.122013	AT2G28350	37	0.131404	0.15626	AT3G17230	15	1.03802	0.0927053	AT4G21860	149	0.186742	0.234888	AT5G18140	52	0.259073	0.186186
AT1G17020	14	0.235578	0.0943022	AT1G17020	14	0.235578	0.0943022	AT2G28355	11	0.605767	0.0726173	AT3G17240	70	0.0487257	0.13268	AT4G21865	10	0.46794	0.14663	AT5G18150	31	0.168245	0.0712035
AT1G17030	12	0.217507	0.0910576	AT1G17030	12	0.217507	0.0910576	AT2G28360	11	0.208067	0.119203	AT3G17250	15	0.243069	0.143644	AT4G21870	73	0.220256	0.195924	AT5G18170	64	0.0375983	0.166543
AT1G17050	24	0.114379	0.127817	AT1G17050	24	0.114379	0.127817	AT2G28370	49	0.0315158	0.16197	AT3G17280	1	0.849077	0.0927491	AT4G21880	8	0.35447	0.171903	AT5G18180	1	0.325672	0.105458
AT1G17060	12	0.0879374	0.115248	AT1G17060	12	0.0879374	0.115248	AT2G28380	40	0.190667	0.125714	AT3G17310	33	0.280266	0.107591	AT4G21895	1	0.721398	0.142958	AT5G18190	70	0.131069	0.0914623
AT1G17070	44	0.180869	0.145631	AT1G17070	44	0.180869	0.145631	AT2G28390	52	0.168752	0.12978	AT3G17330	23	0.500908	0.158677	AT4G21900	5	0.197309	0.164475	AT5G18200	37	0.103682	0.222392
AT1G17100	89	0.107631	0.158576	AT1G17100	89	0.107631	0.158576	AT2G28400	45	0.258497	0.132959	AT3G17340	21	0.400138	0.0727301	AT4G21910	89	0.197935	0.171519	AT5G18220	1	0.0697549	0.189693
AT1G17110	33	0.248216	0.104615	AT1G17110	33	0.248216	0.104615	AT2G28410	24	0.36999	0.164585	AT3G17350	12	0.265081	0.152867	AT4G21920	5	0.267069	0.172029	AT5G18230	92	0.0785573	0.106522
AT1G17120	41	0.0741859	0.149112	AT1G17120	41	0.0741859	0.149112	AT2G28420	8	0.128215	0.216405	AT3G17360	13	0.328065	0.0894889	AT4G21930	12	0.484518	0.139789	AT5G18240	19	0.129882	0.121866
AT1G17130	66	0.273994	0.118812	AT1G17130	66	0.273994	0.118812	AT2G28430	21	0.290617	0.141597	AT3G17365	14	0.494641	0.168897	AT4G21940	2	0.146351	0.183941	AT5G18250	17	0.119016	0.114883
AT1G17145	30	0.153974	0.171915	AT1G17145	30	0.153974	0.171915	AT2G28450	35	0.26202	0.107206	AT3G17380	173	0.0737725	0.11656	AT4G21960	2173	0.0296182	0.177813	AT5G18260	19	0.585171	0.107439
AT1G17147	20	0.198912	0.142676	AT1G17147	20	0.198912	0.142676	AT2G28460	23	0.339976	0.1642	AT3G17410	69	0.0847893	0.113336	AT4G21970	24	0.163168	0.142006	AT5G18270	25	0.16457	0.103723
AT1G17160	57	0.202476	0.173479	AT1G17160	57	0.202476	0.173479	AT2G28470	36	0.10744	0.182634	AT3G17420	25	0.107219	0.115197	AT4G21980	85	0.062376	0.155984	AT5G18280	78	0.101191	0.121589
AT1G17170	12	0.255292	0.133009	AT1G17170	12	0.255292	0.133009	AT2G28480	5	0.175053	0.191713	AT3G17430	31	0.0145494	0.0838701	AT4G21990	104	0.0566747	0.147899	AT5G18290	26	0.134796	0.0997824
AT1G17180	10	0.181006	0.172902	AT1G17180	10	0.181006	0.172902	AT2G28490	20	0.141934	0.205737	AT3G17440	66	0.0189716	0.0866509	AT4G22000	28	0.0193722	0.183868	AT5G18310	43	0.190678	0.0866817
AT1G17190	34	0.253613	0.118649	AT1G17190	34	0.253613	0.118649	AT2G28500	2	0.0851812	0.211756	AT3G17460	2	0.728714	0.0810822	AT4G22010	79	0.05997	0.114239	AT5G18340	35	1.19388	0.108157
AT1G17200	226	0.0599245	0.146927	AT1G17200	226	0.0599245	0.146927	AT2G28510	19	0.225742	0.11099	AT3G17465	37	0.170852	0.137134	AT4G22030	1	0.351878	0.234079	AT5G18360	5	0.470106	0.232331
AT1G17210	45	0.0936266	0.0824102	AT1G17210	45	0.0936266	0.0824102	AT2G28520	28	0.0900335	0.0902029	AT3G17470	20	0.123866	0.131626	AT4G22070	17	0.225025	0.106671	AT5G18380	757	0.163914	0.175647
AT1G17220	125	0.137651	0.0650123	AT1G17220	125	0.137651	0.0650123	AT2G28540	55	0.419906	0.117246	AT3G17510	62	0.0790349	0.11393	AT4G22080	4	0.0823652	0.140154	AT5G18390	13	0.090615	0.189796
AT1G17230	26	0.222168	0.0928002	AT1G17230	26	0.222168	0.0928002	AT2G28550	28	0.170641	0.18704	AT3G17520	24	0.188271	0.172753	AT4G22100	1	0.412542	0.197864	AT5G18400	62	0.238621	0.111593
AT1G17235	17	1.00864	0.116861	AT1G17235	17	1.00864	0.116861	AT2G28570	12	0.660215	0.0967637	AT3G17530	2	0.715351	0.208501	AT4G22105	1	0.362523	0.136748	AT5G18403	1	0.82314	0.163856
AT1G17240	1	0.370239	0.147023	AT1G17240	1	0.370239	0.147023	AT2G28580	21	0.287839	0.140747	AT3G17580	49	0.128643	0.0829714	AT4G22110	3	0.356427	0.215771	AT5G18410	25	0.0265087	0.127422
AT1G17270	9	0.214539	0.124928	AT1G17270	9	0.214539	0.124928	AT2G28590	6	0.188637	0.18199	AT3G17590	14	0.0710734	0.127307	AT4G22120	30	0.0980187	0.107195	AT5G18420	59	0.457583	0.0938281
AT1G17280	70	0.0783634	0.164924	AT1G17280	70	0.0783634	0.164924	AT2G28600	33	0.217212	0.221	AT3G17600	6	0.024301	0.117154	AT4G22130	34	0.131862	0.105142	AT5G18430	14	0.0717264	0.17135
AT1G17285	3	0.985858	0.0405623	AT1G17285	3	0.985858	0.0405623	AT2G28605	43	0.609213	0.10709	AT3G17609	29	0.0754033	0.160036	AT4G22140	43	0.0814928	0.130731	AT5G18450	1	0.409497	0.110994
AT1G17290	208	0.129185	0.0987184	AT1G17290	208	0.129185	0.0987184	AT2G28610	2	0.140496	0.165591	AT3G17611	26	0.0373798	0.209971	AT4G22150	68	0.182674	0.137533	AT5G18460	42	0.125675	0.115841
AT1G17310	2	0.330957	0.0815794	AT1G17310	2	0.330957	0.0815794	AT2G28620	7	0.106083	0.144135	AT3G17640	14	0.0701439	0.11929	AT4G22160	21	0.610526	0.114201	AT5G18470	36	0.579063	0.0786778
AT1G17330	9	0.228742	0.0908817	AT1G17330	9	0.228742	0.0908817	AT2G28630	80	0.0628507	0.145835	AT3G17650	76	0.0658569	0.112996	AT4G22190	86	0.162901	0.122749	AT5G18475	12	0.20038	0.151242
AT1G17340	37	0.176441	0.126923	AT1G17340	37	0.176441	0.126923	AT2G28650	12	0.265371	0.195404	AT3G17660	2	0.143072	0.065803	AT4G22200	19	0.102728	0.174143	AT5G18480	72	0.154336	0.126139
AT1G17350	18	0.213186	0.204379	AT1G17350	18	0.213186	0.204379	AT2G28660	18	0.162345	0.218019	AT3G17668	15	0.257187	0.145889	AT4G22217	20	0.222109	0.148865	AT5G18490	26	0.160809	0.186392
AT1G17370	145	0.105197	0.0889642	AT1G17370	145	0.105197	0.0889642	AT2G28670	57	0.181715	0.156756	AT3G17670	27	0.124944	0.168642	AT4G22220	175	0.0856187	0.101027	AT5G18500	77	0.0444836	0.141958
AT1G17380	24	0.578527	0.109814	AT1G17380	24	0.578527	0.109814	AT2G28680	7	0.0750238	0.151889	AT3G17680	15	0.190129	0.164955	AT4G22235	28	0.884975	0.141266	AT5G18510	15	0.489413	0.168248
AT1G17400	26	0.135615	0.112818	AT1G17400	26	0.135615	0.112818	AT2G28690	22	0.2233	0.121	AT3G17690	3	0.292974	0.125062	AT4G22240	277	0.266352	0.149466	AT5G18520	87	0.0873797	0.128938
AT1G17410	7	0.370685	0.132757	AT1G17410	7	0.370685	0.132757	AT2G28710	5	0.0742697	0.122431	AT3G17700	13	0.0947495	0.0991205	AT4G22250	9	0.237349	0.0984209	AT5G18525	10	0.329219	0.129856
AT1G17430	15	0.101879	0.181147	AT1G17430	15	0.101879	0.181147	AT2G28720	75	0.0416655	0.138401	AT3G17710	11	0.509839	0.206471	AT4G22260	55	0.165124	0.136433	AT5G18550	45	0.167008	0.112474
AT1G17440	22	0.200858	0.103012	AT1G17440	22	0.200858	0.103012	AT2G28760	17	0.0414247	0.154972	AT3G17730	3	0.0161334	0.113886	AT4G22270	6	0.150224	0.14625	AT5G18570	21	0.110429	0.130793
AT1G17450	15	0.246088	0.090094	AT1G17450	15	0.246088	0.090094	AT2G28780	12	0.121064	0.140749	AT3G17740	9	0.218334	0.117077	AT4G22285	32	0.181282	0.115875	AT5G18580	91	0.0585737	0.135866
AT1G17460	6	0.621457	0.116781	AT1G17460	6	0.621457	0.116781	AT2G28790	634	0.0814557	0.19708	AT3G17750	28	0.276771	0.109409	AT4G22290	34	0.0472289	0.114091	AT5G18590	54	0.181421	0.112624
AT1G17480	9	0.172031	0.120393	AT1G17480	9	0.172031	0.120393	AT2G28800	201	0.0793638	0.136846	AT3G17760	3	0.0710672	0.119458	AT4G22300	49	0.24313	0.118979	AT5G18600	92	0.187218	0.117073
AT1G17490	23	0.332964	0.0633369	AT1G17490	23	0.332964	0.0633369	AT2G28810	19	0.154887	0.156233	AT3G17770	559	0.144871	0.107621	AT4G22310	151	0.0752395	0.113037	AT5G18610	9	0.0143153	0.123705
AT1G17500	5	0.108187	0.100592	AT1G17500	5	0.108187	0.100592	AT2G28830	27	0.248669	0.191217	AT3G17780	43	0.292706	0.0636718	AT4G22320	22	0.145948	0.186177	AT5G18620	47	0.206099	0.0851337
AT1G17510	29	0.807773	0.0700629	AT1G17510	29	0.807773	0.0700629	AT2G28880	7	0.154934	0.166342	AT3G17790	134	0.120286	0.135157	AT4G22330	86	0.0139343	0.122378	AT5G18630	55	0.259538	0.1651
AT1G17520	14	0.260831	0.135033	AT1G17520	14	0.260831	0.135033	AT2G28890	46	0.0731512	0.143709	AT3G17800	222	0.100804	0.169804	AT4G22340	19	0.0818748	0.0805856	AT5G18640	28	0.145603	0.148063
AT1G17540	4	0.351841	0.0821183	AT1G17540	4	0.351841	0.0821183	AT2G28900	221	0.0546861	0.114422	AT3G17810	104	0.0765589	0.139237	AT4G22360	106	0.314664	0.0829214	AT5G18650	108	0.266556	0.043338
AT1G17550	38	0.119033	0.115549	AT1G17550	38	0.119033	0.115549	AT2G28920	3	0.137435	0.17102	AT3G17820	232	0.0879907	0.175764	AT4G22370	33	0.342331	0.109723	AT5G18660	93	0.0497665	0.227258
AT1G17560	28	0.335706	0.119241	AT1G17560	28	0.335706	0.119241	AT2G28930	50	0.0580802	0.174843	AT3G17830	10	0.160708	0.137401	AT4G22380	80	0.0803793	0.186168	AT5G18661	2	0.37019	0.264471
AT1G17580	24	0.194657	0.0745679	AT1G17580	24	0.194657	0.0745679	AT2G28940	14	0.135351	0.153413	AT3G17840	30	0.147227	0.14715	AT4G22390	15	0.487213	0.133555	AT5G18670	202	0.204629	0.153737
AT1G17590	9	0.638925	0.125019	AT1G17590	9	0.638925	0.125019	AT2G28950	313	0.0563773	0.156614	AT3G17850	42	0.140291	0.0999267	AT4G22470	35	0.341434	0.213497	AT5G18680	48	0.207248	0.111661
AT1G17600	4	0.38628	0.146357	AT1G17600	4	0.38628	0.146357	AT2G28990	1	0.349282	0.156786	AT3G17860	39	0.233302	0.093395	AT4G22485	110	0.521591	0.202414	AT5G18690	23	0.539912	0.178188
AT1G17610	2	0.273996	0.133591	AT1G17610	2	0.273996	0.133591	AT2G29020	139	0.0968939	0.149854	AT3G17880	43	0.197308	0.134769	AT4G22490	234	0.246775	0.184416	AT5G18700	38	0.194489	0.0846265
AT1G17620	170	0.24224	0.161502	AT1G17620	170	0.24224	0.161502	AT2G29050	26	0.109287	0.108453	AT3G17890	9	0.420536	0.159317	AT4G22517	83	0.696668	0.0847693	AT5G18710	11	0.249232	0.218495
AT1G17640	3	0.248246	0.108549	AT1G17640	3	0.248246	0.108549	AT2G29060	3	0.157472	0.16016	AT3G17900	33	0.148161	0.096931	AT4G22520	19	0.642505	0.1419	AT5G18740	32	0.391597	0.199964
AT1G17650	17	0.145551	0.0931983	AT1G17650	17	0.145551	0.0931983	AT2G29070	13	0.116834	0.159778	AT3G17910	6	0.273381	0.120533	AT4G22530	20	0.115258	0.217179	AT5G18750	12	0.385757	0.114981
AT1G17665	7	0.381063	0.0797809	AT1G17665	7	0.381063	0.0797809	AT2G29080	116	0.0651073	0.166683	AT3G17920	9	0.248009	0.0942785	AT4G22540	50	0.0959693	0.198196	AT5G18760	18	0.147487	0.141557
AT1G17680	27	0.279947	0.075149	AT1G17680	27	0.279947	0.075149	AT2G29090	10	0.17387	0.167254	AT3G17930	101	0.14485	0.143965	AT4G22560	6	0.19463	0.172128	AT5G18770	12	0.651297	0.138476
AT1G17690	25	0.36135	0.101176	AT1G17690	25	0.36135	0.101176	AT2G29110	1	0.451517	0.155163	AT3G17940	76	0.0722571	0.166438	AT4G22580	23	0.141658	0.138049	AT5G18780	4	0.331598	0.129797
AT1G17700	9	0.170436	0.175287	AT1G17700	9	0.170436	0.175287	AT2G29120	23	0.300936	0.172947	AT3G17950	35	0.172188	0.176472	AT4G22590	27	0.101276	0.167286	AT5G18820	8	0.0886133	0.142857
AT1G17710	30	0.229139	0.112046	AT1G17710	30	0.229139	0.112046	AT2G29125	8	0.16155	0.0298536	AT3G18000	36	0.078077	0.0948127	AT4G22600	30	0.235489	0.14052	AT5G18830	43	0.174194	0.141261
AT1G17720	89	0.0881011	0.100566	AT1G17720	89	0.0881011	0.100566	AT2G29130	6	0.161902	0.123459	AT3G18010	8	0.606073	0.0827056	AT4G22640	1	0.476403	0.146452	AT5G18840	50	0.154519	0.123146
AT1G17730	46	0.116138	0.167883	AT1G17730	46	0.116138	0.167883	AT2G29140	26	0.13717	0.173534	AT3G18020	1	0.271673	0.128802	AT4G22660	5	0.490279	0.248723	AT5G18860	24	0.252185	0.11726
AT1G17745	133	0.176138	0.168682	AT1G17745	133	0.176138	0.168682	AT2G29180	60	0.142122	0.205866	AT3G18030	43	0.039246	0.19667	AT4G22666	105	0.266904	0.171479	AT5G18900	72	0.185082	0.130623
AT1G17750	12	0.445182	0.0902202	AT1G17750	12	0.445182	0.0902202	AT2G29200	10	0.14553	0.143181	AT3G18035	355	0.257109	0.254255	AT4G22670	78	0.0997991	0.126573	AT5G18910	6	0.111392	0.108052
AT1G17760	27	0.19736	0.081668	AT1G17760	27	0.19736	0.081668	AT2G29210	42	0.418404	0.136979	AT3G18040	36	0.185483	0.0902429	AT4G22680	14	0.101995	0.2214	AT5G18930	1	0.0465724	0.216486
AT1G17770	2	0.482181	0.222508	AT1G17770	2	0.482181	0.222508	AT2G29290	88	0.275957	0.142155	AT3G18050	89	0.0956839	0.16955	AT4G22690	371	0.0573688	0.172755	AT5G18940	58	0.193083	0.102497
AT1G17790	16	0.349331	0.0970786	AT1G17790	16	0.349331	0.0970786	AT2G29310	39	0.227822	0.168184	AT3G18060	76	0.105846	0.1364	AT4G22720	29	0.0285551	0.218334	AT5G18950	9	0.36973	0.108813
AT1G17810	91	0.162304	0.091596	AT1G17810	91	0.162304	0.091596	AT2G29350	77	0.23385	0.07641	AT3G18080	140	0.133305	0.147469	AT4G22730	15	0.104146	0.185392	AT5G18970	23	0.171519	0.0982662
AT1G17820	59	0.166231	0.130668	AT1G17820	59	0.166231	0.130668	AT2G29360	29	0.142448	0.166939	AT3G18100	9	0.44277	0.0996097	AT4G22740	54	0.235168	0.225324	AT5G18980	6	0.0825645	0.120275
AT1G17830	12	0.318782	0.1244	AT1G17830	12	0.318782	0.1244	AT2G29370	6	0.228869	0.136223	AT3G18110	30	0.157699	0.120386	AT4G22745	25	0.457129	0.209243	AT5G18990	4	0.653478	0.0929126
AT1G17840	205	0.0194346	0.128531	AT1G17840	205	0.0194346	0.128531	AT2G29390	44	0.0331219	0.2062	AT3G18140	83	0.0129698	0.226246	AT4G22756	17	0.170019	0.223474	AT5G19000	72	0.0849628	0.131533
AT1G17850	62	0.336267	0.145862	AT1G17850	62	0.336267	0.145862	AT2G29400	138	0.0375078	0.241126	AT3G18160	25	0.241136	0.154552	AT4G22770	15	0.210818	0.134246	AT5G19010	45	0.0566614	0.112019
AT1G17860	74	0.502581	0.117439	AT1G17860	74	0.502581	0.117439	AT2G29410	8	0.141906	0.119162	AT3G18165	66	0.0827517	0.158247	AT4G22780	26	0.0484874	0.181729	AT5G19020	3	0.157941	0.226295
AT1G17870	39	0.133013	0.175052	AT1G17870	39	0.133013	0.175052	AT2G29420	54	0.211415	0.251481	AT3G18170	11	0.373627	0.122579	AT4G22790	2	0.354298	0.0827226	AT5G19030	9	0.61468	0.139617
AT1G17880	244	0.153543	0.114083	AT1G17880	244	0.153543	0.114083	AT2G29430	1	1.95539	0.102847	AT3G18180	26	0.530473	0.162188	AT4G22810	4	0.0654272	0.240446	AT5G19050	33	0.0206909	0.183965
AT1G17890	69	0.0382865	0.239185	AT1G17890	69	0.0382865	0.239185	AT2G29440	8	0.2176	0.0973522	AT3G18190	117	0.0462739	0.164416	AT4G22820	107	0.330458	0.145465	AT5G19060	43	0.269703	0.165804
AT1G17940	14	0.036666	0.123282	AT1G17940	14	0.036666	0.123282	AT2G29450	80	0.208057	0.0856507	AT3G18200	2	0.123285	0.125973	AT4G22840	13	0.191111	0.144424	AT5G19070	33	0.0380654	0.0895262
AT1G17950	4	0.112061	0.161644	AT1G17950	4	0.112061	0.161644	AT2G29460	17	0.254001	0.10234	AT3G18210	47	0.268684	0.114069	AT4G22850	18	0.149482	0.164542	AT5G19080	26	0.405451	0.137208
AT1G17960	2	0.432651	0.132229	AT1G17960	2	0.432651	0.132229	AT2G29470	14	0.190775	0.116277	AT3G18215	30	0.0996048	0.149488	AT4G22860	14	0.299941	0.111662	AT5G19090	19	0.19089	0.220518
AT1G17970	12	0.232788	0.200659	AT1G17970	12	0.232788	0.200659	AT2G29480	4	0.235352	0.130498	AT3G18220	10	0.0743303	0.154067	AT4G22880	27	0.0936234	0.200697	AT5G19100	16	0.405409	0.24089
AT1G17980	58	0.344422	0.0864265	AT1G17980	58	0.344422	0.0864265	AT2G29490	19	0.166634	0.0995487	AT3G18230	41	0.215569	0.110084	AT4G22890	319	0.134383	0.139968	AT5G19110	40	0.358576	0.180561
AT1G18010	24	0.138856	0.157315	AT1G18010	24	0.138856	0.157315	AT2G29510	29	0.259579	0.161461	AT3G18240	51	0.113435	0.160789	AT4G22900	3	0.248805	0.11365	AT5G19120	366	0.205908	0.236238
AT1G18020	18	0.82077	0.120332	AT1G18020	18	0.82077	0.120332	AT2G29525	26	0.111837	0.181119	AT3G18250	40	0.0942841	0.199559	AT4G22910	13	0.0235937	0.233378	AT5G19130	23	0.165386	0.11879
AT1G18030	34	0.269127	0.0704577	AT1G18030	34	0.269127	0.0704577	AT2G29530	59	0.161999	0.122299	AT3G18260	6	0.225637	0.140327	AT4G22920	58	0.0619791	0.204553	AT5G19140	474	0.0462151	0.17468
AT1G18040	18	0.0842261	0.0809628	AT1G18040	18	0.0842261	0.0809628	AT2G29550	212	0.0205224	0.269474	AT3G18270	38	0.253384	0.156169	AT4G22930	39	0.240554	0.121895	AT5G19150	494	0.205743	0.101846
AT1G18060	131	0.118828	0.166024	AT1G18060	131	0.118828	0.166024	AT2G29560	39	0.0722623	0.0876518	AT3G18290	32	0.146158	0.0579913	AT4G22940	1	0.335737	0.150635	AT5G19151	21	0.233462	0.0530344
AT1G18070	97	0.109422	0.140038	AT1G18070	97	0.109422	0.140038	AT2G29570	56	0.00842743	0.203658	AT3G18300	32	0.268161	0.106205	AT4G22950	2	0.343374	0.0835125	AT5G19160	47	0.141029	0.12016
AT1G18080	752	0.0153653	0.168692	AT1G18080	752	0.0153653	0.168692	AT2G29580	25	0.120205	0.206955	AT3G18310	8	0.385836	0.134645	AT4G22960	12	0.876608	0.183711	AT5G19180	48	0.124297	0.111909
AT1G18090	11	0.398363	0.109774	AT1G18090	11	0.398363	0.109774	AT2G29590	36	0.186798	0.146979	AT3G18330	1	1.38418	0.0856482	AT4G22970	4	0.375548	0.0856898	AT5G19190	129	0.176079	0.0816519
AT1G18100	13	0.0407845	0.126729	AT1G18100	13	0.0407845	0.126729	AT2G29620	4	0.294957	0.171566	AT3G18350	18	0.141699	0.123075	AT4G22980	50	0.202654	0.147148	AT5G19200	11	0.202361	0.125806
AT1G18140	5	0.167386	0.130442	AT1G18140	5	0.167386	0.130442	AT2G29630	198	0.0361002	0.147107	AT3G18360	1	0.229704	0.144132	AT4G22990	19	0.0525507	0.170844	AT5G19210	24	0.155534	0.125798
AT1G18150	40	0.0498026	0.14937	AT1G18150	40	0.0498026	0.14937	AT2G29640	3	0.747209	0.115942	AT3G18370	68	0.198108	0.117967	AT4G23000	7	0.133076	0.102845	AT5G19220	83	0.156369	0.0990662
AT1G18160	19	0.197611	0.0912079	AT1G18160	19	0.197611	0.0912079	AT2G29650	46	0.127039	0.134434	AT3G18380	19	0.131126	0.101545	AT4G23010	57	0.016026	0.166848	AT5G19250	139	0.148887	0.219362
AT1G18170	32	0.184483	0.116486	AT1G18170	32	0.184483	0.116486	AT2G29660	29	0.199149	0.14005	AT3G18390	69	0.152893	0.108586	AT4G23020	22	0.77498	0.109097	AT5G19260	19	0.244843	0.161953
AT1G18180	23	0.193557	0.0849576	AT1G18180	23	0.193557	0.0849576	AT2G29670	98	0.179643	0.2041	AT3G18400	2	0.055976	0.0704206	AT4G23040	20	0.28602	0.100932	AT5G19280	20	0.378942	0.0680415
AT1G18200	5	0.178969	0.111375	AT1G18200	5	0.178969	0.111375	AT2G29680	2	0.276694	0.115437	AT3G18410	168	0.0312494	0.137039	AT4G23050	23	0.138551	0.155862	AT5G19290	171	0.0645176	0.174175
AT1G18210	130	0.0795757	0.15802	AT1G18210	130	0.0795757	0.15802	AT2G29690	17	0.232173	0.117256	AT3G18420	77	0.270895	0.102315	AT4G23060	43	0.108805	0.218509	AT5G19300	17	0.313131	0.0868887
AT1G18250	44	0.0863364	0.111595	AT1G18250	44	0.0863364	0.111595	AT2G29700	87	0.110289	0.0537733	AT3G18430	44	0.0121256	0.210598	AT4G23070	4	0.144488	0.176293	AT5G19310	7	0.174934	0.17598
AT1G18260	45	0.0753972	0.0936683	AT1G18260	45	0.0753972	0.0936683	AT2G29710	2	0.193898	0.154954	AT3G18440	35	0.10278	0.153314	AT4G23090	25	1.13767	0.100159	AT5G19320	14	0.134725	0.157885
AT1G18265	4	0.814604	0.0809152	AT1G18265	4	0.814604	0.0809152	AT2G29720	31	0.514622	0.0981384	AT3G18450	1	0.63369	0.0813067	AT4G23100	219	0.0602052	0.115889	AT5G19330	109	0.0423643	0.118271
AT1G18270	82	0.163807	0.0825101	AT1G18270	82	0.163807	0.0825101	AT2G29730	30	0.201502	0.226397	AT3G18470	4	0.26272	0.141483	AT4G23110	13	2.52337	0.073626	AT5G19350	64	0.19117	0.0943697
AT1G18280	20	0.281371	0.0794059	AT1G18280	20	0.281371	0.0794059	AT2G29740	12	0.302785	0.127759	AT3G18480	40	0.135371	0.0735199	AT4G23130	7	0.257503	0.134865	AT5G19370	74	0.318986	0.0932733
AT1G18290	46	0.5312	0.100449	AT1G18290	46	0.5312	0.100449	AT2G29750	14	0.148135	0.169592	AT3G18490	396	0.26849	0.126321	AT4G23150	3	0.539286	0.101501	AT5G19380	20	0.144114	0.13949
AT1G18300	22	0.0777102	0.13114	AT1G18300	22	0.0777102	0.13114	AT2G29760	24	0.114265	0.186207	AT3G18500	16	0.340037	0.217418	AT4G23180	23	0.321465	0.211004	AT5G19390	31	0.151604	0.0762094
AT1G18330	28	0.400988	0.129366	AT1G18330	28	0.400988	0.129366	AT2G29770	28	0.862563	0.160741	AT3G18520	26	0.347672	0.190054	AT4G23190	22	0.348829	0.145474	AT5G19400	35	0.687077	0.0988605
AT1G18335	13	0.307662	0.108615	AT1G18335	13	0.307662	0.108615	AT2G29780	6	1.07223	0.098859	AT3G18524	16	0.11091	0.0991398	AT4G23210	13	0.604621	0.151315	AT5G19420	17	0.0995121	0.0960432
AT1G18340	19	0.100397	0.135595	AT1G18340	19	0.100397	0.135595	AT2G29800	2	0.780015	0.136531	AT3G18535	13	1.93432	0.0375037	AT4G23220	21	0.253821	0.177547	AT5G19430	21	0.0683422	0.153786
AT1G18350	1	0.360518	0.189409	AT1G18350	1	0.360518	0.189409	AT2G29830	16	1.03465	0.155353	AT3G18550	2	0.29145	0.165937	AT4G23240	1	0.299494	0.254901	AT5G19440	154	0.205457	0.103961
AT1G18360	10	0.237365	0.105852	AT1G18360	10	0.237365	0.105852	AT2G29880	24	0.298528	0.213983	AT3G18560	30	0.180053	0.150452	AT4G23260	24	0.25789	0.14543	AT5G19450	46	0.0536433	0.107736
AT1G18370	8	0.115296	0.102944	AT1G18370	8	0.115296	0.102944	AT2G29890	18	0.278517	0.126463	AT3G18570	8	0.158405	0.175616	AT4G23350	9	0.671376	0.144648	AT5G19460	17	0.298638	0.148272
AT1G18390	39	0.173378	0.219217	AT1G18390	39	0.173378	0.219217	AT2G29900	11	0.139364	0.103071	AT3G18580	7	0.0653753	0.154131	AT4G23390	2	0.317831	0.135192	AT5G19470	3	0.152779	0.201166
AT1G18420	13	0.295985	0.12123	AT1G18420	13	0.295985	0.12123	AT2G29930	23	1.1139	0.201021	AT3G18600	31	0.252798	0.158646	AT4G23400	821	0.0134589	0.119492	AT5G19473	51	0.0722062	0.232715
AT1G18440	14	0.260478	0.0978317	AT1G18440	14	0.260478	0.0978317	AT2G29940	2	0.075544	0.180436	AT3G18610	5	0.492254	0.151465	AT4G23410	10	0.106044	0.157149	AT5G19480	20	0.16176	0.15804
AT1G18450	79	0.0669204	0.106524	AT1G18450	79	0.0669204	0.106524	AT2G29960	168	0.0818331	0.146973	AT3G18620	24	0.265076	0.0672288	AT4G23430	53	0.22906	0.0829067	AT5G19485	59	0.135026	0.128367
AT1G18460	39	0.161191	0.111281	AT1G18460	39	0.161191	0.111281	AT2G29970	40	0.233474	0.154051	AT3G18630	47	0.189259	0.113488	AT4G23440	10	0.0527227	0.157506	AT5G19490	5	0.484202	0.146638
AT1G18470	44	0.0970666	0.113137	AT1G18470	44	0.0970666	0.113137	AT2G29980	96	0.0684375	0.0827198	AT3G18640	20	0.290389	0.133483	AT4G23450	5	0.160191	0.245193	AT5G19500	246	0.235142	0.114754
AT1G18480	46	0.16715	0.137706	AT1G18480	46	0.16715	0.137706	AT2G29990	8	0.105866	0.17773	AT3G18650	38	0.618349	0.110905	AT4G23460	51	0.0733028	0.123424	AT5G19510	563	0.126847	0.195732
AT1G18485	10	0.26115	0.140471	AT1G18485	10	0.26115	0.140471	AT2G29995	18	0.525047	0.148757	AT3G18660	17	0.099005	0.202638	AT4G23470	212	0.165359	0.0868023	AT5G19520	7	0.218794	0.163749
AT1G18490	48	0.163938	0.101577	AT1G18490	48	0.163938	0.101577	AT2G30010	89	0.0729974	0.227778	AT3G18680	108	0.0651102	0.148265	AT4G23490	17	0.0725707	0.123535	AT5G19530	45	0.0696477	0.100773
AT1G18500	42	0.0821152	0.134286	AT1G18500	42	0.0821152	0.134286	AT2G30020	15	0.0894851	0.227002	AT3G18690	43	0.302218	0.105988	AT4G23493	2	0.124222	0.129394	AT5G19540	89	0.156806	0.161324
AT1G18510	26	0.121005	0.196498	AT1G18510	26	0.121005	0.196498	AT2G30040	37	0.359242	0.167114	AT3G18710	9	0.18498	0.210208	AT4G23496	4	0.25127	0.0735099	AT5G19550	93	0.0660017	0.165877
AT1G18520	5	0.0949163	0.138143	AT1G18520	5	0.0949163	0.138143	AT2G30050	83	0.0998727	0.179758	AT3G18720	3	0.738984	0.276124	AT4G23500	22	0.0580606	0.163861	AT5G19560	45	0.114815	0.137726
AT1G18540	424	0.0555707	0.198411	AT1G18540	424	0.0555707	0.198411	AT2G30060	126	0.148554	0.126347	AT3G18730	6	0.289028	0.0899502	AT4G23510	3	0.480065	0.141465	AT5G19570	16	0.350081	0.0800523
AT1G18550	12	0.122603	0.120446	AT1G18550	12	0.122603	0.120446	AT2G30070	25	0.0337103	0.152993	AT3G18740	474	0.162431	0.103666	AT4G23520	1	0.394035	0.121292	AT5G19580	53	0.172513	0.104367
AT1G18570	37	0.317596	0.0997309	AT1G18570	37	0.317596	0.0997309	AT2G30080	10	0.0634905	0.150204	AT3G18750	11	0.146596	0.0810693	AT4G23530	26	0.200099	0.116335	AT5G19590	171	0.0703703	0.215371
AT1G18580	38	0.132713	0.127946	AT1G18580	38	0.132713	0.127946	AT2G30100	14	0.129157	0.260084	AT3G18760	28	0.144618	0.192339	AT4G23540	27	0.311222	0.107596	AT5G19600	6	0.0921618	0.104242
AT1G18590	34	0.147242	0.163699	AT1G18590	34	0.147242	0.163699	AT2G30110	142	0.136823	0.110517	AT3G18770	17	0.107255	0.150564	AT4G23550	7	0.304694	0.147362	AT5G19620	20	0.176916	0.11274
AT1G18600	34	0.173861	0.118349	AT1G18600	34	0.173861	0.118349	AT2G30120	11	0.23644	0.139032	AT3G18773	13	0.209437	0.128072	AT4G23560	19	0.0962338	0.197491	AT5G19630	24	0.159013	0.0977246
AT1G18610	14	0.148669	0.0939009	AT1G18610	14	0.148669	0.0939009	AT2G30130	2	0.012054	0.184901	AT3G18800	17	0.00837566	0.24271	AT4G23570	44	0.287235	0.0845023	AT5G19650	2	0.142683	0.0874364
AT1G18620	46	0.416253	0.12203	AT1G18620	46	0.416253	0.12203	AT2G30140	55	0.140651	0.236474	AT3G18820	143	0.0827324	0.0814445	AT4G23590	3	0.125874	0.203316	AT5G19660	12	0.183088	0.12896
AT1G18630	39	0.583853	0.0549418	AT1G18630	39	0.583853	0.0549418	AT2G30150	18	0.244239	0.194639	AT3G18830	151	0.241991	0.108974	AT4G23600	79	0.150332	0.183105	AT5G19670	8	0.207064	0.151302
AT1G18640	75	0.228322	0.101781	AT1G18640	75	0.228322	0.101781	AT2G30160	23	0.0385006	0.206358	AT3G18850	40	0.207668	0.0943355	AT4G23620	33	0.042205	0.125186	AT5G19680	31	0.214566	0.0823706
AT1G18650	61	0.32517	0.0721015	AT1G18650	61	0.32517	0.0721015	AT2G30170	25	0.139423	0.120038	AT3G18860	33	0.108647	0.118727	AT4G23630	528	0.0427003	0.150558	AT5G19690	127	0.096093	0.0791181
AT1G18660	43	0.105366	0.0953021	AT1G18660	43	0.105366	0.0953021	AT2G30200	90	0.209928	0.0879316	AT3G18870	20	0.187235	0.133246	AT4G23640	46	0.0584627	0.100768	AT5G19730	14	0.0907139	0.124078
AT1G18680	17	0.113081	0.0943103	AT1G18680	17	0.113081	0.0943103	AT2G30210	18	0.0645719	0.20139	AT3G18880	8	0.0944044	0.258424	AT4G23650	177	0.0512281	0.177843	AT5G19740	21	0.205866	0.144792
AT1G18690	24	0.203963	0.144076	AT1G18690	24	0.203963	0.144076	AT2G30230	31	0.107507	0.112905	AT3G18890	114	0.306364	0.122014	AT4G23660	8	0.130572	0.143937	AT5G19750	59	0.453892	0.176375
AT1G18700	51	0.237118	0.0908442	AT1G18700	51	0.237118	0.0908442	AT2G30240	1	0.114681	0.168396	AT3G18900	3	0.4916	0.169776	AT4G23670	935	0.378699	0.126334	AT5G19760	313	0.0605692	0.149367
AT1G18710	9	0.85714	0.0752239	AT1G18710	9	0.85714	0.0752239	AT2G30250	23	0.138546	0.141312	AT3G18940	48	0.228362	0.107886	AT4G23680	416	0.196352	0.19924	AT5G19790	69	0.188193	0.0843518
AT1G18720	133	0.177064	0.0827844	AT1G18720	133	0.177064	0.0827844	AT2G30260	62	0.0856502	0.136792	AT3G18970	16	0.186822	0.147853	AT4G23690	68	0.19697	0.16874	AT5G19820	64	0.0723338	0.142766
AT1G18730	93	0.153314	0.125905	AT1G18730	93	0.153314	0.125905	AT2G30270	37	0.358788	0.134169	AT3G18980	44	0.984354	0.256819	AT4G23700	5	0.107637	0.188604	AT5G19840	12	0.444242	0.162797
AT1G18740	53	0.0784713	0.167974	AT1G18740	53	0.0784713	0.167974	AT2G30280	11	0.40558	0.113809	AT3G18990	67	0.0487593	0.131871	AT4G23710	70	0.479109	0.0464133	AT5G19850	31	0.16808	0.12575
AT1G18750	4	0.159237	0.129525	AT1G18750	4	0.159237	0.129525	AT2G30300	1	0.170503	0.138271	AT3G19000	30	0.189287	0.140872	AT4G23720	40	0.266563	0.165168	AT5G19855	50	0.228544	0.138617
AT1G18780	2	0.773301	0.218875	AT1G18780	2	0.773301	0.218875	AT2G30320	7	0.127434	0.122254	AT3G19010	87	0.0924333	0.117662	AT4G23730	36	0.184604	0.11845	AT5G19860	124	0.0594766	0.271548
AT1G18800	61	0.182554	0.13462	AT1G18800	61	0.182554	0.13462	AT2G30330	12	0.118476	0.188694	AT3G19020	5	0.363838	0.221766	AT4G23740	68	0.131646	0.187294	AT5G19870	2	0.174928	0.124113
AT1G18810	13	0.375933	0.0788559	AT1G18810	13	0.375933	0.0788559	AT2G30340	33	0.200865	0.136027	AT3G19030	86	0.603634	0.0648233	AT4G23750	29	0.177425	0.201626	AT5G19875	11	0.198368	0.107084
AT1G18830	1	0.587913	0.188579	AT1G18830	1	0.587913	0.188579	AT2G30350	17	0.371	0.121017	AT3G19040	1	0.734183	0.0841726	AT4G23760	25	0.711916	0.0829801	AT5G19890	27	0.235487	0.142037
AT1G18835	20	0.0898036	0.109892	AT1G18835	20	0.0898036	0.109892	AT2G30360	39	0.162519	0.198502	AT3G19050	13	0.320431	0.096596	AT4G23770	4	1.22416	0.103242	AT5G19900	36	0.113022	0.216642
AT1G18840	35	0.341948	0.133323	AT1G18840	35	0.341948	0.133323	AT2G30370	10	0.315828	0.257513	AT3G19080	6	0.279814	0.107969	AT4G23790	16	0.145183	0.170747	AT5G19910	17	0.220388	0.100673
AT1G18850	19	0.195503	0.09678	AT1G18850	19	0.195503	0.09678	AT2G30390	83	0.0686277	0.150557	AT3G19090	1	0.0447782	0.132607	AT4G23810	84	0.239549	0.148279	AT5G19920	10	0.282177	0.144737
AT1G18860	2	0.321807	0.17049	AT1G18860	2	0.321807	0.17049	AT2G30395	12	0.171717	0.184896	AT3G19100	54	0.104772	0.100565	AT4G23820	136	0.0777108	0.17196	AT5G19930	22	0.138948	0.160341
AT1G18870	6	0.188738	0.130673	AT1G18870	6	0.188738	0.130673	AT2G30410	78	0.188482	0.137833	AT3G19120	40	0.0194589	0.184734	AT4G23840	10	0.363168	0.120974	AT5G19940	255	0.111812	0.147945
AT1G18880	38	0.192448	0.120474	AT1G18880	38	0.192448	0.120474	AT2G30420	19	0.205768	0.215911	AT3G19130	82	0.217179	0.13855	AT4G23850	149	0.123949	0.158729	AT5G19950	95	0.272325	0.131415
AT1G18890	30	0.0522194	0.121615	AT1G18890	30	0.0522194	0.121615	AT2G30424	7	0.352081	0.143491	AT3G19150	9	0.75987	0.114064	AT4G23860	25	0.303741	0.120141	AT5G19980	26	0.118869	0.186044
AT1G18900	23	0.161064	0.131683	AT1G18900	23	0.161064	0.131683	AT2G30432	11	0.269473	0.178977	AT3G19170	120	0.109588	0.0793191	AT4G23870	64	0.149118	0.109509	AT5G19990	173	0.00510325	0.202773
AT1G18910	9	0.140815	0.203365	AT1G18910	9	0.140815	0.203365	AT2G30440	126	0.306009	0.134731	AT3G19180	14	0.2054	0.114922	AT4G23880	15	0.830357	0.0562295	AT5G20000	94	0.0511479	0.165189
AT1G18940	3	0.23906	0.144791	AT1G18940	3	0.23906	0.144791	AT2G30460	28	0.147407	0.114095	AT3G19184	36	0.325123	0.14396	AT4G23882	5	0.384577	0.145083	AT5G20010	248	0.0176927	0.116576
AT1G18950	20	0.202473	0.0870603	AT1G18950	20	0.202473	0.0870603	AT2G30470	43	0.192573	0.112769	AT3G19190	15	0.369868	0.105695	AT4G23885	47	0.157661	0.199728	AT5G20030	12	0.327676	0.126431
AT1G18970	5	0.237233	0.153199	AT1G18970	5	0.237233	0.153199	AT2G30480	26	0.470117	0.0943645	AT3G19200	58	0.304212	0.11408	AT4G23890	152	0.202012	0.141697	AT5G20040	47	0.193403	0.138268
AT1G18980	4	0.180564	0.175869	AT1G18980	4	0.180564	0.175869	AT2G30490	208	0.0484567	0.198277	AT3G19210	2	0.11401	0.111054	AT4G23895	32	0.231547	0.113018	AT5G20045	2	1.69598	0.0333445
AT1G18990	3	0.177147	0.130477	AT1G18990	3	0.177147	0.130477	AT2G30500	43	0.159694	0.186729	AT3G19220	15	0.0332828	0.0764921	AT4G23910	15	0.469029	0.0839617	AT5G20050	55	0.170598	0.0943271
AT1G19000	240	0.214188	0.165971	AT1G19000	240	0.214188	0.165971	AT2G30505	9	0.186112	0.140414	AT3G19240	23	0.0808483	0.188582	AT4G23920	22	0.0680995	0.153537	AT5G20060	56	0.102188	0.0892445
AT1G19010	8	0.344254	0.147411	AT1G19010	8	0.344254	0.147411	AT2G30520	377	0.0459045	0.242244	AT3G19250	112	0.198856	0.160088	AT4G23930	5	0.213963	0.153092	AT5G20070	61	0.115544	0.146679
AT1G19020	114	0.348009	0.0941358	AT1G19020	114	0.348009	0.0941358	AT2G30530	25	0.0845901	0.160802	AT3G19260	28	0.191999	0.113098	AT4G23940	24	0.1852	0.123025	AT5G20080	71	0.0270897	0.101516
AT1G19025	5	0.165792	0.183364	AT1G19025	5	0.165792	0.183364	AT2G30540	10	0.0612809	0.156358	AT3G19270	2	0.246932	0.0726618	AT4G23950	40	0.221798	0.157274	AT5G20090	136	0.0358644	0.107573
AT1G19050	11	0.169235	0.169937	AT1G19050	11	0.169235	0.169937	AT2G30550	55	0.149664	0.180126	AT3G19290	39	0.249898	0.122948	AT4G23980	39	0.128212	0.103255	AT5G20110	11	0.115066	0.0940326
AT1G19100	7	0.247646	0.0917341	AT1G19100	7	0.247646	0.0917341	AT2G30570	3050	0.108708	0.102611	AT3G19300	5	0.233391	0.102198	AT4G23990	6	0.236144	0.174194	AT5G20120	29	0.054386	0.0861199
AT1G19110	79	0.105895	0.143385	AT1G19110	79	0.105895	0.143385	AT2G30575	9	0.332051	0.101229	AT3G19310	6	0.146043	0.122917	AT4G24000	24	0.238782	0.187904	AT5G20130	52	0.347039	0.108784
AT1G19115	29	0.406386	0.0784294	AT1G19115	29	0.406386	0.0784294	AT2G30580	18	0.200005	0.113161	AT3G19330	14	0.351084	0.134258	AT4G24010	10	0.281104	0.180434	AT5G20160	110	0.0308633	0.116157
AT1G19120	58	0.0776955	0.1271	AT1G19120	58	0.0776955	0.1271	AT2G30590	38	0.0971097	0.236756	AT3G19340	68	0.0511291	0.0739824	AT4G24015	12	0.0391456	0.0692498	AT5G20170	9	0.22349	0.104904
AT1G19130	74	0.214455	0.0726699	AT1G19130	74	0.214455	0.0726699	AT2G30600	66	0.133713	0.124579	AT3G19360	16	0.109711	0.178698	AT4G24020	29	0.106075	0.110749	AT5G20180	48	0.404816	0.101768
AT1G19140	38	0.119115	0.132359	AT1G19140	38	0.119115	0.132359	AT2G30620	368	0.199595	0.15417	AT3G19370	31	0.294927	0.127631	AT4G24030	5	3.96745	0.0284602	AT5G20190	56	0.204426	0.126552
AT1G19150	83	0.142704	0.118317	AT1G19150	83	0.142704	0.118317	AT2G30630	29	0.0457758	0.114841	AT3G19380	28	0.0679831	0.13912	AT4G24040	34	0.19797	0.17968	AT5G20200	36	0.604639	0.0799117
AT1G19170	17	0.0930348	0.138904	AT1G19170	17	0.0930348	0.138904	AT2G30660	1	0.256093	0.277589	AT3G19390	36	0.179726	0.167388	AT4G24050	27	0.123874	0.142009	AT5G20220	9	0.303857	0.119912
AT1G19180	164	0.285273	0.0947634	AT1G19180	164	0.285273	0.0947634	AT2G30670	2	0.250243	0.118871	AT3G19400	27	0.382189	0.188377	AT4G24060	37	0.0858153	0.10871	AT5G20230	301	0.193044	0.116123
AT1G19190	4	0.596751	0.188564	AT1G19190	4	0.596751	0.188564	AT2G30690	11	0.337477	0.110616	AT3G19420	73	0.0944461	0.154555	AT4G24090	27	0.300527	0.134756	AT5G20240	89	0.156591	0.13848
AT1G19200	3	0.72521	0.178814	AT1G19200	3	0.72521	0.178814	AT2G30695	25	0.315663	0.163936	AT3G19440	8	0.17285	0.158027	AT4G24100	27	0.236853	0.112008	AT5G20250	618	0.154953	0.163631
AT1G19210	3	0.147949	0.181993	AT1G19210	3	0.147949	0.181993	AT2G30700	38	0.123395	0.143386	AT3G19450	165	0.0917079	0.164851	AT4G24110	19	0.0735565	0.202928	AT5G20260	5	0.407526	0.243769
AT1G19220	19	0.203832	0.0973218	AT1G19220	19	0.203832	0.0973218	AT2G30710	27	0.0213932	0.138229	AT3G19460	27	0.510499	0.0742119	AT4G24120	45	0.0777729	0.115172	AT5G20280	80	0.0384996	0.175617
AT1G19230	2	0.125648	0.107257	AT1G19230	2	0.125648	0.107257	AT2G30720	17	0.11052	0.18344	AT3G19470	7	0.733438	0.111035	AT4G24130	31	0.053567	0.102423	AT5G20290	936	0.186764	0.130023
AT1G19240	10	0.292792	0.141806	AT1G19240	10	0.292792	0.141806	AT2G30740	27	0.0469901	0.208368	AT3G19480	30	0.0176902	0.173206	AT4G24140	17	0.115735	0.119157	AT5G20300	26	0.346786	0.0849411
AT1G19250	4	0.197142	0.123978	AT1G19250	4	0.197142	0.123978	AT2G30750	28	0.150337	0.124141	AT3G19490	43	0.143294	0.0954124	AT4G24150	24	0.256442	0.139256	AT5G20310	18	0.421555	0.129075
AT1G19270	32	0.105524	0.0890188	AT1G19270	32	0.105524	0.0890188	AT2G30770	11	0.15975	0.144178	AT3G19500	4	0.248654	0.115691	AT4G24160	40	0.0726939	0.121706	AT5G20320	16	0.504652	0.072978
AT1G19290	1	0.231104	0.138835	AT1G19290	1	0.231104	0.138835	AT2G30780	13	0.171273	0.144495	AT3G19508	19	0.0518865	0.224799	AT4G24175	19	0.225742	0.132291	AT5G20330	5	0.235646	0.202786
AT1G19300	45	0.0515891	0.155567	AT1G19300	45	0.0515891	0.155567	AT2G30790	4	0.0419767	0.170849	AT3G19510	12	0.561003	0.0715135	AT4G24180	2	0.0657971	0.190221	AT5G20360	7	0.557955	0.075241
AT1G19310	34	0.136026	0.152937	AT1G19310	34	0.136026	0.152937	AT2G30800	13	0.220781	0.0884609	AT3G19520	102	0.694667	0.164422	AT4G24190	401	0.181727	0.067496	AT5G20380	49	0.0717467	0.110452
AT1G19330	87	0.0868575	0.115792	AT1G19330	87	0.0868575	0.115792	AT2G30810	3	0.417882	0.171984	AT3G19540	31	0.0595382	0.15593	AT4G24200	22	0.331007	0.0968438	AT5G20400	13	0.171222	0.136837
AT1G19340	8	0.306806	0.117474	AT1G19340	8	0.306806	0.117474	AT2G30820	7	0.60209	0.116437	AT3G19550	24	0.769439	0.0523625	AT4G24204	40	0.251153	0.213719	AT5G20410	15	0.107657	0.139477
AT1G19350	178	0.0553217	0.1696	AT1G19350	178	0.0553217	0.1696	AT2G30840	5	0.191675	0.193331	AT3G19553	26	0.0965684	0.107362	AT4G24210	55	0.113535	0.220828	AT5G20420	1	0.28513	0.131663
AT1G19360	59	0.148675	0.114439	AT1G19360	59	0.148675	0.114439	AT2G30870	376	0.0185633	0.226357	AT3G19570	28	0.319324	0.148162	AT4G24220	245	0.110576	0.174156	AT5G20480	6	0.373284	0.10448
AT1G19370	35	0.119292	0.16194	AT1G19370	35	0.119292	0.16194	AT2G30880	37	0.0803072	0.140498	AT3G19580	43	0.0954106	0.148391	AT4G24230	111	0.683031	0.123129	AT5G20490	61	0.0670895	0.106118
AT1G19380	20	0.34184	0.144187	AT1G19380	20	0.34184	0.144187	AT2G30890	12	0.666776	0.0904144	AT3G19590	55	0.0480823	0.115554	AT4G24240	59	0.142298	0.160171	AT5G20500	133	0.140705	0.232592
AT1G19397	34	0.566172	0.274976	AT1G19397	34	0.566172	0.274976	AT2G30900	15	0.310397	0.135605	AT3G19595	1	0.445396	0.174162	AT4G24250	4	0.0990606	0.0994372	AT5G20510	42	0.37012	0.0962063
AT1G19400	93	0.273834	0.111645	AT1G19400	93	0.273834	0.111645	AT2G30910	28	0.0819791	0.167386	AT3G19610	22	0.207083	0.133171	AT4G24260	14	0.265419	0.17006	AT5G20520	133	0.0911233	0.10147
AT1G19410	25	0.889269	0.193329	AT1G19410	25	0.889269	0.193329	AT2G30920	20	0.199262	0.11409	AT3G19620	1	0.146329	0.18071	AT4G24265	5	0.608586	0.100534	AT5G20540	23	0.135346	0.137383
AT1G19430	31	0.163822	0.109815	AT1G19430	31	0.163822	0.109815	AT2G30930	139	0.487859	0.183057	AT3G19630	28	0.0643681	0.128776	AT4G24270	32	0.229303	0.118313	AT5G20570	151	0.0318064	0.229729
AT1G19440	20	0.0450312	0.13168	AT1G19440	20	0.0450312	0.13168	AT2G30933	62	0.256576	0.135884	AT3G19640	32	0.231055	0.132124	AT4G24275	15	0.311162	0.0828196	AT5G20580	19	0.0547084	0.156688
AT1G19450	62	0.0842876	0.109232	AT1G19450	62	0.0842876	0.109232	AT2G30942	7	0.067572	0.143677	AT3G19650	20	0.29152	0.149816	AT4G24280	131	0.050316	0.15052	AT5G20590	54	0.261794	0.0969404
AT1G19470	3	0.56429	0.192546	AT1G19470	3	0.56429	0.192546	AT2G30950	345	0.060351	0.137586	AT3G19660	11	0.0598466	0.12852	AT4G24290	67	0.0836403	0.137032	AT5G20600	50	0.298114	0.12708
AT1G19485	8	0.345607	0.113698	AT1G19485	8	0.345607	0.113698	AT2G30960	59	0.538172	0.175508	AT3G19670	31	0.388617	0.0885412	AT4G24310	5	0.136983	0.15733	AT5G20610	24	0.272421	0.108274
AT1G19490	8	0.153806	0.180648	AT1G19490	8	0.153806	0.180648	AT2G30970	97	0.0557467	0.140408	AT3G19680	80	0.0712219	0.185608	AT4G24320	14	0.217168	0.190676	AT5G20630	444	0.101245	0.193656
AT1G19520	35	0.139101	0.131659	AT1G19520	35	0.139101	0.131659	AT2G30980	141	0.0517803	0.107475	AT3G19690	26	0.187384	0.11609	AT4G24330	114	0.0962111	0.146363	AT5G20635	8	0.255859	0.0980589
AT1G19530	88	0.294763	0.159506	AT1G19530	88	0.294763	0.159506	AT2G30990	30	0.408604	0.130285	AT3G19700	58	0.33189	0.174552	AT4G24350	42	0.230938	0.16715	AT5G20640	81	0.331324	0.137767
AT1G19540	16	0.271157	0.130031	AT1G19540	16	0.271157	0.130031	AT2G31010	9	0.0973203	0.14741	AT3G19710	126	0.201796	0.116952	AT4G24370	40	0.293457	0.181747	AT5G20650	171	0.0283995	0.213874
AT1G19570	472	0.0797187	0.255829	AT1G19570	472	0.0797187	0.255829	AT2G31020	4	0.133561	0.155514	AT3G19720	39	0.0834869	0.134574	AT4G24390	63	0.179351	0.150022	AT5G20660	44	0.188015	0.111542
AT1G19580	59	0.0827578	0.120423	AT1G19580	59	0.0827578	0.120423	AT2G31030	2	0.137041	0.195778	AT3G19740	42	0.255575	0.0868679	AT4G24400	53	0.119047	0.0939405	AT5G20670	11	0.0503877	0.18942
AT1G19600	76	0.194998	0.0812988	AT1G19600	76	0.194998	0.0812988	AT2G31040	127	0.234239	0.0937056	AT3G19760	218	0.0391549	0.190927	AT4G24420	6	0.855785	0.245224	AT5G20680	16	0.298082	0.0974229
AT1G19610	45	0.304	0.0371908	AT1G19610	45	0.304	0.0371908	AT2G31060	31	0.130017	0.108478	AT3G19770	27	0.377665	0.0723579	AT4G24430	3	0.167664	0.121066	AT5G20700	105	0.142367	0.0867666
AT1G19620	3	0.664295	0.175135	AT1G19620	3	0.664295	0.175135	AT2G31070	33	0.135174	0.145378	AT3G19780	13	0.286916	0.125791	AT4G24450	8	0.324476	0.0827788	AT5G20710	28	0.117391	0.135877
AT1G19640	20	0.228145	0.104133	AT1G19640	20	0.228145	0.104133	AT2G31081	1	0.241883	0.0921191	AT3G19800	31	0.142532	0.112713	AT4G24460	21	0.299993	0.105774	AT5G20730	97	0.099829	0.112793
AT1G19650	27	0.24082	0.147305	AT1G19650	27	0.24082	0.147305	AT2G31083	22	1.0247	0.0505078	AT3G19810	41	0.183454	0.108816	AT4G24470	74	0.215364	0.10133	AT5G20740	122	0.312044	0.138636
AT1G19660	171	0.182078	0.112355	AT1G19660	171	0.182078	0.112355	AT2G31090	38	0.182479	0.0677599	AT3G19820	398	0.115056	0.11305	AT4G24480	6	0.220042	0.123094	AT5G20790	37	0.256854	0.167189
AT1G19670	125	0.174717	0.127151	AT1G19670	125	0.174717	0.127151	AT2G31100	12	0.285384	0.217452	AT3G19830	8	0.169607	0.12015	AT4G24490	73	0.394686	0.0949912	AT5G20830	107	0.0865276	0.127376
AT1G19680	68	0.446601	0.141109	AT1G19680	68	0.446601	0.141109	AT2G31110	49	0.151985	0.106003	AT3G19840	13	0.299523	0.12323	AT4G24500	32	0.542999	0.114485	AT5G20840	20	0.192261	0.0979749
AT1G19690	33	0.352259	0.138942	AT1G19690	33	0.352259	0.138942	AT2G31130	17	0.325912	0.140146	AT3G19850	16	0.280333	0.13198	AT4G24510	164	0.437944	0.110043	AT5G20860	4	0.21172	0.170947
AT1G19700	22	0.161148	0.104066	AT1G19700	22	0.161148	0.104066	AT2G31140	29	0.0724862	0.0959293	AT3G19860	69	0.0869604	0.0865676	AT4G24520	190	0.172795	0.0890471	AT5G20885	18	0.133096	0.188064
AT1G19710	24	0.0988418	0.127457	AT1G19710	24	0.0988418	0.127457	AT2G31150	18	0.534468	0.237472	AT3G19870	18	0.147451	0.0827901	AT4G24530	10	0.156824	0.0993618	AT5G20890	138	0.0264352	0.182419
AT1G19720	17	0.197468	0.179577	AT1G19720	17	0.197468	0.179577	AT2G31160	13	0.28357	0.064561	AT3G19895	16	0.0809148	0.100793	AT4G24540	9	0.207593	0.0801109	AT5G20900	213	0.339535	0.111803
AT1G19730	46	0.157828	0.167304	AT1G19730	46	0.157828	0.167304	AT2G31170	23	0.10617	0.150779	AT3G19900	62	0.212723	0.11847	AT4G24550	46	0.0406435	0.120319	AT5G20910	52	0.107262	0.14526
AT1G19740	75	0.00776498	0.205189	AT1G19740	75	0.00776498	0.205189	AT2G31180	5	0.319162	0.121095	AT3G19910	63	0.176154	0.117088	AT4G24560	28	0.332894	0.106676	AT5G20920	209	0.174008	0.0820921
AT1G19770	87	0.063315	0.200401	AT1G19770	87	0.063315	0.200401	AT2G31190	8	0.15316	0.141881	AT3G19920	9	0.0302187	0.183335	AT4G24570	108	0.0399338	0.187441	AT5G20930	19	0.128288	0.112316
AT1G19780	4	0.0784598	0.135874	AT1G19780	4	0.0784598	0.135874	AT2G31200	49	0.172455	0.137781	AT3G19930	69	0.166421	0.0708021	AT4G24590	23	0.108232	0.175481	AT5G20935	18	0.185137	0.139108
AT1G19790	47	0.222028	0.144449	AT1G19790	47	0.222028	0.144449	AT2G31210	8	0.244537	0.13296	AT3G19950	56	0.18015	0.175766	AT4G24610	13	0.150427	0.0585953	AT5G20940	14	0.151344	0.139447
AT1G19800	39	0.0803282	0.162365	AT1G19800	39	0.0803282	0.162365	AT2G31220	6	0.0921553	0.183511	AT3G19970	14	0.197048	0.153606	AT4G24620	63	0.0501672	0.113116	AT5G20950	132	0.065868	0.15751
AT1G19830	6	0.264886	0.0725249	AT1G19830	6	0.264886	0.0725249	AT2G31230	13	0.11166	0.193228	AT3G19980	49	0.0460837	0.0616507	AT4G24630	10	0.209215	0.106086	AT5G20960	25	0.179065	0.150733
AT1G19835	67	0.113738	0.17339	AT1G19835	67	0.113738	0.17339	AT2G31240	19	0.0770003	0.234763	AT3G19990	46	0.0802576	0.12255	AT4G24640	6	0.284912	0.066896	AT5G20980	20	0.127009	0.101723
AT1G19840	4	0.021307	0.146412	AT1G19840	4	0.021307	0.146412	AT2G31250	3	0.660252	0.138073	AT3G20000	105	0.273923	0.0932466	AT4G24660	24	0.111742	0.23864	AT5G20990	51	0.127925	0.126334
AT1G19850	80	0.0829555	0.156998	AT1G19850	80	0.0829555	0.156998	AT2G31260	22	0.0868311	0.104076	AT3G20010	15	0.439027	0.0859754	AT4G24670	17	0.137949	0.173931	AT5G21010	34	0.13048	0.138724
AT1G19860	26	0.412426	0.0876252	AT1G19860	26	0.412426	0.0876252	AT2G31270	39	0.201028	0.166211	AT3G20015	32	0.0861334	0.13934	AT4G24680	59	0.354477	0.0978639	AT5G21030	2	0.465624	0.156833
AT1G19870	79	0.322378	0.0999036	AT1G19870	79	0.322378	0.0999036	AT2G31280	51	0.313544	0.130016	AT3G20020	27	0.151971	0.0983313	AT4G24690	280	0.29637	0.131969	AT5G21040	72	0.202773	0.156833
AT1G19880	50	0.0900479	0.128095	AT1G19880	50	0.0900479	0.128095	AT2G31290	9	0.0727894	0.171536	AT3G20040	3	0.0682181	0.120858	AT4G24700	11	0.36808	0.10546	AT5G21050	3	0.106106	0.135929
AT1G19890	1	0.100073	0.141725	AT1G19890	1	0.100073	0.141725	AT2G31320	13	0.184802	0.093718	AT3G20050	105	0.0115062	0.0732325	AT4G24710	5	0.0833777	0.127184	AT5G21060	53	0.234012	0.111008
AT1G19900	33	0.317546	0.132963	AT1G19900	33	0.317546	0.132963	AT2G31335	5	0.768398	0.110103	AT3G20060	94	0.0704713	0.14649	AT4G24730	61	0.23516	0.22953	AT5G21070	43	0.0342194	0.127869
AT1G19910	294	0.0977262	0.0289904	AT1G19910	294	0.0977262	0.0289904	AT2G31340	9	0.0678302	0.0945734	AT3G20070	21	0.532896	0.135936	AT4G24740	76	0.0598187	0.146806	AT5G21080	24	0.164191	0.139299
AT1G19920	89	0.113594	0.184677	AT1G19920	89	0.113594	0.184677	AT2G31345	3	0.208826	0.0662064	AT3G20080	22	0.417964	0.135804	AT4G24750	70	0.15759	0.109352	AT5G21105	148	0.0809715	0.218981
AT1G19940	10	0.149687	0.16207	AT1G19940	10	0.149687	0.16207	AT2G31350	55	0.133137	0.111562	AT3G20150	9	0.299676	0.126296	AT4G24760	31	0.0233001	0.155675	AT5G21120	2	0.261679	0.182827
AT1G19950	18	0.468429	0.0924904	AT1G19950	18	0.468429	0.0924904	AT2G31360	212	0.0444685	0.123874	AT3G20155	49	0.624867	0.112071	AT4G24770	417	0.254438	0.125741	AT5G21130	43	0.509926	0.161862
AT1G19960	36	0.475208	0.0841209	AT1G19960	36	0.475208	0.0841209	AT2G31370	51	0.106315	0.131387	AT3G20170	8	0.138682	0.145617	AT4G24780	84	0.00823818	0.133223	AT5G21140	12	0.235502	0.123463
AT1G19970	13	0.214492	0.140081	AT1G19970	13	0.214492	0.140081	AT2G31380	181	0.111464	0.137483	AT3G20190	6	0.101412	0.162913	AT4G24790	50	0.111931	0.13307	AT5G21150	79	0.147865	0.180506
AT1G19980	9	0.359446	0.146829	AT1G19980	9	0.359446	0.146829	AT2G31390	255	0.0226584	0.179691	AT3G20200	15	0.136782	0.093715	AT4G24800	62	0.123926	0.165208	AT5G21160	88	0.278327	0.0870754
AT1G20010	250	0.0211536	0.178071	AT1G20010	250	0.0211536	0.178071	AT2G31400	86	0.136332	0.117166	AT3G20210	270	0.313454	0.148046	AT4G24810	48	0.14438	0.153044	AT5G21170	91	0.165087	0.109087
AT1G20020	484	0.105819	0.0948728	AT1G20020	484	0.105819	0.0948728	AT2G31410	85	0.193979	0.149052	AT3G20220	26	0.355537	0.0327328	AT4G24820	203	0.0861652	0.132361	AT5G21222	30	0.225505	0.116689
AT1G20030	27	0.131786	0.186251	AT1G20030	27	0.131786	0.186251	AT2G31420	10	0.749429	0.244873	AT3G20230	55	0.0865474	0.201353	AT4G24830	106	0.208	0.133631	AT5G21280	3	0.190287	0.161948
AT1G20050	105	0.201837	0.165948	AT1G20050	105	0.201837	0.165948	AT2G31425	35	0.555846	0.135272	AT3G20240	39	0.0554898	0.116001	AT4G24840	54	0.217099	0.100997	AT5G21326	75	0.101866	0.0741263
AT1G20060	5	0.372067	0.152817	AT1G20060	5	0.372067	0.152817	AT2G31430	42	0.296802	0.135871	AT3G20250	34	0.115198	0.12206	AT4G24880	19	0.104514	0.164523	AT5G21430	64	0.0803235	0.256344
AT1G20065	26	0.317215	0.184177	AT1G20065	26	0.317215	0.184177	AT2G31440	64	0.0887797	0.0633499	AT3G20260	38	0.12331	0.10393	AT4G24890	1	0.0944587	0.140815	AT5G21482	24	0.124283	0.13489
AT1G20070	19	0.480626	0.174425	AT1G20070	19	0.480626	0.174425	AT2G31450	21	0.254645	0.108526	AT3G20270	23	0.325794	0.13336	AT4G24900	10	0.435382	0.0988434	AT5G21900	3	0.475355	0.191312
AT1G20080	3	0.0616164	0.137575	AT1G20080	3	0.0616164	0.137575	AT2G31480	37	0.21223	0.175412	AT3G20290	134	0.0888261	0.0694688	AT4G24910	3	0.272235	0.185842	AT5G21910	76	0.248589	0.101131
AT1G20090	131	0.00987607	0.223216	AT1G20090	131	0.00987607	0.223216	AT2G31500	9	0.0537026	0.109989	AT3G20300	21	0.0487126	0.140327	AT4G24930	76	0.254989	0.121388	AT5G21920	91	0.295097	0.124165
AT1G20100	108	0.341413	0.222111	AT1G20100	108	0.341413	0.222111	AT2G31510	23	0.0777466	0.107248	AT3G20310	58	0.144836	0.121362	AT4G24940	80	0.321069	0.0880109	AT5G21930	44	0.17163	0.107485
AT1G20110	94	0.189768	0.114869	AT1G20110	94	0.189768	0.114869	AT2G31530	15	0.312514	0.2144	AT3G20320	55	0.0655467	0.106872	AT4G24950	28	0.40375	0.201157	AT5G21940	325	0.120733	0.190303
AT1G20160	35	0.106062	0.143634	AT1G20160	35	0.106062	0.143634	AT2G31540	4	0.350221	0.0942481	AT3G20330	54	0.145445	0.0979735	AT4G24960	103	0.0759292	0.172988	AT5G21950	39	0.167659	0.13213
AT1G20180	107	0.216837	0.139351	AT1G20180	107	0.216837	0.139351	AT2G31560	61	0.326949	0.12004	AT3G20340	7	0.124684	0.182283	AT4G24970	7	0.261315	0.12625	AT5G21960	4	0.158034	0.149549
AT1G20190	66	0.0900327	0.12663	AT1G20190	66	0.0900327	0.12663	AT2G31570	122	0.0555478	0.17911	AT3G20350	18	0.403018	0.108581	AT4G24972	33	0.412301	0.0959541	AT5G21970	9	0.134846	0.155592
AT1G20225	110	0.22542	0.236905	AT1G20225	110	0.22542	0.236905	AT2G31580	11	0.193554	0.112026	AT3G20362	4	3.5434	0.0619605	AT4G24990	53	0.0897207	0.0875917	AT5G21990	56	0.112278	0.095762
AT1G20230	2	0.195613	0.126953	AT1G20230	2	0.195613	0.126953	AT2G31600	31	0.219133	0.185428	AT3G20370	109	0.400375	0.136001	AT4G25000	10	0.166167	0.136761	AT5G22000	143	0.145728	0.132368
AT1G20240	2	0.528603	0.170945	AT1G20240	2	0.528603	0.170945	AT2G31610	331	0.100409	0.141682	AT3G20390	174	0.149881	0.0647235	AT4G25010	11	0.279407	0.0688401	AT5G22010	34	0.143764	0.0868052
AT1G20260	207	0.00815364	0.116438	AT1G20260	207	0.00815364	0.116438	AT2G31650	7	0.184251	0.196403	AT3G20395	13	0.505824	0.0990833	AT4G25020	14	0.375476	0.14061	AT5G22020	44	0.119741	0.157428
AT1G20270	12	0.0197262	0.0800067	AT1G20270	12	0.0197262	0.0800067	AT2G31660	28	0.245668	0.078376	AT3G20410	34	0.0525712	0.102196	AT4G25030	135	0.0995735	0.162964	AT5G22030	25	0.163393	0.147539
AT1G20300	9	0.154475	0.137016	AT1G20300	9	0.154475	0.137016	AT2G31670	80	0.353835	0.143017	AT3G20420	4	0.245206	0.173781	AT4G25040	4	0.106078	0.105318	AT5G22040	16	0.220356	0.152042
AT1G20310	4	0.657569	0.0995019	AT1G20310	4	0.657569	0.0995019	AT2G31680	21	0.0164335	0.244794	AT3G20430	11	0.584014	0.0699402	AT4G25050	630	0.194674	0.159325	AT5G22050	42	0.0552544	0.148699
AT1G20320	3	0.298735	0.138238	AT1G20320	3	0.298735	0.138238	AT2G31710	21	0.0297087	0.279916	AT3G20440	14	0.1139	0.114111	AT4G25070	34	0.332266	0.123627	AT5G22060	114	0.157647	0.123977
AT1G20330	260	0.00832329	0.146758	AT1G20330	260	0.00832329	0.146758	AT2G31725	9	0.133187	0.130218	AT3G20450	7	0.134462	0.101673	AT4G25080	377	0.068924	0.194645	AT5G22070	42	0.0325608	0.193923
AT1G20340	4160	0.131219	0.132136	AT1G20340	4160	0.131219	0.132136	AT2G31730	14	0.258131	0.13282	AT3G20470	149	0.36805	0.0651897	AT4G25090	2	0.172815	0.163313	AT5G22080	81	0.0621191	0.0967618
AT1G20350	16	0.582184	0.122163	AT1G20350	16	0.582184	0.122163	AT2G31740	22	0.169379	0.113227	AT3G20475	5	0.165976	0.090645	AT4G25100	279	0.147364	0.0864909	AT5G22090	117	0.223758	0.142331
AT1G20370	28	0.287557	0.110811	AT1G20370	28	0.287557	0.110811	AT2G31750	71	0.119582	0.149967	AT3G20480	6	0.294243	0.149774	AT4G25110	15	0.247648	0.10375	AT5G22100	43	0.363651	0.100464
AT1G20380	14	0.172604	0.0902236	AT1G20380	14	0.172604	0.0902236	AT2G31790	82	0.154003	0.138443	AT3G20490	15	0.274106	0.121057	AT4G25130	173	0.0767728	0.272337	AT5G22110	11	0.138786	0.111281
AT1G20410	21	0.300295	0.0794543	AT1G20410	21	0.300295	0.0794543	AT2G31800	54	0.0740622	0.12324	AT3G20500	47	0.062398	0.214552	AT4G25140	106	0.107315	0.147597	AT5G22120	35	0.352325	0.128224
AT1G20430	38	0.175837	0.107521	AT1G20430	38	0.175837	0.107521	AT2G31810	120	0.212111	0.107422	AT3G20510	27	0.129262	0.0583044	AT4G25150	60	0.236001	0.117392	AT5G22130	5	0.287653	0.122138
AT1G20440	530	0.137658	0.223622	AT1G20440	530	0.137658	0.223622	AT2G31830	1	0.222624	0.106514	AT3G20520	92	0.674924	0.0624016	AT4G25160	3	0.198103	0.119148	AT5G22140	16	0.114926	0.128491
AT1G20450	298	0.34875	0.230056	AT1G20450	298	0.34875	0.230056	AT2G31840	51	0.200231	0.151671	AT3G20530	15	0.0546348	0.121843	AT4G25170	122	0.282839	0.10904	AT5G22150	23	0.509869	0.143778
AT1G20460	15	0.167284	0.0804079	AT1G20460	15	0.167284	0.0804079	AT2G31850	12	0.816504	0.177315	AT3G20540	26	0.202758	0.101614	AT4G25180	41	0.725778	0.108155	AT5G22160	1	0.795651	0.223008
AT1G20470	13	0.0449867	0.132581	AT1G20470	13	0.0449867	0.132581	AT2G31862	12	1.22395	0.130714	AT3G20550	32	0.305549	0.0815846	AT4G25190	44	0.343288	0.148525	AT5G22200	9	0.459785	0.123431
AT1G20480	8	0.2619	0.185753	AT1G20480	8	0.2619	0.185753	AT2G31865	24	0.264923	0.115797	AT3G20557	38	0.31234	0.131585	AT4G25200	22	0.144008	0.216674	AT5G22210	23	0.105005	0.111892
AT1G20510	43	0.0875682	0.0922913	AT1G20510	43	0.0875682	0.0922913	AT2G31870	2	0.215591	0.121435	AT3G20560	18	0.0626504	0.119757	AT4G25210	86	0.381533	0.1627	AT5G22220	21	0.220421	0.141162
AT1G20520	32	0.619394	0.136398	AT1G20520	32	0.619394	0.136398	AT2G31880	157	0.282953	0.0765802	AT3G20570	25	0.276923	0.0846655	AT4G25220	5	0.175004	0.0984485	AT5G22250	22	0.180891	0.132147
AT1G20530	22	0.304963	0.117531	AT1G20530	22	0.304963	0.117531	AT2G31890	91	0.178174	0.153729	AT3G20580	9	0.0872337	0.126465	AT4G25225	6	0.186733	0.123128	AT5G22290	22	0.321008	0.161541
AT1G20540	32	0.0911165	0.109123	AT1G20540	32	0.0911165	0.109123	AT2G31900	5	0.175946	0.0879955	AT3G20590	1	0.556717	0.0991997	AT4G25230	24	0.178301	0.0716699	AT5G22300	37	0.127983	0.240204
AT1G20550	30	0.192339	0.119784	AT1G20550	30	0.192339	0.119784	AT2G31910	1	0.515945	0.108212	AT3G20600	15	0.380094	0.0946078	AT4G25240	12	0.199822	0.0854982	AT5G22310	5	0.327008	0.151636
AT1G20560	51	0.0897403	0.153253	AT1G20560	51	0.0897403	0.153253	AT2G31920	5	0.479133	0.138262	AT3G20620	10	0.411095	0.159468	AT4G25250	6	0.21046	0.171116	AT5G22320	48	0.193993	0.172988
AT1G20570	4	0.396074	0.118801	AT1G20570	4	0.396074	0.118801	AT2G31930	24	0.700873	0.0873647	AT3G20630	40	0.0737601	0.131171	AT4G25260	54	0.27488	0.118111	AT5G22330	42	0.0167888	0.12038
AT1G20575	50	0.0851732	0.0650941	AT1G20575	50	0.0851732	0.0650941	AT2G31940	6	0.0852058	0.147277	AT3G20640	10	0.2132	0.0920313	AT4G25270	3	0.220486	0.220242	AT5G22340	64	0.453876	0.243045
AT1G20580	111	0.368582	0.218311	AT1G20580	111	0.368582	0.218311	AT2G31945	8	0.193645	0.24767	AT3G20650	31	0.0569896	0.0836348	AT4G25290	17	0.334836	0.131754	AT5G22350	42	0.117887	0.101241
AT1G20610	26	0.270439	0.0962392	AT1G20610	26	0.270439	0.0962392	AT2G31955	22	0.086322	0.198333	AT3G20660	18	0.100135	0.155315	AT4G25300	25	0.319338	0.171888	AT5G22360	72	0.0768334	0.180134
AT1G20630	105	0.0373029	0.117249	AT1G20630	105	0.0373029	0.117249	AT2G31957	5	3.82198	0.0253293	AT3G20680	54	0.191969	0.179237	AT4G25315	5	0.256131	0.0845969	AT5G22370	25	0.173369	0.176144
AT1G20640	21	0.0803684	0.127749	AT1G20640	21	0.0803684	0.127749	AT2G31960	19	0.111885	0.104598	AT3G20720	21	0.122796	0.1212	AT4G25320	43	0.139601	0.0983345	AT5G22380	8	0.142162	0.246457
AT1G20650	49	0.0454259	0.130479	AT1G20650	49	0.0454259	0.130479	AT2G31970	16	0.26485	0.0876591	AT3G20730	18	0.438771	0.102548	AT4G25330	1	0.210971	0.23783	AT5G22390	16	0.135616	0.124981
AT1G20670	35	0.194005	0.187296	AT1G20670	35	0.194005	0.187296	AT2G31980	176	0.23416	0.149196	AT3G20740	26	0.101637	0.0836702	AT4G25340	66	0.267243	0.188338	AT5G22400	22	0.14351	0.193954
AT1G20680	7	0.874934	0.145037	AT1G20680	7	0.874934	0.145037	AT2G31985	6	0.0677098	0.140935	AT3G20760	45	0.229713	0.186134	AT4G25360	115	0.181143	0.13838	AT5G22410	3	0.307744	0.224773
AT1G20693	304	0.0340346	0.165072	AT1G20693	304	0.0340346	0.165072	AT2G31990	2	0.339348	0.151982	AT3G20770	130	0.109041	0.16728	AT4G25370	102	0.189758	0.117669	AT5G22430	249	0.613772	0.0496507
AT1G20696	239	0.49085	0.247713	AT1G20696	239	0.49085	0.247713	AT2G32000	12	0.0535467	0.131875	AT3G20780	10	0.125069	0.0562999	AT4G25380	7	1.01766	0.117872	AT5G22440	155	0.0259957	0.15479
AT1G20700	4	0.186229	0.157977	AT1G20700	4	0.186229	0.157977	AT2G32010	21	0.0953854	0.119581	AT3G20790	119	0.0929835	0.124873	AT4G25390	11	0.145354	0.160083	AT5G22460	23	0.290396	0.107949
AT1G20720	3	0.277054	0.065655	AT1G20720	3	0.277054	0.065655	AT2G32020	9	0.135983	0.128817	AT3G20800	74	0.0180851	0.150917	AT4G25400	2	0.502344	0.203062	AT5G22470	13	0.0798635	0.208677
AT1G20730	2	1.51469	0.106563	AT1G20730	2	1.51469	0.106563	AT2G32030	8	0.199179	0.199679	AT3G20810	54	0.298678	0.0862324	AT4G25410	2	0.368477	0.161705	AT5G22480	17	0.124071	0.102869
AT1G20760	60	0.258199	0.0814028	AT1G20760	60	0.258199	0.0814028	AT2G32040	40	0.138799	0.137317	AT3G20820	212	0.0249335	0.148781	AT4G25430	5	0.798343	0.160192	AT5G22500	156	0.262505	0.0984827
AT1G20770	31	0.18569	0.20649	AT1G20770	31	0.18569	0.20649	AT2G32060	380	0.059605	0.230537	AT3G20830	6	0.121368	0.162084	AT4G25433	1	0.155368	0.200807	AT5G22510	85	0.0602712	0.222544
AT1G20780	28	0.189399	0.08571	AT1G20780	28	0.189399	0.08571	AT2G32070	42	0.0306335	0.211203	AT3G20840	3	0.0821673	0.10917	AT4G25450	49	0.0981908	0.132332	AT5G22530	5	0.929767	0.11236
AT1G20810	22	0.159748	0.161345	AT1G20810	22	0.159748	0.161345	AT2G32080	122	0.0762453	0.0809132	AT3G20860	6	0.106608	0.109272	AT4G25500	74	0.089028	0.159484	AT5G22540	2	0.133322	0.223944
AT1G20816	6	0.176661	0.101639	AT1G20816	6	0.176661	0.101639	AT2G32090	59	0.159207	0.159622	AT3G20865	13	0.0760337	0.113502	AT4G25515	8	0.305364	0.149333	AT5G22545	4	2.21162	0.0427065
AT1G20823	11	0.145333	0.187646	AT1G20823	11	0.145333	0.187646	AT2G32100	25	0.194197	0.189904	AT3G20870	52	0.0867183	0.108962	AT4G25520	20	0.194205	0.135142	AT5G22550	2	0.264741	0.157156
AT1G20830	30	0.376161	0.0857078	AT1G20830	30	0.376161	0.0857078	AT2G32120	18	0.0668013	0.237297	AT3G20890	3	0.156851	0.163937	AT4G25540	2	0.234509	0.14648	AT5G22560	11	0.375027	0.106388
AT1G20840	55	0.0380939	0.194402	AT1G20840	55	0.0380939	0.194402	AT2G32150	104	0.0985983	0.150386	AT3G20910	32	0.170819	0.134267	AT4G25550	56	0.068286	0.0950147	AT5G22570	16	0.685562	0.0867044
AT1G20850	64	0.042986	0.219437	AT1G20850	64	0.042986	0.219437	AT2G32160	16	0.375374	0.252903	AT3G20920	63	0.0802973	0.146824	AT4G25560	3	0.379397	0.129994	AT5G22580	154	0.108376	0.152763
AT1G20870	6	0.239139	0.194912	AT1G20870	6	0.239139	0.194912	AT2G32190	34	0.556267	0.0863307	AT3G20930	24	0.35536	0.107596	AT4G25570	195	0.359385	0.190578	AT5G22600	15	0.560471	0.0987334
AT1G20880	23	0.302697	0.12879	AT1G20880	23	0.302697	0.12879	AT2G32200	25	0.269957	0.14607	AT3G20997	1	0.254888	0.207653	AT4G25580	33	0.332416	0.211426	AT5G22620	29	0.313061	0.130709
AT1G20890	19	0.223517	0.182791	AT1G20890	19	0.223517	0.182791	AT2G32220	21	0.146163	0.209246	AT3G21055	889	0.605299	0.0371297	AT4G25590	4	0.0644002	0.105262	AT5G22630	52	0.0293997	0.150027
AT1G20900	12	0.0371268	0.122197	AT1G20900	12	0.0371268	0.122197	AT2G32230	29	0.0862411	0.151788	AT3G21060	42	0.0898818	0.127071	AT4G25600	8	0.633643	0.0877184	AT5G22640	67	0.184329	0.124609
AT1G20910	15	0.32042	0.0992847	AT1G20910	15	0.32042	0.0992847	AT2G32235	65	0.20554	0.0975354	AT3G21070	43	0.102627	0.0924707	AT4G25610	9	0.560091	0.0763352	AT5G22650	386	0.404904	0.227981
AT1G20920	86	0.127654	0.0673945	AT1G20920	86	0.127654	0.0673945	AT2G32260	78	0.157032	0.123727	AT3G21090	22	0.0227364	0.116312	AT4G25620	39	0.176924	0.126813	AT5G22740	54	0.0284597	0.12277
AT1G20925	1	0.10668	0.0996602	AT1G20925	1	0.10668	0.0996602	AT2G32270	3	0.205769	0.153993	AT3G21100	19	0.219719	0.100218	AT4G25630	71	0.0909135	0.142512	AT5G22750	8	0.147548	0.108864
AT1G20930	13	0.0225194	0.126823	AT1G20930	13	0.0225194	0.126823	AT2G32290	5	0.233691	0.121896	AT3G21110	47	0.265383	0.0795739	AT4G25640	118	0.0452961	0.185803	AT5G22760	16	0.360454	0.105843
AT1G20950	48	0.0823004	0.112943	AT1G20950	48	0.0823004	0.112943	AT2G32295	9	0.150612	0.110779	AT3G21140	34	0.12222	0.122733	AT4G25650	64	0.192967	0.104503	AT5G22780	49	0.105892	0.0959841
AT1G20960	91	0.147	0.0968983	AT1G20960	91	0.147	0.0968983	AT2G32300	8	0.304968	0.0922195	AT3G21150	8	0.153883	0.215672	AT4G25660	30	0.104043	0.118766	AT5G22790	18	0.0925433	0.177277
AT1G20970	69	0.392	0.101087	AT1G20970	69	0.392	0.101087	AT2G32310	21	0.519197	0.240624	AT3G21160	25	0.161138	0.0972732	AT4G25670	98	0.21674	0.0837505	AT5G22800	28	0.13655	0.143514
AT1G20980	72	0.183366	0.125666	AT1G20980	72	0.183366	0.125666	AT2G32320	19	0.15671	0.111078	AT3G21175	43	0.255431	0.146289	AT4G25680	49	0.15844	0.0972897	AT5G22810	2	0.0966512	0.168236
AT1G20990	1	0.138433	0.181413	AT1G20990	1	0.138433	0.181413	AT2G32340	2	0.50093	0.16156	AT3G21180	4	0.0256139	0.123943	AT4G25690	31	0.301931	0.0874553	AT5G22820	9	0.493983	0.110288
AT1G21000	75	0.199843	0.0579761	AT1G21000	75	0.199843	0.0579761	AT2G32350	9	0.0920873	0.158649	AT3G21190	34	0.0332308	0.18385	AT4G25700	82	0.0554119	0.182523	AT5G22830	41	0.0384488	0.155352
AT1G21010	33	0.114291	0.17739	AT1G21010	33	0.114291	0.17739	AT2G32370	1	1.31251	0.103396	AT3G21200	99	0.17457	0.124735	AT4G25710	20	1.78569	0.0672082	AT5G22840	33	0.148187	0.169171
AT1G21050	77	0.0769984	0.257153	AT1G21050	77	0.0769984	0.257153	AT2G32380	35	0.0677003	0.208738	AT3G21215	71	0.0446588	0.112886	AT4G25720	35	0.282366	0.141567	AT5G22850	58	0.136243	0.111105
AT1G21060	11	0.230638	0.125698	AT1G21060	11	0.230638	0.125698	AT2G32390	1	0.417787	0.161699	AT3G21220	57	0.0711072	0.1789	AT4G25730	35	0.142567	0.131891	AT5G22860	15	0.281236	0.188584
AT1G21065	105	0.137802	0.131873	AT1G21065	105	0.137802	0.131873	AT2G32400	8	0.151212	0.160597	AT3G21230	8	0.152276	0.166916	AT4G25740	275	0.0678641	0.131959	AT5G22870	1	0.5821	0.0890366
AT1G21070	19	0.0381205	0.135741	AT1G21070	19	0.0381205	0.135741	AT2G32410	7	0.282429	0.141848	AT3G21240	26	0.114754	0.199128	AT4G25750	3	0.165348	0.146562	AT5G22875	21	0.0530955	0.246877
AT1G21080	79	0.146789	0.0863861	AT1G21080	79	0.146789	0.0863861	AT2G32415	36	0.13931	0.158072	AT3G21250	11	0.190481	0.114751	AT4G25760	4	0.212484	0.214532	AT5G22880	268	0.0474561	0.188413
AT1G21090	21	0.439473	0.0994845	AT1G21090	21	0.439473	0.0994845	AT2G32430	8	0.057105	0.173304	AT3G21260	18	0.100055	0.121976	AT4G25770	18	0.151965	0.129088	AT5G22890	3	0.39547	0.12332
AT1G21110	51	0.121293	0.200863	AT1G21110	51	0.121293	0.200863	AT2G32440	24	0.106931	0.145667	AT3G21270	23	0.160308	0.14024	AT4G25780	12	0.107868	0.108588	AT5G22920	127	0.113316	0.11041
AT1G21130	556	0.100706	0.16442	AT1G21130	556	0.100706	0.16442	AT2G32450	22	0.0620185	0.163848	AT3G21280	13	0.188947	0.128648	AT4G25790	1	0.298318	0.0693922	AT5G22940	29	0.128965	0.171953
AT1G21140	8	0.0313291	0.145315	AT1G21140	8	0.0313291	0.145315	AT2G32460	14	0.235975	0.0990007	AT3G21290	21	0.611774	0.0675569	AT4G25800	8	0.323768	0.131067	AT5G22950	35	0.0309598	0.183944
AT1G21160	14	0.606997	0.126443	AT1G21160	14	0.606997	0.126443	AT2G32470	77	1.34934	0.258805	AT3G21300	12	0.129242	0.141177	AT4G25810	37	0.0431747	0.179398	AT5G22970	18	0.940816	0.1017
AT1G21170	18	0.151373	0.0949982	AT1G21170	18	0.151373	0.0949982	AT2G32480	120	0.0924846	0.125046	AT3G21310	14	0.236002	0.142671	AT4G25820	12	0.208339	0.269762	AT5G22980	1	0.353221	0.16752
AT1G21190	28	0.0507805	0.0934944	AT1G21190	28	0.0507805	0.0934944	AT2G32500	66	0.19595	0.182355	AT3G21320	31	0.505225	0.102288	AT4G25830	71	0.118689	0.152304	AT5G23000	2	0.425387	0.109602
AT1G21230	1	0.166555	0.18211	AT1G21230	1	0.166555	0.18211	AT2G32510	1	0.270062	0.173905	AT3G21330	8	0.0737291	0.141986	AT4G25840	30	0.323691	0.106545	AT5G23010	59	0.212859	0.181762
AT1G21240	3	0.538562	0.218962	AT1G21240	3	0.538562	0.218962	AT2G32520	49	0.0382307	0.151825	AT3G21350	27	0.0706212	0.217101	AT4G25845	112	0.541199	0.0857808	AT5G23020	48	0.282892	0.138175
AT1G21270	51	0.343232	0.177898	AT1G21270	51	0.343232	0.177898	AT2G32530	20	0.168047	0.179842	AT3G21352	22	0.694125	0.170488	AT4G25850	129	0.179819	0.160631	AT5G23030	3	0.194808	0.1218
AT1G21320	33	0.593779	0.13673	AT1G21320	33	0.593779	0.13673	AT2G32540	24	0.331393	0.134357	AT3G21360	26	0.164388	0.164546	AT4G25860	17	0.304854	0.0885012	AT5G23035	22	3.08769	0.064183
AT1G21340	3	0.310796	0.123014	AT1G21340	3	0.310796	0.123014	AT2G32550	37	0.496527	0.168484	AT3G21370	27	0.144751	0.149339	AT4G25870	34	0.151472	0.128792	AT5G23040	119	0.11952	0.191903
AT1G21350	22	0.350167	0.130665	AT1G21350	22	0.350167	0.130665	AT2G32560	44	0.19034	0.129553	AT3G21380	3	0.149976	0.134727	AT4G25880	83	0.165426	0.143277	AT5G23050	34	0.146012	0.125462
AT1G21360	5	0.295061	0.104058	AT1G21360	5	0.295061	0.104058	AT2G32580	86	0.119067	0.158438	AT3G21390	48	0.0461062	0.158273	AT4G25890	146	0.19749	0.152929	AT5G23060	215	0.135135	0.150214
AT1G21370	30	0.271951	0.119583	AT1G21370	30	0.271951	0.119583	AT2G32590	8	0.330802	0.0640836	AT3G21400	11	0.18973	0.164357	AT4G25900	109	0.230722	0.126554	AT5G23070	22	0.304275	0.140374
AT1G21380	64	0.146419	0.098093	AT1G21380	64	0.146419	0.098093	AT2G32600	58	0.0476332	0.133738	AT3G21420	15	0.119829	0.0899083	AT4G25910	49	0.166737	0.159306	AT5G23080	27	0.12456	0.152928
AT1G21390	8	0.241438	0.120134	AT1G21390	8	0.241438	0.120134	AT2G32630	3	0.246922	0.146839	AT3G21430	23	0.24918	0.0909341	AT4G25930	26	1.44705	0.0651793	AT5G23090	19	0.0663808	0.118227
AT1G21400	69	0.0758095	0.231133	AT1G21400	69	0.0758095	0.231133	AT2G32640	22	0.245136	0.129225	AT3G21460	79	0.0591619	0.0799357	AT4G25940	15	0.0785012	0.207592	AT5G23100	13	0.162908	0.183271
AT1G21410	27	0.0918589	0.122405	AT1G21410	27	0.0918589	0.122405	AT2G32650	86	0.100421	0.180752	AT3G21465	44	0.222034	0.11957	AT4G25950	2	0.236961	0.103172	AT5G23110	13	0.210696	0.087597
AT1G21430	3	0.306376	0.101857	AT1G21430	3	0.306376	0.101857	AT2G32660	4	0.270783	0.154984	AT3G21470	2	0.261559	0.120828	AT4G25960	67	0.058369	0.137179	AT5G23120	254	0.120041	0.189551
AT1G21440	35	0.0755079	0.182395	AT1G21440	35	0.0755079	0.182395	AT2G32670	8	0.0500775	0.235311	AT3G21480	13	0.406636	0.0761385	AT4G25970	79	0.120532	0.0873675	AT5G23130	10	0.284778	0.211937
AT1G21450	32	0.053027	0.185718	AT1G21450	32	0.053027	0.185718	AT2G32690	221	0.162964	0.141257	AT3G21490	1	0.540218	0.160074	AT4G25980	14	0.165943	0.121255	AT5G23140	37	0.0307414	0.181061
AT1G21460	67	0.0971031	0.118029	AT1G21460	67	0.0971031	0.118029	AT2G32700	91	0.180084	0.0937578	AT3G21500	19	0.17809	0.163814	AT4G25990	4	0.291698	0.193669	AT5G23150	24	0.357092	0.11275
AT1G21480	24	0.10351	0.0808266	AT1G21480	24	0.10351	0.0808266	AT2G32710	31	0.196721	0.157531	AT3G21510	41	0.018946	0.14106	AT4G26000	40	0.200126	0.15553	AT5G23160	35	0.352033	0.179175
AT1G21500	250	0.414265	0.0395552	AT1G21500	250	0.414265	0.0395552	AT2G32720	94	0.0664	0.110926	AT3G21520	25	0.117905	0.157508	AT4G26010	24	0.387441	0.165586	AT5G23190	29	0.0592934	0.186754
AT1G21510	28	0.384391	0.151643	AT1G21510	28	0.384391	0.151643	AT2G32730	90	0.0629986	0.0930592	AT3G21530	20	0.108848	0.130639	AT4G26050	13	0.176312	0.108589	AT5G23200	16	0.105128	0.180511
AT1G21520	17	0.254988	0.224474	AT1G21520	17	0.254988	0.224474	AT2G32760	9	0.164665	0.122163	AT3G21540	11	0.229055	0.107497	AT4G26060	12	0.241727	0.133735	AT5G23210	49	0.114708	0.134481
AT1G21540	3	0.0809498	0.172917	AT1G21540	3	0.0809498	0.172917	AT2G32765	44	0.407218	0.138078	AT3G21550	51	0.168553	0.130083	AT4G26070	16	0.116977	0.127457	AT5G23212	1	0.311444	0.113393
AT1G21550	10	0.285952	0.156662	AT1G21550	10	0.285952	0.156662	AT2G32770	1	0.410466	0.104431	AT3G21560	37	0.0950212	0.144506	AT4G26080	128	0.101336	0.125696	AT5G23230	7	0.204125	0.242151
AT1G21560	20	0.454497	0.123444	AT1G21560	20	0.454497	0.123444	AT2G32780	1	0.516785	0.166218	AT3G21570	24	0.177997	0.272223	AT4G26090	49	0.296035	0.109942	AT5G23240	45	0.149806	0.173238
AT1G21580	24	0.468345	0.114967	AT1G21580	24	0.468345	0.114967	AT2G32790	6	0.397997	0.206261	AT3G21580	25	0.151417	0.138181	AT4G26100	70	0.0548975	0.178715	AT5G23250	82	0.06632	0.147437
AT1G21590	25	0.185682	0.143555	AT1G21590	25	0.185682	0.143555	AT2G32800	52	0.0719681	0.186417	AT3G21600	8	0.114127	0.174981	AT4G26110	113	0.298504	0.101653	AT5G23260	28	0.289102	0.106461
AT1G21600	47	0.0746934	0.224267	AT1G21600	47	0.0746934	0.224267	AT2G32810	64	0.172586	0.117938	AT3G21610	29	0.12977	0.105788	AT4G26120	1	0.219755	0.217408	AT5G23270	30	0.176374	0.154548
AT1G21610	24	0.435993	0.0817515	AT1G21610	24	0.435993	0.0817515	AT2G32820	23	0.729898	0.170272	AT3G21620	1	0.0481272	0.210087	AT4G26130	172	0.179887	0.127997	AT5G23280	66	0.120865	0.205893
AT1G21630	120	0.233631	0.0947802	AT1G21630	120	0.233631	0.0947802	AT2G32830	2	0.114639	0.148468	AT3G21630	33	0.127665	0.187197	AT4G26140	6	0.170061	0.107422	AT5G23290	70	0.0332512	0.100475
AT1G21640	44	0.163346	0.0966931	AT1G21640	44	0.163346	0.0966931	AT2G32840	12	0.226422	0.155145	AT3G21640	24	0.128369	0.158921	AT4G26150	14	0.526897	0.0885134	AT5G23300	40	0.0714607	0.0954083
AT1G21650	48	0.238764	0.091909	AT1G21650	48	0.238764	0.091909	AT2G32850	38	0.168211	0.133931	AT3G21650	26	0.127319	0.178759	AT4G26160	39	0.531806	0.0721257	AT5G23310	42	0.29927	0.0675343
AT1G21660	49	0.224462	0.128707	AT1G21660	49	0.224462	0.128707	AT2G32860	20	0.415253	0.0962852	AT3G21670	84	0.123893	0.139651	AT4G26170	2	0.476373	0.255337	AT5G23330	29	0.300606	0.131794
AT1G21670	54	0.209888	0.147291	AT1G21670	54	0.209888	0.147291	AT2G32870	70	0.297823	0.0944812	AT3G21680	5	0.210659	0.239363	AT4G26180	4	0.129505	0.14521	AT5G23340	56	0.0648823	0.148864
AT1G21680	109	0.156842	0.172334	AT1G21680	109	0.156842	0.172334	AT2G32890	35	0.223719	0.153001	AT3G21690	94	0.0576516	0.141573	AT4G26190	44	0.599721	0.167163	AT5G23350	16	0.183446	0.205484
AT1G21690	31	0.264236	0.157877	AT1G21690	31	0.264236	0.157877	AT2G32900	34	0.189499	0.142752	AT3G21700	10	0.0960473	0.128138	AT4G26200	11	0.0530513	0.134964	AT5G23380	18	0.868049	0.136431
AT1G21695	3	0.457677	0.100012	AT1G21695	3	0.457677	0.100012	AT2G32905	24	0.635982	0.174018	AT3G21710	13	0.577663	0.0539224	AT4G26210	31	0.0762039	0.243461	AT5G23390	23	0.188984	0.0975378
AT1G21700	44	0.17008	0.0802017	AT1G21700	44	0.17008	0.0802017	AT2G32910	28	0.331428	0.145223	AT3G21720	532	0.0307059	0.201906	AT4G26220	20	0.12359	0.130974	AT5G23395	20	0.113885	0.255809
AT1G21710	15	0.183509	0.167076	AT1G21710	15	0.183509	0.167076	AT2G32920	95	0.0610162	0.162179	AT3G21730	2	0.703379	0.071235	AT4G26230	107	0.0707951	0.158063	AT5G23400	7	0.232595	0.122532
AT1G21720	76	0.0377753	0.117472	AT1G21720	76	0.0377753	0.117472	AT2G32930	14	0.442999	0.138484	AT3G21740	9	0.187741	0.144025	AT4G26240	24	0.100122	0.180372	AT5G23430	13	0.124995	0.0719438
AT1G21730	12	0.137677	0.109994	AT1G21730	12	0.137677	0.109994	AT2G32940	3	0.341433	0.0859064	AT3G21750	57	0.357019	0.17873	AT4G26260	12	0.155104	0.128231	AT5G23440	70	0.332698	0.148019
AT1G21740	4	0.0991101	0.157949	AT1G21740	4	0.0991101	0.157949	AT2G32950	49	0.101754	0.0990932	AT3G21760	56	0.164353	0.174749	AT4G26270	25	0.0505443	0.116543	AT5G23450	96	0.0764437	0.155585
AT1G21750	282	0.227016	0.0788345	AT1G21750	282	0.227016	0.0788345	AT2G32960	14	0.455449	0.109114	AT3G21770	44	0.118286	0.196211	AT4G26288	16	0.323591	0.193572	AT5G23480	3	0.349656	0.173577
AT1G21760	104	0.137244	0.116392	AT1G21760	104	0.137244	0.116392	AT2G32980	30	0.199876	0.0989782	AT3G21780	11	0.224991	0.273646	AT4G26300	21	0.0740659	0.0714887	AT5G23490	10	0.287825	0.112326
AT1G21770	122	0.426389	0.0951896	AT1G21770	122	0.426389	0.0951896	AT2G32990	33	0.0855622	0.144222	AT3G21800	1	0.267649	0.237139	AT4G26320	2	0.160419	0.158208	AT5G23520	17	0.316931	0.139887
AT1G21780	150	0.0402112	0.170645	AT1G21780	150	0.0402112	0.170645	AT2G33000	35	1.87791	0.0742394	AT3G21810	16	0.273398	0.178953	AT4G26330	1	0.360537	0.118866	AT5G23530	56	0.196776	0.149021
AT1G21790	23	0.0821043	0.205086	AT1G21790	23	0.0821043	0.205086	AT2G33010	38	0.920262	0.152232	AT3G21820	20	0.180062	0.15017	AT4G26370	66	0.0521314	0.14955	AT5G23540	195	0.0112598	0.132347
AT1G21810	10	0.539143	0.1352	AT1G21810	10	0.539143	0.1352	AT2G33040	640	0.0119719	0.118317	AT3G21865	114	0.121543	0.139999	AT4G26400	53	0.200887	0.123621	AT5G23550	14	0.161317	0.0654768
AT1G21830	49	0.111349	0.0778395	AT1G21830	49	0.111349	0.0778395	AT2G33050	29	0.354508	0.10742	AT3G21870	14	0.130094	0.185411	AT4G26410	87	0.558721	0.0724285	AT5G23570	26	0.359932	0.0991513
AT1G21840	5	0.109104	0.227835	AT1G21840	5	0.109104	0.227835	AT2G33070	21	0.154024	0.134259	AT3G21880	3	0.415882	0.182128	AT4G26420	10	0.355018	0.116728	AT5G23575	77	0.054955	0.135579
AT1G21866	4	0.554713	0.177824	AT1G21866	4	0.554713	0.177824	AT2G33100	4	0.0476567	0.124343	AT3G21890	11	0.239212	0.122292	AT4G26430	29	0.233076	0.11479	AT5G23580	32	0.0767304	0.181492
AT1G21880	86	0.231597	0.105686	AT1G21880	86	0.231597	0.105686	AT2G33120	259	0.0153921	0.241925	AT3G21970	1	0.228613	0.107852	AT4G26440	5	0.449713	0.111036	AT5G23590	51	0.151559	0.21558
AT1G21890	15	0.156652	0.1242	AT1G21890	15	0.156652	0.1242	AT2G33130	23	0.448359	0.169397	AT3G22040	1	0.554821	0.239622	AT4G26470	20	0.0281982	0.137382	AT5G23610	39	0.426642	0.144675
AT1G21910	17	0.367578	0.0901117	AT1G21910	17	0.367578	0.0901117	AT2G33150	524	0.0381644	0.102239	AT3G22060	99	0.390156	0.140735	AT4G26480	75	0.161901	0.0666032	AT5G23630	38	0.138731	0.102473
AT1G21920	75	0.134967	0.158858	AT1G21920	75	0.134967	0.158858	AT2G33160	1	0.206738	0.129801	AT3G22070	10	0.401859	0.105678	AT4G26490	8	0.365108	0.0744115	AT5G23660	76	0.0889324	0.136141
AT1G21925	10	0.895671	0.148122	AT1G21925	10	0.895671	0.148122	AT2G33170	13	0.129077	0.165217	AT3G22090	2	0.322741	0.139773	AT4G26500	37	0.250461	0.147652	AT5G23670	92	0.0136757	0.137073
AT1G21930	17	0.0532525	0.164641	AT1G21930	17	0.0532525	0.164641	AT2G33180	40	0.387723	0.146138	AT3G22104	48	0.154855	0.205164	AT4G26510	36	0.0488475	0.128914	AT5G23680	46	0.162401	0.0778943
AT1G21940	18	0.344611	0.179691	AT1G21940	18	0.344611	0.179691	AT2G33190	21	0.19168	0.159628	AT3G22110	137	0.176811	0.246195	AT4G26520	42	0.266306	0.0879185	AT5G23690	12	0.252355	0.12504
AT1G21950	26	0.686359	0.148093	AT1G21950	26	0.686359	0.148093	AT2G33205	1	0.429667	0.177272	AT3G22150	12	0.140394	0.130407	AT4G26530	154	0.0888007	0.157029	AT5G23700	30	0.238388	0.253644
AT1G21970	5	0.257336	0.096125	AT1G21970	5	0.257336	0.096125	AT2G33210	34	0.0726201	0.113356	AT3G22160	42	0.177558	0.0870393	AT4G26540	41	0.11286	0.195911	AT5G23710	8	0.330096	0.259541
AT1G21980	25	0.0952891	0.108037	AT1G21980	25	0.0952891	0.108037	AT2G33233	6	0.181929	0.127972	AT3G22180	13	0.236606	0.0983499	AT4G26550	22	0.0392272	0.153972	AT5G23720	13	0.134654	0.121961
AT1G22015	9	0.206214	0.105596	AT1G22015	9	0.206214	0.105596	AT2G33240	1	0.279422	0.0824679	AT3G22190	23	0.134268	0.162147	AT4G26555	44	0.288672	0.105719	AT5G23730	19	0.111205	0.144913
AT1G22020	23	0.160751	0.125407	AT1G22020	23	0.160751	0.125407	AT2G33250	35	0.311226	0.15549	AT3G22200	148	0.327213	0.130284	AT4G26580	7	0.312183	0.106312	AT5G23740	303	0.0249206	0.218128
AT1G22030	10	0.00838317	0.168346	AT1G22030	10	0.00838317	0.168346	AT2G33255	34	0.124815	0.108429	AT3G22210	111	0.0774962	0.250781	AT4G26590	83	0.214416	0.102725	AT5G23750	42	0.147797	0.152895
AT1G22040	26	0.13944	0.168333	AT1G22040	26	0.13944	0.168333	AT2G33270	1	0.301442	0.155219	AT3G22240	46	0.073566	0.180857	AT4G26600	10	0.277101	0.15747	AT5G23760	33	0.0611725	0.0810325
AT1G22050	38	0.0730478	0.150469	AT1G22050	38	0.0730478	0.150469	AT2G33290	4	0.174591	0.179278	AT3G22250	1	0.200354	0.161617	AT4G26610	42	0.164373	0.0955134	AT5G23770	4	0.879928	0.151927
AT1G22060	33	0.367624	0.0798288	AT1G22060	33	0.367624	0.0798288	AT2G33310	92	0.0684925	0.180618	AT3G22260	7	0.0184713	0.192133	AT4G26620	52	0.097836	0.139352	AT5G23790	1	0.198712	0.218176
AT1G22065	33	0.265471	0.149074	AT1G22065	33	0.265471	0.149074	AT2G33320	13	0.116557	0.168405	AT3G22270	34	0.0894317	0.0899853	AT4G26630	193	0.632472	0.0803532	AT5G23810	10	0.200538	0.166515
AT1G22070	42	0.235074	0.0829622	AT1G22070	42	0.235074	0.0829622	AT2G33330	20	0.149311	0.126863	AT3G22275	4	0.306858	0.17794	AT4G26640	24	0.251899	0.0786646	AT5G23820	253	0.759666	0.0911874
AT1G22100	20	0.218011	0.107642	AT1G22100	20	0.218011	0.107642	AT2G33340	134	0.296125	0.176628	AT3G22290	67	0.0334071	0.111384	AT4G26650	103	0.104293	0.0998254	AT5G23850	13	0.19911	0.194881
AT1G22110	40	0.316858	0.105796	AT1G22110	40	0.316858	0.105796	AT2G33350	12	0.396325	0.100432	AT3G22300	45	0.305524	0.142763	AT4G26660	18	0.40922	0.119969	AT5G23860	106	0.0135605	0.147067
AT1G22120	33	0.477287	0.154963	AT1G22120	33	0.477287	0.154963	AT2G33360	21	0.404293	0.0859395	AT3G22310	27	0.0999832	0.162201	AT4G26670	57	0.117605	0.13585	AT5G23880	27	0.0440311	0.120735
AT1G22130	2	0.165643	0.126249	AT1G22130	2	0.165643	0.126249	AT2G33380	133	0.053295	0.144613	AT3G22320	104	0.0518658	0.16047	AT4G26680	39	0.211294	0.14542	AT5G23890	40	0.342316	0.1203
AT1G22140	64	0.266116	0.0958551	AT1G22140	64	0.266116	0.0958551	AT2G33385	2	0.295258	0.132086	AT3G22330	40	0.0732591	0.170856	AT4G26690	111	0.28908	0.10491	AT5G23900	176	0.0349976	0.235996
AT1G22160	61	0.190931	0.117232	AT1G22160	61	0.190931	0.117232	AT2G33390	32	0.134218	0.121144	AT3G22345	16	0.598245	0.107886	AT4G26700	26	0.190495	0.120633	AT5G23903	6	0.344969	0.197031
AT1G22170	27	0.0857433	0.139695	AT1G22170	27	0.0857433	0.139695	AT2G33400	36	0.569591	0.109595	AT3G22370	113	0.173301	0.138281	AT4G26710	103	0.0593861	0.223563	AT5G23910	5	0.508722	0.169364
AT1G22180	20	0.119464	0.217329	AT1G22180	20	0.119464	0.217329	AT2G33410	64	0.133459	0.0818715	AT3G22380	189	0.188039	0.145431	AT4G26720	16	0.0186065	0.081058	AT5G23920	46	0.0916721	0.179021
AT1G22190	133	0.245835	0.150124	AT1G22190	133	0.245835	0.150124	AT2G33420	2	0.0482805	0.167492	AT3G22400	45	0.136987	0.201042	AT4G26740	32	0.0138081	0.130172	AT5G23930	5	0.237099	0.190862
AT1G22200	58	0.0240735	0.138564	AT1G22200	58	0.0240735	0.138564	AT2G33430	38	0.0882475	0.170939	AT3G22410	5	0.256136	0.118118	AT4G26750	55	0.30469	0.0873629	AT5G23940	220	0.115807	0.193913
AT1G22210	1	0.150164	0.141207	AT1G22210	1	0.150164	0.141207	AT2G33435	30	0.517435	0.183363	AT3G22420	31	0.225344	0.135295	AT4G26760	26	0.0911047	0.151331	AT5G23980	6	0.154202	0.183469
AT1G22230	25	0.179375	0.131691	AT1G22230	25	0.179375	0.131691	AT2G33450	129	0.173532	0.13589	AT3G22421	1	0.809992	0.133222	AT4G26770	5	0.079075	0.121296	AT5G24000	14	0.154048	0.142126
AT1G22250	7	0.420701	0.109787	AT1G22250	7	0.420701	0.109787	AT2G33460	3	0.309891	0.10345	AT3G22430	27	0.20116	0.137519	AT4G26780	55	0.236899	0.128449	AT5G24010	16	0.115256	0.134549
AT1G22270	35	0.0656271	0.105432	AT1G22270	35	0.0656271	0.105432	AT2G33470	108	0.186557	0.0855735	AT3G22440	319	0.0375352	0.16858	AT4G26790	36	0.131361	0.163313	AT5G24020	49	0.019359	0.22155
AT1G22280	72	0.00961428	0.162429	AT1G22280	72	0.00961428	0.162429	AT2G33480	52	0.227541	0.145025	AT3G22450	30	0.126305	0.269472	AT4G26830	3	0.207692	0.164942	AT5G24030	12	0.112507	0.147107
AT1G22300	324	0.0975999	0.1434	AT1G22300	324	0.0975999	0.1434	AT2G33490	14	0.111855	0.111394	AT3G22460	9	0.05351	0.160391	AT4G26850	466	0.13795	0.122474	AT5G24050	32	0.530038	0.141181
AT1G22310	12	0.43403	0.133539	AT1G22310	12	0.43403	0.133539	AT2G33500	45	0.31434	0.187913	AT3G22470	1	0.235033	0.241276	AT4G26860	47	0.109187	0.102118	AT5G24060	15	0.344486	0.160159
AT1G22330	107	0.152458	0.0975049	AT1G22330	107	0.152458	0.0975049	AT2G33510	8	0.114717	0.0692887	AT3G22480	36	0.210834	0.108898	AT4G26870	93	0.816173	0.040137	AT5G24070	1	0.0913729	0.170964
AT1G22360	57	0.12035	0.198987	AT1G22360	57	0.12035	0.198987	AT2G33520	10	0.187805	0.258228	AT3G22490	7	0.0973184	0.19926	AT4G26890	5	0.549098	0.162131	AT5G24080	3	0.0980675	0.149386
AT1G22370	20	0.341288	0.247343	AT1G22370	20	0.341288	0.247343	AT2G33530	41	0.189706	0.115725	AT3G22500	39	0.0854853	0.136661	AT4G26900	43	0.125576	0.0928865	AT5G24090	4	0.18237	0.146784
AT1G22380	9	0.321799	0.147752	AT1G22380	9	0.321799	0.147752	AT2G33540	10	0.349459	0.106602	AT3G22530	30	0.110453	0.149692	AT4G26910	80	0.14747	0.118686	AT5G24100	14	0.295687	0.146627
AT1G22400	78	0.150915	0.182122	AT1G22400	78	0.150915	0.182122	AT2G33550	12	0.121857	0.107882	AT3G22540	39	0.0397019	0.203671	AT4G26930	2	0.26357	0.155155	AT5G24105	27	0.283303	0.0542021
AT1G22410	94	0.0638893	0.142107	AT1G22410	94	0.0638893	0.142107	AT2G33560	8	0.310957	0.0892955	AT3G22550	26	0.407236	0.0670426	AT4G26940	59	0.0527079	0.127767	AT5G24110	15	0.282756	0.15276
AT1G22430	40	0.115221	0.166954	AT1G22430	40	0.115221	0.166954	AT2G33570	49	0.0594713	0.176749	AT3G22560	1	0.253108	0.200862	AT4G26950	4	0.4321	0.0837839	AT5G24120	52	0.126346	0.175815
AT1G22440	15	0.179117	0.191427	AT1G22440	15	0.179117	0.191427	AT2G33580	20	0.162226	0.18804	AT3G22590	14	0.0408539	0.208045	AT4G26960	14	0.693272	0.266434	AT5G24130	9	0.231899	0.106277
AT1G22450	110	0.433134	0.076368	AT1G22450	110	0.433134	0.076368	AT2G33590	58	0.261306	0.164277	AT3G22600	59	0.571276	0.109408	AT4G26965	6	0.140485	0.107225	AT5G24140	5	0.162308	0.179058
AT1G22470	4	0.190085	0.151491	AT1G22470	4	0.190085	0.151491	AT2G33610	37	0.359595	0.121039	AT3G22620	50	0.184899	0.208655	AT4G26970	88	0.155004	0.0732545	AT5G24150	58	0.276577	0.156537
AT1G22480	2	0.368212	0.112721	AT1G22480	2	0.368212	0.112721	AT2G33620	88	0.645882	0.0953396	AT3G22630	86	0.02104	0.205553	AT4G26980	58	0.499572	0.065676	AT5G24160	23	0.216186	0.17592
AT1G22490	7	0.321876	0.131079	AT1G22490	7	0.321876	0.131079	AT2G33630	107	0.178465	0.167344	AT3G22640	146	0.357391	0.151198	AT4G26990	7	0.496654	0.109769	AT5G24165	123	0.164185	0.183377
AT1G22500	36	0.475488	0.195751	AT1G22500	36	0.475488	0.195751	AT2G33640	40	0.202218	0.100855	AT3G22660	32	0.107402	0.198217	AT4G27000	241	0.219449	0.117767	AT5G24170	22	0.0912873	0.159892
AT1G22520	60	0.517524	0.114508	AT1G22520	60	0.517524	0.114508	AT2G33690	1	0.339313	0.161978	AT3G22680	22	0.31834	0.134752	AT4G27010	3	0.462234	0.0730412	AT5G24190	21	0.765487	0.118266
AT1G22530	246	0.22112	0.117376	AT1G22530	246	0.22112	0.117376	AT2G33700	29	0.140786	0.0852726	AT3G22690	3	0.207404	0.186826	AT4G27020	29	0.119832	0.0909981	AT5G24210	56	1.03329	0.145559
AT1G22540	32	0.139314	0.112595	AT1G22540	32	0.139314	0.112595	AT2G33720	13	0.77802	0.16596	AT3G22740	25	0.136549	0.163399	AT4G27030	60	0.36362	0.0893319	AT5G24230	9	0.207345	0.157956
AT1G22550	20	0.193023	0.147078	AT1G22550	20	0.193023	0.147078	AT2G33730	79	0.0368739	0.149454	AT3G22750	38	0.0498989	0.136311	AT4G27040	118	0.0145374	0.226817	AT5G24240	50	0.182019	0.116667
AT1G22570	7	0.214999	0.155096	AT1G22570	7	0.214999	0.155096	AT2G33735	10	0.660357	0.0375001	AT3G22760	9	0.358593	0.168772	AT4G27060	28	0.203486	0.0804486	AT5G24260	18	0.106128	0.145042
AT1G22600	40	0.378653	0.188617	AT1G22600	40	0.378653	0.188617	AT2G33740	47	0.141772	0.163122	AT3G22780	56	0.314659	0.105973	AT4G27070	20	0.145855	0.111674	AT5G24270	10	0.143557	0.172692
AT1G22610	71	0.0670109	0.142477	AT1G22610	71	0.0670109	0.142477	AT2G33750	8	0.210242	0.18768	AT3G22810	23	0.145212	0.152385	AT4G27080	65	0.0759364	0.105469	AT5G24280	8	0.374787	0.128244
AT1G22620	31	0.136723	0.0665621	AT1G22620	31	0.136723	0.0665621	AT2G33760	6	0.130304	0.176352	AT3G22820	3	0.257645	0.162712	AT4G27090	685	0.050093	0.17853	AT5G24290	26	0.469586	0.144411
AT1G22630	51	0.361784	0.043232	AT1G22630	51	0.361784	0.043232	AT2G33770	85	0.329585	0.104424	AT3G22830	4	0.172842	0.154416	AT4G27100	7	0.14093	0.0992482	AT5G24300	47	0.117159	0.172788
AT1G22640	55	0.200883	0.162429	AT1G22640	55	0.200883	0.162429	AT2G33775	4	0.050031	0.155978	AT3G22840	52	0.201855	0.183073	AT4G27110	2	0.0778773	0.178218	AT5G24310	14	0.0435495	0.198507
AT1G22650	27	0.055268	0.163548	AT1G22650	27	0.055268	0.163548	AT2G33780	19	0.977683	0.129483	AT3G22845	69	0.0210332	0.193007	AT4G27120	43	0.203937	0.129486	AT5G24313	9	0.274526	0.207452
AT1G22660	12	0.335851	0.126015	AT1G22660	12	0.335851	0.126015	AT2G33790	14	0.564889	0.107772	AT3G22850	67	0.0891262	0.104821	AT4G27130	214	0.0521255	0.0788894	AT5G24314	89	0.0318561	0.171047
AT1G22680	38	0.492852	0.113909	AT1G22680	38	0.492852	0.113909	AT2G33793	20	0.188077	0.0707933	AT3G22890	439	0.061395	0.160772	AT4G27150	139	0.371811	0.159008	AT5G24316	37	0.554553	0.168402
AT1G22690	71	0.234052	0.0690349	AT1G22690	71	0.234052	0.0690349	AT2G33796	1	1.21291	0.094091	AT3G22900	4	0.195543	0.176487	AT4G27160	374	0.143729	0.22212	AT5G24318	66	0.190525	0.199191
AT1G22700	83	0.0821896	0.155439	AT1G22700	83	0.0821896	0.155439	AT2G33800	307	0.0718246	0.147293	AT3G22910	4	0.0784838	0.156157	AT4G27230	225	0.0357874	0.192791	AT5G24320	21	0.125542	0.199365
AT1G22710	178	0.0941158	0.101917	AT1G22710	178	0.0941158	0.101917	AT2G33810	44	0.248359	0.109837	AT3G22930	5	0.0945966	0.263065	AT4G27240	30	0.104656	0.199738	AT5G24330	11	0.0602763	0.262742
AT1G22730	18	0.131934	0.100713	AT1G22730	18	0.131934	0.100713	AT2G33830	1042	0.142141	0.151961	AT3G22942	13	0.0713826	0.1245	AT4G27250	1	0.238696	0.164719	AT5G24340	15	0.110666	0.14894
AT1G22740	44	0.174055	0.141716	AT1G22740	44	0.174055	0.141716	AT2G33835	59	0.452081	0.0810774	AT3G22950	48	0.0159222	0.149282	AT4G27260	119	0.0882988	0.144116	AT5G24350	17	0.27566	0.105817
AT1G22750	54	0.468504	0.067849	AT1G22750	54	0.468504	0.067849	AT2G33840	39	0.0507233	0.198434	AT3G22960	286	0.0353272	0.168962	AT4G27270	13	0.0648622	0.14365	AT5G24360	8	0.219586	0.196979
AT1G22760	6	0.0759783	0.188411	AT1G22760	6	0.0759783	0.188411	AT2G33847	50	0.625247	0.142449	AT3G22961	13	0.797304	0.142033	AT4G27280	97	0.0514205	0.215963	AT5G24380	11	0.103829	0.148781
AT1G22770	39	0.116302	0.0979985	AT1G22770	39	0.116302	0.0979985	AT2G33850	69	0.226264	0.125943	AT3G22970	193	0.245294	0.153776	AT4G27290	8	0.259332	0.105737	AT5G24390	10	0.149987	0.207783
AT1G22790	25	0.0698435	0.0875109	AT1G22790	25	0.0698435	0.0875109	AT2G33855	64	0.19767	0.201072	AT3G22980	12	0.0557258	0.19961	AT4G27300	21	0.152627	0.119829	AT5G24400	63	0.167138	0.21183
AT1G22800	18	0.101172	0.161927	AT1G22800	18	0.101172	0.161927	AT2G33860	38	0.167234	0.186743	AT3G22990	44	0.0523951	0.221204	AT4G27310	35	0.182106	0.193595	AT5G24420	379	0.1056	0.139656
AT1G22810	10	0.189478	0.277672	AT1G22810	10	0.189478	0.277672	AT2G33880	24	0.0833996	0.10357	AT3G23000	152	0.11224	0.134889	AT4G27320	122	0.0748684	0.108497	AT5G24430	33	0.0727099	0.113056
AT1G22830	9	0.473919	0.1847	AT1G22830	9	0.473919	0.1847	AT2G33980	13	0.424942	0.0901912	AT3G23020	2	0.158392	0.152882	AT4G27340	21	0.203389	0.134066	AT5G24450	39	0.344543	0.12718
AT1G22840	326	0.132208	0.140955	AT1G22840	326	0.132208	0.140955	AT2G33990	38	0.0629939	0.140047	AT3G23030	74	0.113276	0.116684	AT4G27350	51	0.103222	0.132399	AT5G24460	51	0.144757	0.169866
AT1G22850	114	0.121807	0.160047	AT1G22850	114	0.121807	0.160047	AT2G34000	4	0.338972	0.104924	AT3G23050	313	0.095178	0.192634	AT4G27360	3	0.30959	0.174411	AT5G24470	21	0.178223	0.234932
AT1G22860	11	0.258124	0.0983616	AT1G22860	11	0.258124	0.0983616	AT2G34010	21	0.435131	0.11971	AT3G23060	3	0.65242	0.156748	AT4G27370	3	0.522707	0.0860956	AT5G24490	283	0.114179	0.120774
AT1G22870	4	0.188971	0.107836	AT1G22870	4	0.188971	0.107836	AT2G34020	10	0.198437	0.109601	AT3G23070	21	0.249957	0.104756	AT4G27380	46	0.388234	0.108513	AT5G24500	105	0.269485	0.212377
AT1G22880	17	0.0683414	0.163025	AT1G22880	17	0.0683414	0.163025	AT2G34080	12	0.244143	0.181561	AT3G23080	39	0.167575	0.23385	AT4G27390	25	0.211923	0.189746	AT5G24510	2	0.679181	0.196251
AT1G22882	19	0.431029	0.12762	AT1G22882	19	0.431029	0.12762	AT2G34090	15	0.124042	0.155239	AT3G23100	31	0.237052	0.159648	AT4G27410	84	0.122352	0.13998	AT5G24520	55	0.0137099	0.270217
AT1G22885	45	1.1857	0.088308	AT1G22885	45	1.1857	0.088308	AT2G34100	58	0.760237	0.136836	AT3G23110	3	0.457752	0.172146	AT4G27420	3	0.181614	0.11949	AT5G24530	72	0.0909129	0.190565
AT1G22890	94	0.546615	0.131902	AT1G22890	94	0.546615	0.131902	AT2G34140	5	0.248145	0.115311	AT3G23120	1	0.394955	0.127289	AT4G27430	66	0.234083	0.12715	AT5G24570	34	0.0689837	0.226282
AT1G22900	10	0.433697	0.0991653	AT1G22900	10	0.433697	0.0991653	AT2G34150	26	0.246505	0.163153	AT3G23130	10	0.301654	0.0982784	AT4G27435	28	0.159861	0.130584	AT5G24580	33	0.238176	0.123026
AT1G22910	17	0.199722	0.167554	AT1G22910	17	0.199722	0.167554	AT2G34160	49	0.0997574	0.217994	AT3G23150	10	0.104128	0.189991	AT4G27440	752	0.138901	0.0772584	AT5G24590	57	0.186092	0.214599
AT1G22920	48	0.0892165	0.135478	AT1G22920	48	0.0892165	0.135478	AT2G34170	36	0.360181	0.113511	AT3G23160	6	0.115585	0.17159	AT4G27460	6	0.261562	0.17951	AT5G24600	2	0.0227837	0.163342
AT1G22930	101	0.235472	0.128717	AT1G22930	101	0.235472	0.128717	AT2G34180	1	0.181839	0.151225	AT3G23170	50	0.338402	0.100009	AT4G27470	31	0.15603	0.136328	AT5G24610	42	0.0427762	0.138739
AT1G22940	20	0.154509	0.11312	AT1G22940	20	0.154509	0.11312	AT2G34190	18	0.0836853	0.0887256	AT3G23175	25	0.598192	0.0716967	AT4G27480	7	0.11884	0.0993403	AT5G24620	9	0.175832	0.200854
AT1G22960	7	0.298447	0.149225	AT1G22960	7	0.298447	0.149225	AT2G34200	38	0.311608	0.170296	AT3G23180	2	0.462742	0.0817433	AT4G27490	9	0.12006	0.167519	AT5G24630	40	0.500238	0.150696
AT1G22970	30	0.116288	0.228665	AT1G22970	30	0.116288	0.228665	AT2G34210	2	0.373061	0.109114	AT3G23200	6	0.0127497	0.240227	AT4G27500	196	0.267698	0.103005	AT5G24660	27	0.179339	0.139756
AT1G22980	42	0.526346	0.161136	AT1G22980	42	0.526346	0.161136	AT2G34220	42	0.680281	0.152347	AT3G23210	15	0.309988	0.208151	AT4G27510	45	0.520941	0.103773	AT5G24670	41	0.302135	0.113087
AT1G22985	16	0.361016	0.172026	AT1G22985	16	0.361016	0.172026	AT2G34230	46	0.775366	0.145747	AT3G23220	2	0.426374	0.132982	AT4G27520	269	0.349986	0.147807	AT5G24680	73	0.233067	0.149094
AT1G22990	8	0.126017	0.186788	AT1G22990	8	0.126017	0.186788	AT2G34260	29	0.333028	0.152794	AT3G23240	12	0.214659	0.198631	AT4G27530	3	0.851817	0.0946932	AT5G24690	230	0.0284152	0.120549
AT1G23000	16	0.198722	0.197567	AT1G23000	16	0.198722	0.197567	AT2G34270	29	0.992151	0.209566	AT3G23250	29	0.185291	0.167362	AT4G27540	22	0.158347	0.099241	AT5G24710	48	0.118039	0.105963
AT1G23010	16	0.0726795	0.243751	AT1G23010	16	0.0726795	0.243751	AT2G34280	21	1.51735	0.0623221	AT3G23255	8	0.324389	0.175328	AT4G27550	3	0.195167	0.0983105	AT5G24740	13	0.361091	0.0836372
AT1G23020	13	0.391018	0.117759	AT1G23020	13	0.391018	0.117759	AT2G34300	56	0.160882	0.128921	AT3G23260	1	0.729162	0.178108	AT4G27560	48	0.47615	0.0924511	AT5G24750	8	0.303948	0.118881
AT1G23030	52	0.0709668	0.140505	AT1G23030	52	0.0709668	0.140505	AT2G34310	46	0.438742	0.102383	AT3G23280	77	0.184723	0.11631	AT4G27580	8	0.439587	0.114742	AT5G24760	27	0.118222	0.134798
AT1G23040	58	0.234752	0.12542	AT1G23040	58	0.234752	0.12542	AT2G34315	4	0.546622	0.221138	AT3G23290	16	0.0391485	0.184562	AT4G27585	76	0.406957	0.0545718	AT5G24770	376	0.115623	0.182819
AT1G23050	15	0.382042	0.131108	AT1G23050	15	0.382042	0.131108	AT2G34330	1	0.0693384	0.0914078	AT3G23300	56	0.0377596	0.173576	AT4G27590	5	0.233392	0.140757	AT5G24800	22	0.194821	0.101454
AT1G23060	12	0.388192	0.182031	AT1G23060	12	0.388192	0.182031	AT2G34340	9	0.521037	0.11387	AT3G23310	36	0.0685558	0.17776	AT4G27600	95	0.136713	0.14113	AT5G24810	41	0.22844	0.0991266
AT1G23070	40	0.0575521	0.159673	AT1G23070	40	0.0575521	0.159673	AT2G34357	17	0.295288	0.160913	AT3G23325	29	0.0815103	0.128352	AT4G27610	21	0.2272	0.148757	AT5G24830	13	0.314693	0.122323
AT1G23080	51	0.0586917	0.13817	AT1G23080	51	0.0586917	0.13817	AT2G34380	15	0.441416	0.139812	AT3G23330	1	0.0877887	0.187841	AT4G27620	18	0.196073	0.134838	AT5G24850	15	0.0642162	0.239108
AT1G23090	102	0.10819	0.0977538	AT1G23090	102	0.10819	0.0977538	AT2G34390	4	0.0907693	0.209029	AT3G23340	22	0.0913797	0.182443	AT4G27630	9	0.0300748	0.101572	AT5G24860	32	0.0705041	0.106971
AT1G23100	17	0.0584876	0.160635	AT1G23100	17	0.0584876	0.160635	AT2G34400	2	0.256072	0.141308	AT3G23350	18	0.348482	0.168631	AT4G27640	68	0.10684	0.113356	AT5G24870	39	0.242213	0.173994
AT1G23110	18	0.0745896	0.171436	AT1G23110	18	0.0745896	0.171436	AT2G34410	1257	0.0747088	0.125578	AT3G23360	7	0.316128	0.181267	AT4G27650	38	0.0537559	0.10824	AT5G24880	38	0.399414	0.159315
AT1G23120	11	0.19634	0.150728	AT1G23120	11	0.19634	0.150728	AT2G34420	6918	0.0217412	0.081365	AT3G23370	40	0.811166	0.0937077	AT4G27652	22	0.158502	0.134152	AT5G24890	47	0.122217	0.119215
AT1G23130	366	1.7614	0.0622128	AT1G23130	366	1.7614	0.0622128	AT2G34430	2975	0.0537911	0.191996	AT3G23400	321	0.132741	0.188333	AT4G27657	18	0.0828949	0.181688	AT5G24930	287	0.107738	0.119509
AT1G23140	6	0.249796	0.149945	AT1G23140	6	0.249796	0.149945	AT2G34440	2	0.879013	0.0529463	AT3G23410	34	0.216916	0.180694	AT4G27660	68	0.457831	0.152767	AT5G24940	3	0.297069	0.162932
AT1G23149	16	0.605205	0.119538	AT1G23149	16	0.605205	0.119538	AT2G34460	146	0.176614	0.114264	AT3G23450	81	0.59773	0.225411	AT4G27670	8	0.169513	0.126555	AT5G24950	3	0.378468	0.152617
AT1G23150	16	0.19638	0.132011	AT1G23150	16	0.19638	0.132011	AT2G34470	113	0.0526259	0.118497	AT3G23490	118	0.026464	0.201255	AT4G27680	33	0.0888385	0.145028	AT5G24970	11	0.286069	0.119177
AT1G23180	27	0.344966	0.17742	AT1G23180	27	0.344966	0.17742	AT2G34500	28	0.147761	0.231368	AT3G23530	34	0.0928037	0.149633	AT4G27690	29	0.0101372	0.140207	AT5G24990	6	0.769993	0.11547
AT1G23190	132	0.0630485	0.146533	AT1G23190	132	0.0630485	0.146533	AT2G34510	49	0.106049	0.210067	AT3G23540	13	0.176397	0.125814	AT4G27700	104	0.0486561	0.125763	AT5G25050	5	0.0954694	0.1803
AT1G23200	45	0.32377	0.131877	AT1G23200	45	0.32377	0.131877	AT2G34520	36	0.103704	0.239777	AT3G23550	17	0.169941	0.145285	AT4G27710	26	0.293415	0.171512	AT5G25060	35	0.125448	0.0838568
AT1G23205	31	0.149138	0.0794468	AT1G23205	31	0.149138	0.0794468	AT2G34530	30	0.493465	0.128528	AT3G23560	21	0.155141	0.138313	AT4G27720	87	0.036562	0.0848508	AT5G25070	22	0.166856	0.187558
AT1G23220	49	0.122403	0.176467	AT1G23220	49	0.122403	0.176467	AT2G34540	14	0.238924	0.18324	AT3G23570	42	0.466272	0.10813	AT4G27730	33	0.0655515	0.157913	AT5G25080	38	0.164639	0.162476
AT1G23230	15	0.132599	0.095765	AT1G23230	15	0.132599	0.095765	AT2G34555	2	0.216842	0.139595	AT3G23580	46	0.120993	0.113756	AT4G27745	24	0.124347	0.130183	AT5G25100	149	0.0603064	0.108686
AT1G23240	23	0.529606	0.146724	AT1G23240	23	0.529606	0.146724	AT2G34560	115	0.0666785	0.0905873	AT3G23590	24	0.250167	0.0917491	AT4G27750	27	0.0643348	0.145493	AT5G25120	15	0.215971	0.23907
AT1G23260	50	0.0919935	0.117763	AT1G23260	50	0.0919935	0.117763	AT2G34570	51	0.37482	0.0943768	AT3G23600	176	0.339326	0.106418	AT4G27760	36	0.0933018	0.108577	AT5G25150	6	0.132041	0.194134
AT1G23270	4	0.834144	0.167099	AT1G23270	4	0.834144	0.167099	AT2G34580	46	0.254861	0.224044	AT3G23605	13	0.390332	0.170116	AT4G27790	2	0.2474	0.136239	AT5G25160	5	0.360572	0.129429
AT1G23280	29	0.448156	0.105161	AT1G23280	29	0.448156	0.105161	AT2G34585	86	0.15249	0.224072	AT3G23620	77	0.179977	0.142626	AT4G27800	152	0.110386	0.184191	AT5G25170	17	0.074473	0.191821
AT1G23310	1228	0.119402	0.101659	AT1G23310	1228	0.119402	0.101659	AT2G34590	146	0.10702	0.120385	AT3G23630	7	0.0877754	0.179936	AT4G27810	28	0.305386	0.178583	AT5G25190	9	0.124222	0.145822
AT1G23330	14	0.0927629	0.133354	AT1G23330	14	0.0927629	0.133354	AT2G34600	8	0.702694	0.10578	AT3G23640	45	0.154752	0.121503	AT4G27830	21	0.275783	0.111821	AT5G25210	19	0.449097	0.0902677
AT1G23340	7	0.144535	0.139265	AT1G23340	7	0.144535	0.139265	AT2G34610	9	0.538845	0.134764	AT3G23660	22	0.0757306	0.130099	AT4G27840	38	0.238106	0.176622	AT5G25220	105	0.0743043	0.193213
AT1G23350	6	0.19885	0.191048	AT1G23350	6	0.19885	0.191048	AT2G34620	46	0.121966	0.193499	AT3G23670	16	0.217021	0.115112	AT4G27860	53	0.518397	0.165387	AT5G25250	27	0.0546484	0.196518
AT1G23360	12	0.165948	0.178466	AT1G23360	12	0.165948	0.178466	AT2G34630	32	0.0857696	0.155311	AT3G23690	37	0.0945879	0.180429	AT4G27870	95	0.527424	0.119371	AT5G25260	10	0.0281595	0.184843
AT1G23380	11	0.0836682	0.165744	AT1G23380	11	0.0836682	0.165744	AT2G34640	53	0.131742	0.174337	AT3G23700	92	0.0663605	0.236576	AT4G27880	42	0.00690062	0.196014	AT5G25265	133	0.05804	0.123426
AT1G23390	168	0.314522	0.212782	AT1G23390	168	0.314522	0.212782	AT2G34650	14	0.0749412	0.162348	AT3G23710	7	0.238316	0.0908094	AT4G27890	2	0.129856	0.215585	AT5G25270	47	0.228571	0.105918
AT1G23400	59	0.11624	0.165841	AT1G23400	59	0.11624	0.165841	AT2G34655	35	0.697342	0.244928	AT3G23730	114	0.0400474	0.149628	AT4G27900	99	0.160053	0.190153	AT5G25280	243	0.0583402	0.22369
AT1G23410	28	0.032754	0.170112	AT1G23410	28	0.032754	0.170112	AT2G34660	34	0.113382	0.0883918	AT3G23740	7	0.599505	0.172371	AT4G27910	9	0.166174	0.115293	AT5G25310	3	0.0919639	0.228961
AT1G23420	24	0.126939	0.0828206	AT1G23420	24	0.126939	0.0828206	AT2G34670	8	0.208753	0.0964967	AT3G23750	30	0.114739	0.174999	AT4G27940	19	0.181424	0.0916394	AT5G25330	1	0.308981	0.115242
AT1G23440	82	0.1407	0.103751	AT1G23440	82	0.1407	0.103751	AT2G34680	30	0.219679	0.103987	AT3G23760	12	0.201797	0.150528	AT4G27950	1	0.324035	0.123099	AT5G25340	50	0.203342	0.147733
AT1G23480	29	0.0866339	0.126117	AT1G23480	29	0.0866339	0.126117	AT2G34690	74	0.395705	0.0466892	AT3G23770	5	0.133933	0.212593	AT4G27960	105	0.0257199	0.114716	AT5G25350	101	0.261283	0.226949
AT1G23520	7	0.417037	0.117823	AT1G23520	7	0.417037	0.117823	AT2G34700	12	0.141986	0.151164	AT3G23780	25	0.21012	0.121652	AT4G27970	6	0.154774	0.132689	AT5G25360	39	0.102021	0.101559
AT1G23530	8	0.169956	0.169257	AT1G23530	8	0.169956	0.169257	AT2G34710	27	0.0715437	0.114972	AT3G23790	5	0.123082	0.139203	AT4G27980	15	0.413077	0.16385	AT5G25370	1	0.139854	0.177481
AT1G23540	2	0.250916	0.13411	AT1G23540	2	0.250916	0.13411	AT2G34720	35	0.190419	0.101047	AT3G23805	52	0.11037	0.171924	AT4G27990	54	0.152298	0.169712	AT5G25380	2	0.332716	0.178855
AT1G23560	15	0.191013	0.174792	AT1G23560	15	0.191013	0.174792	AT2G34730	13	0.279995	0.128377	AT3G23810	307	0.0610124	0.203201	AT4G28010	3	0.236143	0.163967	AT5G25390	8	0.64981	0.0680808
AT1G23570	30	0.396212	0.131565	AT1G23570	30	0.396212	0.131565	AT2G34740	17	0.423387	0.115485	AT3G23820	321	0.0167625	0.120934	AT4G28020	13	0.261619	0.109036	AT5G25400	3	0.0229452	0.158224
AT1G23580	1	0.430808	0.1788	AT1G23580	1	0.430808	0.1788	AT2G34750	91	0.338511	0.124045	AT3G23830	78	0.361388	0.267419	AT4G28025	74	0.243711	0.170707	AT5G25410	4	0.417941	0.129029
AT1G23590	7	0.350749	0.210895	AT1G23590	7	0.350749	0.210895	AT2G34770	88	0.0954296	0.0788592	AT3G23840	32	0.409582	0.109936	AT4G28030	61	0.174784	0.10087	AT5G25415	12	0.410408	0.247341
AT1G23670	7	0.246279	0.152981	AT1G23670	7	0.246279	0.152981	AT2G34780	15	0.482507	0.103123	AT3G23860	1	1.37576	0.235752	AT4G28040	41	0.122525	0.128719	AT5G25440	22	0.229111	0.132582
AT1G23690	46	0.372611	0.119805	AT1G23690	46	0.372611	0.119805	AT2G34790	23	0.0690231	0.159459	AT3G23870	1	0.052912	0.150699	AT4G28050	86	0.0826701	0.196512	AT5G25450	11	0.0490632	0.216376
AT1G23700	6	0.823198	0.130506	AT1G23700	6	0.823198	0.130506	AT2G34810	42	0.0855199	0.189706	AT3G23880	61	0.354864	0.133375	AT4G28060	63	0.0604349	0.0939053	AT5G25460	636	0.0940789	0.149291
AT1G23710	47	0.300611	0.157298	AT1G23710	47	0.300611	0.157298	AT2G34820	23	0.286454	0.132897	AT3G23890	17	0.358609	0.107213	AT4G28070	6	0.0982483	0.107808	AT5G25470	162	0.535725	0.151239
AT1G23730	51	0.0794317	0.166154	AT1G23730	51	0.0794317	0.166154	AT2G34830	9	0.533833	0.105018	AT3G23900	27	0.210386	0.0950816	AT4G28080	470	0.213477	0.0968011	AT5G25475	25	0.267305	0.200416
AT1G23740	182	0.189919	0.143399	AT1G23740	182	0.189919	0.143399	AT2G34850	2	0.143812	0.146592	AT3G23910	30	0.447763	0.0903512	AT4G28085	13	0.447371	0.120812	AT5G25480	10	0.148907	0.167582
AT1G23750	20	0.0385762	0.171301	AT1G23750	20	0.0385762	0.171301	AT2G34860	54	0.241678	0.232411	AT3G23920	99	0.101918	0.146349	AT4G28100	37	0.0950257	0.156477	AT5G25490	7	0.216524	0.160183
AT1G23760	11	0.134394	0.199974	AT1G23760	11	0.134394	0.199974	AT2G34870	39	0.283701	0.0822937	AT3G23930	4	0.315145	0.137631	AT4G28110	2	0.228703	0.185977	AT5G25500	53	0.265269	0.144662
AT1G23780	60	0.237502	0.184449	AT1G23780	60	0.237502	0.184449	AT2G34890	3	0.359723	0.141436	AT3G23940	52	0.0860723	0.111981	AT4G28150	12	0.177951	0.122073	AT5G25510	48	0.0202013	0.177987
AT1G23790	7	0.215503	0.158636	AT1G23790	7	0.215503	0.158636	AT2G34900	35	0.0856966	0.161013	AT3G23980	50	0.340922	0.0928138	AT4G28160	3	1.19493	0.0693683	AT5G25520	37	0.36449	0.137712
AT1G23800	19	0.0573833	0.160376	AT1G23800	19	0.0573833	0.160376	AT2G34910	6	0.286781	0.0942617	AT3G23990	73	0.0545834	0.127376	AT4G28170	41	0.275644	0.142601	AT5G25560	63	0.468372	0.179607
AT1G23820	147	0.115955	0.162013	AT1G23820	147	0.115955	0.162013	AT2G34920	13	0.321854	0.152415	AT3G24000	4	0.132062	0.191443	AT4G28190	26	0.194085	0.055519	AT5G25570	11	0.0717902	0.175996
AT1G23830	23	0.342271	0.152968	AT1G23830	23	0.342271	0.152968	AT2G34925	1	0.352065	0.133654	AT3G24010	29	0.16492	0.167819	AT4G28200	31	0.234943	0.155658	AT5G25580	13	0.337289	0.149902
AT1G23840	22	0.213188	0.167888	AT1G23840	22	0.213188	0.167888	AT2G34930	36	0.269595	0.144572	AT3G24020	15	0.0556652	0.210149	AT4G28210	46	0.153452	0.173087	AT5G25590	24	0.0635995	0.216475
AT1G23850	23	0.708004	0.115366	AT1G23850	23	0.708004	0.115366	AT2G34940	2	0.208844	0.16656	AT3G24030	27	0.168663	0.151951	AT4G28220	33	0.176874	0.129222	AT5G25610	280	0.102035	0.131308
AT1G23860	90	0.0509122	0.226679	AT1G23860	90	0.0509122	0.226679	AT2G34960	14	0.104147	0.132628	AT3G24040	52	0.276492	0.115334	AT4G28230	33	0.184377	0.127538	AT5G25620	5	0.109361	0.121442
AT1G23870	46	0.0662913	0.12975	AT1G23870	46	0.0662913	0.12975	AT2G34970	38	0.0933218	0.160362	AT3G24050	87	0.184677	0.182952	AT4G28250	97	0.033009	0.162288	AT5G25630	61	0.0992639	0.126213
AT1G23880	14	0.362304	0.0937693	AT1G23880	14	0.362304	0.0937693	AT2G35000	11	0.216359	0.161999	AT3G24068	64	0.719738	0.117917	AT4G28260	59	0.189752	0.105719	AT5G25752	22	0.198895	0.117481
AT1G23890	21	0.379843	0.0970163	AT1G23890	21	0.379843	0.0970163	AT2G35010	59	0.391232	0.101959	AT3G24080	96	0.596561	0.144787	AT4G28270	52	0.159595	0.1664	AT5G25757	56	0.0948009	0.251093
AT1G23900	51	0.169955	0.113292	AT1G23900	51	0.169955	0.113292	AT2G35020	27	0.145483	0.109089	AT3G24090	3	0.0582417	0.224473	AT4G28280	1	0.355508	0.20223	AT5G25760	46	0.0324759	0.27437
AT1G23965	13	0.488647	0.144851	AT1G23965	13	0.488647	0.144851	AT2G35030	6	0.404101	0.0918536	AT3G24093	51	1.08256	0.228037	AT4G28290	18	0.217044	0.201493	AT5G25770	73	0.263311	0.14815
AT1G23970	30	0.800449	0.162908	AT1G23970	30	0.800449	0.162908	AT2G35035	4	0.112341	0.176478	AT3G24110	3	0.281967	0.170628	AT4G28300	85	0.237272	0.0968164	AT5G25780	46	0.143706	0.173066
AT1G23980	14	0.200998	0.114937	AT1G23980	14	0.200998	0.114937	AT2G35040	42	0.121881	0.111539	AT3G24120	51	0.118037	0.160516	AT4G28320	9	0.0501844	0.203226	AT5G25840	31	0.207194	0.124712
AT1G24020	851	0.0973838	0.0922813	AT1G24020	851	0.0973838	0.0922813	AT2G35050	55	0.479288	0.0613031	AT3G24130	1	0.0593999	0.142005	AT4G28330	9	0.0159022	0.17831	AT5G25890	50	0.227281	0.252512
AT1G24040	33	0.115032	0.193414	AT1G24040	33	0.115032	0.193414	AT2G35060	23	0.0591536	0.135301	AT3G24140	12	0.0909322	0.0902978	AT4G28350	3	0.201512	0.13551	AT5G25930	16	0.136499	0.180426
AT1G24050	115	0.175365	0.072908	AT1G24050	115	0.175365	0.072908	AT2G35090	2	1.23674	0.0954293	AT3G24150	11	0.250181	0.125514	AT4G28365	11	0.567241	0.069735	AT5G25940	37	0.233918	0.146396
AT1G24070	6	0.256222	0.0994156	AT1G24070	6	0.256222	0.0994156	AT2G35100	18	0.134417	0.142728	AT3G24160	192	0.264097	0.116465	AT4G28370	16	0.0959455	0.11432	AT5G25950	40	0.235608	0.208
AT1G24090	1	0.199795	0.203035	AT1G24090	1	0.199795	0.203035	AT2G35110	32	0.0913587	0.0995172	AT3G24170	117	0.0838771	0.131295	AT4G28380	2	0.468344	0.132687	AT5G25970	32	0.223243	0.170488
AT1G24100	64	0.127682	0.146851	AT1G24100	64	0.127682	0.146851	AT2G35120	108	0.100599	0.0629327	AT3G24180	56	0.0326921	0.16739	AT4G28390	19	0.107837	0.111774	AT5G26000	1766	0.35259	0.196176
AT1G24120	36	0.10984	0.126775	AT1G24120	36	0.10984	0.126775	AT2G35130	8	0.321285	0.176023	AT3G24190	69	0.0806013	0.0974906	AT4G28395	11	0.215391	0.185785	AT5G26010	2	0.202153	0.234419
AT1G24140	15	0.132494	0.246083	AT1G24140	15	0.132494	0.246083	AT2G35140	17	0.809257	0.0993447	AT3G24200	49	0.209584	0.114599	AT4G28397	51	0.696366	0.07272	AT5G26030	47	0.23045	0.127315
AT1G24147	83	0.450271	0.150773	AT1G24147	83	0.450271	0.150773	AT2G35150	22	0.202794	0.133143	AT3G24210	5	0.106521	0.172883	AT4G28400	41	0.177525	0.212866	AT5G26040	12	0.13125	0.132169
AT1G24148	39	0.581253	0.0963766	AT1G24148	39	0.581253	0.0963766	AT2G35155	15	0.125862	0.0882125	AT3G24220	3	0.228496	0.130978	AT4G28420	1	0.121743	0.140987	AT5G26050	45	0.325811	0.138594
AT1G24150	9	0.163227	0.130417	AT1G24150	9	0.163227	0.130417	AT2G35160	6	0.530635	0.126313	AT3G24230	7	0.245794	0.173943	AT4G28430	20	0.184978	0.221539	AT5G26060	6	0.682607	0.103101
AT1G24160	38	0.476159	0.128776	AT1G24160	38	0.476159	0.128776	AT2G35170	8	0.175009	0.133679	AT3G24240	6	0.0755666	0.180571	AT4G28440	69	0.0956323	0.123592	AT5G26090	33	0.380373	0.108613
AT1G24170	39	0.0750995	0.148342	AT1G24170	39	0.0750995	0.148342	AT2G35190	35	0.0431875	0.122257	AT3G24250	8	0.479897	0.117783	AT4G28450	31	0.0807958	0.118264	AT5G26110	66	0.0679343	0.209843
AT1G24180	120	0.0397928	0.0876144	AT1G24180	120	0.0397928	0.0876144	AT2G35200	15	0.288274	0.197258	AT3G24300	10	0.0858533	0.145658	AT4G28460	25	0.0812858	0.146105	AT5G26120	9	0.278051	0.167077
AT1G24190	24	0.23932	0.153192	AT1G24190	24	0.23932	0.153192	AT2G35210	7	0.184571	0.148931	AT3G24310	3	0.241068	0.115509	AT4G28470	44	0.248955	0.0904165	AT5G26150	1	0.133355	0.184977
AT1G24210	4	0.741915	0.150992	AT1G24210	4	0.741915	0.150992	AT2G35215	3	0.214534	0.179516	AT3G24315	54	0.0456176	0.190439	AT4G28480	71	0.0905694	0.0732131	AT5G26160	6	0.469119	0.137714
AT1G24260	71	0.0783035	0.0458091	AT1G24260	71	0.0783035	0.0458091	AT2G35230	15	0.756462	0.0711579	AT3G24320	12	0.136753	0.1381	AT4G28485	30	0.840112	0.251187	AT5G26170	2	0.363419	0.155759
AT1G24265	9	0.725119	0.111594	AT1G24265	9	0.725119	0.111594	AT2G35240	27	0.159685	0.144504	AT3G24330	17	0.150552	0.128948	AT4G28490	29	0.208362	0.177354	AT5G26180	28	0.310467	0.171598
AT1G24267	22	0.260444	0.0840836	AT1G24267	22	0.260444	0.0840836	AT2G35260	121	0.0840179	0.18082	AT3G24340	10	0.601949	0.110445	AT4G28500	2	0.0598707	0.192668	AT5G26200	32	0.13467	0.131668
AT1G24280	36	0.164816	0.101778	AT1G24280	36	0.164816	0.101778	AT2G35270	2	0.0330586	0.158707	AT3G24360	8	0.302442	0.13183	AT4G28510	47	0.196863	0.110325	AT5G26210	108	0.0407046	0.167561
AT1G24290	32	0.234315	0.131944	AT1G24290	32	0.234315	0.131944	AT2G35290	5	0.169865	0.0922976	AT3G24420	50	0.129918	0.14299	AT4G28520	1374	0.140259	0.158393	AT5G26230	13	0.222507	0.145262
AT1G24300	16	0.32061	0.119409	AT1G24300	16	0.32061	0.119409	AT2G35300	17	0.0826744	0.114085	AT3G24430	49	0.078318	0.140336	AT4G28530	11	0.33295	0.0715722	AT5G26240	21	0.0449392	0.136124
AT1G24310	21	0.0738029	0.135599	AT1G24310	21	0.0738029	0.135599	AT2G35310	26	0.467584	0.141559	AT3G24440	13	0.243865	0.145252	AT4G28540	50	0.0250942	0.157714	AT5G26250	4	0.05228	0.184023
AT1G24320	11	0.266648	0.141618	AT1G24320	11	0.266648	0.141618	AT2G35320	32	0.404769	0.0691307	AT3G24450	21	0.183632	0.101821	AT4G28550	11	0.159029	0.0914658	AT5G26280	279	0.239933	0.155497
AT1G24330	8	0.187984	0.126312	AT1G24330	8	0.187984	0.126312	AT2G35340	10	0.387882	0.0860151	AT3G24460	5	0.0721977	0.182881	AT4G28556	32	0.221261	0.164365	AT5G26290	57	0.660281	0.177822
AT1G24340	32	0.276019	0.087704	AT1G24340	32	0.276019	0.087704	AT2G35350	13	0.184635	0.130763	AT3G24480	16	0.123754	0.156026	AT4G28560	10	0.237894	0.195896	AT5G26310	14	0.250033	0.157965
AT1G24350	90	0.0900571	0.121554	AT1G24350	90	0.0900571	0.121554	AT2G35360	44	0.274704	0.116895	AT3G24490	17	0.0608821	0.221682	AT4G28570	18	0.215839	0.156802	AT5G26330	14	0.175195	0.168612
AT1G24360	177	0.294514	0.0810259	AT1G24360	177	0.294514	0.0810259	AT2G35370	417	0.131692	0.104081	AT3G24495	6	0.202939	0.137081	AT4G28590	4	0.349703	0.121559	AT5G26340	103	0.183611	0.184998
AT1G24388	3	0.547253	0.235677	AT1G24388	3	0.547253	0.235677	AT2G35390	85	0.10283	0.120045	AT3G24500	91	0.0177559	0.173366	AT4G28600	20	0.127365	0.152032	AT5G26360	227	0.0215334	0.146132
AT1G24400	13	0.216111	0.100067	AT1G24400	13	0.216111	0.100067	AT2G35410	65	0.222094	0.169053	AT3G24503	170	0.0872191	0.131761	AT4G28610	51	0.204174	0.165806	AT5G26570	55	0.107978	0.129169
AT1G24430	5	0.252121	0.171087	AT1G24430	5	0.252121	0.171087	AT2G35420	22	0.246372	0.206479	AT3G24506	53	0.416541	0.267667	AT4G28630	9	0.165084	0.202624	AT5G26600	43	0.113292	0.191954
AT1G24440	23	0.0350942	0.149408	AT1G24440	23	0.0350942	0.149408	AT2G35430	6	0.403271	0.226035	AT3G24515	4	0.272027	0.222111	AT4G28640	26	0.119028	0.202391	AT5G26610	45	0.196394	0.114005
AT1G24450	61	0.434058	0.13435	AT1G24450	61	0.434058	0.13435	AT2G35450	49	0.124994	0.24602	AT3G24530	35	0.0219134	0.134837	AT4G28650	17	0.119092	0.177446	AT5G26620	18	0.0588042	0.111737
AT1G24460	49	0.61422	0.0901482	AT1G24460	49	0.61422	0.0901482	AT2G35470	26	0.180143	0.201715	AT3G24535	1	0.284443	0.187838	AT4G28660	158	0.136343	0.199055	AT5G26660	9	0.250588	0.118721
AT1G24470	20	0.179199	0.0933058	AT1G24470	20	0.179199	0.0933058	AT2G35480	14	0.252617	0.212427	AT3G24550	108	0.0702434	0.165494	AT4G28680	9	0.135175	0.173726	AT5G26667	114	0.0618692	0.237745
AT1G24480	46	0.0982752	0.16859	AT1G24480	46	0.0982752	0.16859	AT2G35490	121	0.315244	0.221004	AT3G24560	13	0.25656	0.180968	AT4G28690	3	0.499407	0.158416	AT5G26670	10	0.0923862	0.206913
AT1G24510	126	0.00970604	0.164963	AT1G24510	126	0.00970604	0.164963	AT2G35500	65	0.108273	0.208434	AT3G24570	43	0.0703768	0.0577754	AT4G28703	11	0.145471	0.0883818	AT5G26680	6	0.168654	0.265744
AT1G24520	16	0.286739	0.120133	AT1G24520	16	0.286739	0.120133	AT2G35510	45	0.422729	0.100631	AT3G24600	7	0.153832	0.189477	AT4G28706	40	0.199658	0.158622	AT5G26690	5	0.319166	0.110978
AT1G24530	29	0.111821	0.123329	AT1G24530	29	0.111821	0.123329	AT2G35520	32	0.291968	0.109675	AT3G24630	25	0.368577	0.12229	AT4G28710	23	0.259384	0.0682378	AT5G26700	40	0.23653	0.154725
AT1G24540	42	0.21288	0.117553	AT1G24540	42	0.21288	0.117553	AT2G35530	11	0.330785	0.093018	AT3G24650	16	0.118362	0.18433	AT4G28720	6	0.0468833	0.127102	AT5G26710	99	0.0793021	0.157489
AT1G24570	1	0.190652	0.139546	AT1G24570	1	0.190652	0.139546	AT2G35540	6	0.343176	0.119601	AT3G24660	10	0.0415624	0.164827	AT4G28730	26	0.393773	0.114983	AT5G26717	33	0.660085	0.125786
AT1G24575	23	0.11231	0.133285	AT1G24575	23	0.11231	0.133285	AT2G35550	27	0.261119	0.151841	AT3G24670	12	0.0831363	0.135578	AT4G28740	42	0.124934	0.174873	AT5G26720	13	0.185257	0.17443
AT1G24577	65	0.391638	0.191743	AT1G24577	65	0.391638	0.191743	AT2G35585	4	0.225851	0.176419	AT3G24715	3	0.166933	0.159745	AT4G28750	1903	0.267981	0.13557	AT5G26730	38	0.322459	0.237043
AT1G24580	3	0.379794	0.110107	AT1G24580	3	0.379794	0.110107	AT2G35600	9	0.0473942	0.158464	AT3G24730	22	0.113991	0.207608	AT4G28760	77	0.373709	0.0996085	AT5G26740	75	0.007227	0.14733
AT1G24600	17	0.232077	0.132266	AT1G24600	17	0.232077	0.132266	AT2G35605	61	0.12863	0.190775	AT3G24740	24	0.165382	0.150915	AT4G28770	98	0.13867	0.153979	AT5G26742	508	0.0402279	0.144466
AT1G24610	37	0.118425	0.153731	AT1G24610	37	0.118425	0.153731	AT2G35610	31	0.0992726	0.171414	AT3G24750	2	0.751584	0.0401541	AT4G28775	2	0.739079	0.131933	AT5G26749	2	0.203719	0.13304
AT1G24620	2	0.182555	0.08484	AT1G24620	2	0.182555	0.08484	AT2G35615	4	0.124711	0.248791	AT3G24760	19	0.124302	0.187723	AT4G28780	76	0.0470963	0.238174	AT5G26751	134	0.00836666	0.140322
AT1G24625	13	0.149093	0.158025	AT1G24625	13	0.149093	0.158025	AT2G35620	41	0.179207	0.101161	AT3G24770	29	1.12242	0.0618552	AT4G28811	4	0.677535	0.161263	AT5G26770	10	0.161029	0.192934
AT1G24650	1	0.269188	0.187332	AT1G24650	1	0.269188	0.187332	AT2G35630	40	0.10155	0.0845787	AT3G24780	12	0.441289	0.133484	AT4G28820	7	0.474583	0.111229	AT5G26780	42	0.0599284	0.155833
AT1G24735	4	0.364979	0.120947	AT1G24735	4	0.364979	0.120947	AT2G35640	26	0.434775	0.151369	AT3G24800	19	0.299673	0.145525	AT4G28830	13	0.125194	0.11342	AT5G26790	5	0.127254	0.172097
AT1G24764	27	0.0550671	0.116066	AT1G24764	27	0.0550671	0.116066	AT2G35650	19	0.127887	0.0959989	AT3G24810	8	0.482901	0.130059	AT4G28840	3	0.147574	0.12004	AT5G26800	33	0.139579	0.200938
AT1G25230	117	0.168301	0.111059	AT1G25230	117	0.168301	0.111059	AT2G35658	49	0.195909	0.242618	AT3G24820	13	0.140329	0.175506	AT4G28850	12	0.289662	0.179467	AT5G26820	57	0.111293	0.126619
AT1G25240	3	0.113638	0.119186	AT1G25240	3	0.113638	0.119186	AT2G35660	44	0.16364	0.142124	AT3G24830	641	0.109313	0.11254	AT4G28880	65	0.0704944	0.112057	AT5G26830	107	0.186503	0.116304
AT1G25250	1	0.201149	0.195434	AT1G25250	1	0.201149	0.195434	AT2G35680	170	0.237829	0.0858231	AT3G24840	7	0.160234	0.142157	AT4G28890	3	0.186877	0.152781	AT5G26850	74	0.0830335	0.144988
AT1G25350	55	0.183766	0.106755	AT1G25350	55	0.183766	0.106755	AT2G35690	16	0.120953	0.131194	AT3G24860	18	0.241114	0.15047	AT4G28910	109	0.176435	0.167652	AT5G26860	53	0.115812	0.110888
AT1G25360	3	0.15035	0.147405	AT1G25360	3	0.15035	0.147405	AT2G35700	3	0.117617	0.12413	AT3G24880	13	0.288441	0.100856	AT4G28930	1	2.55498	0.0253065	AT5G26880	113	0.566545	0.209848
AT1G25375	22	0.397943	0.145803	AT1G25375	22	0.397943	0.145803	AT2G35710	55	0.124136	0.12663	AT3G25030	13	0.19395	0.122028	AT4G28940	13	0.14171	0.0924881	AT5G26910	36	0.290668	0.107242
AT1G25380	57	0.194788	0.147952	AT1G25380	57	0.194788	0.147952	AT2G35720	5	0.176308	0.117747	AT3G25040	115	0.0451801	0.13082	AT4G28950	4	0.027566	0.227296	AT5G26920	16	0.531338	0.121234
AT1G25390	38	0.353185	0.131687	AT1G25390	38	0.353185	0.131687	AT2G35730	3	0.373097	0.104839	AT3G25050	43	0.180794	0.0825323	AT4G28980	33	0.110186	0.178774	AT5G26930	3	0.609634	0.141442
AT1G25400	57	0.264804	0.127204	AT1G25400	57	0.264804	0.127204	AT2G35740	4	0.108188	0.143557	AT3G25070	50	0.197631	0.129287	AT4G28990	20	0.437271	0.108703	AT5G26940	48	0.492209	0.10153
AT1G25420	35	0.278302	0.0833778	AT1G25420	35	0.278302	0.0833778	AT2G35760	88	0.303953	0.158192	AT3G25100	7	0.0820085	0.173286	AT4G29000	30	0.351534	0.105926	AT5G26960	16	0.0845404	0.18888
AT1G25422	46	0.468335	0.0957806	AT1G25422	46	0.468335	0.0957806	AT2G35765	38	0.643256	0.063177	AT3G25110	22	0.0904412	0.147811	AT4G29010	120	0.12405	0.111715	AT5G26980	11	0.0374109	0.145588
AT1G25425	47	0.183142	0.128422	AT1G25425	47	0.183142	0.128422	AT2G35770	16	0.0830909	0.215766	AT3G25120	29	0.13698	0.153559	AT4G29020	302	1.22495	0.116919	AT5G26990	33	0.1324	0.191349
AT1G25440	156	0.157306	0.165951	AT1G25440	156	0.157306	0.165951	AT2G35780	89	0.142166	0.142082	AT3G25130	10	0.217492	0.158513	AT4G29030	573	0.434358	0.0716811	AT5G27000	4	0.148959	0.161349
AT1G25450	49	0.0561661	0.151496	AT1G25450	49	0.0561661	0.151496	AT2G35790	60	0.107393	0.173087	AT3G25140	137	0.0333204	0.180972	AT4G29033	1	0.170133	0.160677	AT5G27010	27	0.673899	0.13806
AT1G25470	23	0.436078	0.115811	AT1G25470	23	0.436078	0.115811	AT2G35795	62	0.208258	0.0587242	AT3G25150	120	0.298812	0.116094	AT4G29040	132	0.0137631	0.140413	AT5G27070	4	0.510099	0.157743
AT1G25480	13	0.0730225	0.145131	AT1G25480	13	0.0730225	0.145131	AT2G35800	53	0.123735	0.101706	AT3G25160	5	0.0636162	0.135239	AT4G29050	5	0.364659	0.220426	AT5G27100	8	0.480749	0.111467
AT1G25490	97	0.0297344	0.105384	AT1G25490	97	0.0297344	0.105384	AT2G35830	54	0.538216	0.16619	AT3G25165	5	0.421788	0.24788	AT4G29070	41	0.1497	0.158557	AT5G27110	3	0.28193	0.194803
AT1G25500	6	0.063971	0.10535	AT1G25500	6	0.063971	0.10535	AT2G35840	102	0.117151	0.177764	AT3G25170	12	0.473169	0.115559	AT4G29080	72	0.0909163	0.105933	AT5G27120	77	0.185863	0.149571
AT1G25510	49	0.111366	0.195687	AT1G25510	49	0.111366	0.195687	AT2G35850	15	0.102598	0.167368	AT3G25180	2	0.357903	0.118838	AT4G29100	53	0.181438	0.0618821	AT5G27150	106	0.0215886	0.15651
AT1G25520	51	0.0722942	0.135628	AT1G25520	51	0.0722942	0.135628	AT2G35860	71	0.0552584	0.165861	AT3G25190	10	0.199309	0.120859	AT4G29120	71	0.200857	0.103892	AT5G27210	14	0.120921	0.107728
AT1G25530	20	0.105979	0.137534	AT1G25530	20	0.105979	0.137534	AT2G35880	58	0.217506	0.170232	AT3G25210	9	0.186159	0.15745	AT4G29130	96	0.0941214	0.0868279	AT5G27220	12	0.482498	0.137308
AT1G25540	31	0.134918	0.102156	AT1G25540	31	0.134918	0.102156	AT2G35890	2	0.1599	0.160035	AT3G25220	189	0.103012	0.144908	AT4G29140	47	0.0750569	0.0856501	AT5G27230	47	0.719468	0.0998306
AT1G25550	50	0.188612	0.254252	AT1G25550	50	0.188612	0.254252	AT2G35900	39	0.241667	0.0957595	AT3G25230	81	0.193929	0.137635	AT4G29150	8	0.103959	0.164559	AT5G27240	13	0.460929	0.176828
AT1G25560	137	0.238167	0.119703	AT1G25560	137	0.238167	0.119703	AT2G35910	7	0.0748145	0.140875	AT3G25240	6	0.339467	0.199885	AT4G29170	11	0.184258	0.129525	AT5G27270	15	0.231232	0.161587
AT1G25580	15	0.275398	0.119409	AT1G25580	15	0.275398	0.119409	AT2G35920	22	0.139446	0.128764	AT3G25250	16	0.121211	0.213409	AT4G29190	92	0.0894764	0.274471	AT5G27280	61	0.0974218	0.225293
AT1G25682	33	0.107711	0.096935	AT1G25682	33	0.107711	0.096935	AT2G35930	38	0.0892443	0.15993	AT3G25260	16	0.304498	0.0864446	AT4G29210	66	0.279646	0.182075	AT5G27290	66	0.154627	0.12869
AT1G26090	31	0.24664	0.13005	AT1G26090	31	0.24664	0.13005	AT2G35940	67	0.0391777	0.191296	AT3G25290	49	0.117798	0.126401	AT4G29220	66	0.109013	0.134367	AT5G27320	25	0.0974938	0.171919
AT1G26100	20	0.23073	0.10452	AT1G26100	20	0.23073	0.10452	AT2G35950	13	0.509419	0.106568	AT3G25400	26	0.140131	0.171853	AT4G29230	2	0.112925	0.0880335	AT5G27350	71	0.182894	0.117331
AT1G26110	150	0.0958769	0.139491	AT1G26110	150	0.0958769	0.139491	AT2G35960	33	0.0910612	0.170944	AT3G25410	24	0.138626	0.143308	AT4G29240	22	0.136816	0.155313	AT5G27370	16	0.196195	0.187137
AT1G26120	22	0.218092	0.110057	AT1G26120	22	0.218092	0.110057	AT2G35980	15	0.0317483	0.23458	AT3G25430	11	0.140856	0.194886	AT4G29250	23	0.32297	0.135018	AT5G27380	102	0.262053	0.165815
AT1G26130	5	0.136807	0.0795923	AT1G26130	5	0.136807	0.0795923	AT2G35990	20	0.102449	0.0642832	AT3G25470	74	0.103771	0.161136	AT4G29260	61	0.225869	0.143641	AT5G27390	27	0.119579	0.1714
AT1G26140	20	0.780535	0.134891	AT1G26140	20	0.780535	0.134891	AT2G36000	50	0.174541	0.0919801	AT3G25480	51	0.243327	0.160005	AT4G29270	26	0.299242	0.236439	AT5G27395	66	0.245091	0.0926568
AT1G26150	29	0.544501	0.147208	AT1G26150	29	0.544501	0.147208	AT2G36010	22	0.273125	0.140791	AT3G25500	28	0.104825	0.197432	AT4G29285	17	0.472799	0.0953264	AT5G27400	31	0.230033	0.180675
AT1G26160	18	0.184036	0.119044	AT1G26160	18	0.184036	0.119044	AT2G36020	20	0.035912	0.147154	AT3G25520	625	0.0317671	0.257932	AT4G29310	26	0.0281342	0.153339	AT5G27410	57	0.103791	0.11493
AT1G26170	11	0.192918	0.0974796	AT1G26170	11	0.192918	0.0974796	AT2G36026	11	0.0380182	0.236161	AT3G25530	119	0.0342907	0.174698	AT4G29330	29	0.0864394	0.159844	AT5G27420	58	0.226481	0.175183
AT1G26180	55	0.197854	0.119625	AT1G26180	55	0.197854	0.119625	AT2G36050	17	0.250625	0.0983952	AT3G25540	41	0.303893	0.21327	AT4G29340	18	0.0481496	0.148225	AT5G27430	63	0.038844	0.140684
AT1G26190	9	0.104251	0.0973149	AT1G26190	9	0.104251	0.0973149	AT2G36060	128	0.120452	0.104448	AT3G25545	36	0.316075	0.0857853	AT4G29350	342	0.128902	0.136812	AT5G27440	4	0.381105	0.175233
AT1G26210	34	0.222357	0.0863166	AT1G26210	34	0.222357	0.0863166	AT2G36070	40	0.293393	0.117235	AT3G25560	14	0.14277	0.148672	AT4G29360	31	0.131728	0.132892	AT5G27450	41	0.190217	0.105362
AT1G26220	47	0.0711822	0.138949	AT1G26220	47	0.0711822	0.138949	AT2G36080	68	0.132271	0.154063	AT3G25570	6	0.301512	0.174872	AT4G29370	2	0.589119	0.200746	AT5G27460	12	0.282282	0.204884
AT1G26230	40	0.197131	0.124425	AT1G26230	40	0.197131	0.124425	AT2G36090	18	0.194308	0.136663	AT3G25577	3	0.266154	0.194034	AT4G29380	10	0.114965	0.084522	AT5G27470	121	0.033304	0.20104
AT1G26260	11	0.284819	0.163629	AT1G26260	11	0.284819	0.163629	AT2G36100	30	0.137706	0.198157	AT3G25580	31	0.0900326	0.116795	AT4G29400	31	0.27846	0.163075	AT5G27490	18	0.0620187	0.112054
AT1G26270	126	0.174371	0.103769	AT1G26270	126	0.174371	0.103769	AT2G36110	17	0.261278	0.279328	AT3G25585	75	0.0717311	0.0968188	AT4G29410	87	0.0847136	0.22837	AT5G27495	24	0.522514	0.178708
AT1G26290	30	0.192112	0.130819	AT1G26290	30	0.192112	0.130819	AT2G36120	124	0.383139	0.080786	AT3G25590	6	0.0909142	0.189218	AT4G29420	5	0.207634	0.203464	AT5G27520	38	0.0492459	0.119988
AT1G26300	48	0.235818	0.163713	AT1G26300	48	0.235818	0.163713	AT2G36130	36	0.0382149	0.160397	AT3G25597	77	0.363408	0.070739	AT4G29440	15	0.462291	0.143213	AT5G27530	2	0.472278	0.22156
AT1G26310	6	0.246132	0.146719	AT1G26310	6	0.246132	0.146719	AT2G36145	60	0.204183	0.166389	AT3G25600	29	0.0470787	0.174842	AT4G29480	119	0.0344449	0.103295	AT5G27540	85	0.0818187	0.0966282
AT1G26320	5	0.158877	0.146356	AT1G26320	5	0.158877	0.146356	AT2G36160	178	0.0588853	0.153905	AT3G25610	12	0.0749866	0.128108	AT4G29490	28	0.0920339	0.152258	AT5G27550	4	0.144362	0.119521
AT1G26330	39	0.508315	0.0865627	AT1G26330	39	0.508315	0.0865627	AT2G36190	11	0.152808	0.12782	AT3G25620	5	0.143798	0.125437	AT4G29510	56	0.0683186	0.132969	AT5G27560	45	0.133167	0.209204
AT1G26340	17	0.146063	0.174021	AT1G26340	17	0.146063	0.174021	AT2G36200	7	0.0976072	0.113712	AT3G25640	13	0.12869	0.124902	AT4G29520	27	0.146118	0.152893	AT5G27580	1	0.414566	0.146035
AT1G26380	20	0.376645	0.0962592	AT1G26380	20	0.376645	0.0962592	AT2G36210	17	0.142652	0.206056	AT3G25660	45	0.0551156	0.123483	AT4G29530	6	0.244452	0.118957	AT5G27600	27	0.207269	0.145252
AT1G26390	11	0.159955	0.131801	AT1G26390	11	0.159955	0.131801	AT2G36220	90	0.221754	0.168906	AT3G25670	3	0.394421	0.103693	AT4G29540	3	0.381566	0.0708561	AT5G27610	2	0.38181	0.136876
AT1G26410	12	0.177333	0.139407	AT1G26410	12	0.177333	0.139407	AT2G36230	52	0.125049	0.183276	AT3G25680	18	0.26347	0.156754	AT4G29560	3	0.446543	0.111896	AT5G27620	7	0.278133	0.0822327
AT1G26420	14	0.248754	0.130685	AT1G26420	14	0.248754	0.130685	AT2G36240	25	0.177027	0.136677	AT3G25690	77	0.069278	0.11801	AT4G29570	2	1.70918	0.0799639	AT5G27630	10	0.343635	0.111407
AT1G26440	40	0.18259	0.122509	AT1G26440	40	0.18259	0.122509	AT2G36250	38	0.0847889	0.112214	AT3G25700	12	0.165007	0.152749	AT4G29590	39	0.158806	0.118524	AT5G27640	98	0.187913	0.145929
AT1G26450	23	0.249863	0.154409	AT1G26450	23	0.249863	0.154409	AT2G36270	36	0.0734452	0.218941	AT3G25710	21	0.182577	0.151821	AT4G29658	46	0.569014	0.0703117	AT5G27660	25	0.273767	0.234252
AT1G26460	54	0.0971108	0.130954	AT1G26460	54	0.0971108	0.130954	AT2G36290	32	0.0878357	0.20847	AT3G25716	4	0.862209	0.0671093	AT4G29670	114	0.346655	0.261732	AT5G27670	89	0.0541431	0.22687
AT1G26470	27	0.0598596	0.16359	AT1G26470	27	0.0598596	0.16359	AT2G36295	14	0.492223	0.156393	AT3G25730	9	0.336114	0.12106	AT4G29680	42	0.113859	0.146336	AT5G27680	13	0.244929	0.142459
AT1G26480	13	0.114042	0.0927424	AT1G26480	13	0.114042	0.0927424	AT2G36300	60	0.0343269	0.216352	AT3G25740	11	0.191494	0.193696	AT4G29690	10	0.107543	0.216751	AT5G27690	5	0.131582	0.19255
AT1G26520	30	0.197359	0.063417	AT1G26520	30	0.197359	0.063417	AT2G36305	13	0.337542	0.0980989	AT3G25760	38	0.199718	0.240365	AT4G29700	41	0.358222	0.10965	AT5G27710	22	0.269285	0.132808
AT1G26540	20	0.615031	0.0997537	AT1G26540	20	0.615031	0.0997537	AT2G36310	73	0.0527907	0.153154	AT3G25770	114	0.137335	0.150623	AT4G29720	20	0.0807553	0.181214	AT5G27720	98	0.154847	0.26693
AT1G26550	113	0.0208483	0.14409	AT1G26550	113	0.0208483	0.14409	AT2G36320	157	0.081376	0.174652	AT3G25780	51	0.0371992	0.23176	AT4G29730	24	0.775737	0.0603772	AT5G27730	22	0.153608	0.16095
AT1G26560	33	0.076717	0.153976	AT1G26560	33	0.076717	0.153976	AT2G36325	41	0.584308	0.102506	AT3G25790	2	0.744269	0.0667522	AT4G29735	87	0.0559383	0.112049	AT5G27740	39	0.0318579	0.0844803
AT1G26570	25	0.0375789	0.103002	AT1G26570	25	0.0375789	0.103002	AT2G36330	18	0.336008	0.093414	AT3G25800	63	0.0357178	0.156619	AT4G29740	6	0.120917	0.142705	AT5G27750	16	0.540283	0.15941
AT1G26580	56	0.354269	0.20572	AT1G26580	56	0.354269	0.20572	AT2G36350	23	0.249297	0.0930718	AT3G25805	39	0.395692	0.10788	AT4G29750	11	0.397791	0.0878688	AT5G27760	21	0.156398	0.12859
AT1G26600	10	0.508547	0.0805711	AT1G26600	10	0.508547	0.0805711	AT2G36355	59	0.279134	0.0880272	AT3G25830	13	0.395825	0.137969	AT4G29760	36	0.551792	0.147735	AT5G27770	210	0.0612203	0.160211
AT1G26620	15	0.476374	0.0959184	AT1G26620	15	0.476374	0.0959184	AT2G36360	51	0.161786	0.167593	AT3G25840	77	0.249987	0.106644	AT4G29770	21	0.543804	0.138978	AT5G27820	32	0.0538189	0.152283
AT1G26630	840	0.0921045	0.225404	AT1G26630	840	0.0921045	0.225404	AT2G36370	7	0.39277	0.106905	AT3G25855	2	0.561394	0.100634	AT4G29790	26	0.192963	0.0883625	AT5G27830	25	0.273666	0.237091
AT1G26640	36	0.140046	0.102266	AT1G26640	36	0.140046	0.102266	AT2G36380	15	0.117232	0.147877	AT3G25860	108	0.124095	0.133071	AT4G29810	108	0.0924404	0.0939486	AT5G27840	64	0.0640284	0.200104
AT1G26650	43	0.103458	0.17442	AT1G26650	43	0.103458	0.17442	AT2G36390	63	0.259064	0.134857	AT3G25870	13	0.256486	0.261001	AT4G29820	18	0.3371	0.104171	AT5G27850	765	0.0842242	0.190421
AT1G26665	78	0.103862	0.196258	AT1G26665	78	0.103862	0.196258	AT2G36400	41	0.199431	0.0859582	AT3G25882	1	0.391109	0.143909	AT4G29830	111	0.0495102	0.175632	AT5G27860	51	0.198063	0.12728
AT1G26670	101	0.0998522	0.128917	AT1G26670	101	0.0998522	0.128917	AT2G36410	81	0.0166521	0.131975	AT3G25890	31	0.358857	0.109766	AT4G29840	159	0.036279	0.157671	AT5G27920	21	0.123089	0.134882
AT1G26680	3	0.484099	0.157827	AT1G26680	3	0.484099	0.157827	AT2G36420	23	0.24026	0.136457	AT3G25900	36	0.0657587	0.199656	AT4G29860	8	0.238881	0.121792	AT5G27930	56	0.0991534	0.179428
AT1G26690	32	0.108857	0.166965	AT1G26690	32	0.108857	0.166965	AT2G36430	31	0.197535	0.124704	AT3G25905	6	0.410118	0.118471	AT4G29870	68	0.130139	0.15095	AT5G27950	30	0.216154	0.145993
AT1G26710	3	0.612915	0.118449	AT1G26710	3	0.612915	0.118449	AT2G36470	9	0.227568	0.141622	AT3G25910	144	0.388759	0.167845	AT4G29880	1	0.0948557	0.13506	AT5G27970	31	0.140296	0.0844759
AT1G26720	47	0.500042	0.121558	AT1G26720	47	0.500042	0.121558	AT2G36480	11	0.305273	0.100519	AT3G25920	362	0.122936	0.164432	AT4G29890	22	0.213715	0.167898	AT5G27980	5	0.0636044	0.124543
AT1G26740	38	0.220032	0.078258	AT1G26740	38	0.220032	0.078258	AT2G36485	14	0.224426	0.100237	AT3G25930	26	0.265903	0.16964	AT4G29900	53	0.195955	0.0762996	AT5G27990	54	0.373005	0.215346
AT1G26750	46	0.105264	0.15161	AT1G26750	46	0.105264	0.15161	AT2G36490	51	0.294206	0.181805	AT3G25940	16	0.127937	0.256061	AT4G29905	128	0.0517659	0.247047	AT5G28000	1	0.326816	0.162584
AT1G26760	22	0.178924	0.16396	AT1G26760	22	0.178924	0.16396	AT2G36500	3	0.0708853	0.169894	AT3G25950	34	0.388964	0.176665	AT4G29910	18	0.284862	0.13952	AT5G28020	134	0.150645	0.17464
AT1G26780	3	0.202794	0.123212	AT1G26780	3	0.202794	0.123212	AT2G36530	725	0.0499455	0.193095	AT3G25970	2	0.27735	0.192941	AT4G29940	20	0.250161	0.136707	AT5G28030	9	0.0995608	0.128352
AT1G26790	5	0.504615	0.0890417	AT1G26790	5	0.504615	0.0890417	AT2G36540	19	0.222093	0.247353	AT3G25980	14	0.0152367	0.13278	AT4G29950	56	0.137288	0.129153	AT5G28040	35	0.108562	0.270493
AT1G26799	10	0.690098	0.069333	AT1G26799	10	0.690098	0.069333	AT2G36560	15	1.18238	0.0891727	AT3G25990	4	0.339273	0.12246	AT4G29960	59	0.0690246	0.134201	AT5G28050	136	0.131994	0.169801
AT1G26800	38	0.451604	0.0917726	AT1G26800	38	0.451604	0.0917726	AT2G36570	26	0.106894	0.175517	AT3G26000	45	0.321322	0.145293	AT4G29980	14	0.147101	0.10964	AT5G28060	420	0.0380509	0.179071
AT1G26810	11	0.1118	0.125007	AT1G26810	11	0.1118	0.125007	AT2G36580	123	0.0655144	0.11386	AT3G26010	2	0.604253	0.158606	AT4G29990	3	0.413863	0.124365	AT5G28080	8	0.231373	0.14632
AT1G26820	30	0.18721	0.0860106	AT1G26820	30	0.18721	0.0860106	AT2G36590	29	0.112882	0.113778	AT3G26020	28	0.0762508	0.143647	AT4G30000	12	0.184607	0.149714	AT5G28150	28	0.107067	0.178617
AT1G26830	31	0.0480287	0.0944869	AT1G26830	31	0.0480287	0.0944869	AT2G36610	3	0.338311	0.123801	AT3G26030	78	0.0887867	0.121076	AT4G30010	160	0.243449	0.0576795	AT5G28210	9	0.335006	0.202926
AT1G26840	5	0.0595055	0.182191	AT1G26840	5	0.0595055	0.182191	AT2G36620	332	0.0401607	0.250754	AT3G26050	17	0.7982	0.122752	AT4G30020	51	0.0794333	0.143183	AT5G28220	31	0.179655	0.145516
AT1G26850	238	0.0328831	0.114137	AT1G26850	238	0.0328831	0.114137	AT2G36630	49	0.142937	0.123638	AT3G26060	298	0.0923053	0.154872	AT4G30060	10	0.146729	0.113187	AT5G28237	11	0.26613	0.085708
[truncated: 16,892 more rows]

## Sheet: Analysis of data by chromosomes
Table S10B. Chi-square test for distribution of all loci and loci with ω & ESTs.
Chr	All loci	Loci with ω & ESTs	Df	χ²	P
I	7078	4921	4	1.021	0.9067
II	4245	2977
III	5437	3730
IV	4124	2828
V	6318	4431
All	27206	18887
Table S10C. Chi-square test for distribution of all loci with ω and loci with ω & ESTs.
Chr	Loci with ω	Loci with ω & ESTs	Df	χ²	P
I	5415	4921	4	0.7782	0.9414
II	3205	2977
III	4116	3730
IV	3095	2828
V	4898	4431
All	20729	18887
Table S10D. Chi-square test for distribution of loci with ω & ESTs and loci with ω>1 & ESTs.
Chr	Loci with ω&ESTs	Loci with ω>1 & ESTs	Df	χ²	P
I	4921	39	4	12.77	0.0124
II	2977	49
III	3730	46
IV	2828	29
V	4431	47
All	18887	210
Table S10E. Chi-square test for distribution of loci with ω and loci with ω>1 & ESTs.
Chr	Loci with ω	Loci ω>1 & ESTs	Df	χ²	P
I	5415	39	4	12.01	0.0173
II	3205	49
III	4116	46
IV	3095	29
V	4898	47
All	20729	210
Table S10F. Chi-square test for distribution of all loci and loci ω>1 & ESTs.
Chr	All loci	Loci ω>1 & ESTs	Df	χ²	P
I	7078	39	4	13.1	0.0108
II	4245	49
III	5437	46
IV	4124	29
V	6318	47
All	27206	210
Table S10G. Chi-square test for distribution of loci with ω >1 and loci with ω>1 & ESTs.
Chr	Loci with ω>1	Loci ω>1 & ESTs	Df	χ²	P
I	74	39	4	1.894	0.7553
II	65	49
III	73	46
IV	48	29
V	81	47
All	341	210
Table S10H. ANOVA analysis of No. ESTs/locus in loci with ω across 5 chromosomes.
grouped by chromosomes	SS	df	MS	F	P
between chromosomes	362100	4	90540	0.9276	0.4466
within chromosomes	1843000000	18882	97600
total	1843000000	18886
Table S10I. ANOVA analysis of ω in loci with ESTs across 5 chromosomes.
grouped by chromosomes	SS	df	MS	F	P
between 5 chromosomes	0.2533	4	0.06334	1.292	0.2707
within chromosomes	925.9	18882	0.04904
total	926.2	18886

## Sheet: Grouped data by No. ESTs (GEA)
Table S10J. Loci with ω and Ks grouped by No. ESTs/locus.
Locus	No. ESTs (1-2)	ω	Ks	Locus	No. ESTs (3-4)	ω	Ks	Locus	No. ESTs (5-8)	ω	Ks	Locus	No. ESTs (9-12)	ω	Ks	Locus	No. ESTs (13-16)	ω	Ks	Locus	No. ESTs (17-21)	ω	Ks	Locus	No. ESTs (22-26)	ω	Ks	Locus	No. ESTs (27-33)	ω	Ks	Locus	No. ESTs (34-42)	ω	Ks	Locus	No. ESTs (43-55)	ω	Ks	Locus	No. ESTs (56-78)	ω	Ks	Locus	No. ESTs (79-138)	ω	Ks	Locus	No. ESTs (>139)
AT1G01560	2	0.0807389	0.129311	AT1G01030	4	0.149452	0.11158	AT1G01010	8	0.402238	0.267574	AT1G01110	11	0.254645	0.129316	AT1G01020	13	0.437559	0.0951677	AT1G01250	18	0.309057	0.0821254	AT1G01150	22	0.647709	0.207442	AT1G01290	27	0.197595	0.220822	AT1G01040	40	0.100962	0.132381	AT1G01230	44	0.0489178	0.059017	AT1G01060	76	0.397726	0.110481	AT1G01120	94	0.0290623	0.122541	AT1G01090	293
AT1G01580	2	0.158981	0.107895	AT1G01070	5	0.203908	0.0938974	AT1G01370	8	0.554559	0.139603	AT1G01220	12	0.105778	0.144648	AT1G01210	13	0.146963	0.143363	AT1G01260	21	0.0957625	0.208331	AT1G01400	24	1.95744	0.102467	AT1G01360	30	0.169419	0.139886	AT1G01180	37	0.219246	0.143253	AT1G01350	43	0.0769734	0.221925	AT1G01080	63	0.394721	0.0995795	AT1G01160	98	0.431977	0.201179	AT1G01300	143
AT1G02575	1	0.436793	0.13611	AT1G01190	5	0.185181	0.153861	AT1G01640	7	0.4839	0.149382	AT1G01390	11	0.460108	0.106535	AT1G01305	14	0.481615	0.157602	AT1G01480	21	0.174773	0.126706	AT1G01780	26	0.117784	0.122754	AT1G01600	27	0.117366	0.102594	AT1G01240	35	0.368999	0.116078	AT1G01510	48	0.128593	0.0870479	AT1G01140	74	0.0429699	0.135499	AT1G01170	87	0.0218787	0.258005	AT1G01470	142
AT1G02620	1	0.648701	0.138973	AT1G01200	3	0.131136	0.151251	AT1G01760	6	0.635624	0.0913195	AT1G01440	11	0.285219	0.140089	AT1G01840	16	0.181505	0.126225	AT1G01750	18	0.213358	0.0435865	AT1G01920	26	0.507006	0.0922152	AT1G01650	32	0.07283	0.0905812	AT1G01710	40	0.175135	0.0891962	AT1G02090	55	0.158671	0.123288	AT1G01540	56	0.0161342	0.233426	AT1G01320	89	0.228751	0.0959417	AT1G01550	305
AT1G02630	1	0.0898258	0.141584	AT1G01225	4	0.141466	0.110107	AT1G01980	7	0.126364	0.143672	AT1G01450	9	0.254489	0.194125	AT1G02020	13	0.368816	0.129353	AT1G02330	21	0.0465783	0.14169	AT1G01970	22	0.150633	0.156976	AT1G01790	27	0.240997	0.114298	AT1G01770	34	0.233126	0.10333	AT1G02110	52	0.170717	0.0999076	AT1G01730	66	0.665348	0.0641012	AT1G01430	103	0.377536	0.126679	AT1G01620	894
AT1G02650	1	0.458655	0.0731248	AT1G01280	3	0.163793	0.158678	AT1G02010	7	0.0591573	0.0562089	AT1G01690	11	0.351466	0.0971822	AT1G02180	15	0.479123	0.0987262	AT1G02450	19	0.524882	0.0963902	AT1G02170	25	0.0196477	0.153044	AT1G01810	29	0.369478	0.223748	AT1G01830	37	0.141577	0.126202	AT1G02120	45	0.243802	0.0963503	AT1G01820	75	0.0904963	0.124432	AT1G01490	87	0.0611157	0.130532	AT1G01720	144
AT1G02710	2	1.32589	0.0875365	AT1G01310	5	0.443907	0.0812619	AT1G02050	6	0.117833	0.0827623	AT1G01860	11	0.189382	0.0983858	AT1G02390	14	0.230912	0.144225	AT1G02680	20	0.0772602	0.0938833	AT1G02270	22	0.137156	0.143818	AT1G01900	27	0.15649	0.164265	AT1G01940	37	0.0535269	0.110512	AT1G02410	48	0.300102	0.0564249	AT1G01960	65	0.117606	0.0812669	AT1G01610	86	0.0650173	0.117083	AT1G02140	228
AT1G03070	2	0.0356761	0.163879	AT1G01340	4	0.148606	0.126954	AT1G02060	8	0.295868	0.133015	AT1G01930	12	0.193928	0.135681	AT1G02470	15	0.301998	0.0939728	AT1G02750	21	0.61587	0.0906003	AT1G02335	25	0.0934082	0.171776	AT1G02370	28	0.218626	0.14574	AT1G01950	35	0.0762645	0.0880663	AT1G02475	48	0.157386	0.11953	AT1G02080	60	0.187767	0.106703	AT1G01630	91	0.179463	0.115646	AT1G02305	220
AT1G03103	1	0.679662	0.108596	AT1G01380	5	0.184139	0.0830698	AT1G02290	6	0.608917	0.102067	AT1G02065	9	0.167057	0.228406	AT1G02990	14	0.412964	0.0719367	AT1G02950	17	0.241599	0.079533	AT1G02360	25	0.170784	0.162027	AT1G02660	30	0.183162	0.137796	AT1G02000	35	0.0470632	0.204942	AT1G02730	45	0.0749227	0.125015	AT1G02280	78	0.0565955	0.108596	AT1G01800	88	0.207258	0.101297	AT1G02500	583
AT1G03300	2	0.620999	0.157265	AT1G01420	4	0.557521	0.0931333	AT1G02460	6	0.134055	0.109758	AT1G02260	12	0.122385	0.1963	AT1G03190	16	0.0726924	0.072364	AT1G02960	20	0.481098	0.115578	AT1G02810	25	0.0836386	0.199397	AT1G02720	32	0.130325	0.0777706	AT1G02070	38	0.49814	0.156786	AT1G02790	51	0.135813	0.0795828	AT1G02640	61	0.0967711	0.104448	AT1G01910	100	0.0404922	0.124699	AT1G02560	180
AT1G03540	2	0.169178	0.172659	AT1G01530	4	0.612053	0.226442	AT1G02980	6	0.698021	0.14104	AT1G02310	12	0.172214	0.146185	AT1G03210	13	0.369103	0.10601	AT1G03000	21	0.258548	0.103075	AT1G02900	25	0.758412	0.0825271	AT1G02813	29	0.437009	0.0843833	AT1G02145	42	0.22708	0.0706876	AT1G02800	52	0.130569	0.110515	AT1G03040	61	0.101277	0.120506	AT1G02100	81	0.201563	0.114928	AT1G02780	768
AT1G03620	1	0.106231	0.0798267	AT1G01570	5	0.171569	0.139022	AT1G03050	6	0.140346	0.115685	AT1G02400	11	0.340394	0.0695215	AT1G03360	16	0.106183	0.10783	AT1G03110	19	0.204749	0.0989715	AT1G03180	22	0.515325	0.060018	AT1G02880	30	0.291876	0.122623	AT1G02690	37	0.335715	0.114517	AT1G02850	45	0.452533	0.0910965	AT1G03140	59	0.0919908	0.10564	AT1G02130	85	0.0640909	0.131941	AT1G02840	172
AT1G03720	1	0.690366	0.239438	AT1G01680	4	0.481729	0.0722735	AT1G03470	6	0.275455	0.155616	AT1G02700	10	0.0655993	0.172307	AT1G03530	14	0.462622	0.0972472	AT1G03170	21	0.396468	0.117477	AT1G03290	22	0.450397	0.10869	AT1G03060	33	0.15123	0.0651539	AT1G02816	41	0.326243	0.151218	AT1G02860	50	0.129172	0.093473	AT1G04030	64	0.367194	0.107236	AT1G02150	106	0.263193	0.0736758	AT1G02920	179
AT1G03990	1	0.283933	0.120993	AT1G01880	3	0.197697	0.141868	AT1G03650	6	0.306601	0.144622	AT1G02740	12	0.234914	0.094603	AT1G03560	14	0.107518	0.168619	AT1G03430	20	0.135673	0.1364	AT1G03320	22	1.06875	0.0941024	AT1G03090	29	0.192709	0.0872571	AT1G02890	42	0.270084	0.10156	AT1G02870	47	0.130997	0.121817	AT1G04290	58	0.166759	0.144677	AT1G02190	111	0.376146	0.103401	AT1G02930	269
AT1G04150	1	0.269942	0.14593	AT1G02380	3	0.385357	0.119073	AT1G04010	6	0.144266	0.0636666	AT1G03495	9	0.297322	0.143717	AT1G03790	16	0.0960613	0.164663	AT1G03760	19	0.536707	0.134404	AT1G03370	22	0.111994	0.120606	AT1G03160	32	0.18932	0.123454	AT1G02910	37	0.226877	0.0882029	AT1G03590	48	0.126331	0.107958	AT1G04350	56	0.225785	0.158754	AT1G02205	106	0.331822	0.122363	AT1G03130	2146
AT1G04160	1	0.108747	0.0602188	AT1G02405	4	1.11852	0.0901938	AT1G04050	8	0.630164	0.113575	AT1G03520	11	0.125009	0.161257	AT1G03820	13	0.197975	0.181605	AT1G04100	17	0.34577	0.158677	AT1G03457	26	0.251808	0.107628	AT1G03260	31	0.0963483	0.0725651	AT1G03030	41	0.112791	0.139209	AT1G03610	54	0.139638	0.074134	AT1G04530	67	0.291975	0.131295	AT1G03350	80	0.346857	0.120916	AT1G03220	298
AT1G04180	1	0.0571783	0.150883	AT1G02420	3	0.11044	0.139938	AT1G04470	7	0.138038	0.128702	AT1G03550	12	0.0783079	0.0831613	AT1G03960	14	0.192009	0.137853	AT1G04210	21	0.223415	0.099371	AT1G03850	26	0.490137	0.154668	AT1G03310	32	0.238835	0.120483	AT1G03080	34	0.321585	0.0640904	AT1G03970	54	0.12414	0.184382	AT1G04555	70	0.168828	0.115583	AT1G03475	111	0.0360873	0.132538	AT1G03600	164
AT1G04500	2	0.117919	0.096601	AT1G02430	5	0.954751	0.0646566	AT1G04570	8	0.204948	0.106173	AT1G03687	10	0.318166	0.113131	AT1G04520	13	0.114655	0.116776	AT1G04310	21	0.131138	0.184689	AT1G03930	26	0.247444	0.0917829	AT1G03440	31	0.109114	0.173593	AT1G03250	37	0.0959405	0.166011	AT1G03980	43	0.158115	0.117211	AT1G04560	59	0.10893	0.205361	AT1G03890	94	0.139247	0.172662	AT1G03630	213
AT1G04540	1	0.114477	0.241711	AT1G02530	5	0.189383	0.177258	AT1G05020	7	0.254644	0.0960279	AT1G03750	9	0.167104	0.121067	AT1G04640	13	0.0799607	0.135336	AT1G04620	19	0.251785	0.0761077	AT1G04230	22	0.28762	0.0753934	AT1G03780	28	0.377858	0.0973051	AT1G03280	39	0.197241	0.104229	AT1G04000	43	1.21474	0.0726729	AT1G04630	74	0.144524	0.0849214	AT1G03910	89	0.113912	0.142712	AT1G03680	482
AT1G04580	2	0.277104	0.0877036	AT1G02610	4	0.31227	0.0839676	AT1G05030	7	0.340328	0.0920859	AT1G03950	9	0.0843658	0.101181	AT1G05100	13	0.303932	0.0893143	AT1G04830	20	0.146142	0.160968	AT1G04710	22	0.161193	0.153166	AT1G04200	29	0.130133	0.149645	AT1G03380	36	0.237739	0.0945486	AT1G04120	53	0.0719954	0.130806	AT1G04790	58	0.450769	0.135073	AT1G04040	119	0.205998	0.127652	AT1G03860	152
AT1G04600	1	0.241951	0.0932997	AT1G02820	4	0.378899	0.103278	AT1G05670	6	0.224155	0.153247	AT1G04380	11	0.386778	0.102778	AT1G05575	15	0.230907	0.205309	AT1G05000	19	0.132575	0.196763	AT1G04900	24	0.0890005	0.127343	AT1G04220	32	0.0591456	0.159656	AT1G04070	39	1.15859	0.0737695	AT1G04240	52	0.182977	0.122516	AT1G04960	66	0.363624	0.170111	AT1G04140	109	0.197509	0.095712	AT1G03870	161
AT1G04840	1	0.245572	0.152455	AT1G02970	5	0.14216	0.148659	AT1G06170	6	0.193903	0.153658	AT1G04390	9	0.357917	0.157254	AT1G05680	16	0.215629	0.0929268	AT1G05120	21	0.326722	0.0978813	AT1G05170	25	0.12859	0.0945634	AT1G04280	31	0.110993	0.22265	AT1G04130	36	0.250882	0.0822705	AT1G04260	50	0.0335412	0.159326	AT1G05070	57	0.226149	0.11062	AT1G04170	101	0.0143038	0.134425	AT1G03880	369
AT1G04880	1	0.431189	0.085167	AT1G03010	5	0.0926278	0.128125	AT1G06180	7	0.409548	0.0956323	AT1G04930	9	0.567966	0.113514	AT1G05810	13	0.0322123	0.252746	AT1G05200	20	0.12494	0.124297	AT1G05270	22	0.146322	0.0960682	AT1G04340	28	0.186874	0.0927951	AT1G04440	39	0.118111	0.123114	AT1G04300	54	0.448828	0.104179	AT1G05340	73	0.147379	0.131786	AT1G04250	124	0.0591562	0.190782	AT1G04020	153
AT1G05280	1	0.275789	0.165831	AT1G03055	5	0.0914687	0.159766	AT1G07120	6	0.531163	0.0848868	AT1G05630	9	0.108258	0.0956826	AT1G06050	16	0.152724	0.166603	AT1G05210	20	0.139436	0.162536	AT1G05290	22	0.390487	0.193013	AT1G04590	27	0.406652	0.107573	AT1G04550	36	0.124913	0.117474	AT1G04510	53	0.114892	0.12005	AT1G05490	64	0.366219	0.111183	AT1G04420	84	0.217062	0.104913	AT1G04270	334
AT1G05330	2	1.33342	0.0636949	AT1G03120	3	0.490392	0.186528	AT1G07160	8	0.27824	0.156822	AT1G05790	10	0.20755	0.0799169	AT1G06149	13	0.364557	0.0372542	AT1G05360	20	0.11305	0.125659	AT1G05291	25	0.814595	0.126613	AT1G04670	32	0.243011	0.0465891	AT1G04650	34	0.394342	0.0796529	AT1G04810	48	0.113564	0.115737	AT1G05560	67	0.423666	0.0949201	AT1G04800	96	0.55159	0.131951	AT1G04400	163
AT1G05420	2	0.187704	0.110612	AT1G03770	4	0.549084	0.0936311	AT1G07300	6	0.113396	0.133037	AT1G05860	10	0.176911	0.156732	AT1G06160	14	0.200674	0.123475	AT1G05540	18	0.467466	0.0886957	AT1G05300	25	0.190255	0.112643	AT1G04860	32	0.312261	0.137722	AT1G04660	37	0.19796	0.0891239	AT1G04890	44	0.218422	0.12876	AT1G05730	63	0.176437	0.0806905	AT1G04850	136	0.102503	0.0885512	AT1G04410	740
AT1G05470	2	0.0486267	0.121507	AT1G03800	3	0.693022	0.19604	AT1G07380	7	0.142236	0.119541	AT1G06090	12	0.172336	0.183363	AT1G06470	15	0.185896	0.074922	AT1G05570	17	0.0701396	0.115412	AT1G05350	24	0.0527837	0.119778	AT1G04985	31	0.212249	0.0898023	AT1G04770	40	0.14944	0.0793277	AT1G04950	47	0.228536	0.0816367	AT1G06200	67	0.189356	0.131418	AT1G04940	87	0.130333	0.110545	AT1G04430	184
AT1G05530	1	0.371425	0.110993	AT1G03840	4	0.152726	0.176958	AT1G07645	7	0.0689518	0.149922	AT1G06250	9	0.335221	0.0970801	AT1G06590	16	0.219761	0.0898168	AT1G05590	17	0.295662	0.104609	AT1G05550	23	0.452665	0.161535	AT1G05055	33	0.0300318	0.113115	AT1G04780	35	0.0939472	0.132695	AT1G04970	47	0.19245	0.0859636	AT1G06220	70	0.0890732	0.0833852	AT1G04945	108	0.408314	0.126464	AT1G04680	158
AT1G05600	2	0.194334	0.109301	AT1G03905	5	0.0435379	0.107806	AT1G07910	7	0.246134	0.139694	AT1G06260	10	0.239623	0.0458202	AT1G06660	13	0.160226	0.160999	AT1G05750	17	0.258264	0.116905	AT1G05580	25	0.250068	0.0910683	AT1G05140	32	0.262482	0.116273	AT1G04870	40	0.0741531	0.11138	AT1G04990	54	0.533877	0.0720183	AT1G06350	68	0.391007	0.131614	AT1G06000	97	0.225493	0.102114	AT1G04690	195
AT1G05690	2	0.296566	0.113272	AT1G03920	5	0.126178	0.12378	AT1G08430	8	0.285666	0.0970353	AT1G06270	11	0.136735	0.13396	AT1G06790	16	0.212216	0.114336	AT1G05900	20	0.468012	0.103646	AT1G05970	26	0.238193	0.221486	AT1G05160	27	0.140221	0.136267	AT1G04910	39	0.082359	0.103932	AT1G05040	48	0.234351	0.195521	AT1G06360	61	0.164856	0.110203	AT1G06190	81	0.376903	0.133768	AT1G04750	148
AT1G05820	2	0.226305	0.0991869	AT1G03940	4	0.228566	0.196216	AT1G08530	6	0.163407	0.183521	AT1G06380	12	0.424857	0.0830803	AT1G06850	14	0.101633	0.233324	AT1G05910	18	0.201066	0.0856859	AT1G06060	25	0.165943	0.164596	AT1G05205	33	0.088462	0.119779	AT1G04980	41	0.214968	0.0811215	AT1G05180	49	0.169039	0.120005	AT1G06410	71	0.0495091	0.0966709	AT1G06390	103	0.0700958	0.113459	AT1G05010	256
AT1G05880	1	0.630155	0.10918	AT1G04090	5	0.239043	0.109086	AT1G08590	8	0.188111	0.12017	AT1G06770	11	0.533725	0.104138	AT1G07260	15	0.186556	0.164423	AT1G06150	18	0.345445	0.114298	AT1G06240	25	0.157633	0.148475	AT1G05250	28	0.730996	0.142057	AT1G05060	38	0.132057	0.150844	AT1G05220	45	0.124239	0.126239	AT1G06430	59	0.0808933	0.102283	AT1G06400	98	0.0991382	0.133334	AT1G05190	290
AT1G05990	1	0.0860344	0.140113	AT1G04110	3	0.132109	0.094209	AT1G08790	7	0.104738	0.112847	AT1G06840	9	0.179268	0.108517	AT1G07430	14	0.142667	0.186102	AT1G06730	17	0.236974	0.107085	AT1G06290	26	0.0915855	0.114826	AT1G05385	30	0.223347	0.0990339	AT1G05150	35	0.059857	0.141236	AT1G05430	45	0.366858	0.123196	AT1G06700	67	0.0404495	0.0954489	AT1G06560	90	0.388596	0.100603	AT1G05850	740
AT1G06020	1	0.0669242	0.192727	AT1G04330	4	0.0908122	0.195984	AT1G08960	8	0.0895555	0.127483	AT1G06980	11	0.240839	0.0816155	AT1G07950	14	0.093604	0.169401	AT1G06870	18	0.123053	0.119445	AT1G06520	22	0.274971	0.120512	AT1G05450	29	0.356529	0.161873	AT1G05260	36	0.106259	0.156532	AT1G05440	43	0.385269	0.176507	AT1G06950	58	0.105769	0.0868771	AT1G06923	102	0.491359	0.0801207	AT1G06040	240
AT1G06140	2	0.250438	0.121649	AT1G04360	4	0.205557	0.160373	AT1G09575	8	0.141769	0.139443	AT1G07150	11	0.473082	0.221098	AT1G07985	15	0.0584729	0.147913	AT1G07050	20	0.26038	0.108164	AT1G06780	22	0.189626	0.0967754	AT1G05520	28	0.137067	0.116106	AT1G05380	34	0.322086	0.109141	AT1G05500	46	0.0921262	0.0670769	AT1G07010	64	0.310277	0.102371	AT1G07040	94	0.130671	0.196753	AT1G06460	164
AT1G06330	1	0.0450064	0.18829	AT1G04450	3	0.445809	0.0682695	AT1G09900	7	0.0856745	0.188438	AT1G07740	10	0.226196	0.127727	AT1G08160	16	0.111878	0.0944427	AT1G07130	21	0.357148	0.117664	AT1G06830	23	0.0243714	0.184706	AT1G05710	27	0.198038	0.075923	AT1G05410	34	0.341549	0.092915	AT1G05620	51	0.149404	0.104861	AT1G07110	73	0.138912	0.0946143	AT1G07310	129	0.137036	0.120447	AT1G06570	142
AT1G06340	2	0.660299	0.145014	AT1G04490	3	0.472354	0.189443	AT1G10040	6	0.360468	0.149547	AT1G08140	10	0.600544	0.0834747	AT1G09320	16	0.169885	0.143974	AT1G07450	19	0.244263	0.15445	AT1G06900	25	0.160604	0.0735716	AT1G05830	27	0.192044	0.140719	AT1G05510	37	0.106022	0.13437	AT1G05805	50	0.222756	0.121544	AT1G07210	75	0.209924	0.12883	AT1G08190	116	0.076025	0.0894913	AT1G06640	181
AT1G06710	2	0.178042	0.112826	AT1G04610	3	0.0647349	0.0996518	AT1G10320	6	0.339946	0.140304	AT1G08220	11	0.270859	0.128891	AT1G09540	16	0.165185	0.132468	AT1G08030	17	0.233968	0.114576	AT1G07090	24	0.0503824	0.13946	AT1G06010	27	0.413355	0.0867244	AT1G05577	35	0.178463	0.107018	AT1G05890	55	0.471725	0.0855397	AT1G07230	66	0.129652	0.15868	AT1G08230	85	0.200375	0.158362	AT1G06680	2201
AT1G06920	1	0.780789	0.114428	AT1G04645	5	0.905266	0.0861504	AT1G10400	8	0.331374	0.0873682	AT1G08280	12	0.159194	0.148509	AT1G09800	15	0.195202	0.0946467	AT1G08060	17	0.684537	0.0844399	AT1G07705	24	0.282625	0.0665638	AT1G06320	30	0.511588	0.212738	AT1G05740	39	0.516654	0.0812331	AT1G06070	51	0.118094	0.148697	AT1G07280	59	0.190361	0.176101	AT1G08370	81	0.32689	0.0709221	AT1G06760	293
AT1G06970	1	0.108085	0.131814	AT1G04700	4	0.221155	0.0818827	AT1G10530	7	0.188078	0.200342	AT1G08310	10	0.296026	0.134802	AT1G09810	13	0.436328	0.122598	AT1G08180	21	0.312508	0.0933254	AT1G07970	23	0.277568	0.0955954	AT1G06500	28	0.25882	0.264243	AT1G05780	41	0.160275	0.155484	AT1G06110	49	0.205358	0.131433	AT1G07350	70	0.426092	0.1994	AT1G08420	79	0.0238929	0.108058	AT1G07080	219
AT1G06990	2	0.190111	0.158983	AT1G04730	4	0.235989	0.151341	AT1G10585	8	0.301156	0.0832293	AT1G08400	12	0.240322	0.120022	AT1G09960	13	0.112046	0.138288	AT1G08320	18	0.292868	0.193292	AT1G07990	23	0.208687	0.0765604	AT1G06720	33	0.407151	0.105311	AT1G05840	36	0.101553	0.129848	AT1G06130	53	0.247156	0.185878	AT1G07360	66	0.139224	0.145756	AT1G08480	129	0.090922	0.132516	AT1G07320	280
AT1G07330	1	0.328431	0.182377	AT1G04760	5	0.0261873	0.138015	AT1G11110	7	0.789428	0.11508	AT1G08440	9	0.229796	0.117921	AT1G10095	14	0.434663	0.13084	AT1G08340	17	0.141267	0.125055	AT1G08350	23	0.258333	0.131394	AT1G06820	31	0.197622	0.111851	AT1G05870	34	0.54783	0.0815363	AT1G06210	46	0.0837483	0.209201	AT1G07470	66	0.139046	0.178023	AT1G08520	118	0.0476484	0.109377	AT1G07590	704
AT1G07550	1	0.670952	0.168125	AT1G04920	5	0.0568871	0.116454	AT1G11220	6	0.379648	0.179434	AT1G08720	12	0.268528	0.12256	AT1G10110	13	0.620535	0.127498	AT1G08390	17	0.381083	0.121185	AT1G08600	22	0.357572	0.093393	AT1G06960	28	0.248387	0.269715	AT1G05894	37	0.315856	0.0943287	AT1G06450	54	0.0802796	0.184397	AT1G07480	64	0.157625	0.132643	AT1G08640	99	0.232707	0.0974875	AT1G07750	178
AT1G07880	2	0.0843613	0.186715	AT1G05310	5	0.118841	0.220908	AT1G11740	6	0.291805	0.133329	AT1G08845	9	0.112669	0.0856824	AT1G10280	16	0.0630973	0.0494364	AT1G08410	19	0.103308	0.141108	AT1G08620	24	0.379637	0.0877	AT1G07000	31	0.130657	0.157204	AT1G05920	39	0.473838	0.161318	AT1G06515	44	0.156685	0.050577	AT1G07640	57	0.186932	0.142044	AT1G08980	87	0.118872	0.110582	AT1G07790	160
AT1G07900	1	0.170979	0.263942	AT1G05370	3	0.0697349	0.103734	AT1G11880	8	0.228682	0.166799	AT1G09155	10	0.235749	0.169266	AT1G10380	15	0.162388	0.203936	AT1G08500	21	0.385435	0.0893089	AT1G08750	23	0.164208	0.150934	AT1G07440	31	0.217697	0.150524	AT1G05940	42	0.167632	0.0867294	AT1G06650	48	0.404884	0.127235	AT1G07720	65	0.147027	0.119278	AT1G09130	99	0.0770633	0.180042	AT1G07890	1359
AT1G08035	1	0.916036	0.046267	AT1G05660	3	0.303468	0.0812279	AT1G11950	6	0.229494	0.16946	AT1G09176	9	0.651424	0.233713	AT1G10460	14	0.273966	0.155798	AT1G08800	19	0.333976	0.171257	AT1G08810	25	0.158587	0.148201	AT1G07473	30	0.546319	0.127412	AT1G05960	36	0.291479	0.0918175	AT1G06750	45	0.125489	0.146222	AT1G08560	64	0.0751131	0.165408	AT1G09140	99	0.299078	0.147003	AT1G08110	146
AT1G08065	2	0.354789	0.106159	AT1G05930	4	0.968708	0.189306	AT1G12290	8	0.235182	0.191163	AT1G09400	11	0.19376	0.186687	AT1G10570	14	0.346339	0.11491	AT1G08940	19	0.0891601	0.18837	AT1G08890	26	0.102941	0.131092	AT1G07476	30	0.576022	0.179025	AT1G06080	41	0.0744642	0.0819669	AT1G06890	46	0.0242981	0.0560243	AT1G08580	68	0.172837	0.195669	AT1G09150	89	0.0777488	0.0950592	AT1G08200	199
AT1G08100	1	0.148424	0.196855	AT1G06100	4	0.596099	0.0715696	AT1G12610	8	0.123302	0.207456	AT1G09580	9	0.128196	0.116187	AT1G10820	13	0.204953	0.107823	AT1G09240	21	0.247473	0.0967179	AT1G09420	23	0.329506	0.100733	AT1G07570	33	0.165345	0.185653	AT1G06230	41	0.230775	0.152745	AT1G07020	46	0.404166	0.158342	AT1G08630	76	0.144443	0.0832983	AT1G09270	135	0.0946671	0.138649	AT1G08360	312
AT1G08290	2	0.231803	0.130044	AT1G06440	4	0.185338	0.109225	AT1G12790	6	0.221049	0.105452	AT1G09790	9	0.135668	0.17439	AT1G10910	14	0.23013	0.104947	AT1G09380	19	0.163275	0.0910493	AT1G09500	26	0.441985	0.125558	AT1G07650	30	0.214226	0.126438	AT1G06510	37	0.387658	0.122765	AT1G07200	44	0.214371	0.149834	AT1G08650	60	0.0988281	0.13218	AT1G09280	85	0.214369	0.0889266	AT1G08380	1976
AT1G08670	1	0.38191	0.100172	AT1G06490	5	0.14627	0.107547	AT1G13180	8	0.0278167	0.108064	AT1G09950	10	0.218703	0.14258	AT1G11080	13	0.185863	0.0888712	AT1G09710	20	0.599495	0.0909368	AT1G09530	25	0.213325	0.156715	AT1G07680	28	0.700171	0.127888	AT1G06550	36	0.317165	0.0878542	AT1G07240	54	0.179976	0.201449	AT1G08970	72	0.0454779	0.170028	AT1G09430	110	0.0263975	0.160819	AT1G08450	178
AT1G09030	2	0.174122	0.0592774	AT1G06910	3	0.280705	0.136599	AT1G13600	6	0.175709	0.144432	AT1G10450	12	0.370433	0.086708	AT1G11170	16	0.227426	0.109493	AT1G09850	21	0.160064	0.135447	AT1G09700	25	0.784506	0.251462	AT1G07700	33	0.538378	0.119302	AT1G06620	34	0.144232	0.191732	AT1G07250	50	0.133017	0.168442	AT1G09010	73	0.160631	0.127746	AT1G09560	136	0.10866	0.136281	AT1G08510	145
AT1G09180	1	0.159237	0.1536	AT1G07390	4	0.466028	0.140372	AT1G15510	6	0.226024	0.0856237	AT1G10550	10	0.145768	0.102644	AT1G11280	14	0.239178	0.126733	AT1G09910	20	0.180639	0.113608	AT1G09730	25	0.440652	0.0919911	AT1G07960	28	0.148881	0.107613	AT1G06670	35	0.492317	0.0895949	AT1G07510	52	0.124509	0.170589	AT1G09100	58	0.203351	0.147237	AT1G09570	114	0.0507876	0.111117	AT1G08570	181
AT1G09510	1	0.225281	0.134281	AT1G07620	3	0.431771	0.175699	AT1G15870	6	0.271444	0.183472	AT1G10610	9	0.41171	0.094721	AT1G11380	13	0.103563	0.172027	AT1G10210	17	0.0318166	0.24814	AT1G09812	23	0.331207	0.0425323	AT1G08090	30	0.0865394	0.152244	AT1G06690	38	0.143923	0.108094	AT1G07725	49	0.238651	0.128674	AT1G09250	57	0.100569	0.240172	AT1G09770	100	0.149515	0.0733056	AT1G08830	486
AT1G09680	2	0.259737	0.141535	AT1G08070	3	0.173213	0.144353	AT1G16310	7	0.117402	0.108363	AT1G10970	11	0.134888	0.154062	AT1G11870	15	0.0821931	0.248271	AT1G10360	18	0.0982569	0.217462	AT1G09932	23	0.219285	0.17321	AT1G08130	29	0.117491	0.124542	AT1G06800	34	0.0986903	0.173793	AT1G07830	46	0.0788838	0.155638	AT1G09660	59	0.0891387	0.166365	AT1G09780	118	0.0495802	0.137241	AT1G08880	146
[truncated: 1,552 more rows]
[truncated: 2 more columns]

## Sheet: Evolutionary analysis of GEA 
Table S10K. ANOVA analysis of ω in loci with ESTs.
[truncated: 25 more rows]
