# Supplementary material for: Fixation of Expression Divergences by Natural Selection in Arabidopsis Coding Genes
Source: Int J Mol Sci. 2024 Dec 22;25(24):13710. doi: 10.3390/ijms252413710 (PMC11678068; doi:10.3390/ijms252413710)
Supplement: Supplementary file 1 [file ijms-25-13710-s001.zip › Table S11.xlsx]

## Sheet: Data distributed by chromosomes
Table S11. Analysis of Ks, ω and ω > 1 (between species) in loci with GEA ( No. cDNAs).
Table S11A. Loci with ω, Ks (between species) and GEA ( No. cDNAs) in the chromosomes.
Whole genome				Chromosome I				Chromosome II				Chromosome III				Chromosome IV				Chromosome V
Locus	Ks	ω	No. cDNAs	Locus	Ks	ω	No. cDNAs	Locus	Ks	ω	No. cDNAs	Locus	Ks	ω	No. cDNAs	Locus	Ks	ω	No. cDNAs	Locus	Ks	ω	No. cDNAs
AT1G01010	0.267574	0.402238	3	AT1G01010	0.267574	0.402238	3	AT2G01060	0.0912026	0.20205	5	AT3G01015	0.127956	0.267126	2	AT4G00026	0.158245	0.228216	3	AT5G01010	0.150227	0.300205	32
AT1G01020	0.0951677	0.437559	1	AT1G01020	0.0951677	0.437559	1	AT2G01070	0.0777306	0.277859	5	AT3G01020	0.115894	0.252355	2	AT4G00030	0.0999562	0.531896	8	AT5G01020	0.0943708	0.0340816	3
AT1G01030	0.11158	0.149452	2	AT1G01030	0.11158	0.149452	2	AT2G01080	0.113275	0.0682246	4	AT3G01040	0.0969062	0.0528771	2	AT4G00040	0.106102	0.18407	4	AT5G01030	0.145103	0.343345	3
AT1G01040	0.132381	0.100962	2	AT1G01040	0.132381	0.100962	2	AT2G01100	0.0911607	0.351919	6	AT3G01050	0.0596609	0.27575	2	AT4G00050	0.137217	0.129158	4	AT5G01040	0.123989	0.301318	2
AT1G01060	0.110481	0.397726	5	AT1G01060	0.110481	0.397726	5	AT2G01110	0.107699	0.143076	13	AT3G01060	0.122033	0.149706	9	AT4G00060	0.0787897	0.140023	2	AT5G01075	0.10884	0.429478	4
AT1G01070	0.0938974	0.203908	4	AT1G01070	0.0938974	0.203908	4	AT2G01120	0.127215	0.36079	6	AT3G01070	0.164318	0.286342	4	AT4G00080	0.122516	0.132694	2	AT5G01090	0.160527	0.226193	6
AT1G01080	0.0995795	0.394721	3	AT1G01080	0.0995795	0.394721	3	AT2G01140	0.106775	0.0764252	5	AT3G01080	0.181483	0.182096	1	AT4G00090	0.124472	0.134744	3	AT5G01100	0.142256	0.190825	3
AT1G01090	0.249662	0.0397525	9	AT1G01090	0.249662	0.0397525	9	AT2G01150	0.175839	0.221269	3	AT3G01090	0.0945216	0.0541838	5	AT4G00100	0.114324	0.0490669	8	AT5G01110	0.200675	0.126728	2
AT1G01110	0.129316	0.254645	1	AT1G01110	0.129316	0.254645	1	AT2G01170	0.141433	0.0305878	9	AT3G01100	0.0837214	0.140182	4	AT4G00110	0.125283	0.0254283	5	AT5G01120	0.156612	0.293121	1
AT1G01120	0.122541	0.0290623	6	AT1G01120	0.122541	0.0290623	6	AT2G01180	0.161823	0.0864869	13	AT3G01120	0.0919634	0.0963545	7	AT4G00120	0.0717459	0.276837	2	AT5G01160	0.237212	0.354295	10
AT1G01140	0.135499	0.0429699	4	AT1G01140	0.135499	0.0429699	4	AT2G01190	0.174595	0.0907564	6	AT3G01150	0.104876	0.139983	5	AT4G00150	0.109495	0.17125	6	AT5G01170	0.136239	0.356396	2
AT1G01160	0.201179	0.431977	4	AT1G01160	0.201179	0.431977	4	AT2G01200	0.102605	0.298234	4	AT3G01180	0.13769	0.174056	2	AT4G00170	0.260099	0.0604729	4	AT5G01180	0.112925	0.214008	4
AT1G01170	0.258005	0.0218787	3	AT1G01170	0.258005	0.0218787	3	AT2G01210	0.136591	0.121422	2	AT3G01185	0.243741	0.324409	1	AT4G00180	0.113502	0.214542	4	AT5G01190	0.151583	0.0647598	1
AT1G01180	0.143253	0.219246	1	AT1G01180	0.143253	0.219246	1	AT2G01220	0.0842548	0.289954	6	AT3G01190	0.130132	0.215838	7	AT4G00200	0.157808	0.397131	2	AT5G01200	0.0906689	0.381469	1
AT1G01200	0.151251	0.131136	3	AT1G01200	0.151251	0.131136	3	AT2G01250	0.172408	0.0199833	7	AT3G01200	0.201965	0.133639	6	AT4G00210	0.107677	0.439951	1	AT5G01210	0.212968	0.0483387	6
AT1G01210	0.143363	0.146963	6	AT1G01210	0.143363	0.146963	6	AT2G01260	0.188724	0.257348	8	AT3G01210	0.106176	0.196839	2	AT4G00220	0.0823172	0.126194	5	AT5G01220	0.14691	0.14545	4
AT1G01225	0.110107	0.141466	3	AT1G01225	0.110107	0.141466	3	AT2G01270	0.0914951	0.15425	7	AT3G01220	0.0845062	0.12634	3	AT4G00230	0.131805	0.152108	3	AT5G01230	0.11533	0.0383377	3
AT1G01230	0.059017	0.0489178	3	AT1G01230	0.059017	0.0489178	3	AT2G01275	0.121433	0.141785	2	AT3G01230	0.122926	0.34065	7	AT4G00231	0.228877	0.120654	3	AT5G01240	0.126111	0.0509136	5
AT1G01240	0.116078	0.368999	7	AT1G01240	0.116078	0.368999	7	AT2G01290	0.212718	0.0855907	3	AT3G01240	0.103696	0.279203	2	AT4G00290	0.126748	0.287194	7	AT5G01250	0.11324	0.304241	4
AT1G01250	0.0821254	0.309057	3	AT1G01250	0.0821254	0.309057	3	AT2G01300	0.174519	0.308654	4	AT3G01250	0.16258	0.153574	3	AT4G00300	0.173589	0.181375	2	AT5G01260	0.131275	0.44491	3
AT1G01260	0.208331	0.0957625	8	AT1G01260	0.208331	0.0957625	8	AT2G01320	0.106597	0.19229	4	AT3G01270	0.0812582	0.212221	6	AT4G00310	0.159518	0.343655	3	AT5G01270	0.111692	0.149232	1
AT1G01280	0.158678	0.163793	3	AT1G01280	0.158678	0.163793	3	AT2G01340	0.200576	0.109842	3	AT3G01280	0.111117	0.153652	5	AT4G00330	0.154136	0.17993	3	AT5G01290	0.153264	0.115301	2
AT1G01290	0.220822	0.197595	4	AT1G01290	0.220822	0.197595	4	AT2G01350	0.0930741	0.15534	6	AT3G01290	0.057943	0.148441	5	AT4G00335	0.103106	0.324632	5	AT5G01300	0.140639	0.227312	6
AT1G01300	0.170682	0.0668925	11	AT1G01300	0.170682	0.0668925	11	AT2G01390	0.164209	0.299546	1	AT3G01300	0.184005	0.101436	4	AT4G00340	0.165081	0.145323	1	AT5G01320	0.212142	0.0774734	1
AT1G01305	0.157602	0.481615	1	AT1G01305	0.157602	0.481615	1	AT2G01400	0.188577	0.190369	4	AT3G01310	0.127298	0.0635982	4	AT4G00350	0.189689	0.0629191	2	AT5G01330	0.173074	0.154942	2
AT1G01310	0.0812619	0.443907	3	AT1G01310	0.0812619	0.443907	3	AT2G01410	0.170895	0.116411	6	AT3G01311	0.189284	0.309629	1	AT4G00355	0.172217	0.340207	7	AT5G01340	0.159981	0.0853927	4
AT1G01320	0.0959417	0.228751	2	AT1G01320	0.0959417	0.228751	2	AT2G01420	0.242624	0.0787436	5	AT3G01345	0.252424	0.765183	4	AT4G00360	0.163981	0.034449	4	AT5G01350	0.107874	0.227277	6
AT1G01340	0.126954	0.148606	1	AT1G01340	0.126954	0.148606	1	AT2G01430	0.0787642	0.180276	1	AT3G01420	0.118318	0.287288	2	AT4G00370	0.119894	0.138345	4	AT5G01360	0.255973	0.0484104	3
AT1G01350	0.221925	0.0769734	4	AT1G01350	0.221925	0.0769734	4	AT2G01450	0.144363	0.0254014	4	AT3G01430	0.21985	0.145036	2	AT4G00400	0.132632	0.134459	4	AT5G01370	0.0689353	0.212466	2
AT1G01360	0.139886	0.169419	4	AT1G01360	0.139886	0.169419	4	AT2G01470	0.157711	0.198701	5	AT3G01435	0.157044	0.068433	5	AT4G00420	0.135286	0.673212	2	AT5G01390	0.106168	0.138086	4
AT1G01370	0.139603	0.554559	5	AT1G01370	0.139603	0.554559	5	AT2G01480	0.145956	0.217855	4	AT3G01440	0.15043	0.240294	4	AT4G00430	0.192569	0.00821933	8	AT5G01420	0.126842	0.44406	2
AT1G01380	0.0830698	0.184139	1	AT1G01380	0.0830698	0.184139	1	AT2G01490	0.107593	0.1768	3	AT3G01460	0.117064	0.32304	1	AT4G00440	0.103284	0.206596	3	AT5G01430	0.0821387	0.0370039	2
AT1G01390	0.106535	0.460108	2	AT1G01390	0.106535	0.460108	2	AT2G01500	0.116126	0.496911	5	AT3G01470	0.124398	0.154389	7	AT4G00450	0.110522	0.425931	1	AT5G01445	0.0937609	1.55204	1
AT1G01400	0.102467	1.95744	1	AT1G01400	0.102467	1.95744	1	AT2G01505	0.24047	0.473619	1	AT3G01480	0.133418	0.21069	6	AT4G00460	0.11501	0.0855519	2	AT5G01450	0.11808	0.110281	4
AT1G01420	0.0931333	0.557521	3	AT1G01420	0.0931333	0.557521	3	AT2G01520	0.110298	0.0498808	4	AT3G01490	0.111744	0.0509915	6	AT4G00500	0.133528	0.144141	2	AT5G01460	0.0570915	0.0604739	2
AT1G01430	0.126679	0.377536	4	AT1G01430	0.126679	0.377536	4	AT2G01540	0.192434	0.101744	2	AT3G01500	0.0785658	0.0981064	9	AT4G00520	0.145517	0.379574	3	AT5G01470	0.104683	0.205601	5
AT1G01440	0.140089	0.285219	1	AT1G01440	0.140089	0.285219	1	AT2G01560	0.192076	0.49864	2	AT3G01510	0.114264	0.150617	1	AT4G00530	0.0853299	0.291981	2	AT5G01500	0.106425	0.134649	6
AT1G01460	0.157651	0.123919	3	AT1G01460	0.157651	0.123919	3	AT2G01570	0.221242	0.0765826	7	AT3G01516	0.180288	0.123625	2	AT4G00540	0.20585	0.48744	2	AT5G01510	0.069571	0.309452	3
AT1G01470	0.146058	0.185516	4	AT1G01470	0.146058	0.185516	4	AT2G01580	0.160974	0.215639	4	AT3G01520	0.146005	0.117927	4	AT4G00550	0.158727	0.185096	4	AT5G01520	0.097446	0.184766	5
AT1G01480	0.126706	0.174773	5	AT1G01480	0.126706	0.174773	5	AT2G01590	0.133766	0.342066	4	AT3G01530	0.133121	0.0819554	8	AT4G00560	0.177562	0.231939	4	AT5G01530	0.15086	0.0760267	20
AT1G01490	0.130532	0.0611157	2	AT1G01490	0.130532	0.0611157	2	AT2G01600	0.146151	0.116031	6	AT3G01540	0.129291	0.163403	7	AT4G00570	0.125498	0.106633	5	AT5G01540	0.187371	0.151956	2
AT1G01510	0.0870479	0.128593	3	AT1G01510	0.0870479	0.128593	3	AT2G01610	0.172483	0.150041	2	AT3G01550	0.129276	0.230464	5	AT4G00585	0.0814915	0.201596	4	AT5G01560	0.240985	0.170593	2
AT1G01530	0.226442	0.612053	4	AT1G01530	0.226442	0.612053	4	AT2G01620	0.236767	0.17617	3	AT3G01560	0.161984	0.332891	2	AT4G00590	0.136219	0.272763	1	AT5G01590	0.150665	0.0595318	2
AT1G01540	0.233426	0.0161342	6	AT1G01540	0.233426	0.0161342	6	AT2G01630	0.106195	0.0539502	3	AT3G01570	0.107757	0.123882	2	AT4G00620	0.170264	0.0860862	6	AT5G01600	0.100307	0.238989	10
AT1G01550	0.127538	0.145377	7	AT1G01550	0.127538	0.145377	7	AT2G01640	0.264725	0.062917	3	AT3G01590	0.0565547	0.130844	8	AT4G00650	0.197612	0.292568	2	AT5G01610	0.107191	0.0795975	4
AT1G01560	0.129311	0.0807389	1	AT1G01560	0.129311	0.0807389	1	AT2G01650	0.123394	0.207497	8	AT3G01610	0.136814	0.128594	2	AT4G00660	0.139556	0.0750789	5	AT5G01620	0.0793663	0.433493	4
AT1G01580	0.107895	0.158981	1	AT1G01580	0.107895	0.158981	1	AT2G01660	0.155297	0.151147	7	AT3G01620	0.104815	0.280698	2	AT4G00680	0.167987	0.0530372	2	AT5G01630	0.0897752	0.350273	2
AT1G01600	0.102594	0.117366	1	AT1G01600	0.102594	0.117366	1	AT2G01670	0.114901	0.0414064	6	AT3G01630	0.14513	0.170691	1	AT4G00700	0.137823	0.207824	1	AT5G01640	0.177657	0.183777	2
AT1G01610	0.117083	0.0650173	6	AT1G01610	0.117083	0.0650173	6	AT2G01690	0.101973	0.0468712	3	AT3G01640	0.133106	0.0943622	6	AT4G00710	0.115874	0.0979838	3	AT5G01670	0.104607	0.183815	3
AT1G01620	0.0966972	0.0330993	6	AT1G01620	0.0966972	0.0330993	6	AT2G01710	0.231057	0.0940699	4	AT3G01650	0.188748	0.214348	1	AT4G00720	0.0840623	0.109361	6	AT5G01700	0.0345648	0.520727	3
AT1G01630	0.115646	0.179463	6	AT1G01630	0.115646	0.179463	6	AT2G01720	0.107946	0.128722	6	AT3G01660	0.129193	0.159007	2	AT4G00740	0.107856	0.0403305	5	AT5G01710	0.1847	0.120259	5
AT1G01640	0.149382	0.4839	2	AT1G01640	0.149382	0.4839	2	AT2G01730	0.231013	0.285516	2	AT3G01670	0.148018	0.198838	4	AT4G00750	0.122926	0.200764	3	AT5G01720	0.16851	0.095903	5
AT1G01650	0.0905812	0.07283	2	AT1G01650	0.0905812	0.07283	2	AT2G01750	0.128519	0.109556	1	AT3G01680	0.0964762	0.119812	4	AT4G00752	0.112914	0.366617	6	AT5G01730	0.114526	0.61827	2
AT1G01690	0.0971822	0.351466	1	AT1G01690	0.0971822	0.351466	1	AT2G01760	0.157281	0.162806	4	AT3G01690	0.0682271	0.207271	4	AT4G00755	0.123181	0.426758	6	AT5G01740	0.0902964	0.217215	3
AT1G01710	0.0891962	0.175135	5	AT1G01710	0.0891962	0.175135	5	AT2G01770	0.129129	0.04353	2	AT3G01710	0.115675	0.474473	1	AT4G00760	0.0428361	1.32336	1	AT5G01750	0.189445	0.156211	5
AT1G01720	0.113019	0.0862438	8	AT1G01720	0.113019	0.0862438	8	AT2G01810	0.0930367	0.688341	2	AT3G01720	0.11713	0.106032	3	AT4G00770	0.0969286	0.746793	2	AT5G01780	0.201644	0.454102	1
AT1G01730	0.0641012	0.665348	4	AT1G01730	0.0641012	0.665348	4	AT2G01818	0.103884	0.308783	1	AT3G01730	0.0419099	2.09601	2	AT4G00780	0.0879529	0.713816	6	AT5G01790	0.158448	0.276	7
AT1G01750	0.0435865	0.213358	2	AT1G01750	0.0435865	0.213358	2	AT2G01820	0.169343	0.230267	3	AT3G01740	0.184102	0.0957117	5	AT4G00800	0.0853213	0.46559	1	AT5G01800	0.126953	0.453965	5
AT1G01770	0.10333	0.233126	1	AT1G01770	0.10333	0.233126	1	AT2G01830	0.142753	0.102227	6	AT3G01770	0.165594	0.286928	5	AT4G00810	0.145135	0.117066	4	AT5G01810	0.197675	0.158156	5
AT1G01780	0.122754	0.117784	3	AT1G01780	0.122754	0.117784	3	AT2G01850	0.269501	0.104402	6	AT3G01780	0.0815718	0.0441123	1	AT4G00820	0.167452	0.145943	2	AT5G01820	0.221956	0.0701582	9
AT1G01790	0.114298	0.240997	1	AT1G01790	0.114298	0.240997	1	AT2G01860	0.204035	0.172063	5	AT3G01790	0.0706652	0.122174	5	AT4G00830	0.132849	0.107579	6	AT5G01830	0.219071	0.083131	3
AT1G01800	0.101297	0.207258	3	AT1G01800	0.101297	0.207258	3	AT2G01880	0.0901641	0.449348	3	AT3G01800	0.158618	0.231362	5	AT4G00840	0.116684	0.169414	4	AT5G01870	0.0934289	1.0761	3
AT1G01810	0.223748	0.369478	1	AT1G01810	0.223748	0.369478	1	AT2G01890	0.111303	0.266147	7	AT3G01810	0.0962263	0.391954	2	AT4G00850	0.1368	0.50034	3	AT5G01880	0.172313	0.13527	7
AT1G01820	0.124432	0.0904963	9	AT1G01820	0.124432	0.0904963	9	AT2G01900	0.138017	0.248288	1	AT3G01820	0.140648	0.271858	2	AT4G00860	0.17495	0.20441	4	AT5G01881	0.0717983	2.57395	2
AT1G01830	0.126202	0.141577	3	AT1G01830	0.126202	0.141577	3	AT2G01910	0.188493	0.101164	2	AT3G01860	0.13576	0.311661	3	AT4G00870	0.110765	0.542987	2	AT5G01890	0.170248	0.146108	3
AT1G01840	0.126225	0.181505	2	AT1G01840	0.126225	0.181505	2	AT2G01913	0.217259	0.188745	3	AT3G01870	0.106822	0.323058	1	AT4G00880	0.0849844	0.204322	2	AT5G01900	0.120455	0.323765	2
AT1G01860	0.0983858	0.189382	7	AT1G01860	0.0983858	0.189382	7	AT2G01918	0.211668	0.196446	3	AT3G01890	0.128822	0.379365	3	AT4G00895	0.0819607	0.584249	5	AT5G01920	0.139914	0.200047	3
AT1G01900	0.164265	0.15649	2	AT1G01900	0.164265	0.15649	2	AT2G01920	0.190853	0.285819	1	AT3G01910	0.140288	0.0646015	10	AT4G00900	0.163667	0.0686705	3	AT5G01930	0.0893616	0.090424	3
AT1G01910	0.124699	0.0404922	9	AT1G01910	0.124699	0.0404922	9	AT2G01930	0.274282	0.179927	5	AT3G01920	0.142486	0.338652	2	AT4G00940	0.0796838	0.344102	1	AT5G01950	0.0907968	0.211401	1
AT1G01920	0.0922152	0.507006	2	AT1G01920	0.0922152	0.507006	2	AT2G01940	0.11856	0.158847	2	AT3G01930	0.0939127	0.127893	4	AT4G00990	0.10126	0.57089	2	AT5G01960	0.115219	0.155365	6
AT1G01930	0.135681	0.193928	4	AT1G01930	0.135681	0.193928	4	AT2G01960	0.164032	0.467514	2	AT3G01950	0.0223922	0.602348	2	AT4G01000	0.183974	0.197149	2	AT5G01970	0.103865	0.207211	3
AT1G01940	0.110512	0.0535269	2	AT1G01940	0.110512	0.0535269	2	AT2G01970	0.145975	0.0620633	7	AT3G01960	0.0560131	0.684579	2	AT4G01026	0.175699	0.129564	5	AT5G01980	0.12358	0.274036	7
AT1G01950	0.0880663	0.0762645	1	AT1G01950	0.0880663	0.0762645	1	AT2G01980	0.0920719	0.300177	1	AT3G01980	0.119172	0.287418	6	AT4G01040	0.184158	0.242838	2	AT5G01990	0.0977688	0.133901	5
AT1G01970	0.156976	0.150633	2	AT1G01970	0.156976	0.150633	2	AT2G02010	0.207815	0.0263406	3	AT3G01990	0.0786486	0.0964754	4	AT4G01060	0.0811471	0.21615	6	AT5G02000	0.0683948	0.844185	1
AT1G01980	0.143672	0.126364	1	AT1G01980	0.143672	0.126364	1	AT2G02040	0.192431	0.0447394	5	AT3G02000	0.151018	0.0641227	3	AT4G01070	0.125926	0.141761	3	AT5G02010	0.0999986	0.109268	4
AT1G02000	0.204942	0.0470632	9	AT1G02000	0.204942	0.0470632	9	AT2G02050	0.0816211	0.215265	7	AT3G02020	0.0874135	0.189094	2	AT4G01080	0.139888	0.202586	3	AT5G02020	0.199567	0.215796	4
AT1G02020	0.129353	0.368816	4	AT1G02020	0.129353	0.368816	4	AT2G02060	0.163054	0.272594	3	AT3G02030	0.11013	0.333615	1	AT4G01090	0.203157	0.15914	4	AT5G02030	0.138969	0.0845814	6
AT1G02040	0.0838381	0.158558	2	AT1G02040	0.0838381	0.158558	2	AT2G02070	0.0886543	0.184726	4	AT3G02050	0.103464	0.215568	4	AT4G01100	0.0947995	0.232493	4	AT5G02040	0.0940708	0.478946	5
AT1G02050	0.0827623	0.117833	1	AT1G02050	0.0827623	0.117833	1	AT2G02080	0.0975321	0.210825	3	AT3G02060	0.0876141	0.114994	2	AT4G01110	0.209663	0.0916349	1	AT5G02050	0.121526	0.388662	5
AT1G02065	0.228406	0.167057	6	AT1G02065	0.228406	0.167057	6	AT2G02090	0.133216	0.0564785	2	AT3G02065	0.0794479	0.327555	4	AT4G01120	0.173439	0.407531	6	AT5G02060	0.108152	0.0537177	4
AT1G02070	0.156786	0.49814	3	AT1G02070	0.156786	0.49814	3	AT2G02130	0.171708	0.216763	4	AT3G02070	0.0839926	0.26367	3	AT4G01130	0.159394	0.159674	3	AT5G02100	0.123586	0.0825843	2
AT1G02080	0.106703	0.187767	1	AT1G02080	0.106703	0.187767	1	AT2G02140	0.0705248	0.106149	2	AT3G02080	0.143201	0.0668799	5	AT4G01140	0.0878868	0.541146	3	AT5G02120	0.187709	0.234882	6
AT1G02090	0.123288	0.158671	8	AT1G02090	0.123288	0.158671	8	AT2G02147	0.199927	0.115383	1	AT3G02090	0.131287	0.179848	12	AT4G01150	0.0744145	0.272948	5	AT5G02130	0.129271	0.167979	2
AT1G02100	0.114928	0.201563	6	AT1G02100	0.114928	0.201563	6	AT2G02148	0.109316	0.249823	1	AT3G02110	0.117495	0.0643515	4	AT4G01200	0.133923	0.176503	3	AT5G02150	0.113866	0.192945	5
AT1G02110	0.0999076	0.170717	1	AT1G02110	0.0999076	0.170717	1	AT2G02160	0.122831	0.437147	3	AT3G02125	0.143368	0.330205	2	AT4G01210	0.0952726	0.250477	2	AT5G02160	0.0829997	0.170945	6
AT1G02120	0.0963503	0.243802	1	AT1G02120	0.0963503	0.243802	1	AT2G02170	0.151903	0.10327	3	AT3G02130	0.165796	0.0932796	2	AT4G01220	0.192042	0.0790821	4	AT5G02170	0.176105	0.130154	2
AT1G02130	0.131941	0.0640909	3	AT1G02130	0.131941	0.0640909	3	AT2G02180	0.0979054	0.102343	4	AT3G02140	0.130104	0.443557	2	AT4G01250	0.10587	0.186334	4	AT5G02180	0.148958	0.147966	1
AT1G02140	0.0765463	0.116439	3	AT1G02140	0.0765463	0.116439	3	AT2G02220	0.222529	0.120383	2	AT3G02150	0.0972179	0.329746	4	AT4G01280	0.1056	0.303425	9	AT5G02190	0.205517	0.0696748	4
AT1G02145	0.0706876	0.22708	3	AT1G02145	0.0706876	0.22708	3	AT2G02230	0.216036	0.295018	4	AT3G02160	0.0789297	0.731529	3	AT4G01290	0.0717367	0.414096	11	AT5G02200	0.0980215	0.50098	3
AT1G02150	0.0736758	0.263193	5	AT1G02150	0.0736758	0.263193	5	AT2G02350	0.150805	0.798138	1	AT3G02170	0.101498	0.290382	3	AT4G01310	0.168717	0.0611002	5	AT5G02230	0.0773157	0.146889	5
AT1G02170	0.153044	0.0196477	2	AT1G02170	0.153044	0.0196477	2	AT2G02360	0.110056	0.442908	3	AT3G02190	0.236609	0.0344269	2	AT4G01320	0.105188	0.0206529	5	AT5G02240	0.194627	0.0611399	5
AT1G02180	0.0987262	0.479123	1	AT1G02180	0.0987262	0.479123	1	AT2G02370	0.150412	0.153546	5	AT3G02200	0.143682	0.21647	4	AT4G01360	0.151841	0.591457	3	AT5G02250	0.108156	0.152473	3
AT1G02190	0.103401	0.376146	2	AT1G02190	0.103401	0.376146	2	AT2G02390	0.173731	0.0910424	5	AT3G02210	0.111846	0.136353	3	AT4G01370	0.144839	0.0234095	7	AT5G02260	0.146036	0.144854	3
AT1G02205	0.122363	0.331822	3	AT1G02205	0.122363	0.331822	3	AT2G02400	0.156011	0.0929341	5	AT3G02220	0.201942	0.0888425	2	AT4G01400	0.145309	0.176914	3	AT5G02270	0.151254	0.026626	3
AT1G02230	0.143953	0.601365	1	AT1G02230	0.143953	0.601365	1	AT2G02410	0.101866	0.0999496	1	AT3G02250	0.105973	0.107555	4	AT4G01410	0.173155	0.0913317	4	AT5G02290	0.0939823	0.148334	6
AT1G02260	0.1963	0.122385	2	AT1G02260	0.1963	0.122385	2	AT2G02450	0.10166	0.14799	2	AT3G02280	0.0930908	0.312821	3	AT4G01420	0.247815	0.15104	1	AT5G02320	0.118104	0.389432	2
AT1G02270	0.143818	0.137156	7	AT1G02270	0.143818	0.137156	7	AT2G02470	0.119463	0.0962766	3	AT3G02290	0.101239	0.0557608	5	AT4G01430	0.113962	0.187139	4	AT5G02370	0.188606	0.293534	2
AT1G02280	0.108596	0.0565955	9	AT1G02280	0.108596	0.0565955	9	AT2G02480	0.131637	0.0991132	1	AT3G02300	0.0737079	0.116626	1	AT4G01440	0.146214	0.191239	1	AT5G02410	0.0830472	0.47144	2
AT1G02290	0.102067	0.608917	6	AT1G02290	0.102067	0.608917	6	AT2G02500	0.210667	0.156422	4	AT3G02310	0.0775398	0.15567	4	AT4G01450	0.127864	0.196398	4	AT5G02420	0.110725	0.106394	2
AT1G02310	0.146185	0.172214	3	AT1G02310	0.146185	0.172214	3	AT2G02510	0.193189	0.197535	5	AT3G02320	0.039733	0.293242	2	AT4G01460	0.109603	0.371224	4	AT5G02440	0.135867	0.209149	1
AT1G02330	0.14169	0.0465783	1	AT1G02330	0.14169	0.0465783	1	AT2G02515	0.26426	0.233021	4	AT3G02340	0.129885	0.338449	4	AT4G01470	0.229612	0.0579736	2	AT5G02450	0.0793511	0.148192	6
AT1G02335	0.171776	0.0934082	4	AT1G02335	0.171776	0.0934082	4	AT2G02540	0.1116	0.330306	2	AT3G02350	0.159681	0.0192825	6	AT4G01480	0.158909	0.0252565	4	AT5G02460	0.125427	0.107673	4
AT1G02360	0.162027	0.170784	3	AT1G02360	0.162027	0.170784	3	AT2G02560	0.137974	0.0470556	2	AT3G02360	0.138756	0.0198884	5	AT4G01500	0.087189	0.50687	3	AT5G02470	0.213709	0.0504411	4
AT1G02370	0.14574	0.218626	3	AT1G02370	0.14574	0.218626	3	AT2G02570	0.161765	0.150367	3	AT3G02370	0.172068	0.426742	1	AT4G01510	0.105893	0.358125	1	AT5G02480	0.150015	0.0931278	3
AT1G02390	0.144225	0.230912	2	AT1G02390	0.144225	0.230912	2	AT2G02590	0.139665	0.185936	5	AT3G02380	0.134927	0.0930879	6	AT4G01540	0.169735	0.604209	1	AT5G02500	0.248037	0.0127661	6
AT1G02400	0.0695215	0.340394	5	AT1G02400	0.0695215	0.340394	5	AT2G02710	0.178732	0.216968	3	AT3G02410	0.0879738	0.202034	2	AT4G01560	0.218843	0.0905014	4	AT5G02502	0.106738	0.126898	2
AT1G02405	0.0901938	1.11852	2	AT1G02405	0.0901938	1.11852	2	AT2G02720	0.173128	0.152094	2	AT3G02420	0.071848	0.113833	8	AT4G01570	0.19446	0.130515	4	AT5G02520	0.145853	0.574447	2
AT1G02410	0.0564249	0.300102	3	AT1G02410	0.0564249	0.300102	3	AT2G02730	0.122254	0.0657845	4	AT3G02430	0.109049	0.118401	1	AT4G01575	0.0900565	0.183388	2	AT5G02530	0.17483	0.0521902	2
AT1G02430	0.0646566	0.954751	2	AT1G02430	0.0646566	0.954751	2	AT2G02740	0.0640031	0.381503	5	AT3G02450	0.101274	0.185887	4	AT4G01600	0.072364	0.446133	3	AT5G02540	0.0669428	0.159115	3
AT1G02450	0.0963902	0.524882	3	AT1G02450	0.0963902	0.524882	3	AT2G02750	0.119257	0.151271	3	AT3G02460	0.121425	0.113166	4	AT4G01610	0.0805876	0.232249	18	AT5G02550	0.0884636	0.526298	2
AT1G02460	0.109758	0.134055	2	AT1G02460	0.109758	0.134055	2	AT2G02780	0.160393	0.202929	2	AT3G02470	0.0895249	0.113032	6	AT4G01650	0.230395	0.172302	2	AT5G02580	0.0986767	0.0983213	7
AT1G02470	0.0939728	0.301998	2	AT1G02470	0.0939728	0.301998	2	AT2G02790	0.135032	0.384966	1	AT3G02480	0.0927941	0.301209	2	AT4G01660	0.13526	0.195305	2	AT5G02590	0.151033	0.228549	1
AT1G02475	0.11953	0.157386	4	AT1G02475	0.11953	0.157386	4	AT2G02800	0.162445	0.0252183	6	AT3G02490	0.16174	0.179793	3	AT4G01670	0.117036	0.12367	3	AT5G02600	0.146197	0.181318	6
AT1G02500	0.0995201	0.0118222	6	AT1G02500	0.0995201	0.0118222	6	AT2G02810	0.218989	0.0655325	4	AT3G02493	0.109058	0.294756	1	AT4G01680	0.0966635	0.0966762	3	AT5G02610	0.0911916	0.0804759	2
AT1G02510	0.0939968	0.255424	1	AT1G02510	0.0939968	0.255424	1	AT2G02820	0.133322	0.308663	1	AT3G02510	0.0862385	0.129537	5	AT4G01690	0.103488	0.145321	8	AT5G02630	0.0959203	0.685776	4
AT1G02530	0.177258	0.189383	1	AT1G02530	0.177258	0.189383	1	AT2G02850	0.0932004	0.429177	5	AT3G02520	0.119856	0.0277251	5	AT4G01700	0.104664	0.184155	3	AT5G02640	0.200285	0.129759	3
AT1G02550	0.131011	0.215785	1	AT1G02550	0.131011	0.215785	1	AT2G02860	0.111693	0.205361	3	AT3G02530	0.0816195	0.0518836	6	AT4G01710	0.236593	0.0260247	3	AT5G02710	0.171467	0.208089	5
AT1G02560	0.0777275	0.0381492	8	AT1G02560	0.0777275	0.0381492	8	AT2G02870	0.141822	0.136196	4	AT3G02540	0.0633454	0.336962	6	AT4G01720	0.185879	0.20354	4	AT5G02740	0.0962885	0.219008	6
AT1G02580	0.0913084	0.706146	1	AT1G02580	0.0913084	0.706146	1	AT2G02880	0.157101	0.13098	2	AT3G02550	0.180481	0.0934118	6	AT4G01750	0.139527	0.174875	6	AT5G02750	0.196738	0.113832	2
AT1G02630	0.141584	0.0898258	3	AT1G02630	0.141584	0.0898258	3	AT2G02910	0.147524	0.109747	2	AT3G02555	0.157004	0.400921	3	AT4G01790	0.184618	0.196031	2	AT5G02760	0.111704	0.177447	5
AT1G02640	0.104448	0.0967711	2	AT1G02640	0.104448	0.0967711	2	AT2G02930	0.0683228	0.46615	3	AT3G02560	0.190075	0.108946	7	AT4G01800	0.126383	0.0632114	1	AT5G02770	0.124703	0.202884	5
AT1G02660	0.137796	0.183162	3	AT1G02660	0.137796	0.183162	3	AT2G02950	0.164713	0.207553	5	AT3G02570	0.188571	0.0622421	5	AT4G01810	0.120096	0.0629023	3	AT5G02780	0.189337	0.148451	1
AT1G02680	0.0938833	0.0772602	7	AT1G02680	0.0938833	0.0772602	7	AT2G02955	0.133169	0.516822	1	AT3G02580	0.15419	0.0312887	4	AT4G01840	0.183644	0.196884	7	AT5G02800	0.127375	0.0743437	2
AT1G02690	0.114517	0.335715	3	AT1G02690	0.114517	0.335715	3	AT2G02970	0.0938414	0.320785	3	AT3G02600	0.100161	0.113767	1	AT4G01850	0.165297	0.0287476	5	AT5G02810	0.121053	0.136567	4
AT1G02700	0.172307	0.0655993	5	AT1G02700	0.172307	0.0655993	5	AT2G02980	0.207275	0.161659	1	AT3G02610	0.130821	0.180966	2	AT4G01860	0.114945	0.294956	3	AT5G02830	0.269057	0.375296	1
AT1G02710	0.0875365	1.32589	2	AT1G02710	0.0875365	1.32589	2	AT2G02990	0.154297	0.100854	7	AT3G02630	0.118763	0.0288726	4	AT4G01870	0.214456	0.150566	5	AT5G02840	0.107686	0.183315	6
AT1G02720	0.0777706	0.130325	8	AT1G02720	0.0777706	0.130325	8	AT2G03020	0.174624	0.848031	4	AT3G02660	0.144698	0.089252	3	AT4G01883	0.143411	0.201323	3	AT5G02850	0.11645	0.14833	6
AT1G02730	0.125015	0.0749227	2	AT1G02730	0.125015	0.0749227	2	AT2G03050	0.135068	0.059614	1	AT3G02670	0.235166	0.409322	2	AT4G01895	0.0895699	0.81702	2	AT5G02870	0.130118	0.116494	10
AT1G02780	0.0645793	0.171912	14	AT1G02780	0.0645793	0.171912	14	AT2G03060	0.063893	0.588622	2	AT3G02680	0.104352	0.349249	1	AT4G01897	0.114551	0.245378	3	AT5G02890	0.113642	0.505118	3
AT1G02790	0.0795828	0.135813	5	AT1G02790	0.0795828	0.135813	5	AT2G03070	0.116563	0.162982	2	AT3G02690	0.127426	0.131471	6	AT4G01900	0.217672	0.126575	3	AT5G02910	0.123973	0.364381	3
AT1G02800	0.110515	0.130569	2	AT1G02800	0.110515	0.130569	2	AT2G03090	0.272414	0.0458805	4	AT3G02700	0.198414	0.083329	5	AT4G01935	0.0894494	0.437332	1	AT5G02940	0.0844322	0.301625	3
AT1G02810	0.199397	0.0836386	3	AT1G02810	0.199397	0.0836386	3	AT2G03120	0.103691	0.0381339	5	AT3G02710	0.200612	0.0504271	2	AT4G01950	0.112978	0.191317	3	AT5G02950	0.146791	0.388253	2
AT1G02813	0.0843833	0.437009	1	AT1G02813	0.0843833	0.437009	1	AT2G03130	0.17728	0.655946	1	AT3G02720	0.0995073	0.122374	8	AT4G01960	0.16062	0.0911374	4	AT5G02970	0.133714	0.13609	2
AT1G02816	0.151218	0.326243	7	AT1G02816	0.151218	0.326243	7	AT2G03150	0.102378	0.351879	1	AT3G02730	0.138927	0.161641	5	AT4G01970	0.12555	0.272315	1	AT5G03030	0.100852	0.271326	2
AT1G02820	0.103278	0.378899	3	AT1G02820	0.103278	0.378899	3	AT2G03160	0.20415	0.829093	1	AT3G02740	0.0992229	0.252989	4	AT4G01990	0.19211	0.20915	2	AT5G03040	0.181627	0.0651804	6
AT1G02840	0.250905	0.163613	5	AT1G02840	0.250905	0.163613	5	AT2G03170	0.242342	0.632169	1	AT3G02750	0.087316	0.155401	5	AT4G01995	0.144714	0.144087	3	AT5G03050	0.0613578	0.386305	6
AT1G02850	0.0910965	0.452533	5	AT1G02850	0.0910965	0.452533	5	AT2G03190	0.129612	0.936849	3	AT3G02770	0.131478	0.085973	5	AT4G02010	0.096837	0.185896	2	AT5G03070	0.174944	0.0899037	1
AT1G02860	0.093473	0.129172	8	AT1G02860	0.093473	0.129172	8	AT2G03200	0.208373	0.0491001	8	AT3G02780	0.156919	0.0750421	8	AT4G02020	0.134423	0.247664	3	AT5G03080	0.159419	0.0766253	6
AT1G02870	0.121817	0.130997	3	AT1G02870	0.121817	0.130997	3	AT2G03210	0.173162	0.247019	1	AT3G02790	0.148259	0.0824002	3	AT4G02030	0.0726441	0.177788	1	AT5G03100	0.199976	0.553406	3
AT1G02880	0.122623	0.291876	5	AT1G02880	0.122623	0.291876	5	AT2G03220	0.163546	0.235924	4	AT3G02800	0.10316	0.286355	2	AT4G02040	0.113744	0.536233	2	AT5G03110	0.157241	0.32939	2
AT1G02900	0.0825271	0.758412	1	AT1G02900	0.0825271	0.758412	1	AT2G03230	0.238913	0.278696	1	AT3G02810	0.16535	0.145641	2	AT4G02050	0.176425	0.041165	1	AT5G03120	0.0362573	0.497187	6
AT1G02910	0.0882029	0.226877	2	AT1G02910	0.0882029	0.226877	2	AT2G03280	0.198395	0.21744	4	AT3G02820	0.156193	0.145025	2	AT4G02060	0.131375	0.064284	1	AT5G03140	0.151821	0.10679	4
AT1G02920	0.161822	0.0849705	5	AT1G02920	0.161822	0.0849705	5	AT2G03290	0.121374	0.174091	3	AT3G02830	0.098054	0.100783	5	AT4G02075	0.12273	0.285881	2	AT5G03150	0.0913257	0.13357	5
AT1G02930	0.147466	0.0578825	4	AT1G02930	0.147466	0.0578825	4	AT2G03310	0.134929	0.199323	3	AT3G02840	0.149245	0.270099	4	AT4G02080	0.162184	0.0600167	4	AT5G03160	0.129588	0.0839642	2
AT1G02950	0.079533	0.241599	4	AT1G02950	0.079533	0.241599	4	AT2G03340	0.168599	0.121343	3	AT3G02860	0.100364	0.27649	3	AT4G02090	0.17154	0.148139	2	AT5G03170	0.123503	0.193396	3
AT1G02960	0.115578	0.481098	4	AT1G02960	0.115578	0.481098	4	AT2G03350	0.268637	0.0171998	7	AT3G02870	0.152286	0.120349	2	AT4G02100	0.157265	0.0875841	2	AT5G03180	0.105271	0.328229	2
AT1G02970	0.148659	0.14216	3	AT1G02970	0.148659	0.14216	3	AT2G03390	0.0995686	0.107882	3	AT3G02875	0.1306	0.176277	6	AT4G02120	0.112001	0.123943	1	AT5G03190	0.120202	0.443664	1
AT1G02990	0.0719367	0.412964	1	AT1G02990	0.0719367	0.412964	1	AT2G03410	0.200443	0.0744386	3	AT3G02880	0.15184	0.188676	3	AT4G02130	0.0982487	0.184432	5	AT5G03200	0.171022	0.345268	3
AT1G03000	0.103075	0.258548	3	AT1G03000	0.103075	0.258548	3	AT2G03420	0.169618	0.154156	2	AT3G02885	0.154361	0.159416	3	AT4G02140	0.131081	0.180434	5	AT5G03210	0.177677	0.163512	3
AT1G03020	0.114809	0.119239	1	AT1G03020	0.114809	0.119239	1	AT2G03440	0.150385	0.230646	3	AT3G02910	0.178736	0.125315	3	AT4G02150	0.148477	0.131517	5	AT5G03220	0.198515	0.0503425	4
AT1G03030	0.139209	0.112791	4	AT1G03030	0.139209	0.112791	4	AT2G03450	0.159986	0.17058	4	AT3G02920	0.120868	0.224636	3	AT4G02195	0.16414	0.0576583	2	AT5G03230	0.226361	0.0607172	2
AT1G03040	0.120506	0.101277	5	AT1G03040	0.120506	0.101277	5	AT2G03460	0.16163	0.651599	1	AT3G02940	0.0601425	0.281302	3	AT4G02200	0.0869258	0.529392	4	AT5G03260	0.114924	0.0626674	6
AT1G03050	0.115685	0.140346	1	AT1G03050	0.115685	0.140346	1	AT2G03470	0.137969	0.453408	4	AT3G02950	0.18497	0.0560286	2	AT4G02220	0.14758	0.14845	5	AT5G03280	0.104235	0.111554	1
AT1G03055	0.159766	0.0914687	3	AT1G03055	0.159766	0.0914687	3	AT2G03500	0.166665	0.117419	4	AT3G02980	0.174787	0.576245	1	AT4G02230	0.194153	0.0105718	2	AT5G03290	0.0698782	0.0345347	3
AT1G03060	0.0651539	0.15123	1	AT1G03060	0.0651539	0.15123	1	AT2G03505	0.119069	0.371707	3	AT3G02990	0.10872	0.214114	3	AT4G02260	0.0903641	0.171298	3	AT5G03310	0.190829	0.205133	2
AT1G03070	0.163879	0.0356761	2	AT1G03070	0.163879	0.0356761	2	AT2G03510	0.0955588	0.141495	5	AT3G03000	0.0901565	0.144613	2	AT4G02270	0.100484	0.361525	2	AT5G03320	0.138799	0.0549727	3
AT1G03090	0.0872571	0.192709	2	AT1G03090	0.0872571	0.192709	2	AT2G03550	0.14497	0.241244	2	AT3G03010	0.0580021	0.492821	1	AT4G02280	0.150837	0.286839	4	AT5G03330	0.0878651	0.0566101	2
AT1G03103	0.108596	0.679662	2	AT1G03103	0.108596	0.679662	2	AT2G03560	0.134426	1.0115	1	AT3G03050	0.113729	0.0681286	3	AT4G02290	0.143847	0.068734	3	AT5G03340	0.10042	0.0761627	3
AT1G03110	0.0989715	0.204749	4	AT1G03110	0.0989715	0.204749	4	AT2G03590	0.165982	0.0881999	4	AT3G03070	0.113371	0.0761113	6	AT4G02300	0.162304	0.312064	1	AT5G03345	0.188558	0.092598	3
AT1G03130	0.0949204	0.071633	6	AT1G03130	0.0949204	0.071633	6	AT2G03620	0.180396	0.0279568	6	AT3G03090	0.145481	0.214616	2	AT4G02320	0.207749	0.174706	1	AT5G03370	0.129493	0.274108	8
AT1G03140	0.10564	0.0919908	2	AT1G03140	0.10564	0.0919908	2	AT2G03667	0.114415	0.255958	1	AT3G03100	0.0484021	0.127344	4	AT4G02330	0.150487	0.0651713	2	AT5G03380	0.171744	0.0923258	3
AT1G03160	0.123454	0.18932	3	AT1G03160	0.123454	0.18932	3	AT2G03670	0.10467	0.12406	4	AT3G03110	0.0699817	0.196239	5	AT4G02340	0.103638	0.14118	4	AT5G03390	0.0754458	0.961152	5
AT1G03170	0.117477	0.396468	2	AT1G03170	0.117477	0.396468	2	AT2G03680	0.0838021	0.237443	11	AT3G03120	0.0698424	0.0347201	3	AT4G02370	0.108248	0.36533	3	AT5G03415	0.125768	0.260223	7
AT1G03180	0.060018	0.515325	3	AT1G03180	0.060018	0.515325	3	AT2G03690	0.251029	0.0464748	4	AT3G03130	0.150922	0.211954	2	AT4G02380	0.0127167	0.781747	8	AT5G03430	0.104454	0.0574698	3
AT1G03190	0.072364	0.0726924	6	AT1G03190	0.072364	0.0726924	6	AT2G03710	0.0767266	0.289154	5	AT3G03150	0.195239	0.237198	4	AT4G02390	0.139162	0.107991	1	AT5G03440	0.204691	0.101888	4
AT1G03210	0.10601	0.369103	2	AT1G03210	0.10601	0.369103	2	AT2G03720	0.120084	0.0222783	2	AT3G03160	0.158903	0.0433914	5	AT4G02400	0.152409	0.20057	1	AT5G03450	0.134265	0.411803	3
AT1G03220	0.162469	0.120288	9	AT1G03220	0.162469	0.120288	9	AT2G03730	0.192381	0.0523892	3	AT3G03170	0.106959	0.263301	2	AT4G02410	0.162542	0.181135	2	AT5G03455	0.16863	0.0201593	3
AT1G03250	0.166011	0.0959405	3	AT1G03250	0.166011	0.0959405	3	AT2G03740	0.0732583	0.513915	4	AT3G03180	0.0604252	0.0589052	2	AT4G02425	0.159072	0.142259	2	AT5G03460	0.106814	0.298871	4
AT1G03260	0.0725651	0.0963483	4	AT1G03260	0.0725651	0.0963483	4	AT2G03750	0.103309	0.41977	4	AT3G03190	0.0919771	0.300971	3	AT4G02450	0.258018	0.0817532	1	AT5G03470	0.129233	0.0642847	2
AT1G03280	0.104229	0.197241	4	AT1G03280	0.104229	0.197241	4	AT2G03760	0.163113	0.164343	4	AT3G03200	0.141873	0.195738	1	AT4G02460	0.140305	0.209449	1	AT5G03490	0.131533	0.228646	6
AT1G03310	0.120483	0.238835	3	AT1G03310	0.120483	0.238835	3	AT2G03780	0.112405	0.114087	2	AT3G03210	0.182553	0.0757667	3	AT4G02480	0.101322	0.241374	5	AT5G03495	0.206712	0.70439	1
AT1G03340	0.0949774	0.526354	1	AT1G03340	0.0949774	0.526354	1	AT2G03800	0.136867	0.145597	5	AT3G03220	0.0994468	0.119743	4	AT4G02485	0.0886541	0.336528	4	AT5G03510	0.113743	0.236015	3
AT1G03350	0.120916	0.346857	2	AT1G03350	0.120916	0.346857	2	AT2G03820	0.126061	0.105509	3	AT3G03240	0.094896	0.224659	2	AT4G02500	0.126152	0.0149709	4	AT5G03540	0.143165	0.0427665	2
AT1G03360	0.10783	0.106183	2	AT1G03360	0.10783	0.106183	2	AT2G03830	0.131977	0.411925	2	AT3G03250	0.10922	0.119225	5	AT4G02510	0.0804343	0.424693	3	AT5G03545	0.110066	0.557651	4
AT1G03370	0.120606	0.111994	1	AT1G03370	0.120606	0.111994	1	AT2G03850	0.160772	0.300316	5	AT3G03270	0.184622	0.558281	4	AT4G02520	0.105188	0.222469	11	AT5G03555	0.18126	0.111404	6
AT1G03380	0.0945486	0.237739	2	AT1G03380	0.0945486	0.237739	2	AT2G03870	0.0837744	0.128567	4	AT3G03272	0.117368	0.486632	1	AT4G02530	0.120457	0.0353284	5	AT5G03560	0.182594	0.306856	6
AT1G03390	0.153772	0.157937	1	AT1G03390	0.153772	0.157937	1	AT2G03890	0.171068	0.0386533	3	AT3G03280	0.1535	0.286608	2	AT4G02560	0.0966179	0.272383	2	AT5G03570	0.0688094	0.369118	1
AT1G03430	0.1364	0.135673	5	AT1G03430	0.1364	0.135673	5	AT2G03980	0.209143	0.301018	4	AT3G03290	0.154186	0.306321	1	AT4G02570	0.182543	0.0518004	4	AT5G03610	0.183269	0.0800808	6
AT1G03440	0.173593	0.109114	4	AT1G03440	0.173593	0.109114	4	AT2G04025	0.165328	0.36255	3	AT3G03300	0.128903	0.247575	2	AT4G02580	0.149862	0.0351463	5	AT5G03630	0.125362	0.106961	5
AT1G03445	0.117785	0.468581	1	AT1G03445	0.117785	0.468581	1	AT2G04030	0.140723	0.0426141	6	AT3G03310	0.117558	0.0859564	5	AT4G02590	0.110655	0.0675391	7	AT5G03650	0.126146	0.140959	2
AT1G03457	0.107628	0.251808	5	AT1G03457	0.107628	0.251808	5	AT2G04031	0.246599	0.512769	1	AT3G03320	0.149761	0.300197	3	AT4G02600	0.0755175	0.252544	4	AT5G03660	0.0432171	0.311229	5
AT1G03470	0.155616	0.275455	4	AT1G03470	0.155616	0.275455	4	AT2G04032	0.128257	0.434495	2	AT3G03330	0.17517	0.102365	2	AT4G02610	0.180981	0.111447	3	AT5G03670	0.163629	0.143812	3
AT1G03475	0.132538	0.0360873	10	AT1G03475	0.132538	0.0360873	10	AT2G04040	0.105861	0.233228	3	AT3G03340	0.108579	0.136326	2	AT4G02620	0.0818756	0.0437931	4	AT5G03680	0.152482	0.0818449	1
AT1G03495	0.143717	0.297322	1	AT1G03495	0.143717	0.297322	1	AT2G04045	0.159544	0.550985	2	AT3G03360	0.122618	1.05925	1	AT4G02630	0.184079	0.0862694	2	AT5G03690	0.12881	0.084196	3
AT1G03520	0.161257	0.125009	4	AT1G03520	0.161257	0.125009	4	AT2G04046	0.141795	0.567721	1	AT3G03380	0.0897917	0.0938813	4	AT4G02640	0.139263	0.261341	5	AT5G03720	0.0689933	0.345668	1
AT1G03530	0.0972472	0.462622	4	AT1G03530	0.0972472	0.462622	4	AT2G04100	0.127118	0.181045	3	AT3G03410	0.16988	0.168784	2	AT4G02650	0.140792	0.223433	1	AT5G03730	0.090895	0.0797902	4
AT1G03540	0.172659	0.169178	1	AT1G03540	0.172659	0.169178	1	AT2G04115	0.253782	0.523962	1	AT3G03430	0.137625	0.0759004	2	AT4G02655	0.142679	0.419636	1	AT5G03760	0.112864	0.0676024	4
AT1G03550	0.0831613	0.0783079	3	AT1G03550	0.0831613	0.0783079	3	AT2G04160	0.160916	0.166231	3	AT3G03440	0.121549	0.154669	1	AT4G02660	0.108504	0.309815	1	AT5G03770	0.10256	0.238119	5
AT1G03560	0.168619	0.107518	1	AT1G03560	0.168619	0.107518	1	AT2G04170	0.116421	0.24596	4	AT3G03450	0.137418	0.158675	1	AT4G02670	0.141154	0.235648	1	AT5G03780	0.169799	0.534888	3
AT1G03590	0.107958	0.126331	1	AT1G03590	0.107958	0.126331	1	AT2G04220	0.17341	0.0583747	1	AT3G03460	0.138753	0.335149	1	AT4G02680	0.163829	0.0654611	3	AT5G03800	0.128138	0.246544	2
AT1G03600	0.0897389	0.122457	6	AT1G03600	0.0897389	0.122457	6	AT2G04230	0.128053	0.293227	4	AT3G03470	0.136893	0.136911	3	AT4G02690	0.125892	0.0984546	2	AT5G03840	0.102452	0.0496746	2
AT1G03610	0.074134	0.139638	5	AT1G03610	0.074134	0.139638	5	AT2G04235	0.147569	0.411165	2	AT3G03480	0.16655	0.2094	5	AT4G02700	0.105641	0.220614	2	AT5G03860	0.20048	0.0317474	3
AT1G03620	0.0798267	0.106231	2	AT1G03620	0.0798267	0.106231	2	AT2G04240	0.155347	0.145134	4	AT3G03490	0.171507	0.0928652	3	AT4G02715	0.211927	0.10705	3	AT5G03880	0.13411	0.0416056	4
AT1G03630	0.18193	0.0369696	8	AT1G03630	0.18193	0.0369696	8	AT2G04270	0.13135	0.230812	5	AT3G03500	0.0672038	0.154963	1	AT4G02720	0.201846	0.158932	2	AT5G03900	0.134268	0.114783	4
AT1G03650	0.144622	0.306601	3	AT1G03650	0.144622	0.306601	3	AT2G04280	0.229031	0.0944195	2	AT3G03510	0.120776	0.307126	1	AT4G02725	0.192465	0.215101	5	AT5G03905	0.187025	0.195765	2
AT1G03680	0.191467	0.199603	5	AT1G03680	0.191467	0.199603	5	AT2G04305	0.251953	0.0825672	4	AT3G03520	0.131324	0.134114	5	AT4G02730	0.181689	0.0661156	4	AT5G03910	0.113163	0.136905	3
AT1G03687	0.113131	0.318166	5	AT1G03687	0.113131	0.318166	5	AT2G04340	0.218796	0.0826918	6	AT3G03530	0.115984	0.205013	4	AT4G02733	0.175958	0.60852	2	AT5G03920	0.0716427	1.00809	2
AT1G03760	0.134404	0.536707	4	AT1G03760	0.134404	0.536707	4	AT2G04350	0.103291	0.136502	4	AT3G03540	0.168215	0.270746	1	AT4G02740	0.135305	0.281247	2	AT5G03930	0.236373	0.561773	3
AT1G03770	0.0936311	0.549084	1	AT1G03770	0.0936311	0.549084	1	AT2G04360	0.256964	0.220111	3	AT3G03550	0.109601	0.204773	4	AT4G02770	0.11132	0.101744	12	AT5G03940	0.139667	0.119635	3
AT1G03780	0.0973051	0.377858	1	AT1G03780	0.0973051	0.377858	1	AT2G04390	0.0794748	0.158745	2	AT3G03570	0.124709	0.0939372	2	AT4G02780	0.0952666	0.314286	1	AT5G03960	0.168314	0.226117	1
AT1G03790	0.164663	0.0960613	3	AT1G03790	0.164663	0.0960613	3	AT2G04400	0.111239	0.126148	6	AT3G03580	0.11382	0.227649	2	AT4G02790	0.128693	0.0462721	2	AT5G03970	0.134995	0.507598	2
AT1G03800	0.19604	0.693022	2	AT1G03800	0.19604	0.693022	2	AT2G04430	0.141308	0.335479	2	AT3G03590	0.063191	0.307363	4	AT4G02800	0.213883	0.182696	3	AT5G03990	0.162657	0.248495	2
AT1G03820	0.181605	0.197975	3	AT1G03820	0.181605	0.197975	3	AT2G04515	0.107779	0.773677	3	AT3G03600	0.118879	0.0663524	7	AT4G02810	0.254068	0.300317	3	AT5G04000	0.179314	0.432536	1
AT1G03840	0.176958	0.152726	5	AT1G03840	0.176958	0.152726	5	AT2G04520	0.124649	0.0260582	3	AT3G03610	0.126722	0.0523752	3	AT4G02820	0.217397	0.130252	2	AT5G04010	0.137169	0.287339	1
AT1G03850	0.154668	0.490137	8	AT1G03850	0.154668	0.490137	8	AT2G04530	0.234833	0.0650243	3	AT3G03620	0.127201	0.176794	1	AT4G02840	0.165223	0.045764	4	AT5G04020	0.119826	0.380838	1
AT1G03860	0.119202	0.0674002	8	AT1G03860	0.119202	0.0674002	8	AT2G04540	0.140399	0.10215	5	AT3G03630	0.09906	0.302108	5	AT4G02860	0.148782	0.201842	3	AT5G04040	0.157492	0.0703875	3
AT1G03870	0.12849	0.166478	8	AT1G03870	0.12849	0.166478	8	AT2G04570	0.115467	0.128619	2	AT3G03640	0.128111	0.16962	1	AT4G02870	0.213499	1.25761	1	AT5G04045	0.208349	0.402485	2
AT1G03880	0.112975	0.149632	4	AT1G03880	0.112975	0.149632	4	AT2G04630	0.189851	0.12838	2	AT3G03650	0.14356	0.222368	2	AT4G02880	0.11091	0.608972	2	AT5G04060	0.0928914	0.224639	1
AT1G03890	0.172662	0.139247	3	AT1G03890	0.172662	0.139247	3	AT2G04650	0.125489	0.0430464	3	AT3G03660	0.0900879	0.205014	1	AT4G02920	0.121811	0.224214	5	AT5G04070	0.109574	0.315913	4
AT1G03920	0.12378	0.126178	1	AT1G03920	0.12378	0.126178	1	AT2G04660	0.120915	0.118752	2	AT3G03670	0.125673	0.456786	2	AT4G02930	0.157174	0.0498411	6	AT5G04080	0.107031	0.126864	4
AT1G03930	0.0917829	0.247444	5	AT1G03930	0.0917829	0.247444	5	AT2G04690	0.132043	0.283703	2	AT3G03690	0.151904	0.0863929	2	AT4G02940	0.123129	0.158384	3	AT5G04090	0.132644	0.350521	4
AT1G03950	0.101181	0.0843658	2	AT1G03950	0.101181	0.0843658	2	AT2G04700	0.160197	0.0180496	4	AT3G03700	0.193101	0.113565	3	AT4G02980	0.125353	0.129875	4	AT5G04120	0.198567	0.0833131	1
AT1G03960	0.137853	0.192009	3	AT1G03960	0.137853	0.192009	3	AT2G04740	0.202186	0.0769738	1	AT3G03710	0.129644	0.0472825	2	AT4G02990	0.160349	0.133459	3	AT5G04130	0.121141	0.118887	2
AT1G03970	0.184382	0.12414	3	AT1G03970	0.184382	0.12414	3	AT2G04780	0.199569	0.190278	8	AT3G03720	0.208329	0.347734	2	AT4G03000	0.111537	0.277356	2	AT5G04140	0.154623	0.106315	3
AT1G03980	0.117211	0.158115	2	AT1G03980	0.117211	0.158115	2	AT2G04790	0.166293	0.403176	7	AT3G03740	0.0868039	0.0362509	3	AT4G03010	0.168159	0.137774	2	AT5G04150	0.139946	0.272658	3
AT1G04000	0.0726729	1.21474	4	AT1G04000	0.0726729	1.21474	4	AT2G04830	0.0888714	0.542711	3	AT3G03750	0.178142	0.251892	4	AT4G03020	0.140811	0.0491183	2	AT5G04160	0.13469	0.0340577	4
AT1G04010	0.0636666	0.144266	1	AT1G04010	0.0636666	0.144266	1	AT2G04845	0.187804	0.177814	2	AT3G03760	0.085976	0.276448	3	AT4G03030	0.150059	0.166214	3	AT5G04170	0.115931	0.208764	8
AT1G04020	0.160679	0.238677	3	AT1G04020	0.160679	0.238677	3	AT2G04850	0.163294	0.0923477	4	AT3G03770	0.122902	0.139676	2	AT4G03080	0.11229	0.0493849	1	AT5G04180	0.140703	0.109645	4
AT1G04030	0.107236	0.367194	1	AT1G04030	0.107236	0.367194	1	AT2G04860	0.177738	0.111949	2	AT3G03773	0.110132	0.18939	3	AT4G03100	0.162094	0.0918817	1	AT5G04190	0.119298	0.274843	4
AT1G04040	0.127652	0.205998	2	AT1G04040	0.127652	0.205998	2	AT2G04880	0.181071	0.310603	8	AT3G03780	0.0723474	0.0567915	5	AT4G03110	0.129744	0.107178	3	AT5G04200	0.189954	0.152195	8
AT1G04050	0.113575	0.630164	1	AT1G04050	0.113575	0.630164	1	AT2G04890	0.154763	0.0896846	8	AT3G03790	0.145212	0.190985	1	AT4G03120	0.116808	0.176716	3	AT5G04220	0.105739	0.176645	5
AT1G04070	0.0737695	1.15859	6	AT1G04070	0.0737695	1.15859	6	AT2G04900	0.13646	0.0498309	5	AT3G03810	0.0895866	0.112483	1	AT4G03140	0.125223	0.193452	1	AT5G04230	0.192734	0.129305	1
AT1G04090	0.109086	0.239043	3	AT1G04090	0.109086	0.239043	3	AT2G04940	0.115354	0.343509	12	AT3G03830	0.144215	0.496237	2	AT4G03150	0.156762	0.234294	3	AT5G04240	0.0841796	0.353084	1
AT1G04100	0.158677	0.34577	4	AT1G04100	0.158677	0.34577	4	AT2G05100	0.111417	0.0458003	15	AT3G03840	0.0929894	0.657091	4	AT4G03180	0.0758283	0.80253	3	AT5G04250	0.131584	0.147761	3
AT1G04120	0.130806	0.0719954	3	AT1G04120	0.130806	0.0719954	3	AT2G05120	0.125016	0.172836	1	AT3G03860	0.122615	0.201838	3	AT4G03190	0.129979	0.133349	5	AT5G04260	0.119635	0.36743	2
AT1G04140	0.095712	0.197509	2	AT1G04140	0.095712	0.197509	2	AT2G05160	0.201242	0.181837	2	AT3G03870	0.111043	0.224825	2	AT4G03200	0.163944	0.115095	3	AT5G04270	0.0878236	0.300864	1
AT1G04170	0.134425	0.0143038	6	AT1G04170	0.134425	0.0143038	6	AT2G05170	0.13651	0.124358	4	AT3G03880	0.166246	0.158508	3	AT4G03210	0.213195	0.0583419	7	AT5G04280	0.128894	0.155672	2
AT1G04200	0.149645	0.130133	3	AT1G04200	0.149645	0.130133	3	AT2G05210	0.143554	0.383055	4	AT3G03890	0.278025	0.107435	6	AT4G03240	0.137061	0.103053	6	AT5G04310	0.156722	0.0615692	2
AT1G04210	0.099371	0.223415	2	AT1G04210	0.099371	0.223415	2	AT2G05250	0.149902	0.110035	5	AT3G03920	0.0738256	0.197311	4	AT4G03250	0.170446	0.180587	2	AT5G04320	0.115302	0.501385	3
AT1G04220	0.159656	0.0591456	4	AT1G04220	0.159656	0.0591456	4	AT2G05310	0.0792804	0.483688	2	AT3G03930	0.110232	0.613626	1	AT4G03260	0.0845693	0.257275	5	AT5G04340	0.167553	0.178624	3
AT1G04230	0.0753934	0.28762	3	AT1G04230	0.0753934	0.28762	3	AT2G05320	0.229849	0.0988972	1	AT3G03940	0.0876625	0.0341713	4	AT4G03280	0.0784309	0.230338	7	AT5G04347	0.147933	0.340694	1
AT1G04240	0.122516	0.182977	3	AT1G04240	0.122516	0.182977	3	AT2G05380	0.0904088	1.22787	6	AT3G03950	0.155171	0.13957	5	AT4G03290	0.0890983	0.241745	3	AT5G04390	0.121307	0.20602	2
AT1G04250	0.190782	0.0591562	6	AT1G04250	0.190782	0.0591562	6	AT2G05400	0.114549	0.776078	2	AT3G03960	0.142345	0.0400935	3	AT4G03298	0.14756	0.758093	1	AT5G04410	0.127149	0.209843	3
AT1G04260	0.159326	0.0335412	6	AT1G04260	0.159326	0.0335412	6	AT2G05430	0.145244	0.413342	1	AT3G03970	0.104236	0.395508	3	AT4G03320	0.151607	0.114087	5	AT5G04420	0.0950424	0.19087	6
AT1G04270	0.210579	0.0267482	4	AT1G04270	0.210579	0.0267482	4	AT2G05440	0.0764924	0.672939	6	AT3G03980	0.150627	0.129805	4	AT4G03330	0.162936	0.12019	5	AT5G04430	0.0671184	0.101677	6
AT1G04280	0.22265	0.110993	2	AT1G04280	0.22265	0.110993	2	AT2G05520	0.17428	0.409167	5	AT3G03990	0.108444	0.03075	4	AT4G03340	0.0954245	0.284078	2	AT5G04440	0.170285	0.116044	5
AT1G04290	0.144677	0.166759	5	AT1G04290	0.144677	0.166759	5	AT2G05540	0.141931	0.266092	4	AT3G04000	0.13571	0.286029	2	AT4G03390	0.103929	0.0953084	4	AT5G04460	0.117627	0.183324	1
AT1G04300	0.104179	0.448828	1	AT1G04300	0.104179	0.448828	1	AT2G05620	0.152171	0.0902842	4	AT3G04010	0.165643	0.102606	2	AT4G03400	0.120021	0.134432	3	AT5G04470	0.0994581	0.116568	4
AT1G04310	0.184689	0.131138	1	AT1G04310	0.184689	0.131138	1	AT2G05630	0.18491	0.0625824	8	AT3G04030	0.103631	0.20149	3	AT4G03410	0.145357	0.202148	5	AT5G04480	0.10018	0.150684	3
AT1G04330	0.195984	0.0908122	2	AT1G04330	0.195984	0.0908122	2	AT2G05710	0.145818	0.0659974	3	AT3G04040	0.118067	0.172178	3	AT4G03415	0.116535	0.126473	2	AT5G04490	0.133433	0.185939	3
AT1G04340	0.0927951	0.186874	2	AT1G04340	0.0927951	0.186874	2	AT2G05755	0.0933796	0.314293	3	AT3G04050	0.19212	0.0486789	1	AT4G03420	0.140419	0.0663317	4	AT5G04500	0.160425	0.133359	1
AT1G04350	0.158754	0.225785	8	AT1G04350	0.158754	0.225785	8	AT2G05760	0.217663	0.0453347	1	AT3G04060	0.0472363	0.503471	4	AT4G03430	0.123073	0.123322	5	AT5G04510	0.115099	0.117962	4
AT1G04360	0.160373	0.205557	2	AT1G04360	0.160373	0.205557	2	AT2G05810	0.152728	0.167753	3	AT3G04070	0.0937305	0.205886	2	AT4G03510	0.188147	0.113222	8	AT5G04530	0.144821	0.0993192	4
AT1G04370	0.149233	0.221732	3	AT1G04370	0.149233	0.221732	3	AT2G05830	0.0995194	0.235696	8	AT3G04080	0.0862309	0.12641	2	AT4G03520	0.15878	0.251694	7	AT5G04540	0.112394	0.175209	1
AT1G04380	0.102778	0.386778	3	AT1G04380	0.102778	0.386778	3	AT2G05850	0.169528	0.580624	2	AT3G04090	0.116751	0.120024	1	AT4G03560	0.135236	0.149566	4	AT5G04550	0.115902	0.0936309	7
AT1G04400	0.102863	0.108784	8	AT1G04400	0.102863	0.108784	8	AT2G05910	0.120903	0.324163	3	AT3G04100	0.107422	0.402508	1	AT4G03600	0.127397	0.293534	3	AT5G04560	0.120382	0.388343	3
AT1G04410	0.118758	0.0346944	9	AT1G04410	0.118758	0.0346944	9	AT2G05920	0.165907	0.113712	3	AT3G04110	0.112332	0.275323	2	AT4G03635	0.205546	0.256464	3	AT5G04590	0.119536	0.0457946	5
AT1G04420	0.104913	0.217062	5	AT1G04420	0.104913	0.217062	5	AT2G05940	0.153935	0.0366776	2	AT3G04120	0.133899	0.00976897	6	AT4G03820	0.182052	0.191968	7	AT5G04600	0.116921	0.228673	8
AT1G04430	0.149059	0.0572797	6	AT1G04430	0.149059	0.0572797	6	AT2G05990	0.132434	0.0973265	1	AT3G04130	0.189899	0.0846457	2	AT4G03930	0.276765	0.399829	2	AT5G04610	0.219882	0.201606	1
AT1G04440	0.123114	0.118111	4	AT1G04440	0.123114	0.118111	4	AT2G06000	0.243044	0.109292	4	AT3G04140	0.171061	0.446402	6	AT4G03960	0.177702	0.074184	5	AT5G04620	0.105158	0.137318	4
AT1G04470	0.128702	0.138038	1	AT1G04470	0.128702	0.138038	1	AT2G06005	0.131762	0.132784	2	AT3G04150	0.166166	0.729598	1	AT4G03965	0.124011	0.355916	1	AT5G04640	0.222055	0.480765	1
AT1G04490	0.189443	0.472354	3	AT1G04490	0.189443	0.472354	3	AT2G06010	0.10111	0.024658	3	AT3G04160	0.122163	0.683745	1	AT4G04020	0.189866	0.15264	4	AT5G04660	0.18888	0.0879831	1
AT1G04500	0.096601	0.117919	5	AT1G04500	0.096601	0.117919	5	AT2G06025	0.168801	0.135602	4	AT3G04170	0.136864	0.490728	2	AT4G04080	0.253907	0.282374	3	AT5G04710	0.12023	0.108091	2
AT1G04510	0.12005	0.114892	3	AT1G04510	0.12005	0.114892	3	AT2G06040	0.183648	0.334517	4	AT3G04180	0.102691	0.299383	1	AT4G04190	0.18754	0.0977412	2	AT5G04720	0.15453	0.253737	3
AT1G04520	0.116776	0.114655	6	AT1G04520	0.116776	0.114655	6	AT2G06050	0.199655	0.124932	7	AT3G04230	0.177877	0.272415	2	AT4G04210	0.194593	0.168017	4	AT5G04740	0.0903091	0.149614	3
AT1G04530	0.131295	0.291975	5	AT1G04530	0.131295	0.291975	5	AT2G06200	0.122423	0.0930614	2	AT3G04240	0.0867264	0.041952	6	AT4G04320	0.164887	0.134566	5	AT5G04750	0.118945	0.869583	7
AT1G04550	0.117474	0.124913	5	AT1G04550	0.117474	0.124913	5	AT2G06255	0.0780487	0.441824	1	AT3G04250	0.185752	0.551074	1	AT4G04330	0.180236	0.128034	4	AT5G04760	0.263779	0.0589283	5
AT1G04555	0.115583	0.168828	4	AT1G04555	0.115583	0.168828	4	AT2G06510	0.129762	0.124983	3	AT3G04280	0.172591	0.213748	4	AT4G04340	0.114441	0.190531	2	AT5G04810	0.157176	0.104364	2
AT1G04560	0.205361	0.10893	3	AT1G04560	0.205361	0.10893	3	AT2G06520	0.150582	0.0547673	9	AT3G04290	0.0602461	0.166474	2	AT4G04350	0.133787	0.124425	2	AT5G04820	0.130745	0.105817	3
AT1G04570	0.106173	0.204948	2	AT1G04570	0.106173	0.204948	2	AT2G06850	0.196534	0.0229015	12	AT3G04300	0.089446	0.0520285	5	AT4G04370	0.133015	0.272653	1	AT5G04830	0.14837	0.135602	3
AT1G04580	0.0877036	0.277104	2	AT1G04580	0.0877036	0.277104	2	AT2G06925	0.101582	0.0534232	5	AT3G04320	0.110056	0.294	2	AT4G04450	0.125704	0.23557	4	AT5G04840	0.134836	0.117166	3
AT1G04590	0.107573	0.406652	3	AT1G04590	0.107573	0.406652	3	AT2G06990	0.18746	0.0455081	3	AT3G04340	0.109382	0.188129	2	AT4G04460	0.145569	0.124489	3	AT5G04850	0.0986153	0.137924	5
AT1G04610	0.0996518	0.0647349	3	AT1G04610	0.0996518	0.0647349	3	AT2G07040	0.144371	0.336526	3	AT3G04350	0.109459	0.138795	3	AT4G04470	0.205517	0.0964293	6	AT5G04860	0.118473	0.20746	2
AT1G04620	0.0761077	0.251785	5	AT1G04620	0.0761077	0.251785	5	AT2G07050	0.0922987	0.0814584	3	AT3G04370	0.138578	0.30514	3	AT4G04570	0.180063	0.235934	3	AT5G04870	0.0887981	0.0577585	3
AT1G04630	0.0849214	0.144524	4	AT1G04630	0.0849214	0.144524	4	AT2G07180	0.24247	0.075413	3	AT3G04380	0.0776301	0.408617	1	AT4G04610	0.223183	0.0451097	6	AT5G04885	0.0910801	0.124474	3
AT1G04640	0.135336	0.0799607	5	AT1G04640	0.135336	0.0799607	5	AT2G07360	0.104816	0.0607318	3	AT3G04420	0.187317	0.511163	2	AT4G04614	0.175336	0.247123	4	AT5G04890	0.110706	0.39585	2
AT1G04645	0.0861504	0.905266	4	AT1G04645	0.0861504	0.905266	4	AT2G07674	0.00918007	0.409233	3	AT3G04450	0.121496	0.408368	2	AT4G04620	0.257478	0.101403	3	AT5G04895	0.0839354	0.0772394	1
AT1G04660	0.0891239	0.19796	6	AT1G04660	0.0891239	0.19796	6	AT2G07687	0.0212875	0.155976	2	AT3G04460	0.119548	0.0605275	3	AT4G04630	0.130342	0.135816	3	AT5G04900	0.0693858	0.246377	3
AT1G04670	0.0465891	0.243011	2	AT1G04670	0.0465891	0.243011	2	AT2G07690	0.101813	0.0286812	1	AT3G04470	0.110746	0.074697	5	AT4G04640	0.133976	0.0625047	7	AT5G04910	0.168131	0.133571	2
AT1G04680	0.180362	0.0409585	7	AT1G04680	0.180362	0.0409585	7	AT2G07698	0.0599187	0.400663	2	AT3G04480	0.0488376	0.513195	1	AT4G04670	0.126169	0.180171	3	AT5G04920	0.13968	0.131617	2
AT1G04690	0.122775	0.0225424	8	AT1G04690	0.122775	0.0225424	8	AT2G07713	0.0175899	2.21324	1	AT3G04490	0.0703211	0.173599	1	AT4G04720	0.241117	0.0361996	2	AT5G04930	0.132182	0.0579593	2
AT1G04710	0.153166	0.161193	3	AT1G04710	0.153166	0.161193	3	AT2G10940	0.190425	0.110505	7	AT3G04500	0.103622	0.129785	2	AT4G04745	0.144068	0.203632	2	AT5G04940	0.125337	0.169128	2
AT1G04750	0.0663598	0.0302193	21	AT1G04750	0.0663598	0.0302193	21	AT2G10970	0.203471	0.215651	3	AT3G04510	0.140055	0.0761903	1	AT4G04770	0.21837	0.0385007	4	AT5G04950	0.111102	0.106679	2
AT1G04770	0.0793277	0.14944	4	AT1G04770	0.0793277	0.14944	4	AT2G11520	0.201111	0.117997	2	AT3G04520	0.119724	0.107079	6	AT4G04780	0.114377	0.20173	3	AT5G04960	0.151623	0.194625	2
AT1G04780	0.132695	0.0939472	3	AT1G04780	0.132695	0.0939472	3	AT2G11810	0.204494	0.0512375	2	AT3G04550	0.14	0.163126	5	AT4G04790	0.120015	0.253744	2	AT5G04990	0.137422	0.170074	4
AT1G04790	0.135073	0.450769	3	AT1G04790	0.135073	0.450769	3	AT2G11890	0.0876239	0.252819	8	AT3G04560	0.141208	0.208126	6	AT4G04800	0.0737487	0.233925	3	AT5G05000	0.130721	0.251513	5
AT1G04800	0.131951	0.55159	1	AT1G04800	0.131951	0.55159	1	AT2G11910	0.100296	0.379312	3	AT3G04580	0.164945	0.0461422	1	AT4G04830	0.201986	0.181134	4	AT5G05010	0.110928	0.170417	5
AT1G04810	0.115737	0.113564	2	AT1G04810	0.115737	0.113564	2	AT2G12400	0.160359	0.123683	3	AT3G04590	0.15267	0.168059	3	AT4G04840	0.225688	0.153127	3	AT5G05030	0.107961	0.317719	2
AT1G04830	0.160968	0.146142	4	AT1G04830	0.160968	0.146142	4	AT2G12462	0.162443	0.243312	4	AT3G04600	0.120166	0.108062	4	AT4G04860	0.113854	0.0506095	5	AT5G05070	0.119401	0.152062	1
AT1G04850	0.0885512	0.102503	3	AT1G04850	0.0885512	0.102503	3	AT2G12480	0.15087	0.233118	1	AT3G04610	0.0781984	0.32101	2	AT4G04870	0.174188	0.108613	6	AT5G05080	0.0724434	0.107058	3
AT1G04860	0.137722	0.312261	2	AT1G04860	0.137722	0.312261	2	AT2G12550	0.150092	0.203148	3	AT3G04620	0.15098	0.0598357	3	AT4G04880	0.188586	0.142323	2	AT5G05090	0.10629	0.202572	3
AT1G04870	0.11138	0.0741531	5	AT1G04870	0.11138	0.0741531	5	AT2G12646	0.169284	0.050503	1	AT3G04630	0.112671	0.259611	4	AT4G04885	0.151053	0.141709	2	AT5G05100	0.11213	0.221016	5
AT1G04880	0.085167	0.431189	4	AT1G04880	0.085167	0.431189	4	AT2G13100	0.165044	0.178419	3	AT3G04640	0.218121	0.35782	2	AT4G04910	0.1528	0.116222	2	AT5G05110	0.130693	0.316132	4
AT1G04900	0.127343	0.0890005	5	AT1G04900	0.127343	0.0890005	5	AT2G13150	0.240642	0.678959	1	AT3G04650	0.121017	0.0913958	4	AT4G04920	0.101332	0.159013	1	AT5G05120	0.163433	0.663413	1
AT1G04910	0.103932	0.082359	2	AT1G04910	0.103932	0.082359	2	AT2G13290	0.24916	0.0677998	6	AT3G04670	0.074394	0.193205	5	AT4G04930	0.129205	0.164086	2	AT5G05130	0.129256	0.169992	3
AT1G04920	0.116454	0.0568871	2	AT1G04920	0.116454	0.0568871	2	AT2G13350	0.119015	0.0938067	3	AT3G04680	0.070718	0.102328	6	AT4G04940	0.100945	0.125022	2	AT5G05140	0.104548	0.149814	3
AT1G04930	0.113514	0.567966	4	AT1G04930	0.113514	0.567966	4	AT2G13360	0.166735	0.0209151	7	AT3G04700	0.132396	0.104092	2	AT4G04950	0.145312	0.10318	2	AT5G05150	0.123949	0.410518	1
AT1G04940	0.110545	0.130333	3	AT1G04940	0.110545	0.130333	3	AT2G13370	0.0794109	0.114963	1	AT3G04720	0.196441	0.0776348	8	AT4G04955	0.139368	0.14791	5	AT5G05160	0.144357	0.160371	2
AT1G04945	0.126464	0.408314	2	AT1G04945	0.126464	0.408314	2	AT2G13540	0.115494	0.0683281	4	AT3G04730	0.100034	0.150994	8	AT4G04960	0.212394	0.094112	3	AT5G05170	0.152659	0.0315092	7
AT1G04950	0.0816367	0.228536	6	AT1G04950	0.0816367	0.228536	6	AT2G13560	0.173099	0.0662393	3	AT3G04740	0.0971672	0.157175	2	AT4G04970	0.1015	0.0832073	1	AT5G05180	0.189781	0.369357	2
AT1G04960	0.170111	0.363624	5	AT1G04960	0.170111	0.363624	5	AT2G13610	0.160411	0.116235	4	AT3G04750	0.0944059	0.387272	1	AT4G04980	0.102237	0.257603	1	AT5G05190	0.0910295	0.37746	2
AT1G04970	0.0859636	0.19245	4	AT1G04970	0.0859636	0.19245	4	AT2G13620	0.206313	0.0446813	1	AT3G04760	0.141697	0.101773	5	AT4G05000	0.211693	0.0491377	5	AT5G05200	0.0986659	0.175631	7
AT1G04980	0.0811215	0.214968	1	AT1G04980	0.0811215	0.214968	1	AT2G13640	0.15363	0.536974	1	AT3G04770	0.178284	0.372182	4	AT4G05020	0.135467	0.0444893	4	AT5G05210	0.0822238	0.407622	3
AT1G04985	0.0898023	0.212249	2	AT1G04985	0.0898023	0.212249	2	AT2G13650	0.175192	0.0468717	2	AT3G04780	0.0977428	0.0503904	3	AT4G05060	0.147301	0.112442	4	AT5G05220	0.138414	0.312005	2
AT1G04990	0.0720183	0.533877	12	AT1G04990	0.0720183	0.533877	12	AT2G13690	0.20727	0.108749	5	AT3G04790	0.132651	0.0868676	4	AT4G05070	0.139723	0.129295	3	AT5G05230	0.149718	0.104403	6
AT1G05000	0.196763	0.132575	2	AT1G05000	0.196763	0.132575	2	AT2G13790	0.142817	0.108835	3	AT3G04800	0.109768	0.394512	2	AT4G05090	0.132832	0.200322	5	AT5G05240	0.116711	0.436699	1
AT1G05010	0.114103	0.110516	4	AT1G05010	0.114103	0.110516	4	AT2G13800	0.159357	0.353197	4	AT3G04810	0.134808	0.0745435	4	AT4G05100	0.156885	0.212069	5	AT5G05250	0.134244	0.184584	1
AT1G05020	0.0960279	0.254644	3	AT1G05020	0.0960279	0.254644	3	AT2G13810	0.133131	0.113958	3	AT3G04830	0.111969	0.125937	5	AT4G05110	0.120212	0.336828	2	AT5G05260	0.157691	0.211824	1
AT1G05030	0.0920859	0.340328	3	AT1G05030	0.0920859	0.340328	3	AT2G13820	0.163774	0.350718	7	AT3G04840	0.220395	0.0592234	3	AT4G05120	0.2204	0.0776292	2	AT5G05270	0.14487	0.0598388	3
AT1G05040	0.195521	0.234351	2	AT1G05040	0.195521	0.234351	2	AT2G13840	0.136709	0.214021	5	AT3G04850	0.150953	0.501479	2	AT4G05130	0.193537	0.154393	1	AT5G05280	0.0472348	0.343869	1
AT1G05055	0.113115	0.0300318	5	AT1G05055	0.113115	0.0300318	5	AT2G14045	0.134014	0.0546981	3	AT3G04860	0.15154	0.0818567	5	AT4G05150	0.119702	0.10359	3	AT5G05290	0.160421	0.0999687	2
AT1G05060	0.150844	0.132057	3	AT1G05060	0.150844	0.132057	3	AT2G14095	0.104277	0.285872	1	AT3G04870	0.125321	0.0738361	7	AT4G05160	0.193844	0.0858064	3	AT5G05310	0.137398	0.220693	1
AT1G05070	0.11062	0.226149	7	AT1G05070	0.11062	0.226149	7	AT2G14110	0.227945	0.0496957	4	AT3G04880	0.256479	0.0992978	5	AT4G05180	0.198321	0.144133	7	AT5G05330	0.201256	0.228	3
AT1G05100	0.0893143	0.303932	4	AT1G05100	0.0893143	0.303932	4	AT2G14120	0.123046	0.17255	3	AT3G04910	0.133567	0.0721006	4	AT4G05190	0.157139	0.141692	3	AT5G05340	0.118116	0.118416	2
AT1G05120	0.0978813	0.326722	1	AT1G05120	0.0978813	0.326722	1	AT2G14160	0.219415	0.409887	1	AT3G04920	0.143172	0.0207543	6	AT4G05330	0.0691561	0.130884	3	AT5G05350	0.128058	0.338718	1
AT1G05140	0.116273	0.262482	7	AT1G05140	0.116273	0.262482	7	AT2G14170	0.144652	0.0566174	2	AT3G04930	0.177323	0.101793	4	AT4G05370	0.0903846	0.581157	2	AT5G05360	0.191312	0.517614	6
AT1G05150	0.141236	0.059857	1	AT1G05150	0.141236	0.059857	1	AT2G14210	0.104813	0.223334	3	AT3G04940	0.128156	0.0753581	6	AT4G05390	0.195805	0.147487	6	AT5G05365	0.115149	0.113703	2
AT1G05160	0.136267	0.140221	5	AT1G05160	0.136267	0.140221	5	AT2G14247	0.134998	0.623927	2	AT3G04950	0.119772	0.13053	1	AT4G05400	0.193042	0.116213	2	AT5G05380	0.141092	0.0474998	5
AT1G05170	0.0945634	0.12859	3	AT1G05170	0.0945634	0.12859	3	AT2G14260	0.141272	0.178688	9	AT3G04960	0.104636	0.705024	2	AT4G05410	0.159996	0.294314	3	AT5G05410	0.226574	0.200212	3
AT1G05180	0.120005	0.169039	5	AT1G05180	0.120005	0.169039	5	AT2G14365	0.120881	0.89013	1	AT3G04970	0.0640501	0.369281	6	AT4G05420	0.0867303	0.0418348	4	AT5G05420	0.0497684	0.53331	2
AT1G05190	0.172756	0.034074	4	AT1G05190	0.172756	0.034074	4	AT2G14510	0.183519	0.575924	1	AT3G05000	0.132467	0.164367	3	AT4G05430	0.159716	0.287954	1	AT5G05440	0.171769	0.0505397	4
AT1G05200	0.124297	0.12494	3	AT1G05200	0.124297	0.12494	3	AT2G14520	0.170586	0.125742	2	AT3G05010	0.0905029	0.108184	2	AT4G05440	0.110924	0.266358	1	AT5G05450	0.118076	0.10091	2
AT1G05205	0.119779	0.088462	2	AT1G05205	0.119779	0.088462	2	AT2G14530	0.146716	0.227042	3	AT3G05020	0.140115	0.098205	3	AT4G05450	0.105869	0.166594	5	AT5G05470	0.104615	0.182887	4
AT1G05210	0.162536	0.139436	4	AT1G05210	0.162536	0.139436	4	AT2G14540	0.123825	0.636343	2	AT3G05030	0.143492	0.052051	2	AT4G05460	0.163911	0.469624	3	AT5G05480	0.142052	0.281303	4
AT1G05220	0.126239	0.124239	2	AT1G05220	0.126239	0.124239	2	AT2G14580	0.162071	0.139863	1	AT3G05040	0.0566404	0.317998	2	AT4G05520	0.156671	0.0626791	2	AT5G05490	0.0754117	0.382753	3
AT1G05260	0.156532	0.106259	5	AT1G05260	0.156532	0.106259	5	AT2G14620	0.19763	0.161311	2	AT3G05060	0.115329	0.0834675	4	AT4G05530	0.129359	0.0430804	4	AT5G05500	0.0965016	0.226753	2
AT1G05270	0.0960682	0.146322	5	AT1G05270	0.0960682	0.146322	5	AT2G14660	0.116769	0.193786	2	AT3G05070	0.0667635	0.247474	4	AT4G05590	0.143615	0.252225	5	AT5G05510	0.102332	0.267404	2
AT1G05290	0.193013	0.390487	2	AT1G05290	0.193013	0.390487	2	AT2G14690	0.137496	0.412149	2	AT3G05090	0.0826818	0.155045	5	AT4G05630	0.153538	0.405465	1	AT5G05520	0.112615	0.240027	4
AT1G05291	0.126613	0.814595	1	AT1G05291	0.126613	0.814595	1	AT2G14710	0.214268	0.601446	1	AT3G05100	0.168724	0.127732	6	AT4G06536	0.154583	0.0542632	1	AT5G05530	0.139993	0.195742	2
AT1G05300	0.112643	0.190255	4	AT1G05300	0.112643	0.190255	4	AT2G14720	0.185696	0.0313307	4	AT3G05120	0.154544	0.0854014	3	AT4G06676	0.116106	0.253151	2	AT5G05540	0.142125	0.278341	2
AT1G05340	0.131786	0.147379	8	AT1G05340	0.131786	0.147379	8	AT2G14750	0.117206	0.170369	6	AT3G05140	0.190977	0.119637	2	AT4G07390	0.176005	0.0318152	4	AT5G05550	0.229535	0.138566	1
AT1G05360	0.125659	0.11305	5	AT1G05360	0.125659	0.11305	5	AT2G14760	0.130123	0.17612	4	AT3G05150	0.116979	0.170549	1	AT4G07410	0.164288	0.137176	2	AT5G05580	0.0824188	0.253367	8
AT1G05380	0.109141	0.322086	3	AT1G05380	0.109141	0.322086	3	AT2G14830	0.146685	0.421607	2	AT3G05155	0.121117	0.295281	2	AT4G07960	0.234118	0.047257	3	AT5G05590	0.181718	0.222676	2
AT1G05385	0.0990339	0.223347	3	AT1G05385	0.0990339	0.223347	3	AT2G14835	0.0952863	0.165462	9	AT3G05165	0.0617194	0.336147	1	AT4G07990	0.121303	0.492078	2	AT5G05600	0.0812808	0.0930503	4
AT1G05410	0.092915	0.341549	6	AT1G05410	0.092915	0.341549	6	AT2G14850	0.261174	0.114833	4	AT3G05170	0.0964766	0.136448	1	AT4G08025	0.109026	0.358189	1	AT5G05610	0.0932342	0.0375103	4
AT1G05430	0.123196	0.366858	3	AT1G05430	0.123196	0.366858	3	AT2G14860	0.116565	0.255812	2	AT3G05180	0.107096	0.274905	3	AT4G08040	0.179044	0.0697004	1	AT5G05620	0.169108	0.0106971	3
AT1G05440	0.176507	0.385269	2	AT1G05440	0.176507	0.385269	2	AT2G14880	0.204047	0.101147	4	AT3G05190	0.106697	0.130161	3	AT4G08150	0.127048	0.0964769	4	AT5G05630	0.147641	0.172422	3
AT1G05450	0.161873	0.356529	4	AT1G05450	0.161873	0.356529	4	AT2G14890	0.100281	0.139436	15	AT3G05200	0.0968751	0.138907	7	AT4G08160	0.230545	0.119984	3	AT5G05640	0.12107	1.19517	2
AT1G05490	0.111183	0.366219	2	AT1G05490	0.111183	0.366219	2	AT2G14900	0.196703	0.229559	7	AT3G05210	0.12222	0.232604	5	AT4G08170	0.192746	0.125084	6	AT5G05660	0.11312	0.152655	1
AT1G05510	0.13437	0.106022	3	AT1G05510	0.13437	0.106022	3	AT2G14910	0.135629	0.135892	6	AT3G05220	0.156322	0.149788	1	AT4G08180	0.184479	0.0502906	4	AT5G05670	0.0873452	0.098915	5
AT1G05520	0.116106	0.137067	2	AT1G05520	0.116106	0.137067	2	AT2G15000	0.176361	0.0836764	3	AT3G05230	0.21517	0.0241224	4	AT4G08240	0.127321	0.298659	5	AT5G05680	0.106853	0.242803	2
AT1G05540	0.0886957	0.467466	1	AT1G05540	0.0886957	0.467466	1	AT2G15010	0.18999	0.492548	3	AT3G05250	0.0902125	0.354958	3	AT4G08250	0.202723	0.168549	1	AT5G05690	0.10388	0.045977	8
AT1G05560	0.0949201	0.423666	5	AT1G05560	0.0949201	0.423666	5	AT2G15020	0.178072	0.102746	2	AT3G05260	0.204521	0.0305573	1	AT4G08280	0.255256	0.114058	2	AT5G05700	0.13941	0.274496	8
AT1G05570	0.115412	0.0701396	2	AT1G05570	0.115412	0.0701396	2	AT2G15025	0.238202	0.713635	1	AT3G05280	0.184522	0.0344772	4	AT4G08290	0.148918	0.0877095	5	AT5G05710	0.165101	0.0757122	4
AT1G05575	0.205309	0.230907	3	AT1G05575	0.205309	0.230907	3	AT2G15050	0.156447	0.46459	6	AT3G05290	0.156482	0.0431836	6	AT4G08300	0.143234	0.161776	3	AT5G05730	0.110713	0.0799111	3
AT1G05577	0.107018	0.178463	2	AT1G05577	0.107018	0.178463	2	AT2G15090	0.131249	0.0999652	2	AT3G05320	0.12697	0.156581	2	AT4G08310	0.121137	0.308222	3	AT5G05760	0.115975	0.158341	4
AT1G05580	0.0910683	0.250068	3	AT1G05580	0.0910683	0.250068	3	AT2G15220	0.204873	0.175189	2	AT3G05327	0.106622	0.384941	2	AT4G08390	0.207369	0.167424	10	AT5G05770	0.155147	0.470204	1
AT1G05590	0.104609	0.295662	1	AT1G05590	0.104609	0.295662	1	AT2G15230	0.106256	0.186823	3	AT3G05330	0.107315	0.373251	6	AT4G08460	0.109282	0.47579	5	AT5G05780	0.106982	0.0274914	8
AT1G05600	0.109301	0.194334	3	AT1G05600	0.109301	0.194334	3	AT2G15240	0.0947512	0.0633522	4	AT3G05350	0.0959221	0.154962	2	AT4G08500	0.246008	0.128138	3	AT5G05790	0.1956	0.118542	3
AT1G05610	0.108317	0.232645	1	AT1G05610	0.108317	0.232645	1	AT2G15270	0.185981	0.166615	3	AT3G05360	0.100309	0.356013	2	AT4G08510	0.108124	0.409902	2	AT5G05810	0.102515	0.219662	3
AT1G05620	0.104861	0.149404	4	AT1G05620	0.104861	0.149404	4	AT2G15280	0.215384	0.129115	4	AT3G05390	0.103743	0.18274	1	AT4G08520	0.0923092	0.0835688	4	AT5G05820	0.0698387	0.155935	4
AT1G05630	0.0956826	0.108258	2	AT1G05630	0.0956826	0.108258	2	AT2G15290	0.152167	0.15343	5	AT3G05400	0.0605429	0.212138	4	AT4G08530	0.175955	0.589831	3	AT5G05830	0.0889641	0.301653	2
AT1G05670	0.153247	0.224155	1	AT1G05670	0.153247	0.224155	1	AT2G15310	0.128915	0.0899028	4	AT3G05410	0.179759	0.177111	3	AT4G08540	0.223506	0.122335	2	AT5G05840	0.145829	0.043926	2
AT1G05680	0.0929268	0.215629	4	AT1G05680	0.0929268	0.215629	4	AT2G15320	0.151785	0.138516	3	AT3G05420	0.0809804	0.148502	2	AT4G08570	0.138988	0.155404	3	AT5G05850	0.0964146	0.135013	5
AT1G05690	0.113272	0.296566	2	AT1G05690	0.113272	0.296566	2	AT2G15325	0.245126	0.334915	3	AT3G05430	0.117915	0.541512	1	AT4G08580	0.179746	0.124496	2	AT5G05860	0.181325	0.212605	5
AT1G05710	0.075923	0.198038	10	AT1G05710	0.075923	0.198038	10	AT2G15345	0.251173	0.557022	2	AT3G05460	0.133969	0.539541	2	AT4G08590	0.1617	0.474217	4	AT5G05870	0.175231	0.220963	5
AT1G05730	0.0806905	0.176437	5	AT1G05730	0.0806905	0.176437	5	AT2G15370	0.24884	0.189177	1	AT3G05480	0.0590452	0.275299	3	AT4G08620	0.175885	0.159032	1	AT5G05890	0.119676	0.24948	3
AT1G05750	0.116905	0.258264	3	AT1G05750	0.116905	0.258264	3	AT2G15390	0.129143	0.232711	3	AT3G05490	0.161062	0.067617	3	AT4G08670	0.141413	0.237645	1	AT5G05920	0.164627	0.0723127	4
AT1G05780	0.155484	0.160275	1	AT1G05780	0.155484	0.160275	1	AT2G15400	0.109879	0.444794	4	AT3G05500	0.0579042	0.0320323	3	AT4G08685	0.187439	0.0456067	7	AT5G05930	0.136299	0.173473	8
AT1G05790	0.0799169	0.20755	2	AT1G05790	0.0799169	0.20755	2	AT2G15430	0.218678	0.0488417	3	AT3G05510	0.105571	0.311978	6	AT4G08690	0.256204	0.0863058	3	AT5G05940	0.140586	0.162378	1
AT1G05805	0.121544	0.222756	6	AT1G05805	0.121544	0.222756	6	AT2G15440	0.0786214	0.334123	2	AT3G05520	0.088946	0.141915	4	AT4G08700	0.157035	0.144061	4	AT5G05950	0.110926	0.0232368	4
AT1G05810	0.252746	0.0322123	3	AT1G05810	0.252746	0.0322123	3	AT2G15480	0.131575	0.113339	2	AT3G05545	0.103853	0.114636	3	AT4G08770	0.131401	0.153661	3	AT5G05960	0.170921	0.117047	2
AT1G05820	0.0991869	0.226305	1	AT1G05820	0.0991869	0.226305	1	AT2G15490	0.23294	0.154324	2	AT3G05560	0.165486	0.0615922	7	AT4G08790	0.184742	0.0398358	2	AT5G05965	0.126894	0.145425	1
AT1G05830	0.140719	0.192044	2	AT1G05830	0.140719	0.192044	2	AT2G15560	0.159304	0.223681	4	AT3G05570	0.183246	0.247621	2	AT4G08810	0.276526	0.0789345	2	AT5G05970	0.0846501	0.222563	2
AT1G05840	0.129848	0.101553	1	AT1G05840	0.129848	0.101553	1	AT2G15570	0.225221	0.220051	7	AT3G05580	0.145495	0.037588	2	AT4G08850	0.136326	0.185507	4	AT5G05980	0.111004	0.170911	4
AT1G05850	0.196866	0.0772114	6	AT1G05850	0.196866	0.0772114	6	AT2G15580	0.223161	0.106293	4	AT3G05590	0.0652029	0.214724	4	AT4G08870	0.107622	0.0597976	7	AT5G05987	0.1355	0.183547	2
AT1G05860	0.156732	0.176911	3	AT1G05860	0.156732	0.176911	3	AT2G15590	0.146032	0.145343	3	AT3G05600	0.0812145	0.239164	6	AT4G08900	0.139665	0.0376358	4	AT5G05990	0.135795	0.233085	3
AT1G05870	0.0815363	0.54783	4	AT1G05870	0.0815363	0.54783	4	AT2G15620	0.155061	0.0788606	8	AT3G05610	0.178305	0.180701	2	AT4G08910	0.152549	0.408401	2	AT5G06000	0.129657	0.37262	2
AT1G05880	0.10918	0.630155	3	AT1G05880	0.10918	0.630155	3	AT2G15690	0.210713	0.130058	4	AT3G05625	0.164543	0.0958236	4	AT4G08920	0.14813	0.0339191	3	AT5G06050	0.158944	0.119761	4
AT1G05890	0.0855397	0.471725	3	AT1G05890	0.0855397	0.471725	3	AT2G15695	0.179579	0.101532	6	AT3G05630	0.161028	0.114316	3	AT4G08930	0.205614	0.354057	4	AT5G06060	0.104392	0.194587	4
AT1G05894	0.0943287	0.315856	1	AT1G05894	0.0943287	0.315856	1	AT2G15730	0.182722	0.0597509	4	AT3G05640	0.235054	0.074928	9	AT4G08940	0.193956	0.216547	4	AT5G06070	0.164204	0.137204	3
AT1G05900	0.103646	0.468012	4	AT1G05900	0.103646	0.468012	4	AT2G15760	0.173528	0.115955	4	AT3G05670	0.104702	0.349034	2	AT4G08950	0.143429	0.132866	4	AT5G06080	0.113623	0.247961	1
AT1G05910	0.0856859	0.201066	2	AT1G05910	0.0856859	0.201066	2	AT2G15780	0.173465	0.13607	2	AT3G05675	0.138362	0.194208	3	AT4G08960	0.131242	0.0999154	4	AT5G06100	0.10314	0.274307	6
AT1G05920	0.161318	0.473838	1	AT1G05920	0.161318	0.473838	1	AT2G15820	0.153168	0.321197	3	AT3G05680	0.0861456	0.310525	1	AT4G08980	0.227828	0.066488	6	AT5G06110	0.106956	0.300969	1
AT1G05940	0.0867294	0.167632	4	AT1G05940	0.0867294	0.167632	4	AT2G15830	0.124993	0.301442	2	AT3G05690	0.0959998	0.138622	6	AT4G09000	0.101429	0.16374	6	AT5G06130	0.147075	0.0715083	3
AT1G05960	0.0918175	0.291479	3	AT1G05960	0.0918175	0.291479	3	AT2G15860	0.150087	0.085211	2	AT3G05710	0.0817925	0.178652	4	AT4G09010	0.189738	0.146383	6	AT5G06140	0.112437	0.0678068	3
AT1G05970	0.221486	0.238193	2	AT1G05970	0.221486	0.238193	2	AT2G15890	0.147295	0.200948	9	AT3G05760	0.0924929	0.0734766	2	AT4G09020	0.131234	0.188874	1	AT5G06150	0.104014	0.123765	1
AT1G05990	0.140113	0.0860344	1	AT1G05990	0.140113	0.0860344	1	AT2G15960	0.0660798	0.781991	2	AT3G05800	0.147086	0.276363	5	AT4G09030	0.138439	0.215745	4	AT5G06160	0.101079	0.14612	2
AT1G06000	0.102114	0.225493	6	AT1G06000	0.102114	0.225493	6	AT2G16030	0.205732	0.164546	3	AT3G05810	0.163413	0.153411	6	AT4G09040	0.175449	0.225952	11	AT5G06180	0.120994	0.317777	5
AT1G06010	0.0867244	0.413355	5	AT1G06010	0.0867244	0.413355	5	AT2G16090	0.178045	0.184788	3	AT3G05820	0.113604	0.160542	2	AT4G09060	0.12714	0.191901	2	AT5G06210	0.074696	0.682483	3
AT1G06020	0.192727	0.0669242	1	AT1G06020	0.192727	0.0669242	1	AT2G16190	0.165989	0.98057	1	AT3G05830	0.107786	0.296313	3	AT4G09080	0.13705	0.625134	1	AT5G06240	0.13345	0.128561	4
AT1G06030	0.180718	0.118804	1	AT1G06030	0.180718	0.118804	1	AT2G16210	0.112862	0.523841	3	AT3G05840	0.114481	0.0284785	7	AT4G09100	0.114985	0.455117	2	AT5G06260	0.113181	0.215054	4
AT1G06040	0.189153	0.114533	9	AT1G06040	0.189153	0.114533	9	AT2G16250	0.172898	0.135438	1	AT3G05858	0.120027	0.20529	1	AT4G09140	0.147902	0.130502	2	AT5G06265	0.0993201	0.450385	1
AT1G06050	0.166603	0.152724	1	AT1G06050	0.166603	0.152724	1	AT2G16270	0.164181	0.391468	1	AT3G05880	0.0259206	1.28568	8	AT4G09150	0.148056	0.186627	1	AT5G06270	0.123121	0.0309674	5
AT1G06060	0.164596	0.165943	5	AT1G06060	0.164596	0.165943	5	AT2G16300	0.17275	0.87974	1	AT3G05910	0.114691	0.0462011	4	AT4G09160	0.133304	0.358445	1	AT5G06280	0.124103	0.401243	4
AT1G06070	0.148697	0.118094	9	AT1G06070	0.148697	0.118094	9	AT2G16365	0.205182	0.176703	5	AT3G05920	0.127041	0.0580117	2	AT4G09170	0.136318	0.753817	2	AT5G06290	0.228789	0.114058	8
AT1G06080	0.0819669	0.0744642	4	AT1G06080	0.0819669	0.0744642	4	AT2G16370	0.204494	0.0754062	2	AT3G05930	0.101372	0.226919	4	AT4G09180	0.134003	0.0913933	4	AT5G06300	0.120768	0.0180046	2
AT1G06090	0.183363	0.172336	1	AT1G06090	0.183363	0.172336	1	AT2G16380	0.110871	0.337592	1	AT3G05935	0.220919	0.434104	4	AT4G09320	0.242419	0.0749614	7	AT5G06310	0.154956	0.212267	3
AT1G06100	0.0715696	0.596099	2	AT1G06100	0.0715696	0.596099	2	AT2G16385	0.169157	0.462826	4	AT3G05936	0.0763653	0.73448	2	AT4G09340	0.145319	0.305626	5	AT5G06320	0.114754	0.106878	6
AT1G06110	0.131433	0.205358	5	AT1G06110	0.131433	0.205358	5	AT2G16400	0.110221	0.291009	3	AT3G05940	0.114381	0.0281458	3	AT4G09350	0.16737	0.110763	2	AT5G06330	0.168425	0.340913	2
AT1G06130	0.185878	0.247156	9	AT1G06130	0.185878	0.247156	9	AT2G16405	0.148221	0.0853849	2	AT3G05950	0.145103	0.0840825	1	AT4G09450	0.159252	1.11147	1	AT5G06340	0.114936	0.0891059	4
AT1G06149	0.0372542	0.364557	1	AT1G06149	0.0372542	0.364557	1	AT2G16430	0.161305	0.0792379	8	AT3G05960	0.114968	0.0474605	1	AT4G09460	0.188179	0.236929	8	AT5G06360	0.119134	0.128959	5
AT1G06150	0.114298	0.345445	2	AT1G06150	0.114298	0.345445	2	AT2G16440	0.12461	0.0658609	2	AT3G05970	0.0971492	0.0656174	4	AT4G09500	0.150989	0.266688	5	AT5G06370	0.183008	0.0798982	5
AT1G06160	0.123475	0.200674	3	AT1G06160	0.123475	0.200674	3	AT2G16450	0.277932	0.498567	1	AT3G05980	0.149014	0.164889	3	AT4G09510	0.254863	0.0155832	5	AT5G06380	0.134779	0.216358	1
AT1G06170	0.153658	0.193903	2	AT1G06170	0.153658	0.193903	2	AT2G16460	0.186913	0.0397309	4	AT3G06030	0.164379	0.135945	4	AT4G09520	0.233255	0.10603	2	AT5G06390	0.175384	0.109657	3
AT1G06180	0.0956323	0.409548	4	AT1G06180	0.0956323	0.409548	4	AT2G16500	0.167912	0.100992	3	AT3G06035	0.201459	0.124444	7	AT4G09560	0.234693	0.275962	1	AT5G06410	0.131549	0.170657	3
AT1G06190	0.133768	0.376903	5	AT1G06190	0.133768	0.376903	5	AT2G16530	0.172864	0.103601	4	AT3G06040	0.158544	0.0579644	3	AT4G09570	0.170105	0.0860787	2	AT5G06430	0.154028	0.181347	2
AT1G06200	0.131418	0.189356	2	AT1G06200	0.131418	0.189356	2	AT2G16570	0.155252	0.0744674	1	AT3G06050	0.154704	0.0296858	3	AT4G09580	0.195483	0.0323497	3	AT5G06440	0.137176	0.233965	2
AT1G06210	0.209201	0.0837483	3	AT1G06210	0.209201	0.0837483	3	AT2G16595	0.0899754	0.385571	2	AT3G06060	0.164254	0.128109	2	AT4G09600	0.24058	0.131897	3	AT5G06450	0.100156	0.233417	3
AT1G06220	0.0833852	0.0890732	4	AT1G06220	0.0833852	0.0890732	4	AT2G16600	0.152992	0.198628	8	AT3G06070	0.0928502	0.310583	3	AT4G09610	0.135758	0.375997	1	AT5G06480	0.195307	0.206805	3
AT1G06225	0.181727	0.248474	2	AT1G06225	0.181727	0.248474	2	AT2G16630	0.139096	0.143662	2	AT3G06080	0.152102	0.170856	3	AT4G09620	0.203826	0.150227	2	AT5G06510	0.0738471	0.509463	5
AT1G06240	0.148475	0.157633	4	AT1G06240	0.148475	0.157633	4	AT2G16640	0.125405	0.294493	2	AT3G06100	0.129245	0.069489	3	AT4G09630	0.110562	0.110339	1	AT5G06530	0.123157	0.101398	5
AT1G06250	0.0970801	0.335221	1	AT1G06250	0.0970801	0.335221	1	AT2G16650	0.148327	0.232356	1	AT3G06120	0.164192	0.0257865	4	AT4G09640	0.131096	0.110008	3	AT5G06550	0.170451	0.100359	3
AT1G06270	0.13396	0.136735	6	AT1G06270	0.13396	0.136735	6	AT2G16660	0.178317	0.0447239	9	AT3G06130	0.210872	0.103184	5	AT4G09650	0.0921944	0.177657	8	AT5G06560	0.105304	0.255945	2
AT1G06280	0.212326	0.0904512	1	AT1G06280	0.212326	0.0904512	1	AT2G16700	0.142906	0.146434	6	AT3G06140	0.184544	0.168296	2	AT4G09670	0.235405	0.0554321	9	AT5G06570	0.153186	0.221626	2
AT1G06290	0.114826	0.0915855	5	AT1G06290	0.114826	0.0915855	5	AT2G16710	0.201666	0.0162133	4	AT3G06170	0.152562	0.0682743	4	AT4G09680	0.112119	0.516026	1	AT5G06580	0.118026	0.116044	1
AT1G06320	0.212738	0.511588	2	AT1G06320	0.212738	0.511588	2	AT2G16720	0.132067	0.220413	6	AT3G06180	0.140532	0.0864661	3	AT4G09720	0.137199	0.0610567	4	AT5G06590	0.127537	0.228446	2
AT1G06340	0.145014	0.660299	3	AT1G06340	0.145014	0.660299	3	AT2G16730	0.145031	0.110912	2	AT3G06190	0.0925429	0.132181	3	AT4G09730	0.166324	0.052516	6	AT5G06600	0.0973538	0.0355899	4
AT1G06350	0.131614	0.391007	2	AT1G06350	0.131614	0.391007	2	AT2G16740	0.133777	0.0670948	7	AT3G06200	0.180532	0.141566	2	AT4G09750	0.153438	0.0988115	1	AT5G06610	0.20216	0.0858927	3
AT1G06360	0.110203	0.164856	1	AT1G06360	0.110203	0.164856	1	AT2G16750	0.130695	0.278381	1	AT3G06210	0.160092	0.19072	1	AT4G09760	0.165015	0.111208	4	AT5G06660	0.172345	0.0267095	3
AT1G06390	0.113459	0.0700958	7	AT1G06390	0.113459	0.0700958	7	AT2G16760	0.153424	0.0833151	4	AT3G06220	0.0964585	0.671875	3	AT4G09770	0.149579	0.33369	1	AT5G06680	0.136615	0.0655379	3
AT1G06400	0.133334	0.0991382	5	AT1G06400	0.133334	0.0991382	5	AT2G16770	0.147072	0.0691824	3	AT3G06240	0.0983635	0.433973	5	AT4G09830	0.157078	0.0751831	3	AT5G06690	0.222619	0.471745	2
AT1G06410	0.0966709	0.0495091	1	AT1G06410	0.0966709	0.0495091	1	AT2G16780	0.149268	0.135363	4	AT3G06260	0.124309	0.0207035	2	AT4G09840	0.238153	0.520176	3	AT5G06700	0.139646	0.155401	3
AT1G06430	0.102283	0.0808933	4	AT1G06430	0.102283	0.0808933	4	AT2G16790	0.0899864	0.400203	2	AT3G06270	0.159136	0.0316803	6	AT4G09890	0.127328	0.0455905	4	AT5G06710	0.144163	0.300784	7
AT1G06440	0.109225	0.185338	5	AT1G06440	0.109225	0.185338	5	AT2G16800	0.144633	0.147349	6	AT3G06300	0.16878	0.0578572	2	AT4G09900	0.199594	0.0792132	3	AT5G06720	0.153443	0.144038	4
AT1G06450	0.184397	0.0802796	3	AT1G06450	0.184397	0.0802796	3	AT2G16850	0.130056	0.0649974	3	AT3G06310	0.12282	0.0977326	3	AT4G09960	0.156466	0.0241639	3	AT5G06750	0.146885	0.0788464	6
AT1G06460	0.0886432	0.319878	8	AT1G06460	0.0886432	0.319878	8	AT2G16860	0.108519	0.0678371	3	AT3G06330	0.0906175	0.479269	8	AT4G09970	0.248437	0.292836	3	AT5G06760	0.160941	0.154599	3
AT1G06470	0.074922	0.185896	1	AT1G06470	0.074922	0.185896	1	AT2G16880	0.104735	0.253369	2	AT3G06340	0.113842	0.498281	3	AT4G09990	0.210065	0.252656	2	AT5G06770	0.119145	0.110753	3
AT1G06500	0.264243	0.25882	4	AT1G06500	0.264243	0.25882	4	AT2G16890	0.15813	0.228887	6	AT3G06350	0.147622	0.203354	4	AT4G10000	0.120241	0.298715	4	AT5G06780	0.133463	0.217265	7
AT1G06510	0.122765	0.387658	3	AT1G06510	0.122765	0.387658	3	AT2G16900	0.163182	0.196002	5	AT3G06360	0.067279	0.822447	4	AT4G10010	0.219035	0.100433	1	AT5G06800	0.130373	0.300825	3
AT1G06515	0.050577	0.156685	5	AT1G06515	0.050577	0.156685	5	AT2G16910	0.108061	0.109299	2	AT3G06370	0.150094	0.172244	1	AT4G10020	0.234043	0.0304719	1	AT5G06820	0.0844192	0.139704	2
AT1G06520	0.120512	0.274971	5	AT1G06520	0.120512	0.274971	5	AT2G16940	0.131118	0.0951548	3	AT3G06380	0.169148	0.180511	6	AT4G10030	0.147697	0.238381	7	AT5G06830	0.0995265	0.212217	3
AT1G06540	0.133627	0.265035	1	AT1G06540	0.133627	0.265035	1	AT2G16950	0.111408	0.121876	3	AT3G06390	0.11642	0.300021	2	AT4G10050	0.203028	0.105855	4	AT5G06839	0.0765423	0.063129	1
AT1G06550	0.0878542	0.317165	3	AT1G06550	0.0878542	0.317165	3	AT2G16980	0.130363	0.298603	3	AT3G06400	0.0827618	0.0468396	1	AT4G10060	0.158834	0.246774	2	AT5G06850	0.172829	0.0471903	2
AT1G06560	0.100603	0.388596	2	AT1G06560	0.100603	0.388596	2	AT2G16990	0.12883	0.170791	1	AT3G06410	0.109395	0.203761	2	AT4G10080	0.266741	0.404292	2	AT5G06860	0.267937	0.139257	6
AT1G06570	0.175983	0.0954009	8	AT1G06570	0.175983	0.0954009	8	AT2G17020	0.150305	0.104517	5	AT3G06420	0.214911	0.0348014	10	AT4G10090	0.195582	0.068727	3	AT5G06870	0.130998	0.104046	5
AT1G06590	0.0898168	0.219761	3	AT1G06590	0.0898168	0.219761	3	AT2G17030	0.193729	0.0915637	4	AT3G06430	0.143335	0.0695921	2	AT4G10100	0.164403	0.0906865	6	AT5G06930	0.153091	0.36181	1
AT1G06620	0.191732	0.144232	2	AT1G06620	0.191732	0.144232	2	AT2G17033	0.144436	0.282448	5	AT3G06435	0.200466	0.786255	7	AT4G10120	0.124057	0.116032	5	AT5G06950	0.145859	0.0438962	5
AT1G06640	0.161046	0.284557	6	AT1G06640	0.161046	0.284557	6	AT2G17040	0.244528	0.0775144	2	AT3G06440	0.0841816	0.413036	5	AT4G10130	0.264168	0.110915	2	AT5G06960	0.0771052	0.149111	5
AT1G06650	0.127235	0.404884	3	AT1G06650	0.127235	0.404884	3	AT2G17110	0.153037	0.282725	3	AT3G06450	0.118592	0.0951577	3	AT4G10140	0.201904	0.0998769	4	AT5G06970	0.090549	0.121376	1
AT1G06660	0.160999	0.160226	2	AT1G06660	0.160999	0.160226	2	AT2G17120	0.140719	0.433282	5	AT3G06460	0.226524	0.213698	2	AT4G10150	0.132329	0.295908	1	AT5G06980	0.170932	0.246363	5
AT1G06670	0.0895949	0.492317	1	AT1G06670	0.0895949	0.492317	1	AT2G17130	0.170036	0.0444791	5	AT3G06470	0.202171	0.185282	3	AT4G10170	0.144484	0.188917	4	AT5G06990	0.194965	0.018058	1
AT1G06680	0.0518384	0.102094	16	AT1G06680	0.0518384	0.102094	16	AT2G17140	0.154512	0.104387	1	AT3G06483	0.119175	0.0489913	10	AT4G10180	0.170992	0.109715	4	AT5G07010	0.164128	0.296195	7
AT1G06690	0.108094	0.143923	2	AT1G06690	0.108094	0.143923	2	AT2G17150	0.110256	0.242026	3	AT3G06490	0.120569	0.147501	2	AT4G10240	0.149691	0.145314	1	AT5G07020	0.130827	0.178664	6
AT1G06700	0.0954489	0.0404495	3	AT1G06700	0.0954489	0.0404495	3	AT2G17170	0.112687	0.443947	1	AT3G06500	0.135395	0.133374	4	AT4G10250	0.104419	0.0949164	3	AT5G07030	0.144364	0.0583315	4
AT1G06720	0.105311	0.407151	2	AT1G06720	0.105311	0.407151	2	AT2G17180	0.0905534	0.704279	1	AT3G06510	0.10736	0.156841	9	AT4G10280	0.218406	0.0731101	4	AT5G07050	0.134158	0.13257	2
AT1G06730	0.107085	0.236974	2	AT1G06730	0.107085	0.236974	2	AT2G17190	0.156573	0.0852592	5	AT3G06520	0.0786533	0.541248	1	AT4G10300	0.142268	0.158124	3	AT5G07070	0.203871	0.125104	2
AT1G06750	0.146222	0.125489	1	AT1G06750	0.146222	0.125489	1	AT2G17200	0.193846	0.101711	3	AT3G06530	0.145398	0.312085	3	AT4G10310	0.160168	0.223743	6	AT5G07080	0.15563	0.213189	5
AT1G06760	0.155567	0.241854	18	AT1G06760	0.155567	0.241854	18	AT2G17220	0.151722	0.0686057	10	AT3G06540	0.0793337	0.316631	3	AT4G10320	0.13685	0.201961	3	AT5G07090	0.116423	0.069855	5
AT1G06770	0.104138	0.533725	6	AT1G06770	0.104138	0.533725	6	AT2G17230	0.173219	0.0907955	6	AT3G06550	0.064325	0.173063	5	AT4G10330	0.118996	0.148589	3	AT5G07100	0.164764	0.303396	5
AT1G06780	0.0967754	0.189626	2	AT1G06780	0.0967754	0.189626	2	AT2G17240	0.0643442	0.446965	5	AT3G06560	0.123029	0.2723	2	AT4G10340	0.113535	0.0147313	10	AT5G07110	0.164089	0.111531	5
AT1G06790	0.114336	0.212216	4	AT1G06790	0.114336	0.212216	4	AT2G17250	0.105359	0.216122	1	AT3G06570	0.191013	1.13135	2	AT4G10350	0.117594	0.146793	1	AT5G07120	0.168945	0.126791	3
AT1G06800	0.173793	0.0986903	4	AT1G06800	0.173793	0.0986903	4	AT2G17260	0.143592	0.104335	1	AT3G06580	0.0881883	0.124574	5	AT4G10360	0.103693	0.321975	5	AT5G07130	0.146307	0.0878749	1
AT1G06820	0.111851	0.197622	2	AT1G06820	0.111851	0.197622	2	AT2G17265	0.163352	0.0483225	9	AT3G06590	0.178841	0.252217	7	AT4G10380	0.137696	0.0820982	2	AT5G07140	0.15821	0.137609	2
AT1G06830	0.184706	0.0243714	4	AT1G06830	0.184706	0.0243714	4	AT2G17270	0.09578	0.10866	5	AT3G06600	0.123786	0.370321	2	AT4G10390	0.272542	0.0908102	4	AT5G07160	0.192727	0.315769	3
AT1G06850	0.233324	0.101633	6	AT1G06850	0.233324	0.101633	6	AT2G17280	0.166198	0.127718	3	AT3G06610	0.0106889	1.50905	6	AT4G10430	0.157773	0.0327573	6	AT5G07180	0.174178	0.101958	2
AT1G06870	0.119445	0.123053	6	AT1G06870	0.119445	0.123053	6	AT2G17290	0.136275	0.108355	3	AT3G06620	0.111255	0.19562	4	AT4G10465	0.155147	0.169348	2	AT5G07190	0.158252	0.189833	5
AT1G06890	0.0560243	0.0242981	3	AT1G06890	0.0560243	0.0242981	3	AT2G17300	0.1556	0.0212663	2	AT3G06650	0.100898	0.0288194	2	AT4G10470	0.198577	0.393229	3	AT5G07200	0.123079	0.255332	5
AT1G06910	0.136599	0.280705	3	AT1G06910	0.136599	0.280705	3	AT2G17305	0.130637	0.205693	2	AT3G06660	0.117486	0.425414	2	AT4G10480	0.190485	0.0646626	5	AT5G07220	0.114794	0.167998	2
AT1G06923	0.0801207	0.491359	2	AT1G06923	0.0801207	0.491359	2	AT2G17310	0.105993	0.611187	1	AT3G06670	0.0843284	0.0859199	3	AT4G10490	0.249569	0.141418	2	AT5G07230	0.17136	0.218934	2
AT1G06930	0.091181	0.626338	1	AT1G06930	0.091181	0.626338	1	AT2G17320	0.117289	0.230171	5	AT3G06720	0.0977835	0.154744	8	AT4G10500	0.184845	0.170138	4	AT5G07240	0.103367	0.287988	8
AT1G06950	0.0868771	0.105769	3	AT1G06950	0.0868771	0.105769	3	AT2G17340	0.0873337	0.169255	3	AT3G06730	0.0840544	0.181716	4	AT4G10550	0.177139	0.316994	2	AT5G07250	0.178812	0.0695517	3
AT1G06960	0.269715	0.248387	2	AT1G06960	0.269715	0.248387	2	AT2G17360	0.154054	0.021938	6	AT3G06740	0.132267	0.102813	4	AT4G10570	0.145598	0.293258	1	AT5G07280	0.169622	0.187012	3
AT1G06970	0.131814	0.108085	2	AT1G06970	0.131814	0.108085	2	AT2G17370	0.146005	0.189783	3	AT3G06750	0.100595	0.261848	6	AT4G10610	0.125965	0.124413	5	AT5G07290	0.107973	0.202352	2
AT1G06980	0.0816155	0.240839	3	AT1G06980	0.0816155	0.240839	3	AT2G17380	0.10585	0.0278849	4	AT3G06770	0.171306	0.139497	3	AT4G10620	0.161158	0.164455	3	AT5G07300	0.147147	0.0558356	8
AT1G06990	0.158983	0.190111	1	AT1G06990	0.158983	0.190111	1	AT2G17410	0.113951	0.483207	5	AT3G06778	0.134911	0.183776	1	AT4G10640	0.190078	0.27182	2	AT5G07310	0.117587	0.315628	4
AT1G07000	0.157204	0.130657	3	AT1G07000	0.157204	0.130657	3	AT2G17420	0.176784	0.0618744	3	AT3G06780	0.129787	0.0921252	5	AT4G10710	0.175186	0.0378847	2	AT5G07320	0.133788	0.054727	1
AT1G07010	0.102371	0.310277	3	AT1G07010	0.102371	0.310277	3	AT2G17430	0.116544	0.162964	1	AT3G06790	0.0617683	0.947263	2	AT4G10750	0.122697	0.153482	5	AT5G07350	0.0823698	0.195129	1
AT1G07020	0.158342	0.404166	3	AT1G07020	0.158342	0.404166	3	AT2G17440	0.145923	0.302024	3	AT3G06810	0.0775358	0.142101	5	AT4G10760	0.148697	0.0753783	2	AT5G07360	0.132417	0.197434	3
AT1G07030	0.141432	0.0909469	5	AT1G07030	0.141432	0.0909469	5	AT2G17442	0.0598113	3.07116	5	AT3G06830	0.0941648	0.313424	3	AT4G10770	0.171387	0.0397141	3	AT5G07370	0.132888	0.206513	10
AT1G07040	0.196753	0.130671	8	AT1G07040	0.196753	0.130671	8	AT2G17450	0.114817	0.0888948	7	AT3G06840	0.171217	0.160775	1	AT4G10790	0.169734	0.173375	1	AT5G07380	0.108448	0.371495	4
AT1G07050	0.108164	0.26038	3	AT1G07050	0.108164	0.26038	3	AT2G17480	0.172028	0.132902	6	AT3G06850	0.13009	0.143494	9	AT4G10800	0.264279	0.0779904	2	AT5G07390	0.150619	0.174407	1
AT1G07060	0.249521	0.44195	2	AT1G07060	0.249521	0.44195	2	AT2G17500	0.0807269	0.180399	6	AT3G06860	0.0833575	0.12291	3	AT4G10810	0.215775	0.0530684	4	AT5G07420	0.108438	0.141306	3
AT1G07080	0.151306	0.200922	3	AT1G07080	0.151306	0.200922	3	AT2G17510	0.150818	0.11507	2	AT3G06868	0.0798668	0.218462	2	AT4G10840	0.205784	0.0220004	5	AT5G07430	0.163643	0.0807448	1
AT1G07090	0.13946	0.0503824	7	AT1G07090	0.13946	0.0503824	7	AT2G17520	0.132787	0.219335	6	AT3G06890	0.188792	0.019787	5	AT4G10850	0.119595	0.202697	3	AT5G07450	0.0905358	0.389111	2
AT1G07110	0.0946143	0.138912	3	AT1G07110	0.0946143	0.138912	3	AT2G17525	0.170965	0.188833	1	AT3G06910	0.135086	0.398279	1	AT4G10890	0.131052	0.468184	2	AT5G07460	0.135322	0.175107	6
AT1G07130	0.117664	0.357148	3	AT1G07130	0.117664	0.357148	3	AT2G17530	0.0937054	0.0947032	8	AT3G06930	0.0840259	0.211117	3	AT4G10895	0.0811494	1.18932	1	AT5G07470	0.211203	0.118119	4
AT1G07135	0.0598265	0.701579	13	AT1G07135	0.0598265	0.701579	13	AT2G17540	0.169568	0.299119	3	AT3G06950	0.123216	0.163255	2	AT4G10920	0.0956605	0.392938	5	AT5G07475	0.146256	0.32491	2
AT1G07150	0.221098	0.473082	2	AT1G07150	0.221098	0.473082	2	AT2G17550	0.125079	0.121401	1	AT3G06960	0.0754196	0.332503	5	AT4G10925	0.223326	0.107443	4	AT5G07490	0.0702198	0.371981	2
AT1G07160	0.156822	0.27824	2	AT1G07160	0.156822	0.27824	2	AT2G17560	0.155044	0.169367	7	AT3G06980	0.110743	0.277004	4	AT4G10930	0.0889254	0.434333	1	AT5G07500	0.150098	0.0860804	3
AT1G07180	0.169458	0.0767553	4	AT1G07180	0.169458	0.0767553	4	AT2G17570	0.140326	0.277808	6	AT3G07010	0.115055	0.0968798	3	AT4G10955	0.257007	0.107612	2	AT5G07510	0.128542	0.780863	5
AT1G07200	0.149834	0.214371	4	AT1G07200	0.149834	0.214371	4	AT2G17620	0.220959	0.184758	1	AT3G07020	0.0967023	0.100585	4	AT4G10960	0.198432	0.0619597	10	AT5G07520	0.0904989	0.297255	2
AT1G07210	0.12883	0.209924	3	AT1G07210	0.12883	0.209924	3	AT2G17630	0.191892	0.0580727	3	AT3G07050	0.157528	0.116557	1	AT4G10970	0.123059	0.444325	3	AT5G07530	0.187024	0.647482	2
AT1G07220	0.102549	0.195709	1	AT1G07220	0.102549	0.195709	1	AT2G17640	0.139505	0.0904027	5	AT3G07070	0.149851	0.0343132	1	AT4G11010	0.152189	0.0369847	8	AT5G07540	0.0756851	0.775056	3
AT1G07230	0.15868	0.129652	5	AT1G07230	0.15868	0.129652	5	AT2G17650	0.204022	0.102345	4	AT3G07080	0.144213	0.0711725	4	AT4G11030	0.172744	0.0954585	2	AT5G07550	0.0688071	0.864498	3
AT1G07240	0.201449	0.179976	10	AT1G07240	0.201449	0.179976	10	AT2G17660	0.168064	0.0392017	2	AT3G07090	0.19873	0.114487	1	AT4G11040	0.224886	0.233292	1	AT5G07560	0.250674	0.425113	5
AT1G07250	0.168442	0.133017	4	AT1G07250	0.168442	0.133017	4	AT2G17670	0.217694	0.076666	7	AT3G07100	0.0886616	0.137819	3	AT4G11050	0.176511	0.093858	1	AT5G07572	0.125202	0.644908	1
AT1G07260	0.164423	0.186556	6	AT1G07260	0.164423	0.186556	6	AT2G17680	0.152724	0.263602	1	AT3G07110	0.0907011	0.233159	8	AT4G11060	0.242149	0.0532799	3	AT5G07580	0.166696	0.112733	2
AT1G07270	0.139862	0.305426	2	AT1G07270	0.139862	0.305426	2	AT2G17695	0.147743	0.138061	3	AT3G07120	0.110739	0.16081	2	AT4G11070	0.160145	0.561901	3	AT5G07590	0.126158	0.0153541	8
AT1G07280	0.176101	0.190361	4	AT1G07280	0.176101	0.190361	4	AT2G17700	0.153164	0.0396596	4	AT3G07130	0.154908	0.0784633	4	AT4G11080	0.195281	0.34805	3	AT5G07670	0.111675	0.122474	3
AT1G07300	0.133037	0.113396	2	AT1G07300	0.133037	0.113396	2	AT2G17705	0.165017	0.0418508	2	AT3G07140	0.19963	0.103421	3	AT4G11100	0.228062	0.382598	3	AT5G07680	0.110688	0.155686	3
AT1G07310	0.120447	0.137036	11	AT1G07310	0.120447	0.137036	11	AT2G17710	0.181712	0.113465	4	AT3G07160	0.123619	0.0747726	6	AT4G11110	0.145135	0.154719	1	AT5G07690	0.128629	0.301911	5
AT1G07320	0.210527	0.0929211	10	AT1G07320	0.210527	0.0929211	10	AT2G17720	0.176251	0.0335838	4	AT3G07170	0.0885423	0.205561	2	AT4G11120	0.152323	0.0934158	3	AT5G07700	0.123795	0.538	5
AT1G07340	0.0898875	0.358406	1	AT1G07340	0.0898875	0.358406	1	AT2G17730	0.19319	0.197948	3	AT3G07180	0.092838	0.236694	4	AT4G11150	0.0805313	0.0249757	5	AT5G07710	0.106019	0.32248	1
AT1G07350	0.1994	0.426092	5	AT1G07350	0.1994	0.426092	5	AT2G17750	0.0945565	0.32397	1	AT3G07190	0.0878686	0.144025	2	AT4G11160	0.118517	0.13598	10	AT5G07720	0.212427	0.0535018	3
AT1G07360	0.145756	0.139224	5	AT1G07360	0.145756	0.139224	5	AT2G17760	0.113304	0.069214	5	AT3G07195	0.133698	0.451612	1	AT4G11175	0.156353	0.223382	4	AT5G07730	0.162502	0.267264	2
AT1G07390	0.140372	0.466028	1	AT1G07390	0.140372	0.466028	1	AT2G17770	0.201565	0.506114	2	AT3G07200	0.119519	0.516709	3	AT4G11180	0.120017	0.577223	1	AT5G07790	0.1185	0.581672	1
AT1G07420	0.115232	0.0564051	9	AT1G07420	0.115232	0.0564051	9	AT2G17780	0.103498	0.316419	6	AT3G07210	0.120508	0.14321	5	AT4G11190	0.127015	0.52009	2	AT5G07800	0.0908054	0.181517	1
AT1G07430	0.186102	0.142667	3	AT1G07430	0.186102	0.142667	3	AT2G17787	0.135977	0.502656	3	AT3G07220	0.191022	0.0628419	3	AT4G11220	0.187822	0.19603	8	AT5G07820	0.144599	0.355089	1
AT1G07440	0.150524	0.217697	3	AT1G07440	0.150524	0.217697	3	AT2G17790	0.0677669	0.180093	3	AT3G07270	0.0849259	0.271396	5	AT4G11230	0.193373	0.284213	1	AT5G07830	0.139105	0.108759	3
AT1G07450	0.15445	0.244263	1	AT1G07450	0.15445	0.244263	1	AT2G17820	0.110043	0.23216	1	AT3G07300	0.14628	0.0526395	7	AT4G11240	0.209246	0.0390679	9	AT5G07870	0.162652	0.294199	1
AT1G07470	0.178023	0.139046	8	AT1G07470	0.178023	0.139046	8	AT2G17840	0.202536	0.0668827	6	AT3G07310	0.103618	0.137624	5	AT4G11270	0.140243	0.243919	1	AT5G07880	0.106393	0.825207	1
AT1G07473	0.127412	0.546319	1	AT1G07473	0.127412	0.546319	1	AT2G17860	0.162021	0.267944	1	AT3G07320	0.139701	0.147062	4	AT4G11280	0.180306	0.0503046	5	AT5G07890	0.127917	0.185684	2
AT1G07476	0.179025	0.576022	2	AT1G07476	0.179025	0.576022	2	AT2G17870	0.146284	0.358359	3	AT3G07330	0.103642	0.082801	3	AT4G11290	0.249146	0.0771613	4	AT5G07900	0.2209	0.126063	5
AT1G07480	0.132643	0.157625	5	AT1G07480	0.132643	0.157625	5	AT2G17880	0.1309	0.445693	5	AT3G07340	0.10241	0.460122	9	AT4G11300	0.133748	0.194654	3	AT5G07910	0.0485387	0.209666	3
AT1G07510	0.170589	0.124509	3	AT1G07510	0.170589	0.124509	3	AT2G17900	0.0949538	0.262175	1	AT3G07350	0.158452	0.1983	4	AT4G11310	0.15232	0.155826	2	AT5G07920	0.119757	0.0683801	2
AT1G07530	0.12615	0.163577	4	AT1G07530	0.12615	0.163577	4	AT2G17940	0.12276	0.461922	2	AT3G07360	0.129787	0.0935175	4	AT4G11320	0.151584	0.192685	5	AT5G07930	0.168441	0.615239	1
AT1G07540	0.138585	0.141345	1	AT1G07540	0.138585	0.141345	1	AT2G17950	0.0596753	0.280444	5	AT3G07370	0.104953	0.211785	3	AT4G11330	0.223943	0.0764238	3	AT5G07950	0.109007	0.338074	3
AT1G07550	0.168125	0.670952	2	AT1G07550	0.168125	0.670952	2	AT2G17970	0.132708	0.314822	3	AT3G07410	0.242982	0.00825506	4	AT4G11350	0.186146	0.0818197	2	AT5G07960	0.0998213	0.129983	5
AT1G07570	0.185653	0.165345	4	AT1G07570	0.185653	0.165345	4	AT2G17972	0.224652	0.112147	4	AT3G07420	0.123596	0.2217	4	AT4G11370	0.21286	0.418061	3	AT5G07970	0.0830898	0.524743	2
AT1G07590	0.157216	0.119586	19	AT1G07590	0.157216	0.119586	19	AT2G17975	0.205592	0.176828	2	AT3G07425	0.113297	0.334511	1	AT4G11380	0.147801	0.0666824	5	AT5G07990	0.145255	0.142368	5
AT1G07620	0.175699	0.431771	1	AT1G07620	0.175699	0.431771	1	AT2G17980	0.256789	0.121568	4	AT3G07430	0.135169	0.254837	3	AT4G11410	0.135333	0.184235	3	AT5G08000	0.104102	0.35248	4
AT1G07630	0.15078	0.0608369	3	AT1G07630	0.15078	0.0608369	3	AT2G17990	0.0966288	0.220856	3	AT3G07440	0.168859	0.0956363	1	AT4G11420	0.170351	0.153852	5	AT5G08030	0.0769994	0.153403	2
AT1G07640	0.142044	0.186932	6	AT1G07640	0.142044	0.186932	6	AT2G18000	0.205352	0.231549	1	AT3G07460	0.129593	0.449293	3	AT4G11450	0.156349	0.14799	1	AT5G08050	0.103916	0.0590728	3
AT1G07645	0.149922	0.0689518	3	AT1G07645	0.149922	0.0689518	3	AT2G18020	0.110928	0.0162375	10	AT3G07470	0.130399	0.249093	5	AT4G11510	0.081526	1.84321	2	AT5G08060	0.134284	0.150791	5
AT1G07650	0.126438	0.214226	4	AT1G07650	0.126438	0.214226	4	AT2G18030	0.102981	0.232548	4	AT3G07500	0.185739	0.232444	1	AT4G11521	0.108548	0.440317	2	AT5G08070	0.141263	0.180993	1
AT1G07670	0.142465	0.0514845	3	AT1G07670	0.142465	0.0514845	3	AT2G18040	0.188217	0.0201219	4	AT3G07510	0.0782533	0.0575061	6	AT4G11560	0.0830082	0.414947	2	AT5G08080	0.0878503	0.0511874	5
AT1G07680	0.127888	0.700171	2	AT1G07680	0.127888	0.700171	2	AT2G18080	0.160646	0.208557	1	AT3G07520	0.0763771	0.357791	3	AT4G11570	0.216883	0.0425589	5	AT5G08100	0.108404	0.196893	4
AT1G07700	0.119302	0.538378	6	AT1G07700	0.119302	0.538378	6	AT2G18090	0.175417	0.166491	1	AT3G07525	0.146809	0.280549	4	AT4G11600	0.205532	0.0565369	6	AT5G08120	0.124256	0.174475	5
AT1G07705	0.0665638	0.282625	1	AT1G07705	0.0665638	0.282625	1	AT2G18100	0.132902	0.224027	2	AT3G07540	0.117188	0.264152	3	AT4G11610	0.18583	0.0359043	3	AT5G08130	0.105701	0.200508	3
AT1G07720	0.119278	0.147027	3	AT1G07720	0.119278	0.147027	3	AT2G18110	0.154872	0.134819	6	AT3G07550	0.151385	0.132574	3	AT4G11640	0.234097	0.111027	1	AT5G08139	0.184038	0.284046	7
AT1G07725	0.128674	0.238651	1	AT1G07725	0.128674	0.238651	1	AT2G18120	0.141525	0.409529	1	AT3G07560	0.0755576	0.152694	5	AT4G11655	0.128093	0.335139	2	AT5G08150	0.140944	0.256686	2
AT1G07740	0.127727	0.226196	4	AT1G07740	0.127727	0.226196	4	AT2G18150	0.131192	0.0989601	4	AT3G07565	0.149145	0.0812622	5	AT4G11660	0.130905	0.190681	4	AT5G08160	0.132498	0.00964497	7
AT1G07750	0.146404	0.182464	12	AT1G07750	0.146404	0.182464	12	AT2G18160	0.0280092	0.392031	5	AT3G07570	0.124317	0.220373	3	AT4G11680	0.0870946	0.1925	5	AT5G08170	0.139843	0.133207	8
AT1G07790	0.215153	0.0433674	4	AT1G07790	0.215153	0.0433674	4	AT2G18170	0.251573	0.0233526	3	AT3G07580	0.199055	0.59372	2	AT4G11690	0.158155	0.276914	1	AT5G08180	0.22255	0.0384511	2
AT1G07830	0.155638	0.0788838	4	AT1G07830	0.155638	0.0788838	4	AT2G18196	0.22367	0.131793	3	AT3G07590	0.179614	0.29026	3	AT4G11720	0.173701	0.127559	2	AT5G08200	0.132505	0.123273	2
AT1G07840	0.133888	0.374058	7	AT1G07840	0.133888	0.374058	7	AT2G18210	0.187443	0.164683	3	AT3G07600	0.174965	0.329055	1	AT4G11740	0.14588	0.226716	3	AT5G08230	0.0986563	0.516105	2
AT1G07860	0.241831	0.147366	1	AT1G07860	0.241831	0.147366	1	AT2G18230	0.099562	0.136819	9	AT3G07610	0.115965	0.529627	5	AT4G11760	0.140964	0.211657	2	AT5G08240	0.197393	0.273867	3
AT1G07870	0.250684	0.05727	3	AT1G07870	0.250684	0.05727	3	AT2G18240	0.12766	0.135144	4	AT3G07630	0.0892185	0.239674	6	AT4G11780	0.132579	0.353742	1	AT5G08250	0.134132	0.158851	3
AT1G07880	0.186715	0.0843613	2	AT1G07880	0.186715	0.0843613	2	AT2G18245	0.176929	0.196883	4	AT3G07640	0.143735	0.397082	4	AT4G11790	0.148379	0.505071	5	AT5G08260	0.111569	0.209853	6
AT1G07890	0.122829	0.0602967	17	AT1G07890	0.122829	0.0602967	17	AT2G18250	0.271662	0.0918487	2	AT3G07650	0.140902	0.130099	4	AT4G11820	0.15119	0.0617454	6	AT5G08270	0.0898473	0.5981	3
AT1G07900	0.263942	0.170979	1	AT1G07900	0.263942	0.170979	1	AT2G18260	0.0983747	0.113922	1	AT3G07660	0.0724738	0.485807	1	AT4G11850	0.125382	0.10646	2	AT5G08280	0.132776	0.0688505	9
AT1G07910	0.139694	0.246134	2	AT1G07910	0.139694	0.246134	2	AT2G18280	0.172529	0.108577	5	AT3G07670	0.111723	0.112419	3	AT4G11860	0.121341	0.189589	2	AT5G08290	0.131472	0.0469964	8
AT1G07950	0.169401	0.093604	4	AT1G07950	0.169401	0.093604	4	AT2G18290	0.107684	0.0451017	3	AT3G07700	0.1064	0.102813	6	AT4G11880	0.118098	0.238112	2	AT5G08300	0.0881187	0.0149059	6
AT1G07960	0.107613	0.148881	5	AT1G07960	0.107613	0.148881	5	AT2G18300	0.139273	0.215201	3	AT3G07720	0.194396	0.115011	6	AT4G11890	0.216222	0.277105	2	AT5G08320	0.172771	0.171842	2
AT1G07970	0.0955954	0.277568	2	AT1G07970	0.0955954	0.277568	2	AT2G18328	0.156569	0.20789	2	AT3G07740	0.0989233	0.271034	4	AT4G11910	0.197954	0.400969	2	AT5G08330	0.0490235	0.255109	2
AT1G07980	0.117697	0.44455	4	AT1G07980	0.117697	0.44455	4	AT2G18330	0.163125	0.0615392	3	AT3G07750	0.0729665	0.198706	3	AT4G11920	0.139938	0.113768	3	AT5G08335	0.0943947	0.210444	3
AT1G07985	0.147913	0.0584729	3	AT1G07985	0.147913	0.0584729	3	AT2G18340	0.222894	0.285752	1	AT3G07780	0.149963	0.0725346	4	AT4G11960	0.14958	0.0696131	4	AT5G08340	0.0920858	0.355931	4
AT1G07990	0.0765604	0.208687	3	AT1G07990	0.0765604	0.208687	3	AT2G18350	0.172881	0.148924	1	AT3G07800	0.153955	0.094573	4	AT4G11980	0.130677	0.137726	3	AT5G08350	0.19644	0.130497	3
AT1G08010	0.193597	0.282324	6	AT1G08010	0.193597	0.282324	6	AT2G18360	0.138783	0.129415	3	AT3G07810	0.12474	0.0560662	5	AT4G11990	0.139939	0.366948	2	AT5G08360	0.201174	0.401697	2
AT1G08030	0.114576	0.233968	1	AT1G08030	0.114576	0.233968	1	AT2G18370	0.102626	0.116039	4	AT3G07820	0.183702	0.0939261	8	AT4G12000	0.217082	0.184978	5	AT5G08370	0.137062	0.145065	6
AT1G08040	0.0772066	0.162301	2	AT1G08040	0.0772066	0.162301	2	AT2G18380	0.108507	0.390381	2	AT3G07830	0.0885143	0.154968	3	AT4G12030	0.14949	0.186047	3	AT5G08380	0.150514	0.224017	4
AT1G08060	0.0844399	0.684537	2	AT1G08060	0.0844399	0.684537	2	AT2G18390	0.123301	0.0566675	5	AT3G07860	0.146715	0.0541543	3	AT4G12040	0.221093	0.0478547	5	AT5G08390	0.0865353	0.181814	1
AT1G08080	0.100194	0.298891	1	AT1G08080	0.100194	0.298891	1	AT2G18400	0.135685	0.0358993	4	AT3G07870	0.0812756	0.14855	3	AT4G12050	0.139062	0.0838868	3	AT5G08391	0.132666	0.0541317	1
AT1G08090	0.152244	0.0865394	3	AT1G08090	0.152244	0.0865394	3	AT2G18410	0.121259	0.261365	5	AT3G07880	0.116092	0.118651	8	AT4G12060	0.109301	0.217555	3	AT5G08400	0.0899885	0.136879	3
AT1G08100	0.196855	0.148424	1	AT1G08100	0.196855	0.148424	1	AT2G18450	0.162372	0.0851521	2	AT3G07890	0.149114	0.0455679	2	AT4G12070	0.148871	0.0321513	9	AT5G08410	0.117866	0.179171	3
AT1G08110	0.101845	0.193848	4	AT1G08110	0.101845	0.193848	4	AT2G18460	0.146972	0.0721907	1	AT3G07900	0.090804	0.231618	1	AT4G12080	0.138946	0.22905	5	AT5G08420	0.16442	0.212763	3
AT1G08125	0.130425	0.307221	3	AT1G08125	0.130425	0.307221	3	AT2G18465	0.19358	0.19653	2	AT3G07910	0.0916987	0.828696	6	AT4G12100	0.18285	0.747338	1	AT5G08430	0.117361	0.419644	1
AT1G08130	0.124542	0.117491	6	AT1G08130	0.124542	0.117491	6	AT2G18500	0.136264	0.25972	2	AT3G07930	0.157432	0.420349	3	AT4G12110	0.127965	0.0625675	7	AT5G08440	0.0776815	0.372257	1
AT1G08140	0.0834747	0.600544	6	AT1G08140	0.0834747	0.600544	6	AT2G18510	0.088587	0.214691	6	AT3G07940	0.0788025	0.0868559	3	AT4G12120	0.145887	0.0889243	2	AT5G08450	0.123707	0.111007	1
AT1G08160	0.0944427	0.111878	2	AT1G08160	0.0944427	0.111878	2	AT2G18520	0.137318	0.2275	1	AT3G07950	0.070924	0.181453	3	AT4G12130	0.154507	0.119237	6	AT5G08470	0.0864105	0.24205	2
AT1G08170	0.172232	0.104884	1	AT1G08170	0.172232	0.104884	1	AT2G18550	0.115444	0.296668	3	AT3G07960	0.140276	0.0500712	2	AT4G12230	0.124733	0.132643	2	AT5G08480	0.0335586	0.247385	5
AT1G08180	0.0933254	0.312508	3	AT1G08180	0.0933254	0.312508	3	AT2G18560	0.185711	0.240931	2	AT3G07990	0.0813193	0.292203	3	AT4G12240	0.210321	0.141901	2	AT5G08500	0.0948327	0.141598	1
AT1G08190	0.0894913	0.076025	1	AT1G08190	0.0894913	0.076025	1	AT2G18570	0.154922	0.381212	5	AT3G08000	0.0935337	0.138694	3	AT4G12250	0.263277	0.00368954	3	AT5G08510	0.119857	0.312401	2
AT1G08200	0.135046	0.0168564	3	AT1G08200	0.135046	0.0168564	3	AT2G18600	0.0987287	0.390258	4	AT3G08010	0.153633	0.0300315	4	AT4G12290	0.181997	0.117	4	AT5G08530	0.0859508	0.0508268	4
AT1G08210	0.134721	0.0888237	10	AT1G08210	0.134721	0.0888237	10	AT2G18630	0.157148	0.0797162	2	AT3G08020	0.0865211	0.157375	2	AT4G12300	0.189074	0.125782	4	AT5G08535	0.049348	0.652696	4
AT1G08220	0.128891	0.270859	3	AT1G08220	0.128891	0.270859	3	AT2G18640	0.217729	0.12455	2	AT3G08030	0.0972901	0.132853	7	AT4G12320	0.145106	0.35162	2	AT5G08540	0.136098	0.144079	6
AT1G08230	0.158362	0.200375	2	AT1G08230	0.158362	0.200375	2	AT2G18660	0.094613	0.358369	2	AT3G08040	0.0877172	0.279938	5	AT4G12330	0.139271	0.356932	3	AT5G08550	0.100712	0.198878	1
AT1G08280	0.148509	0.159194	1	AT1G08280	0.148509	0.159194	1	AT2G18670	0.122791	0.218118	3	AT3G08490	0.168184	0.560843	2	AT4G12340	0.214191	0.259954	3	AT5G08560	0.097046	0.214893	4
AT1G08290	0.130044	0.231803	3	AT1G08290	0.130044	0.231803	3	AT2G18680	0.065121	0.508539	3	AT3G08500	0.113818	0.251346	8	AT4G12350	0.13414	0.442788	5	AT5G08565	0.105601	0.197578	4
AT1G08310	0.134802	0.296026	2	AT1G08310	0.134802	0.296026	2	AT2G18690	0.0770822	0.593148	4	AT3G08505	0.262738	0.0639589	3	AT4G12360	0.122351	0.757165	2	AT5G08570	0.107625	0.04024	3
AT1G08320	0.193292	0.292868	5	AT1G08320	0.193292	0.292868	5	AT2G18710	0.130779	0.0887934	5	AT3G08510	0.112505	0.11151	6	AT4G12390	0.117645	0.204658	3	AT5G08580	0.115929	0.0787686	2
AT1G08340	0.125055	0.141267	3	AT1G08340	0.125055	0.141267	3	AT2G18720	0.162403	0.146471	1	AT3G08530	0.0615192	0.0368138	7	AT4G12420	0.207942	0.0448213	4	AT5G08590	0.13443	0.0575882	3
AT1G08350	0.131394	0.258333	3	AT1G08350	0.131394	0.258333	3	AT2G18730	0.149539	0.0472228	5	AT3G08550	0.0924882	0.11504	4	AT4G12430	0.202663	0.102395	2	AT5G08600	0.139209	0.517281	1
AT1G08360	0.177061	0.0332467	3	AT1G08360	0.177061	0.0332467	3	AT2G18750	0.119477	0.0838482	3	AT3G08580	0.134355	0.0175201	11	AT4G12450	0.184367	0.258143	2	AT5G08610	0.108382	0.200639	2
AT1G08370	0.0709221	0.32689	4	AT1G08370	0.0709221	0.32689	4	AT2G18770	0.0960948	0.307678	5	AT3G08590	0.133358	0.0737856	5	AT4G12460	0.123675	0.226862	2	AT5G08620	0.140835	0.123856	4
AT1G08380	0.110984	0.0601261	15	AT1G08380	0.110984	0.0601261	15	AT2G18780	0.252089	0.253667	2	AT3G08600	0.116567	0.31569	4	AT4G12490	0.230396	0.240733	2	AT5G08630	0.0639967	0.398755	1
AT1G08390	0.121185	0.381083	4	AT1G08390	0.121185	0.381083	4	AT2G18790	0.119563	0.0829422	2	AT3G08610	0.0936426	0.0721095	12	AT4G12530	0.106409	0.522833	4	AT5G08640	0.109517	0.0788031	5
AT1G08400	0.120022	0.240322	2	AT1G08400	0.120022	0.240322	2	AT2G18840	0.100636	0.0339452	4	AT3G08620	0.14667	0.0979288	1	AT4G12560	0.237748	0.118751	1	AT5G08650	0.0961703	0.0326732	3
AT1G08410	0.141108	0.103308	3	AT1G08410	0.141108	0.103308	3	AT2G18850	0.118111	0.257014	1	AT3G08630	0.14343	0.247557	4	AT4G12570	0.17496	0.211622	1	AT5G08670	0.110482	0.00759321	8
AT1G08420	0.108058	0.0238929	2	AT1G08420	0.108058	0.0238929	2	AT2G18860	0.204974	0.233686	5	AT3G08640	0.18736	0.101714	5	AT4G12580	0.0761406	1.44821	2	AT5G08680	0.154108	0.0206385	3
AT1G08430	0.0970353	0.285666	1	AT1G08430	0.0970353	0.285666	1	AT2G18876	0.18504	0.063232	3	AT3G08650	0.109506	0.0896499	3	AT4G12590	0.14176	0.0386357	4	AT5G08710	0.0652707	0.224669	2
AT1G08450	0.162082	0.0618361	7	AT1G08450	0.162082	0.0618361	7	AT2G18880	0.13742	0.767044	3	AT3G08680	0.150974	0.0694013	4	AT4G12610	0.19454	0.159135	2	AT5G08720	0.103094	0.124618	2
AT1G08460	0.152299	0.161668	11	AT1G08460	0.152299	0.161668	11	AT2G18890	0.126988	0.0785998	4	AT3G08710	0.0891448	0.189327	3	AT4G12620	0.212518	0.107673	1	AT5G08740	0.151303	0.114205	2
AT1G08465	0.1518	0.0934205	4	AT1G08465	0.1518	0.0934205	4	AT2G18900	0.138643	0.106872	2	AT3G08720	0.144263	0.146237	5	AT4G12640	0.143125	0.218381	3	AT5G08750	0.125611	0.122193	3
AT1G08470	0.145838	0.0773987	3	AT1G08470	0.145838	0.0773987	3	AT2G18910	0.0602752	0.115203	4	AT3G08740	0.190594	0.0392827	3	AT4G12650	0.130613	0.019449	3	AT5G08780	0.0670361	0.837916	4
AT1G08480	0.132516	0.090922	5	AT1G08480	0.132516	0.090922	5	AT2G18915	0.158224	0.0472356	4	AT3G08760	0.149262	0.0505524	7	AT4G12670	0.172354	0.658114	3	AT5G08790	0.0771409	0.0844882	7
AT1G08490	0.124646	0.0929141	9	AT1G08490	0.124646	0.0929141	9	AT2G18940	0.165506	0.124983	2	AT3G08770	0.190929	0.392093	7	AT4G12680	0.126654	0.173905	1	AT5G09220	0.116435	0.0598899	6
AT1G08500	0.0893089	0.385435	5	AT1G08500	0.0893089	0.385435	5	AT2G18950	0.0864054	0.122305	9	AT3G08780	0.12575	0.265833	7	AT4G12690	0.266111	0.0765431	3	AT5G09225	0.111116	0.0622347	4
AT1G08510	0.150062	0.0349825	6	AT1G08510	0.150062	0.0349825	6	AT2G18960	0.0622185	0.128599	6	AT3G08800	0.0907309	0.409939	1	AT4G12700	0.12116	0.276717	3	AT5G09230	0.153778	0.0646429	8
AT1G08520	0.109377	0.0476484	5	AT1G08520	0.109377	0.0476484	5	AT2G18980	0.153833	0.149367	3	AT3G08840	0.0872398	0.391898	3	AT4G12710	0.104589	0.213288	4	AT5G09240	0.0372991	1.2314	3
AT1G08530	0.183521	0.163407	2	AT1G08530	0.183521	0.163407	2	AT2G18990	0.172142	0.0358243	2	AT3G08850	0.0840538	0.0652828	3	AT4G12720	0.0777022	0.182732	4	AT5G09250	0.0832527	0.265228	5
AT1G08540	0.10913	0.0865404	7	AT1G08540	0.10913	0.0865404	7	AT2G19000	0.077576	0.535331	4	AT3G08860	0.142559	0.191664	2	AT4G12730	0.123835	0.142724	15	AT5G09260	0.0556325	0.300242	3
AT1G08550	0.144059	0.0788711	4	AT1G08550	0.144059	0.0788711	4	AT2G19010	0.169322	0.140282	1	AT3G08890	0.130591	0.0618007	3	AT4G12780	0.184779	0.305212	2	AT5G09270	0.117443	0.24518	3
AT1G08560	0.165408	0.0751131	3	AT1G08560	0.165408	0.0751131	3	AT2G19060	0.132408	0.362115	1	AT3G08900	0.103361	0.120163	2	AT4G12790	0.128816	0.106429	6	AT5G09290	0.0951644	0.30307	2
AT1G08570	0.16159	0.235002	6	AT1G08570	0.16159	0.235002	6	AT2G19070	0.168769	0.117077	3	AT3G08910	0.188896	0.0954379	3	AT4G12800	0.152988	0.100592	13	AT5G09300	0.131415	0.195069	6
AT1G08580	0.195669	0.172837	6	AT1G08580	0.195669	0.172837	6	AT2G19110	0.154808	0.27491	4	AT3G08920	0.0969241	0.366245	4	AT4G12825	0.160245	0.658686	1	AT5G09310	0.189334	0.0998216	3
AT1G08590	0.12017	0.188111	2	AT1G08590	0.12017	0.188111	2	AT2G19130	0.204139	0.187281	1	AT3G08930	0.105937	0.0249135	4	AT4G12830	0.15826	0.0996324	4	AT5G09320	0.19168	0.261005	3
AT1G08600	0.093393	0.357572	1	AT1G08600	0.093393	0.357572	1	AT2G19160	0.110674	0.204358	2	AT3G08940	0.127283	0.140214	12	AT4G12840	0.232649	0.230124	2	AT5G09330	0.099038	0.24308	3
AT1G08620	0.0877	0.379637	2	AT1G08620	0.0877	0.379637	2	AT2G19170	0.122085	0.0535652	3	AT3G08947	0.127206	0.11233	2	AT4G12850	0.203053	0.289231	3	AT5G09350	0.0866959	0.236281	1
AT1G08630	0.0832983	0.144443	6	AT1G08630	0.0832983	0.144443	6	AT2G19180	0.179902	0.145761	4	AT3G08950	0.105339	0.21976	7	AT4G12860	0.047591	0.183067	1	AT5G09360	0.139586	0.221565	1
AT1G08640	0.0974875	0.232707	6	AT1G08640	0.0974875	0.232707	6	AT2G19260	0.11376	0.500342	2	AT3G08960	0.102288	0.16436	4	AT4G12870	0.129442	0.449834	4	AT5G09370	0.145588	1.02637	8
AT1G08650	0.13218	0.0988281	5	AT1G08650	0.13218	0.0988281	5	AT2G19270	0.126495	0.162443	7	AT3G08970	0.135321	0.209262	3	AT4G12880	0.102632	0.382416	8	AT5G09390	0.109428	0.334101	6
AT1G08660	0.0743852	0.109089	4	AT1G08660	0.0743852	0.109089	4	AT2G19280	0.154938	0.308018	3	AT3G08980	0.105085	0.110384	3	AT4G12890	0.170343	0.249634	3	AT5G09400	0.0714338	0.0822878	2
AT1G08670	0.100172	0.38191	2	AT1G08670	0.100172	0.38191	2	AT2G19310	0.11854	0.466459	5	AT3G08990	0.075048	0.367136	1	AT4G12910	0.227093	0.173973	6	AT5G09410	0.166349	0.325704	1
AT1G08680	0.0728414	0.630444	7	AT1G08680	0.0728414	0.630444	7	AT2G19320	0.250858	0.289315	3	AT3G09010	0.144552	0.150125	2	AT4G12960	0.248214	0.841465	6	AT5G09430	0.146546	0.0583968	1
AT1G08700	0.208839	0.112561	7	AT1G08700	0.208839	0.112561	7	AT2G19330	0.140127	0.0345463	1	AT3G09032	0.0546595	0.439916	3	AT4G12970	0.14585	0.149782	1	AT5G09440	0.174817	0.165812	4
AT1G08710	0.253879	0.292402	2	AT1G08710	0.253879	0.292402	2	AT2G19350	0.082146	0.111917	5	AT3G09035	0.117243	0.420909	1	AT4G12980	0.156114	0.13669	6	AT5G09450	0.127662	0.251074	6
AT1G08720	0.12256	0.268528	1	AT1G08720	0.12256	0.268528	1	AT2G19385	0.132966	0.350593	3	AT3G09050	0.0842682	0.295557	2	AT4G13000	0.172022	0.190137	2	AT5G09460	0.0942365	0.412895	2
AT1G08750	0.150934	0.164208	3	AT1G08750	0.150934	0.164208	3	AT2G19390	0.0821374	0.306081	1	AT3G09070	0.19731	0.131737	1	AT4G13010	0.140065	0.115959	9	AT5G09461	0.0615518	0.127612	2
AT1G08760	0.13797	0.271847	2	AT1G08760	0.13797	0.271847	2	AT2G19430	0.16076	0.116878	4	AT3G09085	0.163531	0.131817	6	AT4G13020	0.214711	0.131357	5	AT5G09470	0.168326	0.106055	2
AT1G08770	0.186002	0.0967189	6	AT1G08770	0.186002	0.0967189	6	AT2G19450	0.112015	0.171875	5	AT3G09090	0.117239	0.287653	4	AT4G13030	0.186116	0.371703	2	AT5G09480	0.134621	0.415113	4
AT1G08780	0.26146	0.0779406	2	AT1G08780	0.26146	0.0779406	2	AT2G19460	0.0845366	0.0873877	2	AT3G09100	0.150758	0.073007	3	AT4G13050	0.122742	0.173497	3	AT5G09490	0.0606172	0.553489	1
AT1G08790	0.112847	0.104738	2	AT1G08790	0.112847	0.104738	2	AT2G19470	0.209155	0.0712502	5	AT3G09110	0.181974	0.267309	2	AT4G13070	0.172266	0.161259	6	AT5G09510	0.0815485	0.0362819	3
AT1G08800	0.171257	0.333976	1	AT1G08800	0.171257	0.333976	1	AT2G19480	0.17434	0.102255	3	AT3G09140	0.162927	0.815401	1	AT4G13075	0.13076	0.37593	1	AT5G09530	0.203689	0.16551	1
AT1G08810	0.148201	0.158587	8	AT1G08810	0.148201	0.158587	8	AT2G19500	0.207053	0.15748	3	AT3G09150	0.0762623	0.247954	5	AT4G13090	0.11279	0.449863	1	AT5G09540	0.127207	0.412103	2
AT1G08820	0.067075	0.360039	4	AT1G08820	0.067075	0.360039	4	AT2G19520	0.0573734	0.132094	5	AT3G09180	0.0494109	0.215794	6	AT4G13110	0.150119	0.450292	2	AT5G09570	0.129777	0.743589	2
AT1G08830	0.13939	0.086534	7	AT1G08830	0.13939	0.086534	7	AT2G19530	0.113973	0.150484	1	AT3G09200	0.118177	0.0725803	5	AT4G13150	0.228671	0.0733906	1	AT5G09580	0.134973	0.203737	2
AT1G08845	0.0856824	0.112669	2	AT1G08845	0.0856824	0.112669	2	AT2G19540	0.135593	0.0474017	3	AT3G09210	0.105788	0.15676	4	AT4G13160	0.219679	0.252317	3	AT5G09590	0.146787	0.0573153	3
AT1G08860	0.105077	0.175883	2	AT1G08860	0.105077	0.175883	2	AT2G19560	0.0994245	0.186486	2	AT3G09220	0.132428	0.1985	2	AT4G13170	0.134693	0.105079	4	AT5G09600	0.116821	0.222424	9
AT1G08880	0.175146	0.0370524	5	AT1G08880	0.175146	0.0370524	5	AT2G19570	0.0921288	0.243065	13	AT3G09230	0.0561699	1.0933	3	AT4G13180	0.138336	0.120053	5	AT5G09630	0.158699	0.237729	5
AT1G08890	0.131092	0.102941	1	AT1G08890	0.131092	0.102941	1	AT2G19580	0.150449	0.0224601	5	AT3G09250	0.228765	0.24881	3	AT4G13190	0.16714	0.193183	2	AT5G09640	0.14847	0.346516	2
AT1G08900	0.149801	0.181771	2	AT1G08900	0.149801	0.181771	2	AT2G19590	0.232358	0.0732456	3	AT3G09260	0.150633	0.0651815	13	AT4G13195	0.121218	0.838983	3	AT5G09650	0.143221	0.114068	6
AT1G08920	0.113102	0.299322	4	AT1G08920	0.113102	0.299322	4	AT2G19620	0.0616686	0.124265	2	AT3G09270	0.0948012	0.212493	2	AT4G13220	0.0949599	0.23121	5	AT5G09660	0.170554	0.522539	6
AT1G08930	0.100375	0.0444599	4	AT1G08930	0.100375	0.0444599	4	AT2G19640	0.150111	0.302716	8	AT3G09290	0.088877	0.311721	1	AT4G13240	0.145702	0.0838333	2	AT5G09670	0.195515	0.145893	4
AT1G08960	0.127483	0.0895555	3	AT1G08960	0.127483	0.0895555	3	AT2G19670	0.170738	0.132269	1	AT3G09300	0.0968324	0.0792942	3	AT4G13250	0.132506	0.0483217	2	AT5G09680	0.212409	0.144439	4
AT1G08970	0.170028	0.0454779	9	AT1G08970	0.170028	0.0454779	9	AT2G19680	0.169946	0.0594068	4	AT3G09320	0.0902785	0.0897725	5	AT4G13260	0.149233	0.139729	2	AT5G09690	0.130016	0.173989	6
AT1G08980	0.110582	0.118872	7	AT1G08980	0.110582	0.118872	7	AT2G19690	0.217937	0.288064	2	AT3G09330	0.196121	0.526328	2	AT4G13266	0.211665	0.301743	3	AT5G09730	0.198621	0.334859	2
AT1G08990	0.11774	0.27733	1	AT1G08990	0.11774	0.27733	1	AT2G19700	0.0964213	1.82131	1	AT3G09350	0.1709	0.0771571	7	AT4G13270	0.194838	0.129068	5	AT5G09740	0.104498	0.1681	2
AT1G09000	0.0917733	0.266569	3	AT1G09000	0.0917733	0.266569	3	AT2G19710	0.142147	0.303928	3	AT3G09360	0.0881679	0.530138	1	AT4G13290	0.213435	0.162906	2	AT5G09760	0.13552	0.0953473	3
AT1G09010	0.127746	0.160631	1	AT1G09010	0.127746	0.160631	1	AT2G19720	0.154473	0.0690882	3	AT3G09370	0.118473	0.3585	4	AT4G13330	0.158195	0.279907	2	AT5G09770	0.202916	0.113747	5
AT1G09020	0.0942943	0.0300043	4	AT1G09020	0.0942943	0.0300043	4	AT2G19730	0.110975	0.142712	4	AT3G09390	0.0920511	0.0628967	8	AT4G13345	0.153638	0.0884684	2	AT5G09780	0.0629033	1.23608	1
AT1G09030	0.0592774	0.174122	1	AT1G09030	0.0592774	0.174122	1	AT2G19760	0.102081	0.265493	5	AT3G09405	0.234952	0.390911	1	AT4G13350	0.118888	0.298641	2	AT5G09790	0.0910362	0.144061	4
AT1G09040	0.133043	0.422468	1	AT1G09040	0.133043	0.422468	1	AT2G19770	0.102925	0.0328185	3	AT3G09410	0.115688	0.165471	3	AT4G13360	0.145979	0.151998	5	AT5G09800	0.151706	0.275939	3
AT1G09060	0.111745	0.304202	2	AT1G09060	0.111745	0.304202	2	AT2G19780	0.126522	0.112478	3	AT3G09430	0.157223	0.152934	1	AT4G13370	0.255865	0.105313	3	AT5G09820	0.182912	0.172276	3
AT1G09070	0.151818	0.112377	10	AT1G09070	0.151818	0.112377	10	AT2G19800	0.150715	0.0667154	4	AT3G09440	0.242035	0.0776316	7	AT4G13400	0.164875	0.109802	1	AT5G09830	0.121409	0.0856786	5
AT1G09080	0.135152	0.253232	1	AT1G09080	0.135152	0.253232	1	AT2G19802	0.182795	0.747967	2	AT3G09470	0.19857	0.198008	9	AT4G13420	0.164691	0.131355	2	AT5G09850	0.148245	0.0833834	3
AT1G09100	0.147237	0.203351	4	AT1G09100	0.147237	0.203351	4	AT2G19810	0.194212	0.106521	5	AT3G09480	0.164197	0.124834	4	AT4G13430	0.182676	0.0486064	2	AT5G09860	0.0756769	0.0790157	3
AT1G09130	0.180042	0.0770633	22	AT1G09130	0.180042	0.0770633	22	AT2G19820	0.223745	0.386878	1	AT3G09490	0.256043	0.506178	3	AT4G13450	0.152648	0.0695001	2	AT5G09870	0.141844	0.0395992	2
AT1G09140	0.147003	0.299078	4	AT1G09140	0.147003	0.299078	4	AT2G19830	0.0996573	0.249776	3	AT3G09520	0.242998	0.0938248	1	AT4G13460	0.180296	0.243788	2	AT5G09880	0.160943	0.1822	2
AT1G09150	0.0950592	0.0777488	1	AT1G09150	0.0950592	0.0777488	1	AT2G19860	0.183809	0.0521768	3	AT3G09530	0.170023	0.191184	1	AT4G13480	0.143394	0.151968	3	AT5G09890	0.120409	0.0136666	5
AT1G09155	0.169266	0.235749	1	AT1G09155	0.169266	0.235749	1	AT2G19870	0.173255	0.159833	2	AT3G09540	0.178999	0.0829907	5	AT4G13510	0.244898	0.0638619	9	AT5G09920	0.0963308	0.0331782	4
AT1G09160	0.125443	0.124679	5	AT1G09160	0.125443	0.124679	5	AT2G19880	0.0791292	0.0681358	1	AT3G09560	0.129866	0.228415	2	AT4G13530	0.127494	0.205181	6	AT5G09960	0.116548	0.13869	3
AT1G09180	0.1536	0.159237	1	AT1G09180	0.1536	0.159237	1	AT2G19900	0.120891	0.0800271	2	AT3G09570	0.124622	0.109045	3	AT4G13540	0.226242	0.188249	1	AT5G09970	0.11957	0.162292	3
AT1G09210	0.239756	0.0813178	3	AT1G09210	0.239756	0.0813178	3	AT2G19930	0.106597	0.2814	2	AT3G09580	0.107485	0.278139	6	AT4G13560	0.150952	0.056368	2	AT5G09978	0.145433	0.775136	3
AT1G09230	0.102831	0.254996	5	AT1G09230	0.102831	0.254996	5	AT2G19940	0.108999	0.127067	5	AT3G09590	0.083894	0.601515	1	AT4G13580	0.257816	0.0278501	3	AT5G09980	0.108424	0.500305	4
AT1G09240	0.0967179	0.247473	6	AT1G09240	0.0967179	0.247473	6	AT2G19950	0.0868667	0.34463	2	AT3G09600	0.139753	0.0744857	3	AT4G13590	0.131033	0.0766601	3	AT5G09990	0.107396	0.243581	3
AT1G09250	0.240172	0.100569	4	AT1G09250	0.240172	0.100569	4	AT2G19970	0.10822	0.257878	2	AT3G09630	0.147415	0.0724266	5	AT4G13620	0.144601	0.168811	2	AT5G09995	0.130503	0.422216	6
AT1G09270	0.138649	0.0946671	6	AT1G09270	0.138649	0.0946671	6	AT2G19990	0.148543	0.108775	2	AT3G09640	0.162109	0.110507	4	AT4G13630	0.216397	0.284572	1	AT5G10010	0.0839876	0.272071	3
AT1G09280	0.0889266	0.214369	2	AT1G09280	0.0889266	0.214369	2	AT2G20000	0.107035	0.12229	3	AT3G09650	0.168779	0.0846864	1	AT4G13640	0.170906	0.126121	5	AT5G10020	0.12083	0.116856	4
AT1G09290	0.0900231	0.538698	2	AT1G09290	0.0900231	0.538698	2	AT2G20010	0.127016	0.12734	1	AT3G09670	0.0800329	0.608963	2	AT4G13650	0.20663	0.127999	1	AT5G10030	0.150975	0.0463138	4
AT1G09300	0.147099	0.104508	1	AT1G09300	0.147099	0.104508	1	AT2G20020	0.114404	0.262074	3	AT3G09680	0.108185	0.261852	1	AT4G13660	0.173661	0.273199	3	AT5G10040	0.100793	0.968483	3
AT1G09310	0.0736812	0.0345136	6	AT1G09310	0.0736812	0.0345136	6	AT2G20050	0.106987	0.149418	5	AT3G09690	0.105373	0.277444	3	AT4G13670	0.0926497	0.359575	1	AT5G10050	0.148763	0.0560944	4
AT1G09320	0.143974	0.169885	3	AT1G09320	0.143974	0.169885	3	AT2G20060	0.119211	0.133764	5	AT3G09700	0.0515901	0.152565	5	AT4G13680	0.0680727	1.10141	1	AT5G10060	0.123077	0.209807	2
AT1G09340	0.0888141	0.112538	13	AT1G09340	0.0888141	0.112538	13	AT2G20070	0.0413486	1.03141	4	AT3G09710	0.145987	0.331323	4	AT4G13690	0.129182	0.47374	2	AT5G10070	0.178861	0.0645755	4
AT1G09350	0.142392	0.112045	4	AT1G09350	0.142392	0.112045	4	AT2G20080	0.178208	0.251797	3	AT3G09720	0.134276	0.172512	3	AT4G13710	0.124048	0.038105	2	AT5G10090	0.124654	0.159449	1
AT1G09370	0.0651302	1.02504	2	AT1G09370	0.0651302	1.02504	2	AT2G20100	0.109642	0.37614	5	AT3G09730	0.09768	0.389651	1	AT4G13730	0.117797	0.0751458	3	AT5G10110	0.152436	0.456215	3
AT1G09380	0.0910493	0.163275	4	AT1G09380	0.0910493	0.163275	4	AT2G20110	0.121079	0.672746	3	AT3G09735	0.0739665	0.174976	5	AT4G13750	0.104832	0.286942	1	AT5G10130	0.105084	0.367726	2
AT1G09390	0.169919	0.176557	3	AT1G09390	0.169919	0.176557	3	AT2G20120	0.112726	0.0947752	5	AT3G09740	0.0708376	0.0669089	3	AT4G13770	0.154648	0.0282177	7	AT5G10140	0.102681	0.308773	13
AT1G09400	0.186687	0.19376	2	AT1G09400	0.186687	0.19376	2	AT2G20140	0.146732	0.00661673	5	AT3G09760	0.106616	0.270847	4	AT4G13780	0.0689407	0.239317	2	AT5G10150	0.140978	0.229029	3
AT1G09410	0.184568	0.427329	1	AT1G09410	0.184568	0.427329	1	AT2G20180	0.214835	0.173485	5	AT3G09770	0.181465	0.208719	2	AT4G13790	0.104227	0.306099	2	AT5G10160	0.196786	0.0629607	6
AT1G09420	0.100733	0.329506	4	AT1G09420	0.100733	0.329506	4	AT2G20190	0.101249	0.0902148	2	AT3G09780	0.151808	0.131275	1	AT4G13800	0.158124	0.0258929	3	AT5G10170	0.100418	0.0828387	2
AT1G09430	0.160819	0.0263975	2	AT1G09430	0.160819	0.0263975	2	AT2G20210	0.113092	0.315902	2	AT3G09800	0.0820886	0.161984	2	AT4G13830	0.187451	0.119304	3	AT5G10180	0.0998141	0.151823	4
AT1G09450	0.13229	0.226393	1	AT1G09450	0.13229	0.226393	1	AT2G20230	0.114134	0.153069	6	AT3G09810	0.0761162	0.152907	6	AT4G13840	0.172097	0.277126	4	AT5G10190	0.169603	0.111166	5
AT1G09470	0.0956346	0.269806	1	AT1G09470	0.0956346	0.269806	1	AT2G20240	0.124775	0.40611	3	AT3G09820	0.135773	0.0645373	12	AT4G13870	0.147164	0.21225	3	AT5G10200	0.157556	0.00460394	1
AT1G09490	0.122994	0.251806	3	AT1G09490	0.122994	0.251806	3	AT2G20250	0.0764989	0.902656	4	AT3G09830	0.152638	0.0915571	4	AT4G13930	0.102227	0.0570916	6	AT5G10210	0.136653	0.52732	2
AT1G09500	0.125558	0.441985	7	AT1G09500	0.125558	0.441985	7	AT2G20260	0.113914	0.413703	8	AT3G09840	0.136908	0.0160149	6	AT4G13940	0.123174	0.0445535	14	AT5G10220	0.106876	0.25083	6
AT1G09510	0.134281	0.225281	3	AT1G09510	0.134281	0.225281	3	AT2G20270	0.125471	0.600683	4	AT3G09850	0.16953	0.204181	2	AT4G13950	0.126624	0.367599	2	AT5G10230	0.0976871	0.234393	2
AT1G09530	0.156715	0.213325	5	AT1G09530	0.156715	0.213325	5	AT2G20300	0.0873479	0.0771005	4	AT3G09870	0.135327	0.326717	1	AT4G13970	0.11553	0.200902	2	AT5G10240	0.082046	0.0668491	4
AT1G09540	0.132468	0.165185	7	AT1G09540	0.132468	0.165185	7	AT2G20310	0.191545	0.360809	2	AT3G09880	0.116267	0.0995663	4	AT4G13980	0.122412	0.129993	4	AT5G10260	0.187986	0.0320445	3
AT1G09560	0.136281	0.10866	11	AT1G09560	0.136281	0.10866	11	AT2G20320	0.103362	0.216826	2	AT3G09900	0.144732	0.0290969	3	AT4G13990	0.162191	0.0919054	1	AT5G10270	0.124555	0.0975391	2
AT1G09570	0.111117	0.0507876	2	AT1G09570	0.111117	0.0507876	2	AT2G20330	0.128866	0.166299	3	AT3G09910	0.156101	0.0962758	3	AT4G14000	0.137547	0.238868	7	AT5G10280	0.120929	0.175891	7
AT1G09575	0.139443	0.141769	1	AT1G09575	0.139443	0.141769	1	AT2G20340	0.134552	0.098907	3	AT3G09920	0.0980371	0.113585	3	AT4G14010	0.204719	0.136865	4	AT5G10290	0.204464	0.0338241	2
AT1G09580	0.116187	0.128196	3	AT1G09580	0.116187	0.128196	3	AT2G20350	0.107662	0.521861	2	AT3G09930	0.175362	0.178481	1	AT4G14020	0.0915641	0.357389	4	AT5G10300	0.150516	0.0683517	6
AT1G09610	0.0915481	0.267725	2	AT1G09610	0.0915481	0.267725	2	AT2G20360	0.0916411	0.118948	7	AT3G09940	0.092766	0.240139	3	AT4G14030	0.186185	0.0938226	3	AT5G10310	0.127565	0.114804	2
AT1G09620	0.141601	0.201849	2	AT1G09620	0.141601	0.201849	2	AT2G20362	0.112213	0.216429	1	AT3G09950	0.101505	0.491142	2	AT4G14060	0.184109	0.113862	2	AT5G10320	0.114231	0.349869	1
AT1G09625	0.190383	0.569961	3	AT1G09625	0.190383	0.569961	3	AT2G20370	0.122219	0.122449	3	AT3G09960	0.241079	0.339749	1	AT4G14070	0.109997	0.213426	5	AT5G10330	0.136851	0.0636507	7
AT1G09630	0.0844882	0.0773592	5	AT1G09630	0.0844882	0.0773592	5	AT2G20390	0.084415	0.478964	4	AT3G09970	0.185243	0.0862383	4	AT4G14080	0.189295	0.0815415	2	AT5G10350	0.095662	0.168865	3
AT1G09640	0.145991	0.102882	6	AT1G09640	0.145991	0.102882	6	AT2G20400	0.116376	0.796411	4	AT3G09980	0.045824	0.0519209	4	AT4G14090	0.165261	0.11067	6	AT5G10360	0.204565	0.0426708	8
AT1G09645	0.160407	0.12025	8	AT1G09645	0.160407	0.12025	8	AT2G20410	0.114607	0.18323	2	AT3G10000	0.113386	0.564731	2	AT4G14100	0.216504	0.188262	4	AT5G10370	0.0791126	0.37333	1
AT1G09650	0.0913398	0.797692	1	AT1G09650	0.0913398	0.797692	1	AT2G20420	0.0902332	0.102463	6	AT3G10020	0.178225	0.186294	5	AT4G14103	0.232645	0.333793	1	AT5G10380	0.234544	0.363438	1
AT1G09660	0.166365	0.0891387	12	AT1G09660	0.166365	0.0891387	12	AT2G20430	0.184028	0.0892308	2	AT3G10030	0.185301	0.0697149	2	AT4G14110	0.0966897	0.28288	5	AT5G10410	0.146532	0.528478	1
AT1G09690	0.107919	0.0487313	3	AT1G09690	0.107919	0.0487313	3	AT2G20440	0.0889617	0.0602254	2	AT3G10040	0.176421	0.163468	1	AT4G14120	0.253377	0.505665	1	AT5G10420	0.124079	0.307327	1
AT1G09700	0.251462	0.784506	4	AT1G09700	0.251462	0.784506	4	AT2G20450	0.0978489	0.198076	3	AT3G10050	0.0852199	0.188245	4	AT4G14130	0.185806	0.112686	6	AT5G10440	0.144697	0.326619	3
AT1G09710	0.0909368	0.599495	4	AT1G09710	0.0909368	0.599495	4	AT2G20470	0.0935945	0.0252222	1	AT3G10060	0.172078	0.133487	4	AT4G14145	0.172978	0.115941	1	AT5G10450	0.124363	0.205211	8
AT1G09730	0.0919911	0.440652	1	AT1G09730	0.0919911	0.440652	1	AT2G20490	0.122704	0.168362	3	AT3G10070	0.0629899	0.342237	4	AT4G14150	0.0984991	0.269943	1	AT5G10460	0.139445	0.110725	4
AT1G09740	0.152405	0.0541919	2	AT1G09740	0.152405	0.0541919	2	AT2G20495	0.109887	0.304568	5	AT3G10080	0.13723	0.0949542	5	AT4G14160	0.0869493	0.400598	4	AT5G10470	0.103263	0.175176	2
AT1G09750	0.154366	0.0978945	5	AT1G09750	0.154366	0.0978945	5	AT2G20500	0.205854	0.235262	2	AT3G10110	0.13617	0.242443	7	AT4G14170	0.20201	0.184075	3	AT5G10480	0.119404	0.0171851	5
AT1G09760	0.135042	0.0871441	5	AT1G09760	0.135042	0.0871441	5	AT2G20510	0.11604	0.30596	1	AT3G10130	0.275993	0.283712	4	AT4G14190	0.177471	0.234569	1	AT5G10490	0.0946636	0.242045	5
AT1G09770	0.0733056	0.149515	6	AT1G09770	0.0733056	0.149515	6	AT2G20515	0.14793	0.210308	7	AT3G10150	0.132882	0.174304	3	AT4G14200	0.145553	0.368075	5	AT5G10500	0.142257	0.290819	2
AT1G09780	0.137241	0.0495802	7	AT1G09780	0.137241	0.0495802	7	AT2G20520	0.156017	0.256238	1	AT3G10190	0.205153	0.116341	3	AT4G14210	0.103005	0.0557575	6	AT5G10510	0.164488	0.0542274	1
AT1G09795	0.144572	0.255436	7	AT1G09795	0.144572	0.255436	7	AT2G20530	0.163064	0.0625049	3	AT3G10200	0.125364	0.196627	2	AT4G14220	0.158901	0.175865	9	AT5G10520	0.121494	0.167332	3
AT1G09800	0.0946467	0.195202	5	AT1G09800	0.0946467	0.195202	5	AT2G20540	0.152786	0.207287	1	AT3G10210	0.140963	0.187616	3	AT4G14230	0.160413	0.0913603	2	AT5G10530	0.131012	0.177758	1
AT1G09810	0.122598	0.436328	2	AT1G09810	0.122598	0.436328	2	AT2G20550	0.184433	0.410134	4	AT3G10220	0.11523	0.0795638	4	AT4G14240	0.163981	0.068087	6	AT5G10540	0.0939518	0.0818811	3
AT1G09812	0.0425323	0.331207	1	AT1G09812	0.0425323	0.331207	1	AT2G20560	0.182988	0.0529801	5	AT3G10230	0.162404	0.0650838	5	AT4G14250	0.21831	0.411731	1	AT5G10560	0.147359	0.160677	2
AT1G09815	0.134878	0.140454	3	AT1G09815	0.134878	0.140454	3	AT2G20562	0.158645	0.220639	3	AT3G10250	0.125181	0.106068	7	AT4G14270	0.183152	0.204195	11	AT5G10570	0.0834105	0.812446	1
AT1G09830	0.13767	0.117523	7	AT1G09830	0.13767	0.117523	7	AT2G20570	0.127534	0.15919	8	AT3G10260	0.138814	0.132965	6	AT4G14280	0.166997	0.192436	1	AT5G10580	0.0463681	0.202198	3
AT1G09840	0.136368	0.01544	3	AT1G09840	0.136368	0.01544	3	AT2G20580	0.0929182	0.0790264	4	AT3G10300	0.124651	0.109308	3	AT4G14290	0.140542	0.205626	1	AT5G10610	0.165233	0.209718	3
AT1G09850	0.135447	0.160064	4	AT1G09850	0.135447	0.160064	4	AT2G20610	0.0857403	0.099156	9	AT3G10320	0.126952	0.268284	6	AT4G14300	0.130232	0.155837	2	AT5G10620	0.158021	0.176022	1
AT1G09860	0.122999	0.226154	1	AT1G09860	0.122999	0.226154	1	AT2G20630	0.134848	0.300229	16	AT3G10330	0.123732	0.0110269	5	AT4G14305	0.218477	0.0463294	5	AT5G10630	0.123491	0.118065	2
AT1G09870	0.0914775	0.0802205	4	AT1G09870	0.0914775	0.0802205	4	AT2G20650	0.107746	0.0948085	3	AT3G10340	0.181738	0.0713122	3	AT4G14315	0.0797299	0.536175	2	AT5G10650	0.127714	0.382737	6
AT1G09910	0.113608	0.180639	2	AT1G09910	0.113608	0.180639	2	AT2G20670	0.133867	0.12076	2	AT3G10350	0.114968	0.160779	4	AT4G14330	0.207279	0.0780282	2	AT5G10660	0.132786	0.548102	2
AT1G09930	0.119454	0.0926568	1	AT1G09930	0.119454	0.0926568	1	AT2G20680	0.129425	0.103552	4	AT3G10360	0.10246	0.177225	2	AT4G14340	0.123114	0.0549729	7	AT5G10690	0.150323	0.240653	4
AT1G09932	0.17321	0.219285	2	AT1G09932	0.17321	0.219285	2	AT2G20690	0.15751	0.133514	4	AT3G10370	0.102854	0.0707223	3	AT4G14342	0.0581934	0.0832753	4	AT5G10695	0.126757	0.106713	3
AT1G09940	0.123974	0.178677	3	AT1G09940	0.123974	0.178677	3	AT2G20700	0.116699	0.099218	4	AT3G10380	0.0923411	0.0685633	2	AT4G14350	0.133639	0.0319805	2	AT5G10710	0.0799722	0.428439	2
AT1G09950	0.14258	0.218703	4	AT1G09950	0.14258	0.218703	4	AT2G20710	0.1336	0.136148	4	AT3G10400	0.145232	0.192451	3	AT4G14360	0.187335	0.0334787	2	AT5G10720	0.137048	0.148518	1
AT1G09960	0.138288	0.112046	4	AT1G09960	0.138288	0.112046	4	AT2G20720	0.143174	0.407165	2	AT3G10405	0.11501	0.365875	3	AT4G14365	0.100969	0.634169	5	AT5G10730	0.0929962	0.101198	5
AT1G09970	0.161406	0.114758	6	AT1G09970	0.161406	0.114758	6	AT2G20725	0.0976264	0.40821	6	AT3G10410	0.123217	0.0996527	2	AT4G14385	0.128304	0.0213169	7	AT5G10740	0.186002	0.149509	4
AT1G09980	0.0601803	0.177639	5	AT1G09980	0.0601803	0.177639	5	AT2G20740	0.102526	0.317899	9	AT3G10420	0.10235	0.135808	5	AT4G14410	0.19751	0.219504	4	AT5G10745	0.0231377	0.398863	9
AT1G10020	0.119712	0.051644	6	AT1G10020	0.119712	0.051644	6	AT2G20750	0.18699	0.129508	4	AT3G10450	0.09702	0.238319	1	AT4G14420	0.14327	0.0200554	3	AT5G10750	0.1503	0.0725334	6
AT1G10030	0.0811461	0.131901	3	AT1G10030	0.0811461	0.131901	3	AT2G20760	0.125145	0.116847	4	AT3G10460	0.134016	0.759916	2	AT4G14430	0.151178	0.0521029	5	AT5G10770	0.130698	0.0932971	7
AT1G10040	0.149547	0.360468	3	AT1G10040	0.149547	0.360468	3	AT2G20770	0.110475	0.192472	2	AT3G10470	0.0960798	0.269407	2	AT4G14440	0.249377	0.0761161	3	AT5G10780	0.195827	0.334322	3
AT1G10060	0.116114	0.187187	4	AT1G10060	0.116114	0.187187	4	AT2G20780	0.120842	0.0306321	1	AT3G10490	0.0930214	0.218257	4	AT4G14450	0.268122	0.27534	2	AT5G10790	0.119199	0.0703853	1
AT1G10070	0.0710714	0.233243	5	AT1G10070	0.0710714	0.233243	5	AT2G20790	0.112989	0.179308	4	AT3G10500	0.178074	0.207183	4	AT4G14455	0.21076	0.0653856	2	AT5G10810	0.235189	0.0631957	2
AT1G10090	0.0994852	0.290091	5	AT1G10090	0.0994852	0.290091	5	AT2G20800	0.0927218	0.20902	1	AT3G10520	0.115955	0.149546	2	AT4G14465	0.144881	0.0719514	5	AT5G10820	0.0876429	0.138698	3
AT1G10095	0.13084	0.434663	1	AT1G10095	0.13084	0.434663	1	AT2G20810	0.14245	0.0452751	4	AT3G10525	0.138866	0.101795	3	AT4G14490	0.198574	0.43555	2	AT5G10830	0.143821	0.116997	4
AT1G10110	0.127498	0.620535	3	AT1G10110	0.127498	0.620535	3	AT2G20825	0.262232	0.0485817	4	AT3G10530	0.129077	0.0860763	2	AT4G14500	0.159696	0.0846339	3	AT5G10840	0.089959	0.0617711	2
AT1G10120	0.0901047	0.146313	6	AT1G10120	0.0901047	0.146313	6	AT2G20830	0.142976	0.172587	10	AT3G10540	0.106888	0.041488	5	AT4G14520	0.175606	0.321133	5	AT5G10860	0.0762594	0.193166	7
AT1G10130	0.0751799	0.0467044	3	AT1G10130	0.0751799	0.0467044	3	AT2G20840	0.102434	0.0308218	5	AT3G10560	0.11412	0.312162	2	AT4G14540	0.0995202	0.0285759	2	AT5G10870	0.216384	0.148298	3
AT1G10140	0.0997814	0.361915	6	AT1G10140	0.0997814	0.361915	6	AT2G20850	0.177236	0.473906	5	AT3G10570	0.13197	0.0978798	3	AT4G14550	0.0681798	0.267497	5	AT5G10910	0.126842	0.131914	2
AT1G10180	0.112912	0.109436	3	AT1G10180	0.112912	0.109436	3	AT2G20860	0.24202	0.0334893	10	AT3G10572	0.133167	0.226916	3	AT4G14560	0.163524	0.107859	6	AT5G10920	0.149951	0.112902	6
AT1G10190	0.212428	0.404131	2	AT1G10190	0.212428	0.404131	2	AT2G20870	0.092735	0.233344	10	AT3G10595	0.102334	1.28012	3	AT4G14570	0.151025	0.221269	1	AT5G10930	0.157933	0.0600492	3
AT1G10200	0.105331	0.0222777	3	AT1G10200	0.105331	0.0222777	3	AT2G20880	0.187309	0.253947	2	AT3G10610	0.150571	0.107959	3	AT4G14580	0.127951	0.214224	1	AT5G10940	0.116028	0.140162	2
AT1G10210	0.24814	0.0318166	4	AT1G10210	0.24814	0.0318166	4	AT2G20890	0.14404	0.198387	8	AT3G10620	0.206603	0.150554	3	AT4G14605	0.259272	0.0586091	4	AT5G10946	0.163778	0.810466	1
AT1G10220	0.174521	0.706247	1	AT1G10220	0.174521	0.706247	1	AT2G20900	0.139035	0.186647	9	AT3G10630	0.133568	0.211112	4	AT4G14620	0.15944	0.305466	4	AT5G10970	0.0801789	0.585727	1
AT1G10280	0.0494364	0.0630973	2	AT1G10280	0.0494364	0.0630973	2	AT2G20920	0.137565	0.0984565	3	AT3G10640	0.0560122	0.34925	4	AT4G14630	0.166936	0.184771	3	AT5G10990	0.196224	0.094908	2
AT1G10290	0.0842377	0.058348	3	AT1G10290	0.0842377	0.058348	3	AT2G20930	0.123112	0.0277507	5	AT3G10650	0.112154	0.306117	2	AT4G14640	0.0845357	0.1015	2	AT5G11000	0.185908	0.030724	4
AT1G10310	0.0643476	0.123089	6	AT1G10310	0.0643476	0.123089	6	AT2G20940	0.115574	0.15921	4	AT3G10660	0.109825	0.145889	2	AT4G14650	0.111519	0.747588	2	AT5G11010	0.100613	0.167371	5
AT1G10340	0.119144	0.280315	2	AT1G10340	0.119144	0.280315	2	AT2G20950	0.154265	0.216298	3	AT3G10670	0.111406	0.0866458	8	AT4G14660	0.0636989	0.164562	1	AT5G11030	0.0747758	0.697705	2
AT1G10350	0.170656	0.0370231	8	AT1G10350	0.170656	0.0370231	8	AT2G20960	0.100508	0.325678	5	AT3G10700	0.104046	0.0833797	4	AT4G14680	0.225824	0.0768104	3	AT5G11040	0.0811422	0.088805	1
AT1G10360	0.217462	0.0982569	4	AT1G10360	0.217462	0.0982569	4	AT2G20970	0.15464	0.496573	2	AT3G10720	0.180676	0.102146	6	AT4G14690	0.153599	0.178256	5	AT5G11050	0.119657	0.349357	2
AT1G10370	0.0887517	0.158787	5	AT1G10370	0.0887517	0.158787	5	AT2G20980	0.126013	0.190323	3	AT3G10730	0.155617	0.136539	4	AT4G14710	0.139102	0.236173	3	AT5G11060	0.147748	0.072715	3
AT1G10380	0.203936	0.162388	4	AT1G10380	0.203936	0.162388	4	AT2G20990	0.100304	0.143782	5	AT3G10740	0.133732	0.0934389	6	AT4G14713	0.18898	0.313587	5	AT5G11070	0.254454	0.0868226	2
AT1G10400	0.0873682	0.331374	1	AT1G10400	0.0873682	0.331374	1	AT2G21045	0.232273	0.115345	2	AT3G10770	0.0958908	0.19976	4	AT4G14716	0.202492	0.0431483	7	AT5G11090	0.137189	0.0963513	3
AT1G10410	0.107748	0.148794	1	AT1G10410	0.107748	0.148794	1	AT2G21050	0.124787	0.0387975	2	AT3G10800	0.149606	0.130395	4	AT4G14720	0.203216	0.187325	3	AT5G11100	0.1373	0.0954046	1
AT1G10430	0.102196	0.0136292	6	AT1G10430	0.102196	0.0136292	6	AT2G21060	0.125628	0.208455	3	AT3G10810	0.0632881	0.372095	1	AT4G14723	0.0425013	1.3062	2	AT5G11110	0.118208	0.171067	2
AT1G10460	0.155798	0.273966	2	AT1G10460	0.155798	0.273966	2	AT2G21070	0.153507	0.281512	4	AT3G10820	0.147579	0.454129	1	AT4G14730	0.252732	0.103755	1	AT5G11150	0.215025	0.0610423	2
AT1G10470	0.108292	0.204414	7	AT1G10470	0.108292	0.204414	7	AT2G21080	0.11194	0.170719	2	AT3G10840	0.158091	0.208093	4	AT4G14740	0.140546	0.062801	5	AT5G11170	0.169917	0.00594939	4
AT1G10480	0.194029	0.169371	5	AT1G10480	0.194029	0.169371	5	AT2G21090	0.103362	0.206124	1	AT3G10850	0.193451	0.0801801	8	AT4G14750	0.142868	0.0880049	2	AT5G11190	0.241919	0.0497864	1
AT1G10490	0.101585	0.107804	1	AT1G10490	0.101585	0.107804	1	AT2G21100	0.145543	0.133113	1	AT3G10860	0.162204	0.035687	10	AT4G14780	0.157206	0.156344	2	AT5G11240	0.126782	0.144914	4
AT1G10500	0.171294	0.117287	5	AT1G10500	0.171294	0.117287	5	AT2G21110	0.157636	0.33896	2	AT3G10870	0.124001	0.163147	2	AT4G14790	0.126884	0.153631	5	AT5G11260	0.0938004	0.122265	4
AT1G10510	0.114469	0.076554	3	AT1G10510	0.114469	0.076554	3	AT2G21120	0.117612	0.0354837	3	AT3G10880	0.164805	0.293903	2	AT4G14815	0.19317	0.260497	4	AT5G11270	0.141204	0.284991	3
AT1G10520	0.0798759	0.369398	3	AT1G10520	0.0798759	0.369398	3	AT2G21130	0.157856	0.112164	2	AT3G10910	0.122906	0.147735	3	AT4G14819	0.0722687	0.124453	1	AT5G11280	0.138352	0.115145	5
AT1G10530	0.200342	0.188078	2	AT1G10530	0.200342	0.188078	2	AT2G21140	0.208433	0.113033	3	AT3G10915	0.136273	0.114714	4	AT4G14830	0.104947	0.261691	3	AT5G11290	0.179459	0.412081	3
AT1G10540	0.12175	0.245172	2	AT1G10540	0.12175	0.245172	2	AT2G21150	0.123541	0.0301317	2	AT3G10920	0.125691	0.182217	6	AT4G14840	0.164019	0.395593	2	AT5G11300	0.0955341	0.226822	3
AT1G10550	0.102644	0.145768	1	AT1G10550	0.102644	0.145768	1	AT2G21160	0.0892852	0.138895	6	AT3G10940	0.160955	0.113118	3	AT4G14850	0.151292	0.168596	3	AT5G11310	0.153309	0.200525	2
AT1G10560	0.143407	0.307839	2	AT1G10560	0.143407	0.307839	2	AT2G21170	0.068686	0.0901508	7	AT3G10960	0.124012	0.115859	4	AT4G14870	0.149133	0.530226	3	AT5G11330	0.14961	0.217137	4
AT1G10570	0.11491	0.346339	3	AT1G10570	0.11491	0.346339	3	AT2G21180	0.083203	0.374368	6	AT3G10970	0.114628	0.0800426	8	AT4G14880	0.149991	0.0183419	7	AT5G11340	0.118568	0.137787	3
AT1G10580	0.140719	0.114707	2	AT1G10580	0.140719	0.114707	2	AT2G21185	0.182214	0.0269922	3	AT3G10980	0.155625	0.0909321	3	AT4G14890	0.228496	0.171503	6	AT5G11350	0.134916	0.260238	2
AT1G10585	0.0832293	0.301156	2	AT1G10585	0.0832293	0.301156	2	AT2G21190	0.0638885	0.239327	2	AT3G10985	0.0947602	0.0940539	7	AT4G14900	0.168926	0.185775	4	AT5G11360	0.102857	0.79487	6
AT1G10586	0.106418	0.362881	2	AT1G10586	0.106418	0.362881	2	AT2G21195	0.186577	0.319988	5	AT3G11000	0.0917722	0.458827	4	AT4G14905	0.23663	0.869434	5	AT5G11380	0.119413	0.113211	2
AT1G10588	0.0456132	0.779539	4	AT1G10588	0.0456132	0.779539	4	AT2G21200	0.131886	0.28029	2	AT3G11020	0.20691	0.533522	3	AT4G14910	0.21837	0.183975	5	AT5G11420	0.164486	0.0482576	6
AT1G10590	0.131121	0.212402	5	AT1G10590	0.131121	0.212402	5	AT2G21210	0.0843948	0.455088	4	AT3G11030	0.179004	0.0938063	2	AT4G14920	0.168553	0.437864	1	AT5G11440	0.0987562	0.148096	2
AT1G10600	0.0931095	0.0852461	3	AT1G10600	0.0931095	0.0852461	3	AT2G21220	0.0820069	0.318831	2	AT3G11050	0.115219	0.0765658	10	AT4G14930	0.146406	0.157699	6	AT5G11450	0.157849	0.138711	3
AT1G10610	0.094721	0.41171	2	AT1G10610	0.094721	0.41171	2	AT2G21230	0.174113	0.177977	4	AT3G11070	0.147945	0.191826	3	AT4G14940	0.164449	0.157637	1	AT5G11460	0.0801182	0.776041	3
AT1G10630	0.152415	0.0160125	4	AT1G10630	0.152415	0.0160125	4	AT2G21240	0.233449	0.104077	7	AT3G11090	0.0419006	0.130844	1	AT4G14950	0.175628	0.0446613	4	AT5G11480	0.140795	0.128737	4
AT1G10640	0.133308	0.178843	2	AT1G10640	0.133308	0.178843	2	AT2G21250	0.146632	0.0860569	7	AT3G11100	0.137808	0.0372665	2	AT4G14965	0.141767	0.207978	5	AT5G11490	0.123982	0.0835954	2
AT1G10650	0.140613	0.148553	6	AT1G10650	0.140613	0.148553	6	AT2G21260	0.167855	0.174413	2	AT3G11110	0.16652	0.368477	1	AT4G14990	0.198117	0.0958416	3	AT5G11510	0.100245	0.270342	3
AT1G10657	0.173452	0.0982296	10	AT1G10657	0.173452	0.0982296	10	AT2G21270	0.122778	0.0985646	4	AT3G11130	0.117881	0.0169262	2	AT4G15000	0.174549	0.034457	7	AT5G11520	0.161563	0.0621079	5
AT1G10660	0.114656	0.212453	11	AT1G10660	0.114656	0.212453	11	AT2G21280	0.0985934	0.163972	6	AT3G11150	0.119943	0.386313	3	AT4G15010	0.142599	0.11978	8	AT5G11540	0.17763	0.178647	1
AT1G10670	0.134827	0.0527161	7	AT1G10670	0.134827	0.0527161	7	AT2G21290	0.122245	0.252369	4	AT3G11170	0.129753	0.0849293	9	AT4G15080	0.181578	0.0996391	2	AT5G11550	0.247988	0.0572109	3
AT1G10690	0.180314	0.239253	2	AT1G10690	0.180314	0.239253	2	AT2G21300	0.12019	0.108	3	AT3G11200	0.06234	0.0874509	7	AT4G15093	0.138042	0.190114	5	AT5G11580	0.10952	0.233236	3
AT1G10700	0.113094	0.107435	7	AT1G10700	0.113094	0.107435	7	AT2G21320	0.165209	0.145754	3	AT3G11210	0.0699779	0.303653	4	AT4G15110	0.119326	0.19602	2	AT5G11590	0.204899	0.100356	2
AT1G10710	0.0770966	0.960541	3	AT1G10710	0.0770966	0.960541	3	AT2G21330	0.0900007	0.0774472	13	AT3G11220	0.138466	0.13083	3	AT4G15120	0.108195	0.877282	3	AT5G11600	0.120417	0.333732	3
AT1G10717	0.14319	0.973921	1	AT1G10717	0.14319	0.973921	1	AT2G21340	0.10261	0.225881	7	AT3G11230	0.179276	0.0377294	5	AT4G15130	0.241526	0.124014	2	AT5G11610	0.154535	0.335244	2
AT1G10720	0.145979	0.27968	3	AT1G10720	0.145979	0.27968	3	AT2G21370	0.189635	0.179214	5	AT3G11240	0.120528	0.392614	2	AT4G15140	0.169462	0.264141	4	AT5G11620	0.130961	0.297304	3
AT1G10740	0.100528	0.12963	3	AT1G10740	0.100528	0.12963	3	AT2G21380	0.0831481	0.245637	3	AT3G11250	0.175488	0.0158449	3	AT4G15160	0.127472	0.286884	5	AT5G11630	0.0753553	0.41719	4
AT1G10745	0.0503171	0.696022	1	AT1G10745	0.0503171	0.696022	1	AT2G21385	0.257817	0.229632	3	AT3G11260	0.163299	0.0774402	3	AT4G15180	0.0943415	0.28008	2	AT5G11640	0.0631481	0.212965	2
AT1G10750	0.0969169	0.111659	2	AT1G10750	0.0969169	0.111659	2	AT2G21390	0.120896	0.0680781	2	AT3G11270	0.147564	0.118448	2	AT4G15200	0.187526	0.151924	1	AT5G11650	0.103735	0.101364	7
AT1G10760	0.0766325	0.183054	5	AT1G10760	0.0766325	0.183054	5	AT2G21400	0.157275	0.380629	1	AT3G11280	0.196899	0.156252	4	AT4G15210	0.160634	0.0802352	5	AT5G11670	0.125599	0.104764	6
AT1G10770	0.10717	0.202112	5	AT1G10770	0.10717	0.202112	5	AT2G21410	0.0892961	0.145617	5	AT3G11320	0.103951	0.0144954	3	AT4G15248	0.0974137	0.64852	1	AT5G11680	0.159859	0.0827247	6
AT1G10780	0.117566	0.280815	3	AT1G10780	0.117566	0.280815	3	AT2G21430	0.159317	0.121872	4	AT3G11330	0.156558	0.0647227	6	AT4G15290	0.181932	0.331098	2	AT5G11690	0.216761	0.730545	6
AT1G10810	0.132712	0.209112	3	AT1G10810	0.132712	0.209112	3	AT2G21440	0.134563	0.28929	2	AT3G11340	0.12031	0.2043	2	AT4G15350	0.223488	0.142007	1	AT5G11700	0.071452	0.101319	1
AT1G10820	0.107823	0.204953	5	AT1G10820	0.107823	0.204953	5	AT2G21470	0.103018	0.22362	6	AT3G11397	0.0994591	0.157774	6	AT4G15360	0.157487	0.289532	1	AT5G11710	0.114019	0.229644	4
AT1G10830	0.086386	0.133168	5	AT1G10830	0.086386	0.133168	5	AT2G21500	0.131468	0.311203	6	AT3G11400	0.232313	0.052553	14	AT4G15396	0.176382	0.241957	1	AT5G11720	0.132041	0.144866	2
AT1G10840	0.124959	0.0294232	11	AT1G10840	0.124959	0.0294232	11	AT2G21510	0.123252	0.106408	3	AT3G11420	0.16659	0.154272	3	AT4G15400	0.160933	0.392505	2	AT5G11730	0.164457	0.156839	5
AT1G10850	0.142992	0.0968391	12	AT1G10850	0.142992	0.0968391	12	AT2G21520	0.215842	0.127391	1	AT3G11430	0.140395	0.123157	5	AT4G15415	0.217215	0.0357529	4	AT5G11750	0.135072	0.129716	2
AT1G10865	0.166255	0.120536	2	AT1G10865	0.166255	0.120536	2	AT2G21530	0.148145	0.276101	4	AT3G11440	0.0848013	0.394312	6	AT4G15430	0.147085	0.0502364	1	AT5G11760	0.189745	1.10902	3
AT1G10870	0.149586	0.105209	3	AT1G10870	0.149586	0.105209	3	AT2G21560	0.143707	0.445733	1	AT3G11470	0.19397	0.325617	3	AT4G15440	0.148967	0.272117	7	AT5G11780	0.113791	0.472228	1
AT1G10900	0.13935	0.0899518	2	AT1G10900	0.13935	0.0899518	2	AT2G21590	0.115138	0.193245	4	AT3G11480	0.128208	0.324772	6	AT4G15450	0.18308	0.111821	3	AT5G11790	0.166992	0.0381433	3
AT1G10910	0.104947	0.23013	1	AT1G10910	0.104947	0.23013	1	AT2G21600	0.191658	0.0863406	4	AT3G11510	0.134768	0.0653861	6	AT4G15470	0.123219	0.0766667	4	AT5G11800	0.0796399	0.120901	3
AT1G10930	0.0906008	0.223442	3	AT1G10930	0.0906008	0.223442	3	AT2G21620	0.154151	0.0485634	6	AT3G11520	0.249271	0.20836	7	AT4G15475	0.160451	0.147424	4	AT5G11810	0.148803	0.242285	2
AT1G10940	0.104697	0.0501604	7	AT1G10940	0.104697	0.0501604	7	AT2G21640	0.111083	0.497481	2	AT3G11530	0.16561	0.0251183	8	AT4G15480	0.208309	0.154267	2	AT5G11840	0.168803	0.140874	2
AT1G10950	0.0821882	0.0475368	6	AT1G10950	0.0821882	0.0475368	6	AT2G21650	0.120325	0.074397	4	AT3G11540	0.0820587	0.0719833	4	AT4G15490	0.135681	0.248534	7	AT5G11850	0.085172	0.203373	2
AT1G10960	0.169237	0.100823	3	AT1G10960	0.169237	0.100823	3	AT2G21660	0.114006	0.532328	11	AT3G11550	0.206307	0.0553684	2	AT4G15500	0.212484	0.267552	2	AT5G11860	0.148263	0.030145	5
AT1G10970	0.154062	0.134888	4	AT1G10970	0.154062	0.134888	4	AT2G21790	0.153224	0.0663525	5	AT3G11560	0.111787	0.201426	6	AT4G15510	0.133519	0.233773	3	AT5G11870	0.107465	0.309561	2
AT1G10980	0.204484	0.541138	2	AT1G10980	0.204484	0.541138	2	AT2G21800	0.201326	0.390124	3	AT3G11580	0.0772988	0.240281	4	AT4G15520	0.15749	0.0678017	4	AT5G11880	0.155079	0.0522221	6
AT1G11000	0.113029	0.0488659	3	AT1G11000	0.113029	0.0488659	3	AT2G21820	0.0694091	0.219275	2	AT3G11590	0.0828347	0.136406	2	AT4G15530	0.140524	0.0787095	4	AT5G11890	0.147452	0.151935	2
AT1G11020	0.130258	0.0685391	4	AT1G11020	0.130258	0.0685391	4	AT2G21830	0.0849393	0.375811	2	AT3G11591	0.0739001	0.315027	1	AT4G15540	0.130901	0.196111	1	AT5G11900	0.112556	0.0202251	7
AT1G11040	0.205414	0.0744624	1	AT1G11040	0.205414	0.0744624	1	AT2G21840	0.154241	0.596801	3	AT3G11600	0.109306	0.147168	6	AT4G15545	0.190315	0.0866509	10	AT5G11910	0.15523	0.181243	3
AT1G11050	0.142262	0.124947	4	AT1G11050	0.142262	0.124947	4	AT2G21850	0.229353	0.448229	2	AT3G11620	0.107243	0.228262	4	AT4G15550	0.158873	0.179668	5	AT5G11930	0.0541311	0.452732	4
AT1G11060	0.0724035	0.317093	3	AT1G11060	0.0724035	0.317093	3	AT2G21860	0.196324	0.240463	3	AT3G11630	0.100849	0.0887739	8	AT4G15560	0.147146	0.0461177	5	AT5G11940	0.112988	0.325933	1
AT1G11070	0.269786	0.354645	1	AT1G11070	0.269786	0.354645	1	AT2G21870	0.116562	0.0460444	6	AT3G11640	0.127041	0.47503	3	AT4G15563	0.141206	0.426736	2	AT5G11950	0.0590484	0.104656	5
AT1G11080	0.0888712	0.185863	2	AT1G11080	0.0888712	0.185863	2	AT2G21880	0.0792112	0.317593	5	AT3G11650	0.122551	0.309209	3	AT4G15610	0.124292	0.182205	9	AT5G11960	0.115953	0.0463153	3
AT1G11090	0.0963667	0.126944	4	AT1G11090	0.0963667	0.126944	4	AT2G21890	0.0833765	0.465756	1	AT3G11660	0.151727	0.369488	6	AT4G15620	0.133213	0.199788	4	AT5G11970	0.132017	0.238003	4
AT1G11110	0.11508	0.789428	2	AT1G11110	0.11508	0.789428	2	AT2G21900	0.149899	0.256756	2	AT3G11670	0.147475	0.0866249	4	AT4G15630	0.135978	0.249746	4	AT5G11980	0.091026	0.095123	5
AT1G11112	0.0884197	0.311994	1	AT1G11112	0.0884197	0.311994	1	AT2G21930	0.198492	0.526271	1	AT3G11690	0.159914	0.0575881	7	AT4G15640	0.105689	0.211467	2	AT5G12000	0.105821	0.150225	1
AT1G11130	0.0997484	0.0995865	6	AT1G11130	0.0997484	0.0995865	6	AT2G21950	0.134322	0.157403	6	AT3G11700	0.187089	0.058626	6	AT4G15660	0.141491	0.164287	3	AT5G12030	0.203463	0.17998	5
AT1G11170	0.109493	0.227426	2	AT1G11170	0.109493	0.227426	2	AT2G21960	0.110589	0.0907256	4	AT3G11710	0.140612	0.251484	4	AT4G15670	0.177238	0.102626	3	AT5G12040	0.11873	0.119866	4
AT1G11180	0.15941	0.107158	1	AT1G11180	0.15941	0.107158	1	AT2G21990	0.142916	0.136362	1	AT3G11720	0.148725	0.319975	3	AT4G15690	0.241084	0.0368847	3	AT5G12050	0.171957	0.151024	6
AT1G11190	0.0878458	0.0693139	6	AT1G11190	0.0878458	0.0693139	6	AT2G22000	0.110517	0.362254	2	AT3G11730	0.105707	0.0432123	4	AT4G15700	0.138237	0.0933059	3	AT5G12060	0.112015	0.678477	1
AT1G11200	0.176904	0.10866	1	AT1G11200	0.176904	0.10866	1	AT2G22010	0.0992157	0.119406	1	AT3G11740	0.229247	0.0668623	1	AT4G15720	0.171118	0.224261	2	AT5G12080	0.148951	0.20303	2
AT1G11210	0.171473	0.208274	5	AT1G11210	0.171473	0.208274	5	AT2G22080	0.210481	1.22234	1	AT3G11745	0.193327	0.640316	3	AT4G15730	0.071308	0.758727	2	AT5G12100	0.148267	0.193238	3
AT1G11230	0.239296	0.581371	4	AT1G11230	0.239296	0.581371	4	AT2G22090	0.20981	0.176453	10	AT3G11770	0.120533	0.141315	3	AT4G15735	0.0560754	0.973437	5	AT5G12110	0.190405	0.102702	3
AT1G11240	0.118975	0.286251	4	AT1G11240	0.118975	0.286251	4	AT2G22120	0.0958887	0.0148787	3	AT3G11780	0.181629	0.229546	5	AT4G15750	0.0854575	2.65201	5	AT5G12120	0.126178	0.191894	3
AT1G11250	0.177997	0.0241826	1	AT1G11250	0.177997	0.0241826	1	AT2G22125	0.0761815	0.0433026	4	AT3G11800	0.0916203	0.324346	5	AT4G15760	0.190679	0.153636	28	AT5G12130	0.145461	0.129731	4
AT1G11260	0.133365	0.019537	7	AT1G11260	0.133365	0.019537	7	AT2G22140	0.109192	0.337289	4	AT3G11810	0.128691	0.419539	1	AT4G15765	0.186512	0.325378	1	AT5G12140	0.116539	0.14059	6
AT1G11270	0.131318	0.597471	3	AT1G11270	0.131318	0.597471	3	AT2G22170	0.068499	0.148862	5	AT3G11820	0.124033	0.177605	12	AT4G15770	0.190203	0.0116104	6	AT5G12150	0.0870635	0.130119	3
AT1G11280	0.126733	0.239178	3	AT1G11280	0.126733	0.239178	3	AT2G22180	0.0771116	0.305446	3	AT3G11830	0.110315	0.035568	2	AT4G15780	0.145568	0.0423284	3	AT5G12170	0.0877539	0.30731	6
AT1G11300	0.124971	0.129186	1	AT1G11300	0.124971	0.129186	1	AT2G22190	0.121591	0.222827	3	AT3G11840	0.129707	0.33412	4	AT4G15790	0.144903	0.107892	4	AT5G12180	0.147749	0.0164838	2
AT1G11310	0.0692115	0.326809	4	AT1G11310	0.0692115	0.326809	4	AT2G22200	0.143172	0.567417	2	AT3G11850	0.153169	0.314222	2	AT4G15800	0.163468	0.17642	5	AT5G12200	0.12568	0.10101	4
AT1G11320	0.11233	0.33811	5	AT1G11320	0.11233	0.33811	5	AT2G22230	0.190281	0.0429885	4	AT3G11890	0.133526	0.68723	7	AT4G15830	0.137283	0.196301	1	AT5G12210	0.0804942	0.145414	8
AT1G11330	0.129296	0.110937	1	AT1G11330	0.129296	0.110937	1	AT2G22240	0.187768	0.0360959	5	AT3G11900	0.125855	0.114751	4	AT4G15840	0.165845	0.0876867	2	AT5G12220	0.109656	0.279168	2
AT1G11350	0.0923314	0.311166	1	AT1G11350	0.0923314	0.311166	1	AT2G22250	0.16837	0.0507463	4	AT3G11910	0.128524	0.0494634	1	AT4G15850	0.119893	0.0944345	6	AT5G12230	0.104707	0.142895	3
AT1G11360	0.147512	0.115168	4	AT1G11360	0.147512	0.115168	4	AT2G22260	0.181564	0.240947	3	AT3G11930	0.152548	0.180063	8	AT4G15880	0.199857	0.123678	7	AT5G12240	0.116378	0.258371	2
AT1G11380	0.172027	0.103563	2	AT1G11380	0.172027	0.103563	2	AT2G22270	0.144802	0.306649	1	AT3G11945	0.124887	0.394712	4	AT4G15890	0.09187	0.239289	1	AT5G12260	0.0831718	0.371154	2
AT1G11390	0.13303	0.115524	2	AT1G11390	0.13303	0.115524	2	AT2G22300	0.0824871	0.175392	5	AT3G11950	0.165864	0.13142	1	AT4G15900	0.122843	0.0887272	6	AT5G12280	0.104273	0.645533	1
AT1G11400	0.119724	0.281277	4	AT1G11400	0.119724	0.281277	4	AT2G22330	0.0988159	0.202796	5	AT3G11960	0.0980134	0.203132	2	AT4G15910	0.100581	0.186956	5	AT5G12290	0.127427	0.0675379	4
AT1G11430	0.171015	0.104187	5	AT1G11430	0.171015	0.104187	5	AT2G22360	0.135108	0.167588	5	AT3G11980	0.151492	0.0739787	2	AT4G15920	0.14911	0.128926	1	AT5G12300	0.118014	0.118075	2
AT1G11440	0.126558	0.311912	2	AT1G11440	0.126558	0.311912	2	AT2G22370	0.199416	0.0690514	4	AT3G12010	0.0906719	0.234568	2	AT4G15930	0.181461	0.0587817	6	AT5G12310	0.100924	0.154918	7
AT1G11480	0.0970163	0.53722	4	AT1G11480	0.0970163	0.53722	4	AT2G22400	0.125616	0.136015	1	AT3G12020	0.111095	0.204458	1	AT4G15940	0.160685	0.146416	4	AT5G12320	0.138773	0.202477	3
AT1G11490	0.215911	0.228024	1	AT1G11490	0.215911	0.228024	1	AT2G22410	0.18662	0.195999	2	AT3G12030	0.183022	0.0252967	3	AT4G15950	0.163353	0.288266	5	AT5G12350	0.0965122	0.0513071	1
AT1G11500	0.0797151	0.444538	1	AT1G11500	0.0797151	0.444538	1	AT2G22420	0.120506	0.101796	4	AT3G12040	0.0836203	0.226972	5	AT4G15960	0.212159	0.395523	1	AT5G12360	0.209568	0.254626	1
AT1G11530	0.136221	0.140595	7	AT1G11530	0.136221	0.140595	7	AT2G22425	0.152167	0.102889	6	AT3G12050	0.0925279	0.113894	3	AT4G16008	0.0825502	0.927364	1	AT5G12390	0.129777	0.161805	6
AT1G11540	0.148749	0.38216	1	AT1G11540	0.148749	0.38216	1	AT2G22430	0.18969	0.0924266	5	AT3G12060	0.104729	0.284977	2	AT4G16060	0.186528	0.209748	4	AT5G12400	0.108576	0.400214	1
AT1G11545	0.176198	0.0569865	4	AT1G11545	0.176198	0.0569865	4	AT2G22450	0.117303	0.156188	3	AT3G12070	0.105823	0.356155	2	AT4G16070	0.102778	0.120219	2	AT5G12410	0.123541	0.127065	2
AT1G11572	0.140575	0.300339	1	AT1G11572	0.140575	0.300339	1	AT2G22460	0.170781	0.0534759	2	AT3G12080	0.11782	0.0747269	3	AT4G16080	0.186722	0.39875	1	AT5G12420	0.127188	0.1191	5
AT1G11580	0.176043	0.097313	4	AT1G11580	0.176043	0.097313	4	AT2G22470	0.127798	0.146742	7	AT3G12090	0.119882	0.0639447	1	AT4G16100	0.152415	0.24138	6	AT5G12430	0.0959427	0.313867	3
AT1G11600	0.156216	0.0746878	4	AT1G11600	0.156216	0.0746878	4	AT2G22475	0.188693	0.184751	5	AT3G12100	0.128083	0.138866	4	AT4G16110	0.19431	0.175147	6	AT5G12440	0.136923	0.249045	2
AT1G11630	0.143821	0.195576	3	AT1G11630	0.143821	0.195576	3	AT2G22480	0.18519	0.100917	6	AT3G12110	0.0971447	0.0241771	3	AT4G16120	0.178435	0.101278	4	AT5G12460	0.13893	0.236642	1
AT1G11650	0.150361	0.0877654	3	AT1G11650	0.150361	0.0877654	3	AT2G22490	0.133093	0.227588	4	AT3G12120	0.0823652	0.0589098	5	AT4G16130	0.0969357	0.11024	3	AT5G12470	0.102947	0.115978	8
AT1G11655	0.131902	0.381669	2	AT1G11655	0.131902	0.381669	2	AT2G22500	0.149806	0.185389	6	AT3G12130	0.0731583	0.475565	3	AT4G16140	0.0885358	0.301138	3	AT5G12480	0.106402	0.0782003	3
AT1G11660	0.105107	0.111641	1	AT1G11660	0.105107	0.111641	1	AT2G22510	0.0928361	0.0422482	1	AT3G12140	0.180145	0.268256	4	AT4G16141	0.160024	0.208037	4	AT5G12840	0.195321	0.065145	9
AT1G11670	0.122728	0.036336	2	AT1G11670	0.122728	0.036336	2	AT2G22530	0.127649	0.222411	1	AT3G12145	0.155078	0.197796	6	AT4G16143	0.140482	0.0391976	7	AT5G12850	0.168863	0.0804827	3
AT1G11680	0.194231	0.0446781	6	AT1G11680	0.194231	0.0446781	6	AT2G22540	0.0899006	0.127383	9	AT3G12150	0.0810897	0.150578	3	AT4G16144	0.127185	0.0851916	6	AT5G12860	0.116651	0.0974915	6
AT1G11700	0.138399	0.117585	3	AT1G11700	0.138399	0.117585	3	AT2G22570	0.131516	0.161572	3	AT3G12170	0.159441	0.113361	2	AT4G16146	0.161164	0.280777	4	AT5G12870	0.159707	0.106419	5
AT1G11710	0.128928	0.314375	2	AT1G11710	0.128928	0.314375	2	AT2G22590	0.177782	0.36456	3	AT3G12180	0.0746845	0.262406	4	AT4G16150	0.124381	0.108155	1	AT5G12890	0.139322	0.173601	2
AT1G11720	0.0918545	0.206147	3	AT1G11720	0.0918545	0.206147	3	AT2G22620	0.104187	0.307493	2	AT3G12200	0.132055	0.251531	3	AT4G16155	0.118973	0.108621	4	AT5G12900	0.119332	0.0957005	5
AT1G11740	0.133329	0.291805	2	AT1G11740	0.133329	0.291805	2	AT2G22630	0.161659	0.326788	2	AT3G12210	0.11451	0.223185	4	AT4G16160	0.14798	0.0710454	4	AT5G12920	0.153815	0.312762	1
AT1G11750	0.121176	0.0685613	4	AT1G11750	0.121176	0.0685613	4	AT2G22650	0.0834293	0.410287	3	AT3G12250	0.111189	0.170749	12	AT4G16180	0.113138	0.0992719	1	AT5G12930	0.151375	0.34446	3
AT1G11755	0.153322	0.177099	4	AT1G11755	0.153322	0.177099	4	AT2G22660	0.153756	0.304648	1	AT3G12260	0.178621	0.0170211	2	AT4G16190	0.160042	0.0722459	8	AT5G12940	0.246048	0.154845	3
AT1G11770	0.20831	0.0856751	2	AT1G11770	0.20831	0.0856751	2	AT2G22670	0.176789	0.109936	10	AT3G12270	0.109558	0.371795	1	AT4G16210	0.149492	0.0707594	3	AT5G12950	0.120623	0.229589	1
AT1G11780	0.131019	0.23051	4	AT1G11780	0.131019	0.23051	4	AT2G22690	0.192853	0.329643	4	AT3G12280	0.0835575	0.164251	4	AT4G16260	0.169107	0.110747	3	AT5G12960	0.0928494	0.320586	1
AT1G11790	0.0934575	0.121645	4	AT1G11790	0.0934575	0.121645	4	AT2G22740	0.251887	0.345519	2	AT3G12290	0.129647	0.0476378	7	AT4G16270	0.151126	0.12749	5	AT5G12970	0.156905	0.0322834	1
AT1G11800	0.118468	0.198275	6	AT1G11800	0.118468	0.198275	6	AT2G22750	0.109532	0.444494	3	AT3G12300	0.164626	0.0136332	4	AT4G16280	0.142795	0.28037	5	AT5G12980	0.112848	0.121615	3
AT1G11810	0.215265	0.827423	3	AT1G11810	0.215265	0.827423	3	AT2G22760	0.196526	0.314304	4	AT3G12320	0.101589	0.214875	3	AT4G16310	0.088322	0.225265	2	AT5G13030	0.138564	0.0650424	6
AT1G11820	0.262451	0.16489	2	AT1G11820	0.262451	0.16489	2	AT2G22770	0.151442	0.20071	2	AT3G12340	0.161014	0.513461	2	AT4G16330	0.276352	0.299491	3	AT5G13050	0.0985047	0.237034	4
AT1G11840	0.0845009	0.142017	10	AT1G11840	0.0845009	0.142017	10	AT2G22780	0.117055	0.0862468	4	AT3G12350	0.128708	0.279343	8	AT4G16340	0.102586	0.0533952	3	AT5G13060	0.116332	0.259036	2
AT1G11850	0.0409241	0.770988	5	AT1G11850	0.0409241	0.770988	5	AT2G22795	0.274933	0.497866	1	AT3G12380	0.117582	0.156854	3	AT4G16350	0.126105	0.158982	3	AT5G13070	0.144186	0.0361321	2
AT1G11860	0.109572	0.0517812	6	AT1G11860	0.109572	0.0517812	6	AT2G22800	0.0699691	0.654721	3	AT3G12390	0.121249	0.107164	3	AT4G16360	0.109931	0.0153034	4	AT5G13080	0.113124	0.0541048	4
AT1G11870	0.248271	0.0821931	5	AT1G11870	0.248271	0.0821931	5	AT2G22810	0.066813	0.5534	2	AT3G12400	0.177903	0.0776832	7	AT4G16370	0.137797	0.0544739	2	AT5G13090	0.193331	0.186119	4
AT1G11880	0.166799	0.228682	3	AT1G11880	0.166799	0.228682	3	AT2G22830	0.144152	0.256617	1	AT3G12410	0.259922	0.191558	1	AT4G16390	0.132609	0.177404	3	AT5G13100	0.150999	0.109398	10
AT1G11890	0.113289	0.0360809	7	AT1G11890	0.113289	0.0360809	7	AT2G22840	0.108372	0.203462	3	AT3G12470	0.228215	0.416281	2	AT4G16410	0.132467	0.342961	4	AT5G13110	0.128942	0.103114	3
AT1G11900	0.163556	0.227166	2	AT1G11900	0.163556	0.227166	2	AT2G22850	0.132219	0.434002	3	AT3G12480	0.133788	0.250097	3	AT4G16420	0.101193	0.0677855	5	AT5G13120	0.113281	0.405878	5
AT1G11905	0.143164	0.0569904	3	AT1G11905	0.143164	0.0569904	3	AT2G22860	0.143889	0.182739	3	AT3G12490	0.157268	0.23862	6	AT4G16430	0.22702	0.0483027	5	AT5G13140	0.15531	0.194405	3
AT1G11910	0.139345	0.0816855	10	AT1G11910	0.139345	0.0816855	10	AT2G22870	0.137336	0.0753407	3	AT3G12500	0.164803	0.121032	4	AT4G16440	0.0913855	0.178695	3	AT5G13150	0.214291	0.112158	1
AT1G11915	0.168058	0.0930625	2	AT1G11915	0.168058	0.0930625	2	AT2G22880	0.262513	0.089776	2	AT3G12520	0.101829	0.195842	2	AT4G16442	0.144928	0.0529468	5	AT5G13160	0.126606	0.0299203	4
AT1G11930	0.152869	0.0927292	2	AT1G11930	0.152869	0.0927292	2	AT2G22890	0.152217	0.303419	1	AT3G12530	0.11376	0.038693	2	AT4G16444	0.0736764	0.22876	3	AT5G13170	0.0552671	0.451378	6
AT1G11940	0.0789261	0.200534	3	AT1G11940	0.0789261	0.200534	3	AT2G22900	0.129058	0.209904	6	AT3G12560	0.134657	0.263088	5	AT4G16447	0.105094	0.142833	2	AT5G13180	0.120579	0.0421408	3
AT1G11950	0.16946	0.229494	1	AT1G11950	0.16946	0.229494	1	AT2G22905	0.25853	0.416395	2	AT3G12570	0.082553	0.132056	5	AT4G16450	0.0817276	0.0543195	4	AT5G13190	0.0664708	0.0490366	6
AT1G11960	0.134023	0.115277	1	AT1G11960	0.134023	0.115277	1	AT2G22910	0.0906195	0.249411	2	AT3G12580	0.213571	0.02564	4	AT4G16460	0.107064	0.489028	2	AT5G13200	0.201978	0.136523	4
AT1G12000	0.102021	0.121827	2	AT1G12000	0.102021	0.121827	2	AT2G22970	0.178802	0.403467	3	AT3G12590	0.0813784	0.12851	2	AT4G16480	0.154383	0.086182	4	AT5G13210	0.237415	0.25768	1
AT1G12010	0.164578	0.121687	2	AT1G12010	0.164578	0.121687	2	AT2G22980	0.131649	0.270997	3	AT3G12600	0.117235	0.164754	3	AT4G16490	0.208909	0.0408955	3	AT5G13220	0.184639	0.235159	4
AT1G12020	0.194701	0.222896	2	AT1G12020	0.194701	0.222896	2	AT2G22990	0.259837	0.155578	2	AT3G12610	0.110186	0.157563	8	AT4G16500	0.181056	0.208887	8	AT5G13240	0.0970434	0.144221	4
AT1G12030	0.116078	0.245846	2	AT1G12030	0.116078	0.245846	2	AT2G23030	0.117436	0.167898	2	AT3G12620	0.151817	0.0151098	5	AT4G16510	0.176233	0.140045	2	AT5G13260	0.0873401	0.176307	4
AT1G12040	0.173383	0.396847	1	AT1G12040	0.173383	0.396847	1	AT2G23060	0.170593	0.108396	4	AT3G12630	0.146194	0.039539	3	AT4G16515	0.130498	0.280263	3	AT5G13280	0.103345	0.109164	5
AT1G12050	0.0975955	0.0995482	3	AT1G12050	0.0975955	0.0995482	3	AT2G23070	0.116241	0.0381397	6	AT3G12640	0.129921	0.309866	2	AT4G16520	0.154059	0.0238034	4	AT5G13290	0.153631	0.106125	3
AT1G12070	0.115267	0.166826	2	AT1G12070	0.115267	0.166826	2	AT2G23080	0.253729	0.0739657	5	AT3G12650	0.132732	0.142126	2	AT4G16563	0.157689	0.153261	7	AT5G13300	0.14686	0.0551627	1
AT1G12080	0.0530085	0.909048	5	AT1G12080	0.0530085	0.909048	5	AT2G23090	0.166169	0.0336657	10	AT3G12660	0.115325	0.260926	2	AT4G16566	0.0848391	0.220442	4	AT5G13310	0.179787	0.344817	3
AT1G12090	0.16875	0.0593972	13	AT1G12090	0.16875	0.0593972	13	AT2G23093	0.143125	0.213347	2	AT3G12670	0.0967995	0.0392871	2	AT4G16570	0.0852706	0.290574	2	AT5G13330	0.234246	0.116574	3
AT1G12110	0.112245	0.0705305	5	AT1G12110	0.112245	0.0705305	5	AT2G23110	0.278768	0.120821	3	AT3G12680	0.0920835	0.233125	2	AT4G16580	0.146554	0.0985825	5	AT5G13360	0.164651	0.180595	2
AT1G12120	0.122788	0.398531	4	AT1G12120	0.122788	0.398531	4	AT2G23120	0.163816	0.244998	5	AT3G12685	0.0987611	0.2676	2	AT4G16590	0.126945	0.187337	1	AT5G13380	0.197409	0.214435	1
AT1G12130	0.18533	0.270963	2	AT1G12130	0.18533	0.270963	2	AT2G23130	0.178359	0.766904	4	AT3G12690	0.152376	0.0806647	3	AT4G16610	0.227172	0.109185	2	AT5G13390	0.0817547	0.087176	1
AT1G12140	0.171564	0.108713	4	AT1G12140	0.171564	0.108713	4	AT2G23148	0.229659	0.318222	1	AT3G12700	0.174922	0.315479	8	AT4G16620	0.150157	0.112501	1	AT5G13400	0.108872	0.0661456	3
AT1G12160	0.123097	0.252675	4	AT1G12160	0.123097	0.252675	4	AT2G23150	0.153772	0.0518308	2	AT3G12710	0.114878	0.151313	4	AT4G16630	0.0932101	0.224674	2	AT5G13410	0.121045	0.111769	3
AT1G12180	0.129703	1.52729	2	AT1G12180	0.129703	1.52729	2	AT2G23160	0.160175	0.672258	1	AT3G12720	0.126161	0.149751	4	AT4G16640	0.162376	0.149603	2	AT5G13420	0.109446	0.055467	4
AT1G12200	0.1339	0.126856	4	AT1G12200	0.1339	0.126856	4	AT2G23170	0.121274	0.154007	3	AT3G12730	0.145058	0.149974	3	AT4G16650	0.0762729	0.0975165	4	AT5G13430	0.146136	0.126213	10
AT1G12240	0.167906	0.105327	1	AT1G12240	0.167906	0.105327	1	AT2G23180	0.140875	0.172832	3	AT3G12740	0.0811769	0.3451	6	AT4G16660	0.125768	0.0912282	2	AT5G13440	0.147601	0.0669337	6
AT1G12244	0.122132	0.208224	2	AT1G12244	0.122132	0.208224	2	AT2G23240	0.102386	0.109232	1	AT3G12750	0.132809	0.137844	2	AT4G16670	0.102284	0.346945	5	AT5G13450	0.0791618	0.161204	7
AT1G12250	0.149986	0.112037	2	AT1G12250	0.149986	0.112037	2	AT2G23260	0.131791	0.293082	2	AT3G12760	0.105853	0.113906	2	AT4G16690	0.112733	0.327424	2	AT5G13460	0.118691	0.133324	4
AT1G12260	0.0671184	0.087503	2	AT1G12260	0.0671184	0.087503	2	AT2G23270	0.264844	0.153684	2	AT3G12770	0.128687	0.170521	1	AT4G16695	0.148748	0.0540067	5	AT5G13470	0.123415	0.39381	4
AT1G12320	0.106105	0.268136	2	AT1G12320	0.106105	0.268136	2	AT2G23290	0.176491	0.195642	6	AT3G12780	0.104474	0.0682035	16	AT4G16700	0.148386	0.241207	3	AT5G13480	0.086525	0.235611	1
AT1G12330	0.165168	0.0381759	2	AT1G12330	0.165168	0.0381759	2	AT2G23300	0.174045	0.0972635	1	AT3G12800	0.182237	0.0745651	14	AT4G16710	0.155435	0.0991455	2	AT5G13490	0.151314	0.14044	5
AT1G12360	0.0850738	0.0382106	2	AT1G12360	0.0850738	0.0382106	2	AT2G23310	0.190248	0.146155	5	AT3G12810	0.101172	0.177002	1	AT4G16720	0.0992956	0.042837	5	AT5G13500	0.149756	0.0398433	6
AT1G12370	0.120325	0.198033	5	AT1G12370	0.120325	0.198033	5	AT2G23320	0.122597	0.194531	8	AT3G12820	0.091147	0.440675	3	AT4G16740	0.140886	0.49167	3	AT5G13510	0.190738	0.0210825	3
AT1G12380	0.146176	0.0521806	1	AT1G12380	0.146176	0.0521806	1	AT2G23348	0.220419	0.856106	1	AT3G12830	0.154526	0.0932164	4	AT4G16745	0.200034	0.280892	2	AT5G13520	0.124464	0.0706683	3
AT1G12390	0.0651828	0.155533	3	AT1G12390	0.0651828	0.155533	3	AT2G23350	0.214598	0.0875844	5	AT3G12860	0.139451	0.166932	1	AT4G16750	0.114346	0.122874	3	AT5G13550	0.0904492	0.0936227	3
AT1G12400	0.135511	0.0453762	4	AT1G12400	0.135511	0.0453762	4	AT2G23370	0.143423	0.234119	5	AT3G12870	0.211596	0.040525	1	AT4G16760	0.130607	0.0721367	5	AT5G13560	0.081735	0.206068	3
AT1G12410	0.141319	0.0352723	7	AT1G12410	0.141319	0.0352723	7	AT2G23380	0.116442	0.203139	1	AT3G12880	0.116539	0.438628	2	AT4G16765	0.135226	0.091566	3	AT5G13570	0.0893305	0.341286	4
AT1G12420	0.121084	0.105386	3	AT1G12420	0.121084	0.105386	3	AT2G23390	0.157469	0.182035	3	AT3G12890	0.137445	0.0734976	2	AT4G16770	0.0921327	0.332571	6	AT5G13580	0.201258	0.0310074	3
AT1G12430	0.191811	0.0670724	1	AT1G12430	0.191811	0.0670724	1	AT2G23410	0.163129	0.295831	2	AT3G12900	0.084598	0.159875	2	AT4G16790	0.175466	0.218349	8	AT5G13590	0.114763	0.50755	1
AT1G12440	0.139474	0.185512	5	AT1G12440	0.139474	0.185512	5	AT2G23420	0.148557	0.031833	2	AT3G12920	0.156694	0.144617	6	AT4G16800	0.176139	0.0640557	2	AT5G13610	0.107516	0.456996	5
AT1G12450	0.144534	0.109294	4	AT1G12450	0.144534	0.109294	4	AT2G23430	0.0919847	0.641138	5	AT3G12930	0.165727	0.159184	3	AT4G16830	0.0818424	0.304177	6	AT5G13630	0.166342	0.0226022	8
AT1G12460	0.150475	0.210844	3	AT1G12460	0.150475	0.210844	3	AT2G23440	0.156505	0.56544	2	AT3G12950	0.113735	0.123807	3	AT4G16835	0.19899	0.328214	1	AT5G13640	0.163018	0.0673979	2
AT1G12480	0.0806949	0.132285	2	AT1G12480	0.0806949	0.132285	2	AT2G23450	0.226629	0.195197	3	AT3G12960	0.198355	0.114037	2	AT4G16850	0.146233	0.186344	2	AT5G13650	0.0823655	0.0327784	1
AT1G12500	0.147416	0.0267779	5	AT1G12500	0.147416	0.0267779	5	AT2G23470	0.14238	0.249976	1	AT3G12970	0.146509	0.151579	2	AT4G16950	0.158307	0.832392	3	AT5G13660	0.171072	0.476796	1
AT1G12520	0.144437	0.231227	13	AT1G12520	0.144437	0.231227	13	AT2G23520	0.117494	0.0853169	1	AT3G12977	0.131898	0.419071	1	AT4G16970	0.09798	0.635318	2	AT5G13670	0.114083	0.282799	1
AT1G12530	0.135615	0.444139	2	AT1G12530	0.135615	0.444139	2	AT2G23530	0.169547	0.359302	2	AT3G12980	0.0925358	0.32579	2	AT4G16980	0.0926936	0.32566	11	AT5G13690	0.0818378	0.339763	3
AT1G12540	0.262657	0.788617	1	AT1G12540	0.262657	0.788617	1	AT2G23540	0.152071	0.202377	3	AT3G13000	0.120546	0.11832	4	AT4G16990	0.101797	0.606794	3	AT5G13710	0.0924081	0.0568931	8
AT1G12550	0.168355	0.415493	3	AT1G12550	0.168355	0.415493	3	AT2G23550	0.108684	0.611777	1	AT3G13040	0.112222	0.392646	8	AT4G17010	0.094277	0.228535	5	AT5G13720	0.164919	0.105696	2
AT1G12560	0.150067	0.171913	1	AT1G12560	0.150067	0.171913	1	AT2G23570	0.25303	0.162603	1	AT3G13050	0.144199	0.157277	5	AT4G17020	0.0557837	0.315024	5	AT5G13730	0.147285	0.0948957	1
AT1G12570	0.127502	0.13674	3	AT1G12570	0.127502	0.13674	3	AT2G23580	0.13114	0.398647	2	AT3G13060	0.0831169	0.117829	1	AT4G17030	0.0828156	0.134186	2	AT5G13740	0.14088	0.151379	2
AT1G12580	0.16749	0.123876	2	AT1G12580	0.16749	0.123876	2	AT2G23600	0.130064	0.360718	4	AT3G13065	0.150792	0.218945	4	AT4G17040	0.137647	0.0428693	5	AT5G13750	0.17588	0.185645	6
AT1G12600	0.126242	0.105489	2	AT1G12600	0.126242	0.105489	2	AT2G23610	0.172995	0.390866	3	AT3G13080	0.101153	0.212869	1	AT4G17050	0.0757021	0.286194	5	AT5G13760	0.132962	0.0718768	3
AT1G12610	0.207456	0.123302	2	AT1G12610	0.207456	0.123302	2	AT2G23620	0.183072	0.181463	2	AT3G13090	0.080844	0.292644	1	AT4G17060	0.0835041	0.136348	4	AT5G13770	0.177208	0.112947	5
AT1G12630	0.110143	0.49506	4	AT1G12630	0.110143	0.49506	4	AT2G23630	0.142003	0.143255	1	AT3G13100	0.106898	0.17789	1	AT4G17070	0.130034	0.217782	2	AT5G13780	0.22607	0.00978584	8
AT1G12640	0.14752	0.0442371	3	AT1G12640	0.14752	0.0442371	3	AT2G23640	0.138711	0.315449	1	AT3G13110	0.242038	0.0986447	10	AT4G17080	0.151092	0.0788452	2	AT5G13790	0.145072	0.275361	1
AT1G12650	0.0944404	0.134872	2	AT1G12650	0.0944404	0.134872	2	AT2G23660	0.165537	0.151046	1	AT3G13120	0.183502	0.0637754	6	AT4G17090	0.105332	0.038649	5	AT5G13800	0.130473	0.191239	5
AT1G12663	0.119656	0.670909	1	AT1G12663	0.119656	0.670909	1	AT2G23670	0.173074	0.212854	3	AT3G13140	0.150671	0.470433	1	AT4G17100	0.14969	0.502983	2	AT5G13810	0.278116	0.0869225	5
AT1G12680	0.0753545	0.166946	4	AT1G12680	0.0753545	0.166946	4	AT2G23680	0.0937234	1.30321	1	AT3G13150	0.167124	0.282482	1	AT4G17140	0.07351	0.1735	4	AT5G13820	0.127864	0.319318	4
AT1G12710	0.132042	0.146317	4	AT1G12710	0.132042	0.146317	4	AT2G23690	0.162998	0.122351	2	AT3G13160	0.0921718	0.307759	5	AT4G17150	0.0927694	0.234602	2	AT5G13825	0.186256	0.265275	2
AT1G12730	0.150374	0.39767	2	AT1G12730	0.150374	0.39767	2	AT2G23700	0.170501	0.221511	1	AT3G13170	0.0994911	0.194689	2	AT4G17160	0.105645	0.286206	1	AT5G13840	0.135201	0.0534163	3
AT1G12740	0.147521	0.082422	2	AT1G12740	0.147521	0.082422	2	AT2G23740	0.137597	0.173325	5	AT3G13175	0.145081	0.123835	3	AT4G17180	0.152719	0.128423	6	AT5G13850	0.15925	0.0686046	3
AT1G12750	0.130515	0.468537	4	AT1G12750	0.130515	0.468537	4	AT2G23755	0.236525	0.228411	2	AT3G13180	0.137294	0.132556	3	AT4G17190	0.099879	0.0517434	5	AT5G13860	0.131933	0.218991	1
AT1G12760	0.0933731	0.104916	6	AT1G12760	0.0933731	0.104916	6	AT2G23760	0.141777	0.0395325	4	AT3G13190	0.212065	0.217082	4	AT4G17215	0.225388	0.117982	6	AT5G13870	0.121369	0.0663802	4
AT1G12770	0.117399	0.102585	12	AT1G12770	0.117399	0.102585	12	AT2G23780	0.279724	0.093837	8	AT3G13200	0.101983	0.118595	4	AT4G17220	0.137441	0.282152	3	AT5G13880	0.200962	0.182717	2
AT1G12780	0.0526713	0.227615	6	AT1G12780	0.0526713	0.227615	6	AT2G23790	0.223264	0.0994402	2	AT3G13222	0.10052	0.547541	2	AT4G17240	0.185927	0.109245	1	AT5G13890	0.156742	0.0482601	4
AT1G12790	0.105452	0.221049	2	AT1G12790	0.105452	0.221049	2	AT2G23800	0.137621	0.112386	5	AT3G13224	0.266293	0.557137	6	AT4G17245	0.0730841	0.225666	2	AT5G13910	0.125033	0.101886	2
AT1G12800	0.103344	0.366308	6	AT1G12800	0.103344	0.366308	6	AT2G23810	0.162418	0.0751987	4	AT3G13225	0.111509	0.422262	1	AT4G17260	0.232073	0.0326965	4	AT5G13930	0.158628	0.0445353	38
AT1G12805	0.128217	0.527649	1	AT1G12805	0.128217	0.527649	1	AT2G23820	0.160216	0.0425497	4	AT3G13226	0.0903098	0.630693	3	AT4G17270	0.0788945	0.0939779	4	AT5G13950	0.0809942	0.457234	3
AT1G12810	0.106267	0.22693	6	AT1G12810	0.106267	0.22693	6	AT2G23840	0.195154	0.109415	2	AT3G13227	0.102168	0.299594	2	AT4G17280	0.172914	0.0837875	3	AT5G13960	0.131512	0.206083	3
AT1G12820	0.145407	0.0912679	4	AT1G12820	0.145407	0.0912679	4	AT2G23900	0.153682	0.0558446	2	AT3G13228	0.117846	1.30877	1	AT4G17300	0.161573	0.0969992	2	AT5G13970	0.131855	0.432333	2
AT1G12830	0.13919	0.458457	2	AT1G12830	0.13919	0.458457	2	AT2G23910	0.14295	0.169629	4	AT3G13229	0.141367	0.150737	1	AT4G17310	0.106516	0.294026	2	AT5G13980	0.095178	0.20668	4
AT1G12840	0.0977663	0.131951	10	AT1G12840	0.0977663	0.131951	10	AT2G23940	0.150164	0.0860208	4	AT3G13230	0.0862991	0.0986949	5	AT4G17330	0.138212	0.523684	3	AT5G13990	0.117414	0.101612	2
AT1G12850	0.184804	0.158084	6	AT1G12850	0.184804	0.158084	6	AT2G23950	0.159894	0.103875	5	AT3G13275	0.100534	0.430427	2	AT4G17340	0.15625	0.0246483	5	AT5G14000	0.108606	0.18295	5
AT1G12860	0.224814	0.108377	4	AT1G12860	0.224814	0.108377	4	AT2G23970	0.103421	0.153151	1	AT3G13300	0.102396	0.161591	4	AT4G17350	0.115188	0.128152	4	AT5G14020	0.11647	0.206063	1
AT1G12880	0.11838	0.289319	2	AT1G12880	0.11838	0.289319	2	AT2G23980	0.117753	0.0471289	2	AT3G13310	0.111933	0.222979	5	AT4G17370	0.0741607	0.242287	3	AT5G14040	0.0950339	0.012943	9
AT1G12900	0.100044	0.0340874	4	AT1G12900	0.100044	0.0340874	4	AT2G23990	0.0615822	1.01362	1	AT3G13320	0.0649461	0.0156873	3	AT4G17380	0.109211	0.0724157	1	AT5G14050	0.0812909	0.243571	4
AT1G12910	0.179162	0.00660883	5	AT1G12910	0.179162	0.00660883	5	AT2G24000	0.16303	0.22294	3	AT3G13330	0.0843156	0.170703	1	AT4G17390	0.246496	0.00827839	4	AT5G14060	0.112515	0.152847	5
AT1G12920	0.11128	0.00919656	6	AT1G12920	0.11128	0.00919656	6	AT2G24020	0.172553	0.116436	2	AT3G13340	0.113426	0.0557791	3	AT4G17410	0.120715	0.284084	4	AT5G14080	0.17331	0.226684	2
AT1G12930	0.0953585	0.11171	2	AT1G12930	0.0953585	0.11171	2	AT2G24030	0.187831	0.363558	3	AT3G13350	0.126004	0.173533	3	AT4G17420	0.13489	0.123995	3	AT5G14090	0.0919364	0.330188	1
AT1G12970	0.142417	0.216387	3	AT1G12970	0.142417	0.216387	3	AT2G24040	0.138635	0.086063	2	AT3G13360	0.0916824	0.417955	2	AT4G17430	0.163417	0.141571	3	AT5G14100	0.144913	0.113369	4
AT1G12980	0.197454	0.306178	1	AT1G12980	0.197454	0.306178	1	AT2G24050	0.125606	0.381537	2	AT3G13380	0.147201	0.125239	3	AT4G17440	0.132431	0.25763	1	AT5G14105	0.119018	0.105496	3
AT1G12990	0.154357	0.0352718	2	AT1G12990	0.154357	0.0352718	2	AT2G24060	0.243891	0.107198	4	AT3G13390	0.111076	0.0862268	3	AT4G17460	0.162875	0.0789144	6	AT5G14120	0.136185	0.0594024	3
AT1G13000	0.109467	0.126555	2	AT1G13000	0.109467	0.126555	2	AT2G24070	0.173288	0.287688	1	AT3G13400	0.0903661	0.0898781	3	AT4G17480	0.073032	0.473269	4	AT5G14130	0.205998	0.28355	5
AT1G13020	0.137244	0.15911	2	AT1G13020	0.137244	0.15911	2	AT2G24090	0.202791	0.127257	4	AT3G13410	0.107102	0.194193	7	AT4G17483	0.124225	0.284182	1	AT5G14140	0.156155	0.185882	3
AT1G13030	0.104006	0.464358	3	AT1G13030	0.104006	0.464358	3	AT2G24100	0.14323	0.175662	4	AT3G13420	0.148371	0.344652	3	AT4G17486	0.0675379	0.269379	3	AT5G14150	0.09143	0.172675	1
AT1G13050	0.108361	0.203977	2	AT1G13050	0.108361	0.203977	2	AT2G24120	0.120959	0.0433487	3	AT3G13430	0.203844	0.209911	2	AT4G17490	0.0889381	0.408307	4	AT5G14170	0.0747444	0.022198	3
AT1G13060	0.113674	0.0293143	8	AT1G13060	0.113674	0.0293143	8	AT2G24140	0.143732	0.431423	2	AT3G13432	0.165726	0.556582	1	AT4G17510	0.218737	0.116219	2	AT5G14180	0.124017	0.179634	8
AT1G13080	0.183538	0.157258	4	AT1G13080	0.183538	0.157258	4	AT2G24150	0.101015	0.186344	7	AT3G13435	0.107456	0.292489	2	AT4G17520	0.125992	0.383936	5	AT5G14200	0.116092	0.111328	6
AT1G13110	0.162103	0.145048	4	AT1G13110	0.162103	0.145048	4	AT2G24170	0.14782	0.0689974	1	AT3G13437	0.214277	1.10576	4	AT4G17540	0.106723	0.299092	3	AT5G14210	0.101906	0.238153	1
AT1G13120	0.133857	0.242057	1	AT1G13120	0.133857	0.242057	1	AT2G24180	0.188501	0.132355	7	AT3G13440	0.185071	0.111909	5	AT4G17560	0.120643	0.235428	4	AT5G14220	0.095637	0.344867	2
AT1G13130	0.143591	0.139114	2	AT1G13130	0.143591	0.139114	2	AT2G24200	0.143752	0.117871	5	AT3G13445	0.111426	0.139577	11	AT4G17570	0.091125	0.362844	3	AT5G14230	0.105233	0.224254	1
AT1G13140	0.160915	0.149728	2	AT1G13140	0.160915	0.149728	2	AT2G24210	0.161568	0.347059	3	AT3G13450	0.0959589	0.121044	3	AT4G17600	0.093626	0.251777	9	AT5G14240	0.118704	0.0620989	4
AT1G13150	0.108649	0.199126	1	AT1G13150	0.108649	0.199126	1	AT2G24230	0.141226	0.18671	2	AT3G13460	0.152361	0.116025	4	AT4G17610	0.0841208	0.300047	1	AT5G14250	0.101598	0.307963	6
AT1G13160	0.0870217	0.281184	2	AT1G13160	0.0870217	0.281184	2	AT2G24240	0.272357	0.0208732	4	AT3G13490	0.106921	0.125081	2	AT4G17615	0.112959	0.0358422	5	AT5G14260	0.115499	0.0756901	6
AT1G13170	0.129334	0.0914811	2	AT1G13170	0.129334	0.0914811	2	AT2G24250	0.192158	0.700536	3	AT3G13510	0.108462	0.102958	3	AT4G17616	0.16364	0.27041	1	AT5G14270	0.210605	0.198895	2
AT1G13180	0.108064	0.0278167	3	AT1G13180	0.108064	0.0278167	3	AT2G24255	0.0858023	1.35484	1	AT3G13520	0.0365585	0.903753	7	AT4G17650	0.202002	0.0857085	7	AT5G14280	0.152898	0.403455	1
AT1G13190	0.128996	0.128144	3	AT1G13190	0.128996	0.128144	3	AT2G24260	0.11237	0.239557	6	AT3G13530	0.103369	0.0803531	1	AT4G17670	0.135125	0.23909	3	AT5G14310	0.131821	0.0509386	4
AT1G13195	0.142602	0.108082	5	AT1G13195	0.142602	0.108082	5	AT2G24270	0.131637	0.0280351	8	AT3G13540	0.217719	0.110964	3	AT4G17680	0.196688	0.443295	1	AT5G14360	0.118822	0.276572	2
AT1G13210	0.132031	0.0832046	3	AT1G13210	0.132031	0.0832046	3	AT2G24280	0.096557	0.211096	5	AT3G13550	0.154192	0.0847298	4	AT4G17695	0.136493	0.231739	1	AT5G14370	0.146695	0.177224	5
AT1G13220	0.0926715	0.467398	3	AT1G13220	0.0926715	0.467398	3	AT2G24290	0.135768	0.238389	2	AT3G13560	0.159803	0.125354	4	AT4G17700	0.106214	1.72132	1	AT5G14380	0.182816	0.286928	8
AT1G13230	0.19184	0.15225	2	AT1G13230	0.19184	0.15225	2	AT2G24300	0.166023	0.0922266	2	AT3G13570	0.0896206	0.263736	3	AT4G17720	0.122548	0.125949	5	AT5G14390	0.132308	0.115054	3
AT1G13250	0.138677	0.177274	6	AT1G13250	0.138677	0.177274	6	AT2G24310	0.168751	0.488594	2	AT3G13580	0.0952663	0.0391359	8	AT4G17740	0.127508	0.129121	5	AT5G14400	0.113808	0.144888	1
AT1G13260	0.0994322	0.16496	8	AT1G13260	0.0994322	0.16496	8	AT2G24320	0.147883	0.162544	2	AT3G13610	0.154333	0.113042	3	AT4G17750	0.076101	0.669754	1	AT5G14410	0.0348646	0.622816	3
AT1G13270	0.14942	0.112493	6	AT1G13270	0.14942	0.112493	6	AT2G24330	0.0949668	0.349373	3	AT3G13620	0.14254	0.12123	3	AT4G17760	0.196523	0.0289452	7	AT5G14420	0.0990734	0.153197	8
AT1G13280	0.133179	0.23365	7	AT1G13280	0.133179	0.23365	7	AT2G24350	0.0749198	1.01553	2	AT3G13630	0.0984745	0.714116	2	AT4G17770	0.12225	0.0460913	5	AT5G14430	0.0949274	0.245696	5
AT1G13290	0.102169	0.115867	1	AT1G13290	0.102169	0.115867	1	AT2G24360	0.122101	0.026274	3	AT3G13640	0.0619261	0.200295	2	AT4G17785	0.0996438	0.407342	3	AT5G14440	0.0794988	0.492966	4
AT1G13300	0.122578	0.134381	2	AT1G13300	0.122578	0.134381	2	AT2G24390	0.108618	0.166409	1	AT3G13650	0.250265	0.223139	3	AT4G17790	0.120015	0.133096	6	AT5G14450	0.0903963	0.18956	4
AT1G13310	0.153507	0.361247	3	AT1G13310	0.153507	0.361247	3	AT2G24395	0.14632	0.347148	3	AT3G13660	0.0814277	0.184213	3	AT4G17800	0.0823225	0.0201015	5	AT5G14460	0.100532	0.194023	1
AT1G13320	0.0758793	0.112185	6	AT1G13320	0.0758793	0.112185	6	AT2G24420	0.0806559	0.404408	4	AT3G13670	0.118492	0.0835004	2	AT4G17810	0.116594	0.168707	2	AT5G14470	0.18934	0.0679743	3
AT1G13330	0.145286	0.0830195	5	AT1G13330	0.145286	0.0830195	5	AT2G24430	0.198078	0.0744418	1	AT3G13672	0.161737	0.314369	5	AT4G17830	0.118471	0.157634	4	AT5G14480	0.173837	0.0448762	2
AT1G13340	0.0797019	0.367889	2	AT1G13340	0.0797019	0.367889	2	AT2G24440	0.142388	0.262664	6	AT3G13690	0.0921285	0.147153	4	AT4G17840	0.141152	0.107322	5	AT5G14500	0.0836787	0.193487	3
AT1G13360	0.146062	0.179992	4	AT1G13360	0.146062	0.179992	4	AT2G24450	0.0789993	0.324415	5	AT3G13700	0.0874417	0.344966	5	AT4G17860	0.137825	0.41865	2	AT5G14530	0.135912	0.0500614	2
AT1G13380	0.22946	0.0322594	4	AT1G13380	0.22946	0.0322594	4	AT2G24460	0.203031	0.830241	1	AT3G13720	0.110393	0.158806	6	AT4G17870	0.124079	0.0901293	4	AT5G14540	0.127941	0.404703	5
AT1G13390	0.104703	0.305043	3	AT1G13390	0.104703	0.305043	3	AT2G24490	0.166867	0.0981848	7	AT3G13730	0.127233	0.22512	4	AT4G17880	0.157742	0.246952	3	AT5G14550	0.123234	0.156142	3
AT1G13410	0.0985307	0.329468	1	AT1G13410	0.0985307	0.329468	1	AT2G24500	0.259913	0.0713282	4	AT3G13740	0.146436	0.1664	5	AT4G17895	0.253051	0.30176	1	AT5G14570	0.145267	0.275269	4
AT1G13420	0.161866	0.296776	2	AT1G13420	0.161866	0.296776	2	AT2G24540	0.192368	0.221496	3	AT3G13750	0.0702064	0.0684071	7	AT4G17900	0.108828	0.0182181	6	AT5G14580	0.105157	0.313556	2
AT1G13430	0.12712	0.539279	2	AT1G13430	0.12712	0.539279	2	AT2G24560	0.173707	0.147289	1	AT3G13772	0.15172	0.0702221	2	AT4G17940	0.15693	0.21617	2	AT5G14590	0.0766217	0.121469	2
AT1G13440	0.138851	0.0188683	5	AT1G13440	0.138851	0.0188683	5	AT2G24570	0.187106	0.0950512	5	AT3G13780	0.193411	0.249105	2	AT4G17950	0.105267	0.232697	6	AT5G14600	0.26344	0.121446	3
AT1G13450	0.125473	0.128076	7	AT1G13450	0.125473	0.128076	7	AT2G24580	0.220048	0.0957536	6	AT3G13800	0.078679	0.148303	7	AT4G17960	0.115948	0.223686	3	AT5G14620	0.214268	0.17926	4
AT1G13460	0.189503	0.0779194	3	AT1G13460	0.189503	0.0779194	3	AT2G24590	0.214964	0.0411168	3	AT3G13810	0.134929	0.319348	4	AT4G17970	0.117238	0.147973	1	AT5G14640	0.138944	0.0576006	2
AT1G13470	0.108116	0.505302	2	AT1G13470	0.108116	0.505302	2	AT2G24610	0.0950088	0.0486832	1	AT3G13820	0.18942	0.498357	2	AT4G18010	0.217616	0.0587215	3	AT5G14650	0.112946	0.170603	3
AT1G13480	0.117564	0.275078	2	AT1G13480	0.117564	0.275078	2	AT2G24630	0.110259	0.160777	1	AT3G13850	0.091199	0.272658	1	AT4G18020	0.0733844	0.341575	3	AT5G14660	0.115283	0.282423	5
AT1G13540	0.12049	0.483814	2	AT1G13540	0.12049	0.483814	2	AT2G24640	0.0748776	0.378513	3	AT3G13860	0.0978624	0.0863625	4	AT4G18030	0.138717	0.0483693	4	AT5G14680	0.125006	0.140719	4
AT1G13560	0.104096	0.0343133	7	AT1G13560	0.104096	0.0343133	7	AT2G24645	0.156449	0.525205	1	AT3G13870	0.068739	0.132751	2	AT4G18060	0.169013	0.0433513	4	AT5G14690	0.0736777	0.489223	3
AT1G13570	0.109556	0.243675	3	AT1G13570	0.109556	0.243675	3	AT2G24670	0.142556	1.08764	1	AT3G13880	0.161136	0.18401	1	AT4G18070	0.234319	0.277166	7	AT5G14700	0.136029	0.164457	4
AT1G13580	0.0874081	0.0844302	2	AT1G13580	0.0874081	0.0844302	2	AT2G24693	0.086158	1.09447	2	AT3G13882	0.218973	0.345047	3	AT4G18100	0.0722586	0.0894963	5	AT5G14710	0.127693	0.0827889	4
AT1G13590	0.0260825	0.237852	2	AT1G13590	0.0260825	0.237852	2	AT2G24700	0.167512	0.447787	1	AT3G13890	0.0844476	0.329544	5	AT4G18120	0.139027	0.339563	1	AT5G14720	0.150965	0.0693864	2
AT1G13600	0.144432	0.175709	2	AT1G13600	0.144432	0.175709	2	AT2G24720	0.159428	0.311884	1	AT3G13910	0.0887887	0.147975	4	AT4G18130	0.12719	0.125889	1	AT5G14730	0.186102	0.396681	5
AT1G13605	0.171436	0.640702	4	AT1G13605	0.171436	0.640702	4	AT2G24762	0.0935572	0.315613	6	AT3G13920	0.182903	0.120924	16	AT4G18140	0.235662	0.345279	1	AT5G14740	0.103611	0.105109	9
AT1G13607	0.13806	1.05758	3	AT1G13607	0.13806	1.05758	3	AT2G24820	0.127167	0.0886737	5	AT3G13930	0.0560678	0.187023	7	AT4G18170	0.229714	0.0811287	3	AT5G14750	0.101868	0.057736	5
AT1G13609	0.189043	0.228357	1	AT1G13609	0.189043	0.228357	1	AT2G24830	0.136824	0.297322	2	AT3G13940	0.152801	0.356276	3	AT4G18195	0.0981736	0.297605	1	AT5G14760	0.124396	0.0939791	4
AT1G13610	0.127639	0.21315	3	AT1G13610	0.127639	0.21315	3	AT2G24840	0.165212	0.242367	3	AT3G13950	0.124603	0.267711	1	AT4G18197	0.198668	0.189956	3	AT5G14780	0.143738	0.0870266	9
AT1G13620	0.1025	0.422081	2	AT1G13620	0.1025	0.422081	2	AT2G24850	0.159934	0.168052	5	AT3G13960	0.118043	0.178104	1	AT4G18210	0.119714	0.208369	3	AT5G14790	0.117926	0.202099	6
AT1G13635	0.102887	0.248788	1	AT1G13635	0.102887	0.248788	1	AT2G24860	0.211739	0.14354	6	AT3G13970	0.2075	0.1602	4	AT4G18230	0.129468	0.168729	4	AT5G14800	0.130355	0.0779164	8
AT1G13640	0.135482	0.152536	3	AT1G13640	0.135482	0.152536	3	AT2G24940	0.0501808	0.0921714	15	AT3G13990	0.101786	0.410608	4	AT4G18240	0.179521	0.251692	1	AT5G14850	0.135354	0.229247	2
AT1G13650	0.136732	0.797655	2	AT1G13650	0.136732	0.797655	2	AT2G24945	0.107198	2.17915	15	AT3G14000	0.0831326	0.160899	3	AT4G18270	0.176839	0.327448	1	AT5G14860	0.120315	0.358759	1
AT1G13670	0.242035	0.223387	3	AT1G13670	0.242035	0.223387	3	AT2G24970	0.176172	0.24966	2	AT3G14010	0.0878028	0.488303	3	AT4G18280	0.0657281	2.00035	8	AT5G14880	0.143082	0.0535524	1
AT1G13690	0.106176	0.12274	3	AT1G13690	0.106176	0.12274	3	AT2G25000	0.1394	0.280309	4	AT3G14020	0.124717	0.362971	1	AT4G18290	0.128812	0.205114	1	AT5G14890	0.17205	0.182945	1
AT1G13700	0.136755	0.128441	2	AT1G13700	0.136755	0.128441	2	AT2G25070	0.169648	0.0933415	4	AT3G14040	0.101844	0.401215	6	AT4G18330	0.196502	0.0709213	1	AT5G14910	0.169714	0.150034	3
AT1G13710	0.168256	0.115665	4	AT1G13710	0.168256	0.115665	4	AT2G25080	0.0944149	0.103738	4	AT3G14050	0.148436	0.0750465	1	AT4G18340	0.103145	0.189039	2	AT5G14920	0.133137	0.430959	6
AT1G13730	0.18494	0.282821	4	AT1G13730	0.18494	0.282821	4	AT2G25090	0.177315	0.080383	4	AT3G14060	0.11231	0.135011	2	AT4G18350	0.203691	0.109794	2	AT5G14930	0.144431	0.572853	6
AT1G13750	0.16452	0.153245	4	AT1G13750	0.16452	0.153245	4	AT2G25100	0.118535	0.102265	3	AT3G14067	0.134486	0.144119	6	AT4G18360	0.125673	0.038222	2	AT5G14940	0.155657	0.050498	4
AT1G13770	0.116607	0.156646	3	AT1G13770	0.116607	0.156646	3	AT2G25110	0.0720084	0.0604539	7	AT3G14075	0.133174	0.130759	3	AT4G18370	0.247688	0.145624	4	AT5G14950	0.121601	0.124157	3
AT1G13780	0.147618	0.491323	3	AT1G13780	0.147618	0.491323	3	AT2G25130	0.229637	0.192567	3	AT3G14080	0.0888242	0.075365	5	AT4G18372	0.214867	0.11175	2	AT5G14960	0.0831648	0.716626	4
AT1G13810	0.17355	0.295417	1	AT1G13810	0.17355	0.295417	1	AT2G25140	0.15459	0.175307	2	AT3G14090	0.139317	0.0664498	2	AT4G18375	0.113814	0.362552	2	AT5G14970	0.123521	0.0959082	3
AT1G13830	0.146031	0.223423	3	AT1G13830	0.146031	0.223423	3	AT2G25150	0.152956	0.194449	3	AT3G14100	0.128032	0.0400922	5	AT4G18380	0.15915	0.246693	5	AT5G15020	0.122832	0.190842	2
AT1G13860	0.11412	0.212708	1	AT1G13860	0.11412	0.212708	1	AT2G25160	0.190497	0.27999	5	AT3G14110	0.12094	0.330311	5	AT4G18390	0.106199	0.173305	10	AT5G15050	0.187061	0.0489812	3
AT1G13870	0.149162	0.087409	2	AT1G13870	0.149162	0.087409	2	AT2G25170	0.12739	0.13731	1	AT3G14120	0.0692961	0.23355	3	AT4G18395	0.192292	0.0772931	3	AT5G15070	0.10533	0.0329136	2
AT1G13880	0.157671	0.225317	4	AT1G13880	0.157671	0.225317	4	AT2G25190	0.129439	0.171403	4	AT3G14130	0.179547	0.164625	4	AT4G18400	0.120401	0.334403	6	AT5G15080	0.149676	0.106152	4
AT1G13900	0.162286	0.106426	3	AT1G13900	0.162286	0.106426	3	AT2G25200	0.22827	0.209163	2	AT3G14160	0.122995	0.500381	2	AT4G18425	0.155586	0.0676724	3	AT5G15090	0.155817	0.193159	7
AT1G13910	0.123506	0.289581	2	AT1G13910	0.123506	0.289581	2	AT2G25210	0.113669	0.0856022	4	AT3G14170	0.125233	0.295415	3	AT4G18440	0.118188	0.1521	3	AT5G15110	0.116255	0.084069	1
AT1G13950	0.159529	0.0535542	4	AT1G13950	0.159529	0.0535542	4	AT2G25230	0.0838529	1.51526	1	AT3G14180	0.127565	0.12599	3	AT4G18450	0.145978	0.563239	1	AT5G15120	0.0991152	0.323559	2
AT1G13960	0.0905676	0.159057	5	AT1G13960	0.0905676	0.159057	5	AT2G25240	0.140834	0.308529	4	AT3G14190	0.105184	0.345315	4	AT4G18460	0.193162	0.0607508	2	AT5G15130	0.102569	0.207455	1
AT1G13970	0.140691	0.043755	3	AT1G13970	0.140691	0.043755	3	AT2G25250	0.252974	0.441251	5	AT3G14200	0.174168	0.22857	4	AT4G18470	0.125298	0.309765	4	AT5G15140	0.174727	0.140264	2
AT1G13980	0.128554	0.0388654	3	AT1G13980	0.128554	0.0388654	3	AT2G25260	0.118386	0.154113	1	AT3G14205	0.11122	0.177319	3	AT4G18480	0.174579	0.0465941	4	AT5G15150	0.0968257	0.0998529	4
AT1G14000	0.0826935	0.0381142	5	AT1G14000	0.0826935	0.0381142	5	AT2G25270	0.196275	0.0818701	6	AT3G14210	0.0890549	0.745308	9	AT4G18501	0.0545927	1.07072	1	AT5G15170	0.133349	0.20313	1
AT1G14010	0.139931	0.22991	1	AT1G14010	0.139931	0.22991	1	AT2G25280	0.157504	0.0795951	4	AT3G14220	0.143851	0.300105	5	AT4G18510	0.196761	0.337261	3	AT5G15180	0.163829	0.229924	3
AT1G14020	0.0977631	0.287244	5	AT1G14020	0.0977631	0.287244	5	AT2G25290	0.201017	0.116634	1	AT3G14230	0.184314	0.193223	6	AT4G18520	0.221778	0.0709737	1	AT5G15200	0.165023	0.0125718	9
AT1G14030	0.102153	0.206156	4	AT1G14030	0.102153	0.206156	4	AT2G25300	0.201581	0.0883612	2	AT3G14240	0.159961	0.0775819	3	AT4G18550	0.141061	0.238418	2	AT5G15210	0.205852	0.189433	2
AT1G14060	0.098931	0.374393	3	AT1G14060	0.098931	0.374393	3	AT2G25310	0.0941373	0.267131	5	AT3G14250	0.247003	0.25466	1	AT4G18570	0.135661	0.133577	3	AT5G15220	0.128968	0.0649602	5
AT1G14080	0.113779	0.132862	2	AT1G14080	0.113779	0.132862	2	AT2G25410	0.185729	0.312397	1	AT3G14260	0.177093	0.138845	3	AT4G18580	0.20311	0.592324	4	AT5G15230	0.0630632	0.449171	7
AT1G14120	0.182722	0.216817	2	AT1G14120	0.182722	0.216817	2	AT2G25420	0.175188	0.264618	1	AT3G14270	0.0772961	0.211989	2	AT4G18590	0.248879	0.0960444	3	AT5G15240	0.132897	0.168624	1
AT1G14130	0.0968155	0.257832	3	AT1G14130	0.0968155	0.257832	3	AT2G25430	0.20659	0.0563554	4	AT3G14280	0.066612	0.65824	4	AT4G18596	0.14423	0.0558056	2	AT5G15250	0.145339	0.135311	1
AT1G14140	0.14513	0.139308	2	AT1G14140	0.14513	0.139308	2	AT2G25460	0.212629	0.169074	2	AT3G14290	0.106009	0.0175793	3	AT4G18600	0.101063	0.632785	1	AT5G15260	0.221025	0.0778254	9
AT1G14150	0.198525	0.140076	7	AT1G14150	0.198525	0.140076	7	AT2G25480	0.133436	0.307213	1	AT3G14310	0.115981	0.135144	11	AT4G18610	0.0623286	0.184903	2	AT5G15265	0.080054	1.34723	2
AT1G14160	0.122702	0.145929	2	AT1G14160	0.122702	0.145929	2	AT2G25490	0.166941	0.137106	6	AT3G14350	0.133572	0.101667	4	AT4G18630	0.141681	0.249017	2	AT5G15270	0.149839	0.0840449	3
AT1G14170	0.218528	0.0927964	3	AT1G14170	0.218528	0.0927964	3	AT2G25520	0.06206	0.0838922	4	AT3G14360	0.118076	0.171186	3	AT4G18640	0.11684	0.198985	1	AT5G15280	0.109664	0.315972	1
AT1G14180	0.209562	0.281038	4	AT1G14180	0.209562	0.281038	4	AT2G25540	0.141878	0.35199	1	AT3G14370	0.183666	0.0570672	5	AT4G18650	0.144144	0.201076	2	AT5G15290	0.104973	0.171411	2
AT1G14200	0.217906	0.282282	3	AT1G14200	0.217906	0.282282	3	AT2G25560	0.126482	0.263772	4	AT3G14380	0.105	0.314823	3	AT4G18690	0.154516	0.327114	1	AT5G15300	0.154004	0.109818	2
AT1G14210	0.119545	0.345431	2	AT1G14210	0.119545	0.345431	2	AT2G25570	0.12984	0.178886	8	AT3G14390	0.130712	0.125843	6	AT4G18700	0.180059	0.0675206	4	AT5G15310	0.109618	0.113117	7
AT1G14230	0.0944838	0.463354	4	AT1G14230	0.0944838	0.463354	4	AT2G25580	0.112885	0.546456	1	AT3G14395	0.0775615	0.166547	3	AT4G18710	0.124836	0.0093462	5	AT5G15320	0.104436	0.164542	2
AT1G14240	0.104805	0.409394	4	AT1G14240	0.104805	0.409394	4	AT2G25620	0.149631	0.070058	7	AT3G14400	0.12415	0.187609	3	AT4G18730	0.105419	0.0225084	5	AT5G15330	0.167336	0.126548	2
AT1G14260	0.225037	0.14093	4	AT1G14260	0.225037	0.14093	4	AT2G25625	0.171268	0.260058	6	AT3G14410	0.0893407	0.105037	6	AT4G18750	0.250999	0.0771782	1	AT5G15350	0.139744	0.215437	7
AT1G14270	0.116659	0.193097	4	AT1G14270	0.116659	0.193097	4	AT2G25640	0.191228	0.289483	1	AT3G14430	0.208165	0.0880914	4	AT4G18770	0.0938128	0.34477	4	AT5G15390	0.120451	0.26202	6
AT1G14280	0.124283	0.227216	7	AT1G14280	0.124283	0.227216	7	AT2G25650	0.254228	0.279067	4	AT3G14440	0.105128	0.15354	1	AT4G18780	0.179353	0.0432641	3	AT5G15400	0.0997531	0.12397	1
AT1G14290	0.0587479	0.127647	3	AT1G14290	0.0587479	0.127647	3	AT2G25670	0.190109	0.0759023	6	AT3G14520	0.261355	0.47892	4	AT4G18790	0.193896	0.0497582	1	AT5G15410	0.130677	0.0744488	3
AT1G14300	0.095268	0.155109	6	AT1G14300	0.095268	0.155109	6	AT2G25680	0.143925	0.137081	2	AT3G14550	0.190577	0.276272	3	AT4G18800	0.115034	0.0193543	4	AT5G15430	0.0868803	0.706353	2
AT1G14310	0.0732571	0.25335	3	AT1G14310	0.0732571	0.25335	3	AT2G25690	0.230414	0.223576	3	AT3G14560	0.098978	0.316518	3	AT4G18810	0.114697	0.106534	3	AT5G15440	0.101278	0.196096	3
AT1G14330	0.231339	0.106815	3	AT1G14330	0.231339	0.106815	3	AT2G25710	0.119762	0.227845	1	AT3G14580	0.262921	0.125698	2	AT4G18830	0.0852959	0.335968	3	AT5G15450	0.114794	0.0856381	2
AT1G14340	0.21765	0.171113	5	AT1G14340	0.21765	0.171113	5	AT2G25720	0.135555	0.430698	4	AT3G14590	0.113998	0.271741	2	AT4G18870	0.144746	0.685814	1	AT5G15460	0.165635	0.0887597	4
AT1G14350	0.107818	0.215835	2	AT1G14350	0.107818	0.215835	2	AT2G25730	0.106551	0.218398	2	AT3G14610	0.131798	0.170302	2	AT4G18880	0.144543	0.21034	3	AT5G15470	0.100973	0.0514097	4
AT1G14360	0.153862	0.0273685	8	AT1G14360	0.153862	0.0273685	8	AT2G25735	0.184944	0.227401	1	AT3G14690	0.201961	0.192291	2	AT4G18890	0.0883756	0.128815	4	AT5G15480	0.168286	0.736797	1
AT1G14370	0.141855	0.0799992	4	AT1G14370	0.141855	0.0799992	4	AT2G25737	0.152559	0.0965948	4	AT3G14700	0.141384	0.328024	2	AT4G18905	0.119585	0.332322	4	AT5G15490	0.142022	0.031172	2
AT1G14380	0.0985429	0.527668	4	AT1G14380	0.0985429	0.527668	4	AT2G25740	0.083122	0.260957	4	AT3G14710	0.132054	0.44664	3	AT4G18910	0.153571	0.0621382	7	AT5G15500	0.115604	0.287915	2
AT1G14410	0.0853852	0.291597	3	AT1G14410	0.0853852	0.291597	3	AT2G25770	0.218491	0.296203	6	AT3G14720	0.154693	0.0758389	1	AT4G18920	0.179577	0.0635001	3	AT5G15530	0.144658	0.264508	8
AT1G14420	0.133671	0.190666	8	AT1G14420	0.133671	0.190666	8	AT2G25790	0.155106	0.278254	3	AT3G14740	0.216733	0.128723	4	AT4G18930	0.191493	0.210374	5	AT5G15540	0.0703606	0.245608	1
AT1G14430	0.168831	0.135272	2	AT1G14430	0.168831	0.135272	2	AT2G25810	0.225112	0.0590486	2	AT3G14750	0.183147	0.136784	8	AT4G18950	0.121439	0.0738398	5	AT5G15550	0.152771	0.0794805	5
AT1G14440	0.104801	0.0917247	4	AT1G14440	0.104801	0.0917247	4	AT2G25820	0.202137	0.271986	5	AT3G14760	0.177104	0.119933	2	AT4G18960	0.0579706	0.103432	1	AT5G15580	0.104323	0.387856	1
AT1G14455	0.0572931	1.60985	1	AT1G14455	0.0572931	1.60985	1	AT2G25830	0.161838	0.0800773	2	AT3G14770	0.113023	0.0849549	7	AT4G18970	0.0972113	0.0649587	3	AT5G15600	0.0996152	0.318723	3
AT1G14490	0.0891716	0.514043	2	AT1G14490	0.0891716	0.514043	2	AT2G25840	0.13061	0.341059	6	AT3G14790	0.211896	0.0393417	3	AT4G18980	0.111746	0.252384	3	AT5G15610	0.121117	0.283969	4
AT1G14510	0.138948	0.0974553	5	AT1G14510	0.138948	0.0974553	5	AT2G25850	0.0967934	0.534934	4	AT3G14810	0.125175	0.245782	1	AT4G18990	0.121347	0.176157	1	AT5G15630	0.16195	0.0551435	3
AT1G14520	0.167259	0.123476	9	AT1G14520	0.167259	0.123476	9	AT2G25870	0.159013	0.179157	3	AT3G14830	0.140392	0.11865	4	AT4G19003	0.0789303	0.170506	4	AT5G15640	0.0673363	0.145569	10
AT1G14530	0.0935743	0.113907	6	AT1G14530	0.0935743	0.113907	6	AT2G25880	0.177344	0.072298	1	AT3G14840	0.19895	0.28536	3	AT4G19006	0.112336	0.0510022	4	AT5G15650	0.0962318	0.0256795	7
AT1G14560	0.093609	0.0597101	3	AT1G14560	0.093609	0.0597101	3	AT2G25890	0.16603	0.163839	4	AT3G14850	0.197727	0.208461	4	AT4G19010	0.136265	0.170582	4	AT5G15680	0.0868725	0.0365744	1
AT1G14570	0.118814	0.145375	6	AT1G14570	0.118814	0.145375	6	AT2G25900	0.116637	0.260542	15	AT3G14860	0.196796	0.159155	3	AT4G19020	0.125312	0.277433	1	AT5G15700	0.077011	0.28325	1
AT1G14580	0.129515	0.328548	2	AT1G14580	0.129515	0.328548	2	AT2G25910	0.141695	0.0657274	4	AT3G14870	0.124438	0.31765	4	AT4G19030	0.143879	0.112908	5	AT5G15710	0.15172	0.0573327	3
AT1G14600	0.102265	0.20603	2	AT1G14600	0.102265	0.20603	2	AT2G25920	0.0867825	0.262532	3	AT3G14880	0.20109	0.171238	3	AT4G19040	0.0828394	0.0783155	2	AT5G15720	0.166184	0.0497342	1
AT1G14610	0.121386	0.157431	3	AT1G14610	0.121386	0.157431	3	AT2G25940	0.175287	0.17665	2	AT3G14890	0.110913	0.510864	3	AT4G19060	0.0960577	0.365755	2	AT5G15725	0.120543	0.62059	1
AT1G14620	0.07571	0.135972	4	AT1G14620	0.07571	0.135972	4	AT2G25950	0.157344	0.0275848	4	AT3G14900	0.150824	0.0887661	1	AT4G19100	0.211283	0.127096	1	AT5G15730	0.0653	0.266962	2
AT1G14630	0.144963	0.152702	1	AT1G14630	0.144963	0.152702	1	AT2G25970	0.155173	0.138981	2	AT3G14910	0.158703	0.0859656	2	AT4G19110	0.125669	0.0833898	3	AT5G15740	0.0937206	0.0694969	4
AT1G14650	0.143955	0.109569	4	AT1G14650	0.143955	0.109569	4	AT2G25980	0.124212	0.45494	2	AT3G14930	0.112437	0.13437	8	AT4G19120	0.163104	0.0834079	4	AT5G15750	0.0788333	0.272413	3
AT1G14660	0.110768	0.246924	1	AT1G14660	0.110768	0.246924	1	AT2G26000	0.0497153	0.288855	2	AT3G14940	0.0736042	0.0331174	3	AT4G19130	0.152861	0.325651	1	AT5G15760	0.138573	0.355359	2
AT1G14670	0.211311	0.220854	5	AT1G14670	0.211311	0.220854	5	AT2G26030	0.164741	0.36481	6	AT3G14960	0.140586	0.172722	4	AT4G19140	0.0805021	0.373424	3	AT5G15780	0.129189	0.295737	4
AT1G14685	0.23387	0.0455112	6	AT1G14685	0.23387	0.0455112	6	AT2G26060	0.105443	0.0858411	4	AT3G14990	0.142332	0.0660801	7	AT4G19150	0.257511	0.417871	3	AT5G15790	0.107303	0.321446	5
AT1G14687	0.161936	0.186013	4	AT1G14687	0.161936	0.186013	4	AT2G26070	0.147285	0.161152	3	AT3G15000	0.142644	0.25824	4	AT4G19160	0.104714	0.195111	5	AT5G15810	0.113703	0.208512	1
AT1G14690	0.109821	0.167093	4	AT1G14690	0.109821	0.167093	4	AT2G26080	0.164142	0.0620225	2	AT3G15010	0.121031	0.214509	4	AT4G19170	0.194112	0.156532	6	AT5G15820	0.171615	0.816538	2
AT1G14700	0.177013	0.131843	3	AT1G14700	0.177013	0.131843	3	AT2G26100	0.113755	0.13963	4	AT3G15020	0.140138	0.0803661	5	AT4G19180	0.127247	0.128308	3	AT5G15830	0.14828	0.0983272	2
AT1G14710	0.140555	0.219947	2	AT1G14710	0.140555	0.219947	2	AT2G26110	0.124118	0.10631	2	AT3G15030	0.0941385	0.291747	6	AT4G19185	0.0619462	0.167976	7	AT5G15840	0.127616	0.42459	4
AT1G14720	0.174277	0.150463	7	AT1G14720	0.174277	0.150463	7	AT2G26140	0.157654	0.0536533	1	AT3G15040	0.107444	0.0899299	4	AT4G19200	0.175532	0.146377	7	AT5G15850	0.127593	0.253503	4
AT1G14730	0.0786298	0.110722	2	AT1G14730	0.0786298	0.110722	2	AT2G26170	0.15269	0.167814	4	AT3G15060	0.148634	0.0282294	2	AT4G19230	0.112072	0.124887	4	AT5G15860	0.124508	0.139847	4
AT1G14740	0.126736	0.0643206	2	AT1G14740	0.126736	0.0643206	2	AT2G26180	0.166501	0.120747	3	AT3G15080	0.124293	0.228361	4	AT4G19350	0.167582	0.33967	3	AT5G15880	0.0970267	0.279379	3
AT1G14750	0.0926255	0.1998	2	AT1G14750	0.0926255	0.1998	2	AT2G26200	0.13263	0.153543	1	AT3G15090	0.120669	0.108006	6	AT4G19370	0.121272	0.227206	2	AT5G15910	0.144046	0.124542	3
AT1G14755	0.0738104	0.633273	4	AT1G14755	0.0738104	0.633273	4	AT2G26210	0.148172	0.150869	3	AT3G15095	0.131779	0.170743	4	AT4G19380	0.103702	0.360734	1	AT5G15920	0.126078	0.214167	1
AT1G14770	0.129231	0.538837	7	AT1G14770	0.129231	0.538837	7	AT2G26230	0.155205	0.142445	6	AT3G15110	0.130148	0.195245	3	AT4G19390	0.117806	0.248222	3	AT5G15930	0.100382	0.141811	5
AT1G14780	0.146331	0.0839529	3	AT1G14780	0.146331	0.0839529	3	AT2G26240	0.0767459	0.309555	3	AT3G15115	0.179894	0.303038	2	AT4G19400	0.160375	0.165429	4	AT5G15950	0.219303	0.0827185	3
AT1G14790	0.168404	0.148722	2	AT1G14790	0.168404	0.148722	2	AT2G26250	0.14619	0.0401058	7	AT3G15120	0.111888	0.288935	1	AT4G19410	0.179439	0.0252941	9	AT5G15970	0.0558283	1.27623	8
AT1G14810	0.183445	0.45624	8	AT1G14810	0.183445	0.45624	8	AT2G26260	0.10524	0.185092	4	AT3G15150	0.195013	0.0758875	3	AT4G19420	0.0997252	0.058073	7	AT5G15980	0.11893	0.293866	3
AT1G14830	0.115061	0.0244009	7	AT1G14830	0.115061	0.0244009	7	AT2G26270	0.148833	0.232009	1	AT3G15160	0.110608	0.121133	3	AT4G19430	0.124105	0.511448	6	AT5G16000	0.119983	0.0998432	5
AT1G14840	0.127277	0.0854655	3	AT1G14840	0.127277	0.0854655	3	AT2G26280	0.185813	0.0962777	3	AT3G15170	0.114175	0.146156	2	AT4G19440	0.0984121	0.270472	1	AT5G16010	0.127299	0.31686	3
AT1G14860	0.0832138	0.577061	2	AT1G14860	0.0832138	0.577061	2	AT2G26290	0.109234	0.212589	1	AT3G15180	0.132317	0.119798	4	AT4G19450	0.170999	0.0706159	5	AT5G16023	0.0269095	1.33402	1
AT1G14890	0.14169	0.194179	4	AT1G14890	0.14169	0.194179	4	AT2G26300	0.140765	0.033912	4	AT3G15190	0.164743	0.102803	5	AT4G19460	0.214218	0.0498805	2	AT5G16030	0.103937	0.335855	3
AT1G14900	0.17444	0.193019	7	AT1G14900	0.17444	0.193019	7	AT2G26310	0.179336	0.14575	5	AT3G15210	0.243856	0.0830266	6	AT4G19490	0.114383	0.133751	1	AT5G16040	0.11313	0.0899291	3
AT1G14920	0.213818	0.0987439	3	AT1G14920	0.213818	0.0987439	3	AT2G26330	0.163011	0.0369454	4	AT3G15220	0.10689	0.266672	3	AT4G19540	0.121422	0.144878	2	AT5G16050	0.0926765	0.105261	5
AT1G14930	0.190284	0.236624	3	AT1G14930	0.190284	0.236624	3	AT2G26340	0.13964	0.210855	2	AT3G15240	0.0790077	0.169326	3	AT4G19570	0.128731	0.519443	2	AT5G16060	0.206639	0.0834387	4
AT1G14950	0.229498	0.0574452	4	AT1G14950	0.229498	0.0574452	4	AT2G26350	0.105616	0.152608	7	AT3G15250	0.141329	0.428859	1	AT4G19600	0.0998407	0.237319	2	AT5G16070	0.0892292	0.0383469	2
AT1G14960	0.275403	0.116392	3	AT1G14960	0.275403	0.116392	3	AT2G26360	0.12881	0.2332	3	AT3G15260	0.121624	0.101944	3	AT4G19640	0.119621	0.0368749	4	AT5G16080	0.12442	0.214956	3
AT1G14990	0.208258	0.129832	2	AT1G14990	0.208258	0.129832	2	AT2G26400	0.121219	0.404056	3	AT3G15280	0.176126	0.220036	2	AT4G19645	0.068069	0.473278	4	AT5G16110	0.194386	0.0525117	7
AT1G15000	0.24629	0.151817	11	AT1G15000	0.24629	0.151817	11	AT2G26430	0.233215	0.123608	7	AT3G15290	0.125945	0.138385	2	AT4G19650	0.113467	0.200445	1	AT5G16120	0.123883	0.0901984	4
AT1G15010	0.131956	0.359806	5	AT1G15010	0.131956	0.359806	5	AT2G26440	0.212323	0.201843	4	AT3G15340	0.115517	0.635795	1	AT4G19660	0.161454	0.144533	1	AT5G16130	0.119696	0.0583022	4
AT1G15020	0.111096	0.201744	3	AT1G15020	0.111096	0.201744	3	AT2G26450	0.18952	0.142473	2	AT3G15350	0.145622	0.16092	5	AT4G19670	0.134516	0.214432	1	AT5G16140	0.10913	0.204357	2
AT1G15030	0.199691	0.17419	3	AT1G15030	0.199691	0.17419	3	AT2G26460	0.17065	0.116812	6	AT3G15351	0.12201	0.177197	4	AT4G19680	0.114565	0.204953	3	AT5G16150	0.155998	0.106023	6
AT1G15040	0.187796	0.138319	8	AT1G15040	0.187796	0.138319	8	AT2G26470	0.150163	0.428017	3	AT3G15352	0.13277	0.178138	2	AT4G19690	0.151708	0.080779	3	AT5G16160	0.137472	0.373434	3
AT1G15050	0.0803629	0.611498	3	AT1G15050	0.0803629	0.611498	3	AT2G26480	0.175053	0.237053	1	AT3G15355	0.116108	0.661412	3	AT4G19700	0.0915923	0.420185	2	AT5G16170	0.12439	0.171171	3
AT1G15060	0.113115	0.142795	4	AT1G15060	0.113115	0.142795	4	AT2G26500	0.119599	0.0614385	8	AT3G15356	0.10858	0.293571	4	AT4G19710	0.165491	0.0665147	2	AT5G16190	0.159194	0.0762323	1
AT1G15080	0.156967	0.0958322	5	AT1G15080	0.156967	0.0958322	5	AT2G26510	0.166313	0.159948	5	AT3G15358	0.0621727	0.260293	4	AT4G19810	0.165942	0.112701	2	AT5G16200	0.172874	0.325919	3
AT1G15110	0.226675	0.211036	2	AT1G15110	0.226675	0.211036	2	AT2G26520	0.125144	0.110769	5	AT3G15360	0.21327	0.1398	7	AT4G19830	0.136621	0.353509	4	AT5G16210	0.0793531	0.172601	3
AT1G15120	0.231033	0.326747	4	AT1G15120	0.231033	0.326747	4	AT2G26530	0.130436	0.177453	5	AT3G15370	0.150546	0.0838215	2	AT4G19840	0.11569	0.230539	5	AT5G16220	0.0929875	0.629929	3
AT1G15130	0.10459	0.154961	2	AT1G15130	0.10459	0.154961	2	AT2G26540	0.151391	0.211293	5	AT3G15380	0.0993013	0.0724537	3	AT4G19860	0.137263	0.122071	3	AT5G16230	0.129291	0.108577	3
AT1G15140	0.148638	0.107636	4	AT1G15140	0.148638	0.107636	4	AT2G26560	0.0924811	0.152166	8	AT3G15395	0.150974	0.0478138	8	AT4G19880	0.157779	0.0812963	7	AT5G16240	0.158714	0.210581	3
AT1G15170	0.11587	0.137455	5	AT1G15170	0.11587	0.137455	5	AT2G26570	0.146425	0.15962	1	AT3G15410	0.070822	0.263497	3	AT4G19950	0.106459	0.25556	3	AT5G16260	0.118373	0.170781	2
AT1G15180	0.134156	0.220845	6	AT1G15180	0.134156	0.220845	6	AT2G26580	0.167895	0.156178	2	AT3G15420	0.0329055	0.868561	2	AT4G19960	0.150873	0.16056	1	AT5G16270	0.0932512	0.323211	3
AT1G15200	0.109206	0.268156	2	AT1G15200	0.109206	0.268156	2	AT2G26600	0.242392	0.0918879	4	AT3G15430	0.0944123	0.119102	3	AT4G19985	0.17907	0.224908	3	AT5G16280	0.078241	0.375906	1
AT1G15215	0.140664	0.286115	3	AT1G15215	0.140664	0.286115	3	AT2G26660	0.19622	0.0801219	2	AT3G15450	0.156612	0.173645	8	AT4G20000	0.228332	0.303467	2	AT5G16290	0.107316	0.118781	4
AT1G15220	0.104419	0.155216	5	AT1G15220	0.104419	0.155216	5	AT2G26670	0.188071	0.0818293	7	AT3G15460	0.0717921	0.179745	4	AT4G20010	0.120996	0.326606	6	AT5G16310	0.0711756	0.271069	4
AT1G15230	0.275558	0.292702	5	AT1G15230	0.275558	0.292702	5	AT2G26680	0.202233	0.0843451	3	AT3G15470	0.08853	0.215427	3	AT4G20020	0.179777	0.237973	5	AT5G16320	0.14986	0.402242	8
AT1G15240	0.126775	0.306331	3	AT1G15240	0.126775	0.306331	3	AT2G26690	0.166129	0.0478758	1	AT3G15480	0.140505	0.0919316	3	AT4G20030	0.256068	0.0832928	4	AT5G16350	0.118312	0.314725	2
AT1G15250	0.213316	0.0219621	2	AT1G15250	0.213316	0.0219621	2	AT2G26695	0.136026	0.0740609	1	AT3G15490	0.112579	0.795164	1	AT4G20040	0.161218	0.106328	2	AT5G16360	0.110642	0.218666	2
AT1G15260	0.121155	0.124768	5	AT1G15260	0.121155	0.124768	5	AT2G26700	0.155009	0.0852374	2	AT3G15500	0.186384	0.0959876	6	AT4G20050	0.113187	0.222319	1	AT5G16370	0.186568	0.110582	4
AT1G15280	0.0943198	0.728709	2	AT1G15280	0.0943198	0.728709	2	AT2G26710	0.108355	0.0316107	4	AT3G15510	0.150639	0.0599882	3	AT4G20070	0.156486	0.117249	2	AT5G16380	0.182915	0.208006	4
AT1G15320	0.191678	0.306929	2	AT1G15320	0.191678	0.306929	2	AT2G26730	0.163075	0.0738213	4	AT3G15518	0.209269	0.0887253	2	AT4G20095	0.135717	0.772545	1	AT5G16390	0.09884	0.185224	7
AT1G15330	0.177382	0.098485	3	AT1G15330	0.177382	0.098485	3	AT2G26740	0.170032	0.143316	10	AT3G15520	0.169244	0.13145	3	AT4G20110	0.228833	0.0581363	3	AT5G16400	0.145755	0.177225	3
AT1G15340	0.147922	0.266612	5	AT1G15340	0.147922	0.266612	5	AT2G26760	0.195138	0.15968	2	AT3G15530	0.135264	0.0363668	10	AT4G20130	0.167904	0.084785	6	AT5G16410	0.216681	0.463801	3
AT1G15350	0.103591	0.289673	3	AT1G15350	0.103591	0.289673	3	AT2G26770	0.170791	0.0475765	4	AT3G15540	0.164243	0.110326	5	AT4G20140	0.155571	0.142257	2	AT5G16440	0.114311	0.237494	6
AT1G15360	0.131354	0.222668	4	AT1G15360	0.131354	0.222668	4	AT2G26780	0.0843339	0.140465	2	AT3G15570	0.154575	0.118716	8	AT4G20150	0.21597	0.0296588	6	AT5G16453	0.136086	0.389126	4
AT1G15380	0.111223	0.0963715	5	AT1G15380	0.111223	0.0963715	5	AT2G26800	0.134701	0.185921	5	AT3G15590	0.118163	0.264149	2	AT4G20170	0.146339	0.105113	5	AT5G16480	0.15213	0.069925	3
AT1G15390	0.108982	0.12384	3	AT1G15390	0.108982	0.12384	3	AT2G26810	0.225522	0.112265	1	AT3G15605	0.187628	0.422844	3	AT4G20260	0.0981574	0.283968	5	AT5G16490	0.142251	0.304086	4
AT1G15400	0.130832	0.0767989	3	AT1G15400	0.130832	0.0767989	3	AT2G26830	0.176648	0.0950893	3	AT3G15610	0.124633	0.0960383	2	AT4G20270	0.142884	0.138009	1	AT5G16500	0.133568	0.260412	2
AT1G15410	0.089166	0.217955	3	AT1G15410	0.089166	0.217955	3	AT2G26840	0.204069	0.136448	2	AT3G15620	0.161641	0.148655	1	AT4G20280	0.246639	0.0324712	6	AT5G16510	0.0940007	0.125684	9
AT1G15420	0.161313	0.144622	6	AT1G15420	0.161313	0.144622	6	AT2G26850	0.189989	0.217812	4	AT3G15630	0.118814	0.155378	4	AT4G20300	0.101852	0.0788175	2	AT5G16520	0.122474	0.233103	3
AT1G15430	0.274333	0.0887663	5	AT1G15430	0.274333	0.0887663	5	AT2G26870	0.124892	0.0838573	2	AT3G15640	0.11963	0.139835	6	AT4G20320	0.11681	0.140033	2	AT5G16540	0.0936802	0.31921	8
AT1G15440	0.140944	0.166765	3	AT1G15440	0.140944	0.166765	3	AT2G26890	0.0917686	0.126631	1	AT3G15650	0.110273	0.0631338	3	AT4G20330	0.137631	0.269207	4	AT5G16550	0.139325	0.0955065	6
AT1G15460	0.121253	0.131172	2	AT1G15460	0.121253	0.131172	2	AT2G26900	0.162246	0.0811666	4	AT3G15660	0.148206	0.108158	5	AT4G20340	0.0843451	0.356259	1	AT5G16560	0.169068	0.233763	5
AT1G15470	0.0853665	0.0650571	10	AT1G15470	0.0853665	0.0650571	10	AT2G26910	0.152421	0.0395143	1	AT3G15670	0.135241	0.192388	4	AT4G20350	0.124875	0.277121	3	AT5G16570	0.0906557	0.116764	3
AT1G15490	0.0945434	0.181875	3	AT1G15490	0.0945434	0.181875	3	AT2G26920	0.137714	0.2555	3	AT3G15680	0.120387	0.162506	2	AT4G20360	0.129869	0.0653889	10	AT5G16590	0.189728	0.202774	4
AT1G15500	0.118115	0.0892883	6	AT1G15500	0.118115	0.0892883	6	AT2G26930	0.146069	0.101014	5	AT3G15710	0.162812	0.0297681	4	AT4G20370	0.171508	0.124746	2	AT5G16600	0.14076	0.234985	5
AT1G15510	0.0856237	0.226024	1	AT1G15510	0.0856237	0.226024	1	AT2G26960	0.17928	0.363663	2	AT3G15720	0.112699	0.417649	1	AT4G20380	0.151404	0.14527	5	AT5G16610	0.146528	0.317181	2
AT1G15530	0.172472	0.113409	1	AT1G15530	0.172472	0.113409	1	AT2G26970	0.150206	0.248964	3	AT3G15730	0.119996	0.0328807	4	AT4G20390	0.148486	0.190915	2	AT5G16630	0.0984477	0.361512	2
AT1G15550	0.140602	0.1722	3	AT1G15550	0.140602	0.1722	3	AT2G26975	0.207473	0.283005	3	AT3G15760	0.0677816	0.659558	3	AT4G20400	0.092753	0.224438	2	AT5G16640	0.183789	0.175012	1
AT1G15570	0.0927314	0.23552	5	AT1G15570	0.0927314	0.23552	5	AT2G26980	0.17356	0.0474225	7	AT3G15770	0.0827415	0.457494	1	AT4G20410	0.137075	0.0215273	7	AT5G16650	0.248151	0.052384	2
AT1G15580	0.134709	0.193721	2	AT1G15580	0.134709	0.193721	2	AT2G26990	0.135297	0.055132	4	AT3G15780	0.139639	0.328087	4	AT4G20420	0.185158	0.347879	2	AT5G16660	0.21824	0.119948	7
AT1G15590	0.152318	0.597994	1	AT1G15590	0.152318	0.597994	1	AT2G27020	0.111462	0.0491247	9	AT3G15790	0.102129	0.571411	2	AT4G20440	0.0912394	0.0196139	13	AT5G16690	0.10554	0.215351	2
AT1G15600	0.273077	0.608494	2	AT1G15600	0.273077	0.608494	2	AT2G27030	0.173973	0.0660098	6	AT3G15810	0.103198	0.0591759	6	AT4G20450	0.20173	0.450982	1	AT5G16720	0.106622	0.251704	1
AT1G15620	0.176471	0.738631	2	AT1G15620	0.176471	0.738631	2	AT2G27035	0.157346	0.203557	2	AT3G15820	0.113694	0.152106	5	AT4G20460	0.169102	0.0276938	1	AT5G16730	0.162813	0.22141	1
AT1G15660	0.0941458	0.711055	4	AT1G15660	0.0941458	0.711055	4	AT2G27040	0.144109	0.113743	3	AT3G15840	0.161736	0.0892715	7	AT4G20720	0.141552	0.314782	1	AT5G16750	0.101705	0.203238	3
AT1G15670	0.101407	0.405769	8	AT1G15670	0.101407	0.405769	8	AT2G27050	0.192335	0.0872916	3	AT3G15850	0.12356	0.0794195	5	AT4G20760	0.118359	0.299886	3	AT5G16760	0.0868821	0.0156473	10
AT1G15690	0.174657	0.016533	6	AT1G15690	0.174657	0.016533	6	AT2G27060	0.130742	0.225944	2	AT3G15860	0.182504	0.188209	1	AT4G20780	0.151951	0.190113	3	AT5G16770	0.160839	0.201444	3
AT1G15700	0.144465	0.112319	2	AT1G15700	0.144465	0.112319	2	AT2G27080	0.123854	0.300938	4	AT3G15880	0.128474	0.0690428	3	AT4G20790	0.164866	0.185921	1	AT5G16780	0.0847578	0.268135	2
AT1G15710	0.190224	0.0626415	4	AT1G15710	0.190224	0.0626415	4	AT2G27090	0.103018	0.117611	4	AT3G15890	0.182184	0.140826	2	AT4G20800	0.16112	0.231628	3	AT5G16790	0.188511	0.0797249	4
AT1G15720	0.149896	0.285275	6	AT1G15720	0.149896	0.285275	6	AT2G27100	0.124771	0.1022	5	AT3G15900	0.0991346	0.627211	4	AT4G20830	0.145225	0.14891	7	AT5G16800	0.112149	0.146664	4
AT1G15730	0.141927	0.193552	7	AT1G15730	0.141927	0.193552	7	AT2G27130	0.161388	0.396163	7	AT3G15920	0.128078	0.259819	4	AT4G20840	0.178492	0.179459	3	AT5G16810	0.110015	0.209742	4
AT1G15740	0.105101	0.0992089	3	AT1G15740	0.105101	0.0992089	3	AT2G27140	0.13407	0.201981	2	AT3G15940	0.113215	0.263459	3	AT4G20850	0.0968796	0.152779	1	AT5G16820	0.0911434	0.513024	1
AT1G15750	0.093254	0.0245473	5	AT1G15750	0.093254	0.0245473	5	AT2G27150	0.212554	0.135419	3	AT3G15950	0.0911928	0.309065	3	AT4G20860	0.197455	0.1223	4	AT5G16830	0.111266	0.324883	4
AT1G15760	0.1005	0.352595	1	AT1G15760	0.1005	0.352595	1	AT2G27170	0.123676	0.225369	3	AT3G15970	0.140822	0.45326	2	AT4G20870	0.126761	0.0600018	4	AT5G16840	0.115912	0.06244	2
AT1G15780	0.105019	0.128581	1	AT1G15780	0.105019	0.128581	1	AT2G27190	0.146605	0.212309	6	AT3G15980	0.0837969	0.241329	2	AT4G20880	0.136809	0.397156	2	AT5G16870	0.0892834	0.181991	2
AT1G15790	0.195017	0.379565	2	AT1G15790	0.195017	0.379565	2	AT2G27200	0.113738	0.20048	2	AT3G15990	0.119494	0.0920131	1	AT4G20890	0.14876	0.0200332	2	AT5G16880	0.190916	0.0909308	4
AT1G15800	0.107554	0.332238	2	AT1G15800	0.107554	0.332238	2	AT2G27220	0.137928	0.46388	2	AT3G16010	0.142802	0.151042	1	AT4G20910	0.107334	0.33585	2	AT5G16890	0.139016	0.216247	2
AT1G15810	0.0852431	0.831731	3	AT1G15810	0.0852431	0.831731	3	AT2G27230	0.213891	0.0507434	5	AT3G16040	0.0890647	0.0862819	2	AT4G20930	0.108945	0.132074	5	AT5G16920	0.128548	0.3171	4
AT1G15820	0.124358	0.161766	13	AT1G15820	0.124358	0.161766	13	AT2G27250	0.207089	0.463178	2	AT3G16050	0.171518	0.0487515	3	AT4G20960	0.181978	0.154313	9	AT5G16930	0.0668269	0.137855	2
AT1G15870	0.183472	0.271444	2	AT1G15870	0.183472	0.271444	2	AT2G27260	0.151895	0.262576	4	AT3G16060	0.126276	0.0471485	2	AT4G20980	0.100374	0.144626	7	AT5G16950	0.138487	0.226224	2
AT1G15880	0.116019	0.0672189	5	AT1G15880	0.116019	0.0672189	5	AT2G27270	0.168532	0.986465	3	AT3G16080	0.0898652	0.105003	5	AT4G21010	0.186172	0.375267	2	AT5G16960	0.143899	0.135138	2
AT1G15920	0.235337	0.329094	7	AT1G15920	0.235337	0.329094	7	AT2G27285	0.190331	0.181655	6	AT3G16090	0.132233	0.178895	5	AT4G21020	0.134984	0.243185	2	AT5G16970	0.150421	0.198361	5
AT1G15930	0.215909	0.193441	5	AT1G15930	0.215909	0.193441	5	AT2G27290	0.184069	0.191922	3	AT3G16100	0.265521	0.0450964	4	AT4G21060	0.131362	0.192929	1	AT5G17000	0.179057	0.164223	3
AT1G15950	0.124957	0.0882921	16	AT1G15950	0.124957	0.0882921	16	AT2G27300	0.177598	0.244215	2	AT3G16110	0.134884	0.218766	4	AT4G21065	0.252065	0.103175	3	AT5G17010	0.0811864	0.161865	3
AT1G15970	0.107167	0.208008	5	AT1G15970	0.107167	0.208008	5	AT2G27310	0.148892	0.0924185	1	AT3G16120	0.0863962	0.113722	2	AT4G21090	0.0972428	0.420254	7	AT5G17020	0.0986897	0.0920141	3
AT1G15980	0.121883	0.188003	4	AT1G15980	0.121883	0.188003	4	AT2G27320	0.216132	0.437478	2	AT3G16150	0.161457	0.063805	4	AT4G21100	0.119066	0.0927435	2	AT5G17030	0.142983	0.416504	2
AT1G16000	0.0339253	0.489664	4	AT1G16000	0.0339253	0.489664	4	AT2G27330	0.12114	0.34949	4	AT3G16160	0.194233	0.410851	3	AT4G21105	0.113441	0.0567454	9	AT5G17050	0.140004	0.320747	3
AT1G16010	0.146729	0.0401544	7	AT1G16010	0.146729	0.0401544	7	AT2G27350	0.111103	0.17837	5	AT3G16170	0.14004	0.142295	5	AT4G21120	0.164553	0.0838125	3	AT5G17060	0.082794	0.0279141	4
AT1G16020	0.100389	0.230825	4	AT1G16020	0.100389	0.230825	4	AT2G27360	0.152763	0.292103	2	AT3G16175	0.0820577	0.553561	3	AT4G21130	0.119506	0.528764	1	AT5G17070	0.102497	0.434531	2
AT1G16040	0.143401	0.694636	4	AT1G16040	0.143401	0.694636	4	AT2G27370	0.161941	0.10477	3	AT3G16180	0.135806	0.117953	2	AT4G21150	0.10456	0.201997	2	AT5G17160	0.0940749	0.74948	2
AT1G16060	0.179056	0.106624	1	AT1G16060	0.179056	0.106624	1	AT2G27380	0.247503	0.178206	1	AT3G16190	0.208575	0.26715	5	AT4G21160	0.150688	0.0947694	8	AT5G17165	0.139625	0.429093	2
AT1G16070	0.153353	0.158626	3	AT1G16070	0.153353	0.158626	3	AT2G27385	0.143959	0.386942	4	AT3G16200	0.154235	0.019118	5	AT4G21180	0.11336	0.224189	1	AT5G17170	0.117614	0.159778	5
AT1G16080	0.076215	0.0764471	3	AT1G16080	0.076215	0.0764471	3	AT2G27389	0.237231	0.633364	1	AT3G16220	0.178165	0.183466	2	AT4G21190	0.106664	0.154415	4	AT5G17190	0.13616	0.0244005	4
AT1G16110	0.183865	0.377623	5	AT1G16110	0.183865	0.377623	5	AT2G27420	0.149835	0.176969	2	AT3G16230	0.128031	0.395411	2	AT4G21200	0.148219	0.233466	2	AT5G17210	0.0754966	0.294035	3
AT1G16170	0.176913	0.112531	3	AT1G16170	0.176913	0.112531	3	AT2G27430	0.175342	0.154309	3	AT3G16240	0.143342	0.0651525	7	AT4G21210	0.117647	0.195829	3	AT5G17220	0.0608792	0.282902	2
AT1G16180	0.14077	0.0377053	1	AT1G16180	0.14077	0.0377053	1	AT2G27450	0.173195	0.214406	5	AT3G16250	0.0844069	0.220258	3	AT4G21215	0.0848102	0.219965	2	AT5G17230	0.147075	0.0714466	9
AT1G16190	0.228729	0.107403	2	AT1G16190	0.228729	0.107403	2	AT2G27460	0.11547	0.0581503	2	AT3G16260	0.12923	0.171392	2	AT4G21250	0.136277	0.166167	1	AT5G17240	0.134319	0.353908	2
AT1G16210	0.235137	0.0572047	5	AT1G16210	0.235137	0.0572047	5	AT2G27470	0.212668	0.182383	1	AT3G16270	0.0902774	0.207556	2	AT4G21270	0.124286	0.12987	1	AT5G17280	0.123436	0.50128	5
AT1G16240	0.260014	0.248745	8	AT1G16240	0.260014	0.248745	8	AT2G27480	0.248666	0.248969	1	AT3G16280	0.141969	0.318573	4	AT4G21280	0.130032	0.147532	5	AT5G17290	0.146501	0.124571	3
AT1G16250	0.138347	0.0721364	3	AT1G16250	0.138347	0.0721364	3	AT2G27490	0.131849	0.120061	3	AT3G16290	0.124201	0.117266	1	AT4G21310	0.121858	0.0457696	5	AT5G17300	0.169524	0.184609	4
AT1G16270	0.105808	0.1873	1	AT1G16270	0.105808	0.1873	1	AT2G27500	0.10911	0.0549282	9	AT3G16310	0.135818	0.0397195	7	AT4G21340	0.0977545	0.434408	2	AT5G17310	0.120322	0.108186	3
AT1G16290	0.138479	0.162214	3	AT1G16290	0.138479	0.162214	3	AT2G27510	0.168515	0.107757	3	AT3G16320	0.0759625	0.409326	2	AT4G21380	0.17116	0.192822	2	AT5G17330	0.109049	0.109355	3
AT1G16300	0.0883276	0.176578	3	AT1G16300	0.0883276	0.176578	3	AT2G27530	0.135899	0.0146849	2	AT3G16330	0.259833	0.137433	2	AT4G21390	0.174111	0.11009	1	AT5G17340	0.166806	0.171283	2
AT1G16310	0.108363	0.117402	2	AT1G16310	0.108363	0.117402	2	AT2G27535	0.0766776	1.34243	1	AT3G16340	0.116117	0.124905	1	AT4G21410	0.114303	0.12508	1	AT5G17350	0.170606	0.0920367	3
AT1G16320	0.115584	0.228516	3	AT1G16320	0.115584	0.228516	3	AT2G27550	0.139717	0.0739251	3	AT3G16350	0.17026	0.165166	4	AT4G21430	0.108958	0.339458	2	AT5G17360	0.137584	0.357029	2
AT1G16340	0.11177	0.158809	2	AT1G16340	0.11177	0.158809	2	AT2G27580	0.271623	0.161559	6	AT3G16360	0.178886	0.231162	1	AT4G21440	0.171986	0.160932	5	AT5G17380	0.161404	0.0944	4
AT1G16350	0.105963	0.101881	1	AT1G16350	0.105963	0.101881	1	AT2G27590	0.124077	0.0966853	5	AT3G16370	0.129346	0.0871011	11	AT4G21445	0.160118	0.226729	2	AT5G17400	0.181295	0.0665422	2
AT1G16370	0.134729	0.159918	2	AT1G16370	0.134729	0.159918	2	AT2G27600	0.130993	0.0236407	4	AT3G16390	0.11899	0.428173	2	AT4G21450	0.225735	0.0435794	5	AT5G17410	0.0792067	0.0832963	2
AT1G16380	0.122909	0.162574	1	AT1G16380	0.122909	0.162574	1	AT2G27630	0.126291	0.664992	2	AT3G16420	0.147637	0.400938	7	AT4G21470	0.0995847	0.105769	6	AT5G17420	0.129805	0.0265906	4
AT1G16390	0.121445	0.221771	2	AT1G16390	0.121445	0.221771	2	AT2G27650	0.0843776	0.761549	4	AT3G16440	0.19471	0.152561	2	AT4G21480	0.0750393	0.217376	1	AT5G17440	0.0553414	0.201011	2
AT1G16400	0.138885	0.256499	3	AT1G16400	0.138885	0.256499	3	AT2G27680	0.20586	0.0956567	4	AT3G16450	0.169341	0.18544	4	AT4G21500	0.187572	0.393672	2	AT5G17460	0.142386	0.21189	5
AT1G16410	0.112322	0.170361	4	AT1G16410	0.112322	0.170361	4	AT2G27690	0.116025	0.207633	5	AT3G16460	0.273208	0.447008	3	AT4G21520	0.11453	0.0919693	2	AT5G17480	0.159844	0.035267	2
AT1G16420	0.107718	0.777003	4	AT1G16420	0.107718	0.777003	4	AT2G27700	0.135703	0.447377	2	AT3G16470	0.152384	0.0986035	4	AT4G21540	0.139172	0.137532	4	AT5G17490	0.167144	0.229734	3
AT1G16430	0.184127	0.102722	5	AT1G16430	0.184127	0.102722	5	AT2G27730	0.121684	0.317161	3	AT3G16480	0.125594	0.25024	3	AT4G21570	0.125381	0.0518474	4	AT5G17510	0.240105	0.0966391	2
AT1G16440	0.168618	0.053948	2	AT1G16440	0.168618	0.053948	2	AT2G27740	0.122594	0.0852246	3	AT3G16490	0.199661	0.113999	3	AT4G21580	0.166543	0.125168	6	AT5G17520	0.125295	0.175767	9
AT1G16445	0.073627	0.369254	1	AT1G16445	0.073627	0.369254	1	AT2G27750	0.231963	0.687409	1	AT3G16500	0.14775	0.135526	7	AT4G21590	0.158676	0.14571	2	AT5G17530	0.115868	0.189785	2
AT1G16460	0.0635964	0.59622	9	AT1G16460	0.0635964	0.59622	9	AT2G27760	0.128561	0.47975	3	AT3G16510	0.151226	0.322999	2	AT4G21600	0.122143	0.319586	1	AT5G17540	0.258013	0.27071	5
AT1G16470	0.087502	0.0209414	6	AT1G16470	0.087502	0.0209414	6	AT2G27770	0.118515	0.115318	7	AT3G16520	0.115954	0.249589	9	AT4G21610	0.20055	0.176576	2	AT5G17550	0.102842	0.134059	3
AT1G16490	0.127563	0.200777	4	AT1G16490	0.127563	0.200777	4	AT2G27775	0.262782	0.500519	4	AT3G16530	0.0476505	0.324633	3	AT4G21620	0.120417	0.190007	12	AT5G17560	0.104849	0.144844	6
AT1G16500	0.132346	0.281744	3	AT1G16500	0.132346	0.281744	3	AT2G27790	0.137222	0.127105	2	AT3G16560	0.154592	0.0471675	4	AT4G21650	0.14329	0.224285	4	AT5G17570	0.105571	0.228712	2
AT1G16510	0.215899	0.163553	6	AT1G16510	0.215899	0.163553	6	AT2G27810	0.129337	0.132639	6	AT3G16565	0.0940388	0.504697	1	AT4G21660	0.184112	0.119864	3	AT5G17600	0.18709	0.241596	1
AT1G16515	0.0245431	6.96317	2	AT1G16515	0.0245431	6.96317	2	AT2G27820	0.165754	0.0885864	5	AT3G16570	0.15825	0.263171	4	AT4G21670	0.116453	0.240365	3	AT5G17610	0.0632684	0.406845	9
AT1G16520	0.102792	0.352799	2	AT1G16520	0.102792	0.352799	2	AT2G27830	0.234984	0.102937	4	AT3G16580	0.118847	0.749399	3	AT4G21680	0.192021	0.0658128	1	AT5G17620	0.0740192	0.0728273	5
AT1G16530	0.174659	0.219788	1	AT1G16530	0.174659	0.219788	1	AT2G27840	0.208701	0.763865	5	AT3G16610	0.176856	0.16927	1	AT4G21690	0.124343	0.0721673	2	AT5G17630	0.0986244	0.105734	6
AT1G16540	0.0772635	0.306094	2	AT1G16540	0.0772635	0.306094	2	AT2G27860	0.134923	0.0898777	6	AT3G16620	0.148123	0.332214	2	AT4G21705	0.265566	0.140085	2	AT5G17640	0.203797	0.0659156	2
AT1G16560	0.104148	0.156091	8	AT1G16560	0.104148	0.156091	8	AT2G27880	0.178053	0.224352	1	AT3G16630	0.0998492	0.16051	3	AT4G21710	0.110319	0.00984044	1	AT5G17650	0.247492	0.151255	2
AT1G16570	0.0722918	0.184436	2	AT1G16570	0.0722918	0.184436	2	AT2G27900	0.0905159	0.23706	3	AT3G16640	0.129093	0.520185	17	AT4G21720	0.0466254	0.303501	3	AT5G17660	0.148226	0.280152	3
AT1G16590	0.074894	0.692074	3	AT1G16590	0.074894	0.692074	3	AT2G27920	0.131387	0.261387	4	AT3G16650	0.0690688	0.528044	3	AT4G21740	0.217914	0.108323	5	AT5G17670	0.159823	0.136449	3
AT1G16610	0.142088	0.186503	9	AT1G16610	0.142088	0.186503	9	AT2G27940	0.136557	0.41123	2	AT3G16660	0.176985	0.199961	2	AT4G21745	0.211292	0.278836	1	AT5G17690	0.127257	0.286741	2
AT1G16630	0.14276	0.469088	2	AT1G16630	0.14276	0.469088	2	AT2G27950	0.146631	0.268726	1	AT3G16670	0.0926156	0.78121	2	AT4G21770	0.106672	0.220245	3	AT5G17700	0.111078	0.155656	2
AT1G16640	0.105202	1.07093	5	AT1G16640	0.105202	1.07093	5	AT2G27960	0.226984	0.022571	6	AT3G16690	0.152768	0.324978	2	AT4G21780	0.167532	0.301746	3	AT5G17710	0.131207	0.159721	4
AT1G16650	0.126795	0.234002	2	AT1G16650	0.126795	0.234002	2	AT2G27990	0.153434	0.333385	2	AT3G16700	0.0882755	0.11932	1	AT4G21790	0.127771	0.0366943	3	AT5G17770	0.103102	0.200031	9
AT1G16670	0.151019	0.0529042	4	AT1G16670	0.151019	0.0529042	4	AT2G28000	0.140795	0.032101	7	AT3G16720	0.144477	0.345089	7	AT4G21800	0.134422	0.0444485	6	AT5G17780	0.179338	0.291267	3
AT1G16690	0.0952977	0.253926	1	AT1G16690	0.0952977	0.253926	1	AT2G28060	0.114988	0.143232	4	AT3G16730	0.104865	0.258695	2	AT4G21830	0.097245	0.270194	3	AT5G17790	0.138726	0.384465	3
AT1G16710	0.113451	0.244938	1	AT1G16710	0.113451	0.244938	1	AT2G28080	0.135135	0.0479607	3	AT3G16740	0.111634	0.543734	4	AT4G21850	0.115618	0.0551328	3	AT5G17800	0.0723286	0.421889	4
AT1G16720	0.170822	0.0513784	2	AT1G16720	0.170822	0.0513784	2	AT2G28085	0.190285	0.0677209	3	AT3G16760	0.121084	0.21288	7	AT4G21860	0.234888	0.186742	5	AT5G17810	0.118738	0.367611	3
AT1G16730	0.0999432	0.530775	4	AT1G16730	0.0999432	0.530775	4	AT2G28090	0.261062	0.225611	2	AT3G16770	0.223975	0.175094	11	AT4G21865	0.14663	0.46794	1	AT5G17820	0.279416	0.0990588	8
AT1G16740	0.242875	0.013349	2	AT1G16740	0.242875	0.013349	2	AT2G28100	0.200097	0.19616	2	AT3G16785	0.0903392	0.103388	1	AT4G21870	0.195924	0.220256	4	AT5G17840	0.150867	0.257241	4
AT1G16750	0.128337	0.197993	4	AT1G16750	0.128337	0.197993	4	AT2G28105	0.17868	0.197269	4	AT3G16800	0.0978969	0.096462	7	AT4G21895	0.142958	0.721398	1	AT5G17860	0.0907846	0.208607	4
AT1G16770	0.108463	0.268245	3	AT1G16770	0.108463	0.268245	3	AT2G28110	0.16774	0.239538	2	AT3G16810	0.111235	0.288394	2	AT4G21900	0.164475	0.197309	2	AT5G17870	0.14444	0.151092	5
AT1G16810	0.0562012	0.57894	4	AT1G16810	0.0562012	0.57894	4	AT2G28120	0.160707	0.0554207	4	AT3G16830	0.121742	0.0990957	1	AT4G21910	0.171519	0.197935	6	AT5G17920	0.102677	0.0114579	16
AT1G16840	0.105804	0.312562	8	AT1G16840	0.105804	0.312562	8	AT2G28130	0.141518	0.253054	3	AT3G16840	0.124052	0.584384	3	AT4G21930	0.139789	0.484518	3	AT5G17930	0.142513	0.178652	2
AT1G16850	0.16598	0.280865	7	AT1G16850	0.16598	0.280865	7	AT2G28140	0.147673	0.148562	4	AT3G16850	0.173595	0.147492	5	AT4G21940	0.183941	0.146351	2	AT5G17990	0.114163	0.127744	7
AT1G16860	0.117649	0.0568321	5	AT1G16860	0.117649	0.0568321	5	AT2G28150	0.216459	0.115061	2	AT3G16857	0.221318	0.0628768	3	AT4G21960	0.177813	0.0296182	12	AT5G18000	0.108913	0.458278	1
AT1G16870	0.0994015	0.212689	4	AT1G16870	0.0994015	0.212689	4	AT2G28160	0.197499	0.103118	3	AT3G16860	0.184365	0.272768	2	AT4G21980	0.155984	0.062376	5	AT5G18020	0.156516	0.101757	2
AT1G16880	0.111975	0.160978	6	AT1G16880	0.111975	0.160978	6	AT2G28180	0.129928	0.467882	3	AT3G16870	0.183269	0.247925	3	AT4G21990	0.147899	0.0566747	7	AT5G18030	0.0425055	0.24762	3
AT1G16890	0.0783161	0.0364407	5	AT1G16890	0.0783161	0.0364407	5	AT2G28190	0.143967	0.168354	8	AT3G16895	0.271052	0.350387	3	AT4G22000	0.183868	0.0193722	4	AT5G18060	0.160245	0.232224	4
AT1G16900	0.114218	0.154692	2	AT1G16900	0.114218	0.154692	2	AT2G28200	0.133768	0.0994084	3	AT3G16910	0.205732	0.0952518	4	AT4G22010	0.114239	0.05997	3	AT5G18070	0.169786	0.167933	3
AT1G16905	0.177962	0.187645	1	AT1G16905	0.177962	0.187645	1	AT2G28230	0.163656	0.0740818	2	AT3G16920	0.265172	0.0300409	3	AT4G22070	0.106671	0.225025	1	AT5G18090	0.240512	0.302412	3
AT1G16920	0.185722	0.0113761	4	AT1G16920	0.185722	0.0113761	4	AT2G28250	0.149336	0.115862	3	AT3G16940	0.131404	0.160278	2	AT4G22080	0.140154	0.0823652	1	AT5G18100	0.142631	0.123879	4
AT1G16950	0.157882	0.123804	3	AT1G16950	0.157882	0.123804	3	AT2G28290	0.12672	0.457964	4	AT3G16950	0.123718	0.119067	4	AT4G22110	0.215771	0.356427	3	AT5G18110	0.181931	0.0853944	8
AT1G16960	0.193668	0.0755589	5	AT1G16960	0.193668	0.0755589	5	AT2G28305	0.0486457	0.176683	3	AT3G16980	0.198005	0.0383286	2	AT4G22120	0.107195	0.0980187	4	AT5G18120	0.110119	0.313113	7
AT1G16970	0.0919043	0.201674	2	AT1G16970	0.0919043	0.201674	2	AT2G28310	0.175862	0.0198891	4	AT3G16990	0.119491	0.233705	2	AT4G22130	0.105142	0.131862	3	AT5G18130	0.102453	0.423864	6
AT1G17020	0.0943022	0.235578	3	AT1G17020	0.0943022	0.235578	3	AT2G28315	0.0944435	0.0739378	3	AT3G17000	0.142676	0.357815	6	AT4G22140	0.130731	0.0814928	3	AT5G18140	0.186186	0.259073	3
AT1G17030	0.0910576	0.217507	1	AT1G17030	0.0910576	0.217507	1	AT2G28320	0.116092	0.0663452	1	AT3G17010	0.131643	0.627146	1	AT4G22150	0.137533	0.182674	5	AT5G18150	0.0712035	0.168245	3
AT1G17050	0.127817	0.114379	5	AT1G17050	0.127817	0.114379	5	AT2G28330	0.214962	0.196199	4	AT3G17020	0.108176	0.157119	4	AT4G22160	0.114201	0.610526	4	AT5G18160	0.164785	0.423248	2
AT1G17070	0.145631	0.180869	3	AT1G17070	0.145631	0.180869	3	AT2G28350	0.15626	0.131404	5	AT3G17040	0.145753	0.174262	3	AT4G22190	0.122749	0.162901	6	AT5G18170	0.166543	0.0375983	4
AT1G17100	0.158576	0.107631	3	AT1G17100	0.158576	0.107631	3	AT2G28355	0.0726173	0.605767	2	AT3G17060	0.139633	0.0976303	3	AT4G22200	0.174143	0.102728	4	AT5G18190	0.0914623	0.131069	1
AT1G17110	0.104615	0.248216	1	AT1G17110	0.104615	0.248216	1	AT2G28360	0.119203	0.208067	1	AT3G17070	0.154561	0.16514	1	AT4G22217	0.148865	0.222109	3	AT5G18200	0.222392	0.103682	7
AT1G17120	0.149112	0.0741859	2	AT1G17120	0.149112	0.0741859	2	AT2G28370	0.16197	0.0315158	3	AT3G17080	0.11737	0.709487	2	AT4G22220	0.101027	0.0856187	5	AT5G18230	0.106522	0.0785573	6
AT1G17130	0.118812	0.273994	1	AT1G17130	0.118812	0.273994	1	AT2G28380	0.125714	0.190667	6	AT3G17090	0.153654	0.0449389	5	AT4G22235	0.141266	0.884975	3	AT5G18240	0.121866	0.129882	7
AT1G17145	0.171915	0.153974	4	AT1G17145	0.171915	0.153974	4	AT2G28390	0.12978	0.168752	10	AT3G17100	0.194202	0.236685	5	AT4G22240	0.149466	0.266352	4	AT5G18250	0.114883	0.119016	2
AT1G17147	0.142676	0.198912	1	AT1G17147	0.142676	0.198912	1	AT2G28400	0.132959	0.258497	6	AT3G17120	0.085552	0.124955	4	AT4G22250	0.0984209	0.237349	2	AT5G18260	0.107439	0.585171	2
AT1G17160	0.173479	0.202476	1	AT1G17160	0.173479	0.202476	1	AT2G28410	0.164585	0.36999	6	AT3G17150	0.176006	0.591901	7	AT4G22260	0.136433	0.165124	9	AT5G18270	0.103723	0.16457	5
AT1G17170	0.133009	0.255292	1	AT1G17170	0.133009	0.255292	1	AT2G28420	0.216405	0.128215	3	AT3G17152	0.0623337	1.07388	2	AT4G22270	0.14625	0.150224	2	AT5G18280	0.121589	0.101191	5
AT1G17180	0.172902	0.181006	2	AT1G17180	0.172902	0.181006	2	AT2G28430	0.141597	0.290617	3	AT3G17155	0.125506	0.820468	4	AT4G22285	0.115875	0.181282	2	AT5G18290	0.0997824	0.134796	3
AT1G17190	0.118649	0.253613	3	AT1G17190	0.118649	0.253613	3	AT2G28450	0.107206	0.26202	2	AT3G17170	0.199803	0.098431	4	AT4G22290	0.114091	0.0472289	4	AT5G18300	0.179044	0.464163	1
AT1G17200	0.146927	0.0599245	5	AT1G17200	0.146927	0.0599245	5	AT2G28460	0.1642	0.339976	1	AT3G17205	0.0818094	0.162231	2	AT4G22300	0.118979	0.24313	3	AT5G18310	0.0866817	0.190678	3
AT1G17210	0.0824102	0.0936266	1	AT1G17210	0.0824102	0.0936266	1	AT2G28470	0.182634	0.10744	6	AT3G17210	0.132838	0.243453	9	AT4G22310	0.113037	0.0752395	5	AT5G18380	0.175647	0.163914	5
AT1G17220	0.0650123	0.137651	3	AT1G17220	0.0650123	0.137651	3	AT2G28480	0.191713	0.175053	2	AT3G17240	0.13268	0.0487257	6	AT4G22320	0.186177	0.145948	2	AT5G18390	0.189796	0.090615	2
AT1G17235	0.116861	1.00864	1	AT1G17235	0.116861	1.00864	1	AT2G28490	0.205737	0.141934	1	AT3G17250	0.143644	0.243069	6	AT4G22330	0.122378	0.0139343	6	AT5G18400	0.111593	0.238621	3
AT1G17270	0.124928	0.214539	3	AT1G17270	0.124928	0.214539	3	AT2G28500	0.211756	0.0851812	1	AT3G17310	0.107591	0.280266	2	AT4G22340	0.0805856	0.0818748	5	AT5G18410	0.127422	0.0265087	1
AT1G17280	0.164924	0.0783634	5	AT1G17280	0.164924	0.0783634	5	AT2G28510	0.11099	0.225742	2	AT3G17330	0.158677	0.500908	4	AT4G22360	0.0829214	0.314664	10	AT5G18420	0.0938281	0.457583	8
AT1G17285	0.0405623	0.985858	2	AT1G17285	0.0405623	0.985858	2	AT2G28520	0.0902029	0.0900335	1	AT3G17340	0.0727301	0.400138	1	AT4G22370	0.109723	0.342331	1	AT5G18430	0.17135	0.0717264	2
AT1G17290	0.0987184	0.129185	6	AT1G17290	0.0987184	0.129185	6	AT2G28540	0.117246	0.419906	4	AT3G17360	0.0894889	0.328065	1	AT4G22380	0.186168	0.0803793	2	AT5G18450	0.110994	0.409497	2
AT1G17310	0.0815794	0.330957	5	AT1G17310	0.0815794	0.330957	5	AT2G28550	0.18704	0.170641	6	AT3G17365	0.168897	0.494641	4	AT4G22470	0.213497	0.341434	1	AT5G18460	0.115841	0.125675	3
AT1G17330	0.0908817	0.228742	2	AT1G17330	0.0908817	0.228742	2	AT2G28570	0.0967637	0.660215	2	AT3G17380	0.11656	0.0737725	1	AT4G22490	0.184416	0.246775	2	AT5G18470	0.0786778	0.579063	6
AT1G17340	0.126923	0.176441	4	AT1G17340	0.126923	0.176441	4	AT2G28580	0.140747	0.287839	1	AT3G17410	0.113336	0.0847893	2	AT4G22517	0.0847693	0.696668	1	AT5G18475	0.151242	0.20038	1
AT1G17350	0.204379	0.213186	1	AT1G17350	0.204379	0.213186	1	AT2G28590	0.18199	0.188637	2	AT3G17420	0.115197	0.107219	5	AT4G22530	0.217179	0.115258	3	AT5G18480	0.126139	0.154336	3
AT1G17370	0.0889642	0.105197	6	AT1G17370	0.0889642	0.105197	6	AT2G28600	0.221	0.217212	2	AT3G17430	0.0838701	0.0145494	3	AT4G22540	0.198196	0.0959693	4	AT5G18490	0.186392	0.160809	5
AT1G17380	0.109814	0.578527	3	AT1G17380	0.109814	0.578527	3	AT2G28605	0.10709	0.609213	3	AT3G17440	0.0866509	0.0189716	6	AT4G22560	0.172128	0.19463	2	AT5G18500	0.141958	0.0444836	4
AT1G17410	0.132757	0.370685	3	AT1G17410	0.132757	0.370685	3	AT2G28610	0.165591	0.140496	4	AT3G17470	0.131626	0.123866	3	AT4G22580	0.138049	0.141658	6	AT5G18520	0.128938	0.0873797	2
AT1G17430	0.181147	0.101879	3	AT1G17430	0.181147	0.101879	3	AT2G28630	0.145835	0.0628507	5	AT3G17510	0.11393	0.0790349	6	AT4G22590	0.167286	0.101276	3	AT5G18525	0.129856	0.329219	2
AT1G17440	0.103012	0.200858	5	AT1G17440	0.103012	0.200858	5	AT2G28650	0.195404	0.265371	2	AT3G17520	0.172753	0.188271	3	AT4G22620	0.197025	0.197346	2	AT5G18550	0.112474	0.167008	2
AT1G17460	0.116781	0.621457	3	AT1G17460	0.116781	0.621457	3	AT2G28660	0.218019	0.162345	3	AT3G17530	0.208501	0.715351	2	AT4G22640	0.146452	0.476403	2	AT5G18560	0.0863002	0.312293	2
AT1G17480	0.120393	0.172031	3	AT1G17480	0.120393	0.172031	3	AT2G28670	0.156756	0.181715	2	AT3G17590	0.127307	0.0710734	3	AT4G22666	0.171479	0.266904	4	AT5G18570	0.130793	0.110429	2
AT1G17490	0.0633369	0.332964	3	AT1G17490	0.0633369	0.332964	3	AT2G28680	0.151889	0.0750238	2	AT3G17600	0.117154	0.024301	5	AT4G22670	0.126573	0.0997991	5	AT5G18580	0.135866	0.0585737	5
AT1G17510	0.0700629	0.807773	5	AT1G17510	0.0700629	0.807773	5	AT2G28690	0.121	0.2233	3	AT3G17609	0.160036	0.0754033	5	AT4G22680	0.2214	0.101995	8	AT5G18590	0.112624	0.181421	3
AT1G17520	0.135033	0.260831	4	AT1G17520	0.135033	0.260831	4	AT2G28710	0.122431	0.0742697	1	AT3G17611	0.209971	0.0373798	7	AT4G22690	0.172755	0.0573688	8	AT5G18600	0.117073	0.187218	5
AT1G17540	0.0821183	0.351841	1	AT1G17540	0.0821183	0.351841	1	AT2G28720	0.138401	0.0416655	5	AT3G17630	0.0890642	0.167239	1	AT4G22720	0.218334	0.0285551	9	AT5G18610	0.123705	0.0143153	2
AT1G17550	0.115549	0.119033	1	AT1G17550	0.115549	0.119033	1	AT2G28760	0.154972	0.0414247	4	AT3G17650	0.112996	0.0658569	3	AT4G22730	0.185392	0.104146	3	AT5G18620	0.0851337	0.206099	2
AT1G17560	0.119241	0.335706	4	AT1G17560	0.119241	0.335706	4	AT2G28780	0.140749	0.121064	2	AT3G17660	0.065803	0.143072	1	AT4G22740	0.225324	0.235168	5	AT5G18630	0.1651	0.259538	5
AT1G17580	0.0745679	0.194657	1	AT1G17580	0.0745679	0.194657	1	AT2G28790	0.19708	0.0814557	8	AT3G17668	0.145889	0.257187	4	AT4G22745	0.209243	0.457129	2	AT5G18650	0.043338	0.266556	5
AT1G17590	0.125019	0.638925	5	AT1G17590	0.125019	0.638925	5	AT2G28800	0.136846	0.0793638	5	AT3G17670	0.168642	0.124944	2	AT4G22756	0.223474	0.170019	4	AT5G18660	0.227258	0.0497665	3
AT1G17615	0.153702	0.259081	1	AT1G17615	0.153702	0.259081	1	AT2G28810	0.156233	0.154887	3	AT3G17680	0.164955	0.190129	2	AT4G22770	0.134246	0.210818	6	AT5G18670	0.153737	0.204629	5
AT1G17620	0.161502	0.24224	9	AT1G17620	0.161502	0.24224	9	AT2G28830	0.191217	0.248669	2	AT3G17700	0.0991205	0.0947495	1	AT4G22780	0.181729	0.0484874	4	AT5G18680	0.111661	0.207248	6
AT1G17650	0.0931983	0.145551	3	AT1G17650	0.0931983	0.145551	3	AT2G28880	0.166342	0.154934	2	AT3G17710	0.206471	0.509839	2	AT4G22790	0.0827226	0.354298	1	AT5G18690	0.178188	0.539912	2
AT1G17680	0.075149	0.279947	3	AT1G17680	0.075149	0.279947	3	AT2G28890	0.143709	0.0731512	2	AT3G17730	0.113886	0.0161334	1	AT4G22810	0.240446	0.0654272	3	AT5G18700	0.0846265	0.194489	2
AT1G17690	0.101176	0.36135	2	AT1G17690	0.101176	0.36135	2	AT2G28900	0.114422	0.0546861	5	AT3G17740	0.117077	0.218334	2	AT4G22820	0.145465	0.330458	5	AT5G18710	0.218495	0.249232	1
AT1G17700	0.175287	0.170436	2	AT1G17700	0.175287	0.170436	2	AT2G28920	0.17102	0.137435	1	AT3G17750	0.109409	0.276771	2	AT4G22840	0.144424	0.191111	4	AT5G18760	0.141557	0.147487	6
AT1G17710	0.112046	0.229139	2	AT1G17710	0.112046	0.229139	2	AT2G28930	0.174843	0.0580802	2	AT3G17760	0.119458	0.0710672	1	AT4G22850	0.164542	0.149482	2	AT5G18770	0.138476	0.651297	3
AT1G17720	0.100566	0.0881011	8	AT1G17720	0.100566	0.0881011	8	AT2G28940	0.153413	0.135351	3	AT3G17770	0.107621	0.144871	3	AT4G22860	0.111662	0.299941	2	AT5G18820	0.142857	0.0886133	1
AT1G17730	0.167883	0.116138	3	AT1G17730	0.167883	0.116138	3	AT2G28950	0.156614	0.0563773	11	AT3G17780	0.0636718	0.292706	2	AT4G22880	0.200697	0.0936234	3	AT5G18830	0.141261	0.174194	6
AT1G17745	0.168682	0.176138	4	AT1G17745	0.168682	0.176138	4	AT2G28990	0.156786	0.349282	1	AT3G17790	0.135157	0.120286	6	AT4G22890	0.139968	0.134383	3	AT5G18840	0.123146	0.154519	4
AT1G17750	0.0902202	0.445182	1	AT1G17750	0.0902202	0.445182	1	AT2G29020	0.149854	0.0968939	4	AT3G17800	0.169804	0.100804	7	AT4G22900	0.11365	0.248805	2	AT5G18860	0.11726	0.252185	2
AT1G17760	0.081668	0.19736	3	AT1G17760	0.081668	0.19736	3	AT2G29040	0.183854	0.130298	1	AT3G17810	0.139237	0.0765589	5	AT4G22910	0.233378	0.0235937	3	AT5G18900	0.130623	0.185082	4
AT1G17770	0.222508	0.482181	1	AT1G17770	0.222508	0.482181	1	AT2G29050	0.108453	0.109287	3	AT3G17820	0.175764	0.0879907	5	AT4G22920	0.204553	0.0619791	8	AT5G18910	0.108052	0.111392	2
AT1G17790	0.0970786	0.349331	2	AT1G17790	0.0970786	0.349331	2	AT2G29070	0.159778	0.116834	2	AT3G17830	0.137401	0.160708	3	AT4G22930	0.121895	0.240554	5	AT5G18930	0.216486	0.0465724	1
AT1G17800	0.10858	0.273689	4	AT1G17800	0.10858	0.273689	4	AT2G29080	0.166683	0.0651073	3	AT3G17840	0.14715	0.147227	4	AT4G22950	0.0835125	0.343374	2	AT5G18940	0.102497	0.193083	6
AT1G17810	0.091596	0.162304	2	AT1G17810	0.091596	0.162304	2	AT2G29090	0.167254	0.17387	2	AT3G17850	0.0999267	0.140291	1	AT4G22960	0.183711	0.876608	1	AT5G18950	0.108813	0.36973	1
AT1G17820	0.130668	0.166231	2	AT1G17820	0.130668	0.166231	2	AT2G29110	0.155163	0.451517	1	AT3G17860	0.093395	0.233302	10	AT4G22970	0.0856898	0.375548	1	AT5G18970	0.0982662	0.171519	3
AT1G17830	0.1244	0.318782	4	AT1G17830	0.1244	0.318782	4	AT2G29120	0.172947	0.300936	3	AT3G17880	0.134769	0.197308	4	AT4G22980	0.147148	0.202654	1	AT5G18980	0.120275	0.0825645	1
AT1G17840	0.128531	0.0194346	3	AT1G17840	0.128531	0.0194346	3	AT2G29125	0.0298536	0.16155	2	AT3G17890	0.159317	0.420536	2	AT4G22990	0.170844	0.0525507	1	AT5G19000	0.131533	0.0849628	3
AT1G17860	0.117439	0.502581	6	AT1G17860	0.117439	0.502581	6	AT2G29130	0.123459	0.161902	2	AT3G17900	0.096931	0.148161	4	AT4G23010	0.166848	0.016026	5	AT5G19010	0.112019	0.0566614	2
AT1G17870	0.175052	0.133013	1	AT1G17870	0.175052	0.133013	1	AT2G29150	0.145548	0.263294	1	AT3G17910	0.120533	0.273381	3	AT4G23020	0.109097	0.77498	1	AT5G19030	0.139617	0.61468	4
AT1G17880	0.114083	0.153543	6	AT1G17880	0.114083	0.153543	6	AT2G29180	0.205866	0.142122	3	AT3G17930	0.143965	0.14485	3	AT4G23030	0.135563	0.137373	1	AT5G19040	0.156444	0.114183	3
AT1G17890	0.239185	0.0382865	7	AT1G17890	0.239185	0.0382865	7	AT2G29210	0.136979	0.418404	2	AT3G17940	0.166438	0.0722571	4	AT4G23040	0.100932	0.28602	4	AT5G19050	0.183965	0.0206909	4
AT1G17940	0.123282	0.036666	1	AT1G17940	0.123282	0.036666	1	AT2G29290	0.142155	0.275957	4	AT3G17950	0.176472	0.172188	3	AT4G23050	0.155862	0.138551	3	AT5G19060	0.165804	0.269703	1
AT1G17950	0.161644	0.112061	4	AT1G17950	0.161644	0.112061	4	AT2G29310	0.168184	0.227822	4	AT3G18000	0.0948127	0.078077	5	AT4G23060	0.218509	0.108805	3	AT5G19070	0.0895262	0.0380654	5
AT1G17970	0.200659	0.232788	3	AT1G17970	0.200659	0.232788	3	AT2G29350	0.07641	0.23385	4	AT3G18010	0.0827056	0.606073	1	AT4G23090	0.100159	1.13767	4	AT5G19080	0.137208	0.405451	4
AT1G17980	0.0864265	0.344422	4	AT1G17980	0.0864265	0.344422	4	AT2G29360	0.166939	0.142448	3	AT3G18030	0.19667	0.039246	4	AT4G23100	0.115889	0.0602052	8	AT5G19090	0.220518	0.19089	1
AT1G18010	0.157315	0.138856	8	AT1G18010	0.157315	0.138856	8	AT2G29370	0.136223	0.228869	1	AT3G18035	0.254255	0.257109	4	AT4G23110	0.073626	2.52337	1	AT5G19100	0.24089	0.405409	2
AT1G18020	0.120332	0.82077	3	AT1G18020	0.120332	0.82077	3	AT2G29390	0.2062	0.0331219	6	AT3G18040	0.0902429	0.185483	1	AT4G23130	0.134865	0.257503	2	AT5G19110	0.180561	0.358576	1
AT1G18030	0.0704577	0.269127	2	AT1G18030	0.0704577	0.269127	2	AT2G29400	0.241126	0.0375078	7	AT3G18050	0.16955	0.0956839	3	AT4G23150	0.101501	0.539286	1	AT5G19120	0.236238	0.205908	12
AT1G18040	0.0809628	0.0842261	4	AT1G18040	0.0809628	0.0842261	4	AT2G29410	0.119162	0.141906	3	AT3G18060	0.1364	0.105846	2	AT4G23180	0.211004	0.321465	5	AT5G19130	0.11879	0.165386	2
AT1G18060	0.166024	0.118828	4	AT1G18060	0.166024	0.118828	4	AT2G29420	0.251481	0.211415	5	AT3G18070	0.134611	0.297777	1	AT4G23190	0.145474	0.348829	1	AT5G19140	0.17468	0.0462151	6
AT1G18070	0.140038	0.109422	1	AT1G18070	0.140038	0.109422	1	AT2G29440	0.0973522	0.2176	3	AT3G18080	0.147469	0.133305	5	AT4G23210	0.151315	0.604621	3	AT5G19150	0.101846	0.205743	5
AT1G18080	0.168692	0.0153653	12	AT1G18080	0.168692	0.0153653	12	AT2G29450	0.0856507	0.208057	8	AT3G18100	0.0996097	0.44277	3	AT4G23220	0.177547	0.253821	2	AT5G19160	0.12016	0.141029	3
AT1G18090	0.109774	0.398363	2	AT1G18090	0.109774	0.398363	2	AT2G29460	0.10234	0.254001	4	AT3G18110	0.120386	0.157699	1	AT4G23260	0.14543	0.25789	2	AT5G19180	0.111909	0.124297	6
AT1G18100	0.126729	0.0407845	3	AT1G18100	0.126729	0.0407845	3	AT2G29470	0.116277	0.190775	2	AT3G18140	0.226246	0.0129698	4	AT4G23340	0.207344	0.180594	3	AT5G19190	0.0816519	0.176079	2
AT1G18140	0.130442	0.167386	1	AT1G18140	0.130442	0.167386	1	AT2G29480	0.130498	0.235352	3	AT3G18160	0.154552	0.241136	3	AT4G23390	0.135192	0.317831	2	AT5G19210	0.125798	0.155534	2
AT1G18150	0.14937	0.0498026	4	AT1G18150	0.14937	0.0498026	4	AT2G29490	0.0995487	0.166634	4	AT3G18165	0.158247	0.0827517	4	AT4G23400	0.119492	0.0134589	8	AT5G19220	0.0990662	0.156369	4
AT1G18160	0.0912079	0.197611	2	AT1G18160	0.0912079	0.197611	2	AT2G29510	0.161461	0.259579	4	AT3G18170	0.122579	0.373627	2	AT4G23410	0.157149	0.106044	3	AT5G19250	0.219362	0.148887	6
AT1G18170	0.116486	0.184483	2	AT1G18170	0.116486	0.184483	2	AT2G29525	0.181119	0.111837	5	AT3G18190	0.164416	0.0462739	4	AT4G23430	0.0829067	0.22906	3	AT5G19260	0.161953	0.244843	3
AT1G18200	0.111375	0.178969	1	AT1G18200	0.111375	0.178969	1	AT2G29530	0.122299	0.161999	3	AT3G18200	0.125973	0.123285	1	AT4G23440	0.157506	0.0527227	1	AT5G19280	0.0680415	0.378942	3
AT1G18210	0.15802	0.0795757	7	AT1G18210	0.15802	0.0795757	7	AT2G29550	0.269474	0.0205224	4	AT3G18210	0.114069	0.268684	2	AT4G23450	0.245193	0.160191	4	AT5G19290	0.174175	0.0645176	8
AT1G18250	0.111595	0.0863364	1	AT1G18250	0.111595	0.0863364	1	AT2G29560	0.0876518	0.0722623	3	AT3G18215	0.149488	0.0996048	6	AT4G23460	0.123424	0.0733028	3	AT5G19300	0.0868887	0.313131	4
AT1G18260	0.0936683	0.0753972	2	AT1G18260	0.0936683	0.0753972	2	AT2G29570	0.203658	0.00842743	4	AT3G18220	0.154067	0.0743303	2	AT4G23470	0.0868023	0.165359	18	AT5G19310	0.17598	0.174934	1
AT1G18265	0.0809152	0.814604	1	AT1G18265	0.0809152	0.814604	1	AT2G29580	0.206955	0.120205	2	AT3G18230	0.110084	0.215569	2	AT4G23490	0.123535	0.0725707	6	AT5G19320	0.157885	0.134725	2
AT1G18280	0.0794059	0.281371	4	AT1G18280	0.0794059	0.281371	4	AT2G29590	0.146979	0.186798	5	AT3G18240	0.160789	0.113435	5	AT4G23493	0.129394	0.124222	1	AT5G19330	0.118271	0.0423643	2
AT1G18290	0.100449	0.5312	1	AT1G18290	0.100449	0.5312	1	AT2G29620	0.171566	0.294957	1	AT3G18250	0.199559	0.0942841	1	AT4G23496	0.0735099	0.25127	3	AT5G19350	0.0943697	0.19117	4
AT1G18300	0.13114	0.0777102	2	AT1G18300	0.13114	0.0777102	2	AT2G29630	0.147107	0.0361002	4	AT3G18260	0.140327	0.225637	2	AT4G23500	0.163861	0.0580606	2	AT5G19360	0.160336	0.0388298	1
AT1G18330	0.129366	0.400988	5	AT1G18330	0.129366	0.400988	5	AT2G29650	0.134434	0.127039	5	AT3G18270	0.156169	0.253384	3	AT4G23530	0.116335	0.200099	3	AT5G19370	0.0932733	0.318986	5
AT1G18340	0.135595	0.100397	2	AT1G18340	0.135595	0.100397	2	AT2G29660	0.14005	0.199149	4	AT3G18290	0.0579913	0.146158	3	AT4G23550	0.147362	0.304694	3	AT5G19380	0.13949	0.144114	2
AT1G18350	0.189409	0.360518	3	AT1G18350	0.189409	0.360518	3	AT2G29670	0.2041	0.179643	6	AT3G18300	0.106205	0.268161	1	AT4G23570	0.0845023	0.287235	4	AT5G19390	0.0762094	0.151604	4
AT1G18360	0.105852	0.237365	4	AT1G18360	0.105852	0.237365	4	AT2G29680	0.115437	0.276694	3	AT3G18350	0.123075	0.141699	2	AT4G23590	0.203316	0.125874	3	AT5G19430	0.153786	0.0683422	2
AT1G18370	0.102944	0.115296	1	AT1G18370	0.102944	0.115296	1	AT2G29690	0.117256	0.232173	3	AT3G18360	0.144132	0.229704	1	AT4G23600	0.183105	0.150332	5	AT5G19440	0.103961	0.205457	5
AT1G18440	0.0978317	0.260478	2	AT1G18440	0.0978317	0.260478	2	AT2G29700	0.0537733	0.110289	6	AT3G18370	0.117967	0.198108	4	AT4G23620	0.125186	0.042205	4	AT5G19450	0.107736	0.0536433	2
AT1G18450	0.106524	0.0669204	3	AT1G18450	0.106524	0.0669204	3	AT2G29710	0.154954	0.193898	2	AT3G18380	0.101545	0.131126	3	AT4G23630	0.150558	0.0427003	12	AT5G19460	0.148272	0.298638	2
AT1G18460	0.111281	0.161191	2	AT1G18460	0.111281	0.161191	2	AT2G29720	0.0981384	0.514622	7	AT3G18390	0.108586	0.152893	1	AT4G23640	0.100768	0.0584627	4	AT5G19473	0.232715	0.0722062	1
AT1G18470	0.113137	0.0970666	5	AT1G18470	0.113137	0.0970666	5	AT2G29730	0.226397	0.201502	5	AT3G18410	0.137039	0.0312494	5	AT4G23650	0.177843	0.0512281	8	AT5G19480	0.15804	0.16176	3
AT1G18480	0.137706	0.16715	6	AT1G18480	0.137706	0.16715	6	AT2G29740	0.127759	0.302785	3	AT3G18420	0.102315	0.270895	4	AT4G23660	0.143937	0.130572	6	AT5G19485	0.128367	0.135026	2
AT1G18485	0.140471	0.26115	2	AT1G18485	0.140471	0.26115	2	AT2G29750	0.169592	0.148135	2	AT3G18430	0.210598	0.0121256	4	AT4G23670	0.126334	0.378699	6	AT5G19500	0.114754	0.235142	3
AT1G18490	0.101577	0.163938	3	AT1G18490	0.101577	0.163938	3	AT2G29760	0.186207	0.114265	1	AT3G18440	0.153314	0.10278	3	AT4G23680	0.19924	0.196352	2	AT5G19510	0.195732	0.126847	8
AT1G18500	0.134286	0.0821152	1	AT1G18500	0.134286	0.0821152	1	AT2G29770	0.160741	0.862563	1	AT3G18450	0.0813067	0.63369	2	AT4G23690	0.16874	0.19697	3	AT5G19520	0.163749	0.218794	2
AT1G18510	0.196498	0.121005	2	AT1G18510	0.196498	0.121005	2	AT2G29830	0.155353	1.03465	1	AT3G18470	0.141483	0.26272	2	AT4G23700	0.188604	0.107637	2	AT5G19530	0.100773	0.0696477	5
AT1G18520	0.138143	0.0949163	4	AT1G18520	0.138143	0.0949163	4	AT2G29880	0.213983	0.298528	2	AT3G18480	0.0735199	0.135371	2	AT4G23710	0.0464133	0.479109	3	AT5G19540	0.161324	0.156806	5
AT1G18540	0.198411	0.0555707	3	AT1G18540	0.198411	0.0555707	3	AT2G29900	0.103071	0.139364	10	AT3G18490	0.126321	0.26849	7	AT4G23720	0.165168	0.266563	2	AT5G19550	0.165877	0.0660017	5
AT1G18570	0.0997309	0.317596	9	AT1G18570	0.0997309	0.317596	9	AT2G29930	0.201021	1.1139	4	AT3G18500	0.217418	0.340037	1	AT4G23730	0.11845	0.184604	6	AT5G19560	0.137726	0.114815	2
AT1G18580	0.127946	0.132713	3	AT1G18580	0.127946	0.132713	3	AT2G29960	0.146973	0.0818331	3	AT3G18520	0.190054	0.347672	5	AT4G23740	0.187294	0.131646	4	AT5G19570	0.0800523	0.350081	2
AT1G18590	0.163699	0.147242	3	AT1G18590	0.163699	0.147242	3	AT2G29970	0.154051	0.233474	1	AT3G18524	0.0991398	0.11091	3	AT4G23750	0.201626	0.177425	4	AT5G19580	0.104367	0.172513	3
AT1G18600	0.118349	0.173861	8	AT1G18600	0.118349	0.173861	8	AT2G29980	0.0827198	0.0684375	7	AT3G18535	0.0375037	1.93432	3	AT4G23760	0.0829801	0.711916	3	AT5G19590	0.215371	0.0703703	5
AT1G18610	0.0939009	0.148669	2	AT1G18610	0.0939009	0.148669	2	AT2G29990	0.17773	0.105866	1	AT3G18550	0.165937	0.29145	2	AT4G23770	0.103242	1.22416	3	AT5G19600	0.104242	0.0921618	3
AT1G18620	0.12203	0.416253	3	AT1G18620	0.12203	0.416253	3	AT2G29995	0.148757	0.525047	2	AT3G18560	0.150452	0.180053	4	AT4G23790	0.170747	0.145183	3	AT5G19620	0.11274	0.176916	2
AT1G18630	0.0549418	0.583853	3	AT1G18630	0.0549418	0.583853	3	AT2G30010	0.227778	0.0729974	5	AT3G18570	0.175616	0.158405	2	AT4G23810	0.148279	0.239549	6	AT5G19630	0.0977246	0.159013	5
AT1G18640	0.101781	0.228322	6	AT1G18640	0.101781	0.228322	6	AT2G30020	0.227002	0.0894851	3	AT3G18590	0.119958	0.16476	1	AT4G23820	0.17196	0.0777108	5	AT5G19660	0.12896	0.183088	2
AT1G18650	0.0721015	0.32517	4	AT1G18650	0.0721015	0.32517	4	AT2G30040	0.167114	0.359242	3	AT3G18600	0.158646	0.252798	3	AT4G23840	0.120974	0.363168	4	AT5G19680	0.0823706	0.214566	5
AT1G18660	0.0953021	0.105366	3	AT1G18660	0.0953021	0.105366	3	AT2G30050	0.179758	0.0998727	4	AT3G18610	0.151465	0.492254	1	AT4G23850	0.158729	0.123949	2	AT5G19690	0.0791181	0.096093	4
AT1G18680	0.0943103	0.113081	3	AT1G18680	0.0943103	0.113081	3	AT2G30060	0.126347	0.148554	5	AT3G18620	0.0672288	0.265076	5	AT4G23860	0.120141	0.303741	6	AT5G19700	0.110993	0.214014	1
AT1G18690	0.144076	0.203963	2	AT1G18690	0.144076	0.203963	2	AT2G30070	0.152993	0.0337103	5	AT3G18630	0.113488	0.189259	2	AT4G23870	0.109509	0.149118	3	AT5G19730	0.124078	0.0907139	3
AT1G18700	0.0908442	0.237118	4	AT1G18700	0.0908442	0.237118	4	AT2G30110	0.110517	0.136823	7	AT3G18640	0.133483	0.290389	2	AT4G23880	0.0562295	0.830357	3	AT5G19740	0.144792	0.205866	1
AT1G18710	0.0752239	0.85714	5	AT1G18710	0.0752239	0.85714	5	AT2G30120	0.139032	0.23644	3	AT3G18650	0.110905	0.618349	1	AT4G23885	0.199728	0.157661	3	AT5G19750	0.176375	0.453892	3
AT1G18720	0.0827844	0.177064	2	AT1G18720	0.0827844	0.177064	2	AT2G30130	0.184901	0.012054	3	AT3G18660	0.202638	0.099005	3	AT4G23890	0.141697	0.202012	4	AT5G19760	0.149367	0.0605692	10
AT1G18730	0.125905	0.153314	3	AT1G18730	0.125905	0.153314	3	AT2G30140	0.236474	0.140651	4	AT3G18680	0.148265	0.0651102	6	AT4G23895	0.113018	0.231547	2	AT5G19790	0.0843518	0.188193	2
AT1G18740	0.167974	0.0784713	4	AT1G18740	0.167974	0.0784713	4	AT2G30150	0.194639	0.244239	2	AT3G18690	0.105988	0.302218	3	AT4G23910	0.0839617	0.469029	2	AT5G19820	0.142766	0.0723338	2
AT1G18750	0.129525	0.159237	2	AT1G18750	0.129525	0.159237	2	AT2G30160	0.206358	0.0385006	6	AT3G18710	0.210208	0.18498	3	AT4G23920	0.153537	0.0680995	4	AT5G19850	0.12575	0.16808	3
AT1G18800	0.13462	0.182554	3	AT1G18800	0.13462	0.182554	3	AT2G30170	0.120038	0.139423	4	AT3G18720	0.276124	0.738984	3	AT4G23930	0.153092	0.213963	3	AT5G19855	0.138617	0.228544	3
AT1G18810	0.0788559	0.375933	4	AT1G18810	0.0788559	0.375933	4	AT2G30200	0.0879316	0.209928	11	AT3G18730	0.0899502	0.289028	3	AT4G23980	0.103255	0.128212	6	AT5G19860	0.271548	0.0594766	4
AT1G18835	0.109892	0.0898036	1	AT1G18835	0.109892	0.0898036	1	AT2G30210	0.20139	0.0645719	1	AT3G18740	0.103666	0.162431	3	AT4G23990	0.174194	0.236144	2	AT5G19870	0.124113	0.174928	2
AT1G18840	0.133323	0.341948	2	AT1G18840	0.133323	0.341948	2	AT2G30230	0.112905	0.107507	1	AT3G18750	0.0810693	0.146596	4	AT4G24000	0.187904	0.238782	3	AT5G19875	0.107084	0.198368	4
AT1G18850	0.09678	0.195503	6	AT1G18850	0.09678	0.195503	6	AT2G30240	0.168396	0.114681	1	AT3G18760	0.192339	0.144618	5	AT4G24010	0.180434	0.281104	1	AT5G19890	0.142037	0.235487	6
AT1G18860	0.17049	0.321807	1	AT1G18860	0.17049	0.321807	1	AT2G30250	0.141312	0.138546	9	AT3G18770	0.150564	0.107255	1	AT4G24015	0.0692498	0.0391456	3	AT5G19900	0.216642	0.113022	2
AT1G18870	0.130673	0.188738	1	AT1G18870	0.130673	0.188738	1	AT2G30260	0.136792	0.0856502	5	AT3G18773	0.128072	0.209437	3	AT4G24020	0.110749	0.106075	2	AT5G19910	0.100673	0.220388	3
AT1G18880	0.120474	0.192448	2	AT1G18880	0.120474	0.192448	2	AT2G30270	0.134169	0.358788	7	AT3G18800	0.24271	0.00837566	2	AT4G24040	0.17968	0.19797	3	AT5G19920	0.144737	0.282177	2
AT1G18890	0.121615	0.0522194	3	AT1G18890	0.121615	0.0522194	3	AT2G30280	0.113809	0.40558	3	AT3G18820	0.0814445	0.0827324	4	AT4G24050	0.142009	0.123874	5	AT5G19930	0.160341	0.138948	5
AT1G18900	0.131683	0.161064	2	AT1G18900	0.131683	0.161064	2	AT2G30290	0.196873	0.0831986	1	AT3G18830	0.108974	0.241991	4	AT4G24060	0.10871	0.0858153	5	AT5G19940	0.147945	0.111812	5
AT1G18910	0.203365	0.140815	1	AT1G18910	0.203365	0.140815	1	AT2G30310	0.164661	0.156927	2	AT3G18850	0.0943355	0.207668	4	AT4G24090	0.134756	0.300527	2	AT5G19950	0.131415	0.272325	5
AT1G18970	0.153199	0.237233	2	AT1G18970	0.153199	0.237233	2	AT2G30330	0.188694	0.118476	6	AT3G18860	0.118727	0.108647	2	AT4G24100	0.112008	0.236853	2	AT5G19980	0.186044	0.118869	9
AT1G18980	0.175869	0.180564	2	AT1G18980	0.175869	0.180564	2	AT2G30340	0.136027	0.200865	5	AT3G18870	0.133246	0.187235	2	AT4G24110	0.202928	0.0735565	1	AT5G19990	0.202773	0.00510325	4
AT1G18990	0.130477	0.177147	1	AT1G18990	0.130477	0.177147	1	AT2G30350	0.121017	0.371	4	AT3G18880	0.258424	0.0944044	2	AT4G24120	0.115172	0.0777729	2	AT5G20000	0.165189	0.0511479	4
AT1G19000	0.165971	0.214188	5	AT1G19000	0.165971	0.214188	5	AT2G30360	0.198502	0.162519	6	AT3G18890	0.122014	0.306364	2	AT4G24130	0.102423	0.053567	4	AT5G20010	0.116576	0.0176927	7
AT1G19010	0.147411	0.344254	3	AT1G19010	0.147411	0.344254	3	AT2G30370	0.257513	0.315828	1	AT3G18940	0.107886	0.228362	7	AT4G24140	0.119157	0.115735	3	AT5G20030	0.126431	0.327676	2
AT1G19020	0.0941358	0.348009	8	AT1G19020	0.0941358	0.348009	8	AT2G30390	0.150557	0.0686277	7	AT3G18970	0.147853	0.186822	2	AT4G24160	0.121706	0.0726939	5	AT5G20040	0.138268	0.193403	4
AT1G19025	0.183364	0.165792	2	AT1G19025	0.183364	0.165792	2	AT2G30395	0.184896	0.171717	2	AT3G18980	0.256819	0.984354	7	AT4G24175	0.132291	0.225742	3	AT5G20045	0.0333445	1.69598	1
AT1G19050	0.169937	0.169235	2	AT1G19050	0.169937	0.169235	2	AT2G30410	0.137833	0.188482	6	AT3G18990	0.131871	0.0487593	7	AT4G24190	0.067496	0.181727	5	AT5G20050	0.0943271	0.170598	5
AT1G19100	0.0917341	0.247646	1	AT1G19100	0.0917341	0.247646	1	AT2G30420	0.215911	0.205768	3	AT3G19000	0.140872	0.189287	5	AT4G24200	0.0968438	0.331007	3	AT5G20060	0.0892445	0.102188	6
AT1G19110	0.143385	0.105895	3	AT1G19110	0.143385	0.105895	3	AT2G30432	0.178977	0.269473	2	AT3G19010	0.117662	0.0924333	6	AT4G24204	0.213719	0.251153	2	AT5G20070	0.146679	0.115544	6
AT1G19115	0.0784294	0.406386	3	AT1G19115	0.0784294	0.406386	3	AT2G30440	0.134731	0.306009	4	AT3G19020	0.221766	0.363838	1	AT4G24210	0.220828	0.113535	5	AT5G20080	0.101516	0.0270897	4
AT1G19120	0.1271	0.0776955	3	AT1G19120	0.1271	0.0776955	3	AT2G30460	0.114095	0.147407	7	AT3G19030	0.0648233	0.603634	3	AT4G24220	0.174156	0.110576	3	AT5G20090	0.107573	0.0358644	8
AT1G19130	0.0726699	0.214455	2	AT1G19130	0.0726699	0.214455	2	AT2G30470	0.112769	0.192573	2	AT3G19040	0.0841726	0.734183	1	AT4G24230	0.123129	0.683031	7	AT5G20100	0.135336	0.290815	1
AT1G19140	0.132359	0.119115	3	AT1G19140	0.132359	0.119115	3	AT2G30480	0.0943645	0.470117	4	AT3G19100	0.100565	0.104772	4	AT4G24240	0.160171	0.142298	8	AT5G20110	0.0940326	0.115066	2
AT1G19150	0.118317	0.142704	7	AT1G19150	0.118317	0.142704	7	AT2G30490	0.198277	0.0484567	7	AT3G19120	0.184734	0.0194589	10	AT4G24250	0.0994372	0.0990606	5	AT5G20120	0.0861199	0.054386	2
AT1G19170	0.138904	0.0930348	6	AT1G19170	0.138904	0.0930348	6	AT2G30500	0.186729	0.159694	1	AT3G19130	0.13855	0.217179	6	AT4G24265	0.100534	0.608586	4	AT5G20130	0.108784	0.347039	3
AT1G19180	0.0947634	0.285273	11	AT1G19180	0.0947634	0.285273	11	AT2G30505	0.140414	0.186112	3	AT3G19150	0.114064	0.75987	8	AT4G24270	0.118313	0.229303	1	AT5G20160	0.116157	0.0308633	2
AT1G19190	0.188564	0.596751	2	AT1G19190	0.188564	0.596751	2	AT2G30520	0.242244	0.0459045	15	AT3G19160	0.121832	0.343587	2	AT4G24275	0.0828196	0.311162	4	AT5G20170	0.104904	0.22349	1
AT1G19210	0.181993	0.147949	2	AT1G19210	0.181993	0.147949	2	AT2G30530	0.160802	0.0845901	8	AT3G19170	0.0793191	0.109588	4	AT4G24280	0.15052	0.050316	2	AT5G20180	0.101768	0.404816	4
AT1G19220	0.0973218	0.203832	4	AT1G19220	0.0973218	0.203832	4	AT2G30540	0.156358	0.0612809	5	AT3G19180	0.114922	0.2054	2	AT4G24290	0.137032	0.0836403	3	AT5G20200	0.0799117	0.604639	1
AT1G19240	0.141806	0.292792	5	AT1G19240	0.141806	0.292792	5	AT2G30550	0.180126	0.149664	5	AT3G19184	0.14396	0.325123	1	AT4G24310	0.15733	0.136983	2	AT5G20220	0.119912	0.303857	4
AT1G19270	0.0890188	0.105524	1	AT1G19270	0.0890188	0.105524	1	AT2G30570	0.102611	0.108708	15	AT3G19190	0.105695	0.369868	1	AT4G24330	0.146363	0.0962111	7	AT5G20230	0.116123	0.193044	7
AT1G19300	0.155567	0.0515891	9	AT1G19300	0.155567	0.0515891	9	AT2G30575	0.101229	0.332051	2	AT3G19200	0.11408	0.304212	1	AT4G24350	0.16715	0.230938	4	AT5G20240	0.13848	0.156591	3
AT1G19310	0.152937	0.136026	7	AT1G19310	0.152937	0.136026	7	AT2G30580	0.113161	0.200005	2	AT3G19210	0.111054	0.11401	2	AT4G24370	0.181747	0.293457	3	AT5G20250	0.163631	0.154953	11
AT1G19330	0.115792	0.0868575	4	AT1G19330	0.115792	0.0868575	4	AT2G30590	0.236756	0.0971097	4	AT3G19220	0.0764921	0.0332828	4	AT4G24390	0.150022	0.179351	3	AT5G20280	0.175617	0.0384996	3
AT1G19340	0.117474	0.306806	3	AT1G19340	0.117474	0.306806	3	AT2G30600	0.124579	0.133713	5	AT3G19250	0.160088	0.198856	2	AT4G24400	0.0939405	0.119047	5	AT5G20290	0.130023	0.186764	10
AT1G19350	0.1696	0.0553217	10	AT1G19350	0.1696	0.0553217	10	AT2G30620	0.15417	0.199595	7	AT3G19260	0.113098	0.191999	7	AT4G24430	0.121066	0.167664	3	AT5G20300	0.0849411	0.346786	2
AT1G19360	0.114439	0.148675	3	AT1G19360	0.114439	0.148675	3	AT2G30630	0.114841	0.0457758	3	AT3G19270	0.0726618	0.246932	1	AT4G24450	0.0827788	0.324476	1	AT5G20310	0.129075	0.421555	2
AT1G19370	0.16194	0.119292	3	AT1G19370	0.16194	0.119292	3	AT2G30660	0.277589	0.256093	2	AT3G19280	0.110617	0.231718	6	AT4G24460	0.105774	0.299993	3	AT5G20320	0.072978	0.504652	1
AT1G19380	0.144187	0.34184	4	AT1G19380	0.144187	0.34184	4	AT2G30700	0.143386	0.123395	3	AT3G19290	0.122948	0.249898	3	AT4G24470	0.10133	0.215364	2	AT5G20330	0.202786	0.235646	3
AT1G19400	0.111645	0.273834	5	AT1G19400	0.111645	0.273834	5	AT2G30710	0.138229	0.0213932	3	AT3G19300	0.102198	0.233391	3	AT4G24490	0.0949912	0.394686	4	AT5G20380	0.110452	0.0717467	2
AT1G19430	0.109815	0.163822	2	AT1G19430	0.109815	0.163822	2	AT2G30720	0.18344	0.11052	6	AT3G19310	0.122917	0.146043	1	AT4G24500	0.114485	0.542999	4	AT5G20400	0.136837	0.171222	5
AT1G19440	0.13168	0.0450312	4	AT1G19440	0.13168	0.0450312	4	AT2G30730	0.236355	0.303367	1	AT3G19330	0.134258	0.351084	5	AT4G24510	0.110043	0.437944	5	AT5G20410	0.139477	0.107657	4
AT1G19450	0.109232	0.0842876	4	AT1G19450	0.109232	0.0842876	4	AT2G30740	0.208368	0.0469901	2	AT3G19340	0.0739824	0.0511291	3	AT4G24520	0.0890471	0.172795	5	AT5G20440	0.0850015	1.19524	1
AT1G19490	0.180648	0.153806	2	AT1G19490	0.180648	0.153806	2	AT2G30750	0.124141	0.150337	4	AT3G19350	0.17082	1.40508	2	AT4G24530	0.0993618	0.156824	2	AT5G20480	0.10448	0.373284	5
AT1G19520	0.131659	0.139101	4	AT1G19520	0.131659	0.139101	4	AT2G30770	0.144178	0.15975	1	AT3G19360	0.178698	0.109711	2	AT4G24540	0.0801109	0.207593	4	AT5G20490	0.106118	0.0670895	1
AT1G19530	0.159506	0.294763	3	AT1G19530	0.159506	0.294763	3	AT2G30780	0.144495	0.171273	1	AT3G19370	0.127631	0.294927	1	AT4G24550	0.120319	0.0406435	1	AT5G20500	0.232592	0.140705	8
AT1G19540	0.130031	0.271157	4	AT1G19540	0.130031	0.271157	4	AT2G30790	0.170849	0.0419767	5	AT3G19380	0.13912	0.0679831	10	AT4G24560	0.106676	0.332894	2	AT5G20510	0.0962063	0.37012	2
AT1G19570	0.255829	0.0797187	9	AT1G19570	0.255829	0.0797187	9	AT2G30800	0.0884609	0.220781	2	AT3G19390	0.167388	0.179726	3	AT4G24570	0.187441	0.0399338	6	AT5G20520	0.10147	0.0911233	6
AT1G19580	0.120423	0.0827578	5	AT1G19580	0.120423	0.0827578	5	AT2G30810	0.171984	0.417882	5	AT3G19400	0.188377	0.382189	1	AT4G24590	0.175481	0.108232	1	AT5G20540	0.137383	0.135346	2
AT1G19600	0.0812988	0.194998	5	AT1G19600	0.0812988	0.194998	5	AT2G30820	0.116437	0.60209	3	AT3G19420	0.154555	0.0944461	3	AT4G24620	0.113116	0.0501672	3	AT5G20560	0.223114	0.40128	1
AT1G19610	0.0371908	0.304	2	AT1G19610	0.0371908	0.304	2	AT2G30840	0.193331	0.191675	1	AT3G19440	0.158027	0.17285	4	AT4G24630	0.106086	0.209215	1	AT5G20570	0.229729	0.0318064	6
AT1G19640	0.104133	0.228145	7	AT1G19640	0.104133	0.228145	7	AT2G30870	0.226357	0.0185633	5	AT3G19450	0.164851	0.0917079	6	AT4G24640	0.066896	0.284912	6	AT5G20580	0.156688	0.0547084	5
AT1G19650	0.147305	0.24082	2	AT1G19650	0.147305	0.24082	2	AT2G30880	0.140498	0.0803072	5	AT3G19460	0.0742119	0.510499	5	AT4G24650	0.117937	0.233019	2	AT5G20590	0.0969404	0.261794	4
AT1G19660	0.112355	0.182078	6	AT1G19660	0.112355	0.182078	6	AT2G30890	0.0904144	0.666776	2	AT3G19470	0.111035	0.733438	3	AT4G24660	0.23864	0.111742	2	AT5G20600	0.12708	0.298114	3
AT1G19670	0.127151	0.174717	4	AT1G19670	0.127151	0.174717	4	AT2G30900	0.135605	0.310397	3	AT3G19480	0.173206	0.0176902	1	AT4G24670	0.173931	0.137949	3	AT5G20610	0.108274	0.272421	2
AT1G19680	0.141109	0.446601	4	AT1G19680	0.141109	0.446601	4	AT2G30910	0.167386	0.0819791	2	AT3G19490	0.0954124	0.143294	1	AT4G24680	0.0978639	0.354477	2	AT5G20630	0.193656	0.101245	9
AT1G19690	0.138942	0.352259	2	AT1G19690	0.138942	0.352259	2	AT2G30920	0.11409	0.199262	4	AT3G19500	0.115691	0.248654	3	AT4G24690	0.131969	0.29637	8	AT5G20635	0.0980589	0.255859	2
AT1G19700	0.104066	0.161148	1	AT1G19700	0.104066	0.161148	1	AT2G30930	0.183057	0.487859	6	AT3G19508	0.224799	0.0518865	4	AT4G24700	0.10546	0.36808	3	AT5G20640	0.137767	0.331324	2
AT1G19710	0.127457	0.0988418	4	AT1G19710	0.127457	0.0988418	4	AT2G30933	0.135884	0.256576	3	AT3G19510	0.0715135	0.561003	3	AT4G24710	0.127184	0.0833777	4	AT5G20650	0.213874	0.0283995	7
AT1G19720	0.179577	0.197468	2	AT1G19720	0.179577	0.197468	2	AT2G30942	0.143677	0.067572	1	AT3G19520	0.164422	0.694667	5	AT4G24730	0.22953	0.23516	7	AT5G20660	0.111542	0.188015	2
AT1G19730	0.167304	0.157828	6	AT1G19730	0.167304	0.157828	6	AT2G30950	0.137586	0.060351	6	AT3G19540	0.15593	0.0595382	3	AT4G24740	0.146806	0.0598187	5	AT5G20670	0.18942	0.0503877	6
AT1G19740	0.205189	0.00776498	5	AT1G19740	0.205189	0.00776498	5	AT2G30960	0.175508	0.538172	2	AT3G19550	0.0523625	0.769439	5	AT4G24750	0.109352	0.15759	3	AT5G20680	0.0974229	0.298082	2
AT1G19770	0.200401	0.063315	5	AT1G19770	0.200401	0.063315	5	AT2G30970	0.140408	0.0557467	7	AT3G19570	0.148162	0.319324	2	AT4G24760	0.155675	0.0233001	7	AT5G20690	0.134195	0.363672	1
AT1G19790	0.144449	0.222028	2	AT1G19790	0.144449	0.222028	2	AT2G30980	0.107475	0.0517803	5	AT3G19580	0.148391	0.0954106	3	AT4G24770	0.125741	0.254438	8	AT5G20700	0.0867666	0.142367	2
AT1G19800	0.162365	0.0803282	9	AT1G19800	0.162365	0.0803282	9	AT2G30990	0.130285	0.408604	3	AT3G19590	0.115554	0.0480823	4	AT4G24780	0.133223	0.00823818	6	AT5G20710	0.135877	0.117391	3
AT1G19830	0.0725249	0.264886	4	AT1G19830	0.0725249	0.264886	4	AT2G31010	0.14741	0.0973203	1	AT3G19595	0.174162	0.445396	1	AT4G24800	0.165208	0.123926	3	AT5G20730	0.112793	0.099829	7
AT1G19835	0.17339	0.113738	2	AT1G19835	0.17339	0.113738	2	AT2G31040	0.0937056	0.234239	5	AT3G19630	0.128776	0.0643681	5	AT4G24810	0.153044	0.14438	4	AT5G20740	0.138636	0.312044	5
AT1G19850	0.156998	0.0829555	6	AT1G19850	0.156998	0.0829555	6	AT2G31050	0.13128	0.624175	1	AT3G19640	0.132124	0.231055	6	AT4G24820	0.132361	0.0861652	8	AT5G20790	0.167189	0.256854	1
AT1G19860	0.0876252	0.412426	4	AT1G19860	0.0876252	0.412426	4	AT2G31060	0.108478	0.130017	5	AT3G19650	0.149816	0.29152	3	AT4G24830	0.133631	0.208	3	AT5G20830	0.127376	0.0865276	3
AT1G19870	0.0999036	0.322378	5	AT1G19870	0.0999036	0.322378	5	AT2G31070	0.145378	0.135174	4	AT3G19660	0.12852	0.0598466	2	AT4G24840	0.100997	0.217099	2	AT5G20840	0.0979749	0.192261	3
AT1G19880	0.128095	0.0900479	2	AT1G19880	0.128095	0.0900479	2	AT2G31081	0.0921191	0.241883	2	AT3G19680	0.185608	0.0712219	5	AT4G24880	0.164523	0.104514	5	AT5G20885	0.188064	0.133096	7
AT1G19890	0.141725	0.100073	1	AT1G19890	0.141725	0.100073	1	AT2G31083	0.0505078	1.0247	1	AT3G19690	0.11609	0.187384	2	AT4G24890	0.140815	0.0944587	2	AT5G20890	0.182419	0.0264352	3
AT1G19900	0.132963	0.317546	3	AT1G19900	0.132963	0.317546	3	AT2G31090	0.0677599	0.182479	4	AT3G19710	0.116952	0.201796	5	AT4G24930	0.121388	0.254989	2	AT5G20900	0.111803	0.339535	6
AT1G19910	0.0289904	0.0977262	3	AT1G19910	0.0289904	0.0977262	3	AT2G31110	0.106003	0.151985	6	AT3G19720	0.134574	0.0834869	1	AT4G24940	0.0880109	0.321069	6	AT5G20910	0.14526	0.107262	6
AT1G19920	0.184677	0.113594	8	AT1G19920	0.184677	0.113594	8	AT2G31130	0.140146	0.325912	2	AT3G19740	0.0868679	0.255575	1	AT4G24960	0.172988	0.0759292	4	AT5G20920	0.0820921	0.174008	5
AT1G19940	0.16207	0.149687	3	AT1G19940	0.16207	0.149687	3	AT2G31140	0.0959293	0.0724862	4	AT3G19760	0.190927	0.0391549	5	AT4G24972	0.0959541	0.412301	2	AT5G20930	0.112316	0.128288	3
AT1G19950	0.0924904	0.468429	3	AT1G19950	0.0924904	0.468429	3	AT2G31160	0.064561	0.28357	2	AT3G19770	0.0723579	0.377665	3	AT4G24990	0.0875917	0.0897207	3	AT5G20935	0.139108	0.185137	2
AT1G19960	0.0841209	0.475208	2	AT1G19960	0.0841209	0.475208	2	AT2G31170	0.150779	0.10617	5	AT3G19780	0.125791	0.286916	1	AT4G25000	0.136761	0.166167	4	AT5G20940	0.139447	0.151344	2
AT1G19970	0.140081	0.214492	1	AT1G19970	0.140081	0.214492	1	AT2G31180	0.121095	0.319162	3	AT3G19800	0.112713	0.142532	3	AT4G25020	0.14061	0.375476	3	AT5G20950	0.15751	0.065868	4
AT1G19980	0.146829	0.359446	3	AT1G19980	0.146829	0.359446	3	AT2G31190	0.141881	0.15316	4	AT3G19810	0.108816	0.183454	5	AT4G25030	0.162964	0.0995735	14	AT5G20960	0.150733	0.179065	2
AT1G20010	0.178071	0.0211536	3	AT1G20010	0.178071	0.0211536	3	AT2G31200	0.137781	0.172455	6	AT3G19820	0.11305	0.115056	8	AT4G25040	0.105318	0.106078	3	AT5G20980	0.101723	0.127009	2
AT1G20020	0.0948728	0.105819	3	AT1G20020	0.0948728	0.105819	3	AT2G31210	0.13296	0.244537	3	AT3G19830	0.12015	0.169607	1	AT4G25050	0.159325	0.194674	4	AT5G20990	0.126334	0.127925	1
AT1G20030	0.186251	0.131786	5	AT1G20030	0.186251	0.131786	5	AT2G31220	0.183511	0.0921553	3	AT3G19850	0.13198	0.280333	6	AT4G25070	0.123627	0.332266	2	AT5G21010	0.138724	0.13048	3
AT1G20050	0.165948	0.201837	7	AT1G20050	0.165948	0.201837	7	AT2G31230	0.193228	0.11166	2	AT3G19860	0.0865676	0.0869604	5	AT4G25080	0.194645	0.068924	7	AT5G21040	0.156833	0.202773	2
AT1G20065	0.184177	0.317215	5	AT1G20065	0.184177	0.317215	5	AT2G31240	0.234763	0.0770003	2	AT3G19880	0.251987	0.245889	1	AT4G25100	0.0864909	0.147364	12	AT5G21060	0.111008	0.234012	5
AT1G20070	0.174425	0.480626	4	AT1G20070	0.174425	0.480626	4	AT2G31260	0.104076	0.0868311	5	AT3G19890	0.144012	0.527059	1	AT4G25110	0.10375	0.247648	6	AT5G21070	0.127869	0.0342194	4
AT1G20080	0.137575	0.0616164	1	AT1G20080	0.137575	0.0616164	1	AT2G31270	0.166211	0.201028	2	AT3G19895	0.100793	0.0809148	4	AT4G25130	0.272337	0.0767728	3	AT5G21105	0.218981	0.0809715	8
AT1G20090	0.223216	0.00987607	6	AT1G20090	0.223216	0.00987607	6	AT2G31280	0.130016	0.313544	5	AT3G19900	0.11847	0.212723	4	AT4G25140	0.147597	0.107315	1	AT5G21120	0.182827	0.261679	1
AT1G20100	0.222111	0.341413	3	AT1G20100	0.222111	0.341413	3	AT2G31290	0.171536	0.0727894	3	AT3G19910	0.117088	0.176154	10	AT4G25150	0.117392	0.236001	3	AT5G21130	0.161862	0.509926	1
AT1G20110	0.114869	0.189768	7	AT1G20110	0.114869	0.189768	7	AT2G31310	0.151443	0.216232	1	AT3G19920	0.183335	0.0302187	2	AT4G25160	0.119148	0.198103	1	AT5G21140	0.123463	0.235502	3
AT1G20160	0.143634	0.106062	3	AT1G20160	0.143634	0.106062	3	AT2G31320	0.093718	0.184802	3	AT3G19930	0.0708021	0.166421	7	AT4G25170	0.10904	0.282839	6	AT5G21150	0.180506	0.147865	2
AT1G20180	0.139351	0.216837	3	AT1G20180	0.139351	0.216837	3	AT2G31335	0.110103	0.768398	3	AT3G19940	0.161328	0.0422839	1	AT4G25180	0.108155	0.725778	3	AT5G21160	0.0870754	0.278327	3
AT1G20190	0.12663	0.0900327	4	AT1G20190	0.12663	0.0900327	4	AT2G31345	0.0662064	0.208826	1	AT3G19950	0.175766	0.18015	3	AT4G25190	0.148525	0.343288	2	AT5G21170	0.109087	0.165087	6
AT1G20225	0.236905	0.22542	3	AT1G20225	0.236905	0.22542	3	AT2G31350	0.111562	0.133137	6	AT3G19970	0.153606	0.197048	2	AT4G25200	0.216674	0.144008	6	AT5G21222	0.116689	0.225505	1
AT1G20260	0.116438	0.00815364	10	AT1G20260	0.116438	0.00815364	10	AT2G31360	0.123874	0.0444685	8	AT3G19980	0.0616507	0.0460837	4	AT4G25210	0.1627	0.381533	4	AT5G21280	0.161948	0.190287	2
AT1G20270	0.0800067	0.0197262	2	AT1G20270	0.0800067	0.0197262	2	AT2G31370	0.131387	0.106315	4	AT3G19990	0.12255	0.0802576	6	AT4G25220	0.0984485	0.175004	2	AT5G21326	0.0741263	0.101866	4
AT1G20300	0.137016	0.154475	2	AT1G20300	0.137016	0.154475	2	AT2G31380	0.137483	0.111464	5	AT3G20000	0.0932466	0.273923	5	AT4G25225	0.123128	0.186733	3	AT5G21430	0.256344	0.0803235	2
AT1G20310	0.0995019	0.657569	1	AT1G20310	0.0995019	0.657569	1	AT2G31390	0.179691	0.0226584	7	AT3G20010	0.0859754	0.439027	1	AT4G25230	0.0716699	0.178301	2	AT5G21482	0.13489	0.124283	3
AT1G20320	0.138238	0.298735	1	AT1G20320	0.138238	0.298735	1	AT2G31400	0.117166	0.136332	1	AT3G20015	0.13934	0.0861334	3	AT4G25240	0.0854982	0.199822	2	AT5G21900	0.191312	0.475355	3
AT1G20330	0.146758	0.00832329	13	AT1G20330	0.146758	0.00832329	13	AT2G31410	0.149052	0.193979	5	AT3G20020	0.0983313	0.151971	5	AT4G25250	0.171116	0.21046	4	AT5G21910	0.101131	0.248589	1
AT1G20340	0.132136	0.131219	12	AT1G20340	0.132136	0.131219	12	AT2G31420	0.244873	0.749429	1	AT3G20040	0.120858	0.0682181	1	AT4G25260	0.118111	0.27488	5	AT5G21920	0.124165	0.295097	4
AT1G20350	0.122163	0.582184	5	AT1G20350	0.122163	0.582184	5	AT2G31425	0.135272	0.555846	1	AT3G20050	0.0732325	0.0115062	4	AT4G25300	0.171888	0.319338	3	AT5G21930	0.107485	0.17163	3
AT1G20370	0.110811	0.287557	2	AT1G20370	0.110811	0.287557	2	AT2G31430	0.135871	0.296802	3	AT3G20060	0.14649	0.0704713	3	AT4G25315	0.0845969	0.256131	3	AT5G21940	0.190303	0.120733	4
AT1G20410	0.0794543	0.300295	3	AT1G20410	0.0794543	0.300295	3	AT2G31440	0.0633499	0.0887797	5	AT3G20070	0.135936	0.532896	3	AT4G25320	0.0983345	0.139601	2	AT5G21950	0.13213	0.167659	2
AT1G20430	0.107521	0.175837	5	AT1G20430	0.107521	0.175837	5	AT2G31450	0.108526	0.254645	7	AT3G20080	0.135804	0.417964	5	AT4G25330	0.23783	0.210971	1	AT5G21960	0.149549	0.158034	3
AT1G20440	0.223622	0.137658	4	AT1G20440	0.223622	0.137658	4	AT2G31480	0.175412	0.21223	2	AT3G20155	0.112071	0.624867	3	AT4G25340	0.188338	0.267243	1	AT5G21970	0.155592	0.134846	2
AT1G20450	0.230056	0.34875	9	AT1G20450	0.230056	0.34875	9	AT2G31500	0.109989	0.0537026	3	AT3G20170	0.145617	0.138682	3	AT4G25360	0.13838	0.181143	3	AT5G21990	0.095762	0.112278	4
AT1G20460	0.0804079	0.167284	3	AT1G20460	0.0804079	0.167284	3	AT2G31510	0.107248	0.0777466	2	AT3G20190	0.162913	0.101412	4	AT4G25370	0.117669	0.189758	3	AT5G22000	0.132368	0.145728	6
AT1G20470	0.132581	0.0449867	3	AT1G20470	0.132581	0.0449867	3	AT2G31540	0.0942481	0.350221	1	AT3G20200	0.093715	0.136782	2	AT4G25380	0.117872	1.01766	1	AT5G22020	0.157428	0.119741	7
AT1G20480	0.185753	0.2619	4	AT1G20480	0.185753	0.2619	4	AT2G31560	0.12004	0.326949	5	AT3G20210	0.148046	0.313454	8	AT4G25390	0.160083	0.145354	2	AT5G22030	0.147539	0.163393	1
AT1G20510	0.0922913	0.0875682	8	AT1G20510	0.0922913	0.0875682	8	AT2G31570	0.17911	0.0555478	6	AT3G20220	0.0327328	0.355537	2	AT4G25400	0.203062	0.502344	2	AT5G22040	0.152042	0.220356	3
AT1G20520	0.136398	0.619394	1	AT1G20520	0.136398	0.619394	1	AT2G31600	0.185428	0.219133	3	AT3G20230	0.201353	0.0865474	8	AT4G25433	0.200807	0.155368	2	AT5G22050	0.148699	0.0552544	1
AT1G20540	0.109123	0.0911165	3	AT1G20540	0.109123	0.0911165	3	AT2G31610	0.141682	0.100409	9	AT3G20240	0.116001	0.0554898	3	AT4G25450	0.132332	0.0981908	6	AT5G22060	0.123977	0.157647	5
AT1G20560	0.153253	0.0897403	6	AT1G20560	0.153253	0.0897403	6	AT2G31650	0.196403	0.184251	1	AT3G20250	0.12206	0.115198	1	AT4G25500	0.159484	0.089028	5	AT5G22070	0.193923	0.0325608	6
AT1G20575	0.0650941	0.0851732	5	AT1G20575	0.0650941	0.0851732	5	AT2G31660	0.078376	0.245668	1	AT3G20260	0.10393	0.12331	4	AT4G25520	0.135142	0.194205	2	AT5G22080	0.0967618	0.0621191	3
AT1G20580	0.218311	0.368582	4	AT1G20580	0.218311	0.368582	4	AT2G31670	0.143017	0.353835	5	AT3G20270	0.13336	0.325794	3	AT4G25540	0.14648	0.234509	2	AT5G22090	0.142331	0.223758	5
AT1G20610	0.0962392	0.270439	3	AT1G20610	0.0962392	0.270439	3	AT2G31680	0.244794	0.0164335	4	AT3G20300	0.140327	0.0487126	8	AT4G25550	0.0950147	0.068286	4	AT5G22100	0.100464	0.363651	4
AT1G20630	0.117249	0.0373029	4	AT1G20630	0.117249	0.0373029	4	AT2G31690	0.14223	0.341679	1	AT3G20310	0.121362	0.144836	7	AT4G25560	0.129994	0.379397	3	AT5G22120	0.128224	0.352325	6
AT1G20640	0.127749	0.0803684	2	AT1G20640	0.127749	0.0803684	2	AT2G31710	0.279916	0.0297087	3	AT3G20320	0.106872	0.0655467	4	AT4G25570	0.190578	0.359385	6	AT5G22130	0.122138	0.287653	6
AT1G20650	0.130479	0.0454259	4	AT1G20650	0.130479	0.0454259	4	AT2G31725	0.130218	0.133187	2	AT3G20330	0.0979735	0.145445	5	AT4G25580	0.211426	0.332416	4	AT5G22140	0.128491	0.114926	2
AT1G20670	0.187296	0.194005	3	AT1G20670	0.187296	0.194005	3	AT2G31730	0.13282	0.258131	4	AT3G20340	0.182283	0.124684	2	AT4G25590	0.105262	0.0644002	2	AT5G22210	0.111892	0.105005	4
AT1G20693	0.165072	0.0340346	6	AT1G20693	0.165072	0.0340346	6	AT2G31740	0.113227	0.169379	5	AT3G20350	0.108581	0.403018	2	AT4G25600	0.0877184	0.633643	2	AT5G22220	0.141162	0.220421	3
AT1G20696	0.247713	0.49085	10	AT1G20696	0.247713	0.49085	10	AT2G31750	0.149967	0.119582	5	AT3G20370	0.136001	0.400375	3	AT4G25610	0.0763352	0.560091	3	AT5G22250	0.132147	0.180891	3
AT1G20700	0.157977	0.186229	1	AT1G20700	0.157977	0.186229	1	AT2G31760	0.224259	0.546401	1	AT3G20390	0.0647235	0.149881	9	AT4G25620	0.126813	0.176924	5	AT5G22260	0.160451	0.11838	1
AT1G20760	0.0814028	0.258199	3	AT1G20760	0.0814028	0.258199	3	AT2G31780	0.277017	0.253841	1	AT3G20395	0.0990833	0.505824	5	AT4G25630	0.142512	0.0909135	4	AT5G22290	0.161541	0.321008	4
AT1G20770	0.20649	0.18569	4	AT1G20770	0.20649	0.18569	4	AT2G31790	0.138443	0.154003	3	AT3G20410	0.102196	0.0525712	3	AT4G25640	0.185803	0.0452961	2	AT5G22300	0.240204	0.127983	6
AT1G20810	0.161345	0.159748	3	AT1G20810	0.161345	0.159748	3	AT2G31800	0.12324	0.0740622	2	AT3G20420	0.173781	0.245206	2	AT4G25650	0.104503	0.192967	8	AT5G22310	0.151636	0.327008	2
AT1G20816	0.101639	0.176661	7	AT1G20816	0.101639	0.176661	7	AT2G31810	0.107422	0.212111	2	AT3G20430	0.0699402	0.584014	1	AT4G25660	0.118766	0.104043	3	AT5G22320	0.172988	0.193993	2
AT1G20823	0.187646	0.145333	6	AT1G20823	0.187646	0.145333	6	AT2G31830	0.106514	0.222624	1	AT3G20440	0.114111	0.1139	2	AT4G25670	0.0837505	0.21674	4	AT5G22330	0.12038	0.0167888	4
AT1G20830	0.0857078	0.376161	2	AT1G20830	0.0857078	0.376161	2	AT2G31840	0.151671	0.200231	1	AT3G20450	0.101673	0.134462	3	AT4G25680	0.0972897	0.15844	4	AT5G22340	0.243045	0.453876	3
AT1G20850	0.219437	0.042986	3	AT1G20850	0.219437	0.042986	3	AT2G31850	0.177315	0.816504	1	AT3G20470	0.0651897	0.36805	7	AT4G25690	0.0874553	0.301931	6	AT5G22350	0.101241	0.117887	9
AT1G20860	0.14293	0.17048	1	AT1G20860	0.14293	0.17048	1	AT2G31862	0.130714	1.22395	1	AT3G20475	0.090645	0.165976	2	AT4G25700	0.182523	0.0554119	5	AT5G22360	0.180134	0.0768334	2
AT1G20880	0.12879	0.302697	4	AT1G20880	0.12879	0.302697	4	AT2G31865	0.115797	0.264923	4	AT3G20480	0.149774	0.294243	1	AT4G25710	0.0672082	1.78569	2	AT5G22380	0.246457	0.142162	2
AT1G20890	0.182791	0.223517	3	AT1G20890	0.182791	0.223517	3	AT2G31870	0.121435	0.215591	2	AT3G20490	0.121057	0.274106	4	AT4G25720	0.141567	0.282366	4	AT5G22390	0.124981	0.135616	3
AT1G20900	0.122197	0.0371268	4	AT1G20900	0.122197	0.0371268	4	AT2G31880	0.0765802	0.282953	5	AT3G20500	0.214552	0.062398	5	AT4G25730	0.131891	0.142567	1	AT5G22400	0.193954	0.14351	4
AT1G20910	0.0992847	0.32042	3	AT1G20910	0.0992847	0.32042	3	AT2G31890	0.153729	0.178174	3	AT3G20510	0.0583044	0.129262	3	AT4G25740	0.131959	0.0678641	1	AT5G22410	0.224773	0.307744	3
AT1G20920	0.0673945	0.127654	1	AT1G20920	0.0673945	0.127654	1	AT2G31920	0.138262	0.479133	1	AT3G20520	0.0624016	0.674924	3	AT4G25760	0.214532	0.212484	2	AT5G22430	0.0496507	0.613772	7
AT1G20930	0.126823	0.0225194	4	AT1G20930	0.126823	0.0225194	4	AT2G31930	0.0873647	0.700873	4	AT3G20530	0.121843	0.0546348	1	AT4G25770	0.129088	0.151965	3	AT5G22440	0.15479	0.0259957	2
AT1G20950	0.112943	0.0823004	3	AT1G20950	0.112943	0.0823004	3	AT2G31945	0.24767	0.193645	3	AT3G20540	0.101614	0.202758	3	AT4G25780	0.108588	0.107868	2	AT5G22460	0.107949	0.290396	2
AT1G20960	0.0968983	0.147	3	AT1G20960	0.0968983	0.147	3	AT2G31955	0.198333	0.086322	5	AT3G20550	0.0815846	0.305549	2	AT4G25790	0.0693922	0.298318	2	AT5G22470	0.208677	0.0798635	1
AT1G20970	0.101087	0.392	1	AT1G20970	0.101087	0.392	1	AT2G31957	0.0253293	3.82198	1	AT3G20557	0.131585	0.31234	4	AT4G25800	0.131067	0.323768	1	AT5G22480	0.102869	0.124071	3
AT1G20980	0.125666	0.183366	4	AT1G20980	0.125666	0.183366	4	AT2G31960	0.104598	0.111885	2	AT3G20560	0.119757	0.0626504	5	AT4G25810	0.179398	0.0431747	3	AT5G22500	0.0984827	0.262505	4
AT1G21000	0.0579761	0.199843	7	AT1G21000	0.0579761	0.199843	7	AT2G31970	0.0876591	0.26485	4	AT3G20570	0.0846655	0.276923	5	AT4G25820	0.269762	0.208339	3	AT5G22510	0.222544	0.0602712	2
AT1G21010	0.17739	0.114291	3	AT1G21010	0.17739	0.114291	3	AT2G31980	0.149196	0.23416	3	AT3G20580	0.126465	0.0872337	2	AT4G25830	0.152304	0.118689	7	AT5G22530	0.11236	0.929767	2
AT1G21050	0.257153	0.0769984	4	AT1G21050	0.257153	0.0769984	4	AT2G31985	0.140935	0.0677098	3	AT3G20600	0.0946078	0.380094	3	AT4G25840	0.106545	0.323691	3	AT5G22540	0.223944	0.133322	4
AT1G21060	0.125698	0.230638	4	AT1G21060	0.125698	0.230638	4	AT2G31990	0.151982	0.339348	3	AT3G20620	0.159468	0.411095	5	AT4G25845	0.0857808	0.541199	1	AT5G22545	0.0427065	2.21162	2
AT1G21065	0.131873	0.137802	6	AT1G21065	0.131873	0.137802	6	AT2G32000	0.131875	0.0535467	4	AT3G20630	0.131171	0.0737601	4	AT4G25850	0.160631	0.179819	3	AT5G22550	0.157156	0.264741	4
AT1G21070	0.135741	0.0381205	8	AT1G21070	0.135741	0.0381205	8	AT2G32010	0.119581	0.0953854	2	AT3G20640	0.0920313	0.2132	2	AT4G25860	0.0885012	0.304854	1	AT5G22560	0.106388	0.375027	1
AT1G21080	0.0863861	0.146789	3	AT1G21080	0.0863861	0.146789	3	AT2G32020	0.128817	0.135983	3	AT3G20650	0.0836348	0.0569896	6	AT4G25870	0.128792	0.151472	3	AT5G22570	0.0867044	0.685562	5
AT1G21090	0.0994845	0.439473	5	AT1G21090	0.0994845	0.439473	5	AT2G32030	0.199679	0.199179	3	AT3G20660	0.155315	0.100135	2	AT4G25880	0.143277	0.165426	3	AT5G22580	0.152763	0.108376	8
AT1G21110	0.200863	0.121293	2	AT1G21110	0.200863	0.121293	2	AT2G32040	0.137317	0.138799	5	AT3G20680	0.179237	0.191969	3	AT4G25890	0.152929	0.19749	2	AT5G22600	0.0987334	0.560471	1
AT1G21130	0.16442	0.100706	5	AT1G21130	0.16442	0.100706	5	AT2G32050	0.144447	0.572537	1	AT3G20720	0.1212	0.122796	4	AT4G25900	0.126554	0.230722	5	AT5G22620	0.130709	0.313061	4
AT1G21140	0.145315	0.0313291	4	AT1G21140	0.145315	0.0313291	4	AT2G32060	0.230537	0.059605	3	AT3G20730	0.102548	0.438771	2	AT4G25910	0.159306	0.166737	5	AT5G22630	0.150027	0.0293997	4
AT1G21160	0.126443	0.606997	3	AT1G21160	0.126443	0.606997	3	AT2G32070	0.211203	0.0306335	3	AT3G20740	0.0836702	0.101637	4	AT4G25920	0.115311	0.471422	1	AT5G22640	0.124609	0.184329	1
AT1G21190	0.0934944	0.0507805	3	AT1G21190	0.0934944	0.0507805	3	AT2G32080	0.0809132	0.0762453	5	AT3G20750	0.114291	0.786514	1	AT4G25930	0.0651793	1.44705	2	AT5G22650	0.227981	0.404904	5
AT1G21270	0.177898	0.343232	6	AT1G21270	0.177898	0.343232	6	AT2G32090	0.159622	0.159207	5	AT3G20770	0.16728	0.109041	2	AT4G25940	0.207592	0.0785012	2	AT5G22740	0.12277	0.0284597	3
AT1G21340	0.123014	0.310796	2	AT1G21340	0.123014	0.310796	2	AT2G32100	0.189904	0.194197	3	AT3G20780	0.0562999	0.125069	1	AT4G25950	0.103172	0.236961	2	AT5G22750	0.108864	0.147548	1
AT1G21350	0.130665	0.350167	4	AT1G21350	0.130665	0.350167	4	AT2G32120	0.237297	0.0668013	4	AT3G20790	0.124873	0.0929835	2	AT4G25960	0.137179	0.058369	6	AT5G22780	0.0959841	0.105892	3
AT1G21360	0.104058	0.295061	2	AT1G21360	0.104058	0.295061	2	AT2G32150	0.150386	0.0985983	6	AT3G20800	0.150917	0.0180851	6	AT4G25970	0.0873675	0.120532	1	AT5G22790	0.177277	0.0925433	2
AT1G21370	0.119583	0.271951	4	AT1G21370	0.119583	0.271951	4	AT2G32160	0.252903	0.375374	3	AT3G20810	0.0862324	0.298678	5	AT4G25980	0.121255	0.165943	1	AT5G22820	0.110288	0.493983	3
AT1G21380	0.098093	0.146419	6	AT1G21380	0.098093	0.146419	6	AT2G32190	0.0863307	0.556267	5	AT3G20820	0.148781	0.0249335	4	AT4G25990	0.193669	0.291698	3	AT5G22830	0.155352	0.0384488	4
AT1G21390	0.120134	0.241438	3	AT1G21390	0.120134	0.241438	3	AT2G32200	0.14607	0.269957	2	AT3G20830	0.162084	0.121368	2	AT4G26000	0.15553	0.200126	6	AT5G22840	0.169171	0.148187	3
AT1G21395	0.100511	0.41485	1	AT1G21395	0.100511	0.41485	1	AT2G32220	0.209246	0.146163	2	AT3G20865	0.113502	0.0760337	5	AT4G26010	0.165586	0.387441	5	AT5G22850	0.111105	0.136243	4
AT1G21400	0.231133	0.0758095	3	AT1G21400	0.231133	0.0758095	3	AT2G32230	0.151788	0.0862411	2	AT3G20870	0.108962	0.0867183	3	AT4G26050	0.108589	0.176312	5	AT5G22860	0.188584	0.281236	1
AT1G21410	0.122405	0.0918589	4	AT1G21410	0.122405	0.0918589	4	AT2G32235	0.0975354	0.20554	5	AT3G20880	0.131697	0.220057	3	AT4G26060	0.133735	0.241727	3	AT5G22875	0.246877	0.0530955	2
AT1G21440	0.182395	0.0755079	3	AT1G21440	0.182395	0.0755079	3	AT2G32260	0.123727	0.157032	5	AT3G20910	0.134267	0.170819	2	AT4G26070	0.127457	0.116977	8	AT5G22880	0.188413	0.0474561	4
AT1G21450	0.185718	0.053027	5	AT1G21450	0.185718	0.053027	5	AT2G32270	0.153993	0.205769	3	AT3G20920	0.146824	0.0802973	5	AT4G26080	0.125696	0.101336	7	AT5G22890	0.12332	0.39547	3
AT1G21460	0.118029	0.0971031	4	AT1G21460	0.118029	0.0971031	4	AT2G32275	0.146032	0.811735	1	AT3G20930	0.107596	0.35536	4	AT4G26090	0.109942	0.296035	3	AT5G22900	0.188844	0.165275	1
AT1G21480	0.0808266	0.10351	4	AT1G21480	0.0808266	0.10351	4	AT2G32290	0.121896	0.233691	1	AT3G21055	0.0371297	0.605299	12	AT4G26100	0.178715	0.0548975	4	AT5G22910	0.128931	0.300695	1
AT1G21500	0.0395552	0.414265	4	AT1G21500	0.0395552	0.414265	4	AT2G32295	0.110779	0.150612	1	AT3G21060	0.127071	0.0898818	3	AT4G26110	0.101653	0.298504	3	AT5G22920	0.11041	0.113316	5
AT1G21510	0.151643	0.384391	1	AT1G21510	0.151643	0.384391	1	AT2G32300	0.0922195	0.304968	2	AT3G21070	0.0924707	0.102627	7	AT4G26130	0.127997	0.179887	6	AT5G22940	0.171953	0.128965	4
AT1G21520	0.224474	0.254988	3	AT1G21520	0.224474	0.254988	3	AT2G32310	0.240624	0.519197	1	AT3G21090	0.116312	0.0227364	2	AT4G26140	0.107422	0.170061	3	AT5G22950	0.183944	0.0309598	4
AT1G21540	0.172917	0.0809498	3	AT1G21540	0.172917	0.0809498	3	AT2G32350	0.158649	0.0920873	1	AT3G21100	0.100218	0.219719	1	AT4G26150	0.0885134	0.526897	1	AT5G22970	0.1017	0.940816	2
AT1G21550	0.156662	0.285952	2	AT1G21550	0.156662	0.285952	2	AT2G32370	0.103396	1.31251	1	AT3G21110	0.0795739	0.265383	4	AT4G26160	0.0721257	0.531806	3	AT5G23000	0.109602	0.425387	5
AT1G21560	0.123444	0.454497	1	AT1G21560	0.123444	0.454497	1	AT2G32380	0.208738	0.0677003	4	AT3G21140	0.122733	0.12222	5	AT4G26190	0.167163	0.599721	1	AT5G23010	0.181762	0.212859	26
AT1G21580	0.114967	0.468345	3	AT1G21580	0.114967	0.468345	3	AT2G32390	0.161699	0.417787	2	AT3G21150	0.215672	0.153883	2	AT4G26200	0.134964	0.0530513	1	AT5G23020	0.138175	0.282892	23
AT1G21590	0.143555	0.185682	2	AT1G21590	0.143555	0.185682	2	AT2G32400	0.160597	0.151212	1	AT3G21160	0.0972732	0.161138	3	AT4G26210	0.243461	0.0762039	5	AT5G23030	0.1218	0.194808	2
AT1G21600	0.224267	0.0746934	6	AT1G21600	0.224267	0.0746934	6	AT2G32410	0.141848	0.282429	1	AT3G21175	0.146289	0.255431	7	AT4G26220	0.130974	0.12359	4	AT5G23040	0.191903	0.11952	6
AT1G21610	0.0817515	0.435993	3	AT1G21610	0.0817515	0.435993	3	AT2G32415	0.158072	0.13931	1	AT3G21180	0.123943	0.0256139	2	AT4G26230	0.158063	0.0707951	4	AT5G23050	0.125462	0.146012	2
AT1G21630	0.0947802	0.233631	3	AT1G21630	0.0947802	0.233631	3	AT2G32430	0.173304	0.057105	3	AT3G21190	0.18385	0.0332308	5	AT4G26240	0.180372	0.100122	4	AT5G23060	0.150214	0.135135	7
AT1G21640	0.0966931	0.163346	4	AT1G21640	0.0966931	0.163346	4	AT2G32440	0.145667	0.106931	5	AT3G21200	0.124735	0.17457	5	AT4G26260	0.128231	0.155104	3	AT5G23070	0.140374	0.304275	1
AT1G21660	0.128707	0.224462	2	AT1G21660	0.128707	0.224462	2	AT2G32450	0.163848	0.0620185	2	AT3G21220	0.1789	0.0711072	6	AT4G26270	0.116543	0.0505443	4	AT5G23080	0.152928	0.12456	3
AT1G21670	0.147291	0.209888	3	AT1G21670	0.147291	0.209888	3	AT2G32460	0.0990007	0.235975	7	AT3G21230	0.166916	0.152276	10	AT4G26288	0.193572	0.323591	1	AT5G23090	0.118227	0.0663808	4
AT1G21680	0.172334	0.156842	3	AT1G21680	0.172334	0.156842	3	AT2G32470	0.258805	1.34934	1	AT3G21240	0.199128	0.114754	6	AT4G26320	0.158208	0.160419	2	AT5G23100	0.183271	0.162908	3
AT1G21690	0.157877	0.264236	4	AT1G21690	0.157877	0.264236	4	AT2G32480	0.125046	0.0924846	4	AT3G21250	0.114751	0.190481	2	AT4G26340	0.156928	0.455393	1	AT5G23110	0.087597	0.210696	2
AT1G21695	0.100012	0.457677	2	AT1G21695	0.100012	0.457677	2	AT2G32500	0.182355	0.19595	5	AT3G21260	0.121976	0.100055	3	AT4G26370	0.14955	0.0521314	4	AT5G23120	0.189551	0.120041	6
AT1G21700	0.0802017	0.17008	2	AT1G21700	0.0802017	0.17008	2	AT2G32520	0.151825	0.0382307	3	AT3G21270	0.14024	0.160308	4	AT4G26400	0.123621	0.200887	9	AT5G23130	0.211937	0.284778	3
AT1G21710	0.167076	0.183509	11	AT1G21710	0.167076	0.183509	11	AT2G32530	0.179842	0.168047	3	AT3G21280	0.128648	0.188947	3	AT4G26410	0.0724285	0.558721	4	AT5G23140	0.181061	0.0307414	4
AT1G21720	0.117472	0.0377753	5	AT1G21720	0.117472	0.0377753	5	AT2G32550	0.168484	0.496527	2	AT3G21290	0.0675569	0.611774	1	AT4G26420	0.116728	0.355018	4	AT5G23150	0.11275	0.357092	2
AT1G21730	0.109994	0.137677	1	AT1G21730	0.109994	0.137677	1	AT2G32560	0.129553	0.19034	5	AT3G21300	0.141177	0.129242	2	AT4G26430	0.11479	0.233076	5	AT5G23160	0.179175	0.352033	1
AT1G21740	0.157949	0.0991101	1	AT1G21740	0.157949	0.0991101	1	AT2G32580	0.158438	0.119067	4	AT3G21310	0.142671	0.236002	3	AT4G26440	0.111036	0.449713	2	AT5G23190	0.186754	0.0592934	2
AT1G21750	0.0788345	0.227016	2	AT1G21750	0.0788345	0.227016	2	AT2G32590	0.0640836	0.330802	1	AT3G21320	0.102288	0.505225	2	AT4G26470	0.137382	0.0281982	2	AT5G23200	0.180511	0.105128	2
AT1G21760	0.116392	0.137244	6	AT1G21760	0.116392	0.137244	6	AT2G32600	0.133738	0.0476332	3	AT3G21330	0.141986	0.0737291	3	AT4G26480	0.0666032	0.161901	2	AT5G23210	0.134481	0.114708	5
AT1G21770	0.0951896	0.426389	4	AT1G21770	0.0951896	0.426389	4	AT2G32640	0.129225	0.245136	1	AT3G21350	0.217101	0.0706212	3	AT4G26490	0.0744115	0.365108	2	AT5G23230	0.242151	0.204125	2
AT1G21780	0.170645	0.0402112	9	AT1G21780	0.170645	0.0402112	9	AT2G32650	0.180752	0.100421	8	AT3G21352	0.170488	0.694125	3	AT4G26500	0.147652	0.250461	6	AT5G23240	0.173238	0.149806	4
AT1G21790	0.205086	0.0821043	5	AT1G21790	0.205086	0.0821043	5	AT2G32660	0.154984	0.270783	2	AT3G21360	0.164546	0.164388	3	AT4G26510	0.128914	0.0488475	5	AT5G23250	0.147437	0.06632	5
AT1G21810	0.1352	0.539143	2	AT1G21810	0.1352	0.539143	2	AT2G32670	0.235311	0.0500775	3	AT3G21370	0.149339	0.144751	4	AT4G26520	0.0879185	0.266306	1	AT5G23260	0.106461	0.289102	5
AT1G21830	0.0778395	0.111349	11	AT1G21830	0.0778395	0.111349	11	AT2G32690	0.141257	0.162964	2	AT3G21380	0.134727	0.149976	3	AT4G26530	0.157029	0.0888007	3	AT5G23270	0.154548	0.176374	4
AT1G21840	0.227835	0.109104	3	AT1G21840	0.227835	0.109104	3	AT2G32700	0.0937578	0.180084	1	AT3G21390	0.158273	0.0461062	4	AT4G26540	0.195911	0.11286	2	AT5G23280	0.205893	0.120865	1
AT1G21850	0.0896303	0.361393	1	AT1G21850	0.0896303	0.361393	1	AT2G32710	0.157531	0.196721	5	AT3G21400	0.164357	0.18973	2	AT4G26550	0.153972	0.0392272	3	AT5G23290	0.100475	0.0332512	3
AT1G21866	0.177824	0.554713	1	AT1G21866	0.177824	0.554713	1	AT2G32720	0.110926	0.0664	4	AT3G21410	0.127148	0.581336	1	AT4G26555	0.105719	0.288672	3	AT5G23300	0.0954083	0.0714607	5
AT1G21870	0.151899	0.123245	3	AT1G21870	0.151899	0.123245	3	AT2G32730	0.0930592	0.0629986	4	AT3G21420	0.0899083	0.119829	4	AT4G26580	0.106312	0.312183	1	AT5G23310	0.0675343	0.29927	6
AT1G21880	0.105686	0.231597	3	AT1G21880	0.105686	0.231597	3	AT2G32760	0.122163	0.164665	5	AT3G21430	0.0909341	0.24918	2	AT4G26590	0.102725	0.214416	2	AT5G23320	0.143389	0.175311	2
AT1G21890	0.1242	0.156652	2	AT1G21890	0.1242	0.156652	2	AT2G32765	0.138078	0.407218	5	AT3G21460	0.0799357	0.0591619	2	AT4G26600	0.15747	0.277101	2	AT5G23330	0.131794	0.300606	2
AT1G21910	0.0901117	0.367578	3	AT1G21910	0.0901117	0.367578	3	AT2G32770	0.104431	0.410466	3	AT3G21465	0.11957	0.222034	4	AT4G26610	0.0955134	0.164373	3	AT5G23340	0.148864	0.0648823	3
AT1G21920	0.158858	0.134967	5	AT1G21920	0.158858	0.134967	5	AT2G32780	0.166218	0.516785	1	AT3G21470	0.120828	0.261559	3	AT4G26620	0.139352	0.097836	5	AT5G23350	0.205484	0.183446	1
AT1G21930	0.164641	0.0532525	4	AT1G21930	0.164641	0.0532525	4	AT2G32790	0.206261	0.397997	3	AT3G21480	0.0761385	0.406636	1	AT4G26630	0.0803532	0.632472	5	AT5G23380	0.136431	0.868049	1
AT1G21950	0.148093	0.686359	1	AT1G21950	0.148093	0.686359	1	AT2G32800	0.186417	0.0719681	1	AT3G21490	0.160074	0.540218	1	AT4G26640	0.0786646	0.251899	6	AT5G23390	0.0975378	0.188984	1
AT1G21970	0.096125	0.257336	2	AT1G21970	0.096125	0.257336	2	AT2G32810	0.117938	0.172586	2	AT3G21500	0.163814	0.17809	4	AT4G26650	0.0998254	0.104293	5	AT5G23395	0.255809	0.113885	5
AT1G21980	0.108037	0.0952891	3	AT1G21980	0.108037	0.0952891	3	AT2G32820	0.170272	0.729898	2	AT3G21510	0.14106	0.018946	7	AT4G26660	0.119969	0.40922	2	AT5G23400	0.122532	0.232595	3
AT1G22015	0.105596	0.206214	2	AT1G22015	0.105596	0.206214	2	AT2G32830	0.148468	0.114639	2	AT3G21520	0.157508	0.117905	2	AT4G26670	0.13585	0.117605	7	AT5G23430	0.0719438	0.124995	1
AT1G22020	0.125407	0.160751	2	AT1G22020	0.125407	0.160751	2	AT2G32840	0.155145	0.226422	5	AT3G21530	0.130639	0.108848	3	AT4G26690	0.10491	0.28908	1	AT5G23440	0.148019	0.332698	6
AT1G22030	0.168346	0.00838317	3	AT1G22030	0.168346	0.00838317	3	AT2G32850	0.133931	0.168211	4	AT3G21540	0.107497	0.229055	1	AT4G26700	0.120633	0.190495	3	AT5G23450	0.155585	0.0764437	5
AT1G22040	0.168333	0.13944	4	AT1G22040	0.168333	0.13944	4	AT2G32860	0.0962852	0.415253	3	AT3G21550	0.130083	0.168553	3	AT4G26710	0.223563	0.0593861	3	AT5G23470	0.132678	0.748205	1
AT1G22050	0.150469	0.0730478	2	AT1G22050	0.150469	0.0730478	2	AT2G32870	0.0944812	0.297823	5	AT3G21560	0.144506	0.0950212	2	AT4G26720	0.081058	0.0186065	3	AT5G23480	0.173577	0.349656	2
AT1G22065	0.149074	0.265471	1	AT1G22065	0.149074	0.265471	1	AT2G32890	0.153001	0.223719	2	AT3G21570	0.272223	0.177997	3	AT4G26740	0.130172	0.0138081	1	AT5G23520	0.139887	0.316931	2
AT1G22070	0.0829622	0.235074	2	AT1G22070	0.0829622	0.235074	2	AT2G32900	0.142752	0.189499	5	AT3G21580	0.138181	0.151417	4	AT4G26750	0.0873629	0.30469	11	AT5G23530	0.149021	0.196776	8
AT1G22100	0.107642	0.218011	2	AT1G22100	0.107642	0.218011	2	AT2G32905	0.174018	0.635982	1	AT3G21590	0.0649533	1.71148	1	AT4G26760	0.151331	0.0911047	4	AT5G23540	0.132347	0.0112598	8
AT1G22110	0.105796	0.316858	2	AT1G22110	0.105796	0.316858	2	AT2G32910	0.145223	0.331428	2	AT3G21600	0.174981	0.114127	4	AT4G26770	0.121296	0.079075	6	AT5G23550	0.0654768	0.161317	2
AT1G22130	0.126249	0.165643	1	AT1G22130	0.126249	0.165643	1	AT2G32920	0.162179	0.0610162	3	AT3G21610	0.105788	0.12977	2	AT4G26780	0.128449	0.236899	7	AT5G23570	0.0991513	0.359932	2
AT1G22140	0.0958551	0.266116	2	AT1G22140	0.0958551	0.266116	2	AT2G32930	0.138484	0.442999	1	AT3G21620	0.210087	0.0481272	1	AT4G26790	0.163313	0.131361	3	AT5G23575	0.135579	0.054955	4
AT1G22150	0.0888822	0.0486376	1	AT1G22150	0.0888822	0.0486376	1	AT2G32950	0.0990932	0.101754	4	AT3G21640	0.158921	0.128369	3	AT4G26830	0.164942	0.207692	1	AT5G23580	0.181492	0.0767304	5
AT1G22160	0.117232	0.190931	4	AT1G22160	0.117232	0.190931	4	AT2G32960	0.109114	0.455449	2	AT3G21650	0.178759	0.127319	1	AT4G26850	0.122474	0.13795	4	AT5G23590	0.21558	0.151559	4
AT1G22170	0.139695	0.0857433	4	AT1G22170	0.139695	0.0857433	4	AT2G32980	0.0989782	0.199876	4	AT3G21670	0.139651	0.123893	4	AT4G26860	0.102118	0.109187	3	AT5G23610	0.144675	0.426642	3
AT1G22180	0.217329	0.119464	4	AT1G22180	0.217329	0.119464	4	AT2G32990	0.144222	0.0855622	2	AT3G21690	0.141573	0.0576516	2	AT4G26870	0.040137	0.816173	4	AT5G23630	0.102473	0.138731	2
AT1G22190	0.150124	0.245835	3	AT1G22190	0.150124	0.245835	3	AT2G33000	0.0742394	1.87791	1	AT3G21700	0.128138	0.0960473	2	AT4G26890	0.162131	0.549098	2	AT5G23650	0.169425	0.510646	1
AT1G22200	0.138564	0.0240735	3	AT1G22200	0.138564	0.0240735	3	AT2G33010	0.152232	0.920262	1	AT3G21710	0.0539224	0.577663	5	AT4G26900	0.0928865	0.125576	4	AT5G23660	0.136141	0.0889324	5
AT1G22230	0.131691	0.179375	1	AT1G22230	0.131691	0.179375	1	AT2G33040	0.118317	0.0119719	9	AT3G21720	0.201906	0.0307059	4	AT4G26910	0.118686	0.14747	4	AT5G23670	0.137073	0.0136757	3
AT1G22250	0.109787	0.420701	2	AT1G22250	0.109787	0.420701	2	AT2G33050	0.10742	0.354508	2	AT3G21730	0.071235	0.703379	4	AT4G26930	0.155155	0.26357	2	AT5G23680	0.0778943	0.162401	3
AT1G22270	0.105432	0.0656271	14	AT1G22270	0.105432	0.0656271	14	AT2G33070	0.134259	0.154024	2	AT3G21740	0.144025	0.187741	3	AT4G26940	0.127767	0.0527079	3	AT5G23690	0.12504	0.252355	5
AT1G22275	0.0985346	0.409443	1	AT1G22275	0.0985346	0.409443	1	AT2G33100	0.124343	0.0476567	1	AT3G21750	0.17873	0.357019	3	AT4G26950	0.0837839	0.4321	2	AT5G23710	0.259541	0.330096	2
AT1G22280	0.162429	0.00961428	4	AT1G22280	0.162429	0.00961428	4	AT2G33120	0.241925	0.0153921	8	AT3G21760	0.174749	0.164353	6	AT4G26965	0.107225	0.140485	2	AT5G23720	0.121961	0.134654	3
AT1G22300	0.1434	0.0975999	14	AT1G22300	0.1434	0.0975999	14	AT2G33150	0.102239	0.0381644	8	AT3G21770	0.196211	0.118286	6	AT4G26970	0.0732545	0.155004	5	AT5G23730	0.144913	0.111205	2
AT1G22310	0.133539	0.43403	3	AT1G22310	0.133539	0.43403	3	AT2G33170	0.165217	0.129077	2	AT3G21780	0.273646	0.224991	2	AT4G26980	0.065676	0.499572	5	AT5G23740	0.218128	0.0249206	4
AT1G22330	0.0975049	0.152458	2	AT1G22330	0.0975049	0.152458	2	AT2G33180	0.146138	0.387723	5	AT3G21810	0.178953	0.273398	2	AT4G26990	0.109769	0.496654	3	AT5G23750	0.152895	0.147797	4
AT1G22340	0.235305	0.157564	1	AT1G22340	0.235305	0.157564	1	AT2G33210	0.113356	0.0726201	3	AT3G21820	0.15017	0.180062	4	AT4G27000	0.117767	0.219449	5	AT5G23760	0.0810325	0.0611725	2
AT1G22360	0.198987	0.12035	4	AT1G22360	0.198987	0.12035	4	AT2G33233	0.127972	0.181929	2	AT3G21860	0.164923	1.08581	1	AT4G27020	0.0909981	0.119832	4	AT5G23810	0.166515	0.200538	4
AT1G22370	0.247343	0.341288	4	AT1G22370	0.247343	0.341288	4	AT2G33250	0.15549	0.311226	2	AT3G21865	0.139999	0.121543	11	AT4G27030	0.0893319	0.36362	3	AT5G23820	0.0911874	0.759666	3
AT1G22400	0.182122	0.150915	3	AT1G22400	0.182122	0.150915	3	AT2G33255	0.108429	0.124815	5	AT3G21870	0.185411	0.130094	5	AT4G27040	0.226817	0.0145374	7	AT5G23850	0.194881	0.19911	2
AT1G22420	0.190796	0.939241	1	AT1G22420	0.190796	0.939241	1	AT2G33260	0.0862806	0.254417	1	AT3G21880	0.182128	0.415882	1	AT4G27060	0.0804486	0.203486	6	AT5G23860	0.147067	0.0135605	2
AT1G22430	0.166954	0.115221	4	AT1G22430	0.166954	0.115221	4	AT2G33270	0.155219	0.301442	1	AT3G21890	0.122292	0.239212	3	AT4G27070	0.111674	0.145855	3	AT5G23880	0.120735	0.0440311	5
AT1G22440	0.191427	0.179117	5	AT1G22440	0.191427	0.179117	5	AT2G33290	0.179278	0.174591	2	AT3G22060	0.140735	0.390156	2	AT4G27080	0.105469	0.0759364	3	AT5G23890	0.1203	0.342316	4
AT1G22450	0.076368	0.433134	4	AT1G22450	0.076368	0.433134	4	AT2G33310	0.180618	0.0684925	7	AT3G22070	0.105678	0.401859	1	AT4G27090	0.17853	0.050093	4	AT5G23900	0.235996	0.0349976	5
AT1G22460	0.185526	0.167599	2	AT1G22460	0.185526	0.167599	2	AT2G33330	0.126863	0.149311	5	AT3G22090	0.139773	0.322741	3	AT4G27100	0.0992482	0.14093	3	AT5G23903	0.197031	0.344969	1
AT1G22470	0.151491	0.190085	2	AT1G22470	0.151491	0.190085	2	AT2G33340	0.176628	0.296125	3	AT3G22104	0.205164	0.154855	3	AT4G27110	0.178218	0.0778773	2	AT5G23920	0.179021	0.0916721	6
AT1G22480	0.112721	0.368212	3	AT1G22480	0.112721	0.368212	3	AT2G33350	0.100432	0.396325	2	AT3G22110	0.246195	0.176811	10	AT4G27120	0.129486	0.203937	3	AT5G23940	0.193913	0.115807	5
AT1G22490	0.131079	0.321876	2	AT1G22490	0.131079	0.321876	2	AT2G33360	0.0859395	0.404293	3	AT3G22150	0.130407	0.140394	1	AT4G27130	0.0788894	0.0521255	5	AT5G23970	0.122702	0.516262	3
AT1G22500	0.195751	0.475488	5	AT1G22500	0.195751	0.475488	5	AT2G33380	0.144613	0.053295	7	AT3G22160	0.0870393	0.177558	2	AT4G27150	0.159008	0.371811	3	AT5G23980	0.183469	0.154202	2
AT1G22520	0.114508	0.517524	4	AT1G22520	0.114508	0.517524	4	AT2G33390	0.121144	0.134218	2	AT3G22200	0.130284	0.327213	6	AT4G27160	0.22212	0.143729	3	AT5G24010	0.134549	0.115256	1
AT1G22530	0.117376	0.22112	4	AT1G22530	0.117376	0.22112	4	AT2G33400	0.109595	0.569591	2	AT3G22210	0.250781	0.0774962	3	AT4G27190	0.126383	0.391983	1	AT5G24020	0.22155	0.019359	4
AT1G22540	0.112595	0.139314	2	AT1G22540	0.112595	0.139314	2	AT2G33410	0.0818715	0.133459	6	AT3G22240	0.180857	0.073566	7	AT4G27230	0.192791	0.0357874	4	AT5G24030	0.147107	0.112507	3
AT1G22550	0.147078	0.193023	5	AT1G22550	0.147078	0.193023	5	AT2G33420	0.167492	0.0482805	2	AT3G22250	0.161617	0.200354	1	AT4G27240	0.199738	0.104656	3	AT5G24080	0.149386	0.0980675	1
AT1G22600	0.188617	0.378653	2	AT1G22600	0.188617	0.378653	2	AT2G33430	0.170939	0.0882475	7	AT3G22260	0.192133	0.0184713	3	AT4G27250	0.164719	0.238696	1	AT5G24090	0.146784	0.18237	2
AT1G22610	0.142477	0.0670109	3	AT1G22610	0.142477	0.0670109	3	AT2G33435	0.183363	0.517435	1	AT3G22270	0.0899853	0.0894317	4	AT4G27260	0.144116	0.0882988	4	AT5G24100	0.146627	0.295687	3
AT1G22620	0.0665621	0.136723	3	AT1G22620	0.0665621	0.136723	3	AT2G33450	0.13589	0.173532	4	AT3G22275	0.17794	0.306858	1	AT4G27270	0.14365	0.0648622	2	AT5G24105	0.0542021	0.283303	6
AT1G22630	0.043232	0.361784	4	AT1G22630	0.043232	0.361784	4	AT2G33470	0.0855735	0.186557	4	AT3G22290	0.111384	0.0334071	8	AT4G27280	0.215963	0.0514205	6	AT5G24110	0.15276	0.282756	4
AT1G22640	0.162429	0.200883	8	AT1G22640	0.162429	0.200883	8	AT2G33480	0.145025	0.227541	4	AT3G22300	0.142763	0.305524	4	AT4G27310	0.193595	0.182106	1	AT5G24120	0.175815	0.126346	5
AT1G22650	0.163548	0.055268	1	AT1G22650	0.163548	0.055268	1	AT2G33500	0.187913	0.31434	8	AT3G22310	0.162201	0.0999832	3	AT4G27320	0.108497	0.0748684	19	AT5G24130	0.106277	0.231899	2
AT1G22660	0.126015	0.335851	3	AT1G22660	0.126015	0.335851	3	AT2G33510	0.0692887	0.114717	2	AT3G22320	0.16047	0.0518658	5	AT4G27330	0.0955826	0.307631	4	AT5G24140	0.179058	0.162308	1
AT1G22680	0.113909	0.492852	1	AT1G22680	0.113909	0.492852	1	AT2G33520	0.258228	0.187805	2	AT3G22330	0.170856	0.0732591	2	AT4G27340	0.134066	0.203389	2	AT5G24150	0.156537	0.276577	6
AT1G22690	0.0690349	0.234052	1	AT1G22690	0.0690349	0.234052	1	AT2G33530	0.115725	0.189706	1	AT3G22345	0.107886	0.598245	1	AT4G27350	0.132399	0.103222	4	AT5G24160	0.17592	0.216186	1
AT1G22700	0.155439	0.0821896	6	AT1G22700	0.155439	0.0821896	6	AT2G33540	0.106602	0.349459	1	AT3G22350	0.161476	1.08519	1	AT4G27360	0.174411	0.30959	2	AT5G24165	0.183377	0.164185	3
AT1G22710	0.101917	0.0941158	10	AT1G22710	0.101917	0.0941158	10	AT2G33550	0.107882	0.121857	2	AT3G22360	0.124484	0.20295	1	AT4G27380	0.108513	0.388234	3	AT5G24170	0.159892	0.0912873	3
AT1G22730	0.100713	0.131934	2	AT1G22730	0.100713	0.131934	2	AT2G33560	0.0892955	0.310957	1	AT3G22370	0.138281	0.173301	10	AT4G27390	0.189746	0.211923	6	AT5G24190	0.118266	0.765487	2
AT1G22740	0.141716	0.174055	4	AT1G22740	0.141716	0.174055	4	AT2G33570	0.176749	0.0594713	6	AT3G22380	0.145431	0.188039	3	AT4G27410	0.13998	0.122352	9	AT5G24210	0.145559	1.03329	6
AT1G22750	0.067849	0.468504	5	AT1G22750	0.067849	0.468504	5	AT2G33580	0.18804	0.162226	3	AT3G22400	0.201042	0.136987	1	AT4G27430	0.12715	0.234083	2	AT5G24230	0.157956	0.207345	3
AT1G22760	0.188411	0.0759783	3	AT1G22760	0.188411	0.0759783	3	AT2G33590	0.164277	0.261306	6	AT3G22410	0.118118	0.256136	2	AT4G27435	0.130584	0.159861	2	AT5G24240	0.116667	0.182019	1
AT1G22770	0.0979985	0.116302	1	AT1G22770	0.0979985	0.116302	1	AT2G33610	0.121039	0.359595	6	AT3G22420	0.135295	0.225344	5	AT4G27440	0.0772584	0.138901	10	AT5G24260	0.145042	0.106128	3
AT1G22790	0.0875109	0.0698435	6	AT1G22790	0.0875109	0.0698435	6	AT2G33620	0.0953396	0.645882	6	AT3G22430	0.137519	0.20116	2	AT4G27460	0.17951	0.261562	3	AT5G24270	0.172692	0.143557	5
AT1G22800	0.161927	0.101172	5	AT1G22800	0.161927	0.101172	5	AT2G33630	0.167344	0.178465	3	AT3G22440	0.16858	0.0375352	5	AT4G27470	0.136328	0.15603	3	AT5G24290	0.144411	0.469586	5
AT1G22810	0.277672	0.189478	3	AT1G22810	0.277672	0.189478	3	AT2G33640	0.100855	0.202218	2	AT3G22450	0.269472	0.126305	2	AT4G27490	0.167519	0.12006	2	AT5G24300	0.172788	0.117159	4
AT1G22830	0.1847	0.473919	2	AT1G22830	0.1847	0.473919	2	AT2G33670	0.107947	0.147292	1	AT3G22460	0.160391	0.05351	2	AT4G27500	0.103005	0.267698	6	AT5G24310	0.198507	0.0435495	6
AT1G22840	0.140955	0.132208	3	AT1G22840	0.140955	0.132208	3	AT2G33690	0.161978	0.339313	2	AT3G22470	0.241276	0.235033	2	AT4G27510	0.103773	0.520941	2	AT5G24313	0.207452	0.274526	3
AT1G22850	0.160047	0.121807	8	AT1G22850	0.160047	0.121807	8	AT2G33700	0.0852726	0.140786	2	AT3G22480	0.108898	0.210834	5	AT4G27520	0.147807	0.349986	8	AT5G24314	0.171047	0.0318561	5
AT1G22882	0.12762	0.431029	4	AT1G22882	0.12762	0.431029	4	AT2G33720	0.16596	0.77802	2	AT3G22490	0.19926	0.0973184	3	AT4G27530	0.0946932	0.851817	2	AT5G24316	0.168402	0.554553	2
AT1G22885	0.088308	1.1857	3	AT1G22885	0.088308	1.1857	3	AT2G33730	0.149454	0.0368739	2	AT3G22500	0.136661	0.0854853	3	AT4G27540	0.099241	0.158347	2	AT5G24318	0.199191	0.190525	3
AT1G22890	0.131902	0.546615	2	AT1G22890	0.131902	0.546615	2	AT2G33735	0.0375001	0.660357	1	AT3G22510	0.170378	0.23971	5	AT4G27560	0.0924511	0.47615	7	AT5G24330	0.262742	0.0602763	2
AT1G22900	0.0991653	0.433697	2	AT1G22900	0.0991653	0.433697	2	AT2G33740	0.163122	0.141772	4	AT3G22530	0.149692	0.110453	4	AT4G27580	0.114742	0.439587	4	AT5G24340	0.14894	0.110666	2
AT1G22910	0.167554	0.199722	3	AT1G22910	0.167554	0.199722	3	AT2G33750	0.18768	0.210242	2	AT3G22540	0.203671	0.0397019	4	AT4G27585	0.0545718	0.406957	6	AT5G24360	0.196979	0.219586	6
AT1G22920	0.135478	0.0892165	9	AT1G22920	0.135478	0.0892165	9	AT2G33770	0.104424	0.329585	4	AT3G22550	0.0670426	0.407236	6	AT4G27590	0.140757	0.233392	1	AT5G24380	0.148781	0.103829	5
AT1G22930	0.128717	0.235472	4	AT1G22930	0.128717	0.235472	4	AT2G33775	0.155978	0.050031	4	AT3G22560	0.200862	0.253108	1	AT4G27600	0.14113	0.136713	6	AT5G24390	0.207783	0.149987	3
AT1G22940	0.11312	0.154509	2	AT1G22940	0.11312	0.154509	2	AT2G33780	0.129483	0.977683	1	AT3G22590	0.208045	0.0408539	5	AT4G27610	0.148757	0.2272	3	AT5G24400	0.21183	0.167138	5
AT1G22970	0.228665	0.116288	2	AT1G22970	0.228665	0.116288	2	AT2G33790	0.107772	0.564889	2	AT3G22600	0.109408	0.571276	5	AT4G27620	0.134838	0.196073	4	AT5G24420	0.139656	0.1056	4
AT1G22980	0.161136	0.526346	2	AT1G22980	0.161136	0.526346	2	AT2G33800	0.147293	0.0718246	6	AT3G22620	0.208655	0.184899	4	AT4G27630	0.101572	0.0300748	1	AT5G24430	0.113056	0.0727099	4
AT1G22985	0.172026	0.361016	3	AT1G22985	0.172026	0.361016	3	AT2G33810	0.109837	0.248359	6	AT3G22630	0.205553	0.02104	6	AT4G27640	0.113356	0.10684	6	AT5G24450	0.12718	0.344543	1
AT1G22990	0.186788	0.126017	6	AT1G22990	0.186788	0.126017	6	AT2G33830	0.151961	0.142141	4	AT3G22640	0.151198	0.357391	4	AT4G27650	0.10824	0.0537559	4	AT5G24460	0.169866	0.144757	3
AT1G23000	0.197567	0.198722	4	AT1G23000	0.197567	0.198722	4	AT2G33835	0.0810774	0.452081	3	AT3G22660	0.198217	0.107402	3	AT4G27652	0.134152	0.158502	4	AT5G24470	0.234932	0.178223	5
AT1G23010	0.243751	0.0726795	4	AT1G23010	0.243751	0.0726795	4	AT2G33840	0.198434	0.0507233	3	AT3G22680	0.134752	0.31834	7	AT4G27657	0.181688	0.0828949	2	AT5G24490	0.120774	0.114179	3
AT1G23030	0.140505	0.0709668	4	AT1G23030	0.140505	0.0709668	4	AT2G33847	0.142449	0.625247	5	AT3G22690	0.186826	0.207404	1	AT4G27660	0.152767	0.457831	2	AT5G24500	0.212377	0.269485	3
AT1G23040	0.12542	0.234752	3	AT1G23040	0.12542	0.234752	3	AT2G33850	0.125943	0.226264	3	AT3G22740	0.163399	0.136549	5	AT4G27670	0.126555	0.169513	4	AT5G24510	0.196251	0.679181	1
AT1G23050	0.131108	0.382042	3	AT1G23050	0.131108	0.382042	3	AT2G33855	0.201072	0.19767	5	AT3G22750	0.136311	0.0498989	2	AT4G27680	0.145028	0.0888385	4	AT5G24520	0.270217	0.0137099	10
AT1G23060	0.182031	0.388192	6	AT1G23060	0.182031	0.388192	6	AT2G33860	0.186743	0.167234	4	AT3G22760	0.168772	0.358593	4	AT4G27690	0.140207	0.0101372	5	AT5G24530	0.190565	0.0909129	7
AT1G23070	0.159673	0.0575521	2	AT1G23070	0.159673	0.0575521	2	AT2G33880	0.10357	0.0833996	2	AT3G22780	0.105973	0.314659	6	AT4G27700	0.125763	0.0486561	5	AT5G24540	0.1968	0.12092	1
AT1G23080	0.13817	0.0586917	3	AT1G23080	0.13817	0.0586917	3	AT2G33980	0.0901912	0.424942	1	AT3G22820	0.162712	0.257645	3	AT4G27720	0.0848508	0.036562	6	AT5G24570	0.226282	0.0689837	3
AT1G23090	0.0977538	0.10819	1	AT1G23090	0.0977538	0.10819	1	AT2G33990	0.140047	0.0629939	1	AT3G22830	0.154416	0.172842	2	AT4G27730	0.157913	0.0655515	3	AT5G24580	0.123026	0.238176	3
AT1G23100	0.160635	0.0584876	3	AT1G23100	0.160635	0.0584876	3	AT2G34000	0.104924	0.338972	1	AT3G22840	0.183073	0.201855	6	AT4G27750	0.145493	0.0643348	4	AT5G24590	0.214599	0.186092	4
AT1G23110	0.171436	0.0745896	2	AT1G23110	0.171436	0.0745896	2	AT2G34010	0.11971	0.435131	1	AT3G22845	0.193007	0.0210332	2	AT4G27760	0.108577	0.0933018	6	AT5G24600	0.163342	0.0227837	3
AT1G23120	0.150728	0.19634	2	AT1G23120	0.150728	0.19634	2	AT2G34020	0.109601	0.198437	1	AT3G22850	0.104821	0.0891262	4	AT4G27790	0.136239	0.2474	1	AT5G24610	0.138739	0.0427762	5
AT1G23130	0.0622128	1.7614	3	AT1G23130	0.0622128	1.7614	3	AT2G34080	0.181561	0.244143	1	AT3G22890	0.160772	0.061395	12	AT4G27800	0.184191	0.110386	8	AT5G24620	0.200854	0.175832	2
AT1G23140	0.149945	0.249796	1	AT1G23140	0.149945	0.249796	1	AT2G34090	0.155239	0.124042	3	AT3G22900	0.176487	0.195543	2	AT4G27810	0.178583	0.305386	2	AT5G24660	0.139756	0.179339	4
AT1G23149	0.119538	0.605205	6	AT1G23149	0.119538	0.605205	6	AT2G34100	0.136836	0.760237	1	AT3G22920	0.238287	0.286407	2	AT4G27830	0.111821	0.275783	3	AT5G24670	0.113087	0.302135	2
AT1G23150	0.132011	0.19638	6	AT1G23150	0.132011	0.19638	6	AT2G34140	0.115311	0.248145	3	AT3G22930	0.263065	0.0945966	2	AT4G27840	0.176622	0.238106	2	AT5G24680	0.149094	0.233067	2
AT1G23180	0.17742	0.344966	4	AT1G23180	0.17742	0.344966	4	AT2G34150	0.163153	0.246505	3	AT3G22942	0.1245	0.0713826	5	AT4G27860	0.165387	0.518397	2	AT5G24690	0.120549	0.0284152	25
AT1G23190	0.146533	0.0630485	3	AT1G23190	0.146533	0.0630485	3	AT2G34160	0.217994	0.0997574	4	AT3G22950	0.149282	0.0159222	4	AT4G27870	0.119371	0.527424	2	AT5G24710	0.105963	0.118039	4
AT1G23200	0.131877	0.32377	7	AT1G23200	0.131877	0.32377	7	AT2G34170	0.113511	0.360181	3	AT3G22960	0.168962	0.0353272	6	AT4G27880	0.196014	0.00690062	5	AT5G24750	0.118881	0.303948	1
AT1G23205	0.0794468	0.149138	4	AT1G23205	0.0794468	0.149138	4	AT2G34180	0.151225	0.181839	1	AT3G22970	0.153776	0.245294	4	AT4G27900	0.190153	0.160053	4	AT5G24760	0.134798	0.118222	8
AT1G23210	0.114202	0.178011	2	AT1G23210	0.114202	0.178011	2	AT2G34190	0.0887256	0.0836853	3	AT3G22980	0.19961	0.0557258	1	AT4G27910	0.115293	0.166174	1	AT5G24770	0.182819	0.115623	10
AT1G23220	0.176467	0.122403	2	AT1G23220	0.176467	0.122403	2	AT2G34200	0.170296	0.311608	2	AT3G22990	0.221204	0.0523951	7	AT4G27920	0.191372	0.281872	1	AT5G24790	0.166871	0.185538	1
AT1G23240	0.146724	0.529606	1	AT1G23240	0.146724	0.529606	1	AT2G34220	0.152347	0.680281	2	AT3G23000	0.134889	0.11224	12	AT4G27940	0.0916394	0.181424	4	AT5G24800	0.101454	0.194821	2
AT1G23260	0.117763	0.0919935	2	AT1G23260	0.117763	0.0919935	2	AT2G34230	0.145747	0.775366	2	AT3G23030	0.116684	0.113276	3	AT4G27950	0.123099	0.324035	3	AT5G24810	0.0991266	0.22844	2
AT1G23310	0.101659	0.119402	9	AT1G23310	0.101659	0.119402	9	AT2G34260	0.152794	0.333028	4	AT3G23050	0.192634	0.095178	7	AT4G27960	0.114716	0.0257199	7	AT5G24820	0.121639	0.311386	2
AT1G23330	0.133354	0.0927629	2	AT1G23330	0.133354	0.0927629	2	AT2G34280	0.0623221	1.51735	1	AT3G23060	0.156748	0.65242	2	AT4G27970	0.132689	0.154774	2	AT5G24830	0.122323	0.314693	3
AT1G23340	0.139265	0.144535	3	AT1G23340	0.139265	0.144535	3	AT2G34300	0.128921	0.160882	3	AT3G23080	0.23385	0.167575	2	AT4G27980	0.16385	0.413077	1	AT5G24850	0.239108	0.0642162	5
AT1G23350	0.191048	0.19885	3	AT1G23350	0.191048	0.19885	3	AT2G34310	0.102383	0.438742	5	AT3G23100	0.159648	0.237052	6	AT4G27990	0.169712	0.152298	2	AT5G24860	0.106971	0.0705041	3
AT1G23360	0.178466	0.165948	4	AT1G23360	0.178466	0.165948	4	AT2G34315	0.221138	0.546622	1	AT3G23130	0.0982784	0.301654	2	AT4G28010	0.163967	0.236143	1	AT5G24870	0.173994	0.242213	2
AT1G23380	0.165744	0.0836682	5	AT1G23380	0.165744	0.0836682	5	AT2G34330	0.0914078	0.0693384	2	AT3G23150	0.189991	0.104128	2	AT4G28020	0.109036	0.261619	3	AT5G24890	0.119215	0.122217	4
AT1G23390	0.212782	0.314522	7	AT1G23390	0.212782	0.314522	7	AT2G34340	0.11387	0.521037	3	AT3G23160	0.17159	0.115585	1	AT4G28025	0.170707	0.243711	6	AT5G24930	0.119509	0.107738	4
AT1G23400	0.165841	0.11624	3	AT1G23400	0.165841	0.11624	3	AT2G34357	0.160913	0.295288	1	AT3G23170	0.100009	0.338402	12	AT4G28030	0.10087	0.174784	4	AT5G24940	0.162932	0.297069	1
AT1G23410	0.170112	0.032754	2	AT1G23410	0.170112	0.032754	2	AT2G34370	0.13869	0.600365	1	AT3G23175	0.0716967	0.598192	4	AT4G28040	0.128719	0.122525	4	AT5G24970	0.119177	0.286069	2
AT1G23420	0.0828206	0.126939	5	AT1G23420	0.0828206	0.126939	5	AT2G34380	0.139812	0.441416	2	AT3G23200	0.240227	0.0127497	2	AT4G28050	0.196512	0.0826701	4	AT5G24990	0.11547	0.769993	2
AT1G23440	0.103751	0.1407	9	AT1G23440	0.103751	0.1407	9	AT2G34390	0.209029	0.0907693	4	AT3G23210	0.208151	0.309988	3	AT4G28060	0.0939053	0.0604349	3	AT5G25050	0.1803	0.0954694	3
AT1G23480	0.126117	0.0866339	6	AT1G23480	0.126117	0.0866339	6	AT2G34410	0.125578	0.0747088	6	AT3G23220	0.132982	0.426374	3	AT4G28070	0.107808	0.0982483	3	AT5G25060	0.0838568	0.125448	2
AT1G23530	0.169257	0.169956	2	AT1G23530	0.169257	0.169956	2	AT2G34420	0.081365	0.0217412	18	AT3G23240	0.198631	0.214659	4	AT4G28085	0.120812	0.447371	3	AT5G25070	0.187558	0.166856	2
AT1G23560	0.174792	0.191013	1	AT1G23560	0.174792	0.191013	1	AT2G34430	0.191996	0.0537911	7	AT3G23250	0.167362	0.185291	7	AT4G28090	0.102868	0.454261	1	AT5G25080	0.162476	0.164639	3
AT1G23570	0.131565	0.396212	2	AT1G23570	0.131565	0.396212	2	AT2G34440	0.0529463	0.879013	3	AT3G23255	0.175328	0.324389	2	AT4G28100	0.156477	0.0950257	3	AT5G25120	0.23907	0.215971	1
AT1G23580	0.1788	0.430808	2	AT1G23580	0.1788	0.430808	2	AT2G34460	0.114264	0.176614	5	AT3G23260	0.178108	0.729162	4	AT4G28110	0.185977	0.228703	4	AT5G25150	0.194134	0.132041	1
AT1G23590	0.210895	0.350749	2	AT1G23590	0.210895	0.350749	2	AT2G34470	0.118497	0.0526259	4	AT3G23280	0.11631	0.184723	5	AT4G28150	0.122073	0.177951	3	AT5G25160	0.129429	0.360572	3
AT1G23670	0.152981	0.246279	1	AT1G23670	0.152981	0.246279	1	AT2G34500	0.231368	0.147761	3	AT3G23300	0.173576	0.0377596	2	AT4G28160	0.0693683	1.19493	3	AT5G25170	0.191821	0.074473	5
AT1G23690	0.119805	0.372611	2	AT1G23690	0.119805	0.372611	2	AT2G34510	0.210067	0.106049	3	AT3G23310	0.17776	0.0685558	3	AT4G28190	0.055519	0.194085	5	AT5G25190	0.145822	0.124222	2
AT1G23710	0.157298	0.300611	6	AT1G23710	0.157298	0.300611	6	AT2G34520	0.239777	0.103704	6	AT3G23325	0.128352	0.0815103	2	AT4G28200	0.155658	0.234943	4	AT5G25210	0.0902677	0.449097	3
AT1G23730	0.166154	0.0794317	2	AT1G23730	0.166154	0.0794317	2	AT2G34530	0.128528	0.493465	3	AT3G23340	0.182443	0.0913797	5	AT4G28210	0.173087	0.153452	4	AT5G25220	0.193213	0.0743043	7
AT1G23740	0.143399	0.189919	7	AT1G23740	0.143399	0.189919	7	AT2G34540	0.18324	0.238924	3	AT3G23350	0.168631	0.348482	1	AT4G28220	0.129222	0.176874	5	AT5G25250	0.196518	0.0546484	3
AT1G23750	0.171301	0.0385762	4	AT1G23750	0.171301	0.0385762	4	AT2G34555	0.139595	0.216842	1	AT3G23400	0.188333	0.132741	4	AT4G28230	0.127538	0.184377	2	AT5G25260	0.184843	0.0281595	2
AT1G23760	0.199974	0.134394	2	AT1G23760	0.199974	0.134394	2	AT2G34560	0.0905873	0.0666785	10	AT3G23410	0.180694	0.216916	3	AT4G28250	0.162288	0.033009	4	AT5G25265	0.123426	0.05804	6
AT1G23780	0.184449	0.237502	4	AT1G23780	0.184449	0.237502	4	AT2G34570	0.0943768	0.37482	5	AT3G23450	0.225411	0.59773	4	AT4G28260	0.105719	0.189752	3	AT5G25280	0.22369	0.0583402	5
AT1G23790	0.158636	0.215503	2	AT1G23790	0.158636	0.215503	2	AT2G34585	0.224072	0.15249	9	AT3G23490	0.201255	0.026464	5	AT4G28270	0.1664	0.159595	3	AT5G25290	0.244197	0.5637	1
AT1G23800	0.160376	0.0573833	6	AT1G23800	0.160376	0.0573833	6	AT2G34590	0.120385	0.10702	3	AT3G23530	0.149633	0.0928037	6	AT4G28280	0.20223	0.355508	2	AT5G25330	0.115242	0.308981	2
AT1G23820	0.162013	0.115955	6	AT1G23820	0.162013	0.115955	6	AT2G34600	0.10578	0.702694	2	AT3G23540	0.125814	0.176397	1	AT4G28290	0.201493	0.217044	2	AT5G25340	0.147733	0.203342	3
AT1G23830	0.152968	0.342271	2	AT1G23830	0.152968	0.342271	2	AT2G34610	0.134764	0.538845	2	AT3G23550	0.145285	0.169941	2	AT4G28300	0.0968164	0.237272	5	AT5G25350	0.226949	0.261283	3
AT1G23840	0.167888	0.213188	2	AT1G23840	0.167888	0.213188	2	AT2G34620	0.193499	0.121966	1	AT3G23560	0.138313	0.155141	2	AT4G28320	0.203226	0.0501844	3	AT5G25360	0.101559	0.102021	3
AT1G23850	0.115366	0.708004	7	AT1G23850	0.115366	0.708004	7	AT2G34630	0.155311	0.0857696	3	AT3G23570	0.10813	0.466272	3	AT4G28330	0.17831	0.0159022	2	AT5G25390	0.0680808	0.64981	5
AT1G23860	0.226679	0.0509122	14	AT1G23860	0.226679	0.0509122	14	AT2G34640	0.174337	0.131742	1	AT3G23580	0.113756	0.120993	3	AT4G28365	0.069735	0.567241	3	AT5G25410	0.129029	0.417941	2
AT1G23870	0.12975	0.0662913	3	AT1G23870	0.12975	0.0662913	3	AT2G34650	0.162348	0.0749412	6	AT3G23590	0.0917491	0.250167	2	AT4G28370	0.11432	0.0959455	4	AT5G25430	0.123215	0.142338	1
AT1G23880	0.0937693	0.362304	2	AT1G23880	0.0937693	0.362304	2	AT2G34655	0.244928	0.697342	2	AT3G23600	0.106418	0.339326	3	AT4G28390	0.111774	0.107837	2	AT5G25440	0.132582	0.229111	3
AT1G23890	0.0970163	0.379843	6	AT1G23890	0.0970163	0.379843	6	AT2G34660	0.0883918	0.113382	5	AT3G23605	0.170116	0.390332	8	AT4G28395	0.185785	0.215391	2	AT5G25460	0.149291	0.0940789	5
AT1G23900	0.113292	0.169955	3	AT1G23900	0.113292	0.169955	3	AT2G34670	0.0964967	0.208753	1	AT3G23620	0.142626	0.179977	4	AT4G28397	0.07272	0.696366	1	AT5G25470	0.151239	0.535725	3
AT1G23965	0.144851	0.488647	1	AT1G23965	0.144851	0.488647	1	AT2G34680	0.103987	0.219679	1	AT3G23630	0.179936	0.0877754	5	AT4G28400	0.212866	0.177525	2	AT5G25475	0.200416	0.267305	6
AT1G23970	0.162908	0.800449	4	AT1G23970	0.162908	0.800449	4	AT2G34690	0.0466892	0.395705	2	AT3G23660	0.130099	0.0757306	3	AT4G28420	0.140987	0.121743	2	AT5G25480	0.167582	0.148907	2
AT1G23980	0.114937	0.200998	2	AT1G23980	0.114937	0.200998	2	AT2G34700	0.151164	0.141986	5	AT3G23670	0.115112	0.217021	3	AT4G28430	0.221539	0.184978	2	AT5G25490	0.160183	0.216524	3
AT1G24020	0.0922813	0.0973838	6	AT1G24020	0.0922813	0.0973838	6	AT2G34710	0.114972	0.0715437	3	AT3G23690	0.180429	0.0945879	4	AT4G28440	0.123592	0.0956323	5	AT5G25500	0.144662	0.265269	1
AT1G24040	0.193414	0.115032	9	AT1G24040	0.193414	0.115032	9	AT2G34720	0.101047	0.190419	1	AT3G23700	0.236576	0.0663605	3	AT4G28450	0.118264	0.0807958	7	AT5G25510	0.177987	0.0202013	4
AT1G24070	0.0994156	0.256222	2	AT1G24070	0.0994156	0.256222	2	AT2G34740	0.115485	0.423387	1	AT3G23730	0.149628	0.0400474	3	AT4G28470	0.0904165	0.248955	2	AT5G25520	0.137712	0.36449	1
AT1G24100	0.146851	0.127682	2	AT1G24100	0.146851	0.127682	2	AT2G34750	0.124045	0.338511	3	AT3G23750	0.174999	0.114739	2	AT4G28480	0.0732131	0.0905694	5	AT5G25550	0.156687	0.231222	1
AT1G24110	0.216195	0.0849927	1	AT1G24110	0.216195	0.0849927	1	AT2G34770	0.0788592	0.0954296	3	AT3G23760	0.150528	0.201797	4	AT4G28490	0.177354	0.208362	5	AT5G25560	0.179607	0.468372	1
AT1G24120	0.126775	0.10984	3	AT1G24120	0.126775	0.10984	3	AT2G34790	0.159459	0.0690231	2	AT3G23770	0.212593	0.133933	4	AT4G28500	0.192668	0.0598707	1	AT5G25570	0.175996	0.0717902	6
AT1G24140	0.246083	0.132494	2	AT1G24140	0.246083	0.132494	2	AT2G34810	0.189706	0.0855199	3	AT3G23780	0.121652	0.21012	3	AT4G28510	0.110325	0.196863	4	AT5G25580	0.149902	0.337289	2
AT1G24147	0.150773	0.450271	3	AT1G24147	0.150773	0.450271	3	AT2G34820	0.132897	0.286454	2	AT3G23790	0.139203	0.123082	2	AT4G28520	0.158393	0.140259	3	AT5G25590	0.216475	0.0635995	2
AT1G24148	0.0963766	0.581253	2	AT1G24148	0.0963766	0.581253	2	AT2G34830	0.105018	0.533833	2	AT3G23805	0.171924	0.11037	3	AT4G28530	0.0715722	0.33295	5	AT5G25610	0.131308	0.102035	4
AT1G24170	0.148342	0.0750995	2	AT1G24170	0.148342	0.0750995	2	AT2G34850	0.146592	0.143812	2	AT3G23810	0.203201	0.0610124	9	AT4G28540	0.157714	0.0250942	5	AT5G25620	0.121442	0.109361	2
AT1G24180	0.0876144	0.0397928	7	AT1G24180	0.0876144	0.0397928	7	AT2G34860	0.232411	0.241678	3	AT3G23820	0.120934	0.0167625	8	AT4G28550	0.0914658	0.159029	2	AT5G25630	0.126213	0.0992639	2
AT1G24190	0.153192	0.23932	1	AT1G24190	0.153192	0.23932	1	AT2G34870	0.0822937	0.283701	5	AT3G23830	0.267419	0.361388	6	AT4G28556	0.164365	0.221261	2	AT5G25752	0.117481	0.198895	2
AT1G24210	0.150992	0.741915	2	AT1G24210	0.150992	0.741915	2	AT2G34900	0.161013	0.0856966	6	AT3G23840	0.109936	0.409582	3	AT4G28570	0.156802	0.215839	4	AT5G25760	0.27437	0.0324759	4
AT1G24260	0.0458091	0.0783035	5	AT1G24260	0.0458091	0.0783035	5	AT2G34910	0.0942617	0.286781	2	AT3G23870	0.150699	0.052912	1	AT4G28580	0.0749462	0.787967	3	AT5G25770	0.14815	0.263311	5
AT1G24265	0.111594	0.725119	2	AT1G24265	0.111594	0.725119	2	AT2G34930	0.144572	0.269595	3	AT3G23880	0.133375	0.354864	2	AT4G28590	0.121559	0.349703	3	AT5G25780	0.173066	0.143706	2
AT1G24267	0.0840836	0.260444	3	AT1G24267	0.0840836	0.260444	3	AT2G34940	0.16656	0.208844	2	AT3G23890	0.107213	0.358609	1	AT4G28600	0.152032	0.127365	3	AT5G25840	0.124712	0.207194	3
AT1G24280	0.101778	0.164816	3	AT1G24280	0.101778	0.164816	3	AT2G34960	0.132628	0.104147	2	AT3G23910	0.0903512	0.447763	5	AT4G28610	0.165806	0.204174	3	AT5G25890	0.252512	0.227281	7
AT1G24290	0.131944	0.234315	5	AT1G24290	0.131944	0.234315	5	AT2G34970	0.160362	0.0933218	2	AT3G23920	0.146349	0.101918	7	AT4G28630	0.202624	0.165084	4	AT5G25930	0.180426	0.136499	4
AT1G24300	0.119409	0.32061	1	AT1G24300	0.119409	0.32061	1	AT2G35000	0.161999	0.216359	5	AT3G23930	0.137631	0.315145	3	AT4G28640	0.202391	0.119028	6	AT5G25940	0.146396	0.233918	4
AT1G24310	0.135599	0.0738029	5	AT1G24310	0.135599	0.0738029	5	AT2G35010	0.101959	0.391232	3	AT3G23940	0.111981	0.0860723	5	AT4G28650	0.177446	0.119092	2	AT5G25970	0.170488	0.223243	2
AT1G24320	0.141618	0.266648	3	AT1G24320	0.141618	0.266648	3	AT2G35020	0.109089	0.145483	5	AT3G23980	0.0928138	0.340922	3	AT4G28660	0.199055	0.136343	5	AT5G26000	0.196176	0.35259	7
AT1G24340	0.087704	0.276019	1	AT1G24340	0.087704	0.276019	1	AT2G35030	0.0918536	0.404101	1	AT3G23990	0.127376	0.0545834	3	AT4G28680	0.173726	0.135175	1	AT5G26030	0.127315	0.23045	4
AT1G24350	0.121554	0.0900571	3	AT1G24350	0.121554	0.0900571	3	AT2G35035	0.176478	0.112341	2	AT3G24010	0.167819	0.16492	4	AT4G28690	0.158416	0.499407	2	AT5G26040	0.132169	0.13125	2
AT1G24360	0.0810259	0.294514	6	AT1G24360	0.0810259	0.294514	6	AT2G35040	0.111539	0.121881	3	AT3G24020	0.210149	0.0556652	2	AT4G28700	0.20884	0.0770859	1	AT5G26050	0.138594	0.325811	1
AT1G24400	0.100067	0.216111	1	AT1G24400	0.100067	0.216111	1	AT2G35060	0.135301	0.0591536	3	AT3G24030	0.151951	0.168663	5	AT4G28703	0.0883818	0.145471	1	AT5G26060	0.103101	0.682607	5
AT1G24430	0.171087	0.252121	2	AT1G24430	0.171087	0.252121	2	AT2G35100	0.142728	0.134417	5	AT3G24040	0.115334	0.276492	6	AT4G28706	0.158622	0.199658	10	AT5G26070	0.045655	1.05062	1
AT1G24440	0.149408	0.0350942	4	AT1G24440	0.149408	0.0350942	4	AT2G35110	0.0995172	0.0913587	4	AT3G24050	0.182952	0.184677	3	AT4G28720	0.127102	0.0468833	6	AT5G26110	0.209843	0.0679343	3
AT1G24450	0.13435	0.434058	3	AT1G24450	0.13435	0.434058	3	AT2G35120	0.0629327	0.100599	7	AT3G24068	0.117917	0.719738	1	AT4G28730	0.114983	0.393773	3	AT5G26120	0.167077	0.278051	3
AT1G24460	0.0901482	0.61422	1	AT1G24460	0.0901482	0.61422	1	AT2G35140	0.0993447	0.809257	3	AT3G24080	0.144787	0.596561	1	AT4G28740	0.174873	0.124934	4	AT5G26160	0.137714	0.469119	2
AT1G24470	0.0933058	0.179199	1	AT1G24470	0.0933058	0.179199	1	AT2G35150	0.133143	0.202794	4	AT3G24093	0.228037	1.08256	1	AT4G28750	0.13557	0.267981	6	AT5G26170	0.155759	0.363419	2
AT1G24480	0.16859	0.0982752	1	AT1G24480	0.16859	0.0982752	1	AT2G35155	0.0882125	0.125862	4	AT3G24120	0.160516	0.118037	5	AT4G28760	0.0996085	0.373709	8	AT5G26180	0.171598	0.310467	3
AT1G24510	0.164963	0.00970604	3	AT1G24510	0.164963	0.00970604	3	AT2G35160	0.126313	0.530635	3	AT3G24130	0.142005	0.0593999	1	AT4G28770	0.153979	0.13867	9	AT5G26200	0.131668	0.13467	3
AT1G24520	0.120133	0.286739	8	AT1G24520	0.120133	0.286739	8	AT2G35170	0.133679	0.175009	3	AT3G24140	0.0902978	0.0909322	4	AT4G28775	0.131933	0.739079	1	AT5G26210	0.167561	0.0407046	4
AT1G24530	0.123329	0.111821	4	AT1G24530	0.123329	0.111821	4	AT2G35190	0.122257	0.0431875	4	AT3G24150	0.125514	0.250181	1	AT4G28780	0.238174	0.0470963	5	AT5G26240	0.136124	0.0449392	1
AT1G24575	0.133285	0.11231	5	AT1G24575	0.133285	0.11231	5	AT2G35200	0.197258	0.288274	1	AT3G24160	0.116465	0.264097	7	AT4G28811	0.161263	0.677535	1	AT5G26250	0.184023	0.05228	2
AT1G24577	0.191743	0.391638	2	AT1G24577	0.191743	0.391638	2	AT2G35210	0.148931	0.184571	6	AT3G24170	0.131295	0.0838771	7	AT4G28820	0.111229	0.474583	5	AT5G26280	0.155497	0.239933	3
AT1G24580	0.110107	0.379794	3	AT1G24580	0.110107	0.379794	3	AT2G35215	0.179516	0.214534	1	AT3G24190	0.0974906	0.0806013	2	AT4G28830	0.11342	0.125194	4	AT5G26310	0.157965	0.250033	3
AT1G24590	0.106139	0.232716	2	AT1G24590	0.106139	0.232716	2	AT2G35230	0.0711579	0.756462	6	AT3G24200	0.114599	0.209584	1	AT4G28840	0.12004	0.147574	2	AT5G26330	0.168612	0.175195	3
AT1G24600	0.132266	0.232077	3	AT1G24600	0.132266	0.232077	3	AT2G35240	0.144504	0.159685	2	AT3G24210	0.172883	0.106521	1	AT4G28850	0.179467	0.289662	2	AT5G26340	0.184998	0.183611	6
AT1G24610	0.153731	0.118425	5	AT1G24610	0.153731	0.118425	5	AT2G35260	0.18082	0.0840179	2	AT3G24225	0.20671	0.233042	2	AT4G28880	0.112057	0.0704944	5	AT5G26360	0.146132	0.0215334	3
AT1G24620	0.08484	0.182555	1	AT1G24620	0.08484	0.182555	1	AT2G35290	0.0922976	0.169865	3	AT3G24230	0.173943	0.245794	1	AT4G28890	0.152781	0.186877	4	AT5G26570	0.129169	0.107978	4
AT1G24625	0.158025	0.149093	3	AT1G24625	0.158025	0.149093	3	AT2G35300	0.114085	0.0826744	3	AT3G24240	0.180571	0.0755666	1	AT4G28910	0.167652	0.176435	7	AT5G26600	0.191954	0.113292	3
AT1G24650	0.187332	0.269188	1	AT1G24650	0.187332	0.269188	1	AT2G35310	0.141559	0.467584	3	AT3G24250	0.117783	0.479897	5	AT4G28940	0.0924881	0.14171	1	AT5G26610	0.114005	0.196394	3
AT1G24764	0.116066	0.0550671	4	AT1G24764	0.116066	0.0550671	4	AT2G35320	0.0691307	0.404769	5	AT3G24280	0.154023	1.33822	2	AT4G28950	0.227296	0.027566	2	AT5G26660	0.118721	0.250588	7
AT1G25230	0.111059	0.168301	3	AT1G25230	0.111059	0.168301	3	AT2G35340	0.0860151	0.387882	1	AT3G24300	0.145658	0.0858533	2	AT4G28980	0.178774	0.110186	5	AT5G26667	0.237745	0.0618692	2
AT1G25350	0.106755	0.183766	2	AT1G25350	0.106755	0.183766	2	AT2G35360	0.116895	0.274704	2	AT3G24310	0.115509	0.241068	4	AT4G28990	0.108703	0.437271	2	AT5G26670	0.206913	0.0923862	6
AT1G25375	0.145803	0.397943	4	AT1G25375	0.145803	0.397943	4	AT2G35370	0.104081	0.131692	6	AT3G24315	0.190439	0.0456176	6	AT4G29000	0.105926	0.351534	2	AT5G26690	0.110978	0.319166	1
AT1G25380	0.147952	0.194788	7	AT1G25380	0.147952	0.194788	7	AT2G35390	0.120045	0.10283	12	AT3G24320	0.1381	0.136753	1	AT4G29010	0.111715	0.12405	6	AT5G26700	0.154725	0.23653	3
AT1G25390	0.131687	0.353185	1	AT1G25390	0.131687	0.353185	1	AT2G35410	0.169053	0.222094	2	AT3G24330	0.128948	0.150552	1	AT4G29020	0.116919	1.22495	3	AT5G26710	0.157489	0.0793021	7
AT1G25400	0.127204	0.264804	4	AT1G25400	0.127204	0.264804	4	AT2G35420	0.206479	0.246372	1	AT3G24360	0.13183	0.302442	2	AT4G29030	0.0716811	0.434358	4	AT5G26717	0.125786	0.660085	1
AT1G25420	0.0833778	0.278302	6	AT1G25420	0.0833778	0.278302	6	AT2G35430	0.226035	0.403271	3	AT3G24420	0.14299	0.129918	4	AT4G29040	0.140413	0.0137631	3	AT5G26720	0.17443	0.185257	4
AT1G25422	0.0957806	0.468335	1	AT1G25422	0.0957806	0.468335	1	AT2G35450	0.24602	0.124994	5	AT3G24430	0.140336	0.078318	5	AT4G29070	0.158557	0.1497	3	AT5G26740	0.14733	0.007227	5
AT1G25425	0.128422	0.183142	3	AT1G25425	0.128422	0.183142	3	AT2G35470	0.201715	0.180143	4	AT3G24440	0.145252	0.243865	1	AT4G29080	0.105933	0.0909163	6	AT5G26742	0.144466	0.0402279	12
AT1G25440	0.165951	0.157306	3	AT1G25440	0.165951	0.157306	3	AT2G35480	0.212427	0.252617	2	AT3G24450	0.101821	0.183632	3	AT4G29100	0.0618821	0.181438	4	AT5G26751	0.140322	0.00836666	6
AT1G25450	0.151496	0.0561661	3	AT1G25450	0.151496	0.0561661	3	AT2G35490	0.221004	0.315244	8	AT3G24460	0.182881	0.0721977	2	AT4G29120	0.103892	0.200857	4	AT5G26770	0.192934	0.161029	4
AT1G25470	0.115811	0.436078	4	AT1G25470	0.115811	0.436078	4	AT2G35500	0.208434	0.108273	2	AT3G24490	0.221682	0.0608821	1	AT4G29130	0.0868279	0.0941214	9	AT5G26780	0.155833	0.0599284	5
AT1G25490	0.105384	0.0297344	6	AT1G25490	0.105384	0.0297344	6	AT2G35510	0.100631	0.422729	3	AT3G24495	0.137081	0.202939	2	AT4G29140	0.0856501	0.0750569	1	AT5G26790	0.172097	0.127254	2
AT1G25500	0.10535	0.063971	2	AT1G25500	0.10535	0.063971	2	AT2G35520	0.109675	0.291968	5	AT3G24500	0.173366	0.0177559	4	AT4G29150	0.164559	0.103959	1	AT5G26800	0.200938	0.139579	3
AT1G25510	0.195687	0.111366	7	AT1G25510	0.195687	0.111366	7	AT2G35530	0.093018	0.330785	4	AT3G24503	0.131761	0.0872191	4	AT4G29170	0.129525	0.184258	5	AT5G26805	0.15261	0.70756	2
AT1G25520	0.135628	0.0722942	3	AT1G25520	0.135628	0.0722942	3	AT2G35550	0.151841	0.261119	4	AT3G24506	0.267667	0.416541	6	AT4G29190	0.274471	0.0894764	5	AT5G26820	0.126619	0.111293	3
AT1G25530	0.137534	0.105979	2	AT1G25530	0.137534	0.105979	2	AT2G35585	0.176419	0.225851	3	AT3G24515	0.222111	0.272027	3	AT4G29210	0.182075	0.279646	3	AT5G26830	0.116304	0.186503	5
AT1G25540	0.102156	0.134918	3	AT1G25540	0.102156	0.134918	3	AT2G35600	0.158464	0.0473942	1	AT3G24530	0.134837	0.0219134	5	AT4G29220	0.134367	0.109013	4	AT5G26850	0.144988	0.0830335	2
AT1G25550	0.254252	0.188612	7	AT1G25550	0.254252	0.188612	7	AT2G35605	0.190775	0.12863	7	AT3G24550	0.165494	0.0702434	11	AT4G29240	0.155313	0.136816	3	AT5G26860	0.110888	0.115812	4
AT1G25560	0.119703	0.238167	3	AT1G25560	0.119703	0.238167	3	AT2G35620	0.101161	0.179207	2	AT3G24570	0.0577754	0.0703768	3	AT4G29250	0.135018	0.32297	2	AT5G26880	0.209848	0.566545	3
AT1G25580	0.119409	0.275398	4	AT1G25580	0.119409	0.275398	4	AT2G35630	0.0845787	0.10155	2	AT3G24620	0.165822	0.0697147	1	AT4G29260	0.143641	0.225869	6	AT5G26910	0.107242	0.290668	3
AT1G25682	0.096935	0.107711	2	AT1G25682	0.096935	0.107711	2	AT2G35650	0.0959989	0.127887	5	AT3G24650	0.18433	0.118362	3	AT4G29270	0.236439	0.299242	4	AT5G26920	0.121234	0.531338	1
AT1G26090	0.13005	0.24664	4	AT1G26090	0.13005	0.24664	4	AT2G35658	0.242618	0.195909	4	AT3G24660	0.164827	0.0415624	2	AT4G29285	0.0953264	0.472799	2	AT5G26930	0.141442	0.609634	5
AT1G26100	0.10452	0.23073	2	AT1G26100	0.10452	0.23073	2	AT2G35660	0.142124	0.16364	3	AT3G24670	0.135578	0.0831363	2	AT4G29310	0.153339	0.0281342	4	AT5G26940	0.10153	0.492209	6
AT1G26110	0.139491	0.0958769	5	AT1G26110	0.139491	0.0958769	5	AT2G35680	0.0858231	0.237829	4	AT3G24690	0.123635	0.676249	1	AT4G29330	0.159844	0.0864394	3	AT5G26960	0.18888	0.0845404	2
AT1G26120	0.110057	0.218092	4	AT1G26120	0.110057	0.218092	4	AT2G35690	0.131194	0.120953	2	AT3G24730	0.207608	0.113991	3	AT4G29340	0.148225	0.0481496	3	AT5G26980	0.145588	0.0374109	2
AT1G26130	0.0795923	0.136807	1	AT1G26130	0.0795923	0.136807	1	AT2G35700	0.12413	0.117617	4	AT3G24740	0.150915	0.165382	6	AT4G29350	0.136812	0.128902	5	AT5G26990	0.191349	0.1324	3
AT1G26160	0.119044	0.184036	4	AT1G26160	0.119044	0.184036	4	AT2G35710	0.12663	0.124136	6	AT3G24750	0.0401541	0.751584	1	AT4G29360	0.132892	0.131728	5	AT5G27070	0.157743	0.510099	1
AT1G26180	0.119625	0.197854	3	AT1G26180	0.119625	0.197854	3	AT2G35720	0.117747	0.176308	2	AT3G24770	0.0618552	1.12242	3	AT4G29380	0.084522	0.114965	1	AT5G27100	0.111467	0.480749	2
AT1G26190	0.0973149	0.104251	2	AT1G26190	0.0973149	0.104251	2	AT2G35730	0.104839	0.373097	2	AT3G24790	0.203255	0.09368	1	AT4G29400	0.163075	0.27846	2	AT5G27120	0.149571	0.185863	4
AT1G26210	0.0863166	0.222357	5	AT1G26210	0.0863166	0.222357	5	AT2G35740	0.143557	0.108188	1	AT3G24800	0.145525	0.299673	6	AT4G29410	0.22837	0.0847136	5	AT5G27150	0.15651	0.0215886	6
AT1G26220	0.138949	0.0711822	3	AT1G26220	0.138949	0.0711822	3	AT2G35760	0.158192	0.303953	4	AT3G24810	0.130059	0.482901	4	AT4G29420	0.203464	0.207634	4	AT5G27210	0.107728	0.120921	2
AT1G26230	0.124425	0.197131	2	AT1G26230	0.124425	0.197131	2	AT2G35765	0.063177	0.643256	1	AT3G24820	0.175506	0.140329	2	AT4G29440	0.143213	0.462291	1	AT5G27220	0.137308	0.482498	1
AT1G26260	0.163629	0.284819	8	AT1G26260	0.163629	0.284819	8	AT2G35770	0.215766	0.0830909	1	AT3G24830	0.11254	0.109313	6	AT4G29450	0.110858	0.286503	3	AT5G27230	0.0998306	0.719468	1
AT1G26270	0.103769	0.174371	4	AT1G26270	0.103769	0.174371	4	AT2G35780	0.142082	0.142166	4	AT3G24840	0.142157	0.160234	1	AT4G29460	0.137843	0.224382	1	AT5G27280	0.225293	0.0974218	3
AT1G26290	0.130819	0.192112	1	AT1G26290	0.130819	0.192112	1	AT2G35790	0.173087	0.107393	3	AT3G24860	0.15047	0.241114	2	AT4G29470	0.160398	0.285117	2	AT5G27290	0.12869	0.154627	3
AT1G26300	0.163713	0.235818	6	AT1G26300	0.163713	0.235818	6	AT2G35795	0.0587242	0.208258	4	AT3G25030	0.122028	0.19395	4	AT4G29480	0.103295	0.0344449	6	AT5G27320	0.171919	0.0974938	3
AT1G26310	0.146719	0.246132	2	AT1G26310	0.146719	0.246132	2	AT2G35800	0.101706	0.123735	3	AT3G25040	0.13082	0.0451801	5	AT4G29490	0.152258	0.0920339	2	AT5G27350	0.117331	0.182894	3
AT1G26320	0.146356	0.158877	4	AT1G26320	0.146356	0.158877	4	AT2G35830	0.16619	0.538216	4	AT3G25050	0.0825323	0.180794	2	AT4G29520	0.152893	0.146118	1	AT5G27380	0.165815	0.262053	2
AT1G26340	0.174021	0.146063	4	AT1G26340	0.174021	0.146063	4	AT2G35840	0.177764	0.117151	7	AT3G25070	0.129287	0.197631	1	AT4G29530	0.118957	0.244452	3	AT5G27390	0.1714	0.119579	2
AT1G26380	0.0962592	0.376645	3	AT1G26380	0.0962592	0.376645	3	AT2G35850	0.167368	0.102598	1	AT3G25100	0.173286	0.0820085	1	AT4G29540	0.0708561	0.381566	2	AT5G27395	0.0926568	0.245091	4
AT1G26390	0.131801	0.159955	2	AT1G26390	0.131801	0.159955	2	AT2G35860	0.165861	0.0552584	6	AT3G25110	0.147811	0.0904412	4	AT4G29560	0.111896	0.446543	2	AT5G27400	0.180675	0.230033	3
AT1G26410	0.139407	0.177333	1	AT1G26410	0.139407	0.177333	1	AT2G35880	0.170232	0.217506	3	AT3G25120	0.153559	0.13698	4	AT4G29570	0.0799639	1.70918	1	AT5G27410	0.11493	0.103791	2
AT1G26440	0.122509	0.18259	5	AT1G26440	0.122509	0.18259	5	AT2G35890	0.160035	0.1599	1	AT3G25130	0.158513	0.217492	1	AT4G29590	0.118524	0.158806	3	AT5G27420	0.175183	0.226481	7
AT1G26450	0.154409	0.249863	3	AT1G26450	0.154409	0.249863	3	AT2G35900	0.0957595	0.241667	3	AT3G25140	0.180972	0.0333204	3	AT4G29600	0.132405	0.455177	1	AT5G27430	0.140684	0.038844	3
AT1G26460	0.130954	0.0971108	4	AT1G26460	0.130954	0.0971108	4	AT2G35910	0.140875	0.0748145	2	AT3G25150	0.116094	0.298812	2	AT4G29620	0.116097	0.437762	4	AT5G27440	0.175233	0.381105	3
AT1G26470	0.16359	0.0598596	7	AT1G26470	0.16359	0.0598596	7	AT2G35920	0.128764	0.139446	2	AT3G25160	0.135239	0.0636162	2	AT4G29650	0.176043	0.367989	1	AT5G27450	0.105362	0.190217	7
AT1G26480	0.0927424	0.114042	2	AT1G26480	0.0927424	0.114042	2	AT2G35930	0.15993	0.0892443	3	AT3G25165	0.24788	0.421788	2	AT4G29658	0.0703117	0.569014	1	AT5G27460	0.204884	0.282282	1
AT1G26520	0.063417	0.197359	2	AT1G26520	0.063417	0.197359	2	AT2G35940	0.191296	0.0391777	6	AT3G25170	0.115559	0.473169	3	AT4G29670	0.261732	0.346655	7	AT5G27470	0.20104	0.033304	3
AT1G26540	0.0997537	0.615031	2	AT1G26540	0.0997537	0.615031	2	AT2G35950	0.106568	0.509419	2	AT3G25180	0.118838	0.357903	2	AT4G29680	0.146336	0.113859	5	AT5G27490	0.112054	0.0620187	3
AT1G26550	0.14409	0.0208483	2	AT1G26550	0.14409	0.0208483	2	AT2G35960	0.170944	0.0910612	4	AT3G25190	0.120859	0.199309	2	AT4G29690	0.216751	0.107543	4	AT5G27520	0.119988	0.0492459	9
AT1G26560	0.153976	0.076717	5	AT1G26560	0.153976	0.076717	5	AT2G35980	0.23458	0.0317483	4	AT3G25210	0.15745	0.186159	1	AT4G29700	0.10965	0.358222	4	AT5G27540	0.0966282	0.0818187	6
AT1G26570	0.103002	0.0375789	6	AT1G26570	0.103002	0.0375789	6	AT2G35990	0.0642832	0.102449	2	AT3G25220	0.144908	0.103012	4	AT4G29720	0.181214	0.0807553	4	AT5G27560	0.209204	0.133167	2
AT1G26580	0.20572	0.354269	4	AT1G26580	0.20572	0.354269	4	AT2G36000	0.0919801	0.174541	12	AT3G25230	0.137635	0.193929	1	AT4G29730	0.0603772	0.775737	2	AT5G27580	0.146035	0.414566	4
AT1G26590	0.119715	0.620734	1	AT1G26590	0.119715	0.620734	1	AT2G36010	0.140791	0.273125	8	AT3G25250	0.213409	0.121211	2	AT4G29735	0.112049	0.0559383	7	AT5G27600	0.145252	0.207269	2
AT1G26600	0.0805711	0.508547	3	AT1G26600	0.0805711	0.508547	3	AT2G36020	0.147154	0.035912	5	AT3G25260	0.0864446	0.304498	1	AT4G29740	0.142705	0.120917	3	AT5G27610	0.136876	0.38181	2
AT1G26620	0.0959184	0.476374	1	AT1G26620	0.0959184	0.476374	1	AT2G36050	0.0983952	0.250625	4	AT3G25290	0.126401	0.117798	5	AT4G29770	0.138978	0.543804	2	AT5G27620	0.0822327	0.278133	2
AT1G26630	0.225404	0.0921045	6	AT1G26630	0.225404	0.0921045	6	AT2G36060	0.104448	0.120452	3	AT3G25400	0.171853	0.140131	2	AT4G29790	0.0883625	0.192963	2	AT5G27630	0.111407	0.343635	2
AT1G26640	0.102266	0.140046	3	AT1G26640	0.102266	0.140046	3	AT2G36070	0.117235	0.293393	3	AT3G25410	0.143308	0.138626	4	AT4G29800	0.184812	0.0284081	2	AT5G27640	0.145929	0.187913	5
AT1G26650	0.17442	0.103458	7	AT1G26650	0.17442	0.103458	7	AT2G36080	0.154063	0.132271	2	AT3G25430	0.194886	0.140856	2	AT4G29810	0.0939486	0.0924404	6	AT5G27670	0.22687	0.0541431	2
AT1G26665	0.196258	0.103862	7	AT1G26665	0.196258	0.103862	7	AT2G36090	0.136663	0.194308	1	AT3G25470	0.161136	0.103771	2	AT4G29820	0.104171	0.3371	3	AT5G27680	0.142459	0.244929	2
AT1G26670	0.128917	0.0998522	2	AT1G26670	0.128917	0.0998522	2	AT2G36100	0.198157	0.137706	2	AT3G25480	0.160005	0.243327	3	AT4G29830	0.175632	0.0495102	5	AT5G27690	0.19255	0.131582	2
AT1G26680	0.157827	0.484099	1	AT1G26680	0.157827	0.484099	1	AT2G36110	0.279328	0.261278	1	AT3G25500	0.197432	0.104825	5	AT4G29840	0.157671	0.036279	2	AT5G27710	0.132808	0.269285	4
AT1G26690	0.166965	0.108857	3	AT1G26690	0.166965	0.108857	3	AT2G36120	0.080786	0.383139	2	AT3G25520	0.257932	0.0317671	8	AT4G29860	0.121792	0.238881	2	AT5G27720	0.26693	0.154847	3
AT1G26700	0.1226	0.116432	1	AT1G26700	0.1226	0.116432	1	AT2G36130	0.160397	0.0382149	6	AT3G25530	0.174698	0.0342907	5	AT4G29870	0.15095	0.130139	4	AT5G27730	0.16095	0.153608	5
AT1G26710	0.118449	0.612915	1	AT1G26710	0.118449	0.612915	1	AT2G36145	0.166389	0.204183	6	AT3G25540	0.21327	0.303893	5	AT4G29880	0.13506	0.0948557	1	AT5G27740	0.0844803	0.0318579	3
AT1G26740	0.078258	0.220032	3	AT1G26740	0.078258	0.220032	3	AT2G36160	0.153905	0.0588853	1	AT3G25545	0.0857853	0.316075	2	AT4G29890	0.167898	0.213715	4	AT5G27750	0.15941	0.540283	3
AT1G26750	0.15161	0.105264	4	AT1G26750	0.15161	0.105264	4	AT2G36200	0.113712	0.0976072	1	AT3G25560	0.148672	0.14277	4	AT4G29900	0.0762996	0.195955	1	AT5G27760	0.12859	0.156398	3
AT1G26760	0.16396	0.178924	1	AT1G26760	0.16396	0.178924	1	AT2G36210	0.206056	0.142652	1	AT3G25570	0.174872	0.301512	3	AT4G29905	0.247047	0.0517659	3	AT5G27770	0.160211	0.0612203	8
AT1G26780	0.123212	0.202794	4	AT1G26780	0.123212	0.202794	4	AT2G36220	0.168906	0.221754	8	AT3G25577	0.194034	0.266154	2	AT4G29910	0.13952	0.284862	3	AT5G27820	0.152283	0.0538189	3
AT1G26799	0.069333	0.690098	4	AT1G26799	0.069333	0.690098	4	AT2G36230	0.183276	0.125049	5	AT3G25580	0.116795	0.0900326	3	AT4G29940	0.136707	0.250161	1	AT5G27830	0.237091	0.273666	3
AT1G26800	0.0917726	0.451604	5	AT1G26800	0.0917726	0.451604	5	AT2G36240	0.136677	0.177027	4	AT3G25585	0.0968188	0.0717311	3	AT4G29950	0.129153	0.137288	4	AT5G27840	0.200104	0.0640284	7
AT1G26810	0.125007	0.1118	2	AT1G26810	0.125007	0.1118	2	AT2G36250	0.112214	0.0847889	7	AT3G25590	0.189218	0.0909142	2	AT4G29960	0.134201	0.0690246	4	AT5G27850	0.190421	0.0842242	3
AT1G26820	0.0860106	0.18721	6	AT1G26820	0.0860106	0.18721	6	AT2G36270	0.218941	0.0734452	2	AT3G25597	0.070739	0.363408	4	AT4G29980	0.10964	0.147101	4	AT5G27860	0.12728	0.198063	1
AT1G26830	0.0944869	0.0480287	3	AT1G26830	0.0944869	0.0480287	3	AT2G36290	0.20847	0.0878357	4	AT3G25600	0.174842	0.0470787	4	AT4G29990	0.124365	0.413863	1	AT5G27920	0.134882	0.123089	3
AT1G26840	0.182191	0.0595055	1	AT1G26840	0.182191	0.0595055	1	AT2G36295	0.156393	0.492223	5	AT3G25620	0.125437	0.143798	2	AT4G30000	0.149714	0.184607	3	AT5G27930	0.179428	0.0991534	8
AT1G26850	0.114137	0.0328831	4	AT1G26850	0.114137	0.0328831	4	AT2G36300	0.216352	0.0343269	5	AT3G25640	0.124902	0.12869	2	AT4G30010	0.0576795	0.243449	3	AT5G27950	0.145993	0.216154	4
AT1G26910	0.157456	0.0117468	2	AT1G26910	0.157456	0.0117468	2	AT2G36305	0.0980989	0.337542	3	AT3G25660	0.123483	0.0551156	5	AT4G30020	0.143183	0.0794333	3	AT5G27980	0.124543	0.0636044	3
AT1G26920	0.143227	0.299167	6	AT1G26920	0.143227	0.299167	6	AT2G36310	0.153154	0.0527907	7	AT3G25690	0.11801	0.069278	1	AT4G30030	0.160736	0.231592	1	AT5G27990	0.215346	0.373005	2
AT1G26930	0.178672	0.117326	3	AT1G26930	0.178672	0.117326	3	AT2G36320	0.174652	0.081376	1	AT3G25700	0.152749	0.165007	5	AT4G30040	0.141931	0.28898	1	AT5G28020	0.17464	0.150645	7
AT1G26940	0.0815999	0.194956	3	AT1G26940	0.0815999	0.194956	3	AT2G36325	0.102506	0.584308	3	AT3G25710	0.151821	0.182577	11	AT4G30060	0.113187	0.146729	3	AT5G28030	0.128352	0.0995608	1
AT1G26960	0.0714679	0.195949	3	AT1G26960	0.0714679	0.195949	3	AT2G36330	0.093414	0.336008	1	AT3G25716	0.0671093	0.862209	3	AT4G30064	0.175741	0.456607	1	AT5G28040	0.270493	0.108562	2
AT1G26970	0.104853	0.397541	3	AT1G26970	0.104853	0.397541	3	AT2G36355	0.0880272	0.279134	4	AT3G25730	0.12106	0.336114	3	AT4G30067	0.150753	0.282292	1	AT5G28050	0.169801	0.131994	7
AT1G27000	0.0995138	0.187974	6	AT1G27000	0.0995138	0.187974	6	AT2G36360	0.167593	0.161786	5	AT3G25740	0.193696	0.191494	3	AT4G30070	0.178569	0.523565	4	AT5G28060	0.179071	0.0380509	3
AT1G27020	0.129761	0.138356	2	AT1G27020	0.129761	0.138356	2	AT2G36370	0.106905	0.39277	1	AT3G25760	0.240365	0.199718	5	AT4G30074	0.154233	0.415373	2	AT5G28080	0.14632	0.231373	4
AT1G27030	0.091332	0.182805	2	AT1G27030	0.091332	0.182805	2	AT2G36380	0.147877	0.117232	1	AT3G25770	0.150623	0.137335	3	AT4G30080	0.218905	0.0263702	3	AT5G28150	0.178617	0.107067	2
AT1G27040	0.155697	0.211314	3	AT1G27040	0.155697	0.211314	3	AT2G36390	0.134857	0.259064	2	AT3G25780	0.23176	0.0371992	5	AT4G30110	0.149234	0.25461	2	AT5G28220	0.145516	0.179655	2
AT1G27050	0.156746	0.377317	3	AT1G27050	0.156746	0.377317	3	AT2G36400	0.0859582	0.199431	9	AT3G25790	0.0667522	0.744269	1	AT4G30120	0.180002	0.170038	4	AT5G28237	0.085708	0.26613	2
AT1G27060	0.114851	0.363185	2	AT1G27060	0.114851	0.363185	2	AT2G36410	0.131975	0.0166521	5	AT3G25800	0.156619	0.0357178	3	AT4G30130	0.141588	0.184081	2	AT5G28290	0.13527	0.0774542	3
AT1G27070	0.119661	0.281689	1	AT1G27070	0.119661	0.281689	1	AT2G36430	0.124704	0.197535	3	AT3G25805	0.10788	0.395692	2	AT4G30140	0.119778	0.38643	4	AT5G28300	0.129496	0.262783	5
AT1G27090	0.143313	0.125847	2	AT1G27090	0.143313	0.125847	2	AT2G36450	0.11522	0.281901	3	AT3G25840	0.106644	0.249987	3	AT4G30170	0.169479	0.174583	4	AT5G28350	0.10065	0.148007	2
AT1G27100	0.155141	0.155863	3	AT1G27100	0.155141	0.155863	3	AT2G36470	0.141622	0.227568	1	AT3G25855	0.100634	0.561394	1	AT4G30180	0.0741761	0.422534	4	AT5G28460	0.150206	0.215228	4
AT1G27110	0.232359	0.718625	1	AT1G27110	0.232359	0.718625	1	AT2G36480	0.100519	0.305273	2	AT3G25860	0.133071	0.124095	7	AT4G30200	0.0927831	0.280938	7	AT5G28470	0.171127	0.139011	1
AT1G27120	0.129957	0.075788	1	AT1G27120	0.129957	0.075788	1	AT2G36485	0.100237	0.224426	4	AT3G25870	0.261001	0.256486	3	AT4G30210	0.117553	0.0433071	6	AT5G28490	0.20781	0.0224561	3
AT1G27130	0.0950774	0.105753	6	AT1G27130	0.0950774	0.105753	6	AT2G36490	0.181805	0.294206	1	AT3G25882	0.143909	0.391109	3	AT4G30220	0.149386	0.11335	3	AT5G28500	0.136998	0.247132	6
AT1G27150	0.119582	0.19653	4	AT1G27150	0.119582	0.19653	4	AT2G36500	0.169894	0.0708853	1	AT3G25890	0.109766	0.358857	4	AT4G30230	0.177811	0.343633	1	AT5G28610	0.133906	0.198013	1
AT1G27170	0.10674	0.505327	1	AT1G27170	0.10674	0.505327	1	AT2G36530	0.193095	0.0499455	7	AT3G25900	0.199656	0.0657587	4	AT4G30240	0.201379	0.167583	3	AT5G28646	0.232792	0.106889	1
AT1G27180	0.13731	0.544626	2	AT1G27180	0.13731	0.544626	2	AT2G36560	0.0891727	1.18238	1	AT3G25905	0.118471	0.410118	2	AT4G30260	0.168646	0.0303833	4	AT5G28650	0.245027	0.12377	4
AT1G27190	0.131885	0.0587019	2	AT1G27190	0.131885	0.0587019	2	AT2G36570	0.175517	0.106894	2	AT3G25910	0.167845	0.388759	3	AT4G30270	0.109103	0.113081	19	AT5G28690	0.157575	0.0467752	4
AT1G27200	0.123422	0.107911	3	AT1G27200	0.123422	0.107911	3	AT2G36580	0.11386	0.0655144	4	AT3G25920	0.164432	0.122936	9	AT4G30280	0.126589	0.15014	5	AT5G28750	0.123697	0.234536	5
AT1G27210	0.128949	0.105351	4	AT1G27210	0.128949	0.105351	4	AT2G36590	0.113778	0.112882	2	AT3G25930	0.16964	0.265903	3	AT4G30290	0.195719	0.0633422	2	AT5G28770	0.153197	0.14774	6
AT1G27290	0.17915	0.0736741	2	AT1G27290	0.17915	0.0736741	2	AT2G36610	0.123801	0.338311	1	AT3G25940	0.256061	0.127937	3	AT4G30310	0.14295	0.0740204	3	AT5G28850	0.123908	0.0991506	5
AT1G27300	0.112692	0.5109	2	AT1G27300	0.112692	0.5109	2	AT2G36620	0.250754	0.0401607	5	AT3G25950	0.176665	0.388964	1	AT4G30340	0.156825	0.0794951	2	AT5G28910	0.135608	0.212143	2
AT1G27310	0.101046	0.0328601	3	AT1G27310	0.101046	0.0328601	3	AT2G36630	0.123638	0.142937	3	AT3G25990	0.12246	0.339273	2	AT4G30360	0.157817	0.0638003	3	AT5G29000	0.138276	0.297018	7
AT1G27320	0.0906167	0.0793898	1	AT1G27320	0.0906167	0.0793898	1	AT2G36640	0.226078	0.134483	4	AT3G26000	0.145293	0.321322	4	AT4G30370	0.145683	0.354609	3	AT5G30490	0.191076	0.185826	4
AT1G27340	0.100308	0.148132	4	AT1G27340	0.100308	0.148132	4	AT2G36650	0.196665	0.349674	2	AT3G26010	0.158606	0.604253	2	AT4G30390	0.075769	0.375919	3	AT5G30510	0.111338	0.0654705	7
AT1G27360	0.102132	0.612621	6	AT1G27360	0.102132	0.612621	6	AT2G36660	0.149573	0.324905	1	AT3G26020	0.143647	0.0762508	4	AT4G30400	0.137421	0.142669	6	AT5G32440	0.13348	0.0979256	2
AT1G27370	0.0772042	0.427497	5	AT1G27370	0.0772042	0.427497	5	AT2G36670	0.128181	0.184898	1	AT3G26030	0.121076	0.0887867	3	AT4G30410	0.155729	0.0464189	3	AT5G32450	0.139111	0.111775	4
AT1G27380	0.25046	0.336812	3	AT1G27380	0.25046	0.336812	3	AT2G36680	0.131312	0.105754	2	AT3G26040	0.111688	0.252437	1	AT4G30430	0.147328	0.468255	1	AT5G32470	0.106555	0.169135	2
AT1G27385	0.142349	0.179693	5	AT1G27385	0.142349	0.179693	5	AT2G36710	0.141279	0.191362	1	AT3G26050	0.122752	0.7982	2	AT4G30460	0.0802021	0.557318	2	AT5G33290	0.198457	0.130172	5
AT1G27400	0.0978063	0.169541	4	AT1G27400	0.0978063	0.169541	4	AT2G36720	0.0717341	0.38076	2	AT3G26060	0.154872	0.0923053	4	AT4G30470	0.102102	0.0295203	5	AT5G33300	0.136006	0.254034	7
AT1G27410	0.13076	0.210229	2	AT1G27410	0.13076	0.210229	2	AT2G36724	0.155494	0.41291	2	AT3G26070	0.117704	0.152516	5	AT4G30480	0.085809	0.397129	4	AT5G33320	0.105184	0.100816	5
AT1G27435	0.107825	0.257888	6	AT1G27435	0.107825	0.257888	6	AT2G36740	0.0880631	0.236167	1	AT3G26080	0.138305	0.261759	3	AT4G30490	0.110502	0.194946	4	AT5G33340	0.198108	0.263587	4
AT1G27440	0.169724	0.0576155	3	AT1G27440	0.169724	0.0576155	3	AT2G36750	0.147027	0.185083	2	AT3G26085	0.179881	0.194818	4	AT4G30500	0.182368	0.160275	5	AT5G33370	0.125763	0.0715209	5
AT1G27450	0.102225	0.207833	6	AT1G27450	0.102225	0.207833	6	AT2G36780	0.222141	0.285274	2	AT3G26090	0.132016	0.134306	3	AT4G30510	0.11641	0.0497909	2	AT5G34850	0.238312	0.0831797	3
AT1G27460	0.12252	0.192097	3	AT1G27460	0.12252	0.192097	3	AT2G36800	0.147834	0.192936	3	AT3G26100	0.143039	0.130327	3	AT4G30520	0.132231	0.140502	4	AT5G34869	0.260489	0.808292	2
AT1G27461	0.202901	0.280169	1	AT1G27461	0.202901	0.280169	1	AT2G36810	0.123887	0.319237	3	AT3G26110	0.083467	0.639598	5	AT4G30530	0.192305	0.0899979	4	AT5G34930	0.164233	0.199951	1
AT1G27480	0.101812	0.474289	7	AT1G27480	0.101812	0.474289	7	AT2G36830	0.129028	0.0293426	15	AT3G26115	0.159833	0.325186	3	AT4G30540	0.114044	0.325078	1	AT5G34940	0.1442	0.218036	3
AT1G27500	0.117529	0.0858816	2	AT1G27500	0.117529	0.0858816	2	AT2G36835	0.10324	0.0362491	5	AT3G26170	0.142316	0.217785	4	AT4G30550	0.173436	0.131551	3	AT5G35080	0.173466	0.179005	2
AT1G27510	0.123546	0.323926	5	AT1G27510	0.123546	0.323926	5	AT2G36840	0.120863	0.118419	4	AT3G26200	0.130732	0.125106	2	AT4G30570	0.187613	0.185387	1	AT5G35090	0.213503	0.167479	4
AT1G27520	0.0788987	0.197093	3	AT1G27520	0.0788987	0.197093	3	AT2G36850	0.0933739	0.132511	2	AT3G26210	0.12373	0.144861	3	AT4G30580	0.132398	0.290906	3	AT5G35100	0.17591	0.0551064	2
AT1G27595	0.0649211	0.4223	1	AT1G27595	0.0649211	0.4223	1	AT2G36870	0.100308	0.0303242	3	AT3G26220	0.157617	0.165658	4	AT4G30590	0.124782	0.307455	2	AT5G35160	0.138497	0.0425365	2
AT1G27600	0.0538471	0.179151	3	AT1G27600	0.0538471	0.179151	3	AT2G36880	0.111168	0.0203258	4	AT3G26280	0.177526	0.264826	3	AT4G30600	0.115207	0.0292728	2	AT5G35170	0.161983	0.124315	5
AT1G27620	0.110474	0.244656	4	AT1G27620	0.110474	0.244656	4	AT2G36885	0.13915	0.244427	5	AT3G26300	0.242918	0.13895	1	AT4G30610	0.119775	0.181978	4	AT5G35180	0.140274	0.141987	5
AT1G27630	0.117882	0.11564	3	AT1G27630	0.117882	0.11564	3	AT2G36890	0.0770148	0.391889	3	AT3G26310	0.224171	0.128451	2	AT4G30620	0.231127	0.102215	6	AT5G35200	0.103923	0.165422	4
AT1G27650	0.176728	0.0253545	10	AT1G27650	0.176728	0.0253545	10	AT2G36895	0.223743	0.12175	4	AT3G26330	0.23402	0.123673	1	AT4G30630	0.0857028	0.629151	3	AT5G35210	0.104005	0.389071	1
AT1G27660	0.112651	0.187553	2	AT1G27660	0.112651	0.187553	2	AT2G36900	0.123221	0.0825551	3	AT3G26340	0.110563	0.0747112	3	AT4G30650	0.149673	0.214217	8	AT5G35220	0.163594	0.107921	3
AT1G27670	0.113288	0.400485	2	AT1G27670	0.113288	0.400485	2	AT2G36910	0.18668	0.0112362	3	AT3G26360	0.271925	0.10066	1	AT4G30660	0.160726	0.113575	3	AT5G35320	0.265038	0.158254	5
AT1G27680	0.151432	0.100144	4	AT1G27680	0.151432	0.100144	4	AT2G36920	0.140935	1.16905	1	AT3G26370	0.150721	0.00524209	4	AT4G30670	0.229218	0.32086	4	AT5G35330	0.222633	0.246046	5
AT1G27690	0.170528	0.0351462	4	AT1G27690	0.170528	0.0351462	4	AT2G36930	0.189218	0.12142	2	AT3G26380	0.11441	0.263492	2	AT4G30690	0.0950115	0.211251	3	AT5G35360	0.228595	0.0925711	5
AT1G27695	0.0854398	0.449299	2	AT1G27695	0.0854398	0.449299	2	AT2G36950	0.184944	0.200686	5	AT3G26400	0.124775	0.138531	4	AT4G30700	0.0777342	0.218308	2	AT5G35370	0.213972	0.101106	3
AT1G27700	0.153343	0.119416	2	AT1G27700	0.153343	0.119416	2	AT2G36960	0.122291	0.212385	5	AT3G26410	0.196702	0.0524269	4	AT4G30710	0.103039	0.118768	2	AT5G35390	0.124741	0.318064	1
AT1G27710	0.117786	0.568712	2	AT1G27710	0.117786	0.568712	2	AT2G36970	0.164326	0.156363	4	AT3G26430	0.164804	0.265495	9	AT4G30720	0.100863	0.101812	1	AT5G35400	0.134153	0.215383	3
AT1G27720	0.0600124	1.24966	1	AT1G27720	0.0600124	1.24966	1	AT2G36980	0.157252	0.235378	2	AT3G26440	0.158356	0.089711	3	AT4G30750	0.228333	0.946303	4	AT5G35405	0.118531	0.492635	1
AT1G27730	0.165982	0.0577675	11	AT1G27730	0.165982	0.0577675	11	AT2G36985	0.105633	0.225052	2	AT3G26460	0.0986913	0.327845	1	AT4G30780	0.0634294	0.256065	3	AT5G35410	0.145264	0.152973	3
AT1G27740	0.0723587	0.227213	2	AT1G27740	0.0723587	0.227213	2	AT2G36990	0.103899	0.197863	5	AT3G26470	0.114341	0.126948	4	AT4G30800	0.11788	0.173918	1	AT5G35430	0.141489	0.345317	5
AT1G27750	0.133921	0.306984	2	AT1G27750	0.133921	0.306984	2	AT2G37000	0.174255	0.670618	2	AT3G26500	0.182089	0.173838	3	AT4G30810	0.107939	0.102354	4	AT5G35460	0.115403	0.0876286	3
AT1G27760	0.150151	0.101563	4	AT1G27760	0.150151	0.101563	4	AT2G37020	0.180917	0.100685	2	AT3G26520	0.0982709	0.0574432	20	AT4G30820	0.169966	0.24367	3	AT5G35525	0.0800464	0.744444	1
AT1G27770	0.12052	0.066716	1	AT1G27770	0.12052	0.066716	1	AT2G37025	0.15759	0.465244	1	AT3G26570	0.147013	0.0453957	7	AT4G30840	0.179145	0.0863434	2	AT5G35530	0.123789	0.0900327	5
AT1G27840	0.118372	0.16743	9	AT1G27840	0.118372	0.16743	9	AT2G37030	0.0850711	0.167317	1	AT3G26580	0.193478	0.0593186	4	AT4G30850	0.130371	0.108531	9	AT5G35550	0.0695692	0.21496	4
AT1G27880	0.106233	0.220952	2	AT1G27880	0.106233	0.220952	2	AT2G37040	0.155587	0.0402065	7	AT3G26590	0.121903	0.110708	3	AT4G30860	0.0917478	0.407782	4	AT5G35570	0.138908	0.0592608	3
AT1G27910	0.0962664	0.150131	4	AT1G27910	0.0962664	0.150131	4	AT2G37090	0.190016	0.126465	2	AT3G26600	0.232144	0.0420877	4	AT4G30870	0.0977688	0.243458	2	AT5G35580	0.162514	0.0959076	1
AT1G27930	0.172578	0.0628838	5	AT1G27930	0.172578	0.0628838	5	AT2G37100	0.101395	0.326174	2	AT3G26610	0.146317	0.129678	2	AT4G30880	0.107179	0.16706	2	AT5G35590	0.0816951	0.0662486	5
AT1G27950	0.133242	0.235997	5	AT1G27950	0.133242	0.235997	5	AT2G37110	0.14552	0.127517	3	AT3G26618	0.169606	0.0173433	3	AT4G30890	0.0947469	0.222257	4	AT5G35630	0.10597	0.039034	10
AT1G27960	0.108287	0.412088	5	AT1G27960	0.108287	0.412088	5	AT2G37120	0.193581	0.163851	6	AT3G26620	0.209889	0.142938	2	AT4G30910	0.14208	0.259654	2	AT5G35660	0.20943	0.652658	2
AT1G27970	0.223952	0.113062	4	AT1G27970	0.223952	0.113062	4	AT2G37130	0.0967046	0.107002	8	AT3G26630	0.277294	0.0577766	3	AT4G30920	0.15428	0.100298	3	AT5G35670	0.138608	0.454657	4
AT1G27980	0.163927	0.0704315	1	AT1G27980	0.163927	0.0704315	1	AT2G37150	0.144011	0.287271	3	AT3G26640	0.178821	0.0432053	5	AT4G30935	0.154217	0.377191	3	AT5G35690	0.146457	0.234922	3
AT1G27990	0.133291	0.201213	1	AT1G27990	0.133291	0.201213	1	AT2G37160	0.133031	0.103543	1	AT3G26650	0.135902	0.0163241	8	AT4G30940	0.175986	0.0533665	2	AT5G35700	0.109892	0.0941041	3
AT1G28040	0.246219	0.603202	1	AT1G28040	0.246219	0.603202	1	AT2G37170	0.268601	0.0428191	9	AT3G26670	0.0901423	0.0902168	5	AT4G30950	0.0889483	0.182645	7	AT5G35732	0.188573	0.177972	3
AT1G28050	0.167599	0.242149	4	AT1G28050	0.167599	0.242149	4	AT2G37190	0.173429	0.0154564	7	AT3G26680	0.161074	0.0983211	4	AT4G30980	0.135505	0.130962	2	AT5G35735	0.185641	0.146239	7
AT1G28060	0.110901	0.366179	2	AT1G28060	0.110901	0.366179	2	AT2G37195	0.0978052	0.239076	3	AT3G26690	0.117331	0.111698	2	AT4G30996	0.0696731	0.0729131	5	AT5G35740	0.114589	0.238178	2
AT1G28070	0.190984	0.24273	2	AT1G28070	0.190984	0.24273	2	AT2G37200	0.135036	0.099943	4	AT3G26700	0.103635	0.0330482	3	AT4G31000	0.0996836	0.411566	1	AT5G35750	0.155225	0.189868	2
AT1G28080	0.154346	0.220375	1	AT1G28080	0.154346	0.220375	1	AT2G37220	0.150284	0.158521	5	AT3G26710	0.158185	0.0838978	4	AT4G31010	0.110796	0.0906746	4	AT5G35770	0.199289	0.0664084	1
AT1G28090	0.148463	0.147896	5	AT1G28090	0.148463	0.147896	5	AT2G37230	0.162988	0.120156	2	AT3G26720	0.123248	0.138822	3	AT4G31020	0.158185	0.00954218	3	AT5G35790	0.182956	0.101673	7
AT1G28110	0.152409	0.0384366	5	AT1G28110	0.152409	0.0384366	5	AT2G37240	0.172081	0.210133	3	AT3G26730	0.146663	0.236274	2	AT4G31040	0.141008	0.103911	13	AT5G35840	0.146781	0.150834	2
AT1G28120	0.141821	0.121614	5	AT1G28120	0.141821	0.121614	5	AT2G37250	0.219528	0.104775	4	AT3G26740	0.191251	0.118176	9	AT4G31050	0.078653	0.518553	3	AT5G35930	0.119326	0.371121	1
AT1G28130	0.130186	0.0773976	2	AT1G28130	0.130186	0.0773976	2	AT2G37260	0.187143	0.136345	4	AT3G26744	0.248068	0.0370809	4	AT4G31060	0.0647853	0.515753	6	AT5G35970	0.127267	0.0802933	2
AT1G28140	0.151678	0.184875	3	AT1G28140	0.151678	0.184875	3	AT2G37270	0.183403	0.0593317	4	AT3G26750	0.169745	0.335553	3	AT4G31080	0.130613	0.176185	9	AT5G35980	0.110776	0.17578	5
AT1G28150	0.218909	0.197607	4	AT1G28150	0.218909	0.197607	4	AT2G37300	0.114764	0.463927	2	AT3G26760	0.110034	0.152316	1	AT4G31110	0.156244	0.39056	1	AT5G36001	0.129233	0.433845	3
AT1G28170	0.204394	0.287554	1	AT1G28170	0.204394	0.287554	1	AT2G37310	0.13186	0.161786	1	AT3G26770	0.144649	0.248456	2	AT4G31115	0.101049	0.475739	2	AT5G36120	0.212183	0.152581	4
AT1G28190	0.190238	0.160856	1	AT1G28190	0.190238	0.160856	1	AT2G37320	0.160304	0.191975	4	AT3G26780	0.211679	0.156191	6	AT4G31120	0.0793205	0.18316	3	AT5G36160	0.145232	0.190161	3
AT1G28200	0.201309	0.0842887	9	AT1G28200	0.201309	0.0842887	9	AT2G37330	0.146861	0.13126	3	AT3G26782	0.192144	0.0929958	1	AT4G31130	0.0901768	0.160624	6	AT5G36170	0.195483	0.0974495	4
AT1G28210	0.10338	0.269653	2	AT1G28210	0.10338	0.269653	2	AT2G37360	0.182312	0.212929	1	AT3G26790	0.125982	0.144465	3	AT4G31140	0.112942	0.115991	2	AT5G36210	0.132402	0.135868	3
AT1G28230	0.145782	0.257239	3	AT1G28230	0.145782	0.257239	3	AT2G37370	0.0807107	0.215152	3	AT3G26810	0.254357	0.0201587	3	AT4G31150	0.152091	0.351147	6	AT5G36220	0.193411	0.169578	6
AT1G28240	0.10854	0.100781	2	AT1G28240	0.10854	0.100781	2	AT2G37380	0.20414	0.314849	2	AT3G26830	0.0869305	0.865709	1	AT4G31160	0.112367	0.23026	1	AT5G36230	0.0998497	0.0430973	2
AT1G28250	0.0985684	0.187896	5	AT1G28250	0.0985684	0.187896	5	AT2G37390	0.153964	0.284401	2	AT3G26840	0.184502	0.171619	2	AT4G31170	0.106048	0.0513825	4	AT5G36260	0.173451	0.135749	2
AT1G28260	0.130576	0.426502	2	AT1G28260	0.130576	0.426502	2	AT2G37400	0.13408	0.262718	2	AT3G26850	0.13392	0.249208	4	AT4G31180	0.155701	0.256854	4	AT5G36290	0.123032	0.139906	5
AT1G28280	0.0869918	0.112719	5	AT1G28280	0.0869918	0.112719	5	AT2G37410	0.237437	0.290719	11	AT3G26860	0.160971	0.405796	2	AT4G31200	0.0961909	0.10096	4	AT5G36790	0.200535	0.0407575	4
AT1G28290	0.116744	0.19411	4	AT1G28290	0.116744	0.19411	4	AT2G37420	0.16705	0.126983	1	AT3G26890	0.14549	0.197179	2	AT4G31210	0.067656	0.406177	2	AT5G36880	0.0916669	0.111116	3
AT1G28300	0.0812344	0.395954	5	AT1G28300	0.0812344	0.395954	5	AT2G37430	0.143263	0.344221	2	AT3G26900	0.139913	0.177542	6	AT4G31230	0.060897	0.390844	2	AT5G36890	0.124501	0.107223	2
AT1G28305	0.133632	0.18609	1	AT1G28305	0.133632	0.18609	1	AT2G37435	0.182151	0.94888	3	AT3G26910	0.100977	0.260554	3	AT4G31240	0.127753	0.17663	4	AT5G36910	0.23972	0.664915	3
AT1G28320	0.06664	0.426914	2	AT1G28320	0.06664	0.426914	2	AT2G37450	0.163428	0.439688	3	AT3G26932	0.101114	0.269877	2	AT4G31250	0.187248	0.14951	2	AT5G36925	0.0553816	1.78971	2
AT1G28327	0.119336	0.743641	1	AT1G28327	0.119336	0.743641	1	AT2G37460	0.105059	0.467049	5	AT3G26935	0.0573738	0.111316	1	AT4G31270	0.112575	0.398559	2	AT5G36940	0.129131	0.270124	2
AT1G28330	0.205501	0.315865	8	AT1G28330	0.205501	0.315865	8	AT2G37470	0.105384	0.101589	3	AT3G26940	0.147255	0.777704	3	AT4G31290	0.0910639	0.041648	8	AT5G36950	0.124344	0.110836	4
AT1G28335	0.256495	0.239584	3	AT1G28335	0.256495	0.239584	3	AT2G37480	0.093096	0.391133	19	AT3G26950	0.115401	0.123929	4	AT4G31300	0.153563	0.0255686	10	AT5G36960	0.225101	0.205502	2
AT1G28350	0.136258	0.194163	2	AT1G28350	0.136258	0.194163	2	AT2G37500	0.0895509	0.143163	3	AT3G26960	0.177202	0.204506	5	AT4G31310	0.100855	0.416809	3	AT5G37010	0.189339	0.153122	2
AT1G28360	0.165575	0.236535	2	AT1G28360	0.165575	0.236535	2	AT2G37510	0.149995	0.214419	2	AT3G26980	0.0842969	0.087734	2	AT4G31330	0.142721	0.0515393	2	AT5G37020	0.0934022	0.0881329	2
AT1G28370	0.111189	0.377949	4	AT1G28370	0.111189	0.377949	4	AT2G37540	0.08062	0.294807	2	AT3G26990	0.146797	0.194558	3	AT4G31340	0.0626915	0.634444	4	AT5G37055	0.154294	0.118547	3
AT1G28375	0.142298	0.27572	5	AT1G28375	0.142298	0.27572	5	AT2G37550	0.0994044	0.125263	5	AT3G27000	0.123563	0.0272862	2	AT4G31350	0.157279	0.0288211	4	AT5G37290	0.142975	0.126621	2
AT1G28380	0.145106	0.10345	4	AT1G28380	0.145106	0.10345	4	AT2G37560	0.175299	0.113287	6	AT3G27010	0.219297	0.0730933	3	AT4G31360	0.111071	0.436959	2	AT5G37300	0.113046	0.315409	4
AT1G28390	0.257589	0.250042	1	AT1G28390	0.257589	0.250042	1	AT2G37570	0.128852	0.0886634	4	AT3G27020	0.0949566	0.0809962	4	AT4G31380	0.0881237	0.0396648	1	AT5G37310	0.14692	0.0362634	2
AT1G28395	0.137811	0.263594	6	AT1G28395	0.137811	0.263594	6	AT2G37590	0.156401	0.174308	3	AT3G27050	0.0991158	0.122204	2	AT4G31390	0.0838804	0.108204	3	AT5G37340	0.173115	0.123765	2
AT1G28400	0.184837	0.1177	5	AT1G28400	0.184837	0.1177	5	AT2G37600	0.091217	0.498743	5	AT3G27060	0.236737	0.00565355	6	AT4G31400	0.140933	0.188953	2	AT5G37350	0.180946	0.0777476	6
AT1G28410	0.107301	0.234995	3	AT1G28410	0.107301	0.234995	3	AT2G37620	0.143088	0.00793069	3	AT3G27080	0.158926	0.358714	4	AT4G31410	0.174742	0.0452275	4	AT5G37360	0.108364	0.248971	4
AT1G28440	0.146	0.102511	4	AT1G28440	0.146	0.102511	4	AT2G37630	0.127475	0.0370004	3	AT3G27090	0.118015	0.0944329	3	AT4G31420	0.19495	0.0984249	4	AT5G37370	0.172066	0.0318974	3
AT1G28470	0.138148	0.135783	2	AT1G28470	0.138148	0.135783	2	AT2G37640	0.137697	0.0626943	4	AT3G27110	0.168676	0.0703001	5	AT4G31430	0.0931579	0.3634	4	AT5G37380	0.114843	0.390105	4
AT1G28480	0.109501	0.333427	4	AT1G28480	0.109501	0.333427	4	AT2G37650	0.196352	0.206976	1	AT3G27120	0.0989621	0.073686	2	AT4G31450	0.139765	0.244047	6	AT5G37400	0.137215	0.597447	2
AT1G28510	0.12289	0.0214761	5	AT1G28510	0.12289	0.0214761	5	AT2G37660	0.150381	0.138231	4	AT3G27160	0.126316	0.0817825	3	AT4G31460	0.108388	0.30667	3	AT5G37475	0.112967	0.133033	5
AT1G28520	0.102721	0.0758164	4	AT1G28520	0.102721	0.0758164	4	AT2G37670	0.190409	0.0761492	1	AT3G27170	0.169237	0.0383218	3	AT4G31480	0.181469	0.0492618	1	AT5G37478	0.142992	0.0944659	1
AT1G28530	0.151166	0.188962	4	AT1G28530	0.151166	0.188962	4	AT2G37678	0.220408	0.112399	4	AT3G27180	0.136596	0.139052	3	AT4G31500	0.0906937	0.0395314	5	AT5G37490	0.247762	0.169588	2
AT1G28540	0.177785	0.048113	5	AT1G28540	0.177785	0.048113	5	AT2G37690	0.0991411	0.231401	3	AT3G27190	0.132365	0.0419279	3	AT4G31530	0.0166888	0.329779	5	AT5G37510	0.126512	0.0341636	5
AT1G28550	0.160796	0.0134455	1	AT1G28550	0.160796	0.0134455	1	AT2G37700	0.14158	0.340452	1	AT3G27200	0.0869656	0.333054	3	AT4G31540	0.0611603	0.0419402	4	AT5G37530	0.0738205	0.276617	2
AT1G28560	0.0815814	0.5563	2	AT1G28560	0.0815814	0.5563	2	AT2G37710	0.253757	0.0820603	2	AT3G27210	0.131778	0.186815	4	AT4G31550	0.218034	0.0965468	8	AT5G37540	0.156878	0.0976879	3
AT1G28580	0.157831	0.242695	6	AT1G28580	0.157831	0.242695	6	AT2G37750	0.173763	0.207494	5	AT3G27220	0.136255	0.141334	4	AT4G31560	0.110192	0.244188	8	AT5G37590	0.070716	0.416666	2
AT1G28600	0.128179	0.474516	4	AT1G28600	0.128179	0.474516	4	AT2G37760	0.102493	0.233541	5	AT3G27230	0.214262	0.0776975	3	AT4G31580	0.132787	0.147886	5	AT5G37600	0.137788	0.0263904	8
AT1G28630	0.124262	0.590255	5	AT1G28630	0.124262	0.590255	5	AT2G37770	0.187853	0.106223	4	AT3G27240	0.148592	0.0698761	8	AT4G31590	0.0776727	0.110033	3	AT5G37630	0.123618	0.16915	1
AT1G28650	0.161992	0.17497	1	AT1G28650	0.161992	0.17497	1	AT2G37790	0.166265	0.0690295	7	AT3G27250	0.0960123	0.324948	2	AT4G31600	0.120956	0.0683766	6	AT5G37660	0.14393	0.13844	2
AT1G28680	0.187128	0.097012	8	AT1G28680	0.187128	0.097012	8	AT2G37840	0.087036	0.213784	4	AT3G27260	0.119112	0.200945	3	AT4G31610	0.0985116	0.548358	3	AT5G37670	0.155701	0.0844106	3
AT1G28690	0.153199	0.17711	2	AT1G28690	0.153199	0.17711	2	AT2G37860	0.181886	0.0958808	3	AT3G27270	0.150486	0.119495	5	AT4G31670	0.078264	0.276153	4	AT5G37680	0.151876	0.0328173	3
AT1G28815	0.182957	0.481357	3	AT1G28815	0.182957	0.481357	3	AT2G37870	0.190961	0.0639132	2	AT3G27280	0.101658	0.129102	4	AT4G31720	0.0442205	0.0796193	8	AT5G37690	0.157812	0.122536	1
AT1G28960	0.240144	0.0842414	10	AT1G28960	0.240144	0.0842414	10	AT2G37880	0.0973704	0.15601	3	AT3G27290	0.272833	0.255412	3	AT4G31730	0.141005	0.0621198	3	AT5G37720	0.145807	0.112063	4
AT1G29010	0.129644	0.437301	2	AT1G29010	0.129644	0.437301	2	AT2G37890	0.143235	0.169607	11	AT3G27300	0.0957312	0.17371	5	AT4G31750	0.0945678	0.0591434	6	AT5G37740	0.214262	0.147289	5
AT1G29025	0.131914	0.413228	1	AT1G29025	0.131914	0.413228	1	AT2G37920	0.165263	0.147646	4	AT3G27310	0.126836	0.218003	4	AT4G31770	0.101095	0.200369	8	AT5G37790	0.175026	0.09572	4
AT1G29030	0.145664	0.176972	2	AT1G29030	0.145664	0.176972	2	AT2G37930	0.198567	0.280636	3	AT3G27320	0.197214	0.0684649	3	AT4G31780	0.0834764	0.1788	4	AT5G37820	0.200162	0.0715425	1
AT1G29041	0.159363	0.478621	1	AT1G29041	0.159363	0.478621	1	AT2G37940	0.1282	0.011287	7	AT3G27340	0.124275	0.355601	5	AT4G31790	0.129766	0.0355128	4	AT5G37830	0.165261	0.0877144	4
AT1G29050	0.10977	0.156651	8	AT1G29050	0.10977	0.156651	8	AT2G37950	0.112728	0.287047	2	AT3G27350	0.154044	0.163083	5	AT4G31805	0.177178	0.47684	2	AT5G37840	0.201377	0.276095	2
AT1G29060	0.157728	0.0829726	3	AT1G29060	0.157728	0.0829726	3	AT2G37960	0.113897	0.365506	2	AT3G27380	0.140576	0.100243	11	AT4G31810	0.163895	0.139252	3	AT5G37850	0.128321	0.0663576	3
AT1G29070	0.0800897	0.299918	5	AT1G29070	0.0800897	0.299918	5	AT2G37970	0.165997	0.1626	3	AT3G27390	0.110824	0.138355	2	AT4G31830	0.203554	0.0236114	5	AT5G37860	0.172563	0.107025	1
AT1G29080	0.129145	0.479559	1	AT1G29080	0.129145	0.479559	1	AT2G37980	0.1647	0.105712	2	AT3G27410	0.110215	0.336853	1	AT4G31840	0.115845	0.189628	5	AT5G37890	0.214126	0.609914	4
AT1G29090	0.14039	0.126164	1	AT1G29090	0.14039	0.126164	1	AT2G37990	0.126993	0.211966	3	AT3G27415	0.160487	0.347273	1	AT4G31860	0.141758	0.131124	5	AT5G37930	0.230127	0.209578	2
AT1G29120	0.123917	0.181948	9	AT1G29120	0.123917	0.181948	9	AT2G38000	0.152017	0.0650622	6	AT3G27420	0.163047	0.422529	4	AT4G31875	0.088015	0.861558	2	AT5G37950	0.240329	0.253529	2
AT1G29150	0.214652	0.0521111	8	AT1G29150	0.214652	0.0521111	8	AT2G38020	0.0997313	0.0604346	5	AT3G27430	0.108804	0.0302553	4	AT4G31880	0.106735	0.400889	2	AT5G37980	0.222584	0.0899147	1
AT1G29160	0.233746	0.0564666	2	AT1G29160	0.233746	0.0564666	2	AT2G38025	0.155437	0.173813	3	AT3G27460	0.0894958	0.228972	2	AT4G31890	0.171925	0.0686675	3	AT5G38010	0.128553	0.28105	1
AT1G29170	0.108894	0.37255	2	AT1G29170	0.108894	0.37255	2	AT2G38040	0.149065	0.0717145	5	AT3G27470	0.111691	0.0763427	2	AT4G31910	0.0960128	0.330709	2	AT5G38020	0.132924	0.209606	3
AT1G29179	0.189507	0.536603	1	AT1G29179	0.189507	0.536603	1	AT2G38050	0.260871	0.128523	5	AT3G27520	0.210635	0.445412	5	AT4G31920	0.147564	0.299038	3	AT5G38030	0.170123	0.136539	2
AT1G29195	0.115492	0.154585	4	AT1G29195	0.115492	0.154585	4	AT2G38070	0.164777	0.180664	2	AT3G27530	0.124081	0.133615	2	AT4G31930	0.119019	0.190798	2	AT5G38050	0.211727	0.22675	1
AT1G29200	0.0948547	0.215802	2	AT1G29200	0.0948547	0.215802	2	AT2G38080	0.162856	0.0865526	6	AT3G27560	0.138793	0.00904567	3	AT4G31940	0.133249	0.21885	1	AT5G38060	0.183569	0.197821	2
AT1G29220	0.191496	0.133324	3	AT1G29220	0.191496	0.133324	3	AT2G38090	0.162634	0.0974061	5	AT3G27570	0.13727	0.225289	7	AT4G31970	0.0874919	0.433517	1	AT5G38070	0.140122	0.291348	3
AT1G29240	0.150052	0.349699	2	AT1G29240	0.150052	0.349699	2	AT2G38110	0.170633	0.0779461	3	AT3G27580	0.160078	0.153801	4	AT4G31985	0.159569	0.0503764	3	AT5G38100	0.179628	0.312074	1
AT1G29250	0.0691347	0.054342	4	AT1G29250	0.0691347	0.054342	4	AT2G38120	0.136485	0.0284473	3	AT3G27610	0.144282	0.252719	4	AT4G31990	0.149502	0.0759069	11	AT5G38110	0.218875	0.146789	4
AT1G29260	0.176212	0.0594065	3	AT1G29260	0.176212	0.0594065	3	AT2G38130	0.0821256	0.178253	5	AT3G27620	0.235382	0.116472	2	AT4G32010	0.0714699	0.166725	1	AT5G38120	0.217743	0.220379	4
AT1G29270	0.193314	0.396132	1	AT1G29270	0.193314	0.396132	1	AT2G38140	0.139505	0.0876565	5	AT3G27640	0.178784	0.135189	2	AT4G32020	0.165426	0.234282	5	AT5G38130	0.141594	0.59695	3
AT1G29280	0.13308	0.121969	5	AT1G29280	0.13308	0.121969	5	AT2G38170	0.167136	0.307088	6	AT3G27650	0.215438	0.466776	4	AT4G32030	0.206209	0.126316	3	AT5G38140	0.0894187	0.763931	3
AT1G29290	0.175044	0.212732	2	AT1G29290	0.175044	0.212732	2	AT2G38180	0.203933	0.154551	5	AT3G27660	0.165149	0.120325	6	AT4G32040	0.116471	0.0675796	6	AT5G38170	0.182378	1.0081	4
AT1G29300	0.130825	0.217005	2	AT1G29300	0.130825	0.217005	2	AT2G38185	0.13804	0.377725	6	AT3G27670	0.0990581	0.275067	1	AT4G32050	0.0922721	0.557244	4	AT5G38195	0.099361	0.928511	5
AT1G29310	0.139393	0.00717966	2	AT1G29310	0.139393	0.00717966	2	AT2G38230	0.16351	0.0267943	5	AT3G27700	0.0893027	0.242928	4	AT4G32060	0.158048	0.0918649	4	AT5G38200	0.184069	0.0542263	4
AT1G29320	0.107429	0.153788	4	AT1G29320	0.107429	0.153788	4	AT2G38240	0.108338	0.28074	4	AT3G27710	0.192843	0.335749	2	AT4G32070	0.0957621	0.217003	1	AT5G38210	0.177957	0.222112	2
AT1G29330	0.126056	0.0489067	6	AT1G29330	0.126056	0.0489067	6	AT2G38250	0.0788475	0.178265	2	AT3G27730	0.124313	0.188059	2	AT4G32105	0.14396	0.304938	3	AT5G38220	0.193653	0.0727966	6
AT1G29340	0.232259	0.0562052	2	AT1G29340	0.232259	0.0562052	2	AT2G38270	0.167015	0.146519	7	AT3G27740	0.147176	0.0475097	6	AT4G32120	0.0976904	0.102747	7	AT5G38280	0.241009	0.362313	1
AT1G29350	0.0791442	0.376483	1	AT1G29350	0.0791442	0.376483	1	AT2G38280	0.0974854	0.07131	4	AT3G27750	0.17661	0.211827	2	AT4G32130	0.110495	0.274231	4	AT5G38290	0.175891	0.132322	3
AT1G29380	0.216535	0.091997	3	AT1G29380	0.216535	0.091997	3	AT2G38290	0.175271	0.239911	9	AT3G27770	0.116298	0.2194	18	AT4G32140	0.0901221	0.0806059	3	AT5G38300	0.222901	0.119686	3
AT1G29390	0.120575	0.363762	3	AT1G29390	0.120575	0.363762	3	AT2G38300	0.0816607	0.475728	2	AT3G27785	0.113165	0.436753	4	AT4G32150	0.0756484	0.111824	8	AT5G38310	0.107556	0.129748	1
AT1G29400	0.113127	0.135153	4	AT1G29400	0.113127	0.135153	4	AT2G38320	0.122256	0.216375	1	AT3G27810	0.111566	0.0705597	5	AT4G32170	0.144749	0.187523	1	AT5G38320	0.182041	0.290923	1
AT1G29450	0.197272	0.281177	2	AT1G29450	0.197272	0.281177	2	AT2G38330	0.0843764	0.0955163	2	AT3G27820	0.0864901	0.0675309	2	AT4G32180	0.111897	0.0664253	1	AT5G38350	0.178043	0.484137	1
AT1G29460	0.22155	0.304661	3	AT1G29460	0.22155	0.304661	3	AT2G38340	0.176356	0.270325	2	AT3G27850	0.16133	0.11166	6	AT4G32190	0.115265	0.289209	2	AT5G38360	0.234527	0.254347	1
AT1G29470	0.102458	0.0937812	5	AT1G29470	0.102458	0.0937812	5	AT2G38360	0.142929	0.0291812	7	AT3G27890	0.26091	0.0724808	3	AT4G32250	0.080683	0.362924	5	AT5G38430	0.131229	0.127164	3
AT1G29510	0.261875	0.338956	3	AT1G29510	0.261875	0.338956	3	AT2G38370	0.167497	0.305149	2	AT3G27920	0.0467243	0.403575	2	AT4G32260	0.105465	0.105543	8	AT5G38450	0.179658	0.0578818	1
AT1G29520	0.0583112	0.156299	4	AT1G29520	0.0583112	0.156299	4	AT2G38390	0.168982	0.235769	3	AT3G27925	0.151023	0.0790036	5	AT4G32270	0.0853859	0.233993	5	AT5G38460	0.0968726	0.304384	3
AT1G29630	0.165409	0.174196	1	AT1G29630	0.165409	0.174196	1	AT2G38400	0.213231	0.113338	4	AT3G27930	0.121143	0.271218	6	AT4G32285	0.177963	0.0483382	3	AT5G38470	0.116834	0.188659	7
AT1G29640	0.197277	0.252914	2	AT1G29640	0.197277	0.252914	2	AT2G38410	0.0974533	0.152739	3	AT3G27940	0.253159	1.01103	3	AT4G32290	0.122768	0.243102	4	AT5G38480	0.184531	0.044051	11
AT1G29660	0.119694	0.218048	5	AT1G29660	0.119694	0.218048	5	AT2G38420	0.155852	0.173019	3	AT3G27960	0.166627	0.114959	3	AT4G32295	0.140347	0.140754	2	AT5G38490	0.278999	0.434407	1
AT1G29670	0.141075	0.0847669	5	AT1G29670	0.141075	0.0847669	5	AT2G38430	0.139476	0.505615	2	AT3G27970	0.192231	0.047334	5	AT4G32300	0.139641	0.107743	2	AT5G38510	0.128766	0.267243	2
AT1G29680	0.12364	0.312121	2	AT1G29680	0.12364	0.312121	2	AT2G38440	0.11449	0.410449	2	AT3G27999	0.106246	1.63446	1	AT4G32320	0.115745	0.198587	3	AT5G38520	0.202111	0.0889874	4
AT1G29690	0.18609	0.112016	3	AT1G29690	0.18609	0.112016	3	AT2G38450	0.143296	0.188659	2	AT3G28007	0.068208	0.220866	5	AT4G32330	0.0793352	0.510306	6	AT5G38530	0.171119	0.114133	2
AT1G29700	0.0946916	0.233206	4	AT1G29700	0.0946916	0.233206	4	AT2G38465	0.10443	0.308471	2	AT3G28030	0.0966147	0.307431	1	AT4G32340	0.14758	0.317268	5	AT5G38560	0.131289	0.105429	3
AT1G29750	0.0875591	0.181347	4	AT1G29750	0.0875591	0.181347	4	AT2G38470	0.140607	0.101409	4	AT3G28040	0.161525	0.166524	1	AT4G32350	0.136407	0.294089	2	AT5G38600	0.15047	0.228836	3
AT1G29760	0.141954	0.30183	1	AT1G29760	0.141954	0.30183	1	AT2G38480	0.139433	0.19087	4	AT3G28050	0.118295	0.0730497	6	AT4G32360	0.135874	0.189628	2	AT5G38610	0.182836	0.316773	3
AT1G29770	0.114474	0.189013	3	AT1G29770	0.114474	0.189013	3	AT2G38490	0.177133	0.049754	4	AT3G28070	0.1567	0.253746	3	AT4G32380	0.0820455	1.19629	1	AT5G38630	0.081012	0.186946	7
AT1G29780	0.114677	0.355299	1	AT1G29780	0.114677	0.355299	1	AT2G38500	0.0893947	0.169276	3	AT3G28100	0.153568	0.262862	2	AT4G32400	0.145898	0.12947	3	AT5G38640	0.120896	0.10558	2
AT1G29790	0.150347	0.0745121	4	AT1G29790	0.150347	0.0745121	4	AT2G38510	0.139946	0.0870893	1	AT3G28130	0.0896197	0.397454	2	AT4G32410	0.10323	0.0148961	5	AT5G38650	0.16838	0.24718	3
AT1G29800	0.121962	0.138151	2	AT1G29800	0.121962	0.138151	2	AT2G38540	0.103737	0.30291	11	AT3G28140	0.0690971	0.540062	4	AT4G32420	0.147971	0.313715	2	AT5G38660	0.151224	0.269381	4
AT1G29810	0.0964541	0.350738	4	AT1G29810	0.0964541	0.350738	4	AT2G38550	0.147077	0.190785	5	AT3G28150	0.198918	0.192465	4	AT4G32440	0.115648	0.325861	5	AT5G38690	0.150452	0.196888	3
AT1G29840	0.175313	0.136547	2	AT1G29840	0.175313	0.136547	2	AT2G38560	0.128474	0.151845	6	AT3G28180	0.251403	0.0282219	3	AT4G32450	0.171864	0.292659	2	AT5G38700	0.158332	0.226551	2
AT1G29850	0.0951553	0.565695	4	AT1G29850	0.0951553	0.565695	4	AT2G38580	0.059094	0.525143	1	AT3G28200	0.122263	0.124008	4	AT4G32460	0.190299	0.0326817	5	AT5G38710	0.197865	0.111145	2
AT1G29860	0.0975538	0.701214	2	AT1G29860	0.0975538	0.701214	2	AT2G38630	0.0776743	0.181574	3	AT3G28210	0.185514	0.266433	5	AT4G32470	0.147146	0.0241022	7	AT5G38720	0.161164	0.411874	2
AT1G29880	0.113574	0.0887202	6	AT1G29880	0.113574	0.0887202	6	AT2G38640	0.166144	0.125466	2	AT3G28220	0.116305	0.358308	4	AT4G32480	0.0931102	0.247667	2	AT5G38760	0.142858	0.091756	4
AT1G29890	0.0851401	0.24798	1	AT1G29890	0.0851401	0.24798	1	AT2G38650	0.0672749	0.228225	2	AT3G28230	0.179058	0.409961	2	AT4G32490	0.0959504	0.716491	3	AT5G38800	0.257305	0.193948	1
AT1G29900	0.151561	0.0628013	6	AT1G29900	0.151561	0.0628013	6	AT2G38660	0.147431	0.131225	2	AT3G28270	0.244107	0.731596	5	AT4G32510	0.115655	0.0669079	1	AT5G38830	0.205107	0.14644	1
AT1G29930	0.121657	0.0428016	8	AT1G29930	0.121657	0.0428016	8	AT2G38670	0.0807195	0.0251239	3	AT3G28340	0.13978	0.140994	2	AT4G32520	0.100738	0.187337	2	AT5G38840	0.108708	0.347445	2
AT1G29940	0.110619	0.193576	1	AT1G29940	0.110619	0.193576	1	AT2G38690	0.098295	0.649017	1	AT3G28345	0.207788	0.035524	1	AT4G32551	0.117511	0.0677577	1	AT5G38860	0.272169	0.302966	5
AT1G29950	0.178359	0.0952391	5	AT1G29950	0.178359	0.0952391	5	AT2G38695	0.171495	0.370789	2	AT3G28420	0.184646	0.289227	1	AT4G32560	0.142473	0.39388	4	AT5G38880	0.145886	0.0448777	3
AT1G29960	0.119861	0.331855	3	AT1G29960	0.119861	0.331855	3	AT2G38700	0.105679	0.0885124	5	AT3G28430	0.104634	0.114394	1	AT4G32570	0.115802	0.202999	4	AT5G38890	0.165802	0.147076	3
AT1G29962	0.172287	0.523655	1	AT1G29962	0.172287	0.523655	1	AT2G38710	0.0698389	0.126084	6	AT3G28450	0.216483	0.0837786	3	AT4G32590	0.24916	0.273495	5	AT5G38895	0.166558	0.206577	2
AT1G29970	0.263665	0.0998985	7	AT1G29970	0.263665	0.0998985	7	AT2G38730	0.200345	0.0221645	6	AT3G28455	0.110896	0.402693	2	AT4G32600	0.157905	0.0850129	6	AT5G38900	0.261995	0.0858812	4
AT1G29980	0.173919	0.111376	5	AT1G29980	0.173919	0.111376	5	AT2G38740	0.127441	0.111691	4	AT3G28460	0.153056	0.0912196	3	AT4G32605	0.154563	0.125833	4	AT5G38940	0.119066	0.142655	2
AT1G29990	0.207787	0.0325769	2	AT1G29990	0.207787	0.0325769	2	AT2G38750	0.159155	0.0689504	6	AT3G28470	0.229825	0.103377	5	AT4G32620	0.106009	0.376992	2	AT5G38970	0.129014	0.140991	3
AT1G30000	0.139295	0.0854049	2	AT1G30000	0.139295	0.0854049	2	AT2G38760	0.154432	0.227983	4	AT3G28480	0.187767	0.275383	5	AT4G32650	0.196696	0.200958	5	AT5G38990	0.279953	0.456747	3
AT1G30040	0.0650307	0.135965	7	AT1G30040	0.0650307	0.135965	7	AT2G38770	0.0996737	0.0824557	1	AT3G28490	0.148225	0.421044	1	AT4G32660	0.0999832	0.125929	5	AT5G39040	0.106202	0.0672339	3
AT1G30050	0.101135	0.154512	1	AT1G30050	0.101135	0.154512	1	AT2G38780	0.10053	0.444767	2	AT3G28500	0.192664	0.0576852	4	AT4G32670	0.0731461	0.772386	1	AT5G39080	0.234667	0.446182	5
AT1G30070	0.126884	0.238088	4	AT1G30070	0.126884	0.238088	4	AT2G38790	0.143997	0.228031	5	AT3G28600	0.243162	0.25378	1	AT4G32680	0.0959984	0.46637	4	AT5G39090	0.1874	0.258419	2
AT1G30080	0.175167	0.188674	2	AT1G30080	0.175167	0.188674	2	AT2G38800	0.142083	0.330393	1	AT3G28630	0.214054	0.0870042	2	AT4G32690	0.190401	0.110956	7	AT5G39190	0.131367	0.181241	4
AT1G30090	0.196	0.0390256	3	AT1G30090	0.196	0.0390256	3	AT2G38810	0.138516	0.0495379	7	AT3G28670	0.193624	0.136509	4	AT4G32700	0.0715136	0.269105	1	AT5G39210	0.0745368	0.653358	4
AT1G30100	0.165045	0.0625481	1	AT1G30100	0.165045	0.0625481	1	AT2G38820	0.160435	0.235405	3	AT3G28690	0.138022	0.0638237	4	AT4G32710	0.159969	0.17572	3	AT5G39220	0.12802	0.0906077	2
AT1G30110	0.208941	0.0460761	3	AT1G30110	0.208941	0.0460761	3	AT2G38823	0.0708644	0.649056	2	AT3G28700	0.142496	0.1355	5	AT4G32720	0.158782	0.085892	6	AT5G39260	0.137092	0.475848	1
AT1G30120	0.146223	0.0549335	6	AT1G30120	0.146223	0.0549335	6	AT2G38830	0.126709	0.418216	2	AT3G28715	0.178784	0.0132902	3	AT4G32730	0.103781	0.361343	4	AT5G39280	0.210751	0.276546	1
AT1G30130	0.105622	0.219618	6	AT1G30130	0.105622	0.219618	6	AT2G38840	0.132489	0.182634	3	AT3G28730	0.126072	0.194727	3	AT4G32750	0.112646	0.113007	8	AT5G39310	0.171217	0.272372	1
AT1G30135	0.168223	0.369997	2	AT1G30135	0.168223	0.369997	2	AT2G38860	0.111371	0.213305	5	AT3G28740	0.217859	0.166211	3	AT4G32760	0.070482	0.240672	2	AT5G39320	0.151385	0.0666614	2
AT1G30160	0.12899	0.556834	3	AT1G30160	0.12899	0.556834	3	AT2G38870	0.123013	0.487759	5	AT3G28750	0.0932919	1.06871	3	AT4G32770	0.106119	0.210492	3	AT5G39330	0.153525	0.673284	2
AT1G30170	0.0630099	0.441253	2	AT1G30170	0.0630099	0.441253	2	AT2G38900	0.130863	1.10441	3	AT3G28760	0.164927	0.207404	3	AT4G32785	0.141233	0.0498702	3	AT5G39340	0.0778007	0.211166	4
AT1G30210	0.143529	0.138729	4	AT1G30210	0.143529	0.138729	4	AT2G38940	0.204622	0.0856054	4	AT3G28790	0.13667	0.438231	3	AT4G32790	0.121613	0.25362	1	AT5G39360	0.113235	0.0151647	3
AT1G30220	0.11062	0.109366	4	AT1G30220	0.11062	0.109366	4	AT2G38950	0.112076	0.463441	3	AT3G28830	0.153887	0.395014	1	AT4G32800	0.125015	0.306942	4	AT5G39370	0.155353	0.434753	1
AT1G30230	0.141054	0.0595356	7	AT1G30230	0.141054	0.0595356	7	AT2G38960	0.232839	0.129033	4	AT3G28840	0.17518	0.543948	4	AT4G32810	0.173913	0.111681	4	AT5G39380	0.119321	0.431644	1
AT1G30240	0.0539104	0.180921	3	AT1G30240	0.0539104	0.180921	3	AT2G39000	0.163488	0.211145	4	AT3G28857	0.0988862	0.145016	2	AT4G32830	0.0759328	0.0834247	3	AT5G39400	0.130431	0.075744	5
AT1G30250	0.0713067	0.944387	2	AT1G30250	0.0713067	0.944387	2	AT2G39010	0.133116	0.0237206	5	AT3G28860	0.150401	0.024707	4	AT4G32840	0.101645	0.115522	4	AT5G39410	0.0895605	0.102709	9
AT1G30260	0.115961	0.497676	3	AT1G30260	0.115961	0.497676	3	AT2G39020	0.113197	0.129451	2	AT3G28900	0.133861	0.0845807	5	AT4G32850	0.104127	0.280963	9	AT5G39450	0.158172	0.181683	2
AT1G30280	0.192189	0.0994691	3	AT1G30280	0.192189	0.0994691	3	AT2G39030	0.122009	0.151867	2	AT3G28910	0.100402	0.123661	11	AT4G32860	0.147525	0.0928485	2	AT5G39510	0.190065	0.145451	3
AT1G30300	0.0733468	0.151882	3	AT1G30300	0.0733468	0.151882	3	AT2G39040	0.169245	0.191394	2	AT3G28917	0.191998	0.0249044	4	AT4G32870	0.130066	0.268338	4	AT5G39520	0.173775	0.224963	2
AT1G30320	0.132096	0.212504	4	AT1G30320	0.132096	0.212504	4	AT2G39050	0.223742	0.178936	4	AT3G28920	0.138995	0.149265	3	AT4G32880	0.16609	0.0342182	3	AT5G39530	0.124456	0.205372	3
AT1G30330	0.152354	0.0819714	2	AT1G30330	0.152354	0.0819714	2	AT2G39060	0.0770439	0.0895769	2	AT3G28930	0.150977	0.217718	4	AT4G32890	0.194783	0.186657	2	AT5G39570	0.121491	0.0927407	6
AT1G30350	0.158263	0.399498	2	AT1G30350	0.158263	0.399498	2	AT2G39090	0.0963	0.109167	2	AT3G28940	0.173833	0.17156	3	AT4G32900	0.199221	0.0313091	4	AT5G39580	0.146775	0.233647	3
AT1G30360	0.143298	0.108638	6	AT1G30360	0.143298	0.108638	6	AT2G39100	0.148814	0.429215	3	AT3G28950	0.149605	0.212821	4	AT4G32910	0.120382	0.214107	3	AT5G39590	0.139606	0.214194	3
AT1G30380	0.151115	0.0475205	7	AT1G30380	0.151115	0.0475205	7	AT2G39110	0.228279	0.0538208	3	AT3G28970	0.142714	0.217077	3	AT4G32915	0.104437	0.254362	2	AT5G39600	0.163364	0.0826788	4
AT1G30400	0.117517	0.0487795	3	AT1G30400	0.117517	0.0487795	3	AT2G39130	0.117377	0.115319	2	AT3G28980	0.220078	0.250717	1	AT4G32920	0.115035	0.0920377	3	AT5G39610	0.0957918	0.274843	6
AT1G30450	0.0846408	0.0329169	2	AT1G30450	0.0846408	0.0329169	2	AT2G39140	0.0942877	0.137625	3	AT3G29020	0.0919255	0.299768	1	AT4G32930	0.145092	0.0537161	5	AT5G39630	0.192458	0.495851	2
[truncated: 14,967 more rows]

## Sheet: Analysis of data by chromosomes
Table S11B. Chi-square analysis for distribution of all loci and loci with ω & cDNAs.
Chr.	All loci	Loci with ω & cDNAs	Df	χ²	P
I	7078	4426	10	2.114	0.7148
II	4245	2708
III	5437	3322
IV	4124	2539
V	6318	3968
All	27206	16963
Table S11C. Chi-square analysis for distribution of loci with ω and loci with ω & cDNAs.
Chr	Loci with ω	Loci with ω & cDNAs	Df	χ²	P
I	5415	4426	4	2.008	0.7196
II	3205	2708
III	4116	3322
IV	3095	2539
V	4898	3968
All	20729	16963
Table S11D. Chi-square analysis for distribution of loci with cDNAs and loci with ω & cDNAs>1 .
Chr.	All loci	Loci with ω & cDNAs>1	Df	χ²	P
I	7078	32	4	8.381	0.0786
II	4245	37
III	5437	39
IV	4124	25
V	6318	37
All	27206	170
Table S11E. Chi-square analysis for distribution of loci with ω and loci with ω & cDNAs>1.
Chr	Loci with ω	Loci with ω & cDNAs>1	Df	χ²	P
I	5415	32	4	8.827	0.0656
II	3205	37
III	4116	39
IV	3095	25
V	4898	37
All	20729	170
Table S11F. Chi-square analysis for distribution of with ω & cDNAs and loci with ω & cDNAs>1.
Chr	Loci with ω & cDNA	Loci with ω & cDNAs>1	Df	χ²	P
I	4426	32	4	8.118	0.0874
II	2708	37
III	3322	39
IV	2539	25
V	3968	37
All	16963	170
Table S11G. Chi-square analysis for distribution of loci with ω>1 and loci with ω & cDNAs>1.
Chr	Loci with ω>1	Loci with ω & cDNAs>1	Df	χ²	P
I	74	32	4	1.216	0.8755
II	65	37
III	73	39
IV	48	25
V	81	37
All	341	170
Table S11H. ANOVA analysis of loci with cDNAs in loci with ω across chromosomes.
Loci with cDNAs grouped by chromosomes	SS	df	MS	F	P
Between chromosomes	12.93	4	3.232	0.6278	0.6427
Within chromosomes	87300	16958	5.148
Total	87310	16962
Table S11I. ANOVA analysis of ω in loci with cDNAs across chromosomes.
Loci with ω & cDNAsgrouped by chromosomes	SS	df	MS	F	P
Between chromosomes	0.3352	4	0.08379	1.895	0.1082
Within chromosomes	749.7	16958	0.04421
Total	750	16962

## Sheet: Data grouped by No. cDNAs (GEA)
Table S11J. Loci with Ks and ω grouped by No. cDNAs/locus .
Locus	Ks	ω	No. cDNAs (1)	Locus	Ks	ω	No. cDNAs (2)	Locus	Ks	ω	No. cDNAs (3)	Locus	Ks	ω	No. cDNAs (4)	Locus	Ks	ω	No. cDNAs (5)	Locus	Ks	ω	No. cDNAs (6)	Locus	Ks	ω	No. cDNAs (7)	Locus	Ks	ω	No. cDNAs (≥8)
AT1G01020	0.0951677	0.437559	1	AT1G01030	0.11158	0.149452	2	AT1G01010	0.267574	0.402238	3	AT1G01070	0.0938974	0.203908	4	AT1G01060	0.110481	0.397726	5	AT1G01120	0.122541	0.0290623	6	AT1G01240	0.116078	0.368999	7	AT1G01260	0.208331	0.0957625	8
AT1G01110	0.129316	0.254645	1	AT1G01040	0.132381	0.100962	2	AT1G01080	0.0995795	0.394721	3	AT1G01140	0.135499	0.0429699	4	AT1G01370	0.139603	0.554559	5	AT1G01210	0.143363	0.146963	6	AT1G01550	0.127538	0.145377	7	AT1G01720	0.113019	0.0862438	8
AT1G01180	0.143253	0.219246	1	AT1G01320	0.0959417	0.228751	2	AT1G01170	0.258005	0.0218787	3	AT1G01160	0.201179	0.431977	4	AT1G01480	0.126706	0.174773	5	AT1G01540	0.233426	0.0161342	6	AT1G01860	0.0983858	0.189382	7	AT1G02090	0.123288	0.158671	8
AT1G01305	0.157602	0.481615	1	AT1G01390	0.106535	0.460108	2	AT1G01200	0.151251	0.131136	3	AT1G01290	0.220822	0.197595	4	AT1G01710	0.0891962	0.175135	5	AT1G01610	0.117083	0.0650173	6	AT1G02270	0.143818	0.137156	7	AT1G02560	0.0777275	0.0381492	8
AT1G01340	0.126954	0.148606	1	AT1G01490	0.130532	0.0611157	2	AT1G01225	0.110107	0.141466	3	AT1G01350	0.221925	0.0769734	4	AT1G02150	0.0736758	0.263193	5	AT1G01620	0.0966972	0.0330993	6	AT1G02680	0.0938833	0.0772602	7	AT1G02720	0.0777706	0.130325	8
AT1G01380	0.0830698	0.184139	1	AT1G01640	0.149382	0.4839	2	AT1G01230	0.059017	0.0489178	3	AT1G01360	0.139886	0.169419	4	AT1G02400	0.0695215	0.340394	5	AT1G01630	0.115646	0.179463	6	AT1G02816	0.151218	0.326243	7	AT1G02860	0.093473	0.129172	8
AT1G01400	0.102467	1.95744	1	AT1G01650	0.0905812	0.07283	2	AT1G01250	0.0821254	0.309057	3	AT1G01430	0.126679	0.377536	4	AT1G02700	0.172307	0.0655993	5	AT1G02065	0.228406	0.167057	6	AT1G04680	0.180362	0.0409585	7	AT1G03630	0.18193	0.0369696	8
AT1G01440	0.140089	0.285219	1	AT1G01750	0.0435865	0.213358	2	AT1G01280	0.158678	0.163793	3	AT1G01470	0.146058	0.185516	4	AT1G02790	0.0795828	0.135813	5	AT1G02100	0.114928	0.201563	6	AT1G05070	0.11062	0.226149	7	AT1G03850	0.154668	0.490137	8
AT1G01560	0.129311	0.0807389	1	AT1G01840	0.126225	0.181505	2	AT1G01310	0.0812619	0.443907	3	AT1G01530	0.226442	0.612053	4	AT1G02840	0.250905	0.163613	5	AT1G02290	0.102067	0.608917	6	AT1G05140	0.116273	0.262482	7	AT1G03860	0.119202	0.0674002	8
AT1G01580	0.107895	0.158981	1	AT1G01900	0.164265	0.15649	2	AT1G01420	0.0931333	0.557521	3	AT1G01730	0.0641012	0.665348	4	AT1G02850	0.0910965	0.452533	5	AT1G02500	0.0995201	0.0118222	6	AT1G06390	0.113459	0.0700958	7	AT1G03870	0.12849	0.166478	8
AT1G01600	0.102594	0.117366	1	AT1G01920	0.0922152	0.507006	2	AT1G01460	0.157651	0.123919	3	AT1G01930	0.135681	0.193928	4	AT1G02880	0.122623	0.291876	5	AT1G03130	0.0949204	0.071633	6	AT1G07090	0.13946	0.0503824	7	AT1G04350	0.158754	0.225785	8
AT1G01690	0.0971822	0.351466	1	AT1G01940	0.110512	0.0535269	2	AT1G01510	0.0870479	0.128593	3	AT1G02020	0.129353	0.368816	4	AT1G02920	0.161822	0.0849705	5	AT1G03190	0.072364	0.0726924	6	AT1G07840	0.133888	0.374058	7	AT1G04400	0.102863	0.108784	8
AT1G01770	0.10333	0.233126	1	AT1G01970	0.156976	0.150633	2	AT1G01780	0.122754	0.117784	3	AT1G02335	0.171776	0.0934082	4	AT1G03040	0.120506	0.101277	5	AT1G03600	0.0897389	0.122457	6	AT1G08450	0.162082	0.0618361	7	AT1G04690	0.122775	0.0225424	8
AT1G01790	0.114298	0.240997	1	AT1G02040	0.0838381	0.158558	2	AT1G01800	0.101297	0.207258	3	AT1G02475	0.11953	0.157386	4	AT1G03430	0.1364	0.135673	5	AT1G04070	0.0737695	1.15859	6	AT1G08540	0.10913	0.0865404	7	AT1G05340	0.131786	0.147379	8
AT1G01810	0.223748	0.369478	1	AT1G02170	0.153044	0.0196477	2	AT1G01830	0.126202	0.141577	3	AT1G02930	0.147466	0.0578825	4	AT1G03457	0.107628	0.251808	5	AT1G04170	0.134425	0.0143038	6	AT1G08680	0.0728414	0.630444	7	AT1G06460	0.0886432	0.319878	8
AT1G01950	0.0880663	0.0762645	1	AT1G02190	0.103401	0.376146	2	AT1G02070	0.156786	0.49814	3	AT1G02950	0.079533	0.241599	4	AT1G03610	0.074134	0.139638	5	AT1G04250	0.190782	0.0591562	6	AT1G08700	0.208839	0.112561	7	AT1G06570	0.175983	0.0954009	8
AT1G01980	0.143672	0.126364	1	AT1G02260	0.1963	0.122385	2	AT1G02130	0.131941	0.0640909	3	AT1G02960	0.115578	0.481098	4	AT1G03680	0.191467	0.199603	5	AT1G04260	0.159326	0.0335412	6	AT1G08830	0.13939	0.086534	7	AT1G07040	0.196753	0.130671	8
AT1G02050	0.0827623	0.117833	1	AT1G02390	0.144225	0.230912	2	AT1G02140	0.0765463	0.116439	3	AT1G03030	0.139209	0.112791	4	AT1G03687	0.113131	0.318166	5	AT1G04430	0.149059	0.0572797	6	AT1G08980	0.110582	0.118872	7	AT1G07470	0.178023	0.139046	8
AT1G02080	0.106703	0.187767	1	AT1G02405	0.0901938	1.11852	2	AT1G02145	0.0706876	0.22708	3	AT1G03110	0.0989715	0.204749	4	AT1G03840	0.176958	0.152726	5	AT1G04520	0.116776	0.114655	6	AT1G09500	0.125558	0.441985	7	AT1G08810	0.148201	0.158587	8
AT1G02110	0.0999076	0.170717	1	AT1G02430	0.0646566	0.954751	2	AT1G02205	0.122363	0.331822	3	AT1G03260	0.0725651	0.0963483	4	AT1G03930	0.0917829	0.247444	5	AT1G04660	0.0891239	0.19796	6	AT1G09540	0.132468	0.165185	7	AT1G09645	0.160407	0.12025	8
AT1G02120	0.0963503	0.243802	1	AT1G02460	0.109758	0.134055	2	AT1G02310	0.146185	0.172214	3	AT1G03280	0.104229	0.197241	4	AT1G04290	0.144677	0.166759	5	AT1G04950	0.0816367	0.228536	6	AT1G09780	0.137241	0.0495802	7	AT1G10350	0.170656	0.0370231	8
AT1G02180	0.0987262	0.479123	1	AT1G02470	0.0939728	0.301998	2	AT1G02360	0.162027	0.170784	3	AT1G03440	0.173593	0.109114	4	AT1G04420	0.104913	0.217062	5	AT1G05410	0.092915	0.341549	6	AT1G09795	0.144572	0.255436	7	AT1G13060	0.113674	0.0293143	8
AT1G02230	0.143953	0.601365	1	AT1G02640	0.104448	0.0967711	2	AT1G02370	0.14574	0.218626	3	AT1G03470	0.155616	0.275455	4	AT1G04500	0.096601	0.117919	5	AT1G05805	0.121544	0.222756	6	AT1G09830	0.13767	0.117523	7	AT1G13260	0.0994322	0.16496	8
AT1G02330	0.14169	0.0465783	1	AT1G02710	0.0875365	1.32589	2	AT1G02410	0.0564249	0.300102	3	AT1G03520	0.161257	0.125009	4	AT1G04530	0.131295	0.291975	5	AT1G05850	0.196866	0.0772114	6	AT1G10470	0.108292	0.204414	7	AT1G14360	0.153862	0.0273685	8
AT1G02510	0.0939968	0.255424	1	AT1G02730	0.125015	0.0749227	2	AT1G02450	0.0963902	0.524882	3	AT1G03530	0.0972472	0.462622	4	AT1G04550	0.117474	0.124913	5	AT1G06000	0.102114	0.225493	6	AT1G10670	0.134827	0.0527161	7	AT1G14420	0.133671	0.190666	8
AT1G02530	0.177258	0.189383	1	AT1G02800	0.110515	0.130569	2	AT1G02630	0.141584	0.0898258	3	AT1G03760	0.134404	0.536707	4	AT1G04620	0.0761077	0.251785	5	AT1G06270	0.13396	0.136735	6	AT1G10700	0.113094	0.107435	7	AT1G14810	0.183445	0.45624	8
AT1G02550	0.131011	0.215785	1	AT1G02910	0.0882029	0.226877	2	AT1G02660	0.137796	0.183162	3	AT1G03880	0.112975	0.149632	4	AT1G04640	0.135336	0.0799607	5	AT1G06640	0.161046	0.284557	6	AT1G10940	0.104697	0.0501604	7	AT1G15040	0.187796	0.138319	8
AT1G02580	0.0913084	0.706146	1	AT1G03070	0.163879	0.0356761	2	AT1G02690	0.114517	0.335715	3	AT1G04000	0.0726729	1.21474	4	AT1G04870	0.11138	0.0741531	5	AT1G06770	0.104138	0.533725	6	AT1G11260	0.133365	0.019537	7	AT1G15670	0.101407	0.405769	8
AT1G02813	0.0843833	0.437009	1	AT1G03090	0.0872571	0.192709	2	AT1G02810	0.199397	0.0836386	3	AT1G04100	0.158677	0.34577	4	AT1G04900	0.127343	0.0890005	5	AT1G06850	0.233324	0.101633	6	AT1G11530	0.136221	0.140595	7	AT1G16240	0.260014	0.248745	8
AT1G02900	0.0825271	0.758412	1	AT1G03103	0.108596	0.679662	2	AT1G02820	0.103278	0.378899	3	AT1G04220	0.159656	0.0591456	4	AT1G04960	0.170111	0.363624	5	AT1G06870	0.119445	0.123053	6	AT1G11890	0.113289	0.0360809	7	AT1G16560	0.104148	0.156091	8
AT1G02990	0.0719367	0.412964	1	AT1G03140	0.10564	0.0919908	2	AT1G02870	0.121817	0.130997	3	AT1G04270	0.210579	0.0267482	4	AT1G05055	0.113115	0.0300318	5	AT1G07260	0.164423	0.186556	6	AT1G12410	0.141319	0.0352723	7	AT1G16840	0.105804	0.312562	8
AT1G03020	0.114809	0.119239	1	AT1G03170	0.117477	0.396468	2	AT1G02970	0.148659	0.14216	3	AT1G04440	0.123114	0.118111	4	AT1G05160	0.136267	0.140221	5	AT1G07640	0.142044	0.186932	6	AT1G13280	0.133179	0.23365	7	AT1G17720	0.100566	0.0881011	8
AT1G03050	0.115685	0.140346	1	AT1G03210	0.10601	0.369103	2	AT1G03000	0.103075	0.258548	3	AT1G04555	0.115583	0.168828	4	AT1G05180	0.120005	0.169039	5	AT1G07700	0.119302	0.538378	6	AT1G13450	0.125473	0.128076	7	AT1G18010	0.157315	0.138856	8
AT1G03060	0.0651539	0.15123	1	AT1G03350	0.120916	0.346857	2	AT1G03055	0.159766	0.0914687	3	AT1G04630	0.0849214	0.144524	4	AT1G05260	0.156532	0.106259	5	AT1G08010	0.193597	0.282324	6	AT1G13560	0.104096	0.0343133	7	AT1G18600	0.118349	0.173861	8
AT1G03340	0.0949774	0.526354	1	AT1G03360	0.10783	0.106183	2	AT1G03160	0.123454	0.18932	3	AT1G04645	0.0861504	0.905266	4	AT1G05270	0.0960682	0.146322	5	AT1G08130	0.124542	0.117491	6	AT1G14150	0.198525	0.140076	7	AT1G19020	0.0941358	0.348009	8
AT1G03370	0.120606	0.111994	1	AT1G03380	0.0945486	0.237739	2	AT1G03180	0.060018	0.515325	3	AT1G04770	0.0793277	0.14944	4	AT1G05360	0.125659	0.11305	5	AT1G08140	0.0834747	0.600544	6	AT1G14280	0.124283	0.227216	7	AT1G19920	0.184677	0.113594	8
AT1G03390	0.153772	0.157937	1	AT1G03620	0.0798267	0.106231	2	AT1G03250	0.166011	0.0959405	3	AT1G04830	0.160968	0.146142	4	AT1G05560	0.0949201	0.423666	5	AT1G08510	0.150062	0.0349825	6	AT1G14720	0.174277	0.150463	7	AT1G20510	0.0922913	0.0875682	8
AT1G03445	0.117785	0.468581	1	AT1G03800	0.19604	0.693022	2	AT1G03310	0.120483	0.238835	3	AT1G04880	0.085167	0.431189	4	AT1G05730	0.0806905	0.176437	5	AT1G08570	0.16159	0.235002	6	AT1G14770	0.129231	0.538837	7	AT1G21070	0.135741	0.0381205	8
AT1G03495	0.143717	0.297322	1	AT1G03950	0.101181	0.0843658	2	AT1G03550	0.0831613	0.0783079	3	AT1G04930	0.113514	0.567966	4	AT1G06010	0.0867244	0.413355	5	AT1G08580	0.195669	0.172837	6	AT1G14830	0.115061	0.0244009	7	AT1G22640	0.162429	0.200883	8
AT1G03540	0.172659	0.169178	1	AT1G03980	0.117211	0.158115	2	AT1G03650	0.144622	0.306601	3	AT1G04970	0.0859636	0.19245	4	AT1G06060	0.164596	0.165943	5	AT1G08630	0.0832983	0.144443	6	AT1G14900	0.17444	0.193019	7	AT1G22850	0.160047	0.121807	8
AT1G03560	0.168619	0.107518	1	AT1G04040	0.127652	0.205998	2	AT1G03790	0.164663	0.0960613	3	AT1G05010	0.114103	0.110516	4	AT1G06110	0.131433	0.205358	5	AT1G08640	0.0974875	0.232707	6	AT1G15730	0.141927	0.193552	7	AT1G24520	0.120133	0.286739	8
AT1G03590	0.107958	0.126331	1	AT1G04140	0.095712	0.197509	2	AT1G03820	0.181605	0.197975	3	AT1G05100	0.0893143	0.303932	4	AT1G06190	0.133768	0.376903	5	AT1G08770	0.186002	0.0967189	6	AT1G15920	0.235337	0.329094	7	AT1G26260	0.163629	0.284819	8
AT1G03770	0.0936311	0.549084	1	AT1G04210	0.099371	0.223415	2	AT1G03890	0.172662	0.139247	3	AT1G05190	0.172756	0.034074	4	AT1G06290	0.114826	0.0915855	5	AT1G09240	0.0967179	0.247473	6	AT1G16010	0.146729	0.0401544	7	AT1G28330	0.205501	0.315865	8
AT1G03780	0.0973051	0.377858	1	AT1G04280	0.22265	0.110993	2	AT1G03960	0.137853	0.192009	3	AT1G05210	0.162536	0.139436	4	AT1G06400	0.133334	0.0991382	5	AT1G09270	0.138649	0.0946671	6	AT1G16850	0.16598	0.280865	7	AT1G28680	0.187128	0.097012	8
AT1G03920	0.12378	0.126178	1	AT1G04330	0.195984	0.0908122	2	AT1G03970	0.184382	0.12414	3	AT1G05300	0.112643	0.190255	4	AT1G06440	0.109225	0.185338	5	AT1G09310	0.0736812	0.0345136	6	AT1G17890	0.239185	0.0382865	7	AT1G29050	0.10977	0.156651	8
AT1G04010	0.0636666	0.144266	1	AT1G04340	0.0927951	0.186874	2	AT1G04020	0.160679	0.238677	3	AT1G05450	0.161873	0.356529	4	AT1G06515	0.050577	0.156685	5	AT1G09640	0.145991	0.102882	6	AT1G18210	0.15802	0.0795757	7	AT1G29150	0.214652	0.0521111	8
AT1G04030	0.107236	0.367194	1	AT1G04360	0.160373	0.205557	2	AT1G04090	0.109086	0.239043	3	AT1G05620	0.104861	0.149404	4	AT1G06520	0.120512	0.274971	5	AT1G09770	0.0733056	0.149515	6	AT1G19150	0.118317	0.142704	7	AT1G29930	0.121657	0.0428016	8
AT1G04050	0.113575	0.630164	1	AT1G04570	0.106173	0.204948	2	AT1G04120	0.130806	0.0719954	3	AT1G05680	0.0929268	0.215629	4	AT1G07030	0.141432	0.0909469	5	AT1G09970	0.161406	0.114758	6	AT1G19310	0.152937	0.136026	7	AT1G30620	0.125507	0.0536975	8
AT1G04300	0.104179	0.448828	1	AT1G04580	0.0877036	0.277104	2	AT1G04200	0.149645	0.130133	3	AT1G05870	0.0815363	0.54783	4	AT1G07230	0.15868	0.129652	5	AT1G10020	0.119712	0.051644	6	AT1G19640	0.104133	0.228145	7	AT1G30630	0.149425	0.0408277	8
AT1G04310	0.184689	0.131138	1	AT1G04670	0.0465891	0.243011	2	AT1G04230	0.0753934	0.28762	3	AT1G05900	0.103646	0.468012	4	AT1G07350	0.1994	0.426092	5	AT1G10120	0.0901047	0.146313	6	AT1G20050	0.165948	0.201837	7	AT1G30650	0.159313	0.1848	8
AT1G04470	0.128702	0.138038	1	AT1G04810	0.115737	0.113564	2	AT1G04240	0.122516	0.182977	3	AT1G05940	0.0867294	0.167632	4	AT1G07360	0.145756	0.139224	5	AT1G10140	0.0997814	0.361915	6	AT1G20110	0.114869	0.189768	7	AT1G31910	0.110339	0.159902	8
AT1G04800	0.131951	0.55159	1	AT1G04860	0.137722	0.312261	2	AT1G04370	0.149233	0.221732	3	AT1G06080	0.0819669	0.0744642	4	AT1G07480	0.132643	0.157625	5	AT1G10310	0.0643476	0.123089	6	AT1G20816	0.101639	0.176661	7	AT1G32400	0.0930365	0.18374	8
AT1G04980	0.0811215	0.214968	1	AT1G04910	0.103932	0.082359	2	AT1G04380	0.102778	0.386778	3	AT1G06180	0.0956323	0.409548	4	AT1G07960	0.107613	0.148881	5	AT1G10430	0.102196	0.0136292	6	AT1G21000	0.0579761	0.199843	7	AT1G32540	0.248339	0.355462	8
AT1G05120	0.0978813	0.326722	1	AT1G04920	0.116454	0.0568871	2	AT1G04490	0.189443	0.472354	3	AT1G06220	0.0833852	0.0890732	4	AT1G08320	0.193292	0.292868	5	AT1G10650	0.140613	0.148553	6	AT1G23200	0.131877	0.32377	7	AT1G32640	0.171619	0.0901703	8
AT1G05150	0.141236	0.059857	1	AT1G04945	0.126464	0.408314	2	AT1G04510	0.12005	0.114892	3	AT1G06240	0.148475	0.157633	4	AT1G08480	0.132516	0.090922	5	AT1G10950	0.0821882	0.0475368	6	AT1G23390	0.212782	0.314522	7	AT1G33120	0.150963	0.0297519	8
AT1G05291	0.126613	0.814595	1	AT1G04985	0.0898023	0.212249	2	AT1G04560	0.205361	0.10893	3	AT1G06430	0.102283	0.0808933	4	AT1G08500	0.0893089	0.385435	5	AT1G11130	0.0997484	0.0995865	6	AT1G23740	0.143399	0.189919	7	AT1G33810	0.12202	0.116095	8
AT1G05540	0.0886957	0.467466	1	AT1G05000	0.196763	0.132575	2	AT1G04590	0.107573	0.406652	3	AT1G06500	0.264243	0.25882	4	AT1G08520	0.109377	0.0476484	5	AT1G11190	0.0878458	0.0693139	6	AT1G23850	0.115366	0.708004	7	AT1G42970	0.146385	0.0283634	8
AT1G05590	0.104609	0.295662	1	AT1G05040	0.195521	0.234351	2	AT1G04610	0.0996518	0.0647349	3	AT1G06790	0.114336	0.212216	4	AT1G08650	0.13218	0.0988281	5	AT1G11680	0.194231	0.0446781	6	AT1G24180	0.0876144	0.0397928	7	AT1G44350	0.121309	0.13292	8
AT1G05610	0.108317	0.232645	1	AT1G05205	0.119779	0.088462	2	AT1G04710	0.153166	0.161193	3	AT1G06800	0.173793	0.0986903	4	AT1G08880	0.175146	0.0370524	5	AT1G11800	0.118468	0.198275	6	AT1G25380	0.147952	0.194788	7	AT1G45145	0.117598	0.24837	8
AT1G05670	0.153247	0.224155	1	AT1G05220	0.126239	0.124239	2	AT1G04780	0.132695	0.0939472	3	AT1G06830	0.184706	0.0243714	4	AT1G09160	0.125443	0.124679	5	AT1G11860	0.109572	0.0517812	6	AT1G25510	0.195687	0.111366	7	AT1G54100	0.162906	0.0274448	8
AT1G05780	0.155484	0.160275	1	AT1G05290	0.193013	0.390487	2	AT1G04790	0.135073	0.450769	3	AT1G07180	0.169458	0.0767553	4	AT1G09230	0.102831	0.254996	5	AT1G12760	0.0933731	0.104916	6	AT1G25550	0.254252	0.188612	7	AT1G54360	0.125851	0.255606	8
AT1G05820	0.0991869	0.226305	1	AT1G05440	0.176507	0.385269	2	AT1G04850	0.0885512	0.102503	3	AT1G07200	0.149834	0.214371	4	AT1G09530	0.156715	0.213325	5	AT1G12780	0.0526713	0.227615	6	AT1G26470	0.16359	0.0598596	7	AT1G54390	0.129378	0.180261	8
AT1G05840	0.129848	0.101553	1	AT1G05490	0.111183	0.366219	2	AT1G04940	0.110545	0.130333	3	AT1G07250	0.168442	0.133017	4	AT1G09630	0.0844882	0.0773592	5	AT1G12800	0.103344	0.366308	6	AT1G26650	0.17442	0.103458	7	AT1G54410	0.0856899	0.0570712	8
AT1G05894	0.0943287	0.315856	1	AT1G05520	0.116106	0.137067	2	AT1G05020	0.0960279	0.254644	3	AT1G07280	0.176101	0.190361	4	AT1G09750	0.154366	0.0978945	5	AT1G12810	0.106267	0.22693	6	AT1G26665	0.196258	0.103862	7	AT1G54520	0.163349	0.127331	8
AT1G05920	0.161318	0.473838	1	AT1G05570	0.115412	0.0701396	2	AT1G05030	0.0920859	0.340328	3	AT1G07530	0.12615	0.163577	4	AT1G09760	0.135042	0.0871441	5	AT1G12850	0.184804	0.158084	6	AT1G27480	0.101812	0.474289	7	AT1G55330	0.173618	0.137884	8
AT1G05990	0.140113	0.0860344	1	AT1G05577	0.107018	0.178463	2	AT1G05060	0.150844	0.132057	3	AT1G07570	0.185653	0.165345	4	AT1G09800	0.0946467	0.195202	5	AT1G12920	0.11128	0.00919656	6	AT1G29970	0.263665	0.0998985	7	AT1G56440	0.158669	0.305252	8
AT1G06020	0.192727	0.0669242	1	AT1G05630	0.0956826	0.108258	2	AT1G05170	0.0945634	0.12859	3	AT1G07650	0.126438	0.214226	4	AT1G09980	0.0601803	0.177639	5	AT1G13250	0.138677	0.177274	6	AT1G30040	0.0650307	0.135965	7	AT1G59580	0.181245	0.0579938	8
AT1G06030	0.180718	0.118804	1	AT1G05690	0.113272	0.296566	2	AT1G05200	0.124297	0.12494	3	AT1G07740	0.127727	0.226196	4	AT1G10070	0.0710714	0.233243	5	AT1G13270	0.14942	0.112493	6	AT1G30230	0.141054	0.0595356	7	AT1G59840	0.166568	0.244474	8
AT1G06050	0.166603	0.152724	1	AT1G05790	0.0799169	0.20755	2	AT1G05380	0.109141	0.322086	3	AT1G07790	0.215153	0.0433674	4	AT1G10090	0.0994852	0.290091	5	AT1G13320	0.0758793	0.112185	6	AT1G30380	0.151115	0.0475205	7	AT1G60610	0.156155	0.218325	8
AT1G06090	0.183363	0.172336	1	AT1G05830	0.140719	0.192044	2	AT1G05385	0.0990339	0.223347	3	AT1G07830	0.155638	0.0788838	4	AT1G10370	0.0887517	0.158787	5	AT1G14300	0.095268	0.155109	6	AT1G30530	0.118048	0.42208	7	AT1G60950	0.117545	0.103421	8
AT1G06149	0.0372542	0.364557	1	AT1G05910	0.0856859	0.201066	2	AT1G05430	0.123196	0.366858	3	AT1G07950	0.169401	0.093604	4	AT1G10480	0.194029	0.169371	5	AT1G14530	0.0935743	0.113907	6	AT1G30970	0.0938514	0.183862	7	AT1G61563	0.142861	0.658703	8
AT1G06250	0.0970801	0.335221	1	AT1G05970	0.221486	0.238193	2	AT1G05510	0.13437	0.106022	3	AT1G07980	0.117697	0.44455	4	AT1G10500	0.171294	0.117287	5	AT1G14570	0.118814	0.145375	6	AT1G31860	0.185891	0.0743015	7	AT1G62960	0.0980732	0.127637	8
AT1G06280	0.212326	0.0904512	1	AT1G06100	0.0715696	0.596099	2	AT1G05575	0.205309	0.230907	3	AT1G08110	0.101845	0.193848	4	AT1G10590	0.131121	0.212402	5	AT1G14685	0.23387	0.0455112	6	AT1G32220	0.0856065	0.108581	7	AT1G63460	0.14059	0.196427	8
AT1G06360	0.110203	0.164856	1	AT1G06150	0.114298	0.345445	2	AT1G05580	0.0910683	0.250068	3	AT1G08370	0.0709221	0.32689	4	AT1G10760	0.0766325	0.183054	5	AT1G15180	0.134156	0.220845	6	AT1G32380	0.149225	0.0221567	7	AT1G64080	0.179303	0.198543	8
AT1G06410	0.0966709	0.0495091	1	AT1G06170	0.153658	0.193903	2	AT1G05600	0.109301	0.194334	3	AT1G08390	0.121185	0.381083	4	AT1G10770	0.10717	0.202112	5	AT1G15420	0.161313	0.144622	6	AT1G45976	0.174936	0.167297	7	AT1G64380	0.176834	0.197655	8
AT1G06470	0.074922	0.185896	1	AT1G06200	0.131418	0.189356	2	AT1G05750	0.116905	0.258264	3	AT1G08465	0.1518	0.0934205	4	AT1G10820	0.107823	0.204953	5	AT1G15500	0.118115	0.0892883	6	AT1G46768	0.226308	0.139817	7	AT1G64970	0.256037	0.117376	8
AT1G06540	0.133627	0.265035	1	AT1G06225	0.181727	0.248474	2	AT1G05810	0.252746	0.0322123	3	AT1G08550	0.144059	0.0788711	4	AT1G10830	0.086386	0.133168	5	AT1G15690	0.174657	0.016533	6	AT1G47230	0.172467	0.108046	7	AT1G66520	0.15933	0.099608	8
AT1G06670	0.0895949	0.492317	1	AT1G06320	0.212738	0.511588	2	AT1G05860	0.156732	0.176911	3	AT1G08660	0.0743852	0.109089	4	AT1G11210	0.171473	0.208274	5	AT1G15720	0.149896	0.285275	6	AT1G47670	0.141042	0.00623401	7	AT1G67340	0.207512	0.0664055	8
AT1G06750	0.146222	0.125489	1	AT1G06350	0.131614	0.391007	2	AT1G05880	0.10918	0.630155	3	AT1G08820	0.067075	0.360039	4	AT1G11320	0.11233	0.33811	5	AT1G16470	0.087502	0.0209414	6	AT1G47740	0.162959	0.00965579	7	AT1G67800	0.135541	0.146255	8
AT1G06930	0.091181	0.626338	1	AT1G06560	0.100603	0.388596	2	AT1G05890	0.0855397	0.471725	3	AT1G08920	0.113102	0.299322	4	AT1G11430	0.171015	0.104187	5	AT1G16510	0.215899	0.163553	6	AT1G48790	0.107223	0.149479	7	AT1G68010	0.0881379	0.041867	8
AT1G06990	0.158983	0.190111	1	AT1G06620	0.191732	0.144232	2	AT1G05960	0.0918175	0.291479	3	AT1G08930	0.100375	0.0444599	4	AT1G11850	0.0409241	0.770988	5	AT1G16880	0.111975	0.160978	6	AT1G48850	0.114068	0.071894	7	AT1G68530	0.154369	0.0291431	8
AT1G07220	0.102549	0.195709	1	AT1G06660	0.160999	0.160226	2	AT1G06160	0.123475	0.200674	3	AT1G09020	0.0942943	0.0300043	4	AT1G11870	0.248271	0.0821931	5	AT1G17290	0.0987184	0.129185	6	AT1G49950	0.107612	0.235216	7	AT1G70090	0.147543	0.105524	8
AT1G07340	0.0898875	0.358406	1	AT1G06690	0.108094	0.143923	2	AT1G06210	0.209201	0.0837483	3	AT1G09100	0.147237	0.203351	4	AT1G12080	0.0530085	0.909048	5	AT1G17370	0.0889642	0.105197	6	AT1G50250	0.144015	0.0623698	7	AT1G72680	0.170048	0.122189	8
AT1G07390	0.140372	0.466028	1	AT1G06720	0.105311	0.407151	2	AT1G06340	0.145014	0.660299	3	AT1G09140	0.147003	0.299078	4	AT1G12110	0.112245	0.0705305	5	AT1G17860	0.117439	0.502581	6	AT1G50740	0.173826	0.131982	7	AT1G73840	0.133641	0.256275	8
AT1G07450	0.15445	0.244263	1	AT1G06730	0.107085	0.236974	2	AT1G06450	0.184397	0.0802796	3	AT1G09250	0.240172	0.100569	4	AT1G12370	0.120325	0.198033	5	AT1G17880	0.114083	0.153543	6	AT1G51140	0.193547	0.0965962	7	AT1G74040	0.140402	0.115312	8
AT1G07473	0.127412	0.546319	1	AT1G06780	0.0967754	0.189626	2	AT1G06510	0.122765	0.387658	3	AT1G09350	0.142392	0.112045	4	AT1G12440	0.139474	0.185512	5	AT1G18480	0.137706	0.16715	6	AT1G51550	0.126914	0.097813	7	AT1G75710	0.134662	0.202999	8
AT1G07540	0.138585	0.141345	1	AT1G06820	0.111851	0.197622	2	AT1G06550	0.0878542	0.317165	3	AT1G09380	0.0910493	0.163275	4	AT1G12500	0.147416	0.0267779	5	AT1G18640	0.101781	0.228322	6	AT1G51660	0.13573	0.0602317	7	AT1G76920	0.160881	0.061189	8
AT1G07620	0.175699	0.431771	1	AT1G06923	0.0801207	0.491359	2	AT1G06590	0.0898168	0.219761	3	AT1G09420	0.100733	0.329506	4	AT1G12910	0.179162	0.00660883	5	AT1G18850	0.09678	0.195503	6	AT1G51710	0.0924125	0.167699	7	AT1G76990	0.132198	0.0828853	8
AT1G07705	0.0665638	0.282625	1	AT1G06960	0.269715	0.248387	2	AT1G06650	0.127235	0.404884	3	AT1G09700	0.251462	0.784506	4	AT1G13195	0.142602	0.108082	5	AT1G19170	0.138904	0.0930348	6	AT1G52400	0.165027	0.137164	7	AT1G77420	0.0942442	0.263865	8
AT1G07725	0.128674	0.238651	1	AT1G06970	0.131814	0.108085	2	AT1G06700	0.0954489	0.0404495	3	AT1G09710	0.0909368	0.599495	4	AT1G13330	0.145286	0.0830195	5	AT1G19660	0.112355	0.182078	6	AT1G52690	0.0532679	0.441217	7	AT1G77480	0.0987911	0.306835	8
AT1G07860	0.241831	0.147366	1	AT1G07060	0.249521	0.44195	2	AT1G06890	0.0560243	0.0242981	3	AT1G09850	0.135447	0.160064	4	AT1G13440	0.138851	0.0188683	5	AT1G19730	0.167304	0.157828	6	AT1G53530	0.150373	0.0908752	7	AT1G78210	0.215883	0.106221	8
AT1G07900	0.263942	0.170979	1	AT1G07150	0.221098	0.473082	2	AT1G06910	0.136599	0.280705	3	AT1G09870	0.0914775	0.0802205	4	AT1G13960	0.0905676	0.159057	5	AT1G19850	0.156998	0.0829555	6	AT1G53570	0.106843	0.228397	7	AT1G78410	0.0776858	0.642072	8
AT1G08030	0.114576	0.233968	1	AT1G07160	0.156822	0.27824	2	AT1G06950	0.0868771	0.105769	3	AT1G09950	0.14258	0.218703	4	AT1G14000	0.0826935	0.0381142	5	AT1G20090	0.223216	0.00987607	6	AT1G53650	0.180428	0.266466	7	AT1G78820	0.230322	0.104323	8
AT1G08080	0.100194	0.298891	1	AT1G07270	0.139862	0.305426	2	AT1G06980	0.0816155	0.240839	3	AT1G09960	0.138288	0.112046	4	AT1G14020	0.0977631	0.287244	5	AT1G20560	0.153253	0.0897403	6	AT1G53910	0.176643	0.174381	7	AT1G78920	0.0785169	0.0591159	8
AT1G08100	0.196855	0.148424	1	AT1G07300	0.133037	0.113396	2	AT1G07000	0.157204	0.130657	3	AT1G10060	0.116114	0.187187	4	AT1G14340	0.21765	0.171113	5	AT1G20693	0.165072	0.0340346	6	AT1G54270	0.137421	0.0706424	7	AT1G79810	0.104959	0.237193	8
AT1G08170	0.172232	0.104884	1	AT1G07476	0.179025	0.576022	2	AT1G07010	0.102371	0.310277	3	AT1G10210	0.24814	0.0318166	4	AT1G14510	0.138948	0.0974553	5	AT1G20823	0.187646	0.145333	6	AT1G54575	0.181471	0.369094	7	AT1G80290	0.240547	0.145943	8
AT1G08190	0.0894913	0.076025	1	AT1G07550	0.168125	0.670952	2	AT1G07020	0.158342	0.404166	3	AT1G10360	0.217462	0.0982569	4	AT1G14670	0.211311	0.220854	5	AT1G21065	0.131873	0.137802	6	AT1G55480	0.14773	0.117354	7	AT1G80860	0.10262	0.14486	8
AT1G08280	0.148509	0.159194	1	AT1G07680	0.127888	0.700171	2	AT1G07050	0.108164	0.26038	3	AT1G10380	0.203936	0.162388	4	AT1G15010	0.131956	0.359806	5	AT1G21270	0.177898	0.343232	6	AT1G56020	0.155734	0.136066	7	AT2G01260	0.188724	0.257348	8
AT1G08430	0.0970353	0.285666	1	AT1G07880	0.186715	0.0843613	2	AT1G07080	0.151306	0.200922	3	AT1G10588	0.0456132	0.779539	4	AT1G15080	0.156967	0.0958322	5	AT1G21380	0.098093	0.146419	6	AT1G59610	0.106612	0.0220696	7	AT2G01650	0.123394	0.207497	8
AT1G08600	0.093393	0.357572	1	AT1G07910	0.139694	0.246134	2	AT1G07110	0.0946143	0.138912	3	AT1G10630	0.152415	0.0160125	4	AT1G15170	0.11587	0.137455	5	AT1G21600	0.224267	0.0746934	6	AT1G59830	0.148549	0.00973297	7	AT2G03200	0.208373	0.0491001	8
AT1G08720	0.12256	0.268528	1	AT1G07970	0.0955954	0.277568	2	AT1G07130	0.117664	0.357148	3	AT1G10970	0.154062	0.134888	4	AT1G15220	0.104419	0.155216	5	AT1G21760	0.116392	0.137244	6	AT1G60710	0.220385	0.0729289	7	AT2G04780	0.199569	0.190278	8
AT1G08800	0.171257	0.333976	1	AT1G08040	0.0772066	0.162301	2	AT1G07210	0.12883	0.209924	3	AT1G11020	0.130258	0.0685391	4	AT1G15230	0.275558	0.292702	5	AT1G22700	0.155439	0.0821896	6	AT1G62360	0.141195	0.0190837	7	AT2G04880	0.181071	0.310603	8
AT1G08890	0.131092	0.102941	1	AT1G08060	0.0844399	0.684537	2	AT1G07430	0.186102	0.142667	3	AT1G11050	0.142262	0.124947	4	AT1G15260	0.121155	0.124768	5	AT1G22790	0.0875109	0.0698435	6	AT1G62380	0.113112	0.114548	7	AT2G04890	0.154763	0.0896846	8
AT1G08990	0.11774	0.27733	1	AT1G08160	0.0944427	0.111878	2	AT1G07440	0.150524	0.217697	3	AT1G11090	0.0963667	0.126944	4	AT1G15340	0.147922	0.266612	5	AT1G22990	0.186788	0.126017	6	AT1G62600	0.161362	0.190046	7	AT2G05630	0.18491	0.0625824	8
AT1G09010	0.127746	0.160631	1	AT1G08230	0.158362	0.200375	2	AT1G07510	0.170589	0.124509	3	AT1G11230	0.239296	0.581371	4	AT1G15380	0.111223	0.0963715	5	AT1G23060	0.182031	0.388192	6	AT1G63110	0.104734	0.148248	7	AT2G05830	0.0995194	0.235696	8
AT1G09030	0.0592774	0.174122	1	AT1G08310	0.134802	0.296026	2	AT1G07630	0.15078	0.0608369	3	AT1G11240	0.118975	0.286251	4	AT1G15430	0.274333	0.0887663	5	AT1G23149	0.119538	0.605205	6	AT1G63970	0.18171	0.120041	7	AT2G11890	0.0876239	0.252819	8
AT1G09040	0.133043	0.422468	1	AT1G08400	0.120022	0.240322	2	AT1G07645	0.149922	0.0689518	3	AT1G11310	0.0692115	0.326809	4	AT1G15570	0.0927314	0.23552	5	AT1G23150	0.132011	0.19638	6	AT1G64230	0.141778	0.0206343	7	AT2G15620	0.155061	0.0788606	8
AT1G09080	0.135152	0.253232	1	AT1G08420	0.108058	0.0238929	2	AT1G07670	0.142465	0.0514845	3	AT1G11360	0.147512	0.115168	4	AT1G15750	0.093254	0.0245473	5	AT1G23480	0.126117	0.0866339	6	AT1G64280	0.15034	0.351722	7	AT2G16430	0.161305	0.0792379	8
AT1G09150	0.0950592	0.0777488	1	AT1G08530	0.183521	0.163407	2	AT1G07720	0.119278	0.147027	3	AT1G11400	0.119724	0.281277	4	AT1G15880	0.116019	0.0672189	5	AT1G23710	0.157298	0.300611	6	AT1G64390	0.121513	0.0236748	7	AT2G16600	0.152992	0.198628	8
AT1G09155	0.169266	0.235749	1	AT1G08590	0.12017	0.188111	2	AT1G07870	0.250684	0.05727	3	AT1G11480	0.0970163	0.53722	4	AT1G15930	0.215909	0.193441	5	AT1G23800	0.160376	0.0573833	6	AT1G64440	0.104054	0.0633958	7	AT2G17530	0.0937054	0.0947032	8
AT1G09180	0.1536	0.159237	1	AT1G08620	0.0877	0.379637	2	AT1G07985	0.147913	0.0584729	3	AT1G11545	0.176198	0.0569865	4	AT1G15970	0.107167	0.208008	5	AT1G23820	0.162013	0.115955	6	AT1G64640	0.145051	0.126807	7	AT2G19640	0.150111	0.302716	8
AT1G09300	0.147099	0.104508	1	AT1G08670	0.100172	0.38191	2	AT1G07990	0.0765604	0.208687	3	AT1G11580	0.176043	0.097313	4	AT1G16110	0.183865	0.377623	5	AT1G23890	0.0970163	0.379843	6	AT1G64780	0.17957	0.0624547	7	AT2G20260	0.113914	0.413703	8
AT1G09410	0.184568	0.427329	1	AT1G08710	0.253879	0.292402	2	AT1G08090	0.152244	0.0865394	3	AT1G11600	0.156216	0.0746878	4	AT1G16210	0.235137	0.0572047	5	AT1G24020	0.0922813	0.0973838	6	AT1G65090	0.12837	0.34099	7	AT2G20570	0.127534	0.15919	8
AT1G09450	0.13229	0.226393	1	AT1G08760	0.13797	0.271847	2	AT1G08125	0.130425	0.307221	3	AT1G11750	0.121176	0.0685613	4	AT1G16430	0.184127	0.102722	5	AT1G24360	0.0810259	0.294514	6	AT1G65980	0.126459	0.0675481	7	AT2G20890	0.14404	0.198387	8
AT1G09470	0.0956346	0.269806	1	AT1G08780	0.26146	0.0779406	2	AT1G08180	0.0933254	0.312508	3	AT1G11755	0.153322	0.177099	4	AT1G16640	0.105202	1.07093	5	AT1G25420	0.0833778	0.278302	6	AT1G66140	0.183704	0.128918	7	AT2G23320	0.122597	0.194531	8
AT1G09575	0.139443	0.141769	1	AT1G08790	0.112847	0.104738	2	AT1G08200	0.135046	0.0168564	3	AT1G11780	0.131019	0.23051	4	AT1G16860	0.117649	0.0568321	5	AT1G25490	0.105384	0.0297344	6	AT1G66670	0.192691	0.054437	7	AT2G23780	0.279724	0.093837	8
AT1G09650	0.0913398	0.797692	1	AT1G08845	0.0856824	0.112669	2	AT1G08220	0.128891	0.270859	3	AT1G11790	0.0934575	0.121645	4	AT1G16890	0.0783161	0.0364407	5	AT1G26300	0.163713	0.235818	6	AT1G67730	0.126178	0.0636041	7	AT2G24270	0.131637	0.0280351	8
AT1G09730	0.0919911	0.440652	1	AT1G08860	0.105077	0.175883	2	AT1G08290	0.130044	0.231803	3	AT1G12120	0.122788	0.398531	4	AT1G16960	0.193668	0.0755589	5	AT1G26570	0.103002	0.0375789	6	AT1G68140	0.140589	0.158529	7	AT2G25570	0.12984	0.178886	8
AT1G09812	0.0425323	0.331207	1	AT1G08900	0.149801	0.181771	2	AT1G08340	0.125055	0.141267	3	AT1G12140	0.171564	0.108713	4	AT1G17050	0.127817	0.114379	5	AT1G26630	0.225404	0.0921045	6	AT1G68570	0.145655	0.0688779	7	AT2G26500	0.119599	0.0614385	8
AT1G09860	0.122999	0.226154	1	AT1G09060	0.111745	0.304202	2	AT1G08350	0.131394	0.258333	3	AT1G12160	0.123097	0.252675	4	AT1G17200	0.146927	0.0599245	5	AT1G26820	0.0860106	0.18721	6	AT1G68840	0.138532	0.111857	7	AT2G26560	0.0924811	0.152166	8
AT1G09930	0.119454	0.0926568	1	AT1G09280	0.0889266	0.214369	2	AT1G08360	0.177061	0.0332467	3	AT1G12200	0.1339	0.126856	4	AT1G17280	0.164924	0.0783634	5	AT1G26920	0.143227	0.299167	6	AT1G69270	0.197032	0.0771982	7	AT2G28190	0.143967	0.168354	8
AT1G10095	0.13084	0.434663	1	AT1G09290	0.0900231	0.538698	2	AT1G08410	0.141108	0.103308	3	AT1G12400	0.135511	0.0453762	4	AT1G17310	0.0815794	0.330957	5	AT1G27000	0.0995138	0.187974	6	AT1G69530	0.224644	0.0662488	7	AT2G28790	0.19708	0.0814557	8
AT1G10220	0.174521	0.706247	1	AT1G09370	0.0651302	1.02504	2	AT1G08470	0.145838	0.0773987	3	AT1G12450	0.144534	0.109294	4	AT1G17440	0.103012	0.200858	5	AT1G27130	0.0950774	0.105753	6	AT1G69800	0.165323	0.0687141	7	AT2G29450	0.0856507	0.208057	8
AT1G10400	0.0873682	0.331374	1	AT1G09400	0.186687	0.19376	2	AT1G08560	0.165408	0.0751131	3	AT1G12630	0.110143	0.49506	4	AT1G17510	0.0700629	0.807773	5	AT1G27360	0.102132	0.612621	6	AT1G69840	0.121151	0.025471	7	AT2G30530	0.160802	0.0845901	8
AT1G10410	0.107748	0.148794	1	AT1G09430	0.160819	0.0263975	2	AT1G08750	0.150934	0.164208	3	AT1G12680	0.0753545	0.166946	4	AT1G17590	0.125019	0.638925	5	AT1G27435	0.107825	0.257888	6	AT1G70370	0.162813	0.102313	7	AT2G31360	0.123874	0.0444685	8
AT1G10490	0.101585	0.107804	1	AT1G09570	0.111117	0.0507876	2	AT1G08960	0.127483	0.0895555	3	AT1G12710	0.132042	0.146317	4	AT1G18330	0.129366	0.400988	5	AT1G27450	0.102225	0.207833	6	AT1G70740	0.191066	0.0713549	7	AT2G32650	0.180752	0.100421	8
AT1G10550	0.102644	0.145768	1	AT1G09610	0.0915481	0.267725	2	AT1G09000	0.0917733	0.266569	3	AT1G12750	0.130515	0.468537	4	AT1G18470	0.113137	0.0970666	5	AT1G28395	0.137811	0.263594	6	AT1G71440	0.152633	0.178359	7	AT2G33120	0.241925	0.0153921	8
AT1G10717	0.14319	0.973921	1	AT1G09620	0.141601	0.201849	2	AT1G09210	0.239756	0.0813178	3	AT1G12820	0.145407	0.0912679	4	AT1G18710	0.0752239	0.85714	5	AT1G28580	0.157831	0.242695	6	AT1G72150	0.156582	0.130729	7	AT2G33150	0.102239	0.0381644	8
AT1G10745	0.0503171	0.696022	1	AT1G09740	0.152405	0.0541919	2	AT1G09320	0.143974	0.169885	3	AT1G12860	0.224814	0.108377	4	AT1G19000	0.165971	0.214188	5	AT1G29330	0.126056	0.0489067	6	AT1G72310	0.171642	0.154462	7	AT2G33500	0.187913	0.31434	8
[truncated: 3,619 more rows]

## Sheet: Evolutionary analysis of GEA
Table S11K. ANOVA analysis of ω for loci with cDNAs.
[truncated: 20 more rows]
