# Supplementary material for: Fixation of Expression Divergences by Natural Selection in Arabidopsis Coding Genes
Source: Int J Mol Sci. 2024 Dec 22;25(24):13710. doi: 10.3390/ijms252413710 (PMC11678068; doi:10.3390/ijms252413710)
Supplement: Supplementary file 1 [file ijms-25-13710-s001.zip › Table S12.xlsx]

## Sheet: Data distributed by chromosomes
Table S12. Analysis of Ks, ω and ω>1 (between species) in loci with gene expression abundance (GEA) from seedling RNA-Seq.
Table S12A. The distribution of loci with Ks, ω (between species) and GEA (RNA-Seq) in the chromosomes.
All loci				Chromosome I				Chromosome II				Chromosome III				Chromosome IV				Chromosome V
Locus	Ks	ω	Log10 (RPMs)	Locus	Ks	ω	Log10 (RPMs)	Locus	Ks	ω	Log10 (RPMs)	Locus	Ks	ω	Log10 (RPMs)	Locus	Ks	ω	Log10 (RPMs)	Locus	Ks	ω	Log10 (RPMs)
AT1G01010	0.267574	0.402238	0.627683	AT1G01010	0.267574	0.402238	0.627683	AT2G01060	0.0912026	0.20205	1.65545	AT3G01040	0.0969062	0.0528771	1.22218	AT4G00026	0.158245	0.228216	1.1068	AT5G01010	0.150227	0.300205	1.86686
AT1G01020	0.0951677	0.437559	0.783303	AT1G01020	0.0951677	0.437559	0.783303	AT2G01070	0.0777306	0.277859	1.44592	AT3G01050	0.0596609	0.27575	1.15853	AT4G00030	0.0999562	0.531896	1.5045	AT5G01020	0.0943708	0.0340816	2.02244
AT1G01030	0.11158	0.149452	0.118199	AT1G01030	0.11158	0.149452	0.118199	AT2G01080	0.113275	0.0682246	1.18922	AT3G01060	0.122033	0.149706	1.65669	AT4G00040	0.106102	0.18407	1.47603	AT5G01030	0.145103	0.343345	1.16762
AT1G01040	0.132381	0.100962	1.58166	AT1G01040	0.132381	0.100962	1.58166	AT2G01100	0.0911607	0.351919	1.40643	AT3G01080	0.181483	0.182096	0.584851	AT4G00050	0.137217	0.129158	1.71957	AT5G01075	0.10884	0.429478	0.532869
AT1G01060	0.110481	0.397726	2.05449	AT1G01060	0.110481	0.397726	2.05449	AT2G01110	0.107699	0.143076	2.15732	AT3G01090	0.0945216	0.0541838	1.83546	AT4G00060	0.0787897	0.140023	1.58379	AT5G01090	0.160527	0.226193	1.24448
AT1G01070	0.0938974	0.203908	0.626484	AT1G01070	0.0938974	0.203908	0.626484	AT2G01120	0.127215	0.36079	0.658927	AT3G01100	0.0837214	0.140182	1.33662	AT4G00090	0.124472	0.134744	1.15068	AT5G01100	0.142256	0.190825	0.326643
AT1G01080	0.0995795	0.394721	1.72219	AT1G01080	0.0995795	0.394721	1.72219	AT2G01130	0.0968087	0.283899	1.35498	AT3G01120	0.0919634	0.0963545	2.5609	AT4G00100	0.114324	0.0490669	2.03979	AT5G01110	0.200675	0.126728	0.140854
AT1G01090	0.249662	0.0397525	2.18558	AT1G01090	0.249662	0.0397525	2.18558	AT2G01140	0.106775	0.0764252	2.11257	AT3G01140	0.166274	0.189682	1.30019	AT4G00110	0.125283	0.0254283	0.994286	AT5G01160	0.237212	0.354295	1.29403
AT1G01110	0.129316	0.254645	0.619198	AT1G01110	0.129316	0.254645	0.619198	AT2G01150	0.175839	0.221269	1.28302	AT3G01150	0.104876	0.139983	1.33849	AT4G00150	0.109495	0.17125	1.48144	AT5G01170	0.136239	0.356396	1.10839
AT1G01120	0.122541	0.0290623	1.84364	AT1G01120	0.122541	0.0290623	1.84364	AT2G01170	0.141433	0.0305878	1.68408	AT3G01160	0.148684	0.259788	1.24041	AT4G00170	0.260099	0.0604729	1.0885	AT5G01180	0.112925	0.214008	0.393259
AT1G01140	0.135499	0.0429699	1.81264	AT1G01140	0.135499	0.0429699	1.81264	AT2G01180	0.161823	0.0864869	1.24939	AT3G01180	0.13769	0.174056	1.73568	AT4G00180	0.113502	0.214542	1.56299	AT5G01190	0.151583	0.0647598	0.189546
AT1G01160	0.201179	0.431977	1.6524	AT1G01160	0.201179	0.431977	1.6524	AT2G01190	0.174595	0.0907564	1.86409	AT3G01200	0.201965	0.133639	1.24996	AT4G00200	0.157808	0.397131	0.66115	AT5G01200	0.0906689	0.381469	0.456366
AT1G01170	0.258005	0.0218787	1.49189	AT1G01170	0.258005	0.0218787	1.49189	AT2G01210	0.136591	0.121422	0.663371	AT3G01210	0.106176	0.196839	1.08601	AT4G00230	0.131805	0.152108	1.3491	AT5G01210	0.212968	0.0483387	1.38662
AT1G01180	0.143253	0.219246	1.06461	AT1G01180	0.143253	0.219246	1.06461	AT2G01220	0.0842548	0.289954	1.45243	AT3G01280	0.111117	0.153652	1.98305	AT4G00231	0.228877	0.120654	0.922066	AT5G01220	0.14691	0.14545	1.81716
AT1G01190	0.153861	0.185181	0.253677	AT1G01190	0.153861	0.185181	0.253677	AT2G01250	0.172408	0.0199833	2.23091	AT3G01290	0.057943	0.148441	1.66755	AT4G00240	0.169253	0.172556	0.576825	AT5G01230	0.11533	0.0383377	0.713415
AT1G01200	0.151251	0.131136	0.278479	AT1G01200	0.151251	0.131136	0.278479	AT2G01260	0.188724	0.257348	1.22764	AT3G01300	0.184005	0.101436	1.18724	AT4G00290	0.126748	0.287194	1.12892	AT5G01240	0.126111	0.0509136	1.77355
AT1G01210	0.143363	0.146963	0.745668	AT1G01210	0.143363	0.146963	0.745668	AT2G01270	0.0914951	0.15425	1.46865	AT3G01310	0.127298	0.0635982	2.11457	AT4G00300	0.173589	0.181375	1.62371	AT5G01260	0.131275	0.44491	1.25367
AT1G01220	0.144648	0.105778	1.51271	AT1G01220	0.144648	0.105778	1.51271	AT2G01280	0.0968923	0.904007	1.44919	AT3G01320	0.132322	0.346185	1.50736	AT4G00310	0.159518	0.343655	0.382845	AT5G01270	0.111692	0.149232	1.41767
AT1G01225	0.110107	0.141466	0.278479	AT1G01225	0.110107	0.141466	0.278479	AT2G01290	0.212718	0.0855907	1.72315	AT3G01430	0.21985	0.145036	0.740149	AT4G00330	0.154136	0.17993	1.85252	AT5G01290	0.153264	0.115301	1.2531
AT1G01230	0.059017	0.0489178	1.38557	AT1G01230	0.059017	0.0489178	1.38557	AT2G01320	0.106597	0.19229	1.81452	AT3G01435	0.157044	0.068433	0.755608	AT4G00335	0.103106	0.324632	1.11742	AT5G01300	0.140639	0.227312	0.0466902
AT1G01240	0.116078	0.368999	1.28408	AT1G01240	0.116078	0.368999	1.28408	AT2G01330	0.184024	0.0967408	0.922674	AT3G01440	0.15043	0.240294	1.33403	AT4G00340	0.165081	0.145323	1.77432	AT5G01310	0.137882	0.386676	0.810911
AT1G01250	0.0821254	0.309057	0.968249	AT1G01250	0.0821254	0.309057	0.968249	AT2G01340	0.200576	0.109842	0.96715	AT3G01460	0.117064	0.32304	1.53421	AT4G00355	0.172217	0.340207	1.69233	AT5G01320	0.212142	0.0774734	0.525343
AT1G01260	0.208331	0.0957625	1.12282	AT1G01260	0.208331	0.0957625	1.12282	AT2G01350	0.0930741	0.15534	1.84604	AT3G01470	0.124398	0.154389	1.97272	AT4G00360	0.163981	0.034449	2.3233	AT5G01340	0.159981	0.0853927	0.721217
AT1G01290	0.220822	0.197595	0.994801	AT1G01290	0.220822	0.197595	0.994801	AT2G01390	0.164209	0.299546	0.432585	AT3G01480	0.133418	0.21069	2.17421	AT4G00370	0.119894	0.138345	1.95794	AT5G01350	0.107874	0.227277	1.5351
AT1G01300	0.170682	0.0668925	2.04802	AT1G01300	0.170682	0.0668925	2.04802	AT2G01400	0.188577	0.190369	1.28408	AT3G01490	0.111744	0.0509915	1.46604	AT4G00400	0.132632	0.134459	1.73885	AT5G01370	0.0689353	0.212466	0.595309
AT1G01320	0.0959417	0.228751	2.67447	AT1G01320	0.0959417	0.228751	2.67447	AT2G01410	0.170895	0.116411	1.50018	AT3G01500	0.0785658	0.0981064	3.15878	AT4G00420	0.135286	0.673212	0.850732	AT5G01390	0.106168	0.138086	0.888516
AT1G01340	0.126954	0.148606	0.734552	AT1G01340	0.126954	0.148606	0.734552	AT2G01420	0.242624	0.0787436	2.00458	AT3G01510	0.114264	0.150617	1.27282	AT4G00430	0.192569	0.00821933	2.47621	AT5G01400	0.101874	0.254769	1.51349
AT1G01350	0.221925	0.0769734	1.04441	AT1G01350	0.221925	0.0769734	1.04441	AT2G01450	0.144363	0.0254014	1.90097	AT3G01520	0.146005	0.117927	1.70375	AT4G00440	0.103284	0.206596	1.53747	AT5G01430	0.0821387	0.0370039	0.879205
AT1G01360	0.139886	0.169419	1.5267	AT1G01360	0.139886	0.169419	1.5267	AT2G01460	0.117093	0.124188	1.21261	AT3G01540	0.129291	0.163403	2.23058	AT4G00450	0.110522	0.425931	1.88502	AT5G01450	0.11808	0.110281	1.24274
AT1G01370	0.139603	0.554559	0.403429	AT1G01370	0.139603	0.554559	0.403429	AT2G01470	0.157711	0.198701	1.48694	AT3G01550	0.129276	0.230464	0.997369	AT4G00480	0.152026	0.224803	0.864161	AT5G01460	0.0570915	0.0604739	1.51938
AT1G01390	0.106535	0.460108	0.706462	AT1G01390	0.106535	0.460108	0.706462	AT2G01480	0.145956	0.217855	1.08642	AT3G01560	0.161984	0.332891	1.77841	AT4G00490	0.135999	0.105059	1.68817	AT5G01470	0.104683	0.205601	0.684926
AT1G01420	0.0931333	0.557521	1.18525	AT1G01420	0.0931333	0.557521	1.18525	AT2G01490	0.107593	0.1768	1.53167	AT3G01580	0.142418	0.255977	0.0557605	AT4G00500	0.133528	0.144141	1.26955	AT5G01500	0.106425	0.134649	1.2442
AT1G01430	0.126679	0.377536	1.56935	AT1G01430	0.126679	0.377536	1.56935	AT2G01505	0.24047	0.473619	0.389113	AT3G01590	0.0565547	0.130844	1.34978	AT4G00520	0.145517	0.379574	1.14996	AT5G01510	0.069571	0.309452	0.8324
AT1G01440	0.140089	0.285219	1.34955	AT1G01440	0.140089	0.285219	1.34955	AT2G01510	0.16048	0.223908	0.0983668	AT3G01610	0.136814	0.128594	1.19705	AT4G00525	0.178513	0.363158	0.361237	AT5G01520	0.097446	0.184766	1.30777
AT1G01450	0.194125	0.254489	0.674282	AT1G01450	0.194125	0.254489	0.674282	AT2G01540	0.192434	0.101744	0.881887	AT3G01640	0.133106	0.0943622	1.17585	AT4G00530	0.0853299	0.291981	0.278479	AT5G01530	0.15086	0.0760267	3.45994
AT1G01470	0.146058	0.185516	1.96263	AT1G01470	0.146058	0.185516	1.96263	AT2G01570	0.221242	0.0765826	1.96677	AT3G01650	0.188748	0.214348	1.25902	AT4G00550	0.158727	0.185096	1.1738	AT5G01540	0.187371	0.151956	0.96107
AT1G01490	0.130532	0.0611157	1.81917	AT1G01490	0.130532	0.0611157	1.81917	AT2G01590	0.133766	0.342066	1.37988	AT3G01660	0.129193	0.159007	1.078	AT4G00560	0.177562	0.231939	1.2407	AT5G01560	0.240985	0.170593	1.31473
AT1G01510	0.0870479	0.128593	1.626	AT1G01510	0.0870479	0.128593	1.626	AT2G01600	0.146151	0.116031	1.92078	AT3G01670	0.148018	0.198838	1.56201	AT4G00570	0.125498	0.106633	1.98162	AT5G01590	0.150665	0.0595318	2.0526
AT1G01540	0.233426	0.0161342	1.88202	AT1G01540	0.233426	0.0161342	1.88202	AT2G01610	0.172483	0.150041	0.862763	AT3G01680	0.0964762	0.119812	1.54363	AT4G00585	0.0814915	0.201596	1.48511	AT5G01600	0.100307	0.238989	2.36485
AT1G01550	0.127538	0.145377	1.99982	AT1G01550	0.127538	0.145377	1.99982	AT2G01620	0.236767	0.17617	1.39797	AT3G01690	0.0682271	0.207271	2.24683	AT4G00590	0.136219	0.272763	0.752018	AT5G01610	0.107191	0.0795975	0.365638
AT1G01560	0.129311	0.0807389	0.64068	AT1G01560	0.129311	0.0807389	0.64068	AT2G01630	0.106195	0.0539502	1.37432	AT3G01710	0.115675	0.474473	0.488931	AT4G00620	0.170264	0.0860862	1.06984	AT5G01620	0.0793663	0.433493	0.906561
AT1G01570	0.139022	0.171569	0.114311	AT1G01570	0.139022	0.171569	0.114311	AT2G01640	0.264725	0.062917	0.468643	AT3G01720	0.11713	0.106032	1.46343	AT4G00630	0.116718	0.198876	1.89219	AT5G01630	0.0897752	0.350273	0.609306
AT1G01580	0.107895	0.158981	0.520759	AT1G01580	0.107895	0.158981	0.520759	AT2G01650	0.123394	0.207497	1.28593	AT3G01740	0.184102	0.0957117	1.49581	AT4G00650	0.197612	0.292568	0.820254	AT5G01640	0.177657	0.183777	0.547541
AT1G01600	0.102594	0.117366	1.35901	AT1G01600	0.102594	0.117366	1.35901	AT2G01660	0.155297	0.151147	0.857851	AT3G01770	0.165594	0.286928	1.61143	AT4G00660	0.139556	0.0750789	1.59956	AT5G01660	0.0726511	0.37324	0.0732783
AT1G01610	0.117083	0.0650173	2.03904	AT1G01610	0.117083	0.0650173	2.03904	AT2G01670	0.114901	0.0414064	1.54682	AT3G01780	0.0815718	0.0441123	1.86949	AT4G00700	0.137823	0.207824	1.28249	AT5G01670	0.104607	0.183815	1.02944
AT1G01620	0.0966972	0.0330993	2.40323	AT1G01620	0.0966972	0.0330993	2.40323	AT2G01690	0.101973	0.0468712	1.69849	AT3G01790	0.0706652	0.122174	1.32304	AT4G00710	0.115874	0.0979838	1.69408	AT5G01700	0.0345648	0.520727	0.0232113
AT1G01630	0.115646	0.179463	1.80957	AT1G01630	0.115646	0.179463	1.80957	AT2G01710	0.231057	0.0940699	1.26626	AT3G01800	0.158618	0.231362	1.03323	AT4G00720	0.0840623	0.109361	1.85961	AT5G01710	0.1847	0.120259	1.85095
AT1G01640	0.149382	0.4839	0.264865	AT1G01640	0.149382	0.4839	0.264865	AT2G01720	0.107946	0.128722	1.77985	AT3G01810	0.0962263	0.391954	1.64312	AT4G00740	0.107856	0.0403305	1.75498	AT5G01720	0.16851	0.095903	1.42135
AT1G01650	0.0905812	0.07283	1.71889	AT1G01650	0.0905812	0.07283	1.71889	AT2G01730	0.231013	0.285516	0.0602066	AT3G01820	0.140648	0.271858	1.35565	AT4G00750	0.122926	0.200764	1.45619	AT5G01730	0.114526	0.61827	0.844949
AT1G01660	0.0676395	0.236904	0.221258	AT1G01660	0.0676395	0.236904	0.221258	AT2G01740	0.140758	0.255889	0.169351	AT3G01860	0.13576	0.311661	1.44446	AT4G00752	0.112914	0.366617	1.15319	AT5G01740	0.0902964	0.217215	0.475511
AT1G01680	0.0722735	0.481729	0.172778	AT1G01680	0.0722735	0.481729	0.172778	AT2G01750	0.128519	0.109556	0.892451	AT3G01890	0.128822	0.379365	0.817162	AT4G00755	0.123181	0.426758	1.09714	AT5G01750	0.189445	0.156211	2.34869
AT1G01690	0.0971822	0.351466	0.506721	AT1G01690	0.0971822	0.351466	0.506721	AT2G01760	0.157281	0.162806	0.841297	AT3G01910	0.140288	0.0646015	2.09994	AT4G00760	0.0428361	1.32336	1.16519	AT5G01770	0.150975	0.24223	1.15994
AT1G01710	0.0891962	0.175135	1.44755	AT1G01710	0.0891962	0.175135	1.44755	AT2G01820	0.169343	0.230267	2.04418	AT3G01920	0.142486	0.338652	1.27418	AT4G00770	0.0969286	0.746793	0.798139	AT5G01780	0.201644	0.454102	1.32376
AT1G01720	0.113019	0.0862438	1.59155	AT1G01720	0.113019	0.0862438	1.59155	AT2G01830	0.142753	0.102227	1.06854	AT3G01930	0.0939127	0.127893	1.43596	AT4G00780	0.0879529	0.713816	1.87664	AT5G01790	0.158448	0.276	1.44281
AT1G01730	0.0641012	0.665348	1.32809	AT1G01730	0.0641012	0.665348	1.32809	AT2G01850	0.269501	0.104402	1.57575	AT3G01940	0.0795076	0.0805029	0.0775859	AT4G00800	0.0853213	0.46559	1.75579	AT5G01800	0.126953	0.453965	1.77115
AT1G01760	0.0913195	0.635624	0.273094	AT1G01760	0.0913195	0.635624	0.273094	AT2G01860	0.204035	0.172063	0.791606	AT3G01950	0.0223922	0.602348	0.632457	AT4G00810	0.145135	0.117066	1.87147	AT5G01810	0.197675	0.158156	1.67836
AT1G01770	0.10333	0.233126	1.20538	AT1G01770	0.10333	0.233126	1.20538	AT2G01890	0.111303	0.266147	0.212001	AT3G01960	0.0560131	0.684579	0.367822	AT4G00820	0.167452	0.145943	1.12167	AT5G01820	0.221956	0.0701582	1.94755
AT1G01780	0.122754	0.117784	0.666668	AT1G01780	0.122754	0.117784	0.666668	AT2G01910	0.188493	0.101164	1.67093	AT3G01980	0.119172	0.287418	1.40283	AT4G00830	0.132849	0.107579	1.68091	AT5G01830	0.219071	0.083131	0.711436
AT1G01790	0.114298	0.240997	2.23169	AT1G01790	0.114298	0.240997	2.23169	AT2G01913	0.217259	0.188745	0.118199	AT3G01990	0.0786486	0.0964754	0.603004	AT4G00840	0.116684	0.169414	0.897633	AT5G01840	0.1513	0.264324	0.604269
AT1G01800	0.101297	0.207258	1.7676	AT1G01800	0.101297	0.207258	1.7676	AT2G01918	0.211668	0.196446	0.440043	AT3G02010	0.11975	0.353729	0.440043	AT4G00850	0.1368	0.50034	0.673196	AT5G01870	0.0934289	1.0761	0.387034
AT1G01820	0.124432	0.0904963	1.77063	AT1G01820	0.124432	0.0904963	1.77063	AT2G01930	0.274282	0.179927	1.02897	AT3G02020	0.0874135	0.189094	2.34454	AT4G00860	0.17495	0.20441	1.72593	AT5G01880	0.172313	0.13527	0.956029
AT1G01830	0.126202	0.141577	1.54217	AT1G01830	0.126202	0.141577	1.54217	AT2G01940	0.11856	0.158847	0.691188	AT3G02030	0.11013	0.333615	0.790785	AT4G00870	0.110765	0.542987	0.440043	AT5G01881	0.0717983	2.57395	0.278479
AT1G01840	0.126225	0.181505	0.576825	AT1G01840	0.126225	0.181505	0.576825	AT2G01970	0.145975	0.0620633	1.98045	AT3G02050	0.103464	0.215568	1.90562	AT4G00880	0.0849844	0.204322	1.31251	AT5G01890	0.170248	0.146108	1.67449
AT1G01860	0.0983858	0.189382	1.00297	AT1G01860	0.0983858	0.189382	1.00297	AT2G01980	0.0920719	0.300177	1.20822	AT3G02060	0.0876141	0.114994	1.5203	AT4G00890	0.165577	0.749654	0.2243	AT5G01920	0.139914	0.200047	2.13062
AT1G01880	0.141868	0.197697	0.0732783	AT1G01880	0.141868	0.197697	0.0732783	AT2G02010	0.207815	0.0263406	0.296863	AT3G02065	0.0794479	0.327555	1.20728	AT4G00895	0.0819607	0.584249	1.93579	AT5G01930	0.0893616	0.090424	1.34058
AT1G01900	0.164265	0.15649	1.17754	AT1G01900	0.164265	0.15649	1.17754	AT2G02020	0.238281	0.271801	0.760942	AT3G02070	0.0839926	0.26367	0.949214	AT4G00900	0.163667	0.0686705	1.41238	AT5G01940	0.203434	0.477299	0.0646077
AT1G01910	0.124699	0.0404922	1.69644	AT1G01910	0.124699	0.0404922	1.69644	AT2G02040	0.192431	0.0447394	1.77688	AT3G02080	0.143201	0.0668799	2.07398	AT4G00905	0.127096	0.165202	0.372175	AT5G01950	0.0907968	0.211401	1.5863
AT1G01920	0.0922152	0.507006	1.0914	AT1G01920	0.0922152	0.507006	1.0914	AT2G02050	0.0816211	0.215265	1.59699	AT3G02090	0.131287	0.179848	2.3903	AT4G00930	0.116515	0.674528	1.01836	AT5G01960	0.115219	0.155365	1.53924
AT1G01930	0.135681	0.193928	0.97477	AT1G01930	0.135681	0.193928	0.97477	AT2G02060	0.163054	0.272594	0.574124	AT3G02110	0.117495	0.0643515	1.66104	AT4G00940	0.0796838	0.344102	0.572767	AT5G01970	0.103865	0.207211	1.11155
AT1G01940	0.110512	0.0535269	0.857145	AT1G01940	0.110512	0.0535269	0.857145	AT2G02070	0.0886543	0.184726	1.90136	AT3G02130	0.165796	0.0932796	1.57426	AT4G00970	0.136985	0.545821	1.11586	AT5G01980	0.12358	0.274036	1.32449
AT1G01950	0.0880663	0.0762645	1.35655	AT1G01950	0.0880663	0.0762645	1.35655	AT2G02080	0.0975321	0.210825	1.55837	AT3G02140	0.130104	0.443557	0.345433	AT4G00990	0.10126	0.57089	1.27634	AT5G01990	0.0977688	0.133901	1.25508
AT1G01960	0.0812669	0.117606	2.07531	AT1G01960	0.0812669	0.117606	2.07531	AT2G02090	0.133216	0.0564785	1.42308	AT3G02150	0.0972179	0.329746	0.887201	AT4G01000	0.183974	0.197149	1.86172	AT5G02010	0.0999986	0.109268	0.613038
AT1G01970	0.156976	0.150633	1.34589	AT1G01970	0.156976	0.150633	1.34589	AT2G02130	0.171708	0.216763	1.80257	AT3G02160	0.0789297	0.731529	0.283821	AT4G01010	0.150952	0.151902	1.0517	AT5G02020	0.199567	0.215796	0.409426
AT1G02000	0.204942	0.0470632	1.15498	AT1G02000	0.204942	0.0470632	1.15498	AT2G02148	0.109316	0.249823	0.814827	AT3G02170	0.101498	0.290382	1.67793	AT4G01026	0.175699	0.129564	1.29942	AT5G02030	0.138969	0.0845814	1.4271
AT1G02010	0.0562089	0.0591573	0.902759	AT1G02010	0.0562089	0.0591573	0.902759	AT2G02160	0.122831	0.437147	1.87065	AT3G02190	0.236609	0.0344269	1.09016	AT4G01030	0.159599	0.369861	1.07842	AT5G02040	0.0940708	0.478946	1.10079
AT1G02020	0.129353	0.368816	1.48926	AT1G02020	0.129353	0.368816	1.48926	AT2G02170	0.151903	0.10327	1.08054	AT3G02200	0.143682	0.21647	1.52045	AT4G01040	0.184158	0.242838	1.15355	AT5G02050	0.121526	0.388662	1.38578
AT1G02050	0.0827623	0.117833	0.779091	AT1G02050	0.0827623	0.117833	0.779091	AT2G02180	0.0979054	0.102343	1.4811	AT3G02210	0.111846	0.136353	0.601734	AT4G01060	0.0811471	0.21615	0.692221	AT5G02060	0.108152	0.0537177	0.196066
AT1G02060	0.133015	0.295868	0.72025	AT1G02060	0.133015	0.295868	0.72025	AT2G02220	0.222529	0.120383	1.16658	AT3G02220	0.201942	0.0888425	1.45243	AT4G01070	0.125926	0.141761	2.24538	AT5G02070	0.187499	0.0792386	0.42116
AT1G02065	0.228406	0.167057	0.963292	AT1G02065	0.228406	0.167057	0.963292	AT2G02230	0.216036	0.295018	0.940546	AT3G02250	0.105973	0.107555	1.65466	AT4G01080	0.139888	0.202586	1.46167	AT5G02100	0.123586	0.0825843	0.964948
AT1G02080	0.106703	0.187767	2.10592	AT1G02080	0.106703	0.187767	2.10592	AT2G02350	0.150805	0.798138	0.172778	AT3G02260	0.0611711	0.181143	2.35216	AT4G01090	0.203157	0.15914	1.38787	AT5G02120	0.187709	0.234882	1.55795
AT1G02090	0.123288	0.158671	1.5714	AT1G02090	0.123288	0.158671	1.5714	AT2G02360	0.110056	0.442908	1.39552	AT3G02280	0.0930908	0.312821	1.0237	AT4G01100	0.0947995	0.232493	1.91698	AT5G02130	0.129271	0.167979	1.15533
AT1G02100	0.114928	0.201563	1.44041	AT1G02100	0.114928	0.201563	1.44041	AT2G02370	0.150412	0.153546	0.897633	AT3G02290	0.101239	0.0557608	1.09223	AT4G01110	0.209663	0.0916349	0.314478	AT5G02150	0.113866	0.192945	0.851448
AT1G02110	0.0999076	0.170717	1.59051	AT1G02110	0.0999076	0.170717	1.59051	AT2G02390	0.173731	0.0910424	1.54696	AT3G02300	0.0737079	0.116626	1.58485	AT4G01120	0.173439	0.407531	1.33615	AT5G02160	0.0829997	0.170945	2.31966
AT1G02120	0.0963503	0.243802	1.98585	AT1G02120	0.0963503	0.243802	1.98585	AT2G02400	0.156011	0.0929341	1.07715	AT3G02320	0.039733	0.293242	1.11273	AT4G01130	0.159394	0.159674	0.845675	AT5G02180	0.148958	0.147966	1.1024
AT1G02130	0.131941	0.0640909	1.55851	AT1G02130	0.131941	0.0640909	1.55851	AT2G02410	0.101866	0.0999496	0.883224	AT3G02330	0.0706844	0.166385	0.245068	AT4G01150	0.0744145	0.272948	2.71701	AT5G02190	0.205517	0.0696748	0.820254
AT1G02140	0.0765463	0.116439	1.93815	AT1G02140	0.0765463	0.116439	1.93815	AT2G02450	0.10166	0.14799	1.357	AT3G02340	0.129885	0.338449	1.17517	AT4G01200	0.133923	0.176503	0.516139	AT5G02200	0.0980215	0.50098	0.122052
AT1G02145	0.0706876	0.22708	1.14122	AT1G02145	0.0706876	0.22708	1.14122	AT2G02470	0.119463	0.0962766	1.22673	AT3G02350	0.159681	0.0192825	1.81778	AT4G01210	0.0952726	0.250477	1.63329	AT5G02230	0.0773157	0.146889	1.09016
AT1G02150	0.0736758	0.263193	1.96429	AT1G02150	0.0736758	0.263193	1.96429	AT2G02480	0.131637	0.0991132	1.00347	AT3G02360	0.138756	0.0198884	2.09583	AT4G01220	0.192042	0.0790821	1.0075	AT5G02240	0.194627	0.0611399	2.13838
AT1G02170	0.153044	0.0196477	1.61736	AT1G02170	0.153044	0.0196477	1.61736	AT2G02500	0.210667	0.156422	0.936443	AT3G02370	0.172068	0.426742	0.242169	AT4G01250	0.10587	0.186334	0.432585	AT5G02250	0.108156	0.152473	1.51145
AT1G02180	0.0987262	0.479123	0.744754	AT1G02180	0.0987262	0.479123	0.744754	AT2G02510	0.193189	0.197535	1.48428	AT3G02380	0.134927	0.0930879	1.59298	AT4G01270	0.12851	0.326364	0.122052	AT5G02260	0.146036	0.144854	0.588798
AT1G02190	0.103401	0.376146	0.233326	AT1G02190	0.103401	0.376146	0.233326	AT2G02540	0.1116	0.330306	0.182928	AT3G02420	0.071848	0.113833	1.39511	AT4G01280	0.1056	0.303425	1.0517	AT5G02270	0.151254	0.026626	1.52091
AT1G02205	0.122363	0.331822	2.15262	AT1G02205	0.122363	0.331822	2.15262	AT2G02560	0.137974	0.0470556	1.74713	AT3G02450	0.101274	0.185887	1.71675	AT4G01290	0.0717367	0.414096	2.12854	AT5G02290	0.0939823	0.148334	1.63518
AT1G02260	0.1963	0.122385	1.35901	AT1G02260	0.1963	0.122385	1.35901	AT2G02570	0.161765	0.150367	1.54696	AT3G02460	0.121425	0.113166	1.11037	AT4G01310	0.168717	0.0611002	2.22306	AT5G02310	0.0769493	0.510362	1.97687
AT1G02270	0.143818	0.137156	1.25281	AT1G02270	0.143818	0.137156	1.25281	AT2G02590	0.139665	0.185936	0.767942	AT3G02470	0.0895249	0.113032	2.90758	AT4G01320	0.105188	0.0206529	1.55526	AT5G02320	0.118104	0.389432	0.221258
AT1G02280	0.108596	0.0565955	1.56701	AT1G02280	0.108596	0.0565955	1.56701	AT2G02710	0.178732	0.216968	1.11858	AT3G02480	0.0927941	0.301209	0.458139	AT4G01330	0.134217	0.0640644	1.35521	AT5G02370	0.188606	0.293534	3.08841
AT1G02290	0.102067	0.608917	0.842759	AT1G02290	0.102067	0.608917	0.842759	AT2G02730	0.122254	0.0657845	0.966053	AT3G02490	0.16174	0.179793	0.858555	AT4G01370	0.144839	0.0234095	1.60503	AT5G02410	0.0830472	0.47144	1.02177
AT1G02305	0.103562	0.0937446	1.98125	AT1G02305	0.103562	0.0937446	1.98125	AT2G02740	0.0640031	0.381503	0.957717	AT3G02500	0.120996	0.307212	0.00346053	AT4G01400	0.145309	0.176914	1.78439	AT5G02420	0.110725	0.106394	0.273094
AT1G02330	0.14169	0.0465783	1.20696	AT1G02330	0.14169	0.0465783	1.20696	AT2G02750	0.119257	0.151271	0.345433	AT3G02510	0.0862385	0.129537	1.19899	AT4G01410	0.173155	0.0913317	0.985956	AT5G02430	0.11947	0.128277	0.565907
AT1G02335	0.171776	0.0934082	0.666668	AT1G02335	0.171776	0.0934082	0.666668	AT2G02780	0.160393	0.202929	1.09836	AT3G02520	0.119856	0.0277251	1.74356	AT4G01430	0.113962	0.187139	0.0602066	AT5G02440	0.135867	0.209149	0.192818
AT1G02360	0.162027	0.170784	0.367822	AT1G02360	0.162027	0.170784	0.367822	AT2G02790	0.135032	0.384966	1.27119	AT3G02530	0.0816195	0.0518836	1.69552	AT4G01440	0.146214	0.191239	0.715377	AT5G02450	0.0793511	0.148192	1.87907
AT1G02370	0.14574	0.218626	0.72025	AT1G02370	0.14574	0.218626	0.72025	AT2G02800	0.162445	0.0252183	1.69088	AT3G02540	0.0633454	0.336962	1.93785	AT4G01450	0.127864	0.196398	1.23243	AT5G02460	0.125427	0.107673	0.520759
AT1G02390	0.144225	0.230912	0.918392	AT1G02390	0.144225	0.230912	0.918392	AT2G02810	0.218989	0.0655325	1.08809	AT3G02550	0.180481	0.0934118	0.817162	AT4G01460	0.109603	0.371224	0.859258	AT5G02470	0.213709	0.0504411	0.653309
AT1G02400	0.0695215	0.340394	0.2243	AT1G02400	0.0695215	0.340394	0.2243	AT2G02820	0.133322	0.308663	0.799754	AT3G02555	0.157004	0.400921	0.706462	AT4G01480	0.158909	0.0252565	1.3769	AT5G02480	0.150015	0.0931278	1.98013
AT1G02410	0.0564249	0.300102	1.16623	AT1G02410	0.0564249	0.300102	1.16623	AT2G02850	0.0932004	0.429177	0.664473	AT3G02560	0.190075	0.108946	1.7306	AT4G01510	0.105893	0.358125	0.426901	AT5G02500	0.248037	0.0127661	3.46757
AT1G02420	0.139938	0.11044	0.465175	AT1G02420	0.139938	0.11044	0.465175	AT2G02860	0.111693	0.205361	1.27526	AT3G02570	0.188571	0.0622421	1.94554	AT4G01540	0.169735	0.604209	0.470381	AT5G02502	0.106738	0.126898	0.535838
AT1G02430	0.0646566	0.954751	0.275795	AT1G02430	0.0646566	0.954751	0.275795	AT2G02870	0.141822	0.136196	1.36476	AT3G02580	0.15419	0.0312887	1.49467	AT4G01560	0.218843	0.0905014	1.1564	AT5G02520	0.145853	0.574447	0.68702
AT1G02450	0.0963902	0.524882	0.449185	AT1G02450	0.0963902	0.524882	0.449185	AT2G02880	0.157101	0.13098	0.684926	AT3G02600	0.100161	0.113767	1.6507	AT4G01570	0.19446	0.130515	1.17107	AT5G02530	0.17483	0.0521902	1.74503
AT1G02460	0.109758	0.134055	0.361237	AT1G02460	0.109758	0.134055	0.361237	AT2G02910	0.147524	0.109747	0.740149	AT3G02630	0.118763	0.0288726	1.75534	AT4G01600	0.072364	0.446133	0.791606	AT5G02540	0.0669428	0.159115	0.826373
AT1G02470	0.0939728	0.301998	0.452783	AT1G02470	0.0939728	0.301998	0.452783	AT2G02930	0.0683228	0.46615	1.17209	AT3G02650	0.122763	0.237932	1.17652	AT4G01610	0.0805876	0.232249	2.00609	AT5G02550	0.0884636	0.526298	0.652169
AT1G02475	0.11953	0.157386	1.48992	AT1G02475	0.11953	0.157386	1.48992	AT2G02950	0.164713	0.207553	1.22884	AT3G02660	0.144698	0.089252	1.25053	AT4G01650	0.230395	0.172302	0.884552	AT5G02580	0.0986767	0.0983213	0.192818
AT1G02500	0.0995201	0.0118222	2.50657	AT1G02500	0.0995201	0.0118222	2.50657	AT2G02955	0.133169	0.516822	0.550412	AT3G02680	0.104352	0.349249	0.363443	AT4G01660	0.13526	0.195305	1.28143	AT5G02590	0.151033	0.228549	1.00949
AT1G02560	0.0777275	0.0381492	2.40319	AT1G02560	0.0777275	0.0381492	2.40319	AT2G02970	0.0938414	0.320785	1.33403	AT3G02690	0.127426	0.131471	1.76873	AT4G01670	0.117036	0.12367	0.551852	AT5G02600	0.146197	0.181318	0.864855
AT1G02640	0.104448	0.0967711	1.00949	AT1G02640	0.104448	0.0967711	1.00949	AT2G02980	0.207275	0.161659	0.468643	AT3G02700	0.198414	0.083329	1.5267	AT4G01680	0.0966635	0.0966762	0.296863	AT5G02610	0.0911916	0.0804759	1.52382
AT1G02660	0.137796	0.183162	0.749311	AT1G02660	0.137796	0.183162	0.749311	AT2G03050	0.135068	0.059614	0.449185	AT3G02710	0.200612	0.0504271	1.45261	AT4G01690	0.103488	0.145321	2.04224	AT5G02630	0.0959203	0.685776	0.799754
AT1G02680	0.0938833	0.0772602	0.821022	AT1G02680	0.0938833	0.0772602	0.821022	AT2G03060	0.063893	0.588622	0.774838	AT3G02720	0.0995073	0.122374	1.67707	AT4G01700	0.104664	0.184155	1.10918	AT5G02710	0.171467	0.208089	1.32928
AT1G02690	0.114517	0.335715	0.959394	AT1G02690	0.114517	0.335715	0.959394	AT2G03070	0.116563	0.162982	1.24245	AT3G02730	0.138927	0.161641	2.309	AT4G01710	0.236593	0.0260247	0.875831	AT5G02740	0.0962885	0.219008	1.28908
AT1G02710	0.0875365	1.32589	0.543186	AT1G02710	0.0875365	1.32589	0.543186	AT2G03090	0.272414	0.0458805	1.25224	AT3G02740	0.0992229	0.252989	1.40942	AT4G01720	0.185879	0.20354	1.05798	AT5G02750	0.196738	0.113832	0.291702
AT1G02720	0.0777706	0.130325	0.954898	AT1G02720	0.0777706	0.130325	0.954898	AT2G03120	0.103691	0.0381339	1.59311	AT3G02750	0.087316	0.155401	1.76217	AT4G01730	0.16202	0.12112	0.48728	AT5G02760	0.111704	0.177447	1.16169
AT1G02730	0.125015	0.0749227	1.65421	AT1G02730	0.125015	0.0749227	1.65421	AT2G03140	0.136643	0.370532	1.84922	AT3G02760	0.0876163	0.189787	1.62828	AT4G01750	0.139527	0.174875	0.694289	AT5G02770	0.124703	0.202884	1.83487
AT1G02740	0.094603	0.234914	0.815611	AT1G02740	0.094603	0.234914	0.815611	AT2G03150	0.102378	0.351879	1.77637	AT3G02770	0.131478	0.085973	1.43051	AT4G01790	0.184618	0.196031	0.48728	AT5G02800	0.127375	0.0743437	1.33356
AT1G02750	0.0906003	0.61587	0.853589	AT1G02750	0.0906003	0.61587	0.853589	AT2G03220	0.163546	0.235924	1.09469	AT3G02780	0.156919	0.0750421	1.6706	AT4G01800	0.126383	0.0632114	2.21958	AT5G02810	0.121053	0.136567	1.89251
AT1G02780	0.0645793	0.171912	2.62771	AT1G02780	0.0645793	0.171912	2.62771	AT2G03280	0.198395	0.21744	0.547541	AT3G02790	0.148259	0.0824002	0.999922	AT4G01810	0.120096	0.0629023	1.65736	AT5G02830	0.269057	0.375296	1.6993
AT1G02800	0.110515	0.130569	0.69736	AT1G02800	0.110515	0.130569	0.69736	AT2G03310	0.134929	0.199323	1.32809	AT3G02800	0.10316	0.286355	0.0421028	AT4G01840	0.183644	0.196884	0.942296	AT5G02840	0.107686	0.183315	1.54638
AT1G02816	0.151218	0.326243	0.833899	AT1G02816	0.151218	0.326243	0.833899	AT2G03340	0.168599	0.121343	1.67579	AT3G02820	0.156193	0.145025	0.505136	AT4G01850	0.165297	0.0287476	2.34396	AT5G02850	0.11645	0.14833	1.27037
AT1G02820	0.103278	0.378899	0.445558	AT1G02820	0.103278	0.378899	0.445558	AT2G03350	0.268637	0.0171998	1.20538	AT3G02830	0.098054	0.100783	1.92895	AT4G01860	0.114945	0.294956	1.35476	AT5G02860	0.133886	0.0737241	1.29169
AT1G02840	0.250905	0.163613	1.99732	AT1G02840	0.250905	0.163613	1.99732	AT2G03380	0.19812	0.205722	0.262095	AT3G02840	0.149245	0.270099	0.172778	AT4G01870	0.214456	0.150566	0.839088	AT5G02870	0.130118	0.116494	2.4991
AT1G02850	0.0910965	0.452533	1.48694	AT1G02850	0.0910965	0.452533	1.48694	AT2G03390	0.0995686	0.107882	1.68911	AT3G02860	0.100364	0.27649	1.09592	AT4G01880	0.185519	0.169658	0.905931	AT5G02880	0.117348	0.279968	1.76899
AT1G02860	0.093473	0.129172	0.677497	AT1G02860	0.093473	0.129172	0.677497	AT2G03410	0.200443	0.0744386	1.4006	AT3G02870	0.152286	0.120349	1.26681	AT4G01883	0.143411	0.201323	1.0304	AT5G02890	0.113642	0.505118	1.54056
AT1G02870	0.121817	0.130997	1.04486	AT1G02870	0.121817	0.130997	1.04486	AT2G03420	0.169618	0.154156	1.39715	AT3G02875	0.1306	0.176277	1.03464	AT4G01897	0.114551	0.245378	0.821789	AT5G02910	0.123973	0.364381	0.751117
AT1G02880	0.122623	0.291876	1.3726	AT1G02880	0.122623	0.291876	1.3726	AT2G03440	0.150385	0.230646	1.99024	AT3G02880	0.15184	0.188676	1.5966	AT4G01900	0.217672	0.126575	1.2468	AT5G02940	0.0844322	0.301625	1.68692
AT1G02890	0.10156	0.270084	1.87974	AT1G02890	0.10156	0.270084	1.87974	AT2G03450	0.159986	0.17058	0.759169	AT3G02890	0.0739143	0.739201	1.13679	AT4G01935	0.0894494	0.437332	1.45849	AT5G02950	0.146791	0.388253	0.367822
AT1G02900	0.0825271	0.758412	0.0374663	AT1G02900	0.0825271	0.758412	0.0374663	AT2G03470	0.137969	0.453408	1.36761	AT3G02910	0.178736	0.125315	1.60654	AT4G01950	0.112978	0.191317	1.5102	AT5G02970	0.133714	0.13609	1.32449
AT1G02910	0.0882029	0.226877	1.58775	AT1G02910	0.0882029	0.226877	1.58775	AT2G03480	0.137936	0.0784721	1.24824	AT3G02920	0.120868	0.224636	1.11076	AT4G01960	0.16062	0.0911374	1.14452	AT5G03030	0.100852	0.271326	1.20569
AT1G02920	0.161822	0.0849705	1.21261	AT1G02920	0.161822	0.0849705	1.21261	AT2G03500	0.166665	0.117419	0.655561	AT3G02930	0.148277	0.280577	1.09305	AT4G01990	0.19211	0.20915	0.576825	AT5G03040	0.181627	0.0651804	2.01626
AT1G02930	0.147466	0.0578825	1.88575	AT1G02930	0.147466	0.0578825	1.88575	AT2G03505	0.119069	0.371707	0.0374663	AT3G02950	0.18497	0.0560286	1.15248	AT4G01995	0.144714	0.144087	1.09795	AT5G03050	0.0613578	0.386305	0.952637
AT1G02950	0.079533	0.241599	0.449185	AT1G02950	0.079533	0.241599	0.449185	AT2G03510	0.0955588	0.141495	1.50466	AT3G02980	0.174787	0.576245	0.172778	AT4G02010	0.096837	0.185896	1.4615	AT5G03070	0.174944	0.0899037	1.00043
AT1G02960	0.115578	0.481098	1.04898	AT1G02960	0.115578	0.481098	1.04898	AT2G03530	0.179764	0.0694171	1.45476	AT3G02990	0.10872	0.214114	0.495489	AT4G02020	0.134423	0.247664	1.60679	AT5G03080	0.159419	0.0766253	1.29686
AT1G02970	0.148659	0.14216	0.256501	AT1G02970	0.148659	0.14216	0.256501	AT2G03550	0.14497	0.241244	1.63364	AT3G03000	0.0901565	0.144613	0.857851	AT4G02030	0.0726441	0.177788	1.29891	AT5G03100	0.199976	0.553406	0.354531
AT1G02990	0.0719367	0.412964	1.28777	AT1G02990	0.0719367	0.412964	1.28777	AT2G03590	0.165982	0.0881999	0.680698	AT3G03010	0.0580021	0.492821	0.704459	AT4G02040	0.113744	0.536233	0.133443	AT5G03110	0.157241	0.32939	0.647618
AT1G03000	0.103075	0.258548	1.38263	AT1G03000	0.103075	0.258548	1.38263	AT2G03620	0.180396	0.0279568	0.931702	AT3G03050	0.113729	0.0681286	1.62189	AT4G02050	0.176425	0.041165	1.20411	AT5G03120	0.0362573	0.497187	1.08391
AT1G03030	0.139209	0.112791	0.998394	AT1G03030	0.139209	0.112791	0.998394	AT2G03640	0.14442	0.484997	1.42767	AT3G03060	0.115745	0.185343	0.794885	AT4G02060	0.131375	0.064284	1.27119	AT5G03140	0.151821	0.10679	1.32545
AT1G03040	0.120506	0.101277	1.65635	AT1G03040	0.120506	0.101277	1.65635	AT2G03667	0.114415	0.255958	0.840564	AT3G03070	0.113371	0.0761113	1.72122	AT4G02070	0.13013	0.185197	1.04118	AT5G03150	0.0913257	0.13357	1.0951
AT1G03055	0.159766	0.0914687	0.314478	AT1G03055	0.159766	0.0914687	0.314478	AT2G03670	0.10467	0.12406	0.605531	AT3G03090	0.145481	0.214616	1.22248	AT4G02075	0.12273	0.285881	0.401418	AT5G03160	0.129588	0.0839642	1.34336
AT1G03060	0.0651539	0.15123	1.90346	AT1G03060	0.0651539	0.15123	1.90346	AT2G03680	0.0838021	0.237443	2.12929	AT3G03100	0.0484021	0.127344	1.76112	AT4G02080	0.162184	0.0600167	1.72257	AT5G03170	0.123503	0.193396	0.908453
AT1G03080	0.0640904	0.321585	1.93218	AT1G03080	0.0640904	0.321585	1.93218	AT2G03690	0.251029	0.0464748	1.36805	AT3G03110	0.0699817	0.196239	1.20442	AT4G02100	0.157265	0.0875841	0.887201	AT5G03180	0.105271	0.328229	0.847128
AT1G03090	0.0872571	0.192709	1.35453	AT1G03090	0.0872571	0.192709	1.35453	AT2G03710	0.0767266	0.289154	0.937031	AT3G03120	0.0698424	0.0347201	0.956591	AT4G02110	0.0950295	0.512328	0.844222	AT5G03190	0.120202	0.443664	1.6181
AT1G03110	0.0989715	0.204749	0.85996	AT1G03110	0.0989715	0.204749	0.85996	AT2G03730	0.192381	0.0523892	1.48328	AT3G03130	0.150922	0.211954	0.615519	AT4G02120	0.112001	0.123943	1.54595	AT5G03200	0.171022	0.345268	1.21819
AT1G03130	0.0949204	0.071633	2.83475	AT1G03130	0.0949204	0.071633	2.83475	AT2G03750	0.103309	0.41977	1.21355	AT3G03150	0.195239	0.237198	1.9732	AT4G02130	0.0982487	0.184432	1.70153	AT5G03210	0.177677	0.163512	0.987528
AT1G03140	0.10564	0.0919908	1.52306	AT1G03140	0.10564	0.0919908	1.52306	AT2G03760	0.163113	0.164343	0.893751	AT3G03160	0.158903	0.0433914	1.44078	AT4G02140	0.131081	0.180434	0.767074	AT5G03220	0.198515	0.0503425	0.459905
AT1G03160	0.123454	0.18932	1.80521	AT1G03160	0.123454	0.18932	1.80521	AT2G03780	0.112405	0.114087	1.0835	AT3G03170	0.106959	0.263301	0.00346053	AT4G02150	0.148477	0.131517	1.47329	AT5G03230	0.226361	0.0607172	0.905299
AT1G03180	0.060018	0.515325	0.140854	AT1G03180	0.060018	0.515325	0.140854	AT2G03800	0.136867	0.145597	1.03182	AT3G03180	0.0604252	0.0589052	0.480596	AT4G02195	0.16414	0.0576583	0.782465	AT5G03260	0.114924	0.0626674	0.984901
AT1G03190	0.072364	0.0726924	1.02801	AT1G03190	0.072364	0.0726924	1.02801	AT2G03820	0.126061	0.105509	1.73633	AT3G03190	0.0919771	0.300971	1.2237	AT4G02200	0.0869258	0.529392	1.22884	AT5G03280	0.104235	0.111554	2.17835
AT1G03210	0.10601	0.369103	1.16204	AT1G03210	0.10601	0.369103	1.16204	AT2G03870	0.0837744	0.128567	1.24996	AT3G03210	0.182553	0.0757667	0.881219	AT4G02220	0.14758	0.14845	1.16064	AT5G03290	0.0698782	0.0345347	1.84502
AT1G03220	0.162469	0.120288	1.70756	AT1G03220	0.162469	0.120288	1.70756	AT2G03890	0.171068	0.0386533	1.86762	AT3G03220	0.0994468	0.119743	1.13864	AT4G02230	0.194153	0.0105718	2.01734	AT5G03320	0.138799	0.0549727	1.2098
AT1G03250	0.166011	0.0959405	1.22854	AT1G03250	0.166011	0.0959405	1.22854	AT2G03980	0.209143	0.301018	1.18558	AT3G03250	0.10922	0.119225	2.13163	AT4G02260	0.0903641	0.171298	1.94235	AT5G03330	0.0878651	0.0566101	0.973691
AT1G03260	0.0725651	0.0963483	0.839824	AT1G03260	0.0725651	0.0963483	0.839824	AT2G04030	0.140723	0.0426141	2.40985	AT3G03270	0.184622	0.558281	0.990663	AT4G02280	0.150837	0.286839	0.879205	AT5G03340	0.10042	0.0761627	1.60515
AT1G03270	0.114435	0.0619386	0.426901	AT1G03270	0.114435	0.0619386	0.426901	AT2G04032	0.128257	0.434495	0.980131	AT3G03300	0.128903	0.247575	1.49985	AT4G02290	0.143847	0.068734	1.42805	AT5G03345	0.188558	0.092598	0.955466
AT1G03280	0.104229	0.197241	1.49678	AT1G03280	0.104229	0.197241	1.49678	AT2G04040	0.105861	0.233228	0.125871	AT3G03310	0.117558	0.0859564	0.895699	AT4G02330	0.150487	0.0651713	0.889178	AT5G03370	0.129493	0.274108	1.17482
AT1G03290	0.10869	0.450397	1.59506	AT1G03290	0.10869	0.450397	1.59506	AT2G04050	0.111373	0.263058	0.82256	AT3G03320	0.149761	0.300197	0.597893	AT4G02340	0.103638	0.14118	1.71675	AT5G03380	0.171744	0.0923258	1.62756
AT1G03300	0.157265	0.620999	0.565907	AT1G03300	0.157265	0.620999	0.565907	AT2G04070	0.162967	0.306652	0.761823	AT3G03330	0.17517	0.102365	1.22004	AT4G02350	0.139666	0.0709781	1.56493	AT5G03390	0.0754458	0.961152	0.472098
AT1G03310	0.120483	0.238835	1.82371	AT1G03310	0.120483	0.238835	1.82371	AT2G04100	0.127118	0.181045	0.514574	AT3G03340	0.108579	0.136326	1.47721	AT4G02370	0.108248	0.36533	1.23363	AT5G03415	0.125768	0.260223	1.0951
AT1G03340	0.0949774	0.526354	0.407425	AT1G03340	0.0949774	0.526354	0.407425	AT2G04160	0.160916	0.166231	1.50561	AT3G03360	0.122618	1.05925	0.889178	AT4G02380	0.0127167	0.781747	1.3561	AT5G03420	0.116649	0.589915	1.59402
AT1G03350	0.120916	0.346857	1.60096	AT1G03350	0.120916	0.346857	1.60096	AT2G04170	0.116421	0.24596	0.651036	AT3G03380	0.0897917	0.0938813	1.94142	AT4G02390	0.139162	0.107991	0.426901	AT5G03430	0.104454	0.0574698	1.78814
AT1G03360	0.10783	0.106183	0.825608	AT1G03360	0.10783	0.106183	0.825608	AT2G04230	0.128053	0.293227	1.07544	AT3G03440	0.121549	0.154669	1.15319	AT4G02400	0.152409	0.20057	1.34589	AT5G03440	0.204691	0.101888	0.582188
AT1G03370	0.120606	0.111994	1.63506	AT1G03370	0.120606	0.111994	1.63506	AT2G04235	0.147569	0.411165	0.532869	AT3G03450	0.137418	0.158675	0.702439	AT4G02405	0.143029	0.22807	1.01494	AT5G03450	0.134265	0.411803	1.07928
AT1G03380	0.0945486	0.237739	1.84604	AT1G03380	0.0945486	0.237739	1.84604	AT2G04240	0.155347	0.145134	1.34174	AT3G03460	0.138753	0.335149	0.321826	AT4G02410	0.162542	0.181135	1.53002	AT5G03455	0.16863	0.0201593	1.33143
AT1G03430	0.1364	0.135673	1.17956	AT1G03430	0.1364	0.135673	1.17956	AT2G04270	0.13135	0.230812	1.5641	AT3G03470	0.136893	0.136911	1.94467	AT4G02420	0.217991	0.237994	1.68775	AT5G03460	0.106814	0.298871	1.60515
AT1G03440	0.173593	0.109114	1.35834	AT1G03440	0.173593	0.109114	1.35834	AT2G04280	0.229031	0.0944195	1.86066	AT3G03480	0.16655	0.2094	0.158875	AT4G02425	0.159072	0.142259	0.755608	AT5G03470	0.129233	0.0642847	0.998394
AT1G03457	0.107628	0.251808	0.632457	AT1G03457	0.107628	0.251808	0.632457	AT2G04305	0.251953	0.0825672	1.04988	AT3G03490	0.171507	0.0928652	0.953204	AT4G02450	0.258018	0.0817532	2.03427	AT5G03490	0.131533	0.228646	1.30576
AT1G03470	0.155616	0.275455	0.511456	AT1G03470	0.155616	0.275455	0.511456	AT2G04340	0.218796	0.0826918	0.995315	AT3G03520	0.131324	0.134114	1.12128	AT4G02460	0.140305	0.209449	0.693261	AT5G03495	0.206712	0.70439	0.270376
AT1G03475	0.132538	0.0360873	2.22151	AT1G03475	0.132538	0.0360873	2.22151	AT2G04350	0.103291	0.136502	1.90517	AT3G03550	0.109601	0.204773	1.16275	AT4G02480	0.101322	0.241374	2.30278	AT5G03510	0.113743	0.236015	0.165897
AT1G03495	0.143717	0.297322	1.64393	AT1G03495	0.143717	0.297322	1.64393	AT2G04360	0.256964	0.220111	1.36079	AT3G03560	0.121859	0.115451	1.43409	AT4G02485	0.0886541	0.336528	0.498724	AT5G03540	0.143165	0.0427665	1.68545
AT1G03510	0.156515	0.175736	0.114311	AT1G03510	0.156515	0.175736	0.114311	AT2G04390	0.0794748	0.158745	1.57317	AT3G03570	0.124709	0.0939372	1.15747	AT4G02500	0.126152	0.0149709	1.92625	AT5G03555	0.18126	0.111404	1.72574
AT1G03520	0.161257	0.125009	0.878533	AT1G03520	0.161257	0.125009	0.878533	AT2G04400	0.111239	0.126148	1.65904	AT3G03580	0.11382	0.227649	0.70143	AT4G02510	0.0804343	0.424693	2.58535	AT5G03560	0.182594	0.306856	1.03605
AT1G03530	0.0972472	0.462622	1.29738	AT1G03530	0.0972472	0.462622	1.29738	AT2G04430	0.141308	0.335479	0.443717	AT3G03590	0.063191	0.307363	0.553276	AT4G02520	0.105188	0.222469	2.17295	AT5G03610	0.183269	0.0800808	1.17551
AT1G03540	0.172659	0.169178	0.270376	AT1G03540	0.172659	0.169178	0.270376	AT2G04520	0.124649	0.0260582	1.65859	AT3G03600	0.118879	0.0663524	1.13343	AT4G02530	0.120457	0.0353284	1.92091	AT5G03630	0.125362	0.106961	2.10308
AT1G03550	0.0831613	0.0783079	0.900842	AT1G03550	0.0831613	0.0783079	0.900842	AT2G04530	0.234833	0.0650243	1.05305	AT3G03610	0.126722	0.0523752	0.836128	AT4G02560	0.0966179	0.272383	1.29325	AT5G03640	0.131865	0.137978	0.684926
AT1G03560	0.168619	0.107518	0.929909	AT1G03560	0.168619	0.107518	0.929909	AT2G04540	0.140399	0.10215	1.00949	AT3G03630	0.09906	0.302108	1.14086	AT4G02570	0.182543	0.0518004	2.13768	AT5G03650	0.126146	0.140959	2.01875
AT1G03590	0.107958	0.126331	1.31547	AT1G03590	0.107958	0.126331	1.31547	AT2G04550	0.172735	0.0842148	1.1232	AT3G03640	0.128111	0.16962	1.32713	AT4G02580	0.149862	0.0351463	1.95608	AT5G03660	0.0432171	0.311229	1.69531
AT1G03600	0.0897389	0.122457	2.28143	AT1G03600	0.0897389	0.122457	2.28143	AT2G04560	0.103014	0.278768	0.380736	AT3G03680	0.138662	0.0929148	1.2185	AT4G02590	0.110655	0.0675391	1.52321	AT5G03670	0.163629	0.143812	0.430704
AT1G03610	0.074134	0.139638	1.18192	AT1G03610	0.074134	0.139638	1.18192	AT2G04570	0.115467	0.128619	1.27255	AT3G03690	0.151904	0.0863929	0.949214	AT4G02600	0.0755175	0.252544	1.41159	AT5G03680	0.152482	0.0818449	0.426901
AT1G03630	0.18193	0.0369696	2.13934	AT1G03630	0.18193	0.0369696	2.13934	AT2G04620	0.142906	0.156512	1.20665	AT3G03710	0.129644	0.0472825	1.79087	AT4G02610	0.180981	0.111447	0.919622	AT5G03690	0.12881	0.084196	0.848571
AT1G03650	0.144622	0.306601	0.384944	AT1G03650	0.144622	0.306601	0.384944	AT2G04630	0.189851	0.12838	1.43856	AT3G03720	0.208329	0.347734	1.66182	AT4G02620	0.0818756	0.0437931	1.7513	AT5G03700	0.128121	0.185512	0.202516
AT1G03680	0.191467	0.199603	2.46265	AT1G03680	0.191467	0.199603	2.46265	AT2G04650	0.125489	0.0430464	0.525343	AT3G03740	0.0868039	0.0362509	1.4461	AT4G02630	0.184079	0.0862694	1.53152	AT5G03720	0.0689933	0.345668	0.286456
AT1G03687	0.113131	0.318166	0.969886	AT1G03687	0.113131	0.318166	0.969886	AT2G04660	0.120915	0.118752	0.961625	AT3G03750	0.178142	0.251892	0.770543	AT4G02640	0.139263	0.261341	1.68671	AT5G03730	0.090895	0.0797902	1.80688
AT1G03750	0.121067	0.167104	0.80696	AT1G03750	0.121067	0.167104	0.80696	AT2G04690	0.132043	0.283703	1.29195	AT3G03770	0.122902	0.139676	1.62564	AT4G02660	0.108504	0.309815	0.621644	AT5G03740	0.141478	0.694634	1.57629
AT1G03760	0.134404	0.536707	0.834643	AT1G03760	0.134404	0.536707	0.834643	AT2G04700	0.160197	0.0180496	1.79227	AT3G03773	0.110132	0.18939	0.868315	AT4G02680	0.163829	0.0654611	1.78129	AT5G03760	0.112864	0.0676024	1.87853
AT1G03770	0.0936311	0.549084	0.605531	AT1G03770	0.0936311	0.549084	0.605531	AT2G04740	0.202186	0.0769738	1.13455	AT3G03780	0.0723474	0.0567915	2.57845	AT4G02700	0.105641	0.220614	0.531377	AT5G03770	0.10256	0.238119	0.380736
AT1G03780	0.0973051	0.377858	0.833899	AT1G03780	0.0973051	0.377858	0.833899	AT2G04780	0.199569	0.190278	1.77381	AT3G03790	0.145212	0.190985	1.75121	AT4G02710	0.136095	0.360751	1.27228	AT5G03780	0.169799	0.534888	0.652169
AT1G03820	0.181605	0.197975	0.814048	AT1G03820	0.181605	0.197975	0.814048	AT2G04790	0.166293	0.403176	0.710447	AT3G03810	0.0895866	0.112483	1.08223	AT4G02715	0.211927	0.10705	1.40081	AT5G03800	0.128138	0.246544	0.802972
AT1G03850	0.154668	0.490137	0.0646077	AT1G03850	0.154668	0.490137	0.0646077	AT2G04842	0.135004	0.0592648	1.97396	AT3G03820	0.17347	0.112061	0.267641	AT4G02720	0.201846	0.158932	1.50034	AT5G03870	0.182635	0.100478	0.514574
AT1G03860	0.119202	0.0674002	1.5744	AT1G03860	0.119202	0.0674002	1.5744	AT2G04845	0.187804	0.177814	0.729837	AT3G03860	0.122615	0.201838	1.28882	AT4G02725	0.192465	0.215101	1.41669	AT5G03880	0.13411	0.0416056	2.14591
AT1G03870	0.12849	0.166478	1.62383	AT1G03870	0.12849	0.166478	1.62383	AT2G04850	0.163294	0.0923477	1.16658	AT3G03870	0.111043	0.224825	1.76533	AT4G02730	0.181689	0.0661156	0.570029	AT5G03900	0.134268	0.114783	1.79611
AT1G03905	0.107806	0.0435379	0.384944	AT1G03905	0.107806	0.0435379	0.384944	AT2G04860	0.177738	0.111949	0.48728	AT3G03880	0.166246	0.158508	0.766205	AT4G02740	0.135305	0.281247	1.17346	AT5G03905	0.187025	0.195765	1.04624
AT1G03910	0.142712	0.113912	1.66026	AT1G03910	0.142712	0.113912	1.66026	AT2G04880	0.181071	0.310603	1.55767	AT3G03890	0.278025	0.107435	1.56215	AT4G02750	0.136431	0.157137	0.614285	AT5G03910	0.113163	0.136905	1.54537
AT1G03930	0.0917829	0.247444	1.46378	AT1G03930	0.0917829	0.247444	1.46378	AT2G04890	0.154763	0.0896846	1.15032	AT3G03900	0.133479	0.0493459	0.702439	AT4G02760	0.0788082	0.712643	0.739224	AT5G03940	0.139667	0.119635	2.07978
AT1G03940	0.196216	0.228566	1.65331	AT1G03940	0.196216	0.228566	1.65331	AT2G04900	0.13646	0.0498309	1.38284	AT3G03910	0.154245	0.11328	0.472098	AT4G02770	0.11132	0.101744	3.12402	AT5G03960	0.168314	0.226117	0.110354
AT1G03950	0.101181	0.0843658	1.0526	AT1G03950	0.101181	0.0843658	1.0526	AT2G04940	0.115354	0.343509	1.24391	AT3G03920	0.0738256	0.197311	1.58788	AT4G02790	0.128693	0.0462721	1.52137	AT5G03970	0.134995	0.507598	0.857145
AT1G03960	0.137853	0.192009	0.939379	AT1G03960	0.137853	0.192009	0.939379	AT2G05100	0.111417	0.0458003	2.9843	AT3G03940	0.0876625	0.0341713	1.89258	AT4G02800	0.213883	0.182696	0.777398	AT5G03990	0.162657	0.248495	0.953769
AT1G03970	0.184382	0.12414	1.39613	AT1G03970	0.184382	0.12414	1.39613	AT2G05120	0.125016	0.172836	1.08809	AT3G03950	0.155171	0.13957	1.38368	AT4G02820	0.217397	0.130252	1.00498	AT5G04020	0.119826	0.380838	1.37022
AT1G03980	0.117211	0.158115	1.23034	AT1G03980	0.117211	0.158115	1.23034	AT2G05160	0.201242	0.181837	0.66115	AT3G03960	0.142345	0.0400935	1.89557	AT4G02840	0.165223	0.045764	1.19446	AT5G04040	0.157492	0.0703875	1.5045
AT1G03990	0.120993	0.283933	0.493862	AT1G03990	0.120993	0.283933	0.493862	AT2G05170	0.13651	0.124358	1.66392	AT3G03970	0.104236	0.395508	0.525343	AT4G02860	0.148782	0.201842	1.42135	AT5G04060	0.0928914	0.224639	1.26404
AT1G04000	0.0726729	1.21474	1.00849	AT1G04000	0.0726729	1.21474	1.00849	AT2G05210	0.143554	0.383055	1.00549	AT3G03980	0.150627	0.129805	0.965503	AT4G02880	0.11091	0.608972	1.61798	AT5G04070	0.109574	0.315913	0.621644
AT1G04010	0.0636666	0.144266	1.08559	AT1G04010	0.0636666	0.144266	1.08559	AT2G05310	0.0792804	0.483688	1.84437	AT3G03990	0.108444	0.03075	1.58657	AT4G02900	0.138876	0.066718	0.758283	AT5G04080	0.107031	0.126864	0.490576
AT1G04020	0.160679	0.238677	0.873797	AT1G04020	0.160679	0.238677	0.873797	AT2G05320	0.229849	0.0988972	1.09998	AT3G04000	0.13571	0.286029	0.426901	AT4G02920	0.121811	0.224214	2.04638	AT5G04090	0.132644	0.350521	1.20948
AT1G04030	0.107236	0.367194	1.43596	AT1G04030	0.107236	0.367194	1.43596	AT2G05380	0.0904088	1.22787	2.40942	AT3G04010	0.165643	0.102606	0.509888	AT4G02930	0.157174	0.0498411	1.71548	AT5G04130	0.121141	0.118887	1.36278
AT1G04040	0.127652	0.205998	1.87678	AT1G04040	0.127652	0.205998	1.87678	AT2G05520	0.17428	0.409167	3.1382	AT3G04020	0.102991	0.245619	0.461679	AT4G02940	0.123129	0.158384	1.97223	AT5G04140	0.154623	0.106315	3.0616
AT1G04050	0.113575	0.630164	0.649899	AT1G04050	0.113575	0.630164	0.649899	AT2G05540	0.141931	0.266092	1.46986	AT3G04030	0.103631	0.20149	0.813267	AT4G02980	0.125353	0.129875	0.888516	AT5G04160	0.13469	0.0340577	1.22884
AT1G04070	0.0737695	1.15859	0.651036	AT1G04070	0.0737695	1.15859	0.651036	AT2G05620	0.152171	0.0902842	1.70163	AT3G04040	0.118067	0.172178	0.309524	AT4G02990	0.160349	0.133459	1.56048	AT5G04170	0.115931	0.208764	1.76138
AT1G04100	0.158677	0.34577	0.558936	AT1G04100	0.158677	0.34577	0.558936	AT2G05630	0.18491	0.0625824	1.34567	AT3G04060	0.0472363	0.503471	0.716354	AT4G03000	0.111537	0.277356	1.36101	AT5G04190	0.119298	0.274843	0.172778
AT1G04110	0.094209	0.132109	0.68702	AT1G04110	0.094209	0.132109	0.68702	AT2G05710	0.145818	0.0659974	2.66755	AT3G04080	0.0862309	0.12641	1.37303	AT4G03010	0.168159	0.137774	0.564524	AT5G04200	0.189954	0.152195	0.556109
AT1G04120	0.130806	0.0719954	1.86873	AT1G04120	0.130806	0.0719954	1.86873	AT2G05755	0.0933796	0.314293	0.965503	AT3G04090	0.116751	0.120024	1.88528	AT4G03020	0.140811	0.0491183	1.91931	AT5G04220	0.105739	0.176645	0.784139
AT1G04130	0.0822705	0.250882	0.830152	AT1G04130	0.0822705	0.250882	0.830152	AT2G05760	0.217663	0.0453347	0.750215	AT3G04110	0.112332	0.275323	1.19478	AT4G03030	0.150059	0.166214	1.74301	AT5G04230	0.192734	0.129305	1.25621
AT1G04140	0.095712	0.197509	2.06223	AT1G04140	0.095712	0.197509	2.06223	AT2G05790	0.157994	0.120956	1.8914	AT3G04120	0.133899	0.00976897	2.66791	AT4G03080	0.11229	0.0493849	2.00674	AT5G04240	0.0841796	0.353084	1.42212
AT1G04160	0.0602188	0.108747	1.0208	AT1G04160	0.0602188	0.108747	1.0208	AT2G05810	0.152728	0.167753	1.52168	AT3G04130	0.189899	0.0846457	0.679637	AT4G03090	0.117264	0.212052	1.06505	AT5G04250	0.131584	0.147761	0.700418
AT1G04170	0.134425	0.0143038	1.79643	AT1G04170	0.134425	0.0143038	1.79643	AT2G05830	0.0995194	0.235696	1.70295	AT3G04140	0.171061	0.446402	1.35655	AT4G03100	0.162094	0.0918817	0.874476	AT5G04260	0.119635	0.36743	1.38536
AT1G04200	0.149645	0.130133	1.31621	AT1G04200	0.149645	0.130133	1.31621	AT2G05920	0.165907	0.113712	2.23797	AT3G04160	0.122163	0.683745	0.845675	AT4G03110	0.129744	0.107178	1.33615	AT5G04270	0.0878236	0.300864	0.637179
AT1G04210	0.099371	0.223415	1.52473	AT1G04210	0.099371	0.223415	1.52473	AT2G05940	0.153935	0.0366776	1.55085	AT3G04230	0.177877	0.272415	0.906561	AT4G03115	0.184345	0.231681	0.516139	AT5G04280	0.128894	0.155672	1.78146
AT1G04220	0.159656	0.0591456	1.0169	AT1G04220	0.159656	0.0591456	1.0169	AT2G05990	0.132434	0.0973265	1.90574	AT3G04240	0.0867264	0.041952	1.95518	AT4G03120	0.116808	0.176716	1.17038	AT5G04290	0.10847	0.440434	1.64347
AT1G04230	0.0753934	0.28762	0.907825	AT1G04230	0.0753934	0.28762	0.907825	AT2G06000	0.243044	0.109292	0.903394	AT3G04260	0.0909715	0.166417	1.83613	AT4G03140	0.125223	0.193452	1.0261	AT5G04310	0.156722	0.0615692	0.376467
AT1G04240	0.122516	0.182977	1.4006	AT1G04240	0.122516	0.182977	1.4006	AT2G06005	0.131762	0.132784	0.475511	AT3G04290	0.0602461	0.166474	1.98648	AT4G03150	0.156762	0.234294	1.07587	AT5G04320	0.115302	0.501385	0.952066
AT1G04250	0.190782	0.0591562	1.3561	AT1G04250	0.190782	0.0591562	1.3561	AT2G06010	0.10111	0.024658	1.1353	AT3G04310	0.173187	0.344927	0.817935	AT4G03180	0.0758283	0.80253	0.963292	AT5G04330	0.184909	0.165643	0.583527
AT1G04260	0.159326	0.0335412	1.16589	AT1G04260	0.159326	0.0335412	1.16589	AT2G06025	0.168801	0.135602	1.39223	AT3G04340	0.109382	0.188129	1.88202	AT4G03190	0.129979	0.133349	1.42212	AT5G04340	0.167553	0.178624	1.57992
AT1G04270	0.210579	0.0267482	2.13515	AT1G04270	0.210579	0.0267482	2.13515	AT2G06040	0.183648	0.334517	0.850732	AT3G04350	0.109459	0.138795	1.23303	AT4G03200	0.163944	0.115095	1.75534	AT5G04360	0.0756808	0.212095	1.6807
AT1G04280	0.22265	0.110993	1.12929	AT1G04280	0.22265	0.110993	1.12929	AT2G06050	0.199655	0.124932	1.81576	AT3G04380	0.0776301	0.408617	0.393259	AT4G03210	0.213195	0.0583419	2.00564	AT5G04410	0.127149	0.209843	1.88468
AT1G04290	0.144677	0.166759	1.18591	AT1G04290	0.144677	0.166759	1.18591	AT2G06210	0.138399	0.0982643	1.5641	AT3G04420	0.187317	0.511163	0.221258	AT4G03230	0.139686	0.16245	0.834643	AT5G04420	0.0950424	0.19087	1.45404
AT1G04300	0.104179	0.448828	1.90921	AT1G04300	0.104179	0.448828	1.90921	AT2G06255	0.0780487	0.441824	0.133443	AT3G04450	0.121496	0.408368	0.66004	AT4G03240	0.137061	0.103053	0.825608	AT5G04430	0.0671184	0.101677	2.09588
AT1G04310	0.184689	0.131138	0.721217	AT1G04310	0.184689	0.131138	0.721217	AT2G06510	0.129762	0.124983	0.928114	AT3G04460	0.119548	0.0605275	0.886541	AT4G03250	0.170446	0.180587	0.711436	AT5G04440	0.170285	0.116044	1.69889
AT1G04340	0.0927951	0.186874	1.0517	AT1G04340	0.0927951	0.186874	1.0517	AT2G06520	0.150582	0.0547673	3.04819	AT3G04470	0.110746	0.074697	1.66897	AT4G03260	0.0845693	0.257275	2.12774	AT5G04460	0.117627	0.183324	1.40383
AT1G04350	0.158754	0.225785	1.62286	AT1G04350	0.158754	0.225785	1.62286	AT2G06850	0.196534	0.0229015	2.15183	AT3G04480	0.0488376	0.513195	1.5571	AT4G03270	0.148862	0.198513	0.316955	AT5G04470	0.0994581	0.116568	1.04302
AT1G04390	0.157254	0.357917	1.06417	AT1G04390	0.157254	0.357917	1.06417	AT2G06925	0.101582	0.0534232	1.33143	AT3G04490	0.0703211	0.173599	1.44244	AT4G03280	0.0784309	0.230338	2.8811	AT5G04480	0.10018	0.150684	1.3211
AT1G04400	0.102863	0.108784	2.04948	AT1G04400	0.102863	0.108784	2.04948	AT2G06990	0.18746	0.0455081	1.42385	AT3G04500	0.103622	0.129785	1.23064	AT4G03320	0.151607	0.114087	0.72219	AT5G04490	0.133433	0.185939	1.52488
AT1G04410	0.118758	0.0346944	2.70887	AT1G04410	0.118758	0.0346944	2.70887	AT2G07050	0.0922987	0.0814584	1.91864	AT3G04510	0.140055	0.0761903	0.307025	AT4G03330	0.162936	0.12019	0.00847242	AT5G04510	0.115099	0.117962	1.36454
AT1G04420	0.104913	0.217062	1.74567	AT1G04420	0.104913	0.217062	1.74567	AT2G07170	0.151935	0.173056	0.747489	AT3G04520	0.119724	0.107079	1.42881	AT4G03340	0.0954245	0.284078	0.259307	AT5G04520	0.133443	0.0729456	0.620428
AT1G04430	0.149059	0.0572797	2.06871	AT1G04430	0.149059	0.0572797	2.06871	AT2G07180	0.24247	0.075413	1.56076	AT3G04550	0.14	0.163126	2.18565	AT4G03390	0.103929	0.0953084	1.53167	AT5G04530	0.144821	0.0993192	1.49857
AT1G04440	0.123114	0.118111	1.50274	AT1G04440	0.123114	0.118111	1.50274	AT2G07340	0.11259	0.0902731	1.01247	AT3G04560	0.141208	0.208126	1.14269	AT4G03400	0.120021	0.134432	1.4984	AT5G04540	0.112394	0.175209	1.36892
AT1G04510	0.12005	0.114892	1.66436	AT1G04510	0.12005	0.114892	1.66436	AT2G07360	0.104816	0.0607318	1.94899	AT3G04580	0.164945	0.0461422	1.26928	AT4G03410	0.145357	0.202148	1.20347	AT5G04550	0.115902	0.0936309	1.81499
AT1G04520	0.116776	0.114655	1.00043	AT1G04520	0.116776	0.114655	1.00043	AT2G07680	0.135333	0.169349	1.16134	AT3G04590	0.15267	0.168059	1.74667	AT4G03415	0.116535	0.126473	1.60275	AT5G04560	0.120382	0.388343	1.78797
AT1G04530	0.131295	0.291975	1.66787	AT1G04530	0.131295	0.291975	1.66787	AT2G07690	0.101813	0.0286812	1.27037	AT3G04600	0.120166	0.108062	1.52336	AT4G03420	0.140419	0.0663317	1.01494	AT5G04590	0.119536	0.0457946	2.51511
AT1G04540	0.241711	0.114477	0.531377	AT1G04540	0.241711	0.114477	0.531377	AT2G10940	0.190425	0.110505	3.26205	AT3G04610	0.0781984	0.32101	1.70285	AT4G03430	0.123073	0.123322	1.82325	AT5G04600	0.116921	0.228673	1.31473
AT1G04550	0.117474	0.124913	1.22279	AT1G04550	0.117474	0.124913	1.22279	AT2G11000	0.141051	0.120177	1.19086	AT3G04620	0.15098	0.0598357	0.273094	AT4G03510	0.188147	0.113222	0.860667	AT5G04620	0.105158	0.137318	0.894399
AT1G04555	0.115583	0.168828	0.646463	AT1G04555	0.115583	0.168828	0.646463	AT2G11520	0.201111	0.117997	1.304	AT3G04630	0.112671	0.259611	1.09917	AT4G03520	0.15878	0.251694	2.48615	AT5G04660	0.18888	0.0879831	0.940546
AT1G04570	0.106173	0.204948	0.560337	AT1G04570	0.106173	0.204948	0.560337	AT2G11810	0.204494	0.0512375	0.924491	AT3G04640	0.218121	0.35782	1.19413	AT4G03550	0.0697213	0.142234	1.90826	AT5G04670	0.111025	0.302248	1.33755
AT1G04590	0.107573	0.406652	1.07373	AT1G04590	0.107573	0.406652	1.07373	AT2G11890	0.0876239	0.252819	1.60893	AT3G04650	0.121017	0.0913958	1.36388	AT4G03560	0.135236	0.149566	2.12063	AT5G04700	0.0946642	0.135711	0.483944
AT1G04600	0.0932997	0.241951	0.122052	AT1G04600	0.0932997	0.241951	0.122052	AT2G11910	0.100296	0.379312	2.03314	AT3G04670	0.074394	0.193205	1.19608	AT4G03600	0.127397	0.293534	0.179552	AT5G04710	0.12023	0.108091	1.58232
AT1G04620	0.0761077	0.251785	1.66292	AT1G04620	0.0761077	0.251785	1.66292	AT2G12400	0.160359	0.123683	1.31646	AT3G04680	0.070718	0.102328	1.13679	AT4G03635	0.205546	0.256464	0.397349	AT5G04720	0.15453	0.253737	1.68973
AT1G04630	0.0849214	0.144524	1.39057	AT1G04630	0.0849214	0.144524	1.39057	AT2G12462	0.162443	0.243312	1.00699	AT3G04690	0.172364	0.110393	0.586171	AT4G03820	0.182052	0.191968	1.09305	AT5G04740	0.0903091	0.149614	1.66259
AT1G04640	0.135336	0.0799607	1.32376	AT1G04640	0.135336	0.0799607	1.32376	AT2G12550	0.150092	0.203148	0.993255	AT3G04720	0.196441	0.0776348	1.77467	AT4G03960	0.177702	0.074184	0.588798	AT5G04750	0.118945	0.869583	1.73305
AT1G04650	0.0796529	0.394342	0.230347	AT1G04650	0.0796529	0.394342	0.230347	AT2G13100	0.165044	0.178419	1.45725	AT3G04730	0.100034	0.150994	1.98925	AT4G04020	0.189866	0.15264	2.20404	AT5G04760	0.263779	0.0589283	1.30324
AT1G04660	0.0891239	0.19796	0.511456	AT1G04660	0.0891239	0.19796	0.511456	AT2G13290	0.24916	0.0677998	1.14012	AT3G04740	0.0971672	0.157175	1.63305	AT4G04040	0.148617	0.146731	1.68366	AT5G04780	0.130342	0.22561	0.376467
AT1G04680	0.180362	0.0409585	2.08016	AT1G04680	0.180362	0.0409585	2.08016	AT2G13360	0.166735	0.0209151	3.17493	AT3G04750	0.0944059	0.387272	0.862066	AT4G04180	0.152665	0.262945	0.643008	AT5G04810	0.157176	0.104364	1.96012
AT1G04690	0.122775	0.0225424	2.025	AT1G04690	0.122775	0.0225424	2.025	AT2G13370	0.0794109	0.114963	1.77475	AT3G04760	0.141697	0.101773	1.69119	AT4G04190	0.18754	0.0977412	0.352279	AT5G04820	0.130745	0.105817	0.721217
AT1G04700	0.0818827	0.221155	0.326643	AT1G04700	0.0818827	0.221155	0.326643	AT2G13440	0.131027	0.0555988	1.626	AT3G04770	0.178284	0.372182	0.736428	AT4G04200	0.0935875	0.325298	1.03885	AT5G04830	0.14837	0.135602	1.80177
AT1G04710	0.153166	0.161193	1.26681	AT1G04710	0.153166	0.161193	1.26681	AT2G13540	0.115494	0.0683281	1.58432	AT3G04780	0.0977428	0.0503904	0.987004	AT4G04210	0.194593	0.168017	1.74695	AT5G04840	0.134836	0.117166	0.129658
AT1G04730	0.151341	0.235989	0.632457	AT1G04730	0.151341	0.235989	0.632457	AT2G13560	0.173099	0.0662393	2.20759	AT3G04790	0.132651	0.0868676	2.25253	AT4G04220	0.107731	0.612323	0.976387	AT5G04850	0.0986153	0.137924	1.37583
AT1G04750	0.0663598	0.0302193	1.82156	AT1G04750	0.0663598	0.0302193	1.82156	AT2G13600	0.156265	0.188621	0.498724	AT3G04810	0.134808	0.0745435	1.25959	AT4G04320	0.164887	0.134566	1.39959	AT5G04860	0.118473	0.20746	0.732675
AT1G04760	0.138015	0.0261873	0.0280016	AT1G04760	0.138015	0.0261873	0.0280016	AT2G13610	0.160411	0.116235	1.16935	AT3G04820	0.107192	0.263925	0.987004	AT4G04330	0.180236	0.128034	1.41825	AT5G04870	0.0887981	0.0577585	1.63635
AT1G04770	0.0793277	0.14944	1.01934	AT1G04770	0.0793277	0.14944	1.01934	AT2G13650	0.175192	0.0468717	1.0421	AT3G04830	0.111969	0.125937	1.55399	AT4G04340	0.114441	0.190531	2.18288	AT5G04885	0.0910801	0.124474	1.53465
AT1G04780	0.132695	0.0939472	1.66304	AT1G04780	0.132695	0.0939472	1.66304	AT2G13690	0.20727	0.108749	1.05753	AT3G04840	0.220395	0.0592234	2.3077	AT4G04350	0.133787	0.124425	1.63565	AT5G04890	0.110706	0.39585	0.546098
AT1G04790	0.135073	0.450769	1.35001	AT1G04790	0.135073	0.450769	1.35001	AT2G13790	0.142817	0.108835	1.50258	AT3G04850	0.150953	0.501479	0.319398	AT4G04360	0.0421028	0.301513	0.523824	AT5G04895	0.0839354	0.0772394	0.854306
AT1G04800	0.131951	0.55159	1.92449	AT1G04800	0.131951	0.55159	1.92449	AT2G13800	0.159357	0.353197	0.690152	AT3G04860	0.15154	0.0818567	0.583527	AT4G04370	0.133015	0.272653	0.789136	AT5G04900	0.0693858	0.246377	1.36695
AT1G04810	0.115737	0.113564	1.7921	AT1G04810	0.115737	0.113564	1.7921	AT2G13820	0.163774	0.350718	0.987528	AT3G04870	0.125321	0.0738361	2.05709	AT4G04450	0.125704	0.23557	0.378598	AT5G04910	0.168131	0.133571	0.982787
AT1G04830	0.160968	0.146142	1.12167	AT1G04830	0.160968	0.146142	1.12167	AT2G13840	0.136709	0.214021	0.855725	AT3G04880	0.256479	0.0992978	1.66071	AT4G04460	0.145569	0.124489	0.667761	AT5G04920	0.13968	0.131617	1.63847
AT1G04840	0.152455	0.245572	0.106395	AT1G04840	0.152455	0.245572	0.106395	AT2G14045	0.134014	0.0546981	1.08012	AT3G04910	0.133567	0.0721006	1.97612	AT4G04470	0.205517	0.0964293	1.21727	AT5G04930	0.132182	0.0579593	2.09432
AT1G04850	0.0885512	0.102503	1.85188	AT1G04850	0.0885512	0.102503	1.85188	AT2G14050	0.115898	0.112638	0.547541	AT3G04920	0.143172	0.0207543	1.79529	AT4G04490	0.149473	0.210778	1.02658	AT5G04940	0.125337	0.169128	1.25649
AT1G04860	0.137722	0.312261	1.42729	AT1G04860	0.137722	0.312261	1.42729	AT2G14110	0.227945	0.0496957	0.568659	AT3G04930	0.177323	0.101793	1.69757	AT4G04500	0.120064	0.286731	0.649899	AT5G04950	0.111102	0.106679	0.949214
AT1G04870	0.11138	0.0741531	1.324	AT1G04870	0.11138	0.0741531	1.324	AT2G14120	0.123046	0.17255	1.62346	AT3G04940	0.128156	0.0753581	1.50847	AT4G04570	0.180063	0.235934	1.76349	AT5G04980	0.147364	0.096935	0.73736
AT1G04900	0.127343	0.0890005	0.761823	AT1G04900	0.127343	0.0890005	0.761823	AT2G14170	0.144652	0.0566174	1.72025	AT3G04950	0.119772	0.13053	0.401418	AT4G04610	0.223183	0.0451097	2.05125	AT5G04990	0.137422	0.170074	1.49792
AT1G04910	0.103932	0.082359	1.44774	AT1G04910	0.103932	0.082359	1.44774	AT2G14255	0.119248	0.148211	1.39613	AT3G04960	0.104636	0.705024	0.129658	AT4G04614	0.175336	0.247123	1.08433	AT5G05000	0.130721	0.251513	1.24303
AT1G04920	0.116454	0.0568871	0.478913	AT1G04920	0.116454	0.0568871	0.478913	AT2G14260	0.141272	0.178688	1.57507	AT3G04970	0.0640501	0.369281	0.876507	AT4G04620	0.257478	0.101403	1.12626	AT5G05010	0.110928	0.170417	2.15587
AT1G04930	0.113514	0.567966	0.547541	AT1G04930	0.113514	0.567966	0.547541	AT2G14520	0.170586	0.125742	0.903394	AT3G04980	0.0955385	0.621712	0.68702	AT4G04630	0.130342	0.135816	0.685974	AT5G05080	0.0724434	0.107058	1.57925
AT1G04940	0.110545	0.130333	1.71272	AT1G04940	0.110545	0.130333	1.71272	AT2G14530	0.146716	0.227042	1.23004	AT3G05000	0.132467	0.164367	1.30121	AT4G04640	0.133976	0.0625047	2.80205	AT5G05090	0.10629	0.202572	1.27445
AT1G04945	0.126464	0.408314	1.74913	AT1G04945	0.126464	0.408314	1.74913	AT2G14660	0.116769	0.193786	0.691188	AT3G05010	0.0905029	0.108184	1.13193	AT4G04670	0.126169	0.180171	0.989619	AT5G05100	0.11213	0.221016	1.48345
AT1G04950	0.0816367	0.228536	1.2531	AT1G04950	0.0816367	0.228536	1.2531	AT2G14680	0.108432	0.23358	1.2621	AT3G05020	0.140115	0.098205	1.02562	AT4G04695	0.163218	0.328026	0.855016	AT5G05110	0.130693	0.316132	1.33849
AT1G04960	0.170111	0.363624	1.20601	AT1G04960	0.170111	0.363624	1.20601	AT2G14690	0.137496	0.412149	0.0775859	AT3G05030	0.143492	0.052051	1.50625	AT4G04720	0.241117	0.0361996	1.67814	AT5G05130	0.129256	0.169992	0.511456
AT1G04970	0.0859636	0.19245	1.39367	AT1G04970	0.0859636	0.19245	1.39367	AT2G14720	0.185696	0.0313307	1.98711	AT3G05040	0.0566404	0.317998	1.27173	AT4G04750	0.0960159	0.321607	1.58946	AT5G05140	0.104548	0.149814	1.07842
AT1G04980	0.0811215	0.214968	1.06767	AT1G04980	0.0811215	0.214968	1.06767	AT2G14740	0.216961	0.0386463	1.62744	AT3G05060	0.115329	0.0834675	1.60389	AT4G04770	0.21837	0.0385007	2.16001	AT5G05160	0.144357	0.160371	0.976387
AT1G04985	0.0898023	0.212249	1.34382	AT1G04985	0.0898023	0.212249	1.34382	AT2G14750	0.117206	0.170369	1.94119	AT3G05070	0.0667635	0.247474	1.21881	AT4G04780	0.114377	0.20173	0.757396	AT5G05170	0.152659	0.0315092	2.74263
AT1G04990	0.0720183	0.533877	1.48926	AT1G04990	0.0720183	0.533877	1.48926	AT2G14830	0.146685	0.421607	0.458139	AT3G05090	0.0826818	0.155045	1.59905	AT4G04790	0.120015	0.253744	0.470381	AT5G05180	0.189781	0.369357	0.991182
AT1G05010	0.114103	0.110516	2.47063	AT1G05010	0.114103	0.110516	2.47063	AT2G14835	0.0952863	0.165462	1.50799	AT3G05100	0.168724	0.127732	1.25395	AT4G04800	0.0737487	0.233925	1.20347	AT5G05190	0.0910295	0.37746	1.0951
AT1G05030	0.0920859	0.340328	1.18625	AT1G05030	0.0920859	0.340328	1.18625	AT2G14850	0.261174	0.114833	0.828641	AT3G05120	0.154544	0.0854014	1.30952	AT4G04830	0.201986	0.181134	0.984374	AT5G05200	0.0986659	0.175631	2.20794
AT1G05055	0.113115	0.0300318	0.995315	AT1G05055	0.113115	0.0300318	0.995315	AT2G14860	0.116565	0.255812	0.537328	AT3G05140	0.190977	0.119637	0.125871	AT4G04840	0.225688	0.153127	1.36498	AT5G05210	0.0822238	0.407622	1.29583
AT1G05060	0.150844	0.132057	1.16727	AT1G05060	0.150844	0.132057	1.16727	AT2G14880	0.204047	0.101147	1.55879	AT3G05165	0.0617194	0.336147	1.59943	AT4G04850	0.115925	0.157118	1.73239	AT5G05230	0.149718	0.104403	1.32183
AT1G05070	0.11062	0.226149	1.27553	AT1G05070	0.11062	0.226149	1.27553	AT2G14890	0.100281	0.139436	2.63079	AT3G05170	0.0964766	0.136448	0.546098	AT4G04860	0.113854	0.0506095	1.22248	AT5G05240	0.116711	0.436699	0.553276
AT1G05100	0.0893143	0.303932	0.0232113	AT1G05100	0.0893143	0.303932	0.0232113	AT2G14900	0.196703	0.229559	0.72794	AT3G05180	0.107096	0.274905	1.09264	AT4G04870	0.174188	0.108613	0.837614	AT5G05250	0.134244	0.184584	1.39979
AT1G05120	0.0978813	0.326722	1.29532	AT1G05120	0.0978813	0.326722	1.29532	AT2G14910	0.135629	0.135892	2.02897	AT3G05190	0.106697	0.130161	0.678573	AT4G04880	0.188586	0.142323	0.871748	AT5G05270	0.14487	0.0598388	1.87475
AT1G05140	0.116273	0.262482	1.60045	AT1G05140	0.116273	0.262482	1.60045	AT2G15000	0.176361	0.0836764	1.0544	AT3G05200	0.0968751	0.138907	1.30526	AT4G04885	0.151053	0.141709	1.46692	AT5G05310	0.137398	0.220693	0.917164
AT1G05150	0.141236	0.059857	1.52731	AT1G05150	0.141236	0.059857	1.52731	AT2G15020	0.178072	0.102746	1.71253	AT3G05210	0.12222	0.232604	1.24939	AT4G04910	0.1528	0.116222	1.70244	AT5G05330	0.201256	0.228	0.118199
AT1G05160	0.136267	0.140221	0.887859	AT1G05160	0.136267	0.140221	0.887859	AT2G15050	0.156447	0.46459	1.90682	AT3G05220	0.156322	0.149788	2.35635	AT4G04920	0.101332	0.159013	1.59866	AT5G05340	0.118116	0.118416	0.519224
AT1G05170	0.0945634	0.12859	1.33474	AT1G05170	0.0945634	0.12859	1.33474	AT2G15090	0.131249	0.0999652	1.67825	AT3G05230	0.21517	0.0241224	0.886541	AT4G04940	0.100945	0.125022	0.960514	AT5G05360	0.191312	0.517614	1.15569
AT1G05180	0.120005	0.169039	1.34058	AT1G05180	0.120005	0.169039	1.34058	AT2G15230	0.106256	0.186823	1.11469	AT3G05250	0.0902125	0.354958	0.779091	AT4G04950	0.145312	0.10318	1.4643	AT5G05365	0.115149	0.113703	0.227347
AT1G05190	0.172756	0.034074	2.2776	AT1G05190	0.172756	0.034074	2.2776	AT2G15240	0.0947512	0.0633522	1.41572	AT3G05280	0.184522	0.0344772	1.45369	AT4G04955	0.139368	0.14791	1.65127	AT5G05380	0.141092	0.0474998	0.676428
AT1G05200	0.124297	0.12494	1.62274	AT1G05200	0.124297	0.12494	1.62274	AT2G15270	0.185981	0.166615	0.969886	AT3G05290	0.156482	0.0431836	1.2548	AT4G04960	0.212394	0.094112	1.0914	AT5G05410	0.226574	0.200212	0.789136
AT1G05205	0.119779	0.088462	1.07027	AT1G05205	0.119779	0.088462	1.07027	AT2G15280	0.215384	0.129115	0.968249	AT3G05320	0.12697	0.156581	0.621644	AT4G04970	0.1015	0.0832073	1.60818	AT5G05440	0.171769	0.0505397	0.69736
AT1G05210	0.162536	0.139436	0.450988	AT1G05210	0.162536	0.139436	0.450988	AT2G15290	0.152167	0.15343	1.80097	AT3G05330	0.107315	0.373251	0.69736	AT4G05000	0.211693	0.0491377	1.01148	AT5G05450	0.118076	0.10091	1.17551
AT1G05220	0.126239	0.124239	0.702439	AT1G05220	0.126239	0.124239	0.702439	AT2G15300	0.1501	0.332391	0.583527	AT3G05340	0.123371	0.360872	0.714397	AT4G05010	0.100794	0.651747	0.443717	AT5G05460	0.122562	0.196684	1.00094
AT1G05260	0.156532	0.106259	0.125871	AT1G05260	0.156532	0.106259	0.125871	AT2G15310	0.128915	0.0899028	0.407425	AT3G05350	0.0959221	0.154962	1.72064	AT4G05020	0.135467	0.0444893	1.25987	AT5G05470	0.104615	0.182887	1.18425
AT1G05270	0.0960682	0.146322	1.37903	AT1G05270	0.0960682	0.146322	1.37903	AT2G15320	0.151785	0.138516	1.57616	AT3G05360	0.100309	0.356013	0.399379	AT4G05060	0.147301	0.112442	0.953204	AT5G05480	0.142052	0.281303	1.2098
AT1G05300	0.112643	0.190255	0.745668	AT1G05300	0.112643	0.190255	0.745668	AT2G15390	0.129143	0.232711	0.990663	AT3G05410	0.179759	0.177111	1.13381	AT4G05070	0.139723	0.129295	1.42174	AT5G05510	0.102332	0.267404	0.133443
AT1G05310	0.220908	0.118841	0.532869	AT1G05310	0.220908	0.118841	0.532869	AT2G15430	0.218678	0.0488417	1.22279	AT3G05420	0.0809804	0.148502	1.80313	AT4G05090	0.132832	0.200322	1.09673	AT5G05520	0.112615	0.240027	1.40763
AT1G05340	0.131786	0.147379	0.488931	AT1G05340	0.131786	0.147379	0.488931	AT2G15440	0.0786214	0.334123	0.774838	AT3G05430	0.117915	0.541512	0.516139	AT4G05100	0.156885	0.212069	0.0374663	AT5G05540	0.142125	0.278341	0.950929
AT1G05350	0.119778	0.0527837	1.33544	AT1G05350	0.119778	0.0527837	1.33544	AT2G15480	0.131575	0.113339	0.810125	AT3G05470	0.122068	0.149402	0.909706	AT4G05110	0.120212	0.336828	0.33379	AT5G05550	0.229535	0.138566	1.07629
AT1G05360	0.125659	0.11305	0.891794	AT1G05360	0.125659	0.11305	0.891794	AT2G15530	0.0957036	0.417088	1.45672	AT3G05480	0.0590452	0.275299	0.122052	AT4G05120	0.2204	0.0776292	0.962734	AT5G05560	0.12081	0.33235	1.28698
AT1G05370	0.103734	0.0697349	0.0374663	AT1G05370	0.103734	0.0697349	0.0374663	AT2G15560	0.159304	0.223681	1.32881	AT3G05490	0.161062	0.067617	1.31399	AT4G05130	0.193537	0.154393	0.0901522	AT5G05570	0.0746184	0.282523	1.36234
AT1G05380	0.109141	0.322086	1.6321	AT1G05380	0.109141	0.322086	1.6321	AT2G15570	0.225221	0.220051	1.30551	AT3G05500	0.0579042	0.0320323	1.35565	AT4G05150	0.119702	0.10359	2.13864	AT5G05580	0.0824188	0.253367	1.62322
AT1G05385	0.0990339	0.223347	0.966053	AT1G05385	0.0990339	0.223347	0.966053	AT2G15580	0.223161	0.106293	1.78631	AT3G05510	0.105571	0.311978	0.916549	AT4G05160	0.193844	0.0858064	1.50561	AT5G05590	0.181718	0.222676	0.283821
AT1G05410	0.092915	0.341549	1.08054	AT1G05410	0.092915	0.341549	1.08054	AT2G15620	0.155061	0.0788606	2.12929	AT3G05520	0.088946	0.141915	1.32013	AT4G05180	0.198321	0.144133	3.04188	AT5G05600	0.0812808	0.0930503	0.96218
AT1G05420	0.110612	0.187704	0.426901	AT1G05420	0.110612	0.187704	0.426901	AT2G15630	0.216091	0.174555	0.110354	AT3G05545	0.103853	0.114636	1.84335	AT4G05190	0.157139	0.141692	0.900842	AT5G05610	0.0932342	0.0375103	1.63103
AT1G05430	0.123196	0.366858	1.22794	AT1G05430	0.123196	0.366858	1.22794	AT2G15690	0.210713	0.130058	1.36344	AT3G05560	0.165486	0.0615922	1.99501	AT4G05330	0.0691561	0.130884	0.809337	AT5G05620	0.169108	0.0106971	1.03605
AT1G05440	0.176507	0.385269	0.106395	AT1G05440	0.176507	0.385269	0.106395	AT2G15695	0.179579	0.101532	1.44281	AT3G05570	0.183246	0.247621	0.641851	AT4G05390	0.195805	0.147487	1.0517	AT5G05630	0.147641	0.172422	0.374327
AT1G05470	0.121507	0.0486267	0.937618	AT1G05470	0.121507	0.0486267	0.937618	AT2G15730	0.182722	0.0597509	0.452783	AT3G05580	0.145495	0.037588	0.885876	AT4G05400	0.193042	0.116213	1.1467	AT5G05660	0.11312	0.152655	1.50194
AT1G05490	0.111183	0.366219	0.227347	AT1G05490	0.111183	0.366219	0.227347	AT2G15760	0.173528	0.115955	0.278479	AT3G05590	0.0652029	0.214724	2.25768	AT4G05410	0.159996	0.294314	1.13753	AT5G05670	0.0873452	0.098915	1.15284
AT1G05500	0.0670769	0.0921262	1.53167	AT1G05500	0.0670769	0.0921262	1.53167	AT2G15820	0.153168	0.321197	1.40121	AT3G05600	0.0812145	0.239164	0.929909	AT4G05420	0.0867303	0.0418348	1.88015	AT5G05680	0.106853	0.242803	1.09223
AT1G05520	0.116106	0.137067	1.63647	AT1G05520	0.116106	0.137067	1.63647	AT2G15830	0.124993	0.301442	1.00448	AT3G05625	0.164543	0.0958236	1.10878	AT4G05440	0.110924	0.266358	0.716354	AT5G05690	0.10388	0.045977	1.99009
AT1G05540	0.0886957	0.467466	0.688064	AT1G05540	0.0886957	0.467466	0.688064	AT2G15860	0.150087	0.085211	1.5113	AT3G05630	0.161028	0.114316	0.688064	AT4G05450	0.105869	0.166594	0.757396	AT5G05700	0.13941	0.274496	1.33237
AT1G05560	0.0949201	0.423666	1.65837	AT1G05560	0.0949201	0.423666	1.65837	AT2G15880	0.192419	0.108584	0.920843	AT3G05640	0.235054	0.074928	0.946344	AT4G05460	0.163911	0.469624	0.912206	AT5G05710	0.165101	0.0757122	0.812486
AT1G05570	0.115412	0.0701396	1.91358	AT1G05570	0.115412	0.0701396	1.91358	AT2G15890	0.147295	0.200948	1.86158	AT3G05660	0.102612	0.444893	0.936443	AT4G05520	0.156671	0.0626791	0.821022	AT5G05730	0.110713	0.0799111	1.72054
AT1G05575	0.205309	0.230907	0.0327799	AT1G05575	0.205309	0.230907	0.0327799	AT2G15900	0.143351	0.190535	1.36322	AT3G05670	0.104702	0.349034	1.58946	AT4G05530	0.129359	0.0430804	1.70786	AT5G05740	0.0894205	0.250435	1.75677
AT1G05590	0.104609	0.295662	1.28567	AT1G05590	0.104609	0.295662	1.28567	AT2G15960	0.0660798	0.781991	1.53836	AT3G05675	0.138362	0.194208	0.731734	AT4G05590	0.143615	0.252225	1.00699	AT5G05760	0.115975	0.158341	0.896989
AT1G05600	0.109301	0.194334	0.72025	AT1G05600	0.109301	0.194334	0.72025	AT2G16090	0.178045	0.184788	0.998394	AT3G05680	0.0861456	0.310525	1.84393	AT4G06599	0.172394	0.0859177	1.25931	AT5G05780	0.106982	0.0274914	1.74539
AT1G05620	0.104861	0.149404	1.00043	AT1G05620	0.104861	0.149404	1.00043	AT2G16250	0.172898	0.135438	1.01049	AT3G05690	0.0959998	0.138622	1.41883	AT4G06634	0.133335	0.21085	1.16379	AT5G05790	0.1956	0.118542	0.610554
AT1G05630	0.0956826	0.108258	1.52987	AT1G05630	0.0956826	0.108258	1.52987	AT2G16270	0.164181	0.391468	0.72025	AT3G05700	0.145906	0.253712	0.959952	AT4G06676	0.116106	0.253151	0.87038	AT5G05810	0.102515	0.219662	0.196066
AT1G05670	0.153247	0.224155	0.63482	AT1G05670	0.153247	0.224155	0.63482	AT2G16365	0.205182	0.176703	1.64796	AT3G05710	0.0817925	0.178652	1.20027	AT4G06744	0.207299	0.106434	0.465175	AT5G05820	0.0698387	0.155935	1.22583
AT1G05680	0.0929268	0.215629	0.511456	AT1G05680	0.0929268	0.215629	0.511456	AT2G16370	0.204494	0.0754062	1.19931	AT3G05750	0.0966462	0.453984	1.0517	AT4G07390	0.176005	0.0318152	1.24824	AT5G05830	0.0889641	0.301653	1.07885
AT1G05690	0.113272	0.296566	0.802972	AT1G05690	0.113272	0.296566	0.802972	AT2G16380	0.110871	0.337592	1.24041	AT3G05760	0.0924929	0.0734766	1.18591	AT4G07410	0.164288	0.137176	1.70072	AT5G05840	0.145829	0.043926	0.689113
AT1G05710	0.075923	0.198038	0.635996	AT1G05710	0.075923	0.198038	0.635996	AT2G16390	0.204934	0.274354	0.904667	AT3G05800	0.147086	0.276363	1.00398	AT4G07990	0.121303	0.492078	1.12588	AT5G05850	0.0964146	0.135013	0.963292
AT1G05730	0.0806905	0.176437	0.858555	AT1G05730	0.0806905	0.176437	0.858555	AT2G16400	0.110221	0.291009	1.49727	AT3G05810	0.163413	0.153411	0.952066	AT4G08150	0.127048	0.0964769	0.879881	AT5G05860	0.181325	0.212605	0.557519
AT1G05750	0.116905	0.258264	0.798139	AT1G05750	0.116905	0.258264	0.798139	AT2G16405	0.148221	0.0853849	1.23777	AT3G05830	0.107786	0.296313	0.881219	AT4G08160	0.230545	0.119984	0.343133	AT5G05870	0.175231	0.220963	1.08767
AT1G05780	0.155484	0.160275	0.531377	AT1G05780	0.155484	0.160275	0.531377	AT2G16430	0.161305	0.0792379	1.48645	AT3G05840	0.114481	0.0284785	1.92468	AT4G08170	0.192746	0.125084	1.03512	AT5G05890	0.119676	0.24948	0.85996
AT1G05790	0.0799169	0.20755	1.38115	AT1G05790	0.0799169	0.20755	1.38115	AT2G16440	0.12461	0.0658609	1.18558	AT3G05880	0.0259206	1.28568	2.20293	AT4G08180	0.184479	0.0502906	1.52852	AT5G05920	0.164627	0.0723127	0.875831
AT1G05805	0.121544	0.222756	1.60173	AT1G05805	0.121544	0.222756	1.60173	AT2G16460	0.186913	0.0397309	0.910336	AT3G05910	0.114691	0.0462011	1.80871	AT4G08240	0.127321	0.298659	0.875831	AT5G05930	0.136299	0.173473	1.2354
AT1G05810	0.252746	0.0322123	0.899563	AT1G05810	0.252746	0.0322123	0.899563	AT2G16485	0.0792875	0.457373	1.7888	AT3G05930	0.101372	0.226919	0.523824	AT4G08280	0.255256	0.114058	1.33544	AT5G05940	0.140586	0.162378	0.409426
AT1G05820	0.0991869	0.226305	0.215109	AT1G05820	0.0991869	0.226305	0.215109	AT2G16500	0.167912	0.100992	2.13905	AT3G05935	0.220919	0.434104	0.652169	AT4G08290	0.148918	0.0877095	1.22914	AT5G05950	0.110926	0.0232368	1.33237
AT1G05830	0.140719	0.192044	1.48545	AT1G05830	0.140719	0.192044	1.48545	AT2G16530	0.172864	0.103601	0.773128	AT3G05936	0.0763653	0.73448	0.0557605	AT4G08300	0.143234	0.161776	1.32593	AT5G05960	0.170921	0.117047	0.490576
AT1G05840	0.129848	0.101553	1.29712	AT1G05840	0.129848	0.101553	1.29712	AT2G16580	0.17183	0.0692262	0.29942	AT3G05937	0.125663	0.432818	0.668861	AT4G08310	0.121137	0.308222	1.46882	AT5G05970	0.0846501	0.222563	1.08391
AT1G05850	0.196866	0.0772114	2.82587	AT1G05850	0.196866	0.0772114	2.82587	AT2G16595	0.0899754	0.385571	0.365638	AT3G05940	0.114381	0.0281458	0.915927	AT4G08350	0.140861	0.0898737	2.02394	AT5G05980	0.111004	0.170911	1.45458
AT1G05860	0.156732	0.176911	0.847128	AT1G05860	0.156732	0.176911	0.847128	AT2G16600	0.152992	0.198628	2.57875	AT3G05970	0.0971492	0.0656174	2.00594	AT4G08390	0.207369	0.167424	1.83798	AT5G05987	0.1355	0.183547	0.825608
AT1G05870	0.0815363	0.54783	1.47415	AT1G05870	0.0815363	0.54783	1.47415	AT2G16630	0.139096	0.143662	1.07373	AT3G05980	0.149014	0.164889	0.445558	AT4G08460	0.109282	0.47579	1.57507	AT5G05990	0.135795	0.233085	0.694289
AT1G05890	0.0855397	0.471725	1.53953	AT1G05890	0.0855397	0.471725	1.53953	AT2G16640	0.125405	0.294493	1.92395	AT3G06010	0.0811126	0.139587	1.42347	AT4G08480	0.218822	0.420459	1.36256	AT5G06000	0.129657	0.37262	0.411401
AT1G05900	0.103646	0.468012	1.08559	AT1G05900	0.103646	0.468012	1.08559	AT2G16650	0.148327	0.232356	0.831652	AT3G06020	0.131762	0.328923	0.114311	AT4G08500	0.246008	0.128138	1.43782	AT5G06050	0.158944	0.119761	1.1564
AT1G05910	0.0856859	0.201066	1.52625	AT1G05910	0.0856859	0.201066	1.52625	AT2G16660	0.178317	0.0447239	2.11539	AT3G06030	0.164379	0.135945	0.803771	AT4G08510	0.108124	0.409902	1.06417	AT5G06060	0.104392	0.194587	1.7338
AT1G05940	0.0867294	0.167632	1.69377	AT1G05940	0.0867294	0.167632	1.69377	AT2G16700	0.142906	0.146434	0.95036	AT3G06035	0.201459	0.124444	1.43652	AT4G08520	0.0923092	0.0835688	1.50354	AT5G06100	0.10314	0.274307	1.14634
AT1G05960	0.0918175	0.291479	1.73183	AT1G05960	0.0918175	0.291479	1.73183	AT2G16710	0.201666	0.0162133	1.01049	AT3G06040	0.158544	0.0579644	1.25734	AT4G08540	0.223506	0.122335	1.39592	AT5G06110	0.106956	0.300969	1.65421
AT1G05970	0.221486	0.238193	0.525343	AT1G05970	0.221486	0.238193	0.525343	AT2G16720	0.132067	0.220413	0.468643	AT3G06050	0.154704	0.0296858	1.59853	AT4G08570	0.138988	0.155404	0.236285	AT5G06120	0.0499581	0.107755	1.51302
AT1G06000	0.102114	0.225493	2.01587	AT1G06000	0.102114	0.225493	2.01587	AT2G16740	0.133777	0.0670948	0.985956	AT3G06060	0.164254	0.128109	1.29583	AT4G08580	0.179746	0.124496	1.0075	AT5G06130	0.147075	0.0715083	1.82508
AT1G06010	0.0867244	0.413355	0.741994	AT1G06010	0.0867244	0.413355	0.741994	AT2G16750	0.130695	0.278381	0.622856	AT3G06070	0.0928502	0.310583	0.892451	AT4G08590	0.1617	0.474217	0.262095	AT5G06140	0.112437	0.0678068	1.54826
AT1G06040	0.189153	0.114533	2.17832	AT1G06040	0.189153	0.114533	2.17832	AT2G16770	0.147072	0.0691824	0.72025	AT3G06080	0.152102	0.170856	1.54725	AT4G08685	0.187439	0.0456067	1.62996	AT5G06150	0.104014	0.123765	1.0914
AT1G06050	0.166603	0.152724	0.535838	AT1G06050	0.166603	0.152724	0.535838	AT2G16780	0.149268	0.135363	1.28803	AT3G06130	0.210872	0.103184	1.50498	AT4G08690	0.256204	0.0863058	0.969341	AT5G06160	0.101079	0.14612	1.40403
AT1G06060	0.164596	0.165943	1.15959	AT1G06060	0.164596	0.165943	1.15959	AT2G16790	0.0899864	0.400203	0.0732783	AT3G06140	0.184544	0.168296	0.956029	AT4G08700	0.157035	0.144061	0.982258	AT5G06180	0.120994	0.317777	0.604269
AT1G06070	0.148697	0.118094	1.27956	AT1G06070	0.148697	0.118094	1.27956	AT2G16800	0.144633	0.147349	1.43146	AT3G06150	0.18807	0.134972	1.42672	AT4G08790	0.184742	0.0398358	0.944616	AT5G06210	0.074696	0.682483	1.1209
AT1G06080	0.0819669	0.0744642	0.619198	AT1G06080	0.0819669	0.0744642	0.619198	AT2G16850	0.130056	0.0649974	1.13268	AT3G06160	0.177942	0.609645	0.560337	AT4G08810	0.276526	0.0789345	1.66973	AT5G06220	0.130281	0.262677	1.87284
AT1G06100	0.0715696	0.596099	0.943455	AT1G06100	0.0715696	0.596099	0.943455	AT2G16860	0.108519	0.0678371	1.46044	AT3G06170	0.152562	0.0682743	1.84335	AT4G08850	0.136326	0.185507	2.10997	AT5G06240	0.13345	0.128561	0.653309
AT1G06110	0.131433	0.205358	1.37454	AT1G06110	0.131433	0.205358	1.37454	AT2G16870	0.110085	0.419173	0.625282	AT3G06180	0.140532	0.0864661	0.979598	AT4G08870	0.107622	0.0597976	2.01083	AT5G06250	0.169245	0.31355	0.114311
AT1G06130	0.185878	0.247156	1.43875	AT1G06130	0.185878	0.247156	1.43875	AT2G16880	0.104735	0.253369	0.958277	AT3G06190	0.0925429	0.132181	1.40763	AT4G08900	0.139665	0.0376358	1.425	AT5G06260	0.113181	0.215054	1.43949
AT1G06149	0.0372542	0.364557	1.4481	AT1G06149	0.0372542	0.364557	1.4481	AT2G16890	0.15813	0.228887	1.02754	AT3G06200	0.180532	0.141566	1.25053	AT4G08910	0.152549	0.408401	0.0327799	AT5G06265	0.0993201	0.450385	0.910336
AT1G06150	0.114298	0.345445	1.48661	AT1G06150	0.114298	0.345445	1.48661	AT2G16900	0.163182	0.196002	1.20411	AT3G06210	0.160092	0.19072	1.06153	AT4G08920	0.14813	0.0339191	2.14379	AT5G06270	0.123121	0.0309674	0.949214
AT1G06160	0.123475	0.200674	0.3912	AT1G06160	0.123475	0.200674	0.3912	AT2G16920	0.141156	0.229136	1.38347	AT3G06240	0.0983635	0.433973	1.11664	AT4G08930	0.205614	0.354057	1.15391	AT5G06280	0.124103	0.401243	1.25224
AT1G06180	0.0956323	0.409548	0.669949	AT1G06180	0.0956323	0.409548	0.669949	AT2G16940	0.131118	0.0951548	1.9082	AT3G06270	0.159136	0.0316803	0.996857	AT4G08940	0.193956	0.216547	0.620428	AT5G06290	0.228789	0.114058	2.1166
AT1G06190	0.133768	0.376903	1.76942	AT1G06190	0.133768	0.376903	1.76942	AT2G16950	0.111408	0.121876	1.90914	AT3G06290	0.0784046	0.498811	1.53997	AT4G08950	0.143429	0.132866	1.20633	AT5G06300	0.120768	0.0180046	0.702439
AT1G06200	0.131418	0.189356	1.53865	AT1G06200	0.131418	0.189356	1.53865	AT2G16990	0.12883	0.170791	0.842029	AT3G06300	0.16878	0.0578572	1.19543	AT4G08960	0.131242	0.0999154	1.3754	AT5G06310	0.154956	0.212267	0.947497
AT1G06210	0.209201	0.0837483	1.33942	AT1G06210	0.209201	0.0837483	1.33942	AT2G17020	0.150305	0.104517	1.32569	AT3G06310	0.12282	0.0977326	1.21603	AT4G08980	0.227828	0.066488	1.70032	AT5G06320	0.114754	0.106878	2.15043
AT1G06220	0.0833852	0.0890732	1.87583	AT1G06220	0.0833852	0.0890732	1.87583	AT2G17030	0.193729	0.0915637	0.881219	AT3G06330	0.0906175	0.479269	1.28276	AT4G09000	0.101429	0.16374	2.32163	AT5G06330	0.168425	0.340913	0.666668
AT1G06230	0.152745	0.230775	1.73107	AT1G06230	0.152745	0.230775	1.73107	AT2G17033	0.144436	0.282448	1.37087	AT3G06340	0.113842	0.498281	1.20791	AT4G09010	0.189738	0.146383	2.1662	AT5G06340	0.114936	0.0891059	1.55823
AT1G06240	0.148475	0.157633	1.20506	AT1G06240	0.148475	0.157633	1.20506	AT2G17040	0.244528	0.0775144	1.33965	AT3G06350	0.147622	0.203354	1.67136	AT4G09020	0.131234	0.188874	2.19979	AT5G06350	0.0607761	0.60213	1.09998
AT1G06250	0.0970801	0.335221	0.29942	AT1G06250	0.0970801	0.335221	0.29942	AT2G17110	0.153037	0.282725	1.13827	AT3G06370	0.150094	0.172244	0.631271	AT4G09030	0.138439	0.215745	1.28882	AT5G06360	0.119134	0.128959	1.67374
AT1G06260	0.0458202	0.239623	0.189546	AT1G06260	0.0458202	0.239623	0.189546	AT2G17120	0.140719	0.433282	1.55228	AT3G06380	0.169148	0.180511	1.45636	AT4G09040	0.175449	0.225952	1.61118	AT5G06370	0.183008	0.0798982	1.52972
AT1G06270	0.13396	0.136735	0.611798	AT1G06270	0.13396	0.136735	0.611798	AT2G17130	0.170036	0.0444791	1.37988	AT3G06400	0.0827618	0.0468396	1.93408	AT4G09060	0.12714	0.191901	0.110354	AT5G06390	0.175384	0.109657	1.78347
AT1G06290	0.114826	0.0915855	1.76725	AT1G06290	0.114826	0.0915855	1.76725	AT2G17140	0.154512	0.104387	0.419229	AT3G06410	0.109395	0.203761	1.53806	AT4G09140	0.147902	0.130502	1.01592	AT5G06410	0.131549	0.170657	0.79407
AT1G06350	0.131614	0.391007	0.286456	AT1G06350	0.131614	0.391007	0.286456	AT2G17150	0.110256	0.242026	0.98805	AT3G06420	0.214911	0.0348014	0.715377	AT4G09150	0.148056	0.186627	1.75722	AT5G06430	0.154028	0.181347	0.397349
AT1G06360	0.110203	0.164856	1.73521	AT1G06360	0.110203	0.164856	1.73521	AT2G17190	0.156573	0.0852592	1.88641	AT3G06430	0.143335	0.0695921	1.50752	AT4G09160	0.133304	0.358445	1.64773	AT5G06440	0.137176	0.233965	1.43353
AT1G06380	0.0830803	0.424857	0.787475	AT1G06380	0.0830803	0.424857	0.787475	AT2G17200	0.193846	0.101711	2.09	AT3G06440	0.0841816	0.413036	1.06941	AT4G09180	0.134003	0.0913933	1.24011	AT5G06450	0.100156	0.233417	0.845675
AT1G06390	0.113459	0.0700958	1.46847	AT1G06390	0.113459	0.0700958	1.46847	AT2G17210	0.1589	0.349355	0.106395	AT3G06450	0.118592	0.0951577	1.62804	AT4G09320	0.242419	0.0749614	2.35451	AT5G06460	0.0898489	0.181753	1.56034
AT1G06400	0.133334	0.0991382	1.47992	AT1G06400	0.133334	0.0991382	1.47992	AT2G17220	0.151722	0.0686057	1.48844	AT3G06470	0.202171	0.185282	1.38995	AT4G09340	0.145319	0.305626	1.18425	AT5G06470	0.0902292	0.279034	0.0232113
AT1G06410	0.0966709	0.0495091	2.01173	AT1G06410	0.0966709	0.0495091	2.01173	AT2G17230	0.173219	0.0907955	1.59077	AT3G06480	0.162749	0.264584	1.60045	AT4G09350	0.16737	0.110763	1.13455	AT5G06480	0.195307	0.206805	0.345433
AT1G06430	0.102283	0.0808933	2.14863	AT1G06430	0.102283	0.0808933	2.14863	AT2G17240	0.0643442	0.446965	1.54884	AT3G06483	0.119175	0.0489913	1.90958	AT4G09460	0.188179	0.236929	0.744754	AT5G06510	0.0738471	0.509463	1.1467
AT1G06440	0.109225	0.185338	0.245068	AT1G06440	0.109225	0.185338	0.245068	AT2G17250	0.105359	0.216122	1.0602	AT3G06500	0.135395	0.133374	1.39572	AT4G09500	0.150989	0.266688	1.0535	AT5G06530	0.123157	0.101398	2.14148
AT1G06450	0.184397	0.0802796	0.844222	AT1G06450	0.184397	0.0802796	0.844222	AT2G17260	0.143592	0.104335	0.685974	AT3G06510	0.10736	0.156841	2.06002	AT4G09510	0.254863	0.0155832	1.37561	AT5G06540	0.144749	0.195273	0.221258
AT1G06460	0.0886432	0.319878	2.31258	AT1G06460	0.0886432	0.319878	2.31258	AT2G17265	0.163352	0.0483225	1.69869	AT3G06520	0.0786533	0.541248	0.242169	AT4G09520	0.233255	0.10603	0.98805	AT5G06550	0.170451	0.100359	0.756507
AT1G06470	0.074922	0.185896	1.3429	AT1G06470	0.074922	0.185896	1.3429	AT2G17270	0.09578	0.10866	0.706462	AT3G06530	0.145398	0.312085	1.5564	AT4G09560	0.234693	0.275962	1.12626	AT5G06560	0.105304	0.255945	1.27391
AT1G06490	0.107547	0.14627	0.592721	AT1G06490	0.107547	0.14627	0.592721	AT2G17280	0.166198	0.127718	0.719282	AT3G06540	0.0793337	0.316631	1.37476	AT4G09570	0.170105	0.0860787	1.33497	AT5G06570	0.153186	0.221626	0.133443
AT1G06500	0.264243	0.25882	0.889178	AT1G06500	0.264243	0.25882	0.889178	AT2G17290	0.136275	0.108355	1.30752	AT3G06550	0.064325	0.173063	1.92395	AT4G09580	0.195483	0.0323497	1.04943	AT5G06580	0.118026	0.116044	1.35069
AT1G06510	0.122765	0.387658	0.939379	AT1G06510	0.122765	0.387658	0.939379	AT2G17300	0.1556	0.0212663	0.969341	AT3G06570	0.191013	1.13135	1.008	AT4G09620	0.203826	0.150227	1.29635	AT5G06590	0.127537	0.228446	0.236285
AT1G06515	0.050577	0.156685	0.90908	AT1G06515	0.050577	0.156685	0.90908	AT2G17320	0.117289	0.230171	1.17889	AT3G06580	0.0881883	0.124574	1.64335	AT4G09630	0.110562	0.110339	1.42615	AT5G06600	0.0973538	0.0355899	2.05219
AT1G06550	0.0878542	0.317165	1.56962	AT1G06550	0.0878542	0.317165	1.56962	AT2G17340	0.0873337	0.169255	1.70052	AT3G06590	0.178841	0.252217	1.47398	AT4G09640	0.131096	0.110008	0.996345	AT5G06610	0.20216	0.0858927	0.93526
AT1G06560	0.100603	0.388596	1.06329	AT1G06560	0.100603	0.388596	1.06329	AT2G17360	0.154054	0.021938	2.039	AT3G06610	0.0106889	1.50905	1.14269	AT4G09650	0.0921944	0.177657	2.64694	AT5G06620	0.168507	0.148103	0.340821
AT1G06570	0.175983	0.0954009	1.80064	AT1G06570	0.175983	0.0954009	1.80064	AT2G17370	0.146005	0.189783	0.79733	AT3G06620	0.111255	0.19562	1.39979	AT4G09670	0.235405	0.0554321	1.70836	AT5G06660	0.172345	0.0267095	1.11547
AT1G06590	0.0898168	0.219761	0.818707	AT1G06590	0.0898168	0.219761	0.818707	AT2G17380	0.10585	0.0278849	1.34635	AT3G06630	0.151398	0.309254	0.144512	AT4G09680	0.112119	0.516026	1.40463	AT5G06670	0.139298	0.283934	0.881887
AT1G06620	0.191732	0.144232	0.574124	AT1G06620	0.191732	0.144232	0.574124	AT2G17410	0.113951	0.483207	1.6491	AT3G06650	0.100898	0.0288194	2.16261	AT4G09720	0.137199	0.0610567	1.35114	AT5G06680	0.136615	0.0655379	1.12435
AT1G06640	0.161046	0.284557	1.87549	AT1G06640	0.161046	0.284557	1.87549	AT2G17420	0.176784	0.0618744	1.86838	AT3G06660	0.117486	0.425414	0.952637	AT4G09730	0.166324	0.052516	1.72984	AT5G06690	0.222619	0.471745	1.39531
AT1G06650	0.127235	0.404884	1.66204	AT1G06650	0.127235	0.404884	1.66204	AT2G17440	0.145923	0.302024	0.898281	AT3G06670	0.0843284	0.0859199	1.69531	AT4G09750	0.153438	0.0988115	1.3475	AT5G06700	0.139646	0.155401	1.88878
AT1G06660	0.160999	0.160226	0.189546	AT1G06660	0.160999	0.160226	0.189546	AT2G17442	0.0598113	3.07116	0.205691	AT3G06720	0.0977835	0.154744	1.94235	AT4G09760	0.165015	0.111208	1.75085	AT5G06710	0.144163	0.300784	0.743839
AT1G06670	0.0895949	0.492317	1.62528	AT1G06670	0.0895949	0.492317	1.62528	AT2G17450	0.114817	0.0888948	1.19021	AT3G06730	0.0840544	0.181716	1.31027	AT4G09820	0.152955	0.168419	1.1028	AT5G06720	0.153443	0.144038	0.0901522
AT1G06680	0.0518384	0.102094	3.49755	AT1G06680	0.0518384	0.102094	3.49755	AT2G17470	0.106447	0.2331	0.312008	AT3G06740	0.132267	0.102813	0.934079	AT4G09830	0.157078	0.0751831	1.76217	AT5G06750	0.146885	0.0788464	0.97585
AT1G06690	0.108094	0.143923	1.60351	AT1G06690	0.108094	0.143923	1.60351	AT2G17480	0.172028	0.132902	1.27983	AT3G06750	0.100595	0.261848	1.33965	AT4G09840	0.238153	0.520176	0.0646077	AT5G06760	0.160941	0.154599	0.579521
AT1G06700	0.0954489	0.0404495	1.62504	AT1G06700	0.0954489	0.0404495	1.62504	AT2G17500	0.0807269	0.180399	0.979066	AT3G06760	0.182125	0.355892	1.12967	AT4G09890	0.127328	0.0455905	1.21417	AT5G06770	0.119145	0.110753	0.973691
AT1G06710	0.112826	0.178042	0.676428	AT1G06710	0.112826	0.178042	0.676428	AT2G17510	0.150818	0.11507	1.57426	AT3G06770	0.171306	0.139497	1.23777	AT4G09900	0.199594	0.0792132	1.35295	AT5G06780	0.133463	0.217265	1.17788
AT1G06720	0.105311	0.407151	1.47586	AT1G06720	0.105311	0.407151	1.47586	AT2G17520	0.132787	0.219335	1.56438	AT3G06778	0.134911	0.183776	0.0134692	AT4G09950	0.128065	0.148185	0.319398	AT5G06810	0.125921	0.310208	0.692221
AT1G06730	0.107085	0.236974	1.03276	AT1G06730	0.107085	0.236974	1.03276	AT2G17525	0.170965	0.188833	0.657801	AT3G06780	0.129787	0.0921252	1.37411	AT4G09970	0.248437	0.292836	0.95036	AT5G06830	0.0995265	0.212217	1.24333
AT1G06750	0.146222	0.125489	0.122052	AT1G06750	0.146222	0.125489	0.122052	AT2G17530	0.0937054	0.0947032	1.13493	AT3G06790	0.0617683	0.947263	1.16554	AT4G10000	0.120241	0.298715	1.20315	AT5G06850	0.172829	0.0471903	0.968796
AT1G06760	0.155567	0.241854	2.07023	AT1G06760	0.155567	0.241854	2.07023	AT2G17540	0.169568	0.299119	1.19021	AT3G06810	0.0775358	0.142101	1.62744	AT4G10020	0.234043	0.0304719	0.25081	AT5G06860	0.267937	0.139257	0.844222
AT1G06770	0.104138	0.533725	0.732675	AT1G06770	0.104138	0.533725	0.732675	AT2G17550	0.125079	0.121401	1.17107	AT3G06830	0.0941648	0.313424	0.262095	AT4G10030	0.147697	0.238381	1.24128	AT5G06870	0.130998	0.104046	1.1072
AT1G06780	0.0967754	0.189626	1.0075	AT1G06780	0.0967754	0.189626	1.0075	AT2G17560	0.155044	0.169367	1.43334	AT3G06840	0.171217	0.160775	0.378598	AT4G10050	0.203028	0.105855	1.18225	AT5G06930	0.153091	0.36181	0.740149
AT1G06790	0.114336	0.212216	0.941715	AT1G06790	0.114336	0.212216	0.941715	AT2G17570	0.140326	0.277808	0.616749	AT3G06850	0.13009	0.143494	1.17107	AT4G10060	0.158834	0.246774	1.90282	AT5G06940	0.13758	0.216207	0.376467
AT1G06800	0.173793	0.0986903	1.25537	AT1G06800	0.173793	0.0986903	1.25537	AT2G17580	0.102399	0.386538	0.855725	AT3G06860	0.0833575	0.12291	1.942	AT4G10070	0.150058	0.382989	1.39264	AT5G06950	0.145859	0.0438962	1.072
AT1G06820	0.111851	0.197622	1.46395	AT1G06820	0.111851	0.197622	1.46395	AT2G17630	0.191892	0.0580727	1.00599	AT3G06868	0.0798668	0.218462	1.23422	AT4G10080	0.266741	0.404292	1.85502	AT5G06960	0.0771052	0.149111	1.04807
AT1G06830	0.184706	0.0243714	0.79733	AT1G06830	0.184706	0.0243714	0.79733	AT2G17640	0.139505	0.0904027	1.1056	AT3G06890	0.188792	0.019787	0.497109	AT4G10090	0.195582	0.068727	0.719282	AT5G06970	0.090549	0.121376	1.57616
AT1G06840	0.108517	0.179268	1.25196	AT1G06840	0.108517	0.179268	1.25196	AT2G17650	0.204022	0.102345	0.877861	AT3G06910	0.135086	0.398279	0.814048	AT4G10100	0.164403	0.0906865	1.33143	AT5G06980	0.170932	0.246363	1.37022
AT1G06850	0.233324	0.101633	1.04898	AT1G06850	0.233324	0.101633	1.04898	AT2G17670	0.217694	0.076666	0.847128	AT3G06920	0.124039	0.0733934	0.711436	AT4G10120	0.124057	0.116032	2.19106	AT5G07010	0.164128	0.296195	0.434457
AT1G06870	0.119445	0.123053	1.19315	AT1G06870	0.119445	0.123053	1.19315	AT2G17695	0.147743	0.138061	1.40981	AT3G06930	0.0840259	0.211117	1.30627	AT4G10130	0.264168	0.110915	0.647618	AT5G07020	0.130827	0.178664	2.17916
AT1G06890	0.0560243	0.0242981	1.64243	AT1G06890	0.0560243	0.0242981	1.64243	AT2G17700	0.153164	0.0396596	1.2966	AT3G06950	0.123216	0.163255	1.02897	AT4G10140	0.201904	0.0998769	0.791606	AT5G07030	0.144364	0.0583315	2.02085
AT1G06900	0.0735716	0.160604	1.47704	AT1G06900	0.0735716	0.160604	1.47704	AT2G17705	0.165017	0.0418508	0.90908	AT3G06960	0.0754196	0.332503	1.38974	AT4G10170	0.144484	0.188917	0.987528	AT5G07070	0.203871	0.125104	0.705462
AT1G06910	0.136599	0.280705	0.525343	AT1G06910	0.136599	0.280705	0.525343	AT2G17710	0.181712	0.113465	1.53421	AT3G06980	0.110743	0.277004	1.81825	AT4G10180	0.170992	0.109715	1.60414	AT5G07080	0.15563	0.213189	0.654436
AT1G06950	0.0868771	0.105769	2.20541	AT1G06950	0.0868771	0.105769	2.20541	AT2G17720	0.176251	0.0335838	1.23777	AT3G07010	0.115055	0.0968798	1.69716	AT4G10280	0.218406	0.0731101	0.490576	AT5G07090	0.116423	0.069855	2.22965
AT1G06960	0.269715	0.248387	0.989619	AT1G06960	0.269715	0.248387	0.989619	AT2G17730	0.19319	0.197948	0.94807	AT3G07020	0.0967023	0.100585	1.45973	AT4G10300	0.142268	0.158124	1.85848	AT5G07100	0.164764	0.303396	0.988577
AT1G06980	0.0816155	0.240839	0.459905	AT1G06980	0.0816155	0.240839	0.459905	AT2G17760	0.113304	0.069214	1.47925	AT3G07040	0.116822	0.185448	0.978532	AT4G10310	0.160168	0.223743	0.0512297	AT5G07110	0.164089	0.111531	1.14996
AT1G07000	0.157204	0.130657	1.49581	AT1G07000	0.157204	0.130657	1.49581	AT2G17780	0.103498	0.316419	0.617975	AT3G07050	0.157528	0.116557	1.55541	AT4G10320	0.13685	0.201961	1.97385	AT5G07120	0.168945	0.126791	1.33166
AT1G07010	0.102371	0.310277	1.73239	AT1G07010	0.102371	0.310277	1.73239	AT2G17787	0.135977	0.502656	0.787475	AT3G07060	0.115765	0.26261	0.806166	AT4G10330	0.118996	0.148589	0.994286	AT5G07130	0.146307	0.0878749	0.774838
AT1G07020	0.158342	0.404166	0.843494	AT1G07020	0.158342	0.404166	0.843494	AT2G17790	0.0677669	0.180093	1.58564	AT3G07080	0.144213	0.0711725	1.01494	AT4G10340	0.113535	0.0147313	3.38336	AT5G07140	0.15821	0.137609	0.546098
AT1G07030	0.141432	0.0909469	1.27956	AT1G07030	0.141432	0.0909469	1.27956	AT2G17820	0.110043	0.23216	1.50593	AT3G07090	0.19873	0.114487	1.48177	AT4G10360	0.103693	0.321975	1.24824	AT5G07150	0.079193	0.467648	0.84785
AT1G07040	0.196753	0.130671	1.50482	AT1G07040	0.196753	0.130671	1.50482	AT2G17840	0.202536	0.0668827	1.98952	AT3G07100	0.0886616	0.137819	2.13868	AT4G10380	0.137696	0.0820982	1.2883	AT5G07180	0.174178	0.101958	1.14196
AT1G07050	0.108164	0.26038	1.50799	AT1G07050	0.108164	0.26038	1.50799	AT2G17870	0.146284	0.358359	1.59943	AT3G07110	0.0907011	0.233159	1.97272	AT4G10390	0.272542	0.0908102	0.568659	AT5G07220	0.114794	0.167998	1.77765
AT1G07080	0.151306	0.200922	2.03498	AT1G07080	0.151306	0.200922	2.03498	AT2G17880	0.1309	0.445693	0.702439	AT3G07130	0.154908	0.0784633	0.456366	AT4G10430	0.157773	0.0327573	1.34452	AT5G07240	0.103367	0.287988	1.64635
AT1G07090	0.13946	0.0503824	1.22974	AT1G07090	0.13946	0.0503824	1.22974	AT2G17900	0.0949538	0.262175	0.336139	AT3G07140	0.19963	0.103421	1.27876	AT4G10470	0.198577	0.393229	0.893101	AT5G07250	0.178812	0.0695517	1.42729
AT1G07110	0.0946143	0.138912	2.02548	AT1G07110	0.0946143	0.138912	2.02548	AT2G17930	0.0897021	0.0796567	2.03158	AT3G07160	0.123619	0.0747726	2.15122	AT4G10480	0.190485	0.0646626	2.05219	AT5G07280	0.169622	0.187012	0.590117
AT1G07120	0.0848868	0.531163	0.165897	AT1G07120	0.0848868	0.531163	0.165897	AT2G17970	0.132708	0.314822	0.952066	AT3G07170	0.0885423	0.205561	1.27768	AT4G10500	0.184845	0.170138	0.760942	AT5G07290	0.107973	0.202352	1.43577
AT1G07130	0.117664	0.357148	0.75382	AT1G07130	0.117664	0.357148	0.75382	AT2G17972	0.224652	0.112147	1.16414	AT3G07180	0.092838	0.236694	1.51613	AT4G10550	0.177139	0.316994	0.784981	AT5G07300	0.147147	0.0558356	1.59389
AT1G07135	0.0598265	0.701579	1.57534	AT1G07135	0.0598265	0.701579	1.57534	AT2G17975	0.205592	0.176828	0.937618	AT3G07190	0.0878686	0.144025	0.73079	AT4G10570	0.145598	0.293258	1.17923	AT5G07320	0.133788	0.054727	0.996345
AT1G07150	0.221098	0.473082	0.144512	AT1G07150	0.221098	0.473082	0.144512	AT2G17980	0.256789	0.121568	1.67771	AT3G07195	0.133698	0.451612	0.519224	AT4G10610	0.125965	0.124413	1.65959	AT5G07350	0.0823698	0.195129	2.02978
AT1G07180	0.169458	0.0767553	1.75908	AT1G07180	0.169458	0.0767553	1.75908	AT2G17990	0.0966288	0.220856	1.57534	AT3G07200	0.119519	0.516709	0.950929	AT4G10620	0.161158	0.164455	0.940546	AT5G07360	0.132417	0.197434	1.26154
AT1G07200	0.149834	0.214371	1.47432	AT1G07200	0.149834	0.214371	1.47432	AT2G18020	0.110928	0.0162375	2.56218	AT3G07210	0.120508	0.14321	0.909706	AT4G10630	0.25391	0.15614	0.283821	AT5G07370	0.132888	0.206513	1.34475
AT1G07210	0.12883	0.209924	1.30248	AT1G07210	0.12883	0.209924	1.30248	AT2G18030	0.102981	0.232548	1.0668	AT3G07220	0.191022	0.0628419	1.37861	AT4G10710	0.175186	0.0378847	1.90782	AT5G07400	0.137657	0.391138	0.312008
AT1G07220	0.102549	0.195709	1.01098	AT1G07220	0.102549	0.195709	1.01098	AT2G18040	0.188217	0.0201219	1.78036	AT3G07270	0.0849259	0.271396	1.60566	AT4G10730	0.10254	0.214834	1.53762	AT5G07460	0.135322	0.175107	1.67846
AT1G07230	0.15868	0.129652	1.57521	AT1G07230	0.15868	0.129652	1.57521	AT2G18090	0.175417	0.166491	1.47347	AT3G07290	0.0937261	0.283422	0.227347	AT4G10750	0.122697	0.153482	1.42557	AT5G07470	0.211203	0.118119	1.77765
AT1G07240	0.201449	0.179976	1.61267	AT1G07240	0.201449	0.179976	1.61267	AT2G18100	0.132902	0.224027	0.205691	AT3G07300	0.14628	0.0526395	1.41356	AT4G10760	0.148697	0.0753783	1.36079	AT5G07580	0.166696	0.112733	1.84626
AT1G07250	0.168442	0.133017	1.70436	AT1G07250	0.168442	0.133017	1.70436	AT2G18110	0.154872	0.134819	1.75229	AT3G07310	0.103618	0.137624	1.77235	AT4G10770	0.171387	0.0397141	1.90435	AT5G07590	0.126158	0.0153541	1.00246
AT1G07260	0.164423	0.186556	0.389113	AT1G07260	0.164423	0.186556	0.389113	AT2G18120	0.141525	0.409529	0.253677	AT3G07320	0.139701	0.147062	1.50736	AT4G10790	0.169734	0.173375	1.7484	AT5G07610	0.198064	0.230264	0.662257
AT1G07280	0.176101	0.190361	2.13043	AT1G07280	0.176101	0.190361	2.13043	AT2G18150	0.131192	0.0989601	0.230347	AT3G07330	0.103642	0.082801	1.60591	AT4G10800	0.264279	0.0779904	0.384944	AT5G07620	0.124367	0.185129	0.5388
AT1G07300	0.133037	0.113396	0.576825	AT1G07300	0.133037	0.113396	0.576825	AT2G18160	0.0280092	0.392031	1.70446	AT3G07340	0.10241	0.460122	0.680698	AT4G10810	0.215775	0.0530684	1.42519	AT5G07630	0.147773	0.336164	1.11703
AT1G07310	0.120447	0.137036	1.90587	AT1G07310	0.120447	0.137036	1.90587	AT2G18170	0.251573	0.0233526	1.35431	AT3G07360	0.129787	0.0935175	1.89479	AT4G10840	0.205784	0.0220004	2.09457	AT5G07660	0.0942294	0.349912	0.336139
AT1G07320	0.210527	0.0929211	2.39072	AT1G07320	0.210527	0.0929211	2.39072	AT2G18210	0.187443	0.164683	0.0232113	AT3G07370	0.104953	0.211785	0.984901	AT4G10890	0.131052	0.468184	0.652169	AT5G07670	0.111675	0.122474	1.09346
AT1G07350	0.1994	0.426092	1.74393	AT1G07350	0.1994	0.426092	1.74393	AT2G18220	0.139646	0.229393	1.23333	AT3G07400	0.12464	0.088417	1.30095	AT4G10920	0.0956605	0.392938	1.45867	AT5G07690	0.128629	0.301911	1.56313
AT1G07360	0.145756	0.139224	1.75498	AT1G07360	0.145756	0.139224	1.75498	AT2G18230	0.099562	0.136819	1.89186	AT3G07410	0.242982	0.00825506	1.01197	AT4G10925	0.223326	0.107443	0.729837	AT5G07700	0.123795	0.538	0.553276
AT1G07380	0.119541	0.142236	1.09998	AT1G07380	0.119541	0.142236	1.09998	AT2G18240	0.12766	0.135144	0.813267	AT3G07420	0.123596	0.2217	0.759169	AT4G10930	0.0889254	0.434333	1.18024	AT5G07710	0.106019	0.32248	0.970979
AT1G07390	0.140372	0.466028	0.647618	AT1G07390	0.140372	0.466028	0.647618	AT2G18245	0.176929	0.196883	1.02944	AT3G07430	0.135169	0.254837	1.89121	AT4G10940	0.086491	0.459469	0.465175	AT5G07720	0.212427	0.0535018	0.407425
AT1G07420	0.115232	0.0564051	1.5013	AT1G07420	0.115232	0.0564051	1.5013	AT2G18250	0.271662	0.0918487	1.10918	AT3G07440	0.168859	0.0956363	0.930511	AT4G10955	0.257007	0.107612	1.29583	AT5G07730	0.162502	0.267264	0.424996
AT1G07430	0.186102	0.142667	0.762701	AT1G07430	0.186102	0.142667	0.762701	AT2G18280	0.172529	0.108577	1.94433	AT3G07460	0.129593	0.449293	1.85316	AT4G10960	0.198432	0.0619597	1.29583	AT5G07740	0.201187	0.149696	1.92558
AT1G07440	0.150524	0.217697	1.69243	AT1G07440	0.150524	0.217697	1.69243	AT2G18290	0.107684	0.0451017	1.00448	AT3G07470	0.130399	0.249093	1.62624	AT4G10970	0.123059	0.444325	1.42385	AT5G07760	0.184415	0.686914	0.205691
AT1G07450	0.15445	0.244263	0.0818152	AT1G07450	0.15445	0.244263	0.0818152	AT2G18300	0.139273	0.215201	1.43428	AT3G07500	0.185739	0.232444	0.409426	AT4G11010	0.152189	0.0369847	1.91729	AT5G07790	0.1185	0.581672	0.72794
AT1G07470	0.178023	0.139046	1.11194	AT1G07470	0.178023	0.139046	1.11194	AT2G18328	0.156569	0.20789	1.33214	AT3G07510	0.0782533	0.0575061	1.11037	AT4G11060	0.242149	0.0532799	0.603004	AT5G07800	0.0908054	0.181517	0.445558
AT1G07480	0.132643	0.157625	1.0602	AT1G07480	0.132643	0.157625	1.0602	AT2G18330	0.163125	0.0615392	1.04715	AT3G07520	0.0763771	0.357791	0.975308	AT4G11070	0.160145	0.561901	0.110354	AT5G07810	0.112123	0.284559	0.432585
AT1G07510	0.170589	0.124509	1.64944	AT1G07510	0.170589	0.124509	1.64944	AT2G18350	0.172881	0.148924	0.873797	AT3G07525	0.146809	0.280549	0.597893	AT4G11080	0.195281	0.34805	0.681757	AT5G07820	0.144599	0.355089	0.96218
AT1G07530	0.12615	0.163577	1.60376	AT1G07530	0.12615	0.163577	1.60376	AT2G18360	0.138783	0.129415	0.00847242	AT3G07530	0.0741558	0.466905	0.423082	AT4G11100	0.228062	0.382598	1.28856	AT5G07830	0.139105	0.108759	1.52822
AT1G07570	0.185653	0.165345	1.12626	AT1G07570	0.185653	0.165345	1.12626	AT2G18370	0.102626	0.116039	0.0818152	AT3G07540	0.117188	0.264152	1.22461	AT4G11110	0.145135	0.154719	1.60553	AT5G07870	0.162652	0.294199	0.91531
AT1G07590	0.157216	0.119586	2.47379	AT1G07590	0.157216	0.119586	2.47379	AT2G18380	0.108507	0.390381	0.192818	AT3G07550	0.151385	0.132574	0.951498	AT4G11120	0.152323	0.0934158	1.12051	AT5G07890	0.127917	0.185684	1.02418
AT1G07620	0.175699	0.431771	0.854306	AT1G07620	0.175699	0.431771	0.854306	AT2G18390	0.123301	0.0566675	1.03182	AT3G07560	0.0755576	0.152694	2.06082	AT4G11130	0.137556	0.172581	0.765333	AT5G07900	0.2209	0.126063	1.03699
AT1G07630	0.15078	0.0608369	1.36388	AT1G07630	0.15078	0.0608369	1.36388	AT2G18400	0.135685	0.0358993	0.882553	AT3G07565	0.149145	0.0812622	1.13381	AT4G11150	0.0805313	0.0249757	2.25113	AT5G07910	0.0485387	0.209666	1.10038
AT1G07640	0.142044	0.186932	1.42995	AT1G07640	0.142044	0.186932	1.42995	AT2G18410	0.121259	0.261365	0.557519	AT3G07570	0.124317	0.220373	1.17209	AT4G11160	0.118517	0.13598	1.64254	AT5G07920	0.119757	0.0683801	1.46674
AT1G07650	0.126438	0.214226	1.79854	AT1G07650	0.126438	0.214226	1.79854	AT2G18465	0.19358	0.19653	0.731734	AT3G07580	0.199055	0.59372	0.852163	AT4G11175	0.156353	0.223382	1.33143	AT5G07940	0.113764	0.367759	1.59531
AT1G07670	0.142465	0.0514845	1.71567	AT1G07670	0.142465	0.0514845	1.71567	AT2G18500	0.136264	0.25972	0.00847242	AT3G07590	0.179614	0.29026	0.759169	AT4G11190	0.127015	0.52009	0.0602066	AT5G07950	0.109007	0.338074	0.752924
AT1G07700	0.119302	0.538378	1.61329	AT1G07700	0.119302	0.538378	1.61329	AT2G18510	0.088587	0.214691	1.64933	AT3G07600	0.174965	0.329055	0.0327799	AT4G11220	0.187822	0.19603	1.65612	AT5G07960	0.0998213	0.129983	1.22884
AT1G07705	0.0665638	0.282625	1.28036	AT1G07705	0.0665638	0.282625	1.28036	AT2G18520	0.137318	0.2275	0.578181	AT3G07610	0.115965	0.529627	1.42366	AT4G11240	0.209246	0.0390679	1.23718	AT5G07970	0.0830898	0.524743	1.46552
AT1G07720	0.119278	0.147027	1.82531	AT1G07720	0.119278	0.147027	1.82531	AT2G18560	0.185711	0.240931	0.929909	AT3G07630	0.0892185	0.239674	1.24996	AT4G11270	0.140243	0.243919	1.65058	AT5G07980	0.113047	0.559937	1.42767
AT1G07725	0.128674	0.238651	1.06064	AT1G07725	0.128674	0.238651	1.06064	AT2G18570	0.154922	0.381212	0.917778	AT3G07640	0.143735	0.397082	1.24881	AT4G11280	0.180306	0.0503046	1.45956	AT5G07990	0.145255	0.142368	1.94479
AT1G07740	0.127727	0.226196	0.700418	AT1G07740	0.127727	0.226196	0.700418	AT2G18600	0.0987287	0.390258	0.301963	AT3G07650	0.140902	0.130099	1.67771	AT4G11290	0.249146	0.0771613	0.770543	AT5G08000	0.104102	0.35248	1.36167
AT1G07750	0.146404	0.182464	1.52731	AT1G07750	0.146404	0.182464	1.52731	AT2G18630	0.157148	0.0797162	1.21417	AT3G07660	0.0724738	0.485807	1.77612	AT4G11300	0.133748	0.194654	1.02801	AT5G08010	0.101144	0.476007	0.980662
AT1G07790	0.215153	0.0433674	1.42729	AT1G07790	0.215153	0.0433674	1.42729	AT2G18650	0.134825	0.352667	0.00346053	AT3G07670	0.111723	0.112419	1.49074	AT4G11320	0.151584	0.192685	1.36957	AT5G08020	0.140747	0.143046	0.690152
AT1G07830	0.155638	0.0788838	1.0237	AT1G07830	0.155638	0.0788838	1.0237	AT2G18660	0.094613	0.358369	1.05485	AT3G07690	0.102338	0.0577868	0.896989	AT4G11330	0.223943	0.0764238	1.08475	AT5G08050	0.103916	0.0590728	1.77586
AT1G07840	0.133888	0.374058	1.05395	AT1G07840	0.133888	0.374058	1.05395	AT2G18670	0.122791	0.218118	1.04025	AT3G07700	0.1064	0.102813	2.00089	AT4G11370	0.21286	0.418061	0.192818	AT5G08060	0.134284	0.150791	1.83887
AT1G07870	0.250684	0.05727	0.9917	AT1G07870	0.250684	0.05727	0.9917	AT2G18680	0.065121	0.508539	0.384944	AT3G07720	0.194396	0.115011	1.6866	AT4G11380	0.147801	0.0666824	1.97016	AT5G08070	0.141263	0.180993	0.259307
AT1G07880	0.186715	0.0843613	0.417272	AT1G07880	0.186715	0.0843613	0.417272	AT2G18690	0.0770822	0.593148	1.10079	AT3G07730	0.125077	0.604369	0.677497	AT4G11410	0.135333	0.184235	1.26626	AT5G08080	0.0878503	0.0511874	1.4406
AT1G07890	0.122829	0.0602967	2.88043	AT1G07890	0.122829	0.0602967	2.88043	AT2G18700	0.125565	0.0728715	1.18988	AT3G07740	0.0989233	0.271034	0.936443	AT4G11420	0.170351	0.153852	2.13246	AT5G08100	0.108404	0.196893	1.54581
AT1G07900	0.263942	0.170979	0.387034	AT1G07900	0.263942	0.170979	0.387034	AT2G18710	0.130779	0.0887934	1.91494	AT3G07750	0.0729665	0.198706	0.777398	AT4G11440	0.148107	0.541441	0.60045	AT5G08110	0.10683	0.451967	0.72025
AT1G07910	0.139694	0.246134	1.1977	AT1G07910	0.139694	0.246134	1.1977	AT2G18730	0.149539	0.0472228	1.7453	AT3G07770	0.0782506	0.174954	1.72161	AT4G11450	0.156349	0.14799	0.768816	AT5G08120	0.124256	0.174475	1.19152
AT1G07950	0.169401	0.093604	1.16099	AT1G07950	0.169401	0.093604	1.16099	AT2G18750	0.119477	0.0838482	1.87468	AT3G07780	0.149963	0.0725346	1.84633	AT4G11460	0.123068	0.367435	0.0646077	AT5G08130	0.105701	0.200508	1.65837
AT1G07960	0.107613	0.148881	1.13418	AT1G07960	0.107613	0.148881	1.13418	AT2G18760	0.115869	0.167843	1.06197	AT3G07790	0.192445	0.0525778	1.59609	AT4G11521	0.108548	0.440317	0.196066	AT5G08139	0.184038	0.284046	1.13455
AT1G07970	0.0955954	0.277568	1.0733	AT1G07970	0.0955954	0.277568	1.0733	AT2G18770	0.0960948	0.307678	1.03323	AT3G07800	0.153955	0.094573	1.04715	AT4G11530	0.240281	0.319608	0.652169	AT5G08160	0.132498	0.00964497	1.55056
AT1G07980	0.117697	0.44455	1.08642	AT1G07980	0.117697	0.44455	1.08642	AT2G18780	0.252089	0.253667	0.106395	AT3G07810	0.12474	0.0560662	1.65081	AT4G11560	0.0830082	0.414947	1.5445	AT5G08170	0.139843	0.133207	1.57154
AT1G07990	0.0765604	0.208687	1.76507	AT1G07990	0.0765604	0.208687	1.76507	AT2G18790	0.119563	0.0829422	1.75953	AT3G07860	0.146715	0.0541543	0.66115	AT4G11570	0.216883	0.0425589	2.1331	AT5G08180	0.22255	0.0384511	1.36167
AT1G08010	0.193597	0.282324	1.25196	AT1G08010	0.193597	0.282324	1.25196	AT2G18840	0.100636	0.0339452	1.20728	AT3G07870	0.0812756	0.14855	1.18757	AT4G11600	0.205532	0.0565369	2.05704	AT5G08200	0.132505	0.123273	1.0885
AT1G08030	0.114576	0.233968	1.18889	AT1G08030	0.114576	0.233968	1.18889	AT2G18850	0.118111	0.257014	0.841297	AT3G07880	0.116092	0.118651	1.6144	AT4G11640	0.234097	0.111027	0.587486	AT5G08230	0.0986563	0.516105	1.37518
AT1G08040	0.0772066	0.162301	1.28698	AT1G08040	0.0772066	0.162301	1.28698	AT2G18860	0.204974	0.233686	1.08934	AT3G07890	0.149114	0.0455679	1.37882	AT4G11660	0.130905	0.190681	1.17551	AT5G08240	0.197393	0.273867	0.540267
AT1G08060	0.0844399	0.684537	1.49759	AT1G08060	0.0844399	0.684537	1.49759	AT2G18876	0.18504	0.063232	1.08809	AT3G07910	0.0916987	0.828696	1.26955	AT4G11670	0.0937739	0.215653	1.35745	AT5G08260	0.111569	0.209853	2.04436
AT1G08070	0.144353	0.173213	0.205691	AT1G08070	0.144353	0.173213	0.205691	AT2G18880	0.13742	0.767044	0.0183676	AT3G07930	0.157432	0.420349	0.785814	AT4G11680	0.0870946	0.1925	1.25338	AT5G08270	0.0898473	0.5981	1.09469
AT1G08110	0.101845	0.193848	1.98658	AT1G08110	0.101845	0.193848	1.98658	AT2G18890	0.126988	0.0785998	1.00599	AT3G07940	0.0788025	0.0868559	1.34567	AT4G11740	0.14588	0.226716	1.58643	AT5G08280	0.132776	0.0688505	2.25105
AT1G08125	0.130425	0.307221	1.23004	AT1G08125	0.130425	0.307221	1.23004	AT2G18900	0.138643	0.106872	1.29583	AT3G07950	0.070924	0.181453	1.31744	AT4G11790	0.148379	0.505071	1.25367	AT5G08290	0.131472	0.0469964	2.00297
AT1G08130	0.124542	0.117491	1.3769	AT1G08130	0.124542	0.117491	1.3769	AT2G18910	0.0602752	0.115203	1.07629	AT3G07960	0.140276	0.0500712	0.278479	AT4G11800	0.101704	0.0932113	1.52061	AT5G08300	0.0881187	0.0149059	1.80449
AT1G08160	0.0944427	0.111878	0.840564	AT1G08160	0.0944427	0.111878	0.840564	AT2G18915	0.158224	0.0472356	1.50941	AT3G07980	0.0923253	0.209155	1.20759	AT4G11820	0.15119	0.0617454	1.56062	AT5G08310	0.173827	0.23692	0.361237
AT1G08180	0.0933254	0.312508	0.520759	AT1G08180	0.0933254	0.312508	0.520759	AT2G18940	0.165506	0.124983	1.51333	AT3G07990	0.0813193	0.292203	1.25139	AT4G11850	0.125382	0.10646	1.71811	AT5G08320	0.172771	0.171842	0.739224
AT1G08190	0.0894913	0.076025	2.06443	AT1G08190	0.0894913	0.076025	2.06443	AT2G18950	0.0864054	0.122305	1.54377	AT3G08000	0.0935337	0.138694	0.326643	AT4G11860	0.121341	0.189589	1.32593	AT5G08330	0.0490235	0.255109	1.75301
AT1G08200	0.135046	0.0168564	2.31545	AT1G08200	0.135046	0.0168564	2.31545	AT2G18960	0.0622185	0.128599	3.00049	AT3G08010	0.153633	0.0300315	1.63729	AT4G11890	0.216222	0.277105	0.943455	AT5G08335	0.0943947	0.210444	0.64876
AT1G08210	0.134721	0.0888237	1.16379	AT1G08210	0.134721	0.0888237	1.16379	AT2G18990	0.172142	0.0358243	0.945193	AT3G08020	0.0865211	0.157375	1.37325	AT4G11900	0.255266	0.44492	1.36012	AT5G08340	0.0920858	0.355931	0.818707
AT1G08220	0.128891	0.270859	0.619198	AT1G08220	0.128891	0.270859	0.619198	AT2G19090	0.138933	0.117433	0.810911	AT3G08030	0.0972901	0.132853	1.7245	AT4G11910	0.197954	0.400969	0.945769	AT5G08370	0.137062	0.145065	1.49402
AT1G08230	0.158362	0.200375	1.40222	AT1G08230	0.158362	0.200375	1.40222	AT2G19110	0.154808	0.27491	1.40202	AT3G08505	0.262738	0.0639589	0.965503	AT4G11920	0.139938	0.113768	0.913454	AT5G08380	0.150514	0.224017	1.5677
AT1G08280	0.148509	0.159194	0.798947	AT1G08280	0.148509	0.159194	0.798947	AT2G19130	0.204139	0.187281	1.45565	AT3G08510	0.112505	0.11151	2.23043	AT4G11960	0.14958	0.0696131	1.51753	AT5G08390	0.0865353	0.181814	1.32352
AT1G08290	0.130044	0.231803	0.137164	AT1G08290	0.130044	0.231803	0.137164	AT2G19160	0.110674	0.204358	1.09755	AT3G08530	0.0615192	0.0368138	2.46479	AT4G11980	0.130677	0.137726	1.03605	AT5G08400	0.0899885	0.136879	1.15498
AT1G08300	0.157534	0.484559	0.541729	AT1G08300	0.157534	0.484559	0.541729	AT2G19170	0.122085	0.0535652	1.31226	AT3G08550	0.0924882	0.11504	1.429	AT4G11990	0.139939	0.366948	0.179552	AT5G08410	0.117866	0.179171	1.83931
AT1G08340	0.125055	0.141267	0.179552	AT1G08340	0.125055	0.141267	0.179552	AT2G19180	0.179902	0.145761	1.13268	AT3G08570	0.151347	0.153062	0.440043	AT4G12000	0.217082	0.184978	0.916549	AT5G08420	0.16442	0.212763	1.69377
AT1G08350	0.131394	0.258333	0.965503	AT1G08350	0.131394	0.258333	0.965503	AT2G19260	0.11376	0.500342	0.857145	AT3G08580	0.134355	0.0175201	2.90681	AT4G12010	0.170348	0.173851	1.0261	AT5G08430	0.117361	0.419644	1.22492
AT1G08360	0.177061	0.0332467	2.00206	AT1G08360	0.177061	0.0332467	2.00206	AT2G19270	0.126495	0.162443	1.28567	AT3G08590	0.133358	0.0737856	2.1553	AT4G12030	0.14949	0.186047	1.6947	AT5G08440	0.0776815	0.372257	1.15462
AT1G08370	0.0709221	0.32689	1.68775	AT1G08370	0.0709221	0.32689	1.68775	AT2G19280	0.154938	0.308018	0.85996	AT3G08600	0.116567	0.31569	1.22522	AT4G12040	0.221093	0.0478547	1.51271	AT5G08450	0.123707	0.111007	1.87004
AT1G08380	0.110984	0.0601261	3.16063	AT1G08380	0.110984	0.0601261	3.16063	AT2G19310	0.11854	0.466459	1.75301	AT3G08610	0.0936426	0.0721095	1.94807	AT4G12060	0.109301	0.217555	1.57467	AT5G08470	0.0864105	0.24205	1.44041
AT1G08390	0.121185	0.381083	0.535838	AT1G08390	0.121185	0.381083	0.535838	AT2G19330	0.140127	0.0345463	0.0466902	AT3G08620	0.14667	0.0979288	0.980662	AT4G12070	0.148871	0.0321513	1.25253	AT5G08490	0.0923221	0.225084	0.102399
AT1G08400	0.120022	0.240322	0.66115	AT1G08400	0.120022	0.240322	0.66115	AT2G19350	0.082146	0.111917	0.733615	AT3G08630	0.14343	0.247557	1.01494	AT4G12080	0.138946	0.22905	0.824087	AT5G08500	0.0948327	0.141598	1.35205
AT1G08410	0.141108	0.103308	1.22673	AT1G08410	0.141108	0.103308	1.22673	AT2G19380	0.129209	0.47471	0.307025	AT3G08640	0.18736	0.101714	1.71262	AT4G12110	0.127965	0.0625675	1.28567	AT5G08510	0.119857	0.312401	0.79407
AT1G08420	0.108058	0.0238929	1.98495	AT1G08420	0.108058	0.0238929	1.98495	AT2G19385	0.132966	0.350593	0.682813	AT3G08650	0.109506	0.0896499	2.01425	AT4G12120	0.145887	0.0889243	0.735495	AT5G08530	0.0859508	0.0508268	2.34939
AT1G08450	0.162082	0.0618361	2.06448	AT1G08450	0.162082	0.0618361	2.06448	AT2G19390	0.0821374	0.306081	1.30324	AT3G08660	0.147787	0.307566	0.624065	AT4G12130	0.154507	0.119237	0.761823	AT5G08535	0.049348	0.652696	0.709457
AT1G08460	0.152299	0.161668	1.50768	AT1G08460	0.152299	0.161668	1.50768	AT2G19400	0.0824776	0.134303	0.588798	AT3G08680	0.150974	0.0694013	1.78129	AT4G12230	0.124733	0.132643	1.58591	AT5G08540	0.136098	0.144079	1.60249
AT1G08465	0.1518	0.0934205	1.13381	AT1G08465	0.1518	0.0934205	1.13381	AT2G19430	0.16076	0.116878	1.10799	AT3G08710	0.0891448	0.189327	1.07373	AT4G12240	0.210321	0.141901	0.534356	AT5G08550	0.100712	0.198878	1.35834
AT1G08470	0.145838	0.0773987	1.34612	AT1G08470	0.145838	0.0773987	1.34612	AT2G19450	0.112015	0.171875	1.32497	AT3G08720	0.144263	0.146237	1.14269	AT4G12250	0.263277	0.00368954	0.951498	AT5G08560	0.097046	0.214893	1.69685
AT1G08480	0.132516	0.090922	1.56935	AT1G08480	0.132516	0.090922	1.56935	AT2G19460	0.0845366	0.0873877	0.853589	AT3G08740	0.190594	0.0392827	1.90295	AT4G12290	0.181997	0.117	2.29444	AT5G08565	0.105601	0.197578	0.301963
AT1G08490	0.124646	0.0929141	1.58959	AT1G08490	0.124646	0.0929141	1.58959	AT2G19470	0.209155	0.0712502	1.38453	AT3G08760	0.149262	0.0505524	1.35745	AT4G12300	0.189074	0.125782	1.45225	AT5G08570	0.107625	0.04024	1.88215
AT1G08500	0.0893089	0.385435	0.454586	AT1G08500	0.0893089	0.385435	0.454586	AT2G19480	0.17434	0.102255	2.04866	AT3G08770	0.190929	0.392093	1.73773	AT4G12320	0.145106	0.35162	2.05811	AT5G08580	0.115929	0.0787686	1.16762
AT1G08510	0.150062	0.0349825	2.16609	AT1G08510	0.150062	0.0349825	2.16609	AT2G19520	0.0573734	0.132094	1.74466	AT3G08780	0.12575	0.265833	1.03418	AT4G12340	0.214191	0.259954	1.23034	AT5G08590	0.13443	0.0575882	1.8636
AT1G08520	0.109377	0.0476484	2.30405	AT1G08520	0.109377	0.0476484	2.30405	AT2G19530	0.113973	0.150484	0.102399	AT3G08800	0.0907309	0.409939	0.674282	AT4G12390	0.117645	0.204658	0.995833	AT5G08600	0.139209	0.517281	0.411401
AT1G08530	0.183521	0.163407	0.85996	AT1G08530	0.183521	0.163407	0.85996	AT2G19540	0.135593	0.0474017	1.76261	AT3G08820	0.105188	0.157875	0.314478	AT4G12420	0.207942	0.0448213	2.01602	AT5G08610	0.108382	0.200639	1.8788
AT1G08540	0.10913	0.0865404	1.922	AT1G08540	0.10913	0.0865404	1.922	AT2G19560	0.0994245	0.186486	0.977458	AT3G08840	0.0872398	0.391898	1.48043	AT4G12430	0.202663	0.102395	0.544651	AT5G08620	0.140835	0.123856	1.26154
AT1G08550	0.144059	0.0788711	1.92823	AT1G08550	0.144059	0.0788711	1.92823	AT2G19570	0.0921288	0.243065	1.31719	AT3G08850	0.0840538	0.0652828	2.11516	AT4G12460	0.123675	0.226862	1.35633	AT5G08630	0.0639967	0.398755	1.1772
AT1G08560	0.165408	0.0751131	1.35069	AT1G08560	0.165408	0.0751131	1.35069	AT2G19580	0.150449	0.0224601	0.726034	AT3G08860	0.142559	0.191664	0.452783	AT4G12490	0.230396	0.240733	0.839824	AT5G08640	0.109517	0.0788031	1.54027
AT1G08570	0.16159	0.235002	1.81615	AT1G08570	0.16159	0.235002	1.81615	AT2G19590	0.232358	0.0732456	0.497109	AT3G08870	0.149425	0.238737	0.879881	AT4G12560	0.237748	0.118751	1.36012	AT5G08650	0.0961703	0.0326732	2.08194
AT1G08580	0.195669	0.172837	1.07842	AT1G08580	0.195669	0.172837	1.07842	AT2G19600	0.0889203	0.0529658	1.1799	AT3G08890	0.130591	0.0618007	0.945769	AT4G12570	0.17496	0.211622	1.31251	AT5G08660	0.105583	0.146922	1.23688
AT1G08590	0.12017	0.188111	0.738289	AT1G08590	0.12017	0.188111	0.738289	AT2G19620	0.0616686	0.124265	0.768816	AT3G08910	0.188896	0.0954379	0.916549	AT4G12590	0.14176	0.0386357	1.52549	AT5G08670	0.110482	0.00759321	2.54803
AT1G08600	0.093393	0.357572	1.46726	AT1G08600	0.093393	0.357572	1.46726	AT2G19640	0.150111	0.302716	0.843494	AT3G08920	0.0969241	0.366245	1.40563	AT4G12610	0.19454	0.159135	1.42767	AT5G08680	0.154108	0.0206385	2.31822
AT1G08610	0.174157	0.164175	0.879205	AT1G08610	0.174157	0.164175	0.879205	AT2G19670	0.170738	0.132269	0.779935	AT3G08930	0.105937	0.0249135	1.7143	AT4G12620	0.212518	0.107673	0.614285	AT5G08710	0.0652707	0.224669	1.1308
AT1G08620	0.0877	0.379637	1.51845	AT1G08620	0.0877	0.379637	1.51845	AT2G19680	0.169946	0.0594068	1.44041	AT3G08940	0.127283	0.140214	3.03396	AT4G12640	0.143125	0.218381	1.36123	AT5G08720	0.103094	0.124618	1.38829
AT1G08630	0.0832983	0.144443	0.883224	AT1G08630	0.0832983	0.144443	0.883224	AT2G19690	0.217937	0.288064	0.522288	AT3G08947	0.127206	0.11233	0.953769	AT4G12650	0.130613	0.019449	2.16852	AT5G08740	0.151303	0.114205	1.41669
AT1G08640	0.0974875	0.232707	1.62624	AT1G08640	0.0974875	0.232707	1.62624	AT2G19710	0.142147	0.303928	1.15888	AT3G08950	0.105339	0.21976	0.771404	AT4G12670	0.172354	0.658114	1.01788	AT5G08750	0.125611	0.122193	1.14816
AT1G08650	0.13218	0.0988281	1.47941	AT1G08650	0.13218	0.0988281	1.47941	AT2G19720	0.154473	0.0690882	0.675357	AT3G08960	0.102288	0.16436	1.44628	AT4G12680	0.126654	0.173905	0.724112	AT5G08760	0.114714	0.645685	1.03839
AT1G08660	0.0743852	0.109089	1.37325	AT1G08660	0.0743852	0.109089	1.37325	AT2G19730	0.110975	0.142712	2.11854	AT3G08970	0.135321	0.209262	0.432585	AT4G12690	0.266111	0.0765431	0.359	AT5G08770	0.170776	0.134669	0.889178
AT1G08680	0.0728414	0.630444	1.53629	AT1G08680	0.0728414	0.630444	1.53629	AT2G19760	0.102081	0.265493	1.71174	AT3G08980	0.105085	0.110384	0.461679	AT4G12700	0.12116	0.276717	0.946924	AT5G08780	0.0670361	0.837916	0.777398
AT1G08700	0.208839	0.112561	1.57044	AT1G08700	0.208839	0.112561	1.57044	AT2G19780	0.126522	0.112478	0.700418	AT3G08990	0.075048	0.367136	0.456366	AT4G12710	0.104589	0.213288	0.815611	AT5G08790	0.0771409	0.0844882	1.51271
AT1G08710	0.253879	0.292402	0.912828	AT1G08710	0.253879	0.292402	0.912828	AT2G19810	0.194212	0.106521	1.66951	AT3G09010	0.144552	0.150125	0.862763	AT4G12720	0.0777022	0.182732	1.56118	AT5G09220	0.116435	0.0598899	2.46378
AT1G08720	0.12256	0.268528	1.42919	AT1G08720	0.12256	0.268528	1.42919	AT2G19830	0.0996573	0.249776	1.82523	AT3G09020	0.172686	0.219358	0.732675	AT4G12730	0.123835	0.142724	2.18555	AT5G09225	0.111116	0.0622347	0.831652
AT1G08750	0.150934	0.164208	0.976923	AT1G08750	0.150934	0.164208	0.976923	AT2G19860	0.183809	0.0521768	1.64301	AT3G09035	0.117243	0.420909	1.13418	AT4G12750	0.0980597	0.33366	1.17414	AT5G09230	0.153778	0.0646429	1.1048
AT1G08760	0.13797	0.271847	1.29968	AT1G08760	0.13797	0.271847	1.29968	AT2G19870	0.173255	0.159833	1.3862	AT3G09040	0.10308	0.252722	0.283821	AT4G12760	0.18179	0.21838	0.625282	AT5G09240	0.0372991	1.2314	0.66115
AT1G08770	0.186002	0.0967189	1.0797	AT1G08770	0.186002	0.0967189	1.0797	AT2G19880	0.0791292	0.0681358	1.45547	AT3G09050	0.0842682	0.295557	1.25537	AT4G12780	0.184779	0.305212	1.67082	AT5G09250	0.0832527	0.265228	0.862763
AT1G08780	0.26146	0.0779406	1.14924	AT1G08780	0.26146	0.0779406	1.14924	AT2G19910	0.100601	0.407083	0.426901	AT3G09060	0.108443	0.246551	0.227347	AT4G12790	0.128816	0.106429	1.45081	AT5G09260	0.0556325	0.300242	0.800566
AT1G08800	0.171257	0.333976	1.24158	AT1G08800	0.171257	0.333976	1.24158	AT2G19920	0.119283	0.490083	0.165897	AT3G09070	0.19731	0.131737	1.21665	AT4G12800	0.152988	0.100592	3.31594	AT5G09270	0.117443	0.24518	0.365638
AT1G08810	0.148201	0.158587	0.804576	AT1G08810	0.148201	0.158587	0.804576	AT2G19930	0.106597	0.2814	0.568659	AT3G09085	0.163531	0.131817	0.711436	AT4G12830	0.15826	0.0996324	1.49107	AT5G09290	0.0951644	0.30307	0.267641
AT1G08820	0.067075	0.360039	1.6123	AT1G08820	0.067075	0.360039	1.6123	AT2G19940	0.108999	0.127067	1.4553	AT3G09090	0.117239	0.287653	1.74116	AT4G12840	0.232649	0.230124	0.68702	AT5G09300	0.131415	0.195069	0.978532
AT1G08830	0.13939	0.086534	2.62073	AT1G08830	0.13939	0.086534	2.62073	AT2G19950	0.0868667	0.34463	1.37583	AT3G09100	0.150758	0.073007	1.70546	AT4G12870	0.129442	0.449834	0.0901522	AT5G09310	0.189334	0.0998216	1.18955
AT1G08845	0.0856824	0.112669	0.604269	AT1G08845	0.0856824	0.112669	0.604269	AT2G20000	0.107035	0.12229	1.20283	AT3G09150	0.0762623	0.247954	0.940546	AT4G12880	0.102632	0.382416	1.65624	AT5G09320	0.19168	0.261005	0.72507
AT1G08880	0.175146	0.0370524	1.69706	AT1G08880	0.175146	0.0370524	1.69706	AT2G20010	0.127016	0.12734	1.40843	AT3G09180	0.0494109	0.215794	1.11508	AT4G12900	0.226661	0.0661526	0.865548	AT5G09330	0.099038	0.24308	1.76367
AT1G08890	0.131092	0.102941	1.39797	AT1G08890	0.131092	0.102941	1.39797	AT2G20020	0.114404	0.262074	1.60579	AT3G09190	0.0917555	0.607955	0.307025	AT4G12910	0.227093	0.173973	1.37946	AT5G09350	0.0866959	0.236281	0.794885
AT1G08900	0.149801	0.181771	1.25367	AT1G08900	0.149801	0.181771	1.25367	AT2G20050	0.106987	0.149418	1.73801	AT3G09200	0.118177	0.0725803	2.60291	AT4G12970	0.14585	0.149782	0.752924	AT5G09380	0.124883	0.227478	0.627683
AT1G08910	0.114156	0.617057	1.43763	AT1G08910	0.114156	0.617057	1.43763	AT2G20060	0.119211	0.133764	1.357	AT3G09210	0.105788	0.15676	1.58099	AT4G12980	0.156114	0.13669	1.63847	AT5G09390	0.109428	0.334101	1.23718
AT1G08920	0.113102	0.299322	1.04852	AT1G08920	0.113102	0.299322	1.04852	AT2G20100	0.109642	0.37614	0.795699	AT3G09230	0.0561699	1.0933	0.75382	AT4G13010	0.140065	0.115959	2.01306	AT5G09400	0.0714338	0.0822878	1.52168
AT1G08930	0.100375	0.0444599	1.95867	AT1G08930	0.100375	0.0444599	1.95867	AT2G20110	0.121079	0.672746	0.405432	AT3G09250	0.228765	0.24881	1.31915	AT4G13020	0.214711	0.131357	1.60742	AT5G09410	0.166349	0.325704	1.57643
AT1G08940	0.18837	0.0891601	0.789961	AT1G08940	0.18837	0.0891601	0.789961	AT2G20120	0.112726	0.0947752	1.31915	AT3G09260	0.150633	0.0651815	1.80513	AT4G13030	0.186116	0.371703	0.403429	AT5G09420	0.12986	0.190558	0.719282
AT1G08960	0.127483	0.0895555	1.09714	AT1G08960	0.127483	0.0895555	1.09714	AT2G20140	0.146732	0.00661673	1.52351	AT3G09300	0.0968324	0.0792942	1.69685	AT4G13050	0.122742	0.173497	1.19511	AT5G09440	0.174817	0.165812	1.55795
AT1G08970	0.170028	0.0454779	1.60376	AT1G08970	0.170028	0.0454779	1.60376	AT2G20142	0.105988	0.270189	0.604269	AT3G09320	0.0902785	0.0897725	1.06064	AT4G13070	0.172266	0.161259	0.592721	AT5G09450	0.127662	0.251074	0.975308
AT1G08980	0.110582	0.118872	1.78087	AT1G08980	0.110582	0.118872	1.78087	AT2G20170	0.137454	0.427422	0.331427	AT3G09350	0.1709	0.0771571	1.09957	AT4G13100	0.238922	0.320607	1.45991	AT5G09460	0.0942365	0.412895	1.78473
AT1G09000	0.0917733	0.266569	0.384944	AT1G09000	0.0917733	0.266569	0.384944	AT2G20180	0.214835	0.173485	1.33285	AT3G09360	0.0881679	0.530138	0.93585	AT4G13110	0.150119	0.450292	0.905299	AT5G09461	0.0615518	0.127612	1.78473
AT1G09010	0.127746	0.160631	1.73012	AT1G09010	0.127746	0.160631	1.73012	AT2G20190	0.101249	0.0902148	1.95552	AT3G09370	0.118473	0.3585	0.941715	AT4G13150	0.228671	0.0733906	1.30349	AT5G09510	0.0815485	0.0362819	1.90587
AT1G09020	0.0942943	0.0300043	1.74475	AT1G09020	0.0942943	0.0300043	1.74475	AT2G20210	0.113092	0.315902	0.677497	AT3G09390	0.0920511	0.0628967	2.76694	AT4G13160	0.219679	0.252317	0.975308	AT5G09530	0.203689	0.16551	0.773984
AT1G09040	0.133043	0.422468	0.560337	AT1G09040	0.133043	0.422468	0.560337	AT2G20230	0.114134	0.153069	1.93709	AT3G09405	0.234952	0.390911	0.470381	AT4G13170	0.134693	0.105079	1.58326	AT5G09540	0.127207	0.412103	0.514574
AT1G09060	0.111745	0.304202	1.5602	AT1G09060	0.111745	0.304202	1.5602	AT2G20240	0.124775	0.40611	0.875831	AT3G09410	0.115688	0.165471	1.41278	AT4G13180	0.138336	0.120053	1.41864	AT5G09580	0.134973	0.203737	0.205691
AT1G09070	0.151818	0.112377	2.31812	AT1G09070	0.151818	0.112377	2.31812	AT2G20250	0.0764989	0.902656	0.304512	AT3G09440	0.242035	0.0776316	2.81338	AT4G13195	0.121218	0.838983	0.378598	AT5G09590	0.146787	0.0573153	1.85565
AT1G09080	0.135152	0.253232	0.942296	AT1G09080	0.135152	0.253232	0.942296	AT2G20260	0.113914	0.413703	2.44528	AT3G09450	0.131337	0.273182	0.821789	AT4G13210	0.162539	0.0983758	0.352279	AT5G09600	0.116821	0.222424	0.428815
AT1G09100	0.147237	0.203351	1.58985	AT1G09100	0.147237	0.203351	1.58985	AT2G20270	0.125471	0.600683	1.46778	AT3G09470	0.19857	0.198008	1.59763	AT4G13220	0.0949599	0.23121	1.03087	AT5G09630	0.158699	0.237729	0.505136
AT1G09130	0.180042	0.0770633	2.31744	AT1G09130	0.180042	0.0770633	2.31744	AT2G20280	0.087789	0.0358551	1.56048	AT3G09480	0.164197	0.124834	0.179552	AT4G13250	0.132506	0.0483217	2.30029	AT5G09650	0.143221	0.114068	2.02452
AT1G09140	0.147003	0.299078	1.86693	AT1G09140	0.147003	0.299078	1.86693	AT2G20290	0.0822784	0.372058	0.915927	AT3G09490	0.256043	0.506178	0.387034	AT4G13260	0.149233	0.139729	0.289076	AT5G09660	0.170554	0.522539	2.91875
AT1G09150	0.0950592	0.0777488	1.3687	AT1G09150	0.0950592	0.0777488	1.3687	AT2G20300	0.0873479	0.0771005	1.43465	AT3G09520	0.242998	0.0938248	0.868315	AT4G13270	0.194838	0.129068	1.30172	AT5G09670	0.195515	0.145893	1.72373
AT1G09160	0.125443	0.124679	1.19705	AT1G09160	0.125443	0.124679	1.19705	AT2G20310	0.191545	0.360809	1.01592	AT3G09540	0.178999	0.0829907	1.34567	AT4G13330	0.158195	0.279907	0.304512	AT5G09680	0.212409	0.144439	0.979066
AT1G09170	0.155606	0.232239	0.506721	AT1G09170	0.155606	0.232239	0.506721	AT2G20320	0.103362	0.216826	1.20442	AT3G09560	0.129866	0.228415	1.35521	AT4G13340	0.125574	0.163865	2.27023	AT5G09690	0.130016	0.173989	0.500333
AT1G09180	0.1536	0.159237	0.151768	AT1G09180	0.1536	0.159237	0.151768	AT2G20330	0.128866	0.166299	1.56132	AT3G09570	0.124622	0.109045	1.46272	AT4G13345	0.153638	0.0884684	0.867627	AT5G09730	0.198621	0.334859	0.236285
AT1G09210	0.239756	0.0813178	2.21224	AT1G09210	0.239756	0.0813178	2.21224	AT2G20340	0.134552	0.098907	1.45117	AT3G09580	0.107485	0.278139	1.25281	AT4G13350	0.118888	0.298641	1.90199	AT5G09740	0.104498	0.1681	1.07027
AT1G09230	0.102831	0.254996	1.07842	AT1G09230	0.102831	0.254996	1.07842	AT2G20360	0.0916411	0.118948	1.99243	AT3G09600	0.139753	0.0744857	1.20633	AT4G13360	0.145979	0.151998	1.43353	AT5G09760	0.13552	0.0953473	1.27092
AT1G09240	0.0967179	0.247473	1.02658	AT1G09240	0.0967179	0.247473	1.02658	AT2G20370	0.122219	0.122449	1.58259	AT3G09630	0.147415	0.0724266	2.41211	AT4G13370	0.255865	0.105313	0.773984	AT5G09770	0.202916	0.113747	1.29635
AT1G09250	0.240172	0.100569	1.17244	AT1G09250	0.240172	0.100569	1.17244	AT2G20390	0.084415	0.478964	1.0602	AT3G09650	0.168779	0.0846864	1.64658	AT4G13400	0.164875	0.109802	0.657801	AT5G09790	0.0910362	0.144061	0.461679
AT1G09270	0.138649	0.0946671	1.73838	AT1G09270	0.138649	0.0946671	1.73838	AT2G20400	0.116376	0.796411	0.824848	AT3G09660	0.0863893	0.202103	0.505136	AT4G13410	0.119169	0.348096	0.617975	AT5G09800	0.151706	0.275939	0.125871
AT1G09280	0.0889266	0.214369	1.14086	AT1G09280	0.0889266	0.214369	1.14086	AT2G20410	0.114607	0.18323	0.749311	AT3G09670	0.0800329	0.608963	0.954898	AT4G13430	0.182676	0.0486064	2.50607	AT5G09820	0.182912	0.172276	1.00195
AT1G09290	0.0900231	0.538698	0.996345	AT1G09290	0.0900231	0.538698	0.996345	AT2G20420	0.0902332	0.102463	2.09502	AT3G09690	0.105373	0.277444	1.2621	AT4G13460	0.180296	0.243788	1.51396	AT5G09830	0.121409	0.0856786	1.17107
AT1G09300	0.147099	0.104508	1.10759	AT1G09300	0.147099	0.104508	1.10759	AT2G20440	0.0889617	0.0602254	0.923886	AT3G09700	0.0515901	0.152565	0.64068	AT4G13510	0.244898	0.0638619	2.47497	AT5G09840	0.158406	0.362094	0.740149
AT1G09310	0.0736812	0.0345136	2.97078	AT1G09310	0.0736812	0.0345136	2.97078	AT2G20450	0.0978489	0.198076	1.56076	AT3G09710	0.145987	0.331323	0.914073	AT4G13530	0.127494	0.205181	1.80957	AT5G09850	0.148245	0.0833834	1.60503
AT1G09320	0.143974	0.169885	0.780778	AT1G09320	0.143974	0.169885	0.780778	AT2G20490	0.122704	0.168362	1.17072	AT3G09720	0.134276	0.172512	0.835386	AT4G13540	0.226242	0.188249	0.858555	AT5G09860	0.0756769	0.0790157	1.41883
AT1G09340	0.0888141	0.112538	2.66387	AT1G09340	0.0888141	0.112538	2.66387	AT2G20495	0.109887	0.304568	0.848571	AT3G09730	0.09768	0.389651	0.34772	AT4G13550	0.167227	0.205362	1.45458	AT5G09870	0.141844	0.0395992	2.42214
AT1G09350	0.142392	0.112045	0.875831	AT1G09350	0.142392	0.112045	0.875831	AT2G20500	0.205854	0.235262	0.541729	AT3G09735	0.0739665	0.174976	1.34313	AT4G13560	0.150952	0.056368	0.199316	AT5G09880	0.160943	0.1822	1.73727
AT1G09390	0.169919	0.176557	0.766205	AT1G09390	0.169919	0.176557	0.766205	AT2G20515	0.14793	0.210308	0.301963	AT3G09740	0.0708376	0.0669089	1.77731	AT4G13580	0.257816	0.0278501	0.776541	AT5G09890	0.120409	0.0136666	1.45512
AT1G09410	0.184568	0.427329	0.0732783	AT1G09410	0.184568	0.427329	0.0732783	AT2G20530	0.163064	0.0625049	1.52153	AT3G09760	0.106616	0.270847	1.19413	AT4G13590	0.131033	0.0766601	1.75507	AT5G09920	0.0963308	0.0331782	1.25053
AT1G09420	0.100733	0.329506	0.72219	AT1G09420	0.100733	0.329506	0.72219	AT2G20550	0.184433	0.410134	0.674282	AT3G09770	0.181465	0.208719	1.65444	AT4G13630	0.216397	0.284572	1.0668	AT5G09930	0.134784	0.174138	0.165897
AT1G09430	0.160819	0.0263975	1.78263	AT1G09430	0.160819	0.0263975	1.78263	AT2G20560	0.182988	0.0529801	0.862763	AT3G09780	0.151808	0.131275	0.426901	AT4G13640	0.170906	0.126121	1.313	AT5G09950	0.0922676	0.250077	0.236285
AT1G09440	0.109293	0.164794	0.855016	AT1G09440	0.109293	0.164794	0.855016	AT2G20570	0.127534	0.15919	2.54649	AT3G09800	0.0820886	0.161984	0.887201	AT4G13650	0.20663	0.127999	0.558936	AT5G09960	0.116548	0.13869	1.13753
AT1G09450	0.13229	0.226393	0.0942964	AT1G09450	0.13229	0.226393	0.0942964	AT2G20580	0.0929182	0.0790264	2.18485	AT3G09810	0.0761162	0.152907	1.39161	AT4G13670	0.0926497	0.359575	1.74831	AT5G09990	0.107396	0.243581	0.278479
AT1G09460	0.088001	0.392945	0.301963	AT1G09460	0.088001	0.392945	0.301963	AT2G20610	0.0857403	0.099156	2.13761	AT3G09820	0.135773	0.0645373	2.31567	AT4G13710	0.124048	0.038105	0.862763	AT5G09995	0.130503	0.422216	1.0602
AT1G09470	0.0956346	0.269806	0.514574	AT1G09470	0.0956346	0.269806	0.514574	AT2G20630	0.134848	0.300229	1.97315	AT3G09830	0.152638	0.0915571	1.32785	AT4G13720	0.126326	0.0886776	0.951498	AT5G10010	0.0839876	0.272071	1.43334
AT1G09490	0.122994	0.251806	1.30146	AT1G09490	0.122994	0.251806	1.30146	AT2G20635	0.0692054	0.452038	0.514574	AT3G09840	0.136908	0.0160149	2.81117	AT4G13730	0.117797	0.0751458	1.25508	AT5G10020	0.12083	0.116856	1.48876
AT1G09500	0.125558	0.441985	0.359	AT1G09500	0.125558	0.441985	0.359	AT2G20650	0.107746	0.0948085	0.749311	AT3G09850	0.16953	0.204181	1.78347	AT4G13750	0.104832	0.286942	1.10878	AT5G10030	0.150975	0.0463138	1.12397
AT1G09530	0.156715	0.213325	1.04624	AT1G09530	0.156715	0.213325	1.04624	AT2G20670	0.133867	0.12076	0.361237	AT3G09880	0.116267	0.0995663	1.22522	AT4G13770	0.154648	0.0282177	2.61656	AT5G10050	0.148763	0.0560944	1.15782
AT1G09560	0.136281	0.10866	1.59557	AT1G09560	0.136281	0.10866	1.59557	AT2G20680	0.129425	0.103552	0.708463	AT3G09900	0.144732	0.0290969	1.17686	AT4G13780	0.0689407	0.239317	1.81763	AT5G10060	0.123077	0.209807	1.425
AT1G09570	0.111117	0.0507876	1.92504	AT1G09570	0.111117	0.0507876	1.92504	AT2G20690	0.15751	0.133514	1.66502	AT3G09910	0.156101	0.0962758	0.270376	AT4G13800	0.158124	0.0258929	0.434457	AT5G10070	0.178861	0.0645755	1.08517
AT1G09575	0.139443	0.141769	0.0421028	AT1G09575	0.139443	0.141769	0.0421028	AT2G20710	0.1336	0.136148	0.604269	AT3G09920	0.0980371	0.113585	1.50226	AT4G13830	0.187451	0.119304	1.81146	AT5G10080	0.0892765	0.310997	0.591421
AT1G09580	0.116187	0.128196	0.883224	AT1G09580	0.116187	0.128196	0.883224	AT2G20720	0.143174	0.407165	0.541729	AT3G09940	0.092766	0.240139	0.264865	AT4G13840	0.172097	0.277126	2.30531	AT5G10110	0.152436	0.456215	0.726034
AT1G09610	0.0915481	0.267725	0.301963	AT1G09610	0.0915481	0.267725	0.301963	AT2G20725	0.0976264	0.40821	1.62176	AT3G09970	0.185243	0.0862383	1.34475	AT4G13870	0.147164	0.21225	0.411401	AT5G10140	0.102681	0.308773	0.675357
AT1G09620	0.141601	0.201849	2.08438	AT1G09620	0.141601	0.201849	2.08438	AT2G20740	0.102526	0.317899	1.44973	AT3G09980	0.045824	0.0519209	1.78764	AT4G13930	0.102227	0.0570916	2.28887	AT5G10150	0.140978	0.229029	1.09998
AT1G09630	0.0844882	0.0773592	1.07544	AT1G09630	0.0844882	0.0773592	1.07544	AT2G20750	0.18699	0.129508	1.06373	AT3G10000	0.113386	0.564731	0.148171	AT4G13940	0.123174	0.0445535	2.88837	AT5G10160	0.196786	0.0629607	1.30602
AT1G09640	0.145991	0.102882	2.19047	AT1G09640	0.145991	0.102882	2.19047	AT2G20760	0.125145	0.116847	1.88687	AT3G10010	0.1482	0.426622	1.22884	AT4G13950	0.126624	0.367599	0.760942	AT5G10170	0.100418	0.0828387	1.36761
AT1G09645	0.160407	0.12025	0.942296	AT1G09645	0.160407	0.12025	0.942296	AT2G20770	0.110475	0.192472	0.703455	AT3G10020	0.178225	0.186294	1.54624	AT4G13970	0.11553	0.200902	1.20156	AT5G10180	0.0998141	0.151823	2.10288
AT1G09660	0.166365	0.0891387	1.47772	AT1G09660	0.166365	0.0891387	1.47772	AT2G20780	0.120842	0.0306321	1.55498	AT3G10030	0.185301	0.0697149	1.31891	AT4G13980	0.122412	0.129993	0.93289	AT5G10190	0.169603	0.111166	1.38995
AT1G09680	0.141535	0.259737	0.374327	AT1G09680	0.141535	0.259737	0.374327	AT2G20790	0.112989	0.179308	1.45315	AT3G10040	0.176421	0.163468	0.681757	AT4G13990	0.162191	0.0919054	0.877187	AT5G10200	0.157556	0.00460394	1.07114
AT1G09690	0.107919	0.0487313	2.35554	AT1G09690	0.107919	0.0487313	2.35554	AT2G20810	0.14245	0.0452751	1.40483	AT3G10050	0.0852199	0.188245	1.51536	AT4G14000	0.137547	0.238868	1.06854	AT5G10240	0.082046	0.0668491	1.22944
AT1G09700	0.251462	0.784506	0.851448	AT1G09700	0.251462	0.784506	0.851448	AT2G20830	0.142976	0.172587	1.43183	AT3G10060	0.172078	0.133487	1.84041	AT4G14010	0.204719	0.136865	0.914073	AT5G10250	0.197567	0.396191	0.480596
AT1G09710	0.0909368	0.599495	0.900842	AT1G09710	0.0909368	0.599495	0.900842	AT2G20840	0.102434	0.0308218	1.00699	AT3G10070	0.0629899	0.342237	1.22248	AT4G14020	0.0915641	0.357389	1.33332	AT5G10260	0.187986	0.0320445	0.0183676
AT1G09730	0.0919911	0.440652	1.47244	AT1G09730	0.0919911	0.440652	1.47244	AT2G20850	0.177236	0.473906	1.25537	AT3G10080	0.13723	0.0949542	0.889834	AT4G14030	0.186185	0.0938226	1.95076	AT5G10270	0.124555	0.0975391	1.1977
AT1G09740	0.152405	0.0541919	0.969886	AT1G09740	0.152405	0.0541919	0.969886	AT2G20860	0.24202	0.0334893	2.1372	AT3G10110	0.13617	0.242443	0.278479	AT4G14050	0.163427	0.0922847	0.458139	AT5G10290	0.204464	0.0338241	1.43127
AT1G09750	0.154366	0.0978945	2.48729	AT1G09750	0.154366	0.0978945	2.48729	AT2G20870	0.092735	0.233344	0.672116	AT3G10130	0.275993	0.283712	1.57072	AT4G14070	0.109997	0.213426	1.88235	AT5G10300	0.150516	0.0683517	0.698388
AT1G09760	0.135042	0.0871441	1.37775	AT1G09760	0.135042	0.0871441	1.37775	AT2G20875	0.230005	0.0772319	0.361237	AT3G10150	0.132882	0.174304	0.345433	AT4G14090	0.165261	0.11067	2.15416	AT5G10310	0.127565	0.114804	0.359
AT1G09770	0.0733056	0.149515	1.98774	AT1G09770	0.0733056	0.149515	1.98774	AT2G20890	0.14404	0.198387	2.40335	AT3G10180	0.0969918	0.218031	0.478913	AT4G14100	0.216504	0.188262	1.1772	AT5G10320	0.114231	0.349869	0.599173
AT1G09780	0.137241	0.0495802	2.06562	AT1G09780	0.137241	0.0495802	2.06562	AT2G20900	0.139035	0.186647	1.53182	AT3G10190	0.205153	0.116341	0.889178	AT4G14103	0.232645	0.333793	0.144512	AT5G10330	0.136851	0.0636507	0.868315
AT1G09795	0.144572	0.255436	2.00458	AT1G09795	0.144572	0.255436	2.00458	AT2G20920	0.137565	0.0984565	2.05584	AT3G10200	0.125364	0.196627	0.48728	AT4G14110	0.0966897	0.28288	1.19543	AT5G10350	0.095662	0.168865	1.54348
AT1G09800	0.0946467	0.195202	0.632457	AT1G09800	0.0946467	0.195202	0.632457	AT2G20930	0.123112	0.0277507	1.15355	AT3G10210	0.140963	0.187616	1.2237	AT4G14120	0.253377	0.505665	0.0983668	AT5G10360	0.204565	0.0426708	2.2352
AT1G09810	0.122598	0.436328	0.899563	AT1G09810	0.122598	0.436328	0.899563	AT2G20940	0.115574	0.15921	0.628879	AT3G10220	0.11523	0.0795638	1.15462	AT4G14130	0.185806	0.112686	0.259307	AT5G10370	0.0791126	0.37333	1.40403
AT1G09815	0.134878	0.140454	1.33662	AT1G09815	0.134878	0.140454	1.33662	AT2G20950	0.154265	0.216298	1.76226	AT3G10230	0.162404	0.0650838	1.91809	AT4G14145	0.172978	0.115941	0.735495	AT5G10380	0.234544	0.363438	1.59802
AT1G09820	0.162768	0.180089	0.66115	AT1G09820	0.162768	0.180089	0.66115	AT2G20960	0.100508	0.325678	2.03044	AT3G10250	0.125181	0.106068	1.21572	AT4G14150	0.0984991	0.269943	0.667761	AT5G10410	0.146532	0.528478	0.774838
AT1G09830	0.13767	0.117523	1.51922	AT1G09830	0.13767	0.117523	1.51922	AT2G20980	0.126013	0.190323	0.336139	AT3G10260	0.138814	0.132965	1.59673	AT4G14160	0.0869493	0.400598	1.94113	AT5G10440	0.144697	0.326619	0.0512297
AT1G09840	0.136368	0.01544	1.49792	AT1G09840	0.136368	0.01544	1.49792	AT2G20990	0.100304	0.143782	2.24134	AT3G10270	0.10168	0.0334154	1.64138	AT4G14170	0.20201	0.184075	0.393259	AT5G10450	0.124363	0.205211	2.49004
AT1G09850	0.135447	0.160064	1.43296	AT1G09850	0.135447	0.160064	1.43296	AT2G21050	0.124787	0.0387975	1.35521	AT3G10300	0.124651	0.109308	1.45973	AT4G14190	0.177471	0.234569	0.944616	AT5G10460	0.139445	0.110725	1.16414
AT1G09860	0.122999	0.226154	0.0327799	AT1G09860	0.122999	0.226154	0.0327799	AT2G21060	0.125628	0.208455	1.51192	AT3G10310	0.110223	0.243553	0.675357	AT4G14200	0.145553	0.368075	1.04715	AT5G10470	0.103263	0.175176	1.98962
AT1G09870	0.0914775	0.0802205	1.23982	AT1G09870	0.0914775	0.0802205	1.23982	AT2G21070	0.153507	0.281512	0.698388	AT3G10320	0.126952	0.268284	0.236285	AT4G14210	0.103005	0.0557575	2.01616	AT5G10480	0.119404	0.0171851	1.77535
AT1G09890	0.138274	0.0857396	0.0280016	AT1G09890	0.138274	0.0857396	0.0280016	AT2G21080	0.11194	0.170719	0.798947	AT3G10330	0.123732	0.0110269	1.19608	AT4G14220	0.158901	0.175865	1.3652	AT5G10490	0.0946636	0.242045	1.58072
AT1G09900	0.188438	0.0856745	1.18425	AT1G09900	0.188438	0.0856745	1.18425	AT2G21090	0.103362	0.206124	0.68702	AT3G10340	0.181738	0.0713122	0.994286	AT4G14230	0.160413	0.0913603	1.69036	AT5G10510	0.164488	0.0542274	0.517684
AT1G09910	0.113608	0.180639	1.32617	AT1G09910	0.113608	0.180639	1.32617	AT2G21120	0.117612	0.0354837	1.47517	AT3G10350	0.114968	0.160779	1.67223	AT4G14240	0.163981	0.068087	1.45422	AT5G10520	0.121494	0.167332	0.459905
AT1G09932	0.17321	0.219285	0.488931	AT1G09932	0.17321	0.219285	0.488931	AT2G21130	0.157856	0.112164	1.42443	AT3G10360	0.10246	0.177225	1.70032	AT4G14270	0.183152	0.204195	1.7935	AT5G10530	0.131012	0.177758	0.393259
AT1G09940	0.123974	0.178677	1.18325	AT1G09940	0.123974	0.178677	1.18325	AT2G21140	0.208433	0.113033	1.97445	AT3G10370	0.102854	0.0707223	1.66918	AT4G14290	0.140542	0.205626	0.587486	AT5G10540	0.0939518	0.0818811	2.1752
AT1G09950	0.14258	0.218703	0.0280016	AT1G09950	0.14258	0.218703	0.0280016	AT2G21150	0.123541	0.0301317	1.21789	AT3G10380	0.0923411	0.0685633	1.8464	AT4G14300	0.130232	0.155837	1.68911	AT5G10560	0.147359	0.160677	1.72708
AT1G09960	0.138288	0.112046	0.857851	AT1G09960	0.138288	0.112046	0.857851	AT2G21160	0.0892852	0.138895	1.88727	AT3G10390	0.119165	0.118832	1.13118	AT4G14310	0.13263	0.172238	1.08139	AT5G10570	0.0834105	0.812446	0.106395
AT1G09970	0.161406	0.114758	2.16789	AT1G09970	0.161406	0.114758	2.16789	AT2G21170	0.068686	0.0901508	2.54161	AT3G10400	0.145232	0.192451	0.664473	AT4G14330	0.207279	0.0780282	0.909706	AT5G10610	0.165233	0.209718	1.29143
AT1G09980	0.0601803	0.177639	1.39858	AT1G09980	0.0601803	0.177639	1.39858	AT2G21180	0.083203	0.374368	0.812486	AT3G10405	0.11501	0.365875	1.17923	AT4G14340	0.123114	0.0549729	1.28036	AT5G10620	0.158021	0.176022	0.498724
AT1G10020	0.119712	0.051644	1.39633	AT1G10020	0.119712	0.051644	1.39633	AT2G21185	0.182214	0.0269922	1.26846	AT3G10410	0.123217	0.0996527	2.1164	AT4G14342	0.0581934	0.0832753	1.23747	AT5G10630	0.123491	0.118065	1.2896
AT1G10030	0.0811461	0.131901	0.833899	AT1G10030	0.0811461	0.131901	0.833899	AT2G21190	0.0638885	0.239327	1.34658	AT3G10420	0.10235	0.135808	2.29671	AT4G14350	0.133639	0.0319805	1.36432	AT5G10650	0.127714	0.382737	1.33308
AT1G10040	0.149547	0.360468	0.544651	AT1G10040	0.149547	0.360468	0.544651	AT2G21195	0.186577	0.319988	0.833153	AT3G10440	0.0955352	0.814093	0.811702	AT4G14360	0.187335	0.0334787	1.77518	AT5G10690	0.150323	0.240653	1.60045
AT1G10050	0.108338	0.28206	1.26515	AT1G10050	0.108338	0.28206	1.26515	AT2G21210	0.0843948	0.455088	0.654436	AT3G10450	0.09702	0.238319	0.979598	AT4G14365	0.100969	0.634169	1.60968	AT5G10695	0.126757	0.106713	1.03839
AT1G10060	0.116114	0.187187	1.18158	AT1G10060	0.116114	0.187187	1.18158	AT2G21230	0.174113	0.177977	1.41219	AT3G10490	0.0930214	0.218257	1.51814	AT4G14385	0.128304	0.0213169	0.934079	AT5G10700	0.1448	0.198476	0.820254
AT1G10070	0.0710714	0.233243	1.25253	AT1G10070	0.0710714	0.233243	1.25253	AT2G21240	0.233449	0.104077	1.55851	AT3G10500	0.178074	0.207183	1.15817	AT4G14390	0.16746	0.898136	0.172778	AT5G10710	0.0799722	0.428439	0.965503
AT1G10090	0.0994852	0.290091	1.6266	AT1G10090	0.0994852	0.290091	1.6266	AT2G21250	0.146632	0.0860569	1.98763	AT3G10520	0.115955	0.149546	1.51489	AT4G14410	0.19751	0.219504	1.54261	AT5G10730	0.0929962	0.101198	1.27903
AT1G10095	0.13084	0.434663	0.488931	AT1G10095	0.13084	0.434663	0.488931	AT2G21270	0.122778	0.0985646	1.58432	AT3G10525	0.138866	0.101795	1.52867	AT4G14420	0.14327	0.0200554	1.39613	AT5G10740	0.186002	0.149509	1.12205
AT1G10110	0.127498	0.620535	0.114311	AT1G10110	0.127498	0.620535	0.114311	AT2G21280	0.0985934	0.163972	1.65747	AT3G10530	0.129077	0.0860763	1.11352	AT4G14430	0.151178	0.0521029	1.58906	AT5G10745	0.0231377	0.398863	1.0668
AT1G10120	0.0901047	0.146313	1.16623	AT1G10120	0.0901047	0.146313	1.16623	AT2G21290	0.122245	0.252369	1.53197	AT3G10540	0.106888	0.041488	1.12359	AT4G14440	0.249377	0.0761161	1.77884	AT5G10750	0.1503	0.0725334	1.22431
AT1G10130	0.0751799	0.0467044	1.55512	AT1G10130	0.0751799	0.0467044	1.55512	AT2G21300	0.12019	0.108	1.74649	AT3G10550	0.129669	0.165264	1.14049	AT4G14455	0.21076	0.0653856	0.676428	AT5G10770	0.130698	0.0932971	1.78339
AT1G10140	0.0997814	0.361915	0.587486	AT1G10140	0.0997814	0.361915	0.587486	AT2G21320	0.165209	0.145754	1.33779	AT3G10570	0.13197	0.0978798	1.09755	AT4G14465	0.144881	0.0719514	0.761823	AT5G10780	0.195827	0.334322	1.57317
AT1G10155	0.0630179	0.485374	0.0183676	AT1G10155	0.0630179	0.485374	0.0183676	AT2G21330	0.0900007	0.0774472	3.05255	AT3G10572	0.133167	0.226916	0.798139	AT4G14480	0.179606	0.110913	0.673196	AT5G10790	0.119199	0.0703853	1.11625
AT1G10170	0.101381	0.208001	1.86353	AT1G10170	0.101381	0.208001	1.86353	AT2G21340	0.10261	0.225881	1.84437	AT3G10610	0.150571	0.107959	1.28355	AT4G14490	0.198574	0.43555	0.140854	AT5G10810	0.235189	0.0631957	0.999413
AT1G10180	0.112912	0.109436	1.3135	AT1G10180	0.112912	0.109436	1.3135	AT2G21350	0.198323	0.392657	0.196066	AT3G10620	0.206603	0.150554	1.25706	AT4G14500	0.159696	0.0846339	1.59207	AT5G10820	0.0876429	0.138698	0.740149
AT1G10200	0.105331	0.0222777	1.754	AT1G10200	0.105331	0.0222777	1.754	AT2G21370	0.189635	0.179214	1.58946	AT3G10630	0.133568	0.211112	1.05619	AT4G14510	0.136403	0.241671	1.32905	AT5G10830	0.143821	0.116997	0.780778
AT1G10210	0.24814	0.0318166	1.0169	AT1G10210	0.24814	0.0318166	1.0169	AT2G21380	0.0831481	0.245637	1.88891	AT3G10640	0.0560122	0.34925	1.23034	AT4G14520	0.175606	0.321133	0.880551	AT5G10840	0.089959	0.0617711	2.04284
AT1G10270	0.0614268	0.224183	1.43013	AT1G10270	0.0614268	0.224183	1.43013	AT2G21385	0.257817	0.229632	1.54479	AT3G10650	0.112154	0.306117	1.79611	AT4G14540	0.0995202	0.0285759	1.42443	AT5G10860	0.0762594	0.193166	2.25824
AT1G10280	0.0494364	0.0630973	0.794885	AT1G10280	0.0494364	0.0630973	0.794885	AT2G21390	0.120896	0.0680781	2.27261	AT3G10660	0.109825	0.145889	0.635996	AT4G14550	0.0681798	0.267497	0.91096	AT5G10870	0.216384	0.148298	0.72794
AT1G10290	0.0842377	0.058348	1.9511	AT1G10290	0.0842377	0.058348	1.9511	AT2G21410	0.0892961	0.145617	1.84093	AT3G10670	0.111406	0.0866458	1.80185	AT4G14560	0.163524	0.107859	0.860667	AT5G10900	0.122752	0.189461	0.520759
AT1G10310	0.0643476	0.123089	1.25537	AT1G10310	0.0643476	0.123089	1.25537	AT2G21440	0.134563	0.28929	1.57979	AT3G10680	0.125981	0.506827	0.122052	AT4G14570	0.151025	0.221269	1.59622	AT5G10910	0.126842	0.131914	1.24939
AT1G10320	0.140304	0.339946	1.30095	AT1G10320	0.140304	0.339946	1.30095	AT2G21470	0.103018	0.22362	1.42938	AT3G10690	0.115553	0.109573	1.62419	AT4G14580	0.127951	0.214224	0.631271	AT5G10920	0.149951	0.112902	1.42538
AT1G10330	0.139617	0.303026	0.165897	AT1G10330	0.139617	0.303026	0.165897	AT2G21500	0.131468	0.311203	1.18392	AT3G10700	0.104046	0.0833797	0.914692	AT4G14590	0.168923	0.256178	0.218194	AT5G10930	0.157933	0.0600492	1.22884
AT1G10340	0.119144	0.280315	0.799754	AT1G10340	0.119144	0.280315	0.799754	AT2G21520	0.215842	0.127391	1.75445	AT3G10720	0.180676	0.102146	1.49124	AT4G14605	0.259272	0.0586091	1.06064	AT5G10940	0.116028	0.140162	1.54071
AT1G10350	0.170656	0.0370231	1.06109	AT1G10350	0.170656	0.0370231	1.06109	AT2G21530	0.148145	0.276101	1.94847	AT3G10730	0.155617	0.136539	1.23835	AT4G14620	0.15944	0.305466	0.946344	AT5G10946	0.163778	0.810466	0.620428
AT1G10360	0.217462	0.0982569	1.35046	AT1G10360	0.217462	0.0982569	1.35046	AT2G21540	0.164188	0.0674945	1.22854	AT3G10740	0.133732	0.0934389	1.49662	AT4G14650	0.111519	0.747588	0.378598	AT5G10970	0.0801789	0.585727	0.324241
AT1G10370	0.0887517	0.158787	1.438	AT1G10370	0.0887517	0.158787	1.438	AT2G21550	0.169672	0.370202	0.29942	AT3G10760	0.156677	0.0441031	1.45333	AT4G14660	0.0636989	0.164562	0.698388	AT5G11000	0.185908	0.030724	1.37152
AT1G10380	0.203936	0.162388	0.836875	AT1G10380	0.203936	0.162388	0.836875	AT2G21560	0.143707	0.445733	1.0467	AT3G10770	0.0958908	0.19976	1.70275	AT4G14680	0.225824	0.0768104	1.5867	AT5G11010	0.100613	0.167371	0.815611
AT1G10410	0.107748	0.148794	1.2984	AT1G10410	0.107748	0.148794	1.2984	AT2G21590	0.115138	0.193245	0.958836	AT3G10800	0.149606	0.130395	1.52183	AT4G14690	0.153599	0.178256	0.762701	AT5G11020	0.0713087	0.413639	0.434457
AT1G10430	0.102196	0.0136292	1.28382	AT1G10430	0.102196	0.0136292	1.28382	AT2G21600	0.191658	0.0863406	1.48628	AT3G10810	0.0632881	0.372095	1.63067	AT4G14710	0.139102	0.236173	1.90352	AT5G11030	0.0747758	0.697705	1.1056
AT1G10450	0.086708	0.370433	1.29169	AT1G10450	0.086708	0.370433	1.29169	AT2G21620	0.154151	0.0485634	2.03172	AT3G10820	0.147579	0.454129	0.719282	AT4G14713	0.18898	0.313587	0.517684	AT5G11040	0.0811422	0.088805	1.71104
AT1G10470	0.108292	0.204414	1.72574	AT1G10470	0.108292	0.204414	1.72574	AT2G21630	0.142727	0.15576	0.987528	AT3G10840	0.158091	0.208093	1.34359	AT4G14716	0.202492	0.0431483	1.90136	AT5G11060	0.147748	0.072715	2.02075
AT1G10490	0.101585	0.107804	1.58749	AT1G10490	0.101585	0.107804	1.58749	AT2G21640	0.111083	0.497481	0.516139	AT3G10850	0.193451	0.0801801	2.13872	AT4G14720	0.203216	0.187325	0.928114	AT5G11070	0.254454	0.0868226	1.36101
AT1G10500	0.171294	0.117287	1.69624	AT1G10500	0.171294	0.117287	1.69624	AT2G21650	0.120325	0.074397	1.39531	AT3G10860	0.162204	0.035687	1.86031	AT4G14740	0.140546	0.062801	1.5091	AT5G11090	0.137189	0.0963513	1.29532
AT1G10510	0.114469	0.076554	1.42231	AT1G10510	0.114469	0.076554	1.42231	AT2G21660	0.114006	0.532328	3.46874	AT3G10870	0.124001	0.163147	1.1052	AT4G14746	0.161417	0.256835	0.907825	AT5G11110	0.118208	0.171067	1.11974
AT1G10520	0.0798759	0.369398	0.144512	AT1G10520	0.0798759	0.369398	0.144512	AT2G21710	0.170751	0.116448	0.733615	AT3G10910	0.122906	0.147735	0.114311	AT4G14750	0.142868	0.0880049	0.864161	AT5G11150	0.215025	0.0610423	1.58946
AT1G10560	0.143407	0.307839	0.534356	AT1G10560	0.143407	0.307839	0.534356	AT2G21770	0.154215	0.149666	0.393259	AT3G10915	0.136273	0.114714	1.20379	AT4G14760	0.11028	0.373265	1.78498	AT5G11170	0.169917	0.00594939	1.9732
AT1G10570	0.11491	0.346339	1.13901	AT1G10570	0.11491	0.346339	1.13901	AT2G21790	0.153224	0.0663525	1.65251	AT3G10920	0.125691	0.182217	2.1068	AT4G14770	0.172086	0.238256	1.08684	AT5G11190	0.241919	0.0497864	0.247949
AT1G10580	0.140719	0.114707	1.56215	AT1G10580	0.140719	0.114707	1.56215	AT2G21820	0.0694091	0.219275	0.110354	AT3G10940	0.160955	0.113118	1.41864	AT4G14790	0.126884	0.153631	0.987004	AT5G11240	0.126782	0.144914	1.12282
AT1G10590	0.131121	0.212402	1.79111	AT1G10590	0.131121	0.212402	1.79111	AT2G21830	0.0849393	0.375811	0.946344	AT3G10960	0.124012	0.115859	1.11858	AT4G14820	0.142339	0.333908	0.296863	AT5G11260	0.0938004	0.122265	1.01543
AT1G10600	0.0931095	0.0852461	1.07758	AT1G10600	0.0931095	0.0852461	1.07758	AT2G21850	0.229353	0.448229	0.550412	AT3G10970	0.114628	0.0800426	1.73643	AT4G14830	0.104947	0.261691	0.824087	AT5G11270	0.141204	0.284991	1.29117
AT1G10610	0.094721	0.41171	0.876507	AT1G10610	0.094721	0.41171	0.876507	AT2G21860	0.196324	0.240463	1.58072	AT3G10980	0.155625	0.0909321	1.34082	AT4G14840	0.164019	0.395593	0.426901	AT5G11280	0.138352	0.115145	1.18359
AT1G10630	0.152415	0.0160125	1.74777	AT1G10630	0.152415	0.0160125	1.74777	AT2G21870	0.116562	0.0460444	2.13578	AT3G10985	0.0947602	0.0940539	1.71351	AT4G14850	0.151292	0.168596	0.710447	AT5G11300	0.0955341	0.226822	0.259307
AT1G10640	0.133308	0.178843	1.24939	AT1G10640	0.133308	0.178843	1.24939	AT2G21880	0.0792112	0.317593	0.447375	AT3G11000	0.0917722	0.458827	0.155336	AT4G14870	0.149133	0.530226	1.51114	AT5G11310	0.153309	0.200525	0.543186
AT1G10650	0.140613	0.148553	1.34475	AT1G10650	0.140613	0.148553	1.34475	AT2G21940	0.166884	0.271483	1.01592	AT3G11020	0.20691	0.533522	0.413367	AT4G14880	0.149991	0.0183419	2.32579	AT5G11330	0.14961	0.217137	1.76138
AT1G10657	0.173452	0.0982296	1.01346	AT1G10657	0.173452	0.0982296	1.01346	AT2G21950	0.134322	0.157403	1.51396	AT3G11030	0.179004	0.0938063	1.02897	AT4G14890	0.228496	0.171503	1.98231	AT5G11340	0.118568	0.137787	1.16554
AT1G10660	0.114656	0.212453	1.28036	AT1G10660	0.114656	0.212453	1.28036	AT2G21960	0.110589	0.0907256	1.76489	AT3G11040	0.184967	0.379879	0.692221	AT4G14900	0.168926	0.185775	1.88594	AT5G11350	0.134916	0.260238	1.24011
AT1G10670	0.134827	0.0527161	2.24489	AT1G10670	0.134827	0.0527161	2.24489	AT2G22000	0.110517	0.362254	0.382845	AT3G11070	0.147945	0.191826	1.38954	AT4G14905	0.23663	0.869434	0.880551	AT5G11380	0.119413	0.113211	1.24274
AT1G10690	0.180314	0.239253	0.473808	AT1G10690	0.180314	0.239253	0.473808	AT2G22010	0.0992157	0.119406	1.82148	AT3G11090	0.0419006	0.130844	1.10199	AT4G14910	0.21837	0.183975	1.34932	AT5G11420	0.164486	0.0482576	2.05709
AT1G10700	0.113094	0.107435	1.03746	AT1G10700	0.113094	0.107435	1.03746	AT2G22070	0.156642	0.102607	0.2243	AT3G11100	0.137808	0.0372665	1.27064	AT4G14920	0.168553	0.437864	1.51968	AT5G11430	0.0971568	0.43481	1.27715
AT1G10720	0.145979	0.27968	1.27336	AT1G10720	0.145979	0.27968	1.27336	AT2G22080	0.210481	1.22234	1.62467	AT3G11110	0.16652	0.368477	1.15888	AT4G14930	0.146406	0.157699	1.30374	AT5G11450	0.157849	0.138711	1.7306
AT1G10730	0.100846	0.272813	0.944616	AT1G10730	0.100846	0.272813	0.944616	AT2G22090	0.20981	0.176453	1.16519	AT3G11130	0.117881	0.0169262	2.42454	AT4G14940	0.164449	0.157637	0.189546	AT5G11460	0.0801182	0.776041	0.828641
AT1G10740	0.100528	0.12963	1.26487	AT1G10740	0.100528	0.12963	1.26487	AT2G22120	0.0958887	0.0148787	1.09181	AT3G11170	0.129753	0.0849293	2.23082	AT4G14950	0.175628	0.0446613	1.18091	AT5G11470	0.151171	0.479555	0.33379
AT1G10750	0.0969169	0.111659	0.296863	AT1G10750	0.0969169	0.111659	0.296863	AT2G22125	0.0761815	0.0433026	2.34668	AT3G11200	0.06234	0.0874509	1.71616	AT4G14965	0.141767	0.207978	1.363	AT5G11480	0.140795	0.128737	1.70666
AT1G10760	0.0766325	0.183054	2.76568	AT1G10760	0.0766325	0.183054	2.76568	AT2G22170	0.068499	0.148862	1.70636	AT3G11210	0.0699779	0.303653	1.07373	AT4G14970	0.126653	0.236254	0.438194	AT5G11490	0.123982	0.0835954	1.71918
AT1G10780	0.117566	0.280815	0.513018	AT1G10780	0.117566	0.280815	0.513018	AT2G22190	0.121591	0.222827	1.16589	AT3G11220	0.138466	0.13083	0.767074	AT4G14990	0.198117	0.0958416	1.78339	AT5G11510	0.100245	0.270342	0.813267
AT1G10820	0.107823	0.204953	1.1879	AT1G10820	0.107823	0.204953	1.1879	AT2G22230	0.190281	0.0429885	1.47483	AT3G11230	0.179276	0.0377294	1.14269	AT4G15000	0.174549	0.034457	2.04565	AT5G11520	0.161563	0.0621079	1.79838
AT1G10830	0.086386	0.133168	1.34635	AT1G10830	0.086386	0.133168	1.34635	AT2G22240	0.187768	0.0360959	2.15133	AT3G11240	0.120528	0.392614	0.733615	AT4G15010	0.142599	0.11978	1.23865	AT5G11530	0.135365	0.269901	1.29351
AT1G10840	0.124959	0.0294232	1.75445	AT1G10840	0.124959	0.0294232	1.75445	AT2G22250	0.16837	0.0507463	1.24041	AT3G11250	0.175488	0.0158449	1.38787	AT4G15030	0.119158	0.182923	1.00246	AT5G11540	0.17763	0.178647	0.0134692
AT1G10850	0.142992	0.0968391	1.34498	AT1G10850	0.142992	0.0968391	1.34498	AT2G22260	0.181564	0.240947	0.380736	AT3G11270	0.147564	0.118448	1.04071	AT4G15080	0.181578	0.0996391	1.59622	AT5G11550	0.247988	0.0572109	1.66248
AT1G10865	0.166255	0.120536	0.973151	AT1G10865	0.166255	0.120536	0.973151	AT2G22270	0.144802	0.306649	0.810911	AT3G11280	0.196899	0.156252	1.41415	AT4G15093	0.138042	0.190114	0.966053	AT5G11560	0.0939959	0.16441	2.13422
AT1G10870	0.149586	0.105209	1.26846	AT1G10870	0.149586	0.105209	1.26846	AT2G22300	0.0824871	0.175392	1.76734	AT3G11320	0.103951	0.0144954	1.1056	AT4G15110	0.119326	0.19602	1.78764	AT5G11580	0.10952	0.233236	1.82018
AT1G10890	0.132541	0.188584	1.5527	AT1G10890	0.132541	0.188584	1.5527	AT2G22330	0.0988159	0.202796	1.5775	AT3G11330	0.156558	0.0647227	1.43446	AT4G15120	0.108195	0.877282	0.158875	AT5G11590	0.204899	0.100356	0.801369
AT1G10900	0.13935	0.0899518	1.41001	AT1G10900	0.13935	0.0899518	1.41001	AT2G22360	0.135108	0.167588	1.56229	AT3G11397	0.0994591	0.157774	1.38494	AT4G15130	0.241526	0.124014	1.23835	AT5G11600	0.120417	0.333732	1.05079
AT1G10910	0.104947	0.23013	1.35722	AT1G10910	0.104947	0.23013	1.35722	AT2G22370	0.199416	0.0690514	0.72025	AT3G11400	0.232313	0.052553	1.94409	AT4G15140	0.169462	0.264141	0.578181	AT5G11610	0.154535	0.335244	1.20728
AT1G10930	0.0906008	0.223442	1.17107	AT1G10930	0.0906008	0.223442	1.17107	AT2G22400	0.125616	0.136015	1.69706	AT3G11420	0.16659	0.154272	1.14342	AT4G15160	0.127472	0.286884	0.340821	AT5G11630	0.0753553	0.41719	0.938204
AT1G10940	0.104697	0.0501604	1.85778	AT1G10940	0.104697	0.0501604	1.85778	AT2G22410	0.18662	0.195999	0.247949	AT3G11440	0.0848013	0.394312	0.456366	AT4G15180	0.0943415	0.28008	1.85087	AT5G11640	0.0631481	0.212965	1.02322
AT1G10950	0.0821882	0.0475368	2.08517	AT1G10950	0.0821882	0.0475368	2.08517	AT2G22420	0.120506	0.101796	0.609306	AT3G11450	0.120387	0.152392	1.60667	AT4G15210	0.160634	0.0802352	0.756507	AT5G11650	0.103735	0.101364	1.57181
AT1G10960	0.169237	0.100823	2.37325	AT1G10960	0.169237	0.100823	2.37325	AT2G22425	0.152167	0.102889	1.68514	AT3G11460	0.101158	0.244521	0.411401	AT4G15215	0.109394	0.219127	0.60679	AT5G11670	0.125599	0.104764	2.73386
AT1G10970	0.154062	0.134888	0.975308	AT1G10970	0.154062	0.134888	0.975308	AT2G22430	0.18969	0.0924266	2.37926	AT3G11470	0.19397	0.325617	0.622856	AT4G15240	0.195406	0.0794237	1.1467	AT5G11680	0.159859	0.0827247	1.40403
AT1G11000	0.113029	0.0488659	0.694289	AT1G11000	0.113029	0.0488659	0.694289	AT2G22450	0.117303	0.156188	1.47466	AT3G11490	0.132275	0.113123	0.995315	AT4G15248	0.0974137	0.64852	0.565907	AT5G11690	0.216761	0.730545	0.901486
AT1G11020	0.130258	0.0685391	1.03418	AT1G11020	0.130258	0.0685391	1.03418	AT2G22470	0.127798	0.146742	0.546098	AT3G11510	0.134768	0.0653861	2.07864	AT4G15415	0.217215	0.0357529	1.32785	AT5G11700	0.071452	0.101319	2.09107
AT1G11050	0.142262	0.124947	1.24507	AT1G11050	0.142262	0.124947	1.24507	AT2G22475	0.188693	0.184751	1.16589	AT3G11520	0.249271	0.20836	0.470381	AT4G15430	0.147085	0.0502364	0.957717	AT5G11710	0.114019	0.229644	1.79037
AT1G11060	0.0724035	0.317093	1.1178	AT1G11060	0.0724035	0.317093	1.1178	AT2G22480	0.18519	0.100917	1.43089	AT3G11530	0.16561	0.0251183	1.25253	AT4G15440	0.148967	0.272117	1.20538	AT5G11720	0.132041	0.144866	1.70476
AT1G11080	0.0888712	0.185863	0.304512	AT1G11080	0.0888712	0.185863	0.304512	AT2G22490	0.133093	0.227588	1.1028	AT3G11540	0.0820587	0.0719833	1.57629	AT4G15450	0.18308	0.111821	1.30852	AT5G11730	0.164457	0.156839	1.1496
AT1G11090	0.0963667	0.126944	1.13381	AT1G11090	0.0963667	0.126944	1.13381	AT2G22500	0.149806	0.185389	1.62792	AT3G11560	0.111787	0.201426	2.04173	AT4G15470	0.123219	0.0766667	2.18651	AT5G11750	0.135072	0.129716	0.775691
AT1G11100	0.111276	0.423423	0.129658	AT1G11100	0.111276	0.423423	0.129658	AT2G22510	0.0928361	0.0422482	0.789961	AT3G11580	0.0772988	0.240281	0.483944	AT4G15475	0.160451	0.147424	1.26955	AT5G11760	0.189745	1.10902	1.25537
AT1G11130	0.0997484	0.0995865	1.26763	AT1G11130	0.0997484	0.0995865	1.26763	AT2G22530	0.127649	0.222411	1.00094	AT3G11590	0.0828347	0.136406	1.45796	AT4G15480	0.208309	0.154267	0.247949	AT5G11780	0.113791	0.472228	0.137164
AT1G11160	0.103856	0.306573	0.387034	AT1G11160	0.103856	0.306573	0.387034	AT2G22540	0.0899006	0.127383	2.06487	AT3G11591	0.0739001	0.315027	0.33379	AT4G15490	0.135681	0.248534	1.70011	AT5G11790	0.166992	0.0381433	2.05498
AT1G11170	0.109493	0.227426	0.480596	AT1G11170	0.109493	0.227426	0.480596	AT2G22560	0.113862	0.172669	0.915927	AT3G11600	0.109306	0.147168	0.764453	AT4G15500	0.212484	0.267552	0.755608	AT5G11800	0.0796399	0.120901	1.21324
AT1G11180	0.15941	0.107158	1.0208	AT1G11180	0.15941	0.107158	1.0208	AT2G22570	0.131516	0.161572	0.744754	AT3G11620	0.107243	0.228262	0.876507	AT4G15510	0.133519	0.233773	1.28672	AT5G11810	0.148803	0.242285	1.18691
AT1G11190	0.0878458	0.0693139	0.389113	AT1G11190	0.0878458	0.0693139	0.389113	AT2G22620	0.104187	0.307493	0.205691	AT3G11630	0.100849	0.0887739	2.53163	AT4G15520	0.15749	0.0678017	0.932296	AT5G11840	0.168803	0.140874	1.67697
AT1G11200	0.176904	0.10866	1.09957	AT1G11200	0.176904	0.10866	1.09957	AT2G22650	0.0834293	0.410287	0.740149	AT3G11650	0.122551	0.309209	0.865548	AT4G15530	0.140524	0.0787095	2.37174	AT5G11850	0.085172	0.203373	1.47568
AT1G11210	0.171473	0.208274	1.38179	AT1G11210	0.171473	0.208274	1.38179	AT2G22660	0.153756	0.304648	1.96263	AT3G11660	0.151727	0.369488	2.0415	AT4G15540	0.130901	0.196111	1.73277	AT5G11860	0.148263	0.030145	1.25082
AT1G11220	0.179434	0.379648	0.415324	AT1G11220	0.179434	0.379648	0.415324	AT2G22670	0.176789	0.109936	2.05962	AT3G11670	0.147475	0.0866249	1.97011	AT4G15545	0.190315	0.0866509	2.36759	AT5G11880	0.155079	0.0522221	1.78305
AT1G11240	0.118975	0.286251	1.24651	AT1G11240	0.118975	0.286251	1.24651	AT2G22690	0.192853	0.329643	0.747489	AT3G11690	0.159914	0.0575881	0.812486	AT4G15550	0.158873	0.179668	1.78221	AT5G11890	0.147452	0.151935	1.51644
AT1G11260	0.133365	0.019537	1.93319	AT1G11260	0.133365	0.019537	1.93319	AT2G22730	0.167477	0.262874	0.133443	AT3G11700	0.187089	0.058626	1.91407	AT4G15560	0.147146	0.0461177	2.52359	AT5G11900	0.112556	0.0202251	1.33379
AT1G11270	0.131318	0.597471	0.553276	AT1G11270	0.131318	0.597471	0.553276	AT2G22740	0.251887	0.345519	1.26154	AT3G11710	0.140612	0.251484	1.94554	AT4G15610	0.124292	0.182205	1.01098	AT5G11910	0.15523	0.181243	1.1977
AT1G11280	0.126733	0.239178	1.28036	AT1G11280	0.126733	0.239178	1.28036	AT2G22770	0.151442	0.20071	0.0646077	AT3G11720	0.148725	0.319975	0.940546	AT4G15620	0.133213	0.199788	1.62684	AT5G11920	0.108882	0.361133	0.557519
AT1G11290	0.160591	0.168603	0.828641	AT1G11290	0.160591	0.168603	0.828641	AT2G22780	0.117055	0.0862468	1.80902	AT3G11730	0.105707	0.0432123	1.24766	AT4G15630	0.135978	0.249746	1.44391	AT5G11930	0.0541311	0.452732	1.13043
AT1G11300	0.124971	0.129186	1.22218	AT1G11300	0.124971	0.129186	1.22218	AT2G22790	0.160194	0.40807	0.345433	AT3G11745	0.193327	0.640316	0.0512297	AT4G15640	0.105689	0.211467	1.02658	AT5G11950	0.0590484	0.104656	1.68334
AT1G11310	0.0692115	0.326809	2.15562	AT1G11310	0.0692115	0.326809	2.15562	AT2G22795	0.274933	0.497866	1.98543	AT3G11760	0.158138	0.111915	0.781626	AT4G15730	0.071308	0.758727	0.407425	AT5G11960	0.115953	0.0463153	1.38136
AT1G11320	0.11233	0.33811	0.426901	AT1G11320	0.11233	0.33811	0.426901	AT2G22800	0.0699691	0.654721	0.382845	AT3G11770	0.120533	0.141315	0.930511	AT4G15760	0.190679	0.153636	1.33356	AT5G11970	0.132017	0.238003	1.35295
AT1G11330	0.129296	0.110937	1.67309	AT1G11330	0.129296	0.110937	1.67309	AT2G22830	0.144152	0.256617	0.856433	AT3G11780	0.181629	0.229546	1.52731	AT4G15765	0.186512	0.325378	0.789961	AT5G11980	0.091026	0.095123	1.38221
AT1G11340	0.129881	0.333485	0.367822	AT1G11340	0.129881	0.333485	0.367822	AT2G22840	0.108372	0.203462	1.12664	AT3G11800	0.0916203	0.324346	1.61118	AT4G15770	0.190203	0.0116104	1.41396	AT5G11990	0.0831739	0.56136	0.239224
AT1G11350	0.0923314	0.311166	1.76612	AT1G11350	0.0923314	0.311166	1.76612	AT2G22850	0.132219	0.434002	0.230347	AT3G11810	0.128691	0.419539	1.66171	AT4G15780	0.145568	0.0423284	1.40543	AT5G12040	0.11873	0.119866	1.64439
AT1G11360	0.147512	0.115168	1.45796	AT1G11360	0.147512	0.115168	1.45796	AT2G22870	0.137336	0.0753407	0.926306	AT3G11820	0.124033	0.177605	1.62864	AT4G15790	0.144903	0.107892	1.12778	AT5G12050	0.171957	0.151024	0.850009
AT1G11380	0.172027	0.103563	0.673196	AT1G11380	0.172027	0.103563	0.673196	AT2G22880	0.262513	0.089776	0.312008	AT3G11830	0.110315	0.035568	2.01773	AT4G15800	0.163468	0.17642	1.42385	AT5G12080	0.148951	0.20303	1.23747
AT1G11390	0.13303	0.115524	1.09016	AT1G11390	0.13303	0.115524	1.09016	AT2G22890	0.152217	0.303419	0.458139	AT3G11840	0.129707	0.33412	0.834643	AT4G15810	0.179113	0.565932	1.30777	AT5G12100	0.148267	0.193238	0.864161
AT1G11400	0.119724	0.281277	1.01983	AT1G11400	0.119724	0.281277	1.01983	AT2G22900	0.129058	0.209904	1.1925	AT3G11850	0.153169	0.314222	0.966602	AT4G15820	0.213661	0.346984	1.01444	AT5G12110	0.190405	0.102702	0.883888
AT1G11410	0.134552	0.182186	1.54768	AT1G11410	0.134552	0.182186	1.54768	AT2G22910	0.0906195	0.249411	1.25452	AT3G11890	0.133526	0.68723	1.00999	AT4G15830	0.137283	0.196301	0.698388	AT5G12120	0.126178	0.191894	1.91027
AT1G11420	0.199267	0.664352	0.424996	AT1G11420	0.199267	0.664352	0.424996	AT2G22970	0.178802	0.403467	1.29789	AT3G11900	0.125855	0.114751	1.30802	AT4G15840	0.165845	0.0876867	1.51691	AT5G12130	0.145461	0.129731	1.35092
AT1G11430	0.171015	0.104187	1.93277	AT1G11430	0.171015	0.104187	1.93277	AT2G22980	0.131649	0.270997	1.15853	AT3G11910	0.128524	0.0494634	1.91581	AT4G15850	0.119893	0.0944345	0.586171	AT5G12140	0.116539	0.14059	2.11943
AT1G11440	0.126558	0.311912	1.02849	AT1G11440	0.126558	0.311912	1.02849	AT2G22990	0.259837	0.155578	1.92781	AT3G11930	0.152548	0.180063	1.83516	AT4G15880	0.199857	0.123678	1.19737	AT5G12150	0.0870635	0.130119	2.15665
AT1G11480	0.0970163	0.53722	1.67953	AT1G11480	0.0970163	0.53722	1.67953	AT2G23000	0.177262	0.160984	1.425	AT3G11945	0.124887	0.394712	1.64601	AT4G15890	0.09187	0.239289	0.652169	AT5G12170	0.0877539	0.30731	1.52957
AT1G11530	0.136221	0.140595	1.05485	AT1G11530	0.136221	0.140595	1.05485	AT2G23010	0.171366	0.327912	0.73736	AT3G11950	0.165864	0.13142	0.857851	AT4G15900	0.122843	0.0887272	1.82025	AT5G12200	0.12568	0.10101	1.69552
AT1G11545	0.176198	0.0569865	1.3345	AT1G11545	0.176198	0.0569865	1.3345	AT2G23070	0.116241	0.0381397	1.82409	AT3G11960	0.0980134	0.203132	1.66744	AT4G15910	0.100581	0.186956	0.976387	AT5G12210	0.0804942	0.145414	1.60918
AT1G11580	0.176043	0.097313	1.5445	AT1G11580	0.176043	0.097313	1.5445	AT2G23080	0.253729	0.0739657	1.34012	AT3G11964	0.0955957	0.298634	1.58893	AT4G15920	0.14911	0.128926	1.21386	AT5G12220	0.109656	0.279168	0.92328
AT1G11600	0.156216	0.0746878	1.37195	AT1G11600	0.156216	0.0746878	1.37195	AT2G23090	0.166169	0.0336657	2.23234	AT3G12010	0.0906719	0.234568	1.58112	AT4G15930	0.181461	0.0587817	1.41864	AT5G12230	0.104707	0.142895	1.14562
AT1G11630	0.143821	0.195576	0.789961	AT1G11630	0.143821	0.195576	0.789961	AT2G23093	0.143125	0.213347	0.509888	AT3G12020	0.111095	0.204458	1.50274	AT4G15940	0.160685	0.146416	1.22004	AT5G12240	0.116378	0.258371	1.09876
AT1G11650	0.150361	0.0877654	2.43767	AT1G11650	0.150361	0.0877654	2.43767	AT2G23120	0.163816	0.244998	1.75802	AT3G12030	0.183022	0.0252967	0.764453	AT4G15950	0.163353	0.288266	0.595309	AT5G12260	0.0831718	0.371154	1.03932
AT1G11660	0.105107	0.111641	1.46009	AT1G11660	0.105107	0.111641	1.46009	AT2G23130	0.178359	0.766904	1.21603	AT3G12040	0.0836203	0.226972	0.75382	AT4G15960	0.212159	0.395523	0.0860037	AT5G12290	0.127427	0.0675379	1.20411
AT1G11670	0.122728	0.036336	0.891141	AT1G11670	0.122728	0.036336	0.891141	AT2G23140	0.104921	0.121538	1.3045	AT3G12050	0.0925279	0.113894	1.6093	AT4G16008	0.0825502	0.927364	0.34772	AT5G12300	0.118014	0.118075	0.361237
AT1G11680	0.194231	0.0446781	1.88528	AT1G11680	0.194231	0.0446781	1.88528	AT2G23150	0.153772	0.0518308	0.764453	AT3G12070	0.105823	0.356155	0.378598	AT4G16060	0.186528	0.209748	1.28249	AT5G12310	0.100924	0.154918	1.40443
AT1G11700	0.138399	0.117585	1.79513	AT1G11700	0.138399	0.117585	1.79513	AT2G23170	0.121274	0.154007	0.804576	AT3G12080	0.11782	0.0747269	1.85416	AT4G16070	0.102778	0.120219	1.12051	AT5G12320	0.138773	0.202477	1.0797
AT1G11710	0.128928	0.314375	0.540267	AT1G11710	0.128928	0.314375	0.540267	AT2G23180	0.140875	0.172832	0.768816	AT3G12090	0.119882	0.0639447	0.587486	AT4G16100	0.152415	0.24138	0.779091	AT5G12350	0.0965122	0.0513071	1.48943
AT1G11720	0.0918545	0.206147	1.76489	AT1G11720	0.0918545	0.206147	1.76489	AT2G23200	0.169101	0.324596	1.6606	AT3G12100	0.128083	0.138866	1.11155	AT4G16110	0.19431	0.175147	1.24738	AT5G12360	0.209568	0.254626	0.0602066
AT1G11730	0.107103	0.267773	0.199316	AT1G11730	0.107103	0.267773	0.199316	AT2G23290	0.176491	0.195642	1.00448	AT3G12110	0.0971447	0.0241771	1.29091	AT4G16120	0.178435	0.101278	1.35543	AT5G12370	0.0722538	0.0606128	1.95104
AT1G11750	0.121176	0.0685613	1.92679	AT1G11750	0.121176	0.0685613	1.92679	AT2G23300	0.174045	0.0972635	0.599173	AT3G12120	0.0823652	0.0589098	2.8302	AT4G16130	0.0969357	0.11024	1.66601	AT5G12390	0.129777	0.161805	1.12702
AT1G11755	0.153322	0.177099	0.773128	AT1G11755	0.153322	0.177099	0.773128	AT2G23310	0.190248	0.146155	1.38766	AT3G12130	0.0731583	0.475565	1.26015	AT4G16140	0.0885358	0.301138	1.25025	AT5G12400	0.108576	0.400214	1.49565
AT1G11780	0.131019	0.23051	0.762701	AT1G11780	0.131019	0.23051	0.762701	AT2G23320	0.122597	0.194531	1.24651	AT3G12140	0.180145	0.268256	1.43745	AT4G16141	0.160024	0.208037	1.17141	AT5G12410	0.123541	0.127065	1.26015
AT1G11790	0.0934575	0.121645	1.26098	AT1G11790	0.0934575	0.121645	1.26098	AT2G23350	0.214598	0.0875844	2.16602	AT3G12145	0.155078	0.197796	1.46604	AT4G16143	0.140482	0.0391976	2.11049	AT5G12420	0.127188	0.1191	0.895047
AT1G11800	0.118468	0.198275	0.801369	AT1G11800	0.118468	0.198275	0.801369	AT2G23360	0.152246	0.215479	1.1052	AT3G12150	0.0810897	0.150578	1.008	AT4G16144	0.127185	0.0851916	1.10918	AT5G12430	0.0959427	0.313867	1.50386
AT1G11820	0.262451	0.16489	1.60679	AT1G11820	0.262451	0.16489	1.60679	AT2G23370	0.143423	0.234119	0.805372	AT3G12170	0.159441	0.113361	0.199316	AT4G16146	0.161164	0.280777	1.23034	AT5G12440	0.136923	0.249045	1.36608
AT1G11840	0.0845009	0.142017	2.31988	AT1G11840	0.0845009	0.142017	2.31988	AT2G23380	0.116442	0.203139	0.993771	AT3G12180	0.0746845	0.262406	0.783303	AT4G16150	0.124381	0.108155	1.87482	AT5G12470	0.102947	0.115978	2.13178
AT1G11850	0.0409241	0.770988	1.33685	AT1G11850	0.0409241	0.770988	1.33685	AT2G23390	0.157469	0.182035	1.63222	AT3G12200	0.132055	0.251531	1.51489	AT4G16155	0.118973	0.108621	1.73894	AT5G12480	0.106402	0.0782003	1.59738
AT1G11860	0.109572	0.0517812	2.88647	AT1G11860	0.109572	0.0517812	2.88647	AT2G23420	0.148557	0.031833	1.47857	AT3G12210	0.11451	0.223185	1.0602	AT4G16180	0.113138	0.0992719	1.66193	AT5G12840	0.195321	0.065145	1.37861
AT1G11870	0.248271	0.0821931	1.30146	AT1G11870	0.248271	0.0821931	1.30146	AT2G23430	0.0919847	0.641138	1.2357	AT3G12250	0.111189	0.170749	0.96107	AT4G16190	0.160042	0.0722459	2.93929	AT5G12850	0.168863	0.0804827	1.62828
AT1G11880	0.166799	0.228682	0.653309	AT1G11880	0.166799	0.228682	0.653309	AT2G23450	0.226629	0.195197	1.51768	AT3G12260	0.178621	0.0170211	1.84386	AT4G16210	0.149492	0.0707594	1.26349	AT5G12860	0.116651	0.0974915	2.54917
AT1G11890	0.113289	0.0360809	1.2862	AT1G11890	0.113289	0.0360809	1.2862	AT2G23470	0.14238	0.249976	0.805372	AT3G12270	0.109558	0.371795	1.16449	AT4G16250	0.12588	0.203391	1.25338	AT5G12890	0.139322	0.173601	1.39223
AT1G11900	0.163556	0.227166	0.393259	AT1G11900	0.163556	0.227166	0.393259	AT2G23520	0.117494	0.0853169	1.19184	AT3G12280	0.0835575	0.164251	1.60477	AT4G16260	0.169107	0.110747	0.844222	AT5G12900	0.119332	0.0957005	1.10038
AT1G11905	0.143164	0.0569904	0.890488	AT1G11905	0.143164	0.0569904	0.890488	AT2G23540	0.152071	0.202377	0.259307	AT3G12290	0.129647	0.0476378	1.97434	AT4G16280	0.142795	0.28037	1.4307	AT5G12920	0.153815	0.312762	0.230347
AT1G11910	0.139345	0.0816855	2.79751	AT1G11910	0.139345	0.0816855	2.79751	AT2G23600	0.130064	0.360718	1.96418	AT3G12300	0.164626	0.0136332	0.984374	AT4G16310	0.088322	0.225265	1.51953	AT5G12930	0.151375	0.34446	0.380736
AT1G11930	0.152869	0.0927292	1.76655	AT1G11930	0.152869	0.0927292	1.76655	AT2G23610	0.172995	0.390866	1.74052	AT3G12320	0.101589	0.214875	1.53584	AT4G16330	0.276352	0.299491	1.38389	AT5G12940	0.246048	0.154845	0.906561
AT1G11940	0.0789261	0.200534	0.66004	AT1G11940	0.0789261	0.200534	0.66004	AT2G23670	0.173074	0.212854	1.90751	AT3G12340	0.161014	0.513461	0.654436	AT4G16340	0.102586	0.0533952	1.85996	AT5G12950	0.120623	0.229589	1.85331
AT1G11950	0.16946	0.229494	0.862066	AT1G11950	0.16946	0.229494	0.862066	AT2G23680	0.0937234	1.30321	0.928713	AT3G12350	0.128708	0.279343	1.35968	AT4G16360	0.109931	0.0153034	1.61736	AT5G12970	0.156905	0.0322834	0.312008
AT1G11960	0.134023	0.115277	1.11155	AT1G11960	0.134023	0.115277	1.11155	AT2G23690	0.162998	0.122351	0.129658	AT3G12380	0.117582	0.156854	1.14852	AT4G16370	0.137797	0.0544739	2.40125	AT5G12980	0.112848	0.121615	0.916549
AT1G11990	0.173681	0.112763	0.370013	AT1G11990	0.173681	0.112763	0.370013	AT2G23700	0.170501	0.221511	0.834643	AT3G12390	0.121249	0.107164	1.96797	AT4G16390	0.132609	0.177404	1.70113	AT5G13000	0.165182	0.216116	2.13069
AT1G12000	0.102021	0.121827	1.80577	AT1G12000	0.102021	0.121827	1.80577	AT2G23740	0.137597	0.173325	1.42289	AT3G12400	0.177903	0.0776832	1.5948	AT4G16400	0.15827	0.630487	1.93479	AT5G13010	0.135951	0.31603	1.92727
AT1G12010	0.164578	0.121687	0.29429	AT1G12010	0.164578	0.121687	0.29429	AT2G23755	0.236525	0.228411	0.72794	AT3G12480	0.133788	0.250097	1.52927	AT4G16410	0.132467	0.342961	1.92979	AT5G13020	0.0988231	0.211795	1.74429
AT1G12020	0.194701	0.222896	0.547541	AT1G12020	0.194701	0.222896	0.547541	AT2G23760	0.141777	0.0395325	1.78714	AT3G12490	0.157268	0.23862	1.9789	AT4G16420	0.101193	0.0677855	1.41297	AT5G13030	0.138564	0.0650424	1.91759
AT1G12050	0.0975955	0.0995482	1.76014	AT1G12050	0.0975955	0.0995482	1.76014	AT2G23770	0.183554	0.215233	0.91531	AT3G12500	0.164803	0.121032	0.653309	AT4G16430	0.22702	0.0483027	1.48794	AT5G13050	0.0985047	0.237034	1.30802
AT1G12060	0.224606	0.449657	0.667761	AT1G12060	0.224606	0.449657	0.667761	AT2G23780	0.279724	0.093837	1.39633	AT3G12520	0.101829	0.195842	0.635996	AT4G16440	0.0913855	0.178695	0.954334	AT5G13060	0.116332	0.259036	0.568659
AT1G12080	0.0530085	0.909048	1.34382	AT1G12080	0.0530085	0.909048	1.34382	AT2G23790	0.223264	0.0994402	1.22461	AT3G12530	0.11376	0.038693	0.546098	AT4G16442	0.144928	0.0529468	1.29814	AT5G13070	0.144186	0.0361321	1.27228
AT1G12090	0.16875	0.0593972	2.57422	AT1G12090	0.16875	0.0593972	2.57422	AT2G23810	0.162418	0.0751987	1.66403	AT3G12550	0.135552	0.287001	0.900842	AT4G16444	0.0736764	0.22876	0.892451	AT5G13090	0.193331	0.186119	0.763578
AT1G12110	0.112245	0.0705305	2.1722	AT1G12110	0.112245	0.0705305	2.1722	AT2G23820	0.160216	0.0425497	1.18591	AT3G12560	0.134657	0.263088	1.59789	AT4G16447	0.105094	0.142833	0.560337	AT5G13100	0.150999	0.109398	1.29609
AT1G12120	0.122788	0.398531	1.57385	AT1G12120	0.122788	0.398531	1.57385	AT2G23840	0.195154	0.109415	1.46517	AT3G12570	0.082553	0.132056	1.62888	AT4G16450	0.0817276	0.0543195	1.7944	AT5G13110	0.128942	0.103114	1.1514
AT1G12140	0.171564	0.108713	1.63293	AT1G12140	0.171564	0.108713	1.63293	AT2G23890	0.178164	0.0840509	0.983847	AT3G12580	0.213571	0.02564	1.61859	AT4G16470	0.248088	0.165416	0.441884	AT5G13120	0.113281	0.405878	1.90033
AT1G12150	0.1385	0.124224	0.0557605	AT1G12150	0.1385	0.124224	0.0557605	AT2G23910	0.14295	0.169629	1.35408	AT3G12590	0.0813784	0.12851	1.40663	AT4G16480	0.154383	0.086182	1.09387	AT5G13130	0.137737	0.348636	0.0860037
AT1G12160	0.123097	0.252675	0.245068	AT1G12160	0.123097	0.252675	0.245068	AT2G23940	0.150164	0.0860208	1.16519	AT3G12600	0.117235	0.164754	1.20665	AT4G16490	0.208909	0.0408955	2.19201	AT5G13140	0.15531	0.194405	1.70446
AT1G12200	0.1339	0.126856	1.20633	AT1G12200	0.1339	0.126856	1.20633	AT2G23950	0.159894	0.103875	1.26404	AT3G12610	0.110186	0.157563	1.75382	AT4G16500	0.181056	0.208887	1.29635	AT5G13160	0.126606	0.0299203	1.35046
AT1G12210	0.0892865	0.392884	0.678573	AT1G12210	0.0892865	0.392884	0.678573	AT2G23980	0.117753	0.0471289	1.67038	AT3G12620	0.151817	0.0151098	1.41396	AT4G16510	0.176233	0.140045	0.571406	AT5G13180	0.120579	0.0421408	1.76846
AT1G12240	0.167906	0.105327	1.92757	AT1G12240	0.167906	0.105327	1.92757	AT2G24020	0.172553	0.116436	1.67632	AT3G12630	0.146194	0.039539	1.91058	AT4G16515	0.130498	0.280263	0.66004	AT5G13190	0.0664708	0.0490366	1.43409
AT1G12244	0.122132	0.208224	0.626484	AT1G12244	0.122132	0.208224	0.626484	AT2G24040	0.138635	0.086063	0.561733	AT3G12640	0.129921	0.309866	1.32976	AT4G16520	0.154059	0.0238034	1.88832	AT5G13200	0.201978	0.136523	1.36189
AT1G12250	0.149986	0.112037	1.53953	AT1G12250	0.149986	0.112037	1.53953	AT2G24050	0.125606	0.381537	1.48093	AT3G12650	0.132732	0.142126	0.943455	AT4G16563	0.157689	0.153261	0.893101	AT5G13210	0.237415	0.25768	0.719282
AT1G12260	0.0671184	0.087503	0.106395	AT1G12260	0.0671184	0.087503	0.106395	AT2G24060	0.243891	0.107198	1.63293	AT3G12670	0.0967995	0.0392871	1.66292	AT4G16566	0.0848391	0.220442	0.681757	AT5G13240	0.0970434	0.144221	1.20854
AT1G12290	0.191163	0.235182	0.726034	AT1G12290	0.191163	0.235182	0.726034	AT2G24090	0.202791	0.127257	2.05785	AT3G12680	0.0920835	0.233125	1.28089	AT4G16570	0.0852706	0.290574	0.643008	AT5G13260	0.0873401	0.176307	1.59389
AT1G12320	0.106105	0.268136	0.811702	AT1G12320	0.106105	0.268136	0.811702	AT2G24100	0.14323	0.175662	1.09551	AT3G12685	0.0987611	0.2676	0.757396	AT4G16580	0.146554	0.0985825	1.34521	AT5G13270	0.122247	0.162912	0.920233
AT1G12330	0.165168	0.0381759	1.40981	AT1G12330	0.165168	0.0381759	1.40981	AT2G24120	0.120959	0.0433487	1.58219	AT3G12690	0.152376	0.0806647	0.787475	AT4G16590	0.126945	0.187337	0.0646077	AT5G13280	0.103345	0.109164	1.4324
AT1G12350	0.131934	0.146918	1.22431	AT1G12350	0.131934	0.146918	1.22431	AT2G24150	0.101015	0.186344	1.60389	AT3G12700	0.174922	0.315479	1.34727	AT4G16630	0.0932101	0.224674	1.45476	AT5G13290	0.153631	0.106125	0.907191
AT1G12360	0.0850738	0.0382106	1.61576	AT1G12360	0.0850738	0.0382106	1.61576	AT2G24170	0.14782	0.0689974	1.01592	AT3G12710	0.114878	0.151313	0.983847	AT4G16650	0.0762729	0.0975165	1.41317	AT5G13300	0.14686	0.0551627	1.75516
AT1G12370	0.120325	0.198033	0.671034	AT1G12370	0.120325	0.198033	0.671034	AT2G24180	0.188501	0.132355	1.71743	AT3G12730	0.145058	0.149974	0.76968	AT4G16660	0.125768	0.0912282	1.96781	AT5G13310	0.179787	0.344817	0.959394
AT1G12380	0.146176	0.0521806	1.11391	AT1G12380	0.146176	0.0521806	1.11391	AT2G24190	0.217905	0.185691	0.529866	AT3G12740	0.0811769	0.3451	1.98941	AT4G16670	0.102284	0.346945	0.999922	AT5G13340	0.102799	0.128587	0.723152
AT1G12390	0.0651828	0.155533	0.799754	AT1G12390	0.0651828	0.155533	0.799754	AT2G24200	0.143752	0.117871	2.42563	AT3G12750	0.132809	0.137844	1.07114	AT4G16690	0.112733	0.327424	1.19446	AT5G13360	0.164651	0.180595	1.06723
AT1G12400	0.135511	0.0453762	0.403429	AT1G12400	0.135511	0.0453762	0.403429	AT2G24220	0.175351	0.0753994	0.86346	AT3G12760	0.105853	0.113906	1.5053	AT4G16695	0.148748	0.0540067	0.921452	AT5G13390	0.0817547	0.087176	1.86887
AT1G12410	0.141319	0.0352723	1.95923	AT1G12410	0.141319	0.0352723	1.95923	AT2G24230	0.141226	0.18671	0.962734	AT3G12770	0.128687	0.170521	0.490576	AT4G16700	0.148386	0.241207	0.289076	AT5G13400	0.108872	0.0661456	1.48794
AT1G12420	0.121084	0.105386	0.856433	AT1G12420	0.121084	0.105386	0.856433	AT2G24240	0.272357	0.0208732	0.681757	AT3G12780	0.104474	0.0682035	2.98731	AT4G16710	0.155435	0.0991455	1.2234	AT5G13410	0.121045	0.111769	1.40443
AT1G12430	0.191811	0.0670724	1.49353	AT1G12430	0.191811	0.0670724	1.49353	AT2G24250	0.192158	0.700536	0.363443	AT3G12800	0.182237	0.0745651	2.02476	AT4G16720	0.0992956	0.042837	2.42674	AT5G13420	0.109446	0.055467	1.67136
AT1G12440	0.139474	0.185512	1.72469	AT1G12440	0.139474	0.185512	1.72469	AT2G24260	0.11237	0.239557	0.572767	AT3G12810	0.101172	0.177002	1.60224	AT4G16745	0.200034	0.280892	0.490576	AT5G13430	0.146136	0.126213	1.79423
AT1G12450	0.144534	0.109294	0.726034	AT1G12450	0.144534	0.109294	0.726034	AT2G24270	0.131637	0.0280351	2.44381	AT3G12820	0.091147	0.440675	0.253677	AT4G16750	0.114346	0.122874	0.976923	AT5G13440	0.147601	0.0669337	1.92721
AT1G12460	0.150475	0.210844	1.09387	AT1G12460	0.150475	0.210844	1.09387	AT2G24280	0.096557	0.211096	1.93573	AT3G12830	0.154526	0.0932164	0.86624	AT4G16760	0.130607	0.0721367	2.05224	AT5G13450	0.0791618	0.161204	2.03755
AT1G12470	0.117922	0.15081	1.61105	AT1G12470	0.117922	0.15081	1.61105	AT2G24290	0.135768	0.238389	1.18158	AT3G12860	0.139451	0.166932	0.447375	AT4G16765	0.135226	0.091566	1.01098	AT5G13460	0.118691	0.133324	1.03323
AT1G12480	0.0806949	0.132285	0.87243	AT1G12480	0.0806949	0.132285	0.87243	AT2G24300	0.166023	0.0922266	0.343133	AT3G12870	0.211596	0.040525	0.60679	AT4G16770	0.0921327	0.332571	1.15569	AT5G13470	0.123415	0.39381	0.669949
AT1G12500	0.147416	0.0267779	1.56243	AT1G12500	0.147416	0.0267779	1.56243	AT2G24330	0.0949668	0.349373	1.17278	AT3G12915	0.127855	0.0812331	1.04164	AT4G16790	0.175466	0.218349	1.00297	AT5G13480	0.086525	0.235611	1.35655
AT1G12520	0.144437	0.231227	1.97885	AT1G12520	0.144437	0.231227	1.97885	AT2G24350	0.0749198	1.01553	0.46343	AT3G12920	0.156694	0.144617	1.39552	AT4G16800	0.176139	0.0640557	0.802171	AT5G13490	0.151314	0.14044	1.15533
AT1G12530	0.135615	0.444139	0.864161	AT1G12530	0.135615	0.444139	0.864161	AT2G24360	0.122101	0.026274	2.09949	AT3G12930	0.165727	0.159184	1.53569	AT4G16830	0.0818424	0.304177	2.26939	AT5G13500	0.149756	0.0398433	1.35543
AT1G12550	0.168355	0.415493	0.994286	AT1G12550	0.168355	0.415493	0.994286	AT2G24390	0.108618	0.166409	1.17072	AT3G12940	0.123939	0.111166	0.952637	AT4G16835	0.19899	0.328214	0.478913	AT5G13510	0.190738	0.0210825	2.22434
AT1G12570	0.127502	0.13674	1.23064	AT1G12570	0.127502	0.13674	1.23064	AT2G24395	0.14632	0.347148	0.823324	AT3G12950	0.113735	0.123807	1.5013	AT4G16850	0.146233	0.186344	0.773128	AT5G13520	0.124464	0.0706683	1.40202
AT1G12580	0.16749	0.123876	1.46482	AT1G12580	0.16749	0.123876	1.46482	AT2G24420	0.0806559	0.404408	1.82705	AT3G12970	0.146509	0.151579	0.387034	AT4G16950	0.158307	0.832392	1.96945	AT5G13550	0.0904492	0.0936227	1.4622
AT1G12640	0.14752	0.0442371	1.41611	AT1G12640	0.14752	0.0442371	1.41611	AT2G24440	0.142388	0.262664	0.694289	AT3G12980	0.0925358	0.32579	1.52076	AT4G16970	0.09798	0.635318	0.605531	AT5G13560	0.081735	0.206068	1.67082
AT1G12650	0.0944404	0.134872	0.999922	AT1G12650	0.0944404	0.134872	0.999922	AT2G24490	0.166867	0.0981848	0.781626	AT3G13000	0.120546	0.11832	1.21665	AT4G16980	0.0926936	0.32566	2.61013	AT5G13570	0.0893305	0.341286	1.32328
AT1G12680	0.0753545	0.166946	1.36739	AT1G12680	0.0753545	0.166946	1.36739	AT2G24500	0.259913	0.0713282	1.50783	AT3G13040	0.112222	0.392646	1.78514	AT4G16990	0.101797	0.606794	2.23897	AT5G13590	0.114763	0.50755	1.66513
AT1G12710	0.132042	0.146317	1.19446	AT1G12710	0.132042	0.146317	1.19446	AT2G24530	0.165016	0.213944	0.625282	AT3G13050	0.144199	0.157277	1.10759	AT4G17000	0.103784	0.425788	0.630072	AT5G13610	0.107516	0.456996	0.990663
AT1G12730	0.150374	0.39767	0.917164	AT1G12730	0.150374	0.39767	0.917164	AT2G24540	0.192368	0.221496	1.21448	AT3G13060	0.0831169	0.117829	1.8757	AT4G17010	0.094277	0.228535	0.957717	AT5G13630	0.166342	0.0226022	3.06045
AT1G12750	0.130515	0.468537	1.38242	AT1G12750	0.130515	0.468537	1.38242	AT2G24570	0.187106	0.0950512	0.846399	AT3G13065	0.150792	0.218945	0.424996	AT4G17020	0.0557837	0.315024	0.908453	AT5G13640	0.163018	0.0673979	1.84517
AT1G12760	0.0933731	0.104916	1.7979	AT1G12760	0.0933731	0.104916	1.7979	AT2G24580	0.220048	0.0957536	1.28223	AT3G13070	0.0977154	0.116989	1.65769	AT4G17030	0.0828156	0.134186	1.51999	AT5G13650	0.0823655	0.0327784	2.68171
AT1G12770	0.117399	0.102585	1.65466	AT1G12770	0.117399	0.102585	1.65466	AT2G24590	0.214964	0.0411168	1.54999	AT3G13080	0.101153	0.212869	1.93455	AT4G17040	0.137647	0.0428693	2.08876	AT5G13660	0.171072	0.476796	0.878533
AT1G12780	0.0526713	0.227615	1.38808	AT1G12780	0.0526713	0.227615	1.38808	AT2G24630	0.110259	0.160777	0.978532	AT3G13100	0.106898	0.17789	0.775691	AT4G17050	0.0757021	0.286194	1.59024	AT5G13680	0.0901315	0.236624	1.55413
AT1G12790	0.105452	0.221049	0.345433	AT1G12790	0.105452	0.221049	0.345433	AT2G24640	0.0748776	0.378513	1.03605	AT3G13110	0.242038	0.0986447	1.94629	AT4G17060	0.0835041	0.136348	1.23094	AT5G13690	0.0818378	0.339763	1.45512
AT1G12800	0.103344	0.366308	2.10918	AT1G12800	0.103344	0.366308	2.10918	AT2G24645	0.156449	0.525205	0.879881	AT3G13120	0.183502	0.0637754	2.2286	AT4G17070	0.130034	0.217782	1.23422	AT5G13710	0.0924081	0.0568931	1.98816
AT1G12810	0.106267	0.22693	1.61859	AT1G12810	0.106267	0.22693	1.61859	AT2G24690	0.153316	0.537943	1.04348	AT3G13150	0.167124	0.282482	0.672116	AT4G17080	0.151092	0.0788452	1.26681	AT5G13720	0.164919	0.105696	1.70254
AT1G12820	0.145407	0.0912679	1.60642	AT1G12820	0.145407	0.0912679	1.60642	AT2G24700	0.167512	0.447787	0.461679	AT3G13160	0.0921718	0.307759	1.04988	AT4G17090	0.105332	0.038649	2.86137	AT5G13730	0.147285	0.0948957	1.57358
AT1G12830	0.13919	0.458457	1.03652	AT1G12830	0.13919	0.458457	1.03652	AT2G24762	0.0935572	0.315613	0.927514	AT3G13175	0.145081	0.123835	0.716354	AT4G17100	0.14969	0.502983	2.05851	AT5G13740	0.14088	0.151379	1.58299
AT1G12840	0.0977663	0.131951	2.12675	AT1G12840	0.0977663	0.131951	2.12675	AT2G24820	0.127167	0.0886737	1.97794	AT3G13180	0.137294	0.132556	1.37303	AT4G17140	0.07351	0.1735	2.20639	AT5G13750	0.17588	0.185645	1.25452
AT1G12850	0.184804	0.158084	1.64899	AT1G12850	0.184804	0.158084	1.64899	AT2G24830	0.136824	0.297322	0.904667	AT3G13190	0.212065	0.217082	0.875154	AT4G17150	0.0927694	0.234602	1.46009	AT5G13760	0.132962	0.0718768	1.19217
AT1G12860	0.224814	0.108377	1.29635	AT1G12860	0.224814	0.108377	1.29635	AT2G24850	0.159934	0.168052	1.11819	AT3G13200	0.101983	0.118595	1.67428	AT4G17160	0.105645	0.286206	0.0466902	AT5G13770	0.177208	0.112947	1.81786
AT1G12880	0.11838	0.289319	0.557519	AT1G12880	0.11838	0.289319	0.557519	AT2G24860	0.211739	0.14354	1.32809	AT3G13222	0.10052	0.547541	1.34864	AT4G17180	0.152719	0.128423	0.694289	AT5G13780	0.22607	0.00978584	1.80241
AT1G12900	0.100044	0.0340874	2.887	AT1G12900	0.100044	0.0340874	2.887	AT2G24940	0.0501808	0.0921714	2.11753	AT3G13224	0.266293	0.557137	1.25734	AT4G17190	0.099879	0.0517434	1.16623	AT5G13800	0.130473	0.191239	2.08983
AT1G12910	0.179162	0.00660883	1.32617	AT1G12910	0.179162	0.00660883	1.32617	AT2G24945	0.107198	2.17915	2.11753	AT3G13225	0.111509	0.422262	1.4932	AT4G17215	0.225388	0.117982	0.148171	AT5G13810	0.278116	0.0869225	1.52183
AT1G12920	0.11128	0.00919656	1.64773	AT1G12920	0.11128	0.00919656	1.64773	AT2G24970	0.176172	0.24966	0.0732783	AT3G13226	0.0903098	0.630693	1.04025	AT4G17240	0.185927	0.109245	0.784981	AT5G13820	0.127864	0.319318	0.570029
AT1G12930	0.0953585	0.11171	1.34544	AT1G12930	0.0953585	0.11171	1.34544	AT2G25000	0.1394	0.280309	0.868315	AT3G13230	0.0862991	0.0986949	1.03559	AT4G17245	0.0730841	0.225666	1.22673	AT5G13840	0.135201	0.0534163	1.38242
AT1G12970	0.142417	0.216387	0.87243	AT1G12970	0.142417	0.216387	0.87243	AT2G25050	0.117343	0.179998	1.1938	AT3G13275	0.100534	0.430427	0.531377	AT4G17260	0.232073	0.0326965	1.33024	AT5G13850	0.15925	0.0686046	1.90996
AT1G12990	0.154357	0.0352718	1.24448	AT1G12990	0.154357	0.0352718	1.24448	AT2G25070	0.169648	0.0933415	1.50466	AT3G13290	0.129861	0.302595	1.56229	AT4G17270	0.0788945	0.0939779	1.5429	AT5G13860	0.131933	0.218991	1.00347
AT1G13000	0.109467	0.126555	1.24478	AT1G13000	0.109467	0.126555	1.24478	AT2G25080	0.0944149	0.103738	1.94183	AT3G13300	0.102396	0.161591	2.25259	AT4G17280	0.172914	0.0837875	0.673196	AT5G13870	0.121369	0.0663802	0.568659
AT1G13020	0.137244	0.15911	1.6278	AT1G13020	0.137244	0.15911	1.6278	AT2G25100	0.118535	0.102265	0.93289	AT3G13310	0.111933	0.222979	1.19478	AT4G17300	0.161573	0.0969992	1.69109	AT5G13880	0.200962	0.182717	0.0327799
AT1G13030	0.104006	0.464358	0.879205	AT1G13030	0.104006	0.464358	0.879205	AT2G25110	0.0720084	0.0604539	1.72209	AT3G13320	0.0649461	0.0156873	1.30827	AT4G17310	0.106516	0.294026	0.627683	AT5G13890	0.156742	0.0482601	1.32061
AT1G13040	0.125025	0.152458	0.345433	AT1G13040	0.125025	0.152458	0.345433	AT2G25140	0.15459	0.175307	1.31915	AT3G13330	0.0843156	0.170703	1.9644	AT4G17330	0.138212	0.523684	2.21835	AT5G13920	0.0940251	0.518608	0.110354
AT1G13050	0.108361	0.203977	0.586171	AT1G13050	0.108361	0.203977	0.586171	AT2G25170	0.12739	0.13731	1.87617	AT3G13340	0.113426	0.0557791	1.70265	AT4G17340	0.15625	0.0246483	2.14761	AT5G13930	0.158628	0.0445353	2.9699
AT1G13060	0.113674	0.0293143	2.01341	AT1G13060	0.113674	0.0293143	2.01341	AT2G25180	0.145781	0.22612	1.2701	AT3G13350	0.126004	0.173533	1.01247	AT4G17350	0.115188	0.128152	0.955466	AT5G13950	0.0809942	0.457234	1.69828
AT1G13080	0.183538	0.157258	1.27822	AT1G13080	0.183538	0.157258	1.27822	AT2G25190	0.129439	0.171403	0.93467	AT3G13360	0.0916824	0.417955	1.43986	AT4G17360	0.101519	0.110518	0.843494	AT5G13960	0.131512	0.206083	0.948643
AT1G13100	0.128482	0.28737	0.957152	AT1G13100	0.128482	0.28737	0.957152	AT2G25200	0.22827	0.209163	0.833899	AT3G13380	0.147201	0.125239	1.09181	AT4G17370	0.0741607	0.242287	1.41021	AT5G13970	0.131855	0.432333	1.03979
AT1G13110	0.162103	0.145048	2.16675	AT1G13110	0.162103	0.145048	2.16675	AT2G25210	0.113669	0.0856022	1.31473	AT3G13410	0.107102	0.194193	2.03704	AT4G17390	0.246496	0.00827839	2.30546	AT5G13980	0.095178	0.20668	1.97698
AT1G13120	0.133857	0.242057	1.25649	AT1G13120	0.133857	0.242057	1.25649	AT2G25220	0.160463	0.10972	0.965503	AT3G13430	0.203844	0.209911	0.97477	AT4G17410	0.120715	0.284084	1.23718	AT5G14030	0.0889356	0.306666	1.72937
AT1G13150	0.108649	0.199126	0.0646077	AT1G13150	0.108649	0.199126	0.0646077	AT2G25250	0.252974	0.441251	1.42289	AT3G13437	0.214277	1.10576	0.133443	AT4G17420	0.13489	0.123995	1.05843	AT5G14040	0.0950339	0.012943	2.4957
AT1G13160	0.0870217	0.281184	1.33166	AT1G13160	0.0870217	0.281184	1.33166	AT2G25260	0.118386	0.154113	0.00346053	AT3G13440	0.185071	0.111909	1.45601	AT4G17430	0.163417	0.141571	0.889178	AT5G14050	0.0812909	0.243571	1.45225
AT1G13170	0.129334	0.0914811	1.42995	AT1G13170	0.129334	0.0914811	1.42995	AT2G25270	0.196275	0.0818701	1.08139	AT3G13445	0.111426	0.139577	0.981198	AT4G17440	0.132431	0.25763	0.519224	AT5G14060	0.112515	0.152847	1.93301
AT1G13180	0.108064	0.0278167	0.856433	AT1G13180	0.108064	0.0278167	0.856433	AT2G25280	0.157504	0.0795951	1.3429	AT3G13450	0.0959589	0.121044	1.12854	AT4G17460	0.162875	0.0789144	0.986481	AT5G14080	0.17331	0.226684	0.951498
AT1G13190	0.128996	0.128144	1.66082	AT1G13190	0.128996	0.128144	1.66082	AT2G25290	0.201017	0.116634	1.19543	AT3G13460	0.152361	0.116025	2.52466	AT4G17480	0.073032	0.473269	0.397349	AT5G14090	0.0919364	0.330188	0.944616
AT1G13195	0.142602	0.108082	0.964948	AT1G13195	0.142602	0.108082	0.964948	AT2G25300	0.201581	0.0883612	0.643008	AT3G13490	0.106921	0.125081	1.73258	AT4G17486	0.0675379	0.269379	1.29993	AT5G14100	0.144913	0.113369	0.820254
AT1G13210	0.132031	0.0832046	2.07002	AT1G13210	0.132031	0.0832046	2.07002	AT2G25310	0.0941373	0.267131	1.51349	AT3G13510	0.108462	0.102958	1.54912	AT4G17490	0.0889381	0.408307	0.879881	AT5G14105	0.119018	0.105496	0.843494
AT1G13220	0.0926715	0.467398	1.33285	AT1G13220	0.0926715	0.467398	1.33285	AT2G25420	0.175188	0.264618	0.821022	AT3G13520	0.0365585	0.903753	1.79292	AT4G17510	0.218737	0.116219	1.11664	AT5G14120	0.136185	0.0594024	1.91611
AT1G13250	0.138677	0.177274	1.42481	AT1G13250	0.138677	0.177274	1.42481	AT2G25430	0.20659	0.0563554	2.05485	AT3G13530	0.103369	0.0803531	1.5935	AT4G17520	0.125992	0.383936	2.37115	AT5G14140	0.156155	0.185882	0.428815
AT1G13260	0.0994322	0.16496	1.60147	AT1G13260	0.0994322	0.16496	1.60147	AT2G25440	0.230958	0.378741	0.0775859	AT3G13540	0.217719	0.110964	0.387034	AT4G17540	0.106723	0.299092	0.830903	AT5G14170	0.0747444	0.022198	1.60045
AT1G13270	0.14942	0.112493	1.71094	AT1G13270	0.14942	0.112493	1.71094	AT2G25480	0.133436	0.307213	1.12816	AT3G13550	0.154192	0.0847298	0.928114	AT4G17550	0.149018	0.0453626	1.5264	AT5G14200	0.116092	0.111328	2.27146
AT1G13280	0.133179	0.23365	1.49435	AT1G13280	0.133179	0.23365	1.49435	AT2G25490	0.166941	0.137106	2.06797	AT3G13560	0.159803	0.125354	1.39735	AT4G17560	0.120643	0.235428	2.10042	AT5G14210	0.101906	0.238153	1.4811
AT1G13320	0.0758793	0.112185	1.68796	AT1G13320	0.0758793	0.112185	1.68796	AT2G25520	0.06206	0.0838922	1.93164	AT3G13570	0.0896206	0.263736	1.65092	AT4G17570	0.091125	0.362844	1.4481	AT5G14220	0.095637	0.344867	1.35923
AT1G13330	0.145286	0.0830195	0.93526	AT1G13330	0.145286	0.0830195	0.93526	AT2G25530	0.157845	0.124042	0.767942	AT3G13580	0.0952663	0.0391359	1.67686	AT4G17600	0.093626	0.251777	2.05561	AT5G14230	0.105233	0.224254	1.13306
AT1G13340	0.0797019	0.367889	0.992218	AT1G13340	0.0797019	0.367889	0.992218	AT2G25560	0.126482	0.263772	0.925101	AT3G13610	0.154333	0.113042	0.0732783	AT4G17610	0.0841208	0.300047	0.977993	AT5G14240	0.118704	0.0620989	1.39202
AT1G13360	0.146062	0.179992	1.76821	AT1G13360	0.146062	0.179992	1.76821	AT2G25570	0.12984	0.178886	0.839824	AT3G13620	0.14254	0.12123	1.19867	AT4G17615	0.112959	0.0358422	0.761823	AT5G14250	0.101598	0.307963	1.40882
AT1G13380	0.22946	0.0322594	1.20791	AT1G13380	0.22946	0.0322594	1.20791	AT2G25580	0.112885	0.546456	0.791606	AT3G13650	0.250265	0.223139	0.578181	AT4G17616	0.16364	0.27041	1.00448	AT5G14260	0.115499	0.0756901	2.00894
AT1G13390	0.104703	0.305043	1.32521	AT1G13390	0.104703	0.305043	1.32521	AT2G25620	0.149631	0.070058	1.01641	AT3G13670	0.118492	0.0835004	2.07213	AT4G17650	0.202002	0.0857085	1.14306	AT5G14270	0.210605	0.198895	1.76305
AT1G13410	0.0985307	0.329468	0.162385	AT1G13410	0.0985307	0.329468	0.162385	AT2G25625	0.171268	0.260058	1.34406	AT3G13672	0.161737	0.314369	1.54696	AT4G17670	0.135125	0.23909	0.806166	AT5G14280	0.152898	0.403455	1.11115
AT1G13440	0.138851	0.0188683	2.84956	AT1G13440	0.138851	0.0188683	2.84956	AT2G25640	0.191228	0.289483	0.783303	AT3G13674	0.0454587	0.343776	0.275795	AT4G17680	0.196688	0.443295	0.768816	AT5G14310	0.131821	0.0509386	1.2357
AT1G13450	0.125473	0.128076	1.37044	AT1G13450	0.125473	0.128076	1.37044	AT2G25650	0.254228	0.279067	1.32473	AT3G13682	0.127181	0.351194	0.365638	AT4G17695	0.136493	0.231739	0.943455	AT5G14370	0.146695	0.177224	1.60805
AT1G13460	0.189503	0.0779194	1.00599	AT1G13460	0.189503	0.0779194	1.00599	AT2G25660	0.216358	0.137657	1.65881	AT3G13690	0.0921285	0.147153	1.80449	AT4G17720	0.122548	0.125949	1.48311	AT5G14380	0.182816	0.286928	0.144512
AT1G13470	0.108116	0.505302	0.91531	AT1G13470	0.108116	0.505302	0.91531	AT2G25670	0.190109	0.0759023	1.78255	AT3G13700	0.0874417	0.344966	0.772263	AT4G17740	0.127508	0.129121	1.42212	AT5G14390	0.132308	0.115054	1.32497
AT1G13560	0.104096	0.0343133	1.75837	AT1G13560	0.104096	0.0343133	1.75837	AT2G25680	0.143925	0.137081	0.708463	AT3G13720	0.110393	0.158806	1.54261	AT4G17750	0.076101	0.669754	0.790785	AT5G14410	0.0348646	0.622816	0.513018
AT1G13570	0.109556	0.243675	0.846399	AT1G13570	0.109556	0.243675	0.846399	AT2G25690	0.230414	0.223576	0.709457	AT3G13730	0.127233	0.22512	0.639516	AT4G17760	0.196523	0.0289452	0.162385	AT5G14420	0.0990734	0.153197	1.32857
AT1G13580	0.0874081	0.0844302	0.582188	AT1G13580	0.0874081	0.0844302	0.582188	AT2G25710	0.119762	0.227845	0.972605	AT3G13740	0.146436	0.1664	1.2123	AT4G17770	0.12225	0.0460913	1.98632	AT5G14430	0.0949274	0.245696	1.76707
AT1G13630	0.147939	0.497456	0.289076	AT1G13630	0.147939	0.497456	0.289076	AT2G25720	0.135555	0.430698	0.990139	AT3G13750	0.0702064	0.0684071	2.23765	AT4G17790	0.120015	0.133096	1.0075	AT5G14440	0.0794988	0.492966	1.2657
AT1G13640	0.135482	0.152536	1.57939	AT1G13640	0.135482	0.152536	1.57939	AT2G25730	0.106551	0.218398	2.0368	AT3G13770	0.1898	0.0947598	0.233326	AT4G17810	0.116594	0.168707	0.95036	AT5G14450	0.0903963	0.18956	1.07885
AT1G13650	0.136732	0.797655	0.580857	AT1G13650	0.136732	0.797655	0.580857	AT2G25735	0.184944	0.227401	0.60679	AT3G13772	0.15172	0.0702221	1.70576	AT4G17830	0.118471	0.157634	1.71045	AT5G14460	0.100532	0.194023	1.52504
AT1G13670	0.242035	0.223387	0.0134692	AT1G13670	0.242035	0.223387	0.0134692	AT2G25737	0.152559	0.0965948	1.18757	AT3G13780	0.193411	0.249105	0.631271	AT4G17840	0.141152	0.107322	1.97304	AT5G14480	0.173837	0.0448762	0.763578
AT1G13690	0.106176	0.12274	1.19184	AT1G13690	0.106176	0.12274	1.19184	AT2G25740	0.083122	0.260957	1.04852	AT3G13790	0.146469	0.083605	1.078	AT4G17860	0.137825	0.41865	0.205691	AT5G14500	0.0836787	0.193487	1.0169
AT1G13700	0.136755	0.128441	0.482273	AT1G13700	0.136755	0.128441	0.482273	AT2G25760	0.153816	0.118729	1.72794	AT3G13800	0.078679	0.148303	0.971522	AT4G17870	0.124079	0.0901293	1.5497	AT5G14510	0.0944328	0.166798	0.118199
AT1G13710	0.168256	0.115665	0.876507	AT1G13710	0.168256	0.115665	0.876507	AT2G25790	0.155106	0.278254	1.01049	AT3G13810	0.134929	0.319348	1.51567	AT4G17880	0.157742	0.246952	1.57358	AT5G14520	0.17371	0.140559	1.70153
AT1G13730	0.18494	0.282821	1.17686	AT1G13730	0.18494	0.282821	1.17686	AT2G25800	0.173638	0.0494374	1.68639	AT3G13860	0.0978624	0.0863625	1.33521	AT4G17895	0.253051	0.30176	0.875831	AT5G14530	0.135912	0.0500614	1.06636
AT1G13750	0.16452	0.153245	1.0681	AT1G13750	0.16452	0.153245	1.0681	AT2G25810	0.225112	0.0590486	0.340821	AT3G13870	0.068739	0.132751	2.04606	AT4G17900	0.108828	0.0182181	1.29993	AT5G14540	0.127941	0.404703	2.04316
AT1G13770	0.116607	0.156646	0.948643	AT1G13770	0.116607	0.156646	0.948643	AT2G25820	0.202137	0.271986	0.3912	AT3G13880	0.161136	0.18401	0.382845	AT4G17910	0.134124	0.289419	0.898923	AT5G14550	0.123234	0.156142	1.23333
AT1G13780	0.147618	0.491323	0.574124	AT1G13780	0.147618	0.491323	0.574124	AT2G25830	0.161838	0.0800773	1.47381	AT3G13882	0.218973	0.345047	1.23094	AT4G17940	0.15693	0.21617	1.37988	AT5G14570	0.145267	0.275269	1.67006
AT1G13790	0.112708	0.372783	0.611798	AT1G13790	0.112708	0.372783	0.611798	AT2G25840	0.13061	0.341059	1.49091	AT3G13910	0.0887887	0.147975	0.750215	AT4G17950	0.105267	0.232697	1.42824	AT5G14580	0.105157	0.313556	0.981728
AT1G13810	0.17355	0.295417	0.66004	AT1G13810	0.17355	0.295417	0.66004	AT2G25850	0.0967934	0.534934	1.47466	AT3G13920	0.182903	0.120924	2.52858	AT4G17960	0.115948	0.223686	0.674282	AT5G14590	0.0766217	0.121469	1.66392
AT1G13830	0.146031	0.223423	0.144512	AT1G13830	0.146031	0.223423	0.144512	AT2G25870	0.159013	0.179157	1.72083	AT3G13930	0.0560678	0.187023	1.80425	AT4G17970	0.117238	0.147973	0.703455	AT5G14600	0.26344	0.121446	0.708463
AT1G13860	0.11412	0.212708	1.25987	AT1G13860	0.11412	0.212708	1.25987	AT2G25880	0.177344	0.072298	0.637179	AT3G13940	0.152801	0.356276	0.98332	AT4G18010	0.217616	0.0587215	1.42615	AT5G14610	0.114002	0.175935	1.30977
AT1G13870	0.149162	0.087409	0.947497	AT1G13870	0.149162	0.087409	0.947497	AT2G25900	0.116637	0.260542	1.41864	AT3G13950	0.124603	0.267711	0.291702	AT4G18020	0.0733844	0.341575	1.73003	AT5G14620	0.214268	0.17926	0.979066
AT1G13880	0.157671	0.225317	1.28355	AT1G13880	0.157671	0.225317	1.28355	AT2G25910	0.141695	0.0657274	1.64693	AT3G13960	0.118043	0.178104	0.779935	AT4G18030	0.138717	0.0483693	2.23037	AT5G14640	0.138944	0.0576006	1.75049
AT1G13900	0.162286	0.106426	1.48545	AT1G13900	0.162286	0.106426	1.48545	AT2G25920	0.0867825	0.262532	1.1514	AT3G13970	0.2075	0.1602	0.304512	AT4G18050	0.146147	0.120652	0.614285	AT5G14650	0.112946	0.170603	0.0232113
AT1G13910	0.123506	0.289581	0.617975	AT1G13910	0.123506	0.289581	0.617975	AT2G25930	0.139841	0.293118	1.754	AT3G13980	0.173571	0.201238	1.2491	AT4G18060	0.169013	0.0433513	1.3525	AT5G14660	0.115283	0.282423	1.40202
AT1G13920	0.116535	0.276569	0.839824	AT1G13920	0.116535	0.276569	0.839824	AT2G25950	0.157344	0.0275848	1.22309	AT3G13990	0.101786	0.410608	1.67136	AT4G18070	0.234319	0.277166	1.67697	AT5G14680	0.125006	0.140719	1.29221
AT1G13940	0.106734	0.336167	1.1925	AT1G13940	0.106734	0.336167	1.1925	AT2G25970	0.155173	0.138981	2.21862	AT3G14000	0.0831326	0.160899	0.946924	AT4G18100	0.0722586	0.0894963	2.09087	AT5G14690	0.0736777	0.489223	0.376467
AT1G13950	0.159529	0.0535542	0.84929	AT1G13950	0.159529	0.0535542	0.84929	AT2G26000	0.0497153	0.288855	0.878533	AT3G14010	0.0878028	0.488303	1.66535	AT4G18120	0.139027	0.339563	1.77252	AT5G14700	0.136029	0.164457	1.21386
AT1G13960	0.0905676	0.159057	1.36848	AT1G13960	0.0905676	0.159057	1.36848	AT2G26030	0.164741	0.36481	0.843494	AT3G14020	0.124717	0.362971	0.989619	AT4G18130	0.12719	0.125889	1.58232	AT5G14710	0.127693	0.0827889	0.820254
AT1G13970	0.140691	0.043755	0.182928	AT1G13970	0.140691	0.043755	0.182928	AT2G26040	0.256556	0.101577	0.0374663	AT3G14050	0.148436	0.0750465	1.71928	AT4G18140	0.235662	0.345279	0.990663	AT5G14720	0.150965	0.0693864	1.81941
AT1G13980	0.128554	0.0388654	1.72584	AT1G13980	0.128554	0.0388654	1.72584	AT2G26060	0.105443	0.0858411	1.47261	AT3G14060	0.11231	0.135011	0.275795	AT4G18160	0.153725	0.0655955	1.01296	AT5G14730	0.186102	0.396681	0.0183676
AT1G14000	0.0826935	0.0381142	1.67049	AT1G14000	0.0826935	0.0381142	1.67049	AT2G26070	0.147285	0.161152	0.861367	AT3G14067	0.134486	0.144119	2.86992	AT4G18197	0.198668	0.189956	1.39858	AT5G14740	0.103611	0.105109	2.73129
AT1G14010	0.139931	0.22991	1.25281	AT1G14010	0.139931	0.22991	1.25281	AT2G26080	0.164142	0.0620225	2.82263	AT3G14070	0.116858	0.24655	0.64068	AT4G18210	0.119714	0.208369	0.803771	AT5G14760	0.124396	0.0939791	1.14996
AT1G14020	0.0977631	0.287244	1.13567	AT1G14020	0.0977631	0.287244	1.13567	AT2G26100	0.113755	0.13963	1.1143	AT3G14075	0.133174	0.130759	1.26042	AT4G18220	0.0708171	0.492394	1.23481	AT5G14770	0.101856	0.296805	0.734552
AT1G14030	0.102153	0.206156	1.44719	AT1G14030	0.102153	0.206156	1.44719	AT2G26110	0.124118	0.10631	1.24795	AT3G14080	0.0888242	0.075365	0.878533	AT4G18230	0.129468	0.168729	0.928713	AT5G14780	0.143738	0.0870266	2.33249
AT1G14060	0.098931	0.374393	0.838352	AT1G14060	0.098931	0.374393	0.838352	AT2G26140	0.157654	0.0536533	1.94148	AT3G14090	0.139317	0.0664498	1.1564	AT4G18240	0.179521	0.251692	1.99066	AT5G14790	0.117926	0.202099	1.15817
AT1G14130	0.0968155	0.257832	0.807758	AT1G14130	0.0968155	0.257832	0.807758	AT2G26170	0.15269	0.167814	1.30476	AT3G14100	0.128032	0.0400922	1.9812	AT4G18250	0.235248	0.36292	0.968249	AT5G14800	0.130355	0.0779164	1.73866
AT1G14140	0.14513	0.139308	0.982258	AT1G14140	0.14513	0.139308	0.982258	AT2G26180	0.166501	0.120747	0.48728	AT3G14110	0.12094	0.330311	1.8272	AT4G18260	0.128098	0.26916	0.891141	AT5G14850	0.135354	0.229247	0.913454
AT1G14150	0.198525	0.140076	1.77115	AT1G14150	0.198525	0.140076	1.77115	AT2G26200	0.13263	0.153543	1.14598	AT3G14120	0.0692961	0.23355	1.30197	AT4G18270	0.176839	0.327448	1.06373	AT5G14880	0.143082	0.0535524	1.67179
AT1G14170	0.218528	0.0927964	1.104	AT1G14170	0.218528	0.0927964	1.104	AT2G26210	0.148172	0.150869	1.45351	AT3G14130	0.179547	0.164625	1.03559	AT4G18280	0.0657281	2.00035	1.02706	AT5G14890	0.17205	0.182945	0.189546
AT1G14180	0.209562	0.281038	0.626484	AT1G14180	0.209562	0.281038	0.626484	AT2G26230	0.155205	0.142445	1.43745	AT3G14160	0.122995	0.500381	0.793252	AT4G18290	0.128812	0.205114	0.46343	AT5G14910	0.169714	0.150034	1.8201
AT1G14190	0.200959	0.160122	0.110354	AT1G14190	0.200959	0.160122	0.110354	AT2G26240	0.0767459	0.309555	1.54552	AT3G14170	0.125233	0.295415	0.165897	AT4G18300	0.118714	0.588652	0.917778	AT5G14920	0.133137	0.430959	2.48653
AT1G14200	0.217906	0.282282	1.20219	AT1G14200	0.217906	0.282282	1.20219	AT2G26250	0.14619	0.0401058	2.45782	AT3G14172	0.0879512	0.323438	1.47517	AT4G18360	0.125673	0.038222	0.352279	AT5G14930	0.144431	0.572853	1.16623
AT1G14205	0.117476	0.205544	0.273094	AT1G14205	0.117476	0.205544	0.273094	AT2G26260	0.10524	0.185092	1.05395	AT3G14180	0.127565	0.12599	1.43183	AT4G18370	0.247688	0.145624	1.45027	AT5G14940	0.155657	0.050498	0.842029
AT1G14210	0.119545	0.345431	0.914073	AT1G14210	0.119545	0.345431	0.914073	AT2G26270	0.148833	0.232009	0.465175	AT3G14190	0.105184	0.345315	0.522288	AT4G18372	0.214867	0.11175	0.579521	AT5G14950	0.121601	0.124157	1.61871
AT1G14230	0.0944838	0.463354	1.16414	AT1G14230	0.0944838	0.463354	1.16414	AT2G26280	0.185813	0.0962777	1.89167	AT3G14200	0.174168	0.22857	1.37368	AT4G18375	0.113814	0.362552	0.363443	AT5G14960	0.0831648	0.716626	0.361237
AT1G14270	0.116659	0.193097	1.59725	AT1G14270	0.116659	0.193097	1.59725	AT2G26300	0.140765	0.033912	1.45512	AT3G14205	0.11122	0.177319	1.68017	AT4G18380	0.15915	0.246693	0.960514	AT5G14970	0.123521	0.0959082	2.0819
AT1G14280	0.124283	0.227216	1.46657	AT1G14280	0.124283	0.227216	1.46657	AT2G26310	0.179336	0.14575	0.233326	AT3G14210	0.0890549	0.745308	2.95124	AT4G18390	0.106199	0.173305	1.59596	AT5G15010	0.138819	0.171265	0.473808
AT1G14290	0.0587479	0.127647	1.04715	AT1G14290	0.0587479	0.127647	1.04715	AT2G26330	0.163011	0.0369454	1.94882	AT3G14220	0.143851	0.300105	1.58153	AT4G18400	0.120401	0.334403	0.227347	AT5G15020	0.122832	0.190842	1.80241
AT1G14300	0.095268	0.155109	0.965503	AT1G14300	0.095268	0.155109	0.965503	AT2G26340	0.13964	0.210855	1.59802	AT3G14230	0.184314	0.193223	1.77011	AT4G18425	0.155586	0.0676724	0.0557605	AT5G15050	0.187061	0.0489812	1.16064
AT1G14310	0.0732571	0.25335	0.914073	AT1G14310	0.0732571	0.25335	0.914073	AT2G26350	0.105616	0.152608	0.930511	AT3G14240	0.159961	0.0775819	2.04477	AT4G18440	0.118188	0.1521	1.72064	AT5G15070	0.10533	0.0329136	0.754715
AT1G14330	0.231339	0.106815	0.877187	AT1G14330	0.231339	0.106815	0.877187	AT2G26360	0.12881	0.2332	0.0646077	AT3G14270	0.0772961	0.211989	1.97364	AT4G18460	0.193162	0.0607508	0.572767	AT5G15080	0.149676	0.106152	1.15391
AT1G14340	0.21765	0.171113	1.0602	AT1G14340	0.21765	0.171113	1.0602	AT2G26400	0.121219	0.404056	0.741073	AT3G14280	0.066612	0.65824	0.66115	AT4G18465	0.0993972	0.0867416	1.00043	AT5G15090	0.155817	0.193159	1.97152
AT1G14350	0.107818	0.215835	1.21665	AT1G14350	0.107818	0.215835	1.21665	AT2G26430	0.233215	0.123608	1.42957	AT3G14290	0.106009	0.0175793	1.54912	AT4G18470	0.125298	0.309765	0.0232113	AT5G15120	0.0991152	0.323559	0.0775859
AT1G14360	0.153862	0.0273685	1.31523	AT1G14360	0.153862	0.0273685	1.31523	AT2G26440	0.212323	0.201843	1.55484	AT3G14310	0.115981	0.135144	2.59135	AT4G18480	0.174579	0.0465941	2.27282	AT5G15150	0.0968257	0.0998529	0.236285
AT1G14370	0.141855	0.0799992	1.1631	AT1G14370	0.141855	0.0799992	1.1631	AT2G26460	0.17065	0.116812	1.27768	AT3G14330	0.244881	0.237486	1.13268	AT4G18520	0.221778	0.0709737	1.17855	AT5G15170	0.133349	0.20313	0.896344
AT1G14380	0.0985429	0.527668	1.51814	AT1G14380	0.0985429	0.527668	1.51814	AT2G26470	0.150163	0.428017	0.938204	AT3G14350	0.133572	0.101667	1.84166	AT4G18570	0.135661	0.133577	1.80056	AT5G15200	0.165023	0.0125718	2.41061
AT1G14390	0.137204	0.240749	0.233326	AT1G14390	0.137204	0.240749	0.233326	AT2G26500	0.119599	0.0614385	2.48202	AT3G14360	0.118076	0.171186	0.29942	AT4G18580	0.20311	0.592324	0.817162	AT5G15210	0.205852	0.189433	1.11273
AT1G14410	0.0853852	0.291597	1.12892	AT1G14410	0.0853852	0.291597	1.12892	AT2G26510	0.166313	0.159948	1.69057	AT3G14370	0.183666	0.0570672	0.106395	AT4G18590	0.248879	0.0960444	0.944033	AT5G15220	0.128968	0.0649602	0.901486
AT1G14430	0.168831	0.135272	0.861367	AT1G14430	0.168831	0.135272	0.861367	AT2G26530	0.130436	0.177453	1.16623	AT3G14390	0.130712	0.125843	1.57777	AT4G18600	0.101063	0.632785	1.30877	AT5G15230	0.0630632	0.449171	1.84093
AT1G14440	0.104801	0.0917247	1.07287	AT1G14440	0.104801	0.0917247	1.07287	AT2G26540	0.151391	0.211293	1.39284	AT3G14400	0.12415	0.187609	1.49662	AT4G18630	0.141681	0.249017	0.144512	AT5G15240	0.132897	0.168624	0.189546
AT1G14460	0.173541	0.174548	1.23481	AT1G14460	0.173541	0.174548	1.23481	AT2G26550	0.273087	0.502657	1.23214	AT3G14410	0.0893407	0.105037	1.15427	AT4G18640	0.11684	0.198985	0.80696	AT5G15260	0.221025	0.0778254	0.840564
AT1G14470	0.185273	0.246927	0.0466902	AT1G14470	0.185273	0.246927	0.0466902	AT2G26560	0.0924811	0.152166	1.43446	AT3G14430	0.208165	0.0880914	1.29454	AT4G18670	0.192848	0.345624	2.25734	AT5G15270	0.149839	0.0840449	1.43502
AT1G14490	0.0891716	0.514043	0.227347	AT1G14490	0.0891716	0.514043	0.227347	AT2G26570	0.146425	0.15962	1.77603	AT3G14440	0.105128	0.15354	0.828641	AT4G18700	0.180059	0.0675206	1.7854	AT5G15280	0.109664	0.315972	0.932296
AT1G14510	0.138948	0.0974553	1.4367	AT1G14510	0.138948	0.0974553	1.4367	AT2G26580	0.167895	0.156178	1.15462	AT3G14450	0.233115	0.27688	0.273094	AT4G18710	0.124836	0.0093462	2.04076	AT5G15300	0.154004	0.109818	0.102399
AT1G14520	0.167259	0.123476	0.993255	AT1G14520	0.167259	0.123476	0.993255	AT2G26590	0.135756	0.167281	1.37882	AT3G14460	0.0920039	0.270957	0.405432	AT4G18730	0.105419	0.0225084	2.05079	AT5G15310	0.109618	0.113117	1.25537
AT1G14530	0.0935743	0.113907	0.844222	AT1G14530	0.0935743	0.113907	0.844222	AT2G26600	0.242392	0.0918879	1.24041	AT3G14470	0.143523	0.286861	0.906561	AT4G18750	0.250999	0.0771782	0.443717	AT5G15320	0.104436	0.164542	1.23064
AT1G14560	0.093609	0.0597101	0.97585	AT1G14560	0.093609	0.0597101	0.97585	AT2G26660	0.19622	0.0801219	0.823324	AT3G14560	0.098978	0.316518	0.359	AT4G18760	0.135896	0.0549221	1.55056	AT5G15330	0.167336	0.126548	0.570029
AT1G14570	0.118814	0.145375	1.67396	AT1G14570	0.118814	0.145375	1.67396	AT2G26670	0.188071	0.0818293	1.88202	AT3G14570	0.0948087	0.112815	0.75382	AT4G18780	0.179353	0.0432641	0.785814	AT5G15340	0.132899	0.241504	0.00847242
AT1G14580	0.129515	0.328548	1.48278	AT1G14580	0.129515	0.328548	1.48278	AT2G26680	0.202233	0.0843451	1.14525	AT3G14580	0.262921	0.125698	0.140854	AT4G18800	0.115034	0.0193543	0.997884	AT5G15350	0.139744	0.215437	1.53953
AT1G14600	0.102265	0.20603	0.428815	AT1G14600	0.102265	0.20603	0.428815	AT2G26690	0.166129	0.0478758	1.68471	AT3G14590	0.113998	0.271741	0.550412	AT4G18810	0.114697	0.106534	1.80878	AT5G15390	0.120451	0.26202	1.32352
AT1G14610	0.121386	0.157431	1.98332	AT1G14610	0.121386	0.157431	1.98332	AT2G26695	0.136026	0.0740609	0.162385	AT3G14610	0.131798	0.170302	0.523824	AT4G18820	0.178847	0.0671266	1.52761	AT5G15400	0.0997531	0.12397	1.82705
AT1G14620	0.07571	0.135972	1.07885	AT1G14620	0.07571	0.135972	1.07885	AT2G26710	0.108355	0.0316107	0.668861	AT3G14690	0.201961	0.192291	1.84734	AT4G18830	0.0852959	0.335968	0.677497	AT5G15410	0.130677	0.0744488	2.1939
AT1G14630	0.144963	0.152702	0.253677	AT1G14630	0.144963	0.152702	0.253677	AT2G26730	0.163075	0.0738213	1.78656	AT3G14700	0.141384	0.328024	0.267641	AT4G18840	0.170969	0.242844	0.343133	AT5G15440	0.101278	0.196096	1.02992
AT1G14640	0.16715	0.276352	0.68702	AT1G14640	0.16715	0.276352	0.68702	AT2G26740	0.170032	0.143316	1.99547	AT3G14720	0.154693	0.0758389	1.82194	AT4G18880	0.144543	0.21034	1.35655	AT5G15450	0.114794	0.0856381	2.18737
AT1G14650	0.143955	0.109569	1.88641	AT1G14650	0.143955	0.109569	1.88641	AT2G26760	0.195138	0.15968	0.781626	AT3G14730	0.128593	0.309977	0.465175	AT4G18890	0.0883756	0.128815	1.04164	AT5G15460	0.165635	0.0887597	0.809337
AT1G14660	0.110768	0.246924	0.757396	AT1G14660	0.110768	0.246924	0.757396	AT2G26770	0.170791	0.0475765	1.50194	AT3G14740	0.216733	0.128723	0.572767	AT4G18905	0.119585	0.332322	1.42212	AT5G15470	0.100973	0.0514097	1.53421
AT1G14670	0.211311	0.220854	2.07385	AT1G14670	0.211311	0.220854	2.07385	AT2G26780	0.0843339	0.140465	1.65342	AT3G14750	0.183147	0.136784	0.699404	AT4G18910	0.153571	0.0621382	1.24391	AT5G15490	0.142022	0.031172	1.74804
AT1G14685	0.23387	0.0455112	1.4339	AT1G14685	0.23387	0.0455112	1.4339	AT2G26790	0.18219	0.304432	0.182928	AT3G14760	0.177104	0.119933	0.326643	AT4G18930	0.191493	0.210374	1.50799	AT5G15500	0.115604	0.287915	1.3803
AT1G14687	0.161936	0.186013	0.307025	AT1G14687	0.161936	0.186013	0.307025	AT2G26800	0.134701	0.185921	1.55455	AT3G14770	0.113023	0.0849549	0.834643	AT4G18950	0.121439	0.0738398	1.32641	AT5G15510	0.229283	0.45487	0.658927
AT1G14690	0.109821	0.167093	1.52701	AT1G14690	0.109821	0.167093	1.52701	AT2G26810	0.225522	0.112265	0.718311	AT3G14790	0.211896	0.0393417	1.45814	AT4G18970	0.0972113	0.0649587	1.72737	AT5G15530	0.144658	0.264508	1.02658
AT1G14700	0.177013	0.131843	1.01395	AT1G14700	0.177013	0.131843	1.01395	AT2G26830	0.176648	0.0950893	1.15176	AT3G14810	0.125175	0.245782	1.39654	AT4G18975	0.234884	0.173786	1.27499	AT5G15540	0.0703606	0.245608	1.59324
AT1G14710	0.140555	0.219947	1.76612	AT1G14710	0.140555	0.219947	1.76612	AT2G26840	0.204069	0.136448	0.776541	AT3G14830	0.140392	0.11865	1.39202	AT4G19003	0.0789303	0.170506	1.08601	AT5G15550	0.152771	0.0794805	1.21789
AT1G14720	0.174277	0.150463	1.45171	AT1G14720	0.174277	0.150463	1.45171	AT2G26870	0.124892	0.0838573	0.707459	AT3G14840	0.19895	0.28536	1.97032	AT4G19006	0.112336	0.0510022	1.36167	AT5G15570	0.110556	0.503832	0.991182
AT1G14730	0.0786298	0.110722	0.376467	AT1G14730	0.0786298	0.110722	0.376467	AT2G26890	0.0917686	0.126631	2.13883	AT3G14850	0.197727	0.208461	0.321826	AT4G19010	0.136265	0.170582	0.779935	AT5G15580	0.104323	0.387856	1.53227
AT1G14740	0.126736	0.0643206	1.65455	AT1G14740	0.126736	0.0643206	1.65455	AT2G26900	0.162246	0.0811666	2.21236	AT3G14860	0.196796	0.159155	1.37432	AT4G19020	0.125312	0.277433	1.41767	AT5G15600	0.0996152	0.318723	0.18625
AT1G14770	0.129231	0.538837	0.728889	AT1G14770	0.129231	0.538837	0.728889	AT2G26910	0.152421	0.0395143	2.27499	AT3G14870	0.124438	0.31765	0.575477	AT4G19040	0.0828394	0.0783155	1.52091	AT5G15610	0.121117	0.283969	1.44207
AT1G14790	0.168404	0.148722	1.49516	AT1G14790	0.168404	0.148722	1.49516	AT2G26920	0.137714	0.2555	1.42634	AT3G14890	0.110913	0.510864	1.1024	AT4G19050	0.140933	0.404285	0.340821	AT5G15630	0.16195	0.0551435	0.34772
AT1G14810	0.183445	0.45624	1.7634	AT1G14810	0.183445	0.45624	1.7634	AT2G26930	0.146069	0.101014	1.44664	AT3G14900	0.150824	0.0887661	1.24041	AT4G19060	0.0960577	0.365755	0.929909	AT5G15640	0.0673363	0.145569	1.09181
AT1G14830	0.115061	0.0244009	1.77089	AT1G14830	0.115061	0.0244009	1.77089	AT2G26970	0.150206	0.248964	0.84929	AT3G14910	0.158703	0.0859656	0.942876	AT4G19100	0.211283	0.127096	1.16692	AT5G15650	0.0962318	0.0256795	2.23273
AT1G14840	0.127277	0.0854655	1.47089	AT1G14840	0.127277	0.0854655	1.47089	AT2G26975	0.207473	0.283005	1.47551	AT3G14920	0.207788	0.13184	1.42957	AT4G19110	0.125669	0.0833898	2.26084	AT5G15680	0.0868725	0.0365744	1.83135
AT1G14850	0.261084	0.493783	1.52686	AT1G14850	0.261084	0.493783	1.52686	AT2G26980	0.17356	0.0474225	1.19834	AT3G14930	0.112437	0.13437	2.01744	AT4G19120	0.163104	0.0834079	2.00734	AT5G15700	0.077011	0.28325	1.13381
AT1G14890	0.14169	0.194179	1.08308	AT1G14890	0.14169	0.194179	1.08308	AT2G26990	0.135297	0.055132	1.48694	AT3G14940	0.0736042	0.0331174	0.550412	AT4G19130	0.152861	0.325651	0.324241	AT5G15710	0.15172	0.0573327	0.881887
AT1G14900	0.17444	0.193019	1.22461	AT1G14900	0.17444	0.193019	1.22461	AT2G27020	0.111462	0.0491247	1.94055	AT3G14960	0.140586	0.172722	1.11076	AT4G19140	0.0805021	0.373424	0.877861	AT5G15730	0.0653	0.266962	1.16969
AT1G14920	0.213818	0.0987439	1.83524	AT1G14920	0.213818	0.0987439	1.83524	AT2G27030	0.173973	0.0660098	1.81933	AT3G14980	0.113679	0.42691	1.33989	AT4G19150	0.257511	0.417871	1.15462	AT5G15740	0.0937206	0.0694969	1.42462
AT1G14970	0.0953557	0.119459	0.684926	AT1G14970	0.0953557	0.119459	0.684926	AT2G27040	0.144109	0.113743	1.58617	AT3G14990	0.142332	0.0660801	1.93283	AT4G19160	0.104714	0.195111	1.64173	AT5G15750	0.0788333	0.272413	0.955466
AT1G14990	0.208258	0.129832	1.00195	AT1G14990	0.208258	0.129832	1.00195	AT2G27050	0.192335	0.0872916	1.80097	AT3G15000	0.142644	0.25824	2.26045	AT4G19170	0.194112	0.156532	2.40705	AT5G15760	0.138573	0.355359	0.643008
AT1G15000	0.24629	0.151817	1.29583	AT1G15000	0.24629	0.151817	1.29583	AT2G27060	0.130742	0.225944	1.23865	AT3G15010	0.121031	0.214509	1.68577	AT4G19180	0.127247	0.128308	1.16379	AT5G15770	0.24626	0.0845347	0.554695
AT1G15010	0.131956	0.359806	0.199316	AT1G15010	0.131956	0.359806	0.199316	AT2G27080	0.123854	0.300938	0.652169	AT3G15020	0.140138	0.0803661	1.37775	AT4G19185	0.0619462	0.167976	0.9917	AT5G15780	0.129189	0.295737	2.18981
AT1G15020	0.111096	0.201744	1.08934	AT1G15020	0.111096	0.201744	1.08934	AT2G27090	0.103018	0.117611	1.3007	AT3G15030	0.0941385	0.291747	1.92835	AT4G19191	0.164379	0.288875	0.0983668	AT5G15790	0.107303	0.321446	0.680698
AT1G15030	0.199691	0.17419	1.45171	AT1G15030	0.199691	0.17419	1.45171	AT2G27100	0.124771	0.1022	1.74985	AT3G15040	0.107444	0.0899299	1.17003	AT4G19200	0.175532	0.146377	2.09913	AT5G15810	0.113703	0.208512	1.38557
AT1G15040	0.187796	0.138319	0.106395	AT1G15040	0.187796	0.138319	0.106395	AT2G27130	0.161388	0.396163	0.734552	AT3G15060	0.148634	0.0282294	0.828641	AT4G19220	0.151249	0.317071	0.0327799	AT5G15820	0.171615	0.816538	0.586171
AT1G15060	0.113115	0.142795	1.59337	AT1G15060	0.113115	0.142795	1.59337	AT2G27140	0.13407	0.201981	0.301963	AT3G15080	0.124293	0.228361	0.751117	AT4G19230	0.112072	0.124887	0.520759	AT5G15830	0.14828	0.0983272	0.212001
AT1G15080	0.156967	0.0958322	0.525343	AT1G15080	0.156967	0.0958322	0.525343	AT2G27150	0.212554	0.135419	1.39572	AT3G15090	0.120669	0.108006	1.24996	AT4G19350	0.167582	0.33967	1.16865	AT5G15840	0.127616	0.42459	0.466912
AT1G15110	0.226675	0.211036	0.990663	AT1G15110	0.226675	0.211036	0.990663	AT2G27170	0.123676	0.225369	1.6284	AT3G15095	0.131779	0.170743	2.07723	AT4G19370	0.121272	0.227206	0.33379	AT5G15850	0.127593	0.253503	1.62696
AT1G15120	0.231033	0.326747	1.61884	AT1G15120	0.231033	0.326747	1.61884	AT2G27190	0.146605	0.212309	1.39735	AT3G15110	0.130148	0.195245	1.55809	AT4G19380	0.103702	0.360734	0.890488	AT5G15860	0.124508	0.139847	1.05887
AT1G15125	0.190579	0.291744	2.18532	AT1G15125	0.190579	0.291744	2.18532	AT2G27200	0.113738	0.20048	1.06854	AT3G15115	0.179894	0.303038	0.374327	AT4G19390	0.117806	0.248222	1.26042	AT5G15870	0.166192	0.129667	1.20728
AT1G15130	0.10459	0.154961	2.00724	AT1G15130	0.10459	0.154961	2.00724	AT2G27210	0.132451	0.0863691	1.70123	AT3G15120	0.111888	0.288935	1.55156	AT4G19400	0.160375	0.165429	0.230347	AT5G15880	0.0970267	0.279379	1.06723
AT1G15140	0.148638	0.107636	1.96101	AT1G15140	0.148638	0.107636	1.96101	AT2G27230	0.213891	0.0507434	1.60679	AT3G15130	0.159013	0.253709	0.148171	AT4G19410	0.179439	0.0252941	2.05382	AT5G15900	0.173206	0.139605	0.534356
AT1G15160	0.119634	0.390718	0.609306	AT1G15160	0.119634	0.390718	0.609306	AT2G27260	0.151895	0.262576	1.18823	AT3G15150	0.195013	0.0758875	0.546098	AT4G19420	0.0997252	0.058073	1.55865	AT5G15910	0.144046	0.124542	1.09099
AT1G15170	0.11587	0.137455	1.07544	AT1G15170	0.11587	0.137455	1.07544	AT2G27285	0.190331	0.181655	1.1255	AT3G15160	0.110608	0.121133	1.33755	AT4G19430	0.124105	0.511448	0.296863	AT5G15920	0.126078	0.214167	1.12512
AT1G15180	0.134156	0.220845	1.38995	AT1G15180	0.134156	0.220845	1.38995	AT2G27290	0.184069	0.191922	1.63079	AT3G15180	0.132317	0.119798	1.27983	AT4G19440	0.0984121	0.270472	0.707459	AT5G15930	0.100382	0.141811	1.06461
AT1G15200	0.109206	0.268156	1.6659	AT1G15200	0.109206	0.268156	1.6659	AT2G27310	0.148892	0.0924185	1.10918	AT3G15190	0.164743	0.102803	2.26769	AT4G19450	0.170999	0.0706159	1.8201	AT5G15950	0.219303	0.0827185	1.88773
AT1G15210	0.151678	0.0430242	0.182928	AT1G15210	0.151678	0.0430242	0.182928	AT2G27330	0.12114	0.34949	0.719282	AT3G15200	0.162789	0.229548	0.937031	AT4G19490	0.114383	0.133751	1.65713	AT5G15970	0.0558283	1.27623	2.52983
AT1G15215	0.140664	0.286115	0.852163	AT1G15215	0.140664	0.286115	0.852163	AT2G27350	0.111103	0.17837	1.5609	AT3G15210	0.243856	0.0830266	1.99289	AT4G19520	0.270196	0.416908	1.62972	AT5G15980	0.11893	0.293866	1.1772
AT1G15220	0.104419	0.155216	0.721217	AT1G15220	0.104419	0.155216	0.721217	AT2G27360	0.152763	0.292103	1.01296	AT3G15220	0.10689	0.266672	1.32037	AT4G19540	0.121422	0.144878	0.905299	AT5G16000	0.119983	0.0998432	1.23451
AT1G15230	0.275558	0.292702	1.28934	AT1G15230	0.275558	0.292702	1.28934	AT2G27385	0.143959	0.386942	1.8929	AT3G15260	0.121624	0.101944	1.48345	AT4G19600	0.0998407	0.237319	1.29789	AT5G16010	0.127299	0.31686	1.73894
AT1G15240	0.126775	0.306331	1.58972	AT1G15240	0.126775	0.306331	1.58972	AT2G27420	0.149835	0.176969	0.990139	AT3G15290	0.125945	0.138385	1.24709	AT4G19610	0.0893405	0.446159	1.29635	AT5G16030	0.103937	0.335855	1.793
AT1G15250	0.213316	0.0219621	1.12816	AT1G15250	0.213316	0.0219621	1.12816	AT2G27450	0.173195	0.214406	1.4811	AT3G15350	0.145622	0.16092	1.3769	AT4G19640	0.119621	0.0368749	1.68953	AT5G16040	0.11313	0.0899291	1.13343
AT1G15260	0.121155	0.124768	1.54552	AT1G15260	0.121155	0.124768	1.54552	AT2G27460	0.11547	0.0581503	1.27255	AT3G15351	0.12201	0.177197	0.682813	AT4G19645	0.068069	0.473278	0.0775859	AT5G16050	0.0926765	0.105261	2.04761
AT1G15280	0.0943198	0.728709	1.75802	AT1G15280	0.0943198	0.728709	1.75802	AT2G27470	0.212668	0.182383	1.16519	AT3G15352	0.13277	0.178138	0.632457	AT4G19650	0.113467	0.200445	0.426901	AT5G16060	0.206639	0.0834387	0.908453
AT1G15290	0.103799	0.404275	2.08905	AT1G15290	0.103799	0.404275	2.08905	AT2G27480	0.248666	0.248969	0.34772	AT3G15354	0.11661	0.158681	1.7823	AT4G19660	0.161454	0.144533	1.36256	AT5G16070	0.0892292	0.0383469	1.61835
AT1G15340	0.147922	0.266612	2.09966	AT1G15340	0.147922	0.266612	2.09966	AT2G27490	0.131849	0.120061	0.945193	AT3G15355	0.116108	0.661412	1.05619	AT4G19670	0.134516	0.214432	1.56048	AT5G16080	0.12442	0.214956	0.273094
AT1G15350	0.103591	0.289673	1.12816	AT1G15350	0.103591	0.289673	1.12816	AT2G27500	0.10911	0.0549282	0.889178	AT3G15356	0.10858	0.293571	1.19705	AT4G19700	0.0915923	0.420185	1.02418	AT5G16110	0.194386	0.0525117	1.70995
AT1G15390	0.108982	0.12384	1.16449	AT1G15390	0.108982	0.12384	1.16449	AT2G27510	0.168515	0.107757	1.33095	AT3G15358	0.0621727	0.260293	0.0983668	AT4G19710	0.165491	0.0665147	1.70022	AT5G16120	0.123883	0.0901984	1.25224
AT1G15400	0.130832	0.0767989	1.51114	AT1G15400	0.130832	0.0767989	1.51114	AT2G27530	0.135899	0.0146849	2.04784	AT3G15360	0.21327	0.1398	2.47275	AT4G19810	0.165942	0.112701	0.477208	AT5G16130	0.119696	0.0583022	1.94577
AT1G15410	0.089166	0.217955	1.75211	AT1G15410	0.089166	0.217955	1.75211	AT2G27580	0.271623	0.161559	1.34978	AT3G15380	0.0993013	0.0724537	1.53107	AT4G19830	0.136621	0.353509	1.1232	AT5G16140	0.10913	0.204357	0.72219
AT1G15415	0.0932225	0.148974	0.583527	AT1G15415	0.0932225	0.148974	0.583527	AT2G27590	0.124077	0.0966853	0.767074	AT3G15390	0.141124	0.377635	0.66115	AT4G19840	0.11569	0.230539	1.97869	AT5G16150	0.155998	0.106023	2.15387
AT1G15420	0.161313	0.144622	1.10038	AT1G15420	0.161313	0.144622	1.10038	AT2G27600	0.130993	0.0236407	1.94565	AT3G15395	0.150974	0.0478138	0.894399	AT4G19860	0.137263	0.122071	1.98742	AT5G16160	0.137472	0.373434	0.777398
AT1G15430	0.274333	0.0887663	0.97477	AT1G15430	0.274333	0.0887663	0.97477	AT2G27610	0.14592	0.159858	0.0646077	AT3G15410	0.070822	0.263497	1.39756	AT4G19865	0.173975	0.441477	0.490576	AT5G16170	0.12439	0.171171	0.236285
AT1G15440	0.140944	0.166765	1.37732	AT1G15440	0.140944	0.166765	1.37732	AT2G27680	0.20586	0.0956567	2.23582	AT3G15430	0.0944123	0.119102	1.54144	AT4G19880	0.157779	0.0812963	1.55865	AT5G16180	0.160653	0.259316	1.19867
AT1G15470	0.0853665	0.0650571	1.0517	AT1G15470	0.0853665	0.0650571	1.0517	AT2G27730	0.121684	0.317161	1.81871	AT3G15450	0.156612	0.173645	1.13418	AT4G19890	0.222576	0.167259	0.617975	AT5G16190	0.159194	0.0762323	0.613038
AT1G15480	0.0902722	0.468068	0.945769	AT1G15480	0.0902722	0.468068	0.945769	AT2G27740	0.122594	0.0852246	0.0689647	AT3G15460	0.0717921	0.179745	0.693261	AT4G19900	0.155633	0.51749	1.06329	AT5G16200	0.172874	0.325919	0.831652
AT1G15490	0.0945434	0.181875	0.993771	AT1G15490	0.0945434	0.181875	0.993771	AT2G27760	0.128561	0.47975	0.702439	AT3G15470	0.08853	0.215427	1.55342	AT4G19950	0.106459	0.25556	0.514574	AT5G16210	0.0793531	0.172601	1.71597
AT1G15500	0.118115	0.0892883	2.15626	AT1G15500	0.118115	0.0892883	2.15626	AT2G27770	0.118515	0.115318	0.678573	AT3G15480	0.140505	0.0919316	1.68123	AT4G19960	0.150873	0.16056	1.28461	AT5G16220	0.0929875	0.629929	1.53122
AT1G15510	0.0856237	0.226024	1.11273	AT1G15510	0.0856237	0.226024	1.11273	AT2G27775	0.262782	0.500519	0.760942	AT3G15510	0.150639	0.0599882	1.15605	AT4G19985	0.17907	0.224908	1.12702	AT5G16230	0.129291	0.108577	0.560337
AT1G15520	0.12438	0.0826623	0.830903	AT1G15520	0.12438	0.0826623	0.830903	AT2G27790	0.137222	0.127105	0.172778	AT3G15518	0.209269	0.0887253	0.509888	AT4G20010	0.120996	0.326606	1.31891	AT5G16240	0.158714	0.210581	0.940546
AT1G15530	0.172472	0.113409	1.33143	AT1G15530	0.172472	0.113409	1.33143	AT2G27800	0.209714	0.203319	0.399379	AT3G15520	0.169244	0.13145	1.47755	AT4G20020	0.179777	0.237973	1.39939	AT5G16260	0.118373	0.170781	1.32086
AT1G15550	0.140602	0.1722	0.354531	AT1G15550	0.140602	0.1722	0.354531	AT2G27810	0.129337	0.132639	1.53317	AT3G15530	0.135264	0.0363668	1.59531	AT4G20030	0.256068	0.0832928	0.685974	AT5G16270	0.0932512	0.323211	1.85216
AT1G15570	0.0927314	0.23552	0.820254	AT1G15570	0.0927314	0.23552	0.820254	AT2G27820	0.165754	0.0885864	1.58032	AT3G15540	0.164243	0.110326	0.812486	AT4G20040	0.161218	0.106328	0.215109	AT5G16280	0.078241	0.375906	1.51938
AT1G15660	0.0941458	0.711055	1.09016	AT1G15660	0.0941458	0.711055	1.09016	AT2G27830	0.234984	0.102937	1.2407	AT3G15550	0.143579	0.1506	0.896344	AT4G20060	0.127618	0.39017	0.594017	AT5G16290	0.107316	0.118781	1.49467
AT1G15670	0.101407	0.405769	1.15747	AT1G15670	0.101407	0.405769	1.15747	AT2G27840	0.208701	0.763865	0.905299	AT3G15570	0.154575	0.118716	1.3887	AT4G20070	0.156486	0.117249	1.51984	AT5G16300	0.081434	0.220958	1.66381
AT1G15690	0.174657	0.016533	2.98115	AT1G15690	0.174657	0.016533	2.98115	AT2G27860	0.134923	0.0898777	2.30321	AT3G15590	0.118163	0.264149	1.33895	AT4G20090	0.165189	0.173099	0.574124	AT5G16310	0.0711756	0.271069	0.859258
AT1G15700	0.144465	0.112319	0.624065	AT1G15700	0.144465	0.112319	0.624065	AT2G27900	0.0905159	0.23706	1.71104	AT3G15610	0.124633	0.0960383	1.3475	AT4G20110	0.228833	0.0581363	1.22065	AT5G16320	0.14986	0.402242	0.72025
AT1G15710	0.190224	0.0626415	1.21199	AT1G15710	0.190224	0.0626415	1.21199	AT2G27920	0.131387	0.261387	1.14924	AT3G15620	0.161641	0.148655	0.415324	AT4G20130	0.167904	0.084785	1.48678	AT5G16350	0.118312	0.314725	0.0983668
AT1G15720	0.149896	0.285275	0.301963	AT1G15720	0.149896	0.285275	0.301963	AT2G27950	0.146631	0.268726	1.73315	AT3G15630	0.118814	0.155378	0.989098	AT4G20140	0.155571	0.142257	0.133443	AT5G16360	0.110642	0.218666	0.0557605
AT1G15730	0.141927	0.193552	1.65398	AT1G15730	0.141927	0.193552	1.65398	AT2G27960	0.226984	0.022571	1.14196	AT3G15640	0.11963	0.139835	1.85608	AT4G20150	0.21597	0.0296588	1.84763	AT5G16370	0.186568	0.110582	1.30476
AT1G15740	0.105101	0.0992089	1.81886	AT1G15740	0.105101	0.0992089	1.81886	AT2G27980	0.130933	0.355577	1.43596	AT3G15650	0.110273	0.0631338	0.513018	AT4G20170	0.146339	0.105113	1.7185	AT5G16380	0.182915	0.208006	0.987528
AT1G15750	0.093254	0.0245473	2.20964	AT1G15750	0.093254	0.0245473	2.20964	AT2G27990	0.153434	0.333385	0.490576	AT3G15660	0.148206	0.108158	1.32352	AT4G20260	0.0981574	0.283968	2.50286	AT5G16390	0.09884	0.185224	1.65161
AT1G15760	0.1005	0.352595	0.0512297	AT1G15760	0.1005	0.352595	0.0512297	AT2G28000	0.140795	0.032101	2.61833	AT3G15680	0.120387	0.162506	1.23894	AT4G20270	0.142884	0.138009	1.44792	AT5G16400	0.145755	0.177225	1.76437
AT1G15780	0.105019	0.128581	1.93955	AT1G15780	0.105019	0.128581	1.93955	AT2G28050	0.271899	0.289229	0.189546	AT3G15690	0.0694182	0.393185	1.46865	AT4G20280	0.246639	0.0324712	1.19963	AT5G16410	0.216681	0.463801	0.28117
AT1G15790	0.195017	0.379565	0.784981	AT1G15790	0.195017	0.379565	0.784981	AT2G28060	0.114988	0.143232	0.951498	AT3G15710	0.162812	0.0297681	1.22431	AT4G20300	0.101852	0.0788175	1.5547	AT5G16420	0.193757	0.0744576	0.572767
AT1G15800	0.107554	0.332238	0.475511	AT1G15800	0.107554	0.332238	0.475511	AT2G28070	0.14998	0.0452985	1.39979	AT3G15730	0.119996	0.0328807	2.7783	AT4G20320	0.11681	0.140033	1.09876	AT5G16440	0.114311	0.237494	1.56034
AT1G15810	0.0852431	0.831731	1.60465	AT1G15810	0.0852431	0.831731	1.60465	AT2G28080	0.135135	0.0479607	1.29686	AT3G15760	0.0677816	0.659558	0.465175	AT4G20325	0.080829	0.251207	0.610554	AT5G16480	0.15213	0.069925	0.63364
AT1G15820	0.124358	0.161766	3.18428	AT1G15820	0.124358	0.161766	3.18428	AT2G28085	0.190285	0.0677209	0.0942964	AT3G15770	0.0827415	0.457494	0.560337	AT4G20330	0.137631	0.269207	1.24852	AT5G16490	0.142251	0.304086	0.0232113
AT1G15830	0.208452	0.403903	0.735495	AT1G15830	0.208452	0.403903	0.735495	AT2G28100	0.200097	0.19616	1.27092	AT3G15780	0.139639	0.328087	1.14122	AT4G20340	0.0843451	0.356259	0.812486	AT5G16510	0.0940007	0.125684	1.41474
AT1G15880	0.116019	0.0672189	1.33379	AT1G15880	0.116019	0.0672189	1.33379	AT2G28105	0.17868	0.197269	0.658927	AT3G15790	0.102129	0.571411	1.5013	AT4G20360	0.129869	0.0653889	3.09533	AT5G16520	0.122474	0.233103	0.981198
AT1G15910	0.114185	0.420388	1.28382	AT1G15910	0.114185	0.420388	1.28382	AT2G28110	0.16774	0.239538	0.42116	AT3G15800	0.139368	0.195963	0.0183676	AT4G20370	0.171508	0.124746	0.158875	AT5G16530	0.129474	0.149917	0.454586
AT1G15920	0.235337	0.329094	1.08308	AT1G15920	0.235337	0.329094	1.08308	AT2G28120	0.160707	0.0554207	0.29429	AT3G15810	0.103198	0.0591759	1.69243	AT4G20380	0.151404	0.14527	1.34267	AT5G16540	0.0936802	0.31921	1.41474
AT1G15930	0.215909	0.193441	2.06645	AT1G15930	0.215909	0.193441	2.06645	AT2G28130	0.141518	0.253054	0.432585	AT3G15820	0.113694	0.152106	1.53257	AT4G20390	0.148486	0.190915	0.133443	AT5G16550	0.139325	0.0955065	1.4622
AT1G15950	0.124957	0.0882921	2.18846	AT1G15950	0.124957	0.0882921	2.18846	AT2G28140	0.147673	0.148562	0.0860037	AT3G15840	0.161736	0.0892715	2.34834	AT4G20400	0.092753	0.224438	1.5348	AT5G16560	0.169068	0.233763	1.11935
AT1G15970	0.107167	0.208008	1.04071	AT1G15970	0.107167	0.208008	1.04071	AT2G28150	0.216459	0.115061	1.11312	AT3G15850	0.12356	0.0794195	1.88282	AT4G20410	0.137075	0.0215273	1.49759	AT5G16570	0.0906557	0.116764	2.03149
AT1G15980	0.121883	0.188003	2.09494	AT1G15980	0.121883	0.188003	2.09494	AT2G28160	0.197499	0.103118	0.256501	AT3G15880	0.128474	0.0690428	2.04367	AT4G20420	0.185158	0.347879	0.114311	AT5G16590	0.189728	0.202774	1.53227
AT1G15990	0.163131	0.0488316	0.129658	AT1G15990	0.163131	0.0488316	0.129658	AT2G28190	0.143967	0.168354	2.64482	AT3G15890	0.182184	0.140826	0.76968	AT4G20430	0.14331	0.183917	1.20442	AT5G16600	0.14076	0.234985	0.0818152
AT1G16000	0.0339253	0.489664	1.02897	AT1G16000	0.0339253	0.489664	1.02897	AT2G28200	0.133768	0.0994084	0.858555	AT3G15900	0.0991346	0.627211	1.13864	AT4G20440	0.0912394	0.0196139	1.76612	AT5G16610	0.146528	0.317181	1.0951
AT1G16010	0.146729	0.0401544	1.6296	AT1G16010	0.146729	0.0401544	1.6296	AT2G28230	0.163656	0.0740818	0.868315	AT3G15920	0.128078	0.259819	1.34151	AT4G20460	0.169102	0.0276938	0.179552	AT5G16620	0.0866913	0.10473	1.77629
AT1G16020	0.100389	0.230825	1.104	AT1G16020	0.100389	0.230825	1.104	AT2G28250	0.149336	0.115862	0.932296	AT3G15940	0.113215	0.263459	1.51999	AT4G20720	0.141552	0.314782	0.428815	AT5G16630	0.0984477	0.361512	1.22884
AT1G16040	0.143401	0.694636	0.912206	AT1G16040	0.143401	0.694636	0.912206	AT2G28260	0.145894	0.0441644	0.818707	AT3G15950	0.0911928	0.309065	1.25987	AT4G20740	0.136511	0.202585	0.654436	AT5G16640	0.183789	0.175012	0.102399
AT1G16060	0.179056	0.106624	0.807758	AT1G16060	0.179056	0.106624	0.807758	AT2G28290	0.12672	0.457964	2.16599	AT3G15970	0.140822	0.45326	1.41396	AT4G20760	0.118359	0.299886	1.34589	AT5G16650	0.248151	0.052384	1.00899
AT1G16070	0.153353	0.158626	0.0901522	AT1G16070	0.153353	0.158626	0.0901522	AT2G28305	0.0486457	0.176683	1.04943	AT3G15980	0.0837969	0.241329	1.91283	AT4G20770	0.237915	0.186887	0.169351	AT5G16660	0.21824	0.119948	1.53938
AT1G16080	0.076215	0.0764471	1.7807	AT1G16080	0.076215	0.0764471	1.7807	AT2G28310	0.175862	0.0198891	1.23629	AT3G15990	0.119494	0.0920131	0.677497	AT4G20780	0.151951	0.190113	1.00195	AT5G16690	0.10554	0.215351	0.461679
AT1G16090	0.252523	0.714193	0.627683	AT1G16090	0.252523	0.714193	0.627683	AT2G28315	0.0944435	0.0739378	0.321826	AT3G16010	0.142802	0.151042	0.68702	AT4G20830	0.145225	0.14891	1.80273	AT5G16715	0.193691	0.159427	1.72632
AT1G16110	0.183865	0.377623	0.970979	AT1G16110	0.183865	0.377623	0.970979	AT2G28320	0.116092	0.0663452	1.40843	AT3G16050	0.171518	0.0487515	1.00297	AT4G20840	0.178492	0.179459	1.1143	AT5G16720	0.106622	0.251704	0.938204
AT1G16170	0.176913	0.112531	0.652169	AT1G16170	0.176913	0.112531	0.652169	AT2G28330	0.214962	0.196199	0.140854	AT3G16060	0.126276	0.0471485	1.68859	AT4G20850	0.0968796	0.152779	2.28231	AT5G16730	0.162813	0.22141	1.96528
AT1G16180	0.14077	0.0377053	2.27231	AT1G16180	0.14077	0.0377053	2.27231	AT2G28350	0.15626	0.131404	1.32449	AT3G16080	0.0898652	0.105003	1.83	AT4G20860	0.197455	0.1223	0.939963	AT5G16750	0.101705	0.203238	1.20283
AT1G16190	0.228729	0.107403	1.15391	AT1G16190	0.228729	0.107403	1.15391	AT2G28360	0.119203	0.208067	1.33095	AT3G16090	0.132233	0.178895	1.24939	AT4G20870	0.126761	0.0600018	1.22065	AT5G16760	0.0868821	0.0156473	1.42653
AT1G16210	0.235137	0.0572047	1.7267	AT1G16210	0.235137	0.0572047	1.7267	AT2G28370	0.16197	0.0315158	1.63811	AT3G16100	0.265521	0.0450964	1.17889	AT4G20880	0.136809	0.397156	1.30927	AT5G16780	0.0847578	0.268135	1.6914
AT1G16220	0.180078	0.184566	0.560337	AT1G16220	0.180078	0.184566	0.560337	AT2G28380	0.125714	0.190667	1.6541	AT3G16110	0.134884	0.218766	1.28725	AT4G20890	0.14876	0.0200332	2.12117	AT5G16790	0.188511	0.0797249	0.370013
AT1G16240	0.260014	0.248745	1.70032	AT1G16240	0.260014	0.248745	1.70032	AT2G28390	0.12978	0.168752	1.48959	AT3G16130	0.186847	0.218585	2.22998	AT4G20910	0.107334	0.33585	0.950929	AT5G16800	0.112149	0.146664	1.26126
AT1G16250	0.138347	0.0721364	0.946344	AT1G16250	0.138347	0.0721364	0.946344	AT2G28400	0.132959	0.258497	0.523824	AT3G16150	0.161457	0.063805	1.02801	AT4G20930	0.108945	0.132074	0.783303	AT5G16810	0.110015	0.209742	1.11234
AT1G16270	0.105808	0.1873	1.61515	AT1G16270	0.105808	0.1873	1.61515	AT2G28410	0.164585	0.36999	0.91096	AT3G16170	0.14004	0.142295	1.25025	AT4G20940	0.131216	0.0893893	1.23184	AT5G16820	0.0911434	0.513024	1.08809
AT1G16280	0.0982105	0.187319	0.887201	AT1G16280	0.0982105	0.187319	0.887201	AT2G28430	0.141597	0.290617	0.976387	AT3G16175	0.0820577	0.553561	0.151768	AT4G20960	0.181978	0.154313	1.36608	AT5G16830	0.111266	0.324883	1.20315
AT1G16300	0.0883276	0.176578	0.617975	AT1G16300	0.0883276	0.176578	0.617975	AT2G28450	0.107206	0.26202	1.29273	AT3G16180	0.135806	0.117953	1.36717	AT4G20980	0.100374	0.144626	1.75157	AT5G16840	0.115912	0.06244	1.66962
AT1G16310	0.108363	0.117402	0.46343	AT1G16310	0.108363	0.117402	0.46343	AT2G28460	0.1642	0.339976	0.2243	AT3G16190	0.208575	0.26715	1.49824	AT4G21060	0.131362	0.192929	0.810911	AT5G16860	0.127416	0.19815	0.192818
AT1G16320	0.115584	0.228516	1.61761	AT1G16320	0.115584	0.228516	1.61761	AT2G28470	0.182634	0.10744	1.93319	AT3G16200	0.154235	0.019118	1.24245	AT4G21065	0.252065	0.103175	0.129658	AT5G16870	0.0892834	0.181991	0.779091
AT1G16330	0.160357	0.369862	0.162385	AT1G16330	0.160357	0.369862	0.162385	AT2G28480	0.191713	0.175053	0.745668	AT3G16220	0.178165	0.183466	1.20696	AT4G21090	0.0972428	0.420254	0.778245	AT5G16880	0.190916	0.0909308	1.8315
AT1G16340	0.11177	0.158809	0.972064	AT1G16340	0.11177	0.158809	0.972064	AT2G28500	0.211756	0.0851812	0.0983668	AT3G16230	0.128031	0.395411	1.33261	AT4G21100	0.119066	0.0927435	1.37967	AT5G16890	0.139016	0.216247	0.968796
AT1G16350	0.105963	0.101881	1.72363	AT1G16350	0.105963	0.101881	1.72363	AT2G28510	0.11099	0.225742	0.869689	AT3G16240	0.143342	0.0651525	2.48603	AT4G21105	0.113441	0.0567454	1.6507	AT5G16910	0.147504	0.0835313	1.54754
AT1G16390	0.121445	0.221771	0.747489	AT1G16390	0.121445	0.221771	0.747489	AT2G28520	0.0902029	0.0900335	1.47603	AT3G16250	0.0844069	0.220258	1.68817	AT4G21120	0.164553	0.0838125	0.762701	AT5G16930	0.0668269	0.137855	0.97585
AT1G16400	0.138885	0.256499	0.977458	AT1G16400	0.138885	0.256499	0.977458	AT2G28540	0.117246	0.419906	1.5203	AT3G16260	0.12923	0.171392	1.42231	AT4G21140	0.184716	0.231488	0.829394	AT5G16950	0.138487	0.226224	0.69736
AT1G16410	0.112322	0.170361	2.54624	AT1G16410	0.112322	0.170361	2.54624	AT2G28550	0.18704	0.170641	2.0018	AT3G16270	0.0902774	0.207556	1.58683	AT4G21150	0.10456	0.201997	1.81319	AT5G16970	0.150421	0.198361	1.84965
AT1G16430	0.184127	0.102722	0.673196	AT1G16430	0.184127	0.102722	0.673196	AT2G28570	0.0967637	0.660215	0.144512	AT3G16280	0.141969	0.318573	0.475511	AT4G21160	0.150688	0.0947694	1.33779	AT5G17000	0.179057	0.164223	1.37497
AT1G16445	0.073627	0.369254	0.319398	AT1G16445	0.073627	0.369254	0.319398	AT2G28590	0.18199	0.188637	0.110354	AT3G16290	0.124201	0.117266	1.84086	AT4G21170	0.142939	0.254167	0.33379	AT5G17010	0.0811864	0.161865	1.50082
AT1G16460	0.0635964	0.59622	1.64474	AT1G16460	0.0635964	0.59622	1.64474	AT2G28600	0.221	0.217212	1.11194	AT3G16310	0.135818	0.0397195	1.23124	AT4G21180	0.11336	0.224189	1.19152	AT5G17020	0.0986897	0.0920141	1.8421
AT1G16470	0.087502	0.0209414	1.52549	AT1G16470	0.087502	0.0209414	1.52549	AT2G28605	0.10709	0.609213	1.16658	AT3G16320	0.0759625	0.409326	0.179552	AT4G21190	0.106664	0.154415	1.13005	AT5G17040	0.185869	0.368352	0.395309
AT1G16480	0.10726	0.187276	0.447375	AT1G16480	0.10726	0.187276	0.447375	AT2G28620	0.144135	0.106083	1.06636	AT3G16330	0.259833	0.137433	0.275795	AT4G21210	0.117647	0.195829	2.12232	AT5G17050	0.140004	0.320747	2.18181
AT1G16490	0.127563	0.200777	0.245068	AT1G16490	0.127563	0.200777	0.245068	AT2G28630	0.145835	0.0628507	1.07842	AT3G16340	0.116117	0.124905	1.10799	AT4G21215	0.0848102	0.219965	1.1255	AT5G17060	0.082794	0.0279141	0.831652
AT1G16500	0.132346	0.281744	1.09223	AT1G16500	0.132346	0.281744	1.09223	AT2G28650	0.195404	0.265371	0.00847242	AT3G16350	0.17026	0.165166	0.603004	AT4G21220	0.154171	0.375577	0.259307	AT5G17070	0.102497	0.434531	1.1209
AT1G16510	0.215899	0.163553	0.755608	AT1G16510	0.215899	0.163553	0.755608	AT2G28660	0.218019	0.162345	0.778245	AT3G16360	0.178886	0.231162	0.821022	AT4G21270	0.124286	0.12987	0.787475	AT5G17160	0.0940749	0.74948	1.08934
AT1G16515	0.0245431	6.96317	0.239224	AT1G16515	0.0245431	6.96317	0.239224	AT2G28670	0.156756	0.181715	0.82256	AT3G16370	0.129346	0.0871011	2.47444	AT4G21280	0.130032	0.147532	2.93859	AT5G17170	0.117614	0.159778	2.01341
AT1G16520	0.102792	0.352799	1.13938	AT1G16520	0.102792	0.352799	1.13938	AT2G28710	0.122431	0.0742697	0.239224	AT3G16380	0.210989	0.428654	0.155336	AT4G21300	0.131786	0.184795	0.165897	AT5G17190	0.13616	0.0244005	1.56549
AT1G16540	0.0772635	0.306094	0.889834	AT1G16540	0.0772635	0.306094	0.889834	AT2G28720	0.138401	0.0416655	1.71616	AT3G16420	0.147637	0.400938	1.90359	AT4G21310	0.121858	0.0457696	0.0602066	AT5G17210	0.0754966	0.294035	0.18625
AT1G16560	0.104148	0.156091	1.56618	AT1G16560	0.104148	0.156091	1.56618	AT2G28760	0.154972	0.0414247	0.679637	AT3G16450	0.169341	0.18544	0.632457	AT4G21350	0.174368	0.142135	0.987528	AT5G17220	0.0608792	0.282902	1.95984
AT1G16570	0.0722918	0.184436	1.1024	AT1G16570	0.0722918	0.184436	1.1024	AT2G28780	0.140749	0.121064	0.151768	AT3G16460	0.273208	0.447008	1.52549	AT4G21380	0.17116	0.192822	1.38787	AT5G17230	0.147075	0.0714466	2.21696
AT1G16590	0.074894	0.692074	0.528364	AT1G16590	0.074894	0.692074	0.528364	AT2G28790	0.19708	0.0814557	1.63905	AT3G16470	0.152384	0.0986035	2.11238	AT4G21390	0.174111	0.11009	0.273094	AT5G17240	0.134319	0.353908	0.575477
AT1G16610	0.142088	0.186503	1.63376	AT1G16610	0.142088	0.186503	1.63376	AT2G28800	0.136846	0.0793638	2.50949	AT3G16480	0.125594	0.25024	1.46167	AT4G21400	0.229099	0.463779	0.635996	AT5G17250	0.13046	0.296277	0.902759
AT1G16630	0.14276	0.469088	0.806166	AT1G16630	0.14276	0.469088	0.806166	AT2G28810	0.156233	0.154887	1.31027	AT3G16490	0.199661	0.113999	0.0983668	AT4G21410	0.114303	0.12508	0.866937	AT5G17270	0.125524	0.246593	1.17686
AT1G16650	0.126795	0.234002	0.726034	AT1G16650	0.126795	0.234002	0.726034	AT2G28830	0.191217	0.248669	0.788303	AT3G16500	0.14775	0.135526	1.19737	AT4G21430	0.108958	0.339458	1.00448	AT5G17280	0.123436	0.50128	1.12013
AT1G16670	0.151019	0.0529042	1.18158	AT1G16670	0.151019	0.0529042	1.18158	AT2G28880	0.166342	0.154934	0.993771	AT3G16510	0.151226	0.322999	1.12128	AT4G21440	0.171986	0.160932	0.144512	AT5G17290	0.146501	0.124571	0.997369
AT1G16690	0.0952977	0.253926	0.778245	AT1G16690	0.0952977	0.253926	0.778245	AT2G28890	0.143709	0.0731512	1.34336	AT3G16520	0.115954	0.249589	2.10252	AT4G21445	0.160118	0.226729	0.966602	AT5G17300	0.169524	0.184609	0.84785
AT1G16710	0.113451	0.244938	1.71704	AT1G16710	0.113451	0.244938	1.71704	AT2G28900	0.114422	0.0546861	2.45383	AT3G16530	0.0476505	0.324633	1.57602	AT4G21450	0.225735	0.0435794	1.71704	AT5G17310	0.120322	0.108186	1.41454
AT1G16720	0.170822	0.0513784	2.19076	AT1G16720	0.170822	0.0513784	2.19076	AT2G28930	0.174843	0.0580802	1.19576	AT3G16560	0.154592	0.0471675	1.14924	AT4G21470	0.0995847	0.105769	1.18425	AT5G17330	0.109049	0.109355	0.314478
AT1G16730	0.0999432	0.530775	1.08054	AT1G16730	0.0999432	0.530775	1.08054	AT2G28940	0.153413	0.135351	1.1564	AT3G16565	0.0940388	0.504697	1.008	AT4G21480	0.0750393	0.217376	0.202516	AT5G17350	0.170606	0.0920367	0.395309
AT1G16740	0.242875	0.013349	1.34932	AT1G16740	0.242875	0.013349	1.34932	AT2G28950	0.156614	0.0563773	1.9804	AT3G16570	0.15825	0.263171	1.93879	AT4G21500	0.187572	0.393672	0.133443	AT5G17360	0.137584	0.357029	0.0818152
AT1G16750	0.128337	0.197993	1.09714	AT1G16750	0.128337	0.197993	1.09714	AT2G29020	0.149854	0.0968939	1.4004	AT3G16610	0.176856	0.16927	0.0134692	AT4G21520	0.11453	0.0919693	0.678573	AT5G17370	0.118063	0.52301	0.609306
AT1G16800	0.132358	0.322654	0.903394	AT1G16800	0.132358	0.322654	0.903394	AT2G29050	0.108453	0.109287	0.830903	AT3G16620	0.148123	0.332214	1.21261	AT4G21540	0.139172	0.137532	1.27228	AT5G17380	0.161404	0.0944	1.7573
AT1G16810	0.0562012	0.57894	1.73135	AT1G16810	0.0562012	0.57894	1.73135	AT2G29070	0.159778	0.116834	0.817935	AT3G16630	0.0998492	0.16051	1.83843	AT4G21550	0.100751	0.594686	0.608055	AT5G17400	0.181295	0.0665422	0.889834
AT1G16820	0.116152	1.19441	0.363443	AT1G16820	0.116152	1.19441	0.363443	AT2G29080	0.166683	0.0651073	1.99962	AT3G16640	0.129093	0.520185	3.0412	AT4G21570	0.125381	0.0518474	1.60667	AT5G17410	0.0792067	0.0832963	1.13156
AT1G16830	0.140259	0.275438	0.118199	AT1G16830	0.140259	0.275438	0.118199	AT2G29090	0.167254	0.17387	0.645314	AT3G16650	0.0690688	0.528044	0.694289	AT4G21580	0.166543	0.125168	1.70476	AT5G17420	0.129805	0.0265906	0.84785
AT1G16840	0.105804	0.312562	1.63753	AT1G16840	0.105804	0.312562	1.63753	AT2G29110	0.155163	0.451517	0.0983668	AT3G16660	0.176985	0.199961	1.28488	AT4G21585	0.200382	0.0864833	0.647618	AT5G17440	0.0553414	0.201011	1.36564
AT1G16850	0.16598	0.280865	0.833153	AT1G16850	0.16598	0.280865	0.833153	AT2G29120	0.172947	0.300936	1.37732	AT3G16670	0.0926156	0.78121	1.38787	AT4G21610	0.20055	0.176576	0.480596	AT5G17460	0.142386	0.21189	1.25987
AT1G16860	0.117649	0.0568321	1.74858	AT1G16860	0.117649	0.0568321	1.74858	AT2G29125	0.0298536	0.16155	0.00346053	AT3G16690	0.152768	0.324978	0.415324	AT4G21620	0.120417	0.190007	1.7407	AT5G17490	0.167144	0.229734	0.329052
AT1G16870	0.0994015	0.212689	1.23154	AT1G16870	0.0994015	0.212689	1.23154	AT2G29130	0.123459	0.161902	0.0374663	AT3G16700	0.0882755	0.11932	0.689113	AT4G21650	0.14329	0.224285	1.56646	AT5G17510	0.240105	0.0966391	1.50242
AT1G16880	0.111975	0.160978	2.41003	AT1G16880	0.111975	0.160978	2.41003	AT2G29140	0.173534	0.13717	1.57317	AT3G16720	0.144477	0.345089	1.46132	AT4G21660	0.184112	0.119864	1.88601	AT5G17520	0.125295	0.175767	1.32617
AT1G16890	0.0783161	0.0364407	1.76094	AT1G16890	0.0783161	0.0364407	1.76094	AT2G29180	0.205866	0.142122	1.34198	AT3G16730	0.104865	0.258695	0.674282	AT4G21670	0.116453	0.240365	1.47755	AT5G17530	0.115868	0.189785	1.51427
AT1G16900	0.114218	0.154692	1.17754	AT1G16900	0.114218	0.154692	1.17754	AT2G29200	0.143181	0.14553	1.26653	AT3G16740	0.111634	0.543734	1.03087	AT4G21700	0.133389	0.361098	0.885214	AT5G17540	0.258013	0.27071	0.492215
AT1G16916	0.207154	0.212705	0.676428	AT1G16916	0.207154	0.212705	0.676428	AT2G29210	0.136979	0.418404	1.79276	AT3G16760	0.121084	0.21288	1.41041	AT4G21705	0.265566	0.140085	0.72507	AT5G17550	0.102842	0.134059	1.22492
AT1G16920	0.185722	0.0113761	1.21479	AT1G16920	0.185722	0.0113761	1.21479	AT2G29290	0.142155	0.275957	1.18258	AT3G16770	0.223975	0.175094	2.20471	AT4G21710	0.110319	0.00984044	1.81941	AT5G17560	0.104849	0.144844	1.36498
AT1G16930	0.138594	0.191808	0.63482	AT1G16930	0.138594	0.191808	0.63482	AT2G29310	0.168184	0.227822	1.28329	AT3G16785	0.0903392	0.103388	1.50514	AT4G21720	0.0466254	0.303501	0.621644	AT5G17570	0.105571	0.228712	0.470381
AT1G16960	0.193668	0.0755589	0.843494	AT1G16960	0.193668	0.0755589	0.843494	AT2G29350	0.07641	0.23385	1.04025	AT3G16800	0.0978969	0.096462	1.1068	AT4G21740	0.217914	0.108323	0.965503	AT5G17580	0.144284	0.210638	0.466912
AT1G16970	0.0919043	0.201674	1.00699	AT1G16970	0.0919043	0.201674	1.00699	AT2G29360	0.166939	0.142448	1.59673	AT3G16810	0.111235	0.288394	1.3491	AT4G21760	0.144754	0.216415	1.0237	AT5G17600	0.18709	0.241596	1.2621
AT1G17020	0.0943022	0.235578	0.278479	AT1G17020	0.0943022	0.235578	0.278479	AT2G29370	0.136223	0.228869	0.365638	AT3G16830	0.121742	0.0990957	1.87698	AT4G21770	0.106672	0.220245	1.26098	AT5G17610	0.0632684	0.406845	1.09305
AT1G17030	0.0910576	0.217507	0.0134692	AT1G17030	0.0910576	0.217507	0.0134692	AT2G29390	0.2062	0.0331219	1.28777	AT3G16840	0.124052	0.584384	1.42824	AT4G21790	0.127771	0.0366943	1.70816	AT5G17620	0.0740192	0.0728273	0.802171
AT1G17050	0.127817	0.114379	1.52519	AT1G17050	0.127817	0.114379	1.52519	AT2G29400	0.241126	0.0375078	1.71606	AT3G16850	0.173595	0.147492	2.03563	AT4G21800	0.134422	0.0444485	1.39979	AT5G17630	0.0986244	0.105734	1.51317
AT1G17060	0.115248	0.0879374	0.227347	AT1G17060	0.115248	0.0879374	0.227347	AT2G29420	0.251481	0.211415	1.52321	AT3G16857	0.221318	0.0628768	1.77833	AT4G21820	0.14775	0.215132	0.46343	AT5G17640	0.203797	0.0659156	0.948643
AT1G17070	0.145631	0.180869	1.17346	AT1G17070	0.145631	0.180869	1.17346	AT2G29450	0.0856507	0.208057	1.92017	AT3G16860	0.184365	0.272768	0.741994	AT4G21850	0.115618	0.0551328	0.73736	AT5G17650	0.247492	0.151255	0.982258
AT1G17100	0.158576	0.107631	1.97917	AT1G17100	0.158576	0.107631	1.97917	AT2G29460	0.10234	0.254001	0.580857	AT3G16870	0.183269	0.247925	0.886541	AT4G21860	0.234888	0.186742	1.89219	AT5G17660	0.148226	0.280152	0.82256
AT1G17110	0.104615	0.248216	1.69501	AT1G17110	0.104615	0.248216	1.69501	AT2G29490	0.0995487	0.166634	0.0421028	AT3G16890	0.158699	0.218808	0.459905	AT4G21865	0.14663	0.46794	0.137164	AT5G17670	0.159823	0.136449	1.56355
AT1G17120	0.149112	0.0741859	1.47992	AT1G17120	0.149112	0.0741859	1.47992	AT2G29510	0.161461	0.259579	1.63905	AT3G16910	0.205732	0.0952518	2.03139	AT4G21870	0.195924	0.220256	0.69736	AT5G17690	0.127257	0.286741	1.19413
AT1G17130	0.118812	0.273994	1.50593	AT1G17130	0.118812	0.273994	1.50593	AT2G29525	0.181119	0.111837	0.572767	AT3G16920	0.265172	0.0300409	0.666668	AT4G21880	0.171903	0.35447	0.578181	AT5G17700	0.111078	0.155656	1.68229
AT1G17145	0.171915	0.153974	1.1064	AT1G17145	0.171915	0.153974	1.1064	AT2G29530	0.122299	0.161999	1.00195	AT3G16940	0.131404	0.160278	1.81553	AT4G21900	0.164475	0.197309	0.798947	AT5G17710	0.131207	0.159721	1.79218
AT1G17147	0.142676	0.198912	0.205691	AT1G17147	0.142676	0.198912	0.205691	AT2G29550	0.269474	0.0205224	2.10284	AT3G16950	0.123718	0.119067	1.49808	AT4G21903	0.202532	0.202574	0.66115	AT5G17770	0.103102	0.200031	1.83203
AT1G17160	0.173479	0.202476	1.50482	AT1G17160	0.173479	0.202476	1.50482	AT2G29560	0.0876518	0.0722623	1.32809	AT3G16990	0.119491	0.233705	1.25565	AT4G21910	0.171519	0.197935	1.93295	AT5G17780	0.179338	0.291267	0.106395
AT1G17170	0.133009	0.255292	0.625282	AT1G17170	0.133009	0.255292	0.625282	AT2G29570	0.203658	0.00842743	1.12588	AT3G17000	0.142676	0.357815	1.54581	AT4G21920	0.172029	0.267069	0.0183676	AT5G17790	0.138726	0.384465	1.35565
AT1G17190	0.118649	0.253613	0.630072	AT1G17190	0.118649	0.253613	0.630072	AT2G29580	0.206955	0.120205	1.17209	AT3G17020	0.108176	0.157119	2.2509	AT4G21930	0.139789	0.484518	0.817162	AT5G17840	0.150867	0.257241	1.23422
AT1G17200	0.146927	0.0599245	1.65024	AT1G17200	0.146927	0.0599245	1.65024	AT2G29590	0.146979	0.186798	0.86346	AT3G17030	0.150369	0.322573	0.480596	AT4G21940	0.183941	0.146351	0.651036	AT5G17850	0.145728	0.0974382	0.729837
AT1G17210	0.0824102	0.0936266	1.91968	AT1G17210	0.0824102	0.0936266	1.91968	AT2G29630	0.147107	0.0361002	2.98029	AT3G17040	0.145753	0.174262	1.80433	AT4G21960	0.177813	0.0296182	3.60625	AT5G17860	0.0907846	0.208607	1.20885
AT1G17220	0.0650123	0.137651	2.49475	AT1G17220	0.0650123	0.137651	2.49475	AT2G29640	0.115942	0.747209	0.497109	AT3G17070	0.154561	0.16514	1.24651	AT4G21980	0.155984	0.062376	1.3491	AT5G17870	0.14444	0.151092	2.16772
AT1G17230	0.0928002	0.222168	1.08975	AT1G17230	0.0928002	0.222168	1.08975	AT2G29650	0.134434	0.127039	2.05673	AT3G17090	0.153654	0.0449389	1.64485	AT4G21990	0.147899	0.0566747	1.79177	AT5G17880	0.13868	0.465462	1.20759
AT1G17240	0.147023	0.370239	0.0512297	AT1G17240	0.147023	0.370239	0.0512297	AT2G29660	0.14005	0.199149	0.912206	AT3G17100	0.194202	0.236685	1.59956	AT4G22000	0.183868	0.0193722	1.23629	AT5G17910	0.209073	0.262841	1.83598
AT1G17270	0.124928	0.214539	0.664473	AT1G17270	0.124928	0.214539	0.664473	AT2G29670	0.2041	0.179643	2.118	AT3G17120	0.085552	0.124955	1.30374	AT4G22010	0.114239	0.05997	1.72112	AT5G17920	0.102677	0.0114579	3.26612
AT1G17280	0.164924	0.0783634	1.5226	AT1G17280	0.164924	0.0783634	1.5226	AT2G29680	0.115437	0.276694	0.307025	AT3G17130	0.151237	0.139909	0.557519	AT4G22120	0.107195	0.0980187	1.20315	AT5G17930	0.142513	0.178652	1.19478
AT1G17290	0.0987184	0.129185	2.05949	AT1G17290	0.0987184	0.129185	2.05949	AT2G29690	0.117256	0.232173	1.46044	AT3G17170	0.199803	0.098431	1.70646	AT4G22130	0.105142	0.131862	1.42443	AT5G17980	0.214473	0.106499	0.790785
AT1G17330	0.0908817	0.228742	0.938795	AT1G17330	0.0908817	0.228742	0.938795	AT2G29700	0.0537733	0.110289	1.55213	AT3G17205	0.0818094	0.162231	1.67288	AT4G22140	0.130731	0.0814928	1.27742	AT5G17990	0.114163	0.127744	1.71626
AT1G17340	0.126923	0.176441	1.29195	AT1G17340	0.126923	0.176441	1.29195	AT2G29710	0.154954	0.193898	0.0983668	AT3G17210	0.132838	0.243453	1.64428	AT4G22150	0.137533	0.182674	1.25224	AT5G18020	0.156516	0.101757	0.00346053
AT1G17350	0.204379	0.213186	0.714397	AT1G17350	0.204379	0.213186	0.714397	AT2G29720	0.0981384	0.514622	1.15782	AT3G17240	0.13268	0.0487257	1.9766	AT4G22160	0.114201	0.610526	0.98805	AT5G18030	0.0425055	0.24762	0.316955
AT1G17370	0.0889642	0.105197	1.92829	AT1G17370	0.0889642	0.105197	1.92829	AT2G29730	0.226397	0.201502	0.781626	AT3G17250	0.143644	0.243069	0.920843	AT4G22190	0.122749	0.162901	1.60742	AT5G18070	0.169786	0.167933	0.862066
AT1G17380	0.109814	0.578527	0.387034	AT1G17380	0.109814	0.578527	0.387034	AT2G29750	0.169592	0.148135	0.267641	AT3G17310	0.107591	0.280266	1.27983	AT4G22200	0.174143	0.102728	1.5113	AT5G18100	0.142631	0.123879	1.39408
AT1G17410	0.132757	0.370685	0.622856	AT1G17410	0.132757	0.370685	0.622856	AT2G29760	0.186207	0.114265	0.890488	AT3G17330	0.158677	0.500908	1.30677	AT4G22220	0.101027	0.0856187	2.00094	AT5G18110	0.181931	0.0853944	1.75641
AT1G17430	0.181147	0.101879	0.913454	AT1G17430	0.181147	0.101879	0.913454	AT2G29890	0.126463	0.278517	1.03839	AT3G17340	0.0727301	0.400138	1.43596	AT4G22240	0.149466	0.266352	2.36691	AT5G18120	0.110119	0.313113	1.09428
AT1G17440	0.103012	0.200858	1.91993	AT1G17440	0.103012	0.200858	1.91993	AT2G29900	0.103071	0.139364	1.01983	AT3G17350	0.152867	0.265081	0.844949	AT4G22250	0.0984209	0.237349	0.432585	AT5G18130	0.102453	0.423864	2.00824
AT1G17450	0.090094	0.246088	1.45725	AT1G17450	0.090094	0.246088	1.45725	AT2G29940	0.180436	0.075544	0.64068	AT3G17360	0.0894889	0.328065	0.845675	AT4G22260	0.136433	0.165124	1.6203	AT5G18140	0.186186	0.259073	1.42116
AT1G17460	0.116781	0.621457	0.721217	AT1G17460	0.116781	0.621457	0.721217	AT2G29960	0.146973	0.0818331	1.56215	AT3G17365	0.168897	0.494641	0.912206	AT4G22270	0.14625	0.150224	0.937031	AT5G18150	0.0712035	0.168245	0.466912
AT1G17480	0.120393	0.172031	0.468643	AT1G17480	0.120393	0.172031	0.468643	AT2G29970	0.154051	0.233474	1.81483	AT3G17380	0.11656	0.0737725	0.264865	AT4G22285	0.115875	0.181282	1.34221	AT5G18170	0.166543	0.0375983	1.56187
AT1G17490	0.0633369	0.332964	0.999922	AT1G17490	0.0633369	0.332964	0.999922	AT2G29980	0.0827198	0.0684375	2.03446	AT3G17410	0.113336	0.0847893	1.97141	AT4G22290	0.114091	0.0472289	1.4112	AT5G18190	0.0914623	0.131069	1.80024
AT1G17500	0.100592	0.108187	1.48026	AT1G17500	0.100592	0.108187	1.48026	AT2G29990	0.17773	0.105866	1.37754	AT3G17420	0.115197	0.107219	0.951498	AT4G22300	0.118979	0.24313	0.873797	AT5G18200	0.222392	0.103682	1.16969
AT1G17510	0.0700629	0.807773	0.961625	AT1G17510	0.0700629	0.807773	0.961625	AT2G29995	0.148757	0.525047	0.196066	AT3G17430	0.0838701	0.0145494	1.20059	AT4G22310	0.113037	0.0752395	1.64819	AT5G18230	0.106522	0.0785573	1.9805
AT1G17520	0.135033	0.260831	0.998904	AT1G17520	0.135033	0.260831	0.998904	AT2G30010	0.227778	0.0729974	1.62888	AT3G17440	0.0866509	0.0189716	1.26071	AT4G22320	0.186177	0.145948	0.63482	AT5G18240	0.121866	0.129882	0.927514
AT1G17550	0.115549	0.119033	1.80934	AT1G17550	0.115549	0.119033	1.80934	AT2G30020	0.227002	0.0894851	1.39939	AT3G17460	0.0810822	0.728714	0.18625	AT4G22330	0.122378	0.0139343	1.56271	AT5G18250	0.114883	0.119016	0.729837
AT1G17560	0.119241	0.335706	0.561733	AT1G17560	0.119241	0.335706	0.561733	AT2G30040	0.167114	0.359242	0.671034	AT3G17465	0.137134	0.170852	1.28355	AT4G22340	0.0805856	0.0818748	1.03371	AT5G18260	0.107439	0.585171	1.12702
AT1G17580	0.0745679	0.194657	1.58086	AT1G17580	0.0745679	0.194657	1.58086	AT2G30050	0.179758	0.0998727	1.60402	AT3G17470	0.131626	0.123866	1.29403	AT4G22360	0.0829214	0.314664	1.28143	AT5G18270	0.103723	0.16457	0.314478
AT1G17590	0.125019	0.638925	0.662257	AT1G17590	0.125019	0.638925	0.662257	AT2G30060	0.126347	0.148554	1.67449	AT3G17510	0.11393	0.0790349	1.55399	AT4G22380	0.186168	0.0803793	0.992735	AT5G18280	0.121589	0.101191	1.63718
AT1G17600	0.146357	0.38628	0.802171	AT1G17600	0.146357	0.38628	0.802171	AT2G30070	0.152993	0.0337103	1.35945	AT3G17520	0.172753	0.188271	0.202516	AT4G22390	0.133555	0.487213	0.0421028	AT5G18290	0.0997824	0.134796	0.470381
AT1G17610	0.133591	0.273996	0.522288	AT1G17610	0.133591	0.273996	0.522288	AT2G30080	0.150204	0.0634905	0.608055	AT3G17590	0.127307	0.0710734	0.883224	AT4G22470	0.213497	0.341434	0.155336	AT5G18310	0.0866817	0.190678	1.44973
AT1G17620	0.161502	0.24224	1.79846	AT1G17620	0.161502	0.24224	1.79846	AT2G30100	0.260084	0.129157	1.41337	AT3G17609	0.160036	0.0754033	0.909706	AT4G22485	0.202414	0.521591	1.98952	AT5G18340	0.108157	1.19388	0.291702
AT1G17630	0.149919	0.307185	0.247949	AT1G17630	0.149919	0.307185	0.247949	AT2G30110	0.110517	0.136823	2.35491	AT3G17611	0.209971	0.0373798	0.815611	AT4G22490	0.184416	0.246775	1.25395	AT5G18360	0.232331	0.470106	0.646463
AT1G17640	0.108549	0.248246	0.599173	AT1G17640	0.108549	0.248246	0.599173	AT2G30120	0.139032	0.23644	0.862763	AT3G17630	0.0890642	0.167239	0.565907	AT4G22517	0.0847693	0.696668	0.784981	AT5G18380	0.175647	0.163914	2.47521
AT1G17650	0.0931983	0.145551	1.35228	AT1G17650	0.0931983	0.145551	1.35228	AT2G30140	0.236474	0.140651	1.411	AT3G17640	0.11929	0.0701439	1.02418	AT4G22520	0.1419	0.642505	0.301963	AT5G18390	0.189796	0.090615	0.786645
AT1G17665	0.0797809	0.381063	0.850009	AT1G17665	0.0797809	0.381063	0.850009	AT2G30150	0.194639	0.244239	1.30374	AT3G17650	0.112996	0.0658569	1.87826	AT4G22530	0.217179	0.115258	0.864855	AT5G18400	0.111593	0.238621	1.14779
AT1G17680	0.075149	0.279947	1.31572	AT1G17680	0.075149	0.279947	1.31572	AT2G30160	0.206358	0.0385006	1.00043	AT3G17660	0.065803	0.143072	0.169351	AT4G22540	0.198196	0.0959693	1.67995	AT5G18410	0.127422	0.0265087	1.55384
AT1G17690	0.101176	0.36135	1.12967	AT1G17690	0.101176	0.36135	1.12967	AT2G30170	0.120038	0.139423	1.41533	AT3G17668	0.145889	0.257187	0.762701	AT4G22560	0.172128	0.19463	0.829394	AT5G18420	0.0938281	0.457583	1.21634
AT1G17700	0.175287	0.170436	0.798947	AT1G17700	0.175287	0.170436	0.798947	AT2G30200	0.0879316	0.209928	1.54984	AT3G17670	0.168642	0.124944	0.946924	AT4G22580	0.138049	0.141658	1.34429	AT5G18430	0.17135	0.0717264	0.605531
AT1G17720	0.100566	0.0881011	1.76751	AT1G17720	0.100566	0.0881011	1.76751	AT2G30210	0.20139	0.0645719	0.522288	AT3G17680	0.164955	0.190129	0.740149	AT4G22590	0.167286	0.101276	1.01098	AT5G18460	0.115841	0.125675	1.42308
AT1G17730	0.167883	0.116138	1.42557	AT1G17730	0.167883	0.116138	1.42557	AT2G30230	0.112905	0.107507	0.723152	AT3G17700	0.0991205	0.0947495	1.37818	AT4G22670	0.126573	0.0997991	2.12209	AT5G18470	0.0786778	0.579063	1.05843
AT1G17745	0.168682	0.176138	2.1671	AT1G17745	0.168682	0.176138	2.1671	AT2G30250	0.141312	0.138546	1.32761	AT3G17710	0.206471	0.509839	0.48728	AT4G22690	0.172755	0.0573688	2.19073	AT5G18475	0.151242	0.20038	0.468643
AT1G17750	0.0902202	0.445182	0.345433	AT1G17750	0.0902202	0.445182	0.345433	AT2G30260	0.136792	0.0856502	1.30172	AT3G17740	0.117077	0.218334	1.07672	AT4G22720	0.218334	0.0285551	1.17754	AT5G18480	0.126139	0.154336	1.50434
AT1G17760	0.081668	0.19736	1.26349	AT1G17760	0.081668	0.19736	1.26349	AT2G30270	0.134169	0.358788	0.988577	AT3G17750	0.109409	0.276771	1.56521	AT4G22730	0.185392	0.104146	0.823324	AT5G18490	0.186392	0.160809	1.22096
AT1G17790	0.0970786	0.349331	0.90908	AT1G17790	0.0970786	0.349331	0.90908	AT2G30280	0.113809	0.40558	0.94807	AT3G17770	0.107621	0.144871	1.50178	AT4G22740	0.225324	0.235168	1.67611	AT5G18500	0.141958	0.0444836	1.70686
AT1G17820	0.130668	0.166231	1.11703	AT1G17820	0.130668	0.166231	1.11703	AT2G30320	0.122254	0.127434	1.0668	AT3G17780	0.0636718	0.292706	1.26042	AT4G22745	0.209243	0.457129	0.969341	AT5G18520	0.128938	0.0873797	2.00271
AT1G17830	0.1244	0.318782	0.0942964	AT1G17830	0.1244	0.318782	0.0942964	AT2G30330	0.188694	0.118476	0.860667	AT3G17790	0.135157	0.120286	1.27607	AT4G22756	0.223474	0.170019	0.968796	AT5G18525	0.129856	0.329219	1.50146
AT1G17840	0.128531	0.0194346	2.10688	AT1G17840	0.128531	0.0194346	2.10688	AT2G30350	0.121017	0.371	0.857145	AT3G17800	0.169804	0.100804	2.18581	AT4G22760	0.198237	0.292854	0.118199	AT5G18550	0.112474	0.167008	1.40323
AT1G17850	0.145862	0.336267	1.29993	AT1G17850	0.145862	0.336267	1.29993	AT2G30360	0.198502	0.162519	0.739224	AT3G17810	0.139237	0.0765589	1.81358	AT4G22770	0.134246	0.210818	0.889178	AT5G18570	0.130793	0.110429	1.74622
AT1G17860	0.117439	0.502581	0.778245	AT1G17860	0.117439	0.502581	0.778245	AT2G30370	0.257513	0.315828	0.215109	AT3G17820	0.175764	0.0879907	1.91488	AT4G22780	0.181729	0.0484874	1.27983	AT5G18580	0.135866	0.0585737	1.61761
AT1G17870	0.175052	0.133013	0.645314	AT1G17870	0.175052	0.133013	0.645314	AT2G30390	0.150557	0.0686277	2.00554	AT3G17830	0.137401	0.160708	0.675357	AT4G22790	0.0827226	0.354298	0.340821	AT5G18590	0.112624	0.181421	1.58458
AT1G17880	0.114083	0.153543	1.73502	AT1G17880	0.114083	0.153543	1.73502	AT2G30410	0.137833	0.188482	1.3211	AT3G17840	0.14715	0.147227	1.6845	AT4G22820	0.145465	0.330458	1.22034	AT5G18600	0.117073	0.187218	1.0797
AT1G17890	0.239185	0.0382865	1.438	AT1G17890	0.239185	0.0382865	1.438	AT2G30424	0.143491	0.352081	0.580857	AT3G17850	0.0999267	0.140291	1.91667	AT4G22840	0.144424	0.191111	0.898923	AT5G18610	0.123705	0.0143153	1.41806
AT1G17940	0.123282	0.036666	1.01739	AT1G17940	0.123282	0.036666	1.01739	AT2G30440	0.134731	0.306009	2.1038	AT3G17860	0.093395	0.233302	1.12051	AT4G22850	0.164542	0.149482	0.580857	AT5G18620	0.0851337	0.206099	1.51083
AT1G17970	0.200659	0.232788	1.072	AT1G17970	0.200659	0.232788	1.072	AT2G30460	0.114095	0.147407	0.871748	AT3G17880	0.134769	0.197308	1.42634	AT4G22860	0.111662	0.299941	0.359	AT5G18630	0.1651	0.259538	1.26818
AT1G17980	0.0864265	0.344422	1.45404	AT1G17980	0.0864265	0.344422	1.45404	AT2G30470	0.112769	0.192573	1.42976	AT3G17890	0.159317	0.420536	0.144512	AT4G22880	0.200697	0.0936234	2.10091	AT5G18640	0.148063	0.145603	1.43409
AT1G18030	0.0704577	0.269127	0.869689	AT1G18030	0.0704577	0.269127	0.869689	AT2G30480	0.0943645	0.470117	0.189546	AT3G17900	0.096931	0.148161	1.58946	AT4G22890	0.139968	0.134383	2.34761	AT5G18650	0.043338	0.266556	1.54523
AT1G18040	0.0809628	0.0842261	0.744754	AT1G18040	0.0809628	0.0842261	0.744754	AT2G30490	0.198277	0.0484567	2.21829	AT3G17910	0.120533	0.273381	0.980131	AT4G22910	0.233378	0.0235937	0.96218	AT5G18660	0.227258	0.0497665	1.74985
AT1G18060	0.166024	0.118828	1.64899	AT1G18060	0.166024	0.118828	1.64899	AT2G30500	0.186729	0.159694	1.32833	AT3G17920	0.0942785	0.248009	1.1255	AT4G22920	0.204553	0.0619791	1.40403	AT5G18670	0.153737	0.204629	1.64704
AT1G18070	0.140038	0.109422	1.87549	AT1G18070	0.140038	0.109422	1.87549	AT2G30505	0.140414	0.186112	0.0327799	AT3G17930	0.143965	0.14485	2.04219	AT4G22930	0.121895	0.240554	1.34635	AT5G18680	0.111661	0.207248	1.50894
AT1G18080	0.168692	0.0153653	2.47533	AT1G18080	0.168692	0.0153653	2.47533	AT2G30520	0.242244	0.0459045	2.08105	AT3G17940	0.166438	0.0722571	1.63729	AT4G22970	0.0856898	0.375548	0.688064	AT5G18690	0.178188	0.539912	1.01346
AT1G18090	0.109774	0.398363	0.728889	AT1G18090	0.109774	0.398363	0.728889	AT2G30530	0.160802	0.0845901	1.29065	AT3G17950	0.176472	0.172188	1.13193	AT4G22980	0.147148	0.202654	0.851448	AT5G18700	0.0846265	0.194489	1.28249
AT1G18100	0.126729	0.0407845	0.363443	AT1G18100	0.126729	0.0407845	0.363443	AT2G30540	0.156358	0.0612809	0.0775859	AT3G18000	0.0948127	0.078077	1.69284	AT4G22990	0.170844	0.0525507	1.41415	AT5G18750	0.114981	0.385757	0.93289
AT1G18140	0.130442	0.167386	0.329052	AT1G18140	0.130442	0.167386	0.329052	AT2G30550	0.180126	0.149664	1.61626	AT3G18010	0.0827056	0.606073	0.247949	AT4G23000	0.102845	0.133076	0.639516	AT5G18760	0.141557	0.147487	1.30476
AT1G18150	0.14937	0.0498026	1.64254	AT1G18150	0.14937	0.0498026	1.64254	AT2G30570	0.102611	0.108708	2.92729	AT3G18020	0.128802	0.271673	0.626484	AT4G23010	0.166848	0.016026	1.48127	AT5G18770	0.138476	0.651297	0.63482
AT1G18160	0.0912079	0.197611	1.77791	AT1G18160	0.0912079	0.197611	1.77791	AT2G30575	0.101229	0.332051	0.907191	AT3G18030	0.19667	0.039246	0.981198	AT4G23020	0.109097	0.77498	1.03512	AT5G18780	0.129797	0.331598	0.885876
AT1G18170	0.116486	0.184483	1.5648	AT1G18170	0.116486	0.184483	1.5648	AT2G30580	0.113161	0.200005	0.852163	AT3G18035	0.254255	0.257109	1.92328	AT4G23030	0.135563	0.137373	0.270376	AT5G18820	0.142857	0.0886133	0.903394
AT1G18180	0.0849576	0.193557	0.426901	AT1G18180	0.0849576	0.193557	0.426901	AT2G30590	0.236756	0.0971097	1.36079	AT3G18040	0.0902429	0.185483	1.21541	AT4G23040	0.100932	0.28602	1.12051	AT5G18830	0.141261	0.174194	1.49483
AT1G18210	0.15802	0.0795757	1.79456	AT1G18210	0.15802	0.0795757	1.79456	AT2G30600	0.124579	0.133713	1.57399	AT3G18050	0.16955	0.0956839	1.97816	AT4G23050	0.155862	0.138551	1.35945	AT5G18860	0.11726	0.252185	1.07715
AT1G18250	0.111595	0.0863364	1.31695	AT1G18250	0.111595	0.0863364	1.31695	AT2G30620	0.15417	0.199595	1.94421	AT3G18060	0.1364	0.105846	2.03025	AT4G23060	0.218509	0.108805	1.11273	AT5G18900	0.130623	0.185082	1.42154
AT1G18260	0.0936683	0.0753972	1.68197	AT1G18260	0.0936683	0.0753972	1.68197	AT2G30695	0.163936	0.315663	0.987004	AT3G18070	0.134611	0.297777	0.0901522	AT4G23100	0.115889	0.0602052	2.30288	AT5G18930	0.216486	0.0465724	0.473808
AT1G18265	0.0809152	0.814604	0.517684	AT1G18265	0.0809152	0.814604	0.517684	AT2G30700	0.143386	0.123395	1.5183	AT3G18080	0.147469	0.133305	2.36907	AT4G23130	0.134865	0.257503	0.988577	AT5G18940	0.102497	0.193083	1.15212
AT1G18270	0.0825101	0.163807	1.69767	AT1G18270	0.0825101	0.163807	1.69767	AT2G30710	0.138229	0.0213932	1.37988	AT3G18100	0.0996097	0.44277	0.882553	AT4G23150	0.101501	0.539286	0.713415	AT5G18950	0.108813	0.36973	0.631271
AT1G18300	0.13114	0.0777102	1.18392	AT1G18300	0.13114	0.0777102	1.18392	AT2G30720	0.18344	0.11052	1.04578	AT3G18110	0.120386	0.157699	1.56756	AT4G23180	0.211004	0.321465	1.84553	AT5G18970	0.0982662	0.171519	0.908453
AT1G18330	0.129366	0.400988	0.415324	AT1G18330	0.129366	0.400988	0.415324	AT2G30740	0.208368	0.0469901	1.1467	AT3G18140	0.226246	0.0129698	1.63682	AT4G23190	0.145474	0.348829	0.766205	AT5G18980	0.120275	0.0825645	1.14562
AT1G18335	0.108615	0.307662	0.535838	AT1G18335	0.108615	0.307662	0.535838	AT2G30750	0.124141	0.150337	0.114311	AT3G18160	0.154552	0.241136	1.16099	AT4G23210	0.151315	0.604621	0.361237	AT5G19000	0.131533	0.0849628	1.54999
AT1G18340	0.135595	0.100397	0.802171	AT1G18340	0.135595	0.100397	0.802171	AT2G30770	0.144178	0.15975	0.382845	AT3G18165	0.158247	0.0827517	1.45404	AT4G23220	0.177547	0.253821	0.9917	AT5G19010	0.112019	0.0566614	1.80473
AT1G18360	0.105852	0.237365	1.38305	AT1G18360	0.105852	0.237365	1.38305	AT2G30780	0.144495	0.171273	0.953769	AT3G18170	0.122579	0.373627	1.00498	AT4G23240	0.254901	0.299494	0.424996	AT5G19020	0.226295	0.157941	0.63482
AT1G18370	0.102944	0.115296	1.14233	AT1G18370	0.102944	0.115296	1.14233	AT2G30790	0.170849	0.0419767	0.564524	AT3G18190	0.164416	0.0462739	1.89647	AT4G23260	0.14543	0.25789	1.55313	AT5G19030	0.139617	0.61468	0.750215
AT1G18390	0.219217	0.173378	1.00899	AT1G18390	0.219217	0.173378	1.00899	AT2G30800	0.0884609	0.220781	1.38052	AT3G18210	0.114069	0.268684	1.20347	AT4G23400	0.119492	0.0134589	2.29637	AT5G19050	0.183965	0.0206909	1.06329
AT1G18420	0.12123	0.295985	0.767074	AT1G18420	0.12123	0.295985	0.767074	AT2G30820	0.116437	0.60209	0.291702	AT3G18215	0.149488	0.0996048	1.29247	AT4G23430	0.0829067	0.22906	1.42135	AT5G19060	0.165804	0.269703	0.291702
AT1G18440	0.0978317	0.260478	0.80696	AT1G18440	0.0978317	0.260478	0.80696	AT2G30870	0.226357	0.0185633	2.48686	AT3G18230	0.110084	0.215569	1.71243	AT4G23440	0.157506	0.0527227	1.08892	AT5G19070	0.0895262	0.0380654	0.945769
AT1G18450	0.106524	0.0669204	1.58959	AT1G18450	0.106524	0.0669204	1.58959	AT2G30880	0.140498	0.0803072	1.28249	AT3G18240	0.160789	0.113435	1.00195	AT4G23450	0.245193	0.160191	0.264865	AT5G19080	0.137208	0.405451	0.909706
AT1G18460	0.111281	0.161191	1.44133	AT1G18460	0.111281	0.161191	1.44133	AT2G30890	0.0904144	0.666776	0.543186	AT3G18250	0.199559	0.0942841	0.18625	AT4G23460	0.123424	0.0733028	1.80289	AT5G19090	0.220518	0.19089	1.83672
AT1G18470	0.113137	0.0970666	1.64289	AT1G18470	0.113137	0.0970666	1.64289	AT2G30900	0.135605	0.310397	0.165897	AT3G18270	0.156169	0.253384	1.31596	AT4G23470	0.0868023	0.165359	2.00999	AT5G19120	0.236238	0.205908	0.756507
AT1G18480	0.137706	0.16715	1.18955	AT1G18480	0.137706	0.16715	1.18955	AT2G30910	0.167386	0.0819791	0.799754	AT3G18290	0.0579913	0.146158	1.93271	AT4G23490	0.123535	0.0725707	1.00949	AT5G19130	0.11879	0.165386	1.33872
AT1G18485	0.140471	0.26115	1.09714	AT1G18485	0.140471	0.26115	1.09714	AT2G30920	0.11409	0.199262	0.970431	AT3G18300	0.106205	0.268161	0.354531	AT4G23500	0.163861	0.0580606	1.32809	AT5G19140	0.17468	0.0462151	2.68531
AT1G18490	0.101577	0.163938	1.11194	AT1G18490	0.101577	0.163938	1.11194	AT2G30930	0.183057	0.487859	1.26763	AT3G18310	0.134645	0.385836	0.946924	AT4G23530	0.116335	0.200099	1.29686	AT5G19150	0.101846	0.205743	2.69745
AT1G18500	0.134286	0.0821152	1.94715	AT1G18500	0.134286	0.0821152	1.94715	AT2G30950	0.137586	0.060351	2.95039	AT3G18350	0.123075	0.141699	1.07715	AT4G23540	0.107596	0.311222	1.25762	AT5G19151	0.0530344	0.233462	0.60045
AT1G18540	0.198411	0.0555707	2.09706	AT1G18540	0.198411	0.0555707	2.09706	AT2G30960	0.175508	0.538172	0.824087	AT3G18370	0.117967	0.198108	1.96118	AT4G23570	0.0845023	0.287235	1.68545	AT5G19160	0.12016	0.141029	0.419229
AT1G18550	0.120446	0.122603	0.754715	AT1G18550	0.120446	0.122603	0.754715	AT2G30970	0.140408	0.0557467	1.71104	AT3G18380	0.101545	0.131126	1.15747	AT4G23600	0.183105	0.150332	2.08609	AT5G19180	0.111909	0.124297	1.35046
AT1G18570	0.0997309	0.317596	1.09632	AT1G18570	0.0997309	0.317596	1.09632	AT2G30980	0.107475	0.0517803	1.77424	AT3G18390	0.108586	0.152893	2.11316	AT4G23620	0.125186	0.042205	0.98332	AT5G19190	0.0816519	0.176079	0.98332
AT1G18580	0.127946	0.132713	1.22218	AT1G18580	0.127946	0.132713	1.22218	AT2G30990	0.130285	0.408604	1.36212	AT3G18410	0.137039	0.0312494	1.72286	AT4G23630	0.150558	0.0427003	2.41228	AT5G19200	0.125806	0.202361	0.625282
AT1G18590	0.163699	0.147242	1.6078	AT1G18590	0.163699	0.147242	1.6078	AT2G31010	0.14741	0.0973203	1.16762	AT3G18420	0.102315	0.270895	1.36057	AT4G23640	0.100768	0.0584627	1.66414	AT5G19210	0.125798	0.155534	0.771404
AT1G18600	0.118349	0.173861	1.03559	AT1G18600	0.118349	0.173861	1.03559	AT2G31020	0.155514	0.133561	0.215109	AT3G18430	0.210598	0.0121256	1.05931	AT4G23650	0.177843	0.0512281	2.03853	AT5G19220	0.0990662	0.156369	2.14964
AT1G18610	0.0939009	0.148669	0.891141	AT1G18610	0.0939009	0.148669	0.891141	AT2G31040	0.0937056	0.234239	2.07493	AT3G18440	0.153314	0.10278	1.29273	AT4G23660	0.143937	0.130572	0.755608	AT5G19250	0.219362	0.148887	2.26741
AT1G18620	0.12203	0.416253	1.41786	AT1G18620	0.12203	0.416253	1.41786	AT2G31060	0.108478	0.130017	1.63103	AT3G18480	0.0735199	0.135371	1.3641	AT4G23670	0.126334	0.378699	2.67826	AT5G19260	0.161953	0.244843	0.556109
AT1G18630	0.0549418	0.583853	1.02658	AT1G18630	0.0549418	0.583853	1.02658	AT2G31070	0.145378	0.135174	1.67568	AT3G18490	0.126321	0.26849	2.72534	AT4G23680	0.19924	0.196352	0.48728	AT5G19280	0.0680415	0.378942	1.13901
AT1G18640	0.101781	0.228322	1.38974	AT1G18640	0.101781	0.228322	1.38974	AT2G31090	0.0677599	0.182479	1.17754	AT3G18500	0.217418	0.340037	1.47671	AT4G23690	0.16874	0.19697	0.176178	AT5G19290	0.174175	0.0645176	1.89251
AT1G18650	0.0721015	0.32517	1.47806	AT1G18650	0.0721015	0.32517	1.47806	AT2G31110	0.106003	0.151985	1.2579	AT3G18520	0.190054	0.347672	1.52168	AT4G23710	0.0464133	0.479109	1.44023	AT5G19300	0.0868887	0.313131	0.823324
AT1G18660	0.0953021	0.105366	1.64347	AT1G18660	0.0953021	0.105366	1.64347	AT2G31130	0.140146	0.325912	0.96218	AT3G18524	0.0991398	0.11091	0.916549	AT4G23730	0.11845	0.184604	1.38746	AT5G19310	0.17598	0.174934	1.00649
AT1G18680	0.0943103	0.113081	0.649899	AT1G18680	0.0943103	0.113081	0.649899	AT2G31140	0.0959293	0.0724862	0.977993	AT3G18535	0.0375037	1.93432	1.27929	AT4G23740	0.187294	0.131646	1.61613	AT5G19320	0.157885	0.134725	1.19608
AT1G18690	0.144076	0.203963	0.816387	AT1G18690	0.144076	0.203963	0.816387	AT2G31150	0.237472	0.534468	1.02897	AT3G18560	0.150452	0.180053	0.505136	AT4G23750	0.201626	0.177425	0.798947	AT5G19330	0.118271	0.0423643	1.73135
AT1G18700	0.0908442	0.237118	1.425	AT1G18700	0.0908442	0.237118	1.425	AT2G31160	0.064561	0.28357	0.60679	AT3G18580	0.154131	0.0653753	0.715377	AT4G23760	0.0829801	0.711916	0.452783	AT5G19350	0.0943697	0.19117	1.67396
AT1G18710	0.0752239	0.85714	0.944616	AT1G18710	0.0752239	0.85714	0.944616	AT2G31170	0.150779	0.10617	1.27634	AT3G18600	0.158646	0.252798	1.26042	AT4G23770	0.103242	1.22416	0.352279	AT5G19370	0.0932733	0.318986	1.69981
AT1G18720	0.0827844	0.177064	1.87079	AT1G18720	0.0827844	0.177064	1.87079	AT2G31190	0.141881	0.15316	1.04486	AT3G18610	0.151465	0.492254	0.307025	AT4G23790	0.170747	0.145183	1.33261	AT5G19380	0.13949	0.144114	1.11194
AT1G18730	0.125905	0.153314	1.71567	AT1G18730	0.125905	0.153314	1.71567	AT2G31200	0.137781	0.172455	1.14562	AT3G18620	0.0672288	0.265076	0.72794	AT4G23810	0.148279	0.239549	1.17923	AT5G19390	0.0762094	0.151604	1.79562
AT1G18740	0.167974	0.0784713	1.59506	AT1G18740	0.167974	0.0784713	1.59506	AT2G31230	0.193228	0.11166	0.994801	AT3G18630	0.113488	0.189259	0.0942964	AT4G23820	0.17196	0.0777108	1.94264	AT5G19400	0.0988605	0.687077	2.06789
AT1G18750	0.129525	0.159237	0.685974	AT1G18750	0.129525	0.159237	0.685974	AT2G31240	0.234763	0.0770003	1.02128	AT3G18640	0.133483	0.290389	1.48511	AT4G23840	0.120974	0.363168	0.798139	AT5G19420	0.0960432	0.0995121	1.28567
AT1G18800	0.13462	0.182554	1.33047	AT1G18800	0.13462	0.182554	1.33047	AT2G31260	0.104076	0.0868311	1.38954	AT3G18660	0.202638	0.099005	0.133443	AT4G23850	0.158729	0.123949	2.33558	AT5G19430	0.153786	0.0683422	1.33166
AT1G18810	0.0788559	0.375933	1.1048	AT1G18810	0.0788559	0.375933	1.1048	AT2G31270	0.166211	0.201028	0.812486	AT3G18680	0.148265	0.0651102	1.85152	AT4G23860	0.120141	0.303741	1.27228	AT5G19440	0.103961	0.205457	1.65206
AT1G18840	0.133323	0.341948	1.43689	AT1G18840	0.133323	0.341948	1.43689	AT2G31280	0.130016	0.313544	1.43596	AT3G18690	0.105988	0.302218	1.09957	AT4G23870	0.109509	0.149118	0.440043	AT5G19450	0.107736	0.0536433	1.69005
AT1G18850	0.09678	0.195503	0.803771	AT1G18850	0.09678	0.195503	0.803771	AT2G31290	0.171536	0.0727894	0.775691	AT3G18710	0.210208	0.18498	0.983847	AT4G23880	0.0562295	0.830357	0.674282	AT5G19460	0.148272	0.298638	1.23004
AT1G18870	0.130673	0.188738	1.04852	AT1G18870	0.130673	0.188738	1.04852	AT2G31320	0.093718	0.184802	0.848571	AT3G18730	0.0899502	0.289028	0.599173	AT4G23885	0.199728	0.157661	0.605531	AT5G19470	0.201166	0.152779	1.27037
AT1G18880	0.120474	0.192448	0.918392	AT1G18880	0.120474	0.192448	0.918392	AT2G31340	0.0945734	0.0678302	0.806166	AT3G18740	0.103666	0.162431	2.00889	AT4G23890	0.141697	0.202012	2.01924	AT5G19480	0.15804	0.16176	0.922674
AT1G18890	0.121615	0.0522194	1.47857	AT1G18890	0.121615	0.0522194	1.47857	AT2G31350	0.111562	0.133137	1.3167	AT3G18750	0.0810693	0.146596	1.1064	AT4G23895	0.113018	0.231547	1.06505	AT5G19485	0.128367	0.135026	1.28143
AT1G18900	0.131683	0.161064	1.32737	AT1G18900	0.131683	0.161064	1.32737	AT2G31360	0.123874	0.0444685	1.92455	AT3G18760	0.192339	0.144618	0.974231	AT4G23910	0.0839617	0.469029	1.11273	AT5G19490	0.146638	0.484202	0.0466902
AT1G18910	0.203365	0.140815	0.985956	AT1G18910	0.203365	0.140815	0.985956	AT2G31370	0.131387	0.106315	1.53317	AT3G18770	0.150564	0.107255	1.06109	AT4G23920	0.153537	0.0680995	0.942296	AT5G19500	0.114754	0.235142	1.93774
AT1G18950	0.0870603	0.202473	1.47003	AT1G18950	0.0870603	0.202473	1.47003	AT2G31380	0.137483	0.111464	1.57453	AT3G18773	0.128072	0.209437	0.262095	AT4G23930	0.153092	0.213963	0.356771	AT5G19510	0.195732	0.126847	2.3368
AT1G19000	0.165971	0.214188	2.18548	AT1G19000	0.165971	0.214188	2.18548	AT2G31390	0.179691	0.0226584	1.62298	AT3G18800	0.24271	0.00837566	0.897633	AT4G23940	0.123025	0.1852	1.64126	AT5G19530	0.100773	0.0696477	1.26377
AT1G19010	0.147411	0.344254	0.572767	AT1G19010	0.147411	0.344254	0.572767	AT2G31400	0.117166	0.136332	2.48495	AT3G18820	0.0814445	0.0827324	1.81366	AT4G23950	0.157274	0.221798	0.591421	AT5G19540	0.161324	0.156806	2.05016
AT1G19020	0.0941358	0.348009	0.831652	AT1G19020	0.0941358	0.348009	0.831652	AT2G31410	0.149052	0.193979	1.47671	AT3G18830	0.108974	0.241991	2.03096	AT4G23980	0.103255	0.128212	1.324	AT5G19550	0.165877	0.0660017	1.86506
AT1G19025	0.183364	0.165792	0.259307	AT1G19025	0.183364	0.165792	0.259307	AT2G31440	0.0633499	0.0887797	1.31251	AT3G18850	0.0943355	0.207668	0.920233	AT4G23990	0.174194	0.236144	1.66204	AT5G19570	0.0800523	0.350081	0.96715
AT1G19050	0.169937	0.169235	0.859258	AT1G19050	0.169937	0.169235	0.859258	AT2G31450	0.108526	0.254645	0.885876	AT3G18860	0.118727	0.108647	1.67932	AT4G24000	0.187904	0.238782	0.639516	AT5G19580	0.104367	0.172513	0.754715
AT1G19100	0.0917341	0.247646	0.984901	AT1G19100	0.0917341	0.247646	0.984901	AT2G31510	0.107248	0.0777466	1.77867	AT3G18870	0.133246	0.187235	0.82713	AT4G24010	0.180434	0.281104	0.840564	AT5G19590	0.215371	0.0703703	1.88733
AT1G19110	0.143385	0.105895	1.59024	AT1G19110	0.143385	0.105895	1.59024	AT2G31530	0.2144	0.312514	1.17244	AT3G18880	0.258424	0.0944044	0.182928	AT4G24015	0.0692498	0.0391456	0.445558	AT5G19600	0.104242	0.0921618	0.262095
AT1G19120	0.1271	0.0776955	1.13938	AT1G19120	0.1271	0.0776955	1.13938	AT2G31560	0.12004	0.326949	1.47586	AT3G18890	0.122014	0.306364	2.11473	AT4G24020	0.110749	0.106075	1.5729	AT5G19620	0.11274	0.176916	1.55696
AT1G19130	0.0726699	0.214455	1.41591	AT1G19130	0.0726699	0.214455	1.41591	AT2G31570	0.17911	0.0555478	1.74052	AT3G18900	0.169776	0.4916	0.218194	AT4G24040	0.17968	0.19797	0.516139	AT5G19630	0.0977246	0.159013	1.09099
AT1G19140	0.132359	0.119115	1.19737	AT1G19140	0.132359	0.119115	1.19737	AT2G31580	0.112026	0.193554	0.721217	AT3G18940	0.107886	0.228362	1.01444	AT4G24050	0.142009	0.123874	0.541729	AT5G19660	0.12896	0.183088	1.4227
AT1G19150	0.118317	0.142704	1.87617	AT1G19150	0.118317	0.142704	1.87617	AT2G31600	0.185428	0.219133	0.465175	AT3G18970	0.147853	0.186822	0.575477	AT4G24060	0.10871	0.0858153	1.09428	AT5G19670	0.151302	0.207064	0.900203
AT1G19170	0.138904	0.0930348	1.15569	AT1G19170	0.138904	0.0930348	1.15569	AT2G31610	0.141682	0.100409	2.24547	AT3G18980	0.256819	0.984354	1.27607	AT4G24090	0.134756	0.300527	1.43089	AT5G19680	0.0823706	0.214566	1.16519
AT1G19180	0.0947634	0.285273	1.26626	AT1G19180	0.0947634	0.285273	1.26626	AT2G31650	0.196403	0.184251	0.963844	AT3G18990	0.131871	0.0487593	1.41376	AT4G24100	0.112008	0.236853	1.2407	AT5G19690	0.0791181	0.096093	1.94131
AT1G19210	0.181993	0.147949	0.0942964	AT1G19210	0.181993	0.147949	0.0942964	AT2G31660	0.078376	0.245668	1.80926	AT3G19000	0.140872	0.189287	1.35767	AT4G24110	0.202928	0.0735565	0.148171	AT5G19730	0.124078	0.0907139	0.97585
AT1G19220	0.0973218	0.203832	1.32134	AT1G19220	0.0973218	0.203832	1.32134	AT2G31670	0.143017	0.353835	1.83687	AT3G19010	0.117662	0.0924333	1.6203	AT4G24120	0.115172	0.0777729	1.5744	AT5G19740	0.144792	0.205866	1.27418
AT1G19240	0.141806	0.292792	0.752924	AT1G19240	0.141806	0.292792	0.752924	AT2G31680	0.244794	0.0164335	1.00498	AT3G19020	0.221766	0.363838	1.17209	AT4G24130	0.102423	0.053567	0.776541	AT5G19750	0.176375	0.453892	1.38453
AT1G19270	0.0890188	0.105524	1.17175	AT1G19270	0.0890188	0.105524	1.17175	AT2G31710	0.279916	0.0297087	0.833899	AT3G19030	0.0648233	0.603634	0.739224	AT4G24140	0.119157	0.115735	0.29429	AT5G19760	0.149367	0.0605692	2.18238
AT1G19290	0.138835	0.231104	0.833153	AT1G19290	0.138835	0.231104	0.833153	AT2G31725	0.130218	0.133187	0.419229	AT3G19050	0.096596	0.320431	1.1068	AT4G24160	0.121706	0.0726939	1.32061	AT5G19790	0.0843518	0.188193	0.202516
AT1G19300	0.155567	0.0515891	1.5005	AT1G19300	0.155567	0.0515891	1.5005	AT2G31730	0.13282	0.258131	0.28117	AT3G19080	0.107969	0.279814	0.708463	AT4G24175	0.132291	0.225742	0.757396	AT5G19820	0.142766	0.0723338	2.03059
AT1G19310	0.152937	0.136026	1.24274	AT1G19310	0.152937	0.136026	1.24274	AT2G31740	0.113227	0.169379	1.36322	AT3G19100	0.100565	0.104772	1.36454	AT4G24190	0.067496	0.181727	2.5915	AT5G19840	0.162797	0.444242	0.842759
AT1G19330	0.115792	0.0868575	1.169	AT1G19330	0.115792	0.0868575	1.169	AT2G31750	0.149967	0.119582	1.48595	AT3G19120	0.184734	0.0194589	1.30501	AT4G24200	0.0968438	0.331007	1.37022	AT5G19850	0.12575	0.16808	1.20411
AT1G19340	0.117474	0.306806	0.596608	AT1G19340	0.117474	0.306806	0.596608	AT2G31790	0.138443	0.154003	1.98988	AT3G19130	0.13855	0.217179	1.54202	AT4G24210	0.220828	0.113535	1.07071	AT5G19855	0.138617	0.228544	1.70032
AT1G19350	0.1696	0.0553217	2.09239	AT1G19350	0.1696	0.0553217	2.09239	AT2G31800	0.12324	0.0740622	1.71114	AT3G19150	0.114064	0.75987	0.931702	AT4G24220	0.174156	0.110576	2.24391	AT5G19860	0.271548	0.0594766	1.6694
AT1G19360	0.114439	0.148675	1.34174	AT1G19360	0.114439	0.148675	1.34174	AT2G31810	0.107422	0.212111	1.79603	AT3G19170	0.0793191	0.109588	2.45121	AT4G24230	0.123129	0.683031	1.14086	AT5G19875	0.107084	0.198368	1.16519
AT1G19370	0.16194	0.119292	1.18325	AT1G19370	0.16194	0.119292	1.18325	AT2G31830	0.106514	0.222624	0.275795	AT3G19180	0.114922	0.2054	1.17788	AT4G24240	0.160171	0.142298	1.12128	AT5G19900	0.216642	0.113022	1.69685
AT1G19380	0.144187	0.34184	0.817162	AT1G19380	0.144187	0.34184	0.817162	AT2G31840	0.151671	0.200231	1.51035	AT3G19190	0.105695	0.369868	1.59454	AT4G24265	0.100534	0.608586	0.172778	AT5G19910	0.100673	0.220388	0.873797
AT1G19397	0.274976	0.566172	0.787475	AT1G19397	0.274976	0.566172	0.787475	AT2G31865	0.115797	0.264923	0.874476	AT3G19210	0.111054	0.11401	0.29942	AT4G24270	0.118313	0.229303	1.28461	AT5G19920	0.144737	0.282177	0.895047
AT1G19400	0.111645	0.273834	1.63975	AT1G19400	0.111645	0.273834	1.63975	AT2G31870	0.121435	0.215591	0.765333	AT3G19220	0.0764921	0.0332828	1.07243	AT4G24275	0.0828196	0.311162	0.459905	AT5G19930	0.160341	0.138948	1.05664
AT1G19430	0.109815	0.163822	1.42077	AT1G19430	0.109815	0.163822	1.42077	AT2G31880	0.0765802	0.282953	2.13627	AT3G19240	0.188582	0.0808483	1.5183	AT4G24280	0.15052	0.050316	2.45016	AT5G19940	0.147945	0.111812	2.28185
AT1G19440	0.13168	0.0450312	1.22974	AT1G19440	0.13168	0.0450312	1.22974	AT2G31890	0.153729	0.178174	1.76959	AT3G19250	0.160088	0.198856	0.403429	AT4G24290	0.137032	0.0836403	1.7627	AT5G19950	0.131415	0.272325	1.24333
AT1G19450	0.109232	0.0842876	1.40182	AT1G19450	0.109232	0.0842876	1.40182	AT2G31900	0.0879955	0.175946	0.838352	AT3G19260	0.113098	0.191999	0.976923	AT4G24320	0.190676	0.217168	0.0942964	AT5G19980	0.186044	0.118869	1.40862
AT1G19485	0.113698	0.345607	1.23953	AT1G19485	0.113698	0.345607	1.23953	AT2G31955	0.198333	0.086322	1.21819	AT3G19270	0.0726618	0.246932	0.192818	AT4G24330	0.146363	0.0962111	1.81514	AT5G19990	0.202773	0.00510325	1.73801
AT1G19490	0.180648	0.153806	0.798947	AT1G19490	0.180648	0.153806	0.798947	AT2G31960	0.104598	0.111885	2.1034	AT3G19280	0.110617	0.231718	0.741073	AT4G24350	0.16715	0.230938	1.59155	AT5G20000	0.165189	0.0511479	1.58551
AT1G19520	0.131659	0.139101	1.36673	AT1G19520	0.131659	0.139101	1.36673	AT2G31970	0.0876591	0.26485	1.29942	AT3G19290	0.122948	0.249898	1.5688	AT4G24370	0.181747	0.293457	0.885214	AT5G20010	0.116576	0.0176927	2.4541
AT1G19540	0.130031	0.271157	0.208844	AT1G19540	0.130031	0.271157	0.208844	AT2G31990	0.151982	0.339348	0.611798	AT3G19300	0.102198	0.233391	0.575477	AT4G24390	0.150022	0.179351	1.30298	AT5G20030	0.126431	0.327676	0.291702
AT1G19570	0.255829	0.0797187	2.22785	AT1G19570	0.255829	0.0797187	2.22785	AT2G32000	0.131875	0.0535467	1.26626	AT3G19330	0.134258	0.351084	0.637179	AT4G24400	0.0939405	0.119047	1.30019	AT5G20040	0.138268	0.193403	1.12244
AT1G19580	0.120423	0.0827578	1.35386	AT1G19580	0.120423	0.0827578	1.35386	AT2G32010	0.119581	0.0953854	1.30752	AT3G19340	0.0739824	0.0511291	1.66304	AT4G24450	0.0827788	0.324476	1.32061	AT5G20050	0.0943271	0.170598	1.24564
AT1G19600	0.0812988	0.194998	1.38494	AT1G19600	0.0812988	0.194998	1.38494	AT2G32030	0.199679	0.199179	0.158875	AT3G19360	0.178698	0.109711	0.610554	AT4G24460	0.105774	0.299993	1.37303	AT5G20060	0.0892445	0.102188	1.43371
AT1G19630	0.118122	0.332359	0.760053	AT1G19630	0.118122	0.332359	0.760053	AT2G32040	0.137317	0.138799	1.46882	AT3G19370	0.127631	0.294927	1.53406	AT4G24470	0.10133	0.215364	1.41376	AT5G20070	0.146679	0.115544	1.70646
AT1G19640	0.104133	0.228145	0.579521	AT1G19640	0.104133	0.228145	0.579521	AT2G32060	0.230537	0.059605	1.70596	AT3G19380	0.13912	0.0679831	1.24041	AT4G24480	0.123094	0.220042	1.15888	AT5G20080	0.101516	0.0270897	1.6791
AT1G19650	0.147305	0.24082	1.22734	AT1G19650	0.147305	0.24082	1.22734	AT2G32070	0.211203	0.0306335	1.38305	AT3G19400	0.188377	0.382189	1.31768	AT4G24490	0.0949912	0.394686	1.27822	AT5G20090	0.107573	0.0358644	1.50466
AT1G19660	0.112355	0.182078	2.19741	AT1G19660	0.112355	0.182078	2.19741	AT2G32080	0.0809132	0.0762453	1.80361	AT3G19420	0.154555	0.0944461	1.88108	AT4G24500	0.114485	0.542999	0.833899	AT5G20110	0.0940326	0.115066	0.784139
AT1G19670	0.127151	0.174717	2.11383	AT1G19670	0.127151	0.174717	2.11383	AT2G32090	0.159622	0.159207	1.12929	AT3G19440	0.158027	0.17285	0.434457	AT4G24510	0.110043	0.437944	1.68429	AT5G20120	0.0861199	0.054386	0.993771
AT1G19680	0.141109	0.446601	1.3167	AT1G19680	0.141109	0.446601	1.3167	AT2G32100	0.189904	0.194197	1.15676	AT3G19450	0.164851	0.0917079	1.8929	AT4G24520	0.0890471	0.172795	2.00844	AT5G20130	0.108784	0.347039	1.411
AT1G19690	0.138942	0.352259	0.958836	AT1G19690	0.138942	0.352259	0.958836	AT2G32120	0.237297	0.0668013	0.407425	AT3G19460	0.0742119	0.510499	1.16029	AT4G24530	0.0993618	0.156824	1.09346	AT5G20160	0.116157	0.0308633	1.63162
AT1G19700	0.104066	0.161148	1.69767	AT1G19700	0.104066	0.161148	1.69767	AT2G32150	0.150386	0.0985983	1.38704	AT3G19470	0.111035	0.733438	0.28117	AT4G24540	0.0801109	0.207593	1.19446	AT5G20170	0.104904	0.22349	1.24303
AT1G19710	0.127457	0.0988418	1.12435	AT1G19710	0.127457	0.0988418	1.12435	AT2G32160	0.252903	0.375374	1.57494	AT3G19480	0.173206	0.0176902	1.62055	AT4G24550	0.120319	0.0406435	1.66292	AT5G20180	0.101768	0.404816	1.24216
AT1G19720	0.179577	0.197468	1.61638	AT1G19720	0.179577	0.197468	1.61638	AT2G32220	0.209246	0.146163	0.685974	AT3G19490	0.0954124	0.143294	1.80553	AT4G24560	0.106676	0.332894	1.52807	AT5G20190	0.126552	0.204426	2.39774
AT1G19730	0.167304	0.157828	0.842029	AT1G19730	0.167304	0.157828	0.842029	AT2G32230	0.151788	0.0862411	1.72277	AT3G19500	0.115691	0.248654	0.148171	AT4G24570	0.187441	0.0399338	1.72074	AT5G20200	0.0799117	0.604639	1.42443
AT1G19740	0.205189	0.00776498	1.99387	AT1G19740	0.205189	0.00776498	1.99387	AT2G32235	0.0975354	0.20554	1.42786	AT3G19508	0.224799	0.0518865	0.376467	AT4G24590	0.175481	0.108232	1.05976	AT5G20220	0.119912	0.303857	1.02992
AT1G19770	0.200401	0.063315	1.96753	AT1G19770	0.200401	0.063315	1.96753	AT2G32260	0.123727	0.157032	1.61945	AT3G19510	0.0715135	0.561003	1.06854	AT4G24610	0.0585953	0.150427	1.17482	AT5G20230	0.116123	0.193044	1.29763
AT1G19800	0.162365	0.0803282	1.32881	AT1G19800	0.162365	0.0803282	1.32881	AT2G32290	0.121896	0.233691	1.23806	AT3G19520	0.164422	0.694667	1.41179	AT4G24620	0.113116	0.0501672	1.99681	AT5G20250	0.163631	0.154953	1.35565
AT1G19835	0.17339	0.113738	1.75175	AT1G19835	0.17339	0.113738	1.75175	AT2G32295	0.110779	0.150612	1.12816	AT3G19540	0.15593	0.0595382	1.44207	AT4G24630	0.106086	0.209215	1.2151	AT5G20280	0.175617	0.0384996	2.45205
AT1G19840	0.146412	0.021307	0.208844	AT1G19840	0.146412	0.021307	0.208844	AT2G32320	0.111078	0.15671	0.990663	AT3G19550	0.0523625	0.769439	0.309524	AT4G24660	0.23864	0.111742	1.15888	AT5G20290	0.130023	0.186764	2.64787
AT1G19850	0.156998	0.0829555	1.30526	AT1G19850	0.156998	0.0829555	1.30526	AT2G32340	0.16156	0.50093	0.575477	AT3G19553	0.107362	0.0965684	1.7634	AT4G24670	0.173931	0.137949	0.767942	AT5G20300	0.0849411	0.346786	1.4569
AT1G19860	0.0876252	0.412426	1.27146	AT1G19860	0.0876252	0.412426	1.27146	AT2G32380	0.208738	0.0677003	0.931107	AT3G19570	0.148162	0.319324	1.15782	AT4G24680	0.0978639	0.354477	1.84618	AT5G20320	0.072978	0.504652	1.45422
AT1G19870	0.0999036	0.322378	1.72507	AT1G19870	0.0999036	0.322378	1.72507	AT2G32390	0.161699	0.417787	1.00899	AT3G19580	0.148391	0.0954106	0.907825	AT4G24690	0.131969	0.29637	2.47521	AT5G20360	0.075241	0.557955	1.19021
AT1G19880	0.128095	0.0900479	1.56327	AT1G19880	0.128095	0.0900479	1.56327	AT2G32400	0.160597	0.151212	1.35431	AT3G19590	0.115554	0.0480823	0.877187	AT4G24700	0.10546	0.36808	0.754715	AT5G20380	0.110452	0.0717467	1.52091
AT1G19910	0.0289904	0.0977262	2.31668	AT1G19910	0.0289904	0.0977262	2.31668	AT2G32410	0.141848	0.282429	0.74658	AT3G19620	0.18071	0.146329	0.882553	AT4G24710	0.127184	0.0833777	0.267641	AT5G20400	0.136837	0.171222	0.836128
AT1G19920	0.184677	0.113594	1.76655	AT1G19920	0.184677	0.113594	1.76655	AT2G32415	0.158072	0.13931	0.942296	AT3G19630	0.128776	0.0643681	1.07243	AT4G24730	0.22953	0.23516	0.957717	AT5G20410	0.139477	0.107657	0.998394
AT1G19940	0.16207	0.149687	0.525343	AT1G19940	0.16207	0.149687	0.525343	AT2G32430	0.173304	0.057105	0.794885	AT3G19640	0.132124	0.231055	1.48328	AT4G24740	0.146806	0.0598187	1.72325	AT5G20420	0.131663	0.28513	0.440043
AT1G19950	0.0924904	0.468429	1.03134	AT1G19950	0.0924904	0.468429	1.03134	AT2G32440	0.145667	0.106931	1.23511	AT3G19650	0.149816	0.29152	1.18955	AT4G24750	0.109352	0.15759	1.59285	AT5G20480	0.10448	0.373284	0.804576
AT1G19960	0.0841209	0.475208	1.84857	AT1G19960	0.0841209	0.475208	1.84857	AT2G32450	0.163848	0.0620185	1.21448	AT3G19660	0.12852	0.0598466	0.754715	AT4G24760	0.155675	0.0233001	1.1467	AT5G20490	0.106118	0.0670895	1.96994
AT1G19970	0.140081	0.214492	0.748405	AT1G19970	0.140081	0.214492	0.748405	AT2G32470	0.258805	1.34934	1.4481	AT3G19670	0.0885412	0.388617	1.39592	AT4G24770	0.125741	0.254438	2.76826	AT5G20500	0.232592	0.140705	1.57168
AT1G19980	0.146829	0.359446	0.399379	AT1G19980	0.146829	0.359446	0.399379	AT2G32480	0.125046	0.0924846	1.94612	AT3G19680	0.185608	0.0712219	1.43484	AT4G24780	0.133223	0.00823818	1.99557	AT5G20510	0.0962063	0.37012	0.955466
AT1G20010	0.178071	0.0211536	2.33249	AT1G20010	0.178071	0.0211536	2.33249	AT2G32500	0.182355	0.19595	1.22914	AT3G19700	0.174552	0.33189	2.03666	AT4G24790	0.13307	0.111931	0.912206	AT5G20520	0.10147	0.0911233	1.46813
AT1G20020	0.0948728	0.105819	2.80836	AT1G20020	0.0948728	0.105819	2.80836	AT2G32510	0.173905	0.270062	0.343133	AT3G19710	0.116952	0.201796	2.51258	AT4G24800	0.165208	0.123926	1.72622	AT5G20540	0.137383	0.135346	0.839088
AT1G20030	0.186251	0.131786	0.846399	AT1G20030	0.186251	0.131786	0.846399	AT2G32520	0.151825	0.0382307	1.54711	AT3G19720	0.134574	0.0834869	1.81013	AT4G24810	0.153044	0.14438	1.27364	AT5G20570	0.229729	0.0318064	1.53257
AT1G20050	0.165948	0.201837	1.64738	AT1G20050	0.165948	0.201837	1.64738	AT2G32530	0.179842	0.168047	0.775691	AT3G19740	0.0868679	0.255575	1.53836	AT4G24820	0.132361	0.0861652	1.89271	AT5G20580	0.156688	0.0547084	1.14196
AT1G20060	0.152817	0.372067	0.384944	AT1G20060	0.152817	0.372067	0.384944	AT2G32540	0.134357	0.331393	1.24593	AT3G19760	0.190927	0.0391549	2.02629	AT4G24830	0.133631	0.208	1.75588	AT5G20590	0.0969404	0.261794	1.38179
AT1G20070	0.174425	0.480626	1.24448	AT1G20070	0.174425	0.480626	1.24448	AT2G32560	0.129553	0.19034	1.61773	AT3G19770	0.0723579	0.377665	1.15959	AT4G24840	0.100997	0.217099	1.49074	AT5G20600	0.12708	0.298114	1.23363
AT1G20090	0.223216	0.00987607	1.47891	AT1G20090	0.223216	0.00987607	1.47891	AT2G32580	0.158438	0.119067	1.64819	AT3G19780	0.125791	0.286916	1.13716	AT4G24880	0.164523	0.104514	0.953204	AT5G20610	0.108274	0.272421	1.45081
AT1G20100	0.222111	0.341413	1.52229	AT1G20100	0.222111	0.341413	1.52229	AT2G32590	0.0640836	0.330802	0.46343	AT3G19800	0.112713	0.142532	1.67471	AT4G24900	0.0988434	0.435382	0.850009	AT5G20630	0.193656	0.101245	2.57214
AT1G20110	0.114869	0.189768	1.98395	AT1G20110	0.114869	0.189768	1.98395	AT2G32600	0.133738	0.0476332	1.19021	AT3G19810	0.108816	0.183454	1.45153	AT4G24930	0.121388	0.254989	1.67071	AT5G20635	0.0980589	0.255859	0.529866
AT1G20160	0.143634	0.106062	0.96218	AT1G20160	0.143634	0.106062	0.96218	AT2G32630	0.146839	0.246922	0.426901	AT3G19820	0.11305	0.115056	2.46204	AT4G24940	0.0880109	0.321069	1.16134	AT5G20640	0.137767	0.331324	0.205691
AT1G20190	0.12663	0.0900327	1.1879	AT1G20190	0.12663	0.0900327	1.1879	AT2G32640	0.129225	0.245136	1.30802	AT3G19830	0.12015	0.169607	1.32689	AT4G24960	0.172988	0.0759292	1.38052	AT5G20650	0.213874	0.0283995	1.73305
AT1G20225	0.236905	0.22542	1.54725	AT1G20225	0.236905	0.22542	1.54725	AT2G32650	0.180752	0.100421	1.06109	AT3G19840	0.12323	0.299523	1.22552	AT4G24970	0.12625	0.261315	1.01197	AT5G20660	0.111542	0.188015	1.79472
AT1G20230	0.126953	0.195613	0.472098	AT1G20230	0.126953	0.195613	0.472098	AT2G32690	0.141257	0.162964	2.29231	AT3G19850	0.13198	0.280333	1.15212	AT4G24972	0.0959541	0.412301	1.11897	AT5G20670	0.18942	0.0503877	0.447375
AT1G20260	0.116438	0.00815364	2.24239	AT1G20260	0.116438	0.00815364	2.24239	AT2G32700	0.0937578	0.180084	1.93532	AT3G19860	0.0865676	0.0869604	1.54173	AT4G24990	0.0875917	0.0897207	1.54246	AT5G20680	0.0974229	0.298082	1.25649
AT1G20270	0.0800067	0.0197262	1.02658	AT1G20270	0.0800067	0.0197262	1.02658	AT2G32710	0.157531	0.196721	1.01148	AT3G19870	0.0827901	0.147451	1.50831	AT4G25000	0.136761	0.166167	0.485608	AT5G20700	0.0867666	0.142367	2.50611
AT1G20300	0.137016	0.154475	0.956591	AT1G20300	0.137016	0.154475	0.956591	AT2G32720	0.110926	0.0664	1.34773	AT3G19895	0.100793	0.0809148	1.17312	AT4G25020	0.14061	0.375476	0.617975	AT5G20730	0.112793	0.099829	1.94467
AT1G20330	0.146758	0.00832329	1.92949	AT1G20330	0.146758	0.00832329	1.92949	AT2G32730	0.0930592	0.0629986	2.15348	AT3G19900	0.11847	0.212723	1.54682	AT4G25030	0.162964	0.0995735	1.78506	AT5G20740	0.138636	0.312044	1.13901
AT1G20340	0.132136	0.131219	3.15094	AT1G20340	0.132136	0.131219	3.15094	AT2G32760	0.122163	0.164665	0.982258	AT3G19910	0.117088	0.176154	1.52091	AT4G25050	0.159325	0.194674	2.05476	AT5G20830	0.127376	0.0865276	1.82454
AT1G20350	0.122163	0.582184	0.151768	AT1G20350	0.122163	0.582184	0.151768	AT2G32765	0.138078	0.407218	0.374327	AT3G19930	0.0708021	0.166421	1.66722	AT4G25080	0.194645	0.068924	2.34005	AT5G20840	0.0979749	0.192261	1.59272
AT1G20370	0.110811	0.287557	1.11115	AT1G20370	0.110811	0.287557	1.11115	AT2G32770	0.104431	0.410466	0.00847242	AT3G19950	0.175766	0.18015	1.42462	AT4G25100	0.0864909	0.147364	1.95394	AT5G20870	0.217235	0.139945	0.0602066
AT1G20380	0.0902236	0.172604	0.724112	AT1G20380	0.0902236	0.172604	0.724112	AT2G32800	0.186417	0.0719681	1.4002	AT3G19970	0.153606	0.197048	0.994801	AT4G25110	0.10375	0.247648	0.490576	AT5G20885	0.188064	0.133096	1.27391
AT1G20410	0.0794543	0.300295	1.07415	AT1G20410	0.0794543	0.300295	1.07415	AT2G32810	0.117938	0.172586	1.69726	AT3G19980	0.0616507	0.0460837	1.41376	AT4G25130	0.272337	0.0767728	2.17503	AT5G20890	0.182419	0.0264352	2.06928
AT1G20430	0.107521	0.175837	0.881887	AT1G20430	0.107521	0.175837	0.881887	AT2G32840	0.155145	0.226422	0.819485	AT3G19990	0.12255	0.0802576	1.33237	AT4G25150	0.117392	0.236001	0.33379	AT5G20900	0.111803	0.339535	1.77501
AT1G20440	0.223622	0.137658	2.66802	AT1G20440	0.223622	0.137658	2.66802	AT2G32850	0.133931	0.168211	1.45636	AT3G20000	0.0932466	0.273923	1.53525	AT4G25170	0.10904	0.282839	1.60427	AT5G20910	0.14526	0.107262	1.1052
AT1G20450	0.230056	0.34875	2.43437	AT1G20450	0.230056	0.34875	2.43437	AT2G32860	0.0962852	0.415253	1.62455	AT3G20010	0.0859754	0.439027	1.03276	AT4G25180	0.108155	0.725778	0.987004	AT5G20920	0.0820921	0.174008	1.66722
AT1G20460	0.0804079	0.167284	0.576825	AT1G20460	0.0804079	0.167284	0.576825	AT2G32870	0.0944812	0.297823	1.57871	AT3G20015	0.13934	0.0861334	1.09099	AT4G25210	0.1627	0.381533	1.50354	AT5G20930	0.112316	0.128288	1.1143
AT1G20470	0.132581	0.0449867	0.465175	AT1G20470	0.132581	0.0449867	0.465175	AT2G32890	0.153001	0.223719	0.747489	AT3G20020	0.0983313	0.151971	0.978532	AT4G25225	0.123128	0.186733	0.354531	AT5G20935	0.139108	0.185137	0.875831
AT1G20480	0.185753	0.2619	0.165897	AT1G20480	0.185753	0.2619	0.165897	AT2G32900	0.142752	0.189499	1.28488	AT3G20040	0.120858	0.0682181	0.535838	AT4G25230	0.0716699	0.178301	1.61785	AT5G20940	0.139447	0.151344	0.340821
AT1G20510	0.0922913	0.0875682	1.92901	AT1G20510	0.0922913	0.0875682	1.92901	AT2G32910	0.145223	0.331428	1.46308	AT3G20050	0.0732325	0.0115062	2.05102	AT4G25240	0.0854982	0.199822	0.564524	AT5G20950	0.15751	0.065868	2.05476
AT1G20520	0.136398	0.619394	0.0327799	AT1G20520	0.136398	0.619394	0.0327799	AT2G32920	0.162179	0.0610162	1.55569	AT3G20060	0.14649	0.0704713	1.429	AT4G25260	0.118111	0.27488	1.19608	AT5G20960	0.150733	0.179065	1.41806
AT1G20540	0.109123	0.0911165	1.19315	AT1G20540	0.109123	0.0911165	1.19315	AT2G32930	0.138484	0.442999	0.914692	AT3G20070	0.135936	0.532896	0.857851	AT4G25270	0.220242	0.220486	0.821789	AT5G20980	0.101723	0.127009	1.20506
AT1G20550	0.119784	0.192339	0.688064	AT1G20550	0.119784	0.192339	0.688064	AT2G32940	0.0859064	0.341433	0.245068	AT3G20080	0.135804	0.417964	1.28725	AT4G25290	0.131754	0.334836	1.33942	AT5G20990	0.126334	0.127925	1.65635
AT1G20560	0.153253	0.0897403	1.52897	AT1G20560	0.153253	0.0897403	1.52897	AT2G32950	0.0990932	0.101754	1.53776	AT3G20150	0.126296	0.299676	0.925704	AT4G25300	0.171888	0.319338	0.979598	AT5G21010	0.138724	0.13048	1.04807
AT1G20575	0.0650941	0.0851732	1.14416	AT1G20575	0.0650941	0.0851732	1.14416	AT2G32960	0.109114	0.455449	0.316955	AT3G20170	0.145617	0.138682	0.821022	AT4G25315	0.0845969	0.256131	0.461679	AT5G21040	0.156833	0.202773	1.43296
AT1G20580	0.218311	0.368582	1.45991	AT1G20580	0.218311	0.368582	1.45991	AT2G32980	0.0989782	0.199876	0.927514	AT3G20200	0.093715	0.136782	0.519224	AT4G25320	0.0983345	0.139601	1.19348	AT5G21060	0.111008	0.234012	1.43819
AT1G20610	0.0962392	0.270439	0.470381	AT1G20610	0.0962392	0.270439	0.470381	AT2G32990	0.144222	0.0855622	1.33662	AT3G20230	0.201353	0.0865474	1.52168	AT4G25340	0.188338	0.267243	1.36957	AT5G21070	0.127869	0.0342194	1.32497
AT1G20630	0.117249	0.0373029	1.75301	AT1G20630	0.117249	0.0373029	1.75301	AT2G33040	0.118317	0.0119719	2.23697	AT3G20240	0.116001	0.0554898	1.03276	AT4G25360	0.13838	0.181143	1.30095	AT5G21105	0.218981	0.0809715	1.71253
AT1G20640	0.127749	0.0803684	1.5258	AT1G20640	0.127749	0.0803684	1.5258	AT2G33050	0.10742	0.354508	1.48144	AT3G20250	0.12206	0.115198	1.9427	AT4G25370	0.117669	0.189758	1.8931	AT5G21140	0.123463	0.235502	0.182928
AT1G20650	0.130479	0.0454259	1.47432	AT1G20650	0.130479	0.0454259	1.47432	AT2G33120	0.241925	0.0153921	1.68828	AT3G20260	0.10393	0.12331	1.01247	AT4G25390	0.160083	0.145354	1.05798	AT5G21160	0.0870754	0.278327	1.74494
AT1G20670	0.187296	0.194005	1.22552	AT1G20670	0.187296	0.194005	1.22552	AT2G33150	0.102239	0.0381644	2.43975	AT3G20270	0.13336	0.325794	0.830903	AT4G25450	0.132332	0.0981908	1.74749	AT5G21170	0.109087	0.165087	1.28461
AT1G20693	0.165072	0.0340346	2.15597	AT1G20693	0.165072	0.0340346	2.15597	AT2G33170	0.165217	0.129077	1.50162	AT3G20290	0.0694688	0.0888261	1.6192	AT4G25500	0.159484	0.089028	1.83442	AT5G21222	0.116689	0.225505	1.53747
AT1G20696	0.247713	0.49085	2.00236	AT1G20696	0.247713	0.49085	2.00236	AT2G33180	0.146138	0.387723	1.09998	AT3G20300	0.140327	0.0487126	1.41708	AT4G25515	0.149333	0.305364	0.96107	AT5G21280	0.161948	0.190287	0.176178
AT1G20720	0.065655	0.277054	0.525343	AT1G20720	0.065655	0.277054	0.525343	AT2G33210	0.113356	0.0726201	1.70946	AT3G20310	0.121362	0.144836	1.47106	AT4G25520	0.135142	0.194205	1.50768	AT5G21326	0.0741263	0.101866	1.55242
AT1G20760	0.0814028	0.258199	1.77218	AT1G20760	0.0814028	0.258199	1.77218	AT2G33240	0.0824679	0.279422	0.192818	AT3G20320	0.106872	0.0655467	1.3429	AT4G25550	0.0950147	0.068286	1.5867	AT5G21430	0.256344	0.0803235	1.87968
AT1G20770	0.20649	0.18569	1.20156	AT1G20770	0.20649	0.18569	1.20156	AT2G33250	0.15549	0.311226	1.28777	AT3G20330	0.0979735	0.145445	1.34406	AT4G25570	0.190578	0.359385	2.10416	AT5G21482	0.13489	0.124283	1.44336
AT1G20780	0.08571	0.189399	1.39223	AT1G20780	0.08571	0.189399	1.39223	AT2G33255	0.108429	0.124815	1.22126	AT3G20350	0.108581	0.403018	1.1143	AT4G25600	0.0877184	0.633643	0.665572	AT5G21900	0.191312	0.475355	0.535838
AT1G20810	0.161345	0.159748	1.37195	AT1G20810	0.161345	0.159748	1.37195	AT2G33290	0.179278	0.174591	1.06109	AT3G20370	0.136001	0.400375	0.247949	AT4G25610	0.0763352	0.560091	0.830903	AT5G21910	0.101131	0.248589	1.48093
AT1G20816	0.101639	0.176661	0.409426	AT1G20816	0.101639	0.176661	0.409426	AT2G33310	0.180618	0.0684925	1.37626	AT3G20390	0.0647235	0.149881	2.29796	AT4G25620	0.126813	0.176924	1.4114	AT5G21920	0.124165	0.295097	1.8575
AT1G20823	0.187646	0.145333	1.49353	AT1G20823	0.187646	0.145333	1.49353	AT2G33320	0.168405	0.116557	1.1308	AT3G20410	0.102196	0.0525712	1.43165	AT4G25630	0.142512	0.0909135	1.5152	AT5G21930	0.107485	0.17163	1.86811
AT1G20830	0.0857078	0.376161	1.16029	AT1G20830	0.0857078	0.376161	1.16029	AT2G33330	0.126863	0.149311	1.0885	AT3G20420	0.173781	0.245206	0.695315	AT4G25640	0.185803	0.0452961	2.18935	AT5G21940	0.190303	0.120733	1.30903
AT1G20840	0.194402	0.0380939	2.10886	AT1G20840	0.194402	0.0380939	2.10886	AT2G33340	0.176628	0.296125	2.03676	AT3G20430	0.0699402	0.584014	0.995833	AT4G25650	0.104503	0.192967	2.02945	AT5G21950	0.13213	0.167659	0.245068
AT1G20850	0.219437	0.042986	1.38347	AT1G20850	0.219437	0.042986	1.38347	AT2G33360	0.0859395	0.404293	1.04761	AT3G20440	0.114111	0.1139	1.13193	AT4G25660	0.118766	0.104043	1.49337	AT5G21960	0.149549	0.158034	0.140854
AT1G20870	0.194912	0.239139	0.270376	AT1G20870	0.194912	0.239139	0.270376	AT2G33380	0.144613	0.053295	1.56132	AT3G20470	0.0651897	0.36805	1.67793	AT4G25670	0.0837505	0.21674	1.68208	AT5G21970	0.155592	0.134846	0.821022
AT1G20880	0.12879	0.302697	1.2151	AT1G20880	0.12879	0.302697	1.2151	AT2G33390	0.121144	0.134218	1.08265	AT3G20480	0.149774	0.294243	0.34772	AT4G25680	0.0972897	0.15844	1.48295	AT5G21990	0.095762	0.112278	1.55597
AT1G20890	0.182791	0.223517	0.785814	AT1G20890	0.182791	0.223517	0.785814	AT2G33400	0.109595	0.569591	1.03559	AT3G20490	0.121057	0.274106	0.696339	AT4G25690	0.0874553	0.301931	1.12626	AT5G22000	0.132368	0.145728	1.81413
AT1G20910	0.0992847	0.32042	0.899563	AT1G20910	0.0992847	0.32042	0.899563	AT2G33410	0.0818715	0.133459	1.82118	AT3G20500	0.214552	0.062398	1.52245	AT4G25700	0.182523	0.0554119	1.54638	AT5G22010	0.0868052	0.143764	1.41825
AT1G20920	0.0673945	0.127654	1.87209	AT1G20920	0.0673945	0.127654	1.87209	AT2G33430	0.170939	0.0882475	1.87441	AT3G20510	0.0583044	0.129262	1.2151	AT4G25710	0.0672082	1.78569	0.964396	AT5G22020	0.157428	0.119741	1.56313
AT1G20930	0.126823	0.0225194	0.658927	AT1G20930	0.126823	0.0225194	0.658927	AT2G33435	0.183363	0.517435	1.17652	AT3G20540	0.101614	0.202758	1.45297	AT4G25720	0.141567	0.282366	1.23243	AT5G22030	0.147539	0.163393	1.26432
AT1G20950	0.112943	0.0823004	1.61168	AT1G20950	0.112943	0.0823004	1.61168	AT2G33450	0.13589	0.173532	1.99911	AT3G20550	0.0815846	0.305549	1.30977	AT4G25730	0.131891	0.142567	1.75507	AT5G22040	0.152042	0.220356	1.06941
AT1G20960	0.0968983	0.147	2.36307	AT1G20960	0.0968983	0.147	2.36307	AT2G33470	0.0855735	0.186557	1.5258	AT3G20560	0.119757	0.0626504	0.96107	AT4G25740	0.131959	0.0678641	1.77867	AT5G22050	0.148699	0.0552544	1.20251
AT1G20970	0.101087	0.392	1.79243	AT1G20970	0.101087	0.392	1.79243	AT2G33480	0.145025	0.227541	1.26098	AT3G20570	0.0846655	0.276923	1.13193	AT4G25760	0.214532	0.212484	0.415324	AT5G22060	0.123977	0.157647	1.99768
AT1G20980	0.125666	0.183366	1.93897	AT1G20980	0.125666	0.183366	1.93897	AT2G33490	0.111394	0.111855	1.31498	AT3G20600	0.0946078	0.380094	0.916549	AT4G25770	0.129088	0.151965	1.29917	AT5G22070	0.193923	0.0325608	1.49337
AT1G21000	0.0579761	0.199843	1.68734	AT1G21000	0.0579761	0.199843	1.68734	AT2G33500	0.187913	0.31434	1.11819	AT3G20620	0.159468	0.411095	0.949214	AT4G25780	0.108588	0.107868	0.532869	AT5G22080	0.0967618	0.0621191	1.42691
AT1G21010	0.17739	0.114291	0.605531	AT1G21010	0.17739	0.114291	0.605531	AT2G33510	0.0692887	0.114717	0.869689	AT3G20630	0.131171	0.0737601	1.60287	AT4G25800	0.131067	0.323768	0.796519	AT5G22090	0.142331	0.223758	2.03352
AT1G21050	0.257153	0.0769984	1.11076	AT1G21050	0.257153	0.0769984	1.11076	AT2G33530	0.115725	0.189706	1.52927	AT3G20640	0.0920313	0.2132	0.668861	AT4G25810	0.179398	0.0431747	0.401418	AT5G22100	0.100464	0.363651	0.928114
AT1G21060	0.125698	0.230638	0.909706	AT1G21060	0.125698	0.230638	0.909706	AT2G33540	0.106602	0.349459	1.51114	AT3G20650	0.0836348	0.0569896	1.13193	AT4G25830	0.152304	0.118689	0.992218	AT5G22110	0.111281	0.138786	0.434457
AT1G21065	0.131873	0.137802	1.85665	AT1G21065	0.131873	0.137802	1.85665	AT2G33550	0.107882	0.121857	0.816387	AT3G20660	0.155315	0.100135	0.359	AT4G25840	0.106545	0.323691	0.989098	AT5G22120	0.128224	0.352325	1.1624
AT1G21070	0.135741	0.0381205	0.785814	AT1G21070	0.135741	0.0381205	0.785814	AT2G33560	0.0892955	0.310957	0.329052	AT3G20680	0.179237	0.191969	1.13679	AT4G25850	0.160631	0.179819	0.0280016	AT5G22130	0.122138	0.287653	0.843494
AT1G21080	0.0863861	0.146789	1.5571	AT1G21080	0.0863861	0.146789	1.5571	AT2G33570	0.176749	0.0594713	1.44846	AT3G20720	0.1212	0.122796	1.47347	AT4G25870	0.128792	0.151472	1.02562	AT5G22140	0.128491	0.114926	0.472098
AT1G21090	0.0994845	0.439473	0.690152	AT1G21090	0.0994845	0.439473	0.690152	AT2G33580	0.18804	0.162226	1.31276	AT3G20730	0.102548	0.438771	0.824087	AT4G25880	0.143277	0.165426	1.87995	AT5G22210	0.111892	0.105005	0.96107
AT1G21110	0.200863	0.121293	0.331427	AT1G21110	0.200863	0.121293	0.331427	AT2G33590	0.164277	0.261306	1.39858	AT3G20740	0.0836702	0.101637	1.18922	AT4G25890	0.152929	0.19749	1.4163	AT5G22220	0.141162	0.220421	0.778245
AT1G21130	0.16442	0.100706	2.33865	AT1G21130	0.16442	0.100706	2.33865	AT2G33610	0.121039	0.359595	1.20601	AT3G20770	0.16728	0.109041	2.22628	AT4G25900	0.126554	0.230722	1.49889	AT5G22250	0.132147	0.180891	1.2948
AT1G21140	0.145315	0.0313291	0.270376	AT1G21140	0.145315	0.0313291	0.270376	AT2G33620	0.0953396	0.645882	1.57344	AT3G20780	0.0562999	0.125069	0.905299	AT4G25910	0.159306	0.166737	1.28672	AT5G22290	0.161541	0.321008	1.21011
AT1G21160	0.126443	0.606997	1.33497	AT1G21160	0.126443	0.606997	1.33497	AT2G33630	0.167344	0.178465	1.5226	AT3G20790	0.124873	0.0929835	1.46272	AT4G25940	0.207592	0.0785012	1.57358	AT5G22300	0.240204	0.127983	1.84247
AT1G21170	0.0949982	0.151373	1.35453	AT1G21170	0.0949982	0.151373	1.35453	AT2G33640	0.100855	0.202218	0.165897	AT3G20800	0.150917	0.0180851	1.41611	AT4G25960	0.137179	0.058369	2.02821	AT5G22310	0.151636	0.327008	0.783303
AT1G21190	0.0934944	0.0507805	1.29506	AT1G21190	0.0934944	0.0507805	1.29506	AT2G33680	0.157949	0.385166	0.407425	AT3G20810	0.0862324	0.298678	1.94548	AT4G25970	0.0873675	0.120532	1.87134	AT5G22320	0.172988	0.193993	0.922066
AT1G21240	0.218962	0.538562	1.00549	AT1G21240	0.218962	0.538562	1.00549	AT2G33700	0.0852726	0.140786	1.26154	AT3G20820	0.148781	0.0249335	1.95258	AT4G25980	0.121255	0.165943	0.0983668	AT5G22330	0.12038	0.0167888	1.29814
AT1G21270	0.177898	0.343232	2.07045	AT1G21270	0.177898	0.343232	2.07045	AT2G33730	0.149454	0.0368739	1.97461	AT3G20830	0.162084	0.121368	0.767074	AT4G25990	0.193669	0.291698	0.227347	AT5G22340	0.243045	0.453876	1.47466
AT1G21350	0.130665	0.350167	1.25452	AT1G21350	0.130665	0.350167	1.25452	AT2G33735	0.0375001	0.660357	0.189546	AT3G20860	0.109272	0.106608	0.565907	AT4G26000	0.15553	0.200126	1.39674	AT5G22350	0.101241	0.117887	1.32857
AT1G21370	0.119583	0.271951	0.913454	AT1G21370	0.119583	0.271951	0.913454	AT2G33740	0.163122	0.141772	1.37022	AT3G20870	0.108962	0.0867183	1.16064	AT4G26060	0.133735	0.241727	0.921452	AT5G22360	0.180134	0.0768334	1.29635
AT1G21380	0.098093	0.146419	1.61379	AT1G21380	0.098093	0.146419	1.61379	AT2G33750	0.18768	0.210242	0.00847242	AT3G20890	0.163937	0.156851	0.853589	AT4G26070	0.127457	0.116977	1.26681	AT5G22370	0.176144	0.173369	0.924491
AT1G21390	0.120134	0.241438	0.591421	AT1G21390	0.120134	0.241438	0.591421	AT2G33760	0.176352	0.130304	0.0374663	AT3G20910	0.134267	0.170819	0.938204	AT4G26080	0.125696	0.101336	1.9011	AT5G22380	0.246457	0.142162	0.155336
AT1G21400	0.231133	0.0758095	1.629	AT1G21400	0.231133	0.0758095	1.629	AT2G33770	0.104424	0.329585	2.37977	AT3G20920	0.146824	0.0802973	1.28751	AT4G26090	0.109942	0.296035	1.42	AT5G22390	0.124981	0.135616	0.763578
AT1G21410	0.122405	0.0918589	0.980131	AT1G21410	0.122405	0.0918589	0.980131	AT2G33793	0.0707933	0.188077	0.137164	AT3G20930	0.107596	0.35536	1.22431	AT4G26100	0.178715	0.0548975	1.41786	AT5G22400	0.193954	0.14351	0.983847
AT1G21440	0.182395	0.0755079	1.87031	AT1G21440	0.182395	0.0755079	1.87031	AT2G33800	0.147293	0.0718246	2.45513	AT3G21055	0.0371297	0.605299	2.9304	AT4G26110	0.101653	0.298504	1.73773	AT5G22430	0.0496507	0.613772	0.122052
AT1G21450	0.185718	0.053027	1.32207	AT1G21450	0.185718	0.053027	1.32207	AT2G33810	0.109837	0.248359	0.854306	AT3G21060	0.127071	0.0898818	1.12128	AT4G26120	0.217408	0.219755	0.531377	AT5G22440	0.15479	0.0259957	1.36189
AT1G21460	0.118029	0.0971031	1.16484	AT1G21460	0.118029	0.0971031	1.16484	AT2G33830	0.151961	0.142141	2.44247	AT3G21070	0.0924707	0.102627	1.24709	AT4G26130	0.127997	0.179887	1.94235	AT5G22460	0.107949	0.290396	0.760053
AT1G21480	0.0808266	0.10351	0.953769	AT1G21480	0.0808266	0.10351	0.953769	AT2G33835	0.0810774	0.452081	0.844222	AT3G21090	0.116312	0.0227364	0.411401	AT4G26140	0.107422	0.170061	0.948643	AT5G22480	0.102869	0.124071	1.18823
AT1G21500	0.0395552	0.414265	1.86631	AT1G21500	0.0395552	0.414265	1.86631	AT2G33840	0.198434	0.0507233	1.15959	AT3G21100	0.100218	0.219719	0.972064	AT4G26150	0.0885134	0.526897	0.866937	AT5G22500	0.0984827	0.262505	0.895047
AT1G21520	0.224474	0.254988	1.27553	AT1G21520	0.224474	0.254988	1.27553	AT2G33847	0.142449	0.625247	0.118199	AT3G21110	0.0795739	0.265383	1.0914	AT4G26160	0.0721257	0.531806	1.04118	AT5G22510	0.222544	0.0602712	1.90983
AT1G21540	0.172917	0.0809498	0.672116	AT1G21540	0.172917	0.0809498	0.672116	AT2G33850	0.125943	0.226264	2.16717	AT3G21140	0.122733	0.12222	1.23124	AT4G26180	0.14521	0.129505	0.497109	AT5G22570	0.0867044	0.685562	0.370013
AT1G21550	0.156662	0.285952	0.601734	AT1G21550	0.156662	0.285952	0.601734	AT2G33855	0.201072	0.19767	1.35901	AT3G21150	0.215672	0.153883	0.825608	AT4G26190	0.167163	0.599721	1.54826	AT5G22580	0.152763	0.108376	1.91888
AT1G21560	0.123444	0.454497	1.15462	AT1G21560	0.123444	0.454497	1.15462	AT2G33860	0.186743	0.167234	1.50768	AT3G21160	0.0972732	0.161138	1.28987	AT4G26210	0.243461	0.0762039	1.00297	AT5G22620	0.130709	0.313061	1.6315
AT1G21580	0.114967	0.468345	2.03825	AT1G21580	0.114967	0.468345	2.03825	AT2G33980	0.0901912	0.424942	0.579521	AT3G21175	0.146289	0.255431	1.1772	AT4G26230	0.158063	0.0707951	1.76041	AT5G22630	0.150027	0.0293997	1.33591
AT1G21590	0.143555	0.185682	1.91944	AT1G21590	0.143555	0.185682	1.91944	AT2G33990	0.140047	0.0629939	1.0467	AT3G21190	0.18385	0.0332308	1.50625	AT4G26240	0.180372	0.100122	0.945193	AT5G22640	0.124609	0.184329	2.11566
AT1G21600	0.224267	0.0746934	1.96489	AT1G21600	0.224267	0.0746934	1.96489	AT2G34010	0.11971	0.435131	0.0942964	AT3G21200	0.124735	0.17457	1.73117	AT4G26270	0.116543	0.0505443	1.45081	AT5G22650	0.227981	0.404904	2.0636
AT1G21610	0.0817515	0.435993	1.41041	AT1G21610	0.0817515	0.435993	1.41041	AT2G34080	0.181561	0.244143	0.470381	AT3G21215	0.112886	0.0446588	1.56604	AT4G26288	0.193572	0.323591	1.11391	AT5G22740	0.12277	0.0284597	1.6993
AT1G21630	0.0947802	0.233631	2.10392	AT1G21630	0.0947802	0.233631	2.10392	AT2G34090	0.155239	0.124042	1.1879	AT3G21220	0.1789	0.0711072	1.34336	AT4G26300	0.0714887	0.0740659	1.67846	AT5G22750	0.108864	0.147548	0.716354
AT1G21640	0.0966931	0.163346	1.81506	AT1G21640	0.0966931	0.163346	1.81506	AT2G34150	0.163153	0.246505	0.999413	AT3G21230	0.166916	0.152276	0.857851	AT4G26370	0.14955	0.0521314	1.61043	AT5G22760	0.105843	0.360454	1.61552
AT1G21650	0.091909	0.238764	1.49921	AT1G21650	0.091909	0.238764	1.49921	AT2G34160	0.217994	0.0997574	0.915927	AT3G21240	0.199128	0.114754	1.19478	AT4G26400	0.123621	0.200887	1.29583	AT5G22780	0.0959841	0.105892	1.70416
AT1G21660	0.128707	0.224462	1.59233	AT1G21660	0.128707	0.224462	1.59233	AT2G34170	0.113511	0.360181	1.24967	AT3G21250	0.114751	0.190481	1.91568	AT4G26410	0.0724285	0.558721	1.48545	AT5G22790	0.177277	0.0925433	1.01836
AT1G21670	0.147291	0.209888	1.6278	AT1G21670	0.147291	0.209888	1.6278	AT2G34180	0.151225	0.181839	0.289076	AT3G21260	0.121976	0.100055	0.563125	AT4G26430	0.11479	0.233076	0.700418	AT5G22800	0.143514	0.13655	1.98988
AT1G21680	0.172334	0.156842	2.2692	AT1G21680	0.172334	0.156842	2.2692	AT2G34190	0.0887256	0.0836853	0.879881	AT3G21270	0.14024	0.160308	1.17956	AT4G26470	0.137382	0.0281982	0.0134692	AT5G22820	0.110288	0.493983	0.726988
AT1G21690	0.157877	0.264236	1.19995	AT1G21690	0.157877	0.264236	1.19995	AT2G34200	0.170296	0.311608	0.733615	AT3G21280	0.128648	0.188947	1.07415	AT4G26480	0.0666032	0.161901	1.72488	AT5G22830	0.155352	0.0384488	1.69253
AT1G21700	0.0802017	0.17008	1.59376	AT1G21700	0.0802017	0.17008	1.59376	AT2G34260	0.152794	0.333028	0.963844	AT3G21290	0.0675569	0.611774	1.2966	AT4G26490	0.0744115	0.365108	0.458139	AT5G22840	0.169171	0.148187	1.09998
AT1G21710	0.167076	0.183509	0.903394	AT1G21710	0.167076	0.183509	0.903394	AT2G34300	0.128921	0.160882	1.626	AT3G21300	0.141177	0.129242	1.0544	AT4G26500	0.147652	0.250461	1.26681	AT5G22850	0.111105	0.136243	1.40563
AT1G21720	0.117472	0.0377753	1.66667	AT1G21720	0.117472	0.0377753	1.66667	AT2G34310	0.102383	0.438742	1.43912	AT3G21350	0.217101	0.0706212	0.96715	AT4G26510	0.128914	0.0488475	1.55809	AT5G22860	0.188584	0.281236	0.991182
AT1G21730	0.109994	0.137677	1.25621	AT1G21730	0.109994	0.137677	1.25621	AT2G34357	0.160913	0.295288	1.61279	AT3G21360	0.164546	0.164388	1.11234	AT4G26520	0.0879185	0.266306	1.60389	AT5G22875	0.246877	0.0530955	0.844949
AT1G21740	0.157949	0.0991101	0.802171	AT1G21740	0.157949	0.0991101	0.802171	AT2G34360	0.125072	0.339742	0.668861	AT3G21390	0.158273	0.0461062	1.10958	AT4G26530	0.157029	0.0888007	2.57602	AT5G22880	0.188413	0.0474561	1.7597
AT1G21750	0.0788345	0.227016	2.10143	AT1G21750	0.0788345	0.227016	2.10143	AT2G34380	0.139812	0.441416	0.764453	AT3G21400	0.164357	0.18973	0.610554	AT4G26540	0.195911	0.11286	1.6808	AT5G22920	0.11041	0.113316	0.911584
AT1G21760	0.116392	0.137244	1.37347	AT1G21760	0.116392	0.137244	1.37347	AT2G34400	0.141308	0.256072	0.436338	AT3G21420	0.0899083	0.119829	0.189546	AT4G26550	0.153972	0.0392272	0.854306	AT5G22930	0.133637	0.149627	0.0374663
AT1G21770	0.0951896	0.426389	1.72074	AT1G21770	0.0951896	0.426389	1.72074	AT2G34410	0.125578	0.0747088	1.99201	AT3G21430	0.0909341	0.24918	1.34151	AT4G26555	0.105719	0.288672	1.28646	AT5G22940	0.171953	0.128965	0.91531
AT1G21780	0.170645	0.0402112	1.9002	AT1G21780	0.170645	0.0402112	1.9002	AT2G34420	0.081365	0.0217412	3.77886	AT3G21465	0.11957	0.222034	0.907191	AT4G26590	0.102725	0.214416	0.840564	AT5G22950	0.183944	0.0309598	1.36454
AT1G21790	0.205086	0.0821043	1.01444	AT1G21790	0.205086	0.0821043	1.01444	AT2G34430	0.191996	0.0537911	3.09547	AT3G21470	0.120828	0.261559	0.144512	AT4G26600	0.15747	0.277101	0.975308	AT5G23010	0.181762	0.212859	2.68309
AT1G21810	0.1352	0.539143	0.367822	AT1G21810	0.1352	0.539143	0.367822	AT2G34460	0.114264	0.176614	1.78397	AT3G21480	0.0761385	0.406636	0.931107	AT4G26610	0.0955134	0.164373	1.39264	AT5G23020	0.138175	0.282892	1.66348
AT1G21830	0.0778395	0.111349	0.879205	AT1G21830	0.0778395	0.111349	0.879205	AT2G34470	0.118497	0.0526259	1.92739	AT3G21530	0.130639	0.108848	0.443717	AT4G26620	0.139352	0.097836	1.40363	AT5G23040	0.191903	0.11952	1.8931
AT1G21840	0.227835	0.109104	0.428815	AT1G21840	0.227835	0.109104	0.428815	AT2G34500	0.231368	0.147761	0.395309	AT3G21540	0.107497	0.229055	1.15355	AT4G26630	0.0803532	0.632472	2.28874	AT5G23050	0.125462	0.146012	1.44427
AT1G21880	0.105686	0.231597	1.57737	AT1G21880	0.105686	0.231597	1.57737	AT2G34510	0.210067	0.106049	1.52045	AT3G21550	0.130083	0.168553	0.731734	AT4G26640	0.0786646	0.251899	1.63222	AT5G23060	0.150214	0.135135	2.28477
AT1G21890	0.1242	0.156652	0.0818152	AT1G21890	0.1242	0.156652	0.0818152	AT2G34520	0.239777	0.103704	1.25139	AT3G21560	0.144506	0.0950212	1.83665	AT4G26650	0.0998254	0.104293	1.46899	AT5G23070	0.140374	0.304275	1.25338
AT1G21910	0.0901117	0.367578	0.122052	AT1G21910	0.0901117	0.367578	0.122052	AT2G34560	0.0905873	0.0666785	1.73437	AT3G21580	0.138181	0.151417	1.17821	AT4G26660	0.119969	0.40922	0.915927	AT5G23080	0.152928	0.12456	1.31695
AT1G21920	0.158858	0.134967	1.24766	AT1G21920	0.158858	0.134967	1.24766	AT2G34570	0.0943768	0.37482	0.700418	AT3G21600	0.174981	0.114127	0.60045	AT4G26670	0.13585	0.117605	1.54682	AT5G23090	0.118227	0.0663808	0.820254
AT1G21930	0.164641	0.0532525	0.887201	AT1G21930	0.164641	0.0532525	0.887201	AT2G34585	0.224072	0.15249	1.87651	AT3G21610	0.105788	0.12977	1.20347	AT4G26680	0.14542	0.211294	0.554695	AT5G23100	0.183271	0.162908	0.72025
AT1G21980	0.108037	0.0952891	1.45009	AT1G21980	0.108037	0.0952891	1.45009	AT2G34590	0.120385	0.10702	1.89982	AT3G21630	0.187197	0.127665	1.48009	AT4G26690	0.10491	0.28908	1.75597	AT5G23110	0.087597	0.210696	1.79749
AT1G22020	0.125407	0.160751	1.35745	AT1G22020	0.125407	0.160751	1.35745	AT2G34620	0.193499	0.121966	1.47415	AT3G21640	0.158921	0.128369	1.02322	AT4G26700	0.120633	0.190495	1.62696	AT5G23120	0.189551	0.120041	2.3689
AT1G22030	0.168346	0.00838317	0.29429	AT1G22030	0.168346	0.00838317	0.29429	AT2G34630	0.155311	0.0857696	1.42976	AT3G21650	0.178759	0.127319	1.02944	AT4G26710	0.223563	0.0593861	1.86276	AT5G23130	0.211937	0.284778	0.517684
AT1G22040	0.168333	0.13944	1.13679	AT1G22040	0.168333	0.13944	1.13679	AT2G34640	0.174337	0.131742	1.59454	AT3G21670	0.139651	0.123893	1.82102	AT4G26720	0.081058	0.0186065	1.21634	AT5G23140	0.181061	0.0307414	1.41806
AT1G22050	0.150469	0.0730478	0.883888	AT1G22050	0.150469	0.0730478	0.883888	AT2G34650	0.162348	0.0749412	0.834643	AT3G21690	0.141573	0.0576516	2.14536	AT4G26750	0.0873629	0.30469	1.55753	AT5G23150	0.11275	0.357092	1.71518
AT1G22060	0.0798288	0.367624	1.73249	AT1G22060	0.0798288	0.367624	1.73249	AT2G34655	0.244928	0.697342	1.05709	AT3G21700	0.128138	0.0960473	1.00599	AT4G26760	0.151331	0.0911047	1.40343	AT5G23200	0.180511	0.105128	0.989619
AT1G22070	0.0829622	0.235074	1.72603	AT1G22070	0.0829622	0.235074	1.72603	AT2G34660	0.0883918	0.113382	2.2619	AT3G21740	0.144025	0.187741	0.609306	AT4G26780	0.128449	0.236899	1.04852	AT5G23210	0.134481	0.114708	1.51427
AT1G22140	0.0958551	0.266116	1.29557	AT1G22140	0.0958551	0.266116	1.29557	AT2G34670	0.0964967	0.208753	0.436338	AT3G21750	0.17873	0.357019	1.96362	AT4G26790	0.163313	0.131361	0.975308	AT5G23230	0.242151	0.204125	0.534356
AT1G22160	0.117232	0.190931	1.56811	AT1G22160	0.117232	0.190931	1.56811	AT2G34680	0.103987	0.219679	1.89101	AT3G21760	0.174749	0.164353	1.89003	AT4G26850	0.122474	0.13795	2.78142	AT5G23240	0.173238	0.149806	2.35058
AT1G22170	0.139695	0.0857433	0.765333	AT1G22170	0.139695	0.0857433	0.765333	AT2G34690	0.0466892	0.395705	1.38683	AT3G21770	0.196211	0.118286	0.755608	AT4G26860	0.102118	0.109187	1.51286	AT5G23250	0.147437	0.06632	1.27092
AT1G22180	0.217329	0.119464	0.899563	AT1G22180	0.217329	0.119464	0.899563	AT2G34710	0.114972	0.0715437	1.5507	AT3G21780	0.273646	0.224991	0.695315	AT4G26870	0.040137	0.816173	1.74822	AT5G23280	0.205893	0.120865	1.61884
AT1G22190	0.150124	0.245835	1.44427	AT1G22190	0.150124	0.245835	1.44427	AT2G34720	0.101047	0.190419	1.65376	AT3G21810	0.178953	0.273398	1.14743	AT4G26900	0.0928865	0.125576	1.57804	AT5G23290	0.100475	0.0332512	1.15176
AT1G22200	0.138564	0.0240735	1.50577	AT1G22200	0.138564	0.0240735	1.50577	AT2G34730	0.128377	0.279995	1.17788	AT3G21820	0.15017	0.180062	0.91901	AT4G26910	0.118686	0.14747	1.79144	AT5G23300	0.0954083	0.0714607	1.18889
AT1G22230	0.131691	0.179375	0.0775859	AT1G22230	0.131691	0.179375	0.0775859	AT2G34750	0.124045	0.338511	1.72832	AT3G21865	0.139999	0.121543	1.49969	AT4G26940	0.127767	0.0527079	1.66995	AT5G23310	0.0675343	0.29927	1.33071
AT1G22250	0.109787	0.420701	0.678573	AT1G22250	0.109787	0.420701	0.678573	AT2G34770	0.0788592	0.0954296	1.46132	AT3G21870	0.185411	0.130094	0.762701	AT4G26950	0.0837839	0.4321	0.87243	AT5G23320	0.143389	0.175311	0.264865
AT1G22270	0.105432	0.0656271	1.09223	AT1G22270	0.105432	0.0656271	1.09223	AT2G34780	0.103123	0.482507	1.269	AT3G21890	0.122292	0.239212	0.778245	AT4G26960	0.266434	0.693272	0.384944	AT5G23330	0.131794	0.300606	1.02031
AT1G22275	0.0985346	0.409443	0.125871	AT1G22275	0.0985346	0.409443	0.125871	AT2G34790	0.159459	0.0690231	0.541729	AT3G22060	0.140735	0.390156	0.774838	AT4G26965	0.107225	0.140485	0.751117	AT5G23340	0.148864	0.0648823	1.12854
AT1G22280	0.162429	0.00961428	1.58445	AT1G22280	0.162429	0.00961428	1.58445	AT2G34810	0.189706	0.0855199	1.04715	AT3G22070	0.105678	0.401859	0.749311	AT4G26970	0.0732545	0.155004	2.25236	AT5G23380	0.136431	0.868049	0.483944
AT1G22300	0.1434	0.0975999	2.22477	AT1G22300	0.1434	0.0975999	2.22477	AT2G34850	0.146592	0.143812	0.312008	AT3G22104	0.205164	0.154855	1.24881	AT4G26980	0.065676	0.499572	0.994286	AT5G23390	0.0975378	0.188984	1.38326
AT1G22310	0.133539	0.43403	0.925101	AT1G22310	0.133539	0.43403	0.925101	AT2G34860	0.232411	0.241678	1.98205	AT3G22110	0.246195	0.176811	1.97304	AT4G26990	0.109769	0.496654	0.891141	AT5G23395	0.255809	0.113885	0.893101
AT1G22330	0.0975049	0.152458	1.16692	AT1G22330	0.0975049	0.152458	1.16692	AT2G34900	0.161013	0.0856966	1.07501	AT3G22150	0.130407	0.140394	1.42576	AT4G27000	0.117767	0.219449	2.10791	AT5G23400	0.122532	0.232595	0.845675
AT1G22340	0.235305	0.157564	0.0732783	AT1G22340	0.235305	0.157564	0.0732783	AT2G34920	0.152415	0.321854	0.724112	AT3G22160	0.0870393	0.177558	0.778245	AT4G27010	0.0730412	0.462234	1.03559	AT5G23430	0.0719438	0.124995	1.0914
AT1G22360	0.198987	0.12035	1.53938	AT1G22360	0.198987	0.12035	1.53938	AT2G34925	0.133654	0.352065	0.0775859	AT3G22180	0.0983499	0.236606	0.936443	AT4G27020	0.0909981	0.119832	1.40663	AT5G23440	0.148019	0.332698	1.33568
AT1G22370	0.247343	0.341288	1.33143	AT1G22370	0.247343	0.341288	1.33143	AT2G34930	0.144572	0.269595	0.900842	AT3G22190	0.162147	0.134268	1.38389	AT4G27030	0.0893319	0.36362	1.53924	AT5G23450	0.155585	0.0764437	1.9046
AT1G22380	0.147752	0.321799	0.118199	AT1G22380	0.147752	0.321799	0.118199	AT2G34940	0.16656	0.208844	0.169351	AT3G22200	0.130284	0.327213	1.96301	AT4G27040	0.226817	0.0145374	1.41415	AT5G23480	0.173577	0.349656	0.34772
AT1G22400	0.182122	0.150915	0.968249	AT1G22400	0.182122	0.150915	0.968249	AT2G34960	0.132628	0.104147	0.986481	AT3G22210	0.250781	0.0774962	1.51892	AT4G27060	0.0804486	0.203486	1.48043	AT5G23490	0.112326	0.287825	1.04715
AT1G22410	0.142107	0.0638893	2.06531	AT1G22410	0.142107	0.0638893	2.06531	AT2G34970	0.160362	0.0933218	1.42596	AT3G22260	0.192133	0.0184713	0.93467	AT4G27070	0.111674	0.145855	1.20379	AT5G23520	0.139887	0.316931	1.08892
AT1G22430	0.166954	0.115221	1.35789	AT1G22430	0.166954	0.115221	1.35789	AT2G35010	0.101959	0.391232	1.23392	AT3G22270	0.0899853	0.0894317	1.69879	AT4G27080	0.105469	0.0759364	1.44774	AT5G23530	0.149021	0.196776	0.810911
AT1G22450	0.076368	0.433134	1.70204	AT1G22450	0.076368	0.433134	1.70204	AT2G35020	0.109089	0.145483	1.41903	AT3G22290	0.111384	0.0334071	1.33919	AT4G27090	0.17853	0.050093	2.41282	AT5G23540	0.132347	0.0112598	2.01108
AT1G22490	0.131079	0.321876	0.345433	AT1G22490	0.131079	0.321876	0.345433	AT2G35030	0.0918536	0.404101	0.473808	AT3G22300	0.142763	0.305524	1.04852	AT4G27100	0.0992482	0.14093	0.73079	AT5G23550	0.0654768	0.161317	0.894399
AT1G22500	0.195751	0.475488	0.574124	AT1G22500	0.195751	0.475488	0.574124	AT2G35040	0.111539	0.121881	1.754	AT3G22310	0.162201	0.0999832	1.43521	AT4G27120	0.129486	0.203937	1.38263	AT5G23570	0.0991513	0.359932	1.2948
AT1G22520	0.114508	0.517524	1.18724	AT1G22520	0.114508	0.517524	1.18724	AT2G35050	0.0613031	0.479288	2.39994	AT3G22320	0.16047	0.0518658	1.44409	AT4G27130	0.0788894	0.0521255	1.93514	AT5G23575	0.135579	0.054955	1.84611
AT1G22530	0.117376	0.22112	1.86073	AT1G22530	0.117376	0.22112	1.86073	AT2G35060	0.135301	0.0591536	1.79218	AT3G22330	0.170856	0.0732591	1.71928	AT4G27230	0.192791	0.0357874	1.6192	AT5G23580	0.181492	0.0767304	1.05034
AT1G22540	0.112595	0.139314	1.2896	AT1G22540	0.112595	0.139314	1.2896	AT2G35100	0.142728	0.134417	1.17038	AT3G22370	0.138281	0.173301	1.82048	AT4G27240	0.199738	0.104656	1.0237	AT5G23590	0.21558	0.151559	1.11155
AT1G22550	0.147078	0.193023	0.788303	AT1G22550	0.147078	0.193023	0.788303	AT2G35110	0.0995172	0.0913587	1.82758	AT3G22380	0.145431	0.188039	2.6559	AT4G27260	0.144116	0.0882988	1.33965	AT5G23610	0.144675	0.426642	1.38641
AT1G22570	0.155096	0.214999	0.93289	AT1G22570	0.155096	0.214999	0.93289	AT2G35120	0.0629327	0.100599	1.27173	AT3G22400	0.201042	0.136987	1.00094	AT4G27270	0.14365	0.0648622	0.653309	AT5G23630	0.102473	0.138731	1.87373
AT1G22610	0.142477	0.0670109	1.91171	AT1G22610	0.142477	0.0670109	1.91171	AT2G35130	0.176023	0.321285	1.2657	AT3G22410	0.118118	0.256136	0.557519	AT4G27280	0.215963	0.0514205	1.68744	AT5G23660	0.136141	0.0889324	1.52731
AT1G22620	0.0665621	0.136723	1.44078	AT1G22620	0.0665621	0.136723	1.44078	AT2G35150	0.133143	0.202794	0.0983668	AT3G22420	0.135295	0.225344	1.28751	AT4G27300	0.119829	0.152627	1.7431	AT5G23670	0.137073	0.0136757	1.50146
AT1G22630	0.043232	0.361784	1.44737	AT1G22630	0.043232	0.361784	1.44737	AT2G35155	0.0882125	0.125862	1.36892	AT3G22430	0.137519	0.20116	0.995315	AT4G27310	0.193595	0.182106	1.46847	AT5G23680	0.0778943	0.162401	0.98332
AT1G22640	0.162429	0.200883	1.24996	AT1G22640	0.162429	0.200883	1.24996	AT2G35160	0.126313	0.530635	0.321826	AT3G22440	0.16858	0.0375352	2.53993	AT4G27320	0.108497	0.0748684	1.86638	AT5G23690	0.12504	0.252355	0.772263
AT1G22650	0.163548	0.055268	1.05709	AT1G22650	0.163548	0.055268	1.05709	AT2G35170	0.133679	0.175009	0.679637	AT3G22450	0.269472	0.126305	0.0818152	AT4G27340	0.134066	0.203389	1.23481	AT5G23710	0.259541	0.330096	0.758283
AT1G22660	0.126015	0.335851	0.941715	AT1G22660	0.126015	0.335851	0.941715	AT2G35190	0.122257	0.0431875	1.04395	AT3G22460	0.160391	0.05351	0.603004	AT4G27350	0.132399	0.103222	0.605531	AT5G23720	0.121961	0.134654	1.06723
AT1G22690	0.0690349	0.234052	1.104	AT1G22690	0.0690349	0.234052	1.104	AT2G35230	0.0711579	0.756462	1.31768	AT3G22470	0.241276	0.235033	0.405432	AT4G27360	0.174411	0.30959	0.0557605	AT5G23730	0.144913	0.111205	1.13268
AT1G22700	0.155439	0.0821896	1.75003	AT1G22700	0.155439	0.0821896	1.75003	AT2G35240	0.144504	0.159685	1.36564	AT3G22480	0.108898	0.210834	1.1925	AT4G27370	0.0860956	0.522707	0.470381	AT5G23740	0.218128	0.0249206	1.69315
AT1G22710	0.101917	0.0941158	2.25917	AT1G22710	0.101917	0.0941158	2.25917	AT2G35260	0.18082	0.0840179	2.17387	AT3G22530	0.149692	0.110453	1.23747	AT4G27380	0.108513	0.388234	1.1072	AT5G23750	0.152895	0.147797	1.34864
AT1G22730	0.100713	0.131934	1.35588	AT1G22730	0.100713	0.131934	1.35588	AT2G35290	0.0922976	0.169865	0.316955	AT3G22550	0.0670426	0.407236	1.19511	AT4G27390	0.189746	0.211923	1.22461	AT5G23760	0.0810325	0.0611725	1.2468
AT1G22740	0.141716	0.174055	1.17141	AT1G22740	0.141716	0.174055	1.17141	AT2G35320	0.0691307	0.404769	1.07157	AT3G22590	0.208045	0.0408539	1.12664	AT4G27410	0.13998	0.122352	0.785814	AT5G23770	0.151927	0.879928	0.148171
AT1G22750	0.067849	0.468504	1.52957	AT1G22750	0.067849	0.468504	1.52957	AT2G35340	0.0860151	0.387882	0.896989	AT3G22600	0.109408	0.571276	0.779091	AT4G27430	0.12715	0.234083	2.02026	AT5G23800	0.123917	0.472466	0.245068
AT1G22770	0.0979985	0.116302	1.98826	AT1G22770	0.0979985	0.116302	1.98826	AT2G35350	0.130763	0.184635	0.707459	AT3G22620	0.208655	0.184899	0.571406	AT4G27435	0.130584	0.159861	0.63482	AT5G23810	0.166515	0.200538	0.680698
AT1G22790	0.0875109	0.0698435	1.2984	AT1G22790	0.0875109	0.0698435	1.2984	AT2G35360	0.116895	0.274704	0.752018	AT3G22630	0.205553	0.02104	1.53346	AT4G27440	0.0772584	0.138901	2.58661	AT5G23820	0.0911874	0.759666	1.55427
AT1G22800	0.161927	0.101172	0.992218	AT1G22800	0.161927	0.101172	0.992218	AT2G35370	0.104081	0.131692	2.43121	AT3G22660	0.198217	0.107402	1.24448	AT4G27470	0.136328	0.15603	1.22401	AT5G23850	0.194881	0.19911	1.33849
AT1G22830	0.1847	0.473919	0.767074	AT1G22830	0.1847	0.473919	0.767074	AT2G35390	0.120045	0.10283	1.69336	AT3G22680	0.134752	0.31834	0.744754	AT4G27480	0.0993403	0.11884	0.632457	AT5G23860	0.147067	0.0135605	1.7823
AT1G22840	0.140955	0.132208	1.77977	AT1G22840	0.140955	0.132208	1.77977	AT2G35410	0.169053	0.222094	1.72161	AT3G22690	0.186826	0.207404	0.477208	AT4G27490	0.167519	0.12006	0.718311	AT5G23880	0.120735	0.0440311	1.2701
AT1G22850	0.160047	0.121807	2.02447	AT1G22850	0.160047	0.121807	2.02447	AT2G35420	0.206479	0.246372	0.253677	AT3G22740	0.163399	0.136549	1.37797	AT4G27500	0.103005	0.267698	2.2241	AT5G23890	0.1203	0.342316	1.93105
AT1G22860	0.0983616	0.258124	1.22673	AT1G22860	0.0983616	0.258124	1.22673	AT2G35430	0.226035	0.403271	0.522288	AT3G22750	0.136311	0.0498989	0.834643	AT4G27520	0.147807	0.349986	2.43044	AT5G23900	0.235996	0.0349976	1.74931
AT1G22870	0.107836	0.188971	1.20633	AT1G22870	0.107836	0.188971	1.20633	AT2G35450	0.24602	0.124994	1.20059	AT3G22760	0.168772	0.358593	0.894399	AT4G27540	0.099241	0.158347	0.883888	AT5G23910	0.169364	0.508722	0.76968
AT1G22880	0.163025	0.0683414	1.04852	AT1G22880	0.163025	0.0683414	1.04852	AT2G35470	0.201715	0.180143	1.05305	AT3G22780	0.105973	0.314659	1.47124	AT4G27560	0.0924511	0.47615	1.80609	AT5G23920	0.179021	0.0916721	1.64922
AT1G22882	0.12762	0.431029	1.38158	AT1G22882	0.12762	0.431029	1.38158	AT2G35480	0.212427	0.252617	0.363443	AT3G22810	0.152385	0.145212	0.804576	AT4G27585	0.0545718	0.406957	1.32569	AT5G23940	0.193913	0.115807	1.91599
AT1G22885	0.088308	1.1857	0.80696	AT1G22885	0.088308	1.1857	0.80696	AT2G35490	0.221004	0.315244	1.9805	AT3G22820	0.162712	0.257645	0.169351	AT4G27600	0.14113	0.136713	2.05507	AT5G23980	0.183469	0.154202	0.405432
AT1G22890	0.131902	0.546615	1.12854	AT1G22890	0.131902	0.546615	1.12854	AT2G35500	0.208434	0.108273	1.58458	AT3G22840	0.183073	0.201855	2.07187	AT4G27610	0.148757	0.2272	1.15994	AT5G24000	0.142126	0.154048	0.999413
AT1G22900	0.0991653	0.433697	0.253677	AT1G22900	0.0991653	0.433697	0.253677	AT2G35510	0.100631	0.422729	1.69991	AT3G22845	0.193007	0.0210332	1.50082	AT4G27620	0.134838	0.196073	1.17141	AT5G24010	0.134549	0.115256	1.0075
AT1G22910	0.167554	0.199722	1.5641	AT1G22910	0.167554	0.199722	1.5641	AT2G35520	0.109675	0.291968	0.999413	AT3G22850	0.104821	0.0891262	1.15747	AT4G27630	0.101572	0.0300748	0.755608	AT5G24020	0.22155	0.019359	1.39654
AT1G22920	0.135478	0.0892165	1.49581	AT1G22920	0.135478	0.0892165	1.49581	AT2G35530	0.093018	0.330785	1.18525	AT3G22890	0.160772	0.061395	2.64832	AT4G27640	0.113356	0.10684	1.83554	AT5G24030	0.147107	0.112507	1.1143
AT1G22930	0.128717	0.235472	2.35123	AT1G22930	0.128717	0.235472	2.35123	AT2G35540	0.119601	0.343176	0.787475	AT3G22910	0.156157	0.0784838	0.338496	AT4G27650	0.10824	0.0537559	1.27688	AT5G24060	0.160159	0.344486	1.56866
AT1G22940	0.11312	0.154509	1.29866	AT1G22940	0.11312	0.154509	1.29866	AT2G35550	0.151841	0.261119	0.192818	AT3G22930	0.263065	0.0945966	0.520759	AT4G27652	0.134152	0.158502	1.0261	AT5G24105	0.0542021	0.283303	0.438194
AT1G22960	0.149225	0.298447	0.685974	AT1G22960	0.149225	0.298447	0.685974	AT2G35585	0.176419	0.225851	0.0983668	AT3G22942	0.1245	0.0713826	0.544651	AT4G27657	0.181688	0.0828949	1.07928	AT5G24120	0.175815	0.126346	1.96068
AT1G22970	0.228665	0.116288	0.985426	AT1G22970	0.228665	0.116288	0.985426	AT2G35605	0.190775	0.12863	0.808549	AT3G22950	0.149282	0.0159222	1.18091	AT4G27680	0.145028	0.0888385	1.25196	AT5G24150	0.156537	0.276577	1.95704
AT1G22985	0.172026	0.361016	0.595309	AT1G22985	0.172026	0.361016	0.595309	AT2G35610	0.171414	0.0992726	1.42231	AT3G22960	0.168962	0.0353272	2.49066	AT4G27690	0.140207	0.0101372	0.95036	AT5G24160	0.17592	0.216186	1.4198
AT1G23000	0.197567	0.198722	0.773984	AT1G23000	0.197567	0.198722	0.773984	AT2G35620	0.101161	0.179207	1.62189	AT3G22970	0.153776	0.245294	1.98585	AT4G27700	0.125763	0.0486561	1.82569	AT5G24165	0.183377	0.164185	1.76629
AT1G23010	0.243751	0.0726795	0.548979	AT1G23010	0.243751	0.0726795	0.548979	AT2G35630	0.0845787	0.10155	1.88799	AT3G22980	0.19961	0.0557258	1.15176	AT4G27710	0.171512	0.293415	1.43707	AT5G24170	0.159892	0.0912873	0.688064
AT1G23020	0.117759	0.391018	1.35137	AT1G23020	0.117759	0.391018	1.35137	AT2G35640	0.151369	0.434775	0.374327	AT3G22990	0.221204	0.0523951	1.2966	AT4G27720	0.0848508	0.036562	1.68334	AT5G24210	0.145559	1.03329	1.80193
AT1G23030	0.140505	0.0709668	1.31939	AT1G23030	0.140505	0.0709668	1.31939	AT2G35650	0.0959989	0.127887	1.21789	AT3G23000	0.134889	0.11224	2.27084	AT4G27730	0.157913	0.0655515	0.91901	AT5G24260	0.145042	0.106128	1.34521
AT1G23040	0.12542	0.234752	1.27173	AT1G23040	0.12542	0.234752	1.27173	AT2G35660	0.142124	0.16364	1.21665	AT3G23020	0.152882	0.158392	0.561733	AT4G27745	0.130183	0.124347	0.850732	AT5G24270	0.172692	0.143557	0.155336
AT1G23050	0.131108	0.382042	0.5388	AT1G23050	0.131108	0.382042	0.5388	AT2G35680	0.0858231	0.237829	2.08601	AT3G23030	0.116684	0.113276	1.4886	AT4G27750	0.145493	0.0643348	1.18458	AT5G24280	0.128244	0.374787	0.671034
AT1G23060	0.182031	0.388192	0.378598	AT1G23060	0.182031	0.388192	0.378598	AT2G35690	0.131194	0.120953	1.27064	AT3G23050	0.192634	0.095178	1.90199	AT4G27760	0.108577	0.0933018	1.38305	AT5G24290	0.144411	0.469586	0.262095
AT1G23080	0.13817	0.0586917	1.98742	AT1G23080	0.13817	0.0586917	1.98742	AT2G35700	0.12413	0.117617	0.767074	AT3G23070	0.104756	0.249957	1.58683	AT4G27800	0.184191	0.110386	2.36772	AT5G24300	0.172788	0.117159	2.10364
AT1G23090	0.0977538	0.10819	1.53361	AT1G23090	0.0977538	0.10819	1.53361	AT2G35710	0.12663	0.124136	0.151768	AT3G23080	0.23385	0.167575	1.41747	AT4G27830	0.111821	0.275783	1.68838	AT5G24310	0.198507	0.0435495	0.655561
AT1G23100	0.160635	0.0584876	0.326643	AT1G23100	0.160635	0.0584876	0.326643	AT2G35720	0.117747	0.176308	1.22218	AT3G23100	0.159648	0.237052	1.32037	AT4G27840	0.176622	0.238106	0.994801	AT5G24314	0.171047	0.0318561	1.65127
AT1G23130	0.0622128	1.7614	2.91789	AT1G23130	0.0622128	1.7614	2.91789	AT2G35740	0.143557	0.108188	0.714397	AT3G23110	0.172146	0.457752	1.14852	AT4G27860	0.165387	0.518397	1.008	AT5G24318	0.199191	0.190525	0.604269
AT1G23140	0.149945	0.249796	0.436338	AT1G23140	0.149945	0.249796	0.436338	AT2G35760	0.158192	0.303953	1.44225	AT3G23120	0.127289	0.394955	1.14525	AT4G27870	0.119371	0.527424	1.8327	AT5G24320	0.199365	0.125542	1.37626
AT1G23180	0.17742	0.344966	1.44189	AT1G23180	0.17742	0.344966	1.44189	AT2G35780	0.142082	0.142166	1.59866	AT3G23150	0.189991	0.104128	0.772263	AT4G27880	0.196014	0.00690062	1.18057	AT5G24330	0.262742	0.0602763	0.218194
AT1G23190	0.146533	0.0630485	2.03215	AT1G23190	0.146533	0.0630485	2.03215	AT2G35790	0.173087	0.107393	1.44262	AT3G23160	0.17159	0.115585	0.84929	AT4G27900	0.190153	0.160053	1.55099	AT5G24340	0.14894	0.110666	0.945193
AT1G23200	0.131877	0.32377	0.586171	AT1G23200	0.131877	0.32377	0.586171	AT2G35795	0.0587242	0.208258	0.999922	AT3G23170	0.100009	0.338402	1.11625	AT4G27910	0.115293	0.166174	0.948643	AT5G24350	0.105817	0.27566	1.6616
AT1G23205	0.0794468	0.149138	0.949214	AT1G23205	0.0794468	0.149138	0.949214	AT2G35800	0.101706	0.123735	1.6103	AT3G23200	0.240227	0.0127497	0.384944	AT4G27940	0.0916394	0.181424	1.03746	AT5G24360	0.196979	0.219586	1.21042
AT1G23220	0.176467	0.122403	1.0075	AT1G23220	0.176467	0.122403	1.0075	AT2G35830	0.16619	0.538216	1.70776	AT3G23210	0.208151	0.309988	0.94979	AT4G27950	0.123099	0.324035	0.314478	AT5G24380	0.148781	0.103829	0.837614
AT1G23230	0.095765	0.132599	1.76976	AT1G23230	0.095765	0.132599	1.76976	AT2G35840	0.177764	0.117151	1.95794	AT3G23250	0.167362	0.185291	0.0942964	AT4G27960	0.114716	0.0257199	1.76288	AT5G24390	0.207783	0.149987	0.407425
AT1G23260	0.117763	0.0919935	1.44097	AT1G23260	0.117763	0.0919935	1.44097	AT2G35860	0.165861	0.0552584	2.03087	AT3G23255	0.175328	0.324389	0.413367	AT4G27990	0.169712	0.152298	1.94663	AT5G24400	0.21183	0.167138	1.41337
AT1G23280	0.105161	0.448156	1.15104	AT1G23280	0.105161	0.448156	1.15104	AT2G35880	0.170232	0.217506	1.70636	AT3G23280	0.11631	0.184723	2.11866	AT4G28010	0.163967	0.236143	0.605531	AT5G24420	0.139656	0.1056	0.864161
AT1G23310	0.101659	0.119402	3.04745	AT1G23310	0.101659	0.119402	3.04745	AT2G35900	0.0957595	0.241667	1.24738	AT3G23290	0.184562	0.0391485	1.24041	AT4G28020	0.109036	0.261619	0.403429	AT5G24430	0.113056	0.0727099	1.27849
AT1G23330	0.133354	0.0927629	1.10038	AT1G23330	0.133354	0.0927629	1.10038	AT2G35910	0.140875	0.0748145	0.110354	AT3G23300	0.173576	0.0377596	1.85848	AT4G28025	0.170707	0.243711	1.70385	AT5G24450	0.12718	0.344543	1.51349
AT1G23340	0.139265	0.144535	0.639516	AT1G23340	0.139265	0.144535	0.639516	AT2G35920	0.128764	0.139446	1.34521	AT3G23310	0.17776	0.0685558	1.44737	AT4G28030	0.10087	0.174784	1.78606	AT5G24460	0.169866	0.144757	1.41337
AT1G23360	0.178466	0.165948	1.17482	AT1G23360	0.178466	0.165948	1.17482	AT2G35930	0.15993	0.0892443	1.13567	AT3G23325	0.128352	0.0815103	0.851448	AT4G28050	0.196512	0.0826701	1.25139	AT5G24470	0.234932	0.178223	1.46062
AT1G23380	0.165744	0.0836682	0.424996	AT1G23380	0.165744	0.0836682	0.424996	AT2G35940	0.191296	0.0391777	2.43112	AT3G23330	0.187841	0.0877887	0.547541	AT4G28060	0.0939053	0.0604349	1.49985	AT5G24490	0.120774	0.114179	2.16934
AT1G23390	0.212782	0.314522	1.64358	AT1G23390	0.212782	0.314522	1.64358	AT2G35960	0.170944	0.0910612	1.66678	AT3G23340	0.182443	0.0913797	1.08054	AT4G28070	0.107808	0.0982483	0.546098	AT5G24500	0.212377	0.269485	1.22914
AT1G23400	0.165841	0.11624	1.70446	AT1G23400	0.165841	0.11624	1.70446	AT2G36000	0.0919801	0.174541	1.67953	AT3G23370	0.0937077	0.811166	0.0860037	AT4G28080	0.0968011	0.213477	2.65463	AT5G24520	0.270217	0.0137099	1.57831
AT1G23410	0.170112	0.032754	0.329052	AT1G23410	0.170112	0.032754	0.329052	AT2G36010	0.140791	0.273125	0.70143	AT3G23400	0.188333	0.132741	2.10767	AT4G28085	0.120812	0.447371	0.189546	AT5G24530	0.190565	0.0909129	1.64324
AT1G23440	0.103751	0.1407	1.48794	AT1G23440	0.103751	0.1407	1.48794	AT2G36026	0.236161	0.0380182	0.561733	AT3G23410	0.180694	0.216916	1.53983	AT4G28100	0.156477	0.0950257	1.32833	AT5G24570	0.226282	0.0689837	0.947497
AT1G23480	0.126117	0.0866339	0.996345	AT1G23480	0.126117	0.0866339	0.996345	AT2G36050	0.0983952	0.250625	0.488931	AT3G23450	0.225411	0.59773	2.06312	AT4G28150	0.122073	0.177951	0.389113	AT5G24580	0.123026	0.238176	0.873797
AT1G23530	0.169257	0.169956	0.331427	AT1G23530	0.169257	0.169956	0.331427	AT2G36060	0.104448	0.120452	1.69726	AT3G23490	0.201255	0.026464	1.81209	AT4G28160	0.0693683	1.19493	0.338496	AT5G24590	0.214599	0.186092	1.45225
AT1G23710	0.157298	0.300611	1.21324	AT1G23710	0.157298	0.300611	1.21324	AT2G36070	0.117235	0.293393	1.33095	AT3G23530	0.149633	0.0928037	1.55907	AT4G28190	0.055519	0.194085	0.622856	AT5G24610	0.138739	0.0427762	1.43202
AT1G23730	0.166154	0.0794317	0.557519	AT1G23730	0.166154	0.0794317	0.557519	AT2G36080	0.154063	0.132271	0.399379	AT3G23540	0.125814	0.176397	1.33965	AT4G28200	0.155658	0.234943	1.37454	AT5G24620	0.200854	0.175832	1.90707
AT1G23740	0.143399	0.189919	2.06113	AT1G23740	0.143399	0.189919	2.06113	AT2G36090	0.136663	0.194308	0.93289	AT3G23550	0.145285	0.169941	0.676428	AT4G28210	0.173087	0.153452	1.4367	AT5G24630	0.150696	0.500238	0.514574
AT1G23750	0.171301	0.0385762	0.597893	AT1G23750	0.171301	0.0385762	0.597893	AT2G36100	0.198157	0.137706	0.0512297	AT3G23560	0.138313	0.155141	1.1036	AT4G28220	0.129222	0.176874	1.304	AT5G24660	0.139756	0.179339	1.24041
AT1G23780	0.184449	0.237502	1.53495	AT1G23780	0.184449	0.237502	1.53495	AT2G36120	0.080786	0.383139	1.43502	AT3G23570	0.10813	0.466272	1.49678	AT4G28230	0.127538	0.184377	0.749311	AT5G24670	0.113087	0.302135	1.61884
AT1G23790	0.158636	0.215503	0.514574	AT1G23790	0.158636	0.215503	0.514574	AT2G36130	0.160397	0.0382149	1.28514	AT3G23580	0.113756	0.120993	1.27634	AT4G28250	0.162288	0.033009	1.72584	AT5G24680	0.149094	0.233067	0.695315
AT1G23800	0.160376	0.0573833	1.01836	AT1G23800	0.160376	0.0573833	1.01836	AT2G36145	0.166389	0.204183	1.50988	AT3G23590	0.0917491	0.250167	1.53614	AT4G28260	0.105719	0.189752	1.70163	AT5G24690	0.120549	0.0284152	2.10894
AT1G23820	0.162013	0.115955	1.8128	AT1G23820	0.162013	0.115955	1.8128	AT2G36160	0.153905	0.0588853	1.98695	AT3G23600	0.106418	0.339326	2.12074	AT4G28270	0.1664	0.159595	1.39572	AT5G24710	0.105963	0.118039	2.01675
AT1G23830	0.152968	0.342271	0.742914	AT1G23830	0.152968	0.342271	0.742914	AT2G36200	0.113712	0.0976072	0.966602	AT3G23605	0.170116	0.390332	0.34772	AT4G28290	0.201493	0.217044	0.575477	AT5G24740	0.0836372	0.361091	1.62696
AT1G23840	0.167888	0.213188	0.791606	AT1G23840	0.167888	0.213188	0.791606	AT2G36220	0.168906	0.221754	1.51286	AT3G23620	0.142626	0.179977	1.23273	AT4G28300	0.0968164	0.237272	2.11131	AT5G24750	0.118881	0.303948	0.750215
AT1G23850	0.115366	0.708004	0.283821	AT1G23850	0.115366	0.708004	0.283821	AT2G36230	0.183276	0.125049	1.2185	AT3G23640	0.121503	0.154752	1.92504	AT4G28320	0.203226	0.0501844	0.760942	AT5G24760	0.134798	0.118222	0.910336
AT1G23860	0.226679	0.0509122	1.43146	AT1G23860	0.226679	0.0509122	1.43146	AT2G36240	0.136677	0.177027	1.43763	AT3G23660	0.130099	0.0757306	1.54202	AT4G28330	0.17831	0.0159022	0.405432	AT5G24770	0.182819	0.115623	1.57249
AT1G23870	0.12975	0.0662913	1.01885	AT1G23870	0.12975	0.0662913	1.01885	AT2G36250	0.112214	0.0847889	2.01281	AT3G23670	0.115112	0.217021	1.08517	AT4G28350	0.13551	0.201512	1.05619	AT5G24800	0.101454	0.194821	1.20948
AT1G23880	0.0937693	0.362304	0.513018	AT1G23880	0.0937693	0.362304	0.513018	AT2G36270	0.218941	0.0734452	0.393259	AT3G23690	0.180429	0.0945879	1.52015	AT4G28370	0.11432	0.0959455	1.20759	AT5G24810	0.0991266	0.22844	2.02954
AT1G23890	0.0970163	0.379843	0.641851	AT1G23890	0.0970163	0.379843	0.641851	AT2G36290	0.20847	0.0878357	1.26515	AT3G23700	0.236576	0.0663605	1.86907	AT4G28390	0.111774	0.107837	1.11703	AT5G24830	0.122323	0.314693	0.844949
AT1G23900	0.113292	0.169955	1.74475	AT1G23900	0.113292	0.169955	1.74475	AT2G36300	0.216352	0.0343269	1.22492	AT3G23710	0.0908094	0.238316	0.862763	AT4G28400	0.212866	0.177525	1.52957	AT5G24850	0.239108	0.0642162	1.04348
AT1G23970	0.162908	0.800449	0.955466	AT1G23970	0.162908	0.800449	0.955466	AT2G36305	0.0980989	0.337542	0.773128	AT3G23730	0.149628	0.0400474	1.072	AT4G28430	0.221539	0.184978	0.18625	AT5G24870	0.173994	0.242213	1.21942
AT1G23980	0.114937	0.200998	0.436338	AT1G23980	0.114937	0.200998	0.436338	AT2G36310	0.153154	0.0527907	1.37109	AT3G23740	0.172371	0.599505	0.654436	AT4G28440	0.123592	0.0956323	1.63882	AT5G24890	0.119215	0.122217	1.28882
AT1G24020	0.0922813	0.0973838	2.00574	AT1G24020	0.0922813	0.0973838	2.00574	AT2G36320	0.174652	0.081376	1.69838	AT3G23750	0.174999	0.114739	1.72334	AT4G28450	0.118264	0.0807958	1.18091	AT5G24930	0.119509	0.107738	2.47825
AT1G24040	0.193414	0.115032	1.2883	AT1G24040	0.193414	0.115032	1.2883	AT2G36330	0.093414	0.336008	0.944033	AT3G23760	0.150528	0.201797	0.980662	AT4G28470	0.0904165	0.248955	1.75436	AT5G24970	0.119177	0.286069	0.913454
AT1G24050	0.072908	0.175365	1.50799	AT1G24050	0.072908	0.175365	1.50799	AT2G36350	0.0930718	0.249297	1.22673	AT3G23780	0.121652	0.21012	1.51567	AT4G28480	0.0732131	0.0905694	1.59981	AT5G24990	0.11547	0.769993	0.871065
AT1G24070	0.0994156	0.256222	0.941715	AT1G24070	0.0994156	0.256222	0.941715	AT2G36355	0.0880272	0.279134	0.630072	AT3G23790	0.139203	0.123082	1.44755	AT4G28490	0.177354	0.208362	1.72908	AT5G25050	0.1803	0.0954694	0.857145
AT1G24100	0.146851	0.127682	2.01626	AT1G24100	0.146851	0.127682	2.01626	AT2G36360	0.167593	0.161786	1.3345	AT3G23805	0.171924	0.11037	0.990663	AT4G28510	0.110325	0.196863	1.3914	AT5G25060	0.0838568	0.125448	1.73885
AT1G24120	0.126775	0.10984	1.324	AT1G24120	0.126775	0.10984	1.324	AT2G36370	0.106905	0.39277	0.712431	AT3G23810	0.203201	0.0610124	2.46665	AT4G28540	0.157714	0.0250942	1.52867	AT5G25070	0.187558	0.166856	1.39898
AT1G24140	0.246083	0.132494	0.942876	AT1G24140	0.246083	0.132494	0.942876	AT2G36380	0.147877	0.117232	1.77287	AT3G23820	0.120934	0.0167625	2.6014	AT4G28550	0.0914658	0.159029	0.741994	AT5G25080	0.162476	0.164639	1.06767
AT1G24147	0.150773	0.450271	1.63198	AT1G24147	0.150773	0.450271	1.63198	AT2G36390	0.134857	0.259064	2.30977	AT3G23830	0.267419	0.361388	1.12282	AT4G28570	0.156802	0.215839	1.56646	AT5G25100	0.108686	0.0603064	2.09864
AT1G24148	0.0963766	0.581253	1.41806	AT1G24148	0.0963766	0.581253	1.41806	AT2G36400	0.0859582	0.199431	1.2646	AT3G23840	0.109936	0.409582	1.357	AT4G28590	0.121559	0.349703	0.829394	AT5G25120	0.23907	0.215971	1.11194
AT1G24150	0.130417	0.163227	0.956029	AT1G24150	0.130417	0.163227	0.956029	AT2G36410	0.131975	0.0166521	1.5267	AT3G23870	0.150699	0.052912	0.169351	AT4G28600	0.152032	0.127365	1.49921	AT5G25150	0.194134	0.132041	1.29557
AT1G24160	0.128776	0.476159	1.74163	AT1G24160	0.128776	0.476159	1.74163	AT2G36420	0.136457	0.24026	1.02466	AT3G23880	0.133375	0.354864	0.608055	AT4G28610	0.165806	0.204174	1.51349	AT5G25170	0.191821	0.074473	0.771404
AT1G24170	0.148342	0.0750995	1.6118	AT1G24170	0.148342	0.0750995	1.6118	AT2G36430	0.124704	0.197535	1.4108	AT3G23890	0.107213	0.358609	1.47227	AT4G28630	0.202624	0.165084	1.18492	AT5G25190	0.145822	0.124222	0.247949
AT1G24180	0.0876144	0.0397928	1.64864	AT1G24180	0.0876144	0.0397928	1.64864	AT2G36470	0.141622	0.227568	1.01148	AT3G23900	0.0950816	0.210386	1.55413	AT4G28640	0.202391	0.119028	0.851448	AT5G25210	0.0902677	0.449097	0.779091
AT1G24190	0.153192	0.23932	1.72784	AT1G24190	0.153192	0.23932	1.72784	AT2G36480	0.100519	0.305273	1.22824	AT3G23910	0.0903512	0.447763	0.843494	AT4G28650	0.177446	0.119092	1.09181	AT5G25220	0.193213	0.0743043	1.86052
AT1G24265	0.111594	0.725119	0.289076	AT1G24265	0.111594	0.725119	0.289076	AT2G36485	0.100237	0.224426	0.66115	AT3G23920	0.146349	0.101918	2.32413	AT4G28660	0.199055	0.136343	1.9511	AT5G25250	0.196518	0.0546484	1.27849
AT1G24267	0.0840836	0.260444	1.45725	AT1G24267	0.0840836	0.260444	1.45725	AT2G36490	0.181805	0.294206	1.86728	AT3G23930	0.137631	0.315145	0.247949	AT4G28680	0.173726	0.135175	0.483944	AT5G25260	0.184843	0.0281595	0.543186
AT1G24280	0.101778	0.164816	0.773128	AT1G24280	0.101778	0.164816	0.773128	AT2G36500	0.169894	0.0708853	0.314478	AT3G23940	0.111981	0.0860723	1.92273	AT4G28690	0.158416	0.499407	0.615519	AT5G25265	0.123426	0.05804	1.66071
AT1G24290	0.131944	0.234315	0.779935	AT1G24290	0.131944	0.234315	0.779935	AT2G36530	0.193095	0.0499455	2.60688	AT3G23980	0.0928138	0.340922	1.44864	AT4G28700	0.20884	0.0770859	0.102399	AT5G25270	0.105918	0.228571	1.76085
AT1G24300	0.119409	0.32061	1.76612	AT1G24300	0.119409	0.32061	1.76612	AT2G36570	0.175517	0.106894	1.61292	AT3G23990	0.127376	0.0545834	1.88262	AT4G28706	0.158622	0.199658	1.5152	AT5G25280	0.22369	0.0583402	1.89336
AT1G24310	0.135599	0.0738029	1.1772	AT1G24310	0.135599	0.0738029	1.1772	AT2G36580	0.11386	0.0655144	1.69202	AT3G24000	0.191443	0.132062	0.745668	AT4G28710	0.0682378	0.259384	1.64532	AT5G25340	0.147733	0.203342	0.809337
AT1G24330	0.126312	0.187984	0.705462	AT1G24330	0.126312	0.187984	0.705462	AT2G36590	0.113778	0.112882	0.882553	AT3G24010	0.167819	0.16492	1.16969	AT4G28730	0.114983	0.393773	1.07027	AT5G25350	0.226949	0.261283	1.89245
AT1G24340	0.087704	0.276019	1.08767	AT1G24340	0.087704	0.276019	1.08767	AT2G36620	0.250754	0.0401607	1.89615	AT3G24030	0.151951	0.168663	1.30677	AT4G28740	0.174873	0.124934	1.59725	AT5G25360	0.101559	0.102021	1.32689
AT1G24350	0.121554	0.0900571	1.28116	AT1G24350	0.121554	0.0900571	1.28116	AT2G36630	0.123638	0.142937	1.65646	AT3G24040	0.115334	0.276492	1.43127	AT4G28750	0.13557	0.267981	2.86818	AT5G25390	0.0680808	0.64981	0.458139
AT1G24360	0.0810259	0.294514	1.86144	AT1G24360	0.0810259	0.294514	1.86144	AT2G36670	0.128181	0.184898	0.994286	AT3G24050	0.182952	0.184677	1.68587	AT4G28760	0.0996085	0.373709	1.64658	AT5G25440	0.132582	0.229111	0.85996
AT1G24400	0.100067	0.216111	0.975308	AT1G24400	0.100067	0.216111	0.975308	AT2G36680	0.131312	0.105754	1.21105	AT3G24080	0.144787	0.596561	1.70846	AT4G28770	0.153979	0.13867	1.44004	AT5G25460	0.149291	0.0940789	2.11049
AT1G24440	0.149408	0.0350942	0.840564	AT1G24440	0.149408	0.0350942	0.840564	AT2G36720	0.0717341	0.38076	1.54725	AT3G24090	0.224473	0.0582417	0.655561	AT4G28780	0.238174	0.0470963	1.89537	AT5G25475	0.200416	0.267305	0.801369
AT1G24450	0.13435	0.434058	0.931107	AT1G24450	0.13435	0.434058	0.931107	AT2G36730	0.153614	0.181664	0.466912	AT3G24120	0.160516	0.118037	1.2407	AT4G28820	0.111229	0.474583	0.291702	AT5G25480	0.167582	0.148907	0.547541
AT1G24460	0.0901482	0.61422	1.81561	AT1G24460	0.0901482	0.61422	1.81561	AT2G36740	0.0880631	0.236167	0.952637	AT3G24140	0.0902978	0.0909322	1.26955	AT4G28830	0.11342	0.125194	0.834643	AT5G25490	0.160183	0.216524	0.472098
AT1G24470	0.0933058	0.179199	0.682813	AT1G24470	0.0933058	0.179199	0.682813	AT2G36750	0.147027	0.185083	0.208844	AT3G24150	0.125514	0.250181	1.05887	AT4G28880	0.112057	0.0704944	1.71459	AT5G25500	0.144662	0.265269	0.267641
AT1G24510	0.164963	0.00970604	2.11951	AT1G24510	0.164963	0.00970604	2.11951	AT2G36800	0.147834	0.192936	1.12167	AT3G24160	0.116465	0.264097	2.09362	AT4G28910	0.167652	0.176435	1.74804	AT5G25510	0.177987	0.0202013	1.40743
AT1G24530	0.123329	0.111821	0.671034	AT1G24530	0.123329	0.111821	0.671034	AT2G36810	0.123887	0.319237	1.77578	AT3G24170	0.131295	0.0838771	2.07728	AT4G28950	0.227296	0.027566	0.189546	AT5G25520	0.137712	0.36449	1.67525
AT1G24575	0.133285	0.11231	0.689113	AT1G24575	0.133285	0.11231	0.689113	AT2G36830	0.129028	0.0293426	2.60461	AT3G24180	0.16739	0.0326921	1.91513	AT4G28980	0.178774	0.110186	1.48711	AT5G25560	0.179607	0.468372	1.77951
AT1G24580	0.110107	0.379794	0.253677	AT1G24580	0.110107	0.379794	0.253677	AT2G36835	0.10324	0.0362491	1.67589	AT3G24190	0.0974906	0.0806013	2.11104	AT4G28990	0.108703	0.437271	0.918392	AT5G25570	0.175996	0.0717902	0.140854
AT1G24610	0.153731	0.118425	1.30777	AT1G24610	0.153731	0.118425	1.30777	AT2G36840	0.120863	0.118419	0.801369	AT3G24200	0.114599	0.209584	1.46657	AT4G29000	0.105926	0.351534	1.09957	AT5G25580	0.149902	0.337289	0.42116
AT1G24625	0.158025	0.149093	1.35767	AT1G24625	0.158025	0.149093	1.35767	AT2G36850	0.0933739	0.132511	2.03876	AT3G24315	0.190439	0.0456176	1.05843	AT4G29010	0.111715	0.12405	2.15476	AT5G25590	0.216475	0.0635995	1.28698
AT1G24735	0.120947	0.364979	0.415324	AT1G24735	0.120947	0.364979	0.415324	AT2G36870	0.100308	0.0303242	1.1255	AT3G24320	0.1381	0.136753	0.802972	AT4G29020	0.116919	1.22495	2.44449	AT5G25610	0.131308	0.102035	2.90291
AT1G24764	0.116066	0.0550671	1.40783	AT1G24764	0.116066	0.0550671	1.40783	AT2G36880	0.111168	0.0203258	2.53688	AT3G24360	0.13183	0.302442	0.242169	AT4G29030	0.0716811	0.434358	1.82355	AT5G25620	0.121442	0.109361	0.657801
AT1G25230	0.111059	0.168301	1.15498	AT1G25230	0.111059	0.168301	1.15498	AT2G36885	0.13915	0.244427	1.16204	AT3G24420	0.14299	0.129918	1.62467	AT4G29040	0.140413	0.0137631	2.12274	AT5G25630	0.126213	0.0992639	2.09929
AT1G25250	0.195434	0.201149	0.799754	AT1G25250	0.195434	0.201149	0.799754	AT2G36890	0.0770148	0.391889	0.0466902	AT3G24430	0.140336	0.078318	2.08492	AT4G29050	0.220426	0.364659	0.942876	AT5G25752	0.117481	0.198895	1.33849
AT1G25350	0.106755	0.183766	1.67471	AT1G25350	0.106755	0.183766	1.67471	AT2G36895	0.223743	0.12175	1.63917	AT3G24440	0.145252	0.243865	1.12051	AT4G29070	0.158557	0.1497	1.32593	AT5G25757	0.251093	0.0948009	1.07544
AT1G25360	0.147405	0.15035	0.329052	AT1G25360	0.147405	0.15035	0.329052	AT2G36900	0.123221	0.0825551	1.16589	AT3G24450	0.101821	0.183632	0.0421028	AT4G29080	0.105933	0.0909163	1.36979	AT5G25760	0.27437	0.0324759	1.24967
AT1G25375	0.145803	0.397943	1.02514	AT1G25375	0.145803	0.397943	1.02514	AT2G36910	0.18668	0.0112362	2.1906	AT3G24460	0.182881	0.0721977	0.713415	AT4G29100	0.0618821	0.181438	1.51551	AT5G25770	0.14815	0.263311	1.04395
AT1G25380	0.147952	0.194788	1.30374	AT1G25380	0.147952	0.194788	1.30374	AT2G36930	0.189218	0.12142	1.37303	AT3G24480	0.156026	0.123754	2.17659	AT4G29120	0.103892	0.200857	1.40763	AT5G25780	0.173066	0.143706	1.47908
AT1G25390	0.131687	0.353185	1.49565	AT1G25390	0.131687	0.353185	1.49565	AT2G36950	0.184944	0.200686	1.25224	AT3G24490	0.221682	0.0608821	1.29712	AT4G29130	0.0868279	0.0941214	1.81693	AT5G25840	0.124712	0.207194	1.32737
AT1G25400	0.127204	0.264804	0.943455	AT1G25400	0.127204	0.264804	0.943455	AT2G36960	0.122291	0.212385	1.12588	AT3G24495	0.137081	0.202939	0.928114	AT4G29140	0.0856501	0.0750569	1.21355	AT5G25890	0.252512	0.227281	0.959952
AT1G25420	0.0833778	0.278302	1.21261	AT1G25420	0.0833778	0.278302	1.21261	AT2G36970	0.164326	0.156363	1.52655	AT3G24500	0.173366	0.0177559	1.09551	AT4G29150	0.164559	0.103959	0.286456	AT5G25930	0.180426	0.136499	1.09957
AT1G25425	0.128422	0.183142	0.580857	AT1G25425	0.128422	0.183142	0.580857	AT2G36980	0.157252	0.235378	0.256501	AT3G24503	0.131761	0.0872191	2.20844	AT4G29170	0.129525	0.184258	0.345433	AT5G25940	0.146396	0.233918	1.25875
AT1G25440	0.165951	0.157306	2.36944	AT1G25440	0.165951	0.157306	2.36944	AT2G36990	0.103899	0.197863	1.87644	AT3G24506	0.267667	0.416541	1.09058	AT4G29190	0.274471	0.0894764	1.82156	AT5G26000	0.196176	0.35259	3.39515
AT1G25450	0.151496	0.0561661	1.77287	AT1G25450	0.151496	0.0561661	1.77287	AT2G37020	0.180917	0.100685	1.03652	AT3G24515	0.222111	0.272027	0.492215	AT4G29210	0.182075	0.279646	1.73371	AT5G26010	0.234419	0.202153	0.0602066
AT1G25470	0.115811	0.436078	0.882553	AT1G25470	0.115811	0.436078	0.882553	AT2G37035	0.139879	0.165545	1.42385	AT3G24530	0.134837	0.0219134	1.23481	AT4G29220	0.134367	0.109013	1.89892	AT5G26030	0.127315	0.23045	1.69067
AT1G25480	0.145131	0.0730225	1.1178	AT1G25480	0.145131	0.0730225	1.1178	AT2G37040	0.155587	0.0402065	2.45081	AT3G24550	0.165494	0.0702434	1.99362	AT4G29230	0.0880335	0.112925	0.319398	AT5G26040	0.132169	0.13125	0.945193
AT1G25490	0.105384	0.0297344	1.92835	AT1G25490	0.105384	0.0297344	1.92835	AT2G37060	0.160501	0.127073	0.594017	AT3G24560	0.180968	0.25656	0.752018	AT4G29240	0.155313	0.136816	0.68702	AT5G26110	0.209843	0.0679343	0.956029
AT1G25500	0.10535	0.063971	0.885876	AT1G25500	0.10535	0.063971	0.885876	AT2G37100	0.101395	0.326174	0.497109	AT3G24570	0.0577754	0.0703768	1.12702	AT4G29250	0.135018	0.32297	0.509888	AT5G26160	0.137714	0.469119	0.800566
AT1G25510	0.195687	0.111366	0.883224	AT1G25510	0.195687	0.111366	0.883224	AT2G37110	0.14552	0.127517	1.83746	AT3G24630	0.12229	0.368577	0.609306	AT4G29260	0.143641	0.225869	1.35945	AT5G26170	0.155759	0.363419	0.557519
AT1G25520	0.135628	0.0722942	1.29273	AT1G25520	0.135628	0.0722942	1.29273	AT2G37120	0.193581	0.163851	1.08433	AT3G24660	0.164827	0.0415624	0.922674	AT4G29270	0.236439	0.299242	0.218194	AT5G26180	0.171598	0.310467	1.10759
AT1G25530	0.137534	0.105979	0.880551	AT1G25530	0.137534	0.105979	0.880551	AT2G37130	0.0967046	0.107002	1.45903	AT3G24670	0.135578	0.0831363	0.926306	AT4G29310	0.153339	0.0281342	1.445	AT5G26200	0.131668	0.13467	0.179552
AT1G25540	0.102156	0.134918	1.62564	AT1G25540	0.102156	0.134918	1.62564	AT2G37150	0.144011	0.287271	1.05619	AT3G24715	0.159745	0.166933	0.470381	AT4G29330	0.159844	0.0864394	1.31102	AT5G26210	0.167561	0.0407046	1.61118
AT1G25550	0.254252	0.188612	0.990139	AT1G25550	0.254252	0.188612	0.990139	AT2G37160	0.133031	0.103543	1.25053	AT3G24730	0.207608	0.113991	0.596608	AT4G29350	0.136812	0.128902	2.46393	AT5G26230	0.145262	0.222507	1.34429
AT1G25560	0.119703	0.238167	1.47755	AT1G25560	0.119703	0.238167	1.47755	AT2G37170	0.268601	0.0428191	1.89511	AT3G24740	0.150915	0.165382	1.47586	AT4G29360	0.132892	0.131728	1.01592	AT5G26240	0.136124	0.0449392	1.5922
AT1G25580	0.119409	0.275398	1.15319	AT1G25580	0.119409	0.275398	1.15319	AT2G37190	0.173429	0.0154564	2.04413	AT3G24760	0.187723	0.124302	1.41513	AT4G29380	0.084522	0.114965	1.52655	AT5G26330	0.168612	0.175195	0.900842
AT1G25682	0.096935	0.107711	1.16623	AT1G25682	0.096935	0.107711	1.16623	AT2G37195	0.0978052	0.239076	0.253677	AT3G24770	0.0618552	1.12242	1.27553	AT4G29400	0.163075	0.27846	1.0526	AT5G26340	0.184998	0.183611	1.7907
AT1G26090	0.13005	0.24664	1.08265	AT1G26090	0.13005	0.24664	1.08265	AT2G37200	0.135036	0.099943	1.52137	AT3G24800	0.145525	0.299673	1.01543	AT4G29410	0.22837	0.0847136	1.73764	AT5G26360	0.146132	0.0215334	2.07557
AT1G26100	0.10452	0.23073	0.994801	AT1G26100	0.10452	0.23073	0.994801	AT2G37220	0.150284	0.158521	2.8713	AT3G24810	0.130059	0.482901	0.312008	AT4G29420	0.203464	0.207634	0.801369	AT5G26570	0.129169	0.107978	2.41053
AT1G26110	0.139491	0.0958769	2.34461	AT1G26110	0.139491	0.0958769	2.34461	AT2G37230	0.162988	0.120156	1.33685	AT3G24820	0.175506	0.140329	0.705462	AT4G29440	0.143213	0.462291	1.23451	AT5G26600	0.191954	0.113292	1.51442
AT1G26120	0.110057	0.218092	1.22279	AT1G26120	0.110057	0.218092	1.22279	AT2G37240	0.172081	0.210133	1.53703	AT3G24830	0.11254	0.109313	2.3041	AT4G29480	0.103295	0.0344449	1.73987	AT5G26610	0.114005	0.196394	1.33872
AT1G26130	0.0795923	0.136807	1.23184	AT1G26130	0.0795923	0.136807	1.23184	AT2G37250	0.219528	0.104775	1.48711	AT3G24840	0.142157	0.160234	0.799754	AT4G29490	0.152258	0.0920339	1.44391	AT5G26660	0.118721	0.250588	0.468643
AT1G26150	0.147208	0.544501	2.24263	AT1G26150	0.147208	0.544501	2.24263	AT2G37260	0.187143	0.136345	1.08433	AT3G24860	0.15047	0.241114	0.84785	AT4G29510	0.132969	0.0683186	1.4367	AT5G26667	0.237745	0.0618692	1.49467
AT1G26160	0.119044	0.184036	1.17551	AT1G26160	0.119044	0.184036	1.17551	AT2G37270	0.183403	0.0593317	1.97217	AT3G24880	0.100856	0.288441	1.17855	AT4G29520	0.152893	0.146118	1.21105	AT5G26670	0.206913	0.0923862	0.728889
AT1G26170	0.0974796	0.192918	1.38578	AT1G26170	0.0974796	0.192918	1.38578	AT2G37280	0.153194	0.179396	0.289076	AT3G25030	0.122028	0.19395	0.854306	AT4G29530	0.118957	0.244452	0.324241	AT5G26680	0.265744	0.168654	0.789961
AT1G26180	0.119625	0.197854	1.19705	AT1G26180	0.119625	0.197854	1.19705	AT2G37300	0.114764	0.463927	0.582188	AT3G25040	0.13082	0.0451801	1.44755	AT4G29540	0.0708561	0.381566	0.652169	AT5G26690	0.110978	0.319166	0.42116
AT1G26190	0.0973149	0.104251	1.05215	AT1G26190	0.0973149	0.104251	1.05215	AT2G37310	0.13186	0.161786	0.586171	AT3G25070	0.129287	0.197631	1.55113	AT4G29560	0.111896	0.446543	0.267641	AT5G26710	0.157489	0.0793021	1.69531
AT1G26210	0.0863166	0.222357	1.34058	AT1G26210	0.0863166	0.222357	1.34058	AT2G37320	0.160304	0.191975	0.256501	AT3G25100	0.173286	0.0820085	0.506721	AT4G29590	0.118524	0.158806	1.44937	AT5G26720	0.17443	0.185257	0.340821
AT1G26220	0.138949	0.0711822	1.1056	AT1G26220	0.138949	0.0711822	1.1056	AT2G37330	0.146861	0.13126	0.884552	AT3G25110	0.147811	0.0904412	1.02562	AT4G29670	0.261732	0.346655	1.85771	AT5G26740	0.14733	0.007227	1.19931
AT1G26230	0.124425	0.197131	1.26126	AT1G26230	0.124425	0.197131	1.26126	AT2G37360	0.182312	0.212929	1.00899	AT3G25120	0.153559	0.13698	0.898281	AT4G29680	0.146336	0.113859	1.55027	AT5G26742	0.144466	0.0402279	2.65774
AT1G26260	0.163629	0.284819	0.671034	AT1G26260	0.163629	0.284819	0.671034	AT2G37380	0.20414	0.314849	0.554695	AT3G25130	0.158513	0.217492	0.692221	AT4G29700	0.10965	0.358222	1.2098	AT5G26749	0.13304	0.203719	0.0901522
AT1G26270	0.103769	0.174371	1.65058	AT1G26270	0.103769	0.174371	1.65058	AT2G37390	0.153964	0.284401	0.514574	AT3G25140	0.180972	0.0333204	1.93738	AT4G29720	0.181214	0.0807553	1.40101	AT5G26751	0.140322	0.00836666	1.79472
AT1G26290	0.130819	0.192112	0.0646077	AT1G26290	0.130819	0.192112	0.0646077	AT2G37400	0.13408	0.262718	1.21448	AT3G25150	0.116094	0.298812	1.6682	AT4G29730	0.0603772	0.775737	0.817162	AT5G26770	0.192934	0.161029	0.848571
AT1G26300	0.163713	0.235818	0.995315	AT1G26300	0.163713	0.235818	0.995315	AT2G37410	0.237437	0.290719	1.87948	AT3G25190	0.120859	0.199309	0.570029	AT4G29735	0.112049	0.0559383	1.28143	AT5G26780	0.155833	0.0599284	1.54653
AT1G26330	0.0865627	0.508315	0.350015	AT1G26330	0.0865627	0.508315	0.350015	AT2G37420	0.16705	0.126983	0.825608	AT3G25210	0.15745	0.186159	0.876507	AT4G29740	0.142705	0.120917	0.675357	AT5G26790	0.172097	0.127254	0.118199
AT1G26340	0.174021	0.146063	0.821022	AT1G26340	0.174021	0.146063	0.821022	AT2G37450	0.163428	0.439688	1.22974	AT3G25220	0.144908	0.103012	1.44281	AT4G29750	0.0878688	0.397791	1.54682	AT5G26800	0.200938	0.139579	1.16623
AT1G26380	0.0962592	0.376645	0.162385	AT1G26380	0.0962592	0.376645	0.162385	AT2G37460	0.105059	0.467049	1.18591	AT3G25230	0.137635	0.193929	1.73484	AT4G29790	0.0883625	0.192963	1.51644	AT5G26820	0.126619	0.111293	1.70365
AT1G26390	0.131801	0.159955	0.0183676	AT1G26390	0.131801	0.159955	0.0183676	AT2G37470	0.105384	0.101589	1.16204	AT3G25290	0.126401	0.117798	0.783303	AT4G29810	0.0939486	0.0924404	1.69439	AT5G26830	0.116304	0.186503	1.82599
AT1G26440	0.122509	0.18259	1.32037	AT1G26440	0.122509	0.18259	1.32037	AT2G37480	0.093096	0.391133	1.93868	AT3G25400	0.171853	0.140131	0.588798	AT4G29820	0.104171	0.3371	0.798947	AT5G26850	0.144988	0.0830335	1.66359
AT1G26450	0.154409	0.249863	0.800566	AT1G26450	0.154409	0.249863	0.800566	AT2G37500	0.0895509	0.143163	1.48661	AT3G25410	0.143308	0.138626	1.46009	AT4G29830	0.175632	0.0495102	1.33755	AT5G26860	0.110888	0.115812	1.5037
AT1G26460	0.130954	0.0971108	1.52275	AT1G26460	0.130954	0.0971108	1.52275	AT2G37510	0.149995	0.214419	0.29942	AT3G25430	0.194886	0.140856	0.673196	AT4G29840	0.157671	0.036279	2.06179	AT5G26880	0.209848	0.566545	1.68006
AT1G26470	0.16359	0.0598596	0.829394	AT1G26470	0.16359	0.0598596	0.829394	AT2G37520	0.140838	0.206489	1.42308	AT3G25470	0.161136	0.103771	1.65036	AT4G29860	0.121792	0.238881	0.896989	AT5G26910	0.107242	0.290668	1.25281
AT1G26500	0.176449	0.20324	0.208844	AT1G26500	0.176449	0.20324	0.208844	AT2G37540	0.08062	0.294807	1.39959	AT3G25480	0.160005	0.243327	1.21479	AT4G29870	0.15095	0.130139	1.3345	AT5G26920	0.121234	0.531338	1.31077
AT1G26520	0.063417	0.197359	0.802972	AT1G26520	0.063417	0.197359	0.802972	AT2G37550	0.0994044	0.125263	1.80926	AT3G25500	0.197432	0.104825	1.78423	AT4G29890	0.167898	0.213715	1.15391	AT5G26940	0.10153	0.492209	1.22309
AT1G26540	0.0997537	0.615031	0.501949	AT1G26540	0.0997537	0.615031	0.501949	AT2G37560	0.175299	0.113287	0.25081	AT3G25520	0.257932	0.0317671	2.38124	AT4G29900	0.0762996	0.195955	1.98321	AT5G26960	0.18888	0.0845404	1.38073
AT1G26550	0.14409	0.0208483	1.84283	AT1G26550	0.14409	0.0208483	1.84283	AT2G37570	0.128852	0.0886634	1.5021	AT3G25530	0.174698	0.0342907	1.89757	AT4G29905	0.247047	0.0517659	1.21105	AT5G26980	0.145588	0.0374109	0.915927
AT1G26560	0.153976	0.076717	1.30777	AT1G26560	0.153976	0.076717	1.30777	AT2G37585	0.116075	0.29901	0.810911	AT3G25540	0.21327	0.303893	1.15248	AT4G29910	0.13952	0.284862	0.72219	AT5G26990	0.191349	0.1324	0.804576
AT1G26570	0.103002	0.0375789	0.951498	AT1G26570	0.103002	0.0375789	0.951498	AT2G37590	0.156401	0.174308	0.233326	AT3G25545	0.0857853	0.316075	0.965503	AT4G29940	0.136707	0.250161	1.11234	AT5G27000	0.161349	0.148959	0.321826
AT1G26580	0.20572	0.354269	1.7676	AT1G26580	0.20572	0.354269	1.7676	AT2G37600	0.091217	0.498743	1.31176	AT3G25560	0.148672	0.14277	1.25818	AT4G29950	0.129153	0.137288	1.32521	AT5G27100	0.111467	0.480749	0.682813
AT1G26620	0.0959184	0.476374	1.05976	AT1G26620	0.0959184	0.476374	1.05976	AT2G37620	0.143088	0.00793069	1.39387	AT3G25570	0.174872	0.301512	1.0075	AT4G29960	0.134201	0.0690246	1.21199	AT5G27110	0.194803	0.28193	0.378598
AT1G26630	0.225404	0.0921045	2.58872	AT1G26630	0.225404	0.0921045	2.58872	AT2G37630	0.127475	0.0370004	1.93027	AT3G25580	0.116795	0.0900326	0.948643	AT4G29990	0.124365	0.413863	0.440043	AT5G27120	0.149571	0.185863	1.47534
AT1G26640	0.102266	0.140046	1.28488	AT1G26640	0.102266	0.140046	1.28488	AT2G37640	0.137697	0.0626943	1.76916	AT3G25585	0.0968188	0.0717311	1.50815	AT4G30000	0.149714	0.184607	0.920233	AT5G27150	0.15651	0.0215886	1.96062
AT1G26650	0.17442	0.103458	1.27688	AT1G26650	0.17442	0.103458	1.27688	AT2G37650	0.196352	0.206976	1.0169	AT3G25590	0.189218	0.0909142	0.689113	AT4G30010	0.0576795	0.243449	1.85138	AT5G27210	0.107728	0.120921	0.382845
AT1G26665	0.196258	0.103862	1.28116	AT1G26665	0.196258	0.103862	1.28116	AT2G37660	0.150381	0.138231	2.43543	AT3G25600	0.174842	0.0470787	0.868315	AT4G30020	0.143183	0.0794333	1.86907	AT5G27220	0.137308	0.482498	0.0942964
AT1G26670	0.128917	0.0998522	1.79765	AT1G26670	0.128917	0.0998522	1.79765	AT2G37678	0.220408	0.112399	0.72219	AT3G25610	0.128108	0.0749866	1.33662	AT4G30060	0.113187	0.146729	1.08559	AT5G27230	0.0998306	0.719468	0.110354
AT1G26690	0.166965	0.108857	1.12664	AT1G26690	0.166965	0.108857	1.12664	AT2G37690	0.0991411	0.231401	1.16449	AT3G25620	0.125437	0.143798	0.434457	AT4G30080	0.218905	0.0263702	1.32928	AT5G27240	0.176828	0.460929	0.885214
AT1G26740	0.078258	0.220032	0.855016	AT1G26740	0.078258	0.220032	0.855016	AT2G37710	0.253757	0.0820603	2.23603	AT3G25640	0.124902	0.12869	0.114311	AT4G30110	0.149234	0.25461	1.1631	AT5G27270	0.161587	0.231232	1.36979
AT1G26750	0.15161	0.105264	1.10119	AT1G26750	0.15161	0.105264	1.10119	AT2G37720	0.142559	0.476952	0.0374663	AT3G25660	0.123483	0.0551156	1.965	AT4G30130	0.141588	0.184081	0.488931	AT5G27280	0.225293	0.0974218	1.61798
AT1G26760	0.16396	0.178924	0.438194	AT1G26760	0.16396	0.178924	0.438194	AT2G37760	0.102493	0.233541	1.21417	AT3G25670	0.103693	0.394421	0.498724	AT4G30140	0.119778	0.38643	1.1178	AT5G27290	0.12869	0.154627	1.39078
AT1G26790	0.0890417	0.504615	0.208844	AT1G26790	0.0890417	0.504615	0.208844	AT2G37770	0.187853	0.106223	0.760942	AT3G25680	0.156754	0.26347	1.05125	AT4G30150	0.0915283	0.419274	1.18658	AT5G27320	0.171919	0.0974938	1.17038
AT1G26800	0.0917726	0.451604	1.01739	AT1G26800	0.0917726	0.451604	1.01739	AT2G37790	0.166265	0.0690295	1.19119	AT3G25690	0.11801	0.069278	2.48135	AT4G30160	0.108559	0.105243	1.77209	AT5G27350	0.117331	0.182894	1.49173
AT1G26810	0.125007	0.1118	0.767074	AT1G26810	0.125007	0.1118	0.767074	AT2G37840	0.087036	0.213784	1.2657	AT3G25700	0.152749	0.165007	1.01934	AT4G30200	0.0927831	0.280938	1.69798	AT5G27380	0.165815	0.262053	1.89892
AT1G26820	0.0860106	0.18721	0.528364	AT1G26820	0.0860106	0.18721	0.528364	AT2G37860	0.181886	0.0958808	1.51286	AT3G25710	0.151821	0.182577	0.883888	AT4G30210	0.117553	0.0433071	2.19754	AT5G27390	0.1714	0.119579	1.23982
AT1G26830	0.0944869	0.0480287	1.74457	AT1G26830	0.0944869	0.0480287	1.74457	AT2G37890	0.143235	0.169607	0.461679	AT3G25730	0.12106	0.336114	0.0646077	AT4G30220	0.149386	0.11335	1.45476	AT5G27395	0.0926568	0.245091	0.952637
AT1G26840	0.182191	0.0595055	0.264865	AT1G26840	0.182191	0.0595055	0.264865	AT2G37900	0.154868	0.243284	0.411401	AT3G25740	0.193696	0.191494	0.93289	AT4G30230	0.177811	0.343633	0.0901522	AT5G27400	0.180675	0.230033	0.981728
AT1G26850	0.114137	0.0328831	2.26928	AT1G26850	0.114137	0.0328831	2.26928	AT2G37920	0.165263	0.147646	1.44482	AT3G25760	0.240365	0.199718	1.28908	AT4G30240	0.201379	0.167583	1.12702	AT5G27410	0.11493	0.103791	1.41337
AT1G26900	0.100621	0.454907	0.565907	AT1G26900	0.100621	0.454907	0.565907	AT2G37930	0.198567	0.280636	0.802972	AT3G25770	0.150623	0.137335	1.94224	AT4G30260	0.168646	0.0303833	1.56243	AT5G27420	0.175183	0.226481	1.29039
AT1G26910	0.157456	0.0117468	0.803771	AT1G26910	0.157456	0.0117468	0.803771	AT2G37940	0.1282	0.011287	1.68292	AT3G25780	0.23176	0.0371992	0.809337	AT4G30270	0.109103	0.113081	1.94404	AT5G27430	0.140684	0.038844	1.02322
AT1G26920	0.143227	0.299167	1.13231	AT1G26920	0.143227	0.299167	1.13231	AT2G37950	0.112728	0.287047	0.0134692	AT3G25800	0.156619	0.0357178	1.73736	AT4G30310	0.14295	0.0740204	1.88753	AT5G27450	0.105362	0.190217	0.980662
AT1G26930	0.178672	0.117326	0.509888	AT1G26930	0.178672	0.117326	0.509888	AT2G37970	0.165997	0.1626	1.62055	AT3G25805	0.10788	0.395692	1.23806	AT4G30340	0.156825	0.0794951	1.36034	AT5G27460	0.204884	0.282282	0.857851
AT1G26940	0.0815999	0.194956	0.852876	AT1G26940	0.0815999	0.194956	0.852876	AT2G37990	0.126993	0.211966	1.41942	AT3G25840	0.106644	0.249987	1.83158	AT4G30360	0.157817	0.0638003	1.22673	AT5G27470	0.20104	0.033304	1.72927
AT1G26960	0.0714679	0.195949	0.735495	AT1G26960	0.0714679	0.195949	0.735495	AT2G38000	0.152017	0.0650622	1.25082	AT3G25860	0.133071	0.124095	1.91667	AT4G30370	0.145683	0.354609	0.0134692	AT5G27490	0.112054	0.0620187	0.842759
AT1G27000	0.0995138	0.187974	1.84473	AT1G27000	0.0995138	0.187974	1.84473	AT2G38010	0.128889	0.101864	1.58551	AT3G25870	0.261001	0.256486	0.695315	AT4G30390	0.075769	0.375919	0.957152	AT5G27520	0.119988	0.0492459	0.929909
AT1G27020	0.129761	0.138356	1.50498	AT1G27020	0.129761	0.138356	1.50498	AT2G38020	0.0997313	0.0604346	1.59943	AT3G25882	0.143909	0.391109	0.718311	AT4G30400	0.137421	0.142669	1.18856	AT5G27540	0.0966282	0.0818187	1.63091
AT1G27030	0.091332	0.182805	1.30777	AT1G27030	0.091332	0.182805	1.30777	AT2G38025	0.155437	0.173813	1.19543	AT3G25890	0.109766	0.358857	1.22126	AT4G30410	0.155729	0.0464189	0.520759	AT5G27550	0.119521	0.144362	0.953204
AT1G27050	0.156746	0.377317	0.713415	AT1G27050	0.156746	0.377317	0.713415	AT2G38040	0.149065	0.0717145	2.3773	AT3G25900	0.199656	0.0657587	0.675357	AT4G30460	0.0802021	0.557318	0.667761	AT5G27560	0.209204	0.133167	1.60805
AT1G27060	0.114851	0.363185	0.718311	AT1G27060	0.114851	0.363185	0.718311	AT2G38050	0.260871	0.128523	1.16029	AT3G25910	0.167845	0.388759	1.5771	AT4G30470	0.102102	0.0295203	1.65803	AT5G27600	0.145252	0.207269	1.48462
AT1G27070	0.119661	0.281689	1.05619	AT1G27070	0.119661	0.281689	1.05619	AT2G38070	0.164777	0.180664	0.475511	AT3G25920	0.164432	0.122936	2.2407	AT4G30480	0.085809	0.397129	1.26349	AT5G27610	0.136876	0.38181	0.519224
AT1G27090	0.143313	0.125847	2.06254	AT1G27090	0.143313	0.125847	2.06254	AT2G38080	0.162856	0.0865526	1.19086	AT3G25940	0.256061	0.127937	0.599173	AT4G30490	0.110502	0.194946	1.31473	AT5G27620	0.0822327	0.278133	0.793252
AT1G27100	0.155141	0.155863	1.75882	AT1G27100	0.155141	0.155863	1.75882	AT2G38090	0.162634	0.0974061	0.793252	AT3G25980	0.13278	0.0152367	0.761823	AT4G30500	0.182368	0.160275	0.579521	AT5G27630	0.111407	0.343635	0.575477
AT1G27120	0.129957	0.075788	1.18158	AT1G27120	0.129957	0.075788	1.18158	AT2G38110	0.170633	0.0779461	1.3534	AT3G26000	0.145293	0.321322	1.47227	AT4G30510	0.11641	0.0497909	0.614285	AT5G27640	0.145929	0.187913	1.98925
AT1G27130	0.0950774	0.105753	1.83857	AT1G27130	0.0950774	0.105753	1.83857	AT2G38120	0.136485	0.0284473	1.9464	AT3G26020	0.143647	0.0762508	1.20379	AT4G30520	0.132231	0.140502	0.969886	AT5G27660	0.234252	0.273767	0.63482
AT1G27150	0.119582	0.19653	1.15355	AT1G27150	0.119582	0.19653	1.15355	AT2G38130	0.0821256	0.178253	1.18024	AT3G26030	0.121076	0.0887867	1.53017	AT4G30530	0.192305	0.0899979	2.36005	AT5G27670	0.22687	0.0541431	1.43875
AT1G27170	0.10674	0.505327	0.646463	AT1G27170	0.10674	0.505327	0.646463	AT2G38140	0.139505	0.0876565	2.01281	AT3G26050	0.122752	0.7982	0.140854	AT4G30550	0.173436	0.131551	1.2883	AT5G27680	0.142459	0.244929	0.426901
AT1G27180	0.13731	0.544626	0.762701	AT1G27180	0.13731	0.544626	0.762701	AT2G38170	0.167136	0.307088	2.03591	AT3G26060	0.154872	0.0923053	2.24213	AT4G30560	0.131838	0.106592	0.728889	AT5G27690	0.19255	0.131582	1.008
AT1G27190	0.131885	0.0587019	1.66973	AT1G27190	0.131885	0.0587019	1.66973	AT2G38180	0.203933	0.154551	0.834643	AT3G26070	0.117704	0.152516	1.93015	AT4G30570	0.187613	0.185387	0.443717	AT5G27710	0.132808	0.269285	0.939379
AT1G27200	0.123422	0.107911	1.39552	AT1G27200	0.123422	0.107911	1.39552	AT2G38185	0.13804	0.377725	0.715377	AT3G26080	0.138305	0.261759	1.0668	AT4G30580	0.132398	0.290906	1.43108	AT5G27720	0.26693	0.154847	1.66535
AT1G27210	0.128949	0.105351	1.26515	AT1G27210	0.128949	0.105351	1.26515	AT2G38230	0.16351	0.0267943	2.22401	AT3G26085	0.179881	0.194818	1.28461	AT4G30600	0.115207	0.0292728	2.10159	AT5G27730	0.16095	0.153608	1.37946
AT1G27290	0.17915	0.0736741	1.61403	AT1G27290	0.17915	0.0736741	1.61403	AT2G38270	0.167015	0.146519	1.72937	AT3G26090	0.132016	0.134306	1.21011	AT4G30610	0.119775	0.181978	0.98332	AT5G27740	0.0844803	0.0318579	1.19446
AT1G27300	0.112692	0.5109	1.09876	AT1G27300	0.112692	0.5109	1.09876	AT2G38280	0.0974854	0.07131	1.61155	AT3G26100	0.143039	0.130327	1.81917	AT4G30620	0.231127	0.102215	1.09058	AT5G27750	0.15941	0.540283	0.605531
AT1G27310	0.101046	0.0328601	1.78664	AT1G27310	0.101046	0.0328601	1.78664	AT2G38290	0.175271	0.239911	1.52351	AT3G26115	0.159833	0.325186	0.652169	AT4G30630	0.0857028	0.629151	1.01739	AT5G27760	0.12859	0.156398	1.33638
AT1G27320	0.0906167	0.0793898	2.07936	AT1G27320	0.0906167	0.0793898	2.07936	AT2G38300	0.0816607	0.475728	0.393259	AT3G26170	0.142316	0.217785	1.2966	AT4G30650	0.149673	0.214217	2.04427	AT5G27770	0.160211	0.0612203	1.77603
AT1G27340	0.100308	0.148132	1.57791	AT1G27340	0.100308	0.148132	1.57791	AT2G38320	0.122256	0.216375	0.338496	AT3G26200	0.130732	0.125106	0.694289	AT4G30660	0.160726	0.113575	1.6949	AT5G27820	0.152283	0.0538189	0.534356
AT1G27360	0.102132	0.612621	1.03559	AT1G27360	0.102132	0.612621	1.03559	AT2G38330	0.0843764	0.0955163	1.53643	AT3G26210	0.12373	0.144861	1.1772	AT4G30680	0.114445	0.404999	0.354531	AT5G27830	0.237091	0.273666	1.04943
AT1G27370	0.0772042	0.427497	0.897633	AT1G27370	0.0772042	0.427497	0.897633	AT2G38360	0.142929	0.0291812	1.36848	AT3G26220	0.157617	0.165658	1.0421	AT4G30690	0.0950115	0.211251	1.59969	AT5G27840	0.200104	0.0640284	1.46917
AT1G27385	0.142349	0.179693	1.29428	AT1G27385	0.142349	0.179693	1.29428	AT2G38370	0.167497	0.305149	0.973151	AT3G26280	0.177526	0.264826	1.53287	AT4G30700	0.0777342	0.218308	0.554695	AT5G27850	0.190421	0.0842242	2.13126
AT1G27400	0.0978063	0.169541	1.87678	AT1G27400	0.0978063	0.169541	1.87678	AT2G38390	0.168982	0.235769	0.133443	AT3G26300	0.242918	0.13895	1.45369	AT4G30710	0.103039	0.118768	1.14634	AT5G27860	0.12728	0.198063	1.40081
AT1G27410	0.13076	0.210229	0.886541	AT1G27410	0.13076	0.210229	0.886541	AT2G38400	0.213231	0.113338	1.36012	AT3G26310	0.224171	0.128451	1.01197	AT4G30720	0.100863	0.101812	1.60389	AT5G27920	0.134882	0.123089	0.814827
AT1G27420	0.128515	0.171917	0.436338	AT1G27420	0.128515	0.171917	0.436338	AT2G38410	0.0974533	0.152739	1.54552	AT3G26330	0.23402	0.123673	0.245068	AT4G30750	0.228333	0.946303	1.21819	AT5G27930	0.179428	0.0991534	1.61871
AT1G27430	0.13545	0.397431	1.74273	AT1G27430	0.13545	0.397431	1.74273	AT2G38420	0.155852	0.173019	0.590117	AT3G26340	0.110563	0.0747112	1.23688	AT4G30780	0.0634294	0.256065	1.31226	AT5G27950	0.145993	0.216154	1.52716
AT1G27435	0.107825	0.257888	1.11115	AT1G27435	0.107825	0.257888	1.11115	AT2G38430	0.139476	0.505615	0.155336	AT3G26360	0.271925	0.10066	0.897633	AT4G30790	0.0968828	0.189281	1.60654	AT5G27970	0.0844759	0.140296	1.62274
AT1G27440	0.169724	0.0576155	0.888516	AT1G27440	0.169724	0.0576155	0.888516	AT2G38440	0.11449	0.410449	1.82048	AT3G26370	0.150721	0.00524209	1.37903	AT4G30800	0.11788	0.173918	0.546098	AT5G27990	0.215346	0.373005	1.08934
AT1G27450	0.102225	0.207833	2.13742	AT1G27450	0.102225	0.207833	2.13742	AT2G38450	0.143296	0.188659	0.989098	AT3G26380	0.11441	0.263492	1.43353	AT4G30810	0.107939	0.102354	1.62225	AT5G28010	0.150653	0.25199	0.356771
AT1G27460	0.12252	0.192097	1.12512	AT1G27460	0.12252	0.192097	1.12512	AT2G38460	0.15251	0.14632	0.952066	AT3G26400	0.124775	0.138531	1.3803	AT4G30820	0.169966	0.24367	0.726034	AT5G28020	0.17464	0.150645	1.64208
AT1G27480	0.101812	0.474289	1.67201	AT1G27480	0.101812	0.474289	1.67201	AT2G38465	0.10443	0.308471	0.69736	AT3G26410	0.196702	0.0524269	0.717338	AT4G30825	0.159929	0.252386	1.3841	AT5G28030	0.128352	0.0995608	0.774838
AT1G27500	0.117529	0.0858816	0.657801	AT1G27500	0.117529	0.0858816	0.657801	AT2G38470	0.140607	0.101409	1.74227	AT3G26430	0.164804	0.265495	2.01173	AT4G30840	0.179145	0.0863434	0.826373	AT5G28040	0.270493	0.108562	1.47003
AT1G27510	0.123546	0.323926	1.65364	AT1G27510	0.123546	0.323926	1.65364	AT2G38480	0.139433	0.19087	0.617975	AT3G26440	0.158356	0.089711	0.387034	AT4G30850	0.130371	0.108531	0.878533	AT5G28050	0.169801	0.131994	1.62467
AT1G27520	0.0788987	0.197093	1.46325	AT1G27520	0.0788987	0.197093	1.46325	AT2G38500	0.0893947	0.169276	0.523824	AT3G26460	0.0986913	0.327845	0.0421028	AT4G30860	0.0917478	0.407782	0.473808	AT5G28060	0.179071	0.0380509	1.93479
AT1G27595	0.0649211	0.4223	1.38912	AT1G27595	0.0649211	0.4223	1.38912	AT2G38540	0.103737	0.30291	3.056	AT3G26470	0.114341	0.126948	0.343133	AT4G30870	0.0977688	0.243458	0.544651	AT5G28150	0.178617	0.107067	0.902759
AT1G27600	0.0538471	0.179151	1.41669	AT1G27600	0.0538471	0.179151	1.41669	AT2G38550	0.147077	0.190785	1.62322	AT3G26500	0.182089	0.173838	0.563125	AT4G30890	0.0947469	0.222257	1.5091	AT5G28220	0.145516	0.179655	1.00043
AT1G27630	0.117882	0.11564	1.52942	AT1G27630	0.117882	0.11564	1.52942	AT2G38560	0.128474	0.151845	1.2548	AT3G26520	0.0982709	0.0574432	2.88168	AT4G30900	0.123191	0.0905138	1.23333	AT5G28290	0.13527	0.0774542	1.1024
AT1G27650	0.176728	0.0253545	1.64853	AT1G27650	0.176728	0.0253545	1.64853	AT2G38580	0.059094	0.525143	1.03371	AT3G26540	0.121714	0.217997	0.576825	AT4G30910	0.14208	0.259654	1.42995	AT5G28300	0.129496	0.262783	1.58788
AT1G27660	0.112651	0.187553	0.782465	AT1G27660	0.112651	0.187553	0.782465	AT2G38630	0.0776743	0.181574	0.969886	AT3G26570	0.147013	0.0453957	2.35372	AT4G30920	0.15428	0.100298	1.97665	AT5G28350	0.10065	0.148007	1.41179
AT1G27680	0.151432	0.100144	1.29609	AT1G27680	0.151432	0.100144	1.29609	AT2G38640	0.166144	0.125466	0.971522	AT3G26580	0.193478	0.0593186	2.22737	AT4G30935	0.154217	0.377191	1.28089	AT5G28490	0.20781	0.0224561	1.17788
AT1G27690	0.170528	0.0351462	1.24852	AT1G27690	0.170528	0.0351462	1.24852	AT2G38650	0.0672749	0.228225	1.6203	AT3G26590	0.121903	0.110708	1.37152	AT4G30940	0.175986	0.0533665	0.63482	AT5G28500	0.136998	0.247132	2.25307
AT1G27695	0.0854398	0.449299	1.30019	AT1G27695	0.0854398	0.449299	1.30019	AT2G38660	0.147431	0.131225	1.1738	AT3G26600	0.232144	0.0420877	1.5013	AT4G30950	0.0889483	0.182645	2.40335	AT5G28750	0.123697	0.234536	1.77072
AT1G27700	0.153343	0.119416	0.850009	AT1G27700	0.153343	0.119416	0.850009	AT2G38670	0.0807195	0.0251239	1.73437	AT3G26618	0.169606	0.0173433	1.26042	AT4G30980	0.135505	0.130962	0.591421	AT5G28770	0.153197	0.14774	0.806166
AT1G27730	0.165982	0.0577675	1.87563	AT1G27730	0.165982	0.0577675	1.87563	AT2G38695	0.171495	0.370789	0.587486	AT3G26630	0.277294	0.0577766	1.22914	AT4G30990	0.0889374	0.550826	1.49467	AT5G28830	0.207962	0.229679	1.00297
AT1G27750	0.133921	0.306984	1.58019	AT1G27750	0.133921	0.306984	1.58019	AT2G38700	0.105679	0.0885124	1.57858	AT3G26640	0.178821	0.0432053	1.04715	AT4G30996	0.0696731	0.0729131	1.39346	AT5G28850	0.123908	0.0991506	1.08975
AT1G27760	0.150151	0.101563	1.70496	AT1G27760	0.150151	0.101563	1.70496	AT2G38710	0.0698389	0.126084	1.46413	AT3G26650	0.135902	0.0163241	3.21147	AT4G31000	0.0996836	0.411566	0.695315	AT5G28910	0.135608	0.212143	0.561733
AT1G27770	0.12052	0.066716	1.88409	AT1G27770	0.12052	0.066716	1.88409	AT2G38720	0.112847	0.242289	0.215109	AT3G26670	0.0901423	0.0902168	1.36278	AT4G31010	0.110796	0.0906746	0.878533	AT5G29000	0.138276	0.297018	1.02754
AT1G27840	0.118372	0.16743	1.16379	AT1G27840	0.118372	0.16743	1.16379	AT2G38730	0.200345	0.0221645	0.926908	AT3G26680	0.161074	0.0983211	0.654436	AT4G31020	0.158185	0.00954218	0.407425	AT5G30490	0.191076	0.185826	0.991182
AT1G27880	0.106233	0.220952	0.399379	AT1G27880	0.106233	0.220952	0.399379	AT2G38740	0.127441	0.111691	1.40583	AT3G26690	0.117331	0.111698	0.438194	AT4G31040	0.141008	0.103911	1.7339	AT5G30495	0.177879	0.159467	0.757396
AT1G27910	0.0962664	0.150131	1.26681	AT1G27910	0.0962664	0.150131	1.26681	AT2G38750	0.159155	0.0689504	1.29583	AT3G26700	0.103635	0.0330482	0.989098	AT4G31050	0.078653	0.518553	0.75382	AT5G30510	0.111338	0.0654705	2.50824
AT1G27930	0.172578	0.0628838	1.55441	AT1G27930	0.172578	0.0628838	1.55441	AT2G38760	0.154432	0.227983	0.685974	AT3G26710	0.158185	0.0838978	1.60943	AT4G31060	0.0647853	0.515753	0.715377	AT5G32440	0.13348	0.0979256	1.76165
AT1G27940	0.189762	0.12463	0.853589	AT1G27940	0.189762	0.12463	0.853589	AT2G38770	0.0996737	0.0824557	1.60211	AT3G26720	0.123248	0.138822	1.59725	AT4G31080	0.130613	0.176185	1.68503	AT5G32450	0.139111	0.111775	1.4886
AT1G27950	0.133242	0.235997	2.09103	AT1G27950	0.133242	0.235997	2.09103	AT2G38780	0.10053	0.444767	1.18591	AT3G26730	0.146663	0.236274	1.85138	AT4G31115	0.101049	0.475739	1.11312	AT5G32470	0.106555	0.169135	1.20474
AT1G27960	0.108287	0.412088	0.601734	AT1G27960	0.108287	0.412088	0.601734	AT2G38790	0.143997	0.228031	1.12359	AT3G26740	0.191251	0.118176	2.73974	AT4G31120	0.0793205	0.18316	1.39695	AT5G33280	0.149638	0.0735415	1.55696
AT1G27970	0.223952	0.113062	1.79317	AT1G27970	0.223952	0.113062	1.79317	AT2G38800	0.142083	0.330393	1.90895	AT3G26744	0.248068	0.0370809	1.59011	AT4G31130	0.0901768	0.160624	1.40843	AT5G33290	0.198457	0.130172	1.50704
AT1G27980	0.163927	0.0704315	1.33474	AT1G27980	0.163927	0.0704315	1.33474	AT2G38810	0.138516	0.0495379	0.786645	AT3G26750	0.169745	0.335553	0.586171	AT4G31140	0.112942	0.115991	1.07027	AT5G33300	0.136006	0.254034	0.331427
AT1G28010	0.147652	0.0957136	0.675357	AT1G28010	0.147652	0.0957136	0.675357	AT2G38820	0.160435	0.235405	0.64876	AT3G26760	0.110034	0.152316	0.289076	AT4G31150	0.152091	0.351147	0.898281	AT5G33320	0.105184	0.100816	2.04053
AT1G28050	0.167599	0.242149	1.65331	AT1G28050	0.167599	0.242149	1.65331	AT2G38823	0.0708644	0.649056	0.00346053	AT3G26770	0.144649	0.248456	0.118199	AT4G31160	0.112367	0.23026	1.69736	AT5G33370	0.125763	0.0715209	1.48628
AT1G28060	0.110901	0.366179	1.68639	AT1G28060	0.110901	0.366179	1.68639	AT2G38830	0.126709	0.418216	0.359	AT3G26780	0.211679	0.156191	1.63847	AT4G31170	0.106048	0.0513825	1.82523	AT5G34850	0.238312	0.0831797	2.06858
AT1G28070	0.190984	0.24273	0.583527	AT1G28070	0.190984	0.24273	0.583527	AT2G38840	0.132489	0.182634	1.17754	AT3G26782	0.192144	0.0929958	0.732675	AT4G31180	0.155701	0.256854	1.99019	AT5G34930	0.164233	0.199951	1.03699
AT1G28090	0.148463	0.147896	1.08517	AT1G28090	0.148463	0.147896	1.08517	AT2G38860	0.111371	0.213305	1.62358	AT3G26810	0.254357	0.0201587	1.70556	AT4G31200	0.0961909	0.10096	1.37109	AT5G34940	0.1442	0.218036	0.73736
AT1G28110	0.152409	0.0384366	1.20315	AT1G28110	0.152409	0.0384366	1.20315	AT2G38870	0.123013	0.487759	1.33237	AT3G26830	0.0869305	0.865709	0.857145	AT4G31210	0.067656	0.406177	1.50178	AT5G35080	0.173466	0.179005	1.1274
AT1G28120	0.141821	0.121614	1.48127	AT1G28120	0.141821	0.121614	1.48127	AT2G38940	0.204622	0.0856054	0.314478	AT3G26840	0.184502	0.171619	1.43221	AT4G31240	0.127753	0.17663	0.473808	AT5G35100	0.17591	0.0551064	1.88129
AT1G28130	0.130186	0.0773976	0.889834	AT1G28130	0.130186	0.0773976	0.889834	AT2G38950	0.112076	0.463441	1.45654	AT3G26850	0.13392	0.249208	1.05215	AT4G31250	0.187248	0.14951	0.733615	AT5G35160	0.138497	0.0425365	2.01118
AT1G28140	0.151678	0.184875	1.75908	AT1G28140	0.151678	0.184875	1.75908	AT2G38960	0.232839	0.129033	1.00498	AT3G26890	0.14549	0.197179	1.58525	AT4G31270	0.112575	0.398559	0.544651	AT5G35170	0.161983	0.124315	2.15537
AT1G28150	0.218909	0.197607	1.42995	AT1G28150	0.218909	0.197607	1.42995	AT2G38995	0.255865	0.362842	1.12051	AT3G26900	0.139913	0.177542	1.65115	AT4G31290	0.0910639	0.041648	1.55526	AT5G35180	0.140274	0.141987	1.92817
AT1G28190	0.190238	0.160856	0.798139	AT1G28190	0.190238	0.160856	0.798139	AT2G39000	0.163488	0.211145	1.47209	AT3G26910	0.100977	0.260554	1.19184	AT4G31300	0.153563	0.0255686	1.94876	AT5G35200	0.103923	0.165422	1.69067
AT1G28200	0.201309	0.0842887	1.61798	AT1G28200	0.201309	0.0842887	1.61798	AT2G39010	0.133116	0.0237206	2.27461	AT3G26932	0.101114	0.269877	1.10119	AT4G31310	0.100855	0.416809	1.31719	AT5G35210	0.104005	0.389071	1.95687
AT1G28210	0.10338	0.269653	0.541729	AT1G28210	0.10338	0.269653	0.541729	AT2G39020	0.113197	0.129451	1.73192	AT3G26935	0.0573738	0.111316	1.56949	AT4G31330	0.142721	0.0515393	0.336139	AT5G35220	0.163594	0.107921	1.59648
AT1G28230	0.145782	0.257239	1.6415	AT1G28230	0.145782	0.257239	1.6415	AT2G39030	0.122009	0.151867	0.00847242	AT3G26950	0.115401	0.123929	1.50354	AT4G31340	0.0626915	0.634444	1.89121	AT5G35320	0.265038	0.158254	1.02031
AT1G28240	0.10854	0.100781	1.3534	AT1G28240	0.10854	0.100781	1.3534	AT2G39050	0.223742	0.178936	1.58617	AT3G26960	0.177202	0.204506	0.688064	AT4G31350	0.157279	0.0288211	1.30877	AT5G35330	0.222633	0.246046	1.23303
AT1G28250	0.0985684	0.187896	1.0237	AT1G28250	0.0985684	0.187896	1.0237	AT2G39080	0.215712	0.156925	1.4569	AT3G26980	0.0842969	0.087734	0.820254	AT4G31360	0.111071	0.436959	0.779091	AT5G35360	0.228595	0.0925711	2.07415
AT1G28260	0.130576	0.426502	1.14416	AT1G28260	0.130576	0.426502	1.14416	AT2G39090	0.0963	0.109167	0.966053	AT3G26990	0.146797	0.194558	1.21042	AT4G31390	0.0838804	0.108204	1.70113	AT5G35370	0.213972	0.101106	1.29454
AT1G28280	0.0869918	0.112719	1.51644	AT1G28280	0.0869918	0.112719	1.51644	AT2G39100	0.148814	0.429215	0.765333	AT3G27000	0.123563	0.0272862	0.860667	AT4G31400	0.140933	0.188953	0.378598	AT5G35400	0.134153	0.215383	0.611798
AT1G28290	0.116744	0.19411	2.10966	AT1G28290	0.116744	0.19411	2.10966	AT2G39120	0.114839	0.237285	0.162385	AT3G27010	0.219297	0.0730933	0.793252	AT4G31410	0.174742	0.0452275	1.19576	AT5G35410	0.145264	0.152973	0.663371
AT1G28320	0.06664	0.426914	1.58352	AT1G28320	0.06664	0.426914	1.58352	AT2G39130	0.117377	0.115319	1.18955	AT3G27020	0.0949566	0.0809962	1.9619	AT4G31420	0.19495	0.0984249	1.47398	AT5G35430	0.141489	0.345317	1.34704
AT1G28330	0.205501	0.315865	2.06784	AT1G28330	0.205501	0.315865	2.06784	AT2G39140	0.0942877	0.137625	1.44846	AT3G27030	0.117226	0.0300366	0.977993	AT4G31430	0.0931579	0.3634	1.38326	AT5G35460	0.115403	0.0876286	1.64635
AT1G28350	0.136258	0.194163	1.35386	AT1G28350	0.136258	0.194163	1.35386	AT2G39170	0.109577	0.190819	1.12167	AT3G27050	0.0991158	0.122204	1.1799	AT4G31440	0.107772	0.567911	0.625282	AT5G35520	0.166474	0.378983	0.483944
AT1G28360	0.165575	0.236535	0.29942	AT1G28360	0.165575	0.236535	0.29942	AT2G39180	0.164339	0.0684578	0.635996	AT3G27060	0.236737	0.00565355	1.63269	AT4G31450	0.139765	0.244047	1.39959	AT5G35530	0.123789	0.0900327	2.11021
AT1G28370	0.111189	0.377949	1.09551	AT1G28370	0.111189	0.377949	1.09551	AT2G39190	0.131523	0.194329	1.88155	AT3G27080	0.158926	0.358714	1.12205	AT4G31460	0.108388	0.30667	1.1048	AT5G35560	0.119231	0.111047	1.58232
AT1G28380	0.145106	0.10345	1.8234	AT1G28380	0.145106	0.10345	1.8234	AT2G39200	0.0791194	0.04891	0.155336	AT3G27090	0.118015	0.0944329	1.97724	AT4G31480	0.181469	0.0492618	2.06767	AT5G35570	0.138908	0.0592608	1.31596
AT1G28390	0.257589	0.250042	0.854306	AT1G28390	0.257589	0.250042	0.854306	AT2G39210	0.106262	0.13021	1.37022	AT3G27110	0.168676	0.0703001	1.46899	AT4G31500	0.0906937	0.0395314	2.54463	AT5G35590	0.0816951	0.0662486	1.77841
AT1G28395	0.137811	0.263594	1.02418	AT1G28395	0.137811	0.263594	1.02418	AT2G39220	0.158528	0.0772988	1.36057	AT3G27120	0.0989621	0.073686	0.936443	AT4G31510	0.133642	0.180785	0.878533	AT5G35630	0.10597	0.039034	3.13309
AT1G28400	0.184837	0.1177	1.61712	AT1G28400	0.184837	0.1177	1.61712	AT2G39230	0.133588	0.327509	0.151768	AT3G27160	0.126316	0.0817825	2.12109	AT4G31530	0.0166888	0.329779	1.68144	AT5G35670	0.138608	0.454657	1.08475
AT1G28410	0.107301	0.234995	0.932296	AT1G28410	0.107301	0.234995	0.932296	AT2G39240	0.142367	0.79008	0.0860037	AT3G27170	0.169237	0.0383218	0.945193	AT4G31540	0.0611603	0.0419402	1.28329	AT5G35690	0.146457	0.234922	1.6321
AT1G28420	0.107878	0.290022	1.70626	AT1G28420	0.107878	0.290022	1.70626	AT2G39250	0.134175	0.25999	1.31251	AT3G27180	0.136596	0.139052	1.22673	AT4G31550	0.218034	0.0965468	1.51473	AT5G35700	0.109892	0.0941041	1.20948
AT1G28440	0.146	0.102511	1.92697	AT1G28440	0.146	0.102511	1.92697	AT2G39260	0.0752631	0.172197	1.72373	AT3G27190	0.132365	0.0419279	0.682813	AT4G31560	0.110192	0.244188	1.51629	AT5G35732	0.188573	0.177972	0.534356
AT1G28480	0.109501	0.333427	0.66115	AT1G28480	0.109501	0.333427	0.66115	AT2G39270	0.162774	0.124352	1.46865	AT3G27200	0.0869656	0.333054	0.556109	AT4G31570	0.0941062	0.405007	1.74503	AT5G35735	0.185641	0.146239	2.13905
AT1G28510	0.12289	0.0214761	1.06505	AT1G28510	0.12289	0.0214761	1.06505	AT2G39280	0.0963547	0.320989	1.4307	AT3G27210	0.131778	0.186815	1.10878	AT4G31580	0.132787	0.147886	1.73268	AT5G35740	0.114589	0.238178	0.710447
AT1G28520	0.102721	0.0758164	1.52367	AT1G28520	0.102721	0.0758164	1.52367	AT2G39290	0.0554074	0.255113	1.30977	AT3G27220	0.136255	0.141334	0.73736	AT4G31590	0.0776727	0.110033	1.68059	AT5G35750	0.155225	0.189868	1.40303
AT1G28530	0.151166	0.188962	0.792427	AT1G28530	0.151166	0.188962	0.792427	AT2G39300	0.13318	0.267471	0.503546	AT3G27230	0.214262	0.0776975	1.60058	AT4G31600	0.120956	0.0683766	0.957717	AT5G35790	0.182956	0.101673	1.797
AT1G28540	0.177785	0.048113	0.920843	AT1G28540	0.177785	0.048113	0.920843	AT2G39310	0.111125	0.334192	1.18192	AT3G27240	0.148592	0.0698761	1.87168	AT4G31670	0.078264	0.276153	1.09755	AT5G35840	0.146781	0.150834	1.58153
AT1G28560	0.0815814	0.5563	0.605531	AT1G28560	0.0815814	0.5563	0.605531	AT2G39330	0.139861	0.159677	1.32952	AT3G27250	0.0960123	0.324948	0.698388	AT4G31720	0.0442205	0.0796193	1.43912	AT5G35910	0.165651	0.228757	1.54783
AT1G28580	0.157831	0.242695	1.62067	AT1G28580	0.157831	0.242695	1.62067	AT2G39340	0.0707984	0.292059	1.69191	AT3G27260	0.119112	0.200945	1.79464	AT4G31730	0.141005	0.0621198	0.0689647	AT5G35930	0.119326	0.371121	1.08012
AT1G28600	0.128179	0.474516	2.02119	AT1G28600	0.128179	0.474516	2.02119	AT2G39350	0.208272	0.0546186	0.804576	AT3G27270	0.150486	0.119495	0.176178	AT4G31750	0.0945678	0.0591434	1.20027	AT5G35970	0.127267	0.0802933	2.45112
AT1G28680	0.187128	0.097012	1.53836	AT1G28680	0.187128	0.097012	1.53836	AT2G39360	0.187703	0.184295	1.08642	AT3G27280	0.101658	0.129102	1.41513	AT4G31770	0.101095	0.200369	0.844222	AT5G35980	0.110776	0.17578	1.99957
AT1G28690	0.153199	0.17711	0.0512297	AT1G28690	0.153199	0.17711	0.0512297	AT2G39380	0.110885	0.193924	0.546098	AT3G27300	0.0957312	0.17371	1.68994	AT4G31780	0.0834764	0.1788	1.78314	AT5G36001	0.129233	0.433845	0.321826
AT1G28760	0.19633	0.13325	0.656683	AT1G28760	0.19633	0.13325	0.656683	AT2G39390	0.135065	0.025759	1.49353	AT3G27310	0.126836	0.218003	1.13975	AT4G31790	0.129766	0.0355128	1.16554	AT5G36120	0.212183	0.152581	1.29039
AT1G28960	0.240144	0.0842414	1.18889	AT1G28960	0.240144	0.0842414	1.18889	AT2G39400	0.136199	0.148698	1.14379	AT3G27320	0.197214	0.0684649	1.33095	AT4G31805	0.177178	0.47684	0.477208	AT5G36160	0.145232	0.190161	1.86151
AT1G29030	0.145664	0.176972	0.948643	AT1G29030	0.145664	0.176972	0.948643	AT2G39420	0.157857	0.0954503	1.12013	AT3G27325	0.0586616	0.318654	1.46009	AT4G31810	0.163895	0.139252	0.926306	AT5G36170	0.195483	0.0974495	1.72613
AT1G29050	0.10977	0.156651	1.64899	AT1G29050	0.10977	0.156651	1.64899	AT2G39435	0.1241	0.447981	0.795699	AT3G27330	0.176889	0.11078	0.627683	AT4G31840	0.115845	0.189628	1.22673	AT5G36210	0.132402	0.135868	1.78154
AT1G29060	0.157728	0.0829726	0.873111	AT1G29060	0.157728	0.0829726	0.873111	AT2G39450	0.0886689	0.0740226	1.53643	AT3G27340	0.124275	0.355601	1.09755	AT4G31850	0.119715	0.144024	1.74209	AT5G36220	0.193411	0.169578	1.43315
AT1G29070	0.0800897	0.299918	2.24338	AT1G29070	0.0800897	0.299918	2.24338	AT2G39460	0.0736852	0.215195	1.9916	AT3G27350	0.154044	0.163083	1.11076	AT4G31860	0.141758	0.131124	1.62948	AT5G36230	0.0998497	0.0430973	2.00634
AT1G29120	0.123917	0.181948	1.39016	AT1G29120	0.123917	0.181948	1.39016	AT2G39470	0.115936	0.312952	1.87867	AT3G27380	0.140576	0.100243	1.66337	AT4G31875	0.088015	0.861558	0.419229	AT5G36290	0.123032	0.139906	1.63706
AT1G29150	0.214652	0.0521111	1.95732	AT1G29150	0.214652	0.0521111	1.95732	AT2G39480	0.085339	0.0926514	1.72161	AT3G27390	0.110824	0.138355	1.54435	AT4G31880	0.106735	0.400889	1.68994	AT5G36880	0.0916669	0.111116	1.95053
AT1G29160	0.233746	0.0564666	0.584851	AT1G29160	0.233746	0.0564666	0.584851	AT2G39500	0.0951793	0.161579	0.644163	AT3G27400	0.154204	0.217464	0.782465	AT4G31890	0.171925	0.0686675	0.820254	AT5G36890	0.124501	0.107223	1.28435
AT1G29170	0.108894	0.37255	1.19184	AT1G29170	0.108894	0.37255	1.19184	AT2G39510	0.152687	0.0728398	0.256501	AT3G27420	0.163047	0.422529	0.836875	AT4G31910	0.0960128	0.330709	0.0983668	AT5G36910	0.23972	0.664915	0.551852
AT1G29195	0.115492	0.154585	0.0646077	AT1G29195	0.115492	0.154585	0.0646077	AT2G39550	0.155357	0.161433	1.13043	AT3G27430	0.108804	0.0302553	1.87583	AT4G31920	0.147564	0.299038	1.30677	AT5G36920	0.0957008	0.455888	0.0466902
AT1G29220	0.191496	0.133324	1.15284	AT1G29220	0.191496	0.133324	1.15284	AT2G39570	0.123731	0.0756161	1.57669	AT3G27460	0.0894958	0.228972	0.72219	AT4G31930	0.119019	0.190798	0.468643	AT5G36940	0.129131	0.270124	1.5102
AT1G29240	0.150052	0.349699	1.12282	AT1G29240	0.150052	0.349699	1.12282	AT2G39580	0.10665	0.443537	1.58046	AT3G27470	0.111691	0.0763427	1.0733	AT4G31980	0.159148	0.281365	1.00949	AT5G36950	0.124344	0.110836	0.996857
AT1G29250	0.0691347	0.054342	1.35114	AT1G29250	0.0691347	0.054342	1.35114	AT2G39630	0.0999152	0.134968	1.21727	AT3G27520	0.210635	0.445412	0.434457	AT4G31985	0.159569	0.0503764	1.76603	AT5G37000	0.193807	0.320657	0.324241
AT1G29260	0.176212	0.0594065	1.37087	AT1G29260	0.176212	0.0594065	1.37087	AT2G39650	0.199578	0.0684574	0.679637	AT3G27530	0.124081	0.133615	1.6334	AT4G31990	0.149502	0.0759069	2.11932	AT5G37010	0.189339	0.153122	0.843494
AT1G29270	0.193314	0.396132	0.114311	AT1G29270	0.193314	0.396132	0.114311	AT2G39660	0.105856	0.0793046	0.94807	AT3G27550	0.122946	0.11285	0.768816	AT4G32010	0.0714699	0.166725	1.53272	AT5G37020	0.0934022	0.0881329	1.64301
AT1G29280	0.13308	0.121969	0.18625	AT1G29280	0.13308	0.121969	0.18625	AT2G39670	0.16656	0.0823271	1.68165	AT3G27560	0.138793	0.00904567	1.04348	AT4G32020	0.165426	0.234282	2.40495	AT5G37055	0.154294	0.118547	0.543186
AT1G29300	0.130825	0.217005	0.637179	AT1G29300	0.130825	0.217005	0.637179	AT2G39690	0.167565	0.0891503	0.301963	AT3G27570	0.13727	0.225289	1.65342	AT4G32030	0.206209	0.126316	1.27742	AT5G37180	0.16781	0.133157	0.230347
AT1G29310	0.139393	0.00717966	1.41159	AT1G29310	0.139393	0.00717966	1.41159	AT2G39700	0.152938	0.0353198	1.58946	AT3G27580	0.160078	0.153801	0.700418	AT4G32040	0.116471	0.0675796	1.6231	AT5G37290	0.142975	0.126621	0.664473
AT1G29320	0.107429	0.153788	1.03418	AT1G29320	0.107429	0.153788	1.03418	AT2G39710	0.183234	0.160653	1.13642	AT3G27610	0.144282	0.252719	0.794885	AT4G32050	0.0922721	0.557244	1.05753	AT5G37300	0.113046	0.315409	0.605531
AT1G29330	0.126056	0.0489067	0.700418	AT1G29330	0.126056	0.0489067	0.700418	AT2G39720	0.178405	0.129467	1.79185	AT3G27640	0.178784	0.135189	0.125871	AT4G32060	0.158048	0.0918649	2.15888	AT5G37310	0.14692	0.0362634	1.67963
AT1G29340	0.232259	0.0562052	1.73173	AT1G29340	0.232259	0.0562052	1.73173	AT2G39725	0.189343	0.0524766	0.470381	AT3G27650	0.215438	0.466776	0.646463	AT4G32070	0.0957621	0.217003	1.39552	AT5G37340	0.173115	0.123765	0.626484
AT1G29350	0.0791442	0.376483	1.19283	AT1G29350	0.0791442	0.376483	1.19283	AT2G39730	0.0923503	0.126467	3.83198	AT3G27660	0.165149	0.120325	0.321826	AT4G32120	0.0976904	0.102747	1.05709	AT5G37350	0.180946	0.0777476	1.34406
AT1G29380	0.216535	0.091997	0.517684	AT1G29380	0.216535	0.091997	0.517684	AT2G39740	0.0782941	0.393437	1.40141	AT3G27670	0.0990581	0.275067	1.49532	AT4G32130	0.110495	0.274231	1.43819	AT5G37360	0.108364	0.248971	1.73857
AT1G29390	0.120575	0.363762	1.77884	AT1G29390	0.120575	0.363762	1.77884	AT2G39750	0.114102	0.0912734	1.66082	AT3G27700	0.0893027	0.242928	1.45171	AT4G32140	0.0901221	0.0806059	1.15248	AT5G37370	0.172066	0.0318974	1.67514
AT1G29400	0.113127	0.135153	2.12051	AT1G29400	0.113127	0.135153	2.12051	AT2G39760	0.139626	0.166047	1.37022	AT3G27740	0.147176	0.0475097	1.68123	AT4G32150	0.0756484	0.111824	2.10196	AT5G37380	0.114843	0.390105	1.15923
AT1G29450	0.197272	0.281177	0.309524	AT1G29450	0.197272	0.281177	0.309524	AT2G39770	0.148606	0.0246534	2.23523	AT3G27750	0.17661	0.211827	1.32545	AT4G32175	0.131312	0.33559	0.611798	AT5G37400	0.137215	0.597447	0.286456
AT1G29460	0.22155	0.304661	0.169351	AT1G29460	0.22155	0.304661	0.169351	AT2G39780	0.137089	0.164316	1.51999	AT3G27770	0.116298	0.2194	1.5744	AT4G32180	0.111897	0.0664253	1.79161	AT5G37410	0.166125	0.835504	0.256501
AT1G29470	0.102458	0.0937812	2.39105	AT1G29470	0.102458	0.0937812	2.39105	AT2G39795	0.13746	0.253864	0.970979	AT3G27820	0.0864901	0.0675309	2.16407	AT4G32190	0.115265	0.289209	1.59583	AT5G37475	0.112967	0.133033	1.14598
AT1G29510	0.261875	0.338956	0.0183676	AT1G29510	0.261875	0.338956	0.0183676	AT2G39800	0.126971	0.0686555	1.71469	AT3G27850	0.16133	0.11166	2.40469	AT4G32250	0.080683	0.362924	1.495	AT5G37510	0.126512	0.0341636	2.27021
AT1G29520	0.0583112	0.156299	0.895047	AT1G29520	0.0583112	0.156299	0.895047	AT2G39805	0.121784	0.0656121	1.04624	AT3G27870	0.181195	0.0779641	0.977458	AT4G32260	0.105465	0.105543	2.82689	AT5G37530	0.0738205	0.276617	0.511456
AT1G29550	0.140844	0.262905	0.788303	AT1G29550	0.140844	0.262905	0.788303	AT2G39810	0.119097	0.196536	1.43521	AT3G27890	0.26091	0.0724808	1.44846	AT4G32270	0.0853859	0.233993	1.01885	AT5G37540	0.156878	0.0976879	1.01346
AT1G29600	0.149031	1.18089	0.329052	AT1G29600	0.149031	1.18089	0.329052	AT2G39830	0.118077	0.113909	0.584851	AT3G27920	0.0467243	0.403575	0.0280016	AT4G32272	0.0950595	0.126488	0.958277	AT5G37570	0.183158	0.111056	0.227347
AT1G29630	0.165409	0.174196	0.459905	AT1G29630	0.165409	0.174196	0.459905	AT2G39840	0.151876	0.0366455	1.26015	AT3G27925	0.151023	0.0790036	2.20344	AT4G32285	0.177963	0.0483382	1.94136	AT5G37590	0.070716	0.416666	0.834643
AT1G29660	0.119694	0.218048	2.28511	AT1G29660	0.119694	0.218048	2.28511	AT2G39850	0.107665	0.262841	1.69624	AT3G27930	0.121143	0.271218	0.829394	AT4G32290	0.122768	0.243102	1.13567	AT5G37600	0.137788	0.0263904	2.65727
AT1G29670	0.141075	0.0847669	2.33692	AT1G29670	0.141075	0.0847669	2.33692	AT2G39880	0.160562	0.664564	0.28117	AT3G27960	0.166627	0.114959	1.14634	AT4G32295	0.140347	0.140754	0.523824	AT5G37630	0.123618	0.16915	0.858555
AT1G29680	0.12364	0.312121	0.00847242	AT1G29680	0.12364	0.312121	0.00847242	AT2G39890	0.139425	0.0354745	1.4112	AT3G28007	0.068208	0.220866	0.541729	AT4G32300	0.139641	0.107743	1.43967	AT5G37660	0.14393	0.13844	0.579521
AT1G29690	0.18609	0.112016	1.13043	AT1G29690	0.18609	0.112016	1.13043	AT2G39900	0.0747238	0.0956838	1.38829	AT3G28030	0.0966147	0.307431	1.25395	AT4G32320	0.115745	0.198587	1.23214	AT5G37680	0.151876	0.0328173	0.888516
AT1G29700	0.0946916	0.233206	1.60528	AT1G29700	0.0946916	0.233206	1.60528	AT2G39910	0.107552	0.113154	0.850732	AT3G28040	0.161525	0.166524	1.85996	AT4G32330	0.0793352	0.510306	1.81584	AT5G37690	0.157812	0.122536	0.18625
AT1G29710	0.15352	0.497795	0.571406	AT1G29710	0.15352	0.497795	0.571406	AT2G39930	0.135579	0.126177	1.76612	AT3G28050	0.118295	0.0730497	1.87624	AT4G32340	0.14758	0.317268	2.13257	AT5G37710	0.201819	0.11088	0.829394
AT1G29750	0.0875591	0.181347	1.23865	AT1G29750	0.0875591	0.181347	1.23865	AT2G39940	0.15736	0.0724168	1.62708	AT3G28070	0.1567	0.253746	1.55099	AT4G32350	0.136407	0.294089	0.926306	AT5G37720	0.145807	0.112063	1.60667
AT1G29760	0.141954	0.30183	1.08012	AT1G29760	0.141954	0.30183	1.08012	AT2G39950	0.0969999	0.260283	1.6016	AT3G28100	0.153568	0.262862	1.20156	AT4G32360	0.135874	0.189628	0.975308	AT5G37740	0.214262	0.147289	0.842759
AT1G29790	0.150347	0.0745121	1.49565	AT1G29790	0.150347	0.0745121	1.49565	AT2G39960	0.0987287	0.0708104	1.42596	AT3G28130	0.0896197	0.397454	1.11586	AT4G32390	0.211895	0.0417923	1.74985	AT5G37790	0.175026	0.09572	1.19576
AT1G29800	0.121962	0.138151	1.25762	AT1G29800	0.121962	0.138151	1.25762	AT2G39970	0.114019	0.142041	1.67439	AT3G28140	0.0690971	0.540062	0.682813	AT4G32400	0.145898	0.12947	1.2657	AT5G37830	0.165261	0.0877144	1.92474
AT1G29810	0.0964541	0.350738	0.79733	AT1G29810	0.0964541	0.350738	0.79733	AT2G39980	0.166301	0.132956	1.008	AT3G28150	0.198918	0.192465	0.169351	AT4G32410	0.10323	0.0148961	2.78206	AT5G37850	0.128321	0.0663576	1.40862
AT1G29820	0.183756	0.0708165	0.857145	AT1G29820	0.183756	0.0708165	0.857145	AT2G39990	0.134578	0.200901	1.72083	AT3G28180	0.251403	0.0282219	1.70436	AT4G32420	0.147971	0.313715	1.67536	AT5G37890	0.214126	0.609914	0.751117
AT1G29840	0.175313	0.136547	0.492215	AT1G29840	0.175313	0.136547	0.492215	AT2G40000	0.18258	0.15099	1.86942	AT3G28200	0.122263	0.124008	1.28249	AT4G32440	0.115648	0.325861	1.16134	AT5G37930	0.230127	0.209578	1.1048
AT1G29850	0.0951553	0.565695	1.76279	AT1G29850	0.0951553	0.565695	1.76279	AT2G40010	0.147699	0.0998232	0.662257	AT3G28210	0.185514	0.266433	0.0818152	AT4G32450	0.171864	0.292659	0.509888	AT5G38010	0.128553	0.28105	0.473808
AT1G29880	0.113574	0.0887202	2.01905	AT1G29880	0.113574	0.0887202	2.01905	AT2G40020	0.090012	1.05408	1.21572	AT3G28220	0.116305	0.358308	0.886541	AT4G32460	0.190299	0.0326817	1.13156	AT5G38040	0.18922	0.220556	0.509888
AT1G29890	0.0851401	0.24798	1.49402	AT1G29890	0.0851401	0.24798	1.49402	AT2G40030	0.0884742	0.296902	1.1977	AT3G28270	0.244107	0.731596	1.65959	AT4G32470	0.147146	0.0241022	2.08876	AT5G38050	0.211727	0.22675	0.475511
AT1G29900	0.151561	0.0628013	2.19876	AT1G29900	0.151561	0.0628013	2.19876	AT2G40060	0.0678035	0.378069	1.87038	AT3G28340	0.13978	0.140994	0.821022	AT4G32520	0.100738	0.187337	1.754	AT5G38060	0.183569	0.197821	0.509888
AT1G29930	0.121657	0.0428016	4.1373	AT1G29930	0.121657	0.0428016	4.1373	AT2G40085	0.196441	0.132333	0.239224	AT3G28345	0.207788	0.035524	0.883224	AT4G32551	0.117511	0.0677577	1.89264	AT5G38070	0.140122	0.291348	0.0860037
AT1G29940	0.110619	0.193576	1.43614	AT1G29940	0.110619	0.193576	1.43614	AT2G40090	0.133305	0.0751108	1.03746	AT3G28370	0.123579	0.366366	0.664473	AT4G32560	0.142473	0.39388	1.15212	AT5G38110	0.218875	0.146789	0.680698
AT1G29950	0.178359	0.0952391	1.76165	AT1G29950	0.178359	0.0952391	1.76165	AT2G40095	0.128938	0.180579	0.622856	AT3G28420	0.184646	0.289227	0.165897	AT4G32570	0.115802	0.202999	1.54041	AT5G38120	0.217743	0.220379	0.286456
AT1G29960	0.119861	0.331855	0.445558	AT1G29960	0.119861	0.331855	0.445558	AT2G40100	0.148314	0.0227169	1.88102	AT3G28430	0.104634	0.114394	1.32352	AT4G32590	0.24916	0.273495	1.69212	AT5G38140	0.0894187	0.763931	0.783303
AT1G29970	0.263665	0.0998985	1.62383	AT1G29970	0.263665	0.0998985	1.62383	AT2G40110	0.148101	0.0219724	0.910336	AT3G28450	0.216483	0.0837786	1.23688	AT4G32600	0.157905	0.0850129	1.52987	AT5G38150	0.166909	0.484409	1.22431
AT1G29980	0.173919	0.111376	1.15747	AT1G29980	0.173919	0.111376	1.15747	AT2G40130	0.139927	0.229925	1.71292	AT3G28455	0.110896	0.402693	0.264865	AT4G32605	0.154563	0.125833	0.979066	AT5G38210	0.177957	0.222112	1.31399
AT1G29990	0.207787	0.0325769	1.37797	AT1G29990	0.207787	0.0325769	1.37797	AT2G40150	0.138873	0.209651	0.837614	AT3G28460	0.153056	0.0912196	1.14852	AT4G32620	0.106009	0.376992	1.66623	AT5G38220	0.193653	0.0727966	1.0951
AT1G30000	0.139295	0.0854049	1.20442	AT1G30000	0.139295	0.0854049	1.20442	AT2G40160	0.145352	0.321657	0.304512	AT3G28480	0.187767	0.275383	1.25649	AT4G32640	0.106867	0.269432	1.96495	AT5G38290	0.175891	0.132322	1.00094
AT1G30040	0.0650307	0.135965	0.627683	AT1G30040	0.0650307	0.135965	0.627683	AT2G40190	0.118668	0.142664	0.96218	AT3G28500	0.192664	0.0576852	0.122052	AT4G32650	0.196696	0.200958	0.760053	AT5G38300	0.222901	0.119686	0.242169
AT1G30070	0.126884	0.238088	0.937618	AT1G30070	0.126884	0.238088	0.937618	AT2G40230	0.102933	0.179387	0.759169	AT3G28640	0.155715	0.168436	0.0775859	AT4G32660	0.0999832	0.125929	1.33521	AT5G38360	0.234527	0.254347	0.86624
AT1G30090	0.196	0.0390256	1.42919	AT1G30090	0.196	0.0390256	1.42919	AT2G40240	0.116542	0.37276	0.498724	AT3G28670	0.193624	0.136509	1.11037	AT4G32670	0.0731461	0.772386	1.072	AT5G38380	0.122632	0.136266	1.00849
AT1G30110	0.208941	0.0460761	0.395309	AT1G30110	0.208941	0.0460761	0.395309	AT2G40260	0.13067	0.194888	0.395309	AT3G28690	0.138022	0.0638237	1.38389	AT4G32680	0.0959984	0.46637	1.22552	AT5G38430	0.131229	0.127164	2.97817
[truncated: 13,620 more rows]

## Sheet: Analysis of data by chromosomes
Table S12B. Chi-square analysis for distribution of all loci and loci with ω & GEA from seedling RNA-Seq.
Chr.	All loci	Loci with ω & GEA from seedling RNA-Seq	Df	χ²	P
[truncated: 56 more rows]

## Sheet: Data grouped by GEA (RNA-Seq)
Table S12J. Grouping loci with ω, Ks and GEA from seedling RNA-Seq.
[truncated: 15,425 more rows]

[truncated: 1 more sheets: Evolutionary analysis of GEA]
