# Supplementary material for: Fixation of Expression Divergences by Natural Selection in Arabidopsis Coding Genes
Source: Int J Mol Sci. 2024 Dec 22;25(24):13710. doi: 10.3390/ijms252413710 (PMC11678068; doi:10.3390/ijms252413710)
Supplement: Supplementary file 1 [file ijms-25-13710-s001.zip › Table S14.xlsx]

## Sheet: Data distributed by chromosomes
Table S14. Analysis of Ks, ω and ω > 1 (between genera) in loci with ESTs.
Table S14A. Loci with ω, Ks[between Arabidopsis thaliana (At) and Capsella rubella (Cr)] and ESTs in the chromosomes.
All loci with ω and ESTs				Chromsome I				Chromsome II				Chromsome III				Chromsome IV				Chromsome V
Locus	Ks	ω	No. ESTs	Locus	Ks	ω	No. ESTs	Locus	Ks	ω	No. ESTs	Locus	Ks	ω	No. ESTs	Locus	Ks	ω	No. ESTs	Locus	Ks	ω	No. ESTs
AT1G01010	0.304152	0.370079	8	AT1G01010	0.304152	0.370079	8	AT2G01060	0.170075	0.18765	85	AT3G01015	0.352962	0.194898	37	AT4G00026	0.231228	0.294119	79	AT5G01010	0.199194	0.145826	146
AT1G01020	0.14295	0.602313	13	AT1G01020	0.14295	0.602313	13	AT2G01070	0.190487	0.181914	32	AT3G01020	0.229556	0.177363	2	AT4G00030	0.270529	0.248608	16	AT5G01015	0.174898	0.296508	22
AT1G01030	0.20057	0.13352	4	AT1G01030	0.20057	0.13352	4	AT2G01110	0.213243	0.134493	84	AT3G01040	0.185228	0.0228406	28	AT4G00040	0.17511	0.176588	61	AT5G01020	0.210523	0.0359283	131
AT1G01040	0.269404	0.0846025	40	AT1G01040	0.269404	0.0846025	40	AT2G01120	0.169428	0.227369	7	AT3G01050	0.191285	0.0811227	30	AT4G00050	0.336672	0.104366	30	AT5G01090	0.246653	0.362068	75
AT1G01050	0.17527	0.0640891	119	AT1G01050	0.17527	0.0640891	119	AT2G01130	0.188254	0.219808	5	AT3G01060	0.178971	0.156504	58	AT4G00060	0.22076	0.204968	10	AT5G01100	0.25505	0.170605	12
AT1G01060	0.215435	0.235788	76	AT1G01060	0.215435	0.235788	76	AT2G01140	0.266392	0.062897	296	AT3G01100	0.18081	0.164784	19	AT4G00080	0.344129	0.12422	8	AT5G01110	0.330742	0.117711	2
AT1G01070	0.327922	0.380082	5	AT1G01070	0.327922	0.380082	5	AT2G01150	0.418854	0.258205	24	AT3G01120	0.186803	0.0884308	263	AT4G00090	0.222844	0.124865	33	AT5G01120	0.208167	0.278554	10
AT1G01080	0.239434	0.276883	63	AT1G01080	0.239434	0.276883	63	AT2G01170	0.286257	0.0815378	30	AT3G01140	0.2808	0.137737	23	AT4G00120	0.271263	0.170232	2	AT5G01160	0.329846	0.129723	45
AT1G01090	0.459459	0.0329268	293	AT1G01090	0.459459	0.0329268	293	AT2G01180	0.374441	0.100466	46	AT3G01150	0.292122	0.0685323	47	AT4G00150	0.332397	0.12214	41	AT5G01170	0.349627	0.19077	10
AT1G01110	0.183015	0.266856	11	AT1G01110	0.183015	0.266856	11	AT2G01190	0.341786	0.139002	76	AT3G01160	0.342377	0.25856	37	AT4G00170	0.339431	0.187714	32	AT5G01180	0.254875	0.145974	11
AT1G01120	0.294954	0.0500074	94	AT1G01120	0.294954	0.0500074	94	AT2G01200	0.281353	0.391746	3	AT3G01170	0.357178	0.0917728	25	AT4G00180	0.231697	0.19572	24	AT5G01190	0.401364	0.052641	2
AT1G01140	0.264589	0.0552165	74	AT1G01140	0.264589	0.0552165	74	AT2G01210	0.249202	0.147875	8	AT3G01175	0.236685	0.65009	1	AT4G00200	0.360326	0.193695	12	AT5G01210	0.426473	0.0932038	125
AT1G01150	0.255977	0.919574	22	AT1G01150	0.255977	0.919574	22	AT2G01220	0.182344	0.233364	43	AT3G01180	0.264924	0.207797	40	AT4G00220	0.204377	0.132341	5	AT5G01220	0.249766	0.156974	48
AT1G01160	0.244069	0.203669	98	AT1G01160	0.244069	0.203669	98	AT2G01240	0.233609	0.562201	11	AT3G01190	0.237542	0.149389	43	AT4G00230	0.339525	0.122651	50	AT5G01230	0.201793	0.0368285	17
AT1G01180	0.328647	0.181744	37	AT1G01180	0.328647	0.181744	37	AT2G01270	0.150929	0.214954	93	AT3G01200	0.407549	0.129316	12	AT4G00231	0.399884	0.154596	11	AT5G01240	0.18237	0.0878241	87
AT1G01190	0.265398	0.123836	5	AT1G01190	0.265398	0.123836	5	AT2G01280	0.225014	0.657028	43	AT3G01220	0.265414	0.117477	16	AT4G00232	0.399388	1.07149	3	AT5G01250	0.309067	0.237882	3
AT1G01200	0.310081	0.10838	3	AT1G01200	0.310081	0.10838	3	AT2G01290	0.474272	0.0743576	67	AT3G01230	0.240843	0.616079	7	AT4G00290	0.442561	0.175153	11	AT5G01260	0.339061	0.271036	8
AT1G01210	0.428301	0.0277879	13	AT1G01210	0.428301	0.0277879	13	AT2G01300	0.46612	0.13629	34	AT3G01240	0.282985	0.4777	5	AT4G00300	0.465856	0.130434	67	AT5G01270	0.267389	0.129044	17
AT1G01220	0.286032	0.109692	12	AT1G01220	0.286032	0.109692	12	AT2G01340	0.370459	0.208981	62	AT3G01270	0.265716	0.163541	34	AT4G00330	0.428518	0.135171	101	AT5G01280	0.256637	0.447629	1
AT1G01225	0.273627	0.0992067	4	AT1G01225	0.273627	0.0992067	4	AT2G01350	0.17455	0.0942216	120	AT3G01280	0.207678	0.166604	379	AT4G00340	0.385073	0.107295	22	AT5G01290	0.26403	0.0940625	26
AT1G01230	0.151299	0.0565432	44	AT1G01230	0.151299	0.0565432	44	AT2G01400	0.169098	0.378269	46	AT3G01290	0.178911	0.0483113	102	AT4G00360	0.484543	0.0588084	231	AT5G01310	0.220368	0.246568	9
AT1G01250	0.367152	0.10674	18	AT1G01250	0.367152	0.10674	18	AT2G01410	0.322482	0.14771	96	AT3G01300	0.316215	0.101415	8	AT4G00370	0.160615	0.129132	133	AT5G01320	0.303616	0.10278	3
AT1G01280	0.314381	0.110601	3	AT1G01280	0.314381	0.110601	3	AT2G01420	0.474981	0.0713485	66	AT3G01310	0.252768	0.040326	54	AT4G00400	0.30026	0.137786	97	AT5G01340	0.280481	0.104535	32
AT1G01300	0.290893	0.0882286	143	AT1G01300	0.290893	0.0882286	143	AT2G01430	0.381723	0.22732	6	AT3G01311	0.374502	0.147422	26	AT4G00420	0.344486	0.470019	46	AT5G01350	0.349227	0.0716457	136
AT1G01310	0.430272	0.282945	5	AT1G01310	0.430272	0.282945	5	AT2G01440	0.20238	0.189246	15	AT3G01320	0.2056	0.348705	15	AT4G00450	0.229626	0.269389	33	AT5G01360	0.311587	0.0628635	6
AT1G01320	0.205782	0.159639	89	AT1G01320	0.205782	0.159639	89	AT2G01460	0.219001	0.045012	4	AT3G01323	0.250141	0.927443	3	AT4G00460	0.310729	0.04878	10	AT5G01370	0.190569	0.145197	25
AT1G01350	0.224604	0.136003	43	AT1G01350	0.224604	0.136003	43	AT2G01470	0.405198	0.179054	43	AT3G01329	0.314181	0.511782	6	AT4G00480	0.16294	0.357543	6	AT5G01380	0.30402	0.126421	6
AT1G01360	0.481427	0.0897515	30	AT1G01360	0.481427	0.0897515	30	AT2G01480	0.246158	0.0396546	25	AT3G01330	0.2814	0.311863	7	AT4G00490	0.257963	0.144809	37	AT5G01390	0.232498	0.176913	27
AT1G01380	0.218351	0.220462	5	AT1G01380	0.218351	0.220462	5	AT2G01490	0.199725	0.152777	84	AT3G01350	0.212872	0.252856	2	AT4G00520	0.191874	0.281673	17	AT5G01400	0.226495	0.241506	16
AT1G01390	0.265892	0.344756	11	AT1G01390	0.265892	0.344756	11	AT2G01500	0.287908	0.465424	9	AT3G01370	0.21998	0.266037	39	AT4G00525	0.1933	0.480688	29	AT5G01410	0.368172	0.0114667	278
AT1G01430	0.246699	0.28939	103	AT1G01430	0.246699	0.28939	103	AT2G01505	0.292104	0.550077	16	AT3G01380	0.202239	0.0754813	3	AT4G00530	0.247236	0.185094	28	AT5G01420	0.253154	0.441401	8
AT1G01440	0.321373	0.222558	11	AT1G01440	0.321373	0.222558	11	AT2G01510	0.289175	0.112596	1	AT3G01400	0.336156	0.0730831	32	AT4G00540	0.321785	0.52271	6	AT5G01450	0.242427	0.0940504	22
AT1G01450	0.325477	0.15302	9	AT1G01450	0.325477	0.15302	9	AT2G01520	0.300113	0.0566732	278	AT3G01420	0.204311	0.225035	102	AT4G00550	0.268373	0.152487	41	AT5G01460	0.144068	0.0503693	64
AT1G01453	0.264119	0.268804	53	AT1G01453	0.264119	0.268804	53	AT2G01540	0.332289	0.0810266	27	AT3G01435	0.169504	0.0459217	16	AT4G00560	0.285927	0.22952	83	AT5G01470	0.217271	0.172954	9
AT1G01470	0.370966	0.0161203	142	AT1G01470	0.370966	0.0161203	142	AT2G01580	0.337671	0.0668307	2	AT3G01440	0.343952	0.0716645	50	AT4G00570	0.228358	0.0852549	107	AT5G01480	0.406323	0.50993	2
AT1G01500	0.350877	0.102931	28	AT1G01500	0.350877	0.102931	28	AT2G01590	0.271432	0.191789	52	AT3G01460	0.237657	0.249252	29	AT4G00585	0.164337	0.208462	113	AT5G01490	0.202735	0.182822	3
AT1G01510	0.186026	0.0665418	48	AT1G01510	0.186026	0.0665418	48	AT2G01600	0.299295	0.0793542	107	AT3G01470	0.252253	0.214992	146	AT4G00590	0.221254	0.247365	9	AT5G01500	0.273028	0.0980014	15
AT1G01520	0.301487	0.274429	1	AT1G01520	0.301487	0.274429	1	AT2G01610	0.252038	0.147959	20	AT3G01480	0.25924	0.126258	145	AT4G00620	0.221624	0.101758	36	AT5G01510	0.255297	0.174801	6
AT1G01530	0.431678	0.67168	4	AT1G01530	0.431678	0.67168	4	AT2G01620	0.344122	0.161716	45	AT3G01490	0.262266	0.0470599	29	AT4G00630	0.231503	0.160678	78	AT5G01520	0.253416	0.112651	31
AT1G01540	0.433502	0.0986732	56	AT1G01540	0.433502	0.0986732	56	AT2G01630	0.303093	0.0383875	33	AT3G01500	0.211302	0.111501	1540	AT4G00650	0.435065	0.346018	3	AT5G01530	0.323775	0.080907	2148
AT1G01560	0.201184	0.149784	2	AT1G01560	0.201184	0.149784	2	AT2G01650	0.256165	0.110647	30	AT3G01510	0.274909	0.127686	14	AT4G00670	0.159715	0.602533	6	AT5G01540	0.287461	0.211826	31
AT1G01570	0.261568	0.206628	5	AT1G01570	0.261568	0.206628	5	AT2G01660	0.352936	0.099346	22	AT3G01513	0.410016	0.363737	14	AT4G00690	0.373774	0.541421	3	AT5G01550	0.422105	0.195228	6
AT1G01580	0.222566	0.19321	2	AT1G01580	0.222566	0.19321	2	AT2G01670	0.180879	0.0387228	86	AT3G01516	0.302363	0.212626	1	AT4G00700	0.239335	0.270264	16	AT5G01560	0.361521	0.171924	42
AT1G01610	0.321639	0.0695327	86	AT1G01610	0.321639	0.0695327	86	AT2G01680	0.347021	0.0438154	64	AT3G01520	0.306449	0.127519	108	AT4G00710	0.322489	0.0436373	66	AT5G01570	0.36356	0.418417	13
AT1G01620	0.270073	0.0176505	894	AT1G01620	0.270073	0.0176505	894	AT2G01690	0.1861	0.0533582	47	AT3G01530	0.190895	0.107835	19	AT4G00720	0.215748	0.102079	217	AT5G01580	0.230854	0.27211	6
AT1G01630	0.31406	0.136771	91	AT1G01630	0.31406	0.136771	91	AT2G01710	0.359478	0.160687	51	AT3G01540	0.283056	0.210267	318	AT4G00730	0.3901	0.0558744	95	AT5G01590	0.291089	0.0658293	92
AT1G01650	0.13788	0.132056	32	AT1G01650	0.13788	0.132056	32	AT2G01720	0.192943	0.103611	129	AT3G01550	0.251446	0.21266	25	AT4G00740	0.197166	0.0714997	73	AT5G01600	0.216605	0.209431	506
AT1G01670	0.297315	0.332671	5	AT1G01670	0.297315	0.332671	5	AT2G01730	0.177002	0.214806	1	AT3G01560	0.255533	0.515112	71	AT4G00750	0.207377	0.237397	46	AT5G01610	0.405551	0.0898398	13
AT1G01680	0.310297	0.486871	4	AT1G01680	0.310297	0.486871	4	AT2G01735	0.314662	0.114081	33	AT3G01570	0.300067	0.0538822	101	AT4G00752	0.197161	0.284179	38	AT5G01630	0.207016	0.307127	15
AT1G01690	0.234118	0.313692	11	AT1G01690	0.234118	0.313692	11	AT2G01740	0.230601	0.259207	7	AT3G01600	0.239923	0.23159	2	AT4G00760	0.270259	0.667393	15	AT5G01640	0.393507	0.13766	14
AT1G01700	0.293639	0.163395	1	AT1G01700	0.293639	0.163395	1	AT2G01750	0.187371	0.09797	12	AT3G01610	0.264438	0.143505	20	AT4G00770	0.192054	0.465645	4	AT5G01650	0.437098	0.0268804	125
AT1G01710	0.230298	0.132866	40	AT1G01710	0.230298	0.132866	40	AT2G01760	0.222688	0.306341	11	AT3G01620	0.240128	0.16582	3	AT4G00800	0.212327	0.241278	14	AT5G01660	0.192432	0.367489	7
AT1G01720	0.335175	0.0972033	144	AT1G01720	0.335175	0.0972033	144	AT2G01810	0.227976	0.390697	15	AT3G01630	0.350005	0.186547	2	AT4G00820	0.281579	0.115857	71	AT5G01670	0.258337	0.131378	35
AT1G01730	0.267508	0.405101	66	AT1G01730	0.267508	0.405101	66	AT2G01818	0.418882	0.140909	4	AT3G01660	0.24182	0.211225	6	AT4G00840	0.170347	0.153009	28	AT5G01690	0.223604	0.297619	5
AT1G01750	0.223269	0.027356	18	AT1G01750	0.223269	0.027356	18	AT2G01820	0.272767	0.192059	65	AT3G01680	0.346206	0.0907447	24	AT4G00850	0.225549	0.398063	13	AT5G01700	0.173835	0.225938	8
AT1G01760	0.153866	0.404007	6	AT1G01760	0.153866	0.404007	6	AT2G01850	0.350891	0.0907765	128	AT3G01690	0.264801	0.0785039	135	AT4G00860	0.420235	0.128282	154	AT5G01710	0.28855	0.0784728	69
AT1G01770	0.214361	0.293226	34	AT1G01770	0.214361	0.293226	34	AT2G01860	0.26985	0.123283	13	AT3G01700	0.288089	0.217642	27	AT4G00870	0.270704	0.400548	33	AT5G01720	0.360716	0.12362	43
AT1G01780	0.284979	0.0917191	26	AT1G01780	0.284979	0.0917191	26	AT2G01870	0.110191	0.567851	20	AT3G01710	0.320388	0.420866	12	AT4G00880	0.0698769	0.622851	19	AT5G01730	0.225397	0.599745	15
AT1G01790	0.252574	0.208717	27	AT1G01790	0.252574	0.208717	27	AT2G01880	0.214755	0.339635	16	AT3G01720	0.223383	0.135173	36	AT4G00890	0.440846	0.485548	1	AT5G01740	0.139127	0.448328	45
AT1G01840	0.418485	0.224758	16	AT1G01840	0.418485	0.224758	16	AT2G01890	0.253288	0.212086	28	AT3G01740	0.321748	0.0528456	71	AT4G00895	0.198509	0.790808	117	AT5G01750	0.424917	0.0834075	245
AT1G01860	0.192958	0.244231	11	AT1G01860	0.192958	0.244231	11	AT2G01905	0.313638	0.157376	5	AT3G01750	0.351564	0.147202	28	AT4G00900	0.284672	0.0627456	10	AT5G01760	0.305683	0.249103	8
AT1G01880	0.250743	0.266062	3	AT1G01880	0.250743	0.266062	3	AT2G01910	0.209839	0.0879717	40	AT3G01770	0.306559	0.435482	78	AT4G00905	0.306557	0.11941	6	AT5G01790	0.26388	0.294788	20
AT1G01900	0.350066	0.168118	27	AT1G01900	0.350066	0.168118	27	AT2G01913	0.325296	0.176335	49	AT3G01780	0.199043	0.0499152	41	AT4G00910	0.166926	0.239403	5	AT5G01800	0.401208	0.319205	91
AT1G01920	0.237502	0.255864	26	AT1G01920	0.237502	0.255864	26	AT2G01918	0.287351	0.199982	47	AT3G01800	0.344004	0.114327	34	AT4G00930	0.221409	0.654951	9	AT5G01860	0.291062	0.42691	5
AT1G01930	0.295775	0.192383	12	AT1G01930	0.295775	0.192383	12	AT2G01940	0.199926	0.0920777	18	AT3G01820	0.286214	0.223588	64	AT4G00940	0.218565	0.177455	5	AT5G01881	0.451582	0.747333	51
AT1G01940	0.345224	0.0157362	37	AT1G01940	0.345224	0.0157362	37	AT2G01950	0.242188	0.084881	18	AT3G01840	0.282316	0.225903	12	AT4G00950	0.246914	0.324817	24	AT5G01890	0.331246	0.139552	42
AT1G01950	0.217091	0.050229	35	AT1G01950	0.217091	0.050229	35	AT2G01970	0.198638	0.0717012	124	AT3G01860	0.373358	0.250445	19	AT4G00980	0.188871	0.463959	7	AT5G01900	0.142019	0.478207	7
AT1G01960	0.182715	0.0752322	65	AT1G01960	0.182715	0.0752322	65	AT2G01980	0.275398	0.217844	18	AT3G01870	0.38849	0.223007	90	AT4G00990	0.310431	0.43427	10	AT5G01920	0.317212	0.10439	82
AT1G01970	0.284974	0.216402	22	AT1G01970	0.284974	0.216402	22	AT2G01990	0.211831	0.239383	15	AT3G01910	0.196681	0.0866546	160	AT4G01000	0.412662	0.30261	120	AT5G01930	0.24003	0.0891373	29
AT1G01980	0.322393	0.145182	7	AT1G01980	0.322393	0.145182	7	AT2G02010	0.278085	0.0553834	11	AT3G01920	0.397281	0.190315	16	AT4G01010	0.282872	0.08739	5	AT5G01960	0.300474	0.204047	77
AT1G02010	0.207258	0.0574143	7	AT1G02010	0.207258	0.0574143	7	AT2G02020	0.25214	0.211422	6	AT3G01950	0.213511	0.118445	18	AT4G01026	0.261692	0.14174	66	AT5G01970	0.223996	0.260174	36
AT1G02020	0.347038	0.270877	13	AT1G02020	0.347038	0.270877	13	AT2G02040	0.290787	0.0570631	82	AT3G01970	0.370369	0.188319	22	AT4G01040	0.312311	0.381106	29	AT5G01980	0.199728	0.337751	32
AT1G02060	0.30248	0.208162	8	AT1G02060	0.30248	0.208162	8	AT2G02050	0.238748	0.11733	142	AT3G01990	0.157885	0.152412	7	AT4G01050	0.222786	0.131672	292	AT5G01990	0.187776	0.12647	21
AT1G02070	0.352769	0.30182	38	AT1G02070	0.352769	0.30182	38	AT2G02060	0.299816	0.311346	4	AT3G02020	0.158911	0.173141	31	AT4G01070	0.336259	0.197623	122	AT5G02000	0.197763	0.511165	13
AT1G02080	0.257722	0.170843	60	AT1G02080	0.257722	0.170843	60	AT2G02070	0.24593	0.0714788	79	AT3G02030	0.16184	0.302503	45	AT4G01080	0.34677	0.132116	61	AT5G02010	0.216659	0.104751	16
AT1G02090	0.365143	0.105696	55	AT1G02090	0.365143	0.105696	55	AT2G02080	0.187856	0.173073	43	AT3G02040	0.302518	0.142122	88	AT4G01090	0.299922	0.203958	32	AT5G02020	0.2024	0.211908	42
AT1G02110	0.272851	0.134279	52	AT1G02110	0.272851	0.134279	52	AT2G02090	0.222824	0.0949426	22	AT3G02050	0.187675	0.209358	52	AT4G01100	0.23276	0.0893029	209	AT5G02030	0.239387	0.074385	45
AT1G02120	0.269959	0.172427	45	AT1G02120	0.269959	0.172427	45	AT2G02100	0.289275	0.166234	996	AT3G02060	0.15298	0.0809579	33	AT4G01110	0.304756	0.275543	63	AT5G02050	0.261128	0.259245	82
AT1G02130	0.377801	0.034134	85	AT1G02130	0.377801	0.034134	85	AT2G02140	0.242217	0.279139	22	AT3G02065	0.168152	0.207273	22	AT4G01120	0.248892	0.200979	52	AT5G02070	0.206456	0.113941	3
AT1G02140	0.380499	0.0961054	228	AT1G02140	0.380499	0.0961054	228	AT2G02148	0.265656	0.186611	6	AT3G02070	0.199607	0.212269	22	AT4G01130	0.246802	0.189263	19	AT5G02090	0.30313	0.259293	12
AT1G02145	0.183274	0.196914	42	AT1G02145	0.183274	0.196914	42	AT2G02160	0.175906	0.318879	140	AT3G02090	0.222248	0.0812336	268	AT4G01140	0.296168	0.346738	7	AT5G02100	0.215811	0.128041	28
AT1G02150	0.255132	0.105017	106	AT1G02150	0.255132	0.105017	106	AT2G02180	0.22188	0.170562	38	AT3G02100	0.250812	0.33572	23	AT4G01150	0.139501	0.280461	1313	AT5G02120	0.357464	0.151076	146
AT1G02160	0.167035	0.501751	67	AT1G02160	0.167035	0.501751	67	AT2G02220	0.307574	0.191406	45	AT3G02110	0.263597	0.0998109	78	AT4G01200	0.337687	0.113789	3	AT5G02130	0.240092	0.239869	59
AT1G02170	0.248411	0.18487	25	AT1G02170	0.248411	0.18487	25	AT2G02230	0.316701	0.364563	15	AT3G02120	0.306232	0.478022	22	AT4G01210	0.21294	0.234747	44	AT5G02140	0.279737	0.0534368	4
AT1G02190	0.217793	0.226863	111	AT1G02190	0.217793	0.226863	111	AT2G02240	0.261021	0.335835	7	AT3G02125	0.271173	0.441021	33	AT4G01220	0.365505	0.0876289	24	AT5G02150	0.247516	0.2652	9
AT1G02205	0.232058	0.143754	106	AT1G02205	0.232058	0.143754	106	AT2G02250	0.434389	0.239119	3	AT3G02130	0.226098	0.14328	18	AT4G01230	0.248442	0.213211	1	AT5G02160	0.266429	0.127902	266
AT1G02220	0.374257	0.598207	4	AT1G02220	0.374257	0.598207	4	AT2G02300	0.263085	0.432717	16	AT3G02150	0.309386	0.210705	17	AT4G01240	0.437088	0.190913	18	AT5G02170	0.286786	0.131012	9
AT1G02260	0.236779	0.120882	12	AT1G02260	0.236779	0.120882	12	AT2G02310	0.338033	0.371227	2	AT3G02160	0.28203	0.397416	3	AT4G01250	0.286658	0.0738938	19	AT5G02180	0.253648	0.15384	12
AT1G02270	0.181969	0.288992	22	AT1G02270	0.181969	0.288992	22	AT2G02390	0.339644	0.079082	62	AT3G02170	0.188074	0.383446	104	AT4G01270	0.27092	0.277882	9	AT5G02190	0.298105	0.0810481	18
AT1G02290	0.245481	0.443994	6	AT1G02290	0.245481	0.443994	6	AT2G02400	0.193892	0.201388	30	AT3G02180	0.329733	0.0851845	215	AT4G01280	0.319235	0.203739	27	AT5G02200	0.189439	0.494891	4
AT1G02305	0.234455	0.114216	220	AT1G02305	0.234455	0.114216	220	AT2G02410	0.155459	0.0860206	27	AT3G02190	0.430994	0.0206047	153	AT4G01290	0.178414	0.312353	113	AT5G02220	0.418898	0.137851	5
AT1G02310	0.275695	0.120344	12	AT1G02310	0.275695	0.120344	12	AT2G02450	0.146706	0.22501	14	AT3G02200	0.281562	0.156945	137	AT4G01310	0.171089	0.0623621	207	AT5G02250	0.174385	0.175441	33
AT1G02330	0.281614	0.0873908	21	AT1G02330	0.281614	0.0873908	21	AT2G02470	0.227772	0.116717	58	AT3G02210	0.208198	0.178076	23	AT4G01320	0.140614	0.0312176	65	AT5G02260	0.350369	0.075168	33
AT1G02335	0.354583	0.0812401	25	AT1G02335	0.354583	0.0812401	25	AT2G02480	0.253615	0.09908	18	AT3G02220	0.317724	0.115197	46	AT4G01330	0.280352	0.0871758	44	AT5G02270	0.247141	0.0170529	44
AT1G02340	0.291111	0.479312	27	AT1G02340	0.291111	0.479312	27	AT2G02500	0.212009	0.200957	69	AT3G02230	0.162929	0.0493532	269	AT4G01360	0.343669	0.422006	4	AT5G02280	0.157584	0.0197221	47
AT1G02360	0.363441	0.152927	25	AT1G02360	0.363441	0.152927	25	AT2G02510	0.11592	0.0545732	59	AT3G02250	0.219969	0.0487927	46	AT4G01370	0.317209	0.0404331	89	AT5G02310	0.154866	0.361457	32
AT1G02370	0.182959	0.311935	28	AT1G02370	0.182959	0.311935	28	AT2G02540	0.207866	0.275439	43	AT3G02260	0.181206	0.153565	59	AT4G01400	0.257321	0.104467	59	AT5G02370	0.215224	0.246468	7698
AT1G02380	0.249605	0.483605	3	AT1G02380	0.249605	0.483605	3	AT2G02560	0.285885	0.04406	47	AT3G02280	0.211023	0.178372	10	AT4G01410	0.337934	0.0572316	26	AT5G02380	0.196597	0.189795	7695
AT1G02390	0.257503	0.227829	14	AT1G02390	0.257503	0.227829	14	AT2G02590	0.232461	0.117013	35	AT3G02290	0.188122	0.145761	22	AT4G01430	0.244048	0.277511	11	AT5G02390	0.310132	0.207023	79
AT1G02400	0.287881	0.147901	11	AT1G02400	0.287881	0.147901	11	AT2G02610	0.238684	0.374411	55	AT3G02300	0.177274	0.215886	21	AT4G01440	0.297963	0.196516	1	AT5G02400	0.293194	0.117362	1
AT1G02410	0.196161	0.187855	48	AT1G02410	0.196161	0.187855	48	AT2G02680	0.325351	0.567154	3	AT3G02310	0.147125	0.192507	93	AT4G01450	0.302888	0.215431	21	AT5G02410	0.232101	0.315193	5
AT1G02420	0.266377	0.12122	3	AT1G02420	0.266377	0.12122	3	AT2G02710	0.28169	0.237203	48	AT3G02330	0.229833	0.175272	1	AT4G01460	0.231995	0.298403	6	AT5G02420	0.241448	0.124774	13
AT1G02450	0.188451	0.662107	19	AT1G02450	0.188451	0.662107	19	AT2G02720	0.247009	0.164267	5	AT3G02340	0.235725	0.323723	29	AT4G01480	0.227714	0.101027	50	AT5G02430	0.284308	0.131755	2
AT1G02460	0.312498	0.116577	6	AT1G02460	0.312498	0.116577	6	AT2G02740	0.207144	0.178709	32	AT3G02350	0.251302	0.0355758	90	AT4G01500	0.33404	0.345106	5	AT5G02440	0.256596	0.150767	10
AT1G02470	0.20758	0.385568	15	AT1G02470	0.20758	0.385568	15	AT2G02750	0.221886	0.20472	40	AT3G02380	0.23878	0.158253	57	AT4G01535	0.421947	0.692565	16	AT5G02450	0.367571	0.0904561	547
AT1G02475	0.308994	0.111469	48	AT1G02475	0.308994	0.111469	48	AT2G02780	0.181174	0.266894	10	AT3G02400	0.172242	0.602495	7	AT4G01550	0.43782	0.278975	14	AT5G02460	0.224713	0.119607	5
AT1G02520	0.304006	0.0790405	8	AT1G02520	0.304006	0.0790405	8	AT2G02790	0.207448	0.344499	17	AT3G02410	0.34813	0.121335	16	AT4G01560	0.302631	0.0919472	57	AT5G02520	0.272878	0.713668	48
AT1G02540	0.371571	0.781166	3	AT1G02540	0.371571	0.781166	3	AT2G02810	0.204301	0.0706892	23	AT3G02420	0.171124	0.096974	56	AT4G01570	0.294923	0.137076	13	AT5G02530	0.295253	0.129499	156
AT1G02560	0.185806	0.0585173	180	AT1G02560	0.185806	0.0585173	180	AT2G02820	0.183267	0.309834	27	AT3G02430	0.211414	0.152483	23	AT4G01575	0.199656	0.395903	15	AT5G02540	0.331275	0.0448398	32
AT1G02570	0.200615	0.227646	40	AT1G02570	0.200615	0.227646	40	AT2G02850	0.175647	0.47709	140	AT3G02450	0.257677	0.163868	41	AT4G01600	0.191355	0.47557	5	AT5G02550	0.247614	0.246396	31
AT1G02610	0.388978	0.231657	4	AT1G02610	0.388978	0.231657	4	AT2G02860	0.175104	0.171598	25	AT3G02460	0.223613	0.0612745	33	AT4G01610	0.186693	0.144118	448	AT5G02560	0.249642	0.0511196	16
AT1G02630	0.317938	0.144925	1	AT1G02630	0.317938	0.144925	1	AT2G02880	0.366999	0.137415	11	AT3G02480	0.133352	0.209709	41	AT4G01650	0.301386	0.156271	24	AT5G02580	0.120422	0.160495	14
AT1G02640	0.27823	0.0842805	61	AT1G02640	0.27823	0.0842805	61	AT2G02910	0.22758	0.16546	21	AT3G02490	0.285478	0.186863	13	AT4G01660	0.260685	0.135933	24	AT5G02590	0.213768	0.256775	29
AT1G02650	0.306782	0.370054	1	AT1G02650	0.306782	0.370054	1	AT2G02930	0.211162	0.178346	37	AT3G02500	0.269823	0.585105	3	AT4G01670	0.264866	0.196381	21	AT5G02640	0.326125	0.180303	7
AT1G02660	0.324013	0.143924	30	AT1G02660	0.324013	0.143924	30	AT2G02950	0.228545	0.30603	24	AT3G02510	0.175457	0.082214	32	AT4G01680	0.282183	0.101975	17	AT5G02710	0.338706	0.162729	46
AT1G02680	0.306268	0.0938723	20	AT1G02680	0.306268	0.0938723	20	AT2G02955	0.259982	0.435723	39	AT3G02520	0.175545	0.0640585	79	AT4G01690	0.199129	0.0639884	104	AT5G02720	0.197734	0.344305	18
AT1G02690	0.253779	0.31928	37	AT1G02690	0.253779	0.31928	37	AT2G02970	0.233817	0.208003	51	AT3G02530	0.163279	0.0456193	108	AT4G01700	0.289323	0.126769	98	AT5G02740	0.172608	0.244728	80
AT1G02700	0.312535	0.08734	10	AT1G02700	0.312535	0.08734	10	AT2G02980	0.318777	0.131813	25	AT3G02540	0.153724	0.284492	112	AT4G01720	0.282538	0.206565	26	AT5G02750	0.413111	0.136425	11
AT1G02730	0.227894	0.0726433	45	AT1G02730	0.227894	0.0726433	45	AT2G02990	0.21684	0.0912858	42	AT3G02550	0.311104	0.104258	94	AT4G01730	0.21007	0.150744	11	AT5G02760	0.235149	0.17554	64
AT1G02750	0.376132	0.278292	21	AT1G02750	0.376132	0.278292	21	AT2G03050	0.198096	0.122419	75	AT3G02555	0.178812	0.559919	14	AT4G01735	0.180224	1.03318	26	AT5G02790	0.201388	0.197078	119
AT1G02780	0.319041	0.023791	768	AT1G02780	0.319041	0.023791	768	AT2G03060	0.159124	0.276128	5	AT3G02570	0.266108	0.100735	91	AT4G01750	0.270344	0.192927	37	AT5G02800	0.243611	0.0592324	32
AT1G02790	0.273	0.170005	51	AT1G02790	0.273	0.170005	51	AT2G03070	0.214359	0.173309	21	AT3G02580	0.238656	0.125026	53	AT4G01790	0.236828	0.219382	12	AT5G02810	0.233561	0.144376	63
AT1G02800	0.146886	0.200178	52	AT1G02800	0.146886	0.200178	52	AT2G03090	0.310777	0.048312	77	AT3G02630	0.236402	0.0411299	60	AT4G01800	0.202607	0.053421	43	AT5G02820	0.20065	0.0371189	22
AT1G02810	0.363082	0.0720086	25	AT1G02810	0.363082	0.0720086	25	AT2G03120	0.199216	0.0461179	122	AT3G02640	0.220738	0.13122	66	AT4G01810	0.247698	0.0633901	54	AT5G02830	0.173729	0.168649	37
AT1G02813	0.254321	0.507779	29	AT1G02813	0.254321	0.507779	29	AT2G03140	0.20451	0.360288	29	AT3G02650	0.185518	0.262031	14	AT4G01870	0.270239	0.203228	70	AT5G02850	0.224611	0.134632	27
AT1G02816	0.435136	0.13083	41	AT1G02816	0.435136	0.13083	41	AT2G03150	0.241554	0.235949	60	AT3G02660	0.241406	0.1092	16	AT4G01883	0.241736	0.271885	140	AT5G02860	0.184756	0.0975106	3
AT1G02820	0.165994	0.546006	4	AT1G02820	0.165994	0.546006	4	AT2G03200	0.293572	0.0993571	10	AT3G02680	0.124246	0.453219	20	AT4G01890	0.199633	0.412302	2	AT5G02870	0.379857	0.0396318	843
AT1G02850	0.180404	0.418144	45	AT1G02850	0.180404	0.418144	45	AT2G03210	0.250951	0.243157	2	AT3G02690	0.281263	0.138821	76	AT4G01895	0.382066	0.437911	15	AT5G02880	0.205167	0.245756	19
AT1G02860	0.250615	0.183779	50	AT1G02860	0.250615	0.183779	50	AT2G03220	0.270249	0.163896	29	AT3G02700	0.188298	0.143145	69	AT4G01897	0.253397	0.230962	42	AT5G02890	0.256726	0.378742	59
AT1G02870	0.309494	0.100245	47	AT1G02870	0.309494	0.100245	47	AT2G03230	0.43879	0.3483	14	AT3G02710	0.259273	0.0435303	26	AT4G01900	0.254114	0.136716	42	AT5G02910	0.324765	0.207559	6
AT1G02880	0.311011	0.205818	30	AT1G02880	0.311011	0.205818	30	AT2G03240	0.409274	0.0827245	32	AT3G02720	0.16565	0.101151	59	AT4G01910	0.299151	0.535173	3	AT5G02930	0.312297	1.07333	1
AT1G02890	0.254268	0.24588	42	AT1G02890	0.254268	0.24588	42	AT2G03260	0.22064	0.309714	7	AT3G02730	0.43016	0.0998204	257	AT4G01935	0.119635	0.542942	66	AT5G02940	0.159461	0.274426	37
AT1G02900	0.360672	0.222754	25	AT1G02900	0.360672	0.222754	25	AT2G03270	0.273757	0.0503164	25	AT3G02740	0.180254	0.215215	43	AT4G01940	0.374143	0.133886	109	AT5G02950	0.276655	0.439824	4
AT1G02910	0.275832	0.210702	37	AT1G02910	0.275832	0.210702	37	AT2G03280	0.25729	0.152032	44	AT3G02760	0.253423	0.21792	50	AT4G01950	0.266952	0.120488	51	AT5G02970	0.251573	0.157219	19
AT1G02960	0.27075	0.369937	20	AT1G02960	0.27075	0.369937	20	AT2G03290	0.214932	0.428304	4	AT3G02770	0.273845	0.0100016	82	AT4G01960	0.184457	0.129372	23	AT5G03050	0.120882	0.388573	6
AT1G02970	0.271541	0.137256	5	AT1G02970	0.271541	0.137256	5	AT2G03310	0.195007	0.46911	32	AT3G02780	0.24872	0.060361	89	AT4G01970	0.210498	0.250069	22	AT5G03060	0.263251	0.939748	1
AT1G02980	0.275949	0.445136	6	AT1G02980	0.275949	0.445136	6	AT2G03340	0.329285	0.118814	32	AT3G02790	0.233958	0.0945673	107	AT4G01990	0.280492	0.232119	12	AT5G03070	0.215492	0.140541	21
AT1G02990	0.197164	0.453164	14	AT1G02990	0.197164	0.453164	14	AT2G03350	0.173477	0.0781788	36	AT3G02800	0.233648	0.144473	4	AT4G01995	0.182183	0.174125	38	AT5G03080	0.269602	0.0295467	26
AT1G03000	0.231099	0.20292	21	AT1G03000	0.231099	0.20292	21	AT2G03360	0.330895	0.262266	8	AT3G02820	0.186765	0.214188	27	AT4G02010	0.170369	0.111318	55	AT5G03110	0.270988	0.350202	15
AT1G03010	0.213169	0.0961412	5	AT1G03010	0.213169	0.0961412	5	AT2G03390	0.188136	0.140688	77	AT3G02830	0.282324	0.0618959	67	AT4G02020	0.17285	0.394822	18	AT5G03120	0.290917	0.38802	50
AT1G03030	0.308864	0.176263	41	AT1G03030	0.308864	0.176263	41	AT2G03410	0.325604	0.0665161	36	AT3G02840	0.24742	0.278639	23	AT4G02030	0.160794	0.160854	30	AT5G03140	0.335866	0.0901736	17
AT1G03040	0.211367	0.147905	61	AT1G03040	0.211367	0.147905	61	AT2G03420	0.237031	0.117056	31	AT3G02850	0.306766	0.0630109	9	AT4G02040	0.209103	0.806935	10	AT5G03150	0.179112	0.108078	16
AT1G03050	0.231885	0.0968932	6	AT1G03050	0.231885	0.0968932	6	AT2G03430	0.330947	0.151242	20	AT3G02860	0.207886	0.272452	29	AT4G02050	0.246104	0.120896	34	AT5G03160	0.308552	0.0625177	54
AT1G03055	0.21898	0.256568	5	AT1G03055	0.21898	0.256568	5	AT2G03440	0.232106	0.173058	236	AT3G02870	0.266414	0.081579	79	AT4G02070	0.186679	0.194359	5	AT5G03170	0.332515	0.0834329	66
AT1G03060	0.160706	0.0979895	33	AT1G03060	0.160706	0.0979895	33	AT2G03450	0.308581	0.12907	5	AT3G02875	0.239109	0.174637	30	AT4G02075	0.303743	0.317724	3	AT5G03180	0.2293	0.349667	9
AT1G03080	0.183587	0.3555	34	AT1G03080	0.183587	0.3555	34	AT2G03470	0.207729	0.496527	35	AT3G02880	0.281353	0.163909	68	AT4G02080	0.279593	0.0242256	120	AT5G03230	0.340032	0.0910085	47
AT1G03090	0.156088	0.159461	29	AT1G03090	0.156088	0.159461	29	AT2G03480	0.24247	0.0702498	21	AT3G02885	0.302082	0.142185	8	AT4G02090	0.356164	0.137395	3	AT5G03250	0.275057	0.0662927	14
AT1G03100	0.227789	0.189323	19	AT1G03100	0.227789	0.189323	19	AT2G03500	0.311118	0.109058	5	AT3G02890	0.190907	0.569765	9	AT4G02100	0.265484	0.110931	28	AT5G03260	0.25818	0.085353	32
AT1G03110	0.22234	0.247011	19	AT1G03110	0.22234	0.247011	19	AT2G03505	0.27825	0.368485	8	AT3G02900	0.247455	0.260788	32	AT4G02110	0.184644	0.556282	9	AT5G03280	0.214961	0.129583	58
AT1G03120	0.209491	0.379238	3	AT1G03120	0.209491	0.379238	3	AT2G03510	0.204316	0.063437	79	AT3G02910	0.422618	0.105027	70	AT4G02120	0.180344	0.105	29	AT5G03300	0.114146	0.0464437	129
AT1G03130	0.225305	0.0895637	2146	AT1G03130	0.225305	0.0895637	2146	AT2G03520	0.279537	0.129515	23	AT3G02920	0.265386	0.144609	40	AT4G02140	0.372355	0.0670655	34	AT5G03310	0.214975	0.185033	2
AT1G03140	0.199231	0.101266	59	AT1G03140	0.199231	0.101266	59	AT2G03550	0.35884	0.264091	26	AT3G02930	0.221508	0.27406	14	AT4G02150	0.248846	0.165029	63	AT5G03320	0.219672	0.0991332	35
AT1G03160	0.21304	0.131066	32	AT1G03160	0.21304	0.131066	32	AT2G03590	0.247249	0.0573066	19	AT3G02940	0.257468	0.158212	7	AT4G02170	0.10163	0.577025	1	AT5G03340	0.193282	0.0506425	35
AT1G03170	0.414423	0.248321	21	AT1G03170	0.414423	0.248321	21	AT2G03630	0.353045	0.281617	13	AT3G02950	0.280522	0.0572962	37	AT4G02195	0.26188	0.146891	9	AT5G03345	0.168906	0.160756	60
AT1G03180	0.17117	0.275477	22	AT1G03180	0.17117	0.275477	22	AT2G03640	0.240345	0.476341	26	AT3G02960	0.281971	0.248709	1	AT4G02200	0.215491	0.248604	33	AT5G03350	0.229353	0.270852	49
AT1G03210	0.220573	0.371578	13	AT1G03210	0.220573	0.371578	13	AT2G03667	0.246777	0.230278	82	AT3G02970	0.225174	0.272842	7	AT4G02220	0.201137	0.199182	17	AT5G03370	0.262255	0.284964	32
AT1G03220	0.395173	0.132787	298	AT1G03220	0.395173	0.132787	298	AT2G03670	0.22717	0.0865105	15	AT3G02990	0.213516	0.234382	4	AT4G02230	0.263671	0.0241994	133	AT5G03380	0.368315	0.0876588	50
AT1G03250	0.263768	0.131306	37	AT1G03250	0.263768	0.131306	37	AT2G03690	0.254595	0.046748	121	AT3G03000	0.335459	0.0428151	27	AT4G02250	0.419952	0.0352161	5	AT5G03415	0.238087	0.273024	19
AT1G03260	0.174395	0.118772	31	AT1G03260	0.174395	0.118772	31	AT2G03710	0.219896	0.108288	19	AT3G03030	0.266158	0.432983	8	AT4G02260	0.150895	0.137461	34	AT5G03420	0.168347	0.609648	26
AT1G03280	0.22428	0.17853	39	AT1G03280	0.22428	0.17853	39	AT2G03720	0.18755	0.0607795	3	AT3G03050	0.238286	0.0569445	56	AT4G02270	0.156821	0.420113	16	AT5G03430	0.156528	0.0701735	52
AT1G03300	0.369925	0.433135	2	AT1G03300	0.369925	0.433135	2	AT2G03740	0.264783	0.396203	40	AT3G03060	0.221422	0.141997	6	AT4G02280	0.296395	0.0664448	26	AT5G03450	0.246847	0.412885	15
AT1G03320	0.240214	0.703893	22	AT1G03320	0.240214	0.703893	22	AT2G03750	0.230274	0.367459	65	AT3G03070	0.349723	0.0603629	184	AT4G02290	0.318047	0.052436	140	AT5G03455	0.223978	0.0273711	90
AT1G03330	0.16669	0.0650002	45	AT1G03330	0.16669	0.0650002	45	AT2G03760	0.232485	0.181275	39	AT3G03080	0.266003	0.140987	2	AT4G02330	0.337355	0.108756	12	AT5G03470	0.219416	0.0888984	24
AT1G03350	0.21733	0.238774	80	AT1G03350	0.21733	0.238774	80	AT2G03780	0.185335	0.108867	27	AT3G03090	0.174109	0.260663	26	AT4G02340	0.180737	0.182263	109	AT5G03495	0.359285	0.654774	3
AT1G03360	0.22298	0.0662852	16	AT1G03360	0.22298	0.0662852	16	AT2G03800	0.204847	0.18251	26	AT3G03100	0.205437	0.12369	188	AT4G02350	0.238207	0.0761461	31	AT5G03510	0.213696	0.162609	9
AT1G03365	0.196624	0.320621	30	AT1G03365	0.196624	0.320621	30	AT2G03820	0.416697	0.0354884	106	AT3G03110	0.169694	0.15221	10	AT4G02360	0.287768	0.20864	5	AT5G03520	0.236074	0.0262411	141
AT1G03370	0.23529	0.12015	22	AT1G03370	0.23529	0.12015	22	AT2G03830	0.204665	0.58628	18	AT3G03120	0.163848	0.0567577	21	AT4G02370	0.311836	0.149639	136	AT5G03530	0.271194	0.0446224	22
AT1G03380	0.196397	0.267655	36	AT1G03380	0.196397	0.267655	36	AT2G03840	0.312244	0.368319	1	AT3G03130	0.293248	0.314706	47	AT4G02380	0.129669	0.239418	392	AT5G03540	0.231297	0.049381	40
AT1G03400	0.319334	0.275117	29	AT1G03400	0.319334	0.275117	29	AT2G03850	0.199045	0.574228	19	AT3G03140	0.174733	0.271118	15	AT4G02390	0.226034	0.147249	10	AT5G03545	0.216876	0.68134	108
AT1G03430	0.420339	0.0571151	20	AT1G03430	0.420339	0.0571151	20	AT2G03880	0.185173	0.203083	6	AT3G03150	0.422465	0.162671	217	AT4G02400	0.227821	0.220553	31	AT5G03555	0.346089	0.119992	60
AT1G03440	0.423903	0.0813526	31	AT1G03440	0.423903	0.0813526	31	AT2G03890	0.298688	0.0463788	140	AT3G03160	0.226528	0.0289797	114	AT4G02405	0.266151	0.350691	33	AT5G03610	0.334545	0.110185	68
AT1G03457	0.175319	0.300952	26	AT1G03457	0.175319	0.300952	26	AT2G03980	0.374283	0.350122	41	AT3G03170	0.220809	0.15758	17	AT4G02420	0.332439	0.207562	5	AT5G03620	0.253652	0.187438	3
AT1G03475	0.208726	0.0750432	111	AT1G03475	0.208726	0.0750432	111	AT2G04030	0.339042	0.0387242	226	AT3G03180	0.199053	0.0462268	6	AT4G02425	0.194138	0.116183	10	AT5G03630	0.260653	0.134135	175
AT1G03520	0.283868	0.0704694	11	AT1G03520	0.283868	0.0704694	11	AT2G04038	0.1505	0.173044	3	AT3G03190	0.11824	0.279889	11	AT4G02440	0.347322	0.128746	70	AT5G03650	0.218208	0.118521	60
AT1G03530	0.257374	0.292687	14	AT1G03530	0.257374	0.292687	14	AT2G04039	0.30297	0.161493	62	AT3G03200	0.243618	0.164665	3	AT4G02460	0.30075	0.169783	13	AT5G03660	0.200703	0.0712261	164
AT1G03540	0.271347	0.251609	2	AT1G03540	0.271347	0.251609	2	AT2G04040	0.289945	0.17703	20	AT3G03210	0.32784	0.0583092	24	AT4G02480	0.241189	0.17483	128	AT5G03670	0.312348	0.140536	11
AT1G03550	0.167518	0.0779511	12	AT1G03550	0.167518	0.0779511	12	AT2G04046	0.3652	0.485487	3	AT3G03220	0.223648	0.0840726	49	AT4G02485	0.234062	0.273044	5	AT5G03680	0.226237	0.112064	3
AT1G03560	0.284563	0.131745	14	AT1G03560	0.284563	0.131745	14	AT2G04100	0.347708	0.156002	8	AT3G03230	0.3451	0.120817	1	AT4G02500	0.276957	0.0207665	77	AT5G03690	0.212772	0.0434994	14
AT1G03600	0.286917	0.160384	164	AT1G03600	0.286917	0.160384	164	AT2G04160	0.339365	0.118358	41	AT3G03250	0.217799	0.104368	229	AT4G02510	0.163622	0.32554	139	AT5G03700	0.285836	0.157924	2
AT1G03610	0.227598	0.0703048	54	AT1G03610	0.227598	0.0703048	54	AT2G04220	0.297584	0.114722	15	AT3G03260	0.252098	0.610107	2	AT4G02530	0.222823	0.119987	100	AT5G03720	0.145939	0.382355	11
AT1G03620	0.131058	0.214028	1	AT1G03620	0.131058	0.214028	1	AT2G04230	0.153268	0.377809	37	AT3G03272	0.286907	0.530387	36	AT4G02550	0.267223	0.182028	9	AT5G03740	0.238442	0.511138	110
AT1G03630	0.296956	0.051195	213	AT1G03630	0.296956	0.051195	213	AT2G04235	0.236036	0.446298	5	AT3G03280	0.364397	0.195215	1	AT4G02580	0.232166	0.0441867	93	AT5G03760	0.307044	0.0467569	78
AT1G03650	0.160944	0.219894	6	AT1G03650	0.160944	0.219894	6	AT2G04270	0.156061	0.197581	53	AT3G03305	0.150293	0.156897	40	AT4G02610	0.30256	0.0982775	47	AT5G03770	0.214309	0.229186	8
AT1G03680	0.213421	0.263252	482	AT1G03680	0.213421	0.263252	482	AT2G04280	0.367425	0.104345	99	AT3G03310	0.212138	0.13109	45	AT4G02620	0.0922917	0.0389658	172	AT5G03780	0.254262	0.522306	8
AT1G03687	0.174869	0.276338	10	AT1G03687	0.174869	0.276338	10	AT2G04305	0.331981	0.0997366	28	AT3G03320	0.281574	0.262506	37	AT4G02630	0.270275	0.115408	24	AT5G03790	0.225402	0.202612	5
AT1G03700	0.186651	0.0341794	3	AT1G03700	0.186651	0.0341794	3	AT2G04340	0.273664	0.0838577	13	AT3G03330	0.226457	0.149391	78	AT4G02640	0.308871	0.149021	55	AT5G03795	0.330454	0.142402	18
AT1G03730	0.278576	0.0393306	32	AT1G03730	0.278576	0.0393306	32	AT2G04360	0.350049	0.254885	25	AT3G03340	0.200291	0.107258	37	AT4G02650	0.325816	0.169143	8	AT5G03800	0.200704	0.250607	3
AT1G03740	0.290883	0.202719	28	AT1G03740	0.290883	0.202719	28	AT2G04400	0.21031	0.181792	53	AT3G03380	0.208468	0.0731841	65	AT4G02655	0.263919	0.427935	40	AT5G03820	0.265465	0.22317	1
AT1G03750	0.259256	0.13609	9	AT1G03750	0.259256	0.13609	9	AT2G04410	0.329886	0.0573724	98	AT3G03420	0.259145	0.00879802	20	AT4G02660	0.199519	0.374816	7	AT5G03840	0.157035	0.0860355	2
AT1G03760	0.207639	0.517526	19	AT1G03760	0.207639	0.517526	19	AT2G04430	0.337099	0.357483	5	AT3G03430	0.253807	0.085609	1	AT4G02670	0.273039	0.229846	15	AT5G03870	0.426335	0.083379	8
AT1G03770	0.205926	0.625846	4	AT1G03770	0.205926	0.625846	4	AT2G04450	0.410087	0.228458	9	AT3G03440	0.223533	0.106881	9	AT4G02680	0.275096	0.050516	34	AT5G03880	0.321674	0.148034	191
AT1G03780	0.19253	0.243354	28	AT1G03780	0.19253	0.243354	28	AT2G04480	0.308499	0.422672	35	AT3G03450	0.350955	0.153012	40	AT4G02700	0.198532	0.15674	16	AT5G03890	0.229216	0.32077	3
AT1G03790	0.430126	0.0751696	16	AT1G03790	0.430126	0.0751696	16	AT2G04515	0.259427	0.49591	18	AT3G03460	0.3021	0.245794	37	AT4G02715	0.376679	0.0659737	26	AT5G03900	0.182564	0.142646	30
AT1G03830	0.247768	0.41892	13	AT1G03830	0.247768	0.41892	13	AT2G04520	0.223688	0.0830199	162	AT3G03470	0.286898	0.12843	63	AT4G02720	0.279836	0.163711	50	AT5G03905	0.308106	0.135876	37
AT1G03840	0.30282	0.152445	4	AT1G03840	0.30282	0.152445	4	AT2G04530	0.384014	0.0645438	14	AT3G03480	0.33402	0.164209	4	AT4G02725	0.225194	0.265785	38	AT5G03910	0.260927	0.188988	38
AT1G03850	0.214072	0.275358	26	AT1G03850	0.214072	0.275358	26	AT2G04540	0.188084	0.161269	4	AT3G03490	0.356353	0.0666102	24	AT4G02730	0.280243	0.0609832	10	AT5G03930	0.254191	0.989162	4
AT1G03870	0.286489	0.177037	161	AT1G03870	0.286489	0.177037	161	AT2G04550	0.300378	0.102798	79	AT3G03510	0.218834	0.397193	1	AT4G02740	0.313854	0.273729	37	AT5G03940	0.194337	0.0779391	70
AT1G03880	0.239704	0.12244	369	AT1G03880	0.239704	0.12244	369	AT2G04560	0.257705	0.242731	4	AT3G03520	0.347158	0.0575177	41	AT4G02750	0.274475	0.139192	3	AT5G03960	0.245601	0.257115	1
AT1G03890	0.267099	0.193459	94	AT1G03890	0.267099	0.193459	94	AT2G04570	0.319503	0.134049	66	AT3G03530	0.307676	0.14837	4	AT4G02780	0.189544	0.259044	1	AT5G03970	0.206148	0.377495	21
AT1G03900	0.216871	0.0327471	113	AT1G03900	0.216871	0.0327471	113	AT2G04620	0.218597	0.158366	1	AT3G03550	0.278784	0.221929	29	AT4G02790	0.224116	0.078895	62	AT5G03990	0.408713	0.270268	17
AT1G03905	0.196593	0.0494384	5	AT1G03905	0.196593	0.0494384	5	AT2G04650	0.220056	0.0660032	15	AT3G03560	0.21383	0.124476	12	AT4G02800	0.272105	0.208558	45	AT5G04000	0.227814	0.275965	3
AT1G03910	0.195725	0.125058	89	AT1G03910	0.195725	0.125058	89	AT2G04660	0.224542	0.0973606	11	AT3G03570	0.251109	0.107146	36	AT4G02810	0.33715	0.483792	2	AT5G04010	0.291445	0.320303	1
AT1G03920	0.186116	0.201625	5	AT1G03920	0.186116	0.201625	5	AT2G04690	0.230805	0.302776	47	AT3G03580	0.229697	0.239307	5	AT4G02820	0.33095	0.140833	15	AT5G04020	0.221076	0.385123	6
AT1G03930	0.292729	0.157188	26	AT1G03930	0.292729	0.157188	26	AT2G04700	0.333645	0.0173906	174	AT3G03590	0.212396	0.195501	17	AT4G02830	0.234763	0.351983	7	AT5G04040	0.332717	0.0451934	51
AT1G03940	0.304069	0.348663	4	AT1G03940	0.304069	0.348663	4	AT2G04740	0.261108	0.0922805	10	AT3G03600	0.297035	0.0259393	35	AT4G02860	0.245709	0.316096	28	AT5G04060	0.384698	0.0944912	18
AT1G03950	0.233166	0.0748723	9	AT1G03950	0.233166	0.0748723	9	AT2G04795	0.386802	0.230441	7	AT3G03610	0.250056	0.0654512	28	AT4G02880	0.21342	0.538222	159	AT5G04090	0.313174	0.290389	14
AT1G03960	0.290369	0.154515	14	AT1G03960	0.290369	0.154515	14	AT2G04842	0.276225	0.0454936	84	AT3G03620	0.230622	0.147799	1	AT4G02920	0.193804	0.297223	165	AT5G04110	0.22257	0.437013	19
AT1G03970	0.376104	0.118535	54	AT1G03970	0.376104	0.118535	54	AT2G04845	0.273608	0.157417	38	AT3G03630	0.272767	0.190871	25	AT4G02930	0.211835	0.045127	103	AT5G04120	0.285353	0.122942	7
AT1G03990	0.230571	0.282853	1	AT1G03990	0.230571	0.282853	1	AT2G04850	0.371633	0.0646389	31	AT3G03640	0.260846	0.160363	20	AT4G02940	0.236685	0.163615	47	AT5G04130	0.268817	0.092261	30
AT1G04000	0.17124	0.728608	43	AT1G04000	0.17124	0.728608	43	AT2G04860	0.311332	0.181568	1	AT3G03650	0.320336	0.155758	17	AT4G02980	0.224188	0.195482	43	AT5G04140	0.266345	0.0497745	249
AT1G04010	0.227588	0.0719223	6	AT1G04010	0.227588	0.0719223	6	AT2G04865	0.214027	0.224029	48	AT3G03660	0.179063	0.194353	6	AT4G02990	0.176133	0.128373	32	AT5G04150	0.18586	0.308448	2
AT1G04020	0.224352	0.33516	153	AT1G04020	0.224352	0.33516	153	AT2G04880	0.256381	0.332195	32	AT3G03670	0.279366	0.441081	5	AT4G03010	0.25717	0.125921	1	AT5G04160	0.266076	0.0111261	38
AT1G04030	0.220215	0.399895	64	AT1G04030	0.220215	0.399895	64	AT2G04890	0.243286	0.0988661	68	AT3G03680	0.307836	0.0661413	11	AT4G03030	0.257099	0.140009	63	AT5G04180	0.224884	0.227317	31
AT1G04040	0.239921	0.189971	119	AT1G04040	0.239921	0.189971	119	AT2G04900	0.250966	0.110612	70	AT3G03690	0.235181	0.111697	6	AT4G03070	0.306883	0.354847	15	AT5G04190	0.303841	0.287965	25
AT1G04050	0.331577	0.421238	8	AT1G04050	0.331577	0.421238	8	AT2G04940	0.248749	0.300139	30	AT3G03700	0.279743	0.155741	23	AT4G03080	0.235492	0.0558501	69	AT5G04200	0.229232	0.183139	39
AT1G04070	0.336589	0.355102	39	AT1G04070	0.336589	0.355102	39	AT2G05100	0.196636	0.0596193	728	AT3G03710	0.209212	0.0779524	20	AT4G03090	0.230139	0.317318	11	AT5G04220	0.183426	0.242702	9
AT1G04080	0.2404	0.194571	55	AT1G04080	0.2404	0.194571	55	AT2G05120	0.240406	0.1682	34	AT3G03720	0.182163	0.100088	36	AT4G03100	0.371919	0.0863395	11	AT5G04240	0.182823	0.286933	22
AT1G04090	0.237268	0.302471	5	AT1G04090	0.237268	0.302471	5	AT2G05160	0.334134	0.101003	21	AT3G03740	0.249441	0.0765559	45	AT4G03110	0.218964	0.0958817	64	AT5G04260	0.204297	0.225626	25
AT1G04100	0.273688	0.316787	17	AT1G04100	0.273688	0.316787	17	AT2G05170	0.20764	0.120234	39	AT3G03750	0.330791	0.236195	22	AT4G03115	0.180805	0.202298	10	AT5G04270	0.185148	0.200064	7
AT1G04110	0.26837	0.103816	3	AT1G04110	0.26837	0.103816	3	AT2G05180	0.236095	0.330135	1	AT3G03760	0.271645	0.104603	7	AT4G03120	0.174271	0.13439	16	AT5G04280	0.296323	0.11211	37
AT1G04120	0.234569	0.0665604	53	AT1G04120	0.234569	0.0665604	53	AT2G05250	0.212426	0.1682	23	AT3G03773	0.198689	0.144025	51	AT4G03130	0.241516	0.453158	1	AT5G04290	0.312357	0.328442	22
AT1G04130	0.192127	0.289224	36	AT1G04130	0.192127	0.289224	36	AT2G05320	0.397792	0.105389	6	AT3G03790	0.182338	0.192484	46	AT4G03140	0.27404	0.11875	28	AT5G04310	0.319296	0.103035	9
AT1G04140	0.226826	0.124793	109	AT1G04140	0.226826	0.124793	109	AT2G05430	0.282667	0.910665	38	AT3G03800	0.163949	0.0652232	3	AT4G03150	0.186745	0.572707	26	AT5G04320	0.235508	0.471973	12
AT1G04150	0.307708	0.140997	1	AT1G04150	0.307708	0.140997	1	AT2G05590	0.353749	0.180698	35	AT3G03810	0.169825	0.128899	29	AT4G03180	0.216054	0.377265	30	AT5G04340	0.364374	0.217842	31
AT1G04160	0.150274	0.111366	1	AT1G04160	0.150274	0.111366	1	AT2G05620	0.302331	0.105978	101	AT3G03820	0.162121	0.184687	7	AT4G03190	0.225911	0.104487	61	AT5G04360	0.178094	0.206776	12
AT1G04170	0.265064	0.0253969	101	AT1G04170	0.265064	0.0253969	101	AT2G05630	0.27316	0.0279241	80	AT3G03830	0.312838	0.117162	3	AT4G03200	0.239826	0.0931395	39	AT5G04380	0.256967	0.345696	1
AT1G04180	0.313708	0.0381336	1	AT1G04180	0.313708	0.0381336	1	AT2G05710	0.300673	0.0592417	251	AT3G03840	0.145227	0.306192	6	AT4G03210	0.365618	0.0537355	278	AT5G04390	0.1454	0.409816	2
AT1G04190	0.204158	0.12376	53	AT1G04190	0.204158	0.12376	53	AT2G05755	0.184059	0.390048	15	AT3G03850	0.234988	0.188264	3	AT4G03240	0.29718	0.0768966	12	AT5G04410	0.385458	0.256686	116
AT1G04200	0.25005	0.109511	29	AT1G04200	0.25005	0.109511	29	AT2G05760	0.350246	0.0668395	4	AT3G03860	0.218531	0.290595	61	AT4G03250	0.352631	0.208865	8	AT5G04430	0.328723	0.0324946	141
AT1G04210	0.234602	0.232072	21	AT1G04210	0.234602	0.232072	21	AT2G05910	0.256634	0.145226	7	AT3G03870	0.217327	0.292213	74	AT4G03270	0.164442	0.310135	1	AT5G04440	0.207822	0.164383	39
AT1G04220	0.28399	0.057321	32	AT1G04220	0.28399	0.057321	32	AT2G05920	0.310968	0.10088	175	AT3G03880	0.283939	0.120167	29	AT4G03280	0.18598	0.140022	998	AT5G04470	0.343553	0.182946	49
AT1G04230	0.291059	0.226466	22	AT1G04230	0.291059	0.226466	22	AT2G05940	0.422004	0.0369393	26	AT3G03890	0.147936	0.223034	74	AT4G03290	0.192056	0.126783	9	AT5G04480	0.183784	0.160399	11
AT1G04240	0.290568	0.173949	52	AT1G04240	0.290568	0.173949	52	AT2G06005	0.228755	0.152193	8	AT3G03900	0.21951	0.0516544	3	AT4G03320	0.217551	0.231925	22	AT5G04490	0.186773	0.282726	26
AT1G04250	0.249248	0.0805228	124	AT1G04250	0.249248	0.0805228	124	AT2G06010	0.158167	0.031832	27	AT3G03910	0.261805	0.0755393	22	AT4G03330	0.288807	0.0884982	14	AT5G04500	0.318965	0.145136	10
AT1G04260	0.381506	0.0748585	50	AT1G04260	0.381506	0.0748585	50	AT2G06025	0.415584	0.0975213	40	AT3G03920	0.340786	0.29138	81	AT4G03340	0.301524	0.14922	7	AT5G04510	0.259852	0.0857848	34
AT1G04270	0.212221	0.0418465	334	AT1G04270	0.212221	0.0418465	334	AT2G06040	0.33214	0.384229	17	AT3G03940	0.200657	0.0588381	76	AT4G03390	0.231271	0.16048	36	AT5G04520	0.264528	0.12181	3
AT1G04280	0.336973	0.179194	31	AT1G04280	0.336973	0.179194	31	AT2G06200	0.263459	0.207805	7	AT3G03950	0.222282	0.151523	52	AT4G03400	0.190478	0.131179	43	AT5G04530	0.222003	0.122745	111
AT1G04290	0.393486	0.136687	58	AT1G04290	0.393486	0.136687	58	AT2G06210	0.219789	0.107694	31	AT3G03960	0.255902	0.0438671	88	AT4G03410	0.270846	0.209414	27	AT5G04540	0.15968	0.297201	18
AT1G04300	0.225976	0.319079	54	AT1G04300	0.225976	0.319079	54	AT2G06255	0.372735	0.200378	9	AT3G03980	0.32876	0.100572	36	AT4G03420	0.294472	0.0450629	37	AT5G04560	0.235647	0.358173	37
AT1G04310	0.314889	0.170296	21	AT1G04310	0.314889	0.170296	21	AT2G06510	0.250544	0.129334	35	AT3G03990	0.485206	0.0289381	132	AT4G03430	0.264566	0.133839	47	AT5G04590	0.327943	0.0347345	241
AT1G04330	0.343207	0.12908	4	AT1G04330	0.343207	0.12908	4	AT2G06520	0.326417	0.117284	2611	AT3G04000	0.319351	0.193542	12	AT4G03460	0.308908	0.281014	1	AT5G04600	0.250572	0.142562	59
AT1G04340	0.196499	0.165458	28	AT1G04340	0.196499	0.165458	28	AT2G06530	0.290918	0.0278864	54	AT3G04010	0.276848	0.133129	4	AT4G03520	0.229108	0.274119	267	AT5G04610	0.347167	0.241174	23
AT1G04360	0.415653	0.155682	4	AT1G04360	0.415653	0.155682	4	AT2G06850	0.425237	0.0537737	1279	AT3G04020	0.235525	0.185456	2	AT4G03560	0.143531	0.114248	106	AT5G04620	0.222476	0.0835082	13
AT1G04380	0.240319	0.355129	11	AT1G04380	0.240319	0.355129	11	AT2G06925	0.147081	0.232156	36	AT3G04030	0.14373	0.263395	8	AT4G03610	0.446029	0.161328	3	AT5G04630	0.304011	0.177054	2
AT1G04390	0.18259	0.290985	9	AT1G04390	0.18259	0.290985	9	AT2G06990	0.31551	0.0535602	11	AT3G04060	0.27328	0.18733	22	AT4G03820	0.369219	0.115353	15	AT5G04660	0.302887	0.191686	48
AT1G04420	0.213001	0.277294	84	AT1G04420	0.213001	0.277294	84	AT2G07040	0.371862	0.253994	12	AT3G04070	0.214001	0.307448	40	AT4G03960	0.335786	0.0483658	22	AT5G04670	0.218085	0.297765	14
AT1G04440	0.239678	0.119285	39	AT1G04440	0.239678	0.119285	39	AT2G07050	0.226006	0.115814	98	AT3G04080	0.188574	0.0860176	41	AT4G03965	0.305187	0.134245	30	AT5G04700	0.193416	0.198664	37
AT1G04450	0.198693	0.240228	3	AT1G04450	0.198693	0.240228	3	AT2G07170	0.328639	0.150278	8	AT3G04090	0.202097	0.130285	75	AT4G04020	0.329386	0.111032	149	AT5G04710	0.215607	0.129605	39
AT1G04470	0.323112	0.102315	7	AT1G04470	0.323112	0.102315	7	AT2G07340	0.169416	0.231124	50	AT3G04120	0.145045	0.0480678	847	AT4G04040	0.325231	0.0761567	52	AT5G04720	0.299942	0.313451	69
AT1G04500	0.318271	0.0978606	2	AT1G04500	0.318271	0.0978606	2	AT2G07360	0.213499	0.049615	58	AT3G04140	0.286581	0.11732	28	AT4G04180	0.247692	0.155052	3	AT5G04730	0.22657	0.689144	38
AT1G04510	0.242082	0.114908	53	AT1G04510	0.242082	0.114908	53	AT2G07560	0.269901	0.0228652	6	AT3G04160	0.245334	0.414891	14	AT4G04210	0.272027	0.18341	147	AT5G04740	0.181906	0.140187	237
AT1G04520	0.303792	0.102022	13	AT1G04520	0.303792	0.102022	13	AT2G07680	0.275723	0.204154	7	AT3G04190	0.282682	0.293819	1	AT4G04220	0.368434	0.45441	6	AT5G04750	0.120186	0.856811	233
AT1G04530	0.242221	0.331427	67	AT1G04530	0.242221	0.331427	67	AT2G07690	0.20864	0.0995283	21	AT3G04200	0.179267	0.318227	5	AT4G04320	0.212336	0.126535	46	AT5G04770	0.391725	0.104554	115
AT1G04550	0.244024	0.273982	36	AT1G04550	0.244024	0.273982	36	AT2G10950	0.304915	0.236567	29	AT3G04240	0.2412	0.0294558	59	AT4G04330	0.250029	0.169566	60	AT5G04780	0.31976	0.147275	1
AT1G04555	0.239993	0.164425	70	AT1G04555	0.239993	0.164425	70	AT2G10970	0.407462	0.219034	4	AT3G04260	0.190856	0.125283	32	AT4G04350	0.238633	0.0964344	47	AT5G04810	0.249228	0.108995	56
AT1G04560	0.26078	0.097963	59	AT1G04560	0.26078	0.097963	59	AT2G11000	0.290634	0.114131	21	AT3G04290	0.223429	0.120079	221	AT4G04360	0.187926	0.144529	35	AT5G04840	0.232789	0.22195	7
AT1G04570	0.214546	0.183464	8	AT1G04570	0.214546	0.183464	8	AT2G11520	0.41077	0.127463	38	AT3G04300	0.101991	0.195812	4	AT4G04370	0.229514	0.269178	19	AT5G04850	0.259832	0.0623018	35
AT1G04580	0.164482	0.209635	2	AT1G04580	0.164482	0.209635	2	AT2G11810	0.278916	0.102987	5	AT3G04310	0.241752	0.234016	12	AT4G04450	0.232014	0.174883	4	AT5G04860	0.216933	0.179935	10
AT1G04590	0.261738	0.322944	27	AT1G04590	0.261738	0.322944	27	AT2G11890	0.285203	0.12178	135	AT3G04320	0.312706	0.293139	3	AT4G04460	0.266998	0.0957082	75	AT5G04870	0.182563	0.0967271	30
AT1G04600	0.163696	0.239586	1	AT1G04600	0.163696	0.239586	1	AT2G12400	0.386024	0.131215	36	AT3G04340	0.147846	0.172584	28	AT4G04470	0.268539	0.111092	97	AT5G04885	0.260381	0.095407	33
AT1G04610	0.29894	0.046961	3	AT1G04610	0.29894	0.046961	3	AT2G12462	0.307121	0.140834	62	AT3G04350	0.23795	0.168148	39	AT4G04480	0.337566	0.13364	29	AT5G04890	0.275088	0.278787	6
AT1G04620	0.156756	0.162085	19	AT1G04620	0.156756	0.162085	19	AT2G12475	0.193646	0.636245	22	AT3G04360	0.370469	0.103265	6	AT4G04490	0.250459	0.291638	7	AT5G04895	0.209492	0.0743394	2
AT1G04635	0.347473	0.0598138	2	AT1G04635	0.347473	0.0598138	2	AT2G12480	0.341675	0.170217	14	AT3G04370	0.261836	0.245596	21	AT4G04500	0.278503	0.41121	2	AT5G04900	0.25459	0.160854	16
AT1G04645	0.165473	1.05296	5	AT1G04645	0.165473	1.05296	5	AT2G12550	0.324372	0.187149	5	AT3G04460	0.290035	0.124879	20	AT4G04510	0.264647	0.386502	3	AT5G04910	0.401616	0.0849321	49
AT1G04650	0.215665	0.390533	34	AT1G04650	0.215665	0.390533	34	AT2G12646	0.343185	0.0363973	41	AT3G04470	0.188755	0.0750132	69	AT4G04570	0.301137	0.32995	38	AT5G04920	0.36054	0.0993177	40
AT1G04670	0.220027	0.240263	32	AT1G04670	0.220027	0.240263	32	AT2G13100	0.372591	0.0972979	21	AT3G04480	0.146617	0.282192	27	AT4G04610	0.352718	0.0443863	128	AT5G04930	0.206368	0.067493	37
AT1G04680	0.478248	0.0247556	158	AT1G04680	0.478248	0.0247556	158	AT2G13350	0.393319	0.123464	15	AT3G04490	0.141021	0.110381	6	AT4G04614	0.399146	0.115301	64	AT5G04950	0.367051	0.0835721	56
AT1G04690	0.389005	0.0176258	195	AT1G04690	0.389005	0.0176258	195	AT2G13370	0.182293	0.107489	23	AT3G04500	0.200035	0.0492427	56	AT4G04630	0.352347	0.154982	14	AT5G04960	0.236881	0.254629	10
AT1G04700	0.25382	0.218682	4	AT1G04700	0.25382	0.218682	4	AT2G13440	0.24839	0.107072	21	AT3G04510	0.417472	0.101875	76	AT4G04640	0.307005	0.056565	881	AT5G04970	0.30933	0.112678	6
AT1G04710	0.235616	0.252159	22	AT1G04710	0.235616	0.252159	22	AT2G13540	0.219107	0.0968372	56	AT3G04520	0.210266	0.179509	28	AT4G04670	0.214115	0.152556	16	AT5G04990	0.335337	0.145538	69
AT1G04730	0.310083	0.190137	4	AT1G04730	0.310083	0.190137	4	AT2G13560	0.317044	0.0522852	93	AT3G04530	0.432723	0.110276	6	AT4G04695	0.37417	0.229597	2	AT5G05070	0.190503	0.191423	3
AT1G04750	0.192674	0.0210709	148	AT1G04750	0.192674	0.0210709	148	AT2G13570	0.220805	0.0657723	3	AT3G04550	0.327849	0.175849	84	AT4G04720	0.203666	0.0788195	38	AT5G05090	0.316014	0.192717	22
AT1G04760	0.20536	0.0540903	5	AT1G04760	0.20536	0.0540903	5	AT2G13600	0.294058	0.147064	2	AT3G04570	0.234932	0.0252706	12	AT4G04750	0.263078	0.22948	9	AT5G05100	0.281032	0.144176	93
AT1G04770	0.213396	0.191263	40	AT1G04770	0.213396	0.191263	40	AT2G13610	0.222734	0.119421	33	AT3G04590	0.30188	0.218345	40	AT4G04760	0.259975	0.171023	1	AT5G05110	0.256637	0.280938	37
AT1G04780	0.267687	0.0690959	35	AT1G04780	0.267687	0.0690959	35	AT2G13690	0.275978	0.157046	26	AT3G04610	0.16111	0.244999	32	AT4G04770	0.374944	0.04735	130	AT5G05130	0.264706	0.161538	11
AT1G04790	0.304141	0.340563	58	AT1G04790	0.304141	0.340563	58	AT2G13790	0.286871	0.140059	42	AT3G04620	0.307683	0.0880504	6	AT4G04780	0.287786	0.0476319	21	AT5G05140	0.262893	0.141786	41
AT1G04810	0.186064	0.102915	48	AT1G04810	0.186064	0.102915	48	AT2G13810	0.24966	0.14903	7	AT3G04650	0.282889	0.103738	21	AT4G04790	0.259833	0.226908	8	AT5G05160	0.207965	0.190385	20
AT1G04830	0.197218	0.0604154	20	AT1G04830	0.197218	0.0604154	20	AT2G13820	0.39392	0.212385	50	AT3G04670	0.311186	0.099385	68	AT4G04800	0.24701	0.287109	27	AT5G05170	0.222063	0.0409986	239
AT1G04840	0.252052	0.240655	1	AT1G04840	0.252052	0.240655	1	AT2G13840	0.296248	0.153227	14	AT3G04700	0.442719	0.143884	4	AT4G04830	0.279682	0.167691	60	AT5G05180	0.372637	0.355602	15
AT1G04850	0.195635	0.130785	136	AT1G04850	0.195635	0.130785	136	AT2G14050	0.277167	0.110795	7	AT3G04710	0.158046	0.170775	26	AT4G04840	0.345341	0.248056	100	AT5G05190	0.191139	0.491392	44
AT1G04860	0.233587	0.33004	32	AT1G04860	0.233587	0.33004	32	AT2G14060	0.274371	0.358418	9	AT3G04720	0.418721	0.119238	215	AT4G04850	0.192724	0.159928	32	AT5G05200	0.182058	0.108412	98
AT1G04870	0.21498	0.0885323	40	AT1G04870	0.21498	0.0885323	40	AT2G14095	0.339966	0.163578	3	AT3G04730	0.256804	0.136708	192	AT4G04860	0.281089	0.0129936	38	AT5G05210	0.178775	0.439192	41
AT1G04880	0.197287	0.402374	1	AT1G04880	0.197287	0.402374	1	AT2G14100	0.171881	0.50712	2	AT3G04740	0.234486	0.167319	32	AT4G04870	0.236297	0.14431	23	AT5G05220	0.343404	0.293969	2
AT1G04890	0.2861	0.251038	44	AT1G04890	0.2861	0.251038	44	AT2G14110	0.479912	0.0518101	7	AT3G04750	0.18592	0.30301	7	AT4G04885	0.256201	0.183007	35	AT5G05230	0.219465	0.142578	21
AT1G04900	0.193994	0.106732	24	AT1G04900	0.193994	0.106732	24	AT2G14120	0.256208	0.185607	44	AT3G04760	0.367468	0.0679316	43	AT4G04890	0.225618	0.0506837	103	AT5G05240	0.230574	0.36063	4
AT1G04910	0.152254	0.0754831	39	AT1G04910	0.152254	0.0754831	39	AT2G14170	0.327481	0.0487579	96	AT3G04770	0.290313	0.190781	17	AT4G04900	0.234473	0.136133	1	AT5G05250	0.287839	0.0935118	3
AT1G04920	0.235696	0.089553	5	AT1G04920	0.235696	0.089553	5	AT2G14210	0.326158	0.105075	16	AT3G04780	0.213256	0.0115643	47	AT4G04910	0.230871	0.0856327	41	AT5G05290	0.264004	0.148856	4
AT1G04930	0.188734	0.714202	9	AT1G04930	0.188734	0.714202	9	AT2G14255	0.257342	0.231092	12	AT3G04790	0.38868	0.0325971	164	AT4G04920	0.198923	0.115868	35	AT5G05300	0.196796	0.684363	4
AT1G04945	0.270029	0.209545	108	AT1G04945	0.270029	0.209545	108	AT2G14260	0.313529	0.142635	81	AT3G04820	0.182802	0.237686	45	AT4G04930	0.316063	0.0731127	15	AT5G05310	0.219224	0.104969	14
AT1G04960	0.250078	0.166759	66	AT1G04960	0.250078	0.166759	66	AT2G14290	0.391329	0.225337	27	AT3G04830	0.159898	0.106251	65	AT4G04940	0.225103	0.0787495	19	AT5G05320	0.220597	0.241316	26
AT1G04970	0.217475	0.206136	47	AT1G04970	0.217475	0.206136	47	AT2G14365	0.418841	0.759595	3	AT3G04840	0.203254	0.0919453	700	AT4G04950	0.28999	0.0701707	65	AT5G05330	0.422932	0.129933	42
AT1G04980	0.207781	0.20427	41	AT1G04980	0.207781	0.20427	41	AT2G14520	0.216679	0.140719	12	AT3G04850	0.260319	0.437591	9	AT4G04955	0.193127	0.142814	57	AT5G05340	0.303923	0.0991271	8
AT1G04985	0.244336	0.0784058	31	AT1G04985	0.244336	0.0784058	31	AT2G14530	0.294579	0.191687	14	AT3G04880	0.436017	0.254314	84	AT4G04960	0.286019	0.16666	17	AT5G05350	0.219091	0.28651	43
AT1G05000	0.261123	0.19973	19	AT1G05000	0.261123	0.19973	19	AT2G14540	0.304336	0.437164	3	AT3G04890	0.264151	0.33935	28	AT4G04970	0.219471	0.105985	14	AT5G05360	0.159599	0.265665	34
AT1G05010	0.333182	0.0872797	256	AT1G05010	0.333182	0.0872797	256	AT2G14580	0.32695	0.261243	3	AT3G04930	0.450796	0.0971101	63	AT4G04972	0.302384	0.276132	2	AT5G05365	0.372385	0.0979786	86
AT1G05020	0.254997	0.203058	7	AT1G05020	0.254997	0.203058	7	AT2G14610	0.326709	0.238823	26	AT3G04940	0.305768	0.0821985	60	AT4G04980	0.253638	0.224309	1	AT5G05370	0.418217	0.0575044	125
AT1G05040	0.402028	0.546882	48	AT1G05040	0.402028	0.546882	48	AT2G14620	0.262939	0.216781	10	AT3G04950	0.326064	0.12352	14	AT4G04990	0.268118	0.373716	2	AT5G05440	0.468091	0.0279463	115
AT1G05055	0.322332	0.0732288	33	AT1G05055	0.322332	0.0732288	33	AT2G14660	0.267988	0.273636	7	AT3G04970	0.249418	0.238227	22	AT4G05020	0.223415	0.0535497	17	AT5G05450	0.20376	0.152223	43
AT1G05060	0.229193	0.181967	38	AT1G05060	0.229193	0.181967	38	AT2G14690	0.354405	0.293701	5	AT3G04980	0.19774	0.632966	5	AT4G05060	0.291669	0.111406	21	AT5G05460	0.272805	0.182123	7
AT1G05070	0.163649	0.283436	57	AT1G05070	0.163649	0.283436	57	AT2G14710	0.328113	0.471358	31	AT3G05000	0.237952	0.0321375	47	AT4G05070	0.33162	0.260514	114	AT5G05470	0.226831	0.150254	43
AT1G05090	0.250034	0.360126	30	AT1G05090	0.250034	0.360126	30	AT2G14750	0.323	0.125773	69	AT3G05010	0.192243	0.085423	44	AT4G05090	0.352304	0.278632	15	AT5G05480	0.200287	0.291375	27
AT1G05100	0.24773	0.301278	13	AT1G05100	0.24773	0.301278	13	AT2G14760	0.32475	0.185226	9	AT3G05020	0.398302	0.205449	89	AT4G05100	0.264063	0.184031	6	AT5G05490	0.163277	0.331198	1
AT1G05120	0.261349	0.191954	21	AT1G05120	0.261349	0.191954	21	AT2G14820	0.25873	0.111479	1	AT3G05030	0.267335	0.0759832	7	AT4G05120	0.246345	0.164324	5	AT5G05500	0.1906	0.132353	12
AT1G05140	0.268009	0.175615	32	AT1G05140	0.268009	0.175615	32	AT2G14860	0.373059	0.153814	11	AT3G05040	0.191848	0.249175	11	AT4G05130	0.218891	0.242695	2	AT5G05510	0.187594	0.243479	2
AT1G05150	0.244937	0.0481252	35	AT1G05150	0.244937	0.0481252	35	AT2G14880	0.460994	0.083428	130	AT3G05070	0.173283	0.156225	40	AT4G05150	0.244913	0.153932	188	AT5G05520	0.160816	0.217939	34
AT1G05160	0.218823	0.159787	27	AT1G05160	0.218823	0.159787	27	AT2G14900	0.379879	0.098742	106	AT3G05100	0.298254	0.136658	33	AT4G05160	0.333837	0.0965999	30	AT5G05530	0.328563	0.275295	6
AT1G05180	0.281449	0.184207	49	AT1G05180	0.281449	0.184207	49	AT2G14910	0.259833	0.194298	235	AT3G05120	0.259801	0.0525924	75	AT4G05180	0.256258	0.160869	1389	AT5G05540	0.283314	0.212631	27
AT1G05190	0.328205	0.0181069	290	AT1G05190	0.328205	0.0181069	290	AT2G14960	0.406847	0.0359929	1	AT3G05140	0.286186	0.144676	3	AT4G05190	0.322799	0.149148	19	AT5G05550	0.381565	0.17844	17
AT1G05205	0.334092	0.0484911	33	AT1G05205	0.334092	0.0484911	33	AT2G15020	0.349519	0.166111	29	AT3G05150	0.282016	0.122019	12	AT4G05200	0.262081	0.282793	3	AT5G05560	0.203487	0.221968	3
AT1G05210	0.208644	0.175235	20	AT1G05210	0.208644	0.175235	20	AT2G15050	0.351363	0.686636	111	AT3G05155	0.278952	0.278029	2	AT4G05330	0.213207	0.0826401	16	AT5G05570	0.169908	0.225096	17
AT1G05260	0.331561	0.0492811	36	AT1G05260	0.331561	0.0492811	36	AT2G15090	0.244541	0.158979	147	AT3G05170	0.30885	0.075229	15	AT4G05390	0.289569	0.0933004	54	AT5G05580	0.264365	0.132968	64
AT1G05270	0.214193	0.160771	22	AT1G05270	0.214193	0.160771	22	AT2G15130	0.442703	0.263143	2	AT3G05180	0.2947	0.194968	43	AT4G05410	0.220039	0.234166	13	AT5G05600	0.214121	0.117456	78
AT1G05280	0.238879	0.273125	1	AT1G05280	0.238879	0.273125	1	AT2G15220	0.397859	0.0668679	40	AT3G05190	0.242645	0.114602	18	AT4G05420	0.263316	0.0208118	75	AT5G05620	0.220812	0.0218643	16
AT1G05290	0.290787	0.552573	22	AT1G05290	0.290787	0.552573	22	AT2G15230	0.168721	0.261697	20	AT3G05200	0.353684	0.124477	38	AT4G05430	0.269409	0.238895	1	AT5G05630	0.240142	0.184197	12
AT1G05291	0.168287	1.53017	25	AT1G05291	0.168287	1.53017	25	AT2G15240	0.0947328	0.210806	53	AT3G05210	0.372346	0.186637	21	AT4G05440	0.264024	0.174702	25	AT5G05640	0.171787	0.823038	4
AT1G05300	0.242208	0.197484	25	AT1G05300	0.242208	0.197484	25	AT2G15270	0.367251	0.0953273	27	AT3G05230	0.250927	0.0601924	39	AT4G05450	0.314674	0.14428	49	AT5G05660	0.256022	0.12728	26
AT1G05310	0.4077	0.11478	5	AT1G05310	0.4077	0.11478	5	AT2G15280	0.382674	0.120431	27	AT3G05250	0.279097	0.272454	10	AT4G05460	0.367503	0.288078	57	AT5G05680	0.155989	0.213862	21
AT1G05330	0.18876	0.968365	2	AT1G05330	0.18876	0.968365	2	AT2G15290	0.232645	0.151313	74	AT3G05260	0.271275	0.0529362	18	AT4G05520	0.242157	0.0509041	1	AT5G05690	0.375832	0.115835	181
AT1G05350	0.25519	0.183858	24	AT1G05350	0.25519	0.183858	24	AT2G15300	0.327799	0.250165	4	AT3G05280	0.258355	0.00639824	32	AT4G05530	0.256605	0.141998	107	AT5G05700	0.209243	0.397314	21
AT1G05360	0.238564	0.153896	20	AT1G05360	0.238564	0.153896	20	AT2G15320	0.276127	0.180882	43	AT3G05290	0.222861	0.0778484	29	AT4G05590	0.312527	0.0929548	27	AT5G05730	0.247463	0.134695	50
AT1G05370	0.30304	0.058242	3	AT1G05370	0.30304	0.058242	3	AT2G15370	0.459545	0.212222	1	AT3G05310	0.196594	0.481745	1	AT4G06534	0.348114	0.373025	17	AT5G05760	0.172462	0.241505	45
AT1G05385	0.241549	0.348819	30	AT1G05385	0.241549	0.348819	30	AT2G15390	0.472831	0.193932	30	AT3G05320	0.250018	0.16257	11	AT4G06536	0.329717	0.183554	23	AT5G05780	0.243007	0.0177592	179
AT1G05410	0.235925	0.345051	34	AT1G05410	0.235925	0.345051	34	AT2G15430	0.370256	0.0460375	44	AT3G05327	0.212981	0.234621	52	AT4G06598	0.359353	0.163936	35	AT5G05790	0.283512	0.179268	9
AT1G05420	0.368982	0.133945	2	AT1G05420	0.368982	0.133945	2	AT2G15440	0.199478	0.255943	11	AT3G05330	0.197873	0.201781	13	AT4G06599	0.41973	0.0367944	47	AT5G05810	0.298427	0.186535	6
AT1G05430	0.329563	0.340336	45	AT1G05430	0.329563	0.340336	45	AT2G15480	0.27765	0.204849	40	AT3G05340	0.217028	0.21468	5	AT4G06634	0.283644	0.17883	26	AT5G05820	0.17749	0.0871451	34
AT1G05440	0.322574	0.359849	43	AT1G05440	0.322574	0.359849	43	AT2G15490	0.275786	0.192973	7	AT3G05345	0.376069	0.156892	10	AT4G06676	0.23438	0.241603	59	AT5G05830	0.179599	0.319921	23
AT1G05450	0.257292	0.631793	29	AT1G05450	0.257292	0.631793	29	AT2G15560	0.419439	0.18787	17	AT3G05350	0.172797	0.169991	37	AT4G06744	0.392984	0.0858594	17	AT5G05840	0.266916	0.0284074	36
AT1G05460	0.248703	0.179857	23	AT1G05460	0.248703	0.179857	23	AT2G15570	0.256848	0.284426	19	AT3G05360	0.253611	0.313104	14	AT4G07390	0.275899	0.0498694	61	AT5G05850	0.35991	0.101222	10
AT1G05470	0.209605	0.0564229	2	AT1G05470	0.209605	0.0564229	2	AT2G15580	0.409431	0.138213	70	AT3G05390	0.173942	0.174082	13	AT4G07410	0.253822	0.14279	36	AT5G05860	0.30963	0.199887	21
AT1G05490	0.241328	0.415166	64	AT1G05490	0.241328	0.415166	64	AT2G15590	0.453779	0.117826	8	AT3G05400	0.300745	0.35176	16	AT4G07990	0.270251	0.536083	27	AT5G05870	0.233066	0.263722	23
AT1G05500	0.191432	0.0863933	46	AT1G05500	0.191432	0.0863933	46	AT2G15620	0.284021	0.0526571	155	AT3G05410	0.296863	0.161369	61	AT4G08150	0.252369	0.0873985	76	AT5G05920	0.376681	0.139727	18
AT1G05510	0.270371	0.0346211	37	AT1G05510	0.270371	0.0346211	37	AT2G15660	0.386827	0.711826	19	AT3G05420	0.222496	0.129744	46	AT4G08160	0.428195	0.114268	4	AT5G05930	0.216444	0.17578	20
AT1G05520	0.232017	0.143867	28	AT1G05520	0.232017	0.143867	28	AT2G15680	0.409504	0.0582064	9	AT3G05430	0.224438	0.595546	12	AT4G08170	0.254822	0.109585	17	AT5G05940	0.199314	0.238633	1
AT1G05540	0.157087	0.369094	18	AT1G05540	0.157087	0.369094	18	AT2G15690	0.429069	0.111548	26	AT3G05450	0.414806	0.61126	70	AT4G08180	0.286893	0.0804122	65	AT5G05950	0.239456	0.0673231	15
AT1G05560	0.237623	0.3439	67	AT1G05560	0.237623	0.3439	67	AT2G15695	0.278295	0.133318	31	AT3G05470	0.294504	0.132346	3	AT4G08210	0.334128	0.229719	1	AT5G05960	0.38128	0.174586	37
AT1G05570	0.18351	0.0955363	17	AT1G05570	0.18351	0.0955363	17	AT2G15730	0.384285	0.0363189	7	AT3G05480	0.192195	0.187499	5	AT4G08230	0.39372	0.105398	16	AT5G05965	0.293396	0.311197	55
AT1G05575	0.43936	0.226618	15	AT1G05575	0.43936	0.226618	15	AT2G15740	0.361517	0.541569	8	AT3G05500	0.218612	0.0521401	97	AT4G08250	0.353803	0.176912	5	AT5G05980	0.20048	0.142741	34
AT1G05577	0.268577	0.234568	35	AT1G05577	0.268577	0.234568	35	AT2G15760	0.309852	0.116983	25	AT3G05510	0.237956	0.199619	15	AT4G08280	0.424495	0.156313	48	AT5G05987	0.261621	0.160143	26
AT1G05580	0.326389	0.143765	25	AT1G05580	0.326389	0.143765	25	AT2G15780	0.310186	0.238398	4	AT3G05520	0.203932	0.0766246	47	AT4G08290	0.402889	0.170192	18	AT5G05990	0.275084	0.199203	39
AT1G05590	0.219831	0.219055	17	AT1G05590	0.219831	0.219055	17	AT2G15790	0.179127	0.0482634	16	AT3G05530	0.181367	0.00615374	211	AT4G08300	0.437519	0.155072	8	AT5G06000	0.229563	0.401959	9
AT1G05620	0.267704	0.115785	51	AT1G05620	0.267704	0.115785	51	AT2G15820	0.292943	0.244665	16	AT3G05545	0.199425	0.0975176	104	AT4G08320	0.295088	0.200584	34	AT5G06010	0.341615	0.331637	14
AT1G05630	0.23985	0.118224	9	AT1G05630	0.23985	0.118224	9	AT2G15830	0.248323	0.615253	19	AT3G05570	0.246123	0.217512	10	AT4G08330	0.341835	0.0509193	34	AT5G06050	0.277221	0.126979	41
AT1G05640	0.220487	0.241804	8	AT1G05640	0.220487	0.241804	8	AT2G15860	0.232272	0.134938	47	AT3G05580	0.202887	0.0204698	7	AT4G08350	0.283541	0.0766877	74	AT5G06060	0.2948	0.152628	60
AT1G05660	0.247537	0.224418	3	AT1G05660	0.247537	0.224418	3	AT2G15880	0.374379	0.133963	6	AT3G05600	0.177327	0.360623	72	AT4G08455	0.426295	0.0726489	9	AT5G06070	0.177996	0.338186	7
AT1G05680	0.226836	0.212801	16	AT1G05680	0.226836	0.212801	16	AT2G15900	0.213802	0.259924	16	AT3G05610	0.421943	0.161495	14	AT4G08500	0.470375	0.215403	34	AT5G06120	0.162007	0.0793737	20
AT1G05720	0.411194	0.0691356	71	AT1G05720	0.411194	0.0691356	71	AT2G15960	0.344782	0.272119	141	AT3G05625	0.21102	0.163894	13	AT4G08510	0.184428	0.559208	20	AT5G06130	0.258349	0.103563	73
AT1G05730	0.185959	0.328061	63	AT1G05730	0.185959	0.328061	63	AT2G15970	0.396247	0.115555	301	AT3G05630	0.344888	0.139334	18	AT4G08520	0.157006	0.110819	34	AT5G06140	0.182718	0.134174	93
AT1G05750	0.234599	0.212618	17	AT1G05750	0.234599	0.212618	17	AT2G15980	0.277101	0.29869	4	AT3G05650	0.222664	0.35135	3	AT4G08540	0.287138	0.160461	16	AT5G06150	0.245148	0.081739	27
AT1G05760	0.478324	0.092898	13	AT1G05760	0.478324	0.092898	13	AT2G16030	0.327921	0.169359	6	AT3G05680	0.13435	0.209649	20	AT4G08555	0.253178	0.489822	26	AT5G06160	0.204944	0.202764	46
AT1G05790	0.190746	0.112982	10	AT1G05790	0.190746	0.112982	10	AT2G16050	0.491251	0.0643046	6	AT3G05690	0.241334	0.219829	8	AT4G08570	0.323949	0.0677022	6	AT5G06210	0.288381	0.201091	37
AT1G05805	0.322583	0.127584	50	AT1G05805	0.322583	0.127584	50	AT2G16060	0.201786	0.113902	57	AT3G05700	0.307702	0.187356	18	AT4G08580	0.283827	0.0953707	28	AT5G06220	0.209814	0.25735	57
AT1G05820	0.21163	0.283913	2	AT1G05820	0.21163	0.283913	2	AT2G16070	0.340273	0.140368	42	AT3G05710	0.29878	0.0837425	57	AT4G08670	0.315447	0.378608	1	AT5G06230	0.328998	0.146649	39
AT1G05835	0.193748	0.361214	35	AT1G05835	0.193748	0.361214	35	AT2G16190	0.459253	0.628434	35	AT3G05725	0.322499	0.195819	19	AT4G08685	0.373274	0.107221	153	AT5G06240	0.186882	0.0918319	18
AT1G05840	0.269243	0.0656864	36	AT1G05840	0.269243	0.0656864	36	AT2G16210	0.479633	0.346709	35	AT3G05727	0.410988	0.367133	733	AT4G08700	0.335782	0.171215	24	AT5G06260	0.285003	0.151502	35
AT1G05850	0.332299	0.0669976	740	AT1G05850	0.332299	0.0669976	740	AT2G16250	0.243135	0.219665	5	AT3G05740	0.272571	0.0807705	11	AT4G08790	0.289803	0.0610244	17	AT5G06270	0.233649	0.0517948	38
AT1G05860	0.269286	0.165847	10	AT1G05860	0.269286	0.165847	10	AT2G16270	0.29068	0.472461	21	AT3G05750	0.214266	0.426616	19	AT4G08810	0.412719	0.066276	51	AT5G06300	0.188348	0.0113276	21
AT1G05880	0.242948	0.889306	1	AT1G05880	0.242948	0.889306	1	AT2G16280	0.340464	0.0262991	161	AT3G05760	0.181919	0.125125	44	AT4G08850	0.351929	0.23881	127	AT5G06310	0.316943	0.172538	81
AT1G05890	0.217378	0.373058	55	AT1G05890	0.217378	0.373058	55	AT2G16365	0.415161	0.207805	87	AT3G05770	0.2624	1.10378	12	AT4G08870	0.410009	0.0468954	86	AT5G06320	0.423164	0.141156	225
AT1G05894	0.173884	0.359528	37	AT1G05894	0.173884	0.359528	37	AT2G16370	0.300464	0.0987329	22	AT3G05790	0.180157	0.335106	3	AT4G08900	0.319883	0.0519365	26	AT5G06340	0.264081	0.147925	82
AT1G05900	0.209546	0.403518	20	AT1G05900	0.209546	0.403518	20	AT2G16380	0.434506	0.199245	19	AT3G05800	0.379925	0.204398	47	AT4G08910	0.461238	0.261309	6	AT5G06350	0.213351	0.414934	6
AT1G05910	0.247671	0.147367	18	AT1G05910	0.247671	0.147367	18	AT2G16385	0.381664	0.22415	3	AT3G05810	0.202318	0.130045	29	AT4G08920	0.331435	0.0378365	112	AT5G06360	0.303235	0.0602141	90
AT1G05920	0.32394	0.638581	39	AT1G05920	0.32394	0.638581	39	AT2G16390	0.271888	0.232008	8	AT3G05820	0.217998	0.169206	4	AT4G08930	0.327454	0.260019	19	AT5G06370	0.228084	0.0909234	67
AT1G05940	0.158969	0.181696	42	AT1G05940	0.158969	0.181696	42	AT2G16400	0.185178	0.263297	68	AT3G05830	0.23364	0.213038	37	AT4G08950	0.388754	0.14533	285	AT5G06380	0.439688	0.177278	41
AT1G05950	0.248355	0.372772	18	AT1G05950	0.248355	0.372772	18	AT2G16405	0.288816	0.0861411	35	AT3G05858	0.391892	0.158157	9	AT4G08960	0.2214	0.122523	47	AT5G06390	0.238821	0.134531	20
AT1G05960	0.162966	0.257427	36	AT1G05960	0.162966	0.257427	36	AT2G16430	0.438078	0.0562513	57	AT3G05890	0.236334	0.0706399	29	AT4G09000	0.260032	0.0773972	337	AT5G06410	0.239894	0.207198	8
AT1G05970	0.464636	0.233019	26	AT1G05970	0.464636	0.233019	26	AT2G16440	0.223085	0.0775319	14	AT3G05900	0.181267	0.737049	64	AT4G09010	0.401615	0.0810919	240	AT5G06430	0.319672	0.120847	17
AT1G05990	0.358073	0.0846602	1	AT1G05990	0.358073	0.0846602	1	AT2G16450	0.299483	0.57115	2	AT3G05910	0.324633	0.0315933	90	AT4G09020	0.209218	0.170308	18	AT5G06450	0.22863	0.158109	21
AT1G06010	0.274173	0.201129	27	AT1G06010	0.274173	0.201129	27	AT2G16460	0.310612	0.0298124	27	AT3G05920	0.275145	0.140166	8	AT4G09030	0.264087	0.415481	131	AT5G06460	0.183057	0.17276	26
AT1G06040	0.262918	0.183793	240	AT1G06040	0.262918	0.183793	240	AT2G16485	0.15098	0.505821	107	AT3G05930	0.217787	0.175445	17	AT4G09040	0.260226	0.257326	117	AT5G06470	0.172333	0.226331	4
AT1G06050	0.274049	0.141305	16	AT1G06050	0.274049	0.141305	16	AT2G16500	0.273021	0.112996	124	AT3G05936	0.321405	0.274176	35	AT4G09060	0.196214	0.282469	12	AT5G06480	0.182305	0.201979	13
AT1G06060	0.164145	0.486659	25	AT1G06060	0.164145	0.486659	25	AT2G16530	0.215685	0.213506	19	AT3G05940	0.239725	0.0656357	8	AT4G09140	0.226947	0.139853	17	AT5G06550	0.321491	0.109791	10
AT1G06070	0.26546	0.104652	51	AT1G06070	0.26546	0.104652	51	AT2G16580	0.36565	0.0425293	2	AT3G05950	0.245427	0.105248	4	AT4G09150	0.225697	0.210251	55	AT5G06580	0.247143	0.126956	28
AT1G06080	0.240963	0.0717656	41	AT1G06080	0.240963	0.0717656	41	AT2G16595	0.179777	0.228957	11	AT3G05970	0.23311	0.0524493	64	AT4G09160	0.401575	0.337154	60	AT5G06590	0.272215	0.276982	9
AT1G06090	0.264239	0.1719	12	AT1G06090	0.264239	0.1719	12	AT2G16600	0.449476	0.0759912	948	AT3G05975	0.336128	0.314656	41	AT4G09180	0.226638	0.106774	27	AT5G06600	0.167662	0.0212739	99
AT1G06110	0.163017	0.457096	49	AT1G06110	0.163017	0.457096	49	AT2G16630	0.245378	0.224519	47	AT3G05980	0.323876	0.118027	8	AT4G09320	0.441732	0.145097	729	AT5G06620	0.413487	0.157916	9
AT1G06130	0.35641	0.236958	53	AT1G06130	0.35641	0.236958	53	AT2G16640	0.25459	0.262341	56	AT3G05990	0.311164	0.141412	24	AT4G09340	0.418779	0.224071	27	AT5G06660	0.428153	0.0360318	52
AT1G06135	0.129782	0.497456	2	AT1G06135	0.129782	0.497456	2	AT2G16650	0.211293	0.26922	10	AT3G06010	0.240491	0.0799188	33	AT4G09350	0.361909	0.17649	15	AT5G06670	0.221478	0.255776	2
AT1G06140	0.272031	0.200097	2	AT1G06140	0.272031	0.200097	2	AT2G16660	0.370338	0.0546996	103	AT3G06020	0.222371	0.395264	36	AT4G09460	0.288954	0.13818	45	AT5G06680	0.206985	0.0539876	17
AT1G06150	0.200325	0.356904	18	AT1G06150	0.200325	0.356904	18	AT2G16700	0.400491	0.0727036	32	AT3G06030	0.196919	0.150393	11	AT4G09510	0.354012	0.0556076	27	AT5G06690	0.2065	0.27227	39
AT1G06160	0.266604	0.234722	14	AT1G06160	0.266604	0.234722	14	AT2G16720	0.281821	0.235685	19	AT3G06035	0.240472	0.314493	30	AT4G09520	0.336781	0.094564	12	AT5G06700	0.290764	0.144122	87
AT1G06190	0.1948	0.372747	81	AT1G06190	0.1948	0.372747	81	AT2G16730	0.232066	0.157751	2	AT3G06050	0.218685	0.080715	113	AT4G09550	0.181865	0.073515	10	AT5G06710	0.252957	0.16504	15
AT1G06200	0.208817	0.213672	67	AT1G06200	0.208817	0.213672	67	AT2G16740	0.321942	0.0184696	18	AT3G06060	0.252209	0.157743	47	AT4G09560	0.314052	0.287101	9	AT5G06720	0.374096	0.101747	18
AT1G06210	0.397466	0.141896	46	AT1G06210	0.397466	0.141896	46	AT2G16750	0.219706	0.270473	6	AT3G06070	0.250037	0.220644	25	AT4G09570	0.304405	0.0501038	12	AT5G06740	0.240569	0.252786	2
AT1G06240	0.298039	0.106525	25	AT1G06240	0.298039	0.106525	25	AT2G16760	0.349672	0.164463	14	AT3G06080	0.274472	0.137729	52	AT4G09580	0.337705	0.0742344	47	AT5G06750	0.252	0.267143	34
AT1G06250	0.213562	0.213343	9	AT1G06250	0.213562	0.213343	9	AT2G16770	0.197388	0.145279	23	AT3G06090	0.240917	0.330815	21	AT4G09620	0.247935	0.152642	41	AT5G06760	0.279317	0.0878616	51
AT1G06260	0.294444	0.157964	10	AT1G06260	0.294444	0.157964	10	AT2G16780	0.208123	0.209396	60	AT3G06100	0.248894	0.0925052	9	AT4G09630	0.182995	0.206549	15	AT5G06770	0.182908	0.202871	34
AT1G06270	0.282263	0.107833	11	AT1G06270	0.282263	0.107833	11	AT2G16790	0.275787	0.169933	13	AT3G06120	0.332419	0.0615277	1	AT4G09640	0.275881	0.127133	20	AT5G06780	0.201714	0.324559	26
AT1G06290	0.248876	0.0721655	26	AT1G06290	0.248876	0.0721655	26	AT2G16800	0.295718	0.220021	58	AT3G06140	0.261355	0.220063	16	AT4G09650	0.352818	0.0972233	458	AT5G06790	0.229126	0.364517	10
AT1G06320	0.464089	0.554519	30	AT1G06320	0.464089	0.554519	30	AT2G16810	0.409332	0.45638	16	AT3G06145	0.173731	0.151017	21	AT4G09670	0.424692	0.0667698	103	AT5G06800	0.302709	0.272904	6
AT1G06330	0.400089	0.0733554	1	AT1G06330	0.400089	0.0733554	1	AT2G16850	0.185741	0.0819222	57	AT3G06150	0.397871	0.135958	19	AT4G09680	0.172159	0.52527	10	AT5G06810	0.30876	0.274445	4
AT1G06340	0.297633	0.497221	2	AT1G06340	0.297633	0.497221	2	AT2G16860	0.23151	0.115581	81	AT3G06170	0.235515	0.0493406	80	AT4G09720	0.221909	0.0666723	36	AT5G06830	0.198579	0.11949	14
AT1G06360	0.293872	0.109125	61	AT1G06360	0.293872	0.109125	61	AT2G16880	0.230218	0.190201	17	AT3G06190	0.286639	0.0699248	36	AT4G09730	0.297243	0.0685897	42	AT5G06839	0.181861	0.0623816	3
AT1G06380	0.294439	0.290687	12	AT1G06380	0.294439	0.290687	12	AT2G16890	0.367355	0.209613	23	AT3G06200	0.275318	0.0950116	29	AT4G09750	0.270411	0.0762198	23	AT5G06860	0.3631	0.130968	39
AT1G06400	0.307694	0.0543841	98	AT1G06400	0.307694	0.0543841	98	AT2G16900	0.268397	0.224473	30	AT3G06210	0.27877	0.122957	9	AT4G09810	0.228829	0.12089	13	AT5G06870	0.309534	0.0720017	70
AT1G06420	0.349646	0.573	25	AT1G06420	0.349646	0.573	25	AT2G16910	0.283796	0.0946604	5	AT3G06240	0.235663	0.241888	29	AT4G09820	0.269302	0.176891	5	AT5G06910	0.196705	0.262148	23
AT1G06430	0.218839	0.0528819	59	AT1G06430	0.218839	0.0528819	59	AT2G16920	0.248783	0.216423	25	AT3G06250	0.221257	0.089826	20	AT4G09830	0.250067	0.139049	114	AT5G06920	0.22343	0.284581	17
AT1G06440	0.16045	0.164724	4	AT1G06440	0.16045	0.164724	4	AT2G16940	0.253182	0.115235	60	AT3G06260	0.276774	0.0466727	7	AT4G09890	0.266987	0.0428267	27	AT5G06930	0.276253	0.355942	8
AT1G06460	0.192166	0.411306	164	AT1G06460	0.192166	0.411306	164	AT2G16950	0.178758	0.132162	39	AT3G06270	0.339873	0.0178402	36	AT4G09900	0.263088	0.10241	20	AT5G06940	0.22756	0.177867	8
AT1G06475	0.357105	0.114533	29	AT1G06475	0.357105	0.114533	29	AT2G16970	0.316533	0.27551	2	AT3G06290	0.193464	0.3502	9	AT4G09960	0.304142	0.0564111	126	AT5G06970	0.206504	0.130858	25
AT1G06510	0.186503	0.444278	37	AT1G06510	0.186503	0.444278	37	AT2G17010	0.360647	0.14269	1	AT3G06300	0.32846	0.0442763	44	AT4G09970	0.449398	0.242316	5	AT5G06980	0.37406	0.139712	48
AT1G06520	0.221789	0.198464	22	AT1G06520	0.221789	0.198464	22	AT2G17020	0.297288	0.108041	34	AT3G06330	0.290406	0.177166	36	AT4G09980	0.302189	0.101449	42	AT5G07010	0.309063	0.204302	41
AT1G06530	0.337296	0.274097	34	AT1G06530	0.337296	0.274097	34	AT2G17030	0.302475	0.174193	6	AT3G06350	0.294692	0.229205	93	AT4G09990	0.291982	0.166849	7	AT5G07020	0.21331	0.236727	106
AT1G06550	0.196522	0.312475	36	AT1G06550	0.196522	0.312475	36	AT2G17033	0.272106	0.251014	45	AT3G06360	0.236766	0.64603	2	AT4G10010	0.259532	0.101458	7	AT5G07030	0.334623	0.0752514	162
AT1G06560	0.218742	0.165227	90	AT1G06560	0.218742	0.165227	90	AT2G17040	0.438015	0.0877461	16	AT3G06370	0.270155	0.107064	5	AT4G10020	0.310163	0.037324	44	AT5G07070	0.287021	0.128356	7
AT1G06570	0.364048	0.0836122	142	AT1G06570	0.364048	0.0836122	142	AT2G17070	0.205114	0.172766	43	AT3G06380	0.333994	0.16308	41	AT4G10030	0.298817	0.155162	54	AT5G07080	0.286241	0.19398	19
AT1G06590	0.220537	0.165243	16	AT1G06590	0.220537	0.165243	16	AT2G17110	0.302929	0.236791	10	AT3G06390	0.357999	0.248159	13	AT4G10050	0.230245	0.109275	27	AT5G07100	0.258701	0.315364	15
AT1G06620	0.407914	0.0947462	34	AT1G06620	0.407914	0.0947462	34	AT2G17120	0.210319	0.391088	102	AT3G06400	0.219388	0.037408	53	AT4G10060	0.24273	0.20087	56	AT5G07110	0.26451	0.0936073	31
AT1G06645	0.34112	0.279249	13	AT1G06645	0.34112	0.279249	13	AT2G17130	0.304705	0.0488716	41	AT3G06410	0.208628	0.157276	46	AT4G10070	0.314955	0.289896	12	AT5G07120	0.225863	0.162217	30
AT1G06650	0.224731	0.334864	48	AT1G06650	0.224731	0.334864	48	AT2G17140	0.266169	0.128974	5	AT3G06430	0.24984	0.112514	49	AT4G10080	0.288594	0.335356	78	AT5G07130	0.303783	0.062898	3
AT1G06660	0.185465	0.335665	13	AT1G06660	0.185465	0.335665	13	AT2G17150	0.223205	0.174489	10	AT3G06440	0.208998	0.276275	32	AT4G10090	0.228037	0.128244	11	AT5G07140	0.300995	0.157787	13
AT1G06670	0.172398	0.388577	35	AT1G06670	0.172398	0.388577	35	AT2G17180	0.334588	0.324287	1	AT3G06470	0.461801	0.132526	46	AT4G10110	0.297429	0.127673	24	AT5G07150	0.16458	0.462444	4
AT1G06680	0.133845	0.111673	2201	AT1G06680	0.133845	0.111673	2201	AT2G17190	0.34353	0.0823737	47	AT3G06480	0.204398	0.183883	9	AT4G10130	0.378464	0.137464	8	AT5G07170	0.318115	0.406467	23
AT1G06690	0.168754	0.143923	38	AT1G06690	0.168754	0.143923	38	AT2G17200	0.283184	0.107574	101	AT3G06483	0.344732	0.0240562	65	AT4G10140	0.257564	0.157542	28	AT5G07180	0.277001	0.0849611	9
AT1G06710	0.198426	0.171471	2	AT1G06710	0.198426	0.171471	2	AT2G17220	0.233741	0.182228	44	AT3G06490	0.268087	0.0736153	7	AT4G10150	0.233137	0.391879	2	AT5G07200	0.201975	0.274921	27
AT1G06720	0.218858	0.377851	33	AT1G06720	0.218858	0.377851	33	AT2G17240	0.148317	0.179524	88	AT3G06500	0.291618	0.0825589	55	AT4G10180	0.36631	0.0821349	14	AT5G07220	0.271759	0.12275	117
AT1G06730	0.216868	0.215528	17	AT1G06730	0.216868	0.215528	17	AT2G17250	0.223936	0.201982	17	AT3G06510	0.186606	0.224729	93	AT4G10240	0.319444	0.185039	2	AT5G07225	0.469418	0.510451	2
AT1G06750	0.256511	0.103603	45	AT1G06750	0.256511	0.103603	45	AT2G17260	0.216586	0.116356	3	AT3G06520	0.23439	0.351782	4	AT4G10250	0.266253	0.105411	26	AT5G07230	0.281464	0.214974	30
AT1G06770	0.203962	0.418829	11	AT1G06770	0.203962	0.418829	11	AT2G17265	0.217772	0.0656985	107	AT3G06530	0.208155	0.256321	24	AT4G10260	0.447453	0.0320456	2	AT5G07240	0.230362	0.266076	42
AT1G06780	0.210628	0.180621	22	AT1G06780	0.210628	0.180621	22	AT2G17270	0.186118	0.146463	9	AT3G06540	0.193706	0.237859	22	AT4G10280	0.361419	0.232493	25	AT5G07250	0.219512	0.171809	44
AT1G06790	0.236655	0.314648	16	AT1G06790	0.236655	0.314648	16	AT2G17290	0.237091	0.0656644	37	AT3G06550	0.150865	0.179126	37	AT4G10300	0.44017	0.186773	136	AT5G07260	0.475098	0.391811	4
AT1G06800	0.317258	0.167155	34	AT1G06800	0.317258	0.167155	34	AT2G17300	0.268069	0.216983	11	AT3G06560	0.250155	0.30612	4	AT4G10310	0.27865	0.308859	9	AT5G07270	0.267982	0.0522393	26
AT1G06820	0.301038	0.0877766	31	AT1G06820	0.301038	0.0877766	31	AT2G17305	0.443923	0.29032	23	AT3G06580	0.163684	0.128356	46	AT4G10320	0.298457	0.149253	70	AT5G07280	0.396351	0.152874	23
AT1G06830	0.302834	0.0297685	23	AT1G06830	0.302834	0.0297685	23	AT2G17320	0.163957	0.230967	33	AT3G06610	0.236006	0.116158	64	AT4G10330	0.283117	0.104322	24	AT5G07290	0.232751	0.214878	40
AT1G06840	0.219739	0.148495	9	AT1G06840	0.219739	0.148495	9	AT2G17340	0.185878	0.132037	73	AT3G06620	0.213541	0.126093	44	AT4G10340	0.226667	0.0284561	2169	AT5G07300	0.291844	0.070822	52
AT1G06870	0.228816	0.186232	18	AT1G06870	0.228816	0.186232	18	AT2G17360	0.227659	0.0227314	263	AT3G06630	0.238309	0.367232	2	AT4G10380	0.236281	0.0825074	13	AT5G07310	0.351492	0.112376	1
AT1G06900	0.232824	0.0929176	25	AT1G06900	0.232824	0.0929176	25	AT2G17370	0.166888	0.203116	27	AT3G06650	0.202886	0.0184185	117	AT4G10390	0.408279	0.142694	4	AT5G07320	0.320867	0.0596845	12
AT1G06910	0.262405	0.366401	3	AT1G06910	0.262405	0.366401	3	AT2G17380	0.191225	0.0150129	61	AT3G06660	0.223244	0.347147	16	AT4G10465	0.317919	0.125488	19	AT5G07330	0.466562	0.200309	11
AT1G06920	0.260919	0.612398	1	AT1G06920	0.260919	0.612398	1	AT2G17390	0.237163	0.119303	224	AT3G06670	0.213362	0.079338	110	AT4G10480	0.34952	0.0998742	200	AT5G07340	0.222871	0.167071	44
AT1G06923	0.288345	0.229783	102	AT1G06923	0.288345	0.229783	102	AT2G17410	0.172725	0.495495	45	AT3G06730	0.254807	0.216707	56	AT4G10490	0.299664	0.117091	2	AT5G07350	0.203809	0.140589	67
AT1G06930	0.219417	0.584181	40	AT1G06930	0.219417	0.584181	40	AT2G17420	0.273432	0.0868194	155	AT3G06740	0.228808	0.195688	26	AT4G10500	0.330084	0.188153	8	AT5G07360	0.336411	0.0845211	28
AT1G06950	0.187422	0.113959	58	AT1G06950	0.187422	0.113959	58	AT2G17430	0.188651	0.257179	3	AT3G06750	0.373498	0.23745	35	AT4G10550	0.291044	0.226359	3	AT5G07380	0.150863	0.547123	19
AT1G06960	0.207878	0.164345	28	AT1G06960	0.207878	0.164345	28	AT2G17440	0.282107	0.287416	30	AT3G06760	0.222813	0.141928	28	AT4G10570	0.184069	0.241645	13	AT5G07400	0.24261	0.299256	10
AT1G06970	0.342952	0.123678	1	AT1G06970	0.342952	0.123678	1	AT2G17450	0.420188	0.0802095	69	AT3G06778	0.312819	0.204177	14	AT4G10600	0.44295	0.245493	2	AT5G07420	0.396758	0.197188	16
AT1G06980	0.261666	0.266832	11	AT1G06980	0.261666	0.266832	11	AT2G17470	0.229337	0.239519	3	AT3G06780	0.304218	0.106143	44	AT4G10610	0.340664	0.0790463	173	AT5G07430	0.265843	0.194542	16
AT1G06990	0.35218	0.136367	2	AT1G06990	0.35218	0.136367	2	AT2G17480	0.240678	0.153395	51	AT3G06790	0.370913	0.154687	34	AT4G10620	0.309622	0.121806	12	AT5G07450	0.287148	0.291761	2
AT1G07000	0.277848	0.140682	31	AT1G07000	0.277848	0.140682	31	AT2G17510	0.182485	0.114599	56	AT3G06810	0.223544	0.216252	47	AT4G10630	0.369359	0.208361	1	AT5G07460	0.379318	0.215911	74
AT1G07010	0.258144	0.117193	64	AT1G07010	0.258144	0.117193	64	AT2G17520	0.263784	0.232095	43	AT3G06830	0.244985	0.265612	8	AT4G10640	0.418933	0.153018	23	AT5G07470	0.297882	0.191851	90
AT1G07020	0.226297	0.366191	46	AT1G07020	0.226297	0.366191	46	AT2G17525	0.281196	0.176428	56	AT3G06840	0.407376	0.187539	12	AT4G10710	0.185359	0.134079	47	AT5G07475	0.213307	0.340182	5
AT1G07030	0.274076	0.108395	34	AT1G07030	0.274076	0.108395	34	AT2G17550	0.250884	0.124783	15	AT3G06860	0.232526	0.132167	99	AT4G10720	0.211918	0.199678	10	AT5G07490	0.1905	0.385902	26
AT1G07040	0.295396	0.140672	94	AT1G07040	0.295396	0.140672	94	AT2G17570	0.25987	0.175284	16	AT3G06868	0.222784	0.165999	12	AT4G10730	0.154991	0.281919	34	AT5G07500	0.274204	0.158904	6
AT1G07050	0.312582	0.309229	20	AT1G07050	0.312582	0.309229	20	AT2G17580	0.154347	0.453673	17	AT3G06880	0.197879	0.209893	6	AT4G10750	0.214235	0.192702	70	AT5G07520	0.39117	0.400055	35
AT1G07080	0.358287	0.23016	219	AT1G07080	0.358287	0.23016	219	AT2G17600	0.255835	0.252574	4	AT3G06890	0.319821	0.0767687	12	AT4G10760	0.226004	0.0679267	40	AT5G07540	0.460248	0.631341	53
AT1G07090	0.26744	0.04462	24	AT1G07090	0.26744	0.04462	24	AT2G17620	0.332894	0.196147	7	AT3G06910	0.195337	0.452594	13	AT4G10770	0.247094	0.0660634	35	AT5G07550	0.174674	0.504384	713
AT1G07110	0.193507	0.101859	73	AT1G07110	0.193507	0.101859	73	AT2G17630	0.282944	0.0593962	32	AT3G06920	0.201786	0.120932	1	AT4G10790	0.361293	0.142807	27	AT5G07560	0.483369	0.481142	174
AT1G07120	0.167605	0.308162	6	AT1G07120	0.167605	0.308162	6	AT2G17640	0.307327	0.103415	16	AT3G06930	0.146454	0.184754	25	AT4G10800	0.386026	0.175157	5	AT5G07572	0.38788	0.374064	33
AT1G07130	0.301049	0.328179	21	AT1G07130	0.301049	0.328179	21	AT2G17650	0.283849	0.209904	18	AT3G06950	0.36916	0.179415	44	AT4G10840	0.318715	0.0369997	136	AT5G07580	0.292792	0.139754	61
AT1G07135	0.263474	0.755475	39	AT1G07135	0.263474	0.755475	39	AT2G17660	0.225457	0.121953	1	AT3G06960	0.119028	0.389008	54	AT4G10850	0.472459	0.200255	14	AT5G07590	0.249717	0.0147817	14
AT1G07140	0.304334	0.12243	189	AT1G07140	0.304334	0.12243	189	AT2G17670	0.378793	0.194136	18	AT3G06980	0.222459	0.239724	22	AT4G10890	0.233728	0.481847	22	AT5G07610	0.283499	0.394951	5
AT1G07150	0.281015	0.581345	11	AT1G07150	0.281015	0.581345	11	AT2G17680	0.208152	0.306785	18	AT3G06985	0.192071	1.14102	11	AT4G10910	0.325833	0.237614	12	AT5G07620	0.324042	0.128556	4
AT1G07160	0.24527	0.300723	8	AT1G07160	0.24527	0.300723	8	AT2G17700	0.222306	0.0842666	33	AT3G07010	0.302027	0.115274	93	AT4G10930	0.19025	0.397433	8	AT5G07630	0.19853	0.304661	16
AT1G07180	0.268141	0.0750299	40	AT1G07180	0.268141	0.0750299	40	AT2G17705	0.275485	0.121827	28	AT3G07020	0.191524	0.13628	49	AT4G10950	0.329244	0.0691238	2	AT5G07660	0.177734	0.398641	5
AT1G07200	0.318478	0.231933	44	AT1G07200	0.318478	0.231933	44	AT2G17710	0.190494	0.152071	92	AT3G07030	0.476192	0.45169	3	AT4G10960	0.330505	0.103455	45	AT5G07670	0.230485	0.156639	12
AT1G07210	0.248323	0.264773	75	AT1G07210	0.248323	0.264773	75	AT2G17720	0.206085	0.046065	54	AT3G07050	0.34001	0.0823759	50	AT4G11000	0.151198	0.681938	2	AT5G07680	0.251424	0.143561	29
AT1G07220	0.269098	0.118548	42	AT1G07220	0.269098	0.118548	42	AT2G17730	0.266844	0.0777764	58	AT3G07060	0.182159	0.311214	48	AT4G11010	0.234469	0.0658784	108	AT5G07690	0.35447	0.240369	18
AT1G07230	0.31283	0.0644743	66	AT1G07230	0.31283	0.0644743	66	AT2G17740	0.277344	0.286382	26	AT3G07070	0.174532	0.14694	3	AT4G11060	0.25234	0.151911	10	AT5G07710	0.290206	0.220003	2
AT1G07240	0.385944	0.157299	54	AT1G07240	0.385944	0.157299	54	AT2G17760	0.200034	0.164436	43	AT3G07080	0.236309	0.185644	38	AT4G11070	0.34158	0.39674	4	AT5G07720	0.314034	0.0770363	12
AT1G07250	0.317819	0.172124	50	AT1G07250	0.317819	0.172124	50	AT2G17770	0.428651	0.177545	15	AT3G07090	0.383172	0.0993367	60	AT4G11080	0.310114	0.151359	14	AT5G07730	0.279545	0.436137	2
AT1G07260	0.395413	0.183816	15	AT1G07260	0.395413	0.183816	15	AT2G17780	0.269812	0.387272	29	AT3G07100	0.215513	0.130711	89	AT4G11110	0.281669	0.169275	41	AT5G07740	0.309685	0.148595	11
AT1G07290	0.265262	0.108114	1	AT1G07290	0.265262	0.108114	1	AT2G17787	0.211934	0.441007	14	AT3G07110	0.241173	0.0888997	263	AT4G11120	0.299727	0.14636	32	AT5G07800	0.174922	0.177998	5
AT1G07300	0.163451	0.211492	6	AT1G07300	0.163451	0.211492	6	AT2G17790	0.217884	0.134356	29	AT3G07120	0.268828	0.121513	7	AT4G11130	0.234551	0.200297	7	AT5G07810	0.210859	0.294364	5
AT1G07310	0.206993	0.208104	129	AT1G07310	0.206993	0.208104	129	AT2G17820	0.212403	0.113052	11	AT3G07130	0.259112	0.118062	5	AT4G11140	0.417777	0.324491	7	AT5G07820	0.261599	0.411654	25
AT1G07320	0.377851	0.0949714	280	AT1G07320	0.377851	0.0949714	280	AT2G17840	0.32024	0.0919101	104	AT3G07140	0.325556	0.112525	51	AT4G11150	0.345231	0.0371807	309	AT5G07830	0.254735	0.162193	44
AT1G07330	0.284139	0.327785	1	AT1G07330	0.284139	0.327785	1	AT2G17850	0.274083	0.370367	5	AT3G07170	0.116159	0.340645	75	AT4G11160	0.201699	0.161489	37	AT5G07870	0.316452	0.317864	14
AT1G07350	0.233353	0.364959	70	AT1G07350	0.233353	0.364959	70	AT2G17860	0.299798	0.264084	3	AT3G07180	0.221922	0.20853	62	AT4G11170	0.269886	0.37992	5	AT5G07900	0.434969	0.09407	19
AT1G07360	0.266111	0.0970788	66	AT1G07360	0.266111	0.0970788	66	AT2G17870	0.238921	0.284615	52	AT3G07195	0.290596	0.298263	3	AT4G11175	0.454382	0.0689188	59	AT5G07910	0.185167	0.0835042	46
AT1G07380	0.186763	0.165044	7	AT1G07380	0.186763	0.165044	7	AT2G17900	0.192431	0.210792	7	AT3G07210	0.253713	0.121919	16	AT4G11210	0.289634	0.400134	9	AT5G07920	0.267816	0.10214	16
AT1G07390	0.184886	0.364278	4	AT1G07390	0.184886	0.364278	4	AT2G17930	0.167295	0.0528217	25	AT3G07220	0.307287	0.10133	48	AT4G11220	0.318787	0.0527484	127	AT5G07950	0.182601	0.377538	22
AT1G07400	0.343503	0.112658	26	AT1G07400	0.343503	0.112658	26	AT2G17940	0.24777	0.372969	2	AT3G07270	0.1907	0.178595	66	AT4G11230	0.368698	0.217218	1	AT5G07960	0.234715	0.0911557	128
AT1G07410	0.283941	0.0152215	1	AT1G07410	0.283941	0.0152215	1	AT2G17950	0.26071	0.165141	5	AT3G07290	0.214289	0.290459	1	AT4G11240	0.222653	0.0258843	65	AT5G07990	0.339094	0.112472	49
AT1G07420	0.240207	0.0638088	35	AT1G07420	0.240207	0.0638088	35	AT2G17970	0.204696	0.316584	15	AT3G07310	0.392217	0.0545633	68	AT4G11260	0.23175	0.162271	116	AT5G08000	0.204167	0.290393	40
AT1G07430	0.363507	0.147225	14	AT1G07430	0.363507	0.147225	14	AT2G17972	0.383088	0.0938247	39	AT3G07320	0.298397	0.118761	43	AT4G11270	0.222915	0.23317	15	AT5G08010	0.195891	0.557856	6
AT1G07440	0.346832	0.254065	31	AT1G07440	0.346832	0.254065	31	AT2G17975	0.335835	0.137173	28	AT3G07330	0.340327	0.0283787	82	AT4G11280	0.376585	0.0688538	33	AT5G08020	0.229797	0.120147	2
AT1G07470	0.237558	0.117651	66	AT1G07470	0.237558	0.117651	66	AT2G17980	0.308364	0.0941687	87	AT3G07340	0.33612	0.222505	12	AT4G11290	0.379064	0.0785213	48	AT5G08030	0.30215	0.109602	2
AT1G07473	0.182469	0.793597	30	AT1G07473	0.182469	0.793597	30	AT2G17990	0.233731	0.169036	42	AT3G07350	0.323208	0.145549	32	AT4G11300	0.421164	0.11386	14	AT5G08040	0.395992	0.205486	101
AT1G07476	0.425979	0.42812	30	AT1G07476	0.425979	0.42812	30	AT2G18020	0.169879	0.0101717	993	AT3G07370	0.327601	0.102161	39	AT4G11310	0.369204	0.152619	16	AT5G08050	0.290383	0.086629	185
AT1G07490	0.2049	0.0447372	6	AT1G07490	0.2049	0.0447372	6	AT2G18030	0.18355	0.188364	37	AT3G07400	0.226115	0.109195	15	AT4G11330	0.454369	0.0532062	15	AT5G08070	0.493091	0.239782	5
AT1G07510	0.281168	0.0889069	52	AT1G07510	0.281168	0.0889069	52	AT2G18040	0.347939	0.0560152	161	AT3G07410	0.338538	0.0124422	20	AT4G11350	0.299447	0.131886	5	AT5G08080	0.285155	0.052812	35
AT1G07520	0.37364	0.196181	10	AT1G07520	0.37364	0.196181	10	AT2G18050	0.280743	0.336395	48	AT3G07420	0.189576	0.208958	16	AT4G11380	0.263998	0.041377	96	AT5G08100	0.172562	0.158076	54
AT1G07530	0.265925	0.175475	35	AT1G07530	0.265925	0.175475	35	AT2G18090	0.230474	0.24752	26	AT3G07430	0.291872	0.168625	87	AT4G11400	0.474465	0.502238	1	AT5G08110	0.201317	0.484296	4
AT1G07590	0.241214	0.140057	704	AT1G07590	0.241214	0.140057	704	AT2G18100	0.228038	0.146588	128	AT3G07440	0.293903	0.166679	9	AT4G11410	0.302593	0.0956482	29	AT5G08120	0.240653	0.234693	55
AT1G07615	0.247196	0.213587	16	AT1G07615	0.247196	0.213587	16	AT2G18120	0.212951	0.487421	2	AT3G07450	0.129549	0.356292	1	AT4G11420	0.235411	0.128899	142	AT5G08139	0.338419	0.291113	26
AT1G07630	0.26102	0.076836	40	AT1G07630	0.26102	0.076836	40	AT2G18150	0.271161	0.075129	15	AT3G07460	0.354102	0.15026	113	AT4G11440	0.339861	0.345337	3	AT5G08160	0.233845	0.0220914	64
AT1G07640	0.226073	0.212942	57	AT1G07640	0.226073	0.212942	57	AT2G18160	0.315956	0.064775	161	AT3G07470	0.446106	0.159201	118	AT4G11450	0.240925	0.14436	10	AT5G08170	0.301175	0.161929	50
AT1G07645	0.26733	0.0776535	7	AT1G07645	0.26733	0.0776535	7	AT2G18170	0.463856	0.0220828	21	AT3G07480	0.300412	0.0512109	154	AT4G11521	0.266984	0.42944	9	AT5G08200	0.245362	0.142546	16
AT1G07650	0.259154	0.206688	30	AT1G07650	0.259154	0.206688	30	AT2G18193	0.300518	0.161371	11	AT3G07490	0.392255	0.0265482	1	AT4G11530	0.489479	0.259531	2	AT5G08230	0.253892	0.447881	21
AT1G07670	0.260494	0.0642609	34	AT1G07670	0.260494	0.0642609	34	AT2G18210	0.285552	0.147881	29	AT3G07500	0.29948	0.278867	10	AT4G11560	0.215776	0.284027	36	AT5G08240	0.346382	0.273286	15
AT1G07705	0.231754	0.144267	24	AT1G07705	0.231754	0.144267	24	AT2G18220	0.270703	0.209865	14	AT3G07520	0.142303	0.400217	7	AT4G11590	0.201406	0.802902	2	AT5G08250	0.204223	0.244193	2
AT1G07720	0.307054	0.105674	65	AT1G07720	0.307054	0.105674	65	AT2G18230	0.190868	0.096968	105	AT3G07525	0.28532	0.212749	15	AT4G11600	0.371916	0.112745	210	AT5G08260	0.279344	0.196964	179
AT1G07725	0.405633	0.197465	49	AT1G07725	0.405633	0.197465	49	AT2G18240	0.263147	0.196188	29	AT3G07530	0.210216	0.265444	3	AT4G11610	0.32455	0.0395544	6	AT5G08270	0.241551	0.417687	68
AT1G07740	0.428747	0.220818	10	AT1G07740	0.428747	0.220818	10	AT2G18245	0.241936	0.263565	9	AT3G07540	0.210603	0.303696	49	AT4G11640	0.268371	0.0921929	10	AT5G08280	0.262381	0.0708468	267
AT1G07745	0.270133	0.411786	9	AT1G07745	0.270133	0.411786	9	AT2G18250	0.283316	0.107349	13	AT3G07560	0.189664	0.142142	109	AT4G11660	0.365803	0.127304	15	AT5G08290	0.327594	0.0092065	249
AT1G07750	0.287607	0.106173	178	AT1G07750	0.287607	0.106173	178	AT2G18260	0.209061	0.0951573	1	AT3G07565	0.201257	0.117451	49	AT4G11670	0.213397	0.221466	15	AT5G08300	0.166493	0.0235196	144
AT1G07795	0.377344	0.110294	7	AT1G07795	0.377344	0.110294	7	AT2G18290	0.227234	0.081253	126	AT3G07568	0.377618	0.212423	43	AT4G11680	0.244524	0.148531	27	AT5G08305	0.20976	0.373773	7
AT1G07870	0.327702	0.0719904	34	AT1G07870	0.327702	0.0719904	34	AT2G18328	0.308086	0.158287	88	AT3G07570	0.252326	0.247817	16	AT4G11720	0.324868	0.124787	14	AT5G08320	0.217894	0.304128	8
AT1G07880	0.240703	0.103118	2	AT1G07880	0.240703	0.103118	2	AT2G18330	0.271148	0.114967	13	AT3G07580	0.249131	0.510942	9	AT4G11740	0.229799	0.113829	61	AT5G08330	0.45202	0.111503	94
AT1G07900	0.199117	0.213001	1	AT1G07900	0.199117	0.213001	1	AT2G18350	0.173691	0.258354	19	AT3G07600	0.266718	0.188428	8	AT4G11760	0.255866	0.680223	1	AT5G08335	0.248157	0.151334	15
AT1G07970	0.211614	0.156933	23	AT1G07970	0.211614	0.156933	23	AT2G18360	0.216726	0.211354	5	AT3G07640	0.26585	0.26235	40	AT4G11780	0.329674	0.284704	24	AT5G08340	0.178596	0.326831	24
AT1G07985	0.321562	0.103597	15	AT1G07985	0.321562	0.103597	15	AT2G18370	0.240035	0.221861	6	AT3G07660	0.239634	0.238339	121	AT4G11790	0.18756	0.469108	57	AT5G08350	0.221921	0.239571	14
AT1G07990	0.185893	0.201464	23	AT1G07990	0.185893	0.201464	23	AT2G18380	0.175573	0.32575	3	AT3G07670	0.375332	0.225607	30	AT4G11800	0.176049	0.101009	18	AT5G08360	0.471331	0.568611	8
AT1G08030	0.234949	0.239326	17	AT1G08030	0.234949	0.239326	17	AT2G18390	0.246077	0.00946255	38	AT3G07680	0.178736	0.108667	132	AT4G11820	0.191011	0.0892628	93	AT5G08370	0.226503	0.196504	34
AT1G08035	0.352901	0.480714	1	AT1G08035	0.352901	0.480714	1	AT2G18400	0.134396	0.0363948	71	AT3G07690	0.28367	0.0500121	34	AT4G11850	0.296424	0.0674375	31	AT5G08380	0.153057	0.134699	37
AT1G08065	0.137166	0.520226	2	AT1G08065	0.137166	0.520226	2	AT2G18410	0.314747	0.116106	10	AT3G07720	0.318676	0.102914	60	AT4G11860	0.261661	0.158383	19	AT5G08390	0.160621	0.155064	23
AT1G08070	0.295535	0.142487	3	AT1G08070	0.295535	0.142487	3	AT2G18420	0.270465	0.34746	12	AT3G07730	0.352354	0.417576	12	AT4G11880	0.145663	0.21689	4	AT5G08391	0.201911	0.0347627	6
AT1G08090	0.357719	0.0498453	30	AT1G08090	0.357719	0.0498453	30	AT2G18450	0.274947	0.0744861	2	AT3G07740	0.216001	0.312083	32	AT4G11890	0.36273	0.291938	51	AT5G08400	0.19145	0.133144	32
AT1G08110	0.248839	0.25799	146	AT1G08110	0.248839	0.25799	146	AT2G18460	0.245617	0.103497	5	AT3G07770	0.228727	0.118208	52	AT4G11900	0.418808	0.324427	7	AT5G08410	0.185552	0.225147	74
AT1G08125	0.216379	0.189632	37	AT1G08125	0.216379	0.189632	37	AT2G18465	0.32239	0.189316	13	AT3G07790	0.306917	0.0566964	74	AT4G11910	0.332071	0.184492	12	AT5G08415	0.193484	0.0804785	23
AT1G08130	0.268815	0.092521	29	AT1G08130	0.268815	0.092521	29	AT2G18470	0.283946	0.142097	3	AT3G07800	0.280152	0.1114	43	AT4G11920	0.264992	0.127641	25	AT5G08420	0.243117	0.208895	78
AT1G08140	0.27	0.46156	10	AT1G08140	0.27	0.46156	10	AT2G18480	0.309556	0.110799	1	AT3G07810	0.228136	0.0563325	89	AT4G11950	0.231367	0.325504	11	AT5G08430	0.223957	0.371778	38
AT1G08160	0.264726	0.164085	16	AT1G08160	0.264726	0.164085	16	AT2G18500	0.300438	0.167789	12	AT3G07820	0.22255	0.181525	50	AT4G11960	0.267141	0.286781	62	AT5G08440	0.2191	0.263434	28
AT1G08180	0.174737	0.345034	21	AT1G08180	0.174737	0.345034	21	AT2G18510	0.219294	0.11458	64	AT3G07830	0.30211	0.261759	6	AT4G11970	0.447006	0.224907	13	AT5G08460	0.300188	0.151326	3
AT1G08190	0.192863	0.0902369	116	AT1G08190	0.192863	0.0902369	116	AT2G18520	0.258963	0.167779	7	AT3G07840	0.317868	0.179165	5	AT4G11980	0.351133	0.144199	18	AT5G08470	0.183481	0.210508	20
AT1G08200	0.218608	0.0436118	199	AT1G08200	0.218608	0.0436118	199	AT2G18550	0.281151	0.167511	9	AT3G07870	0.288269	0.124134	32	AT4G12000	0.325661	0.180591	29	AT5G08480	0.0929791	0.261904	4
AT1G08210	0.213852	0.106486	40	AT1G08210	0.213852	0.106486	40	AT2G18570	0.20195	0.412254	14	AT3G07880	0.196104	0.18001	135	AT4G12010	0.293297	0.150127	20	AT5G08500	0.266241	0.0906286	30
AT1G08220	0.182093	0.332735	11	AT1G08220	0.182093	0.332735	11	AT2G18600	0.26014	0.160147	10	AT3G07900	0.183782	0.285868	3	AT4G12030	0.267772	0.0509136	22	AT5G08505	0.220829	0.366045	2
AT1G08230	0.32728	0.174335	85	AT1G08230	0.32728	0.174335	85	AT2G18630	0.383066	0.105461	28	AT3G07910	0.20977	0.386016	88	AT4G12050	0.271261	0.0587843	6	AT5G08510	0.183919	0.246781	5
AT1G08260	0.191557	0.197655	10	AT1G08260	0.191557	0.197655	10	AT2G18650	0.255016	0.31426	1	AT3G07930	0.259493	0.401951	15	AT4G12060	0.241861	0.139241	49	AT5G08520	0.311565	0.0880699	35
AT1G08280	0.285844	0.134065	12	AT1G08280	0.285844	0.134065	12	AT2G18660	0.230795	0.467634	13	AT3G07940	0.176189	0.120815	13	AT4G12070	0.298184	0.0652417	36	AT5G08530	0.137995	0.0195676	257
AT1G08290	0.238553	0.200211	2	AT1G08290	0.238553	0.200211	2	AT2G18670	0.279798	0.144887	41	AT3G07950	0.142912	0.197785	47	AT4G12080	0.236821	0.200801	19	AT5G08540	0.16735	0.20825	89
AT1G08300	0.269108	0.386726	5	AT1G08300	0.269108	0.386726	5	AT2G18680	0.160597	0.608458	10	AT3G07960	0.227666	0.0749788	3	AT4G12090	0.266456	0.22187	1	AT5G08550	0.189242	0.225837	13
AT1G08310	0.251808	0.201933	10	AT1G08310	0.251808	0.201933	10	AT2G18690	0.226635	0.86038	87	AT3G07970	0.152142	0.492839	1	AT4G12110	0.430692	0.044043	44	AT5G08565	0.272852	0.0738515	17
AT1G08315	0.350341	0.0752158	31	AT1G08315	0.350341	0.0752158	31	AT2G18700	0.270932	0.0714316	36	AT3G07990	0.215535	0.132277	4	AT4G12120	0.265875	0.0972439	5	AT5G08570	0.227585	0.0499568	48
AT1G08320	0.318864	0.0264393	18	AT1G08320	0.318864	0.0264393	18	AT2G18710	0.236702	0.0780286	157	AT3G08000	0.232944	0.108614	4	AT4G12130	0.292152	0.0706923	22	AT5G08580	0.234059	0.0797709	32
AT1G08340	0.209348	0.374361	17	AT1G08340	0.209348	0.374361	17	AT2G18730	0.278441	0.0616732	67	AT3G08010	0.23238	0.0656537	68	AT4G12210	0.285627	0.851568	3	AT5G08590	0.326354	0.121061	111
AT1G08350	0.234236	0.265674	23	AT1G08350	0.234236	0.265674	23	AT2G18760	0.199155	0.185547	3	AT3G08020	0.194568	0.179427	30	AT4G12230	0.279228	0.125287	72	AT5G08600	0.233963	0.562586	4
AT1G08360	0.373338	0.0367121	312	AT1G08360	0.373338	0.0367121	312	AT2G18790	0.27573	0.0620749	20	AT3G08030	0.243994	0.0991416	276	AT4G12240	0.350788	0.183198	15	AT5G08620	0.195914	0.173175	27
AT1G08370	0.19596	0.248555	81	AT1G08370	0.19596	0.248555	81	AT2G18800	0.307986	0.2348	1	AT3G08490	0.215212	0.340136	12	AT4G12250	0.336272	0.0252592	26	AT5G08630	0.179685	0.314888	25
AT1G08380	0.222623	0.0145839	1976	AT1G08380	0.222623	0.0145839	1976	AT2G18840	0.203298	0.0257924	29	AT3G08500	0.20387	0.240732	1	AT4G12280	0.265618	0.152689	3	AT5G08650	0.199747	0.0407014	62
AT1G08390	0.26477	0.231263	17	AT1G08390	0.26477	0.231263	17	AT2G18850	0.153656	0.305801	33	AT3G08530	0.171779	0.0442549	120	AT4G12290	0.361331	0.0799954	57	AT5G08660	0.254657	0.0804737	12
AT1G08400	0.236604	0.258458	12	AT1G08400	0.236604	0.258458	12	AT2G18860	0.381687	0.203406	39	AT3G08550	0.205908	0.0903264	40	AT4G12300	0.334392	0.204107	25	AT5G08680	0.419839	0.0153262	209
AT1G08410	0.216368	0.0695121	19	AT1G08410	0.216368	0.0695121	19	AT2G18876	0.253171	0.05868	18	AT3G08560	0.203142	0.111126	1	AT4G12320	0.26158	0.276713	52	AT5G08710	0.181071	0.183544	10
AT1G08420	0.236835	0.039848	79	AT1G08420	0.236835	0.039848	79	AT2G18880	0.432093	0.602006	11	AT3G08570	0.326313	0.107343	1	AT4G12330	0.359021	0.246763	4	AT5G08720	0.25927	0.1249	29
AT1G08430	0.222905	0.346921	8	AT1G08430	0.222905	0.346921	8	AT2G18890	0.285386	0.230512	21	AT3G08600	0.304287	0.172905	35	AT4G12340	0.307463	0.324879	50	AT5G08740	0.222108	0.1348	35
AT1G08440	0.259257	0.223527	9	AT1G08440	0.259257	0.223527	9	AT2G18900	0.306433	0.0804923	30	AT3G08620	0.20458	0.101856	6	AT4G12350	0.227742	0.413234	3	AT5G08770	0.334118	0.151563	9
AT1G08450	0.339019	0.0600847	178	AT1G08450	0.339019	0.0600847	178	AT2G18910	0.209978	0.143057	37	AT3G08630	0.237194	0.262432	30	AT4G12360	0.280471	0.506141	4	AT5G08780	0.181833	0.672698	63
AT1G08460	0.179474	0.113551	36	AT1G08460	0.179474	0.113551	36	AT2G18915	0.248382	0.0510021	51	AT3G08640	0.402267	0.108973	61	AT4G12400	0.407845	0.108419	34	AT5G08790	0.304298	0.0836154	171
AT1G08465	0.266654	0.140574	35	AT1G08465	0.266654	0.140574	35	AT2G18940	0.20341	0.129895	13	AT3G08650	0.208747	0.101379	88	AT4G12410	0.304736	0.190115	1	AT5G09220	0.218612	0.0783058	282
AT1G08470	0.403954	0.0543847	31	AT1G08470	0.403954	0.0543847	31	AT2G18950	0.174366	0.164491	38	AT3G08670	0.216471	0.128055	13	AT4G12430	0.408189	0.0605963	5	AT5G09225	0.1752	0.0793014	23
AT1G08480	0.335828	0.0562414	129	AT1G08480	0.335828	0.0562414	129	AT2G18960	0.169408	0.0430224	506	AT3G08730	0.231182	0.111069	36	AT4G12450	0.257852	0.1587	1	AT5G09230	0.235286	0.0779794	41
AT1G08490	0.260071	0.106794	55	AT1G08490	0.260071	0.106794	55	AT2G18969	0.243846	0.598791	4	AT3G08740	0.292387	0.123278	91	AT4G12460	0.222736	0.138085	13	AT5G09250	0.19181	0.107222	20
AT1G08500	0.259795	0.298884	21	AT1G08500	0.259795	0.298884	21	AT2G18980	0.303368	0.154491	14	AT3G08760	0.386879	0.105844	66	AT4G12530	0.169646	0.486627	6	AT5G09260	0.211767	0.0807214	10
AT1G08510	0.419793	0.0277186	145	AT1G08510	0.419793	0.0277186	145	AT2G19000	0.341333	0.399783	2	AT3G08770	0.331948	0.559378	2180	AT4G12540	0.34941	0.286279	2	AT5G09280	0.169008	0.239803	7
AT1G08520	0.202945	0.0859844	118	AT1G08520	0.202945	0.0859844	118	AT2G19060	0.225549	0.410396	6	AT3G08780	0.294425	0.229362	72	AT4G12550	0.327865	0.27324	131	AT5G09290	0.157899	0.249592	11
AT1G08530	0.245457	0.224788	6	AT1G08530	0.245457	0.224788	6	AT2G19070	0.346915	0.104394	14	AT3G08800	0.1668	0.466251	6	AT4G12570	0.297365	0.280876	29	AT5G09300	0.218944	0.135535	26
AT1G08540	0.274344	0.137926	36	AT1G08540	0.274344	0.137926	36	AT2G19080	0.236011	0.149461	53	AT3G08840	0.178496	0.31505	29	AT4G12580	0.171307	0.633631	6	AT5G09310	0.204082	0.125935	38
AT1G08560	0.355478	0.103763	64	AT1G08560	0.355478	0.103763	64	AT2G19090	0.293587	0.0966581	2	AT3G08850	0.139712	0.053387	55	AT4G12590	0.346558	0.0300769	100	AT5G09320	0.235966	0.345806	17
AT1G08570	0.364456	0.148371	181	AT1G08570	0.364456	0.148371	181	AT2G19110	0.265315	0.2744	34	AT3G08860	0.278217	0.132376	27	AT4G12610	0.228204	0.0934129	24	AT5G09350	0.240778	0.211901	5
AT1G08580	0.318356	0.1947	68	AT1G08580	0.318356	0.1947	68	AT2G19120	0.241673	0.221112	2	AT3G08870	0.267822	0.285995	4	AT4G12620	0.46693	0.0978187	5	AT5G09370	0.376356	0.730564	48
AT1G08590	0.317406	0.11047	8	AT1G08590	0.317406	0.11047	8	AT2G19130	0.320836	0.150429	4	AT3G08880	0.242017	0.246429	5	AT4G12640	0.236794	0.233734	30	AT5G09390	0.266599	0.187358	24
AT1G08610	0.272485	0.203638	4	AT1G08610	0.272485	0.203638	4	AT2G19160	0.206598	0.184282	23	AT3G08900	0.212985	0.0900308	17	AT4G12650	0.2324	0.0300933	105	AT5G09400	0.217809	0.0495638	27
AT1G08640	0.235068	0.180534	99	AT1G08640	0.235068	0.180534	99	AT2G19170	0.203234	0.0864302	40	AT3G08910	0.351829	0.0595251	28	AT4G12670	0.321471	0.455758	15	AT5G09410	0.219612	0.213818	35
AT1G08650	0.480183	0.0627418	60	AT1G08650	0.480183	0.0627418	60	AT2G19180	0.30869	0.126278	76	AT3G08930	0.228226	0.0187351	169	AT4G12680	0.203666	0.119418	37	AT5G09420	0.208893	0.225546	2
AT1G08660	0.211017	0.113073	30	AT1G08660	0.211017	0.113073	30	AT2G19260	0.206931	0.376246	8	AT3G08940	0.293988	0.0663764	709	AT4G12700	0.315637	0.117758	23	AT5G09430	0.327844	0.0535687	2
AT1G08670	0.269281	0.350606	1	AT1G08670	0.269281	0.350606	1	AT2G19270	0.269619	0.198653	49	AT3G08943	0.316526	0.119513	37	AT4G12710	0.269488	0.160595	13	AT5G09440	0.355491	0.200371	294
AT1G08680	0.205576	0.458889	47	AT1G08680	0.205576	0.458889	47	AT2G19310	0.289712	0.204073	148	AT3G08950	0.230954	0.217221	13	AT4G12730	0.327425	0.110148	237	AT5G09450	0.290492	0.196002	30
AT1G08700	0.22444	0.151673	34	AT1G08700	0.22444	0.151673	34	AT2G19320	0.386957	0.399509	3	AT3G08960	0.164038	0.158584	24	AT4G12750	0.195864	0.286024	10	AT5G09460	0.220795	0.297202	97
AT1G08710	0.352265	0.309615	31	AT1G08710	0.352265	0.309615	31	AT2G19330	0.152203	0.153486	4	AT3G08970	0.26055	0.21858	7	AT4G12770	0.25526	0.196658	31	AT5G09480	0.38808	0.256423	27
AT1G08720	0.28219	0.163422	12	AT1G08720	0.28219	0.163422	12	AT2G19350	0.184046	0.169707	13	AT3G08980	0.3026	0.185797	8	AT4G12800	0.348629	0.0696353	2209	AT5G09490	0.212536	0.183113	2
AT1G08730	0.216115	0.0999784	3	AT1G08730	0.216115	0.0999784	3	AT2G19385	0.250141	0.301461	13	AT3G09000	0.273985	0.147132	27	AT4G12830	0.323813	0.0608749	24	AT5G09500	0.255987	0.0467139	6
AT1G08760	0.294871	0.154238	28	AT1G08760	0.294871	0.154238	28	AT2G19390	0.191542	0.208075	11	AT3G09010	0.226046	0.23084	4	AT4G12860	0.383801	0.0344639	1	AT5G09510	0.255568	0.0355357	235
AT1G08770	0.27397	0.234144	50	AT1G08770	0.27397	0.234144	50	AT2G19400	0.210418	0.0886536	9	AT3G09020	0.256291	0.221429	14	AT4G12870	0.347662	0.47836	274	AT5G09540	0.290135	0.486447	8
AT1G08780	0.453333	0.0736823	53	AT1G08780	0.453333	0.0736823	53	AT2G19430	0.213802	0.20162	32	AT3G09030	0.286289	0.171704	22	AT4G12890	0.250355	0.418694	339	AT5G09550	0.25015	0.0403479	5
AT1G08790	0.198678	0.218918	7	AT1G08790	0.198678	0.218918	7	AT2G19450	0.241106	0.157312	50	AT3G09032	0.244405	0.119703	5	AT4G12910	0.377911	0.177993	78	AT5G09580	0.297312	0.244334	31
AT1G08810	0.247887	0.26712	25	AT1G08810	0.247887	0.26712	25	AT2G19460	0.245481	0.061095	12	AT3G09035	0.207001	0.470364	26	AT4G12960	0.401698	0.342198	2333	AT5G09590	0.218083	0.100877	113
AT1G08840	0.226695	0.239668	110	AT1G08840	0.226695	0.239668	110	AT2G19470	0.243468	0.0866301	24	AT3G09040	0.206931	0.216381	1	AT4G12970	0.201926	0.181923	17	AT5G09620	0.459452	0.141679	60
AT1G08845	0.360582	0.0334473	9	AT1G08845	0.360582	0.0334473	9	AT2G19480	0.271374	0.072035	270	AT3G09050	0.226252	0.174455	22	AT4G12980	0.466858	0.155636	54	AT5G09630	0.42511	0.341215	6
AT1G08880	0.406472	0.00790947	146	AT1G08880	0.406472	0.00790947	146	AT2G19490	0.167657	0.131546	8	AT3G09060	0.276964	0.204607	1	AT4G13000	0.276839	0.179941	2	AT5G09640	0.207495	0.262114	19
AT1G08890	0.24225	0.219693	26	AT1G08890	0.24225	0.219693	26	AT2G19500	0.287768	0.165554	7	AT3G09070	0.441804	0.0838958	9	AT4G13010	0.37632	0.072692	197	AT5G09650	0.192016	0.103423	273
AT1G08910	0.211602	0.621402	3	AT1G08910	0.211602	0.621402	3	AT2G19520	0.198416	0.10424	92	AT3G09085	0.248864	0.147094	35	AT4G13050	0.178182	0.159267	22	AT5G09660	0.130283	0.141785	726
AT1G08940	0.443922	0.0485543	19	AT1G08940	0.443922	0.0485543	19	AT2G19530	0.365436	0.121012	38	AT3G09090	0.199759	0.152852	31	AT4G13070	0.271858	0.215717	14	AT5G09750	0.343765	0.179306	4
AT1G08960	0.272202	0.151225	8	AT1G08960	0.272202	0.151225	8	AT2G19540	0.24554	0.0987551	69	AT3G09100	0.22377	0.0413812	52	AT4G13100	0.404762	0.220359	16	AT5G09760	0.322066	0.0916425	29
AT1G08980	0.252774	0.194896	87	AT1G08980	0.252774	0.194896	87	AT2G19560	0.132052	0.130531	12	AT3G09110	0.377103	0.291951	29	AT4G13110	0.298087	0.40087	19	AT5G09790	0.195644	0.165235	13
AT1G08985	0.385619	0.524204	2	AT1G08985	0.385619	0.524204	2	AT2G19570	0.25767	0.214251	69	AT3G09180	0.285434	0.138906	25	AT4G13150	0.280331	0.297975	20	AT5G09800	0.244905	0.318148	16
AT1G08990	0.270487	0.210701	3	AT1G08990	0.270487	0.210701	3	AT2G19580	0.233545	0.0355932	13	AT3G09210	0.225317	0.121645	76	AT4G13160	0.378243	0.206845	8	AT5G09810	0.227051	0.00520567	883
AT1G09000	0.17132	0.318727	44	AT1G09000	0.17132	0.318727	44	AT2G19590	0.21209	0.146707	51	AT3G09220	0.262862	0.170008	10	AT4G13170	0.367621	0.071144	100	AT5G09820	0.226921	0.28227	15
AT1G09010	0.227735	0.193239	73	AT1G09010	0.227735	0.193239	73	AT2G19600	0.125626	0.136212	16	AT3G09230	0.33951	0.298164	3	AT4G13180	0.323673	0.125854	54	AT5G09830	0.38093	0.0927022	71
AT1G09020	0.198348	0.121333	30	AT1G09020	0.198348	0.121333	30	AT2G19610	0.177141	0.423582	59	AT3G09250	0.27774	0.185146	1294	AT4G13190	0.283431	0.219669	1	AT5G09840	0.28996	0.336367	6
AT1G09030	0.140191	0.15779	2	AT1G09030	0.140191	0.15779	2	AT2G19620	0.192946	0.0514372	63	AT3G09270	0.356465	0.221058	24	AT4G13195	0.310432	0.309178	16	AT5G09850	0.248158	0.129031	84
AT1G09040	0.234544	0.384928	5	AT1G09040	0.234544	0.384928	5	AT2G19640	0.245156	0.174824	19	AT3G09280	0.295777	0.380895	41	AT4G13200	0.280762	0.385643	48	AT5G09860	0.2511	0.0754262	14
AT1G09070	0.3807	0.0829499	527	AT1G09070	0.3807	0.0829499	527	AT2G19670	0.34018	0.0283998	14	AT3G09290	0.275033	0.283946	2	AT4G13220	0.246659	0.118753	37	AT5G09870	0.350533	0.0380621	62
AT1G09080	0.209952	0.14391	5	AT1G09080	0.209952	0.14391	5	AT2G19690	0.236098	0.205397	4	AT3G09300	0.216062	0.0435613	83	AT4G13230	0.231008	0.219919	4	AT5G09890	0.120269	0.0619897	52
AT1G09090	0.191338	0.184935	19	AT1G09090	0.191338	0.184935	19	AT2G19710	0.226006	0.350958	26	AT3G09310	0.324336	0.386662	36	AT4G13235	0.259978	0.259424	2	AT5G09920	0.160157	0.0595642	58
AT1G09140	0.295983	0.168066	99	AT1G09140	0.295983	0.168066	99	AT2G19740	0.289138	0.0270215	107	AT3G09320	0.164267	0.108703	18	AT4G13240	0.227287	0.135607	20	AT5G09930	0.275095	0.140328	2
AT1G09150	0.228754	0.0526457	89	AT1G09150	0.228754	0.0526457	89	AT2G19760	0.177808	0.205192	136	AT3G09350	0.352069	0.0801198	45	AT4G13250	0.304158	0.0835707	111	AT5G09960	0.24694	0.162287	29
AT1G09155	0.467034	0.196243	10	AT1G09155	0.467034	0.196243	10	AT2G19770	0.146334	0.0700181	6	AT3G09360	0.32718	0.308288	13	AT4G13270	0.295699	0.179954	49	AT5G09970	0.26061	0.173892	6
AT1G09190	0.32083	0.135798	6	AT1G09190	0.32083	0.135798	6	AT2G19780	0.280047	0.139798	12	AT3G09370	0.244197	0.337002	17	AT4G13310	0.283681	0.146761	3	AT5G09978	0.180815	1.2146	3
AT1G09195	0.288557	0.360851	6	AT1G09195	0.288557	0.360851	6	AT2G19800	0.296919	0.182363	51	AT3G09380	0.38095	0.537352	15	AT4G13330	0.246581	0.323375	4	AT5G09990	0.20525	0.580645	12
AT1G09210	0.230881	0.0938895	185	AT1G09210	0.230881	0.0938895	185	AT2G19802	0.47901	0.52495	28	AT3G09390	0.33561	0.0678946	1982	AT4G13340	0.293605	0.178628	61	AT5G09995	0.205353	0.475431	17
AT1G09220	0.258589	0.223218	8	AT1G09220	0.258589	0.223218	8	AT2G19830	0.157684	0.330307	136	AT3G09410	0.249276	0.155058	25	AT4G13345	0.230663	0.0627109	10	AT5G10010	0.287399	0.184676	43
AT1G09230	0.176587	0.32401	36	AT1G09230	0.176587	0.32401	36	AT2G19860	0.31655	0.0765933	33	AT3G09430	0.322344	0.247572	24	AT4G13360	0.242149	0.164911	53	AT5G10020	0.231838	0.142147	28
AT1G09240	0.266383	0.129883	21	AT1G09240	0.266383	0.129883	21	AT2G19870	0.239422	0.203204	34	AT3G09450	0.215532	0.296088	1	AT4G13370	0.411678	0.0996141	27	AT5G10050	0.295319	0.099061	32
AT1G09250	0.388764	0.173692	57	AT1G09250	0.388764	0.173692	57	AT2G19880	0.192395	0.0647689	27	AT3G09470	0.191709	0.129607	68	AT4G13400	0.268132	0.0876577	5	AT5G10060	0.228979	0.138889	50
AT1G09280	0.158623	0.173443	85	AT1G09280	0.158623	0.173443	85	AT2G19900	0.242255	0.0444445	11	AT3G09490	0.297222	0.701751	5	AT4G13410	0.266329	0.278661	2	AT5G10070	0.24488	0.103092	9
AT1G09290	0.14958	0.361546	37	AT1G09290	0.14958	0.361546	37	AT2G19930	0.356319	0.258013	10	AT3G09500	0.331884	0.0216744	453	AT4G13420	0.430214	0.109229	4	AT5G10090	0.219666	0.193098	1
AT1G09300	0.277324	0.161624	40	AT1G09300	0.277324	0.161624	40	AT2G19950	0.173801	0.313267	11	AT3G09540	0.351672	0.117704	7	AT4G13430	0.259873	0.0676608	235	AT5G10100	0.231579	0.113423	3
AT1G09310	0.222162	0.0851612	999	AT1G09310	0.222162	0.0851612	999	AT2G19970	0.292327	0.271648	13	AT3G09550	0.322477	0.0426871	3	AT4G13480	0.199566	0.27192	1	AT5G10120	0.29476	0.211354	1
AT1G09320	0.294826	0.226013	16	AT1G09320	0.294826	0.226013	16	AT2G19990	0.246262	0.254486	5	AT3G09570	0.293877	0.0678256	67	AT4G13530	0.333639	0.208698	65	AT5G10130	0.228561	0.297907	5
AT1G09330	0.242464	0.0101326	74	AT1G09330	0.242464	0.0101326	74	AT2G20000	0.179971	0.17916	28	AT3G09580	0.245135	0.235296	28	AT4G13540	0.183394	0.408368	41	AT5G10140	0.201611	0.316047	16
AT1G09340	0.26268	0.0301637	622	AT1G09340	0.26268	0.0301637	622	AT2G20010	0.323334	0.0551079	25	AT3G09600	0.233538	0.159341	14	AT4G13550	0.275841	0.206199	4	AT5G10150	0.266622	0.14942	27
AT1G09350	0.334368	0.120816	27	AT1G09350	0.334368	0.120816	27	AT2G20020	0.226001	0.263738	21	AT3G09620	0.232335	0.351929	1	AT4G13560	0.282864	0.165684	15	AT5G10160	0.294893	0.0572889	63
AT1G09370	0.240249	0.654039	4	AT1G09370	0.240249	0.654039	4	AT2G20050	0.261756	0.103997	46	AT3G09630	0.273861	0.0519069	492	AT4G13580	0.30297	0.084505	22	AT5G10170	0.315801	0.0414893	49
AT1G09380	0.178041	0.211256	19	AT1G09380	0.178041	0.211256	19	AT2G20060	0.24242	0.114396	18	AT3G09650	0.230141	0.118617	13	AT4G13590	0.273929	0.0848864	51	AT5G10180	0.19415	0.202581	39
AT1G09390	0.300526	0.173083	30	AT1G09390	0.300526	0.173083	30	AT2G20070	0.461039	0.282623	6	AT3G09660	0.265872	0.24379	4	AT4G13620	0.336235	0.113198	2	AT5G10190	0.291452	0.125295	31
AT1G09400	0.266209	0.218463	11	AT1G09400	0.266209	0.218463	11	AT2G20080	0.241208	0.19333	9	AT3G09710	0.234639	0.362551	5	AT4G13640	0.212103	0.045745	58	AT5G10200	0.414429	0.0113794	10
AT1G09415	0.120929	0.775979	16	AT1G09415	0.120929	0.775979	16	AT2G20100	0.193848	0.288636	19	AT3G09720	0.201577	0.188692	25	AT4G13650	0.267189	0.136473	2	AT5G10210	0.244017	0.370798	8
AT1G09420	0.183133	0.290883	23	AT1G09420	0.183133	0.290883	23	AT2G20110	0.257761	0.466806	14	AT3G09730	0.233567	0.303182	9	AT4G13660	0.263741	0.184783	31	AT5G10220	0.264472	0.168497	6
AT1G09430	0.275591	0.0339981	110	AT1G09430	0.275591	0.0339981	110	AT2G20120	0.252812	0.0699389	85	AT3G09740	0.274128	0.0242265	240	AT4G13670	0.245856	0.180243	47	AT5G10230	0.212948	0.199681	5
AT1G09440	0.350451	0.0974104	4	AT1G09440	0.350451	0.0974104	4	AT2G20140	0.22908	0.0134272	70	AT3G09760	0.269857	0.262794	42	AT4G13690	0.424987	0.280048	28	AT5G10240	0.216844	0.126613	44
AT1G09450	0.221447	0.240904	3	AT1G09450	0.221447	0.240904	3	AT2G20142	0.241531	0.228528	11	AT3G09770	0.357904	0.184926	48	AT4G13710	0.172223	0.228639	13	AT5G10250	0.24652	0.255801	1
AT1G09460	0.189583	0.255279	27	AT1G09460	0.189583	0.255279	27	AT2G20180	0.427788	0.185851	25	AT3G09780	0.353504	0.105211	5	AT4G13720	0.166795	0.142408	40	AT5G10260	0.25428	0.0322734	1
AT1G09470	0.208359	0.23045	36	AT1G09470	0.208359	0.23045	36	AT2G20190	0.179679	0.0914583	42	AT3G09800	0.148191	0.119289	12	AT4G13730	0.272336	0.0904738	22	AT5G10270	0.329401	0.0630908	28
AT1G09480	0.234852	0.333459	1	AT1G09480	0.234852	0.333459	1	AT2G20208	0.394626	0.41013	2	AT3G09810	0.264216	0.101385	37	AT4G13750	0.193029	0.268782	4	AT5G10280	0.241843	0.215951	11
AT1G09500	0.156809	0.472761	26	AT1G09500	0.156809	0.472761	26	AT2G20210	0.218648	0.287733	12	AT3G09820	0.211085	0.0890493	248	AT4G13770	0.354689	0.151198	163	AT5G10290	0.229932	0.0568452	22
AT1G09510	0.291003	0.325135	1	AT1G09510	0.291003	0.325135	1	AT2G20230	0.222799	0.289023	198	AT3G09840	0.332789	0.00954995	476	AT4G13780	0.176122	0.137852	48	AT5G10300	0.257471	0.171418	47
AT1G09520	0.309111	0.361975	25	AT1G09520	0.309111	0.361975	25	AT2G20240	0.210646	0.418174	60	AT3G09850	0.263993	0.216308	65	AT4G13790	0.375892	0.0756128	8	AT5G10310	0.2501	0.240076	6
AT1G09540	0.256299	0.114072	16	AT1G09540	0.256299	0.114072	16	AT2G20250	0.180372	0.637008	27	AT3G09860	0.282748	0.0158423	87	AT4G13800	0.251481	0.0279544	4	AT5G10320	0.298562	0.348152	12
AT1G09550	0.252995	0.26968	3	AT1G09550	0.252995	0.26968	3	AT2G20260	0.25158	0.286144	403	AT3G09870	0.40239	0.138509	1	AT4G13810	0.389019	0.445494	8	AT5G10340	0.351108	0.474945	3
AT1G09560	0.32971	0.130236	136	AT1G09560	0.32971	0.130236	136	AT2G20270	0.18516	0.287029	135	AT3G09880	0.252255	0.0615085	29	AT4G13820	0.271685	0.291089	3	AT5G10350	0.217659	0.180701	66
AT1G09570	0.198767	0.0489543	114	AT1G09570	0.198767	0.0489543	114	AT2G20280	0.142408	0.0512688	33	AT3G09890	0.243123	0.204933	23	AT4G13840	0.379553	0.206022	74	AT5G10360	0.390969	0.0133509	362
AT1G09575	0.286228	0.100567	8	AT1G09575	0.286228	0.100567	8	AT2G20290	0.152365	0.311913	2	AT3G09900	0.250272	0.0236623	41	AT4G13870	0.26704	0.229685	9	AT5G10370	0.207482	0.299684	12
AT1G09580	0.149786	0.330639	9	AT1G09580	0.149786	0.330639	9	AT2G20300	0.199319	0.102934	49	AT3G09925	0.197367	0.322952	2	AT4G13880	0.35925	0.446629	5	AT5G10380	0.351195	0.340567	39
AT1G09600	0.25634	0.24261	2	AT1G09600	0.25634	0.24261	2	AT2G20310	0.24116	0.502274	10	AT3G09930	0.306034	0.252021	5	AT4G13890	0.364388	0.145153	3	AT5G10410	0.35336	0.374218	6
AT1G09610	0.156136	0.233642	45	AT1G09610	0.156136	0.233642	45	AT2G20320	0.197012	0.250861	12	AT3G09940	0.201568	0.421755	63	AT4G13920	0.387271	0.564478	8	AT5G10420	0.263465	0.193369	4
AT1G09620	0.29451	0.169713	159	AT1G09620	0.29451	0.169713	159	AT2G20330	0.300178	0.103529	66	AT3G09950	0.288462	0.295937	3	AT4G13930	0.312568	0.052629	249	AT5G10440	0.242203	0.371002	2
AT1G09630	0.189139	0.0437052	41	AT1G09630	0.189139	0.0437052	41	AT2G20340	0.225515	0.15935	21	AT3G09960	0.28328	0.187659	2	AT4G13940	0.320008	0.0737441	2126	AT5G10450	0.174341	0.041583	558
AT1G09640	0.228509	0.0985023	300	AT1G09640	0.228509	0.0985023	300	AT2G20360	0.26994	0.267607	246	AT3G09970	0.318931	0.084571	31	AT4G13950	0.442031	0.222958	24	AT5G10460	0.290185	0.127132	31
AT1G09645	0.306163	0.123701	49	AT1G09645	0.306163	0.123701	49	AT2G20362	0.247639	0.428752	50	AT3G09980	0.165146	0.0461511	90	AT4G13970	0.191294	0.191098	12	AT5G10470	0.1924	0.190605	47
AT1G09660	0.232166	0.0981811	59	AT1G09660	0.232166	0.0981811	59	AT2G20370	0.184982	0.0736905	51	AT3G10000	0.291469	0.307773	2	AT4G13980	0.248012	0.135864	35	AT5G10480	0.25445	0.0863378	118
AT1G09680	0.237287	0.272658	2	AT1G09680	0.237287	0.272658	2	AT2G20390	0.203792	0.311354	11	AT3G10010	0.431263	0.37501	14	AT4G13990	0.352596	0.116699	5	AT5G10490	0.183615	0.220918	29
AT1G09700	0.254677	0.378042	25	AT1G09700	0.254677	0.378042	25	AT2G20410	0.212205	0.264243	13	AT3G10020	0.493319	0.0644414	254	AT4G14000	0.196003	0.199669	42	AT5G10500	0.254713	0.36197	2
AT1G09710	0.219556	0.524148	20	AT1G09710	0.219556	0.524148	20	AT2G20420	0.221776	0.0599341	172	AT3G10030	0.290481	0.0511141	26	AT4G14010	0.304866	0.238836	24	AT5G10510	0.289516	0.0620832	5
AT1G09730	0.218446	0.3418	25	AT1G09730	0.218446	0.3418	25	AT2G20430	0.299455	0.269733	35	AT3G10040	0.422701	0.0736839	31	AT4G14020	0.2009	0.24582	31	AT5G10520	0.234219	0.181477	11
AT1G09740	0.240923	0.0897196	37	AT1G09740	0.240923	0.0897196	37	AT2G20450	0.212923	0.0895517	93	AT3G10050	0.216156	0.175131	19	AT4G14040	0.3045	0.0715659	186	AT5G10530	0.237136	0.191938	1
AT1G09750	0.352874	0.133077	192	AT1G09750	0.352874	0.133077	192	AT2G20465	0.398278	0.551763	3	AT3G10060	0.165044	0.204745	67	AT4G14050	0.226074	0.0955169	5	AT5G10540	0.244371	0.0385488	108
AT1G09760	0.3064	0.0882441	50	AT1G09760	0.3064	0.0882441	50	AT2G20480	0.135823	0.475946	5	AT3G10070	0.189341	0.26437	140	AT4G14070	0.212927	0.197793	53	AT5G10550	0.288464	0.222254	41
AT1G09770	0.213452	0.123842	100	AT1G09770	0.213452	0.123842	100	AT2G20495	0.194861	0.218795	29	AT3G10080	0.252531	0.124967	31	AT4G14080	0.328178	0.127866	11	AT5G10560	0.279556	0.166425	52
AT1G09780	0.244421	0.0507429	118	AT1G09780	0.244421	0.0507429	118	AT2G20500	0.29796	0.208214	22	AT3G10110	0.291332	0.0997756	15	AT4G14090	0.317353	0.178476	22	AT5G10570	0.223779	0.403659	1
AT1G09790	0.328995	0.168641	9	AT1G09790	0.328995	0.168641	9	AT2G20510	0.197917	0.598788	2	AT3G10120	0.237932	0.239743	22	AT4G14100	0.259157	0.1506	39	AT5G10580	0.316211	0.0346823	6
AT1G09795	0.221454	0.124669	58	AT1G09795	0.221454	0.124669	58	AT2G20515	0.256379	0.239819	18	AT3G10130	0.233607	0.35239	40	AT4G14103	0.408904	0.213345	6	AT5G10600	0.21907	0.268493	13
AT1G09800	0.260911	0.253023	15	AT1G09800	0.260911	0.253023	15	AT2G20520	0.253343	0.314258	7	AT3G10140	0.175971	0.238643	30	AT4G14110	0.319911	0.195919	33	AT5G10610	0.412271	0.202095	16
AT1G09810	0.24382	0.314369	13	AT1G09810	0.24382	0.314369	13	AT2G20540	0.260737	0.164446	2	AT3G10150	0.246944	0.251327	12	AT4G14130	0.29792	0.0805946	122	AT5G10620	0.297755	0.10765	6
AT1G09812	0.22177	0.162573	23	AT1G09812	0.22177	0.162573	23	AT2G20560	0.320922	0.0865092	33	AT3G10160	0.168743	0.228132	48	AT4G14147	0.155375	0.125297	9	AT5G10625	0.358885	0.041027	16
AT1G09815	0.278466	0.0906939	72	AT1G09815	0.278466	0.0906939	72	AT2G20562	0.205043	0.183993	63	AT3G10180	0.246108	0.211818	4	AT4G14160	0.225115	0.217882	115	AT5G10630	0.226788	0.115739	22
AT1G09820	0.283762	0.16164	4	AT1G09820	0.283762	0.16164	4	AT2G20570	0.263776	0.258461	100	AT3G10185	0.133761	0.353804	1	AT4G14180	0.199308	0.312446	9	AT5G10660	0.164473	0.533479	5
AT1G09830	0.206573	0.194063	36	AT1G09830	0.206573	0.194063	36	AT2G20580	0.169228	0.0526676	159	AT3G10190	0.467107	0.0819731	33	AT4G14190	0.30386	0.22024	15	AT5G10690	0.205599	0.175518	26
AT1G09850	0.245279	0.142775	21	AT1G09850	0.245279	0.142775	21	AT2G20585	0.27131	0.19564	53	AT3G10200	0.211548	0.165158	2	AT4G14200	0.177309	0.518684	18	AT5G10700	0.365698	0.123705	42
AT1G09860	0.211247	0.184403	5	AT1G09860	0.211247	0.184403	5	AT2G20590	0.297714	0.256668	40	AT3G10210	0.177087	0.146271	43	AT4G14210	0.211539	0.0368577	100	AT5G10720	0.320445	0.12591	9
AT1G09870	0.187118	0.117553	45	AT1G09870	0.187118	0.117553	45	AT2G20595	0.46015	0.606223	14	AT3G10220	0.18641	0.112909	60	AT4G14220	0.224764	0.298916	33	AT5G10730	0.155227	0.0816807	43
AT1G09880	0.209169	0.213145	1	AT1G09880	0.209169	0.213145	1	AT2G20610	0.237974	0.177678	76	AT3G10230	0.195816	0.0694564	95	AT4G14230	0.331476	0.057836	41	AT5G10750	0.269856	0.0904587	38
AT1G09890	0.26868	0.0801582	2	AT1G09890	0.26868	0.0801582	2	AT2G20620	0.366962	0.680697	19	AT3G10270	0.178821	0.0634446	15	AT4G14240	0.317722	0.0456645	29	AT5G10760	0.281415	0.448612	43
AT1G09900	0.3709	0.0621094	7	AT1G09900	0.3709	0.0621094	7	AT2G20630	0.292865	0.193923	102	AT3G10290	0.226591	0.115523	6	AT4G14280	0.242192	0.291354	38	AT5G10770	0.289158	0.12968	93
AT1G09910	0.213351	0.183108	20	AT1G09910	0.213351	0.183108	20	AT2G20635	0.185474	0.303979	8	AT3G10300	0.296879	0.0653924	102	AT4G14290	0.188923	0.239138	10	AT5G10780	0.151845	0.0168728	76
AT1G09920	0.269881	0.0499948	36	AT1G09920	0.269881	0.0499948	36	AT2G20670	0.385882	0.138527	314	AT3G10310	0.191095	0.250605	2	AT4G14300	0.176451	0.187113	31	AT5G10790	0.250998	0.117714	15
AT1G09932	0.2013	0.583143	23	AT1G09932	0.2013	0.583143	23	AT2G20680	0.242771	0.112745	12	AT3G10320	0.154831	0.34755	11	AT4G14305	0.275822	0.125646	44	AT5G10810	0.401866	0.0989476	29
AT1G09940	0.226299	0.152824	30	AT1G09940	0.226299	0.152824	30	AT2G20690	0.354568	0.166632	63	AT3G10330	0.303874	0.00455962	47	AT4G14310	0.286908	0.142891	13	AT5G10820	0.162475	0.162619	5
AT1G09950	0.425889	0.190037	10	AT1G09950	0.425889	0.190037	10	AT2G20700	0.152928	0.336556	45	AT3G10340	0.347823	0.0699141	53	AT4G14330	0.33993	0.0960336	25	AT5G10830	0.300713	0.144247	49
AT1G09960	0.287586	0.0732111	13	AT1G09960	0.287586	0.0732111	13	AT2G20720	0.303805	0.427046	7	AT3G10350	0.181568	0.15761	59	AT4G14340	0.207578	0.106998	21	AT5G10860	0.243672	0.0932713	274
AT1G09970	0.390111	0.0759794	172	AT1G09970	0.390111	0.0759794	172	AT2G20725	0.165466	0.535214	48	AT3G10360	0.203602	0.102879	34	AT4G14365	0.268681	0.616992	71	AT5G10870	0.278551	0.212472	16
AT1G09980	0.201115	0.134202	38	AT1G09980	0.201115	0.134202	38	AT2G20740	0.225993	0.166865	45	AT3G10370	0.168551	0.113869	51	AT4G14380	0.30494	0.172227	5	AT5G10900	0.23075	0.164246	6
AT1G10010	0.161628	0.432114	1	AT1G10010	0.161628	0.432114	1	AT2G20750	0.307301	0.0876315	15	AT3G10380	0.170329	0.0748613	61	AT4G14385	0.309409	0.0515088	30	AT5G10910	0.281149	0.134916	15
AT1G10020	0.301742	0.0305705	43	AT1G10020	0.301742	0.0305705	43	AT2G20760	0.213819	0.149027	172	AT3G10390	0.233367	0.102087	6	AT4G14410	0.255487	0.15049	65	AT5G10920	0.348952	0.0693072	41
AT1G10030	0.133284	0.163221	30	AT1G10030	0.133284	0.163221	30	AT2G20770	0.208664	0.184628	15	AT3G10400	0.253772	0.127223	10	AT4G14420	0.266479	0.0837683	130	AT5G10930	0.428476	0.0769715	22
AT1G10040	0.255668	0.238049	6	AT1G10040	0.255668	0.238049	6	AT2G20780	0.382442	0.0323831	31	AT3G10405	0.165447	0.27592	36	AT4G14430	0.288364	0.0874369	112	AT5G10940	0.180629	0.227724	22
AT1G10050	0.213888	0.215133	3	AT1G10050	0.213888	0.215133	3	AT2G20790	0.175573	0.148578	32	AT3G10410	0.225038	0.124808	258	AT4G14450	0.296092	0.724449	5	AT5G10960	0.292237	0.0375778	149
AT1G10060	0.208853	0.168244	41	AT1G10060	0.208853	0.168244	41	AT2G20800	0.207608	0.146222	1	AT3G10420	0.177916	0.158068	124	AT4G14455	0.268805	0.0870054	23	AT5G10970	0.178522	0.334189	1
AT1G10070	0.24555	0.131072	62	AT1G10070	0.24555	0.131072	62	AT2G20810	0.423877	0.0373382	68	AT3G10440	0.202091	0.580385	16	AT4G14465	0.252354	0.100913	37	AT5G10990	0.284947	0.122404	1
AT1G10090	0.23774	0.180247	55	AT1G10090	0.23774	0.180247	55	AT2G20815	0.220818	0.37308	32	AT3G10450	0.21203	0.319253	14	AT4G14480	0.238052	0.134273	3	AT5G11000	0.431051	0.0429966	44
AT1G10095	0.188715	0.389597	14	AT1G10095	0.188715	0.389597	14	AT2G20820	0.13221	0.193302	205	AT3G10470	0.19328	0.232599	3	AT4G14490	0.356092	0.381553	4	AT5G11020	0.207683	0.186013	18
AT1G10110	0.404308	0.519628	13	AT1G10110	0.404308	0.519628	13	AT2G20825	0.356678	0.150029	18	AT3G10480	0.199075	0.198781	44	AT4G14500	0.289425	0.0867194	77	AT5G11030	0.188194	0.462282	37
AT1G10120	0.199231	0.102073	31	AT1G10120	0.199231	0.102073	31	AT2G20830	0.315886	0.253531	59	AT3G10490	0.208766	0.19807	55	AT4G14510	0.22834	0.222961	22	AT5G11040	0.176543	0.090616	27
AT1G10130	0.149946	0.056234	22	AT1G10130	0.149946	0.056234	22	AT2G20835	0.467603	0.0557919	14	AT3G10500	0.236553	0.323729	13	AT4G14540	0.349218	0.0163889	24	AT5G11050	0.210001	0.517878	2
AT1G10140	0.319083	0.158805	47	AT1G10140	0.319083	0.158805	47	AT2G20840	0.188531	0.0675849	13	AT3G10520	0.275812	0.0897643	39	AT4G14550	0.288257	0.15159	28	AT5G11060	0.275174	0.0888371	57
AT1G10150	0.228319	0.274942	59	AT1G10150	0.228319	0.274942	59	AT2G20860	0.261013	0.0945653	169	AT3G10525	0.190241	0.255833	51	AT4G14560	0.179921	0.257856	24	AT5G11070	0.367671	0.0661613	109
AT1G10180	0.188723	0.126298	31	AT1G10180	0.188723	0.126298	31	AT2G20870	0.223967	0.291299	147	AT3G10540	0.218645	0.0723597	28	AT4G14570	0.196785	0.182122	34	AT5G11090	0.313325	0.113335	97
AT1G10190	0.379414	0.440203	4	AT1G10190	0.379414	0.440203	4	AT2G20875	0.252021	0.141031	44	AT3G10550	0.232257	0.13129	10	AT4G14580	0.399224	0.158085	2	AT5G11100	0.258379	0.108082	1
AT1G10200	0.189507	0.0387775	120	AT1G10200	0.189507	0.0387775	120	AT2G20880	0.265887	0.263735	6	AT3G10570	0.29673	0.132668	30	AT4G14590	0.222814	0.329809	3	AT5G11110	0.264735	0.102683	13
AT1G10220	0.442069	0.521217	1	AT1G10220	0.442069	0.521217	1	AT2G20890	0.197689	0.157524	266	AT3G10572	0.22131	0.369532	22	AT4G14600	0.372413	0.0615805	13	AT5G11140	0.26066	0.677962	44
AT1G10240	0.221523	0.064775	8	AT1G10240	0.221523	0.064775	8	AT2G20920	0.256707	0.0719162	126	AT3G10580	0.329387	0.599039	4	AT4G14605	0.256105	0.129719	20	AT5G11150	0.292459	0.0905455	66
AT1G10270	0.289632	0.231746	25	AT1G10270	0.289632	0.231746	25	AT2G20930	0.224312	0.0144769	72	AT3G10620	0.299913	0.134784	26	AT4G14615	0.228293	0.0803695	80	AT5G11160	0.305119	0.0494031	15
AT1G10280	0.353959	0.0511329	16	AT1G10280	0.353959	0.0511329	16	AT2G20940	0.359746	0.08165	5	AT3G10630	0.278041	0.17127	25	AT4G14640	0.259682	0.0626528	4	AT5G11210	0.391031	0.242505	1
AT1G10290	0.148277	0.0406001	82	AT1G10290	0.148277	0.0406001	82	AT2G20970	0.379679	0.443652	44	AT3G10640	0.234627	0.0235031	31	AT4G14650	0.269985	0.678488	3	AT5G11220	0.431287	0.259261	2
AT1G10300	0.240784	0.256554	1	AT1G10300	0.240784	0.256554	1	AT2G20980	0.374473	0.191562	24	AT3G10650	0.215089	0.372237	45	AT4G14660	0.148012	0.206098	11	AT5G11240	0.199829	0.176543	25
AT1G10310	0.185296	0.140429	41	AT1G10310	0.185296	0.140429	41	AT2G20990	0.254265	0.0503396	193	AT3G10660	0.360367	0.244435	6	AT4G14670	0.239261	0.380154	1	AT5G11260	0.272988	0.045467	29
AT1G10320	0.219589	0.318605	6	AT1G10320	0.219589	0.318605	6	AT2G21045	0.399297	0.0998793	14	AT3G10670	0.223498	0.101291	49	AT4G14680	0.371067	0.060159	34	AT5G11270	0.314641	0.308437	49
AT1G10350	0.244799	0.0515102	25	AT1G10350	0.244799	0.0515102	25	AT2G21050	0.246179	0.0361702	35	AT3G10680	0.302869	0.416745	3	AT4G14690	0.350798	0.0840279	32	AT5G11280	0.213263	0.0948929	65
AT1G10360	0.222433	0.307041	18	AT1G10360	0.222433	0.307041	18	AT2G21070	0.314702	0.150895	24	AT3G10690	0.219176	0.0839015	34	AT4G14716	0.482633	0.0456124	146	AT5G11300	0.143618	0.437732	6
AT1G10370	0.274729	0.164809	28	AT1G10370	0.274729	0.164809	28	AT2G21080	0.192266	0.223822	10	AT3G10700	0.186889	0.122402	23	AT4G14720	0.386842	0.208081	26	AT5G11310	0.274896	0.22269	7
AT1G10380	0.477566	0.116253	15	AT1G10380	0.477566	0.116253	15	AT2G21090	0.240046	0.147733	7	AT3G10720	0.27984	0.0862067	36	AT4G14723	0.213281	0.33853	101	AT5G11320	0.287763	0.263562	2
AT1G10385	0.227176	0.0724119	2	AT1G10385	0.227176	0.0724119	2	AT2G21100	0.313751	0.125223	4	AT3G10730	0.306193	0.223989	27	AT4G14730	0.333675	0.158298	25	AT5G11330	0.247097	0.216603	50
AT1G10400	0.188058	0.265288	8	AT1G10400	0.188058	0.265288	8	AT2G21120	0.254466	0.0390759	52	AT3G10740	0.202917	0.0968332	123	AT4G14740	0.269302	0.0551757	24	AT5G11340	0.170448	0.146773	36
AT1G10410	0.198708	0.121322	48	AT1G10410	0.198708	0.121322	48	AT2G21130	0.340896	0.0830276	57	AT3G10760	0.394835	0.0524814	24	AT4G14746	0.165012	0.392332	7	AT5G11380	0.186348	0.218209	15
AT1G10417	0.274875	0.391114	21	AT1G10417	0.274875	0.391114	21	AT2G21140	0.383632	0.197964	50	AT3G10780	0.248396	0.366636	8	AT4G14750	0.324098	0.107016	21	AT5G11390	0.225194	0.205217	20
AT1G10450	0.19829	0.397337	12	AT1G10450	0.19829	0.397337	12	AT2G21150	0.247992	0.0490854	33	AT3G10800	0.2811	0.181894	30	AT4G14760	0.197889	0.365218	66	AT5G11420	0.346718	0.091671	158
AT1G10480	0.333059	0.209888	3	AT1G10480	0.333059	0.209888	3	AT2G21160	0.222032	0.139312	267	AT3G10810	0.20604	0.271535	21	AT4G14770	0.280731	0.241283	5	AT5G11425	0.257167	1.65116	2
AT1G10490	0.168925	0.136028	86	AT1G10490	0.168925	0.136028	86	AT2G21170	0.161592	0.0951545	422	AT3G10815	0.315633	0.27847	12	AT4G14780	0.181542	0.213985	6	AT5G11430	0.189578	0.370135	23
AT1G10500	0.341634	0.0821576	154	AT1G10500	0.341634	0.0821576	154	AT2G21185	0.377679	0.0399891	52	AT3G10820	0.216194	0.487044	3	AT4G14790	0.176978	0.181336	22	AT5G11440	0.302974	0.148276	36
AT1G10520	0.213706	0.191266	4	AT1G10520	0.213706	0.191266	4	AT2G21190	0.181757	0.213221	57	AT3G10840	0.241848	0.261398	18	AT4G14815	0.321937	0.406221	9	AT5G11450	0.308952	0.125984	89
AT1G10530	0.460723	0.0982859	7	AT1G10530	0.460723	0.0982859	7	AT2G21195	0.336457	0.183442	45	AT3G10850	0.245124	0.150184	257	AT4G14819	0.387769	0.0787149	52	AT5G11460	0.159786	0.536968	6
AT1G10540	0.253935	0.213805	87	AT1G10540	0.253935	0.213805	87	AT2G21210	0.300574	0.171664	40	AT3G10870	0.239884	0.22296	8	AT4G14820	0.255853	0.297482	2	AT5G11470	0.259939	0.380649	8
AT1G10550	0.178693	0.193197	10	AT1G10550	0.178693	0.193197	10	AT2G21220	0.218824	0.130165	15	AT3G10880	0.388079	0.440749	27	AT4G14830	0.192846	0.20992	7	AT5G11480	0.213327	0.117722	83
AT1G10560	0.270771	0.251465	1	AT1G10560	0.270771	0.251465	1	AT2G21230	0.385872	0.140433	52	AT3G10890	0.25672	0.378803	24	AT4G14840	0.221661	0.434661	9	AT5G11490	0.186483	0.0682565	43
AT1G10570	0.211475	0.462164	14	AT1G10570	0.211475	0.462164	14	AT2G21237	0.48208	0.513518	3	AT3G10900	0.236031	0.567148	7	AT4G14850	0.249313	0.161812	12	AT5G11500	0.15342	0.0128878	272
AT1G10580	0.351068	0.0685904	46	AT1G10580	0.351068	0.0685904	46	AT2G21250	0.233422	0.0785731	103	AT3G10910	0.223182	0.333432	22	AT4G14870	0.317091	0.138251	105	AT5G11510	0.2057	0.314032	22
AT1G10585	0.270465	0.273532	8	AT1G10585	0.270465	0.273532	8	AT2G21270	0.315222	0.0959199	56	AT3G10915	0.148347	0.190934	53	AT4G14890	0.339099	0.154111	151	AT5G11520	0.262564	0.0670058	136
AT1G10586	0.274211	0.289484	40	AT1G10586	0.274211	0.289484	40	AT2G21280	0.136413	0.179305	45	AT3G10920	0.300247	0.0809386	230	AT4G14900	0.271915	0.104459	59	AT5G11530	0.218371	0.273132	18
AT1G10588	0.397836	0.246644	49	AT1G10588	0.397836	0.246644	49	AT2G21290	0.267937	0.113475	79	AT3G10940	0.20545	0.168315	59	AT4G14910	0.318205	0.160123	35	AT5G11540	0.359261	0.199263	3
AT1G10600	0.31116	0.0790788	19	AT1G10600	0.31116	0.0790788	19	AT2G21320	0.350901	0.0682786	10	AT3G10960	0.292542	0.0651377	19	AT4G14930	0.349979	0.132276	72	AT5G11550	0.324187	0.0504082	39
AT1G10610	0.259566	0.327469	9	AT1G10610	0.259566	0.327469	9	AT2G21330	0.226687	0.0762319	1515	AT3G10970	0.231531	0.154804	106	AT4G14940	0.280126	0.171278	5	AT5G11560	0.167182	0.128296	51
AT1G10640	0.275026	0.154888	81	AT1G10640	0.275026	0.154888	81	AT2G21340	0.224357	0.145313	49	AT3G10980	0.29261	0.1135	32	AT4G14965	0.242052	0.110789	33	AT5G11580	0.28837	0.188983	54
AT1G10650	0.205656	0.237004	32	AT1G10650	0.205656	0.237004	32	AT2G21350	0.293038	0.500295	7	AT3G10985	0.248398	0.0952828	173	AT4G14980	0.351135	0.332244	3	AT5G11590	0.355207	0.0633653	1
AT1G10657	0.326881	0.114781	43	AT1G10657	0.326881	0.114781	43	AT2G21370	0.200593	0.1816	29	AT3G11000	0.203807	0.353813	26	AT4G14990	0.390884	0.0919214	33	AT5G11600	0.305141	0.177623	13
AT1G10690	0.431668	0.25091	2	AT1G10690	0.431668	0.25091	2	AT2G21380	0.19738	0.139046	27	AT3G11010	0.292574	0.578866	12	AT4G15000	0.434332	0.0613771	941	AT5G11610	0.400558	0.173519	10
AT1G10700	0.246276	0.105076	31	AT1G10700	0.246276	0.105076	31	AT2G21385	0.198057	0.136465	95	AT3G11020	0.397396	0.280129	9	AT4G15040	0.268247	0.282589	2	AT5G11620	0.337818	0.201293	3
AT1G10710	0.200364	0.708214	51	AT1G10710	0.200364	0.708214	51	AT2G21390	0.246391	0.0533519	105	AT3G11030	0.247625	0.0822669	10	AT4G15080	0.204463	0.128251	24	AT5G11630	0.217508	0.460757	15
AT1G10720	0.279563	0.187273	46	AT1G10720	0.279563	0.187273	46	AT2G21400	0.367224	0.322405	6	AT3G11040	0.206073	0.294395	5	AT4G15090	0.30921	0.123656	14	AT5G11640	0.313053	0.106317	27
AT1G10740	0.314227	0.0790348	70	AT1G10740	0.314227	0.0790348	70	AT2G21410	0.180239	0.105575	80	AT3G11050	0.239899	0.145699	20	AT4G15093	0.160752	0.249914	17	AT5G11650	0.203536	0.123482	26
AT1G10745	0.301768	0.939151	28	AT1G10745	0.301768	0.939151	28	AT2G21440	0.196985	0.288127	23	AT3G11070	0.231394	0.251471	23	AT4G15110	0.212058	0.137642	37	AT5G11670	0.243614	0.0518475	433
AT1G10747	0.383786	0.585366	4	AT1G10747	0.383786	0.585366	4	AT2G21450	0.21592	0.404268	6	AT3G11090	0.135293	0.0777313	18	AT4G15120	0.316176	0.442704	8	AT5G11690	0.299306	0.721361	32
AT1G10750	0.239407	0.0895819	4	AT1G10750	0.239407	0.0895819	4	AT2G21470	0.170408	0.117044	15	AT3G11100	0.294515	0.109284	26	AT4G15130	0.427515	0.0618827	22	AT5G11700	0.205218	0.0888811	25
AT1G10760	0.223269	0.180466	102	AT1G10760	0.223269	0.180466	102	AT2G21480	0.359568	0.0562935	1	AT3G11130	0.143438	0.0350087	123	AT4G15140	0.39893	0.145247	23	AT5G11710	0.405655	0.26563	57
AT1G10770	0.344018	0.187435	28	AT1G10770	0.344018	0.187435	28	AT2G21490	0.438129	0.26118	95	AT3G11150	0.216072	0.391897	5	AT4G15160	0.330842	0.334062	69	AT5G11720	0.280095	0.159069	30
AT1G10780	0.195833	0.337758	4	AT1G10780	0.195833	0.337758	4	AT2G21510	0.156971	0.11248	6	AT3G11170	0.230001	0.172943	270	AT4G15180	0.186047	0.242424	22	AT5G11730	0.263638	0.162928	26
AT1G10800	0.28039	0.206233	2	AT1G10800	0.28039	0.206233	2	AT2G21520	0.381772	0.0405096	161	AT3G11180	0.228644	0.24606	15	AT4G15200	0.430141	0.142854	3	AT5G11750	0.342664	0.230259	18
AT1G10820	0.324943	0.155042	13	AT1G10820	0.324943	0.155042	13	AT2G21540	0.296017	0.0978341	48	AT3G11200	0.240369	0.0721166	146	AT4G15236	0.223008	0.224767	1	AT5G11770	0.190783	0.0735728	278
AT1G10830	0.197813	0.115797	50	AT1G10830	0.197813	0.115797	50	AT2G21600	0.250722	0.107891	63	AT3G11210	0.264633	0.164647	37	AT4G15240	0.276787	0.116172	16	AT5G11780	0.204081	0.388447	3
AT1G10840	0.173893	0.0403602	147	AT1G10840	0.173893	0.0403602	147	AT2G21620	0.308026	0.108861	126	AT3G11220	0.342281	0.0727685	17	AT4G15248	0.292309	0.330388	56	AT5G11790	0.24145	0.0419183	50
AT1G10850	0.262558	0.150207	106	AT1G10850	0.262558	0.150207	106	AT2G21630	0.24625	0.138844	13	AT3G11230	0.366946	0.253411	27	AT4G15250	0.393272	0.236951	4	AT5G11800	0.191435	0.0982169	14
AT1G10870	0.26476	0.12764	20	AT1G10870	0.26476	0.12764	20	AT2G21640	0.125986	0.845604	7	AT3G11240	0.225493	0.227384	15	AT4G15280	0.380375	0.241757	3	AT5G11810	0.223985	0.320309	28
AT1G10880	0.3226	0.272395	5	AT1G10880	0.3226	0.272395	5	AT2G21650	0.328721	0.053149	18	AT3G11250	0.341381	0.0323462	98	AT4G15290	0.277389	0.36341	9	AT5G11820	0.249041	0.258317	5
AT1G10900	0.259278	0.0751354	22	AT1G10900	0.259278	0.0751354	22	AT2G21710	0.285145	0.146394	32	AT3G11260	0.363282	0.0541665	4	AT4G15380	0.362649	0.275026	2	AT5G11830	0.266975	0.407853	11
AT1G10930	0.185454	0.237184	4	AT1G10930	0.185454	0.237184	4	AT2G21730	0.236971	0.223943	1	AT3G11270	0.174599	0.103374	27	AT4G15390	0.396109	0.254505	136	AT5G11840	0.299621	0.136469	31
AT1G10950	0.197642	0.0816723	189	AT1G10950	0.197642	0.0816723	189	AT2G21790	0.370495	0.0749554	45	AT3G11290	0.313873	0.194005	23	AT4G15393	0.454258	0.211011	20	AT5G11850	0.214259	0.135757	29
AT1G10970	0.274095	0.161088	11	AT1G10970	0.274095	0.161088	11	AT2G21800	0.173979	0.699558	8	AT3G11320	0.241531	0.0246942	33	AT4G15400	0.28889	0.49962	6	AT5G11870	0.128269	0.300342	1
AT1G10980	0.392693	0.267859	56	AT1G10980	0.392693	0.267859	56	AT2G21820	0.07845	0.233612	11	AT3G11330	0.265169	0.155502	30	AT4G15410	0.307583	0.2309	34	AT5G11880	0.393157	0.0513758	56
AT1G11000	0.192941	0.0515821	20	AT1G11000	0.192941	0.0515821	20	AT2G21840	0.3135	0.368613	15	AT3G11340	0.239398	0.220231	33	AT4G15417	0.310078	0.693317	10	AT5G11890	0.35827	0.130812	43
AT1G11020	0.220414	0.0563839	19	AT1G11020	0.220414	0.0563839	19	AT2G21850	0.381714	0.327351	6	AT3G11400	0.250713	0.0504411	227	AT4G15420	0.37259	0.0848478	47	AT5G11900	0.297086	0.0406322	31
AT1G11050	0.418114	0.110069	26	AT1G11050	0.418114	0.110069	26	AT2G21860	0.273407	0.187509	35	AT3G11405	0.164002	0.703581	58	AT4G15430	0.272006	0.114782	9	AT5G11910	0.246305	0.233137	16
AT1G11060	0.163414	0.29847	23	AT1G11060	0.163414	0.29847	23	AT2G21870	0.154055	0.0709954	233	AT3G11410	0.413487	0.08682	84	AT4G15440	0.391697	0.148627	33	AT5G11920	0.255132	0.286326	13
AT1G11070	0.294525	0.375043	3	AT1G11070	0.294525	0.375043	3	AT2G21880	0.438795	0.0580825	15	AT3G11420	0.299623	0.155766	41	AT4G15450	0.324921	0.160418	12	AT5G11930	0.208607	0.143929	1
AT1G11080	0.17548	0.1045	13	AT1G11080	0.17548	0.1045	13	AT2G21900	0.339967	0.228778	1	AT3G11430	0.290759	0.0991817	7	AT4G15470	0.249816	0.0651917	168	AT5G11940	0.412049	0.244011	4
AT1G11090	0.194319	0.148829	17	AT1G11090	0.194319	0.148829	17	AT2G21950	0.225535	0.186305	60	AT3G11440	0.191093	0.300586	9	AT4G15475	0.289745	0.171775	40	AT5G11960	0.214496	0.0727093	45
AT1G11112	0.18785	0.26321	18	AT1G11112	0.18785	0.26321	18	AT2G21960	0.220185	0.0813075	95	AT3G11450	0.170143	0.138808	56	AT4G15480	0.40486	0.144464	26	AT5G11980	0.228392	0.0800127	52
AT1G11120	0.220534	0.234321	4	AT1G11120	0.220534	0.234321	4	AT2G21970	0.485701	0.0597647	143	AT3G11470	0.238808	0.318558	16	AT4G15490	0.277438	0.278095	57	AT5G11990	0.261735	0.249536	9
AT1G11125	0.216506	0.515254	4	AT1G11125	0.216506	0.515254	4	AT2G21990	0.388894	0.0778559	23	AT3G11480	0.231314	0.32684	18	AT4G15500	0.376245	0.225616	9	AT5G12000	0.230737	0.288045	2
AT1G11130	0.232374	0.108098	27	AT1G11130	0.232374	0.108098	27	AT2G22000	0.240669	0.257683	13	AT3G11490	0.277554	0.124593	9	AT4G15510	0.26256	0.176534	25	AT5G12040	0.303084	0.0764	61
AT1G11160	0.252598	0.309514	5	AT1G11160	0.252598	0.309514	5	AT2G22010	0.250256	0.109729	23	AT3G11520	0.411184	0.123101	11	AT4G15520	0.282286	0.091251	23	AT5G12050	0.468513	0.0902733	35
AT1G11180	0.267861	0.0702653	5	AT1G11180	0.267861	0.0702653	5	AT2G22030	0.280506	0.691361	1	AT3G11540	0.197725	0.0816112	26	AT4G15530	0.326581	0.0503906	103	AT5G12100	0.241732	0.241493	8
AT1G11190	0.208082	0.0710046	42	AT1G11190	0.208082	0.0710046	42	AT2G22040	0.194096	0.448111	1	AT3G11550	0.239299	0.0984558	11	AT4G15540	0.24635	0.133023	23	AT5G12110	0.339246	0.12644	28
AT1G11200	0.259662	0.184404	30	AT1G11200	0.259662	0.184404	30	AT2G22070	0.258926	0.111297	3	AT3G11570	0.191897	0.200142	71	AT4G15545	0.263756	0.141582	300	AT5G12120	0.248682	0.181143	48
AT1G11210	0.395988	0.293039	51	AT1G11210	0.395988	0.293039	51	AT2G22120	0.170215	0.0854368	37	AT3G11580	0.284833	0.160324	12	AT4G15550	0.346083	0.195833	126	AT5G12130	0.209123	0.172654	35
AT1G11220	0.453593	0.460759	6	AT1G11220	0.453593	0.460759	6	AT2G22125	0.196235	0.0303419	148	AT3G11590	0.237545	0.0847342	55	AT4G15560	0.201092	0.0344624	275	AT5G12140	0.117213	0.291374	361
AT1G11240	0.154075	0.428729	62	AT1G11240	0.154075	0.428729	62	AT2G22140	0.212496	0.317207	21	AT3G11600	0.224142	0.271735	74	AT4G15563	0.262778	0.258255	2	AT5G12150	0.227854	0.146948	167
AT1G11260	0.410923	0.0584927	582	AT1G11260	0.410923	0.0584927	582	AT2G22170	0.305956	0.0979194	144	AT3G11630	0.22736	0.0612226	490	AT4G15570	0.265916	0.0861323	15	AT5G12170	0.334962	0.285638	26
AT1G11280	0.211473	0.270933	14	AT1G11280	0.211473	0.270933	14	AT2G22180	0.241117	0.258431	14	AT3G11640	0.208192	0.37706	41	AT4G15610	0.296916	0.313171	84	AT5G12180	0.308709	0.016069	3
AT1G11290	0.225373	0.170341	2	AT1G11290	0.225373	0.170341	2	AT2G22190	0.184585	0.178401	6	AT3G11650	0.330827	0.169412	29	AT4G15620	0.312578	0.254733	40	AT5G12190	0.246479	0.0302074	46
AT1G11300	0.222462	0.14855	3	AT1G11300	0.222462	0.14855	3	AT2G22200	0.296251	0.464354	12	AT3G11660	0.261022	0.290032	107	AT4G15630	0.285058	0.271107	81	AT5G12200	0.227238	0.123233	62
AT1G11310	0.221814	0.168906	119	AT1G11310	0.221814	0.168906	119	AT2G22230	0.318042	0.101173	68	AT3G11670	0.273845	0.0520304	36	AT4G15640	0.231615	0.241031	21	AT5G12210	0.164661	0.216399	53
AT1G11320	0.200853	0.310917	11	AT1G11320	0.200853	0.310917	11	AT2G22240	0.29145	0.0371803	119	AT3G11680	0.223682	0.303447	23	AT4G15680	0.333478	0.0272053	15	AT5G12220	0.213836	0.215357	11
AT1G11330	0.234662	0.165876	20	AT1G11330	0.234662	0.165876	20	AT2G22250	0.322484	0.0817719	34	AT3G11690	0.479051	0.0929774	62	AT4G15690	0.379619	0.0481087	10	AT5G12240	0.296218	0.136448	53
AT1G11340	0.264286	0.200666	1	AT1G11340	0.264286	0.200666	1	AT2G22260	0.377813	0.224786	9	AT3G11700	0.301969	0.0736763	115	AT4G15720	0.312027	0.186028	4	AT5G12250	0.271989	0.0107664	238
AT1G11362	0.419393	0.692252	49	AT1G11362	0.419393	0.692252	49	AT2G22270	0.237101	0.207862	40	AT3G11710	0.279241	0.214118	122	AT4G15730	0.211751	0.567233	5	AT5G12260	0.235862	0.237667	9
AT1G11380	0.36045	0.102058	13	AT1G11380	0.36045	0.102058	13	AT2G22310	0.324324	0.0820141	31	AT3G11730	0.266888	0.0312686	47	AT4G15735	0.404512	0.55148	1	AT5G12270	0.288793	0.235251	20
AT1G11390	0.243716	0.0947082	12	AT1G11390	0.243716	0.0947082	12	AT2G22330	0.303084	0.113081	88	AT3G11760	0.286168	0.0942932	21	AT4G15740	0.258274	0.275932	4	AT5G12290	0.252441	0.145663	29
AT1G11410	0.194983	0.248401	26	AT1G11410	0.194983	0.248401	26	AT2G22360	0.277299	0.106096	28	AT3G11770	0.247521	0.164793	24	AT4G15760	0.369004	0.220396	136	AT5G12300	0.226612	0.195393	2
AT1G11430	0.244501	0.0907452	151	AT1G11430	0.244501	0.0907452	151	AT2G22370	0.393666	0.0516549	21	AT3G11780	0.300028	0.182057	86	AT4G15770	0.304856	0.0227141	41	AT5G12310	0.205814	0.128346	90
AT1G11440	0.314109	0.317724	20	AT1G11440	0.314109	0.317724	20	AT2G22400	0.190197	0.210003	20	AT3G11800	0.206325	0.1292	68	AT4G15780	0.220722	0.0470377	59	AT5G12320	0.2927	0.216419	32
AT1G11480	0.262503	0.338573	64	AT1G11480	0.262503	0.338573	64	AT2G22410	0.325588	0.160705	5	AT3G11810	0.250987	0.303226	53	AT4G15790	0.311394	0.104696	26	AT5G12340	0.300599	0.239656	22
AT1G11490	0.344299	0.223156	2	AT1G11490	0.344299	0.223156	2	AT2G22420	0.372644	0.116448	32	AT3G11830	0.268557	0.0174878	80	AT4G15800	0.309666	0.240246	46	AT5G12350	0.173847	0.0686845	34
AT1G11500	0.274493	0.371589	2	AT1G11500	0.274493	0.371589	2	AT2G22430	0.284784	0.0684294	275	AT3G11840	0.297818	0.199725	18	AT4G15802	0.244395	0.266016	70	AT5G12360	0.273498	0.312972	55
AT1G11530	0.253664	0.186561	54	AT1G11530	0.253664	0.186561	54	AT2G22450	0.235477	0.106131	26	AT3G11890	0.248237	0.672043	34	AT4G15810	0.232076	0.600175	4	AT5G12380	0.140759	0.265663	8
AT1G11540	0.387813	0.180559	11	AT1G11540	0.387813	0.180559	11	AT2G22460	0.490055	0.077634	41	AT3G11900	0.200734	0.0989638	29	AT4G15820	0.266174	0.3469	10	AT5G12390	0.154076	0.309389	36
AT1G11545	0.3463	0.0774081	87	AT1G11545	0.3463	0.0774081	87	AT2G22470	0.175907	0.0651095	60	AT3G11910	0.283641	0.0481672	90	AT4G15830	0.288402	0.11055	36	AT5G12400	0.189422	0.343562	23
AT1G11570	0.216775	0.200205	10	AT1G11570	0.216775	0.200205	10	AT2G22480	0.280084	0.0880338	56	AT3G11930	0.294543	0.201363	293	AT4G15840	0.278002	0.0806158	13	AT5G12410	0.15667	0.391702	26
AT1G11572	0.317025	0.324857	30	AT1G11572	0.317025	0.324857	30	AT2G22490	0.230518	0.310836	22	AT3G11945	0.14913	0.155258	86	AT4G15850	0.258408	0.105307	5	AT5G12420	0.253565	0.256803	47
AT1G11580	0.310153	0.167479	93	AT1G11580	0.310153	0.167479	93	AT2G22500	0.405565	0.151731	131	AT3G11960	0.175521	0.182676	26	AT4G15880	0.264684	0.222766	48	AT5G12430	0.1917	0.292915	8
AT1G11593	0.372575	0.872501	14	AT1G11593	0.372575	0.872501	14	AT2G22510	0.247601	0.359683	13	AT3G11964	0.180259	0.237989	10	AT4G15890	0.191185	0.166415	3	AT5G12470	0.213382	0.152286	81
AT1G11600	0.3208	0.0698698	25	AT1G11600	0.3208	0.0698698	25	AT2G22530	0.252599	0.298106	2	AT3G12000	0.270309	0.466179	15	AT4G15900	0.220568	0.143997	47	AT5G12480	0.227385	0.057268	59
AT1G11630	0.254761	0.266454	12	AT1G11630	0.254761	0.266454	12	AT2G22540	0.182515	0.145333	61	AT3G12010	0.186408	0.161866	40	AT4G15910	0.261533	0.0863131	151	AT5G12850	0.266703	0.0819664	55
AT1G11650	0.253138	0.106629	313	AT1G11650	0.253138	0.106629	313	AT2G22560	0.283227	0.135057	1	AT3G12020	0.197611	0.139446	13	AT4G15920	0.174539	0.131293	27	AT5G12860	0.265693	0.101416	226
AT1G11655	0.174778	0.252	3	AT1G11655	0.174778	0.252	3	AT2G22570	0.237526	0.228454	20	AT3G12030	0.313737	0.0228199	27	AT4G15930	0.191837	0.0959165	79	AT5G12870	0.339493	0.0963171	9
AT1G11660	0.241745	0.140034	18	AT1G11660	0.241745	0.140034	18	AT2G22590	0.380012	0.117912	7	AT3G12040	0.267771	0.22461	10	AT4G15940	0.213938	0.0685837	82	AT5G12880	0.268715	0.328439	9
AT1G11670	0.351907	0.0450005	23	AT1G11670	0.351907	0.0450005	23	AT2G22610	0.32474	0.131922	17	AT3G12050	0.297407	0.107912	81	AT4G15950	0.24445	0.295521	48	AT5G12890	0.290028	0.266205	16
AT1G11680	0.335001	0.0399483	189	AT1G11680	0.335001	0.0399483	189	AT2G22620	0.275681	0.195883	17	AT3G12060	0.23998	0.237183	1	AT4G15960	0.308406	0.231317	2	AT5G12900	0.251847	0.148893	10
AT1G11700	0.218369	0.184099	49	AT1G11700	0.218369	0.184099	49	AT2G22630	0.345274	0.132082	9	AT3G12090	0.24374	0.0746166	11	AT4G16000	0.379594	0.435642	17	AT5G12920	0.250263	0.326195	1
AT1G11710	0.280491	0.207776	5	AT1G11710	0.280491	0.207776	5	AT2G22650	0.21479	0.307696	25	AT3G12110	0.208726	0.0112845	52	AT4G16008	0.204016	0.745372	18	AT5G12930	0.299129	0.368435	27
AT1G11720	0.221766	0.165806	25	AT1G11720	0.221766	0.165806	25	AT2G22660	0.186709	0.342539	129	AT3G12130	0.16236	0.250537	65	AT4G16030	0.203966	1.33711	2	AT5G12940	0.450979	0.129424	72
AT1G11730	0.164474	0.267561	2	AT1G11730	0.164474	0.267561	2	AT2G22670	0.351371	0.149462	696	AT3G12145	0.398496	0.225766	817	AT4G16050	0.427767	0.338685	5	AT5G12950	0.275307	0.142671	77
AT1G11740	0.347102	0.19203	6	AT1G11740	0.347102	0.19203	6	AT2G22720	0.331974	0.291287	50	AT3G12150	0.240224	0.0982645	39	AT4G16070	0.235048	0.115618	24	AT5G12970	0.307627	0.0249703	5
AT1G11750	0.425375	0.02274	79	AT1G11750	0.425375	0.02274	79	AT2G22730	0.182972	0.170267	3	AT3G12170	0.311941	0.0844416	6	AT4G16100	0.300639	0.177882	37	AT5G12980	0.298533	0.303362	34
AT1G11755	0.17724	0.387227	21	AT1G11755	0.17724	0.387227	21	AT2G22750	0.247762	0.342699	6	AT3G12180	0.207278	0.160783	46	AT4G16110	0.348796	0.113248	21	AT5G13010	0.236481	0.152255	64
AT1G11760	0.232235	0.15738	26	AT1G11760	0.232235	0.15738	26	AT2G22760	0.471925	0.236087	4	AT3G12190	0.144682	1.17535	11	AT4G16120	0.300886	0.115749	36	AT5G13020	0.153179	0.197277	31
AT1G11770	0.371804	0.133967	3	AT1G11770	0.371804	0.133967	3	AT2G22770	0.339927	0.105206	18	AT3G12200	0.19241	0.264328	36	AT4G16130	0.194922	0.0845386	35	AT5G13030	0.214504	0.0843733	86
AT1G11780	0.300702	0.181947	17	AT1G11780	0.300702	0.181947	17	AT2G22780	0.369108	0.260881	98	AT3G12210	0.224678	0.125532	40	AT4G16140	0.318225	0.297422	20	AT5G13050	0.232791	0.198044	62
AT1G11790	0.289015	0.238817	17	AT1G11790	0.289015	0.238817	17	AT2G22790	0.370774	0.3138	19	AT3G12220	0.234557	0.150426	3	AT4G16141	0.206134	0.284077	34	AT5G13060	0.321271	0.319229	10
AT1G11820	0.428954	0.151306	39	AT1G11820	0.428954	0.151306	39	AT2G22795	0.321001	0.299631	113	AT3G12260	0.27483	0.0772522	170	AT4G16144	0.389675	0.18319	16	AT5G13070	0.235317	0.0309575	26
AT1G11870	0.213141	0.108164	15	AT1G11870	0.213141	0.108164	15	AT2G22800	0.248563	0.362613	14	AT3G12270	0.167154	0.27891	17	AT4G16146	0.221588	0.237949	32	AT5G13080	0.403131	0.13893	24
AT1G11880	0.223525	0.197841	8	AT1G11880	0.223525	0.197841	8	AT2G22830	0.268548	0.362458	3	AT3G12290	0.156278	0.142983	193	AT4G16150	0.202415	0.138351	44	AT5G13090	0.472618	0.248171	50
AT1G11890	0.201129	0.0528602	45	AT1G11890	0.201129	0.0528602	45	AT2G22840	0.241392	0.147751	35	AT3G12300	0.324928	0.0210467	18	AT4G16155	0.247768	0.0649842	79	AT5G13100	0.326566	0.2549	64
AT1G11900	0.298329	0.237465	4	AT1G11900	0.298329	0.237465	4	AT2G22860	0.272159	0.444092	23	AT3G12320	0.216353	0.143842	37	AT4G16160	0.216856	0.063641	14	AT5G13110	0.230011	0.103143	25
AT1G11905	0.306193	0.0805795	22	AT1G11905	0.306193	0.0805795	22	AT2G22870	0.286653	0.0701344	38	AT3G12340	0.210469	0.387098	47	AT4G16180	0.207385	0.0736031	40	AT5G13120	0.220333	0.158758	97
AT1G11910	0.236011	0.102944	455	AT1G11910	0.236011	0.102944	455	AT2G22880	0.361192	0.221328	7	AT3G12345	0.31129	0.130085	167	AT4G16190	0.3245	0.112653	553	AT5G13130	0.319026	0.30528	64
AT1G11915	0.221853	0.135573	3	AT1G11915	0.221853	0.135573	3	AT2G22890	0.290437	0.341443	19	AT3G12350	0.271454	0.270406	68	AT4G16195	0.340905	0.462061	1	AT5G13140	0.28509	0.254574	153
AT1G11920	0.273188	0.119484	1	AT1G11920	0.273188	0.119484	1	AT2G22900	0.378777	0.0741123	36	AT3G12360	0.222885	0.0374648	29	AT4G16210	0.201353	0.0417497	31	AT5G13150	0.396319	0.123562	2
AT1G11925	0.350508	0.138095	27	AT1G11925	0.350508	0.138095	27	AT2G22905	0.337947	0.509179	1	AT3G12370	0.44529	0.0599598	41	AT4G16230	0.298921	0.230319	1	AT5G13160	0.216405	0.0374481	25
AT1G11930	0.215834	0.10472	101	AT1G11930	0.215834	0.10472	101	AT2G22910	0.274279	0.105512	20	AT3G12380	0.220292	0.177053	34	AT4G16250	0.314398	0.163055	5	AT5G13170	0.235662	0.293197	69
AT1G11940	0.160746	0.231335	10	AT1G11940	0.160746	0.231335	10	AT2G22930	0.267101	0.305989	5	AT3G12390	0.165048	0.116285	117	AT4G16260	0.345447	0.099774	120	AT5G13180	0.302436	0.0468307	98
AT1G11950	0.299475	0.256292	6	AT1G11950	0.299475	0.256292	6	AT2G22942	0.325524	0.776762	2	AT3G12400	0.369304	0.104453	57	AT4G16270	0.359897	0.131968	12	AT5G13190	0.312834	0.0102082	94
AT1G11960	0.242727	0.155146	16	AT1G11960	0.242727	0.155146	16	AT2G23000	0.250201	0.284505	14	AT3G12410	0.401473	0.213486	4	AT4G16280	0.169977	0.38049	20	AT5G13200	0.363423	0.0849654	32
AT1G11990	0.337094	0.217675	41	AT1G11990	0.337094	0.217675	41	AT2G23010	0.319031	0.235232	4	AT3G12460	0.345475	0.603793	3	AT4G16310	0.186505	0.253821	43	AT5G13230	0.303603	0.140605	1
AT1G12000	0.256756	0.045151	210	AT1G12000	0.256756	0.045151	210	AT2G23030	0.320687	0.158527	21	AT3G12470	0.209043	0.431488	2	AT4G16330	0.387396	0.249757	32	AT5G13240	0.208215	0.0961239	40
AT1G12010	0.226994	0.122016	26	AT1G12010	0.226994	0.122016	26	AT2G23050	0.194463	0.268223	29	AT3G12480	0.208879	0.217454	131	AT4G16340	0.173936	0.049317	29	AT5G13250	0.161224	0.276869	28
AT1G12020	0.39225	0.184391	13	AT1G12020	0.39225	0.184391	13	AT2G23060	0.37508	0.109493	7	AT3G12490	0.256629	0.234275	194	AT4G16350	0.267065	0.120072	3	AT5G13260	0.214159	0.146139	63
AT1G12030	0.272277	0.258781	1	AT1G12030	0.272277	0.258781	1	AT2G23080	0.384532	0.045884	243	AT3G12500	0.348814	0.122734	58	AT4G16370	0.195436	0.069206	106	AT5G13270	0.209137	0.188152	3
AT1G12040	0.302638	0.17652	2	AT1G12040	0.302638	0.17652	2	AT2G23093	0.229975	0.166639	10	AT3G12510	0.338631	0.695737	12	AT4G16390	0.242371	0.0872179	28	AT5G13280	0.257108	0.193174	72
AT1G12050	0.292125	0.0814709	88	AT1G12050	0.292125	0.0814709	88	AT2G23120	0.320043	0.13908	219	AT3G12520	0.234584	0.22577	6	AT4G16400	0.259318	0.351694	318	AT5G13290	0.333237	0.106616	41
AT1G12060	0.368922	0.160595	5	AT1G12060	0.368922	0.160595	5	AT2G23130	0.323051	0.516227	27	AT3G12530	0.314919	0.0334226	4	AT4G16420	0.247618	0.072853	51	AT5G13300	0.243493	0.0767607	31
AT1G12064	0.467497	0.102121	43	AT1G12064	0.467497	0.102121	43	AT2G23140	0.262695	0.105085	18	AT3G12560	0.224055	0.186188	36	AT4G16430	0.366631	0.0581954	56	AT5G13320	0.184357	0.250171	18
AT1G12070	0.276146	0.109074	5	AT1G12070	0.276146	0.109074	5	AT2G23150	0.299143	0.0808964	18	AT3G12580	0.433235	0.0265526	108	AT4G16440	0.272068	0.137122	30	AT5G13340	0.211358	0.157593	29
AT1G12090	0.349679	0.152646	2218	AT1G12090	0.349679	0.152646	2218	AT2G23170	0.289015	0.0921159	39	AT3G12590	0.185767	0.0749946	16	AT4G16442	0.295206	0.268999	50	AT5G13390	0.183567	0.112849	60
AT1G12110	0.268516	0.0838929	203	AT1G12110	0.268516	0.0838929	203	AT2G23180	0.264524	0.172975	19	AT3G12600	0.260723	0.20909	86	AT4G16444	0.192202	0.168044	18	AT5G13400	0.308048	0.0448437	58
AT1G12120	0.259863	0.291497	46	AT1G12120	0.259863	0.291497	46	AT2G23200	0.427145	0.295135	14	AT3G12610	0.279152	0.144845	719	AT4G16447	0.401759	0.0444737	13	AT5G13410	0.310538	0.0898552	42
AT1G12140	0.251006	0.252359	82	AT1G12140	0.251006	0.252359	82	AT2G23220	0.246618	0.280982	1	AT3G12630	0.380399	0.0686729	146	AT4G16470	0.340535	0.137237	2	AT5G13420	0.20242	0.108072	155
AT1G12150	0.256014	0.12287	49	AT1G12150	0.256014	0.12287	49	AT2G23240	0.274734	0.219122	2	AT3G12640	0.236534	0.298712	41	AT4G16480	0.326266	0.0621699	26	AT5G13430	0.289345	0.0579797	165
AT1G12160	0.210138	0.283094	9	AT1G12160	0.210138	0.283094	9	AT2G23260	0.369026	0.205346	4	AT3G12650	0.404698	0.094338	46	AT4G16490	0.378171	0.0350208	80	AT5G13440	0.229296	0.0744903	222
AT1G12200	0.284878	0.128787	19	AT1G12200	0.284878	0.128787	19	AT2G23290	0.346997	0.183155	49	AT3G12670	0.150878	0.0901835	31	AT4G16510	0.275182	0.151161	22	AT5G13450	0.200045	0.201526	299
AT1G12230	0.194863	0.11312	164	AT1G12230	0.194863	0.11312	164	AT2G23300	0.297336	0.114876	5	AT3G12680	0.180787	0.19304	13	AT4G16515	0.160878	0.62151	55	AT5G13460	0.217291	0.127932	12
AT1G12240	0.287705	0.107211	118	AT1G12240	0.287705	0.107211	118	AT2G23310	0.359799	0.0845464	78	AT3G12685	0.220344	0.262805	11	AT4G16563	0.27722	0.163983	16	AT5G13470	0.252392	0.351902	11
AT1G12244	0.299502	0.179505	64	AT1G12244	0.299502	0.179505	64	AT2G23320	0.302184	0.112289	114	AT3G12700	0.402194	0.195864	38	AT4G16566	0.352278	0.104277	13	AT5G13480	0.15795	0.133932	10
AT1G12250	0.441573	1.2106	38	AT1G12250	0.441573	1.2106	38	AT2G23340	0.436442	0.104011	18	AT3G12710	0.281895	0.108732	83	AT4G16580	0.26409	0.137425	38	AT5G13510	0.39712	0.0293641	133
AT1G12260	0.141964	0.101005	5	AT1G12260	0.141964	0.101005	5	AT2G23350	0.354949	0.0662016	343	AT3G12720	0.286466	0.126077	4	AT4G16590	0.262153	0.109896	15	AT5G13520	0.267695	0.0714654	62
AT1G12280	0.208414	0.50781	4	AT1G12280	0.208414	0.50781	4	AT2G23360	0.27175	0.277334	5	AT3G12730	0.203105	0.147686	10	AT4G16610	0.422626	0.109201	17	AT5G13530	0.188172	0.106261	17
AT1G12290	0.163907	0.238074	8	AT1G12290	0.163907	0.238074	8	AT2G23370	0.243867	0.199673	35	AT3G12740	0.231707	0.23884	107	AT4G16620	0.149021	0.313793	3	AT5G13550	0.194208	0.106211	18
AT1G12300	0.304238	0.387472	7	AT1G12300	0.304238	0.387472	7	AT2G23380	0.232584	0.16849	20	AT3G12750	0.348871	0.0846719	52	AT4G16630	0.177343	0.155872	46	AT5G13560	0.215445	0.188636	53
AT1G12320	0.192366	0.203876	11	AT1G12320	0.192366	0.203876	11	AT2G23390	0.222783	0.122059	24	AT3G12760	0.168864	0.154479	105	AT4G16640	0.301387	0.222547	6	AT5G13570	0.174938	0.31534	35
AT1G12330	0.300501	0.0592016	98	AT1G12330	0.300501	0.0592016	98	AT2G23410	0.247423	0.462753	5	AT3G12770	0.290615	0.127814	2	AT4G16650	0.170254	0.214386	51	AT5G13580	0.326993	0.0432661	9
AT1G12350	0.272653	0.166008	25	AT1G12350	0.272653	0.166008	25	AT2G23420	0.231398	0.0881532	46	AT3G12775	0.328971	0.439683	4	AT4G16660	0.206156	0.142692	86	AT5G13610	0.237802	0.656379	28
AT1G12360	0.231793	0.0431187	71	AT1G12360	0.231793	0.0431187	71	AT2G23460	0.435987	0.0601241	28	AT3G12780	0.208742	0.0662866	852	AT4G16680	0.408733	0.252376	13	AT5G13630	0.298522	0.0492327	475
AT1G12370	0.24582	0.148696	30	AT1G12370	0.24582	0.148696	30	AT2G23470	0.284801	0.209752	18	AT3G12800	0.430413	0.0458012	131	AT4G16690	0.288636	0.256819	30	AT5G13640	0.36212	0.0642064	71
AT1G12380	0.379086	0.0558618	58	AT1G12380	0.379086	0.0558618	58	AT2G23510	0.351718	0.150898	1	AT3G12810	0.178513	0.241825	17	AT4G16695	0.244306	0.0717919	27	AT5G13660	0.284687	0.506146	36
AT1G12390	0.145061	0.11784	17	AT1G12390	0.145061	0.11784	17	AT2G23520	0.23624	0.0570723	30	AT3G12820	0.185091	0.431798	7	AT4G16700	0.216541	0.272316	2	AT5G13670	0.23638	0.310824	24
AT1G12410	0.187527	0.0242558	155	AT1G12410	0.187527	0.0242558	155	AT2G23530	0.279216	0.479502	26	AT3G12830	0.461458	0.0564305	13	AT4G16730	0.217698	0.324993	1	AT5G13680	0.165761	0.214363	13
AT1G12420	0.276072	0.0674474	14	AT1G12420	0.276072	0.0674474	14	AT2G23540	0.321921	0.128305	24	AT3G12860	0.234182	0.153542	9	AT4G16740	0.312919	0.251802	26	AT5G13690	0.206004	0.242832	28
AT1G12430	0.35244	0.0402533	11	AT1G12430	0.35244	0.0402533	11	AT2G23560	0.35118	0.403828	10	AT3G12870	0.345217	0.0252701	4	AT4G16745	0.259109	0.178166	22	AT5G13700	0.446172	0.159784	19
AT1G12450	0.277883	0.102869	37	AT1G12450	0.277883	0.102869	37	AT2G23580	0.29596	0.324182	10	AT3G12890	0.204537	0.1466	4	AT4G16750	0.319313	0.0799959	10	AT5G13720	0.379592	0.104415	43
AT1G12460	0.19543	0.262086	25	AT1G12460	0.19543	0.262086	25	AT2G23620	0.370526	0.176216	18	AT3G12910	0.262166	0.287811	4	AT4G16760	0.265758	0.0637077	160	AT5G13730	0.393671	0.103771	18
AT1G12470	0.241181	0.0783571	19	AT1G12470	0.241181	0.0783571	19	AT2G23640	0.340157	0.248427	1	AT3G12920	0.363603	0.156378	25	AT4G16765	0.198684	0.169882	24	AT5G13740	0.450801	0.106343	31
AT1G12480	0.170356	0.140746	11	AT1G12480	0.170356	0.140746	11	AT2G23670	0.261421	0.155903	179	AT3G12930	0.332073	0.100671	95	AT4G16770	0.223359	0.232536	39	AT5G13750	0.244809	0.221274	34
AT1G12500	0.31962	0.0164537	75	AT1G12500	0.31962	0.0164537	75	AT2G23680	0.309886	0.748952	11	AT3G12940	0.33451	0.107071	19	AT4G16780	0.340437	0.0608988	27	AT5G13760	0.289974	0.11447	39
AT1G12520	0.192822	0.127654	157	AT1G12520	0.192822	0.127654	157	AT2G23690	0.387371	0.0576597	24	AT3G12955	0.212648	0.253062	3	AT4G16790	0.214971	0.256477	11	AT5G13770	0.36501	0.149645	95
AT1G12530	0.261422	0.248497	41	AT1G12530	0.261422	0.248497	41	AT2G23700	0.24057	0.136896	14	AT3G12960	0.338344	0.196428	1	AT4G16800	0.225636	0.111295	27	AT5G13790	0.370984	0.166764	9
AT1G12540	0.271511	0.636617	2	AT1G12540	0.271511	0.636617	2	AT2G23740	0.260494	0.230972	31	AT3G12970	0.273763	0.132642	9	AT4G16807	0.183858	0.953843	4	AT5G13820	0.27509	0.319314	17
AT1G12550	0.449821	0.24534	34	AT1G12550	0.449821	0.24534	34	AT2G23755	0.429284	0.329714	23	AT3G12980	0.196567	0.345227	24	AT4G16830	0.189517	0.186558	129	AT5G13830	0.297688	0.130844	1
AT1G12560	0.312848	0.0918102	2	AT1G12560	0.312848	0.0918102	2	AT2G23770	0.33834	0.223213	5	AT3G13000	0.197241	0.177455	37	AT4G16835	0.158842	0.277663	2	AT5G13860	0.312373	0.233714	2
AT1G12570	0.269752	0.0835684	23	AT1G12570	0.269752	0.0835684	23	AT2G23790	0.369122	0.123925	85	AT3G13050	0.239283	0.104071	20	AT4G16840	0.306427	0.377285	11	AT5G13870	0.225047	0.0720635	7
AT1G12580	0.318424	0.0953968	31	AT1G12580	0.318424	0.0953968	31	AT2G23800	0.345209	0.153437	110	AT3G13060	0.206301	0.0956911	89	AT4G16845	0.186847	0.187316	16	AT5G13880	0.474782	0.132793	2
AT1G12600	0.304609	0.0496642	21	AT1G12600	0.304609	0.0496642	21	AT2G23810	0.245787	0.213864	157	AT3G13062	0.321391	0.191459	64	AT4G16850	0.183992	0.233812	21	AT5G13900	0.285832	0.315521	4
AT1G12640	0.345783	0.0409595	60	AT1G12640	0.345783	0.0409595	60	AT2G23820	0.219689	0.0825371	53	AT3G13065	0.25566	0.161297	1	AT4G16890	0.447758	0.609371	34	AT5G13920	0.314223	0.425925	2
AT1G12663	0.175319	0.587159	2	AT1G12663	0.175319	0.587159	2	AT2G23840	0.403478	0.129465	12	AT3G13070	0.245148	0.0709764	30	AT4G16970	0.150049	0.586914	11	AT5G13960	0.348053	0.144668	19
AT1G12680	0.155845	0.130236	32	AT1G12680	0.155845	0.130236	32	AT2G23890	0.293801	0.112382	9	AT3G13080	0.198564	0.155647	50	AT4G16980	0.271551	0.311489	1153	AT5G13970	0.222415	0.476238	20
AT1G12700	0.210104	0.387314	2	AT1G12700	0.210104	0.387314	2	AT2G23900	0.314886	0.0761586	13	AT3G13090	0.191548	0.300476	1	AT4G17000	0.239382	0.305758	8	AT5G13980	0.216886	0.131961	89
AT1G12710	0.27824	0.114001	17	AT1G12710	0.27824	0.114001	17	AT2G23910	0.217972	0.114803	11	AT3G13100	0.186233	0.219659	2	AT4G17010	0.172326	0.312285	23	AT5G13990	0.310007	0.0863775	2
AT1G12730	0.328467	0.312354	9	AT1G12730	0.328467	0.312354	9	AT2G23940	0.321515	0.125547	35	AT3G13130	0.248383	0.537111	1	AT4G17020	0.23502	0.119499	26	AT5G14000	0.272709	0.243684	15
AT1G12770	0.195463	0.0840907	56	AT1G12770	0.195463	0.0840907	56	AT2G23945	0.194075	0.472891	5	AT3G13150	0.383931	0.218848	8	AT4G17030	0.189406	0.102295	30	AT5G14020	0.280007	0.179975	5
AT1G12780	0.213394	0.118984	209	AT1G12780	0.213394	0.118984	209	AT2G23950	0.2443	0.122514	16	AT3G13160	0.252518	0.194797	39	AT4G17040	0.138873	0.0956115	219	AT5G14040	0.198805	0.0810728	465
AT1G12790	0.225751	0.201638	6	AT1G12790	0.225751	0.201638	6	AT2G23970	0.471722	0.074165	8	AT3G13175	0.336456	0.180735	23	AT4G17050	0.140304	0.195153	58	AT5G14050	0.257216	0.113459	49
AT1G12800	0.208869	0.241322	57	AT1G12800	0.208869	0.241322	57	AT2G23980	0.349222	0.0613744	44	AT3G13180	0.179818	0.121274	24	AT4G17060	0.245837	0.0440917	22	AT5G14070	0.327512	0.0983376	8
AT1G12805	0.279139	0.486937	5	AT1G12805	0.279139	0.486937	5	AT2G23990	0.239008	0.61664	6	AT3G13200	0.209448	0.0877097	160	AT4G17070	0.236909	0.189697	57	AT5G14080	0.294301	0.204055	11
AT1G12820	0.278894	0.0812817	76	AT1G12820	0.278894	0.0812817	76	AT2G24010	0.269058	0.240465	1	AT3G13222	0.254754	0.457564	25	AT4G17080	0.197046	0.0907951	32	AT5G14090	0.163556	0.325413	60
AT1G12840	0.160751	0.191651	242	AT1G12840	0.160751	0.191651	242	AT2G24020	0.262056	0.146124	48	AT3G13224	0.216494	0.203162	27	AT4G17090	0.166568	0.140821	273	AT5G14100	0.188722	0.250545	15
AT1G12845	0.153813	0.628444	29	AT1G12845	0.153813	0.628444	29	AT2G24030	0.294321	0.52886	10	AT3G13226	0.296045	0.486475	28	AT4G17100	0.19612	0.191689	81	AT5G14105	0.156224	0.195311	26
AT1G12850	0.351834	0.146598	78	AT1G12850	0.351834	0.146598	78	AT2G24040	0.290383	0.0851066	16	AT3G13227	0.252469	0.278435	13	AT4G17140	0.199066	0.168422	76	AT5G14110	0.324337	0.156537	31
AT1G12855	0.260589	0.514037	1	AT1G12855	0.260589	0.514037	1	AT2G24050	0.282852	0.267698	35	AT3G13228	0.325888	1.0847	3	AT4G17150	0.304696	0.249968	14	AT5G14120	0.186571	0.156821	253
AT1G12860	0.326236	0.103302	36	AT1G12860	0.326236	0.103302	36	AT2G24060	0.36875	0.162449	92	AT3G13229	0.321039	0.118483	27	AT4G17180	0.219349	0.129957	20	AT5G14130	0.293118	0.319072	30
AT1G12890	0.343682	0.458266	1	AT1G12890	0.343682	0.458266	1	AT2G24090	0.274456	0.0889995	113	AT3G13230	0.461981	0.0250797	29	AT4G17215	0.235876	0.327064	4	AT5G14140	0.328101	0.145167	16
AT1G12900	0.402217	0.356965	1259	AT1G12900	0.402217	0.356965	1259	AT2G24100	0.324874	0.194463	32	AT3G13275	0.257733	0.239889	23	AT4G17220	0.246678	0.154852	3	AT5G14150	0.207252	0.239407	7
AT1G12910	0.482049	0.00489006	121	AT1G12910	0.482049	0.00489006	121	AT2G24120	0.160152	0.0551883	29	AT3G13290	0.346507	0.230742	28	AT4G17230	0.273431	0.0777869	84	AT5G14180	0.248567	0.201822	21
AT1G12920	0.180143	0.0167482	118	AT1G12920	0.180143	0.0167482	118	AT2G24140	0.318612	0.309631	4	AT3G13310	0.432643	0.152565	54	AT4G17240	0.247008	0.163791	9	AT5G14200	0.245265	0.103375	98
AT1G12930	0.216216	0.0826751	23	AT1G12930	0.216216	0.0826751	23	AT2G24150	0.312618	0.170562	70	AT3G13320	0.172152	0.0862201	67	AT4G17245	0.397567	0.181348	48	AT5G14210	0.205254	0.107548	20
AT1G12940	0.254391	0.119699	13	AT1G12940	0.254391	0.119699	13	AT2G24170	0.254655	0.0725512	15	AT3G13330	0.199353	0.123823	17	AT4G17250	0.217155	0.243371	20	AT5G14220	0.213183	0.17223	42
AT1G12950	0.185213	0.144995	13	AT1G12950	0.185213	0.144995	13	AT2G24180	0.368011	0.15744	109	AT3G13350	0.200489	0.289059	31	AT4G17260	0.294747	0.0452303	60	AT5G14230	0.257976	0.154359	20
AT1G12970	0.241758	0.228359	16	AT1G12970	0.241758	0.228359	16	AT2G24190	0.253212	0.220876	51	AT3G13360	0.256254	0.412589	39	AT4G17270	0.326097	0.0430413	74	AT5G14240	0.227821	0.129926	88
AT1G12980	0.373849	0.354363	5	AT1G12980	0.373849	0.354363	5	AT2G24210	0.418941	0.235158	2	AT3G13380	0.345809	0.150597	18	AT4G17280	0.243937	0.0978009	48	AT5G14250	0.251127	0.270072	57
AT1G12990	0.254198	0.0220399	26	AT1G12990	0.254198	0.0220399	26	AT2G24230	0.202784	0.176012	18	AT3G13390	0.238552	0.0621095	19	AT4G17300	0.248868	0.0962756	39	AT5G14270	0.295439	0.189753	27
AT1G13020	0.335187	0.10059	44	AT1G13020	0.335187	0.10059	44	AT2G24240	0.315943	0.0252877	15	AT3G13400	0.286734	0.0872887	91	AT4G17310	0.286661	0.324757	21	AT5G14280	0.285666	0.128438	23
AT1G13030	0.249721	0.286886	15	AT1G13030	0.249721	0.286886	15	AT2G24260	0.284574	0.164791	21	AT3G13410	0.21106	0.216961	311	AT4G17330	0.185758	0.435695	61	AT5G14300	0.337164	0.224522	2
AT1G13040	0.262131	0.127438	1	AT1G13040	0.262131	0.127438	1	AT2G24270	0.263642	0.0235567	484	AT3G13420	0.207556	0.502557	1	AT4G17350	0.195587	0.104259	11	AT5G14310	0.265714	0.0330372	30
AT1G13050	0.268455	0.275372	32	AT1G13050	0.268455	0.275372	32	AT2G24280	0.172457	0.192818	61	AT3G13432	0.0526515	2.13427	1	AT4G17360	0.150833	0.124428	16	AT5G14320	0.160286	0.0815027	299
AT1G13060	0.232689	0.0663794	145	AT1G13060	0.232689	0.0663794	145	AT2G24300	0.250821	0.102103	11	AT3G13435	0.296313	0.367245	5	AT4G17370	0.164581	0.159384	6	AT5G14330	0.178502	0.346019	6
AT1G13080	0.328942	0.138897	92	AT1G13080	0.328942	0.138897	92	AT2G24310	0.369408	0.527997	39	AT3G13437	0.215994	1.44809	5	AT4G17380	0.191536	0.0841617	2	AT5G14340	0.222081	0.152383	3
AT1G13090	0.25058	0.359452	65	AT1G13090	0.25058	0.359452	65	AT2G24320	0.241723	0.253905	30	AT3G13440	0.366431	0.0951256	89	AT4G17410	0.290106	0.317767	19	AT5G14360	0.14559	0.321545	1
AT1G13120	0.271683	0.276137	29	AT1G13120	0.271683	0.276137	29	AT2G24330	0.203409	0.299603	18	AT3G13445	0.316872	0.0473976	58	AT4G17430	0.219512	0.23403	11	AT5G14380	0.452789	0.203093	30
AT1G13130	0.299096	0.180278	2	AT1G13130	0.299096	0.180278	2	AT2G24350	0.158071	0.974408	23	AT3G13460	0.259939	0.164755	243	AT4G17460	0.366159	0.0345603	62	AT5G14390	0.31099	0.0900269	54
AT1G13160	0.208072	0.2409	23	AT1G13160	0.208072	0.2409	23	AT2G24360	0.27565	0.0425318	113	AT3G13470	0.255665	0.0405087	64	AT4G17480	0.277733	0.25557	36	AT5G14410	0.280609	0.136764	50
AT1G13170	0.210662	0.0892787	25	AT1G13170	0.210662	0.0892787	25	AT2G24390	0.305955	0.171678	12	AT3G13480	0.299153	0.184166	14	AT4G17483	0.260534	0.290356	3	AT5G14430	0.206258	0.112685	99
AT1G13180	0.23319	0.017857	8	AT1G13180	0.23319	0.017857	8	AT2G24395	0.323455	0.192306	35	AT3G13490	0.230832	0.0971635	49	AT4G17486	0.14313	0.172157	38	AT5G14440	0.192052	0.327802	62
AT1G13190	0.229446	0.101171	40	AT1G13190	0.229446	0.101171	40	AT2G24400	0.280366	0.136053	3	AT3G13510	0.303076	0.0683119	79	AT4G17490	0.278518	0.264944	40	AT5G14450	0.216142	0.138487	14
AT1G13195	0.230115	0.0822056	16	AT1G13195	0.230115	0.0822056	16	AT2G24450	0.207574	0.162445	20	AT3G13530	0.219629	0.106743	24	AT4G17500	0.378249	0.219947	87	AT5G14460	0.330449	0.0855059	21
AT1G13210	0.25414	0.0684415	26	AT1G13210	0.25414	0.0684415	26	AT2G24520	0.248504	0.100504	5	AT3G13540	0.333943	0.138826	10	AT4G17510	0.214679	0.15326	68	AT5G14480	0.456389	0.0323865	17
AT1G13220	0.209731	0.352534	23	AT1G13220	0.209731	0.352534	23	AT2G24530	0.30083	0.222083	7	AT3G13550	0.279343	0.0517751	13	AT4G17520	0.268527	0.511713	220	AT5G14500	0.294282	0.110431	8
AT1G13230	0.253229	0.272803	9	AT1G13230	0.253229	0.272803	9	AT2G24540	0.320005	0.1965	32	AT3G13570	0.235864	0.0972121	73	AT4G17530	0.204021	0.0113105	128	AT5G14510	0.358403	0.098762	2
AT1G13245	0.48654	0.0706098	44	AT1G13245	0.48654	0.0706098	44	AT2G24570	0.34597	0.144788	54	AT3G13590	0.371184	0.299174	6	AT4G17540	0.184656	0.200345	9	AT5G14520	0.273269	0.100187	26
AT1G13250	0.345043	0.0551357	25	AT1G13250	0.345043	0.0551357	25	AT2G24580	0.278058	0.111058	22	AT3G13600	0.266342	0.107438	2	AT4G17550	0.263444	0.0759696	11	AT5G14530	0.220012	0.0644245	19
AT1G13260	0.470112	0.0773736	143	AT1G13260	0.470112	0.0773736	143	AT2G24590	0.359483	0.0252263	34	AT3G13610	0.234776	0.15667	22	AT4G17560	0.207905	0.186077	150	AT5G14540	0.193642	0.238929	70
AT1G13270	0.179197	0.107719	111	AT1G13270	0.179197	0.107719	111	AT2G24610	0.291485	0.0652025	3	AT3G13620	0.294785	0.110076	25	AT4G17570	0.139246	0.270888	41	AT5G14550	0.203171	0.170082	19
AT1G13280	0.273373	0.124954	84	AT1G13280	0.273373	0.124954	84	AT2G24630	0.189139	0.10785	10	AT3G13640	0.203477	0.125274	8	AT4G17600	0.242843	0.132528	244	AT5G14570	0.313469	0.193782	40
AT1G13290	0.223268	0.157801	2	AT1G13290	0.223268	0.157801	2	AT2G24645	0.359239	0.472205	17	AT3G13650	0.268362	0.130125	18	AT4G17610	0.195697	0.24771	4	AT5G14580	0.190598	0.302169	6
AT1G13300	0.230593	0.101549	11	AT1G13300	0.230593	0.101549	11	AT2G24670	0.480172	0.932141	15	AT3G13670	0.250811	0.058026	169	AT4G17615	0.287791	0.00682479	18	AT5G14590	0.22671	0.0905326	49
AT1G13310	0.262801	0.4843	5	AT1G13310	0.262801	0.4843	5	AT2G24690	0.324855	0.508493	11	AT3G13672	0.263136	0.288235	115	AT4G17616	0.19215	0.300689	8	AT5G14600	0.234112	0.101343	19
AT1G13320	0.221512	0.135985	46	AT1G13320	0.221512	0.135985	46	AT2G24700	0.357217	0.397089	3	AT3G13674	0.135828	0.277926	11	AT4G17620	0.22179	0.106317	28	AT5G14650	0.260706	0.220537	2
AT1G13330	0.243654	0.14129	20	AT1G13330	0.243654	0.14129	20	AT2G24762	0.376769	0.331552	29	AT3G13677	0.179627	0.0688035	18	AT4G17640	0.209525	0.130172	85	AT5G14680	0.211425	0.0512349	21
AT1G13340	0.203998	0.394214	21	AT1G13340	0.203998	0.394214	21	AT2G24765	0.119062	0.0205842	96	AT3G13682	0.233188	0.136768	1	AT4G17650	0.469856	0.136444	72	AT5G14690	0.254906	0.321484	3
AT1G13360	0.448284	0.163215	89	AT1G13360	0.448284	0.163215	89	AT2G24790	0.441047	0.2312	225	AT3G13690	0.23376	0.0863694	66	AT4G17660	0.351903	0.218443	3	AT5G14700	0.32718	0.135838	30
AT1G13380	0.269026	0.0536331	57	AT1G13380	0.269026	0.0536331	57	AT2G24800	0.316099	0.117925	1	AT3G13720	0.335507	0.171929	43	AT4G17670	0.251479	0.246611	23	AT5G14710	0.160988	0.0867852	47
AT1G13410	0.31432	0.27745	2	AT1G13410	0.31432	0.27745	2	AT2G24820	0.323301	0.0688946	79	AT3G13730	0.165728	0.279473	10	AT4G17680	0.282784	0.498654	12	AT5G14720	0.165603	0.144058	61
AT1G13430	0.19756	0.481278	13	AT1G13430	0.19756	0.481278	13	AT2G24830	0.233174	0.364996	25	AT3G13740	0.304052	0.171044	37	AT4G17695	0.178572	0.340582	7	AT5G14730	0.345134	0.33134	33
AT1G13440	0.208711	0.0175813	2053	AT1G13440	0.208711	0.0175813	2053	AT2G24840	0.40977	0.162844	3	AT3G13750	0.186103	0.0483252	606	AT4G17720	0.258029	0.118806	55	AT5G14750	0.250078	0.0795341	2
AT1G13450	0.326509	0.131487	57	AT1G13450	0.326509	0.131487	57	AT2G24860	0.328084	0.186908	61	AT3G13770	0.301361	0.131475	2	AT4G17730	0.412096	0.232363	67	AT5G14760	0.233642	0.133183	46
AT1G13470	0.297427	0.43868	10	AT1G13470	0.297427	0.43868	10	AT2G24940	0.286885	0.101744	316	AT3G13772	0.201258	0.0359417	44	AT4G17740	0.242093	0.102693	38	AT5G14770	0.179634	0.303427	2
AT1G13480	0.220428	0.347828	4	AT1G13480	0.220428	0.347828	4	AT2G24960	0.371783	0.163767	19	AT3G13780	0.220035	0.520629	8	AT4G17750	0.286066	0.416284	16	AT5G14780	0.203216	0.134299	446
AT1G13520	0.230014	0.283466	9	AT1G13520	0.230014	0.283466	9	AT2G24970	0.365759	0.165492	6	AT3G13782	0.19691	0.192244	2	AT4G17760	0.35379	0.0425063	4	AT5G14790	0.313739	0.126425	24
AT1G13530	0.247433	0.215619	9	AT1G13530	0.247433	0.215619	9	AT2G25000	0.335279	0.289401	14	AT3G13790	0.236263	0.0851091	61	AT4G17770	0.220067	0.0402569	38	AT5G14800	0.29616	0.0501803	250
AT1G13540	0.213317	0.518144	4	AT1G13540	0.213317	0.518144	4	AT2G25010	0.39761	0.0451944	18	AT3G13800	0.0956987	0.262962	18	AT4G17785	0.198641	0.348734	6	AT5G14850	0.175749	0.267128	14
AT1G13550	0.272756	0.162187	48	AT1G13550	0.272756	0.162187	48	AT2G25050	0.177559	0.235839	9	AT3G13810	0.256691	0.233105	25	AT4G17790	0.169485	0.17265	51	AT5G14870	0.352867	0.023238	2
AT1G13560	0.209726	0.079105	63	AT1G13560	0.209726	0.079105	63	AT2G25060	0.296612	0.154704	33	AT3G13840	0.21051	0.411886	2	AT4G17800	0.166608	0.0301254	22	AT5G14880	0.264145	0.0608642	25
AT1G13570	0.241481	0.154689	18	AT1G13570	0.241481	0.154689	18	AT2G25070	0.329424	0.0804654	86	AT3G13845	0.190913	0.107241	31	AT4G17810	0.163687	0.288207	12	AT5G14890	0.335491	0.242842	11
AT1G13590	0.153673	0.650508	2	AT1G13590	0.153673	0.650508	2	AT2G25080	0.250855	0.120865	252	AT3G13860	0.268349	0.0647115	48	AT4G17830	0.200359	0.11868	95	AT5G14910	0.242051	0.138676	126
AT1G13600	0.217373	0.0991996	6	AT1G13600	0.217373	0.0991996	6	AT2G25090	0.335828	0.0961091	4	AT3G13870	0.225077	0.12166	108	AT4G17840	0.303312	0.0997516	79	AT5G14920	0.296007	0.529731	224
AT1G13605	0.385796	0.54045	17	AT1G13605	0.385796	0.54045	17	AT2G25100	0.216828	0.112029	22	AT3G13890	0.151861	0.310716	5	AT4G17860	0.29872	0.510293	25	AT5G14930	0.381305	0.574192	24
AT1G13610	0.223173	0.269409	32	AT1G13610	0.223173	0.269409	32	AT2G25110	0.333001	0.0374689	107	AT3G13910	0.300551	0.0846051	43	AT4G17870	0.468592	0.0796761	173	AT5G14940	0.284566	0.139523	10
AT1G13620	0.177549	0.431159	13	AT1G13620	0.177549	0.431159	13	AT2G25130	0.470416	0.162034	16	AT3G13920	0.252258	0.0165157	962	AT4G17880	0.334517	0.204771	47	AT5G14950	0.250807	0.104276	33
AT1G13640	0.345062	0.153646	71	AT1G13640	0.345062	0.153646	71	AT2G25140	0.34195	0.165914	24	AT3G13930	0.183821	0.153909	123	AT4G17890	0.24639	0.0921748	96	AT5G14970	0.221605	0.108234	79
AT1G13670	0.256185	0.373597	13	AT1G13670	0.256185	0.373597	13	AT2G25170	0.250089	0.114401	50	AT3G13940	0.374187	0.411596	34	AT4G17895	0.345587	0.40671	10	AT5G14990	0.234253	0.301586	43
AT1G13680	0.226018	0.229479	1	AT1G13680	0.226018	0.229479	1	AT2G25180	0.238119	0.176968	10	AT3G13960	0.298634	0.109139	14	AT4G17900	0.413716	0.0263136	76	AT5G15010	0.247837	0.221503	10
AT1G13690	0.285317	0.0834491	55	AT1G13690	0.285317	0.0834491	55	AT2G25190	0.30581	0.0982325	22	AT3G13980	0.439833	0.177201	13	AT4G17910	0.234091	0.170504	11	AT5G15020	0.260632	0.204378	14
AT1G13700	0.22198	0.131088	18	AT1G13700	0.22198	0.131088	18	AT2G25200	0.43541	0.191701	44	AT3G13990	0.242373	0.313828	28	AT4G17920	0.211377	0.170904	1	AT5G15050	0.333016	0.0459612	23
AT1G13710	0.315834	0.121344	9	AT1G13710	0.315834	0.121344	9	AT2G25220	0.264533	0.10524	4	AT3G14010	0.179002	0.521746	61	AT4G17940	0.213246	0.246925	49	AT5G15070	0.176462	0.0934576	5
AT1G13730	0.350175	0.294053	25	AT1G13730	0.350175	0.294053	25	AT2G25250	0.337065	0.461994	39	AT3G14020	0.362153	0.2135	3	AT4G17950	0.24812	0.26545	22	AT5G15080	0.318009	0.0807043	26
AT1G13740	0.327292	0.113931	48	AT1G13740	0.327292	0.113931	48	AT2G25260	0.263646	0.139474	2	AT3G14040	0.256577	0.232078	44	AT4G17960	0.285913	0.200341	12	AT5G15110	0.247798	0.132334	2
AT1G13750	0.481934	0.100998	12	AT1G13750	0.481934	0.100998	12	AT2G25270	0.232459	0.173354	55	AT3G14050	0.277783	0.0867856	33	AT4G17970	0.260941	0.093478	12	AT5G15120	0.280983	0.216494	35
AT1G13770	0.26031	0.192658	13	AT1G13770	0.26031	0.192658	13	AT2G25280	0.198115	0.0880197	75	AT3G14060	0.255843	0.147381	9	AT4G17980	0.340014	0.207283	2	AT5G15130	0.224837	0.228011	9
AT1G13790	0.204379	0.373986	10	AT1G13790	0.204379	0.373986	10	AT2G25300	0.285721	0.147657	4	AT3G14067	0.279891	0.149634	187	AT4G18010	0.285604	0.11109	26	AT5G15140	0.412726	0.166786	15
AT1G13810	0.250246	0.356293	43	AT1G13810	0.250246	0.356293	43	AT2G25310	0.207849	0.209051	64	AT3G14090	0.289344	0.110339	26	AT4G18030	0.238382	0.0935431	157	AT5G15150	0.163598	0.110696	13
AT1G13820	0.346078	0.203571	41	AT1G13820	0.346078	0.203571	41	AT2G25320	0.222108	0.100927	8	AT3G14110	0.25263	0.24131	126	AT4G18040	0.295947	0.114767	69	AT5G15160	0.120711	0.209793	8
AT1G13830	0.285482	0.244919	10	AT1G13830	0.285482	0.244919	10	AT2G25355	0.326745	0.188191	20	AT3G14120	0.169687	0.159232	24	AT4G18050	0.255459	0.129846	2	AT5G15170	0.286095	0.147357	18
AT1G13860	0.160452	0.115031	23	AT1G13860	0.160452	0.115031	23	AT2G25410	0.2656	0.379987	26	AT3G14130	0.222726	0.116887	22	AT4G18060	0.187627	0.0507231	76	AT5G15180	0.3339	0.148108	12
AT1G13870	0.246114	0.0960687	11	AT1G13870	0.246114	0.0960687	11	AT2G25420	0.18551	0.476993	12	AT3G14160	0.266368	0.481264	10	AT4G18080	0.139546	0.86664	8	AT5G15200	0.245068	0.0278236	947
AT1G13880	0.272779	0.191105	29	AT1G13880	0.272779	0.191105	29	AT2G25430	0.4508	0.0401335	87	AT3G14170	0.235478	0.292374	9	AT4G18090	0.294971	0.566125	28	AT5G15210	0.271878	0.169284	92
AT1G13900	0.350832	0.0870975	17	AT1G13900	0.350832	0.0870975	17	AT2G25460	0.468697	0.138776	9	AT3G14172	0.184758	0.316587	19	AT4G18100	0.190177	0.0161862	803	AT5G15230	0.254075	0.55192	342
AT1G13910	0.263783	0.241883	13	AT1G13910	0.263783	0.241883	13	AT2G25470	0.278237	0.337793	5	AT3G14180	0.332012	0.100872	47	AT4G18110	0.436974	1.02762	2	AT5G15240	0.251338	0.184657	3
AT1G13920	0.200588	0.402385	3	AT1G13920	0.200588	0.402385	3	AT2G25482	0.362365	0.782386	37	AT3G14190	0.305792	0.347793	23	AT4G18130	0.307034	0.10376	24	AT5G15265	0.175226	0.589174	5
AT1G13940	0.19916	0.341001	14	AT1G13940	0.19916	0.341001	14	AT2G25490	0.380232	0.0969648	219	AT3G14200	0.365623	0.111123	54	AT4G18150	0.369592	0.433646	28	AT5G15280	0.276599	0.31184	3
AT1G13960	0.180954	0.16653	32	AT1G13960	0.180954	0.16653	32	AT2G25510	0.274507	1.34283	1401	AT3G14205	0.196736	0.176058	22	AT4G18160	0.229472	0.140994	12	AT5G15290	0.202589	0.184553	9
AT1G13970	0.251716	0.0847309	22	AT1G13970	0.251716	0.0847309	22	AT2G25520	0.290928	0.0132764	72	AT3G14210	0.484795	0.329645	243	AT4G18170	0.249422	0.193043	11	AT5G15310	0.187101	0.140112	29
AT1G14000	0.185756	0.0409759	87	AT1G14000	0.185756	0.0409759	87	AT2G25530	0.252369	0.0926993	7	AT3G14220	0.227193	0.475172	48	AT4G18190	0.301985	0.275438	11	AT5G15330	0.363511	0.101461	27
AT1G14010	0.283598	0.230801	55	AT1G14010	0.283598	0.230801	55	AT2G25540	0.309538	0.14947	9	AT3G14230	0.351121	0.152125	270	AT4G18205	0.158361	0.395716	82	AT5G15340	0.255065	0.166217	2
AT1G14020	0.216978	0.093486	12	AT1G14020	0.216978	0.093486	12	AT2G25560	0.220787	0.435509	10	AT3G14240	0.281368	0.0788359	169	AT4G18210	0.174747	0.278682	13	AT5G15350	0.261699	0.0852463	158
AT1G14030	0.209045	0.170919	22	AT1G14030	0.209045	0.170919	22	AT2G25580	0.377419	0.428424	7	AT3G14260	0.273682	0.160332	32	AT4G18220	0.118465	0.427709	2	AT5G15390	0.315217	0.183025	14
AT1G14040	0.271592	0.227819	2	AT1G14040	0.271592	0.227819	2	AT2G25600	0.332326	0.102663	9	AT3G14270	0.19533	0.199857	41	AT4G18230	0.170119	0.230333	24	AT5G15400	0.219229	0.0902694	24
AT1G14060	0.390254	0.208995	14	AT1G14060	0.390254	0.208995	14	AT2G25610	0.221917	0.0242374	88	AT3G14280	0.157327	0.560254	24	AT4G18240	0.223344	0.132965	41	AT5G15410	0.282263	0.0909482	87
AT1G14070	0.258044	0.216628	10	AT1G14070	0.258044	0.216628	10	AT2G25620	0.255365	0.13541	32	AT3G14290	0.195698	0.0288238	110	AT4G18250	0.208784	0.271712	14	AT5G15440	0.196081	0.103751	40
AT1G14080	0.237965	0.218391	2	AT1G14080	0.237965	0.218391	2	AT2G25625	0.4281	0.215421	46	AT3G14310	0.243478	0.0787843	242	AT4G18260	0.229751	0.251891	17	AT5G15450	0.273336	0.0499342	56
AT1G14120	0.220312	0.392659	27	AT1G14120	0.220312	0.392659	27	AT2G25660	0.218113	0.118034	12	AT3G14330	0.336558	0.170828	10	AT4G18270	0.27788	0.160971	3	AT5G15470	0.180588	0.0383966	33
AT1G14130	0.194363	0.202985	32	AT1G14130	0.194363	0.202985	32	AT2G25680	0.438442	0.0934176	12	AT3G14350	0.223668	0.0996798	60	AT4G18280	0.0702457	2.44935	68	AT5G15490	0.236524	0.0399115	120
AT1G14140	0.233122	0.119	31	AT1G14140	0.233122	0.119	31	AT2G25720	0.451227	0.151686	42	AT3G14360	0.267401	0.170828	14	AT4G18290	0.267401	0.156891	4	AT5G15500	0.20494	0.376616	7
AT1G14150	0.352847	0.153173	168	AT1G14150	0.352847	0.153173	168	AT2G25730	0.189846	0.139675	24	AT3G14370	0.373459	0.0550801	9	AT4G18300	0.283189	0.350633	9	AT5G15510	0.228876	0.233373	12
AT1G14160	0.223024	0.33736	35	AT1G14160	0.223024	0.33736	35	AT2G25735	0.364201	0.176564	46	AT3G14380	0.148234	0.395501	2	AT4G18340	0.218511	0.152258	9	AT5G15520	0.25984	0.0351038	24
AT1G14170	0.357299	0.107199	33	AT1G14170	0.357299	0.107199	33	AT2G25737	0.301652	0.154609	22	AT3G14395	0.121605	0.219744	14	AT4G18350	0.273809	0.141742	2	AT5G15530	0.215043	0.342851	129
AT1G14180	0.289633	0.199376	11	AT1G14180	0.289633	0.199376	11	AT2G25740	0.290228	0.2001	18	AT3G14400	0.302029	0.174187	67	AT4G18360	0.387421	0.0553035	10	AT5G15550	0.346887	0.115496	43
AT1G14200	0.482232	0.294269	33	AT1G14200	0.482232	0.294269	33	AT2G25760	0.226034	0.128561	39	AT3G14410	0.217537	0.0859721	24	AT4G18370	0.453176	0.250475	60	AT5G15570	0.26018	0.319447	15
AT1G14205	0.33653	0.19447	31	AT1G14205	0.33653	0.19447	31	AT2G25780	0.307464	0.343971	19	AT3G14420	0.333959	0.155023	730	AT4G18372	0.46522	0.0854134	22	AT5G15580	0.176195	0.25912	50
AT1G14210	0.200268	0.411306	59	AT1G14210	0.200268	0.411306	59	AT2G25790	0.254177	0.292495	24	AT3G14430	0.286941	0.0822278	73	AT4G18395	0.201636	0.203346	11	AT5G15610	0.238809	0.2676	62
AT1G14220	0.261668	0.270387	1	AT1G14220	0.261668	0.270387	1	AT2G25800	0.350744	0.0420787	46	AT3G14440	0.262476	0.100567	16	AT4G18400	0.338517	0.172515	25	AT5G15630	0.248246	0.0824834	8
AT1G14230	0.272651	0.3634	31	AT1G14230	0.272651	0.3634	31	AT2G25810	0.333961	0.0522177	13	AT3G14450	0.348756	0.155917	3	AT4G18422	0.367789	0.282852	3	AT5G15640	0.217367	0.0912665	71
AT1G14270	0.167624	0.256308	39	AT1G14270	0.167624	0.256308	39	AT2G25820	0.422396	0.253269	44	AT3G14470	0.233194	0.29469	1	AT4G18425	0.483405	0.0575293	19	AT5G15650	0.198799	0.0379428	330
AT1G14280	0.249543	0.205848	73	AT1G14280	0.249543	0.205848	73	AT2G25830	0.222264	0.0899246	26	AT3G14520	0.142402	0.599641	8	AT4G18430	0.330261	0.0127529	7	AT5G15680	0.141973	0.0320926	17
AT1G14290	0.217082	0.137495	72	AT1G14290	0.217082	0.137495	72	AT2G25840	0.294892	0.190785	52	AT3G14550	0.225079	0.306832	13	AT4G18450	0.180119	0.662403	3	AT5G15700	0.167046	0.190272	5
AT1G14310	0.145035	0.186344	20	AT1G14310	0.145035	0.186344	20	AT2G25850	0.210282	0.360686	30	AT3G14560	0.198822	0.307549	55	AT4G18460	0.274983	0.0657735	12	AT5G15710	0.282877	0.0724942	14
AT1G14320	0.349948	0.00541628	649	AT1G14320	0.349948	0.00541628	649	AT2G25870	0.287314	0.123869	39	AT3G14570	0.269551	0.0977026	1	AT4G18465	0.221054	0.0571511	9	AT5G15720	0.23673	0.116771	9
AT1G14330	0.399441	0.139868	24	AT1G14330	0.399441	0.139868	24	AT2G25880	0.359539	0.0459167	5	AT3G14580	0.307402	0.168326	3	AT4G18470	0.189287	0.323775	7	AT5G15725	0.34652	0.508442	3
AT1G14340	0.249419	0.222316	11	AT1G14340	0.249419	0.222316	11	AT2G25890	0.453716	0.154865	15	AT3G14590	0.217165	0.20406	5	AT4G18480	0.272326	0.0774487	243	AT5G15730	0.215295	0.124936	17
AT1G14345	0.331666	0.077873	82	AT1G14345	0.331666	0.077873	82	AT2G25910	0.245368	0.0367209	88	AT3G14595	0.360647	0.253923	38	AT4G18501	0.228407	0.706174	7	AT5G15740	0.204717	0.0928857	35
AT1G14360	0.323118	0.0326609	78	AT1G14360	0.323118	0.0326609	78	AT2G25920	0.162103	0.301753	16	AT3G14600	0.268965	0.0456752	148	AT4G18510	0.233738	0.430726	1	AT5G15750	0.222701	0.228965	17
AT1G14370	0.2454	0.178045	44	AT1G14370	0.2454	0.178045	44	AT2G25930	0.219427	0.326459	58	AT3G14620	0.273837	0.231078	48	AT4G18520	0.36622	0.0664121	11	AT5G15760	0.21477	0.345191	11
AT1G14410	0.159441	0.270454	44	AT1G14410	0.159441	0.270454	44	AT2G25940	0.348901	0.163851	20	AT3G14690	0.274274	0.189194	52	AT4G18530	0.33281	0.122371	13	AT5G15770	0.378319	0.119625	5
AT1G14420	0.278408	0.175115	16	AT1G14420	0.278408	0.175115	16	AT2G25950	0.372339	0.0285359	29	AT3G14710	0.305791	0.505533	1	AT4G18540	0.372959	0.211574	21	AT5G15780	0.231779	0.313949	214
AT1G14430	0.344899	0.110002	22	AT1G14430	0.344899	0.110002	22	AT2G25970	0.24591	0.160292	70	AT3G14720	0.237366	0.0970935	21	AT4G18550	0.275694	0.194469	5	AT5G15800	0.287269	0.056068	50
AT1G14450	0.245496	0.177604	112	AT1G14450	0.245496	0.177604	112	AT2G26000	0.162138	0.208474	24	AT3G14730	0.223626	0.292927	2	AT4G18570	0.280135	0.145192	60	AT5G15810	0.336922	0.150768	31
AT1G14455	0.485876	0.561915	28	AT1G14455	0.485876	0.561915	28	AT2G26060	0.207324	0.125761	37	AT3G14740	0.483478	0.119134	8	AT4G18590	0.290044	0.120386	30	AT5G15820	0.473899	0.513847	3
AT1G14460	0.287703	0.1893	12	AT1G14460	0.287703	0.1893	12	AT2G26070	0.441119	0.206888	21	AT3G14750	0.315061	0.108042	24	AT4G18593	0.314087	0.148931	20	AT5G15830	0.232555	0.181841	8
AT1G14470	0.27628	0.241793	1	AT1G14470	0.27628	0.241793	1	AT2G26080	0.300176	0.116031	270	AT3G14760	0.257545	0.169338	10	AT4G18596	0.227203	0.121755	5	AT5G15840	0.30421	0.291359	17
AT1G14480	0.263516	0.620896	5	AT1G14480	0.263516	0.620896	5	AT2G26100	0.176276	0.22144	17	AT3G14770	0.181551	0.110224	82	AT4G18600	0.285718	0.520775	15	AT5G15850	0.287688	0.336655	55
AT1G14510	0.264389	0.0382362	93	AT1G14510	0.264389	0.0382362	93	AT2G26140	0.328348	0.0541278	94	AT3G14780	0.27647	0.545702	12	AT4G18610	0.14438	0.230178	8	AT5G15860	0.256025	0.13703	32
AT1G14520	0.392854	0.0777634	32	AT1G14520	0.392854	0.0777634	32	AT2G26150	0.478188	0.0606897	8	AT3G14790	0.400933	0.0158517	39	AT4G18620	0.326615	0.307784	2	AT5G15870	0.288937	0.184733	11
AT1G14540	0.273614	0.149454	26	AT1G14540	0.273614	0.149454	26	AT2G26170	0.257006	0.0678414	34	AT3G14810	0.270079	0.122241	6	AT4G18630	0.267497	0.271019	10	AT5G15880	0.187677	0.268405	19
AT1G14560	0.208076	0.0469385	17	AT1G14560	0.208076	0.0469385	17	AT2G26180	0.429542	0.0728815	13	AT3G14840	0.261839	0.282223	58	AT4G18640	0.231895	0.193657	38	AT5G15890	0.258562	0.292828	3
AT1G14590	0.367203	0.0778116	10	AT1G14590	0.367203	0.0778116	10	AT2G26190	0.266913	0.133528	81	AT3G14850	0.283212	0.182151	10	AT4G18650	0.29171	0.258679	2	AT5G15900	0.25737	0.235427	2
AT1G14600	0.204108	0.161467	5	AT1G14600	0.204108	0.161467	5	AT2G26200	0.224263	0.202891	27	AT3G14860	0.256869	0.166538	40	AT4G18670	0.383609	0.261286	86	AT5G15910	0.204069	0.174194	32
AT1G14610	0.237234	0.152997	87	AT1G14610	0.237234	0.152997	87	AT2G26210	0.295273	0.261203	28	AT3G14870	0.317502	0.147961	23	AT4G18690	0.281889	0.396078	40	AT5G15920	0.237011	0.188232	3
AT1G14620	0.144702	0.0699809	36	AT1G14620	0.144702	0.0699809	36	AT2G26230	0.29151	0.116504	94	AT3G14890	0.209941	0.517057	21	AT4G18700	0.323133	0.0536875	72	AT5G15940	0.243653	0.385498	3
AT1G14630	0.260424	0.163637	3	AT1G14630	0.260424	0.163637	3	AT2G26240	0.157925	0.429833	56	AT3G14900	0.262144	0.113467	13	AT4G18710	0.381426	0.0116479	233	AT5G15970	0.175831	0.131313	598
AT1G14660	0.206445	0.30475	5	AT1G14660	0.206445	0.30475	5	AT2G26250	0.492661	0.0238818	475	AT3G14930	0.228953	0.0851257	96	AT4G18740	0.246957	0.370929	15	AT5G15980	0.210893	0.247118	24
AT1G14670	0.308232	0.0242657	126	AT1G14670	0.308232	0.0242657	126	AT2G26260	0.21069	0.231453	24	AT3G14940	0.218613	0.040228	45	AT4G18750	0.385372	0.0868666	3	AT5G16000	0.285362	0.0598195	19
AT1G14687	0.29386	0.135204	21	AT1G14687	0.29386	0.135204	21	AT2G26270	0.290742	0.289612	28	AT3G14960	0.279803	0.128461	21	AT4G18760	0.298119	0.0885261	21	AT5G16010	0.248823	0.230362	66
AT1G14720	0.343473	0.0931328	94	AT1G14720	0.343473	0.0931328	94	AT2G26280	0.335405	0.0654165	52	AT3G14980	0.177924	0.391012	25	AT4G18770	0.260877	0.14344	18	AT5G16030	0.277649	0.222195	78
AT1G14730	0.210429	0.0940306	5	AT1G14730	0.210429	0.0940306	5	AT2G26290	0.234195	0.194138	2	AT3G15000	0.337092	0.139546	210	AT4G18780	0.262518	0.0205761	31	AT5G16040	0.189802	0.110258	36
AT1G14740	0.376633	0.0339026	56	AT1G14740	0.376633	0.0339026	56	AT2G26300	0.181958	0.0324299	91	AT3G15050	0.236842	0.380229	1	AT4G18800	0.236048	0.00882016	31	AT5G16050	0.211094	0.0948699	185
AT1G14750	0.187961	0.273095	2	AT1G14750	0.187961	0.273095	2	AT2G26310	0.485573	0.191001	23	AT3G15060	0.308513	0.0210081	16	AT4G18810	0.212368	0.0589011	86	AT5G16060	0.317536	0.0673586	55
AT1G14755	0.28039	0.402278	11	AT1G14755	0.28039	0.402278	11	AT2G26330	0.267934	0.0714215	97	AT3G15080	0.287783	0.159705	12	AT4G18820	0.233169	0.0862049	9	AT5G16070	0.19358	0.0430962	59
AT1G14760	0.11087	1.10743	2	AT1G14760	0.11087	1.10743	2	AT2G26340	0.337407	0.290331	43	AT3G15090	0.211932	0.112972	47	AT4G18830	0.2294	0.289002	7	AT5G16080	0.251782	0.167713	13
AT1G14780	0.266017	0.130752	9	AT1G14780	0.266017	0.130752	9	AT2G26350	0.258913	0.152884	29	AT3G15095	0.333869	0.182195	114	AT4G18840	0.248355	0.184174	2	AT5G16110	0.238137	0.363185	238
AT1G14790	0.238381	0.211703	22	AT1G14790	0.238381	0.211703	22	AT2G26360	0.312853	0.124433	11	AT3G15110	0.312735	0.204912	34	AT4G18870	0.361343	0.556769	2	AT5G16120	0.263264	0.151775	45
AT1G14810	0.238099	0.0714953	72	AT1G14810	0.238099	0.0714953	72	AT2G26370	0.270086	0.419267	15	AT3G15115	0.239447	0.342397	13	AT4G18880	0.242778	0.188374	22	AT5G16130	0.266704	0.0514427	600
AT1G14820	0.190992	0.346622	34	AT1G14820	0.190992	0.346622	34	AT2G26390	0.311563	0.330417	1	AT3G15120	0.222265	0.311182	10	AT4G18890	0.187168	0.0788874	22	AT5G16160	0.377894	0.122886	64
AT1G14830	0.165495	0.0311422	64	AT1G14830	0.165495	0.0311422	64	AT2G26400	0.170869	0.431966	20	AT3G15140	0.147647	0.257251	8	AT4G18900	0.361671	0.424174	2	AT5G16170	0.241341	0.164591	11
AT1G14840	0.253709	0.129891	28	AT1G14840	0.253709	0.129891	28	AT2G26410	0.366128	0.230193	4	AT3G15150	0.275597	0.151266	12	AT4G18905	0.148407	0.26803	46	AT5G16180	0.265972	0.265857	16
AT1G14850	0.178516	0.198865	25	AT1G14850	0.178516	0.198865	25	AT2G26420	0.381333	0.0643714	1	AT3G15160	0.13061	0.147597	23	AT4G18910	0.289846	0.081657	59	AT5G16190	0.346432	0.101988	6
AT1G14860	0.201805	0.324512	14	AT1G14860	0.201805	0.324512	14	AT2G26430	0.374453	0.0880548	41	AT3G15170	0.206605	0.187577	3	AT4G18920	0.376246	0.0488337	8	AT5G16200	0.249765	0.388626	3
AT1G14870	0.420856	0.186299	98	AT1G14870	0.420856	0.186299	98	AT2G26440	0.405243	0.137657	75	AT3G15180	0.207393	0.15136	32	AT4G18930	0.333431	0.208444	71	AT5G16210	0.184571	0.168751	47
AT1G14890	0.418704	0.215987	182	AT1G14890	0.418704	0.215987	182	AT2G26450	0.324392	0.161097	5	AT3G15190	0.261188	0.152328	210	AT4G18950	0.250848	0.106326	47	AT5G16220	0.260493	0.397607	22
AT1G14910	0.295504	0.207264	42	AT1G14910	0.295504	0.207264	42	AT2G26460	0.294834	0.104202	28	AT3G15200	0.285686	0.304485	74	AT4G18960	0.202579	0.0274216	22	AT5G16230	0.344798	0.0492804	19
AT1G14920	0.446498	0.0771374	80	AT1G14920	0.446498	0.0771374	80	AT2G26470	0.234643	0.418083	25	AT3G15210	0.483697	0.152567	101	AT4G18970	0.275736	0.291344	121	AT5G16250	0.331652	0.0214692	65
AT1G14950	0.401609	0.101255	38	AT1G14950	0.401609	0.101255	38	AT2G26480	0.330544	0.289168	1	AT3G15220	0.208538	0.228648	20	AT4G18980	0.237357	0.410446	6	AT5G16260	0.193852	0.169176	28
AT1G14970	0.234823	0.119294	4	AT1G14970	0.234823	0.119294	4	AT2G26490	0.371755	0.0308325	2	AT3G15240	0.161387	0.0883591	26	AT4G19000	0.262655	0.738902	2	AT5G16270	0.180344	0.313398	51
AT1G14980	0.369629	0.0383899	209	AT1G14980	0.369629	0.0383899	209	AT2G26510	0.381995	0.233535	33	AT3G15250	0.358806	0.394644	24	AT4G19006	0.207669	0.0970226	64	AT5G16280	0.169713	0.263481	29
AT1G14990	0.211674	0.112592	13	AT1G14990	0.211674	0.112592	13	AT2G26520	0.272059	0.123526	20	AT3G15270	0.190963	0.208001	35	AT4G19010	0.235967	0.184329	6	AT5G16300	0.142065	0.181324	32
AT1G15000	0.375469	0.140783	29	AT1G15000	0.375469	0.140783	29	AT2G26530	0.25223	0.220965	106	AT3G15280	0.288933	0.171401	6	AT4G19020	0.19667	0.333121	11	AT5G16310	0.163567	0.223643	34
AT1G15010	0.430915	0.16064	15	AT1G15010	0.430915	0.16064	15	AT2G26540	0.313583	0.251649	28	AT3G15290	0.345023	0.118214	71	AT4G19030	0.258313	0.257896	18	AT5G16320	0.260901	0.416203	12
AT1G15020	0.212491	0.284465	49	AT1G15020	0.212491	0.284465	49	AT2G26550	0.172982	0.34233	9	AT3G15300	0.233958	0.136699	3	AT4G19040	0.18402	0.0910741	37	AT5G16350	0.259298	0.30774	7
AT1G15030	0.252659	0.173295	41	AT1G15030	0.252659	0.173295	41	AT2G26560	0.320187	0.131015	42	AT3G15351	0.292945	0.156064	21	AT4G19050	0.24266	0.388013	3	AT5G16370	0.33967	0.120289	68
AT1G15040	0.349516	0.105069	38	AT1G15040	0.349516	0.105069	38	AT2G26570	0.249504	0.244349	47	AT3G15352	0.254696	0.342512	297	AT4G19060	0.235568	0.426131	10	AT5G16380	0.387318	0.139387	28
AT1G15050	0.180507	0.5481	4	AT1G15050	0.180507	0.5481	4	AT2G26600	0.259952	0.11011	26	AT3G15353	0.318417	0.145353	1907	AT4G19070	0.284885	0.196534	17	AT5G16390	0.222809	0.243311	145
AT1G15060	0.166924	0.170018	30	AT1G15060	0.166924	0.170018	30	AT2G26610	0.313966	0.157695	55	AT3G15354	0.195348	0.121437	23	AT4G19100	0.248638	0.215218	30	AT5G16400	0.3496	0.155897	114
AT1G15080	0.278733	0.112004	10	AT1G15080	0.278733	0.112004	10	AT2G26640	0.491829	0.0294083	36	AT3G15355	0.27103	0.455671	36	AT4G19110	0.212807	0.11864	145	AT5G16420	0.352861	0.0921303	1
AT1G15110	0.284939	0.21498	19	AT1G15110	0.284939	0.21498	19	AT2G26650	0.331394	0.0944971	24	AT3G15358	0.207319	0.0748008	5	AT4G19130	0.266388	0.334021	1	AT5G16440	0.209263	0.159922	41
AT1G15120	0.177704	0.158814	140	AT1G15120	0.177704	0.158814	140	AT2G26670	0.244107	0.127198	107	AT3G15360	0.248391	0.141969	323	AT4G19140	0.159338	0.253049	53	AT5G16460	0.308592	0.149679	2
AT1G15125	0.199766	0.184484	25	AT1G15125	0.199766	0.184484	25	AT2G26680	0.431026	0.0652674	18	AT3G15370	0.319656	0.0697696	2	AT4G19150	0.296377	0.208799	39	AT5G16480	0.330475	0.0618918	13
AT1G15130	0.206455	0.143906	54	AT1G15130	0.206455	0.143906	54	AT2G26690	0.342845	0.0744956	110	AT3G15380	0.190316	0.0525813	40	AT4G19160	0.187035	0.174734	120	AT5G16490	0.307691	0.267971	35
AT1G15140	0.269983	0.0930106	78	AT1G15140	0.269983	0.0930106	78	AT2G26695	0.36606	0.0465795	2	AT3G15390	0.17916	0.538622	94	AT4G19170	0.296078	0.151119	111	AT5G16500	0.374553	0.22604	4
AT1G15170	0.225634	0.268649	10	AT1G15170	0.225634	0.268649	10	AT2G26700	0.286874	0.0822591	11	AT3G15410	0.141263	0.190052	44	AT4G19180	0.303962	0.0841573	10	AT5G16520	0.24498	0.217203	14
AT1G15190	0.178886	0.214143	27	AT1G15190	0.178886	0.214143	27	AT2G26710	0.283154	0.0716687	25	AT3G15420	0.113302	0.218643	3	AT4G19185	0.208951	0.100541	21	AT5G16540	0.212963	0.278804	21
AT1G15200	0.204639	0.258287	45	AT1G15200	0.204639	0.258287	45	AT2G26730	0.325026	0.0788316	102	AT3G15450	0.327151	0.0870547	1003	AT4G19190	0.198256	0.258623	35	AT5G16550	0.217236	0.13441	60
AT1G15210	0.238439	0.0896577	16	AT1G15210	0.238439	0.0896577	16	AT2G26740	0.366006	0.107045	213	AT3G15470	0.230716	0.150812	25	AT4G19191	0.277913	0.235695	21	AT5G16560	0.219255	0.188487	13
AT1G15230	0.375678	0.135329	78	AT1G15230	0.375678	0.135329	78	AT2G26760	0.306169	0.148747	14	AT3G15480	0.202027	0.149266	84	AT4G19200	0.288285	0.0558367	194	AT5G16570	0.28967	0.0447226	39
AT1G15240	0.216625	0.253785	19	AT1G15240	0.216625	0.253785	19	AT2G26780	0.166492	0.166069	21	AT3G15490	0.348459	0.513964	2	AT4G19210	0.186627	0.0326383	169	AT5G16590	0.305281	0.131617	21
AT1G15250	0.387311	0.0377148	50	AT1G15250	0.387311	0.0377148	50	AT2G26800	0.271184	0.142147	66	AT3G15500	0.378785	0.086483	35	AT4G19220	0.293249	0.278469	1	AT5G16600	0.121634	0.363968	9
AT1G15260	0.359217	0.118863	88	AT1G15260	0.359217	0.118863	88	AT2G26810	0.394932	0.154635	24	AT3G15510	0.338447	0.0754958	32	AT4G19230	0.249788	0.0977102	21	AT5G16640	0.331082	0.153473	4
AT1G15280	0.308066	0.369574	45	AT1G15280	0.308066	0.369574	45	AT2G26830	0.260885	0.130805	25	AT3G15520	0.299209	0.144826	62	AT4G19350	0.136578	0.802163	43	AT5G16650	0.14162	0.0464153	51
AT1G15290	0.212173	0.32846	47	AT1G15290	0.212173	0.32846	47	AT2G26840	0.339664	0.312748	12	AT3G15534	0.219808	0.23782	1	AT4G19370	0.238086	0.240698	35	AT5G16660	0.351294	0.13203	82
AT1G15320	0.225783	0.276004	26	AT1G15320	0.225783	0.276004	26	AT2G26850	0.47261	0.219072	4	AT3G15540	0.273495	0.0686609	44	AT4G19380	0.231893	0.275339	22	AT5G16680	0.214699	0.418301	20
AT1G15330	0.2923	0.162942	18	AT1G15330	0.2923	0.162942	18	AT2G26860	0.488692	0.231219	45	AT3G15550	0.229333	0.211642	14	AT4G19390	0.270496	0.206931	31	AT5G16690	0.269894	0.183286	7
AT1G15340	0.177853	0.39649	210	AT1G15340	0.177853	0.39649	210	AT2G26890	0.184248	0.0878568	48	AT3G15570	0.220764	0.167872	27	AT4G19400	0.201777	0.167009	10	AT5G16710	0.244582	0.15022	171
AT1G15360	0.386484	0.131153	13	AT1G15360	0.386484	0.131153	13	AT2G26900	0.261561	0.141621	168	AT3G15580	0.403119	0.0468554	144	AT4G19410	0.372269	0.0493245	263	AT5G16715	0.188765	0.0674966	17
AT1G15370	0.266235	0.0342784	78	AT1G15370	0.266235	0.0342784	78	AT2G26910	0.278255	0.0310656	84	AT3G15590	0.292018	0.301738	44	AT4G19420	0.25597	0.0534687	91	AT5G16730	0.280678	0.171158	62
AT1G15390	0.235582	0.14865	34	AT1G15390	0.235582	0.14865	34	AT2G26920	0.300124	0.186644	35	AT3G15605	0.1582	0.653943	47	AT4G19430	0.207221	0.458509	133	AT5G16750	0.274903	0.0857175	32
AT1G15410	0.146877	0.319667	23	AT1G15410	0.146877	0.319667	23	AT2G26930	0.201691	0.074163	40	AT3G15610	0.258219	0.0675957	55	AT4G19450	0.264013	0.0874481	42	AT5G16760	0.185322	0.0302648	77
AT1G15415	0.138219	0.607185	9	AT1G15415	0.138219	0.607185	9	AT2G26970	0.325265	0.279021	25	AT3G15620	0.234933	0.125712	9	AT4G19460	0.30792	0.0753567	8	AT5G16780	0.19623	0.211711	54
AT1G15420	0.230079	0.167056	39	AT1G15420	0.230079	0.167056	39	AT2G26990	0.279099	0.0791428	60	AT3G15630	0.333738	0.218096	205	AT4G19500	0.366562	0.354877	29	AT5G16800	0.239232	0.113764	28
AT1G15440	0.333883	0.11371	27	AT1G15440	0.333883	0.11371	27	AT2G27000	0.412922	0.319114	6	AT3G15640	0.195043	0.251479	196	AT4G19510	0.349984	0.427274	16	AT5G16810	0.213843	0.155655	13
AT1G15460	0.293189	0.127132	10	AT1G15460	0.293189	0.127132	10	AT2G27020	0.203362	0.00873916	119	AT3G15670	0.237514	0.137069	102	AT4G19540	0.20479	0.164284	17	AT5G16830	0.316307	0.247466	35
AT1G15470	0.242926	0.0963163	35	AT1G15470	0.242926	0.0963163	35	AT2G27030	0.198925	0.0473951	256	AT3G15680	0.235524	0.0581824	22	AT4G19550	0.197784	0.718667	5	AT5G16840	0.216675	0.116902	135
AT1G15480	0.23121	0.373807	237	AT1G15480	0.23121	0.373807	237	AT2G27050	0.310422	0.10547	49	AT3G15690	0.197548	0.297348	71	AT4G19560	0.204407	0.822107	3	AT5G16850	0.245377	0.377118	39
AT1G15500	0.181438	0.0713954	264	AT1G15500	0.181438	0.0713954	264	AT2G27060	0.201997	0.253238	19	AT3G15710	0.265262	0.0912448	43	AT4G19600	0.177316	0.253241	38	AT5G16860	0.311971	0.146468	1
AT1G15510	0.173747	0.147481	6	AT1G15510	0.173747	0.147481	6	AT2G27090	0.199393	0.163698	26	AT3G15720	0.260892	0.184593	5	AT4G19610	0.160041	0.496659	42	AT5G16870	0.31843	0.0594952	7
AT1G15520	0.256815	0.0957914	11	AT1G15520	0.256815	0.0957914	11	AT2G27100	0.229666	0.165807	51	AT3G15730	0.274951	0.0463269	275	AT4G19640	0.190184	0.0605777	90	AT5G16880	0.314793	0.0654289	196
AT1G15530	0.330227	0.136121	3	AT1G15530	0.330227	0.136121	3	AT2G27110	0.227304	0.118155	24	AT3G15740	0.419818	0.557621	6	AT4G19650	0.289825	0.213896	8	AT5G16890	0.200711	0.236928	21
AT1G15550	0.24685	0.158015	11	AT1G15550	0.24685	0.158015	11	AT2G27130	0.360155	0.359809	41	AT3G15760	0.163744	0.373189	44	AT4G19660	0.245087	0.206456	7	AT5G16920	0.275258	0.325832	2
AT1G15570	0.152336	0.311546	24	AT1G15570	0.152336	0.311546	24	AT2G27140	0.244457	0.3825	17	AT3G15770	0.384888	0.353067	22	AT4G19680	0.215181	0.279606	3	AT5G16930	0.187347	0.149729	13
AT1G15580	0.224463	0.31786	3	AT1G15580	0.224463	0.31786	3	AT2G27180	0.370034	0.124791	8	AT3G15810	0.312286	0.0653545	69	AT4G19690	0.222327	0.0749276	9	AT5G16950	0.1622	0.20935	22
AT1G15600	0.228442	0.643456	12	AT1G15600	0.228442	0.643456	12	AT2G27190	0.35446	0.113884	63	AT3G15820	0.346106	0.203662	76	AT4G19700	0.250885	0.304968	34	AT5G16960	0.431235	0.0931683	26
AT1G15620	0.197777	0.753795	43	AT1G15620	0.197777	0.753795	43	AT2G27200	0.307667	0.102877	10	AT3G15830	0.274622	0.161564	3	AT4G19710	0.277109	0.0541551	26	AT5G17000	0.292039	0.0955769	27
AT1G15630	0.281396	0.809378	11	AT1G15630	0.281396	0.809378	11	AT2G27210	0.295318	0.0635129	37	AT3G15840	0.261219	0.104117	156	AT4G19720	0.356374	0.315672	1	AT5G17020	0.166667	0.0789785	34
AT1G15660	0.194967	0.715005	20	AT1G15660	0.194967	0.715005	20	AT2G27240	0.241577	0.27654	1	AT3G15850	0.298395	0.0841728	210	AT4G19810	0.330814	0.0879264	34	AT5G17050	0.320041	0.234234	34
AT1G15670	0.279358	0.198421	128	AT1G15670	0.279358	0.198421	128	AT2G27270	0.400597	0.657716	14	AT3G15860	0.384676	0.217207	34	AT4G19830	0.27019	0.183523	50	AT5G17060	0.164865	0.0135913	27
AT1G15690	0.253949	0.0351316	805	AT1G15690	0.253949	0.0351316	805	AT2G27280	0.328256	0.37301	13	AT3G15870	0.217129	0.390812	29	AT4G19840	0.213492	0.42431	108	AT5G17070	0.184447	0.481036	29
AT1G15700	0.354105	0.084725	25	AT1G15700	0.354105	0.084725	25	AT2G27285	0.367677	0.18176	45	AT3G15880	0.211768	0.070668	71	AT4G19850	0.442475	0.737418	29	AT5G17090	0.334796	0.496349	37
AT1G15720	0.289149	0.302825	35	AT1G15720	0.289149	0.302825	35	AT2G27290	0.36177	0.208711	79	AT3G15890	0.344631	0.149218	18	AT4G19860	0.263822	0.0911204	96	AT5G17110	0.438815	0.659598	3
AT1G15730	0.234082	0.21777	57	AT1G15730	0.234082	0.21777	57	AT2G27310	0.425728	0.179766	17	AT3G15900	0.215373	0.324025	25	AT4G19865	0.423584	0.4806	6	AT5G17160	0.217663	0.525483	63
AT1G15740	0.244148	0.139874	110	AT1G15740	0.244148	0.139874	110	AT2G27330	0.269042	0.329103	23	AT3G15910	0.216237	0.601425	14	AT4G19880	0.234059	0.142036	83	AT5G17165	0.309606	0.474336	15
AT1G15760	0.308584	0.199988	2	AT1G15760	0.308584	0.199988	2	AT2G27370	0.376421	0.0629179	6	AT3G15920	0.204434	0.362495	26	AT4G19890	0.306498	0.105095	4	AT5G17170	0.172963	0.117998	187
AT1G15780	0.229061	0.126272	26	AT1G15780	0.229061	0.126272	26	AT2G27410	0.341005	0.533008	36	AT3G15930	0.229907	0.244029	2	AT4G19900	0.338916	0.13496	19	AT5G17210	0.144498	0.565385	21
AT1G15800	0.298171	0.206194	20	AT1G15800	0.298171	0.206194	20	AT2G27420	0.488756	0.127249	14	AT3G15950	0.228589	0.239198	252	AT4G19925	0.208671	0.284857	1	AT5G17220	0.255727	0.217211	15
AT1G15810	0.298739	0.390858	275	AT1G15810	0.298739	0.390858	275	AT2G27430	0.235505	0.257252	16	AT3G15970	0.288406	0.379446	36	AT4G19940	0.333134	0.476893	1	AT5G17240	0.300629	0.219004	13
AT1G15820	0.148603	0.194983	2439	AT1G15820	0.148603	0.194983	2439	AT2G27450	0.244364	0.0488091	64	AT3G15980	0.17233	0.0712231	48	AT4G19950	0.31186	0.114366	9	AT5G17250	0.206785	0.244044	6
AT1G15830	0.258176	0.442691	4	AT1G15830	0.258176	0.442691	4	AT2G27460	0.222094	0.0546653	16	AT3G15990	0.228536	0.109013	20	AT4G19960	0.306282	0.118992	19	AT5G17260	0.25631	0.260125	2
AT1G15870	0.255171	0.233776	6	AT1G15870	0.255171	0.233776	6	AT2G27480	0.350732	0.201231	14	AT3G16000	0.18714	0.391237	77	AT4G19970	0.284975	0.191675	3	AT5G17270	0.175693	0.241177	7
AT1G15880	0.251689	0.0867996	44	AT1G15880	0.251689	0.0867996	44	AT2G27500	0.343659	0.156559	53	AT3G16010	0.281604	0.0727074	20	AT4G19980	0.319142	0.254402	22	AT5G17280	0.256596	0.565421	70
AT1G15900	0.481441	0.24333	4	AT1G15900	0.481441	0.24333	4	AT2G27505	0.363873	0.829305	9	AT3G16040	0.237047	0.0544256	6	AT4G19985	0.309497	0.233214	18	AT5G17290	0.294408	0.147185	25
AT1G15940	0.281529	0.5282	47	AT1G15940	0.281529	0.5282	47	AT2G27510	0.307697	0.0822152	52	AT3G16050	0.367976	0.057622	32	AT4G19990	0.241864	0.24499	7	AT5G17300	0.169735	0.261897	45
AT1G15960	0.246652	0.177235	75	AT1G15960	0.246652	0.177235	75	AT2G27520	0.443297	0.703934	15	AT3G16060	0.279187	0.0310409	41	AT4G20000	0.316382	0.197968	18	AT5G17310	0.36551	0.0845589	95
AT1G15970	0.237954	0.122315	28	AT1G15970	0.237954	0.122315	28	AT2G27550	0.330932	0.0379242	7	AT3G16070	0.127615	0.5124	15	AT4G20010	0.244909	0.209845	40	AT5G17330	0.276943	0.0693139	106
AT1G15980	0.264452	0.111807	52	AT1G15980	0.264452	0.111807	52	AT2G27590	0.293251	0.130222	18	AT3G16090	0.237909	0.12623	17	AT4G20020	0.284072	0.225659	34	AT5G17340	0.357085	0.349414	6
AT1G15990	0.30161	0.0632496	5	AT1G15990	0.30161	0.0632496	5	AT2G27600	0.191845	0.0213452	109	AT3G16100	0.305739	0.0422778	42	AT4G20030	0.437743	0.0685773	11	AT5G17350	0.384656	0.175916	22
AT1G16000	0.285294	0.10881	63	AT1G16000	0.285294	0.10881	63	AT2G27610	0.224311	0.143027	20	AT3G16110	0.253489	0.232691	15	AT4G20040	0.314761	0.133419	7	AT5G17360	0.314369	0.212262	11
AT1G16020	0.205423	0.281052	37	AT1G16020	0.205423	0.281052	37	AT2G27630	0.221959	0.616464	29	AT3G16130	0.350141	0.365775	451	AT4G20060	0.19263	0.451553	45	AT5G17370	0.21184	0.291785	9
AT1G16022	0.249807	0.432694	12	AT1G16022	0.249807	0.432694	12	AT2G27650	0.20048	0.702871	45	AT3G16140	0.176345	0.127076	752	AT4G20070	0.220237	0.129322	19	AT5G17380	0.293255	0.0837948	102
AT1G16030	0.479058	0.0484541	18	AT1G16030	0.479058	0.0484541	18	AT2G27660	0.35587	0.246577	8	AT3G16150	0.278382	0.0359843	54	AT4G20090	0.246623	0.203501	2	AT5G17400	0.214508	0.0862578	19
AT1G16040	0.214059	0.693328	18	AT1G16040	0.214059	0.693328	18	AT2G27680	0.268858	0.102449	171	AT3G16170	0.228855	0.133229	35	AT4G20095	0.270922	0.831004	41	AT5G17410	0.172744	0.0624093	37
AT1G16060	0.365995	0.120946	15	AT1G16060	0.365995	0.120946	15	AT2G27690	0.305897	0.154449	11	AT3G16175	0.24204	0.381869	14	AT4G20110	0.294922	0.086901	12	AT5G17420	0.22276	0.0267224	35
AT1G16070	0.305491	0.18372	2	AT1G16070	0.305491	0.18372	2	AT2G27730	0.247764	0.291817	121	AT3G16180	0.252198	0.172496	91	AT4G20130	0.234158	0.103738	29	AT5G17430	0.225534	0.203954	4
AT1G16080	0.207244	0.106369	162	AT1G16080	0.207244	0.106369	162	AT2G27740	0.182871	0.113597	8	AT3G16190	0.32596	0.176078	40	AT4G20140	0.228411	0.154248	27	AT5G17460	0.23969	0.191148	51
AT1G16110	0.364322	0.228456	11	AT1G16110	0.364322	0.228456	11	AT2G27760	0.252696	0.237236	7	AT3G16200	0.254168	0.058921	29	AT4G20150	0.205126	0.0297505	287	AT5G17490	0.354762	0.163352	11
AT1G16190	0.277451	0.150225	39	AT1G16190	0.277451	0.150225	39	AT2G27770	0.354076	0.0711687	29	AT3G16220	0.317964	0.263821	13	AT4G20170	0.306698	0.108672	36	AT5G17510	0.41516	0.0654364	48
AT1G16210	0.416802	0.0747396	74	AT1G16210	0.416802	0.0747396	74	AT2G27810	0.227055	0.075616	59	AT3G16240	0.163669	0.0466331	1211	AT4G20230	0.180261	0.59564	4	AT5G17520	0.225025	0.250371	28
AT1G16220	0.217756	0.315622	3	AT1G16220	0.217756	0.315622	3	AT2G27830	0.442904	0.193362	37	AT3G16250	0.151301	0.234475	221	AT4G20240	0.376439	0.361166	2	AT5G17540	0.380644	0.231141	12
AT1G16250	0.292582	0.0447892	13	AT1G16250	0.292582	0.0447892	13	AT2G27880	0.454776	0.239177	40	AT3G16260	0.206246	0.156819	25	AT4G20270	0.211856	0.124771	30	AT5G17550	0.264914	0.111672	19
AT1G16280	0.237457	0.166152	12	AT1G16280	0.237457	0.166152	12	AT2G27920	0.224946	0.306067	25	AT3G16270	0.298116	0.13053	71	AT4G20280	0.333184	0.0888179	15	AT5G17560	0.25637	0.255106	90
AT1G16290	0.129717	0.167183	1	AT1G16290	0.129717	0.167183	1	AT2G27950	0.281462	0.172257	20	AT3G16280	0.426515	0.313223	7	AT4G20300	0.268448	0.133388	51	AT5G17570	0.300168	0.188465	9
AT1G16300	0.245622	0.0880958	16	AT1G16300	0.245622	0.0880958	16	AT2G27980	0.234284	0.308773	11	AT3G16290	0.277135	0.0422443	23	AT4G20310	0.315649	0.227225	5	AT5G17580	0.258704	0.320127	6
AT1G16310	0.269465	0.0800081	7	AT1G16310	0.269465	0.0800081	7	AT2G27990	0.323625	0.381103	4	AT3G16310	0.276456	0.099149	48	AT4G20325	0.280046	0.135658	52	AT5G17610	0.209504	0.293406	54
AT1G16320	0.187156	0.223578	50	AT1G16320	0.187156	0.223578	50	AT2G28000	0.205346	0.0762296	414	AT3G16320	0.236578	0.280185	3	AT4G20330	0.236336	0.284267	65	AT5G17620	0.245913	0.0264642	34
AT1G16330	0.222688	0.313429	2	AT1G16330	0.222688	0.313429	2	AT2G28010	0.282016	0.490877	1	AT3G16330	0.458315	0.136991	11	AT4G20340	0.200425	0.441584	4	AT5G17630	0.246152	0.118498	60
AT1G16350	0.250888	0.0672116	28	AT1G16350	0.250888	0.0672116	28	AT2G28060	0.323516	0.131521	34	AT3G16340	0.226816	0.165238	8	AT4G20350	0.182965	0.251165	5	AT5G17640	0.312341	0.0747016	36
AT1G16360	0.343324	0.168782	4	AT1G16360	0.343324	0.168782	4	AT2G28070	0.339321	0.0338996	6	AT3G16350	0.317805	0.0960217	15	AT4G20360	0.271278	0.0479663	1195	AT5G17660	0.193292	0.288673	16
AT1G16370	0.261403	0.194459	5	AT1G16370	0.261403	0.194459	5	AT2G28080	0.457721	0.0574487	49	AT3G16370	0.232703	0.135041	852	AT4G20390	0.200984	0.308829	21	AT5G17670	0.159275	0.269085	41
AT1G16390	0.207308	0.285497	43	AT1G16390	0.207308	0.285497	43	AT2G28085	0.305705	0.141582	20	AT3G16380	0.246238	0.481091	1	AT4G20400	0.196751	0.266242	37	AT5G17690	0.232681	0.203649	11
AT1G16400	0.336899	0.266952	37	AT1G16400	0.336899	0.266952	37	AT2G28090	0.437921	0.234	41	AT3G16440	0.260115	0.217526	12	AT4G20410	0.150528	0.0691028	53	AT5G17700	0.237762	0.313287	31
AT1G16420	0.339487	0.482641	2	AT1G16420	0.339487	0.482641	2	AT2G28100	0.321058	0.194578	30	AT3G16480	0.22276	0.259356	84	AT4G20420	0.27863	0.362051	20	AT5G17710	0.281152	0.104309	63
AT1G16440	0.341724	0.15346	2	AT1G16440	0.341724	0.15346	2	AT2G28105	0.213571	0.184319	22	AT3G16490	0.346762	0.101886	16	AT4G20430	0.246082	0.151741	8	AT5G17760	0.39788	0.0351326	59
AT1G16480	0.260966	0.166205	4	AT1G16480	0.260966	0.166205	4	AT2G28110	0.261069	0.196121	14	AT3G16500	0.143123	0.240184	61	AT4G20460	0.238327	0.0440807	35	AT5G17770	0.245195	0.139928	211
AT1G16490	0.285297	0.231216	6	AT1G16490	0.285297	0.231216	6	AT2G28120	0.356293	0.118873	22	AT3G16510	0.343887	0.287156	8	AT4G20740	0.239442	0.20466	1	AT5G17780	0.349014	0.261461	4
AT1G16500	0.274315	0.305219	19	AT1G16500	0.274315	0.305219	19	AT2G28130	0.312166	0.262036	18	AT3G16520	0.492996	0.213205	151	AT4G20760	0.18976	0.255568	31	AT5G17790	0.274257	0.34347	17
AT1G16510	0.41224	0.0701538	19	AT1G16510	0.41224	0.0701538	19	AT2G28140	0.304208	0.158861	21	AT3G16530	0.335294	0.151296	263	AT4G20770	0.305446	0.251994	9	AT5G17800	0.204419	0.372463	11
AT1G16520	0.218472	0.124161	28	AT1G16520	0.218472	0.124161	28	AT2G28150	0.364943	0.132756	26	AT3G16560	0.400879	0.0549175	37	AT4G20800	0.310771	0.254204	6	AT5G17820	0.432232	0.107142	30
AT1G16540	0.132327	0.283718	4	AT1G16540	0.132327	0.283718	4	AT2G28160	0.220708	0.106075	6	AT3G16565	0.34908	0.372239	8	AT4G20820	0.201251	0.243549	6	AT5G17830	0.306552	0.620739	20
AT1G16590	0.18325	0.442943	7	AT1G16590	0.18325	0.442943	7	AT2G28180	0.291148	0.411128	3	AT3G16570	0.313049	0.257102	163	AT4G20830	0.386563	0.116194	196	AT5G17840	0.293487	0.214788	26
AT1G16630	0.275911	0.431415	9	AT1G16630	0.275911	0.431415	9	AT2G28190	0.265537	0.0808872	394	AT3G16580	0.209704	0.666636	5	AT4G20840	0.475233	0.138236	33	AT5G17850	0.209527	0.158275	3
AT1G16640	0.479938	0.255693	1	AT1G16640	0.479938	0.255693	1	AT2G28200	0.331547	0.106248	19	AT3G16610	0.243159	0.274246	5	AT4G20850	0.180114	0.169014	85	AT5G17860	0.294347	0.283849	28
AT1G16650	0.325562	0.240854	2	AT1G16650	0.325562	0.240854	2	AT2G28240	0.412116	0.646815	10	AT3G16640	0.122531	0.224991	2295	AT4G20860	0.344659	0.169889	96	AT5G17870	0.456345	0.0465725	313
AT1G16670	0.247393	0.126642	23	AT1G16670	0.247393	0.126642	23	AT2G28260	0.29613	0.0551153	3	AT3G16650	0.189534	0.370408	8	AT4G20870	0.16579	0.0347006	79	AT5G17930	0.252275	0.203047	17
AT1G16680	0.207236	0.147328	12	AT1G16680	0.207236	0.147328	12	AT2G28305	0.165889	0.062983	53	AT3G16660	0.242019	0.458779	295	AT4G20880	0.316894	0.332212	28	AT5G17980	0.315321	0.105802	4
AT1G16690	0.271838	0.212844	5	AT1G16690	0.271838	0.212844	5	AT2G28315	0.169981	0.0317051	1	AT3G16670	0.202917	0.921115	143	AT4G20890	0.298433	0.0200561	237	AT5G17990	0.187346	0.196691	71
AT1G16700	0.155822	0.0768908	81	AT1G16700	0.155822	0.0768908	81	AT2G28320	0.275415	0.0580824	36	AT3G16690	0.176189	0.284852	19	AT4G20930	0.238749	0.128578	26	AT5G18000	0.253231	0.379856	54
AT1G16705	0.447239	0.514274	21	AT1G16705	0.447239	0.514274	21	AT2G28340	0.380596	0.511807	2	AT3G16700	0.128684	0.13224	13	AT4G20940	0.20588	0.104667	23	AT5G18070	0.324202	0.119386	8
AT1G16710	0.227144	0.24409	31	AT1G16710	0.227144	0.24409	31	AT2G28350	0.259665	0.135945	37	AT3G16720	0.338813	0.266423	46	AT4G20960	0.281306	0.236963	19	AT5G18080	0.343079	0.0433826	3
AT1G16720	0.290563	0.0490092	92	AT1G16720	0.290563	0.0490092	92	AT2G28355	0.453792	0.348728	11	AT3G16730	0.21757	0.2413	10	AT4G20970	0.229815	0.224962	3	AT5G18090	0.265294	0.439309	6
AT1G16730	0.274098	0.469231	44	AT1G16730	0.274098	0.469231	44	AT2G28360	0.190317	0.152262	11	AT3G16740	0.461394	0.365871	47	AT4G21020	0.327097	0.173825	10	AT5G18100	0.238098	0.0958345	70
AT1G16750	0.227473	0.167951	16	AT1G16750	0.227473	0.167951	16	AT2G28370	0.337725	0.0231244	49	AT3G16760	0.258592	0.151939	49	AT4G21060	0.296174	0.175738	7	AT5G18110	0.277002	0.110599	87
AT1G16770	0.322923	0.101755	52	AT1G16770	0.322923	0.101755	52	AT2G28380	0.211872	0.201038	40	AT3G16770	0.386967	0.165113	321	AT4G21070	0.189543	0.449018	4	AT5G18120	0.168507	0.425347	45
AT1G16790	0.266038	0.221291	10	AT1G16790	0.266038	0.221291	10	AT2G28390	0.222574	0.135958	52	AT3G16780	0.28056	0.0775598	65	AT4G21100	0.186611	0.0957731	14	AT5G18130	0.21097	0.290335	126
AT1G16800	0.22397	0.165577	1	AT1G16800	0.22397	0.165577	1	AT2G28400	0.411554	0.236547	45	AT3G16785	0.171506	0.0966247	26	AT4G21105	0.205565	0.0671185	341	AT5G18140	0.287055	0.210865	52
AT1G16825	0.206478	0.170175	6	AT1G16825	0.206478	0.170175	6	AT2G28410	0.29482	0.394135	24	AT3G16810	0.199034	0.297026	15	AT4G21110	0.265829	0.0241849	54	AT5G18150	0.144518	0.37154	31
AT1G16830	0.306808	0.282583	1	AT1G16830	0.306808	0.282583	1	AT2G28430	0.294697	0.180549	21	AT3G16830	0.243786	0.0785171	60	AT4G21120	0.328208	0.149863	38	AT5G18170	0.183614	0.0411844	64
AT1G16850	0.469691	0.126408	24	AT1G16850	0.469691	0.126408	24	AT2G28440	0.32276	0.465816	6	AT3G16840	0.220236	0.339784	38	AT4G21170	0.294627	0.321431	9	AT5G18190	0.262216	0.0743694	70
AT1G16860	0.202781	0.0536609	62	AT1G16860	0.202781	0.0536609	62	AT2G28450	0.236217	0.224032	35	AT3G16850	0.315244	0.152133	169	AT4G21180	0.182316	0.247168	23	AT5G18200	0.237844	0.24574	37
AT1G16870	0.254917	0.126022	49	AT1G16870	0.254917	0.126022	49	AT2G28470	0.308663	0.0965929	36	AT3G16857	0.372211	0.0614886	70	AT4G21190	0.253149	0.195858	20	AT5G18210	0.306041	0.243563	9
AT1G16880	0.250768	0.135502	161	AT1G16880	0.250768	0.135502	161	AT2G28480	0.347756	0.121664	5	AT3G16860	0.250921	0.303678	18	AT4G21200	0.295791	0.162919	3	AT5G18220	0.463265	0.0882051	1
AT1G16900	0.229476	0.290491	47	AT1G16900	0.229476	0.290491	47	AT2G28490	0.363482	0.204202	20	AT3G16890	0.211498	0.243881	1	AT4G21210	0.297788	0.191288	148	AT5G18230	0.178202	0.167588	92
AT1G16916	0.241217	0.218945	17	AT1G16916	0.241217	0.218945	17	AT2G28500	0.276837	0.0740877	2	AT3G16900	0.200826	0.188097	1	AT4G21215	0.18669	0.309529	39	AT5G18250	0.232952	0.0882846	17
AT1G16920	0.287825	0.00733284	75	AT1G16920	0.287825	0.00733284	75	AT2G28510	0.333396	0.0897753	19	AT3G16910	0.308132	0.0714631	70	AT4G21220	0.216352	0.356463	3	AT5G18260	0.329895	0.413439	19
AT1G16930	0.269325	0.350802	3	AT1G16930	0.269325	0.350802	3	AT2G28520	0.187227	0.0997846	28	AT3G16920	0.395858	0.0530334	50	AT4G21270	0.285509	0.115128	14	AT5G18270	0.201301	0.191142	25
AT1G16950	0.241784	0.236828	1	AT1G16950	0.241784	0.236828	1	AT2G28550	0.297957	0.106319	28	AT3G16940	0.248883	0.154307	25	AT4G21280	0.229997	0.148404	1010	AT5G18280	0.218467	0.126791	78
AT1G16960	0.202872	0.091634	3	AT1G16960	0.202872	0.091634	3	AT2G28560	0.275927	0.135101	2	AT3G16950	0.170806	0.0979561	89	AT4G21300	0.29691	0.235174	2	AT5G18310	0.179602	0.375491	43
AT1G16970	0.181911	0.0941645	20	AT1G16970	0.181911	0.0941645	20	AT2G28570	0.461574	0.247918	12	AT3G16980	0.294342	0.0127845	11	AT4G21310	0.19673	0.134007	2	AT5G18390	0.276898	0.0448553	13
AT1G16980	0.258114	0.275835	1	AT1G16980	0.258114	0.275835	1	AT2G28590	0.472896	0.146423	6	AT3G16990	0.290651	0.134388	21	AT4G21320	0.227544	0.0339761	18	AT5G18410	0.164226	0.038379	25
AT1G17010	0.212389	0.389733	9	AT1G17010	0.212389	0.389733	9	AT2G28600	0.295865	0.301889	33	AT3G17000	0.281574	0.22346	62	AT4G21326	0.207416	0.504588	34	AT5G18420	0.16511	0.389628	59
AT1G17020	0.40165	0.240712	14	AT1G17020	0.40165	0.240712	14	AT2G28605	0.336469	0.208263	43	AT3G17010	0.312274	0.570709	1	AT4G21340	0.348646	0.392781	2	AT5G18430	0.266255	0.174823	14
AT1G17030	0.286528	0.165481	12	AT1G17030	0.286528	0.165481	12	AT2G28610	0.464704	0.0774838	2	AT3G17020	0.312954	0.080099	180	AT4G21350	0.297098	0.124711	5	AT5G18450	0.221513	0.278224	1
AT1G17040	0.193955	0.281039	6	AT1G17040	0.193955	0.281039	6	AT2G28620	0.255932	0.114146	7	AT3G17030	0.264032	0.24654	3	AT4G21380	0.275383	0.253834	4	AT5G18460	0.263175	0.108956	42
AT1G17050	0.310008	0.0981092	24	AT1G17050	0.310008	0.0981092	24	AT2G28630	0.373644	0.0565741	80	AT3G17040	0.190456	0.192545	72	AT4G21390	0.312305	0.13025	3	AT5G18470	0.25127	0.590369	36
AT1G17060	0.245709	0.118489	12	AT1G17060	0.245709	0.118489	12	AT2G28650	0.464229	0.174414	12	AT3G17060	0.281604	0.0584094	14	AT4G21400	0.322105	0.263985	1	AT5G18475	0.211121	0.323332	12
AT1G17070	0.242986	0.154909	44	AT1G17070	0.242986	0.154909	44	AT2G28660	0.421949	0.111915	18	AT3G17070	0.246546	0.221856	25	AT4G21410	0.278816	0.161	22	AT5G18480	0.206352	0.170554	72
AT1G17080	0.235582	0.0866998	75	AT1G17080	0.235582	0.0866998	75	AT2G28680	0.279001	0.0561838	7	AT3G17080	0.439553	0.410059	3	AT4G21430	0.236587	0.30242	8	AT5G18490	0.347221	0.112277	26
AT1G17100	0.379069	0.163042	89	AT1G17100	0.379069	0.163042	89	AT2G28690	0.250767	0.110311	22	AT3G17130	0.374522	0.1109	4	AT4G21440	0.21715	0.107066	7	AT5G18520	0.177653	0.050956	87
AT1G17110	0.221736	0.212436	33	AT1G17110	0.221736	0.212436	33	AT2G28700	0.46335	0.664646	10	AT3G17140	0.394367	0.250313	14	AT4G21445	0.351852	0.185925	26	AT5G18525	0.200681	0.243184	10
AT1G17120	0.269873	0.110143	41	AT1G17120	0.269873	0.110143	41	AT2G28710	0.358564	0.0469664	5	AT3G17152	0.490385	0.419993	1	AT4G21450	0.42201	0.0519103	117	AT5G18540	0.165697	0.120905	8
AT1G17130	0.194915	0.20571	66	AT1G17130	0.194915	0.20571	66	AT2G28780	0.260141	0.100958	12	AT3G17160	0.40385	0.334621	59	AT4G21470	0.294285	0.111539	60	AT5G18550	0.282999	0.174836	45
AT1G17147	0.346977	0.109197	20	AT1G17147	0.346977	0.109197	20	AT2G28790	0.408242	0.076257	634	AT3G17170	0.324371	0.0846919	38	AT4G21480	0.364015	0.113616	64	AT5G18570	0.210301	0.103531	21
AT1G17160	0.284697	0.121974	57	AT1G17160	0.284697	0.121974	57	AT2G28810	0.265603	0.238004	19	AT3G17210	0.409498	0.0661533	102	AT4G21490	0.218911	0.143919	2	AT5G18580	0.292807	0.0312788	91
AT1G17170	0.26665	0.292576	12	AT1G17170	0.26665	0.292576	12	AT2G28830	0.37116	0.326086	27	AT3G17250	0.285102	0.135976	15	AT4G21510	0.272978	0.253848	12	AT5G18600	0.331465	0.0650883	92
AT1G17180	0.31981	0.110286	10	AT1G17180	0.31981	0.110286	10	AT2G28840	0.401348	0.182205	313	AT3G17320	0.246398	0.729263	2	AT4G21520	0.260197	0.133759	14	AT5G18620	0.250955	0.0378322	47
AT1G17190	0.271429	0.11232	34	AT1G17190	0.271429	0.11232	34	AT2G28880	0.26509	0.167289	7	AT3G17330	0.252005	0.421757	23	AT4G21530	0.258906	0.14303	6	AT5G18630	0.231499	0.15129	55
AT1G17200	0.221742	0.209076	226	AT1G17200	0.221742	0.209076	226	AT2G28890	0.397326	0.0736791	46	AT3G17340	0.168441	0.331717	21	AT4G21540	0.204239	0.315426	14	AT5G18650	0.181284	0.158496	108
AT1G17210	0.232289	0.103971	45	AT1G17210	0.232289	0.103971	45	AT2G28900	0.257277	0.111004	221	AT3G17360	0.133868	0.362606	13	AT4G21550	0.179096	0.507149	11	AT5G18660	0.244666	0.136315	93
AT1G17220	0.18329	0.11418	125	AT1G17220	0.18329	0.11418	125	AT2G28910	0.367045	0.0599886	286	AT3G17365	0.171967	0.253987	14	AT4G21570	0.195657	0.139947	95	AT5G18670	0.345878	0.150231	202
AT1G17230	0.158303	0.199097	26	AT1G17230	0.158303	0.199097	26	AT2G28920	0.342802	0.140992	3	AT3G17380	0.354382	0.21314	173	AT4G21580	0.246306	0.0914101	77	AT5G18680	0.336661	0.0950324	48
AT1G17260	0.221816	0.10126	6	AT1G17260	0.221816	0.10126	6	AT2G28930	0.308296	0.0518584	50	AT3G17390	0.24957	0.0222675	812	AT4G21585	0.195494	0.174541	1	AT5G18690	0.413714	0.38647	23
AT1G17270	0.30794	0.149008	9	AT1G17270	0.30794	0.149008	9	AT2G28940	0.334176	0.147286	14	AT3G17410	0.258309	0.0659523	69	AT4G21600	0.323583	0.347766	13	AT5G18700	0.197631	0.140159	38
AT1G17285	0.101446	0.911879	3	AT1G17285	0.101446	0.911879	3	AT2G28950	0.394521	0.0362687	313	AT3G17420	0.198347	0.160957	25	AT4G21610	0.259915	0.407276	10	AT5G18710	0.445792	0.21	11
AT1G17290	0.218018	0.111576	208	AT1G17290	0.218018	0.111576	208	AT2G28960	0.314548	0.173191	1	AT3G17430	0.193245	0.0372508	31	AT4G21620	0.309868	0.13742	295	AT5G18730	0.252843	0.530331	34
AT1G17310	0.257775	0.373114	2	AT1G17310	0.257775	0.373114	2	AT2G28970	0.282407	0.19662	3	AT3G17440	0.145078	0.0454616	66	AT4G21660	0.374903	0.132406	87	AT5G18750	0.231486	0.417218	12
AT1G17330	0.174148	0.302409	9	AT1G17330	0.174148	0.302409	9	AT2G29050	0.203219	0.171393	26	AT3G17450	0.234703	0.339147	19	AT4G21670	0.207083	0.213708	37	AT5G18760	0.317764	0.165701	18
AT1G17340	0.237078	0.222928	37	AT1G17340	0.237078	0.222928	37	AT2G29060	0.284628	0.170083	3	AT3G17460	0.18624	0.90329	2	AT4G21680	0.269814	0.0800174	21	AT5G18810	0.229623	0.185375	6
AT1G17345	0.265638	0.135764	6	AT1G17345	0.265638	0.135764	6	AT2G29065	0.463916	0.168389	4	AT3G17465	0.169207	0.214485	37	AT4G21700	0.248195	0.293181	2	AT5G18820	0.250282	0.108434	8
AT1G17350	0.173058	0.120065	18	AT1G17350	0.173058	0.120065	18	AT2G29070	0.362997	0.146359	13	AT3G17470	0.260933	0.124652	20	AT4G21705	0.365045	0.161685	5	AT5G18830	0.300545	0.17852	43
AT1G17360	0.244903	0.282681	20	AT1G17360	0.244903	0.282681	20	AT2G29080	0.365764	0.0564358	116	AT3G17510	0.23549	0.047045	62	AT4G21710	0.231171	0.0202168	30	AT5G18840	0.235994	0.144227	50
AT1G17370	0.2297	0.0958731	145	AT1G17370	0.2297	0.0958731	145	AT2G29110	0.24359	0.448074	1	AT3G17520	0.314671	0.243763	24	AT4G21720	0.303761	0.39003	13	AT5G18850	0.423529	0.10792	22
AT1G17380	0.256798	0.392301	24	AT1G17380	0.256798	0.392301	24	AT2G29120	0.318687	0.353439	23	AT3G17580	0.172363	0.125251	49	AT4G21740	0.426407	0.236777	10	AT5G18860	0.257185	0.140358	24
AT1G17400	0.261179	0.20658	26	AT1G17400	0.261179	0.20658	26	AT2G29125	0.152467	0.121222	8	AT3G17590	0.201236	0.116297	14	AT4G21745	0.268846	0.26174	1	AT5G18900	0.189828	0.116081	72
AT1G17410	0.286088	0.299563	7	AT1G17410	0.286088	0.299563	7	AT2G29130	0.276212	0.0888433	6	AT3G17600	0.293452	0.0743078	6	AT4G21760	0.215036	0.287237	8	AT5G18910	0.248391	0.122656	6
AT1G17420	0.290365	0.0801616	31	AT1G17420	0.290365	0.0801616	31	AT2G29180	0.188767	0.347506	60	AT3G17611	0.451036	0.0508344	26	AT4G21770	0.207081	0.138642	18	AT5G18930	0.397037	0.0554027	1
AT1G17430	0.449757	0.0877526	15	AT1G17430	0.449757	0.0877526	15	AT2G29200	0.307198	0.0574344	10	AT3G17640	0.198984	0.172455	14	AT4G21780	0.40831	0.211372	7	AT5G18940	0.244804	0.194627	58
AT1G17450	0.189156	0.216651	15	AT1G17450	0.189156	0.216651	15	AT2G29210	0.348702	0.295467	42	AT3G17650	0.197979	0.0869243	76	AT4G21790	0.157625	0.101762	172	AT5G18950	0.274139	0.313648	9
AT1G17460	0.248727	0.475847	6	AT1G17460	0.248727	0.475847	6	AT2G29290	0.379499	0.2624	88	AT3G17660	0.188893	0.203923	2	AT4G21810	0.289967	0.0334799	121	AT5G18960	0.380291	0.036138	19
AT1G17480	0.273167	0.133974	9	AT1G17480	0.273167	0.133974	9	AT2G29320	0.329184	0.197303	35	AT3G17668	0.154389	0.708023	15	AT4G21820	0.233794	0.212741	9	AT5G18970	0.244959	0.0700394	23
AT1G17490	0.304251	0.230088	23	AT1G17490	0.304251	0.230088	23	AT2G29340	0.270042	0.17043	63	AT3G17670	0.248229	0.162188	27	AT4G21850	0.247498	0.15462	121	AT5G18980	0.217792	0.14467	6
AT1G17500	0.175734	0.102255	5	AT1G17500	0.175734	0.102255	5	AT2G29360	0.31484	0.233586	29	AT3G17680	0.309631	0.220767	15	AT4G21865	0.196214	0.626877	10	AT5G19000	0.204133	0.118435	72
AT1G17510	0.38773	0.328002	29	AT1G17510	0.38773	0.328002	29	AT2G29370	0.318461	0.201466	6	AT3G17690	0.220226	0.292212	3	AT4G21880	0.193279	0.482481	8	AT5G19010	0.283819	0.0278527	45
AT1G17520	0.189162	0.443941	14	AT1G17520	0.189162	0.443941	14	AT2G29390	0.306439	0.0396419	44	AT3G17700	0.258009	0.133177	13	AT4G21890	0.405728	0.13969	2	AT5G19020	0.376019	0.137732	3
AT1G17540	0.222902	0.284182	4	AT1G17540	0.222902	0.284182	4	AT2G29410	0.34359	0.134844	8	AT3G17710	0.421811	0.475699	11	AT4G21895	0.41935	0.697387	1	AT5G19025	0.221775	0.327469	3
AT1G17550	0.281538	0.209871	38	AT1G17550	0.281538	0.209871	38	AT2G29420	0.345269	0.194605	54	AT3G17730	0.307969	0.0514841	3	AT4G21900	0.272368	0.208778	5	AT5G19030	0.421001	0.400455	9
AT1G17560	0.272588	0.312333	28	AT1G17560	0.272588	0.312333	28	AT2G29450	0.326062	0.231264	80	AT3G17740	0.211727	0.220454	9	AT4G21910	0.316528	0.208861	89	AT5G19050	0.258807	0.0450496	33
AT1G17580	0.18645	0.210741	24	AT1G17580	0.18645	0.210741	24	AT2G29460	0.181902	0.379603	17	AT3G17770	0.230884	0.130468	559	AT4G21920	0.428159	0.266922	5	AT5G19060	0.342451	0.199272	43
AT1G17620	0.316617	0.209075	170	AT1G17620	0.316617	0.209075	170	AT2G29470	0.250417	0.279078	14	AT3G17790	0.345057	0.115953	134	AT4G21930	0.475963	0.30472	12	AT5G19070	0.218172	0.155416	33
AT1G17640	0.193994	0.257703	3	AT1G17640	0.193994	0.257703	3	AT2G29480	0.274087	0.167749	4	AT3G17800	0.278637	0.176828	222	AT4G21940	0.26478	0.169636	2	AT5G19080	0.433217	0.326649	26
AT1G17650	0.26063	0.121461	17	AT1G17650	0.26063	0.121461	17	AT2G29490	0.288712	0.205122	19	AT3G17810	0.219428	0.0892322	104	AT4G21960	0.18912	0.0514437	2173	AT5G19100	0.331902	0.367053	16
AT1G17665	0.24176	0.355031	7	AT1G17665	0.24176	0.355031	7	AT2G29510	0.336841	0.199994	29	AT3G17820	0.24714	0.0512466	232	AT4G21970	0.384087	0.13845	24	AT5G19120	0.433987	0.208174	366
AT1G17690	0.240161	0.264389	25	AT1G17690	0.240161	0.264389	25	AT2G29550	0.264826	0.0393348	212	AT3G17830	0.24464	0.237954	10	AT4G21980	0.214675	0.0352556	85	AT5G19140	0.222751	0.0731573	474
AT1G17710	0.361289	0.142175	30	AT1G17710	0.361289	0.142175	30	AT2G29560	0.220109	0.0673611	39	AT3G17840	0.333122	0.102285	30	AT4G21990	0.308568	0.0715922	104	AT5G19151	0.142802	0.496473	21
AT1G17720	0.169561	0.0676121	89	AT1G17720	0.169561	0.0676121	89	AT2G29570	0.271166	0.0183507	56	AT3G17850	0.208344	0.116518	42	AT4G22000	0.452329	0.0447072	28	AT5G19160	0.255326	0.203653	47
AT1G17730	0.269523	0.0418642	46	AT1G17730	0.269523	0.0418642	46	AT2G29590	0.311695	0.189876	36	AT3G17860	0.245319	0.192459	39	AT4G22010	0.234014	0.111978	79	AT5G19180	0.289048	0.261576	48
AT1G17745	0.266008	0.0990622	133	AT1G17745	0.266008	0.0990622	133	AT2G29620	0.266056	0.38355	4	AT3G17880	0.202777	0.213487	43	AT4G22030	0.216585	0.251312	1	AT5G19190	0.0939254	0.348494	129
AT1G17750	0.225182	0.273924	12	AT1G17750	0.225182	0.273924	12	AT2G29640	0.195737	0.312565	3	AT3G17900	0.2858	0.0897016	33	AT4G22060	0.492518	0.409261	2	AT5G19200	0.310194	0.213244	11
AT1G17760	0.119488	0.311808	27	AT1G17760	0.119488	0.311808	27	AT2G29650	0.244625	0.0629592	46	AT3G17910	0.259837	0.265075	6	AT4G22070	0.198438	0.202568	17	AT5G19210	0.183358	0.116472	24
AT1G17780	0.227539	0.544612	21	AT1G17780	0.227539	0.544612	21	AT2G29660	0.46041	0.0959686	29	AT3G17920	0.226073	0.251701	9	AT4G22080	0.270267	0.0929805	4	AT5G19220	0.221746	0.109919	83
AT1G17790	0.427622	0.166255	16	AT1G17790	0.427622	0.166255	16	AT2G29670	0.356083	0.162886	98	AT3G17930	0.218663	0.212006	101	AT4G22100	0.267792	0.155484	1	AT5G19250	0.290275	0.415002	139
AT1G17810	0.168133	0.0872493	91	AT1G17810	0.168133	0.0872493	91	AT2G29680	0.228661	0.166968	2	AT3G17940	0.22148	0.134963	76	AT4G22105	0.176667	0.90522	1	AT5G19260	0.213558	0.339596	19
AT1G17820	0.224937	0.238117	59	AT1G17820	0.224937	0.238117	59	AT2G29700	0.206327	0.0304094	87	AT3G17950	0.317701	0.13382	35	AT4G22130	0.233366	0.105698	34	AT5G19280	0.19033	0.312847	20
AT1G17830	0.315367	0.267899	12	AT1G17830	0.315367	0.267899	12	AT2G29730	0.39052	0.206736	30	AT3G17970	0.185213	0.216627	23	AT4G22140	0.193422	0.0298223	43	AT5G19300	0.172969	0.288488	17
AT1G17840	0.259985	0.0223352	205	AT1G17840	0.259985	0.0223352	205	AT2G29750	0.409684	0.164052	14	AT3G17980	0.246049	0.0631713	5	AT4G22150	0.421923	0.134136	68	AT5G19310	0.205406	0.209645	7
AT1G17850	0.22487	0.320689	62	AT1G17850	0.22487	0.320689	62	AT2G29760	0.256592	0.106012	24	AT3G18000	0.266297	0.0419178	36	AT4G22190	0.218249	0.214967	86	AT5G19320	0.254095	0.145255	14
AT1G17860	0.211254	0.415677	74	AT1G17860	0.211254	0.415677	74	AT2G29770	0.264387	1.11405	28	AT3G18010	0.287169	0.284945	8	AT4G22200	0.278227	0.115398	19	AT5G19330	0.182225	0.0561434	109
AT1G17870	0.353269	0.121511	39	AT1G17870	0.353269	0.121511	39	AT2G29780	0.381301	0.606575	6	AT3G18020	0.245469	0.205359	1	AT4G22220	0.257088	0.102605	175	AT5G19340	0.298319	0.187791	12
AT1G17880	0.181168	0.079017	244	AT1G17880	0.181168	0.079017	244	AT2G29800	0.438198	0.566137	2	AT3G18030	0.325049	0.0571599	43	AT4G22235	0.146816	1.04896	28	AT5G19350	0.251403	0.168738	64
AT1G17920	0.208491	0.148285	8	AT1G17920	0.208491	0.148285	8	AT2G29830	0.337155	0.925234	16	AT3G18035	0.382605	0.2277	355	AT4G22240	0.189102	0.326165	277	AT5G19370	0.185672	0.251309	74
AT1G17930	0.304867	0.0455203	8	AT1G17930	0.304867	0.0455203	8	AT2G29890	0.201644	0.263717	18	AT3G18040	0.206167	0.0626065	36	AT4G22250	0.385586	0.117599	9	AT5G19380	0.207209	0.230332	20
AT1G17940	0.198056	0.0999275	14	AT1G17940	0.198056	0.0999275	14	AT2G29900	0.18797	0.109055	11	AT3G18050	0.314556	0.167973	89	AT4G22260	0.222542	0.169877	55	AT5G19390	0.208468	0.092555	31
AT1G17950	0.266646	0.116497	4	AT1G17950	0.266646	0.116497	4	AT2G29940	0.293038	0.0905701	2	AT3G18060	0.20783	0.0819285	76	AT4G22280	0.244876	0.554509	9	AT5G19410	0.331781	0.0778946	1
AT1G17970	0.264166	0.277435	12	AT1G17970	0.264166	0.277435	12	AT2G29960	0.188981	0.177122	168	AT3G18080	0.24727	0.11643	140	AT4G22290	0.251115	0.0382916	34	AT5G19420	0.230614	0.0911592	17
AT1G17980	0.190916	0.302197	58	AT1G17980	0.190916	0.302197	58	AT2G29970	0.3501	0.174836	40	AT3G18090	0.215654	0.236729	4	AT4G22300	0.247095	0.218152	49	AT5G19430	0.209236	0.180289	21
AT1G18030	0.269415	0.190416	34	AT1G18030	0.269415	0.190416	34	AT2G29980	0.261932	0.0729477	96	AT3G18100	0.172557	0.387363	9	AT4G22305	0.189815	0.221568	8	AT5G19440	0.339354	0.123357	154
AT1G18040	0.223559	0.0893617	18	AT1G18040	0.223559	0.0893617	18	AT2G29990	0.309041	0.0729934	8	AT3G18110	0.251038	0.122865	30	AT4G22310	0.208581	0.102117	151	AT5G19460	0.247345	0.262941	17
AT1G18060	0.314149	0.0949624	131	AT1G18060	0.314149	0.0949624	131	AT2G29995	0.143916	0.45612	18	AT3G18140	0.329385	0.00875262	83	AT4G22330	0.225297	0.0328477	86	AT5G19473	0.235	0.192811	51
AT1G18080	0.235112	0.0114654	752	AT1G18080	0.235112	0.0114654	752	AT2G30010	0.285729	0.126189	89	AT3G18160	0.224935	0.157047	25	AT4G22340	0.19961	0.0504422	19	AT5G19485	0.251312	0.0826034	59
AT1G18090	0.280331	0.283089	11	AT1G18090	0.280331	0.283089	11	AT2G30020	0.436681	0.0839332	15	AT3G18165	0.289095	0.146037	66	AT4G22360	0.241525	0.224197	106	AT5G19490	0.327656	0.262924	5
AT1G18100	0.1922	0.0552876	13	AT1G18100	0.1922	0.0552876	13	AT2G30040	0.267425	0.323512	37	AT3G18170	0.279952	0.209107	11	AT4G22370	0.19786	0.278021	33	AT5G19500	0.269422	0.22591	246
AT1G18140	0.314968	0.131338	5	AT1G18140	0.314968	0.131338	5	AT2G30050	0.332741	0.0777325	83	AT3G18190	0.324989	0.00508373	117	AT4G22390	0.392345	0.277331	15	AT5G19520	0.249822	0.300244	7
AT1G18160	0.19871	0.14017	19	AT1G18160	0.19871	0.14017	19	AT2G30060	0.391131	0.0563634	126	AT3G18200	0.223388	0.148861	2	AT4G22410	0.327041	0.0767034	4	AT5G19530	0.21785	0.0947379	45
AT1G18190	0.206969	0.294487	30	AT1G18190	0.206969	0.294487	30	AT2G30070	0.240073	0.0763112	25	AT3G18215	0.329688	0.132175	30	AT4G22490	0.220448	0.408515	234	AT5G19540	0.297295	0.0880296	89
AT1G18200	0.238313	0.191323	5	AT1G18200	0.238313	0.191323	5	AT2G30080	0.390558	0.0834198	10	AT3G18220	0.226065	0.150817	10	AT4G22517	0.263699	0.624783	83	AT5G19550	0.199505	0.0834663	93
AT1G18250	0.281871	0.0830943	44	AT1G18250	0.281871	0.0830943	44	AT2G30100	0.283778	0.16985	14	AT3G18230	0.235455	0.224006	41	AT4G22520	0.278698	0.849582	19	AT5G19560	0.339485	0.0852501	45
AT1G18260	0.201374	0.10849	45	AT1G18260	0.201374	0.10849	45	AT2G30105	0.20034	0.221188	42	AT3G18250	0.311749	0.255958	40	AT4G22530	0.309747	0.0821783	20	AT5G19570	0.355844	0.196248	16
AT1G18265	0.286342	0.345384	4	AT1G18265	0.286342	0.345384	4	AT2G30110	0.262847	0.0892742	142	AT3G18260	0.203895	0.270651	6	AT4G22550	0.215862	0.274647	13	AT5G19580	0.313254	0.151204	53
AT1G18270	0.17571	0.144119	82	AT1G18270	0.17571	0.144119	82	AT2G30120	0.475532	0.235739	11	AT3G18270	0.321535	0.184654	38	AT4G22560	0.403771	0.19098	6	AT5G19590	0.470153	0.0758438	171
AT1G18280	0.251739	0.358996	20	AT1G18280	0.251739	0.358996	20	AT2G30130	0.28811	0.0307176	2	AT3G18280	0.25963	0.361472	144	AT4G22570	0.290137	0.0174804	92	AT5G19600	0.335982	0.11185	6
AT1G18290	0.246575	0.221049	46	AT1G18290	0.246575	0.221049	46	AT2G30140	0.347284	0.221214	55	AT3G18290	0.18347	0.114403	32	AT4G22580	0.331997	0.0941107	23	AT5G19620	0.211918	0.140812	20
AT1G18300	0.402606	0.0995816	22	AT1G18300	0.402606	0.0995816	22	AT2G30150	0.280637	0.265932	18	AT3G18300	0.164373	0.444781	32	AT4G22590	0.252617	0.110868	27	AT5G19630	0.180546	0.14918	24
AT1G18330	0.259145	0.326237	28	AT1G18330	0.259145	0.326237	28	AT2G30160	0.274287	0.0392925	23	AT3G18310	0.193561	0.532997	8	AT4G22600	0.256978	0.177356	30	AT5G19650	0.31853	0.217664	2
AT1G18340	0.25859	0.155186	19	AT1G18340	0.25859	0.155186	19	AT2G30170	0.193461	0.156797	25	AT3G18350	0.217063	0.152941	18	AT4G22610	0.337683	0.979989	15	AT5G19660	0.239192	0.168962	12
AT1G18350	0.39043	0.172915	1	AT1G18350	0.39043	0.172915	1	AT2G30200	0.188555	0.168923	90	AT3G18360	0.326445	0.243291	1	AT4G22640	0.344989	0.57799	1	AT5G19670	0.309504	0.184357	8
AT1G18360	0.178093	0.41337	10	AT1G18360	0.178093	0.41337	10	AT2G30210	0.36964	0.0702345	18	AT3G18370	0.241935	0.124483	68	AT4G22670	0.361021	0.0681509	78	AT5G19680	0.206421	0.150219	31
AT1G18370	0.177786	0.0752633	8	AT1G18370	0.177786	0.0752633	8	AT2G30230	0.246453	0.262829	31	AT3G18380	0.171989	0.145889	19	AT4G22680	0.368905	0.176464	14	AT5G19690	0.186381	0.0761375	127
AT1G18390	0.298963	0.468149	39	AT1G18390	0.298963	0.468149	39	AT2G30240	0.303249	0.155788	1	AT3G18390	0.231866	0.127589	69	AT4G22710	0.345377	0.0790738	105	AT5G19730	0.243524	0.0905379	14
AT1G18400	0.310319	0.114316	8	AT1G18400	0.310319	0.114316	8	AT2G30250	0.250229	0.126122	23	AT3G18400	0.235344	0.123202	2	AT4G22730	0.257219	0.15883	15	AT5G19740	0.31223	0.14389	21
AT1G18440	0.299783	0.135456	14	AT1G18440	0.299783	0.135456	14	AT2G30260	0.23813	0.213518	62	AT3G18420	0.279001	0.16503	77	AT4G22753	0.404446	0.180563	83	AT5G19750	0.214874	0.315709	59
AT1G18450	0.19457	0.0650306	79	AT1G18450	0.19457	0.0650306	79	AT2G30270	0.236386	0.171512	37	AT3G18440	0.347154	0.109275	35	AT4G22758	0.367629	0.225166	3	AT5G19760	0.37052	0.0610807	313
AT1G18460	0.235746	0.150135	39	AT1G18460	0.235746	0.150135	39	AT2G30280	0.218545	0.278815	11	AT3G18470	0.13561	0.906123	4	AT4G22770	0.319993	0.30957	15	AT5G19790	0.297484	0.159365	69
AT1G18470	0.250345	0.101694	44	AT1G18470	0.250345	0.101694	44	AT2G30300	0.350907	0.176432	1	AT3G18480	0.1653	0.0630581	40	AT4G22780	0.255738	0.0964995	26	AT5G19820	0.266403	0.0483859	64
AT1G18480	0.328502	0.104881	46	AT1G18480	0.328502	0.104881	46	AT2G30320	0.254199	0.177238	7	AT3G18485	0.327011	0.389826	34	AT4G22790	0.22207	0.203914	2	AT5G19830	0.313327	0.0926292	6
AT1G18490	0.209772	0.167558	48	AT1G18490	0.209772	0.167558	48	AT2G30330	0.312864	0.146823	12	AT3G18490	0.293588	0.201678	396	AT4G22810	0.432909	0.0308064	4	AT5G19840	0.210408	0.378283	12
AT1G18500	0.388367	0.0966698	42	AT1G18500	0.388367	0.0966698	42	AT2G30340	0.277122	0.14072	33	AT3G18500	0.204611	0.28243	16	AT4G22830	0.35353	0.218676	20	AT5G19850	0.195432	0.117349	31
AT1G18510	0.351209	0.166675	26	AT1G18510	0.351209	0.166675	26	AT2G30350	0.26141	0.254511	17	AT3G18510	0.114456	0.855394	6	AT4G22840	0.24194	0.203162	13	AT5G19855	0.2947	0.18979	50
AT1G18520	0.309879	0.206908	5	AT1G18520	0.309879	0.206908	5	AT2G30370	0.3425	0.282581	10	AT3G18520	0.253081	0.166247	26	AT4G22850	0.292444	0.11342	18	AT5G19870	0.165899	0.234304	2
AT1G18540	0.231858	0.0871929	424	AT1G18540	0.231858	0.0871929	424	AT2G30390	0.283515	0.0695797	83	AT3G18524	0.180353	0.0966973	16	AT4G22860	0.230234	0.239511	14	AT5G19875	0.243841	0.144753	11
AT1G18550	0.246874	0.106827	12	AT1G18550	0.246874	0.106827	12	AT2G30395	0.404387	0.111208	12	AT3G18535	0.1784	1.66154	13	AT4G22900	0.331962	0.181117	3	AT5G19880	0.258152	0.293655	10
AT1G18560	0.248514	0.172326	3	AT1G18560	0.248514	0.172326	3	AT2G30400	0.262386	0.375673	3	AT3G18550	0.291096	0.261556	2	AT4G22910	0.419211	0.0451074	13	AT5G19890	0.249983	0.283601	27
AT1G18570	0.261038	0.24705	37	AT1G18570	0.261038	0.24705	37	AT2G30440	0.275909	0.160646	126	AT3G18560	0.279445	0.201936	30	AT4G22920	0.273723	0.130627	58	AT5G19900	0.380606	0.109085	36
AT1G18580	0.178876	0.142253	38	AT1G18580	0.178876	0.142253	38	AT2G30470	0.276986	0.227717	43	AT3G18570	0.353071	0.112034	8	AT4G22930	0.19097	0.143171	39	AT5G19910	0.131868	0.22911	17
AT1G18590	0.306857	0.141131	34	AT1G18590	0.306857	0.141131	34	AT2G30480	0.199639	0.442811	26	AT3G18580	0.38084	0.0593072	7	AT4G22940	0.280759	0.239862	1	AT5G19920	0.252196	0.236223	10
AT1G18600	0.186756	0.198074	34	AT1G18600	0.186756	0.198074	34	AT2G30490	0.351259	0.0413752	208	AT3G18600	0.306381	0.215301	31	AT4G22950	0.138254	0.390364	2	AT5G19940	0.326481	0.0485808	255
AT1G18610	0.197166	0.224301	14	AT1G18610	0.197166	0.224301	14	AT2G30505	0.339151	0.19749	9	AT3G18610	0.356116	0.452437	5	AT4G22970	0.188854	0.302933	4	AT5G19950	0.26789	0.24389	95
AT1G18620	0.191509	0.350182	46	AT1G18620	0.191509	0.350182	46	AT2G30530	0.281208	0.101797	25	AT3G18620	0.132215	0.252158	24	AT4G22980	0.298248	0.187555	50	AT5G19960	0.234332	0.273324	14
AT1G18640	0.178325	0.193969	75	AT1G18640	0.178325	0.193969	75	AT2G30540	0.291432	0.0642259	10	AT3G18630	0.239663	0.223803	47	AT4G22990	0.320149	0.0599161	19	AT5G19980	0.34923	0.174607	26
AT1G18650	0.143258	0.279247	61	AT1G18650	0.143258	0.279247	61	AT2G30550	0.457401	0.122056	55	AT3G18650	0.229377	0.698864	38	AT4G23000	0.15107	0.170049	7	AT5G19990	0.274014	0.0118308	173
AT1G18670	0.314723	0.0811638	4	AT1G18670	0.314723	0.0811638	4	AT2G30570	0.187312	0.0777721	3050	AT3G18660	0.33401	0.0854116	17	AT4G23010	0.250435	0.0614294	57	AT5G20030	0.222636	0.312442	12
AT1G18680	0.325201	0.0751732	17	AT1G18680	0.325201	0.0751732	17	AT2G30575	0.147139	0.4081	9	AT3G18680	0.22156	0.138402	108	AT4G23020	0.265747	0.515376	22	AT5G20040	0.225489	0.345309	47
AT1G18700	0.23099	0.262601	51	AT1G18700	0.23099	0.262601	51	AT2G30580	0.198867	0.272178	18	AT3G18690	0.35218	0.176606	43	AT4G23040	0.210413	0.39662	20	AT5G20045	0.446826	0.327739	2
AT1G18710	0.211603	0.517538	9	AT1G18710	0.211603	0.517538	9	AT2G30590	0.405058	0.13068	38	AT3G18720	0.335911	0.811533	3	AT4G23050	0.249881	0.15345	23	AT5G20050	0.29038	0.153506	55
AT1G18720	0.247343	0.195445	133	AT1G18720	0.247343	0.195445	133	AT2G30620	0.331846	0.251075	368	AT3G18730	0.204131	0.318108	6	AT4G23060	0.348377	0.134964	43	AT5G20070	0.302349	0.142128	61
AT1G18730	0.234245	0.108569	93	AT1G18730	0.234245	0.108569	93	AT2G30630	0.195001	0.0965711	29	AT3G18760	0.278424	0.225547	28	AT4G23070	0.322055	0.217895	4	AT5G20080	0.178402	0.112279	71
AT1G18740	0.201771	0.132746	53	AT1G18740	0.201771	0.132746	53	AT2G30670	0.20604	0.235721	2	AT3G18770	0.267272	0.115428	17	AT4G23090	0.33144	1.08073	25	AT5G20110	0.360613	0.168161	11
AT1G18750	0.183545	0.141795	4	AT1G18750	0.183545	0.141795	4	AT2G30690	0.250814	0.363032	11	AT3G18773	0.256604	0.241239	13	AT4G23130	0.222629	0.32772	7	AT5G20130	0.240743	0.212056	52
AT1G18760	0.391863	0.682422	2	AT1G18760	0.391863	0.682422	2	AT2G30700	0.123543	0.195369	38	AT3G18790	0.492999	0.0443102	36	AT4G23140	0.261885	0.458013	13	AT5G20140	0.319713	0.191578	59
AT1G18800	0.471749	0.0818225	61	AT1G18800	0.471749	0.0818225	61	AT2G30710	0.283629	0.0209511	27	AT3G18820	0.094643	0.095235	143	AT4G23180	0.285854	0.279688	23	AT5G20170	0.192087	0.132879	9
AT1G18810	0.219994	0.306023	13	AT1G18810	0.219994	0.306023	13	AT2G30720	0.330977	0.113785	17	AT3G18830	0.285922	0.195212	151	AT4G23210	0.235692	0.358732	13	AT5G20190	0.361818	0.105766	56
AT1G18830	0.371868	0.320046	1	AT1G18830	0.371868	0.320046	1	AT2G30740	0.356134	0.0476717	27	AT3G18860	0.186863	0.12928	33	AT4G23220	0.305324	0.374326	21	AT5G20200	0.19392	0.45573	36
AT1G18835	0.389008	0.33987	20	AT1G18835	0.389008	0.33987	20	AT2G30750	0.298218	0.233772	28	AT3G18870	0.229111	0.129209	20	AT4G23230	0.412056	0.315126	3	AT5G20230	0.343047	0.230779	301
AT1G18850	0.24784	0.181018	19	AT1G18850	0.24784	0.181018	19	AT2G30770	0.32699	0.184333	11	AT3G18890	0.155673	0.320961	114	AT4G23250	0.300945	0.339999	9	AT5G20240	0.205608	0.103856	89
AT1G18860	0.3307	0.241683	2	AT1G18860	0.3307	0.241683	2	AT2G30780	0.249609	0.215424	13	AT3G18900	0.250613	0.213595	3	AT4G23260	0.244229	0.309135	24	AT5G20260	0.285188	0.226375	5
AT1G18870	0.328727	0.150469	6	AT1G18870	0.328727	0.150469	6	AT2G30800	0.234602	0.123364	13	AT3G18940	0.194226	0.234445	48	AT4G23320	0.327289	0.338442	1	AT5G20270	0.291845	0.143723	88
AT1G18880	0.246515	0.152088	38	AT1G18880	0.246515	0.152088	38	AT2G30810	0.268191	0.347818	3	AT3G18950	0.331048	0.104846	13	AT4G23330	0.274279	0.231465	35	AT5G20310	0.242225	0.361058	18
AT1G18890	0.289761	0.0604318	30	AT1G18890	0.289761	0.0604318	30	AT2G30830	0.300013	0.189987	1	AT3G18960	0.117536	1.12095	13	AT4G23390	0.24515	0.416212	2	AT5G20320	0.156272	0.380505	16
AT1G18910	0.324818	0.189494	9	AT1G18910	0.324818	0.189494	9	AT2G30840	0.259446	0.175006	5	AT3G18970	0.29811	0.123796	16	AT4G23400	0.185899	0.0631135	821	AT5G20350	0.214804	0.0770988	60
AT1G18940	0.2777	0.155186	3	AT1G18940	0.2777	0.155186	3	AT2G30860	0.199503	0.106874	2008	AT3G18990	0.176225	0.0907796	67	AT4G23410	0.232357	0.125267	10	AT5G20360	0.295401	0.286018	7
AT1G18950	0.300103	0.131216	20	AT1G18950	0.300103	0.131216	20	AT2G30880	0.264759	0.0885172	37	AT3G19000	0.302523	0.213641	30	AT4G23430	0.205848	0.158655	53	AT5G20380	0.169207	0.169522	49
AT1G18960	0.196524	0.240137	2	AT1G18960	0.196524	0.240137	2	AT2G30890	0.184584	0.452599	12	AT3G19010	0.380266	0.25046	87	AT4G23440	0.418396	0.0461317	10	AT5G20400	0.305745	0.169356	13
AT1G18970	0.275266	0.193898	5	AT1G18970	0.275266	0.193898	5	AT2G30900	0.295614	0.319595	15	AT3G19020	0.299888	0.152143	5	AT4G23460	0.160599	0.0847048	51	AT5G20410	0.268049	0.0952998	15
AT1G18990	0.214261	0.287075	3	AT1G18990	0.214261	0.287075	3	AT2G30920	0.204996	0.270952	20	AT3G19050	0.159655	0.333556	13	AT4G23470	0.250977	0.189579	212	AT5G20420	0.264487	0.244921	1
AT1G19010	0.224943	0.414255	8	AT1G19010	0.224943	0.414255	8	AT2G30930	0.34215	0.263727	139	AT3G19080	0.264953	0.260434	6	AT4G23490	0.338382	0.0606154	17	AT5G20480	0.1947	0.399998	6
AT1G19020	0.269361	0.200169	114	AT1G19020	0.269361	0.200169	114	AT2G30933	0.356199	0.287194	62	AT3G19090	0.204582	0.0972566	1	AT4G23493	0.190289	0.405691	2	AT5G20490	0.187728	0.0686184	61
AT1G19025	0.217894	0.253037	5	AT1G19025	0.217894	0.253037	5	AT2G30950	0.213064	0.0754649	345	AT3G19100	0.236349	0.074397	54	AT4G23496	0.178761	0.420822	4	AT5G20500	0.299012	0.19092	133
AT1G19050	0.217541	0.268026	11	AT1G19050	0.217541	0.268026	11	AT2G30960	0.307148	0.879331	59	AT3G19130	0.367598	0.112705	82	AT4G23500	0.334987	0.0691345	22	AT5G20510	0.20935	0.237049	42
AT1G19100	0.159329	0.276963	7	AT1G19100	0.159329	0.276963	7	AT2G30980	0.296546	0.197903	141	AT3G19150	0.29952	0.391792	9	AT4G23520	0.26535	0.417482	1	AT5G20520	0.240512	0.178703	133
AT1G19110	0.264491	0.1014	79	AT1G19110	0.264491	0.1014	79	AT2G31020	0.321388	0.0955534	4	AT3G19170	0.186118	0.0918305	120	AT4G23530	0.257621	0.206042	26	AT5G20540	0.347158	0.0631242	23
AT1G19115	0.176452	0.303417	29	AT1G19115	0.176452	0.303417	29	AT2G31035	0.265102	0.141217	12	AT3G19180	0.223141	0.243311	14	AT4G23540	0.189822	0.267247	27	AT5G20550	0.334577	0.184837	7
AT1G19120	0.409207	0.0310191	58	AT1G19120	0.409207	0.0310191	58	AT2G31040	0.183837	0.143487	127	AT3G19184	0.264646	0.304186	36	AT4G23550	0.244005	0.16526	7	AT5G20580	0.281259	0.062815	19
AT1G19130	0.253286	0.107337	74	AT1G19130	0.253286	0.107337	74	AT2G31060	0.160282	0.132597	31	AT3G19190	0.179869	0.284289	15	AT4G23560	0.346599	0.0855525	19	AT5G20590	0.282902	0.17842	54
AT1G19140	0.257814	0.0943321	38	AT1G19140	0.257814	0.0943321	38	AT2G31070	0.232063	0.131272	33	AT3G19200	0.273832	0.218434	58	AT4G23590	0.343524	0.148406	3	AT5G20600	0.304365	0.221583	50
AT1G19150	0.372638	0.123101	83	AT1G19150	0.372638	0.123101	83	AT2G31081	0.239016	0.317805	1	AT3G19210	0.203152	0.129602	2	AT4G23610	0.275204	0.561729	15	AT5G20610	0.188614	0.298963	24
AT1G19170	0.2836	0.0843112	17	AT1G19170	0.2836	0.0843112	17	AT2G31085	0.257927	0.309202	2	AT3G19220	0.170366	0.234448	15	AT4G23620	0.250837	0.117139	33	AT5G20630	0.304454	0.116811	444
AT1G19180	0.234354	0.373634	164	AT1G19180	0.234354	0.373634	164	AT2G31090	0.321169	0.0390832	38	AT3G19230	0.242444	0.129392	2	AT4G23630	0.36096	0.0665786	528	AT5G20635	0.280786	0.227412	8
AT1G19220	0.212612	0.111865	19	AT1G19220	0.212612	0.111865	19	AT2G31100	0.450412	0.114814	12	AT3G19240	0.34633	0.0566872	23	AT4G23640	0.180594	0.0320829	46	AT5G20640	0.364694	0.18196	81
AT1G19230	0.311725	0.158695	2	AT1G19230	0.311725	0.158695	2	AT2G31110	0.284696	0.108347	49	AT3G19250	0.296182	0.294048	112	AT4G23650	0.255159	0.0773541	177	AT5G20650	0.254511	0.116906	171
AT1G19240	0.271543	0.193038	10	AT1G19240	0.271543	0.193038	10	AT2G31130	0.281777	0.314131	17	AT3G19260	0.274158	0.0993402	28	AT4G23670	0.26519	0.253197	935	AT5G20660	0.231067	0.18276	44
AT1G19250	0.25115	0.16346	4	AT1G19250	0.25115	0.16346	4	AT2G31140	0.27411	0.137355	29	AT3G19270	0.11865	0.370592	2	AT4G23680	0.44914	0.0693893	416	AT5G20670	0.446923	0.0560199	11
AT1G19270	0.280454	0.0905511	32	AT1G19270	0.280454	0.0905511	32	AT2G31160	0.179233	0.150977	13	AT3G19300	0.246398	0.241297	5	AT4G23690	0.367384	0.101673	68	AT5G20700	0.156622	0.200511	105
AT1G19290	0.235831	0.262295	1	AT1G19290	0.235831	0.262295	1	AT2G31180	0.219136	0.269343	5	AT3G19310	0.264	0.15178	6	AT4G23700	0.392647	0.124858	5	AT5G20710	0.256127	0.131645	28
AT1G19310	0.276591	0.145754	34	AT1G19310	0.276591	0.145754	34	AT2G31190	0.239496	0.120281	8	AT3G19330	0.227369	0.310982	14	AT4G23710	0.127217	0.371886	70	AT5G20740	0.297956	0.222031	122
AT1G19320	0.368561	0.349226	3	AT1G19320	0.368561	0.349226	3	AT2G31200	0.262282	0.174429	49	AT3G19340	0.253692	0.0701956	68	AT4G23720	0.294849	0.19959	40	AT5G20790	0.334111	0.317962	37
AT1G19330	0.176514	0.0726275	87	AT1G19330	0.176514	0.0726275	87	AT2G31210	0.207722	0.245068	8	AT3G19360	0.271303	0.125874	16	AT4G23730	0.181284	0.170919	36	AT5G20810	0.4402	0.0781207	9
AT1G19340	0.2137	0.352237	8	AT1G19340	0.2137	0.352237	8	AT2G31220	0.272853	0.164679	6	AT3G19380	0.311729	0.0848335	28	AT4G23740	0.343246	0.161746	68	AT5G20840	0.184673	0.191735	20
AT1G19360	0.279258	0.068548	59	AT1G19360	0.279258	0.068548	59	AT2G31230	0.234023	0.111736	13	AT3G19390	0.283748	0.187229	36	AT4G23770	0.320473	0.797669	4	AT5G20850	0.223558	0.0178309	7
AT1G19370	0.306296	0.0729359	35	AT1G19370	0.306296	0.0729359	35	AT2G31240	0.352481	0.0756106	19	AT3G19400	0.291775	0.205162	27	AT4G23790	0.261862	0.16454	16	AT5G20860	0.350051	0.209647	4
AT1G19380	0.243222	0.229136	20	AT1G19380	0.243222	0.229136	20	AT2G31250	0.317656	0.421577	3	AT3G19420	0.20881	0.0938914	73	AT4G23800	0.291577	0.0927175	190	AT5G20885	0.363474	0.0530086	18
AT1G19430	0.23693	0.106157	31	AT1G19430	0.23693	0.106157	31	AT2G31260	0.215843	0.0986478	22	AT3G19430	0.243401	0.158093	9	AT4G23810	0.295938	0.188971	84	AT5G20890	0.254708	0.0126944	138
AT1G19440	0.290877	0.0402293	20	AT1G19440	0.290877	0.0402293	20	AT2G31270	0.33131	0.225609	39	AT3G19440	0.259133	0.214321	8	AT4G23820	0.345666	0.101078	136	AT5G20900	0.155651	0.460086	213
AT1G19450	0.19778	0.0661647	62	AT1G19450	0.19778	0.0661647	62	AT2G31280	0.194411	0.334622	51	AT3G19450	0.243867	0.10861	165	AT4G23840	0.270107	0.37815	10	AT5G20910	0.280667	0.154087	52
AT1G19480	0.366711	0.154695	19	AT1G19480	0.366711	0.154695	19	AT2G31305	0.233159	0.0976562	14	AT3G19460	0.184776	0.265006	27	AT4G23850	0.275527	0.115064	149	AT5G20920	0.230696	0.249123	209
AT1G19490	0.296771	0.14673	8	AT1G19490	0.296771	0.14673	8	AT2G31320	0.227995	0.132197	13	AT3G19480	0.292718	0.0533285	30	AT4G23870	0.254105	0.151509	64	AT5G20930	0.187984	0.166047	19
AT1G19500	0.31399	0.446118	34	AT1G19500	0.31399	0.446118	34	AT2G31340	0.306376	0.0484187	9	AT3G19490	0.261697	0.064487	43	AT4G23880	0.182723	0.451911	15	AT5G20940	0.190235	0.267265	14
AT1G19510	0.230653	0.0590219	4	AT1G19510	0.230653	0.0590219	4	AT2G31345	0.32668	0.102645	3	AT3G19500	0.2854	0.278436	4	AT4G23882	0.25215	0.654301	5	AT5G20970	0.203125	0.2239	6
AT1G19520	0.263571	0.134591	35	AT1G19520	0.263571	0.134591	35	AT2G31350	0.212433	0.136728	55	AT3G19508	0.292379	0.0934134	19	AT4G23885	0.393908	0.375556	47	AT5G20990	0.218791	0.161326	51
AT1G19530	0.235237	0.407425	88	AT1G19530	0.235237	0.407425	88	AT2G31360	0.365648	0.0426033	212	AT3G19510	0.219354	0.366534	12	AT4G23890	0.221273	0.200009	152	AT5G21010	0.255911	0.113507	34
AT1G19540	0.349668	0.181614	16	AT1G19540	0.349668	0.181614	16	AT2G31370	0.44189	0.174037	51	AT3G19515	0.363737	0.661113	22	AT4G23900	0.190408	0.104777	13	AT5G21030	0.226152	0.551402	2
AT1G19570	0.253852	0.183	472	AT1G19570	0.253852	0.183	472	AT2G31380	0.242364	0.16617	181	AT3G19540	0.30274	0.0469824	31	AT4G23920	0.185157	0.0855631	22	AT5G21050	0.37577	0.0923638	3
AT1G19580	0.149206	0.179793	59	AT1G19580	0.149206	0.179793	59	AT2G31390	0.279327	0.0616547	255	AT3G19550	0.198011	0.353734	24	AT4G23930	0.483191	0.22097	5	AT5G21060	0.190693	0.272093	53
AT1G19600	0.183879	0.162351	76	AT1G19600	0.183879	0.162351	76	AT2G31400	0.247259	0.104438	86	AT3G19553	0.303062	0.0973154	26	AT4G23940	0.243133	0.120407	24	AT5G21070	0.205102	0.0210524	43
AT1G19610	0.155887	0.17131	45	AT1G19610	0.155887	0.17131	45	AT2G31410	0.362382	0.197977	85	AT3G19570	0.230234	0.328916	28	AT4G23950	0.329258	0.226547	40	AT5G21080	0.233605	0.144147	24
AT1G19640	0.330655	0.149716	20	AT1G19640	0.330655	0.149716	20	AT2G31425	0.450389	0.89192	35	AT3G19590	0.198558	0.0696876	55	AT4G23980	0.215833	0.220664	39	AT5G21090	0.251915	0.0897821	353
AT1G19650	0.204558	0.246914	27	AT1G19650	0.204558	0.246914	27	AT2G31430	0.25403	0.609554	42	AT3G19595	0.24221	0.411658	1	AT4G23990	0.303049	0.236348	6	AT5G21100	0.307567	0.0964135	21
AT1G19670	0.371413	0.275793	125	AT1G19670	0.371413	0.275793	125	AT2G31440	0.134733	0.102466	64	AT3G19610	0.229226	0.303105	22	AT4G24000	0.386611	0.264663	24	AT5G21105	0.336924	0.0919729	148
AT1G19680	0.189031	0.635464	68	AT1G19680	0.189031	0.635464	68	AT2G31450	0.264097	0.185497	21	AT3G19615	0.241777	0.313796	7	AT4G24015	0.295007	0.108585	12	AT5G21120	0.29599	0.363547	2
AT1G19690	0.256264	0.291459	33	AT1G19690	0.256264	0.291459	33	AT2G31480	0.256264	0.19948	37	AT3G19620	0.275138	0.108853	1	AT4G24020	0.245597	0.0864424	29	AT5G21130	0.388906	0.346342	43
AT1G19710	0.301631	0.130748	24	AT1G19710	0.301631	0.130748	24	AT2G31500	0.159614	0.0728449	9	AT3G19630	0.23659	0.12155	28	AT4G24030	0.364522	1.38068	5	AT5G21140	0.317816	0.140033	12
AT1G19720	0.438642	0.255683	17	AT1G19720	0.438642	0.255683	17	AT2G31530	0.258235	0.11403	15	AT3G19640	0.251261	0.143567	32	AT4G24040	0.314191	0.256519	34	AT5G21150	0.355946	0.120278	79
AT1G19730	0.253453	0.190436	46	AT1G19730	0.253453	0.190436	46	AT2G31540	0.213409	0.454683	4	AT3G19650	0.249004	0.373928	20	AT4G24050	0.247603	0.124434	27	AT5G21170	0.217343	0.0981548	91
AT1G19770	0.322335	0.108969	87	AT1G19770	0.322335	0.108969	87	AT2G31570	0.164378	0.114174	122	AT3G19670	0.210298	0.36197	31	AT4G24060	0.180897	0.194195	37	AT5G21222	0.223366	0.194248	30
AT1G19830	0.116136	0.264023	6	AT1G19830	0.116136	0.264023	6	AT2G31580	0.160011	0.207738	11	AT3G19680	0.465576	0.0785759	80	AT4G24090	0.264154	0.253096	27	AT5G21280	0.412807	0.131987	3
AT1G19840	0.297977	0.0979044	4	AT1G19840	0.297977	0.0979044	4	AT2G31600	0.3344	0.14796	31	AT3G19690	0.372784	0.139435	26	AT4G24100	0.207528	0.1674	27	AT5G21326	0.27456	0.0622329	75
AT1G19850	0.267157	0.0904231	80	AT1G19850	0.267157	0.0904231	80	AT2G31650	0.202059	0.2309	7	AT3G19700	0.281375	0.280077	58	AT4G24110	0.470174	0.0756592	19	AT5G21430	0.397496	0.112543	64
AT1G19860	0.195393	0.332383	26	AT1G19860	0.195393	0.332383	26	AT2G31660	0.196486	0.128102	28	AT3G19710	0.285166	0.162271	126	AT4G24120	0.208334	0.0911133	45	AT5G21482	0.320458	0.116977	24
AT1G19870	0.201675	0.372191	79	AT1G19870	0.201675	0.372191	79	AT2G31670	0.203278	0.274623	80	AT3G19720	0.255364	0.0520625	39	AT4G24130	0.318173	0.0655974	31	AT5G21910	0.318989	0.161274	76
AT1G19880	0.235727	0.0999561	50	AT1G19880	0.235727	0.0999561	50	AT2G31680	0.338451	0.0317321	21	AT3G19740	0.203646	0.168752	42	AT4G24140	0.18866	0.261631	17	AT5G21920	0.257194	0.155949	91
AT1G19890	0.438167	0.0639858	1	AT1G19890	0.438167	0.0639858	1	AT2G31710	0.442563	0.0491825	21	AT3G19760	0.341592	0.0479399	218	AT4G24150	0.210062	0.377443	24	AT5G21950	0.319951	0.120425	39
AT1G19900	0.308452	0.324173	33	AT1G19900	0.308452	0.324173	33	AT2G31720	0.32045	0.913356	2	AT3G19780	0.260652	0.298065	13	AT4G24160	0.261381	0.156001	40	AT5G21960	0.254936	0.231259	4
AT1G19920	0.315654	0.103685	89	AT1G19920	0.315654	0.103685	89	AT2G31725	0.315578	0.165945	9	AT3G19800	0.394887	0.117957	31	AT4G24175	0.242283	0.215473	19	AT5G21970	0.273767	0.13771	9
AT1G19940	0.327612	0.0970615	10	AT1G19940	0.327612	0.0970615	10	AT2G31730	0.177738	0.336069	14	AT3G19810	0.175305	0.338899	41	AT4G24180	0.304863	0.0790078	2	AT5G21990	0.253258	0.112903	56
AT1G19950	0.199864	0.29437	18	AT1G19950	0.199864	0.29437	18	AT2G31740	0.239749	0.190051	22	AT3G19840	0.232983	0.251519	13	AT4G24190	0.170965	0.0855198	401	AT5G22010	0.202586	0.143456	34
AT1G19970	0.231597	0.096881	13	AT1G19970	0.231597	0.096881	13	AT2G31750	0.33607	0.0947833	71	AT3G19850	0.295507	0.200897	16	AT4G24200	0.217037	0.359444	22	AT5G22020	0.277503	0.118181	44
AT1G19980	0.287037	0.266304	9	AT1G19980	0.287037	0.266304	9	AT2G31790	0.204576	0.252123	82	AT3G19860	0.35943	0.0789337	69	AT4G24210	0.476556	0.17693	55	AT5G22050	0.228171	0.0322785	42
AT1G19990	0.187097	0.452996	27	AT1G19990	0.187097	0.452996	27	AT2G31800	0.21565	0.0850158	54	AT3G19870	0.171313	0.133037	18	AT4G24220	0.381787	0.0704903	245	AT5G22060	0.253718	0.111887	114
AT1G20020	0.203625	0.104033	484	AT1G20020	0.203625	0.104033	484	AT2G31810	0.284148	0.248326	120	AT3G19895	0.129659	0.155635	16	AT4G24240	0.395943	0.134222	59	AT5G22070	0.392386	0.0403476	42
AT1G20030	0.462884	0.147433	27	AT1G20030	0.462884	0.147433	27	AT2G31820	0.18066	0.0766263	7	AT3G19900	0.143322	0.36812	62	AT4G24250	0.191069	0.165093	4	AT5G22080	0.233922	0.0375941	81
AT1G20050	0.215228	0.269934	105	AT1G20050	0.215228	0.269934	105	AT2G31830	0.187124	0.163711	1	AT3G19910	0.185649	0.203646	63	AT4G24260	0.332288	0.266387	14	AT5G22100	0.297246	0.334421	43
AT1G20060	0.236735	0.35624	5	AT1G20060	0.236735	0.35624	5	AT2G31840	0.258926	0.18489	51	AT3G19920	0.218597	0.0929086	9	AT4G24265	0.206857	0.458413	5	AT5G22110	0.161151	0.165934	11
AT1G20070	0.217838	0.385794	19	AT1G20070	0.217838	0.385794	19	AT2G31850	0.258366	0.835948	12	AT3G19930	0.192477	0.0589499	69	AT4G24270	0.249575	0.221372	32	AT5G22120	0.227965	0.268276	35
AT1G20080	0.273714	0.0815572	3	AT1G20080	0.273714	0.0815572	3	AT2G31865	0.263723	0.219165	24	AT3G19950	0.397022	0.127145	56	AT4G24275	0.159322	0.403925	15	AT5G22130	0.265083	0.211516	5
AT1G20100	0.444494	0.276683	108	AT1G20100	0.444494	0.276683	108	AT2G31870	0.264514	0.214267	2	AT3G19960	0.197527	0.130672	36	AT4G24280	0.234948	0.0404784	131	AT5G22140	0.263939	0.0983892	16
AT1G20110	0.198542	0.15811	94	AT1G20110	0.198542	0.15811	94	AT2G31880	0.202653	0.282946	157	AT3G19970	0.219255	0.192713	14	AT4G24290	0.283296	0.0907997	67	AT5G22160	0.317706	0.676714	1
AT1G20120	0.253932	0.185635	33	AT1G20120	0.253932	0.185635	33	AT2G31890	0.236364	0.144388	91	AT3G19990	0.213642	0.0914019	46	AT4G24310	0.350035	0.102939	5	AT5G22190	0.203188	0.873714	1
AT1G20132	0.246572	0.293263	7	AT1G20132	0.246572	0.293263	7	AT2G31910	0.267075	0.425918	1	AT3G20000	0.210748	0.162531	105	AT4G24320	0.254197	0.25421	14	AT5G22220	0.214814	0.22171	21
AT1G20140	0.472652	0.143646	30	AT1G20140	0.472652	0.143646	30	AT2G31920	0.302011	0.336297	5	AT3G20010	0.31325	0.38536	15	AT4G24330	0.299412	0.144084	114	AT5G22250	0.481648	0.0796665	22
AT1G20160	0.248525	0.118005	35	AT1G20160	0.248525	0.118005	35	AT2G31930	0.166495	0.460568	24	AT3G20015	0.346434	0.0707205	32	AT4G24340	0.310271	0.197295	37	AT5G22270	0.18183	0.325814	40
AT1G20180	0.217379	0.323211	107	AT1G20180	0.217379	0.323211	107	AT2G31940	0.247352	0.184608	6	AT3G20020	0.217073	0.226477	27	AT4G24350	0.234806	0.276282	42	AT5G22280	0.121338	0.171953	24
AT1G20190	0.261463	0.0693932	66	AT1G20190	0.261463	0.0693932	66	AT2G31945	0.293572	0.19424	8	AT3G20040	0.255909	0.0882533	3	AT4G24370	0.365489	0.274319	40	AT5G22290	0.240093	0.174848	22
AT1G20200	0.355923	0.0237693	97	AT1G20200	0.355923	0.0237693	97	AT2G31970	0.152804	0.177525	16	AT3G20050	0.245316	0.00681538	105	AT4G24380	0.401353	0.11287	44	AT5G22300	0.310131	0.15234	37
AT1G20220	0.244337	0.212438	79	AT1G20220	0.244337	0.212438	79	AT2G31980	0.312518	0.291776	176	AT3G20060	0.284543	0.0616774	94	AT4G24400	0.300778	0.160828	53	AT5G22310	0.381375	0.242739	5
AT1G20225	0.136275	0.204573	110	AT1G20225	0.136275	0.204573	110	AT2G31985	0.240619	0.104221	6	AT3G20080	0.181547	0.385053	22	AT4G24420	0.379816	0.750176	6	AT5G22320	0.329038	0.186181	48
AT1G20230	0.270567	0.108778	2	AT1G20230	0.270567	0.108778	2	AT2G31990	0.324321	0.277806	2	AT3G20110	0.290296	0.27692	3	AT4G24430	0.215824	0.194612	3	AT5G22330	0.309149	0.0286037	42
AT1G20260	0.203256	0.0182983	207	AT1G20260	0.203256	0.0182983	207	AT2G32000	0.193321	0.0764362	12	AT3G20150	0.211531	0.258106	9	AT4G24450	0.201768	0.212798	8	AT5G22340	0.401492	0.331347	64
AT1G20270	0.143396	0.0442352	12	AT1G20270	0.143396	0.0442352	12	AT2G32020	0.280203	0.14725	9	AT3G20155	0.368129	0.354244	49	AT4G24480	0.306734	0.196819	6	AT5G22350	0.16953	0.120593	42
AT1G20300	0.262078	0.134617	9	AT1G20300	0.262078	0.134617	9	AT2G32030	0.230982	0.338257	8	AT3G20160	0.191935	0.485871	2	AT4G24500	0.459719	0.40375	32	AT5G22355	0.23537	0.325259	3
AT1G20310	0.313814	0.386508	4	AT1G20310	0.313814	0.386508	4	AT2G32040	0.219208	0.129024	40	AT3G20170	0.206267	0.136107	8	AT4G24510	0.216441	0.460939	164	AT5G22360	0.306917	0.0592692	72
AT1G20320	0.295225	0.368639	3	AT1G20320	0.295225	0.368639	3	AT2G32070	0.448491	0.0276721	42	AT3G20190	0.275261	0.192805	6	AT4G24520	0.203578	0.175318	190	AT5G22380	0.282687	0.250434	8
AT1G20340	0.213082	0.166285	4160	AT1G20340	0.213082	0.166285	4160	AT2G32080	0.310592	0.0645898	122	AT3G20200	0.260979	0.136456	15	AT4G24530	0.259688	0.101284	10	AT5G22390	0.432014	0.132972	16
AT1G20350	0.305491	0.495161	16	AT1G20350	0.305491	0.495161	16	AT2G32090	0.283106	0.201235	59	AT3G20210	0.217611	0.431137	270	AT4G24540	0.152743	0.318845	9	AT5G22400	0.266298	0.14996	22
AT1G20370	0.187682	0.367828	28	AT1G20370	0.187682	0.367828	28	AT2G32100	0.317355	0.247169	25	AT3G20220	0.199121	0.204184	26	AT4G24550	0.236147	0.0442811	46	AT5G22410	0.294413	0.429065	3
AT1G20380	0.263097	0.123051	14	AT1G20380	0.263097	0.123051	14	AT2G32150	0.402914	0.0558918	104	AT3G20230	0.33039	0.0772724	55	AT4G24560	0.298407	0.341143	28	AT5G22430	0.225513	0.312633	249
AT1G20410	0.216524	0.213172	21	AT1G20410	0.216524	0.213172	21	AT2G32160	0.352056	0.407892	16	AT3G20240	0.2115	0.111521	39	AT4G24570	0.288999	0.0858875	108	AT5G22450	0.212225	0.179142	41
AT1G20430	0.336004	0.101728	38	AT1G20430	0.336004	0.101728	38	AT2G32170	0.199926	0.291352	54	AT3G20260	0.213773	0.120595	38	AT4G24590	0.33476	0.209835	23	AT5G22470	0.292437	0.0702313	13
AT1G20440	0.491442	0.180252	530	AT1G20440	0.491442	0.180252	530	AT2G32180	0.322671	0.066007	91	AT3G20280	0.260159	0.539521	8	AT4G24610	0.179074	0.0998321	13	AT5G22480	0.202226	0.156392	17
AT1G20450	0.433496	0.139119	298	AT1G20450	0.433496	0.139119	298	AT2G32200	0.220384	0.385418	25	AT3G20300	0.413639	0.0569627	21	AT4G24620	0.249875	0.0772942	63	AT5G22500	0.244465	0.184375	156
AT1G20460	0.232736	0.0364071	15	AT1G20460	0.232736	0.0364071	15	AT2G32210	0.31751	0.14734	36	AT3G20310	0.338081	0.0841131	58	AT4G24630	0.231805	0.281815	10	AT5G22510	0.300079	0.0846722	85
AT1G20470	0.188958	0.0797797	13	AT1G20470	0.188958	0.0797797	13	AT2G32220	0.374303	0.107228	21	AT3G20320	0.25535	0.0682908	55	AT4G24640	0.208929	0.260315	6	AT5G22530	0.17578	0.855736	5
AT1G20480	0.256328	0.225793	8	AT1G20480	0.256328	0.225793	8	AT2G32230	0.22242	0.13688	29	AT3G20330	0.312607	0.107534	54	AT4G24660	0.255565	0.136522	24	AT5G22540	0.350882	0.154832	2
AT1G20500	0.440892	0.205743	6	AT1G20500	0.440892	0.205743	6	AT2G32235	0.260527	0.28902	65	AT3G20360	0.317059	0.20719	4	AT4G24680	0.169077	0.383803	59	AT5G22545	0.230539	0.936459	4
AT1G20510	0.337788	0.0787702	43	AT1G20510	0.337788	0.0787702	43	AT2G32240	0.18985	0.288301	117	AT3G20390	0.23784	0.136333	174	AT4G24690	0.284886	0.277765	280	AT5G22550	0.255109	0.267015	2
AT1G20520	0.254225	0.281282	32	AT1G20520	0.254225	0.281282	32	AT2G32260	0.351384	0.0843825	78	AT3G20395	0.22122	0.256952	13	AT4G24700	0.28253	0.112264	11	AT5G22570	0.289225	0.277273	16
AT1G20530	0.342104	0.308791	22	AT1G20530	0.342104	0.308791	22	AT2G32270	0.355085	0.10687	3	AT3G20410	0.290302	0.0350238	34	AT4G24710	0.198297	0.163168	5	AT5G22580	0.285197	0.0738793	154
AT1G20540	0.171257	0.119154	32	AT1G20540	0.171257	0.119154	32	AT2G32280	0.229263	0.0766081	16	AT3G20420	0.306259	0.227297	4	AT4G24740	0.262991	0.0312063	76	AT5G22630	0.367858	0.027285	52
AT1G20550	0.285326	0.163576	30	AT1G20550	0.285326	0.163576	30	AT2G32290	0.280334	0.190283	5	AT3G20430	0.263232	0.323972	11	AT4G24750	0.180439	0.10022	70	AT5G22640	0.290957	0.0980979	67
AT1G20560	0.301988	0.0855668	51	AT1G20560	0.301988	0.0855668	51	AT2G32295	0.178878	0.162346	9	AT3G20440	0.214241	0.12673	14	AT4G24760	0.185303	0.0597861	31	AT5G22650	0.380449	0.377918	386
AT1G20575	0.185917	0.140196	50	AT1G20575	0.185917	0.140196	50	AT2G32300	0.29081	0.136142	8	AT3G20450	0.170385	0.164074	7	AT4G24770	0.197829	0.266844	417	AT5G22660	0.243905	0.93385	1
AT1G20580	0.149642	0.0244373	111	AT1G20580	0.149642	0.0244373	111	AT2G32320	0.207426	0.175571	19	AT3G20475	0.205146	0.121398	5	AT4G24805	0.314271	0.145491	65	AT5G22730	0.418146	0.412113	21
AT1G20610	0.169943	0.232846	26	AT1G20610	0.169943	0.232846	26	AT2G32350	0.302905	0.153282	9	AT3G20480	0.355543	0.420226	6	AT4G24810	0.242686	0.119778	48	AT5G22740	0.297527	0.0278914	54
AT1G20620	0.271538	0.0170256	2556	AT1G20620	0.271538	0.0170256	2556	AT2G32370	0.303454	0.843995	1	AT3G20490	0.189176	0.373954	15	AT4G24830	0.225613	0.121061	106	AT5G22750	0.25194	0.134397	8
AT1G20650	0.311834	0.0646323	49	AT1G20650	0.311834	0.0646323	49	AT2G32380	0.247363	0.219163	35	AT3G20500	0.396494	0.0574537	47	AT4G24840	0.22034	0.142527	54	AT5G22760	0.195915	0.369491	16
AT1G20670	0.288517	0.187625	35	AT1G20670	0.288517	0.187625	35	AT2G32390	0.20826	0.224358	1	AT3G20510	0.254963	0.10117	27	AT4G24880	0.262957	0.121893	19	AT5G22790	0.174004	0.127458	18
AT1G20680	0.466393	0.673517	7	AT1G20680	0.466393	0.673517	7	AT2G32400	0.240489	0.141059	8	AT3G20520	0.158742	0.744614	92	AT4G24890	0.260843	0.15099	1	AT5G22800	0.21281	0.112833	28
AT1G20700	0.278285	0.116662	4	AT1G20700	0.278285	0.116662	4	AT2G32410	0.271257	0.326649	7	AT3G20540	0.182691	0.217411	26	AT4G24900	0.203725	0.474423	10	AT5G22810	0.247982	0.128355	2
AT1G20720	0.22556	0.195447	3	AT1G20720	0.22556	0.195447	3	AT2G32415	0.289466	0.144365	36	AT3G20550	0.194444	0.325912	32	AT4G24910	0.22284	0.302894	3	AT5G22820	0.239566	0.335549	9
AT1G20730	0.281072	1.34425	2	AT1G20730	0.281072	1.34425	2	AT2G32430	0.3462	0.0544816	8	AT3G20560	0.218642	0.11191	18	AT4G24930	0.160756	0.404038	76	AT5G22830	0.182487	0.0933941	41
AT1G20760	0.180302	0.193739	60	AT1G20760	0.180302	0.193739	60	AT2G32450	0.254736	0.0719998	22	AT3G20570	0.27426	0.266127	25	AT4G24940	0.278083	0.167089	80	AT5G22840	0.302357	0.140893	33
AT1G20770	0.22868	0.238317	31	AT1G20770	0.22868	0.238317	31	AT2G32460	0.231669	0.274099	14	AT3G20580	0.319689	0.117366	9	AT4G24950	0.239547	0.618259	28	AT5G22850	0.289462	0.0818581	58
AT1G20780	0.151017	0.259727	28	AT1G20780	0.151017	0.259727	28	AT2G32480	0.187378	0.13406	120	AT3G20600	0.396333	0.256395	15	AT4G24960	0.243597	0.0697519	103	AT5G22860	0.299923	0.193271	15
AT1G20800	0.329895	0.671124	1	AT1G20800	0.329895	0.671124	1	AT2G32500	0.432389	0.310855	66	AT3G20620	0.46856	0.400169	10	AT4G24970	0.265459	0.220522	7	AT5G22870	0.217227	0.527394	1
AT1G20810	0.411975	0.139453	22	AT1G20810	0.411975	0.139453	22	AT2G32510	0.268138	0.267879	1	AT3G20630	0.213879	0.109091	40	AT4G24972	0.268046	0.278458	33	AT5G22890	0.237903	0.291711	3
AT1G20816	0.145215	0.24319	6	AT1G20816	0.145215	0.24319	6	AT2G32520	0.260822	0.0752458	49	AT3G20640	0.245053	0.149883	10	AT4G24975	0.487756	0.380394	2	AT5G22920	0.280169	0.162929	127
AT1G20823	0.44373	0.110546	11	AT1G20823	0.44373	0.110546	11	AT2G32530	0.322004	0.317603	20	AT3G20650	0.194886	0.0366988	31	AT4G24990	0.283174	0.0269018	53	AT5G22940	0.389683	0.112781	29
AT1G20830	0.259205	0.208886	30	AT1G20830	0.259205	0.208886	30	AT2G32550	0.361345	0.568482	37	AT3G20660	0.328251	0.0878715	18	AT4G25000	0.346043	0.14596	10	AT5G22950	0.241379	0.0728702	35
AT1G20840	0.25468	0.0508663	55	AT1G20840	0.25468	0.0508663	55	AT2G32560	0.194854	0.187111	44	AT3G20670	0.267643	0.0521071	286	AT4G25010	0.179777	0.191987	11	AT5G22970	0.28163	0.865009	18
AT1G20850	0.300781	0.0733532	64	AT1G20850	0.300781	0.0733532	64	AT2G32580	0.229502	0.118376	86	AT3G20680	0.30381	0.145601	54	AT4G25020	0.277498	0.435896	14	AT5G22980	0.476666	0.253203	1
AT1G20870	0.268909	0.381483	6	AT1G20870	0.268909	0.381483	6	AT2G32590	0.259662	0.172583	8	AT3G20720	0.159126	0.152777	21	AT4G25040	0.229495	0.254772	4	AT5G23000	0.214156	0.221663	2
AT1G20890	0.241504	0.364386	19	AT1G20890	0.241504	0.364386	19	AT2G32600	0.235505	0.088747	58	AT3G20730	0.25775	0.271597	18	AT4G25050	0.278724	0.144915	630	AT5G23010	0.384523	0.188032	59
AT1G20900	0.264508	0.0619457	12	AT1G20900	0.264508	0.0619457	12	AT2G32620	0.358995	0.313743	9	AT3G20740	0.214282	0.127747	26	AT4G25070	0.244385	0.337432	34	AT5G23020	0.299677	0.292217	48
AT1G20910	0.17196	0.492242	15	AT1G20910	0.17196	0.492242	15	AT2G32630	0.259164	0.23827	3	AT3G20760	0.287273	0.413883	45	AT4G25090	0.266205	0.294333	2	AT5G23030	0.330273	0.132415	3
AT1G20920	0.244466	0.11247	86	AT1G20920	0.244466	0.11247	86	AT2G32640	0.214151	0.175592	22	AT3G20770	0.265718	0.0823065	130	AT4G25110	0.341394	0.156078	15	AT5G23040	0.221969	0.175144	119
AT1G20925	0.192361	0.253037	1	AT1G20925	0.192361	0.253037	1	AT2G32660	0.252783	0.361866	4	AT3G20780	0.197559	0.0700178	10	AT4G25120	0.214085	0.209297	6	AT5G23050	0.230038	0.168312	34
AT1G20930	0.325361	0.016938	13	AT1G20930	0.325361	0.016938	13	AT2G32680	0.367673	0.485391	7	AT3G20790	0.154843	0.149406	119	AT4G25130	0.36422	0.161372	173	AT5G23060	0.181854	0.128107	215
AT1G20950	0.233579	0.0564619	48	AT1G20950	0.233579	0.0564619	48	AT2G32710	0.264054	0.37744	31	AT3G20800	0.319117	0.0357405	74	AT4G25140	0.297049	0.045104	106	AT5G23070	0.314097	0.264737	22
AT1G20970	0.196315	0.47357	69	AT1G20970	0.196315	0.47357	69	AT2G32720	0.206046	0.0641315	94	AT3G20810	0.289867	0.235994	54	AT4G25150	0.339507	0.150498	60	AT5G23080	0.20557	0.174146	27
AT1G20980	0.276559	0.165552	72	AT1G20980	0.276559	0.165552	72	AT2G32730	0.20563	0.0549068	90	AT3G20820	0.293336	0.0544641	212	AT4G25160	0.279714	0.147106	3	AT5G23100	0.299063	0.138152	13
AT1G20990	0.319575	0.137813	1	AT1G20990	0.319575	0.137813	1	AT2G32765	0.268075	0.510539	44	AT3G20830	0.348896	0.0721737	6	AT4G25170	0.329967	0.166631	122	AT5G23110	0.154952	0.227722	13
AT1G21000	0.227724	0.0742804	75	AT1G21000	0.227724	0.0742804	75	AT2G32770	0.203061	0.43982	1	AT3G20840	0.218516	0.048315	3	AT4G25180	0.233586	0.627167	41	AT5G23120	0.293488	0.0542638	254
AT1G21010	0.392703	0.119149	33	AT1G21010	0.392703	0.119149	33	AT2G32780	0.245692	0.597617	1	AT3G20860	0.283064	0.0557992	6	AT4G25190	0.233512	0.305067	44	AT5G23130	0.285739	0.249601	10
AT1G21050	0.445885	0.111698	77	AT1G21050	0.445885	0.111698	77	AT2G32790	0.228321	0.435589	6	AT3G20870	0.2515	0.0679215	52	AT4G25200	0.413006	0.150699	22	AT5G23140	0.169922	0.0432622	37
AT1G21060	0.187105	0.285671	11	AT1G21060	0.187105	0.285671	11	AT2G32800	0.414153	0.0729295	52	AT3G20890	0.270086	0.106033	3	AT4G25210	0.442185	0.243944	86	AT5G23150	0.185305	0.396762	24
AT1G21065	0.293087	0.276072	105	AT1G21065	0.293087	0.276072	105	AT2G32810	0.198088	0.21396	64	AT3G20898	0.402694	0.20975	24	AT4G25220	0.20079	0.112481	5	AT5G23170	0.313803	0.247085	10
AT1G21070	0.190467	0.0622221	19	AT1G21070	0.190467	0.0622221	19	AT2G32820	0.390417	0.718721	23	AT3G20910	0.191061	0.314195	32	AT4G25225	0.37406	0.0807269	6	AT5G23190	0.227818	0.0948916	29
AT1G21080	0.157161	0.146021	79	AT1G21080	0.157161	0.146021	79	AT2G32830	0.278982	0.119819	2	AT3G20920	0.243039	0.0690719	63	AT4G25240	0.140781	0.141963	12	AT5G23200	0.24007	0.150204	16
AT1G21090	0.231351	0.183246	21	AT1G21090	0.231351	0.183246	21	AT2G32840	0.236545	0.283509	12	AT3G20930	0.258582	0.173607	24	AT4G25250	0.258126	0.29993	6	AT5G23210	0.273256	0.156428	49
AT1G21100	0.363619	0.137199	45	AT1G21100	0.363619	0.137199	45	AT2G32850	0.299108	0.125497	38	AT3G20960	0.216884	0.182121	9	AT4G25260	0.285539	0.16838	54	AT5G23240	0.269725	0.222526	45
AT1G21140	0.294527	0.117024	8	AT1G21140	0.294527	0.117024	8	AT2G32890	0.37732	0.119932	35	AT3G20970	0.274164	0.139384	24	AT4G25270	0.286462	0.10917	3	AT5G23250	0.255899	0.0546879	82
AT1G21150	0.250216	0.288681	4	AT1G21150	0.250216	0.288681	4	AT2G32900	0.254118	0.17047	34	AT3G21055	0.117789	0.308667	889	AT4G25280	0.259789	0.194719	7	AT5G23260	0.277703	0.302056	28
AT1G21160	0.219606	0.536489	14	AT1G21160	0.219606	0.536489	14	AT2G32910	0.314444	0.354598	28	AT3G21060	0.289013	0.105163	42	AT4G25290	0.202956	0.379754	17	AT5G23270	0.243942	0.235765	30
AT1G21170	0.242699	0.141955	18	AT1G21170	0.242699	0.141955	18	AT2G32920	0.249787	0.11421	95	AT3G21070	0.222145	0.151519	43	AT4G25300	0.232887	0.279058	25	AT5G23290	0.228861	0.0133489	70
AT1G21190	0.208674	0.0240811	28	AT1G21190	0.208674	0.0240811	28	AT2G32930	0.234178	0.3009	14	AT3G21080	0.191016	0.571092	12	AT4G25315	0.280075	0.170351	5	AT5G23300	0.221351	0.0636245	40
AT1G21230	0.370199	0.259032	1	AT1G21230	0.370199	0.259032	1	AT2G32940	0.128342	0.399079	3	AT3G21090	0.203188	0.0651985	22	AT4G25320	0.25112	0.193892	43	AT5G23330	0.266033	0.284411	29
AT1G21280	0.21832	0.86364	25	AT1G21280	0.21832	0.86364	25	AT2G32950	0.19302	0.0503693	49	AT3G21100	0.197717	0.203998	19	AT4G25340	0.244316	0.384425	66	AT5G23340	0.292891	0.0817649	56
AT1G21310	0.355524	0.0742571	296	AT1G21310	0.355524	0.0742571	296	AT2G32960	0.253828	0.285534	14	AT3G21140	0.220321	0.232461	34	AT4G25350	0.23082	0.24962	2	AT5G23350	0.306369	0.397919	16
AT1G21340	0.201251	0.193038	3	AT1G21340	0.201251	0.193038	3	AT2G32970	0.213674	0.201825	14	AT3G21150	0.369651	0.166817	8	AT4G25370	0.17137	0.219861	102	AT5G23380	0.371684	0.722776	18
AT1G21350	0.196911	0.2025	22	AT1G21350	0.196911	0.2025	22	AT2G32980	0.234585	0.103712	30	AT3G21160	0.218266	0.11686	25	AT4G25380	0.188904	0.449909	7	AT5G23390	0.186771	0.167695	23
AT1G21360	0.117852	0.318729	5	AT1G21360	0.117852	0.318729	5	AT2G32990	0.300385	0.0594555	33	AT3G21175	0.187965	0.306364	43	AT4G25390	0.383052	0.103748	11	AT5G23395	0.27421	0.180132	20
AT1G21380	0.223735	0.13711	64	AT1G21380	0.223735	0.13711	64	AT2G33000	0.244386	1.01358	35	AT3G21180	0.212582	0.0439889	4	AT4G25400	0.300387	0.403877	2	AT5G23400	0.21488	0.29796	7
AT1G21390	0.325044	0.342027	8	AT1G21390	0.325044	0.342027	8	AT2G33010	0.444069	0.890672	38	AT3G21190	0.167916	0.1209	34	AT4G25410	0.309551	0.237075	2	AT5G23420	0.48061	0.160735	71
AT1G21400	0.354762	0.0386308	69	AT1G21400	0.354762	0.0386308	69	AT2G33040	0.170877	0.0163672	640	AT3G21200	0.159057	0.190713	99	AT4G25420	0.352457	0.126864	8	AT5G23430	0.168738	0.125567	13
AT1G21410	0.292097	0.0935742	27	AT1G21410	0.292097	0.0935742	27	AT2G33050	0.187033	0.478281	29	AT3G21215	0.189697	0.0816464	71	AT4G25430	0.172739	0.922622	5	AT5G23440	0.241701	0.354236	70
AT1G21430	0.225926	0.271795	3	AT1G21430	0.225926	0.271795	3	AT2G33120	0.203119	0.0301269	259	AT3G21220	0.405632	0.0907117	57	AT4G25433	0.292515	0.184018	1	AT5G23480	0.33528	0.409913	3
AT1G21440	0.266931	0.0851264	35	AT1G21440	0.266931	0.0851264	35	AT2G33130	0.478981	0.378597	23	AT3G21230	0.343394	0.152872	8	AT4G25434	0.331832	0.159244	1	AT5G23490	0.255275	0.231901	10
AT1G21450	0.22568	0.103344	32	AT1G21450	0.22568	0.103344	32	AT2G33150	0.283452	0.0442226	524	AT3G21240	0.311805	0.180175	26	AT4G25440	0.328169	0.0439446	8	AT5G23520	0.322376	0.226645	17
AT1G21460	0.282264	0.083906	67	AT1G21460	0.282264	0.083906	67	AT2G33160	0.382667	0.182192	1	AT3G21260	0.217866	0.112257	18	AT4G25450	0.248982	0.0633386	49	AT5G23530	0.393088	0.139093	56
AT1G21480	0.312569	0.141236	24	AT1G21480	0.312569	0.141236	24	AT2G33170	0.254432	0.125292	13	AT3G21270	0.472916	0.101798	23	AT4G25515	0.264291	0.187814	8	AT5G23535	0.31058	0.018198	33
AT1G21500	0.231022	0.393593	250	AT1G21500	0.231022	0.393593	250	AT2G33180	0.224272	0.277099	40	AT3G21280	0.339931	0.365473	13	AT4G25520	0.202207	0.179179	20	AT5G23540	0.32306	0.00437178	195
AT1G21510	0.269293	0.358057	28	AT1G21510	0.269293	0.358057	28	AT2G33190	0.213266	0.275595	21	AT3G21290	0.152468	0.515845	21	AT4G25530	0.289174	0.800432	2	AT5G23550	0.267801	0.0474236	14
AT1G21528	0.239969	0.345573	34	AT1G21528	0.239969	0.345573	34	AT2G33200	0.358005	0.427483	24	AT3G21295	0.263746	0.419182	22	AT4G25540	0.206886	0.302344	2	AT5G23570	0.246377	0.305551	26
AT1G21540	0.39161	0.0829486	3	AT1G21540	0.39161	0.0829486	3	AT2G33205	0.230185	0.229328	1	AT3G21300	0.213647	0.135165	12	AT4G25550	0.191586	0.0471378	56	AT5G23575	0.21524	0.0683494	77
AT1G21550	0.301955	0.184074	10	AT1G21550	0.301955	0.184074	10	AT2G33210	0.2109	0.0794671	34	AT3G21310	0.276643	0.247363	14	AT4G25560	0.216562	0.368254	3	AT5G23580	0.265248	0.0797331	32
AT1G21580	0.235945	0.421341	24	AT1G21580	0.235945	0.421341	24	AT2G33220	0.2836	0.0215798	259	AT3G21320	0.179113	0.380631	31	AT4G25570	0.173439	0.19004	195	AT5G23630	0.182097	0.130803	38
AT1G21590	0.24587	0.264502	25	AT1G21590	0.24587	0.264502	25	AT2G33240	0.177148	0.260289	1	AT3G21330	0.348253	0.0645074	8	AT4G25580	0.389981	0.235563	33	AT5G23660	0.274905	0.19307	76
AT1G21610	0.223584	0.32631	24	AT1G21610	0.223584	0.32631	24	AT2G33250	0.40671	0.351215	35	AT3G21340	0.237752	0.186786	2	AT4G25590	0.156911	0.106484	4	AT5G23680	0.281926	0.128367	46
AT1G21630	0.173556	0.269491	120	AT1G21630	0.173556	0.269491	120	AT2G33255	0.218596	0.059983	34	AT3G21350	0.235568	0.113048	27	AT4G25600	0.204969	0.451726	8	AT5G23690	0.205884	0.271617	12
AT1G21640	0.204333	0.119423	44	AT1G21640	0.204333	0.119423	44	AT2G33290	0.351168	0.245263	4	AT3G21352	0.187803	0.637616	22	AT4G25610	0.199804	0.348813	9	AT5G23700	0.277048	0.190779	30
AT1G21650	0.271905	0.159942	48	AT1G21650	0.271905	0.159942	48	AT2G33320	0.381683	0.105944	13	AT3G21360	0.275076	0.109347	26	AT4G25620	0.369454	0.163358	39	AT5G23720	0.260959	0.105348	13
AT1G21660	0.341464	0.179582	49	AT1G21660	0.341464	0.179582	49	AT2G33330	0.27599	0.132982	20	AT3G21400	0.200405	0.255374	11	AT4G25640	0.291659	0.0958059	118	AT5G23730	0.39214	0.0818587	19
AT1G21680	0.335279	0.140389	109	AT1G21680	0.335279	0.140389	109	AT2G33340	0.238706	0.126651	134	AT3G21420	0.177545	0.0947702	15	AT4G25650	0.227788	0.184033	64	AT5G23740	0.324491	0.0347967	303
AT1G21690	0.2161	0.222409	31	AT1G21690	0.2161	0.222409	31	AT2G33350	0.181556	0.255859	12	AT3G21430	0.196783	0.277501	23	AT4G25660	0.259861	0.068994	30	AT5G23770	0.247799	0.578502	4
AT1G21695	0.226653	0.456091	3	AT1G21695	0.226653	0.456091	3	AT2G33360	0.210809	0.257128	21	AT3G21460	0.157956	0.0604221	79	AT4G25680	0.246244	0.0843898	49	AT5G23790	0.458093	0.126163	1
AT1G21700	0.250824	0.120984	44	AT1G21700	0.250824	0.120984	44	AT2G33380	0.295223	0.12857	133	AT3G21465	0.226198	0.247064	44	AT4G25700	0.348906	0.129681	82	AT5G23810	0.23335	0.345241	10
AT1G21710	0.289251	0.142684	15	AT1G21710	0.289251	0.142684	15	AT2G33385	0.279068	0.120886	2	AT3G21470	0.32995	0.191601	2	AT4G25710	0.233858	1.03836	20	AT5G23820	0.375114	0.463688	253
AT1G21720	0.190768	0.0122627	76	AT1G21720	0.190768	0.0122627	76	AT2G33390	0.224734	0.174663	32	AT3G21480	0.231276	0.375831	13	AT4G25730	0.255136	0.1922	35	AT5G23850	0.350196	0.175512	13
AT1G21730	0.184012	0.172217	12	AT1G21730	0.184012	0.172217	12	AT2G33400	0.329924	0.1971	36	AT3G21490	0.372587	0.226905	1	AT4G25750	0.204545	0.224987	3	AT5G23870	0.290629	0.104911	26
AT1G21740	0.360646	0.0840393	4	AT1G21740	0.360646	0.0840393	4	AT2G33410	0.252256	0.0694859	64	AT3G21500	0.26803	0.174059	19	AT4G25760	0.30146	0.313399	4	AT5G23880	0.147319	0.0766343	27
AT1G21760	0.265257	0.427248	104	AT1G21760	0.265257	0.427248	104	AT2G33420	0.301688	0.05258	2	AT3G21510	0.0950796	0.101345	41	AT4G25770	0.219749	0.189169	18	AT5G23890	0.216905	0.340772	40
AT1G21770	0.203336	0.253995	122	AT1G21770	0.203336	0.253995	122	AT2G33430	0.187208	0.105603	38	AT3G21520	0.27025	0.0960892	25	AT4G25780	0.224177	0.25298	12	AT5G23910	0.284779	0.326057	5
AT1G21790	0.307784	0.107554	23	AT1G21790	0.307784	0.107554	23	AT2G33440	0.163654	0.527581	5	AT3G21530	0.225355	0.119669	20	AT4G25790	0.215457	0.287601	1	AT5G23920	0.352478	0.105472	46
AT1G21810	0.235278	0.371023	10	AT1G21810	0.235278	0.371023	10	AT2G33450	0.221318	0.104944	129	AT3G21540	0.218495	0.187744	11	AT4G25810	0.313347	0.101256	37	AT5G23930	0.402198	0.182712	5
AT1G21830	0.160753	0.204701	49	AT1G21830	0.160753	0.204701	49	AT2G33460	0.220739	0.249553	3	AT3G21550	0.272852	0.0561153	51	AT4G25820	0.313316	0.183621	12	AT5G23940	0.427763	0.101881	220
AT1G21840	0.384652	0.142676	5	AT1G21840	0.384652	0.142676	5	AT2G33480	0.339895	0.212965	52	AT3G21560	0.371834	0.153048	37	AT4G25830	0.258174	0.169466	71	AT5G23950	0.473015	0.24959	5
AT1G21880	0.239261	0.103908	86	AT1G21880	0.239261	0.103908	86	AT2G33490	0.225015	0.128084	14	AT3G21570	0.480059	0.208285	24	AT4G25835	0.319633	0.152563	11	AT5G23960	0.237743	0.258046	5
AT1G21890	0.200741	0.238172	15	AT1G21890	0.200741	0.238172	15	AT2G33500	0.373626	0.248899	45	AT3G21580	0.270573	0.0925072	25	AT4G25840	0.271176	0.170174	30	AT5G24000	0.274539	0.101993	14
AT1G21900	0.261572	0.196493	74	AT1G21900	0.261572	0.196493	74	AT2G33510	0.253932	0.176734	8	AT3G21600	0.299688	0.121477	8	AT4G25845	0.138447	0.52371	112	AT5G24010	0.266507	0.192362	16
AT1G21910	0.253336	0.27215	17	AT1G21910	0.253336	0.27215	17	AT2G33520	0.239453	0.320548	10	AT3G21610	0.272183	0.0506425	29	AT4G25850	0.322778	0.204921	129	AT5G24020	0.262028	0.0454238	49
AT1G21920	0.348042	0.089937	75	AT1G21920	0.348042	0.089937	75	AT2G33530	0.230395	0.137954	41	AT3G21620	0.34269	0.0694081	1	AT4G25870	0.191339	0.105233	34	AT5G24030	0.253723	0.166883	12
AT1G21930	0.157036	0.0912114	17	AT1G21930	0.157036	0.0912114	17	AT2G33540	0.241375	0.276441	10	AT3G21630	0.273483	0.20378	33	AT4G25880	0.240604	0.183468	83	AT5G24050	0.313468	0.375411	32
AT1G21940	0.410368	0.357285	18	AT1G21940	0.410368	0.357285	18	AT2G33550	0.233718	0.171969	12	AT3G21650	0.360762	0.12854	26	AT4G25890	0.220051	0.344597	146	AT5G24060	0.230002	0.248932	15
AT1G21950	0.430108	0.742331	26	AT1G21950	0.430108	0.742331	26	AT2G33560	0.229638	0.157956	8	AT3G21670	0.251247	0.154264	84	AT4G25900	0.259758	0.338471	109	AT5G24070	0.234886	0.165042	1
AT1G21960	0.349579	0.676316	4	AT1G21960	0.349579	0.676316	4	AT2G33570	0.298117	0.0588876	49	AT3G21680	0.268319	0.526413	5	AT4G25910	0.403337	0.280541	49	AT5G24080	0.283979	0.0601767	3
AT1G21970	0.249494	0.256664	5	AT1G21970	0.249494	0.256664	5	AT2G33580	0.25652	0.204488	20	AT3G21690	0.336701	0.0568741	94	AT4G25930	0.26087	0.711932	26	AT5G24090	0.315025	0.160108	4
AT1G21980	0.247598	0.0560552	25	AT1G21980	0.247598	0.0560552	25	AT2G33585	0.408613	0.223154	11	AT3G21700	0.312504	0.0357919	10	AT4G25940	0.279946	0.11452	15	AT5G24100	0.292196	0.244375	14
AT1G22010	0.39498	0.505172	22	AT1G22010	0.39498	0.505172	22	AT2G33590	0.28789	0.135634	58	AT3G21710	0.334779	0.206302	13	AT4G25950	0.170161	0.245926	2	AT5G24110	0.316349	0.311051	15
AT1G22015	0.286553	0.129981	9	AT1G22015	0.286553	0.129981	9	AT2G33610	0.26795	0.292018	37	AT3G21720	0.353559	0.042104	532	AT4G25960	0.26844	0.0658962	67	AT5G24120	0.347007	0.134713	52
AT1G22020	0.25593	0.113687	23	AT1G22020	0.25593	0.113687	23	AT2G33630	0.26111	0.166709	107	AT3G21740	0.381401	0.126924	9	AT4G25970	0.241309	0.0864546	79	AT5G24130	0.239454	0.24533	9
AT1G22030	0.250265	0.0889492	10	AT1G22030	0.250265	0.0889492	10	AT2G33640	0.147772	0.248772	40	AT3G21750	0.297237	0.380831	57	AT4G25990	0.415044	0.307925	4	AT5G24140	0.262922	0.242102	5
AT1G22040	0.305203	0.125642	26	AT1G22040	0.305203	0.125642	26	AT2G33690	0.101501	0.6965	1	AT3G21760	0.460644	0.198564	56	AT4G26000	0.294862	0.188208	40	AT5G24150	0.284696	0.24626	58
AT1G22050	0.296657	0.246983	38	AT1G22050	0.296657	0.246983	38	AT2G33700	0.0949992	0.209488	29	AT3G21770	0.381809	0.125198	44	AT4G26010	0.24243	0.280921	24	AT5G24165	0.358984	0.050619	123
AT1G22060	0.162531	0.339496	33	AT1G22060	0.162531	0.339496	33	AT2G33710	0.294479	0.261273	9	AT3G21790	0.479476	0.221947	13	AT4G26050	0.345625	0.0970374	13	AT5G24170	0.375835	0.118147	22
AT1G22065	0.254921	0.185623	33	AT1G22065	0.254921	0.185623	33	AT2G33730	0.353806	0.0494518	79	AT3G21800	0.33002	0.26246	1	AT4G26060	0.264319	0.24308	12	AT5G24210	0.212307	1.15421	56
AT1G22070	0.191015	0.143429	42	AT1G22070	0.191015	0.143429	42	AT2G33735	0.157861	0.195108	10	AT3G21810	0.244394	0.259706	16	AT4G26080	0.280492	0.101436	128	AT5G24230	0.240208	0.143688	9
AT1G22100	0.25923	0.183553	20	AT1G22100	0.25923	0.183553	20	AT2G33740	0.225512	0.175088	47	AT3G21820	0.317174	0.160186	20	AT4G26100	0.291409	0.0577194	70	AT5G24240	0.225667	0.218149	50
AT1G22110	0.201921	0.322472	40	AT1G22110	0.201921	0.322472	40	AT2G33750	0.215923	0.238834	8	AT3G21865	0.25124	0.133786	114	AT4G26110	0.267069	0.143777	113	AT5G24260	0.227642	0.14312	18
AT1G22120	0.311211	0.655905	33	AT1G22120	0.311211	0.655905	33	AT2G33760	0.25075	0.15247	6	AT3G21870	0.196095	0.183118	14	AT4G26120	0.343714	0.318817	1	AT5G24280	0.225351	0.340047	8
AT1G22130	0.268624	0.204919	2	AT1G22130	0.268624	0.204919	2	AT2G33770	0.174583	0.380866	85	AT3G21880	0.300008	0.340987	3	AT4G26130	0.227545	0.352283	172	AT5G24290	0.24793	0.577509	26
AT1G22140	0.318027	0.156598	64	AT1G22140	0.318027	0.156598	64	AT2G33775	0.212719	0.172053	4	AT3G21890	0.309767	0.31527	11	AT4G26140	0.212368	0.151639	6	AT5G24310	0.282793	0.0642279	14
AT1G22160	0.408399	0.125941	61	AT1G22160	0.408399	0.125941	61	AT2G33780	0.35869	0.698635	19	AT3G21920	0.307663	0.508812	1	AT4G26150	0.281122	0.438513	14	AT5G24313	0.468306	0.635015	9
AT1G22170	0.372141	0.0569303	27	AT1G22170	0.372141	0.0569303	27	AT2G33790	0.259788	0.404411	14	AT3G21950	0.178487	0.467155	10	AT4G26160	0.183271	0.52811	39	AT5G24314	0.282449	0.0899479	89
AT1G22180	0.24957	0.225946	20	AT1G22180	0.24957	0.225946	20	AT2G33793	0.154932	0.275279	20	AT3G21970	0.363452	0.241533	1	AT4G26170	0.358514	0.479509	2	AT5G24318	0.406764	0.165472	66
AT1G22190	0.328083	0.182718	133	AT1G22190	0.328083	0.182718	133	AT2G33800	0.303785	0.0703233	307	AT3G21990	0.412158	0.146059	1	AT4G26180	0.276236	0.124963	4	AT5G24320	0.358559	0.157819	21
AT1G22200	0.18566	0.0844917	58	AT1G22200	0.18566	0.0844917	58	AT2G33810	0.249585	0.140577	44	AT3G22040	0.347738	0.437253	1	AT4G26190	0.247803	0.470132	44	AT5G24330	0.353046	0.0532401	11
AT1G22210	0.265951	0.214432	1	AT1G22210	0.265951	0.214432	1	AT2G33820	0.183667	0.106839	4	AT3G22060	0.279674	0.262319	99	AT4G26200	0.337363	0.0253467	11	AT5G24340	0.177936	0.207015	15
AT1G22220	0.401253	0.191752	9	AT1G22220	0.401253	0.191752	9	AT2G33830	0.330478	0.037682	1042	AT3G22070	0.258116	0.297637	10	AT4G26220	0.247335	0.137574	20	AT5G24350	0.227997	0.209317	17
AT1G22230	0.344403	0.165758	25	AT1G22230	0.344403	0.165758	25	AT2G33835	0.190586	0.559926	59	AT3G22090	0.319789	0.435232	2	AT4G26240	0.271006	0.0831553	24	AT5G24360	0.256085	0.206138	8
AT1G22250	0.367123	0.231528	7	AT1G22250	0.367123	0.231528	7	AT2G33840	0.318648	0.0616935	39	AT3G22104	0.249847	0.239108	48	AT4G26260	0.211707	0.175399	12	AT5G24380	0.316103	0.114439	11
AT1G22260	0.180958	0.369541	5	AT1G22260	0.180958	0.369541	5	AT2G33845	0.194083	0.12278	75	AT3G22110	0.391074	0.0319843	137	AT4G26270	0.244431	0.029579	25	AT5G24390	0.311888	0.219821	10
AT1G22270	0.251688	0.0987557	35	AT1G22270	0.251688	0.0987557	35	AT2G33847	0.174041	0.308912	50	AT3G22150	0.292013	0.125103	12	AT4G26288	0.215248	0.410451	16	AT5G24400	0.385312	0.201779	63
AT1G22300	0.199972	0.0762674	324	AT1G22300	0.199972	0.0762674	324	AT2G33850	0.186957	0.439048	69	AT3G22160	0.251672	0.122184	42	AT4G26300	0.224434	0.0851731	21	AT5G24410	0.482708	0.0833673	5
AT1G22310	0.224326	0.506889	12	AT1G22310	0.224326	0.506889	12	AT2G33855	0.259165	0.226033	64	AT3G22180	0.183328	0.247258	13	AT4G26310	0.151589	0.271032	21	AT5G24420	0.264842	0.0605023	379
AT1G22330	0.213731	0.209173	107	AT1G22330	0.213731	0.209173	107	AT2G33860	0.212028	0.092376	38	AT3G22200	0.216904	0.181764	148	AT4G26370	0.214686	0.0741719	66	AT5G24450	0.3027	0.200281	39
AT1G22360	0.327503	0.180221	57	AT1G22360	0.327503	0.180221	57	AT2G33880	0.229942	0.120855	24	AT3G22210	0.290249	0.0952314	111	AT4G26410	0.167052	0.335624	87	AT5G24460	0.355495	0.126835	51
AT1G22370	0.396227	0.216417	20	AT1G22370	0.396227	0.216417	20	AT2G33980	0.214745	0.601344	13	AT3G22240	0.279864	0.143042	46	AT4G26420	0.335012	0.163705	10	AT5G24470	0.314471	0.154662	21
AT1G22380	0.285647	0.228467	9	AT1G22380	0.285647	0.228467	9	AT2G33990	0.274098	0.199481	38	AT3G22250	0.279999	0.261993	1	AT4G26430	0.245726	0.142727	29	AT5G24490	0.275504	0.128896	283
AT1G22400	0.33104	0.186179	78	AT1G22400	0.33104	0.186179	78	AT2G34000	0.296031	0.175511	4	AT3G22270	0.181305	0.131447	34	AT4G26440	0.213101	0.359972	5	AT5G24500	0.381682	0.197681	105
AT1G22410	0.197963	0.0643657	94	AT1G22410	0.197963	0.0643657	94	AT2G34010	0.232516	0.574784	21	AT3G22275	0.246908	0.50003	4	AT4G26450	0.250123	0.224682	20	AT5G24530	0.236047	0.16535	72
AT1G22440	0.380518	0.202592	15	AT1G22440	0.380518	0.202592	15	AT2G34020	0.265478	0.155832	10	AT3G22290	0.219831	0.0877412	67	AT4G26455	0.179172	0.421727	29	AT5G24570	0.346102	0.13058	34
AT1G22450	0.249821	0.189844	110	AT1G22450	0.249821	0.189844	110	AT2G34040	0.277865	0.102261	74	AT3G22300	0.413658	0.18644	45	AT4G26470	0.360298	0.0451926	20	AT5G24580	0.34915	0.168546	33
AT1G22470	0.275676	0.192982	4	AT1G22470	0.275676	0.192982	4	AT2G34050	0.405507	0.0423738	14	AT3G22310	0.262434	0.122416	27	AT4G26480	0.219629	0.039947	75	AT5G24590	0.411201	0.190268	57
AT1G22480	0.38108	0.125649	2	AT1G22480	0.38108	0.125649	2	AT2G34060	0.237157	0.195345	6	AT3G22330	0.344356	0.0924857	40	AT4G26490	0.20614	0.300611	8	AT5G24600	0.221454	0.150087	2
AT1G22490	0.301059	0.238561	7	AT1G22490	0.301059	0.238561	7	AT2G34070	0.21362	0.175861	32	AT3G22370	0.32731	0.0908118	113	AT4G26500	0.290715	0.274424	37	AT5G24610	0.292637	0.0591109	42
AT1G22500	0.300045	0.290916	36	AT1G22500	0.300045	0.290916	36	AT2G34080	0.237735	0.29528	12	AT3G22380	0.28882	0.144295	189	AT4G26520	0.154022	0.361031	42	AT5G24620	0.310549	0.168283	9
AT1G22510	0.251178	0.132534	19	AT1G22510	0.251178	0.132534	19	AT2G34090	0.248191	0.115668	15	AT3G22400	0.419546	0.0994673	45	AT4G26540	0.30187	0.124511	41	AT5G24630	0.172069	0.485804	40
AT1G22520	0.300082	0.262649	60	AT1G22520	0.300082	0.262649	60	AT2G34140	0.243232	0.163758	5	AT3G22410	0.230568	0.206287	5	AT4G26550	0.196398	0.118121	22	AT5G24650	0.223547	0.0896856	106
AT1G22530	0.263846	0.188597	246	AT1G22530	0.263846	0.188597	246	AT2G34150	0.322286	0.251501	26	AT3G22420	0.297057	0.106406	31	AT4G26555	0.291583	0.211892	44	AT5G24670	0.152917	0.374731	41
AT1G22540	0.272746	0.172694	32	AT1G22540	0.272746	0.172694	32	AT2G34160	0.444511	0.0523488	49	AT3G22430	0.312682	0.235822	27	AT4G26600	0.245894	0.288176	10	AT5G24680	0.368855	0.179766	73
AT1G22550	0.296459	0.145539	20	AT1G22550	0.296459	0.145539	20	AT2G34180	0.2241	0.178606	1	AT3G22440	0.294072	0.0504898	319	AT4G26610	0.259993	0.085881	42	AT5G24690	0.22922	0.114442	230
AT1G22570	0.290905	0.183301	7	AT1G22570	0.290905	0.183301	7	AT2G34190	0.193999	0.0720611	18	AT3G22450	0.287315	0.253691	30	AT4G26620	0.25557	0.095502	52	AT5G24710	0.243112	0.111182	48
AT1G22590	0.323518	0.217986	24	AT1G22590	0.323518	0.217986	24	AT2G34200	0.225743	0.290024	38	AT3G22490	0.404768	0.081137	7	AT4G26640	0.170069	0.201303	24	AT5G24740	0.235458	0.253504	13
AT1G22600	0.396435	0.353682	40	AT1G22600	0.396435	0.353682	40	AT2G34210	0.259897	0.313061	2	AT3G22500	0.25724	0.280925	39	AT4G26650	0.178591	0.137508	103	AT5G24750	0.250973	0.212809	8
AT1G22610	0.287398	0.0706419	71	AT1G22610	0.287398	0.0706419	71	AT2G34220	0.273547	0.468453	42	AT3G22520	0.31425	0.124615	50	AT4G26660	0.229644	0.292653	18	AT5G24780	0.332638	0.265968	726
AT1G22620	0.216769	0.13218	31	AT1G22620	0.216769	0.13218	31	AT2G34260	0.241044	0.157554	29	AT3G22530	0.245437	0.133007	30	AT4G26670	0.287792	0.090627	57	AT5G24800	0.164584	0.268523	22
AT1G22630	0.245142	0.113402	51	AT1G22630	0.245142	0.113402	51	AT2G34315	0.345627	0.417439	4	AT3G22540	0.394525	0.0396851	39	AT4G26690	0.268373	0.233764	111	AT5G24810	0.197738	0.183642	41
AT1G22640	0.375745	0.156438	55	AT1G22640	0.375745	0.156438	55	AT2G34330	0.264041	0.102953	1	AT3G22550	0.392211	0.103306	26	AT4G26700	0.191909	0.271516	26	AT5G24830	0.172634	0.448393	13
AT1G22650	0.350806	0.0405807	27	AT1G22650	0.350806	0.0405807	27	AT2G34340	0.415926	0.344634	9	AT3G22560	0.260297	0.24571	1	AT4G26720	0.231358	0.0314909	16	AT5G24840	0.351654	0.0596535	24
AT1G22660	0.305274	0.202013	12	AT1G22660	0.305274	0.202013	12	AT2G34350	0.291764	0.150352	4	AT3G22590	0.395089	0.0569968	14	AT4G26740	0.294841	0.0365445	32	AT5G24850	0.322525	0.0743784	15
AT1G22680	0.177277	0.59697	38	AT1G22680	0.177277	0.59697	38	AT2G34355	0.172809	0.270444	7	AT3G22600	0.127765	0.485655	59	AT4G26750	0.245907	0.203298	55	AT5G24860	0.325548	0.0115637	32
AT1G22700	0.194802	0.109856	83	AT1G22700	0.194802	0.109856	83	AT2G34357	0.188308	0.236045	17	AT3G22620	0.181881	0.15703	50	AT4G26760	0.333914	0.0668725	26	AT5G24890	0.341669	0.104613	47
AT1G22710	0.197929	0.0709585	178	AT1G22710	0.197929	0.0709585	178	AT2G34380	0.231287	0.44656	15	AT3G22630	0.264941	0.0337682	86	AT4G26770	0.223089	0.22195	5	AT5G24900	0.227109	0.18632	2
AT1G22730	0.278998	0.158722	18	AT1G22730	0.278998	0.158722	18	AT2G34390	0.257854	0.151325	4	AT3G22640	0.484489	0.363285	146	AT4G26780	0.247167	0.232737	55	AT5G24910	0.291988	0.098059	9
AT1G22740	0.160956	0.151367	44	AT1G22740	0.160956	0.151367	44	AT2G34400	0.204792	0.296076	2	AT3G22660	0.257082	0.208259	32	AT4G26800	0.277042	0.477571	2	AT5G24930	0.390693	0.0621588	287
AT1G22750	0.122599	0.356284	54	AT1G22750	0.122599	0.356284	54	AT2G34420	0.221181	0.00756384	6918	AT3G22670	0.399723	0.114479	6	AT4G26830	0.353696	0.18535	3	AT5G24960	0.442008	0.296642	1
AT1G22760	0.30254	0.0891982	6	AT1G22760	0.30254	0.0891982	6	AT2G34430	0.290871	0.0121302	2975	AT3G22680	0.406192	0.114171	22	AT4G26840	0.288388	0.0941648	262	AT5G24970	0.22845	0.174464	11
AT1G22770	0.214901	0.0607991	39	AT1G22770	0.214901	0.0607991	39	AT2G34440	0.207455	0.5384	2	AT3G22690	0.295274	0.171871	3	AT4G26850	0.291482	0.145907	466	AT5G24980	0.344939	0.13452	30
AT1G22800	0.313106	0.100237	18	AT1G22800	0.313106	0.100237	18	AT2G34450	0.210561	0.339484	19	AT3G22740	0.259052	0.143818	25	AT4G26860	0.223607	0.0761066	47	AT5G24990	0.483448	0.244037	6
AT1G22810	0.318477	0.177673	10	AT1G22810	0.318477	0.177673	10	AT2G34460	0.218711	0.14414	146	AT3G22750	0.338615	0.0834506	38	AT4G26890	0.32262	0.348794	5	AT5G25050	0.250014	0.0603244	5
AT1G22840	0.160272	0.126086	326	AT1G22840	0.160272	0.126086	326	AT2G34470	0.165237	0.116406	113	AT3G22760	0.286058	0.434135	9	AT4G26900	0.247648	0.0936891	43	AT5G25060	0.19971	0.112995	35
AT1G22850	0.314559	0.0984432	114	AT1G22850	0.314559	0.0984432	114	AT2G34490	0.464253	0.10265	33	AT3G22780	0.185199	0.319257	56	AT4G26910	0.200168	0.143326	80	AT5G25070	0.227323	0.276337	22
AT1G22860	0.203669	0.153971	11	AT1G22860	0.203669	0.153971	11	AT2G34500	0.366677	0.120276	28	AT3G22790	0.237041	0.215389	51	AT4G26960	0.243975	0.457782	14	AT5G25080	0.237612	0.179549	38
AT1G22870	0.214322	0.180653	4	AT1G22870	0.214322	0.180653	4	AT2G34510	0.328866	0.160129	49	AT3G22800	0.314545	0.162622	10	AT4G26965	0.124174	0.365939	6	AT5G25090	0.3374	0.23158	30
AT1G22880	0.323734	0.0673869	17	AT1G22880	0.323734	0.0673869	17	AT2G34520	0.488807	0.119159	36	AT3G22810	0.268296	0.107005	23	AT4G26970	0.13943	0.149294	88	AT5G25100	0.235921	0.03289	149
AT1G22882	0.21491	0.420277	19	AT1G22882	0.21491	0.420277	19	AT2G34530	0.266864	0.302316	30	AT3G22830	0.329797	0.133696	4	AT4G26980	0.154219	0.418274	58	AT5G25110	0.470074	0.0952667	15
AT1G22910	0.243182	0.128028	17	AT1G22910	0.243182	0.128028	17	AT2G34540	0.230238	0.352681	14	AT3G22840	0.328326	0.081473	52	AT4G26990	0.218686	0.56496	7	AT5G25130	0.403094	0.248458	4
AT1G22920	0.378132	0.09822	48	AT1G22920	0.378132	0.09822	48	AT2G34555	0.313326	0.212552	2	AT3G22845	0.234987	0.0265817	69	AT4G27000	0.278783	0.125008	241	AT5G25150	0.278735	0.0876128	6
AT1G22930	0.247876	0.174852	101	AT1G22930	0.247876	0.174852	101	AT2G34560	0.306272	0.115932	115	AT3G22850	0.248954	0.0928704	67	AT4G27010	0.169803	0.527291	3	AT5G25160	0.260552	0.41368	5
AT1G22940	0.241561	0.202879	20	AT1G22940	0.241561	0.202879	20	AT2G34570	0.384148	0.234431	51	AT3G22880	0.216245	0.131496	11	AT4G27020	0.203886	0.0804581	29	AT5G25170	0.418537	0.0538941	17
AT1G22950	0.349623	0.175229	24	AT1G22950	0.349623	0.175229	24	AT2G34585	0.224999	0.125219	86	AT3G22890	0.320269	0.0301415	439	AT4G27030	0.253182	0.164456	60	AT5G25180	0.405137	0.245459	2
AT1G22960	0.276866	0.21417	7	AT1G22960	0.276866	0.21417	7	AT2G34600	0.300822	0.516419	8	AT3G22900	0.258677	0.434996	4	AT4G27060	0.233039	0.120745	28	AT5G25190	0.352022	0.176833	9
AT1G22970	0.3121	0.159676	30	AT1G22970	0.3121	0.159676	30	AT2G34610	0.227696	0.541935	9	AT3G22910	0.301191	0.096714	4	AT4G27070	0.212821	0.0982205	20	AT5G25210	0.247981	0.359295	19
AT1G22990	0.366785	0.0640981	8	AT1G22990	0.366785	0.0640981	8	AT2G34620	0.295503	0.136932	46	AT3G22930	0.374454	0.0736145	5	AT4G27080	0.220606	0.104317	65	AT5G25220	0.309711	0.116628	105
AT1G23000	0.369349	0.201411	16	AT1G23000	0.369349	0.201411	16	AT2G34630	0.191759	0.0525263	32	AT3G22942	0.159431	0.340782	13	AT4G27090	0.261273	0.0123275	685	AT5G25250	0.41915	0.0322897	27
AT1G23010	0.437234	0.112087	16	AT1G23010	0.437234	0.112087	16	AT2G34640	0.289944	0.118074	53	AT3G22960	0.213165	0.0248607	286	AT4G27100	0.215065	0.095279	7	AT5G25260	0.439345	0.0306342	10
AT1G23020	0.168067	0.427827	13	AT1G23020	0.168067	0.427827	13	AT2G34650	0.382909	0.047745	14	AT3G22961	0.347729	0.661922	13	AT4G27110	0.336523	0.10793	2	AT5G25265	0.20427	0.166019	133
AT1G23030	0.287898	0.0814644	52	AT1G23030	0.287898	0.0814644	52	AT2G34680	0.211465	0.165595	30	AT3G22970	0.258429	0.228716	193	AT4G27160	0.433595	0.205136	374	AT5G25270	0.176234	0.374645	47
AT1G23040	0.262088	0.183724	58	AT1G23040	0.262088	0.183724	58	AT2G34690	0.190005	0.186353	74	AT3G22980	0.361593	0.0367008	12	AT4G27180	0.26781	0.0387028	19	AT5G25310	0.374509	0.156528	3
AT1G23050	0.274679	0.352631	15	AT1G23050	0.274679	0.352631	15	AT2G34700	0.299335	0.196723	12	AT3G22990	0.313505	0.0361077	44	AT4G27240	0.457712	0.0977794	30	AT5G25330	0.314579	0.249971	1
AT1G23060	0.322702	0.2967	12	AT1G23060	0.322702	0.2967	12	AT2G34710	0.249794	0.0456435	27	AT3G23000	0.267863	0.0999518	152	AT4G27250	0.235628	0.236768	1	AT5G25340	0.276398	0.162828	50
AT1G23070	0.245932	0.0829675	40	AT1G23070	0.245932	0.0829675	40	AT2G34720	0.198333	0.205317	35	AT3G23010	0.380688	0.501071	1	AT4G27260	0.243938	0.0483514	119	AT5G25350	0.291588	0.129873	101
AT1G23080	0.317039	0.063406	51	AT1G23080	0.317039	0.063406	51	AT2G34730	0.247004	0.293282	13	AT3G23020	0.271338	0.0943662	2	AT4G27270	0.378453	0.0667979	13	AT5G25370	0.310756	0.115598	1
AT1G23090	0.255574	0.0967252	102	AT1G23090	0.255574	0.0967252	102	AT2G34740	0.251978	0.275948	17	AT3G23030	0.304981	0.0903743	74	AT4G27290	0.288286	0.20352	8	AT5G25380	0.253622	0.379944	2
AT1G23100	0.169162	0.172061	17	AT1G23100	0.169162	0.172061	17	AT2G34750	0.174532	0.528662	91	AT3G23050	0.29399	0.0802655	313	AT4G27320	0.333791	0.0489928	122	AT5G25390	0.321701	0.221397	8
AT1G23120	0.365507	0.108305	11	AT1G23120	0.365507	0.108305	11	AT2G34770	0.21814	0.112812	88	AT3G23070	0.170342	0.270844	21	AT4G27340	0.259248	0.148331	21	AT5G25400	0.314385	0.0352037	3
AT1G23130	0.180355	0.946578	366	AT1G23130	0.180355	0.946578	366	AT2G34780	0.226219	0.475429	15	AT3G23080	0.311399	0.141235	39	AT4G27350	0.342686	0.127477	51	AT5G25450	0.440076	0.0677453	11
AT1G23140	0.219237	0.210224	6	AT1G23140	0.219237	0.210224	6	AT2G34790	0.324779	0.0725512	23	AT3G23090	0.240953	0.18757	18	AT4G27360	0.337077	0.159898	3	AT5G25460	0.36207	0.0577638	636
AT1G23150	0.33427	0.0823457	16	AT1G23150	0.33427	0.0823457	16	AT2G34810	0.363398	0.0886366	42	AT3G23120	0.414984	0.461081	1	AT4G27370	0.188359	0.435411	3	AT5G25480	0.189994	0.208499	10
AT1G23170	0.205598	0.220861	27	AT1G23170	0.205598	0.220861	27	AT2G34830	0.263413	0.267941	9	AT3G23130	0.116737	0.472606	10	AT4G27380	0.390438	0.38538	46	AT5G25490	0.252498	0.158804	7
AT1G23180	0.216961	0.231115	27	AT1G23180	0.216961	0.231115	27	AT2G34840	0.257543	0.134466	11	AT3G23150	0.317119	0.080426	10	AT4G27390	0.475412	0.254252	25	AT5G25500	0.336151	0.150172	53
AT1G23190	0.26091	0.0617648	132	AT1G23190	0.26091	0.0617648	132	AT2G34870	0.280214	0.371174	39	AT3G23160	0.344949	0.091161	6	AT4G27410	0.26416	0.059828	84	AT5G25510	0.408296	0.0294933	48
AT1G23200	0.260756	0.240985	45	AT1G23200	0.260756	0.240985	45	AT2G34890	0.23928	0.199752	3	AT3G23170	0.156601	0.515912	50	AT4G27420	0.267911	0.170527	3	AT5G25520	0.225961	0.381858	37
AT1G23205	0.264775	0.133739	31	AT1G23205	0.264775	0.133739	31	AT2G34900	0.486389	0.140368	35	AT3G23175	0.200004	0.627425	25	AT4G27435	0.166702	0.105514	28	AT5G25560	0.23092	0.206354	63
AT1G23220	0.309416	0.0555647	49	AT1G23220	0.309416	0.0555647	49	AT2G34910	0.271124	0.127497	6	AT3G23180	0.387141	0.184508	2	AT4G27450	0.207345	0.061577	130	AT5G25580	0.214259	0.39719	13
AT1G23230	0.159202	0.132923	15	AT1G23230	0.159202	0.132923	15	AT2G34920	0.288635	0.347773	13	AT3G23190	0.226392	0.590544	10	AT4G27460	0.328503	0.235879	6	AT5G25590	0.37372	0.0857875	24
AT1G23240	0.35345	0.434139	23	AT1G23240	0.35345	0.434139	23	AT2G34925	0.220408	0.488883	1	AT3G23200	0.249195	0.0503621	6	AT4G27470	0.213449	0.332056	31	AT5G25610	0.278068	0.163437	280
AT1G23260	0.238192	0.0325267	50	AT1G23260	0.238192	0.0325267	50	AT2G34930	0.224324	0.315415	36	AT3G23210	0.330373	0.257522	15	AT4G27490	0.335658	0.0662874	9	AT5G25620	0.311289	0.0520816	5
AT1G23270	0.273038	0.850986	4	AT1G23270	0.273038	0.850986	4	AT2G34940	0.232987	0.306879	2	AT3G23220	0.475753	0.229954	2	AT4G27500	0.179327	0.318243	196	AT5G25630	0.280441	0.0944343	61
AT1G23280	0.251584	0.302709	29	AT1G23280	0.251584	0.302709	29	AT2G34960	0.263936	0.0951768	14	AT3G23230	0.255181	0.108364	3	AT4G27510	0.23029	0.542609	45	AT5G25752	0.238739	0.209995	22
AT1G23290	0.402372	0.00742307	424	AT1G23290	0.402372	0.00742307	424	AT2G34970	0.25843	0.101679	38	AT3G23240	0.362906	0.169031	12	AT4G27520	0.207264	0.305331	269	AT5G25800	0.196501	0.289521	13
AT1G23310	0.165017	0.0864602	1228	AT1G23310	0.165017	0.0864602	1228	AT2G34990	0.393466	0.355837	2	AT3G23250	0.348383	0.152912	29	AT4G27530	0.1648	0.710967	3	AT5G25820	0.348677	0.155466	22
AT1G23330	0.308267	0.119573	14	AT1G23330	0.308267	0.119573	14	AT2G35000	0.314994	0.276868	11	AT3G23255	0.263599	0.288396	8	AT4G27540	0.34989	0.0619409	22	AT5G25830	0.375542	0.182391	5
AT1G23350	0.433236	0.16102	6	AT1G23350	0.433236	0.16102	6	AT2G35020	0.255446	0.0977484	27	AT3G23280	0.242553	0.196441	77	AT4G27550	0.264311	0.138547	3	AT5G25840	0.33074	0.10395	31
AT1G23360	0.19893	0.223747	12	AT1G23360	0.19893	0.223747	12	AT2G35030	0.205118	0.297146	6	AT3G23290	0.207858	0.0911795	16	AT4G27580	0.114083	0.583511	8	AT5G25880	0.272473	0.0638704	7
AT1G23390	0.33449	0.320209	168	AT1G23390	0.33449	0.320209	168	AT2G35040	0.29475	0.193897	42	AT3G23300	0.237	0.0608499	56	AT4G27585	0.0934886	0.392002	76	AT5G25890	0.262472	0.180194	50
AT1G23400	0.336547	0.105821	59	AT1G23400	0.336547	0.105821	59	AT2G35050	0.1568	0.325937	55	AT3G23310	0.21373	0.0888656	36	AT4G27590	0.260195	0.36421	5	AT5G25900	0.302789	0.0870919	50
AT1G23420	0.181454	0.16806	24	AT1G23420	0.181454	0.16806	24	AT2G35060	0.277913	0.0320062	23	AT3G23325	0.121646	0.0437509	29	AT4G27595	0.200477	0.467681	17	AT5G25910	0.25344	0.413725	3
AT1G23440	0.247283	0.0900862	82	AT1G23440	0.247283	0.0900862	82	AT2G35090	0.190648	0.94267	2	AT3G23330	0.311476	0.11286	1	AT4G27600	0.194249	0.218504	95	AT5G25930	0.312661	0.219317	16
AT1G23460	0.245099	0.115432	4	AT1G23460	0.245099	0.115432	4	AT2G35100	0.316315	0.069588	18	AT3G23340	0.269016	0.0670236	22	AT4G27630	0.230946	0.154215	9	AT5G25940	0.296996	0.217731	37
AT1G23480	0.258344	0.0211665	29	AT1G23480	0.258344	0.0211665	29	AT2G35110	0.239222	0.0436048	32	AT3G23350	0.238284	0.384311	18	AT4G27640	0.213612	0.129764	68	AT5G25950	0.418382	0.289849	40
AT1G23520	0.318843	0.298208	7	AT1G23520	0.318843	0.298208	7	AT2G35120	0.260765	0.111185	108	AT3G23360	0.304314	0.170297	7	AT4G27650	0.387935	0.102149	38	AT5G25970	0.371129	0.171666	32
AT1G23530	0.222874	0.197915	8	AT1G23530	0.222874	0.197915	8	AT2G35130	0.228853	0.156196	8	AT3G23370	0.207472	0.743743	40	AT4G27660	0.469138	0.25624	68	AT5G26000	0.366492	0.324945	1766
AT1G23540	0.303068	0.194855	2	AT1G23540	0.303068	0.194855	2	AT2G35150	0.256949	0.123058	22	AT3G23400	0.383168	0.095805	321	AT4G27670	0.409785	0.132029	8	AT5G26010	0.284658	0.174197	2
AT1G23560	0.305444	0.232414	15	AT1G23560	0.305444	0.232414	15	AT2G35155	0.261569	0.249299	15	AT3G23410	0.362315	0.162414	34	AT4G27680	0.273513	0.0813526	33	AT5G26040	0.270636	0.128834	12
AT1G23570	0.239735	0.518303	30	AT1G23570	0.239735	0.518303	30	AT2G35160	0.316805	0.466921	6	AT3G23430	0.296783	0.103163	22	AT4G27690	0.243127	0.0238326	29	AT5G26060	0.397973	0.272553	6
AT1G23600	0.225113	0.483195	40	AT1G23600	0.225113	0.483195	40	AT2G35170	0.354018	0.177735	8	AT3G23490	0.204504	0.114333	118	AT4G27700	0.270166	0.110019	104	AT5G26090	0.43216	0.331681	33
AT1G23660	0.231105	0.200743	2	AT1G23660	0.231105	0.200743	2	AT2G35190	0.190561	0.0448532	35	AT3G23530	0.25452	0.0860556	34	AT4G27710	0.260905	0.311691	26	AT5G26110	0.281345	0.0751946	66
AT1G23670	0.204665	0.593587	7	AT1G23670	0.204665	0.593587	7	AT2G35200	0.376464	0.354777	15	AT3G23540	0.247924	0.1556	13	AT4G27720	0.13732	0.0694043	87	AT5G26120	0.223121	0.295191	9
AT1G23700	0.175647	0.801605	6	AT1G23700	0.175647	0.801605	6	AT2G35210	0.315369	0.18336	7	AT3G23560	0.335967	0.150682	21	AT4G27730	0.272306	0.0593979	33	AT5G26150	0.377091	0.148791	1
AT1G23710	0.365588	0.301934	47	AT1G23710	0.365588	0.301934	47	AT2G35215	0.188875	0.376234	3	AT3G23580	0.237067	0.0956928	46	AT4G27740	0.459153	0.0627334	21	AT5G26160	0.259542	0.40948	6
AT1G23740	0.239679	0.194636	182	AT1G23740	0.239679	0.194636	182	AT2G35230	0.193596	0.494893	15	AT3G23590	0.221162	0.185408	24	AT4G27745	0.264051	0.0755197	24	AT5G26170	0.28167	0.24333	2
AT1G23750	0.194157	0.125132	20	AT1G23750	0.194157	0.125132	20	AT2G35240	0.385395	0.104648	27	AT3G23600	0.141821	0.663279	176	AT4G27750	0.279869	0.0515892	27	AT5G26200	0.276519	0.108933	32
AT1G23760	0.384031	0.172421	11	AT1G23760	0.384031	0.172421	11	AT2G35260	0.337379	0.110649	121	AT3G23610	0.401026	0.128529	13	AT4G27760	0.252099	0.0732342	36	AT5G26210	0.435916	0.0657807	108
AT1G23780	0.300299	0.30287	60	AT1G23780	0.300299	0.30287	60	AT2G35270	0.252488	0.104399	2	AT3G23620	0.264745	0.213117	77	AT4G27780	0.285401	0.0874376	59	AT5G26220	0.312091	0.0952819	13
AT1G23790	0.327274	0.124919	7	AT1G23790	0.327274	0.124919	7	AT2G35290	0.239112	0.210606	5	AT3G23630	0.420752	0.0951561	7	AT4G27790	0.346916	0.0912891	2	AT5G26230	0.281306	0.184616	13
AT1G23800	0.327964	0.0997536	19	AT1G23800	0.327964	0.0997536	19	AT2G35300	0.359494	0.0853036	17	AT3G23660	0.22579	0.105648	22	AT4G27800	0.268952	0.141363	152	AT5G26240	0.245191	0.0489772	21
AT1G23820	0.289945	0.0885891	147	AT1G23820	0.289945	0.0885891	147	AT2G35320	0.178059	0.32593	32	AT3G23670	0.227787	0.138272	16	AT4G27810	0.3614	0.141627	28	AT5G26250	0.282142	0.104289	4
AT1G23830	0.240234	0.488164	23	AT1G23830	0.240234	0.488164	23	AT2G35330	0.215689	0.205421	30	AT3G23700	0.244463	0.0902469	92	AT4G27870	0.234408	0.522799	95	AT5G26280	0.243966	0.322456	279
AT1G23850	0.239936	0.461418	23	AT1G23850	0.239936	0.461418	23	AT2G35340	0.165803	0.230555	10	AT3G23710	0.219333	0.239027	7	AT4G27880	0.362227	0.0179946	42	AT5G26310	0.23519	0.307129	14
AT1G23880	0.199782	0.200973	14	AT1G23880	0.199782	0.200973	14	AT2G35350	0.226428	0.160668	13	AT3G23730	0.315301	0.0534572	114	AT4G27890	0.303592	0.194001	2	AT5G26330	0.276002	0.414874	14
AT1G23890	0.145957	0.594476	21	AT1G23890	0.145957	0.594476	21	AT2G35360	0.225108	0.207454	44	AT3G23740	0.286733	0.477644	7	AT4G27910	0.207647	0.305983	9	AT5G26340	0.309528	0.0618719	103
AT1G23950	0.302039	0.863949	33	AT1G23950	0.302039	0.863949	33	AT2G35380	0.308849	0.13289	9	AT3G23750	0.372334	0.115744	30	AT4G27940	0.157539	0.43762	19	AT5G26360	0.281309	0.0274337	227
AT1G23980	0.286622	0.185697	14	AT1G23980	0.286622	0.185697	14	AT2G35390	0.186351	0.0271871	85	AT3G23760	0.330904	0.328292	12	AT4G27950	0.314046	0.295113	1	AT5G26570	0.224064	0.11395	55
AT1G24030	0.143615	0.0751422	23	AT1G24030	0.143615	0.0751422	23	AT2G35410	0.254345	0.267119	65	AT3G23770	0.304945	0.134822	5	AT4G27970	0.228103	0.212454	6	AT5G26620	0.132972	0.347951	18
AT1G24050	0.19219	0.162408	115	AT1G24050	0.19219	0.162408	115	AT2G35420	0.314428	0.189878	22	AT3G23790	0.204005	0.151598	5	AT4G27980	0.281551	0.563857	15	AT5G26630	0.380296	0.382929	2
AT1G24070	0.184431	0.278434	6	AT1G24070	0.184431	0.278434	6	AT2G35430	0.252455	0.459139	6	AT3G23800	0.271104	0.142369	6	AT4G27990	0.292944	0.152902	54	AT5G26660	0.230891	0.147984	9
AT1G24090	0.322791	0.24026	1	AT1G24090	0.322791	0.24026	1	AT2G35450	0.209759	0.206201	49	AT3G23805	0.233496	0.139808	52	AT4G28010	0.191565	0.391265	3	AT5G26667	0.298845	0.046015	114
AT1G24095	0.186488	0.395568	3	AT1G24095	0.186488	0.395568	3	AT2G35470	0.299246	0.244284	26	AT3G23810	0.370029	0.0259028	307	AT4G28020	0.337552	0.224245	13	AT5G26670	0.379138	0.046295	10
AT1G24100	0.2364	0.224155	64	AT1G24100	0.2364	0.224155	64	AT2G35480	0.341677	0.142371	14	AT3G23820	0.41131	0.0184299	321	AT4G28025	0.283643	0.117811	74	AT5G26680	0.196144	0.0300076	6
AT1G24120	0.187461	0.0908278	36	AT1G24120	0.187461	0.0908278	36	AT2G35490	0.202248	0.275675	121	AT3G23840	0.276532	0.364333	32	AT4G28030	0.201316	0.256563	61	AT5G26690	0.263204	0.287286	5
AT1G24130	0.412613	0.11592	1	AT1G24130	0.412613	0.11592	1	AT2G35500	0.210744	0.162945	65	AT3G23880	0.203058	0.341762	61	AT4G28060	0.370383	0.0156643	63	AT5G26700	0.306511	0.304785	40
AT1G24140	0.362752	0.18838	15	AT1G24140	0.362752	0.18838	15	AT2G35510	0.198205	0.351352	45	AT3G23890	0.296144	0.26576	17	AT4G28080	0.201865	0.193963	470	AT5G26710	0.314396	0.078188	99
AT1G24147	0.201469	0.838821	83	AT1G24147	0.201469	0.838821	83	AT2G35530	0.234637	0.11887	11	AT3G23900	0.20974	0.174626	27	AT4G28100	0.352209	0.0762595	37	AT5G26717	0.454218	0.358619	33
AT1G24148	0.199643	0.77409	39	AT1G24148	0.199643	0.77409	39	AT2G35540	0.252177	0.354026	6	AT3G23910	0.143501	0.401461	30	AT4G28110	0.249135	0.179344	2	AT5G26720	0.360549	0.233771	13
AT1G24150	0.373451	0.138821	9	AT1G24150	0.373451	0.138821	9	AT2G35585	0.247544	0.219665	4	AT3G23920	0.275989	0.130072	99	AT4G28140	0.320543	0.248958	9	AT5G26730	0.318253	0.134653	38
AT1G24170	0.34965	0.0640198	39	AT1G24170	0.34965	0.0640198	39	AT2G35600	0.273464	0.027031	9	AT3G23940	0.267689	0.0459912	52	AT4G28150	0.183495	0.199235	12	AT5G26742	0.296559	0.039544	508
AT1G24180	0.288534	0.0391227	120	AT1G24180	0.288534	0.0391227	120	AT2G35610	0.24389	0.0798526	31	AT3G23980	0.13798	0.345634	50	AT4G28160	0.133925	1.0517	3	AT5G26749	0.429493	0.14276	2
AT1G24190	0.227531	0.280012	24	AT1G24190	0.227531	0.280012	24	AT2G35615	0.352066	0.13748	4	AT3G23990	0.240655	0.0320326	73	AT4G28170	0.324381	0.533864	41	AT5G26751	0.272162	0.00821449	134
AT1G24210	0.45605	0.47313	4	AT1G24210	0.45605	0.47313	4	AT2G35630	0.169639	0.103395	40	AT3G24000	0.368691	0.203456	4	AT4G28180	0.210369	0.213971	31	AT5G26760	0.191965	0.348498	12
AT1G24260	0.256085	0.137169	71	AT1G24260	0.256085	0.137169	71	AT2G35635	0.287465	0.020187	61	AT3G24010	0.238187	0.148383	29	AT4G28190	0.394858	0.0580915	26	AT5G26780	0.254398	0.0526895	42
AT1G24267	0.262961	0.234682	22	AT1G24267	0.262961	0.234682	22	AT2G35640	0.41934	0.313646	26	AT3G24020	0.268121	0.0217672	15	AT4G28200	0.242566	0.238599	31	AT5G26820	0.195572	0.171463	57
AT1G24280	0.310626	0.103116	36	AT1G24280	0.310626	0.103116	36	AT2G35650	0.374834	0.208258	19	AT3G24030	0.266976	0.12571	27	AT4G28210	0.267182	0.162383	46	AT5G26830	0.200446	0.155376	107
AT1G24300	0.255177	0.324101	16	AT1G24300	0.255177	0.324101	16	AT2G35658	0.263319	0.161724	49	AT3G24040	0.234001	0.206116	52	AT4G28220	0.194613	0.179415	33	AT5G26860	0.21798	0.107103	53
AT1G24310	0.247495	0.1104	21	AT1G24310	0.247495	0.1104	21	AT2G35680	0.205093	0.222153	170	AT3G24050	0.34897	0.19166	87	AT4G28230	0.321941	0.180421	33	AT5G26880	0.275503	0.244261	113
AT1G24320	0.224377	0.236521	11	AT1G24320	0.224377	0.236521	11	AT2G35690	0.286038	0.125242	16	AT3G24080	0.283085	0.447397	96	AT4G28240	0.351561	0.14479	244	AT5G26920	0.357345	0.358783	16
AT1G24330	0.238902	0.21143	8	AT1G24330	0.238902	0.21143	8	AT2G35700	0.324318	0.178285	3	AT3G24090	0.206484	0.0637087	3	AT4G28250	0.372025	0.0482592	97	AT5G26930	0.230242	0.455989	3
AT1G24340	0.20524	0.219802	32	AT1G24340	0.20524	0.219802	32	AT2G35710	0.232122	0.118517	55	AT3G24093	0.376283	0.58103	51	AT4G28270	0.292551	0.164168	52	AT5G26960	0.299907	0.100645	16
AT1G24350	0.414955	0.0322172	90	AT1G24350	0.414955	0.0322172	90	AT2G35720	0.283966	0.127929	5	AT3G24110	0.221108	0.164571	3	AT4G28280	0.256409	0.263076	1	AT5G26990	0.156867	0.159946	33
AT1G24360	0.159642	0.261222	177	AT1G24360	0.159642	0.261222	177	AT2G35730	0.288248	0.31571	3	AT3G24120	0.225939	0.108329	51	AT4G28290	0.326681	0.0553742	18	AT5G27000	0.243971	0.180351	4
AT1G24400	0.234858	0.156876	13	AT1G24400	0.234858	0.156876	13	AT2G35760	0.257236	0.279817	88	AT3G24130	0.28584	0.297034	1	AT4G28300	0.24036	0.179939	85	AT5G27020	0.278876	0.598571	40
AT1G24440	0.34706	0.0326537	23	AT1G24440	0.34706	0.0326537	23	AT2G35765	0.285053	0.603441	38	AT3G24140	0.227101	0.076827	12	AT4G28310	0.453512	0.171961	23	AT5G27070	0.377331	0.34947	4
AT1G24450	0.185979	0.365957	61	AT1G24450	0.185979	0.365957	61	AT2G35770	0.300658	0.133598	16	AT3G24150	0.320764	0.226517	11	AT4G28320	0.275142	0.109394	9	AT5G27110	0.318917	0.225526	3
AT1G24460	0.163412	0.429975	49	AT1G24460	0.163412	0.429975	49	AT2G35780	0.270045	0.133916	89	AT3G24160	0.216642	0.275386	192	AT4G28330	0.342468	0.0344593	9	AT5G27120	0.3483	0.108204	77
AT1G24470	0.255024	0.147195	20	AT1G24470	0.255024	0.147195	20	AT2G35790	0.308417	0.0811161	60	AT3G24190	0.241012	0.0640837	69	AT4G28350	0.296802	0.184684	3	AT5G27150	0.19449	0.0415521	106
AT1G24480	0.234187	0.194691	46	AT1G24480	0.234187	0.194691	46	AT2G35795	0.232515	0.0913483	62	AT3G24200	0.263067	0.151785	49	AT4G28360	0.174613	0.173582	59	AT5G27210	0.228621	0.142115	14
AT1G24490	0.207767	0.132389	18	AT1G24490	0.207767	0.132389	18	AT2G35800	0.213232	0.112625	53	AT3G24210	0.270884	0.099861	5	AT4G28365	0.296497	0.222862	11	AT5G27220	0.231342	0.647963	12
AT1G24510	0.30324	0.0162604	126	AT1G24510	0.30324	0.0162604	126	AT2G35810	0.309791	0.41941	81	AT3G24220	0.29037	0.171658	3	AT4G28370	0.183645	0.140204	16	AT5G27230	0.225854	0.512204	47
AT1G24520	0.261012	0.293317	16	AT1G24520	0.261012	0.293317	16	AT2G35850	0.226657	0.470733	15	AT3G24230	0.263134	0.376016	7	AT4G28380	0.294386	0.127367	2	AT5G27240	0.255661	0.489123	13
AT1G24530	0.301882	0.102687	29	AT1G24530	0.301882	0.102687	29	AT2G35860	0.253883	0.098837	71	AT3G24240	0.327796	0.0532971	6	AT4G28390	0.214612	0.159758	19	AT5G27270	0.260945	0.193922	15
AT1G24540	0.293374	0.169858	42	AT1G24540	0.293374	0.169858	42	AT2G35880	0.218777	0.291783	58	AT3G24250	0.162199	0.735007	8	AT4G28395	0.329956	0.226867	11	AT5G27290	0.336665	0.0656263	66
AT1G24560	0.216949	0.131692	36	AT1G24560	0.216949	0.131692	36	AT2G35890	0.285827	0.197056	2	AT3G24300	0.32785	0.0533392	10	AT4G28397	0.19663	0.991268	51	AT5G27330	0.313082	0.403832	24
AT1G24570	0.251217	0.216845	1	AT1G24570	0.251217	0.216845	1	AT2G35900	0.30531	0.213635	39	AT3G24310	0.246704	0.129178	3	AT4G28410	0.219901	0.251004	2	AT5G27350	0.274156	0.274009	71
AT1G24575	0.321443	0.0578644	23	AT1G24575	0.321443	0.0578644	23	AT2G35910	0.448377	0.209287	7	AT3G24315	0.233322	0.144531	54	AT4G28430	0.415789	0.34147	20	AT5G27380	0.287065	0.213734	102
AT1G24577	0.381737	0.241516	65	AT1G24577	0.381737	0.241516	65	AT2G35920	0.258183	0.110446	22	AT3G24320	0.295305	0.134172	12	AT4G28440	0.27146	0.110609	69	AT5G27390	0.216312	0.168634	27
AT1G24580	0.341321	0.169344	3	AT1G24580	0.341321	0.169344	3	AT2G35930	0.285857	0.0933262	38	AT3G24330	0.179912	0.188567	17	AT4G28450	0.184436	0.152052	31	AT5G27395	0.149996	0.269218	66
AT1G24600	0.296482	0.376767	17	AT1G24600	0.296482	0.376767	17	AT2G35950	0.239118	0.570724	13	AT3G24340	0.167767	0.630305	10	AT4G28470	0.170403	0.240303	44	AT5G27410	0.270768	0.102516	57
AT1G24610	0.271296	0.107969	37	AT1G24610	0.271296	0.107969	37	AT2G35980	0.196541	0.213161	15	AT3G24350	0.222573	0.215871	17	AT4G28480	0.154415	0.152388	71	AT5G27420	0.430791	0.1758	58
AT1G24625	0.276781	0.141664	13	AT1G24625	0.276781	0.141664	13	AT2G35990	0.174404	0.128749	20	AT3G24360	0.240023	0.277797	8	AT4G28485	0.251883	0.284512	30	AT5G27430	0.27382	0.0195274	63
AT1G24650	0.446957	0.307018	1	AT1G24650	0.446957	0.307018	1	AT2G36000	0.246689	0.143817	50	AT3G24420	0.334993	0.125726	50	AT4G28490	0.387036	0.166399	29	AT5G27440	0.235854	0.338824	4
AT1G24706	0.177081	0.165307	22	AT1G24706	0.177081	0.165307	22	AT2G36010	0.223918	0.162159	22	AT3G24430	0.254048	0.098805	49	AT4G28500	0.269195	0.104356	2	AT5G27460	0.413065	0.168311	12
AT1G24735	0.349977	0.226248	4	AT1G24735	0.349977	0.226248	4	AT2G36020	0.321577	0.0671844	20	AT3G24440	0.318743	0.275371	13	AT4G28510	0.182927	0.104533	47	AT5G27470	0.397085	0.0646019	121
AT1G24764	0.214571	0.0605157	27	AT1G24764	0.214571	0.0605157	27	AT2G36050	0.335647	0.196729	17	AT3G24450	0.167409	0.0889961	21	AT4G28520	0.285616	0.129585	1374	AT5G27495	0.390088	0.883583	24
AT1G25220	0.230624	0.118069	71	AT1G25220	0.230624	0.118069	71	AT2G36060	0.197714	0.049487	128	AT3G24460	0.273746	0.124281	5	AT4G28530	0.211208	0.194195	11	AT5G27520	0.269127	0.0872318	38
AT1G25230	0.268418	0.206468	117	AT1G25230	0.268418	0.206468	117	AT2G36070	0.262877	0.20849	40	AT3G24490	0.364294	0.0838878	17	AT4G28540	0.278472	0.0482041	50	AT5G27550	0.178954	0.188736	4
AT1G25240	0.295533	0.129183	3	AT1G25240	0.295533	0.129183	3	AT2G36080	0.311229	0.0900661	68	AT3G24495	0.220925	0.218055	6	AT4G28550	0.286352	0.133303	11	AT5G27560	0.213882	0.148466	45
AT1G25250	0.30932	0.224134	1	AT1G25250	0.30932	0.224134	1	AT2G36090	0.226573	0.242551	18	AT3G24500	0.280527	0.0810036	91	AT4G28556	0.305931	0.144338	32	AT5G27600	0.178315	0.30602	27
AT1G25260	0.220664	0.337539	122	AT1G25260	0.220664	0.337539	122	AT2G36100	0.276915	0.143897	30	AT3G24503	0.335394	0.0948566	170	AT4G28560	0.386908	0.205809	10	AT5G27610	0.196403	0.575056	2
AT1G25275	0.154022	0.494124	348	AT1G25275	0.154022	0.494124	348	AT2G36110	0.243398	0.614552	17	AT3G24506	0.175147	0.483223	53	AT4G28570	0.302199	0.190056	18	AT5G27620	0.121166	0.422212	7
AT1G25280	0.259043	0.0434604	94	AT1G25280	0.259043	0.0434604	94	AT2G36120	0.35825	0.365066	124	AT3G24515	0.351203	0.388903	4	AT4G28590	0.245049	0.262602	4	AT5G27630	0.208179	0.241696	10
AT1G25290	0.231853	0.250822	20	AT1G25290	0.231853	0.250822	20	AT2G36130	0.23663	0.116694	36	AT3G24530	0.400367	0.0198694	35	AT4G28600	0.291839	0.125118	20	AT5G27640	0.168079	0.0733112	98
AT1G25320	0.225738	0.139957	14	AT1G25320	0.225738	0.139957	14	AT2G36145	0.337184	0.217143	60	AT3G24535	0.221388	0.680155	1	AT4G28610	0.318767	0.171651	51	AT5G27650	0.205141	0.307223	31
AT1G25330	0.2089	0.344735	22	AT1G25330	0.2089	0.344735	22	AT2G36190	0.259359	0.180424	11	AT3G24550	0.35891	0.0672289	108	AT4G28630	0.32019	0.154378	9	AT5G27660	0.28688	0.22144	25
AT1G25340	0.225912	0.402029	3	AT1G25340	0.225912	0.402029	3	AT2G36200	0.207669	0.131426	7	AT3G24560	0.211184	0.292887	13	AT4G28640	0.267204	0.169574	26	AT5G27670	0.389267	0.143164	89
AT1G25350	0.279126	0.0693748	55	AT1G25350	0.279126	0.0693748	55	AT2G36210	0.347661	0.0962384	17	AT3G24570	0.161955	0.113444	43	AT4G28650	0.314008	0.0879602	17	AT5G27680	0.226376	0.306301	13
AT1G25360	0.325684	0.085594	3	AT1G25360	0.325684	0.085594	3	AT2G36220	0.429598	0.218741	90	AT3G24590	0.291561	0.169174	107	AT4G28660	0.421766	0.0990274	158	AT5G27690	0.331878	0.185476	5
AT1G25370	0.309678	0.330312	24	AT1G25370	0.309678	0.330312	24	AT2G36230	0.19797	0.128851	52	AT3G24630	0.273088	0.325049	25	AT4G28680	0.262599	0.231919	9	AT5G27710	0.265589	0.200631	22
AT1G25375	0.235943	0.321433	22	AT1G25375	0.235943	0.321433	22	AT2G36240	0.264758	0.144224	25	AT3G24650	0.277141	0.103485	16	AT4G28690	0.476183	0.483602	3	AT5G27720	0.338193	0.021008	98
AT1G25380	0.162339	0.165578	57	AT1G25380	0.162339	0.165578	57	AT2G36270	0.39878	0.111866	36	AT3G24660	0.260762	0.0709488	10	AT4G28703	0.390404	0.108852	11	AT5G27740	0.177452	0.0578134	39
AT1G25390	0.228993	0.347596	38	AT1G25390	0.228993	0.347596	38	AT2G36290	0.286733	0.174008	32	AT3G24670	0.304625	0.085246	12	AT4G28706	0.272451	0.190697	40	AT5G27750	0.410828	0.358492	16
AT1G25420	0.266697	0.184834	35	AT1G25420	0.266697	0.184834	35	AT2G36295	0.358031	0.573962	14	AT3G24715	0.291129	0.195273	3	AT4G28710	0.208305	0.18558	23	AT5G27760	0.26652	0.0555364	21
AT1G25422	0.213332	0.46418	46	AT1G25422	0.213332	0.46418	46	AT2G36300	0.328883	0.0452648	60	AT3G24730	0.39499	0.106244	22	AT4G28720	0.350912	0.0701083	6	AT5G27820	0.210359	0.0397558	32
AT1G25425	0.234934	0.358579	47	AT1G25425	0.234934	0.358579	47	AT2G36305	0.187931	0.381713	13	AT3G24750	0.199441	0.408142	2	AT4G28730	0.302225	0.208344	26	AT5G27920	0.28462	0.127485	21
AT1G25440	0.324934	0.161409	156	AT1G25440	0.324934	0.161409	156	AT2G36310	0.209854	0.124926	73	AT3G24760	0.295386	0.157336	19	AT4G28740	0.244712	0.186039	42	AT5G27940	0.406826	0.714104	5
AT1G25450	0.274236	0.0798714	49	AT1G25450	0.274236	0.0798714	49	AT2G36325	0.221569	0.486588	41	AT3G24770	0.157782	0.43959	29	AT4G28780	0.291561	0.0646893	76	AT5G27950	0.262318	0.156325	30
AT1G25472	0.138013	0.392724	23	AT1G25472	0.138013	0.392724	23	AT2G36330	0.23468	0.177814	18	AT3G24800	0.308041	0.331404	19	AT4G28820	0.215569	0.215951	7	AT5G27970	0.183679	0.14258	31
AT1G25480	0.331284	0.0741633	13	AT1G25480	0.331284	0.0741633	13	AT2G36340	0.212271	0.883288	28	AT3G24810	0.334272	0.53384	8	AT4G28830	0.224331	0.0652266	13	AT5G27980	0.476853	0.191912	5
AT1G25490	0.301797	0.0332845	97	AT1G25490	0.301797	0.0332845	97	AT2G36350	0.196272	0.327884	23	AT3G24820	0.213807	0.162283	13	AT4G28840	0.266392	0.163793	3	AT5G28000	0.377462	0.185657	1
AT1G25500	0.267516	0.118954	6	AT1G25500	0.267516	0.118954	6	AT2G36355	0.173071	0.245292	59	AT3G24830	0.277708	0.0224441	641	AT4G28850	0.282462	0.164002	12	AT5G28050	0.32331	0.0317554	136
AT1G25510	0.342339	0.147179	49	AT1G25510	0.342339	0.147179	49	AT2G36370	0.183306	0.424603	7	AT3G24840	0.209186	0.153703	7	AT4G28880	0.27589	0.0535194	65	AT5G28060	0.282561	0.0237075	420
AT1G25520	0.402569	0.0376573	51	AT1G25520	0.402569	0.0376573	51	AT2G36380	0.264037	0.175071	15	AT3G24860	0.319528	0.203764	18	AT4G28890	0.286118	0.145398	3	AT5G28080	0.233825	0.214864	8
AT1G25530	0.287153	0.108085	20	AT1G25530	0.287153	0.108085	20	AT2G36390	0.14763	0.172	63	AT3G24870	0.174302	0.327642	15	AT4G28930	0.348828	0.790634	1	AT5G28150	0.288723	0.0667768	28
AT1G25540	0.190075	0.13917	31	AT1G25540	0.190075	0.13917	31	AT2G36400	0.243469	0.134722	41	AT3G24982	0.248544	0.462349	4	AT4G28940	0.217745	0.208976	13	AT5G28220	0.356805	0.189226	31
AT1G25570	0.253155	0.102693	16	AT1G25570	0.253155	0.102693	16	AT2G36410	0.186358	0.168845	81	AT3G25040	0.132585	0.106828	115	AT4G28950	0.298736	0.0290614	4	AT5G28237	0.29862	0.232926	11
AT1G25580	0.310945	0.116193	15	AT1G25580	0.310945	0.116193	15	AT2G36420	0.250709	0.228759	23	AT3G25050	0.271288	0.185995	43	AT4G28990	0.21761	0.403713	20	AT5G28290	0.339151	0.0529946	23
AT1G25682	0.288129	0.0810398	33	AT1G25682	0.288129	0.0810398	33	AT2G36430	0.208601	0.371143	31	AT3G25070	0.240965	0.13979	50	AT4G29000	0.24882	0.293229	30	AT5G28300	0.269131	0.215064	68
AT1G26090	0.218607	0.20338	31	AT1G26090	0.218607	0.20338	31	AT2G36460	0.45594	0.017818	288	AT3G25080	0.437946	0.470458	43	AT4G29010	0.225629	0.137143	120	AT5G28470	0.313357	0.151937	1
AT1G26100	0.194576	0.169757	20	AT1G26100	0.194576	0.169757	20	AT2G36470	0.312193	0.199019	9	AT3G25100	0.357017	0.0749475	7	AT4G29030	0.227439	0.356578	573	AT5G28490	0.295371	0.0465331	3
AT1G26110	0.229864	0.0871207	150	AT1G26110	0.229864	0.0871207	150	AT2G36490	0.311968	0.299671	51	AT3G25110	0.214293	0.100382	22	AT4G29033	0.197852	0.402979	1	AT5G28500	0.375711	0.112666	97
AT1G26120	0.225764	0.177131	22	AT1G26120	0.225764	0.177131	22	AT2G36500	0.247631	0.119224	3	AT3G25120	0.23394	0.173454	29	AT4G29050	0.280783	0.35068	5	AT5G28530	0.369509	0.110797	1
AT1G26140	0.242222	0.244672	20	AT1G26140	0.242222	0.244672	20	AT2G36530	0.268495	0.0295708	725	AT3G25130	0.217266	0.299171	10	AT4G29060	0.238104	0.117376	210	AT5G28650	0.459464	0.0860247	4
AT1G26150	0.272609	0.421568	29	AT1G26150	0.272609	0.421568	29	AT2G36570	0.304963	0.128816	26	AT3G25140	0.27245	0.0492028	137	AT4G29080	0.207532	0.110392	72	AT5G28690	0.312583	0.085934	6
AT1G26170	0.142809	0.22108	11	AT1G26170	0.142809	0.22108	11	AT2G36580	0.196173	0.0425199	123	AT3G25150	0.239043	0.223831	120	AT4G29100	0.173742	0.13317	53	AT5G28740	0.447174	0.0467237	23
AT1G26180	0.177977	0.262667	55	AT1G26180	0.177977	0.262667	55	AT2G36590	0.215807	0.101905	29	AT3G25160	0.276102	0.126745	5	AT4G29110	0.27017	0.239981	15	AT5G28750	0.299538	0.159791	159
AT1G26190	0.167701	0.0835067	9	AT1G26190	0.167701	0.0835067	9	AT2G36610	0.235675	0.289181	3	AT3G25165	0.296272	0.670874	5	AT4G29120	0.335771	0.0854459	71	AT5G28770	0.303988	0.189217	65
AT1G26220	0.306101	0.0822451	47	AT1G26220	0.306101	0.0822451	47	AT2G36630	0.22129	0.16891	49	AT3G25180	0.266845	0.271092	2	AT4G29130	0.228811	0.107675	96	AT5G28830	0.391126	0.250876	15
AT1G26270	0.220383	0.0982282	126	AT1G26270	0.220383	0.0982282	126	AT2G36640	0.351439	0.141414	11	AT3G25190	0.300847	0.0775997	10	AT4G29140	0.267427	0.12748	47	AT5G28850	0.233529	0.172422	56
AT1G26290	0.280561	0.243327	30	AT1G26290	0.280561	0.243327	30	AT2G36650	0.331886	0.418441	53	AT3G25210	0.351334	0.105643	9	AT4G29150	0.325078	0.131354	8	AT5G28910	0.29823	0.173548	5
AT1G26310	0.177752	0.317608	6	AT1G26310	0.177752	0.317608	6	AT2G36660	0.326684	0.289138	4	AT3G25220	0.19806	0.0874248	189	AT4G29170	0.217946	0.123612	11	AT5G28920	0.275187	0.761096	38
AT1G26320	0.207587	0.179036	5	AT1G26320	0.207587	0.179036	5	AT2G36670	0.217355	0.193573	16	AT3G25230	0.294769	0.118845	81	AT4G29180	0.310321	0.125596	5	AT5G29000	0.294508	0.200964	31
AT1G26330	0.221637	0.576624	39	AT1G26330	0.221637	0.576624	39	AT2G36680	0.239787	0.275239	29	AT3G25250	0.433279	0.210112	16	AT4G29190	0.426452	0.164272	92	AT5G30510	0.216994	0.0305241	478
AT1G26340	0.332704	0.0836627	17	AT1G26340	0.332704	0.0836627	17	AT2G36690	0.328502	0.13701	12	AT3G25260	0.216559	0.338461	16	AT4G29210	0.378952	0.251753	66	AT5G32440	0.280514	0.139424	91
AT1G26370	0.177225	0.238196	14	AT1G26370	0.177225	0.238196	14	AT2G36695	0.26421	0.535356	1	AT3G25400	0.245029	0.157667	26	AT4G29220	0.242532	0.107027	66	AT5G32450	0.205111	0.133288	90
AT1G26380	0.231112	0.341556	20	AT1G26380	0.231112	0.341556	20	AT2G36710	0.324316	0.294496	4	AT3G25410	0.258583	0.126824	24	AT4G29230	0.164689	0.0932322	2	AT5G32460	0.27091	0.499075	1
AT1G26390	0.330451	0.180635	11	AT1G26390	0.330451	0.180635	11	AT2G36720	0.169308	0.356834	11	AT3G25430	0.193582	0.224228	11	AT4G29240	0.273883	0.178971	22	AT5G32470	0.178791	0.258831	37
AT1G26410	0.251169	0.228721	12	AT1G26410	0.251169	0.228721	12	AT2G36724	0.342645	0.608455	12	AT3G25440	0.359899	0.116423	11	AT4G29250	0.260325	0.24803	23	AT5G33290	0.350497	0.176169	20
AT1G26420	0.282456	0.189324	14	AT1G26420	0.282456	0.189324	14	AT2G36730	0.294508	0.154288	4	AT3G25470	0.290797	0.111763	74	AT4G29260	0.288024	0.212837	61	AT5G33300	0.208437	0.26027	10
AT1G26450	0.249593	0.290629	23	AT1G26450	0.249593	0.290629	23	AT2G36740	0.190003	0.140642	14	AT3G25480	0.415744	0.12187	51	AT4G29270	0.462353	0.319868	26	AT5G33320	0.351737	0.17178	166
AT1G26460	0.254404	0.0806231	54	AT1G26460	0.254404	0.0806231	54	AT2G36750	0.192271	0.297001	1	AT3G25500	0.364802	0.144674	28	AT4G29285	0.235065	0.65159	17	AT5G33340	0.446492	0.245759	1
AT1G26470	0.243504	0.0972863	27	AT1G26470	0.243504	0.0972863	27	AT2G36770	0.297149	0.25103	4	AT3G25530	0.302298	0.0414296	119	AT4G29305	0.394256	0.134162	20	AT5G33370	0.476778	0.202039	435
AT1G26480	0.178646	0.0372157	13	AT1G26480	0.178646	0.0372157	13	AT2G36780	0.353368	0.247947	9	AT3G25540	0.313258	0.0698687	41	AT4G29310	0.382839	0.0228819	26	AT5G34850	0.353639	0.0975629	156
AT1G26520	0.186242	0.110783	30	AT1G26520	0.186242	0.110783	30	AT2G36800	0.22262	0.292297	36	AT3G25545	0.196353	0.264932	36	AT4G29330	0.250253	0.138513	29	AT5G34930	0.30465	0.226561	8
AT1G26540	0.244941	0.66953	20	AT1G26540	0.244941	0.66953	20	AT2G36810	0.172755	0.0941115	13	AT3G25560	0.237482	0.101685	14	AT4G29340	0.260195	0.0445707	18	AT5G34940	0.25653	0.225705	19
AT1G26550	0.227721	0.0278997	113	AT1G26550	0.227721	0.0278997	113	AT2G36830	0.187971	0.0403674	864	AT3G25590	0.275351	0.0957064	6	AT4G29350	0.182336	0.134005	342	AT5G35050	0.289531	0.881179	1
AT1G26560	0.275798	0.0959812	33	AT1G26560	0.275798	0.0959812	33	AT2G36835	0.187234	0.0605533	92	AT3G25597	0.30515	0.229004	77	AT4G29360	0.278646	0.11412	31	AT5G35080	0.244392	0.229749	30
AT1G26570	0.246521	0.0345605	25	AT1G26570	0.246521	0.0345605	25	AT2G36840	0.190576	0.152906	18	AT3G25610	0.267179	0.0676683	12	AT4G29380	0.185453	0.119083	10	AT5G35090	0.491398	0.166406	3
AT1G26600	0.214716	0.511616	10	AT1G26600	0.214716	0.511616	10	AT2G36850	0.239434	0.0969863	29	AT3G25620	0.251604	0.0889486	5	AT4G29400	0.204039	0.272218	31	AT5G35100	0.281504	0.102489	70
AT1G26620	0.212415	0.648745	15	AT1G26620	0.212415	0.648745	15	AT2G36854	0.225374	1.48604	1	AT3G25640	0.228368	0.0998524	13	AT4G29420	0.387386	0.215827	5	AT5G35160	0.285175	0.0440836	38
AT1G26630	0.22247	0.303533	840	AT1G26630	0.22247	0.303533	840	AT2G36870	0.226224	0.103889	87	AT3G25655	0.153425	0.693525	2	AT4G29440	0.258328	0.425845	15	AT5G35180	0.220213	0.13479	60
AT1G26640	0.250325	0.119758	36	AT1G26640	0.250325	0.119758	36	AT2G36885	0.183421	0.411899	23	AT3G25660	0.187508	0.099521	45	AT4G29480	0.277236	0.0130347	119	AT5G35190	0.370723	0.184791	5
AT1G26650	0.205965	0.229799	43	AT1G26650	0.205965	0.229799	43	AT2G36890	0.17973	0.157026	9	AT3G25670	0.268004	0.281579	3	AT4G29490	0.22507	0.0754386	28	AT5G35200	0.335681	0.0862485	46
AT1G26660	0.260451	0.110633	6	AT1G26660	0.260451	0.110633	6	AT2G36895	0.31037	0.0997932	26	AT3G25680	0.168451	0.392516	18	AT4G29510	0.252463	0.0605671	56	AT5G35210	0.23243	0.291002	42
AT1G26665	0.272571	0.342663	78	AT1G26665	0.272571	0.342663	78	AT2G36900	0.286422	0.0875379	57	AT3G25690	0.233838	0.0910064	77	AT4G29520	0.244493	0.142983	27	AT5G35220	0.296831	0.195617	31
AT1G26670	0.183241	0.110905	101	AT1G26670	0.183241	0.110905	101	AT2G36910	0.269889	0.0265807	99	AT3G25700	0.357141	0.130375	12	AT4G29530	0.272607	0.165586	6	AT5G35360	0.232523	0.161258	219
AT1G26680	0.309296	0.503595	3	AT1G26680	0.309296	0.503595	3	AT2G36930	0.332184	0.0652407	77	AT3G25710	0.24072	0.14024	21	AT4G29540	0.255832	0.101372	3	AT5G35370	0.318898	0.146247	82
AT1G26690	0.28898	0.17194	32	AT1G26690	0.28898	0.17194	32	AT2G36950	0.284184	0.203052	79	AT3G25740	0.319717	0.146374	11	AT4G29550	0.408536	0.443804	2	AT5G35390	0.269733	0.345121	1
AT1G26720	0.212842	0.426042	47	AT1G26720	0.212842	0.426042	47	AT2G36960	0.265996	0.307638	36	AT3G25770	0.463417	0.125228	114	AT4G29560	0.245248	0.299789	3	AT5G35400	0.221765	0.214934	13
AT1G26730	0.22407	0.25209	4	AT1G26730	0.22407	0.25209	4	AT2G36970	0.283876	0.139073	8	AT3G25780	0.291841	0.109148	51	AT4G29590	0.267423	0.130039	39	AT5G35410	0.265404	0.126966	6
AT1G26740	0.233545	0.146195	38	AT1G26740	0.233545	0.146195	38	AT2G36980	0.329	0.172912	17	AT3G25790	0.284388	0.326241	2	AT4G29610	0.243658	0.566132	5	AT5G35430	0.251025	0.348912	40
AT1G26750	0.348194	0.0959498	46	AT1G26750	0.348194	0.0959498	46	AT2G36990	0.209963	0.150551	56	AT3G25805	0.169363	0.324921	39	AT4G29658	0.189369	0.275598	46	AT5G35450	0.26719	0.378816	12
AT1G26760	0.349377	0.14084	22	AT1G26760	0.349377	0.14084	22	AT2G37010	0.329432	0.0532761	1	AT3G25840	0.216786	0.218938	77	AT4G29660	0.0976136	0.0444952	22	AT5G35460	0.201313	0.0688039	95
AT1G26761	0.332704	0.191959	21	AT1G26761	0.332704	0.191959	21	AT2G37020	0.277553	0.107803	39	AT3G25855	0.189215	0.522558	2	AT4G29670	0.195431	0.0807064	114	AT5G35520	0.453857	0.253857	8
AT1G26762	0.365217	1.17812	2	AT1G26762	0.365217	1.17812	2	AT2G37030	0.132827	0.272238	5	AT3G25860	0.256916	0.102019	108	AT4G29690	0.321108	0.136726	10	AT5G35530	0.248411	0.100566	287
AT1G26770	0.312953	0.0786541	55	AT1G26770	0.312953	0.0786541	55	AT2G37035	0.241623	0.196847	24	AT3G25870	0.435225	0.197752	13	AT4G29700	0.27735	0.168309	41	AT5G35550	0.267023	0.177175	3
AT1G26780	0.303868	0.201281	3	AT1G26780	0.303868	0.201281	3	AT2G37040	0.393572	0.0424614	239	AT3G25882	0.294562	0.626506	1	AT4G29720	0.255268	0.129525	20	AT5G35570	0.352202	0.0770181	14
AT1G26790	0.233693	0.48792	5	AT1G26790	0.233693	0.48792	5	AT2G37050	0.233444	0.141335	49	AT3G25900	0.215032	0.125126	36	AT4G29730	0.182917	0.445327	24	AT5G35580	0.385192	0.152988	4
AT1G26799	0.386843	0.331068	10	AT1G26799	0.386843	0.331068	10	AT2G37070	0.214249	0.516872	2	AT3G25905	0.307291	0.283584	6	AT4G29735	0.147946	0.0432468	87	AT5G35590	0.200917	0.0723922	146
AT1G26800	0.181387	0.251708	38	AT1G26800	0.181387	0.251708	38	AT2G37080	0.260745	0.139453	143	AT3G25910	0.335887	0.269804	144	AT4G29740	0.317933	0.111402	6	AT5G35620	0.265241	0.127458	56
AT1G26810	0.244583	0.13303	11	AT1G26810	0.244583	0.13303	11	AT2G37090	0.244019	0.152999	16	AT3G25920	0.324275	0.0903122	362	AT4G29750	0.154052	0.293738	11	AT5G35670	0.259618	0.36157	36
AT1G26820	0.227145	0.105964	30	AT1G26820	0.227145	0.105964	30	AT2G37100	0.291745	0.289343	8	AT3G25930	0.361591	0.252947	26	AT4G29760	0.331781	0.687228	36	AT5G35690	0.220921	0.288513	21
AT1G26830	0.3705	0.0230872	31	AT1G26830	0.3705	0.0230872	31	AT2G37110	0.213192	0.117983	212	AT3G25940	0.389425	0.196736	16	AT4G29770	0.233768	0.700658	21	AT5G35700	0.190627	0.141143	17
AT1G26840	0.357629	0.0887754	5	AT1G26840	0.357629	0.0887754	5	AT2G37130	0.248166	0.0669058	257	AT3G25950	0.342759	0.202868	34	AT4G29790	0.159982	0.14848	26	AT5G35730	0.246634	0.0635455	23
AT1G26850	0.288222	0.0400895	238	AT1G26850	0.288222	0.0400895	238	AT2G37150	0.233174	0.392317	25	AT3G25970	0.308532	0.217753	2	AT4G29810	0.268131	0.0278019	108	AT5G35740	0.315432	0.136202	16
AT1G26900	0.192841	0.44096	5	AT1G26900	0.192841	0.44096	5	AT2G37160	0.299976	0.0848178	17	AT3G25980	0.249893	0.0352681	14	AT4G29820	0.352255	0.143142	18	AT5G35750	0.258894	0.151729	16
AT1G26920	0.249441	0.23441	49	AT1G26920	0.249441	0.23441	49	AT2G37170	0.40781	0.0241995	123	AT3G25990	0.24873	0.247365	4	AT4G29830	0.223656	0.038684	111	AT5G35753	0.292291	0.237595	2
AT1G26930	0.37502	0.0582398	33	AT1G26930	0.37502	0.0582398	33	AT2G37190	0.492449	0.0164781	211	AT3G26010	0.208369	0.735957	2	AT4G29840	0.258605	0.0471234	159	AT5G35790	0.336346	0.0633089	66
AT1G26940	0.192365	0.159623	15	AT1G26940	0.192365	0.159623	15	AT2G37195	0.277396	0.197929	6	AT3G26030	0.147506	0.121715	78	AT4G29850	0.281889	0.0314271	2	AT5G35840	0.284634	0.137707	22
AT1G26945	0.152039	0.0285747	23	AT1G26945	0.152039	0.0285747	23	AT2G37200	0.234488	0.057506	45	AT3G26050	0.252122	0.643049	17	AT4G29860	0.227382	0.205701	8	AT5G35870	0.220638	0.397482	23
AT1G26960	0.262282	0.0950346	26	AT1G26960	0.262282	0.0950346	26	AT2G37210	0.111169	0.0543047	21	AT3G26060	0.328089	0.0787836	298	AT4G29870	0.282552	0.119443	68	AT5G35910	0.236749	0.257281	29
AT1G27000	0.225544	0.224769	85	AT1G27000	0.225544	0.224769	85	AT2G37220	0.29973	0.0862628	857	AT3G26070	0.264808	0.134083	212	AT4G29880	0.205878	0.122301	1	AT5G35930	0.17416	0.318982	9
AT1G27030	0.467085	0.244288	24	AT1G27030	0.467085	0.244288	24	AT2G37230	0.354609	0.07252	24	AT3G26085	0.301538	0.190826	32	AT4G29890	0.280707	0.187986	22	AT5G35940	0.391817	0.163662	16
AT1G27045	0.245583	0.36564	22	AT1G27045	0.245583	0.36564	22	AT2G37240	0.231058	0.11977	38	AT3G26090	0.19986	0.154714	20	AT4G29900	0.203602	0.112558	53	AT5G35970	0.238924	0.0846191	71
AT1G27050	0.463493	0.244438	49	AT1G27050	0.463493	0.244438	49	AT2G37250	0.248545	0.101515	128	AT3G26100	0.330611	0.11963	73	AT4G29905	0.390336	0.0314143	128	AT5G35980	0.243889	0.149785	93
AT1G27060	0.341767	0.202778	11	AT1G27060	0.341767	0.202778	11	AT2G37260	0.204946	0.199905	5	AT3G26110	0.32406	0.498926	26	AT4G29910	0.266706	0.180449	18	AT5G36100	0.460369	0.245451	17
AT1G27070	0.217165	0.370583	17	AT1G27070	0.217165	0.370583	17	AT2G37280	0.280578	0.163331	2	AT3G26115	0.25888	0.286139	10	AT4G29920	0.203919	0.205005	1	AT5G36110	0.271498	0.217002	1
AT1G27080	0.324054	0.207077	1	AT1G27080	0.324054	0.207077	1	AT2G37290	0.330471	0.229788	28	AT3G26120	0.261666	0.246432	1	AT4G29930	0.348479	0.111219	12	AT5G36120	0.44521	0.205495	58
AT1G27090	0.378863	0.14703	95	AT1G27090	0.378863	0.14703	95	AT2G37300	0.192556	0.502674	8	AT3G26125	0.241576	0.136162	5	AT4G29950	0.268825	0.146813	56	AT5G36160	0.290511	0.190907	65
AT1G27100	0.358538	0.130579	88	AT1G27100	0.358538	0.130579	88	AT2G37310	0.318088	0.125054	2	AT3G26140	0.215272	0.199886	4	AT4G29960	0.261974	0.143875	59	AT5G36210	0.193042	0.174097	30
AT1G27110	0.275953	0.497445	66	AT1G27110	0.275953	0.497445	66	AT2G37320	0.294353	0.238034	19	AT3G26210	0.232475	0.189922	51	AT4G29980	0.331771	0.274418	14	AT5G36220	0.378959	0.10003	17
AT1G27120	0.372361	0.112993	15	AT1G27120	0.372361	0.112993	15	AT2G37330	0.247869	0.0999083	31	AT3G26220	0.354192	0.233118	19	AT4G30000	0.305768	0.124367	12	AT5G36230	0.191139	0.0328302	85
AT1G27130	0.326333	0.217548	126	AT1G27130	0.326333	0.217548	126	AT2G37340	0.210454	0.131035	178	AT3G26290	0.296784	0.240972	29	AT4G30010	0.220863	0.206865	160	AT5G36250	0.288304	0.123867	71
AT1G27150	0.290587	0.171059	55	AT1G27150	0.290587	0.171059	55	AT2G37360	0.304194	0.162775	23	AT3G26310	0.313436	0.268775	8	AT4G30020	0.228254	0.067083	51	AT5G36260	0.413086	0.103235	4
AT1G27170	0.291197	0.483039	10	AT1G27170	0.291197	0.483039	10	AT2G37370	0.271279	0.156462	2	AT3G26330	0.252942	0.157458	9	AT4G30050	0.222943	0.830436	34	AT5G36740	0.253512	0.51202	5
AT1G27190	0.298043	0.0379023	50	AT1G27190	0.298043	0.0379023	50	AT2G37380	0.289756	0.161755	12	AT3G26340	0.14104	0.117494	37	AT4G30060	0.272633	0.103404	10	AT5G36770	0.443297	0.387207	2
AT1G27200	0.248447	0.142673	28	AT1G27200	0.248447	0.142673	28	AT2G37390	0.2733	0.245085	20	AT3G26350	0.221086	0.34936	13	AT4G30067	0.487857	0.29524	22	AT5G36890	0.243575	0.159702	25
AT1G27210	0.29827	0.13691	68	AT1G27210	0.29827	0.13691	68	AT2G37400	0.242547	0.354999	21	AT3G26360	0.251886	0.160019	20	AT4G30070	0.41119	0.355671	4	AT5G36920	0.163968	0.659968	3
AT1G27300	0.339936	0.269708	66	AT1G27300	0.339936	0.269708	66	AT2G37420	0.234388	0.163715	11	AT3G26370	0.251993	0.0152502	16	AT4G30074	0.446708	0.330035	2	AT5G36940	0.279317	0.200775	26
AT1G27310	0.167422	0.0411726	157	AT1G27310	0.167422	0.0411726	157	AT2G37430	0.21977	0.252721	9	AT3G26380	0.197067	0.263451	142	AT4G30080	0.356101	0.0443948	21	AT5G36950	0.374715	0.139559	20
AT1G27320	0.203081	0.122609	26	AT1G27320	0.203081	0.122609	26	AT2G37435	0.250695	1.05657	6	AT3G26390	0.441159	0.754722	8	AT4G30090	0.241031	0.334007	5	AT5G36960	0.303066	0.217367	59
AT1G27340	0.18922	0.16052	65	AT1G27340	0.18922	0.16052	65	AT2G37440	0.299622	0.106371	3	AT3G26400	0.247733	0.141379	23	AT4G30100	0.243683	0.13173	30	AT5G37000	0.462987	0.199838	1
AT1G27385	0.198107	0.0903388	55	AT1G27385	0.198107	0.0903388	55	AT2G37460	0.323821	0.123442	24	AT3G26410	0.25734	0.0597826	30	AT4G30110	0.323485	0.214461	12	AT5G37010	0.476461	0.146724	29
AT1G27400	0.23026	0.044076	168	AT1G27400	0.23026	0.044076	168	AT2G37480	0.136927	0.608344	146	AT3G26420	0.415719	0.116176	133	AT4G30120	0.318229	0.140242	1	AT5G37020	0.231541	0.054813	48
AT1G27410	0.295335	0.110128	7	AT1G27410	0.295335	0.110128	7	AT2G37500	0.295319	0.0881804	85	AT3G26430	0.304109	0.224125	133	AT4G30140	0.24665	0.37895	53	AT5G37055	0.308707	0.0658474	6
AT1G27435	0.238964	0.145309	88	AT1G27435	0.238964	0.145309	88	AT2G37510	0.295845	0.272944	6	AT3G26460	0.311596	0.273448	14	AT4G30150	0.224977	0.415911	6	AT5G37070	0.361526	0.0499583	21
AT1G27440	0.239761	0.0806109	7	AT1G27440	0.239761	0.0806109	7	AT2G37520	0.257049	0.136976	15	AT3G26480	0.18955	0.501815	2	AT4G30160	0.184196	0.0948432	49	AT5G37180	0.323375	0.0879269	1
AT1G27450	0.202689	0.18009	303	AT1G27450	0.202689	0.18009	303	AT2G37530	0.372059	0.157	22	AT3G26490	0.273889	0.206412	2	AT4G30170	0.445152	0.120478	86	AT5G37260	0.415926	0.146544	49
AT1G27460	0.230371	0.174678	20	AT1G27460	0.230371	0.174678	20	AT2G37540	0.213627	0.330554	35	AT3G26500	0.31729	0.171407	17	AT4G30180	0.151373	0.366299	6	AT5G37290	0.247547	0.124784	13
AT1G27461	0.382749	0.110533	42	AT1G27461	0.382749	0.110533	42	AT2G37560	0.292079	0.0983031	15	AT3G26520	0.320459	0.080349	1491	AT4G30190	0.204726	0.00888046	343	AT5G37300	0.355273	0.201856	23
AT1G27470	0.189722	0.184243	31	AT1G27470	0.189722	0.184243	31	AT2G37570	0.450849	0.0259923	49	AT3G26540	0.22503	0.144961	2	AT4G30200	0.215798	0.213992	81	AT5G37310	0.282092	0.0631745	39
AT1G27480	0.206729	0.341169	28	AT1G27480	0.206729	0.341169	28	AT2G37585	0.232725	0.180336	21	AT3G26560	0.347483	0.0246555	55	AT4G30210	0.219713	0.0890798	133	AT5G37350	0.420146	0.0970191	25
AT1G27500	0.269066	0.120815	11	AT1G27500	0.269066	0.120815	11	AT2G37590	0.224624	0.145884	9	AT3G26580	0.247153	0.189406	108	AT4G30230	0.357441	0.274921	26	AT5G37360	0.266922	0.186285	95
AT1G27510	0.205607	0.370482	82	AT1G27510	0.205607	0.370482	82	AT2G37610	0.299352	0.457438	44	AT3G26590	0.244549	0.172076	25	AT4G30240	0.270226	0.243054	24	AT5G37370	0.302404	0.10795	43
AT1G27520	0.185789	0.159407	24	AT1G27520	0.185789	0.159407	24	AT2G37630	0.248535	0.0649244	42	AT3G26600	0.436276	0.0601306	27	AT4G30250	0.328015	0.0763452	3	AT5G37410	0.241754	0.639637	8
AT1G27530	0.191162	0.042066	86	AT1G27530	0.191162	0.042066	86	AT2G37640	0.301127	0.0697085	64	AT3G26610	0.255591	0.171832	3	AT4G30260	0.318847	0.0482136	66	AT5G37460	0.183591	0.671676	25
AT1G27540	0.33295	0.750812	90	AT1G27540	0.33295	0.750812	90	AT2G37650	0.304525	0.137282	10	AT3G26618	0.263048	0.019133	47	AT4G30270	0.26692	0.0763836	467	AT5G37470	0.168274	0.910253	22
AT1G27595	0.165959	0.308725	12	AT1G27595	0.165959	0.308725	12	AT2G37660	0.283305	0.11902	234	AT3G26630	0.255856	0.164254	39	AT4G30280	0.312924	0.0896872	74	AT5G37475	0.174814	0.196759	56
AT1G27620	0.266893	0.235519	6	AT1G27620	0.266893	0.235519	6	AT2G37670	0.429621	0.0859106	2	AT3G26640	0.298323	0.0321921	48	AT4G30290	0.422771	0.0608671	35	AT5G37480	0.376679	0.355991	47
AT1G27630	0.236598	0.133382	22	AT1G27630	0.236598	0.133382	22	AT2G37678	0.251168	0.338911	9	AT3G26650	0.182991	0.0188109	2186	AT4G30310	0.214828	0.0828568	39	AT5G37490	0.451044	0.179039	6
AT1G27650	0.447367	0.0163663	86	AT1G27650	0.447367	0.0163663	86	AT2G37680	0.246218	0.0810737	9	AT3G26700	0.168819	0.0468499	8	AT4G30320	0.208797	0.270388	2	AT5G37500	0.366433	0.116904	3
AT1G27660	0.241138	0.157157	16	AT1G27660	0.241138	0.157157	16	AT2G37690	0.175838	0.18095	21	AT3G26710	0.210022	0.178222	91	AT4G30340	0.335586	0.0913638	26	AT5G37510	0.23933	0.0589682	233
AT1G27670	0.299889	0.431168	13	AT1G27670	0.299889	0.431168	13	AT2G37700	0.186909	0.377967	1	AT3G26720	0.220681	0.104191	72	AT4G30350	0.326626	0.104221	69	AT5G37530	0.223055	0.124468	8
AT1G27680	0.258825	0.0934842	16	AT1G27680	0.258825	0.0934842	16	AT2G37710	0.446144	0.0889272	55	AT3G26730	0.315446	0.311651	84	AT4G30360	0.303409	0.0681232	12	AT5G37540	0.323451	0.119454	28
AT1G27690	0.256029	0.0409612	24	AT1G27690	0.256029	0.0409612	24	AT2G37740	0.268809	0.194902	3	AT3G26740	0.202625	0.246301	666	AT4G30370	0.318444	0.151829	13	AT5G37550	0.452042	0.272395	1
AT1G27700	0.380127	0.0925276	18	AT1G27700	0.380127	0.0925276	18	AT2G37750	0.365092	0.298449	67	AT3G26750	0.322962	0.249872	9	AT4G30390	0.197146	0.225733	30	AT5G37590	0.175164	0.344397	12
AT1G27720	0.158806	0.949299	1	AT1G27720	0.158806	0.949299	1	AT2G37770	0.316781	0.198224	17	AT3G26760	0.211373	0.19198	10	AT4G30400	0.317001	0.0997002	22	AT5G37600	0.323792	0.0363015	347
AT1G27730	0.350041	0.0860456	121	AT1G27730	0.350041	0.0860456	121	AT2G37790	0.315743	0.105239	46	AT3G26770	0.330697	0.175941	13	AT4G30420	0.271437	0.11206	3	AT5G37630	0.27993	0.147314	10
AT1G27740	0.118686	0.185607	3	AT1G27740	0.118686	0.185607	3	AT2G37820	0.389362	0.172583	1	AT3G26780	0.366082	0.0859756	96	AT4G30430	0.433801	0.295932	11	AT5G37650	0.435985	0.358065	44
AT1G27750	0.20207	0.199124	25	AT1G27750	0.20207	0.199124	25	AT2G37840	0.195887	0.182766	21	AT3G26782	0.32652	0.0683715	6	AT4G30440	0.378304	0.00553897	132	AT5G37660	0.380539	0.0917235	8
AT1G27752	0.242468	0.165266	13	AT1G27752	0.242468	0.165266	13	AT2G37860	0.263786	0.161428	28	AT3G26790	0.183232	0.266093	12	AT4G30470	0.160035	0.0667979	76	AT5G37670	0.297365	0.22299	6
AT1G27760	0.241574	0.146897	74	AT1G27760	0.241574	0.146897	74	AT2G37870	0.216966	0.285027	3	AT3G26810	0.283825	0.0222822	99	AT4G30480	0.198572	0.171273	64	AT5G37680	0.217306	0.0338414	19
AT1G27770	0.173481	0.106122	33	AT1G27770	0.173481	0.106122	33	AT2G37880	0.314012	0.08889	3	AT3G26830	0.177093	0.632935	52	AT4G30490	0.183266	0.150178	40	AT5G37690	0.317619	0.130897	10
AT1G27840	0.176596	0.199018	33	AT1G27840	0.176596	0.199018	33	AT2G37890	0.202285	0.411214	8	AT3G26840	0.298335	0.278838	23	AT4G30510	0.188536	0.130926	6	AT5G37710	0.320252	0.0911085	23
AT1G27850	0.16061	0.342047	37	AT1G27850	0.16061	0.342047	37	AT2G37920	0.468183	0.198273	74	AT3G26890	0.173899	0.2608	68	AT4G30520	0.19099	0.10999	18	AT5G37730	0.23462	0.309572	3
AT1G27880	0.186639	0.192038	4	AT1G27880	0.186639	0.192038	4	AT2G37930	0.269402	0.348384	23	AT3G26910	0.211897	0.257137	35	AT4G30530	0.368874	0.116578	335	AT5G37740	0.48577	0.139622	32
AT1G27900	0.238576	0.122213	29	AT1G27900	0.238576	0.122213	29	AT2G37940	0.160975	0.0988602	60	AT3G26934	0.346191	0.416053	1	AT4G30560	0.262042	0.0968843	15	AT5G37790	0.420926	0.0811074	25
AT1G27910	0.210611	0.0854832	18	AT1G27910	0.210611	0.0854832	18	AT2G37950	0.220621	0.19807	9	AT3G26935	0.120477	0.0991175	84	AT4G30580	0.197423	0.288907	58	AT5G37840	0.43069	0.203877	1
AT1G27920	0.212843	0.166775	9	AT1G27920	0.212843	0.166775	9	AT2G37970	0.406151	0.0879904	69	AT3G26950	0.284904	0.0942055	30	AT4G30590	0.285725	0.20094	13	AT5G37920	0.376901	0.421674	6
AT1G27930	0.407702	0.0393295	59	AT1G27930	0.407702	0.0393295	59	AT2G37975	0.210028	0.0311426	44	AT3G26960	0.192864	0.305516	7	AT4G30600	0.233263	0.124809	99	AT5G37930	0.303012	0.240298	18
AT1G27950	0.260799	0.233498	491	AT1G27950	0.260799	0.233498	491	AT2G37980	0.240646	0.108881	6	AT3G26980	0.150069	0.155976	29	AT4G30610	0.332365	0.0762317	23	AT5G38040	0.311352	0.287339	1
AT1G27960	0.247739	0.420548	11	AT1G27960	0.247739	0.420548	11	AT2G37990	0.283504	0.11448	55	AT3G26990	0.287263	0.169216	25	AT4G30630	0.267268	0.403209	13	AT5G38050	0.358246	0.236971	36
AT1G27970	0.455552	0.0222522	123	AT1G27970	0.455552	0.0222522	123	AT2G38000	0.218279	0.134866	57	AT3G27000	0.298672	0.0617273	9	AT4G30640	0.421251	0.3561	9	AT5G38060	0.219607	0.347815	37
AT1G27980	0.240975	0.061303	52	AT1G27980	0.240975	0.061303	52	AT2G38010	0.291786	0.126151	11	AT3G27010	0.450541	0.113062	16	AT4G30650	0.250001	0.205087	65	AT5G38070	0.188492	0.304803	2
AT1G27990	0.194598	0.225888	18	AT1G27990	0.194598	0.225888	18	AT2G38020	0.219729	0.190562	38	AT3G27020	0.289151	0.0432076	68	AT4G30670	0.18542	0.471385	21	AT5G38080	0.275685	0.775716	19
AT1G28000	0.267165	0.70727	53	AT1G28000	0.267165	0.70727	53	AT2G38025	0.304106	0.130646	10	AT3G27025	0.205849	0.558084	35	AT4G30690	0.222357	0.217009	44	AT5G38110	0.40926	0.108842	36
AT1G28010	0.268951	0.175327	7	AT1G28010	0.268951	0.175327	7	AT2G38050	0.421609	0.164208	51	AT3G27040	0.380848	0.462509	1	AT4G30700	0.185468	0.216855	4	AT5G38120	0.467253	0.154837	7
AT1G28060	0.251763	0.237711	41	AT1G28060	0.251763	0.237711	41	AT2G38060	0.329892	0.280986	2	AT3G27050	0.343767	0.123535	43	AT4G30710	0.232785	0.147148	21	AT5G38150	0.426961	0.391006	7
AT1G28080	0.224314	0.446897	11	AT1G28080	0.224314	0.446897	11	AT2G38070	0.303988	0.240328	9	AT3G27070	0.262765	0.442787	1	AT4G30720	0.168652	0.19001	32	AT5G38160	0.421754	0.431076	4
AT1G28090	0.239149	0.172213	27	AT1G28090	0.239149	0.172213	27	AT2G38080	0.270329	0.0856918	31	AT3G27080	0.299575	0.327237	39	AT4G30750	0.357348	1.1094	48	AT5G38195	0.413411	0.565096	4
AT1G28120	0.295198	0.104732	24	AT1G28120	0.295198	0.104732	24	AT2G38090	0.401882	0.0661277	21	AT3G27090	0.247295	0.0963411	189	AT4G30760	0.323999	0.807686	76	AT5G38200	0.333749	0.0445915	11
AT1G28130	0.190409	0.0743217	44	AT1G28130	0.190409	0.0743217	44	AT2G38110	0.257582	0.0906632	51	AT3G27100	0.0677998	0.511159	16	AT4G30770	0.264437	0.158065	38	AT5G38210	0.321861	0.285006	13
AT1G28140	0.25797	0.172225	63	AT1G28140	0.25797	0.172225	63	AT2G38120	0.263316	0.0545839	225	AT3G27120	0.18138	0.0848609	43	AT4G30780	0.155528	0.210782	25	AT5G38240	0.446217	0.348114	2
AT1G28150	0.280465	0.305738	66	AT1G28150	0.280465	0.305738	66	AT2G38140	0.153871	0.156594	213	AT3G27150	0.411554	0.155383	9	AT4G30790	0.192552	0.150452	28	AT5G38280	0.29221	0.313018	6
AT1G28190	0.279042	0.226605	38	AT1G28190	0.279042	0.226605	38	AT2G38170	0.364125	0.236307	174	AT3G27160	0.295173	0.0746176	224	AT4G30810	0.235682	0.140624	129	AT5G38290	0.296052	0.15271	16
AT1G28200	0.371499	0.108608	67	AT1G28200	0.371499	0.108608	67	AT2G38230	0.407337	0.0329229	129	AT3G27170	0.21764	0.0560505	16	AT4G30825	0.338297	0.186717	16	AT5G38300	0.300458	0.259081	14
AT1G28210	0.244477	0.241275	18	AT1G28210	0.244477	0.241275	18	AT2G38240	0.247429	0.297499	35	AT3G27180	0.234841	0.102708	16	AT4G30830	0.274878	0.161108	4	AT5G38310	0.493111	0.0959379	43
AT1G28220	0.275261	0.19103	1	AT1G28220	0.275261	0.19103	1	AT2G38270	0.392576	0.12803	38	AT3G27190	0.183535	0.0455346	19	AT4G30840	0.272744	0.0974706	20	AT5G38320	0.368315	0.355439	42
AT1G28230	0.326771	0.198571	17	AT1G28230	0.326771	0.198571	17	AT2G38290	0.289142	0.0603659	54	AT3G27200	0.215406	0.123569	48	AT4G30845	0.17478	0.458565	10	AT5G38330	0.381901	0.530098	4
AT1G28240	0.222646	0.0912322	55	AT1G28240	0.222646	0.0912322	55	AT2G38300	0.264769	0.232388	7	AT3G27210	0.353065	0.234782	33	AT4G30860	0.223469	0.29319	13	AT5G38360	0.335397	0.202738	10
AT1G28250	0.226785	0.141996	32	AT1G28250	0.226785	0.141996	32	AT2G38310	0.174841	0.0666638	231	AT3G27220	0.283253	0.105023	12	AT4G30870	0.185716	0.266856	10	AT5G38380	0.196911	0.0926934	28
AT1G28270	0.2775	0.0616521	8	AT1G28270	0.2775	0.0616521	8	AT2G38320	0.291162	0.172907	7	AT3G27230	0.351371	0.0567561	43	AT4G30920	0.240095	0.124478	62	AT5G38396	0.380729	0.508384	1
AT1G28300	0.268585	0.467528	3	AT1G28300	0.268585	0.467528	3	AT2G38330	0.251039	0.129231	22	AT3G27250	0.199508	0.281103	3	AT4G30930	0.216451	0.152653	33	AT5G38410	0.238183	0.081254	12397
AT1G28306	0.488542	0.518848	1	AT1G28306	0.488542	0.518848	1	AT2G38340	0.405022	0.272825	12	AT3G27260	0.241481	0.16512	39	AT4G30935	0.278314	0.273785	15	AT5G38470	0.204428	0.115527	171
AT1G28310	0.152664	0.217627	9	AT1G28310	0.152664	0.217627	9	AT2G38360	0.286962	0.0379724	60	AT3G27270	0.330761	0.133913	8	AT4G30940	0.277839	0.0624293	5	AT5G38480	0.31416	0.0110111	278
AT1G28320	0.215595	0.218435	42	AT1G28320	0.215595	0.218435	42	AT2G38370	0.308437	0.237361	17	AT3G27310	0.193366	0.259265	30	AT4G30950	0.204007	0.154579	441	AT5G38500	0.361289	0.679718	53
AT1G28330	0.172085	0.0677116	867	AT1G28330	0.172085	0.0677116	867	AT2G38380	0.254775	0.239401	147	AT3G27320	0.253398	0.0699374	26	AT4G30960	0.32881	0.0635961	249	AT5G38520	0.351482	0.0738976	87
AT1G28340	0.437138	0.0585373	53	AT1G28340	0.437138	0.0585373	53	AT2G38400	0.311673	0.0817272	89	AT3G27325	0.172701	0.177034	15	AT4G30980	0.221839	0.172969	4	AT5G38530	0.340532	0.064361	33
AT1G28350	0.276597	0.0956607	16	AT1G28350	0.276597	0.0956607	16	AT2G38410	0.238576	0.153826	27	AT3G27330	0.260088	0.191133	18	AT4G30990	0.199657	0.380753	15	AT5G38560	0.197174	0.0978197	58
AT1G28360	0.263445	0.321846	7	AT1G28360	0.263445	0.321846	7	AT2G38420	0.246928	0.226075	12	AT3G27340	0.137558	0.274847	24	AT4G30993	0.159063	0.617726	79	AT5G38590	0.254863	0.935122	14
AT1G28375	0.225245	0.465574	17	AT1G28375	0.225245	0.465574	17	AT2G38430	0.272896	0.434886	10	AT3G27350	0.309383	0.225488	165	AT4G30996	0.152786	0.0338233	64	AT5G38600	0.310512	0.195058	29
AT1G28380	0.329225	0.204722	72	AT1G28380	0.329225	0.204722	72	AT2G38440	0.237878	0.35747	22	AT3G27390	0.215057	0.202344	89	AT4G31000	0.158935	0.332834	15	AT5G38610	0.350491	0.237804	11
AT1G28390	0.423992	0.165942	40	AT1G28390	0.423992	0.165942	40	AT2G38450	0.235211	0.288085	29	AT3G27400	0.371021	0.0963254	4	AT4G31010	0.250643	0.125706	25	AT5G38620	0.488924	0.502142	2
AT1G28395	0.220238	0.250375	36	AT1G28395	0.220238	0.250375	36	AT2G38460	0.244866	0.205983	9	AT3G27415	0.265724	0.304226	48	AT4G31040	0.193711	0.154033	57	AT5G38630	0.186733	0.161213	55
AT1G28400	0.235499	0.249104	134	AT1G28400	0.235499	0.249104	134	AT2G38465	0.243069	0.224388	8	AT3G27420	0.309326	0.334153	11	AT4G31060	0.0975724	0.520954	2	AT5G38640	0.155048	0.168663	35
AT1G28410	0.213165	0.438553	21	AT1G28410	0.213165	0.438553	21	AT2G38470	0.31716	0.111561	74	AT3G27440	0.275138	0.0798518	1	AT4G31080	0.270625	0.10877	62	AT5G38660	0.262517	0.133255	106
AT1G28420	0.207492	0.258091	18	AT1G28420	0.207492	0.258091	18	AT2G38480	0.380675	0.210305	41	AT3G27460	0.228368	0.165581	19	AT4G31110	0.217817	0.295317	3	AT5G38690	0.25309	0.190818	16
AT1G28430	0.397016	0.206769	2	AT1G28430	0.397016	0.206769	2	AT2G38490	0.405499	0.0461811	4	AT3G27473	0.470123	0.390589	4	AT4G31115	0.24657	0.189938	16	AT5G38700	0.42021	0.157079	1
AT1G28440	0.398729	0.0778035	38	AT1G28440	0.398729	0.0778035	38	AT2G38500	0.292958	0.0851697	31	AT3G27520	0.215638	0.645695	15	AT4G31120	0.147111	0.122268	31	AT5G38710	0.471599	0.0686213	9
AT1G28470	0.32742	0.101725	8	AT1G28470	0.32742	0.101725	8	AT2G38540	0.243597	0.341944	1331	AT3G27530	0.187079	0.0928716	37	AT4G31130	0.198716	0.140483	64	AT5G38720	0.229566	0.28056	25
AT1G28480	0.365595	0.137491	38	AT1G28480	0.365595	0.137491	38	AT2G38550	0.377654	0.135261	79	AT3G27550	0.224036	0.0864458	9	AT4G31140	0.277076	0.0873706	42	AT5G38730	0.303135	0.160889	2
AT1G28490	0.118116	0.131605	36	AT1G28490	0.118116	0.131605	36	AT2G38570	0.296553	0.234496	14	AT3G27560	0.216026	0.0286916	27	AT4G31150	0.17717	0.458778	15	AT5G38760	0.189785	0.0345629	19
AT1G28510	0.285368	0.0731425	27	AT1G28510	0.285368	0.0731425	27	AT2G38580	0.161895	0.510431	18	AT3G27570	0.243666	0.164445	74	AT4G31160	0.219824	0.194902	24	AT5G38770	0.430424	0.208249	17
AT1G28530	0.339368	0.131459	11	AT1G28530	0.339368	0.131459	11	AT2G38630	0.183318	0.138347	26	AT3G27620	0.334201	0.10602	2	AT4G31210	0.190336	0.279943	9	AT5G38780	0.294646	0.397375	4
AT1G28560	0.251299	0.352091	7	AT1G28560	0.251299	0.352091	7	AT2G38640	0.255553	0.126963	15	AT3G27640	0.20054	0.259678	3	AT4G31250	0.35228	0.128937	41	AT5G38800	0.228665	0.399604	6
AT1G28680	0.30329	0.115962	57	AT1G28680	0.30329	0.115962	57	AT2G38670	0.306464	0.0446257	96	AT3G27650	0.321905	0.0227769	9	AT4G31270	0.286404	0.350919	11	AT5G38830	0.346421	0.125042	50
AT1G28690	0.346348	0.149806	2	AT1G28690	0.346348	0.149806	2	AT2G38680	0.297364	0.118162	7	AT3G27660	0.295944	0.136568	142	AT4G31290	0.149024	0.10959	118	AT5G38840	0.197728	0.258747	20
AT1G28695	0.401459	0.219881	12	AT1G28695	0.401459	0.219881	12	AT2G38690	0.208909	0.464078	48	AT3G27670	0.154209	0.298844	7	AT4G31310	0.207773	0.306948	29	AT5G38860	0.277076	0.319427	21
AT1G28760	0.350664	0.217535	19	AT1G28760	0.350664	0.217535	19	AT2G38695	0.139212	0.580325	23	AT3G27690	0.328824	0.0207076	325	AT4G31330	0.312761	0.066481	23	AT5G38880	0.237376	0.061556	32
AT1G28815	0.319517	0.533163	8	AT1G28815	0.319517	0.533163	8	AT2G38700	0.185294	0.035145	75	AT3G27730	0.165967	0.135467	1	AT4G31340	0.184752	0.247511	217	AT5G38890	0.164582	0.192955	21
AT1G29010	0.26129	0.552376	4	AT1G29010	0.26129	0.552376	4	AT2G38720	0.252446	0.17917	8	AT3G27740	0.242638	0.0833979	89	AT4G31370	0.15332	0.571343	1	AT5G38895	0.323741	0.12114	20
AT1G29040	0.266171	0.299765	56	AT1G29040	0.266171	0.299765	56	AT2G38730	0.250498	0.0468515	18	AT3G27770	0.226741	0.304114	114	AT4G31380	0.171882	0.163969	50	AT5G38900	0.451493	0.0618607	26
AT1G29041	0.343855	0.451046	14	AT1G29041	0.343855	0.451046	14	AT2G38740	0.220004	0.0957473	38	AT3G27785	0.31182	0.321593	3	AT4G31390	0.196669	0.0274272	29	AT5G38940	0.449323	0.189657	18
AT1G29050	0.264576	0.119173	104	AT1G29050	0.264576	0.119173	104	AT2G38750	0.372874	0.0972321	72	AT3G27810	0.236076	0.0638725	20	AT4G31400	0.251325	0.299946	15	AT5G38970	0.232239	0.0799019	20
AT1G29070	0.338891	0.0971056	453	AT1G29070	0.338891	0.0971056	453	AT2G38760	0.238501	0.193041	36	AT3G27820	0.218443	0.110398	127	AT4G31420	0.318209	0.0875955	61	AT5G39030	0.490957	0.27081	4
AT1G29090	0.217534	0.194202	21	AT1G29090	0.217534	0.194202	21	AT2G38770	0.208228	0.0757404	26	AT3G27830	0.329828	0.0693425	1134	AT4G31430	0.198885	0.415429	35	AT5G39040	0.174666	0.0853226	25
AT1G29140	0.35022	0.0423206	8	AT1G29140	0.35022	0.0423206	8	AT2G38780	0.211522	0.325499	41	AT3G27835	0.287858	0.885386	2	AT4G31440	0.245229	0.492315	34	AT5G39050	0.291719	0.257138	67
AT1G29150	0.281986	0.0263018	189	AT1G29150	0.281986	0.0263018	189	AT2G38790	0.241841	0.319395	22	AT3G27850	0.314766	0.0559849	589	AT4G31450	0.181646	0.45435	41	AT5G39080	0.408461	0.354013	113
AT1G29160	0.275872	0.0956584	28	AT1G29160	0.275872	0.0956584	28	AT2G38800	0.228929	0.363031	61	AT3G27860	0.32595	0.393018	2	AT4G31460	0.224574	0.180433	39	AT5G39210	0.207354	0.472224	38
AT1G29170	0.248454	0.372282	60	AT1G29170	0.248454	0.372282	60	AT2G38820	0.33248	0.181123	19	AT3G27870	0.280782	0.0996477	1	AT4G31500	0.224176	0.124771	184	AT5G39220	0.266429	0.12405	46
AT1G29195	0.295161	0.278007	15	AT1G29195	0.295161	0.278007	15	AT2G38823	0.171759	0.811447	7	AT3G27890	0.409153	0.0814851	76	AT4G31530	0.272887	0.19531	31	AT5G39240	0.456934	0.334459	4
AT1G29200	0.277911	0.119383	34	AT1G29200	0.277911	0.119383	34	AT2G38830	0.294719	0.216788	18	AT3G27920	0.213991	0.252094	3	AT4G31540	0.231153	0.0931982	30	AT5G39250	0.441655	0.107902	18
AT1G29220	0.261044	0.157543	28	AT1G29220	0.261044	0.157543	28	AT2G38840	0.157264	0.0759232	12	AT3G27925	0.246009	0.0621697	171	AT4G31550	0.480849	0.140733	84	AT5G39320	0.243964	0.034838	86
AT1G29230	0.294956	0.0985054	1	AT1G29230	0.294956	0.0985054	1	AT2G38860	0.221712	0.236545	122	AT3G27930	0.303878	0.189447	30	AT4G31560	0.267104	0.183396	30	AT5G39330	0.321077	0.57562	42
AT1G29240	0.215216	0.36831	23	AT1G29240	0.215216	0.36831	23	AT2G38880	0.409322	0.291819	31	AT3G27950	0.326723	0.183219	2	AT4G31570	0.213914	0.341675	18	AT5G39340	0.25949	0.0609554	40
AT1G29250	0.197997	0.017392	126	AT1G29250	0.197997	0.017392	126	AT2G38890	0.333671	0.206414	2	AT3G27960	0.329787	0.0722838	29	AT4G31590	0.223444	0.0349436	62	AT5G39350	0.306107	0.156131	3
AT1G29260	0.278279	0.0669387	43	AT1G29260	0.278279	0.0669387	43	AT2G38900	0.211144	0.880767	21	AT3G28007	0.202136	0.148301	93	AT4G31600	0.20382	0.0466222	31	AT5G39360	0.435025	0.0226135	18
AT1G29270	0.162295	0.632625	2	AT1G29270	0.162295	0.632625	2	AT2G38920	0.411414	0.183144	27	AT3G28030	0.181397	0.339426	4	AT4G31610	0.251414	0.5172	8	AT5G39380	0.263236	0.307769	8
AT1G29280	0.254547	0.104478	6	AT1G29280	0.254547	0.104478	6	AT2G38940	0.289159	0.0685098	20	AT3G28040	0.288197	0.145926	75	AT4G31620	0.233674	0.550231	2	AT5G39400	0.293157	0.10652	5
AT1G29290	0.296743	0.169885	11	AT1G29290	0.296743	0.169885	11	AT2G38950	0.237942	0.442733	29	AT3G28050	0.378665	0.0545599	71	AT4G31660	0.41819	0.501485	4	AT5G39410	0.231866	0.112784	49
AT1G29300	0.419181	0.14239	11	AT1G29300	0.419181	0.14239	11	AT2G38960	0.259321	0.114607	18	AT3G28070	0.27975	0.262587	14	AT4G31670	0.196576	0.295758	15	AT5G39420	0.296297	0.108906	7
AT1G29310	0.234871	0.00412082	55	AT1G29310	0.234871	0.00412082	55	AT2G38995	0.290194	0.293624	20	AT3G28100	0.306016	0.191949	15	AT4G31680	0.298386	0.454438	2	AT5G39450	0.260571	0.24261	20
AT1G29320	0.200708	0.23312	22	AT1G29320	0.200708	0.23312	22	AT2G39000	0.273285	0.171504	51	AT3G28130	0.275504	0.303987	14	AT4G31700	0.302626	0.0283284	419	AT5G39500	0.166209	0.364716	9
AT1G29330	0.205885	0.103692	29	AT1G29330	0.205885	0.103692	29	AT2G39010	0.252747	0.0661512	388	AT3G28150	0.2949	0.185918	8	AT4G31730	0.365202	0.203706	13	AT5G39510	0.322233	0.104266	99
AT1G29340	0.46536	0.0436634	53	AT1G29340	0.46536	0.0436634	53	AT2G39020	0.438296	0.072043	51	AT3G28180	0.263746	0.0359677	59	AT4G31750	0.18261	0.0859791	28	AT5G39520	0.29296	0.219303	70
AT1G29370	0.201347	0.337115	74	AT1G29370	0.201347	0.337115	74	AT2G39030	0.250666	0.190262	27	AT3G28210	0.305272	0.144464	19	AT4G31770	0.270504	0.12411	12	AT5G39530	0.231296	0.183361	41
AT1G29380	0.270162	0.145288	16	AT1G29380	0.270162	0.145288	16	AT2G39040	0.26918	0.217601	3	AT3G28220	0.312127	0.357733	41	AT4G31780	0.248871	0.30971	45	AT5G39570	0.358535	0.0874288	302
AT1G29390	0.198236	0.240729	79	AT1G29390	0.198236	0.240729	79	AT2G39050	0.339574	0.247818	39	AT3G28223	0.321645	0.577516	32	AT4G31800	0.294883	0.186189	47	AT5G39580	0.293094	0.255828	53
AT1G29450	0.441607	0.129636	16	AT1G29450	0.441607	0.129636	16	AT2G39060	0.149744	0.248126	32	AT3G28330	0.396081	0.278113	2	AT4G31805	0.292637	0.265134	7	AT5G39590	0.289248	0.131003	104
AT1G29460	0.317938	0.248022	13	AT1G29460	0.317938	0.248022	13	AT2G39080	0.217664	0.223775	50	AT3G28340	0.304907	0.118144	24	AT4G31810	0.21673	0.190899	27	AT5G39600	0.247335	0.0277738	72
AT1G29520	0.269062	0.0453419	26	AT1G29520	0.269062	0.0453419	26	AT2G39090	0.193621	0.0831988	28	AT3G28345	0.388605	0.0662766	7	AT4G31820	0.315225	0.0740074	33	AT5G39610	0.274849	0.162413	32
AT1G29530	0.24782	0.519588	18	AT1G29530	0.24782	0.519588	18	AT2G39100	0.247378	0.388427	17	AT3G28370	0.173233	0.455785	10	AT4G31830	0.414533	0.0467704	1	AT5G39670	0.168644	0.41221	32
AT1G29540	0.196497	0.356817	35	AT1G29540	0.196497	0.356817	35	AT2G39110	0.240003	0.0940862	13	AT3G28410	0.245513	0.661753	1	AT4G31840	0.364753	0.249242	198	AT5G39680	0.21735	0.305043	13
AT1G29550	0.227271	0.337237	9	AT1G29550	0.227271	0.337237	9	AT2G39120	0.238668	0.173685	8	AT3G28420	0.252598	0.322292	4	AT4G31850	0.209697	0.152535	19	AT5G39710	0.239738	0.144228	2
AT1G29630	0.253852	0.281432	17	AT1G29630	0.253852	0.281432	17	AT2G39130	0.228091	0.152378	17	AT3G28430	0.192813	0.163205	27	AT4G31860	0.398424	0.140399	44	AT5G39730	0.381958	0.301173	69
AT1G29640	0.444039	0.195136	10	AT1G29640	0.444039	0.195136	10	AT2G39140	0.226194	0.212356	66	AT3G28450	0.316646	0.184935	35	AT4G31870	0.42996	0.165101	4	AT5G39760	0.304003	0.108617	22
AT1G29660	0.29577	0.215702	130	AT1G29660	0.29577	0.215702	130	AT2G39170	0.200737	0.221771	30	AT3G28455	0.123659	0.415206	7	AT4G31880	0.216944	0.458487	54	AT5G39785	0.348232	0.233765	11
AT1G29670	0.347369	0.0922057	465	AT1G29670	0.347369	0.0922057	465	AT2G39180	0.354153	0.0561435	6	AT3G28460	0.21654	0.0356595	18	AT4G31910	0.24325	0.28653	21	AT5G39790	0.207935	0.149199	19
AT1G29680	0.271929	0.14421	96	AT1G29680	0.271929	0.14421	96	AT2G39190	0.250496	0.22009	57	AT3G28470	0.339168	0.181291	3	AT4G31920	0.20712	0.347289	33	AT5G39820	0.367172	0.101672	2
AT1G29690	0.202397	0.0882003	30	AT1G29690	0.202397	0.0882003	30	AT2G39200	0.184849	0.209867	15	AT3G28480	0.330449	0.118554	57	AT4G31930	0.209587	0.197211	11	AT5G39830	0.235819	0.0959281	49
AT1G29700	0.221037	0.250581	45	AT1G29700	0.221037	0.250581	45	AT2G39210	0.264313	0.143945	87	AT3G28510	0.331296	0.146869	10	AT4G31940	0.254567	0.190932	3	AT5G39840	0.303987	0.184374	1
AT1G29720	0.443739	0.341879	6	AT1G29720	0.443739	0.341879	6	AT2G39220	0.355773	0.0433314	17	AT3G28570	0.379274	0.184212	2	AT4G31980	0.279846	0.241684	52	AT5G39850	0.272266	0.0430014	46
AT1G29740	0.32581	0.210698	4	AT1G29740	0.32581	0.210698	4	AT2G39250	0.263873	0.346436	37	AT3G28630	0.24677	0.0850853	7	AT4G32000	0.232716	0.17685	6	AT5G39860	0.340824	0.0604001	15
AT1G29750	0.280329	0.216071	15	AT1G29750	0.280329	0.216071	15	AT2G39260	0.186561	0.147653	62	AT3G28660	0.26567	0.171424	15	AT4G32010	0.197084	0.234754	30	AT5G39865	0.264324	0.318293	4
AT1G29760	0.236875	0.366963	10	AT1G29760	0.236875	0.366963	10	AT2G39270	0.314547	0.104185	50	AT3G28670	0.255985	0.233676	35	AT4G32020	0.312138	0.148661	426	AT5G39870	0.348722	0.534921	20
AT1G29770	0.237844	0.309926	3	AT1G29770	0.237844	0.309926	3	AT2G39280	0.166729	0.420576	20	AT3G28700	0.206067	0.116349	17	AT4G32040	0.239208	0.0883258	54	AT5G39880	0.418719	0.482349	12
AT1G29800	0.192756	0.14722	30	AT1G29800	0.192756	0.14722	30	AT2G39290	0.190514	0.354801	37	AT3G28710	0.352587	0.00350117	213	AT4G32050	0.215919	0.368474	11	AT5G39890	0.370937	0.15291	20
AT1G29810	0.155283	0.330264	14	AT1G29810	0.155283	0.330264	14	AT2G39340	0.187683	0.27461	56	AT3G28720	0.291866	0.12798	24	AT4G32060	0.28423	0.114888	106	AT5G39900	0.275081	0.0566194	7
AT1G29850	0.259911	0.0653979	144	AT1G29850	0.259911	0.0653979	144	AT2G39350	0.306944	0.0756531	13	AT3G28730	0.304652	0.132767	72	AT4G32070	0.240882	0.166406	26	AT5G39940	0.189468	0.218561	26
AT1G29860	0.279186	0.271989	3	AT1G29860	0.279186	0.271989	3	AT2G39360	0.346244	0.189159	7	AT3G28740	0.404753	0.135359	22	AT4G32090	0.239498	0.283056	4	AT5G39950	0.272247	0.199393	175
AT1G29880	0.230762	0.069759	234	AT1G29880	0.230762	0.069759	234	AT2G39370	0.347938	0.122046	1	AT3G28850	0.4613	0.158396	4	AT4G32105	0.483993	0.171201	4	AT5G39960	0.259457	0.139858	10
AT1G29900	0.263687	0.0648496	123	AT1G29900	0.263687	0.0648496	123	AT2G39390	0.320213	0.0224777	177	AT3G28857	0.157915	0.220908	4	AT4G32120	0.176802	0.0666388	30	AT5G39970	0.219561	0.2912	12
AT1G29920	0.207257	0.0417614	1915	AT1G29920	0.207257	0.0417614	1915	AT2G39400	0.225046	0.192883	25	AT3G28860	0.258719	0.0247901	77	AT4G32130	0.344141	0.13219	81	AT5G39980	0.261206	0.0733047	15
AT1G29940	0.222712	0.182654	36	AT1G29940	0.222712	0.182654	36	AT2G39410	0.201029	0.272355	4	AT3G28880	0.318794	0.339214	6	AT4G32140	0.239131	0.0911189	29	AT5G39990	0.232294	0.117686	21
AT1G29960	0.23082	0.226852	6	AT1G29960	0.23082	0.226852	6	AT2G39420	0.28459	0.190767	19	AT3G28900	0.304428	0.012273	94	AT4G32150	0.296137	0.0405833	274	AT5G40000	0.249094	0.207944	9
AT1G29970	0.409477	0.0762788	85	AT1G29970	0.409477	0.0762788	85	AT2G39430	0.267735	0.150408	16	AT3G28910	0.306683	0.091981	60	AT4G32160	0.215487	0.218366	33	AT5G40020	0.329249	0.106086	9
AT1G29980	0.441673	0.0675712	41	AT1G29980	0.441673	0.0675712	41	AT2G39435	0.242631	0.406201	16	AT3G28920	0.299982	0.222582	61	AT4G32170	0.280798	0.240755	14	AT5G40030	0.270094	0.0839974	2
AT1G29990	0.241838	0.0265275	75	AT1G29990	0.241838	0.0265275	75	AT2G39440	0.311237	0.20941	13	AT3G28930	0.465523	0.178042	41	AT4G32190	0.175239	0.441548	49	AT5G40080	0.304879	0.146294	33
AT1G30000	0.248465	0.0884551	27	AT1G30000	0.248465	0.0884551	27	AT2G39445	0.42681	0.122092	14	AT3G28950	0.272354	0.245897	45	AT4G32270	0.268062	0.154746	12	AT5G40100	0.26032	0.363912	3
AT1G30020	0.167809	0.177215	25	AT1G30020	0.167809	0.177215	25	AT2G39450	0.215426	0.0422354	64	AT3G28960	0.330855	0.0788721	1	AT4G32272	0.25943	0.103327	9	AT5G40140	0.206801	0.154788	5
AT1G30040	0.139803	0.192926	33	AT1G30040	0.139803	0.192926	33	AT2G39470	0.183384	0.30302	108	AT3G28970	0.285262	0.200143	25	AT4G32280	0.305724	0.352269	8	AT5G40150	0.380952	0.107066	33
AT1G30050	0.211893	0.137874	39	AT1G30050	0.211893	0.137874	39	AT2G39480	0.225349	0.0451011	35	AT3G29000	0.396518	0.236921	3	AT4G32290	0.330416	0.230788	51	AT5G40160	0.183947	0.223952	32
AT1G30070	0.243681	0.186301	16	AT1G30070	0.243681	0.186301	16	AT2G39490	0.339756	0.294998	16	AT3G29010	0.319286	0.136125	2	AT4G32295	0.170089	0.255928	11	AT5G40170	0.2082	0.353255	26
AT1G30080	0.258721	0.134682	9	AT1G30080	0.258721	0.134682	9	AT2G39510	0.255589	0.122303	15	AT3G29020	0.199794	0.280561	10	AT4G32300	0.238286	0.134305	40	AT5G40190	0.209879	0.0937987	31
AT1G30090	0.350182	0.0640894	49	AT1G30090	0.350182	0.0640894	49	AT2G39518	0.256594	0.183051	21	AT3G29030	0.406624	0.0718707	78	AT4G32320	0.268918	0.210818	23	AT5G40200	0.303803	0.0529079	29
AT1G30100	0.361591	0.0763803	1	AT1G30100	0.361591	0.0763803	1	AT2G39530	0.243102	0.238833	29	AT3G29035	0.376312	0.173425	43	AT4G32340	0.32041	0.19678	69	AT5G40210	0.327358	0.131773	7
AT1G30135	0.409384	0.268059	4	AT1G30135	0.409384	0.268059	4	AT2G39550	0.220948	0.230593	14	AT3G29090	0.342383	0.0622359	43	AT4G32350	0.255486	0.328842	10	AT5G40230	0.190394	0.193046	1
AT1G30160	0.259885	0.275688	7	AT1G30160	0.259885	0.275688	7	AT2G39560	0.23569	0.153379	7	AT3G29130	0.42754	0.144232	25	AT4G32360	0.269558	0.194365	15	AT5G40240	0.210463	0.298015	19
AT1G30170	0.175357	0.385304	39	AT1G30170	0.175357	0.385304	39	AT2G39570	0.284084	0.0981035	151	AT3G29170	0.316036	0.0696074	27	AT4G32400	0.288379	0.0968297	58	AT5G40250	0.299206	0.0492052	28
AT1G30190	0.233899	0.518027	19	AT1G30190	0.233899	0.518027	19	AT2G39580	0.167442	0.441603	14	AT3G29185	0.308537	0.206701	21	AT4G32410	0.191457	0.0342349	325	AT5G40260	0.319041	0.242174	18
AT1G30220	0.277848	0.0848376	7	AT1G30220	0.277848	0.0848376	7	AT2G39630	0.150739	0.19164	57	AT3G29200	0.230918	0.0689218	37	AT4G32430	0.254879	0.244861	14	AT5G40270	0.206853	0.170064	9
AT1G30240	0.202152	0.341924	20	AT1G30240	0.202152	0.341924	20	AT2G39640	0.272091	0.418891	1	AT3G29230	0.428034	0.078015	6	AT4G32440	0.2655	0.298754	17	AT5G40280	0.197175	0.244735	13
AT1G30250	0.194561	0.668949	6	AT1G30250	0.194561	0.668949	6	AT2G39660	0.208913	0.134592	34	AT3G29280	0.210673	0.154258	38	AT4G32470	0.104159	0.0741298	330	AT5G40300	0.336702	0.208552	18
AT1G30260	0.333952	0.244417	18	AT1G30260	0.333952	0.244417	18	AT2G39670	0.223383	0.117393	62	AT3G29290	0.239036	0.233154	15	AT4G32480	0.333061	0.124643	97	AT5G40320	0.413134	0.188875	2
AT1G30270	0.155408	0.109841	46	AT1G30270	0.155408	0.109841	46	AT2G39690	0.252925	0.0522555	30	AT3G29300	0.2754	0.362492	12	AT4G32490	0.268838	0.334822	8	AT5G40330	0.339677	0.13258	3
AT1G30280	0.38929	0.0786123	18	AT1G30280	0.38929	0.0786123	18	AT2G39700	0.248426	0.0213629	83	AT3G29310	0.315766	0.293174	22	AT4G32500	0.253981	0.167854	3	AT5G40340	0.300237	0.356632	73
AT1G30300	0.236453	0.0827564	15	AT1G30300	0.236453	0.0827564	15	AT2G39705	0.213433	0.0794798	46	AT3G29320	0.285629	0.0931166	85	AT4G32510	0.217318	0.10276	1	AT5G40350	0.205413	0.340861	11
AT1G30320	0.311228	0.173039	9	AT1G30320	0.311228	0.173039	9	AT2G39710	0.362601	0.0975995	18	AT3G29350	0.252819	0.171327	50	AT4G32530	0.222702	0.011988	127	AT5G40360	0.325725	0.638676	2
AT1G30330	0.246602	0.0308407	57	AT1G30330	0.246602	0.0308407	57	AT2G39720	0.442877	0.10482	46	AT3G29390	0.218663	0.320736	33	AT4G32540	0.250064	0.211597	1	AT5G40370	0.221116	0.0600118	266
AT1G30350	0.337488	0.526045	12	AT1G30350	0.337488	0.526045	12	AT2G39730	0.1311	0.207273	2765	AT3G29400	0.299262	0.122938	14	AT4G32551	0.232497	0.121239	39	AT5G40380	0.298614	0.173165	16
AT1G30360	0.260783	0.1354	280	AT1G30360	0.260783	0.1354	280	AT2G39740	0.172267	0.324522	49	AT3G29590	0.355748	0.164864	1	AT4G32560	0.285427	0.287814	31	AT5G40390	0.202989	0.161329	44
AT1G30380	0.326993	0.0351126	2102	AT1G30380	0.326993	0.0351126	2102	AT2G39750	0.205008	0.121923	67	AT3G29670	0.459622	0.26086	8	AT4G32570	0.229872	0.261116	67	AT5G40400	0.289346	0.223225	3
AT1G30410	0.212855	0.131713	8	AT1G30410	0.212855	0.131713	8	AT2G39760	0.186336	0.0960962	46	AT3G29680	0.428887	0.352579	2	AT4G32590	0.386622	0.203404	63	AT5G40410	0.275518	0.174756	2
AT1G30440	0.319504	0.0346189	28	AT1G30440	0.319504	0.0346189	28	AT2G39780	0.291612	0.138651	132	AT3G29770	0.332934	0.104315	13	AT4G32600	0.205709	0.084732	68	AT5G40420	0.429354	0.0525427	146
AT1G30460	0.255782	0.0968841	11	AT1G30460	0.255782	0.0968841	11	AT2G39795	0.283012	0.257078	42	AT3G29780	0.484562	0.277983	1	AT4G32605	0.256454	0.10534	42	AT5G40440	0.227636	0.108843	6
AT1G30470	0.198051	0.201922	42	AT1G30470	0.198051	0.201922	42	AT2G39810	0.251497	0.205097	43	AT3G29810	0.366786	0.133229	30	AT4G32610	0.231025	0.235174	33	AT5G40450	0.219917	0.695057	201
AT1G30473	0.237072	0.722465	76	AT1G30473	0.237072	0.722465	76	AT2G39820	0.28405	0.191998	1	AT3G30180	0.348961	0.0424058	30	AT4G32620	0.201933	0.322816	28	AT5G40460	0.372392	0.164753	7
AT1G30480	0.292967	0.111602	56	AT1G30480	0.292967	0.111602	56	AT2G39830	0.184848	0.115646	28	AT3G30210	0.387793	0.23729	2	AT4G32630	0.206972	0.430261	14	AT5G40470	0.388708	0.253181	7
AT1G30490	0.208901	0.0663325	45	AT1G30490	0.208901	0.0663325	45	AT2G39840	0.287185	0.0378769	32	AT3G30260	0.297871	0.217117	2	AT4G32650	0.277106	0.168942	17	AT5G40480	0.184471	0.249399	44
AT1G30500	0.35384	0.171882	11	AT1G30500	0.35384	0.171882	11	AT2G39850	0.18313	0.586033	10	AT3G30300	0.356842	0.0424016	32	AT4G32660	0.193678	0.106951	44	AT5G40500	0.41119	0.0856882	14
AT1G30510	0.228857	0.0391631	78	AT1G30510	0.228857	0.0391631	78	AT2G39851	0.18672	1.23249	52	AT3G30340	0.237079	0.191074	7	AT4G32670	0.147114	0.764626	45	AT5G40510	0.370795	0.0825022	15
AT1G30515	0.332234	0.482389	3	AT1G30515	0.332234	0.482389	3	AT2G39855	0.221166	0.5353	18	AT3G30350	0.322999	0.471861	3	AT4G32680	0.281176	0.326972	30	AT5G40520	0.182178	0.419523	17
AT1G30520	0.187842	0.247255	19	AT1G30520	0.187842	0.247255	19	AT2G39880	0.24758	0.511944	12	AT3G30380	0.392584	0.0551459	32	AT4G32690	0.273663	0.126356	37	AT5G40530	0.254404	0.178686	17
AT1G30540	0.181743	0.174823	40	AT1G30540	0.181743	0.174823	40	AT2G39900	0.163908	0.0781918	45	AT3G30530	0.273788	0.186896	3	AT4G32700	0.152183	0.318229	24	AT5G40540	0.210001	0.159633	14
AT1G30550	0.267166	0.301223	8	AT1G30550	0.267166	0.301223	8	AT2G39910	0.248989	0.268554	14	AT3G30775	0.280891	0.0615228	358	AT4G32710	0.225175	0.183372	21	AT5G40550	0.267519	0.115122	10
AT1G30580	0.132938	0.0342381	103	AT1G30580	0.132938	0.0342381	103	AT2G39920	0.240985	0.287322	10	AT3G30842	0.34874	0.207217	3	AT4G32720	0.267262	0.0940153	90	AT5G40570	0.316535	0.532035	30
AT1G30590	0.199143	0.567576	14	AT1G30590	0.199143	0.567576	14	AT2G39930	0.226887	0.123122	38	AT3G32930	0.328683	0.105425	126	AT4G32730	0.193063	0.318293	19	AT5G40590	0.245178	0.128655	3
AT1G30600	0.227551	0.118748	28	AT1G30600	0.227551	0.118748	28	AT2G39940	0.263485	0.0465739	34	AT3G32940	0.227651	0.501421	29	AT4G32750	0.187286	0.117709	30	AT5G40595	0.368857	0.633191	21
AT1G30610	0.192512	0.345619	2	AT1G30610	0.192512	0.345619	2	AT2G39950	0.243739	0.219083	41	AT3G32980	0.310539	0.105368	306	AT4G32760	0.203157	0.172024	104	AT5G40600	0.319451	0.398386	70
AT1G30620	0.317737	0.104597	33	AT1G30620	0.317737	0.104597	33	AT2G39960	0.157502	0.0631905	62	AT3G33520	0.407442	0.303702	25	AT4G32770	0.180614	0.184418	22	AT5G40610	0.162114	0.129382	36
AT1G30630	0.246696	0.0248442	166	AT1G30630	0.246696	0.0248442	166	AT2G39970	0.209385	0.116392	100	AT3G33530	0.267491	0.153597	34	AT4G32780	0.36258	0.157374	3	AT5G40620	0.299396	0.927245	18
AT1G30640	0.241603	0.0738708	13	AT1G30640	0.241603	0.0738708	13	AT2G39980	0.374777	0.0867428	55	AT3G42050	0.190614	0.0835323	230	AT4G32790	0.280306	0.271319	6	AT5G40630	0.310147	0.0641407	6
AT1G30650	0.224162	0.207273	17	AT1G30650	0.224162	0.207273	17	AT2G39990	0.249838	0.102718	141	AT3G42170	0.248993	0.184301	77	AT4G32800	0.397812	0.260062	16	AT5G40640	0.22661	0.121558	26
AT1G30680	0.249	0.28808	20	AT1G30680	0.249	0.28808	20	AT2G40000	0.445576	0.0951568	218	AT3G42180	0.262101	0.201401	4	AT4G32810	0.256207	0.155389	7	AT5G40645	0.202897	0.0578851	9
AT1G30700	0.372037	0.116598	38	AT1G30700	0.372037	0.116598	38	AT2G40010	0.263299	0.188286	19	AT3G42630	0.360669	0.207932	10	AT4G32820	0.204288	0.217192	43	AT5G40650	0.232318	0.0479428	75
AT1G30710	0.324557	0.148515	2	AT1G30710	0.324557	0.148515	2	AT2G40020	0.201295	0.442599	22	AT3G42640	0.322479	0.0393929	6	AT4G32830	0.210202	0.0572955	40	AT5G40660	0.257338	0.105207	45
AT1G30720	0.413266	0.133752	37	AT1G30720	0.413266	0.133752	37	AT2G40030	0.192267	0.262887	14	AT3G42660	0.291536	0.167041	24	AT4G32840	0.2079	0.0784732	27	AT5G40670	0.237812	0.355586	49
AT1G30730	0.344211	0.214042	6	AT1G30730	0.344211	0.214042	6	AT2G40050	0.353433	0.320673	10	AT3G42670	0.242205	0.170153	7	AT4G32850	0.237101	0.151655	74	AT5G40720	0.336468	0.207485	11
[truncated: 14,562 more rows]

## Sheet: Analysis of data by chromosomes
Table S14B. Chi-square test for distribution of all loci and loci with ω & ESTs.
Chr	All loci	Loci with ω & ESTs	Df	χ²	P
I	7078	4299	4	0.8091	0.9372
II	4245	2603
III	5437	3262
IV	4124	2544
V	6318	3850
All	27206	16558
Table S14C. Chi-square test for distribution of all loci with ω and loci with ω & ESTs.
Chr	Loci with ω	Loci with ω & ESTs	Df	χ²	P
I	4704	4299	4	0.5577	0.9676
II	2786	2603
III	3566	3262
IV	2785	2544
V	4215	3850
All	18056	16558
Table S14D. Chi-square test for distribution of loci with ω & ESTs and loci with ω>1 & ESTs.
Chr	Loci with ω & ESTs	Loci with ω>1 & ESTs	Df	χ²	P
I	4299	17	4	3.346	0.5017
II	2603	6
III	3262	13
IV	2544	14
V	3850	15
All	16558	65
Table S14E. Chi-square test for distribution of loci with ω and loci with ω>1 & ESTs.
Chr	Loci with ω	Loci ω>1& ESTs	Df	χ²	P
I	4704	17	4	3.187	0.527
II	2786	6
III	3566	13
IV	2785	14
V	4215	15
All	18056	65
Table S14F. Chi-square test for distribution of all loci and loci ω>1 & ESTs.
Chr	All loci	Loci ω>1 & ESTs	Df	χ²	P
I	7078	17	4	3.429	0.4887
II	4245	6
III	5437	13
IV	4124	14
V	6318	15
All	27206	65
Table S14G. Chi-square test for distribution of loci with ω >1 and loci with ω>1& ESTs.
Chr	Loci with ω>1	Loci ω>1 & ESTs	Df	χ²	P
I	25	17	4	0.1988	0.9954
II	10	6
III	18	13
IV	18	14
V	22	15
All	94	65
Table S14H. ANOVA analysis of No. ESTs/locus across chromosomes.
grouped by chromosomes	SS	df	MS	F	P
between chromosomes	17450	4	4363	0.08722	0.9864
within chromosomes	828000000	16553	50020
total	828000000	16557
Table S14I. ANOVA analysis of ω in loci with ESTs across chromosomes.
grouped by chromosomes	SS	df	MS	F	P
between 5 chromosomes	0.08046	4	0.02011	0.806	0.5211
within chromosomes	413.1	16553	0.02496
total	413.2	16557

## Sheet: Grouped data by No. ESTs (GEA)
Table S14J. Loci with ω and Ks grouped by No. ESTs/locus.
Locus	Ks	ω	No. ESTs (1-2)	Locus	Ks	ω	No. ESTs (3-4)	Locus	Ks	ω	No. ESTs (5-8)	Locus	Ks	ω	No. ESTs (9-12)	Locus	Ks	ω	No. ESTs (13-16)	Locus	Ks	ω	No. ESTs (17-21)	Locus	Ks	ω	No. ESTs (22-26)	Locus	Ks	ω	No. ESTs (27-33)	Locus	Ks	ω	No. ESTs (34-42)	Locus	Ks	ω	No. ESTs (43-55)	Locus	Ks	ω	No. ESTs (56-78)	Locus	Ks	ω	No. ESTs (79-138)	Locus	Ks
AT1G01520	0.301487	0.274429	1	AT1G01200	0.310081	0.10838	3	AT1G01760	0.153866	0.404007	6	AT1G01450	0.325477	0.15302	9	AT1G01020	0.14295	0.602313	13	AT1G04100	0.273688	0.316787	17	AT1G01150	0.255977	0.919574	22	AT1G01790	0.252574	0.208717	27	AT1G01770	0.214361	0.293226	34	AT1G01350	0.224604	0.136003	43	AT1G01540	0.433502	0.0986732	56	AT1G08420	0.236835	0.039848	79	AT1G50250	0.263255
AT1G01700	0.293639	0.163395	1	AT1G01280	0.314381	0.110601	3	AT1G02290	0.245481	0.443994	6	AT1G03750	0.259256	0.13609	9	AT1G01210	0.428301	0.0277879	13	AT1G05570	0.18351	0.0955363	17	AT1G01970	0.284974	0.216402	22	AT1G01900	0.350066	0.168118	27	AT1G03080	0.183587	0.3555	34	AT1G04000	0.17124	0.728608	43	AT1G10980	0.392693	0.267859	56	AT1G11750	0.425375	0.02274	79	AT2G30930	0.34215
AT1G02630	0.317938	0.144925	1	AT1G01880	0.250743	0.266062	3	AT1G02460	0.312498	0.116577	6	AT1G03950	0.233166	0.0748723	9	AT1G02020	0.347038	0.270877	13	AT1G05590	0.219831	0.219055	17	AT1G02270	0.181969	0.288992	22	AT1G02340	0.291111	0.479312	27	AT1G04650	0.215665	0.390533	34	AT1G05440	0.322574	0.359849	43	AT1G12770	0.195463	0.0840907	56	AT1G18450	0.19457	0.0650306	79	AT2G45980	0.223672
AT1G02650	0.306782	0.370054	1	AT1G02380	0.249605	0.483605	3	AT1G02980	0.275949	0.445136	6	AT1G04390	0.18259	0.290985	9	AT1G03210	0.220573	0.371578	13	AT1G05750	0.234599	0.212618	17	AT1G03180	0.17117	0.275477	22	AT1G04590	0.261738	0.322944	27	AT1G05410	0.235925	0.345051	34	AT1G10020	0.301742	0.0305705	43	AT1G14740	0.376633	0.0339026	56	AT1G19110	0.264491	0.1014	79	AT3G56310	0.209331
AT1G03620	0.131058	0.214028	1	AT1G02420	0.266377	0.12122	3	AT1G03050	0.231885	0.0968932	6	AT1G04930	0.188734	0.714202	9	AT1G03830	0.247768	0.41892	13	AT1G06730	0.216868	0.215528	17	AT1G03320	0.240214	0.703893	22	AT1G05160	0.218823	0.159787	27	AT1G06530	0.337296	0.274097	34	AT1G10657	0.326881	0.114781	43	AT1G29040	0.266171	0.299765	56	AT1G19870	0.201675	0.372191	79	AT3G63500	0.285202
AT1G03990	0.230571	0.282853	1	AT1G02540	0.371571	0.781166	3	AT1G03650	0.160944	0.219894	6	AT1G05630	0.23985	0.118224	9	AT1G04520	0.303792	0.102022	13	AT1G08030	0.234949	0.239326	17	AT1G03370	0.23529	0.12015	22	AT1G06010	0.274173	0.201129	27	AT1G06620	0.407914	0.0947462	34	AT1G12064	0.467497	0.102121	43	AT1G30480	0.292967	0.111602	56	AT1G20220	0.244337	0.212438	79	AT4G02510	0.163622
AT1G04150	0.307708	0.140997	1	AT1G03120	0.209491	0.379238	3	AT1G04010	0.227588	0.0719223	6	AT1G06250	0.213562	0.213343	9	AT1G05100	0.24773	0.301278	13	AT1G08340	0.209348	0.374361	17	AT1G04230	0.291059	0.226466	22	AT1G09350	0.334368	0.120816	27	AT1G06800	0.317258	0.167155	34	AT1G13810	0.250246	0.356293	43	AT1G47710	0.249977	0.120972	56	AT1G21080	0.157161	0.146021	79	AT4G34150	0.205879
AT1G04160	0.150274	0.111366	1	AT1G03700	0.186651	0.0341794	3	AT1G07120	0.167605	0.308162	6	AT1G06840	0.219739	0.148495	9	AT1G05760	0.478324	0.092898	13	AT1G08390	0.26477	0.231263	17	AT1G04710	0.235616	0.252159	22	AT1G09460	0.189583	0.255279	27	AT1G07030	0.274076	0.108395	34	AT1G15620	0.197777	0.753795	43	AT1G55325	0.214428	0.157883	56	AT1G29390	0.198236	0.240729	79	AT4G39980	0.382912
AT1G04180	0.313708	0.0381336	1	AT1G04110	0.26837	0.103816	3	AT1G07300	0.163451	0.211492	6	AT1G07745	0.270133	0.411786	9	AT1G06645	0.34112	0.279249	13	AT1G11090	0.194319	0.148829	17	AT1G05270	0.214193	0.160771	22	AT1G11130	0.232374	0.108098	27	AT1G07670	0.260494	0.0642609	34	AT1G16390	0.207308	0.285497	43	AT1G55850	0.219796	0.277488	56	AT1G64860	0.269319	0.0879081	79	AT5G19250	0.290275
AT1G04600	0.163696	0.239586	1	AT1G04450	0.198693	0.240228	3	AT1G07490	0.2049	0.0447372	6	AT1G08440	0.259257	0.223527	9	AT1G06660	0.185465	0.335665	13	AT1G11780	0.300702	0.181947	17	AT1G05290	0.290787	0.552573	22	AT1G11925	0.350508	0.138095	27	AT1G07870	0.327702	0.0719904	34	AT1G20510	0.337788	0.0787702	43	AT1G56423	0.29015	0.245028	56	AT1G77370	0.258459	0.179441	79	AT5G45130	0.185979
AT1G04840	0.252052	0.240655	1	AT1G04610	0.29894	0.046961	3	AT1G08530	0.245457	0.224788	6	AT1G08845	0.360582	0.0334473	9	AT1G09810	0.24382	0.314369	13	AT1G11790	0.289015	0.238817	17	AT1G06520	0.221789	0.198464	22	AT1G14120	0.220312	0.392659	27	AT1G08700	0.22444	0.151673	34	AT1G26650	0.205965	0.229799	43	AT1G63660	0.191457	0.050393	56	AT1G80160	0.3212	0.114787	79	AT1G15120	0.177704
AT1G04880	0.197287	0.402374	1	AT1G05370	0.30304	0.058242	3	AT1G09190	0.32083	0.135798	6	AT1G09580	0.149786	0.330639	9	AT1G09960	0.287586	0.0732111	13	AT1G12390	0.145061	0.11784	17	AT1G06780	0.210628	0.180621	22	AT1G15190	0.178886	0.214143	27	AT1G12550	0.449821	0.24534	34	AT1G29260	0.278279	0.0669387	43	AT1G64350	0.281402	0.0882148	56	AT2G02070	0.24593	0.0714788	79	AT2G02160	0.175906
AT1G05280	0.238879	0.273125	1	AT1G05660	0.247537	0.224418	3	AT1G09195	0.288557	0.360851	6	AT1G09790	0.328995	0.168641	9	AT1G10110	0.404308	0.519628	13	AT1G12710	0.27824	0.114001	17	AT1G10130	0.149946	0.056234	22	AT1G15440	0.333883	0.11371	27	AT1G14820	0.190992	0.346622	34	AT1G48745	0.339862	0.189485	43	AT1G64670	0.160859	0.174399	56	AT2G03510	0.204316	0.063437	79	AT2G02850	0.175647
AT1G05880	0.242948	0.889306	1	AT1G06910	0.262405	0.366401	3	AT1G10040	0.255668	0.238049	6	AT1G10610	0.259566	0.327469	9	AT1G10820	0.324943	0.155042	13	AT1G13605	0.385796	0.54045	17	AT1G10900	0.259278	0.0751354	22	AT1G17760	0.119488	0.311808	27	AT1G15390	0.235582	0.14865	34	AT1G50000	0.256781	0.18154	43	AT1G69850	0.330039	0.0835368	56	AT2G04550	0.300378	0.102798	79	AT2G03890	0.298688
AT1G05990	0.358073	0.0846602	1	AT1G08070	0.295535	0.142487	3	AT1G10320	0.219589	0.318605	6	AT1G12160	0.210138	0.283094	9	AT1G11080	0.17548	0.1045	13	AT1G13900	0.350832	0.0870975	17	AT1G11905	0.306193	0.0805795	22	AT1G19650	0.204558	0.246914	27	AT1G17190	0.271429	0.11232	34	AT1G50500	0.190899	0.0735685	43	AT1G70330	0.273893	0.178749	56	AT2G21290	0.267937	0.113475	79	AT2G44050	0.159897
AT1G06330	0.400089	0.0733554	1	AT1G08730	0.216115	0.0999784	3	AT1G11220	0.453593	0.460759	6	AT1G12730	0.328467	0.312354	9	AT1G11380	0.36045	0.102058	13	AT1G14560	0.208076	0.0469385	17	AT1G13970	0.251716	0.0847309	22	AT1G19990	0.187097	0.452996	27	AT1G18030	0.269415	0.190416	34	AT1G51460	0.231898	0.130131	43	AT1G71090	0.338637	0.104655	56	AT2G24820	0.323301	0.0688946	79	AT3G10070	0.189341
AT1G06920	0.260919	0.612398	1	AT1G08910	0.211602	0.621402	3	AT1G11740	0.347102	0.19203	6	AT1G13230	0.253229	0.272803	9	AT1G12020	0.39225	0.184391	13	AT1G16916	0.241217	0.218945	17	AT1G14030	0.209045	0.170919	22	AT1G20030	0.462884	0.147433	27	AT1G18590	0.306857	0.141131	34	AT1G54180	0.301666	0.0924784	43	AT1G71270	0.198562	0.0704518	56	AT2G27290	0.36177	0.208711	79	AT3G18080	0.24727
AT1G06970	0.342952	0.123678	1	AT1G08990	0.270487	0.210701	3	AT1G11950	0.299475	0.256292	6	AT1G13520	0.230014	0.283466	9	AT1G12940	0.254391	0.119699	13	AT1G17650	0.26063	0.121461	17	AT1G14430	0.344899	0.110002	22	AT1G21410	0.292097	0.0935742	27	AT1G18600	0.186756	0.198074	34	AT1G55270	0.416927	0.0185493	43	AT1G74380	0.300158	0.034493	56	AT2G33730	0.353806	0.0494518	79	AT3G53260	0.378532
AT1G07290	0.265262	0.108114	1	AT1G09450	0.221447	0.240904	3	AT1G12790	0.225751	0.201638	6	AT1G13530	0.247433	0.215619	9	AT1G12950	0.185213	0.144995	13	AT1G18680	0.325201	0.0751732	17	AT1G14790	0.238381	0.211703	22	AT1G22170	0.372141	0.0569303	27	AT1G19310	0.276591	0.145754	34	AT1G58230	0.180469	0.133502	43	AT1G78650	0.227119	0.432905	56	AT2G36950	0.284184	0.203052	79	AT3G59400	0.247447
AT1G07330	0.284139	0.327785	1	AT1G09550	0.252995	0.26968	3	AT1G13600	0.217373	0.0991996	6	AT1G13710	0.315834	0.121344	9	AT1G13430	0.19756	0.481278	13	AT1G19170	0.2836	0.0843112	17	AT1G18300	0.402606	0.0995816	22	AT1G22650	0.350806	0.0405807	27	AT1G19500	0.31399	0.446118	34	AT1G59640	0.338841	0.0747136	43	AT2G13540	0.219107	0.0968372	56	AT2G38550	0.377654	0.135261	79	AT4G01883	0.241736
AT1G07410	0.283941	0.0152215	1	AT1G10050	0.213888	0.215133	3	AT1G15510	0.173747	0.147481	6	AT1G14780	0.266017	0.130752	9	AT1G13620	0.177549	0.431159	13	AT1G19720	0.438642	0.255683	17	AT1G20530	0.342104	0.308791	22	AT1G23170	0.205598	0.220861	27	AT1G21528	0.239969	0.345573	34	AT1G60220	0.283051	0.348688	43	AT2G16640	0.25459	0.262341	56	AT2G40780	0.186145	0.194896	79	AT4G02290	0.318047
AT1G07900	0.199117	0.213001	1	AT1G10480	0.333059	0.209888	3	AT1G15870	0.255171	0.233776	6	AT1G15415	0.138219	0.607185	9	AT1G13670	0.256185	0.373597	13	AT1G21910	0.253336	0.27215	17	AT1G20810	0.411975	0.139453	22	AT1G23180	0.216961	0.231115	27	AT1G29200	0.277911	0.119383	34	AT1G60490	0.273831	0.052964	43	AT2G17510	0.182485	0.114599	56	AT3G02520	0.175545	0.0640585	79	AT2G15960	0.344782
AT1G08035	0.352901	0.480714	1	AT1G11070	0.294525	0.375043	3	AT1G16490	0.285297	0.231216	6	AT1G16630	0.275911	0.431415	9	AT1G13770	0.26031	0.192658	13	AT1G21930	0.157036	0.0912114	17	AT1G21350	0.196911	0.2025	22	AT1G24764	0.214571	0.0605157	27	AT1G31160	0.340102	0.118219	34	AT1G67560	0.386535	0.0831836	43	AT2G17525	0.281196	0.176428	56	AT3G02870	0.266414	0.081579	79	AT2G30980	0.296546
AT1G08670	0.269281	0.350606	1	AT1G11300	0.222462	0.14855	3	AT1G16825	0.206478	0.170175	6	AT1G17010	0.212389	0.389733	9	AT1G13910	0.263783	0.241883	13	AT1G22880	0.323734	0.0673869	17	AT1G22010	0.39498	0.505172	22	AT1G26470	0.243504	0.0972863	27	AT1G43800	0.481015	0.0895444	34	AT1G67950	0.283678	0.0892149	43	AT2G21270	0.315222	0.0959199	56	AT3G13510	0.303076	0.0683119	79	AT2G39990	0.249838
AT1G09480	0.234852	0.333459	1	AT1G11655	0.174778	0.252	3	AT1G17040	0.193955	0.281039	6	AT1G17270	0.30794	0.149008	9	AT1G14990	0.211674	0.112592	13	AT1G22910	0.243182	0.128028	17	AT1G24267	0.262961	0.234682	22	AT1G28090	0.239149	0.172213	27	AT1G49670	0.236226	0.190838	34	AT1G68370	0.278152	0.0499887	43	AT2G22480	0.280084	0.0880338	56	AT3G21460	0.157956	0.0604221	79	AT5G03520	0.236074
AT1G09510	0.291003	0.325135	1	AT1G11770	0.371804	0.133967	3	AT1G17260	0.221816	0.10126	6	AT1G17330	0.174148	0.302409	9	AT1G15360	0.386484	0.131153	13	AT1G23100	0.169162	0.172061	17	AT1G24706	0.177081	0.165307	22	AT1G28510	0.285368	0.0731425	27	AT1G49710	0.319613	0.144486	34	AT1G72770	0.326568	0.134718	43	AT2G26240	0.157925	0.429833	56	AT3G43520	0.353961	0.157905	79	AT5G04430	0.328723
AT1G09880	0.209169	0.213145	1	AT1G11915	0.221853	0.135573	3	AT1G17345	0.265638	0.135764	6	AT1G17480	0.273167	0.133974	9	AT1G16250	0.292582	0.0447892	13	AT1G24600	0.296482	0.376767	17	AT1G25330	0.2089	0.344735	22	AT1G30000	0.248465	0.0884551	27	AT1G49720	0.36577	0.172058	34	AT1G74458	0.220724	0.524278	43	AT2G29570	0.271166	0.0183507	56	AT3G47620	0.309052	0.118882	79	AT5G54390	0.306034
AT1G10010	0.161628	0.432114	1	AT1G13920	0.200588	0.402385	3	AT1G17460	0.248727	0.475847	6	AT1G18710	0.211603	0.517538	9	AT1G18100	0.1922	0.0552876	13	AT1G26340	0.332704	0.0836627	17	AT1G25375	0.235943	0.321433	22	AT1G31335	0.363202	0.0352164	27	AT1G50710	0.19067	0.0404485	34	AT1G75140	0.247843	0.142937	43	AT2G36990	0.209963	0.150551	56	AT3G61410	0.199575	0.278395	79	AT1G01470	0.370966
AT1G10220	0.442069	0.521217	1	AT1G14630	0.260424	0.163637	3	AT1G18870	0.328727	0.150469	6	AT1G18910	0.324818	0.189494	9	AT1G18810	0.219994	0.306023	13	AT1G27070	0.217165	0.370583	17	AT1G26120	0.225764	0.177131	22	AT1G32870	0.295745	0.322634	27	AT1G52540	0.274136	0.129964	34	AT1G76730	0.178993	0.206536	43	AT2G39340	0.187683	0.27461	56	AT3G61860	0.416412	0.0843738	79	AT1G06570	0.364048
AT1G10300	0.240784	0.256554	1	AT1G15530	0.330227	0.136121	3	AT1G19830	0.116136	0.264023	6	AT1G19980	0.287037	0.266304	9	AT1G19970	0.231597	0.096881	13	AT1G28230	0.326771	0.198571	17	AT1G26760	0.349377	0.14084	22	AT1G33170	0.304485	0.0829506	27	AT1G52970	0.305111	0.520011	34	AT1G78700	0.258972	0.016706	43	AT2G41630	0.273103	0.0368491	56	AT3G62730	0.431919	0.114106	79	AT1G48600	0.226179
AT1G10560	0.270771	0.251465	1	AT1G15580	0.224463	0.31786	3	AT1G20500	0.440892	0.205743	6	AT1G20300	0.262078	0.134617	9	AT1G20470	0.188958	0.0797797	13	AT1G28375	0.225245	0.465574	17	AT1G27045	0.245583	0.36564	22	AT1G33410	0.235838	0.1902	27	AT1G53000	0.325537	0.0485809	34	AT1G79720	0.176224	0.381635	43	AT2G46225	0.191886	0.176339	56	AT4G00026	0.231228	0.294119	79	AT1G57990	0.219728
AT1G11340	0.264286	0.200666	1	AT1G16220	0.217756	0.315622	3	AT1G20816	0.145215	0.24319	6	AT1G22015	0.286553	0.129981	9	AT1G20930	0.325361	0.016938	13	AT1G29630	0.253852	0.281432	17	AT1G27630	0.236598	0.133382	22	AT1G50110	0.229077	0.174233	27	AT1G55880	0.262337	0.110658	34	AT2G01220	0.182344	0.233364	43	AT3G02420	0.171124	0.096974	56	AT4G15930	0.191837	0.0959165	79	AT1G61250	0.168701
AT1G11920	0.273188	0.119484	1	AT1G16930	0.269325	0.350802	3	AT1G20870	0.268909	0.381483	6	AT1G22220	0.401253	0.191752	9	AT1G23020	0.168067	0.427827	13	AT1G30650	0.224162	0.207273	17	AT1G29320	0.200708	0.23312	22	AT1G51540	0.249757	0.0820878	27	AT1G59650	0.294955	0.0853893	34	AT2G01280	0.225014	0.657028	43	AT3G03050	0.238286	0.0569445	56	AT4G16155	0.247768	0.0649842	79	AT2G02050	0.238748
AT1G12030	0.272277	0.258781	1	AT1G16960	0.202872	0.091634	3	AT1G22760	0.30254	0.0891982	6	AT1G22380	0.285647	0.228467	9	AT1G24400	0.234858	0.156876	13	AT1G32190	0.307995	0.0952387	17	AT1G31020	0.192157	0.344952	22	AT1G51550	0.219163	0.120845	27	AT1G60140	0.221648	0.0912903	34	AT2G01470	0.405198	0.179054	43	AT3G04500	0.200035	0.0492427	56	AT4G17840	0.303312	0.0997516	79	AT2G30110	0.262847
AT1G12855	0.260589	0.514037	1	AT1G17285	0.101446	0.911879	3	AT1G23140	0.219237	0.210224	6	AT1G24150	0.373451	0.138821	9	AT1G24625	0.276781	0.141664	13	AT1G32260	0.314646	0.180471	17	AT1G31310	0.358103	0.114164	22	AT1G52590	0.243918	0.158945	27	AT1G62790	0.379609	0.335564	34	AT2G02080	0.187856	0.173073	43	AT3G06730	0.254807	0.216707	56	AT4G20870	0.16579	0.0347006	79	AT2G43680	0.144205
AT1G12890	0.343682	0.458266	1	AT1G17640	0.193994	0.257703	3	AT1G23350	0.433236	0.16102	6	AT1G26190	0.167701	0.0835067	9	AT1G25480	0.331284	0.0741633	13	AT1G32350	0.329491	0.160928	17	AT1G32810	0.233419	0.361925	22	AT1G52750	0.250948	0.298788	27	AT1G66160	0.356386	0.158187	34	AT2G02540	0.207866	0.275439	43	AT3G11450	0.170143	0.138808	56	AT4G22010	0.234014	0.111978	79	AT2G47700	0.308325
AT1G13040	0.262131	0.127438	1	AT1G18560	0.248514	0.172326	3	AT1G23700	0.175647	0.801605	6	AT1G27920	0.212843	0.166775	9	AT1G26480	0.178646	0.0372157	13	AT1G33330	0.30271	0.16563	17	AT1G33060	0.3107	0.275361	22	AT1G54340	0.17483	0.118151	27	AT1G67320	0.236729	0.0705057	34	AT2G15320	0.276127	0.180882	43	AT3G19950	0.397022	0.127145	56	AT4G25970	0.241309	0.0864546	79	AT3G26380	0.197067
AT1G13680	0.226018	0.229479	1	AT1G18940	0.2777	0.155186	3	AT1G24070	0.184431	0.278434	6	AT1G28310	0.152664	0.217627	9	AT1G27670	0.299889	0.431168	13	AT1G33800	0.210076	0.121537	17	AT1G34350	0.230854	0.206314	22	AT1G55207	0.209881	0.59559	27	AT1G70100	0.264064	0.485254	34	AT2G17070	0.205114	0.172766	43	AT3G21760	0.460644	0.198564	56	AT4G30993	0.159063	0.617726	79	AT3G27660	0.295944
AT1G14220	0.261668	0.270387	1	AT1G18990	0.214261	0.287075	3	AT1G25500	0.267516	0.118954	6	AT1G29550	0.227271	0.337237	9	AT1G27752	0.242468	0.165266	13	AT1G35230	0.258469	0.46848	17	AT1G44608	0.324565	0.374069	22	AT1G60440	0.231213	0.138041	27	AT1G71720	0.229113	0.189151	34	AT2G17520	0.263784	0.232095	43	AT3G22780	0.185199	0.319257	56	AT5G02390	0.310132	0.207023	79	AT3G54360	0.335778
AT1G14470	0.27628	0.241793	1	AT1G19320	0.368561	0.349226	3	AT1G26310	0.177752	0.317608	6	AT1G30080	0.258721	0.134682	9	AT1G29460	0.317938	0.248022	13	AT1G48320	0.237775	0.149653	17	AT1G48270	0.266728	0.0158633	22	AT1G61690	0.228702	0.206125	27	AT1G71830	0.277778	0.0285745	34	AT2G17760	0.200034	0.164436	43	AT3G23300	0.237	0.0608499	56	AT5G14970	0.221605	0.108234	79	AT4G11420	0.235411
AT1G16290	0.129717	0.167183	1	AT1G20080	0.273714	0.0815572	3	AT1G26660	0.260451	0.110633	6	AT1G30320	0.311228	0.173039	9	AT1G30640	0.241603	0.0738708	13	AT1G49380	0.251064	0.10833	17	AT1G50460	0.26334	0.0694902	22	AT1G63800	0.14369	0.10154	27	AT1G74790	0.216759	0.170593	34	AT2G26340	0.337407	0.290331	43	AT3G53560	0.188358	0.251026	56	AT5G21150	0.355946	0.120278	79	AT4G38130	0.181105
AT1G16640	0.479938	0.255693	1	AT1G20320	0.295225	0.368639	3	AT1G27620	0.266893	0.235519	6	AT1G30755	0.202498	0.216709	9	AT1G31920	0.245508	0.278125	13	AT1G49780	0.334826	0.0424441	17	AT1G51450	0.383032	0.217628	22	AT1G64890	0.309492	0.149539	27	AT1G75340	0.264013	0.174613	34	AT2G28605	0.336469	0.208263	43	AT3G54670	0.20545	0.158329	56	AT5G45680	0.291564	0.123382	79	AT5G61780	0.291302
AT1G16800	0.22397	0.165577	1	AT1G20720	0.22556	0.195447	3	AT1G29280	0.254547	0.104478	6	AT1G30960	0.222644	0.0821954	9	AT1G32520	0.220252	0.212901	13	AT1G51560	0.190678	0.272474	17	AT1G52930	0.413182	0.0932612	22	AT1G65030	0.230388	0.125305	27	AT1G77690	0.28294	0.0273262	34	AT2G30470	0.276986	0.227717	43	AT3G55380	0.344439	0.0460605	56	AT5G49460	0.181479	0.0123046	79	AT1G01300	0.290893
AT1G16830	0.306808	0.282583	1	AT1G21340	0.201251	0.193038	3	AT1G29720	0.443739	0.341879	6	AT1G31010	0.193185	0.535297	9	AT1G34580	0.251915	0.188137	13	AT1G52080	0.30707	0.20615	17	AT1G54440	0.282302	0.384879	22	AT1G65481	0.267228	0.659388	27	AT1G78170	0.232062	0.409201	34	AT2G39810	0.251497	0.205097	43	AT3G61150	0.287725	0.0897168	56	AT5G58090	0.444166	0.0707816	79	AT1G13260	0.470112
AT1G16950	0.241784	0.236828	1	AT1G21430	0.225926	0.271795	3	AT1G29960	0.23082	0.226852	6	AT1G31175	0.294061	0.0673083	9	AT1G42540	0.440022	0.0902329	13	AT1G53720	0.218157	0.248164	17	AT1G54860	0.422711	0.0867952	22	AT1G66900	0.251366	0.0965826	27	AT1G79430	0.158388	0.0552317	34	AT2G40113	0.247213	0.22395	43	AT4G10060	0.24273	0.20087	56	AT1G03350	0.21733	0.238774	80	AT1G49970	0.167545
AT1G16980	0.258114	0.275835	1	AT1G21540	0.39161	0.0829486	3	AT1G30250	0.194561	0.668949	6	AT1G31480	0.172089	0.221863	9	AT1G43160	0.433112	0.268115	13	AT1G54050	0.422757	0.142465	17	AT1G55620	0.223938	0.0708003	22	AT1G67840	0.186323	0.140682	27	AT2G01300	0.46612	0.13629	34	AT2G42180	0.334546	0.300151	43	AT4G15248	0.292309	0.330388	56	AT1G14920	0.446498	0.0771374	80	AT1G75280	0.29994
AT1G18350	0.39043	0.172915	1	AT1G21695	0.226653	0.456091	3	AT1G30730	0.344211	0.214042	6	AT1G32630	0.272966	0.246871	9	AT1G45180	0.265425	0.393369	13	AT1G54090	0.277709	0.0867472	17	AT1G55630	0.298045	0.146916	22	AT1G70610	0.235694	0.170999	27	AT2G05120	0.240406	0.1682	34	AT2G43070	0.218855	0.18071	43	AT4G16430	0.366631	0.0581954	56	AT1G19850	0.267157	0.0904231	80	AT2G21970	0.485701
AT1G18830	0.371868	0.320046	1	AT1G24095	0.186488	0.395568	3	AT1G30845	0.350426	0.116478	6	AT1G33430	0.315061	0.0265868	9	AT1G45207	0.230581	0.194747	13	AT1G54140	0.231892	0.067454	17	AT1G58220	0.184994	0.555014	22	AT1G71350	0.210648	0.203202	27	AT2G17020	0.297288	0.108041	34	AT2G45190	0.105422	0.294046	43	AT4G25550	0.191586	0.0471378	56	AT1G32210	0.191883	0.0650147	80	AT2G37080	0.260745
AT1G19290	0.235831	0.262295	1	AT1G24580	0.341321	0.169344	3	AT1G30860	0.44777	0.308652	6	AT1G33480	0.363817	0.211464	9	AT1G46264	0.324488	0.0498925	13	AT1G54680	0.325963	0.295555	17	AT1G58280	0.281551	0.234861	22	AT1G71530	0.338832	0.0526174	27	AT2G19110	0.265315	0.2744	34	AT3G01190	0.237542	0.149389	43	AT4G29510	0.252463	0.0605671	56	AT1G44920	0.350728	0.153244	80	AT2G42540	0.290627
AT1G19890	0.438167	0.0639858	1	AT1G25240	0.295533	0.129183	3	AT1G31490	0.215918	0.227895	6	AT1G34065	0.272298	0.13946	9	AT1G47240	0.347856	0.0708321	13	AT1G55150	0.335753	0.0434413	17	AT1G61720	0.278999	0.200113	22	AT1G73990	0.167566	0.166398	27	AT2G19870	0.239422	0.203204	34	AT3G02740	0.180254	0.215215	43	AT4G29950	0.268825	0.146813	56	AT2G05630	0.27316	0.0279241	80	AT3G16670	0.202917
AT1G20800	0.329895	0.671124	1	AT1G25340	0.225912	0.402029	3	AT1G32240	0.251192	0.0830473	6	AT1G49130	0.228334	0.296173	9	AT1G48280	0.175004	0.225355	13	AT1G55535	0.249778	0.159317	17	AT1G61820	0.32699	0.164449	22	AT1G74090	0.252626	0.131521	27	AT2G22250	0.322484	0.0817719	34	AT3G04760	0.367468	0.0679316	43	AT4G33500	0.269937	0.378852	56	AT2G21410	0.180239	0.105575	80	AT3G18820	0.094643
AT1G20925	0.192361	0.253037	1	AT1G25360	0.325684	0.085594	3	AT1G33360	0.260983	0.116292	6	AT1G49230	0.240866	0.123295	9	AT1G48560	0.200781	0.575352	13	AT1G55820	0.218261	0.52005	17	AT1G62050	0.316957	0.0791446	22	AT1G75450	0.28266	0.0676491	27	AT2G24590	0.359483	0.0252263	34	AT3G05180	0.2947	0.194968	43	AT4G35480	0.372532	0.180409	56	AT2G28630	0.373644	0.0565741	80	AT3G56880	0.343258
AT1G20990	0.319575	0.137813	1	AT1G26680	0.309296	0.503595	3	AT1G44890	0.37622	0.319606	6	AT1G49650	0.305438	0.22183	9	AT1G48930	0.242644	0.115407	13	AT1G56090	0.316197	0.19914	17	AT1G62830	0.282485	0.133526	22	AT1G76060	0.362464	0.127203	27	AT2G26170	0.257006	0.0678414	34	AT3G07320	0.298397	0.118761	43	AT5G04810	0.249228	0.108995	56	AT2G29450	0.326062	0.231264	80	AT5G54680	0.150388
AT1G21230	0.370199	0.259032	1	AT1G26780	0.303868	0.201281	3	AT1G45110	0.254402	0.0987679	6	AT1G50930	0.283567	0.286606	9	AT1G49180	0.361491	0.125995	13	AT1G56430	0.280664	0.121059	17	AT1G64440	0.200145	0.0585518	22	AT1G77230	0.228457	0.427809	27	AT2G28060	0.323516	0.131521	34	AT3G07568	0.377618	0.212423	43	AT5G04950	0.367051	0.0835721	56	AT2G31670	0.203278	0.274623	80	AT5G55940	0.145888
AT1G22210	0.265951	0.214432	1	AT1G27740	0.118686	0.185607	3	AT1G46480	0.297295	0.109277	6	AT1G51080	0.253768	0.276101	9	AT1G49320	0.297923	0.243772	13	AT1G60620	0.280442	0.282973	17	AT1G64960	0.265861	0.240347	22	AT1G77920	0.346244	0.0908788	27	AT2G32900	0.254118	0.17047	34	AT3G07800	0.280152	0.1114	43	AT5G11880	0.393157	0.0513758	56	AT2G46230	0.137545	0.194111	80	AT1G01720	0.335175
AT1G24090	0.322791	0.24026	1	AT1G28300	0.268585	0.467528	3	AT1G47720	0.277969	0.413619	6	AT1G52260	0.245836	0.16777	9	AT1G49560	0.349399	0.220332	13	AT1G62422	0.284559	0.217869	17	AT1G65410	0.190129	0.117672	22	AT1G78010	0.298078	0.15727	27	AT2G33210	0.2109	0.0794671	34	AT3G10210	0.177087	0.146271	43	AT5G15450	0.273336	0.0499342	56	AT2G47300	0.269418	0.295692	80	AT1G29850	0.259911
AT1G24130	0.412613	0.11592	1	AT1G29770	0.237844	0.309926	3	AT1G48175	0.21905	0.162688	6	AT1G52820	0.320212	0.108113	9	AT1G52050	0.374792	0.109841	13	AT1G63720	0.283747	0.144718	17	AT1G66530	0.261983	0.177629	22	AT1G78230	0.300714	0.196724	27	AT2G33255	0.218596	0.059983	34	AT3G13720	0.335507	0.171929	43	AT5G20190	0.361818	0.105766	56	AT3G06170	0.235515	0.0493406	80	AT1G45145	0.18045
AT1G24570	0.251217	0.216845	1	AT1G29860	0.279186	0.271989	3	AT1G51440	0.248027	0.25038	6	AT1G53790	0.492585	0.440367	9	AT1G52290	0.3678	0.201737	13	AT1G64620	0.39145	0.281672	17	AT1G67170	0.274141	0.175778	22	AT1G78310	0.301119	0.159502	27	AT2G39660	0.208913	0.134592	34	AT3G13910	0.300551	0.0846051	43	AT5G21990	0.253258	0.112903	56	AT3G11830	0.268557	0.0174878	80	AT1G51680	0.357303
AT1G24650	0.446957	0.307018	1	AT1G30515	0.332234	0.482389	3	AT1G51640	0.265806	0.244417	6	AT1G55200	0.301286	0.155518	9	AT1G52565	0.260787	0.121887	13	AT1G64980	0.234771	0.0922094	17	AT1G68780	0.201657	0.279435	22	AT1G78780	0.20775	0.0728846	27	AT2G39940	0.263485	0.0465739	34	AT3G15710	0.265262	0.0912448	43	AT5G23340	0.292891	0.0817649	56	AT3G19680	0.465576	0.0785759	80	AT1G65820	0.339206
AT1G25250	0.30932	0.224134	1	AT1G30740	0.361954	0.159026	3	AT1G52855	0.0680987	0.0934382	6	AT1G56060	0.21161	0.243591	9	AT1G55570	0.31719	0.0601656	13	AT1G65480	0.293993	0.123828	17	AT1G69200	0.196174	0.245533	22	AT1G79915	0.459262	0.266673	27	AT2G40730	0.186034	0.0523563	34	AT3G17880	0.202777	0.213487	43	AT5G23530	0.393088	0.139093	56	AT3G48870	0.235668	0.166865	80	AT2G22170	0.305956
[truncated: 1,327 more rows]
[truncated: 2 more columns]

## Sheet: Evolutionary analysis of GEA
Table S14K. ANOVA analysis of ω in loci with ESTs.
loci grouped by No. EST	SS	df	MS	F	P
between groups	29.61	12	2.467	106.4	<0.0001
within groups	383.6	16545	0.02318
total	413.2	16557
[truncated: 21 more rows]
