# Supplementary material for: Fixation of Expression Divergences by Natural Selection in Arabidopsis Coding Genes
Source: Int J Mol Sci. 2024 Dec 22;25(24):13710. doi: 10.3390/ijms252413710 (PMC11678068; doi:10.3390/ijms252413710)
Supplement: Supplementary file 1 [file ijms-25-13710-s001.zip › Table S15.xlsx]

## Sheet: Data distributed by chromosomes
Table S15. Analysis of Ks, ω and ω > 1 (between genera) in loci with GEA (No. cDNAs).
Table S15A. Loci with ω, Ks[between Arabidopsis thaliana (At) and Capsella rubella (Cr)] and GEA (No. cDNAs) in the chromosomes.
All				Chromosome I				Chromosome II				Chromosome III				Chromosome IV				Chromosome V
Locus	Ks	ω	No. cDNAs	Locus	Ks	ω	No. cDNAs	Locus	Ks	ω	No. cDNAs	Locus	Ks	ω	No. cDNAs	Locus	Ks	ω	No. cDNAs	Locus	Ks	ω	No. cDNAs
AT1G01010	0.304152	0.370079	3	AT1G01010	0.304152	0.370079	3	AT2G01060	0.170075	0.18765	5	AT3G01015	0.352962	0.194898	2	AT4G00026	0.231228	0.294119	3	AT5G01010	0.199194	0.145826	32
AT1G01020	0.14295	0.602313	1	AT1G01020	0.14295	0.602313	1	AT2G01070	0.190487	0.181914	5	AT3G01020	0.229556	0.177363	2	AT4G00030	0.270529	0.248608	8	AT5G01015	0.174898	0.296508	4
AT1G01030	0.20057	0.13352	2	AT1G01030	0.20057	0.13352	2	AT2G01110	0.213243	0.134493	13	AT3G01030	0.368815	0.35397	2	AT4G00040	0.17511	0.176588	4	AT5G01020	0.210523	0.0359283	3
AT1G01040	0.269404	0.0846025	2	AT1G01040	0.269404	0.0846025	2	AT2G01120	0.169428	0.227369	6	AT3G01040	0.185228	0.0228406	2	AT4G00050	0.336672	0.104366	4	AT5G01070	0.250164	0.215415	2
AT1G01050	0.17527	0.0640891	9	AT1G01050	0.17527	0.0640891	9	AT2G01140	0.266392	0.062897	5	AT3G01050	0.191285	0.0811227	2	AT4G00060	0.22076	0.204968	2	AT5G01090	0.246653	0.362068	6
AT1G01060	0.215435	0.235788	5	AT1G01060	0.215435	0.235788	5	AT2G01150	0.418854	0.258205	3	AT3G01060	0.178971	0.156504	9	AT4G00080	0.344129	0.12422	2	AT5G01100	0.25505	0.170605	3
AT1G01070	0.327922	0.380082	4	AT1G01070	0.327922	0.380082	4	AT2G01170	0.286257	0.0815378	9	AT3G01080	0.318345	0.163855	1	AT4G00090	0.222844	0.124865	3	AT5G01110	0.330742	0.117711	2
AT1G01080	0.239434	0.276883	3	AT1G01080	0.239434	0.276883	3	AT2G01180	0.374441	0.100466	13	AT3G01085	0.216027	0.148403	2	AT4G00120	0.271263	0.170232	2	AT5G01120	0.208167	0.278554	1
AT1G01090	0.459459	0.0329268	9	AT1G01090	0.459459	0.0329268	9	AT2G01190	0.341786	0.139002	6	AT3G01100	0.18081	0.164784	4	AT4G00150	0.332397	0.12214	6	AT5G01160	0.329846	0.129723	10
AT1G01110	0.183015	0.266856	1	AT1G01110	0.183015	0.266856	1	AT2G01200	0.281353	0.391746	4	AT3G01120	0.186803	0.0884308	7	AT4G00170	0.339431	0.187714	4	AT5G01170	0.349627	0.19077	2
AT1G01120	0.294954	0.0500074	6	AT1G01120	0.294954	0.0500074	6	AT2G01210	0.249202	0.147875	2	AT3G01150	0.292122	0.0685323	5	AT4G00180	0.231697	0.19572	4	AT5G01180	0.254875	0.145974	4
AT1G01140	0.264589	0.0552165	4	AT1G01140	0.264589	0.0552165	4	AT2G01220	0.182344	0.233364	6	AT3G01170	0.357178	0.0917728	3	AT4G00200	0.360326	0.193695	2	AT5G01190	0.401364	0.052641	1
AT1G01160	0.244069	0.203669	4	AT1G01160	0.244069	0.203669	4	AT2G01270	0.150929	0.214954	7	AT3G01180	0.264924	0.207797	2	AT4G00210	0.242709	0.435093	1	AT5G01210	0.426473	0.0932038	6
AT1G01180	0.328647	0.181744	1	AT1G01180	0.328647	0.181744	1	AT2G01290	0.474272	0.0743576	3	AT3G01190	0.237542	0.149389	7	AT4G00220	0.204377	0.132341	5	AT5G01220	0.249766	0.156974	4
AT1G01200	0.310081	0.10838	3	AT1G01200	0.310081	0.10838	3	AT2G01300	0.46612	0.13629	4	AT3G01200	0.407549	0.129316	6	AT4G00230	0.339525	0.122651	3	AT5G01230	0.201793	0.0368285	3
AT1G01210	0.428301	0.0277879	6	AT1G01210	0.428301	0.0277879	6	AT2G01340	0.370459	0.208981	3	AT3G01220	0.265414	0.117477	3	AT4G00231	0.399884	0.154596	3	AT5G01240	0.18237	0.0878241	5
AT1G01225	0.273627	0.0992067	3	AT1G01225	0.273627	0.0992067	3	AT2G01350	0.17455	0.0942216	6	AT3G01230	0.240843	0.616079	7	AT4G00290	0.442561	0.175153	7	AT5G01250	0.309067	0.237882	4
AT1G01230	0.151299	0.0565432	3	AT1G01230	0.151299	0.0565432	3	AT2G01390	0.282783	0.22015	1	AT3G01240	0.282985	0.4777	2	AT4G00300	0.465856	0.130434	2	AT5G01260	0.339061	0.271036	3
AT1G01250	0.367152	0.10674	3	AT1G01250	0.367152	0.10674	3	AT2G01400	0.169098	0.378269	4	AT3G01250	0.490201	0.185382	3	AT4G00330	0.428518	0.135171	3	AT5G01270	0.267389	0.129044	1
AT1G01280	0.314381	0.110601	3	AT1G01280	0.314381	0.110601	3	AT2G01410	0.322482	0.14771	6	AT3G01270	0.265716	0.163541	6	AT4G00340	0.385073	0.107295	1	AT5G01290	0.26403	0.0940625	2
AT1G01300	0.290893	0.0882286	11	AT1G01300	0.290893	0.0882286	11	AT2G01420	0.474981	0.0713485	5	AT3G01280	0.207678	0.166604	5	AT4G00360	0.484543	0.0588084	4	AT5G01320	0.303616	0.10278	1
AT1G01310	0.430272	0.282945	3	AT1G01310	0.430272	0.282945	3	AT2G01430	0.381723	0.22732	1	AT3G01290	0.178911	0.0483113	5	AT4G00370	0.160615	0.129132	4	AT5G01340	0.280481	0.104535	4
AT1G01320	0.205782	0.159639	2	AT1G01320	0.205782	0.159639	2	AT2G01470	0.405198	0.179054	5	AT3G01300	0.316215	0.101415	4	AT4G00400	0.30026	0.137786	4	AT5G01350	0.349227	0.0716457	6
AT1G01350	0.224604	0.136003	4	AT1G01350	0.224604	0.136003	4	AT2G01480	0.246158	0.0396546	4	AT3G01310	0.252768	0.040326	4	AT4G00420	0.344486	0.470019	2	AT5G01360	0.311587	0.0628635	3
AT1G01360	0.481427	0.0897515	4	AT1G01360	0.481427	0.0897515	4	AT2G01490	0.199725	0.152777	3	AT3G01311	0.374502	0.147422	1	AT4G00450	0.229626	0.269389	1	AT5G01370	0.190569	0.145197	2
AT1G01380	0.218351	0.220462	1	AT1G01380	0.218351	0.220462	1	AT2G01500	0.287908	0.465424	5	AT3G01323	0.250141	0.927443	1	AT4G00460	0.310729	0.04878	2	AT5G01380	0.30402	0.126421	2
AT1G01390	0.265892	0.344756	2	AT1G01390	0.265892	0.344756	2	AT2G01505	0.292104	0.550077	1	AT3G01330	0.2814	0.311863	4	AT4G00520	0.191874	0.281673	3	AT5G01390	0.232498	0.176913	4
AT1G01430	0.246699	0.28939	4	AT1G01430	0.246699	0.28939	4	AT2G01520	0.300113	0.0566732	4	AT3G01370	0.21998	0.266037	3	AT4G00530	0.247236	0.185094	2	AT5G01410	0.368172	0.0114667	10
AT1G01440	0.321373	0.222558	1	AT1G01440	0.321373	0.222558	1	AT2G01540	0.332289	0.0810266	2	AT3G01400	0.336156	0.0730831	6	AT4G00540	0.321785	0.52271	2	AT5G01420	0.253154	0.441401	2
AT1G01453	0.264119	0.268804	2	AT1G01453	0.264119	0.268804	2	AT2G01580	0.337671	0.0668307	4	AT3G01420	0.204311	0.225035	2	AT4G00550	0.268373	0.152487	4	AT5G01450	0.242427	0.0940504	4
AT1G01460	0.319853	0.120201	3	AT1G01460	0.319853	0.120201	3	AT2G01590	0.271432	0.191789	4	AT3G01435	0.169504	0.0459217	5	AT4G00560	0.285927	0.22952	4	AT5G01460	0.144068	0.0503693	2
AT1G01470	0.370966	0.0161203	4	AT1G01470	0.370966	0.0161203	4	AT2G01600	0.299295	0.0793542	6	AT3G01440	0.343952	0.0716645	4	AT4G00570	0.228358	0.0852549	5	AT5G01470	0.217271	0.172954	5
AT1G01500	0.350877	0.102931	13	AT1G01500	0.350877	0.102931	13	AT2G01610	0.252038	0.147959	2	AT3G01460	0.237657	0.249252	1	AT4G00585	0.164337	0.208462	4	AT5G01500	0.273028	0.0980014	6
AT1G01510	0.186026	0.0665418	3	AT1G01510	0.186026	0.0665418	3	AT2G01620	0.344122	0.161716	3	AT3G01470	0.252253	0.214992	7	AT4G00590	0.221254	0.247365	1	AT5G01510	0.255297	0.174801	3
AT1G01520	0.301487	0.274429	3	AT1G01520	0.301487	0.274429	3	AT2G01630	0.303093	0.0383875	3	AT3G01480	0.25924	0.126258	6	AT4G00620	0.221624	0.101758	6	AT5G01520	0.253416	0.112651	5
AT1G01530	0.431678	0.67168	4	AT1G01530	0.431678	0.67168	4	AT2G01650	0.256165	0.110647	8	AT3G01490	0.262266	0.0470599	6	AT4G00650	0.435065	0.346018	2	AT5G01530	0.323775	0.080907	20
AT1G01540	0.433502	0.0986732	6	AT1G01540	0.433502	0.0986732	6	AT2G01660	0.352936	0.099346	7	AT3G01500	0.211302	0.111501	9	AT4G00670	0.159715	0.602533	3	AT5G01540	0.287461	0.211826	2
AT1G01560	0.201184	0.149784	1	AT1G01560	0.201184	0.149784	1	AT2G01670	0.180879	0.0387228	6	AT3G01510	0.274909	0.127686	1	AT4G00700	0.239335	0.270264	1	AT5G01560	0.361521	0.171924	2
AT1G01580	0.222566	0.19321	1	AT1G01580	0.222566	0.19321	1	AT2G01680	0.347021	0.0438154	3	AT3G01513	0.410016	0.363737	1	AT4G00710	0.322489	0.0436373	3	AT5G01590	0.291089	0.0658293	2
AT1G01610	0.321639	0.0695327	6	AT1G01610	0.321639	0.0695327	6	AT2G01690	0.1861	0.0533582	3	AT3G01516	0.302363	0.212626	2	AT4G00720	0.215748	0.102079	6	AT5G01600	0.216605	0.209431	10
AT1G01620	0.270073	0.0176505	6	AT1G01620	0.270073	0.0176505	6	AT2G01710	0.359478	0.160687	4	AT3G01520	0.306449	0.127519	4	AT4G00730	0.3901	0.0558744	4	AT5G01610	0.405551	0.0898398	4
AT1G01630	0.31406	0.136771	6	AT1G01630	0.31406	0.136771	6	AT2G01720	0.192943	0.103611	6	AT3G01530	0.190895	0.107835	8	AT4G00740	0.197166	0.0714997	5	AT5G01630	0.207016	0.307127	2
AT1G01650	0.13788	0.132056	2	AT1G01650	0.13788	0.132056	2	AT2G01730	0.177002	0.214806	2	AT3G01540	0.283056	0.210267	7	AT4G00750	0.207377	0.237397	3	AT5G01640	0.393507	0.13766	2
AT1G01670	0.297315	0.332671	1	AT1G01670	0.297315	0.332671	1	AT2G01735	0.314662	0.114081	1	AT3G01550	0.251446	0.21266	5	AT4G00752	0.197161	0.284179	6	AT5G01650	0.437098	0.0268804	5
AT1G01690	0.234118	0.313692	1	AT1G01690	0.234118	0.313692	1	AT2G01750	0.187371	0.09797	1	AT3G01560	0.255533	0.515112	2	AT4G00760	0.270259	0.667393	1	AT5G01670	0.258337	0.131378	3
AT1G01710	0.230298	0.132866	5	AT1G01710	0.230298	0.132866	5	AT2G01760	0.222688	0.306341	4	AT3G01570	0.300067	0.0538822	2	AT4G00770	0.192054	0.465645	2	AT5G01700	0.173835	0.225938	3
AT1G01720	0.335175	0.0972033	8	AT1G01720	0.335175	0.0972033	8	AT2G01770	0.230381	0.116432	2	AT3G01610	0.264438	0.143505	2	AT4G00800	0.212327	0.241278	1	AT5G01710	0.28855	0.0784728	5
AT1G01730	0.267508	0.405101	4	AT1G01730	0.267508	0.405101	4	AT2G01810	0.227976	0.390697	2	AT3G01620	0.240128	0.16582	2	AT4G00820	0.281579	0.115857	2	AT5G01720	0.360716	0.12362	5
AT1G01750	0.223269	0.027356	2	AT1G01750	0.223269	0.027356	2	AT2G01818	0.418882	0.140909	1	AT3G01630	0.350005	0.186547	1	AT4G00840	0.170347	0.153009	4	AT5G01730	0.225397	0.599745	2
AT1G01770	0.214361	0.293226	1	AT1G01770	0.214361	0.293226	1	AT2G01820	0.272767	0.192059	3	AT3G01660	0.24182	0.211225	2	AT4G00850	0.225549	0.398063	3	AT5G01740	0.139127	0.448328	3
AT1G01780	0.284979	0.0917191	3	AT1G01780	0.284979	0.0917191	3	AT2G01850	0.350891	0.0907765	6	AT3G01680	0.346206	0.0907447	4	AT4G00860	0.420235	0.128282	4	AT5G01750	0.424917	0.0834075	5
AT1G01790	0.252574	0.208717	1	AT1G01790	0.252574	0.208717	1	AT2G01860	0.26985	0.123283	5	AT3G01690	0.264801	0.0785039	4	AT4G00870	0.270704	0.400548	2	AT5G01790	0.26388	0.294788	7
AT1G01840	0.418485	0.224758	2	AT1G01840	0.418485	0.224758	2	AT2G01870	0.110191	0.567851	3	AT3G01700	0.288089	0.217642	7	AT4G00880	0.0698769	0.622851	2	AT5G01800	0.401208	0.319205	5
AT1G01860	0.192958	0.244231	7	AT1G01860	0.192958	0.244231	7	AT2G01880	0.214755	0.339635	3	AT3G01710	0.320388	0.420866	1	AT4G00895	0.198509	0.790808	5	AT5G01881	0.451582	0.747333	2
AT1G01900	0.350066	0.168118	2	AT1G01900	0.350066	0.168118	2	AT2G01890	0.253288	0.212086	7	AT3G01720	0.223383	0.135173	3	AT4G00900	0.284672	0.0627456	3	AT5G01890	0.331246	0.139552	3
AT1G01920	0.237502	0.255864	2	AT1G01920	0.237502	0.255864	2	AT2G01900	0.199564	0.237385	1	AT3G01740	0.321748	0.0528456	5	AT4G00940	0.218565	0.177455	1	AT5G01900	0.142019	0.478207	2
AT1G01930	0.295775	0.192383	4	AT1G01930	0.295775	0.192383	4	AT2G01910	0.209839	0.0879717	2	AT3G01750	0.351564	0.147202	4	AT4G00950	0.246914	0.324817	3	AT5G01920	0.317212	0.10439	3
AT1G01940	0.345224	0.0157362	2	AT1G01940	0.345224	0.0157362	2	AT2G01913	0.325296	0.176335	3	AT3G01770	0.306559	0.435482	5	AT4G00980	0.188871	0.463959	2	AT5G01930	0.24003	0.0891373	3
AT1G01950	0.217091	0.050229	1	AT1G01950	0.217091	0.050229	1	AT2G01918	0.287351	0.199982	3	AT3G01780	0.199043	0.0499152	1	AT4G00990	0.310431	0.43427	2	AT5G01960	0.300474	0.204047	6
AT1G01970	0.284974	0.216402	2	AT1G01970	0.284974	0.216402	2	AT2G01920	0.349307	0.216869	1	AT3G01800	0.344004	0.114327	5	AT4G01000	0.412662	0.30261	2	AT5G01970	0.223996	0.260174	3
AT1G01980	0.322393	0.145182	1	AT1G01980	0.322393	0.145182	1	AT2G01940	0.199926	0.0920777	2	AT3G01820	0.286214	0.223588	2	AT4G01026	0.261692	0.14174	5	AT5G01980	0.199728	0.337751	7
AT1G02020	0.347038	0.270877	4	AT1G02020	0.347038	0.270877	4	AT2G01950	0.242188	0.084881	2	AT3G01860	0.373358	0.250445	3	AT4G01040	0.312311	0.381106	2	AT5G01990	0.187776	0.12647	5
AT1G02040	0.361491	0.304666	2	AT1G02040	0.361491	0.304666	2	AT2G01970	0.198638	0.0717012	7	AT3G01870	0.38849	0.223007	1	AT4G01050	0.222786	0.131672	4	AT5G02000	0.197763	0.511165	1
AT1G02070	0.352769	0.30182	3	AT1G02070	0.352769	0.30182	3	AT2G01980	0.275398	0.217844	1	AT3G01910	0.196681	0.0866546	10	AT4G01070	0.336259	0.197623	3	AT5G02010	0.216659	0.104751	4
AT1G02080	0.257722	0.170843	1	AT1G02080	0.257722	0.170843	1	AT2G01990	0.211831	0.239383	2	AT3G01920	0.397281	0.190315	2	AT4G01080	0.34677	0.132116	3	AT5G02020	0.2024	0.211908	4
AT1G02090	0.365143	0.105696	8	AT1G02090	0.365143	0.105696	8	AT2G02010	0.278085	0.0553834	3	AT3G01950	0.213511	0.118445	2	AT4G01090	0.299922	0.203958	4	AT5G02030	0.239387	0.074385	6
AT1G02110	0.272851	0.134279	1	AT1G02110	0.272851	0.134279	1	AT2G02040	0.290787	0.0570631	5	AT3G01960	0.139753	0.761141	2	AT4G01100	0.23276	0.0893029	4	AT5G02050	0.261128	0.259245	5
AT1G02120	0.269959	0.172427	1	AT1G02120	0.269959	0.172427	1	AT2G02050	0.238748	0.11733	7	AT3G01970	0.370369	0.188319	6	AT4G01110	0.304756	0.275543	1	AT5G02090	0.30313	0.259293	3
AT1G02130	0.377801	0.034134	3	AT1G02130	0.377801	0.034134	3	AT2G02060	0.299816	0.311346	3	AT3G01990	0.157885	0.152412	4	AT4G01120	0.248892	0.200979	6	AT5G02100	0.215811	0.128041	2
AT1G02140	0.380499	0.0961054	3	AT1G02140	0.380499	0.0961054	3	AT2G02070	0.24593	0.0714788	4	AT3G02000	0.432067	0.0529924	3	AT4G01130	0.246802	0.189263	3	AT5G02120	0.357464	0.151076	6
AT1G02145	0.183274	0.196914	3	AT1G02145	0.183274	0.196914	3	AT2G02080	0.187856	0.173073	3	AT3G02020	0.158911	0.173141	2	AT4G01140	0.296168	0.346738	3	AT5G02130	0.240092	0.239869	2
AT1G02150	0.255132	0.105017	5	AT1G02150	0.255132	0.105017	5	AT2G02090	0.222824	0.0949426	2	AT3G02030	0.16184	0.302503	1	AT4G01150	0.139501	0.280461	5	AT5G02150	0.247516	0.2652	5
AT1G02160	0.167035	0.501751	3	AT1G02160	0.167035	0.501751	3	AT2G02100	0.289275	0.166234	10	AT3G02040	0.302518	0.142122	11	AT4G01200	0.337687	0.113789	3	AT5G02160	0.266429	0.127902	6
AT1G02170	0.248411	0.18487	2	AT1G02170	0.248411	0.18487	2	AT2G02140	0.242217	0.279139	2	AT3G02050	0.187675	0.209358	4	AT4G01210	0.21294	0.234747	2	AT5G02170	0.286786	0.131012	2
AT1G02190	0.217793	0.226863	2	AT1G02190	0.217793	0.226863	2	AT2G02147	0.304575	0.493969	1	AT3G02060	0.15298	0.0809579	2	AT4G01220	0.365505	0.0876289	4	AT5G02180	0.253648	0.15384	1
AT1G02205	0.232058	0.143754	3	AT1G02205	0.232058	0.143754	3	AT2G02148	0.265656	0.186611	1	AT3G02065	0.168152	0.207273	4	AT4G01250	0.286658	0.0738938	4	AT5G02190	0.298105	0.0810481	4
AT1G02220	0.374257	0.598207	3	AT1G02220	0.374257	0.598207	3	AT2G02160	0.175906	0.318879	3	AT3G02070	0.199607	0.212269	3	AT4G01280	0.319235	0.203739	9	AT5G02200	0.189439	0.494891	3
AT1G02260	0.236779	0.120882	2	AT1G02260	0.236779	0.120882	2	AT2G02180	0.22188	0.170562	4	AT3G02090	0.222248	0.0812336	12	AT4G01290	0.178414	0.312353	11	AT5G02220	0.418898	0.137851	2
AT1G02270	0.181969	0.288992	7	AT1G02270	0.181969	0.288992	7	AT2G02220	0.307574	0.191406	2	AT3G02110	0.263597	0.0998109	4	AT4G01310	0.171089	0.0623621	5	AT5G02250	0.174385	0.175441	3
AT1G02290	0.245481	0.443994	6	AT1G02290	0.245481	0.443994	6	AT2G02230	0.316701	0.364563	4	AT3G02120	0.306232	0.478022	3	AT4G01320	0.140614	0.0312176	5	AT5G02260	0.350369	0.075168	3
AT1G02310	0.275695	0.120344	3	AT1G02310	0.275695	0.120344	3	AT2G02300	0.263085	0.432717	2	AT3G02125	0.271173	0.441021	2	AT4G01360	0.343669	0.422006	3	AT5G02270	0.247141	0.0170529	3
AT1G02330	0.281614	0.0873908	1	AT1G02330	0.281614	0.0873908	1	AT2G02390	0.339644	0.079082	5	AT3G02130	0.226098	0.14328	2	AT4G01370	0.317209	0.0404331	7	AT5G02280	0.157584	0.0197221	5
AT1G02335	0.354583	0.0812401	4	AT1G02335	0.354583	0.0812401	4	AT2G02400	0.193892	0.201388	5	AT3G02150	0.309386	0.210705	4	AT4G01400	0.257321	0.104467	3	AT5G02370	0.215224	0.246468	2
AT1G02340	0.291111	0.479312	4	AT1G02340	0.291111	0.479312	4	AT2G02410	0.155459	0.0860206	1	AT3G02160	0.28203	0.397416	3	AT4G01410	0.337934	0.0572316	4	AT5G02380	0.196597	0.189795	10
AT1G02360	0.363441	0.152927	3	AT1G02360	0.363441	0.152927	3	AT2G02450	0.146706	0.22501	2	AT3G02170	0.188074	0.383446	3	AT4G01420	0.296293	0.182659	1	AT5G02410	0.232101	0.315193	2
AT1G02370	0.182959	0.311935	3	AT1G02370	0.182959	0.311935	3	AT2G02470	0.227772	0.116717	3	AT3G02180	0.329733	0.0851845	8	AT4G01430	0.244048	0.277511	4	AT5G02420	0.241448	0.124774	2
AT1G02390	0.257503	0.227829	2	AT1G02390	0.257503	0.227829	2	AT2G02480	0.253615	0.09908	1	AT3G02190	0.430994	0.0206047	2	AT4G01440	0.297963	0.196516	1	AT5G02440	0.256596	0.150767	1
AT1G02400	0.287881	0.147901	5	AT1G02400	0.287881	0.147901	5	AT2G02500	0.212009	0.200957	4	AT3G02200	0.281562	0.156945	4	AT4G01450	0.302888	0.215431	4	AT5G02450	0.367571	0.0904561	6
AT1G02410	0.196161	0.187855	3	AT1G02410	0.196161	0.187855	3	AT2G02510	0.11592	0.0545732	5	AT3G02210	0.208198	0.178076	3	AT4G01460	0.231995	0.298403	4	AT5G02460	0.224713	0.119607	4
AT1G02450	0.188451	0.662107	3	AT1G02450	0.188451	0.662107	3	AT2G02540	0.207866	0.275439	2	AT3G02220	0.317724	0.115197	2	AT4G01470	0.362407	0.0305328	2	AT5G02520	0.272878	0.713668	2
AT1G02460	0.312498	0.116577	2	AT1G02460	0.312498	0.116577	2	AT2G02560	0.285885	0.04406	2	AT3G02230	0.162929	0.0493532	3	AT4G01480	0.227714	0.101027	4	AT5G02530	0.295253	0.129499	2
AT1G02470	0.20758	0.385568	2	AT1G02470	0.20758	0.385568	2	AT2G02580	0.272711	0.228273	2	AT3G02250	0.219969	0.0487927	4	AT4G01500	0.33404	0.345106	3	AT5G02540	0.331275	0.0448398	3
AT1G02475	0.308994	0.111469	4	AT1G02475	0.308994	0.111469	4	AT2G02590	0.232461	0.117013	5	AT3G02280	0.211023	0.178372	3	AT4G01550	0.43782	0.278975	1	AT5G02550	0.247614	0.246396	2
AT1G02510	0.327357	0.307141	1	AT1G02510	0.327357	0.307141	1	AT2G02610	0.238684	0.374411	1	AT3G02290	0.188122	0.145761	5	AT4G01560	0.302631	0.0919472	4	AT5G02560	0.249642	0.0511196	4
AT1G02540	0.371571	0.781166	1	AT1G02540	0.371571	0.781166	1	AT2G02710	0.28169	0.237203	3	AT3G02300	0.177274	0.215886	1	AT4G01570	0.294923	0.137076	4	AT5G02580	0.120422	0.160495	7
AT1G02550	0.21482	0.290667	1	AT1G02550	0.21482	0.290667	1	AT2G02720	0.247009	0.164267	2	AT3G02310	0.147125	0.192507	4	AT4G01575	0.199656	0.395903	2	AT5G02590	0.213768	0.256775	1
AT1G02560	0.185806	0.0585173	8	AT1G02560	0.185806	0.0585173	8	AT2G02740	0.207144	0.178709	5	AT3G02340	0.235725	0.323723	4	AT4G01600	0.191355	0.47557	3	AT5G02640	0.326125	0.180303	3
AT1G02570	0.200615	0.227646	2	AT1G02570	0.200615	0.227646	2	AT2G02750	0.221886	0.20472	3	AT3G02350	0.251302	0.0355758	6	AT4G01610	0.186693	0.144118	18	AT5G02710	0.338706	0.162729	5
AT1G02580	0.341212	0.59962	1	AT1G02580	0.341212	0.59962	1	AT2G02780	0.181174	0.266894	2	AT3G02380	0.23878	0.158253	6	AT4G01650	0.301386	0.156271	2	AT5G02740	0.172608	0.244728	6
AT1G02630	0.317938	0.144925	3	AT1G02630	0.317938	0.144925	3	AT2G02790	0.207448	0.344499	1	AT3G02410	0.34813	0.121335	2	AT4G01660	0.260685	0.135933	2	AT5G02750	0.413111	0.136425	2
AT1G02640	0.27823	0.0842805	2	AT1G02640	0.27823	0.0842805	2	AT2G02810	0.204301	0.0706892	4	AT3G02420	0.171124	0.096974	8	AT4G01670	0.264866	0.196381	3	AT5G02760	0.235149	0.17554	5
AT1G02660	0.324013	0.143924	3	AT1G02660	0.324013	0.143924	3	AT2G02820	0.183267	0.309834	1	AT3G02430	0.211414	0.152483	1	AT4G01680	0.282183	0.101975	3	AT5G02790	0.201388	0.197078	5
AT1G02680	0.306268	0.0938723	7	AT1G02680	0.306268	0.0938723	7	AT2G02850	0.175647	0.47709	5	AT3G02450	0.257677	0.163868	4	AT4G01690	0.199129	0.0639884	8	AT5G02800	0.243611	0.0592324	2
AT1G02690	0.253779	0.31928	3	AT1G02690	0.253779	0.31928	3	AT2G02860	0.175104	0.171598	3	AT3G02460	0.223613	0.0612745	4	AT4G01700	0.289323	0.126769	3	AT5G02810	0.233561	0.144376	4
AT1G02700	0.312535	0.08734	5	AT1G02700	0.312535	0.08734	5	AT2G02880	0.366999	0.137415	2	AT3G02480	0.133352	0.209709	2	AT4G01720	0.282538	0.206565	4	AT5G02820	0.20065	0.0371189	7
AT1G02730	0.227894	0.0726433	2	AT1G02730	0.227894	0.0726433	2	AT2G02910	0.22758	0.16546	2	AT3G02490	0.285478	0.186863	3	AT4G01750	0.270344	0.192927	6	AT5G02830	0.173729	0.168649	1
AT1G02780	0.319041	0.023791	14	AT1G02780	0.319041	0.023791	14	AT2G02930	0.211162	0.178346	3	AT3G02510	0.175457	0.082214	5	AT4G01790	0.236828	0.219382	2	AT5G02850	0.224611	0.134632	6
AT1G02790	0.273	0.170005	5	AT1G02790	0.273	0.170005	5	AT2G02950	0.228545	0.30603	5	AT3G02520	0.175545	0.0640585	5	AT4G01800	0.202607	0.053421	1	AT5G02870	0.379857	0.0396318	10
AT1G02800	0.146886	0.200178	2	AT1G02800	0.146886	0.200178	2	AT2G02955	0.259982	0.435723	1	AT3G02530	0.163279	0.0456193	6	AT4G01810	0.247698	0.0633901	3	AT5G02890	0.256726	0.378742	3
AT1G02810	0.363082	0.0720086	3	AT1G02810	0.363082	0.0720086	3	AT2G02970	0.233817	0.208003	3	AT3G02540	0.153724	0.284492	6	AT4G01870	0.270239	0.203228	5	AT5G02910	0.324765	0.207559	3
AT1G02813	0.254321	0.507779	1	AT1G02813	0.254321	0.507779	1	AT2G02980	0.318777	0.131813	1	AT3G02550	0.311104	0.104258	6	AT4G01883	0.241736	0.271885	3	AT5G02940	0.159461	0.274426	3
AT1G02816	0.435136	0.13083	7	AT1G02816	0.435136	0.13083	7	AT2G02990	0.21684	0.0912858	7	AT3G02555	0.178812	0.559919	3	AT4G01895	0.382066	0.437911	2	AT5G02950	0.276655	0.439824	2
AT1G02820	0.165994	0.546006	3	AT1G02820	0.165994	0.546006	3	AT2G03050	0.198096	0.122419	1	AT3G02570	0.266108	0.100735	5	AT4G01897	0.253397	0.230962	3	AT5G02970	0.251573	0.157219	2
AT1G02850	0.180404	0.418144	5	AT1G02850	0.180404	0.418144	5	AT2G03060	0.159124	0.276128	2	AT3G02580	0.238656	0.125026	4	AT4G01900	0.254114	0.136716	3	AT5G03050	0.120882	0.388573	6
AT1G02860	0.250615	0.183779	8	AT1G02860	0.250615	0.183779	8	AT2G03070	0.214359	0.173309	2	AT3G02630	0.236402	0.0411299	4	AT4G01935	0.119635	0.542942	1	AT5G03070	0.215492	0.140541	1
AT1G02870	0.309494	0.100245	3	AT1G02870	0.309494	0.100245	3	AT2G03090	0.310777	0.048312	4	AT3G02640	0.220738	0.13122	4	AT4G01940	0.374143	0.133886	4	AT5G03080	0.269602	0.0295467	6
AT1G02880	0.311011	0.205818	5	AT1G02880	0.311011	0.205818	5	AT2G03120	0.199216	0.0461179	5	AT3G02660	0.241406	0.1092	3	AT4G01950	0.266952	0.120488	3	AT5G03110	0.270988	0.350202	2
AT1G02900	0.360672	0.222754	1	AT1G02900	0.360672	0.222754	1	AT2G03150	0.241554	0.235949	1	AT3G02680	0.124246	0.453219	1	AT4G01960	0.184457	0.129372	4	AT5G03120	0.290917	0.38802	6
AT1G02910	0.275832	0.210702	2	AT1G02910	0.275832	0.210702	2	AT2G03190	0.421824	0.52663	3	AT3G02690	0.281263	0.138821	6	AT4G01970	0.210498	0.250069	1	AT5G03140	0.335866	0.0901736	4
AT1G02960	0.27075	0.369937	4	AT1G02960	0.27075	0.369937	4	AT2G03200	0.293572	0.0993571	8	AT3G02700	0.188298	0.143145	5	AT4G01990	0.280492	0.232119	2	AT5G03150	0.179112	0.108078	5
AT1G02970	0.271541	0.137256	3	AT1G02970	0.271541	0.137256	3	AT2G03210	0.250951	0.243157	1	AT3G02710	0.259273	0.0435303	2	AT4G01995	0.182183	0.174125	3	AT5G03160	0.308552	0.0625177	2
AT1G02990	0.197164	0.453164	1	AT1G02990	0.197164	0.453164	1	AT2G03220	0.270249	0.163896	4	AT3G02720	0.16565	0.101151	8	AT4G02010	0.170369	0.111318	2	AT5G03170	0.332515	0.0834329	3
AT1G03000	0.231099	0.20292	3	AT1G03000	0.231099	0.20292	3	AT2G03230	0.43879	0.3483	1	AT3G02730	0.43016	0.0998204	5	AT4G02020	0.17285	0.394822	3	AT5G03180	0.2293	0.349667	2
AT1G03020	0.285448	0.0609371	1	AT1G03020	0.285448	0.0609371	1	AT2G03240	0.409274	0.0827245	2	AT3G02740	0.180254	0.215215	4	AT4G02030	0.160794	0.160854	1	AT5G03230	0.340032	0.0910085	2
AT1G03030	0.308864	0.176263	4	AT1G03030	0.308864	0.176263	4	AT2G03250	0.203845	0.312888	1	AT3G02770	0.273845	0.0100016	5	AT4G02040	0.209103	0.806935	2	AT5G03250	0.275057	0.0662927	1
AT1G03040	0.211367	0.147905	5	AT1G03040	0.211367	0.147905	5	AT2G03260	0.22064	0.309714	1	AT3G02780	0.24872	0.060361	8	AT4G02050	0.246104	0.120896	1	AT5G03260	0.25818	0.085353	6
AT1G03050	0.231885	0.0968932	1	AT1G03050	0.231885	0.0968932	1	AT2G03270	0.273757	0.0503164	5	AT3G02790	0.233958	0.0945673	3	AT4G02075	0.303743	0.317724	2	AT5G03280	0.214961	0.129583	1
AT1G03055	0.21898	0.256568	3	AT1G03055	0.21898	0.256568	3	AT2G03280	0.25729	0.152032	4	AT3G02800	0.233648	0.144473	2	AT4G02080	0.279593	0.0242256	4	AT5G03300	0.114146	0.0464437	5
AT1G03060	0.160706	0.0979895	1	AT1G03060	0.160706	0.0979895	1	AT2G03290	0.214932	0.428304	3	AT3G02820	0.186765	0.214188	2	AT4G02090	0.356164	0.137395	2	AT5G03310	0.214975	0.185033	2
AT1G03090	0.156088	0.159461	2	AT1G03090	0.156088	0.159461	2	AT2G03310	0.195007	0.46911	3	AT3G02830	0.282324	0.0618959	5	AT4G02100	0.265484	0.110931	2	AT5G03320	0.219672	0.0991332	3
AT1G03100	0.227789	0.189323	1	AT1G03100	0.227789	0.189323	1	AT2G03340	0.329285	0.118814	3	AT3G02840	0.24742	0.278639	4	AT4G02120	0.180344	0.105	1	AT5G03340	0.193282	0.0506425	3
AT1G03110	0.22234	0.247011	4	AT1G03110	0.22234	0.247011	4	AT2G03350	0.173477	0.0781788	7	AT3G02850	0.306766	0.0630109	1	AT4G02140	0.372355	0.0670655	5	AT5G03345	0.168906	0.160756	3
AT1G03130	0.225305	0.0895637	6	AT1G03130	0.225305	0.0895637	6	AT2G03390	0.188136	0.140688	3	AT3G02860	0.207886	0.272452	3	AT4G02150	0.248846	0.165029	5	AT5G03350	0.229353	0.270852	3
AT1G03140	0.199231	0.101266	2	AT1G03140	0.199231	0.101266	2	AT2G03410	0.325604	0.0665161	3	AT3G02870	0.266414	0.081579	2	AT4G02195	0.26188	0.146891	2	AT5G03370	0.262255	0.284964	8
AT1G03160	0.21304	0.131066	3	AT1G03160	0.21304	0.131066	3	AT2G03420	0.237031	0.117056	2	AT3G02875	0.239109	0.174637	6	AT4G02200	0.215491	0.248604	4	AT5G03380	0.368315	0.0876588	3
AT1G03170	0.414423	0.248321	2	AT1G03170	0.414423	0.248321	2	AT2G03430	0.330947	0.151242	3	AT3G02880	0.281353	0.163909	3	AT4G02220	0.201137	0.199182	5	AT5G03415	0.238087	0.273024	7
AT1G03180	0.17117	0.275477	3	AT1G03180	0.17117	0.275477	3	AT2G03440	0.232106	0.173058	3	AT3G02885	0.302082	0.142185	3	AT4G02230	0.263671	0.0241994	2	AT5G03430	0.156528	0.0701735	3
AT1G03210	0.220573	0.371578	2	AT1G03210	0.220573	0.371578	2	AT2G03450	0.308581	0.12907	4	AT3G02900	0.247455	0.260788	3	AT4G02260	0.150895	0.137461	3	AT5G03450	0.246847	0.412885	3
AT1G03220	0.395173	0.132787	9	AT1G03220	0.395173	0.132787	9	AT2G03470	0.207729	0.496527	4	AT3G02910	0.422618	0.105027	3	AT4G02270	0.156821	0.420113	2	AT5G03455	0.223978	0.0273711	3
AT1G03250	0.263768	0.131306	3	AT1G03250	0.263768	0.131306	3	AT2G03500	0.311118	0.109058	4	AT3G02920	0.265386	0.144609	3	AT4G02280	0.296395	0.0664448	4	AT5G03470	0.219416	0.0888984	2
AT1G03260	0.174395	0.118772	4	AT1G03260	0.174395	0.118772	4	AT2G03505	0.27825	0.368485	3	AT3G02940	0.257468	0.158212	3	AT4G02290	0.318047	0.052436	3	AT5G03495	0.359285	0.654774	1
AT1G03280	0.22428	0.17853	4	AT1G03280	0.22428	0.17853	4	AT2G03510	0.204316	0.063437	5	AT3G02950	0.280522	0.0572962	2	AT4G02300	0.267362	0.405883	1	AT5G03510	0.213696	0.162609	3
AT1G03330	0.16669	0.0650002	5	AT1G03330	0.16669	0.0650002	5	AT2G03550	0.35884	0.264091	2	AT3G02980	0.292019	0.13266	1	AT4G02320	0.272886	0.260625	1	AT5G03520	0.236074	0.0262411	3
AT1G03340	0.17624	0.651642	1	AT1G03340	0.17624	0.651642	1	AT2G03590	0.247249	0.0573066	4	AT3G02990	0.213516	0.234382	3	AT4G02330	0.337355	0.108756	2	AT5G03530	0.271194	0.0446224	4
AT1G03350	0.21733	0.238774	2	AT1G03350	0.21733	0.238774	2	AT2G03667	0.246777	0.230278	1	AT3G03000	0.335459	0.0428151	2	AT4G02340	0.180737	0.182263	4	AT5G03540	0.231297	0.049381	2
AT1G03360	0.22298	0.0662852	2	AT1G03360	0.22298	0.0662852	2	AT2G03670	0.22717	0.0865105	4	AT3G03030	0.266158	0.432983	3	AT4G02370	0.311836	0.149639	3	AT5G03545	0.216876	0.68134	4
AT1G03370	0.23529	0.12015	1	AT1G03370	0.23529	0.12015	1	AT2G03690	0.254595	0.046748	4	AT3G03050	0.238286	0.0569445	3	AT4G02380	0.129669	0.239418	8	AT5G03555	0.346089	0.119992	6
AT1G03380	0.196397	0.267655	2	AT1G03380	0.196397	0.267655	2	AT2G03710	0.219896	0.108288	5	AT3G03070	0.349723	0.0603629	6	AT4G02390	0.226034	0.147249	1	AT5G03610	0.334545	0.110185	6
AT1G03390	0.299291	0.142742	1	AT1G03390	0.299291	0.142742	1	AT2G03720	0.18755	0.0607795	2	AT3G03090	0.174109	0.260663	2	AT4G02400	0.227821	0.220553	1	AT5G03630	0.260653	0.134135	5
AT1G03400	0.319334	0.275117	2	AT1G03400	0.319334	0.275117	2	AT2G03740	0.264783	0.396203	4	AT3G03100	0.205437	0.12369	4	AT4G02425	0.194138	0.116183	2	AT5G03650	0.218208	0.118521	2
AT1G03430	0.420339	0.0571151	5	AT1G03430	0.420339	0.0571151	5	AT2G03750	0.230274	0.367459	4	AT3G03110	0.169694	0.15221	5	AT4G02440	0.347322	0.128746	6	AT5G03660	0.200703	0.0712261	5
AT1G03440	0.423903	0.0813526	4	AT1G03440	0.423903	0.0813526	4	AT2G03760	0.232485	0.181275	4	AT3G03120	0.163848	0.0567577	3	AT4G02460	0.30075	0.169783	1	AT5G03670	0.312348	0.140536	3
AT1G03445	0.428565	0.509537	1	AT1G03445	0.428565	0.509537	1	AT2G03780	0.185335	0.108867	2	AT3G03130	0.293248	0.314706	2	AT4G02480	0.241189	0.17483	5	AT5G03680	0.226237	0.112064	1
AT1G03457	0.175319	0.300952	5	AT1G03457	0.175319	0.300952	5	AT2G03800	0.204847	0.18251	5	AT3G03140	0.174733	0.271118	1	AT4G02485	0.234062	0.273044	4	AT5G03690	0.212772	0.0434994	3
AT1G03475	0.208726	0.0750432	10	AT1G03475	0.208726	0.0750432	10	AT2G03820	0.416697	0.0354884	3	AT3G03150	0.422465	0.162671	4	AT4G02500	0.276957	0.0207665	4	AT5G03720	0.145939	0.382355	1
AT1G03520	0.283868	0.0704694	4	AT1G03520	0.283868	0.0704694	4	AT2G03830	0.204665	0.58628	2	AT3G03160	0.226528	0.0289797	5	AT4G02510	0.163622	0.32554	3	AT5G03760	0.307044	0.0467569	4
AT1G03530	0.257374	0.292687	4	AT1G03530	0.257374	0.292687	4	AT2G03850	0.199045	0.574228	5	AT3G03170	0.220809	0.15758	2	AT4G02530	0.222823	0.119987	5	AT5G03770	0.214309	0.229186	5
AT1G03540	0.271347	0.251609	1	AT1G03540	0.271347	0.251609	1	AT2G03880	0.185173	0.203083	1	AT3G03180	0.199053	0.0462268	2	AT4G02550	0.267223	0.182028	3	AT5G03780	0.254262	0.522306	3
AT1G03550	0.167518	0.0779511	3	AT1G03550	0.167518	0.0779511	3	AT2G03890	0.298688	0.0463788	3	AT3G03190	0.11824	0.279889	3	AT4G02580	0.232166	0.0441867	5	AT5G03800	0.200704	0.250607	2
AT1G03560	0.284563	0.131745	1	AT1G03560	0.284563	0.131745	1	AT2G03933	0.38623	0.677209	1	AT3G03200	0.243618	0.164665	1	AT4G02610	0.30256	0.0982775	3	AT5G03840	0.157035	0.0860355	2
AT1G03600	0.286917	0.160384	6	AT1G03600	0.286917	0.160384	6	AT2G03980	0.374283	0.350122	4	AT3G03210	0.32784	0.0583092	3	AT4G02620	0.0922917	0.0389658	4	AT5G03880	0.321674	0.148034	4
AT1G03610	0.227598	0.0703048	5	AT1G03610	0.227598	0.0703048	5	AT2G04025	0.266591	0.156079	3	AT3G03220	0.223648	0.0840726	4	AT4G02630	0.270275	0.115408	2	AT5G03900	0.182564	0.142646	4
AT1G03620	0.131058	0.214028	2	AT1G03620	0.131058	0.214028	2	AT2G04030	0.339042	0.0387242	6	AT3G03250	0.217799	0.104368	5	AT4G02640	0.308871	0.149021	5	AT5G03905	0.308106	0.135876	2
AT1G03630	0.296956	0.051195	8	AT1G03630	0.296956	0.051195	8	AT2G04039	0.30297	0.161493	4	AT3G03260	0.252098	0.610107	1	AT4G02650	0.325816	0.169143	1	AT5G03910	0.260927	0.188988	3
AT1G03650	0.160944	0.219894	3	AT1G03650	0.160944	0.219894	3	AT2G04040	0.289945	0.17703	3	AT3G03272	0.286907	0.530387	1	AT4G02655	0.263919	0.427935	1	AT5G03930	0.254191	0.989162	3
AT1G03680	0.213421	0.263252	5	AT1G03680	0.213421	0.263252	5	AT2G04046	0.3652	0.485487	1	AT3G03280	0.364397	0.195215	2	AT4G02660	0.199519	0.374816	1	AT5G03940	0.194337	0.0779391	3
AT1G03687	0.174869	0.276338	5	AT1G03687	0.174869	0.276338	5	AT2G04100	0.347708	0.156002	3	AT3G03290	0.287374	0.197563	1	AT4G02670	0.273039	0.229846	1	AT5G03960	0.245601	0.257115	1
AT1G03700	0.186651	0.0341794	1	AT1G03700	0.186651	0.0341794	1	AT2G04160	0.339365	0.118358	3	AT3G03305	0.150293	0.156897	3	AT4G02680	0.275096	0.050516	3	AT5G03970	0.206148	0.377495	2
AT1G03730	0.278576	0.0393306	3	AT1G03730	0.278576	0.0393306	3	AT2G04220	0.297584	0.114722	1	AT3G03310	0.212138	0.13109	5	AT4G02700	0.198532	0.15674	2	AT5G03990	0.408713	0.270268	2
AT1G03740	0.290883	0.202719	2	AT1G03740	0.290883	0.202719	2	AT2G04230	0.153268	0.377809	4	AT3G03320	0.281574	0.262506	3	AT4G02715	0.376679	0.0659737	3	AT5G04000	0.227814	0.275965	1
AT1G03760	0.207639	0.517526	4	AT1G03760	0.207639	0.517526	4	AT2G04235	0.236036	0.446298	2	AT3G03330	0.226457	0.149391	2	AT4G02720	0.279836	0.163711	2	AT5G04010	0.291445	0.320303	1
AT1G03770	0.205926	0.625846	1	AT1G03770	0.205926	0.625846	1	AT2G04270	0.156061	0.197581	5	AT3G03340	0.200291	0.107258	2	AT4G02725	0.225194	0.265785	5	AT5G04020	0.221076	0.385123	1
AT1G03780	0.19253	0.243354	1	AT1G03780	0.19253	0.243354	1	AT2G04280	0.367425	0.104345	2	AT3G03380	0.208468	0.0731841	4	AT4G02730	0.280243	0.0609832	4	AT5G04040	0.332717	0.0451934	3
AT1G03790	0.430126	0.0751696	3	AT1G03790	0.430126	0.0751696	3	AT2G04305	0.331981	0.0997366	4	AT3G03420	0.259145	0.00879802	2	AT4G02740	0.313854	0.273729	2	AT5G04060	0.384698	0.0944912	1
AT1G03830	0.247768	0.41892	1	AT1G03830	0.247768	0.41892	1	AT2G04340	0.273664	0.0838577	6	AT3G03430	0.253807	0.085609	2	AT4G02780	0.189544	0.259044	1	AT5G04090	0.313174	0.290389	4
AT1G03840	0.30282	0.152445	5	AT1G03840	0.30282	0.152445	5	AT2G04360	0.350049	0.254885	3	AT3G03440	0.223533	0.106881	1	AT4G02790	0.224116	0.078895	2	AT5G04110	0.22257	0.437013	3
AT1G03850	0.214072	0.275358	8	AT1G03850	0.214072	0.275358	8	AT2G04400	0.21031	0.181792	6	AT3G03450	0.350955	0.153012	1	AT4G02800	0.272105	0.208558	3	AT5G04120	0.285353	0.122942	1
AT1G03870	0.286489	0.177037	8	AT1G03870	0.286489	0.177037	8	AT2G04410	0.329886	0.0573724	2	AT3G03460	0.3021	0.245794	1	AT4G02810	0.33715	0.483792	3	AT5G04130	0.268817	0.092261	2
AT1G03880	0.239704	0.12244	4	AT1G03880	0.239704	0.12244	4	AT2G04430	0.337099	0.357483	2	AT3G03470	0.286898	0.12843	3	AT4G02820	0.33095	0.140833	2	AT5G04140	0.266345	0.0497745	3
AT1G03890	0.267099	0.193459	3	AT1G03890	0.267099	0.193459	3	AT2G04450	0.410087	0.228458	1	AT3G03480	0.33402	0.164209	5	AT4G02860	0.245709	0.316096	3	AT5G04150	0.18586	0.308448	3
AT1G03900	0.216871	0.0327471	7	AT1G03900	0.216871	0.0327471	7	AT2G04515	0.259427	0.49591	3	AT3G03490	0.356353	0.0666102	3	AT4G02870	0.16582	2.30763	1	AT5G04160	0.266076	0.0111261	4
AT1G03920	0.186116	0.201625	1	AT1G03920	0.186116	0.201625	1	AT2G04520	0.223688	0.0830199	3	AT3G03500	0.153947	0.149049	1	AT4G02880	0.21342	0.538222	2	AT5G04180	0.224884	0.227317	4
AT1G03930	0.292729	0.157188	5	AT1G03930	0.292729	0.157188	5	AT2G04530	0.384014	0.0645438	3	AT3G03510	0.218834	0.397193	1	AT4G02920	0.193804	0.297223	5	AT5G04190	0.303841	0.287965	4
AT1G03950	0.233166	0.0748723	2	AT1G03950	0.233166	0.0748723	2	AT2G04540	0.188084	0.161269	5	AT3G03520	0.347158	0.0575177	5	AT4G02930	0.211835	0.045127	6	AT5G04200	0.229232	0.183139	8
AT1G03960	0.290369	0.154515	3	AT1G03960	0.290369	0.154515	3	AT2G04570	0.319503	0.134049	2	AT3G03530	0.307676	0.14837	4	AT4G02940	0.236685	0.163615	3	AT5G04220	0.183426	0.242702	5
AT1G03970	0.376104	0.118535	3	AT1G03970	0.376104	0.118535	3	AT2G04650	0.220056	0.0660032	3	AT3G03540	0.32373	0.165451	1	AT4G02980	0.224188	0.195482	4	AT5G04240	0.182823	0.286933	1
AT1G04000	0.17124	0.728608	4	AT1G04000	0.17124	0.728608	4	AT2G04660	0.224542	0.0973606	2	AT3G03550	0.278784	0.221929	4	AT4G02990	0.176133	0.128373	3	AT5G04260	0.204297	0.225626	2
AT1G04010	0.227588	0.0719223	1	AT1G04010	0.227588	0.0719223	1	AT2G04690	0.230805	0.302776	2	AT3G03570	0.251109	0.107146	2	AT4G03010	0.25717	0.125921	2	AT5G04270	0.185148	0.200064	1
AT1G04020	0.224352	0.33516	3	AT1G04020	0.224352	0.33516	3	AT2G04700	0.333645	0.0173906	4	AT3G03580	0.229697	0.239307	2	AT4G03030	0.257099	0.140009	3	AT5G04280	0.296323	0.11211	2
AT1G04030	0.220215	0.399895	1	AT1G04030	0.220215	0.399895	1	AT2G04740	0.261108	0.0922805	1	AT3G03590	0.212396	0.195501	4	AT4G03070	0.306883	0.354847	27	AT5G04310	0.319296	0.103035	2
AT1G04040	0.239921	0.189971	2	AT1G04040	0.239921	0.189971	2	AT2G04795	0.386802	0.230441	2	AT3G03600	0.297035	0.0259393	7	AT4G03080	0.235492	0.0558501	1	AT5G04320	0.235508	0.471973	3
AT1G04050	0.331577	0.421238	1	AT1G04050	0.331577	0.421238	1	AT2G04845	0.273608	0.157417	2	AT3G03610	0.250056	0.0654512	3	AT4G03100	0.371919	0.0863395	1	AT5G04340	0.364374	0.217842	3
AT1G04070	0.336589	0.355102	6	AT1G04070	0.336589	0.355102	6	AT2G04850	0.371633	0.0646389	4	AT3G03620	0.230622	0.147799	1	AT4G03110	0.218964	0.0958817	3	AT5G04390	0.1454	0.409816	2
AT1G04080	0.2404	0.194571	4	AT1G04080	0.2404	0.194571	4	AT2G04860	0.311332	0.181568	2	AT3G03630	0.272767	0.190871	5	AT4G03120	0.174271	0.13439	3	AT5G04410	0.385458	0.256686	3
AT1G04090	0.237268	0.302471	3	AT1G04090	0.237268	0.302471	3	AT2G04880	0.256381	0.332195	8	AT3G03640	0.260846	0.160363	1	AT4G03140	0.27404	0.11875	1	AT5G04430	0.328723	0.0324946	6
AT1G04100	0.273688	0.316787	4	AT1G04100	0.273688	0.316787	4	AT2G04890	0.243286	0.0988661	8	AT3G03650	0.320336	0.155758	2	AT4G03150	0.186745	0.572707	3	AT5G04440	0.207822	0.164383	5
AT1G04120	0.234569	0.0665604	3	AT1G04120	0.234569	0.0665604	3	AT2G04900	0.250966	0.110612	5	AT3G03660	0.179063	0.194353	1	AT4G03153	0.317224	0.590243	1	AT5G04470	0.343553	0.182946	4
AT1G04140	0.226826	0.124793	2	AT1G04140	0.226826	0.124793	2	AT2G04940	0.248749	0.300139	12	AT3G03670	0.279366	0.441081	2	AT4G03180	0.216054	0.377265	3	AT5G04480	0.183784	0.160399	3
AT1G04170	0.265064	0.0253969	6	AT1G04170	0.265064	0.0253969	6	AT2G05100	0.196636	0.0596193	15	AT3G03690	0.235181	0.111697	2	AT4G03190	0.225911	0.104487	5	AT5G04490	0.186773	0.282726	3
AT1G04190	0.204158	0.12376	3	AT1G04190	0.204158	0.12376	3	AT2G05120	0.240406	0.1682	1	AT3G03700	0.279743	0.155741	3	AT4G03200	0.239826	0.0931395	3	AT5G04500	0.318965	0.145136	1
AT1G04200	0.25005	0.109511	3	AT1G04200	0.25005	0.109511	3	AT2G05160	0.334134	0.101003	2	AT3G03710	0.209212	0.0779524	2	AT4G03210	0.365618	0.0537355	7	AT5G04510	0.259852	0.0857848	4
AT1G04210	0.234602	0.232072	2	AT1G04210	0.234602	0.232072	2	AT2G05170	0.20764	0.120234	4	AT3G03720	0.182163	0.100088	2	AT4G03240	0.29718	0.0768966	6	AT5G04530	0.222003	0.122745	4
AT1G04220	0.28399	0.057321	4	AT1G04220	0.28399	0.057321	4	AT2G05250	0.212426	0.1682	5	AT3G03740	0.249441	0.0765559	3	AT4G03250	0.352631	0.208865	2	AT5G04540	0.15968	0.297201	1
AT1G04230	0.291059	0.226466	3	AT1G04230	0.291059	0.226466	3	AT2G05320	0.397792	0.105389	1	AT3G03750	0.330791	0.236195	4	AT4G03280	0.18598	0.140022	7	AT5G04560	0.235647	0.358173	3
AT1G04240	0.290568	0.173949	3	AT1G04240	0.290568	0.173949	3	AT2G05430	0.282667	0.910665	1	AT3G03760	0.271645	0.104603	3	AT4G03290	0.192056	0.126783	3	AT5G04590	0.327943	0.0347345	5
AT1G04250	0.249248	0.0805228	6	AT1G04250	0.249248	0.0805228	6	AT2G05590	0.353749	0.180698	4	AT3G03773	0.198689	0.144025	3	AT4G03320	0.217551	0.231925	5	AT5G04600	0.250572	0.142562	8
AT1G04260	0.381506	0.0748585	6	AT1G04260	0.381506	0.0748585	6	AT2G05620	0.302331	0.105978	4	AT3G03790	0.182338	0.192484	1	AT4G03330	0.288807	0.0884982	5	AT5G04610	0.347167	0.241174	1
AT1G04270	0.212221	0.0418465	4	AT1G04270	0.212221	0.0418465	4	AT2G05630	0.27316	0.0279241	8	AT3G03810	0.169825	0.128899	1	AT4G03340	0.301524	0.14922	2	AT5G04620	0.222476	0.0835082	4
AT1G04280	0.336973	0.179194	2	AT1G04280	0.336973	0.179194	2	AT2G05710	0.300673	0.0592417	3	AT3G03830	0.312838	0.117162	2	AT4G03360	0.360655	1.18097	1	AT5G04660	0.302887	0.191686	1
AT1G04290	0.393486	0.136687	5	AT1G04290	0.393486	0.136687	5	AT2G05755	0.184059	0.390048	3	AT3G03840	0.145227	0.306192	4	AT4G03390	0.231271	0.16048	4	AT5G04710	0.215607	0.129605	2
AT1G04300	0.225976	0.319079	1	AT1G04300	0.225976	0.319079	1	AT2G05760	0.350246	0.0668395	1	AT3G03850	0.234988	0.188264	2	AT4G03400	0.190478	0.131179	3	AT5G04720	0.299942	0.313451	3
AT1G04310	0.314889	0.170296	1	AT1G04310	0.314889	0.170296	1	AT2G05910	0.256634	0.145226	3	AT3G03860	0.218531	0.290595	3	AT4G03410	0.270846	0.209414	5	AT5G04740	0.181906	0.140187	3
AT1G04330	0.343207	0.12908	2	AT1G04330	0.343207	0.12908	2	AT2G05920	0.310968	0.10088	3	AT3G03870	0.217327	0.292213	2	AT4G03420	0.294472	0.0450629	4	AT5G04750	0.120186	0.856811	7
AT1G04340	0.196499	0.165458	2	AT1G04340	0.196499	0.165458	2	AT2G05940	0.422004	0.0369393	2	AT3G03880	0.283939	0.120167	3	AT4G03430	0.264566	0.133839	5	AT5G04770	0.391725	0.104554	7
AT1G04360	0.415653	0.155682	2	AT1G04360	0.415653	0.155682	2	AT2G06005	0.228755	0.152193	2	AT3G03890	0.147936	0.223034	6	AT4G03520	0.229108	0.274119	7	AT5G04810	0.249228	0.108995	2
AT1G04370	0.325415	0.122053	3	AT1G04370	0.325415	0.122053	3	AT2G06010	0.158167	0.031832	3	AT3G03920	0.340786	0.29138	4	AT4G03560	0.143531	0.114248	4	AT5G04840	0.232789	0.22195	3
AT1G04380	0.240319	0.355129	3	AT1G04380	0.240319	0.355129	3	AT2G06025	0.415584	0.0975213	4	AT3G03930	0.22234	0.637645	1	AT4G03820	0.369219	0.115353	7	AT5G04850	0.259832	0.0623018	5
AT1G04420	0.213001	0.277294	5	AT1G04420	0.213001	0.277294	5	AT2G06040	0.33214	0.384229	4	AT3G03940	0.200657	0.0588381	4	AT4G03960	0.335786	0.0483658	5	AT5G04860	0.216933	0.179935	2
AT1G04440	0.239678	0.119285	4	AT1G04440	0.239678	0.119285	4	AT2G06200	0.263459	0.207805	2	AT3G03950	0.222282	0.151523	5	AT4G03965	0.305187	0.134245	1	AT5G04870	0.182563	0.0967271	3
AT1G04445	0.317865	0.664719	1	AT1G04445	0.317865	0.664719	1	AT2G06255	0.372735	0.200378	1	AT3G03960	0.255902	0.0438671	3	AT4G04020	0.329386	0.111032	4	AT5G04885	0.260381	0.095407	3
AT1G04470	0.323112	0.102315	1	AT1G04470	0.323112	0.102315	1	AT2G06510	0.250544	0.129334	3	AT3G03980	0.32876	0.100572	4	AT4G04210	0.272027	0.18341	4	AT5G04890	0.275088	0.278787	2
AT1G04500	0.318271	0.0978606	5	AT1G04500	0.318271	0.0978606	5	AT2G06520	0.326417	0.117284	9	AT3G03990	0.485206	0.0289381	4	AT4G04320	0.212336	0.126535	5	AT5G04895	0.209492	0.0743394	1
AT1G04510	0.242082	0.114908	3	AT1G04510	0.242082	0.114908	3	AT2G06530	0.290918	0.0278864	3	AT3G04000	0.319351	0.193542	2	AT4G04330	0.250029	0.169566	4	AT5G04900	0.25459	0.160854	3
AT1G04520	0.303792	0.102022	6	AT1G04520	0.303792	0.102022	6	AT2G06850	0.425237	0.0537737	12	AT3G04010	0.276848	0.133129	2	AT4G04350	0.238633	0.0964344	2	AT5G04910	0.401616	0.0849321	2
AT1G04530	0.242221	0.331427	5	AT1G04530	0.242221	0.331427	5	AT2G06925	0.147081	0.232156	5	AT3G04030	0.14373	0.263395	3	AT4G04370	0.229514	0.269178	1	AT5G04920	0.36054	0.0993177	2
AT1G04550	0.244024	0.273982	5	AT1G04550	0.244024	0.273982	5	AT2G06990	0.31551	0.0535602	3	AT3G04050	0.387952	0.0569683	1	AT4G04450	0.232014	0.174883	4	AT5G04930	0.206368	0.067493	2
AT1G04555	0.239993	0.164425	4	AT1G04555	0.239993	0.164425	4	AT2G07040	0.371862	0.253994	3	AT3G04060	0.27328	0.18733	4	AT4G04460	0.266998	0.0957082	3	AT5G04950	0.367051	0.0835721	2
AT1G04560	0.26078	0.097963	3	AT1G04560	0.26078	0.097963	3	AT2G07050	0.226006	0.115814	3	AT3G04070	0.214001	0.307448	2	AT4G04470	0.268539	0.111092	6	AT5G04960	0.236881	0.254629	2
AT1G04570	0.214546	0.183464	2	AT1G04570	0.214546	0.183464	2	AT2G07360	0.213499	0.049615	3	AT3G04080	0.188574	0.0860176	2	AT4G04570	0.301137	0.32995	3	AT5G04990	0.335337	0.145538	4
AT1G04580	0.164482	0.209635	2	AT1G04580	0.164482	0.209635	2	AT2G07560	0.269901	0.0228652	1	AT3G04090	0.202097	0.130285	1	AT4G04610	0.352718	0.0443863	6	AT5G05070	0.190503	0.191423	1
AT1G04590	0.261738	0.322944	3	AT1G04590	0.261738	0.322944	3	AT2G07690	0.20864	0.0995283	1	AT3G04120	0.145045	0.0480678	6	AT4G04614	0.399146	0.115301	4	AT5G05090	0.316014	0.192717	3
AT1G04610	0.29894	0.046961	3	AT1G04610	0.29894	0.046961	3	AT2G10950	0.304915	0.236567	6	AT3G04140	0.286581	0.11732	6	AT4G04630	0.352347	0.154982	3	AT5G05100	0.281032	0.144176	5
AT1G04620	0.156756	0.162085	5	AT1G04620	0.156756	0.162085	5	AT2G10970	0.407462	0.219034	3	AT3G04150	0.243002	0.280872	1	AT4G04640	0.307005	0.056565	7	AT5G05110	0.256637	0.280938	4
AT1G04635	0.347473	0.0598138	3	AT1G04635	0.347473	0.0598138	3	AT2G11520	0.41077	0.127463	2	AT3G04160	0.245334	0.414891	1	AT4G04670	0.214115	0.152556	3	AT5G05130	0.264706	0.161538	3
AT1G04645	0.165473	1.05296	4	AT1G04645	0.165473	1.05296	4	AT2G11810	0.278916	0.102987	2	AT3G04190	0.282682	0.293819	1	AT4G04720	0.203666	0.0788195	2	AT5G05140	0.262893	0.141786	3
AT1G04670	0.220027	0.240263	2	AT1G04670	0.220027	0.240263	2	AT2G11890	0.285203	0.12178	8	AT3G04200	0.179267	0.318227	3	AT4G04745	0.354054	0.21458	2	AT5G05150	0.404031	0.342545	1
AT1G04680	0.478248	0.0247556	7	AT1G04680	0.478248	0.0247556	7	AT2G12400	0.386024	0.131215	3	AT3G04240	0.2412	0.0294558	6	AT4G04770	0.374944	0.04735	4	AT5G05160	0.207965	0.190385	2
AT1G04690	0.389005	0.0176258	8	AT1G04690	0.389005	0.0176258	8	AT2G12462	0.307121	0.140834	4	AT3G04290	0.223429	0.120079	2	AT4G04780	0.287786	0.0476319	3	AT5G05170	0.222063	0.0409986	7
AT1G04710	0.235616	0.252159	3	AT1G04710	0.235616	0.252159	3	AT2G12480	0.341675	0.170217	1	AT3G04300	0.101991	0.195812	5	AT4G04790	0.259833	0.226908	2	AT5G05180	0.372637	0.355602	2
AT1G04750	0.192674	0.0210709	21	AT1G04750	0.192674	0.0210709	21	AT2G12550	0.324372	0.187149	3	AT3G04320	0.312706	0.293139	2	AT4G04800	0.24701	0.287109	3	AT5G05190	0.191139	0.491392	2
AT1G04770	0.213396	0.191263	4	AT1G04770	0.213396	0.191263	4	AT2G12646	0.343185	0.0363973	1	AT3G04340	0.147846	0.172584	2	AT4G04830	0.279682	0.167691	4	AT5G05200	0.182058	0.108412	7
AT1G04780	0.267687	0.0690959	3	AT1G04780	0.267687	0.0690959	3	AT2G13100	0.372591	0.0972979	3	AT3G04350	0.23795	0.168148	3	AT4G04840	0.345341	0.248056	3	AT5G05210	0.178775	0.439192	3
AT1G04790	0.304141	0.340563	3	AT1G04790	0.304141	0.340563	3	AT2G13350	0.393319	0.123464	3	AT3G04360	0.370469	0.103265	3	AT4G04860	0.281089	0.0129936	5	AT5G05220	0.343404	0.293969	2
AT1G04810	0.186064	0.102915	2	AT1G04810	0.186064	0.102915	2	AT2G13370	0.182293	0.107489	1	AT3G04370	0.261836	0.245596	3	AT4G04870	0.236297	0.14431	6	AT5G05230	0.219465	0.142578	6
AT1G04830	0.197218	0.0604154	4	AT1G04830	0.197218	0.0604154	4	AT2G13540	0.219107	0.0968372	4	AT3G04380	0.211727	0.296275	1	AT4G04885	0.256201	0.183007	2	AT5G05240	0.230574	0.36063	1
AT1G04850	0.195635	0.130785	3	AT1G04850	0.195635	0.130785	3	AT2G13560	0.317044	0.0522852	3	AT3G04460	0.290035	0.124879	3	AT4G04890	0.225618	0.0506837	3	AT5G05250	0.287839	0.0935118	1
AT1G04860	0.233587	0.33004	2	AT1G04860	0.233587	0.33004	2	AT2G13570	0.220805	0.0657723	4	AT3G04470	0.188755	0.0750132	5	AT4G04910	0.230871	0.0856327	2	AT5G05260	0.303004	0.21743	1
AT1G04870	0.21498	0.0885323	5	AT1G04870	0.21498	0.0885323	5	AT2G13610	0.222734	0.119421	4	AT3G04480	0.146617	0.282192	1	AT4G04920	0.198923	0.115868	1	AT5G05280	0.201887	0.354023	1
AT1G04880	0.197287	0.402374	4	AT1G04880	0.197287	0.402374	4	AT2G13620	0.383795	0.0759069	1	AT3G04490	0.141021	0.110381	1	AT4G04930	0.316063	0.0731127	2	AT5G05290	0.264004	0.148856	2
AT1G04900	0.193994	0.106732	5	AT1G04900	0.193994	0.106732	5	AT2G13690	0.275978	0.157046	5	AT3G04500	0.200035	0.0492427	2	AT4G04940	0.225103	0.0787495	2	AT5G05310	0.219224	0.104969	1
AT1G04910	0.152254	0.0754831	2	AT1G04910	0.152254	0.0754831	2	AT2G13790	0.286871	0.140059	3	AT3G04510	0.417472	0.101875	1	AT4G04950	0.28999	0.0701707	2	AT5G05320	0.220597	0.241316	4
AT1G04920	0.235696	0.089553	2	AT1G04920	0.235696	0.089553	2	AT2G13810	0.24966	0.14903	3	AT3G04520	0.210266	0.179509	6	AT4G04955	0.193127	0.142814	5	AT5G05330	0.422932	0.129933	3
AT1G04930	0.188734	0.714202	4	AT1G04930	0.188734	0.714202	4	AT2G13820	0.39392	0.212385	7	AT3G04550	0.327849	0.175849	5	AT4G04960	0.286019	0.16666	3	AT5G05340	0.303923	0.0991271	2
AT1G04945	0.270029	0.209545	2	AT1G04945	0.270029	0.209545	2	AT2G13840	0.296248	0.153227	5	AT3G04570	0.234932	0.0252706	5	AT4G04970	0.219471	0.105985	1	AT5G05350	0.219091	0.28651	1
AT1G04960	0.250078	0.166759	5	AT1G04960	0.250078	0.166759	5	AT2G14060	0.274371	0.358418	1	AT3G04590	0.30188	0.218345	3	AT4G04980	0.253638	0.224309	1	AT5G05360	0.159599	0.265665	6
AT1G04970	0.217475	0.206136	4	AT1G04970	0.217475	0.206136	4	AT2G14095	0.339966	0.163578	1	AT3G04610	0.16111	0.244999	2	AT4G05020	0.223415	0.0535497	4	AT5G05365	0.372385	0.0979786	2
AT1G04980	0.207781	0.20427	1	AT1G04980	0.207781	0.20427	1	AT2G14110	0.479912	0.0518101	4	AT3G04620	0.307683	0.0880504	3	AT4G05060	0.291669	0.111406	4	AT5G05370	0.418217	0.0575044	1
AT1G04985	0.244336	0.0784058	2	AT1G04985	0.244336	0.0784058	2	AT2G14120	0.256208	0.185607	3	AT3G04650	0.282889	0.103738	4	AT4G05070	0.33162	0.260514	3	AT5G05440	0.468091	0.0279463	4
AT1G05000	0.261123	0.19973	2	AT1G05000	0.261123	0.19973	2	AT2G14160	0.420525	0.273394	1	AT3G04670	0.311186	0.099385	5	AT4G05090	0.352304	0.278632	5	AT5G05450	0.20376	0.152223	2
AT1G05010	0.333182	0.0872797	4	AT1G05010	0.333182	0.0872797	4	AT2G14170	0.327481	0.0487579	2	AT3G04700	0.442719	0.143884	2	AT4G05100	0.264063	0.184031	5	AT5G05470	0.226831	0.150254	4
AT1G05020	0.254997	0.203058	3	AT1G05020	0.254997	0.203058	3	AT2G14210	0.326158	0.105075	3	AT3G04710	0.158046	0.170775	5	AT4G05120	0.246345	0.164324	2	AT5G05480	0.200287	0.291375	4
AT1G05040	0.402028	0.546882	2	AT1G05040	0.402028	0.546882	2	AT2G14260	0.313529	0.142635	9	AT3G04720	0.418721	0.119238	8	AT4G05130	0.218891	0.242695	1	AT5G05490	0.163277	0.331198	3
AT1G05055	0.322332	0.0732288	5	AT1G05055	0.322332	0.0732288	5	AT2G14290	0.391329	0.225337	2	AT3G04730	0.256804	0.136708	8	AT4G05150	0.244913	0.153932	3	AT5G05500	0.1906	0.132353	2
AT1G05060	0.229193	0.181967	3	AT1G05060	0.229193	0.181967	3	AT2G14365	0.418841	0.759595	1	AT3G04740	0.234486	0.167319	2	AT4G05160	0.333837	0.0965999	3	AT5G05510	0.187594	0.243479	2
AT1G05070	0.163649	0.283436	7	AT1G05070	0.163649	0.283436	7	AT2G14510	0.296782	0.316524	1	AT3G04750	0.18592	0.30301	1	AT4G05180	0.256258	0.160869	7	AT5G05520	0.160816	0.217939	4
AT1G05100	0.24773	0.301278	4	AT1G05100	0.24773	0.301278	4	AT2G14520	0.216679	0.140719	2	AT3G04760	0.367468	0.0679316	5	AT4G05190	0.322799	0.149148	3	AT5G05530	0.328563	0.275295	2
AT1G05120	0.261349	0.191954	1	AT1G05120	0.261349	0.191954	1	AT2G14530	0.294579	0.191687	3	AT3G04770	0.290313	0.190781	4	AT4G05330	0.213207	0.0826401	3	AT5G05540	0.283314	0.212631	2
AT1G05140	0.268009	0.175615	7	AT1G05140	0.268009	0.175615	7	AT2G14540	0.304336	0.437164	2	AT3G04780	0.213256	0.0115643	3	AT4G05390	0.289569	0.0933004	6	AT5G05550	0.381565	0.17844	1
AT1G05150	0.244937	0.0481252	1	AT1G05150	0.244937	0.0481252	1	AT2G14580	0.32695	0.261243	1	AT3G04790	0.38868	0.0325971	4	AT4G05410	0.220039	0.234166	3	AT5G05580	0.264365	0.132968	8
AT1G05160	0.218823	0.159787	5	AT1G05160	0.218823	0.159787	5	AT2G14610	0.326709	0.238823	4	AT3G04800	0.260311	0.206971	2	AT4G05420	0.263316	0.0208118	4	AT5G05600	0.214121	0.117456	4
AT1G05180	0.281449	0.184207	5	AT1G05180	0.281449	0.184207	5	AT2G14620	0.262939	0.216781	2	AT3G04830	0.159898	0.106251	5	AT4G05430	0.269409	0.238895	1	AT5G05620	0.220812	0.0218643	3
AT1G05190	0.328205	0.0181069	4	AT1G05190	0.328205	0.0181069	4	AT2G14660	0.267988	0.273636	2	AT3G04840	0.203254	0.0919453	3	AT4G05440	0.264024	0.174702	1	AT5G05630	0.240142	0.184197	3
AT1G05205	0.334092	0.0484911	2	AT1G05205	0.334092	0.0484911	2	AT2G14690	0.354405	0.293701	2	AT3G04850	0.260319	0.437591	2	AT4G05450	0.314674	0.14428	5	AT5G05640	0.171787	0.823038	2
AT1G05210	0.208644	0.175235	4	AT1G05210	0.208644	0.175235	4	AT2G14710	0.328113	0.471358	1	AT3G04880	0.436017	0.254314	5	AT4G05460	0.367503	0.288078	3	AT5G05660	0.256022	0.12728	1
AT1G05260	0.331561	0.0492811	5	AT1G05260	0.331561	0.0492811	5	AT2G14750	0.323	0.125773	6	AT3G04890	0.264151	0.33935	5	AT4G05520	0.242157	0.0509041	2	AT5G05680	0.155989	0.213862	2
AT1G05270	0.214193	0.160771	5	AT1G05270	0.214193	0.160771	5	AT2G14760	0.32475	0.185226	4	AT3G04930	0.450796	0.0971101	4	AT4G05530	0.256605	0.141998	4	AT5G05690	0.375832	0.115835	8
AT1G05290	0.290787	0.552573	2	AT1G05290	0.290787	0.552573	2	AT2G14820	0.25873	0.111479	1	AT3G04940	0.305768	0.0821985	6	AT4G05590	0.312527	0.0929548	5	AT5G05700	0.209243	0.397314	8
AT1G05291	0.168287	1.53017	1	AT1G05291	0.168287	1.53017	1	AT2G14860	0.373059	0.153814	2	AT3G04950	0.326064	0.12352	1	AT4G06536	0.329717	0.183554	1	AT5G05730	0.247463	0.134695	3
AT1G05300	0.242208	0.197484	4	AT1G05300	0.242208	0.197484	4	AT2G14880	0.460994	0.083428	4	AT3G04970	0.249418	0.238227	6	AT4G06676	0.23438	0.241603	2	AT5G05760	0.172462	0.241505	4
AT1G05360	0.238564	0.153896	5	AT1G05360	0.238564	0.153896	5	AT2G14900	0.379879	0.098742	7	AT3G05000	0.237952	0.0321375	3	AT4G07390	0.275899	0.0498694	4	AT5G05780	0.243007	0.0177592	8
AT1G05385	0.241549	0.348819	3	AT1G05385	0.241549	0.348819	3	AT2G14910	0.259833	0.194298	6	AT3G05010	0.192243	0.085423	2	AT4G07410	0.253822	0.14279	2	AT5G05790	0.283512	0.179268	3
AT1G05410	0.235925	0.345051	6	AT1G05410	0.235925	0.345051	6	AT2G15020	0.349519	0.166111	2	AT3G05020	0.398302	0.205449	3	AT4G07990	0.270251	0.536083	2	AT5G05810	0.298427	0.186535	3
AT1G05430	0.329563	0.340336	3	AT1G05430	0.329563	0.340336	3	AT2G15050	0.351363	0.686636	6	AT3G05030	0.267335	0.0759832	2	AT4G08040	0.337255	0.0789227	1	AT5G05820	0.17749	0.0871451	4
AT1G05440	0.322574	0.359849	2	AT1G05440	0.322574	0.359849	2	AT2G15090	0.244541	0.158979	2	AT3G05040	0.191848	0.249175	2	AT4G08150	0.252369	0.0873985	4	AT5G05830	0.179599	0.319921	2
AT1G05450	0.257292	0.631793	4	AT1G05450	0.257292	0.631793	4	AT2G15130	0.442703	0.263143	3	AT3G05070	0.173283	0.156225	4	AT4G08160	0.428195	0.114268	3	AT5G05840	0.266916	0.0284074	2
AT1G05460	0.248703	0.179857	1	AT1G05460	0.248703	0.179857	1	AT2G15220	0.397859	0.0668679	2	AT3G05100	0.298254	0.136658	6	AT4G08170	0.254822	0.109585	6	AT5G05850	0.35991	0.101222	5
AT1G05490	0.241328	0.415166	2	AT1G05490	0.241328	0.415166	2	AT2G15230	0.168721	0.261697	3	AT3G05120	0.259801	0.0525924	3	AT4G08180	0.286893	0.0804122	4	AT5G05860	0.30963	0.199887	5
AT1G05510	0.270371	0.0346211	3	AT1G05510	0.270371	0.0346211	3	AT2G15240	0.0947328	0.210806	4	AT3G05140	0.286186	0.144676	2	AT4G08230	0.39372	0.105398	3	AT5G05870	0.233066	0.263722	5
AT1G05520	0.232017	0.143867	2	AT1G05520	0.232017	0.143867	2	AT2G15270	0.367251	0.0953273	3	AT3G05150	0.282016	0.122019	1	AT4G08250	0.353803	0.176912	1	AT5G05920	0.376681	0.139727	4
AT1G05540	0.157087	0.369094	1	AT1G05540	0.157087	0.369094	1	AT2G15280	0.382674	0.120431	4	AT3G05155	0.278952	0.278029	2	AT4G08280	0.424495	0.156313	2	AT5G05930	0.216444	0.17578	8
AT1G05560	0.237623	0.3439	5	AT1G05560	0.237623	0.3439	5	AT2G15290	0.232645	0.151313	5	AT3G05170	0.30885	0.075229	1	AT4G08290	0.402889	0.170192	5	AT5G05940	0.199314	0.238633	1
AT1G05570	0.18351	0.0955363	2	AT1G05570	0.18351	0.0955363	2	AT2G15320	0.276127	0.180882	3	AT3G05180	0.2947	0.194968	3	AT4G08300	0.437519	0.155072	3	AT5G05950	0.239456	0.0673231	4
AT1G05575	0.43936	0.226618	3	AT1G05575	0.43936	0.226618	3	AT2G15370	0.459545	0.212222	1	AT3G05190	0.242645	0.114602	3	AT4G08320	0.295088	0.200584	4	AT5G05960	0.38128	0.174586	2
AT1G05577	0.268577	0.234568	2	AT1G05577	0.268577	0.234568	2	AT2G15390	0.472831	0.193932	3	AT3G05200	0.353684	0.124477	7	AT4G08330	0.341835	0.0509193	2	AT5G05965	0.293396	0.311197	1
AT1G05580	0.326389	0.143765	3	AT1G05580	0.326389	0.143765	3	AT2G15430	0.370256	0.0460375	3	AT3G05210	0.372346	0.186637	5	AT4G08455	0.426295	0.0726489	4	AT5G05980	0.20048	0.142741	4
AT1G05590	0.219831	0.219055	1	AT1G05590	0.219831	0.219055	1	AT2G15440	0.199478	0.255943	2	AT3G05230	0.250927	0.0601924	4	AT4G08500	0.470375	0.215403	3	AT5G05987	0.261621	0.160143	2
AT1G05610	0.20931	0.2285	1	AT1G05610	0.20931	0.2285	1	AT2G15480	0.27765	0.204849	2	AT3G05250	0.279097	0.272454	3	AT4G08510	0.184428	0.559208	2	AT5G05990	0.275084	0.199203	3
AT1G05620	0.267704	0.115785	4	AT1G05620	0.267704	0.115785	4	AT2G15490	0.275786	0.192973	2	AT3G05260	0.271275	0.0529362	1	AT4G08520	0.157006	0.110819	4	AT5G06000	0.229563	0.401959	2
AT1G05630	0.23985	0.118224	2	AT1G05630	0.23985	0.118224	2	AT2G15560	0.419439	0.18787	4	AT3G05280	0.258355	0.00639824	4	AT4G08540	0.287138	0.160461	2	AT5G06050	0.277221	0.126979	4
AT1G05680	0.226836	0.212801	4	AT1G05680	0.226836	0.212801	4	AT2G15570	0.256848	0.284426	7	AT3G05290	0.222861	0.0778484	6	AT4G08555	0.253178	0.489822	2	AT5G06060	0.2948	0.152628	4
AT1G05700	0.322624	0.151882	1	AT1G05700	0.322624	0.151882	1	AT2G15580	0.409431	0.138213	4	AT3G05320	0.250018	0.16257	2	AT4G08570	0.323949	0.0677022	3	AT5G06070	0.177996	0.338186	3
AT1G05720	0.411194	0.0691356	3	AT1G05720	0.411194	0.0691356	3	AT2G15590	0.453779	0.117826	3	AT3G05327	0.212981	0.234621	2	AT4G08580	0.283827	0.0953707	2	AT5G06080	0.281373	0.24369	1
AT1G05730	0.185959	0.328061	5	AT1G05730	0.185959	0.328061	5	AT2G15620	0.284021	0.0526571	8	AT3G05330	0.197873	0.201781	6	AT4G08620	0.313567	0.195653	1	AT5G06130	0.258349	0.103563	3
AT1G05750	0.234599	0.212618	3	AT1G05750	0.234599	0.212618	3	AT2G15660	0.386827	0.711826	1	AT3G05350	0.172797	0.169991	2	AT4G08670	0.315447	0.378608	1	AT5G06140	0.182718	0.134174	3
AT1G05760	0.478324	0.092898	2	AT1G05760	0.478324	0.092898	2	AT2G15680	0.409504	0.0582064	2	AT3G05360	0.253611	0.313104	2	AT4G08685	0.373274	0.107221	7	AT5G06150	0.245148	0.081739	1
AT1G05790	0.190746	0.112982	2	AT1G05790	0.190746	0.112982	2	AT2G15690	0.429069	0.111548	4	AT3G05390	0.173942	0.174082	1	AT4G08700	0.335782	0.171215	4	AT5G06160	0.204944	0.202764	2
AT1G05805	0.322583	0.127584	6	AT1G05805	0.322583	0.127584	6	AT2G15695	0.278295	0.133318	6	AT3G05400	0.300745	0.35176	4	AT4G08790	0.289803	0.0610244	2	AT5G06210	0.288381	0.201091	3
AT1G05820	0.21163	0.283913	1	AT1G05820	0.21163	0.283913	1	AT2G15730	0.384285	0.0363189	4	AT3G05410	0.296863	0.161369	3	AT4G08810	0.412719	0.066276	2	AT5G06230	0.328998	0.146649	4
AT1G05835	0.193748	0.361214	2	AT1G05835	0.193748	0.361214	2	AT2G15760	0.309852	0.116983	4	AT3G05420	0.222496	0.129744	2	AT4G08850	0.351929	0.23881	4	AT5G06240	0.186882	0.0918319	4
AT1G05840	0.269243	0.0656864	1	AT1G05840	0.269243	0.0656864	1	AT2G15780	0.310186	0.238398	2	AT3G05430	0.224438	0.595546	1	AT4G08870	0.410009	0.0468954	7	AT5G06260	0.285003	0.151502	4
AT1G05850	0.332299	0.0669976	6	AT1G05850	0.332299	0.0669976	6	AT2G15790	0.179127	0.0482634	2	AT3G05480	0.192195	0.187499	3	AT4G08900	0.319883	0.0519365	4	AT5G06270	0.233649	0.0517948	5
AT1G05860	0.269286	0.165847	3	AT1G05860	0.269286	0.165847	3	AT2G15820	0.292943	0.244665	3	AT3G05500	0.218612	0.0521401	3	AT4G08910	0.461238	0.261309	2	AT5G06300	0.188348	0.0113276	2
AT1G05880	0.242948	0.889306	3	AT1G05880	0.242948	0.889306	3	AT2G15830	0.248323	0.615253	2	AT3G05510	0.237956	0.199619	6	AT4G08920	0.331435	0.0378365	3	AT5G06310	0.316943	0.172538	3
AT1G05890	0.217378	0.373058	3	AT1G05890	0.217378	0.373058	3	AT2G15860	0.232272	0.134938	2	AT3G05520	0.203932	0.0766246	4	AT4G08930	0.327454	0.260019	4	AT5G06320	0.423164	0.141156	6
AT1G05894	0.173884	0.359528	1	AT1G05894	0.173884	0.359528	1	AT2G15960	0.344782	0.272119	2	AT3G05530	0.181367	0.00615374	7	AT4G08950	0.388754	0.14533	4	AT5G06340	0.264081	0.147925	4
AT1G05900	0.209546	0.403518	4	AT1G05900	0.209546	0.403518	4	AT2G15970	0.396247	0.115555	10	AT3G05545	0.199425	0.0975176	3	AT4G08960	0.2214	0.122523	4	AT5G06360	0.303235	0.0602141	5
AT1G05910	0.247671	0.147367	2	AT1G05910	0.247671	0.147367	2	AT2G16030	0.327921	0.169359	3	AT3G05570	0.246123	0.217512	2	AT4G09000	0.260032	0.0773972	6	AT5G06370	0.228084	0.0909234	5
AT1G05920	0.32394	0.638581	1	AT1G05920	0.32394	0.638581	1	AT2G16060	0.201786	0.113902	6	AT3G05580	0.202887	0.0204698	2	AT4G09010	0.401615	0.0810919	6	AT5G06380	0.439688	0.177278	1
AT1G05940	0.158969	0.181696	4	AT1G05940	0.158969	0.181696	4	AT2G16070	0.340273	0.140368	5	AT3G05600	0.177327	0.360623	6	AT4G09020	0.209218	0.170308	1	AT5G06390	0.238821	0.134531	3
AT1G05960	0.162966	0.257427	3	AT1G05960	0.162966	0.257427	3	AT2G16190	0.459253	0.628434	1	AT3G05610	0.421943	0.161495	2	AT4G09030	0.264087	0.415481	4	AT5G06410	0.239894	0.207198	3
AT1G05970	0.464636	0.233019	2	AT1G05970	0.464636	0.233019	2	AT2G16210	0.479633	0.346709	3	AT3G05625	0.21102	0.163894	4	AT4G09040	0.260226	0.257326	11	AT5G06430	0.319672	0.120847	2
AT1G05990	0.358073	0.0846602	1	AT1G05990	0.358073	0.0846602	1	AT2G16250	0.243135	0.219665	1	AT3G05630	0.344888	0.139334	3	AT4G09060	0.196214	0.282469	2	AT5G06450	0.22863	0.158109	3
AT1G06010	0.274173	0.201129	5	AT1G06010	0.274173	0.201129	5	AT2G16270	0.29068	0.472461	1	AT3G05650	0.222664	0.35135	1	AT4G09140	0.226947	0.139853	2	AT5G06480	0.182305	0.201979	3
AT1G06030	0.432093	0.0705799	1	AT1G06030	0.432093	0.0705799	1	AT2G16280	0.340464	0.0262991	2	AT3G05680	0.13435	0.209649	1	AT4G09150	0.225697	0.210251	1	AT5G06550	0.321491	0.109791	3
AT1G06040	0.262918	0.183793	9	AT1G06040	0.262918	0.183793	9	AT2G16365	0.415161	0.207805	5	AT3G05690	0.241334	0.219829	6	AT4G09160	0.401575	0.337154	1	AT5G06580	0.247143	0.126956	1
AT1G06050	0.274049	0.141305	1	AT1G06050	0.274049	0.141305	1	AT2G16370	0.300464	0.0987329	2	AT3G05710	0.29878	0.0837425	4	AT4G09180	0.226638	0.106774	4	AT5G06590	0.272215	0.276982	2
AT1G06060	0.164145	0.486659	5	AT1G06060	0.164145	0.486659	5	AT2G16380	0.434506	0.199245	1	AT3G05720	0.182769	0.218444	1	AT4G09320	0.441732	0.145097	7	AT5G06600	0.167662	0.0212739	4
AT1G06070	0.26546	0.104652	9	AT1G06070	0.26546	0.104652	9	AT2G16385	0.381664	0.22415	4	AT3G05725	0.322499	0.195819	3	AT4G09340	0.418779	0.224071	5	AT5G06660	0.428153	0.0360318	3
AT1G06080	0.240963	0.0717656	4	AT1G06080	0.240963	0.0717656	4	AT2G16400	0.185178	0.263297	3	AT3G05727	0.410988	0.367133	1	AT4G09350	0.361909	0.17649	2	AT5G06680	0.206985	0.0539876	3
AT1G06090	0.264239	0.1719	1	AT1G06090	0.264239	0.1719	1	AT2G16405	0.288816	0.0861411	2	AT3G05740	0.272571	0.0807705	1	AT4G09460	0.288954	0.13818	8	AT5G06690	0.2065	0.27227	2
AT1G06110	0.163017	0.457096	5	AT1G06110	0.163017	0.457096	5	AT2G16430	0.438078	0.0562513	8	AT3G05760	0.181919	0.125125	2	AT4G09510	0.354012	0.0556076	5	AT5G06700	0.290764	0.144122	3
AT1G06130	0.35641	0.236958	9	AT1G06130	0.35641	0.236958	9	AT2G16440	0.223085	0.0775319	2	AT3G05800	0.379925	0.204398	5	AT4G09520	0.336781	0.094564	2	AT5G06710	0.252957	0.16504	7
AT1G06135	0.129782	0.497456	1	AT1G06135	0.129782	0.497456	1	AT2G16450	0.299483	0.57115	1	AT3G05810	0.202318	0.130045	6	AT4G09550	0.181865	0.073515	4	AT5G06720	0.374096	0.101747	4
AT1G06150	0.200325	0.356904	2	AT1G06150	0.200325	0.356904	2	AT2G16460	0.310612	0.0298124	4	AT3G05820	0.217998	0.169206	2	AT4G09560	0.314052	0.287101	1	AT5G06750	0.252	0.267143	6
AT1G06160	0.266604	0.234722	3	AT1G06160	0.266604	0.234722	3	AT2G16500	0.273021	0.112996	3	AT3G05830	0.23364	0.213038	3	AT4G09570	0.304405	0.0501038	2	AT5G06760	0.279317	0.0878616	3
AT1G06190	0.1948	0.372747	5	AT1G06190	0.1948	0.372747	5	AT2G16530	0.215685	0.213506	4	AT3G05858	0.391892	0.158157	1	AT4G09580	0.337705	0.0742344	3	AT5G06770	0.182908	0.202871	3
AT1G06200	0.208817	0.213672	2	AT1G06200	0.208817	0.213672	2	AT2G16570	0.34872	0.0492336	1	AT3G05860	0.364069	0.589796	2	AT4G09620	0.247935	0.152642	2	AT5G06780	0.201714	0.324559	7
AT1G06210	0.397466	0.141896	3	AT1G06210	0.397466	0.141896	3	AT2G16595	0.179777	0.228957	2	AT3G05890	0.236334	0.0706399	5	AT4G09630	0.182995	0.206549	1	AT5G06790	0.229126	0.364517	2
AT1G06225	0.378586	0.249829	2	AT1G06225	0.378586	0.249829	2	AT2G16600	0.449476	0.0759912	8	AT3G05900	0.181267	0.737049	1	AT4G09640	0.275881	0.127133	3	AT5G06800	0.302709	0.272904	3
AT1G06240	0.298039	0.106525	4	AT1G06240	0.298039	0.106525	4	AT2G16630	0.245378	0.224519	2	AT3G05910	0.324633	0.0315933	4	AT4G09650	0.352818	0.0972233	8	AT5G06820	0.193455	0.147763	2
AT1G06250	0.213562	0.213343	1	AT1G06250	0.213562	0.213343	1	AT2G16640	0.25459	0.262341	2	AT3G05920	0.275145	0.140166	2	AT4G09670	0.424692	0.0667698	9	AT5G06830	0.198579	0.11949	3
AT1G06270	0.282263	0.107833	6	AT1G06270	0.282263	0.107833	6	AT2G16650	0.211293	0.26922	1	AT3G05930	0.217787	0.175445	4	AT4G09680	0.172159	0.52527	1	AT5G06839	0.181861	0.0623816	1
AT1G06280	0.204858	0.267774	1	AT1G06280	0.204858	0.267774	1	AT2G16660	0.370338	0.0546996	9	AT3G05936	0.321405	0.274176	2	AT4G09720	0.221909	0.0666723	4	AT5G06860	0.3631	0.130968	6
AT1G06290	0.248876	0.0721655	5	AT1G06290	0.248876	0.0721655	5	AT2G16700	0.400491	0.0727036	6	AT3G05940	0.239725	0.0656357	3	AT4G09730	0.297243	0.0685897	6	AT5G06870	0.309534	0.0720017	5
AT1G06320	0.464089	0.554519	2	AT1G06320	0.464089	0.554519	2	AT2G16720	0.281821	0.235685	6	AT3G05950	0.245427	0.105248	1	AT4G09750	0.270411	0.0762198	1	AT5G06910	0.196705	0.262148	2
AT1G06340	0.297633	0.497221	3	AT1G06340	0.297633	0.497221	3	AT2G16730	0.232066	0.157751	2	AT3G05970	0.23311	0.0524493	4	AT4G09810	0.228829	0.12089	2	AT5G06930	0.276253	0.355942	1
AT1G06360	0.293872	0.109125	1	AT1G06360	0.293872	0.109125	1	AT2G16740	0.321942	0.0184696	7	AT3G05980	0.323876	0.118027	3	AT4G09830	0.250067	0.139049	3	AT5G06970	0.206504	0.130858	1
AT1G06400	0.307694	0.0543841	5	AT1G06400	0.307694	0.0543841	5	AT2G16750	0.219706	0.270473	1	AT3G05990	0.311164	0.141412	5	AT4G09890	0.266987	0.0428267	4	AT5G06980	0.37406	0.139712	5
AT1G06430	0.218839	0.0528819	4	AT1G06430	0.218839	0.0528819	4	AT2G16760	0.349672	0.164463	4	AT3G06030	0.196919	0.150393	4	AT4G09900	0.263088	0.10241	3	AT5G07010	0.309063	0.204302	7
AT1G06440	0.16045	0.164724	5	AT1G06440	0.16045	0.164724	5	AT2G16770	0.197388	0.145279	3	AT3G06035	0.240472	0.314493	7	AT4G09940	0.339022	0.380366	1	AT5G07020	0.21331	0.236727	6
AT1G06460	0.192166	0.411306	8	AT1G06460	0.192166	0.411306	8	AT2G16780	0.208123	0.209396	4	AT3G06050	0.218685	0.080715	3	AT4G09960	0.304142	0.0564111	3	AT5G07030	0.334623	0.0752514	4
AT1G06475	0.357105	0.114533	3	AT1G06475	0.357105	0.114533	3	AT2G16790	0.275787	0.169933	2	AT3G06060	0.252209	0.157743	2	AT4G09970	0.449398	0.242316	3	AT5G07050	0.225291	0.153484	2
AT1G06510	0.186503	0.444278	3	AT1G06510	0.186503	0.444278	3	AT2G16800	0.295718	0.220021	6	AT3G06070	0.250037	0.220644	3	AT4G09980	0.302189	0.101449	2	AT5G07070	0.287021	0.128356	2
AT1G06520	0.221789	0.198464	5	AT1G06520	0.221789	0.198464	5	AT2G16810	0.409332	0.45638	1	AT3G06080	0.274472	0.137729	3	AT4G09990	0.291982	0.166849	2	AT5G07080	0.286241	0.19398	5
AT1G06530	0.337296	0.274097	1	AT1G06530	0.337296	0.274097	1	AT2G16850	0.185741	0.0819222	3	AT3G06100	0.248894	0.0925052	3	AT4G10010	0.259532	0.101458	1	AT5G07100	0.258701	0.315364	5
AT1G06540	0.199532	0.315455	1	AT1G06540	0.199532	0.315455	1	AT2G16860	0.23151	0.115581	3	AT3G06120	0.332419	0.0615277	4	AT4G10020	0.310163	0.037324	1	AT5G07110	0.26451	0.0936073	5
AT1G06550	0.196522	0.312475	3	AT1G06550	0.196522	0.312475	3	AT2G16880	0.230218	0.190201	2	AT3G06140	0.261355	0.220063	2	AT4G10030	0.298817	0.155162	7	AT5G07120	0.225863	0.162217	3
AT1G06560	0.218742	0.165227	2	AT1G06560	0.218742	0.165227	2	AT2G16890	0.367355	0.209613	6	AT3G06145	0.173731	0.151017	3	AT4G10050	0.230245	0.109275	4	AT5G07130	0.303783	0.062898	1
AT1G06570	0.364048	0.0836122	8	AT1G06570	0.364048	0.0836122	8	AT2G16900	0.268397	0.224473	5	AT3G06170	0.235515	0.0493406	4	AT4G10060	0.24273	0.20087	2	AT5G07140	0.300995	0.157787	2
AT1G06590	0.220537	0.165243	3	AT1G06590	0.220537	0.165243	3	AT2G16910	0.283796	0.0946604	2	AT3G06190	0.286639	0.0699248	3	AT4G10080	0.288594	0.335356	2	AT5G07160	0.268153	0.741267	3
AT1G06620	0.407914	0.0947462	2	AT1G06620	0.407914	0.0947462	2	AT2G16940	0.253182	0.115235	3	AT3G06200	0.275318	0.0950116	2	AT4G10090	0.228037	0.128244	3	AT5G07180	0.277001	0.0849611	2
AT1G06650	0.224731	0.334864	3	AT1G06650	0.224731	0.334864	3	AT2G16950	0.178758	0.132162	3	AT3G06210	0.27877	0.122957	1	AT4G10110	0.297429	0.127673	5	AT5G07200	0.201975	0.274921	5
AT1G06660	0.185465	0.335665	2	AT1G06660	0.185465	0.335665	2	AT2G17020	0.297288	0.108041	5	AT3G06240	0.235663	0.241888	5	AT4G10130	0.378464	0.137464	2	AT5G07220	0.271759	0.12275	2
AT1G06670	0.172398	0.388577	1	AT1G06670	0.172398	0.388577	1	AT2G17030	0.302475	0.174193	4	AT3G06250	0.221257	0.089826	2	AT4G10140	0.257564	0.157542	4	AT5G07230	0.281464	0.214974	2
AT1G06680	0.133845	0.111673	16	AT1G06680	0.133845	0.111673	16	AT2G17033	0.272106	0.251014	5	AT3G06260	0.276774	0.0466727	2	AT4G10150	0.233137	0.391879	1	AT5G07240	0.230362	0.266076	8
AT1G06690	0.168754	0.143923	2	AT1G06690	0.168754	0.143923	2	AT2G17040	0.438015	0.0877461	2	AT3G06270	0.339873	0.0178402	6	AT4G10180	0.36631	0.0821349	4	AT5G07250	0.219512	0.171809	3
AT1G06720	0.218858	0.377851	2	AT1G06720	0.218858	0.377851	2	AT2G17110	0.302929	0.236791	3	AT3G06300	0.32846	0.0442763	2	AT4G10240	0.319444	0.185039	1	AT5G07260	0.475098	0.391811	2
AT1G06730	0.216868	0.215528	2	AT1G06730	0.216868	0.215528	2	AT2G17120	0.210319	0.391088	5	AT3G06330	0.290406	0.177166	8	AT4G10250	0.266253	0.105411	3	AT5G07270	0.267982	0.0522393	3
AT1G06750	0.256511	0.103603	1	AT1G06750	0.256511	0.103603	1	AT2G17130	0.304705	0.0488716	5	AT3G06350	0.294692	0.229205	4	AT4G10260	0.447453	0.0320456	2	AT5G07280	0.396351	0.152874	3
AT1G06770	0.203962	0.418829	6	AT1G06770	0.203962	0.418829	6	AT2G17140	0.266169	0.128974	1	AT3G06360	0.236766	0.64603	4	AT4G10280	0.361419	0.232493	4	AT5G07290	0.232751	0.214878	2
AT1G06780	0.210628	0.180621	2	AT1G06780	0.210628	0.180621	2	AT2G17150	0.223205	0.174489	3	AT3G06370	0.270155	0.107064	1	AT4G10290	0.274311	0.458756	2	AT5G07300	0.291844	0.070822	8
AT1G06790	0.236655	0.314648	4	AT1G06790	0.236655	0.314648	4	AT2G17170	0.33159	0.504875	1	AT3G06380	0.333994	0.16308	6	AT4G10300	0.44017	0.186773	3	AT5G07310	0.351492	0.112376	4
AT1G06800	0.317258	0.167155	4	AT1G06800	0.317258	0.167155	4	AT2G17180	0.334588	0.324287	1	AT3G06390	0.357999	0.248159	2	AT4G10310	0.27865	0.308859	6	AT5G07320	0.320867	0.0596845	1
AT1G06820	0.301038	0.0877766	2	AT1G06820	0.301038	0.0877766	2	AT2G17190	0.34353	0.0823737	5	AT3G06400	0.219388	0.037408	1	AT4G10320	0.298457	0.149253	3	AT5G07330	0.466562	0.200309	2
AT1G06830	0.302834	0.0297685	4	AT1G06830	0.302834	0.0297685	4	AT2G17200	0.283184	0.107574	3	AT3G06410	0.208628	0.157276	2	AT4G10330	0.283117	0.104322	3	AT5G07340	0.222871	0.167071	2
AT1G06870	0.228816	0.186232	6	AT1G06870	0.228816	0.186232	6	AT2G17220	0.233741	0.182228	10	AT3G06430	0.24984	0.112514	2	AT4G10340	0.226667	0.0284561	10	AT5G07350	0.203809	0.140589	1
AT1G06910	0.262405	0.366401	3	AT1G06910	0.262405	0.366401	3	AT2G17240	0.148317	0.179524	5	AT3G06440	0.208998	0.276275	5	AT4G10350	0.310717	0.0753058	1	AT5G07360	0.336411	0.0845211	3
AT1G06923	0.288345	0.229783	2	AT1G06923	0.288345	0.229783	2	AT2G17250	0.223936	0.201982	1	AT3G06470	0.461801	0.132526	3	AT4G10380	0.236281	0.0825074	2	AT5G07380	0.150863	0.547123	4
AT1G06930	0.219417	0.584181	1	AT1G06930	0.219417	0.584181	1	AT2G17260	0.216586	0.116356	1	AT3G06483	0.344732	0.0240562	10	AT4G10390	0.408279	0.142694	4	AT5G07420	0.396758	0.197188	3
AT1G06950	0.187422	0.113959	3	AT1G06950	0.187422	0.113959	3	AT2G17265	0.217772	0.0656985	9	AT3G06490	0.268087	0.0736153	2	AT4G10465	0.317919	0.125488	2	AT5G07430	0.265843	0.194542	1
AT1G06960	0.207878	0.164345	2	AT1G06960	0.207878	0.164345	2	AT2G17270	0.186118	0.146463	5	AT3G06500	0.291618	0.0825589	4	AT4G10480	0.34952	0.0998742	5	AT5G07450	0.287148	0.291761	2
AT1G06970	0.342952	0.123678	2	AT1G06970	0.342952	0.123678	2	AT2G17290	0.237091	0.0656644	3	AT3G06510	0.186606	0.224729	9	AT4G10490	0.299664	0.117091	2	AT5G07460	0.379318	0.215911	6
AT1G06980	0.261666	0.266832	3	AT1G06980	0.261666	0.266832	3	AT2G17300	0.268069	0.216983	2	AT3G06520	0.23439	0.351782	1	AT4G10500	0.330084	0.188153	4	AT5G07470	0.297882	0.191851	4
AT1G06990	0.35218	0.136367	1	AT1G06990	0.35218	0.136367	1	AT2G17305	0.443923	0.29032	2	AT3G06530	0.208155	0.256321	3	AT4G10550	0.291044	0.226359	2	AT5G07475	0.213307	0.340182	2
AT1G07000	0.277848	0.140682	3	AT1G07000	0.277848	0.140682	3	AT2G17310	0.276464	0.60624	1	AT3G06540	0.193706	0.237859	3	AT4G10570	0.184069	0.241645	1	AT5G07490	0.1905	0.385902	2
AT1G07010	0.258144	0.117193	3	AT1G07010	0.258144	0.117193	3	AT2G17320	0.163957	0.230967	5	AT3G06550	0.150865	0.179126	5	AT4G10600	0.44295	0.245493	1	AT5G07500	0.274204	0.158904	3
AT1G07020	0.226297	0.366191	3	AT1G07020	0.226297	0.366191	3	AT2G17340	0.185878	0.132037	3	AT3G06560	0.250155	0.30612	2	AT4G10610	0.340664	0.0790463	5	AT5G07520	0.39117	0.400055	2
AT1G07030	0.274076	0.108395	5	AT1G07030	0.274076	0.108395	5	AT2G17360	0.227659	0.0227314	6	AT3G06580	0.163684	0.128356	5	AT4G10620	0.309622	0.121806	3	AT5G07540	0.460248	0.631341	3
AT1G07040	0.295396	0.140672	8	AT1G07040	0.295396	0.140672	8	AT2G17370	0.166888	0.203116	3	AT3G06610	0.236006	0.116158	6	AT4G10640	0.418933	0.153018	2	AT5G07550	0.174674	0.504384	3
AT1G07050	0.312582	0.309229	3	AT1G07050	0.312582	0.309229	3	AT2G17380	0.191225	0.0150129	4	AT3G06620	0.213541	0.126093	4	AT4G10710	0.185359	0.134079	2	AT5G07560	0.483369	0.481142	5
AT1G07060	0.306106	0.401801	2	AT1G07060	0.306106	0.401801	2	AT2G17390	0.237163	0.119303	2	AT3G06650	0.202886	0.0184185	2	AT4G10720	0.211918	0.199678	2	AT5G07572	0.38788	0.374064	1
AT1G07080	0.358287	0.23016	3	AT1G07080	0.358287	0.23016	3	AT2G17410	0.172725	0.495495	5	AT3G06660	0.223244	0.347147	2	AT4G10750	0.214235	0.192702	5	AT5G07580	0.292792	0.139754	2
AT1G07090	0.26744	0.04462	7	AT1G07090	0.26744	0.04462	7	AT2G17420	0.273432	0.0868194	3	AT3G06670	0.213362	0.079338	3	AT4G10760	0.226004	0.0679267	2	AT5G07590	0.249717	0.0147817	8
AT1G07110	0.193507	0.101859	3	AT1G07110	0.193507	0.101859	3	AT2G17430	0.188651	0.257179	1	AT3G06730	0.254807	0.216707	4	AT4G10770	0.247094	0.0660634	3	AT5G07670	0.230485	0.156639	3
AT1G07130	0.301049	0.328179	3	AT1G07130	0.301049	0.328179	3	AT2G17440	0.282107	0.287416	3	AT3G06740	0.228808	0.195688	4	AT4G10790	0.361293	0.142807	1	AT5G07680	0.251424	0.143561	3
AT1G07135	0.263474	0.755475	13	AT1G07135	0.263474	0.755475	13	AT2G17450	0.420188	0.0802095	7	AT3G06750	0.373498	0.23745	6	AT4G10800	0.386026	0.175157	2	AT5G07690	0.35447	0.240369	5
AT1G07140	0.304334	0.12243	7	AT1G07140	0.304334	0.12243	7	AT2G17480	0.240678	0.153395	6	AT3G06778	0.312819	0.204177	1	AT4G10840	0.318715	0.0369997	5	AT5G07710	0.290206	0.220003	1
AT1G07150	0.281015	0.581345	2	AT1G07150	0.281015	0.581345	2	AT2G17510	0.182485	0.114599	2	AT3G06780	0.304218	0.106143	5	AT4G10850	0.472459	0.200255	3	AT5G07720	0.314034	0.0770363	3
AT1G07160	0.24527	0.300723	2	AT1G07160	0.24527	0.300723	2	AT2G17520	0.263784	0.232095	6	AT3G06790	0.370913	0.154687	2	AT4G10890	0.233728	0.481847	2	AT5G07730	0.279545	0.436137	2
AT1G07180	0.268141	0.0750299	4	AT1G07180	0.268141	0.0750299	4	AT2G17525	0.281196	0.176428	1	AT3G06810	0.223544	0.216252	5	AT4G10910	0.325833	0.237614	3	AT5G07800	0.174922	0.177998	1
AT1G07200	0.318478	0.231933	4	AT1G07200	0.318478	0.231933	4	AT2G17550	0.250884	0.124783	1	AT3G06830	0.244985	0.265612	3	AT4G10930	0.19025	0.397433	1	AT5G07820	0.261599	0.411654	1
AT1G07210	0.248323	0.264773	3	AT1G07210	0.248323	0.264773	3	AT2G17570	0.25987	0.175284	6	AT3G06840	0.407376	0.187539	1	AT4G10960	0.330505	0.103455	10	AT5G07830	0.254735	0.162193	3
AT1G07220	0.269098	0.118548	1	AT1G07220	0.269098	0.118548	1	AT2G17620	0.332894	0.196147	1	AT3G06860	0.232526	0.132167	3	AT4G11010	0.234469	0.0658784	8	AT5G07870	0.316452	0.317864	1
AT1G07230	0.31283	0.0644743	5	AT1G07230	0.31283	0.0644743	5	AT2G17630	0.282944	0.0593962	3	AT3G06868	0.222784	0.165999	2	AT4G11030	0.30359	0.0885109	2	AT5G07880	0.388022	0.319056	1
AT1G07240	0.385944	0.157299	10	AT1G07240	0.385944	0.157299	10	AT2G17640	0.307327	0.103415	5	AT3G06890	0.319821	0.0767687	5	AT4G11040	0.434446	0.141621	1	AT5G07900	0.434969	0.09407	5
AT1G07250	0.317819	0.172124	4	AT1G07250	0.317819	0.172124	4	AT2G17650	0.283849	0.209904	4	AT3G06910	0.195337	0.452594	1	AT4G11050	0.34255	0.10846	1	AT5G07910	0.185167	0.0835042	3
AT1G07260	0.395413	0.183816	6	AT1G07260	0.395413	0.183816	6	AT2G17660	0.225457	0.121953	2	AT3G06930	0.146454	0.184754	3	AT4G11060	0.25234	0.151911	3	AT5G07920	0.267816	0.10214	2
AT1G07270	0.32824	0.29161	2	AT1G07270	0.32824	0.29161	2	AT2G17670	0.378793	0.194136	7	AT3G06950	0.36916	0.179415	2	AT4G11070	0.34158	0.39674	3	AT5G07950	0.182601	0.377538	3
AT1G07290	0.265262	0.108114	1	AT1G07290	0.265262	0.108114	1	AT2G17680	0.208152	0.306785	1	AT3G06960	0.119028	0.389008	5	AT4G11080	0.310114	0.151359	3	AT5G07960	0.234715	0.0911557	5
AT1G07300	0.163451	0.211492	2	AT1G07300	0.163451	0.211492	2	AT2G17700	0.222306	0.0842666	4	AT3G06980	0.222459	0.239724	4	AT4G11110	0.281669	0.169275	1	AT5G07990	0.339094	0.112472	5
AT1G07310	0.206993	0.208104	11	AT1G07310	0.206993	0.208104	11	AT2G17705	0.275485	0.121827	2	AT3G07010	0.302027	0.115274	3	AT4G11120	0.299727	0.14636	3	AT5G08000	0.204167	0.290393	4
AT1G07320	0.377851	0.0949714	10	AT1G07320	0.377851	0.0949714	10	AT2G17710	0.190494	0.152071	4	AT3G07020	0.191524	0.13628	4	AT4G11140	0.417777	0.324491	3	AT5G08030	0.30215	0.109602	2
AT1G07340	0.26766	0.250513	1	AT1G07340	0.26766	0.250513	1	AT2G17720	0.206085	0.046065	4	AT3G07050	0.34001	0.0823759	1	AT4G11150	0.345231	0.0371807	5	AT5G08040	0.395992	0.205486	2
AT1G07350	0.233353	0.364959	5	AT1G07350	0.233353	0.364959	5	AT2G17730	0.266844	0.0777764	3	AT3G07070	0.174532	0.14694	1	AT4G11160	0.201699	0.161489	10	AT5G08050	0.290383	0.086629	3
AT1G07360	0.266111	0.0970788	5	AT1G07360	0.266111	0.0970788	5	AT2G17740	0.277344	0.286382	5	AT3G07080	0.236309	0.185644	4	AT4G11175	0.454382	0.0689188	4	AT5G08070	0.493091	0.239782	1
AT1G07390	0.184886	0.364278	1	AT1G07390	0.184886	0.364278	1	AT2G17760	0.200034	0.164436	5	AT3G07090	0.383172	0.0993367	1	AT4G11210	0.289634	0.400134	1	AT5G08080	0.285155	0.052812	5
AT1G07400	0.343503	0.112658	3	AT1G07400	0.343503	0.112658	3	AT2G17770	0.428651	0.177545	2	AT3G07100	0.215513	0.130711	3	AT4G11220	0.318787	0.0527484	8	AT5G08100	0.172562	0.158076	4
AT1G07420	0.240207	0.0638088	9	AT1G07420	0.240207	0.0638088	9	AT2G17780	0.269812	0.387272	6	AT3G07110	0.241173	0.0888997	8	AT4G11230	0.368698	0.217218	1	AT5G08120	0.240653	0.234693	5
AT1G07430	0.363507	0.147225	3	AT1G07430	0.363507	0.147225	3	AT2G17787	0.211934	0.441007	3	AT3G07120	0.268828	0.121513	2	AT4G11240	0.222653	0.0258843	9	AT5G08139	0.338419	0.291113	7
AT1G07440	0.346832	0.254065	3	AT1G07440	0.346832	0.254065	3	AT2G17790	0.217884	0.134356	3	AT3G07130	0.259112	0.118062	4	AT4G11260	0.23175	0.162271	7	AT5G08160	0.233845	0.0220914	7
AT1G07460	0.315383	0.181455	1	AT1G07460	0.315383	0.181455	1	AT2G17820	0.212403	0.113052	1	AT3G07140	0.325556	0.112525	3	AT4G11270	0.222915	0.23317	1	AT5G08170	0.301175	0.161929	8
AT1G07470	0.237558	0.117651	8	AT1G07470	0.237558	0.117651	8	AT2G17840	0.32024	0.0919101	6	AT3G07170	0.116159	0.340645	2	AT4G11280	0.376585	0.0688538	5	AT5G08200	0.245362	0.142546	2
AT1G07473	0.182469	0.793597	1	AT1G07473	0.182469	0.793597	1	AT2G17860	0.299798	0.264084	1	AT3G07180	0.221922	0.20853	4	AT4G11290	0.379064	0.0785213	4	AT5G08230	0.253892	0.447881	2
AT1G07476	0.425979	0.42812	2	AT1G07476	0.425979	0.42812	2	AT2G17870	0.238921	0.284615	3	AT3G07195	0.290596	0.298263	1	AT4G11300	0.421164	0.11386	3	AT5G08240	0.346382	0.273286	3
AT1G07490	0.2049	0.0447372	2	AT1G07490	0.2049	0.0447372	2	AT2G17900	0.192431	0.210792	1	AT3G07210	0.253713	0.121919	5	AT4G11310	0.369204	0.152619	2	AT5G08250	0.204223	0.244193	3
AT1G07510	0.281168	0.0889069	3	AT1G07510	0.281168	0.0889069	3	AT2G17940	0.24777	0.372969	2	AT3G07220	0.307287	0.10133	3	AT4G11330	0.454369	0.0532062	3	AT5G08260	0.279344	0.196964	6
AT1G07530	0.265925	0.175475	4	AT1G07530	0.265925	0.175475	4	AT2G17950	0.26071	0.165141	5	AT3G07270	0.1907	0.178595	5	AT4G11350	0.299447	0.131886	2	AT5G08270	0.241551	0.417687	3
AT1G07540	0.23351	0.196912	1	AT1G07540	0.23351	0.196912	1	AT2G17970	0.204696	0.316584	3	AT3G07310	0.392217	0.0545633	5	AT4G11380	0.263998	0.041377	5	AT5G08280	0.262381	0.0708468	9
AT1G07560	0.255881	0.248366	1	AT1G07560	0.255881	0.248366	1	AT2G17972	0.383088	0.0938247	4	AT3G07320	0.298397	0.118761	4	AT4G11400	0.474465	0.502238	1	AT5G08290	0.327594	0.0092065	8
AT1G07590	0.241214	0.140057	19	AT1G07590	0.241214	0.140057	19	AT2G17975	0.335835	0.137173	2	AT3G07330	0.340327	0.0283787	3	AT4G11410	0.302593	0.0956482	3	AT5G08300	0.166493	0.0235196	6
AT1G07615	0.247196	0.213587	1	AT1G07615	0.247196	0.213587	1	AT2G17980	0.308364	0.0941687	4	AT3G07340	0.33612	0.222505	9	AT4G11420	0.235411	0.128899	5	AT5G08320	0.217894	0.304128	2
AT1G07630	0.26102	0.076836	3	AT1G07630	0.26102	0.076836	3	AT2G17990	0.233731	0.169036	3	AT3G07350	0.323208	0.145549	4	AT4G11450	0.240925	0.14436	1	AT5G08330	0.45202	0.111503	2
AT1G07640	0.226073	0.212942	6	AT1G07640	0.226073	0.212942	6	AT2G18000	0.188763	0.44778	1	AT3G07370	0.327601	0.102161	3	AT4G11510	0.414521	0.600008	2	AT5G08335	0.248157	0.151334	3
AT1G07645	0.26733	0.0776535	3	AT1G07645	0.26733	0.0776535	3	AT2G18020	0.169879	0.0101717	10	AT3G07410	0.338538	0.0124422	4	AT4G11521	0.266984	0.42944	2	AT5G08340	0.178596	0.326831	4
AT1G07650	0.259154	0.206688	4	AT1G07650	0.259154	0.206688	4	AT2G18030	0.18355	0.188364	4	AT3G07420	0.189576	0.208958	4	AT4G11560	0.215776	0.284027	2	AT5G08350	0.221921	0.239571	3
AT1G07670	0.260494	0.0642609	3	AT1G07670	0.260494	0.0642609	3	AT2G18040	0.347939	0.0560152	4	AT3G07425	0.269793	0.268581	1	AT4G11600	0.371916	0.112745	6	AT5G08360	0.471331	0.568611	2
AT1G07705	0.231754	0.144267	1	AT1G07705	0.231754	0.144267	1	AT2G18050	0.280743	0.336395	6	AT3G07430	0.291872	0.168625	3	AT4G11610	0.32455	0.0395544	3	AT5G08370	0.226503	0.196504	6
AT1G07720	0.307054	0.105674	3	AT1G07720	0.307054	0.105674	3	AT2G18080	0.311272	0.203386	1	AT3G07440	0.293903	0.166679	1	AT4G11640	0.268371	0.0921929	1	AT5G08380	0.153057	0.134699	4
AT1G07725	0.405633	0.197465	1	AT1G07725	0.405633	0.197465	1	AT2G18090	0.230474	0.24752	1	AT3G07460	0.354102	0.15026	3	AT4G11655	0.189134	0.37714	2	AT5G08390	0.160621	0.155064	1
AT1G07740	0.428747	0.220818	4	AT1G07740	0.428747	0.220818	4	AT2G18100	0.228038	0.146588	2	AT3G07470	0.446106	0.159201	5	AT4G11660	0.365803	0.127304	4	AT5G08391	0.201911	0.0347627	1
AT1G07745	0.270133	0.411786	3	AT1G07745	0.270133	0.411786	3	AT2G18120	0.212951	0.487421	1	AT3G07480	0.300412	0.0512109	5	AT4G11680	0.244524	0.148531	5	AT5G08400	0.19145	0.133144	3
AT1G07750	0.287607	0.106173	12	AT1G07750	0.287607	0.106173	12	AT2G18150	0.271161	0.075129	4	AT3G07500	0.29948	0.278867	1	AT4G11690	0.269452	0.183396	1	AT5G08410	0.185552	0.225147	3
AT1G07795	0.377344	0.110294	4	AT1G07795	0.377344	0.110294	4	AT2G18160	0.315956	0.064775	5	AT3G07520	0.142303	0.400217	3	AT4G11720	0.324868	0.124787	2	AT5G08415	0.193484	0.0804785	3
AT1G07870	0.327702	0.0719904	3	AT1G07870	0.327702	0.0719904	3	AT2G18170	0.463856	0.0220828	3	AT3G07525	0.28532	0.212749	4	AT4G11740	0.229799	0.113829	3	AT5G08420	0.243117	0.208895	3
AT1G07880	0.240703	0.103118	2	AT1G07880	0.240703	0.103118	2	AT2G18193	0.300518	0.161371	6	AT3G07540	0.210603	0.303696	3	AT4G11760	0.255866	0.680223	2	AT5G08430	0.223957	0.371778	1
AT1G07900	0.199117	0.213001	1	AT1G07900	0.199117	0.213001	1	AT2G18210	0.285552	0.147881	3	AT3G07560	0.189664	0.142142	5	AT4G11780	0.329674	0.284704	1	AT5G08440	0.2191	0.263434	1
AT1G07970	0.211614	0.156933	2	AT1G07970	0.211614	0.156933	2	AT2G18230	0.190868	0.096968	9	AT3G07565	0.201257	0.117451	5	AT4G11790	0.18756	0.469108	5	AT5G08470	0.183481	0.210508	2
AT1G07985	0.321562	0.103597	3	AT1G07985	0.321562	0.103597	3	AT2G18240	0.263147	0.196188	4	AT3G07568	0.377618	0.212423	3	AT4G11820	0.191011	0.0892628	6	AT5G08480	0.0929791	0.261904	5
AT1G07990	0.185893	0.201464	3	AT1G07990	0.185893	0.201464	3	AT2G18245	0.241936	0.263565	4	AT3G07570	0.252326	0.247817	3	AT4G11850	0.296424	0.0674375	2	AT5G08500	0.266241	0.0906286	1
AT1G08030	0.234949	0.239326	1	AT1G08030	0.234949	0.239326	1	AT2G18250	0.283316	0.107349	2	AT3G07580	0.249131	0.510942	2	AT4G11860	0.261661	0.158383	2	AT5G08510	0.183919	0.246781	2
AT1G08080	0.271615	0.136668	1	AT1G08080	0.271615	0.136668	1	AT2G18260	0.209061	0.0951573	1	AT3G07600	0.266718	0.188428	1	AT4G11880	0.145663	0.21689	2	AT5G08520	0.311565	0.0880699	6
AT1G08090	0.357719	0.0498453	3	AT1G08090	0.357719	0.0498453	3	AT2G18290	0.227234	0.081253	3	AT3G07640	0.26585	0.26235	4	AT4G11890	0.36273	0.291938	2	AT5G08530	0.137995	0.0195676	4
AT1G08110	0.248839	0.25799	4	AT1G08110	0.248839	0.25799	4	AT2G18328	0.308086	0.158287	2	AT3G07660	0.239634	0.238339	1	AT4G11910	0.332071	0.184492	2	AT5G08540	0.16735	0.20825	6
AT1G08125	0.216379	0.189632	3	AT1G08125	0.216379	0.189632	3	AT2G18330	0.271148	0.114967	3	AT3G07670	0.375332	0.225607	3	AT4G11920	0.264992	0.127641	3	AT5G08550	0.189242	0.225837	1
AT1G08130	0.268815	0.092521	6	AT1G08130	0.268815	0.092521	6	AT2G18350	0.173691	0.258354	1	AT3G07680	0.178736	0.108667	7	AT4G11960	0.267141	0.286781	4	AT5G08565	0.272852	0.0738515	4
AT1G08140	0.27	0.46156	6	AT1G08140	0.27	0.46156	6	AT2G18360	0.216726	0.211354	3	AT3G07720	0.318676	0.102914	6	AT4G11970	0.447006	0.224907	3	AT5G08570	0.227585	0.0499568	3
AT1G08160	0.264726	0.164085	2	AT1G08160	0.264726	0.164085	2	AT2G18370	0.240035	0.221861	4	AT3G07740	0.216001	0.312083	4	AT4G11980	0.351133	0.144199	3	AT5G08580	0.234059	0.0797709	2
AT1G08170	0.343295	0.13561	1	AT1G08170	0.343295	0.13561	1	AT2G18380	0.175573	0.32575	2	AT3G07800	0.280152	0.1114	4	AT4G11990	0.210523	0.430605	2	AT5G08590	0.326354	0.121061	3
AT1G08180	0.174737	0.345034	3	AT1G08180	0.174737	0.345034	3	AT2G18390	0.246077	0.00946255	5	AT3G07810	0.228136	0.0563325	5	AT4G12000	0.325661	0.180591	5	AT5G08600	0.233963	0.562586	1
AT1G08190	0.192863	0.0902369	1	AT1G08190	0.192863	0.0902369	1	AT2G18400	0.134396	0.0363948	4	AT3G07820	0.22255	0.181525	8	AT4G12030	0.267772	0.0509136	3	AT5G08620	0.195914	0.173175	4
AT1G08200	0.218608	0.0436118	3	AT1G08200	0.218608	0.0436118	3	AT2G18410	0.314747	0.116106	5	AT3G07830	0.30211	0.261759	3	AT4G12050	0.271261	0.0587843	3	AT5G08630	0.179685	0.314888	1
AT1G08210	0.213852	0.106486	10	AT1G08210	0.213852	0.106486	10	AT2G18450	0.274947	0.0744861	2	AT3G07870	0.288269	0.124134	3	AT4G12060	0.241861	0.139241	3	AT5G08650	0.199747	0.0407014	3
AT1G08220	0.182093	0.332735	3	AT1G08220	0.182093	0.332735	3	AT2G18460	0.245617	0.103497	1	AT3G07880	0.196104	0.18001	8	AT4G12070	0.298184	0.0652417	9	AT5G08680	0.419839	0.0153262	3
AT1G08230	0.32728	0.174335	2	AT1G08230	0.32728	0.174335	2	AT2G18465	0.32239	0.189316	2	AT3G07900	0.183782	0.285868	1	AT4G12080	0.236821	0.200801	5	AT5G08710	0.181071	0.183544	2
AT1G08280	0.285844	0.134065	1	AT1G08280	0.285844	0.134065	1	AT2G18500	0.300438	0.167789	2	AT3G07910	0.20977	0.386016	6	AT4G12100	0.272897	0.795823	1	AT5G08720	0.25927	0.1249	2
AT1G08290	0.238553	0.200211	3	AT1G08290	0.238553	0.200211	3	AT2G18510	0.219294	0.11458	6	AT3G07930	0.259493	0.401951	3	AT4G12110	0.430692	0.044043	7	AT5G08740	0.222108	0.1348	2
AT1G08310	0.251808	0.201933	2	AT1G08310	0.251808	0.201933	2	AT2G18520	0.258963	0.167779	1	AT3G07940	0.176189	0.120815	3	AT4G12120	0.265875	0.0972439	2	AT5G08780	0.181833	0.672698	4
AT1G08315	0.350341	0.0752158	2	AT1G08315	0.350341	0.0752158	2	AT2G18550	0.281151	0.167511	3	AT3G07950	0.142912	0.197785	3	AT4G12130	0.292152	0.0706923	6	AT5G08790	0.304298	0.0836154	7
AT1G08320	0.318864	0.0264393	5	AT1G08320	0.318864	0.0264393	5	AT2G18570	0.20195	0.412254	5	AT3G07960	0.227666	0.0749788	2	AT4G12230	0.279228	0.125287	2	AT5G09220	0.218612	0.0783058	6
AT1G08340	0.209348	0.374361	3	AT1G08340	0.209348	0.374361	3	AT2G18600	0.26014	0.160147	4	AT3G07990	0.215535	0.132277	3	AT4G12240	0.350788	0.183198	2	AT5G09225	0.1752	0.0793014	4
AT1G08350	0.234236	0.265674	3	AT1G08350	0.234236	0.265674	3	AT2G18630	0.383066	0.105461	2	AT3G08000	0.232944	0.108614	3	AT4G12250	0.336272	0.0252592	3	AT5G09230	0.235286	0.0779794	8
AT1G08360	0.373338	0.0367121	3	AT1G08360	0.373338	0.0367121	3	AT2G18640	0.362738	0.167068	2	AT3G08010	0.23238	0.0656537	4	AT4G12290	0.361331	0.0799954	4	AT5G09250	0.19181	0.107222	5
AT1G08370	0.19596	0.248555	4	AT1G08370	0.19596	0.248555	4	AT2G18660	0.230795	0.467634	2	AT3G08020	0.194568	0.179427	2	AT4G12300	0.334392	0.204107	4	AT5G09260	0.211767	0.0807214	3
AT1G08380	0.222623	0.0145839	15	AT1G08380	0.222623	0.0145839	15	AT2G18670	0.279798	0.144887	3	AT3G08030	0.243994	0.0991416	7	AT4G12320	0.26158	0.276713	2	AT5G09290	0.157899	0.249592	2
AT1G08390	0.26477	0.231263	4	AT1G08390	0.26477	0.231263	4	AT2G18680	0.160597	0.608458	3	AT3G08490	0.215212	0.340136	2	AT4G12330	0.359021	0.246763	3	AT5G09300	0.218944	0.135535	6
AT1G08400	0.236604	0.258458	2	AT1G08400	0.236604	0.258458	2	AT2G18690	0.226635	0.86038	4	AT3G08500	0.20387	0.240732	8	AT4G12340	0.307463	0.324879	3	AT5G09310	0.204082	0.125935	3
AT1G08410	0.216368	0.0695121	3	AT1G08410	0.216368	0.0695121	3	AT2G18710	0.236702	0.0780286	5	AT3G08530	0.171779	0.0442549	7	AT4G12350	0.227742	0.413234	5	AT5G09320	0.235966	0.345806	3
AT1G08420	0.236835	0.039848	2	AT1G08420	0.236835	0.039848	2	AT2G18730	0.278441	0.0616732	5	AT3G08550	0.205908	0.0903264	4	AT4G12360	0.280471	0.506141	2	AT5G09350	0.240778	0.211901	1
AT1G08430	0.222905	0.346921	1	AT1G08430	0.222905	0.346921	1	AT2G18790	0.27573	0.0620749	2	AT3G08600	0.304287	0.172905	4	AT4G12400	0.407845	0.108419	2	AT5G09360	0.323537	0.169166	1
AT1G08450	0.339019	0.0600847	7	AT1G08450	0.339019	0.0600847	7	AT2G18840	0.203298	0.0257924	4	AT3G08620	0.20458	0.101856	1	AT4G12430	0.408189	0.0605963	2	AT5G09370	0.376356	0.730564	8
AT1G08460	0.179474	0.113551	11	AT1G08460	0.179474	0.113551	11	AT2G18850	0.153656	0.305801	1	AT3G08630	0.237194	0.262432	4	AT4G12440	0.23152	0.113814	2	AT5G09390	0.266599	0.187358	6
AT1G08465	0.266654	0.140574	4	AT1G08465	0.266654	0.140574	4	AT2G18860	0.381687	0.203406	5	AT3G08640	0.402267	0.108973	5	AT4G12450	0.257852	0.1587	2	AT5G09400	0.217809	0.0495638	2
AT1G08470	0.403954	0.0543847	3	AT1G08470	0.403954	0.0543847	3	AT2G18876	0.253171	0.05868	3	AT3G08650	0.208747	0.101379	3	AT4G12460	0.222736	0.138085	2	AT5G09410	0.219612	0.213818	1
AT1G08480	0.335828	0.0562414	5	AT1G08480	0.335828	0.0562414	5	AT2G18880	0.432093	0.602006	3	AT3G08670	0.216471	0.128055	2	AT4G12530	0.169646	0.486627	4	AT5G09430	0.327844	0.0535687	1
AT1G08490	0.260071	0.106794	9	AT1G08490	0.260071	0.106794	9	AT2G18890	0.285386	0.230512	4	AT3G08730	0.231182	0.111069	4	AT4G12550	0.327865	0.27324	4	AT5G09440	0.355491	0.200371	4
AT1G08500	0.259795	0.298884	5	AT1G08500	0.259795	0.298884	5	AT2G18900	0.306433	0.0804923	2	AT3G08740	0.292387	0.123278	3	AT4G12570	0.297365	0.280876	1	AT5G09450	0.290492	0.196002	6
AT1G08510	0.419793	0.0277186	6	AT1G08510	0.419793	0.0277186	6	AT2G18910	0.209978	0.143057	4	AT3G08750	0.204544	0.9259	1	AT4G12580	0.171307	0.633631	2	AT5G09460	0.220795	0.297202	2
AT1G08520	0.202945	0.0859844	5	AT1G08520	0.202945	0.0859844	5	AT2G18915	0.248382	0.0510021	4	AT3G08760	0.386879	0.105844	7	AT4G12590	0.346558	0.0300769	4	AT5G09470	0.249908	0.146089	2
AT1G08530	0.245457	0.224788	2	AT1G08530	0.245457	0.224788	2	AT2G18940	0.20341	0.129895	2	AT3G08770	0.331948	0.559378	7	AT4G12610	0.228204	0.0934129	2	AT5G09480	0.38808	0.256423	4
AT1G08540	0.274344	0.137926	7	AT1G08540	0.274344	0.137926	7	AT2G18950	0.174366	0.164491	9	AT3G08780	0.294425	0.229362	7	AT4G12620	0.46693	0.0978187	1	AT5G09490	0.212536	0.183113	1
AT1G08560	0.355478	0.103763	3	AT1G08560	0.355478	0.103763	3	AT2G18960	0.169408	0.0430224	6	AT3G08800	0.1668	0.466251	1	AT4G12640	0.236794	0.233734	3	AT5G09500	0.255987	0.0467139	1
AT1G08570	0.364456	0.148371	6	AT1G08570	0.364456	0.148371	6	AT2G18980	0.303368	0.154491	3	AT3G08840	0.178496	0.31505	3	AT4G12650	0.2324	0.0300933	3	AT5G09510	0.255568	0.0355357	3
AT1G08580	0.318356	0.1947	6	AT1G08580	0.318356	0.1947	6	AT2G19000	0.341333	0.399783	4	AT3G08850	0.139712	0.053387	3	AT4G12670	0.321471	0.455758	3	AT5G09540	0.290135	0.486447	2
AT1G08590	0.317406	0.11047	2	AT1G08590	0.317406	0.11047	2	AT2G19010	0.325491	0.355878	1	AT3G08860	0.278217	0.132376	2	AT4G12680	0.203666	0.119418	1	AT5G09580	0.297312	0.244334	2
AT1G08640	0.235068	0.180534	6	AT1G08640	0.235068	0.180534	6	AT2G19060	0.225549	0.410396	1	AT3G08900	0.212985	0.0900308	2	AT4G12700	0.315637	0.117758	3	AT5G09590	0.218083	0.100877	3
AT1G08650	0.480183	0.0627418	5	AT1G08650	0.480183	0.0627418	5	AT2G19070	0.346915	0.104394	3	AT3G08910	0.351829	0.0595251	3	AT4G12710	0.269488	0.160595	4	AT5G09630	0.42511	0.341215	5
AT1G08660	0.211017	0.113073	4	AT1G08660	0.211017	0.113073	4	AT2G19080	0.236011	0.149461	3	AT3G08930	0.228226	0.0187351	4	AT4G12730	0.327425	0.110148	15	AT5G09640	0.207495	0.262114	2
AT1G08670	0.269281	0.350606	2	AT1G08670	0.269281	0.350606	2	AT2G19110	0.265315	0.2744	4	AT3G08940	0.293988	0.0663764	12	AT4G12770	0.25526	0.196658	1	AT5G09650	0.192016	0.103423	6
AT1G08680	0.205576	0.458889	7	AT1G08680	0.205576	0.458889	7	AT2G19130	0.320836	0.150429	1	AT3G08943	0.316526	0.119513	1	AT4G12800	0.348629	0.0696353	13	AT5G09660	0.130283	0.141785	6
AT1G08700	0.22444	0.151673	7	AT1G08700	0.22444	0.151673	7	AT2G19160	0.206598	0.184282	2	AT3G08950	0.230954	0.217221	7	AT4G12830	0.323813	0.0608749	4	AT5G09760	0.322066	0.0916425	3
AT1G08710	0.352265	0.309615	2	AT1G08710	0.352265	0.309615	2	AT2G19170	0.203234	0.0864302	3	AT3G08960	0.164038	0.158584	4	AT4G12860	0.383801	0.0344639	1	AT5G09780	0.289576	0.618246	1
AT1G08720	0.28219	0.163422	1	AT1G08720	0.28219	0.163422	1	AT2G19180	0.30869	0.126278	4	AT3G08970	0.26055	0.21858	3	AT4G12870	0.347662	0.47836	4	AT5G09790	0.195644	0.165235	4
AT1G08760	0.294871	0.154238	2	AT1G08760	0.294871	0.154238	2	AT2G19260	0.206931	0.376246	2	AT3G08980	0.3026	0.185797	3	AT4G12890	0.250355	0.418694	3	AT5G09800	0.244905	0.318148	3
AT1G08770	0.27397	0.234144	6	AT1G08770	0.27397	0.234144	6	AT2G19270	0.269619	0.198653	7	AT3G09000	0.273985	0.147132	7	AT4G12910	0.377911	0.177993	6	AT5G09810	0.227051	0.00520567	7
AT1G08780	0.453333	0.0736823	2	AT1G08780	0.453333	0.0736823	2	AT2G19310	0.289712	0.204073	5	AT3G09010	0.226046	0.23084	2	AT4G12930	0.401691	0.340039	2	AT5G09820	0.226921	0.28227	3
AT1G08790	0.198678	0.218918	2	AT1G08790	0.198678	0.218918	2	AT2G19320	0.386957	0.399509	3	AT3G09030	0.286289	0.171704	6	AT4G12940	0.345375	0.577782	2	AT5G09830	0.38093	0.0927022	5
AT1G08810	0.247887	0.26712	8	AT1G08810	0.247887	0.26712	8	AT2G19330	0.152203	0.153486	1	AT3G09032	0.244405	0.119703	3	AT4G12960	0.401698	0.342198	6	AT5G09850	0.248158	0.129031	3
AT1G08845	0.360582	0.0334473	2	AT1G08845	0.360582	0.0334473	2	AT2G19350	0.184046	0.169707	5	AT3G09035	0.207001	0.470364	1	AT4G12970	0.201926	0.181923	1	AT5G09860	0.2511	0.0754262	3
AT1G08860	0.230037	0.138025	2	AT1G08860	0.230037	0.138025	2	AT2G19385	0.250141	0.301461	3	AT3G09050	0.226252	0.174455	2	AT4G12980	0.466858	0.155636	6	AT5G09870	0.350533	0.0380621	2
AT1G08880	0.406472	0.00790947	5	AT1G08880	0.406472	0.00790947	5	AT2G19390	0.191542	0.208075	1	AT3G09070	0.441804	0.0838958	1	AT4G13000	0.276839	0.179941	2	AT5G09890	0.120269	0.0619897	5
AT1G08890	0.24225	0.219693	1	AT1G08890	0.24225	0.219693	1	AT2G19430	0.213802	0.20162	4	AT3G09085	0.248864	0.147094	6	AT4G13010	0.37632	0.072692	9	AT5G09920	0.160157	0.0595642	4
AT1G08960	0.272202	0.151225	3	AT1G08960	0.272202	0.151225	3	AT2G19450	0.241106	0.157312	5	AT3G09090	0.199759	0.152852	4	AT4G13050	0.178182	0.159267	3	AT5G09960	0.24694	0.162287	3
AT1G08980	0.252774	0.194896	7	AT1G08980	0.252774	0.194896	7	AT2G19460	0.245481	0.061095	2	AT3G09100	0.22377	0.0413812	3	AT4G13070	0.271858	0.215717	6	AT5G09970	0.26061	0.173892	3
AT1G08985	0.385619	0.524204	2	AT1G08985	0.385619	0.524204	2	AT2G19470	0.243468	0.0866301	5	AT3G09110	0.377103	0.291951	2	AT4G13090	0.40632	0.322227	1	AT5G09978	0.180815	1.2146	3
AT1G08990	0.270487	0.210701	1	AT1G08990	0.270487	0.210701	1	AT2G19480	0.271374	0.072035	3	AT3G09180	0.285434	0.138906	6	AT4G13110	0.298087	0.40087	2	AT5G09990	0.20525	0.580645	3
AT1G09000	0.17132	0.318727	3	AT1G09000	0.17132	0.318727	3	AT2G19490	0.167657	0.131546	3	AT3G09210	0.225317	0.121645	4	AT4G13150	0.280331	0.297975	1	AT5G09995	0.205353	0.475431	6
AT1G09010	0.227735	0.193239	1	AT1G09010	0.227735	0.193239	1	AT2G19500	0.287768	0.165554	3	AT3G09220	0.262862	0.170008	2	AT4G13160	0.378243	0.206845	3	AT5G10010	0.287399	0.184676	3
AT1G09020	0.198348	0.121333	4	AT1G09020	0.198348	0.121333	4	AT2G19520	0.198416	0.10424	5	AT3G09230	0.33951	0.298164	3	AT4G13170	0.367621	0.071144	4	AT5G10020	0.231838	0.142147	4
AT1G09030	0.140191	0.15779	1	AT1G09030	0.140191	0.15779	1	AT2G19530	0.365436	0.121012	1	AT3G09250	0.27774	0.185146	3	AT4G13180	0.323673	0.125854	5	AT5G10050	0.295319	0.099061	4
AT1G09040	0.234544	0.384928	1	AT1G09040	0.234544	0.384928	1	AT2G19540	0.24554	0.0987551	3	AT3G09270	0.356465	0.221058	2	AT4G13190	0.283431	0.219669	2	AT5G10060	0.228979	0.138889	2
AT1G09070	0.3807	0.0829499	10	AT1G09070	0.3807	0.0829499	10	AT2G19560	0.132052	0.130531	2	AT3G09290	0.275033	0.283946	1	AT4G13195	0.310432	0.309178	3	AT5G10070	0.24488	0.103092	4
AT1G09080	0.209952	0.14391	1	AT1G09080	0.209952	0.14391	1	AT2G19570	0.25767	0.214251	13	AT3G09300	0.216062	0.0435613	3	AT4G13200	0.280762	0.385643	5	AT5G10090	0.219666	0.193098	1
AT1G09090	0.191338	0.184935	1	AT1G09090	0.191338	0.184935	1	AT2G19580	0.233545	0.0355932	5	AT3G09310	0.324336	0.386662	2	AT4G13220	0.246659	0.118753	5	AT5G10130	0.228561	0.297907	2
AT1G09140	0.295983	0.168066	4	AT1G09140	0.295983	0.168066	4	AT2G19590	0.21209	0.146707	3	AT3G09320	0.164267	0.108703	5	AT4G13230	0.231008	0.219919	2	AT5G10140	0.201611	0.316047	13
AT1G09150	0.228754	0.0526457	1	AT1G09150	0.228754	0.0526457	1	AT2G19610	0.177141	0.423582	3	AT3G09330	0.270674	0.375134	2	AT4G13240	0.227287	0.135607	2	AT5G10150	0.266622	0.14942	3
AT1G09155	0.467034	0.196243	1	AT1G09155	0.467034	0.196243	1	AT2G19620	0.192946	0.0514372	2	AT3G09350	0.352069	0.0801198	7	AT4G13250	0.304158	0.0835707	2	AT5G10160	0.294893	0.0572889	6
AT1G09190	0.32083	0.135798	1	AT1G09190	0.32083	0.135798	1	AT2G19640	0.245156	0.174824	8	AT3G09360	0.32718	0.308288	1	AT4G13260	0.316153	0.123727	2	AT5G10170	0.315801	0.0414893	2
AT1G09195	0.288557	0.360851	1	AT1G09195	0.288557	0.360851	1	AT2G19670	0.34018	0.0283998	1	AT3G09370	0.244197	0.337002	4	AT4G13270	0.295699	0.179954	5	AT5G10180	0.19415	0.202581	4
AT1G09210	0.230881	0.0938895	3	AT1G09210	0.230881	0.0938895	3	AT2G19690	0.236098	0.205397	2	AT3G09390	0.33561	0.0678946	8	AT4G13310	0.283681	0.146761	1	AT5G10190	0.291452	0.125295	5
AT1G09220	0.258589	0.223218	6	AT1G09220	0.258589	0.223218	6	AT2G19710	0.226006	0.350958	3	AT3G09410	0.249276	0.155058	3	AT4G13330	0.246581	0.323375	2	AT5G10200	0.414429	0.0113794	1
AT1G09230	0.176587	0.32401	5	AT1G09230	0.176587	0.32401	5	AT2G19740	0.289138	0.0270215	5	AT3G09430	0.322344	0.247572	1	AT4G13345	0.230663	0.0627109	2	AT5G10210	0.244017	0.370798	2
AT1G09240	0.266383	0.129883	6	AT1G09240	0.266383	0.129883	6	AT2G19760	0.177808	0.205192	5	AT3G09470	0.191709	0.129607	9	AT4G13360	0.242149	0.164911	5	AT5G10220	0.264472	0.168497	6
AT1G09250	0.388764	0.173692	4	AT1G09250	0.388764	0.173692	4	AT2G19770	0.146334	0.0700181	3	AT3G09490	0.297222	0.701751	3	AT4G13370	0.411678	0.0996141	3	AT5G10230	0.212948	0.199681	2
AT1G09280	0.158623	0.173443	2	AT1G09280	0.158623	0.173443	2	AT2G19780	0.280047	0.139798	3	AT3G09500	0.331884	0.0216744	3	AT4G13400	0.268132	0.0876577	1	AT5G10240	0.216844	0.126613	4
AT1G09290	0.14958	0.361546	2	AT1G09290	0.14958	0.361546	2	AT2G19800	0.296919	0.182363	4	AT3G09540	0.351672	0.117704	5	AT4G13420	0.430214	0.109229	2	AT5G10260	0.25428	0.0322734	3
AT1G09300	0.277324	0.161624	1	AT1G09300	0.277324	0.161624	1	AT2G19802	0.47901	0.52495	2	AT3G09550	0.322477	0.0426871	2	AT4G13430	0.259873	0.0676608	2	AT5G10270	0.329401	0.0630908	2
AT1G09310	0.222162	0.0851612	6	AT1G09310	0.222162	0.0851612	6	AT2G19820	0.354513	0.679119	1	AT3G09570	0.293877	0.0678256	3	AT4G13480	0.199566	0.27192	3	AT5G10280	0.241843	0.215951	7
AT1G09320	0.294826	0.226013	3	AT1G09320	0.294826	0.226013	3	AT2G19830	0.157684	0.330307	3	AT3G09580	0.245135	0.235296	6	AT4G13530	0.333639	0.208698	6	AT5G10290	0.229932	0.0568452	2
AT1G09330	0.242464	0.0101326	5	AT1G09330	0.242464	0.0101326	5	AT2G19860	0.31655	0.0765933	3	AT3G09590	0.233674	0.431345	1	AT4G13540	0.183394	0.408368	1	AT5G10300	0.257471	0.171418	6
AT1G09340	0.26268	0.0301637	13	AT1G09340	0.26268	0.0301637	13	AT2G19870	0.239422	0.203204	2	AT3G09600	0.233538	0.159341	3	AT4G13560	0.282864	0.165684	2	AT5G10310	0.2501	0.240076	2
AT1G09350	0.334368	0.120816	4	AT1G09350	0.334368	0.120816	4	AT2G19880	0.192395	0.0647689	1	AT3G09630	0.273861	0.0519069	5	AT4G13580	0.30297	0.084505	3	AT5G10320	0.298562	0.348152	1
AT1G09370	0.240249	0.654039	2	AT1G09370	0.240249	0.654039	2	AT2G19900	0.242255	0.0444445	2	AT3G09650	0.230141	0.118617	1	AT4G13590	0.273929	0.0848864	3	AT5G10350	0.217659	0.180701	3
AT1G09380	0.178041	0.211256	4	AT1G09380	0.178041	0.211256	4	AT2G19930	0.356319	0.258013	2	AT3G09710	0.234639	0.362551	4	AT4G13620	0.336235	0.113198	2	AT5G10360	0.390969	0.0133509	8
AT1G09390	0.300526	0.173083	3	AT1G09390	0.300526	0.173083	3	AT2G19950	0.173801	0.313267	2	AT3G09720	0.201577	0.188692	3	AT4G13640	0.212103	0.045745	5	AT5G10370	0.207482	0.299684	1
AT1G09400	0.266209	0.218463	2	AT1G09400	0.266209	0.218463	2	AT2G19970	0.292327	0.271648	2	AT3G09730	0.233567	0.303182	1	AT4G13650	0.267189	0.136473	1	AT5G10380	0.351195	0.340567	1
AT1G09415	0.120929	0.775979	4	AT1G09415	0.120929	0.775979	4	AT2G19990	0.246262	0.254486	2	AT3G09740	0.274128	0.0242265	3	AT4G13660	0.263741	0.184783	3	AT5G10410	0.35336	0.374218	1
AT1G09420	0.183133	0.290883	4	AT1G09420	0.183133	0.290883	4	AT2G20000	0.179971	0.17916	3	AT3G09760	0.269857	0.262794	4	AT4G13670	0.245856	0.180243	1	AT5G10420	0.263465	0.193369	1
AT1G09430	0.275591	0.0339981	2	AT1G09430	0.275591	0.0339981	2	AT2G20010	0.323334	0.0551079	1	AT3G09770	0.357904	0.184926	2	AT4G13690	0.424987	0.280048	2	AT5G10440	0.242203	0.371002	3
AT1G09450	0.221447	0.240904	1	AT1G09450	0.221447	0.240904	1	AT2G20020	0.226001	0.263738	3	AT3G09780	0.353504	0.105211	1	AT4G13700	0.378881	0.12972	1	AT5G10450	0.174341	0.041583	8
AT1G09470	0.208359	0.23045	1	AT1G09470	0.208359	0.23045	1	AT2G20050	0.261756	0.103997	5	AT3G09800	0.148191	0.119289	2	AT4G13710	0.172223	0.228639	2	AT5G10460	0.290185	0.127132	4
AT1G09500	0.156809	0.472761	7	AT1G09500	0.156809	0.472761	7	AT2G20060	0.24242	0.114396	5	AT3G09810	0.264216	0.101385	6	AT4G13730	0.272336	0.0904738	3	AT5G10470	0.1924	0.190605	2
AT1G09510	0.291003	0.325135	3	AT1G09510	0.291003	0.325135	3	AT2G20070	0.461039	0.282623	4	AT3G09820	0.211085	0.0890493	12	AT4G13750	0.193029	0.268782	1	AT5G10480	0.25445	0.0863378	5
AT1G09520	0.309111	0.361975	6	AT1G09520	0.309111	0.361975	6	AT2G20080	0.241208	0.19333	3	AT3G09840	0.332789	0.00954995	6	AT4G13770	0.354689	0.151198	7	AT5G10490	0.183615	0.220918	5
AT1G09540	0.256299	0.114072	7	AT1G09540	0.256299	0.114072	7	AT2G20100	0.193848	0.288636	5	AT3G09850	0.263993	0.216308	2	AT4G13780	0.176122	0.137852	2	AT5G10500	0.254713	0.36197	2
AT1G09560	0.32971	0.130236	11	AT1G09560	0.32971	0.130236	11	AT2G20110	0.257761	0.466806	3	AT3G09860	0.282748	0.0158423	4	AT4G13790	0.375892	0.0756128	2	AT5G10510	0.289516	0.0620832	1
AT1G09570	0.198767	0.0489543	2	AT1G09570	0.198767	0.0489543	2	AT2G20120	0.252812	0.0699389	5	AT3G09870	0.40239	0.138509	1	AT4G13800	0.251481	0.0279544	3	AT5G10520	0.234219	0.181477	3
AT1G09575	0.286228	0.100567	1	AT1G09575	0.286228	0.100567	1	AT2G20140	0.22908	0.0134272	5	AT3G09880	0.252255	0.0615085	4	AT4G13820	0.271685	0.291089	3	AT5G10530	0.237136	0.191938	1
AT1G09580	0.149786	0.330639	3	AT1G09580	0.149786	0.330639	3	AT2G20180	0.427788	0.185851	5	AT3G09890	0.243123	0.204933	6	AT4G13840	0.379553	0.206022	4	AT5G10540	0.244371	0.0385488	3
AT1G09610	0.156136	0.233642	2	AT1G09610	0.156136	0.233642	2	AT2G20190	0.179679	0.0914583	2	AT3G09900	0.250272	0.0236623	3	AT4G13870	0.26704	0.229685	3	AT5G10560	0.279556	0.166425	2
AT1G09620	0.29451	0.169713	2	AT1G09620	0.29451	0.169713	2	AT2G20210	0.218648	0.287733	2	AT3G09930	0.306034	0.252021	1	AT4G13920	0.387271	0.564478	2	AT5G10570	0.223779	0.403659	1
AT1G09630	0.189139	0.0437052	5	AT1G09630	0.189139	0.0437052	5	AT2G20230	0.222799	0.289023	6	AT3G09940	0.201568	0.421755	3	AT4G13930	0.312568	0.052629	6	AT5G10580	0.316211	0.0346823	3
AT1G09640	0.228509	0.0985023	6	AT1G09640	0.228509	0.0985023	6	AT2G20240	0.210646	0.418174	3	AT3G09950	0.288462	0.295937	2	AT4G13940	0.320008	0.0737441	14	AT5G10600	0.21907	0.268493	3
AT1G09645	0.306163	0.123701	8	AT1G09645	0.306163	0.123701	8	AT2G20250	0.180372	0.637008	4	AT3G09960	0.28328	0.187659	1	AT4G13950	0.442031	0.222958	2	AT5G10610	0.412271	0.202095	3
AT1G09660	0.232166	0.0981811	12	AT1G09660	0.232166	0.0981811	12	AT2G20260	0.25158	0.286144	8	AT3G09970	0.318931	0.084571	4	AT4G13970	0.191294	0.191098	2	AT5G10620	0.297755	0.10765	1
AT1G09700	0.254677	0.378042	4	AT1G09700	0.254677	0.378042	4	AT2G20270	0.18516	0.287029	4	AT3G09980	0.165146	0.0461511	4	AT4G13980	0.248012	0.135864	4	AT5G10625	0.358885	0.041027	2
AT1G09710	0.219556	0.524148	4	AT1G09710	0.219556	0.524148	4	AT2G20300	0.199319	0.102934	4	AT3G09990	0.381968	0.460109	1	AT4G13985	0.355049	0.565216	1	AT5G10630	0.226788	0.115739	2
AT1G09730	0.218446	0.3418	1	AT1G09730	0.218446	0.3418	1	AT2G20310	0.24116	0.502274	2	AT3G10000	0.291469	0.307773	2	AT4G13990	0.352596	0.116699	1	AT5G10660	0.164473	0.533479	2
AT1G09740	0.240923	0.0897196	2	AT1G09740	0.240923	0.0897196	2	AT2G20320	0.197012	0.250861	2	AT3G10020	0.493319	0.0644414	5	AT4G14000	0.196003	0.199669	7	AT5G10690	0.205599	0.175518	4
AT1G09750	0.352874	0.133077	5	AT1G09750	0.352874	0.133077	5	AT2G20330	0.300178	0.103529	3	AT3G10030	0.290481	0.0511141	2	AT4G14010	0.304866	0.238836	4	AT5G10720	0.320445	0.12591	1
AT1G09760	0.3064	0.0882441	5	AT1G09760	0.3064	0.0882441	5	AT2G20340	0.225515	0.15935	3	AT3G10040	0.422701	0.0736839	1	AT4G14020	0.2009	0.24582	4	AT5G10730	0.155227	0.0816807	5
AT1G09770	0.213452	0.123842	6	AT1G09770	0.213452	0.123842	6	AT2G20350	0.366667	0.466076	2	AT3G10050	0.216156	0.175131	4	AT4G14040	0.3045	0.0715659	9	AT5G10750	0.269856	0.0904587	6
AT1G09780	0.244421	0.0507429	7	AT1G09780	0.244421	0.0507429	7	AT2G20360	0.26994	0.267607	7	AT3G10060	0.165044	0.204745	4	AT4G14070	0.212927	0.197793	5	AT5G10760	0.281415	0.448612	4
AT1G09795	0.221454	0.124669	7	AT1G09795	0.221454	0.124669	7	AT2G20362	0.247639	0.428752	1	AT3G10070	0.189341	0.26437	4	AT4G14080	0.328178	0.127866	2	AT5G10770	0.289158	0.12968	7
AT1G09800	0.260911	0.253023	5	AT1G09800	0.260911	0.253023	5	AT2G20370	0.184982	0.0736905	3	AT3G10080	0.252531	0.124967	5	AT4G14090	0.317353	0.178476	6	AT5G10780	0.151845	0.0168728	3
AT1G09810	0.24382	0.314369	2	AT1G09810	0.24382	0.314369	2	AT2G20390	0.203792	0.311354	4	AT3G10110	0.291332	0.0997756	7	AT4G14100	0.259157	0.1506	4	AT5G10790	0.250998	0.117714	1
AT1G09812	0.22177	0.162573	1	AT1G09812	0.22177	0.162573	1	AT2G20410	0.212205	0.264243	2	AT3G10120	0.237932	0.239743	2	AT4G14103	0.408904	0.213345	1	AT5G10810	0.401866	0.0989476	2
AT1G09815	0.278466	0.0906939	3	AT1G09815	0.278466	0.0906939	3	AT2G20420	0.221776	0.0599341	6	AT3G10130	0.233607	0.35239	4	AT4G14110	0.319911	0.195919	5	AT5G10820	0.162475	0.162619	3
AT1G09830	0.206573	0.194063	7	AT1G09830	0.206573	0.194063	7	AT2G20430	0.299455	0.269733	2	AT3G10140	0.175971	0.238643	3	AT4G14130	0.29792	0.0805946	6	AT5G10830	0.300713	0.144247	4
AT1G09850	0.245279	0.142775	4	AT1G09850	0.245279	0.142775	4	AT2G20450	0.212923	0.0895517	3	AT3G10150	0.246944	0.251327	3	AT4G14160	0.225115	0.217882	4	AT5G10860	0.243672	0.0932713	7
AT1G09860	0.211247	0.184403	1	AT1G09860	0.211247	0.184403	1	AT2G20465	0.398278	0.551763	3	AT3G10160	0.168743	0.228132	2	AT4G14170	0.289404	0.224278	3	AT5G10870	0.278551	0.212472	3
AT1G09870	0.187118	0.117553	4	AT1G09870	0.187118	0.117553	4	AT2G20470	0.206527	0.0323385	1	AT3G10190	0.467107	0.0819731	3	AT4G14190	0.30386	0.22024	1	AT5G10910	0.281149	0.134916	2
AT1G09910	0.213351	0.183108	2	AT1G09910	0.213351	0.183108	2	AT2G20495	0.194861	0.218795	5	AT3G10200	0.211548	0.165158	2	AT4G14200	0.177309	0.518684	5	AT5G10920	0.348952	0.0693072	6
AT1G09920	0.269881	0.0499948	4	AT1G09920	0.269881	0.0499948	4	AT2G20500	0.29796	0.208214	2	AT3G10210	0.177087	0.146271	3	AT4G14210	0.211539	0.0368577	6	AT5G10930	0.428476	0.0769715	3
AT1G09930	0.24007	0.0595115	1	AT1G09930	0.24007	0.0595115	1	AT2G20510	0.197917	0.598788	1	AT3G10220	0.18641	0.112909	4	AT4G14220	0.224764	0.298916	9	AT5G10940	0.180629	0.227724	2
AT1G09932	0.2013	0.583143	2	AT1G09932	0.2013	0.583143	2	AT2G20515	0.256379	0.239819	7	AT3G10230	0.195816	0.0694564	5	AT4G14230	0.331476	0.057836	2	AT5G10960	0.292237	0.0375778	3
AT1G09940	0.226299	0.152824	3	AT1G09940	0.226299	0.152824	3	AT2G20520	0.253343	0.314258	1	AT3G10300	0.296879	0.0653924	3	AT4G14240	0.317722	0.0456645	6	AT5G10970	0.178522	0.334189	1
AT1G09950	0.425889	0.190037	4	AT1G09950	0.425889	0.190037	4	AT2G20540	0.260737	0.164446	1	AT3G10320	0.154831	0.34755	6	AT4G14280	0.242192	0.291354	1	AT5G10990	0.284947	0.122404	2
AT1G09960	0.287586	0.0732111	4	AT1G09960	0.287586	0.0732111	4	AT2G20560	0.320922	0.0865092	5	AT3G10330	0.303874	0.00455962	5	AT4G14290	0.188923	0.239138	1	AT5G11000	0.431051	0.0429966	4
AT1G09970	0.390111	0.0759794	6	AT1G09970	0.390111	0.0759794	6	AT2G20562	0.205043	0.183993	3	AT3G10340	0.347823	0.0699141	3	AT4G14300	0.176451	0.187113	2	AT5G11030	0.188194	0.462282	2
AT1G09980	0.201115	0.134202	5	AT1G09980	0.201115	0.134202	5	AT2G20570	0.263776	0.258461	8	AT3G10350	0.181568	0.15761	4	AT4G14305	0.275822	0.125646	5	AT5G11040	0.176543	0.090616	1
AT1G10020	0.301742	0.0305705	6	AT1G10020	0.301742	0.0305705	6	AT2G20580	0.169228	0.0526676	4	AT3G10360	0.203602	0.102879	2	AT4G14330	0.33993	0.0960336	2	AT5G11050	0.210001	0.517878	2
AT1G10030	0.133284	0.163221	3	AT1G10030	0.133284	0.163221	3	AT2G20585	0.27131	0.19564	5	AT3G10370	0.168551	0.113869	3	AT4G14340	0.207578	0.106998	7	AT5G11060	0.275174	0.0888371	3
AT1G10040	0.255668	0.238049	3	AT1G10040	0.255668	0.238049	3	AT2G20590	0.297714	0.256668	4	AT3G10380	0.170329	0.0748613	2	AT4G14365	0.268681	0.616992	5	AT5G11070	0.367671	0.0661613	2
AT1G10060	0.208853	0.168244	4	AT1G10060	0.208853	0.168244	4	AT2G20595	0.46015	0.606223	2	AT3G10400	0.253772	0.127223	3	AT4G14380	0.30494	0.172227	2	AT5G11090	0.313325	0.113335	3
AT1G10070	0.24555	0.131072	5	AT1G10070	0.24555	0.131072	5	AT2G20610	0.237974	0.177678	9	AT3G10405	0.165447	0.27592	3	AT4G14385	0.309409	0.0515088	7	AT5G11100	0.258379	0.108082	1
AT1G10090	0.23774	0.180247	5	AT1G10090	0.23774	0.180247	5	AT2G20630	0.292865	0.193923	16	AT3G10410	0.225038	0.124808	2	AT4G14410	0.255487	0.15049	4	AT5G11110	0.264735	0.102683	2
AT1G10095	0.188715	0.389597	1	AT1G10095	0.188715	0.389597	1	AT2G20670	0.385882	0.138527	2	AT3G10420	0.177916	0.158068	5	AT4G14420	0.266479	0.0837683	3	AT5G11150	0.292459	0.0905455	2
AT1G10110	0.404308	0.519628	3	AT1G10110	0.404308	0.519628	3	AT2G20680	0.242771	0.112745	4	AT3G10450	0.21203	0.319253	1	AT4G14430	0.288364	0.0874369	5	AT5G11160	0.305119	0.0494031	2
AT1G10120	0.199231	0.102073	6	AT1G10120	0.199231	0.102073	6	AT2G20690	0.354568	0.166632	4	AT3G10470	0.19328	0.232599	2	AT4G14450	0.296092	0.724449	2	AT5G11240	0.199829	0.176543	4
AT1G10130	0.149946	0.056234	3	AT1G10130	0.149946	0.056234	3	AT2G20700	0.152928	0.336556	4	AT3G10480	0.199075	0.198781	8	AT4G14455	0.268805	0.0870054	2	AT5G11260	0.272988	0.045467	4
AT1G10140	0.319083	0.158805	6	AT1G10140	0.319083	0.158805	6	AT2G20720	0.303805	0.427046	2	AT3G10490	0.208766	0.19807	4	AT4G14465	0.252354	0.100913	5	AT5G11270	0.314641	0.308437	3
AT1G10150	0.228319	0.274942	4	AT1G10150	0.228319	0.274942	4	AT2G20725	0.165466	0.535214	6	AT3G10500	0.236553	0.323729	4	AT4G14490	0.356092	0.381553	2	AT5G11280	0.213263	0.0948929	5
AT1G10180	0.188723	0.126298	3	AT1G10180	0.188723	0.126298	3	AT2G20740	0.225993	0.166865	9	AT3G10520	0.275812	0.0897643	2	AT4G14500	0.289425	0.0867194	3	AT5G11300	0.143618	0.437732	3
AT1G10190	0.379414	0.440203	2	AT1G10190	0.379414	0.440203	2	AT2G20750	0.307301	0.0876315	4	AT3G10525	0.190241	0.255833	3	AT4G14540	0.349218	0.0163889	2	AT5G11310	0.274896	0.22269	2
AT1G10200	0.189507	0.0387775	3	AT1G10200	0.189507	0.0387775	3	AT2G20760	0.213819	0.149027	4	AT3G10540	0.218645	0.0723597	5	AT4G14550	0.288257	0.15159	5	AT5G11330	0.247097	0.216603	4
AT1G10220	0.442069	0.521217	1	AT1G10220	0.442069	0.521217	1	AT2G20770	0.208664	0.184628	2	AT3G10570	0.29673	0.132668	3	AT4G14560	0.179921	0.257856	6	AT5G11340	0.170448	0.146773	3
AT1G10240	0.221523	0.064775	2	AT1G10240	0.221523	0.064775	2	AT2G20780	0.382442	0.0323831	1	AT3G10572	0.22131	0.369532	3	AT4G14570	0.196785	0.182122	1	AT5G11380	0.186348	0.218209	2
AT1G10280	0.353959	0.0511329	2	AT1G10280	0.353959	0.0511329	2	AT2G20790	0.175573	0.148578	4	AT3G10620	0.299913	0.134784	3	AT4G14580	0.399224	0.158085	1	AT5G11390	0.225194	0.205217	3
AT1G10290	0.148277	0.0406001	3	AT1G10290	0.148277	0.0406001	3	AT2G20800	0.207608	0.146222	1	AT3G10630	0.278041	0.17127	4	AT4G14600	0.372413	0.0615805	4	AT5G11420	0.346718	0.091671	6
AT1G10310	0.185296	0.140429	6	AT1G10310	0.185296	0.140429	6	AT2G20810	0.423877	0.0373382	4	AT3G10640	0.234627	0.0235031	4	AT4G14605	0.256105	0.129719	4	AT5G11440	0.302974	0.148276	2
AT1G10350	0.244799	0.0515102	8	AT1G10350	0.244799	0.0515102	8	AT2G20815	0.220818	0.37308	4	AT3G10650	0.215089	0.372237	2	AT4G14615	0.228293	0.0803695	4	AT5G11450	0.308952	0.125984	3
AT1G10360	0.222433	0.307041	4	AT1G10360	0.222433	0.307041	4	AT2G20820	0.13221	0.193302	8	AT3G10660	0.360367	0.244435	2	AT4G14640	0.259682	0.0626528	2	AT5G11460	0.159786	0.536968	3
AT1G10370	0.274729	0.164809	5	AT1G10370	0.274729	0.164809	5	AT2G20825	0.356678	0.150029	4	AT3G10670	0.223498	0.101291	8	AT4G14650	0.269985	0.678488	2	AT5G11480	0.213327	0.117722	4
AT1G10380	0.477566	0.116253	4	AT1G10380	0.477566	0.116253	4	AT2G20830	0.315886	0.253531	10	AT3G10700	0.186889	0.122402	4	AT4G14660	0.148012	0.206098	1	AT5G11490	0.186483	0.0682565	2
AT1G10400	0.188058	0.265288	1	AT1G10400	0.188058	0.265288	1	AT2G20835	0.467603	0.0557919	3	AT3G10720	0.27984	0.0862067	6	AT4G14680	0.371067	0.060159	3	AT5G11500	0.15342	0.0128878	6
AT1G10410	0.198708	0.121322	1	AT1G10410	0.198708	0.121322	1	AT2G20840	0.188531	0.0675849	5	AT3G10730	0.306193	0.223989	4	AT4G14690	0.350798	0.0840279	5	AT5G11510	0.2057	0.314032	3
AT1G10480	0.333059	0.209888	5	AT1G10480	0.333059	0.209888	5	AT2G20860	0.261013	0.0945653	10	AT3G10740	0.202917	0.0968332	6	AT4G14716	0.482633	0.0456124	7	AT5G11520	0.262564	0.0670058	5
AT1G10490	0.168925	0.136028	1	AT1G10490	0.168925	0.136028	1	AT2G20870	0.223967	0.291299	10	AT3G10800	0.2811	0.181894	4	AT4G14720	0.386842	0.208081	3	AT5G11540	0.359261	0.199263	1
AT1G10500	0.341634	0.0821576	5	AT1G10500	0.341634	0.0821576	5	AT2G20880	0.265887	0.263735	2	AT3G10810	0.20604	0.271535	1	AT4G14723	0.213281	0.33853	2	AT5G11550	0.324187	0.0504082	3
AT1G10520	0.213706	0.191266	3	AT1G10520	0.213706	0.191266	3	AT2G20890	0.197689	0.157524	8	AT3G10815	0.315633	0.27847	3	AT4G14730	0.333675	0.158298	1	AT5G11580	0.28837	0.188983	3
AT1G10530	0.460723	0.0982859	2	AT1G10530	0.460723	0.0982859	2	AT2G20920	0.256707	0.0719162	3	AT3G10820	0.216194	0.487044	1	AT4G14740	0.269302	0.0551757	5	AT5G11590	0.355207	0.0633653	2
AT1G10540	0.253935	0.213805	2	AT1G10540	0.253935	0.213805	2	AT2G20930	0.224312	0.0144769	5	AT3G10840	0.241848	0.261398	4	AT4G14750	0.324098	0.107016	2	AT5G11600	0.305141	0.177623	3
AT1G10550	0.178693	0.193197	1	AT1G10550	0.178693	0.193197	1	AT2G20940	0.359746	0.08165	4	AT3G10850	0.245124	0.150184	8	AT4G14780	0.181542	0.213985	2	AT5G11610	0.400558	0.173519	2
AT1G10560	0.270771	0.251465	2	AT1G10560	0.270771	0.251465	2	AT2G20970	0.379679	0.443652	2	AT3G10870	0.239884	0.22296	2	AT4G14790	0.176978	0.181336	5	AT5G11620	0.337818	0.201293	3
AT1G10570	0.211475	0.462164	3	AT1G10570	0.211475	0.462164	3	AT2G20980	0.374473	0.191562	3	AT3G10880	0.388079	0.440749	2	AT4G14815	0.321937	0.406221	4	AT5G11630	0.217508	0.460757	4
AT1G10580	0.351068	0.0685904	2	AT1G10580	0.351068	0.0685904	2	AT2G20990	0.254265	0.0503396	5	AT3G10910	0.223182	0.333432	3	AT4G14819	0.387769	0.0787149	1	AT5G11640	0.313053	0.106317	2
AT1G10585	0.270465	0.273532	2	AT1G10585	0.270465	0.273532	2	AT2G21045	0.399297	0.0998793	2	AT3G10915	0.148347	0.190934	4	AT4G14830	0.192846	0.20992	3	AT5G11650	0.203536	0.123482	7
AT1G10586	0.274211	0.289484	2	AT1G10586	0.274211	0.289484	2	AT2G21050	0.246179	0.0361702	2	AT3G10920	0.300247	0.0809386	6	AT4G14840	0.221661	0.434661	2	AT5G11670	0.243614	0.0518475	6
AT1G10588	0.397836	0.246644	4	AT1G10588	0.397836	0.246644	4	AT2G21070	0.314702	0.150895	4	AT3G10940	0.20545	0.168315	3	AT4G14850	0.249313	0.161812	3	AT5G11690	0.299306	0.721361	6
AT1G10600	0.31116	0.0790788	3	AT1G10600	0.31116	0.0790788	3	AT2G21080	0.192266	0.223822	2	AT3G10960	0.292542	0.0651377	4	AT4G14870	0.317091	0.138251	3	AT5G11700	0.205218	0.0888811	1
AT1G10610	0.259566	0.327469	2	AT1G10610	0.259566	0.327469	2	AT2G21090	0.240046	0.147733	1	AT3G10970	0.231531	0.154804	8	AT4G14890	0.339099	0.154111	6	AT5G11710	0.405655	0.26563	4
AT1G10640	0.275026	0.154888	2	AT1G10640	0.275026	0.154888	2	AT2G21100	0.313751	0.125223	1	AT3G10980	0.29261	0.1135	3	AT4G14900	0.271915	0.104459	4	AT5G11720	0.280095	0.159069	2
AT1G10650	0.205656	0.237004	6	AT1G10650	0.205656	0.237004	6	AT2G21110	0.397941	0.253799	2	AT3G10985	0.248398	0.0952828	7	AT4G14910	0.318205	0.160123	5	AT5G11730	0.263638	0.162928	5
AT1G10657	0.326881	0.114781	10	AT1G10657	0.326881	0.114781	10	AT2G21120	0.254466	0.0390759	3	AT3G11000	0.203807	0.353813	4	AT4G14930	0.349979	0.132276	6	AT5G11750	0.342664	0.230259	2
AT1G10690	0.431668	0.25091	2	AT1G10690	0.431668	0.25091	2	AT2G21130	0.340896	0.0830276	2	AT3G11010	0.292574	0.578866	1	AT4G14940	0.280126	0.171278	1	AT5G11770	0.190783	0.0735728	10
AT1G10700	0.246276	0.105076	7	AT1G10700	0.246276	0.105076	7	AT2G21140	0.383632	0.197964	3	AT3G11020	0.397396	0.280129	3	AT4G14965	0.242052	0.110789	5	AT5G11780	0.204081	0.388447	1
AT1G10710	0.200364	0.708214	3	AT1G10710	0.200364	0.708214	3	AT2G21150	0.247992	0.0490854	2	AT3G11030	0.247625	0.0822669	2	AT4G14980	0.351135	0.332244	3	AT5G11790	0.24145	0.0419183	3
AT1G10720	0.279563	0.187273	3	AT1G10720	0.279563	0.187273	3	AT2G21160	0.222032	0.139312	6	AT3G11050	0.239899	0.145699	10	AT4G14990	0.390884	0.0919214	3	AT5G11800	0.191435	0.0982169	3
AT1G10740	0.314227	0.0790348	3	AT1G10740	0.314227	0.0790348	3	AT2G21170	0.161592	0.0951545	7	AT3G11070	0.231394	0.251471	3	AT4G15000	0.434332	0.0613771	7	AT5G11810	0.223985	0.320309	2
AT1G10745	0.301768	0.939151	1	AT1G10745	0.301768	0.939151	1	AT2G21185	0.377679	0.0399891	3	AT3G11090	0.135293	0.0777313	1	AT4G15080	0.204463	0.128251	2	AT5G11840	0.299621	0.136469	2
AT1G10747	0.383786	0.585366	1	AT1G10747	0.383786	0.585366	1	AT2G21190	0.181757	0.213221	2	AT3G11100	0.294515	0.109284	2	AT4G15090	0.30921	0.123656	2	AT5G11850	0.214259	0.135757	2
AT1G10750	0.239407	0.0895819	2	AT1G10750	0.239407	0.0895819	2	AT2G21195	0.336457	0.183442	5	AT3G11130	0.143438	0.0350087	2	AT4G15093	0.160752	0.249914	5	AT5G11870	0.128269	0.300342	2
AT1G10760	0.223269	0.180466	5	AT1G10760	0.223269	0.180466	5	AT2G21210	0.300574	0.171664	4	AT3G11150	0.216072	0.391897	3	AT4G15110	0.212058	0.137642	2	AT5G11880	0.393157	0.0513758	6
AT1G10770	0.344018	0.187435	5	AT1G10770	0.344018	0.187435	5	AT2G21220	0.218824	0.130165	2	AT3G11170	0.230001	0.172943	9	AT4G15120	0.316176	0.442704	3	AT5G11890	0.35827	0.130812	2
AT1G10780	0.195833	0.337758	3	AT1G10780	0.195833	0.337758	3	AT2G21230	0.385872	0.140433	4	AT3G11200	0.240369	0.0721166	7	AT4G15130	0.427515	0.0618827	2	AT5G11900	0.297086	0.0406322	7
AT1G10820	0.324943	0.155042	5	AT1G10820	0.324943	0.155042	5	AT2G21237	0.48208	0.513518	2	AT3G11210	0.264633	0.164647	4	AT4G15140	0.39893	0.145247	4	AT5G11910	0.246305	0.233137	3
AT1G10830	0.197813	0.115797	5	AT1G10830	0.197813	0.115797	5	AT2G21250	0.233422	0.0785731	7	AT3G11220	0.342281	0.0727685	3	AT4G15160	0.330842	0.334062	5	AT5G11930	0.208607	0.143929	4
AT1G10840	0.173893	0.0403602	11	AT1G10840	0.173893	0.0403602	11	AT2G21270	0.315222	0.0959199	4	AT3G11230	0.366946	0.253411	5	AT4G15180	0.186047	0.242424	2	AT5G11940	0.412049	0.244011	1
AT1G10850	0.262558	0.150207	12	AT1G10850	0.262558	0.150207	12	AT2G21280	0.136413	0.179305	6	AT3G11240	0.225493	0.227384	2	AT4G15200	0.430141	0.142854	1	AT5G11960	0.214496	0.0727093	3
AT1G10870	0.26476	0.12764	3	AT1G10870	0.26476	0.12764	3	AT2G21290	0.267937	0.113475	4	AT3G11250	0.341381	0.0323462	3	AT4G15248	0.292309	0.330388	1	AT5G11980	0.228392	0.0800127	5
AT1G10900	0.259278	0.0751354	2	AT1G10900	0.259278	0.0751354	2	AT2G21320	0.350901	0.0682786	3	AT3G11260	0.363282	0.0541665	3	AT4G15290	0.277389	0.36341	2	AT5G12000	0.230737	0.288045	1
AT1G10930	0.185454	0.237184	3	AT1G10930	0.185454	0.237184	3	AT2G21330	0.226687	0.0762319	13	AT3G11270	0.174599	0.103374	2	AT4G15380	0.362649	0.275026	3	AT5G12040	0.303084	0.0764	4
AT1G10950	0.197642	0.0816723	6	AT1G10950	0.197642	0.0816723	6	AT2G21340	0.224357	0.145313	7	AT3G11290	0.313873	0.194005	5	AT4G15390	0.396109	0.254505	5	AT5G12050	0.468513	0.0902733	6
AT1G10970	0.274095	0.161088	4	AT1G10970	0.274095	0.161088	4	AT2G21370	0.200593	0.1816	5	AT3G11320	0.241531	0.0246942	3	AT4G15393	0.454258	0.211011	2	AT5G12100	0.241732	0.241493	3
AT1G10980	0.392693	0.267859	2	AT1G10980	0.392693	0.267859	2	AT2G21380	0.19738	0.139046	3	AT3G11330	0.265169	0.155502	6	AT4G15400	0.28889	0.49962	2	AT5G12110	0.339246	0.12644	3
AT1G11000	0.192941	0.0515821	3	AT1G11000	0.192941	0.0515821	3	AT2G21385	0.198057	0.136465	3	AT3G11340	0.239398	0.220231	2	AT4G15410	0.307583	0.2309	10	AT5G12120	0.248682	0.181143	3
AT1G11020	0.220414	0.0563839	4	AT1G11020	0.220414	0.0563839	4	AT2G21390	0.246391	0.0533519	2	AT3G11400	0.250713	0.0504411	14	AT4G15420	0.37259	0.0848478	6	AT5G12130	0.209123	0.172654	4
AT1G11040	0.442194	0.0697808	1	AT1G11040	0.442194	0.0697808	1	AT2G21400	0.367224	0.322405	1	AT3G11410	0.413487	0.08682	4	AT4G15430	0.272006	0.114782	1	AT5G12140	0.117213	0.291374	6
AT1G11050	0.418114	0.110069	4	AT1G11050	0.418114	0.110069	4	AT2G21410	0.180239	0.105575	5	AT3G11420	0.299623	0.155766	3	AT4G15440	0.391697	0.148627	7	AT5G12150	0.227854	0.146948	3
AT1G11060	0.163414	0.29847	3	AT1G11060	0.163414	0.29847	3	AT2G21440	0.196985	0.288127	2	AT3G11430	0.290759	0.0991817	5	AT4G15450	0.324921	0.160418	3	AT5G12170	0.334962	0.285638	6
AT1G11070	0.294525	0.375043	1	AT1G11070	0.294525	0.375043	1	AT2G21470	0.170408	0.117044	6	AT3G11440	0.191093	0.300586	6	AT4G15470	0.249816	0.0651917	4	AT5G12180	0.308709	0.016069	2
AT1G11080	0.17548	0.1045	2	AT1G11080	0.17548	0.1045	2	AT2G21490	0.438129	0.26118	6	AT3G11470	0.238808	0.318558	3	AT4G15475	0.289745	0.171775	4	AT5G12190	0.246479	0.0302074	5
AT1G11090	0.194319	0.148829	4	AT1G11090	0.194319	0.148829	4	AT2G21510	0.156971	0.11248	3	AT3G11480	0.231314	0.32684	6	AT4G15480	0.40486	0.144464	2	AT5G12200	0.227238	0.123233	4
AT1G11112	0.18785	0.26321	1	AT1G11112	0.18785	0.26321	1	AT2G21520	0.381772	0.0405096	1	AT3G11520	0.411184	0.123101	7	AT4G15490	0.277438	0.278095	7	AT5G12210	0.164661	0.216399	8
AT1G11130	0.232374	0.108098	6	AT1G11130	0.232374	0.108098	6	AT2G21600	0.250722	0.107891	4	AT3G11540	0.197725	0.0816112	4	AT4G15500	0.376245	0.225616	2	AT5G12220	0.213836	0.215357	2
AT1G11180	0.267861	0.0702653	1	AT1G11180	0.267861	0.0702653	1	AT2G21620	0.308026	0.108861	6	AT3G11550	0.239299	0.0984558	2	AT4G15510	0.26256	0.176534	3	AT5G12240	0.296218	0.136448	2
AT1G11190	0.208082	0.0710046	6	AT1G11190	0.208082	0.0710046	6	AT2G21640	0.125986	0.845604	2	AT3G11570	0.191897	0.200142	4	AT4G15520	0.282286	0.091251	4	AT5G12250	0.271989	0.0107664	3
AT1G11200	0.259662	0.184404	1	AT1G11200	0.259662	0.184404	1	AT2G21650	0.328721	0.053149	4	AT3G11580	0.284833	0.160324	4	AT4G15530	0.326581	0.0503906	4	AT5G12260	0.235862	0.237667	2
AT1G11210	0.395988	0.293039	5	AT1G11210	0.395988	0.293039	5	AT2G21730	0.236971	0.223943	1	AT3G11590	0.237545	0.0847342	2	AT4G15540	0.24635	0.133023	1	AT5G12290	0.252441	0.145663	4
AT1G11240	0.154075	0.428729	4	AT1G11240	0.154075	0.428729	4	AT2G21790	0.370495	0.0749554	5	AT3G11600	0.224142	0.271735	6	AT4G15545	0.263756	0.141582	10	AT5G12300	0.226612	0.195393	2
AT1G11250	0.392491	0.0465529	1	AT1G11250	0.392491	0.0465529	1	AT2G21800	0.173979	0.699558	3	AT3G11630	0.22736	0.0612226	8	AT4G15550	0.346083	0.195833	5	AT5G12310	0.205814	0.128346	7
AT1G11260	0.410923	0.0584927	7	AT1G11260	0.410923	0.0584927	7	AT2G21820	0.07845	0.233612	2	AT3G11640	0.208192	0.37706	3	AT4G15560	0.201092	0.0344624	5	AT5G12320	0.2927	0.216419	3
AT1G11280	0.211473	0.270933	3	AT1G11280	0.211473	0.270933	3	AT2G21840	0.3135	0.368613	3	AT3G11650	0.330827	0.169412	3	AT4G15563	0.262778	0.258255	2	AT5G12350	0.173847	0.0686845	1
AT1G11300	0.222462	0.14855	1	AT1G11300	0.222462	0.14855	1	AT2G21850	0.381714	0.327351	2	AT3G11660	0.261022	0.290032	6	AT4G15570	0.265916	0.0861323	2	AT5G12360	0.273498	0.312972	1
AT1G11310	0.221814	0.168906	4	AT1G11310	0.221814	0.168906	4	AT2G21860	0.273407	0.187509	3	AT3G11670	0.273845	0.0520304	4	AT4G15610	0.296916	0.313171	9	AT5G12390	0.154076	0.309389	6
AT1G11320	0.200853	0.310917	5	AT1G11320	0.200853	0.310917	5	AT2G21870	0.154055	0.0709954	6	AT3G11690	0.479051	0.0929774	7	AT4G15620	0.312578	0.254733	4	AT5G12400	0.189422	0.343562	1
AT1G11330	0.234662	0.165876	1	AT1G11330	0.234662	0.165876	1	AT2G21880	0.438795	0.0580825	5	AT3G11700	0.301969	0.0736763	6	AT4G15630	0.285058	0.271107	4	AT5G12410	0.15667	0.391702	2
AT1G11362	0.419393	0.692252	1	AT1G11362	0.419393	0.692252	1	AT2G21900	0.339967	0.228778	2	AT3G11710	0.279241	0.214118	4	AT4G15640	0.231615	0.241031	2	AT5G12420	0.253565	0.256803	5
AT1G11380	0.36045	0.102058	2	AT1G11380	0.36045	0.102058	2	AT2G21950	0.225535	0.186305	6	AT3G11730	0.266888	0.0312686	4	AT4G15680	0.333478	0.0272053	3	AT5G12430	0.1917	0.292915	3
AT1G11390	0.243716	0.0947082	2	AT1G11390	0.243716	0.0947082	2	AT2G21960	0.220185	0.0813075	4	AT3G11740	0.408005	0.0482644	1	AT4G15690	0.379619	0.0481087	3	AT5G12460	0.258676	0.25616	1
AT1G11430	0.244501	0.0907452	5	AT1G11430	0.244501	0.0907452	5	AT2G21970	0.485701	0.0597647	4	AT3G11750	0.21324	0.389204	2	AT4G15720	0.312027	0.186028	2	AT5G12470	0.213382	0.152286	8
AT1G11440	0.314109	0.317724	2	AT1G11440	0.314109	0.317724	2	AT2G21990	0.388894	0.0778559	1	AT3G11770	0.247521	0.164793	3	AT4G15730	0.211751	0.567233	2	AT5G12480	0.227385	0.057268	3
AT1G11480	0.262503	0.338573	4	AT1G11480	0.262503	0.338573	4	AT2G22000	0.240669	0.257683	2	AT3G11780	0.300028	0.182057	5	AT4G15735	0.404512	0.55148	5	AT5G12850	0.266703	0.0819664	3
AT1G11490	0.344299	0.223156	1	AT1G11490	0.344299	0.223156	1	AT2G22010	0.250256	0.109729	1	AT3G11800	0.206325	0.1292	5	AT4G15760	0.369004	0.220396	28	AT5G12860	0.265693	0.101416	6
AT1G11500	0.274493	0.371589	1	AT1G11500	0.274493	0.371589	1	AT2G22120	0.170215	0.0854368	3	AT3G11810	0.250987	0.303226	1	AT4G15770	0.304856	0.0227141	6	AT5G12870	0.339493	0.0963171	5
AT1G11530	0.253664	0.186561	7	AT1G11530	0.253664	0.186561	7	AT2G22125	0.196235	0.0303419	4	AT3G11830	0.268557	0.0174878	2	AT4G15780	0.220722	0.0470377	3	AT5G12880	0.268715	0.328439	2
AT1G11540	0.387813	0.180559	1	AT1G11540	0.387813	0.180559	1	AT2G22140	0.212496	0.317207	4	AT3G11840	0.297818	0.199725	4	AT4G15790	0.311394	0.104696	4	AT5G12890	0.290028	0.266205	2
AT1G11545	0.3463	0.0774081	4	AT1G11545	0.3463	0.0774081	4	AT2G22170	0.305956	0.0979194	5	AT3G11890	0.248237	0.672043	7	AT4G15800	0.309666	0.240246	5	AT5G12900	0.251847	0.148893	5
AT1G11572	0.317025	0.324857	1	AT1G11572	0.317025	0.324857	1	AT2G22180	0.241117	0.258431	3	AT3G11900	0.200734	0.0989638	4	AT4G15802	0.244395	0.266016	4	AT5G12920	0.250263	0.326195	1
AT1G11580	0.310153	0.167479	4	AT1G11580	0.310153	0.167479	4	AT2G22190	0.184585	0.178401	3	AT3G11910	0.283641	0.0481672	1	AT4G15830	0.288402	0.11055	1	AT5G12930	0.299129	0.368435	3
AT1G11593	0.372575	0.872501	1	AT1G11593	0.372575	0.872501	1	AT2G22200	0.296251	0.464354	2	AT3G11930	0.294543	0.201363	8	AT4G15840	0.278002	0.0806158	2	AT5G12940	0.450979	0.129424	3
AT1G11600	0.3208	0.0698698	4	AT1G11600	0.3208	0.0698698	4	AT2G22230	0.318042	0.101173	4	AT3G11945	0.14913	0.155258	4	AT4G15850	0.258408	0.105307	6	AT5G12950	0.275307	0.142671	1
AT1G11630	0.254761	0.266454	3	AT1G11630	0.254761	0.266454	3	AT2G22240	0.29145	0.0371803	5	AT3G11960	0.175521	0.182676	2	AT4G15880	0.264684	0.222766	7	AT5G12970	0.307627	0.0249703	1
AT1G11650	0.253138	0.106629	3	AT1G11650	0.253138	0.106629	3	AT2G22250	0.322484	0.0817719	4	AT3G11980	0.200887	0.127725	2	AT4G15890	0.191185	0.166415	1	AT5G12980	0.298533	0.303362	3
AT1G11655	0.174778	0.252	2	AT1G11655	0.174778	0.252	2	AT2G22260	0.377813	0.224786	3	AT3G12010	0.186408	0.161866	2	AT4G15900	0.220568	0.143997	6	AT5G13030	0.214504	0.0843733	6
AT1G11660	0.241745	0.140034	1	AT1G11660	0.241745	0.140034	1	AT2G22270	0.237101	0.207862	1	AT3G12020	0.197611	0.139446	1	AT4G15910	0.261533	0.0863131	5	AT5G13050	0.232791	0.198044	4
AT1G11670	0.351907	0.0450005	2	AT1G11670	0.351907	0.0450005	2	AT2G22310	0.324324	0.0820141	4	AT3G12030	0.313737	0.0228199	3	AT4G15920	0.174539	0.131293	1	AT5G13060	0.321271	0.319229	2
AT1G11680	0.335001	0.0399483	6	AT1G11680	0.335001	0.0399483	6	AT2G22330	0.303084	0.113081	5	AT3G12040	0.267771	0.22461	5	AT4G15930	0.191837	0.0959165	6	AT5G13070	0.235317	0.0309575	2
AT1G11700	0.218369	0.184099	3	AT1G11700	0.218369	0.184099	3	AT2G22360	0.277299	0.106096	5	AT3G12050	0.297407	0.107912	3	AT4G15940	0.213938	0.0685837	4	AT5G13080	0.403131	0.13893	4
AT1G11710	0.280491	0.207776	2	AT1G11710	0.280491	0.207776	2	AT2G22370	0.393666	0.0516549	4	AT3G12060	0.23998	0.237183	2	AT4G15950	0.24445	0.295521	5	AT5G13090	0.472618	0.248171	4
AT1G11720	0.221766	0.165806	3	AT1G11720	0.221766	0.165806	3	AT2G22400	0.190197	0.210003	1	AT3G12090	0.24374	0.0746166	1	AT4G15960	0.308406	0.231317	1	AT5G13100	0.326566	0.2549	10
AT1G11740	0.347102	0.19203	2	AT1G11740	0.347102	0.19203	2	AT2G22410	0.325588	0.160705	2	AT3G12110	0.208726	0.0112845	3	AT4G16000	0.379594	0.435642	3	AT5G13110	0.230011	0.103143	3
AT1G11750	0.425375	0.02274	4	AT1G11750	0.425375	0.02274	4	AT2G22420	0.372644	0.116448	4	AT3G12130	0.16236	0.250537	3	AT4G16008	0.204016	0.745372	1	AT5G13120	0.220333	0.158758	5
AT1G11755	0.17724	0.387227	4	AT1G11755	0.17724	0.387227	4	AT2G22430	0.284784	0.0684294	5	AT3G12145	0.398496	0.225766	6	AT4G16030	0.203966	1.33711	3	AT5G13140	0.28509	0.254574	3
AT1G11760	0.232235	0.15738	4	AT1G11760	0.232235	0.15738	4	AT2G22450	0.235477	0.106131	3	AT3G12150	0.240224	0.0982645	3	AT4G16050	0.427767	0.338685	2	AT5G13150	0.396319	0.123562	1
AT1G11770	0.371804	0.133967	2	AT1G11770	0.371804	0.133967	2	AT2G22460	0.490055	0.077634	2	AT3G12170	0.311941	0.0844416	2	AT4G16070	0.235048	0.115618	2	AT5G13160	0.216405	0.0374481	4
AT1G11780	0.300702	0.181947	4	AT1G11780	0.300702	0.181947	4	AT2G22470	0.175907	0.0651095	7	AT3G12180	0.207278	0.160783	4	AT4G16100	0.300639	0.177882	6	AT5G13170	0.235662	0.293197	6
AT1G11790	0.289015	0.238817	4	AT1G11790	0.289015	0.238817	4	AT2G22480	0.280084	0.0880338	6	AT3G12200	0.19241	0.264328	3	AT4G16110	0.348796	0.113248	6	AT5G13180	0.302436	0.0468307	3
AT1G11820	0.428954	0.151306	2	AT1G11820	0.428954	0.151306	2	AT2G22490	0.230518	0.310836	4	AT3G12210	0.224678	0.125532	4	AT4G16120	0.300886	0.115749	4	AT5G13190	0.312834	0.0102082	6
AT1G11870	0.213141	0.108164	5	AT1G11870	0.213141	0.108164	5	AT2G22500	0.405565	0.151731	6	AT3G12260	0.27483	0.0772522	2	AT4G16130	0.194922	0.0845386	3	AT5G13200	0.363423	0.0849654	4
AT1G11880	0.223525	0.197841	3	AT1G11880	0.223525	0.197841	3	AT2G22510	0.247601	0.359683	1	AT3G12270	0.167154	0.27891	1	AT4G16140	0.318225	0.297422	3	AT5G13240	0.208215	0.0961239	4
AT1G11890	0.201129	0.0528602	7	AT1G11890	0.201129	0.0528602	7	AT2G22530	0.252599	0.298106	1	AT3G12290	0.156278	0.142983	7	AT4G16141	0.206134	0.284077	4	AT5G13260	0.214159	0.146139	4
AT1G11900	0.298329	0.237465	2	AT1G11900	0.298329	0.237465	2	AT2G22540	0.182515	0.145333	9	AT3G12300	0.324928	0.0210467	4	AT4G16144	0.389675	0.18319	6	AT5G13280	0.257108	0.193174	5
AT1G11905	0.306193	0.0805795	3	AT1G11905	0.306193	0.0805795	3	AT2G22570	0.237526	0.228454	3	AT3G12320	0.216353	0.143842	3	AT4G16146	0.221588	0.237949	4	AT5G13290	0.333237	0.106616	3
AT1G11910	0.236011	0.102944	10	AT1G11910	0.236011	0.102944	10	AT2G22590	0.380012	0.117912	3	AT3G12340	0.210469	0.387098	2	AT4G16150	0.202415	0.138351	1	AT5G13300	0.243493	0.0767607	1
AT1G11915	0.221853	0.135573	2	AT1G11915	0.221853	0.135573	2	AT2G22620	0.275681	0.195883	2	AT3G12345	0.31129	0.130085	10	AT4G16155	0.247768	0.0649842	4	AT5G13320	0.184357	0.250171	1
AT1G11930	0.215834	0.10472	2	AT1G11930	0.215834	0.10472	2	AT2G22630	0.345274	0.132082	2	AT3G12350	0.271454	0.270406	8	AT4G16160	0.216856	0.063641	4	AT5G13380	0.24675	0.250781	1
AT1G11940	0.160746	0.231335	3	AT1G11940	0.160746	0.231335	3	AT2G22650	0.21479	0.307696	3	AT3G12360	0.222885	0.0374648	1	AT4G16180	0.207385	0.0736031	1	AT5G13390	0.183567	0.112849	1
AT1G11950	0.299475	0.256292	1	AT1G11950	0.299475	0.256292	1	AT2G22660	0.186709	0.342539	1	AT3G12370	0.44529	0.0599598	6	AT4G16190	0.3245	0.112653	8	AT5G13400	0.308048	0.0448437	3
AT1G11960	0.242727	0.155146	1	AT1G11960	0.242727	0.155146	1	AT2G22670	0.351371	0.149462	10	AT3G12380	0.220292	0.177053	3	AT4G16210	0.201353	0.0417497	3	AT5G13410	0.310538	0.0898552	3
AT1G12000	0.256756	0.045151	2	AT1G12000	0.256756	0.045151	2	AT2G22720	0.331974	0.291287	3	AT3G12390	0.165048	0.116285	3	AT4G16260	0.345447	0.099774	3	AT5G13420	0.20242	0.108072	4
AT1G12010	0.226994	0.122016	2	AT1G12010	0.226994	0.122016	2	AT2G22750	0.247762	0.342699	3	AT3G12400	0.369304	0.104453	7	AT4G16270	0.359897	0.131968	5	AT5G13430	0.289345	0.0579797	10
AT1G12020	0.39225	0.184391	2	AT1G12020	0.39225	0.184391	2	AT2G22760	0.471925	0.236087	4	AT3G12410	0.401473	0.213486	1	AT4G16280	0.169977	0.38049	5	AT5G13440	0.229296	0.0744903	6
AT1G12030	0.272277	0.258781	2	AT1G12030	0.272277	0.258781	2	AT2G22770	0.339927	0.105206	2	AT3G12470	0.209043	0.431488	2	AT4G16310	0.186505	0.253821	2	AT5G13450	0.200045	0.201526	7
AT1G12040	0.302638	0.17652	1	AT1G12040	0.302638	0.17652	1	AT2G22780	0.369108	0.260881	4	AT3G12480	0.208879	0.217454	3	AT4G16330	0.387396	0.249757	3	AT5G13460	0.217291	0.127932	4
AT1G12050	0.292125	0.0814709	3	AT1G12050	0.292125	0.0814709	3	AT2G22795	0.321001	0.299631	1	AT3G12490	0.256629	0.234275	6	AT4G16340	0.173936	0.049317	3	AT5G13470	0.252392	0.351902	4
AT1G12064	0.467497	0.102121	1	AT1G12064	0.467497	0.102121	1	AT2G22800	0.248563	0.362613	3	AT3G12500	0.348814	0.122734	4	AT4G16350	0.267065	0.120072	3	AT5G13480	0.15795	0.133932	1
AT1G12070	0.276146	0.109074	2	AT1G12070	0.276146	0.109074	2	AT2G22810	0.194598	0.217564	2	AT3G12510	0.338631	0.695737	2	AT4G16370	0.195436	0.069206	2	AT5G13510	0.39712	0.0293641	3
AT1G12090	0.349679	0.152646	13	AT1G12090	0.349679	0.152646	13	AT2G22830	0.268548	0.362458	1	AT3G12520	0.234584	0.22577	2	AT4G16390	0.242371	0.0872179	3	AT5G13520	0.267695	0.0714654	3
AT1G12110	0.268516	0.0838929	5	AT1G12110	0.268516	0.0838929	5	AT2G22840	0.241392	0.147751	3	AT3G12530	0.314919	0.0334226	2	AT4G16420	0.247618	0.072853	5	AT5G13530	0.188172	0.106261	1
AT1G12120	0.259863	0.291497	4	AT1G12120	0.259863	0.291497	4	AT2G22860	0.272159	0.444092	3	AT3G12560	0.224055	0.186188	5	AT4G16430	0.366631	0.0581954	5	AT5G13550	0.194208	0.106211	3
AT1G12140	0.251006	0.252359	4	AT1G12140	0.251006	0.252359	4	AT2G22870	0.286653	0.0701344	3	AT3G12580	0.433235	0.0265526	4	AT4G16440	0.272068	0.137122	3	AT5G13560	0.215445	0.188636	3
AT1G12160	0.210138	0.283094	4	AT1G12160	0.210138	0.283094	4	AT2G22880	0.361192	0.221328	2	AT3G12590	0.185767	0.0749946	2	AT4G16442	0.295206	0.268999	5	AT5G13570	0.174938	0.31534	4
AT1G12200	0.284878	0.128787	4	AT1G12200	0.284878	0.128787	4	AT2G22890	0.290437	0.341443	1	AT3G12600	0.260723	0.20909	3	AT4G16444	0.192202	0.168044	3	AT5G13580	0.326993	0.0432661	3
AT1G12230	0.194863	0.11312	9	AT1G12230	0.194863	0.11312	9	AT2G22900	0.378777	0.0741123	6	AT3G12610	0.279152	0.144845	8	AT4G16447	0.401759	0.0444737	2	AT5G13610	0.237802	0.656379	5
AT1G12240	0.287705	0.107211	1	AT1G12240	0.287705	0.107211	1	AT2G22905	0.337947	0.509179	2	AT3G12630	0.380399	0.0686729	3	AT4G16480	0.326266	0.0621699	4	AT5G13630	0.298522	0.0492327	8
AT1G12244	0.299502	0.179505	2	AT1G12244	0.299502	0.179505	2	AT2G22910	0.274279	0.105512	2	AT3G12640	0.236534	0.298712	2	AT4G16490	0.378171	0.0350208	3	AT5G13640	0.36212	0.0642064	2
AT1G12250	0.441573	1.2106	2	AT1G12250	0.441573	1.2106	2	AT2G22930	0.267101	0.305989	2	AT3G12650	0.404698	0.094338	2	AT4G16510	0.275182	0.151161	2	AT5G13660	0.284687	0.506146	1
AT1G12260	0.141964	0.101005	2	AT1G12260	0.141964	0.101005	2	AT2G23030	0.320687	0.158527	2	AT3G12660	0.278619	0.213633	2	AT4G16515	0.160878	0.62151	3	AT5G13670	0.23638	0.310824	1
AT1G12300	0.304238	0.387472	1	AT1G12300	0.304238	0.387472	1	AT2G23050	0.194463	0.268223	4	AT3G12670	0.150878	0.0901835	2	AT4G16563	0.27722	0.163983	7	AT5G13690	0.206004	0.242832	3
AT1G12320	0.192366	0.203876	2	AT1G12320	0.192366	0.203876	2	AT2G23060	0.37508	0.109493	4	AT3G12680	0.180787	0.19304	2	AT4G16566	0.352278	0.104277	4	AT5G13700	0.446172	0.159784	3
AT1G12330	0.300501	0.0592016	2	AT1G12330	0.300501	0.0592016	2	AT2G23080	0.384532	0.045884	5	AT3G12685	0.220344	0.262805	2	AT4G16580	0.26409	0.137425	5	AT5G13720	0.379592	0.104415	2
AT1G12360	0.231793	0.0431187	2	AT1G12360	0.231793	0.0431187	2	AT2G23093	0.229975	0.166639	2	AT3G12700	0.402194	0.195864	8	AT4G16590	0.262153	0.109896	1	AT5G13730	0.393671	0.103771	1
AT1G12370	0.24582	0.148696	5	AT1G12370	0.24582	0.148696	5	AT2G23120	0.320043	0.13908	5	AT3G12710	0.281895	0.108732	4	AT4G16610	0.422626	0.109201	2	AT5G13740	0.450801	0.106343	2
AT1G12380	0.379086	0.0558618	1	AT1G12380	0.379086	0.0558618	1	AT2G23130	0.323051	0.516227	4	AT3G12720	0.286466	0.126077	4	AT4G16620	0.149021	0.313793	1	AT5G13750	0.244809	0.221274	6
AT1G12390	0.145061	0.11784	3	AT1G12390	0.145061	0.11784	3	AT2G23150	0.299143	0.0808964	2	AT3G12730	0.203105	0.147686	3	AT4G16630	0.177343	0.155872	2	AT5G13760	0.289974	0.11447	3
AT1G12410	0.187527	0.0242558	7	AT1G12410	0.187527	0.0242558	7	AT2G23170	0.289015	0.0921159	3	AT3G12740	0.231707	0.23884	6	AT4G16640	0.301387	0.222547	2	AT5G13770	0.36501	0.149645	5
AT1G12420	0.276072	0.0674474	3	AT1G12420	0.276072	0.0674474	3	AT2G23180	0.264524	0.172975	3	AT3G12750	0.348871	0.0846719	2	AT4G16650	0.170254	0.214386	4	AT5G13790	0.370984	0.166764	1
AT1G12430	0.35244	0.0402533	1	AT1G12430	0.35244	0.0402533	1	AT2G23240	0.274734	0.219122	1	AT3G12760	0.168864	0.154479	2	AT4G16660	0.206156	0.142692	2	AT5G13820	0.27509	0.319314	4
AT1G12450	0.277883	0.102869	4	AT1G12450	0.277883	0.102869	4	AT2G23260	0.369026	0.205346	2	AT3G12770	0.290615	0.127814	1	AT4G16680	0.408733	0.252376	1	AT5G13860	0.312373	0.233714	1
AT1G12460	0.19543	0.262086	3	AT1G12460	0.19543	0.262086	3	AT2G23290	0.346997	0.183155	6	AT3G12780	0.208742	0.0662866	16	AT4G16690	0.288636	0.256819	2	AT5G13870	0.225047	0.0720635	4
AT1G12480	0.170356	0.140746	2	AT1G12480	0.170356	0.140746	2	AT2G23300	0.297336	0.114876	1	AT3G12800	0.430413	0.0458012	14	AT4G16695	0.244306	0.0717919	5	AT5G13880	0.474782	0.132793	2
AT1G12500	0.31962	0.0164537	5	AT1G12500	0.31962	0.0164537	5	AT2G23310	0.359799	0.0845464	5	AT3G12810	0.178513	0.241825	1	AT4G16700	0.216541	0.272316	3	AT5G13900	0.285832	0.315521	2
AT1G12520	0.192822	0.127654	13	AT1G12520	0.192822	0.127654	13	AT2G23320	0.302184	0.112289	8	AT3G12820	0.185091	0.431798	3	AT4G16740	0.312919	0.251802	3	AT5G13910	0.28995	0.0897431	2
AT1G12530	0.261422	0.248497	2	AT1G12530	0.261422	0.248497	2	AT2G23340	0.436442	0.104011	3	AT3G12830	0.461458	0.0564305	4	AT4G16745	0.259109	0.178166	2	AT5G13960	0.348053	0.144668	3
AT1G12540	0.271511	0.636617	1	AT1G12540	0.271511	0.636617	1	AT2G23350	0.354949	0.0662016	5	AT3G12860	0.234182	0.153542	1	AT4G16750	0.319313	0.0799959	3	AT5G13970	0.222415	0.476238	2
AT1G12550	0.449821	0.24534	3	AT1G12550	0.449821	0.24534	3	AT2G23370	0.243867	0.199673	5	AT3G12870	0.345217	0.0252701	1	AT4G16760	0.265758	0.0637077	5	AT5G13980	0.216886	0.131961	4
AT1G12560	0.312848	0.0918102	1	AT1G12560	0.312848	0.0918102	1	AT2G23380	0.232584	0.16849	1	AT3G12880	0.256237	0.371427	2	AT4G16765	0.198684	0.169882	3	AT5G13990	0.310007	0.0863775	2
AT1G12570	0.269752	0.0835684	3	AT1G12570	0.269752	0.0835684	3	AT2G23390	0.222783	0.122059	3	AT3G12890	0.204537	0.1466	2	AT4G16770	0.223359	0.232536	6	AT5G14000	0.272709	0.243684	5
AT1G12580	0.318424	0.0953968	2	AT1G12580	0.318424	0.0953968	2	AT2G23410	0.247423	0.462753	2	AT3G12900	0.239492	0.215174	2	AT4G16780	0.340437	0.0608988	4	AT5G14010	0.486587	0.221491	3
AT1G12600	0.304609	0.0496642	2	AT1G12600	0.304609	0.0496642	2	AT2G23420	0.231398	0.0881532	2	AT3G12920	0.363603	0.156378	6	AT4G16790	0.214971	0.256477	8	AT5G14020	0.280007	0.179975	1
AT1G12630	0.271345	0.283491	4	AT1G12630	0.271345	0.283491	4	AT2G23460	0.435987	0.0601241	2	AT3G12930	0.332073	0.100671	3	AT4G16800	0.225636	0.111295	2	AT5G14040	0.198805	0.0810728	9
AT1G12640	0.345783	0.0409595	3	AT1G12640	0.345783	0.0409595	3	AT2G23470	0.284801	0.209752	1	AT3G12955	0.212648	0.253062	2	AT4G16830	0.189517	0.186558	6	AT5G14050	0.257216	0.113459	4
AT1G12663	0.175319	0.587159	1	AT1G12663	0.175319	0.587159	1	AT2G23520	0.23624	0.0570723	1	AT3G12960	0.338344	0.196428	2	AT4G16835	0.158842	0.277663	1	AT5G14070	0.327512	0.0983376	3
AT1G12680	0.155845	0.130236	4	AT1G12680	0.155845	0.130236	4	AT2G23530	0.279216	0.479502	2	AT3G12970	0.273763	0.132642	2	AT4G16840	0.306427	0.377285	4	AT5G14080	0.294301	0.204055	2
AT1G12710	0.27824	0.114001	4	AT1G12710	0.27824	0.114001	4	AT2G23540	0.321921	0.128305	3	AT3G12980	0.196567	0.345227	2	AT4G16845	0.186847	0.187316	3	AT5G14090	0.163556	0.325413	1
AT1G12730	0.328467	0.312354	2	AT1G12730	0.328467	0.312354	2	AT2G23560	0.35118	0.403828	2	AT3G13000	0.197241	0.177455	4	AT4G16850	0.183992	0.233812	2	AT5G14100	0.188722	0.250545	4
AT1G12770	0.195463	0.0840907	12	AT1G12770	0.195463	0.0840907	12	AT2G23580	0.29596	0.324182	2	AT3G13050	0.239283	0.104071	5	AT4G16970	0.150049	0.586914	2	AT5G14105	0.156224	0.195311	3
AT1G12780	0.213394	0.118984	6	AT1G12780	0.213394	0.118984	6	AT2G23620	0.370526	0.176216	2	AT3G13060	0.206301	0.0956911	1	AT4G16980	0.271551	0.311489	11	AT5G14120	0.186571	0.156821	3
AT1G12790	0.225751	0.201638	2	AT1G12790	0.225751	0.201638	2	AT2G23630	0.223264	0.132505	1	AT3G13062	0.321391	0.191459	7	AT4G17010	0.172326	0.312285	5	AT5G14130	0.293118	0.319072	5
AT1G12800	0.208869	0.241322	6	AT1G12800	0.208869	0.241322	6	AT2G23640	0.340157	0.248427	1	AT3G13065	0.25566	0.161297	4	AT4G17020	0.23502	0.119499	5	AT5G14140	0.328101	0.145167	3
AT1G12805	0.279139	0.486937	1	AT1G12805	0.279139	0.486937	1	AT2G23670	0.261421	0.155903	3	AT3G13080	0.198564	0.155647	1	AT4G17030	0.189406	0.102295	2	AT5G14150	0.207252	0.239407	1
AT1G12820	0.278894	0.0812817	4	AT1G12820	0.278894	0.0812817	4	AT2G23680	0.309886	0.748952	1	AT3G13090	0.191548	0.300476	1	AT4G17040	0.138873	0.0956115	5	AT5G14180	0.248567	0.201822	8
AT1G12840	0.160751	0.191651	10	AT1G12840	0.160751	0.191651	10	AT2G23690	0.387371	0.0576597	2	AT3G13100	0.186233	0.219659	1	AT4G17050	0.140304	0.195153	5	AT5G14200	0.245265	0.103375	6
AT1G12845	0.153813	0.628444	2	AT1G12845	0.153813	0.628444	2	AT2G23700	0.24057	0.136896	1	AT3G13130	0.248383	0.537111	1	AT4G17060	0.245837	0.0440917	4	AT5G14210	0.205254	0.107548	1
AT1G12850	0.351834	0.146598	6	AT1G12850	0.351834	0.146598	6	AT2G23740	0.260494	0.230972	5	AT3G13140	0.324712	0.407608	1	AT4G17070	0.236909	0.189697	2	AT5G14220	0.213183	0.17223	2
AT1G12860	0.326236	0.103302	4	AT1G12860	0.326236	0.103302	4	AT2G23755	0.429284	0.329714	2	AT3G13150	0.383931	0.218848	1	AT4G17080	0.197046	0.0907951	2	AT5G14230	0.257976	0.154359	1
AT1G12890	0.343682	0.458266	1	AT1G12890	0.343682	0.458266	1	AT2G23790	0.369122	0.123925	2	AT3G13160	0.252518	0.194797	5	AT4G17090	0.166568	0.140821	5	AT5G14240	0.227821	0.129926	4
AT1G12900	0.402217	0.356965	4	AT1G12900	0.402217	0.356965	4	AT2G23800	0.345209	0.153437	5	AT3G13170	0.243917	0.177368	2	AT4G17100	0.19612	0.191689	2	AT5G14250	0.251127	0.270072	6
AT1G12910	0.482049	0.00489006	5	AT1G12910	0.482049	0.00489006	5	AT2G23810	0.245787	0.213864	4	AT3G13175	0.336456	0.180735	3	AT4G17140	0.199066	0.168422	4	AT5G14270	0.295439	0.189753	2
AT1G12920	0.180143	0.0167482	6	AT1G12920	0.180143	0.0167482	6	AT2G23820	0.219689	0.0825371	4	AT3G13180	0.179818	0.121274	3	AT4G17150	0.304696	0.249968	2	AT5G14280	0.285666	0.128438	1
AT1G12930	0.216216	0.0826751	2	AT1G12930	0.216216	0.0826751	2	AT2G23840	0.403478	0.129465	2	AT3G13200	0.209448	0.0877097	4	AT4G17180	0.219349	0.129957	6	AT5G14310	0.265714	0.0330372	4
AT1G12950	0.185213	0.144995	3	AT1G12950	0.185213	0.144995	3	AT2G23900	0.314886	0.0761586	2	AT3G13222	0.254754	0.457564	2	AT4G17215	0.235876	0.327064	6	AT5G14320	0.160286	0.0815027	10
AT1G12970	0.241758	0.228359	3	AT1G12970	0.241758	0.228359	3	AT2G23910	0.217972	0.114803	4	AT3G13224	0.216494	0.203162	6	AT4G17220	0.246678	0.154852	3	AT5G14340	0.222081	0.152383	3
AT1G12980	0.373849	0.354363	1	AT1G12980	0.373849	0.354363	1	AT2G23940	0.321515	0.125547	4	AT3G13226	0.296045	0.486475	3	AT4G17230	0.273431	0.0777869	7	AT5G14360	0.14559	0.321545	2
AT1G12990	0.254198	0.0220399	2	AT1G12990	0.254198	0.0220399	2	AT2G23950	0.2443	0.122514	5	AT3G13227	0.252469	0.278435	2	AT4G17240	0.247008	0.163791	1	AT5G14380	0.452789	0.203093	8
AT1G13020	0.335187	0.10059	2	AT1G13020	0.335187	0.10059	2	AT2G23970	0.471722	0.074165	1	AT3G13228	0.325888	1.0847	1	AT4G17245	0.397567	0.181348	2	AT5G14390	0.31099	0.0900269	3
AT1G13030	0.249721	0.286886	3	AT1G13030	0.249721	0.286886	3	AT2G23980	0.349222	0.0613744	2	AT3G13229	0.321039	0.118483	1	AT4G17250	0.217155	0.243371	3	AT5G14400	0.19332	0.35707	1
AT1G13050	0.268455	0.275372	2	AT1G13050	0.268455	0.275372	2	AT2G23990	0.239008	0.61664	1	AT3G13230	0.461981	0.0250797	5	AT4G17260	0.294747	0.0452303	4	AT5G14410	0.280609	0.136764	3
AT1G13060	0.232689	0.0663794	8	AT1G13060	0.232689	0.0663794	8	AT2G24000	0.322318	0.215226	3	AT3G13275	0.257733	0.239889	2	AT4G17270	0.326097	0.0430413	4	AT5G14430	0.206258	0.112685	5
AT1G13080	0.328942	0.138897	4	AT1G13080	0.328942	0.138897	4	AT2G24020	0.262056	0.146124	2	AT3G13310	0.432643	0.152565	5	AT4G17280	0.243937	0.0978009	3	AT5G14440	0.192052	0.327802	4
AT1G13090	0.25058	0.359452	4	AT1G13090	0.25058	0.359452	4	AT2G24030	0.294321	0.52886	3	AT3G13320	0.172152	0.0862201	3	AT4G17300	0.248868	0.0962756	2	AT5G14450	0.216142	0.138487	4
AT1G13120	0.271683	0.276137	1	AT1G13120	0.271683	0.276137	1	AT2G24040	0.290383	0.0851066	2	AT3G13330	0.199353	0.123823	1	AT4G17310	0.286661	0.324757	2	AT5G14460	0.330449	0.0855059	1
AT1G13130	0.299096	0.180278	2	AT1G13130	0.299096	0.180278	2	AT2G24050	0.282852	0.267698	2	AT3G13350	0.200489	0.289059	3	AT4G17330	0.185758	0.435695	3	AT5G14470	0.353689	0.10073	3
AT1G13160	0.208072	0.2409	2	AT1G13160	0.208072	0.2409	2	AT2G24060	0.36875	0.162449	4	AT3G13360	0.256254	0.412589	2	AT4G17350	0.195587	0.104259	4	AT5G14480	0.456389	0.0323865	2
AT1G13170	0.210662	0.0892787	2	AT1G13170	0.210662	0.0892787	2	AT2G24090	0.274456	0.0889995	4	AT3G13380	0.345809	0.150597	3	AT4G17370	0.164581	0.159384	3	AT5G14500	0.294282	0.110431	3
AT1G13180	0.23319	0.017857	3	AT1G13180	0.23319	0.017857	3	AT2G24100	0.324874	0.194463	4	AT3G13390	0.238552	0.0621095	3	AT4G17380	0.191536	0.0841617	1	AT5G14530	0.220012	0.0644245	2
AT1G13190	0.229446	0.101171	3	AT1G13190	0.229446	0.101171	3	AT2G24120	0.160152	0.0551883	3	AT3G13400	0.286734	0.0872887	3	AT4G17410	0.290106	0.317767	4	AT5G14540	0.193642	0.238929	5
AT1G13195	0.230115	0.0822056	5	AT1G13195	0.230115	0.0822056	5	AT2G24140	0.318612	0.309631	2	AT3G13410	0.21106	0.216961	7	AT4G17430	0.219512	0.23403	3	AT5G14550	0.203171	0.170082	3
AT1G13210	0.25414	0.0684415	3	AT1G13210	0.25414	0.0684415	3	AT2G24150	0.312618	0.170562	7	AT3G13420	0.207556	0.502557	3	AT4G17460	0.366159	0.0345603	6	AT5G14570	0.313469	0.193782	4
AT1G13220	0.209731	0.352534	3	AT1G13220	0.209731	0.352534	3	AT2G24170	0.254655	0.0725512	1	AT3G13432	0.0526515	2.13427	1	AT4G17480	0.277733	0.25557	4	AT5G14580	0.190598	0.302169	2
AT1G13230	0.253229	0.272803	2	AT1G13230	0.253229	0.272803	2	AT2G24180	0.368011	0.15744	7	AT3G13435	0.296313	0.367245	2	AT4G17483	0.260534	0.290356	1	AT5G14590	0.22671	0.0905326	2
AT1G13245	0.48654	0.0706098	6	AT1G13245	0.48654	0.0706098	6	AT2G24210	0.418941	0.235158	3	AT3G13437	0.215994	1.44809	4	AT4G17486	0.14313	0.172157	3	AT5G14600	0.234112	0.101343	3
AT1G13250	0.345043	0.0551357	6	AT1G13250	0.345043	0.0551357	6	AT2G24230	0.202784	0.176012	2	AT3G13440	0.366431	0.0951256	5	AT4G17490	0.278518	0.264944	4	AT5G14650	0.260706	0.220537	3
AT1G13260	0.470112	0.0773736	8	AT1G13260	0.470112	0.0773736	8	AT2G24240	0.315943	0.0252877	4	AT3G13445	0.316872	0.0473976	11	AT4G17500	0.378249	0.219947	4	AT5G14680	0.211425	0.0512349	4
AT1G13270	0.179197	0.107719	6	AT1G13270	0.179197	0.107719	6	AT2G24260	0.284574	0.164791	6	AT3G13460	0.259939	0.164755	4	AT4G17510	0.214679	0.15326	2	AT5G14690	0.254906	0.321484	3
AT1G13280	0.273373	0.124954	7	AT1G13280	0.273373	0.124954	7	AT2G24270	0.263642	0.0235567	8	AT3G13470	0.255665	0.0405087	1	AT4G17520	0.268527	0.511713	5	AT5G14700	0.32718	0.135838	4
AT1G13290	0.223268	0.157801	1	AT1G13290	0.223268	0.157801	1	AT2G24280	0.172457	0.192818	5	AT3G13490	0.230832	0.0971635	2	AT4G17530	0.204021	0.0113105	5	AT5G14710	0.160988	0.0867852	4
AT1G13300	0.230593	0.101549	2	AT1G13300	0.230593	0.101549	2	AT2G24300	0.250821	0.102103	2	AT3G13510	0.303076	0.0683119	3	AT4G17540	0.184656	0.200345	3	AT5G14720	0.165603	0.144058	2
AT1G13310	0.262801	0.4843	3	AT1G13310	0.262801	0.4843	3	AT2G24310	0.369408	0.527997	2	AT3G13530	0.219629	0.106743	1	AT4G17560	0.207905	0.186077	4	AT5G14730	0.345134	0.33134	5
AT1G13320	0.221512	0.135985	6	AT1G13320	0.221512	0.135985	6	AT2G24320	0.241723	0.253905	2	AT3G13540	0.333943	0.138826	3	AT4G17570	0.139246	0.270888	3	AT5G14750	0.250078	0.0795341	5
AT1G13330	0.243654	0.14129	5	AT1G13330	0.243654	0.14129	5	AT2G24330	0.203409	0.299603	3	AT3G13550	0.279343	0.0517751	4	AT4G17600	0.242843	0.132528	9	AT5G14760	0.233642	0.133183	4
AT1G13340	0.203998	0.394214	2	AT1G13340	0.203998	0.394214	2	AT2G24350	0.158071	0.974408	2	AT3G13570	0.235864	0.0972121	3	AT4G17610	0.195697	0.24771	1	AT5G14780	0.203216	0.134299	9
AT1G13360	0.448284	0.163215	4	AT1G13360	0.448284	0.163215	4	AT2G24360	0.27565	0.0425318	3	AT3G13610	0.234776	0.15667	3	AT4G17615	0.287791	0.00682479	5	AT5G14790	0.313739	0.126425	6
AT1G13380	0.269026	0.0536331	4	AT1G13380	0.269026	0.0536331	4	AT2G24370	0.456455	0.0818258	1	AT3G13620	0.294785	0.110076	3	AT4G17616	0.19215	0.300689	1	AT5G14800	0.29616	0.0501803	8
AT1G13400	0.270893	0.266768	1	AT1G13400	0.270893	0.266768	1	AT2G24390	0.305955	0.171678	1	AT3G13640	0.203477	0.125274	2	AT4G17620	0.22179	0.106317	3	AT5G14850	0.175749	0.267128	2
AT1G13410	0.31432	0.27745	1	AT1G13410	0.31432	0.27745	1	AT2G24395	0.323455	0.192306	3	AT3G13650	0.268362	0.130125	3	AT4G17640	0.209525	0.130172	5	AT5G14860	0.303373	0.283379	1
AT1G13430	0.19756	0.481278	2	AT1G13430	0.19756	0.481278	2	AT2G24400	0.280366	0.136053	2	AT3G13670	0.250811	0.058026	2	AT4G17650	0.469856	0.136444	7	AT5G14880	0.264145	0.0608642	1
AT1G13440	0.208711	0.0175813	5	AT1G13440	0.208711	0.0175813	5	AT2G24450	0.207574	0.162445	5	AT3G13672	0.263136	0.288235	5	AT4G17670	0.251479	0.246611	3	AT5G14890	0.335491	0.242842	1
AT1G13450	0.326509	0.131487	7	AT1G13450	0.326509	0.131487	7	AT2G24540	0.320005	0.1965	3	AT3G13690	0.23376	0.0863694	4	AT4G17680	0.282784	0.498654	1	AT5G14910	0.242051	0.138676	3
AT1G13470	0.297427	0.43868	2	AT1G13470	0.297427	0.43868	2	AT2G24560	0.252021	0.228201	1	AT3G13720	0.335507	0.171929	6	AT4G17695	0.178572	0.340582	1	AT5G14920	0.296007	0.529731	6
AT1G13480	0.220428	0.347828	2	AT1G13480	0.220428	0.347828	2	AT2G24570	0.34597	0.144788	5	AT3G13730	0.165728	0.279473	4	AT4G17700	0.483331	0.401453	1	AT5G14930	0.381305	0.574192	6
AT1G13520	0.230014	0.283466	3	AT1G13520	0.230014	0.283466	3	AT2G24580	0.278058	0.111058	6	AT3G13740	0.304052	0.171044	5	AT4G17710	0.225811	0.456102	1	AT5G14940	0.284566	0.139523	4
AT1G13540	0.213317	0.518144	2	AT1G13540	0.213317	0.518144	2	AT2G24590	0.359483	0.0252263	3	AT3G13750	0.186103	0.0483252	7	AT4G17720	0.258029	0.118806	5	AT5G14950	0.250807	0.104276	3
AT1G13550	0.272756	0.162187	1	AT1G13550	0.272756	0.162187	1	AT2G24610	0.291485	0.0652025	1	AT3G13772	0.201258	0.0359417	2	AT4G17730	0.412096	0.232363	5	AT5G14960	0.311202	0.474621	4
AT1G13560	0.209726	0.079105	7	AT1G13560	0.209726	0.079105	7	AT2G24630	0.189139	0.10785	1	AT3G13780	0.220035	0.520629	2	AT4G17740	0.242093	0.102693	5	AT5G14970	0.221605	0.108234	3
AT1G13570	0.241481	0.154689	3	AT1G13570	0.241481	0.154689	3	AT2G24645	0.359239	0.472205	1	AT3G13800	0.0956987	0.262962	7	AT4G17750	0.286066	0.416284	1	AT5G15020	0.260632	0.204378	2
AT1G13590	0.153673	0.650508	2	AT1G13590	0.153673	0.650508	2	AT2G24670	0.480172	0.932141	1	AT3G13810	0.256691	0.233105	4	AT4G17760	0.35379	0.0425063	7	AT5G15050	0.333016	0.0459612	3
AT1G13600	0.217373	0.0991996	2	AT1G13600	0.217373	0.0991996	2	AT2G24700	0.357217	0.397089	1	AT3G13845	0.190913	0.107241	3	AT4G17770	0.220067	0.0402569	5	AT5G15070	0.176462	0.0934576	2
AT1G13605	0.385796	0.54045	4	AT1G13605	0.385796	0.54045	4	AT2G24720	0.363878	0.292079	1	AT3G13850	0.201371	0.150294	1	AT4G17785	0.198641	0.348734	3	AT5G15080	0.318009	0.0807043	4
AT1G13610	0.223173	0.269409	3	AT1G13610	0.223173	0.269409	3	AT2G24762	0.376769	0.331552	6	AT3G13860	0.268349	0.0647115	4	AT4G17790	0.169485	0.17265	6	AT5G15110	0.247798	0.132334	1
AT1G13620	0.177549	0.431159	2	AT1G13620	0.177549	0.431159	2	AT2G24765	0.119062	0.0205842	5	AT3G13870	0.225077	0.12166	2	AT4G17800	0.166608	0.0301254	5	AT5G15120	0.280983	0.216494	2
AT1G13640	0.345062	0.153646	3	AT1G13640	0.345062	0.153646	3	AT2G24790	0.441047	0.2312	8	AT3G13880	0.32556	0.178392	1	AT4G17810	0.163687	0.288207	2	AT5G15130	0.224837	0.228011	1
AT1G13670	0.256185	0.373597	3	AT1G13670	0.256185	0.373597	3	AT2G24820	0.323301	0.0688946	5	AT3G13890	0.151861	0.310716	5	AT4G17830	0.200359	0.11868	4	AT5G15140	0.412726	0.166786	2
AT1G13690	0.285317	0.0834491	3	AT1G13690	0.285317	0.0834491	3	AT2G24830	0.233174	0.364996	2	AT3G13910	0.300551	0.0846051	4	AT4G17840	0.303312	0.0997516	5	AT5G15150	0.163598	0.110696	4
AT1G13700	0.22198	0.131088	2	AT1G13700	0.22198	0.131088	2	AT2G24840	0.40977	0.162844	3	AT3G13920	0.252258	0.0165157	16	AT4G17860	0.29872	0.510293	2	AT5G15160	0.120711	0.209793	2
AT1G13710	0.315834	0.121344	4	AT1G13710	0.315834	0.121344	4	AT2G24860	0.328084	0.186908	6	AT3G13930	0.183821	0.153909	7	AT4G17870	0.468592	0.0796761	4	AT5G15170	0.286095	0.147357	1
AT1G13730	0.350175	0.294053	4	AT1G13730	0.350175	0.294053	4	AT2G24940	0.286885	0.101744	15	AT3G13940	0.374187	0.411596	3	AT4G17880	0.334517	0.204771	3	AT5G15180	0.3339	0.148108	3
AT1G13740	0.327292	0.113931	3	AT1G13740	0.327292	0.113931	3	AT2G24970	0.365759	0.165492	2	AT3G13960	0.298634	0.109139	1	AT4G17890	0.24639	0.0921748	12	AT5G15200	0.245068	0.0278236	9
AT1G13750	0.481934	0.100998	4	AT1G13750	0.481934	0.100998	4	AT2G25000	0.335279	0.289401	4	AT3G13990	0.242373	0.313828	4	AT4G17895	0.345587	0.40671	1	AT5G15210	0.271878	0.169284	2
AT1G13770	0.26031	0.192658	3	AT1G13770	0.26031	0.192658	3	AT2G25010	0.39761	0.0451944	7	AT3G14010	0.179002	0.521746	3	AT4G17900	0.413716	0.0263136	6	AT5G15230	0.254075	0.55192	7
AT1G13810	0.250246	0.356293	1	AT1G13810	0.250246	0.356293	1	AT2G25060	0.296612	0.154704	7	AT3G14020	0.362153	0.2135	1	AT4G17940	0.213246	0.246925	2	AT5G15240	0.251338	0.184657	1
AT1G13820	0.346078	0.203571	3	AT1G13820	0.346078	0.203571	3	AT2G25070	0.329424	0.0804654	4	AT3G14040	0.256577	0.232078	6	AT4G17950	0.24812	0.26545	6	AT5G15250	0.28855	0.17364	1
AT1G13830	0.285482	0.244919	3	AT1G13830	0.285482	0.244919	3	AT2G25080	0.250855	0.120865	4	AT3G14050	0.277783	0.0867856	1	AT4G17960	0.285913	0.200341	3	AT5G15265	0.175226	0.589174	2
AT1G13860	0.160452	0.115031	1	AT1G13860	0.160452	0.115031	1	AT2G25090	0.335828	0.0961091	4	AT3G14060	0.255843	0.147381	2	AT4G17970	0.260941	0.093478	1	AT5G15280	0.276599	0.31184	1
AT1G13870	0.246114	0.0960687	2	AT1G13870	0.246114	0.0960687	2	AT2G25100	0.216828	0.112029	3	AT3G14067	0.279891	0.149634	6	AT4G18010	0.285604	0.11109	3	AT5G15290	0.202589	0.184553	2
AT1G13880	0.272779	0.191105	4	AT1G13880	0.272779	0.191105	4	AT2G25110	0.333001	0.0374689	7	AT3G14090	0.289344	0.110339	2	AT4G18030	0.238382	0.0935431	4	AT5G15300	0.307369	0.0991395	2
AT1G13900	0.350832	0.0870975	3	AT1G13900	0.350832	0.0870975	3	AT2G25130	0.470416	0.162034	3	AT3G14110	0.25263	0.24131	5	AT4G18040	0.295947	0.114767	6	AT5G15310	0.187101	0.140112	7
AT1G13910	0.263783	0.241883	2	AT1G13910	0.263783	0.241883	2	AT2G25140	0.34195	0.165914	2	AT3G14120	0.169687	0.159232	3	AT4G18060	0.187627	0.0507231	4	AT5G15330	0.363511	0.101461	2
AT1G13960	0.180954	0.16653	5	AT1G13960	0.180954	0.16653	5	AT2G25170	0.250089	0.114401	1	AT3G14130	0.222726	0.116887	4	AT4G18100	0.190177	0.0161862	5	AT5G15350	0.261699	0.0852463	7
AT1G13970	0.251716	0.0847309	3	AT1G13970	0.251716	0.0847309	3	AT2G25190	0.30581	0.0982325	4	AT3G14160	0.266368	0.481264	2	AT4G18130	0.307034	0.10376	1	AT5G15390	0.315217	0.183025	6
AT1G14000	0.185756	0.0409759	5	AT1G14000	0.185756	0.0409759	5	AT2G25200	0.43541	0.191701	2	AT3G14170	0.235478	0.292374	3	AT4G18170	0.249422	0.193043	3	AT5G15400	0.219229	0.0902694	1
AT1G14010	0.283598	0.230801	1	AT1G14010	0.283598	0.230801	1	AT2G25250	0.337065	0.461994	5	AT3G14180	0.332012	0.100872	3	AT4G18205	0.158361	0.395716	5	AT5G15410	0.282263	0.0909482	3
AT1G14020	0.216978	0.093486	5	AT1G14020	0.216978	0.093486	5	AT2G25260	0.263646	0.139474	1	AT3G14190	0.305792	0.347793	4	AT4G18210	0.174747	0.278682	3	AT5G15430	0.221068	0.626781	2
AT1G14030	0.209045	0.170919	4	AT1G14030	0.209045	0.170919	4	AT2G25270	0.232459	0.173354	6	AT3G14200	0.365623	0.111123	4	AT4G18230	0.170119	0.230333	4	AT5G15440	0.196081	0.103751	3
AT1G14040	0.271592	0.227819	1	AT1G14040	0.271592	0.227819	1	AT2G25280	0.198115	0.0880197	4	AT3G14205	0.196736	0.176058	3	AT4G18240	0.223344	0.132965	1	AT5G15450	0.273336	0.0499342	2
AT1G14060	0.390254	0.208995	3	AT1G14060	0.390254	0.208995	3	AT2G25300	0.285721	0.147657	2	AT3G14210	0.484795	0.329645	9	AT4G18270	0.27788	0.160971	1	AT5G15470	0.180588	0.0383966	4
AT1G14080	0.237965	0.218391	2	AT1G14080	0.237965	0.218391	2	AT2G25310	0.207849	0.209051	5	AT3G14220	0.227193	0.475172	5	AT4G18280	0.0702457	2.44935	8	AT5G15480	0.308438	0.554524	1
AT1G14120	0.220312	0.392659	2	AT1G14120	0.220312	0.392659	2	AT2G25320	0.222108	0.100927	1	AT3G14230	0.351121	0.152125	6	AT4G18290	0.267401	0.156891	1	AT5G15490	0.236524	0.0399115	2
AT1G14130	0.194363	0.202985	3	AT1G14130	0.194363	0.202985	3	AT2G25410	0.2656	0.379987	1	AT3G14240	0.281368	0.0788359	3	AT4G18340	0.218511	0.152258	2	AT5G15500	0.20494	0.376616	2
AT1G14140	0.233122	0.119	2	AT1G14140	0.233122	0.119	2	AT2G25420	0.18551	0.476993	1	AT3G14250	0.436765	0.199527	1	AT4G18350	0.273809	0.141742	2	AT5G15520	0.25984	0.0351038	3
AT1G14150	0.352847	0.153173	7	AT1G14150	0.352847	0.153173	7	AT2G25430	0.4508	0.0401335	4	AT3G14260	0.273682	0.160332	3	AT4G18360	0.387421	0.0553035	2	AT5G15530	0.215043	0.342851	8
AT1G14160	0.223024	0.33736	2	AT1G14160	0.223024	0.33736	2	AT2G25460	0.468697	0.138776	2	AT3G14270	0.19533	0.199857	2	AT4G18370	0.453176	0.250475	4	AT5G15550	0.346887	0.115496	5
AT1G14170	0.357299	0.107199	3	AT1G14170	0.357299	0.107199	3	AT2G25490	0.380232	0.0969648	6	AT3G14280	0.157327	0.560254	4	AT4G18372	0.46522	0.0854134	2	AT5G15580	0.176195	0.25912	1
AT1G14180	0.289633	0.199376	4	AT1G14180	0.289633	0.199376	4	AT2G25510	0.274507	1.34283	3	AT3G14290	0.195698	0.0288238	3	AT4G18395	0.201636	0.203346	3	AT5G15610	0.238809	0.2676	4
AT1G14200	0.482232	0.294269	3	AT1G14200	0.482232	0.294269	3	AT2G25520	0.290928	0.0132764	4	AT3G14310	0.243478	0.0787843	11	AT4G18400	0.338517	0.172515	6	AT5G15630	0.248246	0.0824834	3
AT1G14210	0.200268	0.411306	2	AT1G14210	0.200268	0.411306	2	AT2G25540	0.309538	0.14947	1	AT3G14350	0.223668	0.0996798	4	AT4G18425	0.483405	0.0575293	3	AT5G15640	0.217367	0.0912665	10
AT1G14230	0.272651	0.3634	4	AT1G14230	0.272651	0.3634	4	AT2G25560	0.220787	0.435509	4	AT3G14360	0.267401	0.170828	3	AT4G18430	0.330261	0.0127529	2	AT5G15650	0.198799	0.0379428	7
AT1G14270	0.167624	0.256308	4	AT1G14270	0.167624	0.256308	4	AT2G25580	0.377419	0.428424	1	AT3G14370	0.373459	0.0550801	5	AT4G18450	0.180119	0.662403	1	AT5G15680	0.141973	0.0320926	1
AT1G14280	0.249543	0.205848	7	AT1G14280	0.249543	0.205848	7	AT2G25610	0.221917	0.0242374	5	AT3G14380	0.148234	0.395501	3	AT4G18460	0.274983	0.0657735	2	AT5G15700	0.167046	0.190272	1
AT1G14290	0.217082	0.137495	3	AT1G14290	0.217082	0.137495	3	AT2G25620	0.255365	0.13541	7	AT3G14395	0.121605	0.219744	3	AT4G18470	0.189287	0.323775	4	AT5G15710	0.282877	0.0724942	3
AT1G14310	0.145035	0.186344	3	AT1G14310	0.145035	0.186344	3	AT2G25625	0.4281	0.215421	6	AT3G14400	0.302029	0.174187	3	AT4G18480	0.272326	0.0774487	4	AT5G15720	0.23673	0.116771	1
AT1G14320	0.349948	0.00541628	10	AT1G14320	0.349948	0.00541628	10	AT2G25680	0.438442	0.0934176	2	AT3G14410	0.217537	0.0859721	6	AT4G18501	0.228407	0.706174	1	AT5G15725	0.34652	0.508442	1
AT1G14330	0.399441	0.139868	3	AT1G14330	0.399441	0.139868	3	AT2G25720	0.451227	0.151686	4	AT3G14420	0.333959	0.155023	7	AT4G18510	0.233738	0.430726	3	AT5G15730	0.215295	0.124936	2
AT1G14340	0.249419	0.222316	5	AT1G14340	0.249419	0.222316	5	AT2G25730	0.189846	0.139675	2	AT3G14430	0.286941	0.0822278	4	AT4G18520	0.36622	0.0664121	1	AT5G15740	0.204717	0.0928857	4
AT1G14345	0.331666	0.077873	6	AT1G14345	0.331666	0.077873	6	AT2G25735	0.364201	0.176564	1	AT3G14440	0.262476	0.100567	1	AT4G18550	0.275694	0.194469	2	AT5G15750	0.222701	0.228965	3
AT1G14360	0.323118	0.0326609	8	AT1G14360	0.323118	0.0326609	8	AT2G25737	0.301652	0.154609	4	AT3G14520	0.142402	0.599641	4	AT4G18570	0.280135	0.145192	3	AT5G15760	0.21477	0.345191	2
AT1G14370	0.2454	0.178045	4	AT1G14370	0.2454	0.178045	4	AT2G25740	0.290228	0.2001	4	AT3G14550	0.225079	0.306832	3	AT4G18590	0.290044	0.120386	3	AT5G15780	0.231779	0.313949	4
AT1G14410	0.159441	0.270454	3	AT1G14410	0.159441	0.270454	3	AT2G25790	0.254177	0.292495	3	AT3G14560	0.198822	0.307549	3	AT4G18593	0.314087	0.148931	5	AT5G15800	0.287269	0.056068	4
AT1G14420	0.278408	0.175115	8	AT1G14420	0.278408	0.175115	8	AT2G25810	0.333961	0.0522177	2	AT3G14580	0.307402	0.168326	2	AT4G18596	0.227203	0.121755	2	AT5G15810	0.336922	0.150768	1
AT1G14430	0.344899	0.110002	2	AT1G14430	0.344899	0.110002	2	AT2G25820	0.422396	0.253269	5	AT3G14590	0.217165	0.20406	2	AT4G18600	0.285718	0.520775	1	AT5G15820	0.473899	0.513847	2
AT1G14450	0.245496	0.177604	8	AT1G14450	0.245496	0.177604	8	AT2G25830	0.222264	0.0899246	2	AT3G14595	0.360647	0.253923	15	AT4G18610	0.14438	0.230178	2	AT5G15830	0.232555	0.181841	2
AT1G14455	0.485876	0.561915	1	AT1G14455	0.485876	0.561915	1	AT2G25840	0.294892	0.190785	6	AT3G14600	0.268965	0.0456752	3	AT4G18630	0.267497	0.271019	2	AT5G15840	0.30421	0.291359	4
AT1G14510	0.264389	0.0382362	5	AT1G14510	0.264389	0.0382362	5	AT2G25850	0.210282	0.360686	4	AT3G14620	0.273837	0.231078	3	AT4G18640	0.231895	0.193657	1	AT5G15850	0.287688	0.336655	4
AT1G14520	0.392854	0.0777634	9	AT1G14520	0.392854	0.0777634	9	AT2G25870	0.287314	0.123869	3	AT3G14690	0.274274	0.189194	2	AT4G18650	0.29171	0.258679	2	AT5G15860	0.256025	0.13703	4
AT1G14560	0.208076	0.0469385	3	AT1G14560	0.208076	0.0469385	3	AT2G25880	0.359539	0.0459167	1	AT3G14710	0.305791	0.505533	3	AT4G18690	0.281889	0.396078	1	AT5G15880	0.187677	0.268405	3
AT1G14590	0.367203	0.0778116	4	AT1G14590	0.367203	0.0778116	4	AT2G25890	0.453716	0.154865	4	AT3G14720	0.237366	0.0970935	1	AT4G18700	0.323133	0.0536875	4	AT5G15910	0.204069	0.174194	3
AT1G14600	0.204108	0.161467	2	AT1G14600	0.204108	0.161467	2	AT2G25910	0.245368	0.0367209	4	AT3G14740	0.483478	0.119134	4	AT4G18710	0.381426	0.0116479	5	AT5G15920	0.237011	0.188232	1
AT1G14610	0.237234	0.152997	3	AT1G14610	0.237234	0.152997	3	AT2G25920	0.162103	0.301753	3	AT3G14750	0.315061	0.108042	8	AT4G18740	0.246957	0.370929	3	AT5G15970	0.175831	0.131313	8
AT1G14620	0.144702	0.0699809	4	AT1G14620	0.144702	0.0699809	4	AT2G25940	0.348901	0.163851	2	AT3G14760	0.257545	0.169338	2	AT4G18750	0.385372	0.0868666	1	AT5G15980	0.210893	0.247118	3
AT1G14630	0.260424	0.163637	1	AT1G14630	0.260424	0.163637	1	AT2G25950	0.372339	0.0285359	4	AT3G14770	0.181551	0.110224	7	AT4G18770	0.260877	0.14344	4	AT5G16000	0.285362	0.0598195	5
AT1G14660	0.206445	0.30475	1	AT1G14660	0.206445	0.30475	1	AT2G25970	0.24591	0.160292	2	AT3G14780	0.27647	0.545702	2	AT4G18780	0.262518	0.0205761	3	AT5G16010	0.248823	0.230362	3
AT1G14670	0.308232	0.0242657	5	AT1G14670	0.308232	0.0242657	5	AT2G26000	0.162138	0.208474	2	AT3G14790	0.400933	0.0158517	3	AT4G18790	0.260503	0.0819723	1	AT5G16030	0.277649	0.222195	3
AT1G14687	0.29386	0.135204	4	AT1G14687	0.29386	0.135204	4	AT2G26060	0.207324	0.125761	4	AT3G14810	0.270079	0.122241	1	AT4G18800	0.236048	0.00882016	4	AT5G16040	0.189802	0.110258	3
AT1G14720	0.343473	0.0931328	7	AT1G14720	0.343473	0.0931328	7	AT2G26070	0.441119	0.206888	3	AT3G14840	0.261839	0.282223	3	AT4G18810	0.212368	0.0589011	3	AT5G16050	0.211094	0.0948699	5
AT1G14730	0.210429	0.0940306	2	AT1G14730	0.210429	0.0940306	2	AT2G26080	0.300176	0.116031	2	AT3G14850	0.283212	0.182151	4	AT4G18830	0.2294	0.289002	3	AT5G16060	0.317536	0.0673586	4
AT1G14740	0.376633	0.0339026	2	AT1G14740	0.376633	0.0339026	2	AT2G26100	0.176276	0.22144	4	AT3G14860	0.256869	0.166538	3	AT4G18870	0.361343	0.556769	1	AT5G16070	0.19358	0.0430962	2
AT1G14750	0.187961	0.273095	2	AT1G14750	0.187961	0.273095	2	AT2G26140	0.328348	0.0541278	1	AT3G14870	0.317502	0.147961	4	AT4G18880	0.242778	0.188374	3	AT5G16080	0.251782	0.167713	3
AT1G14755	0.28039	0.402278	4	AT1G14755	0.28039	0.402278	4	AT2G26150	0.478188	0.0606897	1	AT3G14880	0.385374	0.135644	3	AT4G18890	0.187168	0.0788874	4	AT5G16110	0.238137	0.363185	7
AT1G14780	0.266017	0.130752	3	AT1G14780	0.266017	0.130752	3	AT2G26170	0.257006	0.0678414	4	AT3G14890	0.209941	0.517057	3	AT4G18900	0.361671	0.424174	2	AT5G16120	0.263264	0.151775	4
AT1G14790	0.238381	0.211703	2	AT1G14790	0.238381	0.211703	2	AT2G26180	0.429542	0.0728815	3	AT3G14900	0.262144	0.113467	1	AT4G18905	0.148407	0.26803	4	AT5G16130	0.266704	0.0514427	4
AT1G14810	0.238099	0.0714953	8	AT1G14810	0.238099	0.0714953	8	AT2G26190	0.266913	0.133528	4	AT3G14930	0.228953	0.0851257	8	AT4G18910	0.289846	0.081657	7	AT5G16160	0.377894	0.122886	3
AT1G14820	0.190992	0.346622	4	AT1G14820	0.190992	0.346622	4	AT2G26200	0.224263	0.202891	1	AT3G14940	0.218613	0.040228	3	AT4G18920	0.376246	0.0488337	3	AT5G16170	0.241341	0.164591	3
AT1G14830	0.165495	0.0311422	7	AT1G14830	0.165495	0.0311422	7	AT2G26210	0.295273	0.261203	3	AT3G14960	0.279803	0.128461	4	AT4G18930	0.333431	0.208444	5	AT5G16190	0.346432	0.101988	1
AT1G14840	0.253709	0.129891	3	AT1G14840	0.253709	0.129891	3	AT2G26230	0.29151	0.116504	6	AT3G15000	0.337092	0.139546	4	AT4G18940	0.304181	0.249219	1	AT5G16200	0.249765	0.388626	3
AT1G14860	0.201805	0.324512	2	AT1G14860	0.201805	0.324512	2	AT2G26240	0.157925	0.429833	3	AT3G15060	0.308513	0.0210081	2	AT4G18950	0.250848	0.106326	5	AT5G16210	0.184571	0.168751	3
AT1G14870	0.420856	0.186299	3	AT1G14870	0.420856	0.186299	3	AT2G26250	0.492661	0.0238818	7	AT3G15080	0.287783	0.159705	4	AT4G18960	0.202579	0.0274216	1	AT5G16220	0.260493	0.397607	3
AT1G14890	0.418704	0.215987	4	AT1G14890	0.418704	0.215987	4	AT2G26260	0.21069	0.231453	4	AT3G15090	0.211932	0.112972	6	AT4G18970	0.275736	0.291344	3	AT5G16230	0.344798	0.0492804	3
AT1G14910	0.295504	0.207264	5	AT1G14910	0.295504	0.207264	5	AT2G26270	0.290742	0.289612	1	AT3G15095	0.333869	0.182195	4	AT4G18980	0.237357	0.410446	3	AT5G16250	0.331652	0.0214692	4
AT1G14920	0.446498	0.0771374	3	AT1G14920	0.446498	0.0771374	3	AT2G26280	0.335405	0.0654165	3	AT3G15110	0.312735	0.204912	3	AT4G18990	0.222749	0.165819	1	AT5G16260	0.193852	0.169176	2
AT1G14950	0.401609	0.101255	4	AT1G14950	0.401609	0.101255	4	AT2G26290	0.234195	0.194138	1	AT3G15115	0.239447	0.342397	2	AT4G19006	0.207669	0.0970226	4	AT5G16270	0.180344	0.313398	3
AT1G14980	0.369629	0.0383899	7	AT1G14980	0.369629	0.0383899	7	AT2G26300	0.181958	0.0324299	4	AT3G15120	0.222265	0.311182	1	AT4G19010	0.235967	0.184329	4	AT5G16280	0.169713	0.263481	1
AT1G14990	0.211674	0.112592	2	AT1G14990	0.211674	0.112592	2	AT2G26310	0.485573	0.191001	5	AT3G15140	0.147647	0.257251	2	AT4G19020	0.19667	0.333121	1	AT5G16310	0.163567	0.223643	4
AT1G15000	0.375469	0.140783	11	AT1G15000	0.375469	0.140783	11	AT2G26330	0.267934	0.0714215	4	AT3G15150	0.275597	0.151266	3	AT4G19030	0.258313	0.257896	5	AT5G16320	0.260901	0.416203	8
AT1G15010	0.430915	0.16064	5	AT1G15010	0.430915	0.16064	5	AT2G26340	0.337407	0.290331	2	AT3G15160	0.13061	0.147597	3	AT4G19040	0.18402	0.0910741	2	AT5G16350	0.259298	0.30774	2
AT1G15020	0.212491	0.284465	3	AT1G15020	0.212491	0.284465	3	AT2G26350	0.258913	0.152884	7	AT3G15170	0.206605	0.187577	2	AT4G19060	0.235568	0.426131	2	AT5G16370	0.33967	0.120289	4
AT1G15030	0.252659	0.173295	3	AT1G15030	0.252659	0.173295	3	AT2G26360	0.312853	0.124433	3	AT3G15180	0.207393	0.15136	4	AT4G19070	0.284885	0.196534	2	AT5G16380	0.387318	0.139387	4
AT1G15040	0.349516	0.105069	8	AT1G15040	0.349516	0.105069	8	AT2G26370	0.270086	0.419267	3	AT3G15190	0.261188	0.152328	5	AT4G19100	0.248638	0.215218	1	AT5G16390	0.222809	0.243311	7
AT1G15050	0.180507	0.5481	3	AT1G15050	0.180507	0.5481	3	AT2G26400	0.170869	0.431966	3	AT3G15210	0.483697	0.152567	6	AT4G19110	0.212807	0.11864	3	AT5G16400	0.3496	0.155897	3
AT1G15060	0.166924	0.170018	4	AT1G15060	0.166924	0.170018	4	AT2G26430	0.374453	0.0880548	7	AT3G15220	0.208538	0.228648	3	AT4G19130	0.266388	0.334021	1	AT5G16440	0.209263	0.159922	6
AT1G15080	0.278733	0.112004	5	AT1G15080	0.278733	0.112004	5	AT2G26440	0.405243	0.137657	4	AT3G15240	0.161387	0.0883591	3	AT4G19140	0.159338	0.253049	3	AT5G16480	0.330475	0.0618918	3
AT1G15110	0.284939	0.21498	2	AT1G15110	0.284939	0.21498	2	AT2G26450	0.324392	0.161097	2	AT3G15250	0.358806	0.394644	1	AT4G19150	0.296377	0.208799	3	AT5G16490	0.307691	0.267971	4
AT1G15120	0.177704	0.158814	4	AT1G15120	0.177704	0.158814	4	AT2G26460	0.294834	0.104202	6	AT3G15270	0.190963	0.208001	4	AT4G19160	0.187035	0.174734	5	AT5G16500	0.374553	0.22604	2
AT1G15130	0.206455	0.143906	2	AT1G15130	0.206455	0.143906	2	AT2G26470	0.234643	0.418083	3	AT3G15280	0.288933	0.171401	2	AT4G19170	0.296078	0.151119	6	AT5G16520	0.24498	0.217203	3
AT1G15140	0.269983	0.0930106	4	AT1G15140	0.269983	0.0930106	4	AT2G26480	0.330544	0.289168	1	AT3G15290	0.345023	0.118214	2	AT4G19180	0.303962	0.0841573	3	AT5G16540	0.212963	0.278804	8
AT1G15170	0.225634	0.268649	5	AT1G15170	0.225634	0.268649	5	AT2G26490	0.371755	0.0308325	3	AT3G15300	0.233958	0.136699	2	AT4G19185	0.208951	0.100541	7	AT5G16550	0.217236	0.13441	6
AT1G15190	0.178886	0.214143	1	AT1G15190	0.178886	0.214143	1	AT2G26510	0.381995	0.233535	5	AT3G15351	0.292945	0.156064	4	AT4G19190	0.198256	0.258623	6	AT5G16560	0.219255	0.188487	5
AT1G15200	0.204639	0.258287	2	AT1G15200	0.204639	0.258287	2	AT2G26520	0.272059	0.123526	5	AT3G15352	0.254696	0.342512	2	AT4G19200	0.288285	0.0558367	7	AT5G16570	0.28967	0.0447226	3
AT1G15230	0.375678	0.135329	5	AT1G15230	0.375678	0.135329	5	AT2G26530	0.25223	0.220965	5	AT3G15353	0.318417	0.145353	4	AT4G19210	0.186627	0.0326383	4	AT5G16590	0.305281	0.131617	4
AT1G15240	0.216625	0.253785	3	AT1G15240	0.216625	0.253785	3	AT2G26540	0.313583	0.251649	5	AT3G15355	0.27103	0.455671	3	AT4G19230	0.249788	0.0977102	4	AT5G16600	0.121634	0.363968	5
AT1G15250	0.387311	0.0377148	2	AT1G15250	0.387311	0.0377148	2	AT2G26560	0.320187	0.131015	8	AT3G15358	0.207319	0.0748008	4	AT4G19350	0.136578	0.802163	3	AT5G16640	0.331082	0.153473	1
AT1G15260	0.359217	0.118863	5	AT1G15260	0.359217	0.118863	5	AT2G26570	0.249504	0.244349	1	AT3G15360	0.248391	0.141969	7	AT4G19360	0.449393	0.557551	1	AT5G16650	0.14162	0.0464153	2
AT1G15280	0.308066	0.369574	2	AT1G15280	0.308066	0.369574	2	AT2G26600	0.259952	0.11011	4	AT3G15370	0.319656	0.0697696	2	AT4G19370	0.238086	0.240698	2	AT5G16660	0.351294	0.13203	7
AT1G15320	0.225783	0.276004	2	AT1G15320	0.225783	0.276004	2	AT2G26640	0.491829	0.0294083	2	AT3G15380	0.190316	0.0525813	3	AT4G19380	0.231893	0.275339	1	AT5G16690	0.269894	0.183286	2
AT1G15330	0.2923	0.162942	3	AT1G15330	0.2923	0.162942	3	AT2G26650	0.331394	0.0944971	4	AT3G15410	0.141263	0.190052	3	AT4G19390	0.270496	0.206931	3	AT5G16710	0.244582	0.15022	17
AT1G15340	0.177853	0.39649	5	AT1G15340	0.177853	0.39649	5	AT2G26670	0.244107	0.127198	7	AT3G15420	0.113302	0.218643	2	AT4G19400	0.201777	0.167009	4	AT5G16730	0.280678	0.171158	1
AT1G15360	0.386484	0.131153	4	AT1G15360	0.386484	0.131153	4	AT2G26680	0.431026	0.0652674	3	AT3G15450	0.327151	0.0870547	8	AT4G19410	0.372269	0.0493245	9	AT5G16750	0.274903	0.0857175	3
AT1G15370	0.266235	0.0342784	3	AT1G15370	0.266235	0.0342784	3	AT2G26690	0.342845	0.0744956	1	AT3G15470	0.230716	0.150812	3	AT4G19420	0.25597	0.0534687	7	AT5G16760	0.185322	0.0302648	10
AT1G15390	0.235582	0.14865	3	AT1G15390	0.235582	0.14865	3	AT2G26695	0.36606	0.0465795	1	AT3G15480	0.202027	0.149266	3	AT4G19430	0.207221	0.458509	6	AT5G16780	0.19623	0.211711	2
AT1G15410	0.146877	0.319667	3	AT1G15410	0.146877	0.319667	3	AT2G26700	0.286874	0.0822591	2	AT3G15490	0.348459	0.513964	1	AT4G19450	0.264013	0.0874481	5	AT5G16800	0.239232	0.113764	4
AT1G15420	0.230079	0.167056	6	AT1G15420	0.230079	0.167056	6	AT2G26710	0.283154	0.0716687	4	AT3G15500	0.378785	0.086483	6	AT4G19460	0.30792	0.0753567	2	AT5G16810	0.213843	0.155655	4
AT1G15440	0.333883	0.11371	3	AT1G15440	0.333883	0.11371	3	AT2G26730	0.325026	0.0788316	4	AT3G15510	0.338447	0.0754958	3	AT4G19500	0.366562	0.354877	2	AT5G16830	0.316307	0.247466	4
AT1G15460	0.293189	0.127132	2	AT1G15460	0.293189	0.127132	2	AT2G26740	0.366006	0.107045	10	AT3G15520	0.299209	0.144826	3	AT4G19510	0.349984	0.427274	1	AT5G16840	0.216675	0.116902	2
AT1G15470	0.242926	0.0963163	10	AT1G15470	0.242926	0.0963163	10	AT2G26760	0.306169	0.148747	2	AT3G15540	0.273495	0.0686609	5	AT4G19540	0.20479	0.164284	2	AT5G16850	0.245377	0.377118	1
AT1G15500	0.181438	0.0713954	6	AT1G15500	0.181438	0.0713954	6	AT2G26780	0.166492	0.166069	2	AT3G15570	0.220764	0.167872	8	AT4G19560	0.204407	0.822107	2	AT5G16870	0.31843	0.0594952	2
AT1G15510	0.173747	0.147481	1	AT1G15510	0.173747	0.147481	1	AT2G26800	0.271184	0.142147	5	AT3G15580	0.403119	0.0468554	7	AT4G19600	0.177316	0.253241	2	AT5G16880	0.314793	0.0654289	4
AT1G15530	0.330227	0.136121	1	AT1G15530	0.330227	0.136121	1	AT2G26810	0.394932	0.154635	1	AT3G15590	0.292018	0.301738	2	AT4G19640	0.190184	0.0605777	4	AT5G16890	0.200711	0.236928	2
AT1G15550	0.24685	0.158015	3	AT1G15550	0.24685	0.158015	3	AT2G26830	0.260885	0.130805	3	AT3G15605	0.1582	0.653943	3	AT4G19650	0.289825	0.213896	1	AT5G16920	0.275258	0.325832	4
AT1G15570	0.152336	0.311546	5	AT1G15570	0.152336	0.311546	5	AT2G26840	0.339664	0.312748	2	AT3G15610	0.258219	0.0675957	2	AT4G19660	0.245087	0.206456	1	AT5G16930	0.187347	0.149729	2
AT1G15580	0.224463	0.31786	2	AT1G15580	0.224463	0.31786	2	AT2G26850	0.47261	0.219072	4	AT3G15620	0.234933	0.125712	1	AT4G19680	0.215181	0.279606	3	AT5G16950	0.1622	0.20935	2
AT1G15600	0.228442	0.643456	2	AT1G15600	0.228442	0.643456	2	AT2G26860	0.488692	0.231219	3	AT3G15630	0.333738	0.218096	4	AT4G19690	0.222327	0.0749276	3	AT5G16960	0.431235	0.0931683	2
AT1G15620	0.197777	0.753795	2	AT1G15620	0.197777	0.753795	2	AT2G26890	0.184248	0.0878568	1	AT3G15640	0.195043	0.251479	6	AT4G19700	0.250885	0.304968	2	AT5G17000	0.292039	0.0955769	3
AT1G15630	0.281396	0.809378	2	AT1G15630	0.281396	0.809378	2	AT2G26900	0.261561	0.141621	4	AT3G15670	0.237514	0.137069	4	AT4G19710	0.277109	0.0541551	2	AT5G17020	0.166667	0.0789785	3
AT1G15660	0.194967	0.715005	4	AT1G15660	0.194967	0.715005	4	AT2G26910	0.278255	0.0310656	1	AT3G15680	0.235524	0.0581824	2	AT4G19730	0.213877	0.68136	1	AT5G17050	0.320041	0.234234	3
AT1G15670	0.279358	0.198421	8	AT1G15670	0.279358	0.198421	8	AT2G26920	0.300124	0.186644	3	AT3G15710	0.265262	0.0912448	4	AT4G19810	0.330814	0.0879264	2	AT5G17060	0.164865	0.0135913	4
AT1G15690	0.253949	0.0351316	6	AT1G15690	0.253949	0.0351316	6	AT2G26930	0.201691	0.074163	5	AT3G15720	0.260892	0.184593	1	AT4G19830	0.27019	0.183523	4	AT5G17070	0.184447	0.481036	2
AT1G15700	0.354105	0.084725	2	AT1G15700	0.354105	0.084725	2	AT2G26970	0.325265	0.279021	3	AT3G15730	0.274951	0.0463269	4	AT4G19840	0.213492	0.42431	5	AT5G17090	0.334796	0.496349	1
AT1G15720	0.289149	0.302825	6	AT1G15720	0.289149	0.302825	6	AT2G26990	0.279099	0.0791428	4	AT3G15760	0.163744	0.373189	3	AT4G19850	0.442475	0.737418	1	AT5G17160	0.217663	0.525483	2
AT1G15730	0.234082	0.21777	7	AT1G15730	0.234082	0.21777	7	AT2G27020	0.203362	0.00873916	9	AT3G15770	0.384888	0.353067	1	AT4G19860	0.263822	0.0911204	3	AT5G17165	0.309606	0.474336	2
AT1G15740	0.244148	0.139874	3	AT1G15740	0.244148	0.139874	3	AT2G27030	0.198925	0.0473951	6	AT3G15810	0.312286	0.0653545	6	AT4G19880	0.234059	0.142036	7	AT5G17170	0.172963	0.117998	5
AT1G15760	0.308584	0.199988	1	AT1G15760	0.308584	0.199988	1	AT2G27050	0.310422	0.10547	3	AT3G15820	0.346106	0.203662	5	AT4G19950	0.31186	0.114366	3	AT5G17180	0.460853	0.550845	2
AT1G15780	0.229061	0.126272	1	AT1G15780	0.229061	0.126272	1	AT2G27060	0.201997	0.253238	2	AT3G15840	0.261219	0.104117	7	AT4G19960	0.306282	0.118992	1	AT5G17210	0.144498	0.565385	3
AT1G15800	0.298171	0.206194	2	AT1G15800	0.298171	0.206194	2	AT2G27090	0.199393	0.163698	4	AT3G15850	0.298395	0.0841728	5	AT4G19970	0.284975	0.191675	1	AT5G17220	0.255727	0.217211	2
AT1G15810	0.298739	0.390858	3	AT1G15810	0.298739	0.390858	3	AT2G27100	0.229666	0.165807	5	AT3G15860	0.384676	0.217207	1	AT4G19985	0.309497	0.233214	3	AT5G17240	0.300629	0.219004	2
AT1G15820	0.148603	0.194983	13	AT1G15820	0.148603	0.194983	13	AT2G27110	0.227304	0.118155	3	AT3G15880	0.211768	0.070668	3	AT4G19990	0.241864	0.24499	1	AT5G17280	0.256596	0.565421	5
AT1G15870	0.255171	0.233776	2	AT1G15870	0.255171	0.233776	2	AT2G27130	0.360155	0.359809	7	AT3G15890	0.344631	0.149218	2	AT4G20000	0.316382	0.197968	2	AT5G17290	0.294408	0.147185	3
AT1G15880	0.251689	0.0867996	5	AT1G15880	0.251689	0.0867996	5	AT2G27140	0.244457	0.3825	2	AT3G15900	0.215373	0.324025	4	AT4G20010	0.244909	0.209845	6	AT5G17300	0.169735	0.261897	4
AT1G15940	0.281529	0.5282	1	AT1G15940	0.281529	0.5282	1	AT2G27180	0.370034	0.124791	4	AT3G15920	0.204434	0.362495	4	AT4G20020	0.284072	0.225659	5	AT5G17310	0.36551	0.0845589	3
AT1G15960	0.246652	0.177235	3	AT1G15960	0.246652	0.177235	3	AT2G27190	0.35446	0.113884	6	AT3G15950	0.228589	0.239198	3	AT4G20030	0.437743	0.0685773	4	AT5G17330	0.276943	0.0693139	3
AT1G15970	0.237954	0.122315	5	AT1G15970	0.237954	0.122315	5	AT2G27200	0.307667	0.102877	2	AT3G15970	0.288406	0.379446	2	AT4G20040	0.314761	0.133419	2	AT5G17340	0.357085	0.349414	2
AT1G15980	0.264452	0.111807	4	AT1G15980	0.264452	0.111807	4	AT2G27220	0.315819	0.32094	2	AT3G15980	0.17233	0.0712231	2	AT4G20070	0.220237	0.129322	2	AT5G17350	0.384656	0.175916	3
AT1G16000	0.285294	0.10881	4	AT1G16000	0.285294	0.10881	4	AT2G27270	0.400597	0.657716	3	AT3G15990	0.228536	0.109013	1	AT4G20095	0.270922	0.831004	1	AT5G17360	0.314369	0.212262	2
AT1G16020	0.205423	0.281052	4	AT1G16020	0.205423	0.281052	4	AT2G27285	0.367677	0.18176	6	AT3G16000	0.18714	0.391237	1	AT4G20110	0.294922	0.086901	3	AT5G17380	0.293255	0.0837948	4
AT1G16030	0.479058	0.0484541	3	AT1G16030	0.479058	0.0484541	3	AT2G27290	0.36177	0.208711	3	AT3G16010	0.281604	0.0727074	1	AT4G20130	0.234158	0.103738	6	AT5G17400	0.214508	0.0862578	2
AT1G16040	0.214059	0.693328	4	AT1G16040	0.214059	0.693328	4	AT2G27300	0.388432	0.0863108	2	AT3G16040	0.237047	0.0544256	2	AT4G20140	0.228411	0.154248	2	AT5G17410	0.172744	0.0624093	2
AT1G16060	0.365995	0.120946	1	AT1G16060	0.365995	0.120946	1	AT2G27310	0.425728	0.179766	1	AT3G16050	0.367976	0.057622	3	AT4G20150	0.205126	0.0297505	6	AT5G17420	0.22276	0.0267224	4
AT1G16070	0.305491	0.18372	3	AT1G16070	0.305491	0.18372	3	AT2G27330	0.269042	0.329103	4	AT3G16060	0.279187	0.0310409	2	AT4G20170	0.306698	0.108672	5	AT5G17460	0.23969	0.191148	5
AT1G16080	0.207244	0.106369	3	AT1G16080	0.207244	0.106369	3	AT2G27370	0.376421	0.0629179	3	AT3G16090	0.237909	0.12623	5	AT4G20230	0.180261	0.59564	3	AT5G17480	0.303882	0.0348235	2
AT1G16110	0.364322	0.228456	5	AT1G16110	0.364322	0.228456	5	AT2G27420	0.488756	0.127249	2	AT3G16100	0.305739	0.0422778	4	AT4G20270	0.211856	0.124771	1	AT5G17490	0.354762	0.163352	3
AT1G16190	0.277451	0.150225	2	AT1G16190	0.277451	0.150225	2	AT2G27430	0.235505	0.257252	3	AT3G16110	0.253489	0.232691	4	AT4G20280	0.333184	0.0888179	6	AT5G17510	0.41516	0.0654364	2
AT1G16210	0.416802	0.0747396	5	AT1G16210	0.416802	0.0747396	5	AT2G27450	0.244364	0.0488091	5	AT3G16140	0.176345	0.127076	5	AT4G20300	0.268448	0.133388	2	AT5G17520	0.225025	0.250371	9
AT1G16250	0.292582	0.0447892	3	AT1G16250	0.292582	0.0447892	3	AT2G27460	0.222094	0.0546653	2	AT3G16150	0.278382	0.0359843	4	AT4G20310	0.315649	0.227225	1	AT5G17540	0.380644	0.231141	5
AT1G16290	0.129717	0.167183	3	AT1G16290	0.129717	0.167183	3	AT2G27480	0.350732	0.201231	1	AT3G16160	0.331092	0.350915	3	AT4G20330	0.236336	0.284267	4	AT5G17550	0.264914	0.111672	3
AT1G16300	0.245622	0.0880958	3	AT1G16300	0.245622	0.0880958	3	AT2G27500	0.343659	0.156559	9	AT3G16170	0.228855	0.133229	5	AT4G20340	0.200425	0.441584	1	AT5G17560	0.25637	0.255106	6
AT1G16310	0.269465	0.0800081	2	AT1G16310	0.269465	0.0800081	2	AT2G27510	0.307697	0.0822152	3	AT3G16175	0.24204	0.381869	3	AT4G20350	0.182965	0.251165	3	AT5G17570	0.300168	0.188465	2
AT1G16320	0.187156	0.223578	3	AT1G16320	0.187156	0.223578	3	AT2G27520	0.443297	0.703934	1	AT3G16180	0.252198	0.172496	2	AT4G20360	0.271278	0.0479663	10	AT5G17610	0.209504	0.293406	9
AT1G16350	0.250888	0.0672116	1	AT1G16350	0.250888	0.0672116	1	AT2G27550	0.330932	0.0379242	3	AT3G16190	0.32596	0.176078	5	AT4G20370	0.257061	0.200696	2	AT5G17620	0.245913	0.0264642	5
AT1G16370	0.261403	0.194459	2	AT1G16370	0.261403	0.194459	2	AT2G27590	0.293251	0.130222	5	AT3G16200	0.254168	0.058921	5	AT4G20390	0.200984	0.308829	2	AT5G17630	0.246152	0.118498	6
AT1G16380	0.222064	0.155248	1	AT1G16380	0.222064	0.155248	1	AT2G27600	0.191845	0.0213452	4	AT3G16220	0.317964	0.263821	2	AT4G20400	0.196751	0.266242	2	AT5G17640	0.312341	0.0747016	2
AT1G16390	0.207308	0.285497	2	AT1G16390	0.207308	0.285497	2	AT2G27630	0.221959	0.616464	2	AT3G16240	0.163669	0.0466331	7	AT4G20410	0.150528	0.0691028	7	AT5G17660	0.193292	0.288673	3
AT1G16400	0.336899	0.266952	3	AT1G16400	0.336899	0.266952	3	AT2G27650	0.20048	0.702871	4	AT3G16250	0.151301	0.234475	3	AT4G20420	0.27863	0.362051	2	AT5G17670	0.159275	0.269085	3
AT1G16420	0.339487	0.482641	4	AT1G16420	0.339487	0.482641	4	AT2G27680	0.268858	0.102449	4	AT3G16260	0.206246	0.156819	2	AT4G20460	0.238327	0.0440807	1	AT5G17690	0.232681	0.203649	2
AT1G16440	0.341724	0.15346	2	AT1G16440	0.341724	0.15346	2	AT2G27690	0.305897	0.154449	5	AT3G16270	0.298116	0.13053	2	AT4G20680	0.312347	0.389421	1	AT5G17700	0.237762	0.313287	2
AT1G16490	0.285297	0.231216	4	AT1G16490	0.285297	0.231216	4	AT2G27730	0.247764	0.291817	3	AT3G16280	0.426515	0.313223	4	AT4G20760	0.18976	0.255568	3	AT5G17710	0.281152	0.104309	4
AT1G16500	0.274315	0.305219	3	AT1G16500	0.274315	0.305219	3	AT2G27740	0.182871	0.113597	3	AT3G16290	0.277135	0.0422443	1	AT4G20790	0.323781	0.162062	1	AT5G17760	0.39788	0.0351326	1
AT1G16510	0.41224	0.0701538	6	AT1G16510	0.41224	0.0701538	6	AT2G27750	0.352479	0.612542	1	AT3G16310	0.276456	0.099149	7	AT4G20800	0.310771	0.254204	3	AT5G17770	0.245195	0.139928	9
AT1G16520	0.218472	0.124161	2	AT1G16520	0.218472	0.124161	2	AT2G27760	0.252696	0.237236	3	AT3G16320	0.236578	0.280185	2	AT4G20830	0.386563	0.116194	7	AT5G17780	0.349014	0.261461	3
AT1G16540	0.132327	0.283718	2	AT1G16540	0.132327	0.283718	2	AT2G27770	0.354076	0.0711687	7	AT3G16330	0.458315	0.136991	2	AT4G20840	0.475233	0.138236	3	AT5G17790	0.274257	0.34347	3
AT1G16590	0.18325	0.442943	3	AT1G16590	0.18325	0.442943	3	AT2G27810	0.227055	0.075616	6	AT3G16340	0.226816	0.165238	1	AT4G20850	0.180114	0.169014	1	AT5G17800	0.204419	0.372463	4
AT1G16630	0.275911	0.431415	2	AT1G16630	0.275911	0.431415	2	AT2G27830	0.442904	0.193362	4	AT3G16350	0.317805	0.0960217	4	AT4G20860	0.344659	0.169889	4	AT5G17820	0.432232	0.107142	8
AT1G16640	0.479938	0.255693	5	AT1G16640	0.479938	0.255693	5	AT2G27880	0.454776	0.239177	1	AT3G16360	0.180565	0.0533447	1	AT4G20870	0.16579	0.0347006	4	AT5G17840	0.293487	0.214788	4
AT1G16650	0.325562	0.240854	2	AT1G16650	0.325562	0.240854	2	AT2G27920	0.224946	0.306067	4	AT3G16370	0.232703	0.135041	11	AT4G20880	0.316894	0.332212	2	AT5G17860	0.294347	0.283849	4
AT1G16670	0.247393	0.126642	4	AT1G16670	0.247393	0.126642	4	AT2G27950	0.281462	0.172257	1	AT3G16440	0.260115	0.217526	2	AT4G20890	0.298433	0.0200561	2	AT5G17870	0.456345	0.0465725	5
AT1G16690	0.271838	0.212844	1	AT1G16690	0.271838	0.212844	1	AT2G27990	0.323625	0.381103	2	AT3G16480	0.22276	0.259356	3	AT4G20930	0.238749	0.128578	5	AT5G17930	0.252275	0.203047	2
AT1G16700	0.155822	0.0768908	4	AT1G16700	0.155822	0.0768908	4	AT2G28000	0.205346	0.0762296	7	AT3G16490	0.346762	0.101886	3	AT4G20960	0.281306	0.236963	9	AT5G17990	0.187346	0.196691	7
AT1G16705	0.447239	0.514274	4	AT1G16705	0.447239	0.514274	4	AT2G28060	0.323516	0.131521	4	AT3G16500	0.143123	0.240184	7	AT4G21020	0.327097	0.173825	2	AT5G18000	0.253231	0.379856	1
AT1G16710	0.227144	0.24409	1	AT1G16710	0.227144	0.24409	1	AT2G28080	0.457721	0.0574487	3	AT3G16510	0.343887	0.287156	2	AT4G21060	0.296174	0.175738	1	AT5G18070	0.324202	0.119386	3
AT1G16720	0.290563	0.0490092	2	AT1G16720	0.290563	0.0490092	2	AT2G28085	0.305705	0.141582	3	AT3G16520	0.492996	0.213205	9	AT4G21070	0.189543	0.449018	3	AT5G18090	0.265294	0.439309	3
AT1G16730	0.274098	0.469231	4	AT1G16730	0.274098	0.469231	4	AT2G28090	0.437921	0.234	2	AT3G16530	0.335294	0.151296	3	AT4G21100	0.186611	0.0957731	2	AT5G18100	0.238098	0.0958345	4
AT1G16750	0.227473	0.167951	4	AT1G16750	0.227473	0.167951	4	AT2G28100	0.321058	0.194578	2	AT3G16560	0.400879	0.0549175	4	AT4G21105	0.205565	0.0671185	9	AT5G18110	0.277002	0.110599	8
AT1G16770	0.322923	0.101755	3	AT1G16770	0.322923	0.101755	3	AT2G28105	0.213571	0.184319	4	AT3G16565	0.34908	0.372239	1	AT4G21110	0.265829	0.0241849	2	AT5G18120	0.168507	0.425347	7
AT1G16790	0.266038	0.221291	5	AT1G16790	0.266038	0.221291	5	AT2G28110	0.261069	0.196121	2	AT3G16570	0.313049	0.257102	4	AT4G21120	0.328208	0.149863	3	AT5G18130	0.21097	0.290335	6
AT1G16825	0.206478	0.170175	2	AT1G16825	0.206478	0.170175	2	AT2G28120	0.356293	0.118873	4	AT3G16580	0.209704	0.666636	3	AT4G21180	0.182316	0.247168	1	AT5G18140	0.287055	0.210865	3
AT1G16850	0.469691	0.126408	7	AT1G16850	0.469691	0.126408	7	AT2G28130	0.312166	0.262036	3	AT3G16610	0.243159	0.274246	1	AT4G21190	0.253149	0.195858	4	AT5G18150	0.144518	0.37154	3
AT1G16860	0.202781	0.0536609	5	AT1G16860	0.202781	0.0536609	5	AT2G28140	0.304208	0.158861	4	AT3G16640	0.122531	0.224991	17	AT4G21200	0.295791	0.162919	2	AT5G18170	0.183614	0.0411844	4
AT1G16870	0.254917	0.126022	4	AT1G16870	0.254917	0.126022	4	AT2G28150	0.364943	0.132756	2	AT3G16650	0.189534	0.370408	3	AT4G21210	0.297788	0.191288	3	AT5G18190	0.262216	0.0743694	1
AT1G16880	0.250768	0.135502	6	AT1G16880	0.250768	0.135502	6	AT2G28160	0.220708	0.106075	3	AT3G16660	0.242019	0.458779	2	AT4G21215	0.18669	0.309529	2	AT5G18200	0.237844	0.24574	7
AT1G16900	0.229476	0.290491	2	AT1G16900	0.229476	0.290491	2	AT2G28180	0.291148	0.411128	3	AT3G16670	0.202917	0.921115	2	AT4G21250	0.267181	0.145686	1	AT5G18210	0.306041	0.243563	1
AT1G16920	0.287825	0.00733284	4	AT1G16920	0.287825	0.00733284	4	AT2G28190	0.265537	0.0808872	8	AT3G16690	0.176189	0.284852	2	AT4G21270	0.285509	0.115128	1	AT5G18230	0.178202	0.167588	6
AT1G16950	0.241784	0.236828	3	AT1G16950	0.241784	0.236828	3	AT2G28200	0.331547	0.106248	3	AT3G16700	0.128684	0.13224	1	AT4G21280	0.229997	0.148404	5	AT5G18250	0.232952	0.0882846	2
AT1G16960	0.202872	0.091634	5	AT1G16960	0.202872	0.091634	5	AT2G28240	0.412116	0.646815	2	AT3G16720	0.338813	0.266423	7	AT4G21310	0.19673	0.134007	5	AT5G18260	0.329895	0.413439	2
AT1G16970	0.181911	0.0941645	2	AT1G16970	0.181911	0.0941645	2	AT2G28305	0.165889	0.062983	3	AT3G16730	0.21757	0.2413	2	AT4G21320	0.227544	0.0339761	1	AT5G18270	0.201301	0.191142	5
AT1G17010	0.212389	0.389733	1	AT1G17010	0.212389	0.389733	1	AT2G28315	0.169981	0.0317051	3	AT3G16740	0.461394	0.365871	4	AT4G21326	0.207416	0.504588	2	AT5G18280	0.218467	0.126791	5
AT1G17020	0.40165	0.240712	3	AT1G17020	0.40165	0.240712	3	AT2G28320	0.275415	0.0580824	1	AT3G16760	0.258592	0.151939	7	AT4G21340	0.348646	0.392781	2	AT5G18310	0.179602	0.375491	3
AT1G17030	0.286528	0.165481	1	AT1G17030	0.286528	0.165481	1	AT2G28350	0.259665	0.135945	5	AT3G16770	0.386967	0.165113	11	AT4G21380	0.275383	0.253834	2	AT5G18390	0.276898	0.0448553	2
AT1G17040	0.193955	0.281039	2	AT1G17040	0.193955	0.281039	2	AT2G28355	0.453792	0.348728	2	AT3G16780	0.28056	0.0775598	4	AT4G21390	0.312305	0.13025	1	AT5G18410	0.164226	0.038379	1
AT1G17050	0.310008	0.0981092	5	AT1G17050	0.310008	0.0981092	5	AT2G28360	0.190317	0.152262	1	AT3G16785	0.171506	0.0966247	1	AT4G21410	0.278816	0.161	1	AT5G18420	0.16511	0.389628	8
AT1G17070	0.242986	0.154909	3	AT1G17070	0.242986	0.154909	3	AT2G28370	0.337725	0.0231244	3	AT3G16810	0.199034	0.297026	2	AT4G21430	0.236587	0.30242	2	AT5G18430	0.266255	0.174823	2
AT1G17080	0.235582	0.0866998	4	AT1G17080	0.235582	0.0866998	4	AT2G28380	0.211872	0.201038	6	AT3G16830	0.243786	0.0785171	1	AT4G21440	0.21715	0.107066	5	AT5G18450	0.221513	0.278224	2
AT1G17100	0.379069	0.163042	3	AT1G17100	0.379069	0.163042	3	AT2G28390	0.222574	0.135958	10	AT3G16840	0.220236	0.339784	3	AT4G21445	0.351852	0.185925	2	AT5G18460	0.263175	0.108956	3
AT1G17110	0.221736	0.212436	1	AT1G17110	0.221736	0.212436	1	AT2G28400	0.411554	0.236547	6	AT3G16850	0.315244	0.152133	5	AT4G21450	0.42201	0.0519103	5	AT5G18470	0.25127	0.590369	6
AT1G17120	0.269873	0.110143	2	AT1G17120	0.269873	0.110143	2	AT2G28410	0.29482	0.394135	6	AT3G16857	0.372211	0.0614886	3	AT4G21470	0.294285	0.111539	6	AT5G18475	0.211121	0.323332	1
AT1G17130	0.194915	0.20571	1	AT1G17130	0.194915	0.20571	1	AT2G28430	0.294697	0.180549	3	AT3G16860	0.250921	0.303678	2	AT4G21480	0.364015	0.113616	1	AT5G18480	0.206352	0.170554	3
AT1G17147	0.346977	0.109197	1	AT1G17147	0.346977	0.109197	1	AT2G28440	0.32276	0.465816	1	AT3G16910	0.308132	0.0714631	4	AT4G21510	0.272978	0.253848	2	AT5G18490	0.347221	0.112277	5
AT1G17160	0.284697	0.121974	1	AT1G17160	0.284697	0.121974	1	AT2G28450	0.236217	0.224032	2	AT3G16920	0.395858	0.0530334	3	AT4G21520	0.260197	0.133759	2	AT5G18520	0.177653	0.050956	2
AT1G17170	0.26665	0.292576	1	AT1G17170	0.26665	0.292576	1	AT2G28470	0.308663	0.0965929	6	AT3G16940	0.248883	0.154307	2	AT4G21530	0.258906	0.14303	1	AT5G18525	0.200681	0.243184	2
AT1G17180	0.31981	0.110286	2	AT1G17180	0.31981	0.110286	2	AT2G28480	0.347756	0.121664	2	AT3G16950	0.170806	0.0979561	4	AT4G21540	0.204239	0.315426	4	AT5G18540	0.165697	0.120905	4
AT1G17190	0.271429	0.11232	3	AT1G17190	0.271429	0.11232	3	AT2G28490	0.363482	0.204202	1	AT3G16980	0.294342	0.0127845	2	AT4G21570	0.195657	0.139947	4	AT5G18550	0.282999	0.174836	2
AT1G17200	0.221742	0.209076	5	AT1G17200	0.221742	0.209076	5	AT2G28500	0.276837	0.0740877	1	AT3G16990	0.290651	0.134388	2	AT4G21580	0.246306	0.0914101	6	AT5G18560	0.202838	0.12884	2
AT1G17210	0.232289	0.103971	1	AT1G17210	0.232289	0.103971	1	AT2G28510	0.333396	0.0897753	2	AT3G17000	0.281574	0.22346	6	AT4G21600	0.323583	0.347766	1	AT5G18570	0.210301	0.103531	2
AT1G17220	0.18329	0.11418	3	AT1G17220	0.18329	0.11418	3	AT2G28520	0.187227	0.0997846	1	AT3G17010	0.312274	0.570709	1	AT4G21610	0.259915	0.407276	2	AT5G18580	0.292807	0.0312788	5
AT1G17270	0.30794	0.149008	3	AT1G17270	0.30794	0.149008	3	AT2G28550	0.297957	0.106319	6	AT3G17020	0.312954	0.080099	4	AT4G21620	0.309868	0.13742	12	AT5G18600	0.331465	0.0650883	5
AT1G17285	0.101446	0.911879	2	AT1G17285	0.101446	0.911879	2	AT2G28560	0.275927	0.135101	3	AT3G17040	0.190456	0.192545	3	AT4G21660	0.374903	0.132406	3	AT5G18620	0.250955	0.0378322	2
AT1G17290	0.218018	0.111576	6	AT1G17290	0.218018	0.111576	6	AT2G28570	0.461574	0.247918	2	AT3G17060	0.281604	0.0584094	3	AT4G21670	0.207083	0.213708	3	AT5G18630	0.231499	0.15129	5
AT1G17310	0.257775	0.373114	5	AT1G17310	0.257775	0.373114	5	AT2G28590	0.472896	0.146423	2	AT3G17070	0.246546	0.221856	1	AT4G21680	0.269814	0.0800174	1	AT5G18650	0.181284	0.158496	5
AT1G17330	0.174148	0.302409	2	AT1G17330	0.174148	0.302409	2	AT2G28600	0.295865	0.301889	2	AT3G17080	0.439553	0.410059	2	AT4G21690	0.248916	0.188997	2	AT5G18660	0.244666	0.136315	3
AT1G17340	0.237078	0.222928	4	AT1G17340	0.237078	0.222928	4	AT2G28605	0.336469	0.208263	3	AT3G17152	0.490385	0.419993	2	AT4G21705	0.365045	0.161685	2	AT5G18670	0.345878	0.150231	5
AT1G17345	0.265638	0.135764	2	AT1G17345	0.265638	0.135764	2	AT2G28610	0.464704	0.0774838	4	AT3G17160	0.40385	0.334621	2	AT4G21710	0.231171	0.0202168	1	AT5G18680	0.336661	0.0950324	6
AT1G17350	0.173058	0.120065	1	AT1G17350	0.173058	0.120065	1	AT2G28625	0.367149	0.192728	1	AT3G17170	0.324371	0.0846919	4	AT4G21720	0.303761	0.39003	3	AT5G18690	0.413714	0.38647	2
AT1G17370	0.2297	0.0958731	6	AT1G17370	0.2297	0.0958731	6	AT2G28630	0.373644	0.0565741	5	AT3G17210	0.409498	0.0661533	9	AT4G21740	0.426407	0.236777	5	AT5G18700	0.197631	0.140159	2
AT1G17380	0.256798	0.392301	3	AT1G17380	0.256798	0.392301	3	AT2G28650	0.464229	0.174414	2	AT3G17250	0.285102	0.135976	6	AT4G21745	0.268846	0.26174	1	AT5G18710	0.445792	0.21	1
AT1G17410	0.286088	0.299563	3	AT1G17410	0.286088	0.299563	3	AT2G28660	0.421949	0.111915	3	AT3G17330	0.252005	0.421757	4	AT4G21770	0.207081	0.138642	3	AT5G18760	0.317764	0.165701	6
AT1G17420	0.290365	0.0801616	4	AT1G17420	0.290365	0.0801616	4	AT2G28680	0.279001	0.0561838	2	AT3G17340	0.168441	0.331717	1	AT4G21780	0.40831	0.211372	3	AT5G18810	0.229623	0.185375	2
AT1G17430	0.449757	0.0877526	3	AT1G17430	0.449757	0.0877526	3	AT2G28690	0.250767	0.110311	3	AT3G17360	0.133868	0.362606	1	AT4G21790	0.157625	0.101762	3	AT5G18820	0.250282	0.108434	1
AT1G17460	0.248727	0.475847	3	AT1G17460	0.248727	0.475847	3	AT2G28700	0.46335	0.664646	1	AT3G17365	0.171967	0.253987	4	AT4G21810	0.289967	0.0334799	4	AT5G18830	0.300545	0.17852	6
AT1G17480	0.273167	0.133974	3	AT1G17480	0.273167	0.133974	3	AT2G28710	0.358564	0.0469664	1	AT3G17380	0.354382	0.21314	1	AT4G21850	0.247498	0.15462	3	AT5G18840	0.235994	0.144227	4
AT1G17490	0.304251	0.230088	3	AT1G17490	0.304251	0.230088	3	AT2G28780	0.260141	0.100958	2	AT3G17390	0.24957	0.0222675	7	AT4G21865	0.196214	0.626877	1	AT5G18850	0.423529	0.10792	4
AT1G17510	0.38773	0.328002	5	AT1G17510	0.38773	0.328002	5	AT2G28790	0.408242	0.076257	8	AT3G17410	0.258309	0.0659523	2	AT4G21890	0.405728	0.13969	2	AT5G18860	0.257185	0.140358	2
AT1G17520	0.189162	0.443941	4	AT1G17520	0.189162	0.443941	4	AT2G28810	0.265603	0.238004	3	AT3G17420	0.198347	0.160957	5	AT4G21895	0.41935	0.697387	1	AT5G18900	0.189828	0.116081	4
AT1G17540	0.222902	0.284182	1	AT1G17540	0.222902	0.284182	1	AT2G28830	0.37116	0.326086	2	AT3G17430	0.193245	0.0372508	3	AT4G21900	0.272368	0.208778	2	AT5G18910	0.248391	0.122656	2
AT1G17550	0.281538	0.209871	1	AT1G17550	0.281538	0.209871	1	AT2G28840	0.401348	0.182205	8	AT3G17440	0.145078	0.0454616	6	AT4G21910	0.316528	0.208861	6	AT5G18930	0.397037	0.0554027	1
AT1G17560	0.272588	0.312333	4	AT1G17560	0.272588	0.312333	4	AT2G28880	0.26509	0.167289	2	AT3G17450	0.234703	0.339147	1	AT4G21930	0.475963	0.30472	3	AT5G18940	0.244804	0.194627	6
AT1G17580	0.18645	0.210741	1	AT1G17580	0.18645	0.210741	1	AT2G28890	0.397326	0.0736791	2	AT3G17470	0.260933	0.124652	3	AT4G21940	0.26478	0.169636	2	AT5G18950	0.274139	0.313648	1
AT1G17615	0.371801	0.173208	1	AT1G17615	0.371801	0.173208	1	AT2G28900	0.257277	0.111004	5	AT3G17510	0.23549	0.047045	6	AT4G21960	0.18912	0.0514437	12	AT5G18960	0.380291	0.036138	1
AT1G17620	0.316617	0.209075	9	AT1G17620	0.316617	0.209075	9	AT2G28910	0.367045	0.0599886	6	AT3G17520	0.314671	0.243763	3	AT4G21980	0.214675	0.0352556	5	AT5G18970	0.244959	0.0700394	3
AT1G17650	0.26063	0.121461	3	AT1G17650	0.26063	0.121461	3	AT2G28920	0.342802	0.140992	1	AT3G17590	0.201236	0.116297	3	AT4G21990	0.308568	0.0715922	7	AT5G18980	0.217792	0.14467	1
AT1G17690	0.240161	0.264389	2	AT1G17690	0.240161	0.264389	2	AT2G28930	0.308296	0.0518584	2	AT3G17600	0.293452	0.0743078	5	AT4G22000	0.452329	0.0447072	4	AT5G19000	0.204133	0.118435	3
AT1G17710	0.361289	0.142175	2	AT1G17710	0.361289	0.142175	2	AT2G28940	0.334176	0.147286	3	AT3G17611	0.451036	0.0508344	7	AT4G22010	0.234014	0.111978	3	AT5G19010	0.283819	0.0278527	2
AT1G17720	0.169561	0.0676121	8	AT1G17720	0.169561	0.0676121	8	AT2G28950	0.394521	0.0362687	11	AT3G17650	0.197979	0.0869243	3	AT4G22070	0.198438	0.202568	1	AT5G19030	0.421001	0.400455	4
AT1G17730	0.269523	0.0418642	3	AT1G17730	0.269523	0.0418642	3	AT2G28960	0.314548	0.173191	1	AT3G17660	0.188893	0.203923	1	AT4G22080	0.270267	0.0929805	1	AT5G19040	0.408349	0.086992	3
AT1G17745	0.266008	0.0990622	4	AT1G17745	0.266008	0.0990622	4	AT2G29040	0.380756	0.132235	1	AT3G17668	0.154389	0.708023	4	AT4G22130	0.233366	0.105698	3	AT5G19050	0.258807	0.0450496	4
AT1G17750	0.225182	0.273924	1	AT1G17750	0.225182	0.273924	1	AT2G29050	0.203219	0.171393	3	AT3G17670	0.248229	0.162188	2	AT4G22140	0.193422	0.0298223	3	AT5G19060	0.342451	0.199272	1
AT1G17760	0.119488	0.311808	3	AT1G17760	0.119488	0.311808	3	AT2G29070	0.362997	0.146359	2	AT3G17680	0.309631	0.220767	2	AT4G22150	0.421923	0.134136	5	AT5G19070	0.218172	0.155416	5
AT1G17780	0.227539	0.544612	3	AT1G17780	0.227539	0.544612	3	AT2G29080	0.365764	0.0564358	3	AT3G17700	0.258009	0.133177	1	AT4G22190	0.218249	0.214967	6	AT5G19080	0.433217	0.326649	4
AT1G17790	0.427622	0.166255	2	AT1G17790	0.427622	0.166255	2	AT2G29110	0.24359	0.448074	1	AT3G17710	0.421811	0.475699	2	AT4G22200	0.278227	0.115398	4	AT5G19100	0.331902	0.367053	2
AT1G17800	0.259678	0.365956	4	AT1G17800	0.259678	0.365956	4	AT2G29120	0.318687	0.353439	3	AT3G17730	0.307969	0.0514841	1	AT4G22220	0.257088	0.102605	5	AT5G19120	0.433987	0.208174	12
AT1G17810	0.168133	0.0872493	2	AT1G17810	0.168133	0.0872493	2	AT2G29125	0.152467	0.121222	2	AT3G17740	0.211727	0.220454	2	AT4G22235	0.146816	1.04896	3	AT5G19140	0.222751	0.0731573	6
AT1G17820	0.224937	0.238117	2	AT1G17820	0.224937	0.238117	2	AT2G29130	0.276212	0.0888433	2	AT3G17770	0.230884	0.130468	3	AT4G22240	0.189102	0.326165	4	AT5G19160	0.255326	0.203653	3
AT1G17830	0.315367	0.267899	4	AT1G17830	0.315367	0.267899	4	AT2G29180	0.188767	0.347506	3	AT3G17790	0.345057	0.115953	6	AT4G22250	0.385586	0.117599	2	AT5G19180	0.289048	0.261576	6
AT1G17840	0.259985	0.0223352	3	AT1G17840	0.259985	0.0223352	3	AT2G29210	0.348702	0.295467	2	AT3G17800	0.278637	0.176828	7	AT4G22260	0.222542	0.169877	9	AT5G19190	0.0939254	0.348494	2
AT1G17860	0.211254	0.415677	6	AT1G17860	0.211254	0.415677	6	AT2G29290	0.379499	0.2624	4	AT3G17810	0.219428	0.0892322	5	AT4G22280	0.244876	0.554509	3	AT5G19210	0.183358	0.116472	2
AT1G17870	0.353269	0.121511	1	AT1G17870	0.353269	0.121511	1	AT2G29320	0.329184	0.197303	4	AT3G17820	0.24714	0.0512466	5	AT4G22290	0.251115	0.0382916	4	AT5G19220	0.221746	0.109919	4
AT1G17880	0.181168	0.079017	6	AT1G17880	0.181168	0.079017	6	AT2G29340	0.270042	0.17043	5	AT3G17830	0.24464	0.237954	3	AT4G22300	0.247095	0.218152	3	AT5G19250	0.290275	0.415002	6
AT1G17920	0.208491	0.148285	1	AT1G17920	0.208491	0.148285	1	AT2G29360	0.31484	0.233586	3	AT3G17840	0.333122	0.102285	4	AT4G22305	0.189815	0.221568	3	AT5G19260	0.213558	0.339596	3
AT1G17930	0.304867	0.0455203	3	AT1G17930	0.304867	0.0455203	3	AT2G29370	0.318461	0.201466	1	AT3G17850	0.208344	0.116518	1	AT4G22310	0.208581	0.102117	5	AT5G19280	0.19033	0.312847	3
AT1G17940	0.198056	0.0999275	1	AT1G17940	0.198056	0.0999275	1	AT2G29380	0.419768	0.155162	3	AT3G17860	0.245319	0.192459	10	AT4G22330	0.225297	0.0328477	6	AT5G19300	0.172969	0.288488	4
AT1G17950	0.266646	0.116497	4	AT1G17950	0.266646	0.116497	4	AT2G29390	0.306439	0.0396419	6	AT3G17880	0.202777	0.213487	4	AT4G22340	0.19961	0.0504422	5	AT5G19310	0.205406	0.209645	1
AT1G17970	0.264166	0.277435	3	AT1G17970	0.264166	0.277435	3	AT2G29410	0.34359	0.134844	3	AT3G17900	0.2858	0.0897016	4	AT4G22360	0.241525	0.224197	10	AT5G19320	0.254095	0.145255	2
AT1G17980	0.190916	0.302197	4	AT1G17980	0.190916	0.302197	4	AT2G29420	0.345269	0.194605	5	AT3G17910	0.259837	0.265075	3	AT4G22370	0.19786	0.278021	1	AT5G19330	0.182225	0.0561434	2
AT1G18030	0.269415	0.190416	2	AT1G18030	0.269415	0.190416	2	AT2G29450	0.326062	0.231264	8	AT3G17930	0.218663	0.212006	3	AT4G22490	0.220448	0.408515	2	AT5G19340	0.298319	0.187791	3
AT1G18040	0.223559	0.0893617	4	AT1G18040	0.223559	0.0893617	4	AT2G29460	0.181902	0.379603	4	AT3G17940	0.22148	0.134963	4	AT4G22517	0.263699	0.624783	1	AT5G19350	0.251403	0.168738	4
AT1G18060	0.314149	0.0949624	4	AT1G18060	0.314149	0.0949624	4	AT2G29470	0.250417	0.279078	2	AT3G17950	0.317701	0.13382	3	AT4G22530	0.309747	0.0821783	3	AT5G19360	0.243875	0.057592	1
AT1G18080	0.235112	0.0114654	12	AT1G18080	0.235112	0.0114654	12	AT2G29480	0.274087	0.167749	3	AT3G17970	0.185213	0.216627	4	AT4G22550	0.215862	0.274647	4	AT5G19370	0.185672	0.251309	5
AT1G18090	0.280331	0.283089	2	AT1G18090	0.280331	0.283089	2	AT2G29490	0.288712	0.205122	4	AT3G17980	0.246049	0.0631713	2	AT4G22560	0.403771	0.19098	2	AT5G19380	0.207209	0.230332	2
AT1G18100	0.1922	0.0552876	3	AT1G18100	0.1922	0.0552876	3	AT2G29510	0.336841	0.199994	4	AT3G18000	0.266297	0.0419178	5	AT4G22570	0.290137	0.0174804	5	AT5G19390	0.208468	0.092555	4
AT1G18140	0.314968	0.131338	1	AT1G18140	0.314968	0.131338	1	AT2G29550	0.264826	0.0393348	4	AT3G18010	0.287169	0.284945	1	AT4G22580	0.331997	0.0941107	6	AT5G19430	0.209236	0.180289	2
AT1G18160	0.19871	0.14017	2	AT1G18160	0.19871	0.14017	2	AT2G29560	0.220109	0.0673611	3	AT3G18030	0.325049	0.0571599	4	AT4G22590	0.252617	0.110868	3	AT5G19440	0.339354	0.123357	5
AT1G18190	0.206969	0.294487	1	AT1G18190	0.206969	0.294487	1	AT2G29570	0.271166	0.0183507	4	AT3G18035	0.382605	0.2277	4	AT4G22610	0.337683	0.979989	3	AT5G19460	0.247345	0.262941	2
AT1G18200	0.238313	0.191323	1	AT1G18200	0.238313	0.191323	1	AT2G29590	0.311695	0.189876	5	AT3G18040	0.206167	0.0626065	1	AT4G22620	0.218398	0.169914	2	AT5G19473	0.235	0.192811	1
AT1G18250	0.281871	0.0830943	1	AT1G18250	0.281871	0.0830943	1	AT2G29620	0.266056	0.38355	1	AT3G18050	0.314556	0.167973	3	AT4G22640	0.344989	0.57799	2	AT5G19485	0.251312	0.0826034	2
AT1G18260	0.201374	0.10849	2	AT1G18260	0.201374	0.10849	2	AT2G29650	0.244625	0.0629592	5	AT3G18060	0.20783	0.0819285	2	AT4G22670	0.361021	0.0681509	5	AT5G19500	0.269422	0.22591	3
AT1G18265	0.286342	0.345384	1	AT1G18265	0.286342	0.345384	1	AT2G29660	0.46041	0.0959686	4	AT3G18070	0.348411	0.146461	1	AT4G22680	0.368905	0.176464	8	AT5G19520	0.249822	0.300244	2
AT1G18280	0.251739	0.358996	4	AT1G18280	0.251739	0.358996	4	AT2G29670	0.356083	0.162886	6	AT3G18080	0.24727	0.11643	5	AT4G22710	0.345377	0.0790738	2	AT5G19530	0.21785	0.0947379	5
AT1G18290	0.246575	0.221049	1	AT1G18290	0.246575	0.221049	1	AT2G29680	0.228661	0.166968	3	AT3G18090	0.215654	0.236729	2	AT4G22730	0.257219	0.15883	3	AT5G19540	0.297295	0.0880296	5
AT1G18300	0.402606	0.0995816	2	AT1G18300	0.402606	0.0995816	2	AT2G29700	0.206327	0.0304094	6	AT3G18100	0.172557	0.387363	3	AT4G22753	0.404446	0.180563	1	AT5G19550	0.199505	0.0834663	5
AT1G18330	0.259145	0.326237	5	AT1G18330	0.259145	0.326237	5	AT2G29730	0.39052	0.206736	5	AT3G18110	0.251038	0.122865	1	AT4G22758	0.367629	0.225166	3	AT5G19560	0.339485	0.0852501	2
AT1G18340	0.25859	0.155186	2	AT1G18340	0.25859	0.155186	2	AT2G29750	0.409684	0.164052	2	AT3G18140	0.329385	0.00875262	4	AT4G22770	0.319993	0.30957	6	AT5G19570	0.355844	0.196248	2
AT1G18350	0.39043	0.172915	3	AT1G18350	0.39043	0.172915	3	AT2G29760	0.256592	0.106012	1	AT3G18160	0.224935	0.157047	3	AT4G22780	0.255738	0.0964995	4	AT5G19580	0.313254	0.151204	3
AT1G18360	0.178093	0.41337	4	AT1G18360	0.178093	0.41337	4	AT2G29770	0.264387	1.11405	1	AT3G18165	0.289095	0.146037	4	AT4G22790	0.22207	0.203914	1	AT5G19590	0.470153	0.0758438	5
AT1G18370	0.177786	0.0752633	1	AT1G18370	0.177786	0.0752633	1	AT2G29830	0.337155	0.925234	1	AT3G18170	0.279952	0.209107	2	AT4G22810	0.432909	0.0308064	3	AT5G19600	0.335982	0.11185	3
AT1G18400	0.310319	0.114316	4	AT1G18400	0.310319	0.114316	4	AT2G29900	0.18797	0.109055	10	AT3G18190	0.324989	0.00508373	4	AT4G22830	0.35353	0.218676	3	AT5G19620	0.211918	0.140812	2
AT1G18440	0.299783	0.135456	2	AT1G18440	0.299783	0.135456	2	AT2G29960	0.188981	0.177122	3	AT3G18200	0.223388	0.148861	1	AT4G22840	0.24194	0.203162	4	AT5G19630	0.180546	0.14918	5
AT1G18450	0.19457	0.0650306	3	AT1G18450	0.19457	0.0650306	3	AT2G29970	0.3501	0.174836	1	AT3G18215	0.329688	0.132175	6	AT4G22850	0.292444	0.11342	2	AT5G19660	0.239192	0.168962	2
AT1G18460	0.235746	0.150135	2	AT1G18460	0.235746	0.150135	2	AT2G29980	0.261932	0.0729477	7	AT3G18220	0.226065	0.150817	2	AT4G22860	0.230234	0.239511	2	AT5G19680	0.206421	0.150219	5
AT1G18470	0.250345	0.101694	5	AT1G18470	0.250345	0.101694	5	AT2G29990	0.309041	0.0729934	1	AT3G18230	0.235455	0.224006	2	AT4G22900	0.331962	0.181117	2	AT5G19690	0.186381	0.0761375	4
AT1G18480	0.328502	0.104881	6	AT1G18480	0.328502	0.104881	6	AT2G29995	0.143916	0.45612	2	AT3G18250	0.311749	0.255958	1	AT4G22910	0.419211	0.0451074	3	AT5G19700	0.296024	0.144037	1
AT1G18490	0.209772	0.167558	3	AT1G18490	0.209772	0.167558	3	AT2G30010	0.285729	0.126189	5	AT3G18260	0.203895	0.270651	2	AT4G22920	0.273723	0.130627	8	AT5G19730	0.243524	0.0905379	3
AT1G18500	0.388367	0.0966698	1	AT1G18500	0.388367	0.0966698	1	AT2G30020	0.436681	0.0839332	3	AT3G18270	0.321535	0.184654	3	AT4G22930	0.19097	0.143171	5	AT5G19740	0.31223	0.14389	1
AT1G18510	0.351209	0.166675	2	AT1G18510	0.351209	0.166675	2	AT2G30040	0.267425	0.323512	3	AT3G18280	0.25963	0.361472	3	AT4G22950	0.138254	0.390364	2	AT5G19750	0.214874	0.315709	3
AT1G18520	0.309879	0.206908	4	AT1G18520	0.309879	0.206908	4	AT2G30050	0.332741	0.0777325	4	AT3G18290	0.18347	0.114403	3	AT4G22970	0.188854	0.302933	1	AT5G19760	0.37052	0.0610807	10
AT1G18530	0.390558	0.0299856	1	AT1G18530	0.390558	0.0299856	1	AT2G30060	0.391131	0.0563634	5	AT3G18300	0.164373	0.444781	1	AT4G22980	0.298248	0.187555	1	AT5G19790	0.297484	0.159365	2
AT1G18540	0.231858	0.0871929	3	AT1G18540	0.231858	0.0871929	3	AT2G30070	0.240073	0.0763112	5	AT3G18350	0.217063	0.152941	2	AT4G22990	0.320149	0.0599161	1	AT5G19820	0.266403	0.0483859	2
AT1G18570	0.261038	0.24705	9	AT1G18570	0.261038	0.24705	9	AT2G30105	0.20034	0.221188	2	AT3G18360	0.326445	0.243291	1	AT4G23010	0.250435	0.0614294	5	AT5G19830	0.313327	0.0926292	3
AT1G18580	0.178876	0.142253	3	AT1G18580	0.178876	0.142253	3	AT2G30110	0.262847	0.0892742	7	AT3G18370	0.241935	0.124483	4	AT4G23020	0.265747	0.515376	1	AT5G19850	0.195432	0.117349	3
AT1G18590	0.306857	0.141131	3	AT1G18590	0.306857	0.141131	3	AT2G30120	0.475532	0.235739	3	AT3G18380	0.171989	0.145889	3	AT4G23030	0.306422	0.0840773	1	AT5G19855	0.2947	0.18979	3
AT1G18600	0.186756	0.198074	8	AT1G18600	0.186756	0.198074	8	AT2G30130	0.28811	0.0307176	3	AT3G18390	0.231866	0.127589	1	AT4G23040	0.210413	0.39662	4	AT5G19870	0.165899	0.234304	2
AT1G18610	0.197166	0.224301	2	AT1G18610	0.197166	0.224301	2	AT2G30140	0.347284	0.221214	4	AT3G18420	0.279001	0.16503	4	AT4G23050	0.249881	0.15345	3	AT5G19875	0.243841	0.144753	4
AT1G18620	0.191509	0.350182	3	AT1G18620	0.191509	0.350182	3	AT2G30150	0.280637	0.265932	2	AT3G18440	0.347154	0.109275	3	AT4G23060	0.348377	0.134964	3	AT5G19880	0.258152	0.293655	4
AT1G18640	0.178325	0.193969	6	AT1G18640	0.178325	0.193969	6	AT2G30160	0.274287	0.0392925	6	AT3G18470	0.13561	0.906123	2	AT4G23090	0.33144	1.08073	4	AT5G19890	0.249983	0.283601	6
AT1G18650	0.143258	0.279247	4	AT1G18650	0.143258	0.279247	4	AT2G30170	0.193461	0.156797	4	AT3G18480	0.1653	0.0630581	2	AT4G23130	0.222629	0.32772	2	AT5G19900	0.380606	0.109085	2
AT1G18680	0.325201	0.0751732	3	AT1G18680	0.325201	0.0751732	3	AT2G30200	0.188555	0.168923	11	AT3G18490	0.293588	0.201678	7	AT4G23140	0.261885	0.458013	2	AT5G19910	0.131868	0.22911	3
AT1G18700	0.23099	0.262601	4	AT1G18700	0.23099	0.262601	4	AT2G30210	0.36964	0.0702345	1	AT3G18500	0.204611	0.28243	1	AT4G23180	0.285854	0.279688	5	AT5G19920	0.252196	0.236223	2
AT1G18710	0.211603	0.517538	5	AT1G18710	0.211603	0.517538	5	AT2G30230	0.246453	0.262829	1	AT3G18510	0.114456	0.855394	2	AT4G23210	0.235692	0.358732	3	AT5G19940	0.326481	0.0485808	5
AT1G18720	0.247343	0.195445	2	AT1G18720	0.247343	0.195445	2	AT2G30240	0.303249	0.155788	1	AT3G18520	0.253081	0.166247	5	AT4G23220	0.305324	0.374326	2	AT5G19950	0.26789	0.24389	5
AT1G18730	0.234245	0.108569	3	AT1G18730	0.234245	0.108569	3	AT2G30250	0.250229	0.126122	9	AT3G18524	0.180353	0.0966973	3	AT4G23230	0.412056	0.315126	2	AT5G19960	0.234332	0.273324	3
AT1G18740	0.201771	0.132746	4	AT1G18740	0.201771	0.132746	4	AT2G30260	0.23813	0.213518	5	AT3G18535	0.1784	1.66154	3	AT4G23260	0.244229	0.309135	2	AT5G19980	0.34923	0.174607	9
AT1G18750	0.183545	0.141795	2	AT1G18750	0.183545	0.141795	2	AT2G30270	0.236386	0.171512	7	AT3G18550	0.291096	0.261556	2	AT4G23330	0.274279	0.231465	2	AT5G19990	0.274014	0.0118308	4
AT1G18800	0.471749	0.0818225	3	AT1G18800	0.471749	0.0818225	3	AT2G30280	0.218545	0.278815	3	AT3G18560	0.279445	0.201936	4	AT4G23340	0.214608	0.24126	3	AT5G20030	0.222636	0.312442	2
AT1G18810	0.219994	0.306023	4	AT1G18810	0.219994	0.306023	4	AT2G30290	0.390436	0.0618344	1	AT3G18570	0.353071	0.112034	2	AT4G23390	0.24515	0.416212	2	AT5G20040	0.225489	0.345309	4
AT1G18835	0.389008	0.33987	1	AT1G18835	0.389008	0.33987	1	AT2G30310	0.252956	0.152004	2	AT3G18590	0.174018	0.235256	1	AT4G23400	0.185899	0.0631135	8	AT5G20045	0.446826	0.327739	1
AT1G18850	0.24784	0.181018	6	AT1G18850	0.24784	0.181018	6	AT2G30330	0.312864	0.146823	6	AT3G18600	0.306381	0.215301	3	AT4G23410	0.232357	0.125267	3	AT5G20050	0.29038	0.153506	5
AT1G18860	0.3307	0.241683	1	AT1G18860	0.3307	0.241683	1	AT2G30340	0.277122	0.14072	5	AT3G18610	0.356116	0.452437	1	AT4G23430	0.205848	0.158655	3	AT5G20070	0.302349	0.142128	6
AT1G18870	0.328727	0.150469	1	AT1G18870	0.328727	0.150469	1	AT2G30350	0.26141	0.254511	4	AT3G18620	0.132215	0.252158	5	AT4G23440	0.418396	0.0461317	1	AT5G20080	0.178402	0.112279	4
AT1G18880	0.246515	0.152088	2	AT1G18880	0.246515	0.152088	2	AT2G30370	0.3425	0.282581	1	AT3G18630	0.239663	0.223803	2	AT4G23460	0.160599	0.0847048	3	AT5G20100	0.228665	0.286093	1
AT1G18890	0.289761	0.0604318	3	AT1G18890	0.289761	0.0604318	3	AT2G30390	0.283515	0.0695797	7	AT3G18650	0.229377	0.698864	1	AT4G23470	0.250977	0.189579	18	AT5G20110	0.360613	0.168161	2
AT1G18910	0.324818	0.189494	1	AT1G18910	0.324818	0.189494	1	AT2G30395	0.404387	0.111208	2	AT3G18660	0.33401	0.0854116	3	AT4G23490	0.338382	0.0606154	6	AT5G20130	0.240743	0.212056	3
AT1G18960	0.196524	0.240137	1	AT1G18960	0.196524	0.240137	1	AT2G30440	0.275909	0.160646	4	AT3G18680	0.22156	0.138402	6	AT4G23493	0.190289	0.405691	1	AT5G20140	0.319713	0.191578	3
AT1G18970	0.275266	0.193898	2	AT1G18970	0.275266	0.193898	2	AT2G30470	0.276986	0.227717	2	AT3G18690	0.35218	0.176606	3	AT4G23496	0.178761	0.420822	3	AT5G20170	0.192087	0.132879	1
AT1G18990	0.214261	0.287075	1	AT1G18990	0.214261	0.287075	1	AT2G30480	0.199639	0.442811	4	AT3G18720	0.335911	0.811533	3	AT4G23500	0.334987	0.0691345	2	AT5G20200	0.19392	0.45573	1
AT1G19010	0.224943	0.414255	3	AT1G19010	0.224943	0.414255	3	AT2G30490	0.351259	0.0413752	7	AT3G18730	0.204131	0.318108	3	AT4G23530	0.257621	0.206042	3	AT5G20230	0.343047	0.230779	7
AT1G19020	0.269361	0.200169	8	AT1G19020	0.269361	0.200169	8	AT2G30505	0.339151	0.19749	3	AT3G18760	0.278424	0.225547	5	AT4G23550	0.244005	0.16526	3	AT5G20240	0.205608	0.103856	3
AT1G19025	0.217894	0.253037	2	AT1G19025	0.217894	0.253037	2	AT2G30530	0.281208	0.101797	8	AT3G18770	0.267272	0.115428	1	AT4G23580	0.408858	0.578545	1	AT5G20270	0.291845	0.143723	5
AT1G19050	0.217541	0.268026	2	AT1G19050	0.217541	0.268026	2	AT2G30540	0.291432	0.0642259	5	AT3G18773	0.256604	0.241239	3	AT4G23590	0.343524	0.148406	3	AT5G20310	0.242225	0.361058	2
AT1G19100	0.159329	0.276963	1	AT1G19100	0.159329	0.276963	1	AT2G30550	0.457401	0.122056	5	AT3G18790	0.492999	0.0443102	3	AT4G23610	0.275204	0.561729	2	AT5G20320	0.156272	0.380505	1
AT1G19110	0.264491	0.1014	3	AT1G19110	0.264491	0.1014	3	AT2G30570	0.187312	0.0777721	15	AT3G18820	0.094643	0.095235	4	AT4G23620	0.250837	0.117139	4	AT5G20350	0.214804	0.0770988	2
AT1G19115	0.176452	0.303417	3	AT1G19115	0.176452	0.303417	3	AT2G30575	0.147139	0.4081	2	AT3G18830	0.285922	0.195212	4	AT4G23630	0.36096	0.0665786	12	AT5G20380	0.169207	0.169522	2
AT1G19120	0.409207	0.0310191	3	AT1G19120	0.409207	0.0310191	3	AT2G30580	0.198867	0.272178	2	AT3G18860	0.186863	0.12928	2	AT4G23640	0.180594	0.0320829	4	AT5G20400	0.305745	0.169356	5
AT1G19130	0.253286	0.107337	2	AT1G19130	0.253286	0.107337	2	AT2G30590	0.405058	0.13068	4	AT3G18870	0.229111	0.129209	2	AT4G23650	0.255159	0.0773541	8	AT5G20410	0.268049	0.0952998	4
AT1G19140	0.257814	0.0943321	3	AT1G19140	0.257814	0.0943321	3	AT2G30620	0.331846	0.251075	7	AT3G18890	0.155673	0.320961	2	AT4G23670	0.26519	0.253197	6	AT5G20480	0.1947	0.399998	5
AT1G19150	0.372638	0.123101	7	AT1G19150	0.372638	0.123101	7	AT2G30630	0.195001	0.0965711	3	AT3G18940	0.194226	0.234445	7	AT4G23680	0.44914	0.0693893	2	AT5G20490	0.187728	0.0686184	1
AT1G19170	0.2836	0.0843112	6	AT1G19170	0.2836	0.0843112	6	AT2G30700	0.123543	0.195369	3	AT3G18950	0.331048	0.104846	2	AT4G23690	0.367384	0.101673	3	AT5G20500	0.299012	0.19092	8
AT1G19180	0.234354	0.373634	11	AT1G19180	0.234354	0.373634	11	AT2G30710	0.283629	0.0209511	3	AT3G18960	0.117536	1.12095	4	AT4G23700	0.392647	0.124858	2	AT5G20510	0.20935	0.237049	2
AT1G19220	0.212612	0.111865	4	AT1G19220	0.212612	0.111865	4	AT2G30720	0.330977	0.113785	6	AT3G18970	0.29811	0.123796	2	AT4G23710	0.127217	0.371886	3	AT5G20520	0.240512	0.178703	6
AT1G19240	0.271543	0.193038	5	AT1G19240	0.271543	0.193038	5	AT2G30740	0.356134	0.0476717	2	AT3G18990	0.176225	0.0907796	7	AT4G23720	0.294849	0.19959	2	AT5G20540	0.347158	0.0631242	2
AT1G19270	0.280454	0.0905511	1	AT1G19270	0.280454	0.0905511	1	AT2G30750	0.298218	0.233772	4	AT3G19000	0.302523	0.213641	5	AT4G23730	0.181284	0.170919	6	AT5G20550	0.334577	0.184837	2
AT1G19310	0.276591	0.145754	7	AT1G19310	0.276591	0.145754	7	AT2G30770	0.32699	0.184333	1	AT3G19010	0.380266	0.25046	6	AT4G23740	0.343246	0.161746	4	AT5G20580	0.281259	0.062815	5
AT1G19320	0.368561	0.349226	4	AT1G19320	0.368561	0.349226	4	AT2G30780	0.249609	0.215424	1	AT3G19020	0.299888	0.152143	1	AT4G23770	0.320473	0.797669	3	AT5G20590	0.282902	0.17842	4
AT1G19330	0.176514	0.0726275	4	AT1G19330	0.176514	0.0726275	4	AT2G30800	0.234602	0.123364	2	AT3G19100	0.236349	0.074397	4	AT4G23790	0.261862	0.16454	3	AT5G20600	0.304365	0.221583	3
AT1G19340	0.2137	0.352237	3	AT1G19340	0.2137	0.352237	3	AT2G30810	0.268191	0.347818	5	AT3G19130	0.367598	0.112705	6	AT4G23800	0.291577	0.0927175	3	AT5G20610	0.188614	0.298963	2
AT1G19360	0.279258	0.068548	3	AT1G19360	0.279258	0.068548	3	AT2G30840	0.259446	0.175006	1	AT3G19150	0.29952	0.391792	8	AT4G23810	0.295938	0.188971	6	AT5G20630	0.304454	0.116811	9
AT1G19370	0.306296	0.0729359	3	AT1G19370	0.306296	0.0729359	3	AT2G30860	0.199503	0.106874	5	AT3G19160	0.252796	0.400463	2	AT4G23820	0.345666	0.101078	5	AT5G20635	0.280786	0.227412	2
AT1G19380	0.243222	0.229136	4	AT1G19380	0.243222	0.229136	4	AT2G30880	0.264759	0.0885172	5	AT3G19170	0.186118	0.0918305	4	AT4G23840	0.270107	0.37815	4	AT5G20640	0.364694	0.18196	2
AT1G19430	0.23693	0.106157	2	AT1G19430	0.23693	0.106157	2	AT2G30890	0.184584	0.452599	2	AT3G19180	0.223141	0.243311	2	AT4G23850	0.275527	0.115064	2	AT5G20650	0.254511	0.116906	7
AT1G19440	0.290877	0.0402293	4	AT1G19440	0.290877	0.0402293	4	AT2G30900	0.295614	0.319595	3	AT3G19184	0.264646	0.304186	1	AT4G23870	0.254105	0.151509	3	AT5G20660	0.231067	0.18276	2
AT1G19450	0.19778	0.0661647	4	AT1G19450	0.19778	0.0661647	4	AT2G30920	0.204996	0.270952	4	AT3G19190	0.179869	0.284289	1	AT4G23880	0.182723	0.451911	3	AT5G20670	0.446923	0.0560199	6
AT1G19480	0.366711	0.154695	6	AT1G19480	0.366711	0.154695	6	AT2G30930	0.34215	0.263727	6	AT3G19200	0.273832	0.218434	1	AT4G23885	0.393908	0.375556	3	AT5G20690	0.318005	0.258565	1
AT1G19490	0.296771	0.14673	2	AT1G19490	0.296771	0.14673	2	AT2G30933	0.356199	0.287194	3	AT3G19210	0.203152	0.129602	2	AT4G23890	0.221273	0.200009	4	AT5G20700	0.156622	0.200511	2
AT1G19500	0.31399	0.446118	3	AT1G19500	0.31399	0.446118	3	AT2G30950	0.213064	0.0754649	6	AT3G19220	0.170366	0.234448	4	AT4G23900	0.190408	0.104777	4	AT5G20710	0.256127	0.131645	3
AT1G19510	0.230653	0.0590219	4	AT1G19510	0.230653	0.0590219	4	AT2G30960	0.307148	0.879331	2	AT3G19250	0.296182	0.294048	2	AT4G23920	0.185157	0.0855631	4	AT5G20740	0.297956	0.222031	5
AT1G19520	0.263571	0.134591	4	AT1G19520	0.263571	0.134591	4	AT2G30980	0.296546	0.197903	5	AT3G19260	0.274158	0.0993402	7	AT4G23930	0.483191	0.22097	3	AT5G20790	0.334111	0.317962	1
AT1G19530	0.235237	0.407425	3	AT1G19530	0.235237	0.407425	3	AT2G31040	0.183837	0.143487	5	AT3G19270	0.11865	0.370592	1	AT4G23980	0.215833	0.220664	6	AT5G20810	0.4402	0.0781207	2
AT1G19540	0.349668	0.181614	4	AT1G19540	0.349668	0.181614	4	AT2G31060	0.160282	0.132597	5	AT3G19280	0.264364	0.208594	6	AT4G23990	0.303049	0.236348	2	AT5G20840	0.184673	0.191735	3
AT1G19570	0.253852	0.183	9	AT1G19570	0.253852	0.183	9	AT2G31070	0.232063	0.131272	4	AT3G19300	0.246398	0.241297	3	AT4G24000	0.386611	0.264663	3	AT5G20850	0.223558	0.0178309	2
AT1G19580	0.149206	0.179793	5	AT1G19580	0.149206	0.179793	5	AT2G31081	0.239016	0.317805	2	AT3G19310	0.264	0.15178	1	AT4G24015	0.295007	0.108585	3	AT5G20885	0.363474	0.0530086	7
AT1G19600	0.183879	0.162351	5	AT1G19600	0.183879	0.162351	5	AT2G31085	0.257927	0.309202	1	AT3G19330	0.227369	0.310982	5	AT4G24020	0.245597	0.0864424	2	AT5G20890	0.254708	0.0126944	3
AT1G19610	0.155887	0.17131	2	AT1G19610	0.155887	0.17131	2	AT2G31090	0.321169	0.0390832	4	AT3G19340	0.253692	0.0701956	3	AT4G24040	0.314191	0.256519	3	AT5G20900	0.155651	0.460086	6
AT1G19640	0.330655	0.149716	7	AT1G19640	0.330655	0.149716	7	AT2G31110	0.284696	0.108347	6	AT3G19360	0.271303	0.125874	2	AT4G24050	0.247603	0.124434	5	AT5G20910	0.280667	0.154087	6
AT1G19650	0.204558	0.246914	2	AT1G19650	0.204558	0.246914	2	AT2G31130	0.281777	0.314131	2	AT3G19380	0.311729	0.0848335	10	AT4G24060	0.180897	0.194195	5	AT5G20920	0.230696	0.249123	5
AT1G19670	0.371413	0.275793	4	AT1G19670	0.371413	0.275793	4	AT2G31140	0.27411	0.137355	4	AT3G19390	0.283748	0.187229	3	AT4G24090	0.264154	0.253096	2	AT5G20930	0.187984	0.166047	3
AT1G19680	0.189031	0.635464	4	AT1G19680	0.189031	0.635464	4	AT2G31160	0.179233	0.150977	2	AT3G19400	0.291775	0.205162	1	AT4G24100	0.207528	0.1674	2	AT5G20940	0.190235	0.267265	2
AT1G19690	0.256264	0.291459	2	AT1G19690	0.256264	0.291459	2	AT2G31180	0.219136	0.269343	3	AT3G19420	0.20881	0.0938914	3	AT4G24110	0.470174	0.0756592	1	AT5G20990	0.218791	0.161326	1
AT1G19710	0.301631	0.130748	4	AT1G19710	0.301631	0.130748	4	AT2G31190	0.239496	0.120281	4	AT3G19440	0.259133	0.214321	4	AT4G24120	0.208334	0.0911133	2	AT5G21010	0.255911	0.113507	3
AT1G19720	0.438642	0.255683	2	AT1G19720	0.438642	0.255683	2	AT2G31200	0.262282	0.174429	6	AT3G19450	0.243867	0.10861	6	AT4G24130	0.318173	0.0655974	4	AT5G21060	0.190693	0.272093	5
AT1G19730	0.253453	0.190436	6	AT1G19730	0.253453	0.190436	6	AT2G31210	0.207722	0.245068	3	AT3G19460	0.184776	0.265006	5	AT4G24140	0.18866	0.261631	3	AT5G21070	0.205102	0.0210524	4
AT1G19770	0.322335	0.108969	5	AT1G19770	0.322335	0.108969	5	AT2G31220	0.272853	0.164679	3	AT3G19480	0.292718	0.0533285	1	AT4G24160	0.261381	0.156001	5	AT5G21090	0.251915	0.0897821	8
AT1G19830	0.116136	0.264023	4	AT1G19830	0.116136	0.264023	4	AT2G31230	0.234023	0.111736	2	AT3G19490	0.261697	0.064487	1	AT4G24175	0.242283	0.215473	3	AT5G21100	0.307567	0.0964135	3
AT1G19850	0.267157	0.0904231	6	AT1G19850	0.267157	0.0904231	6	AT2G31240	0.352481	0.0756106	2	AT3G19500	0.2854	0.278436	3	AT4G24190	0.170965	0.0855198	5	AT5G21105	0.336924	0.0919729	8
AT1G19860	0.195393	0.332383	4	AT1G19860	0.195393	0.332383	4	AT2G31260	0.215843	0.0986478	5	AT3G19508	0.292379	0.0934134	4	AT4G24200	0.217037	0.359444	3	AT5G21120	0.29599	0.363547	1
AT1G19870	0.201675	0.372191	5	AT1G19870	0.201675	0.372191	5	AT2G31270	0.33131	0.225609	2	AT3G19510	0.219354	0.366534	3	AT4G24210	0.476556	0.17693	5	AT5G21130	0.388906	0.346342	1
AT1G19880	0.235727	0.0999561	2	AT1G19880	0.235727	0.0999561	2	AT2G31280	0.194411	0.334622	5	AT3G19515	0.363737	0.661113	3	AT4G24220	0.381787	0.0704903	3	AT5G21140	0.317816	0.140033	3
AT1G19890	0.438167	0.0639858	1	AT1G19890	0.438167	0.0639858	1	AT2G31305	0.233159	0.0976562	5	AT3G19540	0.30274	0.0469824	3	AT4G24240	0.395943	0.134222	8	AT5G21150	0.355946	0.120278	2
AT1G19900	0.308452	0.324173	3	AT1G19900	0.308452	0.324173	3	AT2G31310	0.16045	0.218391	1	AT3G19550	0.198011	0.353734	5	AT4G24250	0.191069	0.165093	5	AT5G21170	0.217343	0.0981548	6
AT1G19920	0.315654	0.103685	8	AT1G19920	0.315654	0.103685	8	AT2G31320	0.227995	0.132197	3	AT3G19570	0.230234	0.328916	2	AT4G24265	0.206857	0.458413	4	AT5G21222	0.223366	0.194248	1
AT1G19940	0.327612	0.0970615	3	AT1G19940	0.327612	0.0970615	3	AT2G31345	0.32668	0.102645	1	AT3G19590	0.198558	0.0696876	4	AT4G24270	0.249575	0.221372	1	AT5G21280	0.412807	0.131987	2
AT1G19950	0.199864	0.29437	3	AT1G19950	0.199864	0.29437	3	AT2G31350	0.212433	0.136728	6	AT3G19595	0.24221	0.411658	1	AT4G24275	0.159322	0.403925	4	AT5G21326	0.27456	0.0622329	4
AT1G19970	0.231597	0.096881	1	AT1G19970	0.231597	0.096881	1	AT2G31360	0.365648	0.0426033	8	AT3G19615	0.241777	0.313796	1	AT4G24280	0.234948	0.0404784	2	AT5G21430	0.397496	0.112543	2
AT1G19980	0.287037	0.266304	3	AT1G19980	0.287037	0.266304	3	AT2G31370	0.44189	0.174037	4	AT3G19630	0.23659	0.12155	5	AT4G24290	0.283296	0.0907997	3	AT5G21482	0.320458	0.116977	3
AT1G20020	0.203625	0.104033	3	AT1G20020	0.203625	0.104033	3	AT2G31380	0.242364	0.16617	5	AT3G19640	0.251261	0.143567	6	AT4G24310	0.350035	0.102939	2	AT5G21910	0.318989	0.161274	1
AT1G20030	0.462884	0.147433	5	AT1G20030	0.462884	0.147433	5	AT2G31390	0.279327	0.0616547	7	AT3G19650	0.249004	0.373928	3	AT4G24330	0.299412	0.144084	7	AT5G21920	0.257194	0.155949	4
AT1G20050	0.215228	0.269934	7	AT1G20050	0.215228	0.269934	7	AT2G31400	0.247259	0.104438	1	AT3G19680	0.465576	0.0785759	5	AT4G24340	0.310271	0.197295	3	AT5G21950	0.319951	0.120425	2
AT1G20070	0.217838	0.385794	4	AT1G20070	0.217838	0.385794	4	AT2G31410	0.362382	0.197977	5	AT3G19690	0.372784	0.139435	2	AT4G24350	0.234806	0.276282	4	AT5G21960	0.254936	0.231259	3
AT1G20080	0.273714	0.0815572	1	AT1G20080	0.273714	0.0815572	1	AT2G31425	0.450389	0.89192	1	AT3G19710	0.285166	0.162271	5	AT4G24370	0.365489	0.274319	3	AT5G21970	0.273767	0.13771	2
AT1G20100	0.444494	0.276683	3	AT1G20100	0.444494	0.276683	3	AT2G31430	0.25403	0.609554	3	AT3G19720	0.255364	0.0520625	1	AT4G24380	0.401353	0.11287	4	AT5G21990	0.253258	0.112903	4
AT1G20110	0.198542	0.15811	7	AT1G20110	0.198542	0.15811	7	AT2G31440	0.134733	0.102466	5	AT3G19740	0.203646	0.168752	1	AT4G24400	0.300778	0.160828	5	AT5G22020	0.277503	0.118181	7
AT1G20120	0.253932	0.185635	2	AT1G20120	0.253932	0.185635	2	AT2G31450	0.264097	0.185497	7	AT3G19760	0.341592	0.0479399	5	AT4G24430	0.215824	0.194612	3	AT5G22050	0.228171	0.0322785	1
AT1G20140	0.472652	0.143646	4	AT1G20140	0.472652	0.143646	4	AT2G31480	0.256264	0.19948	2	AT3G19780	0.260652	0.298065	1	AT4G24450	0.201768	0.212798	1	AT5G22060	0.253718	0.111887	5
AT1G20160	0.248525	0.118005	3	AT1G20160	0.248525	0.118005	3	AT2G31500	0.159614	0.0728449	3	AT3G19800	0.394887	0.117957	3	AT4G24500	0.459719	0.40375	4	AT5G22070	0.392386	0.0403476	6
AT1G20180	0.217379	0.323211	3	AT1G20180	0.217379	0.323211	3	AT2G31540	0.213409	0.454683	1	AT3G19810	0.175305	0.338899	5	AT4G24510	0.216441	0.460939	5	AT5G22080	0.233922	0.0375941	3
AT1G20190	0.261463	0.0693932	4	AT1G20190	0.261463	0.0693932	4	AT2G31570	0.164378	0.114174	6	AT3G19850	0.295507	0.200897	6	AT4G24520	0.203578	0.175318	5	AT5G22100	0.297246	0.334421	4
AT1G20200	0.355923	0.0237693	4	AT1G20200	0.355923	0.0237693	4	AT2G31600	0.3344	0.14796	3	AT3G19860	0.35943	0.0789337	5	AT4G24530	0.259688	0.101284	2	AT5G22120	0.227965	0.268276	6
AT1G20220	0.244337	0.212438	2	AT1G20220	0.244337	0.212438	2	AT2G31650	0.202059	0.2309	1	AT3G19880	0.372382	0.649114	1	AT4G24540	0.152743	0.318845	4	AT5G22130	0.265083	0.211516	6
AT1G20225	0.136275	0.204573	3	AT1G20225	0.136275	0.204573	3	AT2G31660	0.196486	0.128102	1	AT3G19890	0.428602	0.46117	1	AT4G24550	0.236147	0.0442811	1	AT5G22140	0.263939	0.0983892	2
AT1G20260	0.203256	0.0182983	10	AT1G20260	0.203256	0.0182983	10	AT2G31670	0.203278	0.274623	5	AT3G19895	0.129659	0.155635	4	AT4G24560	0.298407	0.341143	2	AT5G22220	0.214814	0.22171	3
AT1G20270	0.143396	0.0442352	2	AT1G20270	0.143396	0.0442352	2	AT2G31680	0.338451	0.0317321	4	AT3G19900	0.143322	0.36812	4	AT4G24570	0.288999	0.0858875	6	AT5G22250	0.481648	0.0796665	3
AT1G20300	0.262078	0.134617	2	AT1G20300	0.262078	0.134617	2	AT2G31690	0.237315	0.290775	1	AT3G19910	0.185649	0.203646	10	AT4G24590	0.33476	0.209835	1	AT5G22260	0.210307	0.157005	1
AT1G20310	0.313814	0.386508	1	AT1G20310	0.313814	0.386508	1	AT2G31710	0.442563	0.0491825	3	AT3G19920	0.218597	0.0929086	2	AT4G24620	0.249875	0.0772942	3	AT5G22270	0.18183	0.325814	4
AT1G20320	0.295225	0.368639	1	AT1G20320	0.295225	0.368639	1	AT2G31720	0.32045	0.913356	2	AT3G19930	0.192477	0.0589499	7	AT4G24630	0.231805	0.281815	1	AT5G22280	0.121338	0.171953	3
AT1G20340	0.213082	0.166285	12	AT1G20340	0.213082	0.166285	12	AT2G31725	0.315578	0.165945	2	AT3G19940	0.263161	0.0788689	1	AT4G24640	0.208929	0.260315	6	AT5G22290	0.240093	0.174848	4
AT1G20350	0.305491	0.495161	5	AT1G20350	0.305491	0.495161	5	AT2G31730	0.177738	0.336069	4	AT3G19950	0.397022	0.127145	3	AT4G24650	0.208256	0.383762	2	AT5G22300	0.310131	0.15234	6
AT1G20370	0.187682	0.367828	2	AT1G20370	0.187682	0.367828	2	AT2G31740	0.239749	0.190051	5	AT3G19970	0.219255	0.192713	2	AT4G24660	0.255565	0.136522	2	AT5G22310	0.381375	0.242739	2
AT1G20410	0.216524	0.213172	3	AT1G20410	0.216524	0.213172	3	AT2G31750	0.33607	0.0947833	5	AT3G19990	0.213642	0.0914019	6	AT4G24680	0.169077	0.383803	2	AT5G22320	0.329038	0.186181	2
AT1G20430	0.336004	0.101728	5	AT1G20430	0.336004	0.101728	5	AT2G31780	0.40986	0.444996	1	AT3G20000	0.210748	0.162531	5	AT4G24690	0.284886	0.277765	8	AT5G22330	0.309149	0.0286037	4
AT1G20440	0.491442	0.180252	4	AT1G20440	0.491442	0.180252	4	AT2G31790	0.204576	0.252123	3	AT3G20010	0.31325	0.38536	1	AT4G24700	0.28253	0.112264	3	AT5G22340	0.401492	0.331347	3
AT1G20450	0.433496	0.139119	9	AT1G20450	0.433496	0.139119	9	AT2G31800	0.21565	0.0850158	2	AT3G20015	0.346434	0.0707205	3	AT4G24710	0.198297	0.163168	4	AT5G22350	0.16953	0.120593	9
AT1G20460	0.232736	0.0364071	3	AT1G20460	0.232736	0.0364071	3	AT2G31810	0.284148	0.248326	2	AT3G20020	0.217073	0.226477	5	AT4G24740	0.262991	0.0312063	5	AT5G22355	0.23537	0.325259	3
AT1G20470	0.188958	0.0797797	3	AT1G20470	0.188958	0.0797797	3	AT2G31830	0.187124	0.163711	1	AT3G20040	0.255909	0.0882533	1	AT4G24750	0.180439	0.10022	3	AT5G22360	0.306917	0.0592692	2
AT1G20480	0.256328	0.225793	4	AT1G20480	0.256328	0.225793	4	AT2G31840	0.258926	0.18489	1	AT3G20050	0.245316	0.00681538	4	AT4G24760	0.185303	0.0597861	7	AT5G22380	0.282687	0.250434	2
AT1G20510	0.337788	0.0787702	8	AT1G20510	0.337788	0.0787702	8	AT2G31850	0.258366	0.835948	1	AT3G20060	0.284543	0.0616774	3	AT4G24770	0.197829	0.266844	8	AT5G22390	0.432014	0.132972	3
AT1G20520	0.254225	0.281282	1	AT1G20520	0.254225	0.281282	1	AT2G31865	0.263723	0.219165	4	AT3G20080	0.181547	0.385053	5	AT4G24805	0.314271	0.145491	3	AT5G22400	0.266298	0.14996	4
AT1G20540	0.171257	0.119154	3	AT1G20540	0.171257	0.119154	3	AT2G31870	0.264514	0.214267	2	AT3G20110	0.290296	0.27692	2	AT4G24810	0.242686	0.119778	4	AT5G22410	0.294413	0.429065	3
AT1G20560	0.301988	0.0855668	6	AT1G20560	0.301988	0.0855668	6	AT2G31880	0.202653	0.282946	5	AT3G20140	0.268046	0.358413	1	AT4G24830	0.225613	0.121061	3	AT5G22430	0.225513	0.312633	7
AT1G20575	0.185917	0.140196	5	AT1G20575	0.185917	0.140196	5	AT2G31890	0.236364	0.144388	3	AT3G20155	0.368129	0.354244	3	AT4G24840	0.22034	0.142527	2	AT5G22450	0.212225	0.179142	2
AT1G20580	0.149642	0.0244373	4	AT1G20580	0.149642	0.0244373	4	AT2G31920	0.302011	0.336297	1	AT3G20160	0.191935	0.485871	2	AT4G24880	0.262957	0.121893	5	AT5G22470	0.292437	0.0702313	1
AT1G20610	0.169943	0.232846	3	AT1G20610	0.169943	0.232846	3	AT2G31930	0.166495	0.460568	4	AT3G20170	0.206267	0.136107	3	AT4G24890	0.260843	0.15099	2	AT5G22480	0.202226	0.156392	3
AT1G20620	0.271538	0.0170256	7	AT1G20620	0.271538	0.0170256	7	AT2G31945	0.293572	0.19424	3	AT3G20190	0.275261	0.192805	4	AT4G24930	0.160756	0.404038	2	AT5G22500	0.244465	0.184375	4
AT1G20650	0.311834	0.0646323	4	AT1G20650	0.311834	0.0646323	4	AT2G31970	0.152804	0.177525	4	AT3G20200	0.260979	0.136456	2	AT4G24940	0.278083	0.167089	6	AT5G22510	0.300079	0.0846722	2
AT1G20670	0.288517	0.187625	3	AT1G20670	0.288517	0.187625	3	AT2G31980	0.312518	0.291776	3	AT3G20210	0.217611	0.431137	8	AT4G24960	0.243597	0.0697519	4	AT5G22530	0.17578	0.855736	2
AT1G20700	0.278285	0.116662	1	AT1G20700	0.278285	0.116662	1	AT2G31985	0.240619	0.104221	3	AT3G20220	0.199121	0.204184	2	AT4G24972	0.268046	0.278458	2	AT5G22540	0.350882	0.154832	4
AT1G20760	0.180302	0.193739	3	AT1G20760	0.180302	0.193739	3	AT2G31990	0.324321	0.277806	3	AT3G20230	0.33039	0.0772724	8	AT4G24975	0.487756	0.380394	1	AT5G22545	0.230539	0.936459	2
AT1G20770	0.22868	0.238317	4	AT1G20770	0.22868	0.238317	4	AT2G32000	0.193321	0.0764362	4	AT3G20240	0.2115	0.111521	3	AT4G24990	0.283174	0.0269018	3	AT5G22550	0.255109	0.267015	4
AT1G20810	0.411975	0.139453	3	AT1G20810	0.411975	0.139453	3	AT2G32020	0.280203	0.14725	3	AT3G20260	0.213773	0.120595	4	AT4G25000	0.346043	0.14596	4	AT5G22570	0.289225	0.277273	5
AT1G20816	0.145215	0.24319	7	AT1G20816	0.145215	0.24319	7	AT2G32030	0.230982	0.338257	3	AT3G20280	0.260159	0.539521	2	AT4G25020	0.277498	0.435896	3	AT5G22580	0.285197	0.0738793	8
AT1G20823	0.44373	0.110546	6	AT1G20823	0.44373	0.110546	6	AT2G32040	0.219208	0.129024	5	AT3G20300	0.413639	0.0569627	8	AT4G25040	0.229495	0.254772	3	AT5G22630	0.367858	0.027285	4
AT1G20830	0.259205	0.208886	2	AT1G20830	0.259205	0.208886	2	AT2G32070	0.448491	0.0276721	3	AT3G20310	0.338081	0.0841131	7	AT4G25050	0.278724	0.144915	4	AT5G22640	0.290957	0.0980979	1
AT1G20850	0.300781	0.0733532	3	AT1G20850	0.300781	0.0733532	3	AT2G32080	0.310592	0.0645898	5	AT3G20320	0.25535	0.0682908	4	AT4G25070	0.244385	0.337432	2	AT5G22650	0.380449	0.377918	5
AT1G20860	0.322256	0.167587	1	AT1G20860	0.322256	0.167587	1	AT2G32090	0.283106	0.201235	5	AT3G20330	0.312607	0.107534	5	AT4G25110	0.341394	0.156078	6	AT5G22660	0.243905	0.93385	1
AT1G20890	0.241504	0.364386	3	AT1G20890	0.241504	0.364386	3	AT2G32100	0.317355	0.247169	3	AT3G20360	0.317059	0.20719	1	AT4G25130	0.36422	0.161372	3	AT5G22740	0.297527	0.0278914	3
AT1G20900	0.264508	0.0619457	4	AT1G20900	0.264508	0.0619457	4	AT2G32150	0.402914	0.0558918	6	AT3G20390	0.23784	0.136333	9	AT4G25140	0.297049	0.045104	1	AT5G22750	0.25194	0.134397	1
AT1G20910	0.17196	0.492242	3	AT1G20910	0.17196	0.492242	3	AT2G32160	0.352056	0.407892	3	AT3G20395	0.22122	0.256952	5	AT4G25150	0.339507	0.150498	3	AT5G22790	0.174004	0.127458	2
AT1G20920	0.244466	0.11247	1	AT1G20920	0.244466	0.11247	1	AT2G32170	0.199926	0.291352	2	AT3G20410	0.290302	0.0350238	3	AT4G25160	0.279714	0.147106	1	AT5G22820	0.239566	0.335549	3
AT1G20930	0.325361	0.016938	4	AT1G20930	0.325361	0.016938	4	AT2G32180	0.322671	0.066007	4	AT3G20420	0.306259	0.227297	2	AT4G25170	0.329967	0.166631	6	AT5G22830	0.182487	0.0933941	4
AT1G20950	0.233579	0.0564619	3	AT1G20950	0.233579	0.0564619	3	AT2G32200	0.220384	0.385418	2	AT3G20430	0.263232	0.323972	1	AT4G25180	0.233586	0.627167	3	AT5G22840	0.302357	0.140893	3
AT1G20970	0.196315	0.47357	1	AT1G20970	0.196315	0.47357	1	AT2G32210	0.31751	0.14734	4	AT3G20440	0.214241	0.12673	2	AT4G25190	0.233512	0.305067	2	AT5G22850	0.289462	0.0818581	4
AT1G20980	0.276559	0.165552	4	AT1G20980	0.276559	0.165552	4	AT2G32220	0.374303	0.107228	2	AT3G20450	0.170385	0.164074	3	AT4G25200	0.413006	0.150699	6	AT5G22860	0.299923	0.193271	1
AT1G21000	0.227724	0.0742804	7	AT1G21000	0.227724	0.0742804	7	AT2G32230	0.22242	0.13688	2	AT3G20475	0.205146	0.121398	2	AT4G25210	0.442185	0.243944	4	AT5G22890	0.237903	0.291711	3
AT1G21010	0.392703	0.119149	3	AT1G21010	0.392703	0.119149	3	AT2G32235	0.260527	0.28902	5	AT3G20480	0.355543	0.420226	1	AT4G25220	0.20079	0.112481	2	AT5G22900	0.358849	0.190249	1
AT1G21050	0.445885	0.111698	4	AT1G21050	0.445885	0.111698	4	AT2G32240	0.18985	0.288301	6	AT3G20490	0.189176	0.373954	4	AT4G25225	0.37406	0.0807269	3	AT5G22910	0.277515	0.408529	1
AT1G21060	0.187105	0.285671	4	AT1G21060	0.187105	0.285671	4	AT2G32260	0.351384	0.0843825	5	AT3G20500	0.396494	0.0574537	5	AT4G25240	0.140781	0.141963	2	AT5G22920	0.280169	0.162929	5
AT1G21065	0.293087	0.276072	6	AT1G21065	0.293087	0.276072	6	AT2G32270	0.355085	0.10687	3	AT3G20510	0.254963	0.10117	3	AT4G25250	0.258126	0.29993	4	AT5G22940	0.389683	0.112781	4
AT1G21070	0.190467	0.0622221	8	AT1G21070	0.190467	0.0622221	8	AT2G32275	0.446837	1.00226	1	AT3G20520	0.158742	0.744614	3	AT4G25260	0.285539	0.16838	5	AT5G22950	0.241379	0.0728702	4
AT1G21080	0.157161	0.146021	3	AT1G21080	0.157161	0.146021	3	AT2G32280	0.229263	0.0766081	2	AT3G20540	0.182691	0.217411	3	AT4G25280	0.259789	0.194719	2	AT5G22970	0.28163	0.865009	2
AT1G21090	0.231351	0.183246	5	AT1G21090	0.231351	0.183246	5	AT2G32290	0.280334	0.190283	1	AT3G20550	0.194444	0.325912	2	AT4G25300	0.232887	0.279058	3	AT5G23000	0.214156	0.221663	5
AT1G21100	0.363619	0.137199	5	AT1G21100	0.363619	0.137199	5	AT2G32295	0.178878	0.162346	1	AT3G20560	0.218642	0.11191	5	AT4G25315	0.280075	0.170351	3	AT5G23010	0.384523	0.188032	26
AT1G21140	0.294527	0.117024	4	AT1G21140	0.294527	0.117024	4	AT2G32300	0.29081	0.136142	2	AT3G20570	0.27426	0.266127	5	AT4G25320	0.25112	0.193892	2	AT5G23020	0.299677	0.292217	23
AT1G21150	0.250216	0.288681	1	AT1G21150	0.250216	0.288681	1	AT2G32350	0.302905	0.153282	1	AT3G20580	0.319689	0.117366	2	AT4G25340	0.244316	0.384425	1	AT5G23030	0.330273	0.132415	2
AT1G21160	0.219606	0.536489	3	AT1G21160	0.219606	0.536489	3	AT2G32370	0.303454	0.843995	1	AT3G20600	0.396333	0.256395	3	AT4G25350	0.23082	0.24962	1	AT5G23040	0.221969	0.175144	6
AT1G21190	0.208674	0.0240811	3	AT1G21190	0.208674	0.0240811	3	AT2G32380	0.247363	0.219163	4	AT3G20620	0.46856	0.400169	5	AT4G25370	0.17137	0.219861	3	AT5G23050	0.230038	0.168312	2
AT1G21280	0.21832	0.86364	4	AT1G21280	0.21832	0.86364	4	AT2G32390	0.20826	0.224358	2	AT3G20630	0.213879	0.109091	4	AT4G25380	0.188904	0.449909	1	AT5G23060	0.181854	0.128107	7
AT1G21310	0.355524	0.0742571	1	AT1G21310	0.355524	0.0742571	1	AT2G32400	0.240489	0.141059	1	AT3G20640	0.245053	0.149883	2	AT4G25390	0.383052	0.103748	2	AT5G23070	0.314097	0.264737	1
AT1G21340	0.201251	0.193038	2	AT1G21340	0.201251	0.193038	2	AT2G32410	0.271257	0.326649	1	AT3G20650	0.194886	0.0366988	6	AT4G25400	0.300387	0.403877	2	AT5G23080	0.20557	0.174146	3
AT1G21350	0.196911	0.2025	4	AT1G21350	0.196911	0.2025	4	AT2G32415	0.289466	0.144365	1	AT3G20660	0.328251	0.0878715	2	AT4G25420	0.352457	0.126864	4	AT5G23100	0.299063	0.138152	3
AT1G21360	0.117852	0.318729	2	AT1G21360	0.117852	0.318729	2	AT2G32430	0.3462	0.0544816	3	AT3G20670	0.267643	0.0521071	4	AT4G25433	0.292515	0.184018	2	AT5G23110	0.154952	0.227722	2
AT1G21380	0.223735	0.13711	6	AT1G21380	0.223735	0.13711	6	AT2G32450	0.254736	0.0719998	2	AT3G20680	0.30381	0.145601	3	AT4G25434	0.331832	0.159244	4	AT5G23120	0.293488	0.0542638	6
AT1G21390	0.325044	0.342027	3	AT1G21390	0.325044	0.342027	3	AT2G32460	0.231669	0.274099	7	AT3G20720	0.159126	0.152777	4	AT4G25440	0.328169	0.0439446	4	AT5G23130	0.285739	0.249601	3
AT1G21395	0.232322	0.768208	1	AT1G21395	0.232322	0.768208	1	AT2G32480	0.187378	0.13406	4	AT3G20730	0.25775	0.271597	2	AT4G25450	0.248982	0.0633386	6	AT5G23140	0.169922	0.0432622	4
AT1G21400	0.354762	0.0386308	3	AT1G21400	0.354762	0.0386308	3	AT2G32500	0.432389	0.310855	5	AT3G20740	0.214282	0.127747	4	AT4G25520	0.202207	0.179179	2	AT5G23150	0.185305	0.396762	2
AT1G21410	0.292097	0.0935742	4	AT1G21410	0.292097	0.0935742	4	AT2G32520	0.260822	0.0752458	3	AT3G20750	0.418135	0.401406	1	AT4G25530	0.289174	0.800432	1	AT5G23170	0.313803	0.247085	2
AT1G21440	0.266931	0.0851264	3	AT1G21440	0.266931	0.0851264	3	AT2G32530	0.322004	0.317603	3	AT3G20770	0.265718	0.0823065	2	AT4G25540	0.206886	0.302344	2	AT5G23190	0.227818	0.0948916	2
AT1G21450	0.22568	0.103344	5	AT1G21450	0.22568	0.103344	5	AT2G32550	0.361345	0.568482	2	AT3G20780	0.197559	0.0700178	1	AT4G25550	0.191586	0.0471378	4	AT5G23200	0.24007	0.150204	2
AT1G21460	0.282264	0.083906	4	AT1G21460	0.282264	0.083906	4	AT2G32560	0.194854	0.187111	5	AT3G20790	0.154843	0.149406	2	AT4G25560	0.216562	0.368254	3	AT5G23210	0.273256	0.156428	5
AT1G21480	0.312569	0.141236	4	AT1G21480	0.312569	0.141236	4	AT2G32580	0.229502	0.118376	4	AT3G20800	0.319117	0.0357405	6	AT4G25570	0.173439	0.19004	6	AT5G23240	0.269725	0.222526	4
AT1G21500	0.231022	0.393593	4	AT1G21500	0.231022	0.393593	4	AT2G32590	0.259662	0.172583	1	AT3G20810	0.289867	0.235994	5	AT4G25580	0.389981	0.235563	4	AT5G23250	0.255899	0.0546879	5
AT1G21510	0.269293	0.358057	1	AT1G21510	0.269293	0.358057	1	AT2G32600	0.235505	0.088747	3	AT3G20820	0.293336	0.0544641	4	AT4G25590	0.156911	0.106484	2	AT5G23260	0.277703	0.302056	5
AT1G21528	0.239969	0.345573	3	AT1G21528	0.239969	0.345573	3	AT2G32640	0.214151	0.175592	1	AT3G20830	0.348896	0.0721737	2	AT4G25600	0.204969	0.451726	2	AT5G23270	0.243942	0.235765	4
AT1G21540	0.39161	0.0829486	3	AT1G21540	0.39161	0.0829486	3	AT2G32660	0.252783	0.361866	2	AT3G20870	0.2515	0.0679215	3	AT4G25610	0.199804	0.348813	3	AT5G23290	0.228861	0.0133489	3
AT1G21550	0.301955	0.184074	2	AT1G21550	0.301955	0.184074	2	AT2G32710	0.264054	0.37744	5	AT3G20880	0.239338	0.215706	3	AT4G25620	0.369454	0.163358	5	AT5G23300	0.221351	0.0636245	5
AT1G21580	0.235945	0.421341	3	AT1G21580	0.235945	0.421341	3	AT2G32720	0.206046	0.0641315	4	AT3G20910	0.191061	0.314195	2	AT4G25640	0.291659	0.0958059	2	AT5G23330	0.266033	0.284411	2
AT1G21590	0.24587	0.264502	2	AT1G21590	0.24587	0.264502	2	AT2G32730	0.20563	0.0549068	4	AT3G20920	0.243039	0.0690719	5	AT4G25650	0.227788	0.184033	8	AT5G23340	0.292891	0.0817649	3
AT1G21610	0.223584	0.32631	3	AT1G21610	0.223584	0.32631	3	AT2G32765	0.268075	0.510539	5	AT3G20930	0.258582	0.173607	4	AT4G25660	0.259861	0.068994	3	AT5G23350	0.306369	0.397919	1
AT1G21630	0.173556	0.269491	3	AT1G21630	0.173556	0.269491	3	AT2G32770	0.203061	0.43982	3	AT3G20960	0.216884	0.182121	2	AT4G25680	0.246244	0.0843898	4	AT5G23380	0.371684	0.722776	1
AT1G21640	0.204333	0.119423	4	AT1G21640	0.204333	0.119423	4	AT2G32780	0.245692	0.597617	1	AT3G20970	0.274164	0.139384	4	AT4G25700	0.348906	0.129681	5	AT5G23390	0.186771	0.167695	1
AT1G21660	0.341464	0.179582	2	AT1G21660	0.341464	0.179582	2	AT2G32790	0.228321	0.435589	3	AT3G21055	0.117789	0.308667	12	AT4G25710	0.233858	1.03836	2	AT5G23395	0.27421	0.180132	5
AT1G21680	0.335279	0.140389	3	AT1G21680	0.335279	0.140389	3	AT2G32800	0.414153	0.0729295	1	AT3G21060	0.289013	0.105163	3	AT4G25730	0.255136	0.1922	1	AT5G23400	0.21488	0.29796	3
AT1G21690	0.2161	0.222409	4	AT1G21690	0.2161	0.222409	4	AT2G32810	0.198088	0.21396	2	AT3G21070	0.222145	0.151519	7	AT4G25760	0.30146	0.313399	2	AT5G23420	0.48061	0.160735	2
AT1G21695	0.226653	0.456091	2	AT1G21695	0.226653	0.456091	2	AT2G32820	0.390417	0.718721	2	AT3G21080	0.191016	0.571092	2	AT4G25770	0.219749	0.189169	3	AT5G23430	0.168738	0.125567	1
AT1G21700	0.250824	0.120984	2	AT1G21700	0.250824	0.120984	2	AT2G32830	0.278982	0.119819	2	AT3G21090	0.203188	0.0651985	2	AT4G25780	0.224177	0.25298	2	AT5G23440	0.241701	0.354236	6
AT1G21710	0.289251	0.142684	11	AT1G21710	0.289251	0.142684	11	AT2G32840	0.236545	0.283509	5	AT3G21100	0.197717	0.203998	1	AT4G25790	0.215457	0.287601	2	AT5G23480	0.33528	0.409913	2
AT1G21720	0.190768	0.0122627	5	AT1G21720	0.190768	0.0122627	5	AT2G32850	0.299108	0.125497	4	AT3G21140	0.220321	0.232461	5	AT4G25810	0.313347	0.101256	3	AT5G23520	0.322376	0.226645	2
AT1G21730	0.184012	0.172217	1	AT1G21730	0.184012	0.172217	1	AT2G32890	0.37732	0.119932	2	AT3G21150	0.369651	0.166817	2	AT4G25820	0.313316	0.183621	3	AT5G23530	0.393088	0.139093	8
AT1G21740	0.360646	0.0840393	1	AT1G21740	0.360646	0.0840393	1	AT2G32900	0.254118	0.17047	5	AT3G21160	0.218266	0.11686	3	AT4G25830	0.258174	0.169466	7	AT5G23535	0.31058	0.018198	4
AT1G21760	0.265257	0.427248	6	AT1G21760	0.265257	0.427248	6	AT2G32910	0.314444	0.354598	2	AT3G21175	0.187965	0.306364	7	AT4G25835	0.319633	0.152563	2	AT5G23540	0.32306	0.00437178	8
AT1G21770	0.203336	0.253995	4	AT1G21770	0.203336	0.253995	4	AT2G32920	0.249787	0.11421	3	AT3G21180	0.212582	0.0439889	2	AT4G25840	0.271176	0.170174	3	AT5G23550	0.267801	0.0474236	2
AT1G21790	0.307784	0.107554	5	AT1G21790	0.307784	0.107554	5	AT2G32930	0.234178	0.3009	1	AT3G21190	0.167916	0.1209	5	AT4G25845	0.138447	0.52371	1	AT5G23570	0.246377	0.305551	2
AT1G21810	0.235278	0.371023	2	AT1G21810	0.235278	0.371023	2	AT2G32950	0.19302	0.0503693	4	AT3G21200	0.159057	0.190713	5	AT4G25850	0.322778	0.204921	3	AT5G23575	0.21524	0.0683494	4
AT1G21830	0.160753	0.204701	11	AT1G21830	0.160753	0.204701	11	AT2G32960	0.253828	0.285534	2	AT3G21220	0.405632	0.0907117	6	AT4G25870	0.191339	0.105233	3	AT5G23580	0.265248	0.0797331	5
AT1G21840	0.384652	0.142676	3	AT1G21840	0.384652	0.142676	3	AT2G32970	0.213674	0.201825	1	AT3G21230	0.343394	0.152872	10	AT4G25880	0.240604	0.183468	3	AT5G23630	0.182097	0.130803	2
AT1G21850	0.388639	0.195244	1	AT1G21850	0.388639	0.195244	1	AT2G32980	0.234585	0.103712	4	AT3G21240	0.311805	0.180175	6	AT4G25890	0.220051	0.344597	2	AT5G23650	0.425343	0.506294	1
AT1G21870	0.177451	0.117061	3	AT1G21870	0.177451	0.117061	3	AT2G32990	0.300385	0.0594555	2	AT3G21260	0.217866	0.112257	3	AT4G25900	0.259758	0.338471	5	AT5G23660	0.274905	0.19307	5
AT1G21880	0.239261	0.103908	3	AT1G21880	0.239261	0.103908	3	AT2G33000	0.244386	1.01358	1	AT3G21270	0.472916	0.101798	4	AT4G25910	0.403337	0.280541	5	AT5G23680	0.281926	0.128367	3
AT1G21890	0.200741	0.238172	2	AT1G21890	0.200741	0.238172	2	AT2G33010	0.444069	0.890672	1	AT3G21280	0.339931	0.365473	3	AT4G25920	0.428259	0.576382	1	AT5G23690	0.205884	0.271617	5
AT1G21900	0.261572	0.196493	2	AT1G21900	0.261572	0.196493	2	AT2G33040	0.170877	0.0163672	9	AT3G21290	0.152468	0.515845	1	AT4G25930	0.26087	0.711932	2	AT5G23720	0.260959	0.105348	3
AT1G21910	0.253336	0.27215	3	AT1G21910	0.253336	0.27215	3	AT2G33050	0.187033	0.478281	2	AT3G21295	0.263746	0.419182	1	AT4G25940	0.279946	0.11452	2	AT5G23730	0.39214	0.0818587	2
AT1G21920	0.348042	0.089937	5	AT1G21920	0.348042	0.089937	5	AT2G33120	0.203119	0.0301269	8	AT3G21300	0.213647	0.135165	2	AT4G25950	0.170161	0.245926	2	AT5G23740	0.324491	0.0347967	4
AT1G21930	0.157036	0.0912114	4	AT1G21930	0.157036	0.0912114	4	AT2G33150	0.283452	0.0442226	8	AT3G21310	0.276643	0.247363	3	AT4G25960	0.26844	0.0658962	6	AT5G23810	0.23335	0.345241	4
AT1G21950	0.430108	0.742331	1	AT1G21950	0.430108	0.742331	1	AT2G33170	0.254432	0.125292	2	AT3G21320	0.179113	0.380631	2	AT4G25970	0.241309	0.0864546	1	AT5G23820	0.375114	0.463688	3
AT1G21970	0.249494	0.256664	2	AT1G21970	0.249494	0.256664	2	AT2G33180	0.224272	0.277099	5	AT3G21330	0.348253	0.0645074	3	AT4G25990	0.415044	0.307925	3	AT5G23850	0.350196	0.175512	2
AT1G21980	0.247598	0.0560552	3	AT1G21980	0.247598	0.0560552	3	AT2G33210	0.2109	0.0794671	3	AT3G21340	0.237752	0.186786	1	AT4G26000	0.294862	0.188208	6	AT5G23870	0.290629	0.104911	4
AT1G22015	0.286553	0.129981	2	AT1G22015	0.286553	0.129981	2	AT2G33220	0.2836	0.0215798	3	AT3G21350	0.235568	0.113048	3	AT4G26010	0.24243	0.280921	5	AT5G23880	0.147319	0.0766343	5
AT1G22020	0.25593	0.113687	2	AT1G22020	0.25593	0.113687	2	AT2G33250	0.40671	0.351215	2	AT3G21352	0.187803	0.637616	3	AT4G26020	0.3508	0.0611239	3	AT5G23890	0.216905	0.340772	4
AT1G22030	0.250265	0.0889492	3	AT1G22030	0.250265	0.0889492	3	AT2G33255	0.218596	0.059983	5	AT3G21360	0.275076	0.109347	3	AT4G26050	0.345625	0.0970374	5	AT5G23920	0.352478	0.105472	6
AT1G22040	0.305203	0.125642	4	AT1G22040	0.305203	0.125642	4	AT2G33260	0.194551	0.150955	1	AT3G21400	0.200405	0.255374	2	AT4G26060	0.264319	0.24308	3	AT5G23940	0.427763	0.101881	5
AT1G22050	0.296657	0.246983	2	AT1G22050	0.296657	0.246983	2	AT2G33290	0.351168	0.245263	2	AT3G21410	0.36269	0.445762	1	AT4G26080	0.280492	0.101436	7	AT5G23950	0.473015	0.24959	2
AT1G22065	0.254921	0.185623	1	AT1G22065	0.254921	0.185623	1	AT2G33330	0.27599	0.132982	5	AT3G21420	0.177545	0.0947702	4	AT4G26100	0.291409	0.0577194	4	AT5G23960	0.237743	0.258046	1
AT1G22070	0.191015	0.143429	2	AT1G22070	0.191015	0.143429	2	AT2G33340	0.238706	0.126651	3	AT3G21430	0.196783	0.277501	2	AT4G26110	0.267069	0.143777	3	AT5G23970	0.247241	0.294352	3
AT1G22100	0.25923	0.183553	2	AT1G22100	0.25923	0.183553	2	AT2G33350	0.181556	0.255859	2	AT3G21460	0.157956	0.0604221	2	AT4G26130	0.227545	0.352283	6	AT5G24010	0.266507	0.192362	1
AT1G22110	0.201921	0.322472	2	AT1G22110	0.201921	0.322472	2	AT2G33360	0.210809	0.257128	3	AT3G21465	0.226198	0.247064	4	AT4G26140	0.212368	0.151639	3	AT5G24020	0.262028	0.0454238	4
AT1G22130	0.268624	0.204919	1	AT1G22130	0.268624	0.204919	1	AT2G33380	0.295223	0.12857	7	AT3G21470	0.32995	0.191601	3	AT4G26150	0.281122	0.438513	1	AT5G24030	0.253723	0.166883	3
AT1G22140	0.318027	0.156598	2	AT1G22140	0.318027	0.156598	2	AT2G33390	0.224734	0.174663	2	AT3G21480	0.231276	0.375831	1	AT4G26160	0.183271	0.52811	3	AT5G24080	0.283979	0.0601767	1
AT1G22150	0.227373	0.130606	1	AT1G22150	0.227373	0.130606	1	AT2G33400	0.329924	0.1971	2	AT3G21490	0.372587	0.226905	1	AT4G26190	0.247803	0.470132	1	AT5G24090	0.315025	0.160108	2
AT1G22160	0.408399	0.125941	4	AT1G22160	0.408399	0.125941	4	AT2G33410	0.252256	0.0694859	6	AT3G21500	0.26803	0.174059	4	AT4G26200	0.337363	0.0253467	1	AT5G24100	0.292196	0.244375	3
AT1G22170	0.372141	0.0569303	4	AT1G22170	0.372141	0.0569303	4	AT2G33420	0.301688	0.05258	2	AT3G21510	0.0950796	0.101345	7	AT4G26220	0.247335	0.137574	4	AT5G24110	0.316349	0.311051	4
AT1G22180	0.24957	0.225946	4	AT1G22180	0.24957	0.225946	4	AT2G33430	0.187208	0.105603	7	AT3G21520	0.27025	0.0960892	2	AT4G26240	0.271006	0.0831553	4	AT5G24120	0.347007	0.134713	5
AT1G22190	0.328083	0.182718	3	AT1G22190	0.328083	0.182718	3	AT2G33450	0.221318	0.104944	4	AT3G21530	0.225355	0.119669	3	AT4G26260	0.211707	0.175399	3	AT5G24130	0.239454	0.24533	2
AT1G22200	0.18566	0.0844917	3	AT1G22200	0.18566	0.0844917	3	AT2G33480	0.339895	0.212965	4	AT3G21540	0.218495	0.187744	1	AT4G26270	0.244431	0.029579	4	AT5G24140	0.262922	0.242102	1
AT1G22220	0.401253	0.191752	3	AT1G22220	0.401253	0.191752	3	AT2G33500	0.373626	0.248899	8	AT3G21550	0.272852	0.0561153	3	AT4G26288	0.215248	0.410451	1	AT5G24150	0.284696	0.24626	6
AT1G22230	0.344403	0.165758	1	AT1G22230	0.344403	0.165758	1	AT2G33510	0.253932	0.176734	2	AT3G21560	0.371834	0.153048	2	AT4G26310	0.151589	0.271032	3	AT5G24165	0.358984	0.050619	3
AT1G22250	0.367123	0.231528	2	AT1G22250	0.367123	0.231528	2	AT2G33520	0.239453	0.320548	2	AT3G21570	0.480059	0.208285	3	AT4G26340	0.22422	0.544848	1	AT5G24170	0.375835	0.118147	3
AT1G22260	0.180958	0.369541	1	AT1G22260	0.180958	0.369541	1	AT2G33530	0.230395	0.137954	1	AT3G21580	0.270573	0.0925072	4	AT4G26370	0.214686	0.0741719	4	AT5G24210	0.212307	1.15421	6
AT1G22270	0.251688	0.0987557	14	AT1G22270	0.251688	0.0987557	14	AT2G33540	0.241375	0.276441	1	AT3G21600	0.299688	0.121477	4	AT4G26410	0.167052	0.335624	4	AT5G24230	0.240208	0.143688	3
AT1G22300	0.199972	0.0762674	14	AT1G22300	0.199972	0.0762674	14	AT2G33550	0.233718	0.171969	2	AT3G21610	0.272183	0.0506425	2	AT4G26420	0.335012	0.163705	4	AT5G24240	0.225667	0.218149	1
AT1G22310	0.224326	0.506889	3	AT1G22310	0.224326	0.506889	3	AT2G33560	0.229638	0.157956	1	AT3G21620	0.34269	0.0694081	1	AT4G26430	0.245726	0.142727	5	AT5G24260	0.227642	0.14312	3
AT1G22330	0.213731	0.209173	2	AT1G22330	0.213731	0.209173	2	AT2G33570	0.298117	0.0588876	6	AT3G21650	0.360762	0.12854	1	AT4G26440	0.213101	0.359972	2	AT5G24290	0.24793	0.577509	5
AT1G22340	0.395382	0.193881	1	AT1G22340	0.395382	0.193881	1	AT2G33580	0.25652	0.204488	3	AT3G21670	0.251247	0.154264	4	AT4G26455	0.179172	0.421727	6	AT5G24310	0.282793	0.0642279	6
AT1G22360	0.327503	0.180221	4	AT1G22360	0.327503	0.180221	4	AT2G33585	0.408613	0.223154	5	AT3G21690	0.336701	0.0568741	2	AT4G26466	0.296884	0.284382	1	AT5G24313	0.468306	0.635015	3
AT1G22370	0.396227	0.216417	4	AT1G22370	0.396227	0.216417	4	AT2G33590	0.28789	0.135634	6	AT3G21700	0.312504	0.0357919	2	AT4G26470	0.360298	0.0451926	2	AT5G24314	0.282449	0.0899479	5
AT1G22400	0.33104	0.186179	3	AT1G22400	0.33104	0.186179	3	AT2G33610	0.26795	0.292018	6	AT3G21710	0.334779	0.206302	5	AT4G26480	0.219629	0.039947	2	AT5G24318	0.406764	0.165472	3
AT1G22420	0.441567	1.00052	1	AT1G22420	0.441567	1.00052	1	AT2G33630	0.26111	0.166709	3	AT3G21720	0.353559	0.042104	4	AT4G26490	0.20614	0.300611	2	AT5G24330	0.353046	0.0532401	2
AT1G22440	0.380518	0.202592	5	AT1G22440	0.380518	0.202592	5	AT2G33640	0.147772	0.248772	2	AT3G21740	0.381401	0.126924	3	AT4G26500	0.290715	0.274424	6	AT5G24340	0.177936	0.207015	2
AT1G22450	0.249821	0.189844	4	AT1G22450	0.249821	0.189844	4	AT2G33670	0.221452	0.0862664	1	AT3G21750	0.297237	0.380831	3	AT4G26520	0.154022	0.361031	1	AT5G24360	0.256085	0.206138	6
AT1G22460	0.278921	0.185816	2	AT1G22460	0.278921	0.185816	2	AT2G33690	0.101501	0.6965	2	AT3G21760	0.460644	0.198564	6	AT4G26540	0.30187	0.124511	2	AT5G24380	0.316103	0.114439	5
AT1G22470	0.275676	0.192982	2	AT1G22470	0.275676	0.192982	2	AT2G33700	0.0949992	0.209488	2	AT3G21770	0.381809	0.125198	6	AT4G26550	0.196398	0.118121	3	AT5G24390	0.311888	0.219821	3
AT1G22480	0.38108	0.125649	3	AT1G22480	0.38108	0.125649	3	AT2G33710	0.294479	0.261273	2	AT3G21810	0.244394	0.259706	2	AT4G26555	0.291583	0.211892	3	AT5G24400	0.385312	0.201779	5
AT1G22490	0.301059	0.238561	2	AT1G22490	0.301059	0.238561	2	AT2G33730	0.353806	0.0494518	2	AT3G21820	0.317174	0.160186	4	AT4G26600	0.245894	0.288176	2	AT5G24410	0.482708	0.0833673	2
AT1G22500	0.300045	0.290916	5	AT1G22500	0.300045	0.290916	5	AT2G33735	0.157861	0.195108	1	AT3G21865	0.25124	0.133786	11	AT4G26610	0.259993	0.085881	3	AT5G24420	0.264842	0.0605023	4
AT1G22510	0.251178	0.132534	3	AT1G22510	0.251178	0.132534	3	AT2G33740	0.225512	0.175088	4	AT3G21870	0.196095	0.183118	5	AT4G26620	0.25557	0.095502	5	AT5G24450	0.3027	0.200281	1
AT1G22520	0.300082	0.262649	4	AT1G22520	0.300082	0.262649	4	AT2G33750	0.215923	0.238834	2	AT3G21880	0.300008	0.340987	1	AT4G26640	0.170069	0.201303	6	AT5G24460	0.355495	0.126835	3
AT1G22530	0.263846	0.188597	4	AT1G22530	0.263846	0.188597	4	AT2G33770	0.174583	0.380866	4	AT3G21890	0.309767	0.31527	3	AT4G26650	0.178591	0.137508	5	AT5G24470	0.314471	0.154662	5
AT1G22540	0.272746	0.172694	2	AT1G22540	0.272746	0.172694	2	AT2G33775	0.212719	0.172053	4	AT3G21920	0.307663	0.508812	2	AT4G26660	0.229644	0.292653	2	AT5G24490	0.275504	0.128896	3
AT1G22550	0.296459	0.145539	5	AT1G22550	0.296459	0.145539	5	AT2G33780	0.35869	0.698635	1	AT3G22060	0.279674	0.262319	2	AT4G26670	0.287792	0.090627	7	AT5G24500	0.381682	0.197681	3
AT1G22590	0.323518	0.217986	6	AT1G22590	0.323518	0.217986	6	AT2G33790	0.259788	0.404411	2	AT3G22070	0.258116	0.297637	1	AT4G26690	0.268373	0.233764	1	AT5G24530	0.236047	0.16535	7
AT1G22600	0.396435	0.353682	2	AT1G22600	0.396435	0.353682	2	AT2G33800	0.303785	0.0703233	6	AT3G22090	0.319789	0.435232	3	AT4G26700	0.191909	0.271516	3	AT5G24540	0.339073	0.157548	1
AT1G22610	0.287398	0.0706419	3	AT1G22610	0.287398	0.0706419	3	AT2G33810	0.249585	0.140577	6	AT3G22100	0.412276	0.279388	1	AT4G26720	0.231358	0.0314909	3	AT5G24570	0.346102	0.13058	3
AT1G22620	0.216769	0.13218	3	AT1G22620	0.216769	0.13218	3	AT2G33820	0.183667	0.106839	2	AT3G22104	0.249847	0.239108	3	AT4G26740	0.294841	0.0365445	1	AT5G24580	0.34915	0.168546	3
AT1G22630	0.245142	0.113402	4	AT1G22630	0.245142	0.113402	4	AT2G33830	0.330478	0.037682	4	AT3G22110	0.391074	0.0319843	10	AT4G26750	0.245907	0.203298	11	AT5G24590	0.411201	0.190268	4
AT1G22640	0.375745	0.156438	8	AT1G22640	0.375745	0.156438	8	AT2G33835	0.190586	0.559926	3	AT3G22150	0.292013	0.125103	1	AT4G26760	0.333914	0.0668725	4	AT5G24600	0.221454	0.150087	3
AT1G22650	0.350806	0.0405807	1	AT1G22650	0.350806	0.0405807	1	AT2G33840	0.318648	0.0616935	3	AT3G22160	0.251672	0.122184	2	AT4G26770	0.223089	0.22195	6	AT5G24610	0.292637	0.0591109	5
AT1G22660	0.305274	0.202013	3	AT1G22660	0.305274	0.202013	3	AT2G33845	0.194083	0.12278	5	AT3G22200	0.216904	0.181764	6	AT4G26780	0.247167	0.232737	7	AT5G24620	0.310549	0.168283	2
AT1G22680	0.177277	0.59697	1	AT1G22680	0.177277	0.59697	1	AT2G33847	0.174041	0.308912	5	AT3G22210	0.290249	0.0952314	3	AT4G26800	0.277042	0.477571	1	AT5G24650	0.223547	0.0896856	6
AT1G22700	0.194802	0.109856	6	AT1G22700	0.194802	0.109856	6	AT2G33850	0.186957	0.439048	3	AT3G22240	0.279864	0.143042	7	AT4G26830	0.353696	0.18535	1	AT5G24670	0.152917	0.374731	2
AT1G22710	0.197929	0.0709585	10	AT1G22710	0.197929	0.0709585	10	AT2G33855	0.259165	0.226033	5	AT3G22250	0.279999	0.261993	1	AT4G26840	0.288388	0.0941648	6	AT5G24680	0.368855	0.179766	2
AT1G22730	0.278998	0.158722	2	AT1G22730	0.278998	0.158722	2	AT2G33860	0.212028	0.092376	4	AT3G22270	0.181305	0.131447	4	AT4G26850	0.291482	0.145907	4	AT5G24690	0.22922	0.114442	25
AT1G22740	0.160956	0.151367	4	AT1G22740	0.160956	0.151367	4	AT2G33870	0.249961	0.0695813	1	AT3G22275	0.246908	0.50003	1	AT4G26860	0.223607	0.0761066	3	AT5G24710	0.243112	0.111182	4
AT1G22750	0.122599	0.356284	5	AT1G22750	0.122599	0.356284	5	AT2G33880	0.229942	0.120855	2	AT3G22290	0.219831	0.0877412	8	AT4G26890	0.32262	0.348794	2	AT5G24750	0.250973	0.212809	1
AT1G22760	0.30254	0.0891982	3	AT1G22760	0.30254	0.0891982	3	AT2G33980	0.214745	0.601344	1	AT3G22300	0.413658	0.18644	4	AT4G26900	0.247648	0.0936891	4	AT5G24780	0.332638	0.265968	8
AT1G22770	0.214901	0.0607991	1	AT1G22770	0.214901	0.0607991	1	AT2G33990	0.274098	0.199481	1	AT3G22310	0.262434	0.122416	3	AT4G26910	0.200168	0.143326	4	AT5G24790	0.325243	0.207994	1
AT1G22800	0.313106	0.100237	5	AT1G22800	0.313106	0.100237	5	AT2G34000	0.296031	0.175511	1	AT3G22330	0.344356	0.0924857	2	AT4G26965	0.124174	0.365939	2	AT5G24800	0.164584	0.268523	2
AT1G22810	0.318477	0.177673	3	AT1G22810	0.318477	0.177673	3	AT2G34010	0.232516	0.574784	1	AT3G22370	0.32731	0.0908118	10	AT4G26970	0.13943	0.149294	5	AT5G24810	0.197738	0.183642	2
AT1G22840	0.160272	0.126086	3	AT1G22840	0.160272	0.126086	3	AT2G34020	0.265478	0.155832	1	AT3G22380	0.28882	0.144295	3	AT4G26980	0.154219	0.418274	5	AT5G24820	0.262133	0.19306	2
AT1G22850	0.314559	0.0984432	8	AT1G22850	0.314559	0.0984432	8	AT2G34040	0.277865	0.102261	3	AT3G22400	0.419546	0.0994673	1	AT4G26990	0.218686	0.56496	3	AT5G24830	0.172634	0.448393	3
AT1G22882	0.21491	0.420277	4	AT1G22882	0.21491	0.420277	4	AT2G34050	0.405507	0.0423738	3	AT3G22410	0.230568	0.206287	2	AT4G27000	0.278783	0.125008	5	AT5G24840	0.351654	0.0596535	3
AT1G22910	0.243182	0.128028	3	AT1G22910	0.243182	0.128028	3	AT2G34060	0.237157	0.195345	2	AT3G22420	0.297057	0.106406	5	AT4G27020	0.203886	0.0804581	4	AT5G24850	0.322525	0.0743784	5
AT1G22920	0.378132	0.09822	9	AT1G22920	0.378132	0.09822	9	AT2G34070	0.21362	0.175861	2	AT3G22430	0.312682	0.235822	2	AT4G27030	0.253182	0.164456	3	AT5G24860	0.325548	0.0115637	3
AT1G22930	0.247876	0.174852	4	AT1G22930	0.247876	0.174852	4	AT2G34080	0.237735	0.29528	1	AT3G22440	0.294072	0.0504898	5	AT4G27060	0.233039	0.120745	6	AT5G24890	0.341669	0.104613	4
AT1G22940	0.241561	0.202879	2	AT1G22940	0.241561	0.202879	2	AT2G34090	0.248191	0.115668	3	AT3G22450	0.287315	0.253691	2	AT4G27070	0.212821	0.0982205	3	AT5G24900	0.227109	0.18632	3
AT1G22970	0.3121	0.159676	2	AT1G22970	0.3121	0.159676	2	AT2G34140	0.243232	0.163758	3	AT3G22490	0.404768	0.081137	3	AT4G27080	0.220606	0.104317	3	AT5G24910	0.291988	0.098059	3
AT1G22990	0.366785	0.0640981	6	AT1G22990	0.366785	0.0640981	6	AT2G34150	0.322286	0.251501	3	AT3G22500	0.25724	0.280925	3	AT4G27090	0.261273	0.0123275	4	AT5G24930	0.390693	0.0621588	4
AT1G23000	0.369349	0.201411	4	AT1G23000	0.369349	0.201411	4	AT2G34160	0.444511	0.0523488	4	AT3G22510	0.365914	0.287301	5	AT4G27100	0.215065	0.095279	3	AT5G24970	0.22845	0.174464	2
AT1G23010	0.437234	0.112087	4	AT1G23010	0.437234	0.112087	4	AT2G34180	0.2241	0.178606	1	AT3G22520	0.31425	0.124615	2	AT4G27110	0.336523	0.10793	2	AT5G24980	0.344939	0.13452	2
AT1G23030	0.287898	0.0814644	4	AT1G23030	0.287898	0.0814644	4	AT2G34190	0.193999	0.0720611	3	AT3G22530	0.245437	0.133007	4	AT4G27160	0.433595	0.205136	3	AT5G24990	0.483448	0.244037	2
AT1G23040	0.262088	0.183724	3	AT1G23040	0.262088	0.183724	3	AT2G34200	0.225743	0.290024	2	AT3G22540	0.394525	0.0396851	4	AT4G27240	0.457712	0.0977794	3	AT5G25050	0.250014	0.0603244	3
AT1G23050	0.274679	0.352631	3	AT1G23050	0.274679	0.352631	3	AT2G34220	0.273547	0.468453	2	AT3G22550	0.392211	0.103306	6	AT4G27250	0.235628	0.236768	1	AT5G25060	0.19971	0.112995	2
AT1G23060	0.322702	0.2967	6	AT1G23060	0.322702	0.2967	6	AT2G34260	0.241044	0.157554	4	AT3G22560	0.260297	0.24571	1	AT4G27260	0.243938	0.0483514	4	AT5G25070	0.227323	0.276337	2
AT1G23070	0.245932	0.0829675	2	AT1G23070	0.245932	0.0829675	2	AT2G34315	0.345627	0.417439	1	AT3G22590	0.395089	0.0569968	5	AT4G27270	0.378453	0.0667979	2	AT5G25080	0.237612	0.179549	3
AT1G23080	0.317039	0.063406	3	AT1G23080	0.317039	0.063406	3	AT2G34330	0.264041	0.102953	2	AT3G22600	0.127765	0.485655	5	AT4G27320	0.333791	0.0489928	19	AT5G25090	0.3374	0.23158	3
AT1G23090	0.255574	0.0967252	1	AT1G23090	0.255574	0.0967252	1	AT2G34340	0.415926	0.344634	3	AT3G22620	0.181881	0.15703	4	AT4G27330	0.23381	0.564615	4	AT5G25110	0.470074	0.0952667	3
AT1G23100	0.169162	0.172061	3	AT1G23100	0.169162	0.172061	3	AT2G34350	0.291764	0.150352	1	AT3G22630	0.264941	0.0337682	6	AT4G27340	0.259248	0.148331	2	AT5G25130	0.403094	0.248458	2
AT1G23120	0.365507	0.108305	2	AT1G23120	0.365507	0.108305	2	AT2G34355	0.172809	0.270444	3	AT3G22640	0.484489	0.363285	4	AT4G27350	0.342686	0.127477	4	AT5G25150	0.278735	0.0876128	1
AT1G23130	0.180355	0.946578	3	AT1G23130	0.180355	0.946578	3	AT2G34357	0.188308	0.236045	1	AT3G22660	0.257082	0.208259	3	AT4G27360	0.337077	0.159898	2	AT5G25160	0.260552	0.41368	3
AT1G23140	0.219237	0.210224	1	AT1G23140	0.219237	0.210224	1	AT2G34370	0.260533	0.634907	1	AT3G22680	0.406192	0.114171	7	AT4G27380	0.390438	0.38538	3	AT5G25170	0.418537	0.0538941	5
AT1G23150	0.33427	0.0823457	6	AT1G23150	0.33427	0.0823457	6	AT2G34380	0.231287	0.44656	2	AT3G22690	0.295274	0.171871	1	AT4G27390	0.475412	0.254252	6	AT5G25180	0.405137	0.245459	2
AT1G23170	0.205598	0.220861	2	AT1G23170	0.205598	0.220861	2	AT2G34390	0.257854	0.151325	4	AT3G22740	0.259052	0.143818	5	AT4G27410	0.26416	0.059828	9	AT5G25190	0.352022	0.176833	2
AT1G23180	0.216961	0.231115	4	AT1G23180	0.216961	0.231115	4	AT2G34420	0.221181	0.00756384	18	AT3G22750	0.338615	0.0834506	2	AT4G27435	0.166702	0.105514	2	AT5G25210	0.247981	0.359295	3
AT1G23190	0.26091	0.0617648	3	AT1G23190	0.26091	0.0617648	3	AT2G34430	0.290871	0.0121302	7	AT3G22760	0.286058	0.434135	4	AT4G27450	0.207345	0.061577	8	AT5G25220	0.309711	0.116628	7
AT1G23200	0.260756	0.240985	7	AT1G23200	0.260756	0.240985	7	AT2G34440	0.207455	0.5384	3	AT3G22780	0.185199	0.319257	6	AT4G27460	0.328503	0.235879	3	AT5G25250	0.41915	0.0322897	3
AT1G23205	0.264775	0.133739	4	AT1G23205	0.264775	0.133739	4	AT2G34450	0.210561	0.339484	3	AT3G22790	0.237041	0.215389	1	AT4G27470	0.213449	0.332056	3	AT5G25260	0.439345	0.0306342	2
AT1G23210	0.306313	0.0971569	2	AT1G23210	0.306313	0.0971569	2	AT2G34460	0.218711	0.14414	5	AT3G22800	0.314545	0.162622	1	AT4G27490	0.335658	0.0662874	2	AT5G25265	0.20427	0.166019	6
AT1G23220	0.309416	0.0555647	2	AT1G23220	0.309416	0.0555647	2	AT2G34470	0.165237	0.116406	4	AT3G22830	0.329797	0.133696	2	AT4G27500	0.179327	0.318243	6	AT5G25330	0.314579	0.249971	2
AT1G23240	0.35345	0.434139	1	AT1G23240	0.35345	0.434139	1	AT2G34490	0.464253	0.10265	6	AT3G22840	0.328326	0.081473	6	AT4G27510	0.23029	0.542609	2	AT5G25340	0.276398	0.162828	3
AT1G23260	0.238192	0.0325267	2	AT1G23260	0.238192	0.0325267	2	AT2G34500	0.366677	0.120276	3	AT3G22845	0.234987	0.0265817	2	AT4G27520	0.207264	0.305331	8	AT5G25350	0.291588	0.129873	3
AT1G23290	0.402372	0.00742307	8	AT1G23290	0.402372	0.00742307	8	AT2G34510	0.328866	0.160129	3	AT3G22850	0.248954	0.0928704	4	AT4G27530	0.1648	0.710967	2	AT5G25390	0.321701	0.221397	5
AT1G23310	0.165017	0.0864602	9	AT1G23310	0.165017	0.0864602	9	AT2G34520	0.488807	0.119159	6	AT3G22890	0.320269	0.0301415	12	AT4G27540	0.34989	0.0619409	2	AT5G25430	0.251332	0.116069	1
AT1G23330	0.308267	0.119573	2	AT1G23330	0.308267	0.119573	2	AT2G34530	0.266864	0.302316	3	AT3G22900	0.258677	0.434996	2	AT4G27580	0.114083	0.583511	4	AT5G25460	0.36207	0.0577638	5
AT1G23350	0.433236	0.16102	3	AT1G23350	0.433236	0.16102	3	AT2G34540	0.230238	0.352681	3	AT3G22920	0.295667	0.496121	2	AT4G27585	0.0934886	0.392002	6	AT5G25480	0.189994	0.208499	2
AT1G23360	0.19893	0.223747	4	AT1G23360	0.19893	0.223747	4	AT2G34555	0.313326	0.212552	1	AT3G22930	0.374454	0.0736145	2	AT4G27590	0.260195	0.36421	1	AT5G25490	0.252498	0.158804	3
AT1G23390	0.33449	0.320209	7	AT1G23390	0.33449	0.320209	7	AT2G34560	0.306272	0.115932	10	AT3G22942	0.159431	0.340782	5	AT4G27600	0.194249	0.218504	6	AT5G25500	0.336151	0.150172	1
AT1G23400	0.336547	0.105821	3	AT1G23400	0.336547	0.105821	3	AT2G34570	0.384148	0.234431	5	AT3G22960	0.213165	0.0248607	6	AT4G27630	0.230946	0.154215	1	AT5G25510	0.408296	0.0294933	4
AT1G23420	0.181454	0.16806	5	AT1G23420	0.181454	0.16806	5	AT2G34585	0.224999	0.125219	9	AT3G22970	0.258429	0.228716	4	AT4G27640	0.213612	0.129764	6	AT5G25520	0.225961	0.381858	1
AT1G23440	0.247283	0.0900862	9	AT1G23440	0.247283	0.0900862	9	AT2G34600	0.300822	0.516419	2	AT3G22980	0.361593	0.0367008	1	AT4G27650	0.387935	0.102149	4	AT5G25550	0.330254	0.135133	1
AT1G23460	0.245099	0.115432	1	AT1G23460	0.245099	0.115432	1	AT2G34610	0.227696	0.541935	2	AT3G22990	0.313505	0.0361077	7	AT4G27660	0.469138	0.25624	2	AT5G25560	0.23092	0.206354	1
AT1G23480	0.258344	0.0211665	6	AT1G23480	0.258344	0.0211665	6	AT2G34620	0.295503	0.136932	1	AT3G23000	0.267863	0.0999518	12	AT4G27670	0.409785	0.132029	4	AT5G25580	0.214259	0.39719	2
AT1G23530	0.222874	0.197915	2	AT1G23530	0.222874	0.197915	2	AT2G34630	0.191759	0.0525263	3	AT3G23010	0.380688	0.501071	1	AT4G27680	0.273513	0.0813526	4	AT5G25590	0.37372	0.0857875	2
AT1G23560	0.305444	0.232414	1	AT1G23560	0.305444	0.232414	1	AT2G34640	0.289944	0.118074	1	AT3G23030	0.304981	0.0903743	3	AT4G27690	0.243127	0.0238326	5	AT5G25610	0.278068	0.163437	4
AT1G23570	0.239735	0.518303	2	AT1G23570	0.239735	0.518303	2	AT2G34650	0.382909	0.047745	6	AT3G23050	0.29399	0.0802655	7	AT4G27700	0.270166	0.110019	5	AT5G25620	0.311289	0.0520816	2
AT1G23600	0.225113	0.483195	3	AT1G23600	0.225113	0.483195	3	AT2G34680	0.211465	0.165595	1	AT3G23080	0.311399	0.141235	2	AT4G27720	0.13732	0.0694043	6	AT5G25630	0.280441	0.0944343	2
AT1G23670	0.204665	0.593587	1	AT1G23670	0.204665	0.593587	1	AT2G34690	0.190005	0.186353	2	AT3G23090	0.240953	0.18757	3	AT4G27730	0.272306	0.0593979	3	AT5G25752	0.238739	0.209995	2
AT1G23710	0.365588	0.301934	6	AT1G23710	0.365588	0.301934	6	AT2G34700	0.299335	0.196723	5	AT3G23130	0.116737	0.472606	2	AT4G27740	0.459153	0.0627334	3	AT5G25790	0.282503	0.400432	1
AT1G23740	0.239679	0.194636	7	AT1G23740	0.239679	0.194636	7	AT2G34710	0.249794	0.0456435	3	AT3G23140	0.158335	0.570723	2	AT4G27750	0.279869	0.0515892	4	AT5G25820	0.348677	0.155466	2
AT1G23750	0.194157	0.125132	4	AT1G23750	0.194157	0.125132	4	AT2G34720	0.198333	0.205317	1	AT3G23150	0.317119	0.080426	2	AT4G27760	0.252099	0.0732342	6	AT5G25830	0.375542	0.182391	2
AT1G23760	0.384031	0.172421	2	AT1G23760	0.384031	0.172421	2	AT2G34740	0.251978	0.275948	1	AT3G23160	0.344949	0.091161	1	AT4G27780	0.285401	0.0874376	10	AT5G25840	0.33074	0.10395	3
AT1G23780	0.300299	0.30287	4	AT1G23780	0.300299	0.30287	4	AT2G34750	0.174532	0.528662	3	AT3G23170	0.156601	0.515912	12	AT4G27790	0.346916	0.0912891	1	AT5G25890	0.262472	0.180194	7
AT1G23790	0.327274	0.124919	2	AT1G23790	0.327274	0.124919	2	AT2G34770	0.21814	0.112812	3	AT3G23175	0.200004	0.627425	4	AT4G27800	0.268952	0.141363	8	AT5G25900	0.302789	0.0870919	3
AT1G23800	0.327964	0.0997536	6	AT1G23800	0.327964	0.0997536	6	AT2G34790	0.324779	0.0725512	2	AT3G23190	0.226392	0.590544	2	AT4G27810	0.3614	0.141627	2	AT5G25930	0.312661	0.219317	4
AT1G23820	0.289945	0.0885891	6	AT1G23820	0.289945	0.0885891	6	AT2G34810	0.363398	0.0886366	3	AT3G23200	0.249195	0.0503621	2	AT4G27870	0.234408	0.522799	2	AT5G25940	0.296996	0.217731	4
AT1G23830	0.240234	0.488164	2	AT1G23830	0.240234	0.488164	2	AT2G34830	0.263413	0.267941	2	AT3G23210	0.330373	0.257522	3	AT4G27880	0.362227	0.0179946	5	AT5G25970	0.371129	0.171666	2
AT1G23850	0.239936	0.461418	7	AT1G23850	0.239936	0.461418	7	AT2G34840	0.257543	0.134466	2	AT3G23220	0.475753	0.229954	3	AT4G27910	0.207647	0.305983	1	AT5G26000	0.366492	0.324945	7
AT1G23880	0.199782	0.200973	2	AT1G23880	0.199782	0.200973	2	AT2G34870	0.280214	0.371174	5	AT3G23230	0.255181	0.108364	1	AT4G27940	0.157539	0.43762	4	AT5G26040	0.270636	0.128834	2
AT1G23890	0.145957	0.594476	6	AT1G23890	0.145957	0.594476	6	AT2G34900	0.486389	0.140368	6	AT3G23240	0.362906	0.169031	4	AT4G27950	0.314046	0.295113	3	AT5G26060	0.397973	0.272553	5
AT1G23950	0.302039	0.863949	5	AT1G23950	0.302039	0.863949	5	AT2G34910	0.271124	0.127497	2	AT3G23250	0.348383	0.152912	7	AT4G27970	0.228103	0.212454	2	AT5G26110	0.281345	0.0751946	3
AT1G23980	0.286622	0.185697	2	AT1G23980	0.286622	0.185697	2	AT2G34930	0.224324	0.315415	3	AT3G23255	0.263599	0.288396	2	AT4G27980	0.281551	0.563857	1	AT5G26120	0.223121	0.295191	3
AT1G24010	0.366725	1.3774	2	AT1G24010	0.366725	1.3774	2	AT2G34940	0.232987	0.306879	2	AT3G23280	0.242553	0.196441	5	AT4G27990	0.292944	0.152902	2	AT5G26160	0.259542	0.40948	2
AT1G24030	0.143615	0.0751422	2	AT1G24030	0.143615	0.0751422	2	AT2G34960	0.263936	0.0951768	2	AT3G23300	0.237	0.0608499	2	AT4G28010	0.191565	0.391265	1	AT5G26170	0.28167	0.24333	2
AT1G24070	0.184431	0.278434	2	AT1G24070	0.184431	0.278434	2	AT2G34970	0.25843	0.101679	2	AT3G23310	0.21373	0.0888656	3	AT4G28020	0.337552	0.224245	3	AT5G26200	0.276519	0.108933	3
AT1G24095	0.186488	0.395568	2	AT1G24095	0.186488	0.395568	2	AT2G34990	0.393466	0.355837	1	AT3G23325	0.121646	0.0437509	2	AT4G28025	0.283643	0.117811	6	AT5G26210	0.435916	0.0657807	4
AT1G24100	0.2364	0.224155	2	AT1G24100	0.2364	0.224155	2	AT2G35000	0.314994	0.276868	5	AT3G23340	0.269016	0.0670236	5	AT4G28030	0.201316	0.256563	4	AT5G26220	0.312091	0.0952819	3
AT1G24120	0.187461	0.0908278	3	AT1G24120	0.187461	0.0908278	3	AT2G35020	0.255446	0.0977484	5	AT3G23350	0.238284	0.384311	1	AT4G28060	0.370383	0.0156643	3	AT5G26240	0.245191	0.0489772	1
AT1G24140	0.362752	0.18838	2	AT1G24140	0.362752	0.18838	2	AT2G35030	0.205118	0.297146	1	AT3G23400	0.383168	0.095805	4	AT4G28090	0.197082	0.521097	1	AT5G26250	0.282142	0.104289	2
AT1G24147	0.201469	0.838821	3	AT1G24147	0.201469	0.838821	3	AT2G35040	0.29475	0.193897	3	AT3G23410	0.362315	0.162414	3	AT4G28100	0.352209	0.0762595	3	AT5G26280	0.243966	0.322456	3
AT1G24148	0.199643	0.77409	2	AT1G24148	0.199643	0.77409	2	AT2G35060	0.277913	0.0320062	3	AT3G23430	0.296783	0.103163	1	AT4G28110	0.249135	0.179344	4	AT5G26310	0.23519	0.307129	3
AT1G24170	0.34965	0.0640198	2	AT1G24170	0.34965	0.0640198	2	AT2G35100	0.316315	0.069588	5	AT3G23470	0.256254	0.214354	2	AT4G28140	0.320543	0.248958	3	AT5G26330	0.276002	0.414874	3
AT1G24180	0.288534	0.0391227	7	AT1G24180	0.288534	0.0391227	7	AT2G35110	0.239222	0.0436048	4	AT3G23490	0.204504	0.114333	5	AT4G28150	0.183495	0.199235	3	AT5G26340	0.309528	0.0618719	6
AT1G24190	0.227531	0.280012	1	AT1G24190	0.227531	0.280012	1	AT2G35120	0.260765	0.111185	7	AT3G23530	0.25452	0.0860556	6	AT4G28160	0.133925	1.0517	3	AT5G26360	0.281309	0.0274337	3
AT1G24210	0.45605	0.47313	2	AT1G24210	0.45605	0.47313	2	AT2G35150	0.256949	0.123058	4	AT3G23540	0.247924	0.1556	1	AT4G28180	0.210369	0.213971	2	AT5G26570	0.224064	0.11395	4
AT1G24230	0.28679	1.36992	3	AT1G24230	0.28679	1.36992	3	AT2G35155	0.261569	0.249299	4	AT3G23560	0.335967	0.150682	2	AT4G28190	0.394858	0.0580915	5	AT5G26630	0.380296	0.382929	1
AT1G24260	0.256085	0.137169	5	AT1G24260	0.256085	0.137169	5	AT2G35160	0.316805	0.466921	3	AT3G23580	0.237067	0.0956928	3	AT4G28200	0.242566	0.238599	4	AT5G26660	0.230891	0.147984	7
AT1G24267	0.262961	0.234682	3	AT1G24267	0.262961	0.234682	3	AT2G35170	0.354018	0.177735	3	AT3G23590	0.221162	0.185408	2	AT4G28210	0.267182	0.162383	4	AT5G26667	0.298845	0.046015	2
AT1G24280	0.310626	0.103116	3	AT1G24280	0.310626	0.103116	3	AT2G35190	0.190561	0.0448532	4	AT3G23600	0.141821	0.663279	3	AT4G28220	0.194613	0.179415	5	AT5G26670	0.379138	0.046295	6
AT1G24300	0.255177	0.324101	1	AT1G24300	0.255177	0.324101	1	AT2G35200	0.376464	0.354777	1	AT3G23610	0.401026	0.128529	1	AT4G28230	0.321941	0.180421	2	AT5G26690	0.263204	0.287286	1
AT1G24310	0.247495	0.1104	5	AT1G24310	0.247495	0.1104	5	AT2G35210	0.315369	0.18336	6	AT3G23620	0.264745	0.213117	4	AT4G28240	0.351561	0.14479	8	AT5G26700	0.306511	0.304785	3
AT1G24320	0.224377	0.236521	3	AT1G24320	0.224377	0.236521	3	AT2G35215	0.188875	0.376234	1	AT3G23630	0.420752	0.0951561	5	AT4G28250	0.372025	0.0482592	4	AT5G26710	0.314396	0.078188	7
AT1G24340	0.20524	0.219802	1	AT1G24340	0.20524	0.219802	1	AT2G35230	0.193596	0.494893	6	AT3G23660	0.22579	0.105648	3	AT4G28270	0.292551	0.164168	3	AT5G26717	0.454218	0.358619	1
AT1G24350	0.414955	0.0322172	3	AT1G24350	0.414955	0.0322172	3	AT2G35240	0.385395	0.104648	2	AT3G23670	0.227787	0.138272	3	AT4G28280	0.256409	0.263076	2	AT5G26720	0.360549	0.233771	4
AT1G24360	0.159642	0.261222	6	AT1G24360	0.159642	0.261222	6	AT2G35260	0.337379	0.110649	2	AT3G23700	0.244463	0.0902469	3	AT4G28290	0.326681	0.0553742	2	AT5G26742	0.296559	0.039544	12
AT1G24400	0.234858	0.156876	1	AT1G24400	0.234858	0.156876	1	AT2G35290	0.239112	0.210606	3	AT3G23730	0.315301	0.0534572	3	AT4G28300	0.24036	0.179939	5	AT5G26751	0.272162	0.00821449	6
AT1G24440	0.34706	0.0326537	4	AT1G24440	0.34706	0.0326537	4	AT2G35300	0.359494	0.0853036	3	AT3G23750	0.372334	0.115744	2	AT4G28310	0.453512	0.171961	6	AT5G26760	0.191965	0.348498	2
AT1G24450	0.185979	0.365957	3	AT1G24450	0.185979	0.365957	3	AT2G35320	0.178059	0.32593	5	AT3G23760	0.330904	0.328292	4	AT4G28320	0.275142	0.109394	3	AT5G26780	0.254398	0.0526895	5
AT1G24460	0.163412	0.429975	1	AT1G24460	0.163412	0.429975	1	AT2G35330	0.215689	0.205421	2	AT3G23770	0.304945	0.134822	4	AT4G28330	0.342468	0.0344593	2	AT5G26820	0.195572	0.171463	3
AT1G24470	0.255024	0.147195	1	AT1G24470	0.255024	0.147195	1	AT2G35340	0.165803	0.230555	1	AT3G23790	0.204005	0.151598	2	AT4G28360	0.174613	0.173582	5	AT5G26830	0.200446	0.155376	5
AT1G24480	0.234187	0.194691	1	AT1G24480	0.234187	0.194691	1	AT2G35360	0.225108	0.207454	2	AT3G23800	0.271104	0.142369	2	AT4G28365	0.296497	0.222862	3	AT5G26860	0.21798	0.107103	4
AT1G24490	0.207767	0.132389	1	AT1G24490	0.207767	0.132389	1	AT2G35380	0.308849	0.13289	3	AT3G23805	0.233496	0.139808	3	AT4G28370	0.183645	0.140204	4	AT5G26880	0.275503	0.244261	3
AT1G24510	0.30324	0.0162604	3	AT1G24510	0.30324	0.0162604	3	AT2G35390	0.186351	0.0271871	12	AT3G23810	0.370029	0.0259028	9	AT4G28390	0.214612	0.159758	2	AT5G26920	0.357345	0.358783	1
AT1G24520	0.261012	0.293317	8	AT1G24520	0.261012	0.293317	8	AT2G35410	0.254345	0.267119	2	AT3G23820	0.41131	0.0184299	8	AT4G28395	0.329956	0.226867	2	AT5G26930	0.230242	0.455989	5
AT1G24530	0.301882	0.102687	4	AT1G24530	0.301882	0.102687	4	AT2G35420	0.314428	0.189878	1	AT3G23840	0.276532	0.364333	3	AT4G28397	0.19663	0.991268	1	AT5G26960	0.299907	0.100645	2
AT1G24560	0.216949	0.131692	1	AT1G24560	0.216949	0.131692	1	AT2G35430	0.252455	0.459139	3	AT3G23880	0.203058	0.341762	2	AT4G28410	0.219901	0.251004	1	AT5G26990	0.156867	0.159946	3
AT1G24575	0.321443	0.0578644	5	AT1G24575	0.321443	0.0578644	5	AT2G35450	0.209759	0.206201	5	AT3G23890	0.296144	0.26576	1	AT4G28430	0.415789	0.34147	2	AT5G27020	0.278876	0.598571	1
AT1G24577	0.381737	0.241516	2	AT1G24577	0.381737	0.241516	2	AT2G35470	0.299246	0.244284	4	AT3G23910	0.143501	0.401461	5	AT4G28440	0.27146	0.110609	5	AT5G27070	0.377331	0.34947	1
AT1G24580	0.341321	0.169344	3	AT1G24580	0.341321	0.169344	3	AT2G35480	0.341677	0.142371	2	AT3G23920	0.275989	0.130072	7	AT4G28450	0.184436	0.152052	7	AT5G27120	0.3483	0.108204	4
AT1G24590	0.281273	0.242293	2	AT1G24590	0.281273	0.242293	2	AT2G35490	0.202248	0.275675	8	AT3G23940	0.267689	0.0459912	5	AT4G28470	0.170403	0.240303	2	AT5G27150	0.19449	0.0415521	6
AT1G24600	0.296482	0.376767	3	AT1G24600	0.296482	0.376767	3	AT2G35500	0.210744	0.162945	2	AT3G23980	0.13798	0.345634	3	AT4G28480	0.154415	0.152388	5	AT5G27210	0.228621	0.142115	2
AT1G24610	0.271296	0.107969	5	AT1G24610	0.271296	0.107969	5	AT2G35510	0.198205	0.351352	3	AT3G23990	0.240655	0.0320326	3	AT4G28490	0.387036	0.166399	5	AT5G27220	0.231342	0.647963	1
AT1G24625	0.276781	0.141664	3	AT1G24625	0.276781	0.141664	3	AT2G35530	0.234637	0.11887	4	AT3G24010	0.238187	0.148383	4	AT4G28500	0.269195	0.104356	1	AT5G27230	0.225854	0.512204	1
AT1G24650	0.446957	0.307018	1	AT1G24650	0.446957	0.307018	1	AT2G35585	0.247544	0.219665	3	AT3G24020	0.268121	0.0217672	2	AT4G28510	0.182927	0.104533	4	AT5G27290	0.336665	0.0656263	3
AT1G24764	0.214571	0.0605157	4	AT1G24764	0.214571	0.0605157	4	AT2G35600	0.273464	0.027031	1	AT3G24030	0.266976	0.12571	5	AT4G28520	0.285616	0.129585	3	AT5G27330	0.313082	0.403832	2
AT1G25220	0.230624	0.118069	4	AT1G25220	0.230624	0.118069	4	AT2G35630	0.169639	0.103395	2	AT3G24040	0.234001	0.206116	6	AT4G28530	0.211208	0.194195	5	AT5G27350	0.274156	0.274009	3
AT1G25230	0.268418	0.206468	3	AT1G25230	0.268418	0.206468	3	AT2G35635	0.287465	0.020187	3	AT3G24050	0.34897	0.19166	3	AT4G28540	0.278472	0.0482041	5	AT5G27380	0.287065	0.213734	2
AT1G25260	0.220664	0.337539	3	AT1G25260	0.220664	0.337539	3	AT2G35650	0.374834	0.208258	5	AT3G24080	0.283085	0.447397	1	AT4G28550	0.286352	0.133303	2	AT5G27390	0.216312	0.168634	2
AT1G25270	0.229501	0.367753	1	AT1G25270	0.229501	0.367753	1	AT2G35658	0.263319	0.161724	4	AT3G24093	0.376283	0.58103	1	AT4G28556	0.305931	0.144338	2	AT5G27395	0.149996	0.269218	4
AT1G25275	0.154022	0.494124	5	AT1G25275	0.154022	0.494124	5	AT2G35680	0.205093	0.222153	4	AT3G24120	0.225939	0.108329	5	AT4G28570	0.302199	0.190056	4	AT5G27410	0.270768	0.102516	2
AT1G25280	0.259043	0.0434604	6	AT1G25280	0.259043	0.0434604	6	AT2G35690	0.286038	0.125242	2	AT3G24130	0.28584	0.297034	1	AT4G28580	0.280403	0.65548	3	AT5G27420	0.430791	0.1758	7
AT1G25320	0.225738	0.139957	3	AT1G25320	0.225738	0.139957	3	AT2G35700	0.324318	0.178285	4	AT3G24140	0.227101	0.076827	4	AT4G28590	0.245049	0.262602	3	AT5G27430	0.27382	0.0195274	3
AT1G25330	0.2089	0.344735	5	AT1G25330	0.2089	0.344735	5	AT2G35710	0.232122	0.118517	6	AT3G24150	0.320764	0.226517	1	AT4G28600	0.291839	0.125118	3	AT5G27440	0.235854	0.338824	3
AT1G25340	0.225912	0.402029	4	AT1G25340	0.225912	0.402029	4	AT2G35720	0.283966	0.127929	2	AT3G24160	0.216642	0.275386	7	AT4G28610	0.318767	0.171651	3	AT5G27460	0.413065	0.168311	1
AT1G25350	0.279126	0.0693748	2	AT1G25350	0.279126	0.0693748	2	AT2G35730	0.288248	0.31571	2	AT3G24190	0.241012	0.0640837	2	AT4G28630	0.32019	0.154378	4	AT5G27470	0.397085	0.0646019	3
AT1G25370	0.309678	0.330312	1	AT1G25370	0.309678	0.330312	1	AT2G35760	0.257236	0.279817	4	AT3G24200	0.263067	0.151785	1	AT4G28640	0.267204	0.169574	6	AT5G27520	0.269127	0.0872318	9
AT1G25375	0.235943	0.321433	4	AT1G25375	0.235943	0.321433	4	AT2G35765	0.285053	0.603441	1	AT3G24210	0.270884	0.099861	1	AT4G28650	0.314008	0.0879602	2	AT5G27560	0.213882	0.148466	2
AT1G25380	0.162339	0.165578	7	AT1G25380	0.162339	0.165578	7	AT2G35770	0.300658	0.133598	1	AT3G24225	0.156338	0.366327	2	AT4G28660	0.421766	0.0990274	5	AT5G27600	0.178315	0.30602	2
AT1G25390	0.228993	0.347596	1	AT1G25390	0.228993	0.347596	1	AT2G35780	0.270045	0.133916	4	AT3G24230	0.263134	0.376016	1	AT4G28680	0.262599	0.231919	1	AT5G27610	0.196403	0.575056	2
AT1G25420	0.266697	0.184834	6	AT1G25420	0.266697	0.184834	6	AT2G35790	0.308417	0.0811161	3	AT3G24240	0.327796	0.0532971	1	AT4G28690	0.476183	0.483602	2	AT5G27620	0.121166	0.422212	2
AT1G25422	0.213332	0.46418	1	AT1G25422	0.213332	0.46418	1	AT2G35795	0.232515	0.0913483	4	AT3G24250	0.162199	0.735007	5	AT4G28700	0.477175	0.0794843	1	AT5G27630	0.208179	0.241696	2
AT1G25425	0.234934	0.358579	3	AT1G25425	0.234934	0.358579	3	AT2G35800	0.213232	0.112625	3	AT3G24300	0.32785	0.0533392	2	AT4G28703	0.390404	0.108852	1	AT5G27640	0.168079	0.0733112	5
AT1G25440	0.324934	0.161409	3	AT1G25440	0.324934	0.161409	3	AT2G35810	0.309791	0.41941	5	AT3G24310	0.246704	0.129178	4	AT4G28706	0.272451	0.190697	10	AT5G27650	0.205141	0.307223	1
AT1G25450	0.274236	0.0798714	3	AT1G25450	0.274236	0.0798714	3	AT2G35850	0.226657	0.470733	1	AT3G24315	0.233322	0.144531	6	AT4G28720	0.350912	0.0701083	6	AT5G27670	0.389267	0.143164	2
AT1G25472	0.138013	0.392724	3	AT1G25472	0.138013	0.392724	3	AT2G35860	0.253883	0.098837	6	AT3G24320	0.295305	0.134172	1	AT4G28730	0.302225	0.208344	3	AT5G27680	0.226376	0.306301	2
AT1G25490	0.301797	0.0332845	6	AT1G25490	0.301797	0.0332845	6	AT2G35880	0.218777	0.291783	3	AT3G24330	0.179912	0.188567	1	AT4G28740	0.244712	0.186039	4	AT5G27690	0.331878	0.185476	2
AT1G25500	0.267516	0.118954	2	AT1G25500	0.267516	0.118954	2	AT2G35890	0.285827	0.197056	1	AT3G24350	0.222573	0.215871	2	AT4G28780	0.291561	0.0646893	5	AT5G27710	0.265589	0.200631	4
AT1G25510	0.342339	0.147179	7	AT1G25510	0.342339	0.147179	7	AT2G35900	0.30531	0.213635	3	AT3G24360	0.240023	0.277797	2	AT4G28820	0.215569	0.215951	5	AT5G27720	0.338193	0.021008	3
AT1G25520	0.402569	0.0376573	3	AT1G25520	0.402569	0.0376573	3	AT2G35910	0.448377	0.209287	2	AT3G24420	0.334993	0.125726	4	AT4G28830	0.224331	0.0652266	4	AT5G27740	0.177452	0.0578134	3
AT1G25530	0.287153	0.108085	2	AT1G25530	0.287153	0.108085	2	AT2G35920	0.258183	0.110446	2	AT3G24430	0.254048	0.098805	5	AT4G28840	0.266392	0.163793	2	AT5G27750	0.410828	0.358492	3
AT1G25540	0.190075	0.13917	3	AT1G25540	0.190075	0.13917	3	AT2G35930	0.285857	0.0933262	3	AT3G24440	0.318743	0.275371	1	AT4G28850	0.282462	0.164002	2	AT5G27760	0.26652	0.0555364	3
AT1G25570	0.253155	0.102693	1	AT1G25570	0.253155	0.102693	1	AT2G35950	0.239118	0.570724	2	AT3G24450	0.167409	0.0889961	3	AT4G28880	0.27589	0.0535194	5	AT5G27820	0.210359	0.0397558	3
AT1G25580	0.310945	0.116193	4	AT1G25580	0.310945	0.116193	4	AT2G35980	0.196541	0.213161	4	AT3G24460	0.273746	0.124281	2	AT4G28890	0.286118	0.145398	4	AT5G27920	0.28462	0.127485	3
AT1G25682	0.288129	0.0810398	2	AT1G25682	0.288129	0.0810398	2	AT2G35990	0.174404	0.128749	2	AT3G24490	0.364294	0.0838878	1	AT4G28940	0.217745	0.208976	1	AT5G27940	0.406826	0.714104	3
AT1G26090	0.218607	0.20338	4	AT1G26090	0.218607	0.20338	4	AT2G36000	0.246689	0.143817	12	AT3G24495	0.220925	0.218055	2	AT4G28950	0.298736	0.0290614	2	AT5G27950	0.262318	0.156325	4
AT1G26100	0.194576	0.169757	2	AT1G26100	0.194576	0.169757	2	AT2G36010	0.223918	0.162159	8	AT3G24500	0.280527	0.0810036	4	AT4G28990	0.21761	0.403713	2	AT5G27980	0.476853	0.191912	3
AT1G26110	0.229864	0.0871207	5	AT1G26110	0.229864	0.0871207	5	AT2G36020	0.321577	0.0671844	5	AT3G24503	0.335394	0.0948566	4	AT4G29000	0.24882	0.293229	2	AT5G28050	0.32331	0.0317554	7
AT1G26120	0.225764	0.177131	4	AT1G26120	0.225764	0.177131	4	AT2G36050	0.335647	0.196729	4	AT3G24506	0.175147	0.483223	6	AT4G29010	0.225629	0.137143	6	AT5G28060	0.282561	0.0237075	3
AT1G26180	0.177977	0.262667	3	AT1G26180	0.177977	0.262667	3	AT2G36060	0.197714	0.049487	3	AT3G24515	0.351203	0.388903	3	AT4G29030	0.227439	0.356578	4	AT5G28080	0.233825	0.214864	4
AT1G26190	0.167701	0.0835067	2	AT1G26190	0.167701	0.0835067	2	AT2G36070	0.262877	0.20849	3	AT3G24530	0.400367	0.0198694	5	AT4G29060	0.238104	0.117376	5	AT5G28150	0.288723	0.0667768	2
AT1G26220	0.306101	0.0822451	3	AT1G26220	0.306101	0.0822451	3	AT2G36080	0.311229	0.0900661	2	AT3G24550	0.35891	0.0672289	11	AT4G29080	0.207532	0.110392	6	AT5G28220	0.356805	0.189226	2
AT1G26270	0.220383	0.0982282	4	AT1G26270	0.220383	0.0982282	4	AT2G36090	0.226573	0.242551	1	AT3G24570	0.161955	0.113444	3	AT4G29100	0.173742	0.13317	4	AT5G28237	0.29862	0.232926	2
AT1G26290	0.280561	0.243327	1	AT1G26290	0.280561	0.243327	1	AT2G36100	0.276915	0.143897	2	AT3G24590	0.291561	0.169174	2	AT4G29110	0.27017	0.239981	2	AT5G28290	0.339151	0.0529946	3
AT1G26310	0.177752	0.317608	2	AT1G26310	0.177752	0.317608	2	AT2G36110	0.243398	0.614552	1	AT3G24620	0.258405	0.118316	1	AT4G29120	0.335771	0.0854459	4	AT5G28300	0.269131	0.215064	5
AT1G26320	0.207587	0.179036	4	AT1G26320	0.207587	0.179036	4	AT2G36120	0.35825	0.365066	2	AT3G24650	0.277141	0.103485	3	AT4G29130	0.228811	0.107675	9	AT5G28470	0.313357	0.151937	1
AT1G26340	0.332704	0.0836627	4	AT1G26340	0.332704	0.0836627	4	AT2G36130	0.23663	0.116694	6	AT3G24660	0.260762	0.0709488	2	AT4G29140	0.267427	0.12748	1	AT5G28490	0.295371	0.0465331	3
AT1G26370	0.177225	0.238196	2	AT1G26370	0.177225	0.238196	2	AT2G36145	0.337184	0.217143	6	AT3G24670	0.304625	0.085246	2	AT4G29150	0.325078	0.131354	1	AT5G28500	0.375711	0.112666	6
AT1G26380	0.231112	0.341556	3	AT1G26380	0.231112	0.341556	3	AT2G36200	0.207669	0.131426	1	AT3G24730	0.39499	0.106244	3	AT4G29170	0.217946	0.123612	5	AT5G28650	0.459464	0.0860247	4
AT1G26390	0.330451	0.180635	2	AT1G26390	0.330451	0.180635	2	AT2G36210	0.347661	0.0962384	1	AT3G24750	0.199441	0.408142	1	AT4G29180	0.310321	0.125596	1	AT5G28690	0.312583	0.085934	4
AT1G26410	0.251169	0.228721	1	AT1G26410	0.251169	0.228721	1	AT2G36220	0.429598	0.218741	8	AT3G24770	0.157782	0.43959	3	AT4G29190	0.426452	0.164272	5	AT5G28750	0.299538	0.159791	5
AT1G26450	0.249593	0.290629	3	AT1G26450	0.249593	0.290629	3	AT2G36230	0.19797	0.128851	5	AT3G24790	0.311551	0.204154	1	AT4G29210	0.378952	0.251753	3	AT5G28770	0.303988	0.189217	6
AT1G26460	0.254404	0.0806231	4	AT1G26460	0.254404	0.0806231	4	AT2G36240	0.264758	0.144224	4	AT3G24800	0.308041	0.331404	6	AT4G29220	0.242532	0.107027	4	AT5G28850	0.233529	0.172422	5
AT1G26470	0.243504	0.0972863	7	AT1G26470	0.243504	0.0972863	7	AT2G36270	0.39878	0.111866	2	AT3G24810	0.334272	0.53384	4	AT4G29240	0.273883	0.178971	3	AT5G28910	0.29823	0.173548	2
AT1G26480	0.178646	0.0372157	2	AT1G26480	0.178646	0.0372157	2	AT2G36290	0.286733	0.174008	4	AT3G24820	0.213807	0.162283	2	AT4G29250	0.260325	0.24803	2	AT5G28920	0.275187	0.761096	1
AT1G26520	0.186242	0.110783	2	AT1G26520	0.186242	0.110783	2	AT2G36295	0.358031	0.573962	5	AT3G24830	0.277708	0.0224441	6	AT4G29260	0.288024	0.212837	6	AT5G29000	0.294508	0.200964	7
AT1G26540	0.244941	0.66953	2	AT1G26540	0.244941	0.66953	2	AT2G36300	0.328883	0.0452648	5	AT3G24840	0.209186	0.153703	1	AT4G29270	0.462353	0.319868	4	AT5G30510	0.216994	0.0305241	7
AT1G26550	0.227721	0.0278997	2	AT1G26550	0.227721	0.0278997	2	AT2G36305	0.187931	0.381713	3	AT3G24860	0.319528	0.203764	2	AT4G29285	0.235065	0.65159	2	AT5G32440	0.280514	0.139424	2
AT1G26560	0.275798	0.0959812	5	AT1G26560	0.275798	0.0959812	5	AT2G36310	0.209854	0.124926	7	AT3G24870	0.174302	0.327642	1	AT4G29305	0.394256	0.134162	3	AT5G32450	0.205111	0.133288	4
AT1G26570	0.246521	0.0345605	6	AT1G26570	0.246521	0.0345605	6	AT2G36325	0.221569	0.486588	3	AT3G24982	0.248544	0.462349	2	AT4G29310	0.382839	0.0228819	4	AT5G32470	0.178791	0.258831	2
AT1G26590	0.207421	0.665419	1	AT1G26590	0.207421	0.665419	1	AT2G36330	0.23468	0.177814	1	AT3G25040	0.132585	0.106828	5	AT4G29330	0.250253	0.138513	3	AT5G33290	0.350497	0.176169	5
AT1G26600	0.214716	0.511616	3	AT1G26600	0.214716	0.511616	3	AT2G36340	0.212271	0.883288	5	AT3G25050	0.271288	0.185995	2	AT4G29340	0.260195	0.0445707	3	AT5G33300	0.208437	0.26027	7
AT1G26610	0.272303	0.153068	3	AT1G26610	0.272303	0.153068	3	AT2G36355	0.173071	0.245292	4	AT3G25070	0.240965	0.13979	1	AT4G29350	0.182336	0.134005	5	AT5G33320	0.351737	0.17178	5
AT1G26620	0.212415	0.648745	1	AT1G26620	0.212415	0.648745	1	AT2G36370	0.183306	0.424603	1	AT3G25080	0.437946	0.470458	2	AT4G29360	0.278646	0.11412	5	AT5G33340	0.446492	0.245759	4
AT1G26630	0.22247	0.303533	6	AT1G26630	0.22247	0.303533	6	AT2G36380	0.264037	0.175071	1	AT3G25090	0.310331	0.49143	1	AT4G29380	0.185453	0.119083	1	AT5G33370	0.476778	0.202039	5
AT1G26640	0.250325	0.119758	3	AT1G26640	0.250325	0.119758	3	AT2G36390	0.14763	0.172	2	AT3G25100	0.357017	0.0749475	1	AT4G29400	0.204039	0.272218	2	AT5G34850	0.353639	0.0975629	3
AT1G26650	0.205965	0.229799	7	AT1G26650	0.205965	0.229799	7	AT2G36400	0.243469	0.134722	9	AT3G25110	0.214293	0.100382	4	AT4G29420	0.387386	0.215827	4	AT5G34930	0.30465	0.226561	1
AT1G26660	0.260451	0.110633	3	AT1G26660	0.260451	0.110633	3	AT2G36410	0.186358	0.168845	5	AT3G25120	0.23394	0.173454	4	AT4G29440	0.258328	0.425845	1	AT5G34940	0.25653	0.225705	3
AT1G26665	0.272571	0.342663	7	AT1G26665	0.272571	0.342663	7	AT2G36430	0.208601	0.371143	3	AT3G25130	0.217266	0.299171	1	AT4G29450	0.272315	0.252585	3	AT5G35080	0.244392	0.229749	2
AT1G26670	0.183241	0.110905	2	AT1G26670	0.183241	0.110905	2	AT2G36450	0.149492	0.381692	3	AT3G25140	0.27245	0.0492028	3	AT4G29470	0.2071	0.49369	2	AT5G35090	0.491398	0.166406	4
AT1G26680	0.309296	0.503595	1	AT1G26680	0.309296	0.503595	1	AT2G36460	0.45594	0.017818	6	AT3G25150	0.239043	0.223831	2	AT4G29480	0.277236	0.0130347	6	AT5G35100	0.281504	0.102489	2
AT1G26690	0.28898	0.17194	3	AT1G26690	0.28898	0.17194	3	AT2G36470	0.312193	0.199019	1	AT3G25160	0.276102	0.126745	2	AT4G29490	0.22507	0.0754386	2	AT5G35160	0.285175	0.0440836	2
AT1G26700	0.183089	0.180133	1	AT1G26700	0.183089	0.180133	1	AT2G36490	0.311968	0.299671	1	AT3G25165	0.296272	0.670874	2	AT4G29520	0.244493	0.142983	1	AT5G35180	0.220213	0.13479	5
AT1G26730	0.22407	0.25209	1	AT1G26730	0.22407	0.25209	1	AT2G36500	0.247631	0.119224	1	AT3G25180	0.266845	0.271092	2	AT4G29530	0.272607	0.165586	3	AT5G35200	0.335681	0.0862485	4
AT1G26740	0.233545	0.146195	3	AT1G26740	0.233545	0.146195	3	AT2G36530	0.268495	0.0295708	7	AT3G25190	0.300847	0.0775997	2	AT4G29540	0.255832	0.101372	2	AT5G35210	0.23243	0.291002	1
AT1G26750	0.348194	0.0959498	4	AT1G26750	0.348194	0.0959498	4	AT2G36570	0.304963	0.128816	2	AT3G25210	0.351334	0.105643	1	AT4G29550	0.408536	0.443804	2	AT5G35220	0.296831	0.195617	3
AT1G26760	0.349377	0.14084	1	AT1G26760	0.349377	0.14084	1	AT2G36580	0.196173	0.0425199	4	AT3G25220	0.19806	0.0874248	4	AT4G29560	0.245248	0.299789	2	AT5G35360	0.232523	0.161258	5
AT1G26761	0.332704	0.191959	2	AT1G26761	0.332704	0.191959	2	AT2G36590	0.215807	0.101905	2	AT3G25230	0.294769	0.118845	1	AT4G29590	0.267423	0.130039	3	AT5G35370	0.318898	0.146247	3
AT1G26762	0.365217	1.17812	1	AT1G26762	0.365217	1.17812	1	AT2G36610	0.235675	0.289181	1	AT3G25250	0.433279	0.210112	2	AT4G29600	0.282439	0.527666	1	AT5G35390	0.269733	0.345121	1
AT1G26770	0.312953	0.0786541	5	AT1G26770	0.312953	0.0786541	5	AT2G36630	0.22129	0.16891	3	AT3G25260	0.216559	0.338461	1	AT4G29658	0.189369	0.275598	1	AT5G35400	0.221765	0.214934	3
AT1G26780	0.303868	0.201281	4	AT1G26780	0.303868	0.201281	4	AT2G36640	0.351439	0.141414	4	AT3G25400	0.245029	0.157667	2	AT4G29660	0.0976136	0.0444952	4	AT5G35410	0.265404	0.126966	3
AT1G26798	0.212425	0.818613	2	AT1G26798	0.212425	0.818613	2	AT2G36650	0.331886	0.418441	2	AT3G25410	0.258583	0.126824	4	AT4G29670	0.195431	0.0807064	7	AT5G35430	0.251025	0.348912	5
AT1G26799	0.386843	0.331068	4	AT1G26799	0.386843	0.331068	4	AT2G36660	0.326684	0.289138	1	AT3G25430	0.193582	0.224228	2	AT4G29690	0.321108	0.136726	4	AT5G35450	0.26719	0.378816	1
AT1G26800	0.181387	0.251708	5	AT1G26800	0.181387	0.251708	5	AT2G36670	0.217355	0.193573	1	AT3G25440	0.359899	0.116423	1	AT4G29700	0.27735	0.168309	4	AT5G35460	0.201313	0.0688039	3
AT1G26810	0.244583	0.13303	2	AT1G26810	0.244583	0.13303	2	AT2G36680	0.239787	0.275239	2	AT3G25470	0.290797	0.111763	2	AT4G29720	0.255268	0.129525	4	AT5G35530	0.248411	0.100566	5
AT1G26820	0.227145	0.105964	6	AT1G26820	0.227145	0.105964	6	AT2G36695	0.26421	0.535356	2	AT3G25480	0.415744	0.12187	3	AT4G29730	0.182917	0.445327	2	AT5G35550	0.267023	0.177175	4
AT1G26830	0.3705	0.0230872	3	AT1G26830	0.3705	0.0230872	3	AT2G36710	0.324316	0.294496	1	AT3G25500	0.364802	0.144674	5	AT4G29735	0.147946	0.0432468	7	AT5G35570	0.352202	0.0770181	3
AT1G26840	0.357629	0.0887754	1	AT1G26840	0.357629	0.0887754	1	AT2G36720	0.169308	0.356834	2	AT3G25530	0.302298	0.0414296	5	AT4G29740	0.317933	0.111402	3	AT5G35580	0.385192	0.152988	1
AT1G26850	0.288222	0.0400895	4	AT1G26850	0.288222	0.0400895	4	AT2G36724	0.342645	0.608455	2	AT3G25540	0.313258	0.0698687	5	AT4G29770	0.233768	0.700658	2	AT5G35590	0.200917	0.0723922	5
AT1G26920	0.249441	0.23441	6	AT1G26920	0.249441	0.23441	6	AT2G36740	0.190003	0.140642	1	AT3G25545	0.196353	0.264932	2	AT4G29790	0.159982	0.14848	2	AT5G35600	0.236747	0.252195	3
AT1G26930	0.37502	0.0582398	3	AT1G26930	0.37502	0.0582398	3	AT2G36750	0.192271	0.297001	2	AT3G25560	0.237482	0.101685	4	AT4G29800	0.241961	0.0573332	2	AT5G35620	0.265241	0.127458	6
AT1G26940	0.192365	0.159623	3	AT1G26940	0.192365	0.159623	3	AT2G36770	0.297149	0.25103	2	AT3G25590	0.275351	0.0957064	2	AT4G29810	0.268131	0.0278019	6	AT5G35670	0.259618	0.36157	4
AT1G26945	0.152039	0.0285747	3	AT1G26945	0.152039	0.0285747	3	AT2G36780	0.353368	0.247947	2	AT3G25597	0.30515	0.229004	4	AT4G29820	0.352255	0.143142	3	AT5G35690	0.220921	0.288513	3
AT1G26960	0.262282	0.0950346	3	AT1G26960	0.262282	0.0950346	3	AT2G36800	0.22262	0.292297	3	AT3G25620	0.251604	0.0889486	2	AT4G29830	0.223656	0.038684	5	AT5G35700	0.190627	0.141143	3
AT1G27000	0.225544	0.224769	6	AT1G27000	0.225544	0.224769	6	AT2G36810	0.172755	0.0941115	3	AT3G25640	0.228368	0.0998524	2	AT4G29840	0.258605	0.0471234	2	AT5G35730	0.246634	0.0635455	7
AT1G27030	0.467085	0.244288	2	AT1G27030	0.467085	0.244288	2	AT2G36830	0.187971	0.0403674	15	AT3G25655	0.153425	0.693525	2	AT4G29850	0.281889	0.0314271	2	AT5G35740	0.315432	0.136202	2
AT1G27050	0.463493	0.244438	3	AT1G27050	0.463493	0.244438	3	AT2G36835	0.187234	0.0605533	5	AT3G25660	0.187508	0.099521	5	AT4G29860	0.227382	0.205701	2	AT5G35750	0.258894	0.151729	2
AT1G27060	0.341767	0.202778	2	AT1G27060	0.341767	0.202778	2	AT2G36840	0.190576	0.152906	4	AT3G25690	0.233838	0.0910064	1	AT4G29870	0.282552	0.119443	4	AT5G35770	0.311888	0.0905898	1
AT1G27070	0.217165	0.370583	1	AT1G27070	0.217165	0.370583	1	AT2G36850	0.239434	0.0969863	2	AT3G25700	0.357141	0.130375	5	AT4G29880	0.205878	0.122301	1	AT5G35790	0.336346	0.0633089	7
AT1G27090	0.378863	0.14703	2	AT1G27090	0.378863	0.14703	2	AT2G36870	0.226224	0.103889	3	AT3G25710	0.24072	0.14024	11	AT4G29890	0.280707	0.187986	4	AT5G35840	0.284634	0.137707	2
AT1G27100	0.358538	0.130579	3	AT1G27100	0.358538	0.130579	3	AT2G36885	0.183421	0.411899	5	AT3G25740	0.319717	0.146374	3	AT4G29900	0.203602	0.112558	1	AT5G35930	0.17416	0.318982	1
AT1G27110	0.275953	0.497445	1	AT1G27110	0.275953	0.497445	1	AT2G36890	0.17973	0.157026	3	AT3G25770	0.463417	0.125228	3	AT4G29905	0.390336	0.0314143	3	AT5G35970	0.238924	0.0846191	2
AT1G27120	0.372361	0.112993	1	AT1G27120	0.372361	0.112993	1	AT2G36895	0.31037	0.0997932	4	AT3G25780	0.291841	0.109148	5	AT4G29910	0.266706	0.180449	3	AT5G35980	0.243889	0.149785	5
AT1G27130	0.326333	0.217548	6	AT1G27130	0.326333	0.217548	6	AT2G36900	0.286422	0.0875379	3	AT3G25790	0.284388	0.326241	1	AT4G29930	0.348479	0.111219	10	AT5G36120	0.44521	0.205495	4
AT1G27150	0.290587	0.171059	4	AT1G27150	0.290587	0.171059	4	AT2G36910	0.269889	0.0265807	3	AT3G25805	0.169363	0.324921	2	AT4G29950	0.268825	0.146813	4	AT5G36160	0.290511	0.190907	3
AT1G27170	0.291197	0.483039	1	AT1G27170	0.291197	0.483039	1	AT2G36930	0.332184	0.0652407	2	AT3G25840	0.216786	0.218938	3	AT4G29960	0.261974	0.143875	4	AT5G36210	0.193042	0.174097	3
AT1G27190	0.298043	0.0379023	2	AT1G27190	0.298043	0.0379023	2	AT2G36950	0.284184	0.203052	5	AT3G25855	0.189215	0.522558	1	AT4G29980	0.331771	0.274418	4	AT5G36220	0.378959	0.10003	6
AT1G27200	0.248447	0.142673	3	AT1G27200	0.248447	0.142673	3	AT2G36960	0.265996	0.307638	5	AT3G25860	0.256916	0.102019	7	AT4G30000	0.305768	0.124367	3	AT5G36230	0.191139	0.0328302	2
AT1G27210	0.29827	0.13691	4	AT1G27210	0.29827	0.13691	4	AT2G36970	0.283876	0.139073	4	AT3G25870	0.435225	0.197752	3	AT4G30010	0.220863	0.206865	3	AT5G36250	0.288304	0.123867	4
AT1G27300	0.339936	0.269708	2	AT1G27300	0.339936	0.269708	2	AT2G36980	0.329	0.172912	2	AT3G25882	0.294562	0.626506	3	AT4G30020	0.228254	0.067083	3	AT5G36260	0.413086	0.103235	2
AT1G27310	0.167422	0.0411726	3	AT1G27310	0.167422	0.0411726	3	AT2G36990	0.209963	0.150551	5	AT3G25900	0.215032	0.125126	4	AT4G30030	0.245464	0.304266	1	AT5G36890	0.243575	0.159702	2
AT1G27320	0.203081	0.122609	1	AT1G27320	0.203081	0.122609	1	AT2G37020	0.277553	0.107803	2	AT3G25905	0.307291	0.283584	2	AT4G30040	0.314575	0.331681	1	AT5G36940	0.279317	0.200775	2
AT1G27340	0.18922	0.16052	4	AT1G27340	0.18922	0.16052	4	AT2G37030	0.132827	0.272238	1	AT3G25910	0.335887	0.269804	3	AT4G30050	0.222943	0.830436	1	AT5G36950	0.374715	0.139559	4
AT1G27385	0.198107	0.0903388	5	AT1G27385	0.198107	0.0903388	5	AT2G37040	0.393572	0.0424614	7	AT3G25920	0.324275	0.0903122	9	AT4G30060	0.272633	0.103404	3	AT5G36960	0.303066	0.217367	2
AT1G27400	0.23026	0.044076	4	AT1G27400	0.23026	0.044076	4	AT2G37050	0.233444	0.141335	2	AT3G25930	0.361591	0.252947	3	AT4G30067	0.487857	0.29524	1	AT5G37010	0.476461	0.146724	2
AT1G27410	0.295335	0.110128	2	AT1G27410	0.295335	0.110128	2	AT2G37080	0.260745	0.139453	3	AT3G25940	0.389425	0.196736	3	AT4G30070	0.41119	0.355671	4	AT5G37020	0.231541	0.054813	2
AT1G27435	0.238964	0.145309	6	AT1G27435	0.238964	0.145309	6	AT2G37090	0.244019	0.152999	2	AT3G25950	0.342759	0.202868	1	AT4G30074	0.446708	0.330035	2	AT5G37055	0.308707	0.0658474	3
AT1G27440	0.239761	0.0806109	3	AT1G27440	0.239761	0.0806109	3	AT2G37100	0.291745	0.289343	2	AT3G25990	0.24873	0.247365	2	AT4G30080	0.356101	0.0443948	3	AT5G37060	0.445397	0.135128	1
AT1G27450	0.202689	0.18009	6	AT1G27450	0.202689	0.18009	6	AT2G37110	0.213192	0.117983	3	AT3G26010	0.208369	0.735957	2	AT4G30100	0.243683	0.13173	3	AT5G37070	0.361526	0.0499583	3
AT1G27460	0.230371	0.174678	3	AT1G27460	0.230371	0.174678	3	AT2G37130	0.248166	0.0669058	8	AT3G26030	0.147506	0.121715	3	AT4G30110	0.323485	0.214461	2	AT5G37260	0.415926	0.146544	1
AT1G27461	0.382749	0.110533	1	AT1G27461	0.382749	0.110533	1	AT2G37150	0.233174	0.392317	3	AT3G26040	0.239387	0.254724	1	AT4G30120	0.318229	0.140242	4	AT5G37290	0.247547	0.124784	2
AT1G27470	0.189722	0.184243	3	AT1G27470	0.189722	0.184243	3	AT2G37160	0.299976	0.0848178	1	AT3G26050	0.252122	0.643049	2	AT4G30140	0.24665	0.37895	4	AT5G37300	0.355273	0.201856	4
AT1G27480	0.206729	0.341169	7	AT1G27480	0.206729	0.341169	7	AT2G37170	0.40781	0.0241995	9	AT3G26060	0.328089	0.0787836	4	AT4G30170	0.445152	0.120478	4	AT5G37310	0.282092	0.0631745	2
AT1G27500	0.269066	0.120815	2	AT1G27500	0.269066	0.120815	2	AT2G37190	0.492449	0.0164781	7	AT3G26070	0.264808	0.134083	5	AT4G30180	0.151373	0.366299	4	AT5G37350	0.420146	0.0970191	6
AT1G27510	0.205607	0.370482	5	AT1G27510	0.205607	0.370482	5	AT2G37195	0.277396	0.197929	3	AT3G26085	0.301538	0.190826	4	AT4G30190	0.204726	0.00888046	4	AT5G37360	0.266922	0.186285	4
AT1G27520	0.185789	0.159407	3	AT1G27520	0.185789	0.159407	3	AT2G37200	0.234488	0.057506	4	AT3G26090	0.19986	0.154714	3	AT4G30200	0.215798	0.213992	7	AT5G37370	0.302404	0.10795	3
AT1G27530	0.191162	0.042066	4	AT1G27530	0.191162	0.042066	4	AT2G37210	0.111169	0.0543047	2	AT3G26100	0.330611	0.11963	3	AT4G30210	0.219713	0.0890798	6	AT5G37475	0.174814	0.196759	5
AT1G27540	0.33295	0.750812	6	AT1G27540	0.33295	0.750812	6	AT2G37220	0.29973	0.0862628	5	AT3G26110	0.32406	0.498926	5	AT4G30230	0.357441	0.274921	1	AT5G37478	0.248937	0.14496	1
AT1G27595	0.165959	0.308725	1	AT1G27595	0.165959	0.308725	1	AT2G37230	0.354609	0.07252	2	AT3G26115	0.25888	0.286139	3	AT4G30240	0.270226	0.243054	3	AT5G37480	0.376679	0.355991	4
AT1G27620	0.266893	0.235519	4	AT1G27620	0.266893	0.235519	4	AT2G37240	0.231058	0.11977	3	AT3G26210	0.232475	0.189922	3	AT4G30260	0.318847	0.0482136	4	AT5G37490	0.451044	0.179039	2
AT1G27630	0.236598	0.133382	3	AT1G27630	0.236598	0.133382	3	AT2G37250	0.248545	0.101515	4	AT3G26220	0.354192	0.233118	4	AT4G30270	0.26692	0.0763836	19	AT5G37500	0.366433	0.116904	2
AT1G27650	0.447367	0.0163663	10	AT1G27650	0.447367	0.0163663	10	AT2G37260	0.204946	0.199905	4	AT3G26290	0.296784	0.240972	5	AT4G30280	0.312924	0.0896872	5	AT5G37510	0.23933	0.0589682	5
AT1G27660	0.241138	0.157157	2	AT1G27660	0.241138	0.157157	2	AT2G37300	0.192556	0.502674	2	AT3G26310	0.313436	0.268775	2	AT4G30290	0.422771	0.0608671	2	AT5G37530	0.223055	0.124468	2
AT1G27670	0.299889	0.431168	2	AT1G27670	0.299889	0.431168	2	AT2G37310	0.318088	0.125054	1	AT3G26330	0.252942	0.157458	1	AT4G30310	0.214828	0.0828568	3	AT5G37540	0.323451	0.119454	3
AT1G27680	0.258825	0.0934842	4	AT1G27680	0.258825	0.0934842	4	AT2G37320	0.294353	0.238034	4	AT3G26340	0.14104	0.117494	3	AT4G30340	0.335586	0.0913638	2	AT5G37550	0.452042	0.272395	3
AT1G27690	0.256029	0.0409612	4	AT1G27690	0.256029	0.0409612	4	AT2G37330	0.247869	0.0999083	3	AT3G26360	0.251886	0.160019	1	AT4G30350	0.326626	0.104221	1	AT5G37560	0.427192	0.628849	1
AT1G27700	0.380127	0.0925276	2	AT1G27700	0.380127	0.0925276	2	AT2G37340	0.210454	0.131035	11	AT3G26370	0.251993	0.0152502	4	AT4G30360	0.303409	0.0681232	3	AT5G37590	0.175164	0.344397	2
AT1G27720	0.158806	0.949299	1	AT1G27720	0.158806	0.949299	1	AT2G37360	0.304194	0.162775	1	AT3G26380	0.197067	0.263451	2	AT4G30370	0.318444	0.151829	3	AT5G37600	0.323792	0.0363015	8
AT1G27730	0.350041	0.0860456	11	AT1G27730	0.350041	0.0860456	11	AT2G37370	0.271279	0.156462	3	AT3G26400	0.247733	0.141379	4	AT4G30390	0.197146	0.225733	3	AT5G37630	0.27993	0.147314	1
AT1G27740	0.118686	0.185607	2	AT1G27740	0.118686	0.185607	2	AT2G37380	0.289756	0.161755	2	AT3G26410	0.25734	0.0597826	4	AT4G30400	0.317001	0.0997002	6	AT5G37660	0.380539	0.0917235	2
AT1G27750	0.20207	0.199124	2	AT1G27750	0.20207	0.199124	2	AT2G37390	0.2733	0.245085	2	AT3G26420	0.415719	0.116176	5	AT4G30430	0.433801	0.295932	1	AT5G37670	0.297365	0.22299	3
AT1G27752	0.242468	0.165266	1	AT1G27752	0.242468	0.165266	1	AT2G37400	0.242547	0.354999	2	AT3G26430	0.304109	0.224125	9	AT4G30440	0.378304	0.00553897	16	AT5G37680	0.217306	0.0338414	3
AT1G27760	0.241574	0.146897	4	AT1G27760	0.241574	0.146897	4	AT2G37420	0.234388	0.163715	1	AT3G26460	0.311596	0.273448	1	AT4G30470	0.160035	0.0667979	5	AT5G37690	0.317619	0.130897	1
AT1G27770	0.173481	0.106122	1	AT1G27770	0.173481	0.106122	1	AT2G37430	0.21977	0.252721	2	AT3G26500	0.31729	0.171407	3	AT4G30480	0.198572	0.171273	4	AT5G37730	0.23462	0.309572	3
AT1G27840	0.176596	0.199018	9	AT1G27840	0.176596	0.199018	9	AT2G37435	0.250695	1.05657	3	AT3G26520	0.320459	0.080349	20	AT4G30490	0.183266	0.150178	4	AT5G37740	0.48577	0.139622	5
AT1G27880	0.186639	0.192038	2	AT1G27880	0.186639	0.192038	2	AT2G37440	0.299622	0.106371	2	AT3G26550	0.378078	0.220541	1	AT4G30510	0.188536	0.130926	2	AT5G37790	0.420926	0.0811074	4
AT1G27900	0.238576	0.122213	3	AT1G27900	0.238576	0.122213	3	AT2G37460	0.323821	0.123442	5	AT3G26560	0.347483	0.0246555	5	AT4G30520	0.19099	0.10999	4	AT5G37820	0.394101	0.0790028	1
AT1G27910	0.210611	0.0854832	4	AT1G27910	0.210611	0.0854832	4	AT2G37480	0.136927	0.608344	19	AT3G26580	0.247153	0.189406	4	AT4G30530	0.368874	0.116578	4	AT5G37840	0.43069	0.203877	2
AT1G27930	0.407702	0.0393295	5	AT1G27930	0.407702	0.0393295	5	AT2G37500	0.295319	0.0881804	3	AT3G26590	0.244549	0.172076	3	AT4G30540	0.272809	0.30497	1	AT5G37860	0.297491	0.263811	1
AT1G27950	0.260799	0.233498	5	AT1G27950	0.260799	0.233498	5	AT2G37510	0.295845	0.272944	2	AT3G26600	0.436276	0.0601306	4	AT4G30570	0.27353	0.125849	1	AT5G37930	0.303012	0.240298	2
AT1G27960	0.247739	0.420548	5	AT1G27960	0.247739	0.420548	5	AT2G37530	0.372059	0.157	1	AT3G26610	0.255591	0.171832	2	AT4G30580	0.197423	0.288907	3	AT5G38050	0.358246	0.236971	1
AT1G27970	0.455552	0.0222522	4	AT1G27970	0.455552	0.0222522	4	AT2G37540	0.213627	0.330554	2	AT3G26618	0.263048	0.019133	3	AT4G30590	0.285725	0.20094	2	AT5G38060	0.219607	0.347815	2
AT1G27980	0.240975	0.061303	1	AT1G27980	0.240975	0.061303	1	AT2G37560	0.292079	0.0983031	6	AT3G26630	0.255856	0.164254	3	AT4G30600	0.233263	0.124809	2	AT5G38070	0.188492	0.304803	3
AT1G27990	0.194598	0.225888	1	AT1G27990	0.194598	0.225888	1	AT2G37570	0.450849	0.0259923	4	AT3G26640	0.298323	0.0321921	5	AT4G30610	0.332365	0.0762317	4	AT5G38110	0.40926	0.108842	4
AT1G28040	0.324849	0.502701	1	AT1G28040	0.324849	0.502701	1	AT2G37590	0.224624	0.145884	3	AT3G26650	0.182991	0.0188109	8	AT4G30630	0.267268	0.403209	3	AT5G38120	0.467253	0.154837	4
AT1G28060	0.251763	0.237711	2	AT1G28060	0.251763	0.237711	2	AT2G37630	0.248535	0.0649244	3	AT3G26660	0.166147	0.273263	1	AT4G30650	0.250001	0.205087	8	AT5G38130	0.307171	0.355517	3
AT1G28080	0.224314	0.446897	1	AT1G28080	0.224314	0.446897	1	AT2G37640	0.301127	0.0697085	4	AT3G26700	0.168819	0.0468499	3	AT4G30670	0.18542	0.471385	4	AT5G38160	0.421754	0.431076	4
AT1G28090	0.239149	0.172213	5	AT1G28090	0.239149	0.172213	5	AT2G37650	0.304525	0.137282	1	AT3G26710	0.210022	0.178222	4	AT4G30690	0.222357	0.217009	3	AT5G38195	0.413411	0.565096	5
AT1G28120	0.295198	0.104732	5	AT1G28120	0.295198	0.104732	5	AT2G37660	0.283305	0.11902	4	AT3G26720	0.220681	0.104191	3	AT4G30700	0.185468	0.216855	2	AT5G38200	0.333749	0.0445915	4
AT1G28130	0.190409	0.0743217	2	AT1G28130	0.190409	0.0743217	2	AT2G37670	0.429621	0.0859106	1	AT3G26730	0.315446	0.311651	2	AT4G30710	0.232785	0.147148	2	AT5G38210	0.321861	0.285006	2
AT1G28140	0.25797	0.172225	3	AT1G28140	0.25797	0.172225	3	AT2G37678	0.251168	0.338911	4	AT3G26740	0.202625	0.246301	9	AT4G30720	0.168652	0.19001	1	AT5G38280	0.29221	0.313018	1
AT1G28150	0.280465	0.305738	4	AT1G28150	0.280465	0.305738	4	AT2G37680	0.246218	0.0810737	4	AT3G26750	0.322962	0.249872	3	AT4G30750	0.357348	1.1094	4	AT5G38290	0.296052	0.15271	3
AT1G28160	0.269511	0.191516	3	AT1G28160	0.269511	0.191516	3	AT2G37690	0.175838	0.18095	3	AT3G26760	0.211373	0.19198	1	AT4G30760	0.323999	0.807686	3	AT5G38300	0.300458	0.259081	3
AT1G28170	0.363248	0.310044	1	AT1G28170	0.363248	0.310044	1	AT2G37700	0.186909	0.377967	1	AT3G26770	0.330697	0.175941	2	AT4G30780	0.155528	0.210782	3	AT5G38310	0.493111	0.0959379	1
AT1G28190	0.279042	0.226605	1	AT1G28190	0.279042	0.226605	1	AT2G37710	0.446144	0.0889272	2	AT3G26780	0.366082	0.0859756	6	AT4G30810	0.235682	0.140624	4	AT5G38320	0.368315	0.355439	1
AT1G28200	0.371499	0.108608	9	AT1G28200	0.371499	0.108608	9	AT2G37750	0.365092	0.298449	5	AT3G26782	0.32652	0.0683715	1	AT4G30830	0.274878	0.161108	3	AT5G38330	0.381901	0.530098	3
AT1G28210	0.244477	0.241275	2	AT1G28210	0.244477	0.241275	2	AT2G37770	0.316781	0.198224	4	AT3G26790	0.183232	0.266093	3	AT4G30840	0.272744	0.0974706	2	AT5G38360	0.335397	0.202738	1
AT1G28230	0.326771	0.198571	3	AT1G28230	0.326771	0.198571	3	AT2G37790	0.315743	0.105239	7	AT3G26810	0.283825	0.0222822	3	AT4G30845	0.17478	0.458565	1	AT5G38410	0.238183	0.081254	17
AT1G28240	0.222646	0.0912322	2	AT1G28240	0.222646	0.0912322	2	AT2G37820	0.389362	0.172583	2	AT3G26830	0.177093	0.632935	1	AT4G30860	0.223469	0.29319	4	AT5G38450	0.252855	0.0940719	1
AT1G28250	0.226785	0.141996	5	AT1G28250	0.226785	0.141996	5	AT2G37840	0.195887	0.182766	4	AT3G26840	0.298335	0.278838	2	AT4G30870	0.185716	0.266856	2	AT5G38470	0.204428	0.115527	7
AT1G28270	0.2775	0.0616521	3	AT1G28270	0.2775	0.0616521	3	AT2G37860	0.263786	0.161428	3	AT3G26890	0.173899	0.2608	2	AT4G30880	0.15026	0.378742	2	AT5G38480	0.31416	0.0110111	11
AT1G28300	0.268585	0.467528	5	AT1G28300	0.268585	0.467528	5	AT2G37870	0.216966	0.285027	2	AT3G26910	0.211897	0.257137	3	AT4G30920	0.240095	0.124478	3	AT5G38520	0.351482	0.0738976	4
AT1G28310	0.152664	0.217627	3	AT1G28310	0.152664	0.217627	3	AT2G37880	0.314012	0.08889	3	AT3G26935	0.120477	0.0991175	1	AT4G30930	0.216451	0.152653	4	AT5G38530	0.340532	0.064361	2
AT1G28320	0.215595	0.218435	2	AT1G28320	0.215595	0.218435	2	AT2G37890	0.202285	0.411214	11	AT3G26940	0.457106	0.601398	3	AT4G30935	0.278314	0.273785	3	AT5G38560	0.197174	0.0978197	3
AT1G28330	0.172085	0.0677116	8	AT1G28330	0.172085	0.0677116	8	AT2G37920	0.468183	0.198273	4	AT3G26950	0.284904	0.0942055	4	AT4G30940	0.277839	0.0624293	2	AT5G38590	0.254863	0.935122	3
AT1G28340	0.437138	0.0585373	1	AT1G28340	0.437138	0.0585373	1	AT2G37930	0.269402	0.348384	3	AT3G26960	0.192864	0.305516	5	AT4G30950	0.204007	0.154579	7	AT5G38600	0.310512	0.195058	3
AT1G28350	0.276597	0.0956607	2	AT1G28350	0.276597	0.0956607	2	AT2G37940	0.160975	0.0988602	7	AT3G26980	0.150069	0.155976	2	AT4G30960	0.32881	0.0635961	5	AT5G38610	0.350491	0.237804	3
AT1G28360	0.263445	0.321846	2	AT1G28360	0.263445	0.321846	2	AT2G37950	0.220621	0.19807	2	AT3G26990	0.287263	0.169216	3	AT4G30980	0.221839	0.172969	2	AT5G38620	0.488924	0.502142	1
AT1G28375	0.225245	0.465574	5	AT1G28375	0.225245	0.465574	5	AT2G37970	0.406151	0.0879904	3	AT3G27000	0.298672	0.0617273	2	AT4G30993	0.159063	0.617726	4	AT5G38630	0.186733	0.161213	7
AT1G28380	0.329225	0.204722	4	AT1G28380	0.329225	0.204722	4	AT2G37975	0.210028	0.0311426	4	AT3G27010	0.450541	0.113062	3	AT4G30996	0.152786	0.0338233	5	AT5G38640	0.155048	0.168663	2
AT1G28390	0.423992	0.165942	1	AT1G28390	0.423992	0.165942	1	AT2G37980	0.240646	0.108881	2	AT3G27020	0.289151	0.0432076	4	AT4G31000	0.158935	0.332834	1	AT5G38660	0.262517	0.133255	4
AT1G28395	0.220238	0.250375	6	AT1G28395	0.220238	0.250375	6	AT2G37990	0.283504	0.11448	3	AT3G27050	0.343767	0.123535	2	AT4G31010	0.250643	0.125706	4	AT5G38690	0.25309	0.190818	3
AT1G28400	0.235499	0.249104	5	AT1G28400	0.235499	0.249104	5	AT2G38000	0.218279	0.134866	6	AT3G27070	0.262765	0.442787	1	AT4G31040	0.193711	0.154033	13	AT5G38700	0.42021	0.157079	2
AT1G28410	0.213165	0.438553	3	AT1G28410	0.213165	0.438553	3	AT2G38020	0.219729	0.190562	5	AT3G27080	0.299575	0.327237	4	AT4G31060	0.0975724	0.520954	6	AT5G38710	0.471599	0.0686213	2
AT1G28430	0.397016	0.206769	1	AT1G28430	0.397016	0.206769	1	AT2G38025	0.304106	0.130646	3	AT3G27090	0.247295	0.0963411	3	AT4G31080	0.270625	0.10877	9	AT5G38720	0.229566	0.28056	2
AT1G28440	0.398729	0.0778035	4	AT1G28440	0.398729	0.0778035	4	AT2G38050	0.421609	0.164208	5	AT3G27100	0.0677998	0.511159	2	AT4G31110	0.217817	0.295317	1	AT5G38760	0.189785	0.0345629	4
AT1G28470	0.32742	0.101725	2	AT1G28470	0.32742	0.101725	2	AT2G38070	0.303988	0.240328	2	AT3G27120	0.18138	0.0848609	2	AT4G31115	0.24657	0.189938	2	AT5G38780	0.294646	0.397375	2
AT1G28480	0.365595	0.137491	4	AT1G28480	0.365595	0.137491	4	AT2G38080	0.270329	0.0856918	6	AT3G27160	0.295173	0.0746176	3	AT4G31120	0.147111	0.122268	3	AT5G38800	0.228665	0.399604	1
AT1G28490	0.118116	0.131605	3	AT1G28490	0.118116	0.131605	3	AT2G38090	0.401882	0.0661277	5	AT3G27170	0.21764	0.0560505	3	AT4G31130	0.198716	0.140483	6	AT5G38830	0.346421	0.125042	1
AT1G28510	0.285368	0.0731425	5	AT1G28510	0.285368	0.0731425	5	AT2G38110	0.257582	0.0906632	3	AT3G27180	0.234841	0.102708	3	AT4G31140	0.277076	0.0873706	2	AT5G38840	0.197728	0.258747	2
AT1G28530	0.339368	0.131459	4	AT1G28530	0.339368	0.131459	4	AT2G38120	0.263316	0.0545839	3	AT3G27190	0.183535	0.0455346	3	AT4G31150	0.17717	0.458778	6	AT5G38860	0.277076	0.319427	5
AT1G28550	0.253425	0.0171918	1	AT1G28550	0.253425	0.0171918	1	AT2G38140	0.153871	0.156594	5	AT3G27200	0.215406	0.123569	3	AT4G31160	0.219824	0.194902	1	AT5G38880	0.237376	0.061556	3
AT1G28560	0.251299	0.352091	2	AT1G28560	0.251299	0.352091	2	AT2G38170	0.364125	0.236307	6	AT3G27210	0.353065	0.234782	4	AT4G31210	0.190336	0.279943	2	AT5G38890	0.164582	0.192955	3
AT1G28680	0.30329	0.115962	8	AT1G28680	0.30329	0.115962	8	AT2G38230	0.407337	0.0329229	5	AT3G27220	0.283253	0.105023	4	AT4G31250	0.35228	0.128937	2	AT5G38895	0.323741	0.12114	2
AT1G28690	0.346348	0.149806	2	AT1G28690	0.346348	0.149806	2	AT2G38240	0.247429	0.297499	4	AT3G27230	0.351371	0.0567561	3	AT4G31270	0.286404	0.350919	2	AT5G38900	0.451493	0.0618607	4
AT1G28815	0.319517	0.533163	3	AT1G28815	0.319517	0.533163	3	AT2G38270	0.392576	0.12803	7	AT3G27250	0.199508	0.281103	2	AT4G31290	0.149024	0.10959	8	AT5G38940	0.449323	0.189657	2
AT1G29010	0.26129	0.552376	2	AT1G29010	0.26129	0.552376	2	AT2G38290	0.289142	0.0603659	9	AT3G27260	0.241481	0.16512	3	AT4G31310	0.207773	0.306948	3	AT5G38970	0.232239	0.0799019	3
AT1G29040	0.266171	0.299765	8	AT1G29040	0.266171	0.299765	8	AT2G38300	0.264769	0.232388	2	AT3G27270	0.330761	0.133913	5	AT4G31330	0.312761	0.066481	2	AT5G39040	0.174666	0.0853226	3
AT1G29041	0.343855	0.451046	1	AT1G29041	0.343855	0.451046	1	AT2G38310	0.174841	0.0666638	4	AT3G27310	0.193366	0.259265	4	AT4G31340	0.184752	0.247511	4	AT5G39050	0.291719	0.257138	3
AT1G29050	0.264576	0.119173	8	AT1G29050	0.264576	0.119173	8	AT2G38320	0.291162	0.172907	1	AT3G27320	0.253398	0.0699374	3	AT4G31370	0.15332	0.571343	3	AT5G39080	0.408461	0.354013	5
AT1G29070	0.338891	0.0971056	5	AT1G29070	0.338891	0.0971056	5	AT2G38330	0.251039	0.129231	2	AT3G27340	0.137558	0.274847	5	AT4G31380	0.171882	0.163969	1	AT5G39210	0.207354	0.472224	4
AT1G29080	0.290172	0.562543	1	AT1G29080	0.290172	0.562543	1	AT2G38340	0.405022	0.272825	2	AT3G27350	0.309383	0.225488	5	AT4G31390	0.196669	0.0274272	3	AT5G39220	0.266429	0.12405	2
AT1G29090	0.217534	0.194202	1	AT1G29090	0.217534	0.194202	1	AT2G38360	0.286962	0.0379724	7	AT3G27390	0.215057	0.202344	2	AT4G31400	0.251325	0.299946	2	AT5G39250	0.441655	0.107902	2
AT1G29150	0.281986	0.0263018	8	AT1G29150	0.281986	0.0263018	8	AT2G38370	0.308437	0.237361	2	AT3G27410	0.240841	0.705749	1	AT4G31420	0.318209	0.0875955	4	AT5G39270	0.350012	0.244147	1
AT1G29160	0.275872	0.0956584	2	AT1G29160	0.275872	0.0956584	2	AT2G38380	0.254775	0.239401	6	AT3G27415	0.265724	0.304226	1	AT4G31430	0.198885	0.415429	4	AT5G39300	0.41986	0.308497	1
AT1G29170	0.248454	0.372282	2	AT1G29170	0.248454	0.372282	2	AT2G38400	0.311673	0.0817272	4	AT3G27420	0.309326	0.334153	4	AT4G31450	0.181646	0.45435	6	AT5G39320	0.243964	0.034838	2
AT1G29195	0.295161	0.278007	4	AT1G29195	0.295161	0.278007	4	AT2G38410	0.238576	0.153826	3	AT3G27460	0.228368	0.165581	2	AT4G31460	0.224574	0.180433	3	AT5G39330	0.321077	0.57562	2
AT1G29200	0.277911	0.119383	2	AT1G29200	0.277911	0.119383	2	AT2G38420	0.246928	0.226075	3	AT3G27520	0.215638	0.645695	5	AT4G31500	0.224176	0.124771	5	AT5G39340	0.25949	0.0609554	4
AT1G29220	0.261044	0.157543	3	AT1G29220	0.261044	0.157543	3	AT2G38430	0.272896	0.434886	2	AT3G27530	0.187079	0.0928716	2	AT4G31530	0.272887	0.19531	5	AT5G39360	0.435025	0.0226135	3
AT1G29230	0.294956	0.0985054	1	AT1G29230	0.294956	0.0985054	1	AT2G38440	0.237878	0.35747	2	AT3G27560	0.216026	0.0286916	3	AT4G31540	0.231153	0.0931982	4	AT5G39380	0.263236	0.307769	1
AT1G29240	0.215216	0.36831	2	AT1G29240	0.215216	0.36831	2	AT2G38450	0.235211	0.288085	2	AT3G27570	0.243666	0.164445	7	AT4G31550	0.480849	0.140733	8	AT5G39400	0.293157	0.10652	5
AT1G29250	0.197997	0.017392	4	AT1G29250	0.197997	0.017392	4	AT2G38465	0.243069	0.224388	2	AT3G27620	0.334201	0.10602	2	AT4G31560	0.267104	0.183396	8	AT5G39410	0.231866	0.112784	9
AT1G29260	0.278279	0.0669387	3	AT1G29260	0.278279	0.0669387	3	AT2G38470	0.31716	0.111561	4	AT3G27640	0.20054	0.259678	2	AT4G31590	0.223444	0.0349436	3	AT5G39420	0.296297	0.108906	3
AT1G29270	0.162295	0.632625	1	AT1G29270	0.162295	0.632625	1	AT2G38480	0.380675	0.210305	4	AT3G27650	0.321905	0.0227769	4	AT4G31600	0.20382	0.0466222	6	AT5G39450	0.260571	0.24261	2
AT1G29280	0.254547	0.104478	5	AT1G29280	0.254547	0.104478	5	AT2G38490	0.405499	0.0461811	4	AT3G27660	0.295944	0.136568	6	AT4G31610	0.251414	0.5172	3	AT5G39510	0.322233	0.104266	3
AT1G29290	0.296743	0.169885	2	AT1G29290	0.296743	0.169885	2	AT2G38500	0.292958	0.0851697	3	AT3G27670	0.154209	0.298844	1	AT4G31620	0.233674	0.550231	2	AT5G39520	0.29296	0.219303	2
AT1G29300	0.419181	0.14239	2	AT1G29300	0.419181	0.14239	2	AT2G38510	0.367712	0.056225	1	AT3G27690	0.328824	0.0207076	4	AT4G31660	0.41819	0.501485	1	AT5G39530	0.231296	0.183361	3
AT1G29310	0.234871	0.00412082	2	AT1G29310	0.234871	0.00412082	2	AT2G38540	0.243597	0.341944	11	AT3G27730	0.165967	0.135467	2	AT4G31670	0.196576	0.295758	4	AT5G39570	0.358535	0.0874288	6
AT1G29320	0.200708	0.23312	4	AT1G29320	0.200708	0.23312	4	AT2G38550	0.377654	0.135261	5	AT3G27740	0.242638	0.0833979	6	AT4G31680	0.298386	0.454438	1	AT5G39580	0.293094	0.255828	3
AT1G29330	0.205885	0.103692	6	AT1G29330	0.205885	0.103692	6	AT2G38570	0.296553	0.234496	1	AT3G27770	0.226741	0.304114	18	AT4G31700	0.302626	0.0283284	3	AT5G39590	0.289248	0.131003	3
AT1G29340	0.46536	0.0436634	2	AT1G29340	0.46536	0.0436634	2	AT2G38580	0.161895	0.510431	1	AT3G27785	0.31182	0.321593	4	AT4G31730	0.365202	0.203706	3	AT5G39600	0.247335	0.0277738	4
AT1G29370	0.201347	0.337115	2	AT1G29370	0.201347	0.337115	2	AT2G38630	0.183318	0.138347	3	AT3G27810	0.236076	0.0638725	5	AT4G31750	0.18261	0.0859791	6	AT5G39610	0.274849	0.162413	6
AT1G29380	0.270162	0.145288	3	AT1G29380	0.270162	0.145288	3	AT2G38640	0.255553	0.126963	2	AT3G27820	0.218443	0.110398	2	AT4G31770	0.270504	0.12411	8	AT5G39670	0.168644	0.41221	3
AT1G29390	0.198236	0.240729	3	AT1G29390	0.198236	0.240729	3	AT2G38670	0.306464	0.0446257	3	AT3G27830	0.329828	0.0693425	8	AT4G31780	0.248871	0.30971	4	AT5G39680	0.21735	0.305043	1
AT1G29450	0.441607	0.129636	2	AT1G29450	0.441607	0.129636	2	AT2G38690	0.208909	0.464078	1	AT3G27850	0.314766	0.0559849	6	AT4G31800	0.294883	0.186189	8	AT5G39700	0.436496	0.702597	1
AT1G29460	0.317938	0.248022	3	AT1G29460	0.317938	0.248022	3	AT2G38695	0.139212	0.580325	2	AT3G27890	0.409153	0.0814851	3	AT4G31805	0.292637	0.265134	2	AT5G39730	0.381958	0.301173	4
AT1G29520	0.269062	0.0453419	4	AT1G29520	0.269062	0.0453419	4	AT2G38700	0.185294	0.035145	5	AT3G27920	0.213991	0.252094	2	AT4G31810	0.21673	0.190899	3	AT5G39760	0.304003	0.108617	6
AT1G29530	0.24782	0.519588	2	AT1G29530	0.24782	0.519588	2	AT2G38730	0.250498	0.0468515	6	AT3G27925	0.246009	0.0621697	5	AT4G31820	0.315225	0.0740074	2	AT5G39785	0.348232	0.233765	2
AT1G29630	0.253852	0.281432	1	AT1G29630	0.253852	0.281432	1	AT2G38740	0.220004	0.0957473	4	AT3G27930	0.303878	0.189447	6	AT4G31830	0.414533	0.0467704	5	AT5G39830	0.235819	0.0959281	6
AT1G29640	0.444039	0.195136	2	AT1G29640	0.444039	0.195136	2	AT2G38750	0.372874	0.0972321	6	AT3G27960	0.329787	0.0722838	3	AT4G31840	0.364753	0.249242	5	AT5G39850	0.272266	0.0430014	2
AT1G29660	0.29577	0.215702	5	AT1G29660	0.29577	0.215702	5	AT2G38760	0.238501	0.193041	4	AT3G27970	0.261056	0.0711384	5	AT4G31860	0.398424	0.140399	5	AT5G39860	0.340824	0.0604001	5
AT1G29670	0.347369	0.0922057	5	AT1G29670	0.347369	0.0922057	5	AT2G38770	0.208228	0.0757404	1	AT3G28007	0.202136	0.148301	5	AT4G31880	0.216944	0.458487	2	AT5G39865	0.264324	0.318293	2
AT1G29680	0.271929	0.14421	2	AT1G29680	0.271929	0.14421	2	AT2G38780	0.211522	0.325499	2	AT3G28030	0.181397	0.339426	1	AT4G31910	0.24325	0.28653	2	AT5G39880	0.418719	0.482349	3
AT1G29690	0.202397	0.0882003	3	AT1G29690	0.202397	0.0882003	3	AT2G38790	0.241841	0.319395	5	AT3G28040	0.288197	0.145926	1	AT4G31920	0.20712	0.347289	3	AT5G39890	0.370937	0.15291	3
AT1G29700	0.221037	0.250581	4	AT1G29700	0.221037	0.250581	4	AT2G38800	0.228929	0.363031	1	AT3G28050	0.378665	0.0545599	6	AT4G31930	0.209587	0.197211	2	AT5G39900	0.275081	0.0566194	2
AT1G29720	0.443739	0.341879	2	AT1G29720	0.443739	0.341879	2	AT2G38820	0.33248	0.181123	3	AT3G28070	0.27975	0.262587	3	AT4G31940	0.254567	0.190932	1	AT5G39940	0.189468	0.218561	2
AT1G29750	0.280329	0.216071	4	AT1G29750	0.280329	0.216071	4	AT2G38823	0.171759	0.811447	2	AT3G28100	0.306016	0.191949	2	AT4G32010	0.197084	0.234754	1	AT5G39950	0.272247	0.199393	5
AT1G29760	0.236875	0.366963	1	AT1G29760	0.236875	0.366963	1	AT2G38830	0.294719	0.216788	2	AT3G28130	0.275504	0.303987	2	AT4G32020	0.312138	0.148661	5	AT5G39970	0.219561	0.2912	2
AT1G29770	0.237844	0.309926	3	AT1G29770	0.237844	0.309926	3	AT2G38840	0.157264	0.0759232	3	AT3G28150	0.2949	0.185918	4	AT4G32040	0.239208	0.0883258	6	AT5G39980	0.261206	0.0733047	1
AT1G29780	0.197942	0.305497	1	AT1G29780	0.197942	0.305497	1	AT2G38860	0.221712	0.236545	5	AT3G28180	0.263746	0.0359677	3	AT4G32050	0.215919	0.368474	4	AT5G39990	0.232294	0.117686	5
AT1G29800	0.192756	0.14722	2	AT1G29800	0.192756	0.14722	2	AT2G38880	0.409322	0.291819	2	AT3G28210	0.305272	0.144464	5	AT4G32060	0.28423	0.114888	4	AT5G40020	0.329249	0.106086	2
AT1G29810	0.155283	0.330264	4	AT1G29810	0.155283	0.330264	4	AT2G38900	0.211144	0.880767	3	AT3G28220	0.312127	0.357733	4	AT4G32070	0.240882	0.166406	1	AT5G40080	0.304879	0.146294	3
AT1G29850	0.259911	0.0653979	4	AT1G29850	0.259911	0.0653979	4	AT2G38920	0.411414	0.183144	3	AT3G28223	0.321645	0.577516	1	AT4G32105	0.483993	0.171201	3	AT5G40150	0.380952	0.107066	3
AT1G29860	0.279186	0.271989	2	AT1G29860	0.279186	0.271989	2	AT2G38940	0.289159	0.0685098	4	AT3G28340	0.304907	0.118144	2	AT4G32120	0.176802	0.0666388	7	AT5G40160	0.183947	0.223952	3
AT1G29880	0.230762	0.069759	6	AT1G29880	0.230762	0.069759	6	AT2G38950	0.237942	0.442733	3	AT3G28345	0.388605	0.0662766	1	AT4G32130	0.344141	0.13219	4	AT5G40190	0.209879	0.0937987	9
AT1G29900	0.263687	0.0648496	6	AT1G29900	0.263687	0.0648496	6	AT2G38960	0.259321	0.114607	4	AT3G28420	0.252598	0.322292	1	AT4G32140	0.239131	0.0911189	3	AT5G40200	0.303803	0.0529079	2
AT1G29920	0.207257	0.0417614	10	AT1G29920	0.207257	0.0417614	10	AT2G39000	0.273285	0.171504	4	AT3G28430	0.192813	0.163205	1	AT4G32150	0.296137	0.0405833	8	AT5G40210	0.327358	0.131773	2
AT1G29940	0.222712	0.182654	1	AT1G29940	0.222712	0.182654	1	AT2G39010	0.252747	0.0661512	5	AT3G28450	0.316646	0.184935	3	AT4G32170	0.280798	0.240755	1	AT5G40240	0.210463	0.298015	2
AT1G29960	0.23082	0.226852	3	AT1G29960	0.23082	0.226852	3	AT2G39020	0.438296	0.072043	2	AT3G28455	0.123659	0.415206	2	AT4G32190	0.175239	0.441548	2	AT5G40250	0.299206	0.0492052	1
AT1G29970	0.409477	0.0762788	7	AT1G29970	0.409477	0.0762788	7	AT2G39030	0.250666	0.190262	2	AT3G28460	0.21654	0.0356595	3	AT4G32270	0.268062	0.154746	5	AT5G40260	0.319041	0.242174	3
AT1G29980	0.441673	0.0675712	5	AT1G29980	0.441673	0.0675712	5	AT2G39040	0.26918	0.217601	2	AT3G28470	0.339168	0.181291	5	AT4G32280	0.305724	0.352269	6	AT5G40280	0.197175	0.244735	4
AT1G29990	0.241838	0.0265275	2	AT1G29990	0.241838	0.0265275	2	AT2G39050	0.339574	0.247818	4	AT3G28480	0.330449	0.118554	5	AT4G32290	0.330416	0.230788	4	AT5G40300	0.336702	0.208552	2
AT1G30000	0.248465	0.0884551	2	AT1G30000	0.248465	0.0884551	2	AT2G39060	0.149744	0.248126	2	AT3G28510	0.331296	0.146869	1	AT4G32295	0.170089	0.255928	2	AT5G40330	0.339677	0.13258	4
AT1G30040	0.139803	0.192926	7	AT1G30040	0.139803	0.192926	7	AT2G39090	0.193621	0.0831988	2	AT3G28610	0.313812	0.229973	1	AT4G32300	0.238286	0.134305	2	AT5G40340	0.300237	0.356632	1
AT1G30050	0.211893	0.137874	1	AT1G30050	0.211893	0.137874	1	AT2G39100	0.247378	0.388427	3	AT3G28630	0.24677	0.0850853	2	AT4G32320	0.268918	0.210818	3	AT5G40350	0.205413	0.340861	5
AT1G30070	0.243681	0.186301	4	AT1G30070	0.243681	0.186301	4	AT2G39110	0.240003	0.0940862	3	AT3G28660	0.26567	0.171424	2	AT4G32340	0.32041	0.19678	5	AT5G40360	0.325725	0.638676	4
AT1G30080	0.258721	0.134682	2	AT1G30080	0.258721	0.134682	2	AT2G39130	0.228091	0.152378	2	AT3G28670	0.255985	0.233676	4	AT4G32350	0.255486	0.328842	2	AT5G40370	0.221116	0.0600118	5
AT1G30090	0.350182	0.0640894	3	AT1G30090	0.350182	0.0640894	3	AT2G39140	0.226194	0.212356	3	AT3G28700	0.206067	0.116349	5	AT4G32360	0.269558	0.194365	2	AT5G40380	0.298614	0.173165	1
AT1G30100	0.361591	0.0763803	1	AT1G30100	0.361591	0.0763803	1	AT2G39170	0.200737	0.221771	4	AT3G28710	0.352587	0.00350117	6	AT4G32400	0.288379	0.0968297	3	AT5G40390	0.202989	0.161329	2
AT1G30135	0.409384	0.268059	2	AT1G30135	0.409384	0.268059	2	AT2G39180	0.354153	0.0561435	1	AT3G28730	0.304652	0.132767	3	AT4G32410	0.191457	0.0342349	5	AT5G40400	0.289346	0.223225	1
AT1G30160	0.259885	0.275688	3	AT1G30160	0.259885	0.275688	3	AT2G39190	0.250496	0.22009	3	AT3G28740	0.404753	0.135359	3	AT4G32430	0.254879	0.244861	2	AT5G40410	0.275518	0.174756	2
AT1G30170	0.175357	0.385304	2	AT1G30170	0.175357	0.385304	2	AT2G39200	0.184849	0.209867	1	AT3G28857	0.157915	0.220908	2	AT4G32440	0.2655	0.298754	5	AT5G40420	0.429354	0.0525427	5
AT1G30220	0.277848	0.0848376	4	AT1G30220	0.277848	0.0848376	4	AT2G39210	0.264313	0.143945	1	AT3G28860	0.258719	0.0247901	4	AT4G32470	0.104159	0.0741298	7	AT5G40430	0.42979	0.734077	2
AT1G30240	0.202152	0.341924	3	AT1G30240	0.202152	0.341924	3	AT2G39220	0.355773	0.0433314	3	AT3G28900	0.304428	0.012273	5	AT4G32480	0.333061	0.124643	2	AT5G40440	0.227636	0.108843	4
AT1G30250	0.194561	0.668949	2	AT1G30250	0.194561	0.668949	2	AT2G39240	0.177092	0.65383	1	AT3G28910	0.306683	0.091981	11	AT4G32490	0.268838	0.334822	3	AT5G40450	0.219917	0.695057	2
AT1G30260	0.333952	0.244417	3	AT1G30260	0.333952	0.244417	3	AT2G39250	0.263873	0.346436	2	AT3G28920	0.299982	0.222582	3	AT4G32500	0.253981	0.167854	1	AT5G40460	0.372392	0.164753	4
AT1G30270	0.155408	0.109841	3	AT1G30270	0.155408	0.109841	3	AT2G39270	0.314547	0.104185	2	AT3G28930	0.465523	0.178042	4	AT4G32510	0.217318	0.10276	1	AT5G40470	0.388708	0.253181	4
AT1G30280	0.38929	0.0786123	3	AT1G30280	0.38929	0.0786123	3	AT2G39290	0.190514	0.354801	6	AT3G28950	0.272354	0.245897	4	AT4G32530	0.222702	0.011988	4	AT5G40510	0.370795	0.0825022	4
AT1G30300	0.236453	0.0827564	3	AT1G30300	0.236453	0.0827564	3	AT2G39340	0.187683	0.27461	3	AT3G28970	0.285262	0.200143	3	AT4G32551	0.232497	0.121239	1	AT5G40520	0.182178	0.419523	1
AT1G30320	0.311228	0.173039	4	AT1G30320	0.311228	0.173039	4	AT2G39350	0.306944	0.0756531	1	AT3G29000	0.396518	0.236921	1	AT4G32560	0.285427	0.287814	4	AT5G40530	0.254404	0.178686	3
AT1G30330	0.246602	0.0308407	2	AT1G30330	0.246602	0.0308407	2	AT2G39360	0.346244	0.189159	2	AT3G29020	0.199794	0.280561	1	AT4G32570	0.229872	0.261116	4	AT5G40540	0.210001	0.159633	1
AT1G30350	0.337488	0.526045	2	AT1G30350	0.337488	0.526045	2	AT2G39390	0.320213	0.0224777	5	AT3G29030	0.406624	0.0718707	2	AT4G32590	0.386622	0.203404	5	AT5G40550	0.267519	0.115122	3
AT1G30360	0.260783	0.1354	6	AT1G30360	0.260783	0.1354	6	AT2G39400	0.225046	0.192883	4	AT3G29035	0.376312	0.173425	3	AT4G32600	0.205709	0.084732	6	AT5G40590	0.245178	0.128655	2
AT1G30380	0.326993	0.0351126	7	AT1G30380	0.326993	0.0351126	7	AT2G39410	0.201029	0.272355	1	AT3G29060	0.389956	0.0704394	1	AT4G32605	0.256454	0.10534	4	AT5G40610	0.162114	0.129382	3
AT1G30460	0.255782	0.0968841	2	AT1G30460	0.255782	0.0968841	2	AT2G39420	0.28459	0.190767	2	AT3G29090	0.342383	0.0622359	5	AT4G32610	0.231025	0.235174	3	AT5G40630	0.310147	0.0641407	3
AT1G30470	0.198051	0.201922	1	AT1G30470	0.198051	0.201922	1	AT2G39430	0.267735	0.150408	2	AT3G29130	0.42754	0.144232	2	AT4G32620	0.201933	0.322816	2	AT5G40640	0.22661	0.121558	4
AT1G30473	0.237072	0.722465	2	AT1G30473	0.237072	0.722465	2	AT2G39435	0.242631	0.406201	1	AT3G29152	0.332002	0.624346	1	AT4G32630	0.206972	0.430261	2	AT5G40645	0.202897	0.0578851	1
AT1G30480	0.292967	0.111602	3	AT1G30480	0.292967	0.111602	3	AT2G39440	0.311237	0.20941	1	AT3G29170	0.316036	0.0696074	7	AT4G32650	0.277106	0.168942	5	AT5G40650	0.232318	0.0479428	4
AT1G30490	0.208901	0.0663325	5	AT1G30490	0.208901	0.0663325	5	AT2G39450	0.215426	0.0422354	4	AT3G29185	0.308537	0.206701	2	AT4G32660	0.193678	0.106951	5	AT5G40660	0.257338	0.105207	6
AT1G30500	0.35384	0.171882	2	AT1G30500	0.35384	0.171882	2	AT2G39470	0.183384	0.30302	3	AT3G29200	0.230918	0.0689218	5	AT4G32670	0.147114	0.764626	1	AT5G40670	0.237812	0.355586	4
AT1G30510	0.228857	0.0391631	6	AT1G30510	0.228857	0.0391631	6	AT2G39480	0.225349	0.0451011	2	AT3G29290	0.239036	0.233154	2	AT4G32680	0.281176	0.326972	4	AT5G40720	0.336468	0.207485	4
AT1G30515	0.332234	0.482389	2	AT1G30515	0.332234	0.482389	2	AT2G39490	0.339756	0.294998	3	AT3G29310	0.315766	0.293174	3	AT4G32690	0.273663	0.126356	7	AT5G40730	0.121922	0.35913	12
AT1G30520	0.187842	0.247255	3	AT1G30520	0.187842	0.247255	3	AT2G39510	0.255589	0.122303	3	AT3G29320	0.285629	0.0931166	3	AT4G32700	0.152183	0.318229	1	AT5G40740	0.209353	0.0481227	3
AT1G30540	0.181743	0.174823	5	AT1G30540	0.181743	0.174823	5	AT2G39518	0.256594	0.183051	1	AT3G29350	0.252819	0.171327	5	AT4G32710	0.225175	0.183372	3	AT5G40760	0.252514	0.0531659	4
AT1G30580	0.132938	0.0342381	2	AT1G30580	0.132938	0.0342381	2	AT2G39530	0.243102	0.238833	2	AT3G29390	0.218663	0.320736	3	AT4G32720	0.267262	0.0940153	6	AT5G40770	0.32787	0.0197129	6
AT1G30600	0.227551	0.118748	3	AT1G30600	0.227551	0.118748	3	AT2G39550	0.220948	0.230593	5	AT3G29400	0.299262	0.122938	1	AT4G32730	0.193063	0.318293	4	AT5G40780	0.318301	0.0745586	8
AT1G30620	0.317737	0.104597	8	AT1G30620	0.317737	0.104597	8	AT2G39560	0.23569	0.153379	2	AT3G29590	0.355748	0.164864	1	AT4G32750	0.187286	0.117709	8	AT5G40810	0.281046	0.00622746	5
AT1G30630	0.246696	0.0248442	8	AT1G30630	0.246696	0.0248442	8	AT2G39570	0.284084	0.0981035	5	AT3G29670	0.459622	0.26086	3	AT4G32760	0.203157	0.172024	2	AT5G40820	0.148113	0.26178	1
AT1G30640	0.241603	0.0738708	1	AT1G30640	0.241603	0.0738708	1	AT2G39590	0.229848	0.112886	2	AT3G29680	0.428887	0.352579	1	AT4G32770	0.180614	0.184418	3	AT5G40840	0.226136	0.439969	3
AT1G30650	0.224162	0.207273	8	AT1G30650	0.224162	0.207273	8	AT2G39630	0.150739	0.19164	3	AT3G29770	0.332934	0.104315	5	AT4G32790	0.280306	0.271319	1	AT5G40850	0.164426	0.0862611	8
AT1G30670	0.341437	0.359822	1	AT1G30670	0.341437	0.359822	1	AT2G39660	0.208913	0.134592	8	AT3G29810	0.366786	0.133229	1	AT4G32800	0.397812	0.260062	4	AT5G40860	0.397639	0.208819	2
AT1G30680	0.249	0.28808	3	AT1G30680	0.249	0.28808	3	AT2G39670	0.223383	0.117393	6	AT3G30180	0.348961	0.0424058	6	AT4G32810	0.256207	0.155389	4	AT5G40870	0.226789	0.0518368	5
AT1G30700	0.372037	0.116598	3	AT1G30700	0.372037	0.116598	3	AT2G39690	0.252925	0.0522555	4	AT3G30210	0.387793	0.23729	2	AT4G32830	0.210202	0.0572955	3	AT5G40880	0.28585	0.357494	4
AT1G30710	0.324557	0.148515	1	AT1G30710	0.324557	0.148515	1	AT2G39700	0.248426	0.0213629	7	AT3G30260	0.297871	0.217117	1	AT4G32840	0.2079	0.0784732	4	AT5G40890	0.214736	0.0296974	5
AT1G30720	0.413266	0.133752	3	AT1G30720	0.413266	0.133752	3	AT2G39705	0.213433	0.0794798	3	AT3G30300	0.356842	0.0424016	1	AT4G32850	0.237101	0.151655	9	AT5G40900	0.231916	0.39541	2
AT1G30730	0.344211	0.214042	2	AT1G30730	0.344211	0.214042	2	AT2G39710	0.362601	0.0975995	5	AT3G30340	0.237079	0.191074	1	AT4G32860	0.418484	0.072321	2	AT5G40910	0.141487	0.627336	2
AT1G30740	0.361954	0.159026	2	AT1G30740	0.361954	0.159026	2	AT2G39720	0.442877	0.10482	8	AT3G30350	0.322999	0.471861	1	AT4G32870	0.382367	0.178666	4	AT5G40930	0.270022	0.616717	4
AT1G30750	0.339169	0.297977	2	AT1G30750	0.339169	0.297977	2	AT2G39730	0.1311	0.207273	9	AT3G30530	0.273788	0.186896	1	AT4G32880	0.257501	0.027116	3	AT5G40970	0.307696	0.102143	4
AT1G30755	0.202498	0.216709	1	AT1G30755	0.202498	0.216709	1	AT2G39740	0.172267	0.324522	6	AT3G30775	0.280891	0.0615228	8	AT4G32890	0.341422	0.210479	2	AT5G40980	0.0882396	0.0776508	3
AT1G30760	0.267053	0.0785216	3	AT1G30760	0.267053	0.0785216	3	AT2G39750	0.205008	0.121923	5	AT3G32930	0.328683	0.105425	4	AT4G32900	0.225062	0.0834619	4	AT5G41000	0.225952	0.188572	2
AT1G30820	0.196495	0.0997405	3	AT1G30820	0.196495	0.0997405	3	AT2G39760	0.186336	0.0960962	6	AT3G32940	0.227651	0.501421	1	AT4G32910	0.198544	0.156321	3	AT5G41010	0.0631021	1.10978	5
AT1G30825	0.283255	0.0760961	3	AT1G30825	0.283255	0.0760961	3	AT2G39795	0.283012	0.257078	6	AT3G32980	0.310539	0.105368	7	AT4G32915	0.259933	0.233184	2	AT5G41020	0.234192	0.661295	3
AT1G30845	0.350426	0.116478	2	AT1G30845	0.350426	0.116478	2	AT2G39810	0.251497	0.205097	4	AT3G33520	0.407442	0.303702	7	AT4G32930	0.241671	0.0315728	5	AT5G41040	0.238048	0.0581699	3
AT1G30850	0.377258	0.174143	1	AT1G30850	0.377258	0.174143	1	AT2G39820	0.28405	0.191998	1	AT3G42050	0.190614	0.0835323	4	AT4G32940	0.219368	0.192231	5	AT5G41050	0.206162	0.2861	7
AT1G30860	0.44777	0.308652	5	AT1G30860	0.44777	0.308652	5	AT2G39830	0.184848	0.115646	2	AT3G42170	0.248993	0.184301	3	AT4G32960	0.200369	0.161609	4	AT5G41060	0.19218	0.162456	4
AT1G30870	0.398233	0.134807	2	AT1G30870	0.398233	0.134807	2	AT2G39840	0.287185	0.0378769	5	AT3G42180	0.262101	0.201401	3	AT4G32980	0.2963	0.136421	3	AT5G41070	0.29107	0.313834	3
AT1G30880	0.241247	0.158687	4	AT1G30880	0.241247	0.158687	4	AT2G39851	0.18672	1.23249	1	AT3G42630	0.360669	0.207932	3	AT4G33000	0.278262	0.154938	4	AT5G41080	0.194423	0.158778	5
AT1G30910	0.17614	0.222978	5	AT1G30910	0.17614	0.222978	5	AT2G39855	0.221166	0.5353	3	AT3G42725	0.377614	0.414532	2	AT4G33010	0.256422	0.114111	11	AT5G41100	0.275882	0.164049	4
AT1G30950	0.244732	0.0588948	2	AT1G30950	0.244732	0.0588948	2	AT2G39880	0.24758	0.511944	2	AT3G42790	0.264515	0.0848292	5	AT4G33030	0.302565	0.0816475	7	AT5G41120	0.179632	0.414002	2
AT1G30960	0.222644	0.0821954	3	AT1G30960	0.222644	0.0821954	3	AT2G39900	0.163908	0.0781918	4	AT3G42800	0.307948	0.278614	3	AT4G33040	0.371137	0.0844554	8	AT5G41130	0.273894	0.362609	1
AT1G30970	0.18188	0.247699	7	AT1G30970	0.18188	0.247699	7	AT2G39910	0.248989	0.268554	3	AT3G42860	0.387016	0.201138	2	AT4G33050	0.326125	0.0975423	4	AT5G41150	0.217564	0.109471	4
AT1G31010	0.193185	0.535297	1	AT1G31010	0.193185	0.535297	1	AT2G39920	0.240985	0.287322	3	AT3G42950	0.246969	0.107473	9	AT4G33060	0.24051	0.110757	4	AT5G41170	0.205476	0.284824	2
AT1G31020	0.192157	0.344952	3	AT1G31020	0.192157	0.344952	3	AT2G39930	0.226887	0.123122	2	AT3G42960	0.262014	0.119565	3	AT4G33070	0.263905	0.0957732	4	AT5G41180	0.183028	0.360755	2
AT1G31070	0.241247	0.0486865	4	AT1G31070	0.241247	0.0486865	4	AT2G39940	0.263485	0.0465739	3	AT3G43110	0.404706	0.198162	2	AT4G33080	0.201552	0.0835652	3	AT5G41190	0.202017	0.176596	1
AT1G31080	0.29887	0.712653	1	AT1G31080	0.29887	0.712653	1	AT2G39950	0.243739	0.219083	1	AT3G43120	0.367961	0.124219	3	AT4G33090	0.196957	0.154962	5	AT5G41200	0.449003	0.464805	1
AT1G31120	0.248067	0.103463	1	AT1G31120	0.248067	0.103463	1	AT2G39960	0.157502	0.0631905	3	AT3G43190	0.368035	0.0605155	1	AT4G33100	0.320957	0.168042	4	AT5G41210	0.263013	0.268102	3
AT1G31130	0.259543	0.0911678	5	AT1G31130	0.259543	0.0911678	5	AT2G39970	0.209385	0.116392	7	AT3G43210	0.210667	0.147339	1	AT4G33130	0.257319	0.172397	1	AT5G41270	0.28547	0.244094	5
AT1G31140	0.206943	0.421622	3	AT1G31140	0.206943	0.421622	3	AT2G39980	0.374777	0.0867428	8	AT3G43220	0.231026	0.195761	2	AT4G33140	0.27192	0.229904	4	AT5G41315	0.279999	0.0937512	1
AT1G31160	0.340102	0.118219	3	AT1G31160	0.340102	0.118219	3	AT2G39990	0.249838	0.102718	11	AT3G43230	0.327028	0.114938	5	AT4G33160	0.380324	0.181857	4	AT5G41330	0.276138	0.150474	5
AT1G31175	0.294061	0.0673083	2	AT1G31175	0.294061	0.0673083	2	AT2G40000	0.445576	0.0951568	5	AT3G43240	0.276303	0.069292	1	AT4G33180	0.232544	0.163147	2	AT5G41350	0.196589	0.205486	4
AT1G31190	0.369471	0.109088	4	AT1G31190	0.369471	0.109088	4	AT2G40010	0.263299	0.188286	1	AT3G43270	0.421036	0.171117	2	AT4G33200	0.179244	0.134314	1	AT5G41370	0.247625	0.0977139	2
AT1G31220	0.31467	0.219236	4	AT1G31220	0.31467	0.219236	4	AT2G40020	0.201295	0.442599	4	AT3G43300	0.236342	0.0742665	1	AT4G33210	0.235991	0.12282	1	AT5G41380	0.401668	0.161552	2
AT1G31230	0.232301	0.0651678	1	AT1G31230	0.232301	0.0651678	1	AT2G40030	0.192267	0.262887	3	AT3G43430	0.492254	0.207379	2	AT4G33220	0.273603	0.131404	5	AT5G41400	0.315869	0.164752	5
AT1G31240	0.287761	0.395059	2	AT1G31240	0.287761	0.395059	2	AT2G40050	0.353433	0.320673	3	AT3G43520	0.353961	0.157905	3	AT4G33240	0.189499	0.199975	1	AT5G41410	0.472069	0.0772469	5
AT1G31280	0.335141	0.155135	2	AT1G31280	0.335141	0.155135	2	AT2G40060	0.220456	0.139199	6	AT3G43540	0.338173	0.113467	5	AT4G33250	0.157752	0.168679	7	AT5G41460	0.336666	0.0608902	3
AT1G31310	0.358103	0.114164	1	AT1G31310	0.358103	0.114164	1	AT2G40070	0.136357	0.0789242	4	AT3G43590	0.216673	0.427419	2	AT4G33260	0.313331	0.0691815	1	AT5G41470	0.209933	0.225035	2
AT1G31320	0.410708	0.0189171	4	AT1G31320	0.410708	0.0189171	4	AT2G40080	0.447919	0.0183768	5	AT3G43600	0.239009	0.250254	2	AT4G33270	0.29682	0.0777167	3	AT5G41480	0.311549	0.181533	3
AT1G31330	0.436629	0.0402108	15	AT1G31330	0.436629	0.0402108	15	AT2G40085	0.198292	0.219812	1	AT3G43660	0.376936	0.179859	2	AT4G33280	0.127846	1.01337	1	AT5G41520	0.167513	0.26402	4
AT1G31335	0.363202	0.0352164	3	AT1G31335	0.363202	0.0352164	3	AT2G40090	0.175698	0.110109	4	AT3G43700	0.289856	0.26734	2	AT4G33330	0.270733	0.127804	5	AT5G41560	0.276894	0.0802245	1
AT1G31340	0.354552	0.0253989	3	AT1G31340	0.354552	0.0253989	3	AT2G40095	0.170056	0.124956	2	AT3G43720	0.331333	0.197469	5	AT4G33350	0.182067	0.129338	3	AT5G41570	0.242204	0.232638	3
AT1G31350	0.24264	0.16198	3	AT1G31350	0.24264	0.16198	3	AT2G40100	0.29357	0.0858973	5	AT3G43740	0.279073	0.156086	7	AT4G33355	0.222382	0.226288	3	AT5G41580	0.207471	0.333775	1
AT1G31360	0.204371	0.127011	1	AT1G31360	0.204371	0.127011	1	AT2G40110	0.2738	0.0114487	5	AT3G43800	0.326751	0.0816364	4	AT4G33360	0.279314	0.187537	6	AT5G41590	0.247992	0.195746	2
AT1G31400	0.400739	0.514405	1	AT1G31400	0.400739	0.514405	1	AT2G40113	0.247213	0.22395	1	AT3G43833	0.409143	0.78836	1	AT4G33380	0.214411	0.145904	6	AT5G41600	0.172919	0.252069	4
AT1G31410	0.331866	0.16985	5	AT1G31410	0.331866	0.16985	5	AT2G40116	0.262152	0.0611753	1	AT3G43860	0.322289	0.150336	2	AT4G33390	0.263488	0.24059	1	AT5G41610	0.276371	0.0962414	2
AT1G31440	0.239705	0.131198	4	AT1G31440	0.239705	0.131198	4	AT2G40120	0.337069	0.114913	4	AT3G43920	0.198293	0.289145	1	AT4G33400	0.247692	0.0606322	3	AT5G41620	0.219466	0.286981	4
AT1G31450	0.297212	0.190338	1	AT1G31450	0.297212	0.190338	1	AT2G40130	0.411839	0.173958	2	AT3G44020	0.395541	0.0972587	1	AT4G33410	0.227392	0.0509715	7	AT5G41680	0.26065	0.22374	2
AT1G31460	0.439807	0.123545	4	AT1G31460	0.439807	0.123545	4	AT2G40150	0.239354	0.319537	2	AT3G44100	0.183663	0.461593	7	AT4G33420	0.267867	0.0892131	6	AT5G41685	0.109901	0.779641	3
AT1G31470	0.246204	0.139624	1	AT1G31470	0.246204	0.139624	1	AT2G40160	0.194475	0.382558	2	AT3G44110	0.212607	0.0558178	8	AT4G33430	0.301576	0.0189834	2	AT5G41690	0.263444	0.588604	1
AT1G31480	0.172089	0.221863	2	AT1G31480	0.172089	0.221863	2	AT2G40170	0.256113	0.0870974	2	AT3G44160	0.185568	0.0539008	3	AT4G33440	0.263022	0.100888	2	AT5G41720	0.364868	0.547297	2
AT1G31490	0.215918	0.227895	1	AT1G31490	0.215918	0.227895	1	AT2G40180	0.284556	0.168121	1	AT3G44170	0.325593	0.207995	1	AT4G33450	0.293259	0.245038	4	AT5G41761	0.205614	0.631996	1
AT1G31500	0.219157	0.134881	3	AT1G31500	0.219157	0.134881	3	AT2G40190	0.223549	0.0939505	1	AT3G44190	0.262766	0.118673	5	AT4G33460	0.214394	0.135454	4	AT5G41770	0.278116	0.0610619	1
AT1G31650	0.271865	0.0876548	3	AT1G31650	0.271865	0.0876548	3	AT2G40200	0.447253	0.0785776	4	AT3G44200	0.216047	0.21791	1	AT4G33467	0.442078	0.133195	6	AT5G41780	0.271345	0.273285	2
AT1G31710	0.311472	0.147871	2	AT1G31710	0.311472	0.147871	2	AT2G40220	0.269127	0.142923	3	AT3G44220	0.436699	0.0385545	3	AT4G33470	0.241086	0.185816	3	AT5G41790	0.153724	0.420323	1
AT1G31720	0.228644	0.410409	1	AT1G31720	0.228644	0.410409	1	AT2G40230	0.176952	0.139144	3	AT3G44260	0.395849	0.162162	2	AT4G33480	0.228034	0.469545	4	AT5G41800	0.198453	0.0805617	4
AT1G31730	0.218343	0.086512	2	AT1G31730	0.218343	0.086512	2	AT2G40240	0.295208	0.21861	3	AT3G44300	0.404389	0.128766	6	AT4G33490	0.194182	0.0633853	7	AT5G41810	0.307261	0.312354	2
AT1G31760	0.294241	0.218178	2	AT1G31760	0.294241	0.218178	2	AT2G40250	0.283041	0.427415	1	AT3G44320	0.322915	0.151285	4	AT4G33495	0.220496	0.106231	4	AT5G41850	0.178355	0.317869	1
AT1G31770	0.223741	0.0562231	3	AT1G31770	0.223741	0.0562231	3	AT2G40270	0.23449	0.379608	5	AT3G44330	0.207833	0.0910704	1	AT4G33500	0.269937	0.378852	3	AT5G41860	0.215269	0.518061	3
AT1G31780	0.253665	0.0472126	2	AT1G31780	0.253665	0.0472126	2	AT2G40280	0.259557	0.184012	4	AT3G44340	0.195341	0.171036	1	AT4G33510	0.265936	0.0467626	5	AT5G41870	0.273718	0.154371	3
AT1G31790	0.309756	0.181981	2	AT1G31790	0.309756	0.181981	2	AT2G40290	0.265392	0.0780045	5	AT3G44370	0.25769	0.190297	2	AT4G33520	0.169637	0.174766	5	AT5G41900	0.231887	0.0943252	3
AT1G31800	0.303903	0.0781367	4	AT1G31800	0.303903	0.0781367	4	AT2G40300	0.349152	0.0685825	3	AT3G44380	0.200491	0.0622558	1	AT4G33530	0.178682	0.102068	3	AT5G41920	0.269551	0.15496	2
AT1G31814	0.310779	0.332631	5	AT1G31814	0.310779	0.332631	5	AT2G40316	0.196325	0.284725	3	AT3G44510	0.374922	0.139024	5	AT4G33540	0.178105	0.208258	5	AT5G41940	0.198517	0.215942	2
AT1G31817	0.297726	0.201137	6	AT1G31817	0.297726	0.201137	6	AT2G40320	0.361116	0.0490559	1	AT3G44540	0.354004	0.204648	3	AT4G33550	0.267964	0.212818	2	AT5G41950	0.239759	0.115652	3
AT1G31830	0.272848	0.105541	5	AT1G31830	0.272848	0.105541	5	AT2G40330	0.204614	0.217367	4	AT3G44550	0.393459	0.106686	1	AT4G33560	0.289656	0.259006	2	AT5G41960	0.239018	0.300126	4
AT1G31860	0.235395	0.122223	7	AT1G31860	0.235395	0.122223	7	AT2G40340	0.336042	0.364209	3	AT3G44600	0.212291	0.108507	2	AT4G33565	0.288464	0.217634	5	AT5G41970	0.126521	0.13143	4
AT1G31880	0.323612	0.0467776	5	AT1G31880	0.323612	0.0467776	5	AT2G40370	0.273551	0.0870651	1	AT3G44610	0.302165	0.022116	5	AT4G33580	0.172084	0.333794	7	AT5G41990	0.250953	0.124569	7
AT1G31910	0.18936	0.165719	8	AT1G31910	0.18936	0.165719	8	AT2G40380	0.318193	0.0555476	4	AT3G44620	0.326936	0.097514	5	AT4G33585	0.486979	0.302388	4	AT5G42000	0.127836	0.0236421	2
AT1G31920	0.245508	0.278125	2	AT1G31920	0.245508	0.278125	2	AT2G40390	0.259512	0.114056	3	AT3G44680	0.375524	0.0133698	4	AT4G33590	0.317697	0.156117	1	AT5G42010	0.256617	0.148463	1
AT1G31970	0.244173	0.158233	3	AT1G31970	0.244173	0.158233	3	AT2G40410	0.417785	0.178772	3	AT3G44710	0.291248	0.524574	2	AT4G33600	0.260003	0.222312	1	AT5G42020	0.163845	0.0514127	3
AT1G32050	0.164466	0.0516496	6	AT1G32050	0.164466	0.0516496	6	AT2G40420	0.337416	0.12402	1	AT3G44750	0.260979	0.621357	3	AT4G33640	0.273889	0.164494	5	AT5G42030	0.142123	0.17306	9
AT1G32060	0.296783	0.0149848	6	AT1G32060	0.296783	0.0149848	6	AT2G40430	0.207538	0.46864	4	AT3G44760	0.320155	1.01804	1	AT4G33650	0.214477	0.136363	4	AT5G42050	0.208852	0.198007	4
AT1G32080	0.270034	0.0878362	3	AT1G32080	0.270034	0.0878362	3	AT2G40435	0.199142	0.183293	3	AT3G44770	0.292721	0.54398	2	AT4G33666	0.342928	0.403372	3	AT5G42060	0.148037	0.859399	2
AT1G32090	0.281801	0.0720456	2	AT1G32090	0.281801	0.0720456	2	AT2G40460	0.202869	0.119359	5	AT3G44820	0.296489	0.0904891	1	AT4G33670	0.166298	0.161419	4	AT5G42070	0.280948	0.373296	3
AT1G32100	0.351659	0.0920646	4	AT1G32100	0.351659	0.0920646	4	AT2G40470	0.164864	0.113765	3	AT3G44870	0.456055	0.262509	1	AT4G33680	0.242222	0.0802533	4	AT5G42080	0.178973	0.0656923	7
AT1G32150	0.269112	0.241931	2	AT1G32150	0.269112	0.241931	2	AT2G40475	0.208867	0.22282	3	AT3G44880	0.226788	0.101579	5	AT4G33690	0.280011	0.329337	6	AT5G42090	0.273724	0.0482857	5
AT1G32160	0.414711	0.0702708	5	AT1G32160	0.414711	0.0702708	5	AT2G40480	0.387405	0.124074	1	AT3G44890	0.327814	0.0793578	4	AT4G33700	0.168609	0.13547	2	AT5G42100	0.208201	0.076585	12
AT1G32190	0.307995	0.0952387	5	AT1G32190	0.307995	0.0952387	5	AT2G40490	0.176416	0.12183	6	AT3G44900	0.336313	0.167035	1	AT4G33720	0.200143	0.253587	6	AT5G42120	0.327578	0.183073	1
AT1G32210	0.191883	0.0650147	3	AT1G32210	0.191883	0.0650147	3	AT2G40530	0.275268	0.352078	2	AT3G44930	0.417372	0.237787	1	AT4G33760	0.203793	0.129645	3	AT5G42130	0.259663	0.202355	2
AT1G32220	0.217607	0.14696	7	AT1G32220	0.217607	0.14696	7	AT2G40550	0.24117	0.126675	3	AT3G44940	0.305475	0.0937335	2	AT4G33770	0.260686	0.15229	2	AT5G42146	0.213874	0.173216	2
AT1G32230	0.402318	0.163887	5	AT1G32230	0.402318	0.163887	5	AT2G40570	0.36271	0.148752	2	AT3G44990	0.255202	0.108685	4	AT4G33780	0.239604	0.225901	4	AT5G42150	0.288789	0.0796902	3
AT1G32240	0.251192	0.0830473	4	AT1G32240	0.251192	0.0830473	4	AT2G40580	0.211515	0.407604	4	AT3G45010	0.321102	0.0742301	5	AT4G33790	0.231262	0.404297	3	AT5G42180	0.326184	0.0775776	8
AT1G32250	0.30493	0.0435803	1	AT1G32250	0.30493	0.0435803	1	AT2G40600	0.372248	0.252264	2	AT3G45020	0.244539	0.0430314	5	AT4G33800	0.181711	0.25505	2	AT5G42190	0.430676	0.0496417	7
AT1G32260	0.314646	0.180471	2	AT1G32260	0.314646	0.180471	2	AT2G40610	0.281143	0.118534	2	AT3G45040	0.228786	0.143441	2	AT4G33840	0.295218	0.279548	4	AT5G42210	0.358559	0.293657	1
AT1G32310	0.230574	0.136745	4	AT1G32310	0.230574	0.136745	4	AT2G40620	0.290266	0.0777023	5	AT3G45060	0.37369	0.0591531	2	AT4G33860	0.343774	0.164396	1	AT5G42220	0.241083	0.27552	4
AT1G32320	0.273206	0.328	2	AT1G32320	0.273206	0.328	2	AT2G40630	0.269137	0.416121	2	AT3G45080	0.427994	0.241866	2	AT4G33880	0.194212	0.184161	3	AT5G42240	0.323971	0.134384	3
AT1G32330	0.20311	0.317463	1	AT1G32330	0.20311	0.317463	1	AT2G40640	0.274423	0.341001	10	AT3G45090	0.222243	0.179627	2	AT4G33905	0.256511	0.190737	1	AT5G42250	0.290612	0.121896	5
AT1G32340	0.334178	0.165802	2	AT1G32340	0.334178	0.165802	2	AT2G40660	0.200987	0.302659	5	AT3G45140	0.434191	0.196152	3	AT4G33910	0.184783	0.172907	7	AT5G42270	0.365683	0.0317834	3
AT1G32350	0.329491	0.160928	3	AT1G32350	0.329491	0.160928	3	AT2G40670	0.291929	0.197598	3	AT3G45160	0.286999	0.713529	2	AT4G33920	0.35213	0.0603081	3	AT5G42300	0.441541	0.0126966	4
AT1G32360	0.250197	0.134467	5	AT1G32360	0.250197	0.134467	5	AT2G40690	0.163555	0.104926	4	AT3G45190	0.181058	0.108173	1	AT4G33925	0.276106	0.0746145	2	AT5G42310	0.46371	0.0491761	2
AT1G32361	0.177609	0.291495	1	AT1G32361	0.177609	0.291495	1	AT2G40700	0.262545	0.110693	1	AT3G45210	0.343609	0.302603	5	AT4G33940	0.235268	0.299214	5	AT5G42330	0.421112	0.239393	4
AT1G32370	0.245442	0.213776	5	AT1G32370	0.245442	0.213776	5	AT2G40730	0.186034	0.0523563	1	AT3G45230	0.346453	0.340002	5	AT4G33945	0.265203	0.172615	2	AT5G42340	0.382412	0.10713	1
AT1G32380	0.334271	0.0262734	7	AT1G32380	0.334271	0.0262734	7	AT2G40740	0.319569	0.346809	3	AT3G45240	0.308625	0.169765	5	AT4G33950	0.246665	0.0149643	2	AT5G42350	0.31	0.142418	3
AT1G32440	0.379032	0.0789129	2	AT1G32440	0.379032	0.0789129	2	AT2G40750	0.371406	0.31981	3	AT3G45260	0.300565	0.189356	4	AT4G33980	0.304878	0.29999	2	AT5G42370	0.352634	0.126268	3
AT1G32460	0.46771	0.305785	5	AT1G32460	0.46771	0.305785	5	AT2G40760	0.295623	0.169093	5	AT3G45280	0.307475	0.0998674	1	AT4G33985	0.367125	0.0981188	3	AT5G42390	0.191222	0.115568	1
AT1G32470	0.120635	0.231172	4	AT1G32470	0.120635	0.231172	4	AT2G40780	0.186145	0.194896	2	AT3G45290	0.301858	0.331598	1	AT4G34020	0.215356	0.325983	4	AT5G42400	0.265397	0.375463	1
AT1G32490	0.278967	0.0467992	2	AT1G32490	0.278967	0.0467992	2	AT2G40790	0.145705	0.524416	2	AT3G45300	0.312209	0.117129	7	AT4G34030	0.299454	0.0739393	5	AT5G42420	0.373957	0.0457238	5
AT1G32500	0.335491	0.104817	2	AT1G32500	0.335491	0.104817	2	AT2G40800	0.334848	0.169598	3	AT3G45310	0.444569	0.151217	1	AT4G34040	0.225033	0.2038	4	AT5G42450	0.344106	0.259233	1
AT1G32520	0.220252	0.212901	2	AT1G32520	0.220252	0.212901	2	AT2G40815	0.258523	0.234254	4	AT3G45410	0.324093	0.215136	1	AT4G34050	0.362648	0.022405	9	AT5G42460	0.304962	0.637305	4
AT1G32530	0.392925	0.149453	3	AT1G32530	0.392925	0.149453	3	AT2G40850	0.198558	0.209238	1	AT3G45600	0.331147	0.0492704	5	AT4G34090	0.304566	0.242456	3	AT5G42470	0.336626	0.169109	5
AT1G32550	0.190255	0.251072	5	AT1G32550	0.190255	0.251072	5	AT2G40860	0.216062	0.18789	2	AT3G45610	0.38692	0.162012	3	AT4G34100	0.25258	0.0626976	3	AT5G42480	0.217314	0.197269	6
AT1G32580	0.316603	0.124201	3	AT1G32580	0.316603	0.124201	3	AT2G40880	0.192435	0.219652	6	AT3G45620	0.392683	0.193253	4	AT4G34110	0.239014	0.136607	6	AT5G42500	0.409195	0.213105	2
AT1G32583	0.295828	0.235654	3	AT1G32583	0.295828	0.235654	3	AT2G40890	0.261573	0.117499	5	AT3G45630	0.230795	0.304638	1	AT4G34120	0.284375	0.0954335	3	AT5G42520	0.21429	0.0925263	11
AT1G32630	0.272966	0.246871	3	AT1G32630	0.272966	0.246871	3	AT2G40900	0.217112	0.205991	4	AT3G45640	0.224346	0.0365902	3	AT4G34131	0.308906	0.268834	2	AT5G42540	0.235168	0.385553	7
AT1G32640	0.383376	0.08641	8	AT1G32640	0.383376	0.08641	8	AT2G40910	0.270356	0.488912	2	AT3G45650	0.269556	0.144478	3	AT4G34135	0.257698	0.225551	6	AT5G42560	0.241979	0.18286	5
AT1G32690	0.412916	0.156246	2	AT1G32690	0.412916	0.156246	2	AT2G40930	0.207377	0.1103	3	AT3G45680	0.370503	0.213471	1	AT4G34138	0.346039	0.196866	5	AT5G42570	0.372224	0.0656801	3
AT1G32730	0.226817	0.347532	2	AT1G32730	0.226817	0.347532	2	AT2G40935	0.204038	0.317188	3	AT3G45740	0.225991	0.279422	2	AT4G34150	0.205879	0.222466	5	AT5G42610	0.433657	0.178625	2
AT1G32740	0.309577	0.40847	1	AT1G32740	0.309577	0.40847	1	AT2G40940	0.278733	0.0160645	4	AT3G45770	0.258942	0.221155	9	AT4G34160	0.230639	0.180936	3	AT5G42620	0.20626	0.0437542	4
AT1G32750	0.193037	0.229888	3	AT1G32750	0.193037	0.229888	3	AT2G40950	0.275977	0.102761	2	AT3G45890	0.315341	0.133307	5	AT4G34180	0.244742	0.134906	7	AT5G42630	0.206427	0.272773	3
AT1G32760	0.368342	0.245185	2	AT1G32760	0.368342	0.245185	2	AT2G40960	0.323639	0.314926	1	AT3G45900	0.369954	0.115784	3	AT4G34190	0.14272	0.222487	5	AT5G42650	0.464286	0.146682	9
AT1G32770	0.319299	0.105294	1	AT1G32770	0.319299	0.105294	1	AT2G40970	0.386172	0.104154	3	AT3G45960	0.312313	0.238313	3	AT4G34200	0.255331	0.0769703	4	AT5G42660	0.35929	0.103884	4
AT1G32780	0.290997	0.108174	2	AT1G32780	0.290997	0.108174	2	AT2G41000	0.410232	0.133222	3	AT3G45970	0.375121	0.132676	4	AT4G34210	0.411289	0.27454	2	AT5G42720	0.396776	0.0863282	10
AT1G32790	0.302445	0.0524139	3	AT1G32790	0.302445	0.0524139	3	AT2G41020	0.239859	0.269658	7	AT3G46000	0.305614	0.033098	5	AT4G34220	0.257759	0.269511	3	AT5G42740	0.281602	0.0773268	3
AT1G32860	0.439652	0.137886	3	AT1G32860	0.439652	0.137886	3	AT2G41040	0.268989	0.0880846	2	AT3G46010	0.308849	0.0746112	4	AT4G34230	0.222044	0.0821177	4	AT5G42750	0.45252	0.111063	3
AT1G32870	0.295745	0.322634	1	AT1G32870	0.295745	0.322634	1	AT2G41050	0.237569	0.321372	2	AT3G46020	0.23333	0.329557	2	AT4G34240	0.276297	0.140579	5	AT5G42760	0.365268	0.189671	3
AT1G32900	0.228079	0.104732	5	AT1G32900	0.228079	0.104732	5	AT2G41080	0.302069	0.0909467	1	AT3G46100	0.167121	0.102729	7	AT4G34250	0.252533	0.215856	2	AT5G42765	0.314664	0.18253	3
AT1G32920	0.454007	0.4379	4	AT1G32920	0.454007	0.4379	4	AT2G41120	0.386486	0.176066	4	AT3G46110	0.260491	0.32772	3	AT4G34260	0.259701	0.179431	2	AT5G42780	0.479963	0.270465	3
AT1G32928	0.461741	0.131586	3	AT1G32928	0.461741	0.131586	3	AT2G41130	0.246894	0.0462629	2	AT3G46130	0.281643	0.104856	6	AT4G34265	0.246905	0.0418746	22	AT5G42785	0.257928	0.467428	2
AT1G32930	0.201415	0.0891646	5	AT1G32930	0.201415	0.0891646	5	AT2G41140	0.211792	0.0524288	2	AT3G46180	0.232595	0.0806807	5	AT4G34270	0.120733	0.322587	3	AT5G42800	0.388981	0.0700027	1
AT1G32940	0.255876	0.193316	2	AT1G32940	0.255876	0.193316	2	AT2G41150	0.359857	0.152928	4	AT3G46200	0.248646	0.213681	5	AT4G34280	0.170271	0.288708	2	AT5G42810	0.272401	0.171478	5
AT1G32960	0.271437	0.265065	3	AT1G32960	0.271437	0.265065	3	AT2G41170	0.430948	0.104661	4	AT3G46280	0.368627	0.418846	5	AT4G34290	0.272765	0.19599	3	AT5G42860	0.34044	0.0387303	3
AT1G32990	0.19994	0.074901	5	AT1G32990	0.19994	0.074901	5	AT2G41180	0.279642	0.266372	3	AT3G46290	0.360984	0.133186	1	AT4G34310	0.233561	0.159591	2	AT5G42870	0.260509	0.210862	1
AT1G33030	0.243623	0.259727	2	AT1G33030	0.243623	0.259727	2	AT2G41190	0.263765	0.130161	3	AT3G46300	0.330923	0.390415	1	AT4G34320	0.333095	0.0238025	3	AT5G42890	0.308584	0.0587526	6
AT1G33060	0.3107	0.275361	2	AT1G33060	0.3107	0.275361	2	AT2G41210	0.225223	0.0508451	2	AT3G46330	0.307627	0.180295	3	AT4G34340	0.337909	0.1482	5	AT5G42910	0.479281	0.297674	1
AT1G33080	0.314323	0.206229	4	AT1G33080	0.314323	0.206229	4	AT2G41220	0.20068	0.0688039	1	AT3G46450	0.189618	0.244961	3	AT4G34350	0.279762	0.0666382	5	AT5G42940	0.195304	0.37319	4
AT1G33110	0.365068	0.129933	4	AT1G33110	0.365068	0.129933	4	AT2G41240	0.273831	0.41962	3	AT3G46460	0.333182	0.0313137	5	AT4G34360	0.258084	0.110593	4	AT5G42960	0.364434	0.104452	7
AT1G33170	0.304485	0.0829506	3	AT1G33170	0.304485	0.0829506	3	AT2G41250	0.215522	0.100022	3	AT3G46480	0.330764	0.287161	1	AT4G34370	0.2809	0.0930313	2	AT5G42970	0.235064	0.0569139	6
AT1G33230	0.227688	0.051906	5	AT1G33230	0.227688	0.051906	5	AT2G41290	0.374561	0.178549	3	AT3G46510	0.331889	0.06117	4	AT4G34380	0.282937	0.114138	4	AT5G42980	0.345091	0.361553	9
AT1G33240	0.332665	0.112391	1	AT1G33240	0.332665	0.112391	1	AT2G41310	0.357118	0.127608	2	AT3G46530	0.340441	0.566833	2	AT4G34390	0.240327	0.359013	2	AT5G42990	0.322585	0.0157066	6
AT1G33260	0.428236	0.0698929	5	AT1G33260	0.428236	0.0698929	5	AT2G41330	0.263258	0.29277	2	AT3G46540	0.302149	0.226552	4	AT4G34400	0.369873	0.348657	1	AT5G43020	0.384354	0.149751	2
AT1G33265	0.221143	0.162512	4	AT1G33265	0.221143	0.162512	4	AT2G41340	0.300937	0.228084	1	AT3G46550	0.269798	0.116263	1	AT4G34410	0.294206	0.18762	7	AT5G43050	0.227471	0.140217	2
AT1G33270	0.217619	0.148778	6	AT1G33270	0.217619	0.148778	6	AT2G41342	0.208791	0.851159	1	AT3G46560	0.345164	0.0128504	8	AT4G34412	0.21197	0.147565	4	AT5G43060	0.363782	0.111542	3
AT1G33290	0.31965	0.052997	5	AT1G33290	0.31965	0.052997	5	AT2G41350	0.228985	0.0747264	4	AT3G46580	0.432241	0.213866	4	AT4G34419	0.354744	0.0884304	1	AT5G43100	0.298206	0.121158	1
AT1G33330	0.30271	0.16563	4	AT1G33330	0.30271	0.16563	4	AT2G41370	0.258296	0.0435827	3	AT3G46600	0.321655	0.218597	3	AT4G34430	0.18212	0.27819	3	AT5G43130	0.21321	0.147156	2
AT1G33340	0.207703	0.224976	2	AT1G33340	0.207703	0.224976	2	AT2G41380	0.375392	0.152607	3	AT3G46610	0.177628	0.20234	1	AT4G34440	0.276846	0.132868	2	AT5G43140	0.300721	0.201329	2
AT1G33350	0.369452	0.126901	3	AT1G33350	0.369452	0.126901	3	AT2G41415	0.284998	0.613417	4	AT3G46620	0.431315	0.0796049	7	AT4G34450	0.171932	0.0613017	4	AT5G43150	0.454265	0.150306	4
AT1G33360	0.260983	0.116292	3	AT1G33360	0.260983	0.116292	3	AT2G41420	0.42522	0.0618365	6	AT3G46660	0.338153	0.255764	5	AT4G34460	0.244777	0.0752997	5	AT5G43180	0.477648	0.0589382	4
AT1G33390	0.191818	0.270925	1	AT1G33390	0.191818	0.270925	1	AT2G41450	0.23075	0.242946	1	AT3G46690	0.267596	0.280843	2	AT4G34490	0.174067	0.0803632	3	AT5G43185	0.209981	0.673952	3
AT1G33400	0.233004	0.307598	1	AT1G33400	0.233004	0.307598	1	AT2G41460	0.227961	0.25984	2	AT3G46700	0.352123	0.41512	2	AT4G34500	0.235706	0.122427	7	AT5G43190	0.416957	0.130851	5
AT1G33420	0.244523	0.226453	3	AT1G33420	0.244523	0.226453	3	AT2G41475	0.27346	0.186747	6	AT3G46740	0.306591	0.0458908	3	AT4G34530	0.213049	0.38354	4	AT5G43250	0.488504	0.166483	1
AT1G33430	0.315061	0.0265868	1	AT1G33430	0.315061	0.0265868	1	AT2G41480	0.245767	0.0663229	2	AT3G46750	0.227615	0.247864	2	AT4G34540	0.198172	0.195146	5	AT5G43280	0.372168	0.0984521	7
AT1G33440	0.233469	0.134258	2	AT1G33440	0.233469	0.134258	2	AT2G41490	0.302233	0.0681702	7	AT3G46780	0.29749	0.132794	1	AT4G34550	0.159928	0.879152	1	AT5G43290	0.316966	0.401086	3
AT1G33470	0.232322	0.0702074	5	AT1G33470	0.232322	0.0702074	5	AT2G41500	0.225256	0.170133	4	AT3G46790	0.221208	0.115918	1	AT4G34560	0.115319	0.604991	2	AT5G43300	0.257979	0.328792	2
AT1G33475	0.215733	0.27294	2	AT1G33475	0.215733	0.27294	2	AT2G41510	0.192959	0.178932	2	AT3G46860	0.30664	0.766864	2	AT4G34570	0.249194	0.16808	2	AT5G43320	0.285588	0.0403831	5
AT1G33480	0.363817	0.211464	1	AT1G33480	0.363817	0.211464	1	AT2G41520	0.210819	0.357369	2	AT3G46870	0.334648	0.0859085	2	AT4G34580	0.241096	0.113512	1	AT5G43330	0.240246	0.0874871	4
AT1G33490	0.219522	0.174752	2	AT1G33490	0.219522	0.174752	2	AT2G41530	0.223834	0.172015	10	AT3G46890	0.324551	0.166745	2	AT4G34590	0.32988	0.0759064	7	AT5G43400	0.329794	0.208749	2
AT1G33520	0.256946	0.232921	3	AT1G33520	0.256946	0.232921	3	AT2G41550	0.402804	0.316289	2	AT3G46940	0.378077	0.0941684	5	AT4G34630	0.320318	0.392986	3	AT5G43420	0.306136	0.187696	2
AT1G33560	0.275409	0.319404	2	AT1G33560	0.275409	0.319404	2	AT2G41560	0.20116	0.126785	2	AT3G46950	0.418717	0.242278	3	AT4G34640	0.255595	0.0841033	6	AT5G43430	0.335307	0.0712874	5
AT1G33600	0.326467	0.416661	3	AT1G33600	0.326467	0.416661	3	AT2G41600	0.224684	0.401217	4	AT3G46970	0.207689	0.0815077	4	AT4G34660	0.222158	0.0279116	5	AT5G43450	0.392671	0.234968	3
AT1G33610	0.402607	0.197989	1	AT1G33610	0.402607	0.197989	1	AT2G41610	0.345323	0.233116	3	AT3G46980	0.233378	0.168642	3	AT4G34670	0.28107	0.063704	4	AT5G43500	0.307753	0.252498	3
AT1G33760	0.420937	0.227953	3	AT1G33760	0.420937	0.227953	3	AT2G41620	0.200048	0.0681724	2	AT3G46990	0.347528	0.132249	1	AT4G34700	0.189929	0.0633557	4	AT5G43540	0.240251	0.116005	1
AT1G33780	0.367473	0.0798059	4	AT1G33780	0.367473	0.0798059	4	AT2G41630	0.273103	0.0368491	8	AT3G47000	0.27249	0.151391	6	AT4G34730	0.289244	0.122311	2	AT5G43570	0.269225	0.308495	2
AT1G33800	0.210076	0.121537	3	AT1G33800	0.210076	0.121537	3	AT2G41640	0.268632	0.15056	5	AT3G47010	0.287712	0.13432	2	AT4G34740	0.358303	0.0443818	3	AT5G43580	0.350674	0.391539	2
AT1G33810	0.196495	0.213666	8	AT1G33810	0.196495	0.213666	8	AT2G41660	0.375257	0.144077	5	AT3G47050	0.248193	0.166129	1	AT4G34760	0.261021	0.0692979	5	AT5G43600	0.276126	0.0931691	3
AT1G33811	0.415259	0.103078	5	AT1G33811	0.415259	0.103078	5	AT2G41670	0.185117	0.0905133	3	AT3G47060	0.232825	0.121688	2	AT4G34770	0.206939	0.0882533	3	AT5G43630	0.252377	0.414935	2
AT1G33950	0.438916	0.511823	2	AT1G33950	0.438916	0.511823	2	AT2G41680	0.225288	0.0492449	8	AT3G47070	0.2577	0.326753	7	AT4G34790	0.258317	0.0820741	2	AT5G43650	0.413541	0.319712	2
AT1G33960	0.47012	0.41913	2	AT1G33960	0.47012	0.41913	2	AT2G41690	0.21991	0.245065	1	AT3G47080	0.293896	0.228701	3	AT4G34830	0.196271	0.266836	5	AT5G43670	0.251364	0.108179	3
AT1G33980	0.293805	0.254922	2	AT1G33980	0.293805	0.254922	2	AT2G41700	0.137597	0.196282	4	AT3G47090	0.453876	0.352239	1	AT4G34840	0.152509	0.225928	3	AT5G43690	0.394063	0.259053	3
AT1G33990	0.223274	0.0607708	6	AT1G33990	0.223274	0.0607708	6	AT2G41710	0.1248	0.207587	1	AT3G47120	0.232349	0.452463	2	AT4G34850	0.19049	0.105887	35	AT5G43700	0.16523	0.186046	4
AT1G34000	0.428849	0.0423631	9	AT1G34000	0.428849	0.0423631	9	AT2G41720	0.240076	0.103234	2	AT3G47160	0.354791	0.0256487	4	AT4G34870	0.348647	0.218305	15	AT5G43720	0.261218	0.133571	8
AT1G34020	0.177626	0.0153118	5	AT1G34020	0.177626	0.0153118	5	AT2G41730	0.28107	0.503583	2	AT3G47180	0.25744	0.242722	2	AT4G34890	0.244361	0.11776	1	AT5G43745	0.166487	0.181758	3
AT1G34060	0.212021	0.294436	3	AT1G34060	0.212021	0.294436	3	AT2G41750	0.362456	0.172513	3	AT3G47295	0.229529	0.494941	4	AT4G34910	0.246778	0.148889	3	AT5G43750	0.316073	0.167795	4
AT1G34065	0.272298	0.13946	3	AT1G34065	0.272298	0.13946	3	AT2G41760	0.279441	0.127053	5	AT3G47340	0.385806	0.0368597	6	AT4G34920	0.334934	0.112438	4	AT5G43760	0.35575	0.0234087	5
AT1G34110	0.271171	0.0774885	1	AT1G34110	0.271171	0.0774885	1	AT2G41770	0.294273	0.0540122	1	AT3G47380	0.359091	0.241928	1	AT4G34950	0.294568	0.103952	6	AT5G43770	0.2618	0.280141	2
AT1G34120	0.243408	0.242589	5	AT1G34120	0.243408	0.242589	5	AT2G41790	0.171826	0.0927886	1	AT3G47400	0.2909	0.0806886	1	AT4G34960	0.209309	0.130334	3	AT5G43780	0.448312	0.107725	7
AT1G34130	0.309303	0.0324701	2	AT1G34130	0.309303	0.0324701	2	AT2G41800	0.363841	0.0981892	4	AT3G47420	0.29458	0.060858	2	AT4G34980	0.329371	0.0632661	2	AT5G43790	0.32372	0.157536	3
AT1G34150	0.236243	0.191724	4	AT1G34150	0.236243	0.191724	4	AT2G41810	0.294721	0.10117	2	AT3G47430	0.257569	0.166628	4	AT4G34990	0.29764	0.183846	5	AT5G43822	0.19634	0.6456	2
AT1G34180	0.333859	0.206393	3	AT1G34180	0.333859	0.206393	3	AT2G41820	0.22722	0.112178	2	AT3G47440	0.307667	0.0476463	1	AT4G35000	0.223985	0.139817	7	AT5G43830	0.285576	0.101603	5
AT1G34190	0.306455	0.17734	3	AT1G34190	0.306455	0.17734	3	AT2G41830	0.2062	0.162482	2	AT3G47450	0.332057	0.0731814	5	AT4G35010	0.275154	0.083035	2	AT5G43840	0.359692	0.211361	2
AT1G34210	0.152709	0.082151	3	AT1G34210	0.152709	0.082151	3	AT2G41835	0.242801	0.173267	4	AT3G47470	0.125673	0.119978	9	AT4G35030	0.244963	0.264576	2	AT5G43850	0.235379	0.240361	2
AT1G34220	0.173865	0.299668	2	AT1G34220	0.173865	0.299668	2	AT2G41850	0.295834	0.191993	2	AT3G47480	0.237562	0.238483	1	AT4G35040	0.32768	0.070465	4	AT5G43860	0.294124	0.131224	2
AT1G34245	0.291229	0.245618	2	AT1G34245	0.291229	0.245618	2	AT2G41860	0.267446	0.0808649	3	AT3G47490	0.223266	0.111238	2	AT4G35050	0.257915	0.0591102	4	AT5G43870	0.383285	0.0579537	9
AT1G34270	0.325519	0.0973406	4	AT1G34270	0.325519	0.0973406	4	AT2G41870	0.244177	0.219872	4	AT3G47500	0.353674	0.200056	6	AT4G35060	0.253298	0.073414	5	AT5G43890	0.35938	0.0512245	3
AT1G34300	0.244951	0.214235	2	AT1G34300	0.244951	0.214235	2	AT2G41880	0.218583	0.236463	4	AT3G47530	0.284927	0.142846	2	AT4G35070	0.289155	0.256907	3	AT5G43910	0.25916	0.212246	3
AT1G34320	0.292564	0.0771697	4	AT1G34320	0.292564	0.0771697	4	AT2G41890	0.243576	0.156577	1	AT3G47540	0.246484	0.378287	2	AT4G35080	0.232477	0.184254	6	AT5G43920	0.28641	0.0945515	1
AT1G34340	0.189419	0.276363	1	AT1G34340	0.189419	0.276363	1	AT2G41900	0.338583	0.0603876	4	AT3G47560	0.30679	0.173089	6	AT4G35090	0.310406	0.0224401	4	AT5G43940	0.365712	0.0649447	7
AT1G34350	0.230854	0.206314	6	AT1G34350	0.230854	0.206314	6	AT2G41905	0.0935881	0.386174	5	AT3G47570	0.314796	0.219938	3	AT4G35140	0.286	0.114659	4	AT5G43950	0.309641	0.183265	4
AT1G34355	0.239382	0.499852	1	AT1G34355	0.239382	0.499852	1	AT2G41920	0.426449	0.291127	1	AT3G47590	0.324296	0.20575	4	AT4G35160	0.248597	0.213083	2	AT5G43960	0.301577	0.128029	5
AT1G34360	0.182498	0.364668	2	AT1G34360	0.182498	0.364668	2	AT2G41930	0.27636	0.306565	1	AT3G47600	0.198005	0.146749	7	AT4G35170	0.250924	0.428529	2	AT5G43970	0.288157	0.0995975	5
AT1G34370	0.217179	0.200154	5	AT1G34370	0.217179	0.200154	5	AT2G41940	0.225448	0.30794	5	AT3G47610	0.298374	0.0872372	7	AT4G35180	0.196094	0.24991	3	AT5G43980	0.354696	0.241776	1
AT1G34380	0.315709	0.156149	3	AT1G34380	0.315709	0.156149	3	AT2G41945	0.257499	0.0260662	5	AT3G47620	0.309052	0.118882	4	AT4G35190	0.148041	0.235205	2	AT5G44000	0.213869	0.156425	4
AT1G34420	0.269355	0.318839	1	AT1G34420	0.269355	0.318839	1	AT2G41950	0.2509	0.239418	7	AT3G47630	0.237593	0.100677	4	AT4G35210	0.180133	0.308528	1	AT5G44005	0.412645	0.0850996	3
AT1G34430	0.271816	0.068683	6	AT1G34430	0.271816	0.068683	6	AT2G41960	0.245033	0.376207	4	AT3G47650	0.170645	0.410524	2	AT4G35220	0.323844	0.104961	3	AT5G44030	0.277482	0.044773	6
AT1G34570	0.320988	0.311163	2	AT1G34570	0.320988	0.311163	2	AT2G41970	0.208334	0.0360907	7	AT3G47670	0.327487	0.368049	5	AT4G35230	0.254871	0.0508612	2	AT5G44040	0.377928	0.289011	2
AT1G34580	0.251915	0.188137	4	AT1G34580	0.251915	0.188137	4	AT2G41990	0.412539	0.147128	3	AT3G47690	0.17416	0.153748	3	AT4G35250	0.25534	0.0684422	9	AT5G44060	0.237267	0.416951	3
AT1G34630	0.318647	0.182978	3	AT1G34630	0.318647	0.182978	3	AT2G42005	0.301739	0.146452	3	AT3G47700	0.252012	0.166309	2	AT4G35260	0.177747	0.00675576	9	AT5G44070	0.277156	0.118883	11
AT1G34640	0.26186	0.0802925	5	AT1G34640	0.26186	0.0802925	5	AT2G42010	0.36065	0.0395543	2	AT3G47720	0.405266	0.201067	1	AT4G35270	0.212352	0.136919	1	AT5G44080	0.408518	0.155871	3
AT1G34670	0.346616	0.128982	1	AT1G34670	0.346616	0.128982	1	AT2G42030	0.357836	0.283231	5	AT3G47730	0.285775	0.101063	2	AT4G35280	0.302372	0.273917	3	AT5G44090	0.191745	0.0766231	4
AT1G34750	0.335406	0.0801023	3	AT1G34750	0.335406	0.0801023	3	AT2G42040	0.270987	0.273281	3	AT3G47790	0.223564	0.217325	1	AT4G35310	0.198877	0.114287	1	AT5G44110	0.344091	0.0632953	5
AT1G34770	0.36513	0.167869	3	AT1G34770	0.36513	0.167869	3	AT2G42060	0.284478	0.189534	2	AT3G47800	0.247966	0.199658	4	AT4G35320	0.311942	0.111927	4	AT5G44130	0.291632	0.195761	3
AT1G34780	0.33574	0.129837	5	AT1G34780	0.33574	0.129837	5	AT2G42070	0.270903	0.0486029	8	AT3G47820	0.410834	0.108018	3	AT4G35335	0.214333	0.0626106	5	AT5G44150	0.352312	0.325515	2
AT1G34790	0.349896	0.161123	5	AT1G34790	0.349896	0.161123	5	AT2G42080	0.174306	0.206018	2	AT3G47833	0.215	0.0465711	6	AT4G35350	0.276467	0.0639292	4	AT5G44160	0.443247	0.116324	3
AT1G35140	0.457457	0.135814	3	AT1G35140	0.457457	0.135814	3	AT2G42110	0.324696	0.341475	1	AT3G47850	0.259519	0.319854	6	AT4G35360	0.212552	0.0572031	5	AT5G44170	0.279265	0.143769	2
AT1G35160	0.373344	0.0393705	6	AT1G35160	0.373344	0.0393705	6	AT2G42120	0.209831	0.113093	5	AT3G47860	0.241476	0.25482	4	AT4G35390	0.253563	0.128765	2	AT5G44180	0.257837	0.191524	2
AT1G35180	0.311277	0.148709	4	AT1G35180	0.311277	0.148709	4	AT2G42130	0.230415	0.227869	7	AT3G47870	0.472644	0.140319	1	AT4G35410	0.168551	0.0157912	2	AT5G44190	0.31916	0.0916834	8
AT1G35190	0.316525	0.124651	5	AT1G35190	0.316525	0.124651	5	AT2G42140	0.262111	0.313523	2	AT3G47930	0.256786	0.0962154	4	AT4G35440	0.272323	0.162631	2	AT5G44230	0.356371	0.094238	1
AT1G35210	0.312127	0.272944	5	AT1G35210	0.312127	0.272944	5	AT2G42160	0.261076	0.153149	4	AT3G47940	0.308457	0.149136	3	AT4G35450	0.210336	0.065017	8	AT5G44240	0.177936	0.0686216	2
AT1G35220	0.23729	0.14537	2	AT1G35220	0.23729	0.14537	2	AT2G42180	0.334546	0.300151	2	AT3G47950	0.187886	0.0588834	1	AT4G35460	0.236198	0.155438	3	AT5G44260	0.445417	0.121419	9
AT1G35230	0.258469	0.46848	4	AT1G35230	0.258469	0.46848	4	AT2G42190	0.169751	0.502486	3	AT3G47960	0.253762	0.183223	3	AT4G35470	0.293105	0.174968	5	AT5G44280	0.334931	0.208452	1
AT1G35250	0.309183	0.529483	2	AT1G35250	0.309183	0.529483	2	AT2G42200	0.239642	0.1193	4	AT3G47980	0.292785	0.217791	4	AT4G35480	0.372532	0.180409	9	AT5G44300	0.190964	0.136957	4
AT1G35290	0.291878	0.444772	5	AT1G35290	0.291878	0.444772	5	AT2G42210	0.20146	0.102489	6	AT3G48000	0.268939	0.0919293	9	AT4G35490	0.233559	0.0641377	4	AT5G44320	0.40753	0.0649606	4
AT1G35340	0.287446	0.1772	3	AT1G35340	0.287446	0.1772	3	AT2G42220	0.173805	0.0937198	2	AT3G48010	0.355011	0.0729191	1	AT4G35500	0.274922	0.0771994	4	AT5G44330	0.23423	0.548478	1
AT1G35350	0.289594	0.209097	1	AT1G35350	0.289594	0.209097	1	AT2G42230	0.22694	0.171571	4	AT3G48020	0.294461	0.330332	2	AT4G35510	0.24089	0.208683	10	AT5G44340	0.231062	0.00434425	3
AT1G35420	0.305911	0.146535	4	AT1G35420	0.305911	0.146535	4	AT2G42240	0.194982	0.276422	10	AT3G48030	0.363423	0.316804	1	AT4G35530	0.219318	0.332675	3	AT5G44350	0.311644	0.559021	2
AT1G35470	0.210523	0.286073	5	AT1G35470	0.210523	0.286073	5	AT2G42260	0.252919	0.0934529	2	AT3G48040	0.194292	0.14413	3	AT4G35540	0.335823	0.30065	1	AT5G44370	0.189632	0.0228761	4
AT1G35490	0.28278	0.401978	2	AT1G35490	0.28278	0.401978	2	AT2G42270	0.251206	0.238011	1	AT3G48070	0.262186	0.102681	5	AT4G35550	0.334576	0.0656692	3	AT5G44380	0.388965	0.307204	3
AT1G35510	0.401803	0.0622594	3	AT1G35510	0.401803	0.0622594	3	AT2G42280	0.335702	0.102647	6	AT3G48080	0.261626	0.474875	2	AT4G35560	0.296823	0.122519	2	AT5G44390	0.263378	0.300105	2
AT1G35620	0.39682	0.112168	3	AT1G35620	0.39682	0.112168	3	AT2G42290	0.270054	0.223849	3	AT3G48100	0.392893	0.0416615	6	AT4G35580	0.351139	0.204768	3	AT5G44400	0.271933	0.197889	1
AT1G35670	0.265696	0.0128065	5	AT1G35670	0.265696	0.0128065	5	AT2G42300	0.26506	0.341435	7	AT3G48110	0.155063	0.172451	3	AT4G35600	0.350451	0.183122	3	AT5G44410	0.363844	0.187077	1
AT1G35680	0.319283	0.106972	5	AT1G35680	0.319283	0.106972	5	AT2G42340	0.240585	0.575104	2	AT3G48120	0.248432	0.235533	3	AT4G35620	0.196348	0.216162	2	AT5G44420	0.335793	0.172746	2
AT1G35720	0.263302	0.0616159	17	AT1G35720	0.263302	0.0616159	17	AT2G42350	0.298444	0.357425	2	AT3G48140	0.0837613	0.460309	5	AT4G35630	0.221931	0.0926962	5	AT5G44450	0.297613	0.176161	6
AT1G35780	0.412819	0.11446	6	AT1G35780	0.412819	0.11446	6	AT2G42360	0.269576	0.228087	2	AT3G48150	0.238164	0.0644991	8	AT4G35640	0.219287	0.231152	2	AT5G44460	0.352505	0.0993412	2
AT1G35910	0.393461	0.0921383	3	AT1G35910	0.393461	0.0921383	3	AT2G42380	0.349977	0.180272	2	AT3G48160	0.289135	0.125052	4	AT4G35650	0.292238	0.0651211	2	AT5G44520	0.245795	0.333099	5
AT1G36050	0.247957	0.033202	5	AT1G36050	0.247957	0.033202	5	AT2G42390	0.376765	0.165051	5	AT3G48170	0.177825	0.122175	3	AT4G35660	0.38482	0.393628	1	AT5G44530	0.26428	0.174841	2
AT1G36060	0.335947	0.132055	4	AT1G36060	0.335947	0.132055	4	AT2G42395	0.41517	0.260483	2	AT3G48180	0.389391	0.180154	5	AT4G35720	0.232006	0.234754	1	AT5G44550	0.319042	0.0937487	4
AT1G36150	0.250703	0.486631	1	AT1G36150	0.250703	0.486631	1	AT2G42400	0.265195	0.118578	5	AT3G48195	0.24217	0.243139	2	AT4G35725	0.372314	0.525257	7	AT5G44560	0.168661	0.0251439	2
AT1G36280	0.255359	0.168865	2	AT1G36280	0.255359	0.168865	2	AT2G42430	0.134095	0.207113	6	AT3G48200	0.197537	0.192527	4	AT4G35760	0.259234	0.200151	5	AT5G44575	0.269681	0.540079	2
AT1G36320	0.340407	0.112776	6	AT1G36320	0.340407	0.112776	6	AT2G42450	0.259792	0.145547	3	AT3G48210	0.227628	0.257401	3	AT4G35770	0.249664	0.13892	4	AT5G44585	0.449399	0.386179	1
AT1G36370	0.384499	0.0456897	2	AT1G36370	0.384499	0.0456897	2	AT2G42460	0.263905	0.757721	1	AT3G48240	0.342591	0.174137	4	AT4G35780	0.297019	0.115656	4	AT5G44600	0.293073	0.382991	1
AT1G36380	0.381635	0.218222	3	AT1G36380	0.381635	0.218222	3	AT2G42490	0.185351	0.0910945	3	AT3G48260	0.285521	0.119435	1	AT4G35785	0.263206	0.22481	5	AT5G44610	0.487094	0.154194	3
AT1G36730	0.399688	0.0894179	4	AT1G36730	0.399688	0.0894179	4	AT2G42510	0.251863	0.562529	1	AT3G48290	0.340091	0.177252	2	AT4G35790	0.233932	0.189299	8	AT5G44620	0.31166	0.252368	3
AT1G36940	0.349595	0.20743	2	AT1G36940	0.349595	0.20743	2	AT2G42520	0.214559	0.0901421	1	AT3G48310	0.233686	0.372285	2	AT4G35800	0.295548	0.0250454	2	AT5G44630	0.259069	0.278748	2
[truncated: 12,815 more rows]

## Sheet: Analysis of data by chromosomes
Table S15B. Chi-square analysis for distribution of all loci and loci with ω & cDNAs.
Chr.	All loci	Loci with ω & cDNAs	Df	χ²	P
I	7078	3838	4	2.378	0.6666
II	4245	2377
III	5437	2897
IV	4124	2273
V	6318	3426
All	27206	14811
Table S15C. Chi-square analysis for distribution of loci with ω and loci with ω & cDNAs.
Chr	Loci with ω	Loci with ω & cDNAs	Df	χ²	P
I	4704	3838	4	2.385	0.6653
II	2786	2377
III	3566	2897
IV	2785	2273
V	4215	3426
All	18056	14811
Table S15D. Chi-square analysis for distribution of loci with cDNAs and loci with ω>1 & cDNAs.
Chr.	All loci	Loci with ω>1 & cDNAs	Df	χ²	P
I	7078	15	4	4.273	0.3703
II	4245	6
III	5437	8
IV	4124	12
V	6318	9
All	27206	50
Table S15E. Chi-square analysis for distribution of loci withLoci with ω and loci with ω>1 & cDNAs.
Chr	Loci with ω	Loci with ω>1 & cDNAs	Df	χ²	P
I	4704	15	4	4.081	0.4036
II	2786	6
III	3566	8
IV	2785	12
V	4215	9
All	18056	50
Table S15F. Chi-square analysis for distribution of with ω & cDNAs and loci with ω>1 & cDNAs.
Chr	Loci with ω & cDNA	Loci with ω>1 & cDNAs	Df	χ²	P
I	3838	15	4	4.148	0.3863
II	2377	6
III	2897	8
IV	2273	12
V	3426	9
All	14811	50
Table S15G. Chi-square analysis for distribution of loci with ω>1 and loci with ω>1 & cDNAs.
Chr	Loci with ω>1	Loci with ω>1 & cDNAs	Df	χ²	P
I	25	15	4	1.174	0.8824
II	10	6
III	18	8
IV	18	12
V	22	9
All	94	50
Table S15H. ANOVA analysis of No. cDNAs/locus for loci across chromosomes.
Loci with cDNAs grouped by chromosomes	SS	df	MS	F	P
Between chromosomes	25.56	4	6.39	1.738	0.1385
Within chromosomes	73070	14806	4.935
Total	73090	14810
Table S15I. ANOVA analysis of ω in loci with cDNAs across chromosomes.
Loci with ω & cDNAs grouped by chromosomes	SS	df	MS	F	P
Between chromosomes	0.1711	4	0.04278	1.295	0.2695
Within chromosomes	347.2	14806	0.02345
Total	347.4	14810

## Sheet: Data grouped by No. cDNAs (GEA)
Table S15J. Loci with Ks and ω grouped by No. cDNAs/locus.
Locus	Ks	ω	No. cDNAs (1)	Locus	Ks	ω	No. cDNAs (2)	Locus	Ks	ω	No. cDNAs (3)	Locus	Ks	ω	No. cDNAs (4)	Locus	Ks	ω	No. cDNAs (5)	Locus	Ks	ω	No. cDNAs (6)	Locus	Ks	ω	No. cDNAs (7)	Locus	Ks	ω	No. cDNAs (≥8)
AT1G01020	0.14295	0.602313	1	AT1G01030	0.20057	0.13352	2	AT1G01010	0.304152	0.370079	3	AT1G01070	0.327922	0.380082	4	AT1G01060	0.215435	0.235788	5	AT1G01120	0.294954	0.0500074	6	AT1G01860	0.192958	0.244231	7	AT1G01720	0.335175	0.0972033	8
AT1G01110	0.183015	0.266856	1	AT1G01040	0.269404	0.0846025	2	AT1G01080	0.239434	0.276883	3	AT1G01140	0.264589	0.0552165	4	AT1G01710	0.230298	0.132866	5	AT1G01210	0.428301	0.0277879	6	AT1G02270	0.181969	0.288992	7	AT1G02090	0.365143	0.105696	8
AT1G01180	0.328647	0.181744	1	AT1G01320	0.205782	0.159639	2	AT1G01200	0.310081	0.10838	3	AT1G01160	0.244069	0.203669	4	AT1G02150	0.255132	0.105017	5	AT1G01540	0.433502	0.0986732	6	AT1G02680	0.306268	0.0938723	7	AT1G02560	0.185806	0.0585173	8
AT1G01380	0.218351	0.220462	1	AT1G01390	0.265892	0.344756	2	AT1G01225	0.273627	0.0992067	3	AT1G01350	0.224604	0.136003	4	AT1G02400	0.287881	0.147901	5	AT1G01610	0.321639	0.0695327	6	AT1G02816	0.435136	0.13083	7	AT1G02860	0.250615	0.183779	8
AT1G01440	0.321373	0.222558	1	AT1G01453	0.264119	0.268804	2	AT1G01230	0.151299	0.0565432	3	AT1G01360	0.481427	0.0897515	4	AT1G02700	0.312535	0.08734	5	AT1G01620	0.270073	0.0176505	6	AT1G03900	0.216871	0.0327471	7	AT1G03630	0.296956	0.051195	8
AT1G01560	0.201184	0.149784	1	AT1G01650	0.13788	0.132056	2	AT1G01250	0.367152	0.10674	3	AT1G01430	0.246699	0.28939	4	AT1G02790	0.273	0.170005	5	AT1G01630	0.31406	0.136771	6	AT1G04680	0.478248	0.0247556	7	AT1G03850	0.214072	0.275358	8
AT1G01580	0.222566	0.19321	1	AT1G01750	0.223269	0.027356	2	AT1G01280	0.314381	0.110601	3	AT1G01470	0.370966	0.0161203	4	AT1G02850	0.180404	0.418144	5	AT1G02290	0.245481	0.443994	6	AT1G05070	0.163649	0.283436	7	AT1G03870	0.286489	0.177037	8
AT1G01670	0.297315	0.332671	1	AT1G01840	0.418485	0.224758	2	AT1G01310	0.430272	0.282945	3	AT1G01530	0.431678	0.67168	4	AT1G02880	0.311011	0.205818	5	AT1G03130	0.225305	0.0895637	6	AT1G05140	0.268009	0.175615	7	AT1G04690	0.389005	0.0176258	8
AT1G01690	0.234118	0.313692	1	AT1G01900	0.350066	0.168118	2	AT1G01460	0.319853	0.120201	3	AT1G01730	0.267508	0.405101	4	AT1G03040	0.211367	0.147905	5	AT1G03600	0.286917	0.160384	6	AT1G07090	0.26744	0.04462	7	AT1G06460	0.192166	0.411306	8
AT1G01770	0.214361	0.293226	1	AT1G01920	0.237502	0.255864	2	AT1G01510	0.186026	0.0665418	3	AT1G01930	0.295775	0.192383	4	AT1G03330	0.16669	0.0650002	5	AT1G04070	0.336589	0.355102	6	AT1G07140	0.304334	0.12243	7	AT1G06570	0.364048	0.0836122	8
AT1G01790	0.252574	0.208717	1	AT1G01940	0.345224	0.0157362	2	AT1G01520	0.301487	0.274429	3	AT1G02020	0.347038	0.270877	4	AT1G03430	0.420339	0.0571151	5	AT1G04170	0.265064	0.0253969	6	AT1G08450	0.339019	0.0600847	7	AT1G07040	0.295396	0.140672	8
AT1G01950	0.217091	0.050229	1	AT1G01970	0.284974	0.216402	2	AT1G01780	0.284979	0.0917191	3	AT1G02335	0.354583	0.0812401	4	AT1G03457	0.175319	0.300952	5	AT1G04250	0.249248	0.0805228	6	AT1G08540	0.274344	0.137926	7	AT1G07470	0.237558	0.117651	8
AT1G01980	0.322393	0.145182	1	AT1G02040	0.361491	0.304666	2	AT1G02070	0.352769	0.30182	3	AT1G02340	0.291111	0.479312	4	AT1G03610	0.227598	0.0703048	5	AT1G04260	0.381506	0.0748585	6	AT1G08680	0.205576	0.458889	7	AT1G08810	0.247887	0.26712	8
AT1G02080	0.257722	0.170843	1	AT1G02170	0.248411	0.18487	2	AT1G02130	0.377801	0.034134	3	AT1G02475	0.308994	0.111469	4	AT1G03680	0.213421	0.263252	5	AT1G04520	0.303792	0.102022	6	AT1G08700	0.22444	0.151673	7	AT1G09645	0.306163	0.123701	8
AT1G02110	0.272851	0.134279	1	AT1G02190	0.217793	0.226863	2	AT1G02140	0.380499	0.0961054	3	AT1G02960	0.27075	0.369937	4	AT1G03687	0.174869	0.276338	5	AT1G05410	0.235925	0.345051	6	AT1G08980	0.252774	0.194896	7	AT1G10350	0.244799	0.0515102	8
AT1G02120	0.269959	0.172427	1	AT1G02260	0.236779	0.120882	2	AT1G02145	0.183274	0.196914	3	AT1G03030	0.308864	0.176263	4	AT1G03840	0.30282	0.152445	5	AT1G05805	0.322583	0.127584	6	AT1G09500	0.156809	0.472761	7	AT1G13060	0.232689	0.0663794	8
AT1G02330	0.281614	0.0873908	1	AT1G02390	0.257503	0.227829	2	AT1G02160	0.167035	0.501751	3	AT1G03110	0.22234	0.247011	4	AT1G03930	0.292729	0.157188	5	AT1G05850	0.332299	0.0669976	6	AT1G09540	0.256299	0.114072	7	AT1G13260	0.470112	0.0773736	8
AT1G02510	0.327357	0.307141	1	AT1G02460	0.312498	0.116577	2	AT1G02205	0.232058	0.143754	3	AT1G03260	0.174395	0.118772	4	AT1G04290	0.393486	0.136687	5	AT1G06270	0.282263	0.107833	6	AT1G09780	0.244421	0.0507429	7	AT1G14360	0.323118	0.0326609	8
AT1G02540	0.371571	0.781166	1	AT1G02470	0.20758	0.385568	2	AT1G02220	0.374257	0.598207	3	AT1G03280	0.22428	0.17853	4	AT1G04420	0.213001	0.277294	5	AT1G06770	0.203962	0.418829	6	AT1G09795	0.221454	0.124669	7	AT1G14420	0.278408	0.175115	8
AT1G02550	0.21482	0.290667	1	AT1G02570	0.200615	0.227646	2	AT1G02310	0.275695	0.120344	3	AT1G03440	0.423903	0.0813526	4	AT1G04500	0.318271	0.0978606	5	AT1G06870	0.228816	0.186232	6	AT1G09830	0.206573	0.194063	7	AT1G14450	0.245496	0.177604	8
AT1G02580	0.341212	0.59962	1	AT1G02640	0.27823	0.0842805	2	AT1G02360	0.363441	0.152927	3	AT1G03520	0.283868	0.0704694	4	AT1G04530	0.242221	0.331427	5	AT1G07260	0.395413	0.183816	6	AT1G10700	0.246276	0.105076	7	AT1G14810	0.238099	0.0714953	8
AT1G02813	0.254321	0.507779	1	AT1G02730	0.227894	0.0726433	2	AT1G02370	0.182959	0.311935	3	AT1G03530	0.257374	0.292687	4	AT1G04550	0.244024	0.273982	5	AT1G07640	0.226073	0.212942	6	AT1G11260	0.410923	0.0584927	7	AT1G15040	0.349516	0.105069	8
AT1G02900	0.360672	0.222754	1	AT1G02800	0.146886	0.200178	2	AT1G02410	0.196161	0.187855	3	AT1G03760	0.207639	0.517526	4	AT1G04620	0.156756	0.162085	5	AT1G08130	0.268815	0.092521	6	AT1G11530	0.253664	0.186561	7	AT1G15670	0.279358	0.198421	8
AT1G02990	0.197164	0.453164	1	AT1G02910	0.275832	0.210702	2	AT1G02450	0.188451	0.662107	3	AT1G03880	0.239704	0.12244	4	AT1G04870	0.21498	0.0885323	5	AT1G08140	0.27	0.46156	6	AT1G11890	0.201129	0.0528602	7	AT1G17720	0.169561	0.0676121	8
AT1G03020	0.285448	0.0609371	1	AT1G03090	0.156088	0.159461	2	AT1G02630	0.317938	0.144925	3	AT1G04000	0.17124	0.728608	4	AT1G04900	0.193994	0.106732	5	AT1G08510	0.419793	0.0277186	6	AT1G12410	0.187527	0.0242558	7	AT1G18600	0.186756	0.198074	8
AT1G03050	0.231885	0.0968932	1	AT1G03140	0.199231	0.101266	2	AT1G02660	0.324013	0.143924	3	AT1G04080	0.2404	0.194571	4	AT1G04960	0.250078	0.166759	5	AT1G08570	0.364456	0.148371	6	AT1G13280	0.273373	0.124954	7	AT1G19020	0.269361	0.200169	8
AT1G03060	0.160706	0.0979895	1	AT1G03170	0.414423	0.248321	2	AT1G02690	0.253779	0.31928	3	AT1G04100	0.273688	0.316787	4	AT1G05055	0.322332	0.0732288	5	AT1G08580	0.318356	0.1947	6	AT1G13450	0.326509	0.131487	7	AT1G19920	0.315654	0.103685	8
AT1G03100	0.227789	0.189323	1	AT1G03210	0.220573	0.371578	2	AT1G02810	0.363082	0.0720086	3	AT1G04220	0.28399	0.057321	4	AT1G05160	0.218823	0.159787	5	AT1G08640	0.235068	0.180534	6	AT1G13560	0.209726	0.079105	7	AT1G20510	0.337788	0.0787702	8
AT1G03340	0.17624	0.651642	1	AT1G03350	0.21733	0.238774	2	AT1G02820	0.165994	0.546006	3	AT1G04270	0.212221	0.0418465	4	AT1G05180	0.281449	0.184207	5	AT1G08770	0.27397	0.234144	6	AT1G14150	0.352847	0.153173	7	AT1G21070	0.190467	0.0622221	8
AT1G03370	0.23529	0.12015	1	AT1G03360	0.22298	0.0662852	2	AT1G02870	0.309494	0.100245	3	AT1G04440	0.239678	0.119285	4	AT1G05260	0.331561	0.0492811	5	AT1G09220	0.258589	0.223218	6	AT1G14280	0.249543	0.205848	7	AT1G22640	0.375745	0.156438	8
AT1G03390	0.299291	0.142742	1	AT1G03380	0.196397	0.267655	2	AT1G02970	0.271541	0.137256	3	AT1G04555	0.239993	0.164425	4	AT1G05270	0.214193	0.160771	5	AT1G09240	0.266383	0.129883	6	AT1G14720	0.343473	0.0931328	7	AT1G22850	0.314559	0.0984432	8
AT1G03445	0.428565	0.509537	1	AT1G03400	0.319334	0.275117	2	AT1G03000	0.231099	0.20292	3	AT1G04645	0.165473	1.05296	4	AT1G05360	0.238564	0.153896	5	AT1G09310	0.222162	0.0851612	6	AT1G14830	0.165495	0.0311422	7	AT1G23290	0.402372	0.00742307	8
AT1G03540	0.271347	0.251609	1	AT1G03620	0.131058	0.214028	2	AT1G03055	0.21898	0.256568	3	AT1G04770	0.213396	0.191263	4	AT1G05560	0.237623	0.3439	5	AT1G09520	0.309111	0.361975	6	AT1G14980	0.369629	0.0383899	7	AT1G24520	0.261012	0.293317	8
AT1G03560	0.284563	0.131745	1	AT1G03740	0.290883	0.202719	2	AT1G03160	0.21304	0.131066	3	AT1G04830	0.197218	0.0604154	4	AT1G05730	0.185959	0.328061	5	AT1G09640	0.228509	0.0985023	6	AT1G15730	0.234082	0.21777	7	AT1G28330	0.172085	0.0677116	8
AT1G03700	0.186651	0.0341794	1	AT1G03950	0.233166	0.0748723	2	AT1G03180	0.17117	0.275477	3	AT1G04880	0.197287	0.402374	4	AT1G06010	0.274173	0.201129	5	AT1G09770	0.213452	0.123842	6	AT1G16850	0.469691	0.126408	7	AT1G28680	0.30329	0.115962	8
AT1G03770	0.205926	0.625846	1	AT1G04040	0.239921	0.189971	2	AT1G03250	0.263768	0.131306	3	AT1G04930	0.188734	0.714202	4	AT1G06060	0.164145	0.486659	5	AT1G09970	0.390111	0.0759794	6	AT1G19150	0.372638	0.123101	7	AT1G29040	0.266171	0.299765	8
AT1G03780	0.19253	0.243354	1	AT1G04140	0.226826	0.124793	2	AT1G03550	0.167518	0.0779511	3	AT1G04970	0.217475	0.206136	4	AT1G06110	0.163017	0.457096	5	AT1G10020	0.301742	0.0305705	6	AT1G19310	0.276591	0.145754	7	AT1G29050	0.264576	0.119173	8
AT1G03830	0.247768	0.41892	1	AT1G04210	0.234602	0.232072	2	AT1G03650	0.160944	0.219894	3	AT1G05010	0.333182	0.0872797	4	AT1G06190	0.1948	0.372747	5	AT1G10120	0.199231	0.102073	6	AT1G19640	0.330655	0.149716	7	AT1G29150	0.281986	0.0263018	8
AT1G03920	0.186116	0.201625	1	AT1G04280	0.336973	0.179194	2	AT1G03730	0.278576	0.0393306	3	AT1G05100	0.24773	0.301278	4	AT1G06290	0.248876	0.0721655	5	AT1G10140	0.319083	0.158805	6	AT1G20050	0.215228	0.269934	7	AT1G30620	0.317737	0.104597	8
AT1G04010	0.227588	0.0719223	1	AT1G04330	0.343207	0.12908	2	AT1G03790	0.430126	0.0751696	3	AT1G05190	0.328205	0.0181069	4	AT1G06400	0.307694	0.0543841	5	AT1G10310	0.185296	0.140429	6	AT1G20110	0.198542	0.15811	7	AT1G30630	0.246696	0.0248442	8
AT1G04030	0.220215	0.399895	1	AT1G04340	0.196499	0.165458	2	AT1G03890	0.267099	0.193459	3	AT1G05210	0.208644	0.175235	4	AT1G06440	0.16045	0.164724	5	AT1G10650	0.205656	0.237004	6	AT1G20620	0.271538	0.0170256	7	AT1G30650	0.224162	0.207273	8
AT1G04050	0.331577	0.421238	1	AT1G04360	0.415653	0.155682	2	AT1G03960	0.290369	0.154515	3	AT1G05300	0.242208	0.197484	4	AT1G06520	0.221789	0.198464	5	AT1G10950	0.197642	0.0816723	6	AT1G20816	0.145215	0.24319	7	AT1G31910	0.18936	0.165719	8
AT1G04300	0.225976	0.319079	1	AT1G04570	0.214546	0.183464	2	AT1G03970	0.376104	0.118535	3	AT1G05450	0.257292	0.631793	4	AT1G07030	0.274076	0.108395	5	AT1G11130	0.232374	0.108098	6	AT1G21000	0.227724	0.0742804	7	AT1G32640	0.383376	0.08641	8
AT1G04310	0.314889	0.170296	1	AT1G04580	0.164482	0.209635	2	AT1G04020	0.224352	0.33516	3	AT1G05620	0.267704	0.115785	4	AT1G07230	0.31283	0.0644743	5	AT1G11190	0.208082	0.0710046	6	AT1G23200	0.260756	0.240985	7	AT1G33810	0.196495	0.213666	8
AT1G04445	0.317865	0.664719	1	AT1G04670	0.220027	0.240263	2	AT1G04090	0.237268	0.302471	3	AT1G05680	0.226836	0.212801	4	AT1G07350	0.233353	0.364959	5	AT1G11680	0.335001	0.0399483	6	AT1G23390	0.33449	0.320209	7	AT1G42970	0.232618	0.0857432	8
AT1G04470	0.323112	0.102315	1	AT1G04810	0.186064	0.102915	2	AT1G04120	0.234569	0.0665604	3	AT1G05900	0.209546	0.403518	4	AT1G07360	0.266111	0.0970788	5	AT1G12780	0.213394	0.118984	6	AT1G23740	0.239679	0.194636	7	AT1G44350	0.368514	0.0962795	8
AT1G04980	0.207781	0.20427	1	AT1G04860	0.233587	0.33004	2	AT1G04190	0.204158	0.12376	3	AT1G05940	0.158969	0.181696	4	AT1G08320	0.318864	0.0264393	5	AT1G12800	0.208869	0.241322	6	AT1G23850	0.239936	0.461418	7	AT1G45145	0.18045	0.196743	8
AT1G05120	0.261349	0.191954	1	AT1G04910	0.152254	0.0754831	2	AT1G04200	0.25005	0.109511	3	AT1G06080	0.240963	0.0717656	4	AT1G08480	0.335828	0.0562414	5	AT1G12850	0.351834	0.146598	6	AT1G24180	0.288534	0.0391227	7	AT1G54360	0.194404	0.230883	8
AT1G05150	0.244937	0.0481252	1	AT1G04920	0.235696	0.089553	2	AT1G04230	0.291059	0.226466	3	AT1G06240	0.298039	0.106525	4	AT1G08500	0.259795	0.298884	5	AT1G12920	0.180143	0.0167482	6	AT1G25380	0.162339	0.165578	7	AT1G54410	0.227108	0.0187484	8
AT1G05291	0.168287	1.53017	1	AT1G04945	0.270029	0.209545	2	AT1G04240	0.290568	0.173949	3	AT1G06430	0.218839	0.0528819	4	AT1G08520	0.202945	0.0859844	5	AT1G13245	0.48654	0.0706098	6	AT1G25510	0.342339	0.147179	7	AT1G54520	0.312684	0.133773	8
AT1G05460	0.248703	0.179857	1	AT1G04985	0.244336	0.0784058	2	AT1G04370	0.325415	0.122053	3	AT1G06790	0.236655	0.314648	4	AT1G08650	0.480183	0.0627418	5	AT1G13250	0.345043	0.0551357	6	AT1G26470	0.243504	0.0972863	7	AT1G56440	0.2425	0.335049	8
AT1G05540	0.157087	0.369094	1	AT1G05000	0.261123	0.19973	2	AT1G04380	0.240319	0.355129	3	AT1G06800	0.317258	0.167155	4	AT1G08880	0.406472	0.00790947	5	AT1G13270	0.179197	0.107719	6	AT1G26650	0.205965	0.229799	7	AT1G58100	0.427848	0.135986	8
AT1G05590	0.219831	0.219055	1	AT1G05040	0.402028	0.546882	2	AT1G04510	0.242082	0.114908	3	AT1G06830	0.302834	0.0297685	4	AT1G09230	0.176587	0.32401	5	AT1G13320	0.221512	0.135985	6	AT1G26665	0.272571	0.342663	7	AT1G60950	0.103799	0.184352	8
AT1G05610	0.20931	0.2285	1	AT1G05205	0.334092	0.0484911	2	AT1G04560	0.26078	0.097963	3	AT1G07180	0.268141	0.0750299	4	AT1G09330	0.242464	0.0101326	5	AT1G14345	0.331666	0.077873	6	AT1G27480	0.206729	0.341169	7	AT1G62510	0.340696	0.0990229	8
AT1G05700	0.322624	0.151882	1	AT1G05290	0.290787	0.552573	2	AT1G04590	0.261738	0.322944	3	AT1G07200	0.318478	0.231933	4	AT1G09630	0.189139	0.0437052	5	AT1G15420	0.230079	0.167056	6	AT1G29970	0.409477	0.0762788	7	AT1G62960	0.185281	0.135126	8
AT1G05820	0.21163	0.283913	1	AT1G05440	0.322574	0.359849	2	AT1G04610	0.29894	0.046961	3	AT1G07250	0.317819	0.172124	4	AT1G09750	0.352874	0.133077	5	AT1G15500	0.181438	0.0713954	6	AT1G30040	0.139803	0.192926	7	AT1G63460	0.117169	0.305635	8
AT1G05840	0.269243	0.0656864	1	AT1G05490	0.241328	0.415166	2	AT1G04635	0.347473	0.0598138	3	AT1G07530	0.265925	0.175475	4	AT1G09760	0.3064	0.0882441	5	AT1G15690	0.253949	0.0351316	6	AT1G30380	0.326993	0.0351126	7	AT1G64080	0.336832	0.163382	8
AT1G05894	0.173884	0.359528	1	AT1G05520	0.232017	0.143867	2	AT1G04710	0.235616	0.252159	3	AT1G07650	0.259154	0.206688	4	AT1G09800	0.260911	0.253023	5	AT1G15720	0.289149	0.302825	6	AT1G30970	0.18188	0.247699	7	AT1G64380	0.232807	0.214565	8
AT1G05920	0.32394	0.638581	1	AT1G05570	0.18351	0.0955363	2	AT1G04780	0.267687	0.0690959	3	AT1G07740	0.428747	0.220818	4	AT1G09980	0.201115	0.134202	5	AT1G16510	0.41224	0.0701538	6	AT1G31860	0.235395	0.122223	7	AT1G64970	0.379039	0.0992181	8
AT1G05990	0.358073	0.0846602	1	AT1G05577	0.268577	0.234568	2	AT1G04790	0.304141	0.340563	3	AT1G07795	0.377344	0.110294	4	AT1G10070	0.24555	0.131072	5	AT1G16880	0.250768	0.135502	6	AT1G32220	0.217607	0.14696	7	AT1G66520	0.239121	0.271255	8
AT1G06030	0.432093	0.0705799	1	AT1G05630	0.23985	0.118224	2	AT1G04850	0.195635	0.130785	3	AT1G08110	0.248839	0.25799	4	AT1G10090	0.23774	0.180247	5	AT1G17290	0.218018	0.111576	6	AT1G32380	0.334271	0.0262734	7	AT1G67320	0.236729	0.0705057	8
AT1G06050	0.274049	0.141305	1	AT1G05760	0.478324	0.092898	2	AT1G05020	0.254997	0.203058	3	AT1G08370	0.19596	0.248555	4	AT1G10370	0.274729	0.164809	5	AT1G17370	0.2297	0.0958731	6	AT1G43560	0.326538	0.202545	7	AT1G67340	0.371045	0.111869	8
AT1G06090	0.264239	0.1719	1	AT1G05790	0.190746	0.112982	2	AT1G05060	0.229193	0.181967	3	AT1G08390	0.26477	0.231263	4	AT1G10480	0.333059	0.209888	5	AT1G17860	0.211254	0.415677	6	AT1G45976	0.386325	0.0707945	7	AT1G68010	0.163139	0.0384478	8
AT1G06135	0.129782	0.497456	1	AT1G05835	0.193748	0.361214	2	AT1G05385	0.241549	0.348819	3	AT1G08465	0.266654	0.140574	4	AT1G10500	0.341634	0.0821576	5	AT1G17880	0.181168	0.079017	6	AT1G47230	0.252165	0.139635	7	AT1G68530	0.448895	0.122254	8
AT1G06250	0.213562	0.213343	1	AT1G05910	0.247671	0.147367	2	AT1G05430	0.329563	0.340336	3	AT1G08660	0.211017	0.113073	4	AT1G10760	0.223269	0.180466	5	AT1G18480	0.328502	0.104881	6	AT1G47670	0.255075	0.0104391	7	AT1G72680	0.322691	0.150188	8
AT1G06280	0.204858	0.267774	1	AT1G05970	0.464636	0.233019	2	AT1G05510	0.270371	0.0346211	3	AT1G09020	0.198348	0.121333	4	AT1G10770	0.344018	0.187435	5	AT1G18640	0.178325	0.193969	6	AT1G48790	0.219753	0.195381	7	AT1G73840	0.246368	0.226467	8
AT1G06360	0.293872	0.109125	1	AT1G06150	0.200325	0.356904	2	AT1G05575	0.43936	0.226618	3	AT1G09140	0.295983	0.168066	4	AT1G10820	0.324943	0.155042	5	AT1G18850	0.24784	0.181018	6	AT1G48850	0.272218	0.127291	7	AT1G74040	0.322606	0.107442	8
AT1G06530	0.337296	0.274097	1	AT1G06200	0.208817	0.213672	2	AT1G05580	0.326389	0.143765	3	AT1G09250	0.388764	0.173692	4	AT1G10830	0.197813	0.115797	5	AT1G19170	0.2836	0.0843112	6	AT1G50250	0.263255	0.0544433	7	AT1G75710	0.263886	0.155855	8
AT1G06540	0.199532	0.315455	1	AT1G06225	0.378586	0.249829	2	AT1G05720	0.411194	0.0691356	3	AT1G09350	0.334368	0.120816	4	AT1G11210	0.395988	0.293039	5	AT1G19480	0.366711	0.154695	6	AT1G51140	0.440411	0.0872557	7	AT1G76920	0.32519	0.0403961	8
AT1G06670	0.172398	0.388577	1	AT1G06320	0.464089	0.554519	2	AT1G05750	0.234599	0.212618	3	AT1G09380	0.178041	0.211256	4	AT1G11320	0.200853	0.310917	5	AT1G19730	0.253453	0.190436	6	AT1G51550	0.219163	0.120845	7	AT1G77420	0.191687	0.361232	8
AT1G06750	0.256511	0.103603	1	AT1G06560	0.218742	0.165227	2	AT1G05860	0.269286	0.165847	3	AT1G09415	0.120929	0.775979	4	AT1G11430	0.244501	0.0907452	5	AT1G19850	0.267157	0.0904231	6	AT1G51710	0.311285	0.078001	7	AT1G77480	0.250321	0.244317	8
AT1G06930	0.219417	0.584181	1	AT1G06620	0.407914	0.0947462	2	AT1G05880	0.242948	0.889306	3	AT1G09420	0.183133	0.290883	4	AT1G11870	0.213141	0.108164	5	AT1G20560	0.301988	0.0855668	6	AT1G53530	0.323455	0.110831	7	AT1G78210	0.35948	0.0881916	8
AT1G06990	0.35218	0.136367	1	AT1G06660	0.185465	0.335665	2	AT1G05890	0.217378	0.373058	3	AT1G09700	0.254677	0.378042	4	AT1G12110	0.268516	0.0838929	5	AT1G20823	0.44373	0.110546	6	AT1G53650	0.13649	0.347499	7	AT1G78410	0.218504	0.312042	8
AT1G07220	0.269098	0.118548	1	AT1G06690	0.168754	0.143923	2	AT1G05960	0.162966	0.257427	3	AT1G09710	0.219556	0.524148	4	AT1G12370	0.24582	0.148696	5	AT1G21065	0.293087	0.276072	6	AT1G54575	0.3036	0.479334	7	AT1G78820	0.404857	0.0896538	8
AT1G07290	0.265262	0.108114	1	AT1G06720	0.218858	0.377851	2	AT1G06160	0.266604	0.234722	3	AT1G09850	0.245279	0.142775	4	AT1G12500	0.31962	0.0164537	5	AT1G21380	0.223735	0.13711	6	AT1G55480	0.253786	0.0776451	7	AT1G79010	0.338079	0.0411264	8
AT1G07340	0.26766	0.250513	1	AT1G06730	0.216868	0.215528	2	AT1G06210	0.397466	0.141896	3	AT1G09870	0.187118	0.117553	4	AT1G12910	0.482049	0.00489006	5	AT1G21760	0.265257	0.427248	6	AT1G56020	0.379678	0.160502	7	AT1G79810	0.161576	0.147491	8
AT1G07390	0.184886	0.364278	1	AT1G06780	0.210628	0.180621	2	AT1G06340	0.297633	0.497221	3	AT1G09920	0.269881	0.0499948	4	AT1G13195	0.230115	0.0822056	5	AT1G22590	0.323518	0.217986	6	AT1G59610	0.208126	0.0255904	7	AT2G01650	0.256165	0.110647	8
AT1G07460	0.315383	0.181455	1	AT1G06820	0.301038	0.0877766	2	AT1G06475	0.357105	0.114533	3	AT1G09950	0.425889	0.190037	4	AT1G13330	0.243654	0.14129	5	AT1G22700	0.194802	0.109856	6	AT1G59830	0.211814	0.0495447	7	AT2G03200	0.293572	0.0993571	8
AT1G07473	0.182469	0.793597	1	AT1G06923	0.288345	0.229783	2	AT1G06510	0.186503	0.444278	3	AT1G09960	0.287586	0.0732111	4	AT1G13440	0.208711	0.0175813	5	AT1G22990	0.366785	0.0640981	6	AT1G60710	0.28537	0.135738	7	AT2G04880	0.256381	0.332195	8
AT1G07540	0.23351	0.196912	1	AT1G06960	0.207878	0.164345	2	AT1G06550	0.196522	0.312475	3	AT1G10060	0.208853	0.168244	4	AT1G13960	0.180954	0.16653	5	AT1G23060	0.322702	0.2967	6	AT1G62360	0.214059	0.033343	7	AT2G04890	0.243286	0.0988661	8
AT1G07560	0.255881	0.248366	1	AT1G06970	0.342952	0.123678	2	AT1G06590	0.220537	0.165243	3	AT1G10150	0.228319	0.274942	4	AT1G14000	0.185756	0.0409759	5	AT1G23150	0.33427	0.0823457	6	AT1G62380	0.206192	0.116913	7	AT2G05630	0.27316	0.0279241	8
AT1G07615	0.247196	0.213587	1	AT1G07060	0.306106	0.401801	2	AT1G06650	0.224731	0.334864	3	AT1G10360	0.222433	0.307041	4	AT1G14020	0.216978	0.093486	5	AT1G23480	0.258344	0.0211665	6	AT1G62600	0.236695	0.156096	7	AT2G11890	0.285203	0.12178	8
AT1G07705	0.231754	0.144267	1	AT1G07150	0.281015	0.581345	2	AT1G06910	0.262405	0.366401	3	AT1G10380	0.477566	0.116253	4	AT1G14340	0.249419	0.222316	5	AT1G23710	0.365588	0.301934	6	AT1G63110	0.352268	0.258174	7	AT2G15620	0.284021	0.0526571	8
AT1G07725	0.405633	0.197465	1	AT1G07160	0.24527	0.300723	2	AT1G06950	0.187422	0.113959	3	AT1G10588	0.397836	0.246644	4	AT1G14510	0.264389	0.0382362	5	AT1G23800	0.327964	0.0997536	6	AT1G63970	0.413215	0.137628	7	AT2G16430	0.438078	0.0562513	8
AT1G07900	0.199117	0.213001	1	AT1G07270	0.32824	0.29161	2	AT1G06980	0.261666	0.266832	3	AT1G10970	0.274095	0.161088	4	AT1G14670	0.308232	0.0242657	5	AT1G23820	0.289945	0.0885891	6	AT1G64280	0.279781	0.364537	7	AT2G16600	0.449476	0.0759912	8
AT1G08030	0.234949	0.239326	1	AT1G07300	0.163451	0.211492	2	AT1G07000	0.277848	0.140682	3	AT1G11020	0.220414	0.0563839	4	AT1G14910	0.295504	0.207264	5	AT1G23890	0.145957	0.594476	6	AT1G64390	0.170402	0.092075	7	AT2G19640	0.245156	0.174824	8
AT1G08080	0.271615	0.136668	1	AT1G07476	0.425979	0.42812	2	AT1G07010	0.258144	0.117193	3	AT1G11050	0.418114	0.110069	4	AT1G15010	0.430915	0.16064	5	AT1G24360	0.159642	0.261222	6	AT1G64440	0.200145	0.0585518	7	AT2G20260	0.25158	0.286144	8
AT1G08170	0.343295	0.13561	1	AT1G07490	0.2049	0.0447372	2	AT1G07020	0.226297	0.366191	3	AT1G11090	0.194319	0.148829	4	AT1G15080	0.278733	0.112004	5	AT1G25280	0.259043	0.0434604	6	AT1G64640	0.162942	0.266156	7	AT2G20570	0.263776	0.258461	8
AT1G08190	0.192863	0.0902369	1	AT1G07880	0.240703	0.103118	2	AT1G07050	0.312582	0.309229	3	AT1G11240	0.154075	0.428729	4	AT1G15170	0.225634	0.268649	5	AT1G25420	0.266697	0.184834	6	AT1G64780	0.367318	0.0346653	7	AT2G20820	0.13221	0.193302	8
AT1G08280	0.285844	0.134065	1	AT1G07970	0.211614	0.156933	2	AT1G07080	0.358287	0.23016	3	AT1G11310	0.221814	0.168906	4	AT1G15230	0.375678	0.135329	5	AT1G25490	0.301797	0.0332845	6	AT1G65090	0.330648	0.24603	7	AT2G20890	0.197689	0.157524	8
AT1G08430	0.222905	0.346921	1	AT1G08160	0.264726	0.164085	2	AT1G07110	0.193507	0.101859	3	AT1G11480	0.262503	0.338573	4	AT1G15260	0.359217	0.118863	5	AT1G26570	0.246521	0.0345605	6	AT1G65980	0.301124	0.0745139	7	AT2G23320	0.302184	0.112289	8
AT1G08720	0.28219	0.163422	1	AT1G08230	0.32728	0.174335	2	AT1G07130	0.301049	0.328179	3	AT1G11545	0.3463	0.0774081	4	AT1G15340	0.177853	0.39649	5	AT1G26630	0.22247	0.303533	6	AT1G66670	0.26326	0.110438	7	AT2G24270	0.263642	0.0235567	8
AT1G08890	0.24225	0.219693	1	AT1G08310	0.251808	0.201933	2	AT1G07210	0.248323	0.264773	3	AT1G11580	0.310153	0.167479	4	AT1G15570	0.152336	0.311546	5	AT1G26820	0.227145	0.105964	6	AT1G67730	0.23971	0.127769	7	AT2G24790	0.441047	0.2312	8
AT1G08990	0.270487	0.210701	1	AT1G08315	0.350341	0.0752158	2	AT1G07400	0.343503	0.112658	3	AT1G11600	0.3208	0.0698698	4	AT1G15880	0.251689	0.0867996	5	AT1G26920	0.249441	0.23441	6	AT1G68570	0.326655	0.104429	7	AT2G26560	0.320187	0.131015	8
AT1G09010	0.227735	0.193239	1	AT1G08400	0.236604	0.258458	2	AT1G07430	0.363507	0.147225	3	AT1G11750	0.425375	0.02274	4	AT1G15970	0.237954	0.122315	5	AT1G27000	0.225544	0.224769	6	AT1G69270	0.290938	0.177166	7	AT2G28190	0.265537	0.0808872	8
AT1G09030	0.140191	0.15779	1	AT1G08420	0.236835	0.039848	2	AT1G07440	0.346832	0.254065	3	AT1G11755	0.17724	0.387227	4	AT1G16110	0.364322	0.228456	5	AT1G27130	0.326333	0.217548	6	AT1G69800	0.327979	0.0676204	7	AT2G28790	0.408242	0.076257	8
AT1G09040	0.234544	0.384928	1	AT1G08530	0.245457	0.224788	2	AT1G07510	0.281168	0.0889069	3	AT1G11760	0.232235	0.15738	4	AT1G16210	0.416802	0.0747396	5	AT1G27435	0.238964	0.145309	6	AT1G70600	0.324051	0.00896577	7	AT2G28840	0.401348	0.182205	8
AT1G09080	0.209952	0.14391	1	AT1G08590	0.317406	0.11047	2	AT1G07630	0.26102	0.076836	3	AT1G11780	0.300702	0.181947	4	AT1G16640	0.479938	0.255693	5	AT1G27450	0.202689	0.18009	6	AT1G70740	0.306284	0.13069	7	AT2G29450	0.326062	0.231264	8
AT1G09090	0.191338	0.184935	1	AT1G08670	0.269281	0.350606	2	AT1G07645	0.26733	0.0776535	3	AT1G11790	0.289015	0.238817	4	AT1G16790	0.266038	0.221291	5	AT1G27540	0.33295	0.750812	6	AT1G71440	0.257348	0.200129	7	AT2G30530	0.281208	0.101797	8
AT1G09150	0.228754	0.0526457	1	AT1G08710	0.352265	0.309615	2	AT1G07670	0.260494	0.0642609	3	AT1G12120	0.259863	0.291497	4	AT1G16860	0.202781	0.0536609	5	AT1G28395	0.220238	0.250375	6	AT1G72150	0.307817	0.139366	7	AT2G31360	0.365648	0.0426033	8
AT1G09155	0.467034	0.196243	1	AT1G08760	0.294871	0.154238	2	AT1G07720	0.307054	0.105674	3	AT1G12140	0.251006	0.252359	4	AT1G16960	0.202872	0.091634	5	AT1G29330	0.205885	0.103692	6	AT1G72310	0.288567	0.200359	7	AT2G33120	0.203119	0.0301269	8
AT1G09190	0.32083	0.135798	1	AT1G08780	0.453333	0.0736823	2	AT1G07745	0.270133	0.411786	3	AT1G12160	0.210138	0.283094	4	AT1G17050	0.310008	0.0981092	5	AT1G29880	0.230762	0.069759	6	AT1G72630	0.373361	0.0293463	7	AT2G33150	0.283452	0.0442226	8
AT1G09195	0.288557	0.360851	1	AT1G08790	0.198678	0.218918	2	AT1G07870	0.327702	0.0719904	3	AT1G12200	0.284878	0.128787	4	AT1G17200	0.221742	0.209076	5	AT1G29900	0.263687	0.0648496	6	AT1G72650	0.22018	0.365528	7	AT2G33500	0.373626	0.248899	8
AT1G09300	0.277324	0.161624	1	AT1G08845	0.360582	0.0334473	2	AT1G07985	0.321562	0.103597	3	AT1G12450	0.277883	0.102869	4	AT1G17310	0.257775	0.373114	5	AT1G30360	0.260783	0.1354	6	AT1G73240	0.221866	0.175769	7	AT2G35490	0.202248	0.275675	8
AT1G09450	0.221447	0.240904	1	AT1G08860	0.230037	0.138025	2	AT1G07990	0.185893	0.201464	3	AT1G12630	0.271345	0.283491	4	AT1G17510	0.38773	0.328002	5	AT1G30510	0.228857	0.0391631	6	AT1G73380	0.370058	0.158633	7	AT2G36010	0.223918	0.162159	8
AT1G09470	0.208359	0.23045	1	AT1G08985	0.385619	0.524204	2	AT1G08090	0.357719	0.0498453	3	AT1G12680	0.155845	0.130236	4	AT1G18330	0.259145	0.326237	5	AT1G31817	0.297726	0.201137	6	AT1G73470	0.196278	0.169224	7	AT2G36220	0.429598	0.218741	8
AT1G09575	0.286228	0.100567	1	AT1G09280	0.158623	0.173443	2	AT1G08125	0.216379	0.189632	3	AT1G12710	0.27824	0.114001	4	AT1G18470	0.250345	0.101694	5	AT1G32050	0.164466	0.0516496	6	AT1G74880	0.238261	0.107209	7	AT2G37130	0.248166	0.0669058	8
AT1G09730	0.218446	0.3418	1	AT1G09290	0.14958	0.361546	2	AT1G08180	0.174737	0.345034	3	AT1G12820	0.278894	0.0812817	4	AT1G18710	0.211603	0.517538	5	AT1G32060	0.296783	0.0149848	6	AT1G74940	0.214353	0.297423	7	AT2G39660	0.208913	0.134592	8
AT1G09812	0.22177	0.162573	1	AT1G09370	0.240249	0.654039	2	AT1G08200	0.218608	0.0436118	3	AT1G12860	0.326236	0.103302	4	AT1G19240	0.271543	0.193038	5	AT1G33270	0.217619	0.148778	6	AT1G74950	0.330288	0.224341	7	AT2G39720	0.442877	0.10482	8
AT1G09860	0.211247	0.184403	1	AT1G09400	0.266209	0.218463	2	AT1G08220	0.182093	0.332735	3	AT1G12900	0.402217	0.356965	4	AT1G19580	0.149206	0.179793	5	AT1G33990	0.223274	0.0607708	6	AT1G75230	0.318199	0.148678	7	AT2G39980	0.374777	0.0867428	8
AT1G09930	0.24007	0.0595115	1	AT1G09430	0.275591	0.0339981	2	AT1G08290	0.238553	0.200211	3	AT1G13080	0.328942	0.138897	4	AT1G19600	0.183879	0.162351	5	AT1G34350	0.230854	0.206314	6	AT1G75280	0.29994	0.132142	7	AT2G41630	0.273103	0.0368491	8
AT1G10095	0.188715	0.389597	1	AT1G09570	0.198767	0.0489543	2	AT1G08340	0.209348	0.374361	3	AT1G13090	0.25058	0.359452	4	AT1G19770	0.322335	0.108969	5	AT1G34430	0.271816	0.068683	6	AT1G75330	0.315095	0.073699	7	AT2G41680	0.225288	0.0492449	8
AT1G10220	0.442069	0.521217	1	AT1G09610	0.156136	0.233642	2	AT1G08350	0.234236	0.265674	3	AT1G13360	0.448284	0.163215	4	AT1G19870	0.201675	0.372191	5	AT1G35160	0.373344	0.0393705	6	AT1G75810	0.318164	0.0718355	7	AT2G42070	0.270903	0.0486029	8
AT1G10400	0.188058	0.265288	1	AT1G09620	0.29451	0.169713	2	AT1G08360	0.373338	0.0367121	3	AT1G13380	0.269026	0.0536331	4	AT1G20030	0.462884	0.147433	5	AT1G35780	0.412819	0.11446	6	AT1G76490	0.438276	0.0666288	7	AT2G42570	0.18458	0.154269	8
AT1G10410	0.198708	0.121322	1	AT1G09740	0.240923	0.0897196	2	AT1G08410	0.216368	0.0695121	3	AT1G13605	0.385796	0.54045	4	AT1G20350	0.305491	0.495161	5	AT1G36320	0.340407	0.112776	6	AT1G76680	0.379348	0.0337128	7	AT2G42810	0.254657	0.0722874	8
AT1G10490	0.168925	0.136028	1	AT1G09810	0.24382	0.314369	2	AT1G08470	0.403954	0.0543847	3	AT1G13710	0.315834	0.121344	4	AT1G20430	0.336004	0.101728	5	AT1G44446	0.284351	0.0498471	6	AT1G77250	0.177144	0.387394	7	AT2G42910	0.223117	0.0453576	8
AT1G10550	0.178693	0.193197	1	AT1G09910	0.213351	0.183108	2	AT1G08560	0.355478	0.103763	3	AT1G13730	0.350175	0.294053	4	AT1G20575	0.185917	0.140196	5	AT1G44790	0.260136	0.166029	6	AT1G77670	0.323642	0.130637	7	AT2G44640	0.225698	0.124405	8
AT1G10745	0.301768	0.939151	1	AT1G09932	0.2013	0.583143	2	AT1G08960	0.272202	0.151225	3	AT1G13750	0.481934	0.100998	4	AT1G21090	0.231351	0.183246	5	AT1G44800	0.428504	0.0965526	6	AT1G78380	0.343849	0.118803	7	AT2G45670	0.292009	0.132017	8
AT1G10747	0.383786	0.585366	1	AT1G10190	0.379414	0.440203	2	AT1G09000	0.17132	0.318727	3	AT1G13880	0.272779	0.191105	4	AT1G21100	0.363619	0.137199	5	AT1G45688	0.422295	0.107788	6	AT1G80350	0.243021	0.0458927	7	AT2G45680	0.339707	0.220173	8
AT1G11040	0.442194	0.0697808	1	AT1G10240	0.221523	0.064775	2	AT1G09210	0.230881	0.0938895	3	AT1G14030	0.209045	0.170919	4	AT1G21450	0.22568	0.103344	5	AT1G47128	0.240384	0.232845	6	AT1G80440	0.459172	0.179517	7	AT2G46870	0.361795	0.132585	8
AT1G11070	0.294525	0.375043	1	AT1G10280	0.353959	0.0511329	2	AT1G09320	0.294826	0.226013	3	AT1G14180	0.289633	0.199376	4	AT1G21720	0.190768	0.0122627	5	AT1G47570	0.181219	0.238362	6	AT1G80940	0.23764	0.107294	7	AT2G47450	0.321848	0.187309	8
AT1G11112	0.18785	0.26321	1	AT1G10530	0.460723	0.0982859	2	AT1G09390	0.300526	0.173083	3	AT1G14230	0.272651	0.3634	4	AT1G21790	0.307784	0.107554	5	AT1G47710	0.249977	0.120972	6	AT2G01270	0.150929	0.214954	7	AT3G01530	0.190895	0.107835	8
AT1G11180	0.267861	0.0702653	1	AT1G10540	0.253935	0.213805	2	AT1G09510	0.291003	0.325135	3	AT1G14270	0.167624	0.256308	4	AT1G21920	0.348042	0.089937	5	AT1G47870	0.217792	0.204734	6	AT2G01660	0.352936	0.099346	7	AT3G02180	0.329733	0.0851845	8
AT1G11200	0.259662	0.184404	1	AT1G10560	0.270771	0.251465	2	AT1G09580	0.149786	0.330639	3	AT1G14370	0.2454	0.178045	4	AT1G22440	0.380518	0.202592	5	AT1G48410	0.28238	0.0502311	6	AT2G01890	0.253288	0.212086	7	AT3G02420	0.171124	0.096974	8
AT1G11250	0.392491	0.0465529	1	AT1G10580	0.351068	0.0685904	2	AT1G09815	0.278466	0.0906939	3	AT1G14590	0.367203	0.0778116	4	AT1G22500	0.300045	0.290916	5	AT1G48450	0.261652	0.183182	6	AT2G01970	0.198638	0.0717012	7	AT3G02720	0.16565	0.101151	8
AT1G11300	0.222462	0.14855	1	AT1G10585	0.270465	0.273532	2	AT1G09940	0.226299	0.152824	3	AT1G14620	0.144702	0.0699809	4	AT1G22550	0.296459	0.145539	5	AT1G48620	0.235675	0.360998	6	AT2G02050	0.238748	0.11733	7	AT3G02780	0.24872	0.060361	8
AT1G11330	0.234662	0.165876	1	AT1G10586	0.274211	0.289484	2	AT1G10030	0.133284	0.163221	3	AT1G14687	0.29386	0.135204	4	AT1G22750	0.122599	0.356284	5	AT1G49430	0.240137	0.156318	6	AT2G02990	0.21684	0.0912858	7	AT3G04720	0.418721	0.119238	8
AT1G11362	0.419393	0.692252	1	AT1G10610	0.259566	0.327469	2	AT1G10040	0.255668	0.238049	3	AT1G14755	0.28039	0.402278	4	AT1G22800	0.313106	0.100237	5	AT1G49570	0.248742	0.15132	6	AT2G03350	0.173477	0.0781788	7	AT3G04730	0.256804	0.136708	8
AT1G11490	0.344299	0.223156	1	AT1G10640	0.275026	0.154888	2	AT1G10110	0.404308	0.519628	3	AT1G14820	0.190992	0.346622	4	AT1G23420	0.181454	0.16806	5	AT1G49670	0.236226	0.190838	6	AT2G13820	0.39392	0.212385	7	AT3G06330	0.290406	0.177166	8
AT1G11500	0.274493	0.371589	1	AT1G10690	0.431668	0.25091	2	AT1G10130	0.149946	0.056234	3	AT1G14890	0.418704	0.215987	4	AT1G23950	0.302039	0.863949	5	AT1G49720	0.36577	0.172058	6	AT2G14900	0.379879	0.098742	7	AT3G07110	0.241173	0.0888997	8
AT1G11540	0.387813	0.180559	1	AT1G10750	0.239407	0.0895819	2	AT1G10180	0.188723	0.126298	3	AT1G14950	0.401609	0.101255	4	AT1G24260	0.256085	0.137169	5	AT1G50020	0.334602	0.11062	6	AT2G15570	0.256848	0.284426	7	AT3G07820	0.22255	0.181525	8
AT1G11572	0.317025	0.324857	1	AT1G10900	0.259278	0.0751354	2	AT1G10200	0.189507	0.0387775	3	AT1G15060	0.166924	0.170018	4	AT1G24310	0.247495	0.1104	5	AT1G50420	0.165304	0.0771208	6	AT2G16740	0.321942	0.0184696	7	AT3G07880	0.196104	0.18001	8
AT1G11593	0.372575	0.872501	1	AT1G10980	0.392693	0.267859	2	AT1G10290	0.148277	0.0406001	3	AT1G15120	0.177704	0.158814	4	AT1G24575	0.321443	0.0578644	5	AT1G50490	0.1929	0.0133131	6	AT2G17450	0.420188	0.0802095	7	AT3G08500	0.20387	0.240732	8
AT1G11660	0.241745	0.140034	1	AT1G11080	0.17548	0.1045	2	AT1G10520	0.213706	0.191266	3	AT1G15140	0.269983	0.0930106	4	AT1G24610	0.271296	0.107969	5	AT1G50940	0.3141	0.135165	6	AT2G17670	0.378793	0.194136	7	AT3G09390	0.33561	0.0678946	8
AT1G11950	0.299475	0.256292	1	AT1G11380	0.36045	0.102058	2	AT1G10570	0.211475	0.462164	3	AT1G15360	0.386484	0.131153	4	AT1G25275	0.154022	0.494124	5	AT1G51070	0.210634	0.18703	6	AT2G19270	0.269619	0.198653	7	AT3G10480	0.199075	0.198781	8
AT1G11960	0.242727	0.155146	1	AT1G11390	0.243716	0.0947082	2	AT1G10600	0.31116	0.0790788	3	AT1G15660	0.194967	0.715005	4	AT1G25330	0.2089	0.344735	5	AT1G51400	0.25458	0.219122	6	AT2G20360	0.26994	0.267607	7	AT3G10670	0.223498	0.101291	8
AT1G12040	0.302638	0.17652	1	AT1G11440	0.314109	0.317724	2	AT1G10710	0.200364	0.708214	3	AT1G15980	0.264452	0.111807	4	AT1G26110	0.229864	0.0871207	5	AT1G51650	0.32759	0.142044	6	AT2G20515	0.256379	0.239819	7	AT3G10850	0.245124	0.150184	8
AT1G12064	0.467497	0.102121	1	AT1G11655	0.174778	0.252	2	AT1G10720	0.279563	0.187273	3	AT1G16000	0.285294	0.10881	4	AT1G26560	0.275798	0.0959812	5	AT1G52230	0.20496	0.0614387	6	AT2G21170	0.161592	0.0951545	7	AT3G10970	0.231531	0.154804	8
AT1G12240	0.287705	0.107211	1	AT1G11670	0.351907	0.0450005	2	AT1G10740	0.314227	0.0790348	3	AT1G16020	0.205423	0.281052	4	AT1G26770	0.312953	0.0786541	5	AT1G52540	0.274136	0.129964	6	AT2G21250	0.233422	0.0785731	7	AT3G11630	0.22736	0.0612226	8
[truncated: 3,204 more rows]

## Sheet: Evolutionary analysis of GEA
Table S15K. ANOVA analysis of ω for loci with cDNAs.
[truncated: 20 more rows]
