# Supplementary material for: Fixation of Expression Divergences by Natural Selection in Arabidopsis Coding Genes
Source: Int J Mol Sci. 2024 Dec 22;25(24):13710. doi: 10.3390/ijms252413710 (PMC11678068; doi:10.3390/ijms252413710)
Supplement: Supplementary file 1 [file ijms-25-13710-s001.zip › Table S16.xlsx]

## Sheet: Data distributed by chromosomes
Table S16. Analysis of Ks, ω and ω>1 (between genera) in loci with gene expression abundance (GEA) from seedling RNA-Seq.
Table16A. The distribution of loci with Ks, ω (between genera) and GEA (seedling RNA-Seq) in the chromosomes.
All loci				Chromosome I				Chromosome II				Chromosome III				Chromosome IV				Chromosome V
Locus	ω	Ks	Log10 (RPMs)	Locus	Ks	ω	Log10 (RPMs)	Locus	Ks	ω	Log10 (RPMs)	Locus	Ks	ω	Log10 (RPMs)	Locus	Ks	ω	Log10 (RPMs)	Locus	Ks	ω	Log10 (RPMs)
AT1G07400	0.343503	0.112658	0.00346053	AT1G01010	0.304152	0.370079	0.627683	AT2G01060	0.170075	0.18765	1.65545	AT3G01040	0.185228	0.0228406	1.22218	AT4G00026	0.231228	0.294119	1.1068	AT5G01010	0.199194	0.145826	1.86686
AT1G49000	0.355473	0.252243	0.00346053	AT1G01020	0.14295	0.602313	0.783303	AT2G01070	0.190487	0.181914	1.44592	AT3G01050	0.191285	0.0811227	1.15853	AT4G00030	0.270529	0.248608	1.5045	AT5G01015	0.174898	0.296508	1.14416
AT1G53830	0.26207	0.194096	0.00346053	AT1G01030	0.20057	0.13352	0.118199	AT2G01110	0.213243	0.134493	2.15732	AT3G01060	0.178971	0.156504	1.65669	AT4G00040	0.17511	0.176588	1.47603	AT5G01020	0.210523	0.0359283	2.02244
AT1G77330	0.217971	0.0806131	0.00346053	AT1G01040	0.269404	0.0846025	1.58166	AT2G01120	0.169428	0.227369	0.658927	AT3G01080	0.318345	0.163855	0.584851	AT4G00050	0.336672	0.104366	1.71957	AT5G01090	0.246653	0.362068	1.24448
AT2G18650	0.255016	0.31426	0.00346053	AT1G01050	0.17527	0.0640891	1.63529	AT2G01130	0.188254	0.219808	1.35498	AT3G01100	0.18081	0.164784	1.33662	AT4G00060	0.22076	0.204968	1.58379	AT5G01100	0.25505	0.170605	0.326643
AT2G29125	0.152467	0.121222	0.00346053	AT1G01060	0.215435	0.235788	2.05449	AT2G01140	0.266392	0.062897	2.11257	AT3G01120	0.186803	0.0884308	2.5609	AT4G00090	0.222844	0.124865	1.15068	AT5G01110	0.330742	0.117711	0.140854
AT2G38823	0.171759	0.811447	0.00346053	AT1G01070	0.327922	0.380082	0.626484	AT2G01150	0.418854	0.258205	1.28302	AT3G01140	0.2808	0.137737	1.30019	AT4G00150	0.332397	0.12214	1.48144	AT5G01160	0.329846	0.129723	1.29403
AT2G40330	0.204614	0.217367	0.00346053	AT1G01080	0.239434	0.276883	1.72219	AT2G01170	0.286257	0.0815378	1.68408	AT3G01150	0.292122	0.0685323	1.33849	AT4G00170	0.339431	0.187714	1.0885	AT5G01170	0.349627	0.19077	1.10839
AT3G02500	0.269823	0.585105	0.00346053	AT1G01090	0.459459	0.0329268	2.18558	AT2G01180	0.374441	0.100466	1.24939	AT3G01160	0.342377	0.25856	1.24041	AT4G00180	0.231697	0.19572	1.56299	AT5G01180	0.254875	0.145974	0.393259
AT3G03170	0.220809	0.15758	0.00346053	AT1G01110	0.183015	0.266856	0.619198	AT2G01190	0.341786	0.139002	1.86409	AT3G01170	0.357178	0.0917728	1.25846	AT4G00200	0.360326	0.193695	0.66115	AT5G01190	0.401364	0.052641	0.189546
AT5G56720	0.242596	0.128822	0.00346053	AT1G01120	0.294954	0.0500074	1.84364	AT2G01210	0.249202	0.147875	0.663371	AT3G01180	0.264924	0.207797	1.73568	AT4G00230	0.339525	0.122651	1.3491	AT5G01210	0.426473	0.0932038	1.38662
AT2G25260	0.263646	0.139474	0.00346053	AT1G01140	0.264589	0.0552165	1.81264	AT2G01220	0.182344	0.233364	1.45243	AT3G01200	0.407549	0.129316	1.24996	AT4G00231	0.399884	0.154596	0.922066	AT5G01220	0.249766	0.156974	1.81716
AT1G29680	0.271929	0.14421	0.00847242	AT1G01160	0.244069	0.203669	1.6524	AT2G01270	0.150929	0.214954	1.46865	AT3G01280	0.207678	0.166604	1.98305	AT4G00290	0.442561	0.175153	1.12892	AT5G01230	0.201793	0.0368285	0.713415
AT1G48580	0.235817	0.277203	0.00847242	AT1G01180	0.328647	0.181744	1.06461	AT2G01280	0.225014	0.657028	1.44919	AT3G01290	0.178911	0.0483113	1.66755	AT4G00300	0.465856	0.130434	1.62371	AT5G01240	0.18237	0.0878241	1.77355
AT2G18360	0.216726	0.211354	0.00847242	AT1G01190	0.265398	0.123836	0.253677	AT2G01290	0.474272	0.0743576	1.72315	AT3G01300	0.316215	0.101415	1.18724	AT4G00330	0.428518	0.135171	1.85252	AT5G01260	0.339061	0.271036	1.25367
AT2G18500	0.300438	0.167789	0.00847242	AT1G01200	0.310081	0.10838	0.278479	AT2G01340	0.370459	0.208981	0.96715	AT3G01310	0.252768	0.040326	2.11457	AT4G00340	0.385073	0.107295	1.77432	AT5G01270	0.267389	0.129044	1.41767
AT2G28650	0.464229	0.174414	0.00847242	AT1G01210	0.428301	0.0277879	0.745668	AT2G01350	0.17455	0.0942216	1.84604	AT3G01320	0.2056	0.348705	1.50736	AT4G00360	0.484543	0.0588084	2.3233	AT5G01290	0.26403	0.0940625	1.2531
AT2G32770	0.203061	0.43982	0.00847242	AT1G01220	0.286032	0.109692	1.51271	AT2G01390	0.282783	0.22015	0.432585	AT3G01330	0.2814	0.311863	0.0818152	AT4G00370	0.160615	0.129132	1.95794	AT5G01310	0.220368	0.246568	0.810911
AT2G33750	0.215923	0.238834	0.00847242	AT1G01225	0.273627	0.0992067	0.278479	AT2G01400	0.169098	0.378269	1.28408	AT3G01350	0.212872	0.252856	0.676428	AT4G00400	0.30026	0.137786	1.73885	AT5G01320	0.303616	0.10278	0.525343
AT2G36854	0.225374	1.48604	0.00847242	AT1G01230	0.151299	0.0565432	1.38557	AT2G01410	0.322482	0.14771	1.50018	AT3G01370	0.21998	0.266037	1.79717	AT4G00420	0.344486	0.470019	0.850732	AT5G01340	0.280481	0.104535	0.721217
AT2G39030	0.250666	0.190262	0.00847242	AT1G01250	0.367152	0.10674	0.968249	AT2G01420	0.474981	0.0713485	2.00458	AT3G01380	0.202239	0.0754813	1.24967	AT4G00450	0.229626	0.269389	1.88502	AT5G01350	0.349227	0.0716457	1.5351
AT4G03330	0.288807	0.0884982	0.00847242	AT1G01300	0.290893	0.0882286	2.04802	AT2G01440	0.20238	0.189246	1.54552	AT3G01400	0.336156	0.0730831	1.29117	AT4G00480	0.16294	0.357543	0.864161	AT5G01370	0.190569	0.145197	0.595309
AT5G15340	0.255065	0.166217	0.00847242	AT1G01320	0.205782	0.159639	2.67447	AT2G01460	0.219001	0.045012	1.21261	AT3G01435	0.169504	0.0459217	0.755608	AT4G00490	0.257963	0.144809	1.68817	AT5G01390	0.232498	0.176913	0.888516
AT5G47460	0.333464	0.206411	0.00847242	AT1G01350	0.224604	0.136003	1.04441	AT2G01470	0.405198	0.179054	1.48694	AT3G01440	0.343952	0.0716645	1.33403	AT4G00520	0.191874	0.281673	1.14996	AT5G01400	0.226495	0.241506	1.51349
AT5G48400	0.219187	0.319923	0.00847242	AT1G01360	0.481427	0.0897515	1.5267	AT2G01480	0.246158	0.0396546	1.08642	AT3G01460	0.237657	0.249252	1.53421	AT4G00525	0.1933	0.480688	0.361237	AT5G01410	0.368172	0.0114667	2.40224
AT5G49150	0.28426	0.174299	0.00847242	AT1G01390	0.265892	0.344756	0.706462	AT2G01490	0.199725	0.152777	1.53167	AT3G01470	0.252253	0.214992	1.97272	AT4G00530	0.247236	0.185094	0.278479	AT5G01450	0.242427	0.0940504	1.24274
AT5G62380	0.290112	0.0409017	0.00847242	AT1G01430	0.246699	0.28939	1.56935	AT2G01505	0.292104	0.550077	0.389113	AT3G01480	0.25924	0.126258	2.17421	AT4G00550	0.268373	0.152487	1.1738	AT5G01460	0.144068	0.0503693	1.51938
AT1G13670	0.256185	0.373597	0.0134692	AT1G01440	0.321373	0.222558	1.34955	AT2G01510	0.289175	0.112596	0.0983668	AT3G01490	0.262266	0.0470599	1.46604	AT4G00560	0.285927	0.22952	1.2407	AT5G01470	0.217271	0.172954	0.684926
AT1G17030	0.286528	0.165481	0.0134692	AT1G01450	0.325477	0.15302	0.674282	AT2G01540	0.332289	0.0810266	0.881887	AT3G01500	0.211302	0.111501	3.15878	AT4G00570	0.228358	0.0852549	1.98162	AT5G01500	0.273028	0.0980014	1.2442
AT1G63295	0.144336	0.567549	0.0134692	AT1G01470	0.370966	0.0161203	1.96263	AT2G01590	0.271432	0.191789	1.37988	AT3G01510	0.274909	0.127686	1.27282	AT4G00585	0.164337	0.208462	1.48511	AT5G01510	0.255297	0.174801	0.8324
AT1G64583	0.475352	0.275372	0.0134692	AT1G01500	0.350877	0.102931	1.32689	AT2G01600	0.299295	0.0793542	1.92078	AT3G01520	0.306449	0.127519	1.70375	AT4G00590	0.221254	0.247365	0.752018	AT5G01520	0.253416	0.112651	1.30777
AT1G74540	0.312235	0.129374	0.0134692	AT1G01510	0.186026	0.0665418	1.626	AT2G01610	0.252038	0.147959	0.862763	AT3G01540	0.283056	0.210267	2.23058	AT4G00620	0.221624	0.101758	1.06984	AT5G01530	0.323775	0.080907	3.45994
AT1G74630	0.306134	0.171903	0.0134692	AT1G01520	0.301487	0.274429	0.773128	AT2G01620	0.344122	0.161716	1.39797	AT3G01550	0.251446	0.21266	0.997369	AT4G00630	0.231503	0.160678	1.89219	AT5G01540	0.287461	0.211826	0.96107
AT2G37950	0.220621	0.19807	0.0134692	AT1G01540	0.433502	0.0986732	1.88202	AT2G01630	0.303093	0.0383875	1.37432	AT3G01560	0.255533	0.515112	1.77841	AT4G00650	0.435065	0.346018	0.820254	AT5G01560	0.361521	0.171924	1.31473
AT2G43690	0.234123	0.291095	0.0134692	AT1G01560	0.201184	0.149784	0.64068	AT2G01650	0.256165	0.110647	1.28593	AT3G01580	0.236812	0.231716	0.0557605	AT4G00670	0.159715	0.602533	0.63364	AT5G01590	0.291089	0.0658293	2.0526
AT3G06778	0.312819	0.204177	0.0134692	AT1G01570	0.261568	0.206628	0.114311	AT2G01660	0.352936	0.099346	0.857851	AT3G01610	0.264438	0.143505	1.19705	AT4G00700	0.239335	0.270264	1.28249	AT5G01600	0.216605	0.209431	2.36485
AT3G16610	0.243159	0.274246	0.0134692	AT1G01580	0.222566	0.19321	0.520759	AT2G01670	0.180879	0.0387228	1.54682	AT3G01660	0.24182	0.211225	1.078	AT4G00710	0.322489	0.0436373	1.69408	AT5G01610	0.405551	0.0898398	0.365638
AT4G26470	0.360298	0.0451926	0.0134692	AT1G01610	0.321639	0.0695327	2.03904	AT2G01680	0.347021	0.0438154	1.73577	AT3G01680	0.346206	0.0907447	1.54363	AT4G00720	0.215748	0.102079	1.85961	AT5G01630	0.207016	0.307127	0.609306
AT4G30370	0.318444	0.151829	0.0134692	AT1G01620	0.270073	0.0176505	2.40323	AT2G01690	0.1861	0.0533582	1.69849	AT3G01690	0.264801	0.0785039	2.24683	AT4G00730	0.3901	0.0558744	2.27418	AT5G01640	0.393507	0.13766	0.547541
AT5G11540	0.359261	0.199263	0.0134692	AT1G01630	0.31406	0.136771	1.80957	AT2G01710	0.359478	0.160687	1.26626	AT3G01710	0.320388	0.420866	0.488931	AT4G00740	0.197166	0.0714997	1.75498	AT5G01650	0.437098	0.0268804	1.56756
AT5G40020	0.329249	0.106086	0.0134692	AT1G01650	0.13788	0.132056	1.71889	AT2G01720	0.192943	0.103611	1.77985	AT3G01720	0.223383	0.135173	1.46343	AT4G00750	0.207377	0.237397	1.45619	AT5G01660	0.192432	0.367489	0.0732783
AT5G65230	0.222138	0.252289	0.0134692	AT1G01660	0.177161	0.179326	0.221258	AT2G01730	0.177002	0.214806	0.0602066	AT3G01740	0.321748	0.0528456	1.49581	AT4G00752	0.197161	0.284179	1.15319	AT5G01670	0.258337	0.131378	1.02944
AT1G10155	0.161154	0.265638	0.0183676	AT1G01670	0.297315	0.332671	0.401418	AT2G01735	0.314662	0.114081	1.04532	AT3G01750	0.351564	0.147202	1.12626	AT4G00760	0.270259	0.667393	1.16519	AT5G01700	0.173835	0.225938	0.0232113
AT1G26390	0.330451	0.180635	0.0183676	AT1G01680	0.310297	0.486871	0.172778	AT2G01740	0.230601	0.259207	0.169351	AT3G01770	0.306559	0.435482	1.61143	AT4G00770	0.192054	0.465645	0.798139	AT5G01710	0.28855	0.0784728	1.85095
AT1G35910	0.393461	0.0921383	0.0183676	AT1G01690	0.234118	0.313692	0.506721	AT2G01750	0.187371	0.09797	0.892451	AT3G01780	0.199043	0.0499152	1.86949	AT4G00800	0.212327	0.241278	1.75579	AT5G01720	0.360716	0.12362	1.42135
AT2G18880	0.432093	0.602006	0.0183676	AT1G01700	0.293639	0.163395	0.296863	AT2G01760	0.222688	0.306341	0.841297	AT3G01800	0.344004	0.114327	1.03323	AT4G00820	0.281579	0.115857	1.12167	AT5G01730	0.225397	0.599745	0.844949
AT3G15800	0.290593	0.152233	0.0183676	AT1G01710	0.230298	0.132866	1.44755	AT2G01820	0.272767	0.192059	2.04418	AT3G01820	0.286214	0.223588	1.35565	AT4G00840	0.170347	0.153009	0.897633	AT5G01740	0.139127	0.448328	0.475511
AT3G59030	0.267127	0.117993	0.0183676	AT1G01720	0.335175	0.0972033	1.59155	AT2G01850	0.350891	0.0907765	1.57575	AT3G01860	0.373358	0.250445	1.44446	AT4G00850	0.225549	0.398063	0.673196	AT5G01750	0.424917	0.0834075	2.34869
AT4G21920	0.428159	0.266922	0.0183676	AT1G01730	0.267508	0.405101	1.32809	AT2G01860	0.26985	0.123283	0.791606	AT3G01910	0.196681	0.0866546	2.09994	AT4G00860	0.420235	0.128282	1.72593	AT5G01790	0.26388	0.294788	1.44281
AT5G10260	0.25428	0.0322734	0.0183676	AT1G01760	0.153866	0.404007	0.273094	AT2G01870	0.110191	0.567851	0.985426	AT3G01920	0.397281	0.190315	1.27418	AT4G00870	0.270704	0.400548	0.440043	AT5G01800	0.401208	0.319205	1.77115
AT5G14730	0.345134	0.33134	0.0183676	AT1G01770	0.214361	0.293226	1.20538	AT2G01890	0.253288	0.212086	0.212001	AT3G01950	0.213511	0.118445	0.632457	AT4G00880	0.0698769	0.622851	1.31251	AT5G01881	0.451582	0.747333	0.278479
AT5G52800	0.241793	0.241184	0.0183676	AT1G01780	0.284979	0.0917191	0.666668	AT2G01910	0.209839	0.0879717	1.67093	AT3G01960	0.139753	0.761141	0.367822	AT4G00890	0.440846	0.485548	0.2243	AT5G01890	0.331246	0.139552	1.67449
AT1G05100	0.24773	0.301278	0.0232113	AT1G01790	0.252574	0.208717	2.23169	AT2G01913	0.325296	0.176335	0.118199	AT3G01970	0.370369	0.188319	0.526856	AT4G00895	0.198509	0.790808	1.93579	AT5G01920	0.317212	0.10439	2.13062
AT1G50040	0.292377	0.191957	0.0232113	AT1G01840	0.418485	0.224758	0.576825	AT2G01918	0.287351	0.199982	0.440043	AT3G01990	0.157885	0.152412	0.603004	AT4G00900	0.284672	0.0627456	1.41238	AT5G01930	0.24003	0.0891373	1.34058
AT2G18210	0.285552	0.147881	0.0232113	AT1G01860	0.192958	0.244231	1.00297	AT2G01940	0.199926	0.0920777	0.691188	AT3G02010	0.217339	0.283742	0.440043	AT4G00905	0.306557	0.11941	0.372175	AT5G01960	0.300474	0.204047	1.53924
AT2G22930	0.267101	0.305989	0.0232113	AT1G01880	0.250743	0.266062	0.0732783	AT2G01950	0.242188	0.084881	1.06417	AT3G02020	0.158911	0.173141	2.34454	AT4G00930	0.221409	0.654951	1.01836	AT5G01970	0.223996	0.260174	1.11155
AT2G44880	0.256017	0.234269	0.0232113	AT1G01900	0.350066	0.168118	1.17754	AT2G01970	0.198638	0.0717012	1.98045	AT3G02030	0.16184	0.302503	0.790785	AT4G00940	0.218565	0.177455	0.572767	AT5G01980	0.199728	0.337751	1.32449
AT3G42800	0.307948	0.278614	0.0232113	AT1G01920	0.237502	0.255864	1.0914	AT2G01980	0.275398	0.217844	1.20822	AT3G02040	0.302518	0.142122	0.740149	AT4G00950	0.246914	0.324817	1.10038	AT5G01990	0.187776	0.12647	1.25508
AT4G18470	0.189287	0.323775	0.0232113	AT1G01930	0.295775	0.192383	0.97477	AT2G01990	0.211831	0.239383	0.597893	AT3G02050	0.187675	0.209358	1.90562	AT4G00980	0.188871	0.463959	0.532869	AT5G02010	0.216659	0.104751	0.613038
AT4G35160	0.248597	0.213083	0.0232113	AT1G01940	0.345224	0.0157362	0.857145	AT2G02010	0.278085	0.0553834	0.296863	AT3G02060	0.15298	0.0809579	1.5203	AT4G00990	0.310431	0.43427	1.27634	AT5G02020	0.2024	0.211908	0.409426
AT5G01700	0.173835	0.225938	0.0232113	AT1G01950	0.217091	0.050229	1.35655	AT2G02020	0.25214	0.211422	0.760942	AT3G02065	0.168152	0.207273	1.20728	AT4G01000	0.412662	0.30261	1.86172	AT5G02030	0.239387	0.074385	1.4271
AT5G06470	0.172333	0.226331	0.0232113	AT1G01960	0.182715	0.0752322	2.07531	AT2G02040	0.290787	0.0570631	1.77688	AT3G02070	0.199607	0.212269	0.949214	AT4G01010	0.282872	0.08739	1.0517	AT5G02050	0.261128	0.259245	1.38578
AT5G14650	0.260706	0.220537	0.0232113	AT1G01970	0.284974	0.216402	1.34589	AT2G02050	0.238748	0.11733	1.59699	AT3G02090	0.222248	0.0812336	2.3903	AT4G01026	0.261692	0.14174	1.29942	AT5G02070	0.206456	0.113941	0.42116
AT5G16490	0.307691	0.267971	0.0232113	AT1G02010	0.207258	0.0574143	0.902759	AT2G02060	0.299816	0.311346	0.574124	AT3G02110	0.263597	0.0998109	1.66104	AT4G01040	0.312311	0.381106	1.15355	AT5G02100	0.215811	0.128041	0.964948
AT5G41080	0.194423	0.158778	0.0232113	AT1G02020	0.347038	0.270877	1.48926	AT2G02070	0.24593	0.0714788	1.90136	AT3G02120	0.306232	0.478022	0.704459	AT4G01050	0.222786	0.131672	2.56427	AT5G02120	0.357464	0.151076	1.55795
AT5G44480	0.220797	0.0596505	0.0232113	AT1G02060	0.30248	0.208162	0.72025	AT2G02080	0.187856	0.173073	1.55837	AT3G02130	0.226098	0.14328	1.57426	AT4G01070	0.336259	0.197623	2.24538	AT5G02130	0.240092	0.239869	1.15533
AT5G48650	0.252046	0.451373	0.0232113	AT1G02080	0.257722	0.170843	2.10592	AT2G02090	0.222824	0.0949426	1.42308	AT3G02150	0.309386	0.210705	0.887201	AT4G01080	0.34677	0.132116	1.46167	AT5G02150	0.247516	0.2652	0.851448
AT5G54240	0.323807	0.0935654	0.0232113	AT1G02090	0.365143	0.105696	1.5714	AT2G02100	0.289275	0.166234	2.06307	AT3G02160	0.28203	0.397416	0.283821	AT4G01090	0.299922	0.203958	1.38787	AT5G02160	0.266429	0.127902	2.31966
AT5G55570	0.116369	0.845684	0.0232113	AT1G02110	0.272851	0.134279	1.59051	AT2G02148	0.265656	0.186611	0.814827	AT3G02170	0.188074	0.383446	1.67793	AT4G01100	0.23276	0.0893029	1.91698	AT5G02180	0.253648	0.15384	1.1024
AT5G61865	0.215094	0.256308	0.0232113	AT1G02120	0.269959	0.172427	1.98585	AT2G02150	0.293491	0.133891	0.397349	AT3G02180	0.329733	0.0851845	1.73202	AT4G01110	0.304756	0.275543	0.314478	AT5G02190	0.298105	0.0810481	0.820254
AT1G04635	0.347473	0.0598138	0.0280016	AT1G02130	0.377801	0.034134	1.55851	AT2G02160	0.175906	0.318879	1.87065	AT3G02190	0.430994	0.0206047	1.09016	AT4G01120	0.248892	0.200979	1.33615	AT5G02200	0.189439	0.494891	0.122052
AT1G04760	0.20536	0.0540903	0.0280016	AT1G02140	0.380499	0.0961054	1.93815	AT2G02180	0.22188	0.170562	1.4811	AT3G02200	0.281562	0.156945	1.52045	AT4G01130	0.246802	0.189263	0.845675	AT5G02250	0.174385	0.175441	1.51145
AT1G09890	0.26868	0.0801582	0.0280016	AT1G02145	0.183274	0.196914	1.14122	AT2G02220	0.307574	0.191406	1.16658	AT3G02210	0.208198	0.178076	0.601734	AT4G01150	0.139501	0.280461	2.71701	AT5G02260	0.350369	0.075168	0.588798
AT1G09950	0.425889	0.190037	0.0280016	AT1G02150	0.255132	0.105017	1.96429	AT2G02230	0.316701	0.364563	0.940546	AT3G02220	0.317724	0.115197	1.45243	AT4G01200	0.337687	0.113789	0.516139	AT5G02270	0.247141	0.0170529	1.52091
AT2G43840	0.227375	0.160973	0.0280016	AT1G02160	0.167035	0.501751	1.31325	AT2G02390	0.339644	0.079082	1.54696	AT3G02230	0.162929	0.0493532	1.81576	AT4G01210	0.21294	0.234747	1.63329	AT5G02280	0.157584	0.0197221	0.824087
AT2G47460	0.319139	0.242682	0.0280016	AT1G02170	0.248411	0.18487	1.61736	AT2G02400	0.193892	0.201388	1.07715	AT3G02250	0.219969	0.0487927	1.65466	AT4G01220	0.365505	0.0876289	1.0075	AT5G02310	0.154866	0.361457	1.97687
AT3G13600	0.266342	0.107438	0.0280016	AT1G02190	0.217793	0.226863	0.233326	AT2G02410	0.155459	0.0860206	0.883224	AT3G02260	0.181206	0.153565	2.35216	AT4G01250	0.286658	0.0738938	0.432585	AT5G02370	0.215224	0.246468	3.08841
AT3G27920	0.213991	0.252094	0.0280016	AT1G02205	0.232058	0.143754	2.15262	AT2G02450	0.146706	0.22501	1.357	AT3G02280	0.211023	0.178372	1.0237	AT4G01270	0.27092	0.277882	0.122052	AT5G02380	0.196597	0.189795	3.08705
AT4G25850	0.322778	0.204921	0.0280016	AT1G02220	0.374257	0.598207	0.202516	AT2G02470	0.227772	0.116717	1.22673	AT3G02290	0.188122	0.145761	1.09223	AT4G01280	0.319235	0.203739	1.0517	AT5G02410	0.232101	0.315193	1.02177
AT5G38780	0.294646	0.397375	0.0280016	AT1G02260	0.236779	0.120882	1.35901	AT2G02480	0.253615	0.09908	1.00347	AT3G02300	0.177274	0.215886	1.58485	AT4G01290	0.178414	0.312353	2.12854	AT5G02420	0.241448	0.124774	0.273094
AT5G39970	0.219561	0.2912	0.0280016	AT1G02270	0.181969	0.288992	1.25281	AT2G02500	0.212009	0.200957	0.936443	AT3G02330	0.229833	0.175272	0.245068	AT4G01310	0.171089	0.0623621	2.22306	AT5G02430	0.284308	0.131755	0.565907
AT1G05575	0.43936	0.226618	0.0327799	AT1G02290	0.245481	0.443994	0.842759	AT2G02510	0.11592	0.0545732	1.48428	AT3G02340	0.235725	0.323723	1.17517	AT4G01320	0.140614	0.0312176	1.55526	AT5G02440	0.256596	0.150767	0.192818
AT1G09860	0.211247	0.184403	0.0327799	AT1G02305	0.234455	0.114216	1.98125	AT2G02540	0.207866	0.275439	0.182928	AT3G02350	0.251302	0.0355758	1.81778	AT4G01330	0.280352	0.0871758	1.35521	AT5G02450	0.367571	0.0904561	1.87907
AT1G20520	0.254225	0.281282	0.0327799	AT1G02330	0.281614	0.0873908	1.20696	AT2G02560	0.285885	0.04406	1.74713	AT3G02380	0.23878	0.158253	1.59298	AT4G01370	0.317209	0.0404331	1.60503	AT5G02460	0.224713	0.119607	0.520759
AT1G52315	0.27493	0.315646	0.0327799	AT1G02335	0.354583	0.0812401	0.666668	AT2G02590	0.232461	0.117013	0.767942	AT3G02400	0.172242	0.602495	0.939379	AT4G01400	0.257321	0.104467	1.78439	AT5G02520	0.272878	0.713668	0.68702
AT1G52820	0.320212	0.108113	0.0327799	AT1G02360	0.363441	0.152927	0.367822	AT2G02710	0.28169	0.237203	1.11858	AT3G02420	0.171124	0.096974	1.39511	AT4G01410	0.337934	0.0572316	0.985956	AT5G02530	0.295253	0.129499	1.74503
AT1G74000	0.419734	0.147406	0.0327799	AT1G02370	0.182959	0.311935	0.72025	AT2G02740	0.207144	0.178709	0.957717	AT3G02450	0.257677	0.163868	1.71675	AT4G01430	0.244048	0.277511	0.0602066	AT5G02540	0.331275	0.0448398	0.826373
AT2G30505	0.339151	0.19749	0.0327799	AT1G02390	0.257503	0.227829	0.918392	AT2G02750	0.221886	0.20472	0.345433	AT3G02460	0.223613	0.0612745	1.11037	AT4G01440	0.297963	0.196516	0.715377	AT5G02550	0.247614	0.246396	0.652169
AT3G07600	0.266718	0.188428	0.0327799	AT1G02400	0.287881	0.147901	0.2243	AT2G02780	0.181174	0.266894	1.09836	AT3G02480	0.133352	0.209709	0.458139	AT4G01450	0.302888	0.215431	1.23243	AT5G02560	0.249642	0.0511196	1.22248
AT4G08910	0.461238	0.261309	0.0327799	AT1G02410	0.196161	0.187855	1.16623	AT2G02790	0.207448	0.344499	1.27119	AT3G02490	0.285478	0.186863	0.858555	AT4G01460	0.231995	0.298403	0.859258	AT5G02580	0.120422	0.160495	0.192818
AT4G19220	0.293249	0.278469	0.0327799	AT1G02420	0.266377	0.12122	0.465175	AT2G02810	0.204301	0.0706892	1.08809	AT3G02500	0.269823	0.585105	0.00346053	AT4G01480	0.227714	0.101027	1.3769	AT5G02590	0.213768	0.256775	1.00949
AT5G13880	0.474782	0.132793	0.0327799	AT1G02450	0.188451	0.662107	0.449185	AT2G02820	0.183267	0.309834	0.799754	AT3G02510	0.175457	0.082214	1.19899	AT4G01550	0.43782	0.278975	1.19511	AT5G02710	0.338706	0.162729	1.32928
AT5G55680	0.174344	0.966478	0.0327799	AT1G02460	0.312498	0.116577	0.361237	AT2G02850	0.175647	0.47709	0.664473	AT3G02520	0.175545	0.0640585	1.74356	AT4G01560	0.302631	0.0919472	1.1564	AT5G02720	0.197734	0.344305	0.571406
AT5G64910	0.218683	0.659373	0.0327799	AT1G02470	0.20758	0.385568	0.452783	AT2G02860	0.175104	0.171598	1.27526	AT3G02530	0.163279	0.0456193	1.69552	AT4G01570	0.294923	0.137076	1.17107	AT5G02740	0.172608	0.244728	1.28908
AT2G29130	0.276212	0.0888433	0.0374663	AT1G02475	0.308994	0.111469	1.48992	AT2G02880	0.366999	0.137415	0.684926	AT3G02540	0.153724	0.284492	1.93785	AT4G01600	0.191355	0.47557	0.791606	AT5G02750	0.413111	0.136425	0.291702
AT2G33760	0.25075	0.15247	0.0374663	AT1G02560	0.185806	0.0585173	2.40319	AT2G02910	0.22758	0.16546	0.740149	AT3G02550	0.311104	0.104258	0.817162	AT4G01610	0.186693	0.144118	2.00609	AT5G02760	0.235149	0.17554	1.16169
AT4G05100	0.264063	0.184031	0.0374663	AT1G02640	0.27823	0.0842805	1.00949	AT2G02930	0.211162	0.178346	1.17209	AT3G02555	0.178812	0.559919	0.706462	AT4G01650	0.301386	0.156271	0.884552	AT5G02790	0.201388	0.197078	2.19171
AT5G22930	0.269962	0.145999	0.0374663	AT1G02660	0.324013	0.143924	0.749311	AT2G02950	0.228545	0.30603	1.22884	AT3G02570	0.266108	0.100735	1.94554	AT4G01660	0.260685	0.135933	1.28143	AT5G02800	0.243611	0.0592324	1.33356
AT5G65600	0.257765	0.293657	0.0374663	AT1G02680	0.306268	0.0938723	0.821022	AT2G02955	0.259982	0.435723	0.550412	AT3G02580	0.238656	0.125026	1.49467	AT4G01670	0.264866	0.196381	0.551852	AT5G02810	0.233561	0.144376	1.89251
AT1G02900	0.360672	0.222754	0.0374663	AT1G02690	0.253779	0.31928	0.959394	AT2G02970	0.233817	0.208003	1.33403	AT3G02630	0.236402	0.0411299	1.75534	AT4G01680	0.282183	0.101975	0.296863	AT5G02820	0.20065	0.0371189	1.1028
AT1G05370	0.30304	0.058242	0.0374663	AT1G02730	0.227894	0.0726433	1.65421	AT2G02980	0.318777	0.131813	0.468643	AT3G02640	0.220738	0.13122	1.14707	AT4G01690	0.199129	0.0639884	2.04224	AT5G02830	0.173729	0.168649	1.6993
AT1G43980	0.3114	0.290476	0.0374663	AT1G02750	0.376132	0.278292	0.853589	AT2G03050	0.198096	0.122419	0.449185	AT3G02650	0.185518	0.262031	1.17652	AT4G01700	0.289323	0.126769	1.10918	AT5G02850	0.224611	0.134632	1.27037
AT2G03505	0.27825	0.368485	0.0374663	AT1G02780	0.319041	0.023791	2.62771	AT2G03060	0.159124	0.276128	0.774838	AT3G02660	0.241406	0.1092	1.25053	AT4G01720	0.282538	0.206565	1.05798	AT5G02860	0.184756	0.0975106	1.29169
AT2G26040	0.333624	0.129548	0.0374663	AT1G02800	0.146886	0.200178	0.69736	AT2G03070	0.214359	0.173309	1.24245	AT3G02680	0.124246	0.453219	0.363443	AT4G01730	0.21007	0.150744	0.48728	AT5G02870	0.379857	0.0396318	2.4991
AT1G05090	0.250034	0.360126	0.0421028	AT1G02816	0.435136	0.13083	0.833899	AT2G03090	0.310777	0.048312	1.25224	AT3G02690	0.281263	0.138821	1.76873	AT4G01750	0.270344	0.192927	0.694289	AT5G02880	0.205167	0.245756	1.76899
AT1G09575	0.286228	0.100567	0.0421028	AT1G02820	0.165994	0.546006	0.445558	AT2G03120	0.199216	0.0461179	1.59311	AT3G02700	0.188298	0.143145	1.5267	AT4G01790	0.236828	0.219382	0.48728	AT5G02890	0.256726	0.378742	1.54056
AT1G62700	0.288746	0.166132	0.0421028	AT1G02850	0.180404	0.418144	1.48694	AT2G03140	0.20451	0.360288	1.84922	AT3G02710	0.259273	0.0435303	1.45261	AT4G01800	0.202607	0.053421	2.21958	AT5G02910	0.324765	0.207559	0.751117
AT1G66830	0.313076	0.195352	0.0421028	AT1G02860	0.250615	0.183779	0.677497	AT2G03150	0.241554	0.235949	1.77637	AT3G02720	0.16565	0.101151	1.67707	AT4G01810	0.247698	0.0633901	1.65736	AT5G02940	0.159461	0.274426	1.68692
AT1G74460	0.212414	0.119124	0.0421028	AT1G02870	0.309494	0.100245	1.04486	AT2G03220	0.270249	0.163896	1.09469	AT3G02730	0.43016	0.0998204	2.309	AT4G01870	0.270239	0.203228	0.839088	AT5G02950	0.276655	0.439824	0.367822
AT2G29490	0.288712	0.205122	0.0421028	AT1G02880	0.311011	0.205818	1.3726	AT2G03240	0.409274	0.0827245	1.09592	AT3G02740	0.180254	0.215215	1.40942	AT4G01883	0.241736	0.271885	1.0304	AT5G02970	0.251573	0.157219	1.32449
AT3G02800	0.233648	0.144473	0.0421028	AT1G02890	0.254268	0.24588	1.87974	AT2G03270	0.273757	0.0503164	0.845675	AT3G02760	0.253423	0.21792	1.62828	AT4G01897	0.253397	0.230962	0.821789	AT5G03050	0.120882	0.388573	0.952637
AT3G24450	0.167409	0.0889961	0.0421028	AT1G02900	0.360672	0.222754	0.0374663	AT2G03280	0.25729	0.152032	0.547541	AT3G02770	0.273845	0.0100016	1.43051	AT4G01900	0.254114	0.136716	1.2468	AT5G03070	0.215492	0.140541	1.00043
AT3G26460	0.311596	0.273448	0.0421028	AT1G02910	0.275832	0.210702	1.58775	AT2G03310	0.195007	0.46911	1.32809	AT3G02780	0.24872	0.060361	1.6706	AT4G01910	0.299151	0.535173	0.370013	AT5G03080	0.269602	0.0295467	1.29686
AT4G19560	0.204407	0.822107	0.0421028	AT1G02960	0.27075	0.369937	1.04898	AT2G03340	0.329285	0.118814	1.67579	AT3G02790	0.233958	0.0945673	0.999922	AT4G01935	0.119635	0.542942	1.45849	AT5G03110	0.270988	0.350202	0.647618
AT4G22390	0.392345	0.277331	0.0421028	AT1G02970	0.271541	0.137256	0.256501	AT2G03350	0.173477	0.0781788	1.20538	AT3G02800	0.233648	0.144473	0.0421028	AT4G01940	0.374143	0.133886	1.77561	AT5G03120	0.290917	0.38802	1.08391
AT4G33925	0.276106	0.0746145	0.0421028	AT1G02990	0.197164	0.453164	1.28777	AT2G03380	0.248843	0.190947	0.262095	AT3G02820	0.186765	0.214188	0.505136	AT4G01950	0.266952	0.120488	1.5102	AT5G03140	0.335866	0.0901736	1.32545
AT4G37150	0.300616	0.229321	0.0421028	AT1G03000	0.231099	0.20292	1.38263	AT2G03390	0.188136	0.140688	1.68911	AT3G02830	0.282324	0.0618959	1.92895	AT4G01960	0.184457	0.129372	1.14452	AT5G03150	0.179112	0.108078	1.0951
AT4G37730	0.191793	0.459714	0.0421028	AT1G03030	0.308864	0.176263	0.998394	AT2G03410	0.325604	0.0665161	1.4006	AT3G02840	0.24742	0.278639	0.172778	AT4G01990	0.280492	0.232119	0.576825	AT5G03160	0.308552	0.0625177	1.34336
AT5G41761	0.205614	0.631996	0.0421028	AT1G03040	0.211367	0.147905	1.65635	AT2G03420	0.237031	0.117056	1.39715	AT3G02860	0.207886	0.272452	1.09592	AT4G01995	0.182183	0.174125	1.09795	AT5G03170	0.332515	0.0834329	0.908453
AT5G45990	0.386995	0.19909	0.0421028	AT1G03055	0.21898	0.256568	0.314478	AT2G03430	0.330947	0.151242	0.922066	AT3G02870	0.266414	0.081579	1.26681	AT4G02010	0.170369	0.111318	1.4615	AT5G03180	0.2293	0.349667	0.847128
AT5G58500	0.251425	0.172677	0.0421028	AT1G03060	0.160706	0.0979895	1.90346	AT2G03440	0.232106	0.173058	1.99024	AT3G02875	0.239109	0.174637	1.03464	AT4G02020	0.17285	0.394822	1.60679	AT5G03230	0.340032	0.0910085	0.905299
AT1G14470	0.27628	0.241793	0.0466902	AT1G03080	0.183587	0.3555	1.93218	AT2G03450	0.308581	0.12907	0.759169	AT3G02880	0.281353	0.163909	1.5966	AT4G02030	0.160794	0.160854	1.29891	AT5G03250	0.275057	0.0662927	0.289076
AT1G49200	0.144192	0.340531	0.0466902	AT1G03090	0.156088	0.159461	1.35453	AT2G03470	0.207729	0.496527	1.36761	AT3G02890	0.190907	0.569765	1.13679	AT4G02040	0.209103	0.806935	0.133443	AT5G03260	0.25818	0.085353	0.984901
AT1G76610	0.355822	0.129769	0.0466902	AT1G03100	0.227789	0.189323	0.488931	AT2G03480	0.24247	0.0702498	1.24824	AT3G02900	0.247455	0.260788	1.27445	AT4G02050	0.246104	0.120896	1.20411	AT5G03280	0.214961	0.129583	2.17835
AT2G19330	0.152203	0.153486	0.0466902	AT1G03110	0.22234	0.247011	0.85996	AT2G03500	0.311118	0.109058	0.655561	AT3G02910	0.422618	0.105027	1.60654	AT4G02070	0.186679	0.194359	1.04118	AT5G03300	0.114146	0.0464437	1.88435
AT2G36890	0.17973	0.157026	0.0466902	AT1G03130	0.225305	0.0895637	2.83475	AT2G03505	0.27825	0.368485	0.0374663	AT3G02920	0.265386	0.144609	1.11076	AT4G02075	0.303743	0.317724	0.401418	AT5G03320	0.219672	0.0991332	1.2098
AT2G42560	0.296381	0.267179	0.0466902	AT1G03140	0.199231	0.101266	1.52306	AT2G03510	0.204316	0.063437	1.50466	AT3G02930	0.221508	0.27406	1.09305	AT4G02080	0.279593	0.0242256	1.72257	AT5G03340	0.193282	0.0506425	1.60515
AT3G48260	0.285521	0.119435	0.0466902	AT1G03160	0.21304	0.131066	1.80521	AT2G03550	0.35884	0.264091	1.63364	AT3G02950	0.280522	0.0572962	1.15248	AT4G02100	0.265484	0.110931	0.887201	AT5G03345	0.168906	0.160756	0.955466
AT3G53480	0.227477	0.131087	0.0466902	AT1G03180	0.17117	0.275477	0.140854	AT2G03590	0.247249	0.0573066	0.680698	AT3G02980	0.292019	0.13266	0.172778	AT4G02110	0.184644	0.556282	0.844222	AT5G03350	0.229353	0.270852	1.70163
AT3G56550	0.273537	0.231819	0.0466902	AT1G03210	0.220573	0.371578	1.16204	AT2G03640	0.240345	0.476341	1.42767	AT3G02990	0.213516	0.234382	0.495489	AT4G02120	0.180344	0.105	1.54595	AT5G03370	0.262255	0.284964	1.17482
AT5G19490	0.327656	0.262924	0.0466902	AT1G03220	0.395173	0.132787	1.70756	AT2G03667	0.246777	0.230278	0.840564	AT3G03000	0.335459	0.0428151	0.857851	AT4G02140	0.372355	0.0670655	0.767074	AT5G03380	0.368315	0.0876588	1.62756
AT5G36920	0.163968	0.659968	0.0466902	AT1G03250	0.263768	0.131306	1.22854	AT2G03670	0.22717	0.0865105	0.605531	AT3G03030	0.266158	0.432983	0.419229	AT4G02150	0.248846	0.165029	1.47329	AT5G03415	0.238087	0.273024	1.0951
AT5G43770	0.2618	0.280141	0.0466902	AT1G03260	0.174395	0.118772	0.839824	AT2G03690	0.254595	0.046748	1.36805	AT3G03050	0.238286	0.0569445	1.62189	AT4G02195	0.26188	0.146891	0.782465	AT5G03420	0.168347	0.609648	1.59402
AT1G15760	0.308584	0.199988	0.0512297	AT1G03270	0.24854	0.0942485	0.426901	AT2G03710	0.219896	0.108288	0.937031	AT3G03060	0.221422	0.141997	0.794885	AT4G02200	0.215491	0.248604	1.22884	AT5G03430	0.156528	0.0701735	1.78814
AT1G28690	0.346348	0.149806	0.0512297	AT1G03280	0.22428	0.17853	1.49678	AT2G03750	0.230274	0.367459	1.21355	AT3G03070	0.349723	0.0603629	1.72122	AT4G02220	0.201137	0.199182	1.16064	AT5G03450	0.246847	0.412885	1.07928
AT1G31840	0.181908	0.431386	0.0512297	AT1G03300	0.369925	0.433135	0.565907	AT2G03760	0.232485	0.181275	0.893751	AT3G03090	0.174109	0.260663	1.22248	AT4G02230	0.263671	0.0241994	2.01734	AT5G03455	0.223978	0.0273711	1.33143
AT1G66810	0.354	0.219308	0.0512297	AT1G03330	0.16669	0.0650002	1.14996	AT2G03780	0.185335	0.108867	1.0835	AT3G03100	0.205437	0.12369	1.76112	AT4G02260	0.150895	0.137461	1.94235	AT5G03470	0.219416	0.0888984	0.998394
AT2G36100	0.276915	0.143897	0.0512297	AT1G03340	0.17624	0.651642	0.407425	AT2G03800	0.204847	0.18251	1.03182	AT3G03110	0.169694	0.15221	1.20442	AT4G02280	0.296395	0.0664448	0.879205	AT5G03495	0.359285	0.654774	0.270376
AT4G10310	0.27865	0.308859	0.0512297	AT1G03350	0.21733	0.238774	1.60096	AT2G03820	0.416697	0.0354884	1.73633	AT3G03120	0.163848	0.0567577	0.956591	AT4G02290	0.318047	0.052436	1.42805	AT5G03510	0.213696	0.162609	0.165897
AT5G10440	0.242203	0.371002	0.0512297	AT1G03360	0.22298	0.0662852	0.825608	AT2G03890	0.298688	0.0463788	1.86762	AT3G03130	0.293248	0.314706	0.615519	AT4G02330	0.337355	0.108756	0.889178	AT5G03520	0.236074	0.0262411	1.6118
AT5G10625	0.358885	0.041027	0.0512297	AT1G03365	0.196624	0.320621	1.13005	AT2G03980	0.374283	0.350122	1.18558	AT3G03140	0.174733	0.271118	1.1024	AT4G02340	0.180737	0.182263	1.71675	AT5G03530	0.271194	0.0446224	1.02992
AT1G12150	0.256014	0.12287	0.0557605	AT1G03370	0.23529	0.12015	1.63506	AT2G04030	0.339042	0.0387242	2.40985	AT3G03150	0.422465	0.162671	1.9732	AT4G02350	0.238207	0.0761461	1.56493	AT5G03540	0.231297	0.049381	1.68545
AT1G33770	0.314953	0.115615	0.0557605	AT1G03380	0.196397	0.267655	1.84604	AT2G04039	0.30297	0.161493	1.44555	AT3G03160	0.226528	0.0289797	1.44078	AT4G02370	0.311836	0.149639	1.23363	AT5G03555	0.346089	0.119992	1.72574
AT3G01580	0.236812	0.231716	0.0557605	AT1G03400	0.319334	0.275117	1.52153	AT2G04040	0.289945	0.17703	0.125871	AT3G03170	0.220809	0.15758	0.00346053	AT4G02380	0.129669	0.239418	1.3561	AT5G03610	0.334545	0.110185	1.17551
AT3G05936	0.321405	0.274176	0.0557605	AT1G03430	0.420339	0.0571151	1.17956	AT2G04100	0.347708	0.156002	0.514574	AT3G03180	0.199053	0.0462268	0.480596	AT4G02390	0.226034	0.147249	0.426901	AT5G03630	0.260653	0.134135	2.10308
AT3G50140	0.322333	0.180457	0.0557605	AT1G03440	0.423903	0.0813526	1.35834	AT2G04160	0.339365	0.118358	1.50561	AT3G03190	0.11824	0.279889	1.2237	AT4G02400	0.227821	0.220553	1.34589	AT5G03640	0.345656	0.101886	0.684926
AT3G57360	0.247529	0.191272	0.0557605	AT1G03457	0.175319	0.300952	0.632457	AT2G04230	0.153268	0.377809	1.07544	AT3G03210	0.32784	0.0583092	0.881219	AT4G02405	0.266151	0.350691	1.01494	AT5G03650	0.218208	0.118521	2.01875
AT4G18425	0.483405	0.0575293	0.0557605	AT1G03475	0.208726	0.0750432	2.22151	AT2G04235	0.236036	0.446298	0.532869	AT3G03220	0.223648	0.0840726	1.13864	AT4G02420	0.332439	0.207562	1.68775	AT5G03660	0.200703	0.0712261	1.69531
AT4G27360	0.337077	0.159898	0.0557605	AT1G03510	0.289354	0.126745	0.114311	AT2G04270	0.156061	0.197581	1.5641	AT3G03250	0.217799	0.104368	2.13163	AT4G02425	0.194138	0.116183	0.755608	AT5G03670	0.312348	0.140536	0.430704
AT4G40010	0.235619	0.0869306	0.0557605	AT1G03520	0.283868	0.0704694	0.878533	AT2G04280	0.367425	0.104345	1.86066	AT3G03305	0.150293	0.156897	1.27768	AT4G02440	0.347322	0.128746	1.32086	AT5G03680	0.226237	0.112064	0.426901
AT5G66300	0.302219	0.25279	0.0557605	AT1G03530	0.257374	0.292687	1.29738	AT2G04305	0.331981	0.0997366	1.04988	AT3G03310	0.212138	0.13109	0.895699	AT4G02460	0.30075	0.169783	0.693261	AT5G03690	0.212772	0.0434994	0.848571
AT1G52920	0.242578	0.274944	0.0602066	AT1G03540	0.271347	0.251609	0.270376	AT2G04340	0.273664	0.0838577	0.995315	AT3G03320	0.281574	0.262506	0.597893	AT4G02480	0.241189	0.17483	2.30278	AT5G03700	0.285836	0.157924	0.202516
AT2G01730	0.177002	0.214806	0.0602066	AT1G03550	0.167518	0.0779511	0.900842	AT2G04360	0.350049	0.254885	1.36079	AT3G03330	0.226457	0.149391	1.22004	AT4G02485	0.234062	0.273044	0.498724	AT5G03720	0.145939	0.382355	0.286456
AT2G40740	0.319569	0.346809	0.0602066	AT1G03560	0.284563	0.131745	0.929909	AT2G04400	0.21031	0.181792	1.65904	AT3G03340	0.200291	0.107258	1.47721	AT4G02500	0.276957	0.0207665	1.92625	AT5G03740	0.238442	0.511138	1.57629
AT2G45490	0.389548	0.0946788	0.0602066	AT1G03600	0.286917	0.160384	2.28143	AT2G04410	0.329886	0.0573724	1.71694	AT3G03380	0.208468	0.0731841	1.94142	AT4G02510	0.163622	0.32554	2.58535	AT5G03760	0.307044	0.0467569	1.87853
AT4G01430	0.244048	0.277511	0.0602066	AT1G03610	0.227598	0.0703048	1.18192	AT2G04430	0.337099	0.357483	0.443717	AT3G03420	0.259145	0.00879802	0.885214	AT4G02530	0.222823	0.119987	1.92091	AT5G03770	0.214309	0.229186	0.380736
AT4G11550	0.30826	0.416277	0.0602066	AT1G03630	0.296956	0.051195	2.13934	AT2G04450	0.410087	0.228458	0.72794	AT3G03440	0.223533	0.106881	1.15319	AT4G02550	0.267223	0.182028	0.810125	AT5G03780	0.254262	0.522306	0.652169
AT4G21310	0.19673	0.134007	0.0602066	AT1G03650	0.160944	0.219894	0.384944	AT2G04520	0.223688	0.0830199	1.65859	AT3G03450	0.350955	0.153012	0.702439	AT4G02580	0.232166	0.0441867	1.95608	AT5G03800	0.200704	0.250607	0.802972
AT5G12360	0.273498	0.312972	0.0602066	AT1G03680	0.213421	0.263252	2.46265	AT2G04530	0.384014	0.0645438	1.05305	AT3G03460	0.3021	0.245794	0.321826	AT4G02610	0.30256	0.0982775	0.919622	AT5G03870	0.426335	0.083379	0.514574
AT5G20870	0.441484	0.148843	0.0602066	AT1G03687	0.174869	0.276338	0.969886	AT2G04540	0.188084	0.161269	1.00949	AT3G03470	0.286898	0.12843	1.94467	AT4G02620	0.0922917	0.0389658	1.7513	AT5G03880	0.321674	0.148034	2.14591
AT5G26010	0.284658	0.174197	0.0602066	AT1G03730	0.278576	0.0393306	0.844949	AT2G04550	0.300378	0.102798	1.1232	AT3G03480	0.33402	0.164209	0.158875	AT4G02630	0.270275	0.115408	1.53152	AT5G03900	0.182564	0.142646	1.79611
AT5G46220	0.313402	0.122629	0.0602066	AT1G03740	0.290883	0.202719	1.72641	AT2G04560	0.257705	0.242731	0.380736	AT3G03490	0.356353	0.0666102	0.953204	AT4G02640	0.308871	0.149021	1.68671	AT5G03905	0.308106	0.135876	1.04624
AT1G03850	0.214072	0.275358	0.0646077	AT1G03750	0.259256	0.13609	0.80696	AT2G04570	0.319503	0.134049	1.27255	AT3G03520	0.347158	0.0575177	1.12128	AT4G02660	0.199519	0.374816	0.621644	AT5G03910	0.260927	0.188988	1.54537
AT1G26290	0.280561	0.243327	0.0646077	AT1G03760	0.207639	0.517526	0.834643	AT2G04620	0.218597	0.158366	1.20665	AT3G03550	0.278784	0.221929	1.16275	AT4G02680	0.275096	0.050516	1.78129	AT5G03940	0.194337	0.0779391	2.07978
AT1G29195	0.295161	0.278007	0.0646077	AT1G03770	0.205926	0.625846	0.605531	AT2G04650	0.220056	0.0660032	0.525343	AT3G03560	0.21383	0.124476	1.43409	AT4G02700	0.198532	0.15674	0.531377	AT5G03960	0.245601	0.257115	0.110354
AT1G33340	0.207703	0.224976	0.0646077	AT1G03780	0.19253	0.243354	0.833899	AT2G04660	0.224542	0.0973606	0.961625	AT3G03570	0.251109	0.107146	1.15747	AT4G02715	0.376679	0.0659737	1.40081	AT5G03970	0.206148	0.377495	0.857145
AT1G72200	0.343473	0.238596	0.0646077	AT1G03830	0.247768	0.41892	0.944033	AT2G04690	0.230805	0.302776	1.29195	AT3G03580	0.229697	0.239307	0.70143	AT4G02720	0.279836	0.163711	1.50034	AT5G03990	0.408713	0.270268	0.953769
AT2G22770	0.339927	0.105206	0.0646077	AT1G03850	0.214072	0.275358	0.0646077	AT2G04700	0.333645	0.0173906	1.79227	AT3G03590	0.212396	0.195501	0.553276	AT4G02725	0.225194	0.265785	1.41669	AT5G04020	0.221076	0.385123	1.37022
AT2G26360	0.312853	0.124433	0.0646077	AT1G03870	0.286489	0.177037	1.62383	AT2G04740	0.261108	0.0922805	1.13455	AT3G03600	0.297035	0.0259393	1.13343	AT4G02730	0.280243	0.0609832	0.570029	AT5G04040	0.332717	0.0451934	1.5045
AT2G27610	0.224311	0.143027	0.0646077	AT1G03900	0.216871	0.0327471	1.84429	AT2G04795	0.386802	0.230441	0.546098	AT3G03610	0.250056	0.0654512	0.836128	AT4G02740	0.313854	0.273729	1.17346	AT5G04060	0.384698	0.0944912	1.26404
AT3G53010	0.428996	0.246823	0.0646077	AT1G03905	0.196593	0.0494384	0.384944	AT2G04842	0.276225	0.0454936	1.97396	AT3G03630	0.272767	0.190871	1.14086	AT4G02750	0.274475	0.139192	0.614285	AT5G04090	0.313174	0.290389	1.20948
AT4G16590	0.262153	0.109896	0.0646077	AT1G03910	0.195725	0.125058	1.66026	AT2G04845	0.273608	0.157417	0.729837	AT3G03640	0.260846	0.160363	1.32713	AT4G02790	0.224116	0.078895	1.52137	AT5G04110	0.22257	0.437013	1.00649
AT4G39580	0.320455	0.0985056	0.0646077	AT1G03930	0.292729	0.157188	1.46378	AT2G04850	0.371633	0.0646389	1.16658	AT3G03680	0.307836	0.0661413	1.2185	AT4G02800	0.272105	0.208558	0.777398	AT5G04130	0.268817	0.092261	1.36278
AT1G71420	0.29849	0.222491	0.0689647	AT1G03940	0.304069	0.348663	1.65331	AT2G04860	0.311332	0.181568	0.48728	AT3G03690	0.235181	0.111697	0.949214	AT4G02820	0.33095	0.140833	1.00498	AT5G04140	0.266345	0.0497745	3.0616
AT2G27740	0.182871	0.113597	0.0689647	AT1G03950	0.233166	0.0748723	1.0526	AT2G04865	0.214027	0.224029	1.39979	AT3G03710	0.209212	0.0779524	1.79087	AT4G02860	0.245709	0.316096	1.42135	AT5G04160	0.266076	0.0111261	1.22884
AT2G39560	0.23569	0.153379	0.0689647	AT1G03960	0.290369	0.154515	0.939379	AT2G04880	0.256381	0.332195	1.55767	AT3G03720	0.182163	0.100088	1.66182	AT4G02880	0.21342	0.538222	1.61798	AT5G04190	0.303841	0.287965	0.172778
AT3G61920	0.229705	0.216671	0.0689647	AT1G03970	0.376104	0.118535	1.39613	AT2G04890	0.243286	0.0988661	1.15032	AT3G03740	0.249441	0.0765559	1.4461	AT4G02900	0.203418	0.0581227	0.758283	AT5G04200	0.229232	0.183139	0.556109
AT4G10650	0.272738	0.196615	0.0689647	AT1G03990	0.230571	0.282853	0.493862	AT2G04900	0.250966	0.110612	1.38284	AT3G03750	0.330791	0.236195	0.770543	AT4G02920	0.193804	0.297223	2.04638	AT5G04220	0.183426	0.242702	0.784139
AT4G31730	0.365202	0.203706	0.0689647	AT1G04000	0.17124	0.728608	1.00849	AT2G04940	0.248749	0.300139	1.24391	AT3G03773	0.198689	0.144025	0.868315	AT4G02930	0.211835	0.045127	1.71548	AT5G04240	0.182823	0.286933	1.42212
AT5G48320	0.326662	0.424734	0.0689647	AT1G04010	0.227588	0.0719223	1.08559	AT2G05100	0.196636	0.0596193	2.9843	AT3G03790	0.182338	0.192484	1.75121	AT4G02940	0.236685	0.163615	1.97223	AT5G04260	0.204297	0.225626	1.38536
AT1G01880	0.250743	0.266062	0.0732783	AT1G04020	0.224352	0.33516	0.873797	AT2G05120	0.240406	0.1682	1.08809	AT3G03810	0.169825	0.128899	1.08223	AT4G02980	0.224188	0.195482	0.888516	AT5G04270	0.185148	0.200064	0.637179
AT1G22340	0.395382	0.193881	0.0732783	AT1G04030	0.220215	0.399895	1.43596	AT2G05160	0.334134	0.101003	0.66115	AT3G03820	0.162121	0.184687	0.267641	AT4G02990	0.176133	0.128373	1.56048	AT5G04280	0.296323	0.11211	1.78146
AT1G35140	0.457457	0.135814	0.0732783	AT1G04040	0.239921	0.189971	1.87678	AT2G05170	0.20764	0.120234	1.66392	AT3G03860	0.218531	0.290595	1.28882	AT4G03010	0.25717	0.125921	0.564524	AT5G04290	0.312357	0.328442	1.64347
AT1G52450	0.234321	0.664747	0.0732783	AT1G04050	0.331577	0.421238	0.649899	AT2G05320	0.397792	0.105389	1.09998	AT3G03870	0.217327	0.292213	1.76533	AT4G03030	0.257099	0.140009	1.74301	AT5G04310	0.319296	0.103035	0.376467
AT2G16790	0.275787	0.169933	0.0732783	AT1G04070	0.336589	0.355102	0.651036	AT2G05590	0.353749	0.180698	0.92328	AT3G03880	0.283939	0.120167	0.766205	AT4G03070	0.306883	0.354847	0.808549	AT5G04320	0.235508	0.471973	0.952066
AT2G24970	0.365759	0.165492	0.0732783	AT1G04080	0.2404	0.194571	1.96445	AT2G05620	0.302331	0.105978	1.70163	AT3G03890	0.147936	0.223034	1.56215	AT4G03080	0.235492	0.0558501	2.00674	AT5G04340	0.364374	0.217842	1.57992
AT3G13610	0.234776	0.15667	0.0732783	AT1G04100	0.273688	0.316787	0.558936	AT2G05630	0.27316	0.0279241	1.34567	AT3G03900	0.21951	0.0516544	0.702439	AT4G03090	0.230139	0.317318	1.06505	AT5G04360	0.178094	0.206776	1.6807
AT4G38010	0.250502	0.221973	0.0732783	AT1G04110	0.26837	0.103816	0.68702	AT2G05710	0.300673	0.0592417	2.66755	AT3G03910	0.261805	0.0755393	0.472098	AT4G03100	0.371919	0.0863395	0.874476	AT5G04410	0.385458	0.256686	1.88468
AT5G01660	0.192432	0.367489	0.0732783	AT1G04120	0.234569	0.0665604	1.86873	AT2G05755	0.184059	0.390048	0.965503	AT3G03920	0.340786	0.29138	1.58788	AT4G03110	0.218964	0.0958817	1.33615	AT5G04430	0.328723	0.0324946	2.09588
AT5G39680	0.21735	0.305043	0.0732783	AT1G04130	0.192127	0.289224	0.830152	AT2G05760	0.350246	0.0668395	0.750215	AT3G03940	0.200657	0.0588381	1.89258	AT4G03115	0.180805	0.202298	0.516139	AT5G04440	0.207822	0.164383	1.69889
AT5G48740	0.221309	0.181086	0.0732783	AT1G04140	0.226826	0.124793	2.06223	AT2G05920	0.310968	0.10088	2.23797	AT3G03950	0.222282	0.151523	1.38368	AT4G03120	0.174271	0.13439	1.17038	AT5G04470	0.343553	0.182946	1.04302
AT5G61800	0.33029	0.142841	0.0732783	AT1G04160	0.150274	0.111366	1.0208	AT2G05940	0.422004	0.0369393	1.55085	AT3G03960	0.255902	0.0438671	1.89557	AT4G03140	0.27404	0.11875	1.0261	AT5G04480	0.183784	0.160399	1.3211
AT5G67450	0.324242	0.139479	0.0732783	AT1G04170	0.265064	0.0253969	1.79643	AT2G06005	0.228755	0.152193	0.475511	AT3G03980	0.32876	0.100572	0.965503	AT4G03150	0.186745	0.572707	1.07587	AT5G04490	0.186773	0.282726	1.52488
AT5G39865	0.264324	0.318293	0.0775859	AT1G04190	0.204158	0.12376	1.15747	AT2G06010	0.158167	0.031832	1.1353	AT3G03990	0.485206	0.0289381	1.58657	AT4G03180	0.216054	0.377265	0.963292	AT5G04510	0.259852	0.0857848	1.36454
AT1G22230	0.344403	0.165758	0.0775859	AT1G04200	0.25005	0.109511	1.31621	AT2G06025	0.415584	0.0975213	1.39223	AT3G04000	0.319351	0.193542	0.426901	AT4G03190	0.225911	0.104487	1.42212	AT5G04520	0.264528	0.12181	0.620428
AT2G14690	0.354405	0.293701	0.0775859	AT1G04210	0.234602	0.232072	1.52473	AT2G06040	0.33214	0.384229	0.850732	AT3G04010	0.276848	0.133129	0.509888	AT4G03200	0.239826	0.0931395	1.75534	AT5G04530	0.222003	0.122745	1.49857
AT2G30540	0.291432	0.0642259	0.0775859	AT1G04220	0.28399	0.057321	1.0169	AT2G06210	0.219789	0.107694	1.5641	AT3G04020	0.235525	0.185456	0.461679	AT4G03210	0.365618	0.0537355	2.00564	AT5G04540	0.15968	0.297201	1.36892
AT2G34925	0.220408	0.488883	0.0775859	AT1G04230	0.291059	0.226466	0.907825	AT2G06255	0.372735	0.200378	0.133443	AT3G04030	0.14373	0.263395	0.813267	AT4G03240	0.29718	0.0768966	0.825608	AT5G04560	0.235647	0.358173	1.78797
AT3G52115	0.307458	0.280811	0.0775859	AT1G04240	0.290568	0.173949	1.4006	AT2G06510	0.250544	0.129334	0.928114	AT3G04060	0.27328	0.18733	0.716354	AT4G03250	0.352631	0.208865	0.711436	AT5G04590	0.327943	0.0347345	2.51511
AT5G15120	0.280983	0.216494	0.0775859	AT1G04250	0.249248	0.0805228	1.3561	AT2G06520	0.326417	0.117284	3.04819	AT3G04080	0.188574	0.0860176	1.37303	AT4G03270	0.164442	0.310135	0.316955	AT5G04600	0.250572	0.142562	1.31473
AT5G60142	0.25135	0.459379	0.0775859	AT1G04260	0.381506	0.0748585	1.16589	AT2G06530	0.290918	0.0278864	1.71459	AT3G04090	0.202097	0.130285	1.88528	AT4G03280	0.18598	0.140022	2.8811	AT5G04620	0.222476	0.0835082	0.894399
AT1G21890	0.200741	0.238172	0.0818152	AT1G04270	0.212221	0.0418465	2.13515	AT2G06850	0.425237	0.0537737	2.15183	AT3G04120	0.145045	0.0480678	2.66791	AT4G03320	0.217551	0.231925	0.72219	AT5G04660	0.302887	0.191686	0.940546
AT1G22260	0.180958	0.369541	0.0818152	AT1G04280	0.336973	0.179194	1.12929	AT2G06925	0.147081	0.232156	1.33143	AT3G04140	0.286581	0.11732	1.35655	AT4G03330	0.288807	0.0884982	0.00847242	AT5G04670	0.218085	0.297765	1.33755
AT1G65910	0.382986	0.172358	0.0818152	AT1G04290	0.393486	0.136687	1.18591	AT2G06990	0.31551	0.0535602	1.42385	AT3G04160	0.245334	0.414891	0.845675	AT4G03340	0.301524	0.14922	0.259307	AT5G04700	0.193416	0.198664	0.483944
AT1G68230	0.186317	0.337069	0.0818152	AT1G04300	0.225976	0.319079	1.90921	AT2G07050	0.226006	0.115814	1.91864	AT3G04240	0.2412	0.0294558	1.95518	AT4G03390	0.231271	0.16048	1.53167	AT5G04710	0.215607	0.129605	1.58232
AT1G68430	0.456323	0.112774	0.0818152	AT1G04310	0.314889	0.170296	0.721217	AT2G07170	0.328639	0.150278	0.747489	AT3G04260	0.190856	0.125283	1.83613	AT4G03400	0.190478	0.131179	1.4984	AT5G04720	0.299942	0.313451	1.68973
AT2G18370	0.240035	0.221861	0.0818152	AT1G04340	0.196499	0.165458	1.0517	AT2G07340	0.169416	0.231124	1.01247	AT3G04290	0.223429	0.120079	1.98648	AT4G03410	0.270846	0.209414	1.20347	AT5G04740	0.181906	0.140187	1.66259
AT3G01330	0.2814	0.311863	0.0818152	AT1G04390	0.18259	0.290985	1.06417	AT2G07360	0.213499	0.049615	1.94899	AT3G04310	0.241752	0.234016	0.817935	AT4G03420	0.294472	0.0450629	1.01494	AT5G04750	0.120186	0.856811	1.73305
AT3G22450	0.287315	0.253691	0.0818152	AT1G04420	0.213001	0.277294	1.74567	AT2G07680	0.275723	0.204154	1.16134	AT3G04340	0.147846	0.172584	1.88202	AT4G03430	0.264566	0.133839	1.82325	AT5G04770	0.391725	0.104554	0.202516
AT3G28210	0.305272	0.144464	0.0818152	AT1G04440	0.239678	0.119285	1.50274	AT2G07690	0.20864	0.0995283	1.27037	AT3G04350	0.23795	0.168148	1.23303	AT4G03520	0.229108	0.274119	2.48615	AT5G04780	0.31976	0.147275	0.376467
AT3G47840	0.272082	0.242541	0.0818152	AT1G04510	0.242082	0.114908	1.66436	AT2G10950	0.304915	0.236567	1.07587	AT3G04380	0.211727	0.296275	0.393259	AT4G03560	0.143531	0.114248	2.12063	AT5G04810	0.249228	0.108995	1.96012
AT3G58200	0.206351	0.467261	0.0818152	AT1G04520	0.303792	0.102022	1.00043	AT2G11000	0.290634	0.114131	1.19086	AT3G04460	0.290035	0.124879	0.886541	AT4G03820	0.369219	0.115353	1.09305	AT5G04840	0.232789	0.22195	0.129658
AT5G16600	0.121634	0.363968	0.0818152	AT1G04530	0.242221	0.331427	1.66787	AT2G11520	0.41077	0.127463	1.304	AT3G04470	0.188755	0.0750132	1.66897	AT4G03960	0.335786	0.0483658	0.588798	AT5G04850	0.259832	0.0623018	1.37583
AT5G17360	0.314369	0.212262	0.0818152	AT1G04550	0.244024	0.273982	1.22279	AT2G11810	0.278916	0.102987	0.924491	AT3G04480	0.146617	0.282192	1.5571	AT4G04020	0.329386	0.111032	2.20404	AT5G04860	0.216933	0.179935	0.732675
AT5G57320	0.218936	0.182397	0.0818152	AT1G04555	0.239993	0.164425	0.646463	AT2G11890	0.285203	0.12178	1.60893	AT3G04490	0.141021	0.110381	1.44244	AT4G04040	0.325231	0.0761567	1.68366	AT5G04870	0.182563	0.0967271	1.63635
AT5G61430	0.201356	0.105462	0.0818152	AT1G04570	0.214546	0.183464	0.560337	AT2G12400	0.386024	0.131215	1.31646	AT3G04500	0.200035	0.0492427	1.23064	AT4G04180	0.247692	0.155052	0.643008	AT5G04885	0.260381	0.095407	1.53465
AT1G30020	0.167809	0.177215	0.0860037	AT1G04590	0.261738	0.322944	1.07373	AT2G12462	0.307121	0.140834	1.00699	AT3G04510	0.417472	0.101875	0.307025	AT4G04210	0.272027	0.18341	1.74695	AT5G04890	0.275088	0.278787	0.546098
AT1G71866	0.338864	0.324354	0.0860037	AT1G04600	0.163696	0.239586	0.122052	AT2G12550	0.324372	0.187149	0.993255	AT3G04520	0.210266	0.179509	1.42881	AT4G04220	0.368434	0.45441	0.976387	AT5G04895	0.209492	0.0743394	0.854306
AT1G74458	0.220724	0.524278	0.0860037	AT1G04620	0.156756	0.162085	1.66292	AT2G13100	0.372591	0.0972979	1.45725	AT3G04550	0.327849	0.175849	2.18565	AT4G04320	0.212336	0.126535	1.39959	AT5G04900	0.25459	0.160854	1.36695
AT2G28140	0.304208	0.158861	0.0860037	AT1G04635	0.347473	0.0598138	0.0280016	AT2G13370	0.182293	0.107489	1.77475	AT3G04590	0.30188	0.218345	1.74667	AT4G04330	0.250029	0.169566	1.41825	AT5G04910	0.401616	0.0849321	0.982787
AT2G39240	0.177092	0.65383	0.0860037	AT1G04650	0.215665	0.390533	0.230347	AT2G13440	0.24839	0.107072	1.626	AT3G04610	0.16111	0.244999	1.70285	AT4G04350	0.238633	0.0964344	1.63565	AT5G04920	0.36054	0.0993177	1.63847
AT3G23370	0.207472	0.743743	0.0860037	AT1G04680	0.478248	0.0247556	2.08016	AT2G13540	0.219107	0.0968372	1.58432	AT3G04620	0.307683	0.0880504	0.273094	AT4G04360	0.187926	0.144529	0.523824	AT5G04930	0.206368	0.067493	2.09432
AT4G15960	0.308406	0.231317	0.0860037	AT1G04690	0.389005	0.0176258	2.025	AT2G13560	0.317044	0.0522852	2.20759	AT3G04650	0.282889	0.103738	1.36388	AT4G04370	0.229514	0.269178	0.789136	AT5G04950	0.367051	0.0835721	0.949214
AT5G13130	0.319026	0.30528	0.0860037	AT1G04700	0.25382	0.218682	0.326643	AT2G13600	0.294058	0.147064	0.498724	AT3G04670	0.311186	0.099385	1.19608	AT4G04450	0.232014	0.174883	0.378598	AT5G04990	0.335337	0.145538	1.49792
AT5G38070	0.188492	0.304803	0.0860037	AT1G04710	0.235616	0.252159	1.26681	AT2G13610	0.222734	0.119421	1.16935	AT3G04710	0.158046	0.170775	0.98332	AT4G04460	0.266998	0.0957082	0.667761	AT5G05090	0.316014	0.192717	1.27445
AT5G59720	0.455519	0.0417961	0.0860037	AT1G04730	0.310083	0.190137	0.632457	AT2G13690	0.275978	0.157046	1.05753	AT3G04720	0.418721	0.119238	1.77467	AT4G04470	0.268539	0.111092	1.21727	AT5G05100	0.281032	0.144176	1.48345
AT1G16070	0.305491	0.18372	0.0901522	AT1G04750	0.192674	0.0210709	1.82156	AT2G13790	0.286871	0.140059	1.50258	AT3G04730	0.256804	0.136708	1.98925	AT4G04490	0.250459	0.291638	1.02658	AT5G05110	0.256637	0.280938	1.33849
AT1G77885	0.470493	0.170002	0.0901522	AT1G04760	0.20536	0.0540903	0.0280016	AT2G13820	0.39392	0.212385	0.987528	AT3G04740	0.234486	0.167319	1.63305	AT4G04500	0.278503	0.41121	0.649899	AT5G05130	0.264706	0.161538	0.511456
AT1G79780	0.272628	0.181372	0.0901522	AT1G04770	0.213396	0.191263	1.01934	AT2G13840	0.296248	0.153227	0.855725	AT3G04750	0.18592	0.30301	0.862066	AT4G04570	0.301137	0.32995	1.76349	AT5G05140	0.262893	0.141786	1.07842
AT3G18070	0.348411	0.146461	0.0901522	AT1G04780	0.267687	0.0690959	1.66304	AT2G14050	0.277167	0.110795	0.547541	AT3G04760	0.367468	0.0679316	1.69119	AT4G04610	0.352718	0.0443863	2.05125	AT5G05160	0.207965	0.190385	0.976387
AT3G49340	0.378701	0.28192	0.0901522	AT1G04790	0.304141	0.340563	1.35001	AT2G14110	0.479912	0.0518101	0.568659	AT3G04770	0.290313	0.190781	0.736428	AT4G04614	0.399146	0.115301	1.08433	AT5G05170	0.222063	0.0409986	2.74263
AT4G05130	0.218891	0.242695	0.0901522	AT1G04810	0.186064	0.102915	1.7921	AT2G14120	0.256208	0.185607	1.62346	AT3G04780	0.213256	0.0115643	0.987004	AT4G04630	0.352347	0.154982	0.685974	AT5G05180	0.372637	0.355602	0.991182
AT4G12870	0.347662	0.47836	0.0901522	AT1G04830	0.197218	0.0604154	1.12167	AT2G14170	0.327481	0.0487579	1.72025	AT3G04790	0.38868	0.0325971	2.25253	AT4G04640	0.307005	0.056565	2.80205	AT5G05190	0.191139	0.491392	1.0951
AT4G26800	0.277042	0.477571	0.0901522	AT1G04840	0.252052	0.240655	0.106395	AT2G14255	0.257342	0.231092	1.39613	AT3G04820	0.182802	0.237686	0.987004	AT4G04670	0.214115	0.152556	0.989619	AT5G05200	0.182058	0.108412	2.20794
AT4G30230	0.357441	0.274921	0.0901522	AT1G04850	0.195635	0.130785	1.85188	AT2G14260	0.313529	0.142635	1.57507	AT3G04830	0.159898	0.106251	1.55399	AT4G04695	0.37417	0.229597	0.855016	AT5G05210	0.178775	0.439192	1.29583
AT5G06720	0.374096	0.101747	0.0901522	AT1G04860	0.233587	0.33004	1.42729	AT2G14520	0.216679	0.140719	0.903394	AT3G04840	0.203254	0.0919453	2.3077	AT4G04720	0.203666	0.0788195	1.67814	AT5G05230	0.219465	0.142578	1.32183
AT5G26749	0.429493	0.14276	0.0901522	AT1G04870	0.21498	0.0885323	1.324	AT2G14530	0.294579	0.191687	1.23004	AT3G04850	0.260319	0.437591	0.319398	AT4G04750	0.263078	0.22948	1.58946	AT5G05240	0.230574	0.36063	0.553276
AT5G60720	0.181247	0.24275	0.0901522	AT1G04900	0.193994	0.106732	0.761823	AT2G14610	0.326709	0.238823	0.702439	AT3G04880	0.436017	0.254314	1.66071	AT4G04770	0.374944	0.04735	2.16001	AT5G05250	0.287839	0.0935118	1.39979
AT1G09450	0.221447	0.240904	0.0942964	AT1G04910	0.152254	0.0754831	1.44774	AT2G14660	0.267988	0.273636	0.691188	AT3G04890	0.264151	0.33935	1.3211	AT4G04780	0.287786	0.0476319	0.757396	AT5G05310	0.219224	0.104969	0.917164
AT1G17830	0.315367	0.267899	0.0942964	AT1G04920	0.235696	0.089553	0.478913	AT2G14690	0.354405	0.293701	0.0775859	AT3G04930	0.450796	0.0971101	1.69757	AT4G04790	0.259833	0.226908	0.470381	AT5G05320	0.220597	0.241316	0.568659
AT1G77360	0.391591	0.0641794	0.0942964	AT1G04930	0.188734	0.714202	0.547541	AT2G14750	0.323	0.125773	1.94119	AT3G04940	0.305768	0.0821985	1.50847	AT4G04800	0.24701	0.287109	1.20347	AT5G05330	0.422932	0.129933	0.118199
AT2G28085	0.305705	0.141582	0.0942964	AT1G04945	0.270029	0.209545	1.74913	AT2G14860	0.373059	0.153814	0.537328	AT3G04950	0.326064	0.12352	0.401418	AT4G04830	0.279682	0.167691	0.984374	AT5G05340	0.303923	0.0991271	0.519224
AT2G34010	0.232516	0.574784	0.0942964	AT1G04960	0.250078	0.166759	1.20601	AT2G14880	0.460994	0.083428	1.55879	AT3G04970	0.249418	0.238227	0.876507	AT4G04840	0.345341	0.248056	1.36498	AT5G05360	0.159599	0.265665	1.15569
AT3G18485	0.327011	0.389826	0.0942964	AT1G04970	0.217475	0.206136	1.39367	AT2G14900	0.379879	0.098742	0.72794	AT3G04980	0.19774	0.632966	0.68702	AT4G04850	0.192724	0.159928	1.73239	AT5G05365	0.372385	0.0979786	0.227347
AT3G18630	0.239663	0.223803	0.0942964	AT1G04980	0.207781	0.20427	1.06767	AT2G14910	0.259833	0.194298	2.02897	AT3G05000	0.237952	0.0321375	1.30121	AT4G04860	0.281089	0.0129936	1.22248	AT5G05370	0.418217	0.0575044	1.24852
AT3G23250	0.348383	0.152912	0.0942964	AT1G04985	0.244336	0.0784058	1.34382	AT2G15020	0.349519	0.166111	1.71253	AT3G05010	0.192243	0.085423	1.13193	AT4G04870	0.236297	0.14431	0.837614	AT5G05440	0.468091	0.0279463	0.69736
AT4G08555	0.253178	0.489822	0.0942964	AT1G05010	0.333182	0.0872797	2.47063	AT2G15050	0.351363	0.686636	1.90682	AT3G05020	0.398302	0.205449	1.02562	AT4G04885	0.256201	0.183007	1.46692	AT5G05450	0.20376	0.152223	1.17551
AT4G24320	0.254197	0.25421	0.0942964	AT1G05055	0.322332	0.0732288	0.995315	AT2G15090	0.244541	0.158979	1.67825	AT3G05030	0.267335	0.0759832	1.50625	AT4G04890	0.225618	0.0506837	2.1219	AT5G05460	0.272805	0.182123	1.00094
AT4G34360	0.258084	0.110593	0.0942964	AT1G05060	0.229193	0.181967	1.16727	AT2G15230	0.168721	0.261697	1.11469	AT3G05040	0.191848	0.249175	1.27173	AT4G04910	0.230871	0.0856327	1.70244	AT5G05470	0.226831	0.150254	1.18425
AT5G27220	0.231342	0.647963	0.0942964	AT1G05070	0.163649	0.283436	1.27553	AT2G15240	0.0947328	0.210806	1.41572	AT3G05070	0.173283	0.156225	1.21881	AT4G04920	0.198923	0.115868	1.59866	AT5G05480	0.200287	0.291375	1.2098
AT5G65320	0.221427	0.61159	0.0942964	AT1G05090	0.250034	0.360126	0.0421028	AT2G15270	0.367251	0.0953273	0.969886	AT3G05100	0.298254	0.136658	1.25395	AT4G04940	0.225103	0.0787495	0.960514	AT5G05510	0.187594	0.243479	0.133443
AT1G54120	0.256885	0.161219	0.0983668	AT1G05100	0.24773	0.301278	0.0232113	AT2G15280	0.382674	0.120431	0.968249	AT3G05120	0.259801	0.0525924	1.30952	AT4G04950	0.28999	0.0701707	1.4643	AT5G05520	0.160816	0.217939	1.40763
AT1G56080	0.271652	0.166833	0.0983668	AT1G05120	0.261349	0.191954	1.29532	AT2G15290	0.232645	0.151313	1.80097	AT3G05140	0.286186	0.144676	0.125871	AT4G04955	0.193127	0.142814	1.65127	AT5G05540	0.283314	0.212631	0.950929
AT1G78530	0.246853	0.0872573	0.0983668	AT1G05140	0.268009	0.175615	1.60045	AT2G15300	0.327799	0.250165	0.583527	AT3G05170	0.30885	0.075229	0.546098	AT4G04960	0.286019	0.16666	1.0914	AT5G05550	0.381565	0.17844	1.07629
AT2G01510	0.289175	0.112596	0.0983668	AT1G05150	0.244937	0.0481252	1.52731	AT2G15320	0.276127	0.180882	1.57616	AT3G05180	0.2947	0.194968	1.09264	AT4G04970	0.219471	0.105985	1.60818	AT5G05560	0.203487	0.221968	1.28698
AT2G28500	0.276837	0.0740877	0.0983668	AT1G05160	0.218823	0.159787	0.887859	AT2G15390	0.472831	0.193932	0.990663	AT3G05190	0.242645	0.114602	0.678573	AT4G05020	0.223415	0.0535497	1.25987	AT5G05570	0.169908	0.225096	1.36234
AT2G29110	0.24359	0.448074	0.0983668	AT1G05180	0.281449	0.184207	1.34058	AT2G15430	0.370256	0.0460375	1.22279	AT3G05200	0.353684	0.124477	1.30526	AT4G05060	0.291669	0.111406	0.953204	AT5G05580	0.264365	0.132968	1.62322
AT2G35150	0.256949	0.123058	0.0983668	AT1G05190	0.328205	0.0181069	2.2776	AT2G15440	0.199478	0.255943	0.774838	AT3G05210	0.372346	0.186637	1.24939	AT4G05070	0.33162	0.260514	1.42174	AT5G05600	0.214121	0.117456	0.96218
AT2G35585	0.247544	0.219665	0.0983668	AT1G05205	0.334092	0.0484911	1.07027	AT2G15480	0.27765	0.204849	0.810125	AT3G05230	0.250927	0.0601924	0.886541	AT4G05090	0.352304	0.278632	1.09673	AT5G05620	0.220812	0.0218643	1.03605
AT2G48140	0.346397	0.268671	0.0983668	AT1G05210	0.208644	0.175235	0.450988	AT2G15560	0.419439	0.18787	1.32881	AT3G05250	0.279097	0.272454	0.779091	AT4G05100	0.264063	0.184031	0.0374663	AT5G05630	0.240142	0.184197	0.374327
AT3G15358	0.207319	0.0748008	0.0983668	AT1G05260	0.331561	0.0492811	0.125871	AT2G15570	0.256848	0.284426	1.30551	AT3G05280	0.258355	0.00639824	1.45369	AT4G05120	0.246345	0.164324	0.962734	AT5G05660	0.256022	0.12728	1.50194
AT3G16490	0.346762	0.101886	0.0983668	AT1G05270	0.214193	0.160771	1.37903	AT2G15580	0.409431	0.138213	1.78631	AT3G05290	0.222861	0.0778484	1.2548	AT4G05130	0.218891	0.242695	0.0901522	AT5G05680	0.155989	0.213862	1.09223
AT4G19191	0.277913	0.235695	0.0983668	AT1G05300	0.242208	0.197484	0.745668	AT2G15620	0.284021	0.0526571	2.12929	AT3G05320	0.250018	0.16257	0.621644	AT4G05150	0.244913	0.153932	2.13864	AT5G05690	0.375832	0.115835	1.99009
AT4G31910	0.24325	0.28653	0.0983668	AT1G05310	0.4077	0.11478	0.532869	AT2G15630	0.302636	0.187223	0.110354	AT3G05330	0.197873	0.201781	0.69736	AT4G05160	0.333837	0.0965999	1.50561	AT5G05700	0.209243	0.397314	1.33237
AT4G33905	0.256511	0.190737	0.0983668	AT1G05350	0.25519	0.183858	1.33544	AT2G15680	0.409504	0.0582064	0.452783	AT3G05340	0.217028	0.21468	0.714397	AT4G05180	0.256258	0.160869	3.04188	AT5G05730	0.247463	0.134695	1.72054
AT4G36110	0.141544	0.123169	0.0983668	AT1G05360	0.238564	0.153896	0.891794	AT2G15690	0.429069	0.111548	1.36344	AT3G05345	0.376069	0.156892	1.27173	AT4G05190	0.322799	0.149148	0.900842	AT5G05760	0.172462	0.241505	0.896989
AT5G16350	0.259298	0.30774	0.0983668	AT1G05370	0.30304	0.058242	0.0374663	AT2G15695	0.278295	0.133318	1.44281	AT3G05350	0.172797	0.169991	1.72064	AT4G05330	0.213207	0.0826401	0.809337	AT5G05780	0.243007	0.0177592	1.74539
AT5G51950	0.305298	0.160467	0.0983668	AT1G05385	0.241549	0.348819	0.966053	AT2G15730	0.384285	0.0363189	0.452783	AT3G05360	0.253611	0.313104	0.399379	AT4G05390	0.289569	0.0933004	1.0517	AT5G05790	0.283512	0.179268	0.610554
AT2G19530	0.365436	0.121012	0.102399	AT1G05410	0.235925	0.345051	1.08054	AT2G15760	0.309852	0.116983	0.278479	AT3G05410	0.296863	0.161369	1.13381	AT4G05410	0.220039	0.234166	1.13753	AT5G05810	0.298427	0.186535	0.196066
AT2G45360	0.286233	0.154564	0.102399	AT1G05420	0.368982	0.133945	0.426901	AT2G15790	0.179127	0.0482634	0.942296	AT3G05420	0.222496	0.129744	1.80313	AT4G05420	0.263316	0.0208118	1.88015	AT5G05820	0.17749	0.0871451	1.22583
AT3G55646	0.117016	0.654315	0.102399	AT1G05430	0.329563	0.340336	1.22794	AT2G15820	0.292943	0.244665	1.40121	AT3G05430	0.224438	0.595546	0.516139	AT4G05440	0.264024	0.174702	0.716354	AT5G05830	0.179599	0.319921	1.07885
AT3G56570	0.304817	0.227633	0.102399	AT1G05440	0.322574	0.359849	0.106395	AT2G15830	0.248323	0.615253	1.00448	AT3G05470	0.294504	0.132346	0.909706	AT4G05450	0.314674	0.14428	0.757396	AT5G05840	0.266916	0.0284074	0.689113
AT3G58000	0.251772	0.203113	0.102399	AT1G05460	0.248703	0.179857	1.24099	AT2G15860	0.232272	0.134938	1.5113	AT3G05480	0.192195	0.187499	0.122052	AT4G05460	0.367503	0.288078	0.912206	AT5G05850	0.35991	0.101222	0.963292
AT4G21510	0.272978	0.253848	0.102399	AT1G05470	0.209605	0.0564229	0.937618	AT2G15880	0.374379	0.133963	0.920843	AT3G05500	0.218612	0.0521401	1.35565	AT4G05520	0.242157	0.0509041	0.821022	AT5G05860	0.30963	0.199887	0.557519
AT4G28700	0.477175	0.0794843	0.102399	AT1G05490	0.241328	0.415166	0.227347	AT2G15900	0.213802	0.259924	1.36322	AT3G05510	0.237956	0.199619	0.916549	AT4G05530	0.256605	0.141998	1.70786	AT5G05870	0.233066	0.263722	1.08767
AT5G15300	0.307369	0.0991395	0.102399	AT1G05500	0.191432	0.0863933	1.53167	AT2G15960	0.344782	0.272119	1.53836	AT3G05520	0.203932	0.0766246	1.32013	AT4G05590	0.312527	0.0929548	1.00699	AT5G05920	0.376681	0.139727	0.875831
AT5G16640	0.331082	0.153473	0.102399	AT1G05520	0.232017	0.143867	1.63647	AT2G15970	0.396247	0.115555	2.47738	AT3G05530	0.181367	0.00615374	2.07915	AT4G06534	0.348114	0.373025	0.202516	AT5G05930	0.216444	0.17578	1.2354
AT1G04840	0.252052	0.240655	0.106395	AT1G05540	0.157087	0.369094	0.688064	AT2G15980	0.277101	0.29869	0.744754	AT3G05545	0.199425	0.0975176	1.84335	AT4G06598	0.359353	0.163936	0.878533	AT5G05940	0.199314	0.238633	0.409426
AT1G05440	0.322574	0.359849	0.106395	AT1G05560	0.237623	0.3439	1.65837	AT2G16050	0.491251	0.0643046	0.516139	AT3G05570	0.246123	0.217512	0.641851	AT4G06599	0.41973	0.0367944	1.25931	AT5G05950	0.239456	0.0673231	1.33237
AT1G12260	0.141964	0.101005	0.106395	AT1G05570	0.18351	0.0955363	1.91358	AT2G16070	0.340273	0.140368	1.37217	AT3G05580	0.202887	0.0204698	0.885876	AT4G06634	0.283644	0.17883	1.16379	AT5G05960	0.38128	0.174586	0.490576
AT1G15040	0.349516	0.105069	0.106395	AT1G05575	0.43936	0.226618	0.0327799	AT2G16250	0.243135	0.219665	1.01049	AT3G05600	0.177327	0.360623	0.929909	AT4G06676	0.23438	0.241603	0.87038	AT5G05980	0.20048	0.142741	1.45458
AT1G75110	0.390065	0.132999	0.106395	AT1G05590	0.219831	0.219055	1.28567	AT2G16270	0.29068	0.472461	0.72025	AT3G05625	0.21102	0.163894	1.10878	AT4G06744	0.392984	0.0858594	0.465175	AT5G05987	0.261621	0.160143	0.825608
AT2G17210	0.226925	0.332623	0.106395	AT1G05620	0.267704	0.115785	1.00043	AT2G16280	0.340464	0.0262991	1.84756	AT3G05630	0.344888	0.139334	0.688064	AT4G07390	0.275899	0.0498694	1.24824	AT5G05990	0.275084	0.199203	0.694289
AT3G10185	0.133761	0.353804	0.106395	AT1G05630	0.23985	0.118224	1.52987	AT2G16365	0.415161	0.207805	1.64796	AT3G05650	0.222664	0.35135	1.06197	AT4G07410	0.253822	0.14279	1.70072	AT5G06000	0.229563	0.401959	0.411401
AT3G14370	0.373459	0.0550801	0.106395	AT1G05640	0.220487	0.241804	0.625282	AT2G16370	0.300464	0.0987329	1.19931	AT3G05680	0.13435	0.209649	1.84393	AT4G07990	0.270251	0.536083	1.12588	AT5G06050	0.277221	0.126979	1.1564
AT3G52460	0.294893	0.216963	0.106395	AT1G05680	0.226836	0.212801	0.511456	AT2G16380	0.434506	0.199245	1.24041	AT3G05690	0.241334	0.219829	1.41883	AT4G08150	0.252369	0.0873985	0.879881	AT5G06060	0.2948	0.152628	1.7338
AT4G33550	0.267964	0.212818	0.106395	AT1G05720	0.411194	0.0691356	1.21199	AT2G16390	0.271888	0.232008	0.904667	AT3G05700	0.307702	0.187356	0.959952	AT4G08160	0.428195	0.114268	0.343133	AT5G06120	0.162007	0.0793737	1.51302
AT4G35970	0.197617	0.116006	0.106395	AT1G05730	0.185959	0.328061	0.858555	AT2G16400	0.185178	0.263297	1.49727	AT3G05710	0.29878	0.0837425	1.20027	AT4G08170	0.254822	0.109585	1.03512	AT5G06130	0.258349	0.103563	1.82508
AT5G10570	0.223779	0.403659	0.106395	AT1G05750	0.234599	0.212618	0.798139	AT2G16405	0.288816	0.0861411	1.23777	AT3G05727	0.410988	0.367133	0.810125	AT4G08180	0.286893	0.0804122	1.52852	AT5G06140	0.182718	0.134174	1.54826
AT5G17780	0.349014	0.261461	0.106395	AT1G05760	0.478324	0.092898	0.192818	AT2G16430	0.438078	0.0562513	1.48645	AT3G05740	0.272571	0.0807705	0.403429	AT4G08230	0.39372	0.105398	1.35879	AT5G06150	0.245148	0.081739	1.0914
AT5G49120	0.201775	0.883567	0.106395	AT1G05790	0.190746	0.112982	1.38115	AT2G16440	0.223085	0.0775319	1.18558	AT3G05750	0.214266	0.426616	1.0517	AT4G08280	0.424495	0.156313	1.33544	AT5G06160	0.204944	0.202764	1.40403
AT5G60880	0.256974	0.268484	0.106395	AT1G05805	0.322583	0.127584	1.60173	AT2G16460	0.310612	0.0298124	0.910336	AT3G05760	0.181919	0.125125	1.18591	AT4G08290	0.402889	0.170192	1.22914	AT5G06210	0.288381	0.201091	1.1209
AT2G35910	0.448377	0.209287	0.110354	AT1G05820	0.21163	0.283913	0.215109	AT2G16485	0.15098	0.505821	1.7888	AT3G05800	0.379925	0.204398	1.00398	AT4G08300	0.437519	0.155072	1.32593	AT5G06220	0.209814	0.25735	1.87284
AT1G06475	0.357105	0.114533	0.110354	AT1G05835	0.193748	0.361214	0.910336	AT2G16500	0.273021	0.112996	2.13905	AT3G05810	0.202318	0.130045	0.952066	AT4G08320	0.295088	0.200584	1.14049	AT5G06230	0.328998	0.146649	1.23777
AT1G14190	0.368722	0.0990384	0.110354	AT1G05840	0.269243	0.0656864	1.29712	AT2G16530	0.215685	0.213506	0.773128	AT3G05830	0.23364	0.213038	0.881219	AT4G08330	0.341835	0.0509193	0.873797	AT5G06240	0.186882	0.0918319	0.653309
AT1G32928	0.461741	0.131586	0.110354	AT1G05850	0.332299	0.0669976	2.82587	AT2G16580	0.36565	0.0425293	0.29942	AT3G05890	0.236334	0.0706399	0.367822	AT4G08350	0.283541	0.0766877	2.02394	AT5G06260	0.285003	0.151502	1.43949
AT1G34180	0.333859	0.206393	0.110354	AT1G05860	0.269286	0.165847	0.847128	AT2G16595	0.179777	0.228957	0.365638	AT3G05900	0.181267	0.737049	1.85537	AT4G08455	0.426295	0.0726489	0.765333	AT5G06270	0.233649	0.0517948	0.949214
AT2G15630	0.302636	0.187223	0.110354	AT1G05890	0.217378	0.373058	1.53953	AT2G16600	0.449476	0.0759912	2.57875	AT3G05910	0.324633	0.0315933	1.80871	AT4G08500	0.470375	0.215403	1.43782	AT5G06300	0.188348	0.0113276	0.702439
AT2G21820	0.07845	0.233612	0.110354	AT1G05900	0.209546	0.403518	1.08559	AT2G16630	0.245378	0.224519	1.07373	AT3G05930	0.217787	0.175445	0.523824	AT4G08510	0.184428	0.559208	1.06417	AT5G06310	0.316943	0.172538	0.947497
AT2G28590	0.472896	0.146423	0.110354	AT1G05910	0.247671	0.147367	1.52625	AT2G16640	0.25459	0.262341	1.92395	AT3G05936	0.321405	0.274176	0.0557605	AT4G08520	0.157006	0.110819	1.50354	AT5G06320	0.423164	0.141156	2.15043
AT3G51350	0.255998	0.259849	0.110354	AT1G05940	0.158969	0.181696	1.69377	AT2G16650	0.211293	0.26922	0.831652	AT3G05940	0.239725	0.0656357	0.915927	AT4G08540	0.287138	0.160461	1.39592	AT5G06340	0.264081	0.147925	1.55823
AT3G63060	0.302439	0.108493	0.110354	AT1G05950	0.248355	0.372772	0.610554	AT2G16660	0.370338	0.0546996	2.11539	AT3G05970	0.23311	0.0524493	2.00594	AT4G08555	0.253178	0.489822	0.0942964	AT5G06350	0.213351	0.414934	1.09998
AT4G09060	0.196214	0.282469	0.110354	AT1G05960	0.162966	0.257427	1.73183	AT2G16700	0.400491	0.0727036	0.95036	AT3G05980	0.323876	0.118027	0.445558	AT4G08570	0.323949	0.0677022	0.236285	AT5G06360	0.303235	0.0602141	1.67374
AT4G11070	0.34158	0.39674	0.110354	AT1G05970	0.464636	0.233019	0.525343	AT2G16720	0.281821	0.235685	0.468643	AT3G05990	0.311164	0.141412	1.236	AT4G08580	0.283827	0.0953707	1.0075	AT5G06370	0.228084	0.0909234	1.52972
AT4G30830	0.274878	0.161108	0.110354	AT1G06010	0.274173	0.201129	0.741994	AT2G16740	0.321942	0.0184696	0.985956	AT3G06010	0.240491	0.0799188	1.42347	AT4G08685	0.373274	0.107221	1.62996	AT5G06390	0.238821	0.134531	1.78347
AT5G03960	0.245601	0.257115	0.110354	AT1G06040	0.262918	0.183793	2.17832	AT2G16750	0.219706	0.270473	0.622856	AT3G06020	0.222371	0.395264	0.114311	AT4G08700	0.335782	0.171215	0.982258	AT5G06410	0.239894	0.207198	0.79407
AT5G13920	0.314223	0.425925	0.110354	AT1G06050	0.274049	0.141305	0.535838	AT2G16770	0.197388	0.145279	0.72025	AT3G06030	0.196919	0.150393	0.803771	AT4G08790	0.289803	0.0610244	0.944616	AT5G06430	0.319672	0.120847	0.397349
AT5G27230	0.225854	0.512204	0.110354	AT1G06060	0.164145	0.486659	1.15959	AT2G16780	0.208123	0.209396	1.28803	AT3G06035	0.240472	0.314493	1.43652	AT4G08810	0.412719	0.066276	1.66973	AT5G06450	0.22863	0.158109	0.845675
AT1G01570	0.261568	0.206628	0.114311	AT1G06070	0.26546	0.104652	1.27956	AT2G16790	0.275787	0.169933	0.0732783	AT3G06050	0.218685	0.080715	1.59853	AT4G08850	0.351929	0.23881	2.10997	AT5G06460	0.183057	0.17276	1.56034
AT1G03510	0.289354	0.126745	0.114311	AT1G06080	0.240963	0.0717656	0.619198	AT2G16800	0.295718	0.220021	1.43146	AT3G06060	0.252209	0.157743	1.29583	AT4G08870	0.410009	0.0468954	2.01083	AT5G06470	0.172333	0.226331	0.0232113
AT1G10110	0.404308	0.519628	0.114311	AT1G06110	0.163017	0.457096	1.37454	AT2G16850	0.185741	0.0819222	1.13268	AT3G06070	0.250037	0.220644	0.892451	AT4G08900	0.319883	0.0519365	1.425	AT5G06480	0.182305	0.201979	0.345433
AT1G29270	0.162295	0.632625	0.114311	AT1G06130	0.35641	0.236958	1.43875	AT2G16860	0.23151	0.115581	1.46044	AT3G06080	0.274472	0.137729	1.54725	AT4G08910	0.461238	0.261309	0.0327799	AT5G06540	0.286974	0.131735	0.221258
AT1G69400	0.237222	0.29802	0.114311	AT1G06150	0.200325	0.356904	1.48661	AT2G16880	0.230218	0.190201	0.958277	AT3G06140	0.261355	0.220063	0.956029	AT4G08920	0.331435	0.0378365	2.14379	AT5G06550	0.321491	0.109791	0.756507
AT2G30750	0.298218	0.233772	0.114311	AT1G06160	0.266604	0.234722	0.3912	AT2G16890	0.367355	0.209613	1.02754	AT3G06145	0.173731	0.151017	0.794885	AT4G08930	0.327454	0.260019	1.15391	AT5G06580	0.247143	0.126956	1.35069
AT3G06020	0.222371	0.395264	0.114311	AT1G06190	0.1948	0.372747	1.76942	AT2G16900	0.268397	0.224473	1.20411	AT3G06150	0.397871	0.135958	1.42672	AT4G08950	0.388754	0.14533	1.20633	AT5G06590	0.272215	0.276982	0.236285
AT3G10910	0.223182	0.333432	0.114311	AT1G06200	0.208817	0.213672	1.53865	AT2G16920	0.248783	0.216423	1.38347	AT3G06170	0.235515	0.0493406	1.84335	AT4G08960	0.2214	0.122523	1.3754	AT5G06600	0.167662	0.0212739	2.05219
AT3G25640	0.228368	0.0998524	0.114311	AT1G06210	0.397466	0.141896	1.33942	AT2G16940	0.253182	0.115235	1.9082	AT3G06190	0.286639	0.0699248	1.40763	AT4G09000	0.260032	0.0773972	2.32163	AT5G06620	0.413487	0.157916	0.340821
AT3G47830	0.355126	0.188688	0.114311	AT1G06240	0.298039	0.106525	1.20506	AT2G16950	0.178758	0.132162	1.90914	AT3G06200	0.275318	0.0950116	1.25053	AT4G09010	0.401615	0.0810919	2.1662	AT5G06660	0.428153	0.0360318	1.11547
AT3G53690	0.458972	0.147889	0.114311	AT1G06250	0.213562	0.213343	0.29942	AT2G17020	0.297288	0.108041	1.32569	AT3G06210	0.27877	0.122957	1.06153	AT4G09020	0.209218	0.170308	2.19979	AT5G06670	0.221478	0.255776	0.881887
AT3G55970	0.299446	0.142299	0.114311	AT1G06260	0.294444	0.157964	0.189546	AT2G17030	0.302475	0.174193	0.881219	AT3G06240	0.235663	0.241888	1.11664	AT4G09030	0.264087	0.415481	1.28882	AT5G06680	0.206985	0.0539876	1.12435
AT3G60580	0.245065	0.267205	0.114311	AT1G06270	0.282263	0.107833	0.611798	AT2G17033	0.272106	0.251014	1.37087	AT3G06250	0.221257	0.089826	1.1964	AT4G09040	0.260226	0.257326	1.61118	AT5G06690	0.2065	0.27227	1.39531
AT4G20420	0.27863	0.362051	0.114311	AT1G06290	0.248876	0.0721655	1.76725	AT2G17040	0.438015	0.0877461	1.33965	AT3G06270	0.339873	0.0178402	0.996857	AT4G09060	0.196214	0.282469	0.110354	AT5G06700	0.290764	0.144122	1.88878
AT4G39070	0.288167	0.100631	0.114311	AT1G06360	0.293872	0.109125	1.73521	AT2G17110	0.302929	0.236791	1.13827	AT3G06290	0.193464	0.3502	1.53997	AT4G09140	0.226947	0.139853	1.01592	AT5G06710	0.252957	0.16504	0.743839
AT5G39220	0.266429	0.12405	0.114311	AT1G06380	0.294439	0.290687	0.787475	AT2G17120	0.210319	0.391088	1.55228	AT3G06300	0.32846	0.0442763	1.19543	AT4G09150	0.225697	0.210251	1.75722	AT5G06720	0.374096	0.101747	0.0901522
AT1G01030	0.20057	0.13352	0.118199	AT1G06400	0.307694	0.0543841	1.47992	AT2G17130	0.304705	0.0488716	1.37988	AT3G06330	0.290406	0.177166	1.28276	AT4G09160	0.401575	0.337154	1.64773	AT5G06750	0.252	0.267143	0.97585
AT1G16830	0.306808	0.282583	0.118199	AT1G06420	0.349646	0.573	0.380736	AT2G17140	0.266169	0.128974	0.419229	AT3G06350	0.294692	0.229205	1.67136	AT4G09180	0.226638	0.106774	1.24011	AT5G06760	0.279317	0.0878616	0.579521
AT1G22380	0.285647	0.228467	0.118199	AT1G06430	0.218839	0.0528819	2.14863	AT2G17150	0.223205	0.174489	0.98805	AT3G06370	0.270155	0.107064	0.631271	AT4G09320	0.441732	0.145097	2.35451	AT5G06770	0.182908	0.202871	0.973691
AT2G01913	0.325296	0.176335	0.118199	AT1G06440	0.16045	0.164724	0.245068	AT2G17190	0.34353	0.0823737	1.88641	AT3G06380	0.333994	0.16308	1.45636	AT4G09340	0.418779	0.224071	1.18425	AT5G06780	0.201714	0.324559	1.17788
AT2G33847	0.174041	0.308912	0.118199	AT1G06460	0.192166	0.411306	2.31258	AT2G17200	0.283184	0.107574	2.09	AT3G06400	0.219388	0.037408	1.93408	AT4G09350	0.361909	0.17649	1.13455	AT5G06790	0.229126	0.364517	0.477208
AT3G26770	0.330697	0.175941	0.118199	AT1G06475	0.357105	0.114533	0.110354	AT2G17210	0.226925	0.332623	0.106395	AT3G06410	0.208628	0.157276	1.53806	AT4G09460	0.288954	0.13818	0.744754	AT5G06810	0.30876	0.274445	0.692221
AT3G57200	0.206065	0.215658	0.118199	AT1G06510	0.186503	0.444278	0.939379	AT2G17220	0.233741	0.182228	1.48844	AT3G06430	0.24984	0.112514	1.50752	AT4G09510	0.354012	0.0556076	1.37561	AT5G06830	0.198579	0.11949	1.24333
AT3G60660	0.255027	0.130945	0.118199	AT1G06530	0.337296	0.274097	1.76629	AT2G17240	0.148317	0.179524	1.54884	AT3G06440	0.208998	0.276275	1.06941	AT4G09520	0.336781	0.094564	0.98805	AT5G06860	0.3631	0.130968	0.844222
AT4G22760	0.261084	0.269319	0.118199	AT1G06550	0.196522	0.312475	1.56962	AT2G17250	0.223936	0.201982	1.0602	AT3G06470	0.461801	0.132526	1.38995	AT4G09550	0.181865	0.073515	1.08308	AT5G06870	0.309534	0.0720017	1.1072
AT5G05330	0.422932	0.129933	0.118199	AT1G06560	0.218742	0.165227	1.06329	AT2G17260	0.216586	0.116356	0.685974	AT3G06480	0.204398	0.183883	1.60045	AT4G09560	0.314052	0.287101	1.12626	AT5G06910	0.196705	0.262148	1.05843
AT5G14510	0.358403	0.098762	0.118199	AT1G06570	0.364048	0.0836122	1.80064	AT2G17265	0.217772	0.0656985	1.69869	AT3G06483	0.344732	0.0240562	1.90958	AT4G09570	0.304405	0.0501038	1.33497	AT5G06930	0.276253	0.355942	0.740149
AT1G04600	0.163696	0.239586	0.122052	AT1G06590	0.220537	0.165243	0.818707	AT2G17270	0.186118	0.146463	0.706462	AT3G06500	0.291618	0.0825589	1.39572	AT4G09580	0.337705	0.0742344	1.04943	AT5G06940	0.22756	0.177867	0.376467
AT1G06750	0.256511	0.103603	0.122052	AT1G06620	0.407914	0.0947462	0.574124	AT2G17290	0.237091	0.0656644	1.30752	AT3G06510	0.186606	0.224729	2.06002	AT4G09620	0.247935	0.152642	1.29635	AT5G06970	0.206504	0.130858	1.57616
AT1G09220	0.258589	0.223218	0.122052	AT1G06645	0.34112	0.279249	1.0467	AT2G17300	0.268069	0.216983	0.969341	AT3G06520	0.23439	0.351782	0.242169	AT4G09630	0.182995	0.206549	1.42615	AT5G06980	0.37406	0.139712	1.37022
AT1G21910	0.253336	0.27215	0.122052	AT1G06650	0.224731	0.334864	1.66204	AT2G17320	0.163957	0.230967	1.17889	AT3G06530	0.208155	0.256321	1.5564	AT4G09640	0.275881	0.127133	0.996345	AT5G07010	0.309063	0.204302	0.434457
AT1G53060	0.239281	0.575671	0.122052	AT1G06660	0.185465	0.335665	0.189546	AT2G17340	0.185878	0.132037	1.70052	AT3G06540	0.193706	0.237859	1.37476	AT4G09650	0.352818	0.0972233	2.64694	AT5G07020	0.21331	0.236727	2.17916
AT3G05480	0.192195	0.187499	0.122052	AT1G06670	0.172398	0.388577	1.62528	AT2G17360	0.227659	0.0227314	2.039	AT3G06550	0.150865	0.179126	1.92395	AT4G09670	0.424692	0.0667698	1.70836	AT5G07030	0.334623	0.0752514	2.02085
AT3G10680	0.302869	0.416745	0.122052	AT1G06680	0.133845	0.111673	3.49755	AT2G17370	0.166888	0.203116	0.79733	AT3G06580	0.163684	0.128356	1.64335	AT4G09680	0.172159	0.52527	1.40463	AT5G07070	0.287021	0.128356	0.705462
AT4G01270	0.27092	0.277882	0.122052	AT1G06690	0.168754	0.143923	1.60351	AT2G17380	0.191225	0.0150129	1.34635	AT3G06610	0.236006	0.116158	1.14269	AT4G09720	0.221909	0.0666723	1.35114	AT5G07080	0.286241	0.19398	0.654436
AT5G02200	0.189439	0.494891	0.122052	AT1G06710	0.198426	0.171471	0.676428	AT2G17390	0.237163	0.119303	2.03455	AT3G06620	0.213541	0.126093	1.39979	AT4G09730	0.297243	0.0685897	1.72984	AT5G07100	0.258701	0.315364	0.988577
AT5G22430	0.225513	0.312633	0.122052	AT1G06720	0.218858	0.377851	1.47586	AT2G17410	0.172725	0.495495	1.6491	AT3G06630	0.238309	0.367232	0.144512	AT4G09750	0.270411	0.0762198	1.3475	AT5G07110	0.26451	0.0936073	1.14996
AT1G05260	0.331561	0.0492811	0.125871	AT1G06730	0.216868	0.215528	1.03276	AT2G17420	0.273432	0.0868194	1.86838	AT3G06650	0.202886	0.0184185	2.16261	AT4G09810	0.228829	0.12089	0.86346	AT5G07120	0.225863	0.162217	1.33166
AT1G49910	0.358791	0.0452109	0.125871	AT1G06750	0.256511	0.103603	0.122052	AT2G17440	0.282107	0.287416	0.898281	AT3G06660	0.223244	0.347147	0.952637	AT4G09820	0.269302	0.176891	1.1028	AT5G07130	0.303783	0.062898	0.774838
AT2G04040	0.289945	0.17703	0.125871	AT1G06770	0.203962	0.418829	0.732675	AT2G17450	0.420188	0.0802095	1.19021	AT3G06670	0.213362	0.079338	1.69531	AT4G09830	0.250067	0.139049	1.76217	AT5G07140	0.300995	0.157787	0.546098
AT3G05140	0.286186	0.144676	0.125871	AT1G06780	0.210628	0.180621	1.0075	AT2G17470	0.229337	0.239519	0.312008	AT3G06730	0.254807	0.216707	1.31027	AT4G09890	0.266987	0.0428267	1.21417	AT5G07150	0.16458	0.462444	0.84785
AT3G27640	0.20054	0.259678	0.125871	AT1G06790	0.236655	0.314648	0.941715	AT2G17480	0.240678	0.153395	1.27983	AT3G06740	0.228808	0.195688	0.934079	AT4G09900	0.263088	0.10241	1.35295	AT5G07180	0.277001	0.0849611	1.14196
AT3G48970	0.277266	0.0556852	0.125871	AT1G06800	0.317258	0.167155	1.25537	AT2G17510	0.182485	0.114599	1.57426	AT3G06750	0.373498	0.23745	1.33965	AT4G09950	0.33733	0.138206	0.319398	AT5G07220	0.271759	0.12275	1.77765
AT3G59070	0.490415	0.250384	0.125871	AT1G06820	0.301038	0.0877766	1.46395	AT2G17520	0.263784	0.232095	1.56438	AT3G06760	0.222813	0.141928	1.12967	AT4G09970	0.449398	0.242316	0.95036	AT5G07240	0.230362	0.266076	1.64635
AT3G63480	0.23338	0.276236	0.125871	AT1G06830	0.302834	0.0297685	0.79733	AT2G17525	0.281196	0.176428	0.657801	AT3G06778	0.312819	0.204177	0.0134692	AT4G09980	0.302189	0.101449	1.49337	AT5G07250	0.219512	0.171809	1.42729
AT5G09800	0.244905	0.318148	0.125871	AT1G06840	0.219739	0.148495	1.25196	AT2G17550	0.250884	0.124783	1.17107	AT3G06780	0.304218	0.106143	1.37411	AT4G10020	0.310163	0.037324	0.25081	AT5G07270	0.267982	0.0522393	1.40483
AT5G45790	0.270135	0.155079	0.125871	AT1G06870	0.228816	0.186232	1.19315	AT2G17570	0.25987	0.175284	0.616749	AT3G06790	0.370913	0.154687	1.16554	AT4G10030	0.298817	0.155162	1.24128	AT5G07280	0.396351	0.152874	0.590117
AT1G15990	0.30161	0.0632496	0.129658	AT1G06900	0.232824	0.0929176	1.47704	AT2G17580	0.154347	0.453673	0.855725	AT3G06810	0.223544	0.216252	1.62744	AT4G10050	0.230245	0.109275	1.18225	AT5G07290	0.232751	0.214878	1.43577
AT1G80880	0.188458	0.303015	0.129658	AT1G06910	0.262405	0.366401	0.525343	AT2G17630	0.282944	0.0593962	1.00599	AT3G06830	0.244985	0.265612	0.262095	AT4G10060	0.24273	0.20087	1.90282	AT5G07300	0.291844	0.070822	1.59389
AT2G23690	0.387371	0.0576597	0.129658	AT1G06950	0.187422	0.113959	2.20541	AT2G17640	0.307327	0.103415	1.1056	AT3G06840	0.407376	0.187539	0.378598	AT4G10070	0.314955	0.289896	1.39264	AT5G07320	0.320867	0.0596845	0.996345
AT3G48290	0.340091	0.177252	0.129658	AT1G06960	0.207878	0.164345	0.989619	AT2G17650	0.283849	0.209904	0.877861	AT3G06860	0.232526	0.132167	1.942	AT4G10080	0.288594	0.335356	1.85502	AT5G07340	0.222871	0.167071	1.63753
AT3G58550	0.291492	0.203351	0.129658	AT1G06980	0.261666	0.266832	0.459905	AT2G17670	0.378793	0.194136	0.847128	AT3G06868	0.222784	0.165999	1.23422	AT4G10090	0.228037	0.128244	0.719282	AT5G07350	0.203809	0.140589	2.02978
AT5G04840	0.232789	0.22195	0.129658	AT1G07000	0.277848	0.140682	1.49581	AT2G17700	0.222306	0.0842666	1.2966	AT3G06880	0.197879	0.209893	1.40202	AT4G10110	0.297429	0.127673	1.04025	AT5G07360	0.336411	0.0845211	1.26154
AT5G55170	0.423624	0.359139	0.129658	AT1G07010	0.258144	0.117193	1.73239	AT2G17705	0.275485	0.121827	0.90908	AT3G06890	0.319821	0.0767687	0.497109	AT4G10130	0.378464	0.137464	0.647618	AT5G07400	0.24261	0.299256	0.312008
AT5G63590	0.352036	0.191798	0.129658	AT1G07020	0.226297	0.366191	0.843494	AT2G17710	0.190494	0.152071	1.53421	AT3G06910	0.195337	0.452594	0.814048	AT4G10140	0.257564	0.157542	0.791606	AT5G07460	0.379318	0.215911	1.67846
AT1G80820	0.249042	0.065987	0.133443	AT1G07030	0.274076	0.108395	1.27956	AT2G17720	0.206085	0.046065	1.23777	AT3G06920	0.201786	0.120932	0.711436	AT4G10180	0.36631	0.0821349	1.60414	AT5G07470	0.297882	0.191851	1.77765
AT2G06255	0.372735	0.200378	0.133443	AT1G07040	0.295396	0.140672	1.50482	AT2G17730	0.266844	0.0777764	0.94807	AT3G06930	0.146454	0.184754	1.30627	AT4G10280	0.361419	0.232493	0.490576	AT5G07580	0.292792	0.139754	1.84626
AT2G22730	0.182972	0.170267	0.133443	AT1G07050	0.312582	0.309229	1.50799	AT2G17760	0.200034	0.164436	1.47925	AT3G06950	0.36916	0.179415	1.02897	AT4G10300	0.44017	0.186773	1.85848	AT5G07590	0.249717	0.0147817	1.00246
AT3G13437	0.215994	1.44809	0.133443	AT1G07080	0.358287	0.23016	2.03498	AT2G17780	0.269812	0.387272	0.617975	AT3G06960	0.119028	0.389008	1.38974	AT4G10310	0.27865	0.308859	0.0512297	AT5G07610	0.283499	0.394951	0.662257
AT3G18660	0.33401	0.0854116	0.133443	AT1G07090	0.26744	0.04462	1.22974	AT2G17787	0.211934	0.441007	0.787475	AT3G06980	0.222459	0.239724	1.81825	AT4G10320	0.298457	0.149253	1.97385	AT5G07620	0.324042	0.128556	0.5388
AT3G50870	0.335308	0.117757	0.133443	AT1G07110	0.193507	0.101859	2.02548	AT2G17790	0.217884	0.134356	1.58564	AT3G07010	0.302027	0.115274	1.69716	AT4G10330	0.283117	0.104322	0.994286	AT5G07630	0.19853	0.304661	1.11703
AT4G02040	0.209103	0.806935	0.133443	AT1G07120	0.167605	0.308162	0.165897	AT2G17820	0.212403	0.113052	1.50593	AT3G07020	0.191524	0.13628	1.45973	AT4G10340	0.226667	0.0284561	3.38336	AT5G07660	0.177734	0.398641	0.336139
AT4G20140	0.228411	0.154248	0.133443	AT1G07130	0.301049	0.328179	0.75382	AT2G17840	0.32024	0.0919101	1.98952	AT3G07030	0.476192	0.45169	1.37797	AT4G10380	0.236281	0.0825074	1.2883	AT5G07670	0.230485	0.156639	1.09346
AT4G20390	0.200984	0.308829	0.133443	AT1G07135	0.263474	0.755475	1.57534	AT2G17870	0.238921	0.284615	1.59943	AT3G07050	0.34001	0.0823759	1.55541	AT4G10390	0.408279	0.142694	0.568659	AT5G07690	0.35447	0.240369	1.56313
AT4G39630	0.22797	0.292393	0.133443	AT1G07140	0.304334	0.12243	2.09074	AT2G17900	0.192431	0.210792	0.336139	AT3G07060	0.182159	0.311214	0.806166	AT4G10480	0.34952	0.0998742	2.05219	AT5G07710	0.290206	0.220003	0.970979
AT5G05510	0.187594	0.243479	0.133443	AT1G07150	0.281015	0.581345	0.144512	AT2G17930	0.167295	0.0528217	2.03158	AT3G07080	0.236309	0.185644	1.01494	AT4G10500	0.330084	0.188153	0.760942	AT5G07720	0.314034	0.0770363	0.407425
AT5G60760	0.335402	0.0901489	0.133443	AT1G07180	0.268141	0.0750299	1.75908	AT2G17970	0.204696	0.316584	0.952066	AT3G07090	0.383172	0.0993367	1.48177	AT4G10550	0.291044	0.226359	0.784981	AT5G07730	0.279545	0.436137	0.424996
AT1G07410	0.283941	0.0152215	0.137164	AT1G07200	0.318478	0.231933	1.47432	AT2G17972	0.383088	0.0938247	1.16414	AT3G07100	0.215513	0.130711	2.13868	AT4G10570	0.184069	0.241645	1.17923	AT5G07740	0.309685	0.148595	1.92558
AT1G08290	0.238553	0.200211	0.137164	AT1G07210	0.248323	0.264773	1.30248	AT2G17975	0.335835	0.137173	0.937618	AT3G07110	0.241173	0.0888997	1.97272	AT4G10610	0.340664	0.0790463	1.65959	AT5G07800	0.174922	0.177998	0.445558
AT2G33793	0.154932	0.275279	0.137164	AT1G07220	0.269098	0.118548	1.01098	AT2G17980	0.308364	0.0941687	1.67771	AT3G07130	0.259112	0.118062	0.456366	AT4G10620	0.309622	0.121806	0.940546	AT5G07810	0.210859	0.294364	0.432585
AT4G12400	0.407845	0.108419	0.137164	AT1G07230	0.31283	0.0644743	1.57521	AT2G17990	0.233731	0.169036	1.57534	AT3G07140	0.325556	0.112525	1.27876	AT4G10630	0.369359	0.208361	0.283821	AT5G07820	0.261599	0.411654	0.96218
AT4G21865	0.196214	0.626877	0.137164	AT1G07240	0.385944	0.157299	1.61267	AT2G18020	0.169879	0.0101717	2.56218	AT3G07170	0.116159	0.340645	1.27768	AT4G10650	0.272738	0.196615	0.0689647	AT5G07830	0.254735	0.162193	1.52822
AT5G11780	0.204081	0.388447	0.137164	AT1G07250	0.317819	0.172124	1.70436	AT2G18030	0.18355	0.188364	1.0668	AT3G07180	0.221922	0.20853	1.51613	AT4G10710	0.185359	0.134079	1.90782	AT5G07870	0.316452	0.317864	0.91531
AT5G42450	0.344106	0.259233	0.137164	AT1G07260	0.395413	0.183816	0.389113	AT2G18040	0.347939	0.0560152	1.78036	AT3G07195	0.290596	0.298263	0.519224	AT4G10730	0.154991	0.281919	1.53762	AT5G07900	0.434969	0.09407	1.03699
AT5G55830	0.315136	0.0851058	0.137164	AT1G07290	0.265262	0.108114	0.169351	AT2G18050	0.280743	0.336395	1.1209	AT3G07210	0.253713	0.121919	0.909706	AT4G10750	0.214235	0.192702	1.42557	AT5G07910	0.185167	0.0835042	1.10038
AT1G03180	0.17117	0.275477	0.140854	AT1G07300	0.163451	0.211492	0.576825	AT2G18090	0.230474	0.24752	1.47347	AT3G07220	0.307287	0.10133	1.37861	AT4G10760	0.226004	0.0679267	1.36079	AT5G07920	0.267816	0.10214	1.46674
AT1G53180	0.182139	0.556783	0.140854	AT1G07310	0.206993	0.208104	1.90587	AT2G18100	0.228038	0.146588	0.205691	AT3G07270	0.1907	0.178595	1.60566	AT4G10770	0.247094	0.0660634	1.90435	AT5G07950	0.182601	0.377538	0.752924
AT2G44930	0.222847	0.40733	0.140854	AT1G07320	0.377851	0.0949714	2.39072	AT2G18120	0.212951	0.487421	0.253677	AT3G07290	0.214289	0.290459	0.227347	AT4G10790	0.361293	0.142807	1.7484	AT5G07960	0.234715	0.0911557	1.22884
AT2G47485	0.354183	0.165632	0.140854	AT1G07350	0.233353	0.364959	1.74393	AT2G18150	0.271161	0.075129	0.230347	AT3G07310	0.392217	0.0545633	1.77235	AT4G10800	0.386026	0.175157	0.384944	AT5G07990	0.339094	0.112472	1.94479
AT3G14580	0.307402	0.168326	0.140854	AT1G07360	0.266111	0.0970788	1.75498	AT2G18160	0.315956	0.064775	1.70446	AT3G07320	0.298397	0.118761	1.50736	AT4G10840	0.318715	0.0369997	2.09457	AT5G08000	0.204167	0.290393	1.36167
AT3G26050	0.252122	0.643049	0.140854	AT1G07380	0.186763	0.165044	1.09998	AT2G18170	0.463856	0.0220828	1.35431	AT3G07330	0.340327	0.0283787	1.60591	AT4G10890	0.233728	0.481847	0.652169	AT5G08010	0.195891	0.557856	0.980662
AT3G62050	0.419809	0.421792	0.140854	AT1G07390	0.184886	0.364278	0.647618	AT2G18193	0.300518	0.161371	0.449185	AT3G07340	0.33612	0.222505	0.680698	AT4G10930	0.19025	0.397433	1.18024	AT5G08020	0.229797	0.120147	0.690152
AT4G14490	0.356092	0.381553	0.140854	AT1G07400	0.343503	0.112658	0.00346053	AT2G18210	0.285552	0.147881	0.0232113	AT3G07370	0.327601	0.102161	0.984901	AT4G10940	0.208852	0.306538	0.465175	AT5G08040	0.395992	0.205486	1.02225
AT5G01110	0.330742	0.117711	0.140854	AT1G07410	0.283941	0.0152215	0.137164	AT2G18220	0.270703	0.209865	1.23333	AT3G07400	0.226115	0.109195	1.30095	AT4G10960	0.330505	0.103455	1.29583	AT5G08050	0.290383	0.086629	1.77586
AT5G08305	0.20976	0.373773	0.140854	AT1G07420	0.240207	0.0638088	1.5013	AT2G18230	0.190868	0.096968	1.89186	AT3G07410	0.338538	0.0124422	1.01197	AT4G11000	0.151198	0.681938	0.655561	AT5G08070	0.493091	0.239782	0.259307
AT5G21960	0.254936	0.231259	0.140854	AT1G07430	0.363507	0.147225	0.762701	AT2G18240	0.263147	0.196188	0.813267	AT3G07420	0.189576	0.208958	0.759169	AT4G11010	0.234469	0.0658784	1.91729	AT5G08080	0.285155	0.052812	1.4406
AT5G40730	0.121922	0.35913	0.140854	AT1G07440	0.346832	0.254065	1.69243	AT2G18245	0.241936	0.263565	1.02944	AT3G07430	0.291872	0.168625	1.89121	AT4G11060	0.25234	0.151911	0.603004	AT5G08100	0.172562	0.158076	1.54581
AT5G53320	0.220838	0.191017	0.140854	AT1G07470	0.237558	0.117651	1.11194	AT2G18250	0.283316	0.107349	1.10918	AT3G07440	0.293903	0.166679	0.930511	AT4G11070	0.34158	0.39674	0.110354	AT5G08110	0.201317	0.484296	0.72025
AT5G63690	0.374958	0.198812	0.140854	AT1G07490	0.2049	0.0447372	0.236285	AT2G18290	0.227234	0.081253	1.00448	AT3G07460	0.354102	0.15026	1.85316	AT4G11080	0.310114	0.151359	0.681757	AT5G08120	0.240653	0.234693	1.19152
AT1G13830	0.285482	0.244919	0.144512	AT1G07510	0.281168	0.0889069	1.64944	AT2G18328	0.308086	0.158287	1.33214	AT3G07470	0.446106	0.159201	1.62624	AT4G11110	0.281669	0.169275	1.60553	AT5G08139	0.338419	0.291113	1.13455
AT1G07150	0.281015	0.581345	0.144512	AT1G07520	0.37364	0.196181	0.939963	AT2G18330	0.271148	0.114967	1.04715	AT3G07480	0.300412	0.0512109	1.91033	AT4G11120	0.299727	0.14636	1.12051	AT5G08160	0.233845	0.0220914	1.55056
AT1G10520	0.213706	0.191266	0.144512	AT1G07530	0.265925	0.175475	1.60376	AT2G18350	0.173691	0.258354	0.873797	AT3G07500	0.29948	0.278867	0.409426	AT4G11130	0.234551	0.200297	0.765333	AT5G08170	0.301175	0.161929	1.57154
AT1G66230	0.263803	0.267157	0.144512	AT1G07590	0.241214	0.140057	2.47379	AT2G18360	0.216726	0.211354	0.00847242	AT3G07520	0.142303	0.400217	0.975308	AT4G11150	0.345231	0.0371807	2.25113	AT5G08200	0.245362	0.142546	1.0885
AT1G73010	0.345605	0.118967	0.144512	AT1G07615	0.247196	0.213587	0.806166	AT2G18370	0.240035	0.221861	0.0818152	AT3G07525	0.28532	0.212749	0.597893	AT4G11160	0.201699	0.161489	1.64254	AT5G08230	0.253892	0.447881	1.37518
AT2G28570	0.461574	0.247918	0.144512	AT1G07630	0.26102	0.076836	1.36388	AT2G18380	0.175573	0.32575	0.192818	AT3G07530	0.210216	0.265444	0.423082	AT4G11175	0.454382	0.0689188	1.33143	AT5G08240	0.346382	0.273286	0.540267
AT3G06630	0.238309	0.367232	0.144512	AT1G07640	0.226073	0.212942	1.42995	AT2G18390	0.246077	0.00946255	1.03182	AT3G07540	0.210603	0.303696	1.22461	AT4G11220	0.318787	0.0527484	1.65612	AT5G08260	0.279344	0.196964	2.04436
AT3G21470	0.32995	0.191601	0.144512	AT1G07650	0.259154	0.206688	1.79854	AT2G18400	0.134396	0.0363948	0.882553	AT3G07560	0.189664	0.142142	2.06082	AT4G11240	0.222653	0.0258843	1.23718	AT5G08270	0.241551	0.417687	1.09469
AT3G28880	0.318794	0.339214	0.144512	AT1G07670	0.260494	0.0642609	1.71567	AT2G18410	0.314747	0.116106	0.557519	AT3G07565	0.201257	0.117451	1.13381	AT4G11260	0.23175	0.162271	1.9342	AT5G08280	0.262381	0.0708468	2.25105
AT4G14103	0.408904	0.213345	0.144512	AT1G07705	0.231754	0.144267	1.28036	AT2G18465	0.32239	0.189316	0.731734	AT3G07568	0.377618	0.212423	1.03464	AT4G11270	0.222915	0.23317	1.65058	AT5G08290	0.327594	0.0092065	2.00297
AT4G18630	0.267497	0.271019	0.144512	AT1G07720	0.307054	0.105674	1.82531	AT2G18500	0.300438	0.167789	0.00847242	AT3G07570	0.252326	0.247817	1.17209	AT4G11280	0.376585	0.0688538	1.45956	AT5G08300	0.166493	0.0235196	1.80449
AT4G21440	0.21715	0.107066	0.144512	AT1G07725	0.405633	0.197465	1.06064	AT2G18510	0.219294	0.11458	1.64933	AT3G07580	0.249131	0.510942	0.852163	AT4G11290	0.379064	0.0785213	0.770543	AT5G08305	0.20976	0.373773	0.140854
AT5G14380	0.452789	0.203093	0.144512	AT1G07740	0.428747	0.220818	0.700418	AT2G18520	0.258963	0.167779	0.578181	AT3G07600	0.266718	0.188428	0.0327799	AT4G11300	0.421164	0.11386	1.02801	AT5G08310	0.260217	0.226895	0.361237
AT2G44745	0.160042	0.215639	0.148171	AT1G07745	0.270133	0.411786	0.628879	AT2G18570	0.20195	0.412254	0.917778	AT3G07640	0.26585	0.26235	1.24881	AT4G11330	0.454369	0.0532062	1.08475	AT5G08320	0.217894	0.304128	0.739224
AT3G10000	0.291469	0.307773	0.148171	AT1G07750	0.287607	0.106173	1.52731	AT2G18600	0.26014	0.160147	0.301963	AT3G07660	0.239634	0.238339	1.77612	AT4G11380	0.263998	0.041377	1.97016	AT5G08330	0.45202	0.111503	1.75301
AT3G15130	0.107307	0.386589	0.148171	AT1G07870	0.327702	0.0719904	0.9917	AT2G18630	0.383066	0.105461	1.21417	AT3G07670	0.375332	0.225607	1.49074	AT4G11410	0.302593	0.0956482	1.26626	AT5G08335	0.248157	0.151334	0.64876
AT3G19500	0.2854	0.278436	0.148171	AT1G07880	0.240703	0.103118	0.417272	AT2G18650	0.255016	0.31426	0.00346053	AT3G07680	0.178736	0.108667	1.42443	AT4G11420	0.235411	0.128899	2.13246	AT5G08340	0.178596	0.326831	0.818707
AT4G17215	0.235876	0.327064	0.148171	AT1G07900	0.199117	0.213001	0.387034	AT2G18660	0.230795	0.467634	1.05485	AT3G07690	0.28367	0.0500121	0.896989	AT4G11440	0.339861	0.345337	0.60045	AT5G08370	0.226503	0.196504	1.49402
AT4G24110	0.470174	0.0756592	0.148171	AT1G07970	0.211614	0.156933	1.0733	AT2G18670	0.279798	0.144887	1.04025	AT3G07720	0.318676	0.102914	1.6866	AT4G11450	0.240925	0.14436	0.768816	AT5G08380	0.153057	0.134699	1.5677
AT5G23770	0.247799	0.578502	0.148171	AT1G07990	0.185893	0.201464	1.76507	AT2G18680	0.160597	0.608458	0.384944	AT3G07730	0.352354	0.417576	0.677497	AT4G11521	0.266984	0.42944	0.196066	AT5G08390	0.160621	0.155064	1.32352
AT1G20350	0.305491	0.495161	0.151768	AT1G08030	0.234949	0.239326	1.18889	AT2G18690	0.226635	0.86038	1.10079	AT3G07740	0.216001	0.312083	0.936443	AT4G11530	0.489479	0.259531	0.652169	AT5G08400	0.19145	0.133144	1.15498
AT1G32350	0.329491	0.160928	0.151768	AT1G08070	0.295535	0.142487	0.205691	AT2G18700	0.270932	0.0714316	1.18988	AT3G07770	0.228727	0.118208	1.72161	AT4G11550	0.30826	0.416277	0.0602066	AT5G08410	0.185552	0.225147	1.83931
AT1G48870	0.256048	0.280215	0.151768	AT1G08110	0.248839	0.25799	1.98658	AT2G18710	0.236702	0.0780286	1.91494	AT3G07790	0.306917	0.0566964	1.59609	AT4G11560	0.215776	0.284027	1.5445	AT5G08415	0.193484	0.0804785	1.3914
AT1G51405	0.208615	0.306018	0.151768	AT1G08125	0.216379	0.189632	1.23004	AT2G18730	0.278441	0.0616732	1.7453	AT3G07800	0.280152	0.1114	1.04715	AT4G11600	0.371916	0.112745	2.05704	AT5G08420	0.243117	0.208895	1.69377
AT1G74350	0.19005	0.225053	0.151768	AT1G08130	0.268815	0.092521	1.3769	AT2G18760	0.199155	0.185547	1.06197	AT3G07810	0.228136	0.0563325	1.65081	AT4G11640	0.268371	0.0921929	0.587486	AT5G08430	0.223957	0.371778	1.22492
AT2G28780	0.260141	0.100958	0.151768	AT1G08160	0.264726	0.164085	0.840564	AT2G18790	0.27573	0.0620749	1.75953	AT3G07870	0.288269	0.124134	1.18757	AT4G11660	0.365803	0.127304	1.17551	AT5G08440	0.2191	0.263434	1.15462
AT2G35710	0.232122	0.118517	0.151768	AT1G08180	0.174737	0.345034	0.520759	AT2G18840	0.203298	0.0257924	1.20728	AT3G07880	0.196104	0.18001	1.6144	AT4G11670	0.213397	0.221466	1.35745	AT5G08470	0.183481	0.210508	1.44041
AT2G39230	0.275206	0.255935	0.151768	AT1G08190	0.192863	0.0902369	2.06443	AT2G18850	0.153656	0.305801	0.841297	AT3G07910	0.20977	0.386016	1.26955	AT4G11680	0.244524	0.148531	1.25338	AT5G08500	0.266241	0.0906286	1.35205
AT2G47190	0.239075	0.212079	0.151768	AT1G08200	0.218608	0.0436118	2.31545	AT2G18860	0.381687	0.203406	1.08934	AT3G07930	0.259493	0.401951	0.785814	AT4G11740	0.229799	0.113829	1.58643	AT5G08510	0.183919	0.246781	0.79407
AT3G16175	0.24204	0.381869	0.151768	AT1G08210	0.213852	0.106486	1.16379	AT2G18876	0.253171	0.05868	1.08809	AT3G07940	0.176189	0.120815	1.34567	AT4G11790	0.18756	0.469108	1.25367	AT5G08520	0.311565	0.0880699	1.54984
AT5G44160	0.443247	0.116324	0.151768	AT1G08220	0.182093	0.332735	0.619198	AT2G18880	0.432093	0.602006	0.0183676	AT3G07950	0.142912	0.197785	1.31744	AT4G11800	0.176049	0.101009	1.52061	AT5G08530	0.137995	0.0195676	2.34939
AT5G49700	0.352574	0.0577995	0.151768	AT1G08230	0.32728	0.174335	1.40222	AT2G18890	0.285386	0.230512	1.00599	AT3G07960	0.227666	0.0749788	0.278479	AT4G11820	0.191011	0.0892628	1.56062	AT5G08540	0.16735	0.20825	1.60249
AT1G24095	0.186488	0.395568	0.155336	AT1G08260	0.191557	0.197655	1.15782	AT2G18900	0.306433	0.0804923	1.29583	AT3G07990	0.215535	0.132277	1.25139	AT4G11850	0.296424	0.0674375	1.71811	AT5G08550	0.189242	0.225837	1.35834
AT1G53345	0.194381	0.251154	0.155336	AT1G08280	0.285844	0.134065	0.798947	AT2G18910	0.209978	0.143057	1.07629	AT3G08000	0.232944	0.108614	0.326643	AT4G11860	0.261661	0.158383	1.32593	AT5G08565	0.272852	0.0738515	0.301963
AT2G38430	0.272896	0.434886	0.155336	AT1G08290	0.238553	0.200211	0.137164	AT2G18915	0.248382	0.0510021	1.50941	AT3G08010	0.23238	0.0656537	1.63729	AT4G11890	0.36273	0.291938	0.943455	AT5G08570	0.227585	0.0499568	1.88215
AT2G39200	0.184849	0.209867	0.155336	AT1G08300	0.269108	0.386726	0.541729	AT2G18940	0.20341	0.129895	1.51333	AT3G08020	0.194568	0.179427	1.37325	AT4G11900	0.418808	0.324427	1.36012	AT5G08580	0.234059	0.0797709	1.16762
AT3G11000	0.203807	0.353813	0.155336	AT1G08315	0.350341	0.0752158	0.926306	AT2G18950	0.174366	0.164491	1.54377	AT3G08030	0.243994	0.0991416	1.7245	AT4G11910	0.332071	0.184492	0.945769	AT5G08590	0.326354	0.121061	1.8636
AT3G16380	0.246238	0.481091	0.155336	AT1G08340	0.209348	0.374361	0.179552	AT2G18960	0.169408	0.0430224	3.00049	AT3G08530	0.171779	0.0442549	2.46479	AT4G11920	0.264992	0.127641	0.913454	AT5G08600	0.233963	0.562586	0.411401
AT3G49580	0.460221	0.131198	0.155336	AT1G08350	0.234236	0.265674	0.965503	AT2G19080	0.236011	0.149461	1.08975	AT3G08550	0.205908	0.0903264	1.429	AT4G11960	0.267141	0.286781	1.51753	AT5G08620	0.195914	0.173175	1.26154
AT3G57920	0.246458	0.295868	0.155336	AT1G08360	0.373338	0.0367121	2.00206	AT2G19090	0.293587	0.0966581	0.810911	AT3G08570	0.326313	0.107343	0.440043	AT4G11970	0.447006	0.224907	0.773984	AT5G08630	0.179685	0.314888	1.1772
AT3G61170	0.299869	0.152354	0.155336	AT1G08370	0.19596	0.248555	1.68775	AT2G19110	0.265315	0.2744	1.40202	AT3G08600	0.304287	0.172905	1.22522	AT4G11980	0.351133	0.144199	1.03605	AT5G08650	0.199747	0.0407014	2.08194
AT5G22380	0.282687	0.250434	0.155336	AT1G08380	0.222623	0.0145839	3.16063	AT2G19120	0.241673	0.221112	0.736428	AT3G08620	0.20458	0.101856	0.980662	AT4G11990	0.210523	0.430605	0.179552	AT5G08660	0.254657	0.0804737	1.23688
AT5G50820	0.188007	0.114284	0.155336	AT1G08390	0.26477	0.231263	0.535838	AT2G19130	0.320836	0.150429	1.45565	AT3G08630	0.237194	0.262432	1.01494	AT4G12000	0.325661	0.180591	0.916549	AT5G08680	0.419839	0.0153262	2.31822
AT5G59740	0.215303	0.0680099	0.155336	AT1G08400	0.236604	0.258458	0.66115	AT2G19160	0.206598	0.184282	1.09755	AT3G08640	0.402267	0.108973	1.71262	AT4G12010	0.293297	0.150127	1.0261	AT5G08710	0.181071	0.183544	1.1308
AT1G33350	0.369452	0.126901	0.158875	AT1G08410	0.216368	0.0695121	1.22673	AT2G19170	0.203234	0.0864302	1.31226	AT3G08650	0.208747	0.101379	2.01425	AT4G12030	0.267772	0.0509136	1.6947	AT5G08720	0.25927	0.1249	1.38829
AT1G47890	0.392708	0.307291	0.158875	AT1G08420	0.236835	0.039848	1.98495	AT2G19180	0.30869	0.126278	1.13268	AT3G08660	0.289529	0.265232	0.624065	AT4G12060	0.241861	0.139241	1.57467	AT5G08740	0.222108	0.1348	1.41669
AT1G52700	0.196953	0.121964	0.158875	AT1G08450	0.339019	0.0600847	2.06448	AT2G19260	0.206931	0.376246	0.857145	AT3G08670	0.216471	0.128055	1.55027	AT4G12070	0.298184	0.0652417	1.25253	AT5G08770	0.334118	0.151563	0.889178
AT1G55740	0.307729	0.0921226	0.158875	AT1G08460	0.179474	0.113551	1.50768	AT2G19270	0.269619	0.198653	1.28567	AT3G08730	0.231182	0.111069	1.79095	AT4G12080	0.236821	0.200801	0.824087	AT5G08780	0.181833	0.672698	0.777398
AT2G32030	0.230982	0.338257	0.158875	AT1G08465	0.266654	0.140574	1.13381	AT2G19310	0.289712	0.204073	1.75301	AT3G08740	0.292387	0.123278	1.90295	AT4G12110	0.430692	0.044043	1.28567	AT5G08790	0.304298	0.0836154	1.51271
AT3G03480	0.33402	0.164209	0.158875	AT1G08470	0.403954	0.0543847	1.34612	AT2G19330	0.152203	0.153486	0.0466902	AT3G08760	0.386879	0.105844	1.35745	AT4G12120	0.265875	0.0972439	0.735495	AT5G09220	0.218612	0.0783058	2.46378
AT3G15300	0.233958	0.136699	0.158875	AT1G08480	0.335828	0.0562414	1.56935	AT2G19350	0.184046	0.169707	0.733615	AT3G08770	0.331948	0.559378	1.73773	AT4G12130	0.292152	0.0706923	0.761823	AT5G09225	0.1752	0.0793014	0.831652
AT4G15120	0.316176	0.442704	0.158875	AT1G08490	0.260071	0.106794	1.58959	AT2G19380	0.282614	0.412971	0.307025	AT3G08780	0.294425	0.229362	1.03418	AT4G12230	0.279228	0.125287	1.58591	AT5G09230	0.235286	0.0779794	1.1048
AT4G20370	0.257061	0.200696	0.158875	AT1G08500	0.259795	0.298884	0.454586	AT2G19385	0.250141	0.301461	0.682813	AT3G08800	0.1668	0.466251	0.674282	AT4G12240	0.350788	0.183198	0.534356	AT5G09250	0.19181	0.107222	0.862763
AT4G35190	0.148041	0.235205	0.158875	AT1G08510	0.419793	0.0277186	2.16609	AT2G19390	0.191542	0.208075	1.30324	AT3G08820	0.22329	0.188955	0.314478	AT4G12250	0.336272	0.0252592	0.951498	AT5G09260	0.211767	0.0807214	0.800566
AT5G40210	0.327358	0.131773	0.158875	AT1G08520	0.202945	0.0859844	2.30405	AT2G19400	0.210418	0.0886536	0.588798	AT3G08840	0.178496	0.31505	1.48043	AT4G12290	0.361331	0.0799954	2.29444	AT5G09290	0.157899	0.249592	0.267641
AT5G61400	0.214144	0.312019	0.158875	AT1G08530	0.245457	0.224788	0.85996	AT2G19430	0.213802	0.20162	1.10799	AT3G08850	0.139712	0.053387	2.11516	AT4G12300	0.334392	0.204107	1.45225	AT5G09300	0.218944	0.135535	0.978532
AT1G13410	0.31432	0.27745	0.162385	AT1G08540	0.274344	0.137926	1.922	AT2G19450	0.241106	0.157312	1.32497	AT3G08860	0.278217	0.132376	0.452783	AT4G12320	0.26158	0.276713	2.05811	AT5G09310	0.204082	0.125935	1.18955
AT1G16330	0.222688	0.313429	0.162385	AT1G08560	0.355478	0.103763	1.35069	AT2G19460	0.245481	0.061095	0.853589	AT3G08870	0.267822	0.285995	0.879881	AT4G12340	0.307463	0.324879	1.23034	AT5G09320	0.235966	0.345806	0.72507
AT1G26380	0.231112	0.341556	0.162385	AT1G08570	0.364456	0.148371	1.81615	AT2G19470	0.243468	0.0866301	1.38453	AT3G08880	0.242017	0.246429	0.604269	AT4G12400	0.407845	0.108419	0.137164	AT5G09350	0.240778	0.211901	0.794885
AT2G26695	0.36606	0.0465795	0.162385	AT1G08580	0.318356	0.1947	1.07842	AT2G19480	0.271374	0.072035	2.04866	AT3G08910	0.351829	0.0595251	0.916549	AT4G12430	0.408189	0.0605963	0.544651	AT5G09380	0.247101	0.190814	0.627683
AT2G28440	0.32276	0.465816	0.162385	AT1G08590	0.317406	0.11047	0.738289	AT2G19490	0.167657	0.131546	0.595309	AT3G08930	0.228226	0.0187351	1.7143	AT4G12460	0.222736	0.138085	1.35633	AT5G09390	0.266599	0.187358	1.23718
AT2G39120	0.238668	0.173685	0.162385	AT1G08610	0.272485	0.203638	0.879205	AT2G19520	0.198416	0.10424	1.74466	AT3G08940	0.293988	0.0663764	3.03396	AT4G12570	0.297365	0.280876	1.31251	AT5G09400	0.217809	0.0495638	1.52168
AT2G45210	0.29768	0.27875	0.162385	AT1G08640	0.235068	0.180534	1.62624	AT2G19530	0.365436	0.121012	0.102399	AT3G08943	0.316526	0.119513	1.55356	AT4G12590	0.346558	0.0300769	1.52549	AT5G09410	0.219612	0.213818	1.57643
AT3G48700	0.242727	0.321976	0.162385	AT1G08650	0.480183	0.0627418	1.47941	AT2G19540	0.24554	0.0987551	1.76261	AT3G08950	0.230954	0.217221	0.771404	AT4G12610	0.228204	0.0934129	1.42767	AT5G09420	0.208893	0.225546	0.719282
AT4G14380	0.30494	0.172227	0.162385	AT1G08660	0.211017	0.113073	1.37325	AT2G19560	0.132052	0.130531	0.977458	AT3G08960	0.164038	0.158584	1.44628	AT4G12620	0.46693	0.0978187	0.614285	AT5G09440	0.355491	0.200371	1.55795
AT4G17760	0.35379	0.0425063	0.162385	AT1G08680	0.205576	0.458889	1.53629	AT2G19570	0.25767	0.214251	1.31719	AT3G08970	0.26055	0.21858	0.432585	AT4G12640	0.236794	0.233734	1.36123	AT5G09450	0.290492	0.196002	0.975308
AT4G36770	0.306889	0.210265	0.162385	AT1G08700	0.22444	0.151673	1.57044	AT2G19580	0.233545	0.0355932	0.726034	AT3G08980	0.3026	0.185797	0.461679	AT4G12650	0.2324	0.0300933	2.16852	AT5G09460	0.220795	0.297202	1.78473
AT5G46830	0.417662	0.386067	0.162385	AT1G08710	0.352265	0.309615	0.912828	AT2G19590	0.21209	0.146707	0.497109	AT3G09000	0.273985	0.147132	1.3739	AT4G12670	0.321471	0.455758	1.01788	AT5G09510	0.255568	0.0355357	1.90587
AT1G07120	0.167605	0.308162	0.165897	AT1G08720	0.28219	0.163422	1.42919	AT2G19600	0.125626	0.136212	1.1799	AT3G09010	0.226046	0.23084	0.862763	AT4G12680	0.203666	0.119418	0.724112	AT5G09540	0.290135	0.486447	0.514574
AT1G10330	0.267142	0.222	0.165897	AT1G08760	0.294871	0.154238	1.29968	AT2G19620	0.192946	0.0514372	0.768816	AT3G09020	0.256291	0.221429	0.732675	AT4G12700	0.315637	0.117758	0.946924	AT5G09580	0.297312	0.244334	0.205691
AT1G20480	0.256328	0.225793	0.165897	AT1G08770	0.27397	0.234144	1.0797	AT2G19640	0.245156	0.174824	0.843494	AT3G09030	0.286289	0.171704	1.425	AT4G12710	0.269488	0.160595	0.815611	AT5G09590	0.218083	0.100877	1.85565
AT1G31240	0.287761	0.395059	0.165897	AT1G08780	0.453333	0.0736823	1.14924	AT2G19670	0.34018	0.0283998	0.779935	AT3G09035	0.207001	0.470364	1.13418	AT4G12730	0.327425	0.110148	2.18555	AT5G09620	0.459452	0.141679	2.04738
AT1G48000	0.239472	0.436123	0.165897	AT1G08810	0.247887	0.26712	0.804576	AT2G19690	0.236098	0.205397	0.522288	AT3G09040	0.206931	0.216381	0.283821	AT4G12750	0.195864	0.286024	1.17414	AT5G09630	0.42511	0.341215	0.505136
AT1G55205	0.213184	0.280696	0.165897	AT1G08840	0.226695	0.239668	1.50783	AT2G19710	0.226006	0.350958	1.15888	AT3G09050	0.226252	0.174455	1.25537	AT4G12770	0.25526	0.196658	1.52428	AT5G09650	0.192016	0.103423	2.02452
AT1G65390	0.353445	0.614326	0.165897	AT1G08845	0.360582	0.0334473	0.604269	AT2G19740	0.289138	0.0270215	1.61712	AT3G09060	0.276964	0.204607	0.227347	AT4G12800	0.348629	0.0696353	3.31594	AT5G09660	0.130283	0.141785	2.91875
AT2G30900	0.295614	0.319595	0.165897	AT1G08880	0.406472	0.00790947	1.69706	AT2G19760	0.177808	0.205192	1.71174	AT3G09070	0.441804	0.0838958	1.21665	AT4G12830	0.323813	0.0608749	1.49107	AT5G09760	0.322066	0.0916425	1.27092
AT2G33640	0.147772	0.248772	0.165897	AT1G08890	0.24225	0.219693	1.39797	AT2G19780	0.280047	0.139798	0.700418	AT3G09085	0.248864	0.147094	0.711436	AT4G12870	0.347662	0.47836	0.0901522	AT5G09790	0.195644	0.165235	0.461679
AT3G14170	0.235478	0.292374	0.165897	AT1G08910	0.211602	0.621402	1.43763	AT2G19830	0.157684	0.330307	1.82523	AT3G09090	0.199759	0.152852	1.74116	AT4G12910	0.377911	0.177993	1.37946	AT5G09800	0.244905	0.318148	0.125871
AT3G28420	0.252598	0.322292	0.165897	AT1G08940	0.443922	0.0485543	0.789961	AT2G19860	0.31655	0.0765933	1.64301	AT3G09100	0.22377	0.0413812	1.70546	AT4G12970	0.201926	0.181923	0.752924	AT5G09810	0.227051	0.00520567	2.76008
AT3G57500	0.474712	0.0961467	0.165897	AT1G08960	0.272202	0.151225	1.09714	AT2G19870	0.239422	0.203204	1.3862	AT3G09160	0.322723	1.04966	0.478913	AT4G12980	0.466858	0.155636	1.63847	AT5G09820	0.226921	0.28227	1.00195
AT4G21300	0.29691	0.235174	0.165897	AT1G08980	0.252774	0.194896	1.78087	AT2G19880	0.192395	0.0647689	1.45547	AT3G09180	0.285434	0.138906	1.11508	AT4G13010	0.37632	0.072692	2.01306	AT5G09830	0.38093	0.0927022	1.17107
AT5G03510	0.213696	0.162609	0.165897	AT1G09000	0.17132	0.318727	0.384944	AT2G19910	0.252689	0.426519	0.426901	AT3G09210	0.225317	0.121645	1.58099	AT4G13050	0.178182	0.159267	1.19511	AT5G09840	0.28996	0.336367	0.740149
AT5G09930	0.275095	0.140328	0.165897	AT1G09010	0.227735	0.193239	1.73012	AT2G19930	0.356319	0.258013	0.568659	AT3G09230	0.33951	0.298164	0.75382	AT4G13070	0.271858	0.215717	0.592721	AT5G09850	0.248158	0.129031	1.60503
AT5G45960	0.299359	0.322419	0.165897	AT1G09020	0.198348	0.121333	1.74475	AT2G19950	0.173801	0.313267	1.37583	AT3G09250	0.27774	0.185146	1.31915	AT4G13100	0.404762	0.220359	1.45991	AT5G09860	0.2511	0.0754262	1.41883
AT5G54690	0.265709	0.0366126	0.165897	AT1G09040	0.234544	0.384928	0.560337	AT2G20000	0.179971	0.17916	1.20283	AT3G09300	0.216062	0.0435613	1.69685	AT4G13110	0.298087	0.40087	0.905299	AT5G09870	0.350533	0.0380621	2.42214
AT1G07290	0.265262	0.108114	0.169351	AT1G09070	0.3807	0.0829499	2.31812	AT2G20010	0.323334	0.0551079	1.40843	AT3G09310	0.324336	0.386662	0.833899	AT4G13150	0.280331	0.297975	1.30349	AT5G09890	0.120269	0.0619897	1.45512
AT1G29460	0.317938	0.248022	0.169351	AT1G09080	0.209952	0.14391	0.942296	AT2G20020	0.226001	0.263738	1.60579	AT3G09320	0.164267	0.108703	1.06064	AT4G13160	0.378243	0.206845	0.975308	AT5G09920	0.160157	0.0595642	1.25053
AT1G61680	0.187607	0.53125	0.169351	AT1G09140	0.295983	0.168066	1.86693	AT2G20050	0.261756	0.103997	1.73801	AT3G09350	0.352069	0.0801198	1.09957	AT4G13170	0.367621	0.071144	1.58326	AT5G09930	0.275095	0.140328	0.165897
AT1G74875	0.382786	0.38896	0.169351	AT1G09150	0.228754	0.0526457	1.3687	AT2G20060	0.24242	0.114396	1.357	AT3G09360	0.32718	0.308288	0.93585	AT4G13180	0.323673	0.125854	1.41864	AT5G09950	0.250385	0.186971	0.236285
AT1G78120	0.235201	0.173315	0.169351	AT1G09170	0.255876	0.227778	0.506721	AT2G20100	0.193848	0.288636	0.795699	AT3G09370	0.244197	0.337002	0.941715	AT4G13195	0.310432	0.309178	0.378598	AT5G09960	0.24694	0.162287	1.13753
AT2G01740	0.230601	0.259207	0.169351	AT1G09190	0.32083	0.135798	0.497109	AT2G20110	0.257761	0.466806	0.405432	AT3G09390	0.33561	0.0678946	2.76694	AT4G13200	0.280762	0.385643	1.42174	AT5G09990	0.20525	0.580645	0.278479
AT2G20835	0.467603	0.0557919	0.169351	AT1G09195	0.288557	0.360851	0.774838	AT2G20120	0.252812	0.0699389	1.31915	AT3G09410	0.249276	0.155058	1.41278	AT4G13220	0.246659	0.118753	1.03087	AT5G09995	0.205353	0.475431	1.0602
AT2G34940	0.232987	0.306879	0.169351	AT1G09210	0.230881	0.0938895	2.21224	AT2G20140	0.22908	0.0134272	1.52351	AT3G09450	0.215532	0.296088	0.821789	AT4G13250	0.304158	0.0835707	2.30029	AT5G10010	0.287399	0.184676	1.43334
AT2G43620	0.281034	0.162209	0.169351	AT1G09220	0.258589	0.223218	0.122052	AT2G20142	0.241531	0.228528	0.604269	AT3G09470	0.191709	0.129607	1.59763	AT4G13260	0.316153	0.123727	0.289076	AT5G10020	0.231838	0.142147	1.48876
AT3G17660	0.188893	0.203923	0.169351	AT1G09230	0.176587	0.32401	1.07842	AT2G20180	0.427788	0.185851	1.33285	AT3G09490	0.297222	0.701751	0.387034	AT4G13270	0.295699	0.179954	1.30172	AT5G10050	0.295319	0.099061	1.15782
AT3G28150	0.2949	0.185918	0.169351	AT1G09240	0.266383	0.129883	1.02658	AT2G20190	0.179679	0.0914583	1.95552	AT3G09500	0.331884	0.0216744	2.06338	AT4G13330	0.246581	0.323375	0.304512	AT5G10060	0.228979	0.138889	1.425
AT3G43430	0.492254	0.207379	0.169351	AT1G09250	0.388764	0.173692	1.17244	AT2G20210	0.218648	0.287733	0.677497	AT3G09540	0.351672	0.117704	1.34567	AT4G13340	0.293605	0.178628	2.27023	AT5G10070	0.24488	0.103092	1.08517
AT3G61760	0.209211	0.0368164	0.169351	AT1G09280	0.158623	0.173443	1.14086	AT2G20230	0.222799	0.289023	1.93709	AT3G09550	0.322477	0.0426871	0.564524	AT4G13345	0.230663	0.0627109	0.867627	AT5G10140	0.201611	0.316047	0.675357
AT4G20770	0.305446	0.251994	0.169351	AT1G09290	0.14958	0.361546	0.996345	AT2G20240	0.210646	0.418174	0.875831	AT3G09570	0.293877	0.0678256	1.46272	AT4G13360	0.242149	0.164911	1.43353	AT5G10150	0.266622	0.14942	1.09998
AT4G34580	0.241096	0.113512	0.169351	AT1G09300	0.277324	0.161624	1.10759	AT2G20250	0.180372	0.637008	0.304512	AT3G09580	0.245135	0.235296	1.25281	AT4G13370	0.411678	0.0996141	0.773984	AT5G10160	0.294893	0.0572889	1.30602
AT5G51580	0.332821	0.786306	0.169351	AT1G09310	0.222162	0.0851612	2.97078	AT2G20260	0.25158	0.286144	2.44528	AT3G09600	0.233538	0.159341	1.20633	AT4G13400	0.268132	0.0876577	0.657801	AT5G10170	0.315801	0.0414893	1.36761
AT5G66840	0.202283	0.408567	0.169351	AT1G09320	0.294826	0.226013	0.780778	AT2G20270	0.18516	0.287029	1.46778	AT3G09630	0.273861	0.0519069	2.41211	AT4G13410	0.266329	0.278661	0.617975	AT5G10180	0.19415	0.202581	2.10288
AT1G01680	0.310297	0.486871	0.172778	AT1G09330	0.242464	0.0101326	1.32665	AT2G20280	0.142408	0.0512688	1.56048	AT3G09650	0.230141	0.118617	1.64658	AT4G13430	0.259873	0.0676608	2.50607	AT5G10190	0.291452	0.125295	1.38995
AT3G02840	0.24742	0.278639	0.172778	AT1G09340	0.26268	0.0301637	2.66387	AT2G20290	0.152365	0.311913	0.915927	AT3G09660	0.265872	0.24379	0.505136	AT4G13530	0.333639	0.208698	1.80957	AT5G10200	0.414429	0.0113794	1.07114
AT3G02980	0.292019	0.13266	0.172778	AT1G09350	0.334368	0.120816	0.875831	AT2G20300	0.199319	0.102934	1.43465	AT3G09710	0.234639	0.362551	0.914073	AT4G13540	0.183394	0.408368	0.858555	AT5G10240	0.216844	0.126613	1.22944
AT3G50570	0.290754	0.158726	0.172778	AT1G09390	0.300526	0.173083	0.766205	AT2G20310	0.24116	0.502274	1.01592	AT3G09720	0.201577	0.188692	0.835386	AT4G13550	0.275841	0.206199	1.45458	AT5G10250	0.24652	0.255801	0.480596
AT3G58780	0.285561	0.0730553	0.172778	AT1G09415	0.120929	0.775979	0.895047	AT2G20320	0.197012	0.250861	1.20442	AT3G09730	0.233567	0.303182	0.34772	AT4G13560	0.282864	0.165684	0.199316	AT5G10260	0.25428	0.0322734	0.0183676
AT4G14390	0.223562	0.601004	0.172778	AT1G09420	0.183133	0.290883	0.72219	AT2G20330	0.300178	0.103529	1.56132	AT3G09740	0.274128	0.0242265	1.77731	AT4G13580	0.30297	0.084505	0.776541	AT5G10270	0.329401	0.0630908	1.1977
AT4G24265	0.206857	0.458413	0.172778	AT1G09430	0.275591	0.0339981	1.78263	AT2G20340	0.225515	0.15935	1.45117	AT3G09760	0.269857	0.262794	1.19413	AT4G13590	0.273929	0.0848864	1.75507	AT5G10290	0.229932	0.0568452	1.43127
AT5G04190	0.303841	0.287965	0.172778	AT1G09440	0.350451	0.0974104	0.855016	AT2G20360	0.26994	0.267607	1.99243	AT3G09770	0.357904	0.184926	1.65444	AT4G13640	0.212103	0.045745	1.313	AT5G10300	0.257471	0.171418	0.698388
AT5G66580	0.328608	0.0846935	0.172778	AT1G09450	0.221447	0.240904	0.0942964	AT2G20370	0.184982	0.0736905	1.58259	AT3G09780	0.353504	0.105211	0.426901	AT4G13650	0.267189	0.136473	0.558936	AT5G10310	0.2501	0.240076	0.359
AT2G41660	0.375257	0.144077	0.176178	AT1G09460	0.189583	0.255279	0.301963	AT2G20390	0.203792	0.311354	1.0602	AT3G09800	0.148191	0.119289	0.887201	AT4G13670	0.245856	0.180243	1.74831	AT5G10320	0.298562	0.348152	0.599173
AT3G27270	0.330761	0.133913	0.176178	AT1G09470	0.208359	0.23045	0.514574	AT2G20410	0.212205	0.264243	0.749311	AT3G09810	0.264216	0.101385	1.39161	AT4G13710	0.172223	0.228639	0.862763	AT5G10350	0.217659	0.180701	1.54348
AT4G23690	0.367384	0.101673	0.176178	AT1G09480	0.234852	0.333459	0.326643	AT2G20420	0.221776	0.0599341	2.09502	AT3G09820	0.211085	0.0890493	2.31567	AT4G13720	0.166795	0.142408	0.951498	AT5G10360	0.390969	0.0133509	2.2352
AT5G21280	0.412807	0.131987	0.176178	AT1G09500	0.156809	0.472761	0.359	AT2G20450	0.212923	0.0895517	1.56076	AT3G09840	0.332789	0.00954995	2.81117	AT4G13730	0.272336	0.0904738	1.25508	AT5G10370	0.207482	0.299684	1.40403
AT1G08340	0.209348	0.374361	0.179552	AT1G09520	0.309111	0.361975	1.08726	AT2G20495	0.194861	0.218795	0.848571	AT3G09850	0.263993	0.216308	1.78347	AT4G13750	0.193029	0.268782	1.10878	AT5G10380	0.351195	0.340567	1.59802
AT1G66930	0.404591	0.213883	0.179552	AT1G09560	0.32971	0.130236	1.59557	AT2G20500	0.29796	0.208214	0.541729	AT3G09860	0.282748	0.0158423	1.73484	AT4G13770	0.354689	0.151198	2.61656	AT5G10410	0.35336	0.374218	0.774838
AT1G69350	0.262945	0.243931	0.179552	AT1G09570	0.198767	0.0489543	1.92504	AT2G20515	0.256379	0.239819	0.301963	AT3G09880	0.252255	0.0615085	1.22522	AT4G13780	0.176122	0.137852	1.81763	AT5G10440	0.242203	0.371002	0.0512297
AT1G72530	0.304194	0.234442	0.179552	AT1G09575	0.286228	0.100567	0.0421028	AT2G20560	0.320922	0.0865092	0.862763	AT3G09890	0.243123	0.204933	0.960514	AT4G13800	0.251481	0.0279544	0.434457	AT5G10450	0.174341	0.041583	2.49004
AT3G16320	0.236578	0.280185	0.179552	AT1G09580	0.149786	0.330639	0.883224	AT2G20570	0.263776	0.258461	2.54649	AT3G09900	0.250272	0.0236623	1.17686	AT4G13810	0.389019	0.445494	1.42116	AT5G10460	0.290185	0.127132	1.16414
AT3G30340	0.237079	0.191074	0.179552	AT1G09610	0.156136	0.233642	0.301963	AT2G20580	0.169228	0.0526676	2.18485	AT3G09940	0.201568	0.421755	0.264865	AT4G13840	0.379553	0.206022	2.30531	AT5G10470	0.1924	0.190605	1.98962
AT4G11990	0.210523	0.430605	0.179552	AT1G09620	0.29451	0.169713	2.08438	AT2G20585	0.27131	0.19564	0.87038	AT3G09970	0.318931	0.084571	1.34475	AT4G13870	0.26704	0.229685	0.411401	AT5G10480	0.25445	0.0863378	1.77535
AT4G20460	0.238327	0.0440807	0.179552	AT1G09630	0.189139	0.0437052	1.07544	AT2G20590	0.297714	0.256668	0.473808	AT3G09980	0.165146	0.0461511	1.78764	AT4G13880	0.35925	0.446629	0.324241	AT5G10490	0.183615	0.220918	1.58072
AT5G26200	0.276519	0.108933	0.179552	AT1G09640	0.228509	0.0985023	2.19047	AT2G20610	0.237974	0.177678	2.13761	AT3G10000	0.291469	0.307773	0.148171	AT4G13920	0.387271	0.564478	0.96218	AT5G10510	0.289516	0.0620832	0.517684
AT1G13970	0.251716	0.0847309	0.182928	AT1G09645	0.306163	0.123701	0.942296	AT2G20630	0.292865	0.193923	1.97315	AT3G10010	0.431263	0.37501	1.22884	AT4G13930	0.312568	0.052629	2.28887	AT5G10520	0.234219	0.181477	0.459905
AT1G15210	0.238439	0.0896577	0.182928	AT1G09660	0.232166	0.0981811	1.47772	AT2G20635	0.185474	0.303979	0.514574	AT3G10020	0.493319	0.0644414	1.54624	AT4G13940	0.320008	0.0737441	2.88837	AT5G10530	0.237136	0.191938	0.393259
AT1G67370	0.186878	0.184903	0.182928	AT1G09680	0.237287	0.272658	0.374327	AT2G20670	0.385882	0.138527	0.361237	AT3G10030	0.290481	0.0511141	1.31891	AT4G13950	0.442031	0.222958	0.760942	AT5G10540	0.244371	0.0385488	2.1752
AT2G02540	0.207866	0.275439	0.182928	AT1G09700	0.254677	0.378042	0.851448	AT2G20680	0.242771	0.112745	0.708463	AT3G10040	0.422701	0.0736839	0.681757	AT4G13970	0.191294	0.191098	1.20156	AT5G10550	0.288464	0.222254	1.98967
AT2G26790	0.356553	0.319285	0.182928	AT1G09710	0.219556	0.524148	0.900842	AT2G20690	0.354568	0.166632	1.66502	AT3G10050	0.216156	0.175131	1.51536	AT4G13980	0.248012	0.135864	0.93289	AT5G10560	0.279556	0.166425	1.72708
AT2G42110	0.324696	0.341475	0.182928	AT1G09730	0.218446	0.3418	1.47244	AT2G20720	0.303805	0.427046	0.541729	AT3G10060	0.165044	0.204745	1.84041	AT4G13990	0.352596	0.116699	0.877187	AT5G10570	0.223779	0.403659	0.106395
AT3G54270	0.262823	0.248458	0.182928	AT1G09740	0.240923	0.0897196	0.969886	AT2G20725	0.165466	0.535214	1.62176	AT3G10070	0.189341	0.26437	1.22248	AT4G14000	0.196003	0.199669	1.06854	AT5G10600	0.21907	0.268493	1.06723
AT4G37608	0.114192	0.98936	0.182928	AT1G09750	0.352874	0.133077	2.48729	AT2G20740	0.225993	0.166865	1.44973	AT3G10080	0.252531	0.124967	0.889834	AT4G14010	0.304866	0.238836	0.914073	AT5G10610	0.412271	0.202095	1.29143
AT5G21140	0.317816	0.140033	0.182928	AT1G09760	0.3064	0.0882441	1.37775	AT2G20750	0.307301	0.0876315	1.06373	AT3G10110	0.291332	0.0997756	0.278479	AT4G14020	0.2009	0.24582	1.33332	AT5G10620	0.297755	0.10765	0.498724
AT1G29280	0.254547	0.104478	0.18625	AT1G09770	0.213452	0.123842	1.98774	AT2G20760	0.213819	0.149027	1.88687	AT3G10120	0.237932	0.239743	0.740149	AT4G14040	0.3045	0.0715659	2.43465	AT5G10625	0.358885	0.041027	0.0512297
AT1G78050	0.27954	0.116513	0.18625	AT1G09780	0.244421	0.0507429	2.06562	AT2G20770	0.208664	0.184628	0.703455	AT3G10130	0.233607	0.35239	1.57072	AT4G14050	0.226074	0.0955169	0.458139	AT5G10630	0.226788	0.115739	1.2896
AT3G17460	0.18624	0.90329	0.18625	AT1G09795	0.221454	0.124669	2.00458	AT2G20780	0.382442	0.0323831	1.55498	AT3G10140	0.175971	0.238643	0.944033	AT4G14070	0.212927	0.197793	1.88235	AT5G10690	0.205599	0.175518	1.60045
AT3G18250	0.311749	0.255958	0.18625	AT1G09800	0.260911	0.253023	0.632457	AT2G20790	0.175573	0.148578	1.45315	AT3G10150	0.246944	0.251327	0.345433	AT4G14090	0.317353	0.178476	2.15416	AT5G10700	0.365698	0.123705	0.820254
AT3G45430	0.225011	0.270131	0.18625	AT1G09810	0.24382	0.314369	0.899563	AT2G20810	0.423877	0.0373382	1.40483	AT3G10160	0.168743	0.228132	1.53983	AT4G14100	0.259157	0.1506	1.1772	AT5G10730	0.155227	0.0816807	1.27903
AT4G28430	0.415789	0.34147	0.18625	AT1G09815	0.278466	0.0906939	1.33662	AT2G20815	0.220818	0.37308	1.02031	AT3G10180	0.246108	0.211818	0.478913	AT4G14103	0.408904	0.213345	0.144512	AT5G10750	0.269856	0.0904587	1.22431
AT5G17210	0.144498	0.565385	0.18625	AT1G09820	0.283762	0.16164	0.66115	AT2G20820	0.13221	0.193302	1.79968	AT3G10185	0.133761	0.353804	0.106395	AT4G14110	0.319911	0.195919	1.19543	AT5G10760	0.281415	0.448612	2.11009
AT5G37690	0.317619	0.130897	0.18625	AT1G09830	0.206573	0.194063	1.51922	AT2G20830	0.315886	0.253531	1.43183	AT3G10190	0.467107	0.0819731	0.889178	AT4G14130	0.29792	0.0805946	0.259307	AT5G10770	0.289158	0.12968	1.78339
AT5G65420	0.146892	0.299008	0.18625	AT1G09850	0.245279	0.142775	1.43296	AT2G20835	0.467603	0.0557919	0.169351	AT3G10200	0.211548	0.165158	0.48728	AT4G14147	0.155375	0.125297	0.587486	AT5G10780	0.151845	0.0168728	1.57317
AT1G06260	0.294444	0.157964	0.189546	AT1G09860	0.211247	0.184403	0.0327799	AT2G20840	0.188531	0.0675849	1.00699	AT3G10210	0.177087	0.146271	1.2237	AT4G14160	0.225115	0.217882	1.94113	AT5G10790	0.250998	0.117714	1.11625
AT1G06660	0.185465	0.335665	0.189546	AT1G09870	0.187118	0.117553	1.23982	AT2G20860	0.261013	0.0945653	2.1372	AT3G10220	0.18641	0.112909	1.15462	AT4G14170	0.289404	0.224278	0.393259	AT5G10810	0.401866	0.0989476	0.999413
AT1G67180	0.254548	0.283824	0.189546	AT1G09890	0.26868	0.0801582	0.0280016	AT2G20870	0.223967	0.291299	0.672116	AT3G10230	0.195816	0.0694564	1.91809	AT4G14190	0.30386	0.22024	0.944616	AT5G10820	0.162475	0.162619	0.740149
AT1G69810	0.422287	0.228196	0.189546	AT1G09900	0.3709	0.0621094	1.18425	AT2G20875	0.252021	0.141031	0.361237	AT3G10270	0.178821	0.0634446	1.64138	AT4G14200	0.177309	0.518684	1.04715	AT5G10830	0.300713	0.144247	0.780778
AT1G75580	0.307635	0.0669078	0.189546	AT1G09910	0.213351	0.183108	1.32617	AT2G20890	0.197689	0.157524	2.40335	AT3G10300	0.296879	0.0653924	1.45973	AT4G14210	0.211539	0.0368577	2.01616	AT5G10860	0.243672	0.0932713	2.25824
AT2G28050	0.320558	0.272837	0.189546	AT1G09920	0.269881	0.0499948	1.40141	AT2G20920	0.256707	0.0719162	2.05584	AT3G10310	0.191095	0.250605	0.675357	AT4G14220	0.224764	0.298916	1.3652	AT5G10870	0.278551	0.212472	0.72794
AT2G30480	0.199639	0.442811	0.189546	AT1G09932	0.2013	0.583143	0.488931	AT2G20930	0.224312	0.0144769	1.15355	AT3G10320	0.154831	0.34755	0.236285	AT4G14230	0.331476	0.057836	1.69036	AT5G10900	0.23075	0.164246	0.520759
AT2G33735	0.157861	0.195108	0.189546	AT1G09940	0.226299	0.152824	1.18325	AT2G20940	0.359746	0.08165	0.628879	AT3G10330	0.303874	0.00455962	1.19608	AT4G14240	0.317722	0.0456645	1.45422	AT5G10910	0.281149	0.134916	1.24939
AT3G21420	0.177545	0.0947702	0.189546	AT1G09950	0.425889	0.190037	0.0280016	AT2G20980	0.374473	0.191562	0.336139	AT3G10340	0.347823	0.0699141	0.994286	AT4G14290	0.188923	0.239138	0.587486	AT5G10920	0.348952	0.0693072	1.42538
AT4G14940	0.280126	0.171278	0.189546	AT1G09960	0.287586	0.0732111	0.857851	AT2G20990	0.254265	0.0503396	2.24134	AT3G10350	0.181568	0.15761	1.67223	AT4G14300	0.176451	0.187113	1.68911	AT5G10930	0.428476	0.0769715	1.22884
AT4G28950	0.298736	0.0290614	0.189546	AT1G09970	0.390111	0.0759794	2.16789	AT2G21050	0.246179	0.0361702	1.35521	AT3G10360	0.203602	0.102879	1.70032	AT4G14310	0.286908	0.142891	1.08139	AT5G10940	0.180629	0.227724	1.54071
AT4G29850	0.281889	0.0314271	0.189546	AT1G09980	0.201115	0.134202	1.39858	AT2G21070	0.314702	0.150895	0.698388	AT3G10370	0.168551	0.113869	1.66918	AT4G14330	0.33993	0.0960336	0.909706	AT5G10960	0.292237	0.0375778	2.10906
AT5G01190	0.401364	0.052641	0.189546	AT1G10020	0.301742	0.0305705	1.39633	AT2G21080	0.192266	0.223822	0.798947	AT3G10380	0.170329	0.0748613	1.8464	AT4G14340	0.207578	0.106998	1.28036	AT5G10970	0.178522	0.334189	0.324241
AT5G14890	0.335491	0.242842	0.189546	AT1G10030	0.133284	0.163221	0.833899	AT2G21090	0.240046	0.147733	0.68702	AT3G10390	0.233367	0.102087	1.13118	AT4G14365	0.268681	0.616992	1.60968	AT5G11000	0.431051	0.0429966	1.37152
AT5G15240	0.251338	0.184657	0.189546	AT1G10040	0.255668	0.238049	0.544651	AT2G21120	0.254466	0.0390759	1.47517	AT3G10400	0.253772	0.127223	0.664473	AT4G14380	0.30494	0.172227	0.162385	AT5G11020	0.207683	0.186013	0.434457
AT5G42830	0.329905	0.13422	0.189546	AT1G10050	0.213888	0.215133	1.26515	AT2G21130	0.340896	0.0830276	1.42443	AT3G10405	0.165447	0.27592	1.17923	AT4G14385	0.309409	0.0515088	0.934079	AT5G11030	0.188194	0.462282	1.1056
AT5G50090	0.312631	0.138216	0.189546	AT1G10060	0.208853	0.168244	1.18158	AT2G21140	0.383632	0.197964	1.97445	AT3G10410	0.225038	0.124808	2.1164	AT4G14390	0.223562	0.601004	0.172778	AT5G11040	0.176543	0.090616	1.71104
AT5G55950	0.240329	0.0809798	0.189546	AT1G10070	0.24555	0.131072	1.25253	AT2G21150	0.247992	0.0490854	1.21789	AT3G10420	0.177916	0.158068	2.29671	AT4G14410	0.255487	0.15049	1.54261	AT5G11060	0.275174	0.0888371	2.02075
AT5G66740	0.370177	0.0248713	0.189546	AT1G10090	0.23774	0.180247	1.6266	AT2G21160	0.222032	0.139312	1.88727	AT3G10440	0.202091	0.580385	0.811702	AT4G14420	0.266479	0.0837683	1.39613	AT5G11070	0.367671	0.0661613	1.36101
AT1G05760	0.478324	0.092898	0.192818	AT1G10095	0.188715	0.389597	0.488931	AT2G21170	0.161592	0.0951545	2.54161	AT3G10450	0.21203	0.319253	0.979598	AT4G14430	0.288364	0.0874369	1.58906	AT5G11090	0.313325	0.113335	1.29532
AT1G32780	0.290997	0.108174	0.192818	AT1G10110	0.404308	0.519628	0.114311	AT2G21185	0.377679	0.0399891	1.26846	AT3G10480	0.199075	0.198781	1.54261	AT4G14455	0.268805	0.0870054	0.676428	AT5G11110	0.264735	0.102683	1.11974
AT2G18380	0.175573	0.32575	0.192818	AT1G10120	0.199231	0.102073	1.16623	AT2G21190	0.181757	0.213221	1.34658	AT3G10490	0.208766	0.19807	1.51814	AT4G14465	0.252354	0.100913	0.761823	AT5G11150	0.292459	0.0905455	1.58946
AT2G33240	0.177148	0.260289	0.192818	AT1G10130	0.149946	0.056234	1.55512	AT2G21195	0.336457	0.183442	0.833153	AT3G10500	0.236553	0.323729	1.15817	AT4G14480	0.238052	0.134273	0.673196	AT5G11160	0.305119	0.0494031	0.461679
AT3G19270	0.11865	0.370592	0.192818	AT1G10140	0.319083	0.158805	0.587486	AT2G21210	0.300574	0.171664	0.654436	AT3G10520	0.275812	0.0897643	1.51489	AT4G14490	0.356092	0.381553	0.140854	AT5G11240	0.199829	0.176543	1.12282
AT4G16000	0.379594	0.435642	0.192818	AT1G10150	0.228319	0.274942	1.20123	AT2G21230	0.385872	0.140433	1.41219	AT3G10525	0.190241	0.255833	1.52867	AT4G14500	0.289425	0.0867194	1.59207	AT5G11260	0.272988	0.045467	1.01543
AT5G02440	0.256596	0.150767	0.192818	AT1G10155	0.161154	0.265638	0.0183676	AT2G21250	0.233422	0.0785731	1.98763	AT3G10540	0.218645	0.0723597	1.12359	AT4G14510	0.22834	0.222961	1.32905	AT5G11270	0.314641	0.308437	1.29117
AT5G02580	0.120422	0.160495	0.192818	AT1G10180	0.188723	0.126298	1.3135	AT2G21270	0.315222	0.0959199	1.58432	AT3G10550	0.232257	0.13129	1.14049	AT4G14540	0.349218	0.0163889	1.42443	AT5G11280	0.213263	0.0948929	1.18359
AT5G16860	0.311971	0.146468	0.192818	AT1G10200	0.189507	0.0387775	1.754	AT2G21280	0.136413	0.179305	1.65747	AT3G10570	0.29673	0.132668	1.09755	AT4G14550	0.288257	0.15159	0.91096	AT5G11300	0.143618	0.437732	0.259307
AT2G21350	0.293038	0.500295	0.196066	AT1G10240	0.221523	0.064775	0.87243	AT2G21290	0.267937	0.113475	1.53197	AT3G10572	0.22131	0.369532	0.798139	AT4G14560	0.179921	0.257856	0.860667	AT5G11310	0.274896	0.22269	0.543186
AT2G29995	0.143916	0.45612	0.196066	AT1G10270	0.289632	0.231746	1.43013	AT2G21320	0.350901	0.0682786	1.33779	AT3G10620	0.299913	0.134784	1.25706	AT4G14570	0.196785	0.182122	1.59622	AT5G11330	0.247097	0.216603	1.76138
AT4G11521	0.266984	0.42944	0.196066	AT1G10280	0.353959	0.0511329	0.794885	AT2G21330	0.226687	0.0762319	3.05255	AT3G10630	0.278041	0.17127	1.05619	AT4G14580	0.399224	0.158085	0.631271	AT5G11340	0.170448	0.146773	1.16554
AT4G33170	0.223874	0.253201	0.196066	AT1G10290	0.148277	0.0406001	1.9511	AT2G21340	0.224357	0.145313	1.84437	AT3G10640	0.234627	0.0235031	1.23034	AT4G14590	0.222814	0.329809	0.218194	AT5G11380	0.186348	0.218209	1.24274
AT4G37390	0.296683	0.0952964	0.196066	AT1G10310	0.185296	0.140429	1.25537	AT2G21350	0.293038	0.500295	0.196066	AT3G10650	0.215089	0.372237	1.79611	AT4G14600	0.372413	0.0615805	0.684926	AT5G11390	0.225194	0.205217	1.01885
AT5G05810	0.298427	0.186535	0.196066	AT1G10320	0.219589	0.318605	1.30095	AT2G21370	0.200593	0.1816	1.58946	AT3G10660	0.360367	0.244435	0.635996	AT4G14605	0.256105	0.129719	1.06064	AT5G11420	0.346718	0.091671	2.05709
AT5G42210	0.358559	0.293657	0.196066	AT1G10330	0.267142	0.222	0.165897	AT2G21380	0.19738	0.139046	1.88891	AT3G10670	0.223498	0.101291	1.80185	AT4G14615	0.228293	0.0803695	1.26708	AT5G11430	0.189578	0.370135	1.27715
AT5G57550	0.208395	0.113486	0.196066	AT1G10350	0.244799	0.0515102	1.06109	AT2G21385	0.198057	0.136465	1.54479	AT3G10680	0.302869	0.416745	0.122052	AT4G14650	0.269985	0.678488	0.378598	AT5G11450	0.308952	0.125984	1.7306
AT1G11730	0.164474	0.267561	0.199316	AT1G10360	0.222433	0.307041	1.35046	AT2G21390	0.246391	0.0533519	2.27261	AT3G10690	0.219176	0.0839015	1.62419	AT4G14660	0.148012	0.206098	0.698388	AT5G11460	0.159786	0.536968	0.828641
AT1G15010	0.430915	0.16064	0.199316	AT1G10370	0.274729	0.164809	1.438	AT2G21410	0.180239	0.105575	1.84093	AT3G10700	0.186889	0.122402	0.914692	AT4G14680	0.371067	0.060159	1.5867	AT5G11470	0.259939	0.380649	0.33379
AT1G79900	0.398933	0.141855	0.199316	AT1G10380	0.477566	0.116253	0.836875	AT2G21440	0.196985	0.288127	1.57979	AT3G10720	0.27984	0.0862067	1.49124	AT4G14690	0.350798	0.0840279	0.762701	AT5G11480	0.213327	0.117722	1.70666
AT3G12170	0.311941	0.0844416	0.199316	AT1G10410	0.198708	0.121322	1.2984	AT2G21470	0.170408	0.117044	1.42938	AT3G10730	0.306193	0.223989	1.23835	AT4G14716	0.482633	0.0456124	1.90136	AT5G11490	0.186483	0.0682565	1.71918
AT4G13560	0.282864	0.165684	0.199316	AT1G10450	0.19829	0.397337	1.29169	AT2G21520	0.381772	0.0405096	1.75445	AT3G10740	0.202917	0.0968332	1.49662	AT4G14720	0.386842	0.208081	0.928114	AT5G11500	0.15342	0.0128878	2.03568
AT4G22758	0.367629	0.225166	0.199316	AT1G10490	0.168925	0.136028	1.58749	AT2G21540	0.296017	0.0978341	1.22854	AT3G10760	0.394835	0.0524814	1.45333	AT4G14740	0.269302	0.0551757	1.5091	AT5G11510	0.2057	0.314032	0.813267
AT4G34400	0.369873	0.348657	0.199316	AT1G10500	0.341634	0.0821576	1.69624	AT2G21550	0.32178	0.291642	0.29942	AT3G10800	0.2811	0.181894	1.52183	AT4G14746	0.165012	0.392332	0.907825	AT5G11520	0.262564	0.0670058	1.79838
AT5G40980	0.0882396	0.0776508	0.199316	AT1G10520	0.213706	0.191266	0.144512	AT2G21600	0.250722	0.107891	1.48628	AT3G10810	0.20604	0.271535	1.63067	AT4G14750	0.324098	0.107016	0.864161	AT5G11530	0.218371	0.273132	1.29351
AT1G02220	0.374257	0.598207	0.202516	AT1G10560	0.270771	0.251465	0.534356	AT2G21620	0.308026	0.108861	2.03172	AT3G10820	0.216194	0.487044	0.719282	AT4G14760	0.197889	0.365218	1.78498	AT5G11540	0.359261	0.199263	0.0134692
AT1G79890	0.212697	0.249043	0.202516	AT1G10570	0.211475	0.462164	1.13901	AT2G21630	0.24625	0.138844	0.987528	AT3G10840	0.241848	0.261398	1.34359	AT4G14770	0.280731	0.241283	1.08684	AT5G11550	0.324187	0.0504082	1.66248
AT3G15930	0.229907	0.244029	0.202516	AT1G10580	0.351068	0.0685904	1.56215	AT2G21640	0.125986	0.845604	0.516139	AT3G10850	0.245124	0.150184	2.13872	AT4G14790	0.176978	0.181336	0.987004	AT5G11560	0.167182	0.128296	2.13422
AT3G17520	0.314671	0.243763	0.202516	AT1G10600	0.31116	0.0790788	1.07758	AT2G21650	0.328721	0.053149	1.39531	AT3G10870	0.239884	0.22296	1.1052	AT4G14820	0.255853	0.297482	0.296863	AT5G11580	0.28837	0.188983	1.82018
AT3G51060	0.264648	0.0868584	0.202516	AT1G10610	0.259566	0.327469	0.876507	AT2G21710	0.285145	0.146394	0.733615	AT3G10910	0.223182	0.333432	0.114311	AT4G14830	0.192846	0.20992	0.824087	AT5G11590	0.355207	0.0633653	0.801369
AT4G06534	0.348114	0.373025	0.202516	AT1G10640	0.275026	0.154888	1.24939	AT2G21790	0.370495	0.0749554	1.65251	AT3G10915	0.148347	0.190934	1.20379	AT4G14840	0.221661	0.434661	0.426901	AT5G11600	0.305141	0.177623	1.05079
AT4G21480	0.364015	0.113616	0.202516	AT1G10650	0.205656	0.237004	1.34475	AT2G21820	0.07845	0.233612	0.110354	AT3G10920	0.300247	0.0809386	2.1068	AT4G14850	0.249313	0.161812	0.710447	AT5G11610	0.400558	0.173519	1.20728
AT5G03700	0.285836	0.157924	0.202516	AT1G10657	0.326881	0.114781	1.01346	AT2G21850	0.381714	0.327351	0.550412	AT3G10940	0.20545	0.168315	1.41864	AT4G14870	0.317091	0.138251	1.51114	AT5G11630	0.217508	0.460757	0.938204
AT5G04770	0.391725	0.104554	0.202516	AT1G10690	0.431668	0.25091	0.473808	AT2G21860	0.273407	0.187509	1.58072	AT3G10960	0.292542	0.0651377	1.11858	AT4G14890	0.339099	0.154111	1.98231	AT5G11640	0.313053	0.106317	1.02322
AT5G19790	0.297484	0.159365	0.202516	AT1G10700	0.246276	0.105076	1.03746	AT2G21870	0.154055	0.0709954	2.13578	AT3G10970	0.231531	0.154804	1.73643	AT4G14900	0.271915	0.104459	1.88594	AT5G11650	0.203536	0.123482	1.57181
AT5G64667	0.301097	0.179717	0.202516	AT1G10720	0.279563	0.187273	1.27336	AT2G21880	0.438795	0.0580825	0.447375	AT3G10980	0.29261	0.1135	1.34082	AT4G14910	0.318205	0.160123	1.34932	AT5G11670	0.243614	0.0518475	2.73386
AT2G22620	0.275681	0.195883	0.205691	AT1G10740	0.314227	0.0790348	1.26487	AT2G21950	0.225535	0.186305	1.51396	AT3G10985	0.248398	0.0952828	1.71351	AT4G14930	0.349979	0.132276	1.30374	AT5G11690	0.299306	0.721361	0.901486
AT1G08070	0.295535	0.142487	0.205691	AT1G10750	0.239407	0.0895819	0.296863	AT2G21960	0.220185	0.0813075	1.76489	AT3G11000	0.203807	0.353813	0.155336	AT4G14940	0.280126	0.171278	0.189546	AT5G11700	0.205218	0.0888811	2.09107
AT1G17147	0.346977	0.109197	0.205691	AT1G10760	0.223269	0.180466	2.76568	AT2G21970	0.485701	0.0597647	2.24292	AT3G11010	0.292574	0.578866	1.68334	AT4G14965	0.242052	0.110789	1.363	AT5G11710	0.405655	0.26563	1.79037
AT1G53330	0.275588	0.153482	0.205691	AT1G10780	0.195833	0.337758	0.513018	AT2G22000	0.240669	0.257683	0.382845	AT3G11020	0.397396	0.280129	0.413367	AT4G14990	0.390884	0.0919214	1.78339	AT5G11720	0.280095	0.159069	1.70476
AT1G73210	0.394389	0.187195	0.205691	AT1G10820	0.324943	0.155042	1.1879	AT2G22010	0.250256	0.109729	1.82148	AT3G11030	0.247625	0.0822669	1.02897	AT4G15000	0.434332	0.0613771	2.04565	AT5G11730	0.263638	0.162928	1.1496
AT2G18100	0.228038	0.146588	0.205691	AT1G10830	0.197813	0.115797	1.34635	AT2G22070	0.258926	0.111297	0.2243	AT3G11040	0.206073	0.294395	0.692221	AT4G15080	0.204463	0.128251	1.59622	AT5G11750	0.342664	0.230259	0.775691
AT4G17860	0.29872	0.510293	0.205691	AT1G10840	0.173893	0.0403602	1.75445	AT2G22120	0.170215	0.0854368	1.09181	AT3G11070	0.231394	0.251471	1.38954	AT4G15090	0.30921	0.123656	1.26126	AT5G11770	0.190783	0.0735728	2.32217
AT4G22280	0.244876	0.554509	0.205691	AT1G10850	0.262558	0.150207	1.34498	AT2G22125	0.196235	0.0303419	2.34668	AT3G11090	0.135293	0.0777313	1.10199	AT4G15093	0.160752	0.249914	0.966053	AT5G11780	0.204081	0.388447	0.137164
AT5G09580	0.297312	0.244334	0.205691	AT1G10870	0.26476	0.12764	1.26846	AT2G22170	0.305956	0.0979194	1.70636	AT3G11100	0.294515	0.109284	1.27064	AT4G15110	0.212058	0.137642	1.78764	AT5G11790	0.24145	0.0419183	2.05498
AT5G20640	0.364694	0.18196	0.205691	AT1G10900	0.259278	0.0751354	1.41001	AT2G22190	0.184585	0.178401	1.16589	AT3G11130	0.143438	0.0350087	2.42454	AT4G15120	0.316176	0.442704	0.158875	AT5G11800	0.191435	0.0982169	1.21324
AT5G23170	0.313803	0.247085	0.205691	AT1G10930	0.185454	0.237184	1.17107	AT2G22230	0.318042	0.101173	1.47483	AT3G11170	0.230001	0.172943	2.23082	AT4G15130	0.427515	0.0618827	1.23835	AT5G11810	0.223985	0.320309	1.18691
AT5G52390	0.348645	0.302189	0.205691	AT1G10950	0.197642	0.0816723	2.08517	AT2G22240	0.29145	0.0371803	2.15133	AT3G11200	0.240369	0.0721166	1.71616	AT4G15140	0.39893	0.145247	0.578181	AT5G11840	0.299621	0.136469	1.67697
AT5G52990	0.354396	0.131361	0.205691	AT1G10970	0.274095	0.161088	0.975308	AT2G22250	0.322484	0.0817719	1.24041	AT3G11210	0.264633	0.164647	1.07373	AT4G15160	0.330842	0.334062	0.340821	AT5G11850	0.214259	0.135757	1.47568
AT5G58680	0.390669	0.217288	0.205691	AT1G11000	0.192941	0.0515821	0.694289	AT2G22260	0.377813	0.224786	0.380736	AT3G11220	0.342281	0.0727685	0.767074	AT4G15180	0.186047	0.242424	1.85087	AT5G11880	0.393157	0.0513758	1.78305
AT1G19540	0.349668	0.181614	0.208844	AT1G11020	0.220414	0.0563839	1.03418	AT2G22270	0.237101	0.207862	0.810911	AT3G11230	0.366946	0.253411	1.14269	AT4G15215	0.261131	0.197477	0.60679	AT5G11890	0.35827	0.130812	1.51644
AT1G19840	0.297977	0.0979044	0.208844	AT1G11050	0.418114	0.110069	1.24507	AT2G22310	0.324324	0.0820141	0.72507	AT3G11240	0.225493	0.227384	0.733615	AT4G15240	0.276787	0.116172	1.1467	AT5G11900	0.297086	0.0406322	1.33379
AT1G26500	0.304269	0.16372	0.208844	AT1G11060	0.163414	0.29847	1.1178	AT2G22330	0.303084	0.113081	1.5775	AT3G11250	0.341381	0.0323462	1.38787	AT4G15248	0.292309	0.330388	0.565907	AT5G11910	0.246305	0.233137	1.1977
AT1G26790	0.233693	0.48792	0.208844	AT1G11080	0.17548	0.1045	0.304512	AT2G22360	0.277299	0.106096	1.56229	AT3G11270	0.174599	0.103374	1.04071	AT4G15410	0.307583	0.2309	1.37882	AT5G11920	0.255132	0.286326	0.557519
AT1G72690	0.330522	0.227438	0.208844	AT1G11090	0.194319	0.148829	1.13381	AT2G22370	0.393666	0.0516549	0.72025	AT3G11290	0.313873	0.194005	1.25395	AT4G15420	0.37259	0.0848478	1.22583	AT5G11930	0.208607	0.143929	1.13043
AT2G36750	0.192271	0.297001	0.208844	AT1G11120	0.220534	0.234321	0.570029	AT2G22400	0.190197	0.210003	1.69706	AT3G11320	0.241531	0.0246942	1.1056	AT4G15430	0.272006	0.114782	0.957717	AT5G11960	0.214496	0.0727093	1.38136
AT3G49142	0.259641	0.103469	0.208844	AT1G11130	0.232374	0.108098	1.26763	AT2G22410	0.325588	0.160705	0.247949	AT3G11330	0.265169	0.155502	1.43446	AT4G15440	0.391697	0.148627	1.20538	AT5G11980	0.228392	0.0800127	1.38221
AT4G33810	0.286727	0.216475	0.208844	AT1G11160	0.252598	0.309514	0.387034	AT2G22420	0.372644	0.116448	0.609306	AT3G11400	0.250713	0.0504411	1.94409	AT4G15450	0.324921	0.160418	1.30852	AT5G11990	0.261735	0.249536	0.239224
AT5G59650	0.251189	0.344945	0.208844	AT1G11180	0.267861	0.0702653	1.0208	AT2G22430	0.284784	0.0684294	2.37926	AT3G11410	0.413487	0.08682	2.02167	AT4G15470	0.249816	0.0651917	2.18651	AT5G12040	0.303084	0.0764	1.64439
AT5G60630	0.389825	0.37998	0.208844	AT1G11190	0.208082	0.0710046	0.389113	AT2G22450	0.235477	0.106131	1.47466	AT3G11420	0.299623	0.155766	1.14342	AT4G15475	0.289745	0.171775	1.26955	AT5G12050	0.468513	0.0902733	0.850009
AT1G64185	0.322908	0.0482894	0.212001	AT1G11200	0.259662	0.184404	1.09957	AT2G22470	0.175907	0.0651095	0.546098	AT3G11440	0.191093	0.300586	0.456366	AT4G15480	0.40486	0.144464	0.247949	AT5G12100	0.241732	0.241493	0.864161
AT2G01890	0.253288	0.212086	0.212001	AT1G11210	0.395988	0.293039	1.38179	AT2G22480	0.280084	0.0880338	1.43089	AT3G11450	0.170143	0.138808	1.60667	AT4G15490	0.277438	0.278095	1.70011	AT5G12110	0.339246	0.12644	0.883888
AT3G55690	0.232473	0.494514	0.212001	AT1G11220	0.453593	0.460759	0.415324	AT2G22490	0.230518	0.310836	1.1028	AT3G11460	0.218065	0.218208	0.411401	AT4G15500	0.376245	0.225616	0.755608	AT5G12120	0.248682	0.181143	1.91027
AT3G57010	0.225468	0.348623	0.212001	AT1G11240	0.154075	0.428729	1.24651	AT2G22500	0.405565	0.151731	1.62792	AT3G11470	0.238808	0.318558	0.622856	AT4G15510	0.26256	0.176534	1.28672	AT5G12130	0.209123	0.172654	1.35092
AT4G32430	0.254879	0.244861	0.212001	AT1G11260	0.410923	0.0584927	1.93319	AT2G22510	0.247601	0.359683	0.789961	AT3G11490	0.277554	0.124593	0.995315	AT4G15520	0.282286	0.091251	0.932296	AT5G12140	0.117213	0.291374	2.11943
AT5G15830	0.232555	0.181841	0.212001	AT1G11280	0.211473	0.270933	1.28036	AT2G22530	0.252599	0.298106	1.00094	AT3G11520	0.411184	0.123101	0.470381	AT4G15530	0.326581	0.0503906	2.37174	AT5G12150	0.227854	0.146948	2.15665
AT5G43180	0.477648	0.0589382	0.212001	AT1G11290	0.225373	0.170341	0.828641	AT2G22540	0.182515	0.145333	2.06487	AT3G11540	0.197725	0.0816112	1.57629	AT4G15540	0.24635	0.133023	1.73277	AT5G12170	0.334962	0.285638	1.52957
AT5G44050	0.262727	0.245985	0.212001	AT1G11300	0.222462	0.14855	1.22218	AT2G22560	0.283227	0.135057	0.915927	AT3G11570	0.191897	0.200142	1.4406	AT4G15545	0.263756	0.141582	2.36759	AT5G12190	0.246479	0.0302074	1.17754
AT1G05820	0.21163	0.283913	0.215109	AT1G11310	0.221814	0.168906	2.15562	AT2G22570	0.237526	0.228454	0.744754	AT3G11580	0.284833	0.160324	0.483944	AT4G15550	0.346083	0.195833	1.78221	AT5G12200	0.227238	0.123233	1.69552
AT1G72060	0.294095	0.330072	0.215109	AT1G11320	0.200853	0.310917	0.426901	AT2G22610	0.32474	0.131922	0.862066	AT3G11590	0.237545	0.0847342	1.45796	AT4G15560	0.201092	0.0344624	2.52359	AT5G12210	0.164661	0.216399	1.60918
AT2G30370	0.3425	0.282581	0.215109	AT1G11330	0.234662	0.165876	1.67309	AT2G22620	0.275681	0.195883	0.205691	AT3G11600	0.224142	0.271735	0.764453	AT4G15570	0.265916	0.0861323	0.938795	AT5G12220	0.213836	0.215357	0.92328
AT2G31020	0.321388	0.0955534	0.215109	AT1G11340	0.264286	0.200666	0.367822	AT2G22650	0.21479	0.307696	0.740149	AT3G11630	0.22736	0.0612226	2.53163	AT4G15610	0.296916	0.313171	1.01098	AT5G12240	0.296218	0.136448	1.09876
AT2G38720	0.252446	0.17917	0.215109	AT1G11380	0.36045	0.102058	0.673196	AT2G22660	0.186709	0.342539	1.96263	AT3G11650	0.330827	0.169412	0.865548	AT4G15620	0.312578	0.254733	1.62684	AT5G12250	0.271989	0.0107664	2.36412
AT3G58810	0.236301	0.172654	0.215109	AT1G11390	0.243716	0.0947082	1.09016	AT2G22670	0.351371	0.149462	2.05962	AT3G11660	0.261022	0.290032	2.0415	AT4G15630	0.285058	0.271107	1.44391	AT5G12260	0.235862	0.237667	1.03932
AT4G20040	0.314761	0.133419	0.215109	AT1G11410	0.194983	0.248401	1.54768	AT2G22720	0.331974	0.291287	1.5863	AT3G11670	0.273845	0.0520304	1.97011	AT4G15640	0.231615	0.241031	1.02658	AT5G12290	0.252441	0.145663	1.20411
AT1G48605	0.312331	0.098211	0.218194	AT1G11430	0.244501	0.0907452	1.93277	AT2G22730	0.182972	0.170267	0.133443	AT3G11690	0.479051	0.0929774	0.812486	AT4G15730	0.211751	0.567233	0.407425	AT5G12300	0.226612	0.195393	0.361237
AT1G49160	0.291641	0.0569139	0.218194	AT1G11440	0.314109	0.317724	1.02849	AT2G22770	0.339927	0.105206	0.0646077	AT3G11700	0.301969	0.0736763	1.91407	AT4G15760	0.369004	0.220396	1.33356	AT5G12310	0.205814	0.128346	1.40443
AT1G55940	0.250146	0.446407	0.218194	AT1G11480	0.262503	0.338573	1.67953	AT2G22780	0.369108	0.260881	1.80902	AT3G11710	0.279241	0.214118	1.94554	AT4G15770	0.304856	0.0227141	1.41396	AT5G12320	0.2927	0.216419	1.0797
AT1G68930	0.259566	0.132354	0.218194	AT1G11530	0.253664	0.186561	1.05485	AT2G22790	0.370774	0.3138	0.345433	AT3G11730	0.266888	0.0312686	1.24766	AT4G15780	0.220722	0.0470377	1.40543	AT5G12350	0.173847	0.0686845	1.48943
AT1G75360	0.190505	1.06805	0.218194	AT1G11545	0.3463	0.0774081	1.3345	AT2G22795	0.321001	0.299631	1.98543	AT3G11750	0.21324	0.389204	0.221258	AT4G15790	0.311394	0.104696	1.12778	AT5G12360	0.273498	0.312972	0.0602066
AT3G18900	0.250613	0.213595	0.218194	AT1G11580	0.310153	0.167479	1.5445	AT2G22800	0.248563	0.362613	0.382845	AT3G11760	0.286168	0.0942932	0.781626	AT4G15800	0.309666	0.240246	1.42385	AT5G12390	0.154076	0.309389	1.12702
AT4G14590	0.222814	0.329809	0.218194	AT1G11600	0.3208	0.0698698	1.37195	AT2G22830	0.268548	0.362458	0.856433	AT3G11770	0.247521	0.164793	0.930511	AT4G15802	0.244395	0.266016	1.37174	AT5G12400	0.189422	0.343562	1.49565
AT4G29270	0.462353	0.319868	0.218194	AT1G11630	0.254761	0.266454	0.789961	AT2G22840	0.241392	0.147751	1.12664	AT3G11780	0.300028	0.182057	1.52731	AT4G15810	0.232076	0.600175	1.30777	AT5G12410	0.15667	0.391702	1.26015
AT5G24330	0.353046	0.0532401	0.218194	AT1G11650	0.253138	0.106629	2.43767	AT2G22870	0.286653	0.0701344	0.926306	AT3G11800	0.206325	0.1292	1.61118	AT4G15820	0.266174	0.3469	1.01444	AT5G12420	0.253565	0.256803	0.895047
AT1G01660	0.177161	0.179326	0.221258	AT1G11660	0.241745	0.140034	1.46009	AT2G22880	0.361192	0.221328	0.312008	AT3G11810	0.250987	0.303226	1.66171	AT4G15830	0.288402	0.11055	0.698388	AT5G12430	0.1917	0.292915	1.50386
AT3G11750	0.21324	0.389204	0.221258	AT1G11670	0.351907	0.0450005	0.891141	AT2G22890	0.290437	0.341443	0.458139	AT3G11830	0.268557	0.0174878	2.01773	AT4G15840	0.278002	0.0806158	1.51691	AT5G12470	0.213382	0.152286	2.13178
AT3G57130	0.231608	0.0750377	0.221258	AT1G11680	0.335001	0.0399483	1.88528	AT2G22900	0.378777	0.0741123	1.1925	AT3G11840	0.297818	0.199725	0.834643	AT4G15850	0.258408	0.105307	0.586171	AT5G12480	0.227385	0.057268	1.59738
AT5G06540	0.286974	0.131735	0.221258	AT1G11700	0.218369	0.184099	1.79513	AT2G22910	0.274279	0.105512	1.25452	AT3G11890	0.248237	0.672043	1.00999	AT4G15880	0.264684	0.222766	1.19737	AT5G12850	0.266703	0.0819664	1.62828
AT5G44490	0.303628	0.822138	0.221258	AT1G11710	0.280491	0.207776	0.540267	AT2G22930	0.267101	0.305989	0.0232113	AT3G11900	0.200734	0.0989638	1.30802	AT4G15890	0.191185	0.166415	0.652169	AT5G12860	0.265693	0.101416	2.54917
AT5G59070	0.312874	0.125573	0.221258	AT1G11720	0.221766	0.165806	1.76489	AT2G23000	0.250201	0.284505	1.425	AT3G11910	0.283641	0.0481672	1.91581	AT4G15900	0.220568	0.143997	1.82025	AT5G12890	0.290028	0.266205	1.39223
AT5G66631	0.218832	0.230142	0.221258	AT1G11730	0.164474	0.267561	0.199316	AT2G23010	0.319031	0.235232	0.73736	AT3G11930	0.294543	0.201363	1.83516	AT4G15910	0.261533	0.0863131	0.976387	AT5G12900	0.251847	0.148893	1.10038
AT1G02400	0.287881	0.147901	0.2243	AT1G11750	0.425375	0.02274	1.92679	AT2G23080	0.384532	0.045884	1.34012	AT3G11945	0.14913	0.155258	1.64601	AT4G15920	0.174539	0.131293	1.21386	AT5G12920	0.250263	0.326195	0.230347
AT1G31760	0.294241	0.218178	0.2243	AT1G11755	0.17724	0.387227	0.773128	AT2G23093	0.229975	0.166639	0.509888	AT3G11960	0.175521	0.182676	1.66744	AT4G15930	0.191837	0.0959165	1.41864	AT5G12930	0.299129	0.368435	0.380736
AT1G57560	0.420776	0.199221	0.2243	AT1G11760	0.232235	0.15738	0.792427	AT2G23120	0.320043	0.13908	1.75802	AT3G11964	0.180259	0.237989	1.58893	AT4G15940	0.213938	0.0685837	1.22004	AT5G12940	0.450979	0.129424	0.906561
AT2G22070	0.258926	0.111297	0.2243	AT1G11780	0.300702	0.181947	0.762701	AT2G23130	0.323051	0.516227	1.21603	AT3G12010	0.186408	0.161866	1.58112	AT4G15950	0.24445	0.295521	0.595309	AT5G12950	0.275307	0.142671	1.85331
AT3G52540	0.252472	0.383048	0.2243	AT1G11790	0.289015	0.238817	1.26098	AT2G23140	0.262695	0.105085	1.3045	AT3G12020	0.197611	0.139446	1.50274	AT4G15960	0.308406	0.231317	0.0860037	AT5G12970	0.307627	0.0249703	0.312008
AT4G00890	0.440846	0.485548	0.2243	AT1G11820	0.428954	0.151306	1.60679	AT2G23150	0.299143	0.0808964	0.764453	AT3G12030	0.313737	0.0228199	0.764453	AT4G16000	0.379594	0.435642	0.192818	AT5G12980	0.298533	0.303362	0.916549
AT5G44390	0.263378	0.300105	0.2243	AT1G11870	0.213141	0.108164	1.30146	AT2G23170	0.289015	0.0921159	0.804576	AT3G12040	0.267771	0.22461	0.75382	AT4G16008	0.204016	0.745372	0.34772	AT5G13010	0.236481	0.152255	1.92727
AT5G46090	0.273425	0.290736	0.2243	AT1G11880	0.223525	0.197841	0.653309	AT2G23180	0.264524	0.172975	0.768816	AT3G12050	0.297407	0.107912	1.6093	AT4G16070	0.235048	0.115618	1.12051	AT5G13020	0.153179	0.197277	1.74429
AT1G05490	0.241328	0.415166	0.227347	AT1G11890	0.201129	0.0528602	1.2862	AT2G23200	0.427145	0.295135	1.6606	AT3G12090	0.24374	0.0746166	0.587486	AT4G16100	0.300639	0.177882	0.779091	AT5G13030	0.214504	0.0843733	1.91759
AT1G17060	0.245709	0.118489	0.227347	AT1G11900	0.298329	0.237465	0.393259	AT2G23290	0.346997	0.183155	1.00448	AT3G12110	0.208726	0.0112845	1.29091	AT4G16110	0.348796	0.113248	1.24738	AT5G13050	0.232791	0.198044	1.30802
AT1G31200	0.137816	0.368595	0.227347	AT1G11905	0.306193	0.0805795	0.890488	AT2G23300	0.297336	0.114876	0.599173	AT3G12130	0.16236	0.250537	1.26015	AT4G16120	0.300886	0.115749	1.35543	AT5G13060	0.321271	0.319229	0.568659
AT1G67920	0.235122	0.175924	0.227347	AT1G11910	0.236011	0.102944	2.79751	AT2G23310	0.359799	0.0845464	1.38766	AT3G12145	0.398496	0.225766	1.46604	AT4G16130	0.194922	0.0845386	1.66601	AT5G13070	0.235317	0.0309575	1.27228
AT3G07290	0.214289	0.290459	0.227347	AT1G11930	0.215834	0.10472	1.76655	AT2G23320	0.302184	0.112289	1.24651	AT3G12150	0.240224	0.0982645	1.008	AT4G16140	0.318225	0.297422	1.25025	AT5G13090	0.472618	0.248171	0.763578
AT3G09060	0.276964	0.204607	0.227347	AT1G11940	0.160746	0.231335	0.66004	AT2G23340	0.436442	0.104011	1.08265	AT3G12170	0.311941	0.0844416	0.199316	AT4G16141	0.206134	0.284077	1.17141	AT5G13100	0.326566	0.2549	1.29609
AT3G48390	0.269442	0.314272	0.227347	AT1G11950	0.299475	0.256292	0.862066	AT2G23350	0.354949	0.0662016	2.16602	AT3G12180	0.207278	0.160783	0.783303	AT4G16144	0.389675	0.18319	1.10918	AT5G13110	0.230011	0.103143	1.1514
AT4G18400	0.338517	0.172515	0.227347	AT1G11960	0.242727	0.155146	1.11155	AT2G23360	0.27175	0.277334	1.1052	AT3G12200	0.19241	0.264328	1.51489	AT4G16146	0.221588	0.237949	1.23034	AT5G13120	0.220333	0.158758	1.90033
AT4G25990	0.415044	0.307925	0.227347	AT1G11990	0.337094	0.217675	0.370013	AT2G23370	0.243867	0.199673	0.805372	AT3G12210	0.224678	0.125532	1.0602	AT4G16150	0.202415	0.138351	1.87482	AT5G13130	0.319026	0.30528	0.0860037
AT5G05365	0.372385	0.0979786	0.227347	AT1G12000	0.256756	0.045151	1.80577	AT2G23380	0.232584	0.16849	0.993771	AT3G12220	0.234557	0.150426	0.307025	AT4G16155	0.247768	0.0649842	1.73894	AT5G13140	0.28509	0.254574	1.70446
AT5G37570	0.227987	0.227934	0.227347	AT1G12010	0.226994	0.122016	0.29429	AT2G23390	0.222783	0.122059	1.63222	AT3G12260	0.27483	0.0772522	1.84386	AT4G16180	0.207385	0.0736031	1.66193	AT5G13160	0.216405	0.0374481	1.35046
AT1G04650	0.215665	0.390533	0.230347	AT1G12020	0.39225	0.184391	0.547541	AT2G23420	0.231398	0.0881532	1.47857	AT3G12270	0.167154	0.27891	1.16449	AT4G16190	0.3245	0.112653	2.93929	AT5G13180	0.302436	0.0468307	1.76846
AT1G52855	0.0680987	0.0934382	0.230347	AT1G12050	0.292125	0.0814709	1.76014	AT2G23460	0.435987	0.0601241	1.57099	AT3G12290	0.156278	0.142983	1.97434	AT4G16210	0.201353	0.0417497	1.26349	AT5G13190	0.312834	0.0102082	1.43409
AT2G18150	0.271161	0.075129	0.230347	AT1G12060	0.368922	0.160595	0.667761	AT2G23470	0.284801	0.209752	0.805372	AT3G12300	0.324928	0.0210467	0.984374	AT4G16250	0.314398	0.163055	1.25338	AT5G13200	0.363423	0.0849654	1.36189
AT2G40850	0.198558	0.209238	0.230347	AT1G12090	0.349679	0.152646	2.57422	AT2G23520	0.23624	0.0570723	1.19184	AT3G12320	0.216353	0.143842	1.53584	AT4G16260	0.345447	0.099774	0.844222	AT5G13240	0.208215	0.0961239	1.20854
AT2G43520	0.233226	0.392646	0.230347	AT1G12110	0.268516	0.0838929	2.1722	AT2G23540	0.321921	0.128305	0.259307	AT3G12340	0.210469	0.387098	0.654436	AT4G16280	0.169977	0.38049	1.4307	AT5G13260	0.214159	0.146139	1.59389
AT3G55090	0.260202	0.10408	0.230347	AT1G12120	0.259863	0.291497	1.57385	AT2G23560	0.35118	0.403828	0.604269	AT3G12345	0.31129	0.130085	1.74658	AT4G16310	0.186505	0.253821	1.51953	AT5G13270	0.209137	0.188152	0.920233
AT4G19400	0.201777	0.167009	0.230347	AT1G12140	0.251006	0.252359	1.63293	AT2G23670	0.261421	0.155903	1.90751	AT3G12350	0.271454	0.270406	1.35968	AT4G16330	0.387396	0.249757	1.38389	AT5G13280	0.257108	0.193174	1.4324
AT5G12920	0.250263	0.326195	0.230347	AT1G12150	0.256014	0.12287	0.0557605	AT2G23680	0.309886	0.748952	0.928713	AT3G12360	0.222885	0.0374648	1.8297	AT4G16340	0.173936	0.049317	1.85996	AT5G13290	0.333237	0.106616	0.907191
AT5G37180	0.323375	0.0879269	0.230347	AT1G12160	0.210138	0.283094	0.245068	AT2G23690	0.387371	0.0576597	0.129658	AT3G12370	0.44529	0.0599598	1.00246	AT4G16370	0.195436	0.069206	2.40125	AT5G13300	0.243493	0.0767607	1.75516
AT5G42330	0.421112	0.239393	0.230347	AT1G12200	0.284878	0.128787	1.20633	AT2G23700	0.24057	0.136896	0.834643	AT3G12380	0.220292	0.177053	1.14852	AT4G16390	0.242371	0.0872179	1.70113	AT5G13320	0.184357	0.250171	0.941715
AT5G66500	0.241177	0.199339	0.230347	AT1G12230	0.194863	0.11312	1.68408	AT2G23740	0.260494	0.230972	1.42289	AT3G12390	0.165048	0.116285	1.96797	AT4G16400	0.259318	0.351694	1.93479	AT5G13340	0.211358	0.157593	0.723152
AT1G02190	0.217793	0.226863	0.233326	AT1G12240	0.287705	0.107211	1.92757	AT2G23755	0.429284	0.329714	0.72794	AT3G12400	0.369304	0.104453	1.5948	AT4G16420	0.247618	0.072853	1.41297	AT5G13390	0.183567	0.112849	1.86887
AT1G14390	0.180008	0.251019	0.233326	AT1G12244	0.299502	0.179505	0.626484	AT2G23770	0.33834	0.223213	0.91531	AT3G12480	0.208879	0.217454	1.52927	AT4G16430	0.366631	0.0581954	1.48794	AT5G13400	0.308048	0.0448437	1.48794
AT1G31430	0.299568	0.167188	0.233326	AT1G12250	0.441573	1.2106	1.53953	AT2G23790	0.369122	0.123925	1.22461	AT3G12490	0.256629	0.234275	1.9789	AT4G16440	0.272068	0.137122	0.954334	AT5G13410	0.310538	0.0898552	1.40443
AT2G26310	0.485573	0.191001	0.233326	AT1G12260	0.141964	0.101005	0.106395	AT2G23810	0.245787	0.213864	1.66403	AT3G12500	0.348814	0.122734	0.653309	AT4G16442	0.295206	0.268999	1.29814	AT5G13420	0.20242	0.108072	1.67136
AT2G37590	0.224624	0.145884	0.233326	AT1G12280	0.208414	0.50781	1.19119	AT2G23820	0.219689	0.0825371	1.18591	AT3G12510	0.338631	0.695737	0.356771	AT4G16444	0.192202	0.168044	0.892451	AT5G13430	0.289345	0.0579797	1.79423
AT3G13770	0.301361	0.131475	0.233326	AT1G12290	0.163907	0.238074	0.726034	AT2G23840	0.403478	0.129465	1.46517	AT3G12520	0.234584	0.22577	0.635996	AT4G16447	0.401759	0.0444737	0.560337	AT5G13440	0.229296	0.0744903	1.92721
AT3G29010	0.319286	0.136125	0.233326	AT1G12300	0.304238	0.387472	0.553276	AT2G23890	0.293801	0.112382	0.983847	AT3G12530	0.314919	0.0334226	0.546098	AT4G16470	0.340535	0.137237	0.441884	AT5G13450	0.200045	0.201526	2.03755
AT1G07490	0.2049	0.0447372	0.236285	AT1G12320	0.192366	0.203876	0.811702	AT2G23910	0.217972	0.114803	1.35408	AT3G12560	0.224055	0.186188	1.59789	AT4G16480	0.326266	0.0621699	1.09387	AT5G13460	0.217291	0.127932	1.03323
AT1G67070	0.296614	0.178257	0.236285	AT1G12330	0.300501	0.0592016	1.40981	AT2G23940	0.321515	0.125547	1.16519	AT3G12580	0.433235	0.0265526	1.61859	AT4G16490	0.378171	0.0350208	2.19201	AT5G13470	0.252392	0.351902	0.669949
AT1G69970	0.189014	0.443174	0.236285	AT1G12350	0.272653	0.166008	1.22431	AT2G23950	0.2443	0.122514	1.26404	AT3G12590	0.185767	0.0749946	1.40663	AT4G16510	0.275182	0.151161	0.571406	AT5G13480	0.15795	0.133932	1.35655
AT3G10320	0.154831	0.34755	0.236285	AT1G12360	0.231793	0.0431187	1.61576	AT2G23980	0.349222	0.0613744	1.67038	AT3G12600	0.260723	0.20909	1.20665	AT4G16515	0.160878	0.62151	0.66004	AT5G13510	0.39712	0.0293641	2.22434
AT4G08570	0.323949	0.0677022	0.236285	AT1G12370	0.24582	0.148696	0.671034	AT2G24020	0.262056	0.146124	1.67632	AT3G12610	0.279152	0.144845	1.75382	AT4G16563	0.27722	0.163983	0.893101	AT5G13520	0.267695	0.0714654	1.40202
AT5G06590	0.272215	0.276982	0.236285	AT1G12380	0.379086	0.0558618	1.11391	AT2G24040	0.290383	0.0851066	0.561733	AT3G12630	0.380399	0.0686729	1.91058	AT4G16566	0.352278	0.104277	0.681757	AT5G13530	0.188172	0.106261	1.8315
AT5G09950	0.250385	0.186971	0.236285	AT1G12390	0.145061	0.11784	0.799754	AT2G24050	0.282852	0.267698	1.48093	AT3G12640	0.236534	0.298712	1.32976	AT4G16580	0.26409	0.137425	1.34521	AT5G13550	0.194208	0.106211	1.4622
AT5G15150	0.163598	0.110696	0.236285	AT1G12410	0.187527	0.0242558	1.95923	AT2G24060	0.36875	0.162449	1.63293	AT3G12650	0.404698	0.094338	0.943455	AT4G16590	0.262153	0.109896	0.0646077	AT5G13560	0.215445	0.188636	1.67082
AT5G16170	0.241341	0.164591	0.236285	AT1G12420	0.276072	0.0674474	0.856433	AT2G24090	0.274456	0.0889995	2.05785	AT3G12670	0.150878	0.0901835	1.66292	AT4G16630	0.177343	0.155872	1.45476	AT5G13570	0.174938	0.31534	1.32328
AT5G66800	0.219157	0.124498	0.236285	AT1G12430	0.35244	0.0402533	1.49353	AT2G24100	0.324874	0.194463	1.09551	AT3G12680	0.180787	0.19304	1.28089	AT4G16650	0.170254	0.214386	1.41317	AT5G13610	0.237802	0.656379	0.990663
AT5G11990	0.261735	0.249536	0.239224	AT1G12450	0.277883	0.102869	0.726034	AT2G24120	0.160152	0.0551883	1.58219	AT3G12685	0.220344	0.262805	0.757396	AT4G16660	0.206156	0.142692	1.96781	AT5G13630	0.298522	0.0492327	3.06045
AT1G52800	0.311544	0.196109	0.239224	AT1G12460	0.19543	0.262086	1.09387	AT2G24150	0.312618	0.170562	1.60389	AT3G12700	0.402194	0.195864	1.34727	AT4G16680	0.408733	0.252376	0.751117	AT5G13640	0.36212	0.0642064	1.84517
AT2G28710	0.358564	0.0469664	0.239224	AT1G12470	0.241181	0.0783571	1.61105	AT2G24170	0.254655	0.0725512	1.01592	AT3G12710	0.281895	0.108732	0.983847	AT4G16690	0.288636	0.256819	1.19446	AT5G13660	0.284687	0.506146	0.878533
AT2G40085	0.198292	0.219812	0.239224	AT1G12480	0.170356	0.140746	0.87243	AT2G24180	0.368011	0.15744	1.71743	AT3G12730	0.203105	0.147686	0.76968	AT4G16695	0.244306	0.0717919	0.921452	AT5G13680	0.165761	0.214363	1.55413
AT5G38730	0.303135	0.160889	0.239224	AT1G12500	0.31962	0.0164537	1.56243	AT2G24190	0.253212	0.220876	0.529866	AT3G12740	0.231707	0.23884	1.98941	AT4G16700	0.216541	0.272316	0.289076	AT5G13690	0.206004	0.242832	1.45512
AT5G66960	0.286593	0.122441	0.239224	AT1G12520	0.192822	0.127654	1.97885	AT2G24230	0.202784	0.176012	0.962734	AT3G12750	0.348871	0.0846719	1.07114	AT4G16745	0.259109	0.178166	0.490576	AT5G13700	0.446172	0.159784	0.635996
AT3G06520	0.23439	0.351782	0.242169	AT1G12530	0.261422	0.248497	0.864161	AT2G24240	0.315943	0.0252877	0.681757	AT3G12760	0.168864	0.154479	1.5053	AT4G16750	0.319313	0.0799959	0.976923	AT5G13720	0.379592	0.104415	1.70254
AT3G24360	0.240023	0.277797	0.242169	AT1G12550	0.449821	0.24534	0.994286	AT2G24260	0.284574	0.164791	0.572767	AT3G12770	0.290615	0.127814	0.490576	AT4G16760	0.265758	0.0637077	2.05224	AT5G13730	0.393671	0.103771	1.57358
AT3G54150	0.276587	0.214299	0.242169	AT1G12570	0.269752	0.0835684	1.23064	AT2G24270	0.263642	0.0235567	2.44381	AT3G12780	0.208742	0.0662866	2.98731	AT4G16765	0.198684	0.169882	1.01098	AT5G13740	0.450801	0.106343	1.58299
AT4G39720	0.271291	0.220405	0.242169	AT1G12580	0.318424	0.0953968	1.46482	AT2G24280	0.172457	0.192818	1.93573	AT3G12800	0.430413	0.0458012	2.02476	AT4G16770	0.223359	0.232536	1.15569	AT5G13750	0.244809	0.221274	1.25452
AT5G26220	0.312091	0.0952819	0.242169	AT1G12640	0.345783	0.0409595	1.41611	AT2G24300	0.250821	0.102103	0.343133	AT3G12810	0.178513	0.241825	1.60224	AT4G16780	0.340437	0.0608988	1.18922	AT5G13760	0.289974	0.11447	1.19217
AT5G38300	0.300458	0.259081	0.242169	AT1G12680	0.155845	0.130236	1.36739	AT2G24330	0.203409	0.299603	1.17278	AT3G12820	0.185091	0.431798	0.253677	AT4G16790	0.214971	0.256477	1.00297	AT5G13770	0.36501	0.149645	1.81786
AT1G06440	0.16045	0.164724	0.245068	AT1G12700	0.210104	0.387314	0.405432	AT2G24350	0.158071	0.974408	0.46343	AT3G12830	0.461458	0.0564305	0.86624	AT4G16800	0.225636	0.111295	0.802171	AT5G13820	0.27509	0.319314	0.570029
AT1G12160	0.210138	0.283094	0.245068	AT1G12710	0.27824	0.114001	1.19446	AT2G24360	0.27565	0.0425318	2.09949	AT3G12860	0.234182	0.153542	0.447375	AT4G16830	0.189517	0.186558	2.26939	AT5G13860	0.312373	0.233714	1.00347
AT1G16490	0.285297	0.231216	0.245068	AT1G12730	0.328467	0.312354	0.917164	AT2G24390	0.305955	0.171678	1.17072	AT3G12870	0.345217	0.0252701	0.60679	AT4G16835	0.158842	0.277663	0.478913	AT5G13870	0.225047	0.0720635	0.568659
AT1G75250	0.185575	0.535658	0.245068	AT1G12770	0.195463	0.0840907	1.65466	AT2G24395	0.323455	0.192306	0.823324	AT3G12920	0.363603	0.156378	1.39552	AT4G16840	0.306427	0.377285	0.485608	AT5G13880	0.474782	0.132793	0.0327799
AT2G32940	0.128342	0.399079	0.245068	AT1G12780	0.213394	0.118984	1.38808	AT2G24520	0.248504	0.100504	1.29325	AT3G12930	0.332073	0.100671	1.53569	AT4G16845	0.186847	0.187316	1.1799	AT5G13920	0.314223	0.425925	0.110354
AT2G48090	0.24277	0.344405	0.245068	AT1G12790	0.225751	0.201638	0.345433	AT2G24530	0.30083	0.222083	0.625282	AT3G12940	0.33451	0.107071	0.952637	AT4G16850	0.183992	0.233812	0.773128	AT5G13960	0.348053	0.144668	0.948643
AT3G02330	0.229833	0.175272	0.245068	AT1G12800	0.208869	0.241322	2.10918	AT2G24540	0.320005	0.1965	1.21448	AT3G12970	0.273763	0.132642	0.387034	AT4G16890	0.447758	0.609371	2.22464	AT5G13970	0.222415	0.476238	1.03979
AT3G26330	0.252942	0.157458	0.245068	AT1G12820	0.278894	0.0812817	1.60642	AT2G24570	0.34597	0.144788	0.846399	AT3G12980	0.196567	0.345227	1.52076	AT4G16970	0.150049	0.586914	0.605531	AT5G13980	0.216886	0.131961	1.97698
AT3G62570	0.316753	0.162465	0.245068	AT1G12840	0.160751	0.191651	2.12675	AT2G24580	0.278058	0.111058	1.28223	AT3G13000	0.197241	0.177455	1.21665	AT4G16980	0.271551	0.311489	2.61013	AT5G14040	0.198805	0.0810728	2.4957
AT4G25420	0.352457	0.126864	0.245068	AT1G12845	0.153813	0.628444	0.977993	AT2G24590	0.359483	0.0252263	1.54999	AT3G13050	0.239283	0.104071	1.10759	AT4G17000	0.239382	0.305758	0.630072	AT5G14050	0.257216	0.113459	1.45225
AT5G21950	0.319951	0.120425	0.245068	AT1G12850	0.351834	0.146598	1.64899	AT2G24630	0.189139	0.10785	0.978532	AT3G13060	0.206301	0.0956911	1.8757	AT4G17010	0.172326	0.312285	0.957717	AT5G14080	0.294301	0.204055	0.951498
AT5G62920	0.16118	0.223615	0.245068	AT1G12860	0.326236	0.103302	1.29635	AT2G24645	0.359239	0.472205	0.879881	AT3G13062	0.321391	0.191459	1.66864	AT4G17020	0.23502	0.119499	0.908453	AT5G14090	0.163556	0.325413	0.944616
AT1G17630	0.18582	0.377195	0.247949	AT1G12900	0.402217	0.356965	2.887	AT2G24690	0.324855	0.508493	1.04348	AT3G13065	0.25566	0.161297	0.424996	AT4G17030	0.189406	0.102295	1.51999	AT5G14100	0.188722	0.250545	0.820254
AT1G61667	0.3825	0.064132	0.247949	AT1G12910	0.482049	0.00489006	1.32617	AT2G24700	0.357217	0.397089	0.461679	AT3G13070	0.245148	0.0709764	1.65769	AT4G17040	0.138873	0.0956115	2.08876	AT5G14105	0.156224	0.195311	0.843494
AT1G76410	0.323356	0.138041	0.247949	AT1G12920	0.180143	0.0167482	1.64773	AT2G24762	0.376769	0.331552	0.927514	AT3G13080	0.198564	0.155647	1.93455	AT4G17050	0.140304	0.195153	1.59024	AT5G14120	0.186571	0.156821	1.91611
AT1G79220	0.157716	0.477893	0.247949	AT1G12930	0.216216	0.0826751	1.34544	AT2G24765	0.119062	0.0205842	1.40723	AT3G13100	0.186233	0.219659	0.775691	AT4G17060	0.245837	0.0440917	1.23094	AT5G14140	0.328101	0.145167	0.428815
AT1G79760	0.22782	0.32172	0.247949	AT1G12940	0.254391	0.119699	0.869689	AT2G24790	0.441047	0.2312	2.20331	AT3G13150	0.383931	0.218848	0.672116	AT4G17070	0.236909	0.189697	1.23422	AT5G14200	0.245265	0.103375	2.27146
AT2G22410	0.325588	0.160705	0.247949	AT1G12970	0.241758	0.228359	0.87243	AT2G24820	0.323301	0.0688946	1.97794	AT3G13160	0.252518	0.194797	1.04988	AT4G17080	0.197046	0.0907951	1.26681	AT5G14210	0.205254	0.107548	1.4811
AT3G18010	0.287169	0.284945	0.247949	AT1G12990	0.254198	0.0220399	1.24448	AT2G24830	0.233174	0.364996	0.904667	AT3G13175	0.336456	0.180735	0.716354	AT4G17090	0.166568	0.140821	2.86137	AT5G14220	0.213183	0.17223	1.35923
AT3G50620	0.429439	0.118633	0.247949	AT1G13020	0.335187	0.10059	1.6278	AT2G24860	0.328084	0.186908	1.32809	AT3G13180	0.179818	0.121274	1.37303	AT4G17100	0.19612	0.191689	2.05851	AT5G14230	0.257976	0.154359	1.13306
AT4G15480	0.40486	0.144464	0.247949	AT1G13030	0.249721	0.286886	0.879205	AT2G24940	0.286885	0.101744	2.11753	AT3G13200	0.209448	0.0877097	1.67428	AT4G17140	0.199066	0.168422	2.20639	AT5G14240	0.227821	0.129926	1.39202
AT5G25190	0.352022	0.176833	0.247949	AT1G13040	0.262131	0.127438	0.345433	AT2G24960	0.371783	0.163767	0.744754	AT3G13222	0.254754	0.457564	1.34864	AT4G17150	0.304696	0.249968	1.46009	AT5G14250	0.251127	0.270072	1.40882
AT5G47960	0.309315	0.0464509	0.247949	AT1G13050	0.268455	0.275372	0.586171	AT2G24970	0.365759	0.165492	0.0732783	AT3G13224	0.216494	0.203162	1.25734	AT4G17180	0.219349	0.129957	0.694289	AT5G14270	0.295439	0.189753	1.76305
AT1G30190	0.233899	0.518027	0.25081	AT1G13060	0.232689	0.0663794	2.01341	AT2G25000	0.335279	0.289401	0.868315	AT3G13226	0.296045	0.486475	1.04025	AT4G17215	0.235876	0.327064	0.148171	AT5G14280	0.285666	0.128438	1.11115
AT1G33800	0.210076	0.121537	0.25081	AT1G13080	0.328942	0.138897	1.27822	AT2G25010	0.39761	0.0451944	1.17482	AT3G13230	0.461981	0.0250797	1.03559	AT4G17230	0.273431	0.0777869	1.75283	AT5G14310	0.265714	0.0330372	1.2357
AT2G37560	0.292079	0.0983031	0.25081	AT1G13090	0.25058	0.359452	1.76014	AT2G25050	0.177559	0.235839	1.1938	AT3G13275	0.257733	0.239889	0.531377	AT4G17240	0.247008	0.163791	0.784981	AT5G14320	0.160286	0.0815027	2.26165
AT2G42260	0.252919	0.0934529	0.25081	AT1G13120	0.271683	0.276137	1.25649	AT2G25060	0.296612	0.154704	1.18292	AT3G13290	0.346507	0.230742	1.56229	AT4G17245	0.397567	0.181348	1.22673	AT5G14380	0.452789	0.203093	0.144512
AT3G63470	0.16225	0.133377	0.25081	AT1G13160	0.208072	0.2409	1.33166	AT2G25070	0.329424	0.0804654	1.50466	AT3G13310	0.432643	0.152565	1.19478	AT4G17250	0.217155	0.243371	1.37497	AT5G14390	0.31099	0.0900269	1.32497
AT4G10020	0.310163	0.037324	0.25081	AT1G13170	0.210662	0.0892787	1.42995	AT2G25080	0.250855	0.120865	1.94183	AT3G13320	0.172152	0.0862201	1.30827	AT4G17260	0.294747	0.0452303	1.33024	AT5G14410	0.280609	0.136764	0.513018
AT5G53110	0.396395	0.150321	0.25081	AT1G13180	0.23319	0.017857	0.856433	AT2G25100	0.216828	0.112029	0.93289	AT3G13330	0.199353	0.123823	1.9644	AT4G17270	0.326097	0.0430413	1.5429	AT5G14430	0.206258	0.112685	1.76707
AT5G57123	0.162892	0.0386778	0.25081	AT1G13190	0.229446	0.101171	1.66082	AT2G25110	0.333001	0.0374689	1.72209	AT3G13350	0.200489	0.289059	1.01247	AT4G17280	0.243937	0.0978009	0.673196	AT5G14440	0.192052	0.327802	1.2657
AT5G60250	0.295439	0.354158	0.25081	AT1G13195	0.230115	0.0822056	0.964948	AT2G25140	0.34195	0.165914	1.31915	AT3G13360	0.256254	0.412589	1.43986	AT4G17300	0.248868	0.0962756	1.69109	AT5G14450	0.216142	0.138487	1.07885
AT1G01190	0.265398	0.123836	0.253677	AT1G13210	0.25414	0.0684415	2.07002	AT2G25170	0.250089	0.114401	1.87617	AT3G13380	0.345809	0.150597	1.09181	AT4G17310	0.286661	0.324757	0.627683	AT5G14460	0.330449	0.0855059	1.52504
AT1G14630	0.260424	0.163637	0.253677	AT1G13220	0.209731	0.352534	1.33285	AT2G25180	0.238119	0.176968	1.2701	AT3G13410	0.21106	0.216961	2.03704	AT4G17330	0.185758	0.435695	2.21835	AT5G14480	0.456389	0.0323865	0.763578
AT1G24580	0.341321	0.169344	0.253677	AT1G13245	0.48654	0.0706098	1.31547	AT2G25190	0.30581	0.0982325	0.93467	AT3G13437	0.215994	1.44809	0.133443	AT4G17350	0.195587	0.104259	0.955466	AT5G14500	0.294282	0.110431	1.0169
AT1G34245	0.291229	0.245618	0.253677	AT1G13250	0.345043	0.0551357	1.42481	AT2G25200	0.43541	0.191701	0.833899	AT3G13440	0.366431	0.0951256	1.45601	AT4G17360	0.150833	0.124428	0.843494	AT5G14510	0.358403	0.098762	0.118199
AT2G18120	0.212951	0.487421	0.253677	AT1G13260	0.470112	0.0773736	1.60147	AT2G25220	0.264533	0.10524	0.965503	AT3G13445	0.316872	0.0473976	0.981198	AT4G17370	0.164581	0.159384	1.41021	AT5G14520	0.273269	0.100187	1.70153
AT2G35420	0.314428	0.189878	0.253677	AT1G13270	0.179197	0.107719	1.71094	AT2G25250	0.337065	0.461994	1.42289	AT3G13460	0.259939	0.164755	2.52466	AT4G17410	0.290106	0.317767	1.23718	AT5G14530	0.220012	0.0644245	1.06636
AT2G37195	0.277396	0.197929	0.253677	AT1G13280	0.273373	0.124954	1.49435	AT2G25260	0.263646	0.139474	0.00346053	AT3G13470	0.255665	0.0405087	2.1328	AT4G17430	0.219512	0.23403	0.889178	AT5G14540	0.193642	0.238929	2.04316
AT2G37530	0.372059	0.157	0.253677	AT1G13320	0.221512	0.135985	1.68796	AT2G25270	0.232459	0.173354	1.08139	AT3G13480	0.299153	0.184166	1.17551	AT4G17460	0.366159	0.0345603	0.986481	AT5G14550	0.203171	0.170082	1.23333
AT3G12820	0.185091	0.431798	0.253677	AT1G13330	0.243654	0.14129	0.93526	AT2G25280	0.198115	0.0880197	1.3429	AT3G13490	0.230832	0.0971635	1.73258	AT4G17480	0.277733	0.25557	0.397349	AT5G14570	0.313469	0.193782	1.67006
AT3G53140	0.394466	0.0861944	0.253677	AT1G13340	0.203998	0.394214	0.992218	AT2G25300	0.285721	0.147657	0.643008	AT3G13510	0.303076	0.0683119	1.54912	AT4G17486	0.14313	0.172157	1.29993	AT5G14580	0.190598	0.302169	0.981728
AT4G37540	0.254494	0.226037	0.253677	AT1G13360	0.448284	0.163215	1.76821	AT2G25310	0.207849	0.209051	1.51349	AT3G13530	0.219629	0.106743	1.5935	AT4G17490	0.278518	0.264944	0.879881	AT5G14590	0.22671	0.0905326	1.66392
AT5G46050	0.274342	0.0916275	0.253677	AT1G13380	0.269026	0.0536331	1.20791	AT2G25320	0.222108	0.100927	1.6078	AT3G13540	0.333943	0.138826	0.387034	AT4G17500	0.378249	0.219947	0.951498	AT5G14600	0.234112	0.101343	0.708463
AT5G53810	0.279222	0.375269	0.253677	AT1G13410	0.31432	0.27745	0.162385	AT2G25355	0.326745	0.188191	0.563125	AT3G13550	0.279343	0.0517751	0.928114	AT4G17510	0.214679	0.15326	1.11664	AT5G14650	0.260706	0.220537	0.0232113
AT1G02970	0.271541	0.137256	0.256501	AT1G13440	0.208711	0.0175813	2.84956	AT2G25420	0.18551	0.476993	0.821022	AT3G13570	0.235864	0.0972121	1.65092	AT4G17520	0.268527	0.511713	2.37115	AT5G14680	0.211425	0.0512349	1.29221
AT1G80970	0.272416	0.91734	0.256501	AT1G13450	0.326509	0.131487	1.37044	AT2G25430	0.4508	0.0401335	2.05485	AT3G13600	0.266342	0.107438	0.0280016	AT4G17530	0.204021	0.0113105	1.86818	AT5G14690	0.254906	0.321484	0.376467
AT2G28160	0.220708	0.106075	0.256501	AT1G13470	0.297427	0.43868	0.91531	AT2G25490	0.380232	0.0969648	2.06797	AT3G13610	0.234776	0.15667	0.0732783	AT4G17540	0.184656	0.200345	0.830903	AT5G14700	0.32718	0.135838	1.21386
AT2G36980	0.329	0.172912	0.256501	AT1G13560	0.209726	0.079105	1.75837	AT2G25510	0.274507	1.34283	2.85901	AT3G13620	0.294785	0.110076	1.19867	AT4G17550	0.263444	0.0759696	1.5264	AT5G14710	0.160988	0.0867852	0.820254
AT2G37320	0.294353	0.238034	0.256501	AT1G13570	0.241481	0.154689	0.846399	AT2G25520	0.290928	0.0132764	1.93164	AT3G13650	0.268362	0.130125	0.578181	AT4G17560	0.207905	0.186077	2.10042	AT5G14720	0.165603	0.144058	1.81941
AT2G39510	0.255589	0.122303	0.256501	AT1G13640	0.345062	0.153646	1.57939	AT2G25530	0.252369	0.0926993	0.767942	AT3G13670	0.250811	0.058026	2.07213	AT4G17570	0.139246	0.270888	1.4481	AT5G14730	0.345134	0.33134	0.0183676
AT5G37410	0.241754	0.639637	0.256501	AT1G13670	0.256185	0.373597	0.0134692	AT2G25560	0.220787	0.435509	0.925101	AT3G13672	0.263136	0.288235	1.54696	AT4G17600	0.242843	0.132528	2.05561	AT5G14760	0.233642	0.133183	1.14996
AT5G47850	0.404742	0.228016	0.256501	AT1G13690	0.285317	0.0834491	1.19184	AT2G25580	0.377419	0.428424	0.791606	AT3G13674	0.135828	0.277926	0.275795	AT4G17610	0.195697	0.24771	0.977993	AT5G14770	0.179634	0.303427	0.734552
AT1G19025	0.217894	0.253037	0.259307	AT1G13700	0.22198	0.131088	0.482273	AT2G25610	0.221917	0.0242374	1.62346	AT3G13677	0.179627	0.0688035	0.387034	AT4G17615	0.287791	0.00682479	0.761823	AT5G14780	0.203216	0.134299	2.33249
AT1G30845	0.350426	0.116478	0.259307	AT1G13710	0.315834	0.121344	0.876507	AT2G25620	0.255365	0.13541	1.01641	AT3G13682	0.233188	0.136768	0.365638	AT4G17616	0.19215	0.300689	1.00448	AT5G14790	0.313739	0.126425	1.15817
AT1G50790	0.464675	0.453558	0.259307	AT1G13730	0.350175	0.294053	1.17686	AT2G25625	0.4281	0.215421	1.34406	AT3G13690	0.23376	0.0863694	1.80449	AT4G17620	0.22179	0.106317	1.31719	AT5G14800	0.29616	0.0501803	1.73866
AT1G78410	0.218504	0.312042	0.259307	AT1G13740	0.327292	0.113931	0.891141	AT2G25660	0.218113	0.118034	1.65881	AT3G13720	0.335507	0.171929	1.54261	AT4G17640	0.209525	0.130172	1.57575	AT5G14850	0.175749	0.267128	0.913454
AT2G23540	0.321921	0.128305	0.259307	AT1G13750	0.481934	0.100998	1.0681	AT2G25680	0.438442	0.0934176	0.708463	AT3G13730	0.165728	0.279473	0.639516	AT4G17650	0.469856	0.136444	1.14306	AT5G14880	0.264145	0.0608642	1.67179
AT2G44190	0.309631	0.124843	0.259307	AT1G13770	0.26031	0.192658	0.948643	AT2G25720	0.451227	0.151686	0.990139	AT3G13740	0.304052	0.171044	1.2123	AT4G17670	0.251479	0.246611	0.806166	AT5G14890	0.335491	0.242842	0.189546
AT3G59880	0.207688	0.338163	0.259307	AT1G13790	0.204379	0.373986	0.611798	AT2G25730	0.189846	0.139675	2.0368	AT3G13750	0.186103	0.0483252	2.23765	AT4G17680	0.282784	0.498654	0.768816	AT5G14910	0.242051	0.138676	1.8201
AT4G03340	0.301524	0.14922	0.259307	AT1G13810	0.250246	0.356293	0.66004	AT2G25735	0.364201	0.176564	0.60679	AT3G13770	0.301361	0.131475	0.233326	AT4G17695	0.178572	0.340582	0.943455	AT5G14920	0.296007	0.529731	2.48653
AT4G14130	0.29792	0.0805946	0.259307	AT1G13820	0.346078	0.203571	1.382	AT2G25737	0.301652	0.154609	1.18757	AT3G13772	0.201258	0.0359417	1.70576	AT4G17720	0.258029	0.118806	1.48311	AT5G14930	0.381305	0.574192	1.16623
AT4G21220	0.216352	0.356463	0.259307	AT1G13830	0.285482	0.244919	0.144512	AT2G25740	0.290228	0.2001	1.04852	AT3G13780	0.220035	0.520629	0.631271	AT4G17730	0.412096	0.232363	1.46587	AT5G14940	0.284566	0.139523	0.842029
AT5G08070	0.493091	0.239782	0.259307	AT1G13860	0.160452	0.115031	1.25987	AT2G25760	0.226034	0.128561	1.72794	AT3G13790	0.236263	0.0851091	1.078	AT4G17740	0.242093	0.102693	1.42212	AT5G14950	0.250807	0.104276	1.61871
AT5G11300	0.143618	0.437732	0.259307	AT1G13870	0.246114	0.0960687	0.947497	AT2G25790	0.254177	0.292495	1.01049	AT3G13800	0.0956987	0.262962	0.971522	AT4G17750	0.286066	0.416284	0.790785	AT5G14960	0.311202	0.474621	0.361237
AT5G46530	0.221531	0.0399667	0.259307	AT1G13880	0.272779	0.191105	1.28355	AT2G25800	0.350744	0.0420787	1.68639	AT3G13810	0.256691	0.233105	1.51567	AT4G17760	0.35379	0.0425063	0.162385	AT5G14970	0.221605	0.108234	2.0819
AT5G46870	0.230191	0.240739	0.259307	AT1G13900	0.350832	0.0870975	1.48545	AT2G25810	0.333961	0.0522177	0.340821	AT3G13845	0.190913	0.107241	0.679637	AT4G17770	0.220067	0.0402569	1.98632	AT5G15010	0.247837	0.221503	0.473808
AT1G61610	0.320854	0.276443	0.262095	AT1G13910	0.263783	0.241883	0.617975	AT2G25820	0.422396	0.253269	0.3912	AT3G13860	0.268349	0.0647115	1.33521	AT4G17790	0.169485	0.17265	1.0075	AT5G15020	0.260632	0.204378	1.80241
AT1G74890	0.252565	0.216511	0.262095	AT1G13920	0.200588	0.402385	0.839824	AT2G25830	0.222264	0.0899246	1.47381	AT3G13870	0.225077	0.12166	2.04606	AT4G17810	0.163687	0.288207	0.95036	AT5G15050	0.333016	0.0459612	1.16064
AT2G03380	0.248843	0.190947	0.262095	AT1G13940	0.19916	0.341001	1.1925	AT2G25840	0.294892	0.190785	1.49091	AT3G13880	0.32556	0.178392	0.382845	AT4G17830	0.200359	0.11868	1.71045	AT5G15070	0.176462	0.0934576	0.754715
AT2G41150	0.359857	0.152928	0.262095	AT1G13960	0.180954	0.16653	1.36848	AT2G25850	0.210282	0.360686	1.47466	AT3G13910	0.300551	0.0846051	0.750215	AT4G17840	0.303312	0.0997516	1.97304	AT5G15080	0.318009	0.0807043	1.15391
AT3G06830	0.244985	0.265612	0.262095	AT1G13970	0.251716	0.0847309	0.182928	AT2G25870	0.287314	0.123869	1.72083	AT3G13920	0.252258	0.0165157	2.52858	AT4G17860	0.29872	0.510293	0.205691	AT5G15120	0.280983	0.216494	0.0775859
AT3G18773	0.256604	0.241239	0.262095	AT1G14000	0.185756	0.0409759	1.67049	AT2G25880	0.359539	0.0459167	0.637179	AT3G13930	0.183821	0.153909	1.80425	AT4G17870	0.468592	0.0796761	1.5497	AT5G15150	0.163598	0.110696	0.236285
AT3G47400	0.2909	0.0806886	0.262095	AT1G14010	0.283598	0.230801	1.25281	AT2G25910	0.245368	0.0367209	1.64693	AT3G13940	0.374187	0.411596	0.98332	AT4G17880	0.334517	0.204771	1.57358	AT5G15160	0.120711	0.209793	0.395309
AT3G49570	0.249168	0.074205	0.262095	AT1G14020	0.216978	0.093486	1.13567	AT2G25920	0.162103	0.301753	1.1514	AT3G13960	0.298634	0.109139	0.779935	AT4G17890	0.24639	0.0921748	1.33237	AT5G15170	0.286095	0.147357	0.896344
AT5G19600	0.335982	0.11185	0.262095	AT1G14030	0.209045	0.170919	1.44719	AT2G25930	0.219427	0.326459	1.754	AT3G13980	0.439833	0.177201	1.2491	AT4G17895	0.345587	0.40671	0.875831	AT5G15200	0.245068	0.0278236	2.41061
AT5G24290	0.24793	0.577509	0.262095	AT1G14040	0.271592	0.227819	0.582188	AT2G25950	0.372339	0.0285359	1.22309	AT3G13990	0.242373	0.313828	1.67136	AT4G17900	0.413716	0.0263136	1.29993	AT5G15210	0.271878	0.169284	1.11273
AT1G26840	0.357629	0.0887754	0.264865	AT1G14060	0.390254	0.208995	0.838352	AT2G25970	0.24591	0.160292	2.21862	AT3G14010	0.179002	0.521746	1.66535	AT4G17910	0.234091	0.170504	0.898923	AT5G15230	0.254075	0.55192	1.84093
AT1G72540	0.153334	0.253102	0.264865	AT1G14070	0.258044	0.216628	0.73079	AT2G26000	0.162138	0.208474	0.878533	AT3G14020	0.362153	0.2135	0.989619	AT4G17940	0.213246	0.246925	1.37988	AT5G15240	0.251338	0.184657	0.189546
AT1G75550	0.323752	0.253431	0.264865	AT1G14130	0.194363	0.202985	0.807758	AT2G26040	0.333624	0.129548	0.0374663	AT3G14050	0.277783	0.0867856	1.71928	AT4G17950	0.24812	0.26545	1.42824	AT5G15280	0.276599	0.31184	0.932296
AT1G80060	0.18454	0.246551	0.264865	AT1G14140	0.233122	0.119	0.982258	AT2G26060	0.207324	0.125761	1.47261	AT3G14060	0.255843	0.147381	0.275795	AT4G17960	0.285913	0.200341	0.674282	AT5G15300	0.307369	0.0991395	0.102399
AT3G09940	0.201568	0.421755	0.264865	AT1G14150	0.352847	0.153173	1.77115	AT2G26070	0.441119	0.206888	0.861367	AT3G14067	0.279891	0.149634	2.86992	AT4G17970	0.260941	0.093478	0.703455	AT5G15310	0.187101	0.140112	1.25537
AT3G17380	0.354382	0.21314	0.264865	AT1G14170	0.357299	0.107199	1.104	AT2G26080	0.300176	0.116031	2.82263	AT3G14070	0.230524	0.146318	0.64068	AT4G18010	0.285604	0.11109	1.42615	AT5G15330	0.363511	0.101461	0.570029
AT3G28455	0.123659	0.415206	0.264865	AT1G14180	0.289633	0.199376	0.626484	AT2G26100	0.176276	0.22144	1.1143	AT3G14090	0.289344	0.110339	1.1564	AT4G18030	0.238382	0.0935431	2.23037	AT5G15340	0.255065	0.166217	0.00847242
AT4G37900	0.236503	0.270159	0.264865	AT1G14190	0.368722	0.0990384	0.110354	AT2G26140	0.328348	0.0541278	1.94148	AT3G14110	0.25263	0.24131	1.8272	AT4G18040	0.295947	0.114767	1.59142	AT5G15350	0.261699	0.0852463	1.53953
AT5G52830	0.281864	0.221539	0.264865	AT1G14200	0.482232	0.294269	1.20219	AT2G26150	0.478188	0.0606897	0.619198	AT3G14120	0.169687	0.159232	1.30197	AT4G18050	0.255459	0.129846	0.614285	AT5G15390	0.315217	0.183025	1.32352
AT5G56550	0.210258	0.351675	0.264865	AT1G14205	0.33653	0.19447	0.273094	AT2G26170	0.257006	0.0678414	1.30476	AT3G14130	0.222726	0.116887	1.03559	AT4G18060	0.187627	0.0507231	1.3525	AT5G15400	0.219229	0.0902694	1.82705
AT3G22670	0.399723	0.114479	0.267641	AT1G14210	0.200268	0.411306	0.914073	AT2G26180	0.429542	0.0728815	0.48728	AT3G14160	0.266368	0.481264	0.793252	AT4G18100	0.190177	0.0161862	2.09087	AT5G15410	0.282263	0.0909482	2.1939
AT1G70985	0.211126	0.480729	0.267641	AT1G14230	0.272651	0.3634	1.16414	AT2G26190	0.266913	0.133528	1.6995	AT3G14170	0.235478	0.292374	0.165897	AT4G18130	0.307034	0.10376	1.58232	AT5G15440	0.196081	0.103751	1.02992
AT2G29750	0.409684	0.164052	0.267641	AT1G14270	0.167624	0.256308	1.59725	AT2G26200	0.224263	0.202891	1.14598	AT3G14172	0.184758	0.316587	1.47517	AT4G18160	0.229472	0.140994	1.01296	AT5G15450	0.273336	0.0499342	2.18737
AT2G47780	0.37334	0.236746	0.267641	AT1G14280	0.249543	0.205848	1.46657	AT2G26210	0.295273	0.261203	1.45351	AT3G14180	0.332012	0.100872	1.43183	AT4G18205	0.158361	0.395716	1.69552	AT5G15470	0.180588	0.0383966	1.53421
AT3G03820	0.162121	0.184687	0.267641	AT1G14290	0.217082	0.137495	1.04715	AT2G26230	0.29151	0.116504	1.43745	AT3G14190	0.305792	0.347793	0.522288	AT4G18210	0.174747	0.278682	0.803771	AT5G15490	0.236524	0.0399115	1.74804
AT3G48160	0.289135	0.125052	0.267641	AT1G14310	0.145035	0.186344	0.914073	AT2G26240	0.157925	0.429833	1.54552	AT3G14200	0.365623	0.111123	1.37368	AT4G18220	0.118465	0.427709	1.23481	AT5G15500	0.20494	0.376616	1.3803
AT4G24710	0.198297	0.163168	0.267641	AT1G14320	0.349948	0.00541628	2.50951	AT2G26250	0.492661	0.0238818	2.45782	AT3G14205	0.196736	0.176058	1.68017	AT4G18230	0.170119	0.230333	0.928713	AT5G15510	0.228876	0.233373	0.658927
AT4G29560	0.245248	0.299789	0.267641	AT1G14330	0.399441	0.139868	0.877187	AT2G26260	0.21069	0.231453	1.05395	AT3G14210	0.484795	0.329645	2.95124	AT4G18240	0.223344	0.132965	1.99066	AT5G15520	0.25984	0.0351038	0.860667
AT5G09290	0.157899	0.249592	0.267641	AT1G14340	0.249419	0.222316	1.0602	AT2G26270	0.290742	0.289612	0.465175	AT3G14220	0.227193	0.475172	1.58153	AT4G18250	0.208784	0.271712	0.968249	AT5G15530	0.215043	0.342851	1.02658
AT5G25500	0.336151	0.150172	0.267641	AT1G14345	0.331666	0.077873	1.81483	AT2G26280	0.335405	0.0654165	1.89167	AT3G14230	0.351121	0.152125	1.77011	AT4G18260	0.229751	0.251891	0.891141	AT5G15550	0.346887	0.115496	1.21789
AT5G40840	0.226136	0.439969	0.267641	AT1G14360	0.323118	0.0326609	1.31523	AT2G26300	0.181958	0.0324299	1.45512	AT3G14240	0.281368	0.0788359	2.04477	AT4G18270	0.27788	0.160971	1.06373	AT5G15570	0.26018	0.319447	0.991182
AT5G47510	0.396062	0.241634	0.267641	AT1G14370	0.2454	0.178045	1.1631	AT2G26310	0.485573	0.191001	0.233326	AT3G14270	0.19533	0.199857	1.97364	AT4G18280	0.0702457	2.44935	1.02706	AT5G15580	0.176195	0.25912	1.53227
AT1G03540	0.271347	0.251609	0.270376	AT1G14390	0.180008	0.251019	0.233326	AT2G26330	0.267934	0.0714215	1.94882	AT3G14280	0.157327	0.560254	0.66115	AT4G18290	0.267401	0.156891	0.46343	AT5G15610	0.238809	0.2676	1.44207
AT1G20870	0.268909	0.381483	0.270376	AT1G14410	0.159441	0.270454	1.12892	AT2G26340	0.337407	0.290331	1.59802	AT3G14290	0.195698	0.0288238	1.54912	AT4G18300	0.283189	0.350633	0.917778	AT5G15630	0.248246	0.0824834	0.34772
AT1G21140	0.294527	0.117024	0.270376	AT1G14430	0.344899	0.110002	0.861367	AT2G26350	0.258913	0.152884	0.930511	AT3G14310	0.243478	0.0787843	2.59135	AT4G18360	0.387421	0.0553035	0.352279	AT5G15640	0.217367	0.0912665	1.09181
AT1G21150	0.250216	0.288681	0.270376	AT1G14450	0.245496	0.177604	1.47415	AT2G26360	0.312853	0.124433	0.0646077	AT3G14330	0.336558	0.170828	1.13268	AT4G18370	0.453176	0.250475	1.45027	AT5G15650	0.198799	0.0379428	2.23273
AT1G51800	0.24934	0.288848	0.270376	AT1G14460	0.287703	0.1893	1.23481	AT2G26400	0.170869	0.431966	0.741073	AT3G14350	0.223668	0.0996798	1.84166	AT4G18372	0.46522	0.0854134	0.579521	AT5G15680	0.141973	0.0320926	1.83135
AT2G40530	0.275268	0.352078	0.270376	AT1G14470	0.27628	0.241793	0.0466902	AT2G26430	0.374453	0.0880548	1.42957	AT3G14360	0.267401	0.170828	0.29942	AT4G18400	0.338517	0.172515	0.227347	AT5G15700	0.167046	0.190272	1.13381
AT2G44800	0.30769	0.135645	0.270376	AT1G14480	0.263516	0.620896	0.278479	AT2G26440	0.405243	0.137657	1.55484	AT3G14370	0.373459	0.0550801	0.106395	AT4G18425	0.483405	0.0575293	0.0557605	AT5G15710	0.282877	0.0724942	0.881887
AT3G50420	0.285587	0.248424	0.270376	AT1G14510	0.264389	0.0382362	1.4367	AT2G26460	0.294834	0.104202	1.27768	AT3G14400	0.302029	0.174187	1.49662	AT4G18460	0.274983	0.0657735	0.572767	AT5G15730	0.215295	0.124936	1.16969
AT3G56000	0.29029	0.177078	0.270376	AT1G14520	0.392854	0.0777634	0.993255	AT2G26470	0.234643	0.418083	0.938204	AT3G14410	0.217537	0.0859721	1.15427	AT4G18465	0.221054	0.0571511	1.00043	AT5G15740	0.204717	0.0928857	1.42462
AT4G23030	0.306422	0.0840773	0.270376	AT1G14560	0.208076	0.0469385	0.97585	AT2G26510	0.381995	0.233535	1.69057	AT3G14420	0.333959	0.155023	3.10791	AT4G18470	0.189287	0.323775	0.0232113	AT5G15750	0.222701	0.228965	0.955466
AT5G03495	0.359285	0.654774	0.270376	AT1G14590	0.367203	0.0778116	0.939379	AT2G26530	0.25223	0.220965	1.16623	AT3G14430	0.286941	0.0822278	1.29454	AT4G18480	0.272326	0.0774487	2.27282	AT5G15760	0.21477	0.345191	0.643008
AT5G43820	0.268199	0.211974	0.270376	AT1G14600	0.204108	0.161467	0.428815	AT2G26540	0.313583	0.251649	1.39284	AT3G14440	0.262476	0.100567	0.828641	AT4G18520	0.36622	0.0664121	1.17855	AT5G15770	0.378319	0.119625	0.554695
AT5G49170	0.440333	0.0950639	0.270376	AT1G14610	0.237234	0.152997	1.98332	AT2G26550	0.172982	0.34233	1.23214	AT3G14450	0.348756	0.155917	0.273094	AT4G18530	0.33281	0.122371	1.04256	AT5G15780	0.231779	0.313949	2.18981
AT5G49920	0.243171	0.339878	0.270376	AT1G14620	0.144702	0.0699809	1.07885	AT2G26560	0.320187	0.131015	1.43446	AT3G14460	0.210722	0.305706	0.405432	AT4G18570	0.280135	0.145192	1.80056	AT5G15810	0.336922	0.150768	1.38557
AT5G56580	0.166871	0.0449104	0.270376	AT1G14630	0.260424	0.163637	0.253677	AT2G26570	0.249504	0.244349	1.77603	AT3G14470	0.233194	0.29469	0.906561	AT4G18590	0.290044	0.120386	0.944033	AT5G15820	0.473899	0.513847	0.586171
AT1G01760	0.153866	0.404007	0.273094	AT1G14660	0.206445	0.30475	0.757396	AT2G26600	0.259952	0.11011	1.24041	AT3G14560	0.198822	0.307549	0.359	AT4G18593	0.314087	0.148931	1.05843	AT5G15830	0.232555	0.181841	0.212001
AT1G14205	0.33653	0.19447	0.273094	AT1G14670	0.308232	0.0242657	2.07385	AT2G26640	0.491829	0.0294083	1.14269	AT3G14570	0.269551	0.0977026	0.75382	AT4G18600	0.285718	0.520775	1.30877	AT5G15840	0.30421	0.291359	0.466912
AT1G35180	0.311277	0.148709	0.273094	AT1G14687	0.29386	0.135204	0.307025	AT2G26650	0.331394	0.0944971	1.1308	AT3G14580	0.307402	0.168326	0.140854	AT4G18630	0.267497	0.271019	0.144512	AT5G15850	0.287688	0.336655	1.62696
AT1G68390	0.333472	0.116454	0.273094	AT1G14720	0.343473	0.0931328	1.45171	AT2G26670	0.244107	0.127198	1.88202	AT3G14590	0.217165	0.20406	0.550412	AT4G18640	0.231895	0.193657	0.80696	AT5G15860	0.256025	0.13703	1.05887
AT1G74420	0.300604	0.259134	0.273094	AT1G14730	0.210429	0.0940306	0.376467	AT2G26680	0.431026	0.0652674	1.14525	AT3G14595	0.360647	0.253923	1.74089	AT4G18670	0.383609	0.261286	2.25734	AT5G15870	0.288937	0.184733	1.20728
AT3G04620	0.307683	0.0880504	0.273094	AT1G14740	0.376633	0.0339026	1.65455	AT2G26690	0.342845	0.0744956	1.68471	AT3G14600	0.268965	0.0456752	1.87671	AT4G18700	0.323133	0.0536875	1.7854	AT5G15880	0.187677	0.268405	1.06723
AT3G14450	0.348756	0.155917	0.273094	AT1G14790	0.238381	0.211703	1.49516	AT2G26695	0.36606	0.0465795	0.162385	AT3G14620	0.273837	0.231078	1.8135	AT4G18710	0.381426	0.0116479	2.04076	AT5G15900	0.25737	0.235427	0.534356
AT3G46650	0.370876	0.313912	0.273094	AT1G14810	0.238099	0.0714953	1.7634	AT2G26710	0.283154	0.0716687	0.668861	AT3G14690	0.274274	0.189194	1.84734	AT4G18740	0.246957	0.370929	0.879205	AT5G15910	0.204069	0.174194	1.09099
AT4G21390	0.312305	0.13025	0.273094	AT1G14820	0.190992	0.346622	1.18458	AT2G26730	0.325026	0.0788316	1.78656	AT3G14720	0.237366	0.0970935	1.82194	AT4G18750	0.385372	0.0868666	0.443717	AT5G15920	0.237011	0.188232	1.12512
AT5G02420	0.241448	0.124774	0.273094	AT1G14830	0.165495	0.0311422	1.77089	AT2G26740	0.366006	0.107045	1.99547	AT3G14730	0.223626	0.292927	0.465175	AT4G18760	0.298119	0.0885261	1.55056	AT5G15970	0.175831	0.131313	2.52983
AT5G16080	0.251782	0.167713	0.273094	AT1G14840	0.253709	0.129891	1.47089	AT2G26760	0.306169	0.148747	0.781626	AT3G14740	0.483478	0.119134	0.572767	AT4G18780	0.262518	0.0205761	0.785814	AT5G15980	0.210893	0.247118	1.1772
AT5G45310	0.212804	0.315312	0.273094	AT1G14850	0.178516	0.198865	1.52686	AT2G26780	0.166492	0.166069	1.65342	AT3G14750	0.315061	0.108042	0.699404	AT4G18800	0.236048	0.00882016	0.997884	AT5G16000	0.285362	0.0598195	1.23451
AT1G35530	0.242261	0.287923	0.275795	AT1G14870	0.420856	0.186299	0.29429	AT2G26790	0.356553	0.319285	0.182928	AT3G14760	0.257545	0.169338	0.326643	AT4G18810	0.212368	0.0589011	1.80878	AT5G16010	0.248823	0.230362	1.73894
AT2G31830	0.187124	0.163711	0.275795	AT1G14890	0.418704	0.215987	1.08308	AT2G26800	0.271184	0.142147	1.55455	AT3G14770	0.181551	0.110224	0.834643	AT4G18820	0.233169	0.0862049	1.52761	AT5G16030	0.277649	0.222195	1.793
AT2G44910	0.303991	0.202718	0.275795	AT1G14910	0.295504	0.207264	1.58032	AT2G26810	0.394932	0.154635	0.718311	AT3G14790	0.400933	0.0158517	1.45814	AT4G18830	0.2294	0.289002	0.677497	AT5G16040	0.189802	0.110258	1.13343
AT3G13674	0.135828	0.277926	0.275795	AT1G14920	0.446498	0.0771374	1.83524	AT2G26830	0.260885	0.130805	1.15176	AT3G14810	0.270079	0.122241	1.39654	AT4G18840	0.248355	0.184174	0.343133	AT5G16050	0.211094	0.0948699	2.04761
AT3G14060	0.255843	0.147381	0.275795	AT1G14970	0.234823	0.119294	0.684926	AT2G26840	0.339664	0.312748	0.776541	AT3G14840	0.261839	0.282223	1.97032	AT4G18880	0.242778	0.188374	1.35655	AT5G16060	0.317536	0.0673586	0.908453
AT3G16330	0.458315	0.136991	0.275795	AT1G14980	0.369629	0.0383899	1.7142	AT2G26860	0.488692	0.231219	0.63364	AT3G14850	0.283212	0.182151	0.321826	AT4G18890	0.187168	0.0788874	1.04164	AT5G16070	0.19358	0.0430962	1.61835
AT3G57670	0.28018	0.0900417	0.275795	AT1G14990	0.211674	0.112592	1.00195	AT2G26890	0.184248	0.0878568	2.13883	AT3G14860	0.256869	0.166538	1.37432	AT4G18905	0.148407	0.26803	1.42212	AT5G16080	0.251782	0.167713	0.273094
AT4G37810	0.212959	0.102907	0.275795	AT1G15000	0.375469	0.140783	1.29583	AT2G26900	0.261561	0.141621	2.21236	AT3G14870	0.317502	0.147961	0.575477	AT4G18910	0.289846	0.081657	1.24391	AT5G16110	0.238137	0.363185	1.70995
AT5G20850	0.223558	0.0178309	0.275795	AT1G15010	0.430915	0.16064	0.199316	AT2G26910	0.278255	0.0310656	2.27499	AT3G14890	0.209941	0.517057	1.1024	AT4G18930	0.333431	0.208444	1.50799	AT5G16120	0.263264	0.151775	1.25224
AT5G63580	0.401389	0.222201	0.275795	AT1G15020	0.212491	0.284465	1.08934	AT2G26920	0.300124	0.186644	1.42634	AT3G14900	0.262144	0.113467	1.24041	AT4G18950	0.250848	0.106326	1.32641	AT5G16130	0.266704	0.0514427	1.94577
AT1G01200	0.310081	0.10838	0.278479	AT1G15030	0.252659	0.173295	1.45171	AT2G26930	0.201691	0.074163	1.44664	AT3G14930	0.228953	0.0851257	2.01744	AT4G18970	0.275736	0.291344	1.72737	AT5G16160	0.377894	0.122886	0.777398
AT1G01225	0.273627	0.0992067	0.278479	AT1G15040	0.349516	0.105069	0.106395	AT2G26970	0.325265	0.279021	0.84929	AT3G14940	0.218613	0.040228	0.550412	AT4G19006	0.207669	0.0970226	1.36167	AT5G16170	0.241341	0.164591	0.236285
AT1G14480	0.263516	0.620896	0.278479	AT1G15060	0.166924	0.170018	1.59337	AT2G26990	0.279099	0.0791428	1.48694	AT3G14960	0.279803	0.128461	1.11076	AT4G19010	0.235967	0.184329	0.779935	AT5G16180	0.265972	0.265857	1.19867
AT1G17020	0.40165	0.240712	0.278479	AT1G15080	0.278733	0.112004	0.525343	AT2G27020	0.203362	0.00873916	1.94055	AT3G14980	0.177924	0.391012	1.33989	AT4G19020	0.19667	0.333121	1.41767	AT5G16190	0.346432	0.101988	0.613038
AT1G73890	0.208592	0.322331	0.278479	AT1G15110	0.284939	0.21498	0.990663	AT2G27030	0.198925	0.0473951	1.81933	AT3G15000	0.337092	0.139546	2.26045	AT4G19040	0.18402	0.0910741	1.52091	AT5G16200	0.249765	0.388626	0.831652
AT2G15760	0.309852	0.116983	0.278479	AT1G15120	0.177704	0.158814	1.61884	AT2G27050	0.310422	0.10547	1.80097	AT3G15060	0.308513	0.0210081	0.828641	AT4G19050	0.24266	0.388013	0.340821	AT5G16210	0.184571	0.168751	1.71597
AT3G07960	0.227666	0.0749788	0.278479	AT1G15125	0.199766	0.184484	2.18532	AT2G27060	0.201997	0.253238	1.23865	AT3G15080	0.287783	0.159705	0.751117	AT4G19060	0.235568	0.426131	0.929909	AT5G16220	0.260493	0.397607	1.53122
AT3G10110	0.291332	0.0997756	0.278479	AT1G15130	0.206455	0.143906	2.00724	AT2G27090	0.199393	0.163698	1.3007	AT3G15090	0.211932	0.112972	1.24996	AT4G19070	0.284885	0.196534	0.905931	AT5G16230	0.344798	0.0492804	0.560337
AT4G00530	0.247236	0.185094	0.278479	AT1G15140	0.269983	0.0930106	1.96101	AT2G27100	0.229666	0.165807	1.74985	AT3G15095	0.333869	0.182195	2.07723	AT4G19100	0.248638	0.215218	1.16692	AT5G16250	0.331652	0.0214692	1.52822
AT4G32810	0.256207	0.155389	0.278479	AT1G15170	0.225634	0.268649	1.07544	AT2G27110	0.227304	0.118155	1.38683	AT3G15110	0.312735	0.204912	1.55809	AT4G19110	0.212807	0.11864	2.26084	AT5G16260	0.193852	0.169176	1.32086
AT5G01881	0.451582	0.747333	0.278479	AT1G15200	0.204639	0.258287	1.6659	AT2G27130	0.360155	0.359809	0.734552	AT3G15115	0.239447	0.342397	0.374327	AT4G19130	0.266388	0.334021	0.324241	AT5G16270	0.180344	0.313398	1.85216
AT5G09990	0.20525	0.580645	0.278479	AT1G15210	0.238439	0.0896577	0.182928	AT2G27140	0.244457	0.3825	0.301963	AT3G15120	0.222265	0.311182	1.55156	AT4G19140	0.159338	0.253049	0.877861	AT5G16280	0.169713	0.263481	1.51938
AT1G68640	0.28262	0.0877383	0.28117	AT1G15230	0.375678	0.135329	1.28934	AT2G27190	0.35446	0.113884	1.39735	AT3G15130	0.107307	0.386589	0.148171	AT4G19150	0.296377	0.208799	1.15462	AT5G16300	0.142065	0.181324	1.66381
AT1G69520	0.211484	0.320827	0.28117	AT1G15240	0.216625	0.253785	1.58972	AT2G27200	0.307667	0.102877	1.06854	AT3G15140	0.147647	0.257251	0.717338	AT4G19160	0.187035	0.174734	1.64173	AT5G16310	0.163567	0.223643	0.859258
AT1G80710	0.288472	0.310104	0.28117	AT1G15250	0.387311	0.0377148	1.12816	AT2G27210	0.295318	0.0635129	1.70123	AT3G15150	0.275597	0.151266	0.546098	AT4G19170	0.296078	0.151119	2.40705	AT5G16320	0.260901	0.416203	0.72025
AT2G31730	0.177738	0.336069	0.28117	AT1G15260	0.359217	0.118863	1.54552	AT2G27285	0.367677	0.18176	1.1255	AT3G15160	0.13061	0.147597	1.33755	AT4G19180	0.303962	0.0841573	1.16379	AT5G16350	0.259298	0.30774	0.0983668
AT2G39880	0.24758	0.511944	0.28117	AT1G15280	0.308066	0.369574	1.75802	AT2G27290	0.36177	0.208711	1.63079	AT3G15180	0.207393	0.15136	1.27983	AT4G19185	0.208951	0.100541	0.9917	AT5G16370	0.33967	0.120289	1.30476
AT3G21080	0.191016	0.571092	0.28117	AT1G15290	0.212173	0.32846	2.08905	AT2G27310	0.425728	0.179766	1.10918	AT3G15190	0.261188	0.152328	2.26769	AT4G19190	0.198256	0.258623	1.2646	AT5G16380	0.387318	0.139387	0.987528
AT4G37170	0.325194	0.121342	0.28117	AT1G15340	0.177853	0.39649	2.09966	AT2G27330	0.269042	0.329103	0.719282	AT3G15200	0.285686	0.304485	0.937031	AT4G19191	0.277913	0.235695	0.0983668	AT5G16390	0.222809	0.243311	1.65161
AT5G56230	0.247187	0.461316	0.28117	AT1G15370	0.266235	0.0342784	1.37022	AT2G27420	0.488756	0.127249	0.990139	AT3G15210	0.483697	0.152567	1.99289	AT4G19200	0.288285	0.0558367	2.09913	AT5G16400	0.3496	0.155897	1.76437
AT1G23850	0.239936	0.461418	0.283821	AT1G15390	0.235582	0.14865	1.16449	AT2G27450	0.244364	0.0488091	1.4811	AT3G15220	0.208538	0.228648	1.32037	AT4G19210	0.186627	0.0326383	1.91295	AT5G16420	0.352861	0.0921303	0.572767
AT1G34770	0.36513	0.167869	0.283821	AT1G15410	0.146877	0.319667	1.75211	AT2G27460	0.222094	0.0546653	1.27255	AT3G15270	0.190963	0.208001	0.557519	AT4G19220	0.293249	0.278469	0.0327799	AT5G16440	0.209263	0.159922	1.56034
AT3G02160	0.28203	0.397416	0.283821	AT1G15415	0.138219	0.607185	0.583527	AT2G27480	0.350732	0.201231	0.34772	AT3G15290	0.345023	0.118214	1.24709	AT4G19230	0.249788	0.0977102	0.520759	AT5G16480	0.330475	0.0618918	0.63364
AT3G09040	0.206931	0.216381	0.283821	AT1G15420	0.230079	0.167056	1.10038	AT2G27500	0.343659	0.156559	0.889178	AT3G15300	0.233958	0.136699	0.158875	AT4G19350	0.136578	0.802163	1.16865	AT5G16490	0.307691	0.267971	0.0232113
AT4G10630	0.369359	0.208361	0.283821	AT1G15440	0.333883	0.11371	1.37732	AT2G27510	0.307697	0.0822152	1.33095	AT3G15351	0.292945	0.156064	0.682813	AT4G19370	0.238086	0.240698	0.33379	AT5G16520	0.24498	0.217203	0.981198
AT5G18080	0.343079	0.0433826	0.283821	AT1G15470	0.242926	0.0963163	1.0517	AT2G27590	0.293251	0.130222	0.767074	AT3G15352	0.254696	0.342512	0.632457	AT4G19380	0.231893	0.275339	0.890488	AT5G16530	0.240436	0.153361	0.454586
AT5G60660	0.256252	0.129682	0.283821	AT1G15480	0.23121	0.373807	0.945769	AT2G27600	0.191845	0.0213452	1.94565	AT3G15353	0.318417	0.145353	3.11805	AT4G19390	0.270496	0.206931	1.26042	AT5G16540	0.212963	0.278804	1.41474
AT1G77200	0.244946	0.207798	0.286456	AT1G15500	0.181438	0.0713954	2.15626	AT2G27610	0.224311	0.143027	0.0646077	AT3G15354	0.195348	0.121437	1.7823	AT4G19400	0.201777	0.167009	0.230347	AT5G16550	0.217236	0.13441	1.4622
AT2G46940	0.3678	0.18255	0.286456	AT1G15510	0.173747	0.147481	1.11273	AT2G27660	0.35587	0.246577	0.380736	AT3G15355	0.27103	0.455671	1.05619	AT4G19410	0.372269	0.0493245	2.05382	AT5G16560	0.219255	0.188487	1.11935
AT3G28660	0.26567	0.171424	0.286456	AT1G15520	0.256815	0.0957914	0.830903	AT2G27680	0.268858	0.102449	2.23582	AT3G15358	0.207319	0.0748008	0.0983668	AT4G19420	0.25597	0.0534687	1.55865	AT5G16570	0.28967	0.0447226	2.03149
AT4G29150	0.325078	0.131354	0.286456	AT1G15530	0.330227	0.136121	1.33143	AT2G27730	0.247764	0.291817	1.81871	AT3G15360	0.248391	0.141969	2.47275	AT4G19430	0.207221	0.458509	0.296863	AT5G16590	0.305281	0.131617	1.53227
AT5G03720	0.145939	0.382355	0.286456	AT1G15550	0.24685	0.158015	0.354531	AT2G27740	0.182871	0.113597	0.0689647	AT3G15380	0.190316	0.0525813	1.53107	AT4G19450	0.264013	0.0874481	1.8201	AT5G16600	0.121634	0.363968	0.0818152
AT5G38120	0.467253	0.154837	0.286456	AT1G15570	0.152336	0.311546	0.820254	AT2G27760	0.252696	0.237236	0.702439	AT3G15390	0.17916	0.538622	0.66115	AT4G19500	0.366562	0.354877	1.6507	AT5G16640	0.331082	0.153473	0.102399
AT5G41690	0.263444	0.588604	0.286456	AT1G15660	0.194967	0.715005	1.09016	AT2G27770	0.354076	0.0711687	0.678573	AT3G15410	0.141263	0.190052	1.39756	AT4G19510	0.349984	0.427274	1.56549	AT5G16650	0.14162	0.0464153	1.00899
AT1G48770	0.385932	0.41855	0.289076	AT1G15670	0.279358	0.198421	1.15747	AT2G27810	0.227055	0.075616	1.53317	AT3G15450	0.327151	0.0870547	1.13418	AT4G19540	0.20479	0.164284	0.905299	AT5G16660	0.351294	0.13203	1.53938
AT2G34180	0.2241	0.178606	0.289076	AT1G15690	0.253949	0.0351316	2.98115	AT2G27830	0.442904	0.193362	1.2407	AT3G15470	0.230716	0.150812	1.55342	AT4G19550	0.197784	0.718667	0.378598	AT5G16680	0.214699	0.418301	1.66612
AT2G37280	0.280578	0.163331	0.289076	AT1G15700	0.354105	0.084725	0.624065	AT2G27920	0.224946	0.306067	1.14924	AT3G15480	0.202027	0.149266	1.68123	AT4G19560	0.204407	0.822107	0.0421028	AT5G16690	0.269894	0.183286	0.461679
AT3G26760	0.211373	0.19198	0.289076	AT1G15720	0.289149	0.302825	0.301963	AT2G27950	0.281462	0.172257	1.73315	AT3G15510	0.338447	0.0754958	1.15605	AT4G19600	0.177316	0.253241	1.29789	AT5G16710	0.244582	0.15022	1.85565
AT4G13260	0.316153	0.123727	0.289076	AT1G15730	0.234082	0.21777	1.65398	AT2G27980	0.234284	0.308773	1.43596	AT3G15520	0.299209	0.144826	1.47755	AT4G19610	0.160041	0.496659	1.29635	AT5G16715	0.188765	0.0674966	1.72632
AT4G16700	0.216541	0.272316	0.289076	AT1G15740	0.244148	0.139874	1.81886	AT2G27990	0.323625	0.381103	0.490576	AT3G15540	0.273495	0.0686609	0.812486	AT4G19640	0.190184	0.0605777	1.68953	AT5G16730	0.280678	0.171158	1.96528
AT5G03250	0.275057	0.0662927	0.289076	AT1G15760	0.308584	0.199988	0.0512297	AT2G28000	0.205346	0.0762296	2.61833	AT3G15550	0.229333	0.211642	0.896344	AT4G19650	0.289825	0.213896	0.426901	AT5G16750	0.274903	0.0857175	1.20283
AT5G39860	0.340824	0.0604001	0.289076	AT1G15780	0.229061	0.126272	1.93955	AT2G28050	0.320558	0.272837	0.189546	AT3G15570	0.220764	0.167872	1.3887	AT4G19660	0.245087	0.206456	1.36256	AT5G16760	0.185322	0.0302648	1.42653
AT5G44260	0.445417	0.121419	0.289076	AT1G15800	0.298171	0.206194	0.475511	AT2G28060	0.323516	0.131521	0.951498	AT3G15580	0.403119	0.0468554	1.55921	AT4G19700	0.250885	0.304968	1.02418	AT5G16780	0.19623	0.211711	1.6914
AT5G59600	0.249352	0.240627	0.289076	AT1G15810	0.298739	0.390858	1.60465	AT2G28070	0.339321	0.0338996	1.39979	AT3G15590	0.292018	0.301738	1.33895	AT4G19710	0.277109	0.0541551	1.70022	AT5G16800	0.239232	0.113764	1.26126
AT1G65480	0.293993	0.123828	0.291702	AT1G15820	0.148603	0.194983	3.18428	AT2G28080	0.457721	0.0574487	1.29686	AT3G15610	0.258219	0.0675957	1.3475	AT4G19810	0.330814	0.0879264	0.477208	AT5G16810	0.213843	0.155655	1.11234
AT1G77855	0.186513	0.217948	0.291702	AT1G15830	0.258176	0.442691	0.735495	AT2G28085	0.305705	0.141582	0.0942964	AT3G15620	0.234933	0.125712	0.415324	AT4G19830	0.27019	0.183523	1.1232	AT5G16830	0.316307	0.247466	1.20315
AT2G45350	0.244732	0.188405	0.291702	AT1G15880	0.251689	0.0867996	1.33379	AT2G28100	0.321058	0.194578	1.27092	AT3G15630	0.333738	0.218096	0.989098	AT4G19840	0.213492	0.42431	1.97869	AT5G16840	0.216675	0.116902	1.66962
AT3G45680	0.370503	0.213471	0.291702	AT1G15940	0.281529	0.5282	1.54363	AT2G28105	0.213571	0.184319	0.658927	AT3G15640	0.195043	0.251479	1.85608	AT4G19850	0.442475	0.737418	0.466912	AT5G16860	0.311971	0.146468	0.192818
AT4G28820	0.215569	0.215951	0.291702	AT1G15960	0.246652	0.177235	1.64161	AT2G28110	0.261069	0.196121	0.42116	AT3G15680	0.235524	0.0581824	1.23894	AT4G19860	0.263822	0.0911204	1.98742	AT5G16870	0.31843	0.0594952	0.779091
AT4G34550	0.159928	0.879152	0.291702	AT1G15970	0.237954	0.122315	1.04071	AT2G28120	0.356293	0.118873	0.29429	AT3G15690	0.197548	0.297348	1.46865	AT4G19865	0.423584	0.4806	0.490576	AT5G16880	0.314793	0.0654289	1.8315
AT5G02750	0.413111	0.136425	0.291702	AT1G15980	0.264452	0.111807	2.09494	AT2G28130	0.312166	0.262036	0.432585	AT3G15710	0.265262	0.0912448	1.22431	AT4G19880	0.234059	0.142036	1.55865	AT5G16890	0.200711	0.236928	0.968796
AT5G19060	0.342451	0.199272	0.291702	AT1G15990	0.30161	0.0632496	0.129658	AT2G28140	0.304208	0.158861	0.0860037	AT3G15730	0.274951	0.0463269	2.7783	AT4G19890	0.306498	0.105095	0.617975	AT5G16930	0.187347	0.149729	0.97585
AT5G20030	0.222636	0.312442	0.291702	AT1G16000	0.285294	0.10881	1.02897	AT2G28150	0.364943	0.132756	1.11312	AT3G15760	0.163744	0.373189	0.465175	AT4G19900	0.338916	0.13496	1.06329	AT5G16950	0.1622	0.20935	0.69736
AT5G66270	0.318342	0.450031	0.291702	AT1G16020	0.205423	0.281052	1.104	AT2G28160	0.220708	0.106075	0.256501	AT3G15770	0.384888	0.353067	0.560337	AT4G19950	0.31186	0.114366	0.514574	AT5G17000	0.292039	0.0955769	1.37497
AT1G14870	0.420856	0.186299	0.29429	AT1G16030	0.479058	0.0484541	0.873797	AT2G28190	0.265537	0.0808872	2.64482	AT3G15800	0.290593	0.152233	0.0183676	AT4G19960	0.306282	0.118992	1.28461	AT5G17020	0.166667	0.0789785	1.8421
AT1G12010	0.226994	0.122016	0.29429	AT1G16040	0.214059	0.693328	0.912206	AT2G28200	0.331547	0.106248	0.858555	AT3G15810	0.312286	0.0653545	1.69243	AT4G19970	0.284975	0.191675	0.301963	AT5G17050	0.320041	0.234234	2.18181
AT1G22030	0.250265	0.0889492	0.29429	AT1G16060	0.365995	0.120946	0.807758	AT2G28240	0.412116	0.646815	1.20791	AT3G15820	0.346106	0.203662	1.53257	AT4G19985	0.309497	0.233214	1.12702	AT5G17060	0.164865	0.0135913	0.831652
AT2G28120	0.356293	0.118873	0.29429	AT1G16070	0.305491	0.18372	0.0901522	AT2G28260	0.29613	0.0551153	0.818707	AT3G15840	0.261219	0.104117	2.34834	AT4G19990	0.241864	0.24499	0.963844	AT5G17070	0.184447	0.481036	1.1209
AT4G24140	0.18866	0.261631	0.29429	AT1G16080	0.207244	0.106369	1.7807	AT2G28305	0.165889	0.062983	1.04943	AT3G15850	0.298395	0.0841728	1.88282	AT4G20010	0.244909	0.209845	1.31891	AT5G17160	0.217663	0.525483	1.08934
AT4G36430	0.263897	0.117597	0.29429	AT1G16110	0.364322	0.228456	0.970979	AT2G28315	0.169981	0.0317051	0.321826	AT3G15880	0.211768	0.070668	2.04367	AT4G20020	0.284072	0.225659	1.39939	AT5G17170	0.172963	0.117998	2.01341
AT5G45530	0.334217	0.207038	0.29429	AT1G16190	0.277451	0.150225	1.15391	AT2G28320	0.275415	0.0580824	1.40843	AT3G15890	0.344631	0.149218	0.76968	AT4G20030	0.437743	0.0685773	0.685974	AT5G17210	0.144498	0.565385	0.18625
AT5G56160	0.279167	0.26331	0.29429	AT1G16210	0.416802	0.0747396	1.7267	AT2G28350	0.259665	0.135945	1.32449	AT3G15900	0.215373	0.324025	1.13864	AT4G20040	0.314761	0.133419	0.215109	AT5G17220	0.255727	0.217211	1.95984
AT1G01700	0.293639	0.163395	0.296863	AT1G16220	0.217756	0.315622	0.560337	AT2G28360	0.190317	0.152262	1.33095	AT3G15920	0.204434	0.362495	1.34151	AT4G20060	0.19263	0.451553	0.594017	AT5G17240	0.300629	0.219004	0.575477
AT1G10750	0.239407	0.0895819	0.296863	AT1G16250	0.292582	0.0447892	0.946344	AT2G28370	0.337725	0.0231244	1.63811	AT3G15930	0.229907	0.244029	0.202516	AT4G20070	0.220237	0.129322	1.51984	AT5G17250	0.206785	0.244044	0.902759
AT1G49245	0.476727	0.254377	0.296863	AT1G16280	0.237457	0.166152	0.887201	AT2G28380	0.211872	0.201038	1.6541	AT3G15950	0.228589	0.239198	1.25987	AT4G20090	0.246623	0.203501	0.574124	AT5G17270	0.175693	0.241177	1.17686
AT1G52140	0.306411	0.169688	0.296863	AT1G16300	0.245622	0.0880958	0.617975	AT2G28390	0.222574	0.135958	1.48959	AT3G15970	0.288406	0.379446	1.41396	AT4G20110	0.294922	0.086901	1.22065	AT5G17280	0.256596	0.565421	1.12013
AT1G52565	0.260787	0.121887	0.296863	AT1G16310	0.269465	0.0800081	0.46343	AT2G28400	0.411554	0.236547	0.523824	AT3G15980	0.17233	0.0712231	1.91283	AT4G20130	0.234158	0.103738	1.48678	AT5G17290	0.294408	0.147185	0.997369
AT1G75770	0.350426	0.300327	0.296863	AT1G16320	0.187156	0.223578	1.61761	AT2G28410	0.29482	0.394135	0.91096	AT3G15990	0.228536	0.109013	0.677497	AT4G20140	0.228411	0.154248	0.133443	AT5G17300	0.169735	0.261897	0.84785
AT2G02010	0.278085	0.0553834	0.296863	AT1G16330	0.222688	0.313429	0.162385	AT2G28430	0.294697	0.180549	0.976387	AT3G16000	0.18714	0.391237	2.09555	AT4G20150	0.205126	0.0297505	1.84763	AT5G17310	0.36551	0.0845589	1.41454
AT2G46720	0.295485	0.125663	0.296863	AT1G16350	0.250888	0.0672116	1.72363	AT2G28440	0.32276	0.465816	0.162385	AT3G16010	0.281604	0.0727074	0.68702	AT4G20170	0.306698	0.108672	1.7185	AT5G17330	0.276943	0.0693139	0.314478
AT3G61250	0.380201	0.129246	0.296863	AT1G16390	0.207308	0.285497	0.747489	AT2G28450	0.236217	0.224032	1.29273	AT3G16030	0.429284	0.27019	0.908453	AT4G20270	0.211856	0.124771	1.44792	AT5G17350	0.384656	0.175916	0.395309
AT4G01680	0.282183	0.101975	0.296863	AT1G16400	0.336899	0.266952	0.977458	AT2G28470	0.308663	0.0965929	1.93319	AT3G16050	0.367976	0.057622	1.00297	AT4G20280	0.333184	0.0888179	1.19963	AT5G17360	0.314369	0.212262	0.0818152
AT4G14820	0.255853	0.297482	0.296863	AT1G16480	0.260966	0.166205	0.447375	AT2G28480	0.347756	0.121664	0.745668	AT3G16060	0.279187	0.0310409	1.68859	AT4G20300	0.268448	0.133388	1.5547	AT5G17370	0.21184	0.291785	0.609306
AT4G19430	0.207221	0.458509	0.296863	AT1G16490	0.285297	0.231216	0.245068	AT2G28500	0.276837	0.0740877	0.0983668	AT3G16090	0.237909	0.12623	1.24939	AT4G20310	0.315649	0.227225	0.894399	AT5G17380	0.293255	0.0837948	1.7573
AT4G39530	0.282384	0.156239	0.296863	AT1G16500	0.274315	0.305219	1.09223	AT2G28510	0.333396	0.0897753	0.869689	AT3G16100	0.305739	0.0422778	1.17889	AT4G20325	0.280046	0.135658	0.610554	AT5G17400	0.214508	0.0862578	0.889834
AT5G61740	0.222494	0.337224	0.296863	AT1G16510	0.41224	0.0701538	0.755608	AT2G28520	0.187227	0.0997846	1.47603	AT3G16110	0.253489	0.232691	1.28725	AT4G20330	0.236336	0.284267	1.24852	AT5G17410	0.172744	0.0624093	1.13156
AT1G06250	0.213562	0.213343	0.29942	AT1G16520	0.218472	0.124161	1.13938	AT2G28550	0.297957	0.106319	2.0018	AT3G16130	0.350141	0.365775	2.22998	AT4G20340	0.200425	0.441584	0.812486	AT5G17420	0.22276	0.0267224	0.84785
AT1G28360	0.263445	0.321846	0.29942	AT1G16540	0.132327	0.283718	0.889834	AT2G28570	0.461574	0.247918	0.144512	AT3G16140	0.176345	0.127076	2.58723	AT4G20360	0.271278	0.0479663	3.09533	AT5G17460	0.23969	0.191148	1.25987
AT1G30473	0.237072	0.722465	0.29942	AT1G16590	0.18325	0.442943	0.528364	AT2G28590	0.472896	0.146423	0.110354	AT3G16150	0.278382	0.0359843	1.02801	AT4G20370	0.257061	0.200696	0.158875	AT5G17490	0.354762	0.163352	0.329052
AT1G79450	0.25355	0.192957	0.29942	AT1G16630	0.275911	0.431415	0.806166	AT2G28600	0.295865	0.301889	1.11194	AT3G16170	0.228855	0.133229	1.25025	AT4G20390	0.200984	0.308829	0.133443	AT5G17510	0.41516	0.0654364	1.50242
AT2G16580	0.36565	0.0425293	0.29942	AT1G16650	0.325562	0.240854	0.726034	AT2G28605	0.336469	0.208263	1.16658	AT3G16175	0.24204	0.381869	0.151768	AT4G20400	0.196751	0.266242	1.5348	AT5G17520	0.225025	0.250371	1.32617
AT2G21550	0.32178	0.291642	0.29942	AT1G16670	0.247393	0.126642	1.18158	AT2G28620	0.255932	0.114146	1.06636	AT3G16180	0.252198	0.172496	1.36717	AT4G20410	0.150528	0.0691028	1.49759	AT5G17540	0.380644	0.231141	0.492215
AT2G37510	0.295845	0.272944	0.29942	AT1G16680	0.207236	0.147328	1.33237	AT2G28630	0.373644	0.0565741	1.07842	AT3G16190	0.32596	0.176078	1.49824	AT4G20420	0.27863	0.362051	0.114311	AT5G17550	0.264914	0.111672	1.22492
AT3G14360	0.267401	0.170828	0.29942	AT1G16690	0.271838	0.212844	0.778245	AT2G28650	0.464229	0.174414	0.00847242	AT3G16200	0.254168	0.058921	1.24245	AT4G20430	0.246082	0.151741	1.20442	AT5G17560	0.25637	0.255106	1.36498
AT3G19210	0.203152	0.129602	0.29942	AT1G16700	0.155822	0.0768908	1.65398	AT2G28660	0.421949	0.111915	0.778245	AT3G16220	0.317964	0.263821	1.20696	AT4G20460	0.238327	0.0440807	0.179552	AT5G17570	0.300168	0.188465	0.470381
AT5G43080	0.339698	0.168481	0.29942	AT1G16710	0.227144	0.24409	1.71704	AT2G28710	0.358564	0.0469664	0.239224	AT3G16240	0.163669	0.0466331	2.48603	AT4G20740	0.239442	0.20466	0.654436	AT5G17580	0.258704	0.320127	0.466912
AT5G44010	0.238937	0.286513	0.29942	AT1G16720	0.290563	0.0490092	2.19076	AT2G28780	0.260141	0.100958	0.151768	AT3G16250	0.151301	0.234475	1.68817	AT4G20760	0.18976	0.255568	1.34589	AT5G17610	0.209504	0.293406	1.09305
AT1G09460	0.189583	0.255279	0.301963	AT1G16730	0.274098	0.469231	1.08054	AT2G28790	0.408242	0.076257	1.63905	AT3G16260	0.206246	0.156819	1.42231	AT4G20770	0.305446	0.251994	0.169351	AT5G17620	0.245913	0.0264642	0.802171
AT1G09610	0.156136	0.233642	0.301963	AT1G16750	0.227473	0.167951	1.09714	AT2G28810	0.265603	0.238004	1.31027	AT3G16270	0.298116	0.13053	1.58683	AT4G20830	0.386563	0.116194	1.80273	AT5G17630	0.246152	0.118498	1.51317
AT1G15720	0.289149	0.302825	0.301963	AT1G16790	0.266038	0.221291	0.66004	AT2G28830	0.37116	0.326086	0.788303	AT3G16280	0.426515	0.313223	0.475511	AT4G20840	0.475233	0.138236	1.1143	AT5G17640	0.312341	0.0747016	0.948643
AT1G35830	0.379945	0.108478	0.301963	AT1G16800	0.22397	0.165577	0.903394	AT2G28840	0.401348	0.182205	2.35114	AT3G16290	0.277135	0.0422443	1.84086	AT4G20850	0.180114	0.169014	2.28231	AT5G17660	0.193292	0.288673	0.82256
AT1G68740	0.242718	0.134746	0.301963	AT1G16825	0.206478	0.170175	0.73079	AT2G28880	0.26509	0.167289	0.993771	AT3G16310	0.276456	0.099149	1.23124	AT4G20860	0.344659	0.169889	0.939963	AT5G17670	0.159275	0.269085	1.56355
AT1G72070	0.224176	0.239049	0.301963	AT1G16830	0.306808	0.282583	0.118199	AT2G28890	0.397326	0.0736791	1.34336	AT3G16320	0.236578	0.280185	0.179552	AT4G20870	0.16579	0.0347006	1.22065	AT5G17690	0.232681	0.203649	1.19413
AT2G18600	0.26014	0.160147	0.301963	AT1G16850	0.469691	0.126408	0.833153	AT2G28900	0.257277	0.111004	2.45383	AT3G16330	0.458315	0.136991	0.275795	AT4G20880	0.316894	0.332212	1.30927	AT5G17700	0.237762	0.313287	1.68229
AT2G20515	0.256379	0.239819	0.301963	AT1G16860	0.202781	0.0536609	1.74858	AT2G28910	0.367045	0.0599886	2.36359	AT3G16340	0.226816	0.165238	1.10799	AT4G20890	0.298433	0.0200561	2.12117	AT5G17710	0.281152	0.104309	1.79218
AT2G27140	0.244457	0.3825	0.301963	AT1G16870	0.254917	0.126022	1.23154	AT2G28930	0.308296	0.0518584	1.19576	AT3G16350	0.317805	0.0960217	0.603004	AT4G20930	0.238749	0.128578	0.783303	AT5G17760	0.39788	0.0351326	1.44919
AT2G39690	0.252925	0.0522555	0.301963	AT1G16880	0.250768	0.135502	2.41003	AT2G28940	0.334176	0.147286	1.1564	AT3G16360	0.180565	0.0533447	0.821022	AT4G20940	0.20588	0.104667	1.23184	AT5G17770	0.245195	0.139928	1.83203
AT2G46150	0.242649	0.312082	0.301963	AT1G16900	0.229476	0.290491	1.17754	AT2G28950	0.394521	0.0362687	1.9804	AT3G16370	0.232703	0.135041	2.47444	AT4G20960	0.281306	0.236963	1.36608	AT5G17780	0.349014	0.261461	0.106395
AT3G47510	0.423804	0.266635	0.301963	AT1G16916	0.241217	0.218945	0.676428	AT2G29050	0.203219	0.171393	0.830903	AT3G16380	0.246238	0.481091	0.155336	AT4G21060	0.296174	0.175738	0.810911	AT5G17790	0.274257	0.34347	1.35565
AT3G51710	0.303947	0.161498	0.301963	AT1G16920	0.287825	0.00733284	1.21479	AT2G29065	0.463916	0.168389	0.619198	AT3G16480	0.22276	0.259356	1.46167	AT4G21070	0.189543	0.449018	0.624065	AT5G17840	0.293487	0.214788	1.23422
AT3G53210	0.260989	0.199516	0.301963	AT1G16930	0.269325	0.350802	0.63482	AT2G29070	0.362997	0.146359	0.817935	AT3G16490	0.346762	0.101886	0.0983668	AT4G21100	0.186611	0.0957731	1.37967	AT5G17850	0.209527	0.158275	0.729837
AT3G54710	0.325946	0.318498	0.301963	AT1G16960	0.202872	0.091634	0.843494	AT2G29080	0.365764	0.0564358	1.99962	AT3G16500	0.143123	0.240184	1.19737	AT4G21105	0.205565	0.0671185	1.6507	AT5G17860	0.294347	0.283849	1.20885
AT4G19970	0.284975	0.191675	0.301963	AT1G16970	0.181911	0.0941645	1.00699	AT2G29110	0.24359	0.448074	0.0983668	AT3G16510	0.343887	0.287156	1.12128	AT4G21110	0.265829	0.0241849	1.40383	AT5G17870	0.456345	0.0465725	2.16772
AT4G22520	0.278698	0.849582	0.301963	AT1G17020	0.40165	0.240712	0.278479	AT2G29120	0.318687	0.353439	1.37732	AT3G16520	0.492996	0.213205	2.10252	AT4G21120	0.328208	0.149863	0.762701	AT5G17930	0.252275	0.203047	1.19478
AT5G08565	0.272852	0.0738515	0.301963	AT1G17030	0.286528	0.165481	0.0134692	AT2G29125	0.152467	0.121222	0.00346053	AT3G16530	0.335294	0.151296	1.57602	AT4G21170	0.294627	0.321431	0.33379	AT5G17980	0.315321	0.105802	0.790785
AT5G45850	0.21485	0.629474	0.301963	AT1G17040	0.193955	0.281039	0.734552	AT2G29130	0.276212	0.0888433	0.0374663	AT3G16560	0.400879	0.0549175	1.14924	AT4G21180	0.182316	0.247168	1.19152	AT5G17990	0.187346	0.196691	1.71626
AT1G11080	0.17548	0.1045	0.304512	AT1G17050	0.310008	0.0981092	1.52519	AT2G29180	0.188767	0.347506	1.34198	AT3G16565	0.34908	0.372239	1.008	AT4G21190	0.253149	0.195858	1.13005	AT5G18070	0.324202	0.119386	0.862066
AT2G20250	0.180372	0.637008	0.304512	AT1G17060	0.245709	0.118489	0.227347	AT2G29200	0.307198	0.0574344	1.26653	AT3G16570	0.313049	0.257102	1.93879	AT4G21210	0.297788	0.191288	2.12232	AT5G18080	0.343079	0.0433826	0.283821
AT2G40160	0.194475	0.382558	0.304512	AT1G17070	0.242986	0.154909	1.17346	AT2G29210	0.348702	0.295467	1.79276	AT3G16610	0.243159	0.274246	0.0134692	AT4G21215	0.18669	0.309529	1.1255	AT5G18100	0.238098	0.0958345	1.39408
AT4G13330	0.246581	0.323375	0.304512	AT1G17080	0.235582	0.0866998	1.65421	AT2G29290	0.379499	0.2624	1.18258	AT3G16640	0.122531	0.224991	3.0412	AT4G21220	0.216352	0.356463	0.259307	AT5G18110	0.277002	0.110599	1.75641
AT5G50720	0.265338	0.0773589	0.304512	AT1G17100	0.379069	0.163042	1.97917	AT2G29320	0.329184	0.197303	1.34082	AT3G16650	0.189534	0.370408	0.694289	AT4G21270	0.285509	0.115128	0.787475	AT5G18120	0.168507	0.425347	1.09428
AT1G14687	0.29386	0.135204	0.307025	AT1G17110	0.221736	0.212436	1.69501	AT2G29340	0.270042	0.17043	1.31719	AT3G16660	0.242019	0.458779	1.28488	AT4G21280	0.229997	0.148404	2.93859	AT5G18130	0.21097	0.290335	2.00824
AT1G68238	0.346445	0.411824	0.307025	AT1G17120	0.269873	0.110143	1.47992	AT2G29360	0.31484	0.233586	1.59673	AT3G16670	0.202917	0.921115	1.38787	AT4G21300	0.29691	0.235174	0.165897	AT5G18140	0.287055	0.210865	1.42116
AT2G19380	0.282614	0.412971	0.307025	AT1G17130	0.194915	0.20571	1.50593	AT2G29370	0.318461	0.201466	0.365638	AT3G16690	0.176189	0.284852	0.415324	AT4G21310	0.19673	0.134007	0.0602066	AT5G18150	0.144518	0.37154	0.466912
AT2G29680	0.228661	0.166968	0.307025	AT1G17147	0.346977	0.109197	0.205691	AT2G29390	0.306439	0.0396419	1.28777	AT3G16700	0.128684	0.13224	0.689113	AT4G21326	0.207416	0.504588	1.14489	AT5G18170	0.183614	0.0411844	1.56187
AT2G40320	0.361116	0.0490559	0.307025	AT1G17160	0.284697	0.121974	1.50482	AT2G29420	0.345269	0.194605	1.52321	AT3G16720	0.338813	0.266423	1.46132	AT4G21350	0.297098	0.124711	0.987528	AT5G18190	0.262216	0.0743694	1.80024
AT2G41340	0.300937	0.228084	0.307025	AT1G17170	0.26665	0.292576	0.625282	AT2G29450	0.326062	0.231264	1.92017	AT3G16730	0.21757	0.2413	0.674282	AT4G21380	0.275383	0.253834	1.38787	AT5G18200	0.237844	0.24574	1.16969
AT3G04510	0.417472	0.101875	0.307025	AT1G17190	0.271429	0.11232	0.630072	AT2G29460	0.181902	0.379603	0.580857	AT3G16740	0.461394	0.365871	1.03087	AT4G21390	0.312305	0.13025	0.273094	AT5G18210	0.306041	0.243563	0.953769
AT3G12220	0.234557	0.150426	0.307025	AT1G17200	0.221742	0.209076	1.65024	AT2G29490	0.288712	0.205122	0.0421028	AT3G16760	0.258592	0.151939	1.41041	AT4G21400	0.322105	0.263985	0.635996	AT5G18230	0.178202	0.167588	1.9805
AT3G18610	0.356116	0.452437	0.307025	AT1G17210	0.232289	0.103971	1.91968	AT2G29510	0.336841	0.199994	1.63905	AT3G16770	0.386967	0.165113	2.20471	AT4G21410	0.278816	0.161	0.866937	AT5G18250	0.232952	0.0882846	0.729837
AT3G52450	0.408112	0.0599577	0.307025	AT1G17220	0.18329	0.11418	2.49475	AT2G29550	0.264826	0.0393348	2.10284	AT3G16780	0.28056	0.0775598	1.40503	AT4G21430	0.236587	0.30242	1.00448	AT5G18260	0.329895	0.413439	1.12702
AT5G40405	0.267452	0.130574	0.307025	AT1G17230	0.158303	0.199097	1.08975	AT2G29560	0.220109	0.0673611	1.32809	AT3G16785	0.171506	0.0966247	1.50514	AT4G21440	0.21715	0.107066	0.144512	AT5G18270	0.201301	0.191142	0.314478
AT1G29450	0.441607	0.129636	0.309524	AT1G17260	0.221816	0.10126	0.424996	AT2G29570	0.271166	0.0183507	1.12588	AT3G16810	0.199034	0.297026	1.3491	AT4G21445	0.351852	0.185925	0.966602	AT5G18280	0.218467	0.126791	1.63718
AT3G18510	0.114456	0.855394	0.309524	AT1G17270	0.30794	0.149008	0.664473	AT2G29590	0.311695	0.189876	0.86346	AT3G16830	0.243786	0.0785171	1.87698	AT4G21450	0.42201	0.0519103	1.71704	AT5G18310	0.179602	0.375491	1.44973
AT3G19550	0.198011	0.353734	0.309524	AT1G17290	0.218018	0.111576	2.05949	AT2G29640	0.195737	0.312565	0.497109	AT3G16840	0.220236	0.339784	1.42824	AT4G21470	0.294285	0.111539	1.18425	AT5G18390	0.276898	0.0448553	0.786645
AT5G45730	0.37353	0.250197	0.309524	AT1G17330	0.174148	0.302409	0.938795	AT2G29650	0.244625	0.0629592	2.05673	AT3G16850	0.315244	0.152133	2.03563	AT4G21480	0.364015	0.113616	0.202516	AT5G18410	0.164226	0.038379	1.55384
AT5G50990	0.240628	0.139959	0.309524	AT1G17340	0.237078	0.222928	1.29195	AT2G29660	0.46041	0.0959686	0.912206	AT3G16857	0.372211	0.0614886	1.77833	AT4G21510	0.272978	0.253848	0.102399	AT5G18420	0.16511	0.389628	1.21634
AT1G62400	0.317379	0.020015	0.312008	AT1G17350	0.173058	0.120065	0.714397	AT2G29670	0.356083	0.162886	2.118	AT3G16860	0.250921	0.303678	0.741994	AT4G21520	0.260197	0.133759	0.678573	AT5G18430	0.266255	0.174823	0.605531
AT2G17470	0.229337	0.239519	0.312008	AT1G17360	0.244903	0.282681	1.52137	AT2G29680	0.228661	0.166968	0.307025	AT3G16890	0.211498	0.243881	0.459905	AT4G21530	0.258906	0.14303	0.74658	AT5G18460	0.263175	0.108956	1.42308
AT2G22880	0.361192	0.221328	0.312008	AT1G17370	0.2297	0.0958731	1.92829	AT2G29700	0.206327	0.0304094	1.55213	AT3G16910	0.308132	0.0714631	2.03139	AT4G21534	0.259236	0.211899	1.01739	AT5G18470	0.25127	0.590369	1.05843
AT3G24810	0.334272	0.53384	0.312008	AT1G17380	0.256798	0.392301	0.387034	AT2G29730	0.39052	0.206736	0.781626	AT3G16920	0.395858	0.0530334	0.666668	AT4G21540	0.204239	0.315426	1.27228	AT5G18475	0.211121	0.323332	0.468643
AT3G62070	0.308521	0.2004	0.312008	AT1G17410	0.286088	0.299563	0.622856	AT2G29750	0.409684	0.164052	0.267641	AT3G16940	0.248883	0.154307	1.81553	AT4G21550	0.179096	0.507149	0.608055	AT5G18480	0.206352	0.170554	1.50434
AT5G07400	0.24261	0.299256	0.312008	AT1G17420	0.290365	0.0801616	1.33024	AT2G29760	0.256592	0.106012	0.890488	AT3G16950	0.170806	0.0979561	1.49808	AT4G21570	0.195657	0.139947	1.60667	AT5G18490	0.347221	0.112277	1.22096
AT5G12970	0.307627	0.0249703	0.312008	AT1G17430	0.449757	0.0877526	0.913454	AT2G29890	0.201644	0.263717	1.03839	AT3G16990	0.290651	0.134388	1.25565	AT4G21580	0.246306	0.0914101	1.70476	AT5G18520	0.177653	0.050956	2.00271
AT5G41315	0.279999	0.0937512	0.312008	AT1G17450	0.189156	0.216651	1.45725	AT2G29900	0.18797	0.109055	1.01983	AT3G17000	0.281574	0.22346	1.54581	AT4G21585	0.195494	0.174541	0.647618	AT5G18525	0.200681	0.243184	1.50146
AT1G03055	0.21898	0.256568	0.314478	AT1G17460	0.248727	0.475847	0.721217	AT2G29940	0.293038	0.0905701	0.64068	AT3G17020	0.312954	0.080099	2.2509	AT4G21610	0.259915	0.407276	0.480596	AT5G18540	0.165697	0.120905	0.610554
AT1G32960	0.271437	0.265065	0.314478	AT1G17480	0.273167	0.133974	0.468643	AT2G29960	0.188981	0.177122	1.56215	AT3G17030	0.264032	0.24654	0.480596	AT4G21620	0.309868	0.13742	1.7407	AT5G18550	0.282999	0.174836	1.40323
AT2G36500	0.247631	0.119224	0.314478	AT1G17490	0.304251	0.230088	0.999922	AT2G29970	0.3501	0.174836	1.81483	AT3G17040	0.190456	0.192545	1.80433	AT4G21660	0.374903	0.132406	1.88601	AT5G18570	0.210301	0.103531	1.74622
AT2G38940	0.289159	0.0685098	0.314478	AT1G17500	0.175734	0.102255	1.48026	AT2G29980	0.261932	0.0729477	2.03446	AT3G17070	0.246546	0.221856	1.24651	AT4G21670	0.207083	0.213708	1.47755	AT5G18580	0.292807	0.0312788	1.61761
AT2G45870	0.240075	0.152733	0.314478	AT1G17510	0.38773	0.328002	0.961625	AT2G29990	0.309041	0.0729934	1.37754	AT3G17130	0.374522	0.1109	0.557519	AT4G21700	0.248195	0.293181	0.885214	AT5G18600	0.331465	0.0650883	1.0797
AT3G08820	0.22329	0.188955	0.314478	AT1G17520	0.189162	0.443941	0.998904	AT2G29995	0.143916	0.45612	0.196066	AT3G17160	0.40385	0.334621	1.38136	AT4G21705	0.365045	0.161685	0.72507	AT5G18620	0.250955	0.0378322	1.51083
AT3G49930	0.376386	0.148677	0.314478	AT1G17550	0.281538	0.209871	1.80934	AT2G30010	0.285729	0.126189	1.62888	AT3G17170	0.324371	0.0846919	1.70646	AT4G21710	0.231171	0.0202168	1.81941	AT5G18630	0.231499	0.15129	1.26818
AT4G01110	0.304756	0.275543	0.314478	AT1G17560	0.272588	0.312333	0.561733	AT2G30020	0.436681	0.0839332	1.39939	AT3G17210	0.409498	0.0661533	1.64428	AT4G21720	0.303761	0.39003	0.621644	AT5G18650	0.181284	0.158496	1.54523
AT4G27950	0.314046	0.295113	0.314478	AT1G17580	0.18645	0.210741	1.58086	AT2G30040	0.267425	0.323512	0.671034	AT3G17250	0.285102	0.135976	0.920843	AT4G21740	0.426407	0.236777	0.965503	AT5G18660	0.244666	0.136315	1.74985
AT4G39770	0.280462	0.088049	0.314478	AT1G17620	0.316617	0.209075	1.79846	AT2G30050	0.332741	0.0777325	1.60402	AT3G17330	0.252005	0.421757	1.30677	AT4G21760	0.215036	0.287237	1.0237	AT5G18670	0.345878	0.150231	1.64704
AT5G17330	0.276943	0.0693139	0.314478	AT1G17630	0.18582	0.377195	0.247949	AT2G30060	0.391131	0.0563634	1.67449	AT3G17340	0.168441	0.331717	1.43596	AT4G21770	0.207081	0.138642	1.26098	AT5G18680	0.336661	0.0950324	1.50894
AT5G18270	0.201301	0.191142	0.314478	AT1G17640	0.193994	0.257703	0.599173	AT2G30070	0.240073	0.0763112	1.35945	AT3G17360	0.133868	0.362606	0.845675	AT4G21790	0.157625	0.101762	1.70816	AT5G18690	0.413714	0.38647	1.01346
AT5G40230	0.190394	0.193046	0.314478	AT1G17650	0.26063	0.121461	1.35228	AT2G30080	0.390558	0.0834198	0.608055	AT3G17365	0.171967	0.253987	0.912206	AT4G21810	0.289967	0.0334799	1.52686	AT5G18700	0.197631	0.140159	1.28249
AT2G32960	0.253828	0.285534	0.316955	AT1G17665	0.24176	0.355031	0.850009	AT2G30100	0.283778	0.16985	1.41337	AT3G17380	0.354382	0.21314	0.264865	AT4G21820	0.233794	0.212741	0.46343	AT5G18750	0.231486	0.417218	0.93289
AT2G35290	0.239112	0.210606	0.316955	AT1G17690	0.240161	0.264389	1.12967	AT2G30105	0.20034	0.221188	1.14924	AT3G17390	0.24957	0.0222675	2.66514	AT4G21850	0.247498	0.15462	0.73736	AT5G18760	0.317764	0.165701	1.30476
AT3G62890	0.282198	0.205164	0.316955	AT1G17720	0.169561	0.0676121	1.76751	AT2G30110	0.262847	0.0892742	2.35491	AT3G17410	0.258309	0.0659523	1.97141	AT4G21865	0.196214	0.626877	0.137164	AT5G18820	0.250282	0.108434	0.903394
AT4G03270	0.164442	0.310135	0.316955	AT1G17730	0.269523	0.0418642	1.42557	AT2G30120	0.475532	0.235739	0.862763	AT3G17420	0.198347	0.160957	0.951498	AT4G21880	0.193279	0.482481	0.578181	AT5G18830	0.300545	0.17852	1.49483
AT3G04850	0.260319	0.437591	0.319398	AT1G17745	0.266008	0.0990622	2.1671	AT2G30140	0.347284	0.221214	1.411	AT3G17430	0.193245	0.0372508	1.20059	AT4G21890	0.405728	0.13969	0.519224	AT5G18850	0.423529	0.10792	0.928114
AT4G09950	0.33733	0.138206	0.319398	AT1G17750	0.225182	0.273924	0.345433	AT2G30150	0.280637	0.265932	1.30374	AT3G17440	0.145078	0.0454616	1.26071	AT4G21900	0.272368	0.208778	0.798947	AT5G18860	0.257185	0.140358	1.07715
AT4G29230	0.164689	0.0932322	0.319398	AT1G17760	0.119488	0.311808	1.26349	AT2G30160	0.274287	0.0392925	1.00043	AT3G17450	0.234703	0.339147	1.24362	AT4G21903	0.267646	0.221688	0.66115	AT5G18900	0.189828	0.116081	1.42154
AT1G62120	0.417534	0.455276	0.321826	AT1G17780	0.227539	0.544612	1.07157	AT2G30170	0.193461	0.156797	1.41533	AT3G17460	0.18624	0.90329	0.18625	AT4G21910	0.316528	0.208861	1.93295	AT5G18930	0.397037	0.0554027	0.473808
AT2G28315	0.169981	0.0317051	0.321826	AT1G17790	0.427622	0.166255	0.90908	AT2G30200	0.188555	0.168923	1.54984	AT3G17465	0.169207	0.214485	1.28355	AT4G21920	0.428159	0.266922	0.0183676	AT5G18940	0.244804	0.194627	1.15212
AT2G35160	0.316805	0.466921	0.321826	AT1G17820	0.224937	0.238117	1.11703	AT2G30210	0.36964	0.0702345	0.522288	AT3G17470	0.260933	0.124652	1.29403	AT4G21930	0.475963	0.30472	0.817162	AT5G18950	0.274139	0.313648	0.631271
AT3G03460	0.3021	0.245794	0.321826	AT1G17830	0.315367	0.267899	0.0942964	AT2G30230	0.246453	0.262829	0.723152	AT3G17510	0.23549	0.047045	1.55399	AT4G21940	0.26478	0.169636	0.651036	AT5G18960	0.380291	0.036138	1.38536
AT3G14850	0.283212	0.182151	0.321826	AT1G17840	0.259985	0.0223352	2.10688	AT2G30250	0.250229	0.126122	1.32761	AT3G17520	0.314671	0.243763	0.202516	AT4G21960	0.18912	0.0514437	3.60625	AT5G18970	0.244959	0.0700394	0.908453
AT3G27660	0.295944	0.136568	0.321826	AT1G17850	0.22487	0.320689	1.29993	AT2G30260	0.23813	0.213518	1.30172	AT3G17590	0.201236	0.116297	0.883224	AT4G21980	0.214675	0.0352556	1.3491	AT5G18980	0.217792	0.14467	1.14562
AT5G27000	0.243971	0.180351	0.321826	AT1G17860	0.211254	0.415677	0.778245	AT2G30270	0.236386	0.171512	0.988577	AT3G17611	0.451036	0.0508344	0.815611	AT4G21990	0.308568	0.0715922	1.79177	AT5G19000	0.204133	0.118435	1.54999
AT5G38900	0.451493	0.0618607	0.321826	AT1G17870	0.353269	0.121511	0.645314	AT2G30280	0.218545	0.278815	0.94807	AT3G17640	0.198984	0.172455	1.02418	AT4G22000	0.452329	0.0447072	1.23629	AT5G19010	0.283819	0.0278527	1.80473
AT1G78930	0.211497	0.232844	0.324241	AT1G17880	0.181168	0.079017	1.73502	AT2G30320	0.254199	0.177238	1.0668	AT3G17650	0.197979	0.0869243	1.87826	AT4G22010	0.234014	0.111978	1.72112	AT5G19020	0.376019	0.137732	0.63482
AT4G13880	0.35925	0.446629	0.324241	AT1G17920	0.208491	0.148285	0.762701	AT2G30330	0.312864	0.146823	0.860667	AT3G17660	0.188893	0.203923	0.169351	AT4G22130	0.233366	0.105698	1.42443	AT5G19025	0.221775	0.327469	0.757396
AT4G19130	0.266388	0.334021	0.324241	AT1G17930	0.304867	0.0455203	0.934079	AT2G30350	0.26141	0.254511	0.857145	AT3G17668	0.154389	0.708023	0.762701	AT4G22140	0.193422	0.0298223	1.27742	AT5G19030	0.421001	0.400455	0.750215
AT4G29530	0.272607	0.165586	0.324241	AT1G17940	0.198056	0.0999275	1.01739	AT2G30370	0.3425	0.282581	0.215109	AT3G17670	0.248229	0.162188	0.946924	AT4G22150	0.421923	0.134136	1.25224	AT5G19050	0.258807	0.0450496	1.06329
AT5G10970	0.178522	0.334189	0.324241	AT1G17970	0.264166	0.277435	1.072	AT2G30390	0.283515	0.0695797	2.00554	AT3G17680	0.309631	0.220767	0.740149	AT4G22190	0.218249	0.214967	1.60742	AT5G19060	0.342451	0.199272	0.291702
AT5G37000	0.462987	0.199838	0.324241	AT1G17980	0.190916	0.302197	1.45404	AT2G30440	0.275909	0.160646	2.1038	AT3G17700	0.258009	0.133177	1.37818	AT4G22200	0.278227	0.115398	1.5113	AT5G19070	0.218172	0.155416	0.945769
AT5G53660	0.312405	0.139985	0.324241	AT1G18030	0.269415	0.190416	0.869689	AT2G30470	0.276986	0.227717	1.42976	AT3G17710	0.421811	0.475699	0.48728	AT4G22220	0.257088	0.102605	2.00094	AT5G19080	0.433217	0.326649	0.909706
AT1G04700	0.25382	0.218682	0.326643	AT1G18040	0.223559	0.0893617	0.744754	AT2G30480	0.199639	0.442811	0.189546	AT3G17740	0.211727	0.220454	1.07672	AT4G22240	0.189102	0.326165	2.36691	AT5G19120	0.433987	0.208174	0.756507
AT1G09480	0.234852	0.333459	0.326643	AT1G18060	0.314149	0.0949624	1.64899	AT2G30490	0.351259	0.0413752	2.21829	AT3G17770	0.230884	0.130468	1.50178	AT4G22250	0.385586	0.117599	0.432585	AT5G19140	0.222751	0.0731573	2.68531
AT1G23100	0.169162	0.172061	0.326643	AT1G18080	0.235112	0.0114654	2.47533	AT2G30505	0.339151	0.19749	0.0327799	AT3G17790	0.345057	0.115953	1.27607	AT4G22260	0.222542	0.169877	1.6203	AT5G19151	0.142802	0.496473	0.60045
AT1G30650	0.224162	0.207273	0.326643	AT1G18090	0.280331	0.283089	0.728889	AT2G30530	0.281208	0.101797	1.29065	AT3G17800	0.278637	0.176828	2.18581	AT4G22280	0.244876	0.554509	0.205691	AT5G19160	0.255326	0.203653	0.419229
AT3G08000	0.232944	0.108614	0.326643	AT1G18100	0.1922	0.0552876	0.363443	AT2G30540	0.291432	0.0642259	0.0775859	AT3G17810	0.219428	0.0892322	1.81358	AT4G22290	0.251115	0.0382916	1.4112	AT5G19180	0.289048	0.261576	1.35046
AT3G14760	0.257545	0.169338	0.326643	AT1G18140	0.314968	0.131338	0.329052	AT2G30550	0.457401	0.122056	1.61626	AT3G17820	0.24714	0.0512466	1.91488	AT4G22300	0.247095	0.218152	0.873797	AT5G19190	0.0939254	0.348494	0.98332
AT5G01100	0.25505	0.170605	0.326643	AT1G18160	0.19871	0.14017	1.77791	AT2G30570	0.187312	0.0777721	2.92729	AT3G17830	0.24464	0.237954	0.675357	AT4G22305	0.189815	0.221568	0.91096	AT5G19200	0.310194	0.213244	0.625282
AT1G18140	0.314968	0.131338	0.329052	AT1G18190	0.206969	0.294487	1.14852	AT2G30575	0.147139	0.4081	0.907191	AT3G17840	0.333122	0.102285	1.6845	AT4G22310	0.208581	0.102117	1.64819	AT5G19210	0.183358	0.116472	0.771404
AT1G25360	0.325684	0.085594	0.329052	AT1G18250	0.281871	0.0830943	1.31695	AT2G30580	0.198867	0.272178	0.852163	AT3G17850	0.208344	0.116518	1.91667	AT4G22330	0.225297	0.0328477	1.56271	AT5G19220	0.221746	0.109919	2.14964
AT1G51790	0.270307	0.162713	0.329052	AT1G18260	0.201374	0.10849	1.68197	AT2G30590	0.405058	0.13068	1.36079	AT3G17860	0.245319	0.192459	1.12051	AT4G22340	0.19961	0.0504422	1.03371	AT5G19250	0.290275	0.415002	2.26741
AT1G56550	0.290729	0.188779	0.329052	AT1G18265	0.286342	0.345384	0.517684	AT2G30620	0.331846	0.251075	1.94421	AT3G17880	0.202777	0.213487	1.42634	AT4G22360	0.241525	0.224197	1.28143	AT5G19260	0.213558	0.339596	0.556109
AT2G33560	0.229638	0.157956	0.329052	AT1G18270	0.17571	0.144119	1.69767	AT2G30700	0.123543	0.195369	1.5183	AT3G17900	0.2858	0.0897016	1.58946	AT4G22390	0.392345	0.277331	0.0421028	AT5G19280	0.19033	0.312847	1.13901
AT4G35380	0.273771	0.0852298	0.329052	AT1G18300	0.402606	0.0995816	1.18392	AT2G30710	0.283629	0.0209511	1.37988	AT3G17910	0.259837	0.265075	0.980131	AT4G22490	0.220448	0.408515	1.25395	AT5G19300	0.172969	0.288488	0.823324
AT4G39890	0.323718	0.0725844	0.329052	AT1G18330	0.259145	0.326237	0.415324	AT2G30720	0.330977	0.113785	1.04578	AT3G17920	0.226073	0.251701	1.1255	AT4G22517	0.263699	0.624783	0.784981	AT5G19310	0.205406	0.209645	1.00649
AT5G17490	0.354762	0.163352	0.329052	AT1G18340	0.25859	0.155186	0.802171	AT2G30740	0.356134	0.0476717	1.1467	AT3G17930	0.218663	0.212006	2.04219	AT4G22520	0.278698	0.849582	0.301963	AT5G19320	0.254095	0.145255	1.19608
AT1G23530	0.222874	0.197915	0.331427	AT1G18360	0.178093	0.41337	1.38305	AT2G30750	0.298218	0.233772	0.114311	AT3G17940	0.22148	0.134963	1.63729	AT4G22530	0.309747	0.0821783	0.864855	AT5G19330	0.182225	0.0561434	1.73135
AT1G79910	0.340236	0.186868	0.331427	AT1G18370	0.177786	0.0752633	1.14233	AT2G30770	0.32699	0.184333	0.382845	AT3G17950	0.317701	0.13382	1.13193	AT4G22550	0.215862	0.274647	0.751117	AT5G19340	0.298319	0.187791	0.565907
AT2G43990	0.237322	0.268224	0.331427	AT1G18390	0.298963	0.468149	1.00899	AT2G30780	0.249609	0.215424	0.953769	AT3G17970	0.185213	0.216627	1.38431	AT4G22560	0.403771	0.19098	0.829394	AT5G19350	0.251403	0.168738	1.67396
AT3G60720	0.217755	0.11867	0.331427	AT1G18400	0.310319	0.114316	0.493862	AT2G30800	0.234602	0.123364	1.38052	AT3G18000	0.266297	0.0419178	1.69284	AT4G22570	0.290137	0.0174804	1.47874	AT5G19370	0.185672	0.251309	1.69981
AT5G33300	0.208437	0.26027	0.331427	AT1G18440	0.299783	0.135456	0.80696	AT2G30860	0.199503	0.106874	3.06096	AT3G18010	0.287169	0.284945	0.247949	AT4G22580	0.331997	0.0941107	1.34429	AT5G19380	0.207209	0.230332	1.11194
AT1G49450	0.43311	0.0787286	0.33379	AT1G18450	0.19457	0.0650306	1.58959	AT2G30880	0.264759	0.0885172	1.28249	AT3G18020	0.245469	0.205359	0.626484	AT4G22590	0.252617	0.110868	1.01098	AT5G19390	0.208468	0.092555	1.79562
AT4G19370	0.238086	0.240698	0.33379	AT1G18460	0.235746	0.150135	1.44133	AT2G30890	0.184584	0.452599	0.543186	AT3G18030	0.325049	0.0571599	0.981198	AT4G22670	0.361021	0.0681509	2.12209	AT5G19420	0.230614	0.0911592	1.28567
AT4G21170	0.294627	0.321431	0.33379	AT1G18470	0.250345	0.101694	1.64289	AT2G30900	0.295614	0.319595	0.165897	AT3G18035	0.382605	0.2277	1.92328	AT4G22710	0.345377	0.0790738	0.372175	AT5G19430	0.209236	0.180289	1.33166
AT4G25150	0.339507	0.150498	0.33379	AT1G18480	0.328502	0.104881	1.18955	AT2G30920	0.204996	0.270952	0.970431	AT3G18040	0.206167	0.0626065	1.21541	AT4G22730	0.257219	0.15883	0.823324	AT5G19440	0.339354	0.123357	1.65206
AT4G33130	0.257319	0.172397	0.33379	AT1G18490	0.209772	0.167558	1.11194	AT2G30930	0.34215	0.263727	1.26763	AT3G18050	0.314556	0.167973	1.97816	AT4G22753	0.404446	0.180563	1.55013	AT5G19460	0.247345	0.262941	1.23004
AT4G39830	0.280508	0.182684	0.33379	AT1G18500	0.388367	0.0966698	1.94715	AT2G30950	0.213064	0.0754649	2.95039	AT3G18060	0.20783	0.0819285	2.03025	AT4G22758	0.367629	0.225166	0.199316	AT5G19485	0.251312	0.0826034	1.28143
AT5G11470	0.259939	0.380649	0.33379	AT1G18540	0.231858	0.0871929	2.09706	AT2G30960	0.307148	0.879331	0.824087	AT3G18070	0.348411	0.146461	0.0901522	AT4G22760	0.261084	0.269319	0.118199	AT5G19490	0.327656	0.262924	0.0466902
AT1G32690	0.412916	0.156246	0.336139	AT1G18550	0.246874	0.106827	0.754715	AT2G30980	0.296546	0.197903	1.77424	AT3G18080	0.24727	0.11643	2.36907	AT4G22770	0.319993	0.30957	0.889178	AT5G19500	0.269422	0.22591	1.93774
AT1G64625	0.334361	0.178939	0.336139	AT1G18560	0.248514	0.172326	0.816387	AT2G31020	0.321388	0.0955534	0.215109	AT3G18090	0.215654	0.236729	0.900842	AT4G22780	0.255738	0.0964995	1.27983	AT5G19530	0.21785	0.0947379	1.26377
AT2G17900	0.192431	0.210792	0.336139	AT1G18570	0.261038	0.24705	1.09632	AT2G31040	0.183837	0.143487	2.07493	AT3G18100	0.172557	0.387363	0.882553	AT4G22790	0.22207	0.203914	0.340821	AT5G19540	0.297295	0.0880296	2.05016
AT2G20980	0.374473	0.191562	0.336139	AT1G18580	0.178876	0.142253	1.22218	AT2G31060	0.160282	0.132597	1.63103	AT3G18110	0.251038	0.122865	1.56756	AT4G22830	0.35353	0.218676	1.14269	AT5G19550	0.199505	0.0834663	1.86506
AT3G46020	0.23333	0.329557	0.336139	AT1G18590	0.306857	0.141131	1.6078	AT2G31070	0.232063	0.131272	1.67568	AT3G18140	0.329385	0.00875262	1.63682	AT4G22840	0.24194	0.203162	0.898923	AT5G19570	0.355844	0.196248	0.96715
AT4G31330	0.312761	0.066481	0.336139	AT1G18600	0.186756	0.198074	1.03559	AT2G31090	0.321169	0.0390832	1.17754	AT3G18160	0.224935	0.157047	1.16099	AT4G22850	0.292444	0.11342	0.580857	AT5G19580	0.313254	0.151204	0.754715
AT4G35180	0.196094	0.24991	0.336139	AT1G18610	0.197166	0.224301	0.891141	AT2G31110	0.284696	0.108347	1.2579	AT3G18165	0.289095	0.146037	1.45404	AT4G22860	0.230234	0.239511	0.359	AT5G19590	0.470153	0.0758438	1.88733
AT5G07660	0.177734	0.398641	0.336139	AT1G18620	0.191509	0.350182	1.41786	AT2G31130	0.281777	0.314131	0.96218	AT3G18170	0.279952	0.209107	1.00498	AT4G22910	0.419211	0.0451074	0.96218	AT5G19600	0.335982	0.11185	0.262095
AT5G38940	0.449323	0.189657	0.336139	AT1G18640	0.178325	0.193969	1.38974	AT2G31140	0.27411	0.137355	0.977993	AT3G18190	0.324989	0.00508373	1.89647	AT4G22920	0.273723	0.130627	1.40403	AT5G19620	0.211918	0.140812	1.55696
AT5G63480	0.249051	0.159717	0.336139	AT1G18650	0.143258	0.279247	1.47806	AT2G31160	0.179233	0.150977	0.60679	AT3G18215	0.329688	0.132175	1.29247	AT4G22930	0.19097	0.143171	1.34635	AT5G19630	0.180546	0.14918	1.09099
AT1G61415	0.25162	0.1887	0.338496	AT1G18670	0.314723	0.0811638	1.00398	AT2G31190	0.239496	0.120281	1.04486	AT3G18230	0.235455	0.224006	1.71243	AT4G22970	0.188854	0.302933	0.688064	AT5G19660	0.239192	0.168962	1.4227
AT2G38320	0.291162	0.172907	0.338496	AT1G18680	0.325201	0.0751732	0.649899	AT2G31200	0.262282	0.174429	1.14562	AT3G18250	0.311749	0.255958	0.18625	AT4G22980	0.298248	0.187555	0.851448	AT5G19670	0.309504	0.184357	0.900203
AT3G22910	0.301191	0.096714	0.338496	AT1G18700	0.23099	0.262601	1.425	AT2G31230	0.234023	0.111736	0.994801	AT3G18270	0.321535	0.184654	1.31596	AT4G22990	0.320149	0.0599161	1.41415	AT5G19680	0.206421	0.150219	1.16519
AT4G28160	0.133925	1.0517	0.338496	AT1G18710	0.211603	0.517538	0.944616	AT2G31240	0.352481	0.0756106	1.02128	AT3G18280	0.25963	0.361472	1.06592	AT4G23000	0.15107	0.170049	0.639516	AT5G19690	0.186381	0.0761375	1.94131
AT5G45920	0.184833	0.242033	0.338496	AT1G18720	0.247343	0.195445	1.87079	AT2G31260	0.215843	0.0986478	1.38954	AT3G18290	0.18347	0.114403	1.93271	AT4G23010	0.250435	0.0614294	1.48127	AT5G19730	0.243524	0.0905379	0.97585
AT5G48560	0.27181	0.140993	0.338496	AT1G18730	0.234245	0.108569	1.71567	AT2G31270	0.33131	0.225609	0.812486	AT3G18300	0.164373	0.444781	0.354531	AT4G23020	0.265747	0.515376	1.03512	AT5G19740	0.31223	0.14389	1.27418
AT1G61490	0.303106	0.258888	0.340821	AT1G18740	0.201771	0.132746	1.59506	AT2G31280	0.194411	0.334622	1.43596	AT3G18310	0.193561	0.532997	0.946924	AT4G23030	0.306422	0.0840773	0.270376	AT5G19750	0.214874	0.315709	1.38453
AT1G62590	0.370866	0.258212	0.340821	AT1G18750	0.183545	0.141795	0.685974	AT2G31305	0.233159	0.0976562	0.534356	AT3G18350	0.217063	0.152941	1.07715	AT4G23040	0.210413	0.39662	1.12051	AT5G19760	0.37052	0.0610807	2.18238
AT2G25810	0.333961	0.0522177	0.340821	AT1G18800	0.471749	0.0818225	1.33047	AT2G31320	0.227995	0.132197	0.848571	AT3G18370	0.241935	0.124483	1.96118	AT4G23050	0.249881	0.15345	1.35945	AT5G19790	0.297484	0.159365	0.202516
AT3G45020	0.244539	0.0430314	0.340821	AT1G18810	0.219994	0.306023	1.1048	AT2G31340	0.306376	0.0484187	0.806166	AT3G18380	0.171989	0.145889	1.15747	AT4G23060	0.348377	0.134964	1.11273	AT5G19820	0.266403	0.0483859	2.03059
AT4G15160	0.330842	0.334062	0.340821	AT1G18850	0.24784	0.181018	0.803771	AT2G31350	0.212433	0.136728	1.3167	AT3G18390	0.231866	0.127589	2.11316	AT4G23130	0.222629	0.32772	0.988577	AT5G19830	0.313327	0.0926292	0.350015
AT4G19050	0.24266	0.388013	0.340821	AT1G18870	0.328727	0.150469	1.04852	AT2G31360	0.365648	0.0426033	1.92455	AT3G18420	0.279001	0.16503	1.36057	AT4G23140	0.261885	0.458013	1.42824	AT5G19840	0.210408	0.378283	0.842759
AT4G22790	0.22207	0.203914	0.340821	AT1G18880	0.246515	0.152088	0.918392	AT2G31370	0.44189	0.174037	1.53317	AT3G18440	0.347154	0.109275	1.29273	AT4G23180	0.285854	0.279688	1.84553	AT5G19850	0.195432	0.117349	1.20411
AT5G06620	0.413487	0.157916	0.340821	AT1G18890	0.289761	0.0604318	1.47857	AT2G31380	0.242364	0.16617	1.57453	AT3G18480	0.1653	0.0630581	1.3641	AT4G23210	0.235692	0.358732	0.361237	AT5G19855	0.2947	0.18979	1.70032
AT5G20940	0.190235	0.267265	0.340821	AT1G18910	0.324818	0.189494	0.985956	AT2G31390	0.279327	0.0616547	1.62298	AT3G18485	0.327011	0.389826	0.0942964	AT4G23220	0.305324	0.374326	0.9917	AT5G19875	0.243841	0.144753	1.16519
AT5G26720	0.360549	0.233771	0.340821	AT1G18950	0.300103	0.131216	1.47003	AT2G31400	0.247259	0.104438	2.48495	AT3G18490	0.293588	0.201678	2.72534	AT4G23230	0.412056	0.315126	0.66004	AT5G19900	0.380606	0.109085	1.69685
AT5G66000	0.260141	0.4533	0.340821	AT1G19010	0.224943	0.414255	0.572767	AT2G31410	0.362382	0.197977	1.47671	AT3G18500	0.204611	0.28243	1.47671	AT4G23250	0.300945	0.339999	1.41825	AT5G19910	0.131868	0.22911	0.873797
AT1G53790	0.492585	0.440367	0.343133	AT1G19020	0.269361	0.200169	0.831652	AT2G31440	0.134733	0.102466	1.31251	AT3G18510	0.114456	0.855394	0.309524	AT4G23260	0.244229	0.309135	1.55313	AT5G19920	0.252196	0.236223	0.895047
AT2G24300	0.250821	0.102103	0.343133	AT1G19025	0.217894	0.253037	0.259307	AT2G31450	0.264097	0.185497	0.885876	AT3G18520	0.253081	0.166247	1.52168	AT4G23310	0.441414	0.35224	0.680698	AT5G19940	0.326481	0.0485808	2.28185
AT2G32510	0.268138	0.267879	0.343133	AT1G19050	0.217541	0.268026	0.859258	AT2G31530	0.258235	0.11403	1.17244	AT3G18524	0.180353	0.0966973	0.916549	AT4G23320	0.327289	0.338442	0.382845	AT5G19950	0.26789	0.24389	1.24333
AT2G42870	0.212266	0.240852	0.343133	AT1G19100	0.159329	0.276963	0.984901	AT2G31570	0.164378	0.114174	1.74052	AT3G18535	0.1784	1.66154	1.27929	AT4G23330	0.274279	0.231465	0.928114	AT5G19960	0.234332	0.273324	1.05931
AT3G28740	0.404753	0.135359	0.343133	AT1G19110	0.264491	0.1014	1.59024	AT2G31580	0.160011	0.207738	0.721217	AT3G18560	0.279445	0.201936	0.505136	AT4G23400	0.185899	0.0631135	2.29637	AT5G19980	0.34923	0.174607	1.40862
AT3G54490	0.181219	0.368272	0.343133	AT1G19120	0.409207	0.0310191	1.13938	AT2G31600	0.3344	0.14796	0.465175	AT3G18580	0.38084	0.0593072	0.715377	AT4G23430	0.205848	0.158655	1.42135	AT5G19990	0.274014	0.0118308	1.73801
AT4G08160	0.428195	0.114268	0.343133	AT1G19130	0.253286	0.107337	1.41591	AT2G31650	0.202059	0.2309	0.963844	AT3G18600	0.306381	0.215301	1.26042	AT4G23440	0.418396	0.0461317	1.08892	AT5G20030	0.222636	0.312442	0.291702
AT4G18840	0.248355	0.184174	0.343133	AT1G19140	0.257814	0.0943321	1.19737	AT2G31660	0.196486	0.128102	1.80926	AT3G18610	0.356116	0.452437	0.307025	AT4G23460	0.160599	0.0847048	1.80289	AT5G20040	0.225489	0.345309	1.12244
AT4G36260	0.252094	0.0829561	0.343133	AT1G19150	0.372638	0.123101	1.87617	AT2G31670	0.203278	0.274623	1.83687	AT3G18620	0.132215	0.252158	0.72794	AT4G23470	0.250977	0.189579	2.00999	AT5G20050	0.29038	0.153506	1.24564
AT5G56310	0.257373	0.247256	0.343133	AT1G19170	0.2836	0.0843112	1.15569	AT2G31680	0.338451	0.0317321	1.00498	AT3G18630	0.239663	0.223803	0.0942964	AT4G23490	0.338382	0.0606154	1.00949	AT5G20070	0.302349	0.142128	1.70646
AT1G12790	0.225751	0.201638	0.345433	AT1G19180	0.234354	0.373634	1.26626	AT2G31710	0.442563	0.0491825	0.833899	AT3G18660	0.33401	0.0854116	0.133443	AT4G23500	0.334987	0.0691345	1.32809	AT5G20080	0.178402	0.112279	1.6791
AT1G13040	0.262131	0.127438	0.345433	AT1G19220	0.212612	0.111865	1.32134	AT2G31725	0.315578	0.165945	0.419229	AT3G18680	0.22156	0.138402	1.85152	AT4G23530	0.257621	0.206042	1.29686	AT5G20110	0.360613	0.168161	0.784139
AT1G17750	0.225182	0.273924	0.345433	AT1G19240	0.271543	0.193038	0.752924	AT2G31730	0.177738	0.336069	0.28117	AT3G18690	0.35218	0.176606	1.09957	AT4G23540	0.189822	0.267247	1.25762	AT5G20130	0.240743	0.212056	1.411
AT1G22490	0.301059	0.238561	0.345433	AT1G19270	0.280454	0.0905511	1.17175	AT2G31740	0.239749	0.190051	1.36322	AT3G18730	0.204131	0.318108	0.599173	AT4G23610	0.275204	0.561729	0.447375	AT5G20140	0.319713	0.191578	1.4393
AT1G72360	0.327632	0.44642	0.345433	AT1G19290	0.235831	0.262295	0.833153	AT2G31750	0.33607	0.0947833	1.48595	AT3G18760	0.278424	0.225547	0.974231	AT4G23620	0.250837	0.117139	0.98332	AT5G20170	0.192087	0.132879	1.24303
AT2G02750	0.221886	0.20472	0.345433	AT1G19310	0.276591	0.145754	1.24274	AT2G31790	0.204576	0.252123	1.98988	AT3G18770	0.267272	0.115428	1.06109	AT4G23630	0.36096	0.0665786	2.41228	AT5G20190	0.361818	0.105766	2.39774
AT2G22790	0.370774	0.3138	0.345433	AT1G19330	0.176514	0.0726275	1.169	AT2G31800	0.21565	0.0850158	1.71114	AT3G18773	0.256604	0.241239	0.262095	AT4G23640	0.180594	0.0320829	1.66414	AT5G20200	0.19392	0.45573	1.42443
AT2G34060	0.237157	0.195345	0.345433	AT1G19340	0.2137	0.352237	0.596608	AT2G31810	0.284148	0.248326	1.79603	AT3G18790	0.492999	0.0443102	1.36034	AT4G23650	0.255159	0.0773541	2.03853	AT5G20230	0.343047	0.230779	1.29763
AT3G10150	0.246944	0.251327	0.345433	AT1G19360	0.279258	0.068548	1.34174	AT2G31820	0.18066	0.0766263	1.57072	AT3G18820	0.094643	0.095235	1.81366	AT4G23670	0.26519	0.253197	2.67826	AT5G20270	0.291845	0.143723	1.54494
AT3G47340	0.385806	0.0368597	0.345433	AT1G19370	0.306296	0.0729359	1.18325	AT2G31830	0.187124	0.163711	0.275795	AT3G18830	0.285922	0.195212	2.03096	AT4G23680	0.44914	0.0693893	0.48728	AT5G20320	0.156272	0.380505	1.45422
AT3G48490	0.207609	0.48725	0.345433	AT1G19380	0.243222	0.229136	0.817162	AT2G31840	0.258926	0.18489	1.51035	AT3G18860	0.186863	0.12928	1.67932	AT4G23690	0.367384	0.101673	0.176178	AT5G20350	0.214804	0.0770988	1.84647
AT4G29170	0.217946	0.123612	0.345433	AT1G19430	0.23693	0.106157	1.42077	AT2G31865	0.263723	0.219165	0.874476	AT3G18870	0.229111	0.129209	0.82713	AT4G23710	0.127217	0.371886	1.44023	AT5G20360	0.295401	0.286018	1.19021
AT5G06480	0.182305	0.201979	0.345433	AT1G19440	0.290877	0.0402293	1.22974	AT2G31870	0.264514	0.214267	0.765333	AT3G18890	0.155673	0.320961	2.11473	AT4G23730	0.181284	0.170919	1.38746	AT5G20380	0.169207	0.169522	1.52091
AT5G49300	0.2949	0.28425	0.345433	AT1G19450	0.19778	0.0661647	1.40182	AT2G31880	0.202653	0.282946	2.13627	AT3G18900	0.250613	0.213595	0.218194	AT4G23740	0.343246	0.161746	1.61613	AT5G20400	0.305745	0.169356	0.836128
AT4G40070	0.310486	0.318323	0.34772	AT1G19480	0.366711	0.154695	0.91531	AT2G31890	0.236364	0.144388	1.76959	AT3G18940	0.194226	0.234445	1.01444	AT4G23770	0.320473	0.797669	0.352279	AT5G20410	0.268049	0.0952998	0.998394
AT1G68330	0.258856	0.19787	0.34772	AT1G19490	0.296771	0.14673	0.798947	AT2G31970	0.152804	0.177525	1.29942	AT3G18950	0.331048	0.104846	1.34012	AT4G23790	0.261862	0.16454	1.33261	AT5G20420	0.264487	0.244921	0.440043
AT1G68500	0.271952	0.33313	0.34772	AT1G19520	0.263571	0.134591	1.36673	AT2G31990	0.324321	0.277806	0.611798	AT3G18960	0.117536	1.12095	0.526856	AT4G23800	0.291577	0.0927175	1.58246	AT5G20480	0.1947	0.399998	0.804576
AT2G27480	0.350732	0.201231	0.34772	AT1G19540	0.349668	0.181614	0.208844	AT2G32000	0.193321	0.0764362	1.26626	AT3G18970	0.29811	0.123796	0.575477	AT4G23810	0.295938	0.188971	1.17923	AT5G20490	0.187728	0.0686184	1.96994
AT3G09730	0.233567	0.303182	0.34772	AT1G19570	0.253852	0.183	2.22785	AT2G32030	0.230982	0.338257	0.158875	AT3G18990	0.176225	0.0907796	1.41376	AT4G23820	0.345666	0.101078	1.94264	AT5G20500	0.299012	0.19092	1.57168
AT3G20480	0.355543	0.420226	0.34772	AT1G19580	0.149206	0.179793	1.35386	AT2G32040	0.219208	0.129024	1.46882	AT3G19000	0.302523	0.213641	1.35767	AT4G23840	0.270107	0.37815	0.798139	AT5G20510	0.20935	0.237049	0.955466
AT3G29810	0.366786	0.133229	0.34772	AT1G19600	0.183879	0.162351	1.38494	AT2G32070	0.448491	0.0276721	1.38305	AT3G19010	0.380266	0.25046	1.6203	AT4G23850	0.275527	0.115064	2.33558	AT5G20520	0.240512	0.178703	1.46813
AT4G16008	0.204016	0.745372	0.34772	AT1G19630	0.161786	0.272655	0.760053	AT2G32080	0.310592	0.0645898	1.80361	AT3G19020	0.299888	0.152143	1.17209	AT4G23870	0.254105	0.151509	0.440043	AT5G20540	0.347158	0.0631242	0.839088
AT5G15630	0.248246	0.0824834	0.34772	AT1G19640	0.330655	0.149716	0.579521	AT2G32090	0.283106	0.201235	1.12929	AT3G19050	0.159655	0.333556	1.1068	AT4G23880	0.182723	0.451911	0.674282	AT5G20580	0.281259	0.062815	1.14196
AT5G23480	0.33528	0.409913	0.34772	AT1G19650	0.204558	0.246914	1.22734	AT2G32100	0.317355	0.247169	1.15676	AT3G19080	0.264953	0.260434	0.708463	AT4G23885	0.393908	0.375556	0.605531	AT5G20590	0.282902	0.17842	1.38179
AT5G45540	0.249843	0.360716	0.34772	AT1G19670	0.371413	0.275793	2.11383	AT2G32150	0.402914	0.0558918	1.38704	AT3G19100	0.236349	0.074397	1.36454	AT4G23890	0.221273	0.200009	2.01924	AT5G20600	0.304365	0.221583	1.23363
AT1G26330	0.221637	0.576624	0.350015	AT1G19680	0.189031	0.635464	1.3167	AT2G32160	0.352056	0.407892	1.57494	AT3G19130	0.367598	0.112705	1.54202	AT4G23900	0.190408	0.104777	0.75382	AT5G20610	0.188614	0.298963	1.45081
AT3G53360	0.191198	0.283052	0.350015	AT1G19690	0.256264	0.291459	0.958836	AT2G32170	0.199926	0.291352	1.40182	AT3G19150	0.29952	0.391792	0.931702	AT4G23920	0.185157	0.0855631	0.942296	AT5G20630	0.304454	0.116811	2.57214
AT5G19830	0.313327	0.0926292	0.350015	AT1G19710	0.301631	0.130748	1.12435	AT2G32180	0.322671	0.066007	0.873111	AT3G19170	0.186118	0.0918305	2.45121	AT4G23930	0.483191	0.22097	0.356771	AT5G20635	0.280786	0.227412	0.529866
AT5G58860	0.255056	0.055165	0.350015	AT1G19720	0.438642	0.255683	1.61638	AT2G32220	0.374303	0.107228	0.685974	AT3G19180	0.223141	0.243311	1.17788	AT4G23940	0.243133	0.120407	1.64126	AT5G20640	0.364694	0.18196	0.205691
AT5G66650	0.334621	0.0857425	0.350015	AT1G19730	0.253453	0.190436	0.842029	AT2G32230	0.22242	0.13688	1.72277	AT3G19190	0.179869	0.284289	1.59454	AT4G23950	0.329258	0.226547	0.591421	AT5G20650	0.254511	0.116906	1.73305
AT4G18360	0.387421	0.0553035	0.352279	AT1G19770	0.322335	0.108969	1.96753	AT2G32235	0.260527	0.28902	1.42786	AT3G19210	0.203152	0.129602	0.29942	AT4G23980	0.215833	0.220664	1.324	AT5G20660	0.231067	0.18276	1.79472
AT4G23770	0.320473	0.797669	0.352279	AT1G19840	0.297977	0.0979044	0.208844	AT2G32240	0.18985	0.288301	2.07157	AT3G19220	0.170366	0.234448	1.07243	AT4G23990	0.303049	0.236348	1.66204	AT5G20670	0.446923	0.0560199	0.447375
AT5G62370	0.272375	0.202013	0.352279	AT1G19850	0.267157	0.0904231	1.30526	AT2G32260	0.351384	0.0843825	1.61945	AT3G19240	0.34633	0.0566872	1.5183	AT4G24000	0.386611	0.264663	0.639516	AT5G20700	0.156622	0.200511	2.50611
AT1G15550	0.24685	0.158015	0.354531	AT1G19860	0.195393	0.332383	1.27146	AT2G32280	0.229263	0.0766081	0.635996	AT3G19250	0.296182	0.294048	0.403429	AT4G24015	0.295007	0.108585	0.445558	AT5G20740	0.297956	0.222031	1.13901
AT1G53920	0.220865	0.146296	0.354531	AT1G19870	0.201675	0.372191	1.72507	AT2G32290	0.280334	0.190283	1.23806	AT3G19260	0.274158	0.0993402	0.976923	AT4G24020	0.245597	0.0864424	1.5729	AT5G20840	0.184673	0.191735	1.59272
AT1G66480	0.385296	0.131264	0.354531	AT1G19880	0.235727	0.0999561	1.56327	AT2G32295	0.178878	0.162346	1.12816	AT3G19270	0.11865	0.370592	0.192818	AT4G24040	0.314191	0.256519	0.516139	AT5G20850	0.223558	0.0178309	0.275795
AT1G73400	0.33993	0.13855	0.354531	AT1G19920	0.315654	0.103685	1.76655	AT2G32320	0.207426	0.175571	0.990663	AT3G19280	0.264364	0.208594	0.741073	AT4G24050	0.247603	0.124434	0.541729	AT5G20870	0.441484	0.148843	0.0602066
AT3G18300	0.164373	0.444781	0.354531	AT1G19940	0.327612	0.0970615	0.525343	AT2G32380	0.247363	0.219163	0.931107	AT3G19300	0.246398	0.241297	0.575477	AT4G24060	0.180897	0.194195	1.09428	AT5G20885	0.363474	0.0530086	1.27391
AT4G25225	0.37406	0.0807269	0.354531	AT1G19950	0.199864	0.29437	1.03134	AT2G32390	0.20826	0.224358	1.00899	AT3G19330	0.227369	0.310982	0.637179	AT4G24090	0.264154	0.253096	1.43089	AT5G20890	0.254708	0.0126944	2.06928
AT5G49560	0.283879	0.292523	0.354531	AT1G19970	0.231597	0.096881	0.748405	AT2G32400	0.240489	0.141059	1.35431	AT3G19340	0.253692	0.0701956	1.66304	AT4G24100	0.207528	0.1674	1.2407	AT5G20900	0.155651	0.460086	1.77501
AT5G65970	0.163604	0.174968	0.354531	AT1G19980	0.287037	0.266304	0.399379	AT2G32410	0.271257	0.326649	0.74658	AT3G19360	0.271303	0.125874	0.610554	AT4G24110	0.470174	0.0756592	0.148171	AT5G20910	0.280667	0.154087	1.1052
AT3G12510	0.338631	0.695737	0.356771	AT1G19990	0.187097	0.452996	0.611798	AT2G32415	0.289466	0.144365	0.942296	AT3G19380	0.311729	0.0848335	1.24041	AT4G24120	0.208334	0.0911133	1.5744	AT5G20920	0.230696	0.249123	1.66722
AT4G23930	0.483191	0.22097	0.356771	AT1G20020	0.203625	0.104033	2.80836	AT2G32430	0.3462	0.0544816	0.794885	AT3G19400	0.291775	0.205162	1.31768	AT4G24130	0.318173	0.0655974	0.776541	AT5G20930	0.187984	0.166047	1.1143
AT5G59680	0.377954	0.27593	0.356771	AT1G20030	0.462884	0.147433	0.846399	AT2G32450	0.254736	0.0719998	1.21448	AT3G19420	0.20881	0.0938914	1.88108	AT4G24140	0.18866	0.261631	0.29429	AT5G20940	0.190235	0.267265	0.340821
AT1G09500	0.156809	0.472761	0.359	AT1G20050	0.215228	0.269934	1.64738	AT2G32480	0.187378	0.13406	1.94612	AT3G19440	0.259133	0.214321	0.434457	AT4G24160	0.261381	0.156001	1.32061	AT5G20970	0.203125	0.2239	0.578181
AT1G46480	0.297295	0.109277	0.359	AT1G20060	0.236735	0.35624	0.384944	AT2G32500	0.432389	0.310855	1.22914	AT3G19450	0.243867	0.10861	1.8929	AT4G24175	0.242283	0.215473	0.757396	AT5G20990	0.218791	0.161326	1.65635
AT2G38830	0.294719	0.216788	0.359	AT1G20070	0.217838	0.385794	1.24448	AT2G32510	0.268138	0.267879	0.343133	AT3G19460	0.184776	0.265006	1.16029	AT4G24190	0.170965	0.0855198	2.5915	AT5G21010	0.255911	0.113507	1.04807
AT3G14560	0.198822	0.307549	0.359	AT1G20100	0.444494	0.276683	1.52229	AT2G32520	0.260822	0.0752458	1.54711	AT3G19480	0.292718	0.0533285	1.62055	AT4G24200	0.217037	0.359444	1.37022	AT5G21060	0.190693	0.272093	1.43819
AT3G20660	0.328251	0.0878715	0.359	AT1G20110	0.198542	0.15811	1.98395	AT2G32530	0.322004	0.317603	0.775691	AT3G19490	0.261697	0.064487	1.80553	AT4G24210	0.476556	0.17693	1.07071	AT5G21070	0.205102	0.0210524	1.32497
AT3G45610	0.38692	0.162012	0.359	AT1G20140	0.472652	0.143646	0.915927	AT2G32560	0.194854	0.187111	1.61773	AT3G19500	0.2854	0.278436	0.148171	AT4G24220	0.381787	0.0704903	2.24391	AT5G21090	0.251915	0.0897821	2.18465
AT4G22860	0.230234	0.239511	0.359	AT1G20160	0.248525	0.118005	0.96218	AT2G32580	0.229502	0.118376	1.64819	AT3G19508	0.292379	0.0934134	0.376467	AT4G24240	0.395943	0.134222	1.12128	AT5G21100	0.307567	0.0964135	1.97896
AT5G10310	0.2501	0.240076	0.359	AT1G20190	0.261463	0.0693932	1.1879	AT2G32590	0.259662	0.172583	0.46343	AT3G19510	0.219354	0.366534	1.06854	AT4G24265	0.206857	0.458413	0.172778	AT5G21105	0.336924	0.0919729	1.71253
AT5G25790	0.282503	0.400432	0.359	AT1G20200	0.355923	0.0237693	1.76559	AT2G32600	0.235505	0.088747	1.19021	AT3G19515	0.363737	0.661113	1.36498	AT4G24270	0.249575	0.221372	1.28461	AT5G21140	0.317816	0.140033	0.182928
AT1G02460	0.312498	0.116577	0.361237	AT1G20220	0.244337	0.212438	1.72613	AT2G32630	0.259164	0.23827	0.426901	AT3G19540	0.30274	0.0469824	1.44207	AT4G24275	0.159322	0.403925	0.459905	AT5G21170	0.217343	0.0981548	1.28461
AT1G54960	0.299897	0.163186	0.361237	AT1G20225	0.136275	0.204573	1.54725	AT2G32640	0.214151	0.175592	1.30802	AT3G19550	0.198011	0.353734	0.309524	AT4G24280	0.234948	0.0404784	2.45016	AT5G21222	0.223366	0.194248	1.53747
AT1G56570	0.285405	0.118881	0.361237	AT1G20230	0.270567	0.108778	0.472098	AT2G32680	0.367673	0.485391	1.3663	AT3G19553	0.303062	0.0973154	1.7634	AT4G24290	0.283296	0.0907997	1.7627	AT5G21280	0.412807	0.131987	0.176178
AT1G65032	0.35484	0.0610788	0.361237	AT1G20260	0.203256	0.0182983	2.24239	AT2G32710	0.264054	0.37744	1.01148	AT3G19570	0.230234	0.328916	1.15782	AT4G24320	0.254197	0.25421	0.0942964	AT5G21326	0.27456	0.0622329	1.55242
AT2G20670	0.385882	0.138527	0.361237	AT1G20270	0.143396	0.0442352	1.02658	AT2G32720	0.206046	0.0641315	1.34773	AT3G19590	0.198558	0.0696876	0.877187	AT4G24330	0.299412	0.144084	1.81514	AT5G21430	0.397496	0.112543	1.87968
AT2G20875	0.252021	0.141031	0.361237	AT1G20300	0.262078	0.134617	0.956591	AT2G32730	0.20563	0.0549068	2.15348	AT3G19620	0.275138	0.108853	0.882553	AT4G24350	0.234806	0.276282	1.59155	AT5G21482	0.320458	0.116977	1.44336
AT4G00525	0.1933	0.480688	0.361237	AT1G20340	0.213082	0.166285	3.15094	AT2G32765	0.268075	0.510539	0.374327	AT3G19630	0.23659	0.12155	1.07243	AT4G24370	0.365489	0.274319	0.885214	AT5G21910	0.318989	0.161274	1.48093
AT4G23210	0.235692	0.358732	0.361237	AT1G20350	0.305491	0.495161	0.151768	AT2G32770	0.203061	0.43982	0.00847242	AT3G19640	0.251261	0.143567	1.48328	AT4G24380	0.401353	0.11287	0.949214	AT5G21920	0.257194	0.155949	1.8575
AT5G08310	0.260217	0.226895	0.361237	AT1G20370	0.187682	0.367828	1.11115	AT2G32800	0.414153	0.0729295	1.4002	AT3G19650	0.249004	0.373928	1.18955	AT4G24400	0.300778	0.160828	1.30019	AT5G21950	0.319951	0.120425	0.245068
AT5G12300	0.226612	0.195393	0.361237	AT1G20380	0.263097	0.123051	0.724112	AT2G32810	0.198088	0.21396	1.69726	AT3G19670	0.210298	0.36197	1.39592	AT4G24450	0.201768	0.212798	1.32061	AT5G21960	0.254936	0.231259	0.140854
AT5G14960	0.311202	0.474621	0.361237	AT1G20410	0.216524	0.213172	1.07415	AT2G32840	0.236545	0.283509	0.819485	AT3G19680	0.465576	0.0785759	1.43484	AT4G24480	0.306734	0.196819	1.15888	AT5G21970	0.273767	0.13771	0.821022
AT5G43210	0.305508	0.191795	0.361237	AT1G20430	0.336004	0.101728	0.881887	AT2G32850	0.299108	0.125497	1.45636	AT3G19700	0.281375	0.280077	2.03666	AT4G24500	0.459719	0.40375	0.833899	AT5G21990	0.253258	0.112903	1.55597
AT5G65925	0.284365	0.30385	0.361237	AT1G20440	0.491442	0.180252	2.66802	AT2G32890	0.37732	0.119932	0.747489	AT3G19710	0.285166	0.162271	2.51258	AT4G24510	0.216441	0.460939	1.68429	AT5G22010	0.202586	0.143456	1.41825
AT1G18100	0.1922	0.0552876	0.363443	AT1G20450	0.433496	0.139119	2.43437	AT2G32900	0.254118	0.17047	1.28488	AT3G19720	0.255364	0.0520625	1.81013	AT4G24520	0.203578	0.175318	2.00844	AT5G22020	0.277503	0.118181	1.56313
AT1G65870	0.303587	0.149894	0.363443	AT1G20460	0.232736	0.0364071	0.576825	AT2G32910	0.314444	0.354598	1.46308	AT3G19740	0.203646	0.168752	1.53836	AT4G24530	0.259688	0.101284	1.09346	AT5G22050	0.228171	0.0322785	1.20251
AT1G70430	0.315337	0.248135	0.363443	AT1G20470	0.188958	0.0797797	0.465175	AT2G32920	0.249787	0.11421	1.55569	AT3G19760	0.341592	0.0479399	2.02629	AT4G24540	0.152743	0.318845	1.19446	AT5G22060	0.253718	0.111887	1.99768
AT2G35480	0.341677	0.142371	0.363443	AT1G20480	0.256328	0.225793	0.165897	AT2G32930	0.234178	0.3009	0.914692	AT3G19780	0.260652	0.298065	1.13716	AT4G24550	0.236147	0.0442811	1.66292	AT5G22070	0.392386	0.0403476	1.49337
AT2G39705	0.213433	0.0794798	0.363443	AT1G20510	0.337788	0.0787702	1.92901	AT2G32940	0.128342	0.399079	0.245068	AT3G19800	0.394887	0.117957	1.67471	AT4G24560	0.298407	0.341143	1.52807	AT5G22080	0.233922	0.0375941	1.42691
AT3G02680	0.124246	0.453219	0.363443	AT1G20520	0.254225	0.281282	0.0327799	AT2G32950	0.19302	0.0503693	1.53776	AT3G19810	0.175305	0.338899	1.45153	AT4G24570	0.288999	0.0858875	1.72074	AT5G22100	0.297246	0.334421	0.928114
AT4G40080	0.266191	0.162535	0.363443	AT1G20540	0.171257	0.119154	1.19315	AT2G32960	0.253828	0.285534	0.316955	AT3G19840	0.232983	0.251519	1.22552	AT4G24590	0.33476	0.209835	1.05976	AT5G22110	0.161151	0.165934	0.434457
AT5G56490	0.296523	0.191761	0.363443	AT1G20550	0.285326	0.163576	0.688064	AT2G32970	0.213674	0.201825	1.31027	AT3G19850	0.295507	0.200897	1.15212	AT4G24610	0.179074	0.0998321	1.17482	AT5G22120	0.227965	0.268276	1.1624
AT1G62770	0.30107	0.125583	0.365638	AT1G20560	0.301988	0.0855668	1.52897	AT2G32980	0.234585	0.103712	0.927514	AT3G19860	0.35943	0.0789337	1.54173	AT4G24620	0.249875	0.0772942	1.99681	AT5G22130	0.265083	0.211516	0.843494
AT2G16595	0.179777	0.228957	0.365638	AT1G20575	0.185917	0.140196	1.14416	AT2G32990	0.300385	0.0594555	1.33662	AT3G19870	0.171313	0.133037	1.50831	AT4G24630	0.231805	0.281815	1.2151	AT5G22140	0.263939	0.0983892	0.472098
AT2G29370	0.318461	0.201466	0.365638	AT1G20580	0.149642	0.0244373	1.45991	AT2G33040	0.170877	0.0163672	2.23697	AT3G19895	0.129659	0.155635	1.17312	AT4G24660	0.255565	0.136522	1.15888	AT5G22220	0.214814	0.22171	0.778245
AT2G33585	0.408613	0.223154	0.365638	AT1G20610	0.169943	0.232846	0.470381	AT2G33050	0.187033	0.478281	1.48144	AT3G19900	0.143322	0.36812	1.54682	AT4G24680	0.169077	0.383803	1.84618	AT5G22250	0.481648	0.0796665	1.2948
AT3G13682	0.233188	0.136768	0.365638	AT1G20620	0.271538	0.0170256	3.70532	AT2G33120	0.203119	0.0301269	1.68828	AT3G19910	0.185649	0.203646	1.52091	AT4G24690	0.284886	0.277765	2.47521	AT5G22270	0.18183	0.325814	0.853589
AT3G51030	0.178901	0.12936	0.365638	AT1G20650	0.311834	0.0646323	1.47432	AT2G33150	0.283452	0.0442226	2.43975	AT3G19930	0.192477	0.0589499	1.66722	AT4G24700	0.28253	0.112264	0.754715	AT5G22280	0.121338	0.171953	0.989098
AT5G01610	0.405551	0.0898398	0.365638	AT1G20670	0.288517	0.187625	1.22552	AT2G33170	0.254432	0.125292	1.50162	AT3G19950	0.397022	0.127145	1.42462	AT4G24710	0.198297	0.163168	0.267641	AT5G22290	0.240093	0.174848	1.21011
AT1G02360	0.363441	0.152927	0.367822	AT1G20720	0.22556	0.195447	0.525343	AT2G33180	0.224272	0.277099	1.09998	AT3G19960	0.197527	0.130672	1.77347	AT4G24740	0.262991	0.0312063	1.72325	AT5G22300	0.310131	0.15234	1.84247
AT1G11340	0.264286	0.200666	0.367822	AT1G20760	0.180302	0.193739	1.77218	AT2G33210	0.2109	0.0794671	1.70946	AT3G19970	0.219255	0.192713	0.994801	AT4G24750	0.180439	0.10022	1.59285	AT5G22310	0.381375	0.242739	0.783303
AT1G21810	0.235278	0.371023	0.367822	AT1G20770	0.22868	0.238317	1.20156	AT2G33220	0.2836	0.0215798	1.83687	AT3G19990	0.213642	0.0914019	1.33237	AT4G24760	0.185303	0.0597861	1.1467	AT5G22320	0.329038	0.186181	0.922066
AT1G49620	0.185613	0.386555	0.367822	AT1G20780	0.151017	0.259727	1.39223	AT2G33240	0.177148	0.260289	0.192818	AT3G20000	0.210748	0.162531	1.53525	AT4G24770	0.197829	0.266844	2.76826	AT5G22330	0.309149	0.0286037	1.29814
AT1G56420	0.338494	0.0994808	0.367822	AT1G20810	0.411975	0.139453	1.37195	AT2G33250	0.40671	0.351215	1.28777	AT3G20010	0.31325	0.38536	1.03276	AT4G24805	0.314271	0.145491	1.28882	AT5G22340	0.401492	0.331347	1.47466
AT3G01960	0.139753	0.761141	0.367822	AT1G20816	0.145215	0.24319	0.409426	AT2G33255	0.218596	0.059983	1.22126	AT3G20015	0.346434	0.0707205	1.09099	AT4G24810	0.242686	0.119778	1.27364	AT5G22350	0.16953	0.120593	1.32857
AT3G05890	0.236334	0.0706399	0.367822	AT1G20823	0.44373	0.110546	1.49353	AT2G33290	0.351168	0.245263	1.06109	AT3G20020	0.217073	0.226477	0.978532	AT4G24830	0.225613	0.121061	1.75588	AT5G22360	0.306917	0.0592692	1.29635
AT5G02950	0.276655	0.439824	0.367822	AT1G20830	0.259205	0.208886	1.16029	AT2G33320	0.381683	0.105944	1.1308	AT3G20040	0.255909	0.0882533	0.535838	AT4G24840	0.22034	0.142527	1.49074	AT5G22380	0.282687	0.250434	0.155336
AT5G53045	0.215181	0.109005	0.367822	AT1G20840	0.25468	0.0508663	2.10886	AT2G33330	0.27599	0.132982	1.0885	AT3G20050	0.245316	0.00681538	2.05102	AT4G24880	0.262957	0.121893	0.953204	AT5G22390	0.432014	0.132972	0.763578
AT1G11990	0.337094	0.217675	0.370013	AT1G20850	0.300781	0.0733532	1.38347	AT2G33340	0.238706	0.126651	2.03676	AT3G20060	0.284543	0.0616774	1.429	AT4G24900	0.203725	0.474423	0.850009	AT5G22400	0.266298	0.14996	0.983847
AT1G71060	0.286072	0.177473	0.370013	AT1G20870	0.268909	0.381483	0.270376	AT2G33360	0.210809	0.257128	1.04761	AT3G20080	0.181547	0.385053	1.28725	AT4G24930	0.160756	0.404038	1.67071	AT5G22430	0.225513	0.312633	0.122052
AT1G79960	0.450085	0.118671	0.370013	AT1G20890	0.241504	0.364386	0.785814	AT2G33380	0.295223	0.12857	1.56132	AT3G20150	0.211531	0.258106	0.925704	AT4G24940	0.278083	0.167089	1.16134	AT5G22450	0.212225	0.179142	1.69439
AT2G44840	0.371505	0.152115	0.370013	AT1G20910	0.17196	0.492242	0.899563	AT2G33390	0.224734	0.174663	1.08265	AT3G20170	0.206267	0.136107	0.821022	AT4G24960	0.243597	0.0697519	1.38052	AT5G22480	0.202226	0.156392	1.18823
AT4G01910	0.299151	0.535173	0.370013	AT1G20920	0.244466	0.11247	1.87209	AT2G33400	0.329924	0.1971	1.03559	AT3G20200	0.260979	0.136456	0.519224	AT4G24970	0.265459	0.220522	1.01197	AT5G22500	0.244465	0.184375	0.895047
AT5G22570	0.289225	0.277273	0.370013	AT1G20930	0.325361	0.016938	0.658927	AT2G33410	0.252256	0.0694859	1.82118	AT3G20230	0.33039	0.0772724	1.52168	AT4G24972	0.268046	0.278458	1.11897	AT5G22510	0.300079	0.0846722	1.90983
AT5G55560	0.297758	0.079737	0.370013	AT1G20950	0.233579	0.0564619	1.61168	AT2G33430	0.187208	0.105603	1.87441	AT3G20240	0.2115	0.111521	1.03276	AT4G24990	0.283174	0.0269018	1.54246	AT5G22570	0.289225	0.277273	0.370013
AT5G60230	0.253894	0.211058	0.370013	AT1G20970	0.196315	0.47357	1.79243	AT2G33440	0.163654	0.527581	1.03464	AT3G20260	0.213773	0.120595	1.01247	AT4G25000	0.346043	0.14596	0.485608	AT5G22580	0.285197	0.0738793	1.91888
AT5G61360	0.395231	0.654954	0.370013	AT1G20980	0.276559	0.165552	1.93897	AT2G33450	0.221318	0.104944	1.99911	AT3G20280	0.260159	0.539521	0.783303	AT4G25020	0.277498	0.435896	0.617975	AT5G22630	0.367858	0.027285	1.33591
AT1G53700	0.263492	0.0906492	0.372175	AT1G21000	0.227724	0.0742804	1.68734	AT2G33480	0.339895	0.212965	1.26098	AT3G20300	0.413639	0.0569627	1.41708	AT4G25050	0.278724	0.144915	2.05476	AT5G22640	0.290957	0.0980979	2.11566
AT1G64700	0.238013	0.317056	0.372175	AT1G21010	0.392703	0.119149	0.605531	AT2G33490	0.225015	0.128084	1.31498	AT3G20310	0.338081	0.0841131	1.47106	AT4G25110	0.341394	0.156078	0.490576	AT5G22650	0.380449	0.377918	2.0636
AT2G40720	0.264208	0.248562	0.372175	AT1G21050	0.445885	0.111698	1.11076	AT2G33500	0.373626	0.248899	1.11819	AT3G20320	0.25535	0.0682908	1.3429	AT4G25120	0.214085	0.209297	0.707459	AT5G22730	0.418146	0.412113	0.721217
AT3G50410	0.335093	0.235894	0.372175	AT1G21060	0.187105	0.285671	0.909706	AT2G33510	0.253932	0.176734	0.869689	AT3G20330	0.312607	0.107534	1.34406	AT4G25130	0.36422	0.161372	2.17503	AT5G22740	0.297527	0.0278914	1.6993
AT4G00905	0.306557	0.11941	0.372175	AT1G21065	0.293087	0.276072	1.85665	AT2G33530	0.230395	0.137954	1.52927	AT3G20390	0.23784	0.136333	2.29796	AT4G25150	0.339507	0.150498	0.33379	AT5G22750	0.25194	0.134397	0.716354
AT4G22710	0.345377	0.0790738	0.372175	AT1G21070	0.190467	0.0622221	0.785814	AT2G33540	0.241375	0.276441	1.51114	AT3G20410	0.290302	0.0350238	1.43165	AT4G25170	0.329967	0.166631	1.60427	AT5G22760	0.195915	0.369491	1.61552
AT4G39952	0.261589	0.242503	0.372175	AT1G21080	0.157161	0.146021	1.5571	AT2G33550	0.233718	0.171969	0.816387	AT3G20420	0.306259	0.227297	0.695315	AT4G25180	0.233586	0.627167	0.987004	AT5G22790	0.174004	0.127458	1.01836
AT5G46100	0.300217	0.118035	0.372175	AT1G21090	0.231351	0.183246	0.690152	AT2G33560	0.229638	0.157956	0.329052	AT3G20430	0.263232	0.323972	0.995833	AT4G25210	0.442185	0.243944	1.50354	AT5G22800	0.21281	0.112833	1.98988
AT5G54880	0.258417	0.277893	0.372175	AT1G21100	0.363619	0.137199	0.75382	AT2G33570	0.298117	0.0588876	1.44846	AT3G20440	0.214241	0.12673	1.13193	AT4G25225	0.37406	0.0807269	0.354531	AT5G22820	0.239566	0.335549	0.726988
AT1G09680	0.237287	0.272658	0.374327	AT1G21140	0.294527	0.117024	0.270376	AT2G33580	0.25652	0.204488	1.31276	AT3G20480	0.355543	0.420226	0.34772	AT4G25240	0.140781	0.141963	0.564524	AT5G22830	0.182487	0.0933941	1.69253
AT2G32765	0.268075	0.510539	0.374327	AT1G21150	0.250216	0.288681	0.270376	AT2G33585	0.408613	0.223154	0.365638	AT3G20490	0.189176	0.373954	0.696339	AT4G25260	0.285539	0.16838	1.19608	AT5G22840	0.302357	0.140893	1.09998
AT2G35640	0.41934	0.313646	0.374327	AT1G21160	0.219606	0.536489	1.33497	AT2G33590	0.28789	0.135634	1.39858	AT3G20500	0.396494	0.0574537	1.52245	AT4G25270	0.286462	0.10917	0.821789	AT5G22850	0.289462	0.0818581	1.40563
AT2G45480	0.257088	0.303641	0.374327	AT1G21170	0.242699	0.141955	1.35453	AT2G33610	0.26795	0.292018	1.20601	AT3G20510	0.254963	0.10117	1.2151	AT4G25280	0.259789	0.194719	0.838352	AT5G22860	0.299923	0.193271	0.991182
AT2G45750	0.234868	0.115992	0.374327	AT1G21190	0.208674	0.0240811	1.29506	AT2G33630	0.26111	0.166709	1.5226	AT3G20540	0.182691	0.217411	1.45297	AT4G25290	0.202956	0.379754	1.33942	AT5G22920	0.280169	0.162929	0.911584
AT3G15115	0.239447	0.342397	0.374327	AT1G21280	0.21832	0.86364	0.678573	AT2G33640	0.147772	0.248772	0.165897	AT3G20550	0.194444	0.325912	1.30977	AT4G25300	0.232887	0.279058	0.979598	AT5G22930	0.269962	0.145999	0.0374663
AT4G25350	0.23082	0.24962	0.374327	AT1G21310	0.355524	0.0742571	2.21398	AT2G33680	0.240795	0.199502	0.407425	AT3G20560	0.218642	0.11191	0.96107	AT4G25315	0.280075	0.170351	0.461679	AT5G22940	0.389683	0.112781	0.91531
AT5G05630	0.240142	0.184197	0.374327	AT1G21350	0.196911	0.2025	1.25452	AT2G33700	0.0949992	0.209488	1.26154	AT3G20570	0.27426	0.266127	1.13193	AT4G25320	0.25112	0.193892	1.19348	AT5G22950	0.241379	0.0728702	1.36454
AT5G59990	0.291344	0.133942	0.374327	AT1G21380	0.223735	0.13711	1.61379	AT2G33730	0.353806	0.0494518	1.97461	AT3G20600	0.396333	0.256395	0.916549	AT4G25340	0.244316	0.384425	1.36957	AT5G23010	0.384523	0.188032	2.68309
AT5G04310	0.319296	0.103035	0.376467	AT1G21390	0.325044	0.342027	0.591421	AT2G33735	0.157861	0.195108	0.189546	AT3G20620	0.46856	0.400169	0.949214	AT4G25350	0.23082	0.24962	0.374327	AT5G23020	0.299677	0.292217	1.66348
AT1G14730	0.210429	0.0940306	0.376467	AT1G21400	0.354762	0.0386308	1.629	AT2G33740	0.225512	0.175088	1.37022	AT3G20630	0.213879	0.109091	1.60287	AT4G25370	0.17137	0.219861	1.8931	AT5G23040	0.221969	0.175144	1.8931
AT2G45900	0.212518	0.476574	0.376467	AT1G21410	0.292097	0.0935742	0.980131	AT2G33750	0.215923	0.238834	0.00847242	AT3G20640	0.245053	0.149883	0.668861	AT4G25390	0.383052	0.103748	1.05798	AT5G23050	0.230038	0.168312	1.44427
AT3G19508	0.292379	0.0934134	0.376467	AT1G21440	0.266931	0.0851264	1.87031	AT2G33760	0.25075	0.15247	0.0374663	AT3G20650	0.194886	0.0366988	1.13193	AT4G25420	0.352457	0.126864	0.245068	AT5G23060	0.181854	0.128107	2.28477
AT3G42860	0.387016	0.201138	0.376467	AT1G21450	0.22568	0.103344	1.32207	AT2G33770	0.174583	0.380866	2.37977	AT3G20660	0.328251	0.0878715	0.359	AT4G25440	0.328169	0.0439446	1.15104	AT5G23070	0.314097	0.264737	1.25338
AT5G04780	0.31976	0.147275	0.376467	AT1G21460	0.282264	0.083906	1.16484	AT2G33793	0.154932	0.275279	0.137164	AT3G20670	0.267643	0.0521071	1.34521	AT4G25450	0.248982	0.0633386	1.74749	AT5G23080	0.20557	0.174146	1.31695
AT5G06940	0.22756	0.177867	0.376467	AT1G21480	0.312569	0.141236	0.953769	AT2G33800	0.303785	0.0703233	2.45513	AT3G20680	0.30381	0.145601	1.13679	AT4G25515	0.264291	0.187814	0.96107	AT5G23100	0.299063	0.138152	0.72025
AT5G14690	0.254906	0.321484	0.376467	AT1G21500	0.231022	0.393593	1.86631	AT2G33810	0.249585	0.140577	0.854306	AT3G20720	0.159126	0.152777	1.47347	AT4G25520	0.202207	0.179179	1.50768	AT5G23110	0.154952	0.227722	1.79749
AT1G23060	0.322702	0.2967	0.378598	AT1G21540	0.39161	0.0829486	0.672116	AT2G33820	0.183667	0.106839	0.881887	AT3G20730	0.25775	0.271597	0.824087	AT4G25550	0.191586	0.0471378	1.5867	AT5G23120	0.293488	0.0542638	2.3689
AT2G47300	0.269418	0.295692	0.378598	AT1G21550	0.301955	0.184074	0.601734	AT2G33830	0.330478	0.037682	2.44247	AT3G20740	0.214282	0.127747	1.18922	AT4G25570	0.173439	0.19004	2.10416	AT5G23130	0.285739	0.249601	0.517684
AT3G06840	0.407376	0.187539	0.378598	AT1G21580	0.235945	0.421341	2.03825	AT2G33835	0.190586	0.559926	0.844222	AT3G20770	0.265718	0.0823065	2.22628	AT4G25600	0.204969	0.451726	0.665572	AT5G23140	0.169922	0.0432622	1.41806
AT4G04450	0.232014	0.174883	0.378598	AT1G21590	0.24587	0.264502	1.91944	AT2G33840	0.318648	0.0616935	1.15959	AT3G20780	0.197559	0.0700178	0.905299	AT4G25610	0.199804	0.348813	0.830903	AT5G23150	0.185305	0.396762	1.71518
AT4G13195	0.310432	0.309178	0.378598	AT1G21610	0.223584	0.32631	1.41041	AT2G33845	0.194083	0.12278	1.40101	AT3G20790	0.154843	0.149406	1.46272	AT4G25620	0.369454	0.163358	1.4114	AT5G23170	0.313803	0.247085	0.205691
AT4G14650	0.269985	0.678488	0.378598	AT1G21630	0.173556	0.269491	2.10392	AT2G33847	0.174041	0.308912	0.118199	AT3G20800	0.319117	0.0357405	1.41611	AT4G25640	0.291659	0.0958059	2.18935	AT5G23200	0.24007	0.150204	0.989619
AT4G19550	0.197784	0.718667	0.378598	AT1G21640	0.204333	0.119423	1.81506	AT2G33850	0.186957	0.439048	2.16717	AT3G20810	0.289867	0.235994	1.94548	AT4G25650	0.227788	0.184033	2.02945	AT5G23210	0.273256	0.156428	1.51427
AT4G31400	0.251325	0.299946	0.378598	AT1G21650	0.271905	0.159942	1.49921	AT2G33855	0.259165	0.226033	1.35901	AT3G20820	0.293336	0.0544641	1.95258	AT4G25660	0.259861	0.068994	1.49337	AT5G23240	0.269725	0.222526	2.35058
AT5G27110	0.318917	0.225526	0.378598	AT1G21660	0.341464	0.179582	1.59233	AT2G33860	0.212028	0.092376	1.50768	AT3G20830	0.348896	0.0721737	0.767074	AT4G25680	0.246244	0.0843898	1.48295	AT5G23250	0.255899	0.0546879	1.27092
AT5G44620	0.31166	0.252368	0.378598	AT1G21680	0.335279	0.140389	2.2692	AT2G33980	0.214745	0.601344	0.579521	AT3G20860	0.283064	0.0557992	0.565907	AT4G25700	0.348906	0.129681	1.54638	AT5G23290	0.228861	0.0133489	1.15176
AT5G62820	0.334606	0.194514	0.378598	AT1G21690	0.2161	0.222409	1.19995	AT2G33990	0.274098	0.199481	1.0467	AT3G20870	0.2515	0.0679215	1.16064	AT4G25710	0.233858	1.03836	0.964396	AT5G23300	0.221351	0.0636245	1.18889
AT5G67110	0.151241	0.4827	0.378598	AT1G21700	0.250824	0.120984	1.59376	AT2G34010	0.232516	0.574784	0.0942964	AT3G20890	0.270086	0.106033	0.853589	AT4G25730	0.255136	0.1922	1.75507	AT5G23330	0.266033	0.284411	1.02031
AT1G06420	0.349646	0.573	0.380736	AT1G21710	0.289251	0.142684	0.903394	AT2G34040	0.277865	0.102261	1.49662	AT3G20898	0.402694	0.20975	0.547541	AT4G25760	0.30146	0.313399	0.415324	AT5G23340	0.292891	0.0817649	1.12854
AT1G66160	0.356386	0.158187	0.380736	AT1G21720	0.190768	0.0122627	1.66667	AT2G34050	0.405507	0.0423738	0.584851	AT3G20910	0.191061	0.314195	0.938204	AT4G25770	0.219749	0.189169	1.29917	AT5G23380	0.371684	0.722776	0.483944
AT2G04560	0.257705	0.242731	0.380736	AT1G21730	0.184012	0.172217	1.25621	AT2G34060	0.237157	0.195345	0.345433	AT3G20920	0.243039	0.0690719	1.28751	AT4G25780	0.224177	0.25298	0.532869	AT5G23390	0.186771	0.167695	1.38326
AT2G22260	0.377813	0.224786	0.380736	AT1G21740	0.360646	0.0840393	0.802171	AT2G34070	0.21362	0.175861	1.09957	AT3G20930	0.258582	0.173607	1.22431	AT4G25810	0.313347	0.101256	0.401418	AT5G23395	0.27421	0.180132	0.893101
AT2G27660	0.35587	0.246577	0.380736	AT1G21760	0.265257	0.427248	1.37347	AT2G34080	0.237735	0.29528	0.470381	AT3G20960	0.216884	0.182121	0.500333	AT4G25830	0.258174	0.169466	0.992218	AT5G23400	0.21488	0.29796	0.845675
AT3G62040	0.318463	0.0884324	0.380736	AT1G21770	0.203336	0.253995	1.72074	AT2G34090	0.248191	0.115668	1.1879	AT3G20970	0.274164	0.139384	1.19348	AT4G25835	0.319633	0.152563	0.387034	AT5G23420	0.48061	0.160735	1.28882
AT5G03770	0.214309	0.229186	0.380736	AT1G21790	0.307784	0.107554	1.01444	AT2G34150	0.322286	0.251501	0.999413	AT3G21055	0.117789	0.308667	2.9304	AT4G25840	0.271176	0.170174	0.989098	AT5G23430	0.168738	0.125567	1.0914
AT5G12930	0.299129	0.368435	0.380736	AT1G21810	0.235278	0.371023	0.367822	AT2G34160	0.444511	0.0523488	0.915927	AT3G21060	0.289013	0.105163	1.12128	AT4G25850	0.322778	0.204921	0.0280016	AT5G23440	0.241701	0.354236	1.33568
AT5G57190	0.32337	0.0987364	0.380736	AT1G21830	0.160753	0.204701	0.879205	AT2G34180	0.2241	0.178606	0.289076	AT3G21070	0.222145	0.151519	1.24709	AT4G25870	0.191339	0.105233	1.02562	AT5G23480	0.33528	0.409913	0.34772
AT5G61980	0.199704	0.0690139	0.380736	AT1G21840	0.384652	0.142676	0.428815	AT2G34190	0.193999	0.0720611	0.879881	AT3G21080	0.191016	0.571092	0.28117	AT4G25880	0.240604	0.183468	1.87995	AT5G23490	0.255275	0.231901	1.04715
AT1G72240	0.286697	0.396764	0.382845	AT1G21880	0.239261	0.103908	1.57737	AT2G34200	0.225743	0.290024	0.733615	AT3G21090	0.203188	0.0651985	0.411401	AT4G25890	0.220051	0.344597	1.4163	AT5G23520	0.322376	0.226645	1.08892
AT2G22000	0.240669	0.257683	0.382845	AT1G21890	0.200741	0.238172	0.0818152	AT2G34260	0.241044	0.157554	0.963844	AT3G21100	0.197717	0.203998	0.972064	AT4G25900	0.259758	0.338471	1.49889	AT5G23530	0.393088	0.139093	0.810911
AT2G22800	0.248563	0.362613	0.382845	AT1G21900	0.261572	0.196493	1.28435	AT2G34355	0.172809	0.270444	1.01197	AT3G21140	0.220321	0.232461	1.23124	AT4G25910	0.403337	0.280541	1.28672	AT5G23535	0.31058	0.018198	0.993255
AT2G30770	0.32699	0.184333	0.382845	AT1G21910	0.253336	0.27215	0.122052	AT2G34357	0.188308	0.236045	1.61279	AT3G21150	0.369651	0.166817	0.825608	AT4G25940	0.279946	0.11452	1.57358	AT5G23540	0.32306	0.00437178	2.01108
AT2G40340	0.336042	0.364209	0.382845	AT1G21920	0.348042	0.089937	1.24766	AT2G34360	0.251448	0.239052	0.668861	AT3G21160	0.218266	0.11686	1.28987	AT4G25960	0.26844	0.0658962	2.02821	AT5G23550	0.267801	0.0474236	0.894399
AT3G13880	0.32556	0.178392	0.382845	AT1G21930	0.157036	0.0912114	0.887201	AT2G34380	0.231287	0.44656	0.764453	AT3G21175	0.187965	0.306364	1.1772	AT4G25970	0.241309	0.0864546	1.87134	AT5G23570	0.246377	0.305551	1.2948
AT3G49740	0.263215	0.219088	0.382845	AT1G21980	0.247598	0.0560552	1.45009	AT2G34400	0.204792	0.296076	0.436338	AT3G21190	0.167916	0.1209	1.50625	AT4G25990	0.415044	0.307925	0.227347	AT5G23575	0.21524	0.0683494	1.84611
AT3G57860	0.298161	0.269871	0.382845	AT1G22020	0.25593	0.113687	1.35745	AT2G34420	0.221181	0.00756384	3.77886	AT3G21200	0.159057	0.190713	1.73117	AT4G26000	0.294862	0.188208	1.39674	AT5G23580	0.265248	0.0797331	1.05034
AT4G23320	0.327289	0.338442	0.382845	AT1G22030	0.250265	0.0889492	0.29429	AT2G34430	0.290871	0.0121302	3.09547	AT3G21215	0.189697	0.0816464	1.56604	AT4G26060	0.264319	0.24308	0.921452	AT5G23630	0.182097	0.130803	1.87373
AT5G27210	0.228621	0.142115	0.382845	AT1G22040	0.305203	0.125642	1.13679	AT2G34450	0.210561	0.339484	0.529866	AT3G21220	0.405632	0.0907117	1.34336	AT4G26080	0.280492	0.101436	1.9011	AT5G23660	0.274905	0.19307	1.52731
AT5G64810	0.348695	0.115564	0.382845	AT1G22050	0.296657	0.246983	0.883888	AT2G34460	0.218711	0.14414	1.78397	AT3G21230	0.343394	0.152872	0.857851	AT4G26100	0.291409	0.0577194	1.41786	AT5G23680	0.281926	0.128367	0.98332
AT1G03650	0.160944	0.219894	0.384944	AT1G22060	0.162531	0.339496	1.73249	AT2G34470	0.165237	0.116406	1.92739	AT3G21240	0.311805	0.180175	1.19478	AT4G26110	0.267069	0.143777	1.73773	AT5G23690	0.205884	0.271617	0.772263
AT1G03905	0.196593	0.0494384	0.384944	AT1G22070	0.191015	0.143429	1.72603	AT2G34490	0.464253	0.10265	1.50815	AT3G21260	0.217866	0.112257	0.563125	AT4G26120	0.343714	0.318817	0.531377	AT5G23720	0.260959	0.105348	1.06723
AT1G09000	0.17132	0.318727	0.384944	AT1G22140	0.318027	0.156598	1.29557	AT2G34500	0.366677	0.120276	0.395309	AT3G21270	0.472916	0.101798	1.17956	AT4G26130	0.227545	0.352283	1.94235	AT5G23730	0.39214	0.0818587	1.13268
AT1G20060	0.236735	0.35624	0.384944	AT1G22160	0.408399	0.125941	1.56811	AT2G34510	0.328866	0.160129	1.52045	AT3G21280	0.339931	0.365473	1.07415	AT4G26140	0.212368	0.151639	0.948643	AT5G23740	0.324491	0.0347967	1.69315
AT1G30860	0.44777	0.308652	0.384944	AT1G22170	0.372141	0.0569303	0.765333	AT2G34520	0.488807	0.119159	1.25139	AT3G21290	0.152468	0.515845	1.2966	AT4G26150	0.281122	0.438513	0.866937	AT5G23770	0.247799	0.578502	0.148171
AT1G51130	0.326435	0.198457	0.384944	AT1G22180	0.24957	0.225946	0.899563	AT2G34560	0.306272	0.115932	1.73437	AT3G21295	0.263746	0.419182	1.06984	AT4G26160	0.183271	0.52811	1.04118	AT5G23810	0.23335	0.345241	0.680698
AT2G18680	0.160597	0.608458	0.384944	AT1G22190	0.328083	0.182718	1.44427	AT2G34570	0.384148	0.234431	0.700418	AT3G21300	0.213647	0.135165	1.0544	AT4G26180	0.276236	0.124963	0.497109	AT5G23820	0.375114	0.463688	1.55427
AT2G45080	0.332175	0.0349119	0.384944	AT1G22200	0.18566	0.0844917	1.50577	AT2G34585	0.224999	0.125219	1.87651	AT3G21350	0.235568	0.113048	0.96715	AT4G26190	0.247803	0.470132	1.54826	AT5G23850	0.350196	0.175512	1.33849
AT2G46210	0.28382	0.0311864	0.384944	AT1G22230	0.344403	0.165758	0.0775859	AT2G34620	0.295503	0.136932	1.47415	AT3G21360	0.275076	0.109347	1.11234	AT4G26240	0.271006	0.0831553	0.945193	AT5G23870	0.290629	0.104911	0.905299
AT3G23200	0.249195	0.0503621	0.384944	AT1G22250	0.367123	0.231528	0.678573	AT2G34630	0.191759	0.0525263	1.42976	AT3G21400	0.200405	0.255374	0.610554	AT4G26270	0.244431	0.029579	1.45081	AT5G23880	0.147319	0.0766343	1.2701
AT4G10800	0.386026	0.175157	0.384944	AT1G22260	0.180958	0.369541	0.0818152	AT2G34640	0.289944	0.118074	1.59454	AT3G21420	0.177545	0.0947702	0.189546	AT4G26288	0.215248	0.410451	1.11391	AT5G23890	0.216905	0.340772	1.93105
AT4G26960	0.243975	0.457782	0.384944	AT1G22270	0.251688	0.0987557	1.09223	AT2G34650	0.382909	0.047745	0.834643	AT3G21430	0.196783	0.277501	1.34151	AT4G26300	0.224434	0.0851731	1.67846	AT5G23910	0.284779	0.326057	0.76968
AT5G48820	0.314224	0.317446	0.384944	AT1G22300	0.199972	0.0762674	2.22477	AT2G34680	0.211465	0.165595	1.89101	AT3G21465	0.226198	0.247064	0.907191	AT4G26310	0.151589	0.271032	0.930511	AT5G23920	0.352478	0.105472	1.64922
AT5G56450	0.283129	0.0283684	0.384944	AT1G22310	0.224326	0.506889	0.925101	AT2G34690	0.190005	0.186353	1.38683	AT3G21470	0.32995	0.191601	0.144512	AT4G26370	0.214686	0.0741719	1.61043	AT5G23940	0.427763	0.101881	1.91599
AT1G07900	0.199117	0.213001	0.387034	AT1G22330	0.213731	0.209173	1.16692	AT2G34710	0.249794	0.0456435	1.5507	AT3G21480	0.231276	0.375831	0.931107	AT4G26410	0.167052	0.335624	1.48545	AT5G24000	0.274539	0.101993	0.999413
AT1G11160	0.252598	0.309514	0.387034	AT1G22340	0.395382	0.193881	0.0732783	AT2G34720	0.198333	0.205317	1.65376	AT3G21530	0.225355	0.119669	0.443717	AT4G26430	0.245726	0.142727	0.700418	AT5G24010	0.266507	0.192362	1.0075
AT1G17380	0.256798	0.392301	0.387034	AT1G22360	0.327503	0.180221	1.53938	AT2G34730	0.247004	0.293282	1.17788	AT3G21540	0.218495	0.187744	1.15355	AT4G26450	0.250123	0.224682	1.60541	AT5G24020	0.262028	0.0454238	1.39654
AT3G09490	0.297222	0.701751	0.387034	AT1G22370	0.396227	0.216417	1.33143	AT2G34750	0.174532	0.528662	1.72832	AT3G21550	0.272852	0.0561153	0.731734	AT4G26455	0.179172	0.421727	1.31152	AT5G24030	0.253723	0.166883	1.1143
AT3G12970	0.273763	0.132642	0.387034	AT1G22380	0.285647	0.228467	0.118199	AT2G34770	0.21814	0.112812	1.46132	AT3G21560	0.371834	0.153048	1.83665	AT4G26470	0.360298	0.0451926	0.0134692	AT5G24060	0.230002	0.248932	1.56866
AT3G13540	0.333943	0.138826	0.387034	AT1G22400	0.33104	0.186179	0.968249	AT2G34780	0.226219	0.475429	1.269	AT3G21580	0.270573	0.0925072	1.17821	AT4G26480	0.219629	0.039947	1.72488	AT5G24120	0.347007	0.134713	1.96068
AT3G13677	0.179627	0.0688035	0.387034	AT1G22410	0.197963	0.0643657	2.06531	AT2G34790	0.324779	0.0725512	0.541729	AT3G21600	0.299688	0.121477	0.60045	AT4G26490	0.20614	0.300611	0.458139	AT5G24150	0.284696	0.24626	1.95704
AT4G25835	0.319633	0.152563	0.387034	AT1G22450	0.249821	0.189844	1.70204	AT2G34810	0.363398	0.0886366	1.04715	AT3G21610	0.272183	0.0506425	1.20347	AT4G26500	0.290715	0.274424	1.26681	AT5G24165	0.358984	0.050619	1.76629
AT5G60150	0.177187	0.527916	0.387034	AT1G22490	0.301059	0.238561	0.345433	AT2G34840	0.257543	0.134466	0.953204	AT3G21630	0.273483	0.20378	1.48009	AT4G26520	0.154022	0.361031	1.60389	AT5G24170	0.375835	0.118147	0.688064
AT1G07260	0.395413	0.183816	0.389113	AT1G22500	0.300045	0.290916	0.574124	AT2G34900	0.486389	0.140368	1.07501	AT3G21650	0.360762	0.12854	1.02944	AT4G26540	0.30187	0.124511	1.6808	AT5G24210	0.212307	1.15421	1.80193
AT1G11190	0.208082	0.0710046	0.389113	AT1G22510	0.251178	0.132534	0.875154	AT2G34920	0.288635	0.347773	0.724112	AT3G21670	0.251247	0.154264	1.82102	AT4G26550	0.196398	0.118121	0.854306	AT5G24260	0.227642	0.14312	1.34521
AT1G51520	0.27557	0.296062	0.389113	AT1G22520	0.300082	0.262649	1.18724	AT2G34925	0.220408	0.488883	0.0775859	AT3G21690	0.336701	0.0568741	2.14536	AT4G26555	0.291583	0.211892	1.28646	AT5G24280	0.225351	0.340047	0.671034
AT2G01505	0.292104	0.550077	0.389113	AT1G22530	0.263846	0.188597	1.86073	AT2G34930	0.224324	0.315415	0.900842	AT3G21700	0.312504	0.0357919	1.00599	AT4G26600	0.245894	0.288176	0.975308	AT5G24290	0.24793	0.577509	0.262095
AT3G49950	0.282847	0.0806141	0.389113	AT1G22540	0.272746	0.172694	1.2896	AT2G34940	0.232987	0.306879	0.169351	AT3G21740	0.381401	0.126924	0.609306	AT4G26610	0.259993	0.085881	1.39264	AT5G24310	0.282793	0.0642279	0.655561
AT4G28150	0.183495	0.199235	0.389113	AT1G22550	0.296459	0.145539	0.788303	AT2G34960	0.263936	0.0951768	0.986481	AT3G21750	0.297237	0.380831	1.96362	AT4G26620	0.25557	0.095502	1.40363	AT5G24314	0.282449	0.0899479	1.65127
AT5G47360	0.275922	0.249038	0.389113	AT1G22570	0.290905	0.183301	0.93289	AT2G34970	0.25843	0.101679	1.42596	AT3G21760	0.460644	0.198564	1.89003	AT4G26640	0.170069	0.201303	1.63222	AT5G24318	0.406764	0.165472	0.604269
AT1G06160	0.266604	0.234722	0.3912	AT1G22590	0.323518	0.217986	1.02466	AT2G35020	0.255446	0.0977484	1.41903	AT3G21770	0.381809	0.125198	0.755608	AT4G26650	0.178591	0.137508	1.46899	AT5G24320	0.358559	0.157819	1.37626
AT1G63440	0.203149	0.113726	0.3912	AT1G22610	0.287398	0.0706419	1.91171	AT2G35030	0.205118	0.297146	0.473808	AT3G21790	0.479476	0.221947	1.54261	AT4G26660	0.229644	0.292653	0.915927	AT5G24330	0.353046	0.0532401	0.218194
AT1G68290	0.260132	0.112554	0.3912	AT1G22620	0.216769	0.13218	1.44078	AT2G35040	0.29475	0.193897	1.754	AT3G21810	0.244394	0.259706	1.14743	AT4G26670	0.287792	0.090627	1.54682	AT5G24340	0.177936	0.207015	0.945193
AT2G25820	0.422396	0.253269	0.3912	AT1G22630	0.245142	0.113402	1.44737	AT2G35050	0.1568	0.325937	2.39994	AT3G21820	0.317174	0.160186	0.91901	AT4G26690	0.268373	0.233764	1.75597	AT5G24350	0.227997	0.209317	1.6616
AT2G43040	0.230738	0.0352141	0.3912	AT1G22640	0.375745	0.156438	1.24996	AT2G35060	0.277913	0.0320062	1.79218	AT3G21865	0.25124	0.133786	1.49969	AT4G26700	0.191909	0.271516	1.62696	AT5G24360	0.256085	0.206138	1.21042
AT3G59550	0.259965	0.417442	0.3912	AT1G22650	0.350806	0.0405807	1.05709	AT2G35100	0.316315	0.069588	1.17038	AT3G21870	0.196095	0.183118	0.762701	AT4G26720	0.231358	0.0314909	1.21634	AT5G24380	0.316103	0.114439	0.837614
AT3G61520	0.231048	0.261305	0.3912	AT1G22660	0.305274	0.202013	0.941715	AT2G35110	0.239222	0.0436048	1.82758	AT3G21890	0.309767	0.31527	0.778245	AT4G26750	0.245907	0.203298	1.55753	AT5G24390	0.311888	0.219821	0.407425
AT5G47440	0.201875	0.34676	0.3912	AT1G22700	0.194802	0.109856	1.75003	AT2G35120	0.260765	0.111185	1.27173	AT3G21950	0.178487	0.467155	0.862066	AT4G26760	0.333914	0.0668725	1.40343	AT5G24400	0.385312	0.201779	1.41337
AT1G11900	0.298329	0.237465	0.393259	AT1G22710	0.197929	0.0709585	2.25917	AT2G35130	0.228853	0.156196	1.2657	AT3G22060	0.279674	0.262319	0.774838	AT4G26780	0.247167	0.232737	1.04852	AT5G24420	0.264842	0.0605023	0.864161
AT2G36270	0.39878	0.111866	0.393259	AT1G22730	0.278998	0.158722	1.35588	AT2G35150	0.256949	0.123058	0.0983668	AT3G22070	0.258116	0.297637	0.749311	AT4G26800	0.277042	0.477571	0.0901522	AT5G24450	0.3027	0.200281	1.51349
AT2G38300	0.264769	0.232388	0.393259	AT1G22740	0.160956	0.151367	1.17141	AT2G35155	0.261569	0.249299	1.36892	AT3G22104	0.249847	0.239108	1.24881	AT4G26840	0.288388	0.0941648	1.79692	AT5G24460	0.355495	0.126835	1.41337
AT2G41730	0.28107	0.503583	0.393259	AT1G22750	0.122599	0.356284	1.52957	AT2G35160	0.316805	0.466921	0.321826	AT3G22110	0.391074	0.0319843	1.97304	AT4G26850	0.291482	0.145907	2.78142	AT5G24470	0.314471	0.154662	1.46062
AT3G04380	0.211727	0.296275	0.393259	AT1G22770	0.214901	0.0607991	1.98826	AT2G35170	0.354018	0.177735	0.679637	AT3G22150	0.292013	0.125103	1.42576	AT4G26860	0.223607	0.0761066	1.51286	AT5G24490	0.275504	0.128896	2.16934
AT4G14170	0.289404	0.224278	0.393259	AT1G22800	0.313106	0.100237	0.992218	AT2G35190	0.190561	0.0448532	1.04395	AT3G22160	0.251672	0.122184	0.778245	AT4G26900	0.247648	0.0936891	1.57804	AT5G24500	0.381682	0.197681	1.22914
AT5G01180	0.254875	0.145974	0.393259	AT1G22840	0.160272	0.126086	1.77977	AT2G35230	0.193596	0.494893	1.31768	AT3G22180	0.183328	0.247258	0.936443	AT4G26910	0.200168	0.143326	1.79144	AT5G24530	0.236047	0.16535	1.64324
AT5G10530	0.237136	0.191938	0.393259	AT1G22850	0.314559	0.0984432	2.02447	AT2G35240	0.385395	0.104648	1.36564	AT3G22200	0.216904	0.181764	1.96301	AT4G26960	0.243975	0.457782	0.384944	AT5G24570	0.346102	0.13058	0.947497
AT1G62520	0.309983	0.0887817	0.395309	AT1G22860	0.203669	0.153971	1.22673	AT2G35260	0.337379	0.110649	2.17387	AT3G22210	0.290249	0.0952314	1.51892	AT4G26965	0.124174	0.365939	0.751117	AT5G24580	0.34915	0.168546	0.873797
AT2G34500	0.366677	0.120276	0.395309	AT1G22870	0.214322	0.180653	1.20633	AT2G35290	0.239112	0.210606	0.316955	AT3G22270	0.181305	0.131447	1.69879	AT4G26970	0.13943	0.149294	2.25236	AT5G24590	0.411201	0.190268	1.45225
AT2G40260	0.283387	0.175468	0.395309	AT1G22880	0.323734	0.0673869	1.04852	AT2G35320	0.178059	0.32593	1.07157	AT3G22290	0.219831	0.0877412	1.33919	AT4G26980	0.154219	0.418274	0.994286	AT5G24610	0.292637	0.0591109	1.43202
AT3G50845	0.198985	0.206429	0.395309	AT1G22882	0.21491	0.420277	1.38158	AT2G35330	0.215689	0.205421	1.58564	AT3G22300	0.413658	0.18644	1.04852	AT4G26990	0.218686	0.56496	0.891141	AT5G24620	0.310549	0.168283	1.90707
AT5G15160	0.120711	0.209793	0.395309	AT1G22910	0.243182	0.128028	1.5641	AT2G35340	0.165803	0.230555	0.896989	AT3G22310	0.262434	0.122416	1.43521	AT4G27000	0.278783	0.125008	2.10791	AT5G24630	0.172069	0.485804	0.514574
AT5G17350	0.384656	0.175916	0.395309	AT1G22920	0.378132	0.09822	1.49581	AT2G35350	0.226428	0.160668	0.707459	AT3G22330	0.344356	0.0924857	1.71928	AT4G27010	0.169803	0.527291	1.03559	AT5G24650	0.223547	0.0896856	1.59064
AT5G46080	0.307343	0.149464	0.395309	AT1G22930	0.247876	0.174852	2.35123	AT2G35360	0.225108	0.207454	0.752018	AT3G22370	0.32731	0.0908118	1.82048	AT4G27020	0.203886	0.0804581	1.40663	AT5G24670	0.152917	0.374731	1.61884
AT5G46680	0.336059	0.137539	0.395309	AT1G22940	0.241561	0.202879	1.29866	AT2G35390	0.186351	0.0271871	1.69336	AT3G22380	0.28882	0.144295	2.6559	AT4G27030	0.253182	0.164456	1.53924	AT5G24680	0.368855	0.179766	0.695315
AT1G52155	0.26004	0.0432465	0.397349	AT1G22950	0.349623	0.175229	1.08934	AT2G35410	0.254345	0.267119	1.72161	AT3G22400	0.419546	0.0994673	1.00094	AT4G27060	0.233039	0.120745	1.48043	AT5G24690	0.22922	0.114442	2.10894
AT1G61930	0.382762	0.240544	0.397349	AT1G22960	0.276866	0.21417	0.685974	AT2G35420	0.314428	0.189878	0.253677	AT3G22410	0.230568	0.206287	0.557519	AT4G27070	0.212821	0.0982205	1.20379	AT5G24710	0.243112	0.111182	2.01675
AT2G02150	0.293491	0.133891	0.397349	AT1G22970	0.3121	0.159676	0.985426	AT2G35430	0.252455	0.459139	0.522288	AT3G22420	0.297057	0.106406	1.28751	AT4G27080	0.220606	0.104317	1.44774	AT5G24740	0.235458	0.253504	1.62696
AT3G52480	0.315333	0.28766	0.397349	AT1G23000	0.369349	0.201411	0.773984	AT2G35450	0.209759	0.206201	1.20059	AT3G22430	0.312682	0.235822	0.995315	AT4G27090	0.261273	0.0123275	2.41282	AT5G24750	0.250973	0.212809	0.750215
AT4G17480	0.277733	0.25557	0.397349	AT1G23010	0.437234	0.112087	0.548979	AT2G35470	0.299246	0.244284	1.05305	AT3G22440	0.294072	0.0504898	2.53993	AT4G27100	0.215065	0.095279	0.73079	AT5G24780	0.332638	0.265968	0.956029
AT5G06430	0.319672	0.120847	0.397349	AT1G23020	0.168067	0.427827	1.35137	AT2G35480	0.341677	0.142371	0.363443	AT3G22450	0.287315	0.253691	0.0818152	AT4G27180	0.26781	0.0387028	1.68534	AT5G24800	0.164584	0.268523	1.20948
AT5G42460	0.304962	0.637305	0.397349	AT1G23030	0.287898	0.0814644	1.31939	AT2G35490	0.202248	0.275675	1.9805	AT3G22520	0.31425	0.124615	1.54027	AT4G27240	0.457712	0.0977794	1.0237	AT5G24810	0.197738	0.183642	2.02954
AT1G65500	0.222389	0.56738	0.399379	AT1G23040	0.262088	0.183724	1.27173	AT2G35500	0.210744	0.162945	1.58458	AT3G22530	0.245437	0.133007	1.23747	AT4G27260	0.243938	0.0483514	1.33965	AT5G24830	0.172634	0.448393	0.844949
AT1G19980	0.287037	0.266304	0.399379	AT1G23050	0.274679	0.352631	0.5388	AT2G35510	0.198205	0.351352	1.69991	AT3G22550	0.392211	0.103306	1.19511	AT4G27270	0.378453	0.0667979	0.653309	AT5G24840	0.351654	0.0596535	0.879881
AT1G27880	0.186639	0.192038	0.399379	AT1G23060	0.322702	0.2967	0.378598	AT2G35530	0.234637	0.11887	1.18525	AT3G22590	0.395089	0.0569968	1.12664	AT4G27320	0.333791	0.0489928	1.86638	AT5G24850	0.322525	0.0743784	1.04348
AT1G69526	0.282284	0.184553	0.399379	AT1G23080	0.317039	0.063406	1.98742	AT2G35540	0.252177	0.354026	0.787475	AT3G22600	0.127765	0.485655	0.779091	AT4G27340	0.259248	0.148331	1.23481	AT5G24890	0.341669	0.104613	1.28882
AT1G80450	0.402697	0.15405	0.399379	AT1G23090	0.255574	0.0967252	1.53361	AT2G35585	0.247544	0.219665	0.0983668	AT3G22620	0.181881	0.15703	0.571406	AT4G27350	0.342686	0.127477	0.605531	AT5G24930	0.390693	0.0621588	2.47825
AT2G36080	0.311229	0.0900661	0.399379	AT1G23100	0.169162	0.172061	0.326643	AT2G35610	0.24389	0.0798526	1.42231	AT3G22630	0.264941	0.0337682	1.53346	AT4G27360	0.337077	0.159898	0.0557605	AT5G24970	0.22845	0.174464	0.913454
AT3G05360	0.253611	0.313104	0.399379	AT1G23130	0.180355	0.946578	2.91789	AT2G35630	0.169639	0.103395	1.88799	AT3G22660	0.257082	0.208259	1.24448	AT4G27370	0.188359	0.435411	0.470381	AT5G24980	0.344939	0.13452	0.914692
AT3G49750	0.363168	0.0694318	0.399379	AT1G23140	0.219237	0.210224	0.436338	AT2G35635	0.287465	0.020187	1.81444	AT3G22670	0.399723	0.114479	0.267641	AT4G27380	0.390438	0.38538	1.1072	AT5G24990	0.483448	0.244037	0.871065
AT1G01670	0.297315	0.332671	0.401418	AT1G23170	0.205598	0.220861	0.994801	AT2G35640	0.41934	0.313646	0.374327	AT3G22680	0.406192	0.114171	0.744754	AT4G27390	0.475412	0.254252	1.22461	AT5G25050	0.250014	0.0603244	0.857145
AT1G32730	0.226817	0.347532	0.401418	AT1G23180	0.216961	0.231115	1.44189	AT2G35650	0.374834	0.208258	1.21789	AT3G22690	0.295274	0.171871	0.477208	AT4G27410	0.26416	0.059828	0.785814	AT5G25060	0.19971	0.112995	1.73885
AT3G04950	0.326064	0.12352	0.401418	AT1G23190	0.26091	0.0617648	2.03215	AT2G35680	0.205093	0.222153	2.08601	AT3G22740	0.259052	0.143818	1.37797	AT4G27435	0.166702	0.105514	0.63482	AT5G25070	0.227323	0.276337	1.39898
AT3G44940	0.305475	0.0937335	0.401418	AT1G23200	0.260756	0.240985	0.586171	AT2G35690	0.286038	0.125242	1.27064	AT3G22750	0.338615	0.0834506	0.834643	AT4G27450	0.207345	0.061577	0.824087	AT5G25080	0.237612	0.179549	1.06767
AT4G02075	0.303743	0.317724	0.401418	AT1G23205	0.264775	0.133739	0.949214	AT2G35700	0.324318	0.178285	0.767074	AT3G22760	0.286058	0.434135	0.894399	AT4G27470	0.213449	0.332056	1.22401	AT5G25090	0.3374	0.23158	0.82713
AT4G25810	0.313347	0.101256	0.401418	AT1G23220	0.309416	0.0555647	1.0075	AT2G35710	0.232122	0.118517	0.151768	AT3G22780	0.185199	0.319257	1.47124	AT4G27490	0.335658	0.0662874	0.718311	AT5G25100	0.235921	0.03289	2.09864
AT1G78940	0.238915	0.112385	0.403429	AT1G23230	0.159202	0.132923	1.76976	AT2G35720	0.283966	0.127929	1.22218	AT3G22790	0.237041	0.215389	1.45009	AT4G27500	0.179327	0.318243	2.2241	AT5G25110	0.470074	0.0952667	0.694289
AT2G47770	0.268021	0.119453	0.403429	AT1G23260	0.238192	0.0325267	1.44097	AT2G35760	0.257236	0.279817	1.44225	AT3G22810	0.268296	0.107005	0.804576	AT4G27520	0.207264	0.305331	2.43044	AT5G25130	0.403094	0.248458	0.726034
AT3G05740	0.272571	0.0807705	0.403429	AT1G23280	0.251584	0.302709	1.15104	AT2G35780	0.270045	0.133916	1.59866	AT3G22840	0.328326	0.081473	2.07187	AT4G27540	0.34989	0.0619409	0.883888	AT5G25150	0.278735	0.0876128	1.29557
AT3G19250	0.296182	0.294048	0.403429	AT1G23290	0.402372	0.00742307	2.03844	AT2G35790	0.308417	0.0811161	1.44262	AT3G22845	0.234987	0.0265817	1.50082	AT4G27585	0.0934886	0.392002	1.32569	AT5G25170	0.418537	0.0538941	0.771404
AT3G29680	0.428887	0.352579	0.403429	AT1G23310	0.165017	0.0864602	3.04745	AT2G35795	0.232515	0.0913483	0.999922	AT3G22850	0.248954	0.0928704	1.15747	AT4G27595	0.200477	0.467681	1.25931	AT5G25190	0.352022	0.176833	0.247949
AT4G28020	0.337552	0.224245	0.403429	AT1G23330	0.308267	0.119573	1.10038	AT2G35800	0.213232	0.112625	1.6103	AT3G22880	0.216245	0.131496	0.519224	AT4G27600	0.194249	0.218504	2.05507	AT5G25210	0.247981	0.359295	0.779091
AT5G47330	0.227657	0.235044	0.403429	AT1G23360	0.19893	0.223747	1.17482	AT2G35810	0.309791	0.41941	1.20379	AT3G22890	0.320269	0.0301415	2.64832	AT4G27630	0.230946	0.154215	0.755608	AT5G25220	0.309711	0.116628	1.86052
AT5G55340	0.179808	0.314124	0.403429	AT1G23390	0.33449	0.320209	1.64358	AT2G35860	0.253883	0.098837	2.03087	AT3G22910	0.301191	0.096714	0.338496	AT4G27640	0.213612	0.129764	1.83554	AT5G25250	0.41915	0.0322897	1.27849
AT1G12700	0.210104	0.387314	0.405432	AT1G23400	0.336547	0.105821	1.70446	AT2G35880	0.218777	0.291783	1.70636	AT3G22930	0.374454	0.0736145	0.520759	AT4G27650	0.387935	0.102149	1.27688	AT5G25260	0.439345	0.0306342	0.543186
AT1G36940	0.349595	0.20743	0.405432	AT1G23440	0.247283	0.0900862	1.48794	AT2G35900	0.30531	0.213635	1.24738	AT3G22942	0.159431	0.340782	0.544651	AT4G27680	0.273513	0.0813526	1.25196	AT5G25265	0.20427	0.166019	1.66071
AT1G45110	0.254402	0.0987679	0.405432	AT1G23460	0.245099	0.115432	0.848571	AT2G35910	0.448377	0.209287	0.110354	AT3G22960	0.213165	0.0248607	2.49066	AT4G27690	0.243127	0.0238326	0.95036	AT5G25270	0.176234	0.374645	1.76085
AT2G20110	0.257761	0.466806	0.405432	AT1G23480	0.258344	0.0211665	0.996345	AT2G35920	0.258183	0.110446	1.34521	AT3G22970	0.258429	0.228716	1.98585	AT4G27700	0.270166	0.110019	1.82569	AT5G25340	0.276398	0.162828	0.809337
AT2G44580	0.44261	0.122229	0.405432	AT1G23530	0.222874	0.197915	0.331427	AT2G35930	0.285857	0.0933262	1.13567	AT3G22980	0.361593	0.0367008	1.15176	AT4G27710	0.260905	0.311691	1.43707	AT5G25350	0.291588	0.129873	1.89245
AT3G14460	0.210722	0.305706	0.405432	AT1G23710	0.365588	0.301934	1.21324	AT2G36000	0.246689	0.143817	1.67953	AT3G22990	0.313505	0.0361077	1.2966	AT4G27720	0.13732	0.0694043	1.68334	AT5G25390	0.321701	0.221397	0.458139
AT3G48830	0.273627	0.248788	0.405432	AT1G23740	0.239679	0.194636	2.06113	AT2G36010	0.223918	0.162159	0.70143	AT3G23000	0.267863	0.0999518	2.27084	AT4G27730	0.272306	0.0593979	0.91901	AT5G25460	0.36207	0.0577638	2.11049
AT3G50100	0.17138	0.48565	0.405432	AT1G23750	0.194157	0.125132	0.597893	AT2G36050	0.335647	0.196729	0.488931	AT3G23010	0.380688	0.501071	0.436338	AT4G27740	0.459153	0.0627334	0.970979	AT5G25480	0.189994	0.208499	0.547541
AT4G28330	0.342468	0.0344593	0.405432	AT1G23780	0.300299	0.30287	1.53495	AT2G36060	0.197714	0.049487	1.69726	AT3G23020	0.271338	0.0943662	0.561733	AT4G27745	0.264051	0.0755197	0.850732	AT5G25490	0.252498	0.158804	0.472098
AT4G39795	0.185489	0.409789	0.405432	AT1G23790	0.327274	0.124919	0.514574	AT2G36070	0.262877	0.20849	1.33095	AT3G23030	0.304981	0.0903743	1.4886	AT4G27750	0.279869	0.0515892	1.18458	AT5G25500	0.336151	0.150172	0.267641
AT1G03340	0.17624	0.651642	0.407425	AT1G23800	0.327964	0.0997536	1.01836	AT2G36080	0.311229	0.0900661	0.399379	AT3G23050	0.29399	0.0802655	1.90199	AT4G27760	0.252099	0.0732342	1.38305	AT5G25510	0.408296	0.0294933	1.40743
AT1G73830	0.437472	0.185733	0.407425	AT1G23820	0.289945	0.0885891	1.8128	AT2G36090	0.226573	0.242551	0.93289	AT3G23070	0.170342	0.270844	1.58683	AT4G27780	0.285401	0.0874376	1.20728	AT5G25520	0.225961	0.381858	1.67525
AT2G33680	0.240795	0.199502	0.407425	AT1G23830	0.240234	0.488164	0.742914	AT2G36100	0.276915	0.143897	0.0512297	AT3G23080	0.311399	0.141235	1.41747	AT4G27800	0.268952	0.141363	2.36772	AT5G25560	0.23092	0.206354	1.77951
AT4G15730	0.211751	0.567233	0.407425	AT1G23850	0.239936	0.461418	0.283821	AT2G36120	0.35825	0.365066	1.43502	AT3G23090	0.240953	0.18757	0.774838	AT4G27870	0.234408	0.522799	1.8327	AT5G25580	0.214259	0.39719	0.42116
AT4G37970	0.254603	0.210112	0.407425	AT1G23880	0.199782	0.200973	0.513018	AT2G36130	0.23663	0.116694	1.28514	AT3G23120	0.414984	0.461081	1.14525	AT4G27880	0.362227	0.0179946	1.18057	AT5G25590	0.37372	0.0857875	1.28698
AT5G07720	0.314034	0.0770363	0.407425	AT1G23890	0.145957	0.594476	0.641851	AT2G36145	0.337184	0.217143	1.50988	AT3G23150	0.317119	0.080426	0.772263	AT4G27910	0.207647	0.305983	0.948643	AT5G25610	0.278068	0.163437	2.90291
AT5G24390	0.311888	0.219821	0.407425	AT1G23950	0.302039	0.863949	1.36913	AT2G36200	0.207669	0.131426	0.966602	AT3G23160	0.344949	0.091161	0.84929	AT4G27940	0.157539	0.43762	1.03746	AT5G25620	0.311289	0.0520816	0.657801
AT5G53200	0.345637	0.0712222	0.407425	AT1G23980	0.286622	0.185697	0.436338	AT2G36220	0.429598	0.218741	1.51286	AT3G23170	0.156601	0.515912	1.11625	AT4G27950	0.314046	0.295113	0.314478	AT5G25630	0.280441	0.0944343	2.09929
AT5G54850	0.258227	0.123816	0.407425	AT1G24030	0.143615	0.0751422	0.571406	AT2G36230	0.19797	0.128851	1.2185	AT3G23200	0.249195	0.0503621	0.384944	AT4G27990	0.292944	0.152902	1.94663	AT5G25752	0.238739	0.209995	1.33849
AT1G20816	0.145215	0.24319	0.409426	AT1G24050	0.19219	0.162408	1.50799	AT2G36240	0.264758	0.144224	1.43763	AT3G23210	0.330373	0.257522	0.94979	AT4G28010	0.191565	0.391265	0.605531	AT5G25790	0.282503	0.400432	0.359
AT3G07500	0.29948	0.278867	0.409426	AT1G24070	0.184431	0.278434	0.941715	AT2G36270	0.39878	0.111866	0.393259	AT3G23250	0.348383	0.152912	0.0942964	AT4G28020	0.337552	0.224245	0.403429	AT5G25800	0.196501	0.289521	0.736428
AT5G02020	0.2024	0.211908	0.409426	AT1G24095	0.186488	0.395568	0.155336	AT2G36290	0.286733	0.174008	1.26515	AT3G23255	0.263599	0.288396	0.413367	AT4G28025	0.283643	0.117811	1.70385	AT5G25820	0.348677	0.155466	0.452783
AT5G05940	0.199314	0.238633	0.409426	AT1G24100	0.2364	0.224155	2.01626	AT2G36300	0.328883	0.0452648	1.22492	AT3G23280	0.242553	0.196441	2.11866	AT4G28030	0.201316	0.256563	1.78606	AT5G25830	0.375542	0.182391	0.459905
AT5G57770	0.261983	0.0742608	0.409426	AT1G24120	0.187461	0.0908278	1.324	AT2G36305	0.187931	0.381713	0.773128	AT3G23290	0.207858	0.0911795	1.24041	AT4G28060	0.370383	0.0156643	1.49985	AT5G25840	0.33074	0.10395	1.32737
AT1G49320	0.297923	0.243772	0.411401	AT1G24140	0.362752	0.18838	0.942876	AT2G36310	0.209854	0.124926	1.37109	AT3G23300	0.237	0.0608499	1.85848	AT4G28080	0.201865	0.193963	2.65463	AT5G25880	0.272473	0.0638704	0.580857
AT1G79770	0.269891	0.156186	0.411401	AT1G24147	0.201469	0.838821	1.63198	AT2G36330	0.23468	0.177814	0.944033	AT3G23310	0.21373	0.0888656	1.44737	AT4G28100	0.352209	0.0762595	1.32833	AT5G25890	0.262472	0.180194	0.959952
AT2G37900	0.233594	0.184663	0.411401	AT1G24148	0.199643	0.77409	1.41806	AT2G36340	0.212271	0.883288	0.839824	AT3G23325	0.121646	0.0437509	0.851448	AT4G28150	0.183495	0.199235	0.389113	AT5G25900	0.302789	0.0870919	1.37497
AT3G11460	0.218065	0.218208	0.411401	AT1G24150	0.373451	0.138821	0.956029	AT2G36350	0.196272	0.327884	1.22673	AT3G23330	0.311476	0.11286	0.547541	AT4G28160	0.133925	1.0517	0.338496	AT5G25930	0.312661	0.219317	1.09957
AT3G21090	0.203188	0.0651985	0.411401	AT1G24170	0.34965	0.0640198	1.6118	AT2G36355	0.173071	0.245292	0.630072	AT3G23340	0.269016	0.0670236	1.08054	AT4G28180	0.210369	0.213971	0.881887	AT5G25940	0.296996	0.217731	1.25875
AT4G13870	0.26704	0.229685	0.411401	AT1G24180	0.288534	0.0391227	1.64864	AT2G36370	0.183306	0.424603	0.712431	AT3G23370	0.207472	0.743743	0.0860037	AT4G28190	0.394858	0.0580915	0.622856	AT5G26000	0.366492	0.324945	3.39515
AT4G39380	0.238165	0.460314	0.411401	AT1G24190	0.227531	0.280012	1.72784	AT2G36380	0.264037	0.175071	1.77287	AT3G23400	0.383168	0.095805	2.10767	AT4G28200	0.242566	0.238599	1.37454	AT5G26010	0.284658	0.174197	0.0602066
AT5G06000	0.229563	0.401959	0.411401	AT1G24267	0.262961	0.234682	1.45725	AT2G36390	0.14763	0.172	2.30977	AT3G23410	0.362315	0.162414	1.53983	AT4G28210	0.267182	0.162383	1.4367	AT5G26040	0.270636	0.128834	0.945193
AT5G08600	0.233963	0.562586	0.411401	AT1G24280	0.310626	0.103116	0.773128	AT2G36400	0.243469	0.134722	1.2646	AT3G23430	0.296783	0.103163	1.16379	AT4G28220	0.194613	0.179415	1.304	AT5G26110	0.281345	0.0751946	0.956029
AT5G52120	0.238464	0.155935	0.411401	AT1G24300	0.255177	0.324101	1.76612	AT2G36410	0.186358	0.168845	1.5267	AT3G23490	0.204504	0.114333	1.81209	AT4G28230	0.321941	0.180421	0.749311	AT5G26160	0.259542	0.40948	0.800566
AT1G67710	0.234157	0.137565	0.413367	AT1G24310	0.247495	0.1104	1.1772	AT2G36420	0.250709	0.228759	1.02466	AT3G23530	0.25452	0.0860556	1.55907	AT4G28240	0.351561	0.14479	1.49597	AT5G26170	0.28167	0.24333	0.557519
AT1G73850	0.261744	0.169447	0.413367	AT1G24330	0.238902	0.21143	0.705462	AT2G36430	0.208601	0.371143	1.4108	AT3G23540	0.247924	0.1556	1.33965	AT4G28250	0.372025	0.0482592	1.72584	AT5G26200	0.276519	0.108933	0.179552
AT3G11020	0.397396	0.280129	0.413367	AT1G24340	0.20524	0.219802	1.08767	AT2G36460	0.45594	0.017818	2.19201	AT3G23560	0.335967	0.150682	1.1036	AT4G28270	0.292551	0.164168	1.39572	AT5G26210	0.435916	0.0657807	1.61118
AT3G23255	0.263599	0.288396	0.413367	AT1G24350	0.414955	0.0322172	1.28116	AT2G36470	0.312193	0.199019	1.01148	AT3G23580	0.237067	0.0956928	1.27634	AT4G28290	0.326681	0.0553742	0.575477	AT5G26220	0.312091	0.0952819	0.242169
AT5G65820	0.249217	0.271084	0.413367	AT1G24360	0.159642	0.261222	1.86144	AT2G36490	0.311968	0.299671	1.86728	AT3G23590	0.221162	0.185408	1.53614	AT4G28300	0.24036	0.179939	2.11131	AT5G26230	0.281306	0.184616	1.34429
AT1G11220	0.453593	0.460759	0.415324	AT1G24400	0.234858	0.156876	0.975308	AT2G36500	0.247631	0.119224	0.314478	AT3G23600	0.141821	0.663279	2.12074	AT4G28310	0.453512	0.171961	0.744754	AT5G26240	0.245191	0.0489772	1.5922
AT1G18330	0.259145	0.326237	0.415324	AT1G24440	0.34706	0.0326537	0.840564	AT2G36530	0.268495	0.0295708	2.60688	AT3G23610	0.401026	0.128529	0.454586	AT4G28320	0.275142	0.109394	0.760942	AT5G26330	0.276002	0.414874	0.900842
AT1G24735	0.349977	0.226248	0.415324	AT1G24450	0.185979	0.365957	0.931107	AT2G36570	0.304963	0.128816	1.61292	AT3G23620	0.264745	0.213117	1.23273	AT4G28330	0.342468	0.0344593	0.405432	AT5G26340	0.309528	0.0618719	1.7907
AT1G31490	0.215918	0.227895	0.415324	AT1G24460	0.163412	0.429975	1.81561	AT2G36580	0.196173	0.0425199	1.69202	AT3G23660	0.22579	0.105648	1.54202	AT4G28350	0.296802	0.184684	1.05619	AT5G26360	0.281309	0.0274337	2.07557
AT1G47655	0.337641	0.145304	0.415324	AT1G24470	0.255024	0.147195	0.682813	AT2G36590	0.215807	0.101905	0.882553	AT3G23670	0.227787	0.138272	1.08517	AT4G28360	0.174613	0.173582	1.35812	AT5G26570	0.224064	0.11395	2.41053
AT1G61340	0.313037	0.289432	0.415324	AT1G24490	0.207767	0.132389	1.5226	AT2G36630	0.22129	0.16891	1.65646	AT3G23700	0.244463	0.0902469	1.86907	AT4G28370	0.183645	0.140204	1.20759	AT5G26660	0.230891	0.147984	0.468643
AT1G65985	0.477052	0.571607	0.415324	AT1G24510	0.30324	0.0162604	2.11951	AT2G36670	0.217355	0.193573	0.994286	AT3G23710	0.219333	0.239027	0.862763	AT4G28390	0.214612	0.159758	1.11703	AT5G26667	0.298845	0.046015	1.49467
AT1G70640	0.483826	0.258397	0.415324	AT1G24530	0.301882	0.102687	0.671034	AT2G36680	0.239787	0.275239	1.21105	AT3G23730	0.315301	0.0534572	1.072	AT4G28430	0.415789	0.34147	0.18625	AT5G26670	0.379138	0.046295	0.728889
AT3G15620	0.234933	0.125712	0.415324	AT1G24560	0.216949	0.131692	1.47449	AT2G36720	0.169308	0.356834	1.54725	AT3G23740	0.286733	0.477644	0.654436	AT4G28440	0.27146	0.110609	1.63882	AT5G26680	0.196144	0.0300076	0.789961
AT3G16690	0.176189	0.284852	0.415324	AT1G24575	0.321443	0.0578644	0.689113	AT2G36730	0.294508	0.154288	0.466912	AT3G23750	0.372334	0.115744	1.72334	AT4G28450	0.184436	0.152052	1.18091	AT5G26690	0.263204	0.287286	0.42116
AT3G61840	0.318949	0.508356	0.415324	AT1G24580	0.341321	0.169344	0.253677	AT2G36740	0.190003	0.140642	0.952637	AT3G23760	0.330904	0.328292	0.980662	AT4G28470	0.170403	0.240303	1.75436	AT5G26710	0.314396	0.078188	1.69531
AT4G25760	0.30146	0.313399	0.415324	AT1G24610	0.271296	0.107969	1.30777	AT2G36750	0.192271	0.297001	0.208844	AT3G23790	0.204005	0.151598	1.44755	AT4G28480	0.154415	0.152388	1.59981	AT5G26720	0.360549	0.233771	0.340821
AT5G38610	0.350491	0.237804	0.415324	AT1G24625	0.276781	0.141664	1.35767	AT2G36800	0.22262	0.292297	1.12167	AT3G23805	0.233496	0.139808	0.990663	AT4G28490	0.387036	0.166399	1.72908	AT5G26742	0.296559	0.039544	2.65774
AT5G57480	0.324355	0.0341278	0.415324	AT1G24706	0.177081	0.165307	1.77926	AT2G36810	0.172755	0.0941115	1.77578	AT3G23810	0.370029	0.0259028	2.46665	AT4G28510	0.182927	0.104533	1.3914	AT5G26749	0.429493	0.14276	0.0901522
AT5G58690	0.204551	0.237543	0.415324	AT1G24735	0.349977	0.226248	0.415324	AT2G36830	0.187971	0.0403674	2.60461	AT3G23820	0.41131	0.0184299	2.6014	AT4G28540	0.278472	0.0482041	1.52867	AT5G26751	0.272162	0.00821449	1.79472
AT5G65570	0.312917	0.166876	0.415324	AT1G24764	0.214571	0.0605157	1.40783	AT2G36835	0.187234	0.0605533	1.67589	AT3G23840	0.276532	0.364333	1.357	AT4G28550	0.286352	0.133303	0.741994	AT5G26760	0.191965	0.348498	1.39346
AT1G07880	0.240703	0.103118	0.417272	AT1G25220	0.230624	0.118069	1.29039	AT2G36840	0.190576	0.152906	0.801369	AT3G23880	0.203058	0.341762	0.608055	AT4G28570	0.302199	0.190056	1.56646	AT5G26780	0.254398	0.0526895	1.54653
AT1G43650	0.342223	0.101965	0.417272	AT1G25230	0.268418	0.206468	1.15498	AT2G36850	0.239434	0.0969863	2.03876	AT3G23890	0.296144	0.26576	1.47227	AT4G28590	0.245049	0.262602	0.829394	AT5G26820	0.195572	0.171463	1.70365
AT1G49520	0.280281	0.177664	0.417272	AT1G25250	0.30932	0.224134	0.799754	AT2G36854	0.225374	1.48604	0.00847242	AT3G23900	0.20974	0.174626	1.55413	AT4G28600	0.291839	0.125118	1.49921	AT5G26830	0.200446	0.155376	1.82599
AT2G42360	0.269576	0.228087	0.417272	AT1G25260	0.220664	0.337539	1.24738	AT2G36870	0.226224	0.103889	1.1255	AT3G23910	0.143501	0.401461	0.843494	AT4G28610	0.318767	0.171651	1.51349	AT5G26860	0.21798	0.107103	1.5037
AT5G47590	0.36208	0.4912	0.417272	AT1G25275	0.154022	0.494124	2.01631	AT2G36885	0.183421	0.411899	1.16204	AT3G23920	0.275989	0.130072	2.32413	AT4G28630	0.32019	0.154378	1.18492	AT5G26880	0.275503	0.244261	1.68006
AT5G66170	0.211959	0.328139	0.417272	AT1G25280	0.259043	0.0434604	1.61304	AT2G36890	0.17973	0.157026	0.0466902	AT3G23940	0.267689	0.0459912	1.92273	AT4G28640	0.267204	0.169574	0.851448	AT5G26920	0.357345	0.358783	1.31077
AT1G44890	0.37622	0.319606	0.419229	AT1G25290	0.231853	0.250822	1.15032	AT2G36895	0.31037	0.0997932	1.63917	AT3G23980	0.13798	0.345634	1.44864	AT4G28650	0.314008	0.0879602	1.09181	AT5G26960	0.299907	0.100645	1.38073
AT2G17140	0.266169	0.128974	0.419229	AT1G25320	0.225738	0.139957	0.882553	AT2G36900	0.286422	0.0875379	1.16589	AT3G23990	0.240655	0.0320326	1.88262	AT4G28660	0.421766	0.0990274	1.9511	AT5G26990	0.156867	0.159946	0.804576
AT2G31725	0.315578	0.165945	0.419229	AT1G25350	0.279126	0.0693748	1.67471	AT2G36910	0.269889	0.0265807	2.1906	AT3G24000	0.368691	0.203456	0.745668	AT4G28680	0.262599	0.231919	0.483944	AT5G27000	0.243971	0.180351	0.321826
AT3G03030	0.266158	0.432983	0.419229	AT1G25360	0.325684	0.085594	0.329052	AT2G36930	0.332184	0.0652407	1.37303	AT3G24010	0.238187	0.148383	1.16969	AT4G28690	0.476183	0.483602	0.615519	AT5G27110	0.318917	0.225526	0.378598
AT3G46950	0.418717	0.242278	0.419229	AT1G25370	0.309678	0.330312	0.989098	AT2G36950	0.284184	0.203052	1.25224	AT3G24030	0.266976	0.12571	1.30677	AT4G28700	0.477175	0.0794843	0.102399	AT5G27120	0.3483	0.108204	1.47534
AT5G19160	0.255326	0.203653	0.419229	AT1G25375	0.235943	0.321433	1.02514	AT2G36960	0.265996	0.307638	1.12588	AT3G24040	0.234001	0.206116	1.43127	AT4G28706	0.272451	0.190697	1.5152	AT5G27150	0.19449	0.0415521	1.96062
AT1G80370	0.22223	0.257705	0.42116	AT1G25380	0.162339	0.165578	1.30374	AT2G36970	0.283876	0.139073	1.52655	AT3G24050	0.34897	0.19166	1.68587	AT4G28710	0.208305	0.18558	1.64532	AT5G27210	0.228621	0.142115	0.382845
AT2G28110	0.261069	0.196121	0.42116	AT1G25390	0.228993	0.347596	1.49565	AT2G36980	0.329	0.172912	0.256501	AT3G24080	0.283085	0.447397	1.70846	AT4G28730	0.302225	0.208344	1.07027	AT5G27220	0.231342	0.647963	0.0942964
AT3G49370	0.248339	0.122704	0.42116	AT1G25420	0.266697	0.184834	1.21261	AT2G36990	0.209963	0.150551	1.87644	AT3G24090	0.206484	0.0637087	0.655561	AT4G28740	0.244712	0.186039	1.59725	AT5G27230	0.225854	0.512204	0.110354
AT5G02070	0.206456	0.113941	0.42116	AT1G25425	0.234934	0.358579	0.580857	AT2G37020	0.277553	0.107803	1.03652	AT3G24120	0.225939	0.108329	1.2407	AT4G28780	0.291561	0.0646893	1.89537	AT5G27240	0.255661	0.489123	0.885214
AT5G25580	0.214259	0.39719	0.42116	AT1G25440	0.324934	0.161409	2.36944	AT2G37035	0.241623	0.196847	1.42385	AT3G24140	0.227101	0.076827	1.26955	AT4G28820	0.215569	0.215951	0.291702	AT5G27270	0.260945	0.193922	1.36979
AT5G26690	0.263204	0.287286	0.42116	AT1G25450	0.274236	0.0798714	1.77287	AT2G37040	0.393572	0.0424614	2.45081	AT3G24150	0.320764	0.226517	1.05887	AT4G28830	0.224331	0.0652266	0.834643	AT5G27290	0.336665	0.0656263	1.39078
AT5G66350	0.326155	0.189453	0.42116	AT1G25472	0.138013	0.392724	0.882553	AT2G37050	0.233444	0.141335	1.60503	AT3G24160	0.216642	0.275386	2.09362	AT4G28880	0.27589	0.0535194	1.71459	AT5G27330	0.313082	0.403832	1.15248
AT1G56690	0.334835	0.170693	0.423082	AT1G25480	0.331284	0.0741633	1.1178	AT2G37080	0.260745	0.139453	1.64462	AT3G24190	0.241012	0.0640837	2.11104	AT4G28950	0.298736	0.0290614	0.189546	AT5G27350	0.274156	0.274009	1.49173
AT3G07530	0.210216	0.265444	0.423082	AT1G25490	0.301797	0.0332845	1.92835	AT2G37100	0.291745	0.289343	0.497109	AT3G24200	0.263067	0.151785	1.46657	AT4G28990	0.21761	0.403713	0.918392	AT5G27380	0.287065	0.213734	1.89892
AT3G44220	0.436699	0.0385545	0.423082	AT1G25500	0.267516	0.118954	0.885876	AT2G37110	0.213192	0.117983	1.83746	AT3G24315	0.233322	0.144531	1.05843	AT4G29000	0.24882	0.293229	1.09957	AT5G27390	0.216312	0.168634	1.23982
AT3G56870	0.232907	0.407807	0.423082	AT1G25510	0.342339	0.147179	0.883224	AT2G37130	0.248166	0.0669058	1.45903	AT3G24320	0.295305	0.134172	0.802972	AT4G29010	0.225629	0.137143	2.15476	AT5G27395	0.149996	0.269218	0.952637
AT4G39235	0.1842	0.27762	0.423082	AT1G25520	0.402569	0.0376573	1.29273	AT2G37150	0.233174	0.392317	1.05619	AT3G24350	0.222573	0.215871	1.27282	AT4G29030	0.227439	0.356578	1.82355	AT5G27410	0.270768	0.102516	1.41337
AT1G69790	0.262379	0.106227	0.424996	AT1G25530	0.287153	0.108085	0.880551	AT2G37160	0.299976	0.0848178	1.25053	AT3G24360	0.240023	0.277797	0.242169	AT4G29050	0.280783	0.35068	0.942876	AT5G27420	0.430791	0.1758	1.29039
AT1G17260	0.221816	0.10126	0.424996	AT1G25540	0.190075	0.13917	1.62564	AT2G37170	0.40781	0.0241995	1.89511	AT3G24420	0.334993	0.125726	1.62467	AT4G29060	0.238104	0.117376	2.61542	AT5G27430	0.27382	0.0195274	1.02322
AT1G71910	0.359432	0.182483	0.424996	AT1G25570	0.253155	0.102693	1.495	AT2G37190	0.492449	0.0164781	2.04413	AT3G24430	0.254048	0.098805	2.08492	AT4G29080	0.207532	0.110392	1.36979	AT5G27460	0.413065	0.168311	0.857851
AT3G13065	0.25566	0.161297	0.424996	AT1G25580	0.310945	0.116193	1.15319	AT2G37195	0.277396	0.197929	0.253677	AT3G24440	0.318743	0.275371	1.12051	AT4G29100	0.173742	0.13317	1.51551	AT5G27470	0.397085	0.0646019	1.72927
AT5G07730	0.279545	0.436137	0.424996	AT1G25682	0.288129	0.0810398	1.16623	AT2G37200	0.234488	0.057506	1.52137	AT3G24450	0.167409	0.0889961	0.0421028	AT4G29110	0.27017	0.239981	1.11858	AT5G27520	0.269127	0.0872318	0.929909
AT5G57790	0.421266	0.426983	0.424996	AT1G26090	0.218607	0.20338	1.08265	AT2G37220	0.29973	0.0862628	2.8713	AT3G24460	0.273746	0.124281	0.713415	AT4G29120	0.335771	0.0854459	1.40763	AT5G27550	0.178954	0.188736	0.953204
AT1G03270	0.24854	0.0942485	0.426901	AT1G26100	0.194576	0.169757	0.994801	AT2G37230	0.354609	0.07252	1.33685	AT3G24490	0.364294	0.0838878	1.29712	AT4G29130	0.228811	0.107675	1.81693	AT5G27560	0.213882	0.148466	1.60805
AT1G05420	0.368982	0.133945	0.426901	AT1G26110	0.229864	0.0871207	2.34461	AT2G37240	0.231058	0.11977	1.53703	AT3G24495	0.220925	0.218055	0.928114	AT4G29140	0.267427	0.12748	1.21355	AT5G27600	0.178315	0.30602	1.48462
AT1G11320	0.200853	0.310917	0.426901	AT1G26120	0.225764	0.177131	1.22279	AT2G37250	0.248545	0.101515	1.48711	AT3G24500	0.280527	0.0810036	1.09551	AT4G29150	0.325078	0.131354	0.286456	AT5G27610	0.196403	0.575056	0.519224
AT1G31310	0.358103	0.114164	0.426901	AT1G26150	0.272609	0.421568	2.24263	AT2G37260	0.204946	0.199905	1.08433	AT3G24503	0.335394	0.0948566	2.20844	AT4G29170	0.217946	0.123612	0.345433	AT5G27620	0.121166	0.422212	0.793252
AT1G77410	0.187792	0.332131	0.426901	AT1G26170	0.142809	0.22108	1.38578	AT2G37280	0.280578	0.163331	0.289076	AT3G24506	0.175147	0.483223	1.09058	AT4G29190	0.426452	0.164272	1.82156	AT5G27630	0.208179	0.241696	0.575477
AT2G19910	0.252689	0.426519	0.426901	AT1G26180	0.177977	0.262667	1.19705	AT2G37300	0.192556	0.502674	0.582188	AT3G24515	0.351203	0.388903	0.492215	AT4G29210	0.378952	0.251753	1.73371	AT5G27640	0.168079	0.0733112	1.98925
AT2G32630	0.259164	0.23827	0.426901	AT1G26190	0.167701	0.0835067	1.05215	AT2G37310	0.318088	0.125054	0.586171	AT3G24530	0.400367	0.0198694	1.23481	AT4G29220	0.242532	0.107027	1.89892	AT5G27650	0.205141	0.307223	1.4544
AT3G04000	0.319351	0.193542	0.426901	AT1G26220	0.306101	0.0822451	1.1056	AT2G37320	0.294353	0.238034	0.256501	AT3G24550	0.35891	0.0672289	1.99362	AT4G29230	0.164689	0.0932322	0.319398	AT5G27660	0.28688	0.22144	0.63482
AT3G09780	0.353504	0.105211	0.426901	AT1G26270	0.220383	0.0982282	1.65058	AT2G37330	0.247869	0.0999083	0.884552	AT3G24560	0.211184	0.292887	0.752018	AT4G29240	0.273883	0.178971	0.68702	AT5G27670	0.389267	0.143164	1.43875
AT3G53170	0.250045	0.195174	0.426901	AT1G26290	0.280561	0.243327	0.0646077	AT2G37340	0.210454	0.131035	1.86506	AT3G24570	0.161955	0.113444	1.12702	AT4G29250	0.260325	0.24803	0.509888	AT5G27680	0.226376	0.306301	0.426901
AT4G02390	0.226034	0.147249	0.426901	AT1G26330	0.221637	0.576624	0.350015	AT2G37360	0.304194	0.162775	1.00899	AT3G24590	0.291561	0.169174	1.36652	AT4G29260	0.288024	0.212837	1.35945	AT5G27690	0.331878	0.185476	1.008
AT4G14840	0.221661	0.434661	0.426901	AT1G26340	0.332704	0.0836627	0.821022	AT2G37380	0.289756	0.161755	0.554695	AT3G24630	0.273088	0.325049	0.609306	AT4G29270	0.462353	0.319868	0.218194	AT5G27710	0.265589	0.200631	0.939379
AT4G19650	0.289825	0.213896	0.426901	AT1G26370	0.177225	0.238196	1.19446	AT2G37390	0.2733	0.245085	0.514574	AT3G24660	0.260762	0.0709488	0.922674	AT4G29310	0.382839	0.0228819	1.445	AT5G27720	0.338193	0.021008	1.66535
AT5G03680	0.226237	0.112064	0.426901	AT1G26380	0.231112	0.341556	0.162385	AT2G37400	0.242547	0.354999	1.21448	AT3G24670	0.304625	0.085246	0.926306	AT4G29330	0.250253	0.138513	1.31102	AT5G27740	0.177452	0.0578134	1.19446
AT5G27680	0.226376	0.306301	0.426901	AT1G26390	0.330451	0.180635	0.0183676	AT2G37420	0.234388	0.163715	0.825608	AT3G24715	0.291129	0.195273	0.470381	AT4G29350	0.182336	0.134005	2.46393	AT5G27750	0.410828	0.358492	0.605531
AT1G14600	0.204108	0.161467	0.428815	AT1G26450	0.249593	0.290629	0.800566	AT2G37460	0.323821	0.123442	1.18591	AT3G24730	0.39499	0.106244	0.596608	AT4G29360	0.278646	0.11412	1.01592	AT5G27760	0.26652	0.0555364	1.33638
AT1G21840	0.384652	0.142676	0.428815	AT1G26460	0.254404	0.0806231	1.52275	AT2G37480	0.136927	0.608344	1.93868	AT3G24760	0.295386	0.157336	1.41513	AT4G29380	0.185453	0.119083	1.52655	AT5G27820	0.210359	0.0397558	0.534356
AT1G59510	0.352236	0.150062	0.428815	AT1G26470	0.243504	0.0972863	0.829394	AT2G37500	0.295319	0.0881804	1.48661	AT3G24770	0.157782	0.43959	1.27553	AT4G29400	0.204039	0.272218	1.0526	AT5G27920	0.28462	0.127485	0.814827
AT3G57700	0.221353	0.221789	0.428815	AT1G26500	0.304269	0.16372	0.208844	AT2G37510	0.295845	0.272944	0.29942	AT3G24800	0.308041	0.331404	1.01543	AT4G29420	0.387386	0.215827	0.801369	AT5G27950	0.262318	0.156325	1.52716
AT5G14140	0.328101	0.145167	0.428815	AT1G26520	0.186242	0.110783	0.802972	AT2G37520	0.257049	0.136976	1.42308	AT3G24810	0.334272	0.53384	0.312008	AT4G29440	0.258328	0.425845	1.23451	AT5G27970	0.183679	0.14258	1.62274
AT1G47480	0.329561	0.307333	0.430704	AT1G26540	0.244941	0.66953	0.501949	AT2G37530	0.372059	0.157	0.253677	AT3G24820	0.213807	0.162283	0.705462	AT4G29480	0.277236	0.0130347	1.73987	AT5G28050	0.32331	0.0317554	1.62467
AT3G51930	0.333801	0.0795332	0.430704	AT1G26550	0.227721	0.0278997	1.84283	AT2G37540	0.213627	0.330554	1.39959	AT3G24830	0.277708	0.0224441	2.3041	AT4G29490	0.22507	0.0754386	1.44391	AT5G28060	0.282561	0.0237075	1.93479
AT4G35130	0.216889	0.257918	0.430704	AT1G26560	0.275798	0.0959812	1.30777	AT2G37560	0.292079	0.0983031	0.25081	AT3G24840	0.209186	0.153703	0.799754	AT4G29510	0.252463	0.0605671	1.4367	AT5G28150	0.288723	0.0667768	0.902759
AT5G03670	0.312348	0.140536	0.430704	AT1G26570	0.246521	0.0345605	0.951498	AT2G37570	0.450849	0.0259923	1.5021	AT3G24860	0.319528	0.203764	0.84785	AT4G29520	0.244493	0.142983	1.21105	AT5G28220	0.356805	0.189226	1.00043
AT5G55470	0.241634	0.0882786	0.430704	AT1G26620	0.212415	0.648745	1.05976	AT2G37585	0.232725	0.180336	0.810911	AT3G24870	0.174302	0.327642	1.19413	AT4G29530	0.272607	0.165586	0.324241	AT5G28290	0.339151	0.0529946	1.1024
AT1G32930	0.201415	0.0891646	0.432585	AT1G26630	0.22247	0.303533	2.58872	AT2G37590	0.224624	0.145884	0.233326	AT3G24900	0.260666	0.421843	0.456366	AT4G29540	0.255832	0.101372	0.652169	AT5G28300	0.269131	0.215064	1.58788
AT2G01390	0.282783	0.22015	0.432585	AT1G26640	0.250325	0.119758	1.28488	AT2G37630	0.248535	0.0649244	1.93027	AT3G24982	0.248544	0.462349	0.707459	AT4G29560	0.245248	0.299789	0.267641	AT5G28490	0.295371	0.0465331	1.17788
AT2G28130	0.312166	0.262036	0.432585	AT1G26650	0.205965	0.229799	1.27688	AT2G37640	0.301127	0.0697085	1.76916	AT3G25040	0.132585	0.106828	1.44755	AT4G29590	0.267423	0.130039	1.44937	AT5G28500	0.375711	0.112666	2.25307
AT3G08970	0.26055	0.21858	0.432585	AT1G26660	0.260451	0.110633	0.537328	AT2G37650	0.304525	0.137282	1.0169	AT3G25070	0.240965	0.13979	1.55113	AT4G29610	0.243658	0.566132	0.571406	AT5G28530	0.369509	0.110797	0.806166
AT3G47690	0.17416	0.153748	0.432585	AT1G26665	0.272571	0.342663	1.28116	AT2G37660	0.283305	0.11902	2.43543	AT3G25100	0.357017	0.0749475	0.506721	AT4G29660	0.0976136	0.0444952	0.795699	AT5G28740	0.447174	0.0467237	1.66513
AT4G01250	0.286658	0.0738938	0.432585	AT1G26670	0.183241	0.110905	1.79765	AT2G37678	0.251168	0.338911	0.72219	AT3G25110	0.214293	0.100382	1.02562	AT4G29670	0.195431	0.0807064	1.85771	AT5G28750	0.299538	0.159791	1.77072
AT4G22250	0.385586	0.117599	0.432585	AT1G26690	0.28898	0.17194	1.12664	AT2G37680	0.246218	0.0810737	0.845675	AT3G25120	0.23394	0.173454	0.898281	AT4G29700	0.27735	0.168309	1.2098	AT5G28770	0.303988	0.189217	0.806166
AT5G07810	0.210859	0.294364	0.432585	AT1G26730	0.22407	0.25209	0.500333	AT2G37690	0.175838	0.18095	1.16449	AT3G25130	0.217266	0.299171	0.692221	AT4G29720	0.255268	0.129525	1.40101	AT5G28830	0.391126	0.250876	1.00297
AT5G57840	0.262371	0.326891	0.432585	AT1G26740	0.233545	0.146195	0.855016	AT2G37710	0.446144	0.0889272	2.23603	AT3G25140	0.27245	0.0492028	1.93738	AT4G29730	0.182917	0.445327	0.817162	AT5G28850	0.233529	0.172422	1.08975
AT5G66480	0.217143	0.485072	0.432585	AT1G26750	0.348194	0.0959498	1.10119	AT2G37770	0.316781	0.198224	0.760942	AT3G25150	0.239043	0.223831	1.6682	AT4G29735	0.147946	0.0432468	1.28143	AT5G28910	0.29823	0.173548	0.561733
AT1G31790	0.309756	0.181981	0.434457	AT1G26760	0.349377	0.14084	0.438194	AT2G37790	0.315743	0.105239	1.19119	AT3G25190	0.300847	0.0775997	0.570029	AT4G29740	0.317933	0.111402	0.675357	AT5G28920	0.275187	0.761096	1.6073
AT2G43720	0.150039	0.418611	0.434457	AT1G26761	0.332704	0.191959	1.29993	AT2G37840	0.195887	0.182766	1.2657	AT3G25210	0.351334	0.105643	0.876507	AT4G29750	0.154052	0.293738	1.54682	AT5G29000	0.294508	0.200964	1.02754
AT3G19440	0.259133	0.214321	0.434457	AT1G26770	0.312953	0.0786541	1.52091	AT2G37860	0.263786	0.161428	1.51286	AT3G25220	0.19806	0.0874248	1.44281	AT4G29790	0.159982	0.14848	1.51644	AT5G30510	0.216994	0.0305241	2.50824
AT3G25620	0.251604	0.0889486	0.434457	AT1G26790	0.233693	0.48792	0.208844	AT2G37890	0.202285	0.411214	0.461679	AT3G25230	0.294769	0.118845	1.73484	AT4G29810	0.268131	0.0278019	1.69439	AT5G32440	0.280514	0.139424	1.76165
AT3G27520	0.215638	0.645695	0.434457	AT1G26800	0.181387	0.251708	1.01739	AT2G37900	0.233594	0.184663	0.411401	AT3G25400	0.245029	0.157667	0.588798	AT4G29820	0.352255	0.143142	0.798947	AT5G32450	0.205111	0.133288	1.4886
AT3G51970	0.364667	0.361347	0.434457	AT1G26810	0.244583	0.13303	0.767074	AT2G37920	0.468183	0.198273	1.44482	AT3G25410	0.258583	0.126824	1.46009	AT4G29830	0.223656	0.038684	1.33755	AT5G32470	0.178791	0.258831	1.20474
AT4G13800	0.251481	0.0279544	0.434457	AT1G26820	0.227145	0.105964	0.528364	AT2G37930	0.269402	0.348384	0.802972	AT3G25430	0.193582	0.224228	0.673196	AT4G29840	0.258605	0.0471234	2.06179	AT5G33290	0.350497	0.176169	1.50704
AT5G07010	0.309063	0.204302	0.434457	AT1G26830	0.3705	0.0230872	1.74457	AT2G37940	0.160975	0.0988602	1.68292	AT3G25440	0.359899	0.116423	0.441884	AT4G29850	0.281889	0.0314271	0.189546	AT5G33300	0.208437	0.26027	0.331427
AT5G11020	0.207683	0.186013	0.434457	AT1G26840	0.357629	0.0887754	0.264865	AT2G37950	0.220621	0.19807	0.0134692	AT3G25470	0.290797	0.111763	1.65036	AT4G29860	0.227382	0.205701	0.896989	AT5G33320	0.351737	0.17178	2.04053
AT5G22110	0.161151	0.165934	0.434457	AT1G26850	0.288222	0.0400895	2.26928	AT2G37970	0.406151	0.0879904	1.62055	AT3G25480	0.415744	0.12187	1.21479	AT4G29870	0.282552	0.119443	1.3345	AT5G33370	0.476778	0.202039	1.48628
AT1G23140	0.219237	0.210224	0.436338	AT1G26900	0.192841	0.44096	0.565907	AT2G37975	0.210028	0.0311426	0.766205	AT3G25500	0.364802	0.144674	1.78423	AT4G29890	0.280707	0.187986	1.15391	AT5G34850	0.353639	0.0975629	2.06858
AT1G23980	0.286622	0.185697	0.436338	AT1G26920	0.249441	0.23441	1.13231	AT2G37990	0.283504	0.11448	1.41942	AT3G25530	0.302298	0.0414296	1.89757	AT4G29900	0.203602	0.112558	1.98321	AT5G34930	0.30465	0.226561	1.03699
AT1G27420	0.378047	0.199443	0.436338	AT1G26930	0.37502	0.0582398	0.509888	AT2G38000	0.218279	0.134866	1.25082	AT3G25540	0.313258	0.0698687	1.15248	AT4G29905	0.390336	0.0314143	1.21105	AT5G34940	0.25653	0.225705	0.73736
AT1G65730	0.424434	0.108964	0.436338	AT1G26940	0.192365	0.159623	0.852876	AT2G38010	0.291786	0.126151	1.58551	AT3G25545	0.196353	0.264932	0.965503	AT4G29910	0.266706	0.180449	0.72219	AT5G35080	0.244392	0.229749	1.1274
AT2G34400	0.204792	0.296076	0.436338	AT1G26945	0.152039	0.0285747	1.03134	AT2G38020	0.219729	0.190562	1.59943	AT3G25560	0.237482	0.101685	1.25818	AT4G29920	0.203919	0.205005	0.501949	AT5G35100	0.281504	0.102489	1.88129
AT2G43000	0.297242	0.136075	0.436338	AT1G26960	0.262282	0.0950346	0.735495	AT2G38025	0.304106	0.130646	1.19543	AT3G25590	0.275351	0.0957064	0.689113	AT4G29950	0.268825	0.146813	1.32521	AT5G35160	0.285175	0.0440836	2.01118
AT3G23010	0.380688	0.501071	0.436338	AT1G27000	0.225544	0.224769	1.84473	AT2G38050	0.421609	0.164208	1.16029	AT3G25610	0.267179	0.0676683	1.33662	AT4G29960	0.261974	0.143875	1.21199	AT5G35180	0.220213	0.13479	1.92817
AT1G26760	0.349377	0.14084	0.438194	AT1G27030	0.467085	0.244288	1.30777	AT2G38070	0.303988	0.240328	0.475511	AT3G25620	0.251604	0.0889486	0.434457	AT4G30000	0.305768	0.124367	0.920233	AT5G35200	0.335681	0.0862485	1.69067
AT5G42010	0.256617	0.148463	0.438194	AT1G27050	0.463493	0.244438	0.713415	AT2G38080	0.270329	0.0856918	1.19086	AT3G25640	0.228368	0.0998524	0.114311	AT4G30010	0.220863	0.206865	1.85138	AT5G35210	0.23243	0.291002	1.95687
AT5G67640	0.38225	0.353119	0.438194	AT1G27060	0.341767	0.202778	0.718311	AT2G38090	0.401882	0.0661277	0.793252	AT3G25660	0.187508	0.099521	1.965	AT4G30020	0.228254	0.067083	1.86907	AT5G35220	0.296831	0.195617	1.59648
AT2G01918	0.287351	0.199982	0.440043	AT1G27070	0.217165	0.370583	1.05619	AT2G38110	0.257582	0.0906632	1.3534	AT3G25670	0.268004	0.281579	0.498724	AT4G30060	0.272633	0.103404	1.08559	AT5G35360	0.232523	0.161258	2.07415
AT3G02010	0.217339	0.283742	0.440043	AT1G27090	0.378863	0.14703	2.06254	AT2G38120	0.263316	0.0545839	1.9464	AT3G25680	0.168451	0.392516	1.05125	AT4G30080	0.356101	0.0443948	1.32928	AT5G35370	0.318898	0.146247	1.29454
AT3G08570	0.326313	0.107343	0.440043	AT1G27100	0.358538	0.130579	1.75882	AT2G38140	0.153871	0.156594	2.01281	AT3G25690	0.233838	0.0910064	2.48135	AT4G30100	0.243683	0.13173	1.96085	AT5G35400	0.221765	0.214934	0.611798
AT4G00870	0.270704	0.400548	0.440043	AT1G27120	0.372361	0.112993	1.18158	AT2G38170	0.364125	0.236307	2.03591	AT3G25700	0.357141	0.130375	1.01934	AT4G30110	0.323485	0.214461	1.1631	AT5G35410	0.265404	0.126966	0.663371
AT4G23870	0.254105	0.151509	0.440043	AT1G27130	0.326333	0.217548	1.83857	AT2G38230	0.407337	0.0329229	2.22401	AT3G25710	0.24072	0.14024	0.883888	AT4G30140	0.24665	0.37895	1.1178	AT5G35430	0.251025	0.348912	1.34704
AT5G20420	0.264487	0.244921	0.440043	AT1G27150	0.290587	0.171059	1.15355	AT2G38270	0.392576	0.12803	1.72937	AT3G25740	0.319717	0.146374	0.93289	AT4G30150	0.224977	0.415911	1.18658	AT5G35450	0.26719	0.378816	1.27173
AT5G62730	0.320184	0.120629	0.440043	AT1G27170	0.291197	0.483039	0.646463	AT2G38290	0.289142	0.0603659	1.52351	AT3G25770	0.463417	0.125228	1.94224	AT4G30160	0.184196	0.0948432	1.77209	AT5G35460	0.201313	0.0688039	1.64635
AT1G71870	0.374417	0.123252	0.441884	AT1G27190	0.298043	0.0379023	1.66973	AT2G38300	0.264769	0.232388	0.393259	AT3G25780	0.291841	0.109148	0.809337	AT4G30190	0.204726	0.00888046	2.46116	AT5G35520	0.453857	0.253857	0.483944
AT3G25440	0.359899	0.116423	0.441884	AT1G27200	0.248447	0.142673	1.39552	AT2G38310	0.174841	0.0666638	1.59673	AT3G25805	0.169363	0.324921	1.23806	AT4G30200	0.215798	0.213992	1.69798	AT5G35530	0.248411	0.100566	2.11021
AT4G16470	0.340535	0.137237	0.441884	AT1G27210	0.29827	0.13691	1.26515	AT2G38320	0.291162	0.172907	0.338496	AT3G25840	0.216786	0.218938	1.83158	AT4G30210	0.219713	0.0890798	2.19754	AT5G35570	0.352202	0.0770181	1.31596
AT5G46600	0.277772	0.206376	0.441884	AT1G27300	0.339936	0.269708	1.09876	AT2G38330	0.251039	0.129231	1.53643	AT3G25860	0.256916	0.102019	1.91667	AT4G30230	0.357441	0.274921	0.0901522	AT5G35590	0.200917	0.0723922	1.77841
AT5G49800	0.297201	0.176424	0.441884	AT1G27310	0.167422	0.0411726	1.78664	AT2G38360	0.286962	0.0379724	1.36848	AT3G25870	0.435225	0.197752	0.695315	AT4G30240	0.270226	0.243054	1.12702	AT5G35620	0.265241	0.127458	1.46882
AT2G04430	0.337099	0.357483	0.443717	AT1G27320	0.203081	0.122609	2.07936	AT2G38370	0.308437	0.237361	0.973151	AT3G25882	0.294562	0.626506	0.718311	AT4G30250	0.328015	0.0763452	0.841297	AT5G35670	0.259618	0.36157	1.08475
AT3G21530	0.225355	0.119669	0.443717	AT1G27340	0.18922	0.16052	1.57791	AT2G38380	0.254775	0.239401	0.480596	AT3G25900	0.215032	0.125126	0.675357	AT4G30260	0.318847	0.0482136	1.56243	AT5G35690	0.220921	0.288513	1.6321
AT3G48240	0.342591	0.174137	0.443717	AT1G27385	0.198107	0.0903388	1.29428	AT2G38400	0.311673	0.0817272	1.36012	AT3G25910	0.335887	0.269804	1.5771	AT4G30270	0.26692	0.0763836	1.94404	AT5G35700	0.190627	0.141143	1.20948
AT4G18750	0.385372	0.0868666	0.443717	AT1G27400	0.23026	0.044076	1.87678	AT2G38410	0.238576	0.153826	1.54552	AT3G25920	0.324275	0.0903122	2.2407	AT4G30310	0.214828	0.0828568	1.88753	AT5G35730	0.246634	0.0635455	1.2948
AT4G30570	0.27353	0.125849	0.443717	AT1G27410	0.295335	0.110128	0.886541	AT2G38420	0.246928	0.226075	0.590117	AT3G25940	0.389425	0.196736	0.599173	AT4G30340	0.335586	0.0913638	1.36034	AT5G35740	0.315432	0.136202	0.710447
AT4G37990	0.309833	0.141465	0.443717	AT1G27420	0.378047	0.199443	0.436338	AT2G38430	0.272896	0.434886	0.155336	AT3G25980	0.249893	0.0352681	0.761823	AT4G30350	0.326626	0.104221	1.59763	AT5G35750	0.258894	0.151729	1.40303
AT5G65830	0.444586	0.1248	0.443717	AT1G27435	0.238964	0.145309	1.11115	AT2G38440	0.237878	0.35747	1.82048	AT3G26030	0.147506	0.121715	1.53017	AT4G30360	0.303409	0.0681232	1.22673	AT5G35753	0.292291	0.237595	0.881219
AT1G02820	0.165994	0.546006	0.445558	AT1G27440	0.239761	0.0806109	0.888516	AT2G38450	0.235211	0.288085	0.989098	AT3G26050	0.252122	0.643049	0.140854	AT4G30370	0.318444	0.151829	0.0134692	AT5G35790	0.336346	0.0633089	1.797
AT1G29960	0.23082	0.226852	0.445558	AT1G27450	0.202689	0.18009	2.13742	AT2G38460	0.244866	0.205983	0.952066	AT3G26060	0.328089	0.0787836	2.24213	AT4G30390	0.197146	0.225733	0.957152	AT5G35840	0.284634	0.137707	1.58153
AT1G66460	0.338557	0.173539	0.445558	AT1G27460	0.230371	0.174678	1.12512	AT2G38465	0.243069	0.224388	0.69736	AT3G26070	0.264808	0.134083	1.93015	AT4G30400	0.317001	0.0997002	1.18856	AT5G35910	0.236749	0.257281	1.54783
AT2G39445	0.42681	0.122092	0.445558	AT1G27470	0.189722	0.184243	1.23688	AT2G38470	0.31716	0.111561	1.74227	AT3G26085	0.301538	0.190826	1.28461	AT4G30440	0.378304	0.00553897	2.18385	AT5G35930	0.17416	0.318982	1.08012
AT2G42510	0.251863	0.562529	0.445558	AT1G27480	0.206729	0.341169	1.67201	AT2G38480	0.380675	0.210305	0.617975	AT3G26090	0.19986	0.154714	1.21011	AT4G30470	0.160035	0.0667979	1.65803	AT5G35970	0.238924	0.0846191	2.45112
AT3G05980	0.323876	0.118027	0.445558	AT1G27500	0.269066	0.120815	0.657801	AT2G38500	0.292958	0.0851697	0.523824	AT3G26100	0.330611	0.11963	1.81917	AT4G30480	0.198572	0.171273	1.26349	AT5G35980	0.243889	0.149785	1.99957
AT3G58590	0.247668	0.283192	0.445558	AT1G27510	0.205607	0.370482	1.65364	AT2G38540	0.243597	0.341944	3.056	AT3G26115	0.25888	0.286139	0.652169	AT4G30490	0.183266	0.150178	1.31473	AT5G36120	0.44521	0.205495	1.29039
AT3G58820	0.254268	0.632094	0.445558	AT1G27520	0.185789	0.159407	1.46325	AT2G38550	0.377654	0.135261	1.62322	AT3G26210	0.232475	0.189922	1.1772	AT4G30510	0.188536	0.130926	0.614285	AT5G36160	0.290511	0.190907	1.86151
AT4G24015	0.295007	0.108585	0.445558	AT1G27530	0.191162	0.042066	1.83173	AT2G38570	0.296553	0.234496	0.662257	AT3G26220	0.354192	0.233118	1.0421	AT4G30520	0.19099	0.10999	0.969886	AT5G36210	0.193042	0.174097	1.78154
AT5G07800	0.174922	0.177998	0.445558	AT1G27540	0.33295	0.750812	0.898923	AT2G38580	0.161895	0.510431	1.03371	AT3G26290	0.296784	0.240972	1.64543	AT4G30530	0.368874	0.116578	2.36005	AT5G36220	0.378959	0.10003	1.43315
AT1G16480	0.260966	0.166205	0.447375	AT1G27595	0.165959	0.308725	1.38912	AT2G38630	0.183318	0.138347	0.969886	AT3G26310	0.313436	0.268775	1.01197	AT4G30560	0.262042	0.0968843	0.728889	AT5G36230	0.191139	0.0328302	2.00634
AT2G21880	0.438795	0.0580825	0.447375	AT1G27630	0.236598	0.133382	1.52942	AT2G38640	0.255553	0.126963	0.971522	AT3G26330	0.252942	0.157458	0.245068	AT4G30570	0.27353	0.125849	0.443717	AT5G36250	0.288304	0.123867	1.52852
AT3G12860	0.234182	0.153542	0.447375	AT1G27650	0.447367	0.0163663	1.64853	AT2G38670	0.306464	0.0446257	1.73437	AT3G26340	0.14104	0.117494	1.23688	AT4G30580	0.197423	0.288907	1.43108	AT5G36890	0.243575	0.159702	1.28435
AT4G23610	0.275204	0.561729	0.447375	AT1G27660	0.241138	0.157157	0.782465	AT2G38680	0.297364	0.118162	0.740149	AT3G26360	0.251886	0.160019	0.897633	AT4G30600	0.233263	0.124809	2.10159	AT5G36920	0.163968	0.659968	0.0466902
AT4G37630	0.235379	0.321348	0.447375	AT1G27680	0.258825	0.0934842	1.29609	AT2G38695	0.139212	0.580325	0.587486	AT3G26370	0.251993	0.0152502	1.37903	AT4G30610	0.332365	0.0762317	0.98332	AT5G36940	0.279317	0.200775	1.5102
AT5G20670	0.446923	0.0560199	0.447375	AT1G27690	0.256029	0.0409612	1.24852	AT2G38700	0.185294	0.035145	1.57858	AT3G26380	0.197067	0.263451	1.43353	AT4G30630	0.267268	0.403209	1.01739	AT5G36950	0.374715	0.139559	0.996857
AT5G42780	0.479963	0.270465	0.447375	AT1G27700	0.380127	0.0925276	0.850009	AT2G38720	0.252446	0.17917	0.215109	AT3G26400	0.247733	0.141379	1.3803	AT4G30650	0.250001	0.205087	2.04427	AT5G37000	0.462987	0.199838	0.324241
AT3G46660	0.338153	0.255764	0.449185	AT1G27730	0.350041	0.0860456	1.87563	AT2G38730	0.250498	0.0468515	0.926908	AT3G26410	0.25734	0.0597826	0.717338	AT4G30690	0.222357	0.217009	1.59969	AT5G37010	0.476461	0.146724	0.843494
AT1G02450	0.188451	0.662107	0.449185	AT1G27750	0.20207	0.199124	1.58019	AT2G38740	0.220004	0.0957473	1.40583	AT3G26420	0.415719	0.116176	2.01192	AT4G30700	0.185468	0.216855	0.554695	AT5G37020	0.231541	0.054813	1.64301
AT1G62150	0.271405	0.33749	0.449185	AT1G27752	0.242468	0.165266	1.4984	AT2G38750	0.372874	0.0972321	1.29583	AT3G26430	0.304109	0.224125	2.01173	AT4G30710	0.232785	0.147148	1.14634	AT5G37055	0.308707	0.0658474	0.543186
AT2G03050	0.198096	0.122419	0.449185	AT1G27760	0.241574	0.146897	1.70496	AT2G38760	0.238501	0.193041	0.685974	AT3G26460	0.311596	0.273448	0.0421028	AT4G30720	0.168652	0.19001	1.60389	AT5G37070	0.361526	0.0499583	1.05887
AT2G18193	0.300518	0.161371	0.449185	AT1G27770	0.173481	0.106122	1.88409	AT2G38770	0.208228	0.0757404	1.60211	AT3G26490	0.273889	0.206412	0.807758	AT4G30750	0.357348	1.1094	1.21819	AT5G37180	0.323375	0.0879269	0.230347
AT3G54990	0.246699	0.147236	0.449185	AT1G27840	0.176596	0.199018	1.16379	AT2G38780	0.211522	0.325499	1.18591	AT3G26500	0.31729	0.171407	0.563125	AT4G30760	0.323999	0.807686	1.44555	AT5G37260	0.415926	0.146544	1.072
AT4G39670	0.343055	0.151691	0.449185	AT1G27850	0.16061	0.342047	1.63127	AT2G38790	0.241841	0.319395	1.12359	AT3G26520	0.320459	0.080349	2.88168	AT4G30780	0.155528	0.210782	1.31226	AT5G37290	0.247547	0.124784	0.664473
AT1G05210	0.208644	0.175235	0.450988	AT1G27880	0.186639	0.192038	0.399379	AT2G38800	0.228929	0.363031	1.90895	AT3G26540	0.22503	0.144961	0.576825	AT4G30790	0.192552	0.150452	1.60654	AT5G37300	0.355273	0.201856	0.605531
AT5G48060	0.299359	0.0869104	0.450988	AT1G27900	0.238576	0.122213	1.35678	AT2G38820	0.33248	0.181123	0.64876	AT3G26560	0.347483	0.0246555	1.83613	AT4G30810	0.235682	0.140624	1.62225	AT5G37310	0.282092	0.0631745	1.67963
AT1G02470	0.20758	0.385568	0.452783	AT1G27910	0.210611	0.0854832	1.26681	AT2G38823	0.171759	0.811447	0.00346053	AT3G26580	0.247153	0.189406	2.22737	AT4G30825	0.338297	0.186717	1.3841	AT5G37350	0.420146	0.0970191	1.34406
AT1G56710	0.328997	0.13382	0.452783	AT1G27920	0.212843	0.166775	1.05931	AT2G38830	0.294719	0.216788	0.359	AT3G26590	0.244549	0.172076	1.37152	AT4G30830	0.274878	0.161108	0.110354	AT5G37360	0.266922	0.186285	1.73857
AT2G15680	0.409504	0.0582064	0.452783	AT1G27930	0.407702	0.0393295	1.55441	AT2G38840	0.157264	0.0759232	1.17754	AT3G26600	0.436276	0.0601306	1.5013	AT4G30840	0.272744	0.0974706	0.826373	AT5G37370	0.302404	0.10795	1.67514
AT2G15730	0.384285	0.0363189	0.452783	AT1G27940	0.324544	0.118678	0.853589	AT2G38860	0.221712	0.236545	1.62358	AT3G26618	0.263048	0.019133	1.26042	AT4G30845	0.17478	0.458565	0.586171	AT5G37410	0.241754	0.639637	0.256501
AT3G08860	0.278217	0.132376	0.452783	AT1G27950	0.260799	0.233498	2.09103	AT2G38880	0.409322	0.291819	0.949214	AT3G26630	0.255856	0.164254	1.22914	AT4G30860	0.223469	0.29319	0.473808	AT5G37475	0.174814	0.196759	1.14598
AT4G38650	0.307183	0.147148	0.452783	AT1G27960	0.247739	0.420548	0.601734	AT2G38940	0.289159	0.0685098	0.314478	AT3G26640	0.298323	0.0321921	1.04715	AT4G30870	0.185716	0.266856	0.544651	AT5G37480	0.376679	0.355991	0.888516
AT5G25820	0.348677	0.155466	0.452783	AT1G27970	0.455552	0.0222522	1.79317	AT2G38950	0.237942	0.442733	1.45654	AT3G26650	0.182991	0.0188109	3.21147	AT4G30920	0.240095	0.124478	1.97665	AT5G37500	0.366433	0.116904	0.592721
AT5G64980	0.213548	0.403708	0.452783	AT1G27980	0.240975	0.061303	1.33474	AT2G38960	0.259321	0.114607	1.00498	AT3G26700	0.168819	0.0468499	0.989098	AT4G30930	0.216451	0.152653	1.05664	AT5G37510	0.23933	0.0589682	2.27021
AT1G08500	0.259795	0.298884	0.454586	AT1G28010	0.268951	0.175327	0.675357	AT2G38995	0.290194	0.293624	1.12051	AT3G26710	0.210022	0.178222	1.60943	AT4G30935	0.278314	0.273785	1.28089	AT5G37530	0.223055	0.124468	0.511456
AT2G41510	0.192959	0.178932	0.454586	AT1G28060	0.251763	0.237711	1.68639	AT2G39000	0.273285	0.171504	1.47209	AT3G26720	0.220681	0.104191	1.59725	AT4G30940	0.277839	0.0624293	0.63482	AT5G37540	0.323451	0.119454	1.01346
AT3G23610	0.401026	0.128529	0.454586	AT1G28090	0.239149	0.172213	1.08517	AT2G39010	0.252747	0.0661512	2.27461	AT3G26730	0.315446	0.311651	1.85138	AT4G30950	0.204007	0.154579	2.40335	AT5G37550	0.452042	0.272395	0.468643
AT3G51340	0.331868	0.361548	0.454586	AT1G28120	0.295198	0.104732	1.48127	AT2G39020	0.438296	0.072043	1.73192	AT3G26740	0.202625	0.246301	2.73974	AT4G30960	0.32881	0.0635961	2.36529	AT5G37570	0.227987	0.227934	0.227347
AT5G16530	0.240436	0.153361	0.454586	AT1G28130	0.190409	0.0743217	0.889834	AT2G39030	0.250666	0.190262	0.00847242	AT3G26750	0.322962	0.249872	0.586171	AT4G30980	0.221839	0.172969	0.591421	AT5G37590	0.175164	0.344397	0.834643
AT5G46230	0.394714	0.083137	0.454586	AT1G28140	0.25797	0.172225	1.75908	AT2G39050	0.339574	0.247818	1.58617	AT3G26760	0.211373	0.19198	0.289076	AT4G30990	0.199657	0.380753	1.49467	AT5G37600	0.323792	0.0363015	2.65727
AT1G65710	0.465177	0.192227	0.456366	AT1G28150	0.280465	0.305738	1.42995	AT2G39080	0.217664	0.223775	1.4569	AT3G26770	0.330697	0.175941	0.118199	AT4G30993	0.159063	0.617726	1.37131	AT5G37630	0.27993	0.147314	0.858555
AT3G07130	0.259112	0.118062	0.456366	AT1G28190	0.279042	0.226605	0.798139	AT2G39090	0.193621	0.0831988	0.966053	AT3G26780	0.366082	0.0859756	1.63847	AT4G30996	0.152786	0.0338233	1.39346	AT5G37660	0.380539	0.0917235	0.579521
AT3G11440	0.191093	0.300586	0.456366	AT1G28200	0.371499	0.108608	1.61798	AT2G39100	0.247378	0.388427	0.765333	AT3G26782	0.32652	0.0683715	0.732675	AT4G31000	0.158935	0.332834	0.695315	AT5G37680	0.217306	0.0338414	0.888516
AT3G24900	0.260666	0.421843	0.456366	AT1G28210	0.244477	0.241275	0.541729	AT2G39120	0.238668	0.173685	0.162385	AT3G26810	0.283825	0.0222822	1.70556	AT4G31010	0.250643	0.125706	0.878533	AT5G37690	0.317619	0.130897	0.18625
AT4G35620	0.196348	0.216162	0.456366	AT1G28230	0.326771	0.198571	1.6415	AT2G39130	0.228091	0.152378	1.18955	AT3G26830	0.177093	0.632935	0.857145	AT4G31040	0.193711	0.154033	1.7339	AT5G37710	0.320252	0.0911085	0.829394
AT5G40540	0.210001	0.159633	0.456366	AT1G28240	0.222646	0.0912322	1.3534	AT2G39140	0.226194	0.212356	1.44846	AT3G26840	0.298335	0.278838	1.43221	AT4G31060	0.0975724	0.520954	0.715377	AT5G37740	0.48577	0.139622	0.842759
AT5G41270	0.28547	0.244094	0.456366	AT1G28250	0.226785	0.141996	1.0237	AT2G39170	0.200737	0.221771	1.12167	AT3G26890	0.173899	0.2608	1.58525	AT4G31080	0.270625	0.10877	1.68503	AT5G37790	0.420926	0.0811074	1.19576
AT2G22890	0.290437	0.341443	0.458139	AT1G28310	0.152664	0.217627	0.978532	AT2G39180	0.354153	0.0561435	0.635996	AT3G26910	0.211897	0.257137	1.19184	AT4G31115	0.24657	0.189938	1.11312	AT5G37930	0.303012	0.240298	1.1048
AT3G02480	0.133352	0.209709	0.458139	AT1G28320	0.215595	0.218435	1.58352	AT2G39190	0.250496	0.22009	1.88155	AT3G26935	0.120477	0.0991175	1.56949	AT4G31120	0.147111	0.122268	1.39695	AT5G38040	0.311352	0.287339	0.509888
AT4G14050	0.226074	0.0955169	0.458139	AT1G28330	0.172085	0.0677116	2.06784	AT2G39200	0.184849	0.209867	0.155336	AT3G26950	0.284904	0.0942055	1.50354	AT4G31130	0.198716	0.140483	1.40843	AT5G38050	0.358246	0.236971	0.475511
AT4G26490	0.20614	0.300611	0.458139	AT1G28340	0.437138	0.0585373	1.61005	AT2G39210	0.264313	0.143945	1.37022	AT3G26960	0.192864	0.305516	0.688064	AT4G31140	0.277076	0.0873706	1.07027	AT5G38060	0.219607	0.347815	0.509888
AT5G25390	0.321701	0.221397	0.458139	AT1G28350	0.276597	0.0956607	1.35386	AT2G39220	0.355773	0.0433314	1.36057	AT3G26980	0.150069	0.155976	0.820254	AT4G31150	0.17717	0.458778	0.898281	AT5G38070	0.188492	0.304803	0.0860037
AT5G39380	0.263236	0.307769	0.458139	AT1G28360	0.263445	0.321846	0.29942	AT2G39230	0.275206	0.255935	0.151768	AT3G26990	0.287263	0.169216	1.21042	AT4G31160	0.219824	0.194902	1.69736	AT5G38110	0.40926	0.108842	0.680698
AT5G48040	0.309635	0.216654	0.458139	AT1G28380	0.329225	0.204722	1.8234	AT2G39240	0.177092	0.65383	0.0860037	AT3G27000	0.298672	0.0617273	0.860667	AT4G31210	0.190336	0.279943	1.50178	AT5G38120	0.467253	0.154837	0.286456
AT1G06980	0.261666	0.266832	0.459905	AT1G28390	0.423992	0.165942	0.854306	AT2G39250	0.263873	0.346436	1.31251	AT3G27010	0.450541	0.113062	0.793252	AT4G31250	0.35228	0.128937	0.733615	AT5G38150	0.426961	0.391006	1.22431
AT1G29630	0.253852	0.281432	0.459905	AT1G28395	0.220238	0.250375	1.02418	AT2G39260	0.186561	0.147653	1.72373	AT3G27020	0.289151	0.0432076	1.9619	AT4G31270	0.286404	0.350919	0.544651	AT5G38210	0.321861	0.285006	1.31399
AT1G61215	0.212037	0.191142	0.459905	AT1G28400	0.235499	0.249104	1.61712	AT2G39270	0.314547	0.104185	1.46865	AT3G27050	0.343767	0.123535	1.1799	AT4G31290	0.149024	0.10959	1.55526	AT5G38240	0.446217	0.348114	0.695315
AT1G75060	0.344979	0.293185	0.459905	AT1G28410	0.213165	0.438553	0.932296	AT2G39280	0.166729	0.420576	1.4307	AT3G27080	0.299575	0.327237	1.12205	AT4G31310	0.207773	0.306948	1.31719	AT5G38290	0.296052	0.15271	1.00094
AT3G16890	0.211498	0.243881	0.459905	AT1G28420	0.207492	0.258091	1.70626	AT2G39290	0.190514	0.354801	1.30977	AT3G27090	0.247295	0.0963411	1.97724	AT4G31330	0.312761	0.066481	0.336139	AT5G38300	0.300458	0.259081	0.242169
AT4G24275	0.159322	0.403925	0.459905	AT1G28440	0.398729	0.0778035	1.92697	AT2G39340	0.187683	0.27461	1.69191	AT3G27100	0.0677998	0.511159	1.008	AT4G31340	0.184752	0.247511	1.89121	AT5G38360	0.335397	0.202738	0.86624
AT5G10520	0.234219	0.181477	0.459905	AT1G28480	0.365595	0.137491	0.66115	AT2G39350	0.306944	0.0756531	0.804576	AT3G27120	0.18138	0.0848609	0.936443	AT4G31390	0.196669	0.0274272	1.70113	AT5G38380	0.196911	0.0926934	1.00849
AT5G25830	0.375542	0.182391	0.459905	AT1G28490	0.118116	0.131605	1.38263	AT2G39360	0.346244	0.189159	1.08642	AT3G27160	0.295173	0.0746176	2.12109	AT4G31400	0.251325	0.299946	0.378598	AT5G38410	0.238183	0.081254	3.50435
AT1G31320	0.410708	0.0189171	0.461679	AT1G28510	0.285368	0.0731425	1.06505	AT2G39390	0.320213	0.0224777	1.49353	AT3G27170	0.21764	0.0560505	0.945193	AT4G31420	0.318209	0.0875955	1.47398	AT5G38470	0.204428	0.115527	2.10962
AT1G32310	0.230574	0.136745	0.461679	AT1G28530	0.339368	0.131459	0.792427	AT2G39400	0.225046	0.192883	1.14379	AT3G27180	0.234841	0.102708	1.22673	AT4G31430	0.198885	0.415429	1.38326	AT5G38480	0.31416	0.0110111	2.0138
AT2G24700	0.357217	0.397089	0.461679	AT1G28560	0.251299	0.352091	0.605531	AT2G39420	0.28459	0.190767	1.12013	AT3G27190	0.183535	0.0455346	0.682813	AT4G31440	0.245229	0.492315	0.625282	AT5G38520	0.351482	0.0738976	1.8679
AT2G37890	0.202285	0.411214	0.461679	AT1G28680	0.30329	0.115962	1.53836	AT2G39435	0.242631	0.406201	0.795699	AT3G27200	0.215406	0.123569	0.556109	AT4G31450	0.181646	0.45435	1.39959	AT5G38530	0.340532	0.064361	1.46482
AT3G04020	0.235525	0.185456	0.461679	AT1G28690	0.346348	0.149806	0.0512297	AT2G39440	0.311237	0.20941	0.468643	AT3G27210	0.353065	0.234782	1.10878	AT4G31460	0.224574	0.180433	1.1048	AT5G38560	0.197174	0.0978197	1.74895
AT3G08980	0.3026	0.185797	0.461679	AT1G28760	0.350664	0.217535	0.656683	AT2G39445	0.42681	0.122092	0.445558	AT3G27220	0.283253	0.105023	0.73736	AT4G31500	0.224176	0.124771	2.54463	AT5G38590	0.254863	0.935122	0.657801
AT4G25315	0.280075	0.170351	0.461679	AT1G29040	0.266171	0.299765	1.23243	AT2G39450	0.215426	0.0422354	1.53643	AT3G27230	0.351371	0.0567561	1.60058	AT4G31530	0.272887	0.19531	1.68144	AT5G38600	0.310512	0.195058	1.25367
AT5G09790	0.195644	0.165235	0.461679	AT1G29050	0.264576	0.119173	1.64899	AT2G39470	0.183384	0.30302	1.87867	AT3G27250	0.199508	0.281103	0.698388	AT4G31540	0.231153	0.0931982	1.28329	AT5G38610	0.350491	0.237804	0.415324
AT5G11160	0.305119	0.0494031	0.461679	AT1G29070	0.338891	0.0971056	2.24338	AT2G39480	0.225349	0.0451011	1.72161	AT3G27260	0.241481	0.16512	1.79464	AT4G31550	0.480849	0.140733	1.51473	AT5G38630	0.186733	0.161213	1.31399
AT5G16690	0.269894	0.183286	0.461679	AT1G29150	0.281986	0.0263018	1.95732	AT2G39510	0.255589	0.122303	0.256501	AT3G27270	0.330761	0.133913	0.176178	AT4G31560	0.267104	0.183396	1.51629	AT5G38640	0.155048	0.168663	1.42729
AT5G42370	0.352634	0.126268	0.461679	AT1G29160	0.275872	0.0956584	0.584851	AT2G39550	0.220948	0.230593	1.13043	AT3G27310	0.193366	0.259265	1.13975	AT4G31570	0.213914	0.341675	1.74503	AT5G38660	0.262517	0.133255	2.07553
AT1G16310	0.269465	0.0800081	0.46343	AT1G29170	0.248454	0.372282	1.19184	AT2G39560	0.23569	0.153379	0.0689647	AT3G27320	0.253398	0.0699374	1.33095	AT4G31590	0.223444	0.0349436	1.68059	AT5G38690	0.25309	0.190818	0.887201
AT1G50590	0.217102	0.14374	0.46343	AT1G29195	0.295161	0.278007	0.0646077	AT2G39570	0.284084	0.0981035	1.57669	AT3G27325	0.172701	0.177034	1.46009	AT4G31600	0.20382	0.0466222	0.957717	AT5G38710	0.471599	0.0686213	0.708463
AT2G24350	0.158071	0.974408	0.46343	AT1G29220	0.261044	0.157543	1.15284	AT2G39580	0.167442	0.441603	1.58046	AT3G27330	0.260088	0.191133	0.627683	AT4G31620	0.233674	0.550231	0.46343	AT5G38720	0.229566	0.28056	0.912206
AT2G32590	0.259662	0.172583	0.46343	AT1G29240	0.215216	0.36831	1.12282	AT2G39630	0.150739	0.19164	1.21727	AT3G27340	0.137558	0.274847	1.09755	AT4G31670	0.196576	0.295758	1.09755	AT5G38730	0.303135	0.160889	0.239224
AT4G18290	0.267401	0.156891	0.46343	AT1G29250	0.197997	0.017392	1.35114	AT2G39660	0.208913	0.134592	0.94807	AT3G27350	0.309383	0.225488	1.11076	AT4G31700	0.302626	0.0283284	2.08088	AT5G38780	0.294646	0.397375	0.0280016
AT4G21820	0.233794	0.212741	0.46343	AT1G29260	0.278279	0.0669387	1.37087	AT2G39670	0.223383	0.117393	1.68165	AT3G27390	0.215057	0.202344	1.54435	AT4G31730	0.365202	0.203706	0.0689647	AT5G38830	0.346421	0.125042	1.55555
AT4G31620	0.233674	0.550231	0.46343	AT1G29270	0.162295	0.632625	0.114311	AT2G39690	0.252925	0.0522555	0.301963	AT3G27400	0.371021	0.0963254	0.782465	AT4G31750	0.18261	0.0859791	1.20027	AT5G38840	0.197728	0.258747	1.28934
AT1G02420	0.266377	0.12122	0.465175	AT1G29280	0.254547	0.104478	0.18625	AT2G39700	0.248426	0.0213629	1.58946	AT3G27420	0.309326	0.334153	0.836875	AT4G31770	0.270504	0.12411	0.844222	AT5G38860	0.277076	0.319427	0.652169
AT1G20470	0.188958	0.0797797	0.465175	AT1G29300	0.419181	0.14239	0.637179	AT2G39705	0.213433	0.0794798	0.363443	AT3G27460	0.228368	0.165581	0.72219	AT4G31780	0.248871	0.30971	1.78314	AT5G38880	0.237376	0.061556	1.41728
AT1G49170	0.291735	0.185055	0.465175	AT1G29310	0.234871	0.00412082	1.41159	AT2G39710	0.362601	0.0975995	1.13642	AT3G27520	0.215638	0.645695	0.434457	AT4G31800	0.294883	0.186189	0.859258	AT5G38890	0.164582	0.192955	0.816387
AT1G50180	0.205406	0.222538	0.465175	AT1G29320	0.200708	0.23312	1.03418	AT2G39720	0.442877	0.10482	1.79185	AT3G27530	0.187079	0.0928716	1.6334	AT4G31805	0.292637	0.265134	0.477208	AT5G38895	0.323741	0.12114	0.877187
AT2G26270	0.290742	0.289612	0.465175	AT1G29330	0.205885	0.103692	0.700418	AT2G39730	0.1311	0.207273	3.83198	AT3G27550	0.224036	0.0864458	0.768816	AT4G31810	0.21673	0.190899	0.926306	AT5G38900	0.451493	0.0618607	0.321826
AT2G31600	0.3344	0.14796	0.465175	AT1G29340	0.46536	0.0436634	1.73173	AT2G39740	0.172267	0.324522	1.40141	AT3G27560	0.216026	0.0286916	1.04348	AT4G31820	0.315225	0.0740074	1.70786	AT5G38940	0.449323	0.189657	0.336139
AT2G44510	0.292572	0.225107	0.465175	AT1G29370	0.201347	0.337115	1.23273	AT2G39750	0.205008	0.121923	1.66082	AT3G27570	0.243666	0.164445	1.65342	AT4G31840	0.364753	0.249242	1.22673	AT5G39030	0.490957	0.27081	1.31523
AT3G14730	0.223626	0.292927	0.465175	AT1G29380	0.270162	0.145288	0.517684	AT2G39760	0.186336	0.0960962	1.37022	AT3G27640	0.20054	0.259678	0.125871	AT4G31850	0.209697	0.152535	1.74209	AT5G39040	0.174666	0.0853226	1.48378
AT3G15760	0.163744	0.373189	0.465175	AT1G29390	0.198236	0.240729	1.77884	AT2G39780	0.291612	0.138651	1.51999	AT3G27650	0.321905	0.0227769	0.646463	AT4G31860	0.398424	0.140399	1.62948	AT5G39050	0.291719	0.257138	1.20696
AT3G52310	0.260968	0.231413	0.465175	AT1G29450	0.441607	0.129636	0.309524	AT2G39795	0.283012	0.257078	0.970979	AT3G27660	0.295944	0.136568	0.321826	AT4G31870	0.42996	0.165101	0.680698	AT5G39080	0.408461	0.354013	1.14122
AT4G06744	0.392984	0.0858594	0.465175	AT1G29460	0.317938	0.248022	0.169351	AT2G39810	0.251497	0.205097	1.43521	AT3G27670	0.154209	0.298844	1.49532	AT4G31880	0.216944	0.458487	1.68994	AT5G39210	0.207354	0.472224	1.2098
AT4G10940	0.208852	0.306538	0.465175	AT1G29520	0.269062	0.0453419	0.895047	AT2G39830	0.184848	0.115646	0.584851	AT3G27690	0.328824	0.0207076	2.37756	AT4G31910	0.24325	0.28653	0.0983668	AT5G39220	0.266429	0.12405	0.114311
AT2G36730	0.294508	0.154288	0.466912	AT1G29530	0.24782	0.519588	1.19576	AT2G39840	0.287185	0.0378769	1.26015	AT3G27740	0.242638	0.0833979	1.68123	AT4G31920	0.20712	0.347289	1.30677	AT5G39250	0.441655	0.107902	0.779091
AT4G19850	0.442475	0.737418	0.466912	AT1G29550	0.227271	0.337237	0.788303	AT2G39850	0.18313	0.586033	1.69624	AT3G27770	0.226741	0.304114	1.5744	AT4G31930	0.209587	0.197211	0.468643	AT5G39320	0.243964	0.034838	1.48445
AT5G15840	0.30421	0.291359	0.466912	AT1G29630	0.253852	0.281432	0.459905	AT2G39880	0.24758	0.511944	0.28117	AT3G27820	0.218443	0.110398	2.16407	AT4G31980	0.279846	0.241684	1.00949	AT5G39340	0.25949	0.0609554	1.07587
AT5G17580	0.258704	0.320127	0.466912	AT1G29660	0.29577	0.215702	2.28511	AT2G39900	0.163908	0.0781918	1.38829	AT3G27830	0.329828	0.0693425	2.36437	AT4G32000	0.232716	0.17685	0.826373	AT5G39350	0.306107	0.156131	0.74658
AT5G18150	0.144518	0.37154	0.466912	AT1G29670	0.347369	0.0922057	2.33692	AT2G39910	0.248989	0.268554	0.850732	AT3G27850	0.314766	0.0559849	2.40469	AT4G32010	0.197084	0.234754	1.53272	AT5G39360	0.435025	0.0226135	0.905931
AT5G56780	0.339836	0.190239	0.466912	AT1G29680	0.271929	0.14421	0.00847242	AT2G39920	0.240985	0.287322	0.889834	AT3G27870	0.280782	0.0996477	0.977458	AT4G32020	0.312138	0.148661	2.40495	AT5G39380	0.263236	0.307769	0.458139
AT1G17480	0.273167	0.133974	0.468643	AT1G29690	0.202397	0.0882003	1.13043	AT2G39930	0.226887	0.123122	1.76612	AT3G27890	0.409153	0.0814851	1.44846	AT4G32040	0.239208	0.0883258	1.6231	AT5G39410	0.231866	0.112784	1.59905
AT1G77310	0.28421	0.478832	0.468643	AT1G29700	0.221037	0.250581	1.60528	AT2G39940	0.263485	0.0465739	1.62708	AT3G27920	0.213991	0.252094	0.0280016	AT4G32050	0.215919	0.368474	1.05753	AT5G39450	0.260571	0.24261	0.853589
AT2G02980	0.318777	0.131813	0.468643	AT1G29720	0.443739	0.341879	1.71918	AT2G39950	0.243739	0.219083	1.6016	AT3G27925	0.246009	0.0621697	2.20344	AT4G32060	0.28423	0.114888	2.15888	AT5G39500	0.166209	0.364716	1.57385
AT2G16720	0.281821	0.235685	0.468643	AT1G29750	0.280329	0.216071	1.23865	AT2G39960	0.157502	0.0631905	1.42596	AT3G27930	0.303878	0.189447	0.829394	AT4G32070	0.240882	0.166406	1.39552	AT5G39510	0.322233	0.104266	1.82187
AT2G39440	0.311237	0.20941	0.468643	AT1G29760	0.236875	0.366963	1.08012	AT2G39970	0.209385	0.116392	1.67439	AT3G27960	0.329787	0.0722838	1.14634	AT4G32120	0.176802	0.0666388	1.05709	AT5G39520	0.29296	0.219303	1.0169
AT4G31930	0.209587	0.197211	0.468643	AT1G29800	0.192756	0.14722	1.25762	AT2G39980	0.374777	0.0867428	1.008	AT3G28007	0.202136	0.148301	0.541729	AT4G32130	0.344141	0.13219	1.43819	AT5G39530	0.231296	0.183361	1.6016
AT4G32870	0.382367	0.178666	0.468643	AT1G29810	0.155283	0.330264	0.79733	AT2G39990	0.249838	0.102718	1.72083	AT3G28030	0.181397	0.339426	1.25395	AT4G32140	0.239131	0.0911189	1.15248	AT5G39570	0.358535	0.0874288	2.84097
AT5G18475	0.211121	0.323332	0.468643	AT1G29850	0.259911	0.0653979	1.76279	AT2G40000	0.445576	0.0951568	1.86942	AT3G28040	0.288197	0.145926	1.85996	AT4G32150	0.296137	0.0405833	2.10196	AT5G39590	0.289248	0.131003	1.55413
AT5G26660	0.230891	0.147984	0.468643	AT1G29880	0.230762	0.069759	2.01905	AT2G40010	0.263299	0.188286	0.662257	AT3G28050	0.378665	0.0545599	1.87624	AT4G32160	0.215487	0.218366	1.30273	AT5G39600	0.247335	0.0277738	1.11586
AT5G37550	0.452042	0.272395	0.468643	AT1G29900	0.263687	0.0648496	2.19876	AT2G40020	0.201295	0.442599	1.21572	AT3G28070	0.27975	0.262587	1.55099	AT4G32190	0.175239	0.441548	1.59583	AT5G39610	0.274849	0.162413	0.789136
AT1G20610	0.169943	0.232846	0.470381	AT1G29920	0.207257	0.0417614	3.21213	AT2G40030	0.192267	0.262887	1.1977	AT3G28100	0.306016	0.191949	1.20156	AT4G32270	0.268062	0.154746	1.01885	AT5G39670	0.168644	0.41221	0.733615
AT1G75120	0.232162	0.432278	0.470381	AT1G29940	0.222712	0.182654	1.43614	AT2G40060	0.220456	0.139199	1.87038	AT3G28130	0.275504	0.303987	1.11586	AT4G32272	0.25943	0.103327	0.958277	AT5G39680	0.21735	0.305043	0.0732783
AT2G34080	0.237735	0.29528	0.470381	AT1G29960	0.23082	0.226852	0.445558	AT2G40070	0.136357	0.0789242	1.54941	AT3G28150	0.2949	0.185918	0.169351	AT4G32280	0.305724	0.352269	0.567285	AT5G39710	0.239738	0.144228	0.963844
AT3G11520	0.411184	0.123101	0.470381	AT1G29970	0.409477	0.0762788	1.62383	AT2G40080	0.447919	0.0183768	1.60477	AT3G28180	0.263746	0.0359677	1.70436	AT4G32290	0.330416	0.230788	1.13567	AT5G39730	0.381958	0.301173	1.43033
AT3G24715	0.291129	0.195273	0.470381	AT1G29980	0.441673	0.0675712	1.15747	AT2G40085	0.198292	0.219812	0.239224	AT3G28210	0.305272	0.144464	0.0818152	AT4G32295	0.170089	0.255928	0.523824	AT5G39760	0.304003	0.108617	1.29325
AT4G04790	0.259833	0.226908	0.470381	AT1G29990	0.241838	0.0265275	1.37797	AT2G40090	0.175698	0.110109	1.03746	AT3G28220	0.312127	0.357733	0.886541	AT4G32300	0.238286	0.134305	1.43967	AT5G39785	0.348232	0.233765	0.601734
AT4G27370	0.188359	0.435411	0.470381	AT1G30000	0.248465	0.0884551	1.20442	AT2G40095	0.170056	0.124956	0.622856	AT3G28340	0.304907	0.118144	0.821022	AT4G32320	0.268918	0.210818	1.23214	AT5G39790	0.207935	0.149199	0.841297
AT4G39010	0.279557	0.121054	0.470381	AT1G30020	0.167809	0.177215	0.0860037	AT2G40100	0.29357	0.0858973	1.88102	AT3G28345	0.388605	0.0662766	0.883224	AT4G32340	0.32041	0.19678	2.13257	AT5G39830	0.235819	0.0959281	1.72286
AT5G17570	0.300168	0.188465	0.470381	AT1G30040	0.139803	0.192926	0.627683	AT2G40110	0.2738	0.0114487	0.910336	AT3G28370	0.173233	0.455785	0.664473	AT4G32350	0.255486	0.328842	0.926306	AT5G39840	0.303987	0.184374	0.881219
AT5G61950	0.258229	0.651535	0.470381	AT1G30070	0.243681	0.186301	0.937618	AT2G40120	0.337069	0.114913	0.610554	AT3G28420	0.252598	0.322292	0.165897	AT4G32360	0.269558	0.194365	0.975308	AT5G39850	0.272266	0.0430014	0.938795
AT3G03910	0.261805	0.0755393	0.472098	AT1G30090	0.350182	0.0640894	1.42919	AT2G40130	0.411839	0.173958	1.71292	AT3G28430	0.192813	0.163205	1.32352	AT4G32400	0.288379	0.0968297	1.2657	AT5G39860	0.340824	0.0604001	0.289076
AT1G20230	0.270567	0.108778	0.472098	AT1G30160	0.259885	0.275688	0.534356	AT2G40150	0.239354	0.319537	0.837614	AT3G28450	0.316646	0.184935	1.23688	AT4G32410	0.191457	0.0342349	2.78206	AT5G39865	0.264324	0.318293	0.0775859
AT1G48745	0.339862	0.189485	0.472098	AT1G30190	0.233899	0.518027	0.25081	AT2G40160	0.194475	0.382558	0.304512	AT3G28455	0.123659	0.415206	0.264865	AT4G32430	0.254879	0.244861	0.212001	AT5G39900	0.275081	0.0566194	0.73079
AT1G54450	0.406051	0.031832	0.472098	AT1G30240	0.202152	0.341924	0.896989	AT2G40190	0.223549	0.0939505	0.96218	AT3G28460	0.21654	0.0356595	1.14852	AT4G32440	0.2655	0.298754	1.16134	AT5G39940	0.189468	0.218561	0.956591
AT3G44690	0.230124	0.521998	0.472098	AT1G30250	0.194561	0.668949	1.45743	AT2G40230	0.176952	0.139144	0.759169	AT3G28480	0.330449	0.118554	1.25649	AT4G32470	0.104159	0.0741298	2.08876	AT5G39950	0.272247	0.199393	1.62828
AT3G54000	0.279931	0.359411	0.472098	AT1G30260	0.333952	0.244417	1.04256	AT2G40240	0.295208	0.21861	0.498724	AT3G28510	0.331296	0.146869	0.72794	AT4G32530	0.222702	0.011988	1.88713	AT5G39960	0.259457	0.139858	0.925704
AT5G22140	0.263939	0.0983892	0.472098	AT1G30270	0.155408	0.109841	1.19737	AT2G40260	0.283387	0.175468	0.395309	AT3G28660	0.26567	0.171424	0.286456	AT4G32551	0.232497	0.121239	1.89264	AT5G39970	0.219561	0.2912	0.0280016
AT5G25490	0.252498	0.158804	0.472098	AT1G30280	0.38929	0.0786123	1.16692	AT2G40270	0.23449	0.379608	1.73652	AT3G28670	0.255985	0.233676	1.11037	AT4G32560	0.285427	0.287814	1.15212	AT5G39980	0.261206	0.0733047	0.936443
AT1G10690	0.431668	0.25091	0.473808	AT1G30300	0.236453	0.0827564	0.712431	AT2G40280	0.259557	0.184012	1.36652	AT3G28700	0.206067	0.116349	0.989619	AT4G32570	0.229872	0.261116	1.54041	AT5G39990	0.232294	0.117686	1.19543
AT1G65890	0.415717	0.198636	0.473808	AT1G30320	0.311228	0.173039	1.13268	AT2G40290	0.265392	0.0780045	1.69665	AT3G28710	0.352587	0.00350117	2.06915	AT4G32590	0.386622	0.203404	1.69212	AT5G40020	0.329249	0.106086	0.0134692
AT2G20590	0.297714	0.256668	0.473808	AT1G30330	0.246602	0.0308407	1.95867	AT2G40300	0.349152	0.0685825	1.31473	AT3G28720	0.291866	0.12798	1.55413	AT4G32600	0.205709	0.084732	1.52987	AT5G40080	0.304879	0.146294	0.505136
AT2G35030	0.205118	0.297146	0.473808	AT1G30360	0.260783	0.1354	2.49155	AT2G40316	0.196325	0.284725	1.24709	AT3G28730	0.304652	0.132767	1.7419	AT4G32605	0.256454	0.10534	0.979066	AT5G40140	0.206801	0.154788	0.830152
AT4G30860	0.223469	0.29319	0.473808	AT1G30380	0.326993	0.0351126	3.02605	AT2G40320	0.361116	0.0490559	0.307025	AT3G28740	0.404753	0.135359	0.343133	AT4G32610	0.231025	0.235174	1.30095	AT5G40150	0.380952	0.107066	1.17482
AT5G15010	0.247837	0.221503	0.473808	AT1G30410	0.212855	0.131713	1.43819	AT2G40330	0.204614	0.217367	0.00346053	AT3G28850	0.4613	0.158396	0.495489	AT4G32620	0.201933	0.322816	1.66623	AT5G40160	0.183947	0.223952	1.28302
AT5G18930	0.397037	0.0554027	0.473808	AT1G30440	0.319504	0.0346189	1.6606	AT2G40340	0.336042	0.364209	0.382845	AT3G28860	0.258719	0.0247901	2.10103	AT4G32650	0.277106	0.168942	0.760053	AT5G40170	0.2082	0.353255	1.60084
AT1G15800	0.298171	0.206194	0.475511	AT1G30460	0.255782	0.0968841	1.17551	AT2G40360	0.32071	0.168097	1.64045	AT3G28880	0.318794	0.339214	0.144512	AT4G32660	0.193678	0.106951	1.33521	AT5G40190	0.209879	0.0937987	1.14779
AT1G52750	0.250948	0.298788	0.475511	AT1G30470	0.198051	0.201922	1.71164	AT2G40380	0.318193	0.0555476	1.54667	AT3G28900	0.304428	0.012273	1.49287	AT4G32670	0.147114	0.764626	1.072	AT5G40200	0.303803	0.0529079	1.39037
AT2G06005	0.228755	0.152193	0.475511	AT1G30473	0.237072	0.722465	0.29942	AT2G40410	0.417785	0.178772	1.17482	AT3G28910	0.306683	0.091981	1.01592	AT4G32680	0.281176	0.326972	1.22552	AT5G40210	0.327358	0.131773	0.158875
AT2G38070	0.303988	0.240328	0.475511	AT1G30480	0.292967	0.111602	1.26653	AT2G40420	0.337416	0.12402	1.12512	AT3G28920	0.299982	0.222582	1.85445	AT4G32690	0.273663	0.126356	0.809337	AT5G40230	0.190394	0.193046	0.314478
AT3G16280	0.426515	0.313223	0.475511	AT1G30490	0.208901	0.0663325	1.56452	AT2G40430	0.207538	0.46864	1.50386	AT3G28930	0.465523	0.178042	1.36145	AT4G32700	0.152183	0.318229	0.921452	AT5G40240	0.210463	0.298015	1.34567
AT3G56830	0.207799	0.337474	0.475511	AT1G30500	0.35384	0.171882	1.26543	AT2G40435	0.199142	0.183293	0.684926	AT3G28950	0.272354	0.245897	1.09876	AT4G32710	0.225175	0.183372	1.02706	AT5G40250	0.299206	0.0492052	1.20728
AT3G61360	0.244535	0.187626	0.475511	AT1G30510	0.228857	0.0391631	1.21572	AT2G40460	0.202869	0.119359	1.45743	AT3G28970	0.285262	0.200143	1.0553	AT4G32720	0.267262	0.0940153	1.51629	AT5G40270	0.206853	0.170064	0.908453
AT5G01740	0.139127	0.448328	0.475511	AT1G30520	0.187842	0.247255	1.26708	AT2G40475	0.208867	0.22282	1.38641	AT3G29000	0.396518	0.236921	0.662257	AT4G32730	0.193063	0.318293	1.18192	AT5G40280	0.197175	0.244735	1.05798
AT5G38050	0.358246	0.236971	0.475511	AT1G30540	0.181743	0.174823	1.10878	AT2G40480	0.387405	0.124074	1.08934	AT3G29010	0.319286	0.136125	0.233326	AT4G32750	0.187286	0.117709	0.776541	AT5G40300	0.336702	0.208552	1.05395
AT5G60910	0.143937	0.14874	0.475511	AT1G30550	0.267166	0.301223	0.497109	AT2G40490	0.176416	0.12183	1.97011	AT3G29030	0.406624	0.0718707	1.87468	AT4G32760	0.203157	0.172024	2.06963	AT5G40330	0.339677	0.13258	0.894399
AT3G22690	0.295274	0.171871	0.477208	AT1G30580	0.132938	0.0342381	2.06193	AT2G40530	0.275268	0.352078	0.270376	AT3G29035	0.376312	0.173425	0.576825	AT4G32770	0.180614	0.184418	1.40942	AT5G40340	0.300237	0.356632	1.66601
AT3G58850	0.24209	0.263284	0.477208	AT1G30590	0.199143	0.567576	1.43577	AT2G40550	0.24117	0.126675	1.04118	AT3G29090	0.342383	0.0622359	1.26626	AT4G32790	0.280306	0.271319	0.838352	AT5G40370	0.221116	0.0600118	1.99382
AT4G19810	0.330814	0.0879264	0.477208	AT1G30600	0.227551	0.118748	1.17003	AT2G40570	0.36271	0.148752	0.893101	AT3G29130	0.42754	0.144232	0.575477	AT4G32800	0.397812	0.260062	1.05931	AT5G40380	0.298614	0.173165	1.16344
AT4G31805	0.292637	0.265134	0.477208	AT1G30610	0.192512	0.345619	1.29635	AT2G40600	0.372248	0.252264	1.6049	AT3G29170	0.316036	0.0696074	0.817162	AT4G32810	0.256207	0.155389	0.278479	AT5G40390	0.202989	0.161329	1.47398
AT5G06790	0.229126	0.364517	0.477208	AT1G30620	0.317737	0.104597	1.04348	AT2G40610	0.281143	0.118534	1.67223	AT3G29185	0.308537	0.206701	1.50274	AT4G32820	0.204288	0.217192	1.35722	AT5G40400	0.289346	0.223225	0.495489
AT5G46460	0.181645	0.292821	0.477208	AT1G30630	0.246696	0.0248442	1.85651	AT2G40620	0.290266	0.0777023	0.886541	AT3G29200	0.230918	0.0689218	1.55413	AT4G32830	0.210202	0.0572955	0.668861	AT5G40405	0.267452	0.130574	0.307025
AT5G53030	0.342194	0.255762	0.477208	AT1G30640	0.241603	0.0738708	0.91901	AT2G40630	0.269137	0.416121	0.898923	AT3G29230	0.428034	0.078015	1.25649	AT4G32840	0.2079	0.0784732	0.844949	AT5G40440	0.227636	0.108843	0.926306
AT1G04920	0.235696	0.089553	0.478913	AT1G30650	0.224162	0.207273	0.326643	AT2G40640	0.274423	0.341001	0.793252	AT3G29280	0.210673	0.154258	0.611798	AT4G32850	0.237101	0.151655	1.91679	AT5G40450	0.219917	0.695057	2.55195
AT1G80720	0.164889	0.294897	0.478913	AT1G30680	0.249	0.28808	1.47857	AT2G40660	0.200987	0.302659	1.4006	AT3G29290	0.239036	0.233154	1.29583	AT4G32870	0.382367	0.178666	0.468643	AT5G40470	0.388708	0.253181	0.728889
AT3G09160	0.322723	1.04966	0.478913	AT1G30755	0.202498	0.216709	1.008	AT2G40670	0.291929	0.197598	0.706462	AT3G29310	0.315766	0.293174	1.24967	AT4G32880	0.257501	0.027116	1.40643	AT5G40480	0.184471	0.249399	1.77028
AT3G10180	0.246108	0.211818	0.478913	AT1G30820	0.196495	0.0997405	1.33895	AT2G40690	0.163555	0.104926	0.907191	AT3G29320	0.285629	0.0931166	2.4435	AT4G32890	0.341422	0.210479	0.799754	AT5G40500	0.41119	0.0856882	1.05485
AT3G51960	0.248407	0.414594	0.478913	AT1G30825	0.283255	0.0760961	0.718311	AT2G40700	0.262545	0.110693	1.01494	AT3G29350	0.252819	0.171327	1.1379	AT4G32900	0.225062	0.0834619	1.11234	AT5G40520	0.182178	0.419523	0.988577
AT4G16835	0.158842	0.277663	0.478913	AT1G30845	0.350426	0.116478	0.259307	AT2G40720	0.264208	0.248562	0.372175	AT3G29390	0.218663	0.320736	1.70995	AT4G32910	0.198544	0.156321	1.429	AT5G40530	0.254404	0.178686	0.693261
AT5G40570	0.316535	0.532035	0.478913	AT1G30860	0.44777	0.308652	0.384944	AT2G40730	0.186034	0.0523563	1.77654	AT3G29400	0.299262	0.122938	1.37561	AT4G32915	0.259933	0.233184	1.14049	AT5G40540	0.210001	0.159633	0.456366
AT5G44230	0.356371	0.094238	0.478913	AT1G30880	0.241247	0.158687	1.64138	AT2G40740	0.319569	0.346809	0.0602066	AT3G29590	0.355748	0.164864	1.64045	AT4G32930	0.241671	0.0315728	1.32689	AT5G40550	0.267519	0.115122	0.655561
AT5G45660	0.347923	0.161472	0.478913	AT1G30900	0.212999	0.0673022	0.998394	AT2G40750	0.371406	0.31981	1.38431	AT3G29670	0.459622	0.26086	0.810911	AT4G32940	0.219368	0.192231	3.1459	AT5G40570	0.316535	0.532035	0.478913
AT5G50330	0.156285	0.105038	0.478913	AT1G30910	0.17614	0.222978	1.20885	AT2G40760	0.295623	0.169093	1.13493	AT3G29680	0.428887	0.352579	0.403429	AT4G32960	0.200369	0.161609	1.09099	AT5G40600	0.319451	0.398386	0.567285
AT5G56100	0.35409	0.334891	0.478913	AT1G30960	0.222644	0.0821954	0.551852	AT2G40770	0.21545	0.27846	1.29532	AT3G29770	0.332934	0.104315	0.622856	AT4G32970	0.192606	0.566669	0.845675	AT5G40610	0.162114	0.129382	1.19478
AT1G62305	0.253115	0.219475	0.480596	AT1G30970	0.18188	0.247699	1.54898	AT2G40780	0.186145	0.194896	0.526856	AT3G29810	0.366786	0.133229	0.34772	AT4G32980	0.2963	0.136421	1.35205	AT5G40640	0.22661	0.121558	0.731734
AT1G64580	0.302706	0.228966	0.480596	AT1G31010	0.193185	0.535297	0.570029	AT2G40800	0.334848	0.169598	1.15355	AT3G30180	0.348961	0.0424058	1.0261	AT4G33000	0.278262	0.154938	1.09058	AT5G40650	0.232318	0.0479428	1.30752
AT2G38380	0.254775	0.239401	0.480596	AT1G31020	0.192157	0.344952	0.773128	AT2G40815	0.258523	0.234254	1.13343	AT3G30300	0.356842	0.0424016	1.55879	AT4G33010	0.256422	0.114111	3.43066	AT5G40660	0.257338	0.105207	1.09632
AT3G03180	0.199053	0.0462268	0.480596	AT1G31070	0.241247	0.0486865	1.26266	AT2G40820	0.25118	0.159071	1.40703	AT3G30340	0.237079	0.191074	0.179552	AT4G33030	0.302565	0.0816475	1.7287	AT5G40670	0.237812	0.355586	1.50957
AT3G17030	0.264032	0.24654	0.480596	AT1G31120	0.248067	0.103463	1.11625	AT2G40840	0.210076	0.121287	2.46009	AT3G30380	0.392584	0.0551459	1.03605	AT4G33040	0.371137	0.0844554	1.62116	AT5G40720	0.336468	0.207485	0.905931
AT4G21610	0.259915	0.407276	0.480596	AT1G31130	0.259543	0.0911678	1.86583	AT2G40850	0.198558	0.209238	0.230347	AT3G30775	0.280891	0.0615228	1.64185	AT4G33050	0.326125	0.0975423	1.81553	AT5G40730	0.121922	0.35913	0.140854
AT5G10250	0.24652	0.255801	0.480596	AT1G31150	0.360756	0.414502	0.976923	AT2G40860	0.216062	0.18789	1.10441	AT3G32930	0.328683	0.105425	1.78831	AT4G33060	0.24051	0.110757	1.23303	AT5G40740	0.209353	0.0481227	1.15888
AT5G51130	0.310287	0.139722	0.480596	AT1G31160	0.340102	0.118219	1.03182	AT2G40880	0.192435	0.219652	1.70776	AT3G32940	0.227651	0.501421	1.35945	AT4G33080	0.201552	0.0835652	1.80823	AT5G40760	0.252514	0.0531659	1.5602
AT1G13700	0.22198	0.131088	0.482273	AT1G31175	0.294061	0.0673083	0.788303	AT2G40890	0.261573	0.117499	1.63858	AT3G32980	0.310539	0.105368	0.932296	AT4G33090	0.196957	0.154962	2.10175	AT5G40770	0.32787	0.0197129	1.8072
AT1G68110	0.277315	0.303576	0.482273	AT1G31190	0.369471	0.109088	1.6214	AT2G40900	0.217112	0.205991	0.861367	AT3G33520	0.407442	0.303702	1.33166	AT4G33100	0.320957	0.168042	0.654436	AT5G40780	0.318301	0.0745586	1.70265
AT1G69750	0.210575	0.096852	0.482273	AT1G31200	0.137816	0.368595	0.227347	AT2G40930	0.207377	0.1103	1.39016	AT3G33530	0.267491	0.153597	1.9499	AT4G33130	0.257319	0.172397	0.33379	AT5G40810	0.281046	0.00622746	2.00859
AT1G75880	0.260599	0.198085	0.482273	AT1G31220	0.31467	0.219236	0.93289	AT2G40935	0.204038	0.317188	0.647618	AT3G42050	0.190614	0.0835323	2.35999	AT4G33140	0.27192	0.229904	1.16275	AT5G40820	0.148113	0.26178	0.704459
AT3G47750	0.31682	0.192351	0.482273	AT1G31230	0.232301	0.0651678	2.02167	AT2G40940	0.278733	0.0160645	1.58126	AT3G42170	0.248993	0.184301	1.70426	AT4G33160	0.380324	0.181857	0.506721	AT5G40840	0.226136	0.439969	0.267641
AT5G63650	0.242449	0.0567898	0.482273	AT1G31240	0.287761	0.395059	0.165897	AT2G40950	0.275977	0.102761	1.50768	AT3G42630	0.360669	0.207932	0.895699	AT4G33170	0.223874	0.253201	0.196066	AT5G40850	0.164426	0.0862611	1.54085
AT1G61065	0.203956	0.0905385	0.483944	AT1G31280	0.335141	0.155135	1.49581	AT2G40960	0.323639	0.314926	0.894399	AT3G42640	0.322479	0.0393929	0.970979	AT4G33180	0.232544	0.163147	1.11586	AT5G40870	0.226789	0.0518368	1.31621
AT3G11580	0.284833	0.160324	0.483944	AT1G31310	0.358103	0.114164	0.426901	AT2G40970	0.386172	0.104154	0.968796	AT3G42660	0.291536	0.167041	1.11076	AT4G33200	0.179244	0.134314	1.53077	AT5G40880	0.28585	0.357494	0.864161
AT3G51180	0.16244	0.532202	0.483944	AT1G31320	0.410708	0.0189171	0.461679	AT2G40980	0.376322	0.0556198	1.23481	AT3G42670	0.242205	0.170153	1.11076	AT4G33210	0.235991	0.12282	1.79456	AT5G40890	0.214736	0.0296974	1.59712
AT3G51400	0.360964	0.0786675	0.483944	AT1G31330	0.436629	0.0402108	3.37377	AT2G41000	0.410232	0.133222	0.788303	AT3G42790	0.264515	0.0848292	1.68461	AT4G33220	0.273603	0.131404	1.90964	AT5G40910	0.141487	0.627336	1.5748
AT3G60040	0.31071	0.497836	0.483944	AT1G31335	0.363202	0.0352164	0.845675	AT2G41020	0.239859	0.269658	1.04441	AT3G42800	0.307948	0.278614	0.0232113	AT4G33240	0.189499	0.199975	1.78246	AT5G40930	0.270022	0.616717	1.20791
AT4G28680	0.262599	0.231919	0.483944	AT1G31340	0.354552	0.0253989	1.57683	AT2G41040	0.268989	0.0880846	1.29273	AT3G42860	0.387016	0.201138	0.376467	AT4G33250	0.157752	0.168679	1.76716	AT5G40970	0.307696	0.102143	0.782465
AT5G04700	0.193416	0.198664	0.483944	AT1G31350	0.24264	0.16198	1.17618	AT2G41050	0.237569	0.321372	0.651036	AT3G42950	0.246969	0.107473	1.26653	AT4G33260	0.313331	0.0691815	0.704459	AT5G40980	0.0882396	0.0776508	0.199316
AT5G23380	0.371684	0.722776	0.483944	AT1G31360	0.204371	0.127011	0.945769	AT2G41080	0.302069	0.0909467	0.917778	AT3G43210	0.210667	0.147339	0.937031	AT4G33270	0.29682	0.0777167	1.08934	AT5G41000	0.225952	0.188572	0.824087
AT5G35520	0.453857	0.253857	0.483944	AT1G31410	0.331866	0.16985	1.2657	AT2G41120	0.386486	0.176066	1.11234	AT3G43220	0.231026	0.195761	1.54927	AT4G33350	0.182067	0.129338	1.35879	AT5G41010	0.0631021	1.10978	0.982787
AT1G74590	0.142821	0.65561	0.485608	AT1G31430	0.299568	0.167188	0.233326	AT2G41130	0.246894	0.0462629	0.553276	AT3G43230	0.327028	0.114938	1.76288	AT4G33360	0.279314	0.187537	1.33071	AT5G41020	0.234192	0.661295	1.32713
AT2G46410	0.167877	0.0843156	0.485608	AT1G31440	0.239705	0.131198	1.61379	AT2G41140	0.211792	0.0524288	1.74282	AT3G43240	0.276303	0.069292	1.45117	AT4G33380	0.214411	0.145904	1.62852	AT5G41040	0.238048	0.0581699	0.506721
AT3G52550	0.306189	0.476739	0.485608	AT1G31460	0.439807	0.123545	0.556109	AT2G41150	0.359857	0.152928	0.262095	AT3G43270	0.421036	0.171117	1.2984	AT4G33400	0.247692	0.0606322	1.15284	AT5G41050	0.206162	0.2861	0.774838
AT3G57720	0.28314	0.179315	0.485608	AT1G31470	0.246204	0.139624	0.751117	AT2G41160	0.214136	0.192862	0.996345	AT3G43300	0.236342	0.0742665	2.04011	AT4G33410	0.227392	0.0509715	1.22552	AT5G41060	0.19218	0.162456	0.904667
AT4G16840	0.306427	0.377285	0.485608	AT1G31480	0.172089	0.221863	1.10997	AT2G41170	0.430948	0.104661	0.817162	AT3G43430	0.492254	0.207379	0.169351	AT4G33430	0.301576	0.0189834	1.68027	AT5G41070	0.29107	0.313834	0.997884
AT4G25000	0.346043	0.14596	0.485608	AT1G31490	0.215918	0.227895	0.415324	AT2G41180	0.279642	0.266372	1.48959	AT3G43520	0.353961	0.157905	1.89277	AT4G33440	0.263022	0.100888	0.743839	AT5G41080	0.194423	0.158778	0.0232113
AT4G40000	0.18351	0.274426	0.485608	AT1G31500	0.219157	0.134881	1.08559	AT2G41190	0.263765	0.130161	0.843494	AT3G43540	0.338173	0.113467	1.56438	AT4G33460	0.214394	0.135454	1.05843	AT5G41100	0.275882	0.164049	1.07458
AT5G57390	0.293721	0.106081	0.485608	AT1G31650	0.271865	0.0876548	1.38179	AT2G41210	0.225223	0.0508451	0.666668	AT3G43590	0.216673	0.427419	1.35001	AT4G33470	0.241086	0.185816	1.54523	AT5G41120	0.179632	0.414002	0.765333
AT5G62230	0.27902	0.110649	0.485608	AT1G31660	0.259336	0.16517	1.21417	AT2G41220	0.20068	0.0688039	2.09763	AT3G43600	0.239009	0.250254	1.66281	AT4G33480	0.228034	0.469545	1.59725	AT5G41130	0.273894	0.362609	0.729837
AT1G66345	0.320595	0.33716	0.48728	AT1G31690	0.256171	0.207921	1.95405	AT2G41250	0.215522	0.100022	1.1068	AT3G43610	0.246724	0.304048	1.37583	AT4G33490	0.194182	0.0633853	1.56907	AT5G41140	0.189498	0.318695	1.6719
AT1G76740	0.485086	0.701017	0.48728	AT1G31710	0.311472	0.147871	1.37282	AT2G41290	0.374561	0.178549	0.757396	AT3G43700	0.289856	0.26734	0.72219	AT4G33495	0.220496	0.106231	0.917164	AT5G41150	0.217564	0.109471	1.03839
AT2G04860	0.311332	0.181568	0.48728	AT1G31730	0.218343	0.086512	1.89049	AT2G41310	0.357118	0.127608	1.19899	AT3G43720	0.331333	0.197469	1.8918	AT4G33500	0.269937	0.378852	1.73135	AT5G41180	0.183028	0.360755	0.854306
AT2G26180	0.429542	0.0728815	0.48728	AT1G31760	0.294241	0.218178	0.2243	AT2G41330	0.263258	0.29277	0.571406	AT3G43740	0.279073	0.156086	1.0467	AT4G33510	0.265936	0.0467626	2.27645	AT5G41190	0.202017	0.176596	1.42212
AT3G10200	0.211548	0.165158	0.48728	AT1G31770	0.223741	0.0562231	0.967698	AT2G41340	0.300937	0.228084	0.307025	AT3G43800	0.326751	0.0816364	1.54158	AT4G33520	0.169637	0.174766	1.80225	AT5G41210	0.263013	0.268102	1.58736
AT3G17710	0.421811	0.475699	0.48728	AT1G31780	0.253665	0.0472126	1.58577	AT2G41350	0.228985	0.0747264	1.09264	AT3G43920	0.198293	0.289145	0.910336	AT4G33530	0.178682	0.102068	1.8432	AT5G41270	0.28547	0.244094	0.456366
AT4G01730	0.21007	0.150744	0.48728	AT1G31790	0.309756	0.181981	0.434457	AT2G41370	0.258296	0.0435827	0.913454	AT3G44020	0.395541	0.0972587	1.28382	AT4G33540	0.178105	0.208258	1.48059	AT5G41315	0.279999	0.0937512	0.312008
AT4G01790	0.236828	0.219382	0.48728	AT1G31800	0.303903	0.0781367	1.91803	AT2G41380	0.375392	0.152607	0.741994	AT3G44050	0.203577	0.161786	0.799754	AT4G33550	0.267964	0.212818	0.106395	AT5G41320	0.27102	0.444037	0.740149
AT4G23680	0.44914	0.0693893	0.48728	AT1G31810	0.253618	0.109918	1.46657	AT2G41420	0.42522	0.0618365	1.71811	AT3G44100	0.183663	0.461593	1.58801	AT4G33560	0.289656	0.259006	0.594017	AT5G41330	0.276138	0.150474	1.17889
AT1G03100	0.227789	0.189323	0.488931	AT1G31814	0.310779	0.332631	0.523824	AT2G41460	0.227961	0.25984	0.949214	AT3G44110	0.212607	0.0558178	2.4023	AT4G33565	0.288464	0.217634	1.31523	AT5G41350	0.196589	0.205486	1.13193
AT1G09932	0.2013	0.583143	0.488931	AT1G31817	0.297726	0.201137	1.15068	AT2G41475	0.27346	0.186747	1.42538	AT3G44160	0.185568	0.0539008	1.07458	AT4G33580	0.172084	0.333794	1.56907	AT5G41370	0.247625	0.0977139	1.66082
AT1G10095	0.188715	0.389597	0.488931	AT1G31820	0.313186	0.178278	1.16623	AT2G41490	0.302233	0.0681702	1.1209	AT3G44190	0.262766	0.118673	1.31449	AT4G33620	0.182828	0.422747	0.66115	AT5G41400	0.315869	0.164752	1.37668
AT1G61960	0.286706	0.249665	0.488931	AT1G31830	0.272848	0.105541	1.33071	AT2G41500	0.225256	0.170133	1.17312	AT3G44200	0.216047	0.21791	1.4324	AT4G33625	0.194409	0.196631	1.64115	AT5G41410	0.472069	0.0772469	1.75525
AT2G36050	0.335647	0.196729	0.488931	AT1G31840	0.181908	0.431386	0.0512297	AT2G41510	0.192959	0.178932	0.454586	AT3G44220	0.436699	0.0385545	0.423082	AT4G33640	0.273889	0.164494	1.40743	AT5G41460	0.336666	0.0608902	1.41159
AT3G01710	0.320388	0.420866	0.488931	AT1G31860	0.235395	0.122223	1.06197	AT2G41520	0.210819	0.357369	1.24824	AT3G44260	0.395849	0.162162	1.97261	AT4G33650	0.214477	0.136363	1.58538	AT5G41480	0.311549	0.181533	0.955466
AT3G49890	0.176902	0.685795	0.488931	AT1G31910	0.18936	0.165719	2.1277	AT2G41530	0.223834	0.172015	2.02778	AT3G44300	0.404389	0.128766	0.706462	AT4G33666	0.342928	0.403372	0.954334	AT5G41520	0.167513	0.26402	2.07437
AT3G55580	0.303125	0.133061	0.488931	AT1G31920	0.245508	0.278125	1.02849	AT2G41550	0.402804	0.316289	0.572767	AT3G44320	0.322915	0.151285	0.766205	AT4G33670	0.166298	0.161419	1.48511	AT5G41560	0.276894	0.0802245	0.850009
AT4G37400	0.395002	0.102177	0.488931	AT1G31970	0.244173	0.158233	1.7381	AT2G41560	0.20116	0.126785	1.99108	AT3G44330	0.207833	0.0910704	1.6415	AT4G33680	0.242222	0.0802533	1.89783	AT5G41580	0.207471	0.333775	1.11703
AT5G50890	0.300199	0.13605	0.488931	AT1G32050	0.164466	0.0516496	1.89225	AT2G41600	0.224684	0.401217	0.970979	AT3G44340	0.195341	0.171036	1.9352	AT4G33690	0.280011	0.329337	0.704459	AT5G41600	0.172919	0.252069	1.52473
AT1G55200	0.301286	0.155518	0.490576	AT1G32060	0.296783	0.0149848	2.95477	AT2G41620	0.200048	0.0681724	1.57058	AT3G44370	0.25769	0.190297	0.957717	AT4G33700	0.168609	0.13547	1.58432	AT5G41610	0.276371	0.0962414	0.82256
AT2G27990	0.323625	0.381103	0.490576	AT1G32080	0.270034	0.0878362	2.32866	AT2G41630	0.273103	0.0368491	1.51799	AT3G44380	0.200491	0.0622558	0.880551	AT4G33760	0.203793	0.129645	1.49889	AT5G41620	0.219466	0.286981	0.778245
AT3G12770	0.290615	0.127814	0.490576	AT1G32090	0.281801	0.0720456	1.32521	AT2G41640	0.268632	0.15056	1.15747	AT3G44530	0.18231	0.182497	1.14707	AT4G33770	0.260686	0.15229	0.620428	AT5G41680	0.26065	0.22374	1.32713
AT3G56440	0.180447	0.174996	0.490576	AT1G32100	0.351659	0.0920646	0.731734	AT2G41660	0.375257	0.144077	0.176178	AT3G44600	0.212291	0.108507	1.47992	AT4G33780	0.239604	0.225901	1.35901	AT5G41685	0.109901	0.779641	1.50736
AT4G10280	0.361419	0.232493	0.490576	AT1G32130	0.301484	0.0488677	1.82156	AT2G41670	0.185117	0.0905133	0.718311	AT3G44610	0.302165	0.022116	1.06329	AT4G33810	0.286727	0.216475	0.208844	AT5G41690	0.263444	0.588604	0.286456
AT4G16745	0.259109	0.178166	0.490576	AT1G32150	0.269112	0.241931	1.09099	AT2G41680	0.225288	0.0492449	2.19093	AT3G44620	0.326936	0.097514	1.55113	AT4G33905	0.256511	0.190737	0.0983668	AT5G41761	0.205614	0.631996	0.0421028
AT4G19865	0.423584	0.4806	0.490576	AT1G32160	0.414711	0.0702708	1.7983	AT2G41700	0.137597	0.196282	1.68165	AT3G44680	0.375524	0.0133698	1.13231	AT4G33910	0.184783	0.172907	1.25025	AT5G41770	0.278116	0.0610619	1.69726
AT4G25110	0.341394	0.156078	0.490576	AT1G32190	0.307995	0.0952387	0.762701	AT2G41710	0.1248	0.207587	1.46255	AT3G44690	0.230124	0.521998	0.472098	AT4G33920	0.35213	0.0603081	1.43652	AT5G41790	0.153724	0.420323	2.2607
AT5G05960	0.38128	0.174586	0.490576	AT1G32210	0.191883	0.0650147	1.35767	AT2G41720	0.240076	0.103234	1.44664	AT3G44730	0.181698	0.177274	0.784981	AT4G33925	0.276106	0.0746145	0.0421028	AT5G41800	0.198453	0.0805617	0.990663
AT3G24515	0.351203	0.388903	0.492215	AT1G32220	0.217607	0.14696	1.66929	AT2G41730	0.28107	0.503583	0.393259	AT3G44750	0.260979	0.621357	1.357	AT4G33940	0.235268	0.299214	1.2966	AT5G41810	0.307261	0.312354	1.31939
AT3G49400	0.163679	0.333776	0.492215	AT1G32230	0.402318	0.163887	2.30372	AT2G41740	0.163529	0.195954	2.01316	AT3G44820	0.296489	0.0904891	1.1514	AT4G33945	0.265203	0.172615	1.28036	AT5G41850	0.178355	0.317869	0.843494
AT3G50470	0.240925	0.149947	0.492215	AT1G32240	0.251192	0.0830473	0.93526	AT2G41750	0.362456	0.172513	1.09998	AT3G44850	0.338474	0.139551	1.06505	AT4G33950	0.246665	0.0149643	1.20123	AT5G41860	0.215269	0.518061	0.738289
AT5G17540	0.380644	0.231141	0.492215	AT1G32260	0.314646	0.180471	1.01983	AT2G41760	0.279441	0.127053	1.06549	AT3G44880	0.226788	0.101579	2.02273	AT4G33980	0.304878	0.29999	1.15994	AT5G41870	0.273718	0.154371	1.41337
AT1G03990	0.230571	0.282853	0.493862	AT1G32310	0.230574	0.136745	0.461679	AT2G41770	0.294273	0.0540122	1.40503	AT3G44890	0.327814	0.0793578	2.065	AT4G33985	0.367125	0.0981188	0.565907	AT5G41880	0.319571	0.0733894	0.610554
AT1G18400	0.310319	0.114316	0.493862	AT1G32330	0.20311	0.317463	1.00699	AT2G41790	0.171826	0.0927886	1.85109	AT3G44940	0.305475	0.0937335	0.401418	AT4G33990	0.367257	0.122928	0.553276	AT5G41900	0.231887	0.0943252	1.10799
AT1G74240	0.235213	0.12426	0.493862	AT1G32340	0.334178	0.165802	1.26042	AT2G41820	0.22722	0.112178	1.5021	AT3G44970	0.330242	0.247277	0.672116	AT4G34020	0.215356	0.325983	1.29299	AT5G41920	0.269551	0.15496	1.30526
AT5G45890	0.395783	0.183438	0.493862	AT1G32350	0.329491	0.160928	0.151768	AT2G41830	0.2062	0.162482	0.929312	AT3G44990	0.255202	0.108685	1.20315	AT4G34030	0.299454	0.0739393	1.49287	AT5G41940	0.198517	0.215942	1.41199
AT5G51380	0.318799	0.155553	0.493862	AT1G32360	0.250197	0.134467	1.41454	AT2G41835	0.242801	0.173267	0.711436	AT3G45010	0.321102	0.0742301	1.4461	AT4G34040	0.225033	0.2038	1.64876	AT5G41950	0.239759	0.115652	1.80989
AT1G32415	0.249672	0.187095	0.495489	AT1G32370	0.245442	0.213776	0.800566	AT2G41870	0.244177	0.219872	1.56243	AT3G45020	0.244539	0.0430314	0.340821	AT4G34050	0.362648	0.022405	2.32134	AT5G41960	0.239018	0.300126	1.07629
AT1G49880	0.205129	0.242958	0.495489	AT1G32380	0.334271	0.0262734	1.06854	AT2G41880	0.218583	0.236463	0.939963	AT3G45040	0.228786	0.143441	1.19963	AT4G34090	0.304566	0.242456	1.45601	AT5G41970	0.126521	0.13143	1.34058
AT3G02990	0.213516	0.234382	0.495489	AT1G32415	0.249672	0.187095	0.495489	AT2G41890	0.243576	0.156577	1.13043	AT3G45090	0.222243	0.179627	1.33708	AT4G34100	0.25258	0.0626976	2.24921	AT5G41990	0.250953	0.124569	1.66037
AT3G28850	0.4613	0.158396	0.495489	AT1G32440	0.379032	0.0789129	1.58405	AT2G41900	0.338583	0.0603876	2.09235	AT3G45140	0.434191	0.196152	2.86729	AT4G34110	0.239014	0.136607	2.7567	AT5G42000	0.127836	0.0236421	1.22914
AT4G38530	0.210833	0.26987	0.495489	AT1G32450	0.313186	0.055158	1.23392	AT2G41940	0.225448	0.30794	1.55837	AT3G45160	0.286999	0.713529	1.24881	AT4G34120	0.284375	0.0954335	1.99154	AT5G42010	0.256617	0.148463	0.438194
AT5G40400	0.289346	0.223225	0.495489	AT1G32460	0.46771	0.305785	1.37967	AT2G41945	0.257499	0.0260662	0.972064	AT3G45190	0.181058	0.108173	1.87968	AT4G34131	0.308906	0.268834	0.551852	AT5G42020	0.163845	0.0514127	2.34876
AT1G09190	0.32083	0.135798	0.497109	AT1G32470	0.120635	0.231172	2.20639	AT2G41950	0.2509	0.239418	1.05887	AT3G45210	0.343609	0.302603	1.04988	AT4G34135	0.257698	0.225551	1.4324	AT5G42030	0.142123	0.17306	1.63776
AT1G30550	0.267166	0.301223	0.497109	AT1G32490	0.278967	0.0467992	1.52957	AT2G41960	0.245033	0.376207	1.67439	AT3G45230	0.346453	0.340002	0.980131	AT4G34138	0.346039	0.196866	1.05931	AT5G42050	0.208852	0.198007	2.16762
AT1G76070	0.372485	0.126445	0.497109	AT1G32500	0.335491	0.104817	1.81107	AT2G41980	0.187173	0.0587441	1.16969	AT3G45240	0.308625	0.169765	1.3862	AT4G34150	0.205879	0.222466	2.1518	AT5G42060	0.148037	0.859399	0.731734
AT2G19590	0.21209	0.146707	0.497109	AT1G32520	0.220252	0.212901	1.1232	AT2G41990	0.412539	0.147128	0.534356	AT3G45260	0.300565	0.189356	1.50815	AT4G34160	0.230639	0.180936	1.13043	AT5G42070	0.280948	0.373296	1.29039
AT2G29640	0.195737	0.312565	0.497109	AT1G32530	0.392925	0.149453	1.41001	AT2G42010	0.36065	0.0395543	1.5909	AT3G45290	0.301858	0.331598	1.08054	AT4G34180	0.244742	0.134906	1.8513	AT5G42080	0.178973	0.0656923	2.29794
AT2G37100	0.291745	0.289343	0.497109	AT1G32550	0.190255	0.251072	1.37903	AT2G42030	0.357836	0.283231	1.29917	AT3G45300	0.312209	0.117129	1.47517	AT4G34190	0.14272	0.222487	2.11524	AT5G42090	0.273724	0.0482857	2.08534
AT3G06890	0.319821	0.0767687	0.497109	AT1G32580	0.316603	0.124201	1.60642	AT2G42040	0.270987	0.273281	1.14996	AT3G45310	0.444569	0.151217	1.45261	AT4G34200	0.255331	0.0769703	2.19358	AT5G42100	0.208201	0.076585	2.14656
AT4G26180	0.276236	0.124963	0.497109	AT1G32630	0.272966	0.246871	0.543186	AT2G42070	0.270903	0.0486029	1.35767	AT3G45400	0.445348	0.081501	0.586171	AT4G34220	0.257759	0.269511	1.64335	AT5G42130	0.259663	0.202355	1.47398
AT5G52300	0.323262	0.286941	0.497109	AT1G32640	0.383376	0.08641	1.97601	AT2G42080	0.174306	0.206018	0.752924	AT3G45430	0.225011	0.270131	0.18625	AT4G34230	0.222044	0.0821177	1.5863	AT5G42140	0.275003	0.147536	1.29195
AT1G55475	0.248035	0.303951	0.498724	AT1G32690	0.412916	0.156246	0.336139	AT2G42110	0.324696	0.341475	0.182928	AT3G45600	0.331147	0.0492704	1.64864	AT4G34240	0.276297	0.140579	1.60071	AT5G42146	0.213874	0.173216	0.517684
AT2G13600	0.294058	0.147064	0.498724	AT1G32730	0.226817	0.347532	0.401418	AT2G42120	0.209831	0.113093	0.821789	AT3G45610	0.38692	0.162012	0.359	AT4G34250	0.252533	0.215856	1.21105	AT5G42150	0.288789	0.0796902	1.08975
AT2G40240	0.295208	0.21861	0.498724	AT1G32740	0.309577	0.40847	0.567285	AT2G42130	0.230415	0.227869	1.50306	AT3G45620	0.392683	0.193253	1.62286	AT4G34260	0.259701	0.179431	1.54479	AT5G42190	0.430676	0.0496417	1.86513
AT3G25670	0.268004	0.281579	0.498724	AT1G32750	0.193037	0.229888	1.76821	AT2G42160	0.261076	0.153149	1.14888	AT3G45630	0.230795	0.304638	1.57898	AT4G34265	0.246905	0.0418746	1.39633	AT5G42210	0.358559	0.293657	0.196066
AT4G02485	0.234062	0.273044	0.498724	AT1G32760	0.368342	0.245185	0.534356	AT2G42190	0.169751	0.502486	1.47089	AT3G45640	0.224346	0.0365902	2.11391	AT4G34270	0.120733	0.322587	1.21324	AT5G42220	0.241083	0.27552	1.76498
AT5G10620	0.297755	0.10765	0.498724	AT1G32780	0.290997	0.108174	0.192818	AT2G42200	0.239642	0.1193	1.21105	AT3G45650	0.269556	0.144478	0.733615	AT4G34280	0.170271	0.288708	1.14489	AT5G42240	0.323971	0.134384	1.495
AT5G57760	0.374655	0.281024	0.498724	AT1G32790	0.302445	0.0524139	1.97092	AT2G42210	0.20146	0.102489	1.74338	AT3G45680	0.370503	0.213471	0.291702	AT4G34290	0.272765	0.19599	1.51505	AT5G42250	0.290612	0.121896	1.18823
AT1G26730	0.22407	0.25209	0.500333	AT1G32810	0.233419	0.361925	1.49937	AT2G42220	0.173805	0.0937198	2.01375	AT3G45740	0.225991	0.279422	0.875154	AT4G34310	0.233561	0.159591	1.24709	AT5G42270	0.365683	0.0317834	2.72242
AT1G47840	0.233601	0.252886	0.500333	AT1G32860	0.439652	0.137886	0.844222	AT2G42230	0.22694	0.171571	1.39898	AT3G45770	0.258942	0.221155	1.58828	AT4G34340	0.337909	0.1482	0.655561	AT5G42300	0.441541	0.0126966	2.02269
AT1G62370	0.277579	0.274722	0.500333	AT1G32870	0.295745	0.322634	1.16344	AT2G42240	0.194982	0.276422	0.827886	AT3G45830	0.183462	0.303517	1.49711	AT4G34350	0.279762	0.0666382	2.26076	AT5G42310	0.46371	0.0491761	1.81342
AT2G43465	0.226617	0.387292	0.500333	AT1G32900	0.228079	0.104732	2.52874	AT2G42250	0.153965	0.206601	0.876507	AT3G45860	0.23559	0.213659	1.5888	AT4G34360	0.258084	0.110593	0.0942964	AT5G42320	0.297642	0.0899988	1.18955
AT3G20960	0.216884	0.182121	0.500333	AT1G32920	0.454007	0.4379	1.15498	AT2G42260	0.252919	0.0934529	0.25081	AT3G45890	0.315341	0.133307	1.01934	AT4G34370	0.2809	0.0930313	1.28725	AT5G42330	0.421112	0.239393	0.230347
AT1G26540	0.244941	0.66953	0.501949	AT1G32928	0.461741	0.131586	0.110354	AT2G42270	0.251206	0.238011	1.7143	AT3G45900	0.369954	0.115784	1.19867	AT4G34390	0.240327	0.359013	1.47227	AT5G42350	0.31	0.142418	0.561733
AT1G49130	0.228334	0.296173	0.501949	AT1G32930	0.201415	0.0891646	0.432585	AT2G42280	0.335702	0.102647	0.767942	AT3G45970	0.375121	0.132676	0.63364	AT4G34400	0.369873	0.348657	0.199316	AT5G42370	0.352634	0.126268	0.461679
AT4G29920	0.203919	0.205005	0.501949	AT1G32940	0.255876	0.193316	1.18889	AT2G42290	0.270054	0.223849	0.632457	AT3G46000	0.305614	0.033098	1.73922	AT4G34410	0.294206	0.18762	0.917164	AT5G42390	0.191222	0.115568	2.31913
AT5G45460	0.265726	0.309981	0.501949	AT1G32960	0.271437	0.265065	0.314478	AT2G42300	0.26506	0.341435	1.40523	AT3G46010	0.308849	0.0746112	1.93372	AT4G34412	0.21197	0.147565	0.807758	AT5G42400	0.265397	0.375463	1.22034
AT1G47720	0.277969	0.413619	0.505136	AT1G32990	0.19994	0.074901	2.03087	AT2G42360	0.269576	0.228087	0.417272	AT3G46020	0.23333	0.329557	0.336139	AT4G34430	0.18212	0.27819	1.41767	AT5G42420	0.373957	0.0457238	1.35521
AT1G51890	0.34095	0.258458	0.505136	AT1G33060	0.3107	0.275361	1.14269	AT2G42380	0.349977	0.180272	1.11974	AT3G46100	0.167121	0.102729	1.54898	AT4G34450	0.171932	0.0613017	2.37662	AT5G42450	0.344106	0.259233	0.137164
AT1G63180	0.274125	0.0345511	0.505136	AT1G33080	0.314323	0.206229	0.873797	AT2G42390	0.376765	0.165051	1.17278	AT3G46110	0.260491	0.32772	0.627683	AT4G34460	0.244777	0.0752997	1.94801	AT5G42460	0.304962	0.637305	0.397349
AT1G72210	0.276319	0.143868	0.505136	AT1G33110	0.365068	0.129933	1.70143	AT2G42400	0.265195	0.118578	1.08054	AT3G46130	0.281643	0.104856	1.01049	AT4G34480	0.331477	0.11008	2.01929	AT5G42470	0.336626	0.169109	1.15959
AT2G46310	0.396356	0.271461	0.505136	AT1G33170	0.304485	0.0829506	1.35386	AT2G42450	0.259792	0.145547	0.70143	AT3G46180	0.232595	0.0806807	0.667761	AT4G34490	0.174067	0.0803632	1.83828	AT5G42480	0.217314	0.197269	1.59402
AT3G02820	0.186765	0.214188	0.505136	AT1G33230	0.227688	0.051906	1.40202	AT2G42490	0.185351	0.0910945	1.92582	AT3G46200	0.248646	0.213681	0.637179	AT4G34500	0.235706	0.122427	1.13193	AT5G42520	0.21429	0.0925263	1.60893
AT3G09660	0.265872	0.24379	0.505136	AT1G33240	0.332665	0.112391	1.8872	AT2G42510	0.251863	0.562529	0.445558	AT3G46220	0.152225	0.155348	1.25367	AT4G34530	0.213049	0.38354	1.06241	AT5G42540	0.235168	0.385553	1.6775
AT3G18560	0.279445	0.201936	0.505136	AT1G33250	0.380196	0.067879	1.36957	AT2G42520	0.214559	0.0901421	1.60198	AT3G46290	0.360984	0.133186	1.64624	AT4G34540	0.198172	0.195146	1.28408	AT5G42560	0.241979	0.18286	1.49025
AT5G09630	0.42511	0.341215	0.505136	AT1G33260	0.428236	0.0698929	0.821022	AT2G42530	0.183229	0.364272	2.18853	AT3G46450	0.189618	0.244961	1.62936	AT4G34550	0.159928	0.879152	0.291702	AT5G42570	0.372224	0.0656801	1.36278
AT5G40080	0.304879	0.146294	0.505136	AT1G33265	0.221143	0.162512	1.05125	AT2G42540	0.290627	0.193515	2.0643	AT3G46460	0.333182	0.0313137	1.21912	AT4G34560	0.115319	0.604991	0.785814	AT5G42620	0.20626	0.0437542	1.64819
AT5G59470	0.290818	0.247558	0.505136	AT1G33270	0.217619	0.148778	1.30095	AT2G42560	0.296381	0.267179	0.0466902	AT3G46490	0.344757	0.126909	0.976923	AT4G34570	0.249194	0.16808	0.85996	AT5G42650	0.464286	0.146682	2.20554
AT1G01690	0.234118	0.313692	0.506721	AT1G33290	0.31965	0.052997	1.357	AT2G42570	0.18458	0.154269	0.944033	AT3G46510	0.331889	0.06117	1.89518	AT4G34580	0.241096	0.113512	0.169351	AT5G42660	0.35929	0.103884	0.979066
AT1G09170	0.255876	0.227778	0.506721	AT1G33330	0.30271	0.16563	1.15427	AT2G42580	0.319041	0.104007	1.52412	AT3G46530	0.340441	0.566833	1.82432	AT4G34590	0.32988	0.0759064	1.35633	AT5G42670	0.312493	0.428628	0.889178
AT3G25100	0.357017	0.0749475	0.506721	AT1G33340	0.207703	0.224976	0.0646077	AT2G42590	0.301857	0.0993506	2.22367	AT3G46540	0.302149	0.226552	1.41396	AT4G34630	0.320318	0.392986	1.85693	AT5G42720	0.396776	0.0863282	1.45027
AT4G33160	0.380324	0.181857	0.506721	AT1G33350	0.369452	0.126901	0.158875	AT2G42620	0.327921	0.130782	1.31176	AT3G46550	0.269798	0.116263	1.79341	AT4G34640	0.255595	0.0841033	1.61217	AT5G42740	0.281602	0.0773268	1.75597
AT5G41040	0.238048	0.0581699	0.506721	AT1G33360	0.260983	0.116292	1.09998	AT2G42670	0.164648	0.210702	0.94979	AT3G46560	0.345164	0.0128504	1.33403	AT4G34650	0.300675	0.121802	0.605531	AT5G42750	0.45252	0.111063	1.19576
AT5G45370	0.166137	0.299417	0.506721	AT1G33390	0.191818	0.270925	1.19446	AT2G42680	0.25871	0.0877947	1.92865	AT3G46580	0.432241	0.213866	0.717338	AT4G34660	0.222158	0.0279116	1.29789	AT5G42760	0.365268	0.189671	1.1631
AT1G53490	0.164393	0.0660425	0.508301	AT1G33400	0.233004	0.307598	1.17788	AT2G42690	0.259985	0.173136	2.11053	AT3G46600	0.321655	0.218597	1.59155	AT4G34670	0.28107	0.063704	2.21199	AT5G42765	0.314664	0.18253	1.36498
AT1G74700	0.194431	0.0980627	0.508301	AT1G33410	0.235838	0.1902	1.61773	AT2G42700	0.173801	0.137945	1.16344	AT3G46610	0.177628	0.20234	1.26543	AT4G34700	0.189929	0.0633557	1.88515	AT5G42780	0.479963	0.270465	0.447375
AT2G43050	0.24951	0.271775	0.508301	AT1G33420	0.244523	0.226453	1.05931	AT2G42710	0.183247	0.119614	1.19152	AT3G46620	0.431315	0.0796049	1.72632	AT4G34730	0.289244	0.122311	1.56852	AT5G42800	0.388981	0.0700027	2.3219
AT1G26930	0.37502	0.0582398	0.509888	AT1G33440	0.233469	0.134258	0.611798	AT2G42750	0.24101	0.097663	2.01919	AT3G46650	0.370876	0.313912	0.273094	AT4G34740	0.358303	0.0443818	1.44189	AT5G42810	0.272401	0.171478	1.15888
AT1G43800	0.481015	0.0895444	0.509888	AT1G33470	0.232322	0.0702074	1.8167	AT2G42760	0.252487	0.420125	0.9917	AT3G46660	0.338153	0.255764	0.449185	AT4G34760	0.261021	0.0692979	0.934079	AT5G42830	0.329905	0.13422	0.189546
AT2G23093	0.229975	0.166639	0.509888	AT1G33480	0.363817	0.211464	0.840564	AT2G42770	0.219572	0.06755	1.49124	AT3G46740	0.306591	0.0458908	2.11367	AT4G34830	0.196271	0.266836	1.92721	AT5G42860	0.34044	0.0387303	1.05753
AT3G04010	0.276848	0.133129	0.509888	AT1G33490	0.219522	0.174752	1.26487	AT2G42780	0.176917	0.456643	1.11547	AT3G46780	0.29749	0.132794	2.77714	AT4G34840	0.152509	0.225928	0.516139	AT5G42870	0.260509	0.210862	1.52897
AT4G29250	0.260325	0.24803	0.509888	AT1G33520	0.256946	0.232921	1.6002	AT2G42790	0.194591	0.0911953	1.77612	AT3G46790	0.221208	0.115918	1.22431	AT4G34870	0.348647	0.218305	2.29914	AT5G42880	0.282823	0.227491	0.544651
AT5G38040	0.311352	0.287339	0.509888	AT1G33560	0.275409	0.319404	1.14816	AT2G42800	0.285313	0.130437	0.79407	AT3G46870	0.334648	0.0859085	0.695315	AT4G34890	0.244361	0.11776	1.82294	AT5G42890	0.308584	0.0587526	1.31596
AT5G38060	0.219607	0.347815	0.509888	AT1G33600	0.326467	0.416661	1.61453	AT2G42810	0.254657	0.0722874	1.50498	AT3G46920	0.322368	0.297807	1.09551	AT4G34910	0.246778	0.148889	0.972064	AT5G42940	0.195304	0.37319	1.49025
AT1G05680	0.226836	0.212801	0.511456	AT1G33610	0.402607	0.197989	0.741073	AT2G42840	0.203916	0.266986	2.60026	AT3G46930	0.317389	0.293871	0.657801	AT4G34920	0.334934	0.112438	1.8868	AT5G42950	0.204738	0.231421	1.93212
AT3G50800	0.287955	0.135205	0.511456	AT1G33720	0.256841	0.378394	0.806166	AT2G42870	0.212266	0.240852	0.343133	AT3G46940	0.378077	0.0941684	1.09016	AT4G34950	0.294568	0.103952	2.49286	AT5G42960	0.364434	0.104452	1.1964
AT5G05130	0.264706	0.161538	0.511456	AT1G33770	0.314953	0.115615	0.0557605	AT2G42880	0.290024	0.0354539	1.89783	AT3G46950	0.418717	0.242278	0.419229	AT4G34960	0.209309	0.130334	1.17141	AT5G42970	0.235064	0.0569139	1.34058
AT5G37530	0.223055	0.124468	0.511456	AT1G33780	0.367473	0.0798059	1.28934	AT2G42890	0.202237	0.240292	1.52882	AT3G46960	0.193164	0.135888	1.32352	AT4G34980	0.329371	0.0632661	2.4091	AT5G42980	0.345091	0.361553	2.77315
AT1G10780	0.195833	0.337758	0.513018	AT1G33800	0.210076	0.121537	0.25081	AT2G42910	0.223117	0.0453576	1.53137	AT3G46970	0.207689	0.0815077	2.79499	AT4G34990	0.29764	0.183846	0.836875	AT5G42990	0.322585	0.0157066	1.17855
AT1G23880	0.199782	0.200973	0.513018	AT1G33810	0.196495	0.213666	1.5984	AT2G42920	0.271596	0.28946	0.962734	AT3G46980	0.233378	0.168642	1.41767	AT4G35000	0.223985	0.139817	2.14178	AT5G43020	0.384354	0.149751	1.21042
AT1G55550	0.237645	0.376004	0.513018	AT1G33811	0.415259	0.103078	1.44372	AT2G42940	0.158408	0.0572192	0.560337	AT3G46990	0.347528	0.132249	0.707459	AT4G35030	0.244963	0.264576	0.665572	AT5G43050	0.227471	0.140217	0.852163
AT1G58370	0.299866	0.114001	0.513018	AT1G33960	0.47012	0.41913	0.726988	AT2G42950	0.207179	0.214622	0.848571	AT3G47000	0.27249	0.151391	1.49985	AT4G35040	0.32768	0.070465	1.32593	AT5G43060	0.363782	0.111542	1.64727
AT1G62085	0.373141	0.336866	0.513018	AT1G33980	0.293805	0.254922	1.54304	AT2G42960	0.189184	0.113687	0.567285	AT3G47010	0.287712	0.13432	1.008	AT4G35050	0.257915	0.0591102	1.11469	AT5G43080	0.339698	0.168481	0.29942
AT3G50260	0.425341	0.168793	0.513018	AT1G33990	0.223274	0.0607708	1.69202	AT2G42975	0.264	0.264468	1.09714	AT3G47060	0.232825	0.121688	1.41376	AT4G35060	0.253298	0.073414	0.673196	AT5G43100	0.298206	0.121158	1.61043
AT3G50810	0.156769	0.395206	0.513018	AT1G34000	0.428849	0.0423631	1.67857	AT2G43000	0.297242	0.136075	0.436338	AT3G47070	0.2577	0.326753	2.18952	AT4G35070	0.289155	0.256907	0.615519	AT5G43130	0.21321	0.147156	1.63893
AT5G14410	0.280609	0.136764	0.513018	AT1G34020	0.177626	0.0153118	1.2491	AT2G43010	0.186105	0.384276	1.87488	AT3G47080	0.293896	0.228701	1.23953	AT4G35080	0.232477	0.184254	1.33755	AT5G43140	0.300721	0.201329	0.873797
AT1G09470	0.208359	0.23045	0.514574	AT1G34060	0.212021	0.294436	1.7453	AT2G43020	0.208438	0.054089	1.92304	AT3G47090	0.453876	0.352239	0.625282	AT4G35090	0.310406	0.0224401	2.90293	AT5G43150	0.454265	0.150306	1.80807
AT1G23790	0.327274	0.124919	0.514574	AT1G34065	0.272298	0.13946	0.571406	AT2G43030	0.317406	0.0762906	2.27067	AT3G47120	0.232349	0.452463	0.917164	AT4G35130	0.216889	0.257918	0.430704	AT5G43160	0.176156	0.519691	0.66115
AT2G04100	0.347708	0.156002	0.514574	AT1G34110	0.271171	0.0774885	1.32158	AT2G43040	0.230738	0.0352141	0.3912	AT3G47160	0.354791	0.0256487	1.32545	AT4G35140	0.286	0.114659	1.21603	AT5G43180	0.477648	0.0589382	0.212001
AT2G20635	0.185474	0.303979	0.514574	AT1G34120	0.243408	0.242589	0.921452	AT2G43050	0.24951	0.271775	0.508301	AT3G47295	0.229529	0.494941	0.856433	AT4G35160	0.248597	0.213083	0.0232113	AT5G43190	0.416957	0.130851	1.36057
AT2G37390	0.2733	0.245085	0.514574	AT1G34130	0.309303	0.0324701	1.74904	AT2G43060	0.280131	0.260603	1.24795	AT3G47340	0.385806	0.0368597	0.345433	AT4G35180	0.196094	0.24991	0.336139	AT5G43210	0.305508	0.191795	0.361237
AT3G53490	0.219998	0.280982	0.514574	AT1G34150	0.236243	0.191724	0.738289	AT2G43070	0.218855	0.18071	1.60058	AT3G47350	0.280161	0.312725	1.42385	AT4G35190	0.148041	0.235205	0.158875	AT5G43280	0.372168	0.0984521	1.16935
AT4G19950	0.31186	0.114366	0.514574	AT1G34160	0.378701	0.184463	0.575477	AT2G43080	0.200767	0.056621	1.15533	AT3G47380	0.359091	0.241928	0.798947	AT4G35220	0.323844	0.104961	1.44628	AT5G43320	0.285588	0.0403831	1.79317
AT5G03870	0.426335	0.083379	0.514574	AT1G34180	0.333859	0.206393	0.110354	AT2G43090	0.3806	0.0725181	2.05543	AT3G47390	0.259763	0.107815	1.29013	AT4G35230	0.254871	0.0508612	1.69253	AT5G43330	0.240246	0.0874871	1.57656
AT5G09540	0.290135	0.486447	0.514574	AT1G34190	0.306455	0.17734	1.71587	AT2G43100	0.292973	0.17927	2.29848	AT3G47400	0.2909	0.0806886	0.262095	AT4G35250	0.25534	0.0684422	1.9879	AT5G43400	0.329794	0.208749	0.786645
AT5G24630	0.172069	0.485804	0.514574	AT1G34210	0.152709	0.082151	1.38009	AT2G43110	0.24303	0.321939	0.75382	AT3G47420	0.29458	0.060858	1.56048	AT4G35260	0.177747	0.00675576	1.88289	AT5G43420	0.306136	0.187696	0.561733
AT5G54260	0.175574	0.0854152	0.514574	AT1G34220	0.173865	0.299668	1.58046	AT2G43120	0.22738	0.135656	0.931702	AT3G47430	0.257569	0.166628	1.34887	AT4G35270	0.212352	0.136919	1.53182	AT5G43430	0.335307	0.0712874	1.08767
AT5G64870	0.226037	0.0735274	0.514574	AT1G34245	0.291229	0.245618	0.253677	AT2G43130	0.331876	0.0124505	1.17209	AT3G47450	0.332057	0.0731814	1.51004	AT4G35310	0.198877	0.114287	2.01138	AT5G43450	0.392671	0.234968	1.25139
AT1G80110	0.263444	0.43613	0.516139	AT1G34260	0.286349	0.212686	1.59011	AT2G43200	0.224639	0.257042	1.02031	AT3G47460	0.229938	0.173417	0.883888	AT4G35320	0.311942	0.111927	1.24362	AT5G43500	0.307753	0.252498	0.93526
AT2G16050	0.491251	0.0643046	0.516139	AT1G34270	0.325519	0.0973406	0.804576	AT2G43235	0.258215	0.149165	1.23333	AT3G47470	0.125673	0.119978	3.42754	AT4G35335	0.214333	0.0626106	1.23982	AT5G43600	0.276126	0.0931691	1.5261
AT2G21640	0.125986	0.845604	0.516139	AT1G34300	0.244951	0.214235	1.40981	AT2G43240	0.208251	0.100006	0.854306	AT3G47480	0.237562	0.238483	0.591421	AT4G35350	0.276467	0.0639292	1.03418	AT5G43630	0.252377	0.414935	1.5264
AT3G05430	0.224438	0.595546	0.516139	AT1G34320	0.292564	0.0771697	1.57276	AT2G43250	0.275435	0.229326	0.864855	AT3G47490	0.223266	0.111238	1.19511	AT4G35360	0.212552	0.0572031	1.40803	AT5G43670	0.251364	0.108179	1.2357
AT3G49940	0.312145	0.0903676	0.516139	AT1G34340	0.189419	0.276363	1.41883	AT2G43260	0.221176	0.455843	0.879205	AT3G47500	0.353674	0.200056	1.8931	AT4G35380	0.273771	0.0852298	0.329052	AT5G43700	0.16523	0.186046	1.15782
AT4G01200	0.337687	0.113789	0.516139	AT1G34350	0.230854	0.206314	0.72025	AT2G43280	0.320118	0.109734	0.818707	AT3G47510	0.423804	0.266635	0.301963	AT4G35410	0.168551	0.0157912	0.760942	AT5G43720	0.261218	0.133571	1.01098
AT4G03115	0.180805	0.202298	0.516139	AT1G34355	0.239382	0.499852	0.638349	AT2G43290	0.258055	0.0947747	1.50768	AT3G47530	0.284927	0.142846	0.523824	AT4G35440	0.272323	0.162631	1.33071	AT5G43745	0.166487	0.181758	1.25846
AT4G24040	0.314191	0.256519	0.516139	AT1G34360	0.182498	0.364668	0.877861	AT2G43330	0.224555	0.0998377	1.31102	AT3G47540	0.246484	0.378287	0.678573	AT4G35450	0.210336	0.065017	2.36366	AT5G43750	0.316073	0.167795	1.82302
AT4G34840	0.152509	0.225928	0.516139	AT1G34370	0.217179	0.200154	1.59699	AT2G43340	0.442841	0.0937783	0.90908	AT3G47560	0.30679	0.173089	1.05619	AT4G35460	0.236198	0.155438	1.29532	AT5G43760	0.35575	0.0234087	2.18651
AT1G18265	0.286342	0.345384	0.517684	AT1G34380	0.315709	0.156149	0.876507	AT2G43360	0.221019	0.0756401	1.53227	AT3G47570	0.314796	0.219938	0.823324	AT4G35470	0.293105	0.174968	1.4002	AT5G43770	0.2618	0.280141	0.0466902
AT1G29380	0.270162	0.145288	0.517684	AT1G34420	0.269355	0.318839	0.839824	AT2G43370	0.228721	0.182176	0.878533	AT3G47590	0.324296	0.20575	1.16969	AT4G35480	0.372532	0.180409	1.11076	AT5G43780	0.448312	0.107725	2.05758
AT1G53025	0.259051	0.405321	0.517684	AT1G34430	0.271816	0.068683	1.85629	AT2G43400	0.226916	0.155427	1.18691	AT3G47600	0.198005	0.146749	0.857145	AT4G35490	0.233559	0.0641377	1.48628	AT5G43790	0.32372	0.157536	0.665572
AT5G10510	0.289516	0.0620832	0.517684	AT1G34550	0.245235	0.148422	1.52443	AT2G43420	0.275853	0.220328	1.23154	AT3G47610	0.298374	0.0872372	1.09223	AT4G35500	0.274922	0.0771994	0.700418	AT5G43820	0.268199	0.211974	0.270376
AT5G23130	0.285739	0.249601	0.517684	AT1G34570	0.320988	0.311163	1.10119	AT2G43465	0.226617	0.387292	0.500333	AT3G47620	0.309052	0.118882	1.79992	AT4G35510	0.24089	0.208683	1.02177	AT5G43822	0.19634	0.6456	0.682813
AT5G42146	0.213874	0.173216	0.517684	AT1G34580	0.251915	0.188137	0.529866	AT2G43490	0.223011	0.175896	1.08726	AT3G47630	0.237593	0.100677	0.718311	AT4G35530	0.219318	0.332675	0.715377	AT5G43830	0.285576	0.101603	2.01187
AT5G63130	0.345345	0.16706	0.517684	AT1G34630	0.318647	0.182978	0.850732	AT2G43510	0.350013	0.214064	0.770543	AT3G47650	0.170645	0.410524	1.86437	AT4G35540	0.335823	0.30065	0.553276	AT5G43850	0.235379	0.240361	1.88667
AT5G65300	0.345545	0.148702	0.517684	AT1G34640	0.26186	0.0802925	0.738289	AT2G43520	0.233226	0.392646	0.230347	AT3G47670	0.327487	0.368049	1.33638	AT4G35550	0.334576	0.0656692	1.08012	AT5G43860	0.294124	0.131224	0.711436
AT3G07195	0.290596	0.298263	0.519224	AT1G34750	0.335406	0.0801023	1.2491	AT2G43535	0.414506	0.823853	0.570029	AT3G47690	0.17416	0.153748	0.432585	AT4G35560	0.296823	0.122519	1.106	AT5G43870	0.383285	0.0579537	1.36498
[truncated: 11,765 more rows]

## Sheet: Analysis of data by chromosomes
Table S16B. Chi-square analysis for distribution of all loci and loci with ω & GEA from seedling RNA-Seq.
[truncated: 57 more rows]

[truncated: 2 more sheets: Data grouped by GEA (RNA-Seq), Evolutionary analysis of GEA ]
