# Supplementary material for: Fixation of Expression Divergences by Natural Selection in Arabidopsis Coding Genes
Source: Int J Mol Sci. 2024 Dec 22;25(24):13710. doi: 10.3390/ijms252413710 (PMC11678068; doi:10.3390/ijms252413710)
Supplement: Supplementary file 1 [file ijms-25-13710-s001.zip › Table S17.xlsx]

## Sheet:  Gaut's microarrays
Table S17. Analysis of Ks, ω and ω>1 (between genera) in loci with gene expression abundance (GEA) from Gaut's microarrays.
Table S17A. Data from Yang, L. and Gaut, B.
Data from Yang,L and Gaut,B	Locus	Gaut's microarrays	Log10( Gaut's microarrays)
	AT1G01020.1	NA	NA
	AT1G01060.1	657.815	2.8181
	AT1G01070.1	138.557	2.14163
	AT1G01110.2	24.5532	1.39011
	AT1G01120.1	1049.22	3.02087
	AT1G01140.3	1124.76	3.05106
	AT1G01160.1	300.217	2.47744
	AT1G01190.1	94.7229	1.97645
	AT1G01200.1	13.046	1.11548
	AT1G01220.1	169.439	2.22901
	AT1G01225.1	57.9911	1.76336
	AT1G01230.1	343.968	2.53652
	AT1G01260.1	129.2	2.11126
	AT1G01280.1	48.9863	1.69008
	AT1G01290.1	161.017	2.20687
	AT1G01300.1	727.907	2.86208
	AT1G01305.1	NA	NA
	AT1G01360.1	302.946	2.48137
	AT1G01380.1	43.2314	1.6358
	AT1G01390.1	21.6778	1.33602
	AT1G01430.1	338.313	2.52932
	AT1G01440.1	111.266	2.04636
	AT1G01460.1	149.547	2.17478
	AT1G01470.1	1603.82	3.20516
	AT1G01480.1	82.8033	1.91805
	AT1G01540.2	489.412	2.68967
	AT1G01560.2	166.076	2.22031
	AT1G01570.1	32.4769	1.51157
	AT1G01580.1	NA	NA
	AT1G01590.1	NA	NA
	AT1G01610.1	592.807	2.77291
	AT1G01630.1	588.354	2.76964
	AT1G01640.1	166.188	2.2206
	AT1G01650.1	501.294	2.70009
	AT1G01710.1	293.829	2.46809
	AT1G01720.1	1006.94	3.003
	AT1G01730.1	285.037	2.4549
	AT1G01760.1	13.4273	1.12799
	AT1G01770.1	152.218	2.18247
	AT1G01780.1	413.705	2.61669
	AT1G01800.1	855.919	2.93243
	AT1G01820.1	661.324	2.82041
	AT1G01830.1	68.7332	1.83717
	AT1G01840.1	35.422	1.54927
	AT1G01900.1	261.467	2.41742
	AT1G01940.1	189.705	2.27808
	AT1G01950.1	166.861	2.22236
	AT1G01960.1	577.181	2.76131
	AT1G01980.1	490.966	2.69105
	AT1G02000.1	416.538	2.61965
	AT1G02010.1	NA	NA
	AT1G02050.1	136.067	2.13375
	AT1G02060.1	9.65652	0.984821
	AT1G02100.1	247.025	2.39274
	AT1G02110.1	84.6597	1.92768
	AT1G02130.1	402.476	2.60474
	AT1G02140.1	1523.74	3.18291
	AT1G02150.1	886.629	2.94774
	AT1G02170.1	508.837	2.70658
	AT1G02180.1	90.9101	1.95861
	AT1G02190.1	190.769	2.28051
	AT1G02220.1	85.0355	1.9296
	AT1G02230.1	8.1497	0.911142
	AT1G02270.1	236.329	2.37352
	AT1G02280.1	667.527	2.82447
	AT1G02300.1	166.848	2.22232
	AT1G02305.1	1839.42	3.26468
	AT1G02310.1	166.861	2.22235
	AT1G02330.1	294.274	2.46875
	AT1G02335.1	NA	NA
	AT1G02360.1	227.233	2.35647
	AT1G02370.1	74.6655	1.87312
	AT1G02390.1	56.7229	1.75376
	AT1G02400.1	82.7148	1.91758
	AT1G02410.1	353.706	2.54864
	AT1G02420.1	51.9904	1.71592
	AT1G02430.1	41.4197	1.61721
	AT1G02630.1	NA	NA
	AT1G02640.1	408.529	2.61122
	AT1G02650.1	NA	NA
	AT1G02660.1	334.774	2.52475
	AT1G02680.1	158.642	2.20042
	AT1G02730.1	375.821	2.57498
	AT1G02740.1	62.343	1.79479
	AT1G02750.1	176.017	2.24556
	AT1G02780.1	9042.09	3.95627
	AT1G02790.1	1587.4	3.20069
	AT1G02800.1	268.3	2.42862
	AT1G02810.1	111.359	2.04673
	AT1G02813.1	104.433	2.01884
	AT1G02816.1	493.642	2.69341
	AT1G02820.1	212.332	2.32701
	AT1G02830.1	6.6856	0.825141
	AT1G02850.4	447.421	2.65072
	AT1G02860.1	197.631	2.29585
	AT1G02870.1	344.757	2.53751
	AT1G02890.1	426.986	2.63041
	AT1G02900.1	511.656	2.70898
	AT1G02950.2	72.1448	1.8582
	AT1G03010.1	12.2121	1.08679
	AT1G03020.1	32.5738	1.51287
	AT1G03040.1	321.403	2.50705
	AT1G03050.1	163	2.21219
	AT1G03070.1	81.3504	1.91036
	AT1G03120.1	NA	NA
	AT1G03170.1	141.154	2.14969
	AT1G03220.1	1756.6	3.24467
	AT1G03250.1	163.559	2.21367
	AT1G03260.1	89.7306	1.95294
	AT1G03270.1	95.6097	1.9805
	AT1G03280.1	306.262	2.48609
	AT1G03290.1	273.817	2.43746
	AT1G03300.1	33.2792	1.52217
	AT1G03310.1	307.743	2.48819
	AT1G03340.1	NA	NA
	AT1G03380.1	142.829	2.15482
	AT1G03390.1	19.4581	1.2891
	AT1G03430.1	154.167	2.18799
	AT1G03440.1	94.1978	1.97404
	AT1G03445.1	11.2089	1.04956
	AT1G03457.2	125.462	2.09851
	AT1G03470.1	170.175	2.23089
	AT1G03510.1	13.9495	1.14456
	AT1G03520.1	117.671	2.07067
	AT1G03540.1	19.6842	1.29412
	AT1G03550.1	149.421	2.17441
	AT1G03590.1	314.925	2.49821
	AT1G03620.1	65.6318	1.81711
	AT1G03630.1	1279.65	3.10709
	AT1G03680.1	NA	NA
	AT1G03687.1	63.1564	1.80042
	AT1G03730.1	381.456	2.58144
	AT1G03800.1	NA	NA
	AT1G03810.1	NA	NA
	AT1G03840.1	13.6824	1.13616
	AT1G03870.1	1638.64	3.21448
	AT1G03890.1	1179.65	3.07175
	AT1G03920.1	65.3544	1.81527
	AT1G03950.1	212.976	2.32833
	AT1G03960.1	54.6973	1.73797
	AT1G03980.1	14.6326	1.16532
	AT1G03990.1	71.2703	1.85291
	AT1G04000.1	163.85	2.21445
	AT1G04030.1	44.2457	1.64587
	AT1G04040.1	875.189	2.9421
	AT1G04050.1	42.6412	1.62983
	AT1G04070.1	158.728	2.20065
	AT1G04100.1	81.9659	1.91363
	AT1G04110.1	46.2728	1.66533
	AT1G04120.1	556.142	2.74519
	AT1G04140.2	355.603	2.55097
	AT1G04170.1	731.712	2.86434
	AT1G04200.1	189.673	2.278
	AT1G04220.1	431.979	2.63546
	AT1G04230.1	123.441	2.09146
	AT1G04240.1	474.384	2.67613
	AT1G04260.1	215.506	2.33346
	AT1G04280.1	NA	NA
	AT1G04290.1	240.073	2.38034
	AT1G04310.1	239.35	2.37903
	AT1G04330.1	12.714	1.10428
	AT1G04340.1	434.925	2.63841
	AT1G04350.1	391.032	2.59221
	AT1G04360.1	19.1667	1.28255
	AT1G04380.1	102.38	2.01021
	AT1G04400.1	1193.55	3.07684
	AT1G04430.1	1535.8	3.18634
	AT1G04440.1	334.694	2.52465
	AT1G04445.1	NA	NA
	AT1G04450.1	NA	NA
	AT1G04470.1	218.198	2.33885
	AT1G04500.1	28.3425	1.45244
	AT1G04510.1	395.368	2.597
	AT1G04520.1	101.531	2.0066
	AT1G04540.1	238.385	2.37728
	AT1G04550.2	161.269	2.20755
	AT1G04560.1	1475.16	3.16884
	AT1G04580.1	152.452	2.18313
	AT1G04600.1	36.7651	1.56544
	AT1G04610.1	35.9862	1.55614
	AT1G04620.1	203.156	2.30783
	AT1G04650.1	14.2179	1.15283
	AT1G04670.1	125.081	2.09719
	AT1G04680.1	1050.06	3.02122
	AT1G04710.1	252.913	2.40297
	AT1G04750.1	1609.07	3.20658
	AT1G04760.1	96.3489	1.98385
	AT1G04770.1	465.147	2.66759
	AT1G04780.1	292.481	2.4661
	AT1G04810.1	299.256	2.47604
	AT1G04830.1	320.518	2.50585
	AT1G04840.1	14.2349	1.15335
	AT1G04870.2	415.07	2.61812
	AT1G04900.1	58.8251	1.76956
	AT1G04910.1	229.216	2.36024
	AT1G04920.1	40.6785	1.60937
	AT1G04930.1	22.6481	1.35503
	AT1G04950.1	127.442	2.10531
	AT1G04960.2	392.786	2.59416
	AT1G04980.1	218.193	2.33884
	AT1G04990.1	192.81	2.28513
	AT1G05000.1	115.979	2.06438
	AT1G05010.1	2016.59	3.30462
	AT1G05030.1	106.182	2.02605
	AT1G05055.1	NA	NA
	AT1G05060.1	167.16	2.22313
	AT1G05070.1	290.403	2.463
	AT1G05080.1	NA	NA
	AT1G05100.1	47.5823	1.67745
	AT1G05140.1	709.655	2.85105
	AT1G05150.1	421.283	2.62457
	AT1G05160.1	150.211	2.1767
	AT1G05170.2	173.557	2.23944
	AT1G05180.1	460.456	2.66319
	AT1G05200.1	128.474	2.10882
	AT1G05205.1	404.207	2.6066
	AT1G05210.1	147.112	2.16765
	AT1G05220.1	NA	NA
	AT1G05270.1	118.562	2.07394
	AT1G05280.1	72.7355	1.86175
	AT1G05300.1	20.5782	1.31341
	AT1G05310.1	61.0467	1.78566
	AT1G05360.1	119.619	2.0778
	AT1G05370.1	6.69226	0.825573
	AT1G05380.1	311.513	2.49348
	AT1G05420.1	NA	NA
	AT1G05430.1	227.676	2.35732
	AT1G05440.1	31.1629	1.49364
	AT1G05470.1	54.8083	1.73885
	AT1G05500.1	217.514	2.33749
	AT1G05510.1	812.792	2.90998
	AT1G05520.1	195.33	2.29077
	AT1G05530.1	24.3077	1.38574
	AT1G05540.1	96.6775	1.98533
	AT1G05550.1	4.9438	0.694061
	AT1G05560.1	355.474	2.55081
	AT1G05570.1	309.608	2.49081
	AT1G05580.1	19.363	1.28697
	AT1G05590.1	69.7824	1.84375
	AT1G05610.1	11.5263	1.06169
	AT1G05620.1	309.141	2.49016
	AT1G05630.1	94.1859	1.97399
	AT1G05660.1	NA	NA
	AT1G05680.1	147.411	2.16853
	AT1G05690.1	41.3838	1.61683
	AT1G05710.2	292.619	2.4663
	AT1G05730.1	NA	NA
	AT1G05740.1	13.2228	1.12132
	AT1G05750.1	25.4936	1.40643
	AT1G05780.1	NA	NA
	AT1G05800.1	4.00245	0.602326
	AT1G05805.1	219.49	2.34141
	AT1G05810.1	136.544	2.13527
	AT1G05820.1	NA	NA
	AT1G05830.1	NA	NA
	AT1G05840.1	242.248	2.38426
	AT1G05850.1	4507.58	3.65394
	AT1G05860.1	41.0998	1.61384
	AT1G05870.1	NA	NA
	AT1G05880.1	15.8141	1.19905
	AT1G05894.1	NA	NA
	AT1G05900.2	60.8262	1.78409
	AT1G05970.2	NA	NA
	AT1G05990.1	19.4861	1.28973
	AT1G06000.1	800.952	2.90361
	AT1G06010.1	370.394	2.56866
	AT1G06030.1	NA	NA
	AT1G06040.1	1618.38	3.20908
	AT1G06080.1	227.419	2.35683
	AT1G06140.1	12.7049	1.10397
	AT1G06160.1	34.6797	1.54008
	AT1G06170.1	34.6385	1.53956
	AT1G06180.1	92.997	1.96847
	AT1G06200.1	899.019	2.95377
	AT1G06220.1	707.43	2.84968
	AT1G06250.1	19.6875	1.29419
	AT1G06310.1	7.2047	0.857616
	AT1G06320.1	13.8149	1.14035
	AT1G06330.1	NA	NA
	AT1G06350.1	747.71	2.87373
	AT1G06360.1	NA	NA
	AT1G06390.1	315.834	2.49946
	AT1G06400.1	825.234	2.91658
	AT1G06410.1	1234.41	3.09146
	AT1G06420.1	163.14	2.21256
	AT1G06430.1	979.132	2.99084
	AT1G06440.1	7.15612	0.854678
	AT1G06490.1	25.0185	1.39826
	AT1G06500.1	263.983	2.42158
	AT1G06510.1	186.654	2.27104
	AT1G06515.1	NA	NA
	AT1G06520.1	153.409	2.18585
	AT1G06550.1	478.523	2.6799
	AT1G06570.1	463.939	2.66646
	AT1G06580.1	41.5985	1.61908
	AT1G06590.1	35.5193	1.55046
	AT1G06620.1	56.7136	1.75369
	AT1G06660.1	NA	NA
	AT1G06670.1	217.631	2.33772
	AT1G06690.1	372.591	2.57123
	AT1G06700.1	807.21	2.90699
	AT1G06750.1	19.6845	1.29412
	AT1G06770.1	126.092	2.10069
	AT1G06780.1	258.594	2.41262
	AT1G06800.1	18.604	1.26961
	AT1G06830.1	275.32	2.43984
	AT1G06840.1	80.7655	1.90723
	AT1G06870.1	857.928	2.93345
	AT1G06890.1	769.206	2.88604
	AT1G06900.1	313.296	2.49595
	AT1G06920.1	NA	NA
	AT1G06923.1	NA	NA
	AT1G06960.1	134.753	2.12954
	AT1G06970.1	29.8514	1.47496
	AT1G06980.1	23.1541	1.36463
	AT1G06990.1	23.3934	1.36909
	AT1G07000.1	379.371	2.57906
	AT1G07010.1	400.569	2.60268
	AT1G07040.1	819.176	2.91338
	AT1G07060.1	11.3328	1.05434
	AT1G07070.1	476.51	2.67807
	AT1G07180.1	290.569	2.46325
	AT1G07200.2	NA	NA
	AT1G07220.1	131.447	2.11875
	AT1G07230.1	255.421	2.40726
	AT1G07240.1	235.747	2.37245
	AT1G07250.1	359.891	2.55617
	AT1G07260.1	54.5377	1.7367
	AT1G07270.1	16.299	1.21216
	AT1G07280.1	411.105	2.61395
	AT1G07330.1	44.6265	1.64959
	AT1G07360.1	324.066	2.51063
	AT1G07370.1	397.993	2.59988
	AT1G07380.1	73.8647	1.86844
	AT1G07390.1	48.8068	1.68848
	AT1G07410.1	69.4515	1.84168
	AT1G07420.1	281.55	2.44956
	AT1G07440.1	515.193	2.71197
	AT1G07450.1	72.4622	1.86011
	AT1G07510.1	374.978	2.57401
	AT1G07570.1	136.832	2.13619
	AT1G07630.1	140.961	2.1491
	AT1G07640.3	191.496	2.28216
	AT1G07645.1	NA	NA
	AT1G07650.1	245.819	2.39062
	AT1G07670.1	637.791	2.80468
	AT1G07705.2	113.326	2.05433
	AT1G07720.1	200.89	2.30296
	AT1G07725.1	NA	NA
	AT1G07740.1	20.7166	1.31632
	AT1G07750.1	877.664	2.94333
	AT1G07810.1	NA	NA
	AT1G07870.1	341.022	2.53278
	AT1G07880.2	45.2074	1.65521
	AT1G07890.1	7380.52	3.86809
	AT1G07970.1	120.53	2.0811
	AT1G07985.1	NA	NA
	AT1G08030.1	180.691	2.25694
	AT1G08040.1	402.671	2.60495
	AT1G08065.1	14.4264	1.15916
	AT1G08070.1	14.439	1.15954
	AT1G08080.1	7.98102	0.902059
	AT1G08090.1	4.80031	0.68127
	AT1G08100.1	4.63196	0.665765
	AT1G08135.1	NA	NA
	AT1G08200.1	NA	NA
	AT1G08210.1	231.032	2.36367
	AT1G08220.1	66.206	1.8209
	AT1G08230.2	60.3483	1.78066
	AT1G08260.1	51.2894	1.71003
	AT1G08310.2	29.0393	1.46299
	AT1G08350.2	129.547	2.11243
	AT1G08360.1	5985.18	3.77708
	AT1G08380.1	7702.19	3.88661
	AT1G08390.1	86.6555	1.9378
	AT1G08400.1	NA	NA
	AT1G08410.1	NA	NA
	AT1G08420.1	177.764	2.24984
	AT1G08430.1	59.7265	1.77617
	AT1G08450.1	845.956	2.92735
	AT1G08465.1	NA	NA
	AT1G08470.1	305.915	2.4856
	AT1G08480.1	1554.97	3.19172
	AT1G08560.1	760.016	2.88082
	AT1G08590.1	47.8585	1.67996
	AT1G08630.1	132.995	2.12384
	AT1G08650.1	110.586	2.0437
	AT1G08660.1	275.018	2.43936
	AT1G08695.1	NA	NA
	AT1G08790.1	NA	NA
	AT1G08830.1	4551.09	3.65812
	AT1G08860.1	27.7272	1.44291
	AT1G08890.1	NA	NA
	AT1G08900.1	321.115	2.50666
	AT1G08940.1	237.982	2.37654
	AT1G08970.1	504.501	2.70286
	AT1G08990.1	30.7088	1.48726
	AT1G09000.1	12.6521	1.10216
	AT1G09026.1	NA	NA
	AT1G09060.3	234.233	2.36965
	AT1G09080.1	66.594	1.82344
	AT1G09155.1	62.8794	1.79851
	AT1G09160.1	155.975	2.19305
	AT1G09170.1	20.2742	1.30694
	AT1G09180.1	47.7088	1.6786
	AT1G09220.1	16.8219	1.22588
	AT1G09240.1	216.034	2.33452
	AT1G09270.1	494.256	2.69395
	AT1G09290.1	47.1319	1.67332
	AT1G09310.1	8193.21	3.91345
	AT1G09330.1	639.691	2.80597
	AT1G09350.1	32.8459	1.51648
	AT1G09380.1	312.296	2.49457
	AT1G09390.1	162.342	2.21043
	AT1G09400.1	6.4225	0.807704
	AT1G09415.1	170.865	2.23265
	AT1G09420.1	142.569	2.15403
	AT1G09430.1	680.826	2.83304
	AT1G09440.1	60.2808	1.78018
	AT1G09450.1	37.5769	1.57492
	AT1G09470.1	26.2188	1.41861
	AT1G09510.1	12.2034	1.08648
	AT1G09550.1	74.5775	1.87261
	AT1G09560.1	942.585	2.97432
	AT1G09570.1	527.771	2.72245
	AT1G09575.1	67.417	1.82877
	AT1G09580.1	NA	NA
	AT1G09610.1	23.7402	1.37548
	AT1G09630.1	298.633	2.47514
	AT1G09645.1	NA	NA
	AT1G09650.1	NA	NA
	AT1G09660.1	227.541	2.35706
	AT1G09665.1	NA	NA
	AT1G09720.1	5.93357	0.773316
	AT1G09740.1	258.377	2.41225
	AT1G09750.1	1529.1	3.18444
	AT1G09760.1	268.048	2.42821
	AT1G09780.1	1316.11	3.11929
	AT1G09790.1	68.6969	1.83694
	AT1G09795.1	635.446	2.80308
	AT1G09812.1	NA	NA
	AT1G09815.1	411.326	2.61419
	AT1G09820.1	66.8049	1.82481
	AT1G09830.1	249.637	2.39731
	AT1G09840.1	325.617	2.51271
	AT1G09850.1	459.156	2.66196
	AT1G09860.1	NA	NA
	AT1G09870.1	248.734	2.39574
	AT1G09880.1	NA	NA
	AT1G09900.1	228.4	2.3587
	AT1G09910.1	172.804	2.23755
	AT1G09930.1	14.7732	1.16947
	AT1G09932.1	NA	NA
	AT1G09935.1	NA	NA
	AT1G09940.1	255.737	2.40779
	AT1G09950.1	23.1502	1.36455
	AT1G09960.1	81.7729	1.91261
	AT1G09970.2	1033.27	3.01421
	AT1G09980.1	548.941	2.73953
	AT1G10020.1	178.683	2.25208
	AT1G10030.1	323.587	2.50999
	AT1G10040.1	NA	NA
	AT1G10050.1	71.0003	1.85126
	AT1G10060.2	205.733	2.3133
	AT1G10070.1	333.983	2.52372
	AT1G10090.1	98.0398	1.9914
	AT1G10110.1	5.60962	0.748933
	AT1G10130.1	168.129	2.22564
	AT1G10140.1	385.326	2.58583
	AT1G10150.1	508.368	2.70618
	AT1G10180.1	224.727	2.35166
	AT1G10200.1	1011.39	3.00492
	AT1G10210.1	58.7834	1.76925
	AT1G10230.1	168.384	2.2263
	AT1G10290.1	248.982	2.39617
	AT1G10300.1	16.1589	1.20841
	AT1G10330.1	40.5546	1.60804
	AT1G10350.1	272.685	2.43566
	AT1G10360.1	411.946	2.61484
	AT1G10380.1	57.2055	1.75744
	AT1G10385.1	NA	NA
	AT1G10410.1	437.467	2.64095
	AT1G10417.1	NA	NA
	AT1G10420.1	8.17548	0.912513
	AT1G10450.1	NA	NA
	AT1G10455.1	NA	NA
	AT1G10460.1	39.5977	1.59767
	AT1G10490.1	140.506	2.14769
	AT1G10522.1	318.215	2.50272
	AT1G10530.1	9.21574	0.96453
	AT1G10540.1	183.762	2.26425
	AT1G10550.1	69.4685	1.84179
	AT1G10560.1	39.6155	1.59786
	AT1G10570.1	161.904	2.20926
	AT1G10590.3	2188.89	3.34022
	AT1G10630.1	1803.08	3.25602
	AT1G10640.1	356.972	2.55263
	AT1G10650.1	342.15	2.53422
	AT1G10660.1	334.591	2.52451
	AT1G10670.1	3060.5	3.48579
	AT1G10680.1	36.8396	1.56632
	AT1G10690.1	42.0544	1.62381
	AT1G10740.1	298.03	2.47426
	AT1G10750.1	28.2353	1.45079
	AT1G10760.1	1049.14	3.02083
	AT1G10770.1	1215.83	3.08487
	AT1G10800.1	18.5866	1.2692
	AT1G10810.1	7.47665	0.873707
	AT1G10820.2	NA	NA
	AT1G10830.1	236.391	2.37363
	AT1G10850.1	124.158	2.09398
	AT1G10865.1	NA	NA
	AT1G10870.1	187.399	2.27277
	AT1G10900.1	155.548	2.19187
	AT1G10930.1	39.5465	1.59711
	AT1G10940.1	288.468	2.4601
	AT1G10950.1	854.467	2.9317
	AT1G10960.1	3917.11	3.59297
	AT1G10970.1	85.6121	1.93254
	AT1G10980.1	29.6757	1.4724
	AT1G11000.1	132.905	2.12354
	AT1G11020.1	219.678	2.34179
	AT1G11050.1	140.313	2.1471
	AT1G11060.1	70.7331	1.84962
	AT1G11080.1	87.0616	1.93983
	AT1G11090.1	104.904	2.02079
	AT1G11100.1	16.658	1.22162
	AT1G11130.1	28.2221	1.45059
	AT1G11170.1	467.465	2.66975
	AT1G11180.1	NA	NA
	AT1G11190.1	291.208	2.4642
	AT1G11200.1	191.846	2.28295
	AT1G11210.1	149.717	2.17527
	AT1G11240.1	176.031	2.24559
	AT1G11250.1	88.5624	1.94725
	AT1G11260.1	1570.47	3.19603
	AT1G11270.1	48.3462	1.68436
	AT1G11280.1	304.154	2.48309
	AT1G11290.1	27.7487	1.44324
	AT1G11310.1	687.299	2.83715
	AT1G11320.1	53.1417	1.72544
	AT1G11330.1	183.519	2.26368
	AT1G11340.1	14.707	1.16752
	AT1G11350.1	108.243	2.0344
	AT1G11390.1	88.5273	1.94708
	AT1G11400.1	155.45	2.19159
	AT1G11410.1	158.101	2.19893
	AT1G11420.1	41.9157	1.62238
	AT1G11475.1	NA	NA
	AT1G11490.1	NA	NA
	AT1G11500.1	NA	NA
	AT1G11530.1	747.293	2.87349
	AT1G11545.1	351.514	2.54594
	AT1G11572.1	NA	NA
	AT1G11580.1	701.806	2.84622
	AT1G11600.1	126.049	2.10054
	AT1G11620.1	NA	NA
	AT1G11630.1	95.8274	1.98149
	AT1G11660.1	328.444	2.51646
	AT1G11670.1	272.927	2.43605
	AT1G11700.1	205.3	2.31239
	AT1G11730.1	44.9681	1.6529
	AT1G11765.1	NA	NA
	AT1G11770.1	191.499	2.28217
	AT1G11790.1	335.701	2.52595
	AT1G11820.1	421.541	2.62484
	AT1G11870.2	184.163	2.2652
	AT1G11880.1	31.4276	1.49731
	AT1G11910.1	9583.62	3.98153
	AT1G11920.1	8.68502	0.938771
	AT1G11930.1	761.912	2.8819
	AT1G11940.1	57.6202	1.76057
	AT1G11990.1	51.6103	1.71274
	AT1G12000.1	933.431	2.97008
	AT1G12010.1	779.848	2.89201
	AT1G12020.1	76.1097	1.88144
	AT1G12030.1	19.037	1.2796
	AT1G12050.1	345.539	2.5385
	AT1G12070.1	92.3698	1.96553
	AT1G12110.1	985.895	2.99383
	AT1G12130.1	13.0594	1.11592
	AT1G12140.1	550.826	2.74101
	AT1G12150.1	49.9394	1.69844
	AT1G12160.1	75.3861	1.87729
	AT1G12170.1	NA	NA
	AT1G12190.1	7.30649	0.863709
	AT1G12200.1	230.228	2.36216
	AT1G12210.1	12.1979	1.08628
	AT1G12240.1	1248.62	3.09643
	AT1G12244.1	NA	NA
	AT1G12260.1	15.3321	1.1856
	AT1G12310.1	1543.89	3.18862
	AT1G12320.1	68.7222	1.8371
	AT1G12350.1	NA	NA
	AT1G12360.1	632.153	2.80082
	AT1G12380.1	NA	NA
	AT1G12400.1	290.148	2.46262
	AT1G12420.1	NA	NA
	AT1G12430.1	237.923	2.37644
	AT1G12440.1	NA	NA
	AT1G12450.1	241.538	2.38299
	AT1G12460.1	60.7296	1.7834
	AT1G12470.1	283.359	2.45234
	AT1G12480.1	10.3653	1.01558
	AT1G12500.1	292.922	2.46675
	AT1G12550.1	95.7927	1.98133
	AT1G12560.1	30.4085	1.483
	AT1G12570.1	186.49	2.27066
	AT1G12600.1	79.7848	1.90192
	AT1G12610.1	58.3249	1.76585
	AT1G12650.1	216.528	2.33551
	AT1G12660.1	10.8958	1.03726
	AT1G12663.1	NA	NA
	AT1G12710.1	106.563	2.02761
	AT1G12730.1	43.8897	1.64236
	AT1G12740.1	27.2349	1.43513
	AT1G12750.1	257.422	2.41065
	AT1G12805.1	NA	NA
	AT1G12820.1	245.615	2.39025
	AT1G12830.1	161.731	2.20879
	AT1G12840.1	1685.54	3.22674
	AT1G12880.1	208.84	2.31981
	AT1G12900.1	7771.11	3.89048
	AT1G12910.1	499.338	2.69839
	AT1G12920.1	NA	NA
	AT1G12970.1	45.387	1.65693
	AT1G12990.1	112.038	2.04936
	AT1G13000.1	149.149	2.17362
	AT1G13030.1	75.014	1.87514
	AT1G13040.1	9.86907	0.994276
	AT1G13050.1	16.3082	1.21241
	AT1G13060.1	2001.64	3.30139
	AT1G13080.1	460.057	2.66281
	AT1G13110.1	600.083	2.77821
	AT1G13130.1	43.2844	1.63633
	AT1G13140.1	116.259	2.06543
	AT1G13150.1	47.024	1.67232
	AT1G13160.1	192.238	2.28384
	AT1G13170.1	120.014	2.07923
	AT1G13180.1	137.344	2.13781
	AT1G13195.1	168.498	2.22659
	AT1G13200.1	7.04591	0.847937
	AT1G13230.1	11.3647	1.05556
	AT1G13250.1	220.694	2.34379
	AT1G13280.1	734.62	2.86606
	AT1G13300.1	174.085	2.24076
	AT1G13310.1	17.4457	1.24169
	AT1G13330.1	26.0262	1.41541
	AT1G13360.1	NA	NA
	AT1G13380.1	331.862	2.52096
	AT1G13390.1	NA	NA
	AT1G13410.1	25.48	1.4062
	AT1G13420.1	104.116	2.01752
	AT1G13450.1	227.385	2.35676
	AT1G13460.1	123.109	2.09029
	AT1G13470.1	134.358	2.12826
	AT1G13480.1	NA	NA
	AT1G13540.1	16.7397	1.22375
	AT1G13580.2	59.3954	1.77375
	AT1G13605.1	NA	NA
	AT1G13610.1	18.5937	1.26936
	AT1G13640.1	138.564	2.14165
	AT1G13680.1	6.00155	0.778264
	AT1G13700.1	171.001	2.233
	AT1G13710.1	323.047	2.50927
	AT1G13730.1	289.677	2.46191
	AT1G13750.1	136.417	2.13487
	AT1G13780.1	NA	NA
	AT1G13800.1	14.687	1.16693
	AT1G13860.1	NA	NA
	AT1G13880.1	219.286	2.34101
	AT1G13890.1	110.008	2.04143
	AT1G13900.1	360.182	2.55652
	AT1G13910.1	46.9803	1.67192
	AT1G13930.1	4140.29	3.61703
	AT1G13940.1	101.937	2.00833
	AT1G13950.1	181.846	2.2597
	AT1G13960.1	159.536	2.20286
	AT1G13980.1	471.149	2.67316
	AT1G13990.1	414.748	2.61778
	AT1G14000.1	651.229	2.81373
	AT1G14010.1	NA	NA
	AT1G14020.1	136.317	2.13455
	AT1G14120.1	239.408	2.37914
	AT1G14130.1	221.733	2.34583
	AT1G14140.1	153.05	2.18483
	AT1G14160.1	NA	NA
	AT1G14170.3	NA	NA
	AT1G14200.1	303.959	2.48281
	AT1G14220.1	31.0315	1.4918
	AT1G14230.1	NA	NA
	AT1G14260.1	60.6284	1.78268
	AT1G14280.1	457.861	2.66073
	AT1G14290.1	399.81	2.60185
	AT1G14320.1	9512.37	3.97829
	AT1G14330.1	224.455	2.35113
	AT1G14360.1	314.861	2.49812
	AT1G14370.1	151.589	2.18067
	AT1G14390.1	9.7581	0.989365
	AT1G14410.1	285.263	2.45525
	AT1G14420.1	434.597	2.63809
	AT1G14440.1	144.98	2.16131
	AT1G14450.1	748.351	2.87411
	AT1G14460.1	101.34	2.00578
	AT1G14490.1	22.682	1.35568
	AT1G14510.1	855.529	2.93223
	AT1G14520.1	7.1005	0.851289
	AT1G14530.1	211.335	2.32497
	AT1G14540.1	16.4746	1.21681
	AT1G14550.1	6.81931	0.833741
	AT1G14560.1	156.25	2.19382
	AT1G14580.1	81.5792	1.91158
	AT1G14600.1	NA	NA
	AT1G14610.1	942.044	2.97407
	AT1G14620.1	270.069	2.43147
	AT1G14630.1	NA	NA
	AT1G14680.1	21.1769	1.32586
	AT1G14685.1	204.787	2.3113
	AT1G14686.1	NA	NA
	AT1G14690.1	16.4113	1.21514
	AT1G14700.1	179.078	2.25304
	AT1G14720.1	393.385	2.59482
	AT1G14730.1	118.305	2.073
	AT1G14755.1	NA	NA
	AT1G14780.1	43.926	1.64272
	AT1G14790.1	97.7292	1.99002
	AT1G14830.1	331.441	2.52041
	AT1G14840.1	126.467	2.10198
	AT1G14860.1	NA	NA
	AT1G14890.1	254.976	2.4065
	AT1G14920.1	475.329	2.67699
	AT1G14930.1	473.897	2.67568
	AT1G14970.1	49.1633	1.69164
	AT1G14980.1	2384.4	3.37738
	AT1G14990.1	147.169	2.16782
	AT1G15000.1	140.448	2.14752
	AT1G15010.1	178.793	2.25235
	AT1G15020.2	48.9041	1.68935
	AT1G15030.1	NA	NA
	AT1G15040.1	11.9975	1.07909
	AT1G15050.1	24.8271	1.39493
	AT1G15080.1	33.9897	1.53135
	AT1G15100.1	233.755	2.36876
	AT1G15110.2	197.4	2.29535
	AT1G15120.1	2352.81	3.37159
	AT1G15125.1	NA	NA
	AT1G15200.1	506.637	2.7047
	AT1G15210.1	110.362	2.04282
	AT1G15220.1	42.4473	1.62785
	AT1G15250.1	354.232	2.54929
	AT1G15280.2	133.898	2.12677
	AT1G15350.1	304.779	2.48398
	AT1G15360.1	61.5337	1.78911
	AT1G15380.1	666.041	2.8235
	AT1G15400.3	897.35	2.95296
	AT1G15410.1	152.594	2.18354
	AT1G15430.1	383.006	2.58321
	AT1G15460.1	65.9524	1.81923
	AT1G15470.1	328.284	2.51625
	AT1G15490.1	87.8283	1.94363
	AT1G15500.1	1308.04	3.11662
	AT1G15510.1	59.1071	1.77164
	AT1G15520.1	45.6228	1.65918
	AT1G15530.1	10.5565	1.02352
	AT1G15540.1	NA	NA
	AT1G15550.1	108.646	2.03601
	AT1G15570.1	83.5201	1.92179
	AT1G15660.1	251.818	2.40109
	AT1G15670.1	1032.11	3.01372
	AT1G15680.1	NA	NA
	AT1G15690.1	5481.66	3.73891
	AT1G15700.1	90.1089	1.95477
	AT1G15730.1	478.962	2.6803
	AT1G15757.1	NA	NA
	AT1G15760.1	NA	NA
	AT1G15810.1	225.9	2.35392
	AT1G15820.1	5528.97	3.74264
	AT1G15870.1	30.8898	1.48982
	AT1G15880.1	619.15	2.7918
	AT1G15900.1	11.0721	1.04423
	AT1G15910.1	333.519	2.52312
	AT1G15920.1	393.507	2.59495
	AT1G15950.1	735.924	2.86683
	AT1G15970.1	NA	NA
	AT1G15980.1	1448.33	3.16087
	AT1G15990.1	18.2311	1.26081
	AT1G16000.1	341.985	2.53401
	AT1G16010.1	547.261	2.73819
	AT1G16020.1	121.052	2.08297
	AT1G16022.1	NA	NA
	AT1G16030.1	160.997	2.20682
	AT1G16040.1	113.416	2.05467
	AT1G16080.1	595.474	2.77486
	AT1G16110.1	NA	NA
	AT1G16150.1	19.9841	1.30068
	AT1G16160.1	8.14799	0.911051
	AT1G16170.1	528.163	2.72277
	AT1G16180.1	2344.65	3.37008
	AT1G16190.1	49.5222	1.6948
	AT1G16220.1	35.507	1.55031
	AT1G16270.1	NA	NA
	AT1G16280.1	85.7069	1.93302
	AT1G16300.1	NA	NA
	AT1G16310.1	90.3466	1.95591
	AT1G16320.1	NA	NA
	AT1G16340.1	198.35	2.29743
	AT1G16350.1	477.989	2.67942
	AT1G16360.1	90.8404	1.95828
	AT1G16370.1	48.8902	1.68922
	AT1G16380.1	15.8533	1.20012
	AT1G16390.1	118.727	2.07455
	AT1G16400.1	NA	NA
	AT1G16410.1	203.935	2.30949
	AT1G16420.1	16.1341	1.20775
	AT1G16440.1	5.91925	0.772267
	AT1G16460.2	762.521	2.88225
	AT1G16490.1	29.2691	1.46641
	AT1G16500.1	128.624	2.10932
	AT1G16520.1	138.109	2.14022
	AT1G16530.1	48.2152	1.68318
	AT1G16560.1	287.308	2.45835
	AT1G16650.1	78.8627	1.89687
	AT1G16670.1	180.232	2.25583
	AT1G16690.1	61.4579	1.78858
	AT1G16700.1	NA	NA
	AT1G16730.1	181.729	2.25942
	AT1G16750.1	111.399	2.04688
	AT1G16760.1	30.9901	1.49122
	AT1G16770.1	30.7605	1.48799
	AT1G16810.1	1794.19	3.25387
	AT1G16870.1	433.222	2.63671
	AT1G16890.2	NA	NA
	AT1G16905.1	NA	NA
	AT1G16916.1	NA	NA
	AT1G16920.1	606.47	2.78281
	AT1G16930.1	NA	NA
	AT1G16960.1	NA	NA
	AT1G16980.1	7.57686	0.87949
	AT1G17020.1	182.143	2.26041
	AT1G17030.1	NA	NA
	AT1G17050.1	538.463	2.73116
	AT1G17100.1	872.265	2.94065
	AT1G17120.1	148.06	2.17044
	AT1G17147.1	NA	NA
	AT1G17150.1	5.88892	0.770036
	AT1G17170.1	369.456	2.56756
	AT1G17190.1	275.05	2.43941
	AT1G17200.1	590.41	2.77115
	AT1G17230.1	84.3392	1.92603
	AT1G17270.1	NA	NA
	AT1G17280.1	560.734	2.74876
	AT1G17290.1	1890.78	3.27664
	AT1G17310.1	13.6469	1.13503
	AT1G17330.1	34.3377	1.53577
	AT1G17345.1	NA	NA
	AT1G17350.1	194.502	2.28892
	AT1G17370.1	604.827	2.78163
	AT1G17380.1	405.673	2.60818
	AT1G17400.1	NA	NA
	AT1G17420.1	334.903	2.52492
	AT1G17430.1	281.597	2.44963
	AT1G17455.1	141.45	2.1506
	AT1G17460.1	36.2944	1.55984
	AT1G17470.1	583.972	2.76639
	AT1G17480.1	55.8119	1.74673
	AT1G17500.1	113.398	2.0546
	AT1G17520.1	106.306	2.02656
	AT1G17540.1	188.61	2.27557
	AT1G17550.1	295.943	2.47121
	AT1G17560.1	132.466	2.1221
	AT1G17580.1	232.333	2.36611
	AT1G17590.1	32.5168	1.51211
	AT1G17600.1	21.516	1.33276
	AT1G17610.1	25.8539	1.41253
	AT1G17615.1	8.65587	0.937311
	AT1G17620.1	507.197	2.70518
	AT1G17630.1	19.9416	1.29976
	AT1G17650.1	295.005	2.46983
	AT1G17665.1	35.7721	1.55354
	AT1G17690.1	193.762	2.28727
	AT1G17700.1	38.4227	1.58459
	AT1G17710.1	54.4407	1.73592
	AT1G17720.1	339.766	2.53118
	AT1G17750.1	41.8026	1.6212
	AT1G17790.1	71.039	1.8515
	AT1G17800.1	9.54502	0.979777
	AT1G17810.1	792.32	2.8989
	AT1G17820.1	NA	NA
	AT1G17830.1	106.999	2.02938
	AT1G17840.1	611.984	2.78674
	AT1G17860.1	541.471	2.73358
	AT1G17880.1	2375.78	3.37581
	AT1G17890.1	243.937	2.38728
	AT1G17910.1	9.95585	0.998078
	AT1G17940.1	NA	NA
	AT1G17950.1	22.6999	1.35602
	AT1G17970.1	58.8375	1.76965
	AT1G18030.1	115.202	2.06146
	AT1G18040.1	83.1146	1.91968
	AT1G18080.1	5864.09	3.7682
	AT1G18100.1	309.076	2.49007
	AT1G18140.1	27.1532	1.43382
	AT1G18150.1	362.66	2.5595
	AT1G18200.1	5.00482	0.699389
	AT1G18210.1	1655.64	3.21897
	AT1G18250.2	737.97	2.86804
	AT1G18260.1	382.606	2.58275
	AT1G18280.1	222.785	2.34789
	AT1G18300.1	NA	NA
	AT1G18340.1	87.1186	1.94011
	AT1G18370.1	259.898	2.4148
	AT1G18450.1	419.086	2.6223
	AT1G18460.1	449.016	2.65226
	AT1G18470.1	425.401	2.6288
	AT1G18480.1	217.999	2.33846
	AT1G18485.1	93.3358	1.97005
	AT1G18490.1	221.625	2.34562
	AT1G18500.1	604.25	2.78122
	AT1G18510.1	7.2196	0.858513
	AT1G18520.1	26.387	1.42139
	AT1G18540.1	4288.79	3.63233
	AT1G18590.1	435.598	2.63909
	AT1G18600.1	183.762	2.26426
	AT1G18620.2	395.595	2.59725
	AT1G18650.1	399.232	2.60122
	AT1G18720.1	1756.55	3.24466
	AT1G18730.1	1492.28	3.17385
	AT1G18740.1	604.121	2.78112
	AT1G18790.1	NA	NA
	AT1G18835.1	NA	NA
	AT1G18840.1	317.942	2.50235
	AT1G18850.1	185.548	2.26846
	AT1G18870.1	88.5847	1.94736
	AT1G18880.1	421.503	2.6248
	AT1G18890.1	317.489	2.50173
	AT1G18900.1	148.755	2.17247
	AT1G18910.1	41.4732	1.61777
	AT1G18940.1	61.099	1.78603
	AT1G18980.1	221.747	2.34586
	AT1G18990.1	188.778	2.27595
	AT1G19000.1	792.403	2.89895
	AT1G19020.1	997.568	2.99894
	AT1G19050.1	741.551	2.87014
	AT1G19090.1	30.3361	1.48196
	AT1G19100.1	70.3969	1.84755
	AT1G19110.1	967.402	2.98561
	AT1G19120.1	525.31	2.72042
	AT1G19140.2	289.158	2.46114
	AT1G19150.1	1397.18	3.14525
	AT1G19160.1	12.9792	1.11325
	AT1G19170.1	136.392	2.13479
	AT1G19190.1	28.3883	1.45314
	AT1G19200.1	40.8243	1.61092
	AT1G19210.1	45.1686	1.65484
	AT1G19230.1	51.6394	1.71298
	AT1G19240.1	325.982	2.51319
	AT1G19270.1	106.285	2.02647
	AT1G19300.1	198.686	2.29817
	AT1G19320.1	36.695	1.56461
	AT1G19330.1	458.99	2.6618
	AT1G19350.3	NA	NA
	AT1G19360.1	419.806	2.62305
	AT1G19370.1	65.8029	1.81825
	AT1G19400.1	NA	NA
	AT1G19440.1	340.862	2.53258
	AT1G19450.1	1198.67	3.0787
	AT1G19470.1	16.7393	1.22374
	AT1G19540.1	401.715	2.60392
	AT1G19580.1	247.571	2.3937
	AT1G19610.1	73.3641	1.86548
	AT1G19630.1	15.5265	1.19107
	AT1G19660.1	6680.11	3.82478
	AT1G19670.1	762.537	2.88226
	AT1G19680.1	287.417	2.45851
	AT1G19700.1	106.409	2.02698
	AT1G19710.1	131.557	2.11912
	AT1G19730.1	479.362	2.68066
	AT1G19740.1	513.186	2.71028
	AT1G19770.1	1310.8	3.11754
	AT1G19780.1	24.3465	1.38644
	AT1G19790.1	NA	NA
	AT1G19835.1	986.794	2.99423
	AT1G19840.1	NA	NA
	AT1G19890.1	72.8997	1.86273
	AT1G19900.1	477.807	2.67925
	AT1G19910.1	NA	NA
	AT1G19920.1	782.173	2.8933
	AT1G19940.1	69.5403	1.84224
	AT1G19970.1	124.933	2.09668
	AT1G20010.1	900.029	2.95426
	AT1G20020.1	2980.97	3.47436
	AT1G20030.2	116.015	2.06451
	AT1G20050.1	990.46	2.99584
	AT1G20070.1	316.053	2.49976
	AT1G20080.1	46.2718	1.66532
	AT1G20100.1	593.738	2.77359
	AT1G20150.1	51.9333	1.71545
	AT1G20160.1	130.108	2.1143
	AT1G20190.1	282.801	2.45148
	AT1G20230.1	23.8624	1.37771
	AT1G20270.1	98.1253	1.99178
	AT1G20310.1	29.8268	1.47461
	AT1G20320.1	NA	NA
	AT1G20330.1	1365.14	3.13518
	AT1G20340.1	9147.37	3.9613
	AT1G20380.1	64.4721	1.80937
	AT1G20440.1	3301.78	3.51875
	AT1G20450.1	3128.57	3.49535
	AT1G20470.1	NA	NA
	AT1G20550.1	57.5186	1.75981
	AT1G20560.1	251.152	2.39994
	AT1G20640.1	108.654	2.03605
	AT1G20650.1	415.609	2.61869
	AT1G20670.1	101.965	2.00845
	AT1G20693.1	2315.06	3.36456
	AT1G20700.1	29.5769	1.47095
	AT1G20710.1	NA	NA
	AT1G20740.1	NA	NA
	AT1G20770.1	217.55	2.33756
	AT1G20780.1	40.9231	1.61197
	AT1G20816.1	105.925	2.025
	AT1G20823.1	178.664	2.25204
	AT1G20830.1	90.2615	1.9555
	AT1G20840.1	551.337	2.74142
	AT1G20850.1	1125.98	3.05153
	AT1G20880.1	91.4142	1.96101
	AT1G20900.1	35.9031	1.55513
	AT1G20910.1	116.904	2.06783
	AT1G20920.1	118.036	2.07201
	AT1G20925.1	NA	NA
	AT1G20930.1	219.026	2.3405
	AT1G20950.1	1159.55	3.06429
	AT1G20960.1	651.157	2.81369
	AT1G20967.1	NA	NA
	AT1G21000.1	1325	3.12222
	AT1G21010.1	136.283	2.13444
	AT1G21050.1	181.215	2.25819
	AT1G21060.1	54.4313	1.73585
	AT1G21070.1	136.568	2.13535
	AT1G21080.1	632.304	2.80093
	AT1G21140.1	198.268	2.29725
	AT1G21170.1	28.8729	1.46049
	AT1G21190.1	195.249	2.29059
	AT1G21200.1	82.4843	1.91637
	AT1G21230.1	12.7709	1.10622
	AT1G21270.1	285.237	2.45521
	AT1G21327.1	NA	NA
	AT1G21370.1	200.464	2.30204
	AT1G21380.1	234.676	2.37047
	AT1G21400.1	515.084	2.71188
	AT1G21410.1	438.471	2.64194
	AT1G21430.1	10.1742	1.0075
	AT1G21440.1	947.013	2.97636
	AT1G21460.1	521.851	2.71755
	AT1G21500.1	1486.94	3.17229
	AT1G21510.1	6.04695	0.781536
	AT1G21550.1	89.1484	1.95011
	AT1G21590.1	261.324	2.41718
	AT1G21600.1	320.061	2.50523
	AT1G21610.1	102.117	2.0091
	AT1G21620.1	NA	NA
	AT1G21670.1	453.896	2.65696
	AT1G21680.1	1169.76	3.0681
	AT1G21690.1	312.807	2.49528
	AT1G21740.1	84.715	1.92796
	AT1G21750.1	1976.1	3.29581
	AT1G21770.1	1177.73	3.07105
	AT1G21780.1	177.473	2.24913
	AT1G21830.1	167.703	2.22454
	AT1G21840.1	107.095	2.02977
	AT1G21850.1	7.07807	0.849915
	AT1G21870.1	5.01634	0.700387
	AT1G21880.2	384.338	2.58471
	AT1G21890.1	7.69604	0.886267
	AT1G21900.1	615.838	2.78947
	AT1G21910.1	505.158	2.70343
	AT1G21980.1	269.241	2.43014
	AT1G22015.1	35.909	1.5552
	AT1G22020.1	139.75	2.14535
	AT1G22030.1	92.5347	1.9663
	AT1G22050.1	126.74	2.10292
	AT1G22100.1	NA	NA
	AT1G22130.1	44.7758	1.65104
	AT1G22150.1	22.7278	1.35656
	AT1G22160.1	537.742	2.73057
	AT1G22170.1	157.353	2.19687
	AT1G22180.2	144.655	2.16033
	AT1G22200.1	590.57	2.77127
	AT1G22230.1	NA	NA
	AT1G22250.1	NA	NA
	AT1G22270.1	449.826	2.65305
	AT1G22280.1	835.227	2.9218
	AT1G22310.2	63.5089	1.80283
	AT1G22330.1	110.721	2.04423
	AT1G22340.1	31.9777	1.50485
	AT1G22360.1	422.901	2.62624
	AT1G22380.1	181.563	2.25903
	AT1G22400.1	372.586	2.57123
	AT1G22410.1	2444.97	3.38827
	AT1G22420.1	3.73594	0.5724
	AT1G22430.1	240.329	2.38081
	AT1G22440.1	324.969	2.51184
	AT1G22460.1	59.8953	1.77739
	AT1G22500.1	68.1066	1.83319
	AT1G22510.1	151.592	2.18068
	AT1G22520.1	601.963	2.77957
	AT1G22540.1	116.485	2.06627
	AT1G22610.1	804.027	2.90527
	AT1G22630.1	283.913	2.45318
	AT1G22640.1	175.628	2.24459
	AT1G22670.1	7.18673	0.856531
	AT1G22690.1	670.245	2.82623
	AT1G22710.1	1486.94	3.17229
	AT1G22730.1	267.154	2.42676
	AT1G22740.1	140.644	2.14812
	AT1G22750.4	593.059	2.7731
	AT1G22760.1	101.98	2.00851
	AT1G22767.1	NA	NA
	AT1G22770.1	235.043	2.37115
	AT1G22790.1	146.19	2.16492
	AT1G22810.1	4.48303	0.651572
	AT1G22830.1	12.7035	1.10392
	AT1G22840.1	4132.49	3.61621
	AT1G22870.1	61.2183	1.78688
	AT1G22880.1	26.2173	1.41859
	AT1G22920.1	393.546	2.595
	AT1G22970.1	232.484	2.36639
	AT1G22980.1	10.5486	1.02319
	AT1G22990.1	334.946	2.52498
	AT1G23010.1	235.123	2.37129
	AT1G23020.1	169.497	2.22916
	AT1G23030.1	404.655	2.60709
	AT1G23060.1	138.335	2.14093
	AT1G23080.1	228.83	2.35951
	AT1G23090.1	428.394	2.63184
	AT1G23100.1	95.9708	1.98214
	AT1G23110.1	NA	NA
	AT1G23120.1	121.108	2.08317
	AT1G23130.1	2411.35	3.38226
	AT1G23140.1	121.76	2.0855
	AT1G23145.1	NA	NA
	AT1G23190.1	960.794	2.98263
	AT1G23200.1	442.869	2.64628
	AT1G23205.1	107.632	2.03194
	AT1G23210.1	18.1292	1.25838
	AT1G23230.1	160.323	2.205
	AT1G23240.1	148.879	2.17283
	AT1G23260.1	617.936	2.79094
	AT1G23290.1	8263.38	3.91716
	AT1G23310.1	4698.89	3.67199
	AT1G23320.1	4.27448	0.630884
	AT1G23330.1	172.933	2.23788
	AT1G23410.1	304.07	2.48297
	AT1G23480.1	159.388	2.20246
	AT1G23510.1	12.2607	1.08851
	AT1G23520.1	16.9518	1.22921
	AT1G23550.1	69.4205	1.84149
	AT1G23560.1	84.3767	1.92622
	AT1G23570.2	145.51	2.16289
	AT1G23580.1	24.8468	1.39527
	AT1G23590.1	15.5268	1.19108
	AT1G23630.1	18.4624	1.26629
	AT1G23690.1	11.7688	1.07073
	AT1G23710.1	248.893	2.39601
	AT1G23730.1	152.408	2.18301
	AT1G23740.1	1535.84	3.18635
	AT1G23750.1	239.542	2.37938
	AT1G23760.1	31.6438	1.50029
	AT1G23790.1	54.3508	1.73521
	AT1G23800.1	231.928	2.36535
	AT1G23820.1	1336.46	3.12596
	AT1G23830.1	50.9988	1.70756
	AT1G23850.1	57.3347	1.75842
	AT1G23880.1	44.0068	1.64352
	AT1G23900.1	NA	NA
	AT1G23980.1	42.6087	1.6295
	AT1G24020.1	4787.13	3.68008
	AT1G24030.1	36.0727	1.55718
	AT1G24050.1	1285.02	3.10891
	AT1G24070.1	228.72	2.3593
	AT1G24100.1	933.742	2.97023
	AT1G24110.1	47.1423	1.67341
	AT1G24120.1	446.025	2.64936
	AT1G24140.1	143.165	2.15584
	AT1G24160.1	NA	NA
	AT1G24170.1	879.286	2.94413
	AT1G24180.1	566.159	2.75294
	AT1G24190.1	165.2	2.21801
	AT1G24210.1	32.6605	1.51402
	AT1G24260.2	546.685	2.73774
	AT1G24280.1	130.371	2.11518
	AT1G24320.1	23.6923	1.37461
	AT1G24330.1	59.7499	1.77634
	AT1G24350.1	96.719	1.98551
	AT1G24360.1	2534.35	3.40387
	AT1G24400.1	110.021	2.04147
	AT1G24420.1	13.5555	1.13212
	AT1G24430.1	39.2612	1.59396
	AT1G24440.1	258.086	2.41176
	AT1G24450.1	199.449	2.29983
	AT1G24470.1	55.5131	1.7444
	AT1G24510.1	1810.32	3.25775
	AT1G24530.1	234.946	2.37097
	AT1G24540.1	40.864	1.61134
	AT1G24570.1	NA	NA
	AT1G24575.1	408.883	2.6116
	AT1G24577.1	NA	NA
	AT1G24600.1	189.331	2.27722
	AT1G24620.1	192.655	2.28478
	AT1G24650.1	13.618	1.13411
	AT1G24735.1	242.293	2.38434
	AT1G24764.1	114.556	2.05902
	AT1G25230.1	690.048	2.83888
	AT1G25240.1	187.845	2.2738
	AT1G25360.1	40.3953	1.60633
	AT1G25380.1	419.191	2.62241
	AT1G25390.1	233.809	2.36886
	AT1G25400.1	248.982	2.39617
	AT1G25425.1	NA	NA
	AT1G25440.1	NA	NA
	AT1G25450.1	522.535	2.71812
	AT1G25460.1	6.18215	0.791139
	AT1G25480.1	NA	NA
	AT1G25490.1	1164.74	3.06623
	AT1G25510.1	102.505	2.01074
	AT1G25520.1	409.921	2.6127
	AT1G25530.1	257.346	2.41052
	AT1G25540.1	198.553	2.29788
	AT1G25550.1	570.212	2.75604
	AT1G26130.1	58.5112	1.76724
	AT1G26180.1	271.2	2.43329
	AT1G26190.1	84.5877	1.92731
	AT1G26230.1	208.996	2.32014
	AT1G26270.1	458.724	2.66155
	AT1G26300.1	145.019	2.16143
	AT1G26310.1	18.1013	1.25771
	AT1G26320.1	106.493	2.02732
	AT1G26340.1	97.2123	1.98772
	AT1G26360.1	11.9013	1.0756
	AT1G26390.1	44.454	1.64791
	AT1G26410.1	12.897	1.11049
	AT1G26440.2	113.688	2.05572
	AT1G26470.1	382.263	2.58236
	AT1G26480.1	79.8972	1.90253
	AT1G26520.1	48.2766	1.68374
	AT1G26540.1	53.4206	1.72771
	AT1G26560.1	475.706	2.67734
	AT1G26570.1	229.646	2.36106
	AT1G26580.1	461.208	2.6639
	AT1G26590.1	16.922	1.22845
	AT1G26610.1	33.2853	1.52225
	AT1G26620.1	90.516	1.95673
	AT1G26640.1	397.001	2.59879
	AT1G26650.1	476.958	2.67848
	AT1G26670.1	1159.83	3.06439
	AT1G26690.1	273.202	2.43648
	AT1G26700.1	4.78655	0.680023
	AT1G26740.1	179.714	2.25458
	AT1G26800.1	115.433	2.06233
	AT1G26810.1	NA	NA
	AT1G26820.1	317.485	2.50172
	AT1G26830.1	479.209	2.68053
	AT1G26840.1	146.927	2.1671
	AT1G26850.1	2086.7	3.31946
	AT1G26900.1	48.0313	1.68152
	AT1G26910.1	352.376	2.54701
	AT1G26920.1	582.627	2.76539
	AT1G26930.1	240.713	2.3815
	AT1G26945.1	NA	NA
	AT1G26960.1	99.1098	1.99612
	AT1G26970.1	11.3147	1.05364
	AT1G27000.1	1099.15	3.04106
	AT1G27040.1	78.3931	1.89428
	AT1G27080.1	19.4658	1.28927
	AT1G27130.1	661.506	2.82053
	AT1G27135.1	NA	NA
	AT1G27150.1	297.112	2.47292
	AT1G27190.1	644.212	2.80903
	AT1G27200.1	155.055	2.19049
	AT1G27210.1	123.252	2.09079
	AT1G27240.1	14.388	1.158
	AT1G27290.1	1122.92	3.05035
	AT1G27300.1	476.445	2.67801
	AT1G27310.1	1131.38	3.05361
	AT1G27320.1	243.223	2.386
	AT1G27360.1	145.123	2.16174
	AT1G27370.1	138.074	2.14011
	AT1G27385.1	460.967	2.66367
	AT1G27400.1	2958.24	3.47103
	AT1G27420.1	NA	NA
	AT1G27435.1	827.023	2.91752
	AT1G27440.1	148.646	2.17215
	AT1G27460.1	258.746	2.41287
	AT1G27500.1	NA	NA
	AT1G27510.1	208.92	2.31998
	AT1G27520.1	244.372	2.38805
	AT1G27530.1	1488.58	3.17277
	AT1G27540.1	541.858	2.73389
	AT1G27600.1	153.879	2.18718
	AT1G27620.1	9.04154	0.956242
	AT1G27680.1	135.957	2.1334
	AT1G27690.1	129.149	2.11109
	AT1G27720.1	22.0581	1.34357
	AT1G27730.1	1214.19	3.08429
	AT1G27740.1	15.2538	1.18338
	AT1G27760.3	298.793	2.47537
	AT1G27770.1	765.841	2.88414
	AT1G27910.1	63.369	1.80188
	AT1G27920.1	61.9232	1.79185
	AT1G27930.1	435.828	2.63931
	AT1G27940.1	28.4545	1.45415
	AT1G28010.1	36.5567	1.56297
	AT1G28020.1	NA	NA
	AT1G28040.1	5.06103	0.704239
	AT1G28050.1	227.766	2.35749
	AT1G28070.1	126.525	2.10218
	AT1G28090.1	73.8291	1.86823
	AT1G28110.1	242.563	2.38482
	AT1G28120.1	357.729	2.55355
	AT1G28130.1	162.503	2.21086
	AT1G28140.1	659.287	2.81907
	AT1G28150.1	742.071	2.87045
	AT1G28210.2	32.0052	1.50522
	AT1G28220.1	26.6173	1.42516
	AT1G28230.1	208.958	2.32006
	AT1G28240.1	250.401	2.39864
	AT1G28250.1	185.007	2.26719
	AT1G28270.1	755.696	2.87835
	AT1G28305.1	NA	NA
	AT1G28330.2	1042.26	3.01798
	AT1G28375.1	85.7037	1.933
	AT1G28380.1	523.921	2.71927
	AT1G28400.1	1390.01	3.14302
	AT1G28430.1	74.2424	1.87065
	AT1G28440.1	483.119	2.68405
	AT1G28480.1	191.074	2.2812
	AT1G28520.1	72.2999	1.85914
	AT1G28530.1	117.232	2.06905
	AT1G28540.1	210.65	2.32356
	AT1G28550.1	51.1241	1.70863
	AT1G28680.1	275.316	2.43983
	AT1G28690.1	5.89154	0.770229
	AT1G28760.1	55.3901	1.74343
	AT1G28815.1	NA	NA
	AT1G28960.1	327.097	2.51468
	AT1G29010.1	NA	NA
	AT1G29070.1	2777.22	3.44361
	AT1G29080.1	4.42082	0.645503
	AT1G29100.1	NA	NA
	AT1G29110.1	6.41002	0.80686
	AT1G29160.1	147.524	2.16886
	AT1G29195.1	48.4828	1.68559
	AT1G29200.2	18.5982	1.26947
	AT1G29220.1	175.085	2.24325
	AT1G29250.1	2059.4	3.31374
	AT1G29280.1	276.231	2.44127
	AT1G29300.1	NA	NA
	AT1G29310.1	338.482	2.52954
	AT1G29330.1	235.819	2.37258
	AT1G29340.1	665.962	2.82345
	AT1G29400.1	305.187	2.48457
	AT1G29470.1	2274.58	3.3569
	AT1G29520.1	98.7097	1.99436
	AT1G29530.1	123.43	2.09142
	AT1G29540.1	NA	NA
	AT1G29640.1	NA	NA
	AT1G29660.1	1265.48	3.10226
	AT1G29670.1	1958.26	3.29187
	AT1G29680.1	253.523	2.40402
	AT1G29690.1	223.275	2.34884
	AT1G29700.1	308.53	2.4893
	AT1G29710.1	30.9114	1.49012
	AT1G29760.1	396.08	2.59778
	AT1G29770.1	6.13124	0.787549
	AT1G29780.1	6.26628	0.797009
	AT1G29790.1	248.93	2.39608
	AT1G29820.1	186.766	2.2713
	AT1G29840.1	NA	NA
	AT1G29850.2	1892.83	3.27711
	AT1G29960.1	17.777	1.24986
	AT1G29980.1	455.821	2.65879
	AT1G29990.1	601.081	2.77893
	AT1G30000.1	175.445	2.24414
	AT1G30040.1	166.856	2.22234
	AT1G30050.1	NA	NA
	AT1G30080.1	29.9606	1.47655
	AT1G30090.1	258.042	2.41169
	AT1G30100.1	11.0377	1.04288
	AT1G30120.1	1296.94	3.11292
	AT1G30130.1	350.116	2.54421
	AT1G30135.1	61.6344	1.78982
	AT1G30160.2	22.2356	1.34705
	AT1G30170.1	NA	NA
	AT1G30200.1	466.44	2.6688
	AT1G30220.1	58.0878	1.76408
	AT1G30230.2	NA	NA
	AT1G30240.2	81.817	1.91284
	AT1G30250.1	184.224	2.26535
	AT1G30300.1	109.734	2.04034
	AT1G30350.1	29.4772	1.46949
	AT1G30360.1	1644.71	3.21609
	AT1G30370.1	31.5863	1.4995
	AT1G30380.1	13913.9	4.14345
	AT1G30400.1	508.176	2.70601
	AT1G30440.1	673.404	2.82828
	AT1G30450.1	11.689	1.06778
	AT1G30490.1	244.888	2.38897
	AT1G30500.2	142.068	2.1525
	AT1G30510.2	296.96	2.4727
	AT1G30530.1	984.115	2.99305
	AT1G30540.1	134.455	2.12858
	AT1G30560.1	4.88404	0.688779
	AT1G30570.1	50.7076	1.70507
	AT1G30580.1	1184.13	3.0734
	AT1G30590.1	NA	NA
	AT1G30600.1	69.7136	1.84332
	AT1G30640.1	141.455	2.15062
	AT1G30650.1	40.9005	1.61173
	AT1G30670.1	NA	NA
	AT1G30700.1	141.059	2.1494
	AT1G30710.1	196.385	2.29311
	AT1G30720.1	243.573	2.38663
	AT1G30730.1	NA	NA
	AT1G30740.1	8.68627	0.938833
	AT1G30750.1	62.9964	1.79932
	AT1G30755.1	NA	NA
	AT1G30760.1	20.3389	1.30833
	AT1G30814.1	NA	NA
	AT1G30825.1	114.592	2.05916
	AT1G30840.1	117.841	2.0713
	AT1G30845.1	NA	NA
	AT1G30850.1	7.61226	0.881513
	AT1G30860.1	154.565	2.18911
	AT1G30870.1	93.9669	1.97298
	AT1G30880.1	1116.44	3.04783
	AT1G30890.1	318.534	2.50316
	AT1G30910.1	298.503	2.47495
	AT1G30970.1	100.446	2.00193
	AT1G31010.1	84.1798	1.92521
	AT1G31040.1	36.3395	1.56038
	AT1G31060.1	23.1967	1.36543
	AT1G31070.2	75.6323	1.87871
	AT1G31170.1	1027.29	3.01169
	AT1G31175.1	NA	NA
	AT1G31230.1	349.155	2.54302
	AT1G31260.1	4.84963	0.685709
	AT1G31300.1	365.259	2.5626
	AT1G31320.1	38.5139	1.58562
	AT1G31330.1	6510.95	3.81364
	AT1G31340.1	445.82	2.64916
	AT1G31410.1	196.345	2.29302
	AT1G31420.1	591.548	2.77199
	AT1G31430.1	17.898	1.2528
	AT1G31450.1	5.89588	0.770548
	AT1G31470.1	154.658	2.18937
	AT1G31480.1	113.165	2.05371
	AT1G31490.1	20.4879	1.3115
	AT1G31550.2	205.245	2.31227
	AT1G31740.1	NA	NA
	AT1G31760.1	45.4525	1.65756
	AT1G31770.1	129.073	2.11084
	AT1G31780.1	300.24	2.47747
	AT1G31800.1	551.242	2.74134
	AT1G31820.1	162.998	2.21218
	AT1G31830.1	322.47	2.50849
	AT1G31850.1	303.873	2.48269
	AT1G31860.1	404.435	2.60685
	AT1G31880.1	NA	NA
	AT1G31885.1	NA	NA
	AT1G31910.1	1818.67	3.25975
	AT1G31920.1	130.126	2.11437
	AT1G31930.1	210.172	2.32257
	AT1G31940.1	308.316	2.489
	AT1G32030.1	9.45576	0.975696
	AT1G32050.1	2175.66	3.33759
	AT1G32080.1	1790.62	3.253
	AT1G32090.1	109.606	2.03984
	AT1G32100.1	323.936	2.51046
	AT1G32150.1	99.5948	1.99824
	AT1G32160.1	711.709	2.8523
	AT1G32170.1	560.785	2.7488
	AT1G32180.1	8.82078	0.945507
	AT1G32200.1	410.2	2.613
	AT1G32210.1	1246.84	3.09581
	AT1G32230.1	1182.17	3.07268
	AT1G32250.1	19.1879	1.28303
	AT1G32260.1	170.32	2.23126
	AT1G32280.1	NA	NA
	AT1G32320.1	5.95442	0.774839
	AT1G32330.1	96.3213	1.98372
	AT1G32350.1	53.0964	1.72507
	AT1G32370.2	107.84	2.03278
	AT1G32380.1	NA	NA
	AT1G32415.1	NA	NA
	AT1G32440.1	251.353	2.40028
	AT1G32450.1	1027.78	3.0119
	AT1G32460.1	2465.2	3.39185
	AT1G32470.1	4120.46	3.61495
	AT1G32510.1	NA	NA
	AT1G32580.1	272.677	2.43565
	AT1G32630.1	92.2463	1.96495
	AT1G32640.1	731.226	2.86405
	AT1G32690.1	62.3141	1.79459
	AT1G32700.1	844.866	2.92679
	AT1G32740.1	24.6218	1.39132
	AT1G32750.1	367.678	2.56547
	AT1G32760.1	23.7709	1.37605
	AT1G32763.1	NA	NA
	AT1G32770.1	53.3454	1.7271
	AT1G32780.1	51.244	1.70964
	AT1G32850.1	7.06781	0.849285
	AT1G32860.1	70.711	1.84949
	AT1G32870.1	77.5547	1.88961
	AT1G32920.1	2722.69	3.435
	AT1G32928.1	NA	NA
	AT1G32930.1	128.39	2.10853
	AT1G32940.1	93.9032	1.97268
	AT1G32950.1	8.10763	0.908894
	AT1G32960.1	42.4203	1.62757
	AT1G32990.1	2188.19	3.34009
	AT1G33030.1	23.9227	1.37881
	AT1G33055.1	220.747	2.3439
	AT1G33170.1	170.733	2.23232
	AT1G33230.1	358.802	2.55485
	AT1G33270.1	297.102	2.47291
	AT1G33280.1	8.34132	0.921235
	AT1G33350.1	19.3152	1.2859
	AT1G33410.1	275.422	2.44
	AT1G33440.1	25.8453	1.41238
	AT1G33490.1	518.518	2.71476
	AT1G33500.1	10.7506	1.03143
	AT1G33520.1	273.662	2.43722
	AT1G33540.1	13.4873	1.12992
	AT1G33560.1	194.157	2.28815
	AT1G33590.1	1295.47	3.11243
	AT1G33670.1	5.07022	0.705027
	AT1G33700.1	157.45	2.19714
	AT1G33750.1	21.3184	1.32875
	AT1G33810.1	1236.73	3.09227
	AT1G33811.1	289.341	2.46141
	AT1G33830.1	9.68129	0.985933
	AT1G33840.1	11.69	1.06781
	AT1G33880.1	6.5988	0.819465
	AT1G33890.1	9.15267	0.961548
	AT1G33900.1	7.20511	0.857641
	AT1G33910.1	7.04329	0.847775
	AT1G33980.2	293.807	2.46806
	AT1G33990.1	742.904	2.87093
	AT1G34010.1	92.0356	1.96396
	AT1G34020.1	222.209	2.34676
	AT1G34040.1	252.757	2.4027
	AT1G34060.1	NA	NA
	AT1G34065.1	95.3994	1.97955
	AT1G34110.1	81.5861	1.91162
	AT1G34120.2	62.5467	1.7962
	AT1G34130.1	566.875	2.75349
	AT1G34160.1	31.0453	1.492
	AT1G34180.2	43.2831	1.63632
	AT1G34190.1	661.556	2.82057
	AT1G34200.1	134.747	2.12952
	AT1G34210.1	241.749	2.38336
	AT1G34270.1	88.9089	1.94895
	AT1G34300.1	208.438	2.31898
	AT1G34320.1	199.296	2.2995
	AT1G34340.1	184.595	2.26622
	AT1G34350.1	146.131	2.16474
	AT1G34420.1	32.1159	1.50672
	AT1G34430.1	768.084	2.88541
	AT1G34540.1	12.4334	1.09459
	AT1G34550.1	150.447	2.17738
	AT1G34580.1	36.6714	1.56433
	AT1G34750.1	200.071	2.30118
	AT1G34760.1	43.9325	1.64279
	AT1G34770.1	42.0498	1.62376
	AT1G34780.1	123.304	2.09098
	AT1G35140.1	415.38	2.61845
	AT1G35190.1	732.973	2.86509
	AT1G35220.1	53.8148	1.7309
	AT1G35250.1	33.9227	1.53049
	AT1G35260.1	119.068	2.07579
	AT1G35330.1	32.5206	1.51216
	AT1G35400.1	NA	NA
	AT1G35460.1	351.778	2.54627
	AT1G35470.2	165.354	2.21841
	AT1G35510.1	115.404	2.06222
	AT1G35515.1	NA	NA
	AT1G35710.1	598.542	2.77709
	AT1G35720.1	2626.38	3.41936
	AT1G35730.1	8.67956	0.938498
	AT1G35780.1	517.659	2.71404
	AT1G35910.1	70.9525	1.85097
	AT1G36050.1	494.453	2.69412
	AT1G36060.1	35.1831	1.54633
	AT1G36070.1	76.4612	1.88344
	AT1G36280.1	NA	NA
	AT1G36370.1	390.059	2.59113
	AT1G36380.1	357.53	2.55331
	AT1G36940.1	42.8404	1.63185
	AT1G36980.1	1400.18	3.14618
	AT1G36990.1	133.789	2.12642
	AT1G37130.1	3445.39	3.53724
	AT1G37150.2	41.8562	1.62176
	AT1G41830.1	809.894	2.90843
	AT1G42480.1	272.595	2.43552
	AT1G42970.1	6664.25	3.82375
	AT1G43000.1	5.83526	0.76606
	AT1G43040.1	8.04457	0.905503
	AT1G43130.1	423.143	2.62649
	AT1G43170.1	7468.83	3.87325
	AT1G43190.1	522.249	2.71788
	AT1G43630.1	48.1563	1.68265
	AT1G43670.1	1024.94	3.0107
	AT1G43690.1	263.878	2.4214
	AT1G43780.1	12.7005	1.10382
	AT1G43800.1	177.865	2.25009
	AT1G43810.1	15.708	1.19612
	AT1G43890.1	1151.28	3.06118
	AT1G43900.1	554.139	2.74362
	AT1G44010.1	NA	NA
	AT1G44090.1	10.1051	1.00454
	AT1G44100.1	658.599	2.81862
	AT1G44120.1	33.3928	1.52365
	AT1G44318.1	11.3784	1.05608
	AT1G44350.1	286.513	2.45714
	AT1G44414.1	35.2571	1.54725
	AT1G44542.1	NA	NA
	AT1G44608.1	NA	NA
	AT1G44760.1	451.416	2.65458
	AT1G44780.1	95.9623	1.9821
	AT1G44790.1	352.859	2.5476
	AT1G44800.1	934.375	2.97052
	AT1G44830.1	34.7835	1.54137
	AT1G44920.1	799.604	2.90288
	AT1G44970.1	446.604	2.64992
	AT1G45000.1	1423.36	3.15331
	AT1G45010.1	NA	NA
	AT1G45100.1	6.78928	0.831824
	AT1G45130.1	429.662	2.63313
	AT1G45145.1	2147.87	3.33201
	AT1G45170.1	180.585	2.25668
	AT1G45180.1	53.5079	1.72842
	AT1G45249.1	NA	NA
	AT1G45474.1	1097.67	3.04047
	AT1G45545.1	31.8106	1.50257
	AT1G45688.1	967.98	2.98587
	AT1G47056.1	NA	NA
	AT1G47128.1	4184.41	3.62163
	AT1G47210.2	145.092	2.16164
	AT1G47240.1	210.348	2.32294
	AT1G47250.1	300.246	2.47748
	AT1G47270.1	601.106	2.77895
	AT1G47278.2	NA	NA
	AT1G47317.1	NA	NA
	AT1G47330.1	198.595	2.29797
	AT1G47380.1	142.701	2.15443
	AT1G47390.1	NA	NA
	AT1G47410.1	66.4174	1.82228
	AT1G47480.1	42.6732	1.63015
	AT1G47530.1	635.753	2.80329
	AT1G47540.2	672.364	2.8276
	AT1G47603.1	NA	NA
	AT1G47640.1	NA	NA
	AT1G47670.1	174.049	2.24067
	AT1G47710.1	408.828	2.61154
	AT1G47750.1	144.724	2.16054
	AT1G47810.1	4.85093	0.685825
	AT1G47830.1	505.307	2.70356
	AT1G47840.1	74.4123	1.87164
	AT1G47900.1	203.439	2.30843
	AT1G47980.1	426.449	2.62987
	AT1G47990.1	6.05563	0.78216
	AT1G48010.1	11.0258	1.04241
	AT1G48040.1	22.4718	1.35164
	AT1G48060.1	3.87137	0.587864
	AT1G48100.1	137.869	2.13947
	AT1G48110.1	199.675	2.30032
	AT1G48150.1	NA	NA
	AT1G48170.1	250.512	2.39883
	AT1G48180.1	12.1826	1.08574
	AT1G48230.1	276.488	2.44168
	AT1G48240.1	246.062	2.39104
	AT1G48260.1	55.8908	1.74734
	AT1G48270.1	58.1315	1.76441
	AT1G48330.1	174.374	2.24148
	AT1G48370.1	177.053	2.2481
	AT1G48380.2	76.3362	1.88273
	AT1G48410.2	1831.74	3.26286
	AT1G48430.1	146.536	2.16594
	AT1G48440.1	2361.61	3.37321
	AT1G48450.1	982.349	2.99227
	AT1G48470.1	430.07	2.63354
	AT1G48540.1	NA	NA
	AT1G48590.1	NA	NA
	AT1G48650.1	230.429	2.36254
	AT1G48660.1	39.8647	1.60059
	AT1G48745.1	NA	NA
	AT1G48790.1	433.045	2.63653
	AT1G48800.1	12.6377	1.10167
	AT1G48830.1	3365.87	3.5271
	AT1G48840.1	199.485	2.29991
	AT1G48860.1	1607.57	3.20617
	AT1G48880.1	58.6014	1.76791
	AT1G48910.1	24.8275	1.39493
	AT1G48930.1	81.0737	1.90888
	AT1G48970.1	122.995	2.08989
	AT1G48990.1	NA	NA
	AT1G49000.1	17.6123	1.24582
	AT1G49010.1	198.531	2.29783
	AT1G49110.1	20.7904	1.31786
	AT1G49140.1	5407.59	3.733
	AT1G49160.2	78.5616	1.89521
	AT1G49200.1	89.9064	1.95379
	AT1G49290.1	220.513	2.34343
	AT1G49310.1	131.18	2.11787
	AT1G49380.1	264.559	2.42252
	AT1G49410.1	843.086	2.92587
	AT1G49430.1	503.841	2.70229
	AT1G49470.1	261.28	2.41711
	AT1G49510.1	278.735	2.44519
	AT1G49520.1	25.8647	1.41271
	AT1G49530.1	26.6509	1.42571
	AT1G49570.1	34.0758	1.53245
	AT1G49580.1	102.901	2.01242
	AT1G49610.1	NA	NA
	AT1G49630.1	106.535	2.02749
	AT1G49640.1	NA	NA
	AT1G49720.1	88.6733	1.94779
	AT1G49730.1	61.7009	1.79029
	AT1G49740.1	197.51	2.29559
	AT1G49760.1	1026.32	3.01128
	AT1G49780.1	62.7961	1.79793
	AT1G49830.1	13.4005	1.12712
	AT1G49840.1	140.822	2.14867
	AT1G49860.1	116.362	2.06581
	AT1G49870.1	45.005	1.65326
	AT1G49890.1	116.529	2.06643
	AT1G49910.1	14.6929	1.16711
	AT1G49960.1	49.8948	1.69806
	AT1G49975.1	243.677	2.38681
	AT1G50040.1	105.788	2.02444
	AT1G50110.1	196.163	2.29262
	AT1G50120.1	328.671	2.51676
	AT1G50140.1	157.327	2.1968
	AT1G50170.1	375.84	2.575
	AT1G50180.1	39.2126	1.59343
	AT1G50250.1	1497.67	3.17542
	AT1G50260.1	58.0132	1.76353
	AT1G50270.1	14.8885	1.17285
	AT1G50280.1	18.5526	1.2684
	AT1G50310.1	95.3082	1.97913
	AT1G50360.1	50.1605	1.70036
	AT1G50370.1	962.879	2.98357
	AT1G50400.1	20.049	1.30209
	AT1G50410.1	202.375	2.30616
	AT1G50420.1	145.815	2.1638
	AT1G50430.1	1029.76	3.01274
	AT1G50450.1	338.711	2.52983
	AT1G50460.1	197.276	2.29507
	AT1G50490.1	496.461	2.69588
	AT1G50510.1	193.861	2.28749
	AT1G50580.1	22.5734	1.3536
	AT1G50590.1	66.8669	1.82521
	AT1G50610.1	90.439	1.95636
	AT1G50630.1	121.767	2.08553
	AT1G50640.1	246.355	2.39156
	AT1G50660.1	269.558	2.43065
	AT1G50680.1	15.634	1.19407
	AT1G50700.1	79.8506	1.90228
	AT1G50710.1	93.1233	1.96906
	AT1G50740.1	735.409	2.86653
	AT1G50870.1	NA	NA
	AT1G50890.1	53.2491	1.72631
	AT1G50920.1	676.538	2.83029
	AT1G50930.1	10.7235	1.03034
	AT1G50940.1	310.242	2.4917
	AT1G50950.1	45.7594	1.66048
	AT1G50960.1	7.22602	0.858899
	AT1G50990.1	20.2618	1.30668
	AT1G51060.1	1941.75	3.28819
	AT1G51070.1	410.78	2.61361
	AT1G51100.1	137.654	2.13879
	AT1G51120.1	NA	NA
	AT1G51130.1	NA	NA
	AT1G51140.1	200.724	2.3026
	AT1G51170.1	82.5122	1.91652
	AT1G51190.1	4.63052	0.66563
	AT1G51200.1	2986.15	3.47511
	AT1G51210.1	26.8505	1.42895
	AT1G51260.1	42.7928	1.63137
	AT1G51340.2	46.1188	1.66388
	AT1G51380.1	31.3286	1.49594
	AT1G51400.1	6000.28	3.77817
	AT1G51440.1	155.265	2.19107
	AT1G51460.1	172.845	2.23766
	AT1G51500.1	865.265	2.93715
	AT1G51520.2	17.0589	1.23195
	AT1G51530.1	NA	NA
	AT1G51560.1	NA	NA
	AT1G51590.1	82.3479	1.91565
	AT1G51600.1	142.875	2.15496
	AT1G51610.1	194.555	2.28904
	AT1G51630.1	NA	NA
	AT1G51640.1	31.5171	1.49855
	AT1G51650.1	3562.01	3.5517
	AT1G51660.1	223.405	2.34909
	AT1G51680.1	1760.14	3.24555
	AT1G51700.1	282.883	2.45161
	AT1G51710.1	1326.66	3.12276
	AT1G51740.1	118.025	2.07197
	AT1G51760.1	NA	NA
	AT1G51770.1	NA	NA
	AT1G51780.1	349.473	2.54341
	AT1G51920.1	14.517	1.16188
	AT1G51930.1	NA	NA
	AT1G51950.1	393.81	2.59529
	AT1G51960.1	6.75889	0.829875
	AT1G51970.1	NA	NA
	AT1G51980.1	2041.29	3.30991
	AT1G52050.1	59.397	1.77376
	AT1G52060.1	54.2479	1.73438
	AT1G52070.1	103.631	2.01549
	AT1G52140.1	80.1727	1.90403
	AT1G52150.2	408.492	2.61118
	AT1G52155.1	NA	NA
	AT1G52160.1	138.705	2.14209
	AT1G52190.1	1385.05	3.14147
	AT1G52200.1	362.548	2.55937
	AT1G52240.1	104.577	2.01943
	AT1G52250.1	104.667	2.01981
	AT1G52260.1	91.9066	1.96335
	AT1G52280.1	427.517	2.63095
	AT1G52340.1	140.688	2.14826
	AT1G52360.1	341.311	2.53315
	AT1G52380.1	407.549	2.61018
	AT1G52400.1	7023.63	3.84656
	AT1G52410.2	785.474	2.89513
	AT1G52420.1	582.219	2.76509
	AT1G52470.1	8.5365	0.93128
	AT1G52530.1	37.6895	1.57622
	AT1G52540.1	227.468	2.35692
	AT1G52565.1	NA	NA
	AT1G52570.1	218.995	2.34043
	AT1G52580.1	220.73	2.34386
	AT1G52600.1	788.507	2.89681
	AT1G52640.1	17.2699	1.23729
	AT1G52660.1	20.888	1.3199
	AT1G52670.1	396.363	2.59809
	AT1G52690.1	1270.44	3.10395
	AT1G52700.1	26.5753	1.42448
	AT1G52720.1	481.8	2.68287
	AT1G52730.1	377.522	2.57694
	AT1G52740.1	2564.67	3.40903
	AT1G52750.1	NA	NA
	AT1G52760.1	1135.75	3.05528
	AT1G52770.1	57.4779	1.7595
	AT1G52830.1	68.1165	1.83325
	AT1G52880.1	402.49	2.60476
	AT1G52890.1	662.99	2.82151
	AT1G52910.1	128.828	2.11001
	AT1G52920.1	44.8911	1.65216
	AT1G52930.1	370.446	2.56872
	AT1G52970.1	9.19735	0.963663
	AT1G53000.1	469.276	2.67143
	AT1G53035.1	112.31	2.05042
	AT1G53040.1	NA	NA
	AT1G53060.1	34.8696	1.54245
	AT1G53090.1	135.437	2.13174
	AT1G53100.1	29.5556	1.47064
	AT1G53165.1	130.655	2.11613
	AT1G53170.1	336.754	2.52731
	AT1G53190.1	NA	NA
	AT1G53200.1	63.3085	1.80146
	AT1G53240.1	2766.79	3.44198
	AT1G53270.1	40.5983	1.60851
	AT1G53280.1	868.106	2.93857
	AT1G53290.1	212.999	2.32838
	AT1G53300.1	143.578	2.15709
	AT1G53310.1	1019.36	3.00833
	AT1G53320.1	886.319	2.94759
	AT1G53330.1	NA	NA
	AT1G53345.1	30.1567	1.47938
	AT1G53350.1	40.2815	1.60511
	AT1G53360.1	5.47526	0.738405
	AT1G53380.1	192.616	2.28469
	AT1G53390.1	164.997	2.21748
	AT1G53400.1	702.04	2.84636
	AT1G53420.1	9.85125	0.993491
	AT1G53440.1	211.675	2.32567
	AT1G53450.1	92.2945	1.96518
	AT1G53510.1	172.078	2.23572
	AT1G53530.1	108.911	2.03707
	AT1G53542.1	NA	NA
	AT1G53590.1	190.932	2.28088
	AT1G53680.1	48.658	1.68715
	AT1G53700.1	14.4153	1.15882
	AT1G53710.1	78.4665	1.89468
	AT1G53750.1	2201.16	3.34265
	AT1G53760.1	139.772	2.14542
	AT1G53770.1	55.3032	1.74275
	AT1G53790.2	67.6357	1.83018
	AT1G53820.1	11.9365	1.07688
	AT1G53830.1	33.7559	1.52835
	AT1G53840.1	500.408	2.69932
	AT1G53850.1	786.783	2.89585
	AT1G53910.1	1000.72	3.00031
	AT1G53920.1	39.3042	1.59444
	AT1G53930.1	5.36861	0.729862
	AT1G53940.1	5.68404	0.754657
	AT1G53990.1	14.0869	1.14882
	AT1G54010.1	498.311	2.6975
	AT1G54020.2	208.287	2.31866
	AT1G54080.2	1208.88	3.08238
	AT1G54090.1	155.301	2.19117
	AT1G54100.1	1939.04	3.28759
	AT1G54115.1	404.691	2.60712
	AT1G54120.1	103.875	2.01651
	AT1G54130.1	1155.83	3.06289
	AT1G54160.1	36.9285	1.56736
	AT1G54170.1	161.335	2.20773
	AT1G54180.1	39.4793	1.59637
	AT1G54200.1	63.5449	1.80308
	AT1G54210.1	206.657	2.31525
	AT1G54220.1	164.217	2.21542
	AT1G54250.1	801.161	2.90372
	AT1G54280.1	39.8667	1.60061
	AT1G54290.1	433.947	2.63744
	AT1G54320.1	876.887	2.94294
	AT1G54340.1	215.306	2.33306
	AT1G54360.4	336.831	2.52741
	AT1G54370.1	283.306	2.45226
	AT1G54380.1	135.375	2.13154
	AT1G54410.1	12478.2	4.09615
	AT1G54450.1	42.2076	1.62539
	AT1G54460.1	301.757	2.47966
	AT1G54510.1	71.1006	1.85187
	AT1G54520.1	834.576	2.92147
	AT1G54530.1	NA	NA
	AT1G54540.1	47.1216	1.67322
	AT1G54570.1	407.472	2.6101
	AT1G54575.1	NA	NA
	AT1G54620.1	NA	NA
	AT1G54710.1	256.968	2.40988
	AT1G54790.2	57.0384	1.75617
	AT1G54830.1	363.218	2.56017
	AT1G54920.2	294.464	2.46903
	AT1G54930.1	NA	NA
	AT1G54940.1	6.75055	0.829339
	AT1G54960.1	57.9302	1.76291
	AT1G55010.1	NA	NA
	AT1G55030.1	6.04254	0.781219
	AT1G55050.1	14.1767	1.15158
	AT1G55090.1	198.062	2.2968
	AT1G55120.1	210.432	2.32311
	AT1G55130.1	186.92	2.27165
	AT1G55140.1	NA	NA
	AT1G55150.1	303.107	2.4816
	AT1G55180.1	27.2222	1.43492
	AT1G55190.1	302.241	2.48035
	AT1G55200.1	56.31	1.75059
	AT1G55210.1	926.907	2.96704
	AT1G55230.1	NA	NA
	AT1G55240.1	27.9847	1.44692
	AT1G55260.1	1765.89	3.24696
	AT1G55280.1	42.5688	1.62909
	AT1G55340.1	NA	NA
	AT1G55350.1	165.088	2.21771
	AT1G55450.1	936.877	2.97168
	AT1G55500.1	169.678	2.22963
	AT1G55510.1	264.276	2.42206
	AT1G55520.1	329.379	2.5177
	AT1G55535.1	NA	NA
	AT1G55560.1	605.095	2.78182
	AT1G55570.1	605.14	2.78186
	AT1G55580.1	8.82388	0.94566
	AT1G55590.1	110.08	2.04171
	AT1G55610.1	21.2233	1.32681
	AT1G55620.2	125.084	2.0972
	AT1G55630.1	76.8241	1.8855
	AT1G55640.1	5.37834	0.730649
	AT1G55680.1	296.278	2.4717
	AT1G55690.1	147.733	2.16948
	AT1G55720.1	NA	NA
	AT1G55730.1	168.476	2.22654
	AT1G55740.1	47.8669	1.68004
	AT1G55750.1	210.304	2.32285
	AT1G55760.1	123.263	2.09083
	AT1G55830.1	102.516	2.01079
	AT1G55840.1	1168.5	3.06763
	AT1G55850.1	861.845	2.93543
	AT1G55890.1	774.489	2.88902
	AT1G55910.1	175.515	2.24431
	AT1G55920.1	472.829	2.6747
	AT1G55930.1	109.392	2.03899
	AT1G56010.2	72.8652	1.86252
	AT1G56030.1	7.77378	0.890632
	AT1G56040.1	7.88177	0.896624
	AT1G56050.1	302.732	2.48106
[truncated: 9,495 more rows]

## Sheet: Data distributed by chromosomes
Table17B. The distribution of loci with Ks, ω (between genera) and GEA from Gaut's microarrays in the chromosomes.
Whole genome				Chromosome I				Chromosome II				chromosome III				Chromosome IV				Chromosome V
locus	Ks	ω	Log10 (Gaut's microarrays)	Locus	Ks	ω	Log10 (Gaut's microarrays)	Locus	Ks	ω	Log10 (Gaut's microarrays)	Locus	Ks	ω	Log10 (Gaut's microarrays)	Locus	Ks	ω	Log10 (Gaut's microarrays)	Locus	Ks	ω	Log10 (Gaut's microarrays)
AT3G50130	0.389487	0.141455	0.984422	AT1G01060	0.215435	0.235788	2.8181	AT2G01070	0.190487	0.181914	2.17686	AT3G01020	0.229556	0.177363	1.6064	AT4G00080	0.344129	0.12422	1.32781	AT5G01010	0.199194	0.145826	2.68984
AT5G44160	0.443247	0.116324	1.05122	AT1G01070	0.327922	0.380082	2.14163	AT2G01110	0.213243	0.134493	2.68888	AT3G01040	0.185228	0.0228406	2.45558	AT4G00150	0.332397	0.12214	1.94751	AT5G01020	0.210523	0.0359283	2.72111
AT3G62890	0.282198	0.205164	1.1051	AT1G01110	0.183015	0.266856	1.39011	AT2G01130	0.188254	0.219808	1.56997	AT3G01060	0.178971	0.156504	2.5601	AT4G00180	0.231697	0.19572	2.21373	AT5G01090	0.246653	0.362068	2.71259
AT1G53700	0.263492	0.0906492	1.15882	AT1G01120	0.294954	0.0500074	3.02087	AT2G01140	0.266392	0.062897	3.16962	AT3G01100	0.18081	0.164784	2.34347	AT4G00190	0.383854	0.219716	1.07352	AT5G01180	0.254875	0.145974	1.75786
AT4G24250	0.191069	0.165093	1.2184	AT1G01140	0.264589	0.0552165	3.05106	AT2G01150	0.418854	0.258205	2.32598	AT3G01140	0.2808	0.137737	1.8739	AT4G00220	0.204377	0.132341	1.58206	AT5G01190	0.401364	0.052641	1.56519
AT3G04510	0.417472	0.101875	1.27604	AT1G01160	0.244069	0.203669	2.47744	AT2G01200	0.281353	0.391746	0.895708	AT3G01150	0.292122	0.0685323	2.39866	AT4G00230	0.339525	0.122651	2.00377	AT5G01210	0.426473	0.0932038	2.54681
AT1G71930	0.307047	0.0726768	1.32351	AT1G01190	0.265398	0.123836	1.97645	AT2G01210	0.249202	0.147875	1.69896	AT3G01160	0.342377	0.25856	2.22585	AT4G00231	0.399884	0.154596	2.0954	AT5G01240	0.18237	0.0878241	2.45363
AT4G37170	0.325194	0.121342	1.3768	AT1G01200	0.310081	0.10838	1.11548	AT2G01270	0.150929	0.214954	2.51931	AT3G01190	0.237542	0.149389	2.47352	AT4G00232	0.399388	1.07149	1.35798	AT5G01270	0.267389	0.129044	2.05606
AT3G20760	0.287273	0.413883	1.41951	AT1G01220	0.286032	0.109692	2.22901	AT2G01300	0.46612	0.13629	2.02818	AT3G01200	0.407549	0.129316	2.43739	AT4G00330	0.428518	0.135171	2.50125	AT5G01290	0.26403	0.0940625	2.27794
AT2G42380	0.349977	0.180272	1.46854	AT1G01225	0.273627	0.0992067	1.76336	AT2G01350	0.17455	0.0942216	3.00431	AT3G01250	0.490201	0.185382	2.33293	AT4G00370	0.160615	0.129132	2.90842	AT5G01340	0.280481	0.104535	2.25095
AT5G35390	0.269733	0.345121	1.51111	AT1G01230	0.151299	0.0565432	2.53652	AT2G01400	0.169098	0.378269	1.7014	AT3G01270	0.265716	0.163541	3.04051	AT4G00400	0.30026	0.137786	2.43857	AT5G01350	0.349227	0.0716457	3.12738
AT5G55250	0.21766	0.072674	1.55139	AT1G01280	0.314381	0.110601	1.69008	AT2G01420	0.474981	0.0713485	2.36423	AT3G01280	0.207678	0.166604	3.29738	AT4G00450	0.229626	0.269389	2.25414	AT5G01360	0.311587	0.0628635	2.1112
AT2G18080	0.311272	0.203386	1.59981	AT1G01300	0.290893	0.0882286	2.86208	AT2G01480	0.246158	0.0396546	1.95333	AT3G01290	0.178911	0.0483113	3.09857	AT4G00490	0.257963	0.144809	2.52563	AT5G01370	0.190569	0.145197	2.08853
AT1G23980	0.286622	0.185697	1.6295	AT1G01360	0.481427	0.0897515	2.48137	AT2G01490	0.199725	0.152777	2.83519	AT3G01310	0.252768	0.040326	2.7106	AT4G00520	0.191874	0.281673	1.66953	AT5G01380	0.30402	0.126421	1.13356
AT4G31320	0.155032	0.186159	1.66379	AT1G01380	0.218351	0.220462	1.6358	AT2G01500	0.287908	0.465424	0.935638	AT3G01320	0.2056	0.348705	2.27162	AT4G00570	0.228358	0.0852549	2.62855	AT5G01390	0.232498	0.176913	2.18105
AT3G24620	0.258405	0.118316	1.69519	AT1G01390	0.265892	0.344756	1.33602	AT2G01510	0.289175	0.112596	0.973111	AT3G01420	0.204311	0.225035	2.9159	AT4G00585	0.164337	0.208462	2.8658	AT5G01410	0.368172	0.0114667	3.25083
AT5G60740	0.271122	0.0536082	1.72788	AT1G01430	0.246699	0.28939	2.52932	AT2G01580	0.337671	0.0668307	1.94362	AT3G01490	0.262266	0.0470599	2.1957	AT4G00700	0.239335	0.270264	2.15434	AT5G01460	0.144068	0.0503693	2.3158
AT1G10380	0.477566	0.116253	1.75744	AT1G01440	0.321373	0.222558	2.04636	AT2G01590	0.271432	0.191789	2.46262	AT3G01520	0.306449	0.127519	2.98338	AT4G00710	0.322489	0.0436373	2.56954	AT5G01520	0.253416	0.112651	2.5373
AT1G16690	0.271838	0.212844	1.78858	AT1G01460	0.319853	0.120201	2.17478	AT2G01600	0.299295	0.0793542	2.73482	AT3G01530	0.190895	0.107835	2.17517	AT4G00720	0.215748	0.102079	2.85155	AT5G01530	0.323775	0.080907	4.02952
AT1G08220	0.182093	0.332735	1.8209	AT1G01470	0.370966	0.0161203	3.20516	AT2G01610	0.252038	0.147959	2.17826	AT3G01550	0.251446	0.21266	2.3301	AT4G00740	0.197166	0.0714997	2.51039	AT5G01540	0.287461	0.211826	1.89956
AT1G11060	0.163414	0.29847	1.84962	AT1G01540	0.433502	0.0986732	2.68967	AT2G01630	0.303093	0.0383875	1.98819	AT3G01570	0.300067	0.0538822	3.20253	AT4G00750	0.207377	0.237397	2.10608	AT5G01550	0.422105	0.195228	1.63449
AT5G49470	0.217774	0.103695	1.87857	AT1G01560	0.201184	0.149784	2.22031	AT2G01670	0.180879	0.0387228	2.95475	AT3G01580	0.236812	0.231716	0.773611	AT4G00820	0.281579	0.115857	1.95118	AT5G01560	0.361521	0.171924	0.650559
AT5G44700	0.32955	0.232615	1.90487	AT1G01570	0.261568	0.206628	1.51157	AT2G01750	0.187371	0.09797	1.73106	AT3G01630	0.350005	0.186547	1.93546	AT4G00840	0.170347	0.153009	1.56044	AT5G01590	0.291089	0.0658293	2.39556
AT3G13780	0.220035	0.520629	1.92943	AT1G01610	0.321639	0.0695327	2.77291	AT2G01810	0.227976	0.390697	1.3168	AT3G01690	0.264801	0.0785039	3.0165	AT4G00850	0.225549	0.398063	1.9089	AT5G01610	0.405551	0.0898398	2.40457
AT4G22910	0.419211	0.0451074	1.95198	AT1G01630	0.31406	0.136771	2.76964	AT2G01820	0.272767	0.192059	2.79159	AT3G01770	0.306559	0.435482	2.54483	AT4G00860	0.420235	0.128282	3.6525	AT5G01650	0.437098	0.0268804	3.0317
AT1G77220	0.190942	0.0801494	1.97593	AT1G01650	0.13788	0.132056	2.70009	AT2G01850	0.350891	0.0907765	3.19695	AT3G01780	0.199043	0.0499152	2.47599	AT4G00870	0.270704	0.400548	1.4991	AT5G01670	0.258337	0.131378	2.82078
AT1G75580	0.307635	0.0669078	2.00286	AT1G01710	0.230298	0.132866	2.46809	AT2G01890	0.253288	0.212086	2.50797	AT3G01820	0.286214	0.223588	2.38181	AT4G00880	0.0698769	0.622851	2.48362	AT5G01720	0.360716	0.12362	2.03681
AT5G03530	0.271194	0.0446224	2.02398	AT1G01720	0.335175	0.0972033	3.003	AT2G01900	0.199564	0.237385	1.31177	AT3G01900	0.351071	0.23344	0.83518	AT4G00900	0.284672	0.0627456	2.17954	AT5G01750	0.424917	0.0834075	3.34961
AT4G37660	0.27505	0.283526	2.04634	AT1G01730	0.267508	0.405101	2.4549	AT2G01910	0.209839	0.0879717	2.60897	AT3G01990	0.157885	0.152412	1.41269	AT4G00910	0.166926	0.239403	1.40168	AT5G01890	0.331246	0.139552	2.42064
AT1G20910	0.17196	0.492242	2.06783	AT1G01760	0.153866	0.404007	1.12799	AT2G01920	0.349307	0.216869	0.878603	AT3G02000	0.432067	0.0529924	1.48536	AT4G00990	0.310431	0.43427	2.30619	AT5G01970	0.223996	0.260174	2.11092
AT2G13610	0.222734	0.119421	2.08786	AT1G01770	0.214361	0.293226	2.18247	AT2G01950	0.242188	0.084881	2.23819	AT3G02010	0.217339	0.283742	1.23578	AT4G01026	0.261692	0.14174	2.40231	AT5G01990	0.187776	0.12647	2.17594
AT3G47540	0.246484	0.378287	2.10644	AT1G01780	0.284979	0.0917191	2.61669	AT2G01970	0.198638	0.0717012	2.82665	AT3G02020	0.158911	0.173141	2.89567	AT4G01070	0.336259	0.197623	2.95493	AT5G02000	0.197763	0.511165	0.813905
AT5G51050	0.277789	0.0641704	2.12495	AT1G01840	0.418485	0.224758	1.54927	AT2G01990	0.211831	0.239383	1.47316	AT3G02050	0.187675	0.209358	2.36421	AT4G01090	0.299922	0.203958	2.08692	AT5G02010	0.216659	0.104751	1.905
AT1G22020	0.25593	0.113687	2.14535	AT1G01900	0.350066	0.168118	2.41742	AT2G02010	0.278085	0.0553834	2.06961	AT3G02070	0.199607	0.212269	2.28587	AT4G01100	0.23276	0.0893029	2.94972	AT5G02050	0.261128	0.259245	2.60331
AT3G18440	0.347154	0.109275	2.16388	AT1G01940	0.345224	0.0157362	2.27808	AT2G02020	0.25214	0.211422	1.53965	AT3G02100	0.250812	0.33572	1.02092	AT4G01110	0.304756	0.275543	0.850116	AT5G02100	0.215811	0.128041	2.48727
AT5G04480	0.183784	0.160399	2.18218	AT1G01950	0.217091	0.050229	2.22236	AT2G02040	0.290787	0.0570631	2.65097	AT3G02110	0.263597	0.0998109	2.82925	AT4G01130	0.246802	0.189263	1.98269	AT5G02130	0.240092	0.239869	1.68589
AT3G62270	0.202637	0.0607017	2.20074	AT1G01960	0.182715	0.0752322	2.76131	AT2G02050	0.238748	0.11733	3.12497	AT3G02130	0.226098	0.14328	2.28522	AT4G01190	0.297755	0.286284	1.10986	AT5G02140	0.279737	0.0534368	1.24298
AT5G55740	0.245635	0.231947	2.21722	AT1G01980	0.322393	0.145182	2.69105	AT2G02060	0.299816	0.311346	1.0669	AT3G02170	0.188074	0.383446	2.50896	AT4G01210	0.21294	0.234747	2.63504	AT5G02150	0.247516	0.2652	2.15838
AT3G49810	0.224484	0.0402143	2.23528	AT1G02060	0.30248	0.208162	0.984821	AT2G02080	0.187856	0.173073	2.3064	AT3G02180	0.329733	0.0851845	3.09189	AT4G01220	0.365505	0.0876289	1.99499	AT5G02160	0.266429	0.127902	3.21461
AT5G40660	0.257338	0.105207	2.25537	AT1G02110	0.272851	0.134279	1.92768	AT2G02160	0.175906	0.318879	2.42243	AT3G02190	0.430994	0.0206047	2.97322	AT4G01280	0.319235	0.203739	1.95844	AT5G02170	0.286786	0.131012	1.46725
AT4G28210	0.267182	0.162383	2.2739	AT1G02130	0.377801	0.034134	2.60474	AT2G02180	0.22188	0.170562	2.55091	AT3G02200	0.281562	0.156945	2.94664	AT4G01290	0.178414	0.312353	2.90755	AT5G02180	0.253648	0.15384	1.91674
AT5G19630	0.180546	0.14918	2.29195	AT1G02140	0.380499	0.0961054	3.18291	AT2G02220	0.307574	0.191406	2.07045	AT3G02210	0.208198	0.178076	2.22043	AT4G01370	0.317209	0.0404331	2.82212	AT5G02190	0.298105	0.0810481	1.72547
AT5G54100	0.258782	0.302169	2.30661	AT1G02150	0.255132	0.105017	2.94774	AT2G02230	0.316701	0.364563	2.26362	AT3G02220	0.317724	0.115197	2.70049	AT4G01420	0.296293	0.182659	0.851966	AT5G02260	0.350369	0.075168	2.01685
AT3G49790	0.387108	0.0968979	2.32353	AT1G02170	0.248411	0.18487	2.70658	AT2G02250	0.434389	0.239119	1.02079	AT3G02230	0.162929	0.0493532	3.85692	AT4G01440	0.297963	0.196516	1.92277	AT5G02310	0.154866	0.361457	2.39295
AT2G31060	0.160282	0.132597	2.34459	AT1G02190	0.217793	0.226863	2.28051	AT2G02340	0.319441	0.302827	1.15433	AT3G02250	0.219969	0.0487927	2.26831	AT4G01460	0.231995	0.298403	1.90081	AT5G02410	0.232101	0.315193	2.02369
AT5G65300	0.345545	0.148702	2.36255	AT1G02220	0.374257	0.598207	1.9296	AT2G02390	0.339644	0.079082	2.77774	AT3G02280	0.211023	0.178372	1.79817	AT4G01470	0.362407	0.0305328	2.30153	AT5G02430	0.284308	0.131755	1.69508
AT1G70610	0.235694	0.170999	2.38095	AT1G02270	0.181969	0.288992	2.37352	AT2G02400	0.193892	0.201388	2.30534	AT3G02290	0.188122	0.145761	2.0214	AT4G01630	0.252613	0.108386	1.19801	AT5G02440	0.256596	0.150767	1.79699
AT5G47220	0.4286	0.146451	2.3993	AT1G02305	0.234455	0.114216	3.26468	AT2G02410	0.155459	0.0860206	1.80659	AT3G02310	0.147125	0.192507	2.72206	AT4G01700	0.289323	0.126769	2.43049	AT5G02450	0.367571	0.0904561	3.62118
AT1G21590	0.24587	0.264502	2.41718	AT1G02310	0.275695	0.120344	2.22235	AT2G02470	0.227772	0.116717	2.61808	AT3G02330	0.229833	0.175272	0.974037	AT4G01720	0.282538	0.206565	1.86428	AT5G02540	0.331275	0.0448398	2.19782
AT1G33520	0.256946	0.232921	2.43722	AT1G02330	0.281614	0.0873908	2.46875	AT2G02480	0.253615	0.09908	1.96618	AT3G02350	0.251302	0.0355758	2.68993	AT4G01870	0.270239	0.203228	2.74461	AT5G02550	0.247614	0.246396	2.41758
AT1G14410	0.159441	0.270454	2.45525	AT1G02360	0.363441	0.152927	2.35647	AT2G02500	0.212009	0.200957	2.4662	AT3G02380	0.23878	0.158253	2.59647	AT4G01890	0.199633	0.412302	0.838552	AT5G02580	0.120422	0.160495	2.48643
AT5G40200	0.303803	0.0529079	2.47008	AT1G02370	0.182959	0.311935	1.87312	AT2G02510	0.11592	0.0545732	3.12608	AT3G02420	0.171124	0.096974	2.42163	AT4G01900	0.254114	0.136716	2.87768	AT5G02710	0.338706	0.162729	2.41196
AT1G18100	0.1922	0.0552876	2.49007	AT1G02390	0.257503	0.227829	1.75376	AT2G02540	0.207866	0.275439	1.3631	AT3G02460	0.223613	0.0612745	2.41573	AT4G01950	0.266952	0.120488	2.33875	AT5G02730	0.194573	0.70373	0.584196
AT4G33430	0.301576	0.0189834	2.50839	AT1G02400	0.287881	0.147901	1.91758	AT2G02590	0.232461	0.117013	1.77374	AT3G02480	0.133352	0.209709	3.25528	AT4G01990	0.280492	0.232119	1.52541	AT5G02740	0.172608	0.244728	2.39113
AT2G41940	0.225448	0.30794	2.53109	AT1G02410	0.196161	0.187855	2.54864	AT2G02720	0.247009	0.164267	2.49534	AT3G02490	0.285478	0.186863	2.17604	AT4G02020	0.17285	0.394822	2.4054	AT5G02760	0.235149	0.17554	2.09082
AT2G41950	0.2509	0.239418	2.55139	AT1G02420	0.266377	0.12122	1.71592	AT2G02740	0.207144	0.178709	2.05725	AT3G02520	0.175545	0.0640585	3.11935	AT4G02050	0.246104	0.120896	2.36713	AT5G02800	0.243611	0.0592324	2.01227
AT5G46180	0.311801	0.0860927	2.57518	AT1G02640	0.27823	0.0842805	2.61122	AT2G02750	0.221886	0.20472	1.12282	AT3G02530	0.163279	0.0456193	2.83569	AT4G02120	0.180344	0.105	2.39398	AT5G02850	0.224611	0.134632	2.21046
AT5G15610	0.238809	0.2676	2.59809	AT1G02660	0.324013	0.143924	2.52475	AT2G02780	0.181174	0.266894	2.4719	AT3G02550	0.311104	0.104258	2.95186	AT4G02150	0.248846	0.165029	2.56992	AT5G02860	0.184756	0.0975106	1.72459
AT2G18370	0.240035	0.221861	2.61607	AT1G02680	0.306268	0.0938723	2.20042	AT2G02810	0.204301	0.0706892	2.38221	AT3G02555	0.178812	0.559919	2.36851	AT4G02160	0.242234	0.371134	1.0156	AT5G02870	0.379857	0.0396318	3.63999
AT1G48790	0.219753	0.195381	2.63653	AT1G02730	0.227894	0.0726433	2.57498	AT2G02850	0.175647	0.47709	3.06006	AT3G02570	0.266108	0.100735	2.81255	AT4G02170	0.10163	0.577025	1.08658	AT5G02940	0.159461	0.274426	2.76474
AT1G06570	0.364048	0.0836122	2.66646	AT1G02750	0.376132	0.278292	2.24556	AT2G02860	0.175104	0.171598	2.41679	AT3G02580	0.238656	0.125026	2.65742	AT4G02195	0.26188	0.146891	2.08636	AT5G03000	0.279103	0.585218	1.11426
AT3G05200	0.353684	0.124477	2.6931	AT1G02780	0.319041	0.023791	3.95627	AT2G02950	0.228545	0.30603	1.89119	AT3G02630	0.236402	0.0411299	2.89342	AT4G02200	0.215491	0.248604	2.70048	AT5G03050	0.120882	0.388573	2.01151
AT1G25450	0.274236	0.0798714	2.71812	AT1G02790	0.273	0.170005	3.20069	AT2G02970	0.233817	0.208003	2.55983	AT3G02660	0.241406	0.1092	2.27649	AT4G02230	0.263671	0.0241994	3.3749	AT5G03120	0.290917	0.38802	2.57993
AT2G42580	0.319041	0.104007	2.74339	AT1G02800	0.146886	0.200178	2.42862	AT2G02980	0.318777	0.131813	1.32265	AT3G02680	0.124246	0.453219	1.44828	AT4G02270	0.156821	0.420113	2.3385	AT5G03140	0.335866	0.0901736	2.47154
AT1G72680	0.322691	0.150188	2.77622	AT1G02810	0.363082	0.0720086	2.04673	AT2G03050	0.198096	0.122419	1.89652	AT3G02690	0.281263	0.138821	2.6271	AT4G02280	0.296395	0.0664448	2.45854	AT5G03180	0.2293	0.349667	2.01833
AT3G23940	0.267689	0.0459912	2.80791	AT1G02813	0.254321	0.507779	2.01884	AT2G03070	0.214359	0.173309	2.09663	AT3G02700	0.188298	0.143145	2.65431	AT4G02290	0.318047	0.052436	2.93364	AT5G03230	0.340032	0.0910085	2.22475
AT3G52920	0.322346	0.117788	2.8344	AT1G02816	0.435136	0.13083	2.69341	AT2G03090	0.310777	0.048312	2.51831	AT3G02720	0.16565	0.101151	2.69297	AT4G02300	0.267362	0.405883	0.655292	AT5G03260	0.25818	0.085353	1.84088
AT1G18250	0.281871	0.0830943	2.86804	AT1G02820	0.165994	0.546006	2.32701	AT2G03200	0.293572	0.0993571	2.36746	AT3G02730	0.43016	0.0998204	3.3534	AT4G02340	0.180737	0.182263	2.62395	AT5G03320	0.219672	0.0991332	2.30697
AT2G20990	0.254265	0.0503396	2.90174	AT1G02850	0.180404	0.418144	2.65072	AT2G03210	0.250951	0.243157	1.24863	AT3G02740	0.180254	0.215215	2.65802	AT4G02350	0.238207	0.0761461	2.65355	AT5G03345	0.168906	0.160756	2.84731
AT1G04040	0.239921	0.189971	2.9421	AT1G02860	0.250615	0.183779	2.29585	AT2G03220	0.270249	0.163896	2.20767	AT3G02790	0.233958	0.0945673	2.97892	AT4G02400	0.227821	0.220553	2.25875	AT5G03370	0.262255	0.284964	1.92919
AT3G62600	0.247365	0.0249319	2.98386	AT1G02870	0.309494	0.100245	2.53751	AT2G03280	0.25729	0.152032	1.73833	AT3G02800	0.233648	0.144473	1.76419	AT4G02420	0.332439	0.207562	2.11923	AT5G03430	0.156528	0.0701735	2.6145
AT3G11700	0.301969	0.0736763	3.0236	AT1G02890	0.254268	0.24588	2.63041	AT2G03310	0.195007	0.46911	2.44385	AT3G02830	0.282324	0.0618959	2.62348	AT4G02480	0.241189	0.17483	2.29609	AT5G03455	0.223978	0.0273711	2.92855
AT2G24790	0.441047	0.2312	3.07477	AT1G02900	0.360672	0.222754	2.70898	AT2G03340	0.329285	0.118814	2.3217	AT3G02875	0.239109	0.174637	2.29647	AT4G02500	0.276957	0.0207665	2.9802	AT5G03470	0.219416	0.0888984	2.23469
AT5G57800	0.267537	0.0794701	3.13508	AT1G03010	0.213169	0.0961412	1.08679	AT2G03350	0.173477	0.0781788	2.52928	AT3G02880	0.281353	0.163909	2.81104	AT4G02530	0.222823	0.119987	3.25668	AT5G03510	0.213696	0.162609	1.43102
AT5G26360	0.281309	0.0274337	3.20548	AT1G03020	0.285448	0.0609371	1.51287	AT2G03360	0.330895	0.262266	1.11851	AT3G02900	0.247455	0.260788	2.79328	AT4G02610	0.30256	0.0982775	2.19911	AT5G03530	0.271194	0.0446224	2.02398
AT1G29670	0.347369	0.0922057	3.29187	AT1G03040	0.211367	0.147905	2.50705	AT2G03410	0.325604	0.0665161	2.05308	AT3G02910	0.422618	0.105027	2.63597	AT4G02620	0.0922917	0.0389658	3.2951	AT5G03540	0.231297	0.049381	2.20913
AT3G30775	0.280891	0.0615228	3.42789	AT1G03050	0.231885	0.0968932	2.21219	AT2G03450	0.308581	0.12907	1.93973	AT3G02920	0.265386	0.144609	2.20661	AT4G02630	0.270275	0.115408	2.63616	AT5G03555	0.346089	0.119992	2.3897
AT5G59310	0.326593	0.173764	3.66206	AT1G03170	0.414423	0.248321	2.14969	AT2G03480	0.24247	0.0702498	2.35474	AT3G02940	0.257468	0.158212	1.19538	AT4G02640	0.308871	0.149021	2.41606	AT5G03590	0.204413	0.203494	0.729593
AT3G10710	0.269149	0.17783	1.32425	AT1G03220	0.395173	0.132787	3.24467	AT2G03510	0.204316	0.063437	2.85496	AT3G02950	0.280522	0.0572962	2.03885	AT4G02650	0.325816	0.169143	1.69157	AT5G03620	0.253652	0.187438	1.60403
AT4G16750	0.319313	0.0799959	1.32433	AT1G03250	0.263768	0.131306	2.21367	AT2G03520	0.279537	0.129515	1.56408	AT3G02970	0.225174	0.272842	2.43657	AT4G02680	0.275096	0.050516	2.74589	AT5G03630	0.260653	0.134135	2.92956
AT4G29050	0.280783	0.35068	1.3244	AT1G03260	0.174395	0.118772	1.95294	AT2G03550	0.35884	0.264091	2.659	AT3G02990	0.213516	0.234382	1.92243	AT4G02730	0.280243	0.0609832	2.03696	AT5G03650	0.218208	0.118521	2.82399
AT5G57140	0.472077	0.160642	1.32494	AT1G03270	0.24854	0.0942485	1.9805	AT2G03710	0.219896	0.108288	2.17789	AT3G03000	0.335459	0.0428151	1.82984	AT4G02750	0.274475	0.139192	1.52635	AT5G03690	0.212772	0.0434994	2.35899
AT3G04530	0.432723	0.110276	1.32519	AT1G03280	0.22428	0.17853	2.48609	AT2G03740	0.264783	0.396203	2.06194	AT3G03050	0.238286	0.0569445	2.53586	AT4G02810	0.33715	0.483792	1.60767	AT5G03760	0.307044	0.0467569	2.6098
AT1G65110	0.185536	0.647409	1.32521	AT1G03300	0.369925	0.433135	1.52217	AT2G03750	0.230274	0.367459	2.54853	AT3G03060	0.221422	0.141997	1.82721	AT4G02820	0.33095	0.140833	1.86723	AT5G03770	0.214309	0.229186	1.48096
AT3G58350	0.235468	0.418855	1.32559	AT1G03380	0.196397	0.267655	2.15482	AT2G03780	0.185335	0.108867	2.26821	AT3G03070	0.349723	0.0603629	3.26739	AT4G02880	0.21342	0.538222	2.37506	AT5G03800	0.200704	0.250607	1.72405
AT1G14680	0.277366	0.374468	1.32586	AT1G03390	0.299291	0.142742	1.2891	AT2G03820	0.416697	0.0354884	2.57711	AT3G03080	0.266003	0.140987	1.74003	AT4G02900	0.203418	0.0581227	1.70171	AT5G03840	0.157035	0.0860355	1.14841
AT4G22070	0.198438	0.202568	1.326	AT1G03430	0.420339	0.0571151	2.18799	AT2G03830	0.204665	0.58628	0.929255	AT3G03090	0.174109	0.260663	2.34955	AT4G02920	0.193804	0.297223	2.87854	AT5G03870	0.426335	0.083379	1.62696
AT2G14860	0.373059	0.153814	1.32649	AT1G03440	0.423903	0.0813526	1.97404	AT2G03850	0.199045	0.574228	2.18579	AT3G03110	0.169694	0.15221	2.07449	AT4G02930	0.211835	0.045127	3.0365	AT5G03900	0.182564	0.142646	2.5623
AT5G06540	0.286974	0.131735	1.3267	AT1G03445	0.428565	0.509537	1.04956	AT2G03880	0.185173	0.203083	1.10255	AT3G03160	0.226528	0.0289797	2.91165	AT4G02980	0.224188	0.195482	2.35569	AT5G03930	0.254191	0.989162	0.947722
AT2G22410	0.325588	0.160705	1.32735	AT1G03457	0.175319	0.300952	2.09851	AT2G03980	0.374283	0.350122	2.59959	AT3G03180	0.199053	0.0462268	2.07563	AT4G03010	0.25717	0.125921	1.41938	AT5G04000	0.227814	0.275965	2.1531
AT4G13330	0.246581	0.323375	1.32771	AT1G03510	0.289354	0.126745	1.14456	AT2G04030	0.339042	0.0387242	3.09102	AT3G03190	0.11824	0.279889	2.26421	AT4G03080	0.235492	0.0558501	2.56103	AT5G04040	0.332717	0.0451934	2.74031
AT4G00080	0.344129	0.12422	1.32781	AT1G03520	0.283868	0.0704694	2.07067	AT2G04040	0.289945	0.17703	1.46252	AT3G03200	0.243618	0.164665	0.937995	AT4G03090	0.230139	0.317318	1.53914	AT5G04060	0.384698	0.0944912	1.88049
AT4G18990	0.222749	0.165819	1.32822	AT1G03540	0.271347	0.251609	1.29412	AT2G04100	0.347708	0.156002	1.94824	AT3G03220	0.223648	0.0840726	2.1975	AT4G03110	0.218964	0.0958817	2.73934	AT5G04120	0.285353	0.122942	1.53305
AT5G04390	0.1454	0.409816	1.32854	AT1G03550	0.167518	0.0779511	2.17441	AT2G04220	0.297584	0.114722	1.46782	AT3G03230	0.3451	0.120817	1.36629	AT4G03140	0.27404	0.11875	1.86257	AT5G04140	0.266345	0.0497745	3.53667
AT5G65100	0.278419	0.150691	1.32874	AT1G03620	0.131058	0.214028	1.81711	AT2G04230	0.153268	0.377809	2.07439	AT3G03250	0.217799	0.104368	3.26176	AT4G03150	0.186745	0.572707	2.28497	AT5G04160	0.266076	0.0111261	2.37645
AT5G19610	0.355243	0.0749489	1.32938	AT1G03630	0.296956	0.051195	3.10709	AT2G04280	0.367425	0.104345	2.93584	AT3G03290	0.287374	0.197563	1.07864	AT4G03180	0.216054	0.377265	2.43106	AT5G04180	0.224884	0.227317	2.69634
AT3G03480	0.33402	0.164209	1.3301	AT1G03687	0.174869	0.276338	1.80042	AT2G04305	0.331981	0.0997366	1.96997	AT3G03420	0.259145	0.00879802	2.17631	AT4G03190	0.225911	0.104487	2.40949	AT5G04200	0.229232	0.183139	2.34292
AT3G15800	0.290593	0.152233	1.33056	AT1G03730	0.278576	0.0393306	2.58144	AT2G04340	0.273664	0.0838577	2.07239	AT3G03440	0.223533	0.106881	1.55239	AT4G03200	0.239826	0.0931395	2.71663	AT5G04220	0.183426	0.242702	1.931
AT4G05100	0.264063	0.184031	1.3309	AT1G03840	0.30282	0.152445	1.13616	AT2G04360	0.350049	0.254885	2.3904	AT3G03450	0.350955	0.153012	2.08632	AT4G03210	0.365618	0.0537355	3.47052	AT5G04270	0.185148	0.200064	1.90451
AT5G16860	0.311971	0.146468	1.33113	AT1G03870	0.286489	0.177037	3.21448	AT2G04400	0.21031	0.181792	2.9127	AT3G03470	0.286898	0.12843	2.94456	AT4G03240	0.29718	0.0768966	2.23064	AT5G04280	0.296323	0.11211	2.65392
AT4G08990	0.429661	0.308508	1.33156	AT1G03890	0.267099	0.193459	3.07175	AT2G04430	0.337099	0.357483	1.60818	AT3G03480	0.33402	0.164209	1.3301	AT4G03290	0.192056	0.126783	2.58063	AT5G04340	0.364374	0.217842	2.44153
AT2G34400	0.204792	0.296076	1.33324	AT1G03920	0.186116	0.201625	1.81527	AT2G04540	0.188084	0.161269	1.97823	AT3G03490	0.356353	0.0666102	2.58063	AT4G03330	0.288807	0.0884982	1.19171	AT5G04390	0.1454	0.409816	1.32854
AT1G70500	0.250723	0.215995	1.33351	AT1G03950	0.233166	0.0748723	2.32833	AT2G04570	0.319503	0.134049	2.83574	AT3G03510	0.218834	0.397193	1.45681	AT4G03340	0.301524	0.14922	1.44217	AT5G04410	0.385458	0.256686	2.90251
AT1G75590	0.313032	0.0473599	1.33492	AT1G03960	0.290369	0.154515	1.73797	AT2G04650	0.220056	0.0660032	1.83722	AT3G03520	0.347158	0.0575177	2.16882	AT4G03390	0.231271	0.16048	2.67397	AT5G04470	0.343553	0.182946	2.48368
AT1G01390	0.265892	0.344756	1.33602	AT1G03990	0.230571	0.282853	1.85291	AT2G04750	0.313806	0.131463	0.86066	AT3G03550	0.278784	0.221929	1.90051	AT4G03400	0.190478	0.131179	2.31066	AT5G04480	0.183784	0.160399	2.18218
AT5G48940	0.255373	0.128132	1.33617	AT1G04000	0.17124	0.728608	2.21445	AT2G04795	0.386802	0.230441	2.51829	AT3G03570	0.251109	0.107146	2.10337	AT4G03520	0.229108	0.274119	3.59401	AT5G04510	0.259852	0.0857848	2.1027
AT3G24000	0.368691	0.203456	1.33655	AT1G04030	0.220215	0.399895	1.64587	AT2G04845	0.273608	0.157417	2.08996	AT3G03580	0.229697	0.239307	1.30418	AT4G03610	0.446029	0.161328	1.52235	AT5G04530	0.222003	0.122745	2.39043
AT2G21800	0.173979	0.699558	1.33673	AT1G04040	0.239921	0.189971	2.9421	AT2G04850	0.371633	0.0646389	1.9188	AT3G03600	0.297035	0.0259393	2.75006	AT4G03620	0.192912	0.335101	1.9147	AT5G04630	0.304011	0.177054	0.593288
AT1G73700	0.290926	0.0655636	1.33748	AT1G04050	0.331577	0.421238	1.62983	AT2G04860	0.311332	0.181568	0.870679	AT3G03620	0.230622	0.147799	1.60107	AT4G03820	0.369219	0.115353	1.64407	AT5G04660	0.302887	0.191686	1.82336
AT5G62250	0.186383	0.297175	1.33948	AT1G04070	0.336589	0.355102	2.20065	AT2G04890	0.243286	0.0988661	1.98991	AT3G03640	0.260846	0.160363	2.35917	AT4G03960	0.335786	0.0483658	2.14582	AT5G04710	0.215607	0.129605	2.54069
AT2G42960	0.189184	0.113687	1.34062	AT1G04100	0.273688	0.316787	1.91363	AT2G04900	0.250966	0.110612	2.9819	AT3G03660	0.179063	0.194353	1.05049	AT4G04020	0.329386	0.111032	3.30866	AT5G04720	0.299942	0.313451	2.72886
AT3G53080	0.16965	0.601194	1.34066	AT1G04110	0.26837	0.103816	1.66533	AT2G04920	0.355165	0.749938	1.05357	AT3G03680	0.307836	0.0661413	1.69727	AT4G04040	0.325231	0.0761567	2.856	AT5G04730	0.22657	0.689144	0.775583
AT1G73410	0.435528	0.111746	1.3418	AT1G04120	0.234569	0.0665604	2.74519	AT2G04940	0.248749	0.300139	2.30466	AT3G03690	0.235181	0.111697	1.94478	AT4G04210	0.272027	0.18341	2.80766	AT5G04750	0.120186	0.856811	3.13661
AT2G23260	0.369026	0.205346	1.34312	AT1G04140	0.226826	0.124793	2.55097	AT2G05120	0.240406	0.1682	1.95325	AT3G03740	0.249441	0.0765559	2.40154	AT4G04220	0.368434	0.45441	1.5276	AT5G04770	0.391725	0.104554	2.19891
AT1G71060	0.286072	0.177473	1.34313	AT1G04170	0.265064	0.0253969	2.86434	AT2G05170	0.20764	0.120234	2.21579	AT3G03800	0.163949	0.0652232	2.19868	AT4G04320	0.212336	0.126535	2.51995	AT5G04850	0.259832	0.0623018	2.38755
AT1G27720	0.158806	0.949299	1.34357	AT1G04200	0.25005	0.109511	2.278	AT2G05320	0.397792	0.105389	1.8993	AT3G03810	0.169825	0.128899	1.80809	AT4G04370	0.229514	0.269178	0.986302	AT5G04860	0.216933	0.179935	2.04625
AT1G68320	0.326821	0.141962	1.3436	AT1G04220	0.28399	0.057321	2.63546	AT2G05430	0.282667	0.910665	0.719812	AT3G03860	0.218531	0.290595	2.48383	AT4G04460	0.266998	0.0957082	3.10839	AT5G04870	0.182563	0.0967271	2.4178
AT5G52850	0.272206	0.303493	1.34411	AT1G04230	0.291059	0.226466	2.09146	AT2G05620	0.302331	0.105978	3.22867	AT3G03870	0.217327	0.292213	2.29345	AT4G04470	0.268539	0.111092	2.67186	AT5G04910	0.401616	0.0849321	2.37868
AT1G71380	0.248165	0.11938	1.34444	AT1G04240	0.290568	0.173949	2.67613	AT2G05630	0.27316	0.0279241	2.63739	AT3G03880	0.283939	0.120167	1.92061	AT4G04490	0.250459	0.291638	1.74813	AT5G04920	0.36054	0.0993177	2.43317
AT1G71000	0.30184	0.250465	1.3459	AT1G04260	0.381506	0.0748585	2.33346	AT2G05710	0.300673	0.0592417	3.47413	AT3G03910	0.261805	0.0755393	1.82389	AT4G04500	0.278503	0.41121	1.88213	AT5G04930	0.206368	0.067493	2.39757
AT3G58000	0.251772	0.203113	1.34666	AT1G04290	0.393486	0.136687	2.38034	AT2G05755	0.184059	0.390048	1.90121	AT3G03980	0.32876	0.100572	2.13249	AT4G04510	0.264647	0.386502	1.00782	AT5G04950	0.367051	0.0835721	2.53066
AT1G30160	0.259885	0.275688	1.34705	AT1G04310	0.314889	0.170296	2.37903	AT2G05760	0.350246	0.0668395	1.69157	AT3G03990	0.485206	0.0289381	2.84737	AT4G04540	0.29839	0.180085	2.30317	AT5G04960	0.236881	0.254629	1.88177
AT3G15240	0.161387	0.0883591	1.34715	AT1G04330	0.343207	0.12908	1.10428	AT2G05910	0.256634	0.145226	2.15033	AT3G04000	0.319351	0.193542	2.37113	AT4G04630	0.352347	0.154982	1.90132	AT5G04970	0.30933	0.112678	1.03759
AT5G52630	0.38668	0.0639086	1.34848	AT1G04340	0.196499	0.165458	2.63841	AT2G05920	0.310968	0.10088	3.25302	AT3G04010	0.276848	0.133129	1.95894	AT4G04640	0.307005	0.056565	3.76029	AT5G05100	0.281032	0.144176	2.83933
AT5G13880	0.474782	0.132793	1.34924	AT1G04360	0.415653	0.155682	1.28255	AT2G05940	0.422004	0.0369393	2.65018	AT3G04030	0.14373	0.263395	1.60387	AT4G04770	0.374944	0.04735	3.19477	AT5G05110	0.256637	0.280938	2.59002
AT5G45540	0.249843	0.360716	1.34949	AT1G04380	0.240319	0.355129	2.01021	AT2G06005	0.228755	0.152193	1.76415	AT3G04050	0.387952	0.0569683	1.01356	AT4G04790	0.259833	0.226908	1.54388	AT5G05150	0.404031	0.342545	0.730279
AT1G67780	0.223568	0.388923	1.3509	AT1G04440	0.239678	0.119285	2.52465	AT2G06010	0.158167	0.031832	2.21464	AT3G04060	0.27328	0.18733	1.95312	AT4G04920	0.198923	0.115868	2.05393	AT5G05160	0.207965	0.190385	2.16718
AT2G40250	0.283041	0.427415	1.35151	AT1G04470	0.323112	0.102315	2.33885	AT2G06255	0.372735	0.200378	1.70356	AT3G04080	0.188574	0.0860176	2.23296	AT4G04960	0.286019	0.16666	2.20471	AT5G05170	0.222063	0.0409986	3.3694
AT1G48040	0.290709	0.113737	1.35164	AT1G04500	0.318271	0.0978606	1.45244	AT2G06510	0.250544	0.129334	1.77953	AT3G04090	0.202097	0.130285	2.94493	AT4G04970	0.219471	0.105985	2.23059	AT5G05220	0.343404	0.293969	1.94817
AT1G59720	0.243529	0.203755	1.35257	AT1G04510	0.242082	0.114908	2.597	AT2G06520	0.326417	0.117284	3.82203	AT3G04150	0.243002	0.280872	1.63414	AT4G05020	0.223415	0.0535497	2.5682	AT5G05290	0.264004	0.148856	1.00015
AT2G20080	0.241208	0.19333	1.35313	AT1G04520	0.303792	0.102022	2.0066	AT2G06530	0.290918	0.0278864	2.85437	AT3G04290	0.223429	0.120079	3.20967	AT4G05090	0.352304	0.278632	2.0776	AT5G05310	0.219224	0.104969	1.73595
AT3G56980	0.20562	0.346401	1.35321	AT1G04550	0.244024	0.273982	2.20755	AT2G06850	0.425237	0.0537737	3.71943	AT3G04310	0.241752	0.234016	1.90651	AT4G05100	0.264063	0.184031	1.3309	AT5G05340	0.303923	0.0991271	1.50415
AT2G26290	0.234195	0.194138	1.35328	AT1G04560	0.26078	0.097963	3.16884	AT2G06990	0.31551	0.0535602	2.3163	AT3G04320	0.312706	0.293139	1.25396	AT4G05160	0.333837	0.0965999	2.8376	AT5G05350	0.219091	0.28651	1.59788
AT1G77310	0.28421	0.478832	1.35349	AT1G04580	0.164482	0.209635	2.18313	AT2G07020	0.47471	0.248082	0.853293	AT3G04350	0.23795	0.168148	2.37324	AT4G05180	0.256258	0.160869	3.95855	AT5G05370	0.418217	0.0575044	3.07357
AT3G13784	0.289809	0.221305	1.35434	AT1G04600	0.163696	0.239586	1.56544	AT2G07040	0.371862	0.253994	2.57897	AT3G04370	0.261836	0.245596	1.61869	AT4G05190	0.322799	0.149148	2.22744	AT5G05390	0.29705	0.064322	1.4861
AT1G62520	0.309983	0.0887817	1.3545	AT1G04610	0.29894	0.046961	1.55614	AT2G07050	0.226006	0.115814	2.93714	AT3G04470	0.188755	0.0750132	2.56349	AT4G05330	0.213207	0.0826401	2.61316	AT5G05440	0.468091	0.0279463	2.80664
AT2G35030	0.205118	0.297146	1.35462	AT1G04620	0.156756	0.162085	2.30783	AT2G07340	0.169416	0.231124	2.4116	AT3G04510	0.417472	0.101875	1.27604	AT4G05390	0.289569	0.0933004	2.55376	AT5G05450	0.20376	0.152223	1.9829
AT1G04930	0.188734	0.714202	1.35503	AT1G04650	0.215665	0.390533	1.15283	AT2G07360	0.213499	0.049615	2.76863	AT3G04520	0.210266	0.179509	2.46803	AT4G05410	0.220039	0.234166	2.10629	AT5G05460	0.272805	0.182123	1.87409
AT1G17950	0.266646	0.116497	1.35602	AT1G04670	0.220027	0.240263	2.09719	AT2G07680	0.275723	0.204154	1.60498	AT3G04530	0.432723	0.110276	1.32519	AT4G05420	0.263316	0.0208118	2.61513	AT5G05470	0.226831	0.150254	2.12723
AT5G58550	0.214674	0.189972	1.35606	AT1G04680	0.478248	0.0247556	3.02122	AT2G07690	0.20864	0.0995283	2.21009	AT3G04550	0.327849	0.175849	2.79516	AT4G05450	0.314674	0.14428	2.20799	AT5G05480	0.200287	0.291375	2.14318
AT1G22150	0.227373	0.130606	1.35656	AT1G04710	0.235616	0.252159	2.40297	AT2G10970	0.407462	0.219034	1.62475	AT3G04670	0.311186	0.099385	2.63865	AT4G05460	0.367503	0.288078	2.37892	AT5G05520	0.160816	0.217939	2.3998
AT4G00232	0.399388	1.07149	1.35798	AT1G04750	0.192674	0.0210709	3.20658	AT2G11890	0.285203	0.12178	2.61645	AT3G04700	0.442719	0.143884	2.78466	AT4G05520	0.242157	0.0509041	2.33529	AT5G05540	0.283314	0.212631	2.07766
AT3G60550	0.308597	0.140129	1.35883	AT1G04760	0.20536	0.0540903	1.98385	AT2G12480	0.341675	0.170217	1.97127	AT3G04730	0.256804	0.136708	2.95257	AT4G05530	0.256605	0.141998	2.7366	AT5G05550	0.381565	0.17844	1.67235
AT1G62340	0.330607	0.181386	1.35888	AT1G04770	0.213396	0.191263	2.66759	AT2G13440	0.24839	0.107072	2.22715	AT3G04740	0.234486	0.167319	2.27567	AT4G05590	0.312527	0.0929548	2.38471	AT5G05630	0.240142	0.184197	1.42182
AT2G39230	0.275206	0.255935	1.35951	AT1G04780	0.267687	0.0690959	2.4661	AT2G13540	0.219107	0.0968372	2.32544	AT3G04750	0.18592	0.30301	1.6545	AT4G07390	0.275899	0.0498694	2.58647	AT5G05640	0.171787	0.823038	1.89896
AT1G60470	0.195917	0.13165	1.36097	AT1G04810	0.186064	0.102915	2.47604	AT2G13560	0.317044	0.0522852	2.98771	AT3G04760	0.367468	0.0679316	2.71111	AT4G08040	0.337255	0.0789227	1.48422	AT5G05700	0.209243	0.397314	2.36341
AT2G34440	0.207455	0.5384	1.36135	AT1G04830	0.197218	0.0604154	2.50585	AT2G13600	0.294058	0.147064	1.1635	AT3G04790	0.38868	0.0325971	3.69296	AT4G08170	0.254822	0.109585	2.22843	AT5G05730	0.247463	0.134695	2.65983
AT5G64110	0.320452	0.24283	1.36162	AT1G04840	0.252052	0.240655	1.15335	AT2G13610	0.222734	0.119421	2.08786	AT3G04820	0.182802	0.237686	2.09535	AT4G08180	0.286893	0.0804122	2.19103	AT5G05760	0.172462	0.241505	1.99107
AT2G02540	0.207866	0.275439	1.3631	AT1G04870	0.21498	0.0885323	2.61812	AT2G13620	0.383795	0.0759069	1.5791	AT3G04840	0.203254	0.0919453	3.59094	AT4G08210	0.334128	0.229719	0.944726	AT5G05780	0.243007	0.0177592	3.00633
AT3G61390	0.193156	0.576357	1.36332	AT1G04900	0.193994	0.106732	1.76956	AT2G13790	0.286871	0.140059	2.84152	AT3G04880	0.436017	0.254314	2.31262	AT4G08230	0.39372	0.105398	1.55995	AT5G05840	0.266916	0.0284074	1.38306
AT4G33180	0.232544	0.163147	1.36388	AT1G04910	0.152254	0.0754831	2.36024	AT2G13810	0.24966	0.14903	1.14303	AT3G04940	0.305768	0.0821985	2.446	AT4G08280	0.424495	0.156313	2.70254	AT5G05850	0.35991	0.101222	1.85313
AT4G30420	0.271437	0.11206	1.36412	AT1G04920	0.235696	0.089553	1.60937	AT2G14060	0.274371	0.358418	1.20049	AT3G04980	0.19774	0.632966	1.70604	AT4G08290	0.402889	0.170192	2.2896	AT5G05860	0.30963	0.199887	2.03358
AT4G25420	0.352457	0.126864	1.36418	AT1G04930	0.188734	0.714202	1.35503	AT2G14095	0.339966	0.163578	1.83218	AT3G05010	0.192243	0.085423	2.52679	AT4G08300	0.437519	0.155072	2.12076	AT5G05870	0.233066	0.263722	1.97919
AT5G58280	0.321658	0.405952	1.3645	AT1G04960	0.250078	0.166759	2.59416	AT2G14120	0.256208	0.185607	2.46825	AT3G05020	0.398302	0.205449	3.03821	AT4G08350	0.283541	0.0766877	2.44147	AT5G05920	0.376681	0.139727	1.78072
AT1G09950	0.425889	0.190037	1.36455	AT1G04980	0.207781	0.20427	2.33884	AT2G14170	0.327481	0.0487579	2.95831	AT3G05030	0.267335	0.0759832	2.2621	AT4G08500	0.470375	0.215403	2.13238	AT5G05930	0.216444	0.17578	2.58308
AT1G06980	0.261666	0.266832	1.36463	AT1G05000	0.261123	0.19973	2.06438	AT2G14520	0.216679	0.140719	2.35894	AT3G05040	0.191848	0.249175	1.83932	AT4G08685	0.373274	0.107221	3.12816	AT5G05940	0.199314	0.238633	1.42411
AT5G15010	0.247837	0.221503	1.36467	AT1G05010	0.333182	0.0872797	3.30462	AT2G14530	0.294579	0.191687	2.06318	AT3G05070	0.173283	0.156225	2.28804	AT4G08700	0.335782	0.171215	1.96565	AT5G05950	0.239456	0.0673231	2.2921
AT1G69990	0.371799	0.138613	1.36467	AT1G05060	0.229193	0.181967	2.22313	AT2G14540	0.304336	0.437164	0.677322	AT3G05100	0.298254	0.136658	2.36838	AT4G08840	0.417231	0.363804	0.852343	AT5G05960	0.38128	0.174586	2.97342
AT1G70950	0.208262	0.376915	1.36543	AT1G05070	0.163649	0.283436	2.463	AT2G14620	0.262939	0.216781	1.39515	AT3G05120	0.259801	0.0525924	2.54788	AT4G08870	0.410009	0.0468954	3.1215	AT5G05980	0.20048	0.142741	2.39729
AT5G58750	0.416475	0.14282	1.36575	AT1G05100	0.24773	0.301278	1.67745	AT2G14690	0.354405	0.293701	1.0248	AT3G05140	0.286186	0.144676	1.72709	AT4G08920	0.331435	0.0378365	2.52261	AT5G05990	0.275084	0.199203	2.28331
AT3G03230	0.3451	0.120817	1.36629	AT1G05140	0.268009	0.175615	2.85105	AT2G14760	0.32475	0.185226	0.660589	AT3G05150	0.282016	0.122019	1.82551	AT4G08930	0.327454	0.260019	2.49096	AT5G06000	0.229563	0.401959	2.05809
AT3G50400	0.237296	0.146198	1.36727	AT1G05150	0.244937	0.0481252	2.62457	AT2G14860	0.373059	0.153814	1.32649	AT3G05170	0.30885	0.075229	1.79907	AT4G08950	0.388754	0.14533	3.3353	AT5G06050	0.277221	0.126979	2.24251
AT4G30320	0.208797	0.270388	1.36789	AT1G05160	0.218823	0.159787	2.1767	AT2G14880	0.460994	0.083428	3.017	AT3G05180	0.2947	0.194968	2.34014	AT4G08960	0.2214	0.122523	2.29494	AT5G06060	0.2948	0.152628	2.82051
AT5G57880	0.2562	0.195156	1.36808	AT1G05180	0.281449	0.184207	2.66319	AT2G14960	0.406847	0.0359929	0.769018	AT3G05190	0.242645	0.114602	1.86882	AT4G08990	0.429661	0.308508	1.33156	AT5G06080	0.281373	0.24369	1.00458
AT1G06990	0.35218	0.136367	1.36909	AT1G05205	0.334092	0.0484911	2.6066	AT2G15050	0.351363	0.686636	2.68693	AT3G05200	0.353684	0.124477	2.6931	AT4G09000	0.260032	0.0773972	3.82339	AT5G06130	0.258349	0.103563	2.81718
AT5G41310	0.251941	0.228981	1.36935	AT1G05210	0.208644	0.175235	2.16765	AT2G15090	0.244541	0.158979	2.76942	AT3G05240	0.289839	0.210657	1.24826	AT4G09020	0.209218	0.170308	2.46322	AT5G06200	0.22532	0.0551556	1.3081
AT3G19270	0.11865	0.370592	1.37351	AT1G05270	0.214193	0.160771	2.07394	AT2G15230	0.168721	0.261697	2.38722	AT3G05260	0.271275	0.0529362	2.77119	AT4G09460	0.288954	0.13818	2.46871	AT5G06270	0.233649	0.0517948	2.2654
AT2G17260	0.216586	0.116356	1.37365	AT1G05280	0.238879	0.273125	1.86175	AT2G15240	0.0947328	0.210806	2.56251	AT3G05280	0.258355	0.00639824	2.4057	AT4G09550	0.181865	0.073515	2.49457	AT5G06300	0.188348	0.0113276	1.94496
AT3G18970	0.29811	0.123796	1.37426	AT1G05300	0.242208	0.197484	1.31341	AT2G15270	0.367251	0.0953273	2.41767	AT3G05290	0.222861	0.0778484	2.30186	AT4G09570	0.304405	0.0501038	2.41327	AT5G06320	0.423164	0.141156	3.22786
AT1G24320	0.224377	0.236521	1.37461	AT1G05310	0.4077	0.11478	1.78566	AT2G15280	0.382674	0.120431	2.2084	AT3G05310	0.196594	0.481745	0.873791	AT4G09580	0.337705	0.0742344	2.11063	AT5G06360	0.303235	0.0602141	3.0737
AT5G47460	0.333464	0.206411	1.37464	AT1G05360	0.238564	0.153896	2.0778	AT2G15290	0.232645	0.151313	2.93402	AT3G05350	0.172797	0.169991	2.54763	AT4G09630	0.182995	0.206549	2.0344	AT5G06370	0.228084	0.0909234	2.68666
AT4G26120	0.343714	0.318817	1.37495	AT1G05370	0.30304	0.058242	0.825573	AT2G15300	0.327799	0.250165	1.03197	AT3G05360	0.253611	0.313104	1.51927	AT4G09640	0.275881	0.127133	2.1996	AT5G06410	0.239894	0.207198	1.73808
AT1G09610	0.156136	0.233642	1.37548	AT1G05430	0.329563	0.340336	2.35732	AT2G15320	0.276127	0.180882	2.15888	AT3G05400	0.300745	0.35176	2.21224	AT4G09670	0.424692	0.0667698	2.73401	AT5G06460	0.183057	0.17276	2.53774
AT5G39970	0.219561	0.2912	1.37563	AT1G05440	0.322574	0.359849	1.49364	AT2G15480	0.27765	0.204849	2.08179	AT3G05410	0.296863	0.161369	1.91394	AT4G09680	0.172159	0.52527	2.08825	AT5G06480	0.182305	0.201979	1.7283
AT1G32760	0.368342	0.245185	1.37605	AT1G05470	0.209605	0.0564229	1.73885	AT2G15490	0.275786	0.192973	1.84528	AT3G05420	0.222496	0.129744	2.57688	AT4G09720	0.221909	0.0666723	2.95481	AT5G06490	0.230364	0.256029	0.736304
AT4G37290	0.285849	0.215256	1.3766	AT1G05500	0.191432	0.0863933	2.33749	AT2G15630	0.302636	0.187223	1.31237	AT3G05480	0.192195	0.187499	1.29854	AT4G09830	0.250067	0.139049	3.07585	AT5G06540	0.286974	0.131735	1.3267
AT4G25990	0.415044	0.307925	1.37665	AT1G05510	0.270371	0.0346211	2.90998	AT2G15695	0.278295	0.133318	2.69796	AT3G05500	0.218612	0.0521401	3.27052	AT4G09900	0.263088	0.10241	2.08929	AT5G06590	0.272215	0.276982	1.56396
AT5G55340	0.179808	0.314124	1.37727	AT1G05520	0.232017	0.143867	2.29077	AT2G15860	0.232272	0.134938	2.29193	AT3G05520	0.203932	0.0766246	2.38975	AT4G09950	0.33733	0.138206	1.90535	AT5G06600	0.167662	0.0212739	2.75472
AT1G20230	0.270567	0.108778	1.37771	AT1G05540	0.157087	0.369094	1.98533	AT2G15960	0.344782	0.272119	3.19682	AT3G05530	0.181367	0.00615374	3.1294	AT4G09960	0.304142	0.0564111	2.3193	AT5G06650	0.200831	0.465023	0.671911
AT4G38760	0.192894	0.244181	1.37813	AT1G05560	0.237623	0.3439	2.55081	AT2G16120	0.40868	0.0687073	1.28218	AT3G05540	0.176615	0.0955519	0.868852	AT4G09970	0.449398	0.242316	1.98454	AT5G06660	0.428153	0.0360318	2.48377
AT4G34020	0.215356	0.325983	1.3782	AT1G05570	0.18351	0.0955363	2.49081	AT2G16210	0.479633	0.346709	1.58723	AT3G05600	0.177327	0.360623	2.58967	AT4G10020	0.310163	0.037324	2.5988	AT5G06700	0.290764	0.144122	2.87422
AT1G33030	0.243623	0.259727	1.37881	AT1G05580	0.326389	0.143765	1.28697	AT2G16230	0.303978	0.144029	0.788887	AT3G05610	0.421943	0.161495	2.61661	AT4G10060	0.24273	0.20087	2.93638	AT5G06720	0.374096	0.101747	1.71601
AT3G27440	0.275138	0.0798518	1.37932	AT1G05590	0.219831	0.219055	1.84375	AT2G16250	0.243135	0.219665	1.79275	AT3G05630	0.344888	0.139334	1.43285	AT4G10090	0.228037	0.128244	2.19599	AT5G06740	0.240569	0.252786	1.19717
AT1G61490	0.303106	0.258888	1.37976	AT1G05610	0.20931	0.2285	1.06169	AT2G16280	0.340464	0.0262991	3.13	AT3G05680	0.13435	0.209649	1.70459	AT4G10140	0.257564	0.157542	2.41938	AT5G06750	0.252	0.267143	2.42679
AT5G19200	0.310194	0.213244	1.37982	AT1G05620	0.267704	0.115785	2.49016	AT2G16370	0.300464	0.0987329	2.45436	AT3G05690	0.241334	0.219829	2.08085	AT4G10180	0.36631	0.0821349	2.40997	AT5G06760	0.279317	0.0878616	3.01508
AT3G16320	0.236578	0.280185	1.38006	AT1G05630	0.23985	0.118224	1.97399	AT2G16400	0.185178	0.263297	2.31549	AT3G05750	0.214266	0.426616	1.7187	AT4G10260	0.447453	0.0320456	1.56238	AT5G06770	0.182908	0.202871	1.70156
AT5G17460	0.23969	0.191148	1.38074	AT1G05680	0.226836	0.212801	2.16853	AT2G16430	0.438078	0.0562513	2.83212	AT3G05790	0.180157	0.335106	1.09161	AT4G10310	0.27865	0.308859	1.71738	AT5G06780	0.201714	0.324559	2.2607
AT2G44580	0.44261	0.122229	1.38134	AT1G05750	0.234599	0.212618	1.40643	AT2G16500	0.273021	0.112996	2.9866	AT3G05820	0.217998	0.169206	1.813	AT4G10340	0.226667	0.0284561	3.9459	AT5G06790	0.229126	0.364517	1.30897
AT5G55950	0.240329	0.0809798	1.38167	AT1G05800	0.180288	0.328475	0.602326	AT2G16530	0.215685	0.213506	1.51942	AT3G05830	0.23364	0.213038	1.95736	AT4G10350	0.310717	0.0753058	0.802225	AT5G06820	0.193455	0.147763	0.91646
AT4G25220	0.20079	0.112481	1.38169	AT1G05805	0.322583	0.127584	2.34141	AT2G16595	0.179777	0.228957	1.76352	AT3G05890	0.236334	0.0706399	2.75256	AT4G10380	0.236281	0.0825074	2.09218	AT5G06830	0.198579	0.11949	1.97662
AT4G29640	0.284046	0.648547	1.38174	AT1G05840	0.269243	0.0656864	2.38426	AT2G16600	0.449476	0.0759912	3.64217	AT3G05910	0.324633	0.0315933	2.82686	AT4G10390	0.408279	0.142694	1.75578	AT5G06870	0.309534	0.0720017	2.88029
AT4G17660	0.351903	0.218443	1.38196	AT1G05850	0.332299	0.0669976	3.65394	AT2G16650	0.211293	0.26922	2.17135	AT3G05920	0.275145	0.140166	1.67917	AT4G10440	0.272763	0.0694111	1.76521	AT5G06940	0.22756	0.177867	1.42152
AT5G65370	0.391996	0.270488	1.38266	AT1G05860	0.269286	0.165847	1.61384	AT2G16660	0.370338	0.0546996	3.0132	AT3G05930	0.217787	0.175445	2.64607	AT4G10490	0.299664	0.117091	1.39315	AT5G07020	0.21331	0.236727	3.08333
AT3G21680	0.268319	0.526413	1.38305	AT1G05880	0.242948	0.889306	1.19905	AT2G16700	0.400491	0.0727036	2.55322	AT3G05940	0.239725	0.0656357	2.23634	AT4G10500	0.330084	0.188153	2.09855	AT5G07030	0.334623	0.0752514	2.99686
AT5G05840	0.266916	0.0284074	1.38306	AT1G05900	0.209546	0.403518	1.78409	AT2G16740	0.321942	0.0184696	2.58315	AT3G05970	0.23311	0.0524493	3.00286	AT4G10510	0.337508	0.175535	1.14358	AT5G07040	0.329868	0.110932	1.41148
AT2G32660	0.252783	0.361866	1.3833	AT1G05990	0.358073	0.0846602	1.28973	AT2G16760	0.349672	0.164463	2.16872	AT3G05980	0.323876	0.118027	1.69787	AT4G10540	0.330735	0.248692	0.81841	AT5G07050	0.225291	0.153484	0.802023
AT2G30630	0.195001	0.0965711	1.38385	AT1G06010	0.274173	0.201129	2.56866	AT2G16780	0.208123	0.209396	2.14278	AT3G06010	0.240491	0.0799188	2.13457	AT4G10550	0.291044	0.226359	1.26204	AT5G07070	0.287021	0.128356	1.58948
AT5G41170	0.205476	0.284824	1.3854	AT1G06040	0.262918	0.183793	3.20908	AT2G16800	0.295718	0.220021	2.59724	AT3G06020	0.222371	0.395264	1.54385	AT4G10610	0.340664	0.0790463	3.02624	AT5G07080	0.286241	0.19398	1.84039
AT3G25950	0.342759	0.202868	1.38541	AT1G06080	0.240963	0.0717656	2.35683	AT2G16850	0.185741	0.0819222	3.81838	AT3G06030	0.196919	0.150393	2.05322	AT4G10640	0.418933	0.153018	1.24846	AT5G07100	0.258701	0.315364	1.89877
AT5G54850	0.258227	0.123816	1.38601	AT1G06140	0.272031	0.200097	1.10397	AT2G16890	0.367355	0.209613	2.469	AT3G06035	0.240472	0.314493	2.83196	AT4G10730	0.154991	0.281919	1.23181	AT5G07130	0.303783	0.062898	1.66408
AT5G10120	0.29476	0.211354	1.3863	AT1G06160	0.266604	0.234722	1.54008	AT2G16900	0.268397	0.224473	2.32721	AT3G06060	0.252209	0.157743	2.59557	AT4G10770	0.247094	0.0660634	2.38355	AT5G07180	0.277001	0.0849611	1.80275
AT3G61450	0.181627	0.221177	1.38652	AT1G06200	0.208817	0.213672	2.95377	AT2G17000	0.360058	0.123222	1.10869	AT3G06070	0.250037	0.220644	2.45978	AT4G10840	0.318715	0.0369997	3.15625	AT5G07200	0.201975	0.274921	2.54095
AT1G65080	0.216237	0.236625	1.38677	AT1G06250	0.213562	0.213343	1.29419	AT2G17020	0.297288	0.108041	1.93278	AT3G06080	0.274472	0.137729	2.33428	AT4G10850	0.472459	0.200255	2.02868	AT5G07220	0.271759	0.12275	2.54562
AT5G35520	0.453857	0.253857	1.3873	AT1G06320	0.464089	0.554519	1.14035	AT2G17030	0.302475	0.174193	2.12298	AT3G06100	0.248894	0.0925052	1.64839	AT4G10930	0.19025	0.397433	1.93439	AT5G07230	0.281464	0.214974	2.28588
AT2G23950	0.2443	0.122514	1.38843	AT1G06400	0.307694	0.0543841	2.91658	AT2G17040	0.438015	0.0877461	2.54942	AT3G06150	0.397871	0.135958	2.60261	AT4G10950	0.329244	0.0691238	0.810383	AT5G07240	0.230362	0.266076	2.08804
AT2G28260	0.29613	0.0551153	1.38887	AT1G06420	0.349646	0.573	2.21256	AT2G17090	0.339436	0.416854	1.10204	AT3G06170	0.235515	0.0493406	2.63418	AT4G11010	0.234469	0.0658784	3.44122	AT5G07250	0.219512	0.171809	2.50008
AT5G35430	0.251025	0.348912	1.38914	AT1G06430	0.218839	0.0528819	2.99084	AT2G17130	0.304705	0.0488716	2.68571	AT3G06190	0.286639	0.0699248	2.52981	AT4G11110	0.281669	0.169275	2.19165	AT5G07280	0.396351	0.152874	2.19733
AT3G50890	0.200509	0.277994	1.38941	AT1G06440	0.16045	0.164724	0.854678	AT2G17150	0.223205	0.174489	1.85805	AT3G06210	0.27877	0.122957	2.05867	AT4G11130	0.234551	0.200297	1.79369	AT5G07290	0.232751	0.214878	2.55039
AT5G16530	0.240436	0.153361	1.39002	AT1G06510	0.186503	0.444278	2.27104	AT2G17180	0.334588	0.324287	1.0538	AT3G06230	0.415056	0.253134	0.524382	AT4G11140	0.417777	0.324491	1.31225	AT5G07300	0.291844	0.070822	2.27627
AT1G01110	0.183015	0.266856	1.39011	AT1G06520	0.221789	0.198464	2.18585	AT2G17200	0.283184	0.107574	2.85619	AT3G06260	0.276774	0.0466727	2.32236	AT4G11150	0.345231	0.0371807	3.6125	AT5G07310	0.351492	0.112376	1.07249
AT2G39040	0.26918	0.217601	1.39096	AT1G06550	0.196522	0.312475	2.6799	AT2G17210	0.226925	0.332623	0.721035	AT3G06300	0.32846	0.0442763	2.41764	AT4G11175	0.454382	0.0689188	2.80485	AT5G07350	0.203809	0.140589	2.72575
AT1G32740	0.309577	0.40847	1.39132	AT1G06570	0.364048	0.0836122	2.66646	AT2G17220	0.233741	0.182228	2.44375	AT3G06330	0.290406	0.177166	2.23497	AT4G11230	0.368698	0.217218	1.01637	AT5G07450	0.287148	0.291761	0.803117
AT5G59980	0.238955	0.294019	1.39148	AT1G06590	0.220537	0.165243	1.55046	AT2G17260	0.216586	0.116356	1.37365	AT3G06370	0.270155	0.107064	1.39748	AT4G11240	0.222653	0.0258843	2.40274	AT5G07470	0.297882	0.191851	2.93293
AT5G15300	0.307369	0.0991395	1.39272	AT1G06620	0.407914	0.0947462	1.75369	AT2G17270	0.186118	0.146463	1.69717	AT3G06380	0.333994	0.16308	2.41073	AT4G11280	0.376585	0.0688538	2.83105	AT5G07620	0.324042	0.128556	1.20566
AT4G37295	0.212833	0.180682	1.39302	AT1G06670	0.172398	0.388577	2.33772	AT2G17290	0.237091	0.0656644	2.48333	AT3G06400	0.219388	0.037408	3.06032	AT4G11290	0.379064	0.0785213	2.08944	AT5G07660	0.177734	0.398641	1.65837
AT4G10490	0.299664	0.117091	1.39315	AT1G06690	0.168754	0.143923	2.57123	AT2G17300	0.268069	0.216983	1.80351	AT3G06410	0.208628	0.157276	2.51248	AT4G11350	0.299447	0.131886	1.58711	AT5G07680	0.251424	0.143561	2.04971
AT2G37890	0.202285	0.411214	1.39372	AT1G06750	0.256511	0.103603	1.29412	AT2G17310	0.276464	0.60624	0.916737	AT3G06470	0.461801	0.132526	2.21141	AT4G11380	0.263998	0.041377	3.01248	AT5G07690	0.35447	0.240369	2.2182
AT5G18820	0.250282	0.108434	1.39424	AT1G06770	0.203962	0.418829	2.10069	AT2G17340	0.185878	0.132037	2.98161	AT3G06483	0.344732	0.0240562	2.87623	AT4G11410	0.302593	0.0956482	2.2773	AT5G07710	0.290206	0.220003	1.90013
AT5G62160	0.27068	0.21582	1.39483	AT1G06780	0.210628	0.180621	2.41262	AT2G17360	0.227659	0.0227314	3.18299	AT3G06490	0.268087	0.0736153	2.0102	AT4G11470	0.388353	0.233129	0.869462	AT5G07720	0.314034	0.0770363	1.2219
AT1G15050	0.180507	0.5481	1.39493	AT1G06800	0.317258	0.167155	1.26961	AT2G17370	0.166888	0.203116	2.28281	AT3G06500	0.291618	0.0825589	2.8599	AT4G11480	0.274958	0.270483	1.08154	AT5G07800	0.174922	0.177998	1.84028
AT1G48910	0.254284	0.228025	1.39493	AT1G06830	0.302834	0.0297685	2.43984	AT2G17380	0.191225	0.0150129	2.82921	AT3G06620	0.213541	0.126093	1.84073	AT4G11510	0.414521	0.600008	1.41607	AT5G07830	0.254735	0.162193	2.874
AT2G14620	0.262939	0.216781	1.39515	AT1G06840	0.219739	0.148495	1.90723	AT2G17420	0.273432	0.0868194	2.95886	AT3G06740	0.228808	0.195688	2.12976	AT4G11610	0.32455	0.0395544	0.967777	AT5G07880	0.388022	0.319056	0.906168
AT3G06370	0.270155	0.107064	1.39748	AT1G06870	0.228816	0.186232	2.93345	AT2G17440	0.282107	0.287416	2.25225	AT3G06760	0.222813	0.141928	2.59873	AT4G11740	0.229799	0.113829	2.44375	AT5G07900	0.434969	0.09407	2.15566
AT3G57620	0.250752	0.165475	1.39759	AT1G06900	0.232824	0.0929176	2.49595	AT2G17450	0.420188	0.0802095	2.74093	AT3G06830	0.244985	0.265612	2.17725	AT4G11750	0.263765	0.716593	1.05264	AT5G07920	0.267816	0.10214	2.37198
AT5G14960	0.311202	0.474621	1.39764	AT1G06960	0.207878	0.164345	2.12954	AT2G17480	0.240678	0.153395	2.5418	AT3G06840	0.407376	0.187539	1.83077	AT4G11790	0.18756	0.469108	2.25991	AT5G07960	0.234715	0.0911557	2.64649
AT2G21510	0.156971	0.11248	1.39771	AT1G06970	0.342952	0.123678	1.47496	AT2G17570	0.25987	0.175284	1.88096	AT3G06860	0.232526	0.132167	3.02194	AT4G11800	0.176049	0.101009	2.25035	AT5G07990	0.339094	0.112472	2.64002
AT5G24100	0.292196	0.244375	1.39782	AT1G06980	0.261666	0.266832	1.36463	AT2G17620	0.332894	0.196147	1.55338	AT3G06890	0.319821	0.0767687	1.95109	AT4G11820	0.191011	0.0892628	2.95723	AT5G08000	0.204167	0.290393	2.92003
AT5G52340	0.361495	0.0437227	1.39843	AT1G06990	0.35218	0.136367	1.36909	AT2G17630	0.282944	0.0593962	2.25515	AT3G06910	0.195337	0.452594	1.67828	AT4G11880	0.145663	0.21689	1.65741	AT5G08010	0.195891	0.557856	2.07012
AT5G20480	0.1947	0.399998	1.39869	AT1G07000	0.277848	0.140682	2.57906	AT2G17640	0.307327	0.103415	2.4467	AT3G06930	0.146454	0.184754	2.14913	AT4G11890	0.36273	0.291938	2.04955	AT5G08020	0.229797	0.120147	1.87305
AT5G20640	0.364694	0.18196	1.39875	AT1G07010	0.258144	0.117193	2.60268	AT2G17650	0.283849	0.209904	1.84739	AT3G06960	0.119028	0.389008	2.32589	AT4G11920	0.264992	0.127641	1.62003	AT5G08030	0.30215	0.109602	1.62469
AT5G24390	0.311888	0.219821	1.39983	AT1G07040	0.295396	0.140672	2.91338	AT2G17660	0.225457	0.121953	2.02605	AT3G07010	0.302027	0.115274	2.67552	AT4G11950	0.231367	0.325504	1.07082	AT5G08080	0.285155	0.052812	2.86341
AT3G28630	0.24677	0.0850853	1.40021	AT1G07060	0.306106	0.401801	1.05434	AT2G17680	0.208152	0.306785	0.871901	AT3G07070	0.174532	0.14694	1.31312	AT4G11960	0.267141	0.286781	2.63453	AT5G08100	0.172562	0.158076	2.76855
AT5G14150	0.207252	0.239407	1.40061	AT1G07180	0.268141	0.0750299	2.46325	AT2G17700	0.222306	0.0842666	2.0893	AT3G07130	0.259112	0.118062	1.67059	AT4G12000	0.325661	0.180591	2.19874	AT5G08120	0.240653	0.234693	2.49896
AT3G27000	0.298672	0.0617273	1.40154	AT1G07220	0.269098	0.118548	2.11875	AT2G17710	0.190494	0.152071	3.07375	AT3G07140	0.325556	0.112525	2.33589	AT4G12010	0.293297	0.150127	1.84604	AT5G08170	0.301175	0.161929	2.2901
AT4G00910	0.166926	0.239403	1.40168	AT1G07230	0.31283	0.0644743	2.40726	AT2G17790	0.217884	0.134356	2.47923	AT3G07150	0.199919	0.396693	0.86821	AT4G12030	0.267772	0.0509136	2.41017	AT5G08200	0.245362	0.142546	2.10285
AT3G17010	0.312274	0.570709	1.40226	AT1G07240	0.385944	0.157299	2.37245	AT2G17850	0.274083	0.370367	1.55193	AT3G07170	0.116159	0.340645	2.45482	AT4G12070	0.298184	0.0652417	2.1759	AT5G08240	0.346382	0.273286	2.33904
AT4G28650	0.314008	0.0879602	1.40226	AT1G07250	0.317819	0.172124	2.55617	AT2G17860	0.299798	0.264084	0.654195	AT3G07210	0.253713	0.121919	1.61095	AT4G12080	0.236821	0.200801	2.4209	AT5G08250	0.204223	0.244193	1.63821
AT2G39250	0.263873	0.346436	1.40228	AT1G07260	0.395413	0.183816	1.7367	AT2G17870	0.238921	0.284615	3.05741	AT3G07270	0.1907	0.178595	2.57003	AT4G12120	0.265875	0.0972439	1.92167	AT5G08260	0.279344	0.196964	2.99666
AT2G41340	0.300937	0.228084	1.40315	AT1G07270	0.32824	0.29161	1.21216	AT2G17930	0.167295	0.0528217	2.60308	AT3G07310	0.392217	0.0545633	2.72185	AT4G12140	0.253708	1.13476	0.887853	AT5G08270	0.241551	0.417687	1.60421
AT1G67110	0.332578	0.0838017	1.40427	AT1G07330	0.284139	0.327785	1.64959	AT2G17940	0.24777	0.372969	1.29028	AT3G07320	0.298397	0.118761	2.53188	AT4G12250	0.336272	0.0252592	2.105	AT5G08280	0.262381	0.0708468	3.34049
AT3G13880	0.32556	0.178392	1.40438	AT1G07360	0.266111	0.0970788	2.51063	AT2G17970	0.204696	0.316584	1.44472	AT3G07330	0.340327	0.0283787	2.05582	AT4G12300	0.334392	0.204107	1.95229	AT5G08290	0.327594	0.0092065	3.46207
AT3G13220	0.238036	0.0463433	1.4049	AT1G07380	0.186763	0.165044	1.86844	AT2G17972	0.383088	0.0938247	2.65108	AT3G07340	0.33612	0.222505	2.17928	AT4G12340	0.307463	0.324879	2.6175	AT5G08300	0.166493	0.0235196	3.1859
AT1G13410	0.31432	0.27745	1.4062	AT1G07390	0.184886	0.364278	1.68848	AT2G18010	0.219273	0.275759	0.836593	AT3G07350	0.323208	0.145549	2.00558	AT4G12360	0.280471	0.506141	0.639914	AT5G08320	0.217894	0.304128	2.2656
AT1G05750	0.234599	0.212618	1.40643	AT1G07410	0.283941	0.0152215	1.84168	AT2G18080	0.311272	0.203386	1.59981	AT3G07410	0.338538	0.0124422	2.2856	AT4G12410	0.304736	0.190115	2.0674	AT5G08330	0.45202	0.111503	2.77564
AT5G40140	0.206801	0.154788	1.40651	AT1G07420	0.240207	0.0638088	2.44956	AT2G18100	0.228038	0.146588	1.73865	AT3G07470	0.446106	0.159201	3.16884	AT4G12460	0.222736	0.138085	2.12404	AT5G08340	0.178596	0.326831	1.98538
AT4G14290	0.188923	0.239138	1.40956	AT1G07440	0.346832	0.254065	2.71197	AT2G18120	0.212951	0.487421	0.601702	AT3G07490	0.392255	0.0265482	1.74717	AT4G12540	0.34941	0.286279	1.64252	AT5G08350	0.221921	0.239571	1.97065
AT5G57090	0.284755	0.0389187	1.40982	AT1G07510	0.281168	0.0889069	2.57401	AT2G18170	0.463856	0.0220828	2.50508	AT3G07520	0.142303	0.400217	1.71396	AT4G12580	0.171307	0.633631	1.67839	AT5G08370	0.226503	0.196504	2.44787
AT5G38610	0.350491	0.237804	1.41051	AT1G07630	0.26102	0.076836	2.1491	AT2G18180	0.272358	0.171445	2.18062	AT3G07565	0.201257	0.117451	2.44339	AT4G12620	0.46693	0.0978187	1.72764	AT5G08380	0.153057	0.134699	2.57891
AT5G17580	0.258704	0.320127	1.41134	AT1G07640	0.226073	0.212942	2.28216	AT2G18210	0.285552	0.147881	1.98413	AT3G07600	0.266718	0.188428	1.44438	AT4G12650	0.2324	0.0300933	3.09548	AT5G08390	0.160621	0.155064	2.481
AT3G17690	0.220226	0.292212	1.41145	AT1G07650	0.259154	0.206688	2.39062	AT2G18230	0.190868	0.096968	2.83063	AT3G07640	0.26585	0.26235	2.39556	AT4G12700	0.315637	0.117758	2.12318	AT5G08420	0.243117	0.208895	2.78881
AT5G11930	0.208607	0.143929	1.41146	AT1G07670	0.260494	0.0642609	2.80468	AT2G18260	0.209061	0.0951573	1.46581	AT3G07680	0.178736	0.108667	2.90466	AT4G12800	0.348629	0.0696353	3.92855	AT5G08440	0.2191	0.263434	1.71803
AT5G07040	0.329868	0.110932	1.41148	AT1G07705	0.231754	0.144267	2.05433	AT2G18330	0.271148	0.114967	2.34938	AT3G07690	0.28367	0.0500121	1.6709	AT4G12860	0.383801	0.0344639	1.76308	AT5G08510	0.183919	0.246781	1.7685
AT1G33440	0.233469	0.134258	1.41238	AT1G07720	0.307054	0.105674	2.30296	AT2G18350	0.173691	0.258354	1.77793	AT3G07720	0.318676	0.102914	2.55992	AT4G12910	0.377911	0.177993	2.4907	AT5G08520	0.311565	0.0880699	2.51709
AT4G28720	0.350912	0.0701083	1.4124	AT1G07740	0.428747	0.220818	1.31632	AT2G18360	0.216726	0.211354	2.18462	AT3G07740	0.216001	0.312083	2.03366	AT4G12970	0.201926	0.181923	2.46827	AT5G08530	0.137995	0.0195676	3.18514
AT2G43870	0.304191	0.0710083	1.41246	AT1G07750	0.287607	0.106173	2.94333	AT2G18370	0.240035	0.221861	2.61607	AT3G07770	0.228727	0.118208	2.84373	AT4G13000	0.276839	0.179941	1.18231	AT5G08540	0.16735	0.20825	2.69689
AT3G01990	0.157885	0.152412	1.41269	AT1G07870	0.327702	0.0719904	2.53278	AT2G18390	0.246077	0.00946255	2.84188	AT3G07790	0.306917	0.0566964	2.71314	AT4G13010	0.37632	0.072692	3.13275	AT5G08565	0.272852	0.0738515	2.04575
AT1G49520	0.280281	0.177664	1.41271	AT1G07880	0.240703	0.103118	1.65521	AT2G18410	0.314747	0.116106	1.74012	AT3G07820	0.22255	0.181525	3.10008	AT4G13050	0.178182	0.159267	2.56778	AT5G08580	0.234059	0.0797709	2.4569
AT5G67080	0.25489	0.235169	1.41322	AT1G07970	0.211614	0.156933	2.0811	AT2G18420	0.270465	0.34746	1.26378	AT3G07880	0.196104	0.18001	3.01409	AT4G13060	0.348196	0.651205	1.11568	AT5G08590	0.326354	0.121061	2.89722
AT4G14940	0.280126	0.171278	1.41343	AT1G08030	0.234949	0.239326	2.25694	AT2G18450	0.274947	0.0744861	1.17669	AT3G07900	0.183782	0.285868	1.12384	AT4G13090	0.40632	0.322227	0.879163	AT5G08600	0.233963	0.562586	1.56941
AT4G28320	0.275142	0.109394	1.4135	AT1G08065	0.137166	0.520226	1.15916	AT2G18520	0.258963	0.167779	1.81315	AT3G07910	0.20977	0.386016	2.89681	AT4G13100	0.404762	0.220359	2.09445	AT5G08620	0.195914	0.173175	2.49316
AT4G13410	0.266329	0.278661	1.41427	AT1G08070	0.295535	0.142487	1.15954	AT2G18550	0.281151	0.167511	1.52116	AT3G07940	0.176189	0.120815	2.16991	AT4G13180	0.323673	0.125854	2.79971	AT5G08650	0.199747	0.0407014	2.76319
AT2G45130	0.37337	0.107722	1.41494	AT1G08080	0.271615	0.136668	0.902059	AT2G18570	0.20195	0.412254	2.35186	AT3G07950	0.142912	0.197785	2.55077	AT4G13200	0.280762	0.385643	2.60752	AT5G09220	0.218612	0.0783058	3.11548
AT4G21890	0.405728	0.13969	1.41527	AT1G08090	0.357719	0.0498453	0.68127	AT2G18630	0.383066	0.105461	2.35485	AT3G07960	0.227666	0.0749788	1.82306	AT4G13220	0.246659	0.118753	2.48725	AT5G09250	0.19181	0.107222	2.33232
AT1G13330	0.243654	0.14129	1.41541	AT1G08210	0.213852	0.106486	2.36367	AT2G18640	0.362738	0.167068	0.895209	AT3G07970	0.152142	0.492839	1.48208	AT4G13240	0.227287	0.135607	1.85761	AT5G09290	0.157899	0.249592	1.15599
AT4G11510	0.414521	0.600008	1.41607	AT1G08220	0.182093	0.332735	1.8209	AT2G18650	0.255016	0.31426	1.1438	AT3G07990	0.215535	0.132277	2.02219	AT4G13260	0.316153	0.123727	1.54638	AT5G09300	0.218944	0.135535	2.21119
AT3G23150	0.317119	0.080426	1.41613	AT1G08230	0.32728	0.174335	1.78066	AT2G18660	0.230795	0.467634	2.42177	AT3G08010	0.23238	0.0656537	2.86658	AT4G13330	0.246581	0.323375	1.32771	AT5G09310	0.204082	0.125935	2.47655
AT5G48060	0.299359	0.0869104	1.41613	AT1G08260	0.191557	0.197655	1.71003	AT2G18690	0.226635	0.86038	2.48077	AT3G08030	0.243994	0.0991416	3.17712	AT4G13345	0.230663	0.0627109	1.9973	AT5G09360	0.323537	0.169166	0.907213
AT5G57200	0.356994	0.0528825	1.41643	AT1G08310	0.251808	0.201933	1.46299	AT2G18700	0.270932	0.0714316	2.98194	AT3G08560	0.203142	0.111126	2.07407	AT4G13360	0.242149	0.164911	2.62598	AT5G09380	0.247101	0.190814	1.92837
AT3G56270	0.301007	0.372093	1.41713	AT1G08350	0.234236	0.265674	2.11243	AT2G18790	0.27573	0.0620749	2.47986	AT3G08570	0.326313	0.107343	1.17297	AT4G13410	0.266329	0.278661	1.41427	AT5G09400	0.217809	0.0495638	1.75088
AT2G35480	0.341677	0.142371	1.41728	AT1G08360	0.373338	0.0367121	3.77708	AT2G18840	0.203298	0.0257924	2.84906	AT3G08620	0.20458	0.101856	1.82487	AT4G13480	0.199566	0.27192	0.951601	AT5G09410	0.219612	0.213818	2.57012
AT1G22880	0.323734	0.0673869	1.41859	AT1G08380	0.222623	0.0145839	3.88661	AT2G18890	0.285386	0.230512	1.74409	AT3G08630	0.237194	0.262432	2.17955	AT4G13560	0.282864	0.165684	2.89243	AT5G09430	0.327844	0.0535687	1.56721
AT1G09470	0.208359	0.23045	1.41861	AT1G08390	0.26477	0.231263	1.9378	AT2G18900	0.306433	0.0804923	1.85322	AT3G08640	0.402267	0.108973	2.86287	AT4G13580	0.30297	0.084505	2.10879	AT5G09440	0.355491	0.200371	2.97301
AT3G21500	0.26803	0.174059	1.41872	AT1G08420	0.236835	0.039848	2.24984	AT2G18910	0.209978	0.143057	2.54321	AT3G08660	0.289529	0.265232	0.932532	AT4G13640	0.212103	0.045745	2.35344	AT5G09470	0.249908	0.146089	0.962469
AT5G18430	0.266255	0.174823	1.41912	AT1G08430	0.222905	0.346921	1.77617	AT2G18915	0.248382	0.0510021	2.0943	AT3G08730	0.231182	0.111069	2.83666	AT4G13650	0.267189	0.136473	1.07142	AT5G09550	0.25015	0.0403479	2.44976
AT1G69020	0.210717	0.296436	1.41933	AT1G08450	0.339019	0.0600847	2.92735	AT2G18940	0.20341	0.129895	2.22111	AT3G08770	0.331948	0.559378	3.65666	AT4G13660	0.263741	0.184783	2.43724	AT5G09590	0.218083	0.100877	2.983
AT4G03010	0.25717	0.125921	1.41938	AT1G08470	0.403954	0.0543847	2.4856	AT2G19010	0.325491	0.355878	1.62246	AT3G08780	0.294425	0.229362	2.10483	AT4G13690	0.424987	0.280048	1.29148	AT5G09630	0.42511	0.341215	1.72227
AT1G18520	0.309879	0.206908	1.42139	AT1G08480	0.335828	0.0562414	3.19172	AT2G19050	0.345265	0.227248	1.82893	AT3G08800	0.1668	0.466251	1.13503	AT4G13700	0.378881	0.12972	0.711239	AT5G09640	0.207495	0.262114	2.27356
AT5G06940	0.22756	0.177867	1.42152	AT1G08560	0.355478	0.103763	2.88082	AT2G19070	0.346915	0.104394	1.64446	AT3G08820	0.22329	0.188955	1.58697	AT4G13710	0.172223	0.228639	1.86719	AT5G09760	0.322066	0.0916425	2.55189
AT5G05630	0.240142	0.184197	1.42182	AT1G08590	0.317406	0.11047	1.67996	AT2G19080	0.236011	0.149461	2.49039	AT3G08840	0.178496	0.31505	1.58319	AT4G13730	0.272336	0.0904738	2.44828	AT5G09780	0.289576	0.618246	1.21138
AT2G22890	0.290437	0.341443	1.42291	AT1G08650	0.480183	0.0627418	2.0437	AT2G19130	0.320836	0.150429	2.39057	AT3G08850	0.139712	0.053387	2.16064	AT4G13770	0.354689	0.151198	3.11253	AT5G09790	0.195644	0.165235	2.04045
AT1G59510	0.352236	0.150062	1.4234	AT1G08660	0.211017	0.113073	2.43936	AT2G19170	0.203234	0.0864302	2.14022	AT3G08860	0.278217	0.132376	2.49442	AT4G13790	0.375892	0.0756128	1.96789	AT5G09800	0.244905	0.318148	1.70187
AT4G14850	0.249313	0.161812	1.42344	AT1G08860	0.230037	0.138025	1.44291	AT2G19270	0.269619	0.198653	2.46467	AT3G08870	0.267822	0.285995	1.56654	AT4G13800	0.251481	0.0279544	1.52417	AT5G09840	0.28996	0.336367	1.48623
AT5G11410	0.191984	0.862924	1.42396	AT1G08940	0.443922	0.0485543	2.37654	AT2G19320	0.386957	0.399509	2.46787	AT3G08900	0.212985	0.0900308	1.94801	AT4G13840	0.379553	0.206022	2.68424	AT5G09860	0.2511	0.0754262	2.38306
AT5G05940	0.199314	0.238633	1.42411	AT1G08990	0.270487	0.210701	1.48726	AT2G19330	0.152203	0.153486	1.65105	AT3G08910	0.351829	0.0595251	1.90566	AT4G13950	0.442031	0.222958	2.28114	AT5G09870	0.350533	0.0380621	2.94952
AT1G52700	0.196953	0.121964	1.42448	AT1G09000	0.17132	0.318727	1.10216	AT2G19390	0.191542	0.208075	1.81292	AT3G08930	0.228226	0.0187351	2.96353	AT4G13990	0.352596	0.116699	1.69742	AT5G09890	0.120269	0.0619897	2.59336
AT4G35130	0.216889	0.257918	1.4246	AT1G09080	0.209952	0.14391	1.82344	AT2G19400	0.210418	0.0886536	1.70062	AT3G08940	0.293988	0.0663764	3.84312	AT4G14000	0.196003	0.199669	2.45742	AT5G09930	0.275095	0.140328	1.19584
AT2G31230	0.234023	0.111736	1.42475	AT1G09155	0.467034	0.196243	1.79851	AT2G19410	0.281882	0.241775	0.667056	AT3G08980	0.3026	0.185797	2.0658	AT4G14070	0.212927	0.197793	2.42663	AT5G09950	0.250385	0.186971	0.873903
AT1G79330	0.194217	0.232963	1.42503	AT1G09170	0.255876	0.227778	1.30694	AT2G19460	0.245481	0.061095	2.13205	AT3G09010	0.226046	0.23084	1.94401	AT4G14080	0.328178	0.127866	2.18793	AT5G09960	0.24694	0.162287	2.48937
AT1G28220	0.275261	0.19103	1.42516	AT1G09220	0.258589	0.223218	1.22588	AT2G19470	0.243468	0.0866301	2.31737	AT3G09020	0.256291	0.221429	1.72236	AT4G14090	0.317353	0.178476	2.047	AT5G09970	0.26061	0.173892	1.57938
AT5G28080	0.233825	0.214864	1.42526	AT1G09240	0.266383	0.129883	2.33452	AT2G19520	0.198416	0.10424	2.83163	AT3G09030	0.286289	0.171704	1.96995	AT4G14100	0.259157	0.1506	2.21991	AT5G09990	0.20525	0.580645	2.02248
AT4G22980	0.298248	0.187555	1.42529	AT1G09290	0.14958	0.361546	1.67332	AT2G19570	0.25767	0.214251	2.96733	AT3G09040	0.206931	0.216381	1.09709	AT4G14110	0.319911	0.195919	2.55019	AT5G10020	0.231838	0.142147	2.08479
AT3G49760	0.339943	0.347115	1.42529	AT1G09310	0.222162	0.0851612	3.91345	AT2G19580	0.233545	0.0355932	2.3209	AT3G09050	0.226252	0.174455	2.13287	AT4G14130	0.29792	0.0805946	2.15667	AT5G10070	0.24488	0.103092	2.28115
AT3G55780	0.327399	0.117583	1.42546	AT1G09330	0.242464	0.0101326	2.80597	AT2G19600	0.125626	0.136212	2.14839	AT3G09085	0.248864	0.147094	2.39479	AT4G14170	0.289404	0.224278	1.3059	AT5G10100	0.231579	0.113423	1.2169
AT1G65910	0.382986	0.172358	1.42554	AT1G09350	0.334368	0.120816	1.51648	AT2G19620	0.192946	0.0514372	2.45745	AT3G09090	0.199759	0.152852	2.42985	AT4G14180	0.199308	0.312446	0.678702	AT5G10120	0.29476	0.211354	1.3863
AT1G60570	0.365992	0.515154	1.42591	AT1G09380	0.178041	0.211256	2.49457	AT2G19670	0.34018	0.0283998	2.10445	AT3G09100	0.22377	0.0413812	2.36823	AT4G14200	0.177309	0.518684	1.90741	AT5G10130	0.228561	0.297907	1.63807
AT3G53360	0.191198	0.283052	1.42593	AT1G09390	0.300526	0.173083	2.21043	AT2G19740	0.289138	0.0270215	3.06919	AT3G09180	0.285434	0.138906	2.2012	AT4G14210	0.211539	0.0368577	2.92657	AT5G10140	0.201611	0.316047	2.13778
AT1G51210	0.237294	0.257115	1.42895	AT1G09400	0.266209	0.218463	0.807704	AT2G19780	0.280047	0.139798	1.71754	AT3G09210	0.225317	0.121645	2.82474	AT4G14290	0.188923	0.239138	1.40956	AT5G10160	0.294893	0.0572889	2.80849
AT1G62680	0.249564	0.264821	1.42943	AT1G09415	0.120929	0.775979	2.23265	AT2G19800	0.296919	0.182363	2.52828	AT3G09220	0.262862	0.170008	2.62315	AT4G14385	0.309409	0.0515088	2.56472	AT5G10170	0.315801	0.0414893	2.37882
AT5G12270	0.288793	0.235251	1.42976	AT1G09420	0.183133	0.290883	2.15403	AT2G19860	0.31655	0.0765933	2.2569	AT3G09240	0.283642	0.185928	0.876345	AT4G14410	0.255487	0.15049	2.76381	AT5G10180	0.19415	0.202581	2.53549
AT5G15070	0.176462	0.0934576	1.42995	AT1G09430	0.275591	0.0339981	2.83304	AT2G19880	0.192395	0.0647689	2.55805	AT3G09270	0.356465	0.221058	2.58463	AT4G14420	0.266479	0.0837683	2.89339	AT5G10190	0.291452	0.125295	1.96199
AT2G34920	0.288635	0.347773	1.43005	AT1G09440	0.350451	0.0974104	1.78018	AT2G19900	0.242255	0.0444445	2.20169	AT3G09300	0.216062	0.0435613	2.96588	AT4G14450	0.296092	0.724449	1.10614	AT5G10210	0.244017	0.370798	1.31858
AT4G36580	0.185544	0.204733	1.43088	AT1G09450	0.221447	0.240904	1.57492	AT2G19980	0.35526	0.236197	1.60545	AT3G09320	0.164267	0.108703	2.40063	AT4G14465	0.252354	0.100913	1.54079	AT5G10240	0.216844	0.126613	2.362
AT5G03510	0.213696	0.162609	1.43102	AT1G09470	0.208359	0.23045	1.41861	AT2G20000	0.179971	0.17916	2.1383	AT3G09380	0.38095	0.537352	0.872005	AT4G14500	0.289425	0.0867194	2.78832	AT5G10250	0.24652	0.255801	1.19412
AT5G40030	0.270094	0.0839974	1.43147	AT1G09510	0.291003	0.325135	1.08648	AT2G20010	0.323334	0.0551079	2.31339	AT3G09540	0.351672	0.117704	1.86734	AT4G14510	0.22834	0.222961	1.92246	AT5G10260	0.25428	0.0322734	2.15533
AT3G05630	0.344888	0.139334	1.43285	AT1G09550	0.252995	0.26968	1.87261	AT2G20030	0.328417	0.210095	1.1497	AT3G09570	0.293877	0.0678256	2.86885	AT4G14580	0.399224	0.158085	2.06598	AT5G10270	0.329401	0.0630908	2.09843
AT3G55150	0.243406	0.179302	1.43379	AT1G09560	0.32971	0.130236	2.97432	AT2G20080	0.241208	0.19333	1.35313	AT3G09580	0.245135	0.235296	2.37347	AT4G14640	0.259682	0.0626528	1.14515	AT5G10280	0.241843	0.215951	1.30338
AT1G18140	0.314968	0.131338	1.43382	AT1G09570	0.198767	0.0489543	2.72245	AT2G20110	0.257761	0.466806	1.49769	AT3G09590	0.233674	0.431345	0.679169	AT4G14650	0.269985	0.678488	1.22492	AT5G10290	0.229932	0.0568452	2.52481
AT1G65590	0.28868	0.15396	1.43406	AT1G09575	0.286228	0.100567	1.82877	AT2G20140	0.22908	0.0134272	2.54567	AT3G09600	0.233538	0.159341	1.85543	AT4G14660	0.148012	0.206098	1.86156	AT5G10300	0.257471	0.171418	2.56203
AT5G19520	0.249822	0.300244	1.43429	AT1G09610	0.156136	0.233642	1.37548	AT2G20190	0.179679	0.0914583	2.82322	AT3G09630	0.273861	0.0519069	3.66468	AT4G14730	0.333675	0.158298	1.18242	AT5G10350	0.217659	0.180701	2.462
AT1G55180	0.269279	0.136718	1.43492	AT1G09630	0.189139	0.0437052	2.47514	AT2G20230	0.222799	0.289023	2.92823	AT3G09660	0.265872	0.24379	1.31629	AT4G14770	0.280731	0.241283	2.33195	AT5G10470	0.1924	0.190605	2.59882
AT5G57840	0.262371	0.326891	1.43524	AT1G09660	0.232166	0.0981811	2.35706	AT2G20240	0.210646	0.418174	1.79986	AT3G09710	0.234639	0.362551	1.58496	AT4G14780	0.181542	0.213985	2.04128	AT5G10490	0.183615	0.220918	2.21157
AT3G19300	0.246398	0.241297	1.43562	AT1G09720	0.193034	0.391477	0.773316	AT2G20250	0.180372	0.637008	0.859502	AT3G09740	0.274128	0.0242265	2.88088	AT4G14815	0.321937	0.406221	2.00336	AT5G10500	0.254713	0.36197	1.67131
AT1G77010	0.299541	0.20494	1.43656	AT1G09740	0.240923	0.0897196	2.41225	AT2G20260	0.25158	0.286144	3.32275	AT3G09760	0.269857	0.262794	1.89982	AT4G14820	0.255853	0.297482	0.982211	AT5G10520	0.234219	0.181477	1.87383
AT3G61170	0.299869	0.152354	1.43796	AT1G09750	0.352874	0.133077	3.18444	AT2G20270	0.18516	0.287029	2.75198	AT3G09780	0.353504	0.105211	1.4986	AT4G14850	0.249313	0.161812	1.42344	AT5G10530	0.237136	0.191938	0.973545
AT5G59810	0.340536	0.16976	1.43815	AT1G09760	0.3064	0.0882441	2.42821	AT2G20340	0.225515	0.15935	2.20473	AT3G09800	0.148191	0.119289	2.77362	AT4G14870	0.317091	0.138251	2.72675	AT5G10560	0.279556	0.166425	2.61432
AT3G22250	0.279999	0.261993	1.43819	AT1G09780	0.244421	0.0507429	3.11929	AT2G20350	0.366667	0.466076	0.864661	AT3G09820	0.211085	0.0890493	3.21984	AT4G14900	0.271915	0.104459	2.49134	AT5G10580	0.316211	0.0346823	2.36865
AT4G22100	0.267792	0.155484	1.44003	AT1G09790	0.328995	0.168641	1.83694	AT2G20390	0.203792	0.311354	2.33355	AT3G09840	0.332789	0.00954995	3.48426	AT4G14910	0.318205	0.160123	2.57518	AT5G10620	0.297755	0.10765	1.80485
AT3G58520	0.254746	0.10374	1.4403	AT1G09795	0.221454	0.124669	2.80308	AT2G20430	0.299455	0.269733	2.03733	AT3G09860	0.282748	0.0158423	1.62261	AT4G14930	0.349979	0.132276	2.69777	AT5G10700	0.365698	0.123705	2.06396
AT2G30770	0.32699	0.184333	1.44088	AT1G09815	0.278466	0.0906939	2.61419	AT2G20450	0.212923	0.0895517	3.12893	AT3G09880	0.252255	0.0615085	2.23326	AT4G14940	0.280126	0.171278	1.41343	AT5G10750	0.269856	0.0904587	2.42193
AT5G26010	0.284658	0.174197	1.44142	AT1G09820	0.283762	0.16164	1.82481	AT2G20470	0.206527	0.0323385	1.7321	AT3G09930	0.306034	0.252021	1.52037	AT4G14990	0.390884	0.0919214	2.47505	AT5G10770	0.289158	0.12968	2.68594
AT4G27420	0.267911	0.170527	1.44149	AT1G09830	0.206573	0.194063	2.39731	AT2G20480	0.135823	0.475946	1.51555	AT3G09970	0.318931	0.084571	2.49132	AT4G15093	0.160752	0.249914	2.69294	AT5G10780	0.151845	0.0168728	2.92157
AT4G22680	0.368905	0.176464	1.44163	AT1G09850	0.245279	0.142775	2.66196	AT2G20500	0.29796	0.208214	1.66119	AT3G09980	0.165146	0.0461511	2.83787	AT4G15110	0.212058	0.137642	2.58652	AT5G10820	0.162475	0.162619	1.97106
AT4G03340	0.301524	0.14922	1.44217	AT1G09870	0.187118	0.117553	2.39574	AT2G20510	0.197917	0.598788	0.880606	AT3G10020	0.493319	0.0644414	3.24818	AT4G15140	0.39893	0.145247	1.82745	AT5G10830	0.300713	0.144247	2.17637
AT1G08860	0.230037	0.138025	1.44291	AT1G09900	0.3709	0.0621094	2.3587	AT2G20520	0.253343	0.314258	1.30843	AT3G10080	0.252531	0.124967	2.22547	AT4G15240	0.276787	0.116172	1.5503	AT5G10910	0.281149	0.134916	1.95579
AT1G11290	0.225373	0.170341	1.44324	AT1G09910	0.213351	0.183108	2.23755	AT2G20540	0.260737	0.164446	0.970991	AT3G10120	0.237932	0.239743	1.68408	AT4G15250	0.393272	0.236951	1.0386	AT5G10960	0.292237	0.0375778	3.49811
AT3G07600	0.266718	0.188428	1.44438	AT1G09930	0.24007	0.0595115	1.16947	AT2G20560	0.320922	0.0865092	2.46458	AT3G10200	0.211548	0.165158	1.99876	AT4G15400	0.28889	0.49962	1.47376	AT5G10970	0.178522	0.334189	1.1061
AT3G25790	0.284388	0.326241	1.44438	AT1G09940	0.226299	0.152824	2.40779	AT2G20570	0.263776	0.258461	2.5868	AT3G10220	0.18641	0.112909	2.50996	AT4G15430	0.272006	0.114782	1.55137	AT5G11030	0.188194	0.462282	1.97455
AT2G17970	0.204696	0.316584	1.44472	AT1G09950	0.425889	0.190037	1.36455	AT2G20610	0.237974	0.177678	2.90954	AT3G10230	0.195816	0.0694564	2.7273	AT4G15470	0.249816	0.0651917	3.15871	AT5G11040	0.176543	0.090616	2.34905
AT5G14860	0.303373	0.283379	1.44632	AT1G09960	0.287586	0.0732111	1.91261	AT2G20670	0.385882	0.138527	2.69981	AT3G10270	0.178821	0.0634446	2.21605	AT4G15480	0.40486	0.144464	1.4856	AT5G11050	0.210001	0.517878	1.06166
AT5G24313	0.468306	0.635015	1.44641	AT1G09970	0.390111	0.0759794	3.01421	AT2G20680	0.242771	0.112745	1.98821	AT3G10320	0.154831	0.34755	1.95984	AT4G15490	0.277438	0.278095	2.28907	AT5G11090	0.313325	0.113335	2.75462
AT5G59510	0.264341	0.210299	1.4466	AT1G09980	0.201115	0.134202	2.73953	AT2G20690	0.354568	0.166632	2.47961	AT3G10330	0.303874	0.00455962	2.22983	AT4G15500	0.376245	0.225616	1.61464	AT5G11110	0.264735	0.102683	2.29066
AT4G33730	0.337607	0.12005	1.44693	AT1G10020	0.301742	0.0305705	2.25208	AT2G20750	0.307301	0.0876315	1.88156	AT3G10340	0.347823	0.0699141	2.71991	AT4G15545	0.263756	0.141582	3.24491	AT5G11150	0.292459	0.0905455	2.23449
AT3G02680	0.124246	0.453219	1.44828	AT1G10030	0.133284	0.163221	2.50999	AT2G20770	0.208664	0.184628	1.93861	AT3G10350	0.181568	0.15761	2.70553	AT4G15550	0.346083	0.195833	2.45789	AT5G11160	0.305119	0.0494031	2.12392
AT1G69930	0.243695	0.256249	1.44912	AT1G10050	0.213888	0.215133	1.85126	AT2G20780	0.382442	0.0323831	2.15786	AT3G10360	0.203602	0.102879	2.02292	AT4G15560	0.201092	0.0344624	3.31377	AT5G11210	0.391031	0.242505	0.960847
AT1G59980	0.314068	0.138076	1.44923	AT1G10060	0.208853	0.168244	2.3133	AT2G20810	0.423877	0.0373382	2.26864	AT3G10390	0.233367	0.102087	1.60672	AT4G15640	0.231615	0.241031	2.30611	AT5G11220	0.431287	0.259261	0.944471
AT3G19380	0.311729	0.0848335	1.45008	AT1G10070	0.24555	0.131072	2.52372	AT2G20830	0.315886	0.253531	2.33387	AT3G10410	0.225038	0.124808	3.19449	AT4G15650	0.375208	0.813111	1.65534	AT5G11270	0.314641	0.308437	2.47077
AT1G11130	0.232374	0.108098	1.45059	AT1G10090	0.23774	0.180247	1.9914	AT2G20840	0.188531	0.0675849	2.15289	AT3G10420	0.177916	0.158068	2.78842	AT4G15690	0.379619	0.0481087	2.1244	AT5G11300	0.143618	0.437732	1.65343
AT3G63240	0.286272	0.159702	1.45067	AT1G10110	0.404308	0.519628	0.748933	AT2G20880	0.265887	0.263735	1.50187	AT3G10450	0.21203	0.319253	2.37508	AT4G15720	0.312027	0.186028	0.853476	AT5G11320	0.287763	0.263562	1.17135
AT1G10750	0.239407	0.0895819	1.45079	AT1G10130	0.149946	0.056234	2.22564	AT2G20890	0.197689	0.157524	3.40531	AT3G10470	0.19328	0.232599	1.58296	AT4G15770	0.304856	0.0227141	3.08103	AT5G11380	0.186348	0.218209	1.88325
AT5G17780	0.349014	0.261461	1.45135	AT1G10140	0.319083	0.158805	2.58583	AT2G20980	0.374473	0.191562	1.74482	AT3G10490	0.208766	0.19807	2.21841	AT4G15780	0.220722	0.0470377	2.54843	AT5G11400	0.405471	0.528709	0.858102
AT5G11540	0.359261	0.199263	1.45236	AT1G10150	0.228319	0.274942	2.70618	AT2G20990	0.254265	0.0503396	2.90174	AT3G10500	0.236553	0.323729	2.76006	AT4G15790	0.311394	0.104696	2.29799	AT5G11410	0.191984	0.862924	1.42396
AT1G04500	0.318271	0.0978606	1.45244	AT1G10180	0.188723	0.126298	2.35166	AT2G21050	0.246179	0.0361702	2.23778	AT3G10525	0.190241	0.255833	2.66571	AT4G15800	0.309666	0.240246	3.01798	AT5G11420	0.346718	0.091671	3.0536
AT5G56080	0.207092	0.126562	1.45346	AT1G10200	0.189507	0.0387775	3.00492	AT2G21070	0.314702	0.150895	1.76275	AT3G10540	0.218645	0.0723597	2.01926	AT4G15840	0.278002	0.0806158	2.0869	AT5G11460	0.159786	0.536968	1.65509
AT3G29590	0.355748	0.164864	1.45372	AT1G10290	0.148277	0.0406001	2.39617	AT2G21080	0.192266	0.223822	1.67203	AT3G10570	0.29673	0.132668	2.56047	AT4G15850	0.258408	0.105307	1.56315	AT5G11510	0.2057	0.314032	1.87153
AT1G27940	0.324544	0.118678	1.45415	AT1G10300	0.240784	0.256554	1.20841	AT2G21090	0.240046	0.147733	1.6736	AT3G10600	0.273135	0.121411	1.10076	AT4G15880	0.264684	0.222766	2.34713	AT5G11520	0.262564	0.0670058	3.05256
AT2G37010	0.329432	0.0532761	1.45552	AT1G10330	0.267142	0.222	1.60804	AT2G21100	0.313751	0.125223	1.74957	AT3G10640	0.234627	0.0235031	2.37379	AT4G15900	0.220568	0.143997	2.45958	AT5G11540	0.359261	0.199263	1.45236
AT3G46650	0.370876	0.313912	1.4565	AT1G10350	0.244799	0.0515102	2.43566	AT2G21110	0.397941	0.253799	0.965464	AT3G10660	0.360367	0.244435	1.67562	AT4G15920	0.174539	0.131293	2.68692	AT5G11560	0.167182	0.128296	3.02542
AT3G03510	0.218834	0.397193	1.45681	AT1G10360	0.222433	0.307041	2.61484	AT2G21120	0.254466	0.0390759	2.68722	AT3G10710	0.269149	0.17783	1.32425	AT4G15940	0.213938	0.0685837	2.80783	AT5G11570	0.232469	0.322287	0.580712
AT4G38480	0.368351	0.149882	1.45702	AT1G10380	0.477566	0.116253	1.75744	AT2G21150	0.247992	0.0490854	1.76968	AT3G10720	0.27984	0.0862067	2.86611	AT4G16110	0.348796	0.113248	2.04879	AT5G11640	0.313053	0.106317	2.31858
AT4G22950	0.138254	0.390364	1.45721	AT1G10410	0.198708	0.121322	2.64095	AT2G21160	0.222032	0.139312	3.31947	AT3G10740	0.202917	0.0968332	3.14757	AT4G16120	0.300886	0.115749	2.11924	AT5G11670	0.243614	0.0518475	3.42923
AT3G12040	0.267771	0.22461	1.45831	AT1G10490	0.168925	0.136028	2.14769	AT2G21170	0.161592	0.0951545	3.49854	AT3G10780	0.248396	0.366636	1.2295	AT4G16130	0.194922	0.0845386	2.87025	AT5G11700	0.205218	0.0888811	2.59802
AT2G23410	0.247423	0.462753	1.45974	AT1G10530	0.460723	0.0982859	0.96453	AT2G21195	0.336457	0.183442	2.41571	AT3G10800	0.2811	0.181894	2.44243	AT4G16150	0.202415	0.138351	1.99587	AT5G11720	0.280095	0.159069	2.50525
AT5G47920	0.345794	0.0817387	1.46	AT1G10540	0.253935	0.213805	2.26425	AT2G21210	0.300574	0.171664	2.49542	AT3G10850	0.245124	0.150184	3.02559	AT4G16155	0.247768	0.0649842	2.78887	AT5G11730	0.263638	0.162928	2.12223
AT2G33240	0.177148	0.260289	1.46026	AT1G10550	0.178693	0.193197	1.84179	AT2G21230	0.385872	0.140433	2.24969	AT3G10870	0.239884	0.22296	2.12859	AT4G16190	0.3245	0.112653	3.72521	AT5G11780	0.204081	0.388447	1.51041
AT1G21170	0.242699	0.141955	1.46049	AT1G10560	0.270771	0.251465	1.59786	AT2G21270	0.315222	0.0959199	2.70311	AT3G10890	0.25672	0.378803	1.20078	AT4G16250	0.314398	0.163055	2.06332	AT5G11790	0.24145	0.0419183	2.7062
AT2G24300	0.250821	0.102103	1.46101	AT1G10570	0.211475	0.462164	2.20926	AT2G21290	0.267937	0.113475	2.83092	AT3G10920	0.300247	0.0809386	3.23904	AT4G16260	0.345447	0.099774	2.26789	AT5G11800	0.191435	0.0982169	2.28704
AT1G66460	0.338557	0.173539	1.46239	AT1G10640	0.275026	0.154888	2.55263	AT2G21320	0.350901	0.0682786	2.47478	AT3G10960	0.292542	0.0651377	1.90082	AT4G16270	0.359897	0.131968	1.66716	AT5G11810	0.223985	0.320309	2.52033
AT2G04040	0.289945	0.17703	1.46252	AT1G10650	0.205656	0.237004	2.53422	AT2G21330	0.226687	0.0762319	3.49125	AT3G10980	0.29261	0.1135	2.91164	AT4G16350	0.267065	0.120072	1.2229	AT5G11850	0.214259	0.135757	2.05476
AT1G08310	0.251808	0.201933	1.46299	AT1G10680	0.273297	0.179401	1.56632	AT2G21340	0.224357	0.145313	2.35651	AT3G11020	0.397396	0.280129	1.75924	AT4G16390	0.242371	0.0872179	2.75802	AT5G11870	0.128269	0.300342	1.47069
AT1G56080	0.271652	0.166833	1.46386	AT1G10690	0.431668	0.25091	1.62381	AT2G21370	0.200593	0.1816	1.90343	AT3G11040	0.206073	0.294395	1.73683	AT4G16420	0.247618	0.072853	2.66614	AT5G11890	0.35827	0.130812	2.02871
AT5G35580	0.385192	0.152988	1.46416	AT1G10740	0.314227	0.0790348	2.47426	AT2G21380	0.19738	0.139046	2.20762	AT3G11050	0.239899	0.145699	3.03347	AT4G16430	0.366631	0.0581954	2.31043	AT5G11910	0.246305	0.233137	2.46727
AT5G27240	0.255661	0.489123	1.46456	AT1G10750	0.239407	0.0895819	1.45079	AT2G21385	0.198057	0.136465	2.69873	AT3G11090	0.135293	0.0777313	2.2073	AT4G16440	0.272068	0.137122	2.05084	AT5G11920	0.255132	0.286326	1.75942
AT4G28140	0.320543	0.248958	1.46544	AT1G10760	0.223269	0.180466	3.02083	AT2G21410	0.180239	0.105575	2.77348	AT3G11100	0.294515	0.109284	2.13611	AT4G16442	0.295206	0.268999	2.49781	AT5G11930	0.208607	0.143929	1.41146
AT3G23330	0.311476	0.11286	1.46552	AT1G10770	0.344018	0.187435	3.08487	AT2G21480	0.359568	0.0562935	1.95623	AT3G11170	0.230001	0.172943	3.2871	AT4G16444	0.192202	0.168044	2.42149	AT5G11940	0.412049	0.244011	0.611048
AT2G18260	0.209061	0.0951573	1.46581	AT1G10800	0.28039	0.206233	1.2692	AT2G21510	0.156971	0.11248	1.39771	AT3G11200	0.240369	0.0721166	2.77252	AT4G16447	0.401759	0.0444737	1.97431	AT5G11980	0.228392	0.0800127	2.32503
AT3G55820	0.383015	0.201698	1.46597	AT1G10830	0.197813	0.115797	2.37363	AT2G21520	0.381772	0.0405096	2.75262	AT3G11210	0.264633	0.164647	2.30634	AT4G16480	0.326266	0.0621699	2.54278	AT5G12000	0.230737	0.288045	2.35709
AT5G38040	0.311352	0.287339	1.46623	AT1G10850	0.262558	0.150207	2.09398	AT2G21540	0.296017	0.0978341	2.63459	AT3G11220	0.342281	0.0727685	1.49489	AT4G16510	0.275182	0.151161	2.04927	AT5G12110	0.339246	0.12644	2.55555
AT1G16490	0.285297	0.231216	1.46641	AT1G10870	0.26476	0.12764	2.27277	AT2G21550	0.32178	0.291642	1.03805	AT3G11230	0.366946	0.253411	2.65504	AT4G16600	0.205606	0.295808	0.956134	AT5G12120	0.248682	0.181143	2.78692
AT2G40160	0.194475	0.382558	1.46705	AT1G10900	0.259278	0.0751354	2.19187	AT2G21600	0.250722	0.107891	2.99144	AT3G11240	0.225493	0.227384	1.65015	AT4G16620	0.149021	0.313793	1.95988	AT5G12130	0.209123	0.172654	2.45278
AT5G02170	0.286786	0.131012	1.46725	AT1G10930	0.185454	0.237184	1.59711	AT2G21610	0.229812	0.157632	0.853418	AT3G11330	0.265169	0.155502	2.37028	AT4G16640	0.301387	0.222547	1.65842	AT5G12150	0.227854	0.146948	2.86191
AT3G45410	0.324093	0.215136	1.46771	AT1G10950	0.197642	0.0816723	2.9317	AT2G21630	0.24625	0.138844	1.8032	AT3G11340	0.239398	0.220231	2.21309	AT4G16650	0.170254	0.214386	2.10676	AT5G12170	0.334962	0.285638	2.45508
AT2G04220	0.297584	0.114722	1.46782	AT1G10970	0.274095	0.161088	1.93254	AT2G21640	0.125986	0.845604	1.84416	AT3G11410	0.413487	0.08682	3.0129	AT4G16690	0.288636	0.256819	2.35018	AT5G12180	0.308709	0.016069	2.39424
AT5G53190	0.293255	0.170253	1.46812	AT1G10980	0.392693	0.267859	1.4724	AT2G21680	0.240051	0.708366	0.741488	AT3G11420	0.299623	0.155766	2.3312	AT4G16750	0.319313	0.0799959	1.32433	AT5G12210	0.164661	0.216399	2.7146
AT4G33905	0.256511	0.190737	1.46812	AT1G11000	0.192941	0.0515821	2.12354	AT2G21800	0.173979	0.699558	1.33673	AT3G11430	0.290759	0.0991817	2.43561	AT4G16760	0.265758	0.0637077	3.08753	AT5G12220	0.213836	0.215357	1.78851
AT2G31180	0.219136	0.269343	1.46823	AT1G11020	0.220414	0.0563839	2.34179	AT2G21850	0.381714	0.327351	1.19602	AT3G11440	0.191093	0.300586	1.88818	AT4G17010	0.172326	0.312285	2.08748	AT5G12250	0.271989	0.0107664	3.15232
AT4G28350	0.296802	0.184684	1.46888	AT1G11050	0.418114	0.110069	2.1471	AT2G21880	0.438795	0.0580825	2.20182	AT3G11460	0.218065	0.218208	1.31884	AT4G17020	0.23502	0.119499	1.7727	AT5G12270	0.288793	0.235251	1.42976
AT1G30350	0.337488	0.526045	1.46949	AT1G11060	0.163414	0.29847	1.84962	AT2G21910	0.289472	0.171108	1.03582	AT3G11520	0.411184	0.123101	2.04403	AT4G17030	0.189406	0.102295	2.06344	AT5G12350	0.173847	0.0686845	1.88054
AT3G54510	0.231989	0.117092	1.46986	AT1G11080	0.17548	0.1045	1.93983	AT2G21950	0.225535	0.186305	2.49468	AT3G11550	0.239299	0.0984558	1.69276	AT4G17050	0.140304	0.195153	1.11227	AT5G12380	0.140759	0.265663	0.756978
AT3G28345	0.388605	0.0662766	1.46997	AT1G11090	0.194319	0.148829	2.02079	AT2G21990	0.388894	0.0778559	1.77195	AT3G11580	0.284833	0.160324	1.75568	AT4G17090	0.166568	0.140821	3.21834	AT5G12420	0.253565	0.256803	2.24321
AT5G26120	0.223121	0.295191	1.47001	AT1G11130	0.232374	0.108098	1.45059	AT2G22040	0.194096	0.448111	2.54414	AT3G11600	0.224142	0.271735	2.40962	AT4G17180	0.219349	0.129957	2.03754	AT5G12480	0.227385	0.057268	2.31713
AT1G53100	0.286327	0.257351	1.47064	AT1G11190	0.208082	0.0710046	2.4642	AT2G22070	0.258926	0.111297	0.856946	AT3G11660	0.261022	0.290032	2.70459	AT4G17215	0.235876	0.327064	2.30861	AT5G12850	0.266703	0.0819664	2.3736
AT5G11870	0.128269	0.300342	1.47069	AT1G11200	0.259662	0.184404	2.28295	AT2G22120	0.170215	0.0854368	1.88379	AT3G11700	0.301969	0.0736763	3.0236	AT4G17220	0.246678	0.154852	1.83318	AT5G12860	0.265693	0.101416	3.48219
AT1G20700	0.278285	0.116662	1.47095	AT1G11210	0.395988	0.293039	2.17527	AT2G22125	0.196235	0.0303419	2.99579	AT3G11710	0.279241	0.214118	3.15618	AT4G17240	0.247008	0.163791	1.67903	AT5G12890	0.290028	0.266205	2.50369
AT5G35960	0.3053	0.104543	1.47173	AT1G11240	0.154075	0.428729	2.24559	AT2G22170	0.305956	0.0979194	3.08194	AT3G11730	0.266888	0.0312686	2.81289	AT4G17245	0.397567	0.181348	2.25176	AT5G12930	0.299129	0.368435	1.53824
AT3G27520	0.215638	0.645695	1.47218	AT1G11250	0.392491	0.0465529	1.94725	AT2G22180	0.241117	0.258431	2.07102	AT3G11740	0.408005	0.0482644	1.82272	AT4G17270	0.326097	0.0430413	2.63065	AT5G12940	0.450979	0.129424	2.09382
AT1G10980	0.392693	0.267859	1.4724	AT1G11260	0.410923	0.0584927	3.19603	AT2G22230	0.318042	0.101173	2.72199	AT3G11750	0.21324	0.389204	1.62678	AT4G17300	0.248868	0.0962756	2.50302	AT5G12970	0.307627	0.0249703	1.80942
AT2G01990	0.211831	0.239383	1.47316	AT1G11280	0.211473	0.270933	2.48309	AT2G22240	0.29145	0.0371803	2.8923	AT3G11760	0.286168	0.0942932	2.46006	AT4G17350	0.195587	0.104259	2.08699	AT5G12980	0.298533	0.303362	2.0662
AT3G57380	0.31284	0.203592	1.47332	AT1G11290	0.225373	0.170341	1.44324	AT2G22250	0.322484	0.0817719	2.19135	AT3G11770	0.247521	0.164793	2.64997	AT4G17360	0.150833	0.124428	1.76433	AT5G12990	0.131788	0.620242	1.17344
AT4G15400	0.28889	0.49962	1.47376	AT1G11310	0.221814	0.168906	2.83715	AT2G22270	0.237101	0.207862	1.72292	AT3G11780	0.300028	0.182057	2.86775	AT4G17460	0.366159	0.0345603	2.64167	AT5G13020	0.153179	0.197277	2.45808
AT3G57950	0.239016	0.247991	1.47444	AT1G11320	0.200853	0.310917	1.72544	AT2G22320	0.176312	0.805061	0.934176	AT3G11800	0.206325	0.1292	2.93076	AT4G17480	0.277733	0.25557	1.73773	AT5G13030	0.214504	0.0843733	2.49156
AT1G20310	0.313814	0.386508	1.47461	AT1G11330	0.234662	0.165876	2.26368	AT2G22330	0.303084	0.113081	2.50054	AT3G11830	0.268557	0.0174878	2.88695	AT4G17486	0.14313	0.172157	2.57335	AT5G13070	0.235317	0.0309575	2.41602
AT1G06970	0.342952	0.123678	1.47496	AT1G11340	0.264286	0.200666	1.16752	AT2G22370	0.393666	0.0516549	2.28001	AT3G11840	0.297818	0.199725	1.94049	AT4G17490	0.278518	0.264944	2.35013	AT5G13100	0.326566	0.2549	2.86541
AT1G71692	0.195608	0.0810279	1.47499	AT1G11390	0.243716	0.0947082	1.94708	AT2G22410	0.325588	0.160705	1.32735	AT3G11900	0.200734	0.0989638	2.594	AT4G17500	0.378249	0.219947	2.42309	AT5G13110	0.230011	0.103143	2.67547
AT3G57860	0.298161	0.269871	1.47547	AT1G11410	0.194983	0.248401	2.19893	AT2G22420	0.372644	0.116448	2.22288	AT3G11930	0.294543	0.201363	3.41918	AT4G17540	0.184656	0.200345	2.10852	AT5G13150	0.396319	0.123562	1.70867
AT2G35160	0.316805	0.466921	1.47608	AT1G11530	0.253664	0.186561	2.87349	AT2G22450	0.235477	0.106131	2.3995	AT3G11980	0.200887	0.127725	2.05591	AT4G17560	0.207905	0.186077	2.87594	AT5G13160	0.216405	0.0374481	2.2541
AT5G47900	0.375928	0.189207	1.47638	AT1G11545	0.3463	0.0774081	2.54594	AT2G22480	0.280084	0.0880338	2.69105	AT3G12000	0.270309	0.466179	2.21989	AT4G17570	0.139246	0.270888	2.25045	AT5G13170	0.235662	0.293197	2.6304
AT1G30080	0.258721	0.134682	1.47655	AT1G11580	0.310153	0.167479	2.84622	AT2G22490	0.230518	0.310836	2.21026	AT3G12030	0.313737	0.0228199	2.24195	AT4G17600	0.242843	0.132528	3.30851	AT5G13190	0.312834	0.0102082	3.17045
AT5G13870	0.225047	0.0720635	1.47656	AT1G11600	0.3208	0.0698698	2.10054	AT2G22500	0.405565	0.151731	3.22894	AT3G12040	0.267771	0.22461	1.45831	AT4G17615	0.287791	0.00682479	2.40771	AT5G13230	0.303603	0.140605	0.845181
AT1G68430	0.456323	0.112774	1.47675	AT1G11630	0.254761	0.266454	1.98149	AT2G22540	0.182515	0.145333	2.0658	AT3G12050	0.297407	0.107912	2.97465	AT4G17640	0.209525	0.130172	2.76621	AT5G13240	0.208215	0.0961239	2.57786
AT3G55190	0.23495	0.203397	1.47722	AT1G11660	0.241745	0.140034	2.51646	AT2G22560	0.283227	0.135057	1.954	AT3G12060	0.23998	0.237183	1.28708	AT4G17650	0.469856	0.136444	2.25322	AT5G13260	0.214159	0.146139	2.35605
AT3G20480	0.355543	0.420226	1.47757	AT1G11670	0.351907	0.0450005	2.43605	AT2G22570	0.237526	0.228454	2.16656	AT3G12090	0.24374	0.0746166	1.8219	AT4G17660	0.351903	0.218443	1.38196	AT5G13270	0.209137	0.188152	1.29722
AT3G27150	0.411554	0.155383	1.47822	AT1G11700	0.218369	0.184099	2.31239	AT2G22590	0.380012	0.117912	1.21269	AT3G12130	0.16236	0.250537	2.35934	AT4G17670	0.251479	0.246611	2.26113	AT5G13280	0.257108	0.193174	2.54799
AT4G31470	0.274491	0.297	1.4784	AT1G11730	0.164474	0.267561	1.6529	AT2G22620	0.275681	0.195883	2.14666	AT3G12150	0.240224	0.0982645	2.2068	AT4G17690	0.278582	0.172748	1.85441	AT5G13300	0.243493	0.0767607	2.31715
AT4G28180	0.210369	0.213971	1.47932	AT1G11770	0.371804	0.133967	2.28217	AT2G22630	0.345274	0.132082	1.26815	AT3G12180	0.207278	0.160783	2.16794	AT4G17720	0.258029	0.118806	2.56436	AT5G13320	0.184357	0.250171	1.96186
AT1G53345	0.194381	0.251154	1.47938	AT1G11790	0.289015	0.238817	2.52595	AT2G22670	0.351371	0.149462	3.51144	AT3G12210	0.224678	0.125532	2.23204	AT4G17730	0.412096	0.232363	2.72978	AT5G13390	0.183567	0.112849	2.62112
AT5G15100	0.274617	0.305996	1.47959	AT1G11820	0.428954	0.151306	2.62484	AT2G22760	0.471925	0.236087	0.962697	AT3G12260	0.27483	0.0772522	3.34605	AT4G17750	0.286066	0.416284	1.83444	AT5G13400	0.308048	0.0448437	2.45079
AT5G13670	0.23638	0.310824	1.48019	AT1G11870	0.213141	0.108164	2.2652	AT2G22770	0.339927	0.105206	1.93953	AT3G12290	0.156278	0.142983	3.13014	AT4G17760	0.35379	0.0425063	1.31305	AT5G13470	0.252392	0.351902	1.93346
AT2G36470	0.312193	0.199019	1.48091	AT1G11880	0.223525	0.197841	1.49731	AT2G22780	0.369108	0.260881	2.79212	AT3G12300	0.324928	0.0210467	1.95985	AT4G17770	0.220067	0.0402569	2.40203	AT5G13550	0.194208	0.106211	2.43781
AT5G03770	0.214309	0.229186	1.48096	AT1G11910	0.236011	0.102944	3.98153	AT2G22800	0.248563	0.362613	2.05667	AT3G12320	0.216353	0.143842	2.60926	AT4G17785	0.198641	0.348734	1.09636	AT5G13560	0.215445	0.188636	2.48726
AT3G26760	0.211373	0.19198	1.48121	AT1G11920	0.273188	0.119484	0.938771	AT2G22810	0.194598	0.217564	1.1929	AT3G12400	0.369304	0.104453	2.60381	AT4G17790	0.169485	0.17265	2.87978	AT5G13580	0.326993	0.0432661	2.01707
AT5G14690	0.254906	0.321484	1.48124	AT1G11930	0.215834	0.10472	2.8819	AT2G22830	0.268548	0.362458	1.73335	AT3G12490	0.256629	0.234275	3.23044	AT4G17800	0.166608	0.0301254	1.93409	AT5G13600	0.347029	0.138017	1.30403
AT1G19090	0.237307	0.220009	1.48196	AT1G11940	0.160746	0.231335	1.76057	AT2G22840	0.241392	0.147751	2.25479	AT3G12500	0.348814	0.122734	2.43036	AT4G17860	0.29872	0.510293	1.11728	AT5G13620	0.325882	0.374171	0.913019
AT3G07970	0.152142	0.492839	1.48208	AT1G11990	0.337094	0.217675	1.71274	AT2G22890	0.290437	0.341443	1.42291	AT3G12520	0.234584	0.22577	2.02096	AT4G17870	0.468592	0.0796761	2.86201	AT5G13630	0.298522	0.0492327	3.71002
AT1G12560	0.312848	0.0918102	1.483	AT1G12000	0.256756	0.045151	2.97008	AT2G22900	0.378777	0.0741123	2.48455	AT3G12530	0.314919	0.0334226	1.89118	AT4G17880	0.334517	0.204771	2.3947	AT5G13670	0.23638	0.310824	1.48019
AT5G50120	0.292101	0.186045	1.48317	AT1G12010	0.226994	0.122016	2.89201	AT2G22910	0.274279	0.105512	2.03766	AT3G12540	0.231477	0.139617	0.986715	AT4G17960	0.285913	0.200341	2.11031	AT5G13680	0.165761	0.214363	2.14478
AT2G47780	0.37334	0.236746	1.48396	AT1G12020	0.39225	0.184391	1.88144	AT2G22950	0.324741	0.0463815	1.72612	AT3G12560	0.224055	0.186188	2.30593	AT4G17970	0.260941	0.093478	1.53124	AT5G13690	0.206004	0.242832	2.42414
AT4G08040	0.337255	0.0789227	1.48422	AT1G12030	0.272277	0.258781	1.2796	AT2G23030	0.320687	0.158527	1.68614	AT3G12590	0.185767	0.0749946	2.11986	AT4G17980	0.340014	0.207283	0.854297	AT5G13740	0.450801	0.106343	2.44026
AT3G02000	0.432067	0.0529924	1.48536	AT1G12050	0.292125	0.0814709	2.5385	AT2G23080	0.384532	0.045884	2.28501	AT3G12600	0.260723	0.20909	2.54857	AT4G18010	0.285604	0.11109	2.46019	AT5G13750	0.244809	0.221274	2.30531
AT3G20830	0.348896	0.0721737	1.48552	AT1G12070	0.276146	0.109074	1.96553	AT2G23150	0.299143	0.0808964	2.51339	AT3G12610	0.279152	0.144845	2.96822	AT4G18030	0.238382	0.0935431	3.08903	AT5G13790	0.370984	0.166764	1.77741
AT4G15480	0.40486	0.144464	1.4856	AT1G12110	0.268516	0.0838929	2.99383	AT2G23170	0.289015	0.0921159	2.3027	AT3G12630	0.380399	0.0686729	3.34794	AT4G18040	0.295947	0.114767	3.07703	AT5G13820	0.27509	0.319314	2.015
AT5G05390	0.29705	0.064322	1.4861	AT1G12140	0.251006	0.252359	2.74101	AT2G23180	0.264524	0.172975	1.90406	AT3G12670	0.150878	0.0901835	2.85217	AT4G18130	0.307034	0.10376	2.48252	AT5G13870	0.225047	0.0720635	1.47656
AT5G09840	0.28996	0.336367	1.48623	AT1G12150	0.256014	0.12287	1.69844	AT2G23200	0.427145	0.295135	2.16049	AT3G12700	0.402194	0.195864	2.31337	AT4G18160	0.229472	0.140994	2.32117	AT5G13880	0.474782	0.132793	1.34924
AT5G61570	0.32544	0.190839	1.48725	AT1G12160	0.210138	0.283094	1.87729	AT2G23230	0.201535	0.628161	1.22908	AT3G12720	0.286466	0.126077	1.17695	AT4G18180	0.166906	0.181279	0.729929	AT5G13980	0.216886	0.131961	2.86144
AT1G08990	0.270487	0.210701	1.48726	AT1G12190	0.25472	0.750111	0.863709	AT2G23250	0.382182	0.234014	0.807974	AT3G12730	0.203105	0.147686	1.7276	AT4G18230	0.170119	0.230333	2.16276	AT5G13990	0.310007	0.0863775	2.02818
AT1G16770	0.322923	0.101755	1.48799	AT1G12200	0.284878	0.128787	2.36216	AT2G23260	0.369026	0.205346	1.34312	AT3G12740	0.231707	0.23884	3.1155	AT4G18270	0.27788	0.160971	2.06919	AT5G14020	0.280007	0.179975	1.04872
AT4G19130	0.266388	0.334021	1.48845	AT1G12240	0.287705	0.107211	3.09643	AT2G23290	0.346997	0.183155	2.20079	AT3G12750	0.348871	0.0846719	2.00188	AT4G18280	0.0702457	2.44935	2.62408	AT5G14040	0.198805	0.0810728	3.52714
AT1G15870	0.255171	0.233776	1.48982	AT1G12260	0.141964	0.101005	1.1856	AT2G23310	0.359799	0.0845464	2.47574	AT3G12770	0.290615	0.127814	1.04838	AT4G18290	0.267401	0.156891	1.91727	AT5G14070	0.327512	0.0983376	1.71703
AT5G56320	0.289721	0.131975	1.49071	AT1G12320	0.192366	0.203876	1.8371	AT2G23350	0.354949	0.0662016	3.0877	AT3G12800	0.430413	0.0458012	2.84245	AT4G18300	0.283189	0.350633	1.97845	AT5G14105	0.156224	0.195311	2.63964
AT3G43190	0.368035	0.0605155	1.49115	AT1G12360	0.231793	0.0431187	2.80082	AT2G23380	0.232584	0.16849	1.86558	AT3G12860	0.234182	0.153542	1.80591	AT4G18340	0.218511	0.152258	2.2965	AT5G14120	0.186571	0.156821	3.35846
AT1G16760	0.300299	0.113332	1.49122	AT1G12430	0.35244	0.0402533	2.37644	AT2G23390	0.222783	0.122059	2.6725	AT3G12870	0.345217	0.0252701	2.4626	AT4G18350	0.273809	0.141742	1.14399	AT5G14130	0.293118	0.319072	1.82084
AT1G69720	0.213419	0.605096	1.49134	AT1G12450	0.277883	0.102869	2.38299	AT2G23410	0.247423	0.462753	1.45974	AT3G12900	0.239492	0.215174	0.925725	AT4G18360	0.387421	0.0553035	2.14355	AT5G14150	0.207252	0.239407	1.40061
AT1G14220	0.261668	0.270387	1.4918	AT1G12460	0.19543	0.262086	1.7834	AT2G23420	0.231398	0.0881532	2.43478	AT3G12920	0.363603	0.156378	2.79834	AT4G18395	0.201636	0.203346	2.07084	AT5G14180	0.248567	0.201822	2.02007
AT1G34160	0.378701	0.184463	1.492	AT1G12470	0.241181	0.0783571	2.45234	AT2G23460	0.435987	0.0601241	2.21831	AT3G12960	0.338344	0.196428	2.90296	AT4G18400	0.338517	0.172515	2.25649	AT5G14210	0.205254	0.107548	2.42445
AT1G05440	0.322574	0.359849	1.49364	AT1G12480	0.170356	0.140746	1.01558	AT2G23510	0.351718	0.150898	1.86756	AT3G13000	0.197241	0.177455	2.25024	AT4G18425	0.483405	0.0575293	2.76461	AT5G14270	0.295439	0.189753	2.28395
AT3G61950	0.369716	0.176651	1.49364	AT1G12500	0.31962	0.0164537	2.46675	AT2G23540	0.321921	0.128305	2.78858	AT3G13060	0.206301	0.0956911	2.53986	AT4G18430	0.330261	0.0127529	1.69512	AT5G14310	0.265714	0.0330372	2.1715
AT4G23030	0.306422	0.0840773	1.49398	AT1G12550	0.449821	0.24534	1.98133	AT2G23580	0.29596	0.324182	2.58612	AT3G13070	0.245148	0.0709764	2.85317	AT4G18465	0.221054	0.0571511	1.90648	AT5G14390	0.31099	0.0900269	2.09713
AT5G52400	0.341999	0.120274	1.49482	AT1G12560	0.312848	0.0918102	1.483	AT2G23620	0.370526	0.176216	1.62058	AT3G13160	0.252518	0.194797	2.37349	AT4G18480	0.272326	0.0774487	3.29254	AT5G14400	0.19332	0.35707	0.893326
AT3G11220	0.342281	0.0727685	1.49489	AT1G12570	0.269752	0.0835684	2.27066	AT2G23680	0.309886	0.748952	1.73855	AT3G13200	0.209448	0.0877097	3.05677	AT4G18540	0.372959	0.211574	0.899998	AT5G14410	0.280609	0.136764	2.28154
AT3G61740	0.216246	0.234532	1.49536	AT1G12600	0.304609	0.0496642	1.90192	AT2G23800	0.345209	0.153437	2.12191	AT3G13220	0.238036	0.0463433	1.4049	AT4G18550	0.275694	0.194469	1.71934	AT5G14430	0.206258	0.112685	2.75738
AT5G45780	0.239726	0.0784494	1.49559	AT1G12710	0.27824	0.114001	2.02761	AT2G23810	0.245787	0.213864	3.35237	AT3G13226	0.296045	0.486475	2.39082	AT4G18590	0.290044	0.120386	2.60101	AT5G14450	0.216142	0.138487	2.18368
AT5G65160	0.312001	0.0915856	1.4956	AT1G12730	0.328467	0.312354	1.64236	AT2G23840	0.403478	0.129465	2.26122	AT3G13228	0.325888	1.0847	0.682899	AT4G18630	0.267497	0.271019	1.31897	AT5G14500	0.294282	0.110431	2.20037
AT1G51380	0.281844	0.0728979	1.49594	AT1G12820	0.278894	0.0812817	2.39025	AT2G23900	0.314886	0.0761586	2.56612	AT3G13320	0.172152	0.0862201	2.26158	AT4G18640	0.231895	0.193657	2.48354	AT5G14510	0.358403	0.098762	1.60478
AT2G33130	0.478981	0.378597	1.49628	AT1G12840	0.160751	0.191651	3.22674	AT2G23910	0.217972	0.114803	2.44463	AT3G13330	0.199353	0.123823	2.70434	AT4G18710	0.381426	0.0116479	2.90056	AT5G14520	0.273269	0.100187	2.99104
AT5G25620	0.311289	0.0520816	1.49709	AT1G12900	0.402217	0.356965	3.89048	AT2G23940	0.321515	0.125547	2.72996	AT3G13350	0.200489	0.289059	1.96891	AT4G18750	0.385372	0.0868666	1.60128	AT5G14530	0.220012	0.0644245	2.21376
AT1G11880	0.223525	0.197841	1.49731	AT1G12910	0.482049	0.00489006	2.69839	AT2G23945	0.194075	0.472891	0.954331	AT3G13380	0.345809	0.150597	2.05091	AT4G18780	0.262518	0.0205761	2.44471	AT5G14550	0.203171	0.170082	2.15627
AT4G39550	0.34935	0.264729	1.49746	AT1G12970	0.241758	0.228359	1.65693	AT2G23950	0.2443	0.122514	1.38843	AT3G13390	0.238552	0.0621095	2.99196	AT4G18790	0.260503	0.0819723	1.87304	AT5G14590	0.22671	0.0905326	2.7719
AT3G23270	0.373192	0.101792	1.49766	AT1G12990	0.254198	0.0220399	2.04936	AT2G23980	0.349222	0.0613744	2.40917	AT3G13400	0.286734	0.0872887	3.11339	AT4G18800	0.236048	0.00882016	2.2638	AT5G14650	0.260706	0.220537	1.22757
AT2G20110	0.257761	0.466806	1.49769	AT1G13030	0.249721	0.286886	1.87514	AT2G24000	0.322318	0.215226	0.733881	AT3G13420	0.207556	0.502557	1.58281	AT4G18820	0.233169	0.0862049	2.24998	AT5G14690	0.254906	0.321484	1.48124
AT5G56720	0.242596	0.128822	1.49783	AT1G13040	0.262131	0.127438	0.994276	AT2G24020	0.262056	0.146124	2.99087	AT3G13445	0.316872	0.0473976	2.17791	AT4G18840	0.248355	0.184174	1.72988	AT5G14700	0.32718	0.135838	2.23145
AT3G27920	0.213991	0.252094	1.49784	AT1G13050	0.268455	0.275372	1.21241	AT2G24040	0.290383	0.0851066	2.58466	AT3G13460	0.259939	0.164755	3.10194	AT4G18880	0.242778	0.188374	2.07001	AT5G14710	0.160988	0.0867852	2.24124
AT2G34830	0.263413	0.267941	1.49799	AT1G13060	0.232689	0.0663794	3.30139	AT2G24050	0.282852	0.267698	2.57292	AT3G13490	0.230832	0.0971635	2.32015	AT4G18890	0.187168	0.0788874	1.98835	AT5G14720	0.165603	0.144058	2.33969
AT4G26830	0.353696	0.18535	1.49826	AT1G13080	0.328942	0.138897	2.66281	AT2G24060	0.36875	0.162449	2.81674	AT3G13510	0.303076	0.0683119	2.54985	AT4G18910	0.289846	0.081657	2.50666	AT5G14750	0.250078	0.0795341	1.51667
AT1G51640	0.265806	0.244417	1.49855	AT1G13130	0.299096	0.180278	1.63633	AT2G24120	0.160152	0.0551883	1.85344	AT3G13540	0.333943	0.138826	1.64039	AT4G18950	0.250848	0.106326	2.31165	AT5G14760	0.233642	0.133183	2.11095
AT3G09780	0.353504	0.105211	1.4986	AT1G13160	0.208072	0.2409	2.28384	AT2G24130	0.236869	0.192374	0.992859	AT3G13550	0.279343	0.0517751	2.0363	AT4G18960	0.202579	0.0274216	2.35262	AT5G14800	0.29616	0.0501803	2.82754
AT4G00870	0.270704	0.400548	1.4991	AT1G13170	0.210662	0.0892787	2.07923	AT2G24150	0.312618	0.170562	2.85858	AT3G13620	0.294785	0.110076	2.07963	AT4G18980	0.237357	0.410446	1.71154	AT5G14860	0.303373	0.283379	1.44632
AT4G34940	0.278332	0.045294	1.49918	AT1G13180	0.23319	0.017857	2.13781	AT2G24170	0.254655	0.0725512	2.21065	AT3G13650	0.268362	0.130125	2.30019	AT4G18990	0.222749	0.165819	1.32822	AT5G14870	0.352867	0.023238	1.59074
AT1G74600	0.250997	0.200534	1.49942	AT1G13195	0.230115	0.0822056	2.22659	AT2G24190	0.253212	0.220876	2.00413	AT3G13670	0.250811	0.058026	2.72076	AT4G19010	0.235967	0.184329	1.82586	AT5G14880	0.264145	0.0608642	2.5782
AT1G30370	0.364066	0.0892106	1.4995	AT1G13230	0.253229	0.272803	1.05556	AT2G24210	0.418941	0.235158	2.48229	AT3G13682	0.233188	0.136768	1.21494	AT4G19030	0.258313	0.257896	2.14933	AT5G14910	0.242051	0.138676	3.2029
AT1G23760	0.384031	0.172421	1.50029	AT1G13250	0.345043	0.0551357	2.34379	AT2G24230	0.202784	0.176012	1.95926	AT3G13740	0.304052	0.171044	2.22664	AT4G19040	0.18402	0.0910741	2.52863	AT5G14940	0.284566	0.139523	2.1683
AT4G30570	0.27353	0.125849	1.50045	AT1G13280	0.273373	0.124954	2.86606	AT2G24240	0.315943	0.0252877	2.2712	AT3G13750	0.186103	0.0483252	3.32545	AT4G19130	0.266388	0.334021	1.48845	AT5G14960	0.311202	0.474621	1.39764
AT5G17490	0.354762	0.163352	1.50142	AT1G13300	0.230593	0.101549	2.24076	AT2G24260	0.284574	0.164791	1.63114	AT3G13770	0.301361	0.131475	1.27733	AT4G19160	0.187035	0.174734	2.86691	AT5G15010	0.247837	0.221503	1.36467
AT2G20880	0.265887	0.263735	1.50187	AT1G13310	0.262801	0.4843	1.24169	AT2G24270	0.263642	0.0235567	3.35139	AT3G13772	0.201258	0.0359417	2.85281	AT4G19170	0.296078	0.151119	2.8176	AT5G15020	0.260632	0.204378	2.16703
AT1G45545	0.367858	0.201698	1.50257	AT1G13330	0.243654	0.14129	1.41541	AT2G24280	0.172457	0.192818	2.49841	AT3G13780	0.220035	0.520629	1.92943	AT4G19185	0.208951	0.100541	2.14905	AT5G15050	0.333016	0.0459612	2.37588
AT5G25530	0.264266	0.0561296	1.50316	AT1G13380	0.269026	0.0536331	2.52096	AT2G24300	0.250821	0.102103	1.46101	AT3G13782	0.19691	0.192244	1.53021	AT4G19220	0.293249	0.278469	1.22441	AT5G15070	0.176462	0.0934576	1.42995
AT3G49370	0.248339	0.122704	1.50381	AT1G13410	0.31432	0.27745	1.4062	AT2G24320	0.241723	0.253905	1.77038	AT3G13784	0.289809	0.221305	1.35434	AT4G19230	0.249788	0.0977102	1.97462	AT5G15100	0.274617	0.305996	1.47959
AT5G05340	0.303923	0.0991271	1.50415	AT1G13450	0.326509	0.131487	2.35676	AT2G24330	0.203409	0.299603	2.27979	AT3G13790	0.236263	0.0851091	2.84078	AT4G19350	0.136578	0.802163	2.38649	AT5G15110	0.247798	0.132334	2.70051
AT1G22340	0.395382	0.193881	1.50485	AT1G13470	0.297427	0.43868	2.12826	AT2G24360	0.27565	0.0425318	3.07933	AT3G13800	0.0956987	0.262962	2.04421	AT4G19380	0.231893	0.275339	2.0773	AT5G15120	0.280983	0.216494	2.53154
AT1G28210	0.244477	0.241275	1.50522	AT1G13540	0.213317	0.518144	1.22375	AT2G24390	0.305955	0.171678	1.72093	AT3G13860	0.268349	0.0647115	2.60046	AT4G19430	0.207221	0.458509	2.7441	AT5G15160	0.120711	0.209793	1.81531
AT1G56670	0.300791	0.22643	1.50548	AT1G13610	0.223173	0.269409	1.26936	AT2G24400	0.280366	0.136053	1.1054	AT3G13870	0.225077	0.12166	2.79586	AT4G19450	0.264013	0.0874481	2.51113	AT5G15200	0.245068	0.0278236	3.80383
AT2G24610	0.291485	0.0652025	1.50592	AT1G13640	0.345062	0.153646	2.14165	AT2G24530	0.30083	0.222083	1.5665	AT3G13880	0.32556	0.178392	1.40438	AT4G19460	0.30792	0.0753567	1.7079	AT5G15210	0.271878	0.169284	2.07153
AT2G39820	0.28405	0.191998	1.50658	AT1G13680	0.226018	0.229479	0.778264	AT2G24570	0.34597	0.144788	2.16773	AT3G13930	0.183821	0.153909	2.94522	AT4G19540	0.20479	0.164284	2.14355	AT5G15230	0.254075	0.55192	3.62863
AT1G34420	0.269355	0.318839	1.50672	AT1G13700	0.22198	0.131088	2.233	AT2G24610	0.291485	0.0652025	1.50592	AT3G13980	0.439833	0.177201	2.05993	AT4G19600	0.177316	0.253241	2.42111	AT5G15240	0.251338	0.184657	1.62123
AT2G28710	0.358564	0.0469664	1.50693	AT1G13710	0.315834	0.121344	2.50927	AT2G24630	0.189139	0.10785	1.8949	AT3G14010	0.179002	0.521746	2.66692	AT4G19610	0.160041	0.496659	2.01782	AT5G15250	0.28855	0.17364	0.832076
AT5G11780	0.204081	0.388447	1.51041	AT1G13730	0.350175	0.294053	2.46191	AT2G24762	0.376769	0.331552	2.27742	AT3G14020	0.362153	0.2135	1.78351	AT4G19640	0.190184	0.0605777	3.21576	AT5G15290	0.202589	0.184553	1.01401
AT1G75770	0.350426	0.300327	1.51148	AT1G13750	0.481934	0.100998	2.13487	AT2G24790	0.441047	0.2312	3.07477	AT3G14050	0.277783	0.0867856	2.78809	AT4G19660	0.245087	0.206456	2.10656	AT5G15300	0.307369	0.0991395	1.39272
AT1G01570	0.261568	0.206628	1.51157	AT1G13800	0.195957	0.460171	1.16693	AT2G24800	0.316099	0.117925	1.0719	AT3G14060	0.255843	0.147381	2.1114	AT4G19710	0.277109	0.0541551	2.3362	AT5G15310	0.187101	0.140112	2.04845
AT2G29680	0.228661	0.166968	1.51164	AT1G13880	0.272779	0.191105	2.34101	AT2G24970	0.365759	0.165492	1.72	AT3G14067	0.279891	0.149634	2.72808	AT4G19810	0.330814	0.0879264	1.94454	AT5G15330	0.363511	0.101461	1.8812
AT1G35330	0.334352	0.312186	1.51216	AT1G13890	0.309548	0.0958994	2.04143	AT2G25000	0.335279	0.289401	1.81489	AT3G14070	0.230524	0.146318	1.74886	AT4G19880	0.234059	0.142036	2.8938	AT5G15340	0.255065	0.166217	1.01502
AT2G26040	0.333624	0.129548	1.51257	AT1G13900	0.350832	0.0870975	2.55652	AT2G25070	0.329424	0.0804654	2.88719	AT3G14090	0.289344	0.110339	2.35041	AT4G19960	0.306282	0.118992	2.4504	AT5G15350	0.261699	0.0852463	3.1923
AT1G03020	0.285448	0.0609371	1.51287	AT1G13910	0.263783	0.241883	1.67192	AT2G25080	0.250855	0.120865	3.33859	AT3G14120	0.169687	0.159232	2.21895	AT4G20010	0.244909	0.209845	2.59176	AT5G15410	0.282263	0.0909482	2.66925
AT1G24210	0.45605	0.47313	1.51402	AT1G13940	0.19916	0.341001	2.00833	AT2G25090	0.335828	0.0961091	1.04062	AT3G14190	0.305792	0.347793	2.37299	AT4G20060	0.19263	0.451553	1.59481	AT5G15440	0.196081	0.103751	2.17742
AT2G20480	0.135823	0.475946	1.51555	AT1G13960	0.180954	0.16653	2.20286	AT2G25110	0.333001	0.0374689	2.90852	AT3G14205	0.196736	0.176058	2.62314	AT4G20080	0.247784	0.180856	0.721067	AT5G15450	0.273336	0.0499342	2.93023
AT1G69180	0.33051	0.0362382	1.51559	AT1G14000	0.185756	0.0409759	2.81373	AT2G25140	0.34195	0.165914	2.0803	AT3G14210	0.484795	0.329645	3.51588	AT4G20090	0.246623	0.203501	1.28682	AT5G15470	0.180588	0.0383966	2.1742
AT1G67640	0.26574	0.100028	1.51644	AT1G14020	0.216978	0.093486	2.13455	AT2G25170	0.250089	0.114401	2.54287	AT3G14220	0.227193	0.475172	2.67777	AT4G20100	0.350343	0.216161	0.995986	AT5G15480	0.308438	0.554524	0.96397
AT1G09350	0.334368	0.120816	1.51648	AT1G14120	0.220312	0.392659	2.37914	AT2G25180	0.238119	0.176968	2.25632	AT3G14230	0.351121	0.152125	2.81301	AT4G20110	0.294922	0.086901	2.38638	AT5G15490	0.236524	0.0399115	2.90781
AT5G14750	0.250078	0.0795341	1.51667	AT1G14130	0.194363	0.202985	2.34583	AT2G25280	0.198115	0.0880197	2.57431	AT3G14240	0.281368	0.0788359	2.90608	AT4G20140	0.228411	0.154248	1.84708	AT5G15520	0.25984	0.0351038	2.62488
AT5G25480	0.189994	0.208499	1.51778	AT1G14140	0.233122	0.119	2.18483	AT2G25300	0.285721	0.147657	2.1554	AT3G14270	0.19533	0.199857	2.61277	AT4G20150	0.205126	0.0297505	3.51506	AT5G15530	0.215043	0.342851	2.59222
AT3G30340	0.237079	0.191074	1.51864	AT1G14200	0.482232	0.294269	2.48281	AT2G25310	0.207849	0.209051	2.26065	AT3G14280	0.157327	0.560254	2.15851	AT4G20170	0.306698	0.108672	2.729	AT5G15570	0.26018	0.319447	2.01783
AT5G63820	0.221412	1.13016	1.51903	AT1G14220	0.261668	0.270387	1.4918	AT2G25430	0.4508	0.0401335	2.61879	AT3G14310	0.243478	0.0787843	3.27377	AT4G20270	0.211856	0.124771	2.58754	AT5G15580	0.176195	0.25912	2.42284
AT3G05360	0.253611	0.313104	1.51927	AT1G14280	0.249543	0.205848	2.66073	AT2G25470	0.278237	0.337793	1.05961	AT3G14330	0.336558	0.170828	1.87365	AT4G20330	0.236336	0.284267	2.70877	AT5G15610	0.238809	0.2676	2.59809
AT2G16530	0.215685	0.213506	1.51942	AT1G14290	0.217082	0.137495	2.60185	AT2G25490	0.380232	0.0969648	3.21649	AT3G14360	0.267401	0.170828	2.42068	AT4G20360	0.271278	0.0479663	3.92511	AT5G15630	0.248246	0.0824834	2.30432
AT5G49770	0.39206	0.381333	1.52007	AT1G14320	0.349948	0.00541628	3.97829	AT2G25540	0.309538	0.14947	1.948	AT3G14370	0.373459	0.0550801	1.2385	AT4G20370	0.257061	0.200696	1.2807	AT5G15640	0.217367	0.0912665	2.32307
AT3G09930	0.306034	0.252021	1.52037	AT1G14330	0.399441	0.139868	2.35113	AT2G25560	0.220787	0.435509	2.18434	AT3G14380	0.148234	0.395501	2.20097	AT4G20390	0.200984	0.308829	2.52426	AT5G15680	0.141973	0.0320926	2.36558
AT3G53150	0.235552	0.184588	1.5205	AT1G14360	0.323118	0.0326609	2.49812	AT2G25610	0.221917	0.0242374	2.81247	AT3G14410	0.217537	0.0859721	2.31256	AT4G20460	0.238327	0.0440807	2.17642	AT5G15700	0.167046	0.190272	1.61263
AT2G18550	0.281151	0.167511	1.52116	AT1G14370	0.2454	0.178045	2.18067	AT2G25620	0.255365	0.13541	1.9834	AT3G14430	0.286941	0.0822278	2.77211	AT4G20770	0.305446	0.251994	0.954394	AT5G15720	0.23673	0.116771	1.52833
AT1G03300	0.369925	0.433135	1.52217	AT1G14390	0.180008	0.251019	0.989365	AT2G25625	0.4281	0.215421	2.31789	AT3G14440	0.262476	0.100567	1.67131	AT4G20800	0.310771	0.254204	0.903283	AT5G15730	0.215295	0.124936	2.41587
AT1G26610	0.272303	0.153068	1.52225	AT1G14410	0.159441	0.270454	2.45525	AT2G25680	0.438442	0.0934176	1.74197	AT3G14450	0.348756	0.155917	1.72735	AT4G20820	0.201251	0.243549	1.62046	AT5G15740	0.204717	0.0928857	2.59462
AT4G03610	0.446029	0.161328	1.52235	AT1G14420	0.278408	0.175115	2.63809	AT2G25720	0.451227	0.151686	2.2959	AT3G14570	0.269551	0.0977026	2.02622	AT4G20840	0.475233	0.138236	1.87021	AT5G15770	0.378319	0.119625	2.00195
AT1G44120	0.391984	0.195616	1.52365	AT1G14450	0.245496	0.177604	2.87411	AT2G25730	0.189846	0.139675	2.70365	AT3G14600	0.268965	0.0456752	3.48622	AT4G20860	0.344659	0.169889	2.56347	AT5G15800	0.287269	0.056068	2.45548
AT4G13800	0.251481	0.0279544	1.52417	AT1G14460	0.287703	0.1893	2.00578	AT2G25760	0.226034	0.128561	2.08342	AT3G14720	0.237366	0.0970935	2.55089	AT4G20870	0.16579	0.0347006	2.82873	AT5G15810	0.336922	0.150768	2.43717
AT3G51180	0.16244	0.532202	1.52454	AT1G14510	0.264389	0.0382362	2.93223	AT2G25790	0.254177	0.292495	2.19438	AT3G14730	0.223626	0.292927	1.2228	AT4G20890	0.298433	0.0200561	3.14361	AT5G15840	0.30421	0.291359	1.25044
AT1G69400	0.237222	0.29802	1.52463	AT1G14520	0.392854	0.0777634	0.851289	AT2G25800	0.350744	0.0420787	2.4044	AT3G14770	0.181551	0.110224	2.29086	AT4G20900	0.45121	0.198833	0.905418	AT5G15860	0.256025	0.13703	1.95247
AT3G57920	0.246458	0.295868	1.52512	AT1G14540	0.273614	0.149454	1.21681	AT2G25810	0.333961	0.0522177	2.02588	AT3G14790	0.400933	0.0158517	2.55573	AT4G20930	0.238749	0.128578	2.19882	AT5G15880	0.187677	0.268405	2.32339
AT4G01990	0.280492	0.232119	1.52541	AT1G14550	0.354684	0.104207	0.833741	AT2G25830	0.222264	0.0899246	2.60238	AT3G14820	0.41879	0.209864	0.830782	AT4G20940	0.20588	0.104667	0.908667	AT5G15940	0.243653	0.385498	0.705634
AT4G21865	0.196214	0.626877	1.52583	AT1G14560	0.208076	0.0469385	2.19382	AT2G25840	0.294892	0.190785	2.49061	AT3G14840	0.261839	0.282223	2.81284	AT4G21020	0.327097	0.173825	2.94546	AT5G15980	0.210893	0.247118	2.22137
AT1G77240	0.268156	0.165366	1.52604	AT1G14610	0.237234	0.152997	2.97407	AT2G25850	0.210282	0.360686	2.25962	AT3G14850	0.283212	0.182151	1.83791	AT4G21060	0.296174	0.175738	1.91735	AT5G16000	0.285362	0.0598195	2.30557
AT4G02750	0.274475	0.139192	1.52635	AT1G14620	0.144702	0.0699809	2.43147	AT2G25890	0.453716	0.154865	2.77821	AT3G14900	0.262144	0.113467	1.98759	AT4G21100	0.186611	0.0957731	2.21647	AT5G16040	0.189802	0.110258	2.34401
AT5G18930	0.397037	0.0554027	1.52704	AT1G14680	0.277366	0.374468	1.32586	AT2G25940	0.348901	0.163851	2.5067	AT3G14930	0.228953	0.0851257	2.74567	AT4G21105	0.205565	0.0671185	3.54976	AT5G16050	0.211094	0.0948699	3.2796
AT4G04220	0.368434	0.45441	1.5276	AT1G14720	0.343473	0.0931328	2.59482	AT2G26000	0.162138	0.208474	1.71214	AT3G14940	0.218613	0.040228	2.70023	AT4G21110	0.265829	0.0241849	3.14766	AT5G16060	0.317536	0.0673586	2.75388
AT5G15720	0.23673	0.116771	1.52833	AT1G14730	0.210429	0.0940306	2.073	AT2G26040	0.333624	0.129548	1.51257	AT3G14950	0.36508	0.280781	1.24619	AT4G21120	0.328208	0.149863	1.95466	AT5G16070	0.19358	0.0430962	2.61608
AT1G53830	0.26207	0.194096	1.52835	AT1G14780	0.266017	0.130752	1.64272	AT2G26060	0.207324	0.125761	2.63423	AT3G14960	0.279803	0.128461	2.22077	AT4G21180	0.182316	0.247168	2.29625	AT5G16080	0.251782	0.167713	1.58683
AT2G37900	0.233594	0.184663	1.52926	AT1G14790	0.238381	0.211703	1.99002	AT2G26070	0.441119	0.206888	2.40845	AT3G15050	0.236842	0.380229	2.16937	AT4G21210	0.297788	0.191288	3.05042	AT5G16120	0.263264	0.151775	2.56291
AT5G52020	0.30123	0.296849	1.53009	AT1G14830	0.165495	0.0311422	2.52041	AT2G26080	0.300176	0.116031	3.3759	AT3G15110	0.312735	0.204912	2.49985	AT4G21240	0.181446	0.822418	0.83623	AT5G16130	0.266704	0.0514427	3.74455
AT4G37320	0.290825	0.254607	1.53018	AT1G14840	0.253709	0.129891	2.10198	AT2G26130	0.47718	0.512506	1.10997	AT3G15150	0.275597	0.151266	1.82255	AT4G21270	0.285509	0.115128	1.86098	AT5G16160	0.377894	0.122886	1.63516
AT3G13782	0.19691	0.192244	1.53021	AT1G14890	0.418704	0.215987	2.4065	AT2G26180	0.429542	0.0728815	2.07153	AT3G15160	0.13061	0.147597	2.22447	AT4G21280	0.229997	0.148404	3.76262	AT5G16190	0.346432	0.101988	2.10756
AT3G19080	0.264953	0.260434	1.53035	AT1G14920	0.446498	0.0771374	2.67699	AT2G26230	0.29151	0.116504	2.89718	AT3G15190	0.261188	0.152328	3.3726	AT4G21300	0.29691	0.235174	0.8877	AT5G16200	0.249765	0.388626	2.06513
AT1G35250	0.309183	0.529483	1.53049	AT1G14970	0.234823	0.119294	1.69164	AT2G26250	0.492661	0.0238818	2.90928	AT3G15210	0.483697	0.152567	2.75432	AT4G21310	0.19673	0.134007	1.90399	AT5G16230	0.344798	0.0492804	1.76004
AT3G44940	0.305475	0.0937335	1.53081	AT1G14980	0.369629	0.0383899	3.37738	AT2G26260	0.21069	0.231453	1.62187	AT3G15220	0.208538	0.228648	2.01539	AT4G21380	0.275383	0.253834	1.97103	AT5G16280	0.169713	0.263481	2.19538
AT4G17970	0.260941	0.093478	1.53124	AT1G14990	0.211674	0.112592	2.16782	AT2G26290	0.234195	0.194138	1.35328	AT3G15240	0.161387	0.0883591	1.34715	AT4G21390	0.312305	0.13025	1.59878	AT5G16300	0.142065	0.181324	2.35107
AT2G33680	0.240795	0.199502	1.53131	AT1G15000	0.375469	0.140783	2.14752	AT2G26330	0.267934	0.0714215	2.82228	AT3G15300	0.233958	0.136699	1.62826	AT4G21400	0.322105	0.263985	1.99664	AT5G16310	0.163567	0.223643	2.05164
AT1G15080	0.278733	0.112004	1.53135	AT1G15010	0.430915	0.16064	2.25235	AT2G26340	0.337407	0.290331	2.71229	AT3G15370	0.319656	0.0697696	0.94882	AT4G21410	0.278816	0.161	2.01953	AT5G16390	0.222809	0.243311	2.91515
AT3G57700	0.221353	0.221789	1.5316	AT1G15020	0.212491	0.284465	1.68935	AT2G26380	0.309746	0.177226	1.22471	AT3G15420	0.113302	0.218643	1.77836	AT4G21440	0.21715	0.107066	0.887154	AT5G16400	0.3496	0.155897	2.97757
AT4G23493	0.190289	0.405691	1.53162	AT1G15040	0.349516	0.105069	1.07909	AT2G26400	0.170869	0.431966	2.44866	AT3G15450	0.327151	0.0870547	3.67111	AT4G21450	0.42201	0.0519103	2.92211	AT5G16420	0.352861	0.0921303	1.75265
AT2G45650	0.263808	0.12568	1.53166	AT1G15050	0.180507	0.5481	1.39493	AT2G26420	0.381333	0.0643714	0.89414	AT3G15470	0.230716	0.150812	2.39924	AT4G21480	0.364015	0.113616	2.10735	AT5G16480	0.330475	0.0618918	2.29716
AT3G47090	0.453876	0.352239	1.53231	AT1G15080	0.278733	0.112004	1.53135	AT2G26440	0.405243	0.137657	2.5631	AT3G15480	0.202027	0.149266	3.01939	AT4G21490	0.218911	0.143919	1.91518	AT5G16520	0.24498	0.217203	2.04647
AT1G49570	0.248742	0.15132	1.53245	AT1G15110	0.284939	0.21498	2.29535	AT2G26450	0.324392	0.161097	2.61434	AT3G15500	0.378785	0.086483	2.52294	AT4G21580	0.246306	0.0914101	2.77929	AT5G16530	0.240436	0.153361	1.39002
AT3G50850	0.316042	0.275479	1.53253	AT1G15120	0.177704	0.158814	3.37159	AT2G26460	0.294834	0.104202	2.01196	AT3G15510	0.338447	0.0754958	2.30598	AT4G21680	0.269814	0.0800174	2.07208	AT5G16540	0.212963	0.278804	2.6024
AT5G23170	0.313803	0.247085	1.53296	AT1G15200	0.204639	0.258287	2.7047	AT2G26470	0.234643	0.418083	1.67163	AT3G15570	0.220764	0.167872	2.12043	AT4G21690	0.248916	0.188997	0.982752	AT5G16570	0.28967	0.0447226	2.57894
AT5G04120	0.285353	0.122942	1.53305	AT1G15210	0.238439	0.0896577	2.04282	AT2G26480	0.330544	0.289168	1.32304	AT3G15590	0.292018	0.301738	2.61798	AT4G21710	0.231171	0.0202168	2.51564	AT5G16590	0.305281	0.131617	2.50824
AT1G64700	0.238013	0.317056	1.5345	AT1G15250	0.387311	0.0377148	2.54929	AT2G26510	0.381995	0.233535	2.89343	AT3G15630	0.333738	0.218096	3.1711	AT4G21760	0.215036	0.287237	1.93665	AT5G16640	0.331082	0.153473	1.1555
AT2G37430	0.21977	0.252721	1.53451	AT1G15280	0.308066	0.369574	2.12677	AT2G26540	0.313583	0.251649	2.34859	AT3G15640	0.195043	0.251479	2.98067	AT4G21780	0.40831	0.211372	1.23308	AT5G16660	0.351294	0.13203	2.99987
AT5G20510	0.20935	0.237049	1.53511	AT1G15360	0.386484	0.131153	1.78911	AT2G26570	0.249504	0.244349	2.35054	AT3G15670	0.237514	0.137069	2.82554	AT4G21790	0.157625	0.101762	2.89058	AT5G16690	0.269894	0.183286	1.18232
AT2G34910	0.271124	0.127497	1.53528	AT1G15410	0.146877	0.319667	2.18354	AT2G26600	0.259952	0.11011	2.55628	AT3G15680	0.235524	0.0581824	2.50092	AT4G21850	0.247498	0.15462	2.65624	AT5G16715	0.188765	0.0674966	2.46
AT3G50640	0.403764	0.263127	1.53529	AT1G15460	0.293189	0.127132	1.81923	AT2G26670	0.244107	0.127198	3.08457	AT3G15690	0.197548	0.297348	2.61338	AT4G21865	0.196214	0.626877	1.52583	AT5G16760	0.185322	0.0302648	2.98838
AT1G59620	0.368239	0.439934	1.53542	AT1G15470	0.242926	0.0963163	2.51625	AT2G26680	0.431026	0.0652674	2.11005	AT3G15710	0.265262	0.0912448	2.88755	AT4G21880	0.193279	0.482481	0.949327	AT5G16800	0.239232	0.113764	2.42537
AT1G17330	0.174148	0.302409	1.53577	AT1G15500	0.181438	0.0713954	3.11662	AT2G26690	0.342845	0.0744956	2.79658	AT3G15720	0.260892	0.184593	1.56619	AT4G21890	0.405728	0.13969	1.41527	AT5G16830	0.316307	0.247466	2.87082
AT4G26050	0.345625	0.0970374	1.53579	AT1G15510	0.173747	0.147481	1.77164	AT2G26700	0.286874	0.0822591	1.19478	AT3G15730	0.274951	0.0463269	3.20897	AT4G21960	0.18912	0.0514437	3.95311	AT5G16840	0.216675	0.116902	2.91968
AT1G72960	0.232998	0.116118	1.53653	AT1G15520	0.256815	0.0957914	1.65918	AT2G26710	0.283154	0.0716687	1.54926	AT3G15740	0.419818	0.557621	1.04998	AT4G22000	0.452329	0.0447072	3.03979	AT5G16860	0.311971	0.146468	1.33113
AT1G71420	0.29849	0.222491	1.53659	AT1G15530	0.330227	0.136121	1.02352	AT2G26730	0.325026	0.0788316	2.40062	AT3G15760	0.163744	0.373189	2.28304	AT4G22010	0.234014	0.111978	2.54505	AT5G16870	0.31843	0.0594952	1.9541
AT4G28700	0.477175	0.0794843	1.53736	AT1G15550	0.24685	0.158015	2.03601	AT2G26760	0.306169	0.148747	2.11738	AT3G15800	0.290593	0.152233	1.33056	AT4G22070	0.198438	0.202568	1.326	AT5G16930	0.187347	0.149729	1.66311
AT5G12930	0.299129	0.368435	1.53824	AT1G15570	0.152336	0.311546	1.92179	AT2G26780	0.166492	0.166069	2.32501	AT3G15810	0.312286	0.0653545	2.82941	AT4G22100	0.267792	0.155484	1.44003	AT5G16950	0.1622	0.20935	2.12105
AT2G45610	0.324343	0.122475	1.5389	AT1G15660	0.194967	0.715005	2.40109	AT2G26790	0.356553	0.319285	1.02993	AT3G15820	0.346106	0.203662	2.8233	AT4G22130	0.233366	0.105698	2.19051	AT5G16960	0.431235	0.0931683	2.26617
AT1G62310	0.359482	0.382618	1.53908	AT1G15670	0.279358	0.198421	3.01372	AT2G26830	0.260885	0.130805	2.36201	AT3G15850	0.298395	0.0841728	3.22365	AT4G22140	0.193422	0.0298223	2.32196	AT5G17020	0.166667	0.0789785	2.63459
AT4G03090	0.230139	0.317318	1.53914	AT1G15690	0.253949	0.0351316	3.73891	AT2G26850	0.47261	0.219072	2.36794	AT3G15860	0.384676	0.217207	0.60091	AT4G22150	0.421923	0.134136	2.60321	AT5G17060	0.164865	0.0135913	2.39411
AT4G25200	0.413006	0.150699	1.53927	AT1G15700	0.354105	0.084725	1.95477	AT2G26900	0.261561	0.141621	3.27732	AT3G15880	0.211768	0.070668	2.67195	AT4G22220	0.257088	0.102605	2.85909	AT5G17070	0.184447	0.481036	2.28168
AT2G02020	0.25214	0.211422	1.53965	AT1G15730	0.234082	0.21777	2.6803	AT2G26910	0.278255	0.0310656	2.67057	AT3G15890	0.344631	0.149218	1.70884	AT4G22250	0.385586	0.117599	1.88431	AT5G17200	0.391921	0.201211	0.932598
AT1G06160	0.266604	0.234722	1.54008	AT1G15810	0.298739	0.390858	2.35392	AT2G26920	0.300124	0.186644	2.39233	AT3G15900	0.215373	0.324025	2.56402	AT4G22310	0.208581	0.102117	3.10292	AT5G17210	0.144498	0.565385	1.97624
AT2G35910	0.448377	0.209287	1.54074	AT1G15820	0.148603	0.194983	3.74264	AT2G26930	0.201691	0.074163	2.31878	AT3G15950	0.228589	0.239198	2.99781	AT4G22330	0.225297	0.0328477	2.55437	AT5G17220	0.255727	0.217211	2.42444
AT4G14465	0.252354	0.100913	1.54079	AT1G15870	0.255171	0.233776	1.48982	AT2G27020	0.203362	0.00873916	3.157	AT3G15970	0.288406	0.379446	2.45239	AT4G22340	0.19961	0.0504422	2.20022	AT5G17260	0.25631	0.260125	0.970957
AT2G45050	0.241218	0.0742559	1.54125	AT1G15880	0.251689	0.0867996	2.7918	AT2G27030	0.198925	0.0473951	3.25489	AT3G15980	0.17233	0.0712231	2.60021	AT4G22530	0.309747	0.0821783	2.11097	AT5G17270	0.175693	0.241177	1.86309
AT1G44830	0.253321	0.118666	1.54137	AT1G15900	0.481441	0.24333	1.04423	AT2G27050	0.310422	0.10547	2.72504	AT3G15990	0.228536	0.109013	1.65618	AT4G22570	0.290137	0.0174804	3.42648	AT5G17290	0.294408	0.147185	2.31503
AT1G53060	0.239281	0.575671	1.54245	AT1G15980	0.264452	0.111807	3.16087	AT2G27060	0.201997	0.253238	1.97642	AT3G16090	0.237909	0.12623	2.07064	AT4G22580	0.331997	0.0941107	1.83075	AT5G17310	0.36551	0.0845589	3.15601
AT3G06020	0.222371	0.395264	1.54385	AT1G15990	0.30161	0.0632496	1.26081	AT2G27200	0.307667	0.102877	1.9664	AT3G16100	0.305739	0.0422778	2.5213	AT4G22620	0.218398	0.169914	1.10478	AT5G17330	0.276943	0.0693139	2.93265
AT4G04790	0.259833	0.226908	1.54388	AT1G16000	0.285294	0.10881	2.53401	AT2G27290	0.36177	0.208711	2.77516	AT3G16110	0.253489	0.232691	2.38862	AT4G22680	0.368905	0.176464	1.44163	AT5G17350	0.384656	0.175916	2.15585
AT5G18000	0.253231	0.379856	1.5441	AT1G16020	0.205423	0.281052	2.08297	AT2G27310	0.425728	0.179766	1.94933	AT3G16130	0.350141	0.365775	1.15403	AT4G22730	0.257219	0.15883	2.00378	AT5G17400	0.214508	0.0862578	2.5315
AT3G22180	0.183328	0.247258	1.54604	AT1G16030	0.479058	0.0484541	2.20682	AT2G27420	0.488756	0.127249	1.77007	AT3G16150	0.278382	0.0359843	2.4003	AT4G22770	0.319993	0.30957	1.88008	AT5G17420	0.22276	0.0267224	2.37293
AT1G36060	0.335947	0.132055	1.54633	AT1G16040	0.214059	0.693328	2.05467	AT2G27500	0.343659	0.156559	2.65295	AT3G16180	0.252198	0.172496	2.78746	AT4G22780	0.255738	0.0964995	2.52236	AT5G17460	0.23969	0.191148	1.38074
AT3G52160	0.338476	0.111424	1.54635	AT1G16080	0.207244	0.106369	2.77486	AT2G27510	0.307697	0.0822152	3.23795	AT3G16200	0.254168	0.058921	2.28273	AT4G22790	0.22207	0.203914	1.858	AT5G17490	0.354762	0.163352	1.50142
AT4G13260	0.316153	0.123727	1.54638	AT1G16160	0.256154	0.217809	0.911051	AT2G27520	0.443297	0.703934	0.983176	AT3G16240	0.163669	0.0466331	3.67106	AT4G22840	0.24194	0.203162	1.70428	AT5G17510	0.41516	0.0654364	1.81692
AT5G58460	0.333618	0.195452	1.54661	AT1G16190	0.277451	0.150225	1.6948	AT2G27610	0.224311	0.143027	1.18255	AT3G16260	0.206246	0.156819	2.21312	AT4G22850	0.292444	0.11342	2.19334	AT5G17540	0.380644	0.231141	1.15126
AT1G44414	0.35022	0.119317	1.54725	AT1G16220	0.217756	0.315622	1.55031	AT2G27690	0.305897	0.154449	2.08954	AT3G16270	0.298116	0.13053	2.53562	AT4G22860	0.230234	0.239511	1.76365	AT5G17570	0.300168	0.188465	1.86291
AT3G24810	0.334272	0.53384	1.54727	AT1G16280	0.237457	0.166152	1.93302	AT2G27740	0.182871	0.113597	1.92604	AT3G16310	0.276456	0.099149	2.49838	AT4G22910	0.419211	0.0451074	1.95198	AT5G17580	0.258704	0.320127	1.41134
AT1G74900	0.326687	0.116182	1.54754	AT1G16310	0.269465	0.0800081	1.95591	AT2G27810	0.227055	0.075616	2.49621	AT3G16320	0.236578	0.280185	1.38006	AT4G22930	0.19097	0.143171	2.42915	AT5G17610	0.209504	0.293406	2.31113
AT5G40645	0.202897	0.0578851	1.54822	AT1G16350	0.250888	0.0672116	2.67942	AT2G27880	0.454776	0.239177	1.94496	AT3G16330	0.458315	0.136991	1.70149	AT4G22950	0.138254	0.390364	1.45721	AT5G17620	0.245913	0.0264642	2.13045
AT2G26710	0.283154	0.0716687	1.54926	AT1G16360	0.343324	0.168782	1.95828	AT2G28000	0.205346	0.0762296	3.36734	AT3G16340	0.226816	0.165238	2.30927	AT4G22980	0.298248	0.187555	1.42529	AT5G17630	0.246152	0.118498	2.66405
AT1G01840	0.418485	0.224758	1.54927	AT1G16370	0.261403	0.194459	1.68922	AT2G28070	0.339321	0.0338996	2.35387	AT3G16350	0.317805	0.0960217	1.98954	AT4G23010	0.250435	0.0614294	2.89815	AT5G17640	0.312341	0.0747016	2.09836
AT1G71690	0.375705	0.254142	1.54981	AT1G16380	0.222064	0.155248	1.20012	AT2G28080	0.457721	0.0574487	2.81554	AT3G16370	0.232703	0.135041	3.24299	AT4G23030	0.306422	0.0840773	1.49398	AT5G17670	0.159275	0.269085	2.62816
AT5G67450	0.324242	0.139479	1.55001	AT1G16390	0.207308	0.285497	2.07455	AT2G28085	0.305705	0.141582	2.17923	AT3G16480	0.22276	0.259356	2.65911	AT4G23040	0.210413	0.39662	1.81424	AT5G17680	0.174122	0.411842	1.23357
AT4G15240	0.276787	0.116172	1.5503	AT1G16420	0.339487	0.482641	1.20775	AT2G28100	0.321058	0.194578	1.72228	AT3G16490	0.346762	0.101886	1.80637	AT4G23070	0.322055	0.217895	1.10968	AT5G17700	0.237762	0.313287	2.35804
AT1G16220	0.217756	0.315622	1.55031	AT1G16440	0.341724	0.15346	0.772267	AT2G28110	0.261069	0.196121	2.36754	AT3G16500	0.143123	0.240184	2.30013	AT4G23090	0.33144	1.08073	0.62253	AT5G17780	0.349014	0.261461	1.45135
AT1G06590	0.220537	0.165243	1.55046	AT1G16490	0.285297	0.231216	1.46641	AT2G28120	0.356293	0.118873	2.08162	AT3G16520	0.492996	0.213205	3.11444	AT4G23130	0.222629	0.32772	1.72248	AT5G17830	0.306552	0.620739	0.898935
AT3G20080	0.181547	0.385053	1.55053	AT1G16500	0.274315	0.305219	2.10932	AT2G28130	0.312166	0.262036	2.16296	AT3G16530	0.335294	0.151296	3.01053	AT4G23180	0.285854	0.279688	2.97997	AT5G17850	0.209527	0.158275	2.4977
AT4G15430	0.272006	0.114782	1.55137	AT1G16520	0.218472	0.124161	2.14022	AT2G28200	0.331547	0.106248	2.32787	AT3G16570	0.313049	0.257102	3.01202	AT4G23210	0.235692	0.358732	1.27739	AT5G17860	0.294347	0.283849	2.45769
AT2G17850	0.274083	0.370367	1.55193	AT1G16650	0.325562	0.240854	1.89687	AT2G28260	0.29613	0.0551153	1.38887	AT3G16580	0.209704	0.666636	1.04981	AT4G23220	0.305324	0.374326	2.03285	AT5G17870	0.456345	0.0465725	3.59801
AT3G03440	0.223533	0.106881	1.55239	AT1G16670	0.247393	0.126642	2.25583	AT2G28305	0.165889	0.062983	2.32673	AT3G16610	0.243159	0.274246	1.06738	AT4G23260	0.244229	0.309135	2.27679	AT5G17980	0.315321	0.105802	1.73904
AT3G23190	0.226392	0.590544	1.55261	AT1G16690	0.271838	0.212844	1.78858	AT2G28320	0.275415	0.0580824	2.3518	AT3G16640	0.122531	0.224991	3.92519	AT4G23400	0.185899	0.0631135	3.48302	AT5G18000	0.253231	0.379856	1.5441
AT1G57560	0.420776	0.199221	1.55266	AT1G16730	0.274098	0.469231	2.25942	AT2G28350	0.259665	0.135945	2.45147	AT3G16650	0.189534	0.370408	1.80117	AT4G23440	0.418396	0.0461317	1.87373	AT5G18070	0.324202	0.119386	1.98152
AT2G17620	0.332894	0.196147	1.55338	AT1G16750	0.227473	0.167951	2.04688	AT2G28360	0.190317	0.152262	1.83809	AT3G16660	0.242019	0.458779	1.74981	AT4G23460	0.160599	0.0847048	2.29101	AT5G18090	0.265294	0.439309	1.22338
AT1G17665	0.24176	0.355031	1.55354	AT1G16760	0.300299	0.113332	1.49122	AT2G28370	0.337725	0.0231244	2.77136	AT3G16670	0.202917	0.921115	2.48999	AT4G23493	0.190289	0.405691	1.53162	AT5G18100	0.238098	0.0958345	2.36478
AT5G59530	0.216283	0.18737	1.55513	AT1G16770	0.322923	0.101755	1.48799	AT2G28390	0.222574	0.135958	2.61542	AT3G16690	0.176189	0.284852	2.13231	AT4G23520	0.26535	0.417482	0.775229	AT5G18120	0.168507	0.425347	2.38469
AT1G20900	0.264508	0.0619457	1.55513	AT1G16870	0.254917	0.126022	2.63671	AT2G28400	0.411554	0.236547	2.56701	AT3G16700	0.128684	0.13224	1.62389	AT4G23640	0.180594	0.0320829	2.49599	AT5G18130	0.21097	0.290335	2.48607
AT1G22015	0.286553	0.129981	1.5552	AT1G16920	0.287825	0.00733284	2.78281	AT2G28430	0.294697	0.180549	2.68311	AT3G16730	0.21757	0.2413	1.57624	AT4G23650	0.255159	0.0773541	3.1953	AT5G18170	0.183614	0.0411844	2.62633
AT2G41050	0.237569	0.321372	1.55531	AT1G16980	0.258114	0.275835	0.87949	AT2G28470	0.308663	0.0965929	3.05184	AT3G16740	0.461394	0.365871	2.30387	AT4G23700	0.392647	0.124858	1.94327	AT5G18190	0.262216	0.0743694	2.57088
AT5G66640	0.482045	0.313364	1.55572	AT1G17020	0.40165	0.240712	2.26041	AT2G28510	0.333396	0.0897753	2.12383	AT3G16780	0.28056	0.0775598	3.06331	AT4G23710	0.127217	0.371886	2.84883	AT5G18200	0.237844	0.24574	2.32087
AT1G04610	0.29894	0.046961	1.55614	AT1G17050	0.310008	0.0981092	2.73116	AT2G28520	0.187227	0.0997846	2.34572	AT3G16785	0.171506	0.0966247	2.27447	AT4G23730	0.181284	0.170919	2.39403	AT5G18220	0.463265	0.0882051	0.93678
AT1G24030	0.143615	0.0751422	1.55718	AT1G17100	0.379069	0.163042	2.94065	AT2G28550	0.297957	0.106319	2.17382	AT3G16830	0.243786	0.0785171	2.42677	AT4G23740	0.343246	0.161746	2.20342	AT5G18250	0.232952	0.0882846	2.34933
AT5G39900	0.275081	0.0566194	1.55905	AT1G17120	0.269873	0.110143	2.17044	AT2G28605	0.336469	0.208263	2.30568	AT3G16850	0.315244	0.152133	2.70832	AT4G23810	0.295938	0.188971	2.3559	AT5G18270	0.201301	0.191142	1.95347
AT1G17460	0.248727	0.475847	1.55984	AT1G17170	0.26665	0.292576	2.56756	AT2G28620	0.255932	0.114146	2.07307	AT3G16857	0.372211	0.0614886	2.21	AT4G23820	0.345666	0.101078	2.9851	AT5G18280	0.218467	0.126791	2.07376
AT4G08230	0.39372	0.105398	1.55995	AT1G17190	0.271429	0.11232	2.43941	AT2G28630	0.373644	0.0565741	2.527	AT3G16860	0.250921	0.303678	2.02471	AT4G23880	0.182723	0.451911	2.01992	AT5G18410	0.164226	0.038379	2.47747
AT1G79180	0.314207	0.193371	1.55999	AT1G17200	0.221742	0.209076	2.77115	AT2G28640	0.45066	0.0959722	1.87436	AT3G16910	0.308132	0.0714631	2.52397	AT4G23885	0.393908	0.375556	2.56549	AT5G18420	0.16511	0.389628	2.53771
AT1G31040	0.325102	0.109021	1.56038	AT1G17230	0.158303	0.199097	1.92603	AT2G28690	0.250767	0.110311	1.10332	AT3G16920	0.395858	0.0530334	2.80594	AT4G23890	0.221273	0.200009	3.1022	AT5G18430	0.266255	0.174823	1.41912
AT4G00840	0.170347	0.153009	1.56044	AT1G17290	0.218018	0.111576	3.27664	AT2G28710	0.358564	0.0469664	1.50693	AT3G16940	0.248883	0.154307	2.07576	AT4G23980	0.215833	0.220664	2.29414	AT5G18460	0.263175	0.108956	2.30299
AT3G50760	0.352104	0.0691986	1.56054	AT1G17310	0.257775	0.373114	1.13503	AT2G28780	0.260141	0.100958	1.63994	AT3G16950	0.170806	0.0979561	2.79602	AT4G23990	0.303049	0.236348	1.9801	AT5G18490	0.347221	0.112277	2.30166
AT2G33290	0.351168	0.245263	1.56228	AT1G17330	0.174148	0.302409	1.53577	AT2G28790	0.408242	0.076257	3.30955	AT3G16990	0.290651	0.134388	2.25378	AT4G24030	0.364522	1.38068	1.13966	AT5G18520	0.177653	0.050956	2.86552
AT4G10260	0.447453	0.0320456	1.56238	AT1G17350	0.173058	0.120065	2.28892	AT2G28810	0.265603	0.238004	2.11473	AT3G17010	0.312274	0.570709	1.40226	AT4G24040	0.314191	0.256519	2.43221	AT5G18540	0.165697	0.120905	1.81559
AT5G46200	0.305626	0.323895	1.56244	AT1G17370	0.2297	0.0958731	2.78163	AT2G28830	0.37116	0.326086	1.57648	AT3G17020	0.312954	0.080099	3.46839	AT4G24050	0.247603	0.124434	1.80931	AT5G18550	0.282999	0.174836	2.03007
AT1G28010	0.268951	0.175327	1.56297	AT1G17380	0.256798	0.392301	2.60818	AT2G28890	0.397326	0.0736791	2.63011	AT3G17030	0.264032	0.24654	1.80116	AT4G24100	0.207528	0.1674	1.76481	AT5G18600	0.331465	0.0650883	3.00579
AT4G15850	0.258408	0.105307	1.56315	AT1G17420	0.290365	0.0801616	2.52492	AT2G28930	0.308296	0.0518584	2.54686	AT3G17060	0.281604	0.0584094	2.59726	AT4G24120	0.208334	0.0911133	2.66998	AT5G18620	0.250955	0.0378322	2.63297
AT3G20040	0.255909	0.0882533	1.56336	AT1G17430	0.449757	0.0877526	2.44963	AT2G28940	0.334176	0.147286	1.92473	AT3G17080	0.439553	0.410059	0.894452	AT4G24130	0.318173	0.0655974	2.73772	AT5G18650	0.181284	0.158496	2.94969
AT5G06590	0.272215	0.276982	1.56396	AT1G17460	0.248727	0.475847	1.55984	AT2G28950	0.394521	0.0362687	3.04497	AT3G17170	0.324371	0.0846919	2.75748	AT4G24140	0.18866	0.261631	2.16204	AT5G18670	0.345878	0.150231	2.81986
AT2G03520	0.279537	0.129515	1.56408	AT1G17480	0.273167	0.133974	1.74673	AT2G29050	0.203219	0.171393	2.38434	AT3G17180	0.221233	0.158186	0.771428	AT4G24175	0.242283	0.215473	1.91082	AT5G18680	0.336661	0.0950324	2.4623
AT1G34580	0.251915	0.188137	1.56433	AT1G17500	0.175734	0.102255	2.0546	AT2G29070	0.362997	0.146359	1.92977	AT3G17210	0.409498	0.0661533	3.39846	AT4G24180	0.304863	0.0790078	1.08416	AT5G18710	0.445792	0.21	0.797244
AT1G19320	0.368561	0.349226	1.56461	AT1G17520	0.189162	0.443941	2.02656	AT2G29080	0.365764	0.0564358	2.97702	AT3G17220	0.227372	0.275288	1.65858	AT4G24190	0.170965	0.0855198	3.62979	AT5G18760	0.317764	0.165701	2.08549
AT5G01190	0.401364	0.052641	1.56519	AT1G17540	0.222902	0.284182	2.27557	AT2G29120	0.318687	0.353439	1.81443	AT3G17250	0.285102	0.135976	2.01217	AT4G24220	0.381787	0.0704903	3.16763	AT5G18820	0.250282	0.108434	1.39424
AT1G04600	0.163696	0.239586	1.56544	AT1G17550	0.281538	0.209871	2.47121	AT2G29290	0.379499	0.2624	2.55169	AT3G17330	0.252005	0.421757	2.02498	AT4G24250	0.191069	0.165093	1.2184	AT5G18840	0.235994	0.144227	1.78089
AT3G15720	0.260892	0.184593	1.56619	AT1G17560	0.272588	0.312333	2.1221	AT2G29360	0.31484	0.233586	2.62318	AT3G17365	0.171967	0.253987	2.22209	AT4G24260	0.332288	0.266387	1.88424	AT5G18900	0.189828	0.116081	2.76227
AT1G10680	0.273297	0.179401	1.56632	AT1G17580	0.18645	0.210741	2.36611	AT2G29370	0.318461	0.201466	1.781	AT3G17380	0.354382	0.21314	1.5814	AT4G24280	0.234948	0.0404784	3.10823	AT5G18930	0.397037	0.0554027	1.52704
AT2G24530	0.30083	0.222083	1.5665	AT1G17615	0.371801	0.173208	0.937311	AT2G29390	0.306439	0.0396419	2.52101	AT3G17390	0.24957	0.0222675	3.96434	AT4G24290	0.283296	0.0907997	2.13829	AT5G18940	0.244804	0.194627	2.44664
AT3G08870	0.267822	0.285995	1.56654	AT1G17620	0.316617	0.209075	2.70518	AT2G29410	0.34359	0.134844	1.79053	AT3G17410	0.258309	0.0659523	2.71997	AT4G24400	0.300778	0.160828	2.59932	AT5G18970	0.244959	0.0700394	1.83052
AT5G51380	0.318799	0.155553	1.56711	AT1G17630	0.18582	0.377195	1.29976	AT2G29450	0.326062	0.231264	2.96766	AT3G17420	0.198347	0.160957	2.22228	AT4G24450	0.201768	0.212798	2.01544	AT5G19000	0.204133	0.118435	2.41727
AT5G09430	0.327844	0.0535687	1.56721	AT1G17650	0.26063	0.121461	2.46983	AT2G29460	0.181902	0.379603	2.13005	AT3G17430	0.193245	0.0372508	2.13439	AT4G24500	0.459719	0.40375	1.76306	AT5G19010	0.283819	0.0278527	2.66098
AT2G35150	0.256949	0.123058	1.56733	AT1G17665	0.24176	0.355031	1.55354	AT2G29470	0.250417	0.279078	1.61874	AT3G17440	0.145078	0.0454616	2.68907	AT4G24510	0.216441	0.460939	2.62193	AT5G19040	0.408349	0.086992	0.987089
AT1G54160	0.139532	0.553011	1.56736	AT1G17690	0.240161	0.264389	2.28727	AT2G29480	0.274087	0.167749	1.16413	AT3G17510	0.23549	0.047045	2.80686	AT4G24520	0.203578	0.175318	2.7801	AT5G19050	0.258807	0.0450496	2.40538
AT2G39560	0.23569	0.153379	1.56823	AT1G17710	0.361289	0.142175	1.73592	AT2G29490	0.288712	0.205122	2.17636	AT3G17520	0.314671	0.243763	3.07003	AT4G24530	0.259688	0.101284	2.03179	AT5G19070	0.218172	0.155416	2.12856
AT5G37550	0.452042	0.272395	1.56841	AT1G17720	0.169561	0.0676121	2.53118	AT2G29550	0.264826	0.0393348	2.94861	AT3G17650	0.197979	0.0869243	2.45895	AT4G24540	0.152743	0.318845	1.88836	AT5G19120	0.433987	0.208174	3.23255
AT5G08600	0.233963	0.562586	1.56941	AT1G17750	0.225182	0.273924	1.6212	AT2G29560	0.220109	0.0673611	2.61585	AT3G17690	0.220226	0.292212	1.41145	AT4G24550	0.236147	0.0442811	2.98335	AT5G19200	0.310194	0.213244	1.37982
AT3G24110	0.221108	0.164571	1.56942	AT1G17790	0.427622	0.166255	1.8515	AT2G29570	0.271166	0.0183507	2.66683	AT3G17700	0.258009	0.133177	2.1004	AT4G24570	0.288999	0.0858875	2.9957	AT5G19220	0.221746	0.109919	2.92439
AT1G63930	0.220589	0.0352336	1.56954	AT1G17800	0.259678	0.365956	0.979777	AT2G29590	0.311695	0.189876	2.01546	AT3G17770	0.230884	0.130468	2.55199	AT4G24610	0.179074	0.0998321	2.16839	AT5G19260	0.213558	0.339596	2.0754
AT2G01130	0.188254	0.219808	1.56997	AT1G17810	0.168133	0.0872493	2.8989	AT2G29650	0.244625	0.0629592	2.75846	AT3G17790	0.345057	0.115953	2.86798	AT4G24620	0.249875	0.0772942	3.03891	AT5G19300	0.172969	0.288488	1.90921
AT5G23970	0.247241	0.294352	1.57144	AT1G17830	0.315367	0.267899	2.02938	AT2G29670	0.356083	0.162886	2.8289	AT3G17800	0.278637	0.176828	3.22342	AT4G24630	0.231805	0.281815	1.97862	AT5G19310	0.205406	0.209645	2.18644
AT4G30000	0.305768	0.124367	1.57202	AT1G17840	0.259985	0.0223352	2.78674	AT2G29680	0.228661	0.166968	1.51164	AT3G17820	0.24714	0.0512466	3.09704	AT4G24640	0.208929	0.260315	2.52576	AT5G19330	0.182225	0.0561434	2.6935
AT3G53940	0.166959	0.29783	1.57333	AT1G17860	0.211254	0.415677	2.73358	AT2G29700	0.206327	0.0304094	3.07301	AT3G17840	0.333122	0.102285	2.59101	AT4G24650	0.208256	0.383762	0.782869	AT5G19340	0.298319	0.187791	1.70265
AT1G09450	0.221447	0.240904	1.57492	AT1G17880	0.181168	0.079017	3.37581	AT2G29730	0.39052	0.206736	2.33585	AT3G17900	0.2858	0.0897016	2.15428	AT4G24660	0.255565	0.136522	2.06809	AT5G19360	0.243875	0.057592	2.06099
AT4G28890	0.286118	0.145398	1.57573	AT1G17950	0.266646	0.116497	1.35602	AT2G29750	0.409684	0.164052	1.59908	AT3G17920	0.226073	0.251701	2.21341	AT4G24680	0.169077	0.383803	2.35128	AT5G19380	0.207209	0.230332	2.04535
AT1G52530	0.356255	0.0362831	1.57622	AT1G17970	0.264166	0.277435	1.76965	AT2G29770	0.264387	1.11405	1.30628	AT3G17940	0.22148	0.134963	2.88829	AT4G24700	0.28253	0.112264	1.92015	AT5G19410	0.331781	0.0778946	1.67935
AT3G16730	0.21757	0.2413	1.57624	AT1G18030	0.269415	0.190416	2.06146	AT2G29780	0.381301	0.606575	1.09528	AT3G17950	0.317701	0.13382	2.07175	AT4G24740	0.262991	0.0312063	2.8296	AT5G19420	0.230614	0.0911592	1.75808
AT2G28830	0.37116	0.326086	1.57648	AT1G18040	0.223559	0.0893617	1.91968	AT2G29890	0.201644	0.263717	2.06705	AT3G17980	0.246049	0.0631713	2.64721	AT4G24760	0.185303	0.0597861	2.11793	AT5G19440	0.339354	0.123357	3.06742
AT2G33670	0.221452	0.0862664	1.57766	AT1G18080	0.235112	0.0114654	3.7682	AT2G29940	0.293038	0.0905701	1.93928	AT3G18040	0.206167	0.0626065	2.44973	AT4G24770	0.197829	0.266844	3.44787	AT5G19520	0.249822	0.300244	1.43429
AT5G55820	0.172743	0.514628	1.57891	AT1G18100	0.1922	0.0552876	2.49007	AT2G29960	0.188981	0.177122	2.9134	AT3G18050	0.314556	0.167973	2.54697	AT4G24810	0.242686	0.119778	2.10654	AT5G19540	0.297295	0.0880296	2.96897
AT2G13620	0.383795	0.0759069	1.5791	AT1G18140	0.314968	0.131338	1.43382	AT2G29970	0.3501	0.174836	2.36193	AT3G18070	0.348411	0.146461	1.1712	AT4G24840	0.22034	0.142527	2.61916	AT5G19550	0.199505	0.0834663	2.93771
AT5G09970	0.26061	0.173892	1.57938	AT1G18200	0.238313	0.191323	0.699389	AT2G29980	0.261932	0.0729477	3.35308	AT3G18080	0.24727	0.11643	3.31219	AT4G24860	0.18038	1.03909	0.762363	AT5G19560	0.339485	0.0852501	1.17879
AT3G54270	0.262823	0.248458	1.58102	AT1G18250	0.281871	0.0830943	2.86804	AT2G29990	0.309041	0.0729934	2.10273	AT3G18165	0.289095	0.146037	2.59611	AT4G24880	0.262957	0.121893	1.93455	AT5G19570	0.355844	0.196248	2.03671
AT3G53170	0.250045	0.195174	1.58117	AT1G18260	0.201374	0.10849	2.58275	AT2G30010	0.285729	0.126189	2.79709	AT3G18190	0.324989	0.00508373	3.06429	AT4G24890	0.260843	0.15099	0.886589	AT5G19580	0.313254	0.151204	3.17691
AT3G17380	0.354382	0.21314	1.5814	AT1G18280	0.251739	0.358996	2.34789	AT2G30040	0.267425	0.323512	2.42603	AT3G18200	0.223388	0.148861	1.61603	AT4G24900	0.203725	0.474423	1.83615	AT5G19600	0.335982	0.11185	2.20369
AT4G00220	0.204377	0.132341	1.58206	AT1G18340	0.25859	0.155186	1.94011	AT2G30070	0.240073	0.0763112	2.30619	AT3G18215	0.329688	0.132175	2.42558	AT4G24940	0.278083	0.167089	2.69378	AT5G19610	0.355243	0.0749489	1.32938
AT2G42920	0.271596	0.28946	1.58277	AT1G18370	0.177786	0.0752633	2.4148	AT2G30080	0.390558	0.0834198	2.16507	AT3G18220	0.226065	0.150817	2.12599	AT4G24950	0.239547	0.618259	1.0137	AT5G19630	0.180546	0.14918	2.29195
AT3G13420	0.207556	0.502557	1.58281	AT1G18450	0.19457	0.0650306	2.6223	AT2G30090	0.255819	0.365139	0.933575	AT3G18250	0.311749	0.255958	2.2064	AT4G24990	0.283174	0.0269018	2.95905	AT5G19640	0.254559	0.126814	1.02682
AT3G10470	0.19328	0.232599	1.58296	AT1G18460	0.235746	0.150135	2.65226	AT2G30110	0.262847	0.0892742	3.08678	AT3G18260	0.203895	0.270651	1.11313	AT4G25000	0.346043	0.14596	2.41759	AT5G19690	0.186381	0.0761375	2.92829
AT3G08840	0.178496	0.31505	1.58319	AT1G18470	0.250345	0.101694	2.6288	AT2G30140	0.347284	0.221214	2.59965	AT3G18350	0.217063	0.152941	2.1918	AT4G25010	0.179777	0.191987	2.36537	AT5G19700	0.296024	0.144037	0.734985
AT2G38060	0.329892	0.280986	1.58358	AT1G18480	0.328502	0.104881	2.33846	AT2G30150	0.280637	0.265932	2.41618	AT3G18400	0.235344	0.123202	1.79567	AT4G25020	0.277498	0.435896	2.19723	AT5G19730	0.243524	0.0905379	2.25387
AT3G62100	0.445334	0.0452403	1.5843	AT1G18490	0.209772	0.167558	2.34562	AT2G30160	0.274287	0.0392925	2.04011	AT3G18440	0.347154	0.109275	2.16388	AT4G25050	0.278724	0.144915	3.29171	AT5G19760	0.37052	0.0610807	3.42244
AT3G09710	0.234639	0.362551	1.58496	AT1G18500	0.388367	0.0966698	2.78122	AT2G30200	0.188555	0.168923	2.72926	AT3G18480	0.1653	0.0630581	2.4464	AT4G25090	0.266205	0.294333	1.61016	AT5G19830	0.313327	0.0926292	1.75126
AT3G19440	0.259133	0.214321	1.58522	AT1G18510	0.351209	0.166675	0.858513	AT2G30210	0.36964	0.0702345	1.92374	AT3G18490	0.293588	0.201678	3.45538	AT4G25140	0.297049	0.045104	3.36634	AT5G19850	0.195432	0.117349	2.19376
AT1G31320	0.410708	0.0189171	1.58562	AT1G18520	0.309879	0.206908	1.42139	AT2G30240	0.303249	0.155788	1.193	AT3G18500	0.204611	0.28243	2.31063	AT4G25150	0.339507	0.150498	2.1866	AT5G19870	0.165899	0.234304	0.982273
AT5G16080	0.251782	0.167713	1.58683	AT1G18540	0.231858	0.0871929	3.63233	AT2G30250	0.250229	0.126122	2.38354	AT3G18510	0.114456	0.855394	2.11334	AT4G25160	0.279714	0.147106	0.920262	AT5G19900	0.380606	0.109085	2.76511
AT3G08820	0.22329	0.188955	1.58697	AT1G18590	0.306857	0.141131	2.63909	AT2G30260	0.23813	0.213518	2.61222	AT3G18560	0.279445	0.201936	2.19182	AT4G25200	0.413006	0.150699	1.53927	AT5G19910	0.131868	0.22911	1.99682
AT4G11350	0.299447	0.131886	1.58711	AT1G18600	0.186756	0.198074	2.26426	AT2G30280	0.218545	0.278815	2.12613	AT3G18600	0.306381	0.215301	2.64258	AT4G25220	0.20079	0.112481	1.38169	AT5G19970	0.306476	0.0956814	1.63293
AT2G16210	0.479633	0.346709	1.58723	AT1G18620	0.191509	0.350182	2.59725	AT2G30290	0.390436	0.0618344	1.66897	AT3G18660	0.33401	0.0854116	2.23821	AT4G25240	0.140781	0.141963	1.91068	AT5G19980	0.34923	0.174607	2.50118
AT5G07070	0.287021	0.128356	1.58948	AT1G18650	0.143258	0.279247	2.60122	AT2G30300	0.350907	0.176432	0.823843	AT3G18670	0.292648	0.22087	0.978185	AT4G25320	0.25112	0.193892	2.23881	AT5G20130	0.240743	0.212056	2.53068
AT4G29800	0.241961	0.0573332	1.59058	AT1G18720	0.247343	0.195445	3.24466	AT2G30310	0.252956	0.152004	1.06645	AT3G18760	0.278424	0.225547	2.5476	AT4G25380	0.188904	0.449909	1.15466	AT5G20170	0.192087	0.132879	1.98509
AT5G14870	0.352867	0.023238	1.59074	AT1G18730	0.234245	0.108569	3.17385	AT2G30330	0.312864	0.146823	2.05763	AT3G18820	0.094643	0.095235	3.07128	AT4G25420	0.352457	0.126864	1.36418	AT5G20240	0.205608	0.103856	2.64454
AT1G50180	0.205406	0.222538	1.59343	AT1G18740	0.201771	0.132746	2.78112	AT2G30470	0.276986	0.227717	2.05179	AT3G18830	0.285922	0.195212	3.02394	AT4G25550	0.191586	0.0471378	2.75157	AT5G20360	0.295401	0.286018	2.09683
AT1G53920	0.220865	0.146296	1.59444	AT1G18850	0.24784	0.181018	2.26846	AT2G30480	0.199639	0.442811	1.29555	AT3G18840	0.311419	0.196176	1.23727	AT4G25560	0.216562	0.368254	0.843	AT5G20380	0.169207	0.169522	2.27673
AT3G22900	0.258677	0.434996	1.59447	AT1G18870	0.328727	0.150469	1.94736	AT2G30490	0.351259	0.0413752	3.12921	AT3G18870	0.229111	0.129209	1.72806	AT4G25570	0.173439	0.19004	2.93258	AT5G20420	0.264487	0.244921	1.06499
AT4G20060	0.19263	0.451553	1.59481	AT1G18880	0.246515	0.152088	2.6248	AT2G30540	0.291432	0.0642259	1.93632	AT3G18970	0.29811	0.123796	1.37426	AT4G25600	0.204969	0.451726	1.75646	AT5G20480	0.1947	0.399998	1.39869
AT5G35940	0.391817	0.163662	1.59552	AT1G18890	0.289761	0.0604318	2.50173	AT2G30550	0.457401	0.122056	2.4235	AT3G19000	0.302523	0.213641	2.45675	AT4G25610	0.199804	0.348813	1.80151	AT5G20510	0.20935	0.237049	1.53511
AT4G32170	0.280798	0.240755	1.59561	AT1G18910	0.324818	0.189494	1.61777	AT2G30570	0.187312	0.0777721	3.70071	AT3G19010	0.380266	0.25046	2.97401	AT4G25620	0.369454	0.163358	2.42954	AT5G20540	0.347158	0.0631242	1.96294
AT2G45490	0.389548	0.0946788	1.5962	AT1G18940	0.2777	0.155186	1.78603	AT2G30580	0.198867	0.272178	2.08195	AT3G19080	0.264953	0.260434	1.53035	AT4G25640	0.291659	0.0958059	2.87531	AT5G20580	0.281259	0.062815	2.13127
AT1G54180	0.301666	0.0924784	1.59637	AT1G18990	0.214261	0.287075	2.27595	AT2G30630	0.195001	0.0965711	1.38385	AT3G19100	0.236349	0.074397	2.3873	AT4G25650	0.227788	0.184033	3.06279	AT5G20600	0.304365	0.221583	2.39967
AT5G42140	0.275003	0.147536	1.59641	AT1G19020	0.269361	0.200169	2.99894	AT2G30670	0.20604	0.235721	0.829145	AT3G19170	0.186118	0.0918305	3.27008	AT4G25700	0.348906	0.129681	3.00498	AT5G20630	0.304454	0.116811	3.47401
AT5G52220	0.355363	0.147331	1.59654	AT1G19050	0.217541	0.268026	2.87014	AT2G30740	0.356134	0.0476717	2.42841	AT3G19190	0.179869	0.284289	2.28539	AT4G25710	0.233858	1.03836	2.36048	AT5G20640	0.364694	0.18196	1.39875
AT3G43210	0.210667	0.147339	1.59657	AT1G19090	0.237307	0.220009	1.48196	AT2G30770	0.32699	0.184333	1.44088	AT3G19220	0.170366	0.234448	1.84672	AT4G25750	0.204545	0.224987	0.999914	AT5G20690	0.318005	0.258565	1.70207
AT1G10930	0.185454	0.237184	1.59711	AT1G19100	0.159329	0.276963	1.84755	AT2G30800	0.234602	0.123364	1.75515	AT3G19240	0.34633	0.0566872	2.62026	AT4G25760	0.30146	0.313399	1.13918	AT5G20710	0.256127	0.131645	2.24182
AT3G52810	0.290133	0.203837	1.5973	AT1G19110	0.264491	0.1014	2.98561	AT2G30810	0.268191	0.347818	2.10085	AT3G19260	0.274158	0.0993402	2.49676	AT4G25770	0.219749	0.189169	2.07009	AT5G20740	0.297956	0.222031	2.7359
AT1G10560	0.270771	0.251465	1.59786	AT1G19120	0.409207	0.0310191	2.72042	AT2G30860	0.199503	0.106874	3.84826	AT3G19270	0.11865	0.370592	1.37351	AT4G25840	0.271176	0.170174	2.15408	AT5G20790	0.334111	0.317962	2.31847
AT5G05350	0.219091	0.28651	1.59788	AT1G19140	0.257814	0.0943321	2.46114	AT2G30940	0.27306	0.24555	1.12161	AT3G19280	0.264364	0.208594	1.59816	AT4G25870	0.191339	0.105233	2.19867	AT5G20810	0.4402	0.0781207	1.70228
AT2G43390	0.298321	0.220821	1.59812	AT1G19150	0.372638	0.123101	3.14525	AT2G30950	0.213064	0.0754649	3.6032	AT3G19300	0.246398	0.241297	1.43562	AT4G25880	0.240604	0.183468	2.7125	AT5G20840	0.184673	0.191735	2.3051
AT3G19280	0.264364	0.208594	1.59816	AT1G19170	0.2836	0.0843112	2.13479	AT2G31040	0.183837	0.143487	3.18788	AT3G19310	0.264	0.15178	2.29493	AT4G25900	0.259758	0.338471	2.79618	AT5G20860	0.350051	0.209647	1.79227
AT4G21390	0.312305	0.13025	1.59878	AT1G19230	0.311725	0.158695	1.71298	AT2G31060	0.160282	0.132597	2.34459	AT3G19330	0.227369	0.310982	1.31817	AT4G25920	0.428259	0.576382	0.777713	AT5G20870	0.441484	0.148843	1.23567
AT2G29750	0.409684	0.164052	1.59908	AT1G19240	0.271543	0.193038	2.51319	AT2G31110	0.284696	0.108347	2.43634	AT3G19340	0.253692	0.0701956	2.62785	AT4G25940	0.279946	0.11452	2.02376	AT5G20885	0.363474	0.0530086	2.41482
AT4G27510	0.23029	0.542609	1.59915	AT1G19270	0.280454	0.0905511	2.02647	AT2G31180	0.219136	0.269343	1.46823	AT3G19380	0.311729	0.0848335	1.45008	AT4G25950	0.170161	0.245926	2.10248	AT5G20890	0.254708	0.0126944	3.28555
AT2G32290	0.280334	0.190283	1.59916	AT1G19320	0.368561	0.349226	1.56461	AT2G31200	0.262282	0.174429	3.05423	AT3G19390	0.283748	0.187229	2.60249	AT4G25960	0.26844	0.0658962	2.71495	AT5G20940	0.190235	0.267265	1.71814
AT3G57430	0.245917	0.185763	1.60003	AT1G19330	0.176514	0.0726275	2.6618	AT2G31210	0.207722	0.245068	1.16061	AT3G19400	0.291775	0.205162	2.40094	AT4G25970	0.241309	0.0864546	2.77969	AT5G20990	0.218791	0.161326	2.5342
AT5G38130	0.307171	0.355517	1.6005	AT1G19360	0.279258	0.068548	2.62305	AT2G31230	0.234023	0.111736	1.42475	AT3G19420	0.20881	0.0938914	2.6719	AT4G25990	0.415044	0.307925	1.37665	AT5G21010	0.255911	0.113507	2.21615
AT1G48660	0.299715	0.346026	1.60059	AT1G19370	0.306296	0.0729359	1.81825	AT2G31250	0.317656	0.421577	1.22315	AT3G19440	0.259133	0.214321	1.58522	AT4G26050	0.345625	0.0970374	1.53579	AT5G21030	0.226152	0.551402	0.72729
AT1G54280	0.299231	0.049755	1.60061	AT1G19440	0.290877	0.0402293	2.53258	AT2G31260	0.215843	0.0986478	2.15139	AT3G19450	0.243867	0.10861	2.58578	AT4G26060	0.264319	0.24308	2.35688	AT5G21070	0.205102	0.0210524	2.228
AT3G03620	0.230622	0.147799	1.60107	AT1G19450	0.19778	0.0661647	3.0787	AT2G31270	0.33131	0.225609	2.03762	AT3G19460	0.184776	0.265006	2.21038	AT4G26080	0.280492	0.101436	2.67075	AT5G21120	0.29599	0.363547	0.895114
AT4G18750	0.385372	0.0868666	1.60128	AT1G19540	0.349668	0.181614	2.60392	AT2G31340	0.306376	0.0484187	0.950998	AT3G19480	0.292718	0.0533285	2.28205	AT4G26100	0.291409	0.0577194	2.43008	AT5G21130	0.388906	0.346342	0.749744
AT2G37560	0.292079	0.0983031	1.60181	AT1G19580	0.149206	0.179793	2.3937	AT2G31360	0.365648	0.0426033	3.25705	AT3G19500	0.2854	0.278436	1.94572	AT4G26110	0.267069	0.143777	2.7365	AT5G22060	0.253718	0.111887	2.83068
AT2G32930	0.234178	0.3009	1.60254	AT1G19610	0.155887	0.17131	1.86548	AT2G31380	0.242364	0.16617	2.22029	AT3G19540	0.30274	0.0469824	2.35857	AT4G26120	0.343714	0.318817	1.37495	AT5G22250	0.481648	0.0796665	2.4631
AT3G20780	0.197559	0.0700178	1.60259	AT1G19630	0.161786	0.272655	1.19107	AT2G31390	0.279327	0.0616547	3.1285	AT3G19553	0.303062	0.0973154	2.39492	AT4G26130	0.227545	0.352283	2.31648	AT5G22280	0.121338	0.171953	2.50583
AT2G37870	0.216966	0.285027	1.60287	AT1G19670	0.371413	0.275793	2.88226	AT2G31410	0.362382	0.197977	2.59743	AT3G19570	0.230234	0.328916	1.71328	AT4G26150	0.281122	0.438513	1.64805	AT5G22290	0.240093	0.174848	2.37168
AT1G67410	0.299322	0.118294	1.60318	AT1G19680	0.189031	0.635464	2.45851	AT2G31440	0.134733	0.102466	2.52024	AT3G19590	0.198558	0.0696876	2.31445	AT4G26180	0.276236	0.124963	1.66879	AT5G22300	0.310131	0.15234	2.37382
AT3G52820	0.26456	0.126051	1.60353	AT1G19710	0.301631	0.130748	2.11912	AT2G31450	0.264097	0.185497	2.00544	AT3G19620	0.275138	0.108853	1.76239	AT4G26200	0.337363	0.0253467	2.21679	AT5G22330	0.309149	0.0286037	2.38791
AT3G04030	0.14373	0.263395	1.60387	AT1G19730	0.253453	0.190436	2.68066	AT2G31480	0.256264	0.19948	0.806406	AT3G19640	0.251261	0.143567	2.7175	AT4G26220	0.247335	0.137574	2.13794	AT5G22360	0.306917	0.0592692	2.63108
AT5G03620	0.253652	0.187438	1.60403	AT1G19770	0.322335	0.108969	3.11754	AT2G31500	0.159614	0.0728449	2.57566	AT3G19680	0.465576	0.0785759	2.57309	AT4G26240	0.271006	0.0831553	2.17844	AT5G22380	0.282687	0.250434	1.78461
AT5G08270	0.241551	0.417687	1.60421	AT1G19890	0.438167	0.0639858	1.86273	AT2G31660	0.196486	0.128102	2.24898	AT3G19690	0.372784	0.139435	1.20343	AT4G26300	0.224434	0.0851731	2.73534	AT5G22410	0.294413	0.429065	1.74379
AT5G14510	0.358403	0.098762	1.60478	AT1G19900	0.308452	0.324173	2.67925	AT2G31690	0.237315	0.290775	0.749691	AT3G19700	0.281375	0.280077	0.906958	AT4G26340	0.22422	0.544848	0.58031	AT5G22430	0.225513	0.312633	2.83466
AT2G07680	0.275723	0.204154	1.60498	AT1G19920	0.315654	0.103685	2.8933	AT2G31710	0.442563	0.0491825	2.10335	AT3G19710	0.285166	0.162271	3.22757	AT4G26370	0.214686	0.0741719	2.4304	AT5G22480	0.202226	0.156392	2.60452
AT5G57720	0.329399	0.470685	1.60509	AT1G19940	0.327612	0.0970615	1.84224	AT2G31725	0.315578	0.165945	1.61761	AT3G19740	0.203646	0.168752	2.49788	AT4G26390	0.353181	0.0484172	1.17419	AT5G22500	0.244465	0.184375	2.59757
AT1G53350	0.26316	0.267238	1.60511	AT1G19970	0.231597	0.096881	2.09668	AT2G31730	0.177738	0.336069	2.25556	AT3G19760	0.341592	0.0479399	3.19834	AT4G26470	0.360298	0.0451926	1.86801	AT5G22540	0.350882	0.154832	1.85328
AT2G19980	0.35526	0.236197	1.60545	AT1G20020	0.203625	0.104033	3.47436	AT2G31750	0.33607	0.0947833	2.7156	AT3G19800	0.394887	0.117957	2.91242	AT4G26540	0.30187	0.124511	0.984148	AT5G22550	0.255109	0.267015	1.0108
AT3G21310	0.276643	0.247363	1.60579	AT1G20030	0.462884	0.147433	2.06451	AT2G31790	0.204576	0.252123	2.76694	AT3G19810	0.175305	0.338899	2.42441	AT4G26550	0.196398	0.118121	1.92662	AT5G22580	0.285197	0.0738793	3.32411
AT1G25360	0.325684	0.085594	1.60633	AT1G20050	0.215228	0.269934	2.99584	AT2G31800	0.21565	0.0850158	2.66521	AT3G19850	0.295507	0.200897	2.24027	AT4G26610	0.259993	0.085881	2.50627	AT5G22740	0.297527	0.0278914	2.93715
AT3G01020	0.229556	0.177363	1.6064	AT1G20070	0.217838	0.385794	2.49976	AT2G31810	0.284148	0.248326	2.95297	AT3G19870	0.171313	0.133037	2.04258	AT4G26620	0.25557	0.095502	2.57202	AT5G22810	0.247982	0.128355	1.769
AT3G10390	0.233367	0.102087	1.60672	AT1G20080	0.273714	0.0815572	1.66532	AT2G31830	0.187124	0.163711	1.7899	AT3G19900	0.143322	0.36812	2.39053	AT4G26650	0.178591	0.137508	2.50986	AT5G22820	0.239566	0.335549	1.77172
AT4G02810	0.33715	0.483792	1.60767	AT1G20100	0.444494	0.276683	2.77359	AT2G31880	0.202653	0.282946	3.28744	AT3G19930	0.192477	0.0589499	2.69861	AT4G26660	0.229644	0.292653	1.62582	AT5G22840	0.302357	0.140893	1.87394
AT1G10330	0.267142	0.222	1.60804	AT1G20150	0.248819	0.252656	1.71545	AT2G31890	0.236364	0.144388	2.48044	AT3G19940	0.263161	0.0788689	0.882286	AT4G26670	0.287792	0.090627	2.62964	AT5G22850	0.289462	0.0818581	2.32391
AT2G04430	0.337099	0.357483	1.60818	AT1G20160	0.248525	0.118005	2.1143	AT2G31910	0.267075	0.425918	0.759093	AT3G19950	0.397022	0.127145	2.52226	AT4G26690	0.268373	0.233764	2.71647	AT5G22860	0.299923	0.193271	2.55711
AT1G53270	0.192291	0.120887	1.60851	AT1G20190	0.261463	0.0693932	2.45148	AT2G32020	0.280203	0.14725	1.24357	AT3G19960	0.197527	0.130672	2.46935	AT4G26700	0.191909	0.271516	2.55932	AT5G22900	0.358849	0.190249	0.846043
AT1G68120	0.437913	0.133316	1.60874	AT1G20230	0.270567	0.108778	1.37771	AT2G32030	0.230982	0.338257	1.91112	AT3G20000	0.210748	0.162531	2.99887	AT4G26720	0.231358	0.0314909	2.47888	AT5G22910	0.277515	0.408529	0.942737
AT1G77360	0.391591	0.0641794	1.60878	AT1G20270	0.143396	0.0442352	1.99178	AT2G32070	0.448491	0.0276721	2.81877	AT3G20010	0.31325	0.38536	1.78727	AT4G26740	0.294841	0.0365445	3.2166	AT5G22920	0.280169	0.162929	3.44059
AT3G53380	0.285981	0.0898334	1.60924	AT1G20310	0.313814	0.386508	1.47461	AT2G32100	0.317355	0.247169	2.20617	AT3G20015	0.346434	0.0707205	2.0471	AT4G26760	0.333914	0.0668725	2.41178	AT5G22940	0.389683	0.112781	2.14093
AT1G04920	0.235696	0.089553	1.60937	AT1G20340	0.213082	0.166285	3.9613	AT2G32150	0.402914	0.0558918	3.09311	AT3G20020	0.217073	0.226477	1.89638	AT4G26770	0.223089	0.22195	1.16333	AT5G22950	0.241379	0.0728702	2.64869
AT2G43670	0.458674	0.283491	1.60962	AT1G20380	0.263097	0.123051	1.80937	AT2G32170	0.199926	0.291352	2.52355	AT3G20030	0.305708	0.63528	0.747658	AT4G26830	0.353696	0.18535	1.49826	AT5G22970	0.28163	0.865009	1.04442
AT2G37670	0.429621	0.0859106	1.60977	AT1G20440	0.491442	0.180252	3.51875	AT2G32220	0.374303	0.107228	2.16656	AT3G20040	0.255909	0.0882533	1.56336	AT4G26840	0.288388	0.0941648	3.25866	AT5G22980	0.476666	0.253203	1.8428
AT4G25090	0.266205	0.294333	1.61016	AT1G20450	0.433496	0.139119	3.49535	AT2G32260	0.351384	0.0843825	2.6031	AT3G20050	0.245316	0.00681538	2.96504	AT4G26850	0.291482	0.145907	3.22794	AT5G23010	0.384523	0.188032	3.35251
AT4G38380	0.207387	0.285	1.61088	AT1G20550	0.285326	0.163576	1.75981	AT2G32280	0.229263	0.0766081	1.93385	AT3G20060	0.284543	0.0616774	2.92091	AT4G26860	0.223607	0.0761066	2.67547	AT5G23030	0.330273	0.132415	0.929011
AT3G07210	0.253713	0.121919	1.61095	AT1G20560	0.301988	0.0855668	2.39994	AT2G32290	0.280334	0.190283	1.59916	AT3G20080	0.181547	0.385053	1.55053	AT4G26890	0.32262	0.348794	1.08588	AT5G23120	0.293488	0.0542638	3.17398
AT4G38010	0.250502	0.221973	1.61108	AT1G20650	0.311834	0.0646323	2.61869	AT2G32390	0.20826	0.224358	1.10892	AT3G20140	0.268046	0.358413	1.07494	AT4G26910	0.200168	0.143326	2.63232	AT5G23130	0.285739	0.249601	2.01421
AT1G24540	0.293374	0.169858	1.61134	AT1G20670	0.288517	0.187625	2.00845	AT2G32400	0.240489	0.141059	1.90777	AT3G20150	0.211531	0.258106	1.7958	AT4G26970	0.13943	0.149294	3.10186	AT5G23170	0.313803	0.247085	1.53296
AT5G50390	0.449182	0.0859272	1.61149	AT1G20700	0.278285	0.116662	1.47095	AT2G32410	0.271257	0.326649	1.89308	AT3G20190	0.275261	0.192805	2.41262	AT4G27030	0.253182	0.164456	2.41403	AT5G23190	0.227818	0.0948916	2.1516
AT1G30650	0.224162	0.207273	1.61173	AT1G20770	0.22868	0.238317	2.33756	AT2G32430	0.3462	0.0544816	2.22995	AT3G20200	0.260979	0.136456	1.71878	AT4G27060	0.233039	0.120745	2.34326	AT5G23210	0.273256	0.156428	2.6107
AT5G60880	0.256974	0.268484	1.61183	AT1G20780	0.151017	0.259727	1.61197	AT2G32450	0.254736	0.0719998	2.03239	AT3G20210	0.217611	0.431137	2.37896	AT4G27070	0.212821	0.0982205	3.10454	AT5G23250	0.255899	0.0546879	2.73462
AT5G60730	0.19958	0.180749	1.61184	AT1G20816	0.145215	0.24319	2.025	AT2G32480	0.187378	0.13406	2.94989	AT3G20220	0.199121	0.204184	2.75899	AT4G27080	0.220606	0.104317	2.47444	AT5G23270	0.243942	0.235765	2.25647
AT1G20780	0.151017	0.259727	1.61197	AT1G20823	0.44373	0.110546	2.25204	AT2G32510	0.268138	0.267879	1.63513	AT3G20300	0.413639	0.0569627	2.4327	AT4G27090	0.261273	0.0123275	3.95175	AT5G23330	0.266033	0.284411	2.00416
AT3G46690	0.267596	0.280843	1.61241	AT1G20830	0.259205	0.208886	1.9555	AT2G32560	0.194854	0.187111	2.09374	AT3G20310	0.338081	0.0841131	2.42987	AT4G27110	0.336523	0.10793	1.69679	AT5G23380	0.371684	0.722776	1.67029
AT5G15700	0.167046	0.190272	1.61263	AT1G20840	0.25468	0.0508663	2.74142	AT2G32580	0.229502	0.118376	2.52296	AT3G20320	0.25535	0.0682908	2.49965	AT4G27160	0.433595	0.205136	3.32129	AT5G23390	0.186771	0.167695	2.35363
AT5G24330	0.353046	0.0532401	1.61372	AT1G20850	0.300781	0.0733532	3.05153	AT2G32590	0.259662	0.172583	1.78838	AT3G20410	0.290302	0.0350238	2.54938	AT4G27240	0.457712	0.0977794	2.00864	AT5G23430	0.168738	0.125567	2.10192
AT1G05860	0.269286	0.165847	1.61384	AT1G20900	0.264508	0.0619457	1.55513	AT2G32640	0.214151	0.175592	1.99001	AT3G20430	0.263232	0.323972	2.33526	AT4G27250	0.235628	0.236768	1.686	AT5G23530	0.393088	0.139093	2.36408
AT2G39910	0.248989	0.268554	1.61408	AT1G20910	0.17196	0.492242	2.06783	AT2G32660	0.252783	0.361866	1.3833	AT3G20480	0.355543	0.420226	1.47757	AT4G27260	0.243938	0.0483514	2.26463	AT5G23550	0.267801	0.0474236	2.26513
AT1G77390	0.251025	0.381875	1.61418	AT1G20920	0.244466	0.11247	2.07201	AT2G32720	0.206046	0.0641315	2.82035	AT3G20510	0.254963	0.10117	2.85699	AT4G27270	0.378453	0.0667979	2.02834	AT5G23580	0.265248	0.0797331	2.26158
AT1G71870	0.374417	0.123252	1.61462	AT1G20930	0.325361	0.016938	2.3405	AT2G32730	0.20563	0.0549068	2.58685	AT3G20560	0.218642	0.11191	1.98664	AT4G27290	0.288286	0.20352	0.966241	AT5G23650	0.425343	0.506294	0.612162
AT4G15500	0.376245	0.225616	1.61464	AT1G20950	0.233579	0.0564619	3.06429	AT2G32750	0.268097	0.295928	1.04425	AT3G20580	0.319689	0.117366	2.65884	AT4G27350	0.342686	0.127477	2.54904	AT5G23660	0.274905	0.19307	2.66622
AT4G31150	0.17717	0.458778	1.61485	AT1G21000	0.227724	0.0742804	3.12222	AT2G32770	0.203061	0.43982	1.02561	AT3G20660	0.328251	0.0878715	2.03003	AT4G27370	0.188359	0.435411	1.87321	AT5G23680	0.281926	0.128367	1.82951
AT4G33550	0.267964	0.212818	1.61543	AT1G21010	0.392703	0.119149	2.13444	AT2G32810	0.198088	0.21396	2.60461	AT3G20670	0.267643	0.0521071	3.15886	AT4G27380	0.390438	0.38538	2.30798	AT5G23690	0.205884	0.271617	1.67243
AT5G59700	0.299867	0.166581	1.61547	AT1G21050	0.445885	0.111698	2.25819	AT2G32830	0.278982	0.119819	1.15283	AT3G20720	0.159126	0.152777	2.13457	AT4G27390	0.475412	0.254252	2.1823	AT5G23730	0.39214	0.0818587	2.30128
AT3G18200	0.223388	0.148861	1.61603	AT1G21060	0.187105	0.285671	1.73585	AT2G32920	0.249787	0.11421	2.82974	AT3G20730	0.25775	0.271597	1.07982	AT4G27410	0.26416	0.059828	2.77922	AT5G23740	0.324491	0.0347967	3.57464
AT5G35370	0.318898	0.146247	1.61665	AT1G21070	0.190467	0.0622221	2.13535	AT2G32930	0.234178	0.3009	1.60254	AT3G20760	0.287273	0.413883	1.41951	AT4G27420	0.267911	0.170527	1.44149	AT5G23790	0.458093	0.126163	0.908086
AT2G31725	0.315578	0.165945	1.61761	AT1G21080	0.157161	0.146021	2.80093	AT2G32940	0.128342	0.399079	1.10474	AT3G20770	0.265718	0.0823065	2.96209	AT4G27435	0.166702	0.105514	2.42336	AT5G23810	0.23335	0.345241	1.61849
AT1G18910	0.324818	0.189494	1.61777	AT1G21140	0.294527	0.117024	2.29725	AT2G32970	0.213674	0.201825	2.22918	AT3G20780	0.197559	0.0700178	1.60259	AT4G27450	0.207345	0.061577	3.13747	AT5G23850	0.350196	0.175512	2.19203
AT2G46590	0.195303	0.113956	1.6182	AT1G21170	0.242699	0.141955	1.46049	AT2G33130	0.478981	0.378597	1.49628	AT3G20800	0.319117	0.0357405	2.66371	AT4G27460	0.328503	0.235879	1.77436	AT5G23920	0.352478	0.105472	2.72795
AT5G23810	0.23335	0.345241	1.61849	AT1G21190	0.208674	0.0240811	2.29059	AT2G33170	0.254432	0.125292	1.97293	AT3G20820	0.293336	0.0544641	3.2932	AT4G27470	0.213449	0.332056	2.29684	AT5G23940	0.427763	0.101881	2.7268
AT3G04370	0.261836	0.245596	1.61869	AT1G21230	0.370199	0.259032	1.10622	AT2G33210	0.2109	0.0794671	3.06216	AT3G20830	0.348896	0.0721737	1.48552	AT4G27510	0.23029	0.542609	1.59915	AT5G23970	0.247241	0.294352	1.57144
AT2G29470	0.250417	0.279078	1.61874	AT1G21380	0.223735	0.13711	2.37047	AT2G33220	0.2836	0.0215798	3.08297	AT3G20840	0.218516	0.048315	0.748183	AT4G27550	0.264311	0.138547	1.04155	AT5G24000	0.274539	0.101993	1.94641
AT4G11920	0.264992	0.127641	1.62003	AT1G21400	0.354762	0.0386308	2.71188	AT2G33230	0.268826	0.110954	1.16402	AT3G20920	0.243039	0.0690719	2.72674	AT4G27630	0.230946	0.154215	2.37023	AT5G24010	0.266507	0.192362	2.09606
AT4G20820	0.201251	0.243549	1.62046	AT1G21410	0.292097	0.0935742	2.64194	AT2G33240	0.177148	0.260289	1.46026	AT3G21090	0.203188	0.0651985	1.72182	AT4G27680	0.273513	0.0813526	2.2063	AT5G24070	0.234886	0.165042	0.828662
AT5G38070	0.188492	0.304803	1.6205	AT1G21430	0.225926	0.271795	1.0075	AT2G33250	0.40671	0.351215	2.48753	AT3G21140	0.220321	0.232461	2.35199	AT4G27690	0.243127	0.0238326	2.37304	AT5G24090	0.315025	0.160108	1.83982
AT2G23620	0.370526	0.176216	1.62058	AT1G21440	0.266931	0.0851264	2.97636	AT2G33290	0.351168	0.245263	1.56228	AT3G21160	0.218266	0.11686	2.2335	AT4G27710	0.260905	0.311691	2.1702	AT5G24100	0.292196	0.244375	1.39782
AT1G61640	0.218229	0.233467	1.62073	AT1G21460	0.282264	0.083906	2.71755	AT2G33320	0.381683	0.105944	1.87159	AT3G21175	0.187965	0.306364	2.14261	AT4G27720	0.13732	0.0694043	2.67488	AT5G24130	0.239454	0.24533	2.06794
AT1G17750	0.225182	0.273924	1.6212	AT1G21500	0.231022	0.393593	3.17229	AT2G33330	0.27599	0.132982	2.32061	AT3G21180	0.212582	0.0439889	2.17818	AT4G27730	0.272306	0.0593979	1.74262	AT5G24140	0.262922	0.242102	1.11414
AT5G15240	0.251338	0.184657	1.62123	AT1G21510	0.269293	0.358057	0.781536	AT2G33340	0.238706	0.126651	2.96355	AT3G21220	0.405632	0.0907117	2.43995	AT4G27750	0.279869	0.0515892	2.49098	AT5G24165	0.358984	0.050619	2.99476
AT2G26260	0.21069	0.231453	1.62187	AT1G21550	0.301955	0.184074	1.95011	AT2G33350	0.181556	0.255859	1.17187	AT3G21230	0.343394	0.152872	2.17848	AT4G27760	0.252099	0.0732342	2.02162	AT5G24170	0.375835	0.118147	2.06003
AT5G38900	0.451493	0.0618607	1.62192	AT1G21590	0.24587	0.264502	2.41718	AT2G33380	0.295223	0.12857	3.16293	AT3G21240	0.311805	0.180175	2.4396	AT4G27790	0.346916	0.0912891	2.29878	AT5G24210	0.212307	1.15421	2.63397
AT3G46180	0.232595	0.0806807	1.62194	AT1G21610	0.223584	0.32631	2.0091	AT2G33390	0.224734	0.174663	2.52129	AT3G21270	0.472916	0.101798	2.23052	AT4G27880	0.362227	0.0179946	2.43463	AT5G24230	0.240208	0.143688	1.29251
AT2G43250	0.275435	0.229326	1.62208	AT1G21680	0.335279	0.140389	3.0681	AT2G33420	0.301688	0.05258	2.292	AT3G21280	0.339931	0.365473	2.3057	AT4G27910	0.207647	0.305983	1.87147	AT5G24240	0.225667	0.218149	2.02697
AT2G39060	0.149744	0.248126	1.62231	AT1G21690	0.2161	0.222409	2.49528	AT2G33460	0.220739	0.249553	2.30627	AT3G21290	0.152468	0.515845	2.00079	AT4G27940	0.157539	0.43762	2.07464	AT5G24310	0.282793	0.0642279	2.11942
AT3G53210	0.260989	0.199516	1.6224	AT1G21740	0.360646	0.0840393	1.92796	AT2G33490	0.225015	0.128084	1.82867	AT3G21310	0.276643	0.247363	1.60579	AT4G27970	0.228103	0.212454	1.7729	AT5G24313	0.468306	0.635015	1.44641
AT2G19010	0.325491	0.355878	1.62246	AT1G21770	0.203336	0.253995	3.07105	AT2G33500	0.373626	0.248899	1.67966	AT3G21350	0.235568	0.113048	2.17968	AT4G27980	0.281551	0.563857	1.62305	AT5G24330	0.353046	0.0532401	1.61372
AT3G09860	0.282748	0.0158423	1.62261	AT1G21830	0.160753	0.204701	2.22454	AT2G33520	0.239453	0.320548	2.72686	AT3G21360	0.275076	0.109347	1.99078	AT4G28020	0.337552	0.224245	1.63146	AT5G24350	0.227997	0.209317	2.12249
AT5G25160	0.260552	0.41368	1.62299	AT1G21840	0.384652	0.142676	2.02977	AT2G33530	0.230395	0.137954	2.4516	AT3G21400	0.200405	0.255374	2.09778	AT4G28090	0.197082	0.521097	1.09242	AT5G24380	0.316103	0.114439	2.40064
AT4G27980	0.281551	0.563857	1.62305	AT1G21850	0.388639	0.195244	0.849915	AT2G33640	0.147772	0.248772	1.24488	AT3G21410	0.36269	0.445762	0.822363	AT4G28100	0.352209	0.0762595	2.29113	AT5G24390	0.311888	0.219821	1.39983
AT1G34770	0.36513	0.167869	1.62376	AT1G21870	0.177451	0.117061	0.700387	AT2G33670	0.221452	0.0862664	1.57766	AT3G21420	0.177545	0.0947702	2.00639	AT4G28130	0.290744	0.252489	0.866187	AT5G24440	0.199555	0.799323	0.968848
AT2G37280	0.280578	0.163331	1.62379	AT1G21880	0.239261	0.103908	2.58471	AT2G33680	0.240795	0.199502	1.53131	AT3G21465	0.226198	0.247064	1.79039	AT4G28140	0.320543	0.248958	1.46544	AT5G24460	0.355495	0.126835	2.52095
AT1G10690	0.431668	0.25091	1.62381	AT1G21890	0.200741	0.238172	0.886267	AT2G33700	0.0949992	0.209488	1.93807	AT3G21470	0.32995	0.191601	1.02819	AT4G28150	0.183495	0.199235	1.75228	AT5G24490	0.275504	0.128896	3.41507
AT3G16700	0.128684	0.13224	1.62389	AT1G21900	0.261572	0.196493	2.78947	AT2G33740	0.225512	0.175088	2.44814	AT3G21500	0.26803	0.174059	1.41872	AT4G28180	0.210369	0.213971	1.47932	AT5G24500	0.381682	0.197681	2.15203
AT5G08030	0.30215	0.109602	1.62469	AT1G21910	0.253336	0.27215	2.70343	AT2G33760	0.25075	0.15247	1.20842	AT3G21510	0.0950796	0.101345	2.10468	AT4G28190	0.394858	0.0580915	2.3225	AT5G24540	0.339073	0.157548	1.14459
AT2G10970	0.407462	0.219034	1.62475	AT1G21980	0.247598	0.0560552	2.43014	AT2G33830	0.330478	0.037682	3.52338	AT3G21520	0.27025	0.0960892	1.95062	AT4G28200	0.242566	0.238599	2.35661	AT5G24590	0.411201	0.190268	2.45746
AT1G54450	0.406051	0.031832	1.62539	AT1G22015	0.286553	0.129981	1.5552	AT2G33850	0.186957	0.439048	2.96664	AT3G21550	0.272852	0.0561153	2.6879	AT4G28210	0.267182	0.162383	2.2739	AT5G24600	0.221454	0.150087	1.63383
AT4G26660	0.229644	0.292653	1.62582	AT1G22020	0.25593	0.113687	2.14535	AT2G33980	0.214745	0.601344	0.700255	AT3G21560	0.371834	0.153048	2.65464	AT4G28220	0.194613	0.179415	2.13586	AT5G24610	0.292637	0.0591109	2.9192
AT5G55830	0.315136	0.0851058	1.62605	AT1G22030	0.250265	0.0889492	1.9663	AT2G33990	0.274098	0.199481	2.25407	AT3G21580	0.270573	0.0925072	1.92941	AT4G28230	0.321941	0.180421	2.02068	AT5G24630	0.172069	0.485804	1.65793
AT2G45870	0.240075	0.152733	1.62668	AT1G22050	0.296657	0.246983	2.10292	AT2G34020	0.265478	0.155832	1.23316	AT3G21600	0.299688	0.121477	2.03713	AT4G28240	0.351561	0.14479	3.04712	AT5G24860	0.325548	0.0115637	1.90118
AT3G11750	0.21324	0.389204	1.62678	AT1G22130	0.268624	0.204919	1.65104	AT2G34080	0.237735	0.29528	0.667902	AT3G21610	0.272183	0.0506425	2.39041	AT4G28250	0.372025	0.0482592	2.72576	AT5G24930	0.390693	0.0621588	3.64805
AT3G58070	0.400533	0.305354	1.62679	AT1G22150	0.227373	0.130606	1.35656	AT2G34090	0.248191	0.115668	1.90311	AT3G21620	0.34269	0.0694081	0.698899	AT4G28270	0.292551	0.164168	2.49966	AT5G25060	0.19971	0.112995	2.44897
AT4G39770	0.280462	0.088049	1.62692	AT1G22160	0.408399	0.125941	2.73057	AT2G34140	0.243232	0.163758	1.78876	AT3G21650	0.360762	0.12854	2.27291	AT4G28320	0.275142	0.109394	1.4135	AT5G25070	0.227323	0.276337	2.13838
AT5G03870	0.426335	0.083379	1.62696	AT1G22170	0.372141	0.0569303	2.19687	AT2G34160	0.444511	0.0523488	2.67383	AT3G21670	0.251247	0.154264	3.07328	AT4G28350	0.296802	0.184684	1.46888	AT5G25080	0.237612	0.179549	2.23324
AT1G32960	0.271437	0.265065	1.62757	AT1G22180	0.24957	0.225946	2.16033	AT2G34180	0.2241	0.178606	1.04887	AT3G21680	0.268319	0.526413	1.38305	AT4G28370	0.183645	0.140204	2.23293	AT5G25100	0.235921	0.03289	2.81479
AT5G42010	0.256617	0.148463	1.62825	AT1G22200	0.18566	0.0844917	2.77127	AT2G34190	0.193999	0.0720611	2.20293	AT3G21690	0.336701	0.0568741	2.71637	AT4G28390	0.214612	0.159758	2.29889	AT5G25160	0.260552	0.41368	1.62299
AT3G15300	0.233958	0.136699	1.62826	AT1G22270	0.251688	0.0987557	2.65305	AT2G34210	0.259897	0.313061	0.894558	AT3G21750	0.297237	0.380831	2.49172	AT4G28440	0.27146	0.110609	3.13217	AT5G25260	0.439345	0.0306342	1.94019
AT3G55690	0.232473	0.494514	1.62855	AT1G22310	0.224326	0.506889	1.80283	AT2G34330	0.264041	0.102953	1.13099	AT3G21770	0.381809	0.125198	2.61021	AT4G28480	0.154415	0.152388	2.59019	AT5G25350	0.291588	0.129873	2.71469
AT1G55280	0.215308	0.283546	1.62909	AT1G22330	0.213731	0.209173	2.04423	AT2G34340	0.415926	0.344634	1.98592	AT3G21800	0.33002	0.26246	1.11915	AT4G28490	0.387036	0.166399	2.28153	AT5G25380	0.253622	0.379944	0.75368
AT1G04050	0.331577	0.421238	1.62983	AT1G22340	0.395382	0.193881	1.50485	AT2G34360	0.251448	0.239052	1.0935	AT3G21865	0.25124	0.133786	2.74248	AT4G28540	0.278472	0.0482041	2.22258	AT5G25390	0.321701	0.221397	1.86728
AT1G47480	0.329561	0.307333	1.63015	AT1G22360	0.327503	0.180221	2.62624	AT2G34370	0.260533	0.634907	0.634055	AT3G21950	0.178487	0.467155	1.69814	AT4G28550	0.286352	0.133303	1.69177	AT5G25430	0.251332	0.116069	1.74769
AT2G24260	0.284574	0.164791	1.63114	AT1G22380	0.285647	0.228467	2.25903	AT2G34390	0.257854	0.151325	1.15915	AT3G21970	0.363452	0.241533	2.09665	AT4G28560	0.386908	0.205809	1.25721	AT5G25450	0.440076	0.0677453	2.17215
AT1G51260	0.16296	0.215953	1.63137	AT1G22400	0.33104	0.186179	2.57123	AT2G34400	0.204792	0.296076	1.33324	AT3G22040	0.347738	0.437253	1.10618	AT4G28570	0.302199	0.190056	2.25173	AT5G25480	0.189994	0.208499	1.51778
AT3G63050	0.320852	0.495603	1.63138	AT1G22410	0.197963	0.0643657	3.38827	AT2G34430	0.290871	0.0121302	4.19863	AT3G22060	0.279674	0.262319	2.20091	AT4G28580	0.280403	0.65548	0.930821	AT5G25490	0.252498	0.158804	1.98168
AT4G28020	0.337552	0.224245	1.63146	AT1G22420	0.441567	1.00052	0.5724	AT2G34440	0.207455	0.5384	1.36135	AT3G22110	0.391074	0.0319843	3.16299	AT4G28600	0.291839	0.125118	2.46602	AT5G25510	0.408296	0.0294933	2.41723
AT1G36940	0.349595	0.20743	1.63185	AT1G22440	0.380518	0.202592	2.51184	AT2G34460	0.218711	0.14414	2.7833	AT3G22150	0.292013	0.125103	2.00649	AT4G28610	0.318767	0.171651	2.30375	AT5G25530	0.264266	0.0561296	1.50316
AT2G38910	0.325987	0.0591296	1.63205	AT1G22460	0.278921	0.185816	1.77739	AT2G34470	0.165237	0.116406	2.74083	AT3G22180	0.183328	0.247258	1.54604	AT4G28640	0.267204	0.169574	2.12352	AT5G25620	0.311289	0.0520816	1.49709
AT4G29170	0.217946	0.123612	1.63247	AT1G22500	0.300045	0.290916	1.83319	AT2G34500	0.366677	0.120276	1.71235	AT3G22210	0.290249	0.0952314	3.23684	AT4G28650	0.314008	0.0879602	1.40226	AT5G25940	0.296996	0.217731	2.78923
AT5G19970	0.306476	0.0956814	1.63293	AT1G22510	0.251178	0.132534	2.18068	AT2G34510	0.328866	0.160129	2.70882	AT3G22250	0.279999	0.261993	1.43819	AT4G28660	0.421766	0.0990274	2.99176	AT5G26010	0.284658	0.174197	1.44142
AT2G37360	0.304194	0.162775	1.63375	AT1G22520	0.300082	0.262649	2.77957	AT2G34555	0.313326	0.212552	0.930217	AT3G22290	0.219831	0.0877412	2.74529	AT4G28670	0.269744	0.245833	1.17376	AT5G26060	0.397973	0.272553	2.26378
AT5G24600	0.221454	0.150087	1.63383	AT1G22540	0.272746	0.172694	2.06627	AT2G34640	0.289944	0.118074	2.50545	AT3G22310	0.262434	0.122416	2.97259	AT4G28680	0.262599	0.231919	2.11909	AT5G26120	0.223121	0.295191	1.47001
AT3G04150	0.243002	0.280872	1.63414	AT1G22610	0.287398	0.0706419	2.90527	AT2G34650	0.382909	0.047745	2.01661	AT3G22370	0.32731	0.0908118	2.7109	AT4G28700	0.477175	0.0794843	1.53736	AT5G26200	0.276519	0.108933	1.88254
AT5G01550	0.422105	0.195228	1.63449	AT1G22630	0.245142	0.113402	2.45318	AT2G34690	0.190005	0.186353	3.04876	AT3G22400	0.419546	0.0994673	2.2446	AT4G28703	0.390404	0.108852	1.78028	AT5G26210	0.435916	0.0657807	2.60359
AT2G32510	0.268138	0.267879	1.63513	AT1G22640	0.375745	0.156438	2.24459	AT2G34710	0.249794	0.0456435	2.34128	AT3G22420	0.297057	0.106406	2.75053	AT4G28706	0.272451	0.190697	2.49134	AT5G26230	0.281306	0.184616	1.83657
AT5G16160	0.377894	0.122886	1.63516	AT1G22670	0.176913	0.720523	0.856531	AT2G34720	0.198333	0.205317	2.17827	AT3G22430	0.312682	0.235822	1.83371	AT4G28720	0.350912	0.0701083	1.4124	AT5G26240	0.245191	0.0489772	2.31582
AT3G55840	0.295234	0.164254	1.63563	AT1G22710	0.197929	0.0709585	3.17229	AT2G34740	0.251978	0.275948	1.21902	AT3G22440	0.294072	0.0504898	2.79761	AT4G28780	0.291561	0.0646893	2.22395	AT5G26250	0.282142	0.104289	0.807077
AT1G01380	0.218351	0.220462	1.6358	AT1G22730	0.278998	0.158722	2.42676	AT2G34750	0.174532	0.528662	2.77288	AT3G22490	0.404768	0.081137	2.14342	AT4G28830	0.224331	0.0652266	2.09231	AT5G26280	0.243966	0.322456	2.75653
AT1G34180	0.333859	0.206393	1.63632	AT1G22740	0.160956	0.151367	2.14812	AT2G34770	0.21814	0.112812	2.9203	AT3G22500	0.25724	0.280925	2.56641	AT4G28890	0.286118	0.145398	1.57573	AT5G26340	0.309528	0.0618719	2.48669
AT1G13130	0.299096	0.180278	1.63633	AT1G22750	0.122599	0.356284	2.7731	AT2G34780	0.226219	0.475429	1.97005	AT3G22540	0.394525	0.0396851	1.89559	AT4G28940	0.217745	0.208976	1.87639	AT5G26360	0.281309	0.0274337	3.20548
AT4G33925	0.276106	0.0746145	1.63798	AT1G22760	0.30254	0.0891982	2.00851	AT2G34790	0.324779	0.0725512	2.19484	AT3G22550	0.392211	0.103306	2.07652	AT4G28950	0.298736	0.0290614	1.99125	AT5G26780	0.254398	0.0526895	2.71196
AT5G10130	0.228561	0.297907	1.63807	AT1G22770	0.214901	0.0607991	2.37115	AT2G34810	0.363398	0.0886366	2.63772	AT3G22590	0.395089	0.0569968	2.45806	AT4G29000	0.24882	0.293229	1.78138	AT5G26860	0.21798	0.107103	2.07573
AT1G61560	0.246999	0.120411	1.63808	AT1G22810	0.318477	0.177673	0.651572	AT2G34830	0.263413	0.267941	1.49799	AT3G22600	0.127765	0.485655	2.91688	AT4G29010	0.225629	0.137143	3.22602	AT5G26880	0.275503	0.244261	2.78554
AT5G08250	0.204223	0.244193	1.63821	AT1G22840	0.160272	0.126086	3.61621	AT2G34890	0.23928	0.199752	0.731067	AT3G22630	0.264941	0.0337682	2.96192	AT4G29050	0.280783	0.35068	1.3244	AT5G26990	0.156867	0.159946	2.47984
AT2G39880	0.24758	0.511944	1.63876	AT1G22870	0.214322	0.180653	1.78688	AT2G34900	0.486389	0.140368	2.08704	AT3G22660	0.257082	0.208259	2.1511	AT4G29080	0.207532	0.110392	2.88029	AT5G27000	0.243971	0.180351	1.78416
AT5G58690	0.204551	0.237543	1.63942	AT1G22880	0.323734	0.0673869	1.41859	AT2G34910	0.271124	0.127497	1.53528	AT3G22680	0.406192	0.114171	2.32971	AT4G29120	0.335771	0.0854459	2.67324	AT5G27110	0.318917	0.225526	1.72987
AT2G28780	0.260141	0.100958	1.63994	AT1G22920	0.378132	0.09822	2.595	AT2G34920	0.288635	0.347773	1.43005	AT3G22690	0.295274	0.171871	0.990841	AT4G29130	0.228811	0.107675	2.90907	AT5G27150	0.19449	0.0415521	2.56586
AT1G66840	0.295012	0.255499	1.63996	AT1G22970	0.3121	0.159676	2.36639	AT2G34930	0.224324	0.315415	2.12483	AT3G22740	0.259052	0.143818	2.39458	AT4G29140	0.267427	0.12748	1.31806	AT5G27200	0.193927	0.271752	2.3422
AT3G13540	0.333943	0.138826	1.64039	AT1G22990	0.366785	0.0640981	2.52498	AT2G34940	0.232987	0.306879	1.75067	AT3G22750	0.338615	0.0834506	2.36812	AT4G29170	0.217946	0.123612	1.63247	AT5G27210	0.228621	0.142115	1.96015
AT5G56460	0.279894	0.0630747	1.64066	AT1G23010	0.437234	0.112087	2.37129	AT2G34960	0.263936	0.0951768	1.84551	AT3G22760	0.286058	0.434135	2.26816	AT4G29190	0.426452	0.164272	2.50385	AT5G27240	0.255661	0.489123	1.46456
AT1G75790	0.252557	0.215962	1.6416	AT1G23020	0.168067	0.427827	2.22916	AT2G34970	0.25843	0.101679	2.20878	AT3G22780	0.185199	0.319257	2.25246	AT4G29210	0.378952	0.251753	2.23489	AT5G27380	0.287065	0.213734	3.06206
AT5G43790	0.32372	0.157536	1.64222	AT1G23030	0.287898	0.0814644	2.60709	AT2G35020	0.255446	0.0977484	2.53688	AT3G22810	0.268296	0.107005	1.30739	AT4G29220	0.242532	0.107027	2.66565	AT5G27410	0.270768	0.102516	2.00209
AT1G12730	0.328467	0.312354	1.64236	AT1G23060	0.322702	0.2967	2.14093	AT2G35030	0.205118	0.297146	1.35462	AT3G22845	0.234987	0.0265817	2.97249	AT4G29240	0.273883	0.178971	1.98493	AT5G27420	0.430791	0.1758	2.13376
AT5G44460	0.352505	0.0993412	1.64246	AT1G23080	0.317039	0.063406	2.35951	AT2G35060	0.277913	0.0320062	2.29478	AT3G22850	0.248954	0.0928704	2.67512	AT4G29260	0.288024	0.212837	2.53217	AT5G27440	0.235854	0.338824	1.23759
AT4G40080	0.266191	0.162535	1.64251	AT1G23090	0.255574	0.0967252	2.63184	AT2G35100	0.316315	0.069588	2.10938	AT3G22860	0.242887	0.613984	0.768895	AT4G29270	0.462353	0.319868	2.21743	AT5G27460	0.413065	0.168311	1.89695
AT4G12540	0.34941	0.286279	1.64252	AT1G23100	0.169162	0.172061	1.98214	AT2G35110	0.239222	0.0436048	2.36695	AT3G22890	0.320269	0.0301415	3.4481	AT4G29330	0.250253	0.138513	2.44869	AT5G27470	0.397085	0.0646019	3.00438
AT4G37670	0.30417	0.15017	1.64252	AT1G23120	0.365507	0.108305	2.08317	AT2G35120	0.260765	0.111185	3.03082	AT3G22900	0.258677	0.434996	1.59447	AT4G29360	0.278646	0.11412	1.97563	AT5G27510	0.280089	0.611804	1.00831
AT5G53030	0.342194	0.255762	1.64254	AT1G23130	0.180355	0.946578	3.38226	AT2G35150	0.256949	0.123058	1.56733	AT3G22910	0.301191	0.096714	2.138	AT4G29510	0.252463	0.0605671	2.59528	AT5G27520	0.269127	0.0872318	2.42964
AT1G14780	0.266017	0.130752	1.64272	AT1G23140	0.219237	0.210224	2.0855	AT2G35155	0.261569	0.249299	2.0893	AT3G22960	0.213165	0.0248607	3.03873	AT4G29530	0.272607	0.165586	1.92301	AT5G27600	0.178315	0.30602	2.30043
AT2G43200	0.224639	0.257042	1.64344	AT1G23190	0.26091	0.0617648	2.98263	AT2G35160	0.316805	0.466921	1.47608	AT3G22980	0.361593	0.0367008	2.12528	AT4G29600	0.282439	0.527666	0.991414	AT5G27630	0.208179	0.241696	1.85308
AT4G40010	0.235619	0.0869306	1.64344	AT1G23200	0.260756	0.240985	2.64628	AT2G35190	0.190561	0.0448532	2.35346	AT3G22990	0.313505	0.0361077	2.47187	AT4G29640	0.284046	0.648547	1.38174	AT5G27710	0.265589	0.200631	1.90038
AT1G23880	0.199782	0.200973	1.64352	AT1G23205	0.264775	0.133739	2.03194	AT2G35210	0.315369	0.18336	2.02189	AT3G23000	0.267863	0.0999518	3.10781	AT4G29690	0.321108	0.136726	1.91153	AT5G27750	0.410828	0.358492	1.9946
AT4G03820	0.369219	0.115353	1.64407	AT1G23210	0.306313	0.0971569	1.25838	AT2G35270	0.252488	0.104399	1.68362	AT3G23030	0.304981	0.0903743	2.71363	AT4G29700	0.27735	0.168309	2.66991	AT5G27760	0.26652	0.0555364	3.12651
AT1G79400	0.231939	0.195628	1.64427	AT1G23230	0.159202	0.132923	2.205	AT2G35360	0.225108	0.207454	1.86499	AT3G23070	0.170342	0.270844	2.36443	AT4G29735	0.147946	0.0432468	3.03028	AT5G27870	0.454863	0.180553	2.28527
AT2G19070	0.346915	0.104394	1.64446	AT1G23240	0.35345	0.434139	2.17283	AT2G35390	0.186351	0.0271871	2.77975	AT3G23080	0.311399	0.141235	2.74639	AT4G29770	0.233768	0.700658	1.14616	AT5G27920	0.28462	0.127485	2.3073
AT1G70550	0.307709	0.140018	1.6451	AT1G23260	0.238192	0.0325267	2.79094	AT2G35450	0.209759	0.206201	2.1096	AT3G23130	0.116737	0.472606	1.06679	AT4G29790	0.159982	0.14848	2.04773	AT5G28080	0.233825	0.214864	1.42526
AT1G04030	0.220215	0.399895	1.64587	AT1G23290	0.402372	0.00742307	3.91716	AT2G35470	0.299246	0.244284	2.41812	AT3G23150	0.317119	0.080426	1.41613	AT4G29800	0.241961	0.0573332	1.59058	AT5G28150	0.288723	0.0667768	2.43907
AT3G54150	0.276587	0.214299	1.64617	AT1G23310	0.165017	0.0864602	3.67199	AT2G35480	0.341677	0.142371	1.41728	AT3G23170	0.156601	0.515912	2.42224	AT4G29810	0.268131	0.0278019	2.8533	AT5G28290	0.339151	0.0529946	1.78451
AT2G45630	0.338637	0.264452	1.64623	AT1G23320	0.203558	0.266238	0.630884	AT2G35510	0.198205	0.351352	2.4202	AT3G23190	0.226392	0.590544	1.55261	AT4G29820	0.352255	0.143142	2.10031	AT5G28470	0.313357	0.151937	1.31479
AT1G68170	0.200446	0.318887	1.6471	AT1G23330	0.308267	0.119573	2.23788	AT2G35530	0.234637	0.11887	1.73354	AT3G23200	0.249195	0.0503621	1.9214	AT4G29900	0.203602	0.112558	2.7579	AT5G28490	0.295371	0.0465331	1.66689
AT1G26390	0.330451	0.180635	1.64791	AT1G23480	0.258344	0.0211665	2.20246	AT2G35585	0.247544	0.219665	1.18962	AT3G23210	0.330373	0.257522	1.90828	AT4G29910	0.266706	0.180449	1.87374	AT5G28500	0.375711	0.112666	3.06812
AT5G45370	0.166137	0.299417	1.64793	AT1G23520	0.318843	0.298208	1.22921	AT2G35600	0.273464	0.027031	1.24622	AT3G23250	0.348383	0.152912	1.8016	AT4G29960	0.261974	0.143875	2.58603	AT5G28650	0.459464	0.0860247	1.73313
AT4G26150	0.281122	0.438513	1.64805	AT1G23560	0.305444	0.232414	1.92622	AT2G35650	0.374834	0.208258	2.18972	AT3G23270	0.373192	0.101792	1.49766	AT4G30000	0.305768	0.124367	1.57202	AT5G29000	0.294508	0.200964	1.9707
AT3G06100	0.248894	0.0925052	1.64839	AT1G23570	0.239735	0.518303	2.16289	AT2G35690	0.286038	0.125242	1.95992	AT3G23300	0.237	0.0608499	2.78571	AT4G30010	0.220863	0.206865	3.33072	AT5G32440	0.280514	0.139424	2.99881
AT1G68290	0.260132	0.112554	1.64891	AT1G23710	0.365588	0.301934	2.39601	AT2G35700	0.324318	0.178285	1.24846	AT3G23310	0.21373	0.0888656	2.30374	AT4G30020	0.228254	0.067083	2.61519	AT5G32450	0.205111	0.133288	3.22702
AT5G52950	0.204267	0.362765	1.64922	AT1G23740	0.239679	0.194636	3.18635	AT2G35710	0.232122	0.118517	1.92007	AT3G23330	0.311476	0.11286	1.46552	AT4G30030	0.245464	0.304266	0.746834	AT5G32470	0.178791	0.258831	2.29917
AT5G49800	0.297201	0.176424	1.64952	AT1G23750	0.194157	0.125132	2.37938	AT2G35760	0.257236	0.279817	2.24443	AT3G23340	0.269016	0.0670236	2.06296	AT4G30040	0.314575	0.331681	0.932126	AT5G33370	0.476778	0.202039	2.83153
AT1G07330	0.284139	0.327785	1.64959	AT1G23760	0.384031	0.172421	1.50029	AT2G35770	0.300658	0.133598	1.26298	AT3G23410	0.362315	0.162414	2.69998	AT4G30050	0.222943	0.830436	0.959105	AT5G34850	0.353639	0.0975629	3.49369
AT3G26610	0.255591	0.171832	1.6496	AT1G23790	0.327274	0.124919	1.73521	AT2G35780	0.270045	0.133916	2.81231	AT3G23540	0.247924	0.1556	2.23152	AT4G30060	0.272633	0.103404	1.98596	AT5G34940	0.25653	0.225705	2.50353
AT3G11240	0.225493	0.227384	1.65015	AT1G23800	0.327964	0.0997536	2.36535	AT2G35790	0.308417	0.0811161	2.38777	AT3G23560	0.335967	0.150682	2.26369	AT4G30080	0.356101	0.0443948	2.35206	AT5G35080	0.244392	0.229749	2.23853
AT1G22130	0.268624	0.204919	1.65104	AT1G23820	0.289945	0.0885891	3.12596	AT2G35795	0.232515	0.0913483	2.68843	AT3G23580	0.237067	0.0956928	2.58807	AT4G30150	0.224977	0.415911	2.01327	AT5G35160	0.285175	0.0440836	2.75436
AT2G19330	0.152203	0.153486	1.65105	AT1G23830	0.240234	0.488164	1.70756	AT2G35890	0.285827	0.197056	0.983436	AT3G23590	0.221162	0.185408	2.42667	AT4G30160	0.184196	0.0948432	2.27919	AT5G35200	0.335681	0.0862485	2.61099
AT1G52920	0.242578	0.274944	1.65216	AT1G23850	0.239936	0.461418	1.75842	AT2G35900	0.30531	0.213635	2.49038	AT3G23600	0.141821	0.663279	3.2904	AT4G30170	0.445152	0.120478	2.65035	AT5G35370	0.318898	0.146247	1.61665
AT3G60200	0.350938	0.175607	1.65247	AT1G23880	0.199782	0.200973	1.64352	AT2G35910	0.448377	0.209287	1.54074	AT3G23620	0.264745	0.213117	2.4913	AT4G30210	0.219713	0.0890798	2.83185	AT5G35380	0.306703	0.252253	1.13691
AT1G11730	0.164474	0.267561	1.6529	AT1G23980	0.286622	0.185697	1.6295	AT2G35920	0.258183	0.110446	1.93194	AT3G23630	0.420752	0.0951561	1.09892	AT4G30230	0.357441	0.274921	0.623211	AT5G35390	0.269733	0.345121	1.51111
AT1G49870	0.258662	0.292495	1.65326	AT1G24030	0.143615	0.0751422	1.55718	AT2G35930	0.285857	0.0933262	2.23251	AT3G23660	0.22579	0.105648	2.12844	AT4G30270	0.26692	0.0763836	3.59167	AT5G35410	0.265404	0.126966	1.8454
AT5G11300	0.143618	0.437732	1.65343	AT1G24050	0.19219	0.162408	3.10891	AT2G35950	0.239118	0.570724	0.736061	AT3G23670	0.227787	0.138272	1.98252	AT4G30290	0.422771	0.0608671	2.64634	AT5G35430	0.251025	0.348912	1.38914
AT5G60270	0.173819	0.249521	1.65356	AT1G24070	0.184431	0.278434	2.3593	AT2G35980	0.196541	0.213161	1.88968	AT3G23730	0.315301	0.0534572	2.55342	AT4G30320	0.208797	0.270388	1.36789	AT5G35460	0.201313	0.0688039	2.68913
AT3G04750	0.18592	0.30301	1.6545	AT1G24100	0.2364	0.224155	2.97023	AT2G36070	0.262877	0.20849	2.40829	AT3G23760	0.330904	0.328292	2.29281	AT4G30360	0.303409	0.0681232	1.68457	AT5G35520	0.453857	0.253857	1.3873
AT5G11460	0.159786	0.536968	1.65509	AT1G24120	0.187461	0.0908278	2.64936	AT2G36080	0.311229	0.0900661	2.1104	AT3G23770	0.304945	0.134822	1.72969	AT4G30380	0.37307	0.172335	0.714904	AT5G35530	0.248411	0.100566	3.5851
AT1G07880	0.240703	0.103118	1.65521	AT1G24140	0.362752	0.18838	2.15584	AT2G36090	0.226573	0.242551	1.66798	AT3G23790	0.204005	0.151598	2.30847	AT4G30390	0.197146	0.225733	2.34931	AT5G35550	0.267023	0.177175	1.02328
AT4G15650	0.375208	0.813111	1.65534	AT1G24170	0.34965	0.0640198	2.94413	AT2G36100	0.276915	0.143897	2.24062	AT3G23820	0.41131	0.0184299	3.36556	AT4G30400	0.317001	0.0997002	1.84708	AT5G35570	0.352202	0.0770181	1.75953
AT3G15990	0.228536	0.109013	1.65618	AT1G24180	0.288534	0.0391227	2.75294	AT2G36130	0.23663	0.116694	2.7009	AT3G23920	0.275989	0.130072	3.00069	AT4G30420	0.271437	0.11206	1.36412	AT5G35580	0.385192	0.152988	1.46416
AT2G47550	0.333732	0.0819912	1.65652	AT1G24190	0.227531	0.280012	2.21801	AT2G36145	0.337184	0.217143	2.55099	AT3G23940	0.267689	0.0459912	2.80791	AT4G30430	0.433801	0.295932	1.31207	AT5G35700	0.190627	0.141143	2.26922
AT1G62770	0.30107	0.125583	1.65692	AT1G24210	0.45605	0.47313	1.51402	AT2G36190	0.259359	0.180424	1.87927	AT3G23980	0.13798	0.345634	2.24199	AT4G30440	0.378304	0.00553897	3.34849	AT5G35750	0.258894	0.151729	2.32603
AT1G12970	0.241758	0.228359	1.65693	AT1G24260	0.256085	0.137169	2.73774	AT2G36200	0.207669	0.131426	1.98698	AT3G23990	0.240655	0.0320326	3.13135	AT4G30470	0.160035	0.0667979	2.94762	AT5G35770	0.311888	0.0905898	0.962328
AT4G11880	0.145663	0.21689	1.65741	AT1G24280	0.310626	0.103116	2.11518	AT2G36220	0.429598	0.218741	2.58545	AT3G24000	0.368691	0.203456	1.33655	AT4G30520	0.19099	0.10999	2.12844	AT5G35790	0.336346	0.0633089	2.87747
AT1G31760	0.294241	0.218178	1.65756	AT1G24320	0.224377	0.236521	1.37461	AT2G36230	0.19797	0.128851	2.33033	AT3G24030	0.266976	0.12571	2.20785	AT4G30530	0.368874	0.116578	3.41796	AT5G35840	0.284634	0.137707	2.06624
AT5G24630	0.172069	0.485804	1.65793	AT1G24330	0.238902	0.21143	1.77634	AT2G36290	0.286733	0.174008	2.7328	AT3G24040	0.234001	0.206116	2.4024	AT4G30570	0.27353	0.125849	1.50045	AT5G35940	0.391817	0.163662	1.59552
AT4G32890	0.341422	0.210479	1.65798	AT1G24350	0.414955	0.0322172	1.98551	AT2G36300	0.328883	0.0452648	2.55952	AT3G24110	0.221108	0.164571	1.56942	AT4G30610	0.332365	0.0762317	2.38457	AT5G35960	0.3053	0.104543	1.47173
AT5G07660	0.177734	0.398641	1.65837	AT1G24360	0.159642	0.261222	3.40387	AT2G36310	0.209854	0.124926	2.47255	AT3G24120	0.225939	0.108329	2.39547	AT4G30640	0.421251	0.3561	0.913841	AT5G36110	0.271498	0.217002	1.87392
AT4G16640	0.301387	0.222547	1.65842	AT1G24400	0.234858	0.156876	2.04147	AT2G36350	0.196272	0.327884	2.09345	AT3G24130	0.28584	0.297034	0.586755	AT4G30650	0.250001	0.205087	3.18829	AT5G36160	0.290511	0.190907	2.82805
AT3G17220	0.227372	0.275288	1.65858	AT1G24420	0.200365	0.269538	1.13212	AT2G36380	0.264037	0.175071	2.81657	AT3G24160	0.216642	0.275386	3.21707	AT4G30690	0.222357	0.217009	2.67146	AT5G36220	0.378959	0.10003	1.9565
AT3G49660	0.292997	0.165727	1.65863	AT1G24440	0.34706	0.0326537	2.41176	AT2G36390	0.14763	0.172	2.70308	AT3G24190	0.241012	0.0640837	2.7747	AT4G30700	0.185468	0.216855	1.31824	AT5G36250	0.288304	0.123867	2.2855
AT5G41610	0.276371	0.0962414	1.65884	AT1G24450	0.185979	0.365957	2.29983	AT2G36430	0.208601	0.371143	2.17007	AT3G24210	0.270884	0.099861	1.07184	AT4G30790	0.192552	0.150452	2.37856	AT5G36260	0.413086	0.103235	1.90208
AT3G61970	0.265152	0.141254	1.65887	AT1G24470	0.255024	0.147195	1.7444	AT2G36450	0.149492	0.381692	0.862744	AT3G24220	0.29037	0.171658	1.74488	AT4G30810	0.235682	0.140624	2.7129	AT5G36890	0.243575	0.159702	2.30024
AT1G15520	0.256815	0.0957914	1.65918	AT1G24510	0.30324	0.0162604	3.25775	AT2G36470	0.312193	0.199019	1.48091	AT3G24230	0.263134	0.376016	0.946761	AT4G30940	0.277839	0.0624293	1.91247	AT5G36940	0.279317	0.200775	2.12035
AT3G26750	0.322962	0.249872	1.65921	AT1G24530	0.301882	0.102687	2.37097	AT2G36530	0.268495	0.0295708	3.7885	AT3G24290	0.388497	0.0647457	2.16622	AT4G30996	0.152786	0.0338233	3.0274	AT5G36950	0.374715	0.139559	1.95094
AT1G50950	0.15575	0.232949	1.66048	AT1G24540	0.293374	0.169858	1.61134	AT2G36580	0.196173	0.0425199	3.21291	AT3G24310	0.246704	0.129178	0.985941	AT4G31000	0.158935	0.332834	2.02567	AT5G37060	0.445397	0.135128	1.23659
AT3G59700	0.30082	0.183811	1.66057	AT1G24575	0.321443	0.0578644	2.6116	AT2G36590	0.215807	0.101905	1.81741	AT3G24350	0.222573	0.215871	2.45462	AT4G31070	0.168033	0.511305	0.798913	AT5G37070	0.361526	0.0499583	2.63119
AT3G49930	0.376386	0.148677	1.66096	AT1G24600	0.296482	0.376767	2.27722	AT2G36630	0.22129	0.16891	2.13752	AT3G24360	0.240023	0.277797	1.18495	AT4G31080	0.270625	0.10877	2.31752	AT5G37160	0.34303	0.272208	1.07805
AT2G20500	0.29796	0.208214	1.66119	AT1G24650	0.446957	0.307018	1.13411	AT2G36640	0.351439	0.141414	2.84172	AT3G24500	0.280527	0.0810036	2.76957	AT4G31130	0.198716	0.140483	2.8041	AT5G37290	0.247547	0.124784	2.03661
AT5G45400	0.34622	0.272489	1.6614	AT1G24735	0.349977	0.226248	2.38434	AT2G36660	0.326684	0.289138	2.05784	AT3G24503	0.335394	0.0948566	3.21129	AT4G31140	0.277076	0.0873706	2.38306	AT5G37300	0.355273	0.201856	2.40291
AT1G76500	0.218086	0.236416	1.6621	AT1G24764	0.214571	0.0605157	2.05902	AT2G36670	0.217355	0.193573	2.16056	AT3G24620	0.258405	0.118316	1.69519	AT4G31150	0.17717	0.458778	1.61485	AT5G37310	0.282092	0.0631745	2.56918
AT2G45040	0.300722	0.22101	1.66236	AT1G25230	0.268418	0.206468	2.83888	AT2G36680	0.239787	0.275239	2.01335	AT3G24660	0.260762	0.0709488	2.06565	AT4G31290	0.149024	0.10959	2.8289	AT5G37360	0.266922	0.186285	2.85582
AT5G41270	0.28547	0.244094	1.66263	AT1G25240	0.295533	0.129183	2.2738	AT2G36690	0.328502	0.13701	1.95577	AT3G24750	0.199441	0.408142	1.2524	AT4G31310	0.207773	0.306948	2.48291	AT5G37450	0.313307	0.20203	0.785893
AT5G16930	0.187347	0.149729	1.66311	AT1G25360	0.325684	0.085594	1.60633	AT2G36730	0.294508	0.154288	1.82063	AT3G24790	0.311551	0.204154	0.705118	AT4G31320	0.155032	0.186159	1.66379	AT5G37490	0.451044	0.179039	1.06155
AT2G46380	0.228577	0.391261	1.66335	AT1G25380	0.162339	0.165578	2.62241	AT2G36750	0.192271	0.297001	0.90222	AT3G24810	0.334272	0.53384	1.54727	AT4G31330	0.312761	0.066481	2.23353	AT5G37540	0.323451	0.119454	2.42523
AT2G46530	0.304855	0.199518	1.66366	AT1G25390	0.228993	0.347596	2.36886	AT2G36810	0.172755	0.0941115	2.42213	AT3G24830	0.277708	0.0224441	3.6555	AT4G31340	0.184752	0.247511	3.0385	AT5G37550	0.452042	0.272395	1.56841
AT5G38210	0.321861	0.285006	1.66386	AT1G25450	0.274236	0.0798714	2.71812	AT2G36830	0.187971	0.0403674	3.57498	AT3G24840	0.209186	0.153703	1.67885	AT4G31420	0.318209	0.0875955	2.54902	AT5G37570	0.227987	0.227934	1.24658
AT1G51340	0.231555	0.175875	1.66388	AT1G25460	0.214526	0.221024	0.791139	AT2G36835	0.187234	0.0605533	2.83357	AT3G25050	0.271288	0.185995	2.40597	AT4G31430	0.198885	0.415429	2.26642	AT5G37630	0.27993	0.147314	1.75731
AT5G07130	0.303783	0.062898	1.66408	AT1G25490	0.301797	0.0332845	3.06623	AT2G36840	0.190576	0.152906	1.67322	AT3G25110	0.214293	0.100382	2.14788	AT4G31450	0.181646	0.45435	2.03038	AT5G37660	0.380539	0.0917235	1.18608
AT5G49130	0.2073	0.126558	1.66446	AT1G25510	0.342339	0.147179	2.01074	AT2G36870	0.226224	0.103889	2.62067	AT3G25120	0.23394	0.173454	2.41919	AT4G31460	0.224574	0.180433	2.52375	AT5G37670	0.297365	0.22299	2.1356
AT5G43860	0.294124	0.131224	1.66516	AT1G25520	0.402569	0.0376573	2.6127	AT2G36885	0.183421	0.411899	2.62406	AT3G25130	0.217266	0.299171	1.96105	AT4G31470	0.274491	0.297	1.4784	AT5G37680	0.217306	0.0338414	2.33951
AT5G50990	0.240628	0.139959	1.66524	AT1G25530	0.287153	0.108085	2.41052	AT2G36900	0.286422	0.0875379	2.66885	AT3G25150	0.239043	0.223831	2.75164	AT4G31500	0.224176	0.124771	3.3377	AT5G37690	0.317619	0.130897	2.43675
AT1G20080	0.273714	0.0815572	1.66532	AT1G25540	0.190075	0.13917	2.29788	AT2G36910	0.269889	0.0265807	3.01034	AT3G25160	0.276102	0.126745	2.0419	AT4G31540	0.231153	0.0931982	2.22179	AT5G37740	0.48577	0.139622	2.63282
AT1G04110	0.26837	0.103816	1.66533	AT1G26180	0.177977	0.262667	2.43329	AT2G36930	0.332184	0.0652407	3.07155	AT3G25190	0.300847	0.0775997	2.59326	AT4G31550	0.480849	0.140733	2.36115	AT5G37790	0.420926	0.0811074	2.13505
AT2G45080	0.332175	0.0349119	1.66622	AT1G26190	0.167701	0.0835067	1.92731	AT2G36970	0.283876	0.139073	2.02322	AT3G25230	0.294769	0.118845	2.85227	AT4G31590	0.223444	0.0349436	2.43949	AT5G37840	0.43069	0.203877	0.909337
AT5G28490	0.295371	0.0465331	1.66689	AT1G26270	0.220383	0.0982282	2.66155	AT2G36980	0.329	0.172912	1.14214	AT3G25250	0.433279	0.210112	1.74568	AT4G31730	0.365202	0.203706	1.82658	AT5G37930	0.303012	0.240298	2.38219
AT4G16270	0.359897	0.131968	1.66716	AT1G26310	0.177752	0.317608	1.25771	AT2G37010	0.329432	0.0532761	1.45552	AT3G25260	0.216559	0.338461	2.18505	AT4G31750	0.18261	0.0859791	2.24037	AT5G38040	0.311352	0.287339	1.46623
AT2G36090	0.226573	0.242551	1.66798	AT1G26320	0.207587	0.179036	2.02732	AT2G37020	0.277553	0.107803	2.30563	AT3G25410	0.258583	0.126824	2.35294	AT4G31810	0.21673	0.190899	1.99717	AT5G38070	0.188492	0.304803	1.6205
AT5G66800	0.219157	0.124498	1.668	AT1G26340	0.332704	0.0836627	1.98772	AT2G37030	0.132827	0.272238	1.16051	AT3G25470	0.290797	0.111763	3.19918	AT4G31840	0.364753	0.249242	3.00585	AT5G38110	0.40926	0.108842	2.19973
AT4G26180	0.276236	0.124963	1.66879	AT1G26360	0.27018	0.110748	1.0756	AT2G37040	0.393572	0.0424614	3.24894	AT3G25530	0.302298	0.0414296	3.10536	AT4G31860	0.398424	0.140399	2.84683	AT5G38120	0.467253	0.154837	1.87096
AT2G30290	0.390436	0.0618344	1.66897	AT1G26390	0.330451	0.180635	1.64791	AT2G37070	0.214249	0.516872	1.67559	AT3G25545	0.196353	0.264932	2.10746	AT4G31900	0.45718	0.47943	0.999188	AT5G38130	0.307171	0.355517	1.6005
AT1G77110	0.262814	0.116399	1.66944	AT1G26410	0.251169	0.228721	1.11049	AT2G37090	0.244019	0.152999	2.30187	AT3G25560	0.237482	0.101685	2.00467	AT4G31920	0.20712	0.347289	2.08626	AT5G38150	0.426961	0.391006	1.83562
AT1G77410	0.187792	0.332131	1.66947	AT1G26470	0.243504	0.0972863	2.58236	AT2G37130	0.248166	0.0669058	2.67997	AT3G25610	0.267179	0.0676683	2.07602	AT4G31930	0.209587	0.197211	2.06379	AT5G38210	0.321861	0.285006	1.66386
AT4G00520	0.191874	0.281673	1.66953	AT1G26480	0.178646	0.0372157	1.90253	AT2G37160	0.299976	0.0848178	1.76743	AT3G25790	0.284388	0.326241	1.44438	AT4G32010	0.197084	0.234754	2.13639	AT5G38290	0.296052	0.15271	2.27956
AT2G46310	0.396356	0.271461	1.67006	AT1G26520	0.186242	0.110783	1.68374	AT2G37250	0.248545	0.101515	2.72926	AT3G25805	0.169363	0.324921	2.37334	AT4G32040	0.239208	0.0883258	2.55184	AT5G38400	0.441003	0.483567	1.25472
AT5G23380	0.371684	0.722776	1.67029	AT1G26540	0.244941	0.66953	1.72771	AT2G37280	0.280578	0.163331	1.62379	AT3G25870	0.435225	0.197752	2.17441	AT4G32070	0.240882	0.166406	2.22109	AT5G38450	0.252855	0.0940719	1.03256
AT2G38720	0.252446	0.17917	1.67045	AT1G26560	0.275798	0.0959812	2.67734	AT2G37300	0.192556	0.502674	2.35831	AT3G25900	0.215032	0.125126	2.3258	AT4G32120	0.176802	0.0666388	2.4655	AT5G38470	0.204428	0.115527	3.05078
AT2G39430	0.267735	0.150408	1.67045	AT1G26570	0.246521	0.0345605	2.36106	AT2G37310	0.318088	0.125054	1.1701	AT3G25950	0.342759	0.202868	1.38541	AT4G32130	0.344141	0.13219	2.42802	AT5G38480	0.31416	0.0110111	3.29875
AT3G07130	0.259112	0.118062	1.67059	AT1G26590	0.207421	0.665419	1.22845	AT2G37330	0.247869	0.0999083	1.83423	AT3G25970	0.308532	0.217753	1.07598	AT4G32170	0.280798	0.240755	1.59561	AT5G38520	0.351482	0.0738976	2.84085
AT3G07690	0.28367	0.0500121	1.6709	AT1G26610	0.272303	0.153068	1.52225	AT2G37360	0.304194	0.162775	1.63375	AT3G25990	0.24873	0.247365	1.20934	AT4G32190	0.175239	0.441548	2.46345	AT5G38610	0.350491	0.237804	1.41051
AT5G10500	0.254713	0.36197	1.67131	AT1G26620	0.212415	0.648745	1.95673	AT2G37420	0.234388	0.163715	2.00662	AT3G26010	0.208369	0.735957	0.825251	AT4G32290	0.330416	0.230788	2.69841	AT5G38630	0.186733	0.161213	2.73719
AT3G14440	0.262476	0.100567	1.67131	AT1G26640	0.250325	0.119758	2.59879	AT2G37430	0.21977	0.252721	1.53451	AT3G26030	0.147506	0.121715	2.56127	AT4G32300	0.238286	0.134305	2.47582	AT5G38660	0.262517	0.133255	3.03402
AT2G47500	0.218288	0.117619	1.67142	AT1G26650	0.205965	0.229799	2.67848	AT2G37440	0.299622	0.106371	1.29206	AT3G26040	0.239387	0.254724	0.811738	AT4G32320	0.268918	0.210818	2.19379	AT5G38700	0.42021	0.157079	1.71456
AT2G26470	0.234643	0.418083	1.67163	AT1G26670	0.183241	0.110905	3.06439	AT2G37460	0.323821	0.123442	2.67146	AT3G26070	0.264808	0.134083	3.32012	AT4G32410	0.191457	0.0342349	3.00347	AT5G38710	0.471599	0.0686213	2.26754
AT4G35970	0.197617	0.116006	1.67176	AT1G26690	0.28898	0.17194	2.43648	AT2G37500	0.295319	0.0881804	2.35027	AT3G26090	0.19986	0.154714	2.16283	AT4G32430	0.254879	0.244861	1.01334	AT5G38720	0.229566	0.28056	2.22351
AT1G13910	0.263783	0.241883	1.67192	AT1G26700	0.183089	0.180133	0.680023	AT2G37520	0.257049	0.136976	1.98755	AT3G26100	0.330611	0.11963	2.78305	AT4G32470	0.104159	0.0741298	3.45675	AT5G38760	0.189785	0.0345629	2.92917
AT2G21080	0.192266	0.223822	1.67203	AT1G26740	0.233545	0.146195	2.25458	AT2G37540	0.213627	0.330554	2.567	AT3G26130	0.288862	0.218037	1.05772	AT4G32490	0.268838	0.334822	2.24507	AT5G38800	0.228665	0.399604	0.905934
AT5G05550	0.381565	0.17844	1.67235	AT1G26800	0.181387	0.251708	2.06233	AT2G37560	0.292079	0.0983031	1.60181	AT3G26210	0.232475	0.189922	2.46625	AT4G32540	0.250064	0.211597	1.19853	AT5G38820	0.329854	0.126469	1.68326
AT5G23690	0.205884	0.271617	1.67243	AT1G26820	0.227145	0.105964	2.50172	AT2G37570	0.450849	0.0259923	2.49634	AT3G26220	0.354192	0.233118	2.04212	AT4G32560	0.285427	0.287814	2.15069	AT5G38830	0.346421	0.125042	2.96005
AT3G47980	0.292785	0.217791	1.67301	AT1G26830	0.3705	0.0230872	2.68053	AT2G37650	0.304525	0.137282	1.83672	AT3G26310	0.313436	0.268775	1.76696	AT4G32650	0.277106	0.168942	1.98875	AT5G38895	0.323741	0.12114	2.40966
AT1G54540	0.438637	0.128068	1.67322	AT1G26840	0.357629	0.0887754	2.1671	AT2G37670	0.429621	0.0859106	1.60977	AT3G26350	0.221086	0.34936	0.959046	AT4G32660	0.193678	0.106951	2.46405	AT5G38900	0.451493	0.0618607	1.62192
AT2G36840	0.190576	0.152906	1.67322	AT1G26850	0.288222	0.0400895	3.31946	AT2G37680	0.246218	0.0810737	2.15343	AT3G26360	0.251886	0.160019	2.16205	AT4G32690	0.273663	0.126356	2.0823	AT5G38970	0.232239	0.0799019	1.12248
AT1G09290	0.14958	0.361546	1.67332	AT1G26900	0.192841	0.44096	1.68152	AT2G37700	0.186909	0.377967	0.653276	AT3G26370	0.251993	0.0152502	2.5078	AT4G32720	0.267262	0.0940153	2.5926	AT5G39040	0.174666	0.0853226	2.27518
AT2G21090	0.240046	0.147733	1.6736	AT1G26920	0.249441	0.23441	2.76539	AT2G37710	0.446144	0.0889272	2.6357	AT3G26410	0.25734	0.0597826	2.12944	AT4G32730	0.193063	0.318293	1.87261	AT5G39080	0.408461	0.354013	2.33144
AT5G61300	0.225594	0.78482	1.67371	AT1G26930	0.37502	0.0582398	2.3815	AT2G37840	0.195887	0.182766	1.83656	AT3G26480	0.18955	0.501815	1.11067	AT4G32750	0.187286	0.117709	1.93995	AT5G39210	0.207354	0.472224	2.49189
AT2G42290	0.270054	0.223849	1.67413	AT1G26960	0.262282	0.0950346	1.99612	AT2G37870	0.216966	0.285027	1.60287	AT3G26520	0.320459	0.080349	3.71236	AT4G32770	0.180614	0.184418	2.67852	AT5G39340	0.25949	0.0609554	2.70239
AT2G39180	0.354153	0.0561435	1.67533	AT1G27000	0.225544	0.224769	3.04106	AT2G37890	0.202285	0.411214	1.39372	AT3G26540	0.22503	0.144961	1.15773	AT4G32830	0.210202	0.0572955	2.3962	AT5G39350	0.306107	0.156131	1.75152
AT2G42240	0.194982	0.276422	1.67539	AT1G27080	0.324054	0.207077	1.28927	AT2G37900	0.233594	0.184663	1.52926	AT3G26580	0.247153	0.189406	3.36596	AT4G32840	0.2079	0.0784732	2.13688	AT5G39360	0.435025	0.0226135	2.18597
AT2G37070	0.214249	0.516872	1.67559	AT1G27130	0.326333	0.217548	2.82053	AT2G37940	0.160975	0.0988602	2.61989	AT3G26590	0.244549	0.172076	2.43324	AT4G32850	0.237101	0.151655	2.65859	AT5G39500	0.166209	0.364716	2.21233
AT3G10660	0.360367	0.244435	1.67562	AT1G27150	0.290587	0.171059	2.47292	AT2G37980	0.240646	0.108881	1.93075	AT3G26600	0.436276	0.0601306	2.12623	AT4G32870	0.382367	0.178666	2.64577	AT5G39510	0.322233	0.104266	3.1169
AT5G61730	0.244506	0.225871	1.67667	AT1G27190	0.298043	0.0379023	2.80903	AT2G37990	0.283504	0.11448	2.55085	AT3G26610	0.255591	0.171832	1.6496	AT4G32880	0.257501	0.027116	1.99715	AT5G39580	0.293094	0.255828	1.96142
AT1G05100	0.24773	0.301278	1.67745	AT1G27200	0.248447	0.142673	2.19049	AT2G38010	0.291786	0.126151	2.16524	AT3G26618	0.263048	0.019133	2.83035	AT4G32890	0.341422	0.210479	1.65798	AT5G39600	0.247335	0.0277738	2.59085
AT3G06910	0.195337	0.452594	1.67828	AT1G27210	0.29827	0.13691	2.09079	AT2G38060	0.329892	0.280986	1.58358	AT3G26630	0.255856	0.164254	2.01689	AT4G32910	0.198544	0.156321	2.58032	AT5G39610	0.274849	0.162413	2.27341
AT4G12580	0.171307	0.633631	1.67839	AT1G27300	0.339936	0.269708	2.67801	AT2G38080	0.270329	0.0856918	2.74049	AT3G26640	0.298323	0.0321921	2.12328	AT4G32930	0.241671	0.0315728	2.83376	AT5G39670	0.168644	0.41221	2.25827
AT3G24840	0.209186	0.153703	1.67885	AT1G27310	0.167422	0.0411726	3.05361	AT2G38110	0.257582	0.0906632	2.64217	AT3G26650	0.182991	0.0188109	4.0538	AT4G32940	0.219368	0.192231	3.51635	AT5G39680	0.21735	0.305043	0.956244
AT4G17240	0.247008	0.163791	1.67903	AT1G27320	0.203081	0.122609	2.386	AT2G38120	0.263316	0.0545839	2.86876	AT3G26700	0.168819	0.0468499	1.92578	AT4G32950	0.26277	0.200092	0.832986	AT5G39850	0.272266	0.0430014	2.53934
AT3G05920	0.275145	0.140166	1.67917	AT1G27385	0.198107	0.0903388	2.66367	AT2G38140	0.153871	0.156594	3.2549	AT3G26710	0.210022	0.178222	3.06944	AT4G33000	0.278262	0.154938	2.31376	AT5G39890	0.370937	0.15291	2.12019
AT5G19410	0.331781	0.0778946	1.67935	AT1G27400	0.23026	0.044076	3.47103	AT2G38170	0.364125	0.236307	3.54971	AT3G26720	0.220681	0.104191	2.67064	AT4G33010	0.256422	0.114111	3.51443	AT5G39900	0.275081	0.0566194	1.55905
AT2G33500	0.373626	0.248899	1.67966	AT1G27435	0.238964	0.145309	2.91752	AT2G38310	0.174841	0.0666638	3.26852	AT3G26740	0.202625	0.246301	3.54878	AT4G33020	0.290162	0.103117	0.875752	AT5G39910	0.312563	0.285466	1.09419
AT1G08590	0.317406	0.11047	1.67996	AT1G27440	0.239761	0.0806109	2.17215	AT2G38330	0.251039	0.129231	2.45212	AT3G26750	0.322962	0.249872	1.65921	AT4G33040	0.371137	0.0844554	2.39705	AT5G39940	0.189468	0.218561	1.79022
AT1G55740	0.307729	0.0921226	1.68004	AT1G27460	0.230371	0.174678	2.41287	AT2G38360	0.286962	0.0379724	2.53306	AT3G26760	0.211373	0.19198	1.48121	AT4G33070	0.263905	0.0957732	1.98022	AT5G39950	0.272247	0.199393	3.19257
AT1G64800	0.448942	0.197172	1.68029	AT1G27510	0.205607	0.370482	2.31998	AT2G38400	0.311673	0.0817272	2.8465	AT3G26770	0.330697	0.175941	2.07567	AT4G33080	0.201552	0.0835652	2.66532	AT5G39970	0.219561	0.2912	1.37563
AT5G48800	0.37885	0.0218605	1.68151	AT1G27520	0.185789	0.159407	2.38805	AT2G38460	0.244866	0.205983	2.16514	AT3G26810	0.283825	0.0222822	2.31125	AT4G33100	0.320957	0.168042	2.07718	AT5G39990	0.232294	0.117686	2.29291
AT1G26900	0.192841	0.44096	1.68152	AT1G27530	0.191162	0.042066	3.17277	AT2G38465	0.243069	0.224388	2.50731	AT3G26830	0.177093	0.632935	1.91361	AT4G33140	0.27192	0.229904	2.33611	AT5G40020	0.329249	0.106086	2.26601
AT5G48950	0.352673	0.224267	1.68182	AT1G27540	0.33295	0.750812	2.73389	AT2G38490	0.405499	0.0461811	1.29968	AT3G26840	0.298335	0.278838	1.9302	AT4G33170	0.223874	0.253201	0.938426	AT5G40030	0.270094	0.0839974	1.43147
AT3G45650	0.269556	0.144478	1.68185	AT1G27620	0.266893	0.235519	0.956242	AT2G38510	0.367712	0.056225	0.615667	AT3G26890	0.173899	0.2608	2.7055	AT4G33180	0.232544	0.163147	1.36388	AT5G40100	0.26032	0.363912	1.20455
AT1G43630	0.422758	0.120652	1.68265	AT1G27680	0.258825	0.0934842	2.1334	AT2G38600	0.295732	0.153994	1.2177	AT3G26910	0.211897	0.257137	2.11838	AT4G33200	0.179244	0.134314	2.19675	AT5G40140	0.206801	0.154788	1.40651
AT5G38820	0.329854	0.126469	1.68326	AT1G27690	0.256029	0.0409612	2.11109	AT2G38640	0.255553	0.126963	2.09241	AT3G26940	0.457106	0.601398	0.988302	AT4G33220	0.273603	0.131404	2.68253	AT5G40150	0.380952	0.107066	2.0567
AT2G35270	0.252488	0.104399	1.68362	AT1G27720	0.158806	0.949299	1.34357	AT2G38700	0.185294	0.035145	2.60038	AT3G26950	0.284904	0.0942055	2.23122	AT4G33230	0.222382	0.244347	1.72226	AT5G40190	0.209879	0.0937987	2.38394
AT1G26520	0.186242	0.110783	1.68374	AT1G27730	0.350041	0.0860456	3.08429	AT2G38720	0.252446	0.17917	1.67045	AT3G26960	0.192864	0.305516	2.38115	AT4G33240	0.189499	0.199975	2.32475	AT5G40200	0.303803	0.0529079	2.47008
AT3G10120	0.237932	0.239743	1.68408	AT1G27740	0.118686	0.185607	1.18338	AT2G38730	0.250498	0.0468515	2.39162	AT3G26980	0.150069	0.155976	2.62347	AT4G33250	0.157752	0.168679	3.10781	AT5G40230	0.190394	0.193046	1.73065
AT5G49560	0.283879	0.292523	1.68455	AT1G27760	0.241574	0.146897	2.47537	AT2G38750	0.372874	0.0972321	2.53344	AT3G27000	0.298672	0.0617273	1.40154	AT4G33330	0.270733	0.127804	1.28216	AT5G40250	0.299206	0.0492052	2.42835
AT4G30360	0.303409	0.0681232	1.68457	AT1G27770	0.173481	0.106122	2.88414	AT2G38760	0.238501	0.193041	1.9459	AT3G27010	0.450541	0.113062	1.834	AT4G33390	0.263488	0.24059	1.76908	AT5G40260	0.319041	0.242174	1.89461
AT5G41620	0.219466	0.286981	1.68526	AT1G27910	0.210611	0.0854832	1.80188	AT2G38820	0.33248	0.181123	2.63911	AT3G27020	0.289151	0.0432076	2.93157	AT4G33400	0.247692	0.0606322	2.30897	AT5G40380	0.298614	0.173165	1.98146
AT1G79710	0.215882	0.110958	1.68537	AT1G27920	0.212843	0.166775	1.79185	AT2G38860	0.221712	0.236545	2.67357	AT3G27150	0.411554	0.155383	1.47822	AT4G33420	0.267867	0.0892131	2.43041	AT5G40390	0.202989	0.161329	2.35094
AT1G29195	0.295161	0.278007	1.68559	AT1G27930	0.407702	0.0393295	2.63931	AT2G38900	0.211144	0.880767	2.82879	AT3G27170	0.21764	0.0560505	2.03756	AT4G33430	0.301576	0.0189834	2.50839	AT5G40410	0.275518	0.174756	1.31927
AT5G02130	0.240092	0.239869	1.68589	AT1G27940	0.324544	0.118678	1.45415	AT2G38910	0.325987	0.0591296	1.63205	AT3G27190	0.183535	0.0455346	2.31396	AT4G33440	0.263022	0.100888	1.97369	AT5G40460	0.372392	0.164753	1.82841
AT4G27250	0.235628	0.236768	1.686	AT1G28010	0.268951	0.175327	1.56297	AT2G38940	0.289159	0.0685098	2.45589	AT3G27210	0.353065	0.234782	2.30412	AT4G33450	0.293259	0.245038	1.16723	AT5G40500	0.41119	0.0856882	2.3378
AT2G23030	0.320687	0.158527	1.68614	AT1G28040	0.324849	0.502701	0.704239	AT2G39020	0.438296	0.072043	2.38999	AT3G27220	0.283253	0.105023	1.91233	AT4G33480	0.228034	0.469545	1.99539	AT5G40510	0.370795	0.0825022	1.96087
AT5G63450	0.271239	0.207822	1.68676	AT1G28090	0.239149	0.172213	1.86823	AT2G39030	0.250666	0.190262	2.10841	AT3G27230	0.351371	0.0567561	2.65928	AT4G33490	0.194182	0.0633853	2.15113	AT5G40520	0.182178	0.419523	1.8909
AT1G53680	0.153547	0.235438	1.68715	AT1G28120	0.295198	0.104732	2.55355	AT2G39040	0.26918	0.217601	1.39096	AT3G27260	0.241481	0.16512	2.65431	AT4G33510	0.265936	0.0467626	3.19363	AT5G40530	0.254404	0.178686	2.08148
AT1G07390	0.184886	0.364278	1.68848	AT1G28130	0.190409	0.0743217	2.21086	AT2G39060	0.149744	0.248126	1.62231	AT3G27270	0.330761	0.133913	1.29273	AT4G33520	0.169637	0.174766	2.46029	AT5G40550	0.267519	0.115122	1.83032
AT5G52910	0.238605	0.222628	1.68857	AT1G28140	0.25797	0.172225	2.81907	AT2G39130	0.228091	0.152378	2.23744	AT3G27320	0.253398	0.0699374	1.87359	AT4G33530	0.178682	0.102068	2.4933	AT5G40640	0.22661	0.121558	1.9086
AT1G16370	0.261403	0.194459	1.68922	AT1G28150	0.280465	0.305738	2.87045	AT2G39170	0.200737	0.221771	2.40426	AT3G27340	0.137558	0.274847	2.30563	AT4G33550	0.267964	0.212818	1.61543	AT5G40645	0.202897	0.0578851	1.54822
AT1G15020	0.212491	0.284465	1.68935	AT1G28210	0.244477	0.241275	1.50522	AT2G39180	0.354153	0.0561435	1.67533	AT3G27350	0.309383	0.225488	2.6017	AT4G33640	0.273889	0.164494	3.12906	AT5G40650	0.232318	0.0479428	2.84684
AT1G72460	0.396974	0.206162	1.68962	AT1G28220	0.275261	0.19103	1.42516	AT2G39200	0.184849	0.209867	2.06187	AT3G27390	0.215057	0.202344	2.41948	AT4G33650	0.214477	0.136363	2.41406	AT5G40660	0.257338	0.105207	2.25537
AT1G01280	0.314381	0.110601	1.69008	AT1G28230	0.326771	0.198571	2.32006	AT2G39210	0.264313	0.143945	2.72144	AT3G27440	0.275138	0.0798518	1.37932	AT4G33680	0.242222	0.0802533	3.30196	AT5G40680	0.457657	0.359172	1.15573
AT5G61560	0.269411	0.12388	1.69021	AT1G28240	0.222646	0.0912322	2.39864	AT2G39220	0.355773	0.0433314	2.29299	AT3G27520	0.215638	0.645695	1.47218	AT4G33700	0.168609	0.13547	2.68782	AT5G40740	0.209353	0.0481227	1.92759
AT4G02650	0.325816	0.169143	1.69157	AT1G28250	0.226785	0.141996	2.26719	AT2G39230	0.275206	0.255935	1.35951	AT3G27530	0.187079	0.0928716	2.45991	AT4G33720	0.200143	0.253587	2.31233	AT5G40760	0.252514	0.0531659	2.83447
AT2G05760	0.350246	0.0668395	1.69157	AT1G28270	0.2775	0.0616521	2.87835	AT2G39240	0.177092	0.65383	0.775226	AT3G27560	0.216026	0.0286916	2.21393	AT4G33730	0.337607	0.12005	1.44693	AT5G40780	0.318301	0.0745586	2.83306
AT2G47460	0.319139	0.242682	1.6916	AT1G28330	0.172085	0.0677116	3.01798	AT2G39250	0.263873	0.346436	1.40228	AT3G27570	0.243666	0.164445	2.53707	AT4G33870	0.316984	0.383084	0.856595	AT5G40860	0.397639	0.208819	0.95791
AT1G14970	0.234823	0.119294	1.69164	AT1G28375	0.225245	0.465574	1.933	AT2G39280	0.166729	0.420576	2.06525	AT3G27620	0.334201	0.10602	1.13156	AT4G33905	0.256511	0.190737	1.46812	AT5G40870	0.226789	0.0518368	2.41575
AT4G28550	0.286352	0.133303	1.69177	AT1G28380	0.329225	0.204722	2.71927	AT2G39350	0.306944	0.0756531	2.39935	AT3G27670	0.154209	0.298844	2.26313	AT4G33910	0.184783	0.172907	2.58617	AT5G40930	0.270022	0.616717	2.73974
AT5G47950	0.326453	0.488496	1.69184	AT1G28400	0.235499	0.249104	3.14302	AT2G39360	0.346244	0.189159	2.44617	AT3G27770	0.226741	0.304114	2.918	AT4G33920	0.35213	0.0603081	2.45472	AT5G40970	0.307696	0.102143	2.06865
AT1G73150	0.304737	0.255227	1.69227	AT1G28430	0.397016	0.206769	1.87065	AT2G39390	0.320213	0.0224777	3.09485	AT3G27810	0.236076	0.0638725	1.94102	AT4G33925	0.276106	0.0746145	1.63798	AT5G40980	0.0882396	0.0776508	2.15541
AT3G42670	0.242205	0.170153	1.6925	AT1G28440	0.398729	0.0778035	2.68405	AT2G39400	0.225046	0.192883	2.54096	AT3G27820	0.218443	0.110398	3.12672	AT4G33950	0.246665	0.0149643	2.28972	AT5G40990	0.226056	0.274697	0.951297
AT3G11550	0.239299	0.0984558	1.69276	AT1G28480	0.365595	0.137491	2.2812	AT2G39410	0.201029	0.272355	1.10356	AT3G27870	0.280782	0.0996477	2.04803	AT4G33985	0.367125	0.0981188	1.84342	AT5G41000	0.225952	0.188572	1.78571
AT5G47470	0.186146	0.228839	1.69326	AT1G28530	0.339368	0.131459	2.06905	AT2G39420	0.28459	0.190767	2.61463	AT3G27890	0.409153	0.0814851	2.73914	AT4G33990	0.367257	0.122928	1.2305	AT5G41040	0.238048	0.0581699	2.34387
AT1G64180	0.210115	0.330459	1.69337	AT1G28550	0.253425	0.0171918	1.70863	AT2G39430	0.267735	0.150408	1.67045	AT3G27920	0.213991	0.252094	1.49784	AT4G34020	0.215356	0.325983	1.3782	AT5G41050	0.206162	0.2861	2.16233
AT5G64970	0.274545	0.12219	1.69348	AT1G28680	0.30329	0.115962	2.43983	AT2G39480	0.225349	0.0451011	2.38353	AT3G27930	0.303878	0.189447	2.38443	AT4G34040	0.225033	0.2038	2.39808	AT5G41060	0.19218	0.162456	2.02586
AT3G57240	0.352914	0.290112	1.69366	AT1G28690	0.346348	0.149806	0.770229	AT2G39510	0.255589	0.122303	2.26497	AT3G27950	0.326723	0.183219	1.06216	AT4G34050	0.362648	0.022405	3.62798	AT5G41070	0.29107	0.313834	2.11518
AT1G59730	0.121795	0.678335	1.69425	AT1G28760	0.350664	0.217535	1.74343	AT2G39530	0.243102	0.238833	1.86714	AT3G27960	0.329787	0.0722838	2.4485	AT4G34090	0.304566	0.242456	2.63032	AT5G41100	0.275882	0.164049	1.89198
AT1G16190	0.277451	0.150225	1.6948	AT1G29070	0.338891	0.0971056	3.44361	AT2G39560	0.23569	0.153379	1.56823	AT3G28007	0.202136	0.148301	2.59299	AT4G34135	0.257698	0.225551	2.91471	AT5G41150	0.217564	0.109471	1.90659
AT5G02430	0.284308	0.131755	1.69508	AT1G29080	0.290172	0.562543	0.645503	AT2G39570	0.284084	0.0981035	3.04631	AT3G28040	0.288197	0.145926	2.59409	AT4G34138	0.346039	0.196866	2.38976	AT5G41170	0.205476	0.284824	1.3854
AT4G18430	0.330261	0.0127529	1.69512	AT1G29160	0.275872	0.0956584	2.16886	AT2G39590	0.229848	0.112886	1.08645	AT3G28150	0.2949	0.185918	1.94534	AT4G34190	0.14272	0.222487	3.3767	AT5G41180	0.183028	0.360755	1.80206
AT4G27110	0.336523	0.10793	1.69679	AT1G29195	0.295161	0.278007	1.68559	AT2G39640	0.272091	0.418891	0.993841	AT3G28180	0.263746	0.0359677	2.80307	AT4G34200	0.255331	0.0769703	3.15119	AT5G41270	0.28547	0.244094	1.66263
AT2G17270	0.186118	0.146463	1.69717	AT1G29200	0.277911	0.119383	1.26947	AT2G39660	0.208913	0.134592	2.49212	AT3G28190	0.228922	0.32046	1.015	AT4G34220	0.257759	0.269511	2.33015	AT5G41310	0.251941	0.228981	1.36935
AT3G03680	0.307836	0.0661413	1.69727	AT1G29220	0.261044	0.157543	2.24325	AT2G39690	0.252925	0.0522555	1.25867	AT3G28220	0.312127	0.357733	3.01855	AT4G34230	0.222044	0.0821177	2.90324	AT5G41330	0.276138	0.150474	1.8542
AT4G13990	0.352596	0.116699	1.69742	AT1G29250	0.197997	0.017392	3.31374	AT2G39700	0.248426	0.0213629	2.85167	AT3G28330	0.396081	0.278113	0.924668	AT4G34240	0.276297	0.140579	2.67157	AT5G41350	0.196589	0.205486	2.35959
AT3G05980	0.323876	0.118027	1.69787	AT1G29280	0.254547	0.104478	2.44127	AT2G39710	0.362601	0.0975995	2.01421	AT3G28340	0.304907	0.118144	2.29455	AT4G34250	0.252533	0.215856	2.31173	AT5G41400	0.315869	0.164752	2.27408
AT1G49960	0.24792	0.055725	1.69806	AT1G29310	0.234871	0.00412082	2.52954	AT2G39720	0.442877	0.10482	2.35476	AT3G28345	0.388605	0.0662766	1.46997	AT4G34260	0.259701	0.179431	2.62006	AT5G41460	0.336666	0.0608902	2.01511
AT3G21950	0.178487	0.467155	1.69814	AT1G29330	0.205885	0.103692	2.37258	AT2G39750	0.205008	0.121923	2.56096	AT3G28410	0.245513	0.661753	1.13602	AT4G34265	0.246905	0.0418746	2.51993	AT5G41520	0.167513	0.26402	3.5931
AT1G58340	0.264273	0.117103	1.69831	AT1G29340	0.46536	0.0436634	2.82345	AT2G39760	0.186336	0.0960962	2.46757	AT3G28430	0.192813	0.163205	1.99348	AT4G34270	0.120733	0.322587	2.54402	AT5G41560	0.276894	0.0802245	2.43798
AT1G12150	0.256014	0.12287	1.69844	AT1G29520	0.269062	0.0453419	1.99436	AT2G39780	0.291612	0.138651	3.0561	AT3G28450	0.316646	0.184935	2.39243	AT4G34290	0.272765	0.19599	2.79141	AT5G41610	0.276371	0.0962414	1.65884
AT2G01210	0.249202	0.147875	1.69896	AT1G29530	0.24782	0.519588	2.09142	AT2G39820	0.28405	0.191998	1.50658	AT3G28460	0.21654	0.0356595	2.31326	AT4G34350	0.279762	0.0666382	3.26207	AT5G41620	0.219466	0.286981	1.68526
AT4G35380	0.273771	0.0852298	1.69918	AT1G29660	0.29577	0.215702	3.10226	AT2G39830	0.184848	0.115646	1.7926	AT3G28480	0.330449	0.118554	2.54096	AT4G34370	0.2809	0.0930313	2.2275	AT5G41730	0.27735	0.0901775	1.18381
AT1G50360	0.207672	0.135415	1.70036	AT1G29670	0.347369	0.0922057	3.29187	AT2G39840	0.287185	0.0378769	2.48412	AT3G28630	0.24677	0.0850853	1.40021	AT4G34480	0.331477	0.11008	2.52532	AT5G41770	0.278116	0.0610619	2.36652
AT2G19400	0.210418	0.0886536	1.70062	AT1G29680	0.271929	0.14421	2.40402	AT2G39850	0.18313	0.586033	2.44158	AT3G28670	0.255985	0.233676	2.07658	AT4G34490	0.174067	0.0803632	3.24647	AT5G41800	0.198453	0.0805617	2.00459
AT2G01400	0.169098	0.378269	1.7014	AT1G29690	0.202397	0.0882003	2.34884	AT2G39880	0.24758	0.511944	1.63876	AT3G28700	0.206067	0.116349	1.95392	AT4G34500	0.235706	0.122427	2.26926	AT5G41870	0.273718	0.154371	2.15384
AT3G16330	0.458315	0.136991	1.70149	AT1G29700	0.221037	0.250581	2.4893	AT2G39900	0.163908	0.0781918	2.76671	AT3G28740	0.404753	0.135359	2.2356	AT4G34540	0.198172	0.195146	2.08739	AT5G41890	0.257394	0.190365	1.00071
AT5G06770	0.182908	0.202871	1.70156	AT1G29760	0.236875	0.366963	2.59778	AT2G39910	0.248989	0.268554	1.61408	AT3G28850	0.4613	0.158396	2.45461	AT4G34670	0.28107	0.063704	3.65322	AT5G41900	0.231887	0.0943252	1.28886
AT4G02900	0.203418	0.0581227	1.70171	AT1G29770	0.237844	0.309926	0.787549	AT2G39930	0.226887	0.123122	2.48536	AT3G28860	0.258719	0.0247901	2.83437	AT4G34700	0.189929	0.0633557	3.26193	AT5G41920	0.269551	0.15496	1.95682
AT5G09800	0.244905	0.318148	1.70187	AT1G29780	0.197942	0.305497	0.797009	AT2G39940	0.263485	0.0465739	2.34104	AT3G28910	0.306683	0.091981	2.20907	AT4G34770	0.206939	0.0882533	2.11487	AT5G41940	0.198517	0.215942	2.57675
AT5G20690	0.318005	0.258565	1.70207	AT1G29850	0.259911	0.0653979	3.27711	AT2G39950	0.243739	0.219083	2.22675	AT3G28950	0.272354	0.245897	2.47247	AT4G34840	0.152509	0.225928	1.8917	AT5G41960	0.239018	0.300126	2.51534
AT5G20810	0.4402	0.0781207	1.70228	AT1G29960	0.23082	0.226852	1.24986	AT2G39960	0.157502	0.0631905	2.64769	AT3G28960	0.330855	0.0788721	1.29621	AT4G34850	0.19049	0.105887	1.74551	AT5G41970	0.126521	0.13143	2.7309
AT5G57050	0.345059	0.0953597	1.70263	AT1G29980	0.441673	0.0675712	2.65879	AT2G39980	0.374777	0.0867428	2.46683	AT3G29010	0.319286	0.136125	1.73694	AT4G34870	0.348647	0.218305	3.64168	AT5G42000	0.127836	0.0236421	2.37722
AT5G19340	0.298319	0.187791	1.70265	AT1G29990	0.241838	0.0265275	2.77893	AT2G40000	0.445576	0.0951568	3.20263	AT3G29030	0.406624	0.0718707	2.80438	AT4G34890	0.244361	0.11776	2.6019	AT5G42010	0.256617	0.148463	1.62825
AT2G06255	0.372735	0.200378	1.70356	AT1G30000	0.248465	0.0884551	2.24414	AT2G40010	0.263299	0.188286	1.93182	AT3G29035	0.376312	0.173425	2.13859	AT4G34940	0.278332	0.045294	1.49918	AT5G42030	0.142123	0.17306	2.42743
AT4G22840	0.24194	0.203162	1.70428	AT1G30040	0.139803	0.192926	2.22234	AT2G40090	0.175698	0.110109	2.30761	AT3G29090	0.342383	0.0622359	2.32735	AT4G34950	0.294568	0.103952	2.99154	AT5G42070	0.280948	0.373296	2.49161
AT4G39010	0.279557	0.121054	1.70434	AT1G30080	0.258721	0.134682	1.47655	AT2G40100	0.29357	0.0858973	3.23026	AT3G29130	0.42754	0.144232	1.89636	AT4G34960	0.209309	0.130334	2.44288	AT5G42080	0.178973	0.0656923	2.9651
AT3G05680	0.13435	0.209649	1.70459	AT1G30090	0.350182	0.0640894	2.41169	AT2G40150	0.239354	0.319537	1.93146	AT3G29185	0.308537	0.206701	2.54237	AT4G34980	0.329371	0.0632661	2.87425	AT5G42090	0.273724	0.0482857	3.0442
AT3G04980	0.19774	0.632966	1.70604	AT1G30100	0.361591	0.0763803	1.04288	AT2G40160	0.194475	0.382558	1.46705	AT3G29230	0.428034	0.078015	2.26631	AT4G35000	0.223985	0.139817	3.27048	AT5G42100	0.208201	0.076585	3.00291
AT1G77980	0.274165	0.117734	1.70639	AT1G30135	0.409384	0.268059	1.78982	AT2G40230	0.176952	0.139144	1.8374	AT3G29280	0.210673	0.154258	2.14851	AT4G35030	0.244963	0.264576	1.27103	AT5G42120	0.327578	0.183073	0.858075
AT5G43980	0.354696	0.241776	1.70659	AT1G30160	0.259885	0.275688	1.34705	AT2G40240	0.295208	0.21861	1.32262	AT3G29300	0.2754	0.362492	0.946514	AT4G35040	0.32768	0.070465	2.54688	AT5G42140	0.275003	0.147536	1.59641
AT1G23830	0.240234	0.488164	1.70756	AT1G30220	0.277848	0.0848376	1.76408	AT2G40250	0.283041	0.427415	1.35151	AT3G29320	0.285629	0.0931166	2.89748	AT4G35050	0.257915	0.0591102	2.14411	AT5G42180	0.326184	0.0775776	2.47954
AT4G19460	0.30792	0.0753567	1.7079	AT1G30240	0.202152	0.341924	1.91284	AT2G40280	0.259557	0.184012	2.27786	AT3G29350	0.252819	0.171327	2.82304	AT4G35060	0.253298	0.073414	2.89962	AT5G42190	0.430676	0.0496417	3.21826
AT4G35620	0.196348	0.216162	1.70827	AT1G30250	0.194561	0.668949	2.26535	AT2G40290	0.265392	0.0780045	2.85374	AT3G29400	0.299262	0.122938	2.16542	AT4G35130	0.216889	0.257918	1.4246	AT5G42250	0.290612	0.121896	2.25315
AT1G28550	0.253425	0.0171918	1.70863	AT1G30300	0.236453	0.0827564	2.04034	AT2G40300	0.349152	0.0685825	2.7772	AT3G29590	0.355748	0.164864	1.45372	AT4G35140	0.286	0.114659	1.78688	AT5G42270	0.365683	0.0317834	3.38557
AT5G13150	0.396319	0.123562	1.70867	AT1G30350	0.337488	0.526045	1.46949	AT2G40316	0.196325	0.284725	2.31726	AT3G29635	0.473677	0.286966	0.88136	AT4G35170	0.250924	0.428529	0.689668	AT5G42320	0.297642	0.0899988	2.2871
AT3G15890	0.344631	0.149218	1.70884	AT1G30360	0.260783	0.1354	3.21609	AT2G40330	0.204614	0.217367	2.15502	AT3G29670	0.459622	0.26086	1.7178	AT4G35180	0.196094	0.24991	2.52237	AT5G42340	0.382412	0.10713	1.84077
AT1G71460	0.283009	0.107441	1.70935	AT1G30370	0.364066	0.0892106	1.4995	AT2G40370	0.273551	0.0870651	1.95229	AT3G29810	0.366786	0.133229	2.54154	AT4G35190	0.148041	0.235205	1.93125	AT5G42370	0.352634	0.126268	1.86077
AT3G55970	0.299446	0.142299	1.70956	AT1G30380	0.326993	0.0351126	4.14345	AT2G40410	0.417785	0.178772	2.40987	AT3G30180	0.348961	0.0424058	2.46777	AT4G35220	0.323844	0.104961	2.54464	AT5G42420	0.373957	0.0457238	2.29542
AT1G32780	0.290997	0.108174	1.70964	AT1G30440	0.319504	0.0346189	2.82828	AT2G40420	0.337416	0.12402	2.21711	AT3G30210	0.387793	0.23729	0.787108	AT4G35230	0.254871	0.0508612	2.82388	AT5G42450	0.344106	0.259233	1.27372
AT1G08260	0.191557	0.197655	1.71003	AT1G30490	0.208901	0.0663325	2.38897	AT2G40435	0.199142	0.183293	1.91284	AT3G30260	0.297871	0.217117	1.31776	AT4G35260	0.177747	0.00675576	2.9119	AT5G42470	0.336626	0.169109	2.203
AT5G55470	0.241634	0.0882786	1.71065	AT1G30500	0.35384	0.171882	2.1525	AT2G40460	0.202869	0.119359	2.75712	AT3G30280	0.445574	0.290672	1.27167	AT4G35270	0.212352	0.136919	1.71552	AT5G42520	0.21429	0.0925263	2.6705
AT1G58170	0.371927	0.235156	1.71107	AT1G30510	0.228857	0.0391631	2.4727	AT2G40480	0.387405	0.124074	2.23889	AT3G30300	0.356842	0.0424016	2.45321	AT4G35280	0.302372	0.273917	1.05107	AT5G42570	0.372224	0.0656801	2.50941
AT2G41370	0.258296	0.0435827	1.71109	AT1G30540	0.181743	0.174823	2.12858	AT2G40490	0.176416	0.12183	3.00593	AT3G30340	0.237079	0.191074	1.51864	AT4G35320	0.311942	0.111927	2.08752	AT5G42670	0.312493	0.428628	2.19259
AT4G18980	0.237357	0.410446	1.71154	AT1G30560	0.242029	0.0886673	0.688779	AT2G40550	0.24117	0.126675	2.35603	AT3G30350	0.322999	0.471861	1.18632	AT4G35350	0.276467	0.0639292	2.54844	AT5G42700	0.423474	0.315832	1.1331
AT2G26000	0.162138	0.208474	1.71214	AT1G30580	0.132938	0.0342381	3.0734	AT2G40570	0.36271	0.148752	1.94708	AT3G30530	0.273788	0.186896	1.06441	AT4G35360	0.212552	0.0572031	2.68947	AT5G42720	0.396776	0.0863282	2.31983
AT2G34500	0.366677	0.120276	1.71235	AT1G30600	0.227551	0.118748	1.84332	AT2G40580	0.211515	0.407604	0.616242	AT3G30775	0.280891	0.0615228	3.42789	AT4G35370	0.288473	0.399171	1.08429	AT5G42740	0.281602	0.0773268	2.74679
AT3G60840	0.244254	0.203006	1.71243	AT1G30640	0.241603	0.0738708	2.15062	AT2G40610	0.281143	0.118534	2.9424	AT3G32930	0.328683	0.105425	2.78908	AT4G35380	0.273771	0.0852298	1.69918	AT5G42750	0.45252	0.111063	1.98842
AT1G11990	0.337094	0.217675	1.71274	AT1G30650	0.224162	0.207273	1.61173	AT2G40670	0.291929	0.197598	2.51595	AT3G33520	0.407442	0.303702	2.4413	AT4G35440	0.272323	0.162631	1.90127	AT5G42765	0.314664	0.18253	2.49721
AT1G19230	0.311725	0.158695	1.71298	AT1G30700	0.372037	0.116598	2.1494	AT2G40700	0.262545	0.110693	1.89362	AT3G33530	0.267491	0.153597	2.45927	AT4G35470	0.293105	0.174968	2.48938	AT5G42810	0.272401	0.171478	2.30638
AT3G19570	0.230234	0.328916	1.71328	AT1G30710	0.324557	0.148515	2.29311	AT2G40790	0.145705	0.524416	1.29834	AT3G42640	0.322479	0.0393929	2.83804	AT4G35480	0.372532	0.180409	2.33276	AT5G42830	0.329905	0.13422	2.09162
AT3G07520	0.142303	0.400217	1.71396	AT1G30720	0.413266	0.133752	2.38663	AT2G40800	0.334848	0.169598	2.19966	AT3G42670	0.242205	0.170153	1.6925	AT4G35500	0.274922	0.0771994	2.16591	AT5G42860	0.34044	0.0387303	2.22423
AT3G49840	0.24745	0.365752	1.71443	AT1G30740	0.361954	0.159026	0.938833	AT2G40890	0.261573	0.117499	2.93018	AT3G42725	0.377614	0.414532	1.30222	AT4G35510	0.24089	0.208683	2.06171	AT5G42880	0.282823	0.227491	1.95468
AT5G38700	0.42021	0.157079	1.71456	AT1G30750	0.339169	0.297977	1.79932	AT2G40900	0.217112	0.205991	2.19598	AT3G42790	0.264515	0.0848292	2.87177	AT4G35540	0.335823	0.30065	1.99638	AT5G42890	0.308584	0.0587526	3.19499
AT1G62950	0.20993	0.219541	1.71506	AT1G30760	0.267053	0.0785216	1.30833	AT2G40910	0.270356	0.488912	0.831326	AT3G42850	0.186683	0.102337	1.80785	AT4G35580	0.351139	0.204768	2.2904	AT5G42910	0.479281	0.297674	0.901811
AT1G20150	0.248819	0.252656	1.71545	AT1G30825	0.283255	0.0760961	2.05916	AT2G40930	0.207377	0.1103	2.33326	AT3G42950	0.246969	0.107473	1.93863	AT4G35600	0.350451	0.183122	2.25265	AT5G42940	0.195304	0.37319	2.53331
AT4G35270	0.212352	0.136919	1.71552	AT1G30850	0.377258	0.174143	0.881513	AT2G40940	0.278733	0.0160645	2.563	AT3G42960	0.262014	0.119565	1.78541	AT4G35620	0.196348	0.216162	1.70827	AT5G42960	0.364434	0.104452	2.41017
AT1G02420	0.266377	0.12122	1.71592	AT1G30860	0.44777	0.308652	2.18911	AT2G40950	0.275977	0.102761	2.19752	AT3G43110	0.404706	0.198162	1.11772	AT4G35630	0.221931	0.0926962	3.15892	AT5G42980	0.345091	0.361553	3.81804
AT5G06720	0.374096	0.101747	1.71601	AT1G30870	0.398233	0.134807	1.97298	AT2G40960	0.323639	0.314926	1.92846	AT3G43120	0.367961	0.124219	2.49589	AT4G35650	0.292238	0.0651211	1.2557	AT5G42990	0.322585	0.0157066	2.58919
AT5G64990	0.214228	0.431007	1.71635	AT1G30880	0.241247	0.158687	3.04783	AT2G40980	0.376322	0.0556198	2.09607	AT3G43190	0.368035	0.0605155	1.49115	AT4G35710	0.368087	0.296829	1.27385	AT5G43020	0.384354	0.149751	2.04852
AT5G14070	0.327512	0.0983376	1.71703	AT1G30910	0.17614	0.222978	2.47495	AT2G41050	0.237569	0.321372	1.55531	AT3G43210	0.210667	0.147339	1.59657	AT4G35760	0.259234	0.200151	2.71209	AT5G43060	0.363782	0.111542	3.07636
AT4G10310	0.27865	0.308859	1.71738	AT1G30970	0.18188	0.247699	2.00193	AT2G41080	0.302069	0.0909467	1.77711	AT3G43220	0.231026	0.195761	2.48945	AT4G35780	0.297019	0.115656	2.18898	AT5G43080	0.339698	0.168481	1.74664
AT3G62690	0.278729	0.0760438	1.71745	AT1G31010	0.193185	0.535297	1.92521	AT2G41120	0.386486	0.176066	2.13388	AT3G43270	0.421036	0.171117	2.42151	AT4G35790	0.233932	0.189299	2.77076	AT5G43100	0.298206	0.121158	1.98191
AT2G19780	0.280047	0.139798	1.71754	AT1G31040	0.325102	0.109021	1.56038	AT2G41140	0.211792	0.0524288	2.68741	AT3G43300	0.236342	0.0742665	2.51451	AT4G35860	0.234063	0.038426	2.662	AT5G43120	0.25537	0.25899	1.16375
AT5G57690	0.310001	0.11543	1.7177	AT1G31070	0.241247	0.0486865	1.87871	AT2G41160	0.214136	0.192862	2.47615	AT3G43600	0.239009	0.250254	2.16222	AT4G35880	0.239149	0.111916	1.95097	AT5G43130	0.21321	0.147156	2.73095
AT3G29670	0.459622	0.26086	1.7178	AT1G31230	0.232301	0.0651678	2.54302	AT2G41170	0.430948	0.104661	1.79037	AT3G43660	0.376936	0.179859	1.25973	AT4G35905	0.163864	0.141348	2.26665	AT5G43180	0.477648	0.0589382	2.06676
AT5G08440	0.2191	0.263434	1.71803	AT1G31260	0.274948	0.202767	0.685709	AT2G41180	0.279642	0.266372	2.22385	AT3G43700	0.289856	0.26734	1.88101	AT4G35910	0.289663	0.137774	2.19147	AT5G43340	0.390751	0.149151	1.17519
AT3G56810	0.274074	0.1972	1.71812	AT1G31320	0.410708	0.0189171	1.58562	AT2G41190	0.263765	0.130161	2.11332	AT3G43800	0.326751	0.0816364	2.66841	AT4G35970	0.197617	0.116006	1.67176	AT5G43430	0.335307	0.0712874	2.61842
AT5G20940	0.190235	0.267265	1.71814	AT1G31330	0.436629	0.0402108	3.81364	AT2G41210	0.225223	0.0508451	1.75695	AT3G43860	0.322289	0.150336	2.6766	AT4G36030	0.302184	0.114281	1.73097	AT5G43670	0.251364	0.108179	1.87489
AT3G05750	0.214266	0.426616	1.7187	AT1G31340	0.354552	0.0253989	2.64916	AT2G41220	0.20068	0.0688039	2.59876	AT3G44100	0.183663	0.461593	3.14936	AT4G36110	0.141544	0.123169	1.80824	AT5G43700	0.16523	0.186046	2.671
AT3G20200	0.260979	0.136456	1.71878	AT1G31410	0.331866	0.16985	2.29302	AT2G41290	0.374561	0.178549	2.44582	AT3G44110	0.212607	0.0558178	3.51106	AT4G36150	0.304705	0.232029	1.90039	AT5G43720	0.261218	0.133571	2.24498
AT4G18550	0.275694	0.194469	1.71934	AT1G31430	0.299568	0.167188	1.2528	AT2G41310	0.357118	0.127608	2.02311	AT3G44190	0.262766	0.118673	2.70285	AT4G36180	0.259585	0.0960489	2.58453	AT5G43745	0.166487	0.181758	2.18718
AT2G24970	0.365759	0.165492	1.72	AT1G31450	0.297212	0.190338	0.770548	AT2G41330	0.263258	0.29277	1.75579	AT3G44260	0.395849	0.162162	2.93989	AT4G36210	0.230131	0.116478	2.87628	AT5G43780	0.448312	0.107725	2.81701
AT2G24390	0.305955	0.171678	1.72093	AT1G31470	0.246204	0.139624	2.18937	AT2G41340	0.300937	0.228084	1.40315	AT3G44300	0.404389	0.128766	3.84656	AT4G36220	0.248176	0.0822153	2.50149	AT5G43790	0.32372	0.157536	1.64222
AT1G78940	0.238915	0.112385	1.72158	AT1G31480	0.172089	0.221863	2.05371	AT2G41370	0.258296	0.0435827	1.71109	AT3G44320	0.322915	0.151285	2.37715	AT4G36250	0.171733	0.226531	2.8275	AT5G43830	0.285576	0.101603	3.31724
AT3G21090	0.203188	0.0651985	1.72182	AT1G31490	0.215918	0.227895	1.3115	AT2G41380	0.375392	0.152607	2.23387	AT3G44330	0.207833	0.0910704	2.56519	AT4G36290	0.206947	0.314742	1.90415	AT5G43850	0.235379	0.240361	3.01121
AT4G33230	0.222382	0.244347	1.72226	AT1G31760	0.294241	0.218178	1.65756	AT2G41480	0.245767	0.0663229	1.82508	AT3G44350	0.298138	0.164604	1.21795	AT4G36360	0.240897	0.0673391	3.07856	AT5G43860	0.294124	0.131224	1.66516
AT5G09630	0.42511	0.341215	1.72227	AT1G31770	0.223741	0.0562231	2.11084	AT2G41490	0.302233	0.0681702	2.29899	AT3G44610	0.302165	0.022116	2.11042	AT4G36380	0.235352	0.195596	2.11339	AT5G43870	0.383285	0.0579537	1.81454
AT2G28100	0.321058	0.194578	1.72228	AT1G31780	0.253665	0.0472126	2.47747	AT2G41510	0.192959	0.178932	0.932396	AT3G44850	0.338474	0.139551	2.12317	AT4G36420	0.182341	0.359539	1.99974	AT5G43910	0.25916	0.212246	1.94092
AT3G09020	0.256291	0.221429	1.72236	AT1G31800	0.303903	0.0781367	2.74134	AT2G41530	0.223834	0.172015	3.18222	AT3G44880	0.226788	0.101579	2.90672	AT4G36450	0.315257	0.112048	1.12897	AT5G43920	0.28641	0.0945515	2.01576
AT4G23130	0.222629	0.32772	1.72248	AT1G31820	0.313186	0.178278	2.21218	AT2G41550	0.402804	0.316289	2.11231	AT3G44890	0.327814	0.0793578	3.19646	AT4G36470	0.223871	0.415839	1.2823	AT5G43940	0.365712	0.0649447	3.62989
AT2G22270	0.237101	0.207862	1.72292	AT1G31830	0.272848	0.105541	2.50849	AT2G41560	0.20116	0.126785	2.71813	AT3G44910	0.401827	0.249615	0.724725	AT4G36500	0.242462	0.0590363	2.94607	AT5G43960	0.301577	0.128029	2.58671
AT3G47530	0.284927	0.142846	1.72316	AT1G31860	0.235395	0.122223	2.60685	AT2G41620	0.200048	0.0681724	2.44899	AT3G44940	0.305475	0.0937335	1.53081	AT4G36530	0.19911	0.170057	2.82709	AT5G43970	0.288157	0.0995975	2.72128
AT5G46080	0.307343	0.149464	1.72384	AT1G31910	0.18936	0.165719	3.25975	AT2G41630	0.273103	0.0368491	2.86059	AT3G44960	0.245856	0.651626	1.23189	AT4G36540	0.172475	0.256632	2.67087	AT5G43980	0.354696	0.241776	1.70659
AT5G64700	0.200311	0.121159	1.72404	AT1G31920	0.245508	0.278125	2.11437	AT2G41640	0.268632	0.15056	2.29732	AT3G44990	0.255202	0.108685	2.71934	AT4G36580	0.185544	0.204733	1.43088	AT5G44000	0.213869	0.156425	2.39341
AT5G03800	0.200704	0.250607	1.72405	AT1G32050	0.164466	0.0516496	3.33759	AT2G41740	0.163529	0.195954	2.63038	AT3G45010	0.321102	0.0742301	3.30897	AT4G36610	0.260539	0.136393	2.19513	AT5G44010	0.238937	0.286513	1.26144
AT5G67020	0.304981	0.235749	1.72448	AT1G32080	0.270034	0.0878362	3.253	AT2G41760	0.279441	0.127053	2.26004	AT3G45040	0.228786	0.143441	2.54781	AT4G36640	0.312479	0.177005	2.40259	AT5G44030	0.277482	0.044773	2.61094
AT5G02860	0.184756	0.0975106	1.72459	AT1G32090	0.281801	0.0720456	2.03984	AT2G41770	0.294273	0.0540122	2.22423	AT3G45090	0.222243	0.179627	2.16568	AT4G36660	0.178562	0.190595	2.31344	AT5G44050	0.262727	0.245985	1.98577
AT1G32350	0.329491	0.160928	1.72507	AT1G32100	0.351659	0.0920646	2.51046	AT2G41790	0.171826	0.0927886	2.62338	AT3G45140	0.434191	0.196152	3.65316	AT4G36670	0.284624	0.0735609	2.46475	AT5G44060	0.237267	0.416951	2.4889
AT1G11320	0.200853	0.310917	1.72544	AT1G32150	0.269112	0.241931	1.99824	AT2G41800	0.363841	0.0981892	1.83665	AT3G45160	0.286999	0.713529	3.18274	AT4G36680	0.22014	0.151363	2.25479	AT5G44070	0.277156	0.118883	2.81247
AT5G02190	0.298105	0.0810481	1.72547	AT1G32160	0.414711	0.0702708	2.8523	AT2G41810	0.294721	0.10117	1.16575	AT3G45190	0.181058	0.108173	2.31708	AT4G36730	0.215125	0.210268	2.75885	AT5G44090	0.191745	0.0766231	2.49247
AT2G22950	0.324741	0.0463815	1.72612	AT1G32180	0.347232	0.18954	0.945507	AT2G41820	0.22722	0.112178	2.11501	AT3G45260	0.300565	0.189356	2.02149	AT4G36760	0.291556	0.0746879	2.85317	AT5G44150	0.352312	0.325515	2.01073
AT1G50890	0.222785	0.248854	1.72631	AT1G32210	0.191883	0.0650147	3.09581	AT2G41830	0.2062	0.162482	2.02358	AT3G45280	0.307475	0.0998674	2.04324	AT4G36770	0.306889	0.210265	1.15654	AT5G44160	0.443247	0.116324	1.05122
AT5G54010	0.370663	0.161812	1.72694	AT1G32230	0.402318	0.163887	3.07268	AT2G41850	0.295834	0.191993	1.08225	AT3G45290	0.301858	0.331598	1.76412	AT4G36790	0.273366	0.11531	2.10897	AT5G44190	0.31916	0.0916834	2.37914
AT3G05140	0.286186	0.144676	1.72709	AT1G32250	0.30493	0.0435803	1.28303	AT2G41860	0.267446	0.0808649	2.12457	AT3G45320	0.204396	0.551503	0.943505	AT4G36810	0.358855	0.129899	2.73908	AT5G44230	0.356371	0.094238	1.18051
AT1G32770	0.319299	0.105294	1.7271	AT1G32260	0.314646	0.180471	2.23126	AT2G41870	0.244177	0.219872	2.03817	AT3G45330	0.358135	0.122102	0.979568	AT4G36860	0.229731	0.100505	2.60967	AT5G44240	0.177936	0.0686216	2.41579
AT3G14450	0.348756	0.155917	1.72735	AT1G32320	0.273206	0.328	0.774839	AT2G41880	0.218583	0.236463	2.31489	AT3G45410	0.324093	0.215136	1.46771	AT4G36880	0.248581	0.141675	2.06373	AT5G44260	0.445417	0.121419	2.33058
AT3G12730	0.203105	0.147686	1.7276	AT1G32330	0.20311	0.317463	1.98372	AT2G41930	0.27636	0.306565	0.812388	AT3G45440	0.19729	0.251475	0.837375	AT4G36890	0.269044	0.124536	2.50214	AT5G44300	0.190964	0.136957	2.51208
AT4G12620	0.46693	0.0978187	1.72764	AT1G32350	0.329491	0.160928	1.72507	AT2G41940	0.225448	0.30794	2.53109	AT3G45540	0.445993	0.430424	1.17657	AT4G36940	0.210023	0.0568472	2.34214	AT5G44310	0.476796	0.146959	2.75273
AT3G56870	0.232907	0.407807	1.72765	AT1G32370	0.245442	0.213776	2.03278	AT2G41950	0.2509	0.239418	2.55139	AT3G45600	0.331147	0.0492704	2.72555	AT4G36980	0.271695	0.104151	2.51241	AT5G44320	0.40753	0.0649606	3.02674
AT1G26540	0.244941	0.66953	1.72771	AT1G32440	0.379032	0.0789129	2.40028	AT2G41960	0.245033	0.376207	2.30504	AT3G45620	0.392683	0.193253	2.50776	AT4G37000	0.242143	0.211458	2.71433	AT5G44330	0.23423	0.548478	0.892933
AT2G31690	0.237315	0.290775	0.749691	AT1G32450	0.313186	0.055158	3.0119	AT2G41970	0.208334	0.0360907	1.96779	AT3G45640	0.224346	0.0365902	3.11528	AT4G37050	0.287184	0.145902	2.09456	AT5G44340	0.231062	0.00434425	3.67104
AT5G21130	0.388906	0.346342	0.749744	AT1G32460	0.46771	0.305785	3.39185	AT2G41980	0.187173	0.0587441	2.12136	AT3G45650	0.269556	0.144478	1.68185	AT4G37090	0.305176	0.200117	2.15505	AT5G44360	0.276425	0.162111	2.19227
AT5G25380	0.253622	0.379944	0.75368	AT1G32470	0.120635	0.231172	3.61495	AT2G41990	0.412539	0.147128	2.23775	AT3G45680	0.370503	0.213471	1.84258	AT4G37130	0.229091	0.181177	2.07741	AT5G44370	0.189632	0.0228761	2.19321
AT1G53940	0.216998	0.270631	0.754657	AT1G32580	0.316603	0.124201	2.43565	AT2G42010	0.36065	0.0395543	2.28126	AT3G45690	0.295878	0.313413	0.700768	AT4G37170	0.325194	0.121342	1.3768	AT5G44380	0.388965	0.307204	2.72286
AT5G12380	0.140759	0.265663	0.756978	AT1G32630	0.272966	0.246871	1.96495	AT2G42030	0.357836	0.283231	2.51224	AT3G45860	0.23559	0.213659	2.80194	AT4G37180	0.201154	0.226116	2.36928	AT5G44400	0.271933	0.197889	2.5316
AT2G31910	0.267075	0.425918	0.759093	AT1G32640	0.383376	0.08641	2.86405	AT2G42080	0.174306	0.206018	2.14501	AT3G46110	0.260491	0.32772	1.88096	AT4G37190	0.248518	0.126931	1.90708	AT5G44410	0.363844	0.187077	2.22716
AT5G56570	0.308928	0.807027	0.75982	AT1G32690	0.412916	0.156246	1.79459	AT2G42110	0.324696	0.341475	1.96141	AT3G46130	0.281643	0.104856	1.94647	AT4G37280	0.29689	0.0873731	2.55553	AT5G44460	0.352505	0.0993412	1.64246
AT5G46370	0.31709	0.23478	0.762072	AT1G32740	0.309577	0.40847	1.39132	AT2G42120	0.209831	0.113093	2.03836	AT3G46180	0.232595	0.0806807	1.62194	AT4G37290	0.285849	0.215256	1.3766	AT5G44530	0.26428	0.174841	2.0603
AT4G24860	0.18038	1.03909	0.762363	AT1G32750	0.193037	0.229888	2.56547	AT2G42130	0.230415	0.227869	2.79026	AT3G46290	0.360984	0.133186	1.9622	AT4G37295	0.212833	0.180682	1.39302	AT5G44550	0.319042	0.0937487	1.9276
AT1G78400	0.343059	0.309925	0.762387	AT1G32760	0.368342	0.245185	1.37605	AT2G42140	0.262111	0.313523	0.962843	AT3G46340	0.284644	0.30144	0.957996	AT4G37300	0.196766	0.319173	3.06329	AT5G44650	0.264085	0.26093	2.96824
AT1G43000	0.401543	0.373876	0.76606	AT1G32770	0.319299	0.105294	1.7271	AT2G42160	0.261076	0.153149	1.9999	AT3G46460	0.333182	0.0313137	2.56975	AT4G37320	0.290825	0.254607	1.53018	AT5G44670	0.439102	0.110234	2.58973
AT3G22860	0.242887	0.613984	0.768895	AT1G32780	0.290997	0.108174	1.70964	AT2G42180	0.334546	0.300151	1.25398	AT3G46490	0.344757	0.126909	1.89676	AT4G37340	0.277765	0.192245	0.934598	AT5G44700	0.32955	0.232615	1.90487
AT2G14960	0.406847	0.0359929	0.769018	AT1G32860	0.439652	0.137886	1.84949	AT2G42190	0.169751	0.502486	2.49949	AT3G46510	0.331889	0.06117	2.6211	AT4G37370	0.317247	0.150012	2.23501	AT5G44720	0.214379	0.180187	2.91061
AT1G28690	0.346348	0.149806	0.770229	AT1G32870	0.295745	0.322634	1.88961	AT2G42200	0.239642	0.1193	2.31644	AT3G46570	0.374848	0.181814	0.881994	AT4G37380	0.266394	0.210748	1.7571	AT5G44785	0.225014	0.319051	2.36111
AT1G31450	0.297212	0.190338	0.770548	AT1G32920	0.454007	0.4379	3.435	AT2G42240	0.194982	0.276422	1.67539	AT3G46600	0.321655	0.218597	2.32317	AT4G37430	0.359374	0.153731	2.16849	AT5G44790	0.214424	0.166952	2.95675
AT3G17180	0.221233	0.158186	0.771428	AT1G32930	0.201415	0.0891646	2.10853	AT2G42270	0.251206	0.238011	2.1261	AT3G46620	0.431315	0.0796049	3.08164	AT4G37470	0.358036	0.0747498	2.85126	AT5G45110	0.255439	0.152528	2.69235
AT1G16440	0.341724	0.15346	0.772267	AT1G32940	0.255876	0.193316	1.97268	AT2G42280	0.335702	0.102647	2.00925	AT3G46650	0.370876	0.313912	1.4565	AT4G37490	0.264328	0.209912	1.91345	AT5G45120	0.292747	0.182107	1.07527
AT1G09720	0.193034	0.391477	0.773316	AT1G32960	0.271437	0.265065	1.62757	AT2G42290	0.270054	0.223849	1.67413	AT3G46690	0.267596	0.280843	1.61241	AT4G37540	0.254494	0.226037	2.47552	AT5G45130	0.185979	0.0120611	3.17761
AT3G01580	0.236812	0.231716	0.773611	AT1G32990	0.19994	0.074901	3.34009	AT2G42300	0.26506	0.341435	2.24292	AT3G46760	0.355144	0.0669976	0.840557	AT4G37610	0.355078	0.160573	2.93211	AT5G45140	0.201118	0.179989	2.15455
AT1G32320	0.273206	0.328	0.774839	AT1G33030	0.243623	0.259727	1.37881	AT2G42350	0.298444	0.357425	1.78285	AT3G46790	0.221208	0.115918	2.18751	AT4G37630	0.235379	0.321348	1.74697	AT5G45160	0.164299	0.277524	2.24183
AT2G39240	0.177092	0.65383	0.775226	AT1G33170	0.304485	0.0829506	2.23232	AT2G42360	0.269576	0.228087	1.15161	AT3G46930	0.317389	0.293871	1.91329	AT4G37640	0.22397	0.0458201	2.73658	AT5G45190	0.150909	0.162657	2.71825
AT4G23520	0.26535	0.417482	0.775229	AT1G33230	0.227688	0.051906	2.55485	AT2G42380	0.349977	0.180272	1.46854	AT3G46940	0.378077	0.0941684	2.60434	AT4G37660	0.27505	0.283526	2.04634	AT5G45260	0.165686	0.489742	1.98853
AT5G04730	0.22657	0.689144	0.775583	AT1G33270	0.217619	0.148778	2.47291	AT2G42490	0.185351	0.0910945	2.86232	AT3G46970	0.207689	0.0815077	3.07944	AT4G37670	0.30417	0.15017	1.64252	AT5G45280	0.384539	0.302431	2.72984
AT2G44880	0.256017	0.234269	0.776985	AT1G33280	0.415034	0.0934526	0.921235	AT2G42520	0.214559	0.0901421	2.69663	AT3G46980	0.233378	0.168642	2.25439	AT4G37710	0.230321	0.311852	0.720623	AT5G45300	0.188788	0.205826	2.09486
AT4G25920	0.428259	0.576382	0.777713	AT1G33350	0.369452	0.126901	1.2859	AT2G42530	0.183229	0.364272	2.89885	AT3G47000	0.27249	0.151391	2.69202	AT4G37740	0.264395	0.182225	2.03814	AT5G45310	0.212804	0.315312	2.4487
AT1G13680	0.226018	0.229479	0.778264	AT1G33410	0.235838	0.1902	2.44	AT2G42540	0.290627	0.193515	3.23395	AT3G47010	0.287712	0.13432	1.89721	AT4G37760	0.393505	0.118735	2.91348	AT5G45340	0.205157	0.123847	2.78821
AT2G43580	0.229323	0.442602	0.780659	AT1G33440	0.233469	0.134258	1.41238	AT2G42570	0.18458	0.154269	2.3983	AT3G47060	0.232825	0.121688	2.01726	AT4G37790	0.255366	0.169863	2.41473	AT5G45370	0.166137	0.299417	1.64793
AT1G21510	0.269293	0.358057	0.781536	AT1G33490	0.219522	0.174752	2.71476	AT2G42580	0.319041	0.104007	2.74339	AT3G47070	0.2577	0.326753	3.59232	AT4G37830	0.205663	0.154155	3.5342	AT5G45380	0.246138	0.131049	2.27292
AT1G47990	0.226086	0.177859	0.78216	AT1G33500	0.263218	0.207445	1.03143	AT2G42590	0.301857	0.0993506	3.40882	AT3G47080	0.293896	0.228701	2.3707	AT4G37840	0.387653	0.185368	1.09693	AT5G45400	0.34622	0.272489	1.6614
AT4G24650	0.208256	0.383762	0.782869	AT1G33520	0.256946	0.232921	2.43722	AT2G42670	0.164648	0.210702	1.94592	AT3G47090	0.453876	0.352239	1.53231	AT4G37870	0.252834	0.0311087	3.32192	AT5G45480	0.226052	0.346855	2.26382
AT1G62170	0.240374	0.615023	0.784273	AT1G33540	0.298859	0.272962	1.12992	AT2G42680	0.25871	0.0877947	3.4067	AT3G47340	0.385806	0.0368597	2.98595	AT4G37880	0.279639	0.120771	2.58417	AT5G45540	0.249843	0.360716	1.34949
AT1G58330	0.350409	0.292095	0.785089	AT1G33560	0.275409	0.319404	2.28815	AT2G42690	0.259985	0.173136	3.0612	AT3G47380	0.359091	0.241928	1.77918	AT4G37910	0.253293	0.150752	3.07613	AT5G45560	0.183466	0.0727469	1.82625
AT2G43890	0.27818	0.097542	0.785194	AT1G33810	0.196495	0.213666	3.09227	AT2G42700	0.173801	0.137945	2.2676	AT3G47400	0.2909	0.0806886	1.15701	AT4G37930	0.169908	0.0421278	3.91955	AT5G45590	0.234109	0.086972	2.26916
AT5G37450	0.313307	0.20203	0.785893	AT1G33811	0.415259	0.103078	2.46141	AT2G42790	0.194591	0.0911953	2.93473	AT3G47420	0.29458	0.060858	2.55972	AT4G37950	0.252875	0.335083	0.701195	AT5G45620	0.166444	0.0476987	2.84392
AT3G30210	0.387793	0.23729	0.787108	AT1G33980	0.293805	0.254922	2.46806	AT2G42800	0.285313	0.130437	2.13266	AT3G47430	0.257569	0.166628	2.30061	AT4G37970	0.254603	0.210112	1.17599	AT5G45630	0.219478	0.570473	1.74935
AT1G72540	0.153334	0.253102	0.787533	AT1G33990	0.223274	0.0607708	2.87093	AT2G42830	0.118746	0.128213	2.20082	AT3G47440	0.307667	0.0476463	2.17407	AT4G37980	0.354812	0.135893	2.91352	AT5G45670	0.212469	0.164939	2.84603
AT1G29770	0.237844	0.309926	0.787549	AT1G34020	0.177626	0.0153118	2.34676	AT2G42850	0.218216	0.177433	1.04049	AT3G47470	0.125673	0.119978	3.93418	AT4G37990	0.309833	0.141465	2.56873	AT5G45690	0.260159	0.176861	2.84551
AT3G59260	0.276103	0.314081	0.788347	AT1G34040	0.226308	0.413368	2.4027	AT2G42880	0.290024	0.0354539	2.6515	AT3G47530	0.284927	0.142846	1.72316	AT4G38010	0.250502	0.221973	1.61108	AT5G45710	0.259165	0.153286	2.31662
AT2G16230	0.303978	0.144029	0.788887	AT1G34065	0.272298	0.13946	1.97955	AT2G42890	0.202237	0.240292	2.71868	AT3G47540	0.246484	0.378287	2.10644	AT4G38040	0.208405	0.125502	2.5514	AT5G45780	0.239726	0.0784494	1.49559
AT1G25460	0.214526	0.221024	0.791139	AT1G34110	0.271171	0.0774885	1.91162	AT2G42920	0.271596	0.28946	1.58277	AT3G47560	0.30679	0.173089	2.60554	AT4G38050	0.189452	0.182359	1.8611	AT5G45820	0.253174	0.120099	2.15194
AT5G52260	0.248141	0.283684	0.793042	AT1G34120	0.243408	0.242589	1.7962	AT2G42940	0.158408	0.0572192	1.28517	AT3G47570	0.314796	0.219938	2.28212	AT4G38090	0.276987	0.181099	2.56587	AT5G45830	0.215952	0.31773	2.27793
AT2G46050	0.235896	0.360933	0.793286	AT1G34130	0.309303	0.0324701	2.75349	AT2G42950	0.207179	0.214622	2.16654	AT3G47590	0.324296	0.20575	2.55431	AT4G38130	0.181105	0.0404988	2.83164	AT5G45840	0.271868	0.161656	2.21614
AT1G68460	0.278042	0.234253	0.795313	AT1G34160	0.378701	0.184463	1.492	AT2G42960	0.189184	0.113687	1.34062	AT3G47600	0.198005	0.146749	2.03515	AT4G38190	0.301865	0.0241319	2.09426	AT5G45850	0.21485	0.629474	1.04818
AT3G49630	0.183259	0.349942	0.795409	AT1G34180	0.333859	0.206393	1.63632	AT2G42980	0.213777	0.376589	1.14396	AT3G47610	0.298374	0.0872372	2.09058	AT4G38200	0.177306	0.156245	2.10412	AT5G45890	0.395783	0.183438	2.95361
AT1G29780	0.197942	0.305497	0.797009	AT1G34190	0.306455	0.17734	2.82057	AT2G42990	0.489286	0.147027	2.36565	AT3G47660	0.297459	0.133	1.11142	AT4G38210	0.216136	0.136894	1.05769	AT5G45910	0.447606	0.210776	0.933727
AT1G77100	0.260857	0.170519	0.797046	AT1G34210	0.152709	0.082151	2.38336	AT2G43010	0.186105	0.384276	2.21679	AT3G47700	0.252012	0.166309	2.06263	AT4G38250	0.310442	0.0825538	2.9924	AT5G45930	0.358903	0.0919454	2.59442
AT5G18710	0.445792	0.21	0.797244	AT1G34270	0.325519	0.0973406	1.94895	AT2G43040	0.230738	0.0352141	1.91564	AT3G47730	0.285775	0.101063	2.46074	AT4G38260	0.203497	0.219662	2.03053	AT5G46020	0.0570347	0.4155	3.37072
AT1G76250	0.398823	0.131642	0.798172	AT1G34300	0.244951	0.214235	2.31898	AT2G43050	0.24951	0.271775	2.45994	AT3G47780	0.281034	0.192086	2.31763	AT4G38270	0.232169	0.175956	2.12008	AT5G46030	0.174078	0.339551	3.03429
AT4G31070	0.168033	0.511305	0.798913	AT1G34320	0.292564	0.0771697	2.2995	AT2G43090	0.3806	0.0725181	3.05199	AT3G47790	0.223564	0.217325	0.724013	AT4G38360	0.308354	0.0437936	2.32755	AT5G46080	0.307343	0.149464	1.72384
AT1G69860	0.287242	0.200232	0.79893	AT1G34340	0.189419	0.276363	2.26622	AT2G43100	0.292973	0.17927	2.77872	AT3G47800	0.247966	0.199658	2.21268	AT4G38380	0.207387	0.285	1.61088	AT5G46110	0.163808	0.0190554	3.6031
AT1G72350	0.29656	0.33738	0.800927	AT1G34350	0.230854	0.206314	2.16474	AT2G43130	0.331876	0.0124505	2.0756	AT3G47833	0.215	0.0465711	3.15564	AT4G38390	0.326556	0.11723	1.02875	AT5G46160	0.380477	0.0339169	2.83278
AT5G07050	0.225291	0.153484	0.802023	AT1G34420	0.269355	0.318839	1.50672	AT2G43200	0.224639	0.257042	1.64344	AT3G47840	0.272082	0.242541	1.044	AT4G38400	0.294956	0.216902	2.0161	AT5G46180	0.311801	0.0860927	2.57518
AT4G10350	0.310717	0.0753058	0.802225	AT1G34430	0.271816	0.068683	2.88541	AT2G43230	0.228979	0.0876527	2.09748	AT3G47850	0.259519	0.319854	1.96781	AT4G38420	0.290128	0.156007	1.80946	AT5G46190	0.312357	0.178956	2.08056
AT5G07450	0.287148	0.291761	0.803117	AT1G34550	0.245235	0.148422	2.17738	AT2G43250	0.275435	0.229326	1.62208	AT3G47890	0.257868	0.244281	2.22386	AT4G38470	0.354352	0.137724	2.90151	AT5G46200	0.305626	0.323895	1.56244
AT2G31480	0.256264	0.19948	0.806406	AT1G34580	0.251915	0.188137	1.56433	AT2G43280	0.320118	0.109734	2.10639	AT3G47940	0.308457	0.149136	2.02176	AT4G38480	0.368351	0.149882	1.45702	AT5G46210	0.209729	0.0704968	2.99512
AT5G26250	0.282142	0.104289	0.807077	AT1G34750	0.335406	0.0801023	2.30118	AT2G43290	0.258055	0.0947747	2.6367	AT3G47980	0.292785	0.217791	1.67301	AT4G38490	0.185469	1.12243	2.59247	AT5G46230	0.394714	0.083137	2.46603
AT1G09400	0.266209	0.218463	0.807704	AT1G34770	0.36513	0.167869	1.62376	AT2G43330	0.224555	0.0998377	2.29883	AT3G48000	0.268939	0.0919293	3.23353	AT4G38530	0.210833	0.26987	1.16286	AT5G46240	0.286571	0.107781	2.16491
AT2G23250	0.382182	0.234014	0.807974	AT1G34780	0.33574	0.129837	2.09098	AT2G43390	0.298321	0.220821	1.59812	AT3G48010	0.355011	0.0729191	1.27558	AT4G38620	0.359454	0.080643	2.32071	AT5G46280	0.25349	0.179238	2.39497
AT1G74480	0.252146	0.303129	0.809839	AT1G35140	0.457457	0.135814	2.61845	AT2G43420	0.275853	0.220328	2.45609	AT3G48040	0.194292	0.14413	1.91802	AT4G38630	0.291449	0.0322709	3.05849	AT5G46290	0.227512	0.0121808	3.27386
AT4G10950	0.329244	0.0691238	0.810383	AT1G35190	0.316525	0.124651	2.86509	AT2G43480	0.216976	0.199393	1.04435	AT3G48070	0.262186	0.102681	2.46147	AT4G38760	0.192894	0.244181	1.37813	AT5G46330	0.227407	0.237581	1.91474
AT3G26040	0.239387	0.254724	0.811738	AT1G35220	0.23729	0.14537	1.7309	AT2G43540	0.277814	0.234112	2.16051	AT3G48100	0.392893	0.0416615	2.32521	AT4G38800	0.237325	0.245588	3.5125	AT5G46340	0.233927	0.0494151	2.23039
AT2G41930	0.27636	0.306565	0.812388	AT1G35250	0.309183	0.529483	1.53049	AT2G43550	0.432061	0.108339	3.13545	AT3G48110	0.155063	0.172451	2.48188	AT4G38830	0.241489	0.18198	1.1942	AT5G46370	0.31709	0.23478	0.762072
AT5G02000	0.197763	0.511165	0.813905	AT1G35330	0.334352	0.312186	1.51216	AT2G43570	0.304402	0.292225	2.24455	AT3G48140	0.0837613	0.460309	3.91369	AT4G38880	0.235505	0.269221	0.71636	AT5G46460	0.181645	0.292821	1.84456
AT1G74820	0.241129	0.328931	0.815546	AT1G35470	0.210523	0.286073	2.21841	AT2G43580	0.229323	0.442602	0.780659	AT3G48170	0.177825	0.122175	2.99981	AT4G38940	0.274445	0.273312	2.2901	AT5G46570	0.195584	0.0385278	2.21579
AT3G59790	0.32951	0.369787	0.815858	AT1G35510	0.401803	0.0622594	2.06222	AT2G43590	0.25901	0.158541	2.32345	AT3G48210	0.227628	0.257401	1.87616	AT4G38960	0.207388	0.101042	2.05961	AT5G46580	0.197099	0.145764	2.51093
AT4G10540	0.330735	0.248692	0.81841	AT1G35720	0.263302	0.0616159	3.41936	AT2G43610	0.207851	0.157153	2.19585	AT3G48350	0.254498	0.180881	1.87921	AT4G38970	0.235139	0.0382044	3.85476	AT5G46620	0.38035	0.0626814	2.67135
AT3G21410	0.36269	0.445762	0.822363	AT1G35780	0.412819	0.11446	2.71404	AT2G43620	0.281034	0.162209	2.38002	AT3G48360	0.331019	0.158476	3.15834	AT4G38980	0.200421	0.630705	2.1128	AT5G46630	0.14835	0.00680637	3.04192
AT2G30300	0.350907	0.176432	0.823843	AT1G35910	0.393461	0.0921383	1.85097	AT2G43630	0.270592	0.193646	2.89532	AT3G48410	0.245566	0.319888	2.05853	AT4G39010	0.279557	0.121054	1.70434	AT5G46700	0.308492	0.107995	2.58408
AT5G52800	0.241793	0.241184	0.823965	AT1G36050	0.247957	0.033202	2.69412	AT2G43670	0.458674	0.283491	1.60962	AT3G48440	0.295159	0.239635	2.32881	AT4G39030	0.217915	0.165824	2.08353	AT5G46710	0.18364	0.590786	2.05804
AT3G26010	0.208369	0.735957	0.825251	AT1G36060	0.335947	0.132055	1.54633	AT2G43690	0.234123	0.291095	1.27563	AT3G48460	0.292691	0.166246	2.55652	AT4G39050	0.153345	0.112371	2.30101	AT5G46750	0.331795	0.0908084	2.67024
AT1G05370	0.30304	0.058242	0.825573	AT1G36370	0.384499	0.0456897	2.59113	AT2G43710	0.206238	0.0599021	3.10359	AT3G48510	0.261168	0.257779	2.00218	AT4G39080	0.157443	0.112955	3.02989	AT5G46800	0.170961	0.226889	3.15405
AT5G24070	0.234886	0.165042	0.828662	AT1G36380	0.381635	0.218222	2.55331	AT2G43770	0.2302	0.0636609	2.48237	AT3G48520	0.265119	0.146255	2.21301	AT4G39090	0.30458	0.105546	3.70022	AT5G46810	0.346302	0.762102	1.02773
AT2G30670	0.20604	0.235721	0.829145	AT1G36940	0.349595	0.20743	1.63185	AT2G43790	0.177504	0.0455987	2.73238	AT3G48570	0.1158	0.0541391	2.70923	AT4G39100	0.215632	0.189007	2.54325	AT5G46830	0.417662	0.386067	0.885173
AT1G54940	0.323604	0.181902	0.829339	AT1G36980	0.269845	0.0264014	3.14618	AT2G43820	0.229193	0.175757	2.47752	AT3G48580	0.299681	0.206969	2.21196	AT4G39110	0.169214	0.104736	2.46221	AT5G46850	0.27518	0.376551	1.97263
AT1G51960	0.38222	0.282616	0.829875	AT1G37130	0.389664	0.0368238	3.53724	AT2G43840	0.227375	0.160973	1.25881	AT3G48610	0.338054	0.0603379	2.37664	AT4G39160	0.286101	0.368642	1.96987	AT5G46860	0.304233	0.0736679	2.97145
AT3G53070	0.415959	0.382019	0.830773	AT1G41830	0.324804	0.0668606	2.90843	AT2G43850	0.212061	0.114696	2.09457	AT3G48680	0.213529	0.0981368	3.04195	AT4G39180	0.167523	0.27117	1.95403	AT5G46940	0.374459	0.339566	2.01266
AT3G14820	0.41879	0.209864	0.830782	AT1G42480	0.420896	0.0612171	2.43552	AT2G43860	0.217608	0.28372	0.725609	AT3G48690	0.307579	0.206553	2.95999	AT4G39210	0.216279	0.112339	2.31503	AT5G47000	0.36806	0.0777872	2.78376
AT2G40910	0.270356	0.488912	0.831326	AT1G42970	0.232618	0.0857432	3.82375	AT2G43870	0.304191	0.0710083	1.41246	AT3G48730	0.23003	0.0317855	3.02477	AT4G39220	0.263923	0.0345646	2.76656	AT5G47020	0.231925	0.141383	2.65853
AT5G15250	0.28855	0.17364	0.832076	AT1G43000	0.401543	0.373876	0.76606	AT2G43880	0.279898	0.150252	1.30601	AT3G48740	0.236661	0.156231	3.31707	AT4G39230	0.261679	0.0779423	2.09705	AT5G47070	0.31898	0.168151	2.52964
AT4G32950	0.26277	0.200092	0.832986	AT1G43040	0.466361	0.159108	0.905503	AT2G43890	0.27818	0.097542	0.785194	AT3G48750	0.308372	0.0341236	2.80916	AT4G39235	0.1842	0.27762	1.95081	AT5G47100	0.237363	0.0173689	2.39632
AT1G14550	0.354684	0.104207	0.833741	AT1G43130	0.312185	0.0467068	2.62649	AT2G43900	0.2879	0.0959943	2.07351	AT3G48760	0.259566	0.100988	2.76651	AT4G39240	0.388284	0.237584	2.53033	AT5G47110	0.313679	0.142288	3.39555
AT3G01900	0.351071	0.23344	0.83518	AT1G43630	0.422758	0.120652	1.68265	AT2G43950	0.195526	0.114621	2.53373	AT3G48810	0.259357	0.166904	1.25549	AT4G39330	0.232613	0.0745162	3.44498	AT5G47120	0.361181	0.0443678	3.26285
AT4G21240	0.181446	0.822418	0.83623	AT1G43670	0.315007	0.0240373	3.0107	AT2G43990	0.237322	0.268224	0.947581	AT3G48850	0.262662	0.134952	1.06247	AT4G39350	0.284734	0.0349778	2.76296	AT5G47190	0.224584	0.257403	3.01081
AT2G18010	0.219273	0.275759	0.836593	AT1G43690	0.272736	0.187153	2.4214	AT2G44000	0.142359	0.585179	0.66837	AT3G48890	0.166087	0.308068	2.69589	AT4G39400	0.336312	0.0634922	2.9253	AT5G47200	0.237526	0.00964128	3.40906
AT3G45440	0.19729	0.251475	0.837375	AT1G43780	0.315059	0.175802	1.10382	AT2G44040	0.174152	0.120778	2.28909	AT3G48970	0.277266	0.0556852	2.03948	AT4G39420	0.196982	0.198862	0.716362	AT5G47220	0.4286	0.146451	2.3993
AT5G61890	0.4405	0.17117	0.838015	AT1G43800	0.481015	0.0895444	2.25009	AT2G44050	0.159897	0.0932301	2.89379	AT3G48990	0.315721	0.0809771	3.46992	AT4G39480	0.227254	0.195858	2.50694	AT5G47230	0.459106	0.184373	2.03906
AT4G01890	0.199633	0.412302	0.838552	AT1G43810	0.378469	0.342406	1.19612	AT2G44100	0.200109	0.045342	3.38204	AT3G49050	0.241862	0.132077	2.21828	AT4G39520	0.242684	0.0245832	2.70686	AT5G47310	0.305271	0.0735132	2.64085
AT3G46760	0.355144	0.0669976	0.840557	AT1G43900	0.27446	0.167822	2.74362	AT2G44150	0.281306	0.124143	2.19864	AT3G49060	0.251303	0.121729	2.1421	AT4G39550	0.34935	0.264729	1.49746	AT5G47370	0.250942	0.0984986	2.41054
AT1G64480	0.170441	0.0756321	0.840796	AT1G44090	0.266781	0.204886	1.00454	AT2G44160	0.178991	0.0933555	3.19613	AT3G49100	0.244509	0.0177198	2.43257	AT4G39570	0.366384	0.322109	2.0457	AT5G47390	0.276088	0.0769766	2.603
AT1G80100	0.132759	0.122935	0.841587	AT1G44100	0.409537	0.141364	2.81862	AT2G44190	0.309631	0.124843	1.7974	AT3G49190	0.311517	0.225073	1.19326	AT4G39610	0.319039	0.147177	2.19853	AT5G47450	0.345516	0.0338429	2.082
AT1G78710	0.257299	0.263592	0.842695	AT1G44120	0.391984	0.195616	1.52365	AT2G44210	0.271935	0.103382	2.7917	AT3G49220	0.347366	0.0774919	3.08498	AT4G39630	0.22797	0.292393	1.88208	AT5G47460	0.333464	0.206411	1.37464
AT4G25560	0.216562	0.368254	0.843	AT1G44318	0.336363	0.183328	1.05608	AT2G44230	0.222799	0.213758	2.07082	AT3G49310	0.230527	0.0483198	2.18264	AT4G39660	0.251218	0.0879706	2.92597	AT5G47470	0.186146	0.228839	1.69326
AT1G56710	0.328997	0.13382	0.844592	AT1G44350	0.368514	0.0962795	2.45714	AT2G44260	0.265535	0.170465	2.09113	AT3G49320	0.306163	0.0912402	1.77028	AT4G39670	0.343055	0.151691	2.36924	AT5G47500	0.293499	0.0804659	2.9496
AT5G13230	0.303603	0.140605	0.845181	AT1G44414	0.35022	0.119317	1.54725	AT2G44270	0.161542	0.0845505	2.23104	AT3G49350	0.347797	0.0651298	2.40311	AT4G39730	0.363249	0.0623422	3.30351	AT5G47520	0.208121	0.00962316	2.35671
AT5G22900	0.358849	0.190249	0.846043	AT1G44760	0.253023	0.0578771	2.65458	AT2G44300	0.298629	0.257798	2.26291	AT3G49370	0.248339	0.122704	1.50381	AT4G39770	0.280462	0.088049	1.62692	AT5G47540	0.289808	0.0307005	2.74666
AT5G52460	0.308415	1.03076	0.846711	AT1G44790	0.260136	0.166029	2.5476	AT2G44350	0.188989	0.08185	3.15977	AT3G49490	0.211606	0.542471	2.77877	AT4G39780	0.272926	0.168145	2.0934	AT5G47560	0.359971	0.0951684	2.83805
AT1G21850	0.388639	0.195244	0.849915	AT1G44800	0.428504	0.0965526	2.97052	AT2G44440	0.244159	0.2769	1.93645	AT3G49500	0.183988	0.216134	1.99943	AT4G39830	0.280508	0.182684	1.79503	AT5G47570	0.175648	0.0913833	3.50845
AT5G64720	0.348457	0.233632	0.850034	AT1G44830	0.253321	0.118666	1.54137	AT2G44470	0.36145	0.254343	1.98913	AT3G49530	0.313533	0.217552	2.70072	AT4G39840	0.212058	0.154078	2.38041	AT5G47610	0.219567	0.34507	1.89545
AT4G01110	0.304756	0.275543	0.850116	AT1G44920	0.350728	0.153244	2.90288	AT2G44500	0.238308	0.0814592	2.73941	AT3G49580	0.460221	0.131198	2.52342	AT4G39860	0.272418	0.0957375	2.53394	AT5G47635	0.250534	0.307257	1.82994
AT3G18870	0.229111	0.129209	1.72806	AT1G44970	0.348443	0.105434	2.64992	AT2G44510	0.292572	0.225107	1.92147	AT3G49630	0.183259	0.349942	0.795409	AT4G39890	0.323718	0.0725844	1.8991	AT5G47680	0.251725	0.127278	2.60779
AT5G06480	0.182305	0.201979	1.7283	AT1G45000	0.165727	0.0206219	3.15331	AT2G44530	0.263909	0.0681435	2.46171	AT3G49660	0.292997	0.165727	1.65863	AT4G39940	0.208863	0.169121	2.93453	AT5G47720	0.219261	0.149971	2.46649
AT1G45180	0.265425	0.393369	1.72842	AT1G45130	0.261325	0.0911949	2.63313	AT2G44580	0.44261	0.122229	1.38134	AT3G49670	0.32544	0.0733473	2.37987	AT4G39950	0.266045	0.0826487	2.51094	AT5G47750	0.214933	0.0644316	2.38191
AT3G54990	0.246699	0.147236	1.72953	AT1G45145	0.18045	0.196743	3.33201	AT2G44590	0.203105	0.256507	1.04992	AT3G49680	0.241133	0.190415	3.05613	AT4G39955	0.297185	0.111346	2.25414	AT5G47760	0.225507	0.118092	2.27078
AT3G23770	0.304945	0.134822	1.72969	AT1G45170	0.199493	0.358057	2.25668	AT2G44610	0.216583	0.0100033	2.87488	AT3G49710	0.310556	0.0803947	1.83034	AT4G39960	0.305351	0.0393119	2.50888	AT5G47770	0.253871	0.115624	2.90848
AT5G27110	0.318917	0.225526	1.72987	AT1G45180	0.265425	0.393369	1.72842	AT2G44620	0.153968	0.166437	2.98398	AT3G49740	0.263215	0.219088	1.30515	AT4G39980	0.382912	0.0455628	2.98804	AT5G47780	0.201571	0.151515	2.94816
AT4G18840	0.248355	0.184174	1.72988	AT1G45545	0.367858	0.201698	1.50257	AT2G44640	0.225698	0.124405	2.46755	AT3G49750	0.363168	0.0694318	1.85184	AT4G40010	0.235619	0.0869306	1.64344	AT5G47830	0.240957	0.234576	2.36603
AT5G40230	0.190394	0.193046	1.73065	AT1G45688	0.422295	0.107788	2.98587	AT2G44650	0.290401	0.128882	3.34744	AT3G49760	0.339943	0.347115	1.42529	AT4G40045	0.334918	0.300698	2.51381	AT5G47850	0.404742	0.228016	0.852985
AT1G35220	0.23729	0.14537	1.7309	AT1G47128	0.240384	0.232845	3.62163	AT2G44680	0.239794	0.0552468	2.41391	AT3G49790	0.387108	0.0968979	2.32353	AT4G40050	0.397953	0.142974	2.07588	AT5G47900	0.375928	0.189207	1.47638
AT4G36030	0.302184	0.114281	1.73097	AT1G47210	0.410069	0.102673	2.16164	AT2G44690	0.178741	0.26364	1.78528	AT3G49810	0.224484	0.0402143	2.23528	AT4G40060	0.225065	0.15456	2.54144	AT5G47910	0.462198	0.0442075	2.88278
AT2G01750	0.187371	0.09797	1.73106	AT1G47240	0.347856	0.0708321	2.32294	AT2G44810	0.292651	0.0585391	0.954609	AT3G49820	0.408052	0.322705	0.71468	AT4G40080	0.266191	0.162535	1.64251	AT5G47920	0.345794	0.0817387	1.46
AT2G20470	0.206527	0.0323385	1.7321	AT1G47250	0.218992	0.0446727	2.47748	AT2G44880	0.256017	0.234269	0.776985	AT3G49840	0.24745	0.365752	1.71443					AT5G47940	0.292322	0.37543	1.85947
AT5G28650	0.459464	0.0860247	1.73313	AT1G47270	0.342984	0.0984615	2.77895	AT2G44900	0.21003	0.187431	2.08291	AT3G49850	0.197836	0.228043	2.00205					AT5G47950	0.326453	0.488496	1.69184
AT2G22830	0.268548	0.362458	1.73335	AT1G47330	0.36405	0.112664	2.29797	AT2G44910	0.303991	0.202718	1.27797	AT3G49870	0.235431	0.0101114	2.41783					AT5G47960	0.309315	0.0464509	1.7848
AT2G35530	0.234637	0.11887	1.73354	AT1G47380	0.300737	0.0233408	2.15443	AT2G44930	0.222847	0.40733	1.12531	AT3G49880	0.243589	0.125364	1.97218					AT5G48030	0.210647	0.134033	2.49746
AT1G23790	0.327274	0.124919	1.73521	AT1G47480	0.329561	0.307333	1.63015	AT2G44970	0.279952	0.0749768	2.61656	AT3G49890	0.176902	0.685795	2.08569					AT5G48060	0.299359	0.0869104	1.41613
AT1G21060	0.187105	0.285671	1.73585	AT1G47530	0.200058	0.0609165	2.80329	AT2G45010	0.13745	0.0702071	2.45415	AT3G49930	0.376386	0.148677	1.66096					AT5G48100	0.329289	0.265977	2.83211
AT1G17710	0.361289	0.142175	1.73592	AT1G47670	0.255075	0.0104391	2.24067	AT2G45040	0.300722	0.22101	1.66236	AT3G49940	0.312145	0.0903676	2.64435					AT5G48120	0.253361	0.291776	2.14877
AT5G05310	0.219224	0.104969	1.73595	AT1G47710	0.249977	0.120972	2.61154	AT2G45050	0.241218	0.0742559	1.54125	AT3G49960	0.29441	0.109095	1.77594					AT5G48140	0.442527	0.154388	2.93341
AT3G58650	0.188264	0.229131	1.73639	AT1G47750	0.384152	0.127251	2.16054	AT2G45080	0.332175	0.0349119	1.66622	AT3G50050	0.330659	0.133398	1.89363					AT5G48220	0.260058	0.0367459	2.56885
AT1G62050	0.316957	0.0791446	1.73667	AT1G47810	0.377913	0.621146	0.685825	AT2G45120	0.312469	0.270133	1.31268	AT3G50070	0.313855	0.119306	2.2727					AT5G48230	0.250489	0.0435475	2.70041
AT1G07260	0.395413	0.183816	1.7367	AT1G47830	0.197098	0.0165883	2.70356	AT2G45130	0.37337	0.107722	1.41494	AT3G50080	0.320975	0.288861	2.28051					AT5G48240	0.200184	0.217622	1.92278
AT3G11040	0.206073	0.294395	1.73683	AT1G47840	0.233601	0.252886	1.87164	AT2G45150	0.225113	0.178573	1.77408	AT3G50110	0.177729	0.327261	1.9452					AT5G48250	0.318045	0.151937	2.13024
AT3G29010	0.319286	0.136125	1.73694	AT1G47980	0.264273	0.239096	2.62987	AT2G45160	0.231704	0.170715	2.55274	AT3G50120	0.31712	0.110296	1.0039					AT5G48310	0.265483	0.183362	2.27287
AT1G76070	0.372485	0.126445	1.73704	AT1G47990	0.226086	0.177859	0.78216	AT2G45180	0.259952	0.116441	3.74801	AT3G50130	0.389487	0.141455	0.984422					AT5G48340	0.326276	0.20342	2.39402
AT5G63630	0.221847	0.204837	1.73772	AT1G48040	0.290709	0.113737	1.35164	AT2G45190	0.105422	0.294046	2.53679	AT3G50140	0.322333	0.180457	1.06016					AT5G48380	0.367277	0.183486	2.95044
AT4G17480	0.277733	0.25557	1.73773	AT1G48100	0.434511	0.0712567	2.13947	AT2G45200	0.274292	0.0420756	2.4411	AT3G50150	0.262254	0.203886	0.742093					AT5G48450	0.228816	0.159281	2.14992
AT1G03960	0.290369	0.154515	1.73797	AT1G48170	0.161883	0.296899	2.39883	AT2G45210	0.29768	0.27875	2.55476	AT3G50170	0.278656	0.119942	0.979841					AT5G48460	0.248454	0.0720471	2.32589
AT5G06410	0.239894	0.207198	1.73808	AT1G48230	0.241102	0.0261767	2.44168	AT2G45310	0.235922	0.0577961	2.24104	AT3G50220	0.360049	0.0478781	1.79217					AT5G48470	0.352033	0.0568361	2.17002
AT2G03280	0.25729	0.152032	1.73833	AT1G48260	0.303549	0.210131	1.74734	AT2G45320	0.160691	0.324273	2.03227	AT3G50230	0.298569	0.244744	1.04404					AT5G48520	0.216018	0.0449475	1.87897
AT2G23680	0.309886	0.748952	1.73855	AT1G48270	0.266728	0.0158633	1.76441	AT2G45340	0.19203	0.127147	2.38934	AT3G50240	0.184709	0.210954	2.18229					AT5G48560	0.27181	0.140993	2.1903
AT2G18100	0.228038	0.146588	1.73865	AT1G48330	0.387732	0.0942327	2.24148	AT2G45400	0.381378	0.165707	2.07826	AT3G50270	0.299862	0.275562	2.29988					AT5G48570	0.340039	0.0983052	2.54593
AT1G05470	0.209605	0.0564229	1.73885	AT1G48370	0.15421	0.214984	2.2481	AT2G45430	0.298299	0.0459306	2.07408	AT3G50310	0.393115	0.318021	2.15854					AT5G48630	0.241411	0.0768033	2.40693
AT5G17980	0.315321	0.105802	1.73904	AT1G48380	0.201943	0.238668	1.88273	AT2G45440	0.385551	0.0221925	2.73024	AT3G50340	0.227614	0.0430365	2.17					AT5G48640	0.357138	0.0289664	2.0367
AT5G54400	0.468137	0.0640929	1.73981	AT1G48410	0.28238	0.0502311	3.26286	AT2G45460	0.219025	0.318847	1.81414	AT3G50360	0.202675	0.0928135	3.08498					AT5G48650	0.252046	0.451373	2.02233
AT3G03080	0.266003	0.140987	1.74003	AT1G48430	0.162911	0.214332	2.16594	AT2G45470	0.193704	0.212427	3.04129	AT3G50370	0.228982	0.230532	2.47547					AT5G48730	0.317387	0.0902129	2.15544
AT5G49270	0.327239	0.103693	1.7401	AT1G48440	0.182652	0.100873	3.37321	AT2G45490	0.389548	0.0946788	1.5962	AT3G50400	0.237296	0.146198	1.36727					AT5G48800	0.37885	0.0218605	1.68151
AT2G18410	0.314747	0.116106	1.74012	AT1G48450	0.261652	0.183182	2.99227	AT2G45510	0.19737	0.270909	2.36011	AT3G50420	0.285587	0.248424	1.11423					AT5G48810	0.492212	0.0810622	3.22352
AT1G62150	0.271405	0.33749	1.74057	AT1G48470	0.247146	0.0856749	2.63354	AT2G45580	0.325039	0.28546	2.58533	AT3G50430	0.24105	0.457479	1.96671					AT5G48820	0.314224	0.317446	1.92254
AT1G74360	0.322035	0.340924	1.74182	AT1G48650	0.209865	0.11128	2.36254	AT2G45600	0.308297	0.0681739	2.30205	AT3G50440	0.247016	0.156428	2.80818					AT5G48840	0.187772	0.300533	2.1006
AT1G79620	0.230219	0.0729804	1.74193	AT1G48660	0.299715	0.346026	1.60059	AT2G45610	0.324343	0.122475	1.5389	AT3G50520	0.308687	0.165155	2.33948					AT5G48850	0.315363	0.102315	2.61611
AT2G25680	0.438442	0.0934176	1.74197	AT1G48790	0.219753	0.195381	2.63653	AT2G45630	0.338637	0.264452	1.64623	AT3G50530	0.265607	0.0482503	2.80681					AT5G48880	0.298104	0.0771381	2.85697
AT1G75160	0.39855	0.0585597	1.74219	AT1G48800	0.284961	0.353592	1.10167	AT2G45640	0.214492	0.25644	2.83215	AT3G50620	0.429439	0.118633	2.1004					AT5G48910	0.256692	0.122129	1.95062
AT4G27730	0.272306	0.0593979	1.74262	AT1G48840	0.254199	0.127993	2.29991	AT2G45650	0.263808	0.12568	1.53166	AT3G50640	0.403764	0.263127	1.53529					AT5G48940	0.255373	0.128132	1.33617
AT1G72110	0.30515	0.283346	1.74265	AT1G48880	0.294063	0.10056	1.76791	AT2G45660	0.138838	0.0894785	2.09711	AT3G50650	0.392648	0.182582	2.23635					AT5G48950	0.352673	0.224267	1.68182
AT1G53770	0.205293	0.188892	1.74275	AT1G48910	0.254284	0.228025	1.39493	AT2G45750	0.234868	0.115992	2.13856	AT3G50660	0.266541	0.0753171	2.36219					AT5G48970	0.21151	0.0437737	2.36149
AT1G28760	0.350664	0.217535	1.74343	AT1G48930	0.242644	0.115407	1.90888	AT2G45840	0.301028	0.321648	0.984375	AT3G50685	0.267553	0.154497	3.33098					AT5G49070	0.161011	0.235526	1.14443
AT5G59240	0.370146	0.0331559	1.7436	AT1G48970	0.282876	0.168278	2.08989	AT2G45870	0.240075	0.152733	1.62668	AT3G50700	0.253441	0.138009	2.1484					AT5G49100	0.328909	0.119084	2.37937
AT5G22410	0.294413	0.429065	1.74379	AT1G49000	0.355473	0.252243	1.24582	AT2G45880	0.162309	0.169894	1.80734	AT3G50730	0.419551	0.561361	0.902506					AT5G49130	0.2073	0.126558	1.66446
AT2G18890	0.285386	0.230512	1.74409	AT1G49010	0.205445	0.126724	2.29783	AT2G45910	0.178758	0.0991425	1.99919	AT3G50760	0.352104	0.0691986	1.56054					AT5G49160	0.292646	0.275977	2.461
AT5G64690	0.183165	0.777503	1.74437	AT1G49110	0.450367	0.272922	1.31786	AT2G45920	0.141542	0.589656	1.95806	AT3G50820	0.249294	0.0631988	3.43821					AT5G49170	0.440333	0.0950639	1.21335
AT1G24470	0.255024	0.147195	1.7444	AT1G49160	0.291641	0.0569139	1.89521	AT2G45950	0.181573	0.180415	2.60368	AT3G50830	0.263143	0.123721	2.81745					AT5G49180	0.28512	0.242591	2.46035
AT2G20980	0.374473	0.191562	1.74482	AT1G49200	0.144192	0.340531	1.95379	AT2G45970	0.303411	0.0883326	2.20764	AT3G50850	0.316042	0.275479	1.53253					AT5G49190	0.202448	0.0694214	2.78972
AT3G24220	0.29037	0.171658	1.74488	AT1G49380	0.251064	0.10833	2.42252	AT2G45980	0.223672	0.248002	2.80864	AT3G50860	0.269586	0.0497586	2.12379					AT5G49220	0.220451	0.230265	2.06412
AT1G65470	0.205818	0.277233	1.74534	AT1G49430	0.240137	0.156318	2.70229	AT2G45990	0.391635	0.0757531	2.92163	AT3G50870	0.335308	0.117757	1.05717					AT5G49230	0.236604	0.252277	2.29323
AT4G34850	0.19049	0.105887	1.74551	AT1G49470	0.16527	0.223618	2.41711	AT2G46000	0.202071	0.304443	2.01573	AT3G50890	0.200509	0.277994	1.38941					AT5G49260	0.424962	1.09431	0.647651
AT3G25250	0.433279	0.210112	1.74568	AT1G49510	0.18337	0.332145	2.44519	AT2G46050	0.235896	0.360933	0.793286	AT3G50900	0.278902	0.185163	2.26441					AT5G49270	0.327239	0.103693	1.7401
AT1G76640	0.444093	0.0773499	1.74604	AT1G49520	0.280281	0.177664	1.41271	AT2G46060	0.236615	0.204623	2.0846	AT3G50910	0.267259	0.128337	2.71968					AT5G49360	0.299122	0.0592482	3.36435
AT3G60780	0.121992	0.484732	1.74622	AT1G49570	0.248742	0.15132	1.53245	AT2G46110	0.191397	0.0997394	1.8538	AT3G50920	0.192968	0.377486	2.21499					AT5G49400	0.308148	0.142454	2.10045
AT5G43080	0.339698	0.168481	1.74664	AT1G49580	0.220228	0.147574	2.01242	AT2G46140	0.310804	0.0263349	2.47974	AT3G50990	0.265075	0.266423	1.30651					AT5G49470	0.217774	0.103695	1.87857
AT1G17480	0.273167	0.133974	1.74673	AT1G49720	0.36577	0.172058	1.94779	AT2G46210	0.28382	0.0311864	2.6794	AT3G51000	0.218664	0.184023	2.67666					AT5G49560	0.283879	0.292523	1.68455
AT5G65970	0.163604	0.174968	1.74696	AT1G49730	0.232448	0.177047	1.79029	AT2G46270	0.267631	0.121498	2.27163	AT3G51010	0.244507	0.144786	2.86431					AT5G49620	0.204765	0.46276	1.21755
AT4G37630	0.235379	0.321348	1.74697	AT1G49740	0.293675	0.140937	2.29559	AT2G46300	0.401245	0.125385	1.78434	AT3G51030	0.178901	0.12936	2.38497					AT5G49630	0.294394	0.0820922	2.59012
AT1G67570	0.423708	0.0691701	1.747	AT1G49780	0.334826	0.0424441	1.79793	AT2G46310	0.396356	0.271461	1.67006	AT3G51050	0.165372	0.0769551	2.55619					AT5G49650	0.303925	0.0910497	2.58909
AT3G07490	0.392255	0.0265482	1.74717	AT1G49830	0.222389	0.700726	1.12712	AT2G46340	0.28267	0.155337	2.67784	AT3G51100	0.23966	0.0970634	2.59637					AT5G49660	0.267468	0.123993	2.33625
AT1G48260	0.303549	0.210131	1.74734	AT1G49840	0.30022	0.123543	2.14867	AT2G46360	0.199381	0.516356	1.92196	AT3G51130	0.21855	0.0592901	2.78022					AT5G49680	0.214782	0.203398	1.82211
AT5G25430	0.251332	0.116069	1.74769	AT1G49860	0.292837	0.337514	2.06581	AT2G46370	0.25299	0.107175	2.71274	AT3G51150	0.141974	0.389471	1.95668					AT5G49690	0.412762	0.155832	1.08954
AT5G51440	0.275398	0.33244	1.74784	AT1G49870	0.258662	0.292495	1.65326	AT2G46380	0.228577	0.391261	1.66335	AT3G51160	0.247742	0.119427	2.7364					AT5G49700	0.352574	0.0577995	2.12684
AT4G04490	0.250459	0.291638	1.74813	AT1G49890	0.198901	0.0652173	2.06643	AT2G46420	0.164439	0.313571	2.19935	AT3G51180	0.16244	0.532202	1.52454					AT5G49710	0.224714	0.253128	2.2163
AT3G56160	0.209473	0.190332	1.74824	AT1G49910	0.358791	0.0452109	1.16711	AT2G46470	0.252388	0.156184	2.24951	AT3G51190	0.124885	0.201612	0.737814					AT5G49720	0.293436	0.0655189	3.47
AT3G14070	0.230524	0.146318	1.74886	AT1G49960	0.24792	0.055725	1.69806	AT2G46480	0.261361	0.288048	1.01011	AT3G51250	0.30845	0.0760724	2.50327					AT5G49760	0.371025	0.194541	2.7352
AT1G71050	0.329553	0.160881	1.74894	AT1G49975	0.289944	0.212269	2.38681	AT2G46510	0.251667	0.226771	2.2964	AT3G51260	0.313476	0.0114514	3.01097					AT5G49770	0.39206	0.381333	1.52007
AT5G45630	0.219478	0.570473	1.74935	AT1G50040	0.292377	0.191957	2.02444	AT2G46530	0.304855	0.199518	1.66366	AT3G51300	0.10135	0.0229429	2.58463					AT5G49800	0.297201	0.176424	1.64952
AT1G67070	0.296614	0.178257	1.74952	AT1G50110	0.229077	0.174233	2.29262	AT2G46590	0.195303	0.113956	1.6182	AT3G51310	0.146327	0.152044	2.78453					AT5G49830	0.174311	0.1321	2.49964
AT2G21100	0.313751	0.125223	1.74957	AT1G50120	0.173471	0.21266	2.51676	AT2G46600	0.111614	0.356939	3.5908	AT3G51350	0.255998	0.259849	1.04138					AT5G49880	0.204574	0.237711	2.21853
AT3G16660	0.242019	0.458779	1.74981	AT1G50140	0.230458	0.170027	2.1968	AT2G46640	0.206315	0.587931	1.91181	AT3G51360	0.258458	0.28915	0.734496					AT5G49890	0.206518	0.084876	2.4603
AT1G72140	0.3354	0.247766	1.7502	AT1G50180	0.205406	0.222538	1.59343	AT2G46650	0.309315	0.174999	2.81648	AT3G51370	0.210875	0.0413311	2.82819					AT5G49900	0.242775	0.142823	2.4574
AT1G55200	0.301286	0.155518	1.75059	AT1G50250	0.263255	0.0544433	3.17542	AT2G46700	0.245838	0.0285476	2.12521	AT3G51420	0.337056	0.23892	2.8287					AT5G49910	0.280853	0.0396733	2.89686
AT2G34940	0.232987	0.306879	1.75067	AT1G50260	0.249699	0.354989	1.76353	AT2G46720	0.295485	0.125663	2.23687	AT3G51460	0.204539	0.122894	2.34654					AT5G49930	0.250151	0.108063	2.53477
AT1G79190	0.239189	0.215345	1.75074	AT1G50270	0.28755	0.286909	1.17285	AT2G46735	0.268987	0.417487	1.96333	AT3G51470	0.31825	0.0675275	1.94695					AT5G49950	0.179355	0.229839	2.28753
AT5G09400	0.217809	0.0495638	1.75088	AT1G50280	0.21223	0.34607	1.2684	AT2G46760	0.397093	0.13151	1.27774	AT3G51480	0.182769	0.136035	1.75584					AT5G49980	0.316257	0.052519	2.81276
AT5G19830	0.313327	0.0926292	1.75126	AT1G50310	0.180705	0.147582	1.97913	AT2G46770	0.194339	0.100812	0.940517	AT3G51490	0.203607	0.125737	1.83038					AT5G49990	0.236656	0.0770417	2.54918
AT5G39350	0.306107	0.156131	1.75152	AT1G50360	0.207672	0.135415	1.70036	AT2G46830	0.210042	0.337958	2.67433	AT3G51500	0.24135	0.42293	2.1379					AT5G50000	0.18926	0.0378819	2.75501
AT4G28150	0.183495	0.199235	1.75228	AT1G50370	0.318302	0.132615	2.98357	AT2G46900	0.286918	0.179944	2.51769	AT3G51510	0.244763	0.272162	3.06314					AT5G50030	0.332679	0.251688	2.85402
AT5G16420	0.352861	0.0921303	1.75265	AT1G50400	0.252484	0.519754	1.30209	AT2G46930	0.235459	0.204696	2.47142	AT3G51530	0.268911	0.619446	1.95786					AT5G50110	0.351759	0.104272	2.10241
AT1G06620	0.407914	0.0947462	1.75369	AT1G50410	0.249026	0.244361	2.30616	AT2G46940	0.3678	0.18255	1.08798	AT3G51550	0.370892	0.0867254	3.20034					AT5G50120	0.292101	0.186045	1.48317
AT1G02390	0.257503	0.227829	1.75376	AT1G50420	0.165304	0.0771208	2.1638	AT2G46950	0.278743	0.270977	1.94684	AT3G51590	0.119368	0.726857	2.54156					AT5G50130	0.276672	0.0672646	1.95273
AT1G71160	0.228261	0.107993	1.75412	AT1G50430	0.191532	0.12133	3.01274	AT2G46960	0.1664	0.64879	2.25093	AT3G51600	0.214614	0.152079	3.46887					AT5G50160	0.217588	0.436852	2.26459
AT1G62980	0.332086	0.103403	1.75438	AT1G50450	0.304542	0.102928	2.52983	AT2G46990	0.262237	0.101196	1.18103	AT3G51660	0.265279	0.0303888	2.2523					AT5G50180	0.18969	0.00702945	2.44302
AT1G74390	0.260378	0.332351	1.75508	AT1G50460	0.26334	0.0694902	2.29507	AT2G47050	0.184119	0.227389	2.90336	AT3G51670	0.341527	0.0863905	2.92024					AT5G50250	0.21353	0.317013	3.08647
AT2G30800	0.234602	0.123364	1.75515	AT1G50490	0.1929	0.0133131	2.69588	AT2G47070	0.19203	0.172309	2.186	AT3G51680	0.275814	0.123258	1.13594					AT5G50260	0.207667	0.109162	2.55457
AT3G11580	0.284833	0.160324	1.75568	AT1G50510	0.203762	0.117083	2.28749	AT2G47140	0.31272	0.140882	1.04483	AT3G51740	0.232295	0.125892	2.03969					AT5G50300	0.295955	0.0804052	1.15424
AT4G10390	0.408279	0.142694	1.75578	AT1G50590	0.217102	0.14374	1.82521	AT2G47160	0.218843	0.0487197	2.31428	AT3G51770	0.339837	0.0459164	2.30121					AT5G50335	0.272112	0.203691	2.14346
AT2G41330	0.263258	0.29277	1.75579	AT1G50610	0.292264	0.174519	1.95636	AT2G47180	0.334067	0.159081	2.5785	AT3G51790	0.43646	0.0715954	1.82745					AT5G50360	0.295916	0.169774	1.95654
AT3G51480	0.182769	0.136035	1.75584	AT1G50630	0.288902	0.0870268	2.08553	AT2G47230	0.252885	0.450047	1.79593	AT3G51830	0.156461	0.29487	2.27873					AT5G50370	0.343013	0.0258962	2.62139
AT4G25600	0.204969	0.451726	1.75646	AT1G50660	0.246929	0.11787	2.43065	AT2G47320	0.195196	0.204277	3.07199	AT3G51850	0.321927	0.00749168	2.66262					AT5G50375	0.235785	0.132971	2.30233
AT2G41210	0.225223	0.0508451	1.75695	AT1G50680	0.27896	0.301792	1.19407	AT2G47350	0.274748	0.20424	1.97013	AT3G51860	0.302808	0.121143	2.93191					AT5G50380	0.210556	0.0938399	2.66558
AT4G37380	0.266394	0.210748	1.7571	AT1G50700	0.251447	0.0915359	1.90228	AT2G47400	0.252809	0.175194	3.8746	AT3G51895	0.2136	0.122799	2.77132					AT5G50390	0.449182	0.0859272	1.61149
AT5G37630	0.27993	0.147314	1.75731	AT1G50710	0.19067	0.0404485	1.96906	AT2G47420	0.389633	0.0908144	2.41792	AT3G51920	0.283167	0.0856424	3.21423					AT5G50410	0.284276	0.0807263	2.12532
AT5G01180	0.254875	0.145974	1.75786	AT1G50890	0.222785	0.248854	1.72631	AT2G47460	0.319139	0.242682	1.6916	AT3G51970	0.364667	0.361347	1.24869					AT5G50420	0.26061	0.101262	2.10546
AT1G79420	0.219666	0.0503357	1.75806	AT1G50920	0.321028	0.0809529	2.83029	AT2G47490	0.258857	0.0393933	2.53718	AT3G51990	0.288928	0.0525549	2.35433					AT5G50450	0.410033	0.344297	2.10751
AT5G19420	0.230614	0.0911592	1.75808	AT1G50930	0.283567	0.286606	1.03034	AT2G47500	0.218288	0.117619	1.67142	AT3G52040	0.227251	0.136458	2.7094					AT5G50790	0.226319	0.223221	2.77755
AT1G23850	0.239936	0.461418	1.75842	AT1G50940	0.3141	0.135165	2.4917	AT2G47540	0.175181	0.326778	1.84184	AT3G52160	0.338476	0.111424	1.54635					AT5G50830	0.222598	0.290527	2.71758
AT1G69790	0.262379	0.106227	1.75915	AT1G50950	0.15575	0.232949	1.66048	AT2G47550	0.333732	0.0819912	1.65652	AT3G52220	0.270117	0.138039	2.82914					AT5G50840	0.239536	0.162551	2.20358
AT3G11020	0.397396	0.280129	1.75924	AT1G50960	0.229851	0.365987	0.858899	AT2G47560	0.336589	0.479824	1.07615	AT3G52230	0.401492	0.328106	2.97327					AT5G50850	0.161503	0.0234147	3.18551
AT5G11920	0.255132	0.286326	1.75942	AT1G50990	0.287874	0.247324	1.30668	AT2G47580	0.242097	0.120726	2.72359	AT3G52240	0.3085	0.319503	2.32808					AT5G50900	0.401059	0.072525	2.73063
AT1G52770	0.271569	0.228814	1.7595	AT1G51060	0.286192	0.0244226	3.28819	AT2G47650	0.345128	0.0927102	2.93598	AT3G52270	0.240804	0.167182	1.27275					AT5G50920	0.24316	0.0280609	3.70218
AT5G35570	0.352202	0.0770181	1.75953	AT1G51070	0.210634	0.18703	2.61361	AT2G47710	0.225618	0.108973	3.36444	AT3G52300	0.355461	0.041649	3.6682					AT5G50930	0.219976	0.105653	1.92263
AT1G20550	0.285326	0.163576	1.75981	AT1G51100	0.316819	0.128734	2.13879	AT2G47750	0.187868	0.176388	1.94309	AT3G52310	0.260968	0.231413	0.867197					AT5G50950	0.367718	0.0446679	3.20032
AT5G16230	0.344798	0.0492804	1.76004	AT1G51140	0.440411	0.0872557	2.3026	AT2G47760	0.221194	0.213073	2.39607	AT3G52360	0.44555	0.112286	2.48256					AT5G50960	0.270406	0.0707412	2.69761
AT1G11940	0.160746	0.231335	1.76057	AT1G51170	0.251944	0.175564	1.91652	AT2G47770	0.268021	0.119453	2.59299	AT3G52370	0.240968	0.100104	2.37713					AT5G50990	0.240628	0.139959	1.66524
AT5G61040	0.195705	0.340938	1.76061	AT1G51190	0.298832	0.0761341	0.66563	AT2G47780	0.37334	0.236746	1.48396	AT3G52400	0.413609	0.168654	2.86227					AT5G51020	0.30833	0.0500948	2.87008
AT3G60310	0.220892	0.431635	1.76179	AT1G51210	0.237294	0.257115	1.42895	AT2G47800	0.400207	0.110746	2.36074	AT3G52450	0.408112	0.0599577	1.8601					AT5G51030	0.237149	0.0879482	2.23167
AT3G19620	0.275138	0.108853	1.76239	AT1G51260	0.16296	0.215953	1.63137	AT2G47850	0.235894	0.0858032	2.10318	AT3G52470	0.289805	0.195796	2.77176					AT5G51050	0.277789	0.0641704	2.12495
AT2G21070	0.314702	0.150895	1.76275	AT1G51340	0.231555	0.175875	1.66388	AT2G47900	0.226077	0.0572918	2.46733	AT3G52500	0.443235	0.148308	3.03233					AT5G51070	0.276372	0.0901344	3.01346
AT1G54960	0.299897	0.163186	1.76291	AT1G51380	0.281844	0.0728979	1.49594	AT2G47910	0.409766	0.18163	2.46105	AT3G52560	0.147082	0.0849675	3.27236					AT5G51170	0.342428	0.154738	2.23525
AT4G24500	0.459719	0.40375	1.76306	AT1G51400	0.25458	0.219122	3.77817	AT2G47940	0.332691	0.10608	3.0097	AT3G52600	0.274566	0.19221	2.54012					AT5G51190	0.224499	0.316884	2.44029
AT4G12860	0.383801	0.0344639	1.76308	AT1G51440	0.248027	0.25038	2.19107	AT2G47960	0.271095	0.0701217	2.60765	AT3G52610	0.276598	0.14915	2.25352					AT5G51200	0.1562	0.162079	2.43872
AT1G01225	0.273627	0.0992067	1.76336	AT1G51460	0.231898	0.130131	2.23766	AT2G48030	0.34403	0.155753	2.20103	AT3G52620	0.242883	0.204075	2.20321					AT5G51210	0.416718	0.0994028	3.25235
AT2G16595	0.179777	0.228957	1.76352	AT1G51500	0.272375	0.0287213	2.93715	AT2G48060	0.159279	0.0899274	0.946021	AT3G52640	0.187945	0.174843	2.55945					AT5G51220	0.259082	0.105502	2.13814
AT1G50260	0.249699	0.354989	1.76353	AT1G51520	0.27557	0.296062	1.23195	AT2G48090	0.24277	0.344405	1.06704	AT3G52710	0.378156	0.192553	1.99359					AT5G51260	0.255062	0.1363	2.24378
AT4G22860	0.230234	0.239511	1.76365	AT1G51590	0.177833	0.0668053	1.91565	AT2G48110	0.220597	0.141658	1.24684	AT3G52720	0.204995	0.370785	2.75146					AT5G51310	0.318545	0.150305	1.00279
AT1G30220	0.277848	0.0848376	1.76408	AT1G51610	0.252647	0.130913	2.28904	AT2G48120	0.207503	0.221676	2.30132	AT3G52750	0.319865	0.0955687	2.54965					AT5G51340	0.197459	0.18348	2.2082
AT5G58660	0.243016	0.306426	1.76411	AT1G51640	0.265806	0.244417	1.49855	AT2G48130	0.180163	0.447198	2.25394	AT3G52760	0.367483	0.143585	2.32683					AT5G51350	0.182478	0.301501	2.24684
AT3G45290	0.301858	0.331598	1.76412	AT1G51650	0.32759	0.142044	3.5517	AT2G48150	0.249008	0.137826	1.94398	AT3G52780	0.208034	0.245703	2.00931					AT5G51380	0.318799	0.155553	1.56711
AT2G06005	0.228755	0.152193	1.76415	AT1G51680	0.357303	0.0659964	3.24555	AT2G48160	0.211526	0.423754	2.23623	AT3G52810	0.290133	0.203837	1.5973					AT5G51440	0.275398	0.33244	1.74784
AT3G02800	0.233648	0.144473	1.76419	AT1G51700	0.459536	0.138331	2.45161					AT3G52820	0.26456	0.126051	1.60353					AT5G51460	0.30284	0.0729415	2.28511
AT1G67630	0.192384	0.181277	1.76421	AT1G51710	0.311285	0.078001	3.12276					AT3G52850	0.304803	0.0452116	2.94905					AT5G51490	0.363372	0.149274	2.09055
AT4G17360	0.150833	0.124428	1.76433	AT1G51780	0.183797	0.349667	2.54341					AT3G52880	0.212197	0.0933803	3.23222					AT5G51520	0.24309	0.249882	0.964136
AT1G48270	0.266728	0.0158633	1.76441	AT1G51920	0.187093	0.618949	1.16188					AT3G52900	0.186009	0.165385	2.27699					AT5G51550	0.282975	0.0817507	3.22267
AT4G24100	0.207528	0.1674	1.76481	AT1G51950	0.166674	0.340442	2.59529					AT3G52920	0.322346	0.117788	2.8344					AT5G51560	0.215434	0.151053	2.40927
AT4G10440	0.272763	0.0694111	1.76521	AT1G51960	0.38222	0.282616	0.829875					AT3G52940	0.149908	0.109784	2.45718					AT5G51570	0.287231	0.0547885	2.65153
AT5G52860	0.263824	0.11058	1.7653	AT1G51980	0.207745	0.124173	3.30991					AT3G52970	0.346258	0.108557	1.19524					AT5G51590	0.252482	0.217927	2.21526
AT3G26310	0.313436	0.268775	1.76696	AT1G52050	0.374792	0.109841	1.77376					AT3G53000	0.269592	0.100023	2.15284					AT5G51600	0.31132	0.131424	1.9979
AT2G37160	0.299976	0.0848178	1.76743	AT1G52070	0.132501	0.373737	2.01549					AT3G53020	0.396508	0.0401489	3.70855					AT5G51700	0.202957	0.285033	2.10531
AT1G48880	0.294063	0.10056	1.76791	AT1G52140	0.306411	0.169688	1.90403					AT3G53030	0.328378	0.0904214	2.04835					AT5G51710	0.220874	0.0884382	2.02928
AT3G56100	0.275151	0.112866	1.76826	AT1G52150	0.129127	0.0414781	2.61118					AT3G53040	0.363061	0.179485	2.60938					AT5G51720	0.228763	0.258686	3.12293
AT5G08510	0.183919	0.246781	1.7685	AT1G52190	0.257707	0.0979746	3.14147					AT3G53070	0.415959	0.382019	0.830773					AT5G51750	0.272288	0.122737	3.07186
AT5G22810	0.247982	0.128355	1.769	AT1G52200	0.23053	0.296737	2.55937					AT3G53080	0.16965	0.601194	1.34066					AT5G51810	0.197474	0.153279	1.81117
AT4G33390	0.263488	0.24059	1.76908	AT1G52260	0.245836	0.16777	1.96335					AT3G53100	0.195101	0.220393	1.9461					AT5G51820	0.275368	0.0920281	2.77953
AT1G04900	0.193994	0.106732	1.76956	AT1G52280	0.179172	0.0118437	2.63095					AT3G53110	0.409852	0.0854499	2.85573					AT5G51830	0.350008	0.0439641	2.26744
AT1G17970	0.264166	0.277435	1.76965	AT1G52340	0.330629	0.133817	2.14826					AT3G53130	0.297393	0.0778371	2.34301					AT5G51860	0.191841	0.354195	0.987497
AT2G21150	0.247992	0.0490854	1.76968	AT1G52380	0.279652	0.17716	2.61018					AT3G53150	0.235552	0.184588	1.5205					AT5G51870	0.226431	0.247359	1.10496
AT1G74540	0.312235	0.129374	1.77003	AT1G52410	0.209446	0.395572	2.89513					AT3G53160	0.175076	0.286573	1.24776					AT5G51880	0.367688	0.0661885	2.84386
AT2G27420	0.488756	0.127249	1.77007	AT1G52420	0.243583	0.18732	2.76509					AT3G53170	0.250045	0.195174	1.58117					AT5G51890	0.26145	0.0989736	2.32291
AT3G49320	0.306163	0.0912402	1.77028	AT1G52470	0.251325	1.00526	0.93128					AT3G53180	0.226835	0.289842	2.42027					AT5G51930	0.313617	0.370388	0.576735
AT2G24320	0.241723	0.253905	1.77038	AT1G52530	0.356255	0.0362831	1.57622					AT3G53190	0.344601	0.0553589	2.79197					AT5G51950	0.305298	0.160467	2.42122
AT1G15510	0.173747	0.147481	1.77164	AT1G52540	0.274136	0.129964	2.35692					AT3G53210	0.260989	0.199516	1.6224					AT5G51990	0.424594	0.134098	1.11036
AT5G22820	0.239566	0.335549	1.77172	AT1G52570	0.192116	0.0450818	2.34043					AT3G53230	0.338109	0.0500137	2.32281					AT5G52020	0.30123	0.296849	1.53009
AT2G21990	0.388894	0.0778559	1.77195	AT1G52580	0.140084	0.177025	2.34386					AT3G53250	0.329938	0.0921489	1.29347					AT5G52040	0.316527	0.0790829	2.97124
AT1G64530	0.24611	0.138267	1.77232	AT1G52600	0.196633	0.0126135	2.89681					AT3G53260	0.378532	0.0459519	3.26637					AT5G52050	0.26863	0.147197	1.98541
AT4G17020	0.23502	0.119499	1.7727	AT1G52640	0.369148	0.117461	1.23729					AT3G53320	0.253721	0.387095	1.85012					AT5G52060	0.356511	0.111761	2.838
AT4G27970	0.228103	0.212454	1.7729	AT1G52660	0.326415	0.0724356	1.3199					AT3G53340	0.247613	0.0526901	2.31926					AT5G52100	0.16804	0.0629898	2.28295
AT5G52120	0.238464	0.155935	1.77318	AT1G52670	0.184574	0.261761	2.59809					AT3G53360	0.191198	0.283052	1.42593					AT5G52120	0.238464	0.155935	1.77318
AT2G02590	0.232461	0.117013	1.77374	AT1G52700	0.196953	0.121964	1.42448					AT3G53380	0.285981	0.0898334	1.60924					AT5G52190	0.298714	0.239053	2.09082
AT1G52050	0.374792	0.109841	1.77376	AT1G52720	0.28044	0.305818	2.68287					AT3G53390	0.275122	0.0750629	2.09167					AT5G52220	0.355363	0.147331	1.59654
AT5G63770	0.255546	0.0741702	1.77381	AT1G52740	0.197324	0.0345661	3.40903					AT3G53410	0.254968	0.263588	2.16001					AT5G52240	0.237878	0.211947	2.99203
AT2G45150	0.225113	0.178573	1.77408	AT1G52760	0.391698	0.0766159	3.05528					AT3G53450	0.177756	0.0790753	1.30606					AT5G52250	0.245886	0.168701	2.12949
AT4G27460	0.328503	0.235879	1.77436	AT1G52770	0.271569	0.228814	1.7595					AT3G53470	0.271472	0.416435	2.36895					AT5G52260	0.248141	0.283684	0.793042
AT3G49960	0.29441	0.109095	1.77594	AT1G52830	0.403304	0.141166	1.83325					AT3G53480	0.227477	0.131087	2.01727					AT5G52340	0.361495	0.0437227	1.39843
AT1G08430	0.222905	0.346921	1.77617	AT1G52890	0.30304	0.217266	2.82151					AT3G53510	0.23714	0.100456	2.11886					AT5G52390	0.348645	0.302189	2.0768
AT1G24330	0.238902	0.21143	1.77634	AT1G52910	0.166423	0.309266	2.11001					AT3G53520	0.231712	0.0406166	2.61833					AT5G52400	0.341999	0.120274	1.49482
AT2G41080	0.302069	0.0909467	1.77711	AT1G52920	0.242578	0.274944	1.65216					AT3G53560	0.188358	0.251026	2.90556					AT5G52420	0.292187	0.184968	2.72467
AT1G22460	0.278921	0.185816	1.77739	AT1G52930	0.413182	0.0932612	2.56872					AT3G53570	0.202407	0.0775859	2.4502					AT5G52430	0.336108	0.0832873	1.98601
AT5G13790	0.370984	0.166764	1.77741	AT1G52970	0.305111	0.520011	0.963663					AT3G53580	0.205962	0.121527	2.89662					AT5G52450	0.209481	0.139082	2.55324
AT2G18350	0.173691	0.258354	1.77793	AT1G53000	0.325537	0.0485809	2.67143					AT3G53590	0.262513	0.186955	0.96791					AT5G52460	0.308415	1.03076	0.846711
AT3G15420	0.113302	0.218643	1.77836	AT1G53035	0.303013	0.0693252	2.05042					AT3G53600	0.244735	0.338312	1.08391					AT5G52520	0.287099	0.0393461	2.73539
AT3G47380	0.359091	0.241928	1.77918	AT1G53060	0.239281	0.575671	1.54245					AT3G53620	0.183025	0.0453439	2.62471					AT5G52540	0.386096	0.303375	2.66422
AT2G06510	0.250544	0.129334	1.77953	AT1G53100	0.286327	0.257351	1.47064					AT3G53680	0.236484	0.352104	1.82741					AT5G52570	0.297558	0.0993895	2.49215
AT1G09440	0.350451	0.0974104	1.78018	AT1G53170	0.387436	0.322623	2.52731					AT3G53700	0.29744	0.0713391	2.19735					AT5G52630	0.38668	0.0639086	1.34848
AT4G28703	0.390404	0.108852	1.78028	AT1G53200	0.223061	0.49777	1.80146					AT3G53720	0.252018	0.116575	2.03391					AT5G52790	0.21067	0.265002	1.07318
AT1G08230	0.32728	0.174335	1.78066	AT1G53240	0.181616	0.029627	3.44198					AT3G53780	0.169563	0.080927	2.55352					AT5G52800	0.241793	0.241184	0.823965
AT5G05920	0.376681	0.139727	1.78072	AT1G53270	0.192291	0.120887	1.60851					AT3G53800	0.229528	0.131123	2.10762					AT5G52850	0.272206	0.303493	1.34411
AT5G18840	0.235994	0.144227	1.78089	AT1G53280	0.214476	0.148972	2.93857					AT3G53810	0.312463	0.103031	2.18485					AT5G52860	0.263824	0.11058	1.7653
AT1G77500	0.272371	0.217602	1.78095	AT1G53290	0.172781	0.0957467	2.32838					AT3G53880	0.238733	0.0878221	2.15438					AT5G52880	0.283674	0.302496	2.00923
AT2G29370	0.318461	0.201466	1.781	AT1G53300	0.329891	0.113966	2.15709					AT3G53930	0.130931	0.188927	2.05282					AT5G52910	0.238605	0.222628	1.68857
AT4G29000	0.24882	0.293229	1.78138	AT1G53320	0.254836	0.0744399	2.94759					AT3G53940	0.166959	0.29783	1.57333					AT5G52920	0.248266	0.0170137	3.18807
AT2G42350	0.298444	0.357425	1.78285	AT1G53345	0.194381	0.251154	1.47938					AT3G53950	0.244651	0.121239	2.13546					AT5G52950	0.204267	0.362765	1.64922
AT1G12460	0.19543	0.262086	1.7834	AT1G53350	0.26316	0.267238	1.60511					AT3G53960	0.21701	0.187785	2.23495					AT5G52960	0.270919	0.187557	2.71743
AT1G64570	0.234928	0.301114	1.78346	AT1G53360	0.36433	0.742615	0.738405					AT3G53990	0.216575	0.218005	3.23766					AT5G52970	0.223368	0.180774	2.81237
AT3G14020	0.362153	0.2135	1.78351	AT1G53390	0.262478	0.154421	2.21748					AT3G54030	0.233087	0.0780317	2.02879					AT5G53030	0.342194	0.255762	1.64254
AT1G05900	0.209546	0.403518	1.78409	AT1G53400	0.126347	0.0972572	2.84636					AT3G54040	0.250026	0.221614	2.60588					AT5G53100	0.327122	0.216465	1.10654
AT5G27000	0.243971	0.180351	1.78416	AT1G53440	0.229395	0.258903	2.32567					AT3G54100	0.195186	0.146924	1.91205					AT5G53130	0.280231	0.0798	2.61489
AT2G46300	0.401245	0.125385	1.78434	AT1G53510	0.32059	0.0818933	2.23572					AT3G54110	0.153565	0.0593289	2.87971					AT5G53150	0.334528	0.426571	2.10171
AT5G28290	0.339151	0.0529946	1.78451	AT1G53530	0.323455	0.110831	2.03707					AT3G54150	0.276587	0.214299	1.64617					AT5G53160	0.371127	0.0940425	3.08426
AT5G22380	0.282687	0.250434	1.78461	AT1G53590	0.213086	0.237884	2.28088					AT3G54170	0.320299	0.162146	2.28462					AT5G53190	0.293255	0.170253	1.46812
AT5G47960	0.309315	0.0464509	1.7848	AT1G53680	0.153547	0.235438	1.68715					AT3G54190	0.22142	0.0224176	2.5084					AT5G53200	0.345637	0.0712222	2.1665
AT2G44690	0.178741	0.26364	1.78528	AT1G53700	0.263492	0.0906492	1.15882					AT3G54240	0.2903	0.0953072	1.88943					AT5G53320	0.220838	0.191017	1.3011
AT3G42960	0.262014	0.119565	1.78541	AT1G53710	0.130185	0.323382	1.89468					AT3G54250	0.265899	0.0663829	2.06019					AT5G53340	0.213444	0.0755801	2.38811
AT1G05310	0.4077	0.11478	1.78566	AT1G53750	0.312776	0.00312676	3.34265					AT3G54260	0.364144	0.136752	2.67447					AT5G53370	0.293293	0.120216	2.82075
AT5G41000	0.225952	0.188572	1.78571	AT1G53760	0.130241	0.331308	2.14542					AT3G54270	0.262823	0.248458	1.58102					AT5G53420	0.177148	0.154739	2.56217
AT1G18940	0.2777	0.155186	1.78603	AT1G53770	0.205293	0.188892	1.74275					AT3G54310	0.303991	0.374325	1.11901					AT5G53430	0.266957	0.167386	1.79023
AT5G60010	0.26249	0.0597381	1.7861	AT1G53790	0.492585	0.440367	1.83018					AT3G54340	0.269675	0.0657733	2.87911					AT5G53510	0.23115	0.114497	1.06836
AT1G22870	0.214322	0.180653	1.78688	AT1G53820	0.202259	0.39921	1.07688					AT3G54400	0.220617	0.131552	2.9899					AT5G53520	0.255789	0.114644	0.967389
AT4G35140	0.286	0.114659	1.78688	AT1G53830	0.26207	0.194096	1.52835					AT3G54420	0.355051	0.0891355	2.14924					AT5G53530	0.188216	0.0540945	2.66073
AT3G20010	0.31325	0.38536	1.78727	AT1G53840	0.317578	0.141333	2.69932					AT3G54490	0.181219	0.368272	0.937935					AT5G53540	0.428816	0.104711	2.73215
AT2G32590	0.259662	0.172583	1.78838	AT1G53920	0.220865	0.146296	1.59444					AT3G54510	0.231989	0.117092	1.46986					AT5G53560	0.1976	0.112643	3.68713
AT5G12220	0.213836	0.215357	1.78851	AT1G53930	0.339147	0.773096	0.729862					AT3G54520	0.153077	0.933281	1.04002					AT5G53580	0.253706	0.0697621	2.69194
AT2G34140	0.243232	0.163758	1.78876	AT1G53940	0.216998	0.270631	0.754657					AT3G54620	0.136735	0.377463	2.41244					AT5G53650	0.25341	0.0257889	2.72717
AT1G15360	0.386484	0.131153	1.78911	AT1G53990	0.231185	0.282876	1.14882					AT3G54640	0.222433	0.059446	2.84022					AT5G53750	0.292137	0.16201	1.82049
AT1G69330	0.28863	0.138853	1.78982	AT1G54010	0.397445	0.170276	2.6975					AT3G54660	0.227382	0.0719585	3.00527					AT5G53820	0.0968822	0.441103	2.89746
AT1G30135	0.409384	0.268059	1.78982	AT1G54080	0.23302	0.122638	3.08238					AT3G54680	0.205272	0.490238	1.96629					AT5G53830	0.227744	0.218627	1.94731
AT2G31830	0.187124	0.163711	1.7899	AT1G54090	0.277709	0.0867472	2.19117					AT3G54720	0.223804	0.19472	2.16954					AT5G53840	0.365855	0.655724	0.728817
AT5G61430	0.201356	0.105462	1.79013	AT1G54115	0.29201	0.124066	2.60712					AT3G54820	0.294039	0.0823834	2.73858					AT5G53850	0.247635	0.114642	2.80509
AT5G39940	0.189468	0.218561	1.79022	AT1G54120	0.256885	0.161219	2.01651					AT3G54840	0.261745	0.0358729	2.86884					AT5G53890	0.301254	0.10977	2.25504
AT5G53430	0.266957	0.167386	1.79023	AT1G54130	0.310858	0.0871193	3.06289					AT3G54850	0.252643	0.151161	2.14855					AT5G53900	0.181915	0.104433	1.93776
AT1G49730	0.232448	0.177047	1.79029	AT1G54160	0.139532	0.553011	1.56736					AT3G54890	0.237518	0.0169084	3.9487					AT5G53940	0.27057	0.0126145	2.59465
AT2G41170	0.430948	0.104661	1.79037	AT1G54170	0.192276	0.412986	2.20773					AT3G54920	0.384646	0.125711	2.74741					AT5G53970	0.34624	0.0337989	2.52195
AT3G21465	0.226198	0.247064	1.79039	AT1G54180	0.301666	0.0924784	1.59637					AT3G54950	0.435211	0.0914327	1.86837					AT5G54010	0.370663	0.161812	1.72694
AT2G29410	0.34359	0.134844	1.79053	AT1G54280	0.299231	0.049755	1.60061					AT3G54960	0.200551	0.216061	2.63192					AT5G54060	0.310534	0.138628	2.32042
AT3G56620	0.204014	0.243258	1.79154	AT1G54290	0.141483	0.0290476	2.63744					AT3G54990	0.246699	0.147236	1.72953					AT5G54100	0.258782	0.302169	2.30661
AT1G27920	0.212843	0.166775	1.79185	AT1G54320	0.304727	0.0533203	2.94294					AT3G55000	0.200081	0.162476	2.51645					AT5G54130	0.38506	0.0978508	2.52509
AT5G65120	0.315715	0.342507	1.79202	AT1G54340	0.17483	0.118151	2.33306					AT3G55005	0.205646	0.227737	2.29809					AT5G54140	0.191391	0.356113	1.89672
AT3G50220	0.360049	0.0478781	1.79217	AT1G54360	0.194404	0.230883	2.52741					AT3G55020	0.136148	0.194145	1.87519					AT5G54170	0.173236	0.246874	2.67398
AT1G61590	0.334184	0.0463753	1.79221	AT1G54370	0.121223	0.11718	2.45226					AT3G55090	0.260202	0.10408	1.21448					AT5G54190	0.286828	0.108786	1.871
AT5G20860	0.350051	0.209647	1.79227	AT1G54410	0.227108	0.0187484	4.09615					AT3G55100	0.258159	0.147365	1.11755					AT5G54200	0.314116	0.0770972	1.94894
AT2G39830	0.184848	0.115646	1.7926	AT1G54450	0.406051	0.031832	1.62539					AT3G55110	0.267158	0.17536	2.36049					AT5G54270	0.216637	0.0309555	3.92368
AT2G16250	0.243135	0.219665	1.79275	AT1G54460	0.346491	0.289454	2.47966					AT3G55130	0.477402	0.0809303	2.33696					AT5G54280	0.252861	0.0971664	2.24518
AT4G11130	0.234551	0.200297	1.79369	AT1G54520	0.312684	0.133773	2.92147					AT3G55140	0.363341	0.0568781	2.56864					AT5G54300	0.321691	0.343904	2.13543
AT1G32690	0.412916	0.156246	1.79459	AT1G54540	0.438637	0.128068	1.67322					AT3G55150	0.243406	0.179302	1.43379					AT5G54380	0.379724	0.0417851	2.73996
AT4G39830	0.280508	0.182684	1.79503	AT1G54570	0.244943	0.173942	2.6101					AT3G55180	0.181524	0.246363	1.87948					AT5G54390	0.306034	0.0704128	3.02938
AT1G60030	0.28247	0.0960896	1.79535	AT1G54710	0.333218	0.109095	2.40988					AT3G55190	0.23495	0.203397	1.47722					AT5G54400	0.468137	0.0640929	1.73981
AT3G18400	0.235344	0.123202	1.79567	AT1G54920	0.249477	0.391055	2.46903					AT3G55250	0.479755	0.0528808	2.85035					AT5G54430	0.220272	0.0688741	2.68638
AT3G20150	0.211531	0.258106	1.7958	AT1G54940	0.323604	0.181902	0.829339					AT3G55260	0.212211	0.161601	2.33599					AT5G54440	0.134322	0.118206	2.37061
AT1G64405	0.154128	0.45244	1.79584	AT1G54960	0.299897	0.163186	1.76291					AT3G55320	0.229969	0.0825303	2.22552					AT5G54470	0.468121	0.307283	1.8625
AT2G47230	0.252885	0.450047	1.79593	AT1G55090	0.215288	0.0705547	2.2968					AT3G55380	0.344439	0.0460605	2.52325					AT5G54490	0.231949	0.141967	2.24925
AT1G34120	0.243408	0.242589	1.7962	AT1G55120	0.316077	0.218733	2.32311					AT3G55410	0.168555	0.0212616	2.86535					AT5G54500	0.233704	0.0578208	3.12488
AT5G02440	0.256596	0.150767	1.79699	AT1G55130	0.190277	0.0910853	2.27165					AT3G55420	0.459666	0.0496539	2.31078					AT5G54510	0.203051	0.0667923	2.48956
AT2G44190	0.309631	0.124843	1.7974	AT1G55150	0.335753	0.0434413	2.4816					AT3G55430	0.45125	0.0486533	3.21689					AT5G54530	0.337954	0.223786	2.02484
AT1G49780	0.334826	0.0424441	1.79793	AT1G55180	0.269279	0.136718	1.43492					AT3G55440	0.185469	0.0194126	3.8154					AT5G54640	0.223538	0.0467277	2.77653
AT3G02280	0.211023	0.178372	1.79817	AT1G55190	0.333132	0.0451316	2.48035					AT3G55450	0.38165	0.231332	2.50614					AT5G54680	0.150388	0.0388859	2.9908
AT3G60510	0.176694	0.26362	1.79828	AT1G55200	0.301286	0.155518	1.75059					AT3G55500	0.318952	0.131813	1.88577					AT5G54690	0.265709	0.0366126	2.10575
AT5G63930	0.171771	0.178654	1.79833	AT1G55260	0.179515	0.530623	3.24696					AT3G55550	0.275264	0.114794	0.905477					AT5G54750	0.217848	0.022055	2.94252
AT1G09155	0.467034	0.196243	1.79851	AT1G55280	0.215308	0.283546	1.62909					AT3G55560	0.340582	0.0589843	2.05097					AT5G54770	0.406432	0.0499194	4.08761
AT1G69600	0.253373	0.0768859	1.799	AT1G55510	0.244264	0.0646721	2.42206					AT3G55580	0.303125	0.133061	1.15586					AT5G54780	0.220361	0.0467399	2.49948
AT3G05170	0.30885	0.075229	1.79907	AT1G55560	0.26584	0.0643225	2.78182					AT3G55610	0.213123	0.0740586	3.17715					AT5G54800	0.263161	0.102251	2.74079
AT1G30750	0.339169	0.297977	1.79932	AT1G55570	0.31719	0.0601656	2.78186					AT3G55620	0.280416	0.0196672	2.99854					AT5G54850	0.258227	0.123816	1.38601
AT2G20240	0.210646	0.418174	1.79986	AT1G55580	0.212523	0.209268	0.94566					AT3G55630	0.199975	0.228751	2.79721					AT5G54870	0.311508	0.105626	2.88373
AT1G03687	0.174869	0.276338	1.80042	AT1G55590	0.16182	0.151351	2.04171					AT3G55640	0.213789	0.0692606	1.90173					AT5G54960	0.256294	0.0797594	3.04707
AT5G63580	0.401389	0.222201	1.80073	AT1G55620	0.223938	0.0708003	2.0972					AT3G55660	0.190437	0.0803117	1.82409					AT5G54980	0.156897	0.256564	2.43321
AT3G17030	0.264032	0.24654	1.80116	AT1G55630	0.298045	0.146916	1.8855					AT3G55690	0.232473	0.494514	1.62855					AT5G55050	0.301748	0.14214	2.21064
AT3G16650	0.189534	0.370408	1.80117	AT1G55680	0.241324	0.0823964	2.4717					AT3G55720	0.252793	0.185864	0.978893					AT5G55070	0.207018	0.118788	2.96361
AT1G53200	0.223061	0.49777	1.80146	AT1G55740	0.307729	0.0921226	1.68004					AT3G55730	0.270427	0.249247	2.10944					AT5G55090	0.247987	0.290753	0.934089
AT4G25610	0.199804	0.348813	1.80151	AT1G55750	0.170854	0.188246	2.32285					AT3G55740	0.252499	0.0528307	1.94526					AT5G55120	0.372481	0.119964	2.281
AT5G66520	0.232257	0.162899	1.80159	AT1G55760	0.144463	0.235715	2.09083					AT3G55780	0.327399	0.117583	1.42546					AT5G55140	0.383153	0.0420662	2.59742
AT3G23250	0.348383	0.152912	1.8016	AT1G55830	0.243496	0.391061	2.01079					AT3G55820	0.383015	0.201698	1.46597					AT5G55160	0.207382	0.0630221	3.31531
AT1G27910	0.210611	0.0854832	1.80188	AT1G55840	0.318673	0.0778754	3.06763					AT3G55840	0.295234	0.164254	1.63563					AT5G55180	0.348438	0.147387	3.1205
AT5G41180	0.183028	0.360755	1.80206	AT1G55850	0.219796	0.277488	2.93543					AT3G55880	0.315602	0.0200772	0.870951					AT5G55190	0.22482	0.00882774	3.17217
AT5G07180	0.277001	0.0849611	1.80275	AT1G55890	0.273587	0.156499	2.88902					AT3G55940	0.34277	0.0767681	1.12158					AT5G55200	0.198803	0.316465	2.35511
AT1G22310	0.224326	0.506889	1.80283	AT1G55920	0.360592	0.137491	2.6747					AT3G55950	0.372519	0.128337	1.91451					AT5G55220	0.247525	0.0973318	2.89507
AT2G21630	0.24625	0.138844	1.8032	AT1G55930	0.190688	0.20222	2.03899					AT3G55970	0.299446	0.142299	1.70956					AT5G55230	0.179485	0.10756	2.80323
AT2G17300	0.268069	0.216983	1.80351	AT1G56010	0.270538	0.122136	1.86252					AT3G55980	0.303712	0.0871964	3.01983					AT5G55240	0.188613	0.241473	2.74191
AT1G80720	0.164889	0.294897	1.80432	AT1G56040	0.360614	0.449427	0.896624					AT3G56000	0.29029	0.177078	1.15573					AT5G55250	0.21766	0.072674	1.55139
AT3G61610	0.268609	0.13106	1.80482	AT1G56050	0.278839	0.0741195	2.48106					AT3G56010	0.329208	0.17012	2.6463					AT5G55340	0.179808	0.314124	1.37727
AT5G10620	0.297755	0.10765	1.80485	AT1G56080	0.271652	0.166833	1.46386					AT3G56100	0.275151	0.112866	1.76826					AT5G55350	0.279947	0.32525	0.731044
AT1G62450	0.237672	0.140914	1.80574	AT1G56110	0.355004	0.0506836	3.01907					AT3G56140	0.219561	0.165744	2.61022					AT5G55380	0.230081	0.270121	1.84842
AT3G12860	0.234182	0.153542	1.80591	AT1G56120	0.187322	0.27215	2.44932					AT3G56160	0.209473	0.190332	1.74824					AT5G55400	0.249415	0.0757314	2.09271
AT3G16490	0.346762	0.101886	1.80637	AT1G56150	0.200631	0.320954	1.86765					AT3G56170	0.132383	0.226275	2.69384					AT5G55470	0.241634	0.0882786	1.71065
AT2G02410	0.155459	0.0860206	1.80659	AT1G56160	0.166979	0.45163	0.862086					AT3G56200	0.238048	0.174535	2.61864					AT5G55480	0.187838	0.482534	2.45237
AT1G80110	0.263444	0.43613	1.80725	AT1G56280	0.218841	0.22983	3.61596					AT3G56250	0.306339	0.364202	0.93235					AT5G55490	0.291135	0.258749	1.85161
AT2G45880	0.162309	0.169894	1.80734	AT1G56300	0.427379	0.0995069	2.62706					AT3G56270	0.301007	0.372093	1.41713					AT5G55520	0.249496	0.230302	1.96204
AT3G42850	0.186683	0.102337	1.80785	AT1G56430	0.280664	0.121059	2.26961					AT3G56290	0.200275	0.261416	2.60717					AT5G55590	0.248824	0.17115	1.21475
AT3G03810	0.169825	0.128899	1.80809	AT1G56560	0.263174	0.142423	2.22978					AT3G56310	0.209331	0.127609	3.06609					AT5G55610	0.247486	0.153604	2.66384
AT4G36110	0.141544	0.123169	1.80824	AT1G56570	0.285405	0.118881	1.18079					AT3G56350	0.381258	0.09644	2.64137					AT5G55620	0.224363	0.17365	2.87665
AT3G57940	0.227696	0.132989	1.8091	AT1G56580	0.185264	0.134491	3.53724					AT3G56370	0.242793	0.102175	2.73394					AT5G55640	0.275518	0.256521	2.19847
AT4G24050	0.247603	0.124434	1.80931	AT1G56600	0.300934	0.11238	2.26812					AT3G56380	0.417625	0.0516486	1.26777					AT5G55700	0.156502	0.107919	2.23476
AT1G20380	0.263097	0.123051	1.80937	AT1G56670	0.300791	0.22643	1.50548					AT3G56400	0.310547	0.324911	2.98174					AT5G55710	0.163324	0.115866	2.60469
AT5G12970	0.307627	0.0249703	1.80942	AT1G56690	0.334835	0.170693	0.941641					AT3G56430	0.224149	0.135114	1.91288					AT5G55720	0.369598	0.0966137	2.19825
AT4G38420	0.290128	0.156007	1.80946	AT1G56710	0.328997	0.13382	0.844592					AT3G56440	0.180447	0.174996	1.81405					AT5G55740	0.245635	0.231947	2.21722
AT1G59560	0.183659	0.506189	1.80946	AT1G57560	0.420776	0.199221	1.55266					AT3G56480	0.253592	0.142204	2.49133					AT5G55820	0.172743	0.514628	1.57891
AT5G51810	0.197474	0.153279	1.81117	AT1G57620	0.240028	0.184383	2.42386					AT3G56550	0.273537	0.231819	0.959467					AT5G55830	0.315136	0.0851058	1.62605
AT2G19390	0.191542	0.208075	1.81292	AT1G57750	0.301955	0.27628	2.91872					AT3G56620	0.204014	0.243258	1.79154					AT5G55910	0.434848	0.0154199	2.75031
AT3G05820	0.217998	0.169206	1.813	AT1G57790	0.313128	0.421616	2.09619					AT3G56640	0.22373	0.0271837	1.90069					AT5G55930	0.292986	0.0975887	2.69867
AT2G18520	0.258963	0.167779	1.81315	AT1G57850	0.290458	0.185174	1.01876					AT3G56680	0.218648	0.324169	3.0477					AT5G55950	0.240329	0.0809798	1.38167
AT3G56440	0.180447	0.174996	1.81405	AT1G57870	0.156568	0.0791093	2.44676					AT3G56710	0.381655	0.334667	2.28466					AT5G55990	0.150192	0.0132058	2.59462
AT2G45460	0.219025	0.318847	1.81414	AT1G58050	0.207287	0.374223	2.24504					AT3G56720	0.351728	0.327591	2.62468					AT5G56020	0.238498	0.24723	2.07599
AT4G23040	0.210413	0.39662	1.81424	AT1G58080	0.286441	0.112501	3.0276					AT3G56740	0.214603	0.0905275	2.05376					AT5G56040	0.301746	0.124232	2.54388
AT1G71696	0.274657	0.231416	1.8143	AT1G58170	0.371927	0.235156	1.71107					AT3G56750	0.269948	0.110554	1.82713					AT5G56080	0.207092	0.126562	1.45346
AT2G29120	0.318687	0.353439	1.81443	AT1G58250	0.226816	0.128885	2.26472					AT3G56760	0.200499	0.0677899	2.14018					AT5G56160	0.279167	0.26331	1.8834
AT5G61460	0.2205	0.190011	1.81454	AT1G58260	0.312537	0.173831	0.694526					AT3G56810	0.274074	0.1972	1.71812					AT5G56190	0.251022	0.0557497	2.44208
AT5G43870	0.383285	0.0579537	1.81454	AT1G58290	0.204332	0.116003	2.93431					AT3G56820	0.270238	0.233835	2.27015					AT5G56220	0.214567	0.0738434	1.93934
AT2G25000	0.335279	0.289401	1.81489	AT1G58330	0.350409	0.292095	0.785089					AT3G56840	0.252708	0.188677	2.15409					AT5G56240	0.251348	0.409255	2.42032
AT1G03920	0.186116	0.201625	1.81527	AT1G58340	0.264273	0.117103	1.69831					AT3G56850	0.245107	0.0919882	2.37662					AT5G56260	0.199471	0.0288111	2.7031
AT5G15160	0.120711	0.209793	1.81531	AT1G58360	0.26171	0.107538	2.92354					AT3G56870	0.232907	0.407807	1.72765					AT5G56280	0.235461	0.127676	2.68876
AT1G74420	0.300604	0.259134	1.81552	AT1G58370	0.299866	0.114001	2.28474					AT3G56880	0.343258	0.258024	3.30314					AT5G56300	0.236566	0.203921	2.1123
AT5G18540	0.165697	0.120905	1.81559	AT1G58420	0.313173	0.159991	1.84989					AT3G56940	0.163709	0.0554926	3.58294					AT5G56310	0.257373	0.247256	1.01109
AT5G62230	0.27902	0.110649	1.81643	AT1G58430	0.248841	0.294594	2.50634					AT3G56960	0.185686	0.0516695	1.87709					AT5G56320	0.289721	0.131975	1.49071
AT5G17510	0.41516	0.0654364	1.81692	AT1G58440	0.250276	0.150157	2.49219					AT3G56980	0.20562	0.346401	1.35321					AT5G56350	0.244486	0.0414309	2.59377
AT1G03620	0.131058	0.214028	1.81711	AT1G59510	0.352236	0.150062	1.4234					AT3G57010	0.225468	0.348623	2.44342					AT5G56450	0.283129	0.0283684	1.82644
AT2G36590	0.215807	0.101905	1.81741	AT1G59520	0.30836	0.0538064	2.33671					AT3G57020	0.235437	0.305916	2.84823					AT5G56460	0.279894	0.0630747	1.64066
AT5G62730	0.320184	0.120629	1.8175	AT1G59560	0.183659	0.506189	1.80946					AT3G57030	0.216894	0.261399	2.45698					AT5G56570	0.308928	0.807027	0.75982
AT1G19370	0.306296	0.0729359	1.81825	AT1G59600	0.219353	0.120262	2.20678					AT3G57040	0.243233	0.314976	2.41335					AT5G56580	0.166871	0.0449104	1.86938
AT1G15460	0.293189	0.127132	1.81923	AT1G59610	0.208126	0.0255904	2.71606					AT3G57070	0.345778	0.170839	2.25798					AT5G56590	0.209101	0.0991207	2.08698
AT3G61380	0.19218	0.438938	1.81949	AT1G59620	0.368239	0.439934	1.53542					AT3G57090	0.223071	0.192498	2.78412					AT5G56640	0.326897	0.129683	2.13111
AT5G53750	0.292137	0.16201	1.82049	AT1G59650	0.294955	0.0853893	2.40988					AT3G57130	0.231608	0.0750377	1.06688					AT5G56720	0.242596	0.128822	1.49783
AT2G36730	0.294508	0.154288	1.82063	AT1G59670	0.224084	0.421388	1.22099					AT3G57170	0.235321	0.281699	2.12599					AT5G56740	0.2575	0.16976	2.3762
AT5G14130	0.293118	0.319072	1.82084	AT1G59710	0.341849	0.117715	2.14922					AT3G57190	0.207831	0.307616	2.21165					AT5G56750	0.209357	0.0904806	2.65088
AT3G59220	0.239819	0.202622	1.8219	AT1G59720	0.243529	0.203755	1.35257					AT3G57230	0.216599	0.0827496	2.25607					AT5G56760	0.351427	0.0552561	2.95868
AT3G12090	0.24374	0.0746166	1.8219	AT1G59725	0.326536	0.0934969	1.12688					AT3G57240	0.352914	0.290112	1.69366					AT5G56790	0.221901	0.0785963	2.21634
AT5G49680	0.214782	0.203398	1.82211	AT1G59730	0.121795	0.678335	1.69425					AT3G57260	0.266792	0.491391	3.148					AT5G56850	0.292578	0.382147	2.46742
AT3G15150	0.275597	0.151266	1.82255	AT1G59740	0.158894	0.0903968	2.03912					AT3G57270	0.208052	0.567504	0.724435					AT5G56860	0.234022	0.185393	1.9529
AT3G11740	0.408005	0.0482644	1.82272	AT1G59760	0.205624	0.0896894	2.20477					AT3G57320	0.235244	0.326529	2.40585					AT5G56870	0.27959	0.122722	3.32293
AT3G07960	0.227666	0.0749788	1.82306	AT1G59820	0.156566	0.0573505	2.48662					AT3G57330	0.202697	0.0683751	2.87192					AT5G56970	0.233777	0.227001	1.93945
AT5G04660	0.302887	0.191686	1.82336	AT1G59870	0.290762	0.0966973	3.35498					AT3G57380	0.31284	0.203592	1.47332					AT5G57030	0.240426	0.100592	2.70131
AT1G09080	0.209952	0.14391	1.82344	AT1G59890	0.27446	0.232521	2.15568					AT3G57410	0.16041	0.12775	2.55183					AT5G57050	0.345059	0.0953597	1.70263
AT3G03910	0.261805	0.0755393	1.82389	AT1G59900	0.198371	0.0395615	3.14163					AT3G57420	0.233496	0.0847606	2.12126					AT5G57060	0.262127	0.189691	2.3621
AT3G55660	0.190437	0.0803117	1.82409	AT1G59970	0.476546	0.144222	2.1621					AT3G57430	0.245917	0.185763	1.60003					AT5G57090	0.284755	0.0389187	1.40982
AT1G09820	0.283762	0.16164	1.82481	AT1G59980	0.314068	0.138076	1.44923					AT3G57440	0.247976	0.291548	0.878187					AT5G57100	0.215767	0.0721671	2.22258
AT3G08620	0.20458	0.101856	1.82487	AT1G60010	0.278921	0.144903	2.8695					AT3G57450	0.192272	0.314412	3.4075					AT5G57140	0.472077	0.160642	1.32494
AT2G41480	0.245767	0.0663229	1.82508	AT1G60030	0.28247	0.0960896	1.79535					AT3G57480	0.446853	0.0534312	2.36889					AT5G57150	0.0815567	0.494693	2.17049
AT1G50590	0.217102	0.14374	1.82521	AT1G60070	0.233773	0.100334	2.72935					AT3G57510	0.385608	0.143639	2.00952					AT5G57200	0.356994	0.0528825	1.41643
AT3G05150	0.282016	0.122019	1.82551	AT1G60140	0.221648	0.0912903	2.58321					AT3G57520	0.255202	0.0743958	3.44177					AT5G57230	0.216995	0.0399688	2.00844
AT4G19010	0.235967	0.184329	1.82586	AT1G60160	0.321604	0.0390833	2.46455					AT3G57530	0.382143	0.0228866	2.89454					AT5G57260	0.2343	0.359223	1.87353
AT5G45560	0.183466	0.0727469	1.82625	AT1G60190	0.349262	0.15813	1.93789					AT3G57540	0.270914	0.141376	1.86833					AT5G57320	0.218936	0.182397	2.03305
AT5G56450	0.283129	0.0283684	1.82644	AT1G60220	0.283051	0.348688	2.6386					AT3G57550	0.258562	0.0883441	2.84899					AT5G57330	0.135194	0.130128	2.75458
AT4G31730	0.365202	0.203706	1.82658	AT1G60390	0.301042	0.168572	2.31933					AT3G57570	0.19051	0.32879	2.01839					AT5G57345	0.222844	0.225908	2.83298
AT1G64600	0.277727	0.12079	1.82671	AT1G60460	0.259242	0.231887	0.680811					AT3G57610	0.213963	0.0792273	3.21181					AT5G57360	0.276616	0.0292104	2.36802
AT3G56750	0.269948	0.110554	1.82713	AT1G60470	0.195917	0.13165	1.36097					AT3G57620	0.250752	0.165475	1.39759					AT5G57370	0.321609	0.123778	2.31984
AT3G03060	0.221422	0.141997	1.82721	AT1G60560	0.196201	0.0696083	2.06248					AT3G57650	0.142904	0.134798	2.80307					AT5G57440	0.339221	0.0498717	2.32333
AT3G53680	0.236484	0.352104	1.82741	AT1G60570	0.365992	0.515154	1.42591					AT3G57700	0.221353	0.221789	1.5316					AT5G57460	0.314032	0.0763067	2.45484
AT4G15140	0.39893	0.145247	1.82745	AT1G60600	0.268049	0.243651	2.17639					AT3G57710	0.273867	0.2646	2.01576					AT5G57490	0.163601	0.142801	2.58106
AT3G51790	0.43646	0.0715954	1.82745	AT1G60620	0.280442	0.282973	1.94892					AT3G57720	0.28314	0.179315	1.08296					AT5G57550	0.208395	0.113486	3.09725
AT5G40460	0.372392	0.164753	1.82841	AT1G60630	0.279656	0.209887	1.02698					AT3G57780	0.290176	0.363295	2.13811					AT5G57560	0.238535	0.12194	3.52403
AT2G33490	0.225015	0.128084	1.82867	AT1G60670	0.181054	0.308244	1.9461					AT3G57830	0.314183	0.157874	1.92869					AT5G57630	0.267974	0.0564849	2.2372
AT1G09575	0.286228	0.100567	1.82877	AT1G60690	0.278395	0.149573	2.03578					AT3G57860	0.298161	0.269871	1.47547					AT5G57655	0.350353	0.11516	2.73841
AT2G19050	0.345265	0.227248	1.82893	AT1G60770	0.361764	0.0860624	2.40183					AT3G57870	0.228878	0.0358756	3.39892					AT5G57660	0.34207	0.0941773	2.92575
AT5G23680	0.281926	0.128367	1.82951	AT1G60800	0.293759	0.0757189	2.48542					AT3G57920	0.246458	0.295868	1.52512					AT5G57690	0.310001	0.11543	1.7177
AT3G03000	0.335459	0.0428151	1.82984	AT1G60810	0.192352	0.05375	2.91312					AT3G57940	0.227696	0.132989	1.8091					AT5G57720	0.329399	0.470685	1.60509
AT5G47635	0.250534	0.307257	1.82994	AT1G60860	0.201236	0.181803	1.96118					AT3G57950	0.239016	0.247991	1.47444					AT5G57780	0.356822	0.165206	1.84562
AT1G53790	0.492585	0.440367	1.83018	AT1G60890	0.245659	0.0804281	2.07948					AT3G57990	0.351768	0.0851837	2.52497					AT5G57785	0.295445	0.020752	2.69483
AT5G40550	0.267519	0.115122	1.83032	AT1G60930	0.208026	0.43521	1.13026					AT3G58000	0.251772	0.203113	1.34666					AT5G57790	0.421266	0.426983	2.16861
AT3G49710	0.310556	0.0803947	1.83034	AT1G60950	0.103799	0.184352	3.97567					AT3G58010	0.168808	0.27063	2.40729					AT5G57800	0.267537	0.0794701	3.13508
AT1G74710	0.400416	0.120625	1.83038	AT1G60960	0.288474	0.174147	2.59888					AT3G58020	0.33087	0.288297	1.07153					AT5G57840	0.262371	0.326891	1.43524
AT3G51490	0.203607	0.125737	1.83038	AT1G60970	0.318122	0.151307	1.88678					AT3G58040	0.233544	0.0437679	2.29703					AT5G57870	0.175548	0.173779	3.0936
AT5G18970	0.244959	0.0700394	1.83052	AT1G61040	0.265756	0.083575	2.20876					AT3G58060	0.330065	0.0594693	2.02502					AT5G57880	0.2562	0.195156	1.36808
AT4G22580	0.331997	0.0941107	1.83075	AT1G61065	0.203956	0.0905385	2.15444					AT3G58070	0.400533	0.305354	1.62679					AT5G57900	0.225472	0.158053	2.59299
AT3G06840	0.407376	0.187539	1.83077	AT1G61070	0.378756	0.194975	2.26755					AT3G58120	0.371308	0.0361217	2.45343					AT5G57930	0.230098	0.127338	2.64133
AT3G59830	0.244933	0.0728481	1.83085	AT1G61130	0.35183	0.122496	1.21587					AT3G58170	0.303353	0.0229447	2.92246					AT5G57950	0.333433	0.420563	2.36827
AT2G14095	0.339966	0.163578	1.83218	AT1G61250	0.168701	0.113493	3.10791					AT3G58190	0.238913	0.142595	0.94589					AT5G57980	0.240954	0.201441	1.16373
AT4G17220	0.246678	0.154852	1.83318	AT1G61260	0.370499	0.219297	2.10161					AT3G58200	0.206351	0.467261	2.13914					AT5G58020	0.352948	0.128696	2.93291
AT1G22500	0.300045	0.290916	1.83319	AT1G61340	0.313037	0.289432	2.25734					AT3G58230	0.13657	0.360669	0.954315					AT5G58050	0.269323	0.184136	2.50599
AT1G52830	0.403304	0.141166	1.83325	AT1G61380	0.259306	0.151498	1.9046					AT3G58280	0.210478	0.816393	0.989768					AT5G58090	0.444166	0.0707816	2.77413
AT3G22430	0.312682	0.235822	1.83371	AT1G61390	0.232967	0.178473	1.13018					AT3G58290	0.224943	0.48207	1.07006					AT5G58110	0.179627	0.0832693	3.0595
AT3G27010	0.450541	0.113062	1.834	AT1G61490	0.303106	0.258888	1.37976					AT3G58300	0.197608	0.317262	1.02113					AT5G58130	0.23279	0.471947	2.35263
AT2G37330	0.247869	0.0999083	1.83423	AT1G61550	0.19532	0.455634	0.970639					AT3G58350	0.235468	0.418855	1.32559					AT5G58200	0.274705	0.303879	2.79829
AT4G17750	0.286066	0.416284	1.83444	AT1G61560	0.246999	0.120411	1.63808					AT3G58450	0.22118	0.210692	2.72882					AT5G58220	0.213793	0.280273	2.31727
AT5G38150	0.426961	0.391006	1.83562	AT1G61580	0.380834	0.0690421	2.46011					AT3G58470	0.21769	0.184798	2.31363					AT5G58230	0.341562	0.0313652	2.70607
AT4G24900	0.203725	0.474423	1.83615	AT1G61590	0.334184	0.0463753	1.79221					AT3G58520	0.254746	0.10374	1.4403					AT5G58250	0.261599	0.140937	3.03178
AT2G37840	0.195887	0.182766	1.83656	AT1G61610	0.320854	0.276443	1.08995					AT3G58560	0.293468	0.127574	2.72011					AT5G58260	0.228834	0.142444	2.58745
AT5G26230	0.281306	0.184616	1.83657	AT1G61630	0.240961	0.187134	0.910619					AT3G58570	0.165386	0.0573617	2.31609					AT5G58270	0.269539	0.11486	2.52714
AT2G41800	0.363841	0.0981892	1.83665	AT1G61640	0.218229	0.233467	1.62073					AT3G58580	0.162346	0.153719	2.3448					AT5G58280	0.321658	0.405952	1.3645
AT2G37650	0.304525	0.137282	1.83672	AT1G61667	0.3825	0.064132	1.95911					AT3G58590	0.247668	0.283192	1.07038					AT5G58310	0.246116	0.242457	2.28131
AT1G09790	0.328995	0.168641	1.83694	AT1G61670	0.291109	0.10355	2.3768					AT3G58620	0.244285	0.156969	2.34107					AT5G58380	0.248732	0.0756068	2.50108
AT1G12320	0.192366	0.203876	1.8371	AT1G61680	0.187607	0.53125	2.86864					AT3G58650	0.188264	0.229131	1.73639					AT5G58430	0.357182	0.0467456	2.89371
AT2G04650	0.220056	0.0660032	1.83722	AT1G61720	0.278999	0.200113	2.34813					AT3G58680	0.215966	0.111289	3.32172					AT5G58440	0.238088	0.099123	2.3218
AT2G40230	0.176952	0.139144	1.8374	AT1G61760	0.262655	0.27628	1.04819					AT3G58690	0.275388	0.0408945	2.29842					AT5G58460	0.333618	0.195452	1.54661
AT1G79410	0.220553	0.225549	1.83769	AT1G61800	0.203433	0.135733	2.41123					AT3G58710	0.272057	0.0684697	1.84516					AT5G58480	0.268775	0.210577	2.15212
AT3G14850	0.283212	0.182151	1.83791	AT1G61860	0.315387	0.0853332	2.4505					AT3G58730	0.21587	0.040586	3.36049					AT5G58490	0.293623	0.135133	2.84904
AT1G71750	0.332949	0.185636	1.83793	AT1G61870	0.233902	0.0980362	2.81855					AT3G58740	0.167044	0.47623	1.99501					AT5G58520	0.251828	0.19409	2.25396
AT2G28360	0.190317	0.152262	1.83809	AT1G61890	0.311818	0.0590856	2.96871					AT3G58750	0.229683	0.0604743	2.74508					AT5G58550	0.214674	0.189972	1.35606
AT3G05040	0.191848	0.249175	1.83932	AT1G61950	0.262449	0.107964	1.15336					AT3G58760	0.277964	0.109461	2.14237					AT5G58600	0.257167	0.116844	2.2227
AT5G24090	0.315025	0.160108	1.83982	AT1G61990	0.292029	0.428949	2.31558					AT3G58780	0.285561	0.0730553	1.97418					AT5G58640	0.165066	0.214531	2.51758
AT5G07800	0.174922	0.177998	1.84028	AT1G62020	0.179046	0.0594885	2.96012					AT3G58790	0.283754	0.0997026	2.08783					AT5G58660	0.243016	0.306426	1.76411
AT5G07080	0.286241	0.19398	1.84039	AT1G62040	0.189198	0.0401044	2.9471					AT3G58810	0.236301	0.172654	1.93321					AT5G58670	0.273444	0.152616	2.40275
AT3G06620	0.213541	0.126093	1.84073	AT1G62050	0.316957	0.0791446	1.73667					AT3G58830	0.168533	0.179066	2.47059					AT5G58690	0.204551	0.237543	1.63942
AT5G42340	0.382412	0.10713	1.84077	AT1G62150	0.271405	0.33749	1.74057					AT3G58970	0.260959	0.0988466	2.36122					AT5G58700	0.208253	0.125231	2.26247
AT5G03260	0.25818	0.085353	1.84088	AT1G62170	0.240374	0.615023	0.784273					AT3G59010	0.275794	0.166824	2.35958					AT5G58710	0.267664	0.0523655	3.21328
AT1G07410	0.283941	0.0152215	1.84168	AT1G62180	0.371823	0.0891747	3.09293					AT3G59030	0.267127	0.117993	1.21129					AT5G58750	0.416475	0.14282	1.36575
AT1G10550	0.178693	0.193197	1.84179	AT1G62200	0.248135	0.258123	2.45785					AT3G59080	0.353515	0.0875045	2.20771					AT5G58770	0.385584	0.141776	2.43435
AT2G47540	0.175181	0.326778	1.84184	AT1G62300	0.348303	0.128214	2.06668					AT3G59110	0.288087	0.0883686	2.34282					AT5G58784	0.197752	0.336219	0.960537
AT1G19940	0.327612	0.0970615	1.84224	AT1G62310	0.359482	0.382618	1.53908					AT3G59140	0.228608	0.125194	2.30819					AT5G58820	0.261723	0.438779	0.87185
AT3G45680	0.370503	0.213471	1.84258	AT1G62330	0.313356	0.0842142	2.01518					AT3G59220	0.239819	0.202622	1.8219					AT5G58830	0.298701	0.33523	1.00186
AT5G22980	0.476666	0.253203	1.8428	AT1G62340	0.330607	0.181386	1.35888					AT3G59260	0.276103	0.314081	0.788347					AT5G58850	0.21099	0.311865	0.85927
AT1G30600	0.227551	0.118748	1.84332	AT1G62380	0.206192	0.116913	3.39203					AT3G59270	0.331736	0.241625	1.07663					AT5G58870	0.223247	0.114159	2.76886
AT4G33985	0.367125	0.0981188	1.84342	AT1G62390	0.232355	0.0750609	2.89432					AT3G59280	0.3048	0.0937217	3.02433					AT5G58910	0.249697	0.0731041	0.85104
AT3G61760	0.209211	0.0368164	1.84352	AT1G62400	0.317379	0.020015	1.13451					AT3G59350	0.258452	0.0549954	2.96052					AT5G58950	0.289552	0.0878777	2.85327
AT1G05590	0.219831	0.219055	1.84375	AT1G62420	0.338393	0.264487	2.49277					AT3G59400	0.247447	0.140207	3.13686					AT5G58970	0.256394	0.0583011	2.50311
AT2G21640	0.125986	0.845604	1.84416	AT1G62430	0.293605	0.0548949	2.61227					AT3G59420	0.221567	0.135455	2.01021					AT5G58980	0.215289	0.198423	2.18533
AT5G46460	0.181645	0.292821	1.84456	AT1G62450	0.237672	0.140914	1.80574					AT3G59480	0.289673	0.0633713	1.84628					AT5G59010	0.207064	0.0540396	2.26334
AT3G58710	0.272057	0.0684697	1.84516	AT1G62520	0.309983	0.0887817	1.3545					AT3G59490	0.221398	0.183174	1.88126					AT5G59070	0.312874	0.125573	0.92205
AT2G15490	0.275786	0.192973	1.84528	AT1G62660	0.273434	0.201495	2.81831					AT3G59700	0.30082	0.183811	1.66057					AT5G59080	0.204887	0.288945	2.22995
AT5G35410	0.265404	0.126966	1.8454	AT1G62680	0.249564	0.264821	1.42943					AT3G59710	0.241803	0.198382	0.946042					AT5G59190	0.301725	0.277033	1.01215
AT2G34960	0.263936	0.0951768	1.84551	AT1G62690	0.331023	0.681041	1.19617					AT3G59760	0.209428	0.112276	2.74912					AT5G59200	0.250069	0.263587	1.18592
AT5G57780	0.356822	0.165206	1.84562	AT1G62700	0.288746	0.166132	1.10705					AT3G59790	0.32951	0.369787	0.815858					AT5G59240	0.370146	0.0331559	1.7436
AT1G78130	0.308318	0.0695269	1.84579	AT1G62710	0.306411	0.100985	2.99377					AT3G59820	0.216147	0.176224	2.36366					AT5G59250	0.226536	0.13526	2.67135
AT4G12010	0.293297	0.150127	1.84604	AT1G62720	0.327433	0.217596	1.05336					AT3G59830	0.244933	0.0728481	1.83085					AT5G59305	0.206852	0.779409	1.97071
AT3G59480	0.289673	0.0633713	1.84628	AT1G62750	0.259468	0.0464016	3.43744					AT3G59850	0.300725	0.161128	1.02472					AT5G59310	0.326593	0.173764	3.66206
AT3G19220	0.170366	0.234448	1.84672	AT1G62770	0.30107	0.125583	1.65692					AT3G59920	0.164923	0.0772072	3.31771					AT5G59350	0.386293	0.100236	2.12299
AT4G20140	0.228411	0.154248	1.84708	AT1G62790	0.379609	0.335564	2.89094					AT3G59940	0.395549	0.184519	3.02139					AT5G59410	0.244923	0.0837134	2.36835
AT4G30400	0.317001	0.0997002	1.84708	AT1G62800	0.282584	0.314361	2.47309					AT3G59950	0.183793	0.30931	2.29127					AT5G59420	0.166559	0.217457	2.96469
AT2G17650	0.283849	0.209904	1.84739	AT1G62810	0.271917	0.165233	2.20127					AT3G60020	0.392705	0.541357	1.078					AT5G59430	0.29043	0.271044	2.27584
AT1G19100	0.159329	0.276963	1.84755	AT1G62820	0.24276	0.0640138	2.71826					AT3G60030	0.255831	0.26607	2.74174					AT5G59460	0.184265	0.317583	2.17778
AT5G63130	0.345345	0.16706	1.8482	AT1G62830	0.282485	0.133526	2.06884					AT3G60070	0.303005	0.129923	2.15696					AT5G59480	0.230702	0.166367	2.48745
AT5G55380	0.230081	0.270121	1.84842	AT1G62870	0.269268	0.0682503	2.00927					AT3G60100	0.220634	0.138345	1.27282					AT5G59500	0.23346	0.227414	2.6386
AT1G32860	0.439652	0.137886	1.84949	AT1G62940	0.27315	0.049214	2.00647					AT3G60160	0.145942	0.193774	2.63994					AT5G59510	0.264341	0.210299	1.4466
AT1G77380	0.226779	0.138401	1.84962	AT1G62950	0.20993	0.219541	1.71506					AT3G60190	0.233675	0.067312	2.80996					AT5G59520	0.246812	0.205653	2.1973
AT1G58420	0.313173	0.159991	1.84989	AT1G62960	0.185281	0.135126	2.61562					AT3G60200	0.350938	0.175607	1.65247					AT5G59530	0.216283	0.18737	1.55513
AT3G53320	0.253721	0.387095	1.85012	AT1G62980	0.332086	0.103403	1.75438					AT3G60210	0.10689	0.476626	2.84253					AT5G59540	0.309062	0.235286	2.75247
AT1G35910	0.393461	0.0921383	1.85097	AT1G63050	0.235997	0.0716533	2.38832					AT3G60250	0.274588	0.0512567	2.85494					AT5G59580	0.309814	0.137738	1.00601
AT1G74500	0.203771	0.0221097	1.85111	AT1G63090	0.240799	0.149812	2.7403					AT3G60290	0.304642	0.343218	1.94152					AT5G59600	0.249352	0.240627	1.04492
AT1G10050	0.213888	0.215133	1.85126	AT1G63110	0.352268	0.258174	2.47552					AT3G60310	0.220892	0.431635	1.76179					AT5G59700	0.299867	0.166581	1.61547
AT1G17790	0.427622	0.166255	1.8515	AT1G63120	0.280586	0.0747095	2.67308					AT3G60320	0.282366	0.12865	2.88769					AT5G59710	0.198706	0.0833673	2.3482
AT5G55490	0.291135	0.258749	1.85161	AT1G63160	0.221113	0.132019	2.1225					AT3G60350	0.176967	0.25373	1.93242					AT5G59740	0.215303	0.0680099	1.8603
AT3G49750	0.363168	0.0694318	1.85184	AT1G63240	0.181997	0.550603	2.14359					AT3G60360	0.207088	0.225944	2.21561					AT5G59750	0.257369	0.0994061	2.46339
AT1G03990	0.230571	0.282853	1.85291	AT1G63430	0.221874	0.101995	2.16662					AT3G60390	0.287181	0.157304	1.92132					AT5G59760	0.174485	0.513616	0.742188
AT5G27630	0.208179	0.241696	1.85308	AT1G63440	0.203149	0.113726	1.91926					AT3G60470	0.242786	0.328893	0.948117					AT5G59780	0.340693	0.095404	2.4632
AT5G05850	0.35991	0.101222	1.85313	AT1G63460	0.117169	0.305635	2.63652					AT3G60510	0.176694	0.26362	1.79828					AT5G59810	0.340536	0.16976	1.43815
AT2G18900	0.306433	0.0804923	1.85322	AT1G63560	0.300965	0.379226	0.455059					AT3G60530	0.330443	0.116881	2.34213					AT5G59845	0.378529	0.184991	2.99915
AT5G65560	0.187064	0.259656	1.85326	AT1G63580	0.224574	0.578805	0.870318					AT3G60550	0.308597	0.140129	1.35883					AT5G59870	0.492909	0.0638554	3.33351
AT5G22540	0.350882	0.154832	1.85328	AT1G63640	0.274591	0.0893276	2.44834					AT3G60570	0.218327	0.23394	2.22511					AT5G59880	0.24004	0.200787	3.65087
AT2G24120	0.160152	0.0551883	1.85344	AT1G63680	0.265362	0.068486	2.28412					AT3G60620	0.308105	0.198677	1.97839					AT5G59980	0.238955	0.294019	1.39148
AT2G46110	0.191397	0.0997394	1.8538	AT1G63690	0.241952	0.0728564	2.80011					AT3G60630	0.208358	0.168871	2.30283					AT5G60010	0.26249	0.0597381	1.7861
AT5G41330	0.276138	0.150474	1.8542	AT1G63710	0.320454	0.0906431	2.27837					AT3G60650	0.210788	0.598173	1.25861					AT5G60090	0.373534	0.754025	1.10066
AT4G17690	0.278582	0.172748	1.85441	AT1G63800	0.14369	0.10154	2.90988					AT3G60730	0.2474	0.223342	2.25153					AT5G60160	0.298575	0.101381	2.71383
AT1G80760	0.19231	0.0656052	1.8545	AT1G63810	0.191478	0.217104	2.13939					AT3G60750	0.222416	0.0502499	3.78798					AT5G60230	0.253894	0.211058	1.92231
AT1G73380	0.370058	0.158633	1.85513	AT1G63840	0.423898	0.111541	2.94727					AT3G60780	0.121992	0.484732	1.74622					AT5G60270	0.173819	0.249521	1.65356
AT3G09600	0.233538	0.159341	1.85543	AT1G63900	0.191737	0.0775805	2.59984					AT3G60800	0.206353	0.0639288	2.53895					AT5G60280	0.251846	0.188764	0.957086
AT3G61630	0.356775	0.377723	1.85619	AT1G63930	0.220589	0.0352336	1.56954					AT3G60830	0.240124	0.058483	2.37207					AT5G60300	0.211339	0.225301	2.11914
AT4G13240	0.227287	0.135607	1.85761	AT1G63940	0.203268	0.0553566	3.0738					AT3G60840	0.244254	0.203006	1.71243					AT5G60360	0.189189	0.179119	3.75323
AT4G22790	0.22207	0.203914	1.858	AT1G63970	0.413215	0.137628	2.85348					AT3G60860	0.158827	0.157014	2.7483					AT5G60400	0.24536	0.362275	2.32846
AT2G17150	0.223205	0.174489	1.85805	AT1G64000	0.238585	0.145771	1.09117					AT3G60880	0.37136	0.057523	2.3779					AT5G60570	0.357271	0.0641751	2.62325
AT3G62000	0.138681	0.290143	1.85879	AT1G64040	0.169049	0.0661831	2.96257					AT3G60900	0.235571	0.191965	1.91455					AT5G60640	0.23996	0.16245	3.07548
AT5G47940	0.292322	0.37543	1.85947	AT1G64050	0.205562	0.385377	1.99637					AT3G60910	0.181997	0.223366	2.45192					AT5G60660	0.256252	0.129682	2.57857
AT3G52450	0.408112	0.0599577	1.8601	AT1G64060	0.287186	0.0664364	2.19351					AT3G60980	0.251032	0.617487	2.30184					AT5G60690	0.234242	0.0341497	2.72286
AT5G59740	0.215303	0.0680099	1.8603	AT1G64160	0.311063	0.0882562	0.903186					AT3G61060	0.201648	0.183811	2.77242					AT5G60730	0.19958	0.180749	1.61184
AT5G42370	0.352634	0.126268	1.86077	AT1G64180	0.210115	0.330459	1.69337					AT3G61080	0.181645	0.197759	2.53319					AT5G60740	0.271122	0.0536082	1.72788
AT4G21270	0.285509	0.115128	1.86098	AT1G64185	0.322908	0.0482894	1.93935					AT3G61110	0.188244	0.0279152	3.75465					AT5G60760	0.335402	0.0901489	2.56414
AT4G38050	0.189452	0.182359	1.8611	AT1G64190	0.321598	0.0253057	3.17984					AT3G61130	0.210459	0.0862694	2.43841					AT5G60770	0.335683	0.0459634	0.507112
AT1G70560	0.223605	0.177312	1.86115	AT1G64200	0.364556	0.101371	2.64959					AT3G61160	0.219252	0.0909309	2.74886					AT5G60820	0.228837	0.408691	2.34956
AT4G14660	0.148012	0.206098	1.86156	AT1G64310	0.317985	0.217811	1.25014					AT3G61170	0.299869	0.152354	1.43796					AT5G60870	0.313194	0.112002	1.86237
AT1G80370	0.22223	0.257705	1.86157	AT1G64355	0.222219	0.29917	2.46072					AT3G61180	0.264462	0.121331	2.49058					AT5G60880	0.256974	0.268484	1.61183
AT1G05280	0.238879	0.273125	1.86175	AT1G64370	0.11603	0.506572	3.25008					AT3G61190	0.464818	0.195352	2.31945					AT5G60890	0.253836	0.390109	2.13738
AT5G60870	0.313194	0.112002	1.86237	AT1G64390	0.170402	0.092075	2.75541					AT3G61300	0.311412	0.194739	1.10088					AT5G60900	0.403906	0.250297	2.1838
AT1G78410	0.218504	0.312042	1.86248	AT1G64405	0.154128	0.45244	1.79584					AT3G61310	0.23985	0.196618	2.71728					AT5G60920	0.279837	0.0503284	3.15378
AT5G54470	0.468121	0.307283	1.8625	AT1G64440	0.200145	0.0585518	2.33636					AT3G61380	0.19218	0.438938	1.81949					AT5G60990	0.256196	0.0298988	2.60731
AT1G56010	0.270538	0.122136	1.86252	AT1G64480	0.170441	0.0756321	0.840796					AT3G61390	0.193156	0.576357	1.36332					AT5G61000	0.30836	0.072742	2.28297
AT4G03140	0.27404	0.11875	1.86257	AT1G64510	0.219206	0.158026	3.27174					AT3G61450	0.181627	0.221177	1.38652					AT5G61040	0.195705	0.340938	1.76061
AT1G19890	0.438167	0.0639858	1.86273	AT1G64530	0.24611	0.138267	1.77232					AT3G61460	0.232546	0.0744161	2.62369					AT5G61130	0.236461	0.38278	2.7367
AT5G17570	0.300168	0.188465	1.86291	AT1G64550	0.181744	0.0241188	2.53888					AT3G61470	0.13089	0.07118	3.98764					AT5G61150	0.194572	0.164347	2.24522
AT3G63090	0.491348	0.112311	1.86306	AT1G64570	0.234928	0.301114	1.78346					AT3G61550	0.311825	0.133242	2.17759					AT5G61160	0.414167	0.204316	1.28979
AT5G17270	0.175693	0.241177	1.86309	AT1G64590	0.393324	0.11741	2.28293					AT3G61580	0.370342	0.0505059	3.19485					AT5G61170	0.272446	0.0235736	3.53225
AT4G01720	0.282538	0.206565	1.86428	AT1G64600	0.277727	0.12079	1.82671					AT3G61610	0.268609	0.13106	1.80482					AT5G61210	0.340583	0.102116	3.14256
AT2G35360	0.225108	0.207454	1.86499	AT1G64650	0.213345	0.0174386	2.73785					AT3G61630	0.356775	0.377723	1.85619					AT5G61220	0.278045	0.3242	2.54525
AT1G74590	0.142821	0.65561	1.86534	AT1G64700	0.238013	0.317056	1.5345					AT3G61670	0.241344	0.156134	2.12514					AT5G61240	0.210312	0.0468961	2.68345
AT1G19610	0.155887	0.17131	1.86548	AT1G64720	0.255538	0.191318	3.63679					AT3G61700	0.184932	0.301519	1.95646					AT5G61290	0.323213	0.192631	1.23687
AT2G23380	0.232584	0.16849	1.86558	AT1G64740	0.336332	0.0293797	2.89632					AT3G61740	0.216246	0.234532	1.49536					AT5G61300	0.225594	0.78482	1.67371
AT2G39530	0.243102	0.238833	1.86714	AT1G64780	0.367318	0.0346653	2.4451					AT3G61760	0.209211	0.0368164	1.84352					AT5G61420	0.261171	0.163824	2.51967
AT4G13710	0.172223	0.228639	1.86719	AT1G64800	0.448942	0.197172	1.68029					AT3G61790	0.236345	0.0328086	2.26687					AT5G61430	0.201356	0.105462	1.79013
AT4G02820	0.33095	0.140833	1.86723	AT1G64820	0.218388	0.383772	0.717694					AT3G61800	0.243379	0.236126	1.94158					AT5G61460	0.2205	0.190011	1.81454
AT5G25390	0.321701	0.221397	1.86728	AT1G64890	0.309492	0.149539	2.14412					AT3G61810	0.214243	0.265283	0.878555					AT5G61480	0.308519	0.116467	2.02664
AT3G09540	0.351672	0.117704	1.86734	AT1G64960	0.265861	0.240347	1.90978					AT3G61860	0.416412	0.0843738	2.86858					AT5G61510	0.192958	0.134115	2.70766
AT2G23510	0.351718	0.150898	1.86756	AT1G64980	0.234771	0.0922094	2.94234					AT3G61870	0.241149	0.138704	3.27553					AT5G61520	0.367886	0.133962	2.22732
AT1G56150	0.200631	0.320954	1.86765	AT1G65020	0.287451	0.288357	2.16116					AT3G61890	0.220361	0.22687	2.50535					AT5G61560	0.269411	0.12388	1.69021
AT4G26470	0.360298	0.0451926	1.86801	AT1G65040	0.304591	0.102627	2.01394					AT3G61910	0.267372	0.273051	1.3076					AT5G61570	0.32544	0.190839	1.48725
AT1G28090	0.239149	0.172213	1.86823	AT1G65060	0.412151	0.086795	2.47155					AT3G61920	0.229705	0.216671	1.24957					AT5G61580	0.35339	0.0898306	2.50478
AT3G57540	0.270914	0.141376	1.86833	AT1G65080	0.216237	0.236625	1.38677					AT3G61930	0.337841	0.304681	2.12477					AT5G61600	0.20805	0.359977	2.74485
AT3G54950	0.435211	0.0914327	1.86837	AT1G65110	0.185536	0.647409	1.32521					AT3G61940	0.259472	0.228312	1.02598					AT5G61640	0.197388	0.187202	2.34824
AT1G07380	0.186763	0.165044	1.86844	AT1G65120	0.205424	0.436331	1.24348					AT3G61950	0.369716	0.176651	1.49364					AT5G61650	0.269138	0.223592	1.2612
AT3G05190	0.242645	0.114602	1.86882	AT1G65130	0.243793	0.540114	1.27165					AT3G61970	0.265152	0.141254	1.65887					AT5G61730	0.244506	0.225871	1.67667
AT5G56580	0.166871	0.0449104	1.86938	AT1G65240	0.230307	0.200235	1.93054					AT3G62000	0.138681	0.290143	1.85879					AT5G61740	0.222494	0.337224	0.961411
AT1G65380	0.287919	0.123897	1.87015	AT1G65290	0.233457	0.122285	3.44244					AT3G62010	0.15466	0.0366258	2.6818					AT5G61750	0.320213	0.240385	0.711361
AT4G20840	0.475233	0.138236	1.87021	AT1G65380	0.287919	0.123897	1.87015					AT3G62020	0.270831	0.0864486	2.45873					AT5G61760	0.245053	0.151804	2.43441
AT1G28430	0.397016	0.206769	1.87065	AT1G65390	0.353445	0.614326	2.02933					AT3G62060	0.192944	0.205201	2.03551					AT5G61780	0.291302	0.152315	3.00609
AT5G38120	0.467253	0.154837	1.87096	AT1G65430	0.265815	0.0978682	2.33811					AT3G62100	0.445334	0.0452403	1.5843					AT5G61810	0.251692	0.0663814	2.20909
AT5G54190	0.286828	0.108786	1.871	AT1G65470	0.205818	0.277233	1.74534					AT3G62130	0.240496	0.127355	2.33333					AT5G61820	0.274145	0.310406	3.24709
AT4G27910	0.207647	0.305983	1.87147	AT1G65480	0.293993	0.123828	2.40953					AT3G62140	0.250519	0.256233	2.11478					AT5G61830	0.320556	0.124187	2.03839
AT5G11510	0.2057	0.314032	1.87153	AT1G65490	0.328694	0.394602	3.09822					AT3G62170	0.220326	0.180932	3.04071					AT5G61840	0.196227	0.0333443	2.46041
AT2G33320	0.381683	0.105944	1.87159	AT1G65500	0.222389	0.56738	2.21035					AT3G62180	0.352377	0.27636	2.50408					AT5G61850	0.32399	0.0500895	1.17725
AT1G47840	0.233601	0.252886	1.87164	AT1G65520	0.236811	0.278093	1.88775					AT3G62220	0.264835	0.0559397	2.18298					AT5G61865	0.215094	0.256308	1.21619
AT1G09550	0.252995	0.26968	1.87261	AT1G65540	0.310568	0.0742963	2.08648					AT3G62240	0.388356	0.151759	2.6054					AT5G61890	0.4405	0.17117	0.838015
AT4G32730	0.193063	0.318293	1.87261	AT1G65560	0.422166	0.13388	2.17877					AT3G62260	0.337996	0.158135	2.51155					AT5G61970	0.14986	0.209535	2.61892
AT4G18790	0.260503	0.0819723	1.87304	AT1G65570	0.325172	0.128691	0.888459					AT3G62270	0.202637	0.0607017	2.20074					AT5G61980	0.199704	0.0690139	1.91444
AT5G08020	0.229797	0.120147	1.87305	AT1G65580	0.265769	0.127024	2.60485					AT3G62300	0.231765	0.466225	2.39423					AT5G62040	0.242526	0.112694	1.04098
AT1G02370	0.182959	0.311935	1.87312	AT1G65590	0.28868	0.15396	1.43406					AT3G62310	0.223297	0.0555695	2.59968					AT5G62050	0.222933	0.211919	2.33905
AT4G27370	0.188359	0.435411	1.87321	AT1G65650	0.198732	0.177475	2.53303					AT3G62360	0.179147	0.212882	2.64175					AT5G62070	0.295291	0.181908	1.94784
AT5G63590	0.352036	0.191798	1.87326	AT1G65660	0.316423	0.0228649	2.78119					AT3G62370	0.24553	0.141288	2.36719					AT5G62080	0.264466	0.0577045	2.37817
AT5G57260	0.2343	0.359223	1.87353	AT1G65690	0.430014	0.0721758	2.24128					AT3G62380	0.469444	0.567061	0.883176					AT5G62100	0.341155	0.292523	1.92869
AT3G27320	0.253398	0.0699374	1.87359	AT1G65720	0.350779	0.166254	3.32572					AT3G62410	0.239901	0.267212	3.4573					AT5G62130	0.30309	0.302812	2.26786
AT3G14330	0.336558	0.170828	1.87365	AT1G65730	0.424434	0.108964	2.21522					AT3G62450	0.237642	0.132677	2.56264					AT5G62140	0.301027	0.409676	1.96096
AT4G23440	0.418396	0.0461317	1.87373	AT1G65810	0.381576	0.193894	0.933923					AT3G62550	0.234358	0.174633	3.32466					AT5G62160	0.27068	0.21582	1.39483
AT4G29910	0.266706	0.180449	1.87374	AT1G65820	0.339206	0.139626	3.30113					AT3G62560	0.191641	0.0244398	2.78842					AT5G62180	0.343572	0.30218	1.31995
AT5G10520	0.234219	0.181477	1.87383	AT1G65840	0.34637	0.0517934	2.71013					AT3G62590	0.245121	0.177969	2.12148					AT5G62200	0.259074	0.172825	2.67127
AT3G01140	0.2808	0.137737	1.8739	AT1G65910	0.382986	0.172358	1.42554					AT3G62600	0.247365	0.0249319	2.98386					AT5G62230	0.27902	0.110649	1.81643
AT5G36110	0.271498	0.217002	1.87392	AT1G65930	0.216915	0.0461656	3.85528					AT3G62610	0.24438	0.357393	1.31918					AT5G62250	0.186383	0.297175	1.33948
AT5G22840	0.302357	0.140893	1.87394	AT1G65950	0.267624	0.163804	1.95343					AT3G62690	0.278729	0.0760438	1.71745					AT5G62380	0.290112	0.0409017	1.0904
AT5G05460	0.272805	0.182123	1.87409	AT1G66080	0.227235	0.064135	2.09628					AT3G62700	0.278111	0.103063	3.02042					AT5G62420	0.223098	0.0946926	1.03596
AT2G28640	0.45066	0.0959722	1.87436	AT1G66120	0.459815	0.251904	2.65434					AT3G62710	0.289829	0.405682	2.60961					AT5G62490	0.194435	0.15341	2.75345
AT1G75140	0.247843	0.142937	1.87467	AT1G66130	0.341349	0.16485	2.16422					AT3G62730	0.431919	0.114106	3.04192					AT5G62500	0.169789	0.153904	2.15537
AT5G43670	0.251364	0.108179	1.87489	AT1G66150	0.438648	0.0570008	2.9881					AT3G62770	0.411499	0.0790241	2.35701					AT5G62540	0.390823	0.0999488	2.77837
AT1G13030	0.249721	0.286886	1.87514	AT1G66160	0.356386	0.158187	2.30986					AT3G62820	0.222425	0.233809	2.3969					AT5G62550	0.200842	0.50614	2.23276
AT3G55020	0.136148	0.194145	1.87519	AT1G66210	0.348111	0.283335	2.29121					AT3G62860	0.294415	0.110407	2.09341					AT5G62580	0.237268	0.214191	2.40765
AT3G48210	0.227628	0.257401	1.87616	AT1G66220	0.337308	0.381239	0.746731					AT3G62870	0.364993	0.0356364	3.69994					AT5G62620	0.234652	0.0686374	2.28195
AT4G28940	0.217745	0.208976	1.87639	AT1G66340	0.290178	0.031261	2.15787					AT3G62890	0.282198	0.205164	1.1051					AT5G62630	0.253761	0.111081	2.31377
AT3G56960	0.185686	0.0516695	1.87709	AT1G66350	0.316801	0.110265	2.56213					AT3G62930	0.230256	0.1192	2.0089					AT5G62670	0.192201	0.024958	2.92835
AT1G12160	0.210138	0.283094	1.87729	AT1G66430	0.368165	0.0959528	2.7862					AT3G62970	0.320162	0.299109	2.42609					AT5G62680	0.252094	0.106385	2.87254
AT1G31070	0.241247	0.0486865	1.87871	AT1G66460	0.338557	0.173539	1.46239					AT3G62980	0.232091	0.052447	2.58369					AT5G62710	0.332036	0.0768602	2.11903
AT5G48520	0.216018	0.0449475	1.87897	AT1G66470	0.335616	0.0720735	1.29834					AT3G63000	0.412982	0.0500259	2.68371					AT5G62720	0.228076	0.202075	2.61483
AT3G48350	0.254498	0.180881	1.87921	AT1G66660	0.443354	0.528879	2.09104					AT3G63040	0.262515	0.594796	3.04898					AT5G62730	0.320184	0.120629	1.8175
AT2G36190	0.259359	0.180424	1.87927	AT1G66670	0.26326	0.110438	3.18516					AT3G63050	0.320852	0.495603	1.63138					AT5G62760	0.273861	0.177364	1.29459
AT3G55180	0.181524	0.246363	1.87948	AT1G66740	0.236948	0.222171	2.19097					AT3G63060	0.302439	0.108493	0.653396					AT5G62790	0.173555	0.0850198	3.15083
AT4G22770	0.319993	0.30957	1.88008	AT1G66750	0.325721	0.0722401	2.06635					AT3G63070	0.235784	0.355856	2.24493					AT5G62840	0.187087	0.166858	2.33453
AT5G04060	0.384698	0.0944912	1.88049	AT1G66760	0.316715	0.0575545	2.12306					AT3G63080	0.303048	0.118091	2.60466					AT5G62850	0.171181	0.155911	2.50022
AT5G12350	0.173847	0.0686845	1.88054	AT1G66840	0.295012	0.255499	1.63996					AT3G63090	0.491348	0.112311	1.86306					AT5G62880	0.180919	0.0115309	2.36457
AT1G75640	0.277851	0.160928	1.88063	AT1G66850	0.317375	0.225107	2.89592					AT3G63110	0.24915	0.216593	1.91103					AT5G62900	0.296898	0.0872659	2.26465
AT3G46110	0.260491	0.32772	1.88096	AT1G66860	0.379208	0.123759	1.1043					AT3G63150	0.364957	0.284145	2.56542					AT5G62910	0.3074	0.200294	2.18014
AT2G17570	0.25987	0.175284	1.88096	AT1G66890	0.419153	0.177958	2.23281					AT3G63160	0.268688	0.107167	3.48804					AT5G62930	0.302889	0.0629821	2.46273
AT3G43700	0.289856	0.26734	1.88101	AT1G66900	0.251366	0.0965826	2.44453					AT3G63210	0.467783	0.263827	2.33245					AT5G62960	0.231362	0.0825053	2.0281
AT5G15330	0.363511	0.101461	1.8812	AT1G67060	0.234134	0.0338562	2.16717					AT3G63240	0.286272	0.159702	1.45067					AT5G62980	0.235379	0.241276	2.52494
AT3G59490	0.221398	0.183174	1.88126	AT1G67070	0.296614	0.178257	1.74952					AT3G63250	0.27157	0.215639	2.57755					AT5G63000	0.267246	0.058521	2.14321
AT1G12020	0.39225	0.184391	1.88144	AT1G67080	0.286197	0.264064	2.80671					AT3G63260	0.313573	0.248899	2.61197					AT5G63050	0.223568	0.145205	2.57337
AT2G20750	0.307301	0.0876315	1.88156	AT1G67100	0.493249	0.0386643	2.69232					AT3G63300	0.346602	0.0824725	1.8857					AT5G63070	0.333924	0.078104	1.15608
AT5G04960	0.236881	0.254629	1.88177	AT1G67110	0.332578	0.0838017	1.40427					AT3G63310	0.287561	0.0678275	2.78704					AT5G63110	0.220408	0.10387	2.36365
AT4G39630	0.22797	0.292393	1.88208	AT1G67250	0.310848	0.117556	3.00687					AT3G63350	0.375875	0.200843	0.92413					AT5G63130	0.345345	0.16706	1.8482
AT4G04500	0.278503	0.41121	1.88213	AT1G67300	0.191508	0.112008	2.44378					AT3G63390	0.439036	0.234579	2.36654					AT5G63135	0.365473	0.0680385	2.02711
AT1G79360	0.3088	0.132897	1.8825	AT1G67340	0.371045	0.111869	2.3605					AT3G63470	0.16225	0.133377	1.3091					AT5G63140	0.244948	0.389951	2.09709
AT5G26200	0.276519	0.108933	1.88254	AT1G67410	0.299322	0.118294	1.60318					AT3G63520	0.197656	0.169255	3.07941					AT5G63180	0.352202	0.0948456	2.60684
AT1G48380	0.201943	0.238668	1.88273	AT1G67430	0.175413	0.0135793	3.84143					AT3G66656	0.267604	0.280341	1.13666					AT5G63220	0.176505	0.112983	1.94509
AT5G11380	0.186348	0.218209	1.88325	AT1G67440	0.416311	0.0462111	2.04635					AT3G66658	0.16974	0.0529644	2.34886					AT5G63260	0.216994	0.280755	2.3074
AT5G56160	0.279167	0.26331	1.8834	AT1G67460	0.42934	0.484309	1.28125													AT5G63280	0.227284	0.189051	1.97377
AT2G22120	0.170215	0.0854368	1.88379	AT1G67490	0.221474	0.144141	2.01376													AT5G63380	0.257971	0.189298	2.36388
AT4G24260	0.332288	0.266387	1.88424	AT1G67540	0.402905	0.245327	1.31214													AT5G63390	0.205132	0.178926	0.900965
AT4G22250	0.385586	0.117599	1.88431	AT1G67560	0.386535	0.0831836	2.56623													AT5G63400	0.247275	0.0581668	2.91932
AT1G76310	0.259921	0.142254	1.88499	AT1G67570	0.423708	0.0691701	1.747													AT5G63410	0.227674	0.157601	2.60159
AT1G55630	0.298045	0.146916	1.8855	AT1G67600	0.224944	0.148256	2.0259													AT5G63450	0.271239	0.207822	1.68676
AT3G63300	0.346602	0.0824725	1.8857	AT1G67630	0.192384	0.181277	1.76421													AT5G63480	0.249051	0.159717	2.28305
AT3G55500	0.318952	0.131813	1.88577	AT1G67640	0.26574	0.100028	1.51644													AT5G63490	0.263994	0.0616027	2.46713
AT1G72200	0.343473	0.238596	1.88631	AT1G67680	0.208768	0.303876	2.60071													AT5G63510	0.192396	0.0594689	2.99638
AT1G60970	0.318122	0.151307	1.88678	AT1G67730	0.23971	0.127769	3.26189													AT5G63570	0.355935	0.0286012	2.99157
AT1G72670	0.28169	0.0747762	1.88745	AT1G67740	0.235309	0.187874	3.72307													AT5G63580	0.401389	0.222201	1.80073
AT1G65520	0.236811	0.278093	1.88775	AT1G67750	0.266562	0.0785533	2.51037													AT5G63590	0.352036	0.191798	1.87326
AT3G11440	0.191093	0.300586	1.88818	AT1G67780	0.223568	0.388923	1.3509													AT5G63630	0.221847	0.204837	1.73772
AT4G24540	0.152743	0.318845	1.88836	AT1G67830	0.463488	0.0674693	2.5702													AT5G63650	0.242449	0.0567898	1.91286
AT5G67230	0.263595	0.186998	1.88871	AT1G67840	0.186323	0.140682	2.51928													AT5G63670	0.154847	0.156002	2.89416
AT3G54240	0.2903	0.0953072	1.88943	AT1G67880	0.396865	0.0357153	2.309													AT5G63690	0.374958	0.198812	1.0351
AT1G32870	0.295745	0.322634	1.88961	AT1G67890	0.304542	0.140044	2.26981													AT5G63710	0.285893	0.0468405	2.05548
AT2G35980	0.196541	0.213161	1.88968	AT1G67920	0.235122	0.175924	2.35483													AT5G63730	0.274212	0.339938	1.15706
AT5G40520	0.182178	0.419523	1.8909	AT1G67930	0.233474	0.0951016	2.36618													AT5G63770	0.255546	0.0741702	1.77381
AT3G12530	0.314919	0.0334226	1.89118	AT1G67950	0.283678	0.0892149	2.00385													AT5G63780	0.229879	0.148743	2.75818
AT2G02950	0.228545	0.30603	1.89119	AT1G67960	0.241891	0.135572	2.03569													AT5G63790	0.431025	0.0988098	2.60185
AT1G76470	0.253996	0.219366	1.89162	AT1G68040	0.2264	0.382608	0.874829													AT5G63810	0.214227	0.106226	2.47295
AT4G34840	0.152509	0.225928	1.8917	AT1G68050	0.281159	0.0652555	2.85172													AT5G63820	0.221412	1.13016	1.51903
AT5G41100	0.275882	0.164049	1.89198	AT1G68060	0.293358	0.0592615	2.11228													AT5G63850	0.204469	0.0762877	2.61282
AT1G78650	0.227119	0.432905	1.89255	AT1G68070	0.440993	0.0789604	2.46621													AT5G63860	0.221653	0.0509746	2.8899
AT2G32410	0.271257	0.326649	1.89308	AT1G68090	0.256994	0.0580294	1.27939													AT5G63880	0.193622	0.0523313	2.50077
AT2G40700	0.262545	0.110693	1.89362	AT1G68100	0.245774	0.11573	2.3219													AT5G63890	0.355617	0.0956805	2.67302
AT3G50050	0.330659	0.133398	1.89363	AT1G68110	0.277315	0.303576	2.585													AT5G63910	0.216463	0.200344	2.15355
AT1G77870	0.148646	0.264289	1.89374	AT1G68120	0.437913	0.133316	1.60874													AT5G63930	0.171771	0.178654	1.79833
AT5G40260	0.319041	0.242174	1.89461	AT1G68170	0.200446	0.318887	1.6471													AT5G63980	0.198658	0.162749	2.86528
AT1G53710	0.130185	0.323382	1.89468	AT1G68220	0.224502	0.195473	2.97195													AT5G64010	0.174497	0.350296	2.12509
AT1G77630	0.278794	0.13729	1.89471	AT1G68290	0.260132	0.112554	1.64891													AT5G64040	0.174028	0.192068	3.78616
AT2G24630	0.189139	0.10785	1.8949	AT1G68300	0.230266	0.270516	3.13561													AT5G64070	0.164256	0.103544	2.45242
AT1G49160	0.291641	0.0569139	1.89521	AT1G68320	0.326821	0.141962	1.3436													AT5G64100	0.186767	0.287244	2.79038
AT5G47610	0.219567	0.34507	1.89545	AT1G68370	0.278152	0.0499887	2.35203													AT5G64110	0.320452	0.24283	1.36162
AT3G22540	0.394525	0.0396851	1.89559	AT1G68400	0.324554	0.105151	2.26296													AT5G64120	0.289728	0.0936197	3.07745
AT3G29130	0.42754	0.144232	1.89636	AT1G68430	0.456323	0.112774	1.47675													AT5G64180	0.288707	0.0689115	2.1952
AT3G20020	0.217073	0.226477	1.89638	AT1G68460	0.278042	0.234253	0.795313													AT5G64190	0.211661	0.198512	2.15573
AT2G03050	0.198096	0.122419	1.89652	AT1G68470	0.352894	0.215955	2.1873													AT5G64210	0.197333	0.303119	1.03863
[truncated: 6,452 more rows]

## Sheet: Analysis of data by chromosomes
Table S17C. Chi-square analysis for distribution of all loci and loci with ω & expression in Gaut's microarrays.
[truncated: 57 more rows]

[truncated: 2 more sheets: Data grouped by GEA , Evolutionary analysis of GEA]
