# Supplementary material for: Fixation of Expression Divergences by Natural Selection in Arabidopsis Coding Genes
Source: Int J Mol Sci. 2024 Dec 22;25(24):13710. doi: 10.3390/ijms252413710 (PMC11678068; doi:10.3390/ijms252413710)
Supplement: Supplementary file 1 [file ijms-25-13710-s001.zip › Table S18.xlsx]

## Sheet: Data distributed by chromosomes
Table S18. Analysis of Ks, ω and ω >1 (within species) in loci with GEA (No. ESTs).
Table S18A. Distribution of loci with ω and Ks (within species) and GEA (No. ESTs) in the chromosomes.
All loci with ω and ESTs				Chromsome I				Chromsome II				Chromsome III				Chromsome IV				Chromsome V
Gene ID	Ks	ω	No. ESTs	Locus	Ks	ω	No. ESTs	Locus	Ks	ω	No. ESTs	Locus	Ks	ω	No. ESTs	Locus	Ks	ω	No. ESTs	Locus	Ks	ω	No. ESTs
AT1G01450	0.0444826	0.0812038	9	AT1G01450	0.0444826	0.0812038	9	AT2G01260	0.0109566	0.109932	31	AT3G01100	0.0036269	0.177253	19	AT4G00020	0.00224994	0.501323	20	AT5G01020	0.00310336	0.355493	131
AT1G01700	0.00296977	1.51165	1	AT1G01700	0.00296977	1.51165	1	AT2G01270	0.00863929	0.104213	93	AT3G01140	0.0210256	0.157116	23	AT4G00050	0.00657075	0.170898	30	AT5G01040	0.00219835	0.351076	41
AT1G01710	0.00303051	0.34749	40	AT1G01710	0.00303051	0.34749	40	AT2G01280	0.0579846	0.425612	43	AT3G01170	0.0123948	0.16757	25	AT4G00120	0.0150104	0.145244	2	AT5G01050	0.00217305	0.355006	1
AT1G01790	0.00100011	1.55314	27	AT1G01790	0.00100011	1.55314	27	AT2G01290	0.0372459	0.0937323	67	AT3G01260	0.0154405	0.651396	1	AT4G00130	0.00731516	1.55016	18	AT5G01080	0.00727573	1.33694	1
AT1G01800	0.00877204	0.348469	88	AT1G01800	0.00877204	0.348469	88	AT2G01300	0.00800502	0.732923	34	AT3G01320	0.00648758	0.476616	15	AT4G00140	0.0052103	0.332205	1	AT5G01090	0.0077789	0.160745	75
AT1G01900	0.00570953	0.109503	27	AT1G01900	0.00570953	0.109503	27	AT2G01320	0.00515319	0.242843	80	AT3G01345	0.0590959	0.980589	6	AT4G00230	0.0558367	0.110284	50	AT5G01100	0.00213419	0.329252	12
AT1G01920	0.00392081	1.74533	26	AT1G01920	0.00392081	1.74533	26	AT2G01340	0.0175824	0.241676	62	AT3G01450	0.00387133	0.720019	23	AT4G00250	0.0135477	0.818609	3	AT5G01110	0.00440302	1.05281	2
AT1G01960	0.00342376	0.308856	65	AT1G01960	0.00342376	0.308856	65	AT2G01370	0.0147407	0.440351	18	AT3G01460	0.00240986	0.256009	29	AT4G00270	0.0265075	0.311233	52	AT5G01120	0.0157057	0.636901	10
AT1G01980	0.00257991	1.8897	7	AT1G01980	0.00257991	1.8897	7	AT2G01410	0.024841	0.0460857	96	AT3G01600	0.00377207	0.314272	2	AT4G00290	0.0241756	0.109509	11	AT5G01130	0.00522647	0.970096	39
AT1G02060	0.0135373	0.840706	8	AT1G02060	0.0135373	0.840706	8	AT2G01420	0.0182307	0.15662	66	AT3G01630	0.00444983	0.374327	2	AT4G00330	0.0138756	0.083009	101	AT5G01170	0.00773633	1.75707	10
AT1G02110	0.00391446	0.160066	52	AT1G02110	0.00391446	0.160066	52	AT2G01430	0.0478225	0.14719	6	AT3G01640	0.0160836	0.242585	38	AT4G00340	0.00144224	1.57834	22	AT5G01180	0.00224435	0.352753	11
AT1G02120	0.00231982	0.633512	45	AT1G02120	0.00231982	0.633512	45	AT2G01510	0.0179095	0.206468	1	AT3G01670	0.00678757	0.078671	57	AT4G00350	0.044027	0.0783075	2	AT5G01190	0.00439709	0.373938	2
AT1G02150	0.0136895	0.121567	106	AT1G02150	0.0136895	0.121567	106	AT2G01570	0.0146857	0.101147	159	AT3G01690	0.0273153	0.171183	135	AT4G00355	0.0151871	0.110204	104	AT5G01200	0.00958679	0.176684	10
AT1G02170	0.0245215	0.106371	25	AT1G02170	0.0245215	0.106371	25	AT2G01620	0.00474305	0.636018	45	AT3G01710	0.0276172	0.119065	12	AT4G00390	0.00357457	0.690585	5	AT5G01240	0.00528393	0.174683	87
AT1G02190	0.00461076	0.450702	111	AT1G02190	0.00461076	0.450702	111	AT2G01710	0.0159356	0.278306	51	AT3G01720	0.0215668	0.0820251	36	AT4G00480	0.0468592	0.527492	6	AT5G01290	0.00238938	0.539858	26
AT1G02205	0.0108261	0.324987	106	AT1G02205	0.0108261	0.324987	106	AT2G01720	0.00540295	0.181496	129	AT3G01750	0.00390963	0.519599	28	AT4G00540	0.00328721	1.2133	6	AT5G01320	0.0191822	0.150749	3
AT1G02220	0.0644605	0.563024	4	AT1G02220	0.0644605	0.563024	4	AT2G01730	0.00226669	0.315914	1	AT3G01810	0.00901681	0.515717	22	AT4G00590	0.00319215	0.344552	9	AT5G01340	0.00801762	0.184668	32
AT1G02270	0.0448811	0.0844181	22	AT1G02270	0.0448811	0.0844181	22	AT2G01750	0.00208762	1.02059	12	AT3G01910	0.0032618	0.704478	160	AT4G00630	0.0245677	0.0783615	78	AT5G01360	0.0538658	0.0958938	6
AT1G02300	0.00760081	0.316273	13	AT1G02300	0.00760081	0.316273	13	AT2G01760	0.0445405	0.223301	11	AT3G01930	0.0150218	0.104016	25	AT4G00650	0.00568415	1.42767	3	AT5G01380	0.00885973	0.152299	6
AT1G02335	0.00544787	0.778789	25	AT1G02335	0.00544787	0.778789	25	AT2G01800	0.034117	0.778833	24	AT3G01970	0.0144735	0.534138	22	AT4G00695	0.00869219	0.335784	57	AT5G01400	0.00719034	0.409387	16
AT1G02720	0.0100128	0.256164	32	AT1G02720	0.0100128	0.256164	32	AT2G01820	0.0479343	0.196266	65	AT3G02030	0.00541354	0.787541	45	AT4G00700	0.02879	0.0482166	16	AT5G01480	0.00526714	1.22471	2
AT1G02750	0.030074	0.829032	21	AT1G02750	0.030074	0.829032	21	AT2G01860	0.0554723	0.0781444	13	AT3G02040	0.0185703	0.312566	88	AT4G00710	0.00564413	0.159532	66	AT5G01490	0.00831566	0.725004	3
AT1G02770	0.0187158	0.366913	14	AT1G02770	0.0187158	0.366913	14	AT2G01880	0.0206062	0.185512	16	AT3G02060	0.0165965	0.162379	33	AT4G00730	0.00960502	0.110728	95	AT5G01500	0.00587689	0.188503	15
AT1G02840	0.00881956	0.166686	172	AT1G02840	0.00881956	0.166686	172	AT2G01890	0.00862077	0.150453	28	AT3G02100	0.00840201	0.927081	23	AT4G00750	0.00830026	0.255996	46	AT5G01520	0.0353108	0.0514218	31
AT1G02850	0.00249826	0.689708	45	AT1G02850	0.00249826	0.689708	45	AT2G01910	0.00467406	0.307137	40	AT3G02130	0.00113307	0.34354	18	AT4G00820	0.0199619	0.175699	71	AT5G01540	0.0037253	0.356389	31
AT1G02890	0.00221579	0.15929	42	AT1G02890	0.00221579	0.15929	42	AT2G01918	0.0231672	0.100684	47	AT3G02170	0.00148332	0.992457	104	AT4G00830	0.00297474	0.292953	95	AT5G01550	0.00363621	0.181895	6
AT1G02970	0.00579287	0.149752	5	AT1G02970	0.00579287	0.149752	5	AT2G01930	0.0479545	0.0308575	28	AT3G02330	0.00481651	0.398985	1	AT4G00870	0.0149856	0.794239	33	AT5G01620	0.00951827	0.0997605	23
AT1G02980	0.00922389	0.0645714	6	AT1G02980	0.00922389	0.0645714	6	AT2G01950	0.00225788	0.348668	18	AT3G02500	0.00500834	0.294542	3	AT4G00880	0.0117652	0.30414	19	AT5G01630	0.00474511	0.161004	15
AT1G02990	0.00396025	0.627747	14	AT1G02990	0.00396025	0.627747	14	AT2G01970	0.00837281	0.184666	124	AT3G02550	0.0102933	0.163913	94	AT4G00900	0.00516204	0.162582	10	AT5G01660	0.00279975	0.881749	7
AT1G03060	0.00111577	0.221005	33	AT1G03060	0.00111577	0.221005	33	AT2G01980	0.00205062	0.796468	18	AT3G02700	0.0370947	0.0962254	69	AT4G00920	0.00450758	0.308725	1	AT5G01670	0.00762247	0.335572	35
AT1G03070	0.00490884	0.380098	2	AT1G03070	0.00490884	0.380098	2	AT2G02020	0.0145483	0.986298	6	AT3G02810	0.00546103	0.140236	3	AT4G00940	0.00982421	0.150483	5	AT5G01680	0.0097299	0.297482	5
AT1G03110	0.00320991	0.32179	19	AT1G03110	0.00320991	0.32179	19	AT2G02030	0.0529239	1.07204	24	AT3G02830	0.00353348	0.312143	67	AT4G00955	0.0157836	0.112536	9	AT5G01700	0.0169985	0.0693952	8
AT1G03170	0.0124142	0.581187	21	AT1G03170	0.0124142	0.581187	21	AT2G02060	0.0238666	0.0702036	4	AT3G02840	0.0034018	0.349326	23	AT4G00970	0.0331187	0.669606	19	AT5G01720	0.00479998	0.485062	43
AT1G03210	0.00913061	0.172057	13	AT1G03210	0.00913061	0.172057	13	AT2G02070	0.0133536	0.29449	79	AT3G02890	0.00828773	0.2035	9	AT4G00980	0.0616242	0.387536	7	AT5G01730	0.00836067	0.188067	15
AT1G03220	0.00295027	0.356899	298	AT1G03220	0.00295027	0.356899	298	AT2G02080	0.00268444	0.63492	43	AT3G02910	0.0202363	0.12142	70	AT4G00990	0.00483851	1.09676	10	AT5G01750	0.0121736	0.169475	245
AT1G03230	0.0188165	0.230909	45	AT1G03230	0.0188165	0.230909	45	AT2G02170	0.00593044	0.301644	12	AT3G02970	0.00764982	0.357242	7	AT4G01010	0.0427661	0.0437475	5	AT5G01760	0.00232443	0.720781	8
AT1G03365	0.00339614	0.313715	30	AT1G03365	0.00339614	0.313715	30	AT2G02220	0.00952888	0.0461663	45	AT3G02990	0.00589696	0.319335	4	AT4G01020	0.00551253	0.418809	6	AT5G01770	0.00403937	0.658171	14
AT1G03410	0.00816744	0.418954	33	AT1G03410	0.00816744	0.418954	33	AT2G02230	0.0427362	0.112797	15	AT3G03060	0.00207652	0.343742	6	AT4G01030	0.00188714	0.298912	47	AT5G01780	0.00650329	0.454431	27
AT1G03457	0.0361179	0.238051	26	AT1G03457	0.0361179	0.238051	26	AT2G02240	0.041403	0.944337	7	AT3G03140	0.00191386	1.17354	15	AT4G01050	0.00549886	0.176168	292	AT5G01820	0.006618	0.147887	89
AT1G03495	0.0112404	0.171919	9	AT1G03495	0.0112404	0.171919	9	AT2G02250	0.0471058	0.211988	3	AT3G03150	0.00970222	0.398573	217	AT4G01060	0.0577223	0.197588	7	AT5G01830	0.019856	0.0667237	16
AT1G04280	0.00752141	0.33279	31	AT1G04280	0.00752141	0.33279	31	AT2G02300	0.00532477	0.283358	16	AT3G03260	0.00381857	0.333491	2	AT4G01070	0.00505379	0.189857	122	AT5G01850	0.00875521	0.148628	21
AT1G04380	0.00403102	0.632278	11	AT1G04380	0.00403102	0.632278	11	AT2G02350	0.00808705	0.279755	3	AT3G03280	0.0232816	0.234873	1	AT4G01080	0.0414822	0.178822	61	AT5G01890	0.00529817	0.176279	42
AT1G04400	0.00327306	0.562516	163	AT1G04400	0.00327306	0.562516	163	AT2G02360	0.0725496	0.537801	23	AT3G03300	0.00397411	0.079789	39	AT4G01110	0.0144216	0.121216	63	AT5G01920	0.00267203	0.337362	82
AT1G04470	0.00245387	0.35634	7	AT1G04470	0.00245387	0.35634	7	AT2G02400	0.0177365	0.0777754	30	AT3G03320	0.0227575	0.391122	37	AT4G01120	0.0234367	0.221111	52	AT5G01930	0.00303758	0.976045	29
AT1G04500	0.00367074	0.308121	2	AT1G04500	0.00367074	0.308121	2	AT2G02450	0.00343001	0.307249	14	AT3G03330	0.00391918	0.350767	78	AT4G01130	0.0174962	0.0667776	19	AT5G01950	0.00556466	0.253229	22
AT1G04510	0.00516623	0.164056	53	AT1G04510	0.00516623	0.164056	53	AT2G02480	0.0247101	0.116326	18	AT3G03360	0.00577802	1.11065	20	AT4G01150	0.00731903	0.389315	1313	AT5G01970	0.027097	0.0467556	36
AT1G04540	0.00903742	0.244864	1	AT1G04540	0.00903742	0.244864	1	AT2G02490	0.0168349	1.23465	81	AT3G03380	0.00903762	0.0881664	65	AT4G01170	0.00830375	1.00618	14	AT5G01980	0.0388163	0.116761	32
AT1G04570	0.02032	0.0401554	8	AT1G04570	0.02032	0.0401554	8	AT2G02498	0.037466	0.560163	12	AT3G03405	0.0253991	1.33122	30	AT4G01210	0.00839904	0.252667	44	AT5G02010	0.0128046	0.126289	16
AT1G04600	0.000804137	0.315226	1	AT1G04600	0.000804137	0.315226	1	AT2G02610	0.0024752	0.547827	55	AT3G03410	0.0527727	0.243222	1	AT4G01220	0.0312412	0.11777	24	AT5G02030	0.00233497	0.661671	45
AT1G04700	0.00147013	0.27828	4	AT1G04700	0.00147013	0.27828	4	AT2G02640	0.0040331	0.71846	2	AT3G03440	0.0193119	0.0570291	9	AT4G01230	0.0216483	0.258672	1	AT5G02060	0.0390401	0.151541	3
AT1G04970	0.00536183	0.171274	47	AT1G04970	0.00536183	0.171274	47	AT2G02680	0.00457986	0.580028	3	AT3G03450	0.00447726	0.18735	40	AT4G01240	0.00411993	0.652846	18	AT5G02070	0.0270201	0.0542204	3
AT1G05020	0.00585598	0.118256	7	AT1G05020	0.00585598	0.118256	7	AT2G02690	0.0169465	0.614852	22	AT3G03460	0.0260306	0.403338	37	AT4G01260	0.00531313	0.961063	26	AT5G02100	0.00613713	0.316319	28
AT1G05120	0.00823613	0.0643457	21	AT1G05120	0.00823613	0.0643457	21	AT2G02720	0.00291842	0.335633	5	AT3G03470	0.0379432	0.121343	63	AT4G01280	0.00902861	0.161612	27	AT5G02110	0.0266564	0.226448	6
AT1G05140	0.00293775	0.694291	32	AT1G05140	0.00293775	0.694291	32	AT2G02780	0.0366456	0.146271	10	AT3G03530	0.00494859	0.167324	4	AT4G01330	0.034842	0.0528536	44	AT5G02170	0.00474904	0.364876	9
AT1G05200	0.0306838	0.0749982	20	AT1G05200	0.0306838	0.0749982	20	AT2G02790	0.00220205	0.312664	17	AT3G03680	0.0192136	0.14238	11	AT4G01335	0.0319103	1.44164	2	AT5G02200	0.0296333	0.512869	4
AT1G05260	0.00396212	0.348513	36	AT1G05260	0.00396212	0.348513	36	AT2G02810	0.0310215	0.0461982	23	AT3G03690	0.0157276	0.235596	6	AT4G01340	0.0167626	0.600266	1	AT5G02230	0.00472732	0.337379	48
AT1G05270	0.00724233	0.331093	22	AT1G05270	0.00724233	0.331093	22	AT2G02860	0.00227719	0.327362	25	AT3G03720	0.00172031	0.638883	36	AT4G01350	0.0464156	0.889048	18	AT5G02250	0.00166959	0.331163	33
AT1G05300	0.00655565	0.19737	25	AT1G05300	0.00655565	0.19737	25	AT2G02890	0.0598807	1.11829	14	AT3G03750	0.00347896	0.371746	22	AT4G01390	0.00483302	0.598953	6	AT5G02270	0.0637386	0.020835	44
AT1G05310	0.00337966	0.671625	5	AT1G05310	0.00337966	0.671625	5	AT2G02950	0.0156765	0.128887	24	AT3G03790	0.00975708	0.346308	46	AT4G01400	0.0102187	0.08038	59	AT5G02290	0.031265	0.13687	66
AT1G05320	0.00492993	0.346308	22	AT1G05320	0.00492993	0.346308	22	AT2G02955	0.0219776	0.24321	39	AT3G03800	0.0444309	0.0659726	3	AT4G01410	0.0647556	0.0636744	26	AT5G02330	0.00988759	2.28645	1
AT1G05360	0.0380943	0.0880556	20	AT1G05360	0.0380943	0.0880556	20	AT2G02970	0.0297714	0.209521	51	AT3G03810	0.00895118	0.221064	29	AT4G01430	0.00361184	0.339002	11	AT5G02340	0.0259098	0.615242	1
AT1G05370	0.00586436	0.18782	3	AT1G05370	0.00586436	0.18782	3	AT2G02980	0.00335169	0.990275	25	AT3G03830	0.0131998	1.15193	3	AT4G01450	0.055449	0.0903313	21	AT5G02350	0.031678	0.950639	1
AT1G05380	0.00222155	0.897384	34	AT1G05380	0.00222155	0.897384	34	AT2G02990	0.0505687	0.037669	42	AT3G03840	0.0111907	2.90734	6	AT4G01460	0.0156508	0.845858	6	AT5G02370	0.0395505	0.182905	7698
AT1G05410	0.00303099	0.305027	34	AT1G05410	0.00303099	0.305027	34	AT2G03140	0.00627336	0.475458	29	AT3G03850	0.0146542	0.653922	3	AT4G01510	0.00435136	3.58746	6	AT5G02380	0.0329002	0.180708	7695
AT1G05450	0.0055147	0.840374	29	AT1G05450	0.0055147	0.840374	29	AT2G03200	0.0154417	0.184409	10	AT3G03860	0.0222363	0.580792	61	AT4G01540	0.0148129	0.440409	3	AT5G02390	0.0488213	0.25142	79
AT1G05460	0.00469611	0.101439	23	AT1G05460	0.00469611	0.101439	23	AT2G03210	0.0779229	0.136501	2	AT3G03890	0.00839474	0.495719	74	AT4G01550	0.0148465	0.262279	14	AT5G02400	0.0100976	0.1393	1
AT1G05490	0.0018819	0.503856	64	AT1G05490	0.0018819	0.503856	64	AT2G03220	0.0200127	0.20583	29	AT3G03900	0.0133073	0.159325	3	AT4G01570	0.00405129	0.515018	13	AT5G02430	0.0231714	0.0858576	2
AT1G05520	0.0018023	0.619255	28	AT1G05520	0.0018023	0.619255	28	AT2G03230	0.00860807	1.73155	14	AT3G03910	0.0271658	0.118639	22	AT4G01580	0.0189446	0.388981	6	AT5G02450	0.0511959	0.0806131	547
AT1G05540	0.0348343	0.574062	18	AT1G05540	0.0348343	0.574062	18	AT2G03260	0.0216723	0.0727359	7	AT3G03990	0.00991928	0.168787	132	AT4G01590	0.0127362	0.27172	19	AT5G02520	0.00522595	0.680347	48
AT1G05550	0.0701286	0.447505	23	AT1G05550	0.0701286	0.447505	23	AT2G03330	0.016753	0.357805	37	AT3G04000	0.0410196	0.166011	12	AT4G01650	0.0613749	0.204646	24	AT5G02540	0.00751088	0.552405	32
AT1G05560	0.0207343	0.190437	67	AT1G05560	0.0207343	0.190437	67	AT2G03340	0.0121404	0.700514	32	AT3G04010	0.0165346	0.164402	4	AT4G01670	0.0147368	0.126249	21	AT5G02600	0.0263056	0.0555747	33
AT1G05570	0.00207816	0.109278	17	AT1G05570	0.00207816	0.109278	17	AT2G03350	0.0570411	0.0901565	36	AT3G04030	0.0223614	0.197365	8	AT4G01680	0.0288779	0.045626	17	AT5G02620	0.0195311	0.0423791	25
AT1G05590	0.00469095	0.325259	17	AT1G05590	0.00469095	0.325259	17	AT2G03360	0.0461714	0.356494	8	AT3G04110	0.0373641	0.0436118	17	AT4G01730	0.050661	0.128043	11	AT5G02630	0.00577101	1.11558	4
AT1G05630	0.00302518	0.13142	9	AT1G05630	0.00302518	0.13142	9	AT2G03370	0.0110858	0.547665	16	AT3G04140	0.00762645	0.273497	28	AT4G01740	0.0741079	0.387312	1	AT5G02640	0.0514131	0.0538155	7
AT1G05660	0.00318806	0.361827	3	AT1G05660	0.00318806	0.361827	3	AT2G03410	0.0243861	0.103637	36	AT3G04180	0.0114057	0.359393	5	AT4G01750	0.003612	0.673634	37	AT5G02750	0.029591	0.0530078	11
AT1G05675	0.00292064	0.675011	20	AT1G05675	0.00292064	0.675011	20	AT2G03440	0.00663512	0.368764	236	AT3G04210	0.00246553	4.14185	71	AT4G01840	0.0160457	0.207068	6	AT5G02760	0.00705632	0.171899	64
AT1G05680	0.00833822	0.84632	16	AT1G05680	0.00833822	0.84632	16	AT2G03450	0.00226184	0.2929	5	AT3G04220	0.00161985	0.94927	1	AT4G01890	0.02274	0.622963	2	AT5G02780	0.0052905	1.09248	3
AT1G05740	0.0098306	0.614712	39	AT1G05740	0.0098306	0.614712	39	AT2G03460	0.00570968	0.595863	32	AT3G04260	0.0392144	0.399265	32	AT4G01960	0.0066932	0.537092	23	AT5G02860	0.0270882	0.139681	3
AT1G05770	0.00690404	1.46782	5	AT1G05770	0.00690404	1.46782	5	AT2G03505	0.0286848	0.711502	8	AT3G04280	0.00930634	0.338872	9	AT4G01970	0.00695116	0.151183	22	AT5G02880	0.00320729	0.3834	19
AT1G05790	0.00199605	0.965246	10	AT1G05790	0.00199605	0.965246	10	AT2G03530	0.0113078	0.105747	16	AT3G04290	0.00699453	0.176527	221	AT4G01990	0.00753624	0.120098	12	AT5G02890	0.00363927	0.351031	59
AT1G05805	0.00361992	0.341756	50	AT1G05805	0.00361992	0.341756	50	AT2G03640	0.00316371	0.302594	26	AT3G04340	0.00217471	0.151351	28	AT4G02000	0.00518079	1.36728	14	AT5G02910	0.00286233	0.683294	6
AT1G05820	0.00485796	0.517764	2	AT1G05820	0.00485796	0.517764	2	AT2G03730	0.00905371	0.106837	29	AT3G04370	0.0245878	0.272405	21	AT4G02010	0.00376507	0.485715	55	AT5G02930	0.00913407	0.568619	1
AT1G05830	0.00136329	0.583715	27	AT1G05830	0.00136329	0.583715	27	AT2G03850	0.00671835	0.352141	19	AT3G04520	0.00679902	0.191338	28	AT4G02020	0.00173582	0.579091	18	AT5G02940	0.00895279	0.253791	37
AT1G05835	0.00985668	0.364666	35	AT1G05835	0.00985668	0.364666	35	AT2G03880	0.0265029	0.284436	6	AT3G04550	0.032067	0.0648524	84	AT4G02050	0.00250656	0.362842	34	AT5G02970	0.0240332	0.252109	19
AT1G06000	0.0085333	0.123291	97	AT1G06000	0.0085333	0.123291	97	AT2G03890	0.0195948	0.0356726	140	AT3G04610	0.0182352	0.0467658	32	AT4G02060	0.0315188	0.021232	47	AT5G03020	0.00430259	1.15457	10
AT1G06090	0.00452273	0.327818	12	AT1G06090	0.00452273	0.327818	12	AT2G04034	0.0175608	0.261553	2	AT3G04870	0.00236172	0.338968	101	AT4G02070	0.0228676	0.347095	5	AT5G03040	0.00274203	0.717684	146
AT1G06160	0.00492189	0.385234	14	AT1G06160	0.00492189	0.385234	14	AT2G04037	0.0275753	0.333517	39	AT3G04980	0.00235365	0.482516	5	AT4G02110	0.00209088	0.315922	9	AT5G03070	0.00546601	0.771184	21
AT1G06190	0.00356228	0.610218	81	AT1G06190	0.00356228	0.610218	81	AT2G04040	0.0107328	0.0885889	20	AT3G05060	0.00511374	0.16218	79	AT4G02120	0.00728256	0.109565	29	AT5G03110	0.00946734	0.332782	15
AT1G06200	0.00658878	0.326547	67	AT1G06200	0.00658878	0.326547	67	AT2G04050	0.0145357	0.341713	5	AT3G05150	0.01023	0.0962445	12	AT4G02130	0.00715692	0.369728	53	AT5G03140	0.0324804	0.0821073	17
AT1G06210	0.0226265	0.0502719	46	AT1G06210	0.0226265	0.0502719	46	AT2G04080	0.0347077	0.294591	15	AT3G05155	0.0312967	0.127735	2	AT4G02260	0.0015354	0.651736	34	AT5G03200	0.00394888	1.00611	43
AT1G06230	0.00378029	0.299544	41	AT1G06230	0.00378029	0.299544	41	AT2G04090	0.0263732	0.227354	1	AT3G05220	0.00494372	0.613372	70	AT4G02280	0.00854139	0.0637147	26	AT5G03250	0.0401436	0.0372436	14
AT1G06250	0.00310456	0.340687	9	AT1G06250	0.00310456	0.340687	9	AT2G04160	0.00918114	0.329196	41	AT3G05270	0.00212132	0.687513	11	AT4G02290	0.0219951	0.115947	140	AT5G03280	0.00310652	0.552989	58
AT1G06290	0.0116698	0.113877	26	AT1G06290	0.0116698	0.113877	26	AT2G04190	0.00674338	0.158716	1	AT3G05290	0.0268697	0.0504754	29	AT4G02350	0.073724	0.0152045	31	AT5G03290	0.017561	0.0683391	103
AT1G06340	0.00986702	0.338706	2	AT1G06340	0.00986702	0.338706	2	AT2G04230	0.00313754	0.935033	37	AT3G05310	0.00604741	0.918815	1	AT4G02360	0.0783877	0.358857	5	AT5G03300	0.0401248	0.0641199	129
AT1G06360	0.00464546	0.316418	61	AT1G06360	0.00464546	0.316418	61	AT2G04280	0.00266012	0.283366	99	AT3G05350	0.00797478	0.0773052	37	AT4G02370	0.0329969	0.657877	136	AT5G03310	0.0512316	0.152145	2
AT1G06380	0.00521452	0.337157	12	AT1G06380	0.00521452	0.337157	12	AT2G04400	0.0283639	0.484507	53	AT3G05370	0.0033275	1.22658	4	AT4G02380	0.0123963	0.386219	392	AT5G03340	0.046928	0.0340936	35
AT1G06390	0.0133176	0.0818649	103	AT1G06390	0.0133176	0.0818649	103	AT2G04420	0.0242429	0.614642	14	AT3G05380	0.00137611	1.19823	37	AT4G02390	0.0264754	0.249799	10	AT5G03350	0.0104373	0.308237	49
AT1G06450	0.00371332	0.332766	54	AT1G06450	0.00371332	0.332766	54	AT2G04430	0.0407912	0.298744	5	AT3G05400	0.00579284	0.332605	16	AT4G02400	0.0256428	0.0793896	31	AT5G03360	0.0325615	0.435778	13
AT1G06470	0.00332992	0.319355	15	AT1G06470	0.00332992	0.319355	15	AT2G04495	0.0207545	0.105755	3	AT3G05430	0.00880935	0.931269	12	AT4G02410	0.0398417	0.143797	13	AT5G03390	0.0608227	0.79178	35
AT1G06520	0.00221623	0.693253	22	AT1G06520	0.00221623	0.693253	22	AT2G04500	0.0509345	0.215882	22	AT3G05450	0.0339994	0.313576	70	AT4G02420	0.00784494	0.17075	5	AT5G03415	0.0287626	0.0739095	19
AT1G06560	0.00229586	0.64083	90	AT1G06560	0.00229586	0.64083	90	AT2G04515	0.0128043	0.547199	18	AT3G05470	0.00168433	0.866465	3	AT4G02430	0.00485342	0.328809	30	AT5G03420	0.00922807	0.536592	26
AT1G06580	0.0121906	0.422443	5	AT1G06580	0.0121906	0.422443	5	AT2G04540	0.0289162	0.236158	4	AT3G05510	0.00307774	0.320226	15	AT4G02450	0.0771952	0.04845	185	AT5G03450	0.00223477	0.310509	15
AT1G06620	0.0191147	0.507484	34	AT1G06620	0.0191147	0.507484	34	AT2G04550	0.0391184	0.0835951	79	AT3G05610	0.0153683	0.0880123	14	AT4G02460	0.011205	0.0837235	13	AT5G03495	0.0734184	0.815525	3
AT1G06645	0.0570849	0.528892	13	AT1G06645	0.0570849	0.528892	13	AT2G04620	0.00521899	0.105498	1	AT3G05630	0.00125306	0.341258	18	AT4G02480	0.00216055	0.161425	128	AT5G03510	0.00460271	0.330537	9
AT1G06660	0.00284012	0.323153	13	AT1G06660	0.00284012	0.323153	13	AT2G04680	0.0702882	0.29502	24	AT3G05640	0.00722693	0.348367	21	AT4G02510	0.00177946	0.831231	139	AT5G03610	0.00364575	0.34753	68
AT1G06710	0.00765684	0.56115	2	AT1G06710	0.00765684	0.56115	2	AT2G04842	0.00213799	0.948519	84	AT3G05650	0.006741	0.319906	3	AT4G02550	0.0155683	0.671111	9	AT5G03620	0.00168768	0.347737	3
AT1G06720	0.00655056	0.171398	33	AT1G06720	0.00655056	0.171398	33	AT2G04850	0.0208949	0.220139	31	AT3G05740	0.00455226	0.159588	11	AT4G02600	0.0204787	0.129627	55	AT5G03680	0.00510764	0.141932	3
AT1G06730	0.0522068	0.28611	17	AT1G06730	0.0522068	0.28611	17	AT2G04860	0.00696094	0.262632	1	AT3G05770	0.0102402	0.472473	12	AT4G02610	0.0307201	0.20906	47	AT5G03690	0.0433252	0.109886	14
AT1G06760	0.0183646	0.547645	293	AT1G06760	0.0183646	0.547645	293	AT2G04925	0.0181295	0.518455	37	AT3G05820	0.00797334	0.170549	4	AT4G02650	0.0107821	0.255743	8	AT5G03720	0.00334793	0.319124	11
AT1G06770	0.00650348	0.646781	11	AT1G06770	0.00650348	0.646781	11	AT2G05070	0.0100082	0.168471	546	AT3G05858	0.0155167	0.315728	9	AT4G02660	0.00275769	0.722885	7	AT5G03730	0.0309612	0.0166951	42
AT1G06820	0.00220866	1.0218	31	AT1G06820	0.00220866	1.0218	31	AT2G05160	0.0141971	0.239215	21	AT3G05910	0.0202238	0.104947	90	AT4G02670	0.0149586	0.143085	15	AT5G03760	0.00766497	0.108307	78
AT1G06840	0.00422992	0.440866	9	AT1G06840	0.00422992	0.440866	9	AT2G05310	0.0180238	1.28947	79	AT3G05920	0.0108964	0.329175	8	AT4G02700	0.0134451	0.158336	16	AT5G03780	0.00344607	0.300561	8
AT1G06850	0.00795618	0.332167	14	AT1G06850	0.00795618	0.332167	14	AT2G05380	0.0162155	0.27725	476	AT3G05970	0.00994402	0.189207	64	AT4G02710	0.00452457	0.724497	10	AT5G03790	0.0174464	0.108125	5
AT1G06870	0.0143296	0.774273	18	AT1G06870	0.0143296	0.774273	18	AT2G05400	0.0602554	0.392389	18	AT3G05990	0.0152807	0.113549	24	AT4G02730	0.00429562	0.304359	10	AT5G03795	0.00509479	0.338784	18
AT1G06900	0.00276714	0.462155	25	AT1G06900	0.00276714	0.462155	25	AT2G05510	0.0329433	0.136103	409	AT3G06010	0.00643083	0.246619	33	AT4G02733	0.0361215	0.281029	29	AT5G03800	0.00486993	0.496972	3
AT1G06970	0.0163444	0.0634456	1	AT1G06970	0.0163444	0.0634456	1	AT2G05630	0.00810911	0.672927	80	AT3G06020	0.0133506	0.671661	36	AT4G02740	0.00602934	1.2267	37	AT5G03820	0.0640494	0.115433	1
AT1G06990	0.00743532	0.166262	2	AT1G06990	0.00743532	0.166262	2	AT2G05790	0.00846813	0.111523	192	AT3G06080	0.021701	0.0854921	52	AT4G02760	0.0130389	0.43845	12	AT5G03870	0.0121031	0.183457	8
AT1G07040	0.00352341	0.342835	94	AT1G07040	0.00352341	0.342835	94	AT2G05810	0.00413616	0.385695	25	AT3G06540	0.00227209	0.705987	22	AT4G02780	0.00643477	0.630963	1	AT5G03990	0.00486108	0.294321	17
AT1G07150	0.0051511	0.703003	11	AT1G07150	0.0051511	0.703003	11	AT2G05830	0.0232018	0.20129	81	AT3G06560	0.00273449	0.952051	4	AT4G02860	0.00438596	0.321385	28	AT5G04020	0.000995529	0.866545	6
AT1G07160	0.00359881	1.29441	8	AT1G07160	0.00359881	1.29441	8	AT2G05840	0.0239615	0.0735344	88	AT3G06580	0.00270338	0.331233	46	AT4G03010	0.00579139	0.206147	1	AT5G04050	0.036429	0.109294	2
AT1G07200	0.00135277	0.67333	44	AT1G07200	0.00135277	0.67333	44	AT2G05850	0.00555605	0.163788	5	AT3G06660	0.00325162	0.633147	16	AT4G03070	0.00474072	0.287916	15	AT5G04060	0.0361022	0.248862	18
AT1G07220	0.00265313	0.990646	42	AT1G07220	0.00265313	0.990646	42	AT2G05900	0.0221978	0.119846	1	AT3G06670	0.00311246	0.479123	110	AT4G03100	0.010046	0.10069	11	AT5G04070	0.0412869	0.410445	12
AT1G07280	0.0150742	0.265262	59	AT1G07280	0.0150742	0.265262	59	AT2G05920	0.0131186	0.241565	175	AT3G06690	0.00684772	0.707323	8	AT4G03130	0.00198771	1.12331	1	AT5G04090	0.020323	0.521608	14
AT1G07320	0.00902225	0.178118	280	AT1G07320	0.00902225	0.178118	280	AT2G05990	0.0504759	0.0675629	164	AT3G06820	0.00330418	0.332282	19	AT4G03175	0.00956547	0.336018	1	AT5G04140	0.0112648	0.0688644	249
AT1G07330	0.0718448	0.18839	1	AT1G07330	0.0718448	0.18839	1	AT2G06000	0.00305493	0.768633	30	AT3G06830	0.00228824	0.690974	8	AT4G03205	0.00575725	0.638669	20	AT5G04150	0.00568515	0.324073	2
AT1G07360	0.0070645	0.55888	66	AT1G07360	0.0070645	0.55888	66	AT2G06005	0.0147506	0.0857757	8	AT3G06920	0.00418265	1.01167	1	AT4G03210	0.0442387	0.134806	278	AT5G04240	0.00214923	0.452306	22
AT1G07380	0.00355364	0.1588	7	AT1G07380	0.00355364	0.1588	7	AT2G06025	0.0162962	0.455247	40	AT3G07010	0.00325478	0.327051	93	AT4G03230	0.038325	0.214529	2	AT5G04290	0.00258844	1.05489	22
AT1G07470	0.00376609	0.619363	66	AT1G07470	0.00376609	0.619363	66	AT2G06040	0.0295522	0.222574	17	AT3G07020	0.00220443	0.623453	49	AT4G03250	0.00317342	0.261626	8	AT5G04310	0.0105514	0.327564	9
AT1G07510	0.00164632	0.664014	52	AT1G07510	0.00164632	0.664014	52	AT2G06050	0.0338007	0.258209	115	AT3G07060	0.00366099	0.30917	48	AT4G03260	0.0550242	0.101745	57	AT5G04320	0.0376233	0.156003	12
AT1G07550	0.00944817	0.571016	1	AT1G07550	0.00944817	0.571016	1	AT2G06200	0.0368761	0.138403	7	AT3G07320	0.0351884	0.157253	43	AT4G03270	0.0335604	0.303565	1	AT5G04330	0.0329202	0.20026	5
AT1G07620	0.00260787	0.603677	3	AT1G07620	0.00260787	0.603677	3	AT2G06541	0.00490088	1.24076	3	AT3G07340	0.0169137	0.352992	12	AT4G03410	0.00337088	1.13602	27	AT5G04340	0.0315327	0.184057	31
AT1G07640	0.00390158	0.337569	57	AT1G07640	0.00390158	0.337569	57	AT2G06570	0.0206025	0.561339	19	AT3G07350	0.0082925	0.371104	32	AT4G03430	0.00275619	0.307652	47	AT5G04347	0.0242969	0.269931	46
AT1G07650	0.0026675	0.487575	30	AT1G07650	0.0026675	0.487575	30	AT2G06645	0.00859056	0.628566	15	AT3G07370	0.00890919	1.07412	39	AT4G03440	0.00182253	0.325093	4	AT5G04350	0.070302	0.118054	1
AT1G07670	0.0130947	0.190258	34	AT1G07670	0.0130947	0.190258	34	AT2G06845	0.0105686	0.909817	25	AT3G07430	0.0135293	0.471802	87	AT4G03450	0.00620414	0.34114	5	AT5G04360	0.00443816	0.102496	12
AT1G07705	0.00711905	0.297593	24	AT1G07705	0.00711905	0.297593	24	AT2G07040	0.0212033	0.369449	12	AT3G07500	0.0413374	0.213116	10	AT4G03460	0.0266022	0.154449	1	AT5G04370	0.0027973	1.61825	4
AT1G07725	0.00636044	0.352301	49	AT1G07725	0.00636044	0.352301	49	AT2G07050	0.00180883	0.320911	98	AT3G07520	0.0125714	0.429266	7	AT4G03510	0.0641618	0.0275424	81	AT5G04380	0.00378968	0.593659	1
AT1G07740	0.00301693	0.317493	10	AT1G07740	0.00301693	0.317493	10	AT2G07140	0.0416828	0.861939	19	AT3G07540	0.00297708	0.363457	49	AT4G03520	0.00627373	0.401225	267	AT5G04390	0.00646393	1.00219	2
AT1G07750	0.00384409	0.322659	178	AT1G07750	0.00384409	0.322659	178	AT2G07170	0.00164098	0.989493	8	AT3G07570	0.0102444	0.120304	16	AT4G03570	0.0140689	0.0944347	15	AT5G04410	0.00254659	0.300449	116
AT1G07810	0.00121097	1.05232	42	AT1G07810	0.00121097	1.05232	42	AT2G07180	0.0098813	0.0992822	145	AT3G07610	0.00517968	0.301333	17	AT4G03610	0.00916207	0.476584	3	AT5G04430	0.0342484	0.0383153	141
AT1G07840	0.00912854	0.153261	45	AT1G07840	0.00912854	0.153261	45	AT2G07215	0.0162691	1.01998	39	AT3G07630	0.00664834	0.358339	38	AT4G03635	0.0371152	0.789773	43	AT5G04460	0.0110078	0.140098	7
AT1G07870	0.00506631	0.487106	34	AT1G07870	0.00506631	0.487106	34	AT2G07560	0.0367531	0.039575	6	AT3G07680	0.00649377	0.328712	132	AT4G03930	0.0141186	0.418118	4	AT5G04480	0.0186848	0.0940229	11
AT1G07990	0.00151777	1.51178	23	AT1G07990	0.00151777	1.51178	23	AT2G07680	0.0219994	0.348225	7	AT3G07730	0.00669179	0.267473	12	AT4G03945	0.0220243	0.384708	53	AT5G04530	0.0302436	0.0628518	111
AT1G08050	0.0238541	0.0297571	10	AT1G08050	0.0238541	0.0297571	10	AT2G07760	0.0107069	0.889144	24	AT3G08020	0.00202481	0.80504	30	AT4G04020	0.0112473	0.12992	149	AT5G04540	0.00325513	0.163191	18
AT1G08060	0.000849749	2.87331	17	AT1G08060	0.000849749	2.87331	17	AT2G09840	0.0124348	0.678622	9	AT3G08040	0.006796	0.129803	5	AT4G04078	0.030198	0.470018	4	AT5G04560	0.000835662	0.753932	37
AT1G08130	0.00361903	0.152218	29	AT1G08130	0.00361903	0.152218	29	AT2G09970	0.016905	0.471863	18	AT3G08490	0.0048301	0.685588	12	AT4G04180	0.00244363	0.288912	3	AT5G04660	0.0025712	0.33945	48
AT1G08230	0.0259514	0.241909	85	AT1G08230	0.0259514	0.241909	85	AT2G10440	0.0185346	0.437246	1	AT3G08700	0.00914176	0.325379	2	AT4G04200	0.0152655	0.451326	43	AT5G04700	0.042045	0.0463718	37
AT1G08260	0.00305207	0.0633873	10	AT1G08260	0.00305207	0.0633873	10	AT2G10965	0.0064741	1.04874	32	AT3G08920	0.0689192	0.231315	67	AT4G04220	0.00118287	4.28103	6	AT5G04710	0.0317442	0.0529497	39
AT1G08300	0.02428	0.378699	5	AT1G08300	0.02428	0.378699	5	AT2G11623	0.0126015	0.318436	7	AT3G08930	0.0273023	0.0657427	169	AT4G04340	0.0130617	0.135556	114	AT5G04720	0.00163549	0.672142	69
AT1G08310	0.00429836	0.323156	10	AT1G08310	0.00429836	0.323156	10	AT2G11810	0.00889685	0.106537	5	AT3G08940	0.0635531	0.0797578	709	AT4G04370	0.0195991	0.306961	19	AT5G04730	0.00372403	1.71103	38
AT1G08650	0.0662194	0.0702822	60	AT1G08650	0.0662194	0.0702822	60	AT2G12190	0.00519075	0.335635	4	AT3G08943	0.00868939	0.12852	37	AT4G04402	0.00942453	0.812132	2	AT5G04740	0.0122606	0.391288	237
AT1G08660	0.0116023	0.241207	30	AT1G08660	0.0116023	0.241207	30	AT2G12400	0.00467934	0.179052	36	AT3G08947	0.0014444	0.719493	8	AT4G04450	0.00508451	0.66305	4	AT5G04810	0.00144486	0.32007	56
AT1G08670	0.0185399	0.30695	1	AT1G08670	0.0185399	0.30695	1	AT2G12480	0.00341511	0.849968	14	AT3G08950	0.00403318	0.329395	13	AT4G04460	0.0135068	0.0644091	75	AT5G04885	0.00557802	0.123288	33
AT1G08680	0.0164189	0.588165	47	AT1G08680	0.0164189	0.588165	47	AT2G12900	0.0283355	0.665161	8	AT3G08960	0.00132475	0.332005	24	AT4G04490	0.0284376	0.245557	7	AT5G04895	0.00239293	0.316075	2
AT1G08700	0.0139484	0.216196	34	AT1G08700	0.0139484	0.216196	34	AT2G12940	0.026823	0.811679	3	AT3G08970	0.00237874	0.324855	7	AT4G04500	0.0603852	0.149036	2	AT5G04930	0.00116816	0.327172	37
AT1G08720	0.0154187	0.187728	12	AT1G08720	0.0154187	0.187728	12	AT2G13150	0.041546	0.928221	1	AT3G09110	0.0130448	0.528754	29	AT4G04510	0.00206406	0.664827	3	AT5G04970	0.0038683	0.95728	6
AT1G08730	0.000924614	0.612694	3	AT1G08730	0.000924614	0.612694	3	AT2G13290	0.00399078	0.90607	18	AT3G09120	0.00463979	0.595243	19	AT4G04570	0.0197393	0.169381	38	AT5G05030	0.0106384	0.422039	4
AT1G08800	0.00263091	0.442754	19	AT1G08800	0.00263091	0.442754	19	AT2G13370	0.000876334	0.283187	23	AT3G09220	0.00435133	0.185429	10	AT4G04610	0.0180393	0.105009	128	AT5G05130	0.00804489	0.135545	11
AT1G08820	0.00345957	0.666832	28	AT1G08820	0.00345957	0.666832	28	AT2G13510	0.0610942	0.452741	18	AT3G09360	0.00494244	0.143972	13	AT4G04620	0.0110069	0.331806	25	AT5G05250	0.0172176	0.215557	3
AT1G08900	0.0416892	0.11042	54	AT1G08900	0.0416892	0.11042	54	AT2G13560	0.0641342	0.0108077	93	AT3G09370	0.00823189	0.523779	17	AT4G04670	0.0605059	0.334961	16	AT5G05290	0.0158549	0.110071	4
AT1G08910	0.00264909	0.702086	3	AT1G08910	0.00264909	0.702086	3	AT2G13600	0.00238621	0.250884	2	AT3G09380	0.0119234	0.65962	15	AT4G04695	0.0221603	0.0399142	2	AT5G05320	0.00333559	0.982493	26
AT1G08920	0.0110393	0.255517	30	AT1G08920	0.0110393	0.255517	30	AT2G13640	0.0250793	0.630562	23	AT3G09405	0.00352123	0.603708	56	AT4G04700	0.0235345	0.18344	6	AT5G05350	0.050455	0.229384	43
AT1G08930	0.00505362	0.181524	153	AT1G08930	0.00505362	0.181524	153	AT2G13650	0.0522911	0.0258334	37	AT3G09490	0.0037684	0.722571	5	AT4G04740	0.0473511	0.446369	10	AT5G05380	0.0100866	0.220015	22
AT1G08990	0.00477521	0.16398	3	AT1G08990	0.00477521	0.16398	3	AT2G13680	0.0155926	0.0143419	1	AT3G09520	0.026583	0.136272	4	AT4G04750	0.0106944	0.175137	9	AT5G05410	0.0629245	0.183121	27
AT1G09070	0.0040561	0.69312	527	AT1G09070	0.0040561	0.69312	527	AT2G13690	0.0290673	0.228621	26	AT3G09530	0.0324925	0.161168	4	AT4G04770	0.0538175	0.0285521	130	AT5G05460	0.00551699	1.22923	7
AT1G09140	0.0108625	0.149008	99	AT1G09140	0.0108625	0.149008	99	AT2G13790	0.049785	0.0443608	42	AT3G09550	0.00201997	0.373761	3	AT4G04790	0.0334291	0.385158	8	AT5G05480	0.00677231	0.757936	27
AT1G09245	0.0126885	0.468857	2	AT1G09245	0.0126885	0.468857	2	AT2G13800	0.0195469	0.363549	19	AT3G09560	0.00196289	0.694754	13	AT4G04800	0.0214355	0.121146	27	AT5G05500	0.00675138	0.370714	12
AT1G09300	0.0197016	0.293079	40	AT1G09300	0.0197016	0.293079	40	AT2G13900	0.00220785	1.56745	25	AT3G09570	0.00580797	0.177397	67	AT4G04810	0.0316372	0.345342	5	AT5G05520	0.00248942	0.343664	34
AT1G09480	0.00710239	0.171651	1	AT1G09480	0.00710239	0.171651	1	AT2G14050	0.0600719	0.107744	7	AT3G09620	0.00293609	0.149144	1	AT4G04955	0.0170749	0.201992	57	AT5G05690	0.00830019	0.114572	181
AT1G09490	0.00403952	0.345255	29	AT1G09490	0.00403952	0.345255	29	AT2G14060	0.0478258	0.323716	9	AT3G09650	0.00178114	0.634209	13	AT4G04960	0.0561419	0.224226	17	AT5G05700	0.00988715	0.273912	21
AT1G09500	0.00337134	2.6427	26	AT1G09500	0.00337134	2.6427	26	AT2G14070	0.024939	0.380844	6	AT3G09660	0.00178047	0.317689	4	AT4G04970	0.0522588	0.0434503	14	AT5G05710	0.0300557	0.101091	19
AT1G09530	0.00274788	0.301612	25	AT1G09530	0.00274788	0.301612	25	AT2G14080	0.0649288	0.691925	24	AT3G09720	0.00762252	0.106964	25	AT4G04980	0.0164191	0.393271	1	AT5G05730	0.0237067	0.0311412	50
AT1G09550	0.0227114	0.103846	3	AT1G09550	0.0227114	0.103846	3	AT2G14100	0.00250361	0.693123	2	AT3G09735	0.0176777	0.706541	102	AT4G04990	0.00406475	0.744547	2	AT5G05740	0.0214648	0.168649	57
AT1G09560	0.0498625	0.0820708	136	AT1G09560	0.0498625	0.0820708	136	AT2G14120	0.00848336	0.128698	44	AT3G09750	0.00831587	0.666687	47	AT4G05010	0.0408906	0.315591	5	AT5G05760	0.0100317	1.42468	45
AT1G09600	0.00166605	1.56114	2	AT1G09600	0.00166605	1.56114	2	AT2G14210	0.00622846	0.297259	16	AT3G09760	0.00788814	0.349433	42	AT4G05018	0.0391832	0.96713	9	AT5G05770	0.0525908	0.792894	3
AT1G09620	0.0013016	0.30691	159	AT1G09620	0.0013016	0.30691	159	AT2G14290	0.0582009	0.550872	27	AT3G09780	0.0242314	0.150318	5	AT4G05020	0.0076857	0.0888767	17	AT5G05830	0.00691619	0.621532	23
AT1G09650	0.010481	0.334691	4	AT1G09650	0.010481	0.334691	4	AT2G14365	0.0206803	0.27119	3	AT3G09790	0.00567036	0.259324	1	AT4G05040	0.0619549	0.624518	13	AT5G05860	0.00583513	0.341267	21
AT1G09680	0.0261332	0.545619	2	AT1G09680	0.0261332	0.545619	2	AT2G14530	0.0332269	0.252595	14	AT3G09800	0.00727557	0.691767	12	AT4G05060	0.0279822	0.158373	21	AT5G05870	0.0146184	0.791065	23
AT1G09700	0.00661402	0.348434	25	AT1G09700	0.00661402	0.348434	25	AT2G14540	0.0244434	0.679288	3	AT3G09820	0.0037779	0.691886	248	AT4G05090	0.0430581	0.185917	15	AT5G05880	0.00604364	0.326581	3
AT1G09710	0.00387268	0.541729	20	AT1G09710	0.00387268	0.541729	20	AT2G14690	0.0324328	0.353578	5	AT3G09830	0.00334411	0.345052	40	AT4G05100	0.00440501	0.613565	6	AT5G05890	0.0640188	0.136604	10
AT1G09790	0.0182022	0.0534927	9	AT1G09790	0.0182022	0.0534927	9	AT2G14710	0.00825817	0.153124	31	AT3G09850	0.00783449	0.0698114	65	AT4G05130	0.0191105	0.280589	2	AT5G05970	0.00663838	0.433606	27
AT1G09795	0.00304371	0.361425	58	AT1G09795	0.00304371	0.361425	58	AT2G14720	0.0217488	0.031421	65	AT3G09920	0.00340657	0.15818	24	AT4G05150	0.0248404	0.153587	188	AT5G05980	0.00471683	0.164738	34
AT1G09820	0.074589	0.0969403	4	AT1G09820	0.074589	0.0969403	4	AT2G14760	0.00817219	0.79175	9	AT3G09925	0.00747924	0.353749	2	AT4G05160	0.0125775	0.129344	30	AT5G06050	0.00207096	0.309195	41
AT1G09850	0.00325793	0.612627	21	AT1G09850	0.00325793	0.612627	21	AT2G14800	0.0537915	0.566077	10	AT3G10010	0.00362564	0.775244	14	AT4G05190	0.00535462	0.103347	19	AT5G06070	0.00551417	1.47083	7
AT1G09880	0.00198305	1.09166	1	AT1G09880	0.00198305	1.09166	1	AT2G14820	0.0201736	0.137022	1	AT3G10120	0.0420176	0.430589	22	AT4G05200	0.0040522	0.322868	3	AT5G06110	0.00203162	0.329165	62
AT1G09890	0.0296338	0.217516	2	AT1G09890	0.0296338	0.217516	2	AT2G14830	0.00628755	0.152647	11	AT3G10130	0.00458156	0.666005	40	AT4G05350	0.00653723	0.330066	3	AT5G06290	0.0173669	0.593946	300
AT1G09900	0.074563	0.126959	7	AT1G09900	0.074563	0.126959	7	AT2G14880	0.0256048	0.128979	130	AT3G10150	0.0110287	0.109743	12	AT4G05380	0.0116967	0.149767	1	AT5G06330	0.0172932	0.53956	4
AT1G09910	0.00588876	1.12942	20	AT1G09910	0.00588876	1.12942	20	AT2G14960	0.00920823	0.163181	1	AT3G10160	0.00634766	0.112573	48	AT4G05410	0.00593308	0.143723	13	AT5G06600	0.00261251	0.148342	99
AT1G09940	0.00251186	0.33442	30	AT1G09940	0.00251186	0.33442	30	AT2G15025	0.0150697	0.31637	17	AT3G10180	0.0402492	0.2074	4	AT4G05450	0.0117911	1.19913	49	AT5G06630	0.00189506	1.33539	8
AT1G09970	0.0761565	0.083406	172	AT1G09970	0.0761565	0.083406	172	AT2G15050	0.0106762	0.341976	111	AT3G10185	0.0119633	1.50628	1	AT4G05460	0.0142049	0.613611	57	AT5G06640	0.011006	0.44158	7
AT1G09980	0.00180941	0.597104	38	AT1G09980	0.00180941	0.597104	38	AT2G15080	0.0016467	3.75283	8	AT3G10190	0.00637346	0.334711	33	AT4G05520	0.0311017	0.0822777	1	AT5G06670	0.00771891	0.238436	2
AT1G10010	0.0280007	0.0651671	1	AT1G10010	0.0280007	0.0651671	1	AT2G15130	0.0182237	0.653058	2	AT3G10230	0.00554527	0.316552	95	AT4G06598	0.00459045	0.271044	35	AT5G06790	0.0625852	0.444608	10
AT1G10050	0.0118805	0.324776	3	AT1G10050	0.0118805	0.324776	3	AT2G15230	0.0646764	0.203593	20	AT3G10280	0.00272131	0.364513	5	AT4G06634	0.00398306	0.276387	26	AT5G06800	0.00368547	0.318378	6
AT1G10060	0.0294854	0.202783	41	AT1G10060	0.0294854	0.202783	41	AT2G15310	0.0575961	0.0369674	3	AT3G10320	0.00274134	0.654226	11	AT4G07400	0.0229744	0.694853	3	AT5G06870	0.00402968	0.335119	70
AT1G10090	0.00349554	0.167117	55	AT1G10090	0.00349554	0.167117	55	AT2G15325	0.0266779	0.131053	1	AT3G10740	0.00209767	0.306427	123	AT4G07410	0.0306756	0.159702	36	AT5G06930	0.00231201	0.748401	8
AT1G10110	0.00406618	0.657644	13	AT1G10110	0.00406618	0.657644	13	AT2G15370	0.0290389	0.270182	1	AT3G10760	0.0158063	0.0845794	24	AT4G07526	0.020731	0.41166	5	AT5G06940	0.00152435	0.670111	8
AT1G10130	0.00271039	0.327492	22	AT1G10130	0.00271039	0.327492	22	AT2G15390	0.0160603	0.0508853	30	AT3G10800	0.00209655	0.308401	30	AT4G07820	0.035022	0.182006	3	AT5G06980	0.00913193	2.26714	48
AT1G10150	0.0242646	0.0871351	59	AT1G10150	0.0242646	0.0871351	59	AT2G15400	0.013139	0.10491	15	AT3G10850	0.00532624	0.321089	257	AT4G07950	0.0266165	0.313199	19	AT5G07060	0.0138528	1.05226	1
AT1G10170	0.0092449	0.160877	38	AT1G10170	0.0092449	0.160877	38	AT2G15420	0.04425	0.501856	35	AT3G10880	0.00420503	0.331329	27	AT4G07960	0.00198722	0.632284	19	AT5G07070	0.0331496	0.0284868	7
AT1G10240	0.0131957	0.0457366	8	AT1G10240	0.0131957	0.0457366	8	AT2G15480	0.0306736	0.259068	40	AT3G10890	0.00330618	1.29257	24	AT4G08025	0.0112537	2.12599	73	AT5G07080	0.0311771	0.420747	19
AT1G10270	0.00150327	0.963679	25	AT1G10270	0.00150327	0.963679	25	AT2G15490	0.0526133	0.138214	7	AT3G10900	0.0100058	0.435041	7	AT4G08150	0.00356955	0.614674	76	AT5G07100	0.0599971	0.4727	15
AT1G10290	0.0145126	0.0657511	82	AT1G10290	0.0145126	0.0657511	82	AT2G15560	0.0145449	0.12297	17	AT3G11000	0.073794	0.458005	26	AT4G08160	0.0017874	0.660363	4	AT5G07110	0.0245395	0.185581	31
AT1G10300	0.055616	0.14395	1	AT1G10300	0.055616	0.14395	1	AT2G15570	0.0337448	0.0808612	19	AT3G11010	0.0534403	0.823475	12	AT4G08180	0.00172851	0.932848	65	AT5G07120	0.00239668	0.965974	30
AT1G10320	0.00371746	0.311002	6	AT1G10320	0.00371746	0.311002	6	AT2G15640	0.028903	0.382441	16	AT3G11020	0.00495571	1.54557	9	AT4G08210	0.0111547	0.167665	1	AT5G07130	0.0136137	0.116515	3
AT1G10340	0.0204434	0.719225	31	AT1G10340	0.0204434	0.719225	31	AT2G15695	0.00329317	0.636404	31	AT3G11040	0.0619059	0.218408	5	AT4G08250	0.05847	0.238355	5	AT5G07140	0.00470367	0.160859	13
AT1G10350	0.0347441	0.110764	25	AT1G10350	0.0347441	0.110764	25	AT2G15900	0.00195287	1.27052	16	AT3G11050	0.0402991	0.123403	20	AT4G08290	0.00345992	0.671422	18	AT5G07150	0.0024994	1.27781	4
AT1G10390	0.00117091	0.753514	31	AT1G10390	0.00117091	0.753514	31	AT2G16030	0.0648281	0.334736	6	AT3G11070	0.0125683	0.413902	23	AT4G08310	0.00530871	0.166245	54	AT5G07180	0.0192128	0.198148	9
AT1G10470	0.0103081	0.16698	80	AT1G10470	0.0103081	0.16698	80	AT2G16050	0.0113564	0.320104	6	AT3G11080	0.00941974	0.97214	2	AT4G08390	0.0248109	0.048663	120	AT5G07190	0.0289547	0.0747072	41
AT1G10490	0.00269574	0.317166	86	AT1G10490	0.00269574	0.317166	86	AT2G16250	0.00609829	0.314814	5	AT3G11180	0.00417191	0.743931	15	AT4G08400	0.00371017	0.271915	1	AT5G07280	0.00106848	0.35469	23
AT1G10540	0.00242457	0.686044	87	AT1G10540	0.00242457	0.686044	87	AT2G16270	0.00783542	0.362618	21	AT3G11210	0.0164072	0.104647	37	AT4G08480	0.00199896	0.826505	11	AT5G07290	0.0113249	0.126483	40
AT1G10550	0.0194643	0.153959	10	AT1G10550	0.0194643	0.153959	10	AT2G16365	0.0446907	0.265156	87	AT3G11230	0.00964609	0.545427	27	AT4G08500	0.00243579	0.873022	34	AT5G07350	0.00457895	0.723991	67
AT1G10570	0.00246559	0.310554	14	AT1G10570	0.00246559	0.310554	14	AT2G16370	0.0149123	0.165468	22	AT3G11240	0.0523519	0.370122	15	AT4G08590	0.0172078	0.585025	8	AT5G07370	0.00467876	0.332479	95
AT1G10610	0.0032837	0.299443	9	AT1G10610	0.0032837	0.299443	9	AT2G16380	0.00259653	0.324037	19	AT3G11290	0.00649504	0.143889	23	AT4G08770	0.00808062	0.314232	52	AT5G07390	0.0268457	0.0555292	10
AT1G10700	0.00316303	0.345372	31	AT1G10700	0.00316303	0.345372	31	AT2G16385	0.0186806	0.275747	3	AT3G11330	0.00915734	0.518343	30	AT4G08780	0.00414346	0.303541	2	AT5G07400	0.0013928	0.283484	10
AT1G10747	0.0183523	0.282265	4	AT1G10747	0.0183523	0.282265	4	AT2G16400	0.00932652	0.671739	68	AT3G11340	0.0110589	0.464662	33	AT4G08790	0.0215513	0.272162	17	AT5G07410	0.00699313	1.08448	53
AT1G10750	0.012007	0.0782451	4	AT1G10750	0.012007	0.0782451	4	AT2G16430	0.0209301	0.388556	57	AT3G11390	0.00169926	2.3772	1	AT4G08850	0.0112133	0.111121	127	AT5G07430	0.0106523	0.353312	16
AT1G10900	0.00193069	0.297225	22	AT1G10900	0.00193069	0.297225	22	AT2G16440	0.029617	0.0722218	14	AT3G11400	0.0333382	0.0876834	227	AT4G08870	0.00739131	0.178221	86	AT5G07450	0.0158049	0.366404	2
AT1G10910	0.00208307	0.317814	14	AT1G10910	0.00208307	0.317814	14	AT2G16450	0.0245038	0.389828	2	AT3G11405	0.0653439	0.33961	58	AT4G08875	0.0227462	0.759118	8	AT5G07470	0.00647928	0.3428	90
AT1G10920	0.00260572	3.60691	8	AT1G10920	0.00260572	3.60691	8	AT2G16485	0.00507989	0.333794	107	AT3G11410	0.0601832	0.0739158	84	AT4G08920	0.0277287	0.0236524	112	AT5G07490	0.00870607	0.347318	26
AT1G11060	0.00144687	0.329507	23	AT1G11060	0.00144687	0.329507	23	AT2G16500	0.0476717	0.0959923	124	AT3G11430	0.00471932	0.197266	7	AT4G08940	0.021289	0.15972	7	AT5G07530	0.00246467	0.998026	43
AT1G11070	0.0158719	0.457464	3	AT1G11070	0.0158719	0.457464	3	AT2G16520	0.0627084	0.786956	14	AT3G11450	0.00622606	0.331218	56	AT4G08950	0.0210713	0.067741	285	AT5G07560	0.0201852	0.167629	174
AT1G11100	0.00233499	0.581418	5	AT1G11100	0.00233499	0.581418	5	AT2G16530	0.0389812	0.109671	19	AT3G11590	0.00255994	0.795767	55	AT4G09020	0.0200945	0.287756	18	AT5G07580	0.00495883	0.325782	61
AT1G11160	0.00280139	0.152103	5	AT1G11160	0.00280139	0.152103	5	AT2G16580	0.0129224	0.315616	2	AT3G11640	0.00700414	0.69109	41	AT4G09030	0.0532575	0.154482	131	AT5G07600	0.0138229	1.08788	7
AT1G11170	0.00350975	0.277257	16	AT1G11170	0.00350975	0.277257	16	AT2G16640	0.00404438	0.0861353	56	AT3G11680	0.00261673	0.353682	23	AT4G09080	0.00700909	0.476132	1	AT5G07610	0.00321388	0.657265	5
AT1G11180	0.0135277	0.431532	5	AT1G11180	0.0135277	0.431532	5	AT2G16660	0.0269399	0.0313687	103	AT3G11773	0.0316445	0.570263	42	AT4G09150	0.00371986	0.324768	55	AT5G07640	0.00436962	0.638282	1
AT1G11190	0.00466573	0.306518	42	AT1G11190	0.00466573	0.306518	42	AT2G16710	0.00946731	0.327994	53	AT3G11830	0.00241986	0.328908	80	AT4G09170	0.0257291	3.53374	33	AT5G07650	0.00340209	0.475802	3
AT1G11200	0.0130373	0.235563	30	AT1G11200	0.0130373	0.235563	30	AT2G16720	0.0187465	0.454584	19	AT3G11840	0.00270162	0.356453	18	AT4G09320	0.0586585	0.0895814	729	AT5G07660	0.00120176	1.06729	5
AT1G11270	0.00275224	1.38762	18	AT1G11270	0.00275224	1.38762	18	AT2G16750	0.00955586	0.735707	6	AT3G12070	0.00424982	0.329462	10	AT4G09340	0.00652777	0.148362	27	AT5G07690	0.00847217	0.306981	18
AT1G11362	0.0232731	1.53388	49	AT1G11362	0.0232731	1.53388	49	AT2G16780	0.00653161	0.327113	60	AT3G12200	0.00481407	0.313619	36	AT4G09350	0.0288411	0.121962	15	AT5G07710	0.0189732	0.463284	2
AT1G11420	0.00234001	0.308957	1	AT1G11420	0.00234001	0.308957	1	AT2G16800	0.0130502	0.285927	58	AT3G12203	0.00328234	0.303144	10	AT4G09450	0.0300853	0.143588	2	AT5G07720	0.00631513	0.301219	12
AT1G11450	0.00424714	0.353472	3	AT1G11450	0.00424714	0.353472	3	AT2G16810	0.0581886	0.850451	16	AT3G12220	0.0332939	0.151058	3	AT4G09500	0.0234645	0.228785	26	AT5G07730	0.00476293	0.724141	2
AT1G11510	0.00446947	0.53901	3	AT1G11510	0.00446947	0.53901	3	AT2G16890	0.0523192	0.0909243	23	AT3G12370	0.00779306	0.334735	41	AT4G09750	0.0612389	0.112851	23	AT5G07740	0.00672459	0.39746	11
AT1G11580	0.00232957	0.692535	93	AT1G11580	0.00232957	0.692535	93	AT2G16900	0.0430157	0.892367	30	AT3G12390	0.0399397	1.4937	117	AT4G09770	0.0524088	0.171317	2	AT5G07770	0.00361364	0.171833	14
AT1G11590	0.00464895	1.13617	7	AT1G11590	0.00464895	1.13617	7	AT2G16920	0.00429187	0.268568	25	AT3G12400	0.00650247	0.173901	57	AT4G09820	0.0129125	0.0666206	5	AT5G07790	0.0020579	1.0726	7
AT1G11593	0.0175132	0.253741	14	AT1G11593	0.0175132	0.253741	14	AT2G16940	0.0023793	0.298423	60	AT3G12550	0.00230951	0.585517	20	AT4G09900	0.039757	0.160242	20	AT5G07810	0.00430777	0.616944	5
AT1G11650	0.0033012	0.665701	313	AT1G11650	0.0033012	0.665701	313	AT2G16990	0.00282679	0.698994	5	AT3G12570	0.00274608	0.661758	97	AT4G09920	0.0391241	0.474028	8	AT5G07870	0.00905819	0.104665	14
AT1G11660	0.00364316	0.316	18	AT1G11660	0.00364316	0.316	18	AT2G17010	0.00515351	0.221608	1	AT3G12690	0.00221139	0.354039	13	AT4G09980	0.0329005	0.0537358	42	AT5G07940	0.000993214	0.564205	20
AT1G11710	0.00256538	0.493696	5	AT1G11710	0.00256538	0.493696	5	AT2G17020	0.0661657	0.100262	34	AT3G12720	0.0100471	0.138285	4	AT4G10010	0.0148302	0.0633239	7	AT5G07980	0.00299102	0.0955971	16
AT1G11720	0.0026566	0.447086	25	AT1G11720	0.0026566	0.447086	25	AT2G17033	0.0147703	0.173481	45	AT3G12750	0.0115708	0.107621	52	AT4G10030	0.0136899	0.259911	54	AT5G08000	0.0198748	0.235498	40
AT1G11740	0.00481477	0.549245	6	AT1G11740	0.00481477	0.549245	6	AT2G17040	0.0604101	0.235977	16	AT3G12800	0.0185196	0.160305	131	AT4G10060	0.00289589	0.166561	56	AT5G08010	0.0151613	0.976779	6
AT1G11750	0.00454031	0.341296	79	AT1G11750	0.00454031	0.341296	79	AT2G17110	0.0100758	0.23403	10	AT3G13090	0.00488688	0.303835	1	AT4G10080	0.0104146	0.369503	78	AT5G08020	0.00489239	0.438068	2
AT1G11770	0.00244125	1.02786	3	AT1G11770	0.00244125	1.02786	3	AT2G17120	0.0114063	0.448683	102	AT3G13100	0.00188299	1.40186	2	AT4G10120	0.0233061	0.189072	49	AT5G08110	0.00123467	0.620388	4
AT1G11810	0.00359213	0.654597	11	AT1G11810	0.00359213	0.654597	11	AT2G17130	0.00774108	0.307603	41	AT3G13420	0.0571869	0.511668	1	AT4G10140	0.046121	0.0554044	28	AT5G08139	0.00888941	0.124873	26
AT1G11925	0.0278421	0.349893	27	AT1G11925	0.0278421	0.349893	27	AT2G17140	0.00675217	0.224655	5	AT3G13750	0.0467664	0.0462566	606	AT4G10210	0.0211855	0.708166	40	AT5G08460	0.0374125	0.13001	3
AT1G11950	0.0537217	0.210608	6	AT1G11950	0.0537217	0.210608	6	AT2G17150	0.00153508	0.628377	10	AT3G13770	0.00500546	0.810474	2	AT4G10320	0.0024836	0.291564	70	AT5G08470	0.00240078	0.331216	20
AT1G12040	0.00416528	0.318384	2	AT1G12040	0.00416528	0.318384	2	AT2G17180	0.0501721	0.166665	1	AT3G13772	0.0200965	0.0327859	44	AT4G10360	0.025079	0.269575	23	AT5G08520	0.0136203	0.109899	35
AT1G12160	0.0383091	0.124109	9	AT1G12160	0.0383091	0.124109	9	AT2G17200	0.00267321	0.585938	101	AT3G13800	0.0183269	0.0677128	18	AT4G10370	0.0118293	0.454745	1	AT5G08535	0.0100114	1.24986	20
AT1G12210	0.00387803	0.635876	1	AT1G12210	0.00387803	0.635876	1	AT2G17230	0.0321346	0.233846	78	AT3G13810	0.00849084	0.298319	25	AT4G10400	0.00272301	2.14807	15	AT5G08550	0.0153081	0.22217	13
AT1G12220	0.00279765	0.733993	24	AT1G12220	0.00279765	0.733993	24	AT2G17260	0.0595247	0.151534	3	AT3G13820	0.0105454	0.297436	2	AT4G10465	0.014874	0.326474	19	AT5G08560	0.00237555	0.62647	54
AT1G12240	0.0459609	0.10067	118	AT1G12240	0.0459609	0.10067	118	AT2G17265	0.0540116	0.0486687	107	AT3G13840	0.0028093	0.607518	2	AT4G10490	0.0314833	0.244699	2	AT5G08680	0.00235129	0.340165	209
AT1G12380	0.00169264	0.330646	58	AT1G12380	0.00169264	0.330646	58	AT2G17270	0.0664148	0.0199932	9	AT3G13870	0.00341044	0.161324	108	AT4G10500	0.00433222	0.851391	8	AT5G08740	0.00259976	0.986556	35
AT1G12440	0.0150299	0.180494	194	AT1G12440	0.0150299	0.180494	194	AT2G17280	0.0604853	0.241043	15	AT3G13950	0.0132599	0.484941	9	AT4G10570	0.0360458	0.0987757	13	AT5G09350	0.00608083	0.152172	5
AT1G12460	0.00312347	0.159784	25	AT1G12460	0.00312347	0.159784	25	AT2G17340	0.00375363	0.319759	73	AT3G13990	0.00300433	0.88865	28	AT4G10590	0.0016315	0.580422	37	AT5G09450	0.00353062	0.300571	30
AT1G12490	0.0325201	0.923237	1	AT1G12490	0.0325201	0.923237	1	AT2G17370	0.00743861	0.105024	27	AT3G14050	0.0019702	0.627717	33	AT4G10600	0.0443192	0.0760619	2	AT5G09580	0.00720188	0.309071	31
AT1G12520	0.0271059	0.168862	157	AT1G12520	0.0271059	0.168862	157	AT2G17410	0.00185285	1.18955	45	AT3G14067	0.00301927	0.198743	187	AT4G10620	0.0553775	0.0909035	12	AT5G09590	0.00380484	0.17312	113
AT1G12540	0.00479712	1.8689	2	AT1G12540	0.00479712	1.8689	2	AT2G17440	0.00361972	0.369738	30	AT3G14172	0.00350923	0.289688	19	AT4G10630	0.056995	0.165804	1	AT5G09690	0.0309679	0.235554	7
AT1G12550	0.027819	0.241003	34	AT1G12550	0.027819	0.241003	34	AT2G17470	0.00742715	0.111546	3	AT3G14180	0.00646726	0.151954	47	AT4G10640	0.0495104	0.152355	23	AT5G09700	0.0741744	0.290269	1
AT1G12560	0.0211942	0.159278	2	AT1G12560	0.0211942	0.159278	2	AT2G17480	0.060959	0.0771723	51	AT3G14205	0.00347451	0.155878	22	AT4G10720	0.00608695	0.163587	10	AT5G09820	0.018917	0.362261	15
AT1G12570	0.012118	0.203861	23	AT1G12570	0.012118	0.203861	23	AT2G17500	0.00310084	0.373181	83	AT3G14210	0.0405664	0.545386	243	AT4G10750	0.00670807	0.38573	70	AT5G09850	0.0175784	0.068706	84
AT1G12600	0.00375876	0.341287	21	AT1G12600	0.00375876	0.341287	21	AT2G17510	0.00137571	0.314979	56	AT3G14225	0.00348733	0.340192	1	AT4G10770	0.0303056	0.0398892	35	AT5G09880	0.00531853	0.156308	52
AT1G12610	0.0744464	0.0572852	8	AT1G12610	0.0744464	0.0572852	8	AT2G17520	0.0208415	0.178293	43	AT3G14270	0.00460815	0.106771	41	AT4G10790	0.0356092	0.0256816	27	AT5G09920	0.0202149	0.158101	58
AT1G12620	0.0224553	0.373453	8	AT1G12620	0.0224553	0.373453	8	AT2G17525	0.0023369	0.591089	56	AT3G14310	0.0169717	0.190821	242	AT4G10800	0.0494123	0.154165	5	AT5G09930	0.0020801	0.619853	2
AT1G12640	0.0737529	0.0515253	60	AT1G12640	0.0737529	0.0515253	60	AT2G17540	0.019242	0.98305	45	AT3G14360	0.00259865	0.329507	14	AT4G10810	0.0172035	0.31753	42	AT5G09970	0.00680633	0.252562	6
AT1G12665	0.0184109	0.272807	1	AT1G12665	0.0184109	0.272807	1	AT2G17560	0.0409576	0.0851574	95	AT3G14380	0.00639968	0.832117	2	AT4G10845	0.0506265	1.15282	30	AT5G09995	0.00463918	0.779021	17
AT1G12680	0.00290377	0.323578	32	AT1G12680	0.00290377	0.323578	32	AT2G17570	0.0444859	0.336712	16	AT3G14390	0.00281594	0.324178	46	AT4G10850	0.0145278	0.121871	14	AT5G10020	0.0270995	0.141511	28
AT1G12700	0.0335106	0.669426	2	AT1G12700	0.0335106	0.669426	2	AT2G17580	0.0288698	0.51567	17	AT3G14450	0.074449	0.0507744	3	AT4G10860	0.0323103	0.35539	22	AT5G10040	0.0328726	0.873769	19
AT1G12710	0.0098591	0.609096	17	AT1G12710	0.0098591	0.609096	17	AT2G17630	0.022098	0.137548	32	AT3G14470	0.00125545	0.674044	1	AT4G10970	0.0255053	0.636207	60	AT5G10090	0.0022547	0.99615	1
AT1G12730	0.00527004	0.182394	9	AT1G12730	0.00527004	0.182394	9	AT2G17650	0.0206776	0.248576	18	AT3G14520	0.0695518	0.293521	8	AT4G11000	0.0357889	1.05779	2	AT5G10120	0.00598705	0.155094	1
AT1G12740	0.0450402	0.0191832	10	AT1G12740	0.0450402	0.0191832	10	AT2G17670	0.0452152	0.0830864	18	AT3G14530	0.035779	0.176814	4	AT4G11080	0.0754883	0.240729	14	AT5G10130	0.00728047	0.388761	5
AT1G12750	0.0176853	0.410946	9	AT1G12750	0.0176853	0.410946	9	AT2G17680	0.0211447	0.374314	18	AT3G14540	0.0124298	1.10822	2	AT4G11090	0.0293137	0.327008	27	AT5G10150	0.0114094	0.0987534	27
AT1G12760	0.0197137	0.222268	127	AT1G12760	0.0197137	0.222268	127	AT2G17690	0.0229649	0.0874247	11	AT3G14550	0.00661174	0.195053	13	AT4G11100	0.0514419	0.118886	64	AT5G10170	0.0101267	0.174711	49
AT1G12770	0.0107753	0.0726009	56	AT1G12770	0.0107753	0.0726009	56	AT2G17700	0.0644364	0.0245698	33	AT3G14570	0.00185983	0.37422	1	AT4G11110	0.00437065	0.189241	41	AT5G10180	0.0254828	0.137653	39
AT1G12775	0.00566145	1.2846	9	AT1G12775	0.00566145	1.2846	9	AT2G17750	0.00850058	0.12376	24	AT3G14590	0.00194794	1.5157	5	AT4G11130	0.00216144	0.561917	7	AT5G10190	0.0273946	0.144071	31
AT1G12850	0.0197568	0.0558683	78	AT1G12850	0.0197568	0.0558683	78	AT2G17790	0.00496087	0.114968	29	AT3G14610	0.00261192	0.665343	25	AT4G11160	0.0347607	0.0537041	37	AT5G10340	0.00606048	0.166503	3
AT1G12855	0.0136685	0.539611	1	AT1G12855	0.0136685	0.539611	1	AT2G17860	0.00453947	1.23346	3	AT3G14650	0.00506646	0.346721	55	AT4G11170	0.019248	1.71855	5	AT5G10440	0.00474957	0.617971	2
AT1G12860	0.0471565	0.0654552	36	AT1G12860	0.0471565	0.0654552	36	AT2G17870	0.0104864	0.15525	52	AT3G14660	0.0025354	0.345901	88	AT4G11180	0.00709286	0.341711	6	AT5G10470	0.002426	0.413001	47
AT1G12980	0.00715259	0.398629	5	AT1G12980	0.00715259	0.398629	5	AT2G17900	0.00287572	0.318755	7	AT3G14680	0.00507766	0.518969	11	AT4G11300	0.0353963	0.128598	14	AT5G10500	0.00401765	0.555559	2
AT1G13090	0.00272769	0.33266	65	AT1G13090	0.00272769	0.33266	65	AT2G17930	0.00191623	0.17476	25	AT3G14690	0.00503866	0.174564	52	AT4G11320	0.00976527	0.511382	262	AT5G10560	0.00343664	0.324871	52
AT1G13100	0.00824554	0.25366	10	AT1G13100	0.00824554	0.25366	10	AT2G17970	0.00293444	0.289097	15	AT3G14720	0.00241496	0.300409	21	AT4G11350	0.00541015	0.160836	5	AT5G10580	0.00535947	0.339249	6
AT1G13140	0.00249814	0.333479	5	AT1G13140	0.00249814	0.333479	5	AT2G18090	0.020686	0.371276	26	AT3G14730	0.00214612	0.312365	2	AT4G11370	0.00894688	0.307152	22	AT5G10600	0.0113391	0.571382	13
AT1G13170	0.00168177	0.621202	25	AT1G13170	0.00168177	0.621202	25	AT2G18100	0.0373849	0.432548	128	AT3G15070	0.00306482	0.866969	38	AT4G11400	0.0126465	0.3399	1	AT5G10605	0.0739633	0.904085	1
AT1G13210	0.00995392	0.232544	26	AT1G13210	0.00995392	0.232544	26	AT2G18170	0.0538636	0.0223259	21	AT3G15120	0.000936103	0.892006	10	AT4G11420	0.028562	0.620926	142	AT5G10610	0.0601187	0.343936	16
AT1G13220	0.00329828	0.327891	23	AT1G13220	0.00329828	0.327891	23	AT2G18193	0.0299086	0.112275	11	AT3G15210	0.00598937	0.335527	101	AT4G11460	0.0758196	0.265405	14	AT5G10620	0.0411673	0.170681	6
AT1G13260	0.016834	0.326579	143	AT1G13260	0.016834	0.326579	143	AT2G18210	0.0179551	1.0917	29	AT3G15220	0.0020877	0.301318	20	AT4G11530	0.0269572	0.34583	2	AT5G10625	0.0148293	0.252346	16
AT1G13270	0.0229925	0.10355	111	AT1G13270	0.0229925	0.10355	111	AT2G18260	0.00484656	0.584152	1	AT3G15240	0.00383888	0.316065	26	AT4G11560	0.00243394	0.609629	36	AT5G10630	0.0311953	0.217939	22
AT1G13280	0.0104111	0.169136	84	AT1G13280	0.0104111	0.169136	84	AT2G18280	0.0595422	0.0994157	255	AT3G15340	0.00250159	0.585626	23	AT4G11590	0.00594942	0.642872	2	AT5G10650	0.00812368	0.102346	38
AT1G13290	0.0172277	0.522891	2	AT1G13290	0.0172277	0.522891	2	AT2G18330	0.00211915	0.328892	13	AT3G15370	0.00490397	0.370315	2	AT4G11630	0.052953	0.0365135	11	AT5G10660	0.0424586	0.884274	5
AT1G13410	0.023552	0.803688	2	AT1G13410	0.023552	0.803688	2	AT2G18350	0.00588102	0.276653	19	AT3G15410	0.00221944	0.341854	44	AT4G11640	0.0744344	0.108901	10	AT5G10690	0.00230736	0.6645	26
AT1G13420	0.0680244	0.211981	11	AT1G13420	0.0680244	0.211981	11	AT2G18400	0.0596051	0.0772411	71	AT3G15430	0.0055437	0.32784	52	AT4G11650	0.0496449	0.0371356	125	AT5G10720	0.00618498	0.152876	9
AT1G13430	0.0321766	0.356922	13	AT1G13430	0.0321766	0.356922	13	AT2G18750	0.0214743	0.346263	49	AT3G15510	0.0518747	0.0464448	32	AT4G11653	0.0616579	0.299606	6	AT5G10770	0.00762843	0.127774	93
AT1G13460	0.0260994	0.0957757	16	AT1G13460	0.0260994	0.0957757	16	AT2G18760	0.00232649	0.47796	3	AT3G15540	0.0432098	0.147867	44	AT4G11660	0.0101853	0.47262	15	AT5G10820	0.00242689	0.376129	5
AT1G13470	0.00733826	0.633853	10	AT1G13470	0.00733826	0.633853	10	AT2G18870	0.010802	0.720769	14	AT3G15570	0.00292931	0.674275	27	AT4G11670	0.0225011	0.308992	15	AT5G10900	0.00234268	0.934607	6
AT1G13520	0.039003	0.359113	9	AT1G13520	0.039003	0.359113	9	AT2G18876	0.00361552	0.318658	18	AT3G15720	0.0310458	0.898407	5	AT4G11740	0.00501369	0.154492	61	AT5G10940	0.0060401	0.186975	22
AT1G13540	0.00362525	0.318628	4	AT1G13540	0.00362525	0.318628	4	AT2G19020	0.0205548	0.871018	1	AT3G15740	0.0121501	0.658308	6	AT4G11760	0.0555458	0.169999	1	AT5G10950	0.00349295	0.95919	21
AT1G13570	0.00324937	0.327804	18	AT1G13570	0.00324937	0.327804	18	AT2G19130	0.0201463	0.180622	4	AT3G15750	0.00776526	0.552718	4	AT4G11780	0.0259909	0.400383	24	AT5G10960	0.0103283	0.152437	149
AT1G13750	0.00663087	0.109005	12	AT1G13750	0.00663087	0.109005	12	AT2G19170	0.0016536	0.328857	40	AT3G15770	0.0212727	0.241538	22	AT4G11800	0.0454988	0.129447	18	AT5G11100	0.00508153	0.597082	1
AT1G13780	0.00639442	0.297169	12	AT1G13780	0.00639442	0.297169	12	AT2G19190	0.0130373	0.307724	13	AT3G15890	0.00812357	0.295176	18	AT4G11830	0.00355959	0.561372	43	AT5G11210	0.00161802	0.330922	1
AT1G13790	0.00799203	0.0734418	10	AT1G13790	0.00799203	0.0734418	10	AT2G19390	0.00627309	0.119407	11	AT3G15930	0.00212802	1.78083	2	AT4G11840	0.0133246	0.113143	18	AT5G11220	0.00551817	0.296035	2
AT1G13820	0.00397367	0.329465	41	AT1G13820	0.00397367	0.329465	41	AT2G19530	0.0440205	0.155051	38	AT3G15940	0.0379397	0.102472	25	AT4G11880	0.0201307	0.194669	4	AT5G11250	0.00231649	0.801522	14
AT1G13880	0.00363854	0.552377	29	AT1G13880	0.00363854	0.552377	29	AT2G19580	0.0643121	0.0261023	13	AT3G16070	0.00963035	0.301132	15	AT4G11890	0.0436839	0.251751	51	AT5G11300	0.00608486	0.168187	6
AT1G13900	0.00462397	0.141044	17	AT1G13900	0.00462397	0.141044	17	AT2G19600	0.0214229	0.0762755	16	AT3G16170	0.007777	0.103407	35	AT4G11900	0.0212582	0.343741	7	AT5G11310	0.0251699	0.369176	7
AT1G13910	0.00391091	0.348847	13	AT1G13910	0.00391091	0.348847	13	AT2G19920	0.023791	0.335066	2	AT3G16175	0.00753822	1.18687	14	AT4G11910	0.0146664	0.37241	12	AT5G11330	0.00346689	0.308783	50
AT1G13940	0.00360931	0.564026	14	AT1G13940	0.00360931	0.564026	14	AT2G19930	0.0343245	0.26129	10	AT3G16190	0.0547237	0.211291	40	AT4G11920	0.0106283	0.0900655	25	AT5G11350	0.00188616	0.613051	10
AT1G13980	0.0143487	0.0634588	44	AT1G13980	0.0143487	0.0634588	44	AT2G19950	0.0239615	0.410812	11	AT3G16220	0.0121077	0.27396	13	AT4G11930	0.0189989	0.528085	30	AT5G11380	0.00193133	0.327523	15
AT1G14010	0.0125934	0.167139	55	AT1G14010	0.0125934	0.167139	55	AT2G19970	0.0528602	0.0458996	13	AT3G16290	0.00166802	0.591693	23	AT4G11940	0.00533141	0.623036	13	AT5G11430	0.00160426	0.62535	23
AT1G14040	0.024275	0.167587	2	AT1G14040	0.024275	0.167587	2	AT2G19990	0.00757268	0.334726	5	AT3G16320	0.00509279	0.447725	3	AT4G11950	0.0263381	0.254734	11	AT5G11490	0.00153518	0.34333	43
AT1G14070	0.0113922	0.0810335	10	AT1G14070	0.0113922	0.0810335	10	AT2G20000	0.0019057	0.307616	28	AT3G16340	0.000921663	0.343181	8	AT4G11960	0.047071	0.0287044	62	AT5G11710	0.00245454	0.641288	57
AT1G14200	0.0446008	0.283934	33	AT1G14200	0.0446008	0.283934	33	AT2G20010	0.00124005	1.57679	25	AT3G16380	0.0121166	0.485382	1	AT4G11970	0.0258309	0.199028	13	AT5G11840	0.0209413	0.0866251	31
AT1G14205	0.0175584	0.150301	31	AT1G14205	0.0175584	0.150301	31	AT2G20020	0.00191909	0.990079	21	AT3G16440	0.0243678	0.0594337	12	AT4G12000	0.0187276	0.305967	29	AT5G11850	0.0110136	0.17395	29
AT1G14430	0.00246068	0.9503	22	AT1G14430	0.00246068	0.9503	22	AT2G20060	0.0373925	0.0394003	18	AT3G16450	0.0564507	0.210651	289	AT4G12010	0.0611169	0.377754	20	AT5G11920	0.00253621	0.314359	13
AT1G14460	0.00695677	0.109575	12	AT1G14460	0.00695677	0.109575	12	AT2G20240	0.00183256	2.40572	60	AT3G16460	0.0771629	0.252669	295	AT4G12020	0.0238646	0.649471	23	AT5G11940	0.00328006	0.18211	4
AT1G14520	0.00936254	0.150156	32	AT1G14520	0.00936254	0.150156	32	AT2G20260	0.00734267	0.457821	403	AT3G16480	0.0084018	0.209453	84	AT4G12040	0.0155301	0.16336	142	AT5G12000	0.0376591	0.0324226	2
AT1G14530	0.00415347	0.378021	22	AT1G14530	0.00415347	0.378021	22	AT2G20310	0.00336371	0.600188	10	AT3G16530	0.0304788	0.104944	263	AT4G12060	0.0341337	0.309039	49	AT5G12010	0.00279578	0.312663	27
AT1G14540	0.00418873	0.338709	26	AT1G14540	0.00418873	0.338709	26	AT2G20340	0.023819	0.111851	21	AT3G16580	0.0225839	0.253786	5	AT4G12080	0.0066812	0.390847	19	AT5G12080	0.001765	0.693758	52
AT1G14580	0.00283952	0.336204	32	AT1G14580	0.00283952	0.336204	32	AT2G20370	0.00565767	0.803435	51	AT3G16610	0.00779527	0.326391	5	AT4G12090	0.00910601	0.749599	1	AT5G12100	0.00347682	0.153754	8
AT1G14610	0.00493813	0.161397	87	AT1G14610	0.00493813	0.161397	87	AT2G20380	0.00390156	1.30714	15	AT3G16620	0.0081587	0.138825	18	AT4G12120	0.0021555	0.30509	5	AT5G12150	0.00681754	0.0775948	167
AT1G14640	0.0017615	1.75442	1	AT1G14640	0.0017615	1.75442	1	AT2G20440	0.00329995	0.312239	7	AT3G16700	0.0317344	0.0617572	13	AT4G12210	0.0245233	0.50918	3	AT5G12170	0.0681819	0.516903	26
AT1G14660	0.00175607	1.00759	5	AT1G14660	0.00175607	1.00759	5	AT2G20510	0.00285315	0.659332	2	AT3G16780	0.00779175	0.517204	65	AT4G12270	0.0346001	0.659618	2	AT5G12200	0.00262303	0.314962	62
AT1G14690	0.046935	0.273913	48	AT1G14690	0.046935	0.273913	48	AT2G20570	0.00603535	0.357901	100	AT3G16810	0.002128	0.647716	15	AT4G12290	0.00871498	0.139628	57	AT5G12280	0.00825598	0.828363	53
AT1G14710	0.00224495	0.328468	91	AT1G14710	0.00224495	0.328468	91	AT2G20590	0.0246489	0.303155	40	AT3G16840	0.00169861	0.31185	38	AT4G12300	0.00491538	0.357479	25	AT5G12330	0.00576671	0.200959	8
AT1G14770	0.0174296	0.583813	10	AT1G14770	0.0174296	0.583813	10	AT2G20610	0.0115492	0.512384	76	AT3G16950	0.00224566	0.313095	89	AT4G12310	0.00500897	0.172305	41	AT5G12340	0.0235904	0.0986606	22
AT1G14970	0.00213471	1.15701	4	AT1G14970	0.00213471	1.15701	4	AT2G20635	0.0026383	0.317302	8	AT3G17000	0.0042852	0.337079	62	AT4G12320	0.00245708	0.355264	52	AT5G12350	0.00269216	0.149772	34
AT1G15010	0.0091994	0.344304	15	AT1G15010	0.0091994	0.344304	15	AT2G20680	0.055247	0.0398615	12	AT3G17230	0.0198412	0.248161	15	AT4G12330	0.00218356	2.09742	4	AT5G12400	0.000943461	0.849443	23
AT1G15015	0.053513	0.805594	14	AT1G15015	0.053513	0.805594	14	AT2G20710	0.0264286	0.202891	11	AT3G17280	0.00739936	0.458618	1	AT4G12360	0.025313	0.629742	4	AT5G12430	0.00589808	0.578729	8
AT1G15020	0.00265016	0.626508	49	AT1G15020	0.00265016	0.626508	49	AT2G20760	0.0116649	0.113714	172	AT3G17310	0.0170359	0.249081	33	AT4G12390	0.0241986	0.092097	59	AT5G12440	0.0040086	0.381377	46
AT1G15030	0.0156533	0.312193	41	AT1G15030	0.0156533	0.312193	41	AT2G20800	0.00229577	0.332794	1	AT3G17320	0.00338261	0.317902	2	AT4G12400	0.00262056	0.295626	34	AT5G12850	0.00199184	0.622199	55
AT1G15080	0.0719549	0.109802	10	AT1G15080	0.0719549	0.109802	10	AT2G20850	0.00338495	0.341259	11	AT3G17340	0.00238153	0.172287	21	AT4G12410	0.0469113	0.0592142	1	AT5G12940	0.00683016	0.358229	72
AT1G15460	0.00182761	0.364653	10	AT1G15460	0.00182761	0.364653	10	AT2G20880	0.0383344	0.212912	6	AT3G17350	0.0135107	0.222512	12	AT4G12420	0.0533734	0.0416312	155	AT5G12950	0.00135731	1.59956	77
AT1G15490	0.0018827	0.376323	16	AT1G15490	0.0018827	0.376323	16	AT2G20960	0.0134354	0.639169	111	AT3G17360	0.00379747	0.540692	13	AT4G12450	0.078635	0.15463	1	AT5G12960	0.00576638	0.274356	9
AT1G15600	0.0275011	1.02685	12	AT1G15600	0.0275011	1.02685	12	AT2G21050	0.0375782	0.0243461	35	AT3G17365	0.00546971	0.282643	14	AT4G12460	0.0198897	0.311642	13	AT5G12970	0.00170424	0.683101	5
AT1G15630	0.00464941	3.75157	11	AT1G15630	0.00464941	3.75157	11	AT2G21060	0.0157136	0.217055	59	AT3G17380	0.00476509	0.29322	173	AT4G12490	0.0493987	0.27741	76	AT5G13000	0.0432006	0.739435	45
AT1G15640	0.00665388	0.782891	24	AT1G15640	0.00665388	0.782891	24	AT2G21140	0.00367348	0.394842	50	AT3G17465	0.00408389	0.337459	37	AT4G12500	0.0680845	0.240124	26	AT5G13090	0.00535791	0.301553	50
AT1G15670	0.0104847	0.242232	128	AT1G15670	0.0104847	0.242232	128	AT2G21260	0.0042783	0.676265	12	AT3G17520	0.0256715	0.42702	24	AT4G12570	0.00158355	0.636118	29	AT5G13130	0.00416977	0.292203	64
AT1G15720	0.0464375	0.504772	35	AT1G15720	0.0464375	0.504772	35	AT2G21300	0.00154154	0.335081	32	AT3G17530	0.00376084	0.296507	2	AT4G12600	0.00811941	0.873665	89	AT5G13150	0.0104241	0.39278	2
AT1G15740	0.00220182	0.34952	110	AT1G15740	0.00220182	0.34952	110	AT2G21340	0.0185152	0.234712	49	AT3G17680	0.00368999	0.679343	15	AT4G12620	0.00594251	0.174315	5	AT5G13210	0.00408934	0.480664	5
AT1G15750	0.00119457	0.327697	125	AT1G15750	0.00119457	0.327697	125	AT2G21390	0.00450912	0.0802549	105	AT3G17700	0.00375921	0.151332	13	AT4G12640	0.00575561	0.447311	30	AT5G13220	0.00645643	0.356381	22
AT1G15760	0.00716366	0.903077	2	AT1G15760	0.00716366	0.903077	2	AT2G21440	0.00139667	0.937998	23	AT3G17740	0.00121809	0.93894	9	AT4G12650	0.0199788	0.0346469	105	AT5G13270	0.00199069	0.573572	3
AT1G15770	0.054595	1.0208	22	AT1G15770	0.054595	1.0208	22	AT2G21450	0.00143298	1.59848	6	AT3G17850	0.00229367	0.144654	42	AT4G12670	0.0113235	1.49475	15	AT5G13300	0.00178578	0.583625	31
AT1G15772	0.0624164	0.357774	18	AT1G15772	0.0624164	0.357774	18	AT2G21500	0.00333985	0.337464	23	AT3G17920	0.00143838	0.297952	9	AT4G12680	0.019689	0.0805959	37	AT5G13310	0.00361505	0.332495	32
AT1G15780	0.00191509	0.176492	26	AT1G15780	0.00191509	0.176492	26	AT2G21520	0.00449017	0.460799	161	AT3G17940	0.0275876	0.200443	76	AT4G12700	0.00508806	0.918116	23	AT5G13320	0.0023015	0.337038	18
AT1G15810	0.00309773	0.346055	275	AT1G15810	0.00309773	0.346055	275	AT2G21630	0.0639408	0.13674	13	AT3G18020	0.00616064	0.413031	1	AT4G12730	0.031473	0.108246	237	AT5G13360	0.00526565	0.527071	15
AT1G15820	0.0045903	0.786326	2439	AT1G15820	0.0045903	0.786326	2439	AT2G21640	0.0126123	0.687779	7	AT3G18080	0.0349465	0.138648	140	AT4G12750	0.00535701	0.353614	10	AT5G13440	0.0044371	0.378591	222
AT1G15860	0.00601647	0.307538	51	AT1G15860	0.00601647	0.307538	51	AT2G21655	0.0581734	0.0458555	16	AT3G18100	0.00641	0.226211	9	AT4G12770	0.0110066	0.282089	31	AT5G13550	0.0035235	0.191074	18
AT1G15870	0.0227663	0.403563	6	AT1G15870	0.0227663	0.403563	6	AT2G21730	0.0281214	0.592483	1	AT3G18130	0.0475589	0.026181	128	AT4G12780	0.0383984	0.320587	43	AT5G13560	0.0019866	0.328535	53
AT1G15880	0.0552982	0.109148	44	AT1G15880	0.0552982	0.109148	44	AT2G21770	0.0078408	0.255975	2	AT3G18180	0.0212699	0.241026	26	AT4G12950	0.0139773	0.18689	22	AT5G13610	0.0147389	0.0728635	28
AT1G15910	0.0150057	0.0932437	48	AT1G15910	0.0150057	0.0932437	48	AT2G21850	0.00367286	0.150076	6	AT3G18220	0.00876548	0.329213	10	AT4G12960	0.0417629	0.207258	2333	AT5G13700	0.00277898	0.341173	19
AT1G16070	0.00667243	0.167997	2	AT1G16070	0.00667243	0.167997	2	AT2G21930	0.0142483	0.0886531	34	AT3G18230	0.00355389	0.196348	41	AT4G12980	0.0031344	0.370313	54	AT5G13710	0.00796435	0.166341	138
AT1G16110	0.00892111	0.580849	11	AT1G16110	0.00892111	0.580849	11	AT2G22040	0.00913773	0.152392	1	AT3G18240	0.0366063	0.159516	51	AT4G13000	0.0567383	0.129919	2	AT5G13720	0.00459503	0.383883	43
AT1G16130	0.00180495	1.31394	9	AT1G16130	0.00180495	1.31394	9	AT2G22050	0.0050049	0.346966	16	AT3G18260	0.00593786	0.333375	6	AT4G13010	0.00360287	0.392021	197	AT5G13730	0.00946629	0.451915	18
AT1G16260	0.00568123	0.324481	15	AT1G16260	0.00568123	0.324481	15	AT2G22060	0.0180647	0.220716	33	AT3G18320	0.00829442	0.776552	1	AT4G13020	0.0517304	0.067187	47	AT5G13760	0.0129734	0.124466	39
AT1G16270	0.00250969	0.15082	21	AT1G16270	0.00250969	0.15082	21	AT2G22090	0.00830136	0.302155	36	AT3G18350	0.0037025	0.176098	18	AT4G13100	0.0554449	0.645935	16	AT5G13800	0.0027985	0.326857	70
AT1G16280	0.00248101	1.13334	12	AT1G16280	0.00248101	1.13334	12	AT2G22125	0.00471447	0.0427676	148	AT3G18360	0.00432893	1.12625	1	AT4G13110	0.0181259	0.772682	19	AT5G13820	0.00202927	1.03797	17
AT1G16370	0.0521143	0.177022	5	AT1G16370	0.0521143	0.177022	5	AT2G22200	0.0210255	0.596882	12	AT3G18390	0.00165167	0.938469	69	AT4G13130	0.0306317	0.779556	2	AT5G13880	0.00768713	0.60246	2
AT1G16400	0.00253293	0.325028	37	AT1G16400	0.00253293	0.325028	37	AT2G22270	0.0178762	0.296462	40	AT3G18520	0.00484777	0.323128	26	AT4G13180	0.0139124	0.12603	54	AT5G13890	0.0690115	0.0216561	23
AT1G16420	0.0211422	0.421506	2	AT1G16420	0.0211422	0.421506	2	AT2G22300	0.00492147	0.446407	48	AT3G18660	0.00969576	0.198379	17	AT4G13195	0.0112467	0.362137	16	AT5G13920	0.0066838	0.635559	2
AT1G16480	0.00896536	0.525056	4	AT1G16480	0.00896536	0.525056	4	AT2G22330	0.00496254	0.164653	88	AT3G18700	0.00758231	1.0212	18	AT4G13210	0.0122307	0.333267	3	AT5G13950	0.00156655	0.287243	30
AT1G16540	0.0164756	0.18567	4	AT1G16540	0.0164756	0.18567	4	AT2G22430	0.0138658	0.202296	275	AT3G18750	0.00249093	0.618823	11	AT4G13263	0.0112741	0.295882	29	AT5G13980	0.00132926	0.324496	89
AT1G16560	0.0219413	0.172471	71	AT1G16560	0.0219413	0.172471	71	AT2G22440	0.00540722	1.29617	23	AT3G18860	0.0317757	0.232881	33	AT4G13280	0.0291445	0.339637	15	AT5G13990	0.00208712	0.29863	2
AT1G16610	0.00830479	0.665183	118	AT1G16610	0.00830479	0.665183	118	AT2G22610	0.00130807	0.615897	17	AT3G18870	0.038757	0.0423756	20	AT4G13290	0.0412158	0.310927	3	AT5G14020	0.00327702	0.681376	5
AT1G16630	0.00150942	2.12878	9	AT1G16630	0.00150942	2.12878	9	AT2G22620	0.00214654	0.596144	17	AT3G18890	0.00601551	0.233995	114	AT4G13310	0.0249291	0.107303	3	AT5G14080	0.00220482	0.941129	11
AT1G16710	0.000894635	0.559135	31	AT1G16710	0.000894635	0.559135	31	AT2G22660	0.00176241	0.902171	129	AT3G18900	0.00914141	0.545686	3	AT4G13340	0.048647	0.213418	61	AT5G14130	0.00372791	0.745433	30
AT1G16750	0.0307943	0.0823597	16	AT1G16750	0.0307943	0.0823597	16	AT2G22670	0.01475	0.179339	696	AT3G18930	0.00534848	0.436689	26	AT4G13350	0.0320618	0.0920542	68	AT5G14180	0.00309368	0.347829	21
AT1G16800	0.00604813	0.254474	1	AT1G16800	0.00604813	0.254474	1	AT2G22680	0.00638694	0.442186	25	AT3G18980	0.00972872	0.220321	44	AT4G13360	0.0221017	0.368645	53	AT5G14210	0.0306815	0.0966166	20
AT1G16825	0.00712266	0.870864	6	AT1G16825	0.00712266	0.870864	6	AT2G22690	0.00710995	0.163619	12	AT3G19020	0.014668	0.143667	5	AT4G13370	0.031468	0.0889186	27	AT5G14230	0.00158329	0.780101	20
AT1G16830	0.00770111	0.0906989	1	AT1G16830	0.00770111	0.0906989	1	AT2G22730	0.00284854	0.29811	3	AT3G19040	0.0534557	0.679174	1	AT4G13400	0.0151013	0.331042	5	AT5G14260	0.00537995	0.318406	97
AT1G16890	0.0473171	0.0562303	302	AT1G16890	0.0473171	0.0562303	302	AT2G22740	0.00455794	1.41833	10	AT3G19050	0.000925227	1.58333	13	AT4G13410	0.0239863	0.33592	2	AT5G14270	0.00744125	0.264571	27
AT1G16980	0.00188924	0.548049	1	AT1G16980	0.00188924	0.548049	1	AT2G22790	0.00796444	0.173965	19	AT3G19300	0.00199591	0.337037	5	AT4G13420	0.00318818	0.181759	4	AT5G14280	0.00579107	0.632145	23
AT1G17010	0.00375692	1.30947	9	AT1G17010	0.00375692	1.30947	9	AT2G22795	0.00275058	1.73876	113	AT3G19330	0.0300311	0.0764564	14	AT4G13430	0.00280246	0.305312	235	AT5G14290	0.0120027	0.806466	23
AT1G17040	0.00804226	0.257237	6	AT1G17040	0.00804226	0.257237	6	AT2G22830	0.00451016	0.508451	3	AT3G19340	0.00575905	0.156205	68	AT4G13460	0.0172484	0.302504	29	AT5G14300	0.00917482	0.62233	2
AT1G17060	0.0144864	0.192195	12	AT1G17060	0.0144864	0.192195	12	AT2G22910	0.00629827	0.471873	20	AT3G19370	0.0601394	0.28496	31	AT4G13550	0.00915935	0.0640449	4	AT5G14350	0.00592898	0.304995	5
AT1G17070	0.0173556	0.273138	44	AT1G17070	0.0173556	0.273138	44	AT2G22920	0.0361903	0.204776	5	AT3G19380	0.0699677	0.0446186	28	AT4G13580	0.0106699	0.34594	22	AT5G14380	0.00580831	3.1471	30
AT1G17160	0.0450083	0.0799052	57	AT1G17160	0.0450083	0.0799052	57	AT2G22970	0.0112085	0.724649	98	AT3G19390	0.00304172	0.320493	36	AT4G13630	0.0769527	0.24217	10	AT5G14430	0.00215976	0.337582	99
AT1G17170	0.059018	0.166236	12	AT1G17170	0.059018	0.166236	12	AT2G22980	0.0330987	0.298513	42	AT3G19440	0.0221391	0.29894	8	AT4G13650	0.00148309	0.536043	2	AT5G14440	0.00467424	0.323898	62
AT1G17240	0.0646827	0.468727	1	AT1G17240	0.0646827	0.468727	1	AT2G22990	0.0084424	0.116621	395	AT3G19470	0.00359636	0.648958	7	AT4G13660	0.0467407	0.142904	31	AT5G14500	0.00460195	0.31075	8
AT1G17290	0.00258347	0.312031	208	AT1G17290	0.00258347	0.312031	208	AT2G23100	0.00218107	1.09743	12	AT3G19510	0.0138644	0.250573	12	AT4G13680	0.00713949	1.31996	20	AT5G14510	0.00380987	0.365978	2
AT1G17310	0.00669293	0.616922	2	AT1G17310	0.00669293	0.616922	2	AT2G23130	0.0646567	0.806764	27	AT3G19515	0.00419283	0.614304	22	AT4G13710	0.00288652	0.326143	13	AT5G14610	0.00393674	0.156233	34
AT1G17345	0.062777	0.109158	6	AT1G17345	0.062777	0.109158	6	AT2G23140	0.0179752	0.059664	18	AT3G19520	0.011131	0.955275	102	AT4G13750	0.00757979	0.240259	4	AT5G14650	0.00632474	0.160276	2
AT1G17360	0.00283338	0.285287	20	AT1G17360	0.00283338	0.285287	20	AT2G23142	0.0112674	0.252916	2	AT3G19620	0.00637144	0.18345	1	AT4G13780	0.00795144	0.0667395	48	AT5G14680	0.00758808	0.336379	21
AT1G17380	0.00507689	0.315857	24	AT1G17380	0.00507689	0.315857	24	AT2G23148	0.0127172	0.451448	14	AT3G19670	0.00298214	0.437017	31	AT4G13810	0.0508548	0.68298	8	AT5G14700	0.0238381	0.156805	30
AT1G17430	0.0296598	0.218816	15	AT1G17430	0.0296598	0.218816	15	AT2G23160	0.010821	0.165012	5	AT3G19680	0.00723662	0.13092	80	AT4G13820	0.0176321	0.173939	3	AT5G14730	0.0162065	0.112218	33
AT1G17440	0.0103614	0.065927	22	AT1G17440	0.0103614	0.065927	22	AT2G23180	0.00805957	0.105776	19	AT3G19700	0.00542832	0.082512	58	AT4G13840	0.00304029	0.344899	74	AT5G14770	0.00166006	0.545279	2
AT1G17590	0.00431499	0.617832	9	AT1G17590	0.00431499	0.617832	9	AT2G23190	0.0321303	0.46582	1	AT3G19740	0.00420044	0.210567	42	AT4G13850	0.0467873	0.0652263	297	AT5G14870	0.00947161	0.0665685	2
AT1G17600	0.00126027	1.68862	4	AT1G17600	0.00126027	1.68862	4	AT2G23200	0.005883	0.562008	14	AT3G19760	0.00369961	0.56814	218	AT4G13870	0.0360172	0.294577	9	AT5G14890	0.00368358	0.316369	11
AT1G17750	0.00118764	1.04421	12	AT1G17750	0.00118764	1.04421	12	AT2G23220	0.0094149	0.683737	1	AT3G19840	0.00342992	0.608188	13	AT4G13880	0.0112503	0.606474	5	AT5G14930	0.00509197	0.484958	24
AT1G17760	0.00189933	0.314486	27	AT1G17760	0.00189933	0.314486	27	AT2G23260	0.0193765	0.570987	4	AT3G20010	0.00271389	0.460541	15	AT4G13890	0.0023641	2.5866	3	AT5G14940	0.0234853	0.0377089	10
AT1G17770	0.00624167	0.402975	2	AT1G17770	0.00624167	0.402975	2	AT2G23290	0.00891869	0.964852	49	AT3G20050	0.00232779	0.713991	105	AT4G13950	0.0247929	0.1574	24	AT5G14950	0.0337089	0.0872311	33
AT1G17820	0.00174271	0.626085	59	AT1G17820	0.00174271	0.626085	59	AT2G23300	0.00324093	0.181529	5	AT3G20110	0.0025526	0.34458	3	AT4G13970	0.00571592	0.096866	12	AT5G14990	0.000415946	4.3403	43
AT1G17830	0.00477871	0.785776	12	AT1G17830	0.00477871	0.785776	12	AT2G23340	0.0079928	0.311675	18	AT3G20150	0.00178845	1.25925	9	AT4G13980	0.0207537	0.105459	35	AT5G15010	0.011786	0.123638	10
AT1G17850	0.0338366	0.544037	62	AT1G17850	0.0338366	0.544037	62	AT2G23360	0.0358554	0.227827	5	AT3G20190	0.00203418	0.637052	6	AT4G13990	0.0637914	0.0247641	5	AT5G15020	0.00113612	1.9162	14
AT1G17860	0.030231	0.732978	74	AT1G17860	0.030231	0.732978	74	AT2G23370	0.011443	0.231753	35	AT3G20200	0.0033758	0.169709	15	AT4G14000	0.0127404	0.875898	42	AT5G15030	0.0129746	0.413261	12
AT1G17880	0.0439767	0.0643632	244	AT1G17880	0.0439767	0.0643632	244	AT2G23380	0.00164357	0.580728	20	AT3G20350	0.0112363	0.683726	18	AT4G14050	0.0621037	0.15386	5	AT5G15280	0.00960627	0.214815	3
AT1G17960	0.00596057	0.161868	2	AT1G17960	0.00596057	0.161868	2	AT2G23460	0.00166147	0.292075	28	AT3G20380	0.0140678	0.255096	4	AT4G14070	0.0312767	0.201935	53	AT5G15290	0.0305132	0.0835757	9
AT1G18140	0.01444	0.157278	5	AT1G18140	0.01444	0.157278	5	AT2G23470	0.00776029	0.330661	18	AT3G20475	0.00167587	0.327328	5	AT4G14080	0.0736502	0.0506385	11	AT5G15310	0.00857742	0.156969	29
AT1G18150	0.0169676	0.0438102	40	AT1G18150	0.0169676	0.0438102	40	AT2G23510	0.0111202	0.090902	1	AT3G20520	0.0173934	0.215578	92	AT4G14090	0.00272259	0.367594	22	AT5G15330	0.0086802	0.159667	27
AT1G18160	0.00291209	0.300372	19	AT1G18160	0.00291209	0.300372	19	AT2G23530	0.0446601	0.390611	26	AT3G20530	0.0258036	0.0460903	15	AT4G14096	0.030291	0.286508	9	AT5G15340	0.00438788	0.485012	2
AT1G18190	0.00190356	1.42445	30	AT1G18190	0.00190356	1.42445	30	AT2G23580	0.0298618	0.52199	10	AT3G20540	0.00289191	0.28197	26	AT4G14100	0.0651638	0.126399	39	AT5G15450	0.00464773	0.0953828	56
AT1G18200	0.0296377	0.263673	5	AT1G18200	0.0296377	0.263673	5	AT2G23590	0.0341076	0.325341	4	AT3G20557	0.011773	0.27979	38	AT4G14140	0.0555648	0.593052	1	AT5G15580	0.00173058	0.787828	50
AT1G18250	0.0057833	0.310062	44	AT1G18250	0.0057833	0.310062	44	AT2G23600	0.0051731	0.651512	265	AT3G20590	0.00565507	0.906101	1	AT4G14190	0.0031757	0.53109	15	AT5G15610	0.00287585	0.355964	62
AT1G18260	0.0161482	0.162877	45	AT1G18260	0.0161482	0.162877	45	AT2G23620	0.00505897	1.00738	18	AT3G20600	0.00642604	0.311265	15	AT4G14210	0.00240219	0.32515	100	AT5G15700	0.00134306	0.309334	5
AT1G18270	0.00189247	0.169357	82	AT1G18270	0.00189247	0.169357	82	AT2G23640	0.0194406	0.223635	1	AT3G20660	0.0388316	0.350895	18	AT4G14220	0.00793115	0.146829	33	AT5G15730	0.00958256	0.211777	17
AT1G18300	0.0220348	0.283331	22	AT1G18300	0.0220348	0.283331	22	AT2G23660	0.00492296	0.278855	2	AT3G20830	0.00919409	0.121567	6	AT4G14276	0.0216102	0.199986	35	AT5G15780	0.00257282	0.957082	214
AT1G18350	0.0131444	0.110268	1	AT1G18350	0.0131444	0.110268	1	AT2G23740	0.00532295	0.117356	31	AT3G20860	0.035752	0.169907	6	AT4G14280	0.00162167	0.347226	38	AT5G15790	0.0592999	0.245736	18
AT1G18370	0.00290265	0.6183	8	AT1G18370	0.00290265	0.6183	8	AT2G23770	0.00205433	1.08935	5	AT3G20930	0.0073433	0.160668	24	AT4G14305	0.0139335	0.175308	44	AT5G15800	0.0467406	0.0393121	50
AT1G18450	0.00311525	0.642037	79	AT1G18450	0.00311525	0.642037	79	AT2G23820	0.00540887	0.633078	53	AT3G20940	0.00258147	0.333339	5	AT4G14350	0.0354408	0.0207058	25	AT5G15890	0.00498229	0.170892	3
AT1G18485	0.00144811	0.311327	10	AT1G18485	0.00144811	0.311327	10	AT2G23910	0.0141468	0.101394	11	AT3G20970	0.0627278	0.229911	24	AT4G14358	0.0377579	0.784765	32	AT5G15900	0.0199087	0.109353	2
AT1G18500	0.0042168	0.167413	42	AT1G18500	0.0042168	0.167413	42	AT2G23980	0.00361266	0.328605	44	AT3G21060	0.025798	0.0622842	42	AT4G14360	0.00254016	0.275512	61	AT5G15920	0.00261038	0.641621	3
AT1G18510	0.0119056	0.15445	26	AT1G18510	0.0119056	0.15445	26	AT2G23990	0.0106118	1.36431	6	AT3G21100	0.00241855	0.594714	19	AT4G14365	0.0115337	0.100219	71	AT5G15980	0.0457287	0.328915	24
AT1G18520	0.00489191	0.674213	5	AT1G18520	0.00489191	0.674213	5	AT2G24050	0.00177353	0.336482	35	AT3G21175	0.00673009	0.298319	43	AT4G14370	0.00108213	4.86569	9	AT5G16010	0.0239678	0.212178	66
AT1G18540	0.0204321	0.178365	424	AT1G18540	0.0204321	0.178365	424	AT2G24100	0.0285757	0.101115	32	AT3G21210	0.0386725	0.931298	18	AT4G14400	0.0262366	1.16061	134	AT5G16030	0.00444896	0.284248	78
AT1G18560	0.027629	0.176596	3	AT1G18560	0.027629	0.176596	3	AT2G24120	0.00140661	0.314065	29	AT3G21215	0.0176089	0.077998	71	AT4G14410	0.0497567	0.0978337	65	AT5G16080	0.0143455	0.466669	13
AT1G18750	0.0202986	0.107698	4	AT1G18750	0.0202986	0.107698	4	AT2G24140	0.00571216	2.19651	4	AT3G21230	0.0170708	0.135896	8	AT4G14440	0.0546436	0.14079	126	AT5G16150	0.00406487	1.51176	157
AT1G18760	0.0110923	0.739707	2	AT1G18760	0.0110923	0.739707	2	AT2G24150	0.00760007	0.171603	70	AT3G21240	0.016129	0.20228	26	AT4G14490	0.0755329	0.506301	4	AT5G16170	0.011708	0.385691	11
AT1G18830	0.0172584	0.451916	1	AT1G18830	0.0172584	0.451916	1	AT2G24180	0.035542	0.0510606	109	AT3G21250	0.0139801	0.221576	11	AT4G14500	0.00620981	0.165177	77	AT5G16180	0.00193202	0.631053	16
AT1G18840	0.00487683	0.314682	35	AT1G18840	0.00487683	0.314682	35	AT2G24190	0.0515625	0.268876	51	AT3G21260	0.00568748	0.336995	18	AT4G14510	0.00163951	1.15759	22	AT5G16190	0.0417465	0.0697501	6
AT1G18860	0.00257786	1.10923	2	AT1G18860	0.00257786	1.10923	2	AT2G24205	0.0770112	0.100411	17	AT3G21300	0.00251979	0.62844	12	AT4G14550	0.0056635	1.04999	28	AT5G16200	0.0607739	0.189464	3
AT1G18870	0.0046604	0.171034	6	AT1G18870	0.0046604	0.171034	6	AT2G24210	0.0131284	0.274964	2	AT3G21340	0.00955471	0.1015	2	AT4G14570	0.0171295	0.199799	34	AT5G16220	0.0325791	0.413361	22
AT1G18890	0.00536247	0.296206	30	AT1G18890	0.00536247	0.296206	30	AT2G24230	0.00331324	0.309138	18	AT3G21370	0.0025943	0.32283	27	AT4G14580	0.0212749	0.149694	2	AT5G16230	0.0553807	0.0577327	19
AT1G18900	0.0319967	0.189652	23	AT1G18900	0.0319967	0.189652	23	AT2G24250	0.0034731	0.345793	9	AT3G21470	0.00593091	0.137123	2	AT4G14690	0.00601194	0.40447	32	AT5G16240	0.0336736	0.0983092	30
AT1G18910	0.00710635	0.0507876	9	AT1G18910	0.00710635	0.0507876	9	AT2G24255	0.0394608	0.648915	16	AT3G21500	0.00710654	0.187939	19	AT4G14700	0.00644488	0.517781	40	AT5G16270	0.011169	0.354923	51
AT1G18940	0.0497669	0.144362	3	AT1G18940	0.0497669	0.144362	3	AT2G24280	0.0245758	0.257959	61	AT3G21520	0.00582709	0.76738	25	AT4G14710	0.0239893	1.43623	133	AT5G16340	0.0126657	0.271001	8
AT1G18950	0.0019659	0.292341	20	AT1G18950	0.0019659	0.292341	20	AT2G24290	0.00792962	0.645547	24	AT3G21540	0.00145165	0.316781	11	AT4G14716	0.00750609	0.604584	146	AT5G16350	0.0313235	0.299942	7
AT1G18960	0.00900232	0.479371	2	AT1G18960	0.00900232	0.479371	2	AT2G24300	0.0114126	0.259253	11	AT3G21610	0.00727712	0.358639	29	AT4G14723	0.0112834	0.749886	101	AT5G16370	0.00682971	0.242596	68
AT1G18970	0.0163819	0.517199	5	AT1G18970	0.0163819	0.517199	5	AT2G24320	0.00488786	0.313749	30	AT3G21620	0.00347174	0.170468	1	AT4G14730	0.00527454	2.2279	25	AT5G16490	0.036672	0.477533	35
AT1G19150	0.00482112	0.345101	83	AT1G19150	0.00482112	0.345101	83	AT2G24390	0.00896676	0.325006	12	AT3G21650	0.00264873	0.299864	26	AT4G14760	0.000803631	1.28212	66	AT5G16500	0.0118752	0.113662	4
AT1G19210	0.00742401	0.644098	3	AT1G19210	0.00742401	0.644098	3	AT2G24400	0.0383012	0.0655242	3	AT3G21670	0.00214517	0.357921	84	AT4G14770	0.00212094	0.608957	5	AT5G16590	0.0137905	0.0532417	21
AT1G19220	0.00297855	0.391269	19	AT1G19220	0.00297855	0.391269	19	AT2G24440	0.00771521	0.310209	41	AT3G21690	0.010904	0.0869283	94	AT4G14780	0.00814854	0.145328	6	AT5G16640	0.0372502	0.156199	4
AT1G19230	0.00700829	0.0684511	2	AT1G19230	0.00700829	0.0684511	2	AT2G24540	0.00703636	0.171305	32	AT3G21740	0.00853957	0.151159	9	AT4G14790	0.0023648	0.32811	22	AT5G16680	0.0067989	0.438329	20
AT1G19250	0.0150435	0.119004	4	AT1G19250	0.0150435	0.119004	4	AT2G24570	0.0223966	0.182393	54	AT3G21750	0.0027253	0.349273	57	AT4G14820	0.00397355	0.303219	2	AT5G16710	0.0101597	0.514653	171
AT1G19290	0.0096666	0.360285	1	AT1G19290	0.0096666	0.360285	1	AT2G24620	0.00888363	0.315313	42	AT3G21770	0.0689387	0.0751967	44	AT4G14850	0.00201788	0.318713	12	AT5G16715	0.0262825	0.174858	17
AT1G19320	0.0101941	0.543566	3	AT1G19320	0.0101941	0.543566	3	AT2G24630	0.00190189	0.340806	10	AT3G21780	0.00629822	0.578781	11	AT4G14930	0.0130448	0.323455	72	AT5G16720	0.0258633	0.59561	13
AT1G19370	0.00607329	0.37514	35	AT1G19370	0.00607329	0.37514	35	AT2G24645	0.0500321	0.661682	17	AT3G21790	0.00270663	0.331594	13	AT4G14940	0.0481916	0.190587	5	AT5G16730	0.00578089	0.0928446	62
AT1G19410	0.00430407	1.28855	25	AT1G19410	0.00430407	1.28855	25	AT2G24670	0.0425932	0.33425	15	AT3G21990	0.0166337	0.102778	1	AT4G14990	0.0502848	0.0895678	33	AT5G16800	0.00476798	0.345102	28
AT1G19440	0.0362163	0.0228921	20	AT1G19440	0.0362163	0.0228921	20	AT2G24680	0.0105357	0.91869	21	AT3G22180	0.00443347	0.81457	13	AT4G15020	0.00202449	0.273125	22	AT5G16820	0.00554417	0.669213	16
AT1G19470	0.00686571	2.18357	3	AT1G19470	0.00686571	2.18357	3	AT2G24740	0.00200312	1.13315	2	AT3G22200	0.0374367	0.465978	148	AT4G15053	0.00755289	0.28404	26	AT5G16830	0.0048884	0.649025	35
AT1G19520	0.00388689	0.465859	35	AT1G19520	0.00388689	0.465859	35	AT2G24762	0.0160427	0.182674	29	AT3G22310	0.0347947	0.0212001	27	AT4G15090	0.00365327	0.141714	14	AT5G16860	0.00520058	0.292951	1
AT1G19540	0.00419309	0.345593	16	AT1G19540	0.00419309	0.345593	16	AT2G24800	0.0195891	0.140482	1	AT3G22345	0.0270781	0.239128	16	AT4G15200	0.00277782	1.13342	3	AT5G16890	0.00264235	0.328195	21
AT1G19640	0.0286968	0.0791154	20	AT1G19640	0.0286968	0.0791154	20	AT2G24850	0.0472922	0.0617424	51	AT3G22400	0.00822799	0.237841	45	AT4G15236	0.00475361	0.571366	1	AT5G16920	0.0052437	0.995643	2
AT1G19700	0.0506426	0.0912392	22	AT1G19700	0.0506426	0.0912392	22	AT2G24870	0.0126352	2.00965	1	AT3G22410	0.0118908	0.195803	5	AT4G15248	0.0124562	0.597648	56	AT5G16980	0.00449382	0.321973	8
AT1G19715	0.00231012	0.632807	35	AT1G19715	0.00231012	0.632807	35	AT2G24950	0.00939835	0.111044	29	AT3G22421	0.00702576	0.431315	1	AT4G15250	0.0388799	0.199486	4	AT5G16990	0.0108217	0.619311	59
AT1G19750	0.00315769	0.306873	1	AT1G19750	0.00315769	0.306873	1	AT2G25140	0.00144069	0.948724	24	AT3G22470	0.00283006	0.706444	1	AT4G15270	0.0312159	0.552638	5	AT5G17000	0.0276463	0.0465859	27
AT1G19790	0.00813341	0.626561	47	AT1G19790	0.00813341	0.626561	47	AT2G25220	0.00918539	0.222046	4	AT3G22560	0.0643737	0.292194	1	AT4G15280	0.0259142	0.299829	3	AT5G17010	0.0115302	0.162054	32
AT1G19835	0.0271895	0.18175	67	AT1G19835	0.0271895	0.18175	67	AT2G25250	0.0258357	0.666644	39	AT3G22570	0.0385564	6.15839	12	AT4G15290	0.0084897	0.459995	9	AT5G17040	0.0142142	0.225995	4
AT1G19840	0.0343602	0.17201	4	AT1G19840	0.0343602	0.17201	4	AT2G25260	0.0343902	0.039128	2	AT3G22600	0.0076441	0.346226	59	AT4G15340	0.0324554	0.106362	2	AT5G17050	0.0101062	0.303157	34
AT1G19870	0.00178304	0.308201	79	AT1G19870	0.00178304	0.308201	79	AT2G25270	0.0232183	0.365213	55	AT3G22640	0.0236861	0.228254	146	AT4G15380	0.00701274	0.792463	2	AT5G17090	0.0547097	0.458656	37
AT1G19940	0.00296425	0.279679	10	AT1G19940	0.00296425	0.279679	10	AT2G25290	0.0191545	0.0296987	29	AT3G22670	0.00318649	0.228928	6	AT4G15390	0.0551115	0.124215	136	AT5G17100	0.0178968	0.202559	37
AT1G20030	0.0342833	0.259994	27	AT1G20030	0.0342833	0.259994	27	AT2G25300	0.0721473	0.197854	4	AT3G22690	0.00150312	0.930128	3	AT4G15393	0.0184747	0.255651	20	AT5G17150	0.00733383	0.583229	17
AT1G20060	0.0365378	0.321942	5	AT1G20060	0.0365378	0.321942	5	AT2G25310	0.0174932	0.125483	64	AT3G22740	0.0516843	0.0767083	25	AT4G15396	0.042695	0.146554	4	AT5G17165	0.0764414	0.167702	15
AT1G20080	0.00528813	0.307467	3	AT1G20080	0.00528813	0.307467	3	AT2G25330	0.002184	0.565641	2	AT3G22760	0.00239101	0.300361	9	AT4G15400	0.0322658	0.326929	6	AT5G17170	0.0517915	0.0948971	187
AT1G20110	0.00220611	0.336171	94	AT1G20110	0.00220611	0.336171	94	AT2G25350	0.00389574	0.727671	3	AT3G22780	0.00401957	0.156933	56	AT4G15410	0.00581925	0.187352	34	AT5G17220	0.0184447	0.228008	15
AT1G20130	0.00476689	0.712284	92	AT1G20130	0.00476689	0.712284	92	AT2G25410	0.0165554	0.367404	26	AT3G22790	0.00163166	0.464927	51	AT4G15490	0.002647	0.357146	57	AT5G17240	0.0698348	0.231042	13
AT1G20132	0.00750783	0.302751	7	AT1G20132	0.00750783	0.302751	7	AT2G25420	0.00195796	1.19769	12	AT3G22800	0.0268943	0.454299	10	AT4G15500	0.00618162	0.589635	9	AT5G17260	0.00879068	0.210063	2
AT1G20200	0.0264456	0.065563	97	AT1G20200	0.0264456	0.065563	97	AT2G25430	0.00224514	0.295133	87	AT3G22810	0.00270228	0.708994	23	AT4G15540	0.00707021	0.187079	23	AT5G17270	0.0014945	1.6531	7
AT1G20220	0.0413492	0.0722977	79	AT1G20220	0.0413492	0.0722977	79	AT2G25450	0.0113405	0.327433	366	AT3G22980	0.00267765	0.162663	12	AT4G15570	0.0414812	0.105528	15	AT5G17300	0.0383442	0.0603404	45
AT1G20225	0.0258659	0.231945	110	AT1G20225	0.0258659	0.231945	110	AT2G25460	0.0214458	0.199469	9	AT3G23010	0.0188364	0.293324	1	AT4G15740	0.0313483	0.171225	4	AT5G17350	0.0437827	0.0561046	22
AT1G20230	0.0237054	0.14456	2	AT1G20230	0.0237054	0.14456	2	AT2G25470	0.0209823	0.421655	5	AT3G23020	0.0322433	0.0605855	2	AT4G15760	0.00331416	0.68019	136	AT5G17360	0.065654	0.298712	11
AT1G20240	0.00265856	1.71361	2	AT1G20240	0.00265856	1.71361	2	AT2G25480	0.00343609	0.635637	15	AT3G23030	0.0421295	0.119199	74	AT4G15780	0.0217671	0.0874246	59	AT5G17380	0.00744199	0.20523	102
AT1G20300	0.049697	0.147727	9	AT1G20300	0.049697	0.147727	9	AT2G25490	0.0089465	0.16943	219	AT3G23050	0.012072	0.444028	313	AT4G15850	0.00480908	0.54412	5	AT5G17400	0.0315304	0.138211	19
AT1G20310	0.0548447	0.0324735	4	AT1G20310	0.0548447	0.0324735	4	AT2G25520	0.0293165	0.0448322	72	AT3G23060	0.0296099	0.483499	3	AT4G15880	0.0210531	0.210949	48	AT5G17410	0.0615454	0.104457	37
AT1G20320	0.0364041	0.413455	3	AT1G20320	0.0364041	0.413455	3	AT2G25530	0.0197235	0.339843	7	AT3G23070	0.054461	0.20621	21	AT4G15890	0.00102535	0.987101	3	AT5G17420	0.0418759	0.0413319	35
AT1G20330	0.0144257	0.173592	260	AT1G20330	0.0144257	0.173592	260	AT2G25540	0.00259364	0.159198	9	AT3G23080	0.0377948	0.334321	39	AT4G15900	0.0083399	0.219025	47	AT5G17430	0.0193643	0.179971	4
AT1G20360	0.00886914	0.166199	2	AT1G20360	0.00886914	0.166199	2	AT2G25560	0.00972229	0.856405	10	AT3G23100	0.0301087	0.669502	31	AT4G15920	0.00908126	1.09756	27	AT5G17440	0.00675397	0.162045	24
AT1G20370	0.00251232	0.319059	28	AT1G20370	0.00251232	0.319059	28	AT2G25565	0.0120414	1.30474	26	AT3G23110	0.0466109	0.660998	3	AT4G15950	0.0675379	0.149547	48	AT5G17490	0.00467422	0.943979	11
AT1G20380	0.00819891	0.1434	14	AT1G20380	0.00819891	0.1434	14	AT2G25580	0.0196383	0.433714	7	AT3G23120	0.0335315	0.65257	1	AT4G15960	0.0293929	0.30116	2	AT5G17540	0.00266885	0.372099	12
AT1G20480	0.00197973	1.27678	8	AT1G20480	0.00197973	1.27678	8	AT2G25600	0.00458904	0.217533	9	AT3G23150	0.00393573	0.281047	10	AT4G16050	0.00658978	0.295962	5	AT5G17600	0.00359706	0.689885	13
AT1G20500	0.0318111	0.126209	6	AT1G20500	0.0318111	0.126209	6	AT2G25630	0.0207757	0.405489	1	AT3G23230	0.018432	0.177046	3	AT4G16100	0.00311131	3.76801	37	AT5G17640	0.0332964	0.0313958	36
AT1G20510	0.00226735	0.738175	43	AT1G20510	0.00226735	0.738175	43	AT2G25650	0.0382302	0.318183	26	AT3G23260	0.0100115	0.7688	1	AT4G16110	0.00609413	0.329248	21	AT5G17760	0.0677476	0.0251728	59
AT1G20530	0.00882367	0.163766	22	AT1G20530	0.00882367	0.163766	22	AT2G25680	0.00293791	0.996385	12	AT3G23280	0.00560456	0.173723	77	AT4G16120	0.0110307	0.316781	36	AT5G17790	0.0588231	0.492103	17
AT1G20560	0.00243727	0.326572	51	AT1G20560	0.00243727	0.326572	51	AT2G25710	0.0266555	0.408295	22	AT3G23300	0.035631	0.0199487	56	AT4G16141	0.0547652	0.0383251	34	AT5G17830	0.00439084	0.350424	20
AT1G20590	0.00436458	0.68977	1	AT1G20590	0.00436458	0.68977	1	AT2G25737	0.0316074	0.147985	22	AT3G23330	0.00639276	0.0935136	1	AT4G16144	0.0192536	0.332	16	AT5G17850	0.0121788	0.0650552	3
AT1G20640	0.00338487	0.15236	21	AT1G20640	0.00338487	0.15236	21	AT2G25900	0.0241235	0.063974	266	AT3G23410	0.00354813	0.168542	34	AT4G16146	0.0135556	0.319499	32	AT5G17910	0.0235229	0.219031	47
AT1G20650	0.00727079	0.158844	49	AT1G20650	0.00727079	0.158844	49	AT2G25980	0.00682446	0.558277	9	AT3G23480	0.0125042	0.160625	4	AT4G16162	0.0464922	0.836805	43	AT5G17920	0.0371456	0.0152329	1961
AT1G20670	0.0258412	0.0744195	35	AT1G20670	0.0258412	0.0744195	35	AT2G26030	0.0169422	0.272463	21	AT3G23510	0.0218895	0.314168	5	AT4G16180	0.0624694	0.128504	40	AT5G17930	0.0122806	0.275672	17
AT1G20680	0.0053152	1.5528	7	AT1G20680	0.0053152	1.5528	7	AT2G26080	0.0104065	0.0407753	270	AT3G23530	0.00365294	0.405946	34	AT4G16230	0.0296412	0.564964	1	AT5G17980	0.0596404	0.170037	4
AT1G20690	0.0229269	0.241938	7	AT1G20690	0.0229269	0.241938	7	AT2G26280	0.0470443	0.06538	52	AT3G23550	0.0156586	0.125439	17	AT4G16260	0.00748867	0.17503	120	AT5G18060	0.0132374	0.391173	10
AT1G20870	0.00265478	1.11962	6	AT1G20870	0.00265478	1.11962	6	AT2G26290	0.0134912	0.0826753	2	AT3G23560	0.0300144	0.122604	21	AT4G16280	0.00529651	0.339163	20	AT5G18080	0.0711523	0.0721466	3
AT1G20920	0.00128206	0.287142	86	AT1G20920	0.00128206	0.287142	86	AT2G26350	0.0156751	0.0778886	29	AT3G23570	0.00561463	0.996958	42	AT4G16310	0.00254025	0.319316	43	AT5G18100	0.00763371	0.364316	70
AT1G20925	0.0146345	0.537847	1	AT1G20925	0.0146345	0.537847	1	AT2G26370	0.0214889	0.123656	15	AT3G23590	0.00287434	0.24163	24	AT4G16390	0.0304234	0.158067	28	AT5G18110	0.00631996	0.633622	87
AT1G20930	0.0172708	0.081624	13	AT1G20930	0.0172708	0.081624	13	AT2G26410	0.00847023	0.750875	4	AT3G23600	0.0106706	0.177684	176	AT4G16430	0.0168709	0.0538577	56	AT5G18130	0.010012	0.156533	126
AT1G20950	0.0146331	0.151207	48	AT1G20950	0.0146331	0.151207	48	AT2G26440	0.00476524	0.172134	75	AT3G23633	0.0120769	1.36124	20	AT4G16470	0.00441052	1.07582	2	AT5G18290	0.0194641	0.297396	26
AT1G20960	0.00404475	0.196888	91	AT1G20960	0.00404475	0.196888	91	AT2G26480	0.00300763	0.325274	1	AT3G23640	0.0040534	0.442953	45	AT4G16520	0.0113867	0.320701	146	AT5G18340	0.0319989	0.124455	35
AT1G20970	0.00106979	0.891523	69	AT1G20970	0.00106979	0.891523	69	AT2G26490	0.00607139	0.154875	2	AT3G23670	0.00106357	0.627541	16	AT4G16530	0.0035295	0.627802	19	AT5G18360	0.0244526	0.222082	5
AT1G20980	0.0036418	0.361783	72	AT1G20980	0.0036418	0.361783	72	AT2G26510	0.00224005	0.370429	33	AT3G23690	0.00382797	0.307217	37	AT4G16563	0.00568422	0.462275	16	AT5G18400	0.0445115	0.186403	62
AT1G20990	0.00374389	0.387962	1	AT1G20990	0.00374389	0.387962	1	AT2G26520	0.039726	0.383489	20	AT3G23740	0.0025452	0.301376	7	AT4G16570	0.00376958	0.161827	4	AT5G18475	0.00284103	0.30224	12
AT1G21010	0.0113818	0.19432	33	AT1G21010	0.0113818	0.19432	33	AT2G26550	0.0440291	0.580791	9	AT3G23750	0.00656549	0.0701514	30	AT4G16580	0.0059582	0.15784	38	AT5G18490	0.00251358	0.315812	26
AT1G21060	0.00545167	0.160042	11	AT1G21060	0.00545167	0.160042	11	AT2G26610	0.00308855	0.233602	55	AT3G23770	0.0024653	1.19367	5	AT4G16610	0.0132397	0.164593	17	AT5G18510	0.0024049	0.739238	15
AT1G21110	0.0373842	0.059584	51	AT1G21110	0.0373842	0.059584	51	AT2G26640	0.0249373	0.0692677	36	AT3G23860	0.0213092	1.43701	1	AT4G16620	0.00347841	0.730203	3	AT5G18520	0.00291041	0.35241	87
AT1G21120	0.0290198	0.0402279	26	AT1G21120	0.0290198	0.0402279	26	AT2G26690	0.00223548	0.348865	110	AT3G23880	0.00362674	0.338382	61	AT4G16640	0.00682771	0.18377	6	AT5G18630	0.00381513	0.323378	55
AT1G21130	0.0187397	0.127311	556	AT1G21130	0.0187397	0.127311	556	AT2G26700	0.00798405	0.104676	11	AT3G24130	0.00390343	0.686119	1	AT4G16650	0.00252236	0.317363	51	AT5G18640	0.00393067	0.312061	28
AT1G21150	0.00336724	0.34077	4	AT1G21150	0.00336724	0.34077	4	AT2G26750	0.00400225	1.0599	9	AT3G24240	0.00306939	0.400394	6	AT4G16670	0.0100976	0.507769	25	AT5G18700	0.00195756	0.166166	38
AT1G21160	0.00239636	1.3715	14	AT1G21160	0.00239636	1.3715	14	AT2G26830	0.0321246	0.112052	25	AT3G24340	0.00132781	0.285105	10	AT4G16680	0.0519825	0.113758	13	AT5G18720	0.0461076	0.154354	46
AT1G21170	0.00132734	0.89909	18	AT1G21170	0.00132734	0.89909	18	AT2G26840	0.035211	0.0461922	12	AT3G24350	0.00779314	0.164032	17	AT4G16690	0.00492908	0.348764	30	AT5G18730	0.00581188	0.696965	34
AT1G21190	0.0255892	0.185395	28	AT1G21190	0.0255892	0.185395	28	AT2G26850	0.00389908	0.299976	4	AT3G24360	0.00328428	0.642796	8	AT4G16730	0.0451127	0.333313	1	AT5G18740	0.00835321	0.888965	32
AT1G21230	0.0382483	0.158075	1	AT1G21230	0.0382483	0.158075	1	AT2G26950	0.00664509	1.79925	2	AT3G24420	0.0241881	0.273311	50	AT4G16740	0.00236975	0.331884	26	AT5G18750	0.00321713	0.153252	12
AT1G21240	0.007478	0.716895	3	AT1G21240	0.007478	0.716895	3	AT2G26980	0.0199376	0.0493066	57	AT3G24440	0.0025551	0.276923	13	AT4G16745	0.028778	0.187998	22	AT5G18780	0.00301479	0.335128	4
AT1G21250	0.0065609	1.73717	58	AT1G21250	0.0065609	1.73717	58	AT2G27010	0.008798	1.17685	5	AT3G24460	0.0308831	0.0698402	5	AT4G16760	0.0664382	0.0602839	160	AT5G18830	0.0119747	0.0469677	43
AT1G21270	0.00370883	0.326036	51	AT1G21270	0.00370883	0.326036	51	AT2G27040	0.00299338	0.158941	121	AT3G24480	0.00562898	0.319543	16	AT4G16765	0.0438838	0.165742	24	AT5G18860	0.00150044	0.332871	24
AT1G21320	0.00891239	0.854534	33	AT1G21320	0.00891239	0.854534	33	AT2G27060	0.00131815	0.659944	19	AT3G24495	0.00123523	0.321753	6	AT4G16780	0.0420394	0.0757569	27	AT5G18980	0.00152221	0.711794	6
AT1G21360	0.00622733	0.634192	5	AT1G21360	0.00622733	0.634192	5	AT2G27080	0.00451137	1.1973	31	AT3G24510	0.0156848	1.00076	33	AT4G16790	0.0263545	0.234569	11	AT5G19060	0.0165033	0.189055	43
AT1G21400	0.0109337	0.262523	69	AT1G21400	0.0109337	0.262523	69	AT2G27190	0.0160697	0.4254	63	AT3G24515	0.0715065	0.303467	4	AT4G16800	0.0667014	0.110606	27	AT5G19100	0.0282193	0.325838	16
AT1G21440	0.00359113	0.382497	35	AT1G21440	0.00359113	0.382497	35	AT2G27260	0.00537352	0.343682	37	AT3G24550	0.0208348	0.0983498	108	AT4G16807	0.0494946	0.955217	4	AT5G19110	0.0244298	0.37379	40
AT1G21450	0.0587167	0.081353	32	AT1G21450	0.0587167	0.081353	32	AT2G27280	0.0126903	0.0818741	13	AT3G24650	0.00541824	0.115331	16	AT4G16810	0.0328963	0.323125	1	AT5G19120	0.0739214	0.193309	366
AT1G21480	0.0183901	0.103278	24	AT1G21480	0.0183901	0.103278	24	AT2G27310	0.0116389	0.11449	17	AT3G24660	0.0697418	0.0655181	10	AT4G16830	0.0521017	0.167953	129	AT5G19170	0.0203681	0.315783	10
AT1G21530	0.0111929	0.536513	3	AT1G21530	0.0111929	0.536513	3	AT2G27315	0.0242252	0.451942	6	AT3G24715	0.00143474	1.31509	3	AT4G16845	0.0564008	0.217526	16	AT5G19180	0.0464185	0.0439549	48
AT1G21560	0.00421541	0.247546	20	AT1G21560	0.00421541	0.247546	20	AT2G27320	0.0185513	0.479716	23	AT3G24730	0.00991508	0.269156	22	AT4G16850	0.0167746	0.343076	21	AT5G19290	0.0120331	0.112648	171
AT1G21590	0.00368057	0.31558	25	AT1G21590	0.00368057	0.31558	25	AT2G27350	0.00286472	0.298969	76	AT3G24770	0.0130146	1.41992	29	AT4G16860	0.0254359	0.848563	40	AT5G19400	0.00134982	0.608704	35
AT1G21640	0.00247872	0.39528	44	AT1G21640	0.00247872	0.39528	44	AT2G27360	0.0392338	0.143097	22	AT3G24780	0.00367598	0.170142	12	AT4G16890	0.00379155	0.557077	34	AT5G19430	0.0111889	0.459999	21
AT1G21660	0.0536549	0.105681	49	AT1G21660	0.0536549	0.105681	49	AT2G27380	0.00832632	0.182719	4	AT3G24800	0.00454838	0.873542	19	AT4G16920	0.00263029	1.7362	10	AT5G19460	0.00708886	0.168394	17
AT1G21670	0.0646788	0.176173	54	AT1G21670	0.0646788	0.176173	54	AT2G27420	0.00382963	0.668959	14	AT3G24820	0.00796743	0.291298	13	AT4G16940	0.0207649	0.457666	4	AT5G19560	0.00283372	0.313802	45
AT1G21695	0.0208459	1.9837	3	AT1G21695	0.0208459	1.9837	3	AT2G27460	0.00182308	0.325504	16	AT3G24840	0.0365255	0.13103	7	AT4G16950	0.00436097	1.70686	60	AT5G19600	0.0019873	0.360102	6
AT1G21700	0.00172592	0.316945	44	AT1G21700	0.00172592	0.316945	44	AT2G27470	0.00929494	0.602737	37	AT3G24860	0.0241216	0.184262	18	AT4G16960	0.00217877	1.95877	4	AT5G19620	0.00186304	0.323755	20
AT1G21900	0.00635024	0.321969	74	AT1G21900	0.00635024	0.321969	74	AT2G27480	0.0060374	0.641876	14	AT3G24880	0.00224631	0.29552	13	AT4G16970	0.0321616	0.791127	11	AT5G19680	0.00388992	0.354296	31
AT1G21920	0.00344775	0.605111	75	AT1G21920	0.00344775	0.605111	75	AT2G27610	0.0034748	0.284143	20	AT3G25010	0.0301327	0.69859	1	AT4G17030	0.0331076	0.0568222	30	AT5G19740	0.0148591	0.528384	21
AT1G21980	0.00446444	0.307489	25	AT1G21980	0.00446444	0.307489	25	AT2G27650	0.00140174	2.47151	45	AT3G25020	0.0230851	0.638869	3	AT4G17090	0.00246791	0.327473	273	AT5G19750	0.0164371	0.197363	59
AT1G22015	0.0263443	0.039505	9	AT1G22015	0.0263443	0.039505	9	AT2G27660	0.0291053	0.694314	8	AT3G25030	0.0696697	0.153578	13	AT4G17140	0.00129168	0.810639	76	AT5G19850	0.00364996	0.341792	31
AT1G22020	0.00259669	0.546308	23	AT1G22020	0.00259669	0.546308	23	AT2G27740	0.00805016	0.313476	8	AT3G25080	0.0345341	0.473716	43	AT4G17180	0.00282287	0.331255	20	AT5G19890	0.00383654	1.08558	27
AT1G22060	0.00130546	1.03068	33	AT1G22060	0.00130546	1.03068	33	AT2G27810	0.00181005	0.351197	59	AT3G25110	0.0122824	0.291664	22	AT4G17220	0.00452496	1.62244	3	AT5G19940	0.00523445	0.364213	255
AT1G22065	0.0180098	0.348914	33	AT1G22065	0.0180098	0.348914	33	AT2G27860	0.00353616	0.320344	295	AT3G25140	0.0461164	0.0521663	137	AT4G17300	0.0106282	0.369761	39	AT5G19980	0.0418523	0.0318144	26
AT1G22070	0.00707865	0.162866	42	AT1G22070	0.00707865	0.162866	42	AT2G27880	0.00284303	0.153904	40	AT3G25150	0.0237877	0.130597	120	AT4G17330	0.00285459	0.148891	61	AT5G20040	0.0204843	0.0460579	47
AT1G22080	0.00771113	0.708153	27	AT1G22080	0.00771113	0.708153	27	AT2G28010	0.00322197	1.42012	1	AT3G25160	0.0132571	0.128518	5	AT4G17440	0.00610706	0.68355	15	AT5G20080	0.0202318	0.067483	71
AT1G22090	0.00377519	1.84508	3	AT1G22090	0.00377519	1.84508	3	AT2G28120	0.00216729	0.363865	22	AT3G25180	0.00500266	0.34994	2	AT4G17460	0.0716299	0.0439845	62	AT5G20110	0.00701972	0.294875	11
AT1G22110	0.0189919	0.334418	40	AT1G22110	0.0189919	0.334418	40	AT2G28240	0.003489	1.22728	10	AT3G25210	0.0241234	0.235614	9	AT4G17480	0.00860345	0.343561	36	AT5G20140	0.00671159	0.168383	59
AT1G22170	0.0168208	0.156443	27	AT1G22170	0.0168208	0.156443	27	AT2G28250	0.00987638	0.236328	17	AT3G25230	0.010412	0.0799863	81	AT4G17483	0.0135946	0.108768	3	AT5G20150	0.0164896	0.208256	109
AT1G22180	0.00442376	0.316373	20	AT1G22180	0.00442376	0.316373	20	AT2G28290	0.00163232	0.0740945	65	AT3G25250	0.0101365	0.102298	16	AT4G17490	0.0529717	0.472643	40	AT5G20190	0.0229209	0.0630436	56
AT1G22200	0.00721539	0.157733	58	AT1G22200	0.00721539	0.157733	58	AT2G28330	0.0470478	0.171498	15	AT3G25270	0.00874795	0.286624	16	AT4G17500	0.0208033	0.158198	87	AT5G20200	0.00152734	2.41546	36
AT1G22210	0.00419243	0.331262	1	AT1G22210	0.00419243	0.331262	1	AT2G28350	0.00379032	0.170296	37	AT3G25290	0.0424003	0.137393	49	AT4G17505	0.0648585	0.606516	10	AT5G20260	0.0319827	0.0613999	5
AT1G22220	0.0174858	0.0805818	9	AT1G22220	0.0174858	0.0805818	9	AT2G28420	0.0159264	0.296384	8	AT3G25410	0.0148592	0.141473	24	AT4G17510	0.0060224	1.24795	68	AT5G20320	0.0024428	0.52855	16
AT1G22230	0.0136388	0.101966	25	AT1G22230	0.0136388	0.101966	25	AT2G28450	0.0644176	0.231336	35	AT3G25440	0.0472632	0.0413534	11	AT4G17600	0.0753914	0.023717	244	AT5G20360	0.00377601	0.139727	7
AT1G22360	0.0255461	0.150501	57	AT1G22360	0.0255461	0.150501	57	AT2G28460	0.0102482	0.356272	23	AT3G25480	0.0140909	0.743689	51	AT4G17616	0.00428233	0.150384	8	AT5G20380	0.0157627	0.163584	49
AT1G22370	0.0130779	0.168767	20	AT1G22370	0.0130779	0.168767	20	AT2G28470	0.00169281	0.903101	36	AT3G25500	0.013365	0.0645586	28	AT4G17680	0.00394744	1.47972	12	AT5G20390	0.0493031	0.171458	12
AT1G22400	0.0120265	0.294724	78	AT1G22400	0.0120265	0.294724	78	AT2G28490	0.00922755	0.498709	20	AT3G25510	0.0114798	0.7229	2	AT4G17730	0.0609939	0.797569	67	AT5G20420	0.00282894	0.690756	1
AT1G22410	0.00251739	0.335949	94	AT1G22410	0.00251739	0.335949	94	AT2G28590	0.00372515	0.53623	6	AT3G25540	0.00879273	0.162383	41	AT4G17785	0.00381874	0.641725	6	AT5G20480	0.0231103	0.291051	6
AT1G22440	0.0128756	0.276701	15	AT1G22440	0.0128756	0.276701	15	AT2G28790	0.0111491	0.158603	634	AT3G25597	0.044654	0.18555	77	AT4G17880	0.00568257	0.375623	47	AT5G20490	0.00538073	0.139601	61
AT1G22450	0.00700823	0.666622	110	AT1G22450	0.00700823	0.666622	110	AT2G28860	0.0133348	0.308351	1	AT3G25610	0.0191829	0.0589899	12	AT4G17900	0.031273	0.0618873	76	AT5G20550	0.00782416	0.161921	7
AT1G22530	0.0118489	0.116241	246	AT1G22530	0.0118489	0.116241	246	AT2G28920	0.0449452	0.143655	3	AT3G25620	0.00380567	0.353239	5	AT4G17990	0.00801526	0.31529	26	AT5G20580	0.0368731	0.0662319	19
AT1G22540	0.0592105	0.113872	32	AT1G22540	0.0592105	0.113872	32	AT2G28930	0.00355074	0.285649	50	AT3G25640	0.00465066	2.22008	13	AT4G18010	0.0132207	0.10235	26	AT5G20590	0.00829243	0.768096	54
AT1G22550	0.0253342	0.126681	20	AT1G22550	0.0253342	0.126681	20	AT2G28960	0.00975443	0.45821	1	AT3G25720	0.0050024	0.620891	35	AT4G18020	0.0216832	0.314277	66	AT5G20610	0.0169478	0.182249	24
AT1G22590	0.00843898	0.321178	24	AT1G22590	0.00843898	0.321178	24	AT2G28970	0.0438488	0.212158	3	AT3G25760	0.015487	0.114177	38	AT4G18050	0.0224482	0.0334414	2	AT5G20630	0.0774608	0.0284744	444
AT1G22600	0.0579235	0.486761	40	AT1G22600	0.0579235	0.486761	40	AT2G28990	0.0244385	0.258328	1	AT3G25770	0.0235307	0.0784603	114	AT4G18120	0.0159078	0.144735	48	AT5G20660	0.00293359	0.166593	44
AT1G22650	0.0330903	0.0757418	27	AT1G22650	0.0330903	0.0757418	27	AT2G29090	0.00535152	0.174616	10	AT3G25780	0.0222897	0.247648	51	AT4G18130	0.00256964	0.152278	24	AT5G20670	0.00743654	0.416178	11
AT1G22660	0.00228383	0.318258	12	AT1G22660	0.00228383	0.318258	12	AT2G29130	0.00445243	0.354542	6	AT3G25810	0.00317473	0.853838	2	AT4G18140	0.00340094	0.282041	21	AT5G20700	0.0255919	0.215995	105
AT1G22680	0.00596849	1.30778	38	AT1G22680	0.00596849	1.30778	38	AT2G29140	0.00279145	0.660042	26	AT3G25840	0.00159842	0.862241	77	AT4G18205	0.00778921	1.39185	82	AT5G20710	0.0175375	0.231978	28
AT1G22730	0.00676827	0.298975	18	AT1G22730	0.00676827	0.298975	18	AT2G29170	0.0119472	1.80066	2	AT3G25860	0.00805038	0.116688	108	AT4G18210	0.00325926	0.356036	13	AT5G20730	0.030437	0.0754618	97
AT1G22760	0.027641	0.0508108	6	AT1G22760	0.027641	0.0508108	6	AT2G29200	0.0059703	0.300709	10	AT3G25900	0.011255	0.125404	36	AT4G18250	0.0167421	0.253461	14	AT5G20740	0.0429331	0.157149	122
AT1G22810	0.0180335	0.173874	10	AT1G22810	0.0180335	0.173874	10	AT2G29310	0.0162157	0.206497	39	AT3G25950	0.0313316	0.308435	34	AT4G18290	0.032992	0.0380569	4	AT5G20790	0.0306045	0.15938	37
AT1G22870	0.00392791	0.129082	4	AT1G22870	0.00392791	0.129082	4	AT2G29320	0.0590042	0.0837757	35	AT3G25970	0.0157762	0.50078	2	AT4G18300	0.0123863	0.307415	9	AT5G20830	0.0485988	0.0346751	107
AT1G22880	0.00805346	0.230776	17	AT1G22880	0.00805346	0.230776	17	AT2G29330	0.0360971	0.143832	11	AT3G25990	0.02034	0.113609	4	AT4G18330	0.0264959	0.159115	17	AT5G20840	0.0137954	0.158354	20
AT1G22882	0.0029466	1.66105	19	AT1G22882	0.0029466	1.66105	19	AT2G29410	0.0405264	0.113718	8	AT3G26010	0.0043394	1.37343	2	AT4G18340	0.00978703	0.115879	9	AT5G20860	0.00558438	0.457472	4
AT1G22900	0.0254471	0.0939512	10	AT1G22900	0.0254471	0.0939512	10	AT2G29430	0.0175398	0.591493	1	AT3G26050	0.00254004	0.327023	17	AT4G18370	0.0383261	0.216681	60	AT5G20940	0.00408133	0.353765	14
AT1G22910	0.00797277	0.379234	17	AT1G22910	0.00797277	0.379234	17	AT2G29440	0.00599625	0.332946	8	AT3G26100	0.00242007	0.349747	73	AT4G18380	0.0114488	0.299948	46	AT5G20950	0.00415685	0.346601	132
AT1G23000	0.0120502	0.202046	16	AT1G23000	0.0120502	0.202046	16	AT2G29480	0.0141273	0.400676	4	AT3G26115	0.049017	0.356077	10	AT4G18390	0.0711845	0.0328001	68	AT5G20960	0.00632309	0.530036	25
AT1G23010	0.0163143	0.33585	16	AT1G23010	0.0163143	0.33585	16	AT2G29490	0.0119257	0.166939	19	AT3G26140	0.0231968	0.239673	4	AT4G18465	0.00193665	0.329493	9	AT5G21030	0.0165433	0.74329	2
AT1G23020	0.0224541	0.135039	13	AT1G23020	0.0224541	0.135039	13	AT2G29510	0.00675378	0.838601	29	AT3G26180	0.0106297	0.084005	48	AT4G18520	0.00263428	0.258245	11	AT5G21090	0.0228231	0.0921665	353
AT1G23030	0.00628037	0.117462	52	AT1G23030	0.00628037	0.117462	52	AT2G29525	0.00514618	0.289534	26	AT3G26190	0.0286812	0.0919833	1	AT4G18550	0.00963484	0.220402	5	AT5G21100	0.00223558	0.352141	21
AT1G23050	0.0666541	0.132792	15	AT1G23050	0.0666541	0.132792	15	AT2G29600	0.0128639	0.661528	67	AT3G26210	0.00269104	0.328835	51	AT4G18570	0.0292145	0.163395	60	AT5G21160	0.00712489	0.255531	88
AT1G23060	0.0291556	0.444736	12	AT1G23060	0.0291556	0.444736	12	AT2G29620	0.0116567	0.400063	4	AT3G26230	0.00531713	0.168559	18	AT4G18600	0.0021455	1.09646	15	AT5G21222	0.00169581	0.620315	30
AT1G23200	0.0270689	0.144041	45	AT1G23200	0.0270689	0.144041	45	AT2G29650	0.00504227	0.52377	46	AT3G26240	0.0277494	0.831014	10	AT4G18610	0.0334699	0.0712121	8	AT5G21482	0.00229844	0.766801	24
AT1G23205	0.0571121	0.274439	31	AT1G23205	0.0571121	0.274439	31	AT2G29690	0.00437565	0.162792	17	AT3G26280	0.00512473	0.878402	43	AT4G18630	0.0179262	0.306762	10	AT5G22000	0.0101289	0.730989	143
AT1G23330	0.00289943	0.647049	14	AT1G23330	0.00289943	0.647049	14	AT2G29720	0.00953991	0.43593	31	AT3G26290	0.0259227	0.236747	29	AT4G18640	0.0218298	0.0933018	38	AT5G22410	0.0302496	0.307997	3
AT1G23340	0.0105788	0.30197	7	AT1G23340	0.0105788	0.30197	7	AT2G29730	0.0139785	0.345428	30	AT3G26330	0.0054321	0.162952	9	AT4G18660	0.0477056	0.121123	40	AT5G22430	0.00750461	0.349362	249
AT1G23350	0.0390211	0.224391	6	AT1G23350	0.0390211	0.224391	6	AT2G29740	0.00528579	0.54558	12	AT3G26350	0.00348739	0.367664	13	AT4G18670	0.0147628	0.247572	86	AT5G22450	0.00125661	0.896429	41
AT1G23360	0.0352716	0.0982001	12	AT1G23360	0.0352716	0.0982001	12	AT2G29750	0.0334542	0.0263238	14	AT3G26430	0.0034994	1.34349	133	AT4G18690	0.0227468	0.198224	40	AT5G22470	0.0249784	0.146995	13
AT1G23380	0.0262299	0.107006	11	AT1G23380	0.0262299	0.107006	11	AT2G29770	0.0093254	0.385381	28	AT3G26440	0.00738646	0.147922	22	AT4G18700	0.0417358	0.0876552	72	AT5G22650	0.0259543	0.0567563	386
AT1G23390	0.0225795	0.517314	168	AT1G23390	0.0225795	0.517314	168	AT2G29840	0.00602129	0.707472	14	AT3G26450	0.00976067	0.290986	330	AT4G18720	0.0065523	0.712402	1	AT5G22660	0.0336497	0.176925	1
AT1G23465	0.0094943	0.29393	1	AT1G23465	0.0094943	0.29393	1	AT2G29890	0.00154792	0.901463	18	AT3G26460	0.00981086	0.579022	14	AT4G18750	0.00482482	0.208553	3	AT5G22690	0.00141626	0.609807	7
AT1G23480	0.011113	0.0741771	29	AT1G23480	0.011113	0.0741771	29	AT2G29910	0.00514733	0.91059	23	AT3G26480	0.00518922	1.24413	2	AT4G18770	0.0278868	0.211647	18	AT5G22700	0.0108341	0.358763	14
AT1G23560	0.0440488	0.092634	15	AT1G23560	0.0440488	0.092634	15	AT2G29940	0.00375542	0.0829679	2	AT3G26500	0.00829625	0.114937	17	AT4G18780	0.0687171	0.0260163	31	AT5G22730	0.0431636	0.713348	21
AT1G23570	0.0164676	0.101084	30	AT1G23570	0.0164676	0.101084	30	AT2G29970	0.00136597	0.322136	40	AT3G26510	0.0359843	0.0612055	170	AT4G18810	0.0261112	0.230623	86	AT5G22750	0.00485501	0.0911736	8
AT1G23670	0.0256039	0.198515	7	AT1G23670	0.0256039	0.198515	7	AT2G29990	0.00813708	0.21337	8	AT3G26540	0.00915972	0.197511	2	AT4G18840	0.00630805	0.129628	2	AT5G22760	0.000934985	0.589859	16
AT1G23690	0.00774393	0.61397	46	AT1G23690	0.00774393	0.61397	46	AT2G30040	0.00626831	0.299006	37	AT3G26610	0.00828222	0.231249	3	AT4G18905	0.0030442	0.55606	46	AT5G22770	0.00490929	0.275793	45
AT1G23700	0.00875526	0.106977	6	AT1G23700	0.00875526	0.106977	6	AT2G30105	0.00359723	0.33836	42	AT3G26618	0.0396858	0.0508743	47	AT4G18920	0.0055322	0.323417	8	AT5G22780	0.00133178	0.328364	49
AT1G23710	0.00927924	0.161458	47	AT1G23710	0.00927924	0.161458	47	AT2G30110	0.00249867	0.164192	142	AT3G26680	0.0034769	0.247313	11	AT4G18970	0.0258383	0.0478097	121	AT5G22791	0.0064149	1.08646	50
AT1G23740	0.0440737	0.220578	182	AT1G23740	0.0440737	0.220578	182	AT2G30130	0.00727381	0.312387	2	AT3G26690	0.00738374	0.288687	9	AT4G19000	0.026495	0.380008	2	AT5G22860	0.00653222	0.400936	15
AT1G23760	0.00216145	0.66032	11	AT1G23760	0.00216145	0.66032	11	AT2G30140	0.0522315	0.543809	55	AT3G26720	0.00135912	0.317183	72	AT4G19010	0.00427581	0.954777	6	AT5G22870	0.0056437	1.20598	1
AT1G23800	0.00765787	0.108167	19	AT1G23800	0.00765787	0.108167	19	AT2G30150	0.0473064	0.146684	18	AT3G26760	0.0215955	0.34991	10	AT4G19020	0.0205246	0.304489	11	AT5G22890	0.0037238	0.633053	3
AT1G23840	0.0034813	0.396023	22	AT1G23840	0.0034813	0.396023	22	AT2G30210	0.013479	0.0588759	18	AT3G26770	0.0274295	0.172836	13	AT4G19030	0.0658159	0.0481249	18	AT5G22940	0.0293889	0.334548	29
AT1G23860	0.0065136	0.378264	90	AT1G23860	0.0065136	0.378264	90	AT2G30240	0.0399693	0.0400906	1	AT3G26820	0.0618634	0.25027	2	AT4G19050	0.0595437	0.327589	3	AT5G22980	0.00426266	1.47303	1
AT1G23870	0.00793058	0.0641511	46	AT1G23870	0.00793058	0.0641511	46	AT2G30270	0.0137675	0.182339	37	AT3G26830	0.00815575	0.111544	52	AT4G19060	0.0228685	0.149186	10	AT5G23000	0.00429052	0.309732	2
AT1G23900	0.029661	0.124276	51	AT1G23900	0.029661	0.124276	51	AT2G30300	0.00247019	0.740647	1	AT3G26840	0.0145699	0.49005	23	AT4G19100	0.0535356	0.15443	30	AT5G23010	0.0338333	0.547847	59
AT1G23935	0.0139761	0.567667	15	AT1G23935	0.0139761	0.567667	15	AT2G30400	0.00439989	0.31075	3	AT3G26855	0.00799971	0.690741	30	AT4G19120	0.00737906	0.09745	79	AT5G23020	0.00783153	0.341446	48
AT1G23940	0.00277965	0.96173	2	AT1G23940	0.00277965	0.96173	2	AT2G30424	0.0123119	2.67463	7	AT3G26890	0.029288	0.229664	68	AT4G19130	0.0231929	0.316194	1	AT5G23050	0.00375194	0.163721	34
AT1G23950	0.0169002	0.362756	33	AT1G23950	0.0169002	0.362756	33	AT2G30490	0.00526465	0.167657	208	AT3G26900	0.0240661	0.601787	137	AT4G19180	0.0326601	0.0714005	10	AT5G23060	0.0571826	0.149128	215
AT1G24070	0.019845	0.467005	6	AT1G24070	0.019845	0.467005	6	AT2G30500	0.0296033	0.106271	43	AT3G26920	0.0276492	0.575824	10	AT4G19191	0.0558947	0.26179	21	AT5G23100	0.0430043	0.0394553	13
AT1G24130	0.0235662	0.317052	1	AT1G24130	0.0235662	0.317052	1	AT2G30520	0.00220927	0.341607	377	AT3G26930	0.0105226	0.50915	2	AT4G19220	0.00301795	0.155479	1	AT5G23150	0.00105309	0.294445	24
AT1G24140	0.0102194	0.343673	15	AT1G24140	0.0102194	0.343673	15	AT2G30530	0.00375814	0.314683	25	AT3G26935	0.00304951	0.328005	84	AT4G19370	0.0156453	0.704938	35	AT5G23170	0.041596	0.452112	10
AT1G24150	0.0133938	0.238326	9	AT1G24150	0.0133938	0.238326	9	AT2G30620	0.041034	0.0790384	368	AT3G26990	0.00502534	0.349614	25	AT4G19380	0.028491	0.370339	22	AT5G23200	0.0685652	0.142143	16
AT1G24180	0.00345376	0.326045	120	AT1G24180	0.00345376	0.326045	120	AT2G30630	0.0207939	0.11889	29	AT3G27010	0.00388073	0.782297	16	AT4G19410	0.00256139	0.673949	263	AT5G23210	0.0457452	0.0363795	49
AT1G24190	0.00372758	0.277574	24	AT1G24190	0.00372758	0.277574	24	AT2G30690	0.00774807	0.220112	11	AT3G27200	0.0668971	0.249577	48	AT4G19440	0.00193862	0.527161	7	AT5G23230	0.0315332	0.137034	7
AT1G24210	0.00895745	0.317293	4	AT1G24210	0.00895745	0.317293	4	AT2G30720	0.00302725	0.639796	17	AT3G27210	0.00582971	0.324183	33	AT4G19450	0.0250392	0.0610526	42	AT5G23240	0.0379417	0.187481	45
AT1G24240	0.015724	0.950358	18	AT1G24240	0.015724	0.950358	18	AT2G30740	0.00401141	0.29422	27	AT3G27300	0.00281756	0.297834	35	AT4G19460	0.0333169	0.0509949	8	AT5G23270	0.015278	0.115667	30
AT1G24265	0.0117906	0.215845	9	AT1G24265	0.0117906	0.215845	9	AT2G30770	0.00712187	0.129446	11	AT3G27330	0.00289166	0.507566	18	AT4G19500	0.0289789	0.786797	29	AT5G23330	0.00712634	0.360436	29
AT1G24280	0.00670881	0.110655	36	AT1G24280	0.00670881	0.110655	36	AT2G30780	0.00356013	0.261637	13	AT3G27350	0.00986962	0.270682	165	AT4G19520	0.00431243	0.937733	104	AT5G23350	0.00461697	0.348178	16
AT1G24300	0.00194809	0.297121	16	AT1G24300	0.00194809	0.297121	16	AT2G30820	0.00998662	0.83869	7	AT3G27390	0.0185845	0.214602	89	AT4G19530	0.0766558	0.57347	33	AT5G23380	0.014036	0.20775	18
AT1G24330	0.00169725	0.342058	8	AT1G24330	0.00169725	0.342058	8	AT2G30840	0.0476737	0.485543	5	AT3G27400	0.0397894	0.163593	4	AT4G19540	0.040442	0.246914	17	AT5G23390	0.0356185	0.122108	23
AT1G24388	0.00960304	1.72166	3	AT1G24388	0.00960304	1.72166	3	AT2G30900	0.00368156	0.326883	15	AT3G27420	0.0765289	0.490673	11	AT4G19610	0.00188467	0.27692	42	AT5G23480	0.0101445	0.630919	3
AT1G24430	0.00539283	1.60052	5	AT1G24430	0.00539283	1.60052	5	AT2G30930	0.00663452	0.443523	139	AT3G27440	0.0149376	0.0677927	1	AT4G19630	0.0141326	0.887817	7	AT5G23490	0.0608915	0.213896	10
AT1G24460	0.00132084	2.52612	49	AT1G24460	0.00132084	2.52612	49	AT2G30933	0.00558633	0.357547	62	AT3G27500	0.0138481	0.519359	3	AT4G19660	0.0123511	0.185199	7	AT5G23530	0.0286648	0.13261	56
AT1G24470	0.011867	0.497363	20	AT1G24470	0.011867	0.497363	20	AT2G31020	0.040061	0.118786	4	AT3G27540	0.0571967	0.0552778	20	AT4G19700	0.0135306	0.33799	34	AT5G23580	0.00601793	0.14632	32
AT1G24490	0.0409713	0.253155	18	AT1G24490	0.0409713	0.253155	18	AT2G31100	0.011248	0.151942	12	AT3G27550	0.0218976	0.0834315	9	AT4G19710	0.00156018	0.60901	26	AT5G23590	0.0159265	0.0901058	51
AT1G24540	0.0131573	0.257729	42	AT1G24540	0.0131573	0.257729	42	AT2G31150	0.00492717	0.844118	18	AT3G27560	0.0538391	0.0244983	27	AT4G19720	0.00576193	1.1784	1	AT5G23600	0.0259157	0.406572	1
AT1G24570	0.0270349	0.0843383	1	AT1G24570	0.0270349	0.0843383	1	AT2G31200	0.0543077	0.272224	49	AT3G27570	0.00360729	0.646395	74	AT4G19810	0.00670823	0.535286	34	AT5G23630	0.00325344	0.117665	38
AT1G24610	0.0163826	0.115588	37	AT1G24610	0.0163826	0.115588	37	AT2G31210	0.00691078	0.149883	8	AT3G27590	0.0198825	1.21754	9	AT4G19820	0.0518962	0.815442	2	AT5G23670	0.00561315	0.160696	92
AT1G24650	0.00437738	0.755412	1	AT1G24650	0.00437738	0.755412	1	AT2G31220	0.00319106	0.59207	6	AT3G27610	0.00361992	0.619691	12	AT4G19840	0.0216177	0.423679	108	AT5G23690	0.0201321	0.126737	12
AT1G24764	0.00419966	0.334701	27	AT1G24764	0.00419966	0.334701	27	AT2G31250	0.00762627	0.223229	3	AT3G27620	0.0124958	0.333901	2	AT4G19860	0.00261701	0.62599	96	AT5G23700	0.0305591	0.174567	30
AT1G25230	0.0124813	0.207229	117	AT1G25230	0.0124813	0.207229	117	AT2G31280	0.00205665	0.847044	51	AT3G27710	0.00631834	0.367775	4	AT4G19890	0.0416448	0.169642	4	AT5G23750	0.0172507	0.135152	42
AT1G25240	0.00356791	0.66292	3	AT1G25240	0.00356791	0.66292	3	AT2G31350	0.00421439	0.32359	55	AT3G27730	0.00123128	0.628415	1	AT4G19900	0.0316753	0.241223	19	AT5G23760	0.048581	0.0924581	33
AT1G25250	0.0107652	0.34702	1	AT1G25250	0.0107652	0.34702	1	AT2G31400	0.00301478	0.158821	86	AT3G27750	0.046808	0.0437584	81	AT4G19925	0.0160354	0.224217	1	AT5G23770	0.00251051	0.298546	4
AT1G25260	0.0362162	0.0490585	122	AT1G25260	0.0362162	0.0490585	122	AT2G31430	0.00659157	1.591	42	AT3G27785	0.0133965	0.445599	3	AT4G19940	0.0132574	0.983417	1	AT5G23780	0.00359316	0.557935	5
AT1G25290	0.0078546	0.164873	20	AT1G25290	0.0078546	0.164873	20	AT2G31480	0.0447841	0.288759	37	AT3G27810	0.0122223	0.159688	20	AT4G19950	0.0146773	0.0991941	9	AT5G23790	0.0360603	0.180584	1
AT1G25340	0.00720404	0.297971	3	AT1G25340	0.00720404	0.297971	3	AT2G31500	0.00964546	0.0781096	9	AT3G27850	0.0183013	0.138571	589	AT4G19960	0.0043293	0.391162	19	AT5G23810	0.0190448	0.0510935	10
AT1G25350	0.00181044	0.299165	55	AT1G25350	0.00181044	0.299165	55	AT2G31600	0.00458653	0.319016	31	AT3G27860	0.0306662	0.618584	2	AT4G19970	0.00827785	0.584676	3	AT5G23830	0.00775601	0.714177	32
AT1G25370	0.00526997	0.638814	24	AT1G25370	0.00526997	0.638814	24	AT2G31650	0.0043125	0.0932169	7	AT3G27870	0.0618249	0.121002	1	AT4G20040	0.00980225	0.196872	7	AT5G23850	0.00669833	0.382596	13
AT1G25390	0.00214846	0.655772	38	AT1G25390	0.00214846	0.655772	38	AT2G31720	0.00885517	0.31802	2	AT3G27920	0.0132968	0.425494	3	AT4G20050	0.00505115	0.56923	18	AT5G23870	0.0269718	0.229098	26
AT1G25410	0.00331625	1.67309	1	AT1G25410	0.00331625	1.67309	1	AT2G31740	0.00188957	0.302508	22	AT3G27925	0.0441846	0.0447126	171	AT4G20110	0.0503849	0.0666393	12	AT5G23880	0.00187122	0.317863	27
AT1G25420	0.00426111	0.640967	35	AT1G25420	0.00426111	0.640967	35	AT2G31830	0.00111183	0.34352	1	AT3G27940	0.0404549	0.606474	5	AT4G20140	0.00276855	0.815623	27	AT5G23890	0.002869	0.489246	40
AT1G25440	0.00658522	0.160644	156	AT1G25440	0.00658522	0.160644	156	AT2G31865	0.0142363	0.283697	24	AT3G27960	0.0524962	0.0862444	29	AT4G20160	0.00413784	0.426945	21	AT5G23950	0.0117974	0.360896	5
AT1G25450	0.00547539	0.164738	49	AT1G25450	0.00547539	0.164738	49	AT2G31870	0.0341443	0.212509	2	AT3G28030	0.00630209	0.182486	4	AT4G20210	0.0372254	0.64011	2	AT5G23960	0.00256494	0.6243	5
AT1G25490	0.00786148	0.882049	97	AT1G25490	0.00786148	0.882049	97	AT2G31900	0.0104639	0.168111	5	AT3G28040	0.0474859	0.157768	75	AT4G20230	0.00883836	0.649619	4	AT5G23980	0.0346398	0.0726505	6
AT1G25500	0.00247598	0.381496	6	AT1G25500	0.00247598	0.381496	6	AT2G31910	0.00694551	0.162583	1	AT3G28080	0.00296327	3.70097	10	AT4G20240	0.0603581	0.185068	2	AT5G24010	0.00338272	0.314808	16
AT1G25530	0.0170008	0.0611248	20	AT1G25530	0.0170008	0.0611248	20	AT2G31920	0.00222083	0.699348	5	AT3G28100	0.00672327	0.588719	15	AT4G20270	0.00255408	0.536519	30	AT5G24020	0.00386565	0.360348	49
AT1G25570	0.00208338	0.342196	16	AT1G25570	0.00208338	0.342196	16	AT2G32010	0.00236358	0.623624	21	AT3G28130	0.0144625	0.0880992	14	AT4G20320	0.0199748	0.313628	29	AT5G24200	0.0457334	0.480832	15
AT1G26110	0.00215113	0.340118	150	AT1G26110	0.00215113	0.340118	150	AT2G32090	0.0101556	0.322834	59	AT3G28150	0.0399868	0.270762	8	AT4G20340	0.0340945	0.188598	4	AT5G24210	0.00361351	2.52287	56
AT1G26130	0.00227344	0.658678	5	AT1G26130	0.00227344	0.658678	5	AT2G32100	0.00517585	0.719912	25	AT3G28180	0.0454267	0.0589483	59	AT4G20390	0.00590398	0.403192	21	AT5G24230	0.0600969	0.114023	9
AT1G26170	0.00136268	0.314858	11	AT1G26170	0.00136268	0.314858	11	AT2G32140	0.0218212	0.834008	13	AT3G28200	0.0161788	0.177619	55	AT4G20430	0.00966129	0.161281	8	AT5G24240	0.0590337	0.0655011	50
AT1G26320	0.00758351	0.335323	5	AT1G26320	0.00758351	0.335323	5	AT2G32160	0.0372118	1.05955	16	AT3G28220	0.00644296	0.976393	41	AT4G20800	0.00664512	0.133233	6	AT5G24260	0.0330311	0.0375121	18
AT1G26380	0.00245235	0.340977	20	AT1G26380	0.00245235	0.340977	20	AT2G32170	0.00886993	0.28921	54	AT3G28223	0.0574776	0.337191	32	AT4G20820	0.038217	0.225936	6	AT5G24280	0.0022411	1.05958	8
AT1G26390	0.00249434	0.337589	11	AT1G26390	0.00249434	0.337589	11	AT2G32240	0.000925579	0.370373	117	AT3G28270	0.0356338	0.135039	33	AT4G20840	0.00688408	0.24671	33	AT5G24310	0.0249215	0.0559317	14
AT1G26410	0.00481246	0.167791	12	AT1G26410	0.00481246	0.167791	12	AT2G32310	0.0091314	0.294335	21	AT3G28320	0.00876546	0.702379	31	AT4G20910	0.00251817	1.17613	8	AT5G24318	0.0429917	0.260543	66
AT1G26560	0.00277392	0.308605	33	AT1G26560	0.00277392	0.308605	33	AT2G32340	0.00615795	1.15117	2	AT3G28330	0.0745255	0.181854	2	AT4G21050	0.0451786	0.628886	3	AT5G24340	0.00261284	0.338414	15
AT1G26620	0.00165963	0.603615	15	AT1G26620	0.00165963	0.603615	15	AT2G32370	0.00375272	0.162782	1	AT3G28340	0.0411063	0.32444	24	AT4G21060	0.00187082	0.951365	7	AT5G24380	0.00345334	0.616439	11
AT1G26680	0.0363173	0.636604	3	AT1G26680	0.0363173	0.636604	3	AT2G32390	0.0640473	0.630137	1	AT3G28345	0.00567068	0.0663794	7	AT4G21070	0.00322176	0.847744	4	AT5G24390	0.00541352	0.304911	10
AT1G26740	0.0102833	0.320702	38	AT1G26740	0.0102833	0.320702	38	AT2G32400	0.00416639	0.117654	8	AT3G28360	0.00608244	0.734711	4	AT4G21100	0.00372843	0.218425	14	AT5G24430	0.0362394	0.021244	33
AT1G26800	0.00726964	0.29081	38	AT1G26800	0.00726964	0.29081	38	AT2G32415	0.00334593	0.144161	36	AT3G28450	0.0050826	0.277379	35	AT4G21200	0.0171269	0.150541	3	AT5G24450	0.0204785	0.369757	39
AT1G26810	0.0022836	0.588268	11	AT1G26810	0.0022836	0.588268	11	AT2G32430	0.0268139	0.07477	8	AT3G28510	0.0169808	0.256032	10	AT4G21380	0.0448467	0.244673	4	AT5G24470	0.00215008	1.51817	21
AT1G26900	0.00556676	0.398257	5	AT1G26900	0.00556676	0.398257	5	AT2G32450	0.00178828	0.606308	22	AT3G28540	0.0259061	0.252232	25	AT4G21400	0.00569124	0.219332	1	AT5G24530	0.00405372	0.318398	72
AT1G26920	0.00739908	0.353326	49	AT1G26920	0.00739908	0.353326	49	AT2G32470	0.0095279	3.16306	77	AT3G28550	0.00808059	0.40014	10	AT4G21410	0.00202193	0.320945	22	AT5G24580	0.00390898	0.365539	33
AT1G27000	0.0134201	0.108704	85	AT1G27000	0.0134201	0.108704	85	AT2G32530	0.00364372	0.641457	20	AT3G28570	0.0365608	0.076701	2	AT4G21430	0.0032801	0.281183	8	AT5G24590	0.0124614	0.312693	57
AT1G27020	0.0132728	0.543913	161	AT1G27020	0.0132728	0.543913	161	AT2G32540	0.00178133	0.659814	24	AT3G28600	0.00352117	4.35155	2	AT4G21440	0.00817994	0.304575	7	AT5G24620	0.0031638	0.335357	9
AT1G27030	0.02548	0.364519	24	AT1G27030	0.02548	0.364519	24	AT2G32550	0.00422241	0.651686	37	AT3G28620	0.00642732	0.326938	4	AT4G21460	0.00718121	0.288976	23	AT5G24740	0.000900866	0.544018	13
AT1G27040	0.0296955	0.0854545	13	AT1G27040	0.0296955	0.0854545	13	AT2G32560	0.0037665	0.313766	44	AT3G28660	0.00868446	0.197991	15	AT4G21490	0.00565217	0.383857	2	AT5G24770	0.0355356	0.251364	376
AT1G27070	0.0328041	0.392734	17	AT1G27070	0.0328041	0.392734	17	AT2G32620	0.00833388	0.134298	9	AT3G28740	0.022362	0.0740677	22	AT4G21500	0.019632	0.212407	3	AT5G24780	0.0455669	0.108997	726
AT1G27080	0.00724165	0.591003	1	AT1G27080	0.00724165	0.591003	1	AT2G32630	0.0302827	0.342497	3	AT3G28770	0.0191495	0.567001	1	AT4G21700	0.00145646	0.312378	2	AT5G24810	0.00140096	0.593833	41
AT1G27100	0.0222113	0.0756859	88	AT1G27100	0.0222113	0.0756859	88	AT2G32660	0.00227833	0.993663	4	AT3G28780	0.0286784	0.574674	4	AT4G21760	0.068823	0.260462	8	AT5G24830	0.00788429	0.181864	13
AT1G27110	0.0050767	1.6927	66	AT1G27110	0.0050767	1.6927	66	AT2G32670	0.0097155	0.318633	8	AT3G28790	0.00236331	2.13195	20	AT4G21880	0.00168651	0.306474	8	AT5G24850	0.00830371	0.19858	15
AT1G27120	0.0564248	0.108233	15	AT1G27120	0.0564248	0.108233	15	AT2G32680	0.00438458	0.558091	7	AT3G28820	0.014673	0.199659	5	AT4G21900	0.0348679	0.285522	5	AT5G24880	0.0224248	0.592726	38
AT1G27130	0.055685	0.273084	126	AT1G27130	0.055685	0.273084	126	AT2G32730	0.00257208	0.174169	90	AT3G28830	0.00461162	0.367422	21	AT4G21910	0.0366476	0.502096	89	AT5G24990	0.00765973	1.05993	6
AT1G27170	0.0101851	0.431819	10	AT1G27170	0.0101851	0.431819	10	AT2G32780	0.0715132	0.431413	1	AT3G28840	0.0203755	0.12963	7	AT4G21930	0.0281592	0.443596	12	AT5G25020	0.00911	0.961803	5
AT1G27200	0.00635618	0.44749	28	AT1G27200	0.00635618	0.44749	28	AT2G32800	0.00310699	0.168763	52	AT3G28860	0.0061678	0.175217	77	AT4G21960	0.0573041	0.0698441	2173	AT5G25040	0.0589237	0.677182	13
AT1G27210	0.0402545	0.125529	68	AT1G27210	0.0402545	0.125529	68	AT2G32840	0.00389655	0.340806	12	AT3G28870	0.00956264	1.03013	4	AT4G22060	0.0167049	1.50765	2	AT5G25050	0.00258428	0.349988	5
AT1G27320	0.0052806	0.16145	26	AT1G27320	0.0052806	0.16145	26	AT2G32850	0.00454109	0.140479	38	AT3G28890	0.00186598	0.674511	3	AT4G22070	0.0124479	0.266468	17	AT5G25060	0.02908	0.0161081	35
AT1G27340	0.00283878	0.336321	65	AT1G27340	0.00283878	0.336321	65	AT2G32860	0.00678174	0.105561	20	AT3G28910	0.00422648	0.323684	60	AT4G22080	0.0516746	0.0648672	4	AT5G25090	0.0211855	0.228768	30
AT1G27430	0.00648512	0.25049	14	AT1G27430	0.00648512	0.25049	14	AT2G32870	0.00643854	0.665611	70	AT3G28930	0.00904116	0.556656	41	AT4G22100	0.00277836	0.311963	1	AT5G25110	0.0101068	0.372584	15
AT1G27450	0.00472257	0.331497	303	AT1G27450	0.00472257	0.331497	303	AT2G32880	0.0081766	0.172899	27	AT3G28940	0.00824123	0.632551	249	AT4G22110	0.0231909	0.191467	3	AT5G25120	0.00592108	0.14788	15
AT1G27500	0.000404569	3.01927	11	AT1G27500	0.000404569	3.01927	11	AT2G32905	0.00694117	0.614522	24	AT3G28950	0.00830008	0.323039	45	AT4G22220	0.0228218	0.119437	175	AT5G25130	0.0499804	0.174327	4
AT1G27510	0.00877941	0.663482	82	AT1G27510	0.00877941	0.663482	82	AT2G32910	0.00214936	0.579507	28	AT3G28960	0.0158316	0.0705876	1	AT4G22230	0.0148471	0.32527	23	AT5G25140	0.00563596	0.156876	3
AT1G27520	0.00245664	0.309905	24	AT1G27520	0.00245664	0.309905	24	AT2G32920	0.0107108	0.0983115	95	AT3G28970	0.0160646	0.494705	25	AT4G22240	0.0310365	0.0969884	277	AT5G25150	0.00208907	0.627237	6
AT1G27570	0.00251501	2.74741	1	AT1G27570	0.00251501	2.74741	1	AT2G33020	0.00508938	0.393417	2	AT3G28980	0.0119056	0.257455	14	AT4G22250	0.0320188	0.0648334	9	AT5G25180	0.00283111	0.311658	2
AT1G27595	0.00140251	0.328777	12	AT1G27595	0.00140251	0.328777	12	AT2G33050	0.00162075	0.346321	29	AT3G29020	0.00523271	0.264484	10	AT4G22260	0.0189365	0.202314	55	AT5G25230	0.017129	0.385781	1
AT1G27600	0.00344247	0.326393	18	AT1G27600	0.00344247	0.326393	18	AT2G33100	0.0115411	0.0388122	4	AT3G29070	0.0399101	0.157891	5	AT4G22270	0.0125438	0.242245	6	AT5G25280	0.0269277	0.15817	243
AT1G27620	0.00285482	0.719562	6	AT1G27620	0.00285482	0.719562	6	AT2G33130	0.057434	0.0805832	23	AT3G29180	0.00544447	0.31427	58	AT4G22280	0.0186302	1.23119	9	AT5G25350	0.00211483	0.678336	101
AT1G27660	0.0189048	0.102413	16	AT1G27660	0.0189048	0.102413	16	AT2G33160	0.00868373	0.0815946	1	AT3G29320	0.00490236	0.395297	85	AT4G22290	0.00798097	0.131017	34	AT5G25370	0.0277226	0.0985203	1
AT1G27670	0.00558094	0.696482	13	AT1G27670	0.00558094	0.696482	13	AT2G33170	0.00344201	0.349209	13	AT3G29400	0.00789306	0.774456	14	AT4G22320	0.0705686	0.0873808	22	AT5G25380	0.00533005	1.2106	2
AT1G27680	0.0105139	0.081316	16	AT1G27680	0.0105139	0.081316	16	AT2G33200	0.00403231	0.282308	24	AT3G29410	0.0667707	0.425416	16	AT4G22430	0.065265	0.594003	40	AT5G25400	0.00366695	0.352846	3
AT1G27720	0.0176435	0.631104	1	AT1G27720	0.0176435	0.631104	1	AT2G33210	0.0580928	0.013236	34	AT3G29430	0.0294505	0.451479	11	AT4G22485	0.0043064	0.899088	110	AT5G25415	0.0196861	0.342659	12
AT1G27850	0.00133737	0.555066	37	AT1G27850	0.00133737	0.555066	37	AT2G33240	0.000797805	0.618307	1	AT3G29575	0.00600304	0.317384	41	AT4G22505	0.00199548	1.40204	154	AT5G25470	0.0105248	0.293684	162
AT1G27860	0.00510486	0.879677	1	AT1G27860	0.00510486	0.879677	1	AT2G33250	0.0296497	0.196287	35	AT3G29580	0.0182729	0.809154	17	AT4G22520	0.0471127	0.404485	19	AT5G25475	0.0268556	0.200912	25
AT1G27900	0.00199619	0.627425	29	AT1G27900	0.00199619	0.627425	29	AT2G33270	0.00520601	0.307052	1	AT3G29590	0.00265817	0.388081	1	AT4G22530	0.0568772	0.190468	20	AT5G25520	0.00144914	0.300093	37
AT1G27930	0.0043248	0.364502	59	AT1G27930	0.0043248	0.364502	59	AT2G33290	0.00537764	0.669276	4	AT3G29630	0.00280561	1.81261	5	AT4G22540	0.00195871	0.618741	50	AT5G25780	0.00205191	0.294772	46
AT1G27950	0.00564714	0.885691	491	AT1G27950	0.00564714	0.885691	491	AT2G33320	0.00213627	1.05196	13	AT3G29670	0.039316	0.252944	8	AT4G22560	0.070571	0.147143	6	AT5G25800	0.0476495	0.307243	13
AT1G27980	0.00755652	0.214949	52	AT1G27980	0.00755652	0.214949	52	AT2G33385	0.00366415	0.644406	2	AT3G29760	0.00333195	0.549426	9	AT4G22666	0.0425012	0.0656723	105	AT5G25820	0.00626465	0.107842	22
AT1G28000	0.0165911	0.222586	53	AT1G28000	0.0165911	0.222586	53	AT2G33435	0.00338011	0.136962	30	AT3G29770	0.064386	0.0348926	13	AT4G22720	0.0366771	0.0338291	29	AT5G25830	0.0350465	0.26472	5
AT1G28010	0.00206607	0.174672	7	AT1G28010	0.00206607	0.174672	7	AT2G33530	0.00271996	0.717158	41	AT3G29810	0.00662069	0.314276	30	AT4G22745	0.00673848	0.642992	25	AT5G25880	0.0389761	0.0574621	7
AT1G28050	0.0129568	0.313663	33	AT1G28050	0.0129568	0.313663	33	AT2G33540	0.00682021	0.196566	10	AT3G30180	0.0277598	0.0316755	30	AT4G22753	0.00218522	0.356413	83	AT5G25900	0.0306695	0.0308334	50
AT1G28060	0.00788211	0.147683	41	AT1G28060	0.00788211	0.147683	41	AT2G34190	0.0310947	0.0289896	18	AT3G30210	0.0111879	0.276649	2	AT4G22756	0.00925157	0.47882	17	AT5G25920	0.00847712	0.948126	43
AT1G28070	0.0242744	0.413	7	AT1G28070	0.0242744	0.413	7	AT2G34210	0.00146816	0.298156	2	AT3G30300	0.0388003	0.0152863	32	AT4G22758	0.0053125	0.655063	3	AT5G25950	0.00322574	0.314901	40
AT1G28090	0.00767392	0.106004	27	AT1G28090	0.00767392	0.106004	27	AT2G34220	0.00490341	0.248201	42	AT3G30340	0.0524072	0.024652	7	AT4G22790	0.0464977	0.232058	2	AT5G25960	0.00388868	1.2932	25
AT1G28110	0.00830906	0.236376	39	AT1G28110	0.00830906	0.236376	39	AT2G34240	0.00213344	1.18006	12	AT3G30390	0.019504	0.0505224	212	AT4G22860	0.00293803	0.287154	14	AT5G25980	0.0077154	0.103762	454
AT1G28230	0.00332933	0.392034	17	AT1G28230	0.00332933	0.392034	17	AT2G34260	0.0082726	0.148296	29	AT3G30775	0.0470355	0.0592566	358	AT4G22940	0.00591017	0.327611	1	AT5G26000	0.00260284	0.941889	1766
AT1G28260	0.00160227	0.309817	19	AT1G28260	0.00160227	0.309817	19	AT2G34280	0.00357802	0.313315	21	AT3G30820	0.013687	2.85453	35	AT4G22960	0.00453453	0.979334	12	AT5G26120	0.0728098	0.320575	9
AT1G28320	0.00836902	0.1461	42	AT1G28320	0.00836902	0.1461	42	AT2G34300	0.00185808	0.304001	56	AT3G30842	0.00280917	0.113102	3	AT4G22970	0.00223296	0.951833	4	AT5G26150	0.0274021	0.0664162	1
AT1G28350	0.00194227	0.596255	16	AT1G28350	0.00194227	0.596255	16	AT2G34320	0.00554739	0.780302	22	AT3G32940	0.0443114	0.614497	29	AT4G22980	0.0214761	0.271937	50	AT5G26160	0.069486	0.608464	6
AT1G28400	0.0153822	0.0811794	134	AT1G28400	0.0153822	0.0811794	134	AT2G34350	0.0114254	0.387423	4	AT3G32980	0.00743197	0.343152	306	AT4G23040	0.0022531	1.96932	20	AT5G26170	0.00837763	0.299688	2
AT1G28420	0.00687634	0.21344	18	AT1G28420	0.00687634	0.21344	18	AT2G34355	0.00234451	0.373804	7	AT3G33530	0.00167347	0.816258	34	AT4G23130	0.0254153	0.188471	7	AT5G26190	0.0221954	0.201179	1
AT1G28430	0.0352402	0.129959	2	AT1G28430	0.0352402	0.129959	2	AT2G34357	0.00318674	0.216772	17	AT3G42180	0.0147837	0.4809	4	AT4G23140	0.00990735	1.2661	13	AT5G26240	0.0471789	0.0244205	21
AT1G28440	0.00537591	0.08302	38	AT1G28440	0.00537591	0.08302	38	AT2G34430	0.0097211	0.174303	2975	AT3G42640	0.00276654	0.341278	6	AT4G23150	0.0111089	0.355438	3	AT5G26250	0.0446359	0.085103	4
AT1G28470	0.00453997	0.305801	8	AT1G28470	0.00453997	0.305801	8	AT2G34555	0.00399511	0.332253	2	AT3G42660	0.0429673	0.26823	24	AT4G23160	0.0178522	0.377896	5	AT5G26260	0.0132118	0.406789	58
AT1G28570	0.00684079	0.335358	13	AT1G28570	0.00684079	0.335358	13	AT2G35140	0.00371681	0.256703	17	AT3G42670	0.0109038	0.156614	7	AT4G23170	0.0349443	0.279229	50	AT5G26280	0.00772335	0.164128	279
AT1G28580	0.0276805	0.126723	70	AT1G28580	0.0276805	0.126723	70	AT2G35160	0.00742395	0.219826	6	AT3G42723	0.00925007	1.10743	13	AT4G23190	0.0159932	0.120514	22	AT5G26310	0.020683	0.378346	14
AT1G28590	0.00328877	1.34931	5	AT1G28590	0.00328877	1.34931	5	AT2G35170	0.00609689	0.146197	8	AT3G42860	0.00377414	0.640091	9	AT4G23240	0.00414857	0.2963	1	AT5G26580	0.0100261	0.5494	2
AT1G28600	0.0209454	0.228165	57	AT1G28600	0.0209454	0.228165	57	AT2G35270	0.00787314	0.212114	2	AT3G43220	0.00360287	0.292763	23	AT4G23260	0.0256939	0.137474	24	AT5G26630	0.0194175	0.103659	2
AT1G28670	0.0474114	0.214699	67	AT1G28670	0.0474114	0.214699	67	AT2G35330	0.00415836	0.417152	30	AT3G43250	0.0135713	0.29986	1	AT4G23290	0.0230937	0.503385	35	AT5G26650	0.0192423	0.605172	3
AT1G28680	0.00762272	0.137165	57	AT1G28680	0.00762272	0.137165	57	AT2G35340	0.00396861	0.42571	10	AT3G43270	0.0202919	0.131087	24	AT4G23300	0.0366073	0.541701	27	AT5G26660	0.0162621	0.230032	9
AT1G28700	0.00885663	0.143619	40	AT1G28700	0.00885663	0.143619	40	AT2G35350	0.0152993	0.0359165	13	AT3G43300	0.00270383	0.266686	59	AT4G23360	0.00347526	0.140961	1	AT5G26680	0.00308919	0.626562	6
AT1G29030	0.00493275	0.32182	14	AT1G29030	0.00493275	0.32182	14	AT2G35615	0.00575564	0.175242	4	AT3G43440	0.0111744	0.505012	24	AT4G23390	0.0198493	0.616783	2	AT5G26700	0.00627218	0.667698	40
AT1G29180	0.0128279	0.358659	17	AT1G29180	0.0128279	0.358659	17	AT2G35620	0.00224324	0.337771	41	AT3G43500	0.0389515	0.989297	2	AT4G23440	0.0159478	0.0540625	10	AT5G26770	0.00779296	0.185858	10
AT1G29200	0.00480667	0.884436	34	AT1G29200	0.00480667	0.884436	34	AT2G35650	0.00999207	0.0860771	19	AT3G43540	0.00351569	0.693361	48	AT4G23450	0.0145134	0.142325	5	AT5G26820	0.0407698	0.153846	57
AT1G29340	0.00191931	0.313028	53	AT1G29340	0.00191931	0.313028	53	AT2G35660	0.0518691	0.162227	44	AT3G43580	0.013033	0.712865	1	AT4G23490	0.00260563	0.643841	17	AT5G26830	0.027539	0.142501	107
AT1G29370	0.00170466	0.308421	74	AT1G29370	0.00170466	0.308421	74	AT2G35740	0.029804	0.0823391	4	AT3G43590	0.017036	0.784051	47	AT4G23500	0.0493017	0.0551542	22	AT5G26850	0.0522047	0.148061	74
AT1G29490	0.0136148	0.317795	7	AT1G29490	0.0136148	0.317795	7	AT2G35760	0.0125372	0.180676	88	AT3G43600	0.0294683	0.248195	13	AT4G23510	0.00636833	0.329512	3	AT5G26860	0.0310391	0.235667	53
AT1G29540	0.00942598	0.356738	35	AT1G29540	0.00942598	0.356738	35	AT2G35770	0.00287126	0.672727	16	AT3G43610	0.0113828	0.404517	13	AT4G23520	0.0267734	0.178509	1	AT5G26910	0.0130944	0.113551	36
AT1G29590	0.0704694	0.351439	4	AT1G29590	0.0704694	0.351439	4	AT2G35800	0.0447635	0.049804	53	AT3G43670	0.00913613	0.290557	42	AT4G23570	0.00360122	0.358773	44	AT5G26920	0.0046861	0.508569	16
AT1G29630	0.00195625	0.604353	17	AT1G29630	0.00195625	0.604353	17	AT2G35820	0.01333	0.354654	35	AT3G43720	0.0288549	0.173004	336	AT4G23620	0.026633	0.187837	33	AT5G26960	0.0416181	0.162471	16
AT1G29720	0.00600471	0.225208	6	AT1G29720	0.00600471	0.225208	6	AT2G36000	0.00364537	1.1401	50	AT3G43790	0.0222212	0.135858	6	AT4G23640	0.00320453	0.183685	46	AT5G27010	0.0016131	1.26158	27
AT1G29730	0.00277405	0.495469	3	AT1G29730	0.00277405	0.495469	3	AT2G36050	0.00491875	0.703898	17	AT3G43860	0.0260454	0.0347493	12	AT4G23700	0.042778	0.103816	5	AT5G27070	0.0156522	0.0958481	4
AT1G29740	0.0317457	0.316214	4	AT1G29740	0.0317457	0.316214	4	AT2G36220	0.00489405	0.70169	90	AT3G43920	0.0246211	0.37423	8	AT4G23750	0.00361456	0.36843	29	AT5G27090	0.0444449	0.224974	2
AT1G29750	0.0136676	0.270049	15	AT1G29750	0.0136676	0.270049	15	AT2G36290	0.00371942	0.327195	32	AT3G43930	0.0581953	0.36945	40	AT4G23840	0.00207207	0.369293	10	AT5G27120	0.0197009	0.129588	77
AT1G29760	0.0466804	0.155712	10	AT1G29760	0.0466804	0.155712	10	AT2G36320	0.00819616	0.339235	157	AT3G43960	0.0349728	0.217494	24	AT4G23920	0.00773715	0.168179	22	AT5G27130	0.0176403	0.718641	3
AT1G29770	0.0303447	0.391579	3	AT1G29770	0.0303447	0.391579	3	AT2G36330	0.00966877	0.161566	18	AT3G44050	0.0341067	0.209923	8	AT4G23940	0.0013938	0.677332	24	AT5G27220	0.00181796	1.58039	12
AT1G29790	0.0379176	0.0297649	31	AT1G29790	0.0379176	0.0297649	31	AT2G36350	0.00433885	0.545271	23	AT3G44110	0.0323779	0.0297484	327	AT4G23990	0.00173201	0.68997	6	AT5G27230	0.030715	0.535215	47
AT1G29800	0.0455994	0.173597	30	AT1G29800	0.0455994	0.173597	30	AT2G36360	0.00845536	0.200882	51	AT3G44150	0.0106193	0.171999	11	AT4G24000	0.00556383	0.110669	24	AT5G27240	0.00666462	0.834843	13
AT1G29820	0.0357001	0.138675	31	AT1G29820	0.0357001	0.138675	31	AT2G36370	0.00385261	0.679687	7	AT3G44190	0.0112604	0.106799	33	AT4G24050	0.022307	0.132894	27	AT5G27270	0.0568619	0.221419	15
AT1G29830	0.00749249	0.487986	26	AT1G29830	0.00749249	0.487986	26	AT2G36470	0.0104123	0.418406	9	AT3G44230	0.0208477	0.62307	2	AT4G24190	0.00164048	0.985096	401	AT5G27280	0.0123587	0.171395	61
AT1G29890	0.00763623	0.386824	17	AT1G29890	0.00763623	0.386824	17	AT2G36490	0.00102571	0.608969	51	AT3G44280	0.0593202	0.215914	38	AT4G24204	0.00719372	0.353206	40	AT5G27290	0.00372632	0.713387	66
AT1G29970	0.00890213	0.158375	85	AT1G29970	0.00890213	0.158375	85	AT2G36560	0.018298	0.383182	15	AT3G44300	0.00381368	0.348108	127	AT4G24250	0.00270268	0.348185	4	AT5G27360	0.0179179	0.204397	12
AT1G29980	0.0061295	0.732788	41	AT1G29980	0.0061295	0.732788	41	AT2G36570	0.06899	0.115609	26	AT3G44326	0.0383731	0.223586	41	AT4G24270	0.00528379	0.201403	32	AT5G27370	0.00696348	0.672527	16
AT1G30010	0.0106703	0.112995	28	AT1G30010	0.0106703	0.112995	28	AT2G36590	0.0349993	0.123679	29	AT3G44340	0.0246863	0.10056	51	AT4G24320	0.0065735	0.173128	14	AT5G27400	0.00688706	0.178277	31
AT1G30120	0.00320839	0.34445	278	AT1G30120	0.00320839	0.34445	278	AT2G36630	0.0352592	0.0586064	49	AT3G44350	0.0314086	0.228507	3	AT4G24340	0.0198527	0.0664666	37	AT5G27410	0.00280187	0.341302	57
AT1G30200	0.00354226	0.330816	36	AT1G30200	0.00354226	0.330816	36	AT2G36640	0.00817282	0.125629	11	AT3G44370	0.0121345	0.200632	9	AT4G24350	0.0105674	0.661844	42	AT5G27420	0.0485072	0.207129	58
AT1G30220	0.00459824	0.166917	7	AT1G30220	0.00459824	0.166917	7	AT2G36670	0.0101343	0.0867115	16	AT3G44380	0.0195192	0.127674	34	AT4G24490	0.00215644	0.592538	73	AT5G27430	0.0399481	0.0673852	63
AT1G30280	0.00311574	0.616033	18	AT1G30280	0.00311574	0.616033	18	AT2G36680	0.00612885	0.333383	29	AT3G44400	0.0180067	1.08225	11	AT4G24610	0.00116616	0.329046	13	AT5G27460	0.00640194	0.134833	12
AT1G30320	0.0028485	0.89765	9	AT1G30320	0.0028485	0.89765	9	AT2G36710	0.0109129	0.294618	4	AT3G44450	0.0426676	0.377653	17	AT4G24640	0.00604174	0.420052	6	AT5G27600	0.0221346	0.0850702	27
AT1G30350	0.00360757	0.672186	12	AT1G30350	0.00360757	0.672186	12	AT2G36730	0.0028664	0.605709	4	AT3G44460	0.0120703	0.111745	9	AT4G24670	0.00631297	0.316659	17	AT5G27620	0.0421937	0.0965677	7
AT1G30410	0.00276746	0.43598	8	AT1G30410	0.00276746	0.43598	8	AT2G36750	0.00540977	0.335963	1	AT3G44480	0.0166466	0.312093	35	AT4G24730	0.00311227	0.639097	61	AT5G27630	0.00827776	0.0828889	10
AT1G30420	0.000827136	1.10812	1	AT1G30420	0.000827136	1.10812	1	AT2G36760	0.00548865	0.331309	1	AT3G44540	0.0450587	0.315487	9	AT4G24970	0.00610043	0.100779	7	AT5G27640	0.00190625	0.310763	98
AT1G30440	0.00203961	0.326126	28	AT1G30440	0.00203961	0.326126	28	AT2G36780	0.0144101	0.183459	9	AT3G44550	0.0567114	0.0152603	2	AT4G24974	0.0131087	0.2398	20	AT5G27650	0.00218898	0.994524	31
AT1G30460	0.00220057	0.316203	11	AT1G30460	0.00220057	0.316203	11	AT2G36830	0.00464384	0.401771	864	AT3G44560	0.0084699	0.523391	1	AT4G25000	0.00322193	0.324219	10	AT5G27660	0.00993523	0.102812	25
AT1G30470	0.00174097	0.309283	42	AT1G30470	0.00174097	0.309283	42	AT2G36840	0.00315381	0.347865	18	AT3G44600	0.0162992	0.0420991	18	AT4G25150	0.0524707	0.244798	60	AT5G27680	0.00668197	0.379991	13
AT1G30510	0.00363952	0.632228	78	AT1G30510	0.00363952	0.632228	78	AT2G36920	0.0198837	0.103619	21	AT3G44630	0.0359596	1.03919	48	AT4G25160	0.0196302	0.172209	3	AT5G27690	0.00797519	0.312513	5
AT1G30520	0.00227369	1.06643	19	AT1G30520	0.00227369	1.06643	19	AT2G36960	0.00384801	0.151957	36	AT3G44670	0.00722168	1.68408	52	AT4G25170	0.0160145	0.0758097	122	AT5G27730	0.00820291	0.116386	22
AT1G30550	0.00960157	0.0992141	8	AT1G30550	0.00960157	0.0992141	8	AT2G36970	0.00263059	0.698885	8	AT3G44710	0.00594164	1.69758	2	AT4G25180	0.00440961	0.64419	41	AT5G27910	0.0366334	0.135543	2
AT1G30570	0.00164978	0.625302	9	AT1G30570	0.00164978	0.625302	9	AT2G36980	0.00496602	0.13697	17	AT3G44713	0.057676	0.416343	25	AT4G25230	0.00451401	0.171873	24	AT5G27920	0.0165153	0.220888	21
AT1G30610	0.0037054	0.764692	2	AT1G30610	0.0037054	0.764692	2	AT2G36990	0.00487035	0.334503	56	AT3G44730	0.0085809	0.239231	2	AT4G25270	0.00516623	0.162404	3	AT5G27930	0.0105214	0.114347	56
AT1G30640	0.00259741	0.296252	13	AT1G30640	0.00259741	0.296252	13	AT2G37000	0.0145285	0.327388	3	AT3G44750	0.0167994	0.107527	67	AT4G25280	0.00586447	0.593802	7	AT5G27940	0.00852843	0.6671	5
AT1G30650	0.00306334	0.339335	17	AT1G30650	0.00306334	0.339335	17	AT2G37170	0.0377147	0.043492	123	AT3G44770	0.0235935	0.659221	14	AT4G25290	0.00385096	0.167032	17	AT5G27950	0.00229618	0.932853	30
AT1G30720	0.00242939	0.352465	37	AT1G30720	0.00242939	0.352465	37	AT2G37230	0.00387874	0.147044	24	AT3G44790	0.0468036	0.880018	8	AT4G25300	0.0265461	0.293351	25	AT5G27970	0.00310361	0.350299	31
AT1G30730	0.0100119	0.0849956	6	AT1G30730	0.0100119	0.0849956	6	AT2G37290	0.00418902	0.235396	28	AT3G44800	0.0390195	0.390461	1	AT4G25310	0.0355806	0.109015	1	AT5G27990	0.0190708	0.53912	54
AT1G30740	0.0725534	0.526687	3	AT1G30740	0.0725534	0.526687	3	AT2G37370	0.00198381	0.335743	2	AT3G44805	0.0520787	0.387279	2	AT4G25320	0.00316447	0.353218	43	AT5G28030	0.00414508	0.66483	9
AT1G30780	0.0303201	1.05858	2	AT1G30780	0.0303201	1.05858	2	AT2G37380	0.00381296	0.750726	12	AT3G44820	0.00431752	0.467479	13	AT4G25350	0.00180059	0.330916	2	AT5G28040	0.0215015	0.148234	35
AT1G30790	0.00310339	2.22335	1	AT1G30790	0.00310339	2.22335	1	AT2G37390	0.0045722	1.18169	20	AT3G44830	0.0131673	0.365649	1	AT4G25380	0.0296131	0.839293	7	AT5G28080	0.0763693	0.21767	8
AT1G30800	0.0055155	0.339601	7	AT1G30800	0.0055155	0.339601	7	AT2G37420	0.0131465	0.100586	11	AT3G44850	0.0314664	0.12834	5	AT4G25390	0.00659109	0.101473	11	AT5G28150	0.0112681	0.129113	28
AT1G30840	0.00339136	0.694633	71	AT1G30840	0.00339136	0.694633	71	AT2G37430	0.00829586	0.29249	9	AT3G44860	0.0600718	0.0853647	24	AT4G25400	0.0318771	0.580514	2	AT5G28210	0.00510798	0.396811	9
AT1G30870	0.00355269	0.368333	18	AT1G30870	0.00355269	0.368333	18	AT2G37450	0.0148214	0.0918497	11	AT3G44970	0.021093	0.332511	23	AT4G25410	0.0554488	0.255856	2	AT5G28220	0.00799902	0.179667	31
AT1G30900	0.0603611	0.0115018	1	AT1G30900	0.0603611	0.0115018	1	AT2G37585	0.00732959	0.311343	21	AT3G44990	0.0409661	0.0390157	72	AT4G25430	0.00877481	0.665024	5	AT5G28300	0.00490969	0.42342	68
AT1G30960	0.0126008	0.0801537	9	AT1G30960	0.0126008	0.0801537	9	AT2G37590	0.0201665	0.136795	9	AT3G45010	0.03875	0.159863	66	AT4G25440	0.00313852	0.657408	8	AT5G28350	0.0108792	0.419245	25
AT1G30972	0.020603	1.59088	30	AT1G30972	0.020603	1.59088	30	AT2G37650	0.026427	0.0673453	10	AT3G45070	0.0398494	0.530409	5	AT4G25450	0.0131233	0.551902	49	AT5G28470	0.00224606	0.361841	1
AT1G30974	0.045255	0.587617	18	AT1G30974	0.045255	0.587617	18	AT2G37660	0.0116721	0.119839	234	AT3G45090	0.0034885	0.546329	26	AT4G25640	0.0655144	0.0131831	118	AT5G28500	0.0249853	0.082143	97
AT1G31040	0.012908	0.544011	5	AT1G31040	0.012908	0.544011	5	AT2G37678	0.0227169	0.18721	9	AT3G45140	0.0314058	0.136521	323	AT4G25660	0.00540465	0.31976	30	AT5G28510	0.0683152	0.160654	4
AT1G31050	0.0066891	0.298965	2	AT1G31050	0.0066891	0.298965	2	AT2G37690	0.0242133	0.0565999	21	AT3G45150	0.00820863	2.65516	2	AT4G25710	0.00589715	1.23421	20	AT5G28530	0.00827345	0.154291	1
AT1G31070	0.0416739	0.0197264	29	AT1G31070	0.0416739	0.0197264	29	AT2G37720	0.0120088	0.97878	3	AT3G45170	0.0484356	0.232795	2	AT4G25750	0.00599792	0.95344	3	AT5G28540	0.037523	0.0358959	258
AT1G31150	0.00670046	0.192215	15	AT1G31150	0.00670046	0.192215	15	AT2G37740	0.00500243	0.28133	3	AT3G45200	0.0496429	0.0567734	6	AT4G25760	0.0317968	0.108459	4	AT5G28615	0.0191405	0.775169	14
AT1G31160	0.00678992	0.715748	34	AT1G31160	0.00678992	0.715748	34	AT2G37760	0.00853713	0.168167	65	AT3G45230	0.00675491	0.789737	20	AT4G25780	0.0340136	0.065492	12	AT5G28646	0.0298218	0.143475	27
AT1G31190	0.00737126	0.161583	40	AT1G31190	0.00737126	0.161583	40	AT2G37840	0.00773845	0.154014	21	AT3G45260	0.014513	0.0652553	15	AT4G25810	0.026396	0.243119	37	AT5G28650	0.0239012	0.324821	4
AT1G31220	0.0172884	0.560595	14	AT1G31220	0.0172884	0.560595	14	AT2G37860	0.0272165	0.110959	28	AT3G45290	0.00804729	0.108223	9	AT4G25840	0.00423018	0.721159	30	AT5G28680	0.0043258	0.123131	1
AT1G31230	0.034929	0.0574415	31	AT1G31230	0.034929	0.0574415	31	AT2G37970	0.0556355	0.235012	69	AT3G45300	0.0067168	0.160614	50	AT4G25860	0.0214498	0.397751	17	AT5G28770	0.0398966	0.320896	65
AT1G31240	0.0645893	0.354451	4	AT1G31240	0.0645893	0.354451	4	AT2G37980	0.00624296	0.111953	6	AT3G45310	0.0233845	0.229696	52	AT4G25870	0.0742443	0.0305979	34	AT5G28810	0.0555744	0.458128	6
AT1G31360	0.0749027	0.147163	5	AT1G31360	0.0749027	0.147163	5	AT2G38110	0.0145383	0.44522	51	AT3G45320	0.0254974	0.736071	3	AT4G25940	0.00475232	0.3051	15	AT5G28823	0.00961873	1.48865	4
AT1G31420	0.016102	0.0488049	113	AT1G31420	0.016102	0.0488049	113	AT2G38170	0.00502289	0.194277	174	AT3G45390	0.0319937	0.350727	3	AT4G25960	0.0104491	0.188553	67	AT5G28910	0.0211852	0.14904	5
AT1G31470	0.0755743	0.239724	7	AT1G31470	0.0755743	0.239724	7	AT2G38390	0.00783189	0.485971	32	AT3G45410	0.0307489	0.201254	7	AT4G26090	0.00142358	1.04243	49	AT5G28919	0.0245401	0.328582	38
AT1G31540	0.0181467	0.66438	28	AT1G31540	0.0181467	0.66438	28	AT2G38420	0.00310123	0.623369	12	AT3G45430	0.0328457	0.187066	3	AT4G26110	0.00786434	0.147919	113	AT5G33280	0.0100389	0.058892	9
AT1G31550	0.0506901	0.222048	13	AT1G31550	0.0506901	0.222048	13	AT2G38430	0.00387103	0.844452	10	AT3G45440	0.0282273	0.390071	1	AT4G26120	0.00210231	0.719439	1	AT5G33300	0.0208863	0.604947	10
AT1G31600	0.0576508	0.386553	37	AT1G31600	0.0576508	0.386553	37	AT2G38440	0.00422609	0.29168	22	AT3G45460	0.0144637	1.35359	21	AT4G26130	0.004724	0.986674	172	AT5G33330	0.0149574	0.32421	7
AT1G31630	0.0264533	1.04494	2	AT1G31630	0.0264533	1.04494	2	AT2G38450	0.0167711	0.614803	29	AT3G45490	0.0128855	0.992353	25	AT4G26150	0.0038058	0.331802	14	AT5G33340	0.0322634	0.16164	1
AT1G31640	0.0441647	0.173407	8	AT1G31640	0.0441647	0.173407	8	AT2G38550	0.00390505	0.342583	79	AT3G45577	0.021909	0.175076	26	AT4G26190	0.00930589	0.368608	44	AT5G33390	0.018195	0.493185	4
AT1G31650	0.00527597	0.282232	24	AT1G31650	0.00527597	0.282232	24	AT2G38560	0.0263396	0.132242	41	AT3G45620	0.00266904	0.641368	19	AT4G26270	0.055548	0.0171116	25	AT5G34930	0.02263	0.217726	8
AT1G31670	0.0263721	0.471333	1	AT1G31670	0.0263721	0.471333	1	AT2G38620	0.0242423	0.114303	10	AT3G45630	0.00312277	0.27562	14	AT4G26288	0.00892628	0.673226	16	AT5G34940	0.00504665	0.327801	19
AT1G31690	0.0195635	0.297067	2	AT1G31690	0.0195635	0.297067	2	AT2G38660	0.00743598	0.171319	19	AT3G45660	0.042769	0.332251	1	AT4G26300	0.0114759	0.131164	21	AT5G35050	0.00647742	0.327579	1
AT1G31710	0.0505822	0.187364	20	AT1G31710	0.0505822	0.187364	20	AT2G38770	0.0058915	0.0924094	26	AT3G45670	0.0269877	1.04049	23	AT4G26310	0.0358122	0.289667	21	AT5G35170	0.00229255	0.328838	333
AT1G31720	0.0253102	0.851619	2	AT1G31720	0.0253102	0.851619	2	AT2G38820	0.00460374	0.305359	19	AT3G45680	0.065559	0.109552	6	AT4G26320	0.050435	0.173108	2	AT5G35180	0.00167869	0.649242	60
AT1G31730	0.00293404	0.320082	49	AT1G31730	0.00293404	0.320082	49	AT2G38950	0.00492256	0.673387	29	AT3G45710	0.0629049	0.397074	10	AT4G26520	0.00355612	0.35539	42	AT5G35190	0.0214691	0.511684	5
AT1G31760	0.0445341	0.373171	21	AT1G31760	0.0445341	0.373171	21	AT2G38995	0.0205065	0.125699	20	AT3G45750	0.0298616	0.577655	15	AT4G26600	0.00225631	0.282595	10	AT5G35210	0.0022818	0.346105	42
AT1G31830	0.0341933	0.0535073	33	AT1G31830	0.0341933	0.0535073	33	AT2G39020	0.00510106	0.383915	51	AT3G45760	0.0354685	0.808552	4	AT4G26630	0.00166675	0.355553	193	AT5G35360	0.0692785	0.245543	219
AT1G31850	0.0634482	0.0865483	111	AT1G31850	0.0634482	0.0865483	111	AT2G39040	0.0036403	0.710651	3	AT3G45800	0.019823	0.784446	23	AT4G26830	0.0107912	0.281064	3	AT5G35370	0.0060593	0.0846582	82
AT1G31885	0.0115691	0.127127	2	AT1G31885	0.0115691	0.127127	2	AT2G39110	0.00313033	0.324644	13	AT3G45830	0.00120309	0.814892	16	AT4G26850	0.00308135	0.649536	466	AT5G35390	0.00188711	3.2922	1
AT1G31920	0.00463957	0.155637	13	AT1G31920	0.00463957	0.155637	13	AT2G39220	0.0111888	0.236444	17	AT3G45850	0.00650276	0.0640539	18	AT4G26860	0.0100267	0.188041	47	AT5G35405	0.0206298	0.419759	21
AT1G31930	0.0497735	0.0907324	36	AT1G31930	0.0497735	0.0907324	36	AT2G39310	0.00569194	0.172137	128	AT3G45870	0.00594331	0.619615	5	AT4G26930	0.00338201	0.341097	2	AT5G35450	0.00357597	0.660162	12
AT1G31950	0.00550244	1.00422	2	AT1G31950	0.00550244	1.00422	2	AT2G39380	0.0118928	0.240491	17	AT3G45890	0.0274421	0.141989	21	AT4G26940	0.0134607	0.0810292	59	AT5G35525	0.00893557	0.326511	4
AT1G32050	0.0265122	0.067305	287	AT1G32050	0.0265122	0.067305	287	AT2G39435	0.0131908	0.139854	16	AT3G45900	0.0141131	0.179306	29	AT4G26960	0.0230329	0.786706	14	AT5G35570	0.00227531	0.292404	14
AT1G32090	0.00740945	0.0719963	39	AT1G32090	0.00740945	0.0719963	39	AT2G39510	0.0296932	0.0400561	15	AT3G45940	0.014557	0.208785	4	AT4G26970	0.030278	0.0885261	88	AT5G35580	0.023502	0.122265	4
AT1G32100	0.00813783	0.174765	33	AT1G32100	0.00813783	0.174765	33	AT2G39750	0.0020763	0.602645	67	AT3G45950	0.0393476	0.457971	1	AT4G26990	0.0103513	0.941874	7	AT5G35590	0.0215541	0.084603	146
AT1G32120	0.0171481	0.429208	20	AT1G32120	0.0171481	0.429208	20	AT2G39850	0.00342547	0.167869	10	AT3G45960	0.0476414	0.310231	10	AT4G27010	0.00332967	0.485863	3	AT5G36160	0.0410071	0.0248164	65
AT1G32160	0.0173038	0.0667851	113	AT1G32160	0.0173038	0.0667851	113	AT2G40120	0.0235467	0.0966444	9	AT3G46070	0.0550835	0.193626	2	AT4G27050	0.00709485	1.07287	55	AT5G36220	0.00253055	0.356203	17
AT1G32170	0.00822484	0.155146	61	AT1G32170	0.00822484	0.155146	61	AT2G40140	0.00500377	0.143877	58	AT3G46080	0.00871815	0.611587	15	AT4G27060	0.0142113	0.18663	28	AT5G36228	0.0149006	0.174935	44
AT1G32220	0.0551965	0.110416	81	AT1G32220	0.0551965	0.110416	81	AT2G40180	0.00324633	0.357967	4	AT3G46090	0.0223079	0.492564	14	AT4G27070	0.030394	0.0937776	20	AT5G36260	0.0339978	0.0794318	4
AT1G32230	0.0145399	0.0509643	160	AT1G32230	0.0145399	0.0509643	160	AT2G40240	0.0247038	0.0502677	5	AT3G46100	0.00280136	0.346338	40	AT4G27170	0.00903122	0.287052	66	AT5G36890	0.00587192	0.151067	25
AT1G32240	0.00352337	0.322977	6	AT1G32240	0.00352337	0.322977	6	AT2G40250	0.0174098	0.0725429	2	AT3G46110	0.0565914	0.210121	13	AT4G27240	0.0279273	0.143476	30	AT5G36940	0.00653473	0.224355	26
AT1G32260	0.00638749	0.349437	17	AT1G32260	0.00638749	0.349437	17	AT2G40390	0.00268961	0.33352	32	AT3G46160	0.00753532	0.876839	3	AT4G27290	0.00178712	0.312967	8	AT5G36950	0.00237865	0.314614	20
AT1G32340	0.0216471	0.137046	11	AT1G32340	0.0216471	0.137046	11	AT2G40400	0.00351574	0.348269	52	AT3G46180	0.00391662	0.325559	20	AT4G27340	0.00435278	0.164625	21	AT5G37130	0.00761722	0.429308	79
AT1G32350	0.0155373	0.466286	17	AT1G32350	0.0155373	0.466286	17	AT2G40420	0.0107352	0.197637	12	AT3G46230	0.0294862	0.18697	109	AT4G27370	0.0268657	0.483262	3	AT5G37180	0.00764065	0.212535	1
AT1G32360	0.0527482	0.111642	38	AT1G32360	0.0527482	0.111642	38	AT2G40460	0.00220169	1.05719	26	AT3G46280	0.0024013	1.67729	41	AT4G27410	0.00900437	0.154732	84	AT5G37190	0.00172142	1.70666	6
AT1G32361	0.0430197	0.061831	33	AT1G32361	0.0430197	0.061831	33	AT2G40480	0.00846	0.39578	47	AT3G46290	0.00170768	0.307722	24	AT4G27430	0.00263585	0.157221	66	AT5G37350	0.0173453	0.614974	25
AT1G32410	0.0172828	0.191473	98	AT1G32410	0.0172828	0.191473	98	AT2G40500	0.00933932	0.320494	1	AT3G46310	0.0116861	0.300156	42	AT4G27460	0.0031429	0.746429	6	AT5G37380	0.00306246	0.338331	37
AT1G32415	0.00383623	0.296389	1	AT1G32415	0.00383623	0.296389	1	AT2G40580	0.00799511	1.10864	2	AT3G46330	0.0108185	0.421202	3	AT4G27500	0.00219638	0.660521	196	AT5G37410	0.0712218	0.310651	8
AT1G32560	0.0770924	0.214649	15	AT1G32560	0.0770924	0.214649	15	AT2G40630	0.00289573	0.549194	10	AT3G46690	0.0254464	0.761327	10	AT4G27600	0.00542178	0.176999	95	AT5G37440	0.0125808	0.938887	3
AT1G32880	0.00768956	0.320613	3	AT1G32880	0.00768956	0.320613	3	AT2G40660	0.0218212	0.328699	93	AT3G46700	0.00464424	0.663139	11	AT4G27710	0.0571366	0.135449	26	AT5G37460	0.0186239	0.417632	25
AT1G33030	0.00388937	0.968748	5	AT1G33030	0.00388937	0.968748	5	AT2G40700	0.00230999	0.622006	8	AT3G46720	0.0141935	1.08391	2	AT4G27720	0.0211402	0.095152	87	AT5G37470	0.00419129	0.340587	22
AT1G33050	0.0121832	0.679367	70	AT1G33050	0.0121832	0.679367	70	AT2G40745	0.0335285	0.187514	17	AT3G46740	0.0503376	0.0643322	102	AT4G27730	0.0635218	0.0193273	33	AT5G37500	0.0131816	0.224602	3
AT1G33080	0.00725887	0.518064	5	AT1G33080	0.00725887	0.518064	5	AT2G40770	0.0016724	0.788614	54	AT3G46780	0.0206859	0.0890297	569	AT4G27740	0.0544125	0.0772288	21	AT5G37530	0.0407665	0.0947071	8
AT1G33110	0.00950639	0.199006	57	AT1G33110	0.00950639	0.199006	57	AT2G40810	0.0039389	0.274849	21	AT3G46790	0.0065391	0.202738	11	AT4G27820	0.0054641	0.642973	15	AT5G37540	0.0087285	0.11696	28
AT1G33170	0.0124623	0.265926	27	AT1G33170	0.0124623	0.265926	27	AT2G40920	0.00300311	0.68458	42	AT3G46890	0.0204569	0.475878	6	AT4G27830	0.00566359	0.151847	21	AT5G37650	0.00699734	1.22769	44
AT1G33240	0.00702997	0.2708	88	AT1G33240	0.00702997	0.2708	88	AT2G41010	0.0258948	0.22487	33	AT3G46920	0.0066872	0.1626	3	AT4G27860	0.00434134	0.504894	53	AT5G37920	0.0459807	0.276312	6
AT1G33250	0.00537834	0.292937	33	AT1G33250	0.00537834	0.292937	33	AT2G41080	0.00265248	0.288305	1	AT3G46950	0.0267349	0.264494	11	AT4G27870	0.0653066	0.422649	95	AT5G37940	0.0520332	0.317711	15
AT1G33350	0.00305031	0.510583	10	AT1G33350	0.00305031	0.510583	10	AT2G41100	0.0112237	0.33818	263	AT3G46960	0.023893	0.174451	25	AT4G27890	0.0123722	1.28924	2	AT5G37990	0.0605612	0.119526	12
AT1G33360	0.00655089	0.101295	6	AT1G33360	0.00655089	0.101295	6	AT2G41150	0.0069879	0.154927	20	AT3G46970	0.00492108	0.106353	107	AT4G27980	0.00257798	0.59447	15	AT5G38000	0.00369702	1.0326	6
AT1G33390	0.00115933	0.909352	20	AT1G33390	0.00115933	0.909352	20	AT2G41190	0.0025296	0.326371	30	AT3G47010	0.0215934	0.241011	12	AT4G28080	0.00827593	0.424283	470	AT5G38010	0.0387709	0.375189	1
AT1G33400	0.00372863	0.433921	23	AT1G33400	0.00372863	0.433921	23	AT2G41240	0.0111847	0.990345	3	AT3G47030	0.0142467	0.589633	3	AT4G28100	0.0581609	0.0247747	37	AT5G38020	0.039112	0.207451	13
AT1G33420	0.00386531	0.164629	20	AT1G33420	0.00386531	0.164629	20	AT2G41250	0.0139896	0.439318	48	AT3G47060	0.00173344	0.631492	32	AT4G28150	0.00492568	0.624843	12	AT5G38030	0.0578665	0.16983	18
AT1G33430	0.016615	0.0665967	9	AT1G33430	0.016615	0.0665967	9	AT2G41360	0.00342679	0.67314	3	AT3G47090	0.00135516	0.645307	3	AT4G28160	0.0327121	0.387448	3	AT5G38070	0.00915248	1.38531	2
AT1G33440	0.0459915	0.131489	4	AT1G33440	0.0459915	0.131489	4	AT2G41370	0.00532358	0.343239	19	AT3G47120	0.0162419	0.541985	29	AT4G28170	0.00889966	0.356587	41	AT5G38100	0.0508205	0.30931	4
AT1G33560	0.00599293	0.990908	21	AT1G33560	0.00599293	0.990908	21	AT2G41450	0.0149569	0.728969	14	AT3G47130	0.0181268	0.506683	1	AT4G28220	0.0264012	0.0857481	33	AT5G38120	0.00681512	0.243305	7
AT1G33590	0.0171697	0.287323	135	AT1G33590	0.0171697	0.287323	135	AT2G41451	0.0217236	0.0899969	9	AT3G47180	0.0141925	0.144691	2	AT4G28300	0.00950069	0.198637	85	AT5G38197	0.0273678	0.693228	2
AT1G33600	0.0228463	0.169998	62	AT1G33600	0.0228463	0.169998	62	AT2G41460	0.00900101	0.866772	20	AT3G47200	0.0272373	0.715716	2	AT4G28340	0.0394235	0.148351	37	AT5G38344	0.0264476	0.748906	47
AT1G33610	0.0387354	0.283622	44	AT1G33610	0.0387354	0.283622	44	AT2G41470	0.00693642	0.912277	2	AT3G47210	0.0151449	0.344234	8	AT4G28350	0.00200438	0.69001	3	AT5G38380	0.0431293	0.0301373	28
AT1G33612	0.00278219	1.07853	3	AT1G33612	0.00278219	1.07853	3	AT2G41475	0.00687437	0.747164	86	AT3G47220	0.00408293	0.697723	9	AT4G28395	0.00759515	0.323584	11	AT5G38396	0.0090801	0.739219	1
AT1G33750	0.0026738	1.5689	3	AT1G33750	0.0026738	1.5689	3	AT2G41480	0.0236083	0.172388	8	AT3G47250	0.00672465	1.17904	225	AT4G28420	0.0151833	0.290835	1	AT5G38490	0.0394343	0.33891	22
AT1G33760	0.0372836	1.07603	5	AT1G33760	0.0372836	1.07603	5	AT2G41490	0.0029517	0.355541	21	AT3G47290	0.00511176	0.163058	32	AT4G28430	0.00533131	0.946501	20	AT5G38500	0.0205652	0.663376	53
AT1G33770	0.0474929	0.0717026	1	AT1G33770	0.0474929	0.0717026	1	AT2G41510	0.00466477	0.165634	5	AT3G47300	0.00632305	0.342762	24	AT4G28470	0.00764972	0.129782	44	AT5G38530	0.0118918	0.142835	33
AT1G33790	0.00582967	0.400105	11	AT1G33790	0.00582967	0.400105	11	AT2G41520	0.00117396	1.03494	23	AT3G47340	0.00931583	0.0813987	306	AT4G28485	0.0130292	0.681414	30	AT5G38550	0.0149389	0.992269	16
AT1G33811	0.00715858	0.337552	72	AT1G33811	0.00715858	0.337552	72	AT2G41560	0.00368712	0.119285	48	AT3G47360	0.0134376	0.319199	2	AT4G28490	0.0708424	0.154336	29	AT5G38565	0.0171246	0.335313	2
AT1G33940	0.0027739	2.24312	21	AT1G33940	0.0027739	2.24312	21	AT2G41670	0.00299715	1.6266	40	AT3G47380	0.0578104	0.0375011	12	AT4G28570	0.0041397	0.549998	18	AT5G38590	0.0104532	0.818128	14
AT1G33970	0.0472122	0.0593013	30	AT1G33970	0.0472122	0.0593013	30	AT2G41720	0.00475041	0.575608	21	AT3G47400	0.00430527	0.353353	4	AT4G28630	0.0100473	0.064969	9	AT5G38600	0.010228	0.301308	29
AT1G34010	0.0197943	0.228577	19	AT1G34010	0.0197943	0.228577	19	AT2G41740	0.0135923	0.166145	100	AT3G47420	0.00719378	0.242145	53	AT4G28640	0.0244826	0.995709	26	AT5G38610	0.0170491	0.707375	11
AT1G34020	0.00770655	0.174551	25	AT1G34020	0.00770655	0.174551	25	AT2G41770	0.0141118	0.125303	35	AT3G47430	0.012045	0.486868	32	AT4G28680	0.00501343	0.160861	9	AT5G38620	0.0154712	0.304754	2
AT1G34047	0.0596356	1.7339	46	AT1G34047	0.0596356	1.7339	46	AT2G41830	0.00135113	0.317178	12	AT3G47450	0.0121264	0.0651131	40	AT4G28690	0.00625031	0.633057	3	AT5G38690	0.0523796	0.219818	16
AT1G34060	0.0230406	0.264151	7	AT1G34060	0.0230406	0.264151	7	AT2G41850	0.00303858	0.339782	11	AT3G47460	0.0381369	0.253731	44	AT4G28706	0.0280514	0.187347	40	AT5G38710	0.00268264	1.06245	9
AT1G34065	0.0133017	0.720528	9	AT1G34065	0.0133017	0.720528	9	AT2G42005	0.00308685	0.354644	3	AT3G47500	0.0491707	0.431551	43	AT4G28710	0.00250305	0.358286	23	AT5G38730	0.00253723	0.283032	2
AT1G34110	0.00571808	0.224679	18	AT1G34110	0.00571808	0.224679	18	AT2G42080	0.0161684	0.102964	18	AT3G47670	0.00470993	0.691997	44	AT4G28740	0.0077387	0.165608	42	AT5G38780	0.0161358	0.424675	4
AT1G34130	0.00362312	0.167184	36	AT1G34130	0.00362312	0.167184	36	AT2G42150	0.00995354	0.202768	19	AT3G47690	0.00977883	0.164547	15	AT4G28760	0.00149724	0.317627	77	AT5G38830	0.022725	0.156029	50
AT1G34180	0.0057861	0.250543	7	AT1G34180	0.0057861	0.250543	7	AT2G42170	0.0133104	0.397221	7	AT3G47700	0.00326537	0.521121	12	AT4G29010	0.000247749	4.69208	120	AT5G38840	0.0247978	0.474104	20
AT1G34200	0.0438713	0.245038	29	AT1G34200	0.0438713	0.245038	29	AT2G42230	0.00696218	0.113084	63	AT3G48190	0.000746251	0.605607	18	AT4G29035	0.021288	0.263625	2	AT5G38850	0.00326243	3.25292	11
AT1G34210	0.00210828	0.336813	21	AT1G34210	0.00210828	0.336813	21	AT2G42270	0.000723708	2.15558	41	AT3G48280	0.00269217	0.677513	16	AT4G29050	0.00201405	0.658368	5	AT5G38940	0.0496238	0.0839873	18
AT1G34260	0.0186233	0.197062	11	AT1G34260	0.0186233	0.197062	11	AT2G42320	0.0069402	0.183429	39	AT3G48290	0.0078236	0.334017	4	AT4G29140	0.00419563	0.213334	47	AT5G38970	0.0304115	0.032119	20
AT1G34300	0.04139	0.169446	25	AT1G34300	0.04139	0.169446	25	AT2G42330	0.00595977	0.191877	29	AT3G48300	0.0054543	0.169719	1	AT4G29160	0.00574575	0.361563	109	AT5G39020	0.0146353	0.481712	29
AT1G34340	0.0222538	0.152933	11	AT1G34340	0.0222538	0.152933	11	AT2G42370	0.00650474	0.737864	16	AT3G48350	0.00375434	0.646827	22	AT4G29200	0.0121397	0.367413	20	AT5G39030	0.00188978	1.12262	4
AT1G34355	0.00357495	0.592617	7	AT1G34355	0.00357495	0.592617	7	AT2G42460	0.00864223	1.67194	3	AT3G48360	0.00362294	0.338859	107	AT4G29210	0.00428802	0.161671	66	AT5G39050	0.00258378	1.14175	67
AT1G34360	0.0310476	0.166524	11	AT1G34360	0.0310476	0.166524	11	AT2G42540	0.00817988	0.41684	143	AT3G48390	0.00211883	0.331077	13	AT4G29230	0.00297989	0.290051	2	AT5G39080	0.015364	0.402546	113
AT1G34420	0.020662	0.265533	1	AT1G34420	0.020662	0.265533	1	AT2G42890	0.00616108	0.259718	49	AT3G48410	0.0138607	0.251278	16	AT4G29240	0.0303476	0.0328604	22	AT5G39090	0.0261692	0.141891	6
AT1G34440	0.0196274	1.22662	3	AT1G34440	0.0196274	1.22662	3	AT2G42910	0.0117274	0.11337	91	AT3G48460	0.0350975	0.201923	73	AT4G29250	0.0567719	0.196767	23	AT5G39350	0.0537832	0.267894	3
AT1G34510	0.00449337	0.332206	7	AT1G34510	0.00449337	0.332206	7	AT2G42920	0.0027278	0.560433	9	AT3G48480	0.00504315	2.01111	6	AT4G29260	0.0107868	0.321486	61	AT5G39400	0.0449554	0.0243717	5
AT1G34570	0.012797	0.845444	16	AT1G34570	0.012797	0.845444	16	AT2G42980	0.00505974	0.167006	3	AT3G48510	0.00452923	0.33459	14	AT4G29270	0.00522711	0.332612	26	AT5G39420	0.0192865	0.1069	7
AT1G34580	0.0211195	0.0436391	13	AT1G34580	0.0211195	0.0436391	13	AT2G42990	0.00381606	0.333136	12	AT3G48520	0.0748378	0.180122	22	AT4G29380	0.000935733	0.313214	10	AT5G39471	0.0114167	0.413224	2
AT1G34630	0.0209517	0.0905786	21	AT1G34630	0.0209517	0.0905786	21	AT2G43010	0.00314573	0.327493	58	AT3G48610	0.00253558	0.338739	21	AT4G29490	0.00537182	0.516127	28	AT5G39500	0.000947547	1.29087	9
AT1G34650	0.0304074	0.320402	3	AT1G34650	0.0304074	0.320402	3	AT2G43040	0.00793216	0.0785806	10	AT3G48640	0.00759758	2.22068	4	AT4G29530	0.0123786	0.710554	6	AT5G39520	0.0212229	0.0947098	70
AT1G34670	0.0157555	0.151748	2	AT1G34670	0.0157555	0.151748	2	AT2G43050	0.0230704	0.352577	149	AT3G48680	0.00416212	1.37341	88	AT4G29550	0.00764021	0.278179	2	AT5G39530	0.0171146	0.108455	41
AT1G34750	0.0197149	0.0793525	29	AT1G34750	0.0197149	0.0793525	29	AT2G43180	0.00552486	0.168695	85	AT3G48690	0.0216563	0.201308	240	AT4G29690	0.00575936	0.169962	10	AT5G39580	0.0200757	0.141738	53
AT1G34760	0.0187715	0.354896	6	AT1G34760	0.0187715	0.354896	6	AT2G43220	0.0625649	0.538619	18	AT3G48760	0.00286395	0.324085	122	AT4G29740	0.0195608	0.0463151	6	AT5G39660	0.00870533	0.33716	33
AT1G34780	0.0221253	0.55766	36	AT1G34780	0.0221253	0.55766	36	AT2G43230	0.0235769	0.0974946	7	AT3G48770	0.00459456	0.717964	39	AT4G29750	0.00292197	0.933262	11	AT5G39680	0.00220442	0.270836	13
AT1G35160	0.00493936	0.595147	267	AT1G35160	0.00493936	0.595147	267	AT2G43240	0.0140831	0.229252	15	AT3G48780	0.00537841	0.170087	87	AT4G29770	0.0686663	0.452003	21	AT5G39730	0.0182627	0.135393	69
AT1G35170	0.016934	0.234707	4	AT1G35170	0.016934	0.234707	4	AT2G43255	0.00768796	2.0455	22	AT3G48810	0.00459757	0.141243	3	AT4G29780	0.00217913	1.18867	57	AT5G39750	0.00395522	0.962254	2
AT1G35180	0.00556481	1.056	28	AT1G35180	0.00556481	1.056	28	AT2G43260	0.00312163	1.02595	18	AT3G48830	0.00553036	0.888705	6	AT4G29870	0.00431938	0.861759	68	AT5G39785	0.0472475	0.379481	11
AT1G35230	0.0128406	0.648381	17	AT1G35230	0.0128406	0.648381	17	AT2G43410	0.00155334	0.312846	33	AT3G48850	0.0067131	0.379347	4	AT4G29880	0.00336704	0.361934	1	AT5G39790	0.0759926	0.256679	19
AT1G35330	0.034833	0.355958	1	AT1G35330	0.034833	0.355958	1	AT2G43420	0.00467832	0.170548	48	AT3G48970	0.0189061	0.169496	12	AT4G29900	0.00246025	0.169921	53	AT5G39820	0.0414935	0.25478	2
AT1G35365	0.0704152	0.470118	23	AT1G35365	0.0704152	0.470118	23	AT2G43490	0.00647576	0.262114	28	AT3G49060	0.00172489	0.6325	55	AT4G29920	0.00671209	0.346614	1	AT5G39840	0.0020395	1.06925	1
AT1G35420	0.0109466	0.411082	33	AT1G35420	0.0109466	0.411082	33	AT2G43500	0.00155972	0.583437	14	AT3G49070	0.0420955	0.473855	2	AT4G29940	0.00369284	0.440814	20	AT5G39870	0.005336	0.296047	20
AT1G35470	0.00304832	0.612753	28	AT1G35470	0.00304832	0.612753	28	AT2G43580	0.00506144	0.331498	3	AT3G49080	0.0350847	0.111463	50	AT4G29950	0.0145537	0.142706	56	AT5G39880	0.00383729	0.315169	12
AT1G35510	0.00665935	0.360694	30	AT1G35510	0.00665935	0.360694	30	AT2G43610	0.0183069	0.176081	17	AT3G49110	0.00755948	0.166305	55	AT4G30020	0.0314699	0.0347772	51	AT5G39890	0.0215621	0.14739	20
AT1G35515	0.0154614	0.256669	106	AT1G35515	0.0154614	0.256669	106	AT2G43650	0.00225716	0.876711	35	AT3G49120	0.0336883	0.0393887	304	AT4G30250	0.00538391	0.156958	3	AT5G39960	0.00782961	0.34633	10
AT1G35530	0.000929635	1.04389	2	AT1G35530	0.000929635	1.04389	2	AT2G43710	0.0033101	0.67231	202	AT3G49130	0.00516585	0.266672	60	AT4G30350	0.00147684	0.970919	69	AT5G39970	0.00392713	0.16338	12
AT1G35540	0.00437145	1.0152	1	AT1G35540	0.00437145	1.0152	1	AT2G44220	0.00382028	1.94574	11	AT3G49150	0.044377	0.578614	1	AT4G30430	0.00536674	0.594041	11	AT5G39980	0.00629158	0.102271	15
AT1G35560	0.0412576	0.297456	26	AT1G35560	0.0412576	0.297456	26	AT2G44230	0.019077	0.504888	46	AT3G49160	0.0602121	0.16471	16	AT4G30480	0.00471925	0.343144	64	AT5G40000	0.0277609	0.167331	9
AT1G35620	0.0429983	0.274222	66	AT1G35620	0.0429983	0.274222	66	AT2G44240	0.00368398	1.16665	3	AT3G49180	0.0469444	0.108992	29	AT4G30520	0.00206326	0.332442	18	AT5G40020	0.0104759	0.499401	9
AT1G35625	0.0387771	0.41158	5	AT1G35625	0.0387771	0.41158	5	AT2G44250	0.00826025	0.370047	1	AT3G49190	0.0189384	0.255321	13	AT4G30590	0.00727054	0.960085	13	AT5G40030	0.018912	0.149015	2
AT1G35670	0.0661587	0.0131225	30	AT1G35670	0.0661587	0.0131225	30	AT2G44260	0.0136083	0.228768	15	AT3G49200	0.021643	0.295701	19	AT4G30610	0.00279425	0.345541	23	AT5G40060	0.0412078	0.423868	3
AT1G35730	0.00297499	0.745207	1	AT1G35730	0.00297499	0.745207	1	AT2G44270	0.0164692	0.0733612	23	AT3G49210	0.0157095	0.163884	9	AT4G30640	0.00438389	0.338706	9	AT5G40090	0.00362057	1.51203	1
AT1G35780	0.0104326	0.433881	63	AT1G35780	0.0104326	0.433881	63	AT2G44280	0.0237765	0.2023	19	AT3G49260	0.00549243	0.347082	27	AT4G30700	0.0032908	0.34427	4	AT5G40100	0.0278554	0.180768	3
AT1G35830	0.00809731	0.188049	1	AT1G35830	0.00809731	0.188049	1	AT2G44410	0.0111377	0.185897	45	AT3G49270	0.0339796	0.545318	22	AT4G30825	0.011631	0.0392448	16	AT5G40120	0.00621082	0.323653	2
AT1G35910	0.00360239	0.335272	24	AT1G35910	0.00360239	0.335272	24	AT2G44430	0.0133968	0.386065	19	AT3G49360	0.010014	0.347616	35	AT4G30860	0.00601362	0.287809	13	AT5G40140	0.00702512	0.116676	5
AT1G36050	0.00643365	0.158599	47	AT1G36050	0.00643365	0.158599	47	AT2G44440	0.0241212	0.0837727	11	AT3G49410	0.00822709	0.359539	2	AT4G30990	0.00245219	0.679501	15	AT5G40150	0.0460715	0.0572486	33
AT1G36060	0.0536282	0.0558464	21	AT1G36060	0.0536282	0.0558464	21	AT2G44450	0.00552258	0.314075	18	AT3G49500	0.00117053	1.26268	20	AT4G31000	0.009479	0.907262	15	AT5G40160	0.0422852	0.237807	32
AT1G36150	0.0398656	0.70208	1	AT1G36150	0.0398656	0.70208	1	AT2G44470	0.00499902	0.292705	30	AT3G49510	0.0216332	0.766732	4	AT4G31020	0.00905348	0.33561	14	AT5G40170	0.0339484	0.271596	26
AT1G36160	0.0341516	0.105263	62	AT1G36160	0.0341516	0.105263	62	AT2G44480	0.008409	0.299813	6	AT3G49520	0.017972	0.579913	1	AT4G31110	0.00396066	1.35316	3	AT5G40190	0.0342157	0.0682016	31
AT1G36180	0.00540075	0.378706	68	AT1G36180	0.00540075	0.378706	68	AT2G44560	0.00256334	0.722048	4	AT3G49530	0.00293531	0.640181	26	AT4G31570	0.00210398	0.737193	18	AT5G40210	0.020882	0.0661603	7
AT1G36340	0.0169678	0.694336	2	AT1G36340	0.0169678	0.694336	2	AT2G44630	0.003535	0.340096	4	AT3G49590	0.00234598	0.897582	52	AT4G31580	0.0177414	0.396433	103	AT5G40220	0.0182426	0.327947	2
AT1G36370	0.020259	0.0709605	45	AT1G36370	0.020259	0.0709605	45	AT2G44700	0.0136097	0.575147	35	AT3G49600	0.00138855	0.871836	16	AT4G31600	0.0111655	0.128448	31	AT5G40230	0.00322276	1.16848	1
AT1G36990	0.00470085	0.485736	77	AT1G36990	0.00470085	0.485736	77	AT2G44710	0.00529896	0.406762	30	AT3G49620	0.00757975	0.163861	15	AT4G31615	0.00509243	0.76847	1	AT5G40250	0.00886264	0.250883	28
AT1G37150	0.0165595	0.326665	3	AT1G37150	0.0165595	0.326665	3	AT2G44730	0.0486682	0.143835	24	AT3G49640	0.0044252	0.297501	10	AT4G31620	0.00549656	1.50413	2	AT5G40300	0.0194658	0.17643	18
AT1G38131	0.0119136	0.18777	12	AT1G38131	0.0119136	0.18777	12	AT2G44790	0.0053946	1.33055	136	AT3G49670	0.00503474	0.270026	68	AT4G31650	0.0522289	0.653863	3	AT5G40320	0.0181953	0.183511	2
AT1G40087	0.00964407	0.685207	30	AT1G40087	0.00964407	0.685207	30	AT2G44930	0.00260247	0.331473	4	AT3G49680	0.00323457	0.333034	118	AT4G31670	0.00681346	0.203411	15	AT5G40340	0.00990778	0.474463	73
AT1G41830	0.0120579	0.0687039	72	AT1G41830	0.0120579	0.0687039	72	AT2G44980	0.00158193	0.316474	11	AT3G49710	0.00230805	1.25534	45	AT4G31680	0.0232654	0.586606	2	AT5G40360	0.0325285	0.434654	2
AT1G42430	0.012881	0.0805462	28	AT1G42430	0.012881	0.0805462	28	AT2G45040	0.00374228	0.352831	8	AT3G49725	0.00457918	0.153655	14	AT4G31690	0.0076601	1.22295	2	AT5G40370	0.0223614	0.574269	266
AT1G42440	0.0503533	0.126178	42	AT1G42440	0.0503533	0.126178	42	AT2G45050	0.0232868	0.150075	22	AT3G49730	0.00818321	0.158297	6	AT4G31740	0.0563728	0.293795	31	AT5G40380	0.0409516	0.13858	16
AT1G42470	0.00227965	0.149378	20	AT1G42470	0.00227965	0.149378	20	AT2G45100	0.0398895	0.392888	2	AT3G49800	0.00330049	0.619046	81	AT4G31780	0.00252483	0.32964	45	AT5G40382	0.0230065	0.876229	3
AT1G42540	0.0057783	0.0822811	13	AT1G42540	0.0057783	0.0822811	13	AT2G45110	0.00506607	1.02642	2	AT3G49810	0.00719369	0.130652	26	AT4G31800	0.00442063	0.644675	47	AT5G40390	0.00669503	0.170943	44
AT1G42550	0.00500593	0.103663	81	AT1G42550	0.00500593	0.103663	81	AT2G45130	0.00557312	0.97411	4	AT3G49820	0.00864332	0.316137	22	AT4G31805	0.0118903	0.108252	7	AT5G40410	0.0127873	0.311912	2
AT1G42960	0.00790299	0.336411	136	AT1G42960	0.00790299	0.336411	136	AT2G45150	0.00314855	1.63991	9	AT3G49840	0.00868943	1.02081	9	AT4G31820	0.00234298	0.664813	33	AT5G40420	0.00612792	0.377418	146
AT1G42990	0.0196745	0.150132	69	AT1G42990	0.0196745	0.150132	69	AT2G45220	0.00245717	0.36188	62	AT3G49900	0.0347922	0.125601	18	AT4G31840	0.0141999	0.181535	198	AT5G40470	0.0192186	0.294059	7
AT1G43000	0.00680233	0.294288	1	AT1G43000	0.00680233	0.294288	1	AT2G45270	0.0029565	0.30737	21	AT3G49930	0.0148794	0.1322	6	AT4G31890	0.00978961	0.0894856	11	AT5G40490	0.00252025	0.911931	5
AT1G43020	0.021954	0.572992	29	AT1G43020	0.021954	0.572992	29	AT2G45340	0.00165552	2.89081	41	AT3G49940	0.0381575	0.0499959	52	AT4G31940	0.00257099	0.329171	3	AT5G40510	0.00893283	0.144833	15
AT1G43160	0.0426348	0.52831	13	AT1G43160	0.0426348	0.52831	13	AT2G45350	0.00627599	0.117337	1	AT3G49950	0.00635528	0.34489	3	AT4G32000	0.0143649	0.310748	6	AT5G40550	0.0104038	0.153869	10
AT1G43260	0.0612497	0.562582	18	AT1G43260	0.0612497	0.562582	18	AT2G45400	0.0107724	0.114522	40	AT3G50010	0.00186265	0.916049	3	AT4G32010	0.00166491	0.345582	30	AT5G40570	0.0128083	0.994132	30
AT1G43560	0.0151173	1.09291	89	AT1G43560	0.0151173	1.09291	89	AT2G45470	0.00266072	0.425781	237	AT3G50050	0.00233499	0.584444	11	AT4G32030	0.0051231	0.347092	55	AT5G40590	0.00517131	1.14718	3
AT1G43620	0.00229115	0.310181	41	AT1G43620	0.00229115	0.310181	41	AT2G45540	0.00196325	0.14977	52	AT3G50060	0.00529867	0.264752	57	AT4G32120	0.00411957	0.306912	30	AT5G40640	0.0520884	0.0736146	26
AT1G43630	0.0032234	1.11361	14	AT1G43630	0.0032234	1.11361	14	AT2G45570	0.0021979	1.26618	31	AT3G50100	0.0316623	0.158296	8	AT4G32200	0.00919393	0.611884	31	AT5G40645	0.0703229	0.0818938	9
AT1G43640	0.0598699	0.516508	12	AT1G43640	0.0598699	0.516508	12	AT2G45580	0.0024953	1.05339	12	AT3G50110	0.00196709	1.83758	9	AT4G32350	0.00338266	0.738971	10	AT5G40650	0.0168315	0.0901811	75
AT1G43650	0.0108396	0.493685	12	AT1G43650	0.0108396	0.493685	12	AT2G45610	0.00381522	0.370033	2	AT3G50120	0.00519195	0.159747	27	AT4G32410	0.00260397	0.155298	325	AT5G40690	0.0362424	0.402105	37
AT1G43722	0.0116099	0.617895	1	AT1G43722	0.0116099	0.617895	1	AT2G45620	0.0019297	0.293365	86	AT3G50140	0.0250852	0.0333198	3	AT4G32420	0.00318039	0.167253	56	AT5G40700	0.00906329	1.13256	6
AT1G43730	0.0243349	0.441089	14	AT1G43730	0.0243349	0.441089	14	AT2G45630	0.0563586	0.0729864	26	AT3G50180	0.0350334	0.129898	8	AT4G32450	0.00528988	0.461332	24	AT5G40710	0.00569765	1.10202	20
AT1G43770	0.0275741	0.081828	11	AT1G43770	0.0275741	0.081828	11	AT2G45740	0.0176405	0.212111	117	AT3G50210	0.0228	0.0602768	42	AT4G32480	0.00848757	1.14116	97	AT5G40720	0.0395551	0.204775	11
AT1G43800	0.0353776	0.137478	34	AT1G43800	0.0353776	0.137478	34	AT2G45760	0.00689222	0.305791	15	AT3G50220	0.00801261	0.174736	12	AT4G32490	0.00522757	2.8726	8	AT5G40820	0.0013758	0.368261	4
AT1G43850	0.00164937	0.599573	33	AT1G43850	0.00164937	0.599573	33	AT2G45870	0.00305348	0.363502	4	AT3G50400	0.00713956	0.166788	3	AT4G32500	0.0129004	0.321521	3	AT5G40840	0.00435966	0.925888	6
AT1G43980	0.00715059	0.0970642	1	AT1G43980	0.00715059	0.0970642	1	AT2G45880	0.0101198	0.125629	17	AT3G50520	0.0451273	0.126271	23	AT4G32510	0.0121955	0.0538731	1	AT5G40860	0.0229069	0.0868789	34
AT1G44050	0.00690895	0.247922	1	AT1G44050	0.00690895	0.247922	1	AT2G45910	0.0200588	0.128397	10	AT3G50570	0.0254518	0.0967909	7	AT4G32551	0.00295354	0.456292	39	AT5G40870	0.0590576	0.0158606	43
AT1G44110	0.0242115	0.0380615	10	AT1G44110	0.0242115	0.0380615	10	AT2G45930	0.0505446	0.644061	2	AT3G50610	0.00649993	0.57961	8	AT4G32620	0.00282816	0.497503	28	AT5G40880	0.00595088	0.468294	5
AT1G44120	0.00122232	0.696012	3	AT1G44120	0.00122232	0.696012	3	AT2G45950	0.00416207	0.295053	19	AT3G50660	0.00298622	0.278455	28	AT4G32640	0.00123063	0.334956	37	AT5G40890	0.038023	0.030992	162
AT1G44160	0.0118471	0.4155	33	AT1G44160	0.0118471	0.4155	33	AT2G45970	0.00243357	0.342819	34	AT3G50690	0.00375406	0.496727	30	AT4G32660	0.00377094	0.284083	44	AT5G40900	0.0294975	0.377857	17
AT1G44224	0.0214876	0.278477	2	AT1G44224	0.0214876	0.278477	2	AT2G46180	0.00195524	0.30771	9	AT3G50700	0.00313941	0.615325	41	AT4G32700	0.0018557	0.556756	24	AT5G41030	0.0129666	0.690264	5
AT1G44350	0.0139299	0.139619	45	AT1G44350	0.0139299	0.139619	45	AT2G46220	0.00617778	0.28916	160	AT3G50770	0.0286692	0.978834	14	AT4G32730	0.00153949	0.55677	19	AT5G41040	0.00287614	0.340243	70
AT1G44446	0.0648165	0.0385597	83	AT1G44446	0.0648165	0.0385597	83	AT2G46270	0.00385235	0.293353	31	AT3G50820	0.00369892	0.374849	713	AT4G32780	0.00430403	0.403203	3	AT5G41100	0.00225384	0.676281	10
AT1G44770	0.0540092	0.0319532	132	AT1G44770	0.0540092	0.0319532	132	AT2G46310	0.00926199	0.162654	19	AT3G50830	0.0486937	0.0469539	83	AT4G32800	0.00640508	0.308831	16	AT5G41120	0.00224424	1.11185	7
AT1G44780	0.025465	0.48338	69	AT1G44780	0.025465	0.48338	69	AT2G46430	0.00810508	0.0776981	16	AT3G50860	0.00769025	0.354765	20	AT4G32810	0.00228029	0.345299	7	AT5G41130	0.00181813	0.347767	6
AT1G44790	0.0202255	0.684351	52	AT1G44790	0.0202255	0.684351	52	AT2G46440	0.00567458	1.91973	17	AT3G50880	0.00469038	0.706536	10	AT4G32830	0.00462631	0.325339	40	AT5G41140	0.00122779	1.14629	24
AT1G44800	0.0219866	0.232525	62	AT1G44800	0.0219866	0.232525	62	AT2G46450	0.0125573	0.217897	21	AT3G50900	0.0128489	0.89377	12	AT4G32850	0.00387862	0.290247	74	AT5G41180	0.00411574	0.485064	5
AT1G44810	0.00514171	0.567659	36	AT1G44810	0.00514171	0.567659	36	AT2G46470	0.019038	0.270859	22	AT3G50930	0.00937758	0.0821884	60	AT4G32920	0.00476625	0.19419	10	AT5G41370	0.00186281	0.30454	28
AT1G44820	0.0267898	0.298389	30	AT1G44820	0.0267898	0.298389	30	AT2G46490	0.0474138	0.0721308	30	AT3G50940	0.0132718	0.297488	3	AT4G32950	0.0335743	0.127494	6	AT5G41400	0.0136882	0.192377	10
AT1G44830	0.0372056	0.173327	2	AT1G44830	0.0372056	0.173327	2	AT2G46495	0.00350514	0.344026	1	AT3G50950	0.010446	0.388319	109	AT4G32970	0.0155949	0.29025	10	AT5G41460	0.00489762	0.527919	19
AT1G44890	0.0708397	0.11174	6	AT1G44890	0.0708397	0.11174	6	AT2G46520	0.00278332	0.16366	21	AT3G50960	0.00623899	0.303416	86	AT4G32980	0.00317169	0.286789	23	AT5G41470	0.020933	0.377678	19
AT1G44900	0.0301007	0.088212	40	AT1G44900	0.0301007	0.088212	40	AT2G46530	0.00232452	0.29992	17	AT3G50990	0.0271801	0.531424	5	AT4G33000	0.00549119	0.311583	23	AT5G41480	0.00249367	1.35361	21
AT1G45015	0.0432224	0.323886	3	AT1G45015	0.0432224	0.323886	3	AT2G46610	0.00615191	0.277337	27	AT3G51000	0.00417792	0.328726	87	AT4G33200	0.00189792	0.450481	22	AT5G41550	0.00600506	1.3609	5
AT1G45050	0.027025	0.100299	12	AT1G45050	0.027025	0.100299	12	AT2G46660	0.00232869	1.11259	4	AT3G51040	0.00567525	0.341836	30	AT4G33220	0.00247582	0.345317	202	AT5G41620	0.0273435	0.548965	41
AT1G45063	0.00370643	0.322881	54	AT1G45063	0.00370643	0.322881	54	AT2G46700	0.00461228	0.321569	10	AT3G51090	0.0496572	0.117503	15	AT4G33280	0.0112955	0.718831	5	AT5G41650	0.0423873	0.281858	4
AT1G45100	0.01286	0.388	1	AT1G45100	0.01286	0.388	1	AT2G46750	0.0165783	0.472254	10	AT3G51110	0.0650224	0.679265	27	AT4G33290	0.0133681	0.916351	3	AT5G41670	0.00300098	0.29588	57
AT1G45130	0.00332545	0.403829	69	AT1G45130	0.00332545	0.403829	69	AT2G46760	0.00413951	0.182497	2	AT3G51120	0.000963793	1.46394	26	AT4G33300	0.0268898	0.228788	120	AT5G41680	0.0584851	0.234684	110
AT1G45160	0.00501519	0.833095	35	AT1G45160	0.00501519	0.833095	35	AT2G46830	0.00707873	0.101085	72	AT3G51220	0.0195646	0.382991	1	AT4G33330	0.00219187	0.321191	8	AT5G41690	0.0101079	0.305166	4
AT1G45190	0.00922194	0.534752	26	AT1G45190	0.00922194	0.534752	26	AT2G46850	0.0062586	0.112767	2	AT3G51230	0.00674438	0.350269	27	AT4G33390	0.00346608	0.164115	28	AT5G41740	0.017731	0.77691	18
AT1G45191	0.0560686	0.101684	11	AT1G45191	0.0560686	0.101684	11	AT2G46950	0.00231694	1.01022	4	AT3G51240	0.0548718	0.0711683	112	AT4G33400	0.00775908	0.0833837	33	AT5G41750	0.0371403	0.971668	28
AT1G45201	0.00282028	0.328044	92	AT1G45201	0.00282028	0.328044	92	AT2G47020	0.00336105	0.316506	18	AT3G51250	0.045927	0.0414824	75	AT4G33470	0.00322297	0.648643	30	AT5G41760	0.00762118	0.173695	54
AT1G45207	0.00479925	0.33463	13	AT1G45207	0.00479925	0.33463	13	AT2G47040	0.00220706	0.340565	132	AT3G51270	0.0188386	0.100236	27	AT4G33530	0.00308603	0.169232	29	AT5G41770	0.0323012	0.0192709	31
AT1G45231	0.00281335	0.565778	7	AT1G45231	0.00281335	0.565778	7	AT2G47090	0.00197221	0.283325	8	AT3G51280	0.00326922	0.31127	18	AT4G33560	0.0606232	0.857879	35	AT5G41790	0.00163504	1.03988	86
AT1G45474	0.0147491	0.48469	148	AT1G45474	0.0147491	0.48469	148	AT2G47180	0.0112659	0.116329	66	AT3G51310	0.00169834	0.330818	26	AT4G33700	0.00308663	0.342287	43	AT5G41870	0.0616406	0.118559	27
AT1G45545	0.0324007	0.224879	49	AT1G45545	0.0324007	0.224879	49	AT2G47240	0.0224247	0.0602875	152	AT3G51320	0.00268758	0.612045	2	AT4G33770	0.0196272	0.167433	10	AT5G41890	0.0173048	0.208838	3
AT1G45976	0.00464317	0.284057	24	AT1G45976	0.00464317	0.284057	24	AT2G47250	0.00785815	0.0760006	105	AT3G51340	0.0360066	0.449608	2	AT4G33880	0.0140675	0.185413	3	AT5G41900	0.0135192	0.142576	10
AT1G46480	0.00547633	0.320886	6	AT1G46480	0.00547633	0.320886	6	AT2G47280	0.0211394	0.481263	3	AT3G51350	0.0142383	0.304236	3	AT4G33905	0.00951722	0.186018	3	AT5G41920	0.00296283	0.385225	29
AT1G47056	0.035319	0.165063	7	AT1G47056	0.035319	0.165063	7	AT2G47460	0.00758236	0.311599	11	AT3G51360	0.00537401	0.170794	1	AT4G33970	0.00152348	0.45612	1	AT5G41980	0.0294467	0.380569	46
AT1G47240	0.00501471	0.335637	13	AT1G47240	0.00501471	0.335637	13	AT2G47485	0.0103302	0.59731	31	AT3G51440	0.00353922	0.682254	12	AT4G33985	0.00831322	0.3535	21	AT5G42010	0.0314257	0.097298	3
AT1G47270	0.0516134	0.0693588	21	AT1G47270	0.0516134	0.0693588	21	AT2G47570	0.0492922	0.212912	7	AT3G51470	0.00377613	0.324239	1	AT4G33990	0.00183033	0.284376	7	AT5G42030	0.0167542	0.30194	42
AT1G47271	0.0278884	0.250132	16	AT1G47271	0.0278884	0.250132	16	AT2G47590	0.0165401	0.186716	173	AT3G51550	0.0142368	0.0332774	118	AT4G34040	0.00666655	0.291524	39	AT5G42090	0.0418093	0.0480867	202
AT1G47290	0.00322243	0.308708	20	AT1G47290	0.00322243	0.308708	20	AT2G47680	0.00463899	0.594654	5	AT3G51570	0.000896395	2.19638	1	AT4G34060	0.0141249	0.266193	44	AT5G42140	0.00404207	0.0999938	16
AT1G47330	0.0110941	0.0740679	20	AT1G47330	0.0110941	0.0740679	20	AT2G47790	0.0104109	0.10856	59	AT3G51620	0.010007	0.283554	26	AT4G34070	0.0045133	0.309493	66	AT5G42220	0.00309806	0.324644	54
AT1G47340	0.00269256	1.11121	23	AT1G47340	0.00269256	1.11121	23	AT2G47800	0.000817517	0.736269	22	AT3G51640	0.00366856	0.137752	9	AT4G34110	0.00437625	0.160031	440	AT5G42230	0.00541484	0.894103	21
AT1G47370	0.0216585	0.430049	2	AT1G47370	0.0216585	0.430049	2	AT2G47820	0.00343627	0.477296	6	AT3G51690	0.0142319	0.270979	75	AT4G34120	0.00533633	0.714482	110	AT5G42232	0.0197026	0.26618	8
AT1G47420	0.0355264	0.255306	103	AT1G47420	0.0355264	0.255306	103	AT2G48080	0.00281529	0.370983	4	AT3G51700	0.00517479	0.92532	5	AT4G34131	0.00834723	0.110842	28	AT5G42240	0.0404484	0.0217166	61
AT1G47450	0.0239136	0.555896	21	AT1G47450	0.0239136	0.555896	21					AT3G51710	0.0056824	0.163874	1	AT4G34135	0.00277037	0.332163	38	AT5G42250	0.0274261	0.043733	28
AT1G47497	0.011115	0.278803	22	AT1G47497	0.011115	0.278803	22					AT3G51720	0.00710219	0.150205	43	AT4G34138	0.00271544	0.336499	41	AT5G42310	0.020422	0.181301	43
AT1G47500	0.0251728	0.195555	40	AT1G47500	0.0251728	0.195555	40					AT3G51800	0.00483343	1.50324	115	AT4G34140	0.00536792	0.46047	17	AT5G42325	0.0271357	0.591588	4
AT1G47510	0.0431888	0.0944338	2	AT1G47510	0.0431888	0.0944338	2					AT3G51850	0.0026222	0.317453	76	AT4G34215	0.0255808	0.338287	68	AT5G42340	0.00207031	0.32295	2
AT1G47540	0.0139611	0.64134	18	AT1G47540	0.0139611	0.64134	18					AT3G51880	0.0400671	0.117338	89	AT4G34220	0.0231394	0.284177	44	AT5G42350	0.00250568	0.309741	16
AT1G47610	0.00730953	0.175985	2	AT1G47610	0.00730953	0.175985	2					AT3G51950	0.0053332	0.150861	159	AT4G34250	0.00539456	0.335391	46	AT5G42380	0.00779543	0.604171	46
AT1G47620	0.0026888	0.627179	2	AT1G47620	0.0026888	0.627179	2					AT3G52290	0.00327738	0.310293	22	AT4G34570	0.00273103	0.275827	12	AT5G42390	0.00775232	0.385605	84
AT1G47710	0.0377502	0.162365	56	AT1G47710	0.0377502	0.162365	56					AT3G52310	0.0103393	0.109512	1	AT4G34610	0.00267197	0.306664	75	AT5G42400	0.00103722	1.75292	10
AT1G47720	0.0167772	0.198557	6	AT1G47720	0.0167772	0.198557	6					AT3G52520	0.0101888	0.327685	1	AT4G34640	0.00337545	0.63592	107	AT5G42450	0.00771919	0.564372	5
AT1G47750	0.0386479	0.0464498	25	AT1G47750	0.0386479	0.0464498	25					AT3G52570	0.0118782	0.340313	14	AT4G34650	0.0196868	0.32911	6	AT5G42460	0.00372818	0.600348	12
AT1G47900	0.0117957	0.071814	20	AT1G47900	0.0117957	0.071814	20					AT3G52600	0.0115867	0.129496	19	AT4G34900	0.00203402	0.319976	5	AT5G42480	0.00168456	0.658001	22
AT1G47960	0.0451554	0.243956	90	AT1G47960	0.0451554	0.243956	90					AT3G52820	0.02182	0.0939969	12	AT4G35000	0.00433347	0.366927	249	AT5G42580	0.00857954	0.569208	2
AT1G47980	0.00461071	0.896924	18	AT1G47980	0.00461071	0.896924	18					AT3G52910	0.041246	0.0842316	15	AT4G35230	0.0118049	0.0709726	42	AT5G42590	0.0173692	0.159783	12
AT1G47990	0.00800892	0.704296	1	AT1G47990	0.00800892	0.704296	1					AT3G52950	0.00539083	0.143263	33	AT4G35335	0.00366422	0.349098	32	AT5G42600	0.0146251	0.123629	8
AT1G48000	0.0118163	0.151766	11	AT1G48000	0.0118163	0.151766	11					AT3G53030	0.00279503	0.291377	19	AT4G35350	0.00375126	0.334439	10	AT5G42610	0.037417	0.285832	10
AT1G48020	0.030715	0.0826663	11	AT1G48020	0.030715	0.0826663	11					AT3G53090	0.0272924	0.291631	14	AT4G35380	0.000773455	0.338122	1	AT5G42650	0.0109772	0.15371	173
AT1G48040	0.00696809	0.334087	8	AT1G48040	0.00696809	0.334087	8					AT3G53100	0.0198573	0.13532	24	AT4G35390	0.00367889	0.872575	7	AT5G42690	0.0499325	0.298216	39
AT1G48060	0.0134122	0.527306	1	AT1G48060	0.0134122	0.527306	1					AT3G53130	0.037992	0.0639226	61	AT4G35520	0.00246792	0.150375	4	AT5G42700	0.060429	0.413084	11
AT1G48090	0.00227546	0.044932	42	AT1G48090	0.00227546	0.044932	42					AT3G53190	0.0330252	0.160163	55	AT4G35560	0.00131847	0.634863	12	AT5G42720	0.0135445	0.157066	39
AT1G48110	0.00447809	0.30431	47	AT1G48110	0.00447809	0.30431	47					AT3G53240	0.00141565	0.359473	20	AT4G35610	0.0107262	0.448857	1	AT5G42790	0.00831328	0.611825	176
AT1G48150	0.00373767	1.53316	2	AT1G48150	0.00373767	1.53316	2					AT3G53260	0.0254481	0.0247275	140	AT4G35650	0.00350037	0.349682	3	AT5G42810	0.0543512	0.152561	12
AT1G48190	0.0355773	0.178471	12	AT1G48190	0.0355773	0.178471	12					AT3G53360	0.00380906	0.295608	1	AT4G35660	0.0193571	0.158903	32	AT5G42830	0.0191671	0.304322	10
AT1G48260	0.00638557	0.159678	4	AT1G48260	0.00638557	0.159678	4					AT3G53380	0.0481955	0.0808802	15	AT4G35680	0.0287003	0.797836	8	AT5G42840	0.0208486	0.0917064	1
AT1G48280	0.00539734	0.427527	13	AT1G48280	0.00539734	0.427527	13					AT3G53480	0.00100847	0.886491	17	AT4G35740	0.00195796	0.942752	6	AT5G42870	0.0168816	0.135475	16
AT1G48310	0.00397608	0.16612	23	AT1G48310	0.00397608	0.16612	23					AT3G53490	0.00589123	0.33691	9	AT4G35780	0.00252114	0.302339	28	AT5G42880	0.00182161	0.322435	14
AT1G48370	0.00722443	0.257381	18	AT1G48370	0.00722443	0.257381	18					AT3G53540	0.00152776	0.618832	44	AT4G35850	0.00305521	0.326215	59	AT5G42895	0.0476236	0.315815	7
AT1G48405	0.0257785	0.373179	18	AT1G48405	0.0257785	0.373179	18					AT3G53600	0.00841494	0.293547	5	AT4G35870	0.00319019	0.172043	13	AT5G42920	0.019986	0.353905	25
AT1G48470	0.00399002	0.310549	19	AT1G48470	0.00399002	0.310549	19					AT3G53650	0.0287571	0.113323	1	AT4G35930	0.0461724	0.262875	6	AT5G42930	0.0127821	0.233716	2
AT1G48480	0.00387304	0.357155	109	AT1G48480	0.00387304	0.357155	109					AT3G53680	0.00638224	0.382628	2	AT4G35940	0.043452	0.314102	15	AT5G42940	0.00409809	0.308441	44
AT1G48500	0.00421795	0.686452	33	AT1G48500	0.00421795	0.686452	33					AT3G53700	0.0747684	0.124097	12	AT4G36020	0.00423049	0.358628	53	AT5G42950	0.00164972	0.308718	52
AT1G48510	0.00425466	1.54583	1	AT1G48510	0.00425466	1.54583	1					AT3G53720	0.0105852	0.0508324	10	AT4G36050	0.042379	0.225829	15	AT5G42960	0.0191179	0.109194	33
AT1G48530	0.00701514	1.50444	31	AT1G48530	0.00701514	1.50444	31					AT3G53810	0.0151249	0.185397	12	AT4G36080	0.00276433	0.1262	22	AT5G43020	0.0195527	0.166764	37
AT1G48540	0.00407597	0.200329	14	AT1G48540	0.00407597	0.200329	14					AT3G53830	0.00270736	0.35339	3	AT4G36090	0.00563398	0.150553	9	AT5G43060	0.0216725	0.0871327	178
AT1G48620	0.00252861	0.760988	113	AT1G48620	0.00252861	0.760988	113					AT3G53960	0.00431941	0.345494	41	AT4G36120	0.0661561	0.493342	4	AT5G43080	0.0426361	0.121922	4
AT1G48635	0.0034724	0.632924	36	AT1G48635	0.0034724	0.632924	36					AT3G54010	0.00650442	0.213547	36	AT4G36180	0.00217531	0.184885	77	AT5G43100	0.0152807	0.0961729	20
AT1G48660	0.0352744	0.184011	1	AT1G48660	0.0352744	0.184011	1					AT3G54040	0.071664	0.0671066	33	AT4G36190	0.00865755	0.422065	34	AT5G43130	0.0115251	0.432037	18
AT1G48690	0.0703751	0.370232	1	AT1G48690	0.0703751	0.370232	1					AT3G54050	0.0417302	0.0503014	393	AT4G36210	0.00641077	0.303148	81	AT5G43140	0.0638283	0.083438	14
AT1G48740	0.0139496	0.429057	2	AT1G48740	0.0139496	0.429057	2					AT3G54060	0.00307524	0.93788	81	AT4G36240	0.0214216	0.178626	9	AT5G43175	0.0550987	0.105442	2
AT1G48760	0.00852861	0.291143	151	AT1G48760	0.00852861	0.291143	151					AT3G54100	0.00626055	0.11156	11	AT4G36380	0.0025399	0.334575	37	AT5G43190	0.00616069	0.368292	30
AT1G48840	0.0150577	0.136562	57	AT1G48840	0.0150577	0.136562	57					AT3G54120	0.012135	0.748993	34	AT4G36420	0.00739443	0.676686	43	AT5G43230	0.0474953	0.0938919	29
AT1G48850	0.0457895	0.0906607	112	AT1G48850	0.0457895	0.0906607	112					AT3G54150	0.0177529	0.382131	28	AT4G36470	0.0153007	0.309077	7	AT5G43240	0.0247155	0.78156	51
AT1G48860	0.00891412	0.5516	38	AT1G48860	0.00891412	0.5516	38					AT3G54220	0.00791481	0.0871231	74	AT4G36520	0.00865859	0.226854	38	AT5G43250	0.0297293	0.2355	4
AT1G48920	0.00261214	0.893751	325	AT1G48920	0.00261214	0.893751	325					AT3G54250	0.0185979	0.057909	19	AT4G36530	0.00359263	0.652168	95	AT5G43300	0.0336858	0.485239	4
AT1G49000	0.0235139	0.507896	7	AT1G49000	0.0235139	0.507896	7					AT3G54260	0.00327405	1.10578	44	AT4G36570	0.0701134	0.452673	11	AT5G43310	0.036049	0.249638	50
AT1G49030	0.0316489	0.124161	5	AT1G49030	0.0316489	0.124161	5					AT3G54270	0.0474326	0.041694	6	AT4G36580	0.00669783	0.316135	5	AT5G43320	0.0606394	0.0301374	128
AT1G49050	0.00645176	0.606349	47	AT1G49050	0.00645176	0.606349	47					AT3G54280	0.00686939	0.155946	13	AT4G36600	0.0137995	1.42022	5	AT5G43380	0.00881335	0.148533	9
AT1G49130	0.00474297	0.827932	9	AT1G49130	0.00474297	0.827932	9					AT3G54450	0.0151821	0.104202	6	AT4G36690	0.00248348	0.919578	140	AT5G43400	0.036107	0.114757	9
AT1G49140	0.0272393	0.149497	132	AT1G49140	0.0272393	0.149497	132					AT3G54460	0.0023631	1.03185	22	AT4G36710	0.0141929	0.0684439	29	AT5G43420	0.0214712	0.111024	17
AT1G49160	0.00258701	0.301283	10	AT1G49160	0.00258701	0.301283	10					AT3G54500	0.00236138	0.535585	58	AT4G36740	0.00624537	0.329092	9	AT5G43440	0.0306816	0.266846	33
AT1G49260	0.00928617	0.959672	20	AT1G49260	0.00928617	0.959672	20					AT3G54580	0.000852275	0.699103	22	AT4G36750	0.0235853	0.140875	69	AT5G43460	0.0079815	0.749151	263
AT1G49290	0.0117933	1.01859	13	AT1G49290	0.0117933	1.01859	13					AT3G54670	0.00117573	0.29687	56	AT4G36790	0.0135279	0.135331	43	AT5G43470	0.00420793	1.5115	149
AT1G49340	0.0021878	0.194121	34	AT1G49340	0.0021878	0.194121	34					AT3G54740	0.00340502	0.576885	16	AT4G36820	0.0275385	0.266202	46	AT5G43530	0.0567075	0.179784	2
AT1G49360	0.00479692	0.330841	15	AT1G49360	0.00479692	0.330841	15					AT3G54790	0.00181929	0.317908	32	AT4G36830	0.00912158	0.169805	6	AT5G43560	0.0183792	0.158129	69
AT1G49430	0.0020211	0.330098	163	AT1G49430	0.0020211	0.330098	163					AT3G54800	0.00193394	1.23225	11	AT4G36850	0.00979893	0.235622	40	AT5G43580	0.018174	0.345231	49
AT1G49490	0.00151823	0.35414	5	AT1G49490	0.00151823	0.35414	5					AT3G54950	0.00549522	0.331672	16	AT4G36860	0.0694859	0.0430604	24	AT5G43620	0.0319011	0.661948	7
AT1G49540	0.00315321	0.336875	15	AT1G49540	0.00315321	0.336875	15					AT3G54990	0.00739779	0.530756	12	AT4G36925	0.0241774	0.365054	1	AT5G43650	0.0143018	0.468477	9
AT1G49560	0.0045471	0.566185	13	AT1G49560	0.0045471	0.566185	13					AT3G55020	0.0165344	0.388725	61	AT4G36940	0.0101276	0.0772263	52	AT5G43660	0.0035666	0.295669	2
AT1G49580	0.00216406	0.682634	25	AT1G49580	0.00216406	0.682634	25					AT3G55040	0.00881961	0.1752	26	AT4G36945	0.00381507	0.819799	33	AT5G43670	0.0657331	0.109929	17
AT1G49600	0.00647563	0.150828	31	AT1G49600	0.00647563	0.150828	31					AT3G55050	0.00378734	0.297831	24	AT4G36950	0.020082	0.061837	5	AT5G43690	0.0116774	0.704182	4
AT1G49610	0.00763839	0.328394	1	AT1G49610	0.00763839	0.328394	1					AT3G55060	0.00444779	0.447862	33	AT4G37020	0.0421258	0.374242	9	AT5G43710	0.00818923	0.621712	19
AT1G49620	0.0157355	0.419443	10	AT1G49620	0.0157355	0.419443	10					AT3G55070	0.00308341	0.349383	22	AT4G37070	0.0127498	0.0848021	42	AT5G43740	0.0300587	0.901933	21
AT1G49630	0.0222273	0.252529	16	AT1G49630	0.0222273	0.252529	16					AT3G55090	0.0231361	0.11184	3	AT4G37080	0.00227592	0.316287	26	AT5G43745	0.0432619	0.216324	21
AT1G49640	0.0544505	0.354322	12	AT1G49640	0.0544505	0.354322	12					AT3G55100	0.0172462	0.191652	1	AT4G37110	0.0656644	0.33439	7	AT5G43780	0.0548331	0.0741051	214
AT1G49650	0.00685412	0.352681	9	AT1G49650	0.00685412	0.352681	9					AT3G55120	0.00489802	0.383469	44	AT4G37150	0.00564683	0.601521	4	AT5G43810	0.0212941	0.102924	38
AT1G49660	0.0231066	0.313733	24	AT1G49660	0.0231066	0.313733	24					AT3G55130	0.0114317	0.266446	50	AT4G37170	0.0168393	0.487672	1	AT5G43830	0.0330828	0.101265	221
AT1G49670	0.022867	0.277856	34	AT1G49670	0.022867	0.277856	34					AT3G55254	0.0132716	0.355714	17	AT4G37235	0.00767987	0.401321	4	AT5G43850	0.0229373	0.101974	88
AT1G49710	0.00989351	0.447913	34	AT1G49710	0.00989351	0.447913	34					AT3G55320	0.00352118	0.184206	12	AT4G37250	0.0129212	0.138496	52	AT5G43860	0.0364827	0.0784184	8
AT1G49840	0.00544372	0.165141	18	AT1G49840	0.00544372	0.165141	18					AT3G55400	0.00515302	0.533193	43	AT4G37270	0.00161869	0.67252	32	AT5G43870	0.0454034	0.0679474	11
AT1G49860	0.0181711	0.102295	8	AT1G49860	0.0181711	0.102295	8					AT3G55410	0.00280456	0.152646	69	AT4G37280	0.00417318	0.333257	21	AT5G43900	0.0391447	0.0441581	31
AT1G49940	0.0121849	0.946471	3	AT1G49940	0.0121849	0.946471	3					AT3G55480	0.0248602	0.185032	19	AT4G37310	0.0242487	0.175718	40	AT5G43910	0.0482487	0.43833	18
AT1G49960	0.00743091	0.114865	60	AT1G49960	0.00743091	0.114865	60					AT3G55500	0.0758435	0.0724018	3	AT4G37320	0.016414	0.0579329	11	AT5G43920	0.00533676	0.472145	18
AT1G49970	0.00721694	0.157124	143	AT1G49970	0.00721694	0.157124	143					AT3G55510	0.00237018	0.621416	9	AT4G37360	0.0105472	0.170275	2	AT5G43930	0.00186389	0.937648	19
AT1G49980	0.0322731	0.627235	20	AT1G49980	0.0322731	0.627235	20					AT3G55710	0.03266	0.860681	7	AT4G37390	0.0384126	0.120504	25	AT5G43940	0.029143	0.0770183	356
AT1G49990	0.00678415	0.148413	52	AT1G49990	0.00678415	0.148413	52					AT3G55760	0.00234003	0.327387	10	AT4G37400	0.00812607	0.326919	18	AT5G43950	0.00282176	1.05773	112
AT1G50110	0.00740894	0.169592	27	AT1G50110	0.00740894	0.169592	27					AT3G55800	0.011462	0.423442	335	AT4G37410	0.0725924	0.0923721	115	AT5G43960	0.00322698	0.298345	59
AT1G50140	0.00491406	0.254958	50	AT1G50140	0.00491406	0.254958	50					AT3G55830	0.00425442	0.307047	49	AT4G37420	0.00431725	0.178354	36	AT5G43980	0.0324643	0.0433663	7
AT1G50200	0.00410853	0.106934	137	AT1G50200	0.00410853	0.106934	137					AT3G55840	0.0147384	0.337088	29	AT4G37445	0.0355273	0.0768037	12	AT5G43990	0.0016905	1.09172	16
AT1G50240	0.00202753	0.49719	23	AT1G50240	0.00202753	0.49719	23					AT3G55870	0.0165851	0.154712	2	AT4G37460	0.00315715	0.377197	50	AT5G44040	0.0230137	0.387807	33
AT1G50260	0.00205931	0.31574	7	AT1G50260	0.00205931	0.31574	7					AT3G55940	0.0112991	0.31807	1	AT4G37560	0.00302195	0.646919	20	AT5G44050	0.0176072	0.219341	6
AT1G50270	0.0631851	0.373376	10	AT1G50270	0.0631851	0.373376	10					AT3G55950	0.0328448	0.0342451	7	AT4G37610	0.00415683	0.558717	83	AT5G44080	0.025315	0.228547	46
AT1G50280	0.0220751	0.592758	10	AT1G50280	0.0220751	0.592758	10					AT3G55970	0.0150542	0.325108	27	AT4G37760	0.00236672	0.367091	85	AT5G44100	0.0402464	0.0232883	55
AT1G50300	0.0260404	0.0960677	19	AT1G50300	0.0260404	0.0960677	19					AT3G55980	0.0049157	0.305845	72	AT4G37790	0.0097936	0.652842	62	AT5G44160	0.00284989	0.671609	6
AT1G50400	0.00877878	0.162727	1	AT1G50400	0.00877878	0.162727	1					AT3G56060	0.0375561	0.141599	32	AT4G37860	0.00427333	0.615823	21	AT5G44180	0.00337562	0.380736	34
AT1G50420	0.00838003	0.109987	44	AT1G50420	0.00838003	0.109987	44					AT3G56080	0.00376367	1.02741	8	AT4G37870	0.00855251	0.0761348	647	AT5G44190	0.006858	0.168724	151
AT1G50480	0.00213591	0.981597	165	AT1G50480	0.00213591	0.981597	165					AT3G56100	0.0368699	0.549726	7	AT4G37880	0.048959	0.0691815	63	AT5G44200	0.06143	0.0815532	49
AT1G50580	0.0244811	0.25386	1	AT1G50580	0.0244811	0.25386	1					AT3G56120	0.00657968	0.138427	23	AT4G38030	0.0145411	0.0694392	3	AT5G44210	0.0125422	0.181834	6
AT1G50590	0.00505068	1.08692	2	AT1G50590	0.00505068	1.08692	2					AT3G56140	0.00341775	0.355318	62	AT4G38070	0.0236267	0.452081	11	AT5G44230	0.0491965	0.197954	3
AT1G50610	0.0146477	0.227161	10	AT1G50610	0.0146477	0.227161	10					AT3G56200	0.00267657	0.401748	27	AT4G38140	0.00898981	0.344999	3	AT5G44240	0.0318356	0.046955	20
AT1G50680	0.00407839	0.32082	1	AT1G50680	0.00407839	0.32082	1					AT3G56230	0.00469495	0.337242	3	AT4G38150	0.008939	0.329248	25	AT5G44250	0.0158909	0.354919	54
AT1G50750	0.00573264	0.367517	3	AT1G50750	0.00573264	0.367517	3					AT3G56270	0.0155432	1.34551	21	AT4G38170	0.00511303	0.315163	30	AT5G44260	0.064801	0.0534011	28
AT1G50780	0.00781769	0.581382	19	AT1G50780	0.00781769	0.581382	19					AT3G56360	0.0133065	0.275295	148	AT4G38190	0.00353498	0.113992	2	AT5G44265	0.0695626	0.191736	6
AT1G50840	0.00274676	0.300987	20	AT1G50840	0.00274676	0.300987	20					AT3G56400	0.00482897	0.307533	65	AT4G38250	0.00568453	0.184472	107	AT5G44270	0.00784598	0.319264	18
AT1G50890	0.00504842	0.106166	11	AT1G50890	0.00504842	0.106166	11					AT3G56410	0.000994305	0.838904	31	AT4G38270	0.00196079	0.667617	18	AT5G44290	0.0520703	0.0376449	62
AT1G50970	0.0198462	0.455155	2	AT1G50970	0.0198462	0.455155	2					AT3G56430	0.00628874	0.161949	10	AT4G38300	0.0053139	0.293362	3	AT5G44310	0.0118655	0.116166	14
AT1G51110	0.00356243	0.594628	44	AT1G51110	0.00356243	0.594628	44					AT3G56450	0.0133787	0.294521	12	AT4G38340	0.00884897	0.279781	3	AT5G44350	0.0152992	0.35589	9
AT1G51170	0.00265657	1.81037	29	AT1G51170	0.00265657	1.81037	29					AT3G56470	0.00783817	0.302653	25	AT4G38350	0.00111433	1.20047	26	AT5G44360	0.00533838	0.153645	4
AT1G51250	0.0285225	0.847208	1	AT1G51250	0.0285225	0.847208	1					AT3G56590	0.00496676	0.19008	70	AT4G38380	0.0059052	0.144866	3	AT5G44390	0.00250576	0.325624	5
AT1G51340	0.00518252	0.166787	14	AT1G51340	0.00518252	0.166787	14					AT3G56600	0.00304882	1.02777	3	AT4G38390	0.0139384	0.0556171	1	AT5G44400	0.0024958	0.331436	20
AT1G51360	0.0173917	0.764408	27	AT1G51360	0.0173917	0.764408	27					AT3G56620	0.00328188	0.739346	11	AT4G38480	0.00325151	0.278575	9	AT5G44410	0.0128671	0.38601	18
AT1G51370	0.00312179	0.652076	10	AT1G51370	0.00312179	0.652076	10					AT3G56640	0.00338882	0.165992	6	AT4G38600	0.00283471	0.0830129	77	AT5G44490	0.00631912	4.45117	1
AT1G51380	0.0376737	0.0294309	3	AT1G51380	0.0376737	0.0294309	3					AT3G56670	0.0524413	0.822257	27	AT4G38620	0.0476027	0.0646895	42	AT5G44495	0.0294384	0.964292	4
AT1G51390	0.0511795	0.0314996	206	AT1G51390	0.0511795	0.0314996	206					AT3G56680	0.0162685	0.610934	88	AT4G38650	0.00239995	0.657614	14	AT5G44500	0.0368938	0.143794	26
AT1G51400	0.0124773	0.338854	565	AT1G51400	0.0124773	0.338854	565					AT3G56690	0.00936135	0.69632	3	AT4G38670	0.0175928	0.0928553	15	AT5G44540	0.0298639	0.668158	11
AT1G51420	0.0334763	0.186934	2	AT1G51420	0.0334763	0.186934	2					AT3G56740	0.00398203	0.40088	47	AT4G38690	0.00423252	0.329888	165	AT5G44550	0.0178768	0.133137	25
AT1G51440	0.00870979	0.7217	6	AT1G51440	0.00870979	0.7217	6					AT3G56780	0.00336895	0.896311	1	AT4G38700	0.0309581	0.321707	8	AT5G44560	0.0454489	0.045657	41
AT1G51538	0.00239939	0.249609	2	AT1G51538	0.00239939	0.249609	2					AT3G57060	0.000873176	1.47949	6	AT4G38710	0.0282825	0.137718	98	AT5G44580	0.0636932	0.714584	179
AT1G51620	0.0311788	0.38293	2	AT1G51620	0.0311788	0.38293	2					AT3G57100	0.0151328	0.0817144	59	AT4G38730	0.0362466	0.0764937	12	AT5G44635	0.00526583	0.098891	6
AT1G51630	0.0466782	0.0899347	65	AT1G51630	0.0466782	0.0899347	65					AT3G57120	0.0119431	0.32688	27	AT4G38760	0.00435725	0.537926	31	AT5G44670	0.0025628	0.334824	30
AT1G51640	0.00611933	0.109898	6	AT1G51640	0.00611933	0.109898	6					AT3G57180	0.0043274	0.305043	13	AT4G38770	0.0197448	0.172676	972	AT5G44680	0.00698839	0.208346	61
AT1G51760	0.0261895	0.0378734	71	AT1G51760	0.0261895	0.0378734	71					AT3G57200	0.00262416	0.657635	44	AT4G38780	0.00121939	0.612942	2	AT5G44690	0.0256815	0.345394	49
AT1G51770	0.00401859	0.257117	37	AT1G51770	0.00401859	0.257117	37					AT3G57240	0.00554466	0.602899	23	AT4G38890	0.0020249	0.313017	23	AT5G44720	0.0322717	0.266467	104
AT1G51790	0.00157506	0.948348	21	AT1G51790	0.00157506	0.948348	21					AT3G57270	0.0350094	0.381808	7	AT4G38930	0.00449024	0.308944	39	AT5G44740	0.0574495	0.338362	7
AT1G51800	0.0282547	0.139782	26	AT1G51800	0.0282547	0.139782	26					AT3G57300	0.00442222	0.567247	36	AT4G39000	0.0131749	0.138662	5	AT5G44780	0.00785923	0.771031	13
AT1G51805	0.00478306	0.103407	68	AT1G51805	0.00478306	0.103407	68					AT3G57350	0.00331409	0.765136	28	AT4G39010	0.00445955	1.08058	6	AT5G44785	0.00600095	0.168202	23
AT1G51820	0.00160005	1.23353	4	AT1G51820	0.00160005	1.23353	4					AT3G57380	0.0276654	0.241979	2	AT4G39050	0.00132156	0.314368	67	AT5G44790	0.00912604	0.0982852	75
AT1G51830	0.00698211	1.22423	13	AT1G51830	0.00698211	1.22423	13					AT3G57430	0.0135091	0.540175	10	AT4G39080	0.00483758	0.224755	242	AT5G44800	0.00331208	0.377581	51
AT1G51860	0.0276093	0.267633	2	AT1G51860	0.0276093	0.267633	2					AT3G57470	0.0193785	0.296422	20	AT4G39180	0.00529629	0.294648	13	AT5G44820	0.0276475	0.289339	9
AT1G51890	0.0330155	0.194188	4	AT1G51890	0.0330155	0.194188	4					AT3G57490	0.0298822	0.228531	44	AT4G39210	0.0192386	0.0456217	25	AT5G44870	0.00216615	1.61672	11
AT1G51900	0.0437447	0.952189	25	AT1G51900	0.0437447	0.952189	25					AT3G57520	0.00173847	0.330121	312	AT4G39350	0.0129758	0.128805	41	AT5G44910	0.0208166	0.36611	1
AT1G51915	0.0155088	0.959158	3	AT1G51915	0.0155088	0.959158	3					AT3G57540	0.00450419	0.334078	10	AT4G39370	0.00274896	0.316379	11	AT5G44930	0.00793696	1.74437	23
AT1G51940	0.0239376	0.197962	15	AT1G51940	0.0239376	0.197962	15					AT3G57620	0.00239018	0.342632	4	AT4G39600	0.00615797	1.05351	1	AT5G44980	0.02401	0.479857	4
AT1G51950	0.00558119	0.288812	74	AT1G51950	0.00558119	0.288812	74					AT3G57650	0.00311866	0.379461	99	AT4G39650	0.0150327	0.531152	2	AT5G45020	0.00431843	0.312041	7
AT1G51960	0.0359694	0.458917	1	AT1G51960	0.0359694	0.458917	1					AT3G57710	0.0266233	0.0959191	23	AT4G39660	0.0028606	0.324584	89	AT5G45030	0.0309827	0.0697013	49
AT1G51965	0.0678739	0.0550521	2	AT1G51965	0.0678739	0.0550521	2					AT3G57730	0.0334657	0.0772126	13	AT4G39730	0.0147485	0.167467	230	AT5G45050	0.0277185	0.434407	26
AT1G52000	0.0440124	0.592453	43	AT1G52000	0.0440124	0.592453	43					AT3G57750	0.0158493	0.254185	13	AT4G39850	0.00291739	0.113323	28	AT5G45060	0.0156465	0.287011	9
AT1G52030	0.0404384	0.276425	289	AT1G52030	0.0404384	0.276425	289					AT3G57760	0.0274772	0.489806	9	AT4G39860	0.0088308	0.16939	84	AT5G45070	0.00376988	0.333537	6
AT1G52050	0.00768416	0.772132	13	AT1G52050	0.00768416	0.772132	13					AT3G57780	0.0042715	0.303645	7	AT4G39950	0.0237812	0.0680076	51	AT5G45100	0.0231505	0.130851	31
AT1G52070	0.0396512	0.0709844	28	AT1G52070	0.0396512	0.0709844	28					AT3G57860	0.00539597	0.34171	13	AT4G39952	0.0203005	0.396108	3	AT5G45113	0.0472796	0.652681	1
AT1G52080	0.0455001	0.197821	17	AT1G52080	0.0455001	0.197821	17					AT3G57890	0.00207247	0.359265	92	AT4G39955	0.016778	0.0803209	23	AT5G45160	0.0210515	0.126963	30
AT1G52150	0.00318199	0.334383	38	AT1G52150	0.00318199	0.334383	38					AT3G57940	0.0026723	0.160369	13	AT4G39970	0.0122793	0.700498	101	AT5G45170	0.0366389	0.0949836	61
AT1G52200	0.0161325	0.139654	171	AT1G52200	0.0161325	0.139654	171					AT3G57970	0.00427299	0.649396	3	AT4G39980	0.0115467	0.212309	139	AT5G45250	0.0125611	0.168543	17
AT1G52240	0.0648699	0.459375	16	AT1G52240	0.0648699	0.459375	16					AT3G57980	0.00207343	0.683401	11	AT4G39990	0.0117022	0.171369	52	AT5G45260	0.0128482	0.550564	19
AT1G52260	0.0584812	0.595014	9	AT1G52260	0.0584812	0.595014	9					AT3G58010	0.0210958	0.208898	37	AT4G40000	0.00348288	1.13636	19	AT5G45275	0.0222597	0.111758	3
AT1G52290	0.0189499	0.45259	13	AT1G52290	0.0189499	0.45259	13					AT3G58050	0.0138501	0.410569	18	AT4G40010	0.0164249	0.0758076	2	AT5G45280	0.0224373	0.366693	65
AT1G52320	0.0463658	0.04547	66	AT1G52320	0.0463658	0.04547	66					AT3G58220	0.00753446	0.617898	12	AT4G40020	0.00225619	1.26827	26	AT5G45910	0.00730844	0.162824	36
AT1G52325	0.00932276	0.65901	30	AT1G52325	0.00932276	0.65901	30					AT3G58270	0.0119525	0.650628	7					AT5G45930	0.0367216	0.0560555	51
AT1G52330	0.0556402	1.31694	75	AT1G52330	0.0556402	1.31694	75					AT3G58350	0.028278	0.394856	3					AT5G45940	0.0452315	0.398909	34
AT1G52340	0.00482467	0.320698	45	AT1G52340	0.00482467	0.320698	45					AT3G58360	0.0199207	0.218826	4					AT5G45960	0.00360358	0.656423	14
AT1G52370	0.00468933	0.360021	41	AT1G52370	0.00468933	0.360021	41					AT3G58380	0.00457461	2.19542	1					AT5G45990	0.00313393	0.5861	1
AT1G52380	0.00326061	0.606523	76	AT1G52380	0.00326061	0.606523	76					AT3G58430	0.0109264	0.180178	6					AT5G46040	0.0490849	0.158442	4
AT1G52400	0.0265855	0.0670775	846	AT1G52400	0.0265855	0.0670775	846					AT3G58450	0.0127538	0.173017	11					AT5G46050	0.00482032	0.468736	28
AT1G52420	0.008521	0.152772	46	AT1G52420	0.008521	0.152772	46					AT3G58460	0.0172966	0.0624118	65					AT5G46070	0.00560873	0.0758797	48
AT1G52460	0.00634014	0.595189	25	AT1G52460	0.00634014	0.595189	25					AT3G58510	0.00207819	0.355573	46					AT5G46090	0.0189841	0.219381	11
AT1G52510	0.00684065	0.172872	111	AT1G52510	0.00684065	0.172872	111					AT3G58530	0.010995	0.232428	19					AT5G46100	0.0166746	0.216286	1
AT1G52520	0.00410482	0.300928	12	AT1G52520	0.00410482	0.300928	12					AT3G58570	0.00211892	0.644793	76					AT5G46110	0.00585785	0.189365	971
AT1G52550	0.0616217	0.426244	14	AT1G52550	0.0616217	0.426244	14					AT3G58590	0.00192812	0.304579	16					AT5G46130	0.0248815	0.482066	27
AT1G52560	0.0677261	0.34733	4	AT1G52560	0.0677261	0.34733	4					AT3G58600	0.00933694	0.155339	54					AT5G46150	0.0511571	0.049878	20
AT1G52565	0.0355092	0.188306	13	AT1G52565	0.0355092	0.188306	13					AT3G58650	0.00178738	0.589399	15					AT5G46180	0.00581531	0.318989	41
AT1G52620	0.0103896	0.441981	3	AT1G52620	0.0103896	0.441981	3					AT3G58660	0.0036324	0.259419	36					AT5G46190	0.013779	0.194896	36
AT1G52640	0.0699631	0.0782831	1	AT1G52640	0.0699631	0.0782831	1					AT3G58810	0.00318907	0.319673	8					AT5G46200	0.0038306	0.81566	38
AT1G52720	0.0104138	0.759702	104	AT1G52720	0.0104138	0.759702	104					AT3G58900	0.0063387	0.293029	11					AT5G46240	0.00917009	0.274466	19
AT1G52750	0.0288185	0.178272	27	AT1G52750	0.0288185	0.178272	27					AT3G58940	0.0023737	0.588932	8					AT5G46250	0.0375913	0.567425	168
AT1G52760	0.00423181	0.311675	68	AT1G52760	0.00423181	0.311675	68					AT3G59000	0.0389673	0.208194	5					AT5G46260	0.0154889	0.601586	3
AT1G52770	0.0132276	0.698962	4	AT1G52770	0.0132276	0.698962	4					AT3G59020	0.00398892	0.107356	57					AT5G46270	0.0451166	0.588387	10
AT1G52780	0.0472415	0.121371	39	AT1G52780	0.0472415	0.121371	39					AT3G59030	0.00679965	0.273257	7					AT5G46320	0.0119157	0.941527	19
AT1G52810	0.0327366	0.334379	9	AT1G52810	0.0327366	0.334379	9					AT3G59040	0.0097611	0.226825	17					AT5G46350	0.0341564	0.196012	7
AT1G52930	0.00473647	0.282508	22	AT1G52930	0.00473647	0.282508	22					AT3G59060	0.0156733	0.25348	62					AT5G46400	0.00140975	0.295914	5
AT1G52950	0.00518656	0.74578	2	AT1G52950	0.00518656	0.74578	2					AT3G59070	0.0281297	0.325096	19					AT5G46420	0.00441578	0.301274	134
AT1G52980	0.00238398	0.642224	48	AT1G52980	0.00238398	0.642224	48					AT3G59140	0.00361263	0.255762	9					AT5G46460	0.00219458	0.837282	1
AT1G53025	0.00272572	0.873895	18	AT1G53025	0.00272572	0.873895	18					AT3G59150	0.00584307	0.144704	15					AT5G46470	0.00382704	1.09535	36
AT1G53040	0.00265675	0.302994	17	AT1G53040	0.00265675	0.302994	17					AT3G59200	0.0156828	0.230965	6					AT5G46540	0.00306054	0.592417	1
AT1G53050	0.00205046	0.306154	23	AT1G53050	0.00205046	0.306154	23					AT3G59220	0.00467391	0.331346	5					AT5G46550	0.0103777	0.243222	14
AT1G53060	0.00503425	1.13633	3	AT1G53060	0.00503425	1.13633	3					AT3G59250	0.010641	1.05652	3					AT5G46580	0.00415183	0.146038	21
AT1G53140	0.00171761	0.311762	5	AT1G53140	0.00171761	0.311762	5					AT3G59260	0.00988588	0.332791	1					AT5G46590	0.00515566	1.14322	5
AT1G53165	0.00222903	0.277968	20	AT1G53165	0.00222903	0.277968	20					AT3G59330	0.0338942	0.804067	14					AT5G46600	0.00243408	0.340986	44
AT1G53180	0.0119688	0.101809	30	AT1G53180	0.0119688	0.101809	30					AT3G59380	0.00391909	0.3537	46					AT5G46610	0.00475677	0.523429	33
AT1G53210	0.00847768	0.184514	392	AT1G53210	0.00847768	0.184514	392					AT3G59410	0.00117433	0.57901	7					AT5G46620	0.0117664	0.472407	19
AT1G53240	0.016216	0.0868828	326	AT1G53240	0.016216	0.0868828	326					AT3G59480	0.0038193	0.366363	43					AT5G46630	0.0697256	0.0442563	96
AT1G53250	0.0154617	0.247669	31	AT1G53250	0.0154617	0.247669	31					AT3G59520	0.0250398	0.124249	13					AT5G46680	0.00660206	0.275799	7
AT1G53260	0.0163651	0.393025	47	AT1G53260	0.0163651	0.393025	47					AT3G59550	0.00669001	0.276212	6					AT5G46710	0.0130103	0.294852	16
AT1G53300	0.0368681	0.04859	14	AT1G53300	0.0368681	0.04859	14					AT3G59610	0.00862392	0.301492	1					AT5G46720	0.00791298	0.318091	3
AT1G53345	0.0174542	0.231907	5	AT1G53345	0.0174542	0.231907	5					AT3G59630	0.00922757	0.860436	20					AT5G46760	0.00747353	0.0977541	12
AT1G53350	0.00733268	0.24465	3	AT1G53350	0.00733268	0.24465	3					AT3G59670	0.0030023	0.273806	11					AT5G46790	0.0243627	0.0829505	15
AT1G53390	0.00128575	0.916343	20	AT1G53390	0.00128575	0.916343	20					AT3G59690	0.00262417	0.326096	20					AT5G46810	0.0170064	0.0716825	4
AT1G53420	0.00440928	0.417316	2	AT1G53420	0.00440928	0.417316	2					AT3G59700	0.00204686	0.982567	6					AT5G46880	0.0135043	0.078908	10
AT1G53430	0.00429507	0.540982	18	AT1G53430	0.00429507	0.540982	18					AT3G59770	0.00328522	0.327756	22					AT5G46950	0.00764307	0.672497	2
AT1G53440	0.00129397	0.33156	11	AT1G53440	0.00129397	0.33156	11					AT3G59820	0.00371142	0.310016	14					AT5G46960	0.0234723	0.108818	36
AT1G53470	0.0277206	0.0948475	1	AT1G53470	0.0277206	0.0948475	1					AT3G59845	0.00381019	0.339037	15					AT5G47010	0.00115289	0.299802	58
AT1G53520	0.00441463	0.716341	18	AT1G53520	0.00441463	0.716341	18					AT3G59850	0.0100366	0.23129	5					AT5G47020	0.00279182	0.112448	29
AT1G53580	0.00959921	0.310568	87	AT1G53580	0.00959921	0.310568	87					AT3G59870	0.0139702	0.110756	16					AT5G47050	0.00754516	0.629842	28
AT1G53730	0.0515147	0.0493763	33	AT1G53730	0.0515147	0.0493763	33					AT3G59900	0.0413661	0.421581	9					AT5G47070	0.0102282	0.104717	19
AT1G53770	0.00380223	1.03623	12	AT1G53770	0.00380223	1.03623	12					AT3G59940	0.00324786	0.652373	200					AT5G47120	0.0161099	0.225152	162
AT1G53780	0.00229716	0.918597	7	AT1G53780	0.00229716	0.918597	7					AT3G60030	0.00671974	0.0681888	47					AT5G47220	0.00575992	0.313426	50
AT1G53800	0.00952151	0.162698	41	AT1G53800	0.00952151	0.162698	41					AT3G60080	0.0219862	0.265932	27					AT5G47230	0.017292	0.0870061	34
AT1G53830	0.00947294	0.158189	12	AT1G53830	0.00947294	0.158189	12					AT3G60100	0.00290486	0.988444	3					AT5G47240	0.0269112	0.132811	25
AT1G53840	0.00429829	0.180258	97	AT1G53840	0.00429829	0.180258	97					AT3G60110	0.00212751	1.62235	16					AT5G47250	0.0270897	0.222297	12
AT1G53860	0.0757681	0.0239851	8	AT1G53860	0.0757681	0.0239851	8					AT3G60140	0.00261376	0.568375	73					AT5G47330	0.00867606	0.162471	17
AT1G53920	0.057581	0.0411453	21	AT1G53920	0.057581	0.0411453	21					AT3G60160	0.000878532	0.673979	10					AT5G47360	0.0067218	0.131505	15
AT1G53940	0.0141306	0.208731	1	AT1G53940	0.0141306	0.208731	1					AT3G60240	0.00474772	0.204402	95					AT5G47380	0.00225927	0.94278	11
AT1G53990	0.0250685	0.508043	3	AT1G53990	0.0250685	0.508043	3					AT3G60280	0.00184674	4.3101	5					AT5G47390	0.0336955	0.036207	80
AT1G54000	0.0281607	0.084164	83	AT1G54000	0.0281607	0.084164	83					AT3G60380	0.003532	0.51195	26					AT5G47430	0.00315046	0.311435	61
AT1G54020	0.0110175	0.432902	73	AT1G54020	0.0110175	0.432902	73					AT3G60390	0.0110787	0.474795	30					AT5G47440	0.0178281	0.709925	9
AT1G54030	0.0382522	0.215561	130	AT1G54030	0.0382522	0.215561	130					AT3G60420	0.0263251	0.421323	94					AT5G47450	0.00420743	0.465125	61
AT1G54150	0.00347148	0.335145	36	AT1G54150	0.00347148	0.335145	36					AT3G60440	0.00482926	0.311617	26					AT5G47455	0.00922725	0.912161	35
AT1G54220	0.00242541	0.342654	22	AT1G54220	0.00242541	0.342654	22					AT3G60470	0.0620555	0.509711	29					AT5G47460	0.0257177	0.644996	1
AT1G54350	0.0018153	0.351844	39	AT1G54350	0.0018153	0.351844	39					AT3G60490	0.029032	0.311462	3					AT5G47480	0.00542706	0.188199	36
AT1G54550	0.0234377	0.770406	2	AT1G54550	0.0234377	0.770406	2					AT3G60550	0.0058119	0.333061	2					AT5G47490	0.00199007	0.653956	9
AT1G54680	0.041796	0.451402	17	AT1G54680	0.041796	0.451402	17					AT3G60580	0.00512472	0.292319	7					AT5G47530	0.00620258	0.187367	27
AT1G55040	0.00183879	0.543536	3	AT1G55040	0.00183879	0.543536	3					AT3G60590	0.00274812	1.2916	28					AT5G47550	0.0229452	0.159208	43
AT1G55290	0.0270063	0.301383	3	AT1G55290	0.0270063	0.301383	3					AT3G60680	0.0140866	0.0624013	13					AT5G47635	0.00835383	0.322767	9
AT1G55310	0.0194369	0.162104	38	AT1G55310	0.0194369	0.162104	38					AT3G60690	0.00753727	0.352865	36					AT5G47660	0.0109009	0.100151	20
AT1G55320	0.0365677	0.2846	14	AT1G55320	0.0365677	0.2846	14					AT3G60700	0.00673364	0.58649	1					AT5G47780	0.0311667	0.115842	85
AT1G55390	0.00199366	0.978088	1	AT1G55390	0.00199366	0.978088	1					AT3G60720	0.00454761	0.357107	27					AT5G47790	0.0365054	0.0998287	17
AT1G55450	0.0620244	0.0670066	97	AT1G55450	0.0620244	0.0670066	97					AT3G60900	0.00269038	0.839048	95					AT5G47800	0.0240958	0.102858	17
AT1G55500	0.00246069	0.585402	20	AT1G55500	0.00246069	0.585402	20					AT3G60920	0.00199632	1.70408	6					AT5G47810	0.0409263	0.190771	35
AT1G55510	0.0217956	0.0557941	39	AT1G55510	0.0217956	0.0557941	39					AT3G60940	0.0148422	1.55168	31					AT5G47820	0.0168208	0.0231966	30
AT1G55530	0.00871855	0.140659	86	AT1G55530	0.00871855	0.140659	86					AT3G60970	0.002612	0.160717	3					AT5G47840	0.0139088	0.343037	100
AT1G55570	0.00764697	0.102968	13	AT1G55570	0.00764697	0.102968	13					AT3G61010	0.00269596	0.736638	16					AT5G47860	0.0432147	0.0969118	45
AT1G55600	0.00745382	1.29376	2	AT1G55600	0.00745382	1.29376	2					AT3G61111	0.0752285	0.224433	2					AT5G47870	0.0407116	0.104686	43
AT1G55610	0.00292915	0.414774	10	AT1G55610	0.00292915	0.414774	10					AT3G61150	0.0115715	0.047669	56					AT5G47880	0.0254553	0.0385687	64
AT1G55690	0.00466647	0.29686	20	AT1G55690	0.00466647	0.29686	20					AT3G61170	0.0060217	0.179785	10					AT5G47910	0.0293219	0.065033	54
AT1G55730	0.0414538	0.118167	23	AT1G55730	0.0414538	0.118167	23					AT3G61190	0.0343364	0.0638766	37					AT5G47920	0.0156346	0.148416	12
AT1G55740	0.0307213	0.143366	18	AT1G55740	0.0307213	0.143366	18					AT3G61250	0.0051381	0.278863	21					AT5G47950	0.0123806	1.21092	4
AT1G55770	0.017487	0.139976	2	AT1G55770	0.017487	0.139976	2					AT3G61270	0.015294	0.179156	4					AT5G47970	0.00362915	0.311693	20
AT1G55790	0.00535263	0.159787	3	AT1G55790	0.00535263	0.159787	3					AT3G61300	0.00313085	0.562054	14					AT5G47980	0.0173852	1.19081	4
AT1G55810	0.00297463	0.317031	51	AT1G55810	0.00297463	0.317031	51					AT3G61340	0.00886431	0.772652	3					AT5G48010	0.00372236	0.154874	18
AT1G55820	0.00231595	1.33921	17	AT1G55820	0.00231595	1.33921	17					AT3G61350	0.0157088	0.628583	15					AT5G48100	0.00472915	0.166519	48
AT1G55850	0.00177171	1.04553	56	AT1G55850	0.00177171	1.04553	56					AT3G61360	0.0232134	0.246453	8					AT5G48140	0.00677955	0.166121	24
AT1G55860	0.00277012	0.338653	69	AT1G55860	0.00277012	0.338653	69					AT3G61380	0.00200128	0.907841	6					AT5G48175	0.0162458	1.83433	12
AT1G55870	0.00378487	0.171956	14	AT1G55870	0.00378487	0.171956	14					AT3G61390	0.00336879	1.47821	8					AT5G48180	0.0256553	0.100213	320
AT1G55890	0.00323446	2.108	47	AT1G55890	0.00323446	2.108	47					AT3G61400	0.016251	0.0771715	1					AT5G48230	0.00975183	0.114157	158
AT1G55910	0.00755508	0.372567	40	AT1G55910	0.00755508	0.372567	40					AT3G61410	0.0046765	0.642045	79					AT5G48310	0.0390908	0.2093	8
AT1G55920	0.0266727	0.279311	51	AT1G55920	0.0266727	0.279311	51					AT3G61420	0.00244725	0.924705	9					AT5G48320	0.00146107	1.55515	1
AT1G55928	0.00709113	1.16361	26	AT1G55928	0.00709113	1.16361	26					AT3G61450	0.0515755	0.165397	1					AT5G48330	0.0169588	0.412328	12
AT1G55930	0.00422408	0.159578	6	AT1G55930	0.00422408	0.159578	6					AT3G61560	0.0050965	0.992874	23					AT5G48350	0.00684248	0.978255	48
AT1G55940	0.0363899	0.468714	4	AT1G55940	0.0363899	0.468714	4					AT3G61570	0.00585679	0.527619	13					AT5G48360	0.00169124	0.674749	54
AT1G55960	0.0102293	0.107465	93	AT1G55960	0.0102293	0.107465	93					AT3G61590	0.00665011	0.161664	26					AT5G48370	0.0124714	0.0810226	17
AT1G55970	0.00519375	0.448807	5	AT1G55970	0.00519375	0.448807	5					AT3G61670	0.0198112	0.132434	31					AT5G48380	0.0289782	0.130086	99
AT1G56020	0.0157528	0.31631	10	AT1G56020	0.0157528	0.31631	10					AT3G61690	0.00235322	0.139011	36					AT5G48385	0.00239864	0.664363	125
AT1G56100	0.0072673	0.667593	157	AT1G56100	0.0072673	0.667593	157					AT3G61740	0.00861717	0.552392	14					AT5G48410	0.0422564	0.263069	6
AT1G56140	0.00252975	0.171401	10	AT1G56140	0.00252975	0.171401	10					AT3G61750	0.00321101	0.353433	4					AT5G48430	0.00859019	0.539054	8
AT1G56150	0.0110899	0.378234	14	AT1G56150	0.0110899	0.378234	14					AT3G61780	0.00114598	1.05246	11					AT5G48450	0.033401	0.153327	4
AT1G56230	0.00193198	0.894763	12	AT1G56230	0.00193198	0.894763	12					AT3G61810	0.00666581	0.182292	4					AT5G48460	0.0419455	0.0309385	21
AT1G56250	0.034504	0.274842	3	AT1G56250	0.034504	0.274842	3					AT3G61820	0.00237361	0.82152	112					AT5G48485	0.0265016	0.331319	168
AT1G56290	0.0307711	0.211614	38	AT1G56290	0.0307711	0.211614	38					AT3G61880	0.0097318	0.664868	13					AT5G48490	0.0136871	0.319602	112
AT1G56300	0.0238489	0.497741	33	AT1G56300	0.0238489	0.497741	33					AT3G61890	0.00659379	0.274812	38					AT5G48540	0.0109418	1.06602	33
AT1G56310	0.00248005	0.29599	11	AT1G56310	0.00248005	0.29599	11					AT3G61910	0.0259678	0.353882	4					AT5G48550	0.00292341	1.4626	1
AT1G56430	0.00421006	0.64856	17	AT1G56430	0.00421006	0.64856	17					AT3G61960	0.00449844	0.310771	44					AT5G48560	0.00282001	0.936109	25
AT1G56460	0.0231639	0.139049	25	AT1G56460	0.0231639	0.139049	25					AT3G61990	0.00467527	0.326731	44					AT5G48580	0.0174845	0.307768	111
AT1G56500	0.00763998	0.165514	81	AT1G56500	0.00763998	0.165514	81					AT3G62000	0.0039366	0.317316	10					AT5G48590	0.0195284	0.199491	44
AT1G56510	0.00861698	0.386396	17	AT1G56510	0.00861698	0.386396	17					AT3G62030	0.00454735	0.613335	673					AT5G48600	0.0173307	0.219772	15
AT1G56520	0.0292572	0.702109	15	AT1G56520	0.0292572	0.702109	15					AT3G62090	0.00829573	0.428342	9					AT5G48605	0.0204249	0.441383	16
AT1G56540	0.0146531	0.928012	1	AT1G56540	0.0146531	0.928012	1					AT3G62150	0.00199742	0.347195	22					AT5G48620	0.0126894	0.720092	99
AT1G56560	0.00229538	0.308778	15	AT1G56560	0.00229538	0.308778	15					AT3G62160	0.00755659	0.60047	3					AT5G48657	0.0616857	0.585535	18
AT1G56680	0.00877016	0.750353	2	AT1G56680	0.00877016	0.750353	2					AT3G62170	0.00735963	0.100378	28					AT5G48680	0.023457	0.299929	39
AT1G56690	0.00220619	0.821251	1	AT1G56690	0.00220619	0.821251	1					AT3G62200	0.00916046	0.0691433	4					AT5G48690	0.0532373	0.316011	27
AT1G57560	0.048233	0.535228	6	AT1G57560	0.048233	0.535228	6					AT3G62210	0.0101254	0.310178	32					AT5G48730	0.00284834	0.29969	14
AT1G57630	0.0735944	0.423486	1	AT1G57630	0.0735944	0.423486	1					AT3G62230	0.00291079	0.662407	11					AT5G48740	0.0217723	0.2724	4
AT1G57720	0.0235002	0.0477775	572	AT1G57720	0.0235002	0.0477775	572					AT3G62300	0.00188731	0.323534	33					AT5G48790	0.0782722	0.149235	58
AT1G57750	0.0365715	0.113262	129	AT1G57750	0.0365715	0.113262	129					AT3G62310	0.00193952	0.310415	49					AT5G48820	0.00611446	0.326428	2
AT1G57770	0.0357687	0.186593	26	AT1G57770	0.0357687	0.186593	26					AT3G62350	0.0201801	0.280101	3					AT5G48950	0.0158895	0.183507	2
AT1G57790	0.0044178	0.273312	10	AT1G57790	0.0044178	0.273312	10					AT3G62380	0.0112406	0.44877	64					AT5G48960	0.0024683	0.301122	24
AT1G57800	0.0192553	0.277041	1	AT1G57800	0.0192553	0.277041	1					AT3G62430	0.0230492	0.12462	1					AT5G48980	0.00994349	0.906551	2
AT1G57820	0.0342398	0.0757195	33	AT1G57820	0.0342398	0.0757195	33					AT3G62470	0.00349697	0.762355	9					AT5G49000	0.00792217	0.29329	10
AT1G57870	0.0162052	0.307162	38	AT1G57870	0.0162052	0.307162	38					AT3G62550	0.00789196	0.354094	105					AT5G49060	0.0103356	0.111668	11
AT1G57943	0.00320907	0.353723	2	AT1G57943	0.00320907	0.353723	2					AT3G62610	0.00405488	0.632115	3					AT5G49130	0.0308409	0.187803	6
AT1G57980	0.0163964	0.835641	10	AT1G57980	0.0163964	0.835641	10					AT3G62630	0.0104015	0.113264	87					AT5G49160	0.00709792	0.244033	51
AT1G58025	0.00926212	0.412733	14	AT1G58025	0.00926212	0.412733	14					AT3G62680	0.0335796	0.0898016	9					AT5G49180	0.0143298	0.108303	113
AT1G58030	0.0146532	0.240497	132	AT1G58030	0.0146532	0.240497	132					AT3G62690	0.00923895	1.18298	21					AT5G49215	0.00649005	0.148621	40
AT1G58060	0.0396506	0.182801	30	AT1G58060	0.0396506	0.182801	30					AT3G62700	0.00860511	0.101195	46					AT5G49220	0.00375322	0.277763	28
AT1G58080	0.0344628	0.0621133	105	AT1G58080	0.0344628	0.0621133	105					AT3G62710	0.00193785	0.360228	10					AT5G49390	0.0031449	0.294779	29
AT1G58100	0.0470945	0.196388	83	AT1G58100	0.0470945	0.196388	83					AT3G62740	0.0620775	0.252536	5					AT5G49420	0.0315119	0.0820537	2
AT1G58160	0.0550133	0.323921	1	AT1G58160	0.0550133	0.323921	1					AT3G62750	0.0206603	0.220856	18					AT5G49470	0.00172934	0.302211	8
AT1G58170	0.014722	0.326268	11	AT1G58170	0.014722	0.326268	11					AT3G62760	0.0209299	0.415553	1					AT5G49520	0.00984599	0.457702	22
AT1G58180	0.0204595	0.219186	38	AT1G58180	0.0204595	0.219186	38					AT3G62780	0.00410283	0.375642	6					AT5G49555	0.00920797	0.620394	56
AT1G58190	0.00661155	0.260284	15	AT1G58190	0.00661155	0.260284	15					AT3G62860	0.0181102	0.218187	24					AT5G49560	0.00493338	0.986178	10
AT1G58210	0.00830375	0.351388	9	AT1G58210	0.00830375	0.351388	9					AT3G62900	0.00110115	1.56481	29					AT5G49580	0.00645738	0.0957444	21
AT1G58230	0.0083141	0.335107	43	AT1G58230	0.0083141	0.335107	43					AT3G63000	0.00330074	0.324159	102					AT5G49600	0.0483594	0.50677	44
AT1G58250	0.00278541	0.116463	18	AT1G58250	0.00278541	0.116463	18					AT3G63010	0.00389891	0.314278	25					AT5G49610	0.0443835	0.0803641	29
AT1G58280	0.0405106	0.248608	22	AT1G58280	0.0405106	0.248608	22					AT3G63060	0.014677	0.111957	13					AT5G49660	0.00276427	0.166532	28
AT1G58350	0.0102539	0.10322	21	AT1G58350	0.0102539	0.10322	21					AT3G63070	0.00279058	0.539754	16					AT5G49665	0.0393593	0.118127	19
AT1G58390	0.0443855	0.371679	2	AT1G58390	0.0443855	0.371679	2					AT3G63090	0.00320466	0.347323	18					AT5G49730	0.0355415	0.620939	77
AT1G58400	0.00454091	0.229697	2	AT1G58400	0.00454091	0.229697	2					AT3G63140	0.00636553	0.523526	519					AT5G49750	0.0306762	0.171533	1
AT1G58410	0.0253842	0.483158	3	AT1G58410	0.0253842	0.483158	3					AT3G63180	0.00259055	1.61263	19					AT5G49830	0.00380915	0.411566	54
AT1G58430	0.023477	0.165087	28	AT1G58430	0.023477	0.165087	28					AT3G63190	0.00478815	0.33975	112					AT5G49850	0.0128496	0.118695	2
AT1G58440	0.00493886	0.341634	53	AT1G58440	0.00493886	0.341634	53					AT3G63200	0.00339452	0.344121	66					AT5G49870	0.0541158	0.711444	2
AT1G58470	0.035217	0.317108	19	AT1G58470	0.035217	0.317108	19					AT3G63210	0.00520965	0.645415	54					AT5G49890	0.0213843	0.0583198	59
AT1G58602	0.0182364	0.801953	124	AT1G58602	0.0182364	0.801953	124					AT3G63240	0.0154781	0.103834	26					AT5G49900	0.0536946	0.0796395	16
AT1G59510	0.00699787	2.19416	6	AT1G59510	0.00699787	2.19416	6					AT3G63250	0.00769169	0.353323	68					AT5G49910	0.00380192	0.161775	99
AT1G59560	0.00390581	1.358	10	AT1G59560	0.00390581	1.358	10					AT3G63300	0.00678866	0.703853	21					AT5G49945	0.00288523	0.635158	36
AT1G59590	0.0396694	0.0560717	23	AT1G59590	0.0396694	0.0560717	23					AT3G63340	0.00297683	0.39524	27					AT5G49960	0.0242921	0.0447312	32
AT1G59610	0.0311748	0.049039	138	AT1G59610	0.0311748	0.049039	138					AT3G63370	0.00131674	1.60852	5					AT5G50050	0.0136768	0.389244	4
AT1G59620	0.0223063	0.176775	16	AT1G59620	0.0223063	0.176775	16					AT3G63400	0.00236023	0.659822	115					AT5G50080	0.0123563	0.170362	9
AT1G59640	0.0643192	0.440508	43	AT1G59640	0.0643192	0.440508	43					AT3G63430	0.00967709	0.346062	16					AT5G50115	0.0031015	0.570419	21
AT1G59650	0.0175108	0.144644	34	AT1G59650	0.0175108	0.144644	34					AT3G63440	0.00215334	1.64217	16					AT5G50130	0.0633152	0.312384	10
AT1G59660	0.0137829	0.665607	3	AT1G59660	0.0137829	0.665607	3					AT3G63480	0.005696	0.500418	10					AT5G50150	0.00342479	0.302082	32
AT1G59670	0.0252044	0.347774	3	AT1G59670	0.0252044	0.347774	3					AT3G63500	0.00126126	1.17905	139					AT5G50160	0.00359301	0.514286	23
AT1G59700	0.0192232	0.287982	35	AT1G59700	0.0192232	0.287982	35					AT3G63510	0.0594922	0.683532	23					AT5G50200	0.00640653	0.330361	49
AT1G59740	0.0369288	0.0800928	16	AT1G59740	0.0369288	0.0800928	16					AT3G66652	0.00502067	0.0833144	5					AT5G50250	0.00494371	0.304915	59
AT1G59750	0.0119842	0.106107	64	AT1G59750	0.0119842	0.106107	64					AT3G66658	0.0583209	0.012616	25					AT5G50280	0.00861337	0.441437	7
AT1G59760	0.0187914	0.0920106	24	AT1G59760	0.0187914	0.0920106	24													AT5G50310	0.00224534	0.574431	32
AT1G59780	0.00822021	0.602601	4	AT1G59780	0.00822021	0.602601	4													AT5G50390	0.00224023	0.53958	3
AT1G60300	0.0641518	0.761879	1	AT1G60300	0.0641518	0.761879	1													AT5G50450	0.00787741	0.168786	27
AT1G60390	0.054325	0.0903685	14	AT1G60390	0.054325	0.0903685	14													AT5G50770	0.00351431	0.769923	11
AT1G60550	0.0124102	0.21051	30	AT1G60550	0.0124102	0.21051	30													AT5G50860	0.00246633	0.304125	12
AT1G60610	0.0232658	0.590855	38	AT1G60610	0.0232658	0.590855	38													AT5G50950	0.0179218	0.0985339	80
AT1G60700	0.00609443	0.660562	28	AT1G60700	0.00609443	0.660562	28													AT5G50970	0.00290206	0.289566	7
AT1G60710	0.0267399	0.206001	156	AT1G60710	0.0267399	0.206001	156													AT5G51010	0.00835096	0.704276	119
AT1G60730	0.0537795	0.167127	70	AT1G60730	0.0537795	0.167127	70													AT5G51050	0.00299758	0.296282	6
AT1G60790	0.0545727	0.105831	13	AT1G60790	0.0545727	0.105831	13													AT5G51060	0.0102632	0.0961655	5
AT1G60800	0.00619129	0.11468	59	AT1G60800	0.00619129	0.11468	59													AT5G51070	0.0166038	0.027838	164
AT1G60810	0.0126933	0.0828857	49	AT1G60810	0.0126933	0.0828857	49													AT5G51080	0.00910965	0.147471	14
AT1G60850	0.00369562	0.31723	28	AT1G60850	0.00369562	0.31723	28													AT5G51150	0.0025097	0.668266	22
AT1G60890	0.00785548	0.0748102	26	AT1G60890	0.00785548	0.0748102	26													AT5G51160	0.00261364	1.22048	8
AT1G60920	0.0141275	0.496375	2	AT1G60920	0.0141275	0.496375	2													AT5G51350	0.00151591	0.325946	8
AT1G60930	0.0186363	0.421276	4	AT1G60930	0.0186363	0.421276	4													AT5G51370	0.00327875	0.295683	3
AT1G60940	0.0380092	0.0324269	126	AT1G60940	0.0380092	0.0324269	126													AT5G51380	0.0525965	0.0333779	7
AT1G61030	0.00166872	0.624658	12	AT1G61030	0.00166872	0.624658	12													AT5G51440	0.00617357	0.347168	15
AT1G61050	0.0613475	0.243471	2	AT1G61050	0.0613475	0.243471	2													AT5G51460	0.0110905	0.204731	20
AT1G61060	0.0450594	0.407583	1	AT1G61060	0.0450594	0.407583	1													AT5G51480	0.0348056	0.21939	15
AT1G61065	0.0303676	0.267804	8	AT1G61065	0.0303676	0.267804	8													AT5G51540	0.0019099	0.328682	5
AT1G61070	0.0686612	0.0875424	8	AT1G61070	0.0686612	0.0875424	8													AT5G51600	0.0020292	0.609541	8
AT1G61100	0.0053473	0.201156	44	AT1G61100	0.0053473	0.201156	44													AT5G51690	0.00275478	0.648312	20
AT1G61120	0.0262939	0.477068	6	AT1G61120	0.0262939	0.477068	6													AT5G51710	0.00428934	0.188671	16
AT1G61130	0.0266786	0.288388	1	AT1G61130	0.0266786	0.288388	1													AT5G51730	0.0202946	0.49744	7
AT1G61150	0.00581231	0.620296	51	AT1G61150	0.00581231	0.620296	51													AT5G51760	0.00322742	0.661989	4
AT1G61170	0.0275728	0.38637	38	AT1G61170	0.0275728	0.38637	38													AT5G51770	0.0122267	0.167489	31
AT1G61180	0.0115806	0.710023	27	AT1G61180	0.0115806	0.710023	27													AT5G51800	0.00290862	0.469242	2
AT1G61190	0.0218068	0.649911	45	AT1G61190	0.0218068	0.649911	45													AT5G51820	0.0543415	0.133269	58
AT1G61210	0.0139707	0.349107	16	AT1G61210	0.0139707	0.349107	16													AT5G51860	0.00661551	0.31468	4
AT1G61215	0.0459785	0.227954	9	AT1G61215	0.0459785	0.227954	9													AT5G51890	0.00388448	0.364101	70
AT1G61240	0.00719134	0.279745	20	AT1G61240	0.00719134	0.279745	20													AT5G51920	0.00236128	0.32955	37
AT1G61250	0.031511	0.0497554	142	AT1G61250	0.031511	0.0497554	142													AT5G51950	0.00220812	0.347352	42
AT1G61260	0.0265472	0.0470836	23	AT1G61260	0.0265472	0.0470836	23													AT5G52030	0.00279008	1.27298	10
AT1G61280	0.0204742	0.156938	3	AT1G61280	0.0204742	0.156938	3													AT5G52240	0.00602534	0.336933	159
AT1G61290	0.0462092	0.636984	6	AT1G61290	0.0462092	0.636984	6													AT5G52250	0.00317613	0.375348	21
AT1G61310	0.0322169	0.500444	5	AT1G61310	0.0322169	0.500444	5													AT5G52280	0.00162608	0.316584	22
AT1G61320	0.0187811	0.714761	31	AT1G61320	0.0187811	0.714761	31													AT5G52310	0.00192975	0.321798	407
AT1G61340	0.0288075	0.338759	9	AT1G61340	0.0288075	0.338759	9													AT5G52320	0.00273163	0.965938	11
AT1G61400	0.003405	0.157275	1	AT1G61400	0.003405	0.157275	1													AT5G52330	0.00374923	0.289018	2
AT1G61420	0.00174535	0.311266	33	AT1G61420	0.00174535	0.311266	33													AT5G52400	0.00517617	0.330896	2
AT1G61460	0.0247291	0.306985	3	AT1G61460	0.0247291	0.306985	3													AT5G52410	0.00397241	0.567167	11
AT1G61470	0.0156257	0.401958	3	AT1G61470	0.0156257	0.401958	3													AT5G52420	0.0692531	0.0553282	38
AT1G61500	0.0318019	0.382709	2	AT1G61500	0.0318019	0.382709	2													AT5G52460	0.00353471	0.688266	1
AT1G61550	0.00576127	0.819881	9	AT1G61550	0.00576127	0.819881	9													AT5G52470	0.0170858	0.0853341	242
AT1G61560	0.0230703	0.0320915	4	AT1G61560	0.0230703	0.0320915	4													AT5G52500	0.00348184	1.07841	3
AT1G61566	0.0572643	0.206689	8	AT1G61566	0.0572643	0.206689	8													AT5G52520	0.0279058	0.0567839	29
AT1G61580	0.0386419	0.0860883	37	AT1G61580	0.0386419	0.0860883	37													AT5G52560	0.00241425	0.290374	52
AT1G61670	0.00248785	1.41884	37	AT1G61670	0.00248785	1.41884	37													AT5G52640	0.0104184	0.0588822	65
AT1G61680	0.00730272	0.850284	15	AT1G61680	0.00730272	0.850284	15													AT5G52850	0.00384469	0.845826	41
AT1G61688	0.025489	0.698287	30	AT1G61688	0.025489	0.698287	30													AT5G52860	0.0188444	0.216726	11
AT1G61690	0.00803802	0.406307	27	AT1G61690	0.00803802	0.406307	27													AT5G52870	0.0285627	0.54185	14
AT1G61710	0.0114313	1.35506	1	AT1G61710	0.0114313	1.35506	1													AT5G52882	0.00181377	1.14136	76
AT1G61720	0.0534458	0.171706	22	AT1G61720	0.0534458	0.171706	22													AT5G52930	0.0198717	0.307396	44
AT1G61730	0.0285899	0.250379	53	AT1G61730	0.0285899	0.250379	53													AT5G52940	0.0158463	0.31882	86
AT1G61740	0.0251734	0.0410549	172	AT1G61740	0.0251734	0.0410549	172													AT5G52975	0.0104666	0.359379	5
AT1G61750	0.0247963	0.156226	1	AT1G61750	0.0247963	0.156226	1													AT5G53010	0.00395443	0.424413	3
AT1G61800	0.0319183	0.251948	16	AT1G61800	0.0319183	0.251948	16													AT5G53020	0.005849	0.105344	21
AT1G61810	0.0163001	0.361499	6	AT1G61810	0.0163001	0.361499	6													AT5G53210	0.0035564	0.3474	3
AT1G61820	0.00581619	0.143043	22	AT1G61820	0.00581619	0.143043	22													AT5G53230	0.00353894	0.716058	27
AT1G61850	0.0149641	0.0218808	8	AT1G61850	0.0149641	0.0218808	8													AT5G53240	0.00403494	1.0439	4
AT1G61860	0.0647613	0.0180223	2	AT1G61860	0.0647613	0.0180223	2													AT5G53280	0.0282553	0.297494	29
AT1G61870	0.027374	0.206345	42	AT1G61870	0.027374	0.206345	42													AT5G53360	0.0595146	0.524528	45
AT1G61890	0.00466916	0.199676	163	AT1G61890	0.00466916	0.199676	163													AT5G53460	0.00125035	0.159244	182
AT1G61900	0.0531818	0.117236	89	AT1G61900	0.0531818	0.117236	89													AT5G53470	0.00835345	0.154985	29
AT1G61930	0.0505566	0.042597	9	AT1G61930	0.0505566	0.042597	9													AT5G53500	0.00188633	1.48506	28
AT1G61980	0.0151137	0.156061	31	AT1G61980	0.0151137	0.156061	31													AT5G53510	0.00352692	0.171446	1
AT1G61990	0.02246	0.605734	40	AT1G61990	0.02246	0.605734	40													AT5G53520	0.00174261	1.77006	1
AT1G62010	0.0149601	0.223836	7	AT1G62010	0.0149601	0.223836	7													AT5G53550	0.0256179	0.147866	28
AT1G62020	0.00338792	0.106951	76	AT1G62020	0.00338792	0.106951	76													AT5G53580	0.0038744	0.618365	50
AT1G62030	0.0485157	0.135568	14	AT1G62030	0.0485157	0.135568	14													AT5G53660	0.0603751	0.13447	3
AT1G62040	0.0315842	0.210792	29	AT1G62040	0.0315842	0.210792	29													AT5G53700	0.0163526	0.107929	29
AT1G62050	0.0600119	0.0992161	22	AT1G62050	0.0600119	0.0992161	22													AT5G53750	0.0428537	0.0499601	11
AT1G62080	0.0212171	5.04611	57	AT1G62080	0.0212171	5.04611	57													AT5G53810	0.00326317	1.8612	17
AT1G62085	0.0446825	0.32735	2	AT1G62085	0.0446825	0.32735	2													AT5G53870	0.0349459	0.499266	18
AT1G62110	0.0376905	0.212551	10	AT1G62110	0.0376905	0.212551	10													AT5G53895	0.0385644	0.468212	24
AT1G62120	0.00305528	0.666842	11	AT1G62120	0.00305528	0.666842	11													AT5G53905	0.00776286	0.690464	2
AT1G62130	0.00136514	0.611847	2	AT1G62130	0.00136514	0.611847	2													AT5G53970	0.00328702	0.324905	49
AT1G62170	0.00295389	0.319972	69	AT1G62170	0.00295389	0.319972	69													AT5G54020	0.0414221	1.4317	2
AT1G62200	0.0128045	0.181037	12	AT1G62200	0.0128045	0.181037	12													AT5G54062	0.00609667	0.359984	77
AT1G62260	0.0478703	0.103354	5	AT1G62260	0.0478703	0.103354	5													AT5G54070	0.00411067	1.30371	14
AT1G62262	0.0231299	0.156348	3	AT1G62262	0.0231299	0.156348	3													AT5G54090	0.0133899	0.350632	25
AT1G62300	0.034548	0.0699567	50	AT1G62300	0.034548	0.0699567	50													AT5G54095	0.00700969	0.546891	5
AT1G62330	0.0686406	0.088908	24	AT1G62330	0.0686406	0.088908	24													AT5G54140	0.0212711	0.189001	6
AT1G62340	0.0429115	0.235173	1	AT1G62340	0.0429115	0.235173	1													AT5G54170	0.0205213	0.139549	102
AT1G62380	0.0206488	0.0634792	2121	AT1G62380	0.0206488	0.0634792	2121													AT5G54230	0.0196366	0.409668	11
AT1G62390	0.00206194	0.274514	77	AT1G62390	0.00206194	0.274514	77													AT5G54240	0.0197253	0.158783	2
AT1G62540	0.00969003	0.651174	13	AT1G62540	0.00969003	0.651174	13													AT5G54250	0.00936324	0.0692105	40
AT1G62560	0.0307459	0.132175	11	AT1G62560	0.0307459	0.132175	11													AT5G54280	0.00393886	0.175404	706
AT1G62570	0.0346989	0.0545952	55	AT1G62570	0.0346989	0.0545952	55													AT5G54300	0.0323848	0.128038	38
AT1G62580	0.00963358	1.20989	3	AT1G62580	0.00963358	1.20989	3													AT5G54310	0.0316248	0.145201	73
AT1G62590	0.00767093	0.570018	3	AT1G62590	0.00767093	0.570018	3													AT5G54330	0.0147448	0.171147	13
AT1G62610	0.0288984	0.261449	22	AT1G62610	0.0288984	0.261449	22													AT5G54380	0.00159016	0.325031	37
AT1G62630	0.0129319	1.22423	4	AT1G62630	0.0129319	1.22423	4													AT5G54470	0.0410743	0.188338	18
AT1G62660	0.0377552	0.0527182	153	AT1G62660	0.0377552	0.0527182	153													AT5G54500	0.0114229	0.172064	159
AT1G62670	0.00715716	0.190816	12	AT1G62670	0.00715716	0.190816	12													AT5G54520	0.0576968	0.140727	2
AT1G62680	0.00304261	0.250166	2	AT1G62680	0.00304261	0.250166	2													AT5G54550	0.00434928	1.09005	1
AT1G62770	0.0120137	0.187699	47	AT1G62770	0.0120137	0.187699	47													AT5G54560	0.00995983	0.390544	34
AT1G62790	0.0309072	0.410701	34	AT1G62790	0.0309072	0.410701	34													AT5G54630	0.0456133	0.175612	38
AT1G62800	0.00663039	0.497339	18	AT1G62800	0.00663039	0.497339	18													AT5G54710	0.0108704	0.458987	29
AT1G62810	0.0373369	0.122953	40	AT1G62810	0.0373369	0.122953	40													AT5G54720	0.0106291	1.9309	10
AT1G62820	0.00917368	0.326791	37	AT1G62820	0.00917368	0.326791	37													AT5G54780	0.0173424	0.0574554	21
AT1G62830	0.013917	0.191677	22	AT1G62830	0.013917	0.191677	22													AT5G54830	0.00509408	0.0921879	23
AT1G62840	0.0371524	0.113089	12	AT1G62840	0.0371524	0.113089	12													AT5G54840	0.028636	0.107796	8
AT1G62870	0.0455836	0.0487444	8	AT1G62870	0.0455836	0.0487444	8													AT5G54860	0.0276732	0.170026	25
AT1G62910	0.00243184	0.554689	11	AT1G62910	0.00243184	0.554689	11													AT5G54870	0.00526435	0.156869	46
AT1G62914	0.0319515	0.552973	3	AT1G62914	0.0319515	0.552973	3													AT5G54910	0.0039035	0.451822	14
AT1G62920	0.00541058	0.311233	7	AT1G62920	0.00541058	0.311233	7													AT5G54920	0.00269033	0.935779	38
AT1G62930	0.0141901	0.146819	18	AT1G62930	0.0141901	0.146819	18													AT5G54960	0.0176941	0.0796826	113
AT1G62940	0.0166071	0.0502531	8	AT1G62940	0.0166071	0.0502531	8													AT5G55040	0.00461364	0.207026	31
AT1G62950	0.00462615	0.214221	6	AT1G62950	0.00462615	0.214221	6													AT5G55050	0.00793349	0.43341	7
AT1G62960	0.0045447	0.897441	32	AT1G62960	0.0045447	0.897441	32													AT5G55070	0.0290041	0.201003	124
AT1G62970	0.00841798	0.426837	19	AT1G62970	0.00841798	0.426837	19													AT5G55180	0.0750206	0.0135399	125
AT1G62975	0.0173609	0.480971	15	AT1G62975	0.0173609	0.480971	15													AT5G55200	0.00434315	0.683529	53
AT1G62980	0.0380078	0.142853	10	AT1G62980	0.0380078	0.142853	10													AT5G55210	0.0151141	0.178981	56
AT1G62990	0.0471167	0.0324844	25	AT1G62990	0.0471167	0.0324844	25													AT5G55230	0.00673265	0.10612	96
AT1G63010	0.00897115	0.0713368	68	AT1G63010	0.00897115	0.0713368	68													AT5G55240	0.0134053	0.388215	10
AT1G63020	0.0102755	0.258361	8	AT1G63020	0.0102755	0.258361	8													AT5G55540	0.00193182	0.166837	20
AT1G63030	0.0289607	0.086112	3	AT1G63030	0.0289607	0.086112	3													AT5G55710	0.00597549	0.365391	92
AT1G63070	0.0276204	0.268114	3	AT1G63070	0.0276204	0.268114	3													AT5G55740	0.0055427	0.4643	6
AT1G63080	0.0128294	0.218324	13	AT1G63080	0.0128294	0.218324	13													AT5G55790	0.0129348	0.559187	6
AT1G63090	0.0310563	0.0481438	37	AT1G63090	0.0310563	0.0481438	37													AT5G55840	0.0013038	0.87222	1
AT1G63100	0.032066	0.186728	19	AT1G63100	0.032066	0.186728	19													AT5G55900	0.0137975	0.307238	11
AT1G63110	0.0533751	0.185431	48	AT1G63110	0.0533751	0.185431	48													AT5G56000	0.047119	0.0356167	38
AT1G63120	0.0458658	0.124568	39	AT1G63120	0.0458658	0.124568	39													AT5G56040	0.00624101	0.139205	34
AT1G63130	0.00479588	0.286608	21	AT1G63130	0.00479588	0.286608	21													AT5G56060	0.0340577	0.897248	1
AT1G63150	0.00220845	5.09347	6	AT1G63150	0.00220845	5.09347	6													AT5G56070	0.0398394	0.850593	1
AT1G63170	0.0039818	0.282048	28	AT1G63170	0.0039818	0.282048	28													AT5G56320	0.0161491	0.107401	7
AT1G63230	0.0419526	0.593782	30	AT1G63230	0.0419526	0.593782	30													AT5G56330	0.0150785	0.169963	9
AT1G63300	0.00415588	0.203809	14	AT1G63300	0.00415588	0.203809	14													AT5G56360	0.00215173	0.315125	68
AT1G63360	0.0588598	0.737818	27	AT1G63360	0.0588598	0.737818	27													AT5G56370	0.00319612	0.660031	4
AT1G63370	0.0063547	0.763533	6	AT1G63370	0.0063547	0.763533	6													AT5G56490	0.0113926	0.410059	14
AT1G63420	0.0122742	0.308624	23	AT1G63420	0.0122742	0.308624	23													AT5G56500	0.0217827	0.10058	29
AT1G63430	0.00871321	0.215207	25	AT1G63430	0.00871321	0.215207	25													AT5G56530	0.00352898	0.290603	46
AT1G63470	0.0451654	0.077535	57	AT1G63470	0.0451654	0.077535	57													AT5G56550	0.00877364	2.01184	76
AT1G63480	0.00365458	1.35812	21	AT1G63480	0.00365458	1.35812	21													AT5G56660	0.011524	0.0898369	113
AT1G63490	0.00273403	0.419921	8	AT1G63490	0.00273403	0.419921	8													AT5G56700	0.00872401	0.163379	1
AT1G63530	0.0422439	0.698761	52	AT1G63530	0.0422439	0.698761	52													AT5G56760	0.0236268	0.125135	109
AT1G63540	0.00205637	2.40884	7	AT1G63540	0.00205637	2.40884	7													AT5G56790	0.00222643	0.288596	15
AT1G63550	0.00701645	0.625684	21	AT1G63550	0.00701645	0.625684	21													AT5G56840	0.00558412	0.345322	7
AT1G63580	0.00993754	0.16345	1	AT1G63580	0.00993754	0.16345	1													AT5G56870	0.00406749	0.293141	89
AT1G63600	0.0330274	0.0924365	2	AT1G63600	0.0330274	0.0924365	2													AT5G56940	0.0564204	0.18275	47
AT1G63630	0.0106059	1.65297	10	AT1G63630	0.0106059	1.65297	10													AT5G56970	0.00255016	1.00198	5
AT1G63640	0.00411191	0.295721	29	AT1G63640	0.00411191	0.295721	29													AT5G56980	0.00330551	0.727034	53
AT1G63670	0.0758596	0.151972	27	AT1G63670	0.0758596	0.151972	27													AT5G57015	0.00934121	0.109107	25
AT1G63690	0.00665796	0.386815	87	AT1G63690	0.00665796	0.386815	87													AT5G57060	0.00976122	2.36763	17
AT1G63700	0.00321041	0.153906	20	AT1G63700	0.00321041	0.153906	20													AT5G57070	0.00214663	0.370414	20
AT1G63710	0.00747146	0.114932	12	AT1G63710	0.00747146	0.114932	12													AT5G57240	0.0299752	0.193873	19
AT1G63740	0.00143337	0.617863	19	AT1G63740	0.00143337	0.617863	19													AT5G57250	0.0058335	0.773097	17
AT1G63750	0.00474989	0.745598	14	AT1G63750	0.00474989	0.745598	14													AT5G57260	0.00599766	0.570788	1
AT1G63770	0.00406878	0.106904	107	AT1G63770	0.00406878	0.106904	107													AT5G57270	0.0278741	0.0412501	27
AT1G63820	0.00455544	0.667927	3	AT1G63820	0.00455544	0.667927	3													AT5G57350	0.00559761	0.169812	41
AT1G63855	0.0779671	0.402091	8	AT1G63855	0.0779671	0.402091	8													AT5G57380	0.00236208	0.294957	13
AT1G63880	0.0312648	0.754721	17	AT1G63880	0.0312648	0.754721	17													AT5G57565	0.0116029	0.252538	11
AT1G63930	0.0452189	0.0236211	1	AT1G63930	0.0452189	0.0236211	1													AT5G57590	0.00153306	0.707264	20
AT1G63990	0.00366367	0.624677	24	AT1G63990	0.00366367	0.624677	24													AT5G57640	0.0330302	0.275226	52
AT1G64090	0.00822778	1.07563	129	AT1G64090	0.00822778	1.07563	129													AT5G57670	0.00473703	0.160812	2
AT1G64150	0.0701647	0.309544	39	AT1G64150	0.0701647	0.309544	39													AT5G57710	0.00252196	0.547342	88
AT1G64170	0.00149504	0.379461	18	AT1G64170	0.00149504	0.379461	18													AT5G57780	0.0247693	0.107069	14
AT1G64180	0.0172888	0.645878	7	AT1G64180	0.0172888	0.645878	7													AT5G57830	0.00410313	0.799801	18
AT1G64230	0.0682049	0.0694879	503	AT1G64230	0.0682049	0.0694879	503													AT5G57850	0.00361841	0.328531	41
AT1G64290	0.00390283	0.614653	1	AT1G64290	0.00390283	0.614653	1													AT5G57870	0.00166048	0.346823	173
AT1G64300	0.00507761	0.126478	7	AT1G64300	0.00507761	0.126478	7													AT5G57890	0.00509096	0.316185	18
AT1G64340	0.0159305	0.114208	6	AT1G64340	0.0159305	0.114208	6													AT5G57900	0.00929636	0.473508	47
AT1G64350	0.00707423	0.255393	56	AT1G64350	0.00707423	0.255393	56													AT5G57940	0.00618326	0.291959	25
AT1G64460	0.00881242	0.168387	9	AT1G64460	0.00881242	0.168387	9													AT5G58040	0.00893656	0.0799781	43
AT1G64530	0.00471694	0.225099	20	AT1G64530	0.00471694	0.225099	20													AT5G58080	0.00227844	0.310466	2
AT1G64550	0.0076772	0.0804061	90	AT1G64550	0.0076772	0.0804061	90													AT5G58100	0.0014514	0.642725	56
AT1G64580	0.00286224	0.573891	20	AT1G64580	0.00286224	0.573891	20													AT5G58120	0.0417224	0.326842	22
AT1G64583	0.00279752	0.303651	2	AT1G64583	0.00279752	0.303651	2													AT5G58160	0.00100406	0.334809	3
AT1G64610	0.0113311	0.236352	25	AT1G64610	0.0113311	0.236352	25													AT5G58170	0.00163354	0.748468	11
AT1G64625	0.0255371	0.225487	7	AT1G64625	0.0255371	0.225487	7													AT5G58370	0.0119782	0.237269	16
AT1G64660	0.0419741	0.0231757	198	AT1G64660	0.0419741	0.0231757	198													AT5G58560	0.00390244	0.386308	68
AT1G64670	0.0253563	0.0755611	56	AT1G64670	0.0253563	0.0755611	56													AT5G58580	0.0319851	0.473395	2
AT1G64690	0.0053422	0.296971	7	AT1G64690	0.0053422	0.296971	7													AT5G58600	0.0425891	0.053364	19
AT1G64720	0.0182837	0.312716	730	AT1G64720	0.0182837	0.312716	730													AT5G58610	0.034123	0.774566	3
AT1G64760	0.0265714	0.0331428	14	AT1G64760	0.0265714	0.0331428	14													AT5G58660	0.00375563	0.337769	10
AT1G64770	0.0718218	0.671333	48	AT1G64770	0.0718218	0.671333	48													AT5G58680	0.0193556	0.127901	10
AT1G64780	0.045233	0.0587611	57	AT1G64780	0.045233	0.0587611	57													AT5G58690	0.00734156	0.103009	2
AT1G64810	0.00676959	0.273088	32	AT1G64810	0.00676959	0.273088	32													AT5G58720	0.00252954	1.36532	65
AT1G64840	0.00349713	0.66188	8	AT1G64840	0.00349713	0.66188	8													AT5G58760	0.00525971	0.443129	5
AT1G64860	0.0659503	0.0781718	79	AT1G64860	0.0659503	0.0781718	79													AT5G58780	0.0146054	0.0981032	3
AT1G64870	0.0135413	0.323015	48	AT1G64870	0.0135413	0.323015	48													AT5G58830	0.00720741	0.269716	5
AT1G64890	0.029772	0.0992593	27	AT1G64890	0.029772	0.0992593	27													AT5G58840	0.00174971	0.730181	4
AT1G64900	0.0669563	0.116741	31	AT1G64900	0.0669563	0.116741	31													AT5G58880	0.0125932	0.461899	46
AT1G64940	0.0381712	0.278921	2	AT1G64940	0.0381712	0.278921	2													AT5G58900	0.00450837	0.34622	27
AT1G64950	0.00789225	0.221037	58	AT1G64950	0.00789225	0.221037	58													AT5G58930	0.0028585	0.288711	56
AT1G65060	0.042055	0.120324	32	AT1G65060	0.042055	0.120324	32													AT5G58940	0.00898351	0.20754	3
AT1G65090	0.0228564	0.481897	16	AT1G65090	0.0228564	0.481897	16													AT5G58950	0.0027533	0.300072	107
AT1G65120	0.0014871	1.70354	5	AT1G65120	0.0014871	1.70354	5													AT5G58980	0.045722	0.184194	9
AT1G65150	0.0200203	0.334712	65	AT1G65150	0.0200203	0.334712	65													AT5G58990	0.0630202	0.295203	44
AT1G65180	0.029072	0.22481	10	AT1G65180	0.029072	0.22481	10													AT5G59010	0.00288744	0.61926	40
AT1G65240	0.0211152	0.0416917	16	AT1G65240	0.0211152	0.0416917	16													AT5G59020	0.00180213	0.622472	12
AT1G65250	0.0713391	0.498696	5	AT1G65250	0.0713391	0.498696	5													AT5G59040	0.00850699	0.352059	3
AT1G65295	0.0137561	0.537884	29	AT1G65295	0.0137561	0.537884	29													AT5G59070	0.0241833	0.246685	8
AT1G65300	0.0399282	0.289349	1	AT1G65300	0.0399282	0.289349	1													AT5G59190	0.00486129	0.706565	1
AT1G65310	0.036553	0.0422512	26	AT1G65310	0.036553	0.0422512	26													AT5G59200	0.00269717	0.294299	1
AT1G65320	0.0711188	0.0300206	46	AT1G65320	0.0711188	0.0300206	46													AT5G59220	0.0200266	0.0599852	39
AT1G65330	0.00538271	0.572508	3	AT1G65330	0.00538271	0.572508	3													AT5G59260	0.0258676	0.412955	1
AT1G65380	0.0402181	0.119926	14	AT1G65380	0.0402181	0.119926	14													AT5G59470	0.0362695	0.106808	18
AT1G65390	0.0712152	0.335837	15	AT1G65390	0.0712152	0.335837	15													AT5G59520	0.00346327	0.375559	15
AT1G65440	0.00581136	0.264947	62	AT1G65440	0.00581136	0.264947	62													AT5G59530	0.0281284	0.186424	6
AT1G65450	0.0128533	0.0751408	7	AT1G65450	0.0128533	0.0751408	7													AT5G59570	0.00455026	0.982153	37
AT1G65500	0.076552	0.35251	42	AT1G65500	0.076552	0.35251	42													AT5G59670	0.0014276	1.8441	7
AT1G65510	0.0166296	0.676367	14	AT1G65510	0.0166296	0.676367	14													AT5G59680	0.0148121	0.17089	4
AT1G65520	0.0450642	0.249939	41	AT1G65520	0.0450642	0.249939	41													AT5G59700	0.0197825	0.162525	9
AT1G65560	0.0194303	0.0652831	26	AT1G65560	0.0194303	0.0652831	26													AT5G59720	0.0528634	0.0519545	87
AT1G65590	0.0372467	0.0678027	59	AT1G65590	0.0372467	0.0678027	59													AT5G59730	0.0547611	0.0526733	92
AT1G65610	0.00213954	0.333785	12	AT1G65610	0.00213954	0.333785	12													AT5G59740	0.050709	0.02579	8
AT1G65710	0.00325192	0.291222	44	AT1G65710	0.00325192	0.291222	44													AT5G59750	0.00262416	0.305721	65
AT1G65800	0.00147298	1.09554	23	AT1G65800	0.00147298	1.09554	23													AT5G59770	0.0135059	0.629644	36
AT1G65880	0.00454524	0.169515	6	AT1G65880	0.00454524	0.169515	6													AT5G59780	0.0124349	0.297145	23
AT1G65950	0.0023283	1.40861	10	AT1G65950	0.0023283	1.40861	10													AT5G59810	0.00328879	0.352913	4
AT1G65970	0.00847792	0.644477	234	AT1G65970	0.00847792	0.644477	234													AT5G60040	0.00207361	0.30087	19
AT1G65985	0.00298689	0.649366	16	AT1G65985	0.00298689	0.649366	16													AT5G60070	0.00439963	0.767201	3
AT1G66040	0.00272042	0.934204	2	AT1G66040	0.00272042	0.934204	2													AT5G60142	0.00542704	0.432722	10
AT1G66090	0.0560998	0.874484	48	AT1G66090	0.0560998	0.874484	48													AT5G60170	0.0015271	0.284139	28
AT1G66110	0.0343749	0.692944	13	AT1G66110	0.0343749	0.692944	13													AT5G60200	0.0163109	0.210178	40
AT1G66120	0.0149036	0.380049	59	AT1G66120	0.0149036	0.380049	59													AT5G60210	0.00231803	0.685561	28
AT1G66130	0.0480113	0.167302	29	AT1G66130	0.0480113	0.167302	29													AT5G60250	0.00220714	1.20148	2
AT1G66160	0.0127384	0.0804622	34	AT1G66160	0.0127384	0.0804622	34													AT5G60270	0.00201097	0.661067	14
AT1G66170	0.00457534	0.130659	1	AT1G66170	0.00457534	0.130659	1													AT5G60300	0.00333241	0.176968	27
AT1G66180	0.0309126	0.033744	85	AT1G66180	0.0309126	0.033744	85													AT5G60310	0.0247067	0.666915	1
AT1G66190	0.00588368	0.266195	46	AT1G66190	0.00588368	0.266195	46													AT5G60460	0.0297944	0.150295	22
AT1G66210	0.00445995	1.2654	18	AT1G66210	0.00445995	1.2654	18													AT5G60490	0.00496678	0.371933	34
AT1G66230	0.0500369	0.125913	10	AT1G66230	0.0500369	0.125913	10													AT5G60520	0.00800847	0.163835	2
AT1G66240	0.0224542	0.196256	152	AT1G66240	0.0224542	0.196256	152													AT5G60660	0.00388212	0.419479	70
AT1G66250	0.0732933	0.0236371	15	AT1G66250	0.0732933	0.0236371	15													AT5G60690	0.00330014	0.157989	27
AT1G66260	0.0537137	0.22617	138	AT1G66260	0.0537137	0.22617	138													AT5G60710	0.00180099	0.356999	81
AT1G66280	0.00275743	0.600776	57	AT1G66280	0.00275743	0.600776	57													AT5G60720	0.00195749	0.327341	7
AT1G66320	0.0166374	0.282762	1	AT1G66320	0.0166374	0.282762	1													AT5G60730	0.00350182	0.322273	6
AT1G66340	0.00881774	0.20732	37	AT1G66340	0.00881774	0.20732	37													AT5G60760	0.0323131	0.120518	11
AT1G66345	0.00262453	0.304924	10	AT1G66345	0.00262453	0.304924	10													AT5G60870	0.00281064	0.363841	13
AT1G66350	0.00505359	0.174315	42	AT1G66350	0.00505359	0.174315	42													AT5G60890	0.0187678	0.161777	25
AT1G66360	0.00797108	0.317529	6	AT1G66360	0.00797108	0.317529	6													AT5G60900	0.00933166	0.251881	11
AT1G66400	0.0447458	0.0591734	24	AT1G66400	0.0447458	0.0591734	24													AT5G61120	0.00346352	0.292302	23
AT1G66430	0.0290493	0.114983	85	AT1G66430	0.0290493	0.114983	85													AT5G61160	0.0320339	0.687266	15
AT1G66450	0.0228924	0.56322	1	AT1G66450	0.0228924	0.56322	1													AT5G61270	0.0310532	0.161163	16
AT1G66500	0.0321911	0.315784	18	AT1G66500	0.0321911	0.315784	18													AT5G61290	0.00302298	0.631896	14
AT1G66530	0.00477228	0.310865	22	AT1G66530	0.00477228	0.310865	22													AT5G61300	0.00608146	0.491581	6
AT1G66600	0.00515074	2.22515	5	AT1G66600	0.00515074	2.22515	5													AT5G61340	0.0651449	0.0408854	17
AT1G66620	0.0613936	0.259887	12	AT1G66620	0.0613936	0.259887	12													AT5G61360	0.00622147	0.68823	11
AT1G66630	0.0158631	0.0965585	1	AT1G66630	0.0158631	0.0965585	1													AT5G61400	0.0313734	0.244689	1
AT1G66660	0.0321374	0.23339	5	AT1G66660	0.0321374	0.23339	5													AT5G61430	0.00408506	0.643176	17
AT1G66680	0.0177977	0.0712363	168	AT1G66680	0.0177977	0.0712363	168													AT5G61470	0.0163933	0.742066	1
AT1G66730	0.00415184	1.04987	12	AT1G66730	0.00415184	1.04987	12													AT5G61520	0.00473422	0.189026	38
AT1G66760	0.0401911	0.0229055	44	AT1G66760	0.0401911	0.0229055	44													AT5G61540	0.00371911	0.667103	4
AT1G66810	0.00414834	0.350677	1	AT1G66810	0.00414834	0.350677	1													AT5G61610	0.0132971	0.461581	1
AT1G66830	0.00401709	0.320309	3	AT1G66830	0.00401709	0.320309	3													AT5G61730	0.00856764	0.110408	6
AT1G66840	0.0178656	0.171309	10	AT1G66840	0.0178656	0.171309	10													AT5G61740	0.00350734	0.434093	4
AT1G66860	0.0511272	0.178754	12	AT1G66860	0.0511272	0.178754	12													AT5G61760	0.00452925	0.979588	41
AT1G66880	0.0481474	0.622669	30	AT1G66880	0.0481474	0.622669	30													AT5G61780	0.00398379	0.228377	142
AT1G66930	0.0105574	0.309786	3	AT1G66930	0.0105574	0.309786	3													AT5G61790	0.0025479	0.328167	336
AT1G66940	0.0326029	0.480009	35	AT1G66940	0.0326029	0.480009	35													AT5G61940	0.0190768	0.665399	1
AT1G66960	0.00682456	1.30085	3	AT1G66960	0.00682456	1.30085	3													AT5G62000	0.00161751	0.631951	207
AT1G66970	0.0142456	0.704968	205	AT1G66970	0.0142456	0.704968	205													AT5G62170	0.0055328	0.115561	11
AT1G67000	0.0381709	0.23886	1	AT1G67000	0.0381709	0.23886	1													AT5G62190	0.00684962	0.0928766	216
AT1G67025	0.028534	0.359175	44	AT1G67025	0.028534	0.359175	44													AT5G62200	0.013454	0.53416	19
AT1G67030	0.0068229	0.996124	11	AT1G67030	0.0068229	0.996124	11													AT5G62210	0.0107376	0.193753	46
AT1G67070	0.00912943	0.331883	6	AT1G67070	0.00912943	0.331883	6													AT5G62220	0.00257299	0.334778	23
AT1G67110	0.0175896	0.10052	3	AT1G67110	0.0175896	0.10052	3													AT5G62230	0.00413314	0.111525	45
AT1G67150	0.0561662	0.0621151	23	AT1G67150	0.0561662	0.0621151	23													AT5G62240	0.00909724	0.552546	43
AT1G67210	0.0362761	0.0574903	2	AT1G67210	0.0362761	0.0574903	2													AT5G62340	0.00630638	0.34622	2
AT1G67230	0.00224247	0.71352	89	AT1G67230	0.00224247	0.71352	89													AT5G62370	0.00312371	0.138968	2
AT1G67270	0.0129048	0.782057	2	AT1G67270	0.0129048	0.782057	2													AT5G62430	0.00947374	0.310529	24
AT1G67340	0.00742036	0.467992	55	AT1G67340	0.00742036	0.467992	55													AT5G62460	0.00479766	0.881017	39
AT1G67400	0.0166554	0.0909573	8	AT1G67400	0.0166554	0.0909573	8													AT5G62470	0.0147359	0.173951	43
AT1G67420	0.0167483	0.327726	4	AT1G67420	0.0167483	0.327726	4													AT5G62500	0.0143756	0.105136	17
AT1G67460	0.00529622	1.07177	45	AT1G67460	0.00529622	1.07177	45													AT5G62510	0.00639822	0.498376	6
AT1G67470	0.0152623	0.200181	15	AT1G67470	0.0152623	0.200181	15													AT5G62520	0.0228854	0.175362	54
AT1G67510	0.0214295	0.0294023	7	AT1G67510	0.0214295	0.0294023	7													AT5G62530	0.042067	0.0373173	68
AT1G67580	0.00474833	0.344985	51	AT1G67580	0.00474833	0.344985	51													AT5G62560	0.0116381	0.0691235	16
AT1G67680	0.00706521	0.498464	51	AT1G67680	0.00706521	0.498464	51													AT5G62570	0.0165017	0.622941	37
AT1G67690	0.0177423	0.290231	3	AT1G67690	0.0177423	0.290231	3													AT5G62580	0.0123218	0.603189	21
AT1G67710	0.00263546	0.32098	9	AT1G67710	0.00263546	0.32098	9													AT5G62620	0.0060561	0.106904	13
AT1G67780	0.00291179	0.288299	1	AT1G67780	0.00291179	0.288299	1													AT5G62730	0.00408509	0.19194	2
AT1G67810	0.00504131	0.345505	12	AT1G67810	0.00504131	0.345505	12													AT5G62980	0.0696078	0.339028	17
AT1G67820	0.00324982	0.901212	7	AT1G67820	0.00324982	0.901212	7													AT5G63010	0.00834995	0.304469	13
AT1G67830	0.00718292	0.333519	26	AT1G67830	0.00718292	0.333519	26													AT5G63020	0.0432316	0.378037	17
AT1G67865	0.0184421	0.968504	137	AT1G67865	0.0184421	0.968504	137													AT5G63030	0.0376844	0.200864	65
AT1G67900	0.00433821	0.161204	46	AT1G67900	0.00433821	0.161204	46													AT5G63040	0.0570584	0.202134	13
AT1G67950	0.00536469	1.44857	43	AT1G67950	0.00536469	1.44857	43													AT5G63080	0.0274152	0.358843	7
AT1G67970	0.0172634	0.350824	11	AT1G67970	0.0172634	0.350824	11													AT5G63085	0.0534338	0.621698	4
AT1G68020	0.00178782	0.276993	32	AT1G68020	0.00178782	0.276993	32													AT5G63100	0.00422872	0.315684	12
AT1G68030	0.014035	0.395821	1	AT1G68030	0.014035	0.395821	1													AT5G63160	0.00362595	0.6752	104
AT1G68360	0.0109039	0.167839	12	AT1G68360	0.0109039	0.167839	12													AT5G63370	0.00385504	0.988801	80
AT1G68370	0.0394647	0.026165	43	AT1G68370	0.0394647	0.026165	43													AT5G63380	0.00426288	0.386476	53
AT1G68460	0.00359561	1.05587	4	AT1G68460	0.00359561	1.05587	4													AT5G63390	0.00237541	0.335554	24
AT1G68560	0.00297447	0.324887	221	AT1G68560	0.00297447	0.324887	221													AT5G63410	0.0102926	0.0626775	54
AT1G68570	0.00630672	0.121096	24	AT1G68570	0.00630672	0.121096	24													AT5G63450	0.0104625	0.250887	12
AT1G68580	0.00861158	0.0786941	38	AT1G68580	0.00861158	0.0786941	38													AT5G63530	0.0035477	0.360547	55
AT1G68590	0.0150509	0.183024	281	AT1G68590	0.0150509	0.183024	281													AT5G63560	0.00574375	0.18768	32
AT1G68600	0.0201888	0.0827784	36	AT1G68600	0.0201888	0.0827784	36													AT5G63570	0.0420726	0.0440957	161
AT1G68610	0.0677197	0.336702	2	AT1G68610	0.0677197	0.336702	2													AT5G63590	0.00624637	1.26544	18
AT1G68620	0.0130143	0.298128	23	AT1G68620	0.0130143	0.298128	23													AT5G63595	0.0517964	0.745901	4
AT1G68640	0.00630438	0.15344	8	AT1G68640	0.00630438	0.15344	8													AT5G63600	0.00410889	0.664393	67
AT1G68670	0.0118314	0.21006	71	AT1G68670	0.0118314	0.21006	71													AT5G63630	0.0250125	0.160552	2
AT1G68690	0.00186446	0.67653	17	AT1G68690	0.00186446	0.67653	17													AT5G63750	0.00257816	0.956059	2
AT1G68720	0.00822458	0.414402	76	AT1G68720	0.00822458	0.414402	76													AT5G63760	0.0135799	1.29382	31
AT1G68730	0.0171474	1.20674	8	AT1G68730	0.0171474	1.20674	8													AT5G63810	0.0132109	0.0858579	47
AT1G68740	0.00342184	0.662914	11	AT1G68740	0.00342184	0.662914	11													AT5G63840	0.00150966	0.315552	125
AT1G68820	0.00300778	0.621778	24	AT1G68820	0.00300778	0.621778	24													AT5G63920	0.00150491	0.629443	4
AT1G68940	0.00513153	0.243741	3	AT1G68940	0.00513153	0.243741	3													AT5G64020	0.0102899	0.104522	22
AT1G69100	0.00900206	0.507957	6	AT1G69100	0.00900206	0.507957	6													AT5G64030	0.00174256	1.20202	81
AT1G69200	0.00462038	0.306473	22	AT1G69200	0.00462038	0.306473	22													AT5G64090	0.00262447	0.39623	21
AT1G69220	0.00167606	0.312388	51	AT1G69220	0.00167606	0.312388	51													AT5G64170	0.00251306	0.274666	44
AT1G69260	0.0262917	0.100274	33	AT1G69260	0.0262917	0.100274	33													AT5G64360	0.00289028	0.994931	32
AT1G69270	0.0104524	0.155147	42	AT1G69270	0.0104524	0.155147	42													AT5G64370	0.00342408	0.313857	68
AT1G69290	0.0166812	0.337788	4	AT1G69290	0.0166812	0.337788	4													AT5G64410	0.0383522	0.0316255	75
AT1G69295	0.0281675	0.238631	168	AT1G69295	0.0281675	0.238631	168													AT5G64430	0.0128411	0.219309	48
AT1G69310	0.0153132	0.594849	13	AT1G69310	0.0153132	0.594849	13													AT5G64440	0.0267245	0.331468	64
AT1G69360	0.00292886	0.682526	35	AT1G69360	0.00292886	0.682526	35													AT5G64600	0.00503615	0.511224	18
AT1G69440	0.00144354	0.304378	8	AT1G69440	0.00144354	0.304378	8													AT5G64630	0.00562658	0.32237	16
AT1G69450	0.0135889	0.0456477	9	AT1G69450	0.0135889	0.0456477	9													AT5G64640	0.00415535	0.546379	15
AT1G69480	0.0269833	0.193248	1	AT1G69480	0.0269833	0.193248	1													AT5G64710	0.00177431	0.575881	4
AT1G69485	0.0457144	0.152769	40	AT1G69485	0.0457144	0.152769	40													AT5G64740	0.0431901	0.0191917	153
AT1G69530	0.00909417	0.182392	262	AT1G69530	0.00909417	0.182392	262													AT5G64820	0.0102173	0.291595	1
AT1G69560	0.0265461	0.574576	1	AT1G69560	0.0265461	0.574576	1													AT5G64870	0.00278707	0.666918	33
AT1G69570	0.0296328	0.238655	18	AT1G69570	0.0296328	0.238655	18													AT5G64910	0.00728782	0.580562	6
AT1G69610	0.062713	0.161859	3	AT1G69610	0.062713	0.161859	3													AT5G64940	0.00357598	0.325017	170
AT1G69630	0.0300421	0.350312	1	AT1G69630	0.0300421	0.350312	1													AT5G64980	0.00790023	0.326236	3
AT1G69670	0.00407364	0.144147	10	AT1G69670	0.00407364	0.144147	10													AT5G65005	0.0092526	0.967864	19
AT1G69700	0.0329334	0.142604	57	AT1G69700	0.0329334	0.142604	57													AT5G65040	0.0127117	0.609163	12
AT1G69710	0.0317812	0.07957	1	AT1G69710	0.0317812	0.07957	1													AT5G65100	0.0050045	0.315015	1
AT1G69720	0.0543002	0.148891	22	AT1G69720	0.0543002	0.148891	22													AT5G65110	0.00394281	0.16189	108
AT1G69730	0.0653001	0.365539	25	AT1G69730	0.0653001	0.365539	25													AT5G65140	0.0148169	0.0807156	14
AT1G69740	0.00316467	0.324865	138	AT1G69740	0.00316467	0.324865	138													AT5G65158	0.0420817	0.109941	25
AT1G69770	0.0120027	0.173139	14	AT1G69770	0.0120027	0.173139	14													AT5G65170	0.0113153	0.433149	3
AT1G69780	0.00544198	0.26371	71	AT1G69780	0.00544198	0.26371	71													AT5G65180	0.0221319	0.136618	30
AT1G69790	0.0159142	0.299433	8	AT1G69790	0.0159142	0.299433	8													AT5G65200	0.00455325	0.358302	10
AT1G69800	0.0432532	0.0432552	28	AT1G69800	0.0432532	0.0432552	28													AT5G65207	0.0276788	0.19913	104
AT1G69810	0.0377485	0.179896	6	AT1G69810	0.0377485	0.179896	6													AT5G65230	0.048019	0.0938227	5
AT1G69820	0.0721435	0.342541	2	AT1G69820	0.0721435	0.342541	2													AT5G65240	0.00598345	0.354496	20
AT1G69830	0.00642971	0.076431	73	AT1G69830	0.00642971	0.076431	73													AT5G65280	0.0075094	0.148545	45
AT1G69850	0.0305269	0.0254819	56	AT1G69850	0.0305269	0.0254819	56													AT5G65310	0.0127714	0.67619	102
AT1G69870	0.0160979	0.0457956	59	AT1G69870	0.0160979	0.0457956	59													AT5G65320	0.0178959	0.600783	4
AT1G69900	0.0149688	0.437187	25	AT1G69900	0.0149688	0.437187	25													AT5G65330	0.00559132	0.866329	2
AT1G69910	0.0578782	0.0917414	8	AT1G69910	0.0578782	0.0917414	8													AT5G65390	0.0203618	0.827468	49
AT1G69920	0.0218336	0.0867392	2	AT1G69920	0.0218336	0.0867392	2													AT5G65420	0.00461829	0.294145	9
AT1G69940	0.00715769	0.174293	28	AT1G69940	0.00715769	0.174293	28													AT5G65440	0.00255325	0.605441	31
AT1G70040	0.0148215	0.459269	24	AT1G70040	0.0148215	0.459269	24													AT5G65450	0.00416343	0.140408	6
AT1G70060	0.00797644	0.16217	29	AT1G70060	0.00797644	0.16217	29													AT5G65530	0.00300214	0.645086	7
AT1G70070	0.0140477	0.0786851	25	AT1G70070	0.0140477	0.0786851	25													AT5G65560	0.00324409	0.144969	10
AT1G70090	0.055347	0.0416146	67	AT1G70090	0.055347	0.0416146	67													AT5G65570	0.00200606	0.873232	1
AT1G70100	0.0519753	0.724252	34	AT1G70100	0.0519753	0.724252	34													AT5G65630	0.00984921	0.224114	108
AT1G70140	0.0166801	0.290994	10	AT1G70140	0.0166801	0.290994	10													AT5G65640	0.00398217	0.313685	35
AT1G70160	0.00579167	0.141341	124	AT1G70160	0.00579167	0.141341	124													AT5G65683	0.00509559	0.125854	26
AT1G70220	0.0119187	0.167087	2	AT1G70220	0.0119187	0.167087	2													AT5G65687	0.0223203	0.0775011	10
AT1G70230	0.0170466	0.18539	33	AT1G70230	0.0170466	0.18539	33													AT5G65690	0.034828	0.0373544	4
AT1G70300	0.0549204	0.0447097	24	AT1G70300	0.0549204	0.0447097	24													AT5G65710	0.00265336	0.169531	9
AT1G70320	0.00137682	0.630692	70	AT1G70320	0.00137682	0.630692	70													AT5G65750	0.0674966	0.0128441	67
AT1G70440	0.0266962	0.155599	5	AT1G70440	0.0266962	0.155599	5													AT5G65760	0.00266849	0.641715	81
AT1G70460	0.0322736	0.020317	1	AT1G70460	0.0322736	0.020317	1													AT5G65780	0.00387727	1.02181	99
AT1G70520	0.00209559	0.324958	33	AT1G70520	0.00209559	0.324958	33													AT5G65810	0.00497028	1.4133	40
AT1G70550	0.00511687	0.97796	20	AT1G70550	0.00511687	0.97796	20													AT5G65830	0.0188406	0.171072	11
AT1G70580	0.00287788	0.317597	68	AT1G70580	0.00287788	0.317597	68													AT5G65890	0.00900681	0.304493	12
AT1G70590	0.022552	0.114453	19	AT1G70590	0.022552	0.114453	19													AT5G65900	0.00457594	0.299528	32
AT1G70630	0.00784064	0.312578	3	AT1G70630	0.00784064	0.312578	3													AT5G65920	0.00336993	0.287031	20
AT1G70650	0.0285146	0.0777844	59	AT1G70650	0.0285146	0.0777844	59													AT5G65930	0.00228346	0.14997	45
AT1G70680	0.00704766	0.327864	13	AT1G70680	0.00704766	0.327864	13													AT5G66040	0.0782909	0.245109	218
AT1G70690	0.019649	0.0737627	26	AT1G70690	0.019649	0.0737627	26													AT5G66050	0.0179667	0.14037	23
AT1G70750	0.00196438	0.586588	6	AT1G70750	0.00196438	0.586588	6													AT5G66055	0.0226642	0.178645	51
AT1G70770	0.0021874	0.333353	250	AT1G70770	0.0021874	0.333353	250													AT5G66060	0.0471797	0.170201	7
AT1G70810	0.015765	0.17333	36	AT1G70810	0.015765	0.17333	36													AT5G66070	0.00522446	0.352982	14
AT1G70820	0.0121662	0.244534	35	AT1G70820	0.0121662	0.244534	35													AT5G66130	0.00532667	0.39713	7
AT1G70830	0.0122962	0.322511	271	AT1G70830	0.0122962	0.322511	271													AT5G66140	0.00512253	0.706364	143
AT1G70840	0.00754155	0.349803	5	AT1G70840	0.00754155	0.349803	5													AT5G66200	0.00410212	0.166587	85
AT1G70880	0.0326874	0.174622	4	AT1G70880	0.0326874	0.174622	4													AT5G66230	0.00775439	0.311034	42
AT1G70890	0.00740258	1.2066	137	AT1G70890	0.00740258	1.2066	137													AT5G66280	0.0607824	0.0184228	24
AT1G70980	0.00578431	0.507336	20	AT1G70980	0.00578431	0.507336	20													AT5G66310	0.0159392	0.176918	42
AT1G71010	0.0255157	0.11705	131	AT1G71010	0.0255157	0.11705	131													AT5G66320	0.0115476	0.114778	47
AT1G71015	0.0253318	0.280637	5	AT1G71015	0.0253318	0.280637	5													AT5G66330	0.00965428	0.330943	21
AT1G71040	0.0344147	0.135109	56	AT1G71040	0.0344147	0.135109	56													AT5G66350	0.00425179	1.87379	13
AT1G71060	0.0294245	0.148467	2	AT1G71060	0.0294245	0.148467	2													AT5G66450	0.0273028	0.30882	35
AT1G71070	0.0432227	0.0516041	38	AT1G71070	0.0432227	0.0516041	38													AT5G66590	0.0127894	0.39495	52
AT1G71100	0.0346494	0.146274	45	AT1G71100	0.0346494	0.146274	45													AT5G66600	0.00260508	0.767494	53
AT1G71130	0.0157977	0.17876	54	AT1G71130	0.0157977	0.17876	54													AT5G66610	0.00254309	0.864178	4
AT1G71140	0.0198392	0.451517	3	AT1G71140	0.0198392	0.451517	3													AT5G66620	0.00797853	0.972945	3
AT1G71170	0.0135605	0.550014	45	AT1G71170	0.0135605	0.550014	45													AT5G66630	0.00601968	0.938059	12
AT1G71180	0.00819851	0.378698	37	AT1G71180	0.00819851	0.378698	37													AT5G66640	0.0307883	0.902781	4
AT1G71240	0.00169817	0.31296	21	AT1G71240	0.00169817	0.31296	21													AT5G66660	0.00902265	1.03836	25
AT1G71280	0.0152142	0.255673	1	AT1G71280	0.0152142	0.255673	1													AT5G66670	0.0379469	0.166616	44
AT1G71300	0.00390916	0.46566	2	AT1G71300	0.00390916	0.46566	2													AT5G66675	0.0297894	0.0337199	31
AT1G71330	0.00455843	0.584622	2	AT1G71330	0.00455843	0.584622	2													AT5G66690	0.0391769	0.0952021	57
AT1G71370	0.0263006	0.320934	9	AT1G71370	0.0263006	0.320934	9													AT5G66700	0.00609455	0.951656	4
AT1G71400	0.0228748	0.328317	18	AT1G71400	0.0228748	0.328317	18													AT5G66710	0.0343486	0.287804	1
AT1G71410	0.00284336	0.173976	19	AT1G71410	0.00284336	0.173976	19													AT5G66750	0.00187197	0.305713	18
AT1G71480	0.0783771	0.199094	96	AT1G71480	0.0783771	0.199094	96													AT5G66810	0.00397792	0.318949	24
AT1G71490	0.0054999	0.243414	46	AT1G71490	0.0054999	0.243414	46													AT5G66816	0.0164996	0.251552	2
AT1G71680	0.00543895	0.188725	2	AT1G71680	0.00543895	0.188725	2													AT5G66870	0.00821048	0.351751	3
AT1G71697	0.00445769	0.276194	33	AT1G71697	0.00445769	0.276194	33													AT5G66880	0.0285176	0.0843819	54
AT1G71770	0.00432172	0.292818	33	AT1G71770	0.00432172	0.292818	33													AT5G66890	0.0167798	0.510009	2
AT1G71890	0.0023448	0.770142	4	AT1G71890	0.0023448	0.770142	4													AT5G66900	0.00988626	0.0557337	21
AT1G72000	0.00272495	0.325192	1	AT1G72000	0.00272495	0.325192	1													AT5G66910	0.00496607	1.5414	14
AT1G72010	0.00365242	0.967984	69	AT1G72010	0.00365242	0.967984	69													AT5G66950	0.00172091	0.286608	22
AT1G72070	0.0468279	0.148312	75	AT1G72070	0.0468279	0.148312	75													AT5G67020	0.0279253	0.354073	9
AT1G72100	0.00297268	0.916677	15	AT1G72100	0.00297268	0.916677	15													AT5G67030	0.0155611	0.310241	116
AT1G72110	0.00637436	0.983044	4	AT1G72110	0.00637436	0.983044	4													AT5G67060	0.0529004	0.0670004	6
AT1G72120	0.0222965	0.259467	10	AT1G72120	0.0222965	0.259467	10													AT5G67070	0.019123	0.186588	85
AT1G72125	0.00658194	0.74657	3	AT1G72125	0.00658194	0.74657	3													AT5G67130	0.00322027	0.321487	52
AT1G72140	0.00245121	0.9757	8	AT1G72140	0.00245121	0.9757	8													AT5G67190	0.0147197	0.164119	26
AT1G72150	0.00621259	1.04843	573	AT1G72150	0.00621259	1.04843	573													AT5G67260	0.00401356	0.292979	65
AT1G72160	0.00274306	0.330208	155	AT1G72160	0.00274306	0.330208	155													AT5G67300	0.0124669	0.119485	258
AT1G72180	0.00398193	0.231012	55	AT1G72180	0.00398193	0.231012	55													AT5G67310	0.00673893	0.69329	64
AT1G72190	0.00368761	0.64122	37	AT1G72190	0.00368761	0.64122	37													AT5G67330	0.0122674	0.0725226	73
AT1G72200	0.00636817	0.350869	8	AT1G72200	0.00636817	0.350869	8													AT5G67340	0.0274843	0.191309	5
AT1G72220	0.00338066	0.628622	7	AT1G72220	0.00338066	0.628622	7													AT5G67360	0.024666	0.0756179	445
AT1G72250	0.00475525	0.304507	8	AT1G72250	0.00475525	0.304507	8													AT5G67370	0.0289173	0.044987	42
AT1G72270	0.00644968	1.15112	16	AT1G72270	0.00644968	1.15112	16													AT5G67411	0.0132164	0.167182	52
AT1G72300	0.00132751	0.893569	14	AT1G72300	0.00132751	0.893569	14													AT5G67420	0.0100193	0.182026	77
AT1G72330	0.0027715	0.631419	31	AT1G72330	0.0027715	0.631419	31													AT5G67440	0.00658749	0.252619	37
AT1G72340	0.0033039	1.08013	59	AT1G72340	0.0033039	1.08013	59													AT5G67460	0.0110101	0.315672	12
AT1G72410	0.0283792	0.22212	31	AT1G72410	0.0283792	0.22212	31													AT5G67470	0.025586	0.178663	20
AT1G72470	0.0587949	0.0121558	16	AT1G72470	0.0587949	0.0121558	16													AT5G67500	0.0166316	0.362725	119
AT1G72480	0.0177401	0.0500261	17	AT1G72480	0.0177401	0.0500261	17													AT5G67510	0.0102891	0.574304	138
AT1G72500	0.0111252	0.104338	4	AT1G72500	0.0111252	0.104338	4													AT5G67520	0.00944557	0.29971	12
AT1G72520	0.0179074	0.0844819	40	AT1G72520	0.0179074	0.0844819	40													AT5G67540	0.00593724	0.4712	23
AT1G72530	0.0214169	0.107796	18	AT1G72530	0.0214169	0.107796	18													AT5G67570	0.00361332	0.301213	15
AT1G72590	0.0127074	0.220267	1	AT1G72590	0.0127074	0.220267	1													AT5G67580	0.00456987	0.323406	43
AT1G72670	0.00324972	0.329907	8	AT1G72670	0.00324972	0.329907	8
AT1G72760	0.0109316	0.450474	3	AT1G72760	0.0109316	0.450474	3
AT1G72790	0.0561125	0.394942	45	AT1G72790	0.0561125	0.394942	45
AT1G72860	0.00399095	0.475702	14	AT1G72860	0.00399095	0.475702	14
AT1G72890	0.0599179	0.316352	10	AT1G72890	0.0599179	0.316352	10
AT1G72900	0.0374179	0.575931	40	AT1G72900	0.0374179	0.575931	40
AT1G72920	0.0260837	0.398115	32	AT1G72920	0.0260837	0.398115	32
AT1G72940	0.0381789	0.2212	45	AT1G72940	0.0381789	0.2212	45
AT1G72950	0.0146377	0.39889	2	AT1G72950	0.0146377	0.39889	2
AT1G73080	0.00231812	0.172262	57	AT1G73080	0.00231812	0.172262	57
AT1G73130	0.00246824	0.529326	5	AT1G73130	0.00246824	0.529326	5
AT1G73260	0.0120217	0.174546	75	AT1G73260	0.0120217	0.174546	75
AT1G73270	0.0237019	0.321567	1	AT1G73270	0.0237019	0.321567	1
AT1G73330	0.00623964	0.344361	253	AT1G73330	0.00623964	0.344361	253
AT1G73360	0.00391846	0.308788	9	AT1G73360	0.00391846	0.308788	9
AT1G73390	0.0149695	0.145639	40	AT1G73390	0.0149695	0.145639	40
AT1G73410	0.0122481	0.290115	7	AT1G73410	0.0122481	0.290115	7
AT1G73440	0.00528415	0.996063	23	AT1G73440	0.00528415	0.996063	23
AT1G73450	0.00133508	0.276834	8	AT1G73450	0.00133508	0.276834	8
AT1G73490	0.00564987	0.294272	60	AT1G73490	0.00564987	0.294272	60
AT1G73500	0.0380043	0.0383433	96	AT1G73500	0.0380043	0.0383433	96
AT1G73560	0.0433411	0.234367	3	AT1G73560	0.0433411	0.234367	3
AT1G73600	0.00550612	0.158388	223	AT1G73600	0.00550612	0.158388	223
AT1G73603	0.044265	0.875486	25	AT1G73603	0.044265	0.875486	25
AT1G73680	0.0398028	0.0321465	46	AT1G73680	0.0398028	0.0321465	46
AT1G73860	0.00138615	0.30671	6	AT1G73860	0.00138615	0.30671	6
AT1G73870	0.0324889	0.369811	15	AT1G73870	0.0324889	0.369811	15
AT1G73875	0.00312343	0.307697	9	AT1G73875	0.00312343	0.307697	9
AT1G73880	0.0473138	0.173196	28	AT1G73880	0.0473138	0.173196	28
AT1G73890	0.00596611	0.818857	1	AT1G73890	0.00596611	0.818857	1
AT1G73950	0.019264	0.202199	19	AT1G73950	0.019264	0.202199	19
AT1G74030	0.00270573	0.34864	45	AT1G74030	0.00270573	0.34864	45
AT1G74040	0.00204357	0.348948	40	AT1G74040	0.00204357	0.348948	40
AT1G74140	0.0349047	0.42415	39	AT1G74140	0.0349047	0.42415	39
AT1G74160	0.00280143	0.302761	37	AT1G74160	0.00280143	0.302761	37
AT1G74170	0.0254758	0.351454	8	AT1G74170	0.0254758	0.351454	8
AT1G74230	0.00878159	0.178697	123	AT1G74230	0.00878159	0.178697	123
AT1G74250	0.00469721	0.145603	35	AT1G74250	0.00469721	0.145603	35
AT1G74280	0.00755697	0.473304	26	AT1G74280	0.00755697	0.473304	26
AT1G74300	0.0074882	0.34768	36	AT1G74300	0.0074882	0.34768	36
AT1G74320	0.00463428	0.259115	18	AT1G74320	0.00463428	0.259115	18
AT1G74350	0.0175399	0.254682	8	AT1G74350	0.0175399	0.254682	8
AT1G74380	0.00344718	0.268759	56	AT1G74380	0.00344718	0.268759	56
AT1G74430	0.00501347	0.652388	60	AT1G74430	0.00501347	0.652388	60
AT1G74450	0.00415967	0.253278	12	AT1G74450	0.00415967	0.253278	12
AT1G74590	0.0066966	0.823544	11	AT1G74590	0.0066966	0.823544	11
AT1G74600	0.00314763	0.310451	1	AT1G74600	0.00314763	0.310451	1
AT1G74720	0.00601177	0.0694563	29	AT1G74720	0.00601177	0.0694563	29
AT1G74750	0.00171827	0.588492	2	AT1G74750	0.00171827	0.588492	2
AT1G74770	0.00229716	0.451332	5	AT1G74770	0.00229716	0.451332	5
AT1G74790	0.0328748	0.100017	34	AT1G74790	0.0328748	0.100017	34
AT1G74800	0.0175642	0.267262	16	AT1G74800	0.0175642	0.267262	16
AT1G74830	0.00522833	0.154083	4	AT1G74830	0.00522833	0.154083	4
AT1G74875	0.0118831	0.605214	1	AT1G74875	0.0118831	0.605214	1
AT1G74910	0.00647073	0.165478	117	AT1G74910	0.00647073	0.165478	117
AT1G75010	0.0033381	0.925345	14	AT1G75010	0.0033381	0.925345	14
AT1G75090	0.0148414	0.28372	19	AT1G75090	0.0148414	0.28372	19
AT1G75100	0.00222092	0.299916	33	AT1G75100	0.00222092	0.299916	33
AT1G75110	0.00608381	0.345121	18	AT1G75110	0.00608381	0.345121	18
AT1G75130	0.00533882	0.164538	16	AT1G75130	0.00533882	0.164538	16
AT1G75160	0.00644979	0.177626	3	AT1G75160	0.00644979	0.177626	3
AT1G75310	0.00187002	0.490476	25	AT1G75310	0.00187002	0.490476	25
AT1G75620	0.00236951	0.346643	2	AT1G75620	0.00236951	0.346643	2
AT1G75640	0.0106659	0.227656	15	AT1G75640	0.0106659	0.227656	15
AT1G75660	0.00565923	0.0754078	83	AT1G75660	0.00565923	0.0754078	83
AT1G75680	0.0683867	0.0122914	157	AT1G75680	0.0683867	0.0122914	157
AT1G75710	0.039242	0.0501238	40	AT1G75710	0.039242	0.0501238	40
AT1G75790	0.00468378	0.177045	3	AT1G75790	0.00468378	0.177045	3
AT1G75860	0.00493239	0.295189	45	AT1G75860	0.00493239	0.295189	45
AT1G75890	0.00380224	0.301414	5	AT1G75890	0.00380224	0.301414	5
AT1G75930	0.00429995	0.585512	96	AT1G75930	0.00429995	0.585512	96
AT1G75960	0.0340099	0.863938	14	AT1G75960	0.0340099	0.863938	14
AT1G76040	0.00780526	0.197862	30	AT1G76040	0.00780526	0.197862	30
AT1G76050	0.0125513	0.330011	26	AT1G76050	0.0125513	0.330011	26
AT1G76100	0.0066473	0.416559	126	AT1G76100	0.0066473	0.416559	126
AT1G76110	0.00824284	0.157686	23	AT1G76110	0.00824284	0.157686	23
AT1G76120	0.0096032	0.0969975	7	AT1G76120	0.0096032	0.0969975	7
AT1G76370	0.0035591	0.326483	4	AT1G76370	0.0035591	0.326483	4
AT1G76380	0.00668144	0.698939	12	AT1G76380	0.00668144	0.698939	12
AT1G76470	0.0220424	0.244748	9	AT1G76470	0.0220424	0.244748	9
AT1G76520	0.0032941	1.05453	54	AT1G76520	0.0032941	1.05453	54
AT1G76530	0.0520099	0.641204	6	AT1G76530	0.0520099	0.641204	6
AT1G76550	0.00220679	0.324483	31	AT1G76550	0.00220679	0.324483	31
AT1G76560	0.0115386	0.27633	18	AT1G76560	0.0115386	0.27633	18
AT1G76580	0.00515519	0.326424	20	AT1G76580	0.00515519	0.326424	20
AT1G76590	0.0377387	0.05138	10	AT1G76590	0.0377387	0.05138	10
AT1G76610	0.0122344	0.479748	20	AT1G76610	0.0122344	0.479748	20
AT1G76630	0.00125038	0.888104	7	AT1G76630	0.00125038	0.888104	7
AT1G76700	0.00367728	0.295354	40	AT1G76700	0.00367728	0.295354	40
AT1G76740	0.000977663	1.14615	3	AT1G76740	0.000977663	1.14615	3
AT1G76780	0.000800415	0.574066	57	AT1G76780	0.000800415	0.574066	57
AT1G76820	0.0161989	0.726968	11	AT1G76820	0.0161989	0.726968	11
AT1G76850	0.00128169	1.88384	87	AT1G76850	0.00128169	1.88384	87
AT1G76880	0.00214257	0.351205	57	AT1G76880	0.00214257	0.351205	57
AT1G76970	0.00997151	0.388564	26	AT1G76970	0.00997151	0.388564	26
AT1G77020	0.00397888	0.284231	17	AT1G77020	0.00397888	0.284231	17
AT1G77060	0.0145603	0.0929603	37	AT1G77060	0.0145603	0.0929603	37
AT1G77120	0.0329378	0.0684486	153	AT1G77120	0.0329378	0.0684486	153
AT1G77145	0.00586705	0.280232	8	AT1G77145	0.00586705	0.280232	8
AT1G77210	0.00236115	0.389646	16	AT1G77210	0.00236115	0.389646	16
AT1G77250	0.00595068	0.136858	15	AT1G77250	0.00595068	0.136858	15
AT1G77260	0.00257374	0.988027	23	AT1G77260	0.00257374	0.988027	23
AT1G77270	0.00597187	0.875511	26	AT1G77270	0.00597187	0.875511	26
AT1G77300	0.00223097	0.77233	20	AT1G77300	0.00223097	0.77233	20
AT1G77310	0.00146743	3.26139	12	AT1G77310	0.00146743	3.26139	12
AT1G77410	0.0033994	0.317345	7	AT1G77410	0.0033994	0.317345	7
AT1G77500	0.00307884	0.491113	13	AT1G77500	0.00307884	0.491113	13
AT1G77530	0.0554789	0.237735	4	AT1G77530	0.0554789	0.237735	4
AT1G77570	0.0100261	0.293506	10	AT1G77570	0.0100261	0.293506	10
AT1G77580	0.00179694	0.625887	14	AT1G77580	0.00179694	0.625887	14
AT1G77600	0.00342791	0.381748	13	AT1G77600	0.00342791	0.381748	13
AT1G77630	0.014808	0.0728959	26	AT1G77630	0.014808	0.0728959	26
AT1G77640	0.00481399	1.19533	14	AT1G77640	0.00481399	1.19533	14
AT1G77650	0.0122095	0.483893	1	AT1G77650	0.0122095	0.483893	1
AT1G77720	0.00553656	0.101108	15	AT1G77720	0.00553656	0.101108	15
AT1G77800	0.00220501	0.564519	37	AT1G77800	0.00220501	0.564519	37
AT1G77815	0.032078	0.265341	13	AT1G77815	0.032078	0.265341	13
AT1G77840	0.00344918	0.284311	55	AT1G77840	0.00344918	0.284311	55
AT1G77850	0.0154889	0.18993	16	AT1G77850	0.0154889	0.18993	16
AT1G77855	0.0320228	0.0411523	3	AT1G77855	0.0320228	0.0411523	3
AT1G77885	0.0183783	0.310479	13	AT1G77885	0.0183783	0.310479	13
AT1G77930	0.00550829	0.293704	121	AT1G77930	0.00550829	0.293704	121
AT1G77950	0.00549065	0.956626	56	AT1G77950	0.00549065	0.956626	56
AT1G77960	0.0341887	0.5445	59	AT1G77960	0.0341887	0.5445	59
AT1G77980	0.0363599	0.0345038	2	AT1G77980	0.0363599	0.0345038	2
AT1G77990	0.00377409	0.176763	15	AT1G77990	0.00377409	0.176763	15
AT1G78040	0.0418009	0.0642499	662	AT1G78040	0.0418009	0.0642499	662
AT1G78120	0.00498445	0.507764	5	AT1G78120	0.00498445	0.507764	5
AT1G78130	0.00253654	0.366998	38	AT1G78130	0.00253654	0.366998	38
AT1G78170	0.0326304	0.0610122	34	AT1G78170	0.0326304	0.0610122	34
AT1G78210	0.00416097	0.343207	107	AT1G78210	0.00416097	0.343207	107
AT1G78370	0.0132608	0.15142	132	AT1G78370	0.0132608	0.15142	132
AT1G78390	0.00385562	0.178836	5	AT1G78390	0.00385562	0.178836	5
AT1G78470	0.00477167	1.03104	14	AT1G78470	0.00477167	1.03104	14
AT1G78490	0.00281895	0.656803	64	AT1G78490	0.00281895	0.656803	64
AT1G78550	0.0046848	0.751815	5	AT1G78550	0.0046848	0.751815	5
AT1G78640	0.0135569	0.438328	50	AT1G78640	0.0135569	0.438328	50
AT1G78820	0.0249863	0.120549	64	AT1G78820	0.0249863	0.120549	64
AT1G78830	0.0395429	0.0769794	206	AT1G78830	0.0395429	0.0769794	206
AT1G78960	0.00177536	0.32668	29	AT1G78960	0.00177536	0.32668	29
AT1G78980	0.003076	1.12779	29	AT1G78980	0.003076	1.12779	29
AT1G79000	0.00085285	0.57928	53	AT1G79000	0.00085285	0.57928	53
AT1G79020	0.00313766	0.306784	10	AT1G79020	0.00313766	0.306784	10
AT1G79030	0.00534858	0.143059	14	AT1G79030	0.00534858	0.143059	14
AT1G79050	0.0165911	0.179042	39	AT1G79050	0.0165911	0.179042	39
AT1G79180	0.029209	0.344446	6	AT1G79180	0.029209	0.344446	6
AT1G79310	0.0284882	0.0734053	6	AT1G79310	0.0284882	0.0734053	6
AT1G79320	0.0259834	0.222532	4	AT1G79320	0.0259834	0.222532	4
AT1G79330	0.0321297	0.232205	3	AT1G79330	0.0321297	0.232205	3
AT1G79460	0.00521698	0.107873	25	AT1G79460	0.00521698	0.107873	25
AT1G79470	0.0428419	0.0798145	21	AT1G79470	0.0428419	0.0798145	21
AT1G79480	0.00265808	1.39047	44	AT1G79480	0.00265808	1.39047	44
AT1G79490	0.00747467	0.585169	6	AT1G79490	0.00747467	0.585169	6
AT1G79510	0.00983579	0.164918	50	AT1G79510	0.00983579	0.164918	50
AT1G79530	0.00300441	0.357231	100	AT1G79530	0.00300441	0.357231	100
AT1G79540	0.00179042	0.627746	6	AT1G79540	0.00179042	0.627746	6
AT1G79550	0.00306413	0.372888	418	AT1G79550	0.00306413	0.372888	418
AT1G79570	0.00229452	0.15184	33	AT1G79570	0.00229452	0.15184	33
AT1G79590	0.00610379	0.306959	61	AT1G79590	0.00610379	0.306959	61
AT1G79640	0.00422105	0.149466	4	AT1G79640	0.00422105	0.149466	4
AT1G79660	0.014291	0.676572	32	AT1G79660	0.014291	0.676572	32
AT1G79670	0.00411701	1.2422	39	AT1G79670	0.00411701	1.2422	39
AT1G79680	0.0129566	0.252701	7	AT1G79680	0.0129566	0.252701	7
AT1G79840	0.0078141	0.228258	157	AT1G79840	0.0078141	0.228258	157
AT1G79880	0.00342315	0.323362	27	AT1G79880	0.00342315	0.323362	27
AT1G79890	0.00318432	0.155783	2	AT1G79890	0.00318432	0.155783	2
AT1G79900	0.0135586	0.22247	18	AT1G79900	0.0135586	0.22247	18
AT1G79920	0.00189722	0.805437	131	AT1G79920	0.00189722	0.805437	131
AT1G79930	0.0185259	0.14728	971	AT1G79930	0.0185259	0.14728	971
AT1G80150	0.00365613	0.597558	7	AT1G80150	0.00365613	0.597558	7
AT1G80230	0.00701954	0.385943	126	AT1G80230	0.00701954	0.385943	126
AT1G80240	0.0188422	0.189712	26	AT1G80240	0.0188422	0.189712	26
AT1G80260	0.00135767	0.655756	16	AT1G80260	0.00135767	0.655756	16
AT1G80270	0.00234556	0.313407	37	AT1G80270	0.00234556	0.313407	37
AT1G80320	0.00492061	0.538546	10	AT1G80320	0.00492061	0.538546	10
AT1G80330	0.0035442	0.361072	1	AT1G80330	0.0035442	0.361072	1
AT1G80470	0.00498398	0.773517	2	AT1G80470	0.00498398	0.773517	2
AT1G80490	0.00239444	0.165554	57	AT1G80490	0.00239444	0.165554	57
AT1G80520	0.0315212	0.0768063	3	AT1G80520	0.0315212	0.0768063	3
AT1G80530	0.0120091	0.0707144	70	AT1G80530	0.0120091	0.0707144	70
AT1G80540	0.0251557	0.0992834	5	AT1G80540	0.0251557	0.0992834	5
AT1G80555	0.0408506	0.537865	18	AT1G80555	0.0408506	0.537865	18
AT1G80560	0.00964087	0.115107	71	AT1G80560	0.00964087	0.115107	71
AT1G80570	0.00791127	0.119474	15	AT1G80570	0.00791127	0.119474	15
AT1G80600	0.016751	0.252905	130	AT1G80600	0.016751	0.252905	130
AT1G80610	0.00618014	0.694627	22	AT1G80610	0.00618014	0.694627	22
AT1G80640	0.0059305	0.179083	25	AT1G80640	0.0059305	0.179083	25
AT1G80680	0.00138286	0.299629	33	AT1G80680	0.00138286	0.299629	33
AT1G80740	0.00528516	0.210019	2	AT1G80740	0.00528516	0.210019	2
AT1G80745	0.0626695	0.338869	9	AT1G80745	0.0626695	0.338869	9
AT1G80810	0.0037264	0.454874	18	AT1G80810	0.0037264	0.454874	18
AT1G80820	0.00703863	0.601784	15	AT1G80820	0.00703863	0.601784	15
AT1G80830	0.00229547	0.375941	62	AT1G80830	0.00229547	0.375941	62
AT1G80870	0.00865493	0.3876	8	AT1G80870	0.00865493	0.3876	8
AT1G80880	0.00894657	0.385267	2	AT1G80880	0.00894657	0.385267	2
AT1G80900	0.0128527	0.153524	9	AT1G80900	0.0128527	0.153524	9
AT1G80910	0.0181417	0.200851	37	AT1G80910	0.0181417	0.200851	37
AT1G80930	0.00285314	0.878965	62	AT1G80930	0.00285314	0.878965	62
AT1G80950	0.0104998	0.105211	29	AT1G80950	0.0104998	0.105211	29
AT2G01260	0.0109566	0.109932	31
AT2G01270	0.00863929	0.104213	93
AT2G01280	0.0579846	0.425612	43
AT2G01290	0.0372459	0.0937323	67
AT2G01300	0.00800502	0.732923	34
AT2G01320	0.00515319	0.242843	80
AT2G01340	0.0175824	0.241676	62
AT2G01370	0.0147407	0.440351	18
AT2G01410	0.024841	0.0460857	96
AT2G01420	0.0182307	0.15662	66
AT2G01430	0.0478225	0.14719	6
AT2G01510	0.0179095	0.206468	1
AT2G01570	0.0146857	0.101147	159
AT2G01620	0.00474305	0.636018	45
AT2G01710	0.0159356	0.278306	51
AT2G01720	0.00540295	0.181496	129
AT2G01730	0.00226669	0.315914	1
AT2G01750	0.00208762	1.02059	12
AT2G01760	0.0445405	0.223301	11
AT2G01800	0.034117	0.778833	24
AT2G01820	0.0479343	0.196266	65
AT2G01860	0.0554723	0.0781444	13
AT2G01880	0.0206062	0.185512	16
AT2G01890	0.00862077	0.150453	28
AT2G01910	0.00467406	0.307137	40
AT2G01918	0.0231672	0.100684	47
AT2G01930	0.0479545	0.0308575	28
AT2G01950	0.00225788	0.348668	18
AT2G01970	0.00837281	0.184666	124
AT2G01980	0.00205062	0.796468	18
AT2G02020	0.0145483	0.986298	6
AT2G02030	0.0529239	1.07204	24
AT2G02060	0.0238666	0.0702036	4
AT2G02070	0.0133536	0.29449	79
AT2G02080	0.00268444	0.63492	43
AT2G02170	0.00593044	0.301644	12
AT2G02220	0.00952888	0.0461663	45
AT2G02230	0.0427362	0.112797	15
AT2G02240	0.041403	0.944337	7
AT2G02250	0.0471058	0.211988	3
AT2G02300	0.00532477	0.283358	16
AT2G02350	0.00808705	0.279755	3
AT2G02360	0.0725496	0.537801	23
AT2G02400	0.0177365	0.0777754	30
AT2G02450	0.00343001	0.307249	14
AT2G02480	0.0247101	0.116326	18
AT2G02490	0.0168349	1.23465	81
AT2G02498	0.037466	0.560163	12
AT2G02610	0.0024752	0.547827	55
AT2G02640	0.0040331	0.71846	2
AT2G02680	0.00457986	0.580028	3
AT2G02690	0.0169465	0.614852	22
AT2G02720	0.00291842	0.335633	5
AT2G02780	0.0366456	0.146271	10
AT2G02790	0.00220205	0.312664	17
AT2G02810	0.0310215	0.0461982	23
AT2G02860	0.00227719	0.327362	25
AT2G02890	0.0598807	1.11829	14
AT2G02950	0.0156765	0.128887	24
AT2G02955	0.0219776	0.24321	39
AT2G02970	0.0297714	0.209521	51
AT2G02980	0.00335169	0.990275	25
AT2G02990	0.0505687	0.037669	42
AT2G03140	0.00627336	0.475458	29
AT2G03200	0.0154417	0.184409	10
AT2G03210	0.0779229	0.136501	2
AT2G03220	0.0200127	0.20583	29
AT2G03230	0.00860807	1.73155	14
AT2G03260	0.0216723	0.0727359	7
AT2G03330	0.016753	0.357805	37
AT2G03340	0.0121404	0.700514	32
AT2G03350	0.0570411	0.0901565	36
AT2G03360	0.0461714	0.356494	8
AT2G03370	0.0110858	0.547665	16
AT2G03410	0.0243861	0.103637	36
AT2G03440	0.00663512	0.368764	236
AT2G03450	0.00226184	0.2929	5
AT2G03460	0.00570968	0.595863	32
AT2G03505	0.0286848	0.711502	8
AT2G03530	0.0113078	0.105747	16
AT2G03640	0.00316371	0.302594	26
AT2G03730	0.00905371	0.106837	29
AT2G03850	0.00671835	0.352141	19
AT2G03880	0.0265029	0.284436	6
AT2G03890	0.0195948	0.0356726	140
AT2G04034	0.0175608	0.261553	2
AT2G04037	0.0275753	0.333517	39
AT2G04040	0.0107328	0.0885889	20
AT2G04050	0.0145357	0.341713	5
AT2G04080	0.0347077	0.294591	15
AT2G04090	0.0263732	0.227354	1
AT2G04160	0.00918114	0.329196	41
AT2G04190	0.00674338	0.158716	1
AT2G04230	0.00313754	0.935033	37
AT2G04280	0.00266012	0.283366	99
AT2G04400	0.0283639	0.484507	53
AT2G04420	0.0242429	0.614642	14
AT2G04430	0.0407912	0.298744	5
AT2G04495	0.0207545	0.105755	3
AT2G04500	0.0509345	0.215882	22
AT2G04515	0.0128043	0.547199	18
AT2G04540	0.0289162	0.236158	4
AT2G04550	0.0391184	0.0835951	79
AT2G04620	0.00521899	0.105498	1
AT2G04680	0.0702882	0.29502	24
AT2G04842	0.00213799	0.948519	84
AT2G04850	0.0208949	0.220139	31
AT2G04860	0.00696094	0.262632	1
AT2G04925	0.0181295	0.518455	37
AT2G05070	0.0100082	0.168471	546
AT2G05160	0.0141971	0.239215	21
AT2G05310	0.0180238	1.28947	79
AT2G05380	0.0162155	0.27725	476
AT2G05400	0.0602554	0.392389	18
AT2G05510	0.0329433	0.136103	409
AT2G05630	0.00810911	0.672927	80
AT2G05790	0.00846813	0.111523	192
AT2G05810	0.00413616	0.385695	25
AT2G05830	0.0232018	0.20129	81
AT2G05840	0.0239615	0.0735344	88
AT2G05850	0.00555605	0.163788	5
AT2G05900	0.0221978	0.119846	1
AT2G05920	0.0131186	0.241565	175
AT2G05990	0.0504759	0.0675629	164
AT2G06000	0.00305493	0.768633	30
AT2G06005	0.0147506	0.0857757	8
AT2G06025	0.0162962	0.455247	40
AT2G06040	0.0295522	0.222574	17
AT2G06050	0.0338007	0.258209	115
AT2G06200	0.0368761	0.138403	7
AT2G06541	0.00490088	1.24076	3
AT2G06570	0.0206025	0.561339	19
AT2G06645	0.00859056	0.628566	15
AT2G06845	0.0105686	0.909817	25
AT2G07040	0.0212033	0.369449	12
AT2G07050	0.00180883	0.320911	98
AT2G07140	0.0416828	0.861939	19
AT2G07170	0.00164098	0.989493	8
AT2G07180	0.0098813	0.0992822	145
AT2G07215	0.0162691	1.01998	39
AT2G07560	0.0367531	0.039575	6
AT2G07680	0.0219994	0.348225	7
AT2G07760	0.0107069	0.889144	24
AT2G09840	0.0124348	0.678622	9
AT2G09970	0.016905	0.471863	18
AT2G10440	0.0185346	0.437246	1
AT2G10965	0.0064741	1.04874	32
AT2G11623	0.0126015	0.318436	7
AT2G11810	0.00889685	0.106537	5
AT2G12190	0.00519075	0.335635	4
[truncated: 4,736 more rows]

## Sheet: Analysis of data by chromosomes
Table S18B. Chi-square test for distribution of all loci and loci with ω & ESTs.
Chr	All loci	Loci with ω & ESTs	Df	χ²	P
I	7078	1846	4	27.95	< 0.0001
II	4245	938
III	5437	1228
IV	4124	1073
V	6318	1647
All	27206	6732
Table S18C. Chi-square test for distribution of loci with ω and loci with ω & ESTs.
Chr	Loci with ω	Loci with ω & ESTs	Df	χ²	P
I	1949	1846	4	520.1	< 0.0001
II	2185	938
III	1082	1228
IV	1503	1073
V	1286	1647
All	8005	6732
Table S18D. Chi-square test for distribution of loci with ω & ESTs and loci with ω > 1 & ESTs.
Chr	Loci with ω&ESTs	Loci with ω > 1 & ESTs	Df	χ²	P
I	1846	127	4	0.7615	0.9435
II	938	67
III	1228	85
IV	1073	67
V	1647	108
All	6732	454
Table S18E. Chi-square test for distribution of loci with ω and loci with ω > 1 & ESTs.
Chr	Loci with ω	Loci ω > 1 & ESTs	Df	χ²	P
I	1949	127	4	55.4	< 0.0001
II	2185	67
III	1082	85
IV	1503	67
V	1286	108
All	8005	454
Table S18F. Chi-square test for distribution of all loci and loci ω > 1 & ESTs.
Chr	All loci	Loci ω > 1 & ESTs	Df	χ²	P
I	7078	127	4	1.326	0.8569
II	4245	67
III	5437	85
IV	4124	67
V	6318	108
All	27206	454
Table S18G. Chi-square test for distribution of loci with ω > 1 and loci with ω > 1 & ESTs.
Chr	Loci with ω>1	Loci ω>1 & ESTs	Df	χ²	P
I	180	127	4	0.8708	0.9287
II	81	67
III	121	85
IV	92	67
V	156	108
All	630	454
Table S18H. ANOVA analysis of No. ESTs/locus across chromosomes.
Grouped by chromosomes	SS	df	MS	F	P
Between chromosomes	110100	4	27530	1.013	0.3989
Within chromosomes	182700000	6727	27170
total	182800000	6731
Table S18I. ANOVA analysis of ω in loci with ESTs across chromosomes.
Grouped by chromosomes	SS	df	MS	F	P
Between 5 chromosomes	0.7733	4	0.1933	1.093	0.3582
Within chromosomes	1190	6727	0.1769
total	1191	6731

## Sheet: Grouped data by No. ESTs (GEA)
Table S18J. Loci with ω and Ks grouped by No. ESTs/locus..
Locus	Ks	ω	No. ESTs (1-2)	Locus	Ks	ω	No. ESTs (3-4)	Locus	Ks	ω	No. ESTs (5-8)	Locus	Ks	ω	No. ESTs (9-12)	Locus	Ks	ω	No. ESTs (13-16)	Locus	Ks	ω	No. ESTs (17-21)	Locus	Ks	ω	No. ESTs (22-26)	Locus	Ks	ω	No. ESTs (27-33)	Locus	Ks	ω	No. ESTs (34-42)	Locus	Ks	ω	No. ESTs (43-55)	Locus	Ks	ω	No. ESTs (56-78)	Locus	Ks	ω	No. ESTs (79-138)	Locus	Ks
AT1G01700	0.00296977	1.51165	1	AT1G05370	0.00586436	0.18782	3	AT1G02980	0.00922389	0.0645714	6	AT1G01450	0.0444826	0.0812038	9	AT1G02300	0.00760081	0.316273	13	AT1G05570	0.00207816	0.109278	17	AT1G02270	0.0448811	0.0844181	22	AT1G01790	0.00100011	1.55314	27	AT1G05380	0.00222155	0.897384	34	AT1G20510	0.00226735	0.738175	43	AT1G12770	0.0107753	0.0726009	56	AT1G11750	0.00454031	0.341296	79	AT2G30930	0.00663452
AT1G04540	0.00903742	0.244864	1	AT1G05660	0.00318806	0.361827	3	AT1G10320	0.00371746	0.311002	6	AT1G03495	0.0112404	0.171919	9	AT1G03210	0.00913061	0.172057	13	AT1G05590	0.00469095	0.325259	17	AT1G05270	0.00724233	0.331093	22	AT1G01900	0.00570953	0.109503	27	AT1G05410	0.00303099	0.305027	34	AT1G52000	0.0440124	0.592453	43	AT1G47710	0.0377502	0.162365	56	AT1G18450	0.00311525	0.642037	79	AT3G63500	0.00126126
AT1G04600	0.000804137	0.315226	1	AT1G07620	0.00260787	0.603677	3	AT1G11740	0.00481477	0.549245	6	AT1G05630	0.00302518	0.13142	9	AT1G06645	0.0570849	0.528892	13	AT1G06730	0.0522068	0.28611	17	AT1G05320	0.00492993	0.346308	22	AT1G05830	0.00136329	0.583715	27	AT1G06620	0.0191147	0.507484	34	AT1G58230	0.0083141	0.335107	43	AT1G55850	0.00177171	1.04553	56	AT1G19870	0.00178304	0.308201	79	AT4G02510	0.00177946
AT1G06970	0.0163444	0.0634456	1	AT1G08730	0.000924614	0.612694	3	AT1G11950	0.0537217	0.210608	6	AT1G06250	0.00310456	0.340687	9	AT1G06660	0.00284012	0.323153	13	AT1G08060	0.000849749	2.87331	17	AT1G06520	0.00221623	0.693253	22	AT1G11925	0.0278421	0.349893	27	AT1G07670	0.0130947	0.190258	34	AT1G59640	0.0643192	0.440508	43	AT1G64350	0.00707423	0.255393	56	AT1G20220	0.0413492	0.0722977	79	AT4G39980	0.0115467
AT1G07330	0.0718448	0.18839	1	AT1G08910	0.00264909	0.702086	3	AT1G15870	0.0227663	0.403563	6	AT1G06840	0.00422992	0.440866	9	AT1G10110	0.00406618	0.657644	13	AT1G12710	0.0098591	0.609096	17	AT1G10130	0.00271039	0.327492	22	AT1G17760	0.00189933	0.314486	27	AT1G07870	0.00506631	0.487106	34	AT1G67950	0.00536469	1.44857	43	AT1G64670	0.0253563	0.0755611	56	AT1G64860	0.0659503	0.0781718	79	AT2G03890	0.0195948
AT1G07550	0.00944817	0.571016	1	AT1G08990	0.00477521	0.16398	3	AT1G16825	0.00712266	0.870864	6	AT1G09790	0.0182022	0.0534927	9	AT1G13430	0.0321766	0.356922	13	AT1G13900	0.00462397	0.141044	17	AT1G10900	0.00193069	0.297225	22	AT1G20030	0.0342833	0.259994	27	AT1G08700	0.0139484	0.216196	34	AT1G68370	0.0394647	0.026165	43	AT1G69850	0.0305269	0.0254819	56	AT2G02070	0.0133536	0.29449	79	AT3G18080	0.0349465
AT1G08670	0.0185399	0.30695	1	AT1G09550	0.0227114	0.103846	3	AT1G17040	0.00804226	0.257237	6	AT1G10610	0.0032837	0.299443	9	AT1G13910	0.00391091	0.348847	13	AT1G22880	0.00805346	0.230776	17	AT1G14430	0.00246068	0.9503	22	AT1G22080	0.00771113	0.708153	27	AT1G12550	0.027819	0.241003	34	AT2G01280	0.0579846	0.425612	43	AT1G71040	0.0344147	0.135109	56	AT2G04550	0.0391184	0.0835951	79	AT3G53260	0.0254481
AT1G09480	0.00710239	0.171651	1	AT1G10050	0.0118805	0.324776	3	AT1G17345	0.062777	0.109158	6	AT1G12160	0.0383091	0.124109	9	AT1G20930	0.0172708	0.081624	13	AT1G22910	0.00797277	0.379234	17	AT1G14530	0.00415347	0.378021	22	AT1G22170	0.0168208	0.156443	27	AT1G29200	0.00480667	0.884436	34	AT2G02080	0.00268444	0.63492	43	AT1G74380	0.00344718	0.268759	56	AT2G05310	0.0180238	1.28947	79	AT4G02290	0.0219951
AT1G09880	0.00198305	1.09166	1	AT1G11070	0.0158719	0.457464	3	AT1G18870	0.0046604	0.171034	6	AT1G12730	0.00527004	0.182394	9	AT1G23020	0.0224541	0.135039	13	AT1G27070	0.0328041	0.392734	17	AT1G15770	0.054595	1.0208	22	AT1G22650	0.0330903	0.0757418	27	AT1G31160	0.00678992	0.715748	34	AT2G17520	0.0208415	0.178293	43	AT1G77950	0.00549065	0.956626	56	AT2G38550	0.00390505	0.342583	79	AT4G36690	0.00248348
AT1G10010	0.0280007	0.0651671	1	AT1G11450	0.00424714	0.353472	3	AT1G20500	0.0318111	0.126209	6	AT1G12750	0.0176853	0.410946	9	AT1G27040	0.0296955	0.0854545	13	AT1G28230	0.00332933	0.392034	17	AT1G17440	0.0103614	0.065927	22	AT1G24764	0.00419966	0.334701	27	AT1G43800	0.0353776	0.137478	34	AT2G30500	0.0296033	0.106271	43	AT2G16640	0.00404438	0.0861353	56	AT3G05060	0.00511374	0.16218	79	AT5G04430	0.0342484
AT1G10300	0.055616	0.14395	1	AT1G11510	0.00446947	0.53901	3	AT1G20870	0.00265478	1.11962	6	AT1G12775	0.00566145	1.2846	9	AT1G27670	0.00558094	0.696482	13	AT1G29180	0.0128279	0.358659	17	AT1G18300	0.0220348	0.283331	22	AT1G28090	0.00767392	0.106004	27	AT1G49340	0.0021878	0.194121	34	AT3G07320	0.0351884	0.157253	43	AT2G17510	0.00137571	0.314979	56	AT3G61410	0.0046765	0.642045	79	AT1G61250	0.031511
AT1G11420	0.00234001	0.308957	1	AT1G11770	0.00244125	1.02786	3	AT1G22760	0.027641	0.0508108	6	AT1G13520	0.039003	0.359113	9	AT1G28570	0.00684079	0.335358	13	AT1G29630	0.00195625	0.604353	17	AT1G19700	0.0506426	0.0912392	22	AT1G33170	0.0124623	0.265926	27	AT1G49670	0.022867	0.277856	34	AT3G21175	0.00673009	0.298319	43	AT2G17525	0.0023369	0.591089	56	AT4G19120	0.00737906	0.09745	79	AT2G30110	0.00249867
AT1G12210	0.00387803	0.635876	1	AT1G18560	0.027629	0.176596	3	AT1G23350	0.0390211	0.224391	6	AT1G16130	0.00180495	1.31394	9	AT1G30640	0.00259741	0.296252	13	AT1G29890	0.00763623	0.386824	17	AT1G20530	0.00882367	0.163766	22	AT1G50110	0.00740894	0.169592	27	AT1G49710	0.00989351	0.447913	34	AT3G25080	0.0345341	0.473716	43	AT2G34300	0.00185808	0.304001	56	AT5G02390	0.0488213	0.25142	79	AT4G11420	0.028562
AT1G12490	0.0325201	0.923237	1	AT1G18940	0.0497669	0.144362	3	AT1G23700	0.00875526	0.106977	6	AT1G16630	0.00150942	2.12878	9	AT1G31550	0.0506901	0.222048	13	AT1G30650	0.00306334	0.339335	17	AT1G23840	0.0034813	0.396023	22	AT1G51360	0.0173917	0.764408	27	AT1G59650	0.0175108	0.144644	34	AT3G26280	0.00512473	0.878402	43	AT2G36990	0.00487035	0.334503	56	AT5G37130	0.00761722	0.429308	79	AT4G12040	0.0155301
AT1G12665	0.0184109	0.272807	1	AT1G19210	0.00742401	0.644098	3	AT1G24070	0.019845	0.467005	6	AT1G17010	0.00375692	1.30947	9	AT1G31920	0.00463957	0.155637	13	AT1G32260	0.00638749	0.349437	17	AT1G47497	0.011115	0.278803	22	AT1G52750	0.0288185	0.178272	27	AT1G62790	0.0309072	0.410701	34	AT3G47500	0.0491707	0.431551	43	AT3G09405	0.00352123	0.603708	56	AT1G10470	0.0103081	0.16698	80	AT5G61780	0.00398379
AT1G12855	0.0136685	0.539611	1	AT1G19320	0.0101941	0.543566	3	AT1G25500	0.00247598	0.381496	6	AT1G17590	0.00431499	0.617832	9	AT1G34580	0.0211195	0.0436391	13	AT1G32350	0.0155373	0.466286	17	AT1G52930	0.00473647	0.282508	22	AT1G61180	0.0115806	0.710023	27	AT1G66160	0.0127384	0.0804622	34	AT3G51720	0.00710219	0.150205	43	AT3G11450	0.00622606	0.331218	56	AT2G01320	0.00515319	0.242843	80	AT1G13260	0.016834
AT1G14640	0.0017615	1.75442	1	AT1G19470	0.00686571	2.18357	3	AT1G27620	0.00285482	0.719562	6	AT1G18910	0.00710635	0.0507876	9	AT1G42540	0.0057783	0.0822811	13	AT1G35230	0.0128406	0.648381	17	AT1G54220	0.00242541	0.342654	22	AT1G61690	0.00803802	0.406307	27	AT1G70100	0.0519753	0.724252	34	AT3G55400	0.00515302	0.533193	43	AT3G22780	0.00401957	0.156933	56	AT2G05630	0.00810911	0.672927	80	AT1G49970	0.00721694
AT1G16800	0.00604813	0.254474	1	AT1G20080	0.00528813	0.307467	3	AT1G29720	0.00600471	0.225208	6	AT1G20300	0.049697	0.147727	9	AT1G43160	0.0426348	0.52831	13	AT1G52080	0.0455001	0.197821	17	AT1G58280	0.0405106	0.248608	22	AT1G63360	0.0588598	0.737818	27	AT1G74790	0.0328748	0.100017	34	AT3G59480	0.0038193	0.366363	43	AT3G23300	0.035631	0.0199487	56	AT3G11830	0.00241986	0.328908	80	AT2G42540	0.00817988
AT1G16830	0.00770111	0.0906989	1	AT1G20320	0.0364041	0.413455	3	AT1G30730	0.0100119	0.0849956	6	AT1G22015	0.0263443	0.039505	9	AT1G45207	0.00479925	0.33463	13	AT1G53040	0.00265675	0.302994	17	AT1G61720	0.0534458	0.171706	22	AT1G63670	0.0758596	0.151972	27	AT1G78170	0.0326304	0.0610122	34	AT4G03635	0.0371152	0.789773	43	AT3G54670	0.00117573	0.29687	56	AT3G19680	0.00723662	0.13092	80	AT5G22000	0.0101289
AT1G16980	0.00188924	0.548049	1	AT1G21240	0.007478	0.716895	3	AT1G32240	0.00352337	0.322977	6	AT1G22220	0.0174858	0.0805818	9	AT1G47240	0.00501471	0.335637	13	AT1G54680	0.041796	0.451402	17	AT1G61820	0.00581619	0.143043	22	AT1G64890	0.029772	0.0992593	27	AT2G01300	0.00800502	0.732923	34	AT4G04200	0.0152655	0.451326	43	AT3G61150	0.0115715	0.047669	56	AT5G47390	0.0336955	0.036207	80	AT5G66140	0.00512253
AT1G17240	0.0646827	0.468727	1	AT1G21530	0.0111929	0.536513	3	AT1G33360	0.00655089	0.101295	6	AT1G24150	0.0133938	0.238326	9	AT1G48280	0.00539734	0.427527	13	AT1G55820	0.00231595	1.33921	17	AT1G62050	0.0600119	0.0992161	22	AT1G79880	0.00342315	0.323362	27	AT2G17020	0.0661657	0.100262	34	AT4G11830	0.00355959	0.561372	43	AT4G10060	0.00289589	0.166561	56	AT5G50950	0.0179218	0.0985339	80	AT2G07180	0.0098813
AT1G18350	0.0131444	0.110268	1	AT1G21695	0.0208459	1.9837	3	AT1G34760	0.0187715	0.354896	6	AT1G24265	0.0117906	0.215845	9	AT1G49290	0.0117933	1.01859	13	AT1G56430	0.00421006	0.64856	17	AT1G62610	0.0288984	0.261449	22	AT2G14290	0.0582009	0.550872	27	AT2G21930	0.0142483	0.0886531	34	AT4G12780	0.0383984	0.320587	43	AT4G15248	0.0124562	0.597648	56	AT5G63370	0.00385504	0.988801	80	AT3G22640	0.0236861
AT1G18830	0.0172584	0.451916	1	AT1G22090	0.00377519	1.84508	3	AT1G44890	0.0708397	0.11174	6	AT1G30320	0.0028485	0.89765	9	AT1G49560	0.0045471	0.566185	13	AT1G56510	0.00861698	0.386396	17	AT1G62830	0.013917	0.191677	22	AT2G17370	0.00743861	0.105024	27	AT2G33210	0.0580928	0.013236	34	AT4G16162	0.0464922	0.836805	43	AT4G16430	0.0168709	0.0538577	56	AT1G06190	0.00356228	0.610218	81	AT4G14716	0.00750609
AT1G19290	0.0096666	0.360285	1	AT1G24388	0.00960304	1.72166	3	AT1G46480	0.00547633	0.320886	6	AT1G30570	0.00164978	0.625302	9	AT1G51830	0.00698211	1.22423	13	AT1G63880	0.0312648	0.754721	17	AT1G66530	0.00477228	0.310865	22	AT2G23130	0.0646567	0.806764	27	AT2G45970	0.00243357	0.342819	34	AT4G16310	0.00254025	0.319316	43	AT4G29950	0.0145537	0.142706	56	AT1G32220	0.0551965	0.110416	81	AT4G16520	0.0113867
AT1G19750	0.00315769	0.306873	1	AT1G25240	0.00356791	0.66292	3	AT1G47720	0.0167772	0.198557	6	AT1G30960	0.0126008	0.0801537	9	AT1G52050	0.00768416	0.772132	13	AT1G68690	0.00186446	0.67653	17	AT1G69200	0.00462038	0.306473	22	AT2G30740	0.00401141	0.29422	27	AT3G23410	0.00354813	0.168542	34	AT4G25320	0.00316447	0.353218	43	AT4G32420	0.00318039	0.167253	56	AT1G42550	0.00500593	0.103663	81	AT5G03040	0.00274203
AT1G20590	0.00436458	0.68977	1	AT1G25340	0.00720404	0.297971	3	AT1G51440	0.00870979	0.7217	6	AT1G33430	0.016615	0.0665967	9	AT1G52290	0.0189499	0.45259	13	AT1G72480	0.0177401	0.0500261	17	AT1G69720	0.0543002	0.148891	22	AT2G32880	0.0081766	0.172899	27	AT3G23530	0.00365294	0.405946	34	AT4G33700	0.00308663	0.342287	43	AT5G04810	0.00144486	0.32007	56	AT1G56500	0.00763998	0.165514	81	AT5G35590	0.0215541
AT1G20925	0.0146345	0.537847	1	AT1G26680	0.0363173	0.636604	3	AT1G51640	0.00611933	0.109898	6	AT1G34065	0.0133017	0.720528	9	AT1G52565	0.0355092	0.188306	13	AT1G77020	0.00397888	0.284231	17	AT1G80610	0.00618014	0.694627	22	AT2G46610	0.00615191	0.277337	27	AT3G25950	0.0313316	0.308435	34	AT4G36420	0.00739443	0.676686	43	AT5G15450	0.00464773	0.0953828	56	AT2G02490	0.0168349	1.23465	81	AT5G40420	0.00612792
AT1G20990	0.00374389	0.387962	1	AT1G29730	0.00277405	0.495469	3	AT1G55930	0.00422408	0.159578	6	AT1G49130	0.00474297	0.827932	9	AT1G55570	0.00764697	0.102968	13	AT2G02790	0.00220205	0.312664	17	AT2G02690	0.0169465	0.614852	22	AT3G10880	0.00420503	0.331329	27	AT3G33530	0.00167347	0.816258	34	AT4G36790	0.0135279	0.135331	43	AT5G20190	0.0229209	0.0630436	56	AT2G05830	0.0232018	0.20129	81	AT1G45474	0.0147491
AT1G21230	0.0382483	0.158075	1	AT1G29770	0.0303447	0.391579	3	AT1G57560	0.048233	0.535228	6	AT1G49650	0.00685412	0.352681	9	AT1G60790	0.0545727	0.105831	13	AT2G06040	0.0295522	0.222574	17	AT2G04500	0.0509345	0.215882	22	AT3G11230	0.00964609	0.545427	27	AT3G44380	0.0195192	0.127674	34	AT5G01720	0.00479998	0.485062	43	AT5G23530	0.0286648	0.13261	56	AT3G25230	0.010412	0.0799863	81	AT2G22125	0.00471447
AT1G22210	0.00419243	0.331262	1	AT1G30740	0.0725534	0.526687	3	AT1G59510	0.00699787	2.19416	6	AT1G52260	0.0584812	0.595014	9	AT1G62540	0.00969003	0.651174	13	AT2G15025	0.0150697	0.31637	17	AT2G16370	0.0149123	0.165468	22	AT3G15570	0.00292931	0.674275	27	AT3G54120	0.012135	0.748993	34	AT5G03200	0.00394888	1.00611	43	AT5G24210	0.00361351	2.52287	56	AT3G27750	0.046808	0.0437584	81	AT3G22200	0.0374367
AT1G23465	0.0094943	0.29393	1	AT1G32880	0.00768956	0.320613	3	AT1G61120	0.0262939	0.477068	6	AT1G52810	0.0327366	0.334379	9	AT1G63080	0.0128294	0.218324	13	AT2G15560	0.0145449	0.12297	17	AT2G25710	0.0266555	0.408295	22	AT3G21370	0.0025943	0.32283	27	AT4G02050	0.00250656	0.362842	34	AT5G05350	0.050455	0.229384	43	AT5G27930	0.0105214	0.114347	56	AT3G49800	0.00330049	0.619046	81	AT3G56360	0.0133065
AT1G24130	0.0235662	0.317052	1	AT1G33612	0.00278219	1.07853	3	AT1G61290	0.0462092	0.636984	6	AT1G58210	0.00830375	0.351388	9	AT1G66110	0.0343749	0.692944	13	AT2G17580	0.0288698	0.51567	17	AT2G25737	0.0316074	0.147985	22	AT3G22310	0.0347947	0.0212001	27	AT4G02260	0.0015354	0.651736	34	AT5G07530	0.00246467	0.998026	43	AT5G49555	0.00920797	0.620394	56	AT3G54060	0.00307524	0.93788	81	AT2G43050	0.0230704
AT1G24570	0.0270349	0.0843383	1	AT1G33750	0.0026738	1.5689	3	AT1G61810	0.0163001	0.361499	6	AT1G61215	0.0459785	0.227954	9	AT1G69310	0.0153132	0.594849	13	AT2G22610	0.00130807	0.615897	17	AT2G27360	0.0392338	0.143097	22	AT3G27560	0.0538391	0.0244983	27	AT4G08500	0.00243579	0.873022	34	AT5G11490	0.00153518	0.34333	43	AT5G55210	0.0151141	0.178981	56	AT4G03510	0.0641618	0.0275424	81	AT4G04020	0.0112473
AT1G24650	0.00437738	0.755412	1	AT1G34440	0.0196274	1.22662	3	AT1G62950	0.00462615	0.214221	6	AT1G61340	0.0288075	0.338759	9	AT1G70680	0.00704766	0.327864	13	AT2G22620	0.00214654	0.596144	17	AT2G28120	0.00216729	0.363865	22	AT3G49260	0.00549243	0.347082	27	AT4G12400	0.00262056	0.295626	34	AT5G13720	0.00459503	0.383883	43	AT5G58100	0.0014514	0.642725	56	AT4G36210	0.00641077	0.303148	81	AT5G10960	0.0103283
AT1G25250	0.0107652	0.34702	1	AT1G34650	0.0304074	0.320402	3	AT1G63150	0.00220845	5.09347	6	AT1G61550	0.00576127	0.819881	9	AT1G77500	0.00307884	0.491113	13	AT2G24205	0.0770112	0.100411	17	AT2G31740	0.00188957	0.302508	22	AT3G50120	0.00519195	0.159747	27	AT4G14570	0.0171295	0.199799	34	AT5G14990	0.000415946	4.3403	43	AT5G58930	0.0028585	0.288711	56	AT5G60710	0.00180099	0.356999	81	AT5G43470	0.00420793
AT1G25410	0.00331625	1.67309	1	AT1G37150	0.0165595	0.326665	3	AT1G63370	0.0063547	0.763533	6	AT1G61930	0.0505566	0.042597	9	AT1G77600	0.00342791	0.381748	13	AT2G24645	0.0500321	0.661682	17	AT2G32450	0.00178828	0.606308	22	AT3G51110	0.0650224	0.679265	27	AT4G15410	0.00581925	0.187352	34	AT5G18830	0.0119747	0.0469677	43	AT1G07640	0.00390158	0.337569	57	AT5G64030	0.00174256	1.20202	81	AT1G26110	0.00215113
AT1G27080	0.00724165	0.591003	1	AT1G44120	0.00122232	0.696012	3	AT1G64340	0.0159305	0.114208	6	AT1G64460	0.00881242	0.168387	9	AT1G77815	0.032078	0.265341	13	AT2G27310	0.0116389	0.11449	17	AT2G34320	0.00554739	0.780302	22	AT3G51230	0.00674438	0.350269	27	AT4G16141	0.0547652	0.0383251	34	AT5G19060	0.0165033	0.189055	43	AT1G17160	0.0450083	0.0799052	57	AT5G65760	0.00266849	0.641715	81	AT1G48760	0.00852861
AT1G27570	0.00251501	2.74741	1	AT1G45015	0.0432224	0.323886	3	AT1G65880	0.00454524	0.169515	6	AT1G67710	0.00263546	0.32098	9	AT1G77885	0.0183783	0.310479	13	AT2G28250	0.00987638	0.236328	17	AT2G38440	0.00422609	0.29168	22	AT3G51270	0.0188386	0.100236	27	AT4G16890	0.00379155	0.557077	34	AT5G25920	0.00847712	0.948126	43	AT1G22360	0.0255461	0.150501	57	AT1G10290	0.0145126	0.0657511	82	AT5G44190	0.006858
AT1G27720	0.0176435	0.631104	1	AT1G49940	0.0121849	0.946471	3	AT1G66360	0.00797108	0.317529	6	AT1G69450	0.0135889	0.0456477	9	AT2G01860	0.0554723	0.0781444	13	AT2G29690	0.00437565	0.162792	17	AT2G43255	0.00768796	2.0455	22	AT3G55970	0.0150542	0.325108	27	AT4G19700	0.0135306	0.33799	34	AT5G40870	0.0590576	0.0158606	43	AT1G28600	0.0209454	0.228165	57	AT1G18270	0.00189247	0.169357	82	AT1G66240	0.0224542
AT1G27860	0.00510486	0.879677	1	AT1G50750	0.00573264	0.367517	3	AT1G67070	0.00912943	0.331883	6	AT1G71370	0.0263006	0.320934	9	AT2G18330	0.00211915	0.328892	13	AT2G30720	0.00302725	0.639796	17	AT2G45050	0.0232868	0.150075	22	AT3G56200	0.00267657	0.401748	27	AT4G19810	0.00670823	0.535286	34	AT5G42310	0.020422	0.181301	43	AT1G28680	0.00762272	0.137165	57	AT1G27510	0.00877941	0.663482	82	AT2G47240	0.0224247
AT1G30420	0.000827136	1.10812	1	AT1G51380	0.0376737	0.0294309	3	AT1G69100	0.00900206	0.507957	6	AT1G73360	0.00391846	0.308788	9	AT2G19190	0.0130373	0.307724	13	AT2G34357	0.00318674	0.216772	17	AT2G46470	0.019038	0.270859	22	AT3G56670	0.0524413	0.822257	27	AT4G22290	0.00798097	0.131017	34	AT5G47550	0.0229452	0.159208	43	AT1G33110	0.00950639	0.199006	57	AT4G18205	0.00778921	1.39185	82	AT1G08930	0.00505362
AT1G30790	0.00310339	2.22335	1	AT1G51915	0.0155088	0.959158	3	AT1G69810	0.0377485	0.179896	6	AT1G73875	0.00312343	0.307697	9	AT2G19580	0.0643121	0.0261023	13	AT2G35140	0.00371681	0.256703	17	AT2G47800	0.000817517	0.736269	22	AT3G57120	0.0119431	0.32688	27	AT4G25870	0.0742443	0.0305979	34	AT5G47870	0.0407116	0.104686	43	AT1G48840	0.0150577	0.136562	57	AT5G01920	0.00267203	0.337362	82	AT1G62660	0.0377552
AT1G30900	0.0603611	0.0115018	1	AT1G52620	0.0103896	0.441981	3	AT1G70750	0.00196438	0.586588	6	AT1G76470	0.0220424	0.244748	9	AT2G19970	0.0528602	0.0458996	13	AT2G36050	0.00491875	0.703898	17	AT3G01810	0.00901681	0.515717	22	AT3G60080	0.0219862	0.265932	27	AT4G36190	0.00865755	0.422065	34	AT5G58040	0.00893656	0.0799781	43	AT1G62080	0.0212171	5.04611	57	AT5G35370	0.0060593	0.0846582	82	AT1G77120	0.0329378
AT1G31670	0.0263721	0.471333	1	AT1G53060	0.00503425	1.13633	3	AT1G73860	0.00138615	0.30671	6	AT1G80745	0.0626695	0.338869	9	AT2G21630	0.0639408	0.13674	13	AT2G36980	0.00496602	0.13697	17	AT3G01970	0.0144735	0.534138	22	AT3G60720	0.00454761	0.357107	27	AT5G05520	0.00248942	0.343664	34	AT5G62240	0.00909724	0.552546	43	AT1G63470	0.0451654	0.077535	57	AT1G19150	0.00482112	0.345101	83	AT5G64740	0.0431901
AT1G32415	0.00383623	0.296389	1	AT1G53350	0.00733268	0.24465	3	AT1G76530	0.0520099	0.641204	6	AT1G80900	0.0128527	0.153524	9	AT2G27280	0.0126903	0.0818741	13	AT2G39220	0.0111888	0.236444	17	AT3G03750	0.00347896	0.371746	22	AT3G63340	0.00297683	0.39524	27	AT5G05980	0.00471683	0.164738	34	AT5G62470	0.0147359	0.173951	43	AT1G64780	0.045233	0.0587611	57	AT1G44446	0.0648165	0.0385597	83	AT4G22505	0.00199548
AT1G33770	0.0474929	0.0717026	1	AT1G53990	0.0250685	0.508043	3	AT1G79180	0.029209	0.344446	6	AT2G09840	0.0124348	0.678622	9	AT2G30780	0.00356013	0.261637	13	AT2G39380	0.0118928	0.240491	17	AT3G03910	0.0271658	0.118639	22	AT4G01280	0.00902861	0.161612	27	AT5G12350	0.00269216	0.149772	34	AT5G67580	0.00456987	0.323406	43	AT1G66280	0.00275743	0.600776	57	AT1G54000	0.0281607	0.084164	83	AT1G72160	0.00274306
AT1G34420	0.020662	0.265533	1	AT1G55040	0.00183879	0.543536	3	AT1G79310	0.0284882	0.0734053	6	AT2G14060	0.0478258	0.323716	9	AT2G32140	0.0218212	0.834008	13	AT2G40745	0.0335285	0.187514	17	AT3G06540	0.00227209	0.705987	22	AT4G03410	0.00337088	1.13602	27	AT5G14610	0.00393674	0.156233	34	AT1G07200	0.00135277	0.67333	44	AT1G69700	0.0329334	0.142604	57	AT1G58100	0.0470945	0.196388	83	AT4G12420	0.0533734
AT1G35330	0.034833	0.355958	1	AT1G55290	0.0270063	0.301383	3	AT1G79490	0.00747467	0.585169	6	AT2G14760	0.00817219	0.79175	9	AT2G33170	0.00344201	0.349209	13	AT2G43610	0.0183069	0.176081	17	AT3G10120	0.0420176	0.430589	22	AT4G04800	0.0214355	0.121146	27	AT5G17050	0.0101062	0.303157	34	AT1G13980	0.0143487	0.0634588	44	AT1G73080	0.00231812	0.172262	57	AT1G75660	0.00565923	0.0754078	83	AT1G25440	0.00658522
AT1G35540	0.00437145	1.0152	1	AT1G55790	0.00535263	0.159787	3	AT1G79540	0.00179042	0.627746	6	AT2G17270	0.0664148	0.0199932	9	AT2G33320	0.00213627	1.05196	13	AT2G45880	0.0101198	0.125629	17	AT3G14205	0.00347451	0.155878	22	AT4G09340	0.00652777	0.148362	27	AT5G18730	0.00581188	0.696965	34	AT1G15880	0.0552982	0.109148	44	AT1G76780	0.000800415	0.574066	57	AT2G17500	0.00310084	0.373181	83	AT1G60710	0.0267399
AT1G35730	0.00297499	0.745207	1	AT1G56250	0.034504	0.274842	3	AT2G01430	0.0478225	0.14719	6	AT2G24250	0.0034731	0.345793	9	AT2G35350	0.0152993	0.0359165	13	AT2G46440	0.00567458	1.91973	17	AT3G15770	0.0212727	0.241538	22	AT4G10790	0.0356092	0.0256816	27	AT5G23050	0.00375194	0.163721	34	AT1G17070	0.0173556	0.273138	44	AT1G76880	0.00214257	0.351205	57	AT3G50830	0.0486937	0.0469539	83	AT1G12520	0.0271059
AT1G35830	0.00809731	0.188049	1	AT1G58410	0.0253842	0.483158	3	AT2G02020	0.0145483	0.986298	6	AT2G25460	0.0214458	0.199469	9	AT2G39110	0.00313033	0.324644	13	AT2G46530	0.00232452	0.29992	17	AT3G19515	0.00419283	0.614304	22	AT4G11090	0.0293137	0.327008	27	AT5G40860	0.0229069	0.0868789	34	AT1G18250	0.0057833	0.310062	44	AT1G80490	0.00239444	0.165554	57	AT4G22753	0.00218522	0.356413	83	AT1G56100	0.0072673
AT1G36150	0.0398656	0.70208	1	AT1G59660	0.0137829	0.665607	3	AT2G03880	0.0265029	0.284436	6	AT2G25540	0.00259364	0.159198	9	AT3G08950	0.00403318	0.329395	13	AT3G04110	0.0373641	0.0436118	17	AT3G24730	0.00991508	0.269156	22	AT4G13370	0.031468	0.0889186	27	AT5G44180	0.00337562	0.380736	34	AT1G21640	0.00247872	0.39528	44	AT2G16430	0.0209301	0.388556	57	AT4G37610	0.00415683	0.558717	83	AT1G75680	0.0683867
AT1G43000	0.00680233	0.294288	1	AT1G59670	0.0252044	0.347774	3	AT2G07560	0.0367531	0.039575	6	AT2G25600	0.00458904	0.217533	9	AT3G09360	0.00494244	0.143972	13	AT3G07610	0.00517968	0.301333	17	AT3G25110	0.0122824	0.291664	22	AT4G15920	0.00908126	1.09756	27	AT5G45940	0.0452315	0.398909	34	AT1G21700	0.00172592	0.316945	44	AT2G26980	0.0199376	0.0493066	57	AT1G13280	0.0104111	0.169136	84	AT1G79840	0.0078141
AT1G43722	0.0116099	0.617895	1	AT1G61280	0.0204742	0.156938	3	AT2G14070	0.024939	0.380844	6	AT2G25980	0.00682446	0.558277	9	AT3G09560	0.00196289	0.694754	13	AT3G09370	0.00823189	0.523779	17	AT3G26440	0.00738646	0.147922	22	AT4G16780	0.0420394	0.0757569	27	AT5G47230	0.017292	0.0870061	34	AT1G33610	0.0387354	0.283622	44	AT3G01670	0.00678757	0.078671	57	AT2G04842	0.00213799	0.948519	84	AT2G36320	0.00819616
AT1G43980	0.00715059	0.0970642	1	AT1G61460	0.0247291	0.306985	3	AT2G16030	0.0648281	0.334736	6	AT2G26550	0.0440291	0.580791	9	AT3G09650	0.00178114	0.634209	13	AT3G18660	0.00969576	0.198379	17	AT3G28740	0.022362	0.0740677	22	AT4G16800	0.0667014	0.110606	27	AT5G54560	0.00995983	0.390544	34	AT1G50420	0.00838003	0.109987	44	AT3G12400	0.00650247	0.173901	57	AT3G04550	0.032067	0.0648524	84	AT5G16150	0.00406487
AT1G44050	0.00690895	0.247922	1	AT1G61470	0.0156257	0.401958	3	AT2G16050	0.0113564	0.320104	6	AT2G26750	0.00400225	1.0599	9	AT3G12690	0.00221139	0.354039	13	AT3G23550	0.0156586	0.125439	17	AT3G48350	0.00375434	0.646827	22	AT4G20140	0.00276855	0.815623	27	AT5G56040	0.00624101	0.139205	34	AT1G51110	0.00356243	0.594628	44	AT3G21750	0.0027253	0.349273	57	AT3G11410	0.0601832	0.0739158	84	AT5G48230	0.00975183
AT1G45100	0.01286	0.388	1	AT1G62262	0.0231299	0.156348	3	AT2G16750	0.00955586	0.735707	6	AT2G31500	0.00964546	0.0781096	9	AT3G14550	0.00661174	0.195053	13	AT3G24350	0.00779314	0.164032	17	AT3G48520	0.0748378	0.180122	22	AT4G23300	0.0366073	0.541701	27	AT5G60490	0.00496678	0.371933	34	AT1G61100	0.0053473	0.201156	44	AT3G50060	0.00529867	0.264752	57	AT3G16480	0.0084018	0.209453	84	AT1G09620	0.0013016
AT1G47990	0.00800892	0.704296	1	AT1G62580	0.00963358	1.20989	3	AT2G20880	0.0383344	0.212912	6	AT2G32620	0.00833388	0.134298	9	AT3G16220	0.0121077	0.27396	13	AT3G26050	0.00254004	0.327023	17	AT3G49270	0.0339796	0.545318	22	AT4G24050	0.022307	0.132894	27	AT1G05835	0.00985668	0.364666	35	AT1G65710	0.00325192	0.291222	44	AT3G59020	0.00398892	0.107356	57	AT3G21670	0.00214517	0.357921	84	AT2G01570	0.0146857
AT1G48060	0.0134122	0.527306	1	AT1G62590	0.00767093	0.570018	3	AT2G21450	0.00143298	1.59848	6	AT2G36470	0.0104123	0.418406	9	AT3G16700	0.0317344	0.0617572	13	AT3G26500	0.00829625	0.114937	17	AT3G49820	0.00864332	0.316137	22	AT5G01780	0.00650329	0.454431	27	AT1G15720	0.0464375	0.504772	35	AT1G66760	0.0401911	0.0229055	44	AT4G00695	0.00869219	0.335784	57	AT3G26935	0.00304951	0.328005	84	AT3G51950	0.0053332
AT1G48510	0.00425466	1.54583	1	AT1G62914	0.0319515	0.552973	3	AT2G21850	0.00367286	0.150076	6	AT2G36780	0.0144101	0.183459	9	AT3G17360	0.00379747	0.540692	13	AT3G29580	0.0182729	0.809154	17	AT3G52290	0.00327738	0.310293	22	AT5G05410	0.0629245	0.183121	27	AT1G18840	0.00487683	0.314682	35	AT1G67025	0.028534	0.359175	44	AT4G03260	0.0550242	0.101745	57	AT4G27410	0.00900437	0.154732	84	AT5G52240	0.00602534
AT1G48660	0.0352744	0.184011	1	AT1G63030	0.0289607	0.086112	3	AT2G23990	0.0106118	1.36431	6	AT2G37430	0.00829586	0.29249	9	AT3G17700	0.00375921	0.151332	13	AT3G44450	0.0426676	0.377653	17	AT3G54460	0.0023631	1.03185	22	AT5G05480	0.00677231	0.757936	27	AT1G19370	0.00607329	0.37514	35	AT1G79480	0.00265808	1.39047	44	AT4G04955	0.0170749	0.201992	57	AT4G39860	0.0088308	0.16939	84	AT5G54500	0.0114229
AT1G48690	0.0703751	0.370232	1	AT1G63070	0.0276204	0.268114	3	AT2G27315	0.0242252	0.451942	6	AT2G37590	0.0201665	0.136795	9	AT3G19050	0.000925227	1.58333	13	AT3G53480	0.00100847	0.886491	17	AT3G54580	0.000852275	0.699103	22	AT5G05970	0.00663838	0.433606	27	AT1G19520	0.00388689	0.465859	35	AT2G14120	0.00848336	0.128698	44	AT4G05460	0.0142049	0.613611	57	AT5G09850	0.0175784	0.068706	84	AT1G32230	0.0145399
AT1G49610	0.00763839	0.328394	1	AT1G63820	0.00455544	0.667927	3	AT2G28590	0.00372515	0.53623	6	AT2G37678	0.0227169	0.18721	9	AT3G19840	0.00342992	0.608188	13	AT3G55254	0.0132716	0.355714	17	AT3G55070	0.00308341	0.349383	22	AT5G10150	0.0114094	0.0987534	27	AT1G19715	0.00231012	0.632807	35	AT2G23980	0.00361266	0.328605	44	AT4G12290	0.00871498	0.139628	57	AT5G42390	0.00775232	0.385605	84	AT2G46220	0.00617778
AT1G50400	0.00877878	0.162727	1	AT1G65330	0.00538271	0.572508	3	AT2G29130	0.00445243	0.354542	6	AT2G40120	0.0235467	0.0966444	9	AT3G21790	0.00270663	0.331594	13	AT3G59040	0.0097611	0.226825	17	AT3G59770	0.00328522	0.327756	22	AT5G12010	0.00279578	0.312663	27	AT1G20670	0.0258412	0.0744195	35	AT2G32560	0.0037665	0.313766	44	AT4G15490	0.002647	0.357146	57	AT1G08230	0.0259514	0.241909	85	AT3G01910	0.0032618
AT1G50580	0.0244811	0.25386	1	AT1G66830	0.00401709	0.320309	3	AT2G31220	0.00319106	0.59207	6	AT2G41451	0.0217236	0.0899969	9	AT3G22180	0.00443347	0.81457	13	AT4G01680	0.0288779	0.045626	17	AT3G62150	0.00199742	0.347195	22	AT5G14270	0.00744125	0.264571	27	AT1G21440	0.00359113	0.382497	35	AT2G35660	0.0518691	0.162227	44	AT4G29780	0.00217913	1.18867	57	AT1G27000	0.0134201	0.108704	85	AT4G16760	0.0664382
AT1G50680	0.00407839	0.32082	1	AT1G66930	0.0105574	0.309786	3	AT2G35160	0.00742395	0.219826	6	AT2G42920	0.0027278	0.560433	9	AT3G24440	0.0025551	0.276923	13	AT4G04960	0.0561419	0.224226	17	AT4G00340	0.00144224	1.57834	22	AT5G15330	0.0086802	0.159667	27	AT1G25420	0.00426111	0.640967	35	AT3G13772	0.0200965	0.0327859	44	AT5G05740	0.0214648	0.168649	57	AT1G29970	0.00890213	0.158375	85	AT1G27020	0.0132728
AT1G51250	0.0285225	0.847208	1	AT1G66960	0.00682456	1.30085	3	AT2G37980	0.00624296	0.111953	6	AT2G45150	0.00314855	1.63991	9	AT3G24820	0.00796743	0.291298	13	AT4G05020	0.0076857	0.0888767	17	AT4G01970	0.00695116	0.151183	22	AT5G17000	0.0276463	0.0465859	27	AT1G29540	0.00942598	0.356738	35	AT3G15410	0.00221944	0.341854	44	AT5G11710	0.00245454	0.641288	57	AT1G66180	0.0309126	0.033744	85	AT2G21520	0.00449017
AT1G51960	0.0359694	0.458917	1	AT1G67110	0.0175896	0.10052	3	AT2G44480	0.008409	0.299813	6	AT2G46180	0.00195524	0.30771	9	AT3G24880	0.00224631	0.29552	13	AT4G08790	0.0215513	0.272162	17	AT4G10860	0.0323103	0.35539	22	AT5G19890	0.00383654	1.08558	27	AT1G45160	0.00501519	0.833095	35	AT3G15540	0.0432098	0.147867	44	AT5G24590	0.0124614	0.312693	57	AT1G66430	0.0290493	0.114983	85	AT5G63570	0.0420726
AT1G52640	0.0699631	0.0782831	1	AT1G67690	0.0177423	0.290231	3	AT2G47820	0.00343627	0.477296	6	AT3G02890	0.00828773	0.2035	9	AT3G25030	0.0696697	0.153578	13	AT4G16610	0.0132397	0.164593	17	AT4G11370	0.00894688	0.307152	22	AT5G23880	0.00187122	0.317863	27	AT1G59700	0.0192232	0.287982	35	AT3G18980	0.00972872	0.220321	44	AT5G26820	0.0407698	0.153846	57	AT2G43180	0.00552486	0.168695	85	AT5G25470	0.0105248
AT1G53470	0.0277206	0.0948475	1	AT1G68940	0.00513153	0.243741	3	AT3G01345	0.0590959	0.980589	6	AT3G03440	0.0193119	0.0570291	9	AT3G25640	0.00465066	2.22008	13	AT4G18330	0.0264959	0.159115	17	AT4G12950	0.0139773	0.18689	22	AT5G27010	0.0016131	1.26158	27	AT1G66940	0.0326029	0.480009	35	AT3G21770	0.0689387	0.0751967	44	AT5G27410	0.00280187	0.341302	57	AT3G29320	0.00490236	0.395297	85	AT5G40890	0.038023
AT1G53940	0.0141306	0.208731	1	AT1G69610	0.062713	0.161859	3	AT3G03060	0.00207652	0.343742	6	AT3G04280	0.00930634	0.338872	9	AT3G26350	0.00348739	0.367664	13	AT4G19540	0.040442	0.246914	17	AT4G13580	0.0106699	0.34594	22	AT5G27600	0.0221346	0.0850702	27	AT1G69360	0.00292886	0.682526	35	AT3G47460	0.0381369	0.253731	44	AT5G41670	0.00300098	0.29588	57	AT4G28300	0.00950069	0.198637	85	AT5G47120	0.0161099
AT1G55390	0.00199366	0.978088	1	AT1G70630	0.00784064	0.312578	3	AT3G03690	0.0157276	0.235596	6	AT3G05858	0.0155167	0.315728	9	AT3G26770	0.0274295	0.172836	13	AT4G22070	0.0124479	0.266468	17	AT4G14090	0.00272259	0.367594	22	AT5G28646	0.0298218	0.143475	27	AT1G70820	0.0121662	0.244534	35	AT3G47670	0.00470993	0.691997	44	AT5G66690	0.0391769	0.0952021	57	AT4G37760	0.00236672	0.367091	85	AT1G04400	0.00327306
AT1G56540	0.0146531	0.928012	1	AT1G71140	0.0198392	0.451517	3	AT3G03840	0.0111907	2.90734	6	AT3G11020	0.00495571	1.54557	9	AT3G29770	0.064386	0.0348926	13	AT4G22756	0.00925157	0.47882	17	AT4G14510	0.00163951	1.15759	22	AT5G41870	0.0616406	0.118559	27	AT1G74250	0.00469721	0.145603	35	AT3G53540	0.00152776	0.618832	44	AT1G09795	0.00304371	0.361425	58	AT5G47780	0.0311667	0.115842	85	AT1G49430	0.0020211
AT1G56690	0.00220619	0.821251	1	AT1G72125	0.00658194	0.74657	3	AT3G15740	0.0121501	0.658308	6	AT3G13950	0.0132599	0.484941	9	AT3G42723	0.00925007	1.10743	13	AT4G23490	0.00260563	0.643841	17	AT4G14790	0.0023648	0.32811	22	AT5G46130	0.0248815	0.482066	27	AT2G15420	0.04425	0.501856	35	AT3G54260	0.00327405	1.10578	44	AT1G12380	0.00169264	0.330646	58	AT5G66200	0.00410212	0.166587	85	AT1G61890	0.00466916
AT1G57630	0.0735944	0.423486	1	AT1G72760	0.0109316	0.450474	3	AT3G18260	0.00593786	0.333375	6	AT3G17740	0.00121809	0.93894	9	AT3G43600	0.0294683	0.248195	13	AT4G24670	0.00631297	0.316659	17	AT4G15020	0.00202449	0.273125	22	AT5G47530	0.00620258	0.187367	27	AT2G21050	0.0375782	0.0243461	35	AT3G55120	0.00489802	0.383469	44	AT1G21250	0.0065609	1.73717	58	AT5G67070	0.019123	0.186588	85	AT2G05990	0.0504759
AT1G57800	0.0192553	0.277041	1	AT1G73560	0.0433411	0.234367	3	AT3G20190	0.00203418	0.637052	6	AT3G17920	0.00143838	0.297952	9	AT3G43610	0.0113828	0.404517	13	AT4G25290	0.00385096	0.167032	17	AT4G16745	0.028778	0.187998	22	AT5G48690	0.0532373	0.316011	27	AT2G23370	0.011443	0.231753	35	AT3G57200	0.00262416	0.657635	44	AT1G22200	0.00721539	0.157733	58	AT1G10490	0.00269574	0.317166	86	AT5G51070	0.0166038
AT1G58160	0.0550133	0.323921	1	AT1G75160	0.00644979	0.177626	3	AT3G20830	0.00919409	0.121567	6	AT3G18100	0.00641	0.226211	9	AT3G44820	0.00431752	0.467479	13	AT4G25860	0.0214498	0.397751	17	AT4G19380	0.028491	0.370339	22	AT5G50450	0.00787741	0.168786	27	AT2G24050	0.00177353	0.336482	35	AT3G57490	0.0298822	0.228531	44	AT1G64950	0.00789225	0.221037	58	AT1G20920	0.00128206	0.287142	86	AT1G50480	0.00213591
AT1G60300	0.0641518	0.761879	1	AT1G75790	0.00468378	0.177045	3	AT3G20860	0.035752	0.169907	6	AT3G20150	0.00178845	1.25925	9	AT3G46110	0.0565914	0.210121	13	AT4G34140	0.00536792	0.46047	17	AT4G21410	0.00202193	0.320945	22	AT5G53230	0.00353894	0.716058	27	AT2G28450	0.0644176	0.231336	35	AT3G61960	0.00449844	0.310771	44	AT2G16800	0.0130502	0.285927	58	AT1G55530	0.00871855	0.140659	86	AT3G27350	0.00986962
AT1G61060	0.0450594	0.407583	1	AT1G76740	0.000977663	1.14615	3	AT3G22670	0.00318649	0.228928	6	AT3G21740	0.00853957	0.151159	9	AT3G48390	0.00211883	0.331077	13	AT5G03140	0.0324804	0.0821073	17	AT4G22320	0.0705686	0.0873808	22	AT5G57270	0.0278741	0.0412501	27	AT2G29320	0.0590042	0.0837757	35	AT3G61990	0.00467527	0.326731	44	AT2G40140	0.00500377	0.143877	58	AT2G31400	0.00301478	0.158821	86	AT4G38690	0.00423252
AT1G61130	0.0266786	0.288388	1	AT1G77855	0.0320228	0.0411523	3	AT3G24240	0.00306939	0.400394	6	AT3G22760	0.00239101	0.300361	9	AT3G49190	0.0189384	0.255321	13	AT5G03990	0.00486108	0.294321	17	AT4G23190	0.0159932	0.120514	22	AT5G58900	0.00450837	0.34622	27	AT2G33250	0.0296497	0.196287	35	AT4G01210	0.00839904	0.252667	44	AT2G43010	0.00314573	0.327493	58	AT2G41475	0.00687437	0.747164	86	AT5G12150	0.00681754
AT1G61400	0.003405	0.157275	1	AT1G79330	0.0321297	0.232205	3	AT3G24495	0.00123523	0.321753	6	AT3G25210	0.0241234	0.235614	9	AT3G54280	0.00686939	0.155946	13	AT5G09995	0.00463918	0.779021	17	AT4G23500	0.0493017	0.0551542	22	AT5G60300	0.00333241	0.176968	27	AT2G35820	0.01333	0.354654	35	AT4G01330	0.034842	0.0528536	44	AT3G11405	0.0653439	0.33961	58	AT2G45620	0.0019297	0.293365	86	AT1G23390	0.0225795
AT1G61710	0.0114313	1.35506	1	AT1G80520	0.0315212	0.0768063	3	AT3G42640	0.00276654	0.341278	6	AT3G26330	0.0054321	0.162952	9	AT3G57180	0.0043274	0.305043	13	AT5G13820	0.00202927	1.03797	17	AT4G23920	0.00773715	0.168179	22	AT5G60690	0.00330014	0.157989	27	AT2G41770	0.0141118	0.125303	35	AT4G14305	0.0139335	0.175308	44	AT3G19700	0.00542832	0.082512	58	AT3G50960	0.00623899	0.303416	86	AT1G66680	0.0177977
AT1G61750	0.0247963	0.156226	1	AT2G02250	0.0471058	0.211988	3	AT3G43790	0.0222212	0.135858	6	AT3G26690	0.00738374	0.288687	9	AT3G57730	0.0334657	0.0772126	13	AT5G15730	0.00958256	0.211777	17	AT4G29240	0.0303476	0.0328604	22	AT1G05520	0.0018023	0.619255	28	AT2G43650	0.00225716	0.876711	35	AT4G23570	0.00360122	0.358773	44	AT3G29180	0.00544447	0.31427	58	AT4G08870	0.00739131	0.178221	86	AT1G69295	0.0281675
AT1G62340	0.0429115	0.235173	1	AT2G02350	0.00808705	0.279755	3	AT3G45200	0.0496429	0.0567734	6	AT3G27550	0.0218976	0.0834315	9	AT3G57750	0.0158493	0.254185	13	AT5G16715	0.0262825	0.174858	17	AT4G33200	0.00189792	0.450481	22	AT1G08820	0.00345957	0.666832	28	AT2G44700	0.0136097	0.575147	35	AT4G26190	0.00930589	0.368608	44	AT3G54500	0.00236138	0.535585	58	AT4G18670	0.0147628	0.247572	86	AT5G46250	0.0375913
AT1G63580	0.00993754	0.16345	1	AT2G02680	0.00457986	0.580028	3	AT3G45680	0.065559	0.109552	6	AT3G27590	0.0198825	1.21754	9	AT3G57860	0.00539597	0.34171	13	AT5G17150	0.00733383	0.583229	17	AT4G36080	0.00276433	0.1262	22	AT1G20370	0.00251232	0.319059	28	AT3G16170	0.007777	0.103407	35	AT4G28470	0.00764972	0.129782	44	AT5G03280	0.00310652	0.552989	58	AT4G18810	0.0261112	0.230623	86	AT5G48485	0.0265016
AT1G63930	0.0452189	0.0236211	1	AT2G04495	0.0207545	0.105755	3	AT3G46890	0.0204569	0.475878	6	AT3G29760	0.00333195	0.549426	9	AT3G57940	0.0026723	0.160369	13	AT5G17790	0.0588231	0.492103	17	AT5G01950	0.00556466	0.253229	22	AT1G21190	0.0255892	0.185395	28	AT3G25720	0.0050024	0.620891	35	AT4G32660	0.00377094	0.284083	44	AT5G09920	0.0202149	0.158101	58	AT5G41790	0.00163504	1.03988	86	AT3G08930	0.0273023
AT1G64290	0.00390283	0.614653	1	AT2G06541	0.00490088	1.24076	3	AT3G48480	0.00504315	2.01111	6	AT3G42860	0.00377414	0.640091	9	AT3G59520	0.0250398	0.124249	13	AT5G17930	0.0122806	0.275672	17	AT5G04240	0.00214923	0.452306	22	AT1G27200	0.00635618	0.44749	28	AT3G27300	0.00281756	0.297834	35	AT4G34060	0.0141249	0.266193	44	AT5G26260	0.0132118	0.406789	58	AT5G52940	0.0158463	0.31882	86	AT3G26510	0.0359843
AT1G65300	0.0399282	0.289349	1	AT2G12940	0.026823	0.811679	3	AT3G48830	0.00553036	0.888705	6	AT3G44370	0.0121345	0.200632	9	AT3G60680	0.0140866	0.0624013	13	AT5G19460	0.00708886	0.168394	17	AT5G04290	0.00258844	1.05489	22	AT1G30010	0.0106703	0.112995	28	AT3G28450	0.0050826	0.277379	35	AT4G34220	0.0231394	0.284177	44	AT5G27420	0.0485072	0.207129	58	AT1G10540	0.00242457	0.686044	87	AT5G64940	0.00357598
AT1G66170	0.00457534	0.130659	1	AT2G14365	0.0206803	0.27119	3	AT3G49730	0.00818321	0.158297	6	AT3G44460	0.0120703	0.111745	9	AT3G61570	0.00585679	0.527619	13	AT5G36220	0.00253055	0.356203	17	AT5G05380	0.0100866	0.220015	22	AT1G30440	0.00203961	0.326126	28	AT3G30820	0.013687	2.85453	35	AT5G02270	0.0637386	0.020835	44	AT5G47010	0.00115289	0.299802	58	AT1G14610	0.00493813	0.161397	87	AT1G52200	0.0161325
AT1G66320	0.0166374	0.282762	1	AT2G14540	0.0244434	0.679288	3	AT3G49930	0.0148794	0.1322	6	AT3G44540	0.0450587	0.315487	9	AT3G61880	0.0097318	0.664868	13	AT5G40900	0.0294975	0.377857	17	AT5G10630	0.0311953	0.217939	22	AT1G31540	0.0181467	0.66438	28	AT3G44480	0.0166466	0.312093	35	AT5G20660	0.00293359	0.166593	44	AT5G48790	0.0782722	0.149235	58	AT1G53580	0.00959921	0.310568	87	AT3G27925	0.0441846
AT1G66450	0.0228924	0.56322	1	AT2G15310	0.0575961	0.0369674	3	AT3G54270	0.0474326	0.041694	6	AT3G45290	0.00804729	0.108223	9	AT3G63060	0.014677	0.111957	13	AT5G43420	0.0214712	0.111024	17	AT5G10940	0.0060401	0.186975	22	AT1G35180	0.00556481	1.056	28	AT3G49360	0.010014	0.347616	35	AT5G36228	0.0149006	0.174935	44	AT5G51820	0.0543415	0.133269	58	AT1G63690	0.00665796	0.386815	87	AT5G16710	0.0101597
AT1G66630	0.0158631	0.0965585	1	AT2G16385	0.0186806	0.275747	3	AT3G54450	0.0151821	0.104202	6	AT3G47220	0.00408293	0.697723	9	AT4G01570	0.00405129	0.515018	13	AT5G43670	0.0657331	0.109929	17	AT5G12340	0.0235904	0.0986606	22	AT1G35470	0.00304832	0.612753	28	AT4G06598	0.00459045	0.271044	35	AT5G37650	0.00699734	1.22769	44	AT1G07280	0.0150742	0.265262	59	AT1G76850	0.00128169	1.88384	87	AT5G19290	0.0120331
AT1G66810	0.00414834	0.350677	1	AT2G17260	0.0595247	0.151534	3	AT3G56640	0.00338882	0.165992	6	AT3G49210	0.0157095	0.163884	9	AT4G02410	0.0398417	0.143797	13	AT5G45250	0.0125611	0.168543	17	AT5G13220	0.00645643	0.356381	22	AT1G42430	0.012881	0.0805462	28	AT4G10770	0.0303056	0.0398892	35	AT5G40390	0.00669503	0.170943	44	AT1G10150	0.0242646	0.0871351	59	AT2G16365	0.0446907	0.265156	87	AT1G02840	0.00881956
AT1G67000	0.0381709	0.23886	1	AT2G17470	0.00742715	0.111546	3	AT3G57060	0.000873176	1.47949	6	AT3G49840	0.00868943	1.02081	9	AT4G02460	0.011205	0.0837235	13	AT5G47330	0.00867606	0.162471	17	AT5G16220	0.0325791	0.413361	22	AT1G52070	0.0396512	0.0709844	28	AT4G13980	0.0207537	0.105459	35	AT5G42940	0.00409809	0.308441	44	AT1G17820	0.00174271	0.626085	59	AT2G25430	0.00224514	0.295133	87	AT1G09970	0.0761565
AT1G67780	0.00291179	0.288299	1	AT2G17860	0.00453947	1.23346	3	AT3G58430	0.0109264	0.180178	6	AT3G50110	0.00196709	1.83758	9	AT4G05040	0.0619549	0.624518	13	AT5G47790	0.0365054	0.0998287	17	AT5G17350	0.0437827	0.0561046	22	AT1G58430	0.023477	0.165087	28	AT4G14276	0.0216102	0.199986	35	AT5G46600	0.00243408	0.340986	44	AT1G27930	0.0043248	0.364502	59	AT3G07430	0.0135293	0.471802	87	AT1G61740	0.0251734
AT1G68030	0.014035	0.395821	1	AT2G18760	0.00232649	0.47796	3	AT3G59200	0.0156828	0.230965	6	AT3G51640	0.00366856	0.137752	9	AT4G05410	0.00593308	0.143723	13	AT5G47800	0.0240958	0.102858	17	AT5G25820	0.00626465	0.107842	22	AT1G60700	0.00609443	0.660562	28	AT4G19370	0.0156453	0.704938	35	AT5G48590	0.0195284	0.199491	44	AT1G60800	0.00619129	0.11468	59	AT3G48780	0.00537841	0.170087	87	AT2G20760	0.0116649
AT1G69480	0.0269833	0.193248	1	AT2G22730	0.00284854	0.29811	3	AT3G59550	0.00669001	0.276212	6	AT3G53490	0.00589123	0.33691	9	AT4G10570	0.0360458	0.0987757	13	AT5G48370	0.0124714	0.0810226	17	AT5G27730	0.00820291	0.116386	22	AT1G60850	0.00369562	0.31723	28	AT4G23290	0.0230937	0.503385	35	AT5G49600	0.0483594	0.50677	44	AT1G65590	0.0372467	0.0678027	59	AT3G51000	0.00417792	0.328726	87	AT4G26130	0.004724
AT1G69560	0.0265461	0.574576	1	AT2G22830	0.00451016	0.508451	3	AT3G59700	0.00204686	0.982567	6	AT3G55510	0.00237018	0.621416	9	AT4G11940	0.00533141	0.623036	13	AT5G53810	0.00326317	1.8612	17	AT5G37470	0.00419129	0.340587	22	AT1G63170	0.0039818	0.282048	28	AT4G33560	0.0606232	0.857879	35	AT5G52930	0.0198717	0.307396	44	AT1G66120	0.0149036	0.380049	59	AT3G62630	0.0104015	0.113264	87	AT2G47590	0.0165401
AT1G69630	0.0300421	0.350312	1	AT2G24400	0.0383012	0.0655242	3	AT3G60920	0.00199632	1.70408	6	AT3G57760	0.0274772	0.489806	9	AT4G11970	0.0258309	0.199028	13	AT5G57060	0.00976122	2.36763	17	AT5G38490	0.0394343	0.33891	22	AT1G69800	0.0432532	0.0432552	28	AT5G01670	0.00762247	0.335572	35	AT5G58990	0.0630202	0.295203	44	AT1G69870	0.0160979	0.0457956	59	AT4G17500	0.0208033	0.158198	87	AT3G17380	0.00476509
AT1G69710	0.0317812	0.07957	1	AT2G25350	0.00389574	0.727671	3	AT3G61380	0.00200128	0.907841	6	AT3G59140	0.00361263	0.255762	9	AT4G12460	0.0198897	0.311642	13	AT5G57250	0.0058335	0.773097	17	AT5G42480	0.00168456	0.658001	22	AT1G69940	0.00715769	0.174293	28	AT5G03340	0.046928	0.0340936	35	AT5G64170	0.00251306	0.274666	44	AT1G70650	0.0285146	0.0777844	59	AT4G27720	0.0211402	0.095152	87	AT5G42650	0.0109772
AT1G70460	0.0322736	0.020317	1	AT2G28920	0.0449452	0.143655	3	AT3G62780	0.00410283	0.375642	6	AT3G59900	0.0413661	0.421581	9	AT4G13710	0.00288652	0.326143	13	AT5G61340	0.0651449	0.0408854	17	AT5G49520	0.00984599	0.457702	22	AT1G73880	0.0473138	0.173196	28	AT5G03390	0.0608227	0.79178	35	AT5G66670	0.0379469	0.166616	44	AT1G72340	0.0033039	1.08013	59	AT5G01240	0.00528393	0.174683	87	AT5G57870	0.00166048
AT1G71280	0.0152142	0.255673	1	AT2G28970	0.0438488	0.212158	3	AT4G00480	0.0468592	0.527492	6	AT3G61420	0.00244725	0.924705	9	AT4G16680	0.0519825	0.113758	13	AT5G61430	0.00408506	0.643176	17	AT5G51150	0.0025097	0.668266	22	AT2G01890	0.00862077	0.150453	28	AT5G08520	0.0136203	0.109899	35	AT1G02120	0.00231982	0.633512	45	AT1G77960	0.0341887	0.5445	59	AT5G18110	0.00631996	0.633622	87	AT2G38170	0.00502289
AT1G72000	0.00272495	0.325192	1	AT2G30400	0.00439989	0.31075	3	AT4G00540	0.00328721	1.2133	6	AT3G62090	0.00829573	0.428342	9	AT4G18210	0.00325926	0.356036	13	AT5G62500	0.0143756	0.105136	17	AT5G52280	0.00162608	0.316584	22	AT2G01930	0.0479545	0.0308575	28	AT5G08740	0.00259976	0.986556	35	AT1G02850	0.00249826	0.689708	45	AT2G21060	0.0157136	0.217055	59	AT5G18520	0.00291041	0.35241	87	AT5G07560	0.0201852
AT1G72590	0.0127074	0.220267	1	AT2G31250	0.00762627	0.223229	3	AT4G01020	0.00551253	0.418809	6	AT3G62470	0.00349697	0.762355	9	AT4G23140	0.00990735	1.2661	13	AT5G62980	0.0696078	0.339028	17	AT5G58120	0.0417224	0.326842	22	AT2G20000	0.0019057	0.307616	28	AT5G16490	0.036672	0.477533	35	AT1G03230	0.0188165	0.230909	45	AT2G27810	0.00181005	0.351197	59	AT5G59720	0.0528634	0.0519545	87	AT2G05920	0.0131186
AT1G73270	0.0237019	0.321567	1	AT2G32630	0.0302827	0.342497	3	AT4G01390	0.00483302	0.598953	6	AT3G62680	0.0335796	0.0898016	9	AT4G24610	0.00116616	0.329046	13	AT5G63020	0.0432316	0.378037	17	AT5G60460	0.0297944	0.150295	22	AT2G23460	0.00166147	0.292075	28	AT5G16830	0.0048884	0.649025	35	AT1G07840	0.00912854	0.153261	45	AT2G32090	0.0101556	0.322834	59	AT1G01800	0.00877204	0.348469	88	AT4G22220	0.0228218
AT1G73890	0.00596611	0.818857	1	AT2G37000	0.0145285	0.327388	3	AT4G01460	0.0156508	0.845858	6	AT4G00590	0.00319215	0.344552	9	AT4G30590	0.00727054	0.960085	13	AT1G05540	0.0348343	0.574062	18	AT5G64020	0.0102899	0.104522	22	AT2G29770	0.0093254	0.385381	28	AT5G17420	0.0418759	0.0413319	35	AT1G18260	0.0161482	0.162877	45	AT2G47790	0.0104109	0.10856	59	AT1G27100	0.0222113	0.0756859	88	AT3G23600	0.0106706
AT1G74600	0.00314763	0.310451	1	AT2G37720	0.0120088	0.97878	3	AT4G01510	0.00435136	3.58746	6	AT4G00955	0.0157836	0.112536	9	AT4G30860	0.00601362	0.287809	13	AT1G06870	0.0143296	0.774273	18	AT5G66950	0.00172091	0.286608	22	AT2G32910	0.00214936	0.579507	28	AT5G18340	0.0319989	0.124455	35	AT1G23200	0.0270689	0.144041	45	AT3G22600	0.0076441	0.346226	59	AT1G33240	0.00702997	0.2708	88	AT5G42790	0.00831328
AT1G74875	0.0118831	0.605214	1	AT2G37740	0.00500243	0.28133	3	AT4G01580	0.0189446	0.388981	6	AT4G02110	0.00209088	0.315922	9	AT4G35870	0.00319019	0.172043	13	AT1G11270	0.00275224	1.38762	18	AT1G05460	0.00469611	0.101439	23	AT2G37290	0.00418902	0.235396	28	AT5G19400	0.00134982	0.608704	35	AT1G36370	0.020259	0.0709605	45	AT3G28180	0.0454267	0.0589483	59	AT2G05840	0.0239615	0.0735344	88	AT1G07750	0.00384409
AT1G77650	0.0122095	0.483893	1	AT2G39040	0.0036403	0.710651	3	AT4G01840	0.0160457	0.207068	6	AT4G02550	0.0155683	0.671111	9	AT4G39180	0.00529629	0.294648	13	AT1G11660	0.00364316	0.316	18	AT1G05550	0.0701286	0.447505	23	AT2G37860	0.0272165	0.110959	28	AT5G25060	0.02908	0.0161081	35	AT1G44350	0.0139299	0.139619	45	AT3G43300	0.00270383	0.266686	59	AT2G22330	0.00496254	0.164653	88	AT5G43060	0.0216725
AT1G80330	0.0035442	0.361072	1	AT2G41240	0.0111847	0.990345	3	AT4G04220	0.00118287	4.28103	6	AT4G04750	0.0106944	0.175137	9	AT5G03360	0.0325615	0.435778	13	AT1G13570	0.00324937	0.327804	18	AT1G07990	0.00151777	1.51178	23	AT2G43490	0.00647576	0.262114	28	AT5G28040	0.0215015	0.148234	35	AT1G52340	0.00482467	0.320698	45	AT3G57100	0.0151328	0.0817144	59	AT2G35760	0.0125372	0.180676	88	AT5G44580	0.0636932
AT2G01510	0.0179095	0.206468	1	AT2G41360	0.00342679	0.67314	3	AT4G04700	0.0235345	0.18344	6	AT4G05018	0.0391832	0.96713	9	AT5G07140	0.00470367	0.160859	13	AT1G15772	0.0624164	0.357774	18	AT1G11060	0.00144687	0.329507	23	AT3G01750	0.00390963	0.519599	28	AT5G47455	0.00922725	0.912161	35	AT1G61190	0.0218068	0.649911	45	AT4G01400	0.0102187	0.08038	59	AT3G02040	0.0185703	0.312566	88	AT5G05690	0.00830019
AT2G01730	0.00226669	0.315914	1	AT2G42005	0.00308685	0.354644	3	AT4G05100	0.00440501	0.613565	6	AT4G13870	0.0360172	0.294577	9	AT5G08550	0.0153081	0.22217	13	AT1G21170	0.00132734	0.89909	18	AT1G12570	0.012118	0.203861	23	AT3G04140	0.00762645	0.273497	28	AT5G47810	0.0409263	0.190771	35	AT1G67460	0.00529622	1.07177	45	AT4G12390	0.0241986	0.092097	59	AT3G14660	0.0025354	0.345901	88	AT1G23740	0.0440737
AT2G04090	0.0263732	0.227354	1	AT2G42460	0.00864223	1.67194	3	AT4G11180	0.00709286	0.341711	6	AT4G14096	0.030291	0.286508	9	AT5G10600	0.0113391	0.571382	13	AT1G22730	0.00676827	0.298975	18	AT1G13220	0.00329828	0.327891	23	AT3G04340	0.00217471	0.151351	28	AT5G65640	0.00398217	0.313685	35	AT1G71100	0.0346494	0.146274	45	AT4G15780	0.0217671	0.0874246	59	AT3G48680	0.00416212	1.37341	88	AT5G53460	0.00125035
AT2G04190	0.00674338	0.158716	1	AT2G42980	0.00505974	0.167006	3	AT4G11653	0.0616579	0.299606	6	AT4G14370	0.00108213	4.86569	9	AT5G11920	0.00253621	0.314359	13	AT1G24240	0.015724	0.950358	18	AT1G18900	0.0319967	0.189652	23	AT3G04520	0.00679902	0.191338	28	AT5G66450	0.0273028	0.30882	35	AT1G71170	0.0135605	0.550014	45	AT4G26940	0.0134607	0.0810292	59	AT3G56680	0.0162685	0.610934	88	AT4G02450	0.0771952
AT2G04620	0.00521899	0.105498	1	AT2G43580	0.00506144	0.331498	3	AT4G14780	0.00814854	0.145328	6	AT4G15290	0.0084897	0.459995	9	AT5G16080	0.0143455	0.466669	13	AT1G24490	0.0409713	0.253155	18	AT1G22020	0.00259669	0.546308	23	AT3G13990	0.00300433	0.88865	28	AT1G05260	0.00396212	0.348513	36	AT1G72790	0.0561125	0.394942	45	AT4G35850	0.00305521	0.326215	59	AT4G26970	0.030278	0.0885261	88	AT3G14067	0.00301927
AT2G04860	0.00696094	0.262632	1	AT2G44240	0.00368398	1.16665	3	AT4G15400	0.0322658	0.326929	6	AT4G15500	0.00618162	0.589635	9	AT5G16720	0.0258633	0.59561	13	AT1G27600	0.00344247	0.326393	18	AT1G33400	0.00372863	0.433921	23	AT3G19380	0.0699677	0.0446186	28	AT1G12860	0.0471565	0.0654552	36	AT1G72940	0.0381789	0.2212	45	AT5G02890	0.00363927	0.351031	59	AT5G21160	0.00712489	0.255531	88	AT5G17170	0.0517915
AT2G05900	0.0221978	0.119846	1	AT2G47280	0.0211394	0.481263	3	AT4G16640	0.00682771	0.18377	6	AT4G18300	0.0123863	0.307415	9	AT5G17240	0.0698348	0.231042	13	AT1G28420	0.00687634	0.21344	18	AT1G35365	0.0704152	0.470118	23	AT3G25500	0.013365	0.0645586	28	AT1G24280	0.00670881	0.110655	36	AT1G74030	0.00270573	0.34864	45	AT5G16990	0.0108217	0.619311	59	AT5G43850	0.0229373	0.101974	88	AT4G05150	0.0248404
AT2G10440	0.0185346	0.437246	1	AT3G02500	0.00500834	0.294542	3	AT4G17785	0.00381874	0.641725	6	AT4G18340	0.00978703	0.115879	9	AT5G17600	0.00359706	0.689885	13	AT1G30280	0.00311574	0.616033	18	AT1G47340	0.00269256	1.11121	23	AT3G50660	0.00298622	0.278455	28	AT1G30200	0.00354226	0.330816	36	AT1G75860	0.00493239	0.295189	45	AT5G17760	0.0677476	0.0251728	59	AT5G57710	0.00252196	0.547342	88	AT2G05790	0.00846813
AT2G13150	0.041546	0.928221	1	AT3G02810	0.00546103	0.140236	3	AT4G19010	0.00427581	0.954777	6	AT4G18465	0.00193665	0.329493	9	AT5G22470	0.0249784	0.146995	13	AT1G30870	0.00355269	0.368333	18	AT1G48310	0.00397608	0.16612	23	AT3G54150	0.0177529	0.382131	28	AT1G31930	0.0497735	0.0907324	36	AT2G01620	0.00474305	0.636018	45	AT5G19750	0.0164371	0.197363	59	AT1G43560	0.0151173	1.09291	89	AT4G26630	0.00166675
AT2G13680	0.0155926	0.0143419	1	AT3G03800	0.0444309	0.0659726	3	AT4G20800	0.00664512	0.133233	6	AT4G19950	0.0146773	0.0991941	9	AT5G23100	0.0430043	0.0394553	13	AT1G30974	0.045255	0.587617	18	AT1G50240	0.00202753	0.49719	23	AT3G57350	0.00331409	0.765136	28	AT1G34130	0.00362312	0.167184	36	AT2G02220	0.00952888	0.0461663	45	AT5G20140	0.00671159	0.168383	59	AT1G61900	0.0531818	0.117236	89	AT1G12440	0.0150299
AT2G14820	0.0201736	0.137022	1	AT3G03830	0.0131998	1.15193	3	AT4G20820	0.038217	0.225936	6	AT4G22250	0.0320188	0.0648334	9	AT5G23850	0.00669833	0.382596	13	AT1G34110	0.00571808	0.224679	18	AT1G53050	0.00205046	0.306154	23	AT3G60590	0.00274812	1.2916	28	AT1G34780	0.0221253	0.55766	36	AT2G17033	0.0147703	0.173481	45	AT5G23010	0.0338333	0.547847	59	AT1G67230	0.00224247	0.71352	89	AT4G27500	0.00219638
AT2G14960	0.00920823	0.163181	1	AT3G03850	0.0146542	0.653922	3	AT4G22270	0.0125438	0.242245	6	AT4G22280	0.0186302	1.23119	9	AT5G24740	0.000900866	0.544018	13	AT1G43260	0.0612497	0.562582	18	AT1G55730	0.0414538	0.118167	23	AT3G62170	0.00735963	0.100378	28	AT1G44810	0.00514171	0.567659	36	AT2G17410	0.00185285	1.18955	45	AT5G43960	0.00322698	0.298345	59	AT3G16950	0.00224566	0.313095	89	AT4G13010	0.00360287
AT2G15325	0.0266779	0.131053	1	AT3G03900	0.0133073	0.159325	3	AT4G22560	0.070571	0.147143	6	AT4G28630	0.0100473	0.064969	9	AT5G24830	0.00788429	0.181864	13	AT1G47540	0.0139611	0.64134	18	AT1G59590	0.0396694	0.0560717	23	AT4G02860	0.00438596	0.321385	28	AT1G48635	0.0034724	0.632924	36	AT2G17540	0.019242	0.98305	45	AT5G49890	0.0213843	0.0583198	59	AT3G27390	0.0185845	0.214602	89	AT1G64660	0.0419741
AT2G15370	0.0290389	0.270182	1	AT3G05470	0.00168433	0.866465	3	AT4G23990	0.00173201	0.68997	6	AT4G28680	0.00501343	0.160861	9	AT5G25040	0.0589237	0.677182	13	AT1G47980	0.00461071	0.896924	18	AT1G61260	0.0265472	0.0470836	23	AT4G10140	0.046121	0.0554044	28	AT1G54150	0.00347148	0.335145	36	AT2G27650	0.00140174	2.47151	45	AT5G50250	0.00494371	0.304915	59	AT3G51880	0.0400671	0.117338	89	AT4G31840	0.0141999
AT2G17010	0.00515351	0.221608	1	AT3G05650	0.006741	0.319906	3	AT4G24640	0.00604174	0.420052	6	AT4G30640	0.00438389	0.338706	9	AT5G25800	0.0476495	0.307243	13	AT1G48370	0.00722443	0.257381	18	AT1G63420	0.0122742	0.308624	23	AT4G14550	0.0056635	1.04999	28	AT1G68600	0.0201888	0.0827784	36	AT2G44410	0.0111377	0.185897	45	AT1G08650	0.0662194	0.0702822	60	AT4G12600	0.00811941	0.873665	89	AT3G59940	0.00324786
AT2G17180	0.0501721	0.166665	1	AT3G09550	0.00201997	0.373761	3	AT4G27460	0.0031429	0.746429	6	AT4G36090	0.00563398	0.150553	9	AT5G27240	0.00666462	0.834843	13	AT1G48405	0.0257785	0.373179	18	AT1G65800	0.00147298	1.09554	23	AT4G16390	0.0304234	0.158067	28	AT1G70810	0.015765	0.17333	36	AT3G02030	0.00541354	0.787541	45	AT1G12640	0.0737529	0.0515253	60	AT4G21910	0.0366476	0.502096	89	AT2G43710	0.0033101
AT2G18260	0.00484656	0.584152	1	AT3G12220	0.0332939	0.151058	3	AT4G29530	0.0123786	0.710554	6	AT4G36240	0.0214216	0.178626	9	AT5G27680	0.00668197	0.379991	13	AT1G49840	0.00544372	0.165141	18	AT1G67150	0.0561662	0.0621151	23	AT4G27060	0.0142113	0.18663	28	AT1G74300	0.0074882	0.34768	36	AT3G22400	0.00822799	0.237841	45	AT1G49960	0.00743091	0.114865	60	AT4G39660	0.0028606	0.324584	89	AT4G33220	0.00247582
AT2G19020	0.0205548	0.871018	1	AT3G14450	0.074449	0.0507744	3	AT4G29740	0.0195608	0.0463151	6	AT4G36740	0.00624537	0.329092	9	AT5G38020	0.039112	0.207451	13	AT1G53025	0.00272572	0.873895	18	AT1G68620	0.0130143	0.298128	23	AT4G29490	0.00537182	0.516127	28	AT2G03350	0.0570411	0.0901565	36	AT3G23640	0.0040534	0.442953	45	AT1G73490	0.00564987	0.294272	60	AT5G01820	0.006618	0.147887	89	AT5G42090	0.0418093
AT2G20800	0.00229577	0.332794	1	AT3G16320	0.00509279	0.447725	3	AT4G32000	0.0143649	0.310748	6	AT4G37020	0.0421258	0.374242	9	AT5G39680	0.00220442	0.270836	13	AT1G53430	0.00429507	0.540982	18	AT1G73440	0.00528415	0.996063	23	AT4G32620	0.00282816	0.497503	28	AT2G03410	0.0243861	0.103637	36	AT3G28950	0.00830008	0.323039	45	AT1G74430	0.00501347	0.652388	60	AT5G13980	0.00132926	0.324496	89	AT1G66970	0.0142456
AT2G21730	0.0281214	0.592483	1	AT3G18900	0.00914141	0.545686	3	AT4G32950	0.0335743	0.127494	6	AT4G38480	0.00325151	0.278575	9	AT5G44780	0.00785923	0.771031	13	AT1G53520	0.00441463	0.716341	18	AT1G76110	0.00824284	0.157686	23	AT4G33390	0.00346608	0.164115	28	AT2G12400	0.00467934	0.179052	36	AT3G49710	0.00230805	1.25534	45	AT2G16780	0.00653161	0.327113	60	AT5G56870	0.00406749	0.293141	89	AT1G51390	0.0511795
AT2G22040	0.00913773	0.152392	1	AT3G20110	0.0025526	0.34458	3	AT4G34650	0.0196868	0.32911	6	AT5G02170	0.00474904	0.364876	9	AT5G54330	0.0147448	0.171147	13	AT1G55740	0.0307213	0.143366	18	AT1G77260	0.00257374	0.988027	23	AT4G34131	0.00834723	0.110842	28	AT2G22090	0.00830136	0.302155	36	AT4G31780	0.00252483	0.32964	45	AT2G16940	0.0023793	0.298423	60	AT1G06560	0.00229586	0.64083	90	AT1G78830	0.0395429
AT2G23190	0.0321303	0.46582	1	AT3G22690	0.00150312	0.930128	3	AT4G35740	0.00195796	0.942752	6	AT5G03510	0.00460271	0.330537	9	AT5G57380	0.00236208	0.294957	13	AT1G58250	0.00278541	0.116463	18	AT2G02360	0.0725496	0.537801	23	AT4G35780	0.00252114	0.302339	28	AT2G26640	0.0249373	0.0692677	36	AT5G02030	0.00233497	0.661671	45	AT2G20240	0.00183256	2.40572	60	AT1G23860	0.0065136	0.378264	90	AT5G62000	0.00161751
AT2G23220	0.0094149	0.683737	1	AT3G23060	0.0296099	0.483499	3	AT4G35930	0.0461724	0.262875	6	AT5G04310	0.0105514	0.327564	9	AT5G60870	0.00281064	0.363841	13	AT1G62800	0.00663039	0.497339	18	AT2G02810	0.0310215	0.0461982	23	AT4G39850	0.00291739	0.113323	28	AT2G28470	0.00169281	0.903101	36	AT5G05760	0.0100317	1.42468	45	AT3G28910	0.00422648	0.323684	60	AT1G47960	0.0451554	0.243956	90	AT1G17290	0.00258347
AT2G23510	0.0111202	0.090902	1	AT3G23110	0.0466109	0.660998	3	AT4G36830	0.00912158	0.169805	6	AT5G07180	0.0192128	0.198148	9	AT5G62620	0.0060561	0.106904	13	AT1G62930	0.0141901	0.146819	18	AT2G13370	0.000876334	0.283187	23	AT5G02100	0.00613713	0.316319	28	AT2G32415	0.00334593	0.144161	36	AT5G13000	0.0432006	0.739435	45	AT3G49130	0.00516585	0.266672	60	AT1G64550	0.0076772	0.0804061	90	AT2G30490	0.00526465
AT2G23640	0.0194406	0.223635	1	AT3G23230	0.018432	0.177046	3	AT4G39010	0.00445955	1.08058	6	AT5G10720	0.00618498	0.152876	9	AT5G63010	0.00834995	0.304469	13	AT1G64170	0.00149504	0.379461	18	AT2G13640	0.0250793	0.630562	23	AT5G10020	0.0270995	0.141511	28	AT2G36960	0.00384801	0.151957	36	AT5G17300	0.0383442	0.0603404	45	AT3G50930	0.00937758	0.0821884	60	AT2G32730	0.00257208	0.174169	90	AT5G08680	0.00235129
AT2G24800	0.0195891	0.140482	1	AT3G24715	0.00143474	1.31509	3	AT5G01360	0.0538658	0.0958938	6	AT5G12960	0.00576638	0.274356	9	AT5G63040	0.0570584	0.202134	13	AT1G66210	0.00445995	1.2654	18	AT2G16890	0.0523192	0.0909243	23	AT5G13610	0.0147389	0.0728635	28	AT3G01720	0.0215668	0.0820251	36	AT5G19560	0.00283372	0.313802	45	AT4G10970	0.0255053	0.636207	60	AT2G36220	0.00489405	0.70169	90	AT3G30390	0.019504
AT2G24870	0.0126352	2.00965	1	AT3G25020	0.0230851	0.638869	3	AT5G01380	0.00885973	0.152299	6	AT5G15290	0.0305132	0.0835757	9	AT5G66350	0.00425179	1.87379	13	AT1G66500	0.0321911	0.315784	18	AT2G21440	0.00139667	0.937998	23	AT5G16800	0.00476798	0.345102	28	AT3G03720	0.00172031	0.638883	36	AT5G22770	0.00490929	0.275793	45	AT4G16950	0.00436097	1.70686	60	AT3G05910	0.0202238	0.104947	90	AT5G15780	0.00257282
AT2G25630	0.0207757	0.405489	1	AT3G26610	0.00828222	0.231249	3	AT5G01550	0.00363621	0.181895	6	AT5G24230	0.0600969	0.114023	9	AT1G02770	0.0187158	0.366913	14	AT1G69570	0.0296328	0.238655	18	AT2G21500	0.00333985	0.337464	23	AT5G18640	0.00393067	0.312061	28	AT3G06020	0.0133506	0.671661	36	AT5G23240	0.0379417	0.187481	45	AT4G18370	0.0383261	0.216681	60	AT5G07470	0.00647928	0.3428	90	AT5G43780	0.0548331
AT2G26480	0.00300763	0.325274	1	AT3G27500	0.0138481	0.519359	3	AT5G02110	0.0266564	0.226448	6	AT5G24620	0.0031638	0.335357	9	AT1G02990	0.00396025	0.627747	14	AT1G71400	0.0228748	0.328317	18	AT2G22440	0.00540722	1.29617	23	AT5G20710	0.0175375	0.231978	28	AT3G12200	0.00481407	0.313619	36	AT5G47860	0.0432147	0.0969118	45	AT4G18570	0.0292145	0.163395	60	AT1G14710	0.00224495	0.328468	91	AT5G23060	0.0571826
AT2G28010	0.00322197	1.42012	1	AT3G27785	0.0133965	0.445599	3	AT5G02910	0.00286233	0.683294	6	AT5G26120	0.0728098	0.320575	9	AT1G06160	0.00492189	0.385234	14	AT1G72530	0.0214169	0.107796	18	AT2G27320	0.0185513	0.479716	23	AT5G28150	0.0112681	0.129113	28	AT3G19390	0.00304172	0.320493	36	AT5G53360	0.0595146	0.524528	45	AT4G25150	0.0524707	0.244798	60	AT1G20960	0.00404475	0.196888	91	AT5G62190	0.00684962
AT2G28860	0.0133348	0.308351	1	AT3G27920	0.0132968	0.425494	3	AT5G04020	0.000995529	0.866545	6	AT5G26660	0.0162621	0.230032	9	AT1G06850	0.00795618	0.332167	14	AT1G74320	0.00463428	0.259115	18	AT2G28460	0.0102482	0.356272	23	AT5G37540	0.0087285	0.11696	28	AT3G25900	0.011255	0.125404	36	AT5G62230	0.00413314	0.111525	45	AT5G35180	0.00167869	0.649242	60	AT2G42910	0.0117274	0.11337	91	AT3G03150	0.00970222
AT2G28960	0.00975443	0.45821	1	AT3G28890	0.00186598	0.674511	3	AT5G04970	0.0038683	0.95728	6	AT5G28030	0.00414508	0.66483	9	AT1G10570	0.00246559	0.310554	14	AT1G75110	0.00608381	0.345121	18	AT2G29910	0.00514733	0.91059	23	AT5G38380	0.0431293	0.0301373	28	AT3G54010	0.00650442	0.213547	36	AT5G65280	0.0075094	0.148545	45	AT1G06360	0.00464546	0.316418	61	AT1G20130	0.00476689	0.712284	92	AT3G19760	0.00369961
AT2G28990	0.0244385	0.258328	1	AT3G30842	0.00280917	0.113102	3	AT5G06800	0.00368547	0.318378	6	AT5G28210	0.00510798	0.396811	9	AT1G10910	0.00208307	0.317814	14	AT1G76560	0.0115386	0.27633	18	AT2G33130	0.057434	0.0805832	23	AT5G40250	0.00886264	0.250883	28	AT3G57300	0.00442222	0.567247	36	AT5G65930	0.00228346	0.14997	45	AT1G32170	0.00822484	0.155146	61	AT1G45201	0.00282028	0.328044	92	AT5G66040	0.0782909
AT2G29430	0.0175398	0.591493	1	AT3G44350	0.0314086	0.228507	3	AT5G08010	0.0151613	0.976779	6	AT5G33280	0.0100389	0.058892	9	AT1G11593	0.0175132	0.253741	14	AT1G79900	0.0135586	0.22247	18	AT2G36350	0.00433885	0.545271	23	AT5G41370	0.00186281	0.30454	28	AT3G58660	0.0036324	0.259419	36	AT1G06210	0.0226265	0.0502719	46	AT1G79590	0.00610379	0.306959	61	AT3G20520	0.0173934	0.215578	92	AT2G25490	0.0089465
AT2G30240	0.0399693	0.0400906	1	AT3G45320	0.0254974	0.736071	3	AT5G09970	0.00680633	0.252562	6	AT5G38710	0.00268264	1.06245	9	AT1G13940	0.00360931	0.564026	14	AT1G80555	0.0408506	0.537865	18	AT2G41520	0.00117396	1.03494	23	AT5G41750	0.0371403	0.971668	28	AT3G60690	0.00753727	0.352865	36	AT1G23690	0.00774393	0.61397	46	AT2G24280	0.0245758	0.257959	61	AT3G57890	0.00207247	0.359265	92	AT5G35360	0.0692785
AT2G30300	0.00247019	0.740647	1	AT3G45390	0.0319937	0.350727	3	AT5G10580	0.00535947	0.339249	6	AT5G39500	0.000947547	1.29087	9	AT1G15015	0.053513	0.805594	14	AT1G80810	0.0037264	0.454874	18	AT2G44270	0.0164692	0.0733612	23	AT5G42250	0.0274261	0.043733	28	AT3G61690	0.00235322	0.139011	36	AT1G23870	0.00793058	0.0641511	46	AT3G03860	0.0222363	0.580792	61	AT5G23670	0.00561315	0.160696	92	AT1G68560	0.00297447
AT2G31830	0.00111183	0.34352	1	AT3G45430	0.0328457	0.187066	3	AT5G10620	0.0411673	0.170681	6	AT5G40000	0.0277609	0.167331	9	AT1G20380	0.00819891	0.1434	14	AT2G01370	0.0147407	0.440351	18	AT3G01140	0.0210256	0.157116	23	AT5G44260	0.064801	0.0534011	28	AT4G07410	0.0306756	0.159702	36	AT1G34047	0.0596356	1.7339	46	AT3G23880	0.00362674	0.338382	61	AT5G55710	0.00597549	0.365391	92	AT3G04290	0.00699453
AT2G31910	0.00694551	0.162583	1	AT3G46160	0.00753532	0.876839	3	AT5G10900	0.00234268	0.934607	6	AT5G40020	0.0104759	0.499401	9	AT1G21160	0.00239636	1.3715	14	AT2G01950	0.00225788	0.348668	18	AT3G01450	0.00387133	0.720019	23	AT5G46050	0.00482032	0.468736	28	AT4G11560	0.00243394	0.609629	36	AT1G52420	0.008521	0.152772	46	AT3G53130	0.037992	0.0639226	61	AT5G59730	0.0547611	0.0526733	92	AT5G43830	0.0330828
AT2G32370	0.00375272	0.162782	1	AT3G46330	0.0108185	0.421202	3	AT5G11300	0.00608486	0.168187	6	AT5G40645	0.0703229	0.0818938	9	AT1G23330	0.00289943	0.647049	14	AT2G01980	0.00205062	0.796468	18	AT3G02100	0.00840201	0.927081	23	AT5G47050	0.00754516	0.629842	28	AT4G16120	0.0110307	0.316781	36	AT1G65320	0.0711188	0.0300206	46	AT3G55020	0.0165344	0.388725	61	AT1G11580	0.00232957	0.692535	93	AT5G13440	0.0044371
AT2G32390	0.0640473	0.630137	1	AT3G46920	0.0066872	0.1626	3	AT5G16190	0.0417465	0.0697501	6	AT5G43380	0.00881335	0.148533	9	AT1G27430	0.00648512	0.25049	14	AT2G02480	0.0247101	0.116326	18	AT3G02840	0.0034018	0.349326	23	AT5G49220	0.00375322	0.277763	28	AT4G17480	0.00860345	0.343561	36	AT1G66190	0.00588368	0.266195	46	AT4G01080	0.0414822	0.178822	61	AT1G55960	0.0102293	0.107465	93	AT1G73600	0.00550612
AT2G32780	0.0715132	0.431413	1	AT3G47030	0.0142467	0.589633	3	AT5G18980	0.00152221	0.711794	6	AT5G43400	0.036107	0.114757	9	AT1G29030	0.00493275	0.32182	14	AT2G04515	0.0128043	0.547199	18	AT3G11070	0.0125683	0.413902	23	AT5G49660	0.00276427	0.166532	28	AT4G37420	0.00431725	0.178354	36	AT1G67900	0.00433821	0.161204	46	AT4G11740	0.00501369	0.154492	61	AT2G01270	0.00863929	0.104213	93	AT3G47250	0.00672465
AT2G33160	0.00868373	0.0815946	1	AT3G47090	0.00135516	0.645307	3	AT5G19600	0.0019873	0.360102	6	AT5G43650	0.0143018	0.468477	9	AT1G31220	0.0172884	0.560595	14	AT2G05400	0.0602554	0.392389	18	AT3G11290	0.00649504	0.143889	23	AT5G53500	0.00188633	1.48506	28	AT5G01970	0.027097	0.0467556	36	AT1G71490	0.0054999	0.243414	46	AT4G13340	0.048647	0.213418	61	AT2G13560	0.0641342	0.0108077	93	AT3G11400	0.0333382
AT2G33240	0.000797805	0.618307	1	AT3G48810	0.00459757	0.141243	3	AT5G20480	0.0231103	0.291051	6	AT5G44350	0.0152992	0.35589	9	AT1G43630	0.0032234	1.11361	14	AT2G09970	0.016905	0.471863	18	AT3G11680	0.00261673	0.353682	23	AT5G53550	0.0256179	0.147866	28	AT5G17640	0.0332964	0.0313958	36	AT1G73680	0.0398028	0.0321465	46	AT4G14360	0.00254016	0.275512	61	AT2G40660	0.0218212	0.328699	93	AT4G39730	0.0147485
AT2G33270	0.00520601	0.307052	1	AT3G49950	0.00635528	0.34489	3	AT5G23980	0.0346398	0.0726505	6	AT5G44820	0.0276475	0.289339	9	AT1G43730	0.0243349	0.441089	14	AT2G13290	0.00399078	0.90607	18	AT3G15340	0.00250159	0.585626	23	AT5G60170	0.0015271	0.284139	28	AT5G20200	0.00152734	2.41546	36	AT2G29650	0.00504227	0.52377	46	AT4G17330	0.00285459	0.148891	61	AT3G07010	0.00325478	0.327051	93	AT1G65970	0.00847792
AT2G36750	0.00540977	0.335963	1	AT3G50010	0.00186265	0.916049	3	AT5G24990	0.00765973	1.05993	6	AT5G45060	0.0156465	0.287011	9	AT1G48540	0.00407597	0.200329	14	AT2G13510	0.0610942	0.452741	18	AT3G16290	0.00166802	0.591693	23	AT5G60210	0.00231803	0.685561	28	AT5G26910	0.0130944	0.113551	36	AT2G44230	0.019077	0.504888	46	AT4G24730	0.00311227	0.639097	61	AT5G10770	0.00762843	0.127774	93	AT2G37660	0.0116721
AT2G36760	0.00548865	0.331309	1	AT3G50140	0.0250852	0.0333198	3	AT5G25150	0.00208907	0.627237	6	AT5G47440	0.0178281	0.709925	9	AT1G51340	0.00518252	0.166787	14	AT2G17650	0.0206776	0.248576	18	AT3G22810	0.00270228	0.708994	23	AT1G05450	0.0055147	0.840374	29	AT5G45910	0.00730844	0.162824	36	AT3G03790	0.00975708	0.346308	46	AT4G29260	0.0107868	0.321486	61	AT1G07040	0.00352341	0.342835	94	AT4G13430	0.00280246
AT2G40500	0.00933932	0.320494	1	AT3G50400	0.00713956	0.166788	3	AT5G26160	0.069486	0.608464	6	AT5G47490	0.00199007	0.653956	9	AT1G52550	0.0616217	0.426244	14	AT2G17670	0.0452152	0.0830864	18	AT3G26840	0.0145699	0.49005	23	AT1G08130	0.00361903	0.152218	29	AT5G46190	0.013779	0.194896	36	AT3G06580	0.00270338	0.331233	46	AT5G07580	0.00495883	0.325782	61	AT1G20110	0.00220611	0.336171	94	AT2G03440	0.00663512
AT2G41080	0.00265248	0.288305	1	AT3G50940	0.0132718	0.297488	3	AT5G26680	0.00308919	0.626562	6	AT5G47635	0.00835383	0.322767	9	AT1G53300	0.0368681	0.04859	14	AT2G17680	0.0211447	0.374314	18	AT3G43220	0.00360287	0.292763	23	AT1G09490	0.00403952	0.345255	29	AT5G46470	0.00382704	1.09535	36	AT3G14390	0.00281594	0.324178	46	AT5G20490	0.00538073	0.139601	61	AT1G22410	0.00251739	0.335949	94	AT2G45470	0.00266072
AT2G44250	0.00826025	0.370047	1	AT3G51350	0.0142383	0.304236	3	AT5G28810	0.0555744	0.458128	6	AT5G50080	0.0123563	0.170362	9	AT1G55320	0.0365677	0.2846	14	AT2G18876	0.00361552	0.318658	18	AT3G44970	0.021093	0.332511	23	AT1G13880	0.00363854	0.552377	29	AT5G46960	0.0234723	0.108818	36	AT3G58510	0.00207819	0.355573	46	AT5G27280	0.0123587	0.171395	61	AT3G02550	0.0102933	0.163913	94	AT4G12730	0.031473
AT2G45350	0.00627599	0.117337	1	AT3G53830	0.00270736	0.35339	3	AT5G37190	0.00172142	1.70666	6	AT5G56330	0.0150785	0.169963	9	AT1G55870	0.00378487	0.171956	14	AT2G20060	0.0373925	0.0394003	18	AT3G45670	0.0269877	1.04049	23	AT1G23480	0.011113	0.0741771	29	AT5G47480	0.00542706	0.188199	36	AT3G59380	0.00391909	0.3537	46	AT5G42240	0.0404484	0.0217166	61	AT3G21690	0.010904	0.0869283	94	AT5G04740	0.0122606
AT2G46495	0.00350514	0.344026	1	AT3G55090	0.0231361	0.11184	3	AT5G37920	0.0459807	0.276312	6	AT5G58980	0.045722	0.184194	9	AT1G56150	0.0110899	0.378234	14	AT2G23140	0.0179752	0.059664	18	AT3G45800	0.019823	0.784446	23	AT1G27900	0.00199619	0.627425	29	AT5G49945	0.00288523	0.635158	36	AT3G62700	0.00860511	0.101195	46	AT5G44680	0.00698839	0.208346	61	AT3G60420	0.0263251	0.421323	94	AT3G48690	0.0216563
AT3G01260	0.0154405	0.651396	1	AT3G55500	0.0758435	0.0724018	3	AT5G38000	0.00369702	1.0326	6	AT5G59700	0.0197825	0.162525	9	AT1G58025	0.00926212	0.412733	14	AT2G23340	0.0079928	0.311675	18	AT3G50520	0.0451273	0.126271	23	AT1G31070	0.0416739	0.0197264	29	AT5G59770	0.0135059	0.629644	36	AT4G00750	0.00830026	0.255996	46	AT5G45170	0.0366389	0.0949836	61	AT2G17560	0.0409576	0.0851574	95	AT3G14310	0.0169717
AT3G02330	0.00481651	0.398985	1	AT3G56230	0.00469495	0.337242	3	AT5G39090	0.0261692	0.141891	6	AT5G65420	0.00461829	0.294145	9	AT1G60390	0.054325	0.0903685	14	AT2G23470	0.00776029	0.330661	18	AT3G56120	0.00657968	0.138427	23	AT1G34200	0.0438713	0.245038	29	AT1G16400	0.00253293	0.325028	37	AT4G18380	0.0114488	0.299948	46	AT5G47430	0.00315046	0.311435	61	AT2G32920	0.0107108	0.0983115	95	AT4G39080	0.00483758
AT3G03280	0.0232816	0.234873	1	AT3G56600	0.00304882	1.02777	3	AT5G40700	0.00906329	1.13256	6	AT5G65710	0.00265336	0.169531	9	AT1G62030	0.0485157	0.135568	14	AT2G23620	0.00505897	1.00738	18	AT3G57240	0.00554466	0.602899	23	AT1G34750	0.0197149	0.0793525	29	AT1G24610	0.0163826	0.115588	37	AT4G18905	0.0030442	0.55606	46	AT5G47450	0.00420743	0.465125	61	AT3G10230	0.00554527	0.316552	95	AT5G52470	0.0170858
AT3G03410	0.0527727	0.243222	1	AT3G56690	0.00936135	0.69632	3	AT5G40840	0.00435966	0.925888	6	AT5G67020	0.0279253	0.354073	9	AT1G63300	0.00415588	0.203809	14	AT2G24230	0.00331324	0.309138	18	AT3G57710	0.0266233	0.0959191	23	AT1G43020	0.021954	0.572992	29	AT1G27850	0.00133737	0.555066	37	AT4G23640	0.00320453	0.183685	46	AT1G17850	0.0338366	0.544037	62	AT3G60240	0.00474772	0.204402	95	AT3G14210	0.0405664
AT3G04220	0.00161985	0.94927	1	AT3G57970	0.00427299	0.649396	3	AT5G41130	0.00181813	0.347767	6	AT1G05790	0.00199605	0.965246	10	AT1G63750	0.00474989	0.745598	14	AT2G29890	0.00154792	0.901463	18	AT3G61560	0.0050965	0.992874	23	AT1G51170	0.00265657	1.81037	29	AT1G30720	0.00242939	0.352465	37	AT4G34250	0.00539456	0.335391	46	AT1G33600	0.0228463	0.169998	62	AT3G60900	0.00269038	0.839048	95	AT5G25280	0.0269277
AT3G05310	0.00604741	0.918815	1	AT3G58350	0.028278	0.394856	3	AT5G44050	0.0176072	0.219341	6	AT1G07740	0.00301693	0.317493	10	AT1G64760	0.0265714	0.0331428	14	AT2G30150	0.0473064	0.146684	18	AT3G63510	0.0594922	0.683532	23	AT1G62040	0.0315842	0.210792	29	AT1G31600	0.0576508	0.386553	37	AT4G36820	0.0275385	0.266202	46	AT1G36160	0.0341516	0.105263	62	AT4G00730	0.00960502	0.110728	95	AT1G17880	0.0439767
AT3G06920	0.00418265	1.01167	1	AT3G59250	0.010641	1.05652	3	AT5G44160	0.00284989	0.671609	6	AT1G08050	0.0238541	0.0297571	10	AT1G65380	0.0402181	0.119926	14	AT2G30210	0.013479	0.0588759	18	AT4G01960	0.0066932	0.537092	23	AT1G63640	0.00411191	0.295721	29	AT1G51770	0.00401859	0.257117	37	AT5G04347	0.0242969	0.269931	46	AT1G44800	0.0219866	0.232525	62	AT4G00830	0.00297474	0.292953	95	AT4G17600	0.0753914
AT3G09620	0.00293609	0.149144	1	AT3G60100	0.00290486	0.988444	3	AT5G44210	0.0125422	0.181834	6	AT1G08260	0.00305207	0.0633873	10	AT1G65510	0.0166296	0.676367	14	AT2G31150	0.00492717	0.844118	18	AT4G09750	0.0612389	0.112851	23	AT1G65295	0.0137561	0.537884	29	AT1G61580	0.0386419	0.0860883	37	AT5G12440	0.0040086	0.381377	46	AT1G65440	0.00581136	0.264947	62	AT4G27600	0.00542178	0.176999	95	AT5G01750	0.0121736
AT3G09790	0.00567036	0.259324	1	AT3G60490	0.029032	0.311462	3	AT5G44265	0.0695626	0.191736	6	AT1G08310	0.00429836	0.323156	10	AT1G69770	0.0120027	0.173139	14	AT2G34190	0.0310947	0.0289896	18	AT4G10360	0.025079	0.269575	23	AT1G66130	0.0480113	0.167302	29	AT1G61670	0.00248785	1.41884	37	AT5G18720	0.0461076	0.154354	46	AT1G80830	0.00229547	0.375941	62	AT4G27870	0.0653066	0.422649	95	AT1G22530	0.0118489
AT3G10185	0.0119633	1.50628	1	AT3G60970	0.002612	0.160717	3	AT5G44635	0.00526583	0.098891	6	AT1G10550	0.0194643	0.153959	10	AT1G72300	0.00132751	0.893569	14	AT2G36330	0.00966877	0.161566	18	AT4G10640	0.0495104	0.152355	23	AT1G70060	0.00797644	0.16217	29	AT1G62820	0.00917368	0.326791	37	AT5G25780	0.00205191	0.294772	46	AT1G80930	0.00285314	0.878965	62	AT4G36530	0.00359263	0.652168	95	AT3G09820	0.0037779
AT3G11390	0.00169926	2.3772	1	AT3G61340	0.00886431	0.772652	3	AT5G45070	0.00376988	0.333537	6	AT1G12740	0.0450402	0.0191832	10	AT1G72860	0.00399095	0.475702	14	AT2G36840	0.00315381	0.347865	18	AT4G12020	0.0238646	0.649471	23	AT1G74720	0.00601177	0.0694563	29	AT1G63090	0.0310563	0.0481438	37	AT5G41980	0.0294467	0.380569	46	AT2G01340	0.0175824	0.241676	62	AT5G07370	0.00467876	0.332479	95	AT3G28940	0.00824123
AT3G13090	0.00488688	0.303835	1	AT3G62160	0.00755659	0.60047	3	AT5G48410	0.0422564	0.263069	6	AT1G13100	0.00824554	0.25366	10	AT1G75010	0.0033381	0.925345	14	AT2G42080	0.0161684	0.102964	18	AT4G12700	0.00508806	0.918116	23	AT1G78960	0.00177536	0.32668	29	AT1G66340	0.00881774	0.20732	37	AT5G42380	0.00779543	0.604171	46	AT2G30933	0.00558633	0.357547	62	AT1G71480	0.0783771	0.199094	96	AT4G35000	0.00433347
AT3G13420	0.0571869	0.511668	1	AT3G62350	0.0201801	0.280101	3	AT5G49130	0.0308409	0.187803	6	AT1G13470	0.00733826	0.633853	10	AT1G75960	0.0340099	0.863938	14	AT2G43220	0.0625649	0.538619	18	AT4G15540	0.00707021	0.187079	23	AT1G78980	0.003076	1.12779	29	AT1G71180	0.00819851	0.378698	37	AT5G44080	0.025315	0.228547	46	AT2G45220	0.00245717	0.36188	62	AT1G73500	0.0380043	0.0383433	96	AT5G04140	0.0112648
AT3G14225	0.00348733	0.340192	1	AT3G62610	0.00405488	0.632115	3	AT5G51050	0.00299758	0.296282	6	AT1G13790	0.00799203	0.0734418	10	AT1G77580	0.00179694	0.625887	14	AT2G43260	0.00312163	1.02595	18	AT4G21460	0.00718121	0.288976	23	AT1G80950	0.0104998	0.105211	29	AT1G72190	0.00368761	0.64122	37	AT5G54870	0.00526435	0.156869	46	AT3G17000	0.0042852	0.337079	62	AT1G75930	0.00429995	0.585512	96	AT5G22430	0.00750461
AT3G14470	0.00125545	0.674044	1	AT4G00250	0.0135477	0.818609	3	AT5G54140	0.0212711	0.189001	6	AT1G14070	0.0113922	0.0810335	10	AT1G77640	0.00481399	1.19533	14	AT2G44450	0.00552258	0.314075	18	AT4G22230	0.0148471	0.32527	23	AT2G03140	0.00627336	0.475458	29	AT1G74160	0.00280143	0.302761	37	AT5G56530	0.00352898	0.290603	46	AT3G56140	0.00341775	0.355318	62	AT2G01410	0.024841	0.0460857	96	AT1G70770	0.0021874
AT3G14570	0.00185983	0.37422	1	AT4G00650	0.00568415	1.42767	3	AT5G55740	0.0055427	0.4643	6	AT1G14770	0.0174296	0.583813	10	AT1G78470	0.00477167	1.03104	14	AT2G47020	0.00336105	0.316506	18	AT4G28710	0.00250305	0.358286	23	AT2G03220	0.0200127	0.20583	29	AT1G77060	0.0145603	0.0929603	37	AT5G58880	0.0125932	0.461899	46	AT3G59060	0.0156733	0.25348	62	AT4G19860	0.00261701	0.62599	96	AT1G73330	0.00623964
AT3G16380	0.0121166	0.485382	1	AT4G01540	0.0148129	0.440409	3	AT5G55790	0.0129348	0.559187	6	AT1G15080	0.0719549	0.109802	10	AT1G79030	0.00534858	0.143059	14	AT3G02130	0.00113307	0.34354	18	AT4G29250	0.0567719	0.196767	23	AT2G03730	0.00905371	0.106837	29	AT1G77800	0.00220501	0.564519	37	AT5G62210	0.0107376	0.193753	46	AT4G11960	0.047071	0.0287044	62	AT5G46630	0.0697256	0.0442563	96	AT2G18280	0.0595422
AT3G17280	0.00739936	0.458618	1	AT4G03610	0.00916207	0.476584	3	AT5G59530	0.0281284	0.186424	6	AT1G15460	0.00182761	0.364653	10	AT2G02450	0.00343001	0.307249	14	AT3G05630	0.00125306	0.341258	18	AT4G30610	0.00279425	0.345541	23	AT2G17790	0.00496087	0.114968	29	AT1G80270	0.00234556	0.313407	37	AT1G04970	0.00536183	0.171274	47	AT4G17460	0.0716299	0.0439845	62	AT5G55230	0.00673265	0.10612	96	AT5G19940	0.00523445
AT3G18020	0.00616064	0.413031	1	AT4G04180	0.00244363	0.288912	3	AT5G60730	0.00350182	0.322273	6	AT1G18485	0.00144811	0.311327	10	AT2G02890	0.0598807	1.11829	14	AT3G11840	0.00270162	0.356453	18	AT4G32980	0.00317169	0.286789	23	AT2G18210	0.0179551	1.0917	29	AT1G80910	0.0181417	0.200851	37	AT1G08680	0.0164189	0.588165	47	AT4G37790	0.0097936	0.652842	62	AT1G06000	0.0085333	0.123291	97	AT3G10850	0.00532624
AT3G18320	0.00829442	0.776552	1	AT4G04510	0.00206406	0.664827	3	AT5G61300	0.00608146	0.491581	6	AT1G19940	0.00296425	0.279679	10	AT2G03230	0.00860807	1.73155	14	AT3G13800	0.0183269	0.0677128	18	AT4G33000	0.00549119	0.311583	23	AT2G24120	0.00140661	0.314065	29	AT2G03330	0.016753	0.357805	37	AT1G19790	0.00813341	0.626561	47	AT5G06110	0.00203162	0.329165	62	AT1G20200	0.0264456	0.065563	97	AT5G28540	0.037523
AT3G18360	0.00432893	1.12625	1	AT4G05200	0.0040522	0.322868	3	AT5G61730	0.00856764	0.110408	6	AT1G22810	0.0180335	0.173874	10	AT2G04420	0.0242429	0.614642	14	AT3G15890	0.00812357	0.295176	18	AT4G38890	0.0020249	0.313017	23	AT2G24762	0.0160427	0.182674	29	AT2G04230	0.00313754	0.935033	37	AT1G23710	0.00927924	0.161458	47	AT5G12200	0.00262303	0.314962	62	AT1G25490	0.00786148	0.882049	97	AT5G67300	0.0124669
AT3G19040	0.0534557	0.679174	1	AT4G05350	0.00653723	0.330066	3	AT5G62510	0.00639822	0.498376	6	AT1G22900	0.0254471	0.0939512	10	AT2G12480	0.00341511	0.849968	14	AT3G16620	0.0081587	0.138825	18	AT4G39955	0.016778	0.0803209	23	AT2G24950	0.00939835	0.111044	29	AT2G04925	0.0181295	0.518455	37	AT1G36050	0.00643365	0.158599	47	AT5G14440	0.00467424	0.323898	62	AT1G53840	0.00429829	0.180258	97	AT1G20330	0.0144257
AT3G19620	0.00637144	0.18345	1	AT4G07400	0.0229744	0.694853	3	AT5G64910	0.00728782	0.580562	6	AT1G27170	0.0101851	0.431819	10	AT2G14530	0.0332269	0.252595	14	AT3G18350	0.0037025	0.176098	18	AT5G01620	0.00951827	0.0997605	23	AT2G25290	0.0191545	0.0296987	29	AT2G13650	0.0522911	0.0258334	37	AT1G48110	0.00447809	0.30431	47	AT5G15610	0.00287585	0.355964	62	AT1G55450	0.0620244	0.0670066	97	AT1G69530	0.00909417
AT3G20590	0.00565507	0.906101	1	AT4G07820	0.035022	0.182006	3	AT5G65450	0.00416343	0.140408	6	AT1G29760	0.0466804	0.155712	10	AT2G16440	0.029617	0.0722218	14	AT3G18700	0.00758231	1.0212	18	AT5G05830	0.00691619	0.621532	23	AT2G26350	0.0156751	0.0778886	29	AT2G27260	0.00537352	0.343682	37	AT1G49050	0.00645176	0.606349	47	AT5G16730	0.00578089	0.0928446	62	AT3G12570	0.00274608	0.661758	97	AT4G11320	0.00976527
AT3G21620	0.00347174	0.170468	1	AT4G12210	0.0245233	0.50918	3	AT5G67060	0.0529004	0.0670004	6	AT1G33350	0.00305031	0.510583	10	AT2G16520	0.0627084	0.786956	14	AT3G20350	0.0112363	0.683726	18	AT5G05870	0.0146184	0.791065	23	AT2G29510	0.00675378	0.838601	29	AT2G27470	0.00929494	0.602737	37	AT1G53260	0.0163651	0.393025	47	AT5G18400	0.0445115	0.186403	62	AT4G32480	0.00848757	1.14116	97	AT2G41100	0.0112237
AT3G21990	0.0166337	0.102778	1	AT4G13210	0.0122307	0.333267	3	AT1G01980	0.00257991	1.8897	7	AT1G44110	0.0242115	0.0380615	10	AT2G18870	0.010802	0.720769	14	AT3G20660	0.0388316	0.350895	18	AT5G07280	0.00106848	0.35469	23	AT2G30630	0.0207939	0.11889	29	AT2G28350	0.00379032	0.170296	37	AT1G55890	0.00323446	2.108	47	AT5G44290	0.0520703	0.0376449	62	AT5G14260	0.00537995	0.318406	97	AT3G16530	0.0304788
AT3G22421	0.00702576	0.431315	1	AT4G13290	0.0412158	0.310927	3	AT1G04470	0.00245387	0.35634	7	AT1G49160	0.00258701	0.301283	10	AT2G23148	0.0127172	0.451448	14	AT3G21210	0.0386725	0.931298	18	AT5G11430	0.00160426	0.62535	23	AT2G33050	0.00162075	0.346321	29	AT2G30040	0.00626831	0.299006	37	AT1G62770	0.0120137	0.187699	47	AT1G35780	0.0104326	0.433881	63	AT5G20730	0.030437	0.0754618	97	AT4G19410	0.00256139
AT3G22470	0.00283006	0.706444	1	AT4G13310	0.0249291	0.107303	3	AT1G05020	0.00585598	0.118256	7	AT1G49620	0.0157355	0.419443	10	AT2G23200	0.005883	0.562008	14	AT3G21260	0.00568748	0.336995	18	AT5G12400	0.000943461	0.849443	23	AT2G34260	0.0082726	0.148296	29	AT2G30270	0.0137675	0.182339	37	AT2G01918	0.0231672	0.100684	47	AT2G27190	0.0160697	0.4254	63	AT5G28500	0.0249853	0.082143	97	AT5G43460	0.0079815
AT3G22560	0.0643737	0.292194	1	AT4G13820	0.0176321	0.173939	3	AT1G07380	0.00355364	0.1588	7	AT1G50270	0.0631851	0.373376	10	AT2G27420	0.00382963	0.668959	14	AT3G24860	0.0241216	0.184262	18	AT5G13890	0.0690115	0.0216561	23	AT2G36590	0.0349993	0.123679	29	AT2G31480	0.0447841	0.288759	37	AT2G40480	0.00846	0.39578	47	AT2G42230	0.00696218	0.113084	63	AT1G32410	0.0172828	0.191473	98	AT2G23600	0.0051731
AT3G23010	0.0188364	0.293324	1	AT4G13890	0.0023641	2.5866	3	AT1G09900	0.074563	0.126959	7	AT1G50280	0.0220751	0.592758	10	AT2G27480	0.0060374	0.641876	14	AT3G26230	0.00531713	0.168559	18	AT5G14280	0.00579107	0.632145	23	AT2G36680	0.00612885	0.333383	29	AT2G32550	0.00422241	0.651686	37	AT3G09750	0.00831587	0.666687	47	AT3G03470	0.0379432	0.121343	63	AT2G07050	0.00180883	0.320911	98	AT2G25900	0.0241235
AT3G23120	0.0335315	0.65257	1	AT4G15200	0.00277782	1.13342	3	AT1G11590	0.00464895	1.13617	7	AT1G50610	0.0146477	0.227161	10	AT2G29750	0.0334542	0.0263238	14	AT3G27330	0.00289166	0.507566	18	AT5G14290	0.0120027	0.806466	23	AT2G38450	0.0167711	0.614803	29	AT3G03320	0.0227575	0.391122	37	AT3G14180	0.00646726	0.151954	47	AT4G01110	0.0144216	0.121216	63	AT2G22970	0.0112085	0.724649	98	AT5G40370	0.0223614
AT3G23260	0.0100115	0.7688	1	AT4G15280	0.0259142	0.299829	3	AT1G20132	0.00750783	0.302751	7	AT1G51370	0.00312179	0.652076	10	AT2G29840	0.00602129	0.707472	14	AT3G44600	0.0162992	0.0420991	18	AT5G23390	0.0356185	0.122108	23	AT2G38950	0.00492256	0.673387	29	AT3G03460	0.0260306	0.403338	37	AT3G26618	0.0396858	0.0508743	47	AT4G37880	0.048959	0.0691815	63	AT4G38710	0.0282825	0.137718	98	AT1G35160	0.00493936
AT3G23330	0.00639276	0.0935136	1	AT4G15890	0.00102535	0.987101	3	AT1G20680	0.0053152	1.5528	7	AT1G55610	0.00292915	0.414774	10	AT2G41450	0.0149569	0.728969	14	AT3G45850	0.00650276	0.0640539	18	AT5G44785	0.00600095	0.168202	23	AT2G42330	0.00595977	0.191877	29	AT3G05350	0.00797478	0.0773052	37	AT3G43590	0.017036	0.784051	47	AT5G27430	0.0399481	0.0673852	63	AT5G27640	0.00190625	0.310763	98	AT4G03520	0.00627373
AT3G23860	0.0213092	1.43701	1	AT4G16620	0.00347841	0.730203	3	AT1G20690	0.0229269	0.241938	7	AT1G56020	0.0157528	0.31631	10	AT2G43500	0.00155972	0.583437	14	AT3G48190	0.000746251	0.605607	18	AT5G44930	0.00793696	1.74437	23	AT3G01460	0.00240986	0.256009	29	AT3G05380	0.00137611	1.19823	37	AT3G56740	0.00398203	0.40088	47	AT1G05490	0.0018819	0.503856	64	AT1G09140	0.0108625	0.149008	99	AT2G26080	0.0104065
AT3G24130	0.00390343	0.686119	1	AT4G17220	0.00452496	1.62244	3	AT1G23340	0.0105788	0.30197	7	AT1G56140	0.00252975	0.171401	10	AT3G05610	0.0153683	0.0880123	14	AT3G49900	0.0347922	0.125601	18	AT5G50160	0.00359301	0.514286	23	AT3G03810	0.00895118	0.221064	29	AT3G08943	0.00868939	0.12852	37	AT3G60030	0.00671974	0.0681888	47	AT1G59750	0.0119842	0.106107	64	AT2G04280	0.00266012	0.283366	99	AT1G70830	0.0122962
AT3G25010	0.0301327	0.69859	1	AT4G17483	0.0135946	0.108768	3	AT1G23670	0.0256039	0.198515	7	AT1G57790	0.0044178	0.273312	10	AT3G10010	0.00362564	0.775244	14	AT3G51280	0.00326922	0.31127	18	AT5G54830	0.00509408	0.0921879	23	AT3G05290	0.0268697	0.0504754	29	AT3G11210	0.0164072	0.104647	37	AT4G01030	0.00188714	0.298912	47	AT1G78490	0.00281895	0.656803	64	AT3G57650	0.00311866	0.379461	99	AT4G17090	0.00246791
AT3G26190	0.0286812	0.0919833	1	AT4G18750	0.00482482	0.208553	3	AT1G28010	0.00206607	0.174672	7	AT1G57980	0.0163964	0.835641	10	AT3G14360	0.00259865	0.329507	14	AT3G58050	0.0138501	0.410569	18	AT5G59780	0.0124349	0.297145	23	AT3G09110	0.0130448	0.528754	29	AT3G17465	0.00408389	0.337459	37	AT4G02060	0.0315188	0.021232	47	AT1G78820	0.0249863	0.120549	64	AT5G06600	0.00261251	0.148342	99	AT1G15810	0.00309773
AT3G27440	0.0149376	0.0677927	1	AT4G19050	0.0595437	0.327589	3	AT1G28070	0.0242744	0.413	7	AT1G59560	0.00390581	1.358	10	AT3G16175	0.00753822	1.18687	14	AT3G62750	0.0206603	0.220856	18	AT5G61120	0.00346352	0.292302	23	AT3G21610	0.00727712	0.358639	29	AT3G23690	0.00382797	0.307217	37	AT4G02610	0.0307201	0.20906	47	AT2G25310	0.0174932	0.125483	64	AT5G14430	0.00215976	0.337582	99	AT2G22430	0.0138658
AT3G27730	0.00123128	0.628415	1	AT4G19970	0.00827785	0.584676	3	AT1G29490	0.0136148	0.317795	7	AT1G62110	0.0376905	0.212551	10	AT3G17365	0.00546971	0.282643	14	AT3G63090	0.00320466	0.347323	18	AT5G62220	0.00257299	0.334778	23	AT3G24770	0.0130146	1.41992	29	AT3G58010	0.0210958	0.208898	37	AT4G03430	0.00275619	0.307652	47	AT3G05970	0.00994402	0.189207	64	AT5G48380	0.0289782	0.130086	99	AT4G22240	0.0310365
AT3G27870	0.0618249	0.121002	1	AT4G21050	0.0451786	0.628886	3	AT1G30220	0.00459824	0.166917	7	AT1G62980	0.0380078	0.142853	10	AT3G19330	0.0300311	0.0764564	14	AT4G00130	0.00731516	1.55016	18	AT5G66050	0.0179667	0.14037	23	AT3G26290	0.0259227	0.236747	29	AT3G61190	0.0343364	0.0638766	37	AT4G13020	0.0517304	0.067187	47	AT3G62380	0.0112406	0.44877	64	AT5G48620	0.0126894	0.720092	99	AT1G30120	0.00320839
AT3G28770	0.0191495	0.567001	1	AT4G21200	0.0171269	0.150541	3	AT1G30800	0.0055155	0.339601	7	AT1G63630	0.0106059	1.65297	10	AT3G26460	0.00981086	0.579022	14	AT4G01240	0.00411993	0.652846	18	AT5G67540	0.00593724	0.4712	23	AT3G27960	0.0524962	0.0862444	29	AT4G01750	0.003612	0.673634	37	AT4G15900	0.0083399	0.219025	47	AT4G11100	0.0514419	0.118886	64	AT5G49910	0.00380192	0.161775	99	AT4G03210	0.0442387
AT3G28960	0.0158316	0.0705876	1	AT4G21500	0.019632	0.212407	3	AT1G31470	0.0755743	0.239724	7	AT1G65180	0.029072	0.22481	10	AT3G28130	0.0144625	0.0880992	14	AT4G01350	0.0464156	0.889048	18	AT1G07705	0.00711905	0.297593	24	AT3G32940	0.0443114	0.614497	29	AT4G02740	0.00602934	1.2267	37	AT4G17880	0.00568257	0.375623	47	AT4G30480	0.00471925	0.343144	64	AT5G65780	0.00387727	1.02181	99	AT5G26280	0.00772335
AT3G29590	0.00265817	0.388081	1	AT4G22110	0.0231909	0.191467	3	AT1G34060	0.0230406	0.264151	7	AT1G65950	0.0023283	1.40861	10	AT3G28980	0.0119056	0.257455	14	AT4G02020	0.00173582	0.579091	18	AT1G12220	0.00279765	0.733993	24	AT3G45900	0.0141131	0.179306	29	AT4G10590	0.0016315	0.580422	37	AT4G26860	0.0100267	0.188041	47	AT5G02760	0.00705632	0.171899	64	AT1G79530	0.00300441	0.357231	100	AT1G07320	0.00902225
AT3G43250	0.0135713	0.29986	1	AT4G22758	0.0053125	0.655063	3	AT1G34180	0.0057861	0.250543	7	AT1G66230	0.0500369	0.125913	10	AT3G29400	0.00789306	0.774456	14	AT4G08290	0.00345992	0.671422	18	AT1G15640	0.00665388	0.782891	24	AT3G47120	0.0162419	0.541985	29	AT4G11160	0.0347607	0.0537041	37	AT4G29140	0.00419563	0.213334	47	AT5G13130	0.00416977	0.292203	64	AT2G20570	0.00603535	0.357901	100	AT1G68590	0.0150509
AT3G43580	0.013033	0.712865	1	AT4G23150	0.0111089	0.355438	3	AT1G34355	0.00357495	0.592617	7	AT1G66345	0.00262453	0.304924	10	AT3G44770	0.0235935	0.659221	14	AT4G09020	0.0200945	0.287756	18	AT1G17380	0.00507689	0.315857	24	AT3G49180	0.0469444	0.108992	29	AT4G12680	0.019689	0.0805959	37	AT4G31800	0.00442063	0.644675	47	AT5G47880	0.0254553	0.0385687	64	AT2G41740	0.0135923	0.166145	100	AT4G08950	0.0210713
AT3G44560	0.0084699	0.523391	1	AT4G23510	0.00636833	0.329512	3	AT1G34510	0.00449337	0.332206	7	AT1G66840	0.0178656	0.171309	10	AT3G45630	0.00312277	0.27562	14	AT4G11800	0.0454988	0.129447	18	AT1G21480	0.0183901	0.103278	24	AT3G55840	0.0147384	0.337088	29	AT4G16100	0.00311131	3.76801	37	AT5G10470	0.002426	0.413001	47	AT5G64440	0.0267245	0.331468	64	AT4G14210	0.00240219	0.32515	100	AT1G32050	0.0265122
AT3G44800	0.0390195	0.390461	1	AT4G25160	0.0196302	0.172209	3	AT1G45231	0.00281335	0.565778	7	AT1G69670	0.00407364	0.144147	10	AT3G46090	0.0223079	0.492564	14	AT4G11840	0.0133246	0.113143	18	AT1G22590	0.00843898	0.321178	24	AT3G60470	0.0620555	0.509711	29	AT4G24340	0.0198527	0.0664666	37	AT5G17910	0.0235229	0.219031	47	AT5G67310	0.00673893	0.69329	64	AT5G47840	0.0139088	0.343037	100	AT1G52030	0.0404384
AT3G44830	0.0131673	0.365649	1	AT4G25270	0.00516623	0.162404	3	AT1G47056	0.035319	0.165063	7	AT1G70140	0.0166801	0.290994	10	AT3G48510	0.00452923	0.33459	14	AT4G18770	0.0278868	0.211647	18	AT1G24190	0.00372758	0.277574	24	AT3G62900	0.00110115	1.56481	29	AT4G25810	0.026396	0.243119	37	AT5G20040	0.0204843	0.0460579	47	AT1G01960	0.00342376	0.308856	65	AT2G17200	0.00267321	0.585938	101	AT3G16450	0.0564507
AT3G45440	0.0282273	0.390071	1	AT4G25750	0.00599792	0.95344	3	AT1G49000	0.0235139	0.507896	7	AT1G72120	0.0222965	0.259467	10	AT3G49725	0.00457918	0.153655	14	AT4G19030	0.0658159	0.0481249	18	AT1G25370	0.00526997	0.638814	24	AT4G02120	0.00728256	0.109565	29	AT4G28100	0.0581609	0.0247747	37	AT5G27230	0.030715	0.535215	47	AT1G13090	0.00272769	0.33266	65	AT3G04870	0.00236172	0.338968	101	AT4G01050	0.00549886
AT3G45660	0.042769	0.332251	1	AT4G26830	0.0107912	0.281064	3	AT1G50260	0.00205931	0.31574	7	AT1G72890	0.0599179	0.316352	10	AT3G50770	0.0286692	0.978834	14	AT4G20050	0.00505115	0.56923	18	AT1G27030	0.02548	0.364519	24	AT4G02733	0.0361215	0.281029	29	AT4G28340	0.0394235	0.148351	37	AT5G38344	0.0264476	0.748906	47	AT1G27340	0.00283878	0.336321	65	AT3G15210	0.00598937	0.335527	101	AT1G06760	0.0183646
AT3G45950	0.0393476	0.457971	1	AT4G27010	0.00332967	0.485863	3	AT1G53780	0.00229716	0.918597	7	AT1G76590	0.0377387	0.05138	10	AT3G52570	0.0118782	0.340313	14	AT4G28570	0.0041397	0.549998	18	AT1G27520	0.00245664	0.309905	24	AT4G12000	0.0187276	0.305967	29	AT4G32640	0.00123063	0.334956	37	AT5G56940	0.0564204	0.18275	47	AT1G51630	0.0466782	0.0899347	65	AT4G00330	0.0138756	0.083009	101	AT2G27860	0.00353616
AT3G47130	0.0181268	0.506683	1	AT4G27370	0.0268657	0.483262	3	AT1G62010	0.0149601	0.223836	7	AT1G77570	0.0100261	0.293506	10	AT3G53090	0.0272924	0.291631	14	AT4G30520	0.00206326	0.332442	18	AT1G31650	0.00527597	0.282232	24	AT4G12570	0.00158355	0.636118	29	AT4G36380	0.0025399	0.334575	37	AT5G57900	0.00929636	0.473508	47	AT1G65150	0.0200203	0.334712	65	AT4G14723	0.0112834	0.749886	101	AT3G16460	0.0771629
AT3G48300	0.0054543	0.169719	1	AT4G28160	0.0327121	0.387448	3	AT1G62920	0.00541058	0.311233	7	AT1G79020	0.00313766	0.306784	10	AT3G59330	0.0338942	0.804067	14	AT4G31570	0.00210398	0.737193	18	AT1G35910	0.00360239	0.335272	24	AT4G13263	0.0112741	0.295882	29	AT5G02940	0.00895279	0.253791	37	AT5G63810	0.0132109	0.0858579	47	AT2G01820	0.0479343	0.196266	65	AT4G39970	0.0122793	0.700498	101	AT4G13850	0.0467873
AT3G49150	0.044377	0.578614	1	AT4G28350	0.00200438	0.69001	3	AT1G63540	0.00205637	2.40884	7	AT1G80320	0.00492061	0.538546	10	AT3G59820	0.00371142	0.310016	14	AT4G37400	0.00812607	0.326919	18	AT1G45976	0.00464317	0.284057	24	AT4G13460	0.0172484	0.302504	29	AT5G04560	0.000835662	0.753932	37	AT5G66320	0.0115476	0.114778	47	AT2G14720	0.0217488	0.031421	65	AT5G25350	0.00211483	0.678336	101	AT1G03220	0.00295027
AT3G49520	0.017972	0.579913	1	AT4G28690	0.00625031	0.633057	3	AT1G64180	0.0172888	0.645878	7	AT2G02780	0.0366456	0.146271	10	AT3G61300	0.00313085	0.562054	14	AT4G38270	0.00196079	0.667617	18	AT1G49660	0.0231066	0.313733	24	AT4G19500	0.0289789	0.786797	29	AT5G04700	0.042045	0.0463718	37	AT1G14690	0.046935	0.273913	48	AT2G28290	0.00163232	0.0740945	65	AT2G17120	0.0114063	0.448683	102	AT5G06290	0.0173669
AT3G51220	0.0195646	0.382991	1	AT4G30250	0.00538391	0.156958	3	AT1G64300	0.00507761	0.126478	7	AT2G03200	0.0154417	0.184409	10	AT3G61740	0.00861717	0.552392	14	AT5G03795	0.00509479	0.338784	18	AT1G59760	0.0187914	0.0920106	24	AT4G20320	0.0199748	0.313628	29	AT5G04930	0.00116816	0.327172	37	AT1G15910	0.0150057	0.0932437	48	AT2G37760	0.00853713	0.168167	65	AT3G09735	0.0176777	0.706541	102	AT1G16890	0.0473171
AT3G51360	0.00537401	0.170794	1	AT4G31110	0.00396066	1.35316	3	AT1G64625	0.0255371	0.225487	7	AT2G14800	0.0537915	0.566077	10	AT4G01170	0.00830375	1.00618	14	AT5G04060	0.0361022	0.248862	18	AT1G62330	0.0686406	0.088908	24	AT4G22720	0.0366771	0.0338291	29	AT5G17090	0.0547097	0.458656	37	AT1G20950	0.0146331	0.151207	48	AT3G03380	0.00903762	0.0881664	65	AT3G19520	0.011131	0.955275	102	AT1G27450	0.00472257
AT3G51470	0.00377613	0.324239	1	AT4G31650	0.0522289	0.653863	3	AT1G64690	0.0053422	0.296971	7	AT2G17110	0.0100758	0.23403	10	AT4G01550	0.0148465	0.262279	14	AT5G04540	0.00325513	0.163191	18	AT1G63990	0.00366367	0.624677	24	AT4G23750	0.00361456	0.36843	29	AT5G17100	0.0178968	0.202559	37	AT1G52980	0.00238398	0.642224	48	AT3G09850	0.00783449	0.0698114	65	AT3G46740	0.0503376	0.0643322	102	AT3G49120	0.0336883
AT3G51570	0.000896395	2.19638	1	AT4G31940	0.00257099	0.329171	3	AT1G65450	0.0128533	0.0751408	7	AT2G17150	0.00153508	0.628377	10	AT4G02000	0.00518079	1.36728	14	AT5G07690	0.00847217	0.306981	18	AT1G66400	0.0447458	0.0591734	24	AT4G28490	0.0708424	0.154336	29	AT5G17410	0.0615454	0.104457	37	AT1G63110	0.0533751	0.185431	48	AT3G16780	0.00779175	0.517204	65	AT3G63000	0.00330074	0.324159	102	AT3G32980	0.00743197
AT3G51710	0.0056824	0.163874	1	AT4G32500	0.0129004	0.321521	3	AT1G67510	0.0214295	0.0294023	7	AT2G19930	0.0343245	0.26129	10	AT4G04970	0.0522588	0.0434503	14	AT5G13320	0.0023015	0.337038	18	AT1G68570	0.00630672	0.121096	24	AT4G33530	0.00308603	0.169232	29	AT5G20790	0.0306045	0.15938	37	AT1G64770	0.0718218	0.671333	48	AT3G56400	0.00482897	0.307533	65	AT5G17380	0.00744199	0.20523	102	AT3G47340	0.00931583
AT3G52310	0.0103393	0.109512	1	AT4G32780	0.00430403	0.403203	3	AT1G67820	0.00324982	0.901212	7	AT2G20310	0.00336371	0.600188	10	AT4G10850	0.0145278	0.121871	14	AT5G13550	0.0035235	0.191074	18	AT1G68820	0.00300778	0.621778	24	AT4G36710	0.0141929	0.0684439	29	AT5G25520	0.00144914	0.300093	37	AT1G64870	0.0135413	0.323015	48	AT3G58460	0.0172966	0.0624118	65	AT5G54170	0.0205213	0.139549	102	AT3G57520	0.00173847
AT3G52520	0.0101888	0.327685	1	AT4G33290	0.0133681	0.916351	3	AT1G72220	0.00338066	0.628622	7	AT2G22740	0.00455794	1.41833	10	AT4G11080	0.0754883	0.240729	14	AT5G13730	0.00946629	0.451915	18	AT1G70040	0.0148215	0.459269	24	AT5G01930	0.00303758	0.976045	29	AT5G37380	0.00306246	0.338331	37	AT1G66090	0.0560998	0.874484	48	AT4G08180	0.00172851	0.932848	65	AT5G65310	0.0127714	0.67619	102	AT1G11650	0.0033012
AT3G53360	0.00380906	0.295608	1	AT4G33880	0.0140675	0.185413	3	AT1G73410	0.0122481	0.290115	7	AT2G23580	0.0298618	0.52199	10	AT4G11300	0.0353963	0.128598	14	AT5G15790	0.0592999	0.245736	18	AT1G70300	0.0549204	0.0447097	24	AT5G11850	0.0110136	0.17395	29	AT5G40690	0.0362424	0.402105	37	AT2G22300	0.00492147	0.446407	48	AT4G14410	0.0497567	0.0978337	65	AT1G06390	0.0133176	0.0818649	103	AT3G23050	0.012072
AT3G53650	0.0287571	0.113323	1	AT4G33905	0.00951722	0.186018	3	AT1G76120	0.0096032	0.0969975	7	AT2G24630	0.00190189	0.340806	10	AT4G11460	0.0758196	0.265405	14	AT5G23380	0.014036	0.20775	18	AT2G01800	0.034117	0.778833	24	AT5G15310	0.00857742	0.156969	29	AT5G43020	0.0195527	0.166764	37	AT2G41250	0.0139896	0.439318	48	AT5G28770	0.0398966	0.320896	65	AT1G47420	0.0355264	0.255306	103	AT5G48180	0.0256553
AT3G55100	0.0172462	0.191652	1	AT4G35650	0.00350037	0.349682	3	AT1G76630	0.00125038	0.888104	7	AT2G25560	0.00972229	0.856405	10	AT4G15090	0.00365327	0.141714	14	AT5G24260	0.0330311	0.0375121	18	AT2G02030	0.0529239	1.07204	24	AT5G22940	0.0293889	0.334548	29	AT5G51920	0.00236128	0.32955	37	AT2G41560	0.00368712	0.119285	48	AT5G36160	0.0410071	0.0248164	65	AT2G16660	0.0269399	0.0313687	103	AT3G45140	0.0314058
AT3G55940	0.0112991	0.31807	1	AT4G38030	0.0145411	0.0694392	3	AT1G77410	0.0033994	0.317345	7	AT2G28240	0.003489	1.22728	10	AT4G18250	0.0167421	0.253461	14	AT5G38030	0.0578665	0.16983	18	AT2G02950	0.0156765	0.128887	24	AT5G23330	0.00712634	0.360436	29	AT5G54380	0.00159016	0.325031	37	AT2G43420	0.00467832	0.170548	48	AT5G45280	0.0224373	0.366693	65	AT4G31580	0.0177414	0.396433	103	AT1G48920	0.00261214
AT3G56780	0.00336895	0.896311	1	AT4G38140	0.00898981	0.344999	3	AT1G79680	0.0129566	0.252701	7	AT2G29090	0.00535152	0.174616	10	AT4G21100	0.00372843	0.218425	14	AT5G38940	0.0496238	0.0839873	18	AT2G04680	0.0702882	0.29502	24	AT5G38600	0.010228	0.301308	29	AT5G59570	0.00455026	0.982153	37	AT3G07060	0.00366099	0.30917	48	AT5G52640	0.0104184	0.0588822	65	AT5G03290	0.017561	0.0683391	103	AT4G32410	0.00260397
AT3G58380	0.00457461	2.19542	1	AT4G38300	0.0053139	0.293362	3	AT1G80150	0.00365613	0.597558	7	AT2G29200	0.0059703	0.300709	10	AT4G22860	0.00293803	0.287154	14	AT5G40300	0.0194658	0.17643	18	AT2G07760	0.0107069	0.889144	24	AT5G39020	0.0146353	0.481712	29	AT5G62570	0.0165017	0.622941	37	AT3G10160	0.00634766	0.112573	48	AT5G58720	0.00252954	1.36532	65	AT1G52720	0.0104138	0.759702	104	AT1G53240	0.016216
AT3G59260	0.00988588	0.332791	1	AT4G38340	0.00884897	0.279781	3	AT2G02240	0.041403	0.944337	7	AT2G33540	0.00682021	0.196566	10	AT4G24320	0.0065735	0.173128	14	AT5G41740	0.017731	0.77691	18	AT2G14080	0.0649288	0.691925	24	AT5G41920	0.00296283	0.385225	29	AT5G67440	0.00658749	0.252619	37	AT3G26180	0.0106297	0.084005	48	AT5G59750	0.00262416	0.305721	65	AT3G02170	0.00148332	0.992457	104	AT3G44110	0.0323779
AT3G59610	0.00862392	0.301492	1	AT4G38380	0.0059052	0.144866	3	AT2G03260	0.0216723	0.0727359	7	AT2G35340	0.00396861	0.42571	10	AT4G26150	0.0038058	0.331802	14	AT5G43130	0.0115251	0.432037	18	AT2G17750	0.00850058	0.12376	24	AT5G43230	0.0474953	0.0938919	29	AT1G09980	0.00180941	0.597104	38	AT3G27200	0.0668971	0.249577	48	AT5G63030	0.0376844	0.200864	65	AT4G00355	0.0151871	0.110204	104	AT3G26450	0.00976067
AT3G60700	0.00673364	0.58649	1	AT4G39952	0.0203005	0.396108	3	AT2G06200	0.0368761	0.138403	7	AT2G37650	0.026427	0.0673453	10	AT4G26960	0.0230329	0.786706	14	AT5G43910	0.0482487	0.43833	18	AT2G24290	0.00792962	0.645547	24	AT5G47020	0.00279182	0.112448	29	AT1G10170	0.0092449	0.160877	38	AT3G43540	0.00351569	0.693361	48	AT5G67260	0.00401356	0.292979	65	AT4G19520	0.00431243	0.937733	104	AT5G35170	0.00229255
AT3G61400	0.016251	0.0771715	1	AT5G01320	0.0191822	0.150749	3	AT2G07680	0.0219994	0.348225	7	AT2G38430	0.00387103	0.844452	10	AT4G31020	0.00905348	0.33561	14	AT5G43920	0.00533676	0.472145	18	AT2G25140	0.00144069	0.948724	24	AT5G49390	0.0031449	0.294779	29	AT1G22680	0.00596849	1.30778	38	AT3G44630	0.0359596	1.03919	48	AT1G07360	0.0070645	0.55888	66	AT5G44720	0.0322717	0.266467	104	AT3G55800	0.011462
AT3G61450	0.0515755	0.165397	1	AT5G01490	0.00831566	0.725004	3	AT2G11623	0.0126015	0.318436	7	AT2G38620	0.0242423	0.114303	10	AT4G38650	0.00239995	0.657614	14	AT5G44270	0.00784598	0.319264	18	AT2G31865	0.0142363	0.283697	24	AT5G49610	0.0443835	0.0803641	29	AT1G25390	0.00214846	0.655772	38	AT4G13780	0.00795144	0.0667395	48	AT1G07470	0.00376609	0.619363	66	AT5G63160	0.00362595	0.6752	104	AT3G43720	0.0288549
AT3G62430	0.0230492	0.12462	1	AT5G02060	0.0390401	0.151541	3	AT2G14050	0.0600719	0.107744	7	AT2G39850	0.00342547	0.167869	10	AT5G01770	0.00403937	0.658171	14	AT5G44410	0.0128671	0.38601	18	AT2G32540	0.00178133	0.659814	24	AT5G52520	0.0279058	0.0567839	29	AT1G26740	0.0102833	0.320702	38	AT4G15880	0.0210531	0.210949	48	AT1G27110	0.0050767	1.6927	66	AT5G65207	0.0276788	0.19913	104	AT5G61790	0.0025479
AT3G62760	0.0209299	0.415553	1	AT5G02070	0.0270201	0.0542204	3	AT2G15490	0.0526133	0.138214	7	AT2G40630	0.00289573	0.549194	10	AT5G03250	0.0401436	0.0372436	14	AT5G48010	0.00372236	0.154874	18	AT2G32905	0.00694117	0.614522	24	AT5G53280	0.0282553	0.297494	29	AT1G26800	0.00726964	0.29081	38	AT4G15950	0.0675379	0.149547	48	AT1G35620	0.0429983	0.274222	66	AT1G58080	0.0344628	0.0621133	105	AT5G21090	0.0228231
AT4G00140	0.0052103	0.332205	1	AT5G02780	0.0052905	1.09248	3	AT2G17900	0.00287572	0.318755	7	AT2G43040	0.00793216	0.0785806	10	AT5G03690	0.0433252	0.109886	14	AT5G48657	0.0616857	0.585535	18	AT2G33200	0.00403231	0.282308	24	AT5G53470	0.00835345	0.154985	29	AT1G28440	0.00537591	0.08302	38	AT4G18120	0.0159078	0.144735	48	AT1G52320	0.0463658	0.04547	66	AT2G21390	0.00450912	0.0802549	105	AT5G43940	0.029143
AT4G00920	0.00450758	0.308725	1	AT5G02860	0.0270882	0.139681	3	AT2G20440	0.00329995	0.312239	7	AT2G45910	0.0200588	0.128397	10	AT5G04090	0.020323	0.521608	14	AT5G53870	0.0349459	0.499266	18	AT2G37230	0.00387874	0.147044	24	AT5G53700	0.0163526	0.107929	29	AT1G32360	0.0527482	0.111642	38	AT5G02230	0.00472732	0.337379	48	AT2G01420	0.0182307	0.15662	66	AT2G47250	0.00785815	0.0760006	105	AT3G30775	0.0470355
AT4G01230	0.0216483	0.258672	1	AT5G03495	0.0734184	0.815525	3	AT2G21640	0.0126123	0.687779	7	AT2G46700	0.00461228	0.321569	10	AT5G07770	0.00361364	0.171833	14	AT5G54470	0.0410743	0.188338	18	AT2G44730	0.0486682	0.143835	24	AT5G54710	0.0108704	0.458987	29	AT1G48860	0.00891412	0.5516	38	AT5G02520	0.00522595	0.680347	48	AT2G47180	0.0112659	0.116329	66	AT3G20050	0.00232779	0.713991	105	AT2G25450	0.0113405
AT4G01340	0.0167626	0.600266	1	AT5G03620	0.00168768	0.347737	3	AT2G25530	0.0197235	0.339843	7	AT2G46750	0.0165783	0.472254	10	AT5G07870	0.00905819	0.104665	14	AT5G57830	0.00410313	0.799801	18	AT3G05990	0.0152807	0.113549	24	AT5G56500	0.0217827	0.10058	29	AT1G52150	0.00318199	0.334383	38	AT5G04660	0.0025712	0.33945	48	AT3G45010	0.03875	0.159863	66	AT3G62550	0.00789196	0.354094	105	AT5G19120	0.0739214
AT4G01740	0.0741079	0.387312	1	AT5G03680	0.00510764	0.141932	3	AT2G25580	0.0196383	0.433714	7	AT3G07500	0.0413374	0.213116	10	AT5G11250	0.00231649	0.801522	14	AT5G57890	0.00509096	0.316185	18	AT3G08960	0.00132475	0.332005	24	AT1G03365	0.00339614	0.313715	30	AT1G55310	0.0194369	0.162104	38	AT5G06980	0.00913193	2.26714	48	AT3G63200	0.00339452	0.344121	66	AT4G12650	0.0199788	0.0346469	105	AT2G30620	0.041034
AT4G02780	0.00643477	0.630963	1	AT5G03800	0.00486993	0.496972	3	AT2G30424	0.0123119	2.67463	7	AT3G09220	0.00435133	0.185429	10	AT5G15020	0.00113612	1.9162	14	AT5G59470	0.0362695	0.106808	18	AT3G09920	0.00340657	0.15818	24	AT1G07650	0.0026675	0.487575	30	AT1G56290	0.0307711	0.211614	38	AT5G19180	0.0464185	0.0439549	48	AT4G00710	0.00564413	0.159532	66	AT4G22666	0.0425012	0.0656723	105	AT5G24770	0.0355356
AT4G03010	0.00579139	0.206147	1	AT5G05250	0.0172176	0.215557	3	AT2G30820	0.00998662	0.83869	7	AT3G12070	0.00424982	0.329462	10	AT5G20940	0.00408133	0.353765	14	AT5G63590	0.00624637	1.26544	18	AT3G10760	0.0158063	0.0845794	24	AT1G08660	0.0116023	0.241207	30	AT1G57870	0.0162052	0.307162	38	AT5G23020	0.00783153	0.341446	48	AT4G14760	0.000803631	1.28212	66	AT5G20700	0.0255919	0.215995	105	AT2G30520	0.00220927
AT4G03130	0.00198771	1.12331	1	AT5G05770	0.0525908	0.792894	3	AT2G31650	0.0043125	0.0932169	7	AT3G12203	0.00328234	0.303144	10	AT5G22700	0.0108341	0.358763	14	AT5G64600	0.00503615	0.511224	18	AT3G10890	0.00330618	1.29257	24	AT1G08920	0.0110393	0.255517	30	AT1G58180	0.0204595	0.219186	38	AT5G46070	0.00560873	0.0758797	48	AT4G18020	0.0216832	0.314277	66	AT1G02150	0.0136895	0.121567	106	AT5G22650	0.0259543
AT4G03175	0.00956547	0.336018	1	AT5G05880	0.00604364	0.326581	3	AT2G32680	0.00438458	0.558091	7	AT3G15120	0.000936103	0.892006	10	AT5G24310	0.0249215	0.0559317	14	AT5G66750	0.00187197	0.305713	18	AT3G17520	0.0256715	0.42702	24	AT1G09940	0.00251186	0.33442	30	AT1G60610	0.0232658	0.590855	38	AT5G48100	0.00472915	0.166519	48	AT4G27170	0.00903122	0.287052	66	AT1G02205	0.0108261	0.324987	106	AT1G53210	0.00847768
AT4G03270	0.0335604	0.303565	1	AT5G07130	0.0136137	0.116515	3	AT2G34355	0.00234451	0.373804	7	AT3G18220	0.00876548	0.329213	10	AT5G26310	0.020683	0.378346	14	AT1G03110	0.00320991	0.32179	19	AT3G20930	0.0073433	0.160668	24	AT1G11200	0.0130373	0.235563	30	AT1G61170	0.0275728	0.38637	38	AT5G48350	0.00684248	0.978255	48	AT4G27430	0.00263585	0.157221	66	AT1G35515	0.0154614	0.256669	106	AT4G02380	0.0123963
AT4G03460	0.0266022	0.154449	1	AT5G07650	0.00340209	0.475802	3	AT2G36370	0.00385261	0.679687	7	AT3G22800	0.0268943	0.454299	10	AT5G28615	0.0191405	0.775169	14	AT1G08800	0.00263091	0.442754	19	AT3G20970	0.0627278	0.229911	24	AT1G18190	0.00190356	1.42445	30	AT1G68580	0.00861158	0.0786941	38	AT5G64430	0.0128411	0.219309	48	AT4G29210	0.00428802	0.161671	66	AT1G63770	0.00406878	0.106904	107	AT3G54050	0.0417302
AT4G04980	0.0164191	0.393271	1	AT5G08460	0.0374125	0.13001	3	AT2G42170	0.0133104	0.397221	7	AT3G23150	0.00393573	0.281047	10	AT5G35570	0.00227531	0.292404	14	AT1G18160	0.00291209	0.300372	19	AT3G23590	0.00287434	0.24163	24	AT1G18890	0.00536247	0.296206	30	AT1G71070	0.0432227	0.0516041	38	AT1G07725	0.00636044	0.352301	49	AT4G34070	0.0045133	0.309493	66	AT1G78210	0.00416097	0.343207	107	AT2G22990	0.0084424
AT4G05380	0.0116967	0.149767	1	AT5G10340	0.00606048	0.166503	3	AT2G43230	0.0235769	0.0974946	7	AT3G24340	0.00132781	0.285105	10	AT5G38590	0.0104532	0.818128	14	AT1G19220	0.00297855	0.391269	19	AT3G25410	0.0148592	0.141473	24	AT1G23570	0.0164676	0.101084	30	AT1G78130	0.00253654	0.366998	38	AT1G11362	0.0232731	1.53388	49	AT5G02290	0.031265	0.13687	66	AT2G16485	0.00507989	0.333794	107	AT4G24190	0.00164048
AT4G05520	0.0311017	0.0822777	1	AT5G13270	0.00199069	0.573572	3	AT2G47570	0.0492922	0.212912	7	AT3G24660	0.0697418	0.0655181	10	AT5G42880	0.00182161	0.322435	14	AT1G22882	0.0029466	1.66105	19	AT3G28340	0.0411063	0.32444	24	AT1G29800	0.0455994	0.173597	30	AT2G19530	0.0440205	0.155051	38	AT1G15020	0.00265016	0.626508	49	AT5G16010	0.0239678	0.212178	66	AT2G17265	0.0540116	0.0486687	107	AT2G20260	0.00734267
AT4G08210	0.0111547	0.167665	1	AT5G15280	0.00960627	0.214815	3	AT3G02970	0.00764982	0.357242	7	AT3G26115	0.049017	0.356077	10	AT5G43140	0.0638283	0.083438	14	AT1G23800	0.00765787	0.108167	19	AT3G42660	0.0429673	0.26823	24	AT1G30972	0.020603	1.59088	30	AT2G32850	0.00454109	0.140479	38	AT1G20650	0.00727079	0.158844	49	AT5G24318	0.0429917	0.260543	66	AT3G46970	0.00492108	0.106353	107	AT5G52310	0.00192975
AT4G08400	0.00371017	0.271915	1	AT5G15890	0.00498229	0.170892	3	AT3G07520	0.0125714	0.429266	7	AT3G26240	0.0277494	0.831014	10	AT5G44310	0.0118655	0.116166	14	AT1G28260	0.00160227	0.309817	19	AT3G43270	0.0202919	0.131087	24	AT1G33970	0.0472122	0.0593013	30	AT3G01640	0.0160836	0.242585	38	AT1G21660	0.0536549	0.105681	49	AT5G27290	0.00372632	0.713387	66	AT3G48360	0.00362294	0.338859	107	AT2G05510	0.0329433
AT4G09080	0.00700909	0.476132	1	AT5G15920	0.00261038	0.641621	3	AT3G08970	0.00237874	0.324855	7	AT3G26760	0.0215955	0.34991	10	AT5G45960	0.00360358	0.656423	14	AT1G30520	0.00227369	1.06643	19	AT3G43440	0.0111744	0.505012	24	AT1G35510	0.00665935	0.360694	30	AT3G07630	0.00664834	0.358339	38	AT1G24460	0.00132084	2.52612	49	AT1G05560	0.0207343	0.190437	67	AT4G34640	0.00337545	0.63592	107	AT1G79550	0.00306413
AT4G10370	0.0118293	0.454745	1	AT5G16200	0.0607739	0.189464	3	AT3G10900	0.0100058	0.435041	7	AT3G26920	0.0276492	0.575824	10	AT5G46550	0.0103777	0.243222	14	AT1G34010	0.0197943	0.228577	19	AT3G43960	0.0349728	0.217494	24	AT1G35670	0.0661587	0.0131225	30	AT3G15070	0.00306482	0.866969	38	AT1G25450	0.00547539	0.164738	49	AT1G06200	0.00658878	0.326547	67	AT4G38250	0.00568453	0.184472	107	AT1G18540	0.0204321
AT4G10630	0.056995	0.165804	1	AT5G17850	0.0121788	0.0650552	3	AT3G11430	0.00471932	0.197266	7	AT3G28080	0.00296327	3.70097	10	AT5G48730	0.00284834	0.29969	14	AT1G48470	0.00399002	0.310549	19	AT3G44860	0.0600718	0.0853647	24	AT1G40087	0.00964407	0.685207	30	AT3G16840	0.00169861	0.31185	38	AT1G26920	0.00739908	0.353326	49	AT1G19835	0.0271895	0.18175	67	AT5G20830	0.0485988	0.0346751	107	AT4G34110	0.00437625
AT4G11400	0.0126465	0.3399	1	AT5G18080	0.0711523	0.0721466	3	AT3G19470	0.00359636	0.648958	7	AT3G28510	0.0169808	0.256032	10	AT5G51080	0.00910965	0.147471	14	AT1G50300	0.0260404	0.0960677	19	AT3G46290	0.00170768	0.307722	24	AT1G44820	0.0267898	0.298389	30	AT3G20557	0.011773	0.27979	38	AT1G31730	0.00293404	0.320082	49	AT1G28670	0.0474114	0.214699	67	AT5G26830	0.027539	0.142501	107	AT5G20630	0.0774608
AT4G11760	0.0555458	0.169999	1	AT5G22410	0.0302496	0.307997	3	AT3G23740	0.0025452	0.301376	7	AT3G28550	0.00808059	0.40014	10	AT5G52870	0.0285627	0.54185	14	AT1G50780	0.00781769	0.581382	19	AT3G47300	0.00632305	0.342762	24	AT1G52325	0.00932276	0.65901	30	AT3G25760	0.015487	0.114177	38	AT1G45545	0.0324007	0.224879	49	AT1G70090	0.055347	0.0416146	67	AT5G58950	0.0027533	0.300072	107	AT5G67360	0.024666
AT4G12090	0.00910601	0.749599	1	AT5G22890	0.0037238	0.633053	3	AT3G24840	0.0365255	0.13103	7	AT3G29020	0.00523271	0.264484	10	AT5G54070	0.00411067	1.30371	14	AT1G58470	0.035217	0.317108	19	AT3G53100	0.0198573	0.13532	24	AT1G53180	0.0119688	0.101809	30	AT3G44280	0.0593202	0.215914	38	AT1G60810	0.0126933	0.0828857	49	AT2G01290	0.0372459	0.0937323	67	AT3G13870	0.00341044	0.161324	108	AT5G25980	0.0077154
AT4G12410	0.0469113	0.0592142	1	AT5G23480	0.0101445	0.630919	3	AT3G28345	0.00567068	0.0663794	7	AT3G45710	0.0629049	0.397074	10	AT5G54910	0.0039035	0.451822	14	AT1G62970	0.00841798	0.426837	19	AT3G55050	0.00378734	0.297831	24	AT1G58060	0.0396506	0.182801	30	AT3G61890	0.00659379	0.274812	38	AT2G18750	0.0214743	0.346263	49	AT2G29600	0.0128639	0.661528	67	AT3G24550	0.0208348	0.0983498	108	AT4G26850	0.00308135
AT4G12450	0.078635	0.15463	1	AT5G25140	0.00563596	0.156876	3	AT3G28840	0.0203755	0.12963	7	AT3G45960	0.0476414	0.310231	10	AT5G56490	0.0113926	0.410059	14	AT1G63100	0.032066	0.186728	19	AT3G62860	0.0181102	0.218187	24	AT1G60550	0.0124102	0.21051	30	AT4G04570	0.0197393	0.169381	38	AT2G21340	0.0185152	0.234712	49	AT2G39750	0.0020763	0.602645	67	AT3G25860	0.00805038	0.116688	108	AT4G28080	0.00827593
AT4G14140	0.0555648	0.593052	1	AT5G25400	0.00366695	0.352846	3	AT3G30340	0.0524072	0.024652	7	AT3G46690	0.0254464	0.761327	10	AT5G57780	0.0247693	0.107069	14	AT1G63740	0.00143337	0.617863	19	AT4G01220	0.0312412	0.11777	24	AT1G61688	0.025489	0.698287	30	AT4G14280	0.00162167	0.347226	38	AT2G23290	0.00891869	0.964852	49	AT3G02830	0.00353348	0.312143	67	AT4G19840	0.0216177	0.423679	108	AT2G05380	0.0162155
[truncated: 447 more rows]
[truncated: 2 more columns]

## Sheet: Evolutionary analysis 
Table S18K. ANOVA analysis of ω in loci with ESTs.
Groups defined by ESTs/locus	SS	df	MS	F	P
Between groups	20.2	12	1.683	9.611	<0.0001
Wthin groups	1171	6719	0.1742
total	1191	6731
Table S18L. ANOVA analysis of Ks in loci with ESTs.
Groups defined by ESTs/locus	SS	df	MS	F	P
Between groups	0.003844	12	0.0003203	1.095	0.3594
[truncated: 18 more rows]
