# Supplementary material for: Fixation of Expression Divergences by Natural Selection in Arabidopsis Coding Genes
Source: Int J Mol Sci. 2024 Dec 22;25(24):13710. doi: 10.3390/ijms252413710 (PMC11678068; doi:10.3390/ijms252413710)
Supplement: Supplementary file 1 [file ijms-25-13710-s001.zip › Table S19.xlsx]

## Sheet: Data distributed by chromosomes
Table S19. Analysis of Ks, ω and ω > 1 (within species) in loci with No. cDNAs.
Table S19A. Distribution of loci with ω (within species) and GEA (No. cDNAs) in chromosomes.
All				Chromosome I				Chromosome II				Chromosome III				Chromosome IV				Chromosome V
Locus	Ks	ω	No. cDNAs	Locus	Ks	ω	No. cDNAs	Locus	Ks	ω	No. cDNAs	Locus	Ks	ω	No. cDNAs	Locus	Ks	ω	No. cDNAs	Locus	Ks	ω	No. cDNAs
AT1G01460	0.00777953	0.377932	6	AT1G01460	0.00777953	0.377932	6	AT2G01260	0.0109566	0.109932	3	AT3G01080	0.00652975	0.159432	1	AT4G00020	0.00224994	0.501323	5	AT5G01020	0.00310336	0.355493	3
AT1G01710	0.00303051	0.34749	4	AT1G01710	0.00303051	0.34749	4	AT2G01270	0.00863929	0.104213	1	AT3G01085	0.00215029	0.655055	2	AT4G00050	0.00657075	0.170898	10	AT5G01040	0.00219835	0.351076	3
AT1G01790	0.00100011	1.55314	1	AT1G01790	0.00100011	1.55314	1	AT2G01290	0.0372459	0.0937323	3	AT3G01100	0.0036269	0.177253	1	AT4G00120	0.0150104	0.145244	2	AT5G01090	0.0077789	0.160745	6
AT1G01800	0.00877204	0.348469	4	AT1G01800	0.00877204	0.348469	4	AT2G01300	0.00800502	0.732923	4	AT3G01170	0.0123948	0.16757	1	AT4G00130	0.00731516	1.55016	1	AT5G01100	0.00213419	0.329252	1
AT1G01900	0.00570953	0.109503	1	AT1G01900	0.00570953	0.109503	1	AT2G01320	0.00515319	0.242843	4	AT3G01345	0.0590959	0.980589	5	AT4G00230	0.0558367	0.110284	2	AT5G01110	0.00440302	1.05281	2
AT1G01920	0.00392081	1.74533	2	AT1G01920	0.00392081	1.74533	2	AT2G01340	0.0175824	0.241676	6	AT3G01450	0.00387133	0.720019	4	AT4G00250	0.0135477	0.818609	2	AT5G01120	0.0157057	0.636901	4
AT1G01980	0.00257991	1.8897	2	AT1G01980	0.00257991	1.8897	2	AT2G01370	0.0147407	0.440351	3	AT3G01460	0.00240986	0.256009	2	AT4G00270	0.0265075	0.311233	3	AT5G01130	0.00522647	0.970096	2
AT1G02110	0.00391446	0.160066	4	AT1G02110	0.00391446	0.160066	4	AT2G01390	0.0320425	0.504218	5	AT3G01630	0.00444983	0.374327	3	AT4G00290	0.0241756	0.109509	11	AT5G01170	0.00773633	1.75707	1
AT1G02120	0.00231982	0.633512	3	AT1G02120	0.00231982	0.633512	3	AT2G01410	0.024841	0.0460857	8	AT3G01640	0.0160836	0.242585	1	AT4G00330	0.0138756	0.083009	2	AT5G01180	0.00224435	0.352753	3
AT1G02150	0.0136895	0.121567	3	AT1G02150	0.0136895	0.121567	3	AT2G01420	0.0182307	0.15662	2	AT3G01670	0.00678757	0.078671	3	AT4G00340	0.00144224	1.57834	1	AT5G01190	0.00439709	0.373938	5
AT1G02170	0.0245215	0.106371	3	AT1G02170	0.0245215	0.106371	3	AT2G01430	0.0478225	0.14719	2	AT3G01690	0.0273153	0.171183	7	AT4G00350	0.044027	0.0783075	3	AT5G01200	0.00958679	0.176684	1
AT1G02190	0.00461076	0.450702	3	AT1G02190	0.00461076	0.450702	3	AT2G01570	0.0146857	0.101147	1	AT3G01710	0.0276172	0.119065	3	AT4G00355	0.0151871	0.110204	1	AT5G01240	0.00528393	0.174683	4
AT1G02205	0.0108261	0.324987	3	AT1G02205	0.0108261	0.324987	3	AT2G01620	0.00474305	0.636018	2	AT3G01720	0.0215668	0.0820251	27	AT4G00390	0.00357457	0.690585	3	AT5G01290	0.00238938	0.539858	4
AT1G02220	0.0644605	0.563024	1	AT1G02220	0.0644605	0.563024	1	AT2G01710	0.0159356	0.278306	3	AT3G01750	0.00390963	0.519599	2	AT4G00416	0.0135961	0.288305	3	AT5G01320	0.0191822	0.150749	1
AT1G02230	0.0324667	0.325942	4	AT1G02230	0.0324667	0.325942	4	AT2G01720	0.00540295	0.181496	2	AT3G01810	0.00901681	0.515717	1	AT4G00540	0.00328721	1.2133	1	AT5G01340	0.00801762	0.184668	1
AT1G02270	0.0448811	0.0844181	5	AT1G02270	0.0448811	0.0844181	5	AT2G01730	0.00226669	0.315914	6	AT3G01910	0.0032618	0.704478	3	AT4G00590	0.00319215	0.344552	3	AT5G01360	0.0538658	0.0958938	8
AT1G02335	0.00544787	0.778789	3	AT1G02335	0.00544787	0.778789	3	AT2G01750	0.00208762	1.02059	8	AT3G01930	0.0150218	0.104016	2	AT4G00650	0.00568415	1.42767	1	AT5G01380	0.00885973	0.152299	3
AT1G02720	0.0100128	0.256164	5	AT1G02720	0.0100128	0.256164	5	AT2G01760	0.0445405	0.223301	1	AT3G01970	0.0144735	0.534138	1	AT4G00700	0.02879	0.0482166	3	AT5G01500	0.00587689	0.188503	2
AT1G02770	0.0187158	0.366913	2	AT1G02770	0.0187158	0.366913	2	AT2G01800	0.034117	0.778833	1	AT3G02030	0.00541354	0.787541	2	AT4G00710	0.00564413	0.159532	1	AT5G01520	0.0353108	0.0514218	1
AT1G02840	0.00881956	0.166686	4	AT1G02840	0.00881956	0.166686	4	AT2G01820	0.0479343	0.196266	1	AT3G02040	0.0185703	0.312566	2	AT4G00730	0.00960502	0.110728	4	AT5G01540	0.0037253	0.356389	1
AT1G02850	0.00249826	0.689708	3	AT1G02850	0.00249826	0.689708	3	AT2G01860	0.0554723	0.0781444	4	AT3G02060	0.0165965	0.162379	1	AT4G00750	0.00830026	0.255996	3	AT5G01620	0.00951827	0.0997605	2
AT1G02970	0.00579287	0.149752	2	AT1G02970	0.00579287	0.149752	2	AT2G01880	0.0206062	0.185512	2	AT3G02130	0.00113307	0.34354	5	AT4G00820	0.0199619	0.175699	3	AT5G01630	0.00474511	0.161004	2
AT1G02990	0.00396025	0.627747	6	AT1G02990	0.00396025	0.627747	6	AT2G01890	0.00862077	0.150453	5	AT3G02170	0.00148332	0.992457	2	AT4G00830	0.00297474	0.292953	2	AT5G01670	0.00762247	0.335572	1
AT1G03060	0.00111577	0.221005	2	AT1G03060	0.00111577	0.221005	2	AT2G01900	0.0033063	0.319345	1	AT3G02550	0.0102933	0.163913	1	AT4G00870	0.0149856	0.794239	2	AT5G01700	0.0169985	0.0693952	5
AT1G03070	0.00490884	0.380098	3	AT1G03070	0.00490884	0.380098	3	AT2G01910	0.00467406	0.307137	5	AT3G02700	0.0370947	0.0962254	8	AT4G00880	0.0117652	0.30414	5	AT5G01720	0.00479998	0.485062	2
AT1G03110	0.00320991	0.32179	3	AT1G03110	0.00320991	0.32179	3	AT2G01918	0.0231672	0.100684	2	AT3G02810	0.00546103	0.140236	2	AT4G00900	0.00516204	0.162582	5	AT5G01730	0.00836067	0.188067	1
AT1G03170	0.0124142	0.581187	4	AT1G03170	0.0124142	0.581187	4	AT2G01920	0.00431587	0.991083	2	AT3G02830	0.00353348	0.312143	3	AT4G00920	0.00450758	0.308725	4	AT5G01750	0.0121736	0.169475	1
AT1G03210	0.00913061	0.172057	1	AT1G03210	0.00913061	0.172057	1	AT2G01930	0.0479545	0.0308575	4	AT3G02840	0.0034018	0.349326	3	AT4G00940	0.00982421	0.150483	3	AT5G01780	0.00650329	0.454431	3
AT1G03220	0.00295027	0.356899	3	AT1G03220	0.00295027	0.356899	3	AT2G01950	0.00225788	0.348668	1	AT3G02910	0.0202363	0.12142	2	AT4G00955	0.0157836	0.112536	2	AT5G01820	0.006618	0.147887	2
AT1G03230	0.0188165	0.230909	3	AT1G03230	0.0188165	0.230909	3	AT2G01970	0.00837281	0.184666	1	AT3G02980	0.00569023	0.311637	4	AT4G00980	0.0616242	0.387536	2	AT5G01830	0.019856	0.0667237	3
AT1G03410	0.00816744	0.418954	3	AT1G03410	0.00816744	0.418954	3	AT2G01980	0.00205062	0.796468	2	AT3G02990	0.00589696	0.319335	3	AT4G00990	0.00483851	1.09676	5	AT5G01850	0.00875521	0.148628	2
AT1G03457	0.0361179	0.238051	1	AT1G03457	0.0361179	0.238051	1	AT2G02060	0.0238666	0.0702036	1	AT3G03140	0.00191386	1.17354	4	AT4G01050	0.00549886	0.176168	5	AT5G01890	0.00529817	0.176279	7
AT1G03495	0.0112404	0.171919	5	AT1G03495	0.0112404	0.171919	5	AT2G02070	0.0133536	0.29449	2	AT3G03150	0.00970222	0.398573	3	AT4G01060	0.0577223	0.197588	1	AT5G01920	0.00267203	0.337362	1
AT1G04280	0.00752141	0.33279	5	AT1G04280	0.00752141	0.33279	5	AT2G02080	0.00268444	0.63492	1	AT3G03260	0.00381857	0.333491	6	AT4G01070	0.00505379	0.189857	1	AT5G01930	0.00303758	0.976045	5
AT1G04370	0.00936055	0.367328	1	AT1G04370	0.00936055	0.367328	1	AT2G02170	0.00593044	0.301644	1	AT3G03280	0.0232816	0.234873	4	AT4G01080	0.0414822	0.178822	4	AT5G01950	0.00556466	0.253229	4
AT1G04380	0.00403102	0.632278	1	AT1G04380	0.00403102	0.632278	1	AT2G02220	0.00952888	0.0461663	4	AT3G03290	0.0048021	0.680802	2	AT4G01110	0.0144216	0.121216	3	AT5G01970	0.027097	0.0467556	4
AT1G04400	0.00327306	0.562516	2	AT1G04400	0.00327306	0.562516	2	AT2G02230	0.0427362	0.112797	3	AT3G03300	0.00397411	0.079789	3	AT4G01120	0.0234367	0.221111	3	AT5G01980	0.0388163	0.116761	6
AT1G04470	0.00245387	0.35634	5	AT1G04470	0.00245387	0.35634	5	AT2G02300	0.00532477	0.283358	4	AT3G03320	0.0227575	0.391122	6	AT4G01130	0.0174962	0.0667776	1	AT5G02010	0.0128046	0.126289	6
AT1G04500	0.00367074	0.308121	2	AT1G04500	0.00367074	0.308121	2	AT2G02350	0.00808705	0.279755	1	AT3G03330	0.00391918	0.350767	2	AT4G01150	0.00731903	0.389315	2	AT5G02030	0.00233497	0.661671	1
AT1G04510	0.00516623	0.164056	2	AT1G04510	0.00516623	0.164056	2	AT2G02360	0.0725496	0.537801	3	AT3G03360	0.00577802	1.11065	2	AT4G01210	0.00839904	0.252667	2	AT5G02060	0.0390401	0.151541	3
AT1G04570	0.02032	0.0401554	3	AT1G04570	0.02032	0.0401554	3	AT2G02400	0.0177365	0.0777754	2	AT3G03380	0.00903762	0.0881664	1	AT4G01220	0.0312412	0.11777	4	AT5G02100	0.00613713	0.316319	2
AT1G04970	0.00536183	0.171274	1	AT1G04970	0.00536183	0.171274	1	AT2G02450	0.00343001	0.307249	8	AT3G03410	0.0527727	0.243222	2	AT4G01280	0.00902861	0.161612	2	AT5G02170	0.00474904	0.364876	3
AT1G05020	0.00585598	0.118256	3	AT1G05020	0.00585598	0.118256	3	AT2G02480	0.0247101	0.116326	2	AT3G03440	0.0193119	0.0570291	2	AT4G01350	0.0464156	0.889048	1	AT5G02200	0.0296333	0.512869	3
AT1G05120	0.00823613	0.0643457	2	AT1G05120	0.00823613	0.0643457	2	AT2G02490	0.0168349	1.23465	1	AT3G03450	0.00447726	0.18735	2	AT4G01400	0.0102187	0.08038	4	AT5G02230	0.00472732	0.337379	4
AT1G05140	0.00293775	0.694291	5	AT1G05140	0.00293775	0.694291	5	AT2G02498	0.037466	0.560163	2	AT3G03460	0.0260306	0.403338	2	AT4G01410	0.0647556	0.0636744	3	AT5G02250	0.00166959	0.331163	1
AT1G05200	0.0306838	0.0749982	3	AT1G05200	0.0306838	0.0749982	3	AT2G02580	0.00270208	0.327947	4	AT3G03470	0.0379432	0.121343	1	AT4G01430	0.00361184	0.339002	5	AT5G02270	0.0637386	0.020835	2
AT1G05260	0.00396212	0.348513	2	AT1G05260	0.00396212	0.348513	2	AT2G02610	0.0024752	0.547827	4	AT3G03530	0.00494859	0.167324	3	AT4G01450	0.055449	0.0903313	3	AT5G02290	0.031265	0.13687	1
AT1G05270	0.00724233	0.331093	3	AT1G05270	0.00724233	0.331093	3	AT2G02690	0.0169465	0.614852	2	AT3G03690	0.0157276	0.235596	5	AT4G01460	0.0156508	0.845858	5	AT5G02370	0.0395505	0.182905	2
AT1G05300	0.00655565	0.19737	4	AT1G05300	0.00655565	0.19737	4	AT2G02720	0.00291842	0.335633	1	AT3G03720	0.00172031	0.638883	3	AT4G01510	0.00435136	3.58746	2	AT5G02380	0.0329002	0.180708	3
AT1G05320	0.00492993	0.346308	2	AT1G05320	0.00492993	0.346308	2	AT2G02780	0.0366456	0.146271	2	AT3G03750	0.00347896	0.371746	3	AT4G01540	0.0148129	0.440409	2	AT5G02450	0.0511959	0.0806131	6
AT1G05360	0.0380943	0.0880556	1	AT1G05360	0.0380943	0.0880556	1	AT2G02790	0.00220205	0.312664	1	AT3G03790	0.00975708	0.346308	2	AT4G01550	0.0148465	0.262279	4	AT5G02520	0.00522595	0.680347	4
AT1G05380	0.00222155	0.897384	6	AT1G05380	0.00222155	0.897384	6	AT2G02810	0.0310215	0.0461982	1	AT3G03810	0.00895118	0.221064	2	AT4G01570	0.00405129	0.515018	2	AT5G02540	0.00751088	0.552405	1
AT1G05410	0.00303099	0.305027	2	AT1G05410	0.00303099	0.305027	2	AT2G02860	0.00227719	0.327362	2	AT3G03830	0.0131998	1.15193	1	AT4G01580	0.0189446	0.388981	10	AT5G02600	0.0263056	0.0555747	5
AT1G05450	0.0055147	0.840374	1	AT1G05450	0.0055147	0.840374	1	AT2G02950	0.0156765	0.128887	3	AT3G03840	0.0111907	2.90734	2	AT4G01590	0.0127362	0.27172	1	AT5G02620	0.0195311	0.0423791	5
AT1G05460	0.00469611	0.101439	2	AT1G05460	0.00469611	0.101439	2	AT2G02955	0.0219776	0.24321	10	AT3G03850	0.0146542	0.653922	1	AT4G01650	0.0613749	0.204646	4	AT5G02630	0.00577101	1.11558	5
AT1G05490	0.0018819	0.503856	4	AT1G05490	0.0018819	0.503856	4	AT2G02970	0.0297714	0.209521	3	AT3G03860	0.0222363	0.580792	3	AT4G01670	0.0147368	0.126249	1	AT5G02640	0.0514131	0.0538155	5
AT1G05520	0.0018023	0.619255	3	AT1G05520	0.0018023	0.619255	3	AT2G02980	0.00335169	0.990275	3	AT3G03890	0.00839474	0.495719	4	AT4G01680	0.0288779	0.045626	1	AT5G02750	0.029591	0.0530078	2
AT1G05540	0.0348343	0.574062	3	AT1G05540	0.0348343	0.574062	3	AT2G02990	0.0505687	0.037669	2	AT3G03930	0.010527	0.284392	4	AT4G01750	0.003612	0.673634	3	AT5G02760	0.00705632	0.171899	2
AT1G05560	0.0207343	0.190437	5	AT1G05560	0.0207343	0.190437	5	AT2G03190	0.00783838	0.342869	3	AT3G03990	0.00991928	0.168787	2	AT4G01840	0.0160457	0.207068	2	AT5G02780	0.0052905	1.09248	1
AT1G05570	0.00207816	0.109278	3	AT1G05570	0.00207816	0.109278	3	AT2G03200	0.0154417	0.184409	3	AT3G04000	0.0410196	0.166011	3	AT4G01960	0.0066932	0.537092	3	AT5G02890	0.00363927	0.351031	6
AT1G05590	0.00469095	0.325259	1	AT1G05590	0.00469095	0.325259	1	AT2G03210	0.0779229	0.136501	2	AT3G04010	0.0165346	0.164402	4	AT4G01970	0.00695116	0.151183	1	AT5G02910	0.00286233	0.683294	2
AT1G05610	0.00585794	0.314985	3	AT1G05610	0.00585794	0.314985	3	AT2G03220	0.0200127	0.20583	1	AT3G04030	0.0223614	0.197365	5	AT4G01990	0.00753624	0.120098	3	AT5G02920	0.0677154	0.619599	3
AT1G05630	0.00302518	0.13142	4	AT1G05630	0.00302518	0.13142	4	AT2G03230	0.00860807	1.73155	2	AT3G04050	0.00254156	0.346596	2	AT4G02010	0.00376507	0.485715	3	AT5G02940	0.00895279	0.253791	2
AT1G05680	0.00833822	0.84632	3	AT1G05680	0.00833822	0.84632	3	AT2G03260	0.0216723	0.0727359	3	AT3G04110	0.0373641	0.0436118	2	AT4G02020	0.00173582	0.579091	6	AT5G02970	0.0240332	0.252109	4
AT1G05770	0.00690404	1.46782	8	AT1G05770	0.00690404	1.46782	8	AT2G03340	0.0121404	0.700514	3	AT3G04140	0.00762645	0.273497	3	AT4G02050	0.00250656	0.362842	4	AT5G03020	0.00430259	1.15457	5
AT1G05790	0.00199605	0.965246	3	AT1G05790	0.00199605	0.965246	3	AT2G03350	0.0570411	0.0901565	2	AT3G04180	0.0114057	0.359393	4	AT4G02060	0.0315188	0.021232	1	AT5G03040	0.00274203	0.717684	3
AT1G05805	0.00361992	0.341756	7	AT1G05805	0.00361992	0.341756	7	AT2G03370	0.0110858	0.547665	1	AT3G04210	0.00246553	4.14185	3	AT4G02120	0.00728256	0.109565	2	AT5G03070	0.00546601	0.771184	1
AT1G05820	0.00485796	0.517764	3	AT1G05820	0.00485796	0.517764	3	AT2G03410	0.0243861	0.103637	2	AT3G04250	0.00481812	0.93573	4	AT4G02130	0.00715692	0.369728	3	AT5G03110	0.00946734	0.332782	2
AT1G05830	0.00136329	0.583715	4	AT1G05830	0.00136329	0.583715	4	AT2G03440	0.00663512	0.368764	3	AT3G04280	0.00930634	0.338872	2	AT4G02260	0.0015354	0.651736	5	AT5G03140	0.0324804	0.0821073	3
AT1G05835	0.00985668	0.364666	3	AT1G05835	0.00985668	0.364666	3	AT2G03450	0.00226184	0.2929	3	AT3G04290	0.00699453	0.176527	2	AT4G02280	0.00854139	0.0637147	2	AT5G03200	0.00394888	1.00611	4
AT1G06000	0.0085333	0.123291	4	AT1G06000	0.0085333	0.123291	4	AT2G03460	0.00570968	0.595863	3	AT3G04340	0.00217471	0.151351	5	AT4G02290	0.0219951	0.115947	3	AT5G03250	0.0401436	0.0372436	3
AT1G06090	0.00452273	0.327818	4	AT1G06090	0.00452273	0.327818	4	AT2G03505	0.0286848	0.711502	1	AT3G04370	0.0245878	0.272405	3	AT4G02300	0.0321906	0.211138	2	AT5G03280	0.00310652	0.552989	7
AT1G06160	0.00492189	0.385234	1	AT1G06160	0.00492189	0.385234	1	AT2G03730	0.00905371	0.106837	2	AT3G04520	0.00679902	0.191338	3	AT4G02320	0.00626552	1.19663	7	AT5G03290	0.017561	0.0683391	5
AT1G06190	0.00356228	0.610218	3	AT1G06190	0.00356228	0.610218	3	AT2G03850	0.00671835	0.352141	1	AT3G04550	0.032067	0.0648524	7	AT4G02370	0.0329969	0.657877	4	AT5G03300	0.0401248	0.0641199	2
AT1G06200	0.00658878	0.326547	2	AT1G06200	0.00658878	0.326547	2	AT2G03880	0.0265029	0.284436	4	AT3G04610	0.0182352	0.0467658	3	AT4G02380	0.0123963	0.386219	6	AT5G03310	0.0512316	0.152145	1
AT1G06210	0.0226265	0.0502719	5	AT1G06210	0.0226265	0.0502719	5	AT2G03890	0.0195948	0.0356726	1	AT3G04870	0.00236172	0.338968	2	AT4G02390	0.0264754	0.249799	1	AT5G03340	0.046928	0.0340936	1
AT1G06250	0.00310456	0.340687	8	AT1G06250	0.00310456	0.340687	8	AT2G04040	0.0107328	0.0885889	2	AT3G05060	0.00511374	0.16218	2	AT4G02400	0.0256428	0.0793896	1	AT5G03350	0.0104373	0.308237	1
AT1G06290	0.0116698	0.113877	4	AT1G06290	0.0116698	0.113877	4	AT2G04080	0.0347077	0.294591	4	AT3G05150	0.01023	0.0962445	5	AT4G02410	0.0398417	0.143797	3	AT5G03360	0.0325615	0.435778	3
AT1G06340	0.00986702	0.338706	2	AT1G06340	0.00986702	0.338706	2	AT2G04160	0.00918114	0.329196	1	AT3G05155	0.0312967	0.127735	3	AT4G02450	0.0771952	0.04845	4	AT5G03390	0.0608227	0.79178	5
AT1G06360	0.00464546	0.316418	1	AT1G06360	0.00464546	0.316418	1	AT2G04190	0.00674338	0.158716	3	AT3G05220	0.00494372	0.613372	1	AT4G02460	0.011205	0.0837235	3	AT5G03415	0.0287626	0.0739095	2
AT1G06390	0.0133176	0.0818649	6	AT1G06390	0.0133176	0.0818649	6	AT2G04230	0.00313754	0.935033	6	AT3G05290	0.0268697	0.0504754	3	AT4G02480	0.00216055	0.161425	1	AT5G03450	0.00223477	0.310509	1
AT1G06450	0.00371332	0.332766	3	AT1G06450	0.00371332	0.332766	3	AT2G04280	0.00266012	0.283366	3	AT3G05350	0.00797478	0.0773052	4	AT4G02510	0.00177946	0.831231	3	AT5G03495	0.0734184	0.815525	2
AT1G06470	0.00332992	0.319355	2	AT1G06470	0.00332992	0.319355	2	AT2G04400	0.0283639	0.484507	2	AT3G05370	0.0033275	1.22658	2	AT4G02550	0.0155683	0.671111	2	AT5G03510	0.00460271	0.330537	5
AT1G06520	0.00221623	0.693253	3	AT1G06520	0.00221623	0.693253	3	AT2G04420	0.0242429	0.614642	3	AT3G05380	0.00137611	1.19823	3	AT4G02600	0.0204787	0.129627	1	AT5G03610	0.00364575	0.34753	1
AT1G06560	0.00229586	0.64083	1	AT1G06560	0.00229586	0.64083	1	AT2G04430	0.0407912	0.298744	2	AT3G05400	0.00579284	0.332605	2	AT4G02610	0.0307201	0.20906	1	AT5G03680	0.00510764	0.141932	6
AT1G06580	0.0121906	0.422443	3	AT1G06580	0.0121906	0.422443	3	AT2G04495	0.0207545	0.105755	1	AT3G05430	0.00880935	0.931269	2	AT4G02650	0.0107821	0.255743	12	AT5G03690	0.0433252	0.109886	4
AT1G06620	0.0191147	0.507484	5	AT1G06620	0.0191147	0.507484	5	AT2G04500	0.0509345	0.215882	6	AT3G05510	0.00307774	0.320226	3	AT4G02660	0.00275769	0.722885	1	AT5G03720	0.00334793	0.319124	2
AT1G06660	0.00284012	0.323153	2	AT1G06660	0.00284012	0.323153	2	AT2G04515	0.0128043	0.547199	4	AT3G05610	0.0153683	0.0880123	3	AT4G02670	0.0149586	0.143085	3	AT5G03730	0.0309612	0.0166951	4
AT1G06720	0.00655056	0.171398	3	AT1G06720	0.00655056	0.171398	3	AT2G04540	0.0289162	0.236158	1	AT3G05630	0.00125306	0.341258	4	AT4G02700	0.0134451	0.158336	2	AT5G03760	0.00766497	0.108307	4
AT1G06730	0.0522068	0.28611	1	AT1G06730	0.0522068	0.28611	1	AT2G04680	0.0702882	0.29502	1	AT3G05640	0.00722693	0.348367	1	AT4G02730	0.00429562	0.304359	3	AT5G03780	0.00344607	0.300561	6
AT1G06760	0.0183646	0.547645	2	AT1G06760	0.0183646	0.547645	2	AT2G04850	0.0208949	0.220139	1	AT3G05650	0.006741	0.319906	3	AT4G02733	0.0361215	0.281029	3	AT5G03800	0.00486993	0.496972	2
AT1G06770	0.00650348	0.646781	1	AT1G06770	0.00650348	0.646781	1	AT2G04860	0.00696094	0.262632	1	AT3G05740	0.00455226	0.159588	4	AT4G02740	0.00602934	1.2267	2	AT5G03990	0.00486108	0.294321	4
AT1G06820	0.00220866	1.0218	1	AT1G06820	0.00220866	1.0218	1	AT2G04925	0.0181295	0.518455	1	AT3G05820	0.00797334	0.170549	3	AT4G02780	0.00643477	0.630963	2	AT5G04020	0.000995529	0.866545	3
AT1G06850	0.00795618	0.332167	3	AT1G06850	0.00795618	0.332167	3	AT2G05070	0.0100082	0.168471	1	AT3G05858	0.0155167	0.315728	1	AT4G02860	0.00438596	0.321385	1	AT5G04050	0.036429	0.109294	1
AT1G06870	0.0143296	0.774273	3	AT1G06870	0.0143296	0.774273	3	AT2G05160	0.0141971	0.239215	1	AT3G05860	0.00884029	0.829141	1	AT4G03010	0.00579139	0.206147	10	AT5G04060	0.0361022	0.248862	3
AT1G06970	0.0163444	0.0634456	4	AT1G06970	0.0163444	0.0634456	4	AT2G05310	0.0180238	1.28947	4	AT3G05910	0.0202238	0.104947	4	AT4G03070	0.00474072	0.287916	2	AT5G04070	0.0412869	0.410445	2
AT1G06990	0.00743532	0.166262	5	AT1G06990	0.00743532	0.166262	5	AT2G05380	0.0162155	0.27725	6	AT3G05920	0.0108964	0.329175	5	AT4G03100	0.010046	0.10069	1	AT5G04090	0.020323	0.521608	1
AT1G07040	0.00352341	0.342835	5	AT1G07040	0.00352341	0.342835	5	AT2G05400	0.0602554	0.392389	7	AT3G05970	0.00994402	0.189207	6	AT4G03205	0.00575725	0.638669	6	AT5G04140	0.0112648	0.0688644	1
AT1G07150	0.0051511	0.703003	6	AT1G07150	0.0051511	0.703003	6	AT2G05510	0.0329433	0.136103	2	AT3G05990	0.0152807	0.113549	1	AT4G03210	0.0442387	0.134806	3	AT5G04150	0.00568515	0.324073	2
AT1G07160	0.00359881	1.29441	1	AT1G07160	0.00359881	1.29441	1	AT2G05630	0.00810911	0.672927	1	AT3G06080	0.021701	0.0854921	2	AT4G03250	0.00317342	0.261626	2	AT5G04240	0.00214923	0.452306	2
AT1G07200	0.00135277	0.67333	3	AT1G07200	0.00135277	0.67333	3	AT2G05810	0.00413616	0.385695	3	AT3G06540	0.00227209	0.705987	2	AT4G03260	0.0550242	0.101745	5	AT5G04310	0.0105514	0.327564	2
AT1G07220	0.00265313	0.990646	3	AT1G07220	0.00265313	0.990646	3	AT2G05830	0.0232018	0.20129	3	AT3G06560	0.00273449	0.952051	1	AT4G03360	0.0216137	0.674412	3	AT5G04320	0.0376233	0.156003	2
AT1G07280	0.0150742	0.265262	2	AT1G07280	0.0150742	0.265262	2	AT2G05840	0.0239615	0.0735344	2	AT3G06580	0.00270338	0.331233	1	AT4G03410	0.00337088	1.13602	1	AT5G04340	0.0315327	0.184057	2
AT1G07320	0.00902225	0.178118	3	AT1G07320	0.00902225	0.178118	3	AT2G05850	0.00555605	0.163788	1	AT3G06660	0.00325162	0.633147	1	AT4G03430	0.00275619	0.307652	1	AT5G04347	0.0242969	0.269931	6
AT1G07360	0.0070645	0.55888	2	AT1G07360	0.0070645	0.55888	2	AT2G05920	0.0131186	0.241565	3	AT3G06670	0.00311246	0.479123	1	AT4G03450	0.00620414	0.34114	1	AT5G04370	0.0027973	1.61825	2
AT1G07470	0.00376609	0.619363	6	AT1G07470	0.00376609	0.619363	6	AT2G05990	0.0504759	0.0675629	1	AT3G06820	0.00330418	0.332282	1	AT4G03510	0.0641618	0.0275424	1	AT5G04390	0.00646393	1.00219	2
AT1G07510	0.00164632	0.664014	2	AT1G07510	0.00164632	0.664014	2	AT2G06000	0.00305493	0.768633	2	AT3G06830	0.00228824	0.690974	5	AT4G03520	0.00627373	0.401225	1	AT5G04410	0.00254659	0.300449	3
AT1G07540	0.0443231	0.212645	3	AT1G07540	0.0443231	0.212645	3	AT2G06005	0.0147506	0.0857757	3	AT3G06970	0.00506453	0.525529	4	AT4G03635	0.0371152	0.789773	2	AT5G04430	0.0342484	0.0383153	2
AT1G07550	0.00944817	0.571016	2	AT1G07550	0.00944817	0.571016	2	AT2G06025	0.0162962	0.455247	5	AT3G07010	0.00325478	0.327051	2	AT4G03930	0.0141186	0.418118	2	AT5G04460	0.0110078	0.140098	6
AT1G07620	0.00260787	0.603677	3	AT1G07620	0.00260787	0.603677	3	AT2G06040	0.0295522	0.222574	2	AT3G07020	0.00220443	0.623453	3	AT4G03945	0.0220243	0.384708	2	AT5G04480	0.0186848	0.0940229	3
AT1G07640	0.00390158	0.337569	4	AT1G07640	0.00390158	0.337569	4	AT2G06050	0.0338007	0.258209	1	AT3G07320	0.0351884	0.157253	1	AT4G04020	0.0112473	0.12992	2	AT5G04530	0.0302436	0.0628518	2
AT1G07650	0.0026675	0.487575	1	AT1G07650	0.0026675	0.487575	1	AT2G06200	0.0368761	0.138403	1	AT3G07340	0.0169137	0.352992	3	AT4G04340	0.0130617	0.135556	2	AT5G04540	0.00325513	0.163191	5
AT1G07670	0.0130947	0.190258	3	AT1G07670	0.0130947	0.190258	3	AT2G06645	0.00859056	0.628566	6	AT3G07350	0.0082925	0.371104	7	AT4G04370	0.0195991	0.306961	5	AT5G04560	0.000835662	0.753932	1
AT1G07705	0.00711905	0.297593	7	AT1G07705	0.00711905	0.297593	7	AT2G07040	0.0212033	0.369449	4	AT3G07370	0.00890919	1.07412	2	AT4G04450	0.00508451	0.66305	4	AT5G04660	0.0025712	0.33945	6
AT1G07725	0.00636044	0.352301	2	AT1G07725	0.00636044	0.352301	2	AT2G07050	0.00180883	0.320911	1	AT3G07430	0.0135293	0.471802	1	AT4G04460	0.0135068	0.0644091	1	AT5G04710	0.0317442	0.0529497	2
AT1G07740	0.00301693	0.317493	1	AT1G07740	0.00301693	0.317493	1	AT2G07180	0.0098813	0.0992822	4	AT3G07500	0.0413374	0.213116	2	AT4G04570	0.0197393	0.169381	4	AT5G04720	0.00163549	0.672142	4
AT1G07750	0.00384409	0.322659	2	AT1G07750	0.00384409	0.322659	2	AT2G07560	0.0367531	0.039575	5	AT3G07520	0.0125714	0.429266	7	AT4G04610	0.0180393	0.105009	2	AT5G04740	0.0122606	0.391288	5
AT1G07810	0.00121097	1.05232	2	AT1G07810	0.00121097	1.05232	2	AT2G11810	0.00889685	0.106537	1	AT3G07540	0.00297708	0.363457	4	AT4G04620	0.0110069	0.331806	1	AT5G04810	0.00144486	0.32007	3
AT1G07840	0.00912854	0.153261	4	AT1G07840	0.00912854	0.153261	4	AT2G12400	0.00467934	0.179052	2	AT3G07570	0.0102444	0.120304	3	AT4G04670	0.0605059	0.334961	4	AT5G04885	0.00557802	0.123288	6
AT1G07870	0.00506631	0.487106	2	AT1G07870	0.00506631	0.487106	2	AT2G12480	0.00341511	0.849968	2	AT3G07610	0.00517968	0.301333	2	AT4G04740	0.0473511	0.446369	2	AT5G04895	0.00239293	0.316075	2
AT1G07990	0.00151777	1.51178	2	AT1G07990	0.00151777	1.51178	2	AT2G13150	0.041546	0.928221	1	AT3G07630	0.00664834	0.358339	9	AT4G04770	0.0538175	0.0285521	4	AT5G04930	0.00116816	0.327172	5
AT1G08050	0.0238541	0.0297571	6	AT1G08050	0.0238541	0.0297571	6	AT2G13290	0.00399078	0.90607	1	AT3G07680	0.00649377	0.328712	1	AT4G04790	0.0334291	0.385158	5	AT5G05030	0.0106384	0.422039	8
AT1G08060	0.000849749	2.87331	2	AT1G08060	0.000849749	2.87331	2	AT2G13370	0.000876334	0.283187	4	AT3G08020	0.00202481	0.80504	3	AT4G04800	0.0214355	0.121146	1	AT5G05130	0.00804489	0.135545	2
AT1G08130	0.00361903	0.152218	4	AT1G08130	0.00361903	0.152218	4	AT2G13560	0.0641342	0.0108077	3	AT3G08040	0.006796	0.129803	4	AT4G04955	0.0170749	0.201992	5	AT5G05250	0.0172176	0.215557	1
AT1G08170	0.00489576	1.56864	2	AT1G08170	0.00489576	1.56864	2	AT2G13640	0.0250793	0.630562	2	AT3G08490	0.0048301	0.685588	1	AT4G04960	0.0561419	0.224226	1	AT5G05290	0.0158549	0.110071	3
AT1G08230	0.0259514	0.241909	1	AT1G08230	0.0259514	0.241909	1	AT2G13650	0.0522911	0.0258334	3	AT3G08700	0.00914176	0.325379	3	AT4G04970	0.0522588	0.0434503	5	AT5G05320	0.00333559	0.982493	2
AT1G08310	0.00429836	0.323156	3	AT1G08310	0.00429836	0.323156	3	AT2G13690	0.0290673	0.228621	3	AT3G08920	0.0689192	0.231315	3	AT4G04980	0.0164191	0.393271	3	AT5G05350	0.050455	0.229384	1
AT1G08650	0.0662194	0.0702822	5	AT1G08650	0.0662194	0.0702822	5	AT2G13790	0.049785	0.0443608	1	AT3G08930	0.0273023	0.0657427	3	AT4G05020	0.0076857	0.0888767	2	AT5G05380	0.0100866	0.220015	1
AT1G08660	0.0116023	0.241207	5	AT1G08660	0.0116023	0.241207	5	AT2G13800	0.0195469	0.363549	2	AT3G08940	0.0635531	0.0797578	2	AT4G05040	0.0619549	0.624518	3	AT5G05410	0.0629245	0.183121	2
AT1G08670	0.0185399	0.30695	4	AT1G08670	0.0185399	0.30695	4	AT2G13900	0.00220785	1.56745	1	AT3G08943	0.00868939	0.12852	5	AT4G05060	0.0279822	0.158373	1	AT5G05480	0.00677231	0.757936	1
AT1G08680	0.0164189	0.588165	2	AT1G08680	0.0164189	0.588165	2	AT2G14060	0.0478258	0.323716	1	AT3G08947	0.0014444	0.719493	2	AT4G05080	0.0778022	0.105686	4	AT5G05500	0.00675138	0.370714	4
AT1G08700	0.0139484	0.216196	5	AT1G08700	0.0139484	0.216196	5	AT2G14080	0.0649288	0.691925	1	AT3G08950	0.00403318	0.329395	3	AT4G05090	0.0430581	0.185917	3	AT5G05520	0.00248942	0.343664	2
AT1G08720	0.0154187	0.187728	4	AT1G08720	0.0154187	0.187728	4	AT2G14120	0.00848336	0.128698	3	AT3G08960	0.00132475	0.332005	4	AT4G05100	0.00440501	0.613565	8	AT5G05690	0.00830019	0.114572	7
AT1G08800	0.00263091	0.442754	2	AT1G08800	0.00263091	0.442754	2	AT2G14210	0.00622846	0.297259	2	AT3G08970	0.00237874	0.324855	2	AT4G05110	0.0197048	0.228116	2	AT5G05700	0.00988715	0.273912	6
AT1G08820	0.00345957	0.666832	1	AT1G08820	0.00345957	0.666832	1	AT2G14290	0.0582009	0.550872	6	AT3G09110	0.0130448	0.528754	4	AT4G05130	0.0191105	0.280589	4	AT5G05710	0.0300557	0.101091	6
AT1G08860	0.00449504	0.170484	2	AT1G08860	0.00449504	0.170484	2	AT2G14365	0.0206803	0.27119	7	AT3G09120	0.00463979	0.595243	2	AT4G05140	0.0387472	0.134517	3	AT5G05730	0.0237067	0.0311412	4
AT1G08900	0.0416892	0.11042	3	AT1G08900	0.0416892	0.11042	3	AT2G14510	0.0195179	0.310708	2	AT3G09220	0.00435133	0.185429	1	AT4G05150	0.0248404	0.153587	1	AT5G05760	0.0100317	1.42468	7
AT1G08920	0.0110393	0.255517	2	AT1G08920	0.0110393	0.255517	2	AT2G14530	0.0332269	0.252595	2	AT3G09360	0.00494244	0.143972	1	AT4G05160	0.0125775	0.129344	1	AT5G05770	0.0525908	0.792894	3
AT1G08930	0.00505362	0.181524	2	AT1G08930	0.00505362	0.181524	2	AT2G14540	0.0244434	0.679288	2	AT3G09370	0.00823189	0.523779	4	AT4G05190	0.00535462	0.103347	3	AT5G05830	0.00691619	0.621532	7
AT1G08990	0.00477521	0.16398	5	AT1G08990	0.00477521	0.16398	5	AT2G14690	0.0324328	0.353578	3	AT3G09405	0.00352123	0.603708	1	AT4G05370	0.0344334	0.0813501	5	AT5G05860	0.00583513	0.341267	2
AT1G09070	0.0040561	0.69312	1	AT1G09070	0.0040561	0.69312	1	AT2G14710	0.00825817	0.153124	4	AT3G09490	0.0037684	0.722571	2	AT4G05410	0.00593308	0.143723	3	AT5G05870	0.0146184	0.791065	2
AT1G09140	0.0108625	0.149008	1	AT1G09140	0.0108625	0.149008	1	AT2G14720	0.0217488	0.031421	3	AT3G09520	0.026583	0.136272	2	AT4G05450	0.0117911	1.19913	5	AT5G05890	0.0640188	0.136604	1
AT1G09245	0.0126885	0.468857	5	AT1G09245	0.0126885	0.468857	5	AT2G14760	0.00817219	0.79175	2	AT3G09530	0.0324925	0.161168	2	AT4G05460	0.0142049	0.613611	5	AT5G05970	0.00663838	0.433606	4
AT1G09300	0.0197016	0.293079	3	AT1G09300	0.0197016	0.293079	3	AT2G14820	0.0201736	0.137022	2	AT3G09550	0.00201997	0.373761	1	AT4G05520	0.0311017	0.0822777	7	AT5G05980	0.00471683	0.164738	2
AT1G09490	0.00403952	0.345255	2	AT1G09490	0.00403952	0.345255	2	AT2G14830	0.00628755	0.152647	1	AT3G09560	0.00196289	0.694754	4	AT4G07410	0.0306756	0.159702	3	AT5G06020	0.0197384	0.879202	1
AT1G09500	0.00337134	2.6427	1	AT1G09500	0.00337134	2.6427	1	AT2G14846	0.0255459	0.180781	5	AT3G09570	0.00580797	0.177397	4	AT4G07820	0.035022	0.182006	7	AT5G06050	0.00207096	0.309195	4
AT1G09530	0.00274788	0.301612	3	AT1G09530	0.00274788	0.301612	3	AT2G14880	0.0256048	0.128979	5	AT3G09650	0.00178114	0.634209	1	AT4G07950	0.0266165	0.313199	4	AT5G06070	0.00551417	1.47083	2
AT1G09560	0.0498625	0.0820708	3	AT1G09560	0.0498625	0.0820708	3	AT2G15025	0.0150697	0.31637	2	AT3G09720	0.00762252	0.106964	1	AT4G07960	0.00198722	0.632284	1	AT5G06080	0.00810927	0.303472	1
AT1G09620	0.0013016	0.30691	1	AT1G09620	0.0013016	0.30691	1	AT2G15050	0.0106762	0.341976	2	AT3G09735	0.0176777	0.706541	3	AT4G08025	0.0112537	2.12599	5	AT5G06110	0.00203162	0.329165	1
AT1G09650	0.010481	0.334691	3	AT1G09650	0.010481	0.334691	3	AT2G15080	0.0016467	3.75283	2	AT3G09750	0.00831587	0.666687	7	AT4G08040	0.00726529	0.472745	5	AT5G06290	0.0173669	0.593946	2
AT1G09700	0.00661402	0.348434	11	AT1G09700	0.00661402	0.348434	11	AT2G15130	0.0182237	0.653058	3	AT3G09760	0.00788814	0.349433	1	AT4G08150	0.00356955	0.614674	1	AT5G06330	0.0172932	0.53956	2
AT1G09710	0.00387268	0.541729	4	AT1G09710	0.00387268	0.541729	4	AT2G15230	0.0646764	0.203593	1	AT3G09780	0.0242314	0.150318	3	AT4G08160	0.0017874	0.660363	1	AT5G06600	0.00261251	0.148342	2
AT1G09795	0.00304371	0.361425	4	AT1G09795	0.00304371	0.361425	4	AT2G15310	0.0575961	0.0369674	4	AT3G09800	0.00727557	0.691767	2	AT4G08180	0.00172851	0.932848	5	AT5G06790	0.0625852	0.444608	4
AT1G09850	0.00325793	0.612627	4	AT1G09850	0.00325793	0.612627	4	AT2G15325	0.0266779	0.131053	1	AT3G09820	0.0037779	0.691886	5	AT4G08250	0.05847	0.238355	3	AT5G06800	0.00368547	0.318378	3
AT1G09910	0.00588876	1.12942	4	AT1G09910	0.00588876	1.12942	4	AT2G15370	0.0290389	0.270182	6	AT3G09830	0.00334411	0.345052	3	AT4G08290	0.00345992	0.671422	5	AT5G06870	0.00402968	0.335119	3
AT1G09930	0.0199732	0.0609868	3	AT1G09930	0.0199732	0.0609868	3	AT2G15390	0.0160603	0.0508853	2	AT3G09850	0.00783449	0.0698114	1	AT4G08310	0.00530871	0.166245	6	AT5G06930	0.00231201	0.748401	2
AT1G09940	0.00251186	0.33442	4	AT1G09940	0.00251186	0.33442	4	AT2G15400	0.013139	0.10491	6	AT3G09920	0.00340657	0.15818	2	AT4G08390	0.0248109	0.048663	9	AT5G06980	0.00913193	2.26714	3
AT1G09970	0.0761565	0.083406	1	AT1G09970	0.0761565	0.083406	1	AT2G15420	0.04425	0.501856	4	AT3G10120	0.0420176	0.430589	8	AT4G08500	0.00243579	0.873022	5	AT5G07060	0.0138528	1.05226	1
AT1G09980	0.00180941	0.597104	2	AT1G09980	0.00180941	0.597104	2	AT2G15480	0.0306736	0.259068	1	AT3G10130	0.00458156	0.666005	1	AT4G08590	0.0172078	0.585025	2	AT5G07070	0.0331496	0.0284868	4
AT1G10060	0.0294854	0.202783	5	AT1G10060	0.0294854	0.202783	5	AT2G15490	0.0526133	0.138214	4	AT3G10150	0.0110287	0.109743	2	AT4G08770	0.00808062	0.314232	3	AT5G07080	0.0311771	0.420747	3
AT1G10090	0.00349554	0.167117	3	AT1G10090	0.00349554	0.167117	3	AT2G15560	0.0145449	0.12297	3	AT3G10160	0.00634766	0.112573	2	AT4G08790	0.0215513	0.272162	1	AT5G07100	0.0599971	0.4727	2
AT1G10110	0.00406618	0.657644	3	AT1G10110	0.00406618	0.657644	3	AT2G15570	0.0337448	0.0808612	1	AT3G10190	0.00637346	0.334711	5	AT4G08850	0.0112133	0.111121	2	AT5G07110	0.0245395	0.185581	3
AT1G10130	0.00271039	0.327492	3	AT1G10130	0.00271039	0.327492	3	AT2G15640	0.028903	0.382441	2	AT3G10230	0.00554527	0.316552	3	AT4G08870	0.00739131	0.178221	4	AT5G07120	0.00239668	0.965974	1
AT1G10150	0.0242646	0.0871351	2	AT1G10150	0.0242646	0.0871351	2	AT2G15695	0.00329317	0.636404	7	AT3G10320	0.00274134	0.654226	1	AT4G08920	0.0277287	0.0236524	6	AT5G07130	0.0136137	0.116515	2
AT1G10240	0.0131957	0.0457366	1	AT1G10240	0.0131957	0.0457366	1	AT2G16030	0.0648281	0.334736	2	AT3G10740	0.00209767	0.306427	1	AT4G08940	0.021289	0.15972	3	AT5G07140	0.00470367	0.160859	2
AT1G10290	0.0145126	0.0657511	4	AT1G10290	0.0145126	0.0657511	4	AT2G16250	0.00609829	0.314814	4	AT3G10800	0.00209655	0.308401	3	AT4G08950	0.0210713	0.067741	2	AT5G07160	0.0338551	0.247981	4
AT1G10340	0.0204434	0.719225	2	AT1G10340	0.0204434	0.719225	2	AT2G16270	0.00783542	0.362618	4	AT3G10850	0.00532624	0.321089	1	AT4G09020	0.0200945	0.287756	1	AT5G07180	0.0192128	0.198148	1
AT1G10350	0.0347441	0.110764	2	AT1G10350	0.0347441	0.110764	2	AT2G16365	0.0446907	0.265156	6	AT3G10880	0.00420503	0.331329	3	AT4G09030	0.0532575	0.154482	1	AT5G07190	0.0289547	0.0747072	2
AT1G10390	0.00117091	0.753514	1	AT1G10390	0.00117091	0.753514	1	AT2G16370	0.0149123	0.165468	3	AT3G11000	0.073794	0.458005	4	AT4G09080	0.00700909	0.476132	2	AT5G07280	0.00106848	0.35469	1
AT1G10470	0.0103081	0.16698	3	AT1G10470	0.0103081	0.16698	3	AT2G16380	0.00259653	0.324037	1	AT3G11010	0.0534403	0.823475	2	AT4G09150	0.00371986	0.324768	3	AT5G07290	0.0113249	0.126483	2
AT1G10490	0.00269574	0.317166	1	AT1G10490	0.00269574	0.317166	1	AT2G16385	0.0186806	0.275747	5	AT3G11020	0.00495571	1.54557	1	AT4G09170	0.0257291	3.53374	3	AT5G07350	0.00457895	0.723991	1
AT1G10540	0.00242457	0.686044	3	AT1G10540	0.00242457	0.686044	3	AT2G16400	0.00932652	0.671739	6	AT3G11050	0.0402991	0.123403	3	AT4G09320	0.0586585	0.0895814	1	AT5G07370	0.00467876	0.332479	2
AT1G10550	0.0194643	0.153959	5	AT1G10550	0.0194643	0.153959	5	AT2G16430	0.0209301	0.388556	1	AT3G11070	0.0125683	0.413902	3	AT4G09340	0.00652777	0.148362	1	AT5G07390	0.0268457	0.0555292	5
AT1G10570	0.00246559	0.310554	2	AT1G10570	0.00246559	0.310554	2	AT2G16440	0.029617	0.0722218	1	AT3G11210	0.0164072	0.104647	3	AT4G09350	0.0288411	0.121962	1	AT5G07410	0.00699313	1.08448	2
AT1G10610	0.0032837	0.299443	3	AT1G10610	0.0032837	0.299443	3	AT2G16450	0.0245038	0.389828	4	AT3G11230	0.00964609	0.545427	5	AT4G09450	0.0300853	0.143588	2	AT5G07430	0.0106523	0.353312	4
AT1G10700	0.00316303	0.345372	2	AT1G10700	0.00316303	0.345372	2	AT2G16500	0.0476717	0.0959923	3	AT3G11240	0.0523519	0.370122	1	AT4G09500	0.0234645	0.228785	4	AT5G07450	0.0158049	0.366404	2
AT1G10747	0.0183523	0.282265	4	AT1G10747	0.0183523	0.282265	4	AT2G16520	0.0627084	0.786956	7	AT3G11290	0.00649504	0.143889	1	AT4G09750	0.0612389	0.112851	3	AT5G07470	0.00647928	0.3428	7
AT1G10750	0.012007	0.0782451	4	AT1G10750	0.012007	0.0782451	4	AT2G16530	0.0389812	0.109671	1	AT3G11330	0.00915734	0.518343	2	AT4G09770	0.0524088	0.171317	5	AT5G07490	0.00870607	0.347318	4
AT1G10900	0.00193069	0.297225	1	AT1G10900	0.00193069	0.297225	1	AT2G16570	0.0208108	0.258294	2	AT3G11340	0.0110589	0.464662	3	AT4G09900	0.039757	0.160242	2	AT5G07530	0.00246467	0.998026	1
AT1G10910	0.00208307	0.317814	3	AT1G10910	0.00208307	0.317814	3	AT2G16640	0.00404438	0.0861353	5	AT3G11400	0.0333382	0.0876834	3	AT4G09930	0.0152141	0.44668	5	AT5G07560	0.0201852	0.167629	2
AT1G10920	0.00260572	3.60691	3	AT1G10920	0.00260572	3.60691	3	AT2G16660	0.0269399	0.0313687	9	AT3G11410	0.0601832	0.0739158	4	AT4G09940	0.0177097	0.400576	3	AT5G07580	0.00495883	0.325782	9
AT1G11060	0.00144687	0.329507	4	AT1G11060	0.00144687	0.329507	4	AT2G16710	0.00946731	0.327994	8	AT3G11430	0.00471932	0.197266	8	AT4G09980	0.0329005	0.0537358	5	AT5G07690	0.00847217	0.306981	2
AT1G11070	0.0158719	0.457464	3	AT1G11070	0.0158719	0.457464	3	AT2G16720	0.0187465	0.454584	6	AT3G11590	0.00255994	0.795767	1	AT4G10010	0.0148302	0.0633239	1	AT5G07710	0.0189732	0.463284	5
AT1G11170	0.00350975	0.277257	4	AT1G11170	0.00350975	0.277257	4	AT2G16750	0.00955586	0.735707	1	AT3G11640	0.00700414	0.69109	1	AT4G10030	0.0136899	0.259911	3	AT5G07720	0.00631513	0.301219	1
AT1G11180	0.0135277	0.431532	1	AT1G11180	0.0135277	0.431532	1	AT2G16780	0.00653161	0.327113	4	AT3G11773	0.0316445	0.570263	1	AT4G10060	0.00289589	0.166561	5	AT5G07730	0.00476293	0.724141	2
AT1G11190	0.00466573	0.306518	2	AT1G11190	0.00466573	0.306518	2	AT2G16800	0.0130502	0.285927	2	AT3G11830	0.00241986	0.328908	2	AT4G10080	0.0104146	0.369503	7	AT5G07770	0.00361364	0.171833	2
AT1G11200	0.0130373	0.235563	2	AT1G11200	0.0130373	0.235563	2	AT2G16810	0.0581886	0.850451	1	AT3G11840	0.00270162	0.356453	6	AT4G10120	0.0233061	0.189072	1	AT5G07790	0.0020579	1.0726	3
AT1G11270	0.00275224	1.38762	6	AT1G11270	0.00275224	1.38762	6	AT2G16890	0.0523192	0.0909243	7	AT3G12070	0.00424982	0.329462	4	AT4G10140	0.046121	0.0554044	5	AT5G07870	0.00905819	0.104665	2
AT1G11362	0.0232731	1.53388	5	AT1G11362	0.0232731	1.53388	5	AT2G16900	0.0430157	0.892367	3	AT3G12200	0.00481407	0.313619	5	AT4G10320	0.0024836	0.291564	4	AT5G08000	0.0198748	0.235498	5
AT1G11450	0.00424714	0.353472	4	AT1G11450	0.00424714	0.353472	4	AT2G16940	0.0023793	0.298423	1	AT3G12370	0.00779306	0.334735	4	AT4G10350	0.0283372	0.192949	1	AT5G08139	0.00888941	0.124873	7
AT1G11580	0.00232957	0.692535	2	AT1G11580	0.00232957	0.692535	2	AT2G16990	0.00282679	0.698994	2	AT3G12390	0.0399397	1.4937	1	AT4G10360	0.025079	0.269575	3	AT5G08470	0.00240078	0.331216	2
AT1G11590	0.00464895	1.13617	3	AT1G11590	0.00464895	1.13617	3	AT2G17020	0.0661657	0.100262	1	AT3G12400	0.00650247	0.173901	4	AT4G10400	0.00272301	2.14807	4	AT5G08520	0.0136203	0.109899	3
AT1G11593	0.0175132	0.253741	2	AT1G11593	0.0175132	0.253741	2	AT2G17033	0.0147703	0.173481	2	AT3G12570	0.00274608	0.661758	4	AT4G10465	0.014874	0.326474	2	AT5G08535	0.0100114	1.24986	4
AT1G11650	0.0033012	0.665701	5	AT1G11650	0.0033012	0.665701	5	AT2G17040	0.0604101	0.235977	2	AT3G12660	0.00492722	0.724838	1	AT4G10490	0.0314833	0.244699	2	AT5G08550	0.0153081	0.22217	1
AT1G11660	0.00364316	0.316	4	AT1G11660	0.00364316	0.316	4	AT2G17110	0.0100758	0.23403	3	AT3G12690	0.00221139	0.354039	1	AT4G10500	0.00433222	0.851391	2	AT5G08560	0.00237555	0.62647	2
AT1G11710	0.00256538	0.493696	2	AT1G11710	0.00256538	0.493696	2	AT2G17120	0.0114063	0.448683	4	AT3G12720	0.0100471	0.138285	2	AT4G10570	0.0360458	0.0987757	7	AT5G08680	0.00235129	0.340165	4
AT1G11720	0.0026566	0.447086	1	AT1G11720	0.0026566	0.447086	1	AT2G17130	0.00774108	0.307603	2	AT3G12750	0.0115708	0.107621	4	AT4G10590	0.0016315	0.580422	8	AT5G08740	0.00259976	0.986556	3
AT1G11740	0.00481477	0.549245	1	AT1G11740	0.00481477	0.549245	1	AT2G17140	0.00675217	0.224655	2	AT3G12800	0.0185196	0.160305	4	AT4G10600	0.0443192	0.0760619	1	AT5G09350	0.00608083	0.152172	3
AT1G11750	0.00454031	0.341296	2	AT1G11750	0.00454031	0.341296	2	AT2G17150	0.00153508	0.628377	3	AT3G13090	0.00488688	0.303835	3	AT4G10620	0.0553775	0.0909035	1	AT5G09360	0.00754308	0.508483	3
AT1G11770	0.00244125	1.02786	3	AT1G11770	0.00244125	1.02786	3	AT2G17180	0.0501721	0.166665	2	AT3G13100	0.00188299	1.40186	2	AT4G10640	0.0495104	0.152355	2	AT5G09450	0.00353062	0.300571	2
AT1G11810	0.00359213	0.654597	5	AT1G11810	0.00359213	0.654597	5	AT2G17200	0.00267321	0.585938	6	AT3G13420	0.0571869	0.511668	2	AT4G10670	0.0164629	0.422487	5	AT5G09470	0.00356043	0.385434	3
AT1G11950	0.0537217	0.210608	3	AT1G11950	0.0537217	0.210608	3	AT2G17230	0.0321346	0.233846	3	AT3G13750	0.0467664	0.0462566	1	AT4G10720	0.00608695	0.163587	2	AT5G09580	0.00720188	0.309071	2
AT1G12040	0.00416528	0.318384	4	AT1G12040	0.00416528	0.318384	4	AT2G17260	0.0595247	0.151534	2	AT3G13772	0.0200965	0.0327859	5	AT4G10750	0.00670807	0.38573	6	AT5G09590	0.00380484	0.17312	1
AT1G12130	0.00269792	1.79051	1	AT1G12130	0.00269792	1.79051	1	AT2G17265	0.0540116	0.0486687	2	AT3G13800	0.0183269	0.0677128	3	AT4G10770	0.0303056	0.0398892	3	AT5G09690	0.0309679	0.235554	5
AT1G12160	0.0383091	0.124109	4	AT1G12160	0.0383091	0.124109	4	AT2G17270	0.0664148	0.0199932	4	AT3G13810	0.00849084	0.298319	4	AT4G10790	0.0356092	0.0256816	2	AT5G09820	0.018917	0.362261	4
AT1G12180	0.0245945	0.923065	2	AT1G12180	0.0245945	0.923065	2	AT2G17280	0.0604853	0.241043	1	AT3G13820	0.0105454	0.297436	1	AT4G10800	0.0494123	0.154165	9	AT5G09850	0.0175784	0.068706	5
AT1G12220	0.00279765	0.733993	3	AT1G12220	0.00279765	0.733993	3	AT2G17340	0.00375363	0.319759	3	AT3G13850	0.0120215	0.262135	2	AT4G10810	0.0172035	0.31753	3	AT5G09880	0.00531853	0.156308	5
AT1G12240	0.0459609	0.10067	1	AT1G12240	0.0459609	0.10067	1	AT2G17370	0.00743861	0.105024	3	AT3G13870	0.00341044	0.161324	6	AT4G10845	0.0506265	1.15282	1	AT5G09920	0.0202149	0.158101	2
AT1G12380	0.00169264	0.330646	2	AT1G12380	0.00169264	0.330646	2	AT2G17410	0.00185285	1.18955	2	AT3G13950	0.0132599	0.484941	3	AT4G10850	0.0145278	0.121871	2	AT5G09970	0.00680633	0.252562	4
AT1G12440	0.0150299	0.180494	3	AT1G12440	0.0150299	0.180494	3	AT2G17440	0.00361972	0.369738	4	AT3G13990	0.00300433	0.88865	4	AT4G10970	0.0255053	0.636207	3	AT5G09995	0.00463918	0.779021	2
AT1G12460	0.00312347	0.159784	2	AT1G12460	0.00312347	0.159784	2	AT2G17480	0.060959	0.0771723	5	AT3G14050	0.0019702	0.627717	1	AT4G11030	0.0357781	0.055623	2	AT5G10020	0.0270995	0.141511	1
AT1G12520	0.0271059	0.168862	3	AT1G12520	0.0271059	0.168862	3	AT2G17500	0.00310084	0.373181	3	AT3G14067	0.00301927	0.198743	2	AT4G11040	0.0316937	0.0504455	1	AT5G10040	0.0328726	0.873769	2
AT1G12540	0.00479712	1.8689	4	AT1G12540	0.00479712	1.8689	4	AT2G17510	0.00137571	0.314979	1	AT3G14180	0.00646726	0.151954	5	AT4G11050	0.0155641	0.346775	2	AT5G10090	0.0022547	0.99615	1
AT1G12550	0.027819	0.241003	4	AT1G12550	0.027819	0.241003	4	AT2G17520	0.0208415	0.178293	7	AT3G14205	0.00347451	0.155878	1	AT4G11080	0.0754883	0.240729	2	AT5G10130	0.00728047	0.388761	2
AT1G12560	0.0211942	0.159278	5	AT1G12560	0.0211942	0.159278	5	AT2G17525	0.0023369	0.591089	1	AT3G14210	0.0405664	0.545386	3	AT4G11090	0.0293137	0.327008	6	AT5G10150	0.0114094	0.0987534	3
AT1G12570	0.012118	0.203861	2	AT1G12570	0.012118	0.203861	2	AT2G17540	0.019242	0.98305	4	AT3G14250	0.0175307	0.274089	1	AT4G11100	0.0514419	0.118886	3	AT5G10170	0.0101267	0.174711	2
AT1G12600	0.00375876	0.341287	1	AT1G12600	0.00375876	0.341287	1	AT2G17560	0.0409576	0.0851574	1	AT3G14270	0.00460815	0.106771	1	AT4G11110	0.00437065	0.189241	3	AT5G10180	0.0254828	0.137653	6
AT1G12610	0.0744464	0.0572852	1	AT1G12610	0.0744464	0.0572852	1	AT2G17570	0.0444859	0.336712	2	AT3G14310	0.0169717	0.190821	2	AT4G11160	0.0347607	0.0537041	15	AT5G10190	0.0273946	0.144071	10
AT1G12620	0.0224553	0.373453	3	AT1G12620	0.0224553	0.373453	3	AT2G17630	0.022098	0.137548	3	AT3G14360	0.00259865	0.329507	2	AT4G11180	0.00709286	0.341711	5	AT5G10440	0.00474957	0.617971	2
AT1G12630	0.0182432	0.812166	1	AT1G12630	0.0182432	0.812166	1	AT2G17650	0.0206776	0.248576	4	AT3G14380	0.00639968	0.832117	1	AT4G11300	0.0353963	0.128598	4	AT5G10470	0.002426	0.413001	1
AT1G12640	0.0737529	0.0515253	6	AT1G12640	0.0737529	0.0515253	6	AT2G17670	0.0452152	0.0830864	6	AT3G14390	0.00281594	0.324178	2	AT4G11320	0.00976527	0.511382	2	AT5G10500	0.00401765	0.555559	2
AT1G12680	0.00290377	0.323578	1	AT1G12680	0.00290377	0.323578	1	AT2G17680	0.0211447	0.374314	2	AT3G14520	0.0695518	0.293521	3	AT4G11350	0.00541015	0.160836	4	AT5G10560	0.00343664	0.324871	1
AT1G12710	0.0098591	0.609096	2	AT1G12710	0.0098591	0.609096	2	AT2G17700	0.0644364	0.0245698	9	AT3G14530	0.035779	0.176814	4	AT4G11370	0.00894688	0.307152	3	AT5G10580	0.00535947	0.339249	4
AT1G12730	0.00527004	0.182394	2	AT1G12730	0.00527004	0.182394	2	AT2G17750	0.00850058	0.12376	5	AT3G14540	0.0124298	1.10822	1	AT4G11400	0.0126465	0.3399	1	AT5G10600	0.0113391	0.571382	3
AT1G12740	0.0450402	0.0191832	2	AT1G12740	0.0450402	0.0191832	2	AT2G17790	0.00496087	0.114968	1	AT3G14550	0.00661174	0.195053	1	AT4G11420	0.028562	0.620926	3	AT5G10610	0.0601187	0.343936	1
AT1G12750	0.0176853	0.410946	3	AT1G12750	0.0176853	0.410946	3	AT2G17860	0.00453947	1.23346	22	AT3G14590	0.00194794	1.5157	1	AT4G11560	0.00243394	0.609629	2	AT5G10620	0.0411673	0.170681	2
AT1G12760	0.0197137	0.222268	1	AT1G12760	0.0197137	0.222268	1	AT2G17870	0.0104864	0.15525	2	AT3G14610	0.00261192	0.665343	5	AT4G11630	0.052953	0.0365135	1	AT5G10625	0.0148293	0.252346	4
AT1G12770	0.0107753	0.0726009	3	AT1G12770	0.0107753	0.0726009	3	AT2G17900	0.00287572	0.318755	3	AT3G14650	0.00506646	0.346721	6	AT4G11640	0.0744344	0.108901	3	AT5G10630	0.0311953	0.217939	4
AT1G12850	0.0197568	0.0558683	6	AT1G12850	0.0197568	0.0558683	6	AT2G17970	0.00293444	0.289097	3	AT3G14660	0.0025354	0.345901	1	AT4G11650	0.0496449	0.0371356	3	AT5G10650	0.00812368	0.102346	4
AT1G12860	0.0471565	0.0654552	1	AT1G12860	0.0471565	0.0654552	1	AT2G18080	0.0126862	0.34422	4	AT3G14680	0.00507766	0.518969	1	AT4G11655	0.0106541	1.08746	7	AT5G10660	0.0424586	0.884274	3
AT1G12980	0.00715259	0.398629	6	AT1G12980	0.00715259	0.398629	6	AT2G18090	0.020686	0.371276	2	AT3G14690	0.00503866	0.174564	1	AT4G11660	0.0101853	0.47262	2	AT5G10690	0.00230736	0.6645	5
AT1G13090	0.00272769	0.33266	5	AT1G13090	0.00272769	0.33266	5	AT2G18100	0.0373849	0.432548	2	AT3G14720	0.00241496	0.300409	4	AT4G11690	0.00254624	0.904696	4	AT5G10720	0.00618498	0.152876	1
AT1G13140	0.00249814	0.333479	4	AT1G13140	0.00249814	0.333479	4	AT2G18170	0.0538636	0.0223259	1	AT3G15070	0.00306482	0.866969	4	AT4G11740	0.00501369	0.154492	1	AT5G10770	0.00762843	0.127774	1
AT1G13170	0.00168177	0.621202	1	AT1G13170	0.00168177	0.621202	1	AT2G18193	0.0299086	0.112275	8	AT3G15120	0.000936103	0.892006	2	AT4G11760	0.0555458	0.169999	1	AT5G10820	0.00242689	0.376129	2
AT1G13210	0.00995392	0.232544	1	AT1G13210	0.00995392	0.232544	1	AT2G18210	0.0179551	1.0917	3	AT3G15210	0.00598937	0.335527	2	AT4G11780	0.0259909	0.400383	1	AT5G10940	0.0060401	0.186975	5
AT1G13220	0.00329828	0.327891	2	AT1G13220	0.00329828	0.327891	2	AT2G18260	0.00484656	0.584152	6	AT3G15220	0.0020877	0.301318	5	AT4G11830	0.00355959	0.561372	4	AT5G10950	0.00349295	0.95919	1
AT1G13260	0.016834	0.326579	3	AT1G13260	0.016834	0.326579	3	AT2G18280	0.0595422	0.0994157	4	AT3G15240	0.00383888	0.316065	5	AT4G11880	0.0201307	0.194669	2	AT5G10960	0.0103283	0.152437	2
AT1G13270	0.0229925	0.10355	3	AT1G13270	0.0229925	0.10355	3	AT2G18330	0.00211915	0.328892	2	AT3G15340	0.00250159	0.585626	1	AT4G11890	0.0436839	0.251751	1	AT5G11100	0.00508153	0.597082	1
AT1G13280	0.0104111	0.169136	2	AT1G13280	0.0104111	0.169136	2	AT2G18350	0.00588102	0.276653	2	AT3G15370	0.00490397	0.370315	4	AT4G11910	0.0146664	0.37241	3	AT5G11300	0.00608486	0.168187	2
AT1G13290	0.0172277	0.522891	4	AT1G13290	0.0172277	0.522891	4	AT2G18400	0.0596051	0.0772411	7	AT3G15410	0.00221944	0.341854	1	AT4G11920	0.0106283	0.0900655	1	AT5G11310	0.0251699	0.369176	3
AT1G13400	0.0069102	0.304746	4	AT1G13400	0.0069102	0.304746	4	AT2G18750	0.0214743	0.346263	3	AT3G15430	0.0055437	0.32784	3	AT4G11960	0.047071	0.0287044	6	AT5G11330	0.00346689	0.308783	1
AT1G13410	0.023552	0.803688	2	AT1G13410	0.023552	0.803688	2	AT2G18876	0.00361552	0.318658	1	AT3G15510	0.0518747	0.0464448	1	AT4G11970	0.0258309	0.199028	6	AT5G11350	0.00188616	0.613051	1
AT1G13420	0.0680244	0.211981	4	AT1G13420	0.0680244	0.211981	4	AT2G19130	0.0201463	0.180622	4	AT3G15540	0.0432098	0.147867	5	AT4G11990	0.0169014	0.385161	1	AT5G11380	0.00193133	0.327523	1
AT1G13430	0.0321766	0.356922	5	AT1G13430	0.0321766	0.356922	5	AT2G19170	0.0016536	0.328857	1	AT3G15570	0.00292931	0.674275	8	AT4G12000	0.0187276	0.305967	3	AT5G11490	0.00153518	0.34333	2
AT1G13460	0.0260994	0.0957757	1	AT1G13460	0.0260994	0.0957757	1	AT2G19190	0.0130373	0.307724	2	AT3G15720	0.0310458	0.898407	2	AT4G12040	0.0155301	0.16336	2	AT5G11710	0.00245454	0.641288	5
AT1G13470	0.00733826	0.633853	2	AT1G13470	0.00733826	0.633853	2	AT2G19390	0.00627309	0.119407	1	AT3G15770	0.0212727	0.241538	3	AT4G12060	0.0341337	0.309039	6	AT5G11840	0.0209413	0.0866251	1
AT1G13520	0.039003	0.359113	2	AT1G13520	0.039003	0.359113	2	AT2G19530	0.0440205	0.155051	2	AT3G15890	0.00812357	0.295176	3	AT4G12080	0.0066812	0.390847	1	AT5G11850	0.0110136	0.17395	1
AT1G13540	0.00362525	0.318628	3	AT1G13540	0.00362525	0.318628	3	AT2G19580	0.0643121	0.0261023	1	AT3G15940	0.0379397	0.102472	2	AT4G12100	0.00322914	0.625443	2	AT5G11940	0.00328006	0.18211	2
AT1G13570	0.00324937	0.327804	3	AT1G13570	0.00324937	0.327804	3	AT2G19930	0.0343245	0.26129	4	AT3G16160	0.00770335	0.308474	3	AT4G12120	0.0021555	0.30509	3	AT5G12000	0.0376591	0.0324226	6
AT1G13750	0.00663087	0.109005	4	AT1G13750	0.00663087	0.109005	4	AT2G19950	0.0239615	0.410812	3	AT3G16170	0.007777	0.103407	2	AT4G12170	0.0382541	0.67418	1	AT5G12010	0.00279578	0.312663	3
AT1G13780	0.00639442	0.297169	1	AT1G13780	0.00639442	0.297169	1	AT2G19970	0.0528602	0.0458996	4	AT3G16175	0.00753822	1.18687	5	AT4G12290	0.00871498	0.139628	2	AT5G12080	0.001765	0.693758	2
AT1G13820	0.00397367	0.329465	1	AT1G13820	0.00397367	0.329465	1	AT2G19990	0.00757268	0.334726	1	AT3G16190	0.0547237	0.211291	3	AT4G12300	0.00491538	0.357479	4	AT5G12100	0.00347682	0.153754	3
AT1G13880	0.00363854	0.552377	2	AT1G13880	0.00363854	0.552377	2	AT2G20000	0.0019057	0.307616	4	AT3G16220	0.0121077	0.27396	2	AT4G12310	0.00500897	0.172305	3	AT5G12150	0.00681754	0.0775948	6
AT1G13900	0.00462397	0.141044	3	AT1G13900	0.00462397	0.141044	3	AT2G20010	0.00124005	1.57679	1	AT3G16290	0.00166802	0.591693	2	AT4G12320	0.00245708	0.355264	3	AT5G12170	0.0681819	0.516903	1
AT1G13910	0.00391091	0.348847	2	AT1G13910	0.00391091	0.348847	2	AT2G20020	0.00191909	0.990079	3	AT3G16320	0.00509279	0.447725	1	AT4G12330	0.00218356	2.09742	7	AT5G12200	0.00262303	0.314962	2
AT1G13980	0.0143487	0.0634588	3	AT1G13980	0.0143487	0.0634588	3	AT2G20060	0.0373925	0.0394003	4	AT3G16340	0.000921663	0.343181	6	AT4G12360	0.025313	0.629742	1	AT5G12280	0.00825598	0.828363	3
AT1G14010	0.0125934	0.167139	1	AT1G14010	0.0125934	0.167139	1	AT2G20240	0.00183256	2.40572	4	AT3G16440	0.0243678	0.0594337	2	AT4G12390	0.0241986	0.092097	4	AT5G12330	0.00576671	0.200959	6
AT1G14040	0.024275	0.167587	3	AT1G14040	0.024275	0.167587	3	AT2G20260	0.00734267	0.457821	4	AT3G16450	0.0564507	0.210651	3	AT4G12400	0.00262056	0.295626	1	AT5G12350	0.00269216	0.149772	4
AT1G14200	0.0446008	0.283934	2	AT1G14200	0.0446008	0.283934	2	AT2G20310	0.00336371	0.600188	3	AT3G16460	0.0771629	0.252669	2	AT4G12420	0.0533734	0.0416312	4	AT5G12400	0.000943461	0.849443	3
AT1G14430	0.00246068	0.9503	7	AT1G14430	0.00246068	0.9503	7	AT2G20340	0.023819	0.111851	2	AT3G16480	0.0084018	0.209453	4	AT4G12450	0.078635	0.15463	4	AT5G12430	0.00589808	0.578729	2
AT1G14520	0.00936254	0.150156	3	AT1G14520	0.00936254	0.150156	3	AT2G20370	0.00565767	0.803435	1	AT3G16530	0.0304788	0.104944	2	AT4G12460	0.0198897	0.311642	1	AT5G12440	0.0040086	0.381377	4
AT1G14530	0.00415347	0.378021	5	AT1G14530	0.00415347	0.378021	5	AT2G20440	0.00329995	0.312239	2	AT3G16580	0.0225839	0.253786	1	AT4G12490	0.0493987	0.27741	4	AT5G12850	0.00199184	0.622199	5
AT1G14580	0.00283952	0.336204	1	AT1G14580	0.00283952	0.336204	1	AT2G20470	0.00486423	0.158914	4	AT3G16610	0.00779527	0.326391	1	AT4G12500	0.0680845	0.240124	1	AT5G12940	0.00683016	0.358229	2
AT1G14610	0.00493813	0.161397	2	AT1G14610	0.00493813	0.161397	2	AT2G20510	0.00285315	0.659332	2	AT3G16620	0.0081587	0.138825	1	AT4G12570	0.00158355	0.636118	2	AT5G12950	0.00135731	1.59956	5
AT1G14660	0.00175607	1.00759	3	AT1G14660	0.00175607	1.00759	3	AT2G20570	0.00603535	0.357901	4	AT3G16700	0.0317344	0.0617572	3	AT4G12600	0.00811941	0.873665	1	AT5G12960	0.00576638	0.274356	1
AT1G14690	0.046935	0.273913	4	AT1G14690	0.046935	0.273913	4	AT2G20590	0.0246489	0.303155	2	AT3G16780	0.00779175	0.517204	9	AT4G12620	0.00594251	0.174315	3	AT5G12970	0.00170424	0.683101	1
AT1G14710	0.00224495	0.328468	4	AT1G14710	0.00224495	0.328468	4	AT2G20610	0.0115492	0.512384	2	AT3G16810	0.002128	0.647716	2	AT4G12640	0.00575561	0.447311	3	AT5G13090	0.00535791	0.301553	2
AT1G14770	0.0174296	0.583813	2	AT1G14770	0.0174296	0.583813	2	AT2G20680	0.055247	0.0398615	3	AT3G16840	0.00169861	0.31185	3	AT4G12650	0.0199788	0.0346469	4	AT5G13150	0.0104241	0.39278	3
AT1G15010	0.0091994	0.344304	3	AT1G15010	0.0091994	0.344304	3	AT2G20710	0.0264286	0.202891	4	AT3G16950	0.00224566	0.313095	3	AT4G12670	0.0113235	1.49475	3	AT5G13210	0.00408934	0.480664	4
AT1G15015	0.053513	0.805594	4	AT1G15015	0.053513	0.805594	4	AT2G20760	0.0116649	0.113714	2	AT3G17000	0.0042852	0.337079	1	AT4G12680	0.019689	0.0805959	2	AT5G13220	0.00645643	0.356381	1
AT1G15020	0.00265016	0.626508	4	AT1G15020	0.00265016	0.626508	4	AT2G20800	0.00229577	0.332794	1	AT3G17310	0.0170359	0.249081	5	AT4G12700	0.00508806	0.918116	3	AT5G13300	0.00178578	0.583625	2
AT1G15030	0.0156533	0.312193	2	AT1G15030	0.0156533	0.312193	2	AT2G20850	0.00338495	0.341259	2	AT3G17340	0.00238153	0.172287	2	AT4G12730	0.031473	0.108246	4	AT5G13310	0.00361505	0.332495	4
AT1G15080	0.0719549	0.109802	1	AT1G15080	0.0719549	0.109802	1	AT2G20880	0.0383344	0.212912	2	AT3G17360	0.00379747	0.540692	2	AT4G12770	0.0110066	0.282089	1	AT5G13320	0.0023015	0.337038	2
AT1G15460	0.00182761	0.364653	1	AT1G15460	0.00182761	0.364653	1	AT2G20960	0.0134354	0.639169	2	AT3G17365	0.00546971	0.282643	7	AT4G12780	0.0383984	0.320587	2	AT5G13360	0.00526565	0.527071	3
AT1G15490	0.0018827	0.376323	2	AT1G15490	0.0018827	0.376323	2	AT2G21050	0.0375782	0.0243461	12	AT3G17380	0.00476509	0.29322	3	AT4G12930	0.00993074	0.62888	6	AT5G13440	0.0044371	0.378591	4
AT1G15600	0.0275011	1.02685	6	AT1G15600	0.0275011	1.02685	6	AT2G21060	0.0157136	0.217055	1	AT3G17520	0.0256715	0.42702	4	AT4G12950	0.0139773	0.18689	2	AT5G13550	0.0035235	0.191074	2
AT1G15630	0.00464941	3.75157	2	AT1G15630	0.00464941	3.75157	2	AT2G21140	0.00367348	0.394842	3	AT3G17530	0.00376084	0.296507	1	AT4G12960	0.0417629	0.207258	7	AT5G13560	0.0019866	0.328535	4
AT1G15640	0.00665388	0.782891	5	AT1G15640	0.00665388	0.782891	5	AT2G21260	0.0042783	0.676265	2	AT3G17680	0.00368999	0.679343	2	AT4G12980	0.0031344	0.370313	1	AT5G13610	0.0147389	0.0728635	3
AT1G15670	0.0104847	0.242232	2	AT1G15670	0.0104847	0.242232	2	AT2G21300	0.00154154	0.335081	3	AT3G17700	0.00375921	0.151332	5	AT4G13000	0.0567383	0.129919	9	AT5G13700	0.00277898	0.341173	4
AT1G15720	0.0464375	0.504772	2	AT1G15720	0.0464375	0.504772	2	AT2G21340	0.0185152	0.234712	3	AT3G17740	0.00121809	0.93894	4	AT4G13010	0.00360287	0.392021	1	AT5G13710	0.00796435	0.166341	2
AT1G15740	0.00220182	0.34952	5	AT1G15740	0.00220182	0.34952	5	AT2G21390	0.00450912	0.0802549	2	AT3G17850	0.00229367	0.144654	6	AT4G13020	0.0517304	0.067187	1	AT5G13720	0.00459503	0.383883	8
AT1G15750	0.00119457	0.327697	6	AT1G15750	0.00119457	0.327697	6	AT2G21420	0.00624988	0.295957	2	AT3G17940	0.0275876	0.200443	4	AT4G13090	0.0439294	0.24218	3	AT5G13730	0.00946629	0.451915	3
AT1G15760	0.00716366	0.903077	4	AT1G15760	0.00716366	0.903077	4	AT2G21440	0.00139667	0.937998	2	AT3G18070	0.0235992	0.966536	5	AT4G13110	0.0181259	0.772682	4	AT5G13760	0.0129734	0.124466	5
AT1G15772	0.0624164	0.357774	4	AT1G15772	0.0624164	0.357774	4	AT2G21500	0.00333985	0.337464	5	AT3G18080	0.0349465	0.138648	2	AT4G13180	0.0139124	0.12603	2	AT5G13800	0.0027985	0.326857	3
AT1G15780	0.00191509	0.176492	3	AT1G15780	0.00191509	0.176492	3	AT2G21520	0.00449017	0.460799	5	AT3G18100	0.00641	0.226211	1	AT4G13195	0.0112467	0.362137	2	AT5G13820	0.00202927	1.03797	5
AT1G15810	0.00309773	0.346055	1	AT1G15810	0.00309773	0.346055	1	AT2G21640	0.0126123	0.687779	1	AT3G18130	0.0475589	0.026181	4	AT4G13260	0.00309473	0.702694	5	AT5G13880	0.00768713	0.60246	1
AT1G15820	0.0045903	0.786326	1	AT1G15820	0.0045903	0.786326	1	AT2G21655	0.0581734	0.0458555	6	AT3G18220	0.00876548	0.329213	3	AT4G13263	0.0112741	0.295882	1	AT5G13890	0.0690115	0.0216561	1
AT1G15860	0.00601647	0.307538	3	AT1G15860	0.00601647	0.307538	3	AT2G21730	0.0281214	0.592483	3	AT3G18230	0.00355389	0.196348	2	AT4G13290	0.0412158	0.310927	2	AT5G13950	0.00156655	0.287243	1
AT1G15870	0.0227663	0.403563	1	AT1G15870	0.0227663	0.403563	1	AT2G21850	0.00367286	0.150076	9	AT3G18240	0.0366063	0.159516	1	AT4G13310	0.0249291	0.107303	2	AT5G13980	0.00132926	0.324496	6
AT1G15880	0.0552982	0.109148	5	AT1G15880	0.0552982	0.109148	5	AT2G21890	0.00695858	0.68972	2	AT3G18260	0.00593786	0.333375	1	AT4G13350	0.0320618	0.0920542	6	AT5G13990	0.00208712	0.29863	2
AT1G16070	0.00667243	0.167997	2	AT1G16070	0.00667243	0.167997	2	AT2G21930	0.0142483	0.0886531	1	AT3G18350	0.0037025	0.176098	3	AT4G13360	0.0221017	0.368645	6	AT5G14020	0.00327702	0.681376	3
AT1G16110	0.00892111	0.580849	4	AT1G16110	0.00892111	0.580849	4	AT2G22050	0.0050049	0.346966	2	AT3G18360	0.00432893	1.12625	6	AT4G13370	0.031468	0.0889186	2	AT5G14080	0.00220482	0.941129	3
AT1G16130	0.00180495	1.31394	1	AT1G16130	0.00180495	1.31394	1	AT2G22060	0.0180647	0.220716	6	AT3G18390	0.00165167	0.938469	7	AT4G13400	0.0151013	0.331042	3	AT5G14130	0.00372791	0.745433	3
AT1G16225	0.0069678	0.317488	1	AT1G16225	0.0069678	0.317488	1	AT2G22090	0.00830136	0.302155	1	AT3G18520	0.00484777	0.323128	3	AT4G13420	0.00318818	0.181759	4	AT5G14180	0.00309368	0.347829	1
AT1G16260	0.00568123	0.324481	1	AT1G16260	0.00568123	0.324481	1	AT2G22125	0.00471447	0.0427676	4	AT3G18660	0.00969576	0.198379	2	AT4G13430	0.00280246	0.305312	5	AT5G14210	0.0306815	0.0966166	1
AT1G16270	0.00250969	0.15082	2	AT1G16270	0.00250969	0.15082	2	AT2G22200	0.0210255	0.596882	4	AT3G18750	0.00249093	0.618823	6	AT4G13460	0.0172484	0.302504	3	AT5G14230	0.00158329	0.780101	1
AT1G16370	0.0521143	0.177022	5	AT1G16370	0.0521143	0.177022	5	AT2G22270	0.0178762	0.296462	7	AT3G18860	0.0317757	0.232881	1	AT4G13580	0.0106699	0.34594	2	AT5G14260	0.00537995	0.318406	4
AT1G16380	0.00961738	0.180866	1	AT1G16380	0.00961738	0.180866	1	AT2G22300	0.00492147	0.446407	3	AT3G18870	0.038757	0.0423756	1	AT4G13630	0.0769527	0.24217	2	AT5G14270	0.00744125	0.264571	5
AT1G16400	0.00253293	0.325028	3	AT1G16400	0.00253293	0.325028	3	AT2G22330	0.00496254	0.164653	1	AT3G18890	0.00601551	0.233995	2	AT4G13650	0.00148309	0.536043	3	AT5G14280	0.00579107	0.632145	5
AT1G16420	0.0211422	0.421506	5	AT1G16420	0.0211422	0.421506	5	AT2G22430	0.0138658	0.202296	4	AT3G18930	0.00534848	0.436689	2	AT4G13660	0.0467407	0.142904	1	AT5G14380	0.00580831	3.1471	4
AT1G16540	0.0164756	0.18567	2	AT1G16540	0.0164756	0.18567	2	AT2G22620	0.00214654	0.596144	3	AT3G18980	0.00972872	0.220321	3	AT4G13680	0.00713949	1.31996	3	AT5G14400	0.0354384	0.210223	2
AT1G16560	0.0219413	0.172471	6	AT1G16560	0.0219413	0.172471	6	AT2G22660	0.00176241	0.902171	2	AT3G19020	0.014668	0.143667	2	AT4G13700	0.0698137	0.169852	1	AT5G14430	0.00215976	0.337582	3
AT1G16610	0.00830479	0.665183	1	AT1G16610	0.00830479	0.665183	1	AT2G22670	0.01475	0.179339	4	AT3G19040	0.0534557	0.679174	4	AT4G13710	0.00288652	0.326143	5	AT5G14440	0.00467424	0.323898	2
AT1G16630	0.00150942	2.12878	1	AT1G16630	0.00150942	2.12878	1	AT2G22680	0.00638694	0.442186	4	AT3G19300	0.00199591	0.337037	3	AT4G13750	0.00757979	0.240259	6	AT5G14500	0.00460195	0.31075	9
AT1G16710	0.000894635	0.559135	6	AT1G16710	0.000894635	0.559135	6	AT2G22690	0.00710995	0.163619	4	AT3G19330	0.0300311	0.0764564	1	AT4G13780	0.00795144	0.0667395	1	AT5G14650	0.00632474	0.160276	2
AT1G16750	0.0307943	0.0823597	2	AT1G16750	0.0307943	0.0823597	2	AT2G22740	0.00455794	1.41833	4	AT3G19340	0.00575905	0.156205	3	AT4G13820	0.0176321	0.173939	1	AT5G14680	0.00758808	0.336379	3
AT1G16825	0.00712266	0.870864	2	AT1G16825	0.00712266	0.870864	2	AT2G22795	0.00275058	1.73876	4	AT3G19370	0.0601394	0.28496	2	AT4G13840	0.00304029	0.344899	3	AT5G14700	0.0238381	0.156805	15
AT1G16890	0.0473171	0.0562303	2	AT1G16890	0.0473171	0.0562303	2	AT2G22810	0.00859109	0.108786	4	AT3G19380	0.0699677	0.0446186	1	AT4G13850	0.0467873	0.0652263	1	AT5G14730	0.0162065	0.112218	2
AT1G17010	0.00375692	1.30947	2	AT1G17010	0.00375692	1.30947	2	AT2G22830	0.00451016	0.508451	3	AT3G19390	0.00304172	0.320493	2	AT4G13870	0.0360172	0.294577	5	AT5G14860	0.00596417	0.590109	1
AT1G17040	0.00804226	0.257237	2	AT1G17040	0.00804226	0.257237	2	AT2G22910	0.00629827	0.471873	4	AT3G19440	0.0221391	0.29894	3	AT4G13950	0.0247929	0.1574	6	AT5G14890	0.00368358	0.316369	2
AT1G17070	0.0173556	0.273138	1	AT1G17070	0.0173556	0.273138	1	AT2G22970	0.0112085	0.724649	1	AT3G19470	0.00359636	0.648958	4	AT4G13970	0.00571592	0.096866	2	AT5G14930	0.00509197	0.484958	2
AT1G17160	0.0450083	0.0799052	4	AT1G17160	0.0450083	0.0799052	4	AT2G22980	0.0330987	0.298513	4	AT3G19510	0.0138644	0.250573	5	AT4G13980	0.0207537	0.105459	3	AT5G14940	0.0234853	0.0377089	1
AT1G17170	0.059018	0.166236	2	AT1G17170	0.059018	0.166236	2	AT2G22990	0.0084424	0.116621	1	AT3G19515	0.00419283	0.614304	1	AT4G13990	0.0637914	0.0247641	2	AT5G14950	0.0337089	0.0872311	4
AT1G17290	0.00258347	0.312031	4	AT1G17290	0.00258347	0.312031	4	AT2G23130	0.0646567	0.806764	2	AT3G19520	0.011131	0.955275	2	AT4G14000	0.0127404	0.875898	5	AT5G14960	0.00402304	0.601762	4
AT1G17310	0.00669293	0.616922	3	AT1G17310	0.00669293	0.616922	3	AT2G23148	0.0127172	0.451448	1	AT3G19680	0.00723662	0.13092	1	AT4G14070	0.0312767	0.201935	2	AT5G15020	0.00113612	1.9162	4
AT1G17345	0.062777	0.109158	3	AT1G17345	0.062777	0.109158	3	AT2G23160	0.010821	0.165012	1	AT3G19740	0.00420044	0.210567	2	AT4G14080	0.0736502	0.0506385	2	AT5G15030	0.0129746	0.413261	12
AT1G17380	0.00507689	0.315857	2	AT1G17380	0.00507689	0.315857	2	AT2G23180	0.00805957	0.105776	1	AT3G19760	0.00369961	0.56814	3	AT4G14090	0.00272259	0.367594	2	AT5G15250	0.00359087	0.177618	2
AT1G17430	0.0296598	0.218816	3	AT1G17430	0.0296598	0.218816	3	AT2G23260	0.0193765	0.570987	6	AT3G19880	0.00776541	2.03171	1	AT4G14096	0.030291	0.286508	4	AT5G15280	0.00960627	0.214815	3
AT1G17440	0.0103614	0.065927	4	AT1G17440	0.0103614	0.065927	4	AT2G23290	0.00891869	0.964852	2	AT3G20010	0.00271389	0.460541	2	AT4G14100	0.0651638	0.126399	3	AT5G15290	0.0305132	0.0835757	5
AT1G17590	0.00431499	0.617832	7	AT1G17590	0.00431499	0.617832	7	AT2G23300	0.00324093	0.181529	2	AT3G20050	0.00232779	0.713991	2	AT4G14150	0.00364047	0.270398	3	AT5G15300	0.00296571	0.516956	2
AT1G17750	0.00118764	1.04421	6	AT1G17750	0.00118764	1.04421	6	AT2G23340	0.0079928	0.311675	7	AT3G20110	0.0025526	0.34458	2	AT4G14190	0.0031757	0.53109	3	AT5G15310	0.00857742	0.156969	3
AT1G17760	0.00189933	0.314486	5	AT1G17760	0.00189933	0.314486	5	AT2G23370	0.011443	0.231753	3	AT3G20190	0.00203418	0.637052	1	AT4G14210	0.00240219	0.32515	4	AT5G15330	0.0086802	0.159667	2
AT1G17770	0.00624167	0.402975	6	AT1G17770	0.00624167	0.402975	6	AT2G23380	0.00164357	0.580728	1	AT3G20200	0.0033758	0.169709	1	AT4G14220	0.00793115	0.146829	1	AT5G15450	0.00464773	0.0953828	2
AT1G17820	0.00174271	0.626085	3	AT1G17820	0.00174271	0.626085	3	AT2G23460	0.00166147	0.292075	6	AT3G20350	0.0112363	0.683726	2	AT4G14250	0.0230123	0.626877	4	AT5G15480	0.0142667	1.07501	2
AT1G17830	0.00477871	0.785776	4	AT1G17830	0.00477871	0.785776	4	AT2G23470	0.00776029	0.330661	2	AT3G20380	0.0140678	0.255096	1	AT4G14280	0.00162167	0.347226	5	AT5G15580	0.00173058	0.787828	3
AT1G17860	0.030231	0.732978	1	AT1G17860	0.030231	0.732978	1	AT2G23530	0.0446601	0.390611	4	AT3G20475	0.00167587	0.327328	2	AT4G14305	0.0139335	0.175308	3	AT5G15610	0.00287585	0.355964	4
AT1G17880	0.0439767	0.0643632	2	AT1G17880	0.0439767	0.0643632	2	AT2G23570	0.00999664	1.042	2	AT3G20520	0.0173934	0.215578	4	AT4G14350	0.0354408	0.0207058	1	AT5G15700	0.00134306	0.309334	3
AT1G18140	0.01444	0.157278	4	AT1G18140	0.01444	0.157278	4	AT2G23580	0.0298618	0.52199	2	AT3G20530	0.0258036	0.0460903	1	AT4G14358	0.0377579	0.784765	1	AT5G15730	0.00958256	0.211777	1
AT1G18150	0.0169676	0.0438102	2	AT1G18150	0.0169676	0.0438102	2	AT2G23600	0.0051731	0.651512	3	AT3G20540	0.00289191	0.28197	1	AT4G14360	0.00254016	0.275512	3	AT5G15780	0.00257282	0.957082	2
AT1G18160	0.00291209	0.300372	3	AT1G18160	0.00291209	0.300372	3	AT2G23620	0.00505897	1.00738	1	AT3G20557	0.011773	0.27979	3	AT4G14365	0.0115337	0.100219	3	AT5G15790	0.0592999	0.245736	1
AT1G18190	0.00190356	1.42445	4	AT1G18190	0.00190356	1.42445	4	AT2G23630	0.00728304	0.113631	2	AT3G20600	0.00642604	0.311265	2	AT4G14400	0.0262366	1.16061	3	AT5G15800	0.0467406	0.0393121	3
AT1G18200	0.0296377	0.263673	3	AT1G18200	0.0296377	0.263673	3	AT2G23640	0.0194406	0.223635	2	AT3G20660	0.0388316	0.350895	4	AT4G14410	0.0497567	0.0978337	3	AT5G15920	0.00261038	0.641621	3
AT1G18250	0.0057833	0.310062	3	AT1G18250	0.0057833	0.310062	3	AT2G23660	0.00492296	0.278855	6	AT3G20830	0.00919409	0.121567	2	AT4G14440	0.0546436	0.14079	4	AT5G15980	0.0457287	0.328915	6
AT1G18260	0.0161482	0.162877	1	AT1G18260	0.0161482	0.162877	1	AT2G23740	0.00532295	0.117356	5	AT3G20930	0.0073433	0.160668	3	AT4G14490	0.0755329	0.506301	5	AT5G16010	0.0239678	0.212178	3
AT1G18300	0.0220348	0.283331	7	AT1G18300	0.0220348	0.283331	7	AT2G23820	0.00540887	0.633078	2	AT3G20940	0.00258147	0.333339	3	AT4G14500	0.00620981	0.165177	4	AT5G16030	0.00444896	0.284248	1
AT1G18350	0.0131444	0.110268	3	AT1G18350	0.0131444	0.110268	3	AT2G23910	0.0141468	0.101394	6	AT3G20970	0.0627278	0.229911	3	AT4G14550	0.0056635	1.04999	1	AT5G16080	0.0143455	0.466669	4
AT1G18370	0.00290265	0.6183	1	AT1G18370	0.00290265	0.6183	1	AT2G23980	0.00361266	0.328605	3	AT3G21060	0.025798	0.0622842	1	AT4G14570	0.0171295	0.199799	2	AT5G16150	0.00406487	1.51176	4
AT1G18450	0.00311525	0.642037	3	AT1G18450	0.00311525	0.642037	3	AT2G23990	0.0106118	1.36431	7	AT3G21100	0.00241855	0.594714	2	AT4G14580	0.0212749	0.149694	5	AT5G16170	0.011708	0.385691	5
AT1G18485	0.00144811	0.311327	3	AT1G18485	0.00144811	0.311327	3	AT2G24000	0.00885798	0.972039	4	AT3G21175	0.00673009	0.298319	3	AT4G14690	0.00601194	0.40447	2	AT5G16190	0.0417465	0.0697501	1
AT1G18500	0.0042168	0.167413	3	AT1G18500	0.0042168	0.167413	3	AT2G24050	0.00177353	0.336482	7	AT3G21210	0.0386725	0.931298	1	AT4G14700	0.00644488	0.517781	15	AT5G16200	0.0607739	0.189464	2
AT1G18510	0.0119056	0.15445	1	AT1G18510	0.0119056	0.15445	1	AT2G24100	0.0285757	0.101115	1	AT3G21230	0.0170708	0.135896	3	AT4G14710	0.0239893	1.43623	2	AT5G16220	0.0325791	0.413361	4
AT1G18520	0.00489191	0.674213	1	AT1G18520	0.00489191	0.674213	1	AT2G24120	0.00140661	0.314065	3	AT3G21240	0.016129	0.20228	2	AT4G14716	0.00750609	0.604584	4	AT5G16230	0.0553807	0.0577327	4
AT1G18540	0.0204321	0.178365	1	AT1G18540	0.0204321	0.178365	1	AT2G24140	0.00571216	2.19651	3	AT3G21250	0.0139801	0.221576	2	AT4G14723	0.0112834	0.749886	1	AT5G16240	0.0336736	0.0983092	4
AT1G18750	0.0202986	0.107698	4	AT1G18750	0.0202986	0.107698	4	AT2G24150	0.00760007	0.171603	7	AT3G21260	0.00568748	0.336995	2	AT4G14730	0.00527454	2.2279	2	AT5G16270	0.011169	0.354923	1
AT1G18840	0.00487683	0.314682	1	AT1G18840	0.00487683	0.314682	1	AT2G24180	0.035542	0.0510606	1	AT3G21300	0.00251979	0.62844	1	AT4G14780	0.00814854	0.145328	2	AT5G16340	0.0126657	0.271001	1
AT1G18860	0.00257786	1.10923	1	AT1G18860	0.00257786	1.10923	1	AT2G24210	0.0131284	0.274964	1	AT3G21340	0.00955471	0.1015	3	AT4G14790	0.0023648	0.32811	9	AT5G16350	0.0313235	0.299942	1
AT1G18870	0.0046604	0.171034	3	AT1G18870	0.0046604	0.171034	3	AT2G24230	0.00331324	0.309138	1	AT3G21370	0.0025943	0.32283	2	AT4G14850	0.00201788	0.318713	4	AT5G16370	0.00682971	0.242596	2
AT1G18890	0.00536247	0.296206	1	AT1G18890	0.00536247	0.296206	1	AT2G24250	0.0034731	0.345793	2	AT3G21470	0.00593091	0.137123	2	AT4G14930	0.0130448	0.323455	1	AT5G16490	0.036672	0.477533	3
AT1G18900	0.0319967	0.189652	3	AT1G18900	0.0319967	0.189652	3	AT2G24255	0.0394608	0.648915	4	AT3G21500	0.00710654	0.187939	1	AT4G14940	0.0481916	0.190587	2	AT5G16500	0.0118752	0.113662	1
AT1G18910	0.00710635	0.0507876	1	AT1G18910	0.00710635	0.0507876	1	AT2G24280	0.0245758	0.257959	2	AT3G21520	0.00582709	0.76738	1	AT4G14990	0.0502848	0.0895678	11	AT5G16590	0.0137905	0.0532417	3
AT1G18960	0.00900232	0.479371	2	AT1G18960	0.00900232	0.479371	2	AT2G24290	0.00792962	0.645547	4	AT3G21540	0.00145165	0.316781	6	AT4G15020	0.00202449	0.273125	3	AT5G16640	0.0372502	0.156199	2
AT1G18970	0.0163819	0.517199	2	AT1G18970	0.0163819	0.517199	2	AT2G24300	0.0114126	0.259253	2	AT3G21610	0.00727712	0.358639	2	AT4G15050	0.0102344	0.439245	2	AT5G16710	0.0101597	0.514653	5
AT1G19150	0.00482112	0.345101	2	AT1G19150	0.00482112	0.345101	2	AT2G24320	0.00488786	0.313749	3	AT3G21620	0.00347174	0.170468	5	AT4G15090	0.00365327	0.141714	1	AT5G16720	0.0258633	0.59561	6
AT1G19210	0.00742401	0.644098	1	AT1G19210	0.00742401	0.644098	1	AT2G24370	0.0103109	0.0546073	2	AT3G21650	0.00264873	0.299864	3	AT4G15200	0.00277782	1.13342	1	AT5G16730	0.00578089	0.0928446	2
AT1G19220	0.00297855	0.391269	3	AT1G19220	0.00297855	0.391269	3	AT2G24390	0.00896676	0.325006	2	AT3G21670	0.00214517	0.357921	7	AT4G15248	0.0124562	0.597648	6	AT5G16800	0.00476798	0.345102	3
AT1G19320	0.0101941	0.543566	1	AT1G19320	0.0101941	0.543566	1	AT2G24400	0.0383012	0.0655242	6	AT3G21690	0.010904	0.0869283	2	AT4G15290	0.0084897	0.459995	1	AT5G16820	0.00554417	0.669213	3
AT1G19370	0.00607329	0.37514	1	AT1G19370	0.00607329	0.37514	1	AT2G24440	0.00771521	0.310209	1	AT3G21740	0.00853957	0.151159	5	AT4G15350	0.0273725	0.131266	4	AT5G16830	0.0048884	0.649025	2
AT1G19440	0.0362163	0.0228921	5	AT1G19440	0.0362163	0.0228921	5	AT2G24540	0.00703636	0.171305	3	AT3G21750	0.0027253	0.349273	2	AT4G15360	0.0440257	0.437918	3	AT5G16890	0.00264235	0.328195	3
AT1G19520	0.00388689	0.465859	2	AT1G19520	0.00388689	0.465859	2	AT2G24560	0.0390275	0.511403	1	AT3G21770	0.0689387	0.0751967	3	AT4G15380	0.00701274	0.792463	2	AT5G16900	0.056509	0.993632	2
AT1G19540	0.00419309	0.345593	3	AT1G19540	0.00419309	0.345593	3	AT2G24570	0.0223966	0.182393	1	AT3G21780	0.00629822	0.578781	6	AT4G15390	0.0551115	0.124215	8	AT5G16920	0.0052437	0.995643	4
AT1G19640	0.0286968	0.0791154	2	AT1G19640	0.0286968	0.0791154	2	AT2G24620	0.00888363	0.315313	3	AT3G21830	0.0190512	0.150416	1	AT4G15393	0.0184747	0.255651	2	AT5G16980	0.00449382	0.321973	2
AT1G19700	0.0506426	0.0912392	3	AT1G19700	0.0506426	0.0912392	3	AT2G24630	0.00190189	0.340806	5	AT3G22200	0.0374367	0.465978	3	AT4G15396	0.042695	0.146554	5	AT5G16990	0.0108217	0.619311	8
AT1G19715	0.00231012	0.632807	2	AT1G19715	0.00231012	0.632807	2	AT2G24645	0.0500321	0.661682	2	AT3G22310	0.0347947	0.0212001	6	AT4G15400	0.0322658	0.326929	4	AT5G17000	0.0276463	0.0465859	3
AT1G19790	0.00813341	0.626561	3	AT1G19790	0.00813341	0.626561	3	AT2G24670	0.0425932	0.33425	2	AT3G22345	0.0270781	0.239128	1	AT4G15410	0.00581925	0.187352	2	AT5G17010	0.0115302	0.162054	3
AT1G19835	0.0271895	0.18175	1	AT1G19835	0.0271895	0.18175	1	AT2G24680	0.0105357	0.91869	5	AT3G22350	0.0669641	0.415301	1	AT4G15490	0.002647	0.357146	1	AT5G17050	0.0101062	0.303157	3
AT1G19870	0.00178304	0.308201	5	AT1G19870	0.00178304	0.308201	5	AT2G24720	0.050026	0.461754	4	AT3G22360	0.00851202	0.318675	2	AT4G15500	0.00618162	0.589635	6	AT5G17090	0.0547097	0.458656	7
AT1G19940	0.00296425	0.279679	3	AT1G19940	0.00296425	0.279679	3	AT2G24762	0.0160427	0.182674	5	AT3G22400	0.00822799	0.237841	2	AT4G15540	0.00707021	0.187079	2	AT5G17100	0.0178968	0.202559	3
AT1G20030	0.0342833	0.259994	3	AT1G20030	0.0342833	0.259994	3	AT2G24850	0.0472922	0.0617424	1	AT3G22410	0.0118908	0.195803	2	AT4G15570	0.0414812	0.105528	3	AT5G17165	0.0764414	0.167702	4
AT1G20080	0.00528813	0.307467	3	AT1G20080	0.00528813	0.307467	3	AT2G25140	0.00144069	0.948724	4	AT3G22470	0.00283006	0.706444	2	AT4G15760	0.00331416	0.68019	3	AT5G17170	0.0517915	0.0948971	4
AT1G20110	0.00220611	0.336171	3	AT1G20110	0.00220611	0.336171	3	AT2G25240	0.00646052	0.921228	2	AT3G22560	0.0643737	0.292194	4	AT4G15780	0.0217671	0.0874246	2	AT5G17220	0.0184447	0.228008	9
AT1G20130	0.00476689	0.712284	3	AT1G20130	0.00476689	0.712284	3	AT2G25250	0.0258357	0.666644	3	AT3G22570	0.0385564	6.15839	3	AT4G15850	0.00480908	0.54412	5	AT5G17240	0.0698348	0.231042	3
AT1G20200	0.0264456	0.065563	2	AT1G20200	0.0264456	0.065563	2	AT2G25260	0.0343902	0.039128	3	AT3G22600	0.0076441	0.346226	3	AT4G15870	0.00860279	0.439323	1	AT5G17300	0.0383442	0.0603404	2
AT1G20220	0.0413492	0.0722977	2	AT1G20220	0.0413492	0.0722977	2	AT2G25270	0.0232183	0.365213	2	AT3G22640	0.0236861	0.228254	5	AT4G15880	0.0210531	0.210949	1	AT5G17350	0.0437827	0.0561046	4
AT1G20225	0.0258659	0.231945	10	AT1G20225	0.0258659	0.231945	10	AT2G25290	0.0191545	0.0296987	2	AT3G22690	0.00150312	0.930128	4	AT4G15890	0.00102535	0.987101	5	AT5G17360	0.065654	0.298712	2
AT1G20300	0.049697	0.147727	3	AT1G20300	0.049697	0.147727	3	AT2G25300	0.0721473	0.197854	3	AT3G22700	0.0477659	0.894707	2	AT4G15900	0.0083399	0.219025	4	AT5G17380	0.00744199	0.20523	4
AT1G20310	0.0548447	0.0324735	4	AT1G20310	0.0548447	0.0324735	4	AT2G25310	0.0174932	0.125483	5	AT3G22740	0.0516843	0.0767083	1	AT4G15920	0.00908126	1.09756	4	AT5G17400	0.0315304	0.138211	1
AT1G20320	0.0364041	0.413455	4	AT1G20320	0.0364041	0.413455	4	AT2G25410	0.0165554	0.367404	2	AT3G22760	0.00239101	0.300361	6	AT4G15950	0.0675379	0.149547	1	AT5G17410	0.0615454	0.104457	3
AT1G20330	0.0144257	0.173592	3	AT1G20330	0.0144257	0.173592	3	AT2G25420	0.00195796	1.19769	1	AT3G22780	0.00401957	0.156933	1	AT4G15960	0.0293929	0.30116	1	AT5G17420	0.0418759	0.0413319	2
AT1G20360	0.00886914	0.166199	3	AT1G20360	0.00886914	0.166199	3	AT2G25430	0.00224514	0.295133	2	AT3G22790	0.00163166	0.464927	3	AT4G16050	0.00658978	0.295962	2	AT5G17440	0.00675397	0.162045	5
AT1G20370	0.00251232	0.319059	5	AT1G20370	0.00251232	0.319059	5	AT2G25450	0.0113405	0.327433	3	AT3G22800	0.0268943	0.454299	1	AT4G16100	0.00311131	3.76801	6	AT5G17490	0.00467422	0.943979	3
AT1G20480	0.00197973	1.27678	6	AT1G20480	0.00197973	1.27678	6	AT2G25460	0.0214458	0.199469	8	AT3G22980	0.00267765	0.162663	3	AT4G16110	0.00609413	0.329248	2	AT5G17540	0.00266885	0.372099	12
AT1G20510	0.00226735	0.738175	3	AT1G20510	0.00226735	0.738175	3	AT2G25480	0.00343609	0.635637	2	AT3G23010	0.0188364	0.293324	10	AT4G16120	0.0110307	0.316781	2	AT5G17600	0.00359706	0.689885	5
AT1G20560	0.00243727	0.326572	2	AT1G20560	0.00243727	0.326572	2	AT2G25490	0.0089465	0.16943	6	AT3G23030	0.0421295	0.119199	1	AT4G16141	0.0547652	0.0383251	5	AT5G17640	0.0332964	0.0313958	1
AT1G20640	0.00338487	0.15236	2	AT1G20640	0.00338487	0.15236	2	AT2G25520	0.0293165	0.0448322	4	AT3G23050	0.012072	0.444028	2	AT4G16144	0.0192536	0.332	1	AT5G17760	0.0677476	0.0251728	2
AT1G20650	0.00727079	0.158844	3	AT1G20650	0.00727079	0.158844	3	AT2G25540	0.00259364	0.159198	3	AT3G23060	0.0296099	0.483499	4	AT4G16146	0.0135556	0.319499	1	AT5G17790	0.0588231	0.492103	2
AT1G20670	0.0258412	0.0744195	5	AT1G20670	0.0258412	0.0744195	5	AT2G25560	0.00972229	0.856405	3	AT3G23080	0.0377948	0.334321	2	AT4G16162	0.0464922	0.836805	2	AT5G17920	0.0371456	0.0152329	4
AT1G20690	0.0229269	0.241938	1	AT1G20690	0.0229269	0.241938	1	AT2G25580	0.0196383	0.433714	4	AT3G23100	0.0301087	0.669502	1	AT4G16165	0.0299887	0.2531	6	AT5G17930	0.0122806	0.275672	3
AT1G20920	0.00128206	0.287142	3	AT1G20920	0.00128206	0.287142	3	AT2G25650	0.0382302	0.318183	3	AT3G23150	0.00393573	0.281047	6	AT4G16180	0.0624694	0.128504	4	AT5G18060	0.0132374	0.391173	4
AT1G20930	0.0172708	0.081624	1	AT1G20930	0.0172708	0.081624	1	AT2G25680	0.00293791	0.996385	4	AT3G23230	0.018432	0.177046	2	AT4G16260	0.00748867	0.17503	1	AT5G18100	0.00763371	0.364316	3
AT1G20950	0.0146331	0.151207	2	AT1G20950	0.0146331	0.151207	2	AT2G25710	0.0266555	0.408295	3	AT3G23260	0.0100115	0.7688	5	AT4G16280	0.00529651	0.339163	2	AT5G18110	0.00631996	0.633622	3
AT1G20960	0.00404475	0.196888	3	AT1G20960	0.00404475	0.196888	3	AT2G25737	0.0316074	0.147985	2	AT3G23280	0.00560456	0.173723	5	AT4G16310	0.00254025	0.319316	3	AT5G18130	0.010012	0.156533	5
AT1G20970	0.00106979	0.891523	26	AT1G20970	0.00106979	0.891523	26	AT2G25900	0.0241235	0.063974	2	AT3G23300	0.035631	0.0199487	1	AT4G16390	0.0304234	0.158067	3	AT5G18290	0.0194641	0.297396	1
AT1G20980	0.0036418	0.361783	1	AT1G20980	0.0036418	0.361783	1	AT2G25980	0.00682446	0.558277	1	AT3G23410	0.00354813	0.168542	4	AT4G16430	0.0168709	0.0538577	3	AT5G18400	0.0445115	0.186403	6
AT1G21010	0.0113818	0.19432	4	AT1G21010	0.0113818	0.19432	4	AT2G26030	0.0169422	0.272463	1	AT3G23470	0.0123841	0.152954	2	AT4G16520	0.0113867	0.320701	1	AT5G18475	0.00284103	0.30224	2
AT1G21060	0.00545167	0.160042	1	AT1G21060	0.00545167	0.160042	1	AT2G26080	0.0104065	0.0407753	3	AT3G23510	0.0218895	0.314168	3	AT4G16563	0.00568422	0.462275	3	AT5G18490	0.00251358	0.315812	2
AT1G21110	0.0373842	0.059584	1	AT1G21110	0.0373842	0.059584	1	AT2G26280	0.0470443	0.06538	5	AT3G23530	0.00365294	0.405946	1	AT4G16570	0.00376958	0.161827	2	AT5G18520	0.00291041	0.35241	1
AT1G21120	0.0290198	0.0402279	4	AT1G21120	0.0290198	0.0402279	4	AT2G26290	0.0134912	0.0826753	1	AT3G23550	0.0156586	0.125439	2	AT4G16580	0.0059582	0.15784	2	AT5G18630	0.00381513	0.323378	7
AT1G21130	0.0187397	0.127311	1	AT1G21130	0.0187397	0.127311	1	AT2G26350	0.0156751	0.0778886	2	AT3G23560	0.0300144	0.122604	2	AT4G16610	0.0132397	0.164593	3	AT5G18700	0.00195756	0.166166	2
AT1G21150	0.00336724	0.34077	4	AT1G21150	0.00336724	0.34077	4	AT2G26370	0.0214889	0.123656	7	AT3G23570	0.00561463	0.996958	1	AT4G16620	0.00347841	0.730203	4	AT5G18830	0.0119747	0.0469677	1
AT1G21160	0.00239636	1.3715	6	AT1G21160	0.00239636	1.3715	6	AT2G26440	0.00476524	0.172134	3	AT3G23590	0.00287434	0.24163	3	AT4G16640	0.00682771	0.18377	7	AT5G18860	0.00150044	0.332871	3
AT1G21190	0.0255892	0.185395	1	AT1G21190	0.0255892	0.185395	1	AT2G26480	0.00300763	0.325274	1	AT3G23600	0.0106706	0.177684	3	AT4G16650	0.00252236	0.317363	1	AT5G18980	0.00152221	0.711794	1
AT1G21250	0.0065609	1.73717	4	AT1G21250	0.0065609	1.73717	4	AT2G26490	0.00607139	0.154875	1	AT3G23633	0.0120769	1.36124	5	AT4G16670	0.0100976	0.507769	3	AT5G19060	0.0165033	0.189055	1
AT1G21270	0.00370883	0.326036	2	AT1G21270	0.00370883	0.326036	2	AT2G26510	0.00224005	0.370429	1	AT3G23670	0.00106357	0.627541	3	AT4G16680	0.0519825	0.113758	1	AT5G19100	0.0282193	0.325838	3
AT1G21360	0.00622733	0.634192	5	AT1G21360	0.00622733	0.634192	5	AT2G26520	0.039726	0.383489	5	AT3G23690	0.00382797	0.307217	5	AT4G16690	0.00492908	0.348764	2	AT5G19110	0.0244298	0.37379	2
AT1G21400	0.0109337	0.262523	6	AT1G21400	0.0109337	0.262523	6	AT2G26640	0.0249373	0.0692677	3	AT3G23750	0.00656549	0.0701514	4	AT4G16740	0.00236975	0.331884	7	AT5G19120	0.0739214	0.193309	1
AT1G21440	0.00359113	0.382497	3	AT1G21440	0.00359113	0.382497	3	AT2G26690	0.00223548	0.348865	3	AT3G23770	0.0024653	1.19367	1	AT4G16745	0.028778	0.187998	1	AT5G19170	0.0203681	0.315783	3
AT1G21450	0.0587167	0.081353	5	AT1G21450	0.0587167	0.081353	5	AT2G26700	0.00798405	0.104676	3	AT3G23880	0.00362674	0.338382	4	AT4G16760	0.0664382	0.0602839	2	AT5G19180	0.0464185	0.0439549	3
AT1G21480	0.0183901	0.103278	4	AT1G21480	0.0183901	0.103278	4	AT2G26750	0.00400225	1.0599	1	AT3G24130	0.00390343	0.686119	14	AT4G16765	0.0438838	0.165742	4	AT5G19290	0.0120331	0.112648	3
AT1G21530	0.0111929	0.536513	1	AT1G21530	0.0111929	0.536513	1	AT2G26830	0.0321246	0.112052	1	AT3G24240	0.00306939	0.400394	3	AT4G16780	0.0420394	0.0757569	1	AT5G19430	0.0111889	0.459999	4
AT1G21560	0.00421541	0.247546	2	AT1G21560	0.00421541	0.247546	2	AT2G26840	0.035211	0.0461922	1	AT3G24350	0.00779314	0.164032	6	AT4G16790	0.0263545	0.234569	2	AT5G19460	0.00708886	0.168394	6
AT1G21590	0.00368057	0.31558	1	AT1G21590	0.00368057	0.31558	1	AT2G26850	0.00389908	0.299976	3	AT3G24360	0.00328428	0.642796	3	AT4G16800	0.0667014	0.110606	2	AT5G19560	0.00283372	0.313802	2
AT1G21640	0.00247872	0.39528	4	AT1G21640	0.00247872	0.39528	4	AT2G26980	0.0199376	0.0493066	6	AT3G24420	0.0241881	0.273311	4	AT4G16830	0.0521017	0.167953	3	AT5G19600	0.0019873	0.360102	3
AT1G21660	0.0536549	0.105681	2	AT1G21660	0.0536549	0.105681	2	AT2G27040	0.00299338	0.158941	1	AT3G24440	0.0025551	0.276923	2	AT4G16845	0.0564008	0.217526	2	AT5G19620	0.00186304	0.323755	3
AT1G21670	0.0646788	0.176173	2	AT1G21670	0.0646788	0.176173	2	AT2G27060	0.00131815	0.659944	1	AT3G24460	0.0308831	0.0698402	5	AT4G16850	0.0167746	0.343076	3	AT5G19680	0.00388992	0.354296	2
AT1G21695	0.0208459	1.9837	5	AT1G21695	0.0208459	1.9837	5	AT2G27080	0.00451137	1.1973	6	AT3G24495	0.00123523	0.321753	1	AT4G16860	0.0254359	0.848563	2	AT5G19740	0.0148591	0.528384	2
AT1G21700	0.00172592	0.316945	1	AT1G21700	0.00172592	0.316945	1	AT2G27190	0.0160697	0.4254	4	AT3G24510	0.0156848	1.00076	8	AT4G16950	0.00436097	1.70686	2	AT5G19750	0.0164371	0.197363	1
AT1G21900	0.00635024	0.321969	5	AT1G21900	0.00635024	0.321969	5	AT2G27260	0.00537352	0.343682	2	AT3G24515	0.0715065	0.303467	3	AT4G16970	0.0321616	0.791127	2	AT5G19850	0.00364996	0.341792	2
AT1G21920	0.00344775	0.605111	4	AT1G21920	0.00344775	0.605111	4	AT2G27310	0.0116389	0.11449	4	AT3G24550	0.0208348	0.0983498	4	AT4G17030	0.0331076	0.0568222	2	AT5G19890	0.00383654	1.08558	3
AT1G21980	0.00446444	0.307489	3	AT1G21980	0.00446444	0.307489	3	AT2G27320	0.0185513	0.479716	3	AT3G24620	0.0131545	0.128506	2	AT4G17090	0.00246791	0.327473	6	AT5G19940	0.00523445	0.364213	2
AT1G22015	0.0263443	0.039505	1	AT1G22015	0.0263443	0.039505	1	AT2G27350	0.00286472	0.298969	2	AT3G24650	0.00541824	0.115331	3	AT4G17140	0.00129168	0.810639	4	AT5G19980	0.0418523	0.0318144	3
AT1G22020	0.00259669	0.546308	4	AT1G22020	0.00259669	0.546308	4	AT2G27360	0.0392338	0.143097	1	AT3G24660	0.0697418	0.0655181	3	AT4G17180	0.00282287	0.331255	3	AT5G20040	0.0204843	0.0460579	4
AT1G22065	0.0180098	0.348914	3	AT1G22065	0.0180098	0.348914	3	AT2G27380	0.00832632	0.182719	2	AT3G24730	0.00991508	0.269156	2	AT4G17220	0.00452496	1.62244	1	AT5G20080	0.0202318	0.067483	3
AT1G22070	0.00707865	0.162866	2	AT1G22070	0.00707865	0.162866	2	AT2G27420	0.00382963	0.668959	10	AT3G24770	0.0130146	1.41992	4	AT4G17300	0.0106282	0.369761	1	AT5G20100	0.0106822	0.383946	1
AT1G22080	0.00771113	0.708153	1	AT1G22080	0.00771113	0.708153	1	AT2G27460	0.00182308	0.325504	4	AT3G24790	0.00784596	0.153202	7	AT4G17330	0.00285459	0.148891	2	AT5G20110	0.00701972	0.294875	6
AT1G22090	0.00377519	1.84508	2	AT1G22090	0.00377519	1.84508	2	AT2G27470	0.00929494	0.602737	1	AT3G24800	0.00454838	0.873542	2	AT4G17440	0.00610706	0.68355	1	AT5G20140	0.00671159	0.168383	3
AT1G22110	0.0189919	0.334418	1	AT1G22110	0.0189919	0.334418	1	AT2G27480	0.0060374	0.641876	4	AT3G24820	0.00796743	0.291298	1	AT4G17460	0.0716299	0.0439845	3	AT5G20150	0.0164896	0.208256	1
AT1G22170	0.0168208	0.156443	3	AT1G22170	0.0168208	0.156443	3	AT2G27650	0.00140174	2.47151	1	AT3G24840	0.0365255	0.13103	3	AT4G17480	0.00860345	0.343561	4	AT5G20200	0.00152734	2.41546	3
AT1G22180	0.00442376	0.316373	4	AT1G22180	0.00442376	0.316373	4	AT2G27700	0.045257	0.833542	4	AT3G24860	0.0241216	0.184262	7	AT4G17483	0.0135946	0.108768	1	AT5G20320	0.0024428	0.52855	1
AT1G22200	0.00721539	0.157733	2	AT1G22200	0.00721539	0.157733	2	AT2G27740	0.00805016	0.313476	1	AT3G25030	0.0696697	0.153578	1	AT4G17490	0.0529717	0.472643	3	AT5G20380	0.0157627	0.163584	2
AT1G22220	0.0174858	0.0805818	2	AT1G22220	0.0174858	0.0805818	2	AT2G27810	0.00181005	0.351197	1	AT3G25080	0.0345341	0.473716	2	AT4G17500	0.0208033	0.158198	2	AT5G20390	0.0493031	0.171458	5
AT1G22230	0.0136388	0.101966	6	AT1G22230	0.0136388	0.101966	6	AT2G27860	0.00353616	0.320344	1	AT3G25110	0.0122824	0.291664	3	AT4G17510	0.0060224	1.24795	2	AT5G20440	0.00678175	0.595479	8
AT1G22340	0.00292276	0.306161	2	AT1G22340	0.00292276	0.306161	2	AT2G27880	0.00284303	0.153904	3	AT3G25140	0.0461164	0.0521663	2	AT4G17600	0.0753914	0.023717	1	AT5G20480	0.0231103	0.291051	1
AT1G22360	0.0255461	0.150501	7	AT1G22360	0.0255461	0.150501	7	AT2G28120	0.00216729	0.363865	2	AT3G25150	0.0237877	0.130597	4	AT4G17616	0.00428233	0.150384	2	AT5G20490	0.00538073	0.139601	1
AT1G22370	0.0130779	0.168767	5	AT1G22370	0.0130779	0.168767	5	AT2G28240	0.003489	1.22728	5	AT3G25160	0.0132571	0.128518	5	AT4G17680	0.00394744	1.47972	3	AT5G20550	0.00782416	0.161921	5
AT1G22400	0.0120265	0.294724	2	AT1G22400	0.0120265	0.294724	2	AT2G28250	0.00987638	0.236328	2	AT3G25180	0.00500266	0.34994	4	AT4G17730	0.0609939	0.797569	4	AT5G20560	0.0373978	0.739911	4
AT1G22440	0.0128756	0.276701	2	AT1G22440	0.0128756	0.276701	2	AT2G28290	0.00163232	0.0740945	1	AT3G25210	0.0241234	0.235614	2	AT4G17785	0.00381874	0.641725	11	AT5G20580	0.0368731	0.0662319	1
AT1G22450	0.00700823	0.666622	3	AT1G22450	0.00700823	0.666622	3	AT2G28330	0.0470478	0.171498	4	AT3G25230	0.010412	0.0799863	2	AT4G17880	0.00568257	0.375623	7	AT5G20590	0.00829243	0.768096	2
AT1G22460	0.00961701	0.163121	7	AT1G22460	0.00961701	0.163121	7	AT2G28350	0.00379032	0.170296	6	AT3G25250	0.0101365	0.102298	1	AT4G17900	0.031273	0.0618873	3	AT5G20610	0.0169478	0.182249	4
AT1G22530	0.0118489	0.116241	2	AT1G22530	0.0118489	0.116241	2	AT2G28420	0.0159264	0.296384	1	AT3G25290	0.0424003	0.137393	1	AT4G18010	0.0132207	0.10235	2	AT5G20630	0.0774608	0.0284744	3
AT1G22540	0.0592105	0.113872	3	AT1G22540	0.0592105	0.113872	3	AT2G28450	0.0644176	0.231336	2	AT3G25410	0.0148592	0.141473	2	AT4G18020	0.0216832	0.314277	1	AT5G20660	0.00293359	0.166593	5
AT1G22550	0.0253342	0.126681	1	AT1G22550	0.0253342	0.126681	1	AT2G28460	0.0102482	0.356272	4	AT3G25440	0.0472632	0.0413534	3	AT4G18120	0.0159078	0.144735	4	AT5G20670	0.00743654	0.416178	2
AT1G22590	0.00843898	0.321178	3	AT1G22590	0.00843898	0.321178	3	AT2G28470	0.00169281	0.903101	2	AT3G25480	0.0140909	0.743689	2	AT4G18130	0.00256964	0.152278	1	AT5G20690	0.00396896	0.171305	3
AT1G22600	0.0579235	0.486761	2	AT1G22600	0.0579235	0.486761	2	AT2G28490	0.00922755	0.498709	8	AT3G25500	0.013365	0.0645586	4	AT4G18140	0.00340094	0.282041	1	AT5G20700	0.0255919	0.215995	1
AT1G22650	0.0330903	0.0757418	1	AT1G22650	0.0330903	0.0757418	1	AT2G28590	0.00372515	0.53623	1	AT3G25540	0.00879273	0.162383	4	AT4G18205	0.00778921	1.39185	2	AT5G20710	0.0175375	0.231978	1
AT1G22660	0.00228383	0.318258	4	AT1G22660	0.00228383	0.318258	4	AT2G28790	0.0111491	0.158603	1	AT3G25597	0.044654	0.18555	4	AT4G18210	0.00325926	0.356036	3	AT5G20730	0.030437	0.0754618	1
AT1G22680	0.00596849	1.30778	1	AT1G22680	0.00596849	1.30778	1	AT2G28860	0.0133348	0.308351	3	AT3G25620	0.00380567	0.353239	5	AT4G18290	0.032992	0.0380569	1	AT5G20740	0.0429331	0.157149	2
AT1G22730	0.00676827	0.298975	2	AT1G22730	0.00676827	0.298975	2	AT2G28920	0.0449452	0.143655	3	AT3G25640	0.00465066	2.22008	4	AT4G18330	0.0264959	0.159115	3	AT5G20790	0.0306045	0.15938	3
AT1G22760	0.027641	0.0508108	4	AT1G22760	0.027641	0.0508108	4	AT2G28930	0.00355074	0.285649	4	AT3G25760	0.015487	0.114177	7	AT4G18340	0.00978703	0.115879	4	AT5G20830	0.0485988	0.0346751	2
AT1G22810	0.0180335	0.173874	3	AT1G22810	0.0180335	0.173874	3	AT2G28960	0.00975443	0.45821	4	AT3G25770	0.0235307	0.0784603	2	AT4G18370	0.0383261	0.216681	3	AT5G20840	0.0137954	0.158354	2
AT1G22882	0.0029466	1.66105	5	AT1G22882	0.0029466	1.66105	5	AT2G28990	0.0244385	0.258328	2	AT3G25780	0.0222897	0.247648	4	AT4G18380	0.0114488	0.299948	5	AT5G20940	0.00408133	0.353765	3
AT1G22900	0.0254471	0.0939512	5	AT1G22900	0.0254471	0.0939512	5	AT2G29040	0.00396794	0.304871	5	AT3G25810	0.00317473	0.853838	2	AT4G18390	0.0711845	0.0328001	2	AT5G20950	0.00415685	0.346601	1
AT1G22910	0.00797277	0.379234	1	AT1G22910	0.00797277	0.379234	1	AT2G29090	0.00535152	0.174616	5	AT3G25840	0.00159842	0.862241	3	AT4G18520	0.00263428	0.258245	2	AT5G20960	0.00632309	0.530036	5
AT1G23000	0.0120502	0.202046	2	AT1G23000	0.0120502	0.202046	2	AT2G29130	0.00445243	0.354542	2	AT3G25860	0.00805038	0.116688	6	AT4G18550	0.00963484	0.220402	3	AT5G21090	0.0228231	0.0921665	2
AT1G23010	0.0163143	0.33585	2	AT1G23010	0.0163143	0.33585	2	AT2G29150	0.0141589	0.119898	7	AT3G25900	0.011255	0.125404	4	AT4G18570	0.0292145	0.163395	5	AT5G21100	0.00223558	0.352141	4
AT1G23030	0.00628037	0.117462	1	AT1G23030	0.00628037	0.117462	1	AT2G29310	0.0162157	0.206497	2	AT3G25950	0.0313316	0.308435	2	AT4G18600	0.0021455	1.09646	4	AT5G21160	0.00712489	0.255531	5
AT1G23050	0.0666541	0.132792	1	AT1G23050	0.0666541	0.132792	1	AT2G29320	0.0590042	0.0837757	3	AT3G25990	0.02034	0.113609	1	AT4G18610	0.0334699	0.0712121	5	AT5G21222	0.00169581	0.620315	1
AT1G23060	0.0291556	0.444736	6	AT1G23060	0.0291556	0.444736	6	AT2G29330	0.0360971	0.143832	3	AT3G26010	0.0043394	1.37343	1	AT4G18630	0.0179262	0.306762	3	AT5G21482	0.00229844	0.766801	3
AT1G23200	0.0270689	0.144041	3	AT1G23200	0.0270689	0.144041	3	AT2G29410	0.0405264	0.113718	3	AT3G26040	0.0104552	0.510634	2	AT4G18640	0.0218298	0.0933018	4	AT5G22000	0.0101289	0.730989	3
AT1G23205	0.0571121	0.274439	2	AT1G23205	0.0571121	0.274439	2	AT2G29440	0.00599625	0.332946	1	AT3G26050	0.00254004	0.327023	3	AT4G18660	0.0477056	0.121123	3	AT5G22410	0.0302496	0.307997	2
AT1G23210	0.00657999	0.907723	7	AT1G23210	0.00657999	0.907723	7	AT2G29480	0.0141273	0.400676	5	AT3G26100	0.00242007	0.349747	3	AT4G18690	0.0227468	0.198224	2	AT5G22430	0.00750461	0.349362	2
AT1G23330	0.00289943	0.647049	2	AT1G23330	0.00289943	0.647049	2	AT2G29490	0.0119257	0.166939	9	AT3G26115	0.049017	0.356077	3	AT4G18700	0.0417358	0.0876552	2	AT5G22450	0.00125661	0.896429	1
AT1G23340	0.0105788	0.30197	1	AT1G23340	0.0105788	0.30197	1	AT2G29510	0.00675378	0.838601	7	AT3G26180	0.0106297	0.084005	5	AT4G18750	0.00482482	0.208553	4	AT5G22470	0.0249784	0.146995	4
AT1G23350	0.0390211	0.224391	2	AT1G23350	0.0390211	0.224391	2	AT2G29525	0.00514618	0.289534	3	AT3G26210	0.00269104	0.328835	2	AT4G18770	0.0278868	0.211647	5	AT5G22650	0.0259543	0.0567563	1
AT1G23360	0.0352716	0.0982001	1	AT1G23360	0.0352716	0.0982001	1	AT2G29600	0.0128639	0.661528	5	AT3G26230	0.00531713	0.168559	3	AT4G18780	0.0687171	0.0260163	1	AT5G22660	0.0336497	0.176925	3
AT1G23380	0.0262299	0.107006	2	AT1G23380	0.0262299	0.107006	2	AT2G29620	0.0116567	0.400063	4	AT3G26240	0.0277494	0.831014	2	AT4G18790	0.0273043	0.132123	2	AT5G22690	0.00141626	0.609807	3
AT1G23390	0.0225795	0.517314	3	AT1G23390	0.0225795	0.517314	3	AT2G29650	0.00504227	0.52377	2	AT3G26280	0.00512473	0.878402	2	AT4G18810	0.0261112	0.230623	6	AT5G22750	0.00485501	0.0911736	1
AT1G23465	0.0094943	0.29393	1	AT1G23465	0.0094943	0.29393	1	AT2G29690	0.00437565	0.162792	4	AT3G26290	0.0259227	0.236747	1	AT4G18905	0.0030442	0.55606	2	AT5G22770	0.00490929	0.275793	2
AT1G23480	0.011113	0.0741771	2	AT1G23480	0.011113	0.0741771	2	AT2G29720	0.00953991	0.43593	7	AT3G26330	0.0054321	0.162952	4	AT4G18920	0.0055322	0.323417	1	AT5G22780	0.00133178	0.328364	5
AT1G23560	0.0440488	0.092634	1	AT1G23560	0.0440488	0.092634	1	AT2G29730	0.0139785	0.345428	5	AT3G26430	0.0034994	1.34349	7	AT4G18970	0.0258383	0.0478097	10	AT5G22791	0.0064149	1.08646	2
AT1G23570	0.0164676	0.101084	2	AT1G23570	0.0164676	0.101084	2	AT2G29740	0.00528579	0.54558	2	AT3G26440	0.00738646	0.147922	2	AT4G18990	0.030031	0.083529	1	AT5G22860	0.00653222	0.400936	3
AT1G23670	0.0256039	0.198515	1	AT1G23670	0.0256039	0.198515	1	AT2G29750	0.0334542	0.0263238	7	AT3G26450	0.00976067	0.290986	2	AT4G19010	0.00427581	0.954777	3	AT5G22890	0.0037238	0.633053	3
AT1G23690	0.00774393	0.61397	4	AT1G23690	0.00774393	0.61397	4	AT2G29770	0.0093254	0.385381	3	AT3G26460	0.00981086	0.579022	2	AT4G19020	0.0205246	0.304489	1	AT5G22900	0.00327119	0.166938	5
AT1G23710	0.00927924	0.161458	1	AT1G23710	0.00927924	0.161458	1	AT2G29840	0.00602129	0.707472	6	AT3G26500	0.00829625	0.114937	23	AT4G19030	0.0658159	0.0481249	3	AT5G22910	0.0120637	0.201642	2
AT1G23740	0.0440737	0.220578	4	AT1G23740	0.0440737	0.220578	4	AT2G29910	0.00514733	0.91059	1	AT3G26510	0.0359843	0.0612055	1	AT4G19060	0.0228685	0.149186	1	AT5G22940	0.0293889	0.334548	1
AT1G23760	0.00216145	0.66032	3	AT1G23760	0.00216145	0.66032	3	AT2G29970	0.00136597	0.322136	1	AT3G26550	0.0146019	0.422456	1	AT4G19100	0.0535356	0.15443	2	AT5G23000	0.00429052	0.309732	3
AT1G23800	0.00765787	0.108167	4	AT1G23800	0.00765787	0.108167	4	AT2G29990	0.00813708	0.21337	1	AT3G26610	0.00828222	0.231249	2	AT4G19120	0.00737906	0.09745	3	AT5G23010	0.0338333	0.547847	6
AT1G23840	0.0034813	0.396023	4	AT1G23840	0.0034813	0.396023	4	AT2G30040	0.00626831	0.299006	3	AT3G26618	0.0396858	0.0508743	4	AT4G19130	0.0231929	0.316194	1	AT5G23020	0.00783153	0.341446	2
AT1G23860	0.0065136	0.378264	2	AT1G23860	0.0065136	0.378264	2	AT2G30105	0.00359723	0.33836	2	AT3G26680	0.0034769	0.247313	3	AT4G19180	0.0326601	0.0714005	3	AT5G23050	0.00375194	0.163721	3
AT1G23870	0.00793058	0.0641511	2	AT1G23870	0.00793058	0.0641511	2	AT2G30110	0.00249867	0.164192	5	AT3G26690	0.00738374	0.288687	3	AT4G19360	0.0190084	0.367842	1	AT5G23060	0.0571826	0.149128	6
AT1G23900	0.029661	0.124276	4	AT1G23900	0.029661	0.124276	4	AT2G30130	0.00727381	0.312387	2	AT3G26720	0.00135912	0.317183	3	AT4G19370	0.0156453	0.704938	2	AT5G23100	0.0430043	0.0394553	2
AT1G23950	0.0169002	0.362756	5	AT1G23950	0.0169002	0.362756	5	AT2G30140	0.0522315	0.543809	6	AT3G26760	0.0215955	0.34991	3	AT4G19380	0.028491	0.370339	1	AT5G23150	0.00105309	0.294445	3
AT1G24010	0.0201313	0.778812	9	AT1G24010	0.0201313	0.778812	9	AT2G30150	0.0473064	0.146684	5	AT3G26770	0.0274295	0.172836	5	AT4G19410	0.00256139	0.673949	4	AT5G23170	0.041596	0.452112	4
AT1G24070	0.019845	0.467005	2	AT1G24070	0.019845	0.467005	2	AT2G30210	0.013479	0.0588759	4	AT3G26830	0.00815575	0.111544	7	AT4G19440	0.00193862	0.527161	3	AT5G23200	0.0685652	0.142143	4
AT1G24140	0.0102194	0.343673	6	AT1G24140	0.0102194	0.343673	6	AT2G30240	0.0399693	0.0400906	2	AT3G26840	0.0145699	0.49005	1	AT4G19450	0.0250392	0.0610526	2	AT5G23210	0.0457452	0.0363795	1
AT1G24180	0.00345376	0.326045	3	AT1G24180	0.00345376	0.326045	3	AT2G30270	0.0137675	0.182339	1	AT3G26890	0.029288	0.229664	5	AT4G19460	0.0333169	0.0509949	1	AT5G23230	0.0315332	0.137034	1
AT1G24190	0.00372758	0.277574	3	AT1G24190	0.00372758	0.277574	3	AT2G30290	0.00886928	0.153667	2	AT3G26900	0.0240661	0.601787	2	AT4G19500	0.0289789	0.786797	11	AT5G23240	0.0379417	0.187481	3
AT1G24210	0.00895745	0.317293	2	AT1G24210	0.00895745	0.317293	2	AT2G30310	0.00369671	0.336011	5	AT3G26920	0.0276492	0.575824	1	AT4G19540	0.040442	0.246914	4	AT5G23270	0.015278	0.115667	5
AT1G24240	0.015724	0.950358	1	AT1G24240	0.015724	0.950358	1	AT2G30490	0.00526465	0.167657	1	AT3G26930	0.0105226	0.50915	2	AT4G19630	0.0141326	0.887817	3	AT5G23320	0.0514323	1.01171	3
AT1G24265	0.0117906	0.215845	1	AT1G24265	0.0117906	0.215845	1	AT2G30500	0.0296033	0.106271	2	AT3G26935	0.00304951	0.328005	2	AT4G19660	0.0123511	0.185199	1	AT5G23330	0.00712634	0.360436	2
AT1G24280	0.00670881	0.110655	2	AT1G24280	0.00670881	0.110655	2	AT2G30520	0.00220927	0.341607	9	AT3G26990	0.00502534	0.349614	3	AT4G19700	0.0135306	0.33799	4	AT5G23350	0.00461697	0.348178	2
AT1G24300	0.00194809	0.297121	1	AT1G24300	0.00194809	0.297121	1	AT2G30530	0.00375814	0.314683	1	AT3G27010	0.00388073	0.782297	11	AT4G19710	0.00156018	0.60901	5	AT5G23380	0.014036	0.20775	4
AT1G24430	0.00539283	1.60052	2	AT1G24430	0.00539283	1.60052	2	AT2G30620	0.041034	0.0790384	4	AT3G27200	0.0668971	0.249577	1	AT4G19730	0.0090845	0.852965	2	AT5G23390	0.0356185	0.122108	1
AT1G24460	0.00132084	2.52612	4	AT1G24460	0.00132084	2.52612	4	AT2G30630	0.0207939	0.11889	6	AT3G27210	0.00582971	0.324183	5	AT4G19810	0.00670823	0.535286	5	AT5G23470	0.00497541	0.285668	2
AT1G24470	0.011867	0.497363	1	AT1G24470	0.011867	0.497363	1	AT2G30720	0.00302725	0.639796	1	AT3G27300	0.00281756	0.297834	1	AT4G19840	0.0216177	0.423679	3	AT5G23480	0.0101445	0.630919	2
AT1G24485	0.0245051	0.636729	1	AT1G24485	0.0245051	0.636729	1	AT2G30730	0.00404726	1.94644	2	AT3G27350	0.00986962	0.270682	2	AT4G19860	0.00261701	0.62599	4	AT5G23530	0.0286648	0.13261	1
AT1G24490	0.0409713	0.253155	3	AT1G24490	0.0409713	0.253155	3	AT2G30740	0.00401141	0.29422	1	AT3G27390	0.0185845	0.214602	2	AT4G19950	0.0146773	0.0991941	1	AT5G23580	0.00601793	0.14632	4
AT1G24610	0.0163826	0.115588	4	AT1G24610	0.0163826	0.115588	4	AT2G30770	0.00712187	0.129446	2	AT3G27420	0.0765289	0.490673	5	AT4G19960	0.0043293	0.391162	5	AT5G23590	0.0159265	0.0901058	2
AT1G24650	0.00437738	0.755412	3	AT1G24650	0.00437738	0.755412	3	AT2G30780	0.00356013	0.261637	10	AT3G27500	0.0138481	0.519359	2	AT4G19970	0.00827785	0.584676	2	AT5G23600	0.0259157	0.406572	3
AT1G24764	0.00419966	0.334701	1	AT1G24764	0.00419966	0.334701	1	AT2G30820	0.00998662	0.83869	9	AT3G27510	0.0516994	0.367344	2	AT4G20040	0.00980225	0.196872	3	AT5G23630	0.00325344	0.117665	2
AT1G25230	0.0124813	0.207229	1	AT1G25230	0.0124813	0.207229	1	AT2G30840	0.0476737	0.485543	4	AT3G27540	0.0571967	0.0552778	2	AT4G20050	0.00505115	0.56923	1	AT5G23650	0.0243217	0.0513104	5
AT1G25260	0.0362162	0.0490585	1	AT1G25260	0.0362162	0.0490585	1	AT2G30900	0.00368156	0.326883	3	AT3G27560	0.0538391	0.0244983	4	AT4G20110	0.0503849	0.0666393	4	AT5G23670	0.00561315	0.160696	2
AT1G25270	0.00665707	0.197	1	AT1G25270	0.00665707	0.197	1	AT2G30930	0.00663452	0.443523	4	AT3G27570	0.00360729	0.646395	3	AT4G20140	0.00276855	0.815623	8	AT5G23690	0.0201321	0.126737	3
AT1G25340	0.00720404	0.297971	8	AT1G25340	0.00720404	0.297971	8	AT2G30933	0.00558633	0.357547	2	AT3G27610	0.00361992	0.619691	3	AT4G20230	0.00883836	0.649619	1	AT5G23750	0.0172507	0.135152	1
AT1G25350	0.00181044	0.299165	1	AT1G25350	0.00181044	0.299165	1	AT2G31200	0.0543077	0.272224	4	AT3G27620	0.0124958	0.333901	3	AT4G20270	0.00255408	0.536519	1	AT5G23760	0.048581	0.0924581	8
AT1G25370	0.00526997	0.638814	5	AT1G25370	0.00526997	0.638814	5	AT2G31210	0.00691078	0.149883	3	AT3G27710	0.00631834	0.367775	4	AT4G20320	0.0199748	0.313628	2	AT5G23810	0.0190448	0.0510935	2
AT1G25390	0.00214846	0.655772	2	AT1G25390	0.00214846	0.655772	2	AT2G31220	0.00319106	0.59207	3	AT3G27730	0.00123128	0.628415	6	AT4G20340	0.0340945	0.188598	2	AT5G23830	0.00775601	0.714177	4
AT1G25410	0.00331625	1.67309	1	AT1G25410	0.00331625	1.67309	1	AT2G31280	0.00205665	0.847044	1	AT3G27750	0.046808	0.0437584	2	AT4G20390	0.00590398	0.403192	4	AT5G23850	0.00669833	0.382596	2
AT1G25420	0.00426111	0.640967	1	AT1G25420	0.00426111	0.640967	1	AT2G31350	0.00421439	0.32359	1	AT3G27785	0.0133965	0.445599	2	AT4G20450	0.0061871	1.03209	1	AT5G23870	0.0269718	0.229098	2
AT1G25440	0.00658522	0.160644	5	AT1G25440	0.00658522	0.160644	5	AT2G31400	0.00301478	0.158821	4	AT3G27810	0.0122223	0.159688	2	AT4G20800	0.00664512	0.133233	2	AT5G23880	0.00187122	0.317863	2
AT1G25450	0.00547539	0.164738	1	AT1G25450	0.00547539	0.164738	1	AT2G31430	0.00659157	1.591	2	AT3G27850	0.0183013	0.138571	4	AT4G20840	0.00688408	0.24671	1	AT5G23890	0.002869	0.489246	6
AT1G25490	0.00786148	0.882049	2	AT1G25490	0.00786148	0.882049	2	AT2G31480	0.0447841	0.288759	2	AT3G27920	0.0132968	0.425494	4	AT4G20910	0.00251817	1.17613	12	AT5G23950	0.0117974	0.360896	4
AT1G25500	0.00247598	0.381496	5	AT1G25500	0.00247598	0.381496	5	AT2G31500	0.00964546	0.0781096	6	AT3G27925	0.0441846	0.0447126	6	AT4G21060	0.00187082	0.951365	3	AT5G23960	0.00256494	0.6243	3
AT1G25530	0.0170008	0.0611248	4	AT1G25530	0.0170008	0.0611248	4	AT2G31600	0.00458653	0.319016	1	AT3G27940	0.0404549	0.606474	6	AT4G21070	0.00322176	0.847744	2	AT5G23970	0.00894183	0.712543	5
AT1G25570	0.00208338	0.342196	5	AT1G25570	0.00208338	0.342196	5	AT2G31650	0.0043125	0.0932169	5	AT3G27960	0.0524962	0.0862444	1	AT4G21100	0.00372843	0.218425	2	AT5G23980	0.0346398	0.0726505	3
AT1G26110	0.00215113	0.340118	5	AT1G26110	0.00215113	0.340118	5	AT2G31720	0.00885517	0.31802	1	AT3G28030	0.00630209	0.182486	1	AT4G21200	0.0171269	0.150541	2	AT5G24010	0.00338272	0.314808	8
AT1G26130	0.00227344	0.658678	5	AT1G26130	0.00227344	0.658678	5	AT2G31740	0.00188957	0.302508	5	AT3G28040	0.0474859	0.157768	5	AT4G21380	0.0448467	0.244673	4	AT5G24020	0.00386565	0.360348	4
AT1G26320	0.00758351	0.335323	2	AT1G26320	0.00758351	0.335323	2	AT2G31780	0.00342813	0.28161	3	AT3G28080	0.00296327	3.70097	1	AT4G21410	0.00202193	0.320945	3	AT5G24210	0.00361351	2.52287	1
AT1G26380	0.00245235	0.340977	1	AT1G26380	0.00245235	0.340977	1	AT2G31830	0.00111183	0.34352	2	AT3G28100	0.00672327	0.588719	10	AT4G21430	0.0032801	0.281183	1	AT5G24230	0.0600969	0.114023	5
AT1G26390	0.00249434	0.337589	1	AT1G26390	0.00249434	0.337589	1	AT2G31865	0.0142363	0.283697	1	AT3G28130	0.0144625	0.0880992	2	AT4G21440	0.00817994	0.304575	1	AT5G24240	0.0590337	0.0655011	2
AT1G26410	0.00481246	0.167791	5	AT1G26410	0.00481246	0.167791	5	AT2G31870	0.0341443	0.212509	2	AT3G28150	0.0399868	0.270762	4	AT4G21460	0.00718121	0.288976	3	AT5G24260	0.0330311	0.0375121	5
AT1G26560	0.00277392	0.308605	3	AT1G26560	0.00277392	0.308605	3	AT2G31920	0.00222083	0.699348	2	AT3G28180	0.0454267	0.0589483	5	AT4G21500	0.019632	0.212407	7	AT5G24310	0.0249215	0.0559317	5
AT1G26620	0.00165963	0.603615	5	AT1G26620	0.00165963	0.603615	5	AT2G32010	0.00236358	0.623624	1	AT3G28200	0.0161788	0.177619	4	AT4G21900	0.0348679	0.285522	2	AT5G24318	0.0429917	0.260543	1
AT1G26680	0.0363173	0.636604	1	AT1G26680	0.0363173	0.636604	1	AT2G32090	0.0101556	0.322834	2	AT3G28220	0.00644296	0.976393	1	AT4G21910	0.0366476	0.502096	1	AT5G24340	0.00261284	0.338414	5
AT1G26700	0.0074985	0.31805	9	AT1G26700	0.0074985	0.31805	9	AT2G32100	0.00517585	0.719912	3	AT3G28223	0.0574776	0.337191	1	AT4G21930	0.0281592	0.443596	4	AT5G24380	0.00345334	0.616439	9
AT1G26740	0.0102833	0.320702	4	AT1G26740	0.0102833	0.320702	4	AT2G32160	0.0372118	1.05955	5	AT3G28270	0.0356338	0.135039	3	AT4G21960	0.0573041	0.0698441	3	AT5G24390	0.00541352	0.304911	2
AT1G26800	0.00726964	0.29081	1	AT1G26800	0.00726964	0.29081	1	AT2G32170	0.00886993	0.28921	1	AT3G28320	0.00876546	0.702379	1	AT4G22070	0.0124479	0.266468	2	AT5G24430	0.0362394	0.021244	3
AT1G26810	0.0022836	0.588268	2	AT1G26810	0.0022836	0.588268	2	AT2G32240	0.000925579	0.370373	1	AT3G28340	0.0411063	0.32444	4	AT4G22080	0.0516746	0.0648672	1	AT5G24450	0.0204785	0.369757	3
AT1G26920	0.00739908	0.353326	3	AT1G26920	0.00739908	0.353326	3	AT2G32310	0.0091314	0.294335	10	AT3G28345	0.00567068	0.0663794	2	AT4G22110	0.0231909	0.191467	3	AT5G24470	0.00215008	1.51817	3
AT1G27000	0.0134201	0.108704	2	AT1G27000	0.0134201	0.108704	2	AT2G32370	0.00375272	0.162782	8	AT3G28360	0.00608244	0.734711	4	AT4G22220	0.0228218	0.119437	4	AT5G24530	0.00405372	0.318398	1
AT1G27020	0.0132728	0.543913	1	AT1G27020	0.0132728	0.543913	1	AT2G32390	0.0640473	0.630137	3	AT3G28450	0.0050826	0.277379	2	AT4G22230	0.0148471	0.32527	4	AT5G24540	0.0167892	0.202439	1
AT1G27030	0.02548	0.364519	3	AT1G27030	0.02548	0.364519	3	AT2G32400	0.00416639	0.117654	5	AT3G28510	0.0169808	0.256032	6	AT4G22240	0.0310365	0.0969884	4	AT5G24580	0.00390898	0.365539	2
AT1G27040	0.0296955	0.0854545	3	AT1G27040	0.0296955	0.0854545	3	AT2G32415	0.00334593	0.144161	5	AT3G28550	0.00808059	0.40014	3	AT4G22250	0.0320188	0.0648334	1	AT5G24590	0.0124614	0.312693	1
AT1G27070	0.0328041	0.392734	3	AT1G27070	0.0328041	0.392734	3	AT2G32430	0.0268139	0.07477	2	AT3G28600	0.00352117	4.35155	3	AT4G22260	0.0189365	0.202314	2	AT5G24620	0.0031638	0.335357	1
AT1G27100	0.0222113	0.0756859	1	AT1G27100	0.0222113	0.0756859	1	AT2G32450	0.00178828	0.606308	2	AT3G28610	0.0678332	0.248805	1	AT4G22270	0.0125438	0.242245	6	AT5G24770	0.0355356	0.251364	3
AT1G27110	0.0050767	1.6927	1	AT1G27110	0.0050767	1.6927	1	AT2G32470	0.0095279	3.16306	1	AT3G28620	0.00642732	0.326938	6	AT4G22280	0.0186302	1.23119	3	AT5G24780	0.0455669	0.108997	2
AT1G27120	0.0564248	0.108233	4	AT1G27120	0.0564248	0.108233	4	AT2G32530	0.00364372	0.641457	4	AT3G28660	0.00868446	0.197991	3	AT4G22290	0.00798097	0.131017	2	AT5G24810	0.00140096	0.593833	2
AT1G27130	0.055685	0.273084	5	AT1G27130	0.055685	0.273084	5	AT2G32550	0.00422241	0.651686	4	AT3G28740	0.022362	0.0740677	6	AT4G22320	0.0705686	0.0873808	5	AT5G24830	0.00788429	0.181864	1
AT1G27170	0.0101851	0.431819	2	AT1G27170	0.0101851	0.431819	2	AT2G32560	0.0037665	0.313766	3	AT3G28780	0.0286784	0.574674	6	AT4G22530	0.0568772	0.190468	2	AT5G24850	0.00830371	0.19858	2
AT1G27200	0.00635618	0.44749	5	AT1G27200	0.00635618	0.44749	5	AT2G32660	0.00227833	0.993663	4	AT3G28790	0.00236331	2.13195	2	AT4G22540	0.00195871	0.618741	4	AT5G24990	0.00765973	1.05993	5
AT1G27210	0.0402545	0.125529	1	AT1G27210	0.0402545	0.125529	1	AT2G32670	0.0097155	0.318633	2	AT3G28830	0.00461162	0.367422	3	AT4G22560	0.070571	0.147143	2	AT5G25040	0.0589237	0.677182	1
AT1G27320	0.0052806	0.16145	7	AT1G27320	0.0052806	0.16145	7	AT2G32730	0.00257208	0.174169	5	AT3G28840	0.0203755	0.12963	2	AT4G22620	0.0406914	0.149678	2	AT5G25050	0.00258428	0.349988	2
AT1G27340	0.00283878	0.336321	1	AT1G27340	0.00283878	0.336321	1	AT2G32780	0.0715132	0.431413	5	AT3G28860	0.0061678	0.175217	4	AT4G22666	0.0425012	0.0656723	3	AT5G25060	0.02908	0.0161081	1
AT1G27450	0.00472257	0.331497	3	AT1G27450	0.00472257	0.331497	3	AT2G32800	0.00310699	0.168763	4	AT3G28890	0.00186598	0.674511	2	AT4G22720	0.0366771	0.0338291	2	AT5G25090	0.0211855	0.228768	7
AT1G27500	0.000404569	3.01927	4	AT1G27500	0.000404569	3.01927	4	AT2G32840	0.00389655	0.340806	6	AT3G28910	0.00422648	0.323684	1	AT4G22745	0.00673848	0.642992	3	AT5G25110	0.0101068	0.372584	1
AT1G27510	0.00877941	0.663482	5	AT1G27510	0.00877941	0.663482	5	AT2G32850	0.00454109	0.140479	1	AT3G28930	0.00904116	0.556656	3	AT4G22753	0.00218522	0.356413	8	AT5G25120	0.00592108	0.14788	1
AT1G27520	0.00245664	0.309905	3	AT1G27520	0.00245664	0.309905	3	AT2G32860	0.00678174	0.105561	1	AT3G28940	0.00824123	0.632551	2	AT4G22756	0.00925157	0.47882	1	AT5G25130	0.0499804	0.174327	2
AT1G27595	0.00140251	0.328777	5	AT1G27595	0.00140251	0.328777	5	AT2G32870	0.00643854	0.665611	1	AT3G28950	0.00830008	0.323039	5	AT4G22758	0.0053125	0.655063	2	AT5G25140	0.00563596	0.156876	2
AT1G27600	0.00344247	0.326393	2	AT1G27600	0.00344247	0.326393	2	AT2G32880	0.0081766	0.172899	2	AT3G28970	0.0160646	0.494705	5	AT4G22790	0.0464977	0.232058	3	AT5G25150	0.00208907	0.627237	6
AT1G27620	0.00285482	0.719562	7	AT1G27620	0.00285482	0.719562	7	AT2G32905	0.00694117	0.614522	4	AT3G28980	0.0119056	0.257455	2	AT4G22860	0.00293803	0.287154	2	AT5G25180	0.00283111	0.311658	3
AT1G27660	0.0189048	0.102413	3	AT1G27660	0.0189048	0.102413	3	AT2G32910	0.00214936	0.579507	4	AT3G29020	0.00523271	0.264484	2	AT4G22960	0.00453453	0.979334	3	AT5G25280	0.0269277	0.15817	1
AT1G27670	0.00558094	0.696482	1	AT1G27670	0.00558094	0.696482	1	AT2G32920	0.0107108	0.0983115	3	AT3G29060	0.0155413	0.0332049	3	AT4G22970	0.00223296	0.951833	1	AT5G25350	0.00211483	0.678336	2
AT1G27680	0.0105139	0.081316	1	AT1G27680	0.0105139	0.081316	1	AT2G33050	0.00162075	0.346321	3	AT3G29180	0.00544447	0.31427	4	AT4G22980	0.0214761	0.271937	1	AT5G25470	0.0105248	0.293684	1
AT1G27720	0.0176435	0.631104	1	AT1G27720	0.0176435	0.631104	1	AT2G33100	0.0115411	0.0388122	5	AT3G29320	0.00490236	0.395297	2	AT4G23040	0.0022531	1.96932	1	AT5G25475	0.0268556	0.200912	3
AT1G27900	0.00199619	0.627425	3	AT1G27900	0.00199619	0.627425	3	AT2G33170	0.00344201	0.349209	6	AT3G29380	0.00520492	0.803669	6	AT4G23130	0.0254153	0.188471	5	AT5G25520	0.00144914	0.300093	7
AT1G27930	0.0043248	0.364502	4	AT1G27930	0.0043248	0.364502	4	AT2G33210	0.0580928	0.013236	2	AT3G29400	0.00789306	0.774456	2	AT4G23140	0.00990735	1.2661	1	AT5G25550	0.00288124	1.09716	6
AT1G27950	0.00564714	0.885691	3	AT1G27950	0.00564714	0.885691	3	AT2G33250	0.0296497	0.196287	5	AT3G29410	0.0667707	0.425416	18	AT4G23150	0.0111089	0.355438	5	AT5G25780	0.00205191	0.294772	2
AT1G27980	0.00755652	0.214949	3	AT1G27980	0.00755652	0.214949	3	AT2G33270	0.00520601	0.307052	2	AT3G29430	0.0294505	0.451479	2	AT4G23170	0.0349443	0.279229	4	AT5G25790	0.0314541	0.345734	4
AT1G28050	0.0129568	0.313663	5	AT1G28050	0.0129568	0.313663	5	AT2G33290	0.00537764	0.669276	4	AT3G29575	0.00600304	0.317384	6	AT4G23190	0.0159932	0.120514	2	AT5G25820	0.00626465	0.107842	4
AT1G28060	0.00788211	0.147683	1	AT1G28060	0.00788211	0.147683	1	AT2G33435	0.00338011	0.136962	3	AT3G29590	0.00265817	0.388081	4	AT4G23260	0.0256939	0.137474	3	AT5G25830	0.0350465	0.26472	5
AT1G28070	0.0242744	0.413	1	AT1G28070	0.0242744	0.413	1	AT2G33530	0.00271996	0.717158	2	AT3G29630	0.00280561	1.81261	4	AT4G23290	0.0230937	0.503385	2	AT5G25900	0.0306695	0.0308334	4
AT1G28090	0.00767392	0.106004	2	AT1G28090	0.00767392	0.106004	2	AT2G33540	0.00682021	0.196566	5	AT3G29670	0.039316	0.252944	1	AT4G23300	0.0366073	0.541701	3	AT5G25980	0.0077154	0.103762	1
AT1G28110	0.00830906	0.236376	9	AT1G28110	0.00830906	0.236376	9	AT2G34190	0.0310947	0.0289896	1	AT3G29770	0.064386	0.0348926	1	AT4G23390	0.0198493	0.616783	3	AT5G26000	0.00260284	0.941889	2
AT1G28160	0.0114084	0.157217	1	AT1G28160	0.0114084	0.157217	1	AT2G34220	0.00490341	0.248201	6	AT3G29810	0.00662069	0.314276	4	AT4G23440	0.0159478	0.0540625	1	AT5G26120	0.0728098	0.320575	2
AT1G28170	0.0122742	0.223195	4	AT1G28170	0.0122742	0.223195	4	AT2G34240	0.00213344	1.18006	2	AT3G30180	0.0277598	0.0316755	3	AT4G23450	0.0145134	0.142325	3	AT5G26160	0.069486	0.608464	9
AT1G28230	0.00332933	0.392034	3	AT1G28230	0.00332933	0.392034	3	AT2G34260	0.0082726	0.148296	2	AT3G30210	0.0111879	0.276649	2	AT4G23490	0.00260563	0.643841	2	AT5G26170	0.00837763	0.299688	2
AT1G28260	0.00160227	0.309817	1	AT1G28260	0.00160227	0.309817	1	AT2G34280	0.00357802	0.313315	4	AT3G30300	0.0388003	0.0152863	5	AT4G23500	0.0493017	0.0551542	12	AT5G26240	0.0471789	0.0244205	3
AT1G28320	0.00836902	0.1461	10	AT1G28320	0.00836902	0.1461	10	AT2G34300	0.00185808	0.304001	2	AT3G30340	0.0524072	0.024652	3	AT4G23570	0.00360122	0.358773	9	AT5G26250	0.0446359	0.085103	5
AT1G28350	0.00194227	0.596255	1	AT1G28350	0.00194227	0.596255	1	AT2G34350	0.0114254	0.387423	1	AT3G30390	0.019504	0.0505224	2	AT4G23580	0.00726606	1.75037	2	AT5G26260	0.0132118	0.406789	2
AT1G28400	0.0153822	0.0811794	3	AT1G28400	0.0153822	0.0811794	3	AT2G34355	0.00234451	0.373804	1	AT3G30775	0.0470355	0.0592566	4	AT4G23620	0.026633	0.187837	7	AT5G26280	0.00772335	0.164128	2
AT1G28430	0.0352402	0.129959	2	AT1G28430	0.0352402	0.129959	2	AT2G34357	0.00318674	0.216772	1	AT3G32940	0.0443114	0.614497	8	AT4G23640	0.00320453	0.183685	5	AT5G26310	0.020683	0.378346	1
AT1G28440	0.00537591	0.08302	6	AT1G28440	0.00537591	0.08302	6	AT2G34430	0.0097211	0.174303	4	AT3G32980	0.00743197	0.343152	3	AT4G23700	0.042778	0.103816	3	AT5G26580	0.0100261	0.5494	2
AT1G28470	0.00453997	0.305801	4	AT1G28470	0.00453997	0.305801	4	AT2G34555	0.00399511	0.332253	2	AT3G42180	0.0147837	0.4809	2	AT4G23750	0.00361456	0.36843	8	AT5G26630	0.0194175	0.103659	5
AT1G28570	0.00684079	0.335358	1	AT1G28570	0.00684079	0.335358	1	AT2G35140	0.00371681	0.256703	5	AT3G42860	0.00377414	0.640091	5	AT4G23840	0.00207207	0.369293	3	AT5G26650	0.0192423	0.605172	5
AT1G28580	0.0276805	0.126723	3	AT1G28580	0.0276805	0.126723	3	AT2G35160	0.00742395	0.219826	3	AT3G42880	0.0208585	0.136127	1	AT4G23920	0.00773715	0.168179	2	AT5G26660	0.0162621	0.230032	1
AT1G28600	0.0209454	0.228165	2	AT1G28600	0.0209454	0.228165	2	AT2G35170	0.00609689	0.146197	1	AT3G43220	0.00360287	0.292763	6	AT4G23990	0.00173201	0.68997	2	AT5G26700	0.00627218	0.667698	6
AT1G28670	0.0474114	0.214699	4	AT1G28670	0.0474114	0.214699	4	AT2G35330	0.00415836	0.417152	3	AT3G43270	0.0202919	0.131087	14	AT4G24000	0.00556383	0.110669	4	AT5G26770	0.00779296	0.185858	1
AT1G28680	0.00762272	0.137165	1	AT1G28680	0.00762272	0.137165	1	AT2G35340	0.00396861	0.42571	2	AT3G43300	0.00270383	0.266686	4	AT4G24050	0.022307	0.132894	6	AT5G26805	0.0099445	0.274744	1
AT1G28700	0.00885663	0.143619	1	AT1G28700	0.00885663	0.143619	1	AT2G35620	0.00224324	0.337771	2	AT3G43440	0.0111744	0.505012	2	AT4G24190	0.00164048	0.985096	6	AT5G26820	0.0407698	0.153846	3
AT1G29030	0.00493275	0.32182	7	AT1G29030	0.00493275	0.32182	7	AT2G35650	0.00999207	0.0860771	3	AT3G43540	0.00351569	0.693361	4	AT4G24204	0.00719372	0.353206	2	AT5G26830	0.027539	0.142501	3
AT1G29080	0.0128568	0.291539	1	AT1G29080	0.0128568	0.291539	1	AT2G35660	0.0518691	0.162227	5	AT3G43550	0.01169	0.123829	1	AT4G24250	0.00270268	0.348185	4	AT5G26850	0.0522047	0.148061	4
AT1G29180	0.0128279	0.358659	1	AT1G29180	0.0128279	0.358659	1	AT2G35740	0.029804	0.0823391	2	AT3G43580	0.013033	0.712865	1	AT4G24270	0.00528379	0.201403	1	AT5G26860	0.0310391	0.235667	1
AT1G29200	0.00480667	0.884436	1	AT1G29200	0.00480667	0.884436	1	AT2G35760	0.0125372	0.180676	5	AT3G43590	0.017036	0.784051	3	AT4G24340	0.0198527	0.0664666	1	AT5G26900	0.00324673	1.21426	3
AT1G29340	0.00191931	0.313028	2	AT1G29340	0.00191931	0.313028	2	AT2G35770	0.00287126	0.672727	1	AT3G43600	0.0294683	0.248195	6	AT4G24350	0.0105674	0.661844	2	AT5G26910	0.0130944	0.113551	5
AT1G29370	0.00170466	0.308421	2	AT1G29370	0.00170466	0.308421	2	AT2G35800	0.0447635	0.049804	1	AT3G43670	0.00913613	0.290557	4	AT4G24490	0.00215644	0.592538	3	AT5G26920	0.0046861	0.508569	1
AT1G29490	0.0136148	0.317795	4	AT1G29490	0.0136148	0.317795	4	AT2G35820	0.01333	0.354654	6	AT3G43720	0.0288549	0.173004	2	AT4G24640	0.00604174	0.420052	4	AT5G26950	0.012174	1.63916	2
AT1G29630	0.00195625	0.604353	4	AT1G29630	0.00195625	0.604353	4	AT2G36000	0.00364537	1.1401	1	AT3G43790	0.0222212	0.135858	1	AT4G24650	0.0468116	0.205461	1	AT5G26960	0.0416181	0.162471	6
AT1G29720	0.00600471	0.225208	6	AT1G29720	0.00600471	0.225208	6	AT2G36050	0.00491875	0.703898	2	AT3G43860	0.0260454	0.0347493	1	AT4G24670	0.00631297	0.316659	6	AT5G27050	0.0467306	0.259835	3
AT1G29750	0.0136676	0.270049	2	AT1G29750	0.0136676	0.270049	2	AT2G36220	0.00489405	0.70169	3	AT3G43920	0.0246211	0.37423	1	AT4G24730	0.00311227	0.639097	2	AT5G27070	0.0156522	0.0958481	2
AT1G29760	0.0466804	0.155712	1	AT1G29760	0.0466804	0.155712	1	AT2G36290	0.00371942	0.327195	3	AT3G43960	0.0349728	0.217494	1	AT4G25000	0.00322193	0.324219	2	AT5G27090	0.0444449	0.224974	3
AT1G29770	0.0303447	0.391579	5	AT1G29770	0.0303447	0.391579	5	AT2G36320	0.00819616	0.339235	1	AT3G44110	0.0323779	0.0297484	3	AT4G25150	0.0524707	0.244798	3	AT5G27120	0.0197009	0.129588	10
AT1G29780	0.0438891	0.0598675	5	AT1G29780	0.0438891	0.0598675	5	AT2G36330	0.00966877	0.161566	1	AT3G44150	0.0106193	0.171999	6	AT4G25160	0.0196302	0.172209	1	AT5G27220	0.00181796	1.58039	3
AT1G29790	0.0379176	0.0297649	2	AT1G29790	0.0379176	0.0297649	2	AT2G36360	0.00845536	0.200882	2	AT3G44170	0.017923	0.318208	2	AT4G25170	0.0160145	0.0758097	1	AT5G27230	0.030715	0.535215	1
AT1G29800	0.0455994	0.173597	3	AT1G29800	0.0455994	0.173597	3	AT2G36370	0.00385261	0.679687	3	AT3G44190	0.0112604	0.106799	3	AT4G25180	0.00440961	0.64419	1	AT5G27280	0.0123587	0.171395	5
AT1G29830	0.00749249	0.487986	1	AT1G29830	0.00749249	0.487986	1	AT2G36470	0.0104123	0.418406	1	AT3G44280	0.0593202	0.215914	3	AT4G25230	0.00451401	0.171873	5	AT5G27290	0.00372632	0.713387	7
AT1G29890	0.00763623	0.386824	4	AT1G29890	0.00763623	0.386824	4	AT2G36490	0.00102571	0.608969	9	AT3G44300	0.00381368	0.348108	3	AT4G25280	0.00586447	0.593802	1	AT5G27360	0.0179179	0.204397	2
AT1G29970	0.00890213	0.158375	1	AT1G29970	0.00890213	0.158375	1	AT2G36560	0.018298	0.383182	3	AT3G44326	0.0383731	0.223586	1	AT4G25300	0.0265461	0.293351	3	AT5G27400	0.00688706	0.178277	9
AT1G29980	0.0061295	0.732788	3	AT1G29980	0.0061295	0.732788	3	AT2G36570	0.06899	0.115609	2	AT3G44340	0.0246863	0.10056	4	AT4G25310	0.0355806	0.109015	5	AT5G27410	0.00280187	0.341302	3
AT1G30120	0.00320839	0.34445	2	AT1G30120	0.00320839	0.34445	2	AT2G36590	0.0349993	0.123679	3	AT3G44370	0.0121345	0.200632	4	AT4G25320	0.00316447	0.353218	5	AT5G27420	0.0485072	0.207129	3
AT1G30200	0.00354226	0.330816	1	AT1G30200	0.00354226	0.330816	1	AT2G36630	0.0352592	0.0586064	1	AT3G44380	0.0195192	0.127674	1	AT4G25350	0.00180059	0.330916	6	AT5G27430	0.0399481	0.0673852	3
AT1G30220	0.00459824	0.166917	3	AT1G30220	0.00459824	0.166917	3	AT2G36640	0.00817282	0.125629	1	AT3G44400	0.0180067	1.08225	2	AT4G25380	0.0296131	0.839293	2	AT5G27460	0.00640194	0.134833	2
AT1G30280	0.00311574	0.616033	3	AT1G30280	0.00311574	0.616033	3	AT2G36670	0.0101343	0.0867115	5	AT3G44450	0.0426676	0.377653	5	AT4G25390	0.00659109	0.101473	2	AT5G27600	0.0221346	0.0850702	2
AT1G30320	0.0028485	0.89765	1	AT1G30320	0.0028485	0.89765	1	AT2G36680	0.00612885	0.333383	7	AT3G44460	0.0120703	0.111745	2	AT4G25400	0.0318771	0.580514	6	AT5G27620	0.0421937	0.0965677	2
AT1G30350	0.00360757	0.672186	1	AT1G30350	0.00360757	0.672186	1	AT2G36710	0.0109129	0.294618	3	AT3G44540	0.0450587	0.315487	5	AT4G25440	0.00313852	0.657408	6	AT5G27630	0.00827776	0.0828889	1
AT1G30460	0.00220057	0.316203	2	AT1G30460	0.00220057	0.316203	2	AT2G36750	0.00540977	0.335963	3	AT3G44550	0.0567114	0.0152603	1	AT4G25450	0.0131233	0.551902	1	AT5G27640	0.00190625	0.310763	3
AT1G30470	0.00174097	0.309283	3	AT1G30470	0.00174097	0.309283	3	AT2G36780	0.0144101	0.183459	2	AT3G44560	0.0084699	0.523391	1	AT4G25640	0.0655144	0.0131831	1	AT5G27650	0.00218898	0.994524	3
AT1G30510	0.00363952	0.632228	1	AT1G30510	0.00363952	0.632228	1	AT2G36830	0.00464384	0.401771	2	AT3G44600	0.0162992	0.0420991	4	AT4G25660	0.00540465	0.31976	4	AT5G27680	0.00668197	0.379991	3
AT1G30520	0.00227369	1.06643	3	AT1G30520	0.00227369	1.06643	3	AT2G36840	0.00315381	0.347865	2	AT3G44630	0.0359596	1.03919	6	AT4G25710	0.00589715	1.23421	3	AT5G27690	0.00797519	0.312513	1
AT1G30640	0.00259741	0.296252	1	AT1G30640	0.00259741	0.296252	1	AT2G36920	0.0198837	0.103619	3	AT3G44670	0.00722168	1.68408	3	AT4G25760	0.0317968	0.108459	2	AT5G27730	0.00820291	0.116386	3
AT1G30650	0.00306334	0.339335	1	AT1G30650	0.00306334	0.339335	1	AT2G36960	0.00384801	0.151957	1	AT3G44710	0.00594164	1.69758	2	AT4G25780	0.0340136	0.065492	5	AT5G27910	0.0366334	0.135543	2
AT1G30670	0.00511972	0.340187	4	AT1G30670	0.00511972	0.340187	4	AT2G36970	0.00263059	0.698885	4	AT3G44750	0.0167994	0.107527	7	AT4G25810	0.026396	0.243119	6	AT5G27920	0.0165153	0.220888	3
AT1G30720	0.00242939	0.352465	4	AT1G30720	0.00242939	0.352465	4	AT2G36980	0.00496602	0.13697	4	AT3G44770	0.0235935	0.659221	3	AT4G25840	0.00423018	0.721159	3	AT5G27930	0.0105214	0.114347	3
AT1G30730	0.0100119	0.0849956	4	AT1G30730	0.0100119	0.0849956	4	AT2G36990	0.00487035	0.334503	4	AT3G44820	0.00431752	0.467479	4	AT4G25860	0.0214498	0.397751	3	AT5G27940	0.00852843	0.6671	2
AT1G30740	0.0725534	0.526687	5	AT1G30740	0.0725534	0.526687	5	AT2G37000	0.0145285	0.327388	3	AT3G44860	0.0600718	0.0853647	7	AT4G25870	0.0742443	0.0305979	1	AT5G27950	0.00229618	0.932853	2
AT1G30800	0.0055155	0.339601	5	AT1G30800	0.0055155	0.339601	5	AT2G37170	0.0377147	0.043492	2	AT3G44930	0.00744846	0.494881	7	AT4G25940	0.00475232	0.3051	2	AT5G27960	0.00402792	1.75469	2
AT1G30840	0.00339136	0.694633	3	AT1G30840	0.00339136	0.694633	3	AT2G37230	0.00387874	0.147044	4	AT3G44990	0.0409661	0.0390157	1	AT4G25960	0.0104491	0.188553	3	AT5G27990	0.0190708	0.53912	7
AT1G30870	0.00355269	0.368333	2	AT1G30870	0.00355269	0.368333	2	AT2G37370	0.00198381	0.335743	4	AT3G45010	0.03875	0.159863	2	AT4G26090	0.00142358	1.04243	1	AT5G28030	0.00414508	0.66483	2
AT1G30950	0.0202766	0.101279	2	AT1G30950	0.0202766	0.101279	2	AT2G37380	0.00381296	0.750726	2	AT3G45070	0.0398494	0.530409	3	AT4G26110	0.00786434	0.147919	3	AT5G28040	0.0215015	0.148234	5
AT1G30960	0.0126008	0.0801537	1	AT1G30960	0.0126008	0.0801537	1	AT2G37390	0.0045722	1.18169	2	AT3G45090	0.0034885	0.546329	6	AT4G26130	0.004724	0.986674	2	AT5G28080	0.0763693	0.21767	3
AT1G30972	0.020603	1.59088	6	AT1G30972	0.020603	1.59088	6	AT2G37420	0.0131465	0.100586	4	AT3G45140	0.0314058	0.136521	1	AT4G26150	0.0038058	0.331802	4	AT5G28150	0.0112681	0.129113	2
AT1G30974	0.045255	0.587617	2	AT1G30974	0.045255	0.587617	2	AT2G37430	0.00829586	0.29249	2	AT3G45170	0.0484356	0.232795	3	AT4G26190	0.00930589	0.368608	2	AT5G28220	0.00799902	0.179667	2
AT1G31050	0.0066891	0.298965	3	AT1G31050	0.0066891	0.298965	3	AT2G37450	0.0148214	0.0918497	5	AT3G45230	0.00675491	0.789737	1	AT4G26250	0.00430595	0.299916	4	AT5G28300	0.00490969	0.42342	2
AT1G31070	0.0416739	0.0197264	1	AT1G31070	0.0416739	0.0197264	1	AT2G37590	0.0201665	0.136795	4	AT3G45260	0.014513	0.0652553	1	AT4G26270	0.055548	0.0171116	2	AT5G28350	0.0108792	0.419245	1
AT1G31160	0.00678992	0.715748	3	AT1G31160	0.00678992	0.715748	3	AT2G37650	0.026427	0.0673453	1	AT3G45290	0.00804729	0.108223	2	AT4G26288	0.00892628	0.673226	4	AT5G28470	0.00224606	0.361841	9
AT1G31190	0.00737126	0.161583	5	AT1G31190	0.00737126	0.161583	5	AT2G37660	0.0116721	0.119839	4	AT3G45300	0.0067168	0.160614	1	AT4G26310	0.0358122	0.289667	4	AT5G28500	0.0249853	0.082143	1
AT1G31220	0.0172884	0.560595	5	AT1G31220	0.0172884	0.560595	5	AT2G37678	0.0227169	0.18721	6	AT3G45310	0.0233845	0.229696	3	AT4G26320	0.050435	0.173108	2	AT5G28540	0.037523	0.0358959	3
AT1G31230	0.034929	0.0574415	3	AT1G31230	0.034929	0.0574415	3	AT2G37690	0.0242133	0.0565999	1	AT3G45410	0.0307489	0.201254	4	AT4G26520	0.00355612	0.35539	1	AT5G28646	0.0298218	0.143475	4
AT1G31240	0.0645893	0.354451	7	AT1G31240	0.0645893	0.354451	7	AT2G37760	0.00853713	0.168167	2	AT3G45460	0.0144637	1.35359	1	AT4G26600	0.00225631	0.282595	3	AT5G28650	0.0239012	0.324821	4
AT1G31360	0.0749027	0.147163	3	AT1G31360	0.0749027	0.147163	3	AT2G37810	0.0121663	0.620037	2	AT3G45480	0.00395786	0.56696	1	AT4G26630	0.00166675	0.355553	4	AT5G28770	0.0398966	0.320896	2
AT1G31400	0.0108319	0.293688	4	AT1G31400	0.0108319	0.293688	4	AT2G37840	0.00773845	0.154014	6	AT3G45490	0.0128855	0.992353	2	AT4G26830	0.0107912	0.281064	8	AT5G28910	0.0211852	0.14904	7
AT1G31420	0.016102	0.0488049	4	AT1G31420	0.016102	0.0488049	4	AT2G37860	0.0272165	0.110959	2	AT3G45577	0.021909	0.175076	2	AT4G26850	0.00308135	0.649536	6	AT5G28919	0.0245401	0.328582	3
AT1G31470	0.0755743	0.239724	3	AT1G31470	0.0755743	0.239724	3	AT2G37970	0.0556355	0.235012	7	AT3G45620	0.00266904	0.641368	1	AT4G26860	0.0100267	0.188041	4	AT5G33300	0.0208863	0.604947	2
AT1G31540	0.0181467	0.66438	4	AT1G31540	0.0181467	0.66438	4	AT2G37980	0.00624296	0.111953	2	AT3G45630	0.00312277	0.27562	2	AT4G26930	0.00338201	0.341097	1	AT5G33340	0.0322634	0.16164	1
AT1G31550	0.0506901	0.222048	6	AT1G31550	0.0506901	0.222048	6	AT2G38110	0.0145383	0.44522	2	AT3G45680	0.065559	0.109552	6	AT4G26940	0.0134607	0.0810292	2	AT5G33390	0.018195	0.493185	6
AT1G31600	0.0576508	0.386553	7	AT1G31600	0.0576508	0.386553	7	AT2G38170	0.00502289	0.194277	1	AT3G45750	0.0298616	0.577655	1	AT4G26970	0.030278	0.0885261	6	AT5G34930	0.02263	0.217726	4
AT1G31630	0.0264533	1.04494	10	AT1G31630	0.0264533	1.04494	10	AT2G38390	0.00783189	0.485971	1	AT3G45870	0.00594331	0.619615	3	AT4G26990	0.0103513	0.941874	2	AT5G34940	0.00504665	0.327801	2
AT1G31650	0.00527597	0.282232	1	AT1G31650	0.00527597	0.282232	1	AT2G38420	0.00310123	0.623369	3	AT3G45890	0.0274421	0.141989	2	AT4G27050	0.00709485	1.07287	1	AT5G35170	0.00229255	0.328838	4
AT1G31710	0.0505822	0.187364	3	AT1G31710	0.0505822	0.187364	3	AT2G38430	0.00387103	0.844452	1	AT3G45900	0.0141131	0.179306	10	AT4G27060	0.0142113	0.18663	6	AT5G35180	0.00167869	0.649242	4
AT1G31720	0.0253102	0.851619	8	AT1G31720	0.0253102	0.851619	8	AT2G38440	0.00422609	0.29168	2	AT3G45960	0.0476414	0.310231	3	AT4G27070	0.030394	0.0937776	3	AT5G35210	0.0022818	0.346105	1
AT1G31730	0.00293404	0.320082	3	AT1G31730	0.00293404	0.320082	3	AT2G38450	0.0167711	0.614803	2	AT3G46070	0.0550835	0.193626	5	AT4G27170	0.00903122	0.287052	2	AT5G35360	0.0692785	0.245543	9
AT1G31760	0.0445341	0.373171	5	AT1G31760	0.0445341	0.373171	5	AT2G38550	0.00390505	0.342583	2	AT3G46080	0.00871815	0.611587	5	AT4G27240	0.0279273	0.143476	5	AT5G35370	0.0060593	0.0846582	6
AT1G31830	0.0341933	0.0535073	2	AT1G31830	0.0341933	0.0535073	2	AT2G38560	0.0263396	0.132242	2	AT3G46090	0.0223079	0.492564	1	AT4G27340	0.00435278	0.164625	3	AT5G35390	0.00188711	3.2922	3
AT1G31850	0.0634482	0.0865483	1	AT1G31850	0.0634482	0.0865483	1	AT2G38620	0.0242423	0.114303	7	AT3G46100	0.00280136	0.346338	2	AT4G27410	0.00900437	0.154732	1	AT5G35405	0.0206298	0.419759	3
AT1G31920	0.00463957	0.155637	7	AT1G31920	0.00463957	0.155637	7	AT2G38660	0.00743598	0.171319	1	AT3G46110	0.0565914	0.210121	4	AT4G27430	0.00263585	0.157221	3	AT5G35450	0.00357597	0.660162	2
AT1G31930	0.0497735	0.0907324	3	AT1G31930	0.0497735	0.0907324	3	AT2G38770	0.0058915	0.0924094	1	AT3G46180	0.00391662	0.325559	3	AT4G27460	0.0031429	0.746429	4	AT5G35525	0.00893557	0.326511	1
AT1G32050	0.0265122	0.067305	5	AT1G32050	0.0265122	0.067305	5	AT2G38820	0.00460374	0.305359	2	AT3G46230	0.0294862	0.18697	7	AT4G27500	0.00219638	0.660521	3	AT5G35570	0.00227531	0.292404	2
AT1G32090	0.00740945	0.0719963	3	AT1G32090	0.00740945	0.0719963	3	AT2G38950	0.00492256	0.673387	2	AT3G46280	0.0024013	1.67729	4	AT4G27600	0.00542178	0.176999	5	AT5G35580	0.023502	0.122265	2
AT1G32100	0.00813783	0.174765	2	AT1G32100	0.00813783	0.174765	2	AT2G39020	0.00510106	0.383915	3	AT3G46290	0.00170768	0.307722	2	AT4G27720	0.0211402	0.095152	2	AT5G35590	0.0215541	0.084603	3
AT1G32160	0.0173038	0.0667851	1	AT1G32160	0.0173038	0.0667851	1	AT2G39040	0.0036403	0.710651	2	AT3G46330	0.0108185	0.421202	3	AT4G27730	0.0635218	0.0193273	1	AT5G35600	0.0103415	0.103547	1
AT1G32170	0.00822484	0.155146	5	AT1G32170	0.00822484	0.155146	5	AT2G39110	0.00313033	0.324644	4	AT3G46680	0.00543381	1.51463	1	AT4G27740	0.0544125	0.0772288	5	AT5G36160	0.0410071	0.0248164	4
AT1G32220	0.0551965	0.110416	1	AT1G32220	0.0551965	0.110416	1	AT2G39220	0.0111888	0.236444	6	AT3G46690	0.0254464	0.761327	5	AT4G27820	0.0054641	0.642973	3	AT5G36220	0.00253055	0.356203	4
AT1G32230	0.0145399	0.0509643	1	AT1G32230	0.0145399	0.0509643	1	AT2G39240	0.0194254	0.639741	4	AT3G46700	0.00464424	0.663139	2	AT4G27830	0.00566359	0.151847	3	AT5G36228	0.0149006	0.174935	3
AT1G32240	0.00352337	0.322977	5	AT1G32240	0.00352337	0.322977	5	AT2G39310	0.00569194	0.172137	3	AT3G46740	0.0503376	0.0643322	1	AT4G27860	0.00434134	0.504894	2	AT5G36260	0.0339978	0.0794318	2
AT1G32260	0.00638749	0.349437	1	AT1G32260	0.00638749	0.349437	1	AT2G39380	0.0118928	0.240491	3	AT3G46780	0.0206859	0.0890297	1	AT4G27870	0.0653066	0.422649	5	AT5G36890	0.00587192	0.151067	3
AT1G32320	0.0128375	0.345039	3	AT1G32320	0.0128375	0.345039	3	AT2G39435	0.0131908	0.139854	1	AT3G46790	0.0065391	0.202738	1	AT4G27980	0.00257798	0.59447	3	AT5G36940	0.00653473	0.224355	2
AT1G32340	0.0216471	0.137046	9	AT1G32340	0.0216471	0.137046	9	AT2G39510	0.0296932	0.0400561	5	AT3G46890	0.0204569	0.475878	2	AT4G28090	0.00746084	0.222946	1	AT5G36950	0.00237865	0.314614	3
AT1G32350	0.0155373	0.466286	2	AT1G32350	0.0155373	0.466286	2	AT2G39750	0.0020763	0.602645	2	AT3G46950	0.0267349	0.264494	1	AT4G28100	0.0581609	0.0247747	3	AT5G37060	0.0287367	0.055107	1
AT1G32360	0.0527482	0.111642	3	AT1G32360	0.0527482	0.111642	3	AT2G40116	0.0250037	0.0264389	4	AT3G46970	0.00492108	0.106353	5	AT4G28150	0.00492568	0.624843	6	AT5G37130	0.00761722	0.429308	3
AT1G32361	0.0430197	0.061831	1	AT1G32361	0.0430197	0.061831	1	AT2G40120	0.0235467	0.0966444	7	AT3G47010	0.0215934	0.241011	2	AT4G28160	0.0327121	0.387448	2	AT5G37190	0.00172142	1.70666	2
AT1G32410	0.0172828	0.191473	4	AT1G32410	0.0172828	0.191473	4	AT2G40140	0.00500377	0.143877	4	AT3G47030	0.0142467	0.589633	2	AT4G28220	0.0264012	0.0857481	2	AT5G37350	0.0173453	0.614974	2
AT1G32560	0.0770924	0.214649	3	AT1G32560	0.0770924	0.214649	3	AT2G40180	0.00324633	0.357967	3	AT3G47060	0.00173344	0.631492	4	AT4G28300	0.00950069	0.198637	7	AT5G37380	0.00306246	0.338331	3
AT1G32980	0.0193844	0.250731	1	AT1G32980	0.0193844	0.250731	1	AT2G40240	0.0247038	0.0502677	3	AT3G47090	0.00135516	0.645307	1	AT4G28340	0.0394235	0.148351	4	AT5G37440	0.0125808	0.938887	2
AT1G33030	0.00388937	0.968748	1	AT1G33030	0.00388937	0.968748	1	AT2G40250	0.0174098	0.0725429	4	AT3G47120	0.0162419	0.541985	3	AT4G28395	0.00759515	0.323584	2	AT5G37500	0.0131816	0.224602	3
AT1G33050	0.0121832	0.679367	1	AT1G33050	0.0121832	0.679367	1	AT2G40390	0.00268961	0.33352	2	AT3G47180	0.0141925	0.144691	2	AT4G28420	0.0151833	0.290835	2	AT5G37530	0.0407665	0.0947071	4
AT1G33080	0.00725887	0.518064	2	AT1G33080	0.00725887	0.518064	2	AT2G40400	0.00351574	0.348269	3	AT3G47190	0.00409641	0.326634	1	AT4G28430	0.00533131	0.946501	3	AT5G37540	0.0087285	0.11696	1
AT1G33110	0.00950639	0.199006	3	AT1G33110	0.00950639	0.199006	3	AT2G40420	0.0107352	0.197637	3	AT3G47200	0.0272373	0.715716	4	AT4G28470	0.00764972	0.129782	2	AT5G37560	0.0051742	1.02806	1
AT1G33170	0.0124623	0.265926	3	AT1G33170	0.0124623	0.265926	3	AT2G40460	0.00220169	1.05719	3	AT3G47210	0.0151449	0.344234	4	AT4G28490	0.0708424	0.154336	6	AT5G37610	0.0239015	1.06503	12
AT1G33240	0.00702997	0.2708	3	AT1G33240	0.00702997	0.2708	3	AT2G40480	0.00846	0.39578	2	AT3G47220	0.00408293	0.697723	2	AT4G28570	0.0041397	0.549998	4	AT5G37940	0.0520332	0.317711	2
AT1G33350	0.00305031	0.510583	3	AT1G33350	0.00305031	0.510583	3	AT2G40500	0.00933932	0.320494	5	AT3G47250	0.00672465	1.17904	3	AT4G28630	0.0100473	0.064969	1	AT5G38000	0.00369702	1.0326	3
AT1G33360	0.00655089	0.101295	3	AT1G33360	0.00655089	0.101295	3	AT2G40580	0.00799511	1.10864	4	AT3G47290	0.00511176	0.163058	4	AT4G28640	0.0244826	0.995709	2	AT5G38010	0.0387709	0.375189	1
AT1G33390	0.00115933	0.909352	1	AT1G33390	0.00115933	0.909352	1	AT2G40630	0.00289573	0.549194	3	AT3G47300	0.00632305	0.342762	1	AT4G28680	0.00501343	0.160861	2	AT5G38020	0.039112	0.207451	4
AT1G33400	0.00372863	0.433921	2	AT1G33400	0.00372863	0.433921	2	AT2G40660	0.0218212	0.328699	3	AT3G47340	0.00931583	0.0813987	1	AT4G28690	0.00625031	0.633057	4	AT5G38030	0.0578665	0.16983	2
AT1G33420	0.00386531	0.164629	3	AT1G33420	0.00386531	0.164629	3	AT2G40700	0.00230999	0.622006	1	AT3G47380	0.0578104	0.0375011	6	AT4G28700	0.00503444	0.178522	1	AT5G38070	0.00915248	1.38531	3
AT1G33430	0.016615	0.0665967	1	AT1G33430	0.016615	0.0665967	1	AT2G40745	0.0335285	0.187514	1	AT3G47400	0.00430527	0.353353	3	AT4G28706	0.0280514	0.187347	1	AT5G38100	0.0508205	0.30931	2
AT1G33440	0.0459915	0.131489	9	AT1G33440	0.0459915	0.131489	9	AT2G40810	0.0039389	0.274849	2	AT3G47420	0.00719378	0.242145	4	AT4G28740	0.0077387	0.165608	3	AT5G38120	0.00681512	0.243305	3
AT1G33560	0.00599293	0.990908	1	AT1G33560	0.00599293	0.990908	1	AT2G40920	0.00300311	0.68458	3	AT3G47430	0.012045	0.486868	2	AT4G28760	0.00149724	0.317627	1	AT5G38130	0.00590384	0.324341	3
AT1G33590	0.0171697	0.287323	2	AT1G33590	0.0171697	0.287323	2	AT2G41010	0.0258948	0.22487	5	AT3G47450	0.0121264	0.0651131	5	AT4G28790	0.00320124	0.337637	2	AT5G38344	0.0264476	0.748906	2
AT1G33600	0.0228463	0.169998	1	AT1G33600	0.0228463	0.169998	1	AT2G41080	0.00265248	0.288305	4	AT3G47500	0.0491707	0.431551	2	AT4G29010	0.000247749	4.69208	3	AT5G38490	0.0394343	0.33891	4
AT1G33610	0.0387354	0.283622	3	AT1G33610	0.0387354	0.283622	3	AT2G41100	0.0112237	0.33818	4	AT3G47670	0.00470993	0.691997	3	AT4G29035	0.021288	0.263625	3	AT5G38530	0.0118918	0.142835	1
AT1G33760	0.0372836	1.07603	8	AT1G33760	0.0372836	1.07603	8	AT2G41150	0.0069879	0.154927	3	AT3G47690	0.00977883	0.164547	1	AT4G29090	0.0120636	0.970228	2	AT5G38550	0.0149389	0.992269	2
AT1G33790	0.00582967	0.400105	5	AT1G33790	0.00582967	0.400105	5	AT2G41190	0.0025296	0.326371	3	AT3G47700	0.00326537	0.521121	1	AT4G29140	0.00419563	0.213334	2	AT5G38590	0.0104532	0.818128	6
AT1G33811	0.00715858	0.337552	3	AT1G33811	0.00715858	0.337552	3	AT2G41210	0.00185539	0.303527	3	AT3G48260	0.040135	0.118192	6	AT4G29160	0.00574575	0.361563	3	AT5G38600	0.010228	0.301308	5
AT1G33950	0.0184101	0.229363	5	AT1G33950	0.0184101	0.229363	5	AT2G41240	0.0111847	0.990345	6	AT3G48290	0.0078236	0.334017	2	AT4G29210	0.00428802	0.161671	4	AT5G38610	0.0170491	0.707375	4
AT1G33970	0.0472122	0.0593013	2	AT1G33970	0.0472122	0.0593013	2	AT2G41250	0.0139896	0.439318	1	AT3G48350	0.00375434	0.646827	1	AT4G29240	0.0303476	0.0328604	2	AT5G38620	0.0154712	0.304754	4
AT1G34010	0.0197943	0.228577	1	AT1G34010	0.0197943	0.228577	1	AT2G41370	0.00532358	0.343239	2	AT3G48360	0.00362294	0.338859	2	AT4G29250	0.0567719	0.196767	3	AT5G38690	0.0523796	0.219818	1
AT1G34020	0.00770655	0.174551	5	AT1G34020	0.00770655	0.174551	5	AT2G41450	0.0149569	0.728969	5	AT3G48390	0.00211883	0.331077	3	AT4G29260	0.0107868	0.321486	6	AT5G38710	0.00268264	1.06245	1
AT1G34047	0.0596356	1.7339	1	AT1G34047	0.0596356	1.7339	1	AT2G41460	0.00900101	0.866772	9	AT3G48410	0.0138607	0.251278	5	AT4G29270	0.00522711	0.332612	5	AT5G38780	0.0161358	0.424675	2
AT1G34060	0.0230406	0.264151	7	AT1G34060	0.0230406	0.264151	7	AT2G41475	0.00687437	0.747164	2	AT3G48460	0.0350975	0.201923	3	AT4G29380	0.000935733	0.313214	9	AT5G38830	0.022725	0.156029	1
AT1G34065	0.0133017	0.720528	5	AT1G34065	0.0133017	0.720528	5	AT2G41480	0.0236083	0.172388	3	AT3G48480	0.00504315	2.01111	1	AT4G29450	0.0140078	0.0368018	2	AT5G38840	0.0247978	0.474104	7
AT1G34110	0.00571808	0.224679	2	AT1G34110	0.00571808	0.224679	2	AT2G41490	0.0029517	0.355541	6	AT3G48510	0.00452923	0.33459	3	AT4G29490	0.00537182	0.516127	6	AT5G38850	0.00326243	3.25292	2
AT1G34130	0.00362312	0.167184	4	AT1G34130	0.00362312	0.167184	4	AT2G41510	0.00466477	0.165634	5	AT3G48520	0.0748378	0.180122	1	AT4G29530	0.0123786	0.710554	2	AT5G38940	0.0496238	0.0839873	6
AT1G34170	0.0189789	0.611218	2	AT1G34170	0.0189789	0.611218	2	AT2G41520	0.00117396	1.03494	2	AT3G48610	0.00253558	0.338739	1	AT4G29550	0.00764021	0.278179	6	AT5G38970	0.0304115	0.032119	5
AT1G34180	0.0057861	0.250543	1	AT1G34180	0.0057861	0.250543	1	AT2G41560	0.00368712	0.119285	1	AT3G48640	0.00759758	2.22068	4	AT4G29620	0.00376491	0.356977	1	AT5G39050	0.00258378	1.14175	4
AT1G34200	0.0438713	0.245038	5	AT1G34200	0.0438713	0.245038	5	AT2G41670	0.00299715	1.6266	2	AT3G48680	0.00416212	1.37341	4	AT4G29650	0.00497545	0.731028	4	AT5G39080	0.015364	0.402546	3
AT1G34210	0.00210828	0.336813	1	AT1G34210	0.00210828	0.336813	1	AT2G41720	0.00475041	0.575608	1	AT3G48690	0.0216563	0.201308	4	AT4G29690	0.00575936	0.169962	1	AT5G39090	0.0261692	0.141891	4
AT1G34300	0.04139	0.169446	2	AT1G34300	0.04139	0.169446	2	AT2G41770	0.0141118	0.125303	3	AT3G48760	0.00286395	0.324085	5	AT4G29740	0.0195608	0.0463151	2	AT5G39280	0.00531559	0.320248	1
AT1G34310	0.0101863	0.498673	3	AT1G34310	0.0101863	0.498673	3	AT2G41830	0.00135113	0.317178	2	AT3G48780	0.00537841	0.170087	7	AT4G29770	0.0686663	0.452003	3	AT5G39310	0.0135116	0.223495	2
AT1G34340	0.0222538	0.152933	1	AT1G34340	0.0222538	0.152933	1	AT2G41850	0.00303858	0.339782	4	AT3G48850	0.0067131	0.379347	5	AT4G29780	0.00217913	1.18867	4	AT5G39370	0.0401868	0.700345	1
AT1G34355	0.00357495	0.592617	1	AT1G34355	0.00357495	0.592617	1	AT2G41920	0.00455601	0.299411	5	AT3G48970	0.0189061	0.169496	5	AT4G29800	0.00649581	0.138286	3	AT5G39400	0.0449554	0.0243717	3
AT1G34360	0.0310476	0.166524	2	AT1G34360	0.0310476	0.166524	2	AT2G42005	0.00308685	0.354644	2	AT3G49060	0.00172489	0.6325	1	AT4G29870	0.00431938	0.861759	1	AT5G39420	0.0192865	0.1069	3
AT1G34390	0.0157931	0.425762	1	AT1G34390	0.0157931	0.425762	1	AT2G42080	0.0161684	0.102964	5	AT3G49080	0.0350847	0.111463	1	AT4G29880	0.00336704	0.361934	7	AT5G39520	0.0212229	0.0947098	1
AT1G34420	0.020662	0.265533	2	AT1G34420	0.020662	0.265533	2	AT2G42150	0.00995354	0.202768	5	AT3G49110	0.00755948	0.166305	2	AT4G29900	0.00246025	0.169921	7	AT5G39530	0.0171146	0.108455	4
AT1G34500	0.00707819	0.382988	3	AT1G34500	0.00707819	0.382988	3	AT2G42170	0.0133104	0.397221	4	AT3G49120	0.0336883	0.0393887	3	AT4G29940	0.00369284	0.440814	2	AT5G39580	0.0200757	0.141738	6
AT1G34510	0.00449337	0.332206	1	AT1G34510	0.00449337	0.332206	1	AT2G42230	0.00696218	0.113084	3	AT3G49160	0.0602121	0.16471	1	AT4G29950	0.0145537	0.142706	3	AT5G39660	0.00870533	0.33716	3
AT1G34570	0.012797	0.845444	1	AT1G34570	0.012797	0.845444	1	AT2G42270	0.000723708	2.15558	1	AT3G49180	0.0469444	0.108992	4	AT4G30020	0.0314699	0.0347772	3	AT5G39680	0.00220442	0.270836	2
AT1G34580	0.0211195	0.0436391	3	AT1G34580	0.0211195	0.0436391	3	AT2G42460	0.00864223	1.67194	2	AT3G49190	0.0189384	0.255321	3	AT4G30030	0.0322153	0.253201	1	AT5G39730	0.0182627	0.135393	1
AT1G34630	0.0209517	0.0905786	4	AT1G34630	0.0209517	0.0905786	4	AT2G42540	0.00817988	0.41684	3	AT3G49200	0.021643	0.295701	3	AT4G30040	0.00313735	0.663894	1	AT5G39750	0.00395522	0.962254	1
AT1G34670	0.0157555	0.151748	3	AT1G34670	0.0157555	0.151748	3	AT2G42850	0.0230493	0.237039	3	AT3G49210	0.0157095	0.163884	4	AT4G30350	0.00147684	0.970919	12	AT5G39785	0.0472475	0.379481	1
AT1G34750	0.0197149	0.0793525	3	AT1G34750	0.0197149	0.0793525	3	AT2G42890	0.00616108	0.259718	1	AT3G49260	0.00549243	0.347082	3	AT4G30430	0.00536674	0.594041	8	AT5G39880	0.00383729	0.315169	4
AT1G34760	0.0187715	0.354896	1	AT1G34760	0.0187715	0.354896	1	AT2G42910	0.0117274	0.11337	1	AT3G49270	0.0339796	0.545318	12	AT4G30480	0.00471925	0.343144	15	AT5G39890	0.0215621	0.14739	3
AT1G34780	0.0221253	0.55766	2	AT1G34780	0.0221253	0.55766	2	AT2G42920	0.0027278	0.560433	5	AT3G49360	0.010014	0.347616	1	AT4G30520	0.00206326	0.332442	3	AT5G39970	0.00392713	0.16338	3
AT1G35160	0.00493936	0.595147	1	AT1G35160	0.00493936	0.595147	1	AT2G42990	0.00381606	0.333136	5	AT3G49530	0.00293531	0.640181	2	AT4G30590	0.00727054	0.960085	2	AT5G39980	0.00629158	0.102271	3
AT1G35180	0.00556481	1.056	4	AT1G35180	0.00556481	1.056	4	AT2G43010	0.00314573	0.327493	1	AT3G49590	0.00234598	0.897582	1	AT4G30610	0.00279425	0.345541	8	AT5G40020	0.0104759	0.499401	3
AT1G35230	0.0128406	0.648381	1	AT1G35230	0.0128406	0.648381	1	AT2G43040	0.00793216	0.0785806	3	AT3G49600	0.00138855	0.871836	3	AT4G30700	0.0032908	0.34427	4	AT5G40060	0.0412078	0.423868	4
AT1G35240	0.00265568	0.812245	6	AT1G35240	0.00265568	0.812245	6	AT2G43050	0.0230704	0.352577	2	AT3G49620	0.00757975	0.163861	2	AT4G30860	0.00601362	0.287809	2	AT5G40090	0.00362057	1.51203	8
AT1G35420	0.0109466	0.411082	2	AT1G35420	0.0109466	0.411082	2	AT2G43180	0.00552486	0.168695	4	AT3G49640	0.0044252	0.297501	2	AT4G31000	0.009479	0.907262	3	AT5G40120	0.00621082	0.323653	4
AT1G35470	0.00304832	0.612753	2	AT1G35470	0.00304832	0.612753	2	AT2G43220	0.0625649	0.538619	1	AT3G49670	0.00503474	0.270026	5	AT4G31020	0.00905348	0.33561	3	AT5G40150	0.0460715	0.0572486	1
AT1G35510	0.00665935	0.360694	2	AT1G35510	0.00665935	0.360694	2	AT2G43230	0.0235769	0.0974946	1	AT3G49680	0.00323457	0.333034	3	AT4G31110	0.00396066	1.35316	1	AT5G40160	0.0422852	0.237807	2
AT1G35515	0.0154614	0.256669	2	AT1G35515	0.0154614	0.256669	2	AT2G43240	0.0140831	0.229252	5	AT3G49700	0.0118194	0.0792095	5	AT4G31580	0.0177414	0.396433	2	AT5G40190	0.0342157	0.0682016	5
AT1G35560	0.0412576	0.297456	6	AT1G35560	0.0412576	0.297456	6	AT2G43255	0.00768796	2.0455	4	AT3G49725	0.00457918	0.153655	4	AT4G31600	0.0111655	0.128448	3	AT5G40210	0.020882	0.0661603	1
AT1G35620	0.0429983	0.274222	1	AT1G35620	0.0429983	0.274222	1	AT2G43260	0.00312163	1.02595	1	AT3G49800	0.00330049	0.619046	3	AT4G31620	0.00549656	1.50413	2	AT5G40220	0.0182426	0.327947	1
AT1G35630	0.0230868	0.449321	1	AT1G35630	0.0230868	0.449321	1	AT2G43410	0.00155334	0.312846	1	AT3G49810	0.00719369	0.130652	2	AT4G31670	0.00681346	0.203411	2	AT5G40250	0.00886264	0.250883	5
AT1G35670	0.0661587	0.0131225	2	AT1G35670	0.0661587	0.0131225	2	AT2G43420	0.00467832	0.170548	2	AT3G49840	0.00868943	1.02081	5	AT4G31680	0.0232654	0.586606	6	AT5G40300	0.0194658	0.17643	4
AT1G35730	0.00297499	0.745207	2	AT1G35730	0.00297499	0.745207	2	AT2G43480	0.0121307	0.21865	1	AT3G49930	0.0148794	0.1322	2	AT4G31780	0.00252483	0.32964	1	AT5G40340	0.00990778	0.474463	1
AT1G35780	0.0104326	0.433881	2	AT1G35780	0.0104326	0.433881	2	AT2G43490	0.00647576	0.262114	2	AT3G49940	0.0381575	0.0499959	1	AT4G31800	0.00442063	0.644675	4	AT5G40360	0.0325285	0.434654	1
AT1G35910	0.00360239	0.335272	2	AT1G35910	0.00360239	0.335272	2	AT2G43500	0.00155972	0.583437	1	AT3G49950	0.00635528	0.34489	3	AT4G31805	0.0118903	0.108252	3	AT5G40370	0.0223614	0.574269	1
AT1G36030	0.0258421	0.449683	2	AT1G36030	0.0258421	0.449683	2	AT2G43580	0.00506144	0.331498	3	AT3G50010	0.00186265	0.916049	7	AT4G31820	0.00234298	0.664813	1	AT5G40380	0.0409516	0.13858	3
AT1G36050	0.00643365	0.158599	2	AT1G36050	0.00643365	0.158599	2	AT2G43610	0.0183069	0.176081	1	AT3G50050	0.00233499	0.584444	1	AT4G31840	0.0141999	0.181535	1	AT5G40390	0.00669503	0.170943	8
AT1G36060	0.0536282	0.0558464	3	AT1G36060	0.0536282	0.0558464	3	AT2G43650	0.00225716	0.876711	1	AT3G50060	0.00529867	0.264752	2	AT4G31890	0.00978961	0.0894856	1	AT5G40410	0.0127873	0.311912	2
AT1G36150	0.0398656	0.70208	2	AT1G36150	0.0398656	0.70208	2	AT2G43710	0.0033101	0.67231	3	AT3G50100	0.0316623	0.158296	3	AT4G31940	0.00257099	0.329171	1	AT5G40420	0.00612792	0.377418	3
AT1G36160	0.0341516	0.105263	2	AT1G36160	0.0341516	0.105263	2	AT2G44220	0.00382028	1.94574	3	AT3G50110	0.00196709	1.83758	1	AT4G32010	0.00166491	0.345582	4	AT5G40430	0.00595449	0.561684	3
AT1G36180	0.00540075	0.378706	5	AT1G36180	0.00540075	0.378706	5	AT2G44230	0.019077	0.504888	3	AT3G50120	0.00519195	0.159747	2	AT4G32030	0.0051231	0.347092	1	AT5G40470	0.0192186	0.294059	2
AT1G36340	0.0169678	0.694336	2	AT1G36340	0.0169678	0.694336	2	AT2G44240	0.00368398	1.16665	6	AT3G50210	0.0228	0.0602768	1	AT4G32120	0.00411957	0.306912	1	AT5G40490	0.00252025	0.911931	7
AT1G36370	0.020259	0.0709605	2	AT1G36370	0.020259	0.0709605	2	AT2G44260	0.0136083	0.228768	5	AT3G50220	0.00801261	0.174736	1	AT4G32350	0.00338266	0.738971	5	AT5G40510	0.00893283	0.144833	4
AT1G36990	0.00470085	0.485736	6	AT1G36990	0.00470085	0.485736	6	AT2G44280	0.0237765	0.2023	1	AT3G50400	0.00713956	0.166788	3	AT4G32410	0.00260397	0.155298	2	AT5G40550	0.0104038	0.153869	1
AT1G37140	0.0243278	0.863146	1	AT1G37140	0.0243278	0.863146	1	AT2G44410	0.0111377	0.185897	8	AT3G50510	0.0251729	0.766287	1	AT4G32420	0.00318039	0.167253	2	AT5G40590	0.00517131	1.14718	2
AT1G37150	0.0165595	0.326665	2	AT1G37150	0.0165595	0.326665	2	AT2G44430	0.0133968	0.386065	1	AT3G50520	0.0451273	0.126271	3	AT4G32450	0.00528988	0.461332	1	AT5G40640	0.0520884	0.0736146	5
AT1G38131	0.0119136	0.18777	2	AT1G38131	0.0119136	0.18777	2	AT2G44440	0.0241212	0.0837727	1	AT3G50570	0.0254518	0.0967909	4	AT4G32480	0.00848757	1.14116	7	AT5G40645	0.0703229	0.0818938	3
AT1G41830	0.0120579	0.0687039	1	AT1G41830	0.0120579	0.0687039	1	AT2G44450	0.00552258	0.314075	3	AT3G50660	0.00298622	0.278455	5	AT4G32490	0.00522757	2.8726	6	AT5G40650	0.0168315	0.0901811	4
AT1G42430	0.012881	0.0805462	5	AT1G42430	0.012881	0.0805462	5	AT2G44470	0.00499902	0.292705	9	AT3G50700	0.00313941	0.615325	6	AT4G32500	0.0129004	0.321521	3	AT5G40690	0.0362424	0.402105	2
AT1G42440	0.0503533	0.126178	4	AT1G42440	0.0503533	0.126178	4	AT2G44480	0.008409	0.299813	3	AT3G50770	0.0286692	0.978834	8	AT4G32510	0.0121955	0.0538731	1	AT5G40700	0.00906329	1.13256	6
AT1G42540	0.0057783	0.0822811	1	AT1G42540	0.0057783	0.0822811	1	AT2G44560	0.00256334	0.722048	2	AT3G50820	0.00369892	0.374849	6	AT4G32551	0.00295354	0.456292	2	AT5G40710	0.00569765	1.10202	8
AT1G42550	0.00500593	0.103663	14	AT1G42550	0.00500593	0.103663	14	AT2G44630	0.003535	0.340096	3	AT3G50830	0.0486937	0.0469539	5	AT4G32580	0.0268084	0.410781	1	AT5G40720	0.0395551	0.204775	1
AT1G42560	0.0349302	0.0270911	5	AT1G42560	0.0349302	0.0270911	5	AT2G44700	0.0136097	0.575147	3	AT3G50860	0.00769025	0.354765	1	AT4G32620	0.00282816	0.497503	4	AT5G40820	0.0013758	0.368261	7
AT1G42960	0.00790299	0.336411	3	AT1G42960	0.00790299	0.336411	3	AT2G44710	0.00529896	0.406762	2	AT3G50880	0.00469038	0.706536	3	AT4G32660	0.00377094	0.284083	4	AT5G40840	0.00435966	0.925888	4
AT1G42990	0.0196745	0.150132	1	AT1G42990	0.0196745	0.150132	1	AT2G44790	0.0053946	1.33055	2	AT3G50900	0.0128489	0.89377	1	AT4G32700	0.0018557	0.556756	3	AT5G40860	0.0229069	0.0868789	3
AT1G43020	0.021954	0.572992	2	AT1G43020	0.021954	0.572992	2	AT2G44880	0.00553793	0.277608	6	AT3G50930	0.00937758	0.0821884	6	AT4G32730	0.00153949	0.55677	1	AT5G40870	0.0590576	0.0158606	2
AT1G43080	0.0402805	0.453375	2	AT1G43080	0.0402805	0.453375	2	AT2G44930	0.00260247	0.331473	2	AT3G50940	0.0132718	0.297488	1	AT4G32800	0.00640508	0.308831	1	AT5G40880	0.00595088	0.468294	9
AT1G43160	0.0426348	0.52831	1	AT1G43160	0.0426348	0.52831	1	AT2G45040	0.00374228	0.352831	1	AT3G50950	0.010446	0.388319	3	AT4G32810	0.00228029	0.345299	2	AT5G40890	0.038023	0.030992	2
AT1G43560	0.0151173	1.09291	2	AT1G43560	0.0151173	1.09291	2	AT2G45050	0.0232868	0.150075	3	AT3G50960	0.00623899	0.303416	1	AT4G32830	0.00462631	0.325339	3	AT5G40900	0.0294975	0.377857	1
AT1G43600	0.00631858	0.946236	5	AT1G43600	0.00631858	0.946236	5	AT2G45100	0.0398895	0.392888	1	AT3G50990	0.0271801	0.531424	4	AT4G32850	0.00387862	0.290247	2	AT5G41040	0.00287614	0.340243	3
AT1G43620	0.00229115	0.310181	3	AT1G43620	0.00229115	0.310181	3	AT2G45110	0.00506607	1.02642	5	AT3G51000	0.00417792	0.328726	2	AT4G32920	0.00476625	0.19419	2	AT5G41090	0.0273013	0.303082	1
AT1G43630	0.0032234	1.11361	1	AT1G43630	0.0032234	1.11361	1	AT2G45130	0.00557312	0.97411	2	AT3G51040	0.00567525	0.341836	2	AT4G32980	0.00317169	0.286789	3	AT5G41100	0.00225384	0.676281	3
AT1G43640	0.0598699	0.516508	1	AT1G43640	0.0598699	0.516508	1	AT2G45150	0.00314855	1.63991	4	AT3G51090	0.0496572	0.117503	1	AT4G33000	0.00549119	0.311583	1	AT5G41120	0.00224424	1.11185	6
AT1G43650	0.0108396	0.493685	2	AT1G43650	0.0108396	0.493685	2	AT2G45220	0.00245717	0.36188	5	AT3G51110	0.0650224	0.679265	1	AT4G33200	0.00189792	0.450481	1	AT5G41130	0.00181813	0.347767	4
AT1G43770	0.0275741	0.081828	5	AT1G43770	0.0275741	0.081828	5	AT2G45270	0.0029565	0.30737	2	AT3G51190	0.00473527	0.372203	7	AT4G33220	0.00247582	0.345317	5	AT5G41170	0.00316778	0.249769	7
AT1G43800	0.0353776	0.137478	3	AT1G43800	0.0353776	0.137478	3	AT2G45340	0.00165552	2.89081	3	AT3G51220	0.0195646	0.382991	1	AT4G33280	0.0112955	0.718831	2	AT5G41180	0.00411574	0.485064	1
AT1G43850	0.00164937	0.599573	2	AT1G43850	0.00164937	0.599573	2	AT2G45470	0.00266072	0.425781	3	AT3G51230	0.00674438	0.350269	1	AT4G33300	0.0268898	0.228788	1	AT5G41370	0.00186281	0.30454	3
AT1G44090	0.00690375	0.335847	1	AT1G44090	0.00690375	0.335847	1	AT2G45540	0.00196325	0.14977	2	AT3G51240	0.0548718	0.0711683	3	AT4G33330	0.00219187	0.321191	5	AT5G41400	0.0136882	0.192377	6
AT1G44110	0.0242115	0.0380615	3	AT1G44110	0.0242115	0.0380615	3	AT2G45570	0.0021979	1.26618	3	AT3G51250	0.045927	0.0414824	3	AT4G33390	0.00346608	0.164115	3	AT5G41460	0.00489762	0.527919	4
AT1G44160	0.0118471	0.4155	9	AT1G44160	0.0118471	0.4155	9	AT2G45580	0.0024953	1.05339	3	AT3G51280	0.00326922	0.31127	3	AT4G33400	0.00775908	0.0833837	1	AT5G41470	0.020933	0.377678	3
AT1G44224	0.0214876	0.278477	5	AT1G44224	0.0214876	0.278477	5	AT2G45620	0.0019297	0.293365	2	AT3G51310	0.00169834	0.330818	3	AT4G33470	0.00322297	0.648643	2	AT5G41480	0.00249367	1.35361	3
AT1G44350	0.0139299	0.139619	3	AT1G44350	0.0139299	0.139619	3	AT2G45630	0.0563586	0.0729864	5	AT3G51320	0.00268758	0.612045	2	AT4G33530	0.00308603	0.169232	4	AT5G41490	0.00748675	2.42477	3
AT1G44446	0.0648165	0.0385597	4	AT1G44446	0.0648165	0.0385597	4	AT2G45740	0.0176405	0.212111	2	AT3G51440	0.00353922	0.682254	3	AT4G33560	0.0606232	0.857879	3	AT5G41620	0.0273435	0.548965	1
AT1G44770	0.0540092	0.0319532	1	AT1G44770	0.0540092	0.0319532	1	AT2G45760	0.00689222	0.305791	2	AT3G51470	0.00377613	0.324239	3	AT4G33700	0.00308663	0.342287	1	AT5G41650	0.0423873	0.281858	7
AT1G44780	0.025465	0.48338	5	AT1G44780	0.025465	0.48338	5	AT2G45870	0.00305348	0.363502	6	AT3G51490	0.00169844	0.365312	1	AT4G33770	0.0196272	0.167433	3	AT5G41670	0.00300098	0.29588	1
AT1G44790	0.0202255	0.684351	1	AT1G44790	0.0202255	0.684351	1	AT2G45880	0.0101198	0.125629	2	AT3G51550	0.0142368	0.0332774	3	AT4G33860	0.0305267	0.223501	2	AT5G41680	0.0584851	0.234684	2
AT1G44800	0.0219866	0.232525	2	AT1G44800	0.0219866	0.232525	2	AT2G45910	0.0200588	0.128397	4	AT3G51640	0.00366856	0.137752	5	AT4G33880	0.0140675	0.185413	3	AT5G41690	0.0101079	0.305166	3
AT1G44810	0.00514171	0.567659	3	AT1G44810	0.00514171	0.567659	3	AT2G45930	0.0505446	0.644061	2	AT3G51690	0.0142319	0.270979	3	AT4G33905	0.00951722	0.186018	1	AT5G41750	0.0371403	0.971668	2
AT1G44820	0.0267898	0.298389	1	AT1G44820	0.0267898	0.298389	1	AT2G45950	0.00416207	0.295053	3	AT3G51700	0.00517479	0.92532	1	AT4G33985	0.00831322	0.3535	11	AT5G41760	0.00762118	0.173695	4
AT1G44830	0.0372056	0.173327	5	AT1G44830	0.0372056	0.173327	5	AT2G45970	0.00243357	0.342819	1	AT3G51720	0.00710219	0.150205	3	AT4G34040	0.00666655	0.291524	3	AT5G41770	0.0323012	0.0192709	1
AT1G44890	0.0708397	0.11174	5	AT1G44890	0.0708397	0.11174	5	AT2G46180	0.00195524	0.30771	1	AT3G51800	0.00483343	1.50324	3	AT4G34060	0.0141249	0.266193	1	AT5G41780	0.0332099	0.320661	1
AT1G44900	0.0301007	0.088212	1	AT1G44900	0.0301007	0.088212	1	AT2G46220	0.00617778	0.28916	2	AT3G51850	0.0026222	0.317453	4	AT4G34070	0.0045133	0.309493	5	AT5G41790	0.00163504	1.03988	3
AT1G45015	0.0432224	0.323886	2	AT1G45015	0.0432224	0.323886	2	AT2G46270	0.00385235	0.293353	5	AT3G51880	0.0400671	0.117338	3	AT4G34110	0.00437625	0.160031	3	AT5G41870	0.0616406	0.118559	5
AT1G45063	0.00370643	0.322881	3	AT1G45063	0.00370643	0.322881	3	AT2G46310	0.00926199	0.162654	2	AT3G51950	0.0053332	0.150861	3	AT4G34120	0.00533633	0.714482	5	AT5G41900	0.0135192	0.142576	4
AT1G45130	0.00332545	0.403829	2	AT1G45130	0.00332545	0.403829	2	AT2G46430	0.00810508	0.0776981	2	AT3G52290	0.00327738	0.310293	2	AT4G34131	0.00834723	0.110842	3	AT5G41920	0.00296283	0.385225	4
AT1G45160	0.00501519	0.833095	2	AT1G45160	0.00501519	0.833095	2	AT2G46440	0.00567458	1.91973	1	AT3G52520	0.0101888	0.327685	2	AT4G34135	0.00277037	0.332163	1	AT5G41980	0.0294467	0.380569	5
AT1G45201	0.00282028	0.328044	1	AT1G45201	0.00282028	0.328044	1	AT2G46470	0.019038	0.270859	3	AT3G52570	0.0118782	0.340313	1	AT4G34138	0.00271544	0.336499	1	AT5G42010	0.0314257	0.097298	1
AT1G45474	0.0147491	0.48469	1	AT1G45474	0.0147491	0.48469	1	AT2G46490	0.0474138	0.0721308	2	AT3G52600	0.0115867	0.129496	4	AT4G34215	0.0255808	0.338287	2	AT5G42030	0.0167542	0.30194	2
AT1G45976	0.00464317	0.284057	1	AT1G45976	0.00464317	0.284057	1	AT2G46520	0.00278332	0.16366	2	AT3G52820	0.02182	0.0939969	1	AT4G34220	0.0231394	0.284177	4	AT5G42090	0.0418093	0.0480867	4
AT1G46480	0.00547633	0.320886	1	AT1G46480	0.00547633	0.320886	1	AT2G46530	0.00232452	0.29992	3	AT3G52910	0.041246	0.0842316	2	AT4G34250	0.00539456	0.335391	2	AT5G42220	0.00309806	0.324644	8
AT1G47240	0.00501471	0.335637	5	AT1G47240	0.00501471	0.335637	5	AT2G46610	0.00615191	0.277337	5	AT3G52950	0.00539083	0.143263	1	AT4G34570	0.00273103	0.275827	6	AT5G42230	0.00541484	0.894103	3
AT1G47270	0.0516134	0.0693588	7	AT1G47270	0.0516134	0.0693588	7	AT2G46660	0.00232869	1.11259	3	AT3G53030	0.00279503	0.291377	4	AT4G34610	0.00267197	0.306664	5	AT5G42240	0.0404484	0.0217166	5
AT1G47290	0.00322243	0.308708	1	AT1G47290	0.00322243	0.308708	1	AT2G46700	0.00461228	0.321569	1	AT3G53060	0.0546997	0.779059	2	AT4G34640	0.00337545	0.63592	2	AT5G42250	0.0274261	0.043733	3
AT1G47330	0.0110941	0.0740679	5	AT1G47330	0.0110941	0.0740679	5	AT2G46750	0.0165783	0.472254	1	AT3G53090	0.0272924	0.291631	6	AT4G34900	0.00203402	0.319976	3	AT5G42260	0.0297774	0.753751	4
AT1G47340	0.00269256	1.11121	4	AT1G47340	0.00269256	1.11121	4	AT2G46830	0.00707873	0.101085	6	AT3G53100	0.0198573	0.13532	4	AT4G35000	0.00433347	0.366927	2	AT5G42310	0.020422	0.181301	5
AT1G47420	0.0355264	0.255306	1	AT1G47420	0.0355264	0.255306	1	AT2G46850	0.0062586	0.112767	3	AT3G53130	0.037992	0.0639226	2	AT4G35230	0.0118049	0.0709726	5	AT5G42340	0.00207031	0.32295	2
AT1G47497	0.011115	0.278803	4	AT1G47497	0.011115	0.278803	4	AT2G46950	0.00231694	1.01022	4	AT3G53190	0.0330252	0.160163	3	AT4G35335	0.00366422	0.349098	1	AT5G42350	0.00250568	0.309741	5
AT1G47500	0.0251728	0.195555	3	AT1G47500	0.0251728	0.195555	3	AT2G47020	0.00336105	0.316506	5	AT3G53240	0.00141565	0.359473	6	AT4G35350	0.00375126	0.334439	5	AT5G42380	0.00779543	0.604171	1
AT1G47510	0.0431888	0.0944338	5	AT1G47510	0.0431888	0.0944338	5	AT2G47040	0.00220706	0.340565	3	AT3G53260	0.0254481	0.0247275	2	AT4G35390	0.00367889	0.872575	3	AT5G42390	0.00775232	0.385605	4
AT1G47540	0.0139611	0.64134	4	AT1G47540	0.0139611	0.64134	4	AT2G47090	0.00197221	0.283325	2	AT3G53380	0.0481955	0.0808802	5	AT4G35560	0.00131847	0.634863	4	AT5G42400	0.00103722	1.75292	9
AT1G47610	0.00730953	0.175985	2	AT1G47610	0.00730953	0.175985	2	AT2G47180	0.0112659	0.116329	5	AT3G53490	0.00589123	0.33691	3	AT4G35650	0.00350037	0.349682	5	AT5G42450	0.00771919	0.564372	4
AT1G47620	0.0026888	0.627179	2	AT1G47620	0.0026888	0.627179	2	AT2G47240	0.0224247	0.0602875	6	AT3G53540	0.00152776	0.618832	2	AT4G35660	0.0193571	0.158903	2	AT5G42460	0.00372818	0.600348	2
AT1G47710	0.0377502	0.162365	1	AT1G47710	0.0377502	0.162365	1	AT2G47250	0.00785815	0.0760006	3	AT3G53600	0.00841494	0.293547	2	AT4G35780	0.00252114	0.302339	1	AT5G42480	0.00168456	0.658001	3
AT1G47720	0.0167772	0.198557	4	AT1G47720	0.0167772	0.198557	4	AT2G47280	0.0211394	0.481263	2	AT3G53680	0.00638224	0.382628	6	AT4G35850	0.00305521	0.326215	1	AT5G42590	0.0173692	0.159783	3
AT1G47750	0.0386479	0.0464498	2	AT1G47750	0.0386479	0.0464498	2	AT2G47460	0.00758236	0.311599	6	AT3G53700	0.0747684	0.124097	1	AT4G35870	0.00319019	0.172043	1	AT5G42600	0.0146251	0.123629	3
AT1G47810	0.00291336	3.90795	1	AT1G47810	0.00291336	3.90795	1	AT2G47485	0.0103302	0.59731	2	AT3G53720	0.0105852	0.0508324	1	AT4G35930	0.0461724	0.262875	4	AT5G42610	0.037417	0.285832	4
AT1G47900	0.0117957	0.071814	1	AT1G47900	0.0117957	0.071814	1	AT2G47590	0.0165401	0.186716	1	AT3G53810	0.0151249	0.185397	2	AT4G36020	0.00423049	0.358628	8	AT5G42650	0.0109772	0.15371	1
AT1G47960	0.0451554	0.243956	1	AT1G47960	0.0451554	0.243956	1	AT2G47680	0.00463899	0.594654	4	AT3G54010	0.00650442	0.213547	7	AT4G36050	0.042379	0.225829	2	AT5G42690	0.0499325	0.298216	1
AT1G47980	0.00461071	0.896924	2	AT1G47980	0.00461071	0.896924	2	AT2G47790	0.0104109	0.10856	2	AT3G54040	0.071664	0.0671066	1	AT4G36070	0.00246511	0.640714	3	AT5G42720	0.0135445	0.157066	3
AT1G47990	0.00800892	0.704296	2	AT1G47990	0.00800892	0.704296	2	AT2G47800	0.000817517	0.736269	2	AT3G54050	0.0417302	0.0503014	9	AT4G36080	0.00276433	0.1262	4	AT5G42790	0.00831328	0.611825	8
AT1G48000	0.0118163	0.151766	5	AT1G48000	0.0118163	0.151766	5	AT2G47820	0.00343627	0.477296	1	AT3G54060	0.00307524	0.93788	2	AT4G36090	0.00563398	0.150553	3	AT5G42810	0.0543512	0.152561	2
AT1G48020	0.030715	0.0826663	1	AT1G48020	0.030715	0.0826663	1					AT3G54100	0.00626055	0.11156	1	AT4G36120	0.0661561	0.493342	1	AT5G42870	0.0168816	0.135475	3
AT1G48040	0.00696809	0.334087	4	AT1G48040	0.00696809	0.334087	4					AT3G54120	0.012135	0.748993	1	AT4G36180	0.00217531	0.184885	7	AT5G42920	0.019986	0.353905	3
AT1G48090	0.00227546	0.044932	6	AT1G48090	0.00227546	0.044932	6					AT3G54150	0.0177529	0.382131	7	AT4G36190	0.00865755	0.422065	2	AT5G42940	0.00409809	0.308441	3
AT1G48110	0.00447809	0.30431	3	AT1G48110	0.00447809	0.30431	3					AT3G54220	0.00791481	0.0871231	3	AT4G36210	0.00641077	0.303148	3	AT5G42960	0.0191179	0.109194	5
AT1G48220	0.0310444	0.71146	6	AT1G48220	0.0310444	0.71146	6					AT3G54250	0.0185979	0.057909	6	AT4G36240	0.0214216	0.178626	1	AT5G43020	0.0195527	0.166764	3
AT1G48260	0.00638557	0.159678	2	AT1G48260	0.00638557	0.159678	2					AT3G54260	0.00327405	1.10578	1	AT4G36380	0.0025399	0.334575	1	AT5G43060	0.0216725	0.0871327	8
AT1G48280	0.00539734	0.427527	4	AT1G48280	0.00539734	0.427527	4					AT3G54270	0.0474326	0.041694	3	AT4G36420	0.00739443	0.676686	4	AT5G43100	0.0152807	0.0961729	1
AT1G48370	0.00722443	0.257381	5	AT1G48370	0.00722443	0.257381	5					AT3G54280	0.00686939	0.155946	1	AT4G36450	0.00392568	0.308081	2	AT5G43110	0.00585254	0.709332	1
AT1G48405	0.0257785	0.373179	5	AT1G48405	0.0257785	0.373179	5					AT3G54450	0.0151821	0.104202	1	AT4G36470	0.0153007	0.309077	4	AT5G43130	0.0115251	0.432037	5
AT1G48470	0.00399002	0.310549	6	AT1G48470	0.00399002	0.310549	6					AT3G54460	0.0023631	1.03185	2	AT4G36520	0.00865859	0.226854	2	AT5G43140	0.0638283	0.083438	1
AT1G48480	0.00387304	0.357155	2	AT1G48480	0.00387304	0.357155	2					AT3G54500	0.00236138	0.535585	3	AT4G36530	0.00359263	0.652168	1	AT5G43190	0.00616069	0.368292	2
AT1G48500	0.00421795	0.686452	1	AT1G48500	0.00421795	0.686452	1					AT3G54670	0.00117573	0.29687	4	AT4G36570	0.0701134	0.452673	1	AT5G43240	0.0247155	0.78156	3
AT1G48530	0.00701514	1.50444	2	AT1G48530	0.00701514	1.50444	2					AT3G54740	0.00340502	0.576885	2	AT4G36600	0.0137995	1.42022	1	AT5G43250	0.0297293	0.2355	3
AT1G48540	0.00407597	0.200329	3	AT1G48540	0.00407597	0.200329	3					AT3G54790	0.00181929	0.317908	5	AT4G36690	0.00248348	0.919578	1	AT5G43300	0.0336858	0.485239	3
AT1G48620	0.00252861	0.760988	3	AT1G48620	0.00252861	0.760988	3					AT3G54800	0.00193394	1.23225	3	AT4G36710	0.0141929	0.0684439	6	AT5G43310	0.036049	0.249638	1
AT1G48635	0.0034724	0.632924	7	AT1G48635	0.0034724	0.632924	7					AT3G54950	0.00549522	0.331672	1	AT4G36740	0.00624537	0.329092	3	AT5G43320	0.0606394	0.0301374	2
AT1G48690	0.0703751	0.370232	3	AT1G48690	0.0703751	0.370232	3					AT3G54990	0.00739779	0.530756	2	AT4G36750	0.0235853	0.140875	9	AT5G43380	0.00881335	0.148533	4
AT1G48740	0.0139496	0.429057	6	AT1G48740	0.0139496	0.429057	6					AT3G55040	0.00881961	0.1752	6	AT4G36790	0.0135279	0.135331	6	AT5G43400	0.036107	0.114757	3
AT1G48760	0.00852861	0.291143	1	AT1G48760	0.00852861	0.291143	1					AT3G55050	0.00378734	0.297831	5	AT4G36820	0.0275385	0.266202	1	AT5G43420	0.0214712	0.111024	3
AT1G48800	0.00181083	2.20568	7	AT1G48800	0.00181083	2.20568	7					AT3G55070	0.00308341	0.349383	3	AT4G36830	0.00912158	0.169805	2	AT5G43440	0.0306816	0.266846	4
AT1G48840	0.0150577	0.136562	8	AT1G48840	0.0150577	0.136562	8					AT3G55120	0.00489802	0.383469	1	AT4G36850	0.00979893	0.235622	1	AT5G43460	0.0079815	0.749151	1
AT1G48850	0.0457895	0.0906607	3	AT1G48850	0.0457895	0.0906607	3					AT3G55130	0.0114317	0.266446	4	AT4G36860	0.0694859	0.0430604	1	AT5G43470	0.00420793	1.5115	2
AT1G48860	0.00891412	0.5516	3	AT1G48860	0.00891412	0.5516	3					AT3G55210	0.0239549	0.478743	4	AT4G36940	0.0101276	0.0772263	2	AT5G43540	0.0378097	0.442072	5
AT1G48870	0.00250936	0.608644	5	AT1G48870	0.00250936	0.608644	5					AT3G55320	0.00352118	0.184206	2	AT4G36945	0.00381507	0.819799	1	AT5G43560	0.0183792	0.158129	3
AT1G48910	0.00338398	0.34678	1	AT1G48910	0.00338398	0.34678	1					AT3G55400	0.00515302	0.533193	2	AT4G36950	0.020082	0.061837	5	AT5G43580	0.018174	0.345231	4
AT1G48920	0.00261214	0.893751	2	AT1G48920	0.00261214	0.893751	2					AT3G55410	0.00280456	0.152646	3	AT4G37020	0.0421258	0.374242	3	AT5G43610	0.0350575	0.351736	4
AT1G49000	0.0235139	0.507896	4	AT1G49000	0.0235139	0.507896	4					AT3G55480	0.0248602	0.185032	4	AT4G37070	0.0127498	0.0848021	2	AT5G43620	0.0319011	0.661948	7
AT1G49030	0.0316489	0.124161	2	AT1G49030	0.0316489	0.124161	2					AT3G55500	0.0758435	0.0724018	2	AT4G37080	0.00227592	0.316287	1	AT5G43650	0.0143018	0.468477	7
AT1G49050	0.00645176	0.606349	4	AT1G49050	0.00645176	0.606349	4					AT3G55510	0.00237018	0.621416	5	AT4G37110	0.0656644	0.33439	3	AT5G43660	0.0035666	0.295669	2
AT1G49120	0.00973553	0.663792	5	AT1G49120	0.00973553	0.663792	5					AT3G55550	0.00191233	0.68489	4	AT4G37150	0.00564683	0.601521	7	AT5G43670	0.0657331	0.109929	2
AT1G49130	0.00474297	0.827932	1	AT1G49130	0.00474297	0.827932	1					AT3G55760	0.00234003	0.327387	18	AT4G37235	0.00767987	0.401321	2	AT5G43690	0.0116774	0.704182	2
AT1G49140	0.0272393	0.149497	2	AT1G49140	0.0272393	0.149497	2					AT3G55800	0.011462	0.423442	6	AT4G37250	0.0129212	0.138496	3	AT5G43710	0.00818923	0.621712	3
AT1G49160	0.00258701	0.301283	2	AT1G49160	0.00258701	0.301283	2					AT3G55830	0.00425442	0.307047	1	AT4G37270	0.00161869	0.67252	1	AT5G43740	0.0300587	0.901933	3
AT1G49260	0.00928617	0.959672	2	AT1G49260	0.00928617	0.959672	2					AT3G55840	0.0147384	0.337088	3	AT4G37310	0.0242487	0.175718	4	AT5G43745	0.0432619	0.216324	2
AT1G49270	0.00815434	0.499834	2	AT1G49270	0.00815434	0.499834	2					AT3G55870	0.0165851	0.154712	1	AT4G37320	0.016414	0.0579329	3	AT5G43780	0.0548331	0.0741051	8
AT1G49340	0.0021878	0.194121	1	AT1G49340	0.0021878	0.194121	1					AT3G55970	0.0150542	0.325108	5	AT4G37390	0.0384126	0.120504	2	AT5G43810	0.0212941	0.102924	1
AT1G49360	0.00479692	0.330841	5	AT1G49360	0.00479692	0.330841	5					AT3G55980	0.0049157	0.305845	1	AT4G37400	0.00812607	0.326919	2	AT5G43830	0.0330828	0.101265	1
AT1G49430	0.0020211	0.330098	2	AT1G49430	0.0020211	0.330098	2					AT3G56060	0.0375561	0.141599	1	AT4G37410	0.0725924	0.0923721	1	AT5G43850	0.0229373	0.101974	3
AT1G49540	0.00315321	0.336875	4	AT1G49540	0.00315321	0.336875	4					AT3G56100	0.0368699	0.549726	3	AT4G37445	0.0355273	0.0768037	3	AT5G43860	0.0364827	0.0784184	2
AT1G49560	0.0045471	0.566185	2	AT1G49560	0.0045471	0.566185	2					AT3G56140	0.00341775	0.355318	1	AT4G37460	0.00315715	0.377197	4	AT5G43870	0.0454034	0.0679474	2
AT1G49580	0.00216406	0.682634	3	AT1G49580	0.00216406	0.682634	3					AT3G56200	0.00267657	0.401748	1	AT4G37560	0.00302195	0.646919	3	AT5G43900	0.0391447	0.0441581	1
AT1G49620	0.0157355	0.419443	4	AT1G49620	0.0157355	0.419443	4					AT3G56230	0.00469495	0.337242	6	AT4G37610	0.00415683	0.558717	2	AT5G43910	0.0482487	0.43833	1
AT1G49630	0.0222273	0.252529	4	AT1G49630	0.0222273	0.252529	4					AT3G56270	0.0155432	1.34551	2	AT4G37760	0.00236672	0.367091	6	AT5G43920	0.00533676	0.472145	4
AT1G49640	0.0544505	0.354322	13	AT1G49640	0.0544505	0.354322	13					AT3G56360	0.0133065	0.275295	1	AT4G37790	0.0097936	0.652842	1	AT5G43930	0.00186389	0.937648	5
AT1G49650	0.00685412	0.352681	2	AT1G49650	0.00685412	0.352681	2					AT3G56400	0.00482897	0.307533	2	AT4G37870	0.00855251	0.0761348	1	AT5G43940	0.029143	0.0770183	3
AT1G49660	0.0231066	0.313733	3	AT1G49660	0.0231066	0.313733	3					AT3G56410	0.000994305	0.838904	4	AT4G37880	0.048959	0.0691815	3	AT5G43950	0.00282176	1.05773	3
AT1G49670	0.022867	0.277856	2	AT1G49670	0.022867	0.277856	2					AT3G56430	0.00628874	0.161949	2	AT4G38070	0.0236267	0.452081	2	AT5G43960	0.00322698	0.298345	3
AT1G49710	0.00989351	0.447913	6	AT1G49710	0.00989351	0.447913	6					AT3G56520	0.0098974	0.719664	2	AT4G38140	0.00898981	0.344999	2	AT5G43980	0.0324643	0.0433663	1
AT1G49770	0.00437576	0.329273	2	AT1G49770	0.00437576	0.329273	2					AT3G56590	0.00496676	0.19008	2	AT4G38150	0.008939	0.329248	4	AT5G43990	0.0016905	1.09172	7
AT1G49840	0.00544372	0.165141	3	AT1G49840	0.00544372	0.165141	3					AT3G56600	0.00304882	1.02777	2	AT4G38170	0.00511303	0.315163	1	AT5G44040	0.0230137	0.387807	2
AT1G49860	0.0181711	0.102295	6	AT1G49860	0.0181711	0.102295	6					AT3G56620	0.00328188	0.739346	5	AT4G38190	0.00353498	0.113992	8	AT5G44080	0.025315	0.228547	5
AT1G49960	0.00743091	0.114865	2	AT1G49960	0.00743091	0.114865	2					AT3G56680	0.0162685	0.610934	3	AT4G38250	0.00568453	0.184472	4	AT5G44100	0.0402464	0.0232883	3
AT1G49970	0.00721694	0.157124	1	AT1G49970	0.00721694	0.157124	1					AT3G56690	0.00936135	0.69632	1	AT4G38270	0.00196079	0.667617	8	AT5G44160	0.00284989	0.671609	5
AT1G49980	0.0322731	0.627235	2	AT1G49980	0.0322731	0.627235	2					AT3G56700	0.015753	0.731042	1	AT4G38480	0.00325151	0.278575	4	AT5G44180	0.00337562	0.380736	2
AT1G49990	0.00678415	0.148413	4	AT1G49990	0.00678415	0.148413	4					AT3G56740	0.00398203	0.40088	2	AT4G38600	0.00283471	0.0830129	4	AT5G44190	0.006858	0.168724	4
AT1G50110	0.00740894	0.169592	8	AT1G50110	0.00740894	0.169592	8					AT3G57100	0.0151328	0.0817144	1	AT4G38620	0.0476027	0.0646895	2	AT5G44210	0.0125422	0.181834	2
AT1G50200	0.00410853	0.106934	5	AT1G50200	0.00410853	0.106934	5					AT3G57120	0.0119431	0.32688	2	AT4G38650	0.00239995	0.657614	5	AT5G44230	0.0491965	0.197954	6
AT1G50240	0.00202753	0.49719	16	AT1G50240	0.00202753	0.49719	16					AT3G57180	0.0043274	0.305043	1	AT4G38670	0.0175928	0.0928553	3	AT5G44240	0.0318356	0.046955	3
AT1G50260	0.00205931	0.31574	6	AT1G50260	0.00205931	0.31574	6					AT3G57200	0.00262416	0.657635	5	AT4G38690	0.00423252	0.329888	5	AT5G44250	0.0158909	0.354919	1
AT1G50270	0.0631851	0.373376	1	AT1G50270	0.0631851	0.373376	1					AT3G57240	0.00554466	0.602899	1	AT4G38700	0.0309581	0.321707	1	AT5G44260	0.064801	0.0534011	3
AT1G50280	0.0220751	0.592758	3	AT1G50280	0.0220751	0.592758	3					AT3G57270	0.0350094	0.381808	1	AT4G38710	0.0282825	0.137718	1	AT5G44290	0.0520703	0.0376449	5
AT1G50300	0.0260404	0.0960677	1	AT1G50300	0.0260404	0.0960677	1					AT3G57300	0.00442222	0.567247	1	AT4G38730	0.0362466	0.0764937	5	AT5G44330	0.00632127	0.290877	3
AT1G50420	0.00838003	0.109987	5	AT1G50420	0.00838003	0.109987	5					AT3G57370	0.003629	3.10922	6	AT4G38770	0.0197448	0.172676	2	AT5G44350	0.0152992	0.35589	4
AT1G50480	0.00213591	0.981597	3	AT1G50480	0.00213591	0.981597	3					AT3G57380	0.0276654	0.241979	3	AT4G38780	0.00121939	0.612942	3	AT5G44390	0.00250576	0.325624	1
AT1G50590	0.00505068	1.08692	2	AT1G50590	0.00505068	1.08692	2					AT3G57430	0.0135091	0.540175	4	AT4G38890	0.0020249	0.313017	3	AT5G44400	0.0024958	0.331436	1
AT1G50610	0.0146477	0.227161	5	AT1G50610	0.0146477	0.227161	5					AT3G57490	0.0298822	0.228531	2	AT4G38930	0.00449024	0.308944	1	AT5G44410	0.0128671	0.38601	4
AT1G50680	0.00407839	0.32082	2	AT1G50680	0.00407839	0.32082	2					AT3G57520	0.00173847	0.330121	7	AT4G39000	0.0131749	0.138662	2	AT5G44500	0.0368938	0.143794	1
AT1G50720	0.0394515	0.43006	6	AT1G50720	0.0394515	0.43006	6					AT3G57540	0.00450419	0.334078	6	AT4G39010	0.00445955	1.08058	4	AT5G44550	0.0178768	0.133137	2
AT1G50840	0.00274676	0.300987	6	AT1G50840	0.00274676	0.300987	6					AT3G57650	0.00311866	0.379461	6	AT4G39050	0.00132156	0.314368	6	AT5G44560	0.0454489	0.045657	1
AT1G51110	0.00356243	0.594628	1	AT1G51110	0.00356243	0.594628	1					AT3G57710	0.0266233	0.0959191	1	AT4G39080	0.00483758	0.224755	3	AT5G44580	0.0636932	0.714584	3
AT1G51120	0.00390588	0.641859	2	AT1G51120	0.00390588	0.641859	2					AT3G57720	0.00782179	0.312384	3	AT4G39210	0.0192386	0.0456217	3	AT5G44640	0.0136449	0.319308	2
AT1G51170	0.00265657	1.81037	2	AT1G51170	0.00265657	1.81037	2					AT3G57730	0.0334657	0.0772126	1	AT4G39350	0.0129758	0.128805	10	AT5G44670	0.0025628	0.334824	2
AT1G51220	0.00443821	0.287342	2	AT1G51220	0.00443821	0.287342	2					AT3G57750	0.0158493	0.254185	4	AT4G39370	0.00274896	0.316379	1	AT5G44680	0.00698839	0.208346	2
AT1G51250	0.0285225	0.847208	2	AT1G51250	0.0285225	0.847208	2					AT3G57760	0.0274772	0.489806	3	AT4G39650	0.0150327	0.531152	2	AT5G44720	0.0322717	0.266467	2
AT1G51340	0.00518252	0.166787	3	AT1G51340	0.00518252	0.166787	3					AT3G57860	0.00539597	0.34171	7	AT4G39660	0.0028606	0.324584	3	AT5G44740	0.0574495	0.338362	2
AT1G51360	0.0173917	0.764408	2	AT1G51360	0.0173917	0.764408	2					AT3G57890	0.00207247	0.359265	3	AT4G39730	0.0147485	0.167467	3	AT5G44770	0.0327582	0.234271	1
AT1G51370	0.00312179	0.652076	1	AT1G51370	0.00312179	0.652076	1					AT3G57940	0.0026723	0.160369	2	AT4G39850	0.00291739	0.113323	4	AT5G44780	0.00785923	0.771031	1
AT1G51380	0.0376737	0.0294309	4	AT1G51380	0.0376737	0.0294309	4					AT3G58010	0.0210958	0.208898	1	AT4G39860	0.0088308	0.16939	3	AT5G44785	0.00600095	0.168202	3
AT1G51390	0.0511795	0.0314996	3	AT1G51390	0.0511795	0.0314996	3					AT3G58220	0.00753446	0.617898	3	AT4G39950	0.0237812	0.0680076	1	AT5G44790	0.00912604	0.0982852	7
AT1G51400	0.0124773	0.338854	3	AT1G51400	0.0124773	0.338854	3					AT3G58270	0.0119525	0.650628	1	AT4G39955	0.016778	0.0803209	1	AT5G44800	0.00331208	0.377581	2
AT1G51410	0.0077408	0.180811	4	AT1G51410	0.0077408	0.180811	4					AT3G58380	0.00457461	2.19542	2	AT4G39970	0.0122793	0.700498	1	AT5G44820	0.0276475	0.289339	4
AT1G51440	0.00870979	0.7217	2	AT1G51440	0.00870979	0.7217	2					AT3G58450	0.0127538	0.173017	3	AT4G39980	0.0115467	0.212309	3	AT5G44870	0.00216615	1.61672	5
AT1G51620	0.0311788	0.38293	2	AT1G51620	0.0311788	0.38293	2					AT3G58460	0.0172966	0.0624118	2	AT4G39990	0.0117022	0.171369	4	AT5G44930	0.00793696	1.74437	2
AT1G51630	0.0466782	0.0899347	3	AT1G51630	0.0466782	0.0899347	3					AT3G58510	0.00207819	0.355573	2					AT5G44980	0.02401	0.479857	1
AT1G51640	0.00611933	0.109898	3	AT1G51640	0.00611933	0.109898	3					AT3G58530	0.010995	0.232428	3					AT5G45020	0.00431843	0.312041	1
AT1G51760	0.0261895	0.0378734	6	AT1G51760	0.0261895	0.0378734	6					AT3G58570	0.00211892	0.644793	1					AT5G45030	0.0309827	0.0697013	5
AT1G51770	0.00401859	0.257117	3	AT1G51770	0.00401859	0.257117	3					AT3G58590	0.00192812	0.304579	1					AT5G45070	0.00376988	0.333537	3
AT1G51800	0.0282547	0.139782	1	AT1G51800	0.0282547	0.139782	1					AT3G58600	0.00933694	0.155339	1					AT5G45080	0.00291261	3.7433	3
AT1G51805	0.00478306	0.103407	1	AT1G51805	0.00478306	0.103407	1					AT3G58650	0.00178738	0.589399	5					AT5G45100	0.0231505	0.130851	10
AT1G51820	0.00160005	1.23353	2	AT1G51820	0.00160005	1.23353	2					AT3G58660	0.0036324	0.259419	4					AT5G45170	0.0366389	0.0949836	4
AT1G51890	0.0330155	0.194188	3	AT1G51890	0.0330155	0.194188	3					AT3G58810	0.00318907	0.319673	5					AT5G45250	0.0125611	0.168543	3
AT1G51915	0.0155088	0.959158	3	AT1G51915	0.0155088	0.959158	3					AT3G58900	0.0063387	0.293029	5					AT5G45260	0.0128482	0.550564	5
AT1G51940	0.0239376	0.197962	3	AT1G51940	0.0239376	0.197962	3					AT3G59000	0.0389673	0.208194	2					AT5G45275	0.0222597	0.111758	2
AT1G51950	0.00558119	0.288812	2	AT1G51950	0.00558119	0.288812	2					AT3G59020	0.00398892	0.107356	1					AT5G45280	0.0224373	0.366693	2
AT1G51960	0.0359694	0.458917	2	AT1G51960	0.0359694	0.458917	2					AT3G59030	0.00679965	0.273257	2					AT5G45910	0.00730844	0.162824	2
AT1G52000	0.0440124	0.592453	4	AT1G52000	0.0440124	0.592453	4					AT3G59040	0.0097611	0.226825	1					AT5G45930	0.0367216	0.0560555	2
AT1G52030	0.0404384	0.276425	4	AT1G52030	0.0404384	0.276425	4					AT3G59060	0.0156733	0.25348	1					AT5G45940	0.0452315	0.398909	1
AT1G52070	0.0396512	0.0709844	2	AT1G52070	0.0396512	0.0709844	2					AT3G59150	0.00584307	0.144704	3					AT5G45960	0.00360358	0.656423	2
AT1G52080	0.0455001	0.197821	3	AT1G52080	0.0455001	0.197821	3					AT3G59190	0.00368671	0.609217	3					AT5G46050	0.00482032	0.468736	2
AT1G52150	0.00318199	0.334383	3	AT1G52150	0.00318199	0.334383	3					AT3G59200	0.0156828	0.230965	1					AT5G46070	0.00560873	0.0758797	4
AT1G52200	0.0161325	0.139654	2	AT1G52200	0.0161325	0.139654	2					AT3G59220	0.00467391	0.331346	28					AT5G46110	0.00585785	0.189365	1
AT1G52240	0.0648699	0.459375	3	AT1G52240	0.0648699	0.459375	3					AT3G59380	0.00391909	0.3537	3					AT5G46130	0.0248815	0.482066	6
AT1G52260	0.0584812	0.595014	1	AT1G52260	0.0584812	0.595014	1					AT3G59410	0.00117433	0.57901	3					AT5G46150	0.0511571	0.049878	4
AT1G52290	0.0189499	0.45259	8	AT1G52290	0.0189499	0.45259	8					AT3G59480	0.0038193	0.366363	2					AT5G46180	0.00581531	0.318989	2
AT1G52320	0.0463658	0.04547	2	AT1G52320	0.0463658	0.04547	2					AT3G59520	0.0250398	0.124249	2					AT5G46190	0.013779	0.194896	2
AT1G52330	0.0556402	1.31694	2	AT1G52330	0.0556402	1.31694	2					AT3G59550	0.00669001	0.276212	2					AT5G46200	0.0038306	0.81566	4
AT1G52340	0.00482467	0.320698	6	AT1G52340	0.00482467	0.320698	6					AT3G59630	0.00922757	0.860436	3					AT5G46240	0.00917009	0.274466	2
AT1G52370	0.00468933	0.360021	4	AT1G52370	0.00468933	0.360021	4					AT3G59670	0.0030023	0.273806	9					AT5G46250	0.0375913	0.567425	7
AT1G52380	0.00326061	0.606523	4	AT1G52380	0.00326061	0.606523	4					AT3G59690	0.00262417	0.326096	3					AT5G46320	0.0119157	0.941527	1
AT1G52400	0.0265855	0.0670775	3	AT1G52400	0.0265855	0.0670775	3					AT3G59700	0.00204686	0.982567	3					AT5G46350	0.0341564	0.196012	5
AT1G52420	0.008521	0.152772	5	AT1G52420	0.008521	0.152772	5					AT3G59770	0.00328522	0.327756	4					AT5G46360	0.0141044	1.01403	4
AT1G52460	0.00634014	0.595189	2	AT1G52460	0.00634014	0.595189	2					AT3G59845	0.00381019	0.339037	3					AT5G46420	0.00441578	0.301274	6
AT1G52510	0.00684065	0.172872	2	AT1G52510	0.00684065	0.172872	2					AT3G59850	0.0100366	0.23129	2					AT5G46470	0.00382704	1.09535	5
AT1G52520	0.00410482	0.300928	3	AT1G52520	0.00410482	0.300928	3					AT3G59870	0.0139702	0.110756	3					AT5G46550	0.0103777	0.243222	2
AT1G52550	0.0616217	0.426244	6	AT1G52550	0.0616217	0.426244	6					AT3G59900	0.0413661	0.421581	3					AT5G46590	0.00515566	1.14322	2
AT1G52560	0.0677261	0.34733	4	AT1G52560	0.0677261	0.34733	4					AT3G59940	0.00324786	0.652373	6					AT5G46600	0.00243408	0.340986	2
AT1G52565	0.0355092	0.188306	1	AT1G52565	0.0355092	0.188306	1					AT3G60030	0.00671974	0.0681888	4					AT5G46610	0.00475677	0.523429	2
AT1G52640	0.0699631	0.0782831	1	AT1G52640	0.0699631	0.0782831	1					AT3G60080	0.0219862	0.265932	3					AT5G46620	0.0117664	0.472407	1
AT1G52720	0.0104138	0.759702	1	AT1G52720	0.0104138	0.759702	1					AT3G60110	0.00212751	1.62235	3					AT5G46630	0.0697256	0.0442563	2
AT1G52750	0.0288185	0.178272	1	AT1G52750	0.0288185	0.178272	1					AT3G60140	0.00261376	0.568375	10					AT5G46680	0.00660206	0.275799	3
AT1G52760	0.00423181	0.311675	3	AT1G52760	0.00423181	0.311675	3					AT3G60240	0.00474772	0.204402	1					AT5G46710	0.0130103	0.294852	3
AT1G52770	0.0132276	0.698962	4	AT1G52770	0.0132276	0.698962	4					AT3G60280	0.00184674	4.3101	2					AT5G46720	0.00791298	0.318091	4
AT1G52780	0.0472415	0.121371	2	AT1G52780	0.0472415	0.121371	2					AT3G60380	0.003532	0.51195	3					AT5G46760	0.00747353	0.0977541	10
AT1G52800	0.0233854	0.442365	1	AT1G52800	0.0233854	0.442365	1					AT3G60390	0.0110787	0.474795	4					AT5G46790	0.0243627	0.0829505	4
AT1G52930	0.00473647	0.282508	6	AT1G52930	0.00473647	0.282508	6					AT3G60420	0.0263251	0.421323	5					AT5G46830	0.0232732	0.31438	1
AT1G53025	0.00272572	0.873895	1	AT1G53025	0.00272572	0.873895	1					AT3G60440	0.00482926	0.311617	1					AT5G46880	0.0135043	0.078908	5
AT1G53040	0.00265675	0.302994	2	AT1G53040	0.00265675	0.302994	2					AT3G60470	0.0620555	0.509711	3					AT5G46950	0.00764307	0.672497	4
AT1G53050	0.00205046	0.306154	3	AT1G53050	0.00205046	0.306154	3					AT3G60490	0.029032	0.311462	1					AT5G47010	0.00115289	0.299802	5
AT1G53140	0.00171761	0.311762	4	AT1G53140	0.00171761	0.311762	4					AT3G60550	0.0058119	0.333061	3					AT5G47050	0.00754516	0.629842	3
AT1G53165	0.00222903	0.277968	4	AT1G53165	0.00222903	0.277968	4					AT3G60580	0.00512472	0.292319	1					AT5G47070	0.0102282	0.104717	1
AT1G53180	0.0119688	0.101809	6	AT1G53180	0.0119688	0.101809	6					AT3G60590	0.00274812	1.2916	7					AT5G47120	0.0161099	0.225152	5
AT1G53210	0.00847768	0.184514	3	AT1G53210	0.00847768	0.184514	3					AT3G60680	0.0140866	0.0624013	5					AT5G47220	0.00575992	0.313426	4
AT1G53240	0.016216	0.0868828	1	AT1G53240	0.016216	0.0868828	1					AT3G60690	0.00753727	0.352865	1					AT5G47230	0.017292	0.0870061	4
AT1G53260	0.0163651	0.393025	4	AT1G53260	0.0163651	0.393025	4					AT3G60720	0.00454761	0.357107	3					AT5G47240	0.0269112	0.132811	1
AT1G53285	0.0225654	0.274845	2	AT1G53285	0.0225654	0.274845	2					AT3G60900	0.00269038	0.839048	2					AT5G47250	0.0270897	0.222297	4
AT1G53300	0.0368681	0.04859	4	AT1G53300	0.0368681	0.04859	4					AT3G60940	0.0148422	1.55168	1					AT5G47330	0.00867606	0.162471	1
AT1G53325	0.0293606	0.516448	1	AT1G53325	0.0293606	0.516448	1					AT3G61150	0.0115715	0.047669	4					AT5G47390	0.0336955	0.036207	8
AT1G53345	0.0174542	0.231907	2	AT1G53345	0.0174542	0.231907	2					AT3G61190	0.0343364	0.0638766	2					AT5G47430	0.00315046	0.311435	4
AT1G53390	0.00128575	0.916343	3	AT1G53390	0.00128575	0.916343	3					AT3G61250	0.0051381	0.278863	5					AT5G47440	0.0178281	0.709925	1
AT1G53430	0.00429507	0.540982	4	AT1G53430	0.00429507	0.540982	4					AT3G61270	0.015294	0.179156	1					AT5G47450	0.00420743	0.465125	1
AT1G53520	0.00441463	0.716341	1	AT1G53520	0.00441463	0.716341	1					AT3G61300	0.00313085	0.562054	2					AT5G47455	0.00922725	0.912161	7
AT1G53580	0.00959921	0.310568	3	AT1G53580	0.00959921	0.310568	3					AT3G61350	0.0157088	0.628583	1					AT5G47530	0.00620258	0.187367	2
AT1G53730	0.0515147	0.0493763	4	AT1G53730	0.0515147	0.0493763	4					AT3G61360	0.0232134	0.246453	2					AT5G47550	0.0229452	0.159208	2
AT1G53770	0.00380223	1.03623	4	AT1G53770	0.00380223	1.03623	4					AT3G61380	0.00200128	0.907841	4					AT5G47635	0.00835383	0.322767	4
AT1G53800	0.00952151	0.162698	1	AT1G53800	0.00952151	0.162698	1					AT3G61410	0.0046765	0.642045	2					AT5G47660	0.0109009	0.100151	3
AT1G53830	0.00947294	0.158189	9	AT1G53830	0.00947294	0.158189	9					AT3G61450	0.0515755	0.165397	3					AT5G47780	0.0311667	0.115842	1
AT1G53840	0.00429829	0.180258	2	AT1G53840	0.00429829	0.180258	2					AT3G61560	0.0050965	0.992874	6					AT5G47790	0.0365054	0.0998287	4
AT1G53860	0.0757681	0.0239851	4	AT1G53860	0.0757681	0.0239851	4					AT3G61570	0.00585679	0.527619	4					AT5G47800	0.0240958	0.102858	3
AT1G53930	0.00702466	3.50621	2	AT1G53930	0.00702466	3.50621	2					AT3G61590	0.00665011	0.161664	3					AT5G47810	0.0409263	0.190771	4
AT1G54000	0.0281607	0.084164	2	AT1G54000	0.0281607	0.084164	2					AT3G61670	0.0198112	0.132434	1					AT5G47820	0.0168208	0.0231966	9
AT1G54020	0.0110175	0.432902	4	AT1G54020	0.0110175	0.432902	4					AT3G61690	0.00235322	0.139011	12					AT5G47840	0.0139088	0.343037	1
AT1G54030	0.0382522	0.215561	3	AT1G54030	0.0382522	0.215561	3					AT3G61740	0.00861717	0.552392	8					AT5G47860	0.0432147	0.0969118	3
AT1G54150	0.00347148	0.335145	4	AT1G54150	0.00347148	0.335145	4					AT3G61810	0.00666581	0.182292	1					AT5G47870	0.0407116	0.104686	9
AT1G54220	0.00242541	0.342654	2	AT1G54220	0.00242541	0.342654	2					AT3G61820	0.00237361	0.82152	3					AT5G47880	0.0254553	0.0385687	9
AT1G54350	0.0018153	0.351844	6	AT1G54350	0.0018153	0.351844	6					AT3G61880	0.0097318	0.664868	3					AT5G47910	0.0293219	0.065033	4
AT1G54550	0.0234377	0.770406	6	AT1G54550	0.0234377	0.770406	6					AT3G61890	0.00659379	0.274812	2					AT5G47920	0.0156346	0.148416	2
AT1G54680	0.041796	0.451402	3	AT1G54680	0.041796	0.451402	3					AT3G61910	0.0259678	0.353882	3					AT5G47950	0.0123806	1.21092	4
AT1G55040	0.00183879	0.543536	6	AT1G55040	0.00183879	0.543536	6					AT3G61960	0.00449844	0.310771	2					AT5G47970	0.00362915	0.311693	8
AT1G55290	0.0270063	0.301383	3	AT1G55290	0.0270063	0.301383	3					AT3G61990	0.00467527	0.326731	2					AT5G47980	0.0173852	1.19081	1
AT1G55310	0.0194369	0.162104	2	AT1G55310	0.0194369	0.162104	2					AT3G62000	0.0039366	0.317316	2					AT5G48010	0.00372236	0.154874	9
AT1G55320	0.0365677	0.2846	5	AT1G55320	0.0365677	0.2846	5					AT3G62030	0.00454735	0.613335	3					AT5G48100	0.00472915	0.166519	2
AT1G55440	0.0257705	0.547122	7	AT1G55440	0.0257705	0.547122	7					AT3G62090	0.00829573	0.428342	2					AT5G48140	0.00677955	0.166121	2
AT1G55450	0.0620244	0.0670066	4	AT1G55450	0.0620244	0.0670066	4					AT3G62160	0.00755659	0.60047	2					AT5G48175	0.0162458	1.83433	7
AT1G55500	0.00246069	0.585402	3	AT1G55500	0.00246069	0.585402	3					AT3G62170	0.00735963	0.100378	1					AT5G48180	0.0256553	0.100213	5
AT1G55510	0.0217956	0.0557941	1	AT1G55510	0.0217956	0.0557941	1					AT3G62210	0.0101254	0.310178	2					AT5G48230	0.00975183	0.114157	1
AT1G55530	0.00871855	0.140659	3	AT1G55530	0.00871855	0.140659	3					AT3G62230	0.00291079	0.662407	5					AT5G48310	0.0390908	0.2093	2
AT1G55570	0.00764697	0.102968	9	AT1G55570	0.00764697	0.102968	9					AT3G62300	0.00188731	0.323534	3					AT5G48320	0.00146107	1.55515	2
AT1G55600	0.00745382	1.29376	2	AT1G55600	0.00745382	1.29376	2					AT3G62310	0.00193952	0.310415	2					AT5G48330	0.0169588	0.412328	1
AT1G55610	0.00292915	0.414774	4	AT1G55610	0.00292915	0.414774	4					AT3G62380	0.0112406	0.44877	3					AT5G48350	0.00684248	0.978255	6
AT1G55640	0.00561165	2.8338	1	AT1G55640	0.00561165	2.8338	1					AT3G62440	0.0111277	0.657325	2					AT5G48360	0.00169124	0.674749	1
AT1G55660	0.00282761	0.947787	2	AT1G55660	0.00282761	0.947787	2					AT3G62470	0.00349697	0.762355	5					AT5G48370	0.0124714	0.0810226	2
AT1G55690	0.00466647	0.29686	3	AT1G55690	0.00466647	0.29686	3					AT3G62550	0.00789196	0.354094	1					AT5G48380	0.0289782	0.130086	5
AT1G55730	0.0414538	0.118167	8	AT1G55730	0.0414538	0.118167	8					AT3G62610	0.00405488	0.632115	2					AT5G48385	0.00239864	0.664363	5
AT1G55740	0.0307213	0.143366	3	AT1G55740	0.0307213	0.143366	3					AT3G62630	0.0104015	0.113264	3					AT5G48400	0.00159248	0.637224	2
AT1G55810	0.00297463	0.317031	2	AT1G55810	0.00297463	0.317031	2					AT3G62690	0.00923895	1.18298	2					AT5G48410	0.0422564	0.263069	1
AT1G55820	0.00231595	1.33921	6	AT1G55820	0.00231595	1.33921	6					AT3G62710	0.00193785	0.360228	4					AT5G48430	0.00859019	0.539054	2
AT1G55850	0.00177171	1.04553	1	AT1G55850	0.00177171	1.04553	1					AT3G62750	0.0206603	0.220856	5					AT5G48460	0.0419455	0.0309385	2
AT1G55860	0.00277012	0.338653	6	AT1G55860	0.00277012	0.338653	6					AT3G62780	0.00410283	0.375642	4					AT5G48485	0.0265016	0.331319	1
AT1G55870	0.00378487	0.171956	2	AT1G55870	0.00378487	0.171956	2					AT3G62860	0.0181102	0.218187	2					AT5G48490	0.0136871	0.319602	2
AT1G55890	0.00323446	2.108	2	AT1G55890	0.00323446	2.108	2					AT3G63000	0.00330074	0.324159	1					AT5G48540	0.0109418	1.06602	3
AT1G55910	0.00755508	0.372567	1	AT1G55910	0.00755508	0.372567	1					AT3G63010	0.00389891	0.314278	4					AT5G48550	0.00292341	1.4626	3
AT1G55920	0.0266727	0.279311	3	AT1G55920	0.0266727	0.279311	3					AT3G63060	0.014677	0.111957	3					AT5G48560	0.00282001	0.936109	1
AT1G55928	0.00709113	1.16361	1	AT1G55928	0.00709113	1.16361	1					AT3G63090	0.00320466	0.347323	4					AT5G48580	0.0174845	0.307768	3
AT1G55930	0.00422408	0.159578	3	AT1G55930	0.00422408	0.159578	3					AT3G63140	0.00636553	0.523526	5					AT5G48590	0.0195284	0.199491	1
AT1G55960	0.0102293	0.107465	6	AT1G55960	0.0102293	0.107465	6					AT3G63180	0.00259055	1.61263	6					AT5G48620	0.0126894	0.720092	3
AT1G55970	0.00519375	0.448807	1	AT1G55970	0.00519375	0.448807	1					AT3G63190	0.00478815	0.33975	3					AT5G48657	0.0616857	0.585535	2
AT1G56020	0.0157528	0.31631	3	AT1G56020	0.0157528	0.31631	3					AT3G63200	0.00339452	0.344121	4					AT5G48680	0.023457	0.299929	7
AT1G56100	0.0072673	0.667593	1	AT1G56100	0.0072673	0.667593	1					AT3G63210	0.00520965	0.645415	12					AT5G48690	0.0532373	0.316011	7
AT1G56140	0.00252975	0.171401	3	AT1G56140	0.00252975	0.171401	3					AT3G63240	0.0154781	0.103834	5					AT5G48740	0.0217723	0.2724	3
AT1G56150	0.0110899	0.378234	3	AT1G56150	0.0110899	0.378234	3					AT3G63250	0.00769169	0.353323	2					AT5G48750	0.0657797	0.624961	2
AT1G56230	0.00193198	0.894763	1	AT1G56230	0.00193198	0.894763	1					AT3G63300	0.00678866	0.703853	1					AT5G48790	0.0782722	0.149235	14
AT1G56250	0.034504	0.274842	4	AT1G56250	0.034504	0.274842	4					AT3G63340	0.00297683	0.39524	1					AT5G48820	0.00611446	0.326428	2
AT1G56290	0.0307711	0.211614	1	AT1G56290	0.0307711	0.211614	1					AT3G63400	0.00236023	0.659822	5					AT5G48950	0.0158895	0.183507	1
AT1G56300	0.0238489	0.497741	7	AT1G56300	0.0238489	0.497741	7					AT3G63430	0.00967709	0.346062	1					AT5G48960	0.0024683	0.301122	6
AT1G56360	0.021391	0.0439455	3	AT1G56360	0.021391	0.0439455	3					AT3G63440	0.00215334	1.64217	8					AT5G48980	0.00994349	0.906551	2
AT1G56430	0.00421006	0.64856	2	AT1G56430	0.00421006	0.64856	2					AT3G63480	0.005696	0.500418	1					AT5G49000	0.00792217	0.29329	1
AT1G56460	0.0231639	0.139049	2	AT1G56460	0.0231639	0.139049	2					AT3G63500	0.00126126	1.17905	4					AT5G49060	0.0103356	0.111668	2
AT1G56500	0.00763998	0.165514	1	AT1G56500	0.00763998	0.165514	1					AT3G63510	0.0594922	0.683532	3					AT5G49130	0.0308409	0.187803	3
AT1G56510	0.00861698	0.386396	2	AT1G56510	0.00861698	0.386396	2					AT3G66658	0.0583209	0.012616	8					AT5G49160	0.00709792	0.244033	3
AT1G56520	0.0292572	0.702109	6	AT1G56520	0.0292572	0.702109	6													AT5G49180	0.0143298	0.108303	10
AT1G56560	0.00229538	0.308778	5	AT1G56560	0.00229538	0.308778	5													AT5G49215	0.00649005	0.148621	1
AT1G56680	0.00877016	0.750353	2	AT1G56680	0.00877016	0.750353	2													AT5G49220	0.00375322	0.277763	2
AT1G57560	0.048233	0.535228	1	AT1G57560	0.048233	0.535228	1													AT5G49310	0.005397	0.472266	5
AT1G57720	0.0235002	0.0477775	1	AT1G57720	0.0235002	0.0477775	1													AT5G49390	0.0031449	0.294779	2
AT1G57750	0.0365715	0.113262	1	AT1G57750	0.0365715	0.113262	1													AT5G49420	0.0315119	0.0820537	1
AT1G57770	0.0357687	0.186593	4	AT1G57770	0.0357687	0.186593	4													AT5G49470	0.00172934	0.302211	7
AT1G57790	0.0044178	0.273312	1	AT1G57790	0.0044178	0.273312	1													AT5G49520	0.00984599	0.457702	2
AT1G57820	0.0342398	0.0757195	4	AT1G57820	0.0342398	0.0757195	4													AT5G49555	0.00920797	0.620394	2
AT1G57870	0.0162052	0.307162	2	AT1G57870	0.0162052	0.307162	2													AT5G49600	0.0483594	0.50677	1
AT1G57943	0.00320907	0.353723	3	AT1G57943	0.00320907	0.353723	3													AT5G49610	0.0443835	0.0803641	3
AT1G57980	0.0163964	0.835641	8	AT1G57980	0.0163964	0.835641	8													AT5G49660	0.00276427	0.166532	6
AT1G58030	0.0146532	0.240497	1	AT1G58030	0.0146532	0.240497	1													AT5G49665	0.0393593	0.118127	1
AT1G58060	0.0396506	0.182801	2	AT1G58060	0.0396506	0.182801	2													AT5G49730	0.0355415	0.620939	5
AT1G58080	0.0344628	0.0621133	5	AT1G58080	0.0344628	0.0621133	5													AT5G49830	0.00380915	0.411566	2
AT1G58100	0.0470945	0.196388	4	AT1G58100	0.0470945	0.196388	4													AT5G49850	0.0128496	0.118695	2
AT1G58170	0.014722	0.326268	5	AT1G58170	0.014722	0.326268	5													AT5G49870	0.0541158	0.711444	7
AT1G58180	0.0204595	0.219186	3	AT1G58180	0.0204595	0.219186	3													AT5G49890	0.0213843	0.0583198	4
AT1G58190	0.00661155	0.260284	4	AT1G58190	0.00661155	0.260284	4													AT5G49900	0.0536946	0.0796395	1
AT1G58230	0.0083141	0.335107	4	AT1G58230	0.0083141	0.335107	4													AT5G49910	0.00380192	0.161775	2
AT1G58250	0.00278541	0.116463	6	AT1G58250	0.00278541	0.116463	6													AT5G49945	0.00288523	0.635158	2
AT1G58280	0.0405106	0.248608	2	AT1G58280	0.0405106	0.248608	2													AT5G50050	0.0136768	0.389244	6
AT1G58350	0.0102539	0.10322	2	AT1G58350	0.0102539	0.10322	2													AT5G50130	0.0633152	0.312384	4
AT1G58390	0.0443855	0.371679	8	AT1G58390	0.0443855	0.371679	8													AT5G50150	0.00342479	0.302082	3
AT1G58410	0.0253842	0.483158	1	AT1G58410	0.0253842	0.483158	1													AT5G50160	0.00359301	0.514286	1
AT1G58430	0.023477	0.165087	4	AT1G58430	0.023477	0.165087	4													AT5G50200	0.00640653	0.330361	1
AT1G58440	0.00493886	0.341634	3	AT1G58440	0.00493886	0.341634	3													AT5G50250	0.00494371	0.304915	3
AT1G58470	0.035217	0.317108	2	AT1G58470	0.035217	0.317108	2													AT5G50310	0.00224534	0.574431	5
AT1G58602	0.0182364	0.801953	2	AT1G58602	0.0182364	0.801953	2													AT5G50450	0.00787741	0.168786	1
AT1G59510	0.00699787	2.19416	5	AT1G59510	0.00699787	2.19416	5													AT5G50770	0.00351431	0.769923	6
AT1G59560	0.00390581	1.358	4	AT1G59560	0.00390581	1.358	4													AT5G50860	0.00246633	0.304125	1
AT1G59590	0.0396694	0.0560717	1	AT1G59590	0.0396694	0.0560717	1													AT5G50950	0.0179218	0.0985339	5
AT1G59610	0.0311748	0.049039	7	AT1G59610	0.0311748	0.049039	7													AT5G50970	0.00290206	0.289566	1
AT1G59640	0.0643192	0.440508	6	AT1G59640	0.0643192	0.440508	6													AT5G51010	0.00835096	0.704276	4
AT1G59650	0.0175108	0.144644	3	AT1G59650	0.0175108	0.144644	3													AT5G51060	0.0102632	0.0961655	2
AT1G59670	0.0252044	0.347774	3	AT1G59670	0.0252044	0.347774	3													AT5G51070	0.0166038	0.027838	4
AT1G59700	0.0192232	0.287982	2	AT1G59700	0.0192232	0.287982	2													AT5G51080	0.00910965	0.147471	2
AT1G59740	0.0369288	0.0800928	1	AT1G59740	0.0369288	0.0800928	1													AT5G51150	0.0025097	0.668266	1
AT1G59750	0.0119842	0.106107	7	AT1G59750	0.0119842	0.106107	7													AT5G51160	0.00261364	1.22048	1
AT1G59760	0.0187914	0.0920106	3	AT1G59760	0.0187914	0.0920106	3													AT5G51350	0.00151591	0.325946	3
AT1G60300	0.0641518	0.761879	8	AT1G60300	0.0641518	0.761879	8													AT5G51370	0.00327875	0.295683	7
AT1G60350	0.0138145	1.38631	3	AT1G60350	0.0138145	1.38631	3													AT5G51380	0.0525965	0.0333779	3
AT1G60390	0.054325	0.0903685	4	AT1G60390	0.054325	0.0903685	4													AT5G51440	0.00617357	0.347168	4
AT1G60550	0.0124102	0.21051	1	AT1G60550	0.0124102	0.21051	1													AT5G51460	0.0110905	0.204731	1
AT1G60610	0.0232658	0.590855	13	AT1G60610	0.0232658	0.590855	13													AT5G51470	0.00493745	0.152633	2
AT1G60700	0.00609443	0.660562	4	AT1G60700	0.00609443	0.660562	4													AT5G51480	0.0348056	0.21939	1
AT1G60710	0.0267399	0.206001	4	AT1G60710	0.0267399	0.206001	4													AT5G51520	0.0245227	0.275584	3
AT1G60730	0.0537795	0.167127	3	AT1G60730	0.0537795	0.167127	3													AT5G51690	0.00275478	0.648312	1
AT1G60790	0.0545727	0.105831	6	AT1G60790	0.0545727	0.105831	6													AT5G51710	0.00428934	0.188671	10
AT1G60800	0.00619129	0.11468	6	AT1G60800	0.00619129	0.11468	6													AT5G51790	0.00649673	0.337147	2
AT1G60810	0.0126933	0.0828857	4	AT1G60810	0.0126933	0.0828857	4													AT5G51820	0.0543415	0.133269	1
AT1G60850	0.00369562	0.31723	6	AT1G60850	0.00369562	0.31723	6													AT5G51860	0.00661551	0.31468	3
AT1G60890	0.00785548	0.0748102	1	AT1G60890	0.00785548	0.0748102	1													AT5G51890	0.00388448	0.364101	9
AT1G60930	0.0186363	0.421276	4	AT1G60930	0.0186363	0.421276	4													AT5G51920	0.00236128	0.32955	4
AT1G60940	0.0380092	0.0324269	1	AT1G60940	0.0380092	0.0324269	1													AT5G51950	0.00220812	0.347352	3
AT1G60980	0.00362237	0.324585	3	AT1G60980	0.00362237	0.324585	3													AT5G52030	0.00279008	1.27298	1
AT1G61050	0.0613475	0.243471	1	AT1G61050	0.0613475	0.243471	1													AT5G52240	0.00602534	0.336933	5
AT1G61065	0.0303676	0.267804	1	AT1G61065	0.0303676	0.267804	1													AT5G52250	0.00317613	0.375348	3
AT1G61070	0.0686612	0.0875424	7	AT1G61070	0.0686612	0.0875424	7													AT5G52280	0.00162608	0.316584	2
AT1G61100	0.0053473	0.201156	4	AT1G61100	0.0053473	0.201156	4													AT5G52310	0.00192975	0.321798	3
AT1G61120	0.0262939	0.477068	1	AT1G61120	0.0262939	0.477068	1													AT5G52320	0.00273163	0.965938	2
AT1G61130	0.0266786	0.288388	1	AT1G61130	0.0266786	0.288388	1													AT5G52330	0.00374923	0.289018	3
AT1G61150	0.00581231	0.620296	2	AT1G61150	0.00581231	0.620296	2													AT5G52410	0.00397241	0.567167	1
AT1G61170	0.0275728	0.38637	3	AT1G61170	0.0275728	0.38637	3													AT5G52420	0.0692531	0.0553282	2
AT1G61180	0.0115806	0.710023	4	AT1G61180	0.0115806	0.710023	4													AT5G52470	0.0170858	0.0853341	1
AT1G61210	0.0139707	0.349107	6	AT1G61210	0.0139707	0.349107	6													AT5G52500	0.00348184	1.07841	1
AT1G61215	0.0459785	0.227954	1	AT1G61215	0.0459785	0.227954	1													AT5G52520	0.0279058	0.0567839	4
AT1G61240	0.00719134	0.279745	3	AT1G61240	0.00719134	0.279745	3													AT5G52560	0.00241425	0.290374	5
AT1G61250	0.031511	0.0497554	1	AT1G61250	0.031511	0.0497554	1													AT5G52640	0.0104184	0.0588822	5
AT1G61260	0.0265472	0.0470836	3	AT1G61260	0.0265472	0.0470836	3													AT5G52870	0.0285627	0.54185	1
AT1G61280	0.0204742	0.156938	3	AT1G61280	0.0204742	0.156938	3													AT5G52882	0.00181377	1.14136	4
AT1G61290	0.0462092	0.636984	2	AT1G61290	0.0462092	0.636984	2													AT5G52930	0.0198717	0.307396	1
AT1G61320	0.0187811	0.714761	3	AT1G61320	0.0187811	0.714761	3													AT5G52940	0.0158463	0.31882	7
AT1G61340	0.0288075	0.338759	5	AT1G61340	0.0288075	0.338759	5													AT5G52975	0.0104666	0.359379	3
AT1G61420	0.00174535	0.311266	6	AT1G61420	0.00174535	0.311266	6													AT5G53210	0.0035564	0.3474	1
AT1G61480	0.017651	0.604107	5	AT1G61480	0.017651	0.604107	5													AT5G53240	0.00403494	1.0439	3
AT1G61560	0.0230703	0.0320915	5	AT1G61560	0.0230703	0.0320915	5													AT5G53280	0.0282553	0.297494	3
AT1G61566	0.0572643	0.206689	1	AT1G61566	0.0572643	0.206689	1													AT5G53290	0.00821343	0.149126	7
AT1G61580	0.0386419	0.0860883	2	AT1G61580	0.0386419	0.0860883	2													AT5G53360	0.0595146	0.524528	2
AT1G61630	0.0284839	0.0393855	1	AT1G61630	0.0284839	0.0393855	1													AT5G53460	0.00125035	0.159244	5
AT1G61670	0.00248785	1.41884	6	AT1G61670	0.00248785	1.41884	6													AT5G53470	0.00835345	0.154985	4
AT1G61680	0.00730272	0.850284	2	AT1G61680	0.00730272	0.850284	2													AT5G53500	0.00188633	1.48506	4
AT1G61688	0.025489	0.698287	2	AT1G61688	0.025489	0.698287	2													AT5G53520	0.00174261	1.77006	4
AT1G61690	0.00803802	0.406307	3	AT1G61690	0.00803802	0.406307	3													AT5G53550	0.0256179	0.147866	1
AT1G61720	0.0534458	0.171706	2	AT1G61720	0.0534458	0.171706	2													AT5G53580	0.0038744	0.618365	4
AT1G61730	0.0285899	0.250379	1	AT1G61730	0.0285899	0.250379	1													AT5G53660	0.0603751	0.13447	1
AT1G61740	0.0251734	0.0410549	3	AT1G61740	0.0251734	0.0410549	3													AT5G53700	0.0163526	0.107929	2
AT1G61800	0.0319183	0.251948	1	AT1G61800	0.0319183	0.251948	1													AT5G53750	0.0428537	0.0499601	3
AT1G61820	0.00581619	0.143043	3	AT1G61820	0.00581619	0.143043	3													AT5G53810	0.00326317	1.8612	6
AT1G61870	0.027374	0.206345	3	AT1G61870	0.027374	0.206345	3													AT5G53840	0.00447169	0.343552	4
AT1G61890	0.00466916	0.199676	3	AT1G61890	0.00466916	0.199676	3													AT5G53870	0.0349459	0.499266	3
AT1G61930	0.0505566	0.042597	1	AT1G61930	0.0505566	0.042597	1													AT5G53895	0.0385644	0.468212	7
AT1G61980	0.0151137	0.156061	1	AT1G61980	0.0151137	0.156061	1													AT5G53970	0.00328702	0.324905	3
AT1G61990	0.02246	0.605734	3	AT1G61990	0.02246	0.605734	3													AT5G54020	0.0414221	1.4317	1
AT1G62010	0.0149601	0.223836	1	AT1G62010	0.0149601	0.223836	1													AT5G54062	0.00609667	0.359984	3
AT1G62020	0.00338792	0.106951	2	AT1G62020	0.00338792	0.106951	2													AT5G54070	0.00411067	1.30371	1
AT1G62030	0.0485157	0.135568	2	AT1G62030	0.0485157	0.135568	2													AT5G54095	0.00700969	0.546891	2
AT1G62040	0.0315842	0.210792	2	AT1G62040	0.0315842	0.210792	2													AT5G54170	0.0205213	0.139549	4
AT1G62050	0.0600119	0.0992161	2	AT1G62050	0.0600119	0.0992161	2													AT5G54230	0.0196366	0.409668	1
AT1G62080	0.0212171	5.04611	5	AT1G62080	0.0212171	5.04611	5													AT5G54240	0.0197253	0.158783	2
AT1G62110	0.0376905	0.212551	6	AT1G62110	0.0376905	0.212551	6													AT5G54250	0.00936324	0.0692105	1
AT1G62120	0.00305528	0.666842	3	AT1G62120	0.00305528	0.666842	3													AT5G54300	0.0323848	0.128038	1
AT1G62200	0.0128045	0.181037	1	AT1G62200	0.0128045	0.181037	1													AT5G54310	0.0316248	0.145201	1
AT1G62262	0.0231299	0.156348	8	AT1G62262	0.0231299	0.156348	8													AT5G54380	0.00159016	0.325031	6
AT1G62300	0.034548	0.0699567	5	AT1G62300	0.034548	0.0699567	5													AT5G54470	0.0410743	0.188338	6
AT1G62330	0.0686406	0.088908	4	AT1G62330	0.0686406	0.088908	4													AT5G54500	0.0114229	0.172064	3
AT1G62340	0.0429115	0.235173	3	AT1G62340	0.0429115	0.235173	3													AT5G54520	0.0576968	0.140727	7
AT1G62380	0.0206488	0.0634792	3	AT1G62380	0.0206488	0.0634792	3													AT5G54630	0.0456133	0.175612	1
AT1G62390	0.00206194	0.274514	3	AT1G62390	0.00206194	0.274514	3													AT5G54720	0.0106291	1.9309	1
AT1G62540	0.00969003	0.651174	3	AT1G62540	0.00969003	0.651174	3													AT5G54780	0.0173424	0.0574554	1
AT1G62560	0.0307459	0.132175	3	AT1G62560	0.0307459	0.132175	3													AT5G54830	0.00509408	0.0921879	1
AT1G62570	0.0346989	0.0545952	2	AT1G62570	0.0346989	0.0545952	2													AT5G54840	0.028636	0.107796	3
AT1G62590	0.00767093	0.570018	1	AT1G62590	0.00767093	0.570018	1													AT5G54860	0.0276732	0.170026	3
AT1G62610	0.0288984	0.261449	2	AT1G62610	0.0288984	0.261449	2													AT5G54870	0.00526435	0.156869	1
AT1G62660	0.0377552	0.0527182	3	AT1G62660	0.0377552	0.0527182	3													AT5G54920	0.00269033	0.935779	1
AT1G62680	0.00304261	0.250166	6	AT1G62680	0.00304261	0.250166	6													AT5G54960	0.0176941	0.0796826	3
AT1G62770	0.0120137	0.187699	5	AT1G62770	0.0120137	0.187699	5													AT5G55040	0.00461364	0.207026	1
AT1G62790	0.0309072	0.410701	5	AT1G62790	0.0309072	0.410701	5													AT5G55050	0.00793349	0.43341	1
AT1G62800	0.00663039	0.497339	3	AT1G62800	0.00663039	0.497339	3													AT5G55070	0.0290041	0.201003	4
AT1G62810	0.0373369	0.122953	3	AT1G62810	0.0373369	0.122953	3													AT5G55180	0.0750206	0.0135399	2
AT1G62820	0.00917368	0.326791	2	AT1G62820	0.00917368	0.326791	2													AT5G55200	0.00434315	0.683529	1
AT1G62830	0.013917	0.191677	3	AT1G62830	0.013917	0.191677	3													AT5G55210	0.0151141	0.178981	4
AT1G62840	0.0371524	0.113089	3	AT1G62840	0.0371524	0.113089	3													AT5G55230	0.00673265	0.10612	2
AT1G62870	0.0455836	0.0487444	1	AT1G62870	0.0455836	0.0487444	1													AT5G55240	0.0134053	0.388215	1
AT1G62930	0.0141901	0.146819	1	AT1G62930	0.0141901	0.146819	1													AT5G55350	0.00694785	0.193207	2
AT1G62940	0.0166071	0.0502531	4	AT1G62940	0.0166071	0.0502531	4													AT5G55710	0.00597549	0.365391	2
AT1G62950	0.00462615	0.214221	8	AT1G62950	0.00462615	0.214221	8													AT5G55790	0.0129348	0.559187	4
AT1G62960	0.0045447	0.897441	1	AT1G62960	0.0045447	0.897441	1													AT5G55900	0.0137975	0.307238	5
AT1G62970	0.00841798	0.426837	4	AT1G62970	0.00841798	0.426837	4													AT5G56000	0.047119	0.0356167	3
AT1G62975	0.0173609	0.480971	3	AT1G62975	0.0173609	0.480971	3													AT5G56040	0.00624101	0.139205	4
AT1G62980	0.0380078	0.142853	6	AT1G62980	0.0380078	0.142853	6													AT5G56320	0.0161491	0.107401	3
AT1G62990	0.0471167	0.0324844	5	AT1G62990	0.0471167	0.0324844	5													AT5G56360	0.00215173	0.315125	2
AT1G63010	0.00897115	0.0713368	2	AT1G63010	0.00897115	0.0713368	2													AT5G56370	0.00319612	0.660031	7
AT1G63020	0.0102755	0.258361	2	AT1G63020	0.0102755	0.258361	2													AT5G56490	0.0113926	0.410059	4
AT1G63030	0.0289607	0.086112	1	AT1G63030	0.0289607	0.086112	1													AT5G56500	0.0217827	0.10058	1
AT1G63080	0.0128294	0.218324	3	AT1G63080	0.0128294	0.218324	3													AT5G56530	0.00352898	0.290603	4
AT1G63090	0.0310563	0.0481438	6	AT1G63090	0.0310563	0.0481438	6													AT5G56550	0.00877364	2.01184	2
AT1G63110	0.0533751	0.185431	2	AT1G63110	0.0533751	0.185431	2													AT5G56660	0.011524	0.0898369	3
AT1G63120	0.0458658	0.124568	1	AT1G63120	0.0458658	0.124568	1													AT5G56760	0.0236268	0.125135	2
AT1G63130	0.00479588	0.286608	3	AT1G63130	0.00479588	0.286608	3													AT5G56790	0.00222643	0.288596	1
AT1G63150	0.00220845	5.09347	2	AT1G63150	0.00220845	5.09347	2													AT5G56840	0.00558412	0.345322	7
AT1G63170	0.0039818	0.282048	1	AT1G63170	0.0039818	0.282048	1													AT5G56870	0.00406749	0.293141	2
AT1G63230	0.0419526	0.593782	3	AT1G63230	0.0419526	0.593782	3													AT5G56940	0.0564204	0.18275	1
AT1G63370	0.0063547	0.763533	2	AT1G63370	0.0063547	0.763533	2													AT5G56970	0.00255016	1.00198	3
AT1G63430	0.00871321	0.215207	2	AT1G63430	0.00871321	0.215207	2													AT5G56980	0.00330551	0.727034	1
AT1G63470	0.0451654	0.077535	6	AT1G63470	0.0451654	0.077535	6													AT5G57015	0.00934121	0.109107	2
AT1G63480	0.00365458	1.35812	2	AT1G63480	0.00365458	1.35812	2													AT5G57060	0.00976122	2.36763	10
AT1G63490	0.00273403	0.419921	3	AT1G63490	0.00273403	0.419921	3													AT5G57070	0.00214663	0.370414	1
AT1G63530	0.0422439	0.698761	5	AT1G63530	0.0422439	0.698761	5													AT5G57240	0.0299752	0.193873	1
AT1G63550	0.00701645	0.625684	1	AT1G63550	0.00701645	0.625684	1													AT5G57260	0.00599766	0.570788	1
AT1G63630	0.0106059	1.65297	2	AT1G63630	0.0106059	1.65297	2													AT5G57270	0.0278741	0.0412501	5
AT1G63670	0.0758596	0.151972	1	AT1G63670	0.0758596	0.151972	1													AT5G57350	0.00559761	0.169812	2
AT1G63690	0.00665796	0.386815	1	AT1G63690	0.00665796	0.386815	1													AT5G57380	0.00236208	0.294957	2
AT1G63700	0.00321041	0.153906	6	AT1G63700	0.00321041	0.153906	6													AT5G57565	0.0116029	0.252538	2
AT1G63710	0.00747146	0.114932	3	AT1G63710	0.00747146	0.114932	3													AT5G57640	0.0330302	0.275226	2
AT1G63740	0.00143337	0.617863	2	AT1G63740	0.00143337	0.617863	2													AT5G57670	0.00473703	0.160812	5
AT1G63750	0.00474989	0.745598	1	AT1G63750	0.00474989	0.745598	1													AT5G57780	0.0247693	0.107069	3
AT1G63770	0.00406878	0.106904	2	AT1G63770	0.00406878	0.106904	2													AT5G57830	0.00410313	0.799801	3
AT1G63820	0.00455544	0.667927	2	AT1G63820	0.00455544	0.667927	2													AT5G57850	0.00361841	0.328531	3
AT1G63855	0.0779671	0.402091	5	AT1G63855	0.0779671	0.402091	5													AT5G57870	0.00166048	0.346823	3
AT1G63880	0.0312648	0.754721	1	AT1G63880	0.0312648	0.754721	1													AT5G57890	0.00509096	0.316185	2
AT1G63930	0.0452189	0.0236211	6	AT1G63930	0.0452189	0.0236211	6													AT5G57900	0.00929636	0.473508	3
AT1G63990	0.00366367	0.624677	1	AT1G63990	0.00366367	0.624677	1													AT5G57940	0.00618326	0.291959	1
AT1G64020	0.044644	0.424121	2	AT1G64020	0.044644	0.424121	2													AT5G58100	0.0014514	0.642725	1
AT1G64090	0.00822778	1.07563	4	AT1G64090	0.00822778	1.07563	4													AT5G58120	0.0417224	0.326842	2
AT1G64150	0.0701647	0.309544	3	AT1G64150	0.0701647	0.309544	3													AT5G58170	0.00163354	0.748468	2
AT1G64170	0.00149504	0.379461	5	AT1G64170	0.00149504	0.379461	5													AT5G58370	0.0119782	0.237269	7
AT1G64180	0.0172888	0.645878	1	AT1G64180	0.0172888	0.645878	1													AT5G58560	0.00390244	0.386308	6
AT1G64230	0.0682049	0.0694879	7	AT1G64230	0.0682049	0.0694879	7													AT5G58580	0.0319851	0.473395	2
AT1G64300	0.00507761	0.126478	2	AT1G64300	0.00507761	0.126478	2													AT5G58600	0.0425891	0.053364	2
AT1G64350	0.00707423	0.255393	6	AT1G64350	0.00707423	0.255393	6													AT5G58680	0.0193556	0.127901	2
AT1G64460	0.00881242	0.168387	2	AT1G64460	0.00881242	0.168387	2													AT5G58690	0.00734156	0.103009	11
AT1G64530	0.00471694	0.225099	4	AT1G64530	0.00471694	0.225099	4													AT5G58720	0.00252954	1.36532	1
AT1G64550	0.0076772	0.0804061	2	AT1G64550	0.0076772	0.0804061	2													AT5G58760	0.00525971	0.443129	3
AT1G64580	0.00286224	0.573891	5	AT1G64580	0.00286224	0.573891	5													AT5G58780	0.0146054	0.0981032	3
AT1G64610	0.0113311	0.236352	4	AT1G64610	0.0113311	0.236352	4													AT5G58840	0.00174971	0.730181	2
AT1G64625	0.0255371	0.225487	5	AT1G64625	0.0255371	0.225487	5													AT5G58900	0.00450837	0.34622	1
AT1G64660	0.0419741	0.0231757	9	AT1G64660	0.0419741	0.0231757	9													AT5G58930	0.0028585	0.288711	3
AT1G64670	0.0253563	0.0755611	2	AT1G64670	0.0253563	0.0755611	2													AT5G58940	0.00898351	0.20754	6
AT1G64690	0.0053422	0.296971	6	AT1G64690	0.0053422	0.296971	6													AT5G58950	0.0027533	0.300072	1
AT1G64720	0.0182837	0.312716	3	AT1G64720	0.0182837	0.312716	3													AT5G58990	0.0630202	0.295203	4
AT1G64760	0.0265714	0.0331428	9	AT1G64760	0.0265714	0.0331428	9													AT5G59010	0.00288744	0.61926	8
AT1G64770	0.0718218	0.671333	5	AT1G64770	0.0718218	0.671333	5													AT5G59020	0.00180213	0.622472	2
AT1G64780	0.045233	0.0587611	2	AT1G64780	0.045233	0.0587611	2													AT5G59040	0.00850699	0.352059	3
AT1G64810	0.00676959	0.273088	4	AT1G64810	0.00676959	0.273088	4													AT5G59070	0.0241833	0.246685	3
AT1G64820	0.00747965	0.607956	3	AT1G64820	0.00747965	0.607956	3													AT5G59220	0.0200266	0.0599852	4
AT1G64840	0.00349713	0.66188	1	AT1G64840	0.00349713	0.66188	1													AT5G59470	0.0362695	0.106808	1
AT1G64860	0.0659503	0.0781718	3	AT1G64860	0.0659503	0.0781718	3													AT5G59520	0.00346327	0.375559	1
AT1G64890	0.029772	0.0992593	4	AT1G64890	0.029772	0.0992593	4													AT5G59530	0.0281284	0.186424	3
AT1G64900	0.0669563	0.116741	1	AT1G64900	0.0669563	0.116741	1													AT5G59570	0.00455026	0.982153	2
AT1G64910	0.00883351	0.22687	4	AT1G64910	0.00883351	0.22687	4													AT5G59670	0.0014276	1.8441	3
AT1G64930	0.00879427	0.638941	6	AT1G64930	0.00879427	0.638941	6													AT5G59680	0.0148121	0.17089	1
AT1G64950	0.00789225	0.221037	1	AT1G64950	0.00789225	0.221037	1													AT5G59720	0.0528634	0.0519545	2
AT1G65060	0.042055	0.120324	2	AT1G65060	0.042055	0.120324	2													AT5G59730	0.0547611	0.0526733	4
AT1G65090	0.0228564	0.481897	3	AT1G65090	0.0228564	0.481897	3													AT5G59740	0.050709	0.02579	5
AT1G65150	0.0200203	0.334712	2	AT1G65150	0.0200203	0.334712	2													AT5G59750	0.00262416	0.305721	2
AT1G65180	0.029072	0.22481	1	AT1G65180	0.029072	0.22481	1													AT5G59780	0.0124349	0.297145	1
AT1G65250	0.0713391	0.498696	2	AT1G65250	0.0713391	0.498696	2													AT5G59810	0.00328879	0.352913	2
AT1G65295	0.0137561	0.537884	2	AT1G65295	0.0137561	0.537884	2													AT5G60040	0.00207361	0.30087	1
AT1G65300	0.0399282	0.289349	2	AT1G65300	0.0399282	0.289349	2													AT5G60070	0.00439963	0.767201	1
AT1G65310	0.036553	0.0422512	5	AT1G65310	0.036553	0.0422512	5													AT5G60170	0.0015271	0.284139	5
AT1G65320	0.0711188	0.0300206	8	AT1G65320	0.0711188	0.0300206	8													AT5G60200	0.0163109	0.210178	3
AT1G65380	0.0402181	0.119926	1	AT1G65380	0.0402181	0.119926	1													AT5G60210	0.00231803	0.685561	4
AT1G65390	0.0712152	0.335837	4	AT1G65390	0.0712152	0.335837	4													AT5G60250	0.00220714	1.20148	9
AT1G65440	0.00581136	0.264947	4	AT1G65440	0.00581136	0.264947	4													AT5G60270	0.00201097	0.661067	1
AT1G65450	0.0128533	0.0751408	2	AT1G65450	0.0128533	0.0751408	2													AT5G60300	0.00333241	0.176968	4
AT1G65500	0.076552	0.35251	1	AT1G65500	0.076552	0.35251	1													AT5G60310	0.0247067	0.666915	3
AT1G65510	0.0166296	0.676367	2	AT1G65510	0.0166296	0.676367	2													AT5G60440	0.00546255	0.516497	6
AT1G65520	0.0450642	0.249939	3	AT1G65520	0.0450642	0.249939	3													AT5G60460	0.0297944	0.150295	3
AT1G65560	0.0194303	0.0652831	2	AT1G65560	0.0194303	0.0652831	2													AT5G60490	0.00496678	0.371933	3
AT1G65570	0.0129898	0.175261	8	AT1G65570	0.0129898	0.175261	8													AT5G60520	0.00800847	0.163835	4
AT1G65590	0.0372467	0.0678027	3	AT1G65590	0.0372467	0.0678027	3													AT5G60660	0.00388212	0.419479	2
AT1G65610	0.00213954	0.333785	3	AT1G65610	0.00213954	0.333785	3													AT5G60690	0.00330014	0.157989	6
AT1G65710	0.00325192	0.291222	2	AT1G65710	0.00325192	0.291222	2													AT5G60710	0.00180099	0.356999	2
AT1G65800	0.00147298	1.09554	1	AT1G65800	0.00147298	1.09554	1													AT5G60720	0.00195749	0.327341	4
AT1G65950	0.0023283	1.40861	2	AT1G65950	0.0023283	1.40861	2													AT5G60730	0.00350182	0.322273	2
AT1G65970	0.00847792	0.644477	4	AT1G65970	0.00847792	0.644477	4													AT5G60760	0.0323131	0.120518	2
AT1G65985	0.00298689	0.649366	3	AT1G65985	0.00298689	0.649366	3													AT5G60870	0.00281064	0.363841	4
AT1G66090	0.0560998	0.874484	4	AT1G66090	0.0560998	0.874484	4													AT5G60890	0.0187678	0.161777	2
AT1G66120	0.0149036	0.380049	5	AT1G66120	0.0149036	0.380049	5													AT5G60900	0.00933166	0.251881	5
AT1G66130	0.0480113	0.167302	1	AT1G66130	0.0480113	0.167302	1													AT5G61120	0.00346352	0.292302	3
AT1G66160	0.0127384	0.0804622	2	AT1G66160	0.0127384	0.0804622	2													AT5G61160	0.0320339	0.687266	4
AT1G66170	0.00457534	0.130659	3	AT1G66170	0.00457534	0.130659	3													AT5G61270	0.0310532	0.161163	6
AT1G66180	0.0309126	0.033744	7	AT1G66180	0.0309126	0.033744	7													AT5G61290	0.00302298	0.631896	3
AT1G66190	0.00588368	0.266195	1	AT1G66190	0.00588368	0.266195	1													AT5G61340	0.0651449	0.0408854	3
AT1G66210	0.00445995	1.2654	3	AT1G66210	0.00445995	1.2654	3													AT5G61360	0.00622147	0.68823	2
AT1G66230	0.0500369	0.125913	5	AT1G66230	0.0500369	0.125913	5													AT5G61430	0.00408506	0.643176	8
AT1G66240	0.0224542	0.196256	1	AT1G66240	0.0224542	0.196256	1													AT5G61520	0.00473422	0.189026	2
AT1G66250	0.0732933	0.0236371	5	AT1G66250	0.0732933	0.0236371	5													AT5G61540	0.00371911	0.667103	2
AT1G66260	0.0537137	0.22617	2	AT1G66260	0.0537137	0.22617	2													AT5G61760	0.00452925	0.979588	2
AT1G66280	0.00275743	0.600776	1	AT1G66280	0.00275743	0.600776	1													AT5G61780	0.00398379	0.228377	1
AT1G66310	0.00608192	0.165233	3	AT1G66310	0.00608192	0.165233	3													AT5G61790	0.0025479	0.328167	4
AT1G66340	0.00881774	0.20732	1	AT1G66340	0.00881774	0.20732	1													AT5G62000	0.00161751	0.631951	3
AT1G66345	0.00262453	0.304924	5	AT1G66345	0.00262453	0.304924	5													AT5G62170	0.0055328	0.115561	4
AT1G66350	0.00505359	0.174315	6	AT1G66350	0.00505359	0.174315	6													AT5G62190	0.00684962	0.0928766	2
AT1G66360	0.00797108	0.317529	7	AT1G66360	0.00797108	0.317529	7													AT5G62200	0.013454	0.53416	5
AT1G66400	0.0447458	0.0591734	2	AT1G66400	0.0447458	0.0591734	2													AT5G62210	0.0107376	0.193753	4
AT1G66430	0.0290493	0.114983	1	AT1G66430	0.0290493	0.114983	1													AT5G62230	0.00413314	0.111525	6
AT1G66500	0.0321911	0.315784	1	AT1G66500	0.0321911	0.315784	1													AT5G62240	0.00909724	0.552546	4
AT1G66530	0.00477228	0.310865	1	AT1G66530	0.00477228	0.310865	1													AT5G62340	0.00630638	0.34622	1
AT1G66560	0.00530428	2.35033	5	AT1G66560	0.00530428	2.35033	5													AT5G62430	0.00947374	0.310529	2
AT1G66600	0.00515074	2.22515	3	AT1G66600	0.00515074	2.22515	3													AT5G62460	0.00479766	0.881017	5
AT1G66660	0.0321374	0.23339	5	AT1G66660	0.0321374	0.23339	5													AT5G62470	0.0147359	0.173951	4
AT1G66680	0.0177977	0.0712363	2	AT1G66680	0.0177977	0.0712363	2													AT5G62500	0.0143756	0.105136	2
AT1G66760	0.0401911	0.0229055	6	AT1G66760	0.0401911	0.0229055	6													AT5G62520	0.0228854	0.175362	5
AT1G66830	0.00401709	0.320309	3	AT1G66830	0.00401709	0.320309	3													AT5G62530	0.042067	0.0373173	2
AT1G66860	0.0511272	0.178754	3	AT1G66860	0.0511272	0.178754	3													AT5G62560	0.0116381	0.0691235	1
AT1G66940	0.0326029	0.480009	4	AT1G66940	0.0326029	0.480009	4													AT5G62570	0.0165017	0.622941	5
AT1G66960	0.00682456	1.30085	1	AT1G66960	0.00682456	1.30085	1													AT5G62580	0.0123218	0.603189	1
AT1G66970	0.0142456	0.704968	1	AT1G66970	0.0142456	0.704968	1													AT5G62620	0.0060561	0.106904	1
AT1G67000	0.0381709	0.23886	2	AT1G67000	0.0381709	0.23886	2													AT5G62980	0.0696078	0.339028	7
AT1G67025	0.028534	0.359175	7	AT1G67025	0.028534	0.359175	7													AT5G63010	0.00834995	0.304469	2
AT1G67030	0.0068229	0.996124	3	AT1G67030	0.0068229	0.996124	3													AT5G63020	0.0432316	0.378037	13
AT1G67070	0.00912943	0.331883	3	AT1G67070	0.00912943	0.331883	3													AT5G63030	0.0376844	0.200864	5
AT1G67110	0.0175896	0.10052	2	AT1G67110	0.0175896	0.10052	2													AT5G63040	0.0570584	0.202134	3
AT1G67150	0.0561662	0.0621151	3	AT1G67150	0.0561662	0.0621151	3													AT5G63080	0.0274152	0.358843	2
AT1G67210	0.0362761	0.0574903	1	AT1G67210	0.0362761	0.0574903	1													AT5G63100	0.00422872	0.315684	10
AT1G67230	0.00224247	0.71352	3	AT1G67230	0.00224247	0.71352	3													AT5G63160	0.00362595	0.6752	1
AT1G67340	0.00742036	0.467992	3	AT1G67340	0.00742036	0.467992	3													AT5G63370	0.00385504	0.988801	1
AT1G67400	0.0166554	0.0909573	2	AT1G67400	0.0166554	0.0909573	2													AT5G63380	0.00426288	0.386476	4
AT1G67420	0.0167483	0.327726	1	AT1G67420	0.0167483	0.327726	1													AT5G63390	0.00237541	0.335554	3
AT1G67470	0.0152623	0.200181	7	AT1G67470	0.0152623	0.200181	7													AT5G63410	0.0102926	0.0626775	3
AT1G67500	0.00328385	0.433312	4	AT1G67500	0.00328385	0.433312	4													AT5G63450	0.0104625	0.250887	1
AT1G67510	0.0214295	0.0294023	4	AT1G67510	0.0214295	0.0294023	4													AT5G63530	0.0035477	0.360547	2
AT1G67580	0.00474833	0.344985	4	AT1G67580	0.00474833	0.344985	4													AT5G63560	0.00574375	0.18768	2
AT1G67640	0.00285778	0.720721	2	AT1G67640	0.00285778	0.720721	2													AT5G63570	0.0420726	0.0440957	6
AT1G67680	0.00706521	0.498464	1	AT1G67680	0.00706521	0.498464	1													AT5G63590	0.00624637	1.26544	5
AT1G67710	0.00263546	0.32098	3	AT1G67710	0.00263546	0.32098	3													AT5G63600	0.00410889	0.664393	3
AT1G67770	0.0090594	0.390375	15	AT1G67770	0.0090594	0.390375	15													AT5G63630	0.0250125	0.160552	1
AT1G67810	0.00504131	0.345505	4	AT1G67810	0.00504131	0.345505	4													AT5G63740	0.00917558	0.589922	1
AT1G67820	0.00324982	0.901212	5	AT1G67820	0.00324982	0.901212	5													AT5G63750	0.00257816	0.956059	4
AT1G67830	0.00718292	0.333519	3	AT1G67830	0.00718292	0.333519	3													AT5G63760	0.0135799	1.29382	3
AT1G67865	0.0184421	0.968504	2	AT1G67865	0.0184421	0.968504	2													AT5G63810	0.0132109	0.0858579	2
AT1G67900	0.00433821	0.161204	3	AT1G67900	0.00433821	0.161204	3													AT5G63840	0.00150966	0.315552	3
AT1G67950	0.00536469	1.44857	6	AT1G67950	0.00536469	1.44857	6													AT5G63920	0.00150491	0.629443	1
AT1G67970	0.0172634	0.350824	3	AT1G67970	0.0172634	0.350824	3													AT5G64020	0.0102899	0.104522	1
AT1G68020	0.00178782	0.276993	3	AT1G68020	0.00178782	0.276993	3													AT5G64030	0.00174256	1.20202	2
AT1G68360	0.0109039	0.167839	2	AT1G68360	0.0109039	0.167839	2													AT5G64090	0.00262447	0.39623	4
AT1G68370	0.0394647	0.026165	2	AT1G68370	0.0394647	0.026165	2													AT5G64170	0.00251306	0.274666	2
AT1G68460	0.00359561	1.05587	2	AT1G68460	0.00359561	1.05587	2													AT5G64360	0.00289028	0.994931	1
AT1G68560	0.00297447	0.324887	4	AT1G68560	0.00297447	0.324887	4													AT5G64370	0.00342408	0.313857	2
AT1G68570	0.00630672	0.121096	2	AT1G68570	0.00630672	0.121096	2													AT5G64410	0.0383522	0.0316255	1
AT1G68580	0.00861158	0.0786941	4	AT1G68580	0.00861158	0.0786941	4													AT5G64430	0.0128411	0.219309	9
AT1G68590	0.0150509	0.183024	7	AT1G68590	0.0150509	0.183024	7													AT5G64440	0.0267245	0.331468	1
AT1G68600	0.0201888	0.0827784	1	AT1G68600	0.0201888	0.0827784	1													AT5G64600	0.00503615	0.511224	5
AT1G68620	0.0130143	0.298128	1	AT1G68620	0.0130143	0.298128	1													AT5G64630	0.00562658	0.32237	4
AT1G68640	0.00630438	0.15344	3	AT1G68640	0.00630438	0.15344	3													AT5G64640	0.00415535	0.546379	5
AT1G68670	0.0118314	0.21006	2	AT1G68670	0.0118314	0.21006	2													AT5G64710	0.00177431	0.575881	3
AT1G68690	0.00186446	0.67653	3	AT1G68690	0.00186446	0.67653	3													AT5G64740	0.0431901	0.0191917	2
AT1G68720	0.00822458	0.414402	2	AT1G68720	0.00822458	0.414402	2													AT5G64870	0.00278707	0.666918	9
AT1G68730	0.0171474	1.20674	2	AT1G68730	0.0171474	1.20674	2													AT5G64940	0.00357598	0.325017	1
AT1G68740	0.00342184	0.662914	2	AT1G68740	0.00342184	0.662914	2													AT5G64980	0.00790023	0.326236	2
AT1G68820	0.00300778	0.621778	2	AT1G68820	0.00300778	0.621778	2													AT5G65005	0.0092526	0.967864	1
AT1G69100	0.00900206	0.507957	1	AT1G69100	0.00900206	0.507957	1													AT5G65040	0.0127117	0.609163	4
AT1G69220	0.00167606	0.312388	5	AT1G69220	0.00167606	0.312388	5													AT5G65100	0.0050045	0.315015	10
AT1G69260	0.0262917	0.100274	2	AT1G69260	0.0262917	0.100274	2													AT5G65110	0.00394281	0.16189	3
AT1G69270	0.0104524	0.155147	3	AT1G69270	0.0104524	0.155147	3													AT5G65140	0.0148169	0.0807156	6
AT1G69290	0.0166812	0.337788	2	AT1G69290	0.0166812	0.337788	2													AT5G65158	0.0420817	0.109941	4
AT1G69295	0.0281675	0.238631	1	AT1G69295	0.0281675	0.238631	1													AT5G65170	0.0113153	0.433149	3
AT1G69310	0.0153132	0.594849	1	AT1G69310	0.0153132	0.594849	1													AT5G65180	0.0221319	0.136618	2
AT1G69360	0.00292886	0.682526	4	AT1G69360	0.00292886	0.682526	4													AT5G65200	0.00455325	0.358302	2
AT1G69440	0.00144354	0.304378	2	AT1G69440	0.00144354	0.304378	2													AT5G65207	0.0276788	0.19913	3
AT1G69450	0.0135889	0.0456477	3	AT1G69450	0.0135889	0.0456477	3													AT5G65230	0.048019	0.0938227	3
AT1G69480	0.0269833	0.193248	5	AT1G69480	0.0269833	0.193248	5													AT5G65240	0.00598345	0.354496	2
AT1G69485	0.0457144	0.152769	2	AT1G69485	0.0457144	0.152769	2													AT5G65280	0.0075094	0.148545	2
AT1G69530	0.00909417	0.182392	1	AT1G69530	0.00909417	0.182392	1													AT5G65310	0.0127714	0.67619	2
AT1G69560	0.0265461	0.574576	3	AT1G69560	0.0265461	0.574576	3													AT5G65320	0.0178959	0.600783	5
AT1G69570	0.0296328	0.238655	3	AT1G69570	0.0296328	0.238655	3													AT5G65330	0.00559132	0.866329	5
AT1G69630	0.0300421	0.350312	8	AT1G69630	0.0300421	0.350312	8													AT5G65390	0.0203618	0.827468	2
AT1G69670	0.00407364	0.144147	10	AT1G69670	0.00407364	0.144147	10													AT5G65420	0.00461829	0.294145	6
AT1G69700	0.0329334	0.142604	2	AT1G69700	0.0329334	0.142604	2													AT5G65440	0.00255325	0.605441	1
AT1G69720	0.0543002	0.148891	1	AT1G69720	0.0543002	0.148891	1													AT5G65530	0.00300214	0.645086	2
AT1G69740	0.00316467	0.324865	17	AT1G69740	0.00316467	0.324865	17													AT5G65560	0.00324409	0.144969	4
AT1G69770	0.0120027	0.173139	1	AT1G69770	0.0120027	0.173139	1													AT5G65630	0.00984921	0.224114	3
AT1G69780	0.00544198	0.26371	1	AT1G69780	0.00544198	0.26371	1													AT5G65640	0.00398217	0.313685	2
AT1G69790	0.0159142	0.299433	3	AT1G69790	0.0159142	0.299433	3													AT5G65683	0.00509559	0.125854	3
AT1G69800	0.0432532	0.0432552	2	AT1G69800	0.0432532	0.0432552	2													AT5G65687	0.0223203	0.0775011	3
AT1G69810	0.0377485	0.179896	4	AT1G69810	0.0377485	0.179896	4													AT5G65690	0.034828	0.0373544	2
AT1G69830	0.00642971	0.076431	4	AT1G69830	0.00642971	0.076431	4													AT5G65710	0.00265336	0.169531	1
AT1G69850	0.0305269	0.0254819	1	AT1G69850	0.0305269	0.0254819	1													AT5G65750	0.0674966	0.0128441	1
AT1G69870	0.0160979	0.0457956	5	AT1G69870	0.0160979	0.0457956	5													AT5G65760	0.00266849	0.641715	4
AT1G69900	0.0149688	0.437187	1	AT1G69900	0.0149688	0.437187	1													AT5G65780	0.00387727	1.02181	1
AT1G69910	0.0578782	0.0917414	2	AT1G69910	0.0578782	0.0917414	2													AT5G65810	0.00497028	1.4133	2
AT1G69920	0.0218336	0.0867392	5	AT1G69920	0.0218336	0.0867392	5													AT5G65830	0.0188406	0.171072	4
AT1G69940	0.00715769	0.174293	2	AT1G69940	0.00715769	0.174293	2													AT5G65850	0.00338884	0.671479	3
AT1G69990	0.00257182	0.281183	1	AT1G69990	0.00257182	0.281183	1													AT5G65890	0.00900681	0.304493	2
AT1G70040	0.0148215	0.459269	3	AT1G70040	0.0148215	0.459269	3													AT5G65900	0.00457594	0.299528	6
AT1G70070	0.0140477	0.0786851	2	AT1G70070	0.0140477	0.0786851	2													AT5G65920	0.00336993	0.287031	3
AT1G70080	0.00220228	1.3209	2	AT1G70080	0.00220228	1.3209	2													AT5G65930	0.00228346	0.14997	2
AT1G70090	0.055347	0.0416146	3	AT1G70090	0.055347	0.0416146	3													AT5G66020	0.00233365	0.31764	2
AT1G70100	0.0519753	0.724252	1	AT1G70100	0.0519753	0.724252	1													AT5G66040	0.0782909	0.245109	1
AT1G70140	0.0166801	0.290994	1	AT1G70140	0.0166801	0.290994	1													AT5G66050	0.0179667	0.14037	4
AT1G70160	0.00579167	0.141341	1	AT1G70160	0.00579167	0.141341	1													AT5G66055	0.0226642	0.178645	3
AT1G70230	0.0170466	0.18539	2	AT1G70230	0.0170466	0.18539	2													AT5G66070	0.00522446	0.352982	2
AT1G70300	0.0549204	0.0447097	1	AT1G70300	0.0549204	0.0447097	1													AT5G66130	0.00532667	0.39713	5
AT1G70320	0.00137682	0.630692	2	AT1G70320	0.00137682	0.630692	2													AT5G66140	0.00512253	0.706364	2
AT1G70460	0.0322736	0.020317	2	AT1G70460	0.0322736	0.020317	2													AT5G66200	0.00410212	0.166587	3
AT1G70520	0.00209559	0.324958	2	AT1G70520	0.00209559	0.324958	2													AT5G66220	0.0255518	0.29333	3
AT1G70550	0.00511687	0.97796	3	AT1G70550	0.00511687	0.97796	3													AT5G66230	0.00775439	0.311034	4
AT1G70580	0.00287788	0.317597	2	AT1G70580	0.00287788	0.317597	2													AT5G66280	0.0607824	0.0184228	2
AT1G70590	0.022552	0.114453	3	AT1G70590	0.022552	0.114453	3													AT5G66310	0.0159392	0.176918	3
AT1G70630	0.00784064	0.312578	3	AT1G70630	0.00784064	0.312578	3													AT5G66320	0.0115476	0.114778	4
AT1G70650	0.0285146	0.0777844	1	AT1G70650	0.0285146	0.0777844	1													AT5G66330	0.00965428	0.330943	5
AT1G70680	0.00704766	0.327864	3	AT1G70680	0.00704766	0.327864	3													AT5G66350	0.00425179	1.87379	4
AT1G70690	0.019649	0.0737627	2	AT1G70690	0.019649	0.0737627	2													AT5G66450	0.0273028	0.30882	6
AT1G70750	0.00196438	0.586588	2	AT1G70750	0.00196438	0.586588	2													AT5G66590	0.0127894	0.39495	2
AT1G70770	0.0021874	0.333353	3	AT1G70770	0.0021874	0.333353	3													AT5G66600	0.00260508	0.767494	3
AT1G70810	0.015765	0.17333	3	AT1G70810	0.015765	0.17333	3													AT5G66610	0.00254309	0.864178	3
AT1G70820	0.0121662	0.244534	4	AT1G70820	0.0121662	0.244534	4													AT5G66630	0.00601968	0.938059	3
AT1G70830	0.0122962	0.322511	1	AT1G70830	0.0122962	0.322511	1													AT5G66670	0.0379469	0.166616	3
AT1G70840	0.00754155	0.349803	2	AT1G70840	0.00754155	0.349803	2													AT5G66675	0.0297894	0.0337199	3
AT1G70880	0.0326874	0.174622	2	AT1G70880	0.0326874	0.174622	2													AT5G66690	0.0391769	0.0952021	6
AT1G70890	0.00740258	1.2066	3	AT1G70890	0.00740258	1.2066	3													AT5G66700	0.00609455	0.951656	6
AT1G70910	0.0202564	0.388868	1	AT1G70910	0.0202564	0.388868	1													AT5G66750	0.00187197	0.305713	2
AT1G71010	0.0255157	0.11705	1	AT1G71010	0.0255157	0.11705	1													AT5G66810	0.00397792	0.318949	4
AT1G71015	0.0253318	0.280637	5	AT1G71015	0.0253318	0.280637	5													AT5G66870	0.00821048	0.351751	1
AT1G71040	0.0344147	0.135109	2	AT1G71040	0.0344147	0.135109	2													AT5G66880	0.0285176	0.0843819	2
AT1G71070	0.0432227	0.0516041	3	AT1G71070	0.0432227	0.0516041	3													AT5G66910	0.00496607	1.5414	3
AT1G71100	0.0346494	0.146274	3	AT1G71100	0.0346494	0.146274	3													AT5G66950	0.00172091	0.286608	5
AT1G71130	0.0157977	0.17876	1	AT1G71130	0.0157977	0.17876	1													AT5G67020	0.0279253	0.354073	4
AT1G71170	0.0135605	0.550014	2	AT1G71170	0.0135605	0.550014	2													AT5G67030	0.0155611	0.310241	2
AT1G71180	0.00819851	0.378698	6	AT1G71180	0.00819851	0.378698	6													AT5G67050	0.00286098	0.323629	3
AT1G71240	0.00169817	0.31296	4	AT1G71240	0.00169817	0.31296	4													AT5G67060	0.0529004	0.0670004	7
AT1G71370	0.0263006	0.320934	2	AT1G71370	0.0263006	0.320934	2													AT5G67070	0.019123	0.186588	1
AT1G71400	0.0228748	0.328317	4	AT1G71400	0.0228748	0.328317	4													AT5G67130	0.00322027	0.321487	1
AT1G71410	0.00284336	0.173976	1	AT1G71410	0.00284336	0.173976	1													AT5G67190	0.0147197	0.164119	2
AT1G71480	0.0783771	0.199094	5	AT1G71480	0.0783771	0.199094	5													AT5G67260	0.00401356	0.292979	7
AT1G71490	0.0054999	0.243414	4	AT1G71490	0.0054999	0.243414	4													AT5G67300	0.0124669	0.119485	1
AT1G71680	0.00543895	0.188725	1	AT1G71680	0.00543895	0.188725	1													AT5G67310	0.00673893	0.69329	1
AT1G71697	0.00445769	0.276194	3	AT1G71697	0.00445769	0.276194	3													AT5G67330	0.0122674	0.0725226	2
AT1G71770	0.00432172	0.292818	4	AT1G71770	0.00432172	0.292818	4													AT5G67340	0.0274843	0.191309	4
AT1G72000	0.00272495	0.325192	1	AT1G72000	0.00272495	0.325192	1													AT5G67360	0.024666	0.0756179	4
AT1G72010	0.00365242	0.967984	7	AT1G72010	0.00365242	0.967984	7													AT5G67370	0.0289173	0.044987	1
AT1G72070	0.0468279	0.148312	9	AT1G72070	0.0468279	0.148312	9													AT5G67411	0.0132164	0.167182	1
AT1G72100	0.00297268	0.916677	1	AT1G72100	0.00297268	0.916677	1													AT5G67420	0.0100193	0.182026	3
AT1G72110	0.00637436	0.983044	5	AT1G72110	0.00637436	0.983044	5													AT5G67440	0.00658749	0.252619	5
AT1G72120	0.0222965	0.259467	3	AT1G72120	0.0222965	0.259467	3													AT5G67470	0.025586	0.178663	3
AT1G72125	0.00658194	0.74657	8	AT1G72125	0.00658194	0.74657	8													AT5G67500	0.0166316	0.362725	3
AT1G72140	0.00245121	0.9757	1	AT1G72140	0.00245121	0.9757	1													AT5G67510	0.0102891	0.574304	1
AT1G72150	0.00621259	1.04843	2	AT1G72150	0.00621259	1.04843	2													AT5G67520	0.00944557	0.29971	2
AT1G72160	0.00274306	0.330208	1	AT1G72160	0.00274306	0.330208	1													AT5G67540	0.00593724	0.4712	3
AT1G72180	0.00398193	0.231012	2	AT1G72180	0.00398193	0.231012	2													AT5G67570	0.00361332	0.301213	7
AT1G72200	0.00636817	0.350869	2	AT1G72200	0.00636817	0.350869	2													AT5G67580	0.00456987	0.323406	4
AT1G72220	0.00338066	0.628622	3	AT1G72220	0.00338066	0.628622	3
AT1G72270	0.00644968	1.15112	1	AT1G72270	0.00644968	1.15112	1
AT1G72300	0.00132751	0.893569	2	AT1G72300	0.00132751	0.893569	2
AT1G72330	0.0027715	0.631419	2	AT1G72330	0.0027715	0.631419	2
AT1G72340	0.0033039	1.08013	1	AT1G72340	0.0033039	1.08013	1
AT1G72460	0.00199958	0.349588	3	AT1G72460	0.00199958	0.349588	3
AT1G72470	0.0587949	0.0121558	3	AT1G72470	0.0587949	0.0121558	3
AT1G72480	0.0177401	0.0500261	8	AT1G72480	0.0177401	0.0500261	8
AT1G72520	0.0179074	0.0844819	3	AT1G72520	0.0179074	0.0844819	3
AT1G72530	0.0214169	0.107796	4	AT1G72530	0.0214169	0.107796	4
AT1G72670	0.00324972	0.329907	1	AT1G72670	0.00324972	0.329907	1
AT1G72790	0.0561125	0.394942	2	AT1G72790	0.0561125	0.394942	2
AT1G72900	0.0374179	0.575931	3	AT1G72900	0.0374179	0.575931	3
AT1G72940	0.0381789	0.2212	1	AT1G72940	0.0381789	0.2212	1
AT1G73080	0.00231812	0.172262	5	AT1G73080	0.00231812	0.172262	5
AT1G73130	0.00246824	0.529326	1	AT1G73130	0.00246824	0.529326	1
AT1G73260	0.0120217	0.174546	3	AT1G73260	0.0120217	0.174546	3
AT1G73330	0.00623964	0.344361	2	AT1G73330	0.00623964	0.344361	2
AT1G73360	0.00391846	0.308788	6	AT1G73360	0.00391846	0.308788	6
AT1G73390	0.0149695	0.145639	1	AT1G73390	0.0149695	0.145639	1
AT1G73410	0.0122481	0.290115	1	AT1G73410	0.0122481	0.290115	1
AT1G73440	0.00528415	0.996063	4	AT1G73440	0.00528415	0.996063	4
AT1G73450	0.00133508	0.276834	4	AT1G73450	0.00133508	0.276834	4
AT1G73490	0.00564987	0.294272	6	AT1G73490	0.00564987	0.294272	6
AT1G73500	0.0380043	0.0383433	2	AT1G73500	0.0380043	0.0383433	2
AT1G73560	0.0433411	0.234367	6	AT1G73560	0.0433411	0.234367	6
AT1G73600	0.00550612	0.158388	2	AT1G73600	0.00550612	0.158388	2
AT1G73603	0.044265	0.875486	4	AT1G73603	0.044265	0.875486	4
AT1G73680	0.0398028	0.0321465	4	AT1G73680	0.0398028	0.0321465	4
AT1G73870	0.0324889	0.369811	3	AT1G73870	0.0324889	0.369811	3
AT1G73880	0.0473138	0.173196	4	AT1G73880	0.0473138	0.173196	4
AT1G73950	0.019264	0.202199	2	AT1G73950	0.019264	0.202199	2
AT1G74030	0.00270573	0.34864	5	AT1G74030	0.00270573	0.34864	5
AT1G74040	0.00204357	0.348948	2	AT1G74040	0.00204357	0.348948	2
AT1G74140	0.0349047	0.42415	2	AT1G74140	0.0349047	0.42415	2
AT1G74160	0.00280143	0.302761	2	AT1G74160	0.00280143	0.302761	2
AT1G74230	0.00878159	0.178697	3	AT1G74230	0.00878159	0.178697	3
AT1G74280	0.00755697	0.473304	3	AT1G74280	0.00755697	0.473304	3
AT1G74300	0.0074882	0.34768	3	AT1G74300	0.0074882	0.34768	3
AT1G74320	0.00463428	0.259115	2	AT1G74320	0.00463428	0.259115	2
AT1G74380	0.00344718	0.268759	1	AT1G74380	0.00344718	0.268759	1
AT1G74430	0.00501347	0.652388	6	AT1G74430	0.00501347	0.652388	6
AT1G74450	0.00415967	0.253278	1	AT1G74450	0.00415967	0.253278	1
AT1G74590	0.0066966	0.823544	4	AT1G74590	0.0066966	0.823544	4
AT1G74720	0.00601177	0.0694563	6	AT1G74720	0.00601177	0.0694563	6
AT1G74770	0.00229716	0.451332	3	AT1G74770	0.00229716	0.451332	3
AT1G74800	0.0175642	0.267262	3	AT1G74800	0.0175642	0.267262	3
AT1G74820	0.00525835	0.388513	1	AT1G74820	0.00525835	0.388513	1
AT1G74830	0.00522833	0.154083	7	AT1G74830	0.00522833	0.154083	7
AT1G74910	0.00647073	0.165478	4	AT1G74910	0.00647073	0.165478	4
AT1G75010	0.0033381	0.925345	4	AT1G75010	0.0033381	0.925345	4
AT1G75090	0.0148414	0.28372	6	AT1G75090	0.0148414	0.28372	6
AT1G75100	0.00222092	0.299916	6	AT1G75100	0.00222092	0.299916	6
AT1G75110	0.00608381	0.345121	5	AT1G75110	0.00608381	0.345121	5
AT1G75130	0.00533882	0.164538	1	AT1G75130	0.00533882	0.164538	1
AT1G75160	0.00644979	0.177626	4	AT1G75160	0.00644979	0.177626	4
AT1G75620	0.00236951	0.346643	3	AT1G75620	0.00236951	0.346643	3
AT1G75640	0.0106659	0.227656	1	AT1G75640	0.0106659	0.227656	1
AT1G75660	0.00565923	0.0754078	3	AT1G75660	0.00565923	0.0754078	3
AT1G75680	0.0683867	0.0122914	2	AT1G75680	0.0683867	0.0122914	2
AT1G75710	0.039242	0.0501238	1	AT1G75710	0.039242	0.0501238	1
AT1G75790	0.00468378	0.177045	2	AT1G75790	0.00468378	0.177045	2
AT1G75890	0.00380224	0.301414	2	AT1G75890	0.00380224	0.301414	2
AT1G75930	0.00429995	0.585512	2	AT1G75930	0.00429995	0.585512	2
AT1G75960	0.0340099	0.863938	1	AT1G75960	0.0340099	0.863938	1
AT1G76040	0.00780526	0.197862	1	AT1G76040	0.00780526	0.197862	1
AT1G76050	0.0125513	0.330011	1	AT1G76050	0.0125513	0.330011	1
AT1G76100	0.0066473	0.416559	2	AT1G76100	0.0066473	0.416559	2
AT1G76110	0.00824284	0.157686	1	AT1G76110	0.00824284	0.157686	1
AT1G76120	0.0096032	0.0969975	2	AT1G76120	0.0096032	0.0969975	2
AT1G76370	0.0035591	0.326483	3	AT1G76370	0.0035591	0.326483	3
AT1G76380	0.00668144	0.698939	2	AT1G76380	0.00668144	0.698939	2
AT1G76520	0.0032941	1.05453	3	AT1G76520	0.0032941	1.05453	3
AT1G76550	0.00220679	0.324483	3	AT1G76550	0.00220679	0.324483	3
AT1G76560	0.0115386	0.27633	6	AT1G76560	0.0115386	0.27633	6
AT1G76580	0.00515519	0.326424	3	AT1G76580	0.00515519	0.326424	3
AT1G76590	0.0377387	0.05138	1	AT1G76590	0.0377387	0.05138	1
AT1G76610	0.0122344	0.479748	3	AT1G76610	0.0122344	0.479748	3
AT1G76700	0.00367728	0.295354	2	AT1G76700	0.00367728	0.295354	2
AT1G76820	0.0161989	0.726968	6	AT1G76820	0.0161989	0.726968	6
AT1G76850	0.00128169	1.88384	7	AT1G76850	0.00128169	1.88384	7
AT1G76880	0.00214257	0.351205	2	AT1G76880	0.00214257	0.351205	2
AT1G76970	0.00997151	0.388564	2	AT1G76970	0.00997151	0.388564	2
AT1G77060	0.0145603	0.0929603	9	AT1G77060	0.0145603	0.0929603	9
AT1G77120	0.0329378	0.0684486	6	AT1G77120	0.0329378	0.0684486	6
AT1G77145	0.00586705	0.280232	5	AT1G77145	0.00586705	0.280232	5
AT1G77210	0.00236115	0.389646	1	AT1G77210	0.00236115	0.389646	1
AT1G77250	0.00595068	0.136858	6	AT1G77250	0.00595068	0.136858	6
AT1G77260	0.00257374	0.988027	4	AT1G77260	0.00257374	0.988027	4
AT1G77270	0.00597187	0.875511	2	AT1G77270	0.00597187	0.875511	2
AT1G77300	0.00223097	0.77233	10	AT1G77300	0.00223097	0.77233	10
AT1G77410	0.0033994	0.317345	2	AT1G77410	0.0033994	0.317345	2
AT1G77500	0.00307884	0.491113	2	AT1G77500	0.00307884	0.491113	2
AT1G77570	0.0100261	0.293506	3	AT1G77570	0.0100261	0.293506	3
AT1G77580	0.00179694	0.625887	5	AT1G77580	0.00179694	0.625887	5
AT1G77630	0.014808	0.0728959	1	AT1G77630	0.014808	0.0728959	1
AT1G77640	0.00481399	1.19533	8	AT1G77640	0.00481399	1.19533	8
AT1G77720	0.00553656	0.101108	4	AT1G77720	0.00553656	0.101108	4
AT1G77840	0.00344918	0.284311	1	AT1G77840	0.00344918	0.284311	1
AT1G77850	0.0154889	0.18993	10	AT1G77850	0.0154889	0.18993	10
AT1G77855	0.0320228	0.0411523	1	AT1G77855	0.0320228	0.0411523	1
AT1G77885	0.0183783	0.310479	2	AT1G77885	0.0183783	0.310479	2
AT1G77930	0.00550829	0.293704	2	AT1G77930	0.00550829	0.293704	2
AT1G77950	0.00549065	0.956626	1	AT1G77950	0.00549065	0.956626	1
AT1G77960	0.0341887	0.5445	2	AT1G77960	0.0341887	0.5445	2
AT1G77980	0.0363599	0.0345038	1	AT1G77980	0.0363599	0.0345038	1
AT1G77990	0.00377409	0.176763	3	AT1G77990	0.00377409	0.176763	3
AT1G78040	0.0418009	0.0642499	5	AT1G78040	0.0418009	0.0642499	5
AT1G78120	0.00498445	0.507764	3	AT1G78120	0.00498445	0.507764	3
AT1G78130	0.00253654	0.366998	2	AT1G78130	0.00253654	0.366998	2
AT1G78170	0.0326304	0.0610122	1	AT1G78170	0.0326304	0.0610122	1
AT1G78210	0.00416097	0.343207	3	AT1G78210	0.00416097	0.343207	3
AT1G78370	0.0132608	0.15142	1	AT1G78370	0.0132608	0.15142	1
AT1G78490	0.00281895	0.656803	3	AT1G78490	0.00281895	0.656803	3
AT1G78500	0.0234886	0.10072	2	AT1G78500	0.0234886	0.10072	2
AT1G78550	0.0046848	0.751815	2	AT1G78550	0.0046848	0.751815	2
AT1G78820	0.0249863	0.120549	5	AT1G78820	0.0249863	0.120549	5
AT1G78830	0.0395429	0.0769794	2	AT1G78830	0.0395429	0.0769794	2
AT1G78960	0.00177536	0.32668	3	AT1G78960	0.00177536	0.32668	3
AT1G78980	0.003076	1.12779	2	AT1G78980	0.003076	1.12779	2
AT1G79020	0.00313766	0.306784	7	AT1G79020	0.00313766	0.306784	7
AT1G79050	0.0165911	0.179042	7	AT1G79050	0.0165911	0.179042	7
AT1G79180	0.029209	0.344446	4	AT1G79180	0.029209	0.344446	4
AT1G79250	0.00476846	0.168655	1	AT1G79250	0.00476846	0.168655	1
AT1G79310	0.0284882	0.0734053	1	AT1G79310	0.0284882	0.0734053	1
AT1G79320	0.0259834	0.222532	1	AT1G79320	0.0259834	0.222532	1
AT1G79330	0.0321297	0.232205	4	AT1G79330	0.0321297	0.232205	4
AT1G79460	0.00521698	0.107873	3	AT1G79460	0.00521698	0.107873	3
AT1G79470	0.0428419	0.0798145	1	AT1G79470	0.0428419	0.0798145	1
AT1G79480	0.00265808	1.39047	2	AT1G79480	0.00265808	1.39047	2
AT1G79490	0.00747467	0.585169	2	AT1G79490	0.00747467	0.585169	2
AT1G79510	0.00983579	0.164918	1	AT1G79510	0.00983579	0.164918	1
AT1G79530	0.00300441	0.357231	3	AT1G79530	0.00300441	0.357231	3
AT1G79540	0.00179042	0.627746	3	AT1G79540	0.00179042	0.627746	3
AT1G79550	0.00306413	0.372888	3	AT1G79550	0.00306413	0.372888	3
AT1G79570	0.00229452	0.15184	2	AT1G79570	0.00229452	0.15184	2
AT1G79590	0.00610379	0.306959	4	AT1G79590	0.00610379	0.306959	4
AT1G79660	0.014291	0.676572	4	AT1G79660	0.014291	0.676572	4
AT1G79670	0.00411701	1.2422	1	AT1G79670	0.00411701	1.2422	1
AT1G79680	0.0129566	0.252701	5	AT1G79680	0.0129566	0.252701	5
AT1G79840	0.0078141	0.228258	3	AT1G79840	0.0078141	0.228258	3
AT1G79860	0.0053803	0.158691	3	AT1G79860	0.0053803	0.158691	3
AT1G79880	0.00342315	0.323362	1	AT1G79880	0.00342315	0.323362	1
AT1G79900	0.0135586	0.22247	2	AT1G79900	0.0135586	0.22247	2
AT1G79920	0.00189722	0.805437	1	AT1G79920	0.00189722	0.805437	1
AT1G79930	0.0185259	0.14728	5	AT1G79930	0.0185259	0.14728	5
AT1G80150	0.00365613	0.597558	2	AT1G80150	0.00365613	0.597558	2
AT1G80230	0.00701954	0.385943	5	AT1G80230	0.00701954	0.385943	5
AT1G80240	0.0188422	0.189712	2	AT1G80240	0.0188422	0.189712	2
AT1G80270	0.00234556	0.313407	5	AT1G80270	0.00234556	0.313407	5
AT1G80320	0.00492061	0.538546	1	AT1G80320	0.00492061	0.538546	1
AT1G80330	0.0035442	0.361072	1	AT1G80330	0.0035442	0.361072	1
AT1G80340	0.00368049	0.353875	2	AT1G80340	0.00368049	0.353875	2
AT1G80490	0.00239444	0.165554	2	AT1G80490	0.00239444	0.165554	2
AT1G80520	0.0315212	0.0768063	5	AT1G80520	0.0315212	0.0768063	5
AT1G80530	0.0120091	0.0707144	2	AT1G80530	0.0120091	0.0707144	2
AT1G80555	0.0408506	0.537865	5	AT1G80555	0.0408506	0.537865	5
AT1G80560	0.00964087	0.115107	4	AT1G80560	0.00964087	0.115107	4
AT1G80570	0.00791127	0.119474	3	AT1G80570	0.00791127	0.119474	3
AT1G80590	0.0384034	0.137934	3	AT1G80590	0.0384034	0.137934	3
AT1G80600	0.016751	0.252905	5	AT1G80600	0.016751	0.252905	5
AT1G80610	0.00618014	0.694627	3	AT1G80610	0.00618014	0.694627	3
AT1G80640	0.0059305	0.179083	3	AT1G80640	0.0059305	0.179083	3
AT1G80680	0.00138286	0.299629	2	AT1G80680	0.00138286	0.299629	2
AT1G80740	0.00528516	0.210019	2	AT1G80740	0.00528516	0.210019	2
AT1G80745	0.0626695	0.338869	1	AT1G80745	0.0626695	0.338869	1
AT1G80810	0.0037264	0.454874	5	AT1G80810	0.0037264	0.454874	5
AT1G80820	0.00703863	0.601784	2	AT1G80820	0.00703863	0.601784	2
AT1G80830	0.00229547	0.375941	1	AT1G80830	0.00229547	0.375941	1
AT1G80880	0.00894657	0.385267	4	AT1G80880	0.00894657	0.385267	4
AT1G80900	0.0128527	0.153524	3	AT1G80900	0.0128527	0.153524	3
AT1G80910	0.0181417	0.200851	2	AT1G80910	0.0181417	0.200851	2
AT1G80930	0.00285314	0.878965	1	AT1G80930	0.00285314	0.878965	1
AT1G80950	0.0104998	0.105211	3	AT1G80950	0.0104998	0.105211	3
AT2G01260	0.0109566	0.109932	3
AT2G01270	0.00863929	0.104213	1
AT2G01290	0.0372459	0.0937323	3
AT2G01300	0.00800502	0.732923	4
AT2G01320	0.00515319	0.242843	4
AT2G01340	0.0175824	0.241676	6
AT2G01370	0.0147407	0.440351	3
AT2G01390	0.0320425	0.504218	5
AT2G01410	0.024841	0.0460857	8
AT2G01420	0.0182307	0.15662	2
AT2G01430	0.0478225	0.14719	2
AT2G01570	0.0146857	0.101147	1
AT2G01620	0.00474305	0.636018	2
AT2G01710	0.0159356	0.278306	3
AT2G01720	0.00540295	0.181496	2
AT2G01730	0.00226669	0.315914	6
AT2G01750	0.00208762	1.02059	8
AT2G01760	0.0445405	0.223301	1
AT2G01800	0.034117	0.778833	1
AT2G01820	0.0479343	0.196266	1
AT2G01860	0.0554723	0.0781444	4
AT2G01880	0.0206062	0.185512	2
AT2G01890	0.00862077	0.150453	5
AT2G01900	0.0033063	0.319345	1
AT2G01910	0.00467406	0.307137	5
AT2G01918	0.0231672	0.100684	2
AT2G01920	0.00431587	0.991083	2
AT2G01930	0.0479545	0.0308575	4
AT2G01950	0.00225788	0.348668	1
AT2G01970	0.00837281	0.184666	1
AT2G01980	0.00205062	0.796468	2
AT2G02060	0.0238666	0.0702036	1
AT2G02070	0.0133536	0.29449	2
AT2G02080	0.00268444	0.63492	1
AT2G02170	0.00593044	0.301644	1
AT2G02220	0.00952888	0.0461663	4
AT2G02230	0.0427362	0.112797	3
AT2G02300	0.00532477	0.283358	4
AT2G02350	0.00808705	0.279755	1
AT2G02360	0.0725496	0.537801	3
AT2G02400	0.0177365	0.0777754	2
AT2G02450	0.00343001	0.307249	8
AT2G02480	0.0247101	0.116326	2
AT2G02490	0.0168349	1.23465	1
AT2G02498	0.037466	0.560163	2
AT2G02580	0.00270208	0.327947	4
AT2G02610	0.0024752	0.547827	4
AT2G02690	0.0169465	0.614852	2
AT2G02720	0.00291842	0.335633	1
AT2G02780	0.0366456	0.146271	2
AT2G02790	0.00220205	0.312664	1
AT2G02810	0.0310215	0.0461982	1
AT2G02860	0.00227719	0.327362	2
AT2G02950	0.0156765	0.128887	3
AT2G02955	0.0219776	0.24321	10
AT2G02970	0.0297714	0.209521	3
AT2G02980	0.00335169	0.990275	3
AT2G02990	0.0505687	0.037669	2
AT2G03190	0.00783838	0.342869	3
AT2G03200	0.0154417	0.184409	3
AT2G03210	0.0779229	0.136501	2
AT2G03220	0.0200127	0.20583	1
AT2G03230	0.00860807	1.73155	2
AT2G03260	0.0216723	0.0727359	3
AT2G03340	0.0121404	0.700514	3
AT2G03350	0.0570411	0.0901565	2
AT2G03370	0.0110858	0.547665	1
AT2G03410	0.0243861	0.103637	2
AT2G03440	0.00663512	0.368764	3
AT2G03450	0.00226184	0.2929	3
AT2G03460	0.00570968	0.595863	3
AT2G03505	0.0286848	0.711502	1
AT2G03730	0.00905371	0.106837	2
AT2G03850	0.00671835	0.352141	1
AT2G03880	0.0265029	0.284436	4
AT2G03890	0.0195948	0.0356726	1
AT2G04040	0.0107328	0.0885889	2
AT2G04080	0.0347077	0.294591	4
AT2G04160	0.00918114	0.329196	1
AT2G04190	0.00674338	0.158716	3
AT2G04230	0.00313754	0.935033	6
AT2G04280	0.00266012	0.283366	3
AT2G04400	0.0283639	0.484507	2
AT2G04420	0.0242429	0.614642	3
AT2G04430	0.0407912	0.298744	2
AT2G04495	0.0207545	0.105755	1
AT2G04500	0.0509345	0.215882	6
AT2G04515	0.0128043	0.547199	4
AT2G04540	0.0289162	0.236158	1
AT2G04680	0.0702882	0.29502	1
AT2G04850	0.0208949	0.220139	1
AT2G04860	0.00696094	0.262632	1
AT2G04925	0.0181295	0.518455	1
AT2G05070	0.0100082	0.168471	1
AT2G05160	0.0141971	0.239215	1
AT2G05310	0.0180238	1.28947	4
AT2G05380	0.0162155	0.27725	6
AT2G05400	0.0602554	0.392389	7
AT2G05510	0.0329433	0.136103	2
AT2G05630	0.00810911	0.672927	1
AT2G05810	0.00413616	0.385695	3
AT2G05830	0.0232018	0.20129	3
AT2G05840	0.0239615	0.0735344	2
AT2G05850	0.00555605	0.163788	1
AT2G05920	0.0131186	0.241565	3
AT2G05990	0.0504759	0.0675629	1
AT2G06000	0.00305493	0.768633	2
AT2G06005	0.0147506	0.0857757	3
AT2G06025	0.0162962	0.455247	5
AT2G06040	0.0295522	0.222574	2
AT2G06050	0.0338007	0.258209	1
AT2G06200	0.0368761	0.138403	1
AT2G06645	0.00859056	0.628566	6
AT2G07040	0.0212033	0.369449	4
AT2G07050	0.00180883	0.320911	1
AT2G07180	0.0098813	0.0992822	4
AT2G07560	0.0367531	0.039575	5
AT2G11810	0.00889685	0.106537	1
AT2G12400	0.00467934	0.179052	2
AT2G12480	0.00341511	0.849968	2
AT2G13150	0.041546	0.928221	1
AT2G13290	0.00399078	0.90607	1
AT2G13370	0.000876334	0.283187	4
AT2G13560	0.0641342	0.0108077	3
AT2G13640	0.0250793	0.630562	2
AT2G13650	0.0522911	0.0258334	3
AT2G13690	0.0290673	0.228621	3
AT2G13790	0.049785	0.0443608	1
AT2G13800	0.0195469	0.363549	2
AT2G13900	0.00220785	1.56745	1
AT2G14060	0.0478258	0.323716	1
AT2G14080	0.0649288	0.691925	1
AT2G14120	0.00848336	0.128698	3
AT2G14210	0.00622846	0.297259	2
AT2G14290	0.0582009	0.550872	6
AT2G14365	0.0206803	0.27119	7
AT2G14510	0.0195179	0.310708	2
AT2G14530	0.0332269	0.252595	2
AT2G14540	0.0244434	0.679288	2
AT2G14690	0.0324328	0.353578	3
AT2G14710	0.00825817	0.153124	4
AT2G14720	0.0217488	0.031421	3
AT2G14760	0.00817219	0.79175	2
AT2G14820	0.0201736	0.137022	2
AT2G14830	0.00628755	0.152647	1
AT2G14846	0.0255459	0.180781	5
AT2G14880	0.0256048	0.128979	5
AT2G15025	0.0150697	0.31637	2
AT2G15050	0.0106762	0.341976	2
AT2G15080	0.0016467	3.75283	2
AT2G15130	0.0182237	0.653058	3
AT2G15230	0.0646764	0.203593	1
AT2G15310	0.0575961	0.0369674	4
AT2G15325	0.0266779	0.131053	1
AT2G15370	0.0290389	0.270182	6
AT2G15390	0.0160603	0.0508853	2
AT2G15400	0.013139	0.10491	6
AT2G15420	0.04425	0.501856	4
AT2G15480	0.0306736	0.259068	1
AT2G15490	0.0526133	0.138214	4
AT2G15560	0.0145449	0.12297	3
AT2G15570	0.0337448	0.0808612	1
AT2G15640	0.028903	0.382441	2
AT2G15695	0.00329317	0.636404	7
AT2G16030	0.0648281	0.334736	2
AT2G16250	0.00609829	0.314814	4
AT2G16270	0.00783542	0.362618	4
AT2G16365	0.0446907	0.265156	6
AT2G16370	0.0149123	0.165468	3
AT2G16380	0.00259653	0.324037	1
AT2G16385	0.0186806	0.275747	5
AT2G16400	0.00932652	0.671739	6
AT2G16430	0.0209301	0.388556	1
AT2G16440	0.029617	0.0722218	1
AT2G16450	0.0245038	0.389828	4
AT2G16500	0.0476717	0.0959923	3
AT2G16520	0.0627084	0.786956	7
AT2G16530	0.0389812	0.109671	1
AT2G16570	0.0208108	0.258294	2
AT2G16640	0.00404438	0.0861353	5
AT2G16660	0.0269399	0.0313687	9
AT2G16710	0.00946731	0.327994	8
AT2G16720	0.0187465	0.454584	6
AT2G16750	0.00955586	0.735707	1
AT2G16780	0.00653161	0.327113	4
AT2G16800	0.0130502	0.285927	2
AT2G16810	0.0581886	0.850451	1
AT2G16890	0.0523192	0.0909243	7
AT2G16900	0.0430157	0.892367	3
AT2G16940	0.0023793	0.298423	1
AT2G16990	0.00282679	0.698994	2
AT2G17020	0.0661657	0.100262	1
AT2G17033	0.0147703	0.173481	2
AT2G17040	0.0604101	0.235977	2
AT2G17110	0.0100758	0.23403	3
AT2G17120	0.0114063	0.448683	4
AT2G17130	0.00774108	0.307603	2
AT2G17140	0.00675217	0.224655	2
AT2G17150	0.00153508	0.628377	3
AT2G17180	0.0501721	0.166665	2
AT2G17200	0.00267321	0.585938	6
AT2G17230	0.0321346	0.233846	3
AT2G17260	0.0595247	0.151534	2
AT2G17265	0.0540116	0.0486687	2
AT2G17270	0.0664148	0.0199932	4
AT2G17280	0.0604853	0.241043	1
AT2G17340	0.00375363	0.319759	3
AT2G17370	0.00743861	0.105024	3
AT2G17410	0.00185285	1.18955	2
AT2G17440	0.00361972	0.369738	4
AT2G17480	0.060959	0.0771723	5
AT2G17500	0.00310084	0.373181	3
AT2G17510	0.00137571	0.314979	1
AT2G17520	0.0208415	0.178293	7
AT2G17525	0.0023369	0.591089	1
AT2G17540	0.019242	0.98305	4
AT2G17560	0.0409576	0.0851574	1
AT2G17570	0.0444859	0.336712	2
AT2G17630	0.022098	0.137548	3
AT2G17650	0.0206776	0.248576	4
AT2G17670	0.0452152	0.0830864	6
AT2G17680	0.0211447	0.374314	2
AT2G17700	0.0644364	0.0245698	9
AT2G17750	0.00850058	0.12376	5
AT2G17790	0.00496087	0.114968	1
AT2G17860	0.00453947	1.23346	22
AT2G17870	0.0104864	0.15525	2
AT2G17900	0.00287572	0.318755	3
AT2G17970	0.00293444	0.289097	3
AT2G18080	0.0126862	0.34422	4
AT2G18090	0.020686	0.371276	2
AT2G18100	0.0373849	0.432548	2
AT2G18170	0.0538636	0.0223259	1
AT2G18193	0.0299086	0.112275	8
AT2G18210	0.0179551	1.0917	3
AT2G18260	0.00484656	0.584152	6
AT2G18280	0.0595422	0.0994157	4
AT2G18330	0.00211915	0.328892	2
AT2G18350	0.00588102	0.276653	2
AT2G18400	0.0596051	0.0772411	7
AT2G18750	0.0214743	0.346263	3
AT2G18876	0.00361552	0.318658	1
AT2G19130	0.0201463	0.180622	4
AT2G19170	0.0016536	0.328857	1
AT2G19190	0.0130373	0.307724	2
AT2G19390	0.00627309	0.119407	1
AT2G19530	0.0440205	0.155051	2
AT2G19580	0.0643121	0.0261023	1
AT2G19930	0.0343245	0.26129	4
AT2G19950	0.0239615	0.410812	3
AT2G19970	0.0528602	0.0458996	4
AT2G19990	0.00757268	0.334726	1
AT2G20000	0.0019057	0.307616	4
AT2G20010	0.00124005	1.57679	1
AT2G20020	0.00191909	0.990079	3
AT2G20060	0.0373925	0.0394003	4
AT2G20240	0.00183256	2.40572	4
AT2G20260	0.00734267	0.457821	4
AT2G20310	0.00336371	0.600188	3
AT2G20340	0.023819	0.111851	2
AT2G20370	0.00565767	0.803435	1
AT2G20440	0.00329995	0.312239	2
AT2G20470	0.00486423	0.158914	4
AT2G20510	0.00285315	0.659332	2
AT2G20570	0.00603535	0.357901	4
AT2G20590	0.0246489	0.303155	2
AT2G20610	0.0115492	0.512384	2
AT2G20680	0.055247	0.0398615	3
AT2G20710	0.0264286	0.202891	4
AT2G20760	0.0116649	0.113714	2
AT2G20800	0.00229577	0.332794	1
AT2G20850	0.00338495	0.341259	2
AT2G20880	0.0383344	0.212912	2
AT2G20960	0.0134354	0.639169	2
AT2G21050	0.0375782	0.0243461	12
AT2G21060	0.0157136	0.217055	1
AT2G21140	0.00367348	0.394842	3
AT2G21260	0.0042783	0.676265	2
AT2G21300	0.00154154	0.335081	3
AT2G21340	0.0185152	0.234712	3
AT2G21390	0.00450912	0.0802549	2
AT2G21420	0.00624988	0.295957	2
AT2G21440	0.00139667	0.937998	2
AT2G21500	0.00333985	0.337464	5
AT2G21520	0.00449017	0.460799	5
AT2G21640	0.0126123	0.687779	1
AT2G21655	0.0581734	0.0458555	6
AT2G21730	0.0281214	0.592483	3
AT2G21850	0.00367286	0.150076	9
AT2G21890	0.00695858	0.68972	2
AT2G21930	0.0142483	0.0886531	1
AT2G22050	0.0050049	0.346966	2
AT2G22060	0.0180647	0.220716	6
AT2G22090	0.00830136	0.302155	1
AT2G22125	0.00471447	0.0427676	4
AT2G22200	0.0210255	0.596882	4
AT2G22270	0.0178762	0.296462	7
AT2G22300	0.00492147	0.446407	3
AT2G22330	0.00496254	0.164653	1
AT2G22430	0.0138658	0.202296	4
AT2G22620	0.00214654	0.596144	3
AT2G22660	0.00176241	0.902171	2
AT2G22670	0.01475	0.179339	4
AT2G22680	0.00638694	0.442186	4
AT2G22690	0.00710995	0.163619	4
AT2G22740	0.00455794	1.41833	4
AT2G22795	0.00275058	1.73876	4
AT2G22810	0.00859109	0.108786	4
AT2G22830	0.00451016	0.508451	3
AT2G22910	0.00629827	0.471873	4
AT2G22970	0.0112085	0.724649	1
AT2G22980	0.0330987	0.298513	4
AT2G22990	0.0084424	0.116621	1
AT2G23130	0.0646567	0.806764	2
AT2G23148	0.0127172	0.451448	1
AT2G23160	0.010821	0.165012	1
AT2G23180	0.00805957	0.105776	1
AT2G23260	0.0193765	0.570987	6
AT2G23290	0.00891869	0.964852	2
AT2G23300	0.00324093	0.181529	2
AT2G23340	0.0079928	0.311675	7
AT2G23370	0.011443	0.231753	3
AT2G23380	0.00164357	0.580728	1
AT2G23460	0.00166147	0.292075	6
AT2G23470	0.00776029	0.330661	2
AT2G23530	0.0446601	0.390611	4
AT2G23570	0.00999664	1.042	2
AT2G23580	0.0298618	0.52199	2
AT2G23600	0.0051731	0.651512	3
AT2G23620	0.00505897	1.00738	1
AT2G23630	0.00728304	0.113631	2
AT2G23640	0.0194406	0.223635	2
AT2G23660	0.00492296	0.278855	6
AT2G23740	0.00532295	0.117356	5
AT2G23820	0.00540887	0.633078	2
AT2G23910	0.0141468	0.101394	6
AT2G23980	0.00361266	0.328605	3
AT2G23990	0.0106118	1.36431	7
AT2G24000	0.00885798	0.972039	4
AT2G24050	0.00177353	0.336482	7
AT2G24100	0.0285757	0.101115	1
AT2G24120	0.00140661	0.314065	3
AT2G24140	0.00571216	2.19651	3
AT2G24150	0.00760007	0.171603	7
AT2G24180	0.035542	0.0510606	1
AT2G24210	0.0131284	0.274964	1
AT2G24230	0.00331324	0.309138	1
AT2G24250	0.0034731	0.345793	2
AT2G24255	0.0394608	0.648915	4
AT2G24280	0.0245758	0.257959	2
AT2G24290	0.00792962	0.645547	4
AT2G24300	0.0114126	0.259253	2
AT2G24320	0.00488786	0.313749	3
AT2G24370	0.0103109	0.0546073	2
AT2G24390	0.00896676	0.325006	2
AT2G24400	0.0383012	0.0655242	6
AT2G24440	0.00771521	0.310209	1
AT2G24540	0.00703636	0.171305	3
AT2G24560	0.0390275	0.511403	1
AT2G24570	0.0223966	0.182393	1
AT2G24620	0.00888363	0.315313	3
AT2G24630	0.00190189	0.340806	5
AT2G24645	0.0500321	0.661682	2
AT2G24670	0.0425932	0.33425	2
AT2G24680	0.0105357	0.91869	5
AT2G24720	0.050026	0.461754	4
AT2G24762	0.0160427	0.182674	5
AT2G24850	0.0472922	0.0617424	1
AT2G25140	0.00144069	0.948724	4
AT2G25240	0.00646052	0.921228	2
AT2G25250	0.0258357	0.666644	3
AT2G25260	0.0343902	0.039128	3
AT2G25270	0.0232183	0.365213	2
AT2G25290	0.0191545	0.0296987	2
AT2G25300	0.0721473	0.197854	3
AT2G25310	0.0174932	0.125483	5
AT2G25410	0.0165554	0.367404	2
AT2G25420	0.00195796	1.19769	1
AT2G25430	0.00224514	0.295133	2
AT2G25450	0.0113405	0.327433	3
AT2G25460	0.0214458	0.199469	8
AT2G25480	0.00343609	0.635637	2
AT2G25490	0.0089465	0.16943	6
AT2G25520	0.0293165	0.0448322	4
AT2G25540	0.00259364	0.159198	3
AT2G25560	0.00972229	0.856405	3
AT2G25580	0.0196383	0.433714	4
AT2G25650	0.0382302	0.318183	3
AT2G25680	0.00293791	0.996385	4
AT2G25710	0.0266555	0.408295	3
AT2G25737	0.0316074	0.147985	2
AT2G25900	0.0241235	0.063974	2
AT2G25980	0.00682446	0.558277	1
AT2G26030	0.0169422	0.272463	1
AT2G26080	0.0104065	0.0407753	3
AT2G26280	0.0470443	0.06538	5
AT2G26290	0.0134912	0.0826753	1
AT2G26350	0.0156751	0.0778886	2
AT2G26370	0.0214889	0.123656	7
AT2G26440	0.00476524	0.172134	3
AT2G26480	0.00300763	0.325274	1
AT2G26490	0.00607139	0.154875	1
AT2G26510	0.00224005	0.370429	1
AT2G26520	0.039726	0.383489	5
AT2G26640	0.0249373	0.0692677	3
AT2G26690	0.00223548	0.348865	3
AT2G26700	0.00798405	0.104676	3
AT2G26750	0.00400225	1.0599	1
AT2G26830	0.0321246	0.112052	1
AT2G26840	0.035211	0.0461922	1
AT2G26850	0.00389908	0.299976	3
AT2G26980	0.0199376	0.0493066	6
AT2G27040	0.00299338	0.158941	1
AT2G27060	0.00131815	0.659944	1
AT2G27080	0.00451137	1.1973	6
AT2G27190	0.0160697	0.4254	4
AT2G27260	0.00537352	0.343682	2
AT2G27310	0.0116389	0.11449	4
AT2G27320	0.0185513	0.479716	3
AT2G27350	0.00286472	0.298969	2
AT2G27360	0.0392338	0.143097	1
AT2G27380	0.00832632	0.182719	2
AT2G27420	0.00382963	0.668959	10
AT2G27460	0.00182308	0.325504	4
AT2G27470	0.00929494	0.602737	1
AT2G27480	0.0060374	0.641876	4
AT2G27650	0.00140174	2.47151	1
AT2G27700	0.045257	0.833542	4
AT2G27740	0.00805016	0.313476	1
AT2G27810	0.00181005	0.351197	1
AT2G27860	0.00353616	0.320344	1
AT2G27880	0.00284303	0.153904	3
AT2G28120	0.00216729	0.363865	2
AT2G28240	0.003489	1.22728	5
AT2G28250	0.00987638	0.236328	2
AT2G28290	0.00163232	0.0740945	1
AT2G28330	0.0470478	0.171498	4
AT2G28350	0.00379032	0.170296	6
AT2G28420	0.0159264	0.296384	1
[truncated: 3,629 more rows]

## Sheet: Analysis of data by chromosomes
Table S19B. Chi-square analysis for distribution of all loci and loci with ω & cDNAs.
Chr.	All loci	Loci with ω & cDNAs	Df	χ²	P
I	7078	1557	4	26.76	< 0.0001
II	4245	801
III	5437	1000
IV	4124	884
V	6318	1383
All	27206	5625
Table S19C. Chi-square analysis for distribution of loci with ω and loci with ω & cDNAs.
Chr	Loci with ω	Loci with ω & cDNAs	Df	χ²	P
I	1949	1557	4	450.7	< 0.0001
II	2185	801
III	1082	1000
IV	1503	884
V	1286	1383
All	8005	5625
Table S19D. Chi-square analysis for distribution of loci with cDNAs and loci with ω>1 & cDNAs.
Chr.	All loci	Loci with ω>1 & cDNAs	Df	χ²	P
I	7078	93	4	4.217	0.3775
II	4245	48
III	5437	57
IV	4124	48
V	6318	90
All	27206	336
Table S19E. Chi-square analysis for distribution of loci with ω and loci with ω>1 & cDNAs.
Chr	Loci with ω	Loci with ω>1 & cDNAs	Df	χ²	P
I	1949	93	4	50.62	< 0.0001
II	2185	48
III	1082	57
IV	1503	48
V	1286	90
All	8005	336
Table S19F. Chi-square analysis for distribution of with ω & cDNAs and loci with ω>1 & cDNAs.
Chr	Loci with ω & cDNA	Loci with ω>1 & cDNAs	Df	χ²	P
I	1557	93	4	1.154	0.8856
II	801	48
III	1000	57
IV	884	48
V	1383	90
All	5625	336
Table S19G. Chi-square analysis for distribution of loci with ω>1 and loci with ω>1 & cDNAs.
Chr	Loci with ω>1	Loci with ω>1 & cDNAs	Df	χ²	P
I	180	93	4	1.362	0.8507
II	81	48
III	121	57
IV	92	48
V	156	90
All	630	336
Table S19H. ANOVA analysis of No. cDNAs/locus across chromosomes.
Loci with cDNAs grouped by chromosomes	SS	df	MS	F	P
Between chromosomes	2.378	4	0.5946	0.1336	0.9701
Within chromosomes	25010	5620	4.451
Total	25010	5624
Table S19I. ANOVA analysis of ω in loci with cDNAs across chromosomes.
Loci with ω & cDNAs grouped by chromosomes	SS	df	MS	F	P
Between chromosomes	0.8351	4	0.2088	1.201	0.3081
Within chromosomes	976.8	5620	0.1738
Total	977.6	5624

## Sheet: Data grouped by No. cDNAs (GEA)
Table S19J. Loci with ω and Ks grouped by No. cDNAs/locus.
Locus	Ks	ω	No. cDNAs (1)	Locus	Ks	ω	No. cDNAs (2)	Locus	Ks	ω	No. cDNAs (3)	Locus	Ks	ω	No. cDNAs (4)	Locus	Ks	ω	No. cDNAs (5)	Locus	Ks	ω	No. cDNAs (6)	Locus	Ks	ω	No. cDNAs (7)	Locus	Ks	ω	No. cDNAs (≥8)
AT1G01790	0.00100011	1.55314	1	AT1G01920	0.00392081	1.74533	2	AT1G02120	0.00231982	0.633512	3	AT1G01710	0.00303051	0.34749	4	AT1G02270	0.0448811	0.0844181	5	AT1G01460	0.00777953	0.377932	6	AT1G05805	0.00361992	0.341756	7	AT1G05770	0.00690404	1.46782	8
AT1G01900	0.00570953	0.109503	1	AT1G01980	0.00257991	1.8897	2	AT1G02150	0.0136895	0.121567	3	AT1G01800	0.00877204	0.348469	4	AT1G02720	0.0100128	0.256164	5	AT1G02990	0.00396025	0.627747	6	AT1G07705	0.00711905	0.297593	7	AT1G06250	0.00310456	0.340687	8
AT1G02220	0.0644605	0.563024	1	AT1G02770	0.0187158	0.366913	2	AT1G02170	0.0245215	0.106371	3	AT1G02110	0.00391446	0.160066	4	AT1G03495	0.0112404	0.171919	5	AT1G05380	0.00222155	0.897384	6	AT1G14430	0.00246068	0.9503	7	AT1G09700	0.00661402	0.348434	11
AT1G03210	0.00913061	0.172057	1	AT1G02970	0.00579287	0.149752	2	AT1G02190	0.00461076	0.450702	3	AT1G02230	0.0324667	0.325942	4	AT1G04280	0.00752141	0.33279	5	AT1G06390	0.0133176	0.0818649	6	AT1G17590	0.00431499	0.617832	7	AT1G20225	0.0258659	0.231945	10
AT1G03457	0.0361179	0.238051	1	AT1G03060	0.00111577	0.221005	2	AT1G02205	0.0108261	0.324987	3	AT1G02840	0.00881956	0.166686	4	AT1G04470	0.00245387	0.35634	5	AT1G07150	0.0051511	0.703003	6	AT1G18300	0.0220348	0.283331	7	AT1G20970	0.00106979	0.891523	26
AT1G04370	0.00936055	0.367328	1	AT1G04400	0.00327306	0.562516	2	AT1G02335	0.00544787	0.778789	3	AT1G03170	0.0124142	0.581187	4	AT1G05140	0.00293775	0.694291	5	AT1G07470	0.00376609	0.619363	6	AT1G22360	0.0255461	0.150501	7	AT1G24010	0.0201313	0.778812	9
AT1G04380	0.00403102	0.632278	1	AT1G04500	0.00367074	0.308121	2	AT1G02850	0.00249826	0.689708	3	AT1G05300	0.00655565	0.19737	4	AT1G05560	0.0207343	0.190437	5	AT1G08050	0.0238541	0.0297571	6	AT1G22460	0.00961701	0.163121	7	AT1G25340	0.00720404	0.297971	8
AT1G04970	0.00536183	0.171274	1	AT1G04510	0.00516623	0.164056	2	AT1G03070	0.00490884	0.380098	3	AT1G05490	0.0018819	0.503856	4	AT1G06210	0.0226265	0.0502719	5	AT1G11270	0.00275224	1.38762	6	AT1G23210	0.00657999	0.907723	7	AT1G26700	0.0074985	0.31805	9
AT1G05360	0.0380943	0.0880556	1	AT1G05120	0.00823613	0.0643457	2	AT1G03110	0.00320991	0.32179	3	AT1G05630	0.00302518	0.13142	4	AT1G06620	0.0191147	0.507484	5	AT1G12640	0.0737529	0.0515253	6	AT1G27320	0.0052806	0.16145	7	AT1G28110	0.00830906	0.236376	9
AT1G05450	0.0055147	0.840374	1	AT1G05260	0.00396212	0.348513	2	AT1G03220	0.00295027	0.356899	3	AT1G05830	0.00136329	0.583715	4	AT1G06990	0.00743532	0.166262	5	AT1G12850	0.0197568	0.0558683	6	AT1G27620	0.00285482	0.719562	7	AT1G28320	0.00836902	0.1461	10
AT1G05590	0.00469095	0.325259	1	AT1G05320	0.00492993	0.346308	2	AT1G03230	0.0188165	0.230909	3	AT1G06000	0.0085333	0.123291	4	AT1G07040	0.00352341	0.342835	5	AT1G12980	0.00715259	0.398629	6	AT1G29030	0.00493275	0.32182	7	AT1G31630	0.0264533	1.04494	10
AT1G06160	0.00492189	0.385234	1	AT1G05410	0.00303099	0.305027	2	AT1G03410	0.00816744	0.418954	3	AT1G06090	0.00452273	0.327818	4	AT1G08650	0.0662194	0.0702822	5	AT1G15600	0.0275011	1.02685	6	AT1G31240	0.0645893	0.354451	7	AT1G31720	0.0253102	0.851619	8
AT1G06360	0.00464546	0.316418	1	AT1G05460	0.00469611	0.101439	2	AT1G04570	0.02032	0.0401554	3	AT1G06290	0.0116698	0.113877	4	AT1G08660	0.0116023	0.241207	5	AT1G15750	0.00119457	0.327697	6	AT1G31600	0.0576508	0.386553	7	AT1G32340	0.0216471	0.137046	9
AT1G06560	0.00229586	0.64083	1	AT1G06200	0.00658878	0.326547	2	AT1G05020	0.00585598	0.118256	3	AT1G06970	0.0163444	0.0634456	4	AT1G08700	0.0139484	0.216196	5	AT1G16560	0.0219413	0.172471	6	AT1G31920	0.00463957	0.155637	7	AT1G33440	0.0459915	0.131489	9
AT1G06730	0.0522068	0.28611	1	AT1G06340	0.00986702	0.338706	2	AT1G05200	0.0306838	0.0749982	3	AT1G07640	0.00390158	0.337569	4	AT1G08990	0.00477521	0.16398	5	AT1G16710	0.000894635	0.559135	6	AT1G34060	0.0230406	0.264151	7	AT1G33760	0.0372836	1.07603	8
AT1G06770	0.00650348	0.646781	1	AT1G06470	0.00332992	0.319355	2	AT1G05270	0.00724233	0.331093	3	AT1G07840	0.00912854	0.153261	4	AT1G09245	0.0126885	0.468857	5	AT1G17750	0.00118764	1.04421	6	AT1G47270	0.0516134	0.0693588	7	AT1G42550	0.00500593	0.103663	14
AT1G06820	0.00220866	1.0218	1	AT1G06660	0.00284012	0.323153	2	AT1G05520	0.0018023	0.619255	3	AT1G08130	0.00361903	0.152218	4	AT1G10060	0.0294854	0.202783	5	AT1G17770	0.00624167	0.402975	6	AT1G48635	0.0034724	0.632924	7	AT1G44160	0.0118471	0.4155	9
AT1G07160	0.00359881	1.29441	1	AT1G06760	0.0183646	0.547645	2	AT1G05540	0.0348343	0.574062	3	AT1G08670	0.0185399	0.30695	4	AT1G10550	0.0194643	0.153959	5	AT1G20480	0.00197973	1.27678	6	AT1G48800	0.00181083	2.20568	7	AT1G48840	0.0150577	0.136562	8
AT1G07650	0.0026675	0.487575	1	AT1G07280	0.0150742	0.265262	2	AT1G05570	0.00207816	0.109278	3	AT1G08720	0.0154187	0.187728	4	AT1G11362	0.0232731	1.53388	5	AT1G21160	0.00239636	1.3715	6	AT1G55440	0.0257705	0.547122	7	AT1G49640	0.0544505	0.354322	13
AT1G07740	0.00301693	0.317493	1	AT1G07360	0.0070645	0.55888	2	AT1G05610	0.00585794	0.314985	3	AT1G09710	0.00387268	0.541729	4	AT1G11650	0.0033012	0.665701	5	AT1G21400	0.0109337	0.262523	6	AT1G56300	0.0238489	0.497741	7	AT1G50110	0.00740894	0.169592	8
AT1G08230	0.0259514	0.241909	1	AT1G07510	0.00164632	0.664014	2	AT1G05680	0.00833822	0.84632	3	AT1G09795	0.00304371	0.361425	4	AT1G11810	0.00359213	0.654597	5	AT1G22230	0.0136388	0.101966	6	AT1G59610	0.0311748	0.049039	7	AT1G50240	0.00202753	0.49719	16
AT1G08820	0.00345957	0.666832	1	AT1G07550	0.00944817	0.571016	2	AT1G05790	0.00199605	0.965246	3	AT1G09850	0.00325793	0.612627	4	AT1G12560	0.0211942	0.159278	5	AT1G23060	0.0291556	0.444736	6	AT1G59750	0.0119842	0.106107	7	AT1G52290	0.0189499	0.45259	8
AT1G09070	0.0040561	0.69312	1	AT1G07725	0.00636044	0.352301	2	AT1G05820	0.00485796	0.517764	3	AT1G09910	0.00588876	1.12942	4	AT1G13090	0.00272769	0.33266	5	AT1G24140	0.0102194	0.343673	6	AT1G61070	0.0686612	0.0875424	7	AT1G53830	0.00947294	0.158189	9
AT1G09140	0.0108625	0.149008	1	AT1G07750	0.00384409	0.322659	2	AT1G05835	0.00985668	0.364666	3	AT1G09940	0.00251186	0.33442	4	AT1G13430	0.0321766	0.356922	5	AT1G28440	0.00537591	0.08302	6	AT1G64230	0.0682049	0.0694879	7	AT1G55570	0.00764697	0.102968	9
AT1G09500	0.00337134	2.6427	1	AT1G07810	0.00121097	1.05232	2	AT1G06190	0.00356228	0.610218	3	AT1G10290	0.0145126	0.0657511	4	AT1G14530	0.00415347	0.378021	5	AT1G29720	0.00600471	0.225208	6	AT1G66180	0.0309126	0.033744	7	AT1G55730	0.0414538	0.118167	8
AT1G09620	0.0013016	0.30691	1	AT1G07870	0.00506631	0.487106	2	AT1G06450	0.00371332	0.332766	3	AT1G10747	0.0183523	0.282265	4	AT1G15640	0.00665388	0.782891	5	AT1G30972	0.020603	1.59088	6	AT1G66360	0.00797108	0.317529	7	AT1G57980	0.0163964	0.835641	8
AT1G09970	0.0761565	0.083406	1	AT1G07990	0.00151777	1.51178	2	AT1G06520	0.00221623	0.693253	3	AT1G10750	0.012007	0.0782451	4	AT1G15740	0.00220182	0.34952	5	AT1G31550	0.0506901	0.222048	6	AT1G67025	0.028534	0.359175	7	AT1G58390	0.0443855	0.371679	8
AT1G10240	0.0131957	0.0457366	1	AT1G08060	0.000849749	2.87331	2	AT1G06580	0.0121906	0.422443	3	AT1G11060	0.00144687	0.329507	4	AT1G15880	0.0552982	0.109148	5	AT1G35240	0.00265568	0.812245	6	AT1G67470	0.0152623	0.200181	7	AT1G60300	0.0641518	0.761879	8
AT1G10390	0.00117091	0.753514	1	AT1G08170	0.00489576	1.56864	2	AT1G06720	0.00655056	0.171398	3	AT1G11170	0.00350975	0.277257	4	AT1G16370	0.0521143	0.177022	5	AT1G35560	0.0412576	0.297456	6	AT1G68590	0.0150509	0.183024	7	AT1G60610	0.0232658	0.590855	13
AT1G10490	0.00269574	0.317166	1	AT1G08680	0.0164189	0.588165	2	AT1G06850	0.00795618	0.332167	3	AT1G11450	0.00424714	0.353472	4	AT1G16420	0.0211422	0.421506	5	AT1G36990	0.00470085	0.485736	6	AT1G72010	0.00365242	0.967984	7	AT1G62262	0.0231299	0.156348	8
AT1G10900	0.00193069	0.297225	1	AT1G08800	0.00263091	0.442754	2	AT1G06870	0.0143296	0.774273	3	AT1G11660	0.00364316	0.316	4	AT1G17760	0.00189933	0.314486	5	AT1G48090	0.00227546	0.044932	6	AT1G74830	0.00522833	0.154083	7	AT1G62950	0.00462615	0.214221	8
AT1G11180	0.0135277	0.431532	1	AT1G08860	0.00449504	0.170484	2	AT1G07200	0.00135277	0.67333	3	AT1G12040	0.00416528	0.318384	4	AT1G19440	0.0362163	0.0228921	5	AT1G48220	0.0310444	0.71146	6	AT1G76850	0.00128169	1.88384	7	AT1G64660	0.0419741	0.0231757	9
AT1G11720	0.0026566	0.447086	1	AT1G08920	0.0110393	0.255517	2	AT1G07220	0.00265313	0.990646	3	AT1G12160	0.0383091	0.124109	4	AT1G19870	0.00178304	0.308201	5	AT1G48470	0.00399002	0.310549	6	AT1G79020	0.00313766	0.306784	7	AT1G64760	0.0265714	0.0331428	9
AT1G11740	0.00481477	0.549245	1	AT1G08930	0.00505362	0.181524	2	AT1G07320	0.00902225	0.178118	3	AT1G12540	0.00479712	1.8689	4	AT1G20370	0.00251232	0.319059	5	AT1G48740	0.0139496	0.429057	6	AT1G79050	0.0165911	0.179042	7	AT1G65320	0.0711188	0.0300206	8
AT1G12130	0.00269792	1.79051	1	AT1G09490	0.00403952	0.345255	2	AT1G07540	0.0443231	0.212645	3	AT1G12550	0.027819	0.241003	4	AT1G20670	0.0258412	0.0744195	5	AT1G49710	0.00989351	0.447913	6	AT2G05400	0.0602554	0.392389	7	AT1G65570	0.0129898	0.175261	8
AT1G12240	0.0459609	0.10067	1	AT1G09980	0.00180941	0.597104	2	AT1G07620	0.00260787	0.603677	3	AT1G13140	0.00249814	0.333479	4	AT1G21360	0.00622733	0.634192	5	AT1G49860	0.0181711	0.102295	6	AT2G14365	0.0206803	0.27119	7	AT1G67770	0.0090594	0.390375	15
AT1G12600	0.00375876	0.341287	1	AT1G10150	0.0242646	0.0871351	2	AT1G07670	0.0130947	0.190258	3	AT1G13290	0.0172277	0.522891	4	AT1G21450	0.0587167	0.081353	5	AT1G50260	0.00205931	0.31574	6	AT2G15695	0.00329317	0.636404	7	AT1G69630	0.0300421	0.350312	8
AT1G12610	0.0744464	0.0572852	1	AT1G10340	0.0204434	0.719225	2	AT1G08310	0.00429836	0.323156	3	AT1G13400	0.0069102	0.304746	4	AT1G21695	0.0208459	1.9837	5	AT1G50720	0.0394515	0.43006	6	AT2G16520	0.0627084	0.786956	7	AT1G69670	0.00407364	0.144147	10
AT1G12630	0.0182432	0.812166	1	AT1G10350	0.0347441	0.110764	2	AT1G08900	0.0416892	0.11042	3	AT1G13420	0.0680244	0.211981	4	AT1G21900	0.00635024	0.321969	5	AT1G50840	0.00274676	0.300987	6	AT2G16890	0.0523192	0.0909243	7	AT1G69740	0.00316467	0.324865	17
AT1G12680	0.00290377	0.323578	1	AT1G10570	0.00246559	0.310554	2	AT1G09300	0.0197016	0.293079	3	AT1G13750	0.00663087	0.109005	4	AT1G22370	0.0130779	0.168767	5	AT1G51760	0.0261895	0.0378734	6	AT2G17520	0.0208415	0.178293	7	AT1G72070	0.0468279	0.148312	9
AT1G12760	0.0197137	0.222268	1	AT1G10700	0.00316303	0.345372	2	AT1G09530	0.00274788	0.301612	3	AT1G14690	0.046935	0.273913	4	AT1G22882	0.0029466	1.66105	5	AT1G52340	0.00482467	0.320698	6	AT2G18400	0.0596051	0.0772411	7	AT1G72125	0.00658194	0.74657	8
AT1G12860	0.0471565	0.0654552	1	AT1G11190	0.00466573	0.306518	2	AT1G09560	0.0498625	0.0820708	3	AT1G14710	0.00224495	0.328468	4	AT1G22900	0.0254471	0.0939512	5	AT1G52550	0.0616217	0.426244	6	AT2G22270	0.0178762	0.296462	7	AT1G72480	0.0177401	0.0500261	8
AT1G13170	0.00168177	0.621202	1	AT1G11200	0.0130373	0.235563	2	AT1G09650	0.010481	0.334691	3	AT1G15015	0.053513	0.805594	4	AT1G23950	0.0169002	0.362756	5	AT1G52930	0.00473647	0.282508	6	AT2G23340	0.0079928	0.311675	7	AT1G77060	0.0145603	0.0929603	9
AT1G13210	0.00995392	0.232544	1	AT1G11580	0.00232957	0.692535	2	AT1G09930	0.0199732	0.0609868	3	AT1G15020	0.00265016	0.626508	4	AT1G25370	0.00526997	0.638814	5	AT1G53180	0.0119688	0.101809	6	AT2G23990	0.0106118	1.36431	7	AT1G77300	0.00223097	0.77233	10
AT1G13460	0.0260994	0.0957757	1	AT1G11593	0.0175132	0.253741	2	AT1G10090	0.00349554	0.167117	3	AT1G15760	0.00716366	0.903077	4	AT1G25440	0.00658522	0.160644	5	AT1G54350	0.0018153	0.351844	6	AT2G24050	0.00177353	0.336482	7	AT1G77640	0.00481399	1.19533	8
AT1G13780	0.00639442	0.297169	1	AT1G11710	0.00256538	0.493696	2	AT1G10110	0.00406618	0.657644	3	AT1G15772	0.0624164	0.357774	4	AT1G25500	0.00247598	0.381496	5	AT1G54550	0.0234377	0.770406	6	AT2G24150	0.00760007	0.171603	7	AT1G77850	0.0154889	0.18993	10
AT1G13820	0.00397367	0.329465	1	AT1G11750	0.00454031	0.341296	2	AT1G10130	0.00271039	0.327492	3	AT1G16110	0.00892111	0.580849	4	AT1G25570	0.00208338	0.342196	5	AT1G55040	0.00183879	0.543536	6	AT2G26370	0.0214889	0.123656	7	AT2G01410	0.024841	0.0460857	8
AT1G14010	0.0125934	0.167139	1	AT1G12180	0.0245945	0.923065	2	AT1G10470	0.0103081	0.16698	3	AT1G17160	0.0450083	0.0799052	4	AT1G26110	0.00215113	0.340118	5	AT1G55820	0.00231595	1.33921	6	AT2G29150	0.0141589	0.119898	7	AT2G01750	0.00208762	1.02059	8
AT1G14580	0.00283952	0.336204	1	AT1G12380	0.00169264	0.330646	2	AT1G10540	0.00242457	0.686044	3	AT1G17290	0.00258347	0.312031	4	AT1G26130	0.00227344	0.658678	5	AT1G55860	0.00277012	0.338653	6	AT2G29510	0.00675378	0.838601	7	AT2G02450	0.00343001	0.307249	8
AT1G15080	0.0719549	0.109802	1	AT1G12460	0.00312347	0.159784	2	AT1G10610	0.0032837	0.299443	3	AT1G17440	0.0103614	0.065927	4	AT1G26410	0.00481246	0.167791	5	AT1G55960	0.0102293	0.107465	6	AT2G29720	0.00953991	0.43593	7	AT2G02955	0.0219776	0.24321	10
AT1G15460	0.00182761	0.364653	1	AT1G12570	0.012118	0.203861	2	AT1G10910	0.00208307	0.317814	3	AT1G17830	0.00477871	0.785776	4	AT1G26620	0.00165963	0.603615	5	AT1G56520	0.0292572	0.702109	6	AT2G29750	0.0334542	0.0263238	7	AT2G16660	0.0269399	0.0313687	9
AT1G15810	0.00309773	0.346055	1	AT1G12710	0.0098591	0.609096	2	AT1G10920	0.00260572	3.60691	3	AT1G18140	0.01444	0.157278	4	AT1G27130	0.055685	0.273084	5	AT1G58250	0.00278541	0.116463	6	AT2G36680	0.00612885	0.333383	7	AT2G16710	0.00946731	0.327994	8
AT1G15820	0.0045903	0.786326	1	AT1G12730	0.00527004	0.182394	2	AT1G11070	0.0158719	0.457464	3	AT1G18190	0.00190356	1.42445	4	AT1G27200	0.00635618	0.44749	5	AT1G59640	0.0643192	0.440508	6	AT2G37970	0.0556355	0.235012	7	AT2G17700	0.0644364	0.0245698	9
AT1G15870	0.0227663	0.403563	1	AT1G12740	0.0450402	0.0191832	2	AT1G11590	0.00464895	1.13617	3	AT1G18750	0.0202986	0.107698	4	AT1G27510	0.00877941	0.663482	5	AT1G60790	0.0545727	0.105831	6	AT2G38620	0.0242423	0.114303	7	AT2G17860	0.00453947	1.23346	22
AT1G16130	0.00180495	1.31394	1	AT1G13220	0.00329828	0.327891	2	AT1G11770	0.00244125	1.02786	3	AT1G20310	0.0548447	0.0324735	4	AT1G27595	0.00140251	0.328777	5	AT1G60800	0.00619129	0.11468	6	AT2G40120	0.0235467	0.0966444	7	AT2G18193	0.0299086	0.112275	8
AT1G16225	0.0069678	0.317488	1	AT1G13280	0.0104111	0.169136	2	AT1G11950	0.0537217	0.210608	3	AT1G20320	0.0364041	0.413455	4	AT1G28050	0.0129568	0.313663	5	AT1G60850	0.00369562	0.31723	6	AT3G01690	0.0273153	0.171183	7	AT2G21050	0.0375782	0.0243461	12
AT1G16260	0.00568123	0.324481	1	AT1G13410	0.023552	0.803688	2	AT1G12220	0.00279765	0.733993	3	AT1G21010	0.0113818	0.19432	4	AT1G29770	0.0303447	0.391579	5	AT1G61210	0.0139707	0.349107	6	AT3G04550	0.032067	0.0648524	7	AT2G21850	0.00367286	0.150076	9
AT1G16380	0.00961738	0.180866	1	AT1G13470	0.00733826	0.633853	2	AT1G12440	0.0150299	0.180494	3	AT1G21120	0.0290198	0.0402279	4	AT1G29780	0.0438891	0.0598675	5	AT1G61420	0.00174535	0.311266	6	AT3G07350	0.0082925	0.371104	7	AT2G25460	0.0214458	0.199469	8
AT1G16610	0.00830479	0.665183	1	AT1G13520	0.039003	0.359113	2	AT1G12520	0.0271059	0.168862	3	AT1G21150	0.00336724	0.34077	4	AT1G30740	0.0725534	0.526687	5	AT1G61670	0.00248785	1.41884	6	AT3G07520	0.0125714	0.429266	7	AT2G27420	0.00382963	0.668959	10
AT1G16630	0.00150942	2.12878	1	AT1G13880	0.00363854	0.552377	2	AT1G12620	0.0224553	0.373453	3	AT1G21250	0.0065609	1.73717	4	AT1G30800	0.0055155	0.339601	5	AT1G62110	0.0376905	0.212551	6	AT3G09750	0.00831587	0.666687	7	AT2G28490	0.00922755	0.498709	8
AT1G17070	0.0173556	0.273138	1	AT1G13910	0.00391091	0.348847	2	AT1G12750	0.0176853	0.410946	3	AT1G21480	0.0183901	0.103278	4	AT1G31190	0.00737126	0.161583	5	AT1G62680	0.00304261	0.250166	6	AT3G17365	0.00546971	0.282643	7	AT2G29490	0.0119257	0.166939	9
AT1G17860	0.030231	0.732978	1	AT1G14200	0.0446008	0.283934	2	AT1G12770	0.0107753	0.0726009	3	AT1G21640	0.00247872	0.39528	4	AT1G31220	0.0172884	0.560595	5	AT1G62980	0.0380078	0.142853	6	AT3G18390	0.00165167	0.938469	7	AT2G30520	0.00220927	0.341607	9
AT1G18260	0.0161482	0.162877	1	AT1G14610	0.00493813	0.161397	2	AT1G13260	0.016834	0.326579	3	AT1G21920	0.00344775	0.605111	4	AT1G31760	0.0445341	0.373171	5	AT1G63090	0.0310563	0.0481438	6	AT3G21670	0.00214517	0.357921	7	AT2G30780	0.00356013	0.261637	10
AT1G18370	0.00290265	0.6183	1	AT1G14770	0.0174296	0.583813	2	AT1G13270	0.0229925	0.10355	3	AT1G22020	0.00259669	0.546308	4	AT1G32050	0.0265122	0.067305	5	AT1G63470	0.0451654	0.077535	6	AT3G24790	0.00784596	0.153202	7	AT2G30820	0.00998662	0.83869	9
AT1G18510	0.0119056	0.15445	1	AT1G15030	0.0156533	0.312193	2	AT1G13540	0.00362525	0.318628	3	AT1G22180	0.00442376	0.316373	4	AT1G32170	0.00822484	0.155146	5	AT1G63700	0.00321041	0.153906	6	AT3G24860	0.0241216	0.184262	7	AT2G32310	0.0091314	0.294335	10
AT1G18520	0.00489191	0.674213	1	AT1G15490	0.0018827	0.376323	2	AT1G13570	0.00324937	0.327804	3	AT1G22660	0.00228383	0.318258	4	AT1G32240	0.00352337	0.322977	5	AT1G63930	0.0452189	0.0236211	6	AT3G25760	0.015487	0.114177	7	AT2G32370	0.00375272	0.162782	8
AT1G18540	0.0204321	0.178365	1	AT1G15630	0.00464941	3.75157	2	AT1G13900	0.00462397	0.141044	3	AT1G22760	0.027641	0.0508108	4	AT1G33790	0.00582967	0.400105	5	AT1G64350	0.00707423	0.255393	6	AT3G26430	0.0034994	1.34349	7	AT2G36490	0.00102571	0.608969	9
AT1G18840	0.00487683	0.314682	1	AT1G15670	0.0104847	0.242232	2	AT1G13980	0.0143487	0.0634588	3	AT1G23690	0.00774393	0.61397	4	AT1G33950	0.0184101	0.229363	5	AT1G64690	0.0053422	0.296971	6	AT3G26830	0.00815575	0.111544	7	AT2G41460	0.00900101	0.866772	9
AT1G18860	0.00257786	1.10923	1	AT1G15720	0.0464375	0.504772	2	AT1G14040	0.024275	0.167587	3	AT1G23740	0.0440737	0.220578	4	AT1G34020	0.00770655	0.174551	5	AT1G64930	0.00879427	0.638941	6	AT3G44750	0.0167994	0.107527	7	AT2G44410	0.0111377	0.185897	8
AT1G18890	0.00536247	0.296206	1	AT1G16070	0.00667243	0.167997	2	AT1G14520	0.00936254	0.150156	3	AT1G23800	0.00765787	0.108167	4	AT1G34065	0.0133017	0.720528	5	AT1G66350	0.00505359	0.174315	6	AT3G44860	0.0600718	0.0853647	7	AT2G44470	0.00499902	0.292705	9
AT1G18910	0.00710635	0.0507876	1	AT1G16270	0.00250969	0.15082	2	AT1G14660	0.00175607	1.00759	3	AT1G23840	0.0034813	0.396023	4	AT1G34200	0.0438713	0.245038	5	AT1G66760	0.0401911	0.0229055	6	AT3G44930	0.00744846	0.494881	7	AT3G01720	0.0215668	0.0820251	27
AT1G19210	0.00742401	0.644098	1	AT1G16540	0.0164756	0.18567	2	AT1G15010	0.0091994	0.344304	3	AT1G23900	0.029661	0.124276	4	AT1G36180	0.00540075	0.378706	5	AT1G67950	0.00536469	1.44857	6	AT3G46230	0.0294862	0.18697	7	AT3G02700	0.0370947	0.0962254	8
AT1G19320	0.0101941	0.543566	1	AT1G16750	0.0307943	0.0823597	2	AT1G15780	0.00191509	0.176492	3	AT1G24460	0.00132084	2.52612	4	AT1G42430	0.012881	0.0805462	5	AT1G71180	0.00819851	0.378698	6	AT3G48780	0.00537841	0.170087	7	AT3G07630	0.00664834	0.358339	9
AT1G19370	0.00607329	0.37514	1	AT1G16825	0.00712266	0.870864	2	AT1G15860	0.00601647	0.307538	3	AT1G24610	0.0163826	0.115588	4	AT1G42560	0.0349302	0.0270911	5	AT1G73360	0.00391846	0.308788	6	AT3G50010	0.00186265	0.916049	7	AT3G10120	0.0420176	0.430589	8
AT1G19835	0.0271895	0.18175	1	AT1G16890	0.0473171	0.0562303	2	AT1G16400	0.00253293	0.325028	3	AT1G25530	0.0170008	0.0611248	4	AT1G43600	0.00631858	0.946236	5	AT1G73490	0.00564987	0.294272	6	AT3G51190	0.00473527	0.372203	7	AT3G11430	0.00471932	0.197266	8
AT1G20690	0.0229269	0.241938	1	AT1G17010	0.00375692	1.30947	2	AT1G17310	0.00669293	0.616922	3	AT1G26740	0.0102833	0.320702	4	AT1G43770	0.0275741	0.081828	5	AT1G73560	0.0433411	0.234367	6	AT3G54010	0.00650442	0.213547	7	AT3G15570	0.00292931	0.674275	8
AT1G20930	0.0172708	0.081624	1	AT1G17040	0.00804226	0.257237	2	AT1G17345	0.062777	0.109158	3	AT1G27120	0.0564248	0.108233	4	AT1G44224	0.0214876	0.278477	5	AT1G74430	0.00501347	0.652388	6	AT3G54150	0.0177529	0.382131	7	AT3G16780	0.00779175	0.517204	9
AT1G20980	0.0036418	0.361783	1	AT1G17170	0.059018	0.166236	2	AT1G17430	0.0296598	0.218816	3	AT1G27500	0.000404569	3.01927	4	AT1G44780	0.025465	0.48338	5	AT1G74720	0.00601177	0.0694563	6	AT3G57520	0.00173847	0.330121	7	AT3G23010	0.0188364	0.293324	10
AT1G21060	0.00545167	0.160042	1	AT1G17380	0.00507689	0.315857	2	AT1G17820	0.00174271	0.626085	3	AT1G27930	0.0043248	0.364502	4	AT1G44830	0.0372056	0.173327	5	AT1G75090	0.0148414	0.28372	6	AT3G57860	0.00539597	0.34171	7	AT3G24130	0.00390343	0.686119	14
AT1G21110	0.0373842	0.059584	1	AT1G17880	0.0439767	0.0643632	2	AT1G18160	0.00291209	0.300372	3	AT1G28170	0.0122742	0.223195	4	AT1G44890	0.0708397	0.11174	5	AT1G75100	0.00222092	0.299916	6	AT3G60590	0.00274812	1.2916	7	AT3G24510	0.0156848	1.00076	8
AT1G21130	0.0187397	0.127311	1	AT1G18150	0.0169676	0.0438102	2	AT1G18200	0.0296377	0.263673	3	AT1G28470	0.00453997	0.305801	4	AT1G47240	0.00501471	0.335637	5	AT1G76560	0.0115386	0.27633	6	AT4G02320	0.00626552	1.19663	7	AT3G26500	0.00829625	0.114937	23
AT1G21190	0.0255892	0.185395	1	AT1G18960	0.00900232	0.479371	2	AT1G18250	0.0057833	0.310062	3	AT1G28670	0.0474114	0.214699	4	AT1G47330	0.0110941	0.0740679	5	AT1G76820	0.0161989	0.726968	6	AT4G05520	0.0311017	0.0822777	7	AT3G27010	0.00388073	0.782297	11
AT1G21530	0.0111929	0.536513	1	AT1G18970	0.0163819	0.517199	2	AT1G18350	0.0131444	0.110268	3	AT1G29490	0.0136148	0.317795	4	AT1G47510	0.0431888	0.0944338	5	AT1G77120	0.0329378	0.0684486	6	AT4G07820	0.035022	0.182006	7	AT3G28100	0.00672327	0.588719	10
AT1G21590	0.00368057	0.31558	1	AT1G19150	0.00482112	0.345101	2	AT1G18450	0.00311525	0.642037	3	AT1G29630	0.00195625	0.604353	4	AT1G48000	0.0118163	0.151766	5	AT1G77250	0.00595068	0.136858	6	AT4G10080	0.0104146	0.369503	7	AT3G29410	0.0667707	0.425416	18
AT1G21700	0.00172592	0.316945	1	AT1G19520	0.00388689	0.465859	2	AT1G18485	0.00144811	0.311327	3	AT1G29890	0.00763623	0.386824	4	AT1G48370	0.00722443	0.257381	5	AT2G01340	0.0175824	0.241676	6	AT4G10570	0.0360458	0.0987757	7	AT3G32940	0.0443114	0.614497	8
AT1G22015	0.0263443	0.039505	1	AT1G19640	0.0286968	0.0791154	2	AT1G18500	0.0042168	0.167413	3	AT1G30670	0.00511972	0.340187	4	AT1G48405	0.0257785	0.373179	5	AT2G01730	0.00226669	0.315914	6	AT4G11655	0.0106541	1.08746	7	AT3G43270	0.0202919	0.131087	14
AT1G22080	0.00771113	0.708153	1	AT1G19715	0.00231012	0.632807	2	AT1G18870	0.0046604	0.171034	3	AT1G30720	0.00242939	0.352465	4	AT1G48870	0.00250936	0.608644	5	AT2G04230	0.00313754	0.935033	6	AT4G12330	0.00218356	2.09742	7	AT3G45900	0.0141131	0.179306	10
AT1G22110	0.0189919	0.334418	1	AT1G20200	0.0264456	0.065563	2	AT1G18900	0.0319967	0.189652	3	AT1G30730	0.0100119	0.0849956	4	AT1G49120	0.00973553	0.663792	5	AT2G04500	0.0509345	0.215882	6	AT4G12960	0.0417629	0.207258	7	AT3G49270	0.0339796	0.545318	12
AT1G22550	0.0253342	0.126681	1	AT1G20220	0.0413492	0.0722977	2	AT1G19220	0.00297855	0.391269	3	AT1G31400	0.0108319	0.293688	4	AT1G49360	0.00479692	0.330841	5	AT2G05380	0.0162155	0.27725	6	AT4G16640	0.00682771	0.18377	7	AT3G50770	0.0286692	0.978834	8
AT1G22650	0.0330903	0.0757418	1	AT1G20560	0.00243727	0.326572	2	AT1G19540	0.00419309	0.345593	3	AT1G31420	0.016102	0.0488049	4	AT1G50200	0.00410853	0.106934	5	AT2G06645	0.00859056	0.628566	6	AT4G16740	0.00236975	0.331884	7	AT3G54050	0.0417302	0.0503014	9
AT1G22680	0.00596849	1.30778	1	AT1G20640	0.00338487	0.15236	2	AT1G19700	0.0506426	0.0912392	3	AT1G31540	0.0181467	0.66438	4	AT1G50420	0.00838003	0.109987	5	AT2G14290	0.0582009	0.550872	6	AT4G17880	0.00568257	0.375623	7	AT3G55760	0.00234003	0.327387	18
AT1G22910	0.00797277	0.379234	1	AT1G20950	0.0146331	0.151207	2	AT1G19790	0.00813341	0.626561	3	AT1G32410	0.0172828	0.191473	4	AT1G50610	0.0146477	0.227161	5	AT2G15370	0.0290389	0.270182	6	AT4G21500	0.019632	0.212407	7	AT3G59220	0.00467391	0.331346	28
AT1G23030	0.00628037	0.117462	1	AT1G21270	0.00370883	0.326036	2	AT1G19940	0.00296425	0.279679	3	AT1G34130	0.00362312	0.167184	4	AT1G52420	0.008521	0.152772	5	AT2G15400	0.013139	0.10491	6	AT4G23620	0.026633	0.187837	7	AT3G59670	0.0030023	0.273806	9
AT1G23050	0.0666541	0.132792	1	AT1G21560	0.00421541	0.247546	2	AT1G20030	0.0342833	0.259994	3	AT1G34630	0.0209517	0.0905786	4	AT1G55320	0.0365677	0.2846	5	AT2G16365	0.0446907	0.265156	6	AT4G28300	0.00950069	0.198637	7	AT3G60140	0.00261376	0.568375	10
AT1G23340	0.0105788	0.30197	1	AT1G21660	0.0536549	0.105681	2	AT1G20080	0.00528813	0.307467	3	AT1G35180	0.00556481	1.056	4	AT1G56560	0.00229538	0.308778	5	AT2G16400	0.00932652	0.671739	6	AT4G29880	0.00336704	0.361934	7	AT3G61690	0.00235322	0.139011	12
AT1G23360	0.0352716	0.0982001	1	AT1G21670	0.0646788	0.176173	2	AT1G20110	0.00220611	0.336171	3	AT1G42440	0.0503533	0.126178	4	AT1G58080	0.0344628	0.0621133	5	AT2G16720	0.0187465	0.454584	6	AT4G29900	0.00246025	0.169921	7	AT3G61740	0.00861717	0.552392	8
AT1G23465	0.0094943	0.29393	1	AT1G22070	0.00707865	0.162866	2	AT1G20130	0.00476689	0.712284	3	AT1G44446	0.0648165	0.0385597	4	AT1G58170	0.014722	0.326268	5	AT2G17200	0.00267321	0.585938	6	AT4G32480	0.00848757	1.14116	7	AT3G63210	0.00520965	0.645415	12
AT1G23560	0.0440488	0.092634	1	AT1G22090	0.00377519	1.84508	2	AT1G20300	0.049697	0.147727	3	AT1G47340	0.00269256	1.11121	4	AT1G59510	0.00699787	2.19416	5	AT2G17670	0.0452152	0.0830864	6	AT4G36180	0.00217531	0.184885	7	AT3G63440	0.00215334	1.64217	8
AT1G23670	0.0256039	0.198515	1	AT1G22200	0.00721539	0.157733	2	AT1G20330	0.0144257	0.173592	3	AT1G47497	0.011115	0.278803	4	AT1G61340	0.0288075	0.338759	5	AT2G18260	0.00484656	0.584152	6	AT4G37150	0.00564683	0.601521	7	AT3G66658	0.0583209	0.012616	8
AT1G23710	0.00927924	0.161458	1	AT1G22220	0.0174858	0.0805818	2	AT1G20360	0.00886914	0.166199	3	AT1G47540	0.0139611	0.64134	4	AT1G61480	0.017651	0.604107	5	AT2G21655	0.0581734	0.0458555	6	AT5G01890	0.00529817	0.176279	7	AT4G00050	0.00657075	0.170898	10
AT1G24240	0.015724	0.950358	1	AT1G22340	0.00292276	0.306161	2	AT1G20510	0.00226735	0.738175	3	AT1G47720	0.0167772	0.198557	4	AT1G61560	0.0230703	0.0320915	5	AT2G22060	0.0180647	0.220716	6	AT5G03280	0.00310652	0.552989	7	AT4G00290	0.0241756	0.109509	11
AT1G24265	0.0117906	0.215845	1	AT1G22400	0.0120265	0.294724	2	AT1G20650	0.00727079	0.158844	3	AT1G48040	0.00696809	0.334087	4	AT1G62080	0.0212171	5.04611	5	AT2G23260	0.0193765	0.570987	6	AT5G05690	0.00830019	0.114572	7	AT4G01580	0.0189446	0.388981	10
AT1G24300	0.00194809	0.297121	1	AT1G22440	0.0128756	0.276701	2	AT1G20920	0.00128206	0.287142	3	AT1G48280	0.00539734	0.427527	4	AT1G62300	0.034548	0.0699567	5	AT2G23460	0.00166147	0.292075	6	AT5G05760	0.0100317	1.42468	7	AT4G02650	0.0107821	0.255743	12
AT1G24470	0.011867	0.497363	1	AT1G22530	0.0118489	0.116241	2	AT1G20960	0.00404475	0.196888	3	AT1G49000	0.0235139	0.507896	4	AT1G62770	0.0120137	0.187699	5	AT2G23660	0.00492296	0.278855	6	AT5G05830	0.00691619	0.621532	7	AT4G03010	0.00579139	0.206147	10
AT1G24485	0.0245051	0.636729	1	AT1G22600	0.0579235	0.486761	2	AT1G21440	0.00359113	0.382497	3	AT1G49050	0.00645176	0.606349	4	AT1G62790	0.0309072	0.410701	5	AT2G23910	0.0141468	0.101394	6	AT5G07470	0.00647928	0.3428	7	AT4G05100	0.00440501	0.613565	8
AT1G24764	0.00419966	0.334701	1	AT1G22730	0.00676827	0.298975	2	AT1G21980	0.00446444	0.307489	3	AT1G49540	0.00315321	0.336875	4	AT1G62990	0.0471167	0.0324844	5	AT2G24400	0.0383012	0.0655242	6	AT5G08139	0.00888941	0.124873	7	AT4G08390	0.0248109	0.048663	9
AT1G25230	0.0124813	0.207229	1	AT1G23000	0.0120502	0.202046	2	AT1G22065	0.0180098	0.348914	3	AT1G49620	0.0157355	0.419443	4	AT1G63530	0.0422439	0.698761	5	AT2G25490	0.0089465	0.16943	6	AT5G17090	0.0547097	0.458656	7	AT4G10590	0.0016315	0.580422	8
AT1G25260	0.0362162	0.0490585	1	AT1G23010	0.0163143	0.33585	2	AT1G22170	0.0168208	0.156443	3	AT1G49630	0.0222273	0.252529	4	AT1G63855	0.0779671	0.402091	5	AT2G26980	0.0199376	0.0493066	6	AT5G18630	0.00381513	0.323378	7	AT4G10800	0.0494123	0.154165	9
AT1G25270	0.00665707	0.197	1	AT1G23205	0.0571121	0.274439	2	AT1G22450	0.00700823	0.666622	3	AT1G49990	0.00678415	0.148413	4	AT1G64170	0.00149504	0.379461	5	AT2G27080	0.00451137	1.1973	6	AT5G25090	0.0211855	0.228768	7	AT4G11160	0.0347607	0.0537041	15
AT1G25350	0.00181044	0.299165	1	AT1G23330	0.00289943	0.647049	2	AT1G22540	0.0592105	0.113872	3	AT1G51380	0.0376737	0.0294309	4	AT1G64580	0.00286224	0.573891	5	AT2G28350	0.00379032	0.170296	6	AT5G25520	0.00144914	0.300093	7	AT4G13000	0.0567383	0.129919	9
AT1G25410	0.00331625	1.67309	1	AT1G23350	0.0390211	0.224391	2	AT1G22590	0.00843898	0.321178	3	AT1G51410	0.0077408	0.180811	4	AT1G64625	0.0255371	0.225487	5	AT2G29840	0.00602129	0.707472	6	AT5G27290	0.00372632	0.713387	7	AT4G14700	0.00644488	0.517781	15
AT1G25420	0.00426111	0.640967	1	AT1G23380	0.0262299	0.107006	2	AT1G22810	0.0180335	0.173874	3	AT1G52000	0.0440124	0.592453	4	AT1G64770	0.0718218	0.671333	5	AT2G30140	0.0522315	0.543809	6	AT5G27990	0.0190708	0.53912	7	AT4G14790	0.0023648	0.32811	9
AT1G25450	0.00547539	0.164738	1	AT1G23480	0.011113	0.0741771	2	AT1G23200	0.0270689	0.144041	3	AT1G52030	0.0404384	0.276425	4	AT1G65310	0.036553	0.0422512	5	AT2G30630	0.0207939	0.11889	6	AT5G28910	0.0211852	0.14904	7	AT4G14990	0.0502848	0.0895678	11
AT1G26380	0.00245235	0.340977	1	AT1G23570	0.0164676	0.101084	2	AT1G23390	0.0225795	0.517314	3	AT1G52370	0.00468933	0.360021	4	AT1G66120	0.0149036	0.380049	5	AT2G31500	0.00964546	0.0781096	6	AT5G38840	0.0247978	0.474104	7	AT4G15390	0.0551115	0.124215	8
AT1G26390	0.00249434	0.337589	1	AT1G23860	0.0065136	0.378264	2	AT1G23760	0.00216145	0.66032	3	AT1G52380	0.00326061	0.606523	4	AT1G66230	0.0500369	0.125913	5	AT2G32840	0.00389655	0.340806	6	AT5G40490	0.00252025	0.911931	7	AT4G17785	0.00381874	0.641725	11
AT1G26680	0.0363173	0.636604	1	AT1G23870	0.00793058	0.0641511	2	AT1G24180	0.00345376	0.326045	3	AT1G52560	0.0677261	0.34733	4	AT1G66250	0.0732933	0.0236371	5	AT2G33170	0.00344201	0.349209	6	AT5G40820	0.0013758	0.368261	7	AT4G18970	0.0258383	0.0478097	10
AT1G26800	0.00726964	0.29081	1	AT1G24070	0.019845	0.467005	2	AT1G24190	0.00372758	0.277574	3	AT1G52770	0.0132276	0.698962	4	AT1G66345	0.00262453	0.304924	5	AT2G34220	0.00490341	0.248201	6	AT5G41170	0.00316778	0.249769	7	AT4G19500	0.0289789	0.786797	11
AT1G27020	0.0132728	0.543913	1	AT1G24210	0.00895745	0.317293	2	AT1G24490	0.0409713	0.253155	3	AT1G53140	0.00171761	0.311762	4	AT1G66560	0.00530428	2.35033	5	AT2G35820	0.01333	0.354654	6	AT5G41650	0.0423873	0.281858	7	AT4G20140	0.00276855	0.815623	8
AT1G27100	0.0222113	0.0756859	1	AT1G24280	0.00670881	0.110655	2	AT1G24650	0.00437738	0.755412	3	AT1G53165	0.00222903	0.277968	4	AT1G66660	0.0321374	0.23339	5	AT2G37678	0.0227169	0.18721	6	AT5G43620	0.0319011	0.661948	7	AT4G20910	0.00251817	1.17613	12
AT1G27110	0.0050767	1.6927	1	AT1G24430	0.00539283	1.60052	2	AT1G26560	0.00277392	0.308605	3	AT1G53260	0.0163651	0.393025	4	AT1G67820	0.00324982	0.901212	5	AT2G37840	0.00773845	0.154014	6	AT5G43650	0.0143018	0.468477	7	AT4G22753	0.00218522	0.356413	8
AT1G27210	0.0402545	0.125529	1	AT1G25390	0.00214846	0.655772	2	AT1G26920	0.00739908	0.353326	3	AT1G53300	0.0368681	0.04859	4	AT1G69220	0.00167606	0.312388	5	AT2G39220	0.0111888	0.236444	6	AT5G43990	0.0016905	1.09172	7	AT4G23500	0.0493017	0.0551542	12
AT1G27340	0.00283878	0.336321	1	AT1G25490	0.00786148	0.882049	2	AT1G27030	0.02548	0.364519	3	AT1G53430	0.00429507	0.540982	4	AT1G69480	0.0269833	0.193248	5	AT2G41240	0.0111847	0.990345	6	AT5G44790	0.00912604	0.0982852	7	AT4G23570	0.00360122	0.358773	9
AT1G27670	0.00558094	0.696482	1	AT1G26320	0.00758351	0.335323	2	AT1G27040	0.0296955	0.0854545	3	AT1G53730	0.0515147	0.0493763	4	AT1G69870	0.0160979	0.0457956	5	AT2G41490	0.0029517	0.355541	6	AT5G46250	0.0375913	0.567425	7	AT4G23750	0.00361456	0.36843	8
AT1G27680	0.0105139	0.081316	1	AT1G26810	0.0022836	0.588268	2	AT1G27070	0.0328041	0.392734	3	AT1G53770	0.00380223	1.03623	4	AT1G69920	0.0218336	0.0867392	5	AT2G44240	0.00368398	1.16665	6	AT5G47455	0.00922725	0.912161	7	AT4G26830	0.0107912	0.281064	8
AT1G27720	0.0176435	0.631104	1	AT1G27000	0.0134201	0.108704	2	AT1G27450	0.00472257	0.331497	3	AT1G53860	0.0757681	0.0239851	4	AT1G71015	0.0253318	0.280637	5	AT2G44880	0.00553793	0.277608	6	AT5G48175	0.0162458	1.83433	7	AT4G29380	0.000935733	0.313214	9
AT1G28060	0.00788211	0.147683	1	AT1G27170	0.0101851	0.431819	2	AT1G27520	0.00245664	0.309905	3	AT1G54020	0.0110175	0.432902	4	AT1G71480	0.0783771	0.199094	5	AT2G45870	0.00305348	0.363502	6	AT5G48680	0.023457	0.299929	7	AT4G30350	0.00147684	0.970919	12
AT1G28070	0.0242744	0.413	1	AT1G27600	0.00344247	0.326393	2	AT1G27660	0.0189048	0.102413	3	AT1G54150	0.00347148	0.335145	4	AT1G72110	0.00637436	0.983044	5	AT2G46830	0.00707873	0.101085	6	AT5G48690	0.0532373	0.316011	7	AT4G30430	0.00536674	0.594041	8
AT1G28160	0.0114084	0.157217	1	AT1G28090	0.00767392	0.106004	2	AT1G27900	0.00199619	0.627425	3	AT1G55450	0.0620244	0.0670066	4	AT1G73080	0.00231812	0.172262	5	AT2G47240	0.0224247	0.0602875	6	AT5G49470	0.00172934	0.302211	7	AT4G30480	0.00471925	0.343144	15
AT1G28260	0.00160227	0.309817	1	AT1G28430	0.0352402	0.129959	2	AT1G27950	0.00564714	0.885691	3	AT1G55610	0.00292915	0.414774	4	AT1G74030	0.00270573	0.34864	5	AT2G47460	0.00758236	0.311599	6	AT5G49870	0.0541158	0.711444	7	AT4G30610	0.00279425	0.345541	8
AT1G28350	0.00194227	0.596255	1	AT1G28600	0.0209454	0.228165	2	AT1G27980	0.00755652	0.214949	3	AT1G56250	0.034504	0.274842	4	AT1G75110	0.00608381	0.345121	5	AT3G03260	0.00381857	0.333491	6	AT5G51370	0.00327875	0.295683	7	AT4G33985	0.00831322	0.3535	11
AT1G28570	0.00684079	0.335358	1	AT1G29340	0.00191931	0.313028	2	AT1G28230	0.00332933	0.392034	3	AT1G57770	0.0357687	0.186593	4	AT1G77145	0.00586705	0.280232	5	AT3G03320	0.0227575	0.391122	6	AT5G52940	0.0158463	0.31882	7	AT4G36020	0.00423049	0.358628	8
AT1G28680	0.00762272	0.137165	1	AT1G29370	0.00170466	0.308421	2	AT1G28400	0.0153822	0.0811794	3	AT1G57820	0.0342398	0.0757195	4	AT1G77580	0.00179694	0.625887	5	AT3G05970	0.00994402	0.189207	6	AT5G53290	0.00821343	0.149126	7	AT4G36750	0.0235853	0.140875	9
AT1G28700	0.00885663	0.143619	1	AT1G29750	0.0136676	0.270049	2	AT1G28580	0.0276805	0.126723	3	AT1G58100	0.0470945	0.196388	4	AT1G78040	0.0418009	0.0642499	5	AT3G11840	0.00270162	0.356453	6	AT5G53895	0.0385644	0.468212	7	AT4G38190	0.00353498	0.113992	8
AT1G29080	0.0128568	0.291539	1	AT1G29790	0.0379176	0.0297649	2	AT1G29800	0.0455994	0.173597	3	AT1G58190	0.00661155	0.260284	4	AT1G78820	0.0249863	0.120549	5	AT3G13870	0.00341044	0.161324	6	AT5G54520	0.0576968	0.140727	7	AT4G38270	0.00196079	0.667617	8
AT1G29180	0.0128279	0.358659	1	AT1G30120	0.00320839	0.34445	2	AT1G29980	0.0061295	0.732788	3	AT1G58230	0.0083141	0.335107	4	AT1G79680	0.0129566	0.252701	5	AT3G14650	0.00506646	0.346721	6	AT5G56370	0.00319612	0.660031	7	AT4G39350	0.0129758	0.128805	10
AT1G29200	0.00480667	0.884436	1	AT1G30460	0.00220057	0.316203	2	AT1G30220	0.00459824	0.166917	3	AT1G58430	0.023477	0.165087	4	AT1G79930	0.0185259	0.14728	5	AT3G16340	0.000921663	0.343181	6	AT5G56840	0.00558412	0.345322	7	AT5G01360	0.0538658	0.0958938	8
AT1G29760	0.0466804	0.155712	1	AT1G30870	0.00355269	0.368333	2	AT1G30280	0.00311574	0.616033	3	AT1G59560	0.00390581	1.358	4	AT1G80230	0.00701954	0.385943	5	AT3G17850	0.00229367	0.144654	6	AT5G58370	0.0119782	0.237269	7	AT5G05030	0.0106384	0.422039	8
AT1G29830	0.00749249	0.487986	1	AT1G30950	0.0202766	0.101279	2	AT1G30470	0.00174097	0.309283	3	AT1G60390	0.054325	0.0903685	4	AT1G80270	0.00234556	0.313407	5	AT3G18360	0.00432893	1.12625	6	AT5G62980	0.0696078	0.339028	7	AT5G07580	0.00495883	0.325782	9
AT1G29970	0.00890213	0.158375	1	AT1G30974	0.045255	0.587617	2	AT1G30520	0.00227369	1.06643	3	AT1G60700	0.00609443	0.660562	4	AT1G80520	0.0315212	0.0768063	5	AT3G18750	0.00249093	0.618823	6	AT5G67060	0.0529004	0.0670004	7	AT5G10190	0.0273946	0.144071	10
AT1G30200	0.00354226	0.330816	1	AT1G31830	0.0341933	0.0535073	2	AT1G30840	0.00339136	0.694633	3	AT1G60710	0.0267399	0.206001	4	AT1G80555	0.0408506	0.537865	5	AT3G21540	0.00145165	0.316781	6	AT5G67260	0.00401356	0.292979	7	AT5G13720	0.00459503	0.383883	8
AT1G30320	0.0028485	0.89765	1	AT1G32100	0.00813783	0.174765	2	AT1G31050	0.0066891	0.298965	3	AT1G60810	0.0126933	0.0828857	4	AT1G80600	0.016751	0.252905	5	AT3G21780	0.00629822	0.578781	6	AT5G67570	0.00361332	0.301213	7	AT5G14500	0.00460195	0.31075	9
AT1G30350	0.00360757	0.672186	1	AT1G32350	0.0155373	0.466286	2	AT1G31160	0.00678992	0.715748	3	AT1G60930	0.0186363	0.421276	4	AT1G80810	0.0037264	0.454874	5	AT3G22310	0.0347947	0.0212001	6					AT5G14700	0.0238381	0.156805	15
AT1G30510	0.00363952	0.632228	1	AT1G33080	0.00725887	0.518064	2	AT1G31230	0.034929	0.0574415	3	AT1G61100	0.0053473	0.201156	4	AT2G01390	0.0320425	0.504218	5	AT3G22760	0.00239101	0.300361	6					AT5G15030	0.0129746	0.413261	12
AT1G30640	0.00259741	0.296252	1	AT1G33400	0.00372863	0.433921	2	AT1G31360	0.0749027	0.147163	3	AT1G61180	0.0115806	0.710023	4	AT2G01890	0.00862077	0.150453	5	AT3G23150	0.00393573	0.281047	6					AT5G16990	0.0108217	0.619311	8
AT1G30650	0.00306334	0.339335	1	AT1G33590	0.0171697	0.287323	2	AT1G31470	0.0755743	0.239724	3	AT1G62330	0.0686406	0.088908	4	AT2G01910	0.00467406	0.307137	5	AT3G24350	0.00779314	0.164032	6					AT5G17220	0.0184447	0.228008	9
AT1G30960	0.0126008	0.0801537	1	AT1G33970	0.0472122	0.0593013	2	AT1G31710	0.0505822	0.187364	3	AT1G62940	0.0166071	0.0502531	4	AT2G06025	0.0162962	0.455247	5	AT3G25860	0.00805038	0.116688	6					AT5G17540	0.00266885	0.372099	12
AT1G31070	0.0416739	0.0197264	1	AT1G34110	0.00571808	0.224679	2	AT1G31730	0.00293404	0.320082	3	AT1G62970	0.00841798	0.426837	4	AT2G07560	0.0367531	0.039575	5	AT3G27730	0.00123128	0.628415	6					AT5G20440	0.00678175	0.595479	8
AT1G31650	0.00527597	0.282232	1	AT1G34170	0.0189789	0.611218	2	AT1G31930	0.0497735	0.0907324	3	AT1G64090	0.00822778	1.07563	4	AT2G14846	0.0255459	0.180781	5	AT3G27925	0.0441846	0.0447126	6					AT5G23760	0.048581	0.0924581	8
AT1G31850	0.0634482	0.0865483	1	AT1G34300	0.04139	0.169446	2	AT1G32090	0.00740945	0.0719963	3	AT1G64530	0.00471694	0.225099	4	AT2G14880	0.0256048	0.128979	5	AT3G27940	0.0404549	0.606474	6					AT5G24010	0.00338272	0.314808	8
AT1G32160	0.0173038	0.0667851	1	AT1G34360	0.0310476	0.166524	2	AT1G32320	0.0128375	0.345039	3	AT1G64610	0.0113311	0.236352	4	AT2G16385	0.0186806	0.275747	5	AT3G28510	0.0169808	0.256032	6					AT5G24380	0.00345334	0.616439	9
AT1G32220	0.0551965	0.110416	1	AT1G34420	0.020662	0.265533	2	AT1G32360	0.0527482	0.111642	3	AT1G64810	0.00676959	0.273088	4	AT2G16640	0.00404438	0.0861353	5	AT3G28620	0.00642732	0.326938	6					AT5G26160	0.069486	0.608464	9
AT1G32230	0.0145399	0.0509643	1	AT1G34780	0.0221253	0.55766	2	AT1G32560	0.0770924	0.214649	3	AT1G64890	0.029772	0.0992593	4	AT2G17480	0.060959	0.0771723	5	AT3G28740	0.022362	0.0740677	6					AT5G27120	0.0197009	0.129588	10
AT1G32260	0.00638749	0.349437	1	AT1G35420	0.0109466	0.411082	2	AT1G33110	0.00950639	0.199006	3	AT1G64910	0.00883351	0.22687	4	AT2G17750	0.00850058	0.12376	5	AT3G28780	0.0286784	0.574674	6					AT5G27400	0.00688706	0.178277	9
AT1G32361	0.0430197	0.061831	1	AT1G35470	0.00304832	0.612753	2	AT1G33170	0.0124623	0.265926	3	AT1G65390	0.0712152	0.335837	4	AT2G21500	0.00333985	0.337464	5	AT3G29380	0.00520492	0.803669	6					AT5G28470	0.00224606	0.361841	9
AT1G32980	0.0193844	0.250731	1	AT1G35510	0.00665935	0.360694	2	AT1G33240	0.00702997	0.2708	3	AT1G65440	0.00581136	0.264947	4	AT2G21520	0.00449017	0.460799	5	AT3G29575	0.00600304	0.317384	6					AT5G35360	0.0692785	0.245543	9
AT1G33030	0.00388937	0.968748	1	AT1G35515	0.0154614	0.256669	2	AT1G33350	0.00305031	0.510583	3	AT1G65970	0.00847792	0.644477	4	AT2G23740	0.00532295	0.117356	5	AT3G43220	0.00360287	0.292763	6					AT5G37610	0.0239015	1.06503	12
AT1G33050	0.0121832	0.679367	1	AT1G35670	0.0661587	0.0131225	2	AT1G33360	0.00655089	0.101295	3	AT1G66090	0.0560998	0.874484	4	AT2G24630	0.00190189	0.340806	5	AT3G43600	0.0294683	0.248195	6					AT5G40090	0.00362057	1.51203	8
AT1G33390	0.00115933	0.909352	1	AT1G35730	0.00297499	0.745207	2	AT1G33420	0.00386531	0.164629	3	AT1G66940	0.0326029	0.480009	4	AT2G24680	0.0105357	0.91869	5	AT3G44150	0.0106193	0.171999	6					AT5G40390	0.00669503	0.170943	8
AT1G33430	0.016615	0.0665967	1	AT1G35780	0.0104326	0.433881	2	AT1G33610	0.0387354	0.283622	3	AT1G67500	0.00328385	0.433312	4	AT2G24762	0.0160427	0.182674	5	AT3G44630	0.0359596	1.03919	6					AT5G40710	0.00569765	1.10202	8
AT1G33560	0.00599293	0.990908	1	AT1G35910	0.00360239	0.335272	2	AT1G33811	0.00715858	0.337552	3	AT1G67510	0.0214295	0.0294023	4	AT2G25310	0.0174932	0.125483	5	AT3G45090	0.0034885	0.546329	6					AT5G40880	0.00595088	0.468294	9
AT1G33600	0.0228463	0.169998	1	AT1G36030	0.0258421	0.449683	2	AT1G34310	0.0101863	0.498673	3	AT1G67580	0.00474833	0.344985	4	AT2G26280	0.0470443	0.06538	5	AT3G45680	0.065559	0.109552	6					AT5G42220	0.00309806	0.324644	8
AT1G34010	0.0197943	0.228577	1	AT1G36050	0.00643365	0.158599	2	AT1G34500	0.00707819	0.382988	3	AT1G67810	0.00504131	0.345505	4	AT2G26520	0.039726	0.383489	5	AT3G47380	0.0578104	0.0375011	6					AT5G42400	0.00103722	1.75292	9
AT1G34047	0.0596356	1.7339	1	AT1G36150	0.0398656	0.70208	2	AT1G34580	0.0211195	0.0436391	3	AT1G68560	0.00297447	0.324887	4	AT2G28240	0.003489	1.22728	5	AT3G48260	0.040135	0.118192	6					AT5G42790	0.00831328	0.611825	8
AT1G34180	0.0057861	0.250543	1	AT1G36160	0.0341516	0.105263	2	AT1G34670	0.0157555	0.151748	3	AT1G68580	0.00861158	0.0786941	4	AT2G29040	0.00396794	0.304871	5	AT3G50700	0.00313941	0.615325	6					AT5G43060	0.0216725	0.0871327	8
AT1G34210	0.00210828	0.336813	1	AT1G36340	0.0169678	0.694336	2	AT1G34750	0.0197149	0.0793525	3	AT1G69360	0.00292886	0.682526	4	AT2G29090	0.00535152	0.174616	5	AT3G50820	0.00369892	0.374849	6					AT5G43780	0.0548331	0.0741051	8
AT1G34340	0.0222538	0.152933	1	AT1G36370	0.020259	0.0709605	2	AT1G36060	0.0536282	0.0558464	3	AT1G69810	0.0377485	0.179896	4	AT2G29480	0.0141273	0.400676	5	AT3G50930	0.00937758	0.0821884	6					AT5G45100	0.0231505	0.130851	10
AT1G34355	0.00357495	0.592617	1	AT1G37150	0.0165595	0.326665	2	AT1G42960	0.00790299	0.336411	3	AT1G69830	0.00642971	0.076431	4	AT2G29600	0.0128639	0.661528	5	AT3G53090	0.0272924	0.291631	6					AT5G46760	0.00747353	0.0977541	10
AT1G34390	0.0157931	0.425762	1	AT1G38131	0.0119136	0.18777	2	AT1G43620	0.00229115	0.310181	3	AT1G70820	0.0121662	0.244534	4	AT2G29730	0.0139785	0.345428	5	AT3G53240	0.00141565	0.359473	6					AT5G47390	0.0336955	0.036207	8
AT1G34510	0.00449337	0.332206	1	AT1G43020	0.021954	0.572992	2	AT1G43800	0.0353776	0.137478	3	AT1G71240	0.00169817	0.31296	4	AT2G30110	0.00249867	0.164192	5	AT3G53680	0.00638224	0.382628	6					AT5G47820	0.0168208	0.0231966	9
AT1G34570	0.012797	0.845444	1	AT1G43080	0.0402805	0.453375	2	AT1G44110	0.0242115	0.0380615	3	AT1G71400	0.0228748	0.328317	4	AT2G30150	0.0473064	0.146684	5	AT3G54250	0.0185979	0.057909	6					AT5G47870	0.0407116	0.104686	9
AT1G34760	0.0187715	0.354896	1	AT1G43560	0.0151173	1.09291	2	AT1G44350	0.0139299	0.139619	3	AT1G71490	0.0054999	0.243414	4	AT2G30310	0.00369671	0.336011	5	AT3G55040	0.00881961	0.1752	6					AT5G47880	0.0254553	0.0385687	9
AT1G35160	0.00493936	0.595147	1	AT1G43650	0.0108396	0.493685	2	AT1G44810	0.00514171	0.567659	3	AT1G71770	0.00432172	0.292818	4	AT2G31650	0.0043125	0.0932169	5	AT3G55800	0.011462	0.423442	6					AT5G47970	0.00362915	0.311693	8
AT1G35230	0.0128406	0.648381	1	AT1G43850	0.00164937	0.599573	2	AT1G45063	0.00370643	0.322881	3	AT1G72530	0.0214169	0.107796	4	AT2G31740	0.00188957	0.302508	5	AT3G56230	0.00469495	0.337242	6					AT5G48010	0.00372236	0.154874	9
AT1G35620	0.0429983	0.274222	1	AT1G44800	0.0219866	0.232525	2	AT1G47500	0.0251728	0.195555	3	AT1G73440	0.00528415	0.996063	4	AT2G32160	0.0372118	1.05955	5	AT3G57370	0.003629	3.10922	6					AT5G48790	0.0782722	0.149235	14
AT1G35630	0.0230868	0.449321	1	AT1G45015	0.0432224	0.323886	2	AT1G48110	0.00447809	0.30431	3	AT1G73450	0.00133508	0.276834	4	AT2G32400	0.00416639	0.117654	5	AT3G57540	0.00450419	0.334078	6					AT5G49180	0.0143298	0.108303	10
AT1G37140	0.0243278	0.863146	1	AT1G45130	0.00332545	0.403829	2	AT1G48540	0.00407597	0.200329	3	AT1G73603	0.044265	0.875486	4	AT2G32415	0.00334593	0.144161	5	AT3G57650	0.00311866	0.379461	6					AT5G51710	0.00428934	0.188671	10
AT1G41830	0.0120579	0.0687039	1	AT1G45160	0.00501519	0.833095	2	AT1G48620	0.00252861	0.760988	3	AT1G73680	0.0398028	0.0321465	4	AT2G32730	0.00257208	0.174169	5	AT3G59940	0.00324786	0.652373	6					AT5G51890	0.00388448	0.364101	9
AT1G42540	0.0057783	0.0822811	1	AT1G47610	0.00730953	0.175985	2	AT1G48690	0.0703751	0.370232	3	AT1G73880	0.0473138	0.173196	4	AT2G32780	0.0715132	0.431413	5	AT3G61560	0.0050965	0.992874	6					AT5G57060	0.00976122	2.36763	10
AT1G42990	0.0196745	0.150132	1	AT1G47620	0.0026888	0.627179	2	AT1G48850	0.0457895	0.0906607	3	AT1G74590	0.0066966	0.823544	4	AT2G33100	0.0115411	0.0388122	5	AT3G63180	0.00259055	1.61263	6					AT5G58690	0.00734156	0.103009	11
AT1G43160	0.0426348	0.52831	1	AT1G47750	0.0386479	0.0464498	2	AT1G48860	0.00891412	0.5516	3	AT1G74910	0.00647073	0.165478	4	AT2G33250	0.0296497	0.196287	5	AT4G02020	0.00173582	0.579091	6					AT5G59010	0.00288744	0.61926	8
AT1G43630	0.0032234	1.11361	1	AT1G47980	0.00461071	0.896924	2	AT1G49580	0.00216406	0.682634	3	AT1G75010	0.0033381	0.925345	4	AT2G33540	0.00682021	0.196566	5	AT4G02380	0.0123963	0.386219	6					AT5G60250	0.00220714	1.20148	9
AT1G43640	0.0598699	0.516508	1	AT1G47990	0.00800892	0.704296	2	AT1G49660	0.0231066	0.313733	3	AT1G75160	0.00644979	0.177626	4	AT2G35140	0.00371681	0.256703	5	AT4G03205	0.00575725	0.638669	6					AT5G61430	0.00408506	0.643176	8
AT1G44090	0.00690375	0.335847	1	AT1G48260	0.00638557	0.159678	2	AT1G49840	0.00544372	0.165141	3	AT1G77260	0.00257374	0.988027	4	AT2G35660	0.0518691	0.162227	5	AT4G08310	0.00530871	0.166245	6					AT5G63020	0.0432316	0.378037	13
AT1G44770	0.0540092	0.0319532	1	AT1G48480	0.00387304	0.357155	2	AT1G50280	0.0220751	0.592758	3	AT1G77720	0.00553656	0.101108	4	AT2G35760	0.0125372	0.180676	5	AT4G08920	0.0277287	0.0236524	6					AT5G63100	0.00422872	0.315684	10
AT1G44790	0.0202255	0.684351	1	AT1G48530	0.00701514	1.50444	2	AT1G50480	0.00213591	0.981597	3	AT1G79180	0.029209	0.344446	4	AT2G36670	0.0101343	0.0867115	5	AT4G10750	0.00670807	0.38573	6					AT5G64430	0.0128411	0.219309	9
AT1G44820	0.0267898	0.298389	1	AT1G48920	0.00261214	0.893751	2	AT1G51340	0.00518252	0.166787	3	AT1G79330	0.0321297	0.232205	4	AT2G37450	0.0148214	0.0918497	5	AT4G11090	0.0293137	0.327008	6					AT5G64870	0.00278707	0.666918	9
AT1G44900	0.0301007	0.088212	1	AT1G49030	0.0316489	0.124161	2	AT1G51390	0.0511795	0.0314996	3	AT1G79590	0.00610379	0.306959	4	AT2G39510	0.0296932	0.0400561	5	AT4G11960	0.047071	0.0287044	6					AT5G65100	0.0050045	0.315015	10
AT1G45201	0.00282028	0.328044	1	AT1G49140	0.0272393	0.149497	2	AT1G51400	0.0124773	0.338854	3	AT1G79660	0.014291	0.676572	4	AT2G40500	0.00933932	0.320494	5	AT4G11970	0.0258309	0.199028	6
AT1G45474	0.0147491	0.48469	1	AT1G49160	0.00258701	0.301283	2	AT1G51630	0.0466782	0.0899347	3	AT1G80560	0.00964087	0.115107	4	AT2G41010	0.0258948	0.22487	5	AT4G12060	0.0341337	0.309039	6
AT1G45976	0.00464317	0.284057	1	AT1G49260	0.00928617	0.959672	2	AT1G51640	0.00611933	0.109898	3	AT1G80880	0.00894657	0.385267	4	AT2G41450	0.0149569	0.728969	5	AT4G12930	0.00993074	0.62888	6
AT1G46480	0.00547633	0.320886	1	AT1G49270	0.00815434	0.499834	2	AT1G51770	0.00401859	0.257117	3	AT2G01300	0.00800502	0.732923	4	AT2G41510	0.00466477	0.165634	5	AT4G13350	0.0320618	0.0920542	6
AT1G47290	0.00322243	0.308708	1	AT1G49430	0.0020211	0.330098	2	AT1G51890	0.0330155	0.194188	3	AT2G01320	0.00515319	0.242843	4	AT2G41920	0.00455601	0.299411	5	AT4G13360	0.0221017	0.368645	6
AT1G47420	0.0355264	0.255306	1	AT1G49560	0.0045471	0.566185	2	AT1G51915	0.0155088	0.959158	3	AT2G01860	0.0554723	0.0781444	4	AT2G42080	0.0161684	0.102964	5	AT4G13750	0.00757979	0.240259	6
AT1G47710	0.0377502	0.162365	1	AT1G49650	0.00685412	0.352681	2	AT1G51940	0.0239376	0.197962	3	AT2G01930	0.0479545	0.0308575	4	AT2G42150	0.00995354	0.202768	5	AT4G13950	0.0247929	0.1574	6
AT1G47810	0.00291336	3.90795	1	AT1G49670	0.022867	0.277856	2	AT1G52080	0.0455001	0.197821	3	AT2G02220	0.00952888	0.0461663	4	AT2G42920	0.0027278	0.560433	5	AT4G15248	0.0124562	0.597648	6
AT1G47900	0.0117957	0.071814	1	AT1G49770	0.00437576	0.329273	2	AT1G52150	0.00318199	0.334383	3	AT2G02300	0.00532477	0.283358	4	AT2G42990	0.00381606	0.333136	5	AT4G15500	0.00618162	0.589635	6
AT1G47960	0.0451554	0.243956	1	AT1G49960	0.00743091	0.114865	2	AT1G52240	0.0648699	0.459375	3	AT2G02580	0.00270208	0.327947	4	AT2G43240	0.0140831	0.229252	5	AT4G16100	0.00311131	3.76801	6
AT1G48020	0.030715	0.0826663	1	AT1G49980	0.0322731	0.627235	2	AT1G52400	0.0265855	0.0670775	3	AT2G02610	0.0024752	0.547827	4	AT2G44260	0.0136083	0.228768	5	AT4G16165	0.0299887	0.2531	6
AT1G48500	0.00421795	0.686452	1	AT1G50590	0.00505068	1.08692	2	AT1G52520	0.00410482	0.300928	3	AT2G03880	0.0265029	0.284436	4	AT2G45110	0.00506607	1.02642	5	AT4G17090	0.00246791	0.327473	6
AT1G48760	0.00852861	0.291143	1	AT1G50680	0.00407839	0.32082	2	AT1G52760	0.00423181	0.311675	3	AT2G04080	0.0347077	0.294591	4	AT2G45220	0.00245717	0.36188	5	AT4G18810	0.0261112	0.230623	6
AT1G48910	0.00338398	0.34678	1	AT1G51120	0.00390588	0.641859	2	AT1G53050	0.00205046	0.306154	3	AT2G04515	0.0128043	0.547199	4	AT2G45630	0.0563586	0.0729864	5	AT4G22270	0.0125438	0.242245	6
AT1G49130	0.00474297	0.827932	1	AT1G51170	0.00265657	1.81037	2	AT1G53210	0.00847768	0.184514	3	AT2G05310	0.0180238	1.28947	4	AT2G46270	0.00385235	0.293353	5	AT4G24050	0.022307	0.132894	6
AT1G49340	0.0021878	0.194121	1	AT1G51220	0.00443821	0.287342	2	AT1G53390	0.00128575	0.916343	3	AT2G07040	0.0212033	0.369449	4	AT2G46610	0.00615191	0.277337	5	AT4G24190	0.00164048	0.985096	6
AT1G49970	0.00721694	0.157124	1	AT1G51250	0.0285225	0.847208	2	AT1G53580	0.00959921	0.310568	3	AT2G07180	0.0098813	0.0992822	4	AT2G47020	0.00336105	0.316506	5	AT4G24670	0.00631297	0.316659	6
AT1G50270	0.0631851	0.373376	1	AT1G51360	0.0173917	0.764408	2	AT1G54030	0.0382522	0.215561	3	AT2G13370	0.000876334	0.283187	4	AT2G47180	0.0112659	0.116329	5	AT4G25350	0.00180059	0.330916	6
AT1G50300	0.0260404	0.0960677	1	AT1G51440	0.00870979	0.7217	2	AT1G54680	0.041796	0.451402	3	AT2G14710	0.00825817	0.153124	4	AT3G01345	0.0590959	0.980589	5	AT4G25400	0.0318771	0.580514	6
AT1G51110	0.00356243	0.594628	1	AT1G51620	0.0311788	0.38293	2	AT1G55290	0.0270063	0.301383	3	AT2G15310	0.0575961	0.0369674	4	AT3G02130	0.00113307	0.34354	5	AT4G25440	0.00313852	0.657408	6
AT1G51370	0.00312179	0.652076	1	AT1G51820	0.00160005	1.23353	2	AT1G55500	0.00246069	0.585402	3	AT2G15420	0.04425	0.501856	4	AT3G03690	0.0157276	0.235596	5	AT4G25810	0.026396	0.243119	6
AT1G51800	0.0282547	0.139782	1	AT1G51950	0.00558119	0.288812	2	AT1G55530	0.00871855	0.140659	3	AT2G15490	0.0526133	0.138214	4	AT3G04030	0.0223614	0.197365	5	AT4G26850	0.00308135	0.649536	6
AT1G51805	0.00478306	0.103407	1	AT1G51960	0.0359694	0.458917	2	AT1G55690	0.00466647	0.29686	3	AT2G16250	0.00609829	0.314814	4	AT3G04340	0.00217471	0.151351	5	AT4G26970	0.030278	0.0885261	6
AT1G52260	0.0584812	0.595014	1	AT1G52070	0.0396512	0.0709844	2	AT1G55740	0.0307213	0.143366	3	AT2G16270	0.00783542	0.362618	4	AT3G05150	0.01023	0.0962445	5	AT4G27060	0.0142113	0.18663	6
AT1G52565	0.0355092	0.188306	1	AT1G52200	0.0161325	0.139654	2	AT1G55920	0.0266727	0.279311	3	AT2G16450	0.0245038	0.389828	4	AT3G05920	0.0108964	0.329175	5	AT4G28150	0.00492568	0.624843	6
AT1G52640	0.0699631	0.0782831	1	AT1G52320	0.0463658	0.04547	2	AT1G55930	0.00422408	0.159578	3	AT2G16780	0.00653161	0.327113	4	AT3G06830	0.00228824	0.690974	5	AT4G28490	0.0708424	0.154336	6
AT1G52720	0.0104138	0.759702	1	AT1G52330	0.0556402	1.31694	2	AT1G56020	0.0157528	0.31631	3	AT2G17120	0.0114063	0.448683	4	AT3G08943	0.00868939	0.12852	5	AT4G29260	0.0107868	0.321486	6
AT1G52750	0.0288185	0.178272	1	AT1G52460	0.00634014	0.595189	2	AT1G56140	0.00252975	0.171401	3	AT2G17270	0.0664148	0.0199932	4	AT3G09820	0.0037779	0.691886	5	AT4G29490	0.00537182	0.516127	6
AT1G52800	0.0233854	0.442365	1	AT1G52510	0.00684065	0.172872	2	AT1G56150	0.0110899	0.378234	3	AT2G17440	0.00361972	0.369738	4	AT3G10190	0.00637346	0.334711	5	AT4G29550	0.00764021	0.278179	6
AT1G53025	0.00272572	0.873895	1	AT1G52780	0.0472415	0.121371	2	AT1G56360	0.021391	0.0439455	3	AT2G17540	0.019242	0.98305	4	AT3G11230	0.00964609	0.545427	5	AT4G31680	0.0232654	0.586606	6
AT1G53240	0.016216	0.0868828	1	AT1G53040	0.00265675	0.302994	2	AT1G57943	0.00320907	0.353723	3	AT2G17650	0.0206776	0.248576	4	AT3G12200	0.00481407	0.313619	5	AT4G32490	0.00522757	2.8726	6
AT1G53325	0.0293606	0.516448	1	AT1G53285	0.0225654	0.274845	2	AT1G58180	0.0204595	0.219186	3	AT2G18080	0.0126862	0.34422	4	AT3G13772	0.0200965	0.0327859	5	AT4G34570	0.00273103	0.275827	6
AT1G53520	0.00441463	0.716341	1	AT1G53345	0.0174542	0.231907	2	AT1G58440	0.00493886	0.341634	3	AT2G18280	0.0595422	0.0994157	4	AT3G14180	0.00646726	0.151954	5	AT4G36710	0.0141929	0.0684439	6
AT1G53800	0.00952151	0.162698	1	AT1G53840	0.00429829	0.180258	2	AT1G59650	0.0175108	0.144644	3	AT2G19130	0.0201463	0.180622	4	AT3G14610	0.00261192	0.665343	5	AT4G36790	0.0135279	0.135331	6
AT1G55510	0.0217956	0.0557941	1	AT1G53930	0.00702466	3.50621	2	AT1G59670	0.0252044	0.347774	3	AT2G19930	0.0343245	0.26129	4	AT3G15220	0.0020877	0.301318	5	AT4G37760	0.00236672	0.367091	6
AT1G55640	0.00561165	2.8338	1	AT1G54000	0.0281607	0.084164	2	AT1G59760	0.0187914	0.0920106	3	AT2G19970	0.0528602	0.0458996	4	AT3G15240	0.00383888	0.316065	5	AT4G39050	0.00132156	0.314368	6
AT1G55850	0.00177171	1.04553	1	AT1G54220	0.00242541	0.342654	2	AT1G60350	0.0138145	1.38631	3	AT2G20000	0.0019057	0.307616	4	AT3G15540	0.0432098	0.147867	5	AT5G01090	0.0077789	0.160745	6
AT1G55910	0.00755508	0.372567	1	AT1G55310	0.0194369	0.162104	2	AT1G60730	0.0537795	0.167127	3	AT2G20060	0.0373925	0.0394003	4	AT3G16175	0.00753822	1.18687	5	AT5G01980	0.0388163	0.116761	6
AT1G55928	0.00709113	1.16361	1	AT1G55600	0.00745382	1.29376	2	AT1G60980	0.00362237	0.324585	3	AT2G20240	0.00183256	2.40572	4	AT3G17310	0.0170359	0.249081	5	AT5G02010	0.0128046	0.126289	6
AT1G55970	0.00519375	0.448807	1	AT1G55660	0.00282761	0.947787	2	AT1G61170	0.0275728	0.38637	3	AT2G20260	0.00734267	0.457821	4	AT3G17700	0.00375921	0.151332	5	AT5G02450	0.0511959	0.0806131	6
AT1G56100	0.0072673	0.667593	1	AT1G55810	0.00297463	0.317031	2	AT1G61240	0.00719134	0.279745	3	AT2G20470	0.00486423	0.158914	4	AT3G18070	0.0235992	0.966536	5	AT5G02890	0.00363927	0.351031	6
AT1G56230	0.00193198	0.894763	1	AT1G55870	0.00378487	0.171956	2	AT1G61260	0.0265472	0.0470836	3	AT2G20570	0.00603535	0.357901	4	AT3G19510	0.0138644	0.250573	5	AT5G03680	0.00510764	0.141932	6
AT1G56290	0.0307711	0.211614	1	AT1G55890	0.00323446	2.108	2	AT1G61280	0.0204742	0.156938	3	AT2G20710	0.0264286	0.202891	4	AT3G21620	0.00347174	0.170468	5	AT5G03780	0.00344607	0.300561	6
AT1G56500	0.00763998	0.165514	1	AT1G56430	0.00421006	0.64856	2	AT1G61320	0.0187811	0.714761	3	AT2G22125	0.00471447	0.0427676	4	AT3G21740	0.00853957	0.151159	5	AT5G04347	0.0242969	0.269931	6
AT1G57560	0.048233	0.535228	1	AT1G56460	0.0231639	0.139049	2	AT1G61690	0.00803802	0.406307	3	AT2G22200	0.0210255	0.596882	4	AT3G22640	0.0236861	0.228254	5	AT5G04460	0.0110078	0.140098	6
AT1G57720	0.0235002	0.0477775	1	AT1G56510	0.00861698	0.386396	2	AT1G61740	0.0251734	0.0410549	3	AT2G22430	0.0138658	0.202296	4	AT3G23260	0.0100115	0.7688	5	AT5G04660	0.0025712	0.33945	6
AT1G57750	0.0365715	0.113262	1	AT1G56680	0.00877016	0.750353	2	AT1G61820	0.00581619	0.143043	3	AT2G22670	0.01475	0.179339	4	AT3G23280	0.00560456	0.173723	5	AT5G04885	0.00557802	0.123288	6
AT1G57790	0.0044178	0.273312	1	AT1G57870	0.0162052	0.307162	2	AT1G61870	0.027374	0.206345	3	AT2G22680	0.00638694	0.442186	4	AT3G23633	0.0120769	1.36124	5	AT5G05700	0.00988715	0.273912	6
AT1G58030	0.0146532	0.240497	1	AT1G58060	0.0396506	0.182801	2	AT1G61890	0.00466916	0.199676	3	AT2G22690	0.00710995	0.163619	4	AT3G23690	0.00382797	0.307217	5	AT5G05710	0.0300557	0.101091	6
AT1G58410	0.0253842	0.483158	1	AT1G58280	0.0405106	0.248608	2	AT1G61990	0.02246	0.605734	3	AT2G22740	0.00455794	1.41833	4	AT3G24460	0.0308831	0.0698402	5	AT5G10180	0.0254828	0.137653	6
AT1G59590	0.0396694	0.0560717	1	AT1G58350	0.0102539	0.10322	2	AT1G62120	0.00305528	0.666842	3	AT2G22795	0.00275058	1.73876	4	AT3G25160	0.0132571	0.128518	5	AT5G12000	0.0376591	0.0324226	6
AT1G59740	0.0369288	0.0800928	1	AT1G58470	0.035217	0.317108	2	AT1G62340	0.0429115	0.235173	3	AT2G22810	0.00859109	0.108786	4	AT3G25620	0.00380567	0.353239	5	AT5G12150	0.00681754	0.0775948	6
AT1G60550	0.0124102	0.21051	1	AT1G58602	0.0182364	0.801953	2	AT1G62380	0.0206488	0.0634792	3	AT2G22910	0.00629827	0.471873	4	AT3G26180	0.0106297	0.084005	5	AT5G12330	0.00576671	0.200959	6
AT1G60890	0.00785548	0.0748102	1	AT1G59700	0.0192232	0.287982	2	AT1G62390	0.00206194	0.274514	3	AT2G22980	0.0330987	0.298513	4	AT3G26770	0.0274295	0.172836	5	AT5G13980	0.00132926	0.324496	6
AT1G60940	0.0380092	0.0324269	1	AT1G61150	0.00581231	0.620296	2	AT1G62540	0.00969003	0.651174	3	AT2G23530	0.0446601	0.390611	4	AT3G26890	0.029288	0.229664	5	AT5G15980	0.0457287	0.328915	6
AT1G61050	0.0613475	0.243471	1	AT1G61290	0.0462092	0.636984	2	AT1G62560	0.0307459	0.132175	3	AT2G24000	0.00885798	0.972039	4	AT3G27210	0.00582971	0.324183	5	AT5G16720	0.0258633	0.59561	6
AT1G61065	0.0303676	0.267804	1	AT1G61580	0.0386419	0.0860883	2	AT1G62660	0.0377552	0.0527182	3	AT2G24255	0.0394608	0.648915	4	AT3G27420	0.0765289	0.490673	5	AT5G18400	0.0445115	0.186403	6
AT1G61120	0.0262939	0.477068	1	AT1G61680	0.00730272	0.850284	2	AT1G62800	0.00663039	0.497339	3	AT2G24290	0.00792962	0.645547	4	AT3G28040	0.0474859	0.157768	5	AT5G19460	0.00708886	0.168394	6
AT1G61130	0.0266786	0.288388	1	AT1G61688	0.025489	0.698287	2	AT1G62810	0.0373369	0.122953	3	AT2G24720	0.050026	0.461754	4	AT3G28180	0.0454267	0.0589483	5	AT5G20110	0.00701972	0.294875	6
AT1G61215	0.0459785	0.227954	1	AT1G61720	0.0534458	0.171706	2	AT1G62830	0.013917	0.191677	3	AT2G25140	0.00144069	0.948724	4	AT3G28950	0.00830008	0.323039	5	AT5G23010	0.0338333	0.547847	6
AT1G61250	0.031511	0.0497554	1	AT1G62020	0.00338792	0.106951	2	AT1G62840	0.0371524	0.113089	3	AT2G25520	0.0293165	0.0448322	4	AT3G28970	0.0160646	0.494705	5	AT5G23060	0.0571826	0.149128	6
AT1G61566	0.0572643	0.206689	1	AT1G62030	0.0485157	0.135568	2	AT1G62975	0.0173609	0.480971	3	AT2G25580	0.0196383	0.433714	4	AT3G30300	0.0388003	0.0152863	5	AT5G23890	0.002869	0.489246	6
AT1G61630	0.0284839	0.0393855	1	AT1G62040	0.0315842	0.210792	2	AT1G63080	0.0128294	0.218324	3	AT2G25680	0.00293791	0.996385	4	AT3G42860	0.00377414	0.640091	5	AT5G25150	0.00208907	0.627237	6
AT1G61730	0.0285899	0.250379	1	AT1G62050	0.0600119	0.0992161	2	AT1G63130	0.00479588	0.286608	3	AT2G27190	0.0160697	0.4254	4	AT3G44450	0.0426676	0.377653	5	AT5G25550	0.00288124	1.09716	6
AT1G61800	0.0319183	0.251948	1	AT1G62570	0.0346989	0.0545952	2	AT1G63230	0.0419526	0.593782	3	AT2G27310	0.0116389	0.11449	4	AT3G44540	0.0450587	0.315487	5	AT5G26700	0.00627218	0.667698	6
AT1G61930	0.0505566	0.042597	1	AT1G62610	0.0288984	0.261449	2	AT1G63490	0.00273403	0.419921	3	AT2G27460	0.00182308	0.325504	4	AT3G46070	0.0550835	0.193626	5	AT5G26960	0.0416181	0.162471	6
AT1G61980	0.0151137	0.156061	1	AT1G62820	0.00917368	0.326791	2	AT1G63710	0.00747146	0.114932	3	AT2G27480	0.0060374	0.641876	4	AT3G46080	0.00871815	0.611587	5	AT5G33390	0.018195	0.493185	6
AT1G62010	0.0149601	0.223836	1	AT1G63010	0.00897115	0.0713368	2	AT1G64150	0.0701647	0.309544	3	AT2G27700	0.045257	0.833542	4	AT3G46690	0.0254464	0.761327	5	AT5G35370	0.0060593	0.0846582	6
AT1G62200	0.0128045	0.181037	1	AT1G63020	0.0102755	0.258361	2	AT1G64720	0.0182837	0.312716	3	AT2G28330	0.0470478	0.171498	4	AT3G46970	0.00492108	0.106353	5	AT5G38590	0.0104532	0.818128	6
AT1G62590	0.00767093	0.570018	1	AT1G63110	0.0533751	0.185431	2	AT1G64820	0.00747965	0.607956	3	AT2G28460	0.0102482	0.356272	4	AT3G47450	0.0121264	0.0651131	5	AT5G38940	0.0496238	0.0839873	6
AT1G62870	0.0455836	0.0487444	1	AT1G63150	0.00220845	5.09347	2	AT1G64860	0.0659503	0.0781718	3	AT2G28930	0.00355074	0.285649	4	AT3G48410	0.0138607	0.251278	5	AT5G39580	0.0200757	0.141738	6
AT1G62930	0.0141901	0.146819	1	AT1G63370	0.0063547	0.763533	2	AT1G65090	0.0228564	0.481897	3	AT2G28960	0.00975443	0.45821	4	AT3G48760	0.00286395	0.324085	5	AT5G40700	0.00906329	1.13256	6
AT1G62960	0.0045447	0.897441	1	AT1G63430	0.00871321	0.215207	2	AT1G65520	0.0450642	0.249939	3	AT2G29620	0.0116567	0.400063	4	AT3G48850	0.0067131	0.379347	5	AT5G41120	0.00224424	1.11185	6
AT1G63030	0.0289607	0.086112	1	AT1G63480	0.00365458	1.35812	2	AT1G65590	0.0372467	0.0678027	3	AT2G29690	0.00437565	0.162792	4	AT3G48970	0.0189061	0.169496	5	AT5G41400	0.0136882	0.192377	6
AT1G63120	0.0458658	0.124568	1	AT1G63630	0.0106059	1.65297	2	AT1G65610	0.00213954	0.333785	3	AT2G30210	0.013479	0.0588759	4	AT3G49670	0.00503474	0.270026	5	AT5G44230	0.0491965	0.197954	6
AT1G63170	0.0039818	0.282048	1	AT1G63740	0.00143337	0.617863	2	AT1G65985	0.00298689	0.649366	3	AT2G30620	0.041034	0.0790384	4	AT3G49700	0.0118194	0.0792095	5	AT5G46130	0.0248815	0.482066	6
AT1G63550	0.00701645	0.625684	1	AT1G63770	0.00406878	0.106904	2	AT1G66170	0.00457534	0.130659	3	AT2G30840	0.0476737	0.485543	4	AT3G49840	0.00868943	1.02081	5	AT5G46420	0.00441578	0.301274	6
AT1G63670	0.0758596	0.151972	1	AT1G63820	0.00455544	0.667927	2	AT1G66210	0.00445995	1.2654	3	AT2G30930	0.00663452	0.443523	4	AT3G50660	0.00298622	0.278455	5	AT5G48350	0.00684248	0.978255	6
AT1G63690	0.00665796	0.386815	1	AT1G64020	0.044644	0.424121	2	AT1G66310	0.00608192	0.165233	3	AT2G31200	0.0543077	0.272224	4	AT3G50830	0.0486937	0.0469539	5	AT5G48960	0.0024683	0.301122	6
AT1G63750	0.00474989	0.745598	1	AT1G64300	0.00507761	0.126478	2	AT1G66600	0.00515074	2.22515	3	AT2G31400	0.00301478	0.158821	4	AT3G51640	0.00366856	0.137752	5	AT5G49660	0.00276427	0.166532	6
AT1G63880	0.0312648	0.754721	1	AT1G64460	0.00881242	0.168387	2	AT1G66830	0.00401709	0.320309	3	AT2G32530	0.00364372	0.641457	4	AT3G53380	0.0481955	0.0808802	5	AT5G50050	0.0136768	0.389244	6
AT1G63990	0.00366367	0.624677	1	AT1G64550	0.0076772	0.0804061	2	AT1G66860	0.0511272	0.178754	3	AT2G32550	0.00422241	0.651686	4	AT3G54790	0.00181929	0.317908	5	AT5G50770	0.00351431	0.769923	6
AT1G64180	0.0172888	0.645878	1	AT1G64670	0.0253563	0.0755611	2	AT1G67030	0.0068229	0.996124	3	AT2G32660	0.00227833	0.993663	4	AT3G55050	0.00378734	0.297831	5	AT5G53810	0.00326317	1.8612	6
AT1G64840	0.00349713	0.66188	1	AT1G64780	0.045233	0.0587611	2	AT1G67070	0.00912943	0.331883	3	AT2G32800	0.00310699	0.168763	4	AT3G55510	0.00237018	0.621416	5	AT5G54380	0.00159016	0.325031	6
AT1G64900	0.0669563	0.116741	1	AT1G65060	0.042055	0.120324	2	AT1G67150	0.0561662	0.0621151	3	AT2G32905	0.00694117	0.614522	4	AT3G55970	0.0150542	0.325108	5	AT5G54470	0.0410743	0.188338	6
AT1G64950	0.00789225	0.221037	1	AT1G65150	0.0200203	0.334712	2	AT1G67230	0.00224247	0.71352	3	AT2G32910	0.00214936	0.579507	4	AT3G56620	0.00328188	0.739346	5	AT5G58560	0.00390244	0.386308	6
AT1G65180	0.029072	0.22481	1	AT1G65250	0.0713391	0.498696	2	AT1G67340	0.00742036	0.467992	3	AT2G33290	0.00537764	0.669276	4	AT3G57200	0.00262416	0.657635	5	AT5G58940	0.00898351	0.20754	6
AT1G65380	0.0402181	0.119926	1	AT1G65295	0.0137561	0.537884	2	AT1G67710	0.00263546	0.32098	3	AT2G34280	0.00357802	0.313315	4	AT3G58650	0.00178738	0.589399	5	AT5G60440	0.00546255	0.516497	6
AT1G65500	0.076552	0.35251	1	AT1G65300	0.0399282	0.289349	2	AT1G67830	0.00718292	0.333519	3	AT2G34430	0.0097211	0.174303	4	AT3G58810	0.00318907	0.319673	5	AT5G60690	0.00330014	0.157989	6
AT1G65800	0.00147298	1.09554	1	AT1G65450	0.0128533	0.0751408	2	AT1G67900	0.00433821	0.161204	3	AT2G36970	0.00263059	0.698885	4	AT3G58900	0.0063387	0.293029	5	AT5G61270	0.0310532	0.161163	6
AT1G66130	0.0480113	0.167302	1	AT1G65510	0.0166296	0.676367	2	AT1G67970	0.0172634	0.350824	3	AT2G36980	0.00496602	0.13697	4	AT3G60420	0.0263251	0.421323	5	AT5G62230	0.00413314	0.111525	6
AT1G66190	0.00588368	0.266195	1	AT1G65560	0.0194303	0.0652831	2	AT1G68020	0.00178782	0.276993	3	AT2G36990	0.00487035	0.334503	4	AT3G60680	0.0140866	0.0624013	5	AT5G63570	0.0420726	0.0440957	6
AT1G66240	0.0224542	0.196256	1	AT1G65710	0.00325192	0.291222	2	AT1G68640	0.00630438	0.15344	3	AT2G37230	0.00387874	0.147044	4	AT3G61250	0.0051381	0.278863	5	AT5G65140	0.0148169	0.0807156	6
AT1G66280	0.00275743	0.600776	1	AT1G65950	0.0023283	1.40861	2	AT1G68690	0.00186446	0.67653	3	AT2G37370	0.00198381	0.335743	4	AT3G62230	0.00291079	0.662407	5	AT5G65420	0.00461829	0.294145	6
AT1G66340	0.00881774	0.20732	1	AT1G66160	0.0127384	0.0804622	2	AT1G69270	0.0104524	0.155147	3	AT2G37420	0.0131465	0.100586	4	AT3G62470	0.00349697	0.762355	5	AT5G65900	0.00457594	0.299528	6
AT1G66430	0.0290493	0.114983	1	AT1G66260	0.0537137	0.22617	2	AT1G69450	0.0135889	0.0456477	3	AT2G37590	0.0201665	0.136795	4	AT3G62750	0.0206603	0.220856	5	AT5G66450	0.0273028	0.30882	6
AT1G66500	0.0321911	0.315784	1	AT1G66400	0.0447458	0.0591734	2	AT1G69560	0.0265461	0.574576	3	AT2G37660	0.0116721	0.119839	4	AT3G63140	0.00636553	0.523526	5	AT5G66690	0.0391769	0.0952021	6
AT1G66530	0.00477228	0.310865	1	AT1G66680	0.0177977	0.0712363	2	AT1G69570	0.0296328	0.238655	3	AT2G39110	0.00313033	0.324644	4	AT3G63240	0.0154781	0.103834	5	AT5G66700	0.00609455	0.951656	6
AT1G66960	0.00682456	1.30085	1	AT1G67000	0.0381709	0.23886	2	AT1G69790	0.0159142	0.299433	3	AT2G39240	0.0194254	0.639741	4	AT3G63400	0.00236023	0.659822	5
AT1G66970	0.0142456	0.704968	1	AT1G67110	0.0175896	0.10052	2	AT1G70040	0.0148215	0.459269	3	AT2G40116	0.0250037	0.0264389	4	AT4G00020	0.00224994	0.501323	5
AT1G67210	0.0362761	0.0574903	1	AT1G67400	0.0166554	0.0909573	2	AT1G70090	0.055347	0.0416146	3	AT2G40140	0.00500377	0.143877	4	AT4G00880	0.0117652	0.30414	5
AT1G67420	0.0167483	0.327726	1	AT1G67640	0.00285778	0.720721	2	AT1G70550	0.00511687	0.97796	3	AT2G40250	0.0174098	0.0725429	4	AT4G00900	0.00516204	0.162582	5
AT1G67680	0.00706521	0.498464	1	AT1G67865	0.0184421	0.968504	2	AT1G70590	0.022552	0.114453	3	AT2G40580	0.00799511	1.10864	4	AT4G00990	0.00483851	1.09676	5
AT1G68600	0.0201888	0.0827784	1	AT1G68360	0.0109039	0.167839	2	AT1G70630	0.00784064	0.312578	3	AT2G41080	0.00265248	0.288305	4	AT4G01050	0.00549886	0.176168	5
AT1G68620	0.0130143	0.298128	1	AT1G68370	0.0394647	0.026165	2	AT1G70680	0.00704766	0.327864	3	AT2G41100	0.0112237	0.33818	4	AT4G01430	0.00361184	0.339002	5
AT1G69100	0.00900206	0.507957	1	AT1G68460	0.00359561	1.05587	2	AT1G70770	0.0021874	0.333353	3	AT2G41850	0.00303858	0.339782	4	AT4G01460	0.0156508	0.845858	5
AT1G69295	0.0281675	0.238631	1	AT1G68570	0.00630672	0.121096	2	AT1G70810	0.015765	0.17333	3	AT2G42170	0.0133104	0.397221	4	AT4G02260	0.0015354	0.651736	5
AT1G69310	0.0153132	0.594849	1	AT1G68670	0.0118314	0.21006	2	AT1G70890	0.00740258	1.2066	3	AT2G43180	0.00552486	0.168695	4	AT4G03260	0.0550242	0.101745	5
AT1G69530	0.00909417	0.182392	1	AT1G68720	0.00822458	0.414402	2	AT1G71070	0.0432227	0.0516041	3	AT2G43255	0.00768796	2.0455	4	AT4G04370	0.0195991	0.306961	5
AT1G69720	0.0543002	0.148891	1	AT1G68730	0.0171474	1.20674	2	AT1G71100	0.0346494	0.146274	3	AT2G45150	0.00314855	1.63991	4	AT4G04790	0.0334291	0.385158	5
AT1G69770	0.0120027	0.173139	1	AT1G68740	0.00342184	0.662914	2	AT1G71697	0.00445769	0.276194	3	AT2G45910	0.0200588	0.128397	4	AT4G04955	0.0170749	0.201992	5
AT1G69780	0.00544198	0.26371	1	AT1G68820	0.00300778	0.621778	2	AT1G72120	0.0222965	0.259467	3	AT2G46950	0.00231694	1.01022	4	AT4G04970	0.0522588	0.0434503	5
AT1G69850	0.0305269	0.0254819	1	AT1G69260	0.0262917	0.100274	2	AT1G72220	0.00338066	0.628622	3	AT2G47680	0.00463899	0.594654	4	AT4G05370	0.0344334	0.0813501	5
AT1G69900	0.0149688	0.437187	1	AT1G69290	0.0166812	0.337788	2	AT1G72460	0.00199958	0.349588	3	AT3G01450	0.00387133	0.720019	4	AT4G05450	0.0117911	1.19913	5
AT1G69990	0.00257182	0.281183	1	AT1G69440	0.00144354	0.304378	2	AT1G72470	0.0587949	0.0121558	3	AT3G02980	0.00569023	0.311637	4	AT4G05460	0.0142049	0.613611	5
AT1G70100	0.0519753	0.724252	1	AT1G69485	0.0457144	0.152769	2	AT1G72520	0.0179074	0.0844819	3	AT3G03140	0.00191386	1.17354	4	AT4G08025	0.0112537	2.12599	5
AT1G70140	0.0166801	0.290994	1	AT1G69700	0.0329334	0.142604	2	AT1G72900	0.0374179	0.575931	3	AT3G03280	0.0232816	0.234873	4	AT4G08040	0.00726529	0.472745	5
AT1G70160	0.00579167	0.141341	1	AT1G69800	0.0432532	0.0432552	2	AT1G73260	0.0120217	0.174546	3	AT3G03890	0.00839474	0.495719	4	AT4G08180	0.00172851	0.932848	5
AT1G70300	0.0549204	0.0447097	1	AT1G69910	0.0578782	0.0917414	2	AT1G73870	0.0324889	0.369811	3	AT3G03930	0.010527	0.284392	4	AT4G08290	0.00345992	0.671422	5
AT1G70650	0.0285146	0.0777844	1	AT1G69940	0.00715769	0.174293	2	AT1G74230	0.00878159	0.178697	3	AT3G04010	0.0165346	0.164402	4	AT4G08500	0.00243579	0.873022	5
AT1G70830	0.0122962	0.322511	1	AT1G70070	0.0140477	0.0786851	2	AT1G74280	0.00755697	0.473304	3	AT3G04180	0.0114057	0.359393	4	AT4G09770	0.0524088	0.171317	5
AT1G70910	0.0202564	0.388868	1	AT1G70080	0.00220228	1.3209	2	AT1G74300	0.0074882	0.34768	3	AT3G04250	0.00481812	0.93573	4	AT4G09930	0.0152141	0.44668	5
AT1G71010	0.0255157	0.11705	1	AT1G70230	0.0170466	0.18539	2	AT1G74770	0.00229716	0.451332	3	AT3G05350	0.00797478	0.0773052	4	AT4G09980	0.0329005	0.0537358	5
AT1G71130	0.0157977	0.17876	1	AT1G70320	0.00137682	0.630692	2	AT1G74800	0.0175642	0.267262	3	AT3G05630	0.00125306	0.341258	4	AT4G10060	0.00289589	0.166561	5
AT1G71410	0.00284336	0.173976	1	AT1G70460	0.0322736	0.020317	2	AT1G75620	0.00236951	0.346643	3	AT3G05740	0.00455226	0.159588	4	AT4G10140	0.046121	0.0554044	5
AT1G71680	0.00543895	0.188725	1	AT1G70520	0.00209559	0.324958	2	AT1G75660	0.00565923	0.0754078	3	AT3G05910	0.0202238	0.104947	4	AT4G10670	0.0164629	0.422487	5
AT1G72000	0.00272495	0.325192	1	AT1G70580	0.00287788	0.317597	2	AT1G76370	0.0035591	0.326483	3	AT3G06970	0.00506453	0.525529	4	AT4G11180	0.00709286	0.341711	5
AT1G72100	0.00297268	0.916677	1	AT1G70690	0.019649	0.0737627	2	AT1G76520	0.0032941	1.05453	3	AT3G07540	0.00297708	0.363457	4	AT4G13260	0.00309473	0.702694	5
AT1G72140	0.00245121	0.9757	1	AT1G70750	0.00196438	0.586588	2	AT1G76550	0.00220679	0.324483	3	AT3G08040	0.006796	0.129803	4	AT4G13430	0.00280246	0.305312	5
AT1G72160	0.00274306	0.330208	1	AT1G70840	0.00754155	0.349803	2	AT1G76580	0.00515519	0.326424	3	AT3G08960	0.00132475	0.332005	4	AT4G13710	0.00288652	0.326143	5
AT1G72270	0.00644968	1.15112	1	AT1G70880	0.0326874	0.174622	2	AT1G76610	0.0122344	0.479748	3	AT3G09110	0.0130448	0.528754	4	AT4G13870	0.0360172	0.294577	5
AT1G72340	0.0033039	1.08013	1	AT1G71040	0.0344147	0.135109	2	AT1G77570	0.0100261	0.293506	3	AT3G09370	0.00823189	0.523779	4	AT4G14000	0.0127404	0.875898	5
AT1G72670	0.00324972	0.329907	1	AT1G71170	0.0135605	0.550014	2	AT1G77990	0.00377409	0.176763	3	AT3G09560	0.00196289	0.694754	4	AT4G14280	0.00162167	0.347226	5
AT1G72940	0.0381789	0.2212	1	AT1G71370	0.0263006	0.320934	2	AT1G78120	0.00498445	0.507764	3	AT3G09570	0.00580797	0.177397	4	AT4G14490	0.0755329	0.506301	5
AT1G73130	0.00246824	0.529326	1	AT1G72150	0.00621259	1.04843	2	AT1G78210	0.00416097	0.343207	3	AT3G11000	0.073794	0.458005	4	AT4G14580	0.0212749	0.149694	5
AT1G73390	0.0149695	0.145639	1	AT1G72180	0.00398193	0.231012	2	AT1G78490	0.00281895	0.656803	3	AT3G11410	0.0601832	0.0739158	4	AT4G15396	0.042695	0.146554	5
AT1G73410	0.0122481	0.290115	1	AT1G72200	0.00636817	0.350869	2	AT1G78960	0.00177536	0.32668	3	AT3G12070	0.00424982	0.329462	4	AT4G15850	0.00480908	0.54412	5
AT1G74380	0.00344718	0.268759	1	AT1G72300	0.00132751	0.893569	2	AT1G79460	0.00521698	0.107873	3	AT3G12370	0.00779306	0.334735	4	AT4G15890	0.00102535	0.987101	5
AT1G74450	0.00415967	0.253278	1	AT1G72330	0.0027715	0.631419	2	AT1G79530	0.00300441	0.357231	3	AT3G12400	0.00650247	0.173901	4	AT4G16141	0.0547652	0.0383251	5
AT1G74820	0.00525835	0.388513	1	AT1G72790	0.0561125	0.394942	2	AT1G79540	0.00179042	0.627746	3	AT3G12570	0.00274608	0.661758	4	AT4G18380	0.0114488	0.299948	5
AT1G75130	0.00533882	0.164538	1	AT1G73330	0.00623964	0.344361	2	AT1G79550	0.00306413	0.372888	3	AT3G12750	0.0115708	0.107621	4	AT4G18570	0.0292145	0.163395	5
AT1G75640	0.0106659	0.227656	1	AT1G73500	0.0380043	0.0383433	2	AT1G79840	0.0078141	0.228258	3	AT3G12800	0.0185196	0.160305	4	AT4G18610	0.0334699	0.0712121	5
AT1G75710	0.039242	0.0501238	1	AT1G73600	0.00550612	0.158388	2	AT1G79860	0.0053803	0.158691	3	AT3G13810	0.00849084	0.298319	4	AT4G18770	0.0278868	0.211647	5
AT1G75960	0.0340099	0.863938	1	AT1G73950	0.019264	0.202199	2	AT1G80570	0.00791127	0.119474	3	AT3G13990	0.00300433	0.88865	4	AT4G19710	0.00156018	0.60901	5
AT1G76040	0.00780526	0.197862	1	AT1G74040	0.00204357	0.348948	2	AT1G80590	0.0384034	0.137934	3	AT3G14530	0.035779	0.176814	4	AT4G19810	0.00670823	0.535286	5
AT1G76050	0.0125513	0.330011	1	AT1G74140	0.0349047	0.42415	2	AT1G80610	0.00618014	0.694627	3	AT3G14720	0.00241496	0.300409	4	AT4G19960	0.0043293	0.391162	5
AT1G76110	0.00824284	0.157686	1	AT1G74160	0.00280143	0.302761	2	AT1G80640	0.0059305	0.179083	3	AT3G15070	0.00306482	0.866969	4	AT4G22320	0.0705686	0.0873808	5
AT1G76590	0.0377387	0.05138	1	AT1G74320	0.00463428	0.259115	2	AT1G80900	0.0128527	0.153524	3	AT3G15370	0.00490397	0.370315	4	AT4G23130	0.0254153	0.188471	5
AT1G77210	0.00236115	0.389646	1	AT1G75680	0.0683867	0.0122914	2	AT1G80950	0.0104998	0.105211	3	AT3G16480	0.0084018	0.209453	4	AT4G23150	0.0111089	0.355438	5
AT1G77630	0.014808	0.0728959	1	AT1G75790	0.00468378	0.177045	2	AT2G01260	0.0109566	0.109932	3	AT3G17520	0.0256715	0.42702	4	AT4G23640	0.00320453	0.183685	5
AT1G77840	0.00344918	0.284311	1	AT1G75890	0.00380224	0.301414	2	AT2G01290	0.0372459	0.0937323	3	AT3G17740	0.00121809	0.93894	4	AT4G25230	0.00451401	0.171873	5
AT1G77855	0.0320228	0.0411523	1	AT1G75930	0.00429995	0.585512	2	AT2G01370	0.0147407	0.440351	3	AT3G17940	0.0275876	0.200443	4	AT4G25310	0.0355806	0.109015	5
AT1G77950	0.00549065	0.956626	1	AT1G76100	0.0066473	0.416559	2	AT2G01710	0.0159356	0.278306	3	AT3G18130	0.0475589	0.026181	4	AT4G25320	0.00316447	0.353218	5
AT1G77980	0.0363599	0.0345038	1	AT1G76120	0.0096032	0.0969975	2	AT2G02230	0.0427362	0.112797	3	AT3G19040	0.0534557	0.679174	4	AT4G25780	0.0340136	0.065492	5
AT1G78170	0.0326304	0.0610122	1	AT1G76380	0.00668144	0.698939	2	AT2G02360	0.0725496	0.537801	3	AT3G19470	0.00359636	0.648958	4	AT4G27240	0.0279273	0.143476	5
AT1G78370	0.0132608	0.15142	1	AT1G76700	0.00367728	0.295354	2	AT2G02950	0.0156765	0.128887	3	AT3G20520	0.0173934	0.215578	4	AT4G27600	0.00542178	0.176999	5
AT1G79250	0.00476846	0.168655	1	AT1G76880	0.00214257	0.351205	2	AT2G02970	0.0297714	0.209521	3	AT3G20660	0.0388316	0.350895	4	AT4G27740	0.0544125	0.0772288	5
AT1G79310	0.0284882	0.0734053	1	AT1G76970	0.00997151	0.388564	2	AT2G02980	0.00335169	0.990275	3	AT3G22560	0.0643737	0.292194	4	AT4G27870	0.0653066	0.422649	5
AT1G79320	0.0259834	0.222532	1	AT1G77270	0.00597187	0.875511	2	AT2G03190	0.00783838	0.342869	3	AT3G22690	0.00150312	0.930128	4	AT4G29270	0.00522711	0.332612	5
AT1G79470	0.0428419	0.0798145	1	AT1G77410	0.0033994	0.317345	2	AT2G03200	0.0154417	0.184409	3	AT3G23060	0.0296099	0.483499	4	AT4G32350	0.00338266	0.738971	5
AT1G79510	0.00983579	0.164918	1	AT1G77500	0.00307884	0.491113	2	AT2G03260	0.0216723	0.0727359	3	AT3G23410	0.00354813	0.168542	4	AT4G33220	0.00247582	0.345317	5
AT1G79670	0.00411701	1.2422	1	AT1G77885	0.0183783	0.310479	2	AT2G03340	0.0121404	0.700514	3	AT3G23750	0.00656549	0.0701514	4	AT4G33330	0.00219187	0.321191	5
AT1G79880	0.00342315	0.323362	1	AT1G77930	0.00550829	0.293704	2	AT2G03440	0.00663512	0.368764	3	AT3G23880	0.00362674	0.338382	4	AT4G34070	0.0045133	0.309493	5
AT1G79920	0.00189722	0.805437	1	AT1G77960	0.0341887	0.5445	2	AT2G03450	0.00226184	0.2929	3	AT3G24420	0.0241881	0.273311	4	AT4G34120	0.00533633	0.714482	5
AT1G80320	0.00492061	0.538546	1	AT1G78130	0.00253654	0.366998	2	AT2G03460	0.00570968	0.595863	3	AT3G24550	0.0208348	0.0983498	4	AT4G34610	0.00267197	0.306664	5
AT1G80330	0.0035442	0.361072	1	AT1G78500	0.0234886	0.10072	2	AT2G04190	0.00674338	0.158716	3	AT3G24770	0.0130146	1.41992	4	AT4G35230	0.0118049	0.0709726	5
AT1G80745	0.0626695	0.338869	1	AT1G78550	0.0046848	0.751815	2	AT2G04280	0.00266012	0.283366	3	AT3G25150	0.0237877	0.130597	4	AT4G35350	0.00375126	0.334439	5
AT1G80830	0.00229547	0.375941	1	AT1G78830	0.0395429	0.0769794	2	AT2G04420	0.0242429	0.614642	3	AT3G25180	0.00500266	0.34994	4	AT4G35650	0.00350037	0.349682	5
AT1G80930	0.00285314	0.878965	1	AT1G78980	0.003076	1.12779	2	AT2G05810	0.00413616	0.385695	3	AT3G25500	0.013365	0.0645586	4	AT4G36950	0.020082	0.061837	5
AT2G01270	0.00863929	0.104213	1	AT1G79480	0.00265808	1.39047	2	AT2G05830	0.0232018	0.20129	3	AT3G25540	0.00879273	0.162383	4	AT4G38650	0.00239995	0.657614	5
AT2G01570	0.0146857	0.101147	1	AT1G79490	0.00747467	0.585169	2	AT2G05920	0.0131186	0.241565	3	AT3G25597	0.044654	0.18555	4	AT4G38690	0.00423252	0.329888	5
AT2G01760	0.0445405	0.223301	1	AT1G79570	0.00229452	0.15184	2	AT2G06005	0.0147506	0.0857757	3	AT3G25640	0.00465066	2.22008	4	AT4G38730	0.0362466	0.0764937	5
AT2G01800	0.034117	0.778833	1	AT1G79900	0.0135586	0.22247	2	AT2G13560	0.0641342	0.0108077	3	AT3G25780	0.0222897	0.247648	4	AT5G01190	0.00439709	0.373938	5
AT2G01820	0.0479343	0.196266	1	AT1G80150	0.00365613	0.597558	2	AT2G13650	0.0522911	0.0258334	3	AT3G25900	0.011255	0.125404	4	AT5G01700	0.0169985	0.0693952	5
AT2G01900	0.0033063	0.319345	1	AT1G80240	0.0188422	0.189712	2	AT2G13690	0.0290673	0.228621	3	AT3G26330	0.0054321	0.162952	4	AT5G01930	0.00303758	0.976045	5
AT2G01950	0.00225788	0.348668	1	AT1G80340	0.00368049	0.353875	2	AT2G14120	0.00848336	0.128698	3	AT3G26618	0.0396858	0.0508743	4	AT5G02600	0.0263056	0.0555747	5
AT2G01970	0.00837281	0.184666	1	AT1G80490	0.00239444	0.165554	2	AT2G14690	0.0324328	0.353578	3	AT3G27560	0.0538391	0.0244983	4	AT5G02620	0.0195311	0.0423791	5
AT2G02060	0.0238666	0.0702036	1	AT1G80530	0.0120091	0.0707144	2	AT2G14720	0.0217488	0.031421	3	AT3G27710	0.00631834	0.367775	4	AT5G02630	0.00577101	1.11558	5
AT2G02080	0.00268444	0.63492	1	AT1G80680	0.00138286	0.299629	2	AT2G15130	0.0182237	0.653058	3	AT3G27850	0.0183013	0.138571	4	AT5G02640	0.0514131	0.0538155	5
AT2G02170	0.00593044	0.301644	1	AT1G80740	0.00528516	0.210019	2	AT2G15560	0.0145449	0.12297	3	AT3G27920	0.0132968	0.425494	4	AT5G03020	0.00430259	1.15457	5
AT2G02350	0.00808705	0.279755	1	AT1G80820	0.00703863	0.601784	2	AT2G16370	0.0149123	0.165468	3	AT3G28150	0.0399868	0.270762	4	AT5G03290	0.017561	0.0683391	5
AT2G02490	0.0168349	1.23465	1	AT1G80910	0.0181417	0.200851	2	AT2G16500	0.0476717	0.0959923	3	AT3G28200	0.0161788	0.177619	4	AT5G03390	0.0608227	0.79178	5
AT2G02720	0.00291842	0.335633	1	AT2G01420	0.0182307	0.15662	2	AT2G16900	0.0430157	0.892367	3	AT3G28340	0.0411063	0.32444	4	AT5G03510	0.00460271	0.330537	5
AT2G02790	0.00220205	0.312664	1	AT2G01430	0.0478225	0.14719	2	AT2G17110	0.0100758	0.23403	3	AT3G28360	0.00608244	0.734711	4	AT5G04540	0.00325513	0.163191	5
AT2G02810	0.0310215	0.0461982	1	AT2G01620	0.00474305	0.636018	2	AT2G17150	0.00153508	0.628377	3	AT3G28860	0.0061678	0.175217	4	AT5G04740	0.0122606	0.391288	5
AT2G03220	0.0200127	0.20583	1	AT2G01720	0.00540295	0.181496	2	AT2G17230	0.0321346	0.233846	3	AT3G29180	0.00544447	0.31427	4	AT5G04930	0.00116816	0.327172	5
AT2G03370	0.0110858	0.547665	1	AT2G01880	0.0206062	0.185512	2	AT2G17340	0.00375363	0.319759	3	AT3G29590	0.00265817	0.388081	4	AT5G07390	0.0268457	0.0555292	5
AT2G03505	0.0286848	0.711502	1	AT2G01918	0.0231672	0.100684	2	AT2G17370	0.00743861	0.105024	3	AT3G29630	0.00280561	1.81261	4	AT5G07710	0.0189732	0.463284	5
AT2G03850	0.00671835	0.352141	1	AT2G01920	0.00431587	0.991083	2	AT2G17500	0.00310084	0.373181	3	AT3G29810	0.00662069	0.314276	4	AT5G08000	0.0198748	0.235498	5
AT2G03890	0.0195948	0.0356726	1	AT2G01980	0.00205062	0.796468	2	AT2G17630	0.022098	0.137548	3	AT3G30775	0.0470355	0.0592566	4	AT5G09690	0.0309679	0.235554	5
AT2G04160	0.00918114	0.329196	1	AT2G02070	0.0133536	0.29449	2	AT2G17900	0.00287572	0.318755	3	AT3G43300	0.00270383	0.266686	4	AT5G09850	0.0175784	0.068706	5
AT2G04495	0.0207545	0.105755	1	AT2G02400	0.0177365	0.0777754	2	AT2G17970	0.00293444	0.289097	3	AT3G43540	0.00351569	0.693361	4	AT5G09880	0.00531853	0.156308	5
AT2G04540	0.0289162	0.236158	1	AT2G02480	0.0247101	0.116326	2	AT2G18210	0.0179551	1.0917	3	AT3G43670	0.00913613	0.290557	4	AT5G10690	0.00230736	0.6645	5
AT2G04680	0.0702882	0.29502	1	AT2G02498	0.037466	0.560163	2	AT2G18750	0.0214743	0.346263	3	AT3G44340	0.0246863	0.10056	4	AT5G10940	0.0060401	0.186975	5
AT2G04850	0.0208949	0.220139	1	AT2G02690	0.0169465	0.614852	2	AT2G19950	0.0239615	0.410812	3	AT3G44370	0.0121345	0.200632	4	AT5G11710	0.00245454	0.641288	5
AT2G04860	0.00696094	0.262632	1	AT2G02780	0.0366456	0.146271	2	AT2G20020	0.00191909	0.990079	3	AT3G44600	0.0162992	0.0420991	4	AT5G12850	0.00199184	0.622199	5
AT2G04925	0.0181295	0.518455	1	AT2G02860	0.00227719	0.327362	2	AT2G20310	0.00336371	0.600188	3	AT3G44820	0.00431752	0.467479	4	AT5G12950	0.00135731	1.59956	5
AT2G05070	0.0100082	0.168471	1	AT2G02990	0.0505687	0.037669	2	AT2G20680	0.055247	0.0398615	3	AT3G45410	0.0307489	0.201254	4	AT5G13760	0.0129734	0.124466	5
AT2G05160	0.0141971	0.239215	1	AT2G03210	0.0779229	0.136501	2	AT2G21140	0.00367348	0.394842	3	AT3G46110	0.0565914	0.210121	4	AT5G13820	0.00202927	1.03797	5
AT2G05630	0.00810911	0.672927	1	AT2G03230	0.00860807	1.73155	2	AT2G21300	0.00154154	0.335081	3	AT3G46280	0.0024013	1.67729	4	AT5G14270	0.00744125	0.264571	5
AT2G05850	0.00555605	0.163788	1	AT2G03350	0.0570411	0.0901565	2	AT2G21340	0.0185152	0.234712	3	AT3G47060	0.00173344	0.631492	4	AT5G14280	0.00579107	0.632145	5
AT2G05990	0.0504759	0.0675629	1	AT2G03410	0.0243861	0.103637	2	AT2G21730	0.0281214	0.592483	3	AT3G47200	0.0272373	0.715716	4	AT5G15290	0.0305132	0.0835757	5
AT2G06050	0.0338007	0.258209	1	AT2G03730	0.00905371	0.106837	2	AT2G22300	0.00492147	0.446407	3	AT3G47210	0.0151449	0.344234	4	AT5G16170	0.011708	0.385691	5
AT2G06200	0.0368761	0.138403	1	AT2G04040	0.0107328	0.0885889	2	AT2G22620	0.00214654	0.596144	3	AT3G47290	0.00511176	0.163058	4	AT5G16710	0.0101597	0.514653	5
AT2G07050	0.00180883	0.320911	1	AT2G04400	0.0283639	0.484507	2	AT2G22830	0.00451016	0.508451	3	AT3G47420	0.00719378	0.242145	4	AT5G17440	0.00675397	0.162045	5
AT2G11810	0.00889685	0.106537	1	AT2G04430	0.0407912	0.298744	2	AT2G23370	0.011443	0.231753	3	AT3G48640	0.00759758	2.22068	4	AT5G17600	0.00359706	0.689885	5
AT2G13150	0.041546	0.928221	1	AT2G05510	0.0329433	0.136103	2	AT2G23600	0.0051731	0.651512	3	AT3G48680	0.00416212	1.37341	4	AT5G18130	0.010012	0.156533	5
AT2G13290	0.00399078	0.90607	1	AT2G05840	0.0239615	0.0735344	2	AT2G23980	0.00361266	0.328605	3	AT3G48690	0.0216563	0.201308	4	AT5G20390	0.0493031	0.171458	5
AT2G13790	0.049785	0.0443608	1	AT2G06000	0.00305493	0.768633	2	AT2G24120	0.00140661	0.314065	3	AT3G49180	0.0469444	0.108992	4	AT5G20550	0.00782416	0.161921	5
AT2G13900	0.00220785	1.56745	1	AT2G06040	0.0295522	0.222574	2	AT2G24140	0.00571216	2.19651	3	AT3G49210	0.0157095	0.163884	4	AT5G20660	0.00293359	0.166593	5
AT2G14060	0.0478258	0.323716	1	AT2G12400	0.00467934	0.179052	2	AT2G24320	0.00488786	0.313749	3	AT3G49725	0.00457918	0.153655	4	AT5G20960	0.00632309	0.530036	5
AT2G14080	0.0649288	0.691925	1	AT2G12480	0.00341511	0.849968	2	AT2G24540	0.00703636	0.171305	3	AT3G50570	0.0254518	0.0967909	4	AT5G21160	0.00712489	0.255531	5
AT2G14830	0.00628755	0.152647	1	AT2G13640	0.0250793	0.630562	2	AT2G24620	0.00888363	0.315313	3	AT3G50990	0.0271801	0.531424	4	AT5G22780	0.00133178	0.328364	5
AT2G15230	0.0646764	0.203593	1	AT2G13800	0.0195469	0.363549	2	AT2G25250	0.0258357	0.666644	3	AT3G51850	0.0026222	0.317453	4	AT5G22900	0.00327119	0.166938	5
AT2G15325	0.0266779	0.131053	1	AT2G14210	0.00622846	0.297259	2	AT2G25260	0.0343902	0.039128	3	AT3G52600	0.0115867	0.129496	4	AT5G23270	0.015278	0.115667	5
AT2G15480	0.0306736	0.259068	1	AT2G14510	0.0195179	0.310708	2	AT2G25300	0.0721473	0.197854	3	AT3G53030	0.00279503	0.291377	4	AT5G23650	0.0243217	0.0513104	5
AT2G15570	0.0337448	0.0808612	1	AT2G14530	0.0332269	0.252595	2	AT2G25450	0.0113405	0.327433	3	AT3G53100	0.0198573	0.13532	4	AT5G23970	0.00894183	0.712543	5
AT2G16380	0.00259653	0.324037	1	AT2G14540	0.0244434	0.679288	2	AT2G25540	0.00259364	0.159198	3	AT3G54670	0.00117573	0.29687	4	AT5G24230	0.0600969	0.114023	5
AT2G16430	0.0209301	0.388556	1	AT2G14760	0.00817219	0.79175	2	AT2G25560	0.00972229	0.856405	3	AT3G55130	0.0114317	0.266446	4	AT5G24260	0.0330311	0.0375121	5
AT2G16440	0.029617	0.0722218	1	AT2G14820	0.0201736	0.137022	2	AT2G25650	0.0382302	0.318183	3	AT3G55210	0.0239549	0.478743	4	AT5G24310	0.0249215	0.0559317	5
AT2G16530	0.0389812	0.109671	1	AT2G15025	0.0150697	0.31637	2	AT2G25710	0.0266555	0.408295	3	AT3G55480	0.0248602	0.185032	4	AT5G24340	0.00261284	0.338414	5
AT2G16750	0.00955586	0.735707	1	AT2G15050	0.0106762	0.341976	2	AT2G26080	0.0104065	0.0407753	3	AT3G55550	0.00191233	0.68489	4	AT5G24990	0.00765973	1.05993	5
AT2G16810	0.0581886	0.850451	1	AT2G15080	0.0016467	3.75283	2	AT2G26440	0.00476524	0.172134	3	AT3G56410	0.000994305	0.838904	4	AT5G25830	0.0350465	0.26472	5
AT2G16940	0.0023793	0.298423	1	AT2G15390	0.0160603	0.0508853	2	AT2G26640	0.0249373	0.0692677	3	AT3G57430	0.0135091	0.540175	4	AT5G26250	0.0446359	0.085103	5
AT2G17020	0.0661657	0.100262	1	AT2G15640	0.028903	0.382441	2	AT2G26690	0.00223548	0.348865	3	AT3G57750	0.0158493	0.254185	4	AT5G26630	0.0194175	0.103659	5
AT2G17280	0.0604853	0.241043	1	AT2G16030	0.0648281	0.334736	2	AT2G26700	0.00798405	0.104676	3	AT3G58660	0.0036324	0.259419	4	AT5G26650	0.0192423	0.605172	5
AT2G17510	0.00137571	0.314979	1	AT2G16570	0.0208108	0.258294	2	AT2G26850	0.00389908	0.299976	3	AT3G59770	0.00328522	0.327756	4	AT5G26910	0.0130944	0.113551	5
AT2G17525	0.0023369	0.591089	1	AT2G16800	0.0130502	0.285927	2	AT2G27320	0.0185513	0.479716	3	AT3G60030	0.00671974	0.0681888	4	AT5G27280	0.0123587	0.171395	5
AT2G17560	0.0409576	0.0851574	1	AT2G16990	0.00282679	0.698994	2	AT2G27880	0.00284303	0.153904	3	AT3G60390	0.0110787	0.474795	4	AT5G28040	0.0215015	0.148234	5
AT2G17790	0.00496087	0.114968	1	AT2G17033	0.0147703	0.173481	2	AT2G28860	0.0133348	0.308351	3	AT3G61150	0.0115715	0.047669	4	AT5G38600	0.010228	0.301308	5
AT2G18170	0.0538636	0.0223259	1	AT2G17040	0.0604101	0.235977	2	AT2G28920	0.0449452	0.143655	3	AT3G61380	0.00200128	0.907841	4	AT5G38970	0.0304115	0.032119	5
AT2G18876	0.00361552	0.318658	1	AT2G17130	0.00774108	0.307603	2	AT2G29320	0.0590042	0.0837757	3	AT3G61570	0.00585679	0.527619	4	AT5G40190	0.0342157	0.0682016	5
AT2G19170	0.0016536	0.328857	1	AT2G17140	0.00675217	0.224655	2	AT2G29330	0.0360971	0.143832	3	AT3G62710	0.00193785	0.360228	4	AT5G40250	0.00886264	0.250883	5
AT2G19390	0.00627309	0.119407	1	AT2G17180	0.0501721	0.166665	2	AT2G29410	0.0405264	0.113718	3	AT3G62780	0.00410283	0.375642	4	AT5G40640	0.0520884	0.0736146	5
AT2G19580	0.0643121	0.0261023	1	AT2G17260	0.0595247	0.151534	2	AT2G29525	0.00514618	0.289534	3	AT3G63010	0.00389891	0.314278	4	AT5G41870	0.0616406	0.118559	5
AT2G19990	0.00757268	0.334726	1	AT2G17265	0.0540116	0.0486687	2	AT2G29770	0.0093254	0.385381	3	AT3G63090	0.00320466	0.347323	4	AT5G41980	0.0294467	0.380569	5
AT2G20010	0.00124005	1.57679	1	AT2G17410	0.00185285	1.18955	2	AT2G30040	0.00626831	0.299006	3	AT3G63200	0.00339452	0.344121	4	AT5G42240	0.0404484	0.0217166	5
AT2G20370	0.00565767	0.803435	1	AT2G17570	0.0444859	0.336712	2	AT2G30900	0.00368156	0.326883	3	AT3G63500	0.00126126	1.17905	4	AT5G42310	0.020422	0.181301	5
AT2G20800	0.00229577	0.332794	1	AT2G17680	0.0211447	0.374314	2	AT2G31210	0.00691078	0.149883	3	AT4G00730	0.00960502	0.110728	4	AT5G42350	0.00250568	0.309741	5
AT2G21060	0.0157136	0.217055	1	AT2G17870	0.0104864	0.15525	2	AT2G31220	0.00319106	0.59207	3	AT4G00920	0.00450758	0.308725	4	AT5G42960	0.0191179	0.109194	5
AT2G21640	0.0126123	0.687779	1	AT2G18090	0.020686	0.371276	2	AT2G31780	0.00342813	0.28161	3	AT4G01080	0.0414822	0.178822	4	AT5G43130	0.0115251	0.432037	5
AT2G21930	0.0142483	0.0886531	1	AT2G18100	0.0373849	0.432548	2	AT2G32100	0.00517585	0.719912	3	AT4G01220	0.0312412	0.11777	4	AT5G43540	0.0378097	0.442072	5
AT2G22090	0.00830136	0.302155	1	AT2G18330	0.00211915	0.328892	2	AT2G32390	0.0640473	0.630137	3	AT4G01400	0.0102187	0.08038	4	AT5G43930	0.00186389	0.937648	5
AT2G22330	0.00496254	0.164653	1	AT2G18350	0.00588102	0.276653	2	AT2G32560	0.0037665	0.313766	3	AT4G01550	0.0148465	0.262279	4	AT5G44080	0.025315	0.228547	5
AT2G22970	0.0112085	0.724649	1	AT2G19190	0.0130373	0.307724	2	AT2G32920	0.0107108	0.0983115	3	AT4G01650	0.0613749	0.204646	4	AT5G44160	0.00284989	0.671609	5
AT2G22990	0.0084424	0.116621	1	AT2G19530	0.0440205	0.155051	2	AT2G33050	0.00162075	0.346321	3	AT4G02050	0.00250656	0.362842	4	AT5G44290	0.0520703	0.0376449	5
AT2G23148	0.0127172	0.451448	1	AT2G20340	0.023819	0.111851	2	AT2G33435	0.00338011	0.136962	3	AT4G02370	0.0329969	0.657877	4	AT5G44870	0.00216615	1.61672	5
AT2G23160	0.010821	0.165012	1	AT2G20440	0.00329995	0.312239	2	AT2G35160	0.00742395	0.219826	3	AT4G02450	0.0771952	0.04845	4	AT5G45030	0.0309827	0.0697013	5
AT2G23180	0.00805957	0.105776	1	AT2G20510	0.00285315	0.659332	2	AT2G35330	0.00415836	0.417152	3	AT4G04450	0.00508451	0.66305	4	AT5G45260	0.0128482	0.550564	5
AT2G23380	0.00164357	0.580728	1	AT2G20590	0.0246489	0.303155	2	AT2G35650	0.00999207	0.0860771	3	AT4G04570	0.0197393	0.169381	4	AT5G46350	0.0341564	0.196012	5
AT2G23620	0.00505897	1.00738	1	AT2G20610	0.0115492	0.512384	2	AT2G36220	0.00489405	0.70169	3	AT4G04670	0.0605059	0.334961	4	AT5G46470	0.00382704	1.09535	5
AT2G24100	0.0285757	0.101115	1	AT2G20760	0.0116649	0.113714	2	AT2G36290	0.00371942	0.327195	3	AT4G04770	0.0538175	0.0285521	4	AT5G46880	0.0135043	0.078908	5
AT2G24180	0.035542	0.0510606	1	AT2G20850	0.00338495	0.341259	2	AT2G36370	0.00385261	0.679687	3	AT4G05080	0.0778022	0.105686	4	AT5G47010	0.00115289	0.299802	5
AT2G24210	0.0131284	0.274964	1	AT2G20880	0.0383344	0.212912	2	AT2G36560	0.018298	0.383182	3	AT4G05130	0.0191105	0.280589	4	AT5G47120	0.0161099	0.225152	5
AT2G24230	0.00331324	0.309138	1	AT2G20960	0.0134354	0.639169	2	AT2G36590	0.0349993	0.123679	3	AT4G07950	0.0266165	0.313199	4	AT5G48180	0.0256553	0.100213	5
AT2G24440	0.00771521	0.310209	1	AT2G21260	0.0042783	0.676265	2	AT2G36710	0.0109129	0.294618	3	AT4G08870	0.00739131	0.178221	4	AT5G48380	0.0289782	0.130086	5
AT2G24560	0.0390275	0.511403	1	AT2G21390	0.00450912	0.0802549	2	AT2G36750	0.00540977	0.335963	3	AT4G09500	0.0234645	0.228785	4	AT5G48385	0.00239864	0.664363	5
AT2G24570	0.0223966	0.182393	1	AT2G21420	0.00624988	0.295957	2	AT2G36920	0.0198837	0.103619	3	AT4G10320	0.0024836	0.291564	4	AT5G49310	0.005397	0.472266	5
AT2G24850	0.0472922	0.0617424	1	AT2G21440	0.00139667	0.937998	2	AT2G37000	0.0145285	0.327388	3	AT4G10400	0.00272301	2.14807	4	AT5G49730	0.0355415	0.620939	5
AT2G25420	0.00195796	1.19769	1	AT2G21890	0.00695858	0.68972	2	AT2G38420	0.00310123	0.623369	3	AT4G11300	0.0353963	0.128598	4	AT5G50310	0.00224534	0.574431	5
AT2G25980	0.00682446	0.558277	1	AT2G22050	0.0050049	0.346966	2	AT2G39020	0.00510106	0.383915	3	AT4G11350	0.00541015	0.160836	4	AT5G50950	0.0179218	0.0985339	5
AT2G26030	0.0169422	0.272463	1	AT2G22660	0.00176241	0.902171	2	AT2G39310	0.00569194	0.172137	3	AT4G11690	0.00254624	0.904696	4	AT5G52240	0.00602534	0.336933	5
AT2G26290	0.0134912	0.0826753	1	AT2G23130	0.0646567	0.806764	2	AT2G39380	0.0118928	0.240491	3	AT4G11830	0.00355959	0.561372	4	AT5G52560	0.00241425	0.290374	5
AT2G26480	0.00300763	0.325274	1	AT2G23290	0.00891869	0.964852	2	AT2G40180	0.00324633	0.357967	3	AT4G12300	0.00491538	0.357479	4	AT5G52640	0.0104184	0.0588822	5
AT2G26490	0.00607139	0.154875	1	AT2G23300	0.00324093	0.181529	2	AT2G40240	0.0247038	0.0502677	3	AT4G12390	0.0241986	0.092097	4	AT5G53460	0.00125035	0.159244	5
AT2G26510	0.00224005	0.370429	1	AT2G23470	0.00776029	0.330661	2	AT2G40400	0.00351574	0.348269	3	AT4G12420	0.0533734	0.0416312	4	AT5G55900	0.0137975	0.307238	5
AT2G26750	0.00400225	1.0599	1	AT2G23570	0.00999664	1.042	2	AT2G40420	0.0107352	0.197637	3	AT4G12450	0.078635	0.15463	4	AT5G57270	0.0278741	0.0412501	5
AT2G26830	0.0321246	0.112052	1	AT2G23580	0.0298618	0.52199	2	AT2G40460	0.00220169	1.05719	3	AT4G12490	0.0493987	0.27741	4	AT5G57670	0.00473703	0.160812	5
AT2G26840	0.035211	0.0461922	1	AT2G23630	0.00728304	0.113631	2	AT2G40630	0.00289573	0.549194	3	AT4G12650	0.0199788	0.0346469	4	AT5G59740	0.050709	0.02579	5
AT2G27040	0.00299338	0.158941	1	AT2G23640	0.0194406	0.223635	2	AT2G40660	0.0218212	0.328699	3	AT4G12730	0.031473	0.108246	4	AT5G60170	0.0015271	0.284139	5
AT2G27060	0.00131815	0.659944	1	AT2G23820	0.00540887	0.633078	2	AT2G40920	0.00300311	0.68458	3	AT4G13110	0.0181259	0.772682	4	AT5G60900	0.00933166	0.251881	5
AT2G27360	0.0392338	0.143097	1	AT2G24250	0.0034731	0.345793	2	AT2G41150	0.0069879	0.154927	3	AT4G13420	0.00318818	0.181759	4	AT5G62200	0.013454	0.53416	5
AT2G27470	0.00929494	0.602737	1	AT2G24280	0.0245758	0.257959	2	AT2G41190	0.0025296	0.326371	3	AT4G14096	0.030291	0.286508	4	AT5G62460	0.00479766	0.881017	5
AT2G27650	0.00140174	2.47151	1	AT2G24300	0.0114126	0.259253	2	AT2G41210	0.00185539	0.303527	3	AT4G14210	0.00240219	0.32515	4	AT5G62520	0.0228854	0.175362	5
AT2G27740	0.00805016	0.313476	1	AT2G24370	0.0103109	0.0546073	2	AT2G41480	0.0236083	0.172388	3	AT4G14250	0.0230123	0.626877	4	AT5G62570	0.0165017	0.622941	5
AT2G27810	0.00181005	0.351197	1	AT2G24390	0.00896676	0.325006	2	AT2G41770	0.0141118	0.125303	3	AT4G14440	0.0546436	0.14079	4	AT5G63030	0.0376844	0.200864	5
AT2G27860	0.00353616	0.320344	1	AT2G24645	0.0500321	0.661682	2	AT2G42230	0.00696218	0.113084	3	AT4G14500	0.00620981	0.165177	4	AT5G63590	0.00624637	1.26544	5
AT2G28290	0.00163232	0.0740945	1	AT2G24670	0.0425932	0.33425	2	AT2G42540	0.00817988	0.41684	3	AT4G14716	0.00750609	0.604584	4	AT5G64600	0.00503615	0.511224	5
AT2G28420	0.0159264	0.296384	1	AT2G25240	0.00646052	0.921228	2	AT2G42850	0.0230493	0.237039	3	AT4G14850	0.00201788	0.318713	4	AT5G64640	0.00415535	0.546379	5
AT2G28590	0.00372515	0.53623	1	AT2G25270	0.0232183	0.365213	2	AT2G43040	0.00793216	0.0785806	3	AT4G15350	0.0273725	0.131266	4	AT5G65320	0.0178959	0.600783	5
AT2G28790	0.0111491	0.158603	1	AT2G25290	0.0191545	0.0296987	2	AT2G43580	0.00506144	0.331498	3	AT4G15400	0.0322658	0.326929	4	AT5G65330	0.00559132	0.866329	5
AT2G29440	0.00599625	0.332946	1	AT2G25410	0.0165554	0.367404	2	AT2G43710	0.0033101	0.67231	3	AT4G15900	0.0083399	0.219025	4	AT5G66130	0.00532667	0.39713	5
AT2G29910	0.00514733	0.91059	1	AT2G25430	0.00224514	0.295133	2	AT2G44220	0.00382028	1.94574	3	AT4G15920	0.00908126	1.09756	4	AT5G66330	0.00965428	0.330943	5
AT2G29970	0.00136597	0.322136	1	AT2G25480	0.00343609	0.635637	2	AT2G44230	0.019077	0.504888	3	AT4G16180	0.0624694	0.128504	4	AT5G66950	0.00172091	0.286608	5
AT2G29990	0.00813708	0.21337	1	AT2G25737	0.0316074	0.147985	2	AT2G44450	0.00552258	0.314075	3	AT4G16620	0.00347841	0.730203	4	AT5G67440	0.00658749	0.252619	5
AT2G30270	0.0137675	0.182339	1	AT2G25900	0.0241235	0.063974	2	AT2G44480	0.008409	0.299813	3	AT4G16765	0.0438838	0.165742	4
AT2G30490	0.00526465	0.167657	1	AT2G26350	0.0156751	0.0778886	2	AT2G44630	0.003535	0.340096	3	AT4G17140	0.00129168	0.810639	4
AT2G30530	0.00375814	0.314683	1	AT2G27260	0.00537352	0.343682	2	AT2G44700	0.0136097	0.575147	3	AT4G17480	0.00860345	0.343561	4
AT2G30720	0.00302725	0.639796	1	AT2G27350	0.00286472	0.298969	2	AT2G45050	0.0232868	0.150075	3	AT4G17730	0.0609939	0.797569	4
AT2G30740	0.00401141	0.29422	1	AT2G27380	0.00832632	0.182719	2	AT2G45340	0.00165552	2.89081	3	AT4G18120	0.0159078	0.144735	4
AT2G31280	0.00205665	0.847044	1	AT2G28120	0.00216729	0.363865	2	AT2G45470	0.00266072	0.425781	3	AT4G18340	0.00978703	0.115879	4
AT2G31350	0.00421439	0.32359	1	AT2G28250	0.00987638	0.236328	2	AT2G45570	0.0021979	1.26618	3	AT4G18600	0.0021455	1.09646	4
AT2G31600	0.00458653	0.319016	1	AT2G28450	0.0644176	0.231336	2	AT2G45580	0.0024953	1.05339	3	AT4G18640	0.0218298	0.0933018	4
AT2G31720	0.00885517	0.31802	1	AT2G28470	0.00169281	0.903101	2	AT2G45950	0.00416207	0.295053	3	AT4G18750	0.00482482	0.208553	4
AT2G31865	0.0142363	0.283697	1	AT2G28990	0.0244385	0.258328	2	AT2G46470	0.019038	0.270859	3	AT4G19410	0.00256139	0.673949	4
AT2G32010	0.00236358	0.623624	1	AT2G29130	0.00445243	0.354542	2	AT2G46530	0.00232452	0.29992	3	AT4G19540	0.040442	0.246914	4
AT2G32170	0.00886993	0.28921	1	AT2G29310	0.0162157	0.206497	2	AT2G46660	0.00232869	1.11259	3	AT4G19700	0.0135306	0.33799	4
AT2G32240	0.000925579	0.370373	1	AT2G29650	0.00504227	0.52377	2	AT2G46850	0.0062586	0.112767	3	AT4G19860	0.00261701	0.62599	4
AT2G32470	0.0095279	3.16306	1	AT2G29740	0.00528579	0.54558	2	AT2G47040	0.00220706	0.340565	3	AT4G20110	0.0503849	0.0666393	4
AT2G32850	0.00454109	0.140479	1	AT2G30105	0.00359723	0.33836	2	AT2G47250	0.00785815	0.0760006	3	AT4G20390	0.00590398	0.403192	4
AT2G32860	0.00678174	0.105561	1	AT2G30130	0.00727381	0.312387	2	AT3G01630	0.00444983	0.374327	3	AT4G21380	0.0448467	0.244673	4
AT2G32870	0.00643854	0.665611	1	AT2G30240	0.0399693	0.0400906	2	AT3G01670	0.00678757	0.078671	3	AT4G21930	0.0281592	0.443596	4
AT2G34190	0.0310947	0.0289896	1	AT2G30290	0.00886928	0.153667	2	AT3G01710	0.0276172	0.119065	3	AT4G22220	0.0228218	0.119437	4
AT2G34350	0.0114254	0.387423	1	AT2G30500	0.0296033	0.106271	2	AT3G01910	0.0032618	0.704478	3	AT4G22230	0.0148471	0.32527	4
AT2G34355	0.00234451	0.373804	1	AT2G30730	0.00404726	1.94644	2	AT3G02830	0.00353348	0.312143	3	AT4G22240	0.0310365	0.0969884	4
AT2G34357	0.00318674	0.216772	1	AT2G30770	0.00712187	0.129446	2	AT3G02840	0.0034018	0.349326	3	AT4G22540	0.00195871	0.618741	4
AT2G35170	0.00609689	0.146197	1	AT2G30933	0.00558633	0.357547	2	AT3G02990	0.00589696	0.319335	3	AT4G23170	0.0349443	0.279229	4
AT2G35770	0.00287126	0.672727	1	AT2G31430	0.00659157	1.591	2	AT3G03150	0.00970222	0.398573	3	AT4G24000	0.00556383	0.110669	4
AT2G35800	0.0447635	0.049804	1	AT2G31480	0.0447841	0.288759	2	AT3G03300	0.00397411	0.079789	3	AT4G24250	0.00270268	0.348185	4
AT2G36000	0.00364537	1.1401	1	AT2G31830	0.00111183	0.34352	2	AT3G03530	0.00494859	0.167324	3	AT4G24640	0.00604174	0.420052	4
AT2G36320	0.00819616	0.339235	1	AT2G31870	0.0341443	0.212509	2	AT3G03720	0.00172031	0.638883	3	AT4G25660	0.00540465	0.31976	4
AT2G36330	0.00966877	0.161566	1	AT2G31920	0.00222083	0.699348	2	AT3G03750	0.00347896	0.371746	3	AT4G26150	0.0038058	0.331802	4
AT2G36470	0.0104123	0.418406	1	AT2G32090	0.0101556	0.322834	2	AT3G03860	0.0222363	0.580792	3	AT4G26250	0.00430595	0.299916	4
AT2G36630	0.0352592	0.0586064	1	AT2G32430	0.0268139	0.07477	2	AT3G04000	0.0410196	0.166011	3	AT4G26288	0.00892628	0.673226	4
AT2G36640	0.00817282	0.125629	1	AT2G32450	0.00178828	0.606308	2	AT3G04140	0.00762645	0.273497	3	AT4G26310	0.0358122	0.289667	4
AT2G36960	0.00384801	0.151957	1	AT2G32670	0.0097155	0.318633	2	AT3G04210	0.00246553	4.14185	3	AT4G26630	0.00166675	0.355553	4
AT2G37650	0.026427	0.0673453	1	AT2G32880	0.0081766	0.172899	2	AT3G04370	0.0245878	0.272405	3	AT4G26860	0.0100267	0.188041	4
AT2G37690	0.0242133	0.0565999	1	AT2G33210	0.0580928	0.013236	2	AT3G04520	0.00679902	0.191338	3	AT4G27460	0.0031429	0.746429	4
AT2G38170	0.00502289	0.194277	1	AT2G33270	0.00520601	0.307052	2	AT3G04610	0.0182352	0.0467658	3	AT4G28340	0.0394235	0.148351	4
AT2G38390	0.00783189	0.485971	1	AT2G33530	0.00271996	0.717158	2	AT3G05155	0.0312967	0.127735	3	AT4G28570	0.0041397	0.549998	4
AT2G38430	0.00387103	0.844452	1	AT2G34240	0.00213344	1.18006	2	AT3G05290	0.0268697	0.0504754	3	AT4G28690	0.00625031	0.633057	4
AT2G38660	0.00743598	0.171319	1	AT2G34260	0.0082726	0.148296	2	AT3G05380	0.00137611	1.19823	3	AT4G29210	0.00428802	0.161671	4
AT2G38770	0.0058915	0.0924094	1	AT2G34300	0.00185808	0.304001	2	AT3G05510	0.00307774	0.320226	3	AT4G29650	0.00497545	0.731028	4
AT2G39435	0.0131908	0.139854	1	AT2G34555	0.00399511	0.332253	2	AT3G05610	0.0153683	0.0880123	3	AT4G29780	0.00217913	1.18867	4
AT2G40700	0.00230999	0.622006	1	AT2G35340	0.00396861	0.42571	2	AT3G05650	0.006741	0.319906	3	AT4G30700	0.0032908	0.34427	4
AT2G40745	0.0335285	0.187514	1	AT2G35620	0.00224324	0.337771	2	AT3G05820	0.00797334	0.170549	3	AT4G31800	0.00442063	0.644675	4
AT2G41250	0.0139896	0.439318	1	AT2G35740	0.029804	0.0823391	2	AT3G07020	0.00220443	0.623453	3	AT4G32010	0.00166491	0.345582	4
AT2G41560	0.00368712	0.119285	1	AT2G36050	0.00491875	0.703898	2	AT3G07340	0.0169137	0.352992	3	AT4G32620	0.00282816	0.497503	4
AT2G41720	0.00475041	0.575608	1	AT2G36360	0.00845536	0.200882	2	AT3G07570	0.0102444	0.120304	3	AT4G32660	0.00377094	0.284083	4
AT2G42270	0.000723708	2.15558	1	AT2G36570	0.06899	0.115609	2	AT3G08020	0.00202481	0.80504	3	AT4G33530	0.00308603	0.169232	4
AT2G42890	0.00616108	0.259718	1	AT2G36780	0.0144101	0.183459	2	AT3G08700	0.00914176	0.325379	3	AT4G34220	0.0231394	0.284177	4
AT2G42910	0.0117274	0.11337	1	AT2G36830	0.00464384	0.401771	2	AT3G08920	0.0689192	0.231315	3	AT4G35560	0.00131847	0.634863	4
AT2G43010	0.00314573	0.327493	1	AT2G36840	0.00315381	0.347865	2	AT3G08930	0.0273023	0.0657427	3	AT4G35930	0.0461724	0.262875	4
AT2G43220	0.0625649	0.538619	1	AT2G37170	0.0377147	0.043492	2	AT3G08950	0.00403318	0.329395	3	AT4G36080	0.00276433	0.1262	4
AT2G43230	0.0235769	0.0974946	1	AT2G37380	0.00381296	0.750726	2	AT3G09735	0.0176777	0.706541	3	AT4G36420	0.00739443	0.676686	4
AT2G43260	0.00312163	1.02595	1	AT2G37390	0.0045722	1.18169	2	AT3G09780	0.0242314	0.150318	3	AT4G36470	0.0153007	0.309077	4
AT2G43410	0.00155334	0.312846	1	AT2G37430	0.00829586	0.29249	2	AT3G09830	0.00334411	0.345052	3	AT4G37310	0.0242487	0.175718	4
AT2G43480	0.0121307	0.21865	1	AT2G37760	0.00853713	0.168167	2	AT3G10230	0.00554527	0.316552	3	AT4G37460	0.00315715	0.377197	4
AT2G43500	0.00155972	0.583437	1	AT2G37810	0.0121663	0.620037	2	AT3G10800	0.00209655	0.308401	3	AT4G38150	0.008939	0.329248	4
AT2G43610	0.0183069	0.176081	1	AT2G37860	0.0272165	0.110959	2	AT3G10880	0.00420503	0.331329	3	AT4G38250	0.00568453	0.184472	4
AT2G43650	0.00225716	0.876711	1	AT2G37980	0.00624296	0.111953	2	AT3G11050	0.0402991	0.123403	3	AT4G38480	0.00325151	0.278575	4
AT2G44280	0.0237765	0.2023	1	AT2G38110	0.0145383	0.44522	2	AT3G11070	0.0125683	0.413902	3	AT4G38600	0.00283471	0.0830129	4
AT2G44430	0.0133968	0.386065	1	AT2G38440	0.00422609	0.29168	2	AT3G11210	0.0164072	0.104647	3	AT4G39010	0.00445955	1.08058	4
AT2G44440	0.0241212	0.0837727	1	AT2G38450	0.0167711	0.614803	2	AT3G11340	0.0110589	0.464662	3	AT4G39850	0.00291739	0.113323	4
AT2G45040	0.00374228	0.352831	1	AT2G38550	0.00390505	0.342583	2	AT3G11400	0.0333382	0.0876834	3	AT4G39990	0.0117022	0.171369	4
AT2G45100	0.0398895	0.392888	1	AT2G38560	0.0263396	0.132242	2	AT3G13090	0.00488688	0.303835	3	AT5G01120	0.0157057	0.636901	4
AT2G45970	0.00243357	0.342819	1	AT2G38820	0.00460374	0.305359	2	AT3G13800	0.0183269	0.0677128	3	AT5G01240	0.00528393	0.174683	4
AT2G46180	0.00195524	0.30771	1	AT2G38950	0.00492256	0.673387	2	AT3G13950	0.0132599	0.484941	3	AT5G01290	0.00238938	0.539858	4
AT2G46440	0.00567458	1.91973	1	AT2G39040	0.0036403	0.710651	2	AT3G14210	0.0405664	0.545386	3	AT5G01950	0.00556466	0.253229	4
AT2G46700	0.00461228	0.321569	1	AT2G39750	0.0020763	0.602645	2	AT3G14520	0.0695518	0.293521	3	AT5G01970	0.027097	0.0467556	4
AT2G46750	0.0165783	0.472254	1	AT2G40390	0.00268961	0.33352	2	AT3G15430	0.0055437	0.32784	3	AT5G02230	0.00472732	0.337379	4
AT2G47590	0.0165401	0.186716	1	AT2G40480	0.00846	0.39578	2	AT3G15770	0.0212727	0.241538	3	AT5G02520	0.00522595	0.680347	4
AT2G47820	0.00343627	0.477296	1	AT2G40810	0.0039389	0.274849	2	AT3G15890	0.00812357	0.295176	3	AT5G02970	0.0240332	0.252109	4
AT3G01080	0.00652975	0.159432	1	AT2G41370	0.00532358	0.343239	2	AT3G16160	0.00770335	0.308474	3	AT5G03200	0.00394888	1.00611	4
AT3G01100	0.0036269	0.177253	1	AT2G41475	0.00687437	0.747164	2	AT3G16190	0.0547237	0.211291	3	AT5G03690	0.0433252	0.109886	4
AT3G01170	0.0123948	0.16757	1	AT2G41520	0.00117396	1.03494	2	AT3G16450	0.0564507	0.210651	3	AT5G03730	0.0309612	0.0166951	4
AT3G01640	0.0160836	0.242585	1	AT2G41670	0.00299715	1.6266	2	AT3G16700	0.0317344	0.0617572	3	AT5G03760	0.00766497	0.108307	4
AT3G01810	0.00901681	0.515717	1	AT2G41830	0.00135113	0.317178	2	AT3G16840	0.00169861	0.31185	3	AT5G03990	0.00486108	0.294321	4
AT3G01970	0.0144735	0.534138	1	AT2G42005	0.00308685	0.354644	2	AT3G16950	0.00224566	0.313095	3	AT5G04720	0.00163549	0.672142	4
AT3G02060	0.0165965	0.162379	1	AT2G42460	0.00864223	1.67194	2	AT3G17380	0.00476509	0.29322	3	AT5G05500	0.00675138	0.370714	4
AT3G02550	0.0102933	0.163913	1	AT2G43050	0.0230704	0.352577	2	AT3G18220	0.00876548	0.329213	3	AT5G05730	0.0237067	0.0311412	4
AT3G03380	0.00903762	0.0881664	1	AT2G43420	0.00467832	0.170548	2	AT3G18350	0.0037025	0.176098	3	AT5G05970	0.00663838	0.433606	4
AT3G03470	0.0379432	0.121343	1	AT2G43490	0.00647576	0.262114	2	AT3G18520	0.00484777	0.323128	3	AT5G06050	0.00207096	0.309195	4
AT3G03830	0.0131998	1.15193	1	AT2G44560	0.00256334	0.722048	2	AT3G18980	0.00972872	0.220321	3	AT5G06790	0.0625852	0.444608	4
AT3G03850	0.0146542	0.653922	1	AT2G44710	0.00529896	0.406762	2	AT3G19300	0.00199591	0.337037	3	AT5G07070	0.0331496	0.0284868	4
AT3G05220	0.00494372	0.613372	1	AT2G44790	0.0053946	1.33055	2	AT3G19340	0.00575905	0.156205	3	AT5G07160	0.0338551	0.247981	4
AT3G05640	0.00722693	0.348367	1	AT2G44930	0.00260247	0.331473	2	AT3G19440	0.0221391	0.29894	3	AT5G07430	0.0106523	0.353312	4
AT3G05858	0.0155167	0.315728	1	AT2G45130	0.00557312	0.97411	2	AT3G19760	0.00369961	0.56814	3	AT5G07490	0.00870607	0.347318	4
AT3G05860	0.00884029	0.829141	1	AT2G45270	0.0029565	0.30737	2	AT3G20557	0.011773	0.27979	3	AT5G08535	0.0100114	1.24986	4
AT3G05990	0.0152807	0.113549	1	AT2G45540	0.00196325	0.14977	2	AT3G20930	0.0073433	0.160668	3	AT5G08680	0.00235129	0.340165	4
AT3G06560	0.00273449	0.952051	1	AT2G45620	0.0019297	0.293365	2	AT3G20940	0.00258147	0.333339	3	AT5G09820	0.018917	0.362261	4
AT3G06580	0.00270338	0.331233	1	AT2G45740	0.0176405	0.212111	2	AT3G20970	0.0627278	0.229911	3	AT5G09970	0.00680633	0.252562	4
AT3G06660	0.00325162	0.633147	1	AT2G45760	0.00689222	0.305791	2	AT3G21175	0.00673009	0.298319	3	AT5G10580	0.00535947	0.339249	4
AT3G06670	0.00311246	0.479123	1	AT2G45880	0.0101198	0.125629	2	AT3G21230	0.0170708	0.135896	3	AT5G10625	0.0148293	0.252346	4
AT3G06820	0.00330418	0.332282	1	AT2G45930	0.0505446	0.644061	2	AT3G21340	0.00955471	0.1015	3	AT5G10630	0.0311953	0.217939	4
AT3G07320	0.0351884	0.157253	1	AT2G46220	0.00617778	0.28916	2	AT3G21650	0.00264873	0.299864	3	AT5G10650	0.00812368	0.102346	4
AT3G07430	0.0135293	0.471802	1	AT2G46310	0.00926199	0.162654	2	AT3G21770	0.0689387	0.0751967	3	AT5G12350	0.00269216	0.149772	4
AT3G07680	0.00649377	0.328712	1	AT2G46430	0.00810508	0.0776981	2	AT3G22200	0.0374367	0.465978	3	AT5G12440	0.0040086	0.381377	4
AT3G08490	0.0048301	0.685588	1	AT2G46490	0.0474138	0.0721308	2	AT3G22570	0.0385564	6.15839	3	AT5G13210	0.00408934	0.480664	4
AT3G09220	0.00435133	0.185429	1	AT2G46520	0.00278332	0.16366	2	AT3G22600	0.0076441	0.346226	3	AT5G13310	0.00361505	0.332495	4
AT3G09360	0.00494244	0.143972	1	AT2G47090	0.00197221	0.283325	2	AT3G22790	0.00163166	0.464927	3	AT5G13440	0.0044371	0.378591	4
AT3G09405	0.00352123	0.603708	1	AT2G47280	0.0211394	0.481263	2	AT3G22980	0.00267765	0.162663	3	AT5G13560	0.0019866	0.328535	4
AT3G09550	0.00201997	0.373761	1	AT2G47485	0.0103302	0.59731	2	AT3G23510	0.0218895	0.314168	3	AT5G13700	0.00277898	0.341173	4
AT3G09650	0.00178114	0.634209	1	AT2G47790	0.0104109	0.10856	2	AT3G23590	0.00287434	0.24163	3	AT5G14260	0.00537995	0.318406	4
AT3G09720	0.00762252	0.106964	1	AT2G47800	0.000817517	0.736269	2	AT3G23600	0.0106706	0.177684	3	AT5G14380	0.00580831	3.1471	4
AT3G09760	0.00788814	0.349433	1	AT3G01085	0.00215029	0.655055	2	AT3G23670	0.00106357	0.627541	3	AT5G14950	0.0337089	0.0872311	4
AT3G09850	0.00783449	0.0698114	1	AT3G01460	0.00240986	0.256009	2	AT3G24240	0.00306939	0.400394	3	AT5G14960	0.00402304	0.601762	4
AT3G10130	0.00458156	0.666005	1	AT3G01750	0.00390963	0.519599	2	AT3G24360	0.00328428	0.642796	3	AT5G15020	0.00113612	1.9162	4
AT3G10320	0.00274134	0.654226	1	AT3G01930	0.0150218	0.104016	2	AT3G24515	0.0715065	0.303467	3	AT5G15610	0.00287585	0.355964	4
AT3G10740	0.00209767	0.306427	1	AT3G02030	0.00541354	0.787541	2	AT3G24650	0.00541824	0.115331	3	AT5G16080	0.0143455	0.466669	4
AT3G10850	0.00532624	0.321089	1	AT3G02040	0.0185703	0.312566	2	AT3G24660	0.0697418	0.0655181	3	AT5G16150	0.00406487	1.51176	4
AT3G11020	0.00495571	1.54557	1	AT3G02170	0.00148332	0.992457	2	AT3G24840	0.0365255	0.13103	3	AT5G16220	0.0325791	0.413361	4
AT3G11240	0.0523519	0.370122	1	AT3G02810	0.00546103	0.140236	2	AT3G25110	0.0122824	0.291664	3	AT5G16230	0.0553807	0.0577327	4
AT3G11290	0.00649504	0.143889	1	AT3G02910	0.0202363	0.12142	2	AT3G25440	0.0472632	0.0413534	3	AT5G16240	0.0336736	0.0983092	4
AT3G11590	0.00255994	0.795767	1	AT3G03290	0.0048021	0.680802	2	AT3G25840	0.00159842	0.862241	3	AT5G16920	0.0052437	0.995643	4
AT3G11640	0.00700414	0.69109	1	AT3G03330	0.00391918	0.350767	2	AT3G26050	0.00254004	0.327023	3	AT5G17165	0.0764414	0.167702	4
AT3G11773	0.0316445	0.570263	1	AT3G03360	0.00577802	1.11065	2	AT3G26100	0.00242007	0.349747	3	AT5G17170	0.0517915	0.0948971	4
AT3G12390	0.0399397	1.4937	1	AT3G03410	0.0527727	0.243222	2	AT3G26115	0.049017	0.356077	3	AT5G17350	0.0437827	0.0561046	4
AT3G12660	0.00492722	0.724838	1	AT3G03440	0.0193119	0.0570291	2	AT3G26230	0.00531713	0.168559	3	AT5G17380	0.00744199	0.20523	4
AT3G12690	0.00221139	0.354039	1	AT3G03450	0.00447726	0.18735	2	AT3G26680	0.0034769	0.247313	3	AT5G17920	0.0371456	0.0152329	4
AT3G13750	0.0467664	0.0462566	1	AT3G03460	0.0260306	0.403338	2	AT3G26690	0.00738374	0.288687	3	AT5G18060	0.0132374	0.391173	4
AT3G13820	0.0105454	0.297436	1	AT3G03790	0.00975708	0.346308	2	AT3G26720	0.00135912	0.317183	3	AT5G19430	0.0111889	0.459999	4
AT3G14050	0.0019702	0.627717	1	AT3G03810	0.00895118	0.221064	2	AT3G26760	0.0215955	0.34991	3	AT5G20040	0.0204843	0.0460579	4
AT3G14205	0.00347451	0.155878	1	AT3G03840	0.0111907	2.90734	2	AT3G26990	0.00502534	0.349614	3	AT5G20560	0.0373978	0.739911	4
AT3G14250	0.0175307	0.274089	1	AT3G03990	0.00991928	0.168787	2	AT3G27570	0.00360729	0.646395	3	AT5G20610	0.0169478	0.182249	4
AT3G14270	0.00460815	0.106771	1	AT3G04050	0.00254156	0.346596	2	AT3G27610	0.00361992	0.619691	3	AT5G21100	0.00223558	0.352141	4
AT3G14380	0.00639968	0.832117	1	AT3G04110	0.0373641	0.0436118	2	AT3G27620	0.0124958	0.333901	3	AT5G22470	0.0249784	0.146995	4
AT3G14540	0.0124298	1.10822	1	AT3G04280	0.00930634	0.338872	2	AT3G28270	0.0356338	0.135039	3	AT5G23170	0.041596	0.452112	4
AT3G14550	0.00661174	0.195053	1	AT3G04290	0.00699453	0.176527	2	AT3G28550	0.00808059	0.40014	3	AT5G23200	0.0685652	0.142143	4
AT3G14590	0.00194794	1.5157	1	AT3G04870	0.00236172	0.338968	2	AT3G28600	0.00352117	4.35155	3	AT5G23380	0.014036	0.20775	4
AT3G14660	0.0025354	0.345901	1	AT3G05060	0.00511374	0.16218	2	AT3G28660	0.00868446	0.197991	3	AT5G23580	0.00601793	0.14632	4
AT3G14680	0.00507766	0.518969	1	AT3G05370	0.0033275	1.22658	2	AT3G28830	0.00461162	0.367422	3	AT5G23830	0.00775601	0.714177	4
AT3G14690	0.00503866	0.174564	1	AT3G05400	0.00579284	0.332605	2	AT3G28930	0.00904116	0.556656	3	AT5G23950	0.0117974	0.360896	4
AT3G15340	0.00250159	0.585626	1	AT3G05430	0.00880935	0.931269	2	AT3G29060	0.0155413	0.0332049	3	AT5G24020	0.00386565	0.360348	4
AT3G15410	0.00221944	0.341854	1	AT3G06080	0.021701	0.0854921	2	AT3G30180	0.0277598	0.0316755	3	AT5G25790	0.0314541	0.345734	4
AT3G15510	0.0518747	0.0464448	1	AT3G06540	0.00227209	0.705987	2	AT3G30340	0.0524072	0.024652	3	AT5G25820	0.00626465	0.107842	4
AT3G16320	0.00509279	0.447725	1	AT3G07010	0.00325478	0.327051	2	AT3G32980	0.00743197	0.343152	3	AT5G25900	0.0306695	0.0308334	4
AT3G16580	0.0225839	0.253786	1	AT3G07370	0.00890919	1.07412	2	AT3G43590	0.017036	0.784051	3	AT5G26850	0.0522047	0.148061	4
AT3G16610	0.00779527	0.326391	1	AT3G07500	0.0413374	0.213116	2	AT3G44110	0.0323779	0.0297484	3	AT5G28646	0.0298218	0.143475	4
AT3G16620	0.0081587	0.138825	1	AT3G07610	0.00517968	0.301333	2	AT3G44190	0.0112604	0.106799	3	AT5G28650	0.0239012	0.324821	4
AT3G17000	0.0042852	0.337079	1	AT3G08940	0.0635531	0.0797578	2	AT3G44280	0.0593202	0.215914	3	AT5G34930	0.02263	0.217726	4
AT3G17530	0.00376084	0.296507	1	AT3G08947	0.0014444	0.719493	2	AT3G44300	0.00381368	0.348108	3	AT5G35170	0.00229255	0.328838	4
AT3G18100	0.00641	0.226211	1	AT3G08970	0.00237874	0.324855	2	AT3G44670	0.00722168	1.68408	3	AT5G35180	0.00167869	0.649242	4
AT3G18240	0.0366063	0.159516	1	AT3G09120	0.00463979	0.595243	2	AT3G44770	0.0235935	0.659221	3	AT5G36160	0.0410071	0.0248164	4
AT3G18260	0.00593786	0.333375	1	AT3G09490	0.0037684	0.722571	2	AT3G45070	0.0398494	0.530409	3	AT5G36220	0.00253055	0.356203	4
AT3G18860	0.0317757	0.232881	1	AT3G09520	0.026583	0.136272	2	AT3G45170	0.0484356	0.232795	3	AT5G37530	0.0407665	0.0947071	4
AT3G18870	0.038757	0.0423756	1	AT3G09530	0.0324925	0.161168	2	AT3G45310	0.0233845	0.229696	3	AT5G38020	0.039112	0.207451	4
AT3G19330	0.0300311	0.0764564	1	AT3G09800	0.00727557	0.691767	2	AT3G45870	0.00594331	0.619615	3	AT5G38490	0.0394343	0.33891	4
AT3G19380	0.0699677	0.0446186	1	AT3G09920	0.00340657	0.15818	2	AT3G45960	0.0476414	0.310231	3	AT5G38610	0.0170491	0.707375	4
AT3G19515	0.00419283	0.614304	1	AT3G10150	0.0110287	0.109743	2	AT3G46180	0.00391662	0.325559	3	AT5G38620	0.0154712	0.304754	4
AT3G19680	0.00723662	0.13092	1	AT3G10160	0.00634766	0.112573	2	AT3G46330	0.0108185	0.421202	3	AT5G39050	0.00258378	1.14175	4
AT3G19880	0.00776541	2.03171	1	AT3G11010	0.0534403	0.823475	2	AT3G47120	0.0162419	0.541985	3	AT5G39090	0.0261692	0.141891	4
AT3G20190	0.00203418	0.637052	1	AT3G11330	0.00915734	0.518343	2	AT3G47250	0.00672465	1.17904	3	AT5G39530	0.0171146	0.108455	4
AT3G20200	0.0033758	0.169709	1	AT3G11830	0.00241986	0.328908	2	AT3G47400	0.00430527	0.353353	3	AT5G39880	0.00383729	0.315169	4
AT3G20380	0.0140678	0.255096	1	AT3G12720	0.0100471	0.138285	2	AT3G47670	0.00470993	0.691997	3	AT5G40060	0.0412078	0.423868	4
AT3G20530	0.0258036	0.0460903	1	AT3G13100	0.00188299	1.40186	2	AT3G48390	0.00211883	0.331077	3	AT5G40120	0.00621082	0.323653	4
AT3G20540	0.00289191	0.28197	1	AT3G13420	0.0571869	0.511668	2	AT3G48460	0.0350975	0.201923	3	AT5G40300	0.0194658	0.17643	4
AT3G21060	0.025798	0.0622842	1	AT3G13850	0.0120215	0.262135	2	AT3G48510	0.00452923	0.33459	3	AT5G40510	0.00893283	0.144833	4
AT3G21210	0.0386725	0.931298	1	AT3G14067	0.00301927	0.198743	2	AT3G49120	0.0336883	0.0393887	3	AT5G40650	0.0168315	0.0901811	4
AT3G21300	0.00251979	0.62844	1	AT3G14310	0.0169717	0.190821	2	AT3G49190	0.0189384	0.255321	3	AT5G40840	0.00435966	0.925888	4
AT3G21500	0.00710654	0.187939	1	AT3G14360	0.00259865	0.329507	2	AT3G49200	0.021643	0.295701	3	AT5G41130	0.00181813	0.347767	4
AT3G21520	0.00582709	0.76738	1	AT3G14390	0.00281594	0.324178	2	AT3G49260	0.00549243	0.347082	3	AT5G41460	0.00489762	0.527919	4
AT3G21830	0.0190512	0.150416	1	AT3G15120	0.000936103	0.892006	2	AT3G49600	0.00138855	0.871836	3	AT5G41760	0.00762118	0.173695	4
AT3G22345	0.0270781	0.239128	1	AT3G15210	0.00598937	0.335527	2	AT3G49680	0.00323457	0.333034	3	AT5G41900	0.0135192	0.142576	4
AT3G22350	0.0669641	0.415301	1	AT3G15720	0.0310458	0.898407	2	AT3G49800	0.00330049	0.619046	3	AT5G41920	0.00296283	0.385225	4
AT3G22740	0.0516843	0.0767083	1	AT3G15940	0.0379397	0.102472	2	AT3G49950	0.00635528	0.34489	3	AT5G42090	0.0418093	0.0480867	4
AT3G22780	0.00401957	0.156933	1	AT3G16170	0.007777	0.103407	2	AT3G50100	0.0316623	0.158296	3	AT5G42260	0.0297774	0.753751	4
AT3G22800	0.0268943	0.454299	1	AT3G16220	0.0121077	0.27396	2	AT3G50400	0.00713956	0.166788	3	AT5G42390	0.00775232	0.385605	4
AT3G23030	0.0421295	0.119199	1	AT3G16290	0.00166802	0.591693	2	AT3G50520	0.0451273	0.126271	3	AT5G42450	0.00771919	0.564372	4
AT3G23100	0.0301087	0.669502	1	AT3G16440	0.0243678	0.0594337	2	AT3G50880	0.00469038	0.706536	3	AT5G42610	0.037417	0.285832	4
AT3G23300	0.035631	0.0199487	1	AT3G16460	0.0771629	0.252669	2	AT3G50950	0.010446	0.388319	3	AT5G43380	0.00881335	0.148533	4
AT3G23530	0.00365294	0.405946	1	AT3G16530	0.0304788	0.104944	2	AT3G51240	0.0548718	0.0711683	3	AT5G43440	0.0306816	0.266846	4
AT3G23570	0.00561463	0.996958	1	AT3G16810	0.002128	0.647716	2	AT3G51250	0.045927	0.0414824	3	AT5G43580	0.018174	0.345231	4
AT3G23770	0.0024653	1.19367	1	AT3G17340	0.00238153	0.172287	2	AT3G51280	0.00326922	0.31127	3	AT5G43610	0.0350575	0.351736	4
AT3G24495	0.00123523	0.321753	1	AT3G17360	0.00379747	0.540692	2	AT3G51310	0.00169834	0.330818	3	AT5G43920	0.00533676	0.472145	4
AT3G24820	0.00796743	0.291298	1	AT3G17680	0.00368999	0.679343	2	AT3G51440	0.00353922	0.682254	3	AT5G44190	0.006858	0.168724	4
AT3G25030	0.0696697	0.153578	1	AT3G18080	0.0349465	0.138648	2	AT3G51470	0.00377613	0.324239	3	AT5G44350	0.0152992	0.35589	4
AT3G25250	0.0101365	0.102298	1	AT3G18230	0.00355389	0.196348	2	AT3G51550	0.0142368	0.0332774	3	AT5G44410	0.0128671	0.38601	4
AT3G25290	0.0424003	0.137393	1	AT3G18660	0.00969576	0.198379	2	AT3G51690	0.0142319	0.270979	3	AT5G44820	0.0276475	0.289339	4
AT3G25990	0.02034	0.113609	1	AT3G18890	0.00601551	0.233995	2	AT3G51720	0.00710219	0.150205	3	AT5G45170	0.0366389	0.0949836	4
AT3G26010	0.0043394	1.37343	1	AT3G18930	0.00534848	0.436689	2	AT3G51800	0.00483343	1.50324	3	AT5G46070	0.00560873	0.0758797	4
AT3G26290	0.0259227	0.236747	1	AT3G19020	0.014668	0.143667	2	AT3G51880	0.0400671	0.117338	3	AT5G46150	0.0511571	0.049878	4
AT3G26510	0.0359843	0.0612055	1	AT3G19370	0.0601394	0.28496	2	AT3G51950	0.0053332	0.150861	3	AT5G46200	0.0038306	0.81566	4
AT3G26550	0.0146019	0.422456	1	AT3G19390	0.00304172	0.320493	2	AT3G53190	0.0330252	0.160163	3	AT5G46360	0.0141044	1.01403	4
AT3G26840	0.0145699	0.49005	1	AT3G19520	0.011131	0.955275	2	AT3G53490	0.00589123	0.33691	3	AT5G46720	0.00791298	0.318091	4
AT3G26920	0.0276492	0.575824	1	AT3G19740	0.00420044	0.210567	2	AT3G54220	0.00791481	0.0871231	3	AT5G46790	0.0243627	0.0829505	4
AT3G27200	0.0668971	0.249577	1	AT3G20010	0.00271389	0.460541	2	AT3G54270	0.0474326	0.041694	3	AT5G46950	0.00764307	0.672497	4
AT3G27300	0.00281756	0.297834	1	AT3G20050	0.00232779	0.713991	2	AT3G54500	0.00236138	0.535585	3	AT5G47220	0.00575992	0.313426	4
AT3G27960	0.0524962	0.0862444	1	AT3G20110	0.0025526	0.34458	2	AT3G54800	0.00193394	1.23225	3	AT5G47230	0.017292	0.0870061	4
AT3G28030	0.00630209	0.182486	1	AT3G20350	0.0112363	0.683726	2	AT3G55070	0.00308341	0.349383	3	AT5G47250	0.0270897	0.222297	4
AT3G28080	0.00296327	3.70097	1	AT3G20475	0.00167587	0.327328	2	AT3G55410	0.00280456	0.152646	3	AT5G47430	0.00315046	0.311435	4
AT3G28220	0.00644296	0.976393	1	AT3G20600	0.00642604	0.311265	2	AT3G55840	0.0147384	0.337088	3	AT5G47635	0.00835383	0.322767	4
AT3G28223	0.0574776	0.337191	1	AT3G20830	0.00919409	0.121567	2	AT3G56100	0.0368699	0.549726	3	AT5G47790	0.0365054	0.0998287	4
AT3G28320	0.00876546	0.702379	1	AT3G21100	0.00241855	0.594714	2	AT3G56680	0.0162685	0.610934	3	AT5G47810	0.0409263	0.190771	4
AT3G28610	0.0678332	0.248805	1	AT3G21240	0.016129	0.20228	2	AT3G57380	0.0276654	0.241979	3	AT5G47910	0.0293219	0.065033	4
AT3G28910	0.00422648	0.323684	1	AT3G21250	0.0139801	0.221576	2	AT3G57720	0.00782179	0.312384	3	AT5G47950	0.0123806	1.21092	4
AT3G29670	0.039316	0.252944	1	AT3G21260	0.00568748	0.336995	2	AT3G57760	0.0274772	0.489806	3	AT5G49890	0.0213843	0.0583198	4
AT3G29770	0.064386	0.0348926	1	AT3G21370	0.0025943	0.32283	2	AT3G57890	0.00207247	0.359265	3	AT5G50130	0.0633152	0.312384	4
AT3G42880	0.0208585	0.136127	1	AT3G21470	0.00593091	0.137123	2	AT3G58220	0.00753446	0.617898	3	AT5G51010	0.00835096	0.704276	4
AT3G43550	0.01169	0.123829	1	AT3G21610	0.00727712	0.358639	2	AT3G58450	0.0127538	0.173017	3	AT5G51070	0.0166038	0.027838	4
AT3G43580	0.013033	0.712865	1	AT3G21690	0.010904	0.0869283	2	AT3G58530	0.010995	0.232428	3	AT5G51440	0.00617357	0.347168	4
AT3G43790	0.0222212	0.135858	1	AT3G21750	0.0027253	0.349273	2	AT3G59150	0.00584307	0.144704	3	AT5G51920	0.00236128	0.32955	4
AT3G43860	0.0260454	0.0347493	1	AT3G22360	0.00851202	0.318675	2	AT3G59190	0.00368671	0.609217	3	AT5G52520	0.0279058	0.0567839	4
AT3G43920	0.0246211	0.37423	1	AT3G22400	0.00822799	0.237841	2	AT3G59380	0.00391909	0.3537	3	AT5G52882	0.00181377	1.14136	4
AT3G43960	0.0349728	0.217494	1	AT3G22410	0.0118908	0.195803	2	AT3G59410	0.00117433	0.57901	3	AT5G53470	0.00835345	0.154985	4
AT3G44326	0.0383731	0.223586	1	AT3G22470	0.00283006	0.706444	2	AT3G59630	0.00922757	0.860436	3	AT5G53500	0.00188633	1.48506	4
AT3G44380	0.0195192	0.127674	1	AT3G22700	0.0477659	0.894707	2	AT3G59690	0.00262417	0.326096	3	AT5G53520	0.00174261	1.77006	4
AT3G44550	0.0567114	0.0152603	1	AT3G23050	0.012072	0.444028	2	AT3G59700	0.00204686	0.982567	3	AT5G53580	0.0038744	0.618365	4
AT3G44560	0.0084699	0.523391	1	AT3G23080	0.0377948	0.334321	2	AT3G59845	0.00381019	0.339037	3	AT5G53840	0.00447169	0.343552	4
AT3G44990	0.0409661	0.0390157	1	AT3G23230	0.018432	0.177046	2	AT3G59870	0.0139702	0.110756	3	AT5G54170	0.0205213	0.139549	4
AT3G45140	0.0314058	0.136521	1	AT3G23470	0.0123841	0.152954	2	AT3G59900	0.0413661	0.421581	3	AT5G55070	0.0290041	0.201003	4
AT3G45230	0.00675491	0.789737	1	AT3G23550	0.0156586	0.125439	2	AT3G60080	0.0219862	0.265932	3	AT5G55210	0.0151141	0.178981	4
AT3G45260	0.014513	0.0652553	1	AT3G23560	0.0300144	0.122604	2	AT3G60110	0.00212751	1.62235	3	AT5G55790	0.0129348	0.559187	4
AT3G45300	0.0067168	0.160614	1	AT3G24440	0.0025551	0.276923	2	AT3G60380	0.003532	0.51195	3	AT5G56040	0.00624101	0.139205	4
AT3G45460	0.0144637	1.35359	1	AT3G24620	0.0131545	0.128506	2	AT3G60470	0.0620555	0.509711	3	AT5G56490	0.0113926	0.410059	4
AT3G45480	0.00395786	0.56696	1	AT3G24730	0.00991508	0.269156	2	AT3G60550	0.0058119	0.333061	3	AT5G56530	0.00352898	0.290603	4
AT3G45620	0.00266904	0.641368	1	AT3G24800	0.00454838	0.873542	2	AT3G60720	0.00454761	0.357107	3	AT5G58990	0.0630202	0.295203	4
AT3G45750	0.0298616	0.577655	1	AT3G25080	0.0345341	0.473716	2	AT3G61450	0.0515755	0.165397	3	AT5G59220	0.0200266	0.0599852	4
AT3G46090	0.0223079	0.492564	1	AT3G25140	0.0461164	0.0521663	2	AT3G61590	0.00665011	0.161664	3	AT5G59730	0.0547611	0.0526733	4
AT3G46680	0.00543381	1.51463	1	AT3G25210	0.0241234	0.235614	2	AT3G61820	0.00237361	0.82152	3	AT5G60210	0.00231803	0.685561	4
AT3G46740	0.0503376	0.0643322	1	AT3G25230	0.010412	0.0799863	2	AT3G61880	0.0097318	0.664868	3	AT5G60300	0.00333241	0.176968	4
AT3G46780	0.0206859	0.0890297	1	AT3G25410	0.0148592	0.141473	2	AT3G61910	0.0259678	0.353882	3	AT5G60520	0.00800847	0.163835	4
AT3G46790	0.0065391	0.202738	1	AT3G25480	0.0140909	0.743689	2	AT3G62030	0.00454735	0.613335	3	AT5G60720	0.00195749	0.327341	4
AT3G46950	0.0267349	0.264494	1	AT3G25770	0.0235307	0.0784603	2	AT3G62300	0.00188731	0.323534	3	AT5G60870	0.00281064	0.363841	4
AT3G47090	0.00135516	0.645307	1	AT3G25810	0.00317473	0.853838	2	AT3G62380	0.0112406	0.44877	3	AT5G61160	0.0320339	0.687266	4
AT3G47190	0.00409641	0.326634	1	AT3G25950	0.0313316	0.308435	2	AT3G62630	0.0104015	0.113264	3	AT5G61790	0.0025479	0.328167	4
AT3G47300	0.00632305	0.342762	1	AT3G26040	0.0104552	0.510634	2	AT3G63060	0.014677	0.111957	3	AT5G62170	0.0055328	0.115561	4
AT3G47340	0.00931583	0.0813987	1	AT3G26210	0.00269104	0.328835	2	AT3G63190	0.00478815	0.33975	3	AT5G62210	0.0107376	0.193753	4
AT3G47690	0.00977883	0.164547	1	AT3G26240	0.0277494	0.831014	2	AT3G63510	0.0594922	0.683532	3	AT5G62240	0.00909724	0.552546	4
AT3G47700	0.00326537	0.521121	1	AT3G26280	0.00512473	0.878402	2	AT4G00270	0.0265075	0.311233	3	AT5G62470	0.0147359	0.173951	4
AT3G48350	0.00375434	0.646827	1	AT3G26440	0.00738646	0.147922	2	AT4G00350	0.044027	0.0783075	3	AT5G63380	0.00426288	0.386476	4
AT3G48480	0.00504315	2.01111	1	AT3G26450	0.00976067	0.290986	2	AT4G00390	0.00357457	0.690585	3	AT5G63750	0.00257816	0.956059	4
AT3G48520	0.0748378	0.180122	1	AT3G26460	0.00981086	0.579022	2	AT4G00416	0.0135961	0.288305	3	AT5G64090	0.00262447	0.39623	4
AT3G48610	0.00253558	0.338739	1	AT3G26610	0.00828222	0.231249	2	AT4G00590	0.00319215	0.344552	3	AT5G64630	0.00562658	0.32237	4
AT3G49060	0.00172489	0.6325	1	AT3G26900	0.0240661	0.601787	2	AT4G00700	0.02879	0.0482166	3	AT5G65040	0.0127117	0.609163	4
AT3G49080	0.0350847	0.111463	1	AT3G26930	0.0105226	0.50915	2	AT4G00750	0.00830026	0.255996	3	AT5G65158	0.0420817	0.109941	4
AT3G49160	0.0602121	0.16471	1	AT3G26935	0.00304951	0.328005	2	AT4G00820	0.0199619	0.175699	3	AT5G65560	0.00324409	0.144969	4
AT3G49360	0.010014	0.347616	1	AT3G27350	0.00986962	0.270682	2	AT4G00940	0.00982421	0.150483	3	AT5G65760	0.00266849	0.641715	4
AT3G49590	0.00234598	0.897582	1	AT3G27390	0.0185845	0.214602	2	AT4G01110	0.0144216	0.121216	3	AT5G65830	0.0188406	0.171072	4
AT3G49940	0.0381575	0.0499959	1	AT3G27500	0.0138481	0.519359	2	AT4G01120	0.0234367	0.221111	3	AT5G66050	0.0179667	0.14037	4
AT3G50050	0.00233499	0.584444	1	AT3G27510	0.0516994	0.367344	2	AT4G01410	0.0647556	0.0636744	3	AT5G66230	0.00775439	0.311034	4
AT3G50110	0.00196709	1.83758	1	AT3G27540	0.0571967	0.0552778	2	AT4G01450	0.055449	0.0903313	3	AT5G66320	0.0115476	0.114778	4
AT3G50210	0.0228	0.0602768	1	AT3G27750	0.046808	0.0437584	2	AT4G01750	0.003612	0.673634	3	AT5G66350	0.00425179	1.87379	4
AT3G50220	0.00801261	0.174736	1	AT3G27785	0.0133965	0.445599	2	AT4G01960	0.0066932	0.537092	3	AT5G66810	0.00397792	0.318949	4
AT3G50510	0.0251729	0.766287	1	AT3G27810	0.0122223	0.159688	2	AT4G01990	0.00753624	0.120098	3	AT5G67020	0.0279253	0.354073	4
AT3G50860	0.00769025	0.354765	1	AT3G28130	0.0144625	0.0880992	2	AT4G02010	0.00376507	0.485715	3	AT5G67340	0.0274843	0.191309	4
AT3G50900	0.0128489	0.89377	1	AT3G28345	0.00567068	0.0663794	2	AT4G02130	0.00715692	0.369728	3	AT5G67360	0.024666	0.0756179	4
AT3G50940	0.0132718	0.297488	1	AT3G28450	0.0050826	0.277379	2	AT4G02290	0.0219951	0.115947	3	AT5G67580	0.00456987	0.323406	4
AT3G50960	0.00623899	0.303416	1	AT3G28790	0.00236331	2.13195	2	AT4G02410	0.0398417	0.143797	3
AT3G51090	0.0496572	0.117503	1	AT3G28840	0.0203755	0.12963	2	AT4G02460	0.011205	0.0837235	3
AT3G51110	0.0650224	0.679265	1	AT3G28890	0.00186598	0.674511	2	AT4G02510	0.00177946	0.831231	3
AT3G51220	0.0195646	0.382991	1	AT3G28940	0.00824123	0.632551	2	AT4G02670	0.0149586	0.143085	3
AT3G51230	0.00674438	0.350269	1	AT3G28980	0.0119056	0.257455	2	AT4G02730	0.00429562	0.304359	3
AT3G51490	0.00169844	0.365312	1	AT3G29020	0.00523271	0.264484	2	AT4G02733	0.0361215	0.281029	3
AT3G51700	0.00517479	0.92532	1	AT3G29320	0.00490236	0.395297	2	AT4G03210	0.0442387	0.134806	3
AT3G52570	0.0118782	0.340313	1	AT3G29400	0.00789306	0.774456	2	AT4G03360	0.0216137	0.674412	3
AT3G52820	0.02182	0.0939969	1	AT3G29430	0.0294505	0.451479	2	AT4G04980	0.0164191	0.393271	3
AT3G52950	0.00539083	0.143263	1	AT3G30210	0.0111879	0.276649	2	AT4G05040	0.0619549	0.624518	3
AT3G53700	0.0747684	0.124097	1	AT3G30390	0.019504	0.0505224	2	AT4G05090	0.0430581	0.185917	3
AT3G53720	0.0105852	0.0508324	1	AT3G42180	0.0147837	0.4809	2	AT4G05140	0.0387472	0.134517	3
AT3G54040	0.071664	0.0671066	1	AT3G43440	0.0111744	0.505012	2	AT4G05190	0.00535462	0.103347	3
AT3G54100	0.00626055	0.11156	1	AT3G43720	0.0288549	0.173004	2	AT4G05410	0.00593308	0.143723	3
AT3G54120	0.012135	0.748993	1	AT3G44170	0.017923	0.318208	2	AT4G07410	0.0306756	0.159702	3
AT3G54260	0.00327405	1.10578	1	AT3G44400	0.0180067	1.08225	2	AT4G08250	0.05847	0.238355	3
AT3G54280	0.00686939	0.155946	1	AT3G44460	0.0120703	0.111745	2	AT4G08770	0.00808062	0.314232	3
AT3G54450	0.0151821	0.104202	1	AT3G44710	0.00594164	1.69758	2	AT4G08940	0.021289	0.15972	3
AT3G54950	0.00549522	0.331672	1	AT3G45010	0.03875	0.159863	2	AT4G09150	0.00371986	0.324768	3
AT3G55120	0.00489802	0.383469	1	AT3G45290	0.00804729	0.108223	2	AT4G09170	0.0257291	3.53374	3
AT3G55830	0.00425442	0.307047	1	AT3G45490	0.0128855	0.992353	2	AT4G09750	0.0612389	0.112851	3
AT3G55870	0.0165851	0.154712	1	AT3G45577	0.021909	0.175076	2	AT4G09940	0.0177097	0.400576	3
AT3G55980	0.0049157	0.305845	1	AT3G45630	0.00312277	0.27562	2	AT4G10030	0.0136899	0.259911	3
AT3G56060	0.0375561	0.141599	1	AT3G45890	0.0274421	0.141989	2	AT4G10360	0.025079	0.269575	3
AT3G56140	0.00341775	0.355318	1	AT3G46100	0.00280136	0.346338	2	AT4G10770	0.0303056	0.0398892	3
AT3G56200	0.00267657	0.401748	1	AT3G46290	0.00170768	0.307722	2	AT4G10810	0.0172035	0.31753	3
AT3G56360	0.0133065	0.275295	1	AT3G46700	0.00464424	0.663139	2	AT4G10970	0.0255053	0.636207	3
AT3G56690	0.00936135	0.69632	1	AT3G46890	0.0204569	0.475878	2	AT4G11100	0.0514419	0.118886	3
AT3G56700	0.015753	0.731042	1	AT3G47010	0.0215934	0.241011	2	AT4G11110	0.00437065	0.189241	3
AT3G57100	0.0151328	0.0817144	1	AT3G47030	0.0142467	0.589633	2	AT4G11370	0.00894688	0.307152	3
AT3G57180	0.0043274	0.305043	1	AT3G47180	0.0141925	0.144691	2	AT4G11420	0.028562	0.620926	3
AT3G57240	0.00554466	0.602899	1	AT3G47220	0.00408293	0.697723	2	AT4G11640	0.0744344	0.108901	3
AT3G57270	0.0350094	0.381808	1	AT3G47430	0.012045	0.486868	2	AT4G11650	0.0496449	0.0371356	3
AT3G57300	0.00442222	0.567247	1	AT3G47500	0.0491707	0.431551	2	AT4G11910	0.0146664	0.37241	3
AT3G57710	0.0266233	0.0959191	1	AT3G48290	0.0078236	0.334017	2	AT4G12000	0.0187276	0.305967	3
AT3G57730	0.0334657	0.0772126	1	AT3G48360	0.00362294	0.338859	2	AT4G12120	0.0021555	0.30509	3
AT3G58010	0.0210958	0.208898	1	AT3G49110	0.00755948	0.166305	2	AT4G12310	0.00500897	0.172305	3
AT3G58270	0.0119525	0.650628	1	AT3G49530	0.00293531	0.640181	2	AT4G12320	0.00245708	0.355264	3
AT3G58570	0.00211892	0.644793	1	AT3G49620	0.00757975	0.163861	2	AT4G12620	0.00594251	0.174315	3
AT3G58590	0.00192812	0.304579	1	AT3G49640	0.0044252	0.297501	2	AT4G12640	0.00575561	0.447311	3
AT3G58600	0.00933694	0.155339	1	AT3G49810	0.00719369	0.130652	2	AT4G12670	0.0113235	1.49475	3
AT3G59020	0.00398892	0.107356	1	AT3G49930	0.0148794	0.1322	2	AT4G12700	0.00508806	0.918116	3
AT3G59040	0.0097611	0.226825	1	AT3G50060	0.00529867	0.264752	2	AT4G13090	0.0439294	0.24218	3
AT3G59060	0.0156733	0.25348	1	AT3G50120	0.00519195	0.159747	2	AT4G13400	0.0151013	0.331042	3
AT3G59200	0.0156828	0.230965	1	AT3G51000	0.00417792	0.328726	2	AT4G13460	0.0172484	0.302504	3
AT3G60240	0.00474772	0.204402	1	AT3G51040	0.00567525	0.341836	2	AT4G13650	0.00148309	0.536043	3
AT3G60440	0.00482926	0.311617	1	AT3G51320	0.00268758	0.612045	2	AT4G13680	0.00713949	1.31996	3
AT3G60490	0.029032	0.311462	1	AT3G52290	0.00327738	0.310293	2	AT4G13840	0.00304029	0.344899	3
AT3G60580	0.00512472	0.292319	1	AT3G52520	0.0101888	0.327685	2	AT4G13980	0.0207537	0.105459	3
AT3G60690	0.00753727	0.352865	1	AT3G52910	0.041246	0.0842316	2	AT4G14100	0.0651638	0.126399	3
AT3G60940	0.0148422	1.55168	1	AT3G53060	0.0546997	0.779059	2	AT4G14150	0.00364047	0.270398	3
AT3G61270	0.015294	0.179156	1	AT3G53130	0.037992	0.0639226	2	AT4G14190	0.0031757	0.53109	3
AT3G61350	0.0157088	0.628583	1	AT3G53260	0.0254481	0.0247275	2	AT4G14305	0.0139335	0.175308	3
AT3G61670	0.0198112	0.132434	1	AT3G53540	0.00152776	0.618832	2	AT4G14360	0.00254016	0.275512	3
AT3G61810	0.00666581	0.182292	1	AT3G53600	0.00841494	0.293547	2	AT4G14365	0.0115337	0.100219	3
AT3G62170	0.00735963	0.100378	1	AT3G53810	0.0151249	0.185397	2	AT4G14400	0.0262366	1.16061	3
AT3G62550	0.00789196	0.354094	1	AT3G54060	0.00307524	0.93788	2	AT4G14410	0.0497567	0.0978337	3
AT3G63000	0.00330074	0.324159	1	AT3G54460	0.0023631	1.03185	2	AT4G15020	0.00202449	0.273125	3
AT3G63300	0.00678866	0.703853	1	AT3G54740	0.00340502	0.576885	2	AT4G15360	0.0440257	0.437918	3
AT3G63340	0.00297683	0.39524	1	AT3G54990	0.00739779	0.530756	2	AT4G15570	0.0414812	0.105528	3
AT3G63430	0.00967709	0.346062	1	AT3G55320	0.00352118	0.184206	2	AT4G15760	0.00331416	0.68019	3
AT3G63480	0.005696	0.500418	1	AT3G55400	0.00515302	0.533193	2	AT4G16310	0.00254025	0.319316	3
AT4G00130	0.00731516	1.55016	1	AT3G55500	0.0758435	0.0724018	2	AT4G16390	0.0304234	0.158067	3
AT4G00340	0.00144224	1.57834	1	AT3G56270	0.0155432	1.34551	2	AT4G16430	0.0168709	0.0538577	3
AT4G00355	0.0151871	0.110204	1	AT3G56400	0.00482897	0.307533	2	AT4G16563	0.00568422	0.462275	3
AT4G00540	0.00328721	1.2133	1	AT3G56430	0.00628874	0.161949	2	AT4G16610	0.0132397	0.164593	3
AT4G00650	0.00568415	1.42767	1	AT3G56520	0.0098974	0.719664	2	AT4G16670	0.0100976	0.507769	3
AT4G00710	0.00564413	0.159532	1	AT3G56590	0.00496676	0.19008	2	AT4G16830	0.0521017	0.167953	3
AT4G01060	0.0577223	0.197588	1	AT3G56600	0.00304882	1.02777	2	AT4G16850	0.0167746	0.343076	3
AT4G01070	0.00505379	0.189857	1	AT3G56740	0.00398203	0.40088	2	AT4G17180	0.00282287	0.331255	3
AT4G01130	0.0174962	0.0667776	1	AT3G57120	0.0119431	0.32688	2	AT4G17460	0.0716299	0.0439845	3
AT4G01350	0.0464156	0.889048	1	AT3G57490	0.0298822	0.228531	2	AT4G17490	0.0529717	0.472643	3
AT4G01590	0.0127362	0.27172	1	AT3G57940	0.0026723	0.160369	2	AT4G17680	0.00394744	1.47972	3
AT4G01670	0.0147368	0.126249	1	AT3G58380	0.00457461	2.19542	2	AT4G17900	0.031273	0.0618873	3
AT4G01680	0.0288779	0.045626	1	AT3G58460	0.0172966	0.0624118	2	AT4G18210	0.00325926	0.356036	3
AT4G01970	0.00695116	0.151183	1	AT3G58510	0.00207819	0.355573	2	AT4G18330	0.0264959	0.159115	3
AT4G02060	0.0315188	0.021232	1	AT3G59000	0.0389673	0.208194	2	AT4G18370	0.0383261	0.216681	3
AT4G02390	0.0264754	0.249799	1	AT3G59030	0.00679965	0.273257	2	AT4G18550	0.00963484	0.220402	3
AT4G02400	0.0256428	0.0793896	1	AT3G59480	0.0038193	0.366363	2	AT4G18630	0.0179262	0.306762	3
AT4G02480	0.00216055	0.161425	1	AT3G59520	0.0250398	0.124249	2	AT4G18660	0.0477056	0.121123	3
AT4G02600	0.0204787	0.129627	1	AT3G59550	0.00669001	0.276212	2	AT4G19010	0.00427581	0.954777	3
AT4G02610	0.0307201	0.20906	1	AT3G59850	0.0100366	0.23129	2	AT4G19030	0.0658159	0.0481249	3
AT4G02660	0.00275769	0.722885	1	AT3G60280	0.00184674	4.3101	2	AT4G19120	0.00737906	0.09745	3
AT4G02860	0.00438596	0.321385	1	AT3G60900	0.00269038	0.839048	2	AT4G19180	0.0326601	0.0714005	3
AT4G03100	0.010046	0.10069	1	AT3G61190	0.0343364	0.0638766	2	AT4G19440	0.00193862	0.527161	3
AT4G03410	0.00337088	1.13602	1	AT3G61300	0.00313085	0.562054	2	AT4G19630	0.0141326	0.887817	3
AT4G03430	0.00275619	0.307652	1	AT3G61360	0.0232134	0.246453	2	AT4G19840	0.0216177	0.423679	3
AT4G03450	0.00620414	0.34114	1	AT3G61410	0.0046765	0.642045	2	AT4G20040	0.00980225	0.196872	3
AT4G03510	0.0641618	0.0275424	1	AT3G61890	0.00659379	0.274812	2	AT4G21060	0.00187082	0.951365	3
AT4G03520	0.00627373	0.401225	1	AT3G61960	0.00449844	0.310771	2	AT4G21410	0.00202193	0.320945	3
AT4G04460	0.0135068	0.0644091	1	AT3G61990	0.00467527	0.326731	2	AT4G21460	0.00718121	0.288976	3
AT4G04620	0.0110069	0.331806	1	AT3G62000	0.0039366	0.317316	2	AT4G21960	0.0573041	0.0698441	3
AT4G04800	0.0214355	0.121146	1	AT3G62090	0.00829573	0.428342	2	AT4G22110	0.0231909	0.191467	3
AT4G04960	0.0561419	0.224226	1	AT3G62160	0.00755659	0.60047	2	AT4G22280	0.0186302	1.23119	3
AT4G05060	0.0279822	0.158373	1	AT3G62210	0.0101254	0.310178	2	AT4G22666	0.0425012	0.0656723	3
AT4G05150	0.0248404	0.153587	1	AT3G62310	0.00193952	0.310415	2	AT4G22745	0.00673848	0.642992	3
AT4G05160	0.0125775	0.129344	1	AT3G62440	0.0111277	0.657325	2	AT4G22790	0.0464977	0.232058	3
AT4G07960	0.00198722	0.632284	1	AT3G62610	0.00405488	0.632115	2	AT4G22960	0.00453453	0.979334	3
AT4G08150	0.00356955	0.614674	1	AT3G62690	0.00923895	1.18298	2	AT4G23260	0.0256939	0.137474	3
AT4G08160	0.0017874	0.660363	1	AT3G62860	0.0181102	0.218187	2	AT4G23300	0.0366073	0.541701	3
AT4G08790	0.0215513	0.272162	1	AT3G63250	0.00769169	0.353323	2	AT4G23390	0.0198493	0.616783	3
AT4G09020	0.0200945	0.287756	1	AT4G00120	0.0150104	0.145244	2	AT4G23450	0.0145134	0.142325	3
AT4G09030	0.0532575	0.154482	1	AT4G00230	0.0558367	0.110284	2	AT4G23700	0.042778	0.103816	3
AT4G09320	0.0586585	0.0895814	1	AT4G00250	0.0135477	0.818609	2	AT4G23840	0.00207207	0.369293	3
AT4G09340	0.00652777	0.148362	1	AT4G00330	0.0138756	0.083009	2	AT4G24490	0.00215644	0.592538	3
AT4G09350	0.0288411	0.121962	1	AT4G00830	0.00297474	0.292953	2	AT4G25150	0.0524707	0.244798	3
AT4G10010	0.0148302	0.0633239	1	AT4G00870	0.0149856	0.794239	2	AT4G25300	0.0265461	0.293351	3
AT4G10120	0.0233061	0.189072	1	AT4G00955	0.0157836	0.112536	2	AT4G25710	0.00589715	1.23421	3
AT4G10350	0.0283372	0.192949	1	AT4G00980	0.0616242	0.387536	2	AT4G25840	0.00423018	0.721159	3
AT4G10600	0.0443192	0.0760619	1	AT4G01150	0.00731903	0.389315	2	AT4G25860	0.0214498	0.397751	3
AT4G10620	0.0553775	0.0909035	1	AT4G01210	0.00839904	0.252667	2	AT4G25960	0.0104491	0.188553	3
AT4G10845	0.0506265	1.15282	1	AT4G01280	0.00902861	0.161612	2	AT4G26110	0.00786434	0.147919	3
AT4G11040	0.0316937	0.0504455	1	AT4G01510	0.00435136	3.58746	2	AT4G26600	0.00225631	0.282595	3
AT4G11400	0.0126465	0.3399	1	AT4G01540	0.0148129	0.440409	2	AT4G27070	0.030394	0.0937776	3
AT4G11630	0.052953	0.0365135	1	AT4G01570	0.00405129	0.515018	2	AT4G27340	0.00435278	0.164625	3
AT4G11740	0.00501369	0.154492	1	AT4G01840	0.0160457	0.207068	2	AT4G27430	0.00263585	0.157221	3
AT4G11760	0.0555458	0.169999	1	AT4G02120	0.00728256	0.109565	2	AT4G27500	0.00219638	0.660521	3
AT4G11780	0.0259909	0.400383	1	AT4G02280	0.00854139	0.0637147	2	AT4G27820	0.0054641	0.642973	3
AT4G11890	0.0436839	0.251751	1	AT4G02300	0.0321906	0.211138	2	AT4G27830	0.00566359	0.151847	3
AT4G11920	0.0106283	0.0900655	1	AT4G02550	0.0155683	0.671111	2	AT4G27980	0.00257798	0.59447	3
AT4G11990	0.0169014	0.385161	1	AT4G02700	0.0134451	0.158336	2	AT4G28100	0.0581609	0.0247747	3
AT4G12080	0.0066812	0.390847	1	AT4G02740	0.00602934	1.2267	2	AT4G28430	0.00533131	0.946501	3
AT4G12170	0.0382541	0.67418	1	AT4G02780	0.00643477	0.630963	2	AT4G28740	0.0077387	0.165608	3
AT4G12360	0.025313	0.629742	1	AT4G03070	0.00474072	0.287916	2	AT4G29010	0.000247749	4.69208	3
AT4G12400	0.00262056	0.295626	1	AT4G03250	0.00317342	0.261626	2	AT4G29035	0.021288	0.263625	3
AT4G12460	0.0198897	0.311642	1	AT4G03635	0.0371152	0.789773	2	AT4G29160	0.00574575	0.361563	3
AT4G12500	0.0680845	0.240124	1	AT4G03930	0.0141186	0.418118	2	AT4G29250	0.0567719	0.196767	3
AT4G12600	0.00811941	0.873665	1	AT4G03945	0.0220243	0.384708	2	AT4G29770	0.0686663	0.452003	3
AT4G12770	0.0110066	0.282089	1	AT4G04020	0.0112473	0.12992	2	AT4G29800	0.00649581	0.138286	3
AT4G12980	0.0031344	0.370313	1	AT4G04340	0.0130617	0.135556	2	AT4G29950	0.0145537	0.142706	3
AT4G13010	0.00360287	0.392021	1	AT4G04610	0.0180393	0.105009	2	AT4G30020	0.0314699	0.0347772	3
AT4G13020	0.0517304	0.067187	1	AT4G04740	0.0473511	0.446369	2	AT4G30520	0.00206326	0.332442	3
AT4G13263	0.0112741	0.295882	1	AT4G05020	0.0076857	0.0888767	2	AT4G31000	0.009479	0.907262	3
AT4G13660	0.0467407	0.142904	1	AT4G05110	0.0197048	0.228116	2	AT4G31020	0.00905348	0.33561	3
AT4G13700	0.0698137	0.169852	1	AT4G08590	0.0172078	0.585025	2	AT4G31600	0.0111655	0.128448	3
AT4G13780	0.00795144	0.0667395	1	AT4G08850	0.0112133	0.111121	2	AT4G31805	0.0118903	0.108252	3
AT4G13820	0.0176321	0.173939	1	AT4G08950	0.0210713	0.067741	2	AT4G32500	0.0129004	0.321521	3
AT4G13850	0.0467873	0.0652263	1	AT4G09080	0.00700909	0.476132	2	AT4G32700	0.0018557	0.556756	3
AT4G14220	0.00793115	0.146829	1	AT4G09450	0.0300853	0.143588	2	AT4G32830	0.00462631	0.325339	3
AT4G14350	0.0354408	0.0207058	1	AT4G09900	0.039757	0.160242	2	AT4G32980	0.00317169	0.286789	3
AT4G14358	0.0377579	0.784765	1	AT4G10465	0.014874	0.326474	2	AT4G33390	0.00346608	0.164115	3
AT4G14550	0.0056635	1.04999	1	AT4G10490	0.0314833	0.244699	2	AT4G33560	0.0606232	0.857879	3
AT4G14723	0.0112834	0.749886	1	AT4G10500	0.00433222	0.851391	2	AT4G33770	0.0196272	0.167433	3
AT4G14930	0.0130448	0.323455	1	AT4G10640	0.0495104	0.152355	2	AT4G33880	0.0140675	0.185413	3
AT4G15090	0.00365327	0.141714	1	AT4G10720	0.00608695	0.163587	2	AT4G34040	0.00666655	0.291524	3
AT4G15200	0.00277782	1.13342	1	AT4G10790	0.0356092	0.0256816	2	AT4G34110	0.00437625	0.160031	3
AT4G15290	0.0084897	0.459995	1	AT4G10850	0.0145278	0.121871	2	AT4G34131	0.00834723	0.110842	3
AT4G15490	0.002647	0.357146	1	AT4G11030	0.0357781	0.055623	2	AT4G34900	0.00203402	0.319976	3
AT4G15870	0.00860279	0.439323	1	AT4G11050	0.0155641	0.346775	2	AT4G35390	0.00367889	0.872575	3
AT4G15880	0.0210531	0.210949	1	AT4G11080	0.0754883	0.240729	2	AT4G36070	0.00246511	0.640714	3
AT4G15950	0.0675379	0.149547	1	AT4G11320	0.00976527	0.511382	2	AT4G36090	0.00563398	0.150553	3
AT4G15960	0.0293929	0.30116	1	AT4G11560	0.00243394	0.609629	2	AT4G36210	0.00641077	0.303148	3
AT4G16144	0.0192536	0.332	1	AT4G11660	0.0101853	0.47262	2	AT4G36740	0.00624537	0.329092	3
AT4G16146	0.0135556	0.319499	1	AT4G11880	0.0201307	0.194669	2	AT4G37020	0.0421258	0.374242	3
AT4G16260	0.00748867	0.17503	1	AT4G12040	0.0155301	0.16336	2	AT4G37110	0.0656644	0.33439	3
AT4G16520	0.0113867	0.320701	1	AT4G12100	0.00322914	0.625443	2	AT4G37250	0.0129212	0.138496	3
AT4G16650	0.00252236	0.317363	1	AT4G12290	0.00871498	0.139628	2	AT4G37320	0.016414	0.0579329	3
AT4G16680	0.0519825	0.113758	1	AT4G12570	0.00158355	0.636118	2	AT4G37445	0.0355273	0.0768037	3
AT4G16745	0.028778	0.187998	1	AT4G12680	0.019689	0.0805959	2	AT4G37560	0.00302195	0.646919	3
AT4G16780	0.0420394	0.0757569	1	AT4G12780	0.0383984	0.320587	2	AT4G37880	0.048959	0.0691815	3
AT4G17220	0.00452496	1.62244	1	AT4G12950	0.0139773	0.18689	2	AT4G38670	0.0175928	0.0928553	3
AT4G17300	0.0106282	0.369761	1	AT4G13180	0.0139124	0.12603	2	AT4G38780	0.00121939	0.612942	3
AT4G17440	0.00610706	0.68355	1	AT4G13195	0.0112467	0.362137	2	AT4G38890	0.0020249	0.313017	3
AT4G17483	0.0135946	0.108768	1	AT4G13290	0.0412158	0.310927	2	AT4G39080	0.00483758	0.224755	3
AT4G17600	0.0753914	0.023717	1	AT4G13310	0.0249291	0.107303	2	AT4G39210	0.0192386	0.0456217	3
AT4G18020	0.0216832	0.314277	1	AT4G13370	0.031468	0.0889186	2	AT4G39660	0.0028606	0.324584	3
AT4G18130	0.00256964	0.152278	1	AT4G13580	0.0106699	0.34594	2	AT4G39730	0.0147485	0.167467	3
AT4G18140	0.00340094	0.282041	1	AT4G13630	0.0769527	0.24217	2	AT4G39860	0.0088308	0.16939	3
AT4G18290	0.032992	0.0380569	1	AT4G13970	0.00571592	0.096866	2	AT4G39980	0.0115467	0.212309	3
AT4G18780	0.0687171	0.0260163	1	AT4G13990	0.0637914	0.0247641	2	AT5G01020	0.00310336	0.355493	3
AT4G18920	0.0055322	0.323417	1	AT4G14070	0.0312767	0.201935	2	AT5G01040	0.00219835	0.351076	3
AT4G18990	0.030031	0.083529	1	AT4G14080	0.0736502	0.0506385	2	AT5G01180	0.00224435	0.352753	3
AT4G19020	0.0205246	0.304489	1	AT4G14090	0.00272259	0.367594	2	AT5G01380	0.00885973	0.152299	3
AT4G19060	0.0228685	0.149186	1	AT4G14570	0.0171295	0.199799	2	AT5G01780	0.00650329	0.454431	3
AT4G19130	0.0231929	0.316194	1	AT4G14690	0.00601194	0.40447	2	AT5G01830	0.019856	0.0667237	3
AT4G19360	0.0190084	0.367842	1	AT4G14710	0.0239893	1.43623	2	AT5G02060	0.0390401	0.151541	3
AT4G19380	0.028491	0.370339	1	AT4G14730	0.00527454	2.2279	2	AT5G02170	0.00474904	0.364876	3
AT4G19460	0.0333169	0.0509949	1	AT4G14780	0.00814854	0.145328	2	AT5G02200	0.0296333	0.512869	3
AT4G19660	0.0123511	0.185199	1	AT4G14940	0.0481916	0.190587	2	AT5G02380	0.0329002	0.180708	3
AT4G19950	0.0146773	0.0991941	1	AT4G15050	0.0102344	0.439245	2	AT5G02920	0.0677154	0.619599	3
AT4G20050	0.00505115	0.56923	1	AT4G15380	0.00701274	0.792463	2	AT5G03040	0.00274203	0.717684	3
AT4G20230	0.00883836	0.649619	1	AT4G15393	0.0184747	0.255651	2	AT5G03140	0.0324804	0.0821073	3
AT4G20270	0.00255408	0.536519	1	AT4G15410	0.00581925	0.187352	2	AT5G03250	0.0401436	0.0372436	3
AT4G20450	0.0061871	1.03209	1	AT4G15540	0.00707021	0.187079	2	AT5G03360	0.0325615	0.435778	3
AT4G20840	0.00688408	0.24671	1	AT4G15780	0.0217671	0.0874246	2	AT5G04020	0.000995529	0.866545	3
AT4G21430	0.0032801	0.281183	1	AT4G16050	0.00658978	0.295962	2	AT5G04060	0.0361022	0.248862	3
AT4G21440	0.00817994	0.304575	1	AT4G16110	0.00609413	0.329248	2	AT5G04410	0.00254659	0.300449	3
AT4G21910	0.0366476	0.502096	1	AT4G16120	0.0110307	0.316781	2	AT5G04480	0.0186848	0.0940229	3
AT4G22080	0.0516746	0.0648672	1	AT4G16162	0.0464922	0.836805	2	AT5G04810	0.00144486	0.32007	3
AT4G22250	0.0320188	0.0648334	1	AT4G16280	0.00529651	0.339163	2	AT5G05290	0.0158549	0.110071	3
AT4G22756	0.00925157	0.47882	1	AT4G16570	0.00376958	0.161827	2	AT5G05770	0.0525908	0.792894	3
AT4G22970	0.00223296	0.951833	1	AT4G16580	0.0059582	0.15784	2	AT5G06800	0.00368547	0.318378	3
AT4G22980	0.0214761	0.271937	1	AT4G16690	0.00492908	0.348764	2	AT5G06870	0.00402968	0.335119	3
AT4G23040	0.0022531	1.96932	1	AT4G16760	0.0664382	0.0602839	2	AT5G06980	0.00913193	2.26714	3
AT4G23140	0.00990735	1.2661	1	AT4G16790	0.0263545	0.234569	2	AT5G07080	0.0311771	0.420747	3
AT4G23440	0.0159478	0.0540625	1	AT4G16800	0.0667014	0.110606	2	AT5G07110	0.0245395	0.185581	3
AT4G24270	0.00528379	0.201403	1	AT4G16845	0.0564008	0.217526	2	AT5G07790	0.0020579	1.0726	3
AT4G24340	0.0198527	0.0664666	1	AT4G16860	0.0254359	0.848563	2	AT5G08520	0.0136203	0.109899	3
AT4G24650	0.0468116	0.205461	1	AT4G16950	0.00436097	1.70686	2	AT5G08740	0.00259976	0.986556	3
AT4G25160	0.0196302	0.172209	1	AT4G16970	0.0321616	0.791127	2	AT5G09350	0.00608083	0.152172	3
AT4G25170	0.0160145	0.0758097	1	AT4G17030	0.0331076	0.0568222	2	AT5G09360	0.00754308	0.508483	3
AT4G25180	0.00440961	0.64419	1	AT4G17330	0.00285459	0.148891	2	AT5G09470	0.00356043	0.385434	3
AT4G25280	0.00586447	0.593802	1	AT4G17500	0.0208033	0.158198	2	AT5G10150	0.0114094	0.0987534	3
AT4G25450	0.0131233	0.551902	1	AT4G17510	0.0060224	1.24795	2	AT5G10600	0.0113391	0.571382	3
AT4G25640	0.0655144	0.0131831	1	AT4G17616	0.00428233	0.150384	2	AT5G10660	0.0424586	0.884274	3
AT4G25870	0.0742443	0.0305979	1	AT4G18010	0.0132207	0.10235	2	AT5G11310	0.0251699	0.369176	3
AT4G26090	0.00142358	1.04243	1	AT4G18205	0.00778921	1.39185	2	AT5G12010	0.00279578	0.312663	3
AT4G26520	0.00355612	0.35539	1	AT4G18390	0.0711845	0.0328001	2	AT5G12100	0.00347682	0.153754	3
AT4G26930	0.00338201	0.341097	1	AT4G18520	0.00263428	0.258245	2	AT5G12280	0.00825598	0.828363	3
AT4G27050	0.00709485	1.07287	1	AT4G18690	0.0227468	0.198224	2	AT5G12400	0.000943461	0.849443	3
AT4G27410	0.00900437	0.154732	1	AT4G18700	0.0417358	0.0876552	2	AT5G13150	0.0104241	0.39278	3
AT4G27730	0.0635218	0.0193273	1	AT4G18790	0.0273043	0.132123	2	AT5G13360	0.00526565	0.527071	3
AT4G28090	0.00746084	0.222946	1	AT4G18905	0.0030442	0.55606	2	AT5G13610	0.0147389	0.0728635	3
AT4G28630	0.0100473	0.064969	1	AT4G19100	0.0535356	0.15443	2	AT5G13730	0.00946629	0.451915	3
AT4G28700	0.00503444	0.178522	1	AT4G19370	0.0156453	0.704938	2	AT5G13800	0.0027985	0.326857	3
AT4G28706	0.0280514	0.187347	1	AT4G19450	0.0250392	0.0610526	2	AT5G14020	0.00327702	0.681376	3
AT4G28760	0.00149724	0.317627	1	AT4G19730	0.0090845	0.852965	2	AT5G14080	0.00220482	0.941129	3
AT4G29620	0.00376491	0.356977	1	AT4G19970	0.00827785	0.584676	2	AT5G14130	0.00372791	0.745433	3
AT4G29690	0.00575936	0.169962	1	AT4G20320	0.0199748	0.313628	2	AT5G14430	0.00215976	0.337582	3
AT4G29870	0.00431938	0.861759	1	AT4G20340	0.0340945	0.188598	2	AT5G14680	0.00758808	0.336379	3
AT4G30030	0.0322153	0.253201	1	AT4G20800	0.00664512	0.133233	2	AT5G15280	0.00960627	0.214815	3
AT4G30040	0.00313735	0.663894	1	AT4G21070	0.00322176	0.847744	2	AT5G15310	0.00857742	0.156969	3
AT4G31110	0.00396066	1.35316	1	AT4G21100	0.00372843	0.218425	2	AT5G15580	0.00173058	0.787828	3
AT4G31780	0.00252483	0.32964	1	AT4G21200	0.0171269	0.150541	2	AT5G15700	0.00134306	0.309334	3
AT4G31820	0.00234298	0.664813	1	AT4G21900	0.0348679	0.285522	2	AT5G15800	0.0467406	0.0393121	3
AT4G31840	0.0141999	0.181535	1	AT4G22070	0.0124479	0.266468	2	AT5G15920	0.00261038	0.641621	3
AT4G31890	0.00978961	0.0894856	1	AT4G22260	0.0189365	0.202314	2	AT5G16010	0.0239678	0.212178	3
AT4G31940	0.00257099	0.329171	1	AT4G22290	0.00798097	0.131017	2	AT5G16490	0.036672	0.477533	3
AT4G32030	0.0051231	0.347092	1	AT4G22530	0.0568772	0.190468	2	AT5G16590	0.0137905	0.0532417	3
AT4G32120	0.00411957	0.306912	1	AT4G22560	0.070571	0.147143	2	AT5G16800	0.00476798	0.345102	3
AT4G32450	0.00528988	0.461332	1	AT4G22620	0.0406914	0.149678	2	AT5G16820	0.00554417	0.669213	3
AT4G32510	0.0121955	0.0538731	1	AT4G22720	0.0366771	0.0338291	2	AT5G16890	0.00264235	0.328195	3
AT4G32580	0.0268084	0.410781	1	AT4G22758	0.0053125	0.655063	2	AT5G17000	0.0276463	0.0465859	3
AT4G32730	0.00153949	0.55677	1	AT4G22860	0.00293803	0.287154	2	AT5G17010	0.0115302	0.162054	3
AT4G32800	0.00640508	0.308831	1	AT4G23190	0.0159932	0.120514	2	AT5G17050	0.0101062	0.303157	3
AT4G33000	0.00549119	0.311583	1	AT4G23290	0.0230937	0.503385	2	AT5G17100	0.0178968	0.202559	3
AT4G33200	0.00189792	0.450481	1	AT4G23490	0.00260563	0.643841	2	AT5G17240	0.0698348	0.231042	3
AT4G33300	0.0268898	0.228788	1	AT4G23580	0.00726606	1.75037	2	AT5G17410	0.0615454	0.104457	3
AT4G33400	0.00775908	0.0833837	1	AT4G23920	0.00773715	0.168179	2	AT5G17490	0.00467422	0.943979	3
AT4G33700	0.00308663	0.342287	1	AT4G23990	0.00173201	0.68997	2	AT5G17930	0.0122806	0.275672	3
AT4G33905	0.00951722	0.186018	1	AT4G24204	0.00719372	0.353206	2	AT5G18100	0.00763371	0.364316	3
AT4G34060	0.0141249	0.266193	1	AT4G24350	0.0105674	0.661844	2	AT5G18110	0.00631996	0.633622	3
AT4G34135	0.00277037	0.332163	1	AT4G24730	0.00311227	0.639097	2	AT5G18860	0.00150044	0.332871	3
AT4G34138	0.00271544	0.336499	1	AT4G25000	0.00322193	0.324219	2	AT5G19100	0.0282193	0.325838	3
AT4G35335	0.00366422	0.349098	1	AT4G25380	0.0296131	0.839293	2	AT5G19170	0.0203681	0.315783	3
AT4G35780	0.00252114	0.302339	1	AT4G25390	0.00659109	0.101473	2	AT5G19180	0.0464185	0.0439549	3
AT4G35850	0.00305521	0.326215	1	AT4G25760	0.0317968	0.108459	2	AT5G19290	0.0120331	0.112648	3
AT4G35870	0.00319019	0.172043	1	AT4G25940	0.00475232	0.3051	2	AT5G19600	0.0019873	0.360102	3
AT4G36120	0.0661561	0.493342	1	AT4G26130	0.004724	0.986674	2	AT5G19620	0.00186304	0.323755	3
AT4G36240	0.0214216	0.178626	1	AT4G26190	0.00930589	0.368608	2	AT5G19890	0.00383654	1.08558	3
AT4G36380	0.0025399	0.334575	1	AT4G26270	0.055548	0.0171116	2	AT5G19980	0.0418523	0.0318144	3
AT4G36530	0.00359263	0.652168	1	AT4G26320	0.050435	0.173108	2	AT5G20080	0.0202318	0.067483	3
AT4G36570	0.0701134	0.452673	1	AT4G26940	0.0134607	0.0810292	2	AT5G20140	0.00671159	0.168383	3
AT4G36600	0.0137995	1.42022	1	AT4G26990	0.0103513	0.941874	2	AT5G20200	0.00152734	2.41546	3
AT4G36690	0.00248348	0.919578	1	AT4G27170	0.00903122	0.287052	2	AT5G20630	0.0774608	0.0284744	3
AT4G36820	0.0275385	0.266202	1	AT4G27720	0.0211402	0.095152	2	AT5G20690	0.00396896	0.171305	3
AT4G36850	0.00979893	0.235622	1	AT4G27860	0.00434134	0.504894	2	AT5G20790	0.0306045	0.15938	3
AT4G36860	0.0694859	0.0430604	1	AT4G28160	0.0327121	0.387448	2	AT5G20940	0.00408133	0.353765	3
AT4G36945	0.00381507	0.819799	1	AT4G28220	0.0264012	0.0857481	2	AT5G21482	0.00229844	0.766801	3
[truncated: 397 more rows]

## Sheet: Evolutionary analysis of GEA 
Table S19K. ANOVA analysis of ω for loci with cDNAs.
[truncated: 20 more rows]
