# Supplementary material for: Fixation of Expression Divergences by Natural Selection in Arabidopsis Coding Genes
Source: Int J Mol Sci. 2024 Dec 22;25(24):13710. doi: 10.3390/ijms252413710 (PMC11678068; doi:10.3390/ijms252413710)
Supplement: Supplementary file 1 [file ijms-25-13710-s001.zip › Table S2.xlsx]

## Sheet: Data distributed by chromosomes
Table S2. Analysis of PS (phylostratum) in loci with GEA (No. ESTs).
Table S2A. Summary of loci with both PS and ESTs.
Loci with both PS and ESTs			Chromsome I			Chromsome II			Chromsome III			Chromsome IV			Chromsome V
Locus	PS	No. ESTs	Locus	PS	No. ESTs	Locus	PS	No. ESTs	Locus	PS	No. ESTs	Locus	PS	No. ESTs	Locus	PS	No. ESTs
AT1G01010	6	8	AT1G01010	6	8	AT2G01060	4	85	AT3G01015	4	37	AT4G00020	2	20	AT5G01010	3	146
AT1G01030	4	4	AT1G01030	4	4	AT2G01070	2	32	AT3G01020	1	2	AT4G00030	2	16	AT5G01015	6	22
AT1G01040	2	40	AT1G01040	2	40	AT2G01080	4	27	AT3G01040	4	28	AT4G00040	4	61	AT5G01020	4	131
AT1G01050	3	119	AT1G01050	3	119	AT2G01090	2	55	AT3G01060	1	58	AT4G00050	4	30	AT5G01030	5	27
AT1G01060	3	76	AT1G01060	3	76	AT2G01100	4	64	AT3G01070	4	6	AT4G00080	6	8	AT5G01075	7	16
AT1G01070	6	5	AT1G01070	6	5	AT2G01110	1	84	AT3G01090	2	114	AT4G00090	1	33	AT5G01080	11	1
AT1G01080	2	63	AT1G01080	2	63	AT2G01120	2	7	AT3G01100	4	19	AT4G00100	2	358	AT5G01090	6	75
AT1G01090	1	293	AT1G01090	1	293	AT2G01130	2	5	AT3G01120	1	263	AT4G00110	1	15	AT5G01110	4	2
AT1G01100	2	599	AT1G01100	2	599	AT2G01140	3	296	AT3G01130	6	123	AT4G00130	9	18	AT5G01150	6	17
AT1G01110	4	11	AT1G01110	4	11	AT2G01150	2	24	AT3G01140	4	23	AT4G00150	4	41	AT5G01160	2	45
AT1G01120	4	94	AT1G01120	4	94	AT2G01170	1	30	AT3G01150	2	47	AT4G00160	11	2	AT5G01180	4	11
AT1G01130	6	63	AT1G01130	6	63	AT2G01180	4	46	AT3G01160	2	37	AT4G00170	4	32	AT5G01190	5	2
AT1G01140	4	74	AT1G01140	4	74	AT2G01190	6	76	AT3G01170	4	25	AT4G00180	6	24	AT5G01200	3	10
AT1G01150	4	22	AT1G01150	4	22	AT2G01210	4	8	AT3G01175	6	1	AT4G00200	6	12	AT5G01210	6	125
AT1G01160	2	98	AT1G01160	2	98	AT2G01220	1	43	AT3G01180	1	40	AT4G00220	4	5	AT5G01220	1	48
AT1G01170	4	87	AT1G01170	4	87	AT2G01240	4	11	AT3G01190	5	43	AT4G00230	5	50	AT5G01230	1	17
AT1G01180	1	37	AT1G01180	1	37	AT2G01250	2	533	AT3G01200	1	12	AT4G00231	2	11	AT5G01240	2	87
AT1G01190	4	5	AT1G01190	4	5	AT2G01260	3	31	AT3G01210	4	13	AT4G00232	11	3	AT5G01260	1	8
AT1G01200	2	3	AT1G01200	2	3	AT2G01270	2	93	AT3G01220	4	16	AT4G00270	6	52	AT5G01270	3	17
AT1G01220	1	12	AT1G01220	1	12	AT2G01280	1	43	AT3G01240	11	5	AT4G00300	4	67	AT5G01280	6	1
AT1G01225	1	4	AT1G01225	1	4	AT2G01290	1	67	AT3G01260	1	1	AT4G00310	8	17	AT5G01290	2	26
AT1G01230	2	44	AT1G01230	2	44	AT2G01300	4	34	AT3G01270	6	34	AT4G00330	4	101	AT5G01300	1	23
AT1G01240	6	35	AT1G01240	6	35	AT2G01320	2	80	AT3G01280	2	379	AT4G00335	3	40	AT5G01310	2	9
AT1G01250	5	18	AT1G01250	5	18	AT2G01330	1	3	AT3G01290	4	102	AT4G00340	5	22	AT5G01340	2	32
AT1G01260	4	21	AT1G01260	4	21	AT2G01350	1	120	AT3G01310	2	54	AT4G00350	6	2	AT5G01350	2	136
AT1G01280	4	3	AT1G01280	4	3	AT2G01400	11	46	AT3G01320	2	15	AT4G00355	4	104	AT5G01360	6	6
AT1G01290	1	27	AT1G01290	1	27	AT2G01410	1	96	AT3G01330	2	7	AT4G00370	2	133	AT5G01370	9	25
AT1G01300	4	143	AT1G01300	4	143	AT2G01420	4	66	AT3G01340	2	97	AT4G00390	6	5	AT5G01380	2	6
AT1G01310	4	5	AT1G01310	4	5	AT2G01430	4	6	AT3G01350	4	2	AT4G00400	4	97	AT5G01390	2	27
AT1G01320	1	89	AT1G01320	1	89	AT2G01440	1	15	AT3G01360	4	14	AT4G00420	6	46	AT5G01400	2	16
AT1G01340	5	4	AT1G01340	5	4	AT2G01450	4	152	AT3G01370	4	39	AT4G00430	4	898	AT5G01410	1	278
AT1G01360	4	30	AT1G01360	4	30	AT2G01460	1	4	AT3G01380	1	3	AT4G00440	6	25	AT5G01450	4	22
AT1G01370	2	8	AT1G01370	2	8	AT2G01470	1	43	AT3G01390	3	148	AT4G00450	4	33	AT5G01460	2	64
AT1G01390	6	11	AT1G01390	6	11	AT2G01480	4	25	AT3G01400	4	32	AT4G00460	4	10	AT5G01470	1	9
AT1G01420	6	4	AT1G01420	6	4	AT2G01490	1	84	AT3G01410	1	16	AT4G00480	4	6	AT5G01480	11	2
AT1G01430	4	103	AT1G01430	4	103	AT2G01500	6	9	AT3G01420	1	102	AT4G00490	3	37	AT5G01490	2	3
AT1G01440	1	11	AT1G01440	1	11	AT2G01510	4	1	AT3G01430	6	3	AT4G00500	4	28	AT5G01500	2	15
AT1G01450	2	9	AT1G01450	2	9	AT2G01520	8	278	AT3G01440	4	50	AT4G00520	1	17	AT5G01510	2	6
AT1G01470	1	142	AT1G01470	1	142	AT2G01530	8	95	AT3G01460	2	29	AT4G00530	7	28	AT5G01520	4	31
AT1G01480	4	21	AT1G01480	4	21	AT2G01540	4	27	AT3G01470	4	146	AT4G00550	2	41	AT5G01530	3	2148
AT1G01490	6	87	AT1G01490	6	87	AT2G01570	4	159	AT3G01480	1	145	AT4G00560	1	83	AT5G01540	6	31
AT1G01500	4	28	AT1G01500	4	28	AT2G01580	4	2	AT3G01490	4	29	AT4G00570	1	107	AT5G01550	6	6
AT1G01510	1	48	AT1G01510	1	48	AT2G01590	6	52	AT3G01500	4	1540	AT4G00585	2	113	AT5G01560	6	42
AT1G01520	3	1	AT1G01520	3	1	AT2G01600	3	107	AT3G01510	2	14	AT4G00590	1	9	AT5G01590	3	92
AT1G01530	7	4	AT1G01530	7	4	AT2G01610	6	20	AT3G01520	1	108	AT4G00630	1	78	AT5G01600	2	506
AT1G01540	4	56	AT1G01540	4	56	AT2G01620	4	45	AT3G01530	6	19	AT4G00650	4	3	AT5G01610	4	13
AT1G01550	4	305	AT1G01550	4	305	AT2G01630	4	33	AT3G01540	2	318	AT4G00660	2	67	AT5G01620	6	23
AT1G01560	3	2	AT1G01560	3	2	AT2G01640	5	21	AT3G01550	2	25	AT4G00680	4	7	AT5G01650	1	125
AT1G01570	4	5	AT1G01570	4	5	AT2G01650	2	30	AT3G01560	4	71	AT4G00690	2	3	AT5G01660	1	7
AT1G01600	4	27	AT1G01600	4	27	AT2G01660	5	22	AT3G01570	5	101	AT4G00700	6	16	AT5G01670	1	35
AT1G01610	4	86	AT1G01610	4	86	AT2G01670	3	86	AT3G01590	4	43	AT4G00710	4	66	AT5G01680	6	5
AT1G01620	4	894	AT1G01620	4	894	AT2G01680	6	64	AT3G01610	1	20	AT4G00720	4	217	AT5G01690	6	5
AT1G01630	2	91	AT1G01630	2	91	AT2G01690	2	47	AT3G01620	1	3	AT4G00730	4	95	AT5G01700	4	8
AT1G01640	2	7	AT1G01640	2	7	AT2G01710	4	51	AT3G01630	4	2	AT4G00740	4	73	AT5G01710	2	69
AT1G01650	2	32	AT1G01650	2	32	AT2G01720	2	129	AT3G01640	1	38	AT4G00750	4	46	AT5G01720	1	43
AT1G01670	3	5	AT1G01670	3	5	AT2G01735	4	33	AT3G01650	5	25	AT4G00755	3	49	AT5G01730	2	15
AT1G01700	4	1	AT1G01700	4	1	AT2G01740	5	7	AT3G01660	1	6	AT4G00760	3	15	AT5G01740	4	45
AT1G01710	1	40	AT1G01710	1	40	AT2G01750	3	12	AT3G01670	7	57	AT4G00770	7	4	AT5G01750	4	245
AT1G01720	4	144	AT1G01720	4	144	AT2G01760	3	11	AT3G01680	7	24	AT4G00780	7	44	AT5G01770	1	14
AT1G01725	8	48	AT1G01725	8	48	AT2G01800	6	24	AT3G01690	4	135	AT4G00800	2	14	AT5G01780	1	27
AT1G01730	7	66	AT1G01730	7	66	AT2G01810	2	15	AT3G01700	12	27	AT4G00810	2	289	AT5G01790	11	20
AT1G01740	4	1	AT1G01740	4	1	AT2G01820	4	65	AT3G01720	2	36	AT4G00820	4	71	AT5G01800	2	91
AT1G01750	4	18	AT1G01750	4	18	AT2G01830	1	14	AT3G01730	11	4	AT4G00830	2	95	AT5G01810	5	38
AT1G01760	2	6	AT1G01760	2	6	AT2G01850	4	128	AT3G01740	2	71	AT4G00850	2	13	AT5G01820	6	89
AT1G01770	1	34	AT1G01770	1	34	AT2G01860	3	13	AT3G01750	1	28	AT4G00860	4	154	AT5G01830	4	16
AT1G01780	4	26	AT1G01780	4	26	AT2G01870	7	20	AT3G01770	4	78	AT4G00870	4	33	AT5G01840	4	12
AT1G01790	1	27	AT1G01790	1	27	AT2G01880	1	16	AT3G01780	3	41	AT4G00880	5	19	AT5G01850	4	21
AT1G01800	6	88	AT1G01800	6	88	AT2G01890	1	28	AT3G01790	1	42	AT4G00890	11	1	AT5G01860	6	5
AT1G01820	2	75	AT1G01820	2	75	AT2G01910	4	40	AT3G01800	1	34	AT4G00895	7	117	AT5G01870	6	34
AT1G01830	2	37	AT1G01830	2	37	AT2G01930	4	28	AT3G01810	3	22	AT4G00900	2	10	AT5G01880	4	69
AT1G01840	7	16	AT1G01840	7	16	AT2G01940	4	18	AT3G01820	1	64	AT4G00910	6	5	AT5G01890	4	42
AT1G01860	1	11	AT1G01860	1	11	AT2G01950	4	18	AT3G01830	6	19	AT4G00920	4	1	AT5G01910	7	29
AT1G01900	4	27	AT1G01900	4	27	AT2G01960	9	43	AT3G01840	4	12	AT4G00940	6	5	AT5G01920	1	82
AT1G01910	1	100	AT1G01910	1	100	AT2G01970	2	124	AT3G01850	1	32	AT4G00950	8	24	AT5G01930	4	29
AT1G01920	2	26	AT1G01920	2	26	AT2G01980	1	18	AT3G01860	6	19	AT4G00955	6	9	AT5G01940	1	2
AT1G01930	2	12	AT1G01930	2	12	AT2G01990	4	15	AT3G01880	1	32	AT4G00970	6	19	AT5G01950	4	22
AT1G01940	1	37	AT1G01940	1	37	AT2G02020	4	6	AT3G01890	1	26	AT4G00980	2	7	AT5G01960	2	77
AT1G01950	2	35	AT1G01950	2	35	AT2G02040	4	82	AT3G01910	1	160	AT4G00990	4	10	AT5G01970	4	36
AT1G01960	2	65	AT1G01960	2	65	AT2G02050	2	142	AT3G01920	1	16	AT4G01010	4	5	AT5G01980	4	32
AT1G01970	4	22	AT1G01970	4	22	AT2G02070	4	79	AT3G01930	4	25	AT4G01026	4	66	AT5G01990	4	21
AT1G01980	7	7	AT1G01980	7	7	AT2G02080	4	43	AT3G01970	4	22	AT4G01030	4	47	AT5G02000	11	13
AT1G01990	9	63	AT1G01990	9	63	AT2G02090	2	22	AT3G01980	1	75	AT4G01040	1	29	AT5G02010	4	16
AT1G02000	1	35	AT1G02000	1	35	AT2G02100	6	996	AT3G01990	6	7	AT4G01050	1	292	AT5G02020	7	42
AT1G02020	1	13	AT1G02020	1	13	AT2G02120	6	19	AT3G02040	1	88	AT4G01070	6	122	AT5G02030	5	45
AT1G02050	4	6	AT1G02050	4	6	AT2G02130	6	189	AT3G02050	4	52	AT4G01080	4	61	AT5G02040	3	48
AT1G02060	4	8	AT1G02060	4	8	AT2G02140	6	22	AT3G02060	1	33	AT4G01090	4	32	AT5G02050	2	82
AT1G02070	4	38	AT1G02070	4	38	AT2G02160	2	140	AT3G02070	4	22	AT4G01100	2	209	AT5G02070	4	3
AT1G02080	2	60	AT1G02080	2	60	AT2G02170	4	12	AT3G02080	2	320	AT4G01110	6	63	AT5G02100	2	28
AT1G02090	2	55	AT1G02090	2	55	AT2G02180	2	38	AT3G02090	1	268	AT4G01120	3	52	AT5G02120	3	146
AT1G02100	2	81	AT1G02100	2	81	AT2G02220	4	45	AT3G02100	5	23	AT4G01130	4	19	AT5G02130	2	59
AT1G02110	4	52	AT1G02110	4	52	AT2G02230	6	15	AT3G02110	4	78	AT4G01140	4	7	AT5G02140	4	4
AT1G02120	2	45	AT1G02120	2	45	AT2G02250	6	3	AT3G02120	7	22	AT4G01150	1	1313	AT5G02150	2	9
AT1G02130	2	85	AT1G02130	2	85	AT2G02300	6	16	AT3G02125	8	33	AT4G01210	1	44	AT5G02160	4	266
AT1G02140	2	228	AT1G02140	2	228	AT2G02310	6	2	AT3G02130	4	18	AT4G01220	2	24	AT5G02170	4	9
AT1G02150	6	106	AT1G02150	6	106	AT2G02350	6	3	AT3G02140	5	50	AT4G01240	4	18	AT5G02180	4	12
AT1G02160	4	67	AT1G02160	4	67	AT2G02360	6	23	AT3G02150	4	17	AT4G01250	5	19	AT5G02190	4	18
AT1G02170	2	25	AT1G02170	2	25	AT2G02370	1	19	AT3G02170	6	104	AT4G01270	2	9	AT5G02200	7	4
AT1G02180	5	15	AT1G02180	5	15	AT2G02380	1	1	AT3G02180	4	215	AT4G01280	3	27	AT5G02220	6	5
AT1G02190	3	111	AT1G02190	3	111	AT2G02390	1	62	AT3G02190	2	153	AT4G01290	6	113	AT5G02230	4	48
AT1G02205	3	106	AT1G02205	3	106	AT2G02400	4	30	AT3G02200	2	137	AT4G01310	1	207	AT5G02240	1	152
AT1G02220	4	4	AT1G02220	4	4	AT2G02410	1	27	AT3G02210	4	23	AT4G01320	1	65	AT5G02250	1	33
AT1G02260	1	12	AT1G02260	1	12	AT2G02450	4	14	AT3G02220	2	46	AT4G01330	4	44	AT5G02260	5	33
AT1G02270	2	22	AT1G02270	2	22	AT2G02470	4	58	AT3G02240	12	2	AT4G01340	11	1	AT5G02270	1	44
AT1G02280	3	78	AT1G02280	3	78	AT2G02480	1	18	AT3G02250	4	46	AT4G01370	3	89	AT5G02280	2	47
AT1G02300	2	13	AT1G02300	2	13	AT2G02500	1	69	AT3G02260	2	59	AT4G01380	4	2	AT5G02290	4	66
AT1G02305	2	220	AT1G02305	2	220	AT2G02510	4	59	AT3G02280	1	10	AT4G01390	6	6	AT5G02310	2	32
AT1G02310	4	12	AT1G02310	4	12	AT2G02515	11	7	AT3G02290	3	22	AT4G01400	2	59	AT5G02350	11	1
AT1G02330	2	21	AT1G02330	2	21	AT2G02520	6	31	AT3G02300	1	21	AT4G01410	6	26	AT5G02370	2	7698
AT1G02340	4	27	AT1G02340	4	27	AT2G02540	4	43	AT3G02310	6	93	AT4G01430	6	11	AT5G02380	6	7695
AT1G02360	4	25	AT1G02360	4	25	AT2G02550	2	23	AT3G02320	1	24	AT4G01440	6	1	AT5G02390	6	79
AT1G02370	6	28	AT1G02370	6	28	AT2G02560	2	47	AT3G02330	4	1	AT4G01450	6	21	AT5G02410	2	5
AT1G02390	4	14	AT1G02390	4	14	AT2G02570	2	50	AT3G02340	2	29	AT4G01460	4	6	AT5G02420	4	13
AT1G02400	4	11	AT1G02400	4	11	AT2G02590	1	35	AT3G02350	4	90	AT4G01480	3	50	AT5G02430	4	2
AT1G02410	1	48	AT1G02410	1	48	AT2G02610	11	55	AT3G02360	1	164	AT4G01500	4	5	AT5G02440	7	10
AT1G02420	6	3	AT1G02420	6	3	AT2G02620	11	3	AT3G02380	3	57	AT4G01510	2	6	AT5G02450	2	547
AT1G02450	11	19	AT1G02450	11	19	AT2G02630	11	22	AT3G02400	1	7	AT4G01550	4	14	AT5G02460	4	5
AT1G02460	4	6	AT1G02460	4	6	AT2G02640	11	2	AT3G02420	3	56	AT4G01560	2	57	AT5G02470	2	12
AT1G02470	1	15	AT1G02470	1	15	AT2G02660	11	40	AT3G02450	1	41	AT4G01570	4	13	AT5G02480	4	116
AT1G02475	1	48	AT1G02475	1	48	AT2G02680	11	3	AT3G02460	2	33	AT4G01575	4	15	AT5G02490	2	101
AT1G02500	2	583	AT1G02500	2	583	AT2G02700	11	19	AT3G02470	2	1252	AT4G01610	2	448	AT5G02500	2	2986
AT1G02540	11	3	AT1G02540	11	3	AT2G02710	1	48	AT3G02480	8	41	AT4G01650	1	24	AT5G02520	6	48
AT1G02560	1	180	AT1G02560	1	180	AT2G02720	6	5	AT3G02490	4	13	AT4G01660	1	24	AT5G02530	2	156
AT1G02570	7	40	AT1G02570	7	40	AT2G02730	4	20	AT3G02500	7	3	AT4G01680	4	17	AT5G02540	4	32
AT1G02620	2	1	AT1G02620	2	1	AT2G02740	3	32	AT3G02520	3	79	AT4G01690	1	104	AT5G02550	12	31
AT1G02640	4	61	AT1G02640	4	61	AT2G02750	4	40	AT3G02530	1	108	AT4G01700	4	98	AT5G02560	2	16
AT1G02660	3	30	AT1G02660	3	30	AT2G02760	2	285	AT3G02540	2	112	AT4G01710	2	9	AT5G02580	5	14
AT1G02670	1	1	AT1G02670	1	1	AT2G02780	4	10	AT3G02550	4	94	AT4G01720	4	26	AT5G02590	1	29
AT1G02680	2	20	AT1G02680	2	20	AT2G02800	5	56	AT3G02555	4	14	AT4G01730	2	11	AT5G02600	4	33
AT1G02690	2	37	AT1G02690	2	37	AT2G02810	2	23	AT3G02560	2	219	AT4G01740	11	1	AT5G02610	2	155
AT1G02700	6	10	AT1G02700	6	10	AT2G02820	2	27	AT3G02570	1	91	AT4G01790	2	12	AT5G02620	6	25
AT1G02710	13	2	AT1G02710	13	2	AT2G02850	4	140	AT3G02580	1	53	AT4G01800	1	43	AT5G02630	2	4
AT1G02720	6	32	AT1G02720	6	32	AT2G02860	2	25	AT3G02600	4	51	AT4G01810	2	54	AT5G02640	6	7
AT1G02730	4	45	AT1G02730	4	45	AT2G02870	4	105	AT3G02630	1	60	AT4G01840	2	6	AT5G02650	11	18
AT1G02740	2	12	AT1G02740	2	12	AT2G02880	4	11	AT3G02640	6	66	AT4G01850	2	532	AT5G02670	9	7
AT1G02750	4	21	AT1G02750	4	21	AT2G02950	7	24	AT3G02650	5	14	AT4G01860	1	12	AT5G02680	1	6
AT1G02780	2	768	AT1G02780	2	768	AT2G02960	5	44	AT3G02660	1	16	AT4G01870	1	70	AT5G02690	13	3
AT1G02790	6	51	AT1G02790	6	51	AT2G02970	2	51	AT3G02670	12	10	AT4G01880	2	11	AT5G02710	1	46
AT1G02800	6	52	AT1G02800	6	52	AT2G02980	4	25	AT3G02680	2	20	AT4G01890	4	2	AT5G02720	4	18
AT1G02810	6	25	AT1G02810	6	25	AT2G02990	2	42	AT3G02690	1	76	AT4G01897	1	42	AT5G02740	4	80
AT1G02813	6	29	AT1G02813	6	29	AT2G03050	3	75	AT3G02700	1	69	AT4G01900	1	42	AT5G02760	4	64
AT1G02816	6	41	AT1G02816	6	41	AT2G03060	4	5	AT3G02710	2	26	AT4G01910	11	3	AT5G02770	6	116
AT1G02820	6	4	AT1G02820	6	4	AT2G03070	4	21	AT3G02720	1	59	AT4G01920	11	9	AT5G02780	1	3
AT1G02840	4	172	AT1G02840	4	172	AT2G03090	5	77	AT3G02730	2	257	AT4G01940	2	109	AT5G02790	1	119
AT1G02850	5	45	AT1G02850	5	45	AT2G03110	5	3	AT3G02740	4	43	AT4G01950	4	51	AT5G02800	4	32
AT1G02860	3	50	AT1G02860	3	50	AT2G03120	2	122	AT3G02750	4	117	AT4G01960	7	23	AT5G02810	3	63
AT1G02870	3	47	AT1G02870	3	47	AT2G03140	1	29	AT3G02760	1	50	AT4G01970	3	22	AT5G02820	1	22
AT1G02890	4	42	AT1G02890	4	42	AT2G03150	2	60	AT3G02770	1	82	AT4G01990	6	12	AT5G02830	2	37
AT1G02900	6	25	AT1G02900	6	25	AT2G03200	4	10	AT3G02780	2	89	AT4G02010	4	55	AT5G02840	3	174
AT1G02910	3	37	AT1G02910	3	37	AT2G03210	4	2	AT3G02790	3	107	AT4G02020	2	18	AT5G02850	3	27
AT1G02950	5	17	AT1G02950	5	17	AT2G03220	4	29	AT3G02800	2	4	AT4G02030	2	30	AT5G02860	2	3
AT1G02960	4	20	AT1G02960	4	20	AT2G03240	2	32	AT3G02810	4	3	AT4G02050	4	34	AT5G02870	1	843
AT1G02970	2	5	AT1G02970	2	5	AT2G03260	2	7	AT3G02820	2	27	AT4G02060	1	47	AT5G02880	2	19
AT1G02980	2	6	AT1G02980	2	6	AT2G03270	1	25	AT3G02830	4	67	AT4G02070	1	5	AT5G02890	6	59
AT1G03000	1	21	AT1G03000	1	21	AT2G03280	4	44	AT3G02840	4	23	AT4G02075	5	3	AT5G02910	6	6
AT1G03010	4	5	AT1G03010	4	5	AT2G03310	11	32	AT3G02850	4	9	AT4G02080	2	120	AT5G02940	1	37
AT1G03030	1	41	AT1G03030	1	41	AT2G03340	4	32	AT3G02860	2	29	AT4G02090	6	3	AT5G03020	7	10
AT1G03040	4	61	AT1G03040	4	61	AT2G03350	4	36	AT3G02870	1	79	AT4G02120	2	29	AT5G03030	1	33
AT1G03050	4	6	AT1G03050	4	6	AT2G03360	4	8	AT3G02875	1	30	AT4G02130	4	53	AT5G03040	6	146
AT1G03055	1	5	AT1G03055	1	5	AT2G03370	4	16	AT3G02880	4	68	AT4G02140	9	34	AT5G03050	5	6
AT1G03060	2	33	AT1G03060	2	33	AT2G03390	1	77	AT3G02885	5	8	AT4G02150	2	63	AT5G03060	11	1
AT1G03070	1	2	AT1G03070	1	2	AT2G03410	2	36	AT3G02890	4	9	AT4G02170	6	1	AT5G03070	2	21
AT1G03080	5	34	AT1G03080	5	34	AT2G03420	4	31	AT3G02900	3	32	AT4G02195	2	9	AT5G03080	2	26
AT1G03090	1	29	AT1G03090	1	29	AT2G03430	1	20	AT3G02910	1	70	AT4G02200	4	33	AT5G03090	13	46
AT1G03100	4	19	AT1G03100	4	19	AT2G03450	2	5	AT3G02920	2	40	AT4G02210	6	24	AT5G03120	7	50
AT1G03110	1	19	AT1G03110	1	19	AT2G03460	9	32	AT3G02930	6	14	AT4G02220	2	17	AT5G03130	13	19
AT1G03130	1	2146	AT1G03130	1	2146	AT2G03470	4	35	AT3G02940	4	7	AT4G02230	2	133	AT5G03140	5	17
AT1G03150	1	28	AT1G03150	1	28	AT2G03500	3	5	AT3G02950	2	37	AT4G02250	7	5	AT5G03150	4	16
AT1G03160	1	32	AT1G03160	1	32	AT2G03510	1	79	AT3G02970	4	7	AT4G02260	1	34	AT5G03160	1	54
AT1G03170	6	21	AT1G03170	6	21	AT2G03520	1	23	AT3G02990	4	4	AT4G02270	7	16	AT5G03170	6	66
AT1G03180	3	22	AT1G03180	3	22	AT2G03530	1	16	AT3G03000	2	27	AT4G02280	4	26	AT5G03180	3	9
AT1G03190	1	16	AT1G03190	1	16	AT2G03550	6	26	AT3G03020	13	25	AT4G02290	6	140	AT5G03190	4	60
AT1G03210	1	13	AT1G03210	1	13	AT2G03580	11	9	AT3G03040	8	6	AT4G02330	6	12	AT5G03200	2	43
AT1G03250	3	37	AT1G03250	3	37	AT2G03630	6	13	AT3G03050	4	56	AT4G02340	1	109	AT5G03210	11	20
AT1G03260	1	31	AT1G03260	1	31	AT2G03670	1	15	AT3G03060	1	6	AT4G02350	2	31	AT5G03230	4	47
AT1G03280	2	39	AT1G03280	2	39	AT2G03680	3	187	AT3G03070	2	184	AT4G02360	4	5	AT5G03240	2	724
AT1G03290	4	22	AT1G03290	4	22	AT2G03690	1	121	AT3G03080	6	2	AT4G02370	4	136	AT5G03250	4	14
AT1G03300	6	2	AT1G03300	6	2	AT2G03710	6	19	AT3G03090	1	26	AT4G02380	6	392	AT5G03260	6	32
AT1G03310	1	32	AT1G03310	1	32	AT2G03720	4	3	AT3G03100	1	188	AT4G02390	1	10	AT5G03270	5	3
AT1G03320	11	22	AT1G03320	11	22	AT2G03730	4	29	AT3G03110	2	10	AT4G02400	2	31	AT5G03280	1	58
AT1G03330	2	45	AT1G03330	2	45	AT2G03740	11	40	AT3G03120	2	21	AT4G02410	6	13	AT5G03290	1	103
AT1G03350	2	80	AT1G03350	2	80	AT2G03750	6	65	AT3G03130	4	47	AT4G02420	6	5	AT5G03300	1	129
AT1G03360	1	16	AT1G03360	1	16	AT2G03760	6	39	AT3G03150	6	217	AT4G02430	4	30	AT5G03310	5	2
AT1G03370	4	22	AT1G03370	4	22	AT2G03780	1	27	AT3G03160	4	114	AT4G02440	4	70	AT5G03320	4	35
AT1G03380	2	36	AT1G03380	2	36	AT2G03800	1	26	AT3G03170	7	17	AT4G02450	2	185	AT5G03340	2	35
AT1G03400	6	29	AT1G03400	6	29	AT2G03820	2	106	AT3G03180	2	6	AT4G02460	1	13	AT5G03345	2	60
AT1G03410	6	33	AT1G03410	6	33	AT2G03830	11	18	AT3G03190	1	11	AT4G02480	4	128	AT5G03350	6	49
AT1G03430	3	20	AT1G03430	3	20	AT2G03840	4	1	AT3G03200	4	3	AT4G02485	1	5	AT5G03360	11	13
AT1G03440	4	31	AT1G03440	4	31	AT2G03850	9	19	AT3G03210	2	24	AT4G02500	4	77	AT5G03370	1	32
AT1G03457	2	26	AT1G03457	2	26	AT2G03870	1	78	AT3G03220	5	49	AT4G02510	3	139	AT5G03380	6	50
AT1G03470	5	6	AT1G03470	5	6	AT2G03880	4	6	AT3G03230	5	1	AT4G02530	4	100	AT5G03390	6	35
AT1G03475	1	111	AT1G03475	1	111	AT2G03890	3	140	AT3G03240	5	4	AT4G02540	11	16	AT5G03415	2	19
AT1G03520	4	11	AT1G03520	4	11	AT2G03980	4	41	AT3G03250	1	229	AT4G02550	6	9	AT5G03420	3	26
AT1G03530	2	14	AT1G03530	2	14	AT2G04030	2	226	AT3G03260	4	2	AT4G02560	4	22	AT5G03430	1	52
AT1G03540	4	2	AT1G03540	4	2	AT2G04032	4	6	AT3G03270	4	64	AT4G02570	2	126	AT5G03440	3	23
AT1G03550	2	12	AT1G03550	2	12	AT2G04038	4	3	AT3G03300	2	39	AT4G02580	1	93	AT5G03450	2	15
AT1G03560	4	14	AT1G03560	4	14	AT2G04039	1	62	AT3G03310	1	45	AT4G02590	4	135	AT5G03455	2	90
AT1G03590	4	48	AT1G03590	4	48	AT2G04040	4	20	AT3G03320	1	37	AT4G02600	6	55	AT5G03460	5	181
AT1G03600	1	164	AT1G03600	1	164	AT2G04050	4	5	AT3G03330	1	78	AT4G02610	1	47	AT5G03470	2	24
AT1G03610	3	54	AT1G03610	3	54	AT2G04070	4	3	AT3G03340	2	37	AT4G02620	1	172	AT5G03490	6	6
AT1G03620	3	1	AT1G03620	3	1	AT2G04160	4	41	AT3G03360	6	20	AT4G02630	4	24	AT5G03510	6	9
AT1G03630	1	213	AT1G03630	1	213	AT2G04220	4	15	AT3G03370	6	6	AT4G02640	4	55	AT5G03520	2	141
AT1G03680	1	482	AT1G03680	1	482	AT2G04230	11	37	AT3G03380	1	65	AT4G02660	2	7	AT5G03530	2	22
AT1G03687	1	10	AT1G03687	1	10	AT2G04240	2	26	AT3G03400	2	1	AT4G02670	4	15	AT5G03555	1	60
AT1G03700	6	3	AT1G03700	6	3	AT2G04270	1	53	AT3G03410	2	1	AT4G02680	4	34	AT5G03560	1	21
AT1G03710	11	41	AT1G03710	11	41	AT2G04280	4	99	AT3G03420	2	20	AT4G02690	2	28	AT5G03570	1	2
AT1G03720	2	1	AT1G03720	2	1	AT2G04305	1	28	AT3G03430	2	1	AT4G02700	4	16	AT5G03610	4	68
AT1G03730	6	32	AT1G03730	6	32	AT2G04340	4	13	AT3G03440	4	9	AT4G02710	5	10	AT5G03620	5	3
AT1G03740	4	28	AT1G03740	4	28	AT2G04350	2	60	AT3G03450	4	40	AT4G02720	2	50	AT5G03630	1	175
AT1G03750	2	9	AT1G03750	2	9	AT2G04360	1	25	AT3G03470	6	63	AT4G02730	1	10	AT5G03650	1	60
AT1G03770	2	4	AT1G03770	2	4	AT2G04380	13	77	AT3G03480	6	4	AT4G02750	4	3	AT5G03660	4	164
AT1G03780	3	28	AT1G03780	3	28	AT2G04400	1	53	AT3G03490	2	24	AT4G02770	1	2840	AT5G03670	7	11
AT1G03790	3	16	AT1G03790	3	16	AT2G04410	5	98	AT3G03510	4	1	AT4G02780	4	1	AT5G03680	4	3
AT1G03820	10	13	AT1G03820	10	13	AT2G04420	6	14	AT3G03520	1	41	AT4G02790	1	62	AT5G03690	2	14
AT1G03830	2	13	AT1G03830	2	13	AT2G04430	2	5	AT3G03550	4	29	AT4G02800	4	45	AT5G03700	4	2
AT1G03840	4	4	AT1G03840	4	4	AT2G04450	2	9	AT3G03560	4	12	AT4G02810	6	2	AT5G03720	4	11
AT1G03850	4	26	AT1G03850	4	26	AT2G04480	6	35	AT3G03570	2	36	AT4G02820	6	15	AT5G03730	4	42
AT1G03860	2	152	AT1G03860	2	152	AT2G04500	11	22	AT3G03580	4	5	AT4G02840	2	45	AT5G03740	4	110
AT1G03870	6	161	AT1G03870	6	161	AT2G04520	1	162	AT3G03590	1	17	AT4G02850	1	5	AT5G03760	4	78
AT1G03880	5	369	AT1G03880	5	369	AT2G04530	1	14	AT3G03600	1	35	AT4G02860	1	28	AT5G03770	1	8
AT1G03890	5	94	AT1G03890	5	94	AT2G04540	1	4	AT3G03610	3	28	AT4G02880	4	159	AT5G03780	4	8
AT1G03900	2	113	AT1G03900	2	113	AT2G04550	2	79	AT3G03620	6	1	AT4G02890	2	601	AT5G03790	4	5
AT1G03905	1	5	AT1G03905	1	5	AT2G04560	1	4	AT3G03630	1	25	AT4G02920	6	165	AT5G03795	4	18
AT1G03910	2	89	AT1G03910	2	89	AT2G04570	6	66	AT3G03640	6	20	AT4G02930	1	103	AT5G03840	4	2
AT1G03920	4	5	AT1G03920	4	5	AT2G04620	1	1	AT3G03660	3	6	AT4G02940	3	47	AT5G03850	1	311
AT1G03950	2	9	AT1G03950	2	9	AT2G04630	1	75	AT3G03670	4	5	AT4G02980	1	43	AT5G03860	1	43
AT1G03960	2	14	AT1G03960	2	14	AT2G04650	2	15	AT3G03680	4	11	AT4G02990	4	32	AT5G03870	4	8
AT1G03970	6	54	AT1G03970	6	54	AT2G04660	2	11	AT3G03690	4	6	AT4G03010	4	1	AT5G03880	1	191
AT1G03980	1	43	AT1G03980	1	43	AT2G04675	13	2	AT3G03710	1	20	AT4G03020	1	78	AT5G03900	1	30
AT1G03990	1	1	AT1G03990	1	1	AT2G04680	9	24	AT3G03720	1	36	AT4G03030	2	63	AT5G03905	1	37
AT1G04000	6	43	AT1G04000	6	43	AT2G04690	1	47	AT3G03740	4	45	AT4G03040	13	22	AT5G03910	1	38
AT1G04010	2	6	AT1G04010	2	6	AT2G04700	1	174	AT3G03750	2	22	AT4G03050	5	1	AT5G03930	11	4
AT1G04020	2	153	AT1G04020	2	153	AT2G04740	2	10	AT3G03770	4	30	AT4G03070	6	15	AT5G03940	1	70
AT1G04030	4	64	AT1G04030	4	64	AT2G04780	5	124	AT3G03790	1	46	AT4G03080	2	69	AT5G03960	7	1
AT1G04040	4	119	AT1G04040	4	119	AT2G04790	3	20	AT3G03800	3	3	AT4G03090	4	11	AT5G03970	6	21
AT1G04050	2	8	AT1G04050	2	8	AT2G04795	7	7	AT3G03810	4	29	AT4G03100	2	11	AT5G03980	6	1
AT1G04070	3	39	AT1G04070	3	39	AT2G04800	11	2	AT3G03830	7	3	AT4G03110	2	64	AT5G04000	6	3
AT1G04080	2	55	AT1G04080	2	55	AT2G04830	11	19	AT3G03840	7	6	AT4G03120	2	16	AT5G04010	6	1
AT1G04090	1	5	AT1G04090	1	5	AT2G04840	11	1	AT3G03860	1	61	AT4G03140	5	28	AT5G04020	6	6
AT1G04100	5	17	AT1G04100	5	17	AT2G04845	1	38	AT3G03870	6	74	AT4G03150	1	26	AT5G04040	1	51
AT1G04110	4	3	AT1G04110	4	3	AT2G04850	4	31	AT3G03880	4	29	AT4G03180	6	30	AT5G04050	1	2
AT1G04120	4	53	AT1G04120	4	53	AT2G04860	4	1	AT3G03890	1	74	AT4G03190	4	61	AT5G04060	4	18
AT1G04130	2	36	AT1G04130	2	36	AT2G04880	4	32	AT3G03900	1	3	AT4G03200	1	39	AT5G04070	1	12
AT1G04140	1	109	AT1G04140	1	109	AT2G04890	4	68	AT3G03910	1	22	AT4G03205	1	20	AT5G04080	9	20
AT1G04150	6	1	AT1G04150	6	1	AT2G04900	1	70	AT3G03920	2	81	AT4G03210	4	278	AT5G04110	1	19
AT1G04160	4	1	AT1G04160	4	1	AT2G04940	1	30	AT3G03950	6	52	AT4G03230	6	2	AT5G04120	1	7
AT1G04170	1	101	AT1G04170	1	101	AT2G05120	2	34	AT3G03960	1	88	AT4G03240	1	12	AT5G04140	1	249
AT1G04180	4	1	AT1G04180	4	1	AT2G05160	4	21	AT3G03970	4	7	AT4G03260	1	57	AT5G04150	6	2
AT1G04190	2	53	AT1G04190	2	53	AT2G05170	2	39	AT3G03980	1	36	AT4G03270	4	1	AT5G04160	2	38
AT1G04200	2	29	AT1G04200	2	29	AT2G05180	4	1	AT3G03990	1	132	AT4G03280	1	998	AT5G04170	2	116
AT1G04220	4	32	AT1G04220	4	32	AT2G05210	3	43	AT3G04000	1	12	AT4G03290	2	9	AT5G04180	5	31
AT1G04230	2	22	AT1G04230	2	22	AT2G05260	4	40	AT3G04010	5	4	AT4G03320	4	22	AT5G04190	6	25
AT1G04240	6	52	AT1G04240	6	52	AT2G05320	2	6	AT3G04020	4	2	AT4G03330	3	14	AT5G04200	2	39
AT1G04250	6	124	AT1G04250	6	124	AT2G05350	9	19	AT3G04030	4	8	AT4G03340	4	7	AT5G04210	2	2
AT1G04260	3	50	AT1G04260	3	50	AT2G05370	4	15	AT3G04060	4	22	AT4G03390	4	36	AT5G04220	4	9
AT1G04270	2	334	AT1G04270	2	334	AT2G05380	11	476	AT3G04070	4	40	AT4G03400	4	43	AT5G04230	1	21
AT1G04290	1	58	AT1G04290	1	58	AT2G05400	11	18	AT3G04080	2	41	AT4G03410	2	27	AT5G04240	2	22
AT1G04300	2	54	AT1G04300	2	54	AT2G05430	8	38	AT3G04090	3	75	AT4G03430	2	47	AT5G04250	3	16
AT1G04310	1	21	AT1G04310	1	21	AT2G05580	13	4	AT3G04100	6	2	AT4G03450	6	5	AT5G04260	1	25
AT1G04330	7	4	AT1G04330	7	4	AT2G05590	2	35	AT3G04110	6	17	AT4G03490	6	1	AT5G04270	2	7
AT1G04340	4	28	AT1G04340	4	28	AT2G05620	1	101	AT3G04120	1	847	AT4G03500	6	10	AT5G04280	1	37
AT1G04350	7	56	AT1G04350	7	56	AT2G05630	2	80	AT3G04130	4	6	AT4G03510	2	81	AT5G04290	2	22
AT1G04360	4	4	AT1G04360	4	4	AT2G05710	1	251	AT3G04160	4	14	AT4G03520	1	267	AT5G04310	6	9
AT1G04380	7	11	AT1G04380	7	11	AT2G05755	1	15	AT3G04170	7	2	AT4G03550	4	27	AT5G04320	6	12
AT1G04390	4	9	AT1G04390	4	9	AT2G05760	4	4	AT3G04200	7	5	AT4G03560	2	106	AT5G04330	5	5
AT1G04400	1	163	AT1G04400	1	163	AT2G05790	4	192	AT3G04210	9	71	AT4G03570	11	15	AT5G04340	5	31
AT1G04410	1	740	AT1G04410	1	740	AT2G05810	2	25	AT3G04220	9	1	AT4G03580	11	28	AT5G04360	1	12
AT1G04420	1	84	AT1G04420	1	84	AT2G05830	1	81	AT3G04230	1	65	AT4G03600	6	6	AT5G04370	6	4
AT1G04430	4	184	AT1G04430	4	184	AT2G05850	5	5	AT3G04240	1	59	AT4G03610	1	3	AT5G04380	6	1
AT1G04440	4	39	AT1G04440	4	39	AT2G05900	4	1	AT3G04260	3	32	AT4G03820	4	15	AT5G04390	6	2
AT1G04480	2	141	AT1G04480	2	141	AT2G05910	4	7	AT3G04280	1	9	AT4G03930	5	4	AT5G04410	4	116
AT1G04490	5	3	AT1G04490	5	3	AT2G05920	4	175	AT3G04290	4	221	AT4G03940	13	11	AT5G04420	3	60
AT1G04500	2	2	AT1G04500	2	2	AT2G05940	4	26	AT3G04310	7	12	AT4G03960	2	22	AT5G04430	2	141
AT1G04510	1	53	AT1G04510	1	53	AT2G05990	1	164	AT3G04340	1	28	AT4G04040	1	52	AT5G04440	1	39
AT1G04520	5	13	AT1G04520	5	13	AT2G06000	4	30	AT3G04350	1	39	AT4G04180	1	3	AT5G04460	2	7
AT1G04530	1	67	AT1G04530	1	67	AT2G06005	4	8	AT3G04360	4	6	AT4G04190	4	1	AT5G04470	11	49
AT1G04540	4	1	AT1G04540	4	1	AT2G06010	4	27	AT3G04370	5	21	AT4G04210	2	147	AT5G04480	2	11
AT1G04550	6	36	AT1G04550	6	36	AT2G06040	2	17	AT3G04400	2	1003	AT4G04220	4	6	AT5G04490	1	26
AT1G04560	4	59	AT1G04560	4	59	AT2G06050	1	115	AT3G04410	11	9	AT4G04320	1	46	AT5G04500	1	10
AT1G04590	4	27	AT1G04590	4	27	AT2G06090	7	8	AT3G04420	4	7	AT4G04330	3	60	AT5G04510	2	34
AT1G04600	4	1	AT1G04600	4	1	AT2G06200	4	7	AT3G04450	4	12	AT4G04340	4	114	AT5G04520	1	3
AT1G04610	4	3	AT1G04610	4	3	AT2G06210	1	31	AT3G04460	2	20	AT4G04350	1	47	AT5G04530	5	111
AT1G04620	1	19	AT1G04620	1	19	AT2G06255	3	9	AT3G04470	2	69	AT4G04370	4	19	AT5G04540	2	18
AT1G04625	6	30	AT1G04625	6	30	AT2G06510	2	35	AT3G04480	1	27	AT4G04450	4	4	AT5G04550	4	65
AT1G04640	1	13	AT1G04640	1	13	AT2G06520	4	2611	AT3G04500	2	56	AT4G04460	3	75	AT5G04560	1	37
AT1G04645	7	5	AT1G04645	7	5	AT2G06530	2	54	AT3G04510	4	76	AT4G04470	2	97	AT5G04590	1	241
AT1G04650	4	34	AT1G04650	4	34	AT2G06850	4	1279	AT3G04520	1	28	AT4G04480	5	29	AT5G04600	1	59
AT1G04660	11	37	AT1G04660	11	37	AT2G06925	3	36	AT3G04530	4	6	AT4G04490	7	7	AT5G04610	1	23
AT1G04670	9	32	AT1G04670	9	32	AT2G06990	2	11	AT3G04540	12	23	AT4G04500	7	2	AT5G04620	1	13
AT1G04680	6	158	AT1G04680	6	158	AT2G07000	13	1	AT3G04550	1	84	AT4G04510	7	3	AT5G04630	5	2
AT1G04690	1	195	AT1G04690	1	195	AT2G07040	4	12	AT3G04560	2	57	AT4G04610	1	128	AT5G04640	6	2
AT1G04700	4	4	AT1G04700	4	4	AT2G07050	3	98	AT3G04570	6	12	AT4G04620	2	25	AT5G04660	5	48
AT1G04710	1	22	AT1G04710	1	22	AT2G07170	3	8	AT3G04580	1	13	AT4G04630	4	14	AT5G04670	2	14
AT1G04730	1	4	AT1G04730	1	4	AT2G07180	4	145	AT3G04590	4	40	AT4G04640	1	881	AT5G04710	1	39
AT1G04750	3	148	AT1G04750	3	148	AT2G07240	11	10	AT3G04600	1	51	AT4G04650	6	12	AT5G04720	4	69
AT1G04760	3	5	AT1G04760	3	5	AT2G07280	12	4	AT3G04610	4	32	AT4G04670	1	16	AT5G04730	7	38
AT1G04770	1	40	AT1G04770	1	40	AT2G07290	11	2	AT3G04620	3	6	AT4G04730	11	26	AT5G04740	1	237
AT1G04780	2	35	AT1G04780	2	35	AT2G07340	2	50	AT3G04630	4	32	AT4G04740	4	10	AT5G04750	9	233
AT1G04790	2	58	AT1G04790	2	58	AT2G07360	3	58	AT3G04640	12	67	AT4G04750	6	9	AT5G04760	4	112
AT1G04800	13	96	AT1G04800	13	96	AT2G07560	4	6	AT3G04650	1	21	AT4G04760	6	1	AT5G04770	2	115
AT1G04810	2	48	AT1G04810	2	48	AT2G07680	2	7	AT3G04660	11	1	AT4G04770	1	130	AT5G04790	13	3
AT1G04820	2	695	AT1G04820	2	695	AT2G07690	1	21	AT3G04670	4	68	AT4G04790	2	8	AT5G04810	4	56
AT1G04830	2	20	AT1G04830	2	20	AT2G07705	13	6	AT3G04680	1	20	AT4G04800	1	27	AT5G04820	5	14
AT1G04840	4	1	AT1G04840	4	1	AT2G07721	13	16	AT3G04690	4	7	AT4G04830	1	60	AT5G04830	2	36
AT1G04850	2	136	AT1G04850	2	136	AT2G07728	11	9	AT3G04700	5	4	AT4G04840	1	100	AT5G04840	4	7
AT1G04860	2	32	AT1G04860	2	32	AT2G07760	7	24	AT3G04710	1	26	AT4G04850	1	32	AT5G04850	2	35
AT1G04870	2	40	AT1G04870	2	40	AT2G09840	13	9	AT3G04720	5	215	AT4G04860	2	38	AT5G04870	4	30
AT1G04880	2	1	AT1G04880	2	1	AT2G10340	13	1	AT3G04730	6	192	AT4G04870	1	23	AT5G04890	6	6
AT1G04900	1	24	AT1G04900	1	24	AT2G10440	4	1	AT3G04740	2	32	AT4G04880	1	22	AT5G04900	1	16
AT1G04910	4	39	AT1G04910	4	39	AT2G10450	2	1	AT3G04750	4	7	AT4G04890	4	103	AT5G04910	2	49
AT1G04920	1	5	AT1G04920	1	5	AT2G10930	11	18	AT3G04760	5	43	AT4G04900	4	1	AT5G04920	2	40
AT1G04930	6	9	AT1G04930	6	9	AT2G10940	6	801	AT3G04770	2	17	AT4G04910	2	41	AT5G04930	2	37
AT1G04945	2	108	AT1G04945	2	108	AT2G10950	4	29	AT3G04780	2	47	AT4G04920	4	35	AT5G04940	4	25
AT1G04950	2	47	AT1G04950	2	47	AT2G10970	11	4	AT3G04790	1	164	AT4G04930	1	15	AT5G04950	1	56
AT1G04960	4	66	AT1G04960	4	66	AT2G11000	2	21	AT3G04810	2	53	AT4G04940	1	19	AT5G04960	6	10
AT1G04970	2	47	AT1G04970	2	47	AT2G11520	4	38	AT3G04820	1	45	AT4G04950	1	65	AT5G04970	6	6
AT1G04980	2	41	AT1G04980	2	41	AT2G11810	1	5	AT3G04830	2	65	AT4G04955	1	57	AT5G04980	4	3
AT1G04985	4	31	AT1G04985	4	31	AT2G11890	3	135	AT3G04840	2	700	AT4G04960	6	17	AT5G05000	3	42
AT1G04990	4	54	AT1G04990	4	54	AT2G11910	11	123	AT3G04860	4	16	AT4G04970	4	14	AT5G05010	2	240
AT1G05000	2	19	AT1G05000	2	19	AT2G12190	6	4	AT3G04870	1	101	AT4G04980	3	1	AT5G05030	6	4
AT1G05010	5	256	AT1G05010	5	256	AT2G12400	3	36	AT3G04880	1	84	AT4G04990	7	2	AT5G05070	4	3
AT1G05020	4	7	AT1G05020	4	7	AT2G12480	5	14	AT3G04890	1	28	AT4G05000	2	15	AT5G05080	2	120
AT1G05030	1	7	AT1G05030	1	7	AT2G12550	2	5	AT3G04910	4	76	AT4G05020	2	17	AT5G05090	3	22
AT1G05040	11	48	AT1G05040	11	48	AT2G12900	4	8	AT3G04920	2	267	AT4G05040	6	13	AT5G05100	2	93
AT1G05055	2	33	AT1G05055	2	33	AT2G12940	4	3	AT3G04940	3	60	AT4G05050	3	826	AT5G05110	4	37
AT1G05060	4	38	AT1G05060	4	38	AT2G13100	2	21	AT3G04960	6	21	AT4G05060	4	21	AT5G05130	2	11
AT1G05070	5	57	AT1G05070	5	57	AT2G13150	4	1	AT3G04970	2	22	AT4G05070	9	114	AT5G05140	2	41
AT1G05100	3	13	AT1G05100	3	13	AT2G13290	1	18	AT3G04980	4	5	AT4G05090	1	15	AT5G05160	4	20
AT1G05120	2	21	AT1G05120	2	21	AT2G13350	4	15	AT3G05000	2	47	AT4G05100	4	6	AT5G05170	4	239
AT1G05140	1	32	AT1G05140	1	32	AT2G13360	1	655	AT3G05010	2	44	AT4G05150	5	188	AT5G05180	6	15
AT1G05150	1	35	AT1G05150	1	35	AT2G13370	2	23	AT3G05020	1	89	AT4G05160	1	30	AT5G05190	6	44
AT1G05160	5	27	AT1G05160	5	27	AT2G13430	13	10	AT3G05030	2	7	AT4G05180	3	1389	AT5G05200	1	98
AT1G05170	6	25	AT1G05170	6	25	AT2G13440	1	21	AT3G05040	2	11	AT4G05190	2	19	AT5G05210	2	41
AT1G05180	2	49	AT1G05180	2	49	AT2G13500	8	20	AT3G05050	4	16	AT4G05200	7	3	AT5G05220	8	2
AT1G05190	1	290	AT1G05190	1	290	AT2G13510	8	18	AT3G05060	2	79	AT4G05210	1	3	AT5G05230	4	21
AT1G05200	6	20	AT1G05200	6	20	AT2G13540	2	56	AT3G05070	2	40	AT4G05320	2	2029	AT5G05250	4	3
AT1G05205	3	33	AT1G05205	3	33	AT2G13550	13	27	AT3G05080	13	12	AT4G05330	4	16	AT5G05270	4	68
AT1G05210	2	20	AT1G05210	2	20	AT2G13560	1	93	AT3G05090	1	59	AT4G05340	4	6	AT5G05290	5	4
AT1G05230	4	36	AT1G05230	4	36	AT2G13570	4	3	AT3G05100	1	33	AT4G05390	2	54	AT5G05300	11	4
AT1G05260	6	36	AT1G05260	6	36	AT2G13600	4	2	AT3G05110	4	27	AT4G05400	4	28	AT5G05310	1	14
AT1G05270	1	22	AT1G05270	1	22	AT2G13610	4	33	AT3G05120	4	75	AT4G05410	1	13	AT5G05320	4	26
AT1G05280	4	1	AT1G05280	4	1	AT2G13630	11	11	AT3G05130	7	38	AT4G05420	2	75	AT5G05340	6	8
AT1G05290	4	22	AT1G05290	4	22	AT2G13650	2	37	AT3G05140	4	3	AT4G05440	2	25	AT5G05350	4	43
AT1G05300	4	25	AT1G05300	4	25	AT2G13660	13	22	AT3G05150	4	12	AT4G05450	1	49	AT5G05370	3	125
AT1G05310	4	5	AT1G05310	4	5	AT2G13680	6	1	AT3G05170	1	15	AT4G05460	5	57	AT5G05400	7	1
AT1G05330	11	2	AT1G05330	11	2	AT2G13690	4	26	AT3G05180	6	43	AT4G05520	2	1	AT5G05410	4	27
AT1G05340	11	73	AT1G05340	11	73	AT2G13810	1	7	AT3G05190	1	18	AT4G05530	1	107	AT5G05430	11	4
AT1G05350	1	24	AT1G05350	1	24	AT2G13820	4	50	AT3G05200	4	38	AT4G05590	2	27	AT5G05440	4	115
AT1G05360	2	20	AT1G05360	2	20	AT2G13840	1	14	AT3G05210	2	21	AT4G05630	9	2	AT5G05450	2	43
AT1G05370	2	3	AT1G05370	2	3	AT2G13900	11	25	AT3G05220	6	70	AT4G07390	2	61	AT5G05460	1	7
AT1G05380	4	34	AT1G05380	4	34	AT2G13950	11	14	AT3G05230	2	39	AT4G07400	2	3	AT5G05470	1	43
AT1G05385	3	30	AT1G05385	3	30	AT2G14060	6	9	AT3G05250	2	10	AT4G07410	1	36	AT5G05480	1	27
AT1G05400	11	41	AT1G05400	11	41	AT2G14080	9	24	AT3G05260	1	18	AT4G07515	8	13	AT5G05490	2	1
AT1G05410	6	34	AT1G05410	6	34	AT2G14095	6	3	AT3G05270	4	11	AT4G07740	13	2	AT5G05500	5	12
AT1G05430	6	45	AT1G05430	6	45	AT2G14100	5	2	AT3G05280	2	32	AT4G07820	5	3	AT5G05510	2	2
AT1G05440	5	43	AT1G05440	5	43	AT2G14110	2	7	AT3G05290	2	29	AT4G07960	4	19	AT5G05520	1	34
AT1G05450	6	29	AT1G05450	6	29	AT2G14120	2	44	AT3G05310	2	1	AT4G07990	1	27	AT5G05540	2	27
AT1G05460	2	23	AT1G05460	2	23	AT2G14170	1	96	AT3G05320	2	11	AT4G08150	4	76	AT5G05550	4	17
AT1G05470	4	2	AT1G05470	4	2	AT2G14210	4	16	AT3G05350	1	37	AT4G08160	1	4	AT5G05560	2	3
AT1G05490	1	64	AT1G05490	1	64	AT2G14260	1	81	AT3G05360	8	14	AT4G08170	2	17	AT5G05570	2	17
AT1G05500	4	46	AT1G05500	4	46	AT2G14290	6	27	AT3G05370	8	4	AT4G08180	2	65	AT5G05600	4	78
AT1G05510	1	37	AT1G05510	1	37	AT2G14390	13	1	AT3G05390	4	13	AT4G08210	4	1	AT5G05610	4	53
AT1G05520	2	28	AT1G05520	2	28	AT2G14460	13	17	AT3G05400	6	16	AT4G08240	6	25	AT5G05630	2	12
AT1G05530	6	1	AT1G05530	6	1	AT2G14520	2	12	AT3G05410	1	61	AT4G08250	4	5	AT5G05640	8	4
AT1G05540	8	18	AT1G05540	8	18	AT2G14530	4	14	AT3G05420	3	46	AT4G08280	1	48	AT5G05660	2	26
AT1G05550	11	23	AT1G05550	11	23	AT2G14540	1	3	AT3G05430	2	12	AT4G08290	6	18	AT5G05670	2	61
AT1G05560	6	67	AT1G05560	6	67	AT2G14560	4	89	AT3G05460	11	33	AT4G08300	6	8	AT5G05680	2	21
AT1G05570	6	17	AT1G05570	6	17	AT2G14580	5	3	AT3G05470	6	3	AT4G08310	6	54	AT5G05690	4	181
AT1G05575	11	15	AT1G05575	11	15	AT2G14610	4	26	AT3G05480	2	5	AT4G08320	2	34	AT5G05700	1	21
AT1G05577	4	35	AT1G05577	4	35	AT2G14620	4	10	AT3G05490	6	67	AT4G08330	5	34	AT5G05710	2	19
AT1G05590	1	17	AT1G05590	1	17	AT2G14660	1	7	AT3G05500	4	97	AT4G08390	2	120	AT5G05730	1	50
AT1G05600	5	2	AT1G05600	5	2	AT2G14680	4	9	AT3G05510	1	15	AT4G08460	4	30	AT5G05740	1	57
AT1G05620	1	51	AT1G05620	1	51	AT2G14690	1	5	AT3G05520	2	47	AT4G08470	4	19	AT5G05750	1	83
AT1G05630	2	9	AT1G05630	2	9	AT2G14750	1	69	AT3G05530	1	211	AT4G08480	4	11	AT5G05760	2	45
AT1G05670	5	6	AT1G05670	5	6	AT2G14800	13	10	AT3G05560	2	421	AT4G08500	4	34	AT5G05780	2	179
AT1G05680	6	16	AT1G05680	6	16	AT2G14830	2	11	AT3G05570	4	10	AT4G08590	1	8	AT5G05790	3	9
AT1G05690	2	2	AT1G05690	2	2	AT2G14835	2	70	AT3G05580	2	7	AT4G08670	4	1	AT5G05800	6	35
AT1G05710	5	27	AT1G05710	5	27	AT2G14850	2	37	AT3G05590	2	347	AT4G08685	6	153	AT5G05820	2	34
AT1G05720	2	71	AT1G05720	2	71	AT2G14860	2	11	AT3G05600	1	72	AT4G08690	2	38	AT5G05840	5	36
AT1G05740	4	39	AT1G05740	4	39	AT2G14880	1	130	AT3G05610	6	14	AT4G08740	13	22	AT5G05850	1	10
AT1G05750	6	17	AT1G05750	6	17	AT2G14890	11	325	AT3G05630	2	18	AT4G08770	5	52	AT5G05860	6	21
AT1G05760	6	13	AT1G05760	6	13	AT2G14900	5	106	AT3G05640	4	21	AT4G08780	5	2	AT5G05870	6	23
AT1G05770	6	5	AT1G05770	6	5	AT2G14910	1	235	AT3G05650	8	3	AT4G08790	1	17	AT5G05880	6	3
AT1G05790	2	10	AT1G05790	2	10	AT2G14960	5	1	AT3G05660	8	3	AT4G08850	6	127	AT5G05890	6	10
AT1G05805	4	50	AT1G05805	4	50	AT2G15000	7	44	AT3G05670	2	39	AT4G08920	1	112	AT5G05920	1	18
AT1G05810	2	13	AT1G05810	2	13	AT2G15010	6	3	AT3G05675	4	16	AT4G08930	2	19	AT5G05930	2	20
AT1G05840	4	36	AT1G05840	4	36	AT2G15020	4	29	AT3G05690	4	8	AT4G08940	4	7	AT5G05940	4	1
AT1G05850	4	740	AT1G05850	4	740	AT2G15050	6	111	AT3G05710	2	57	AT4G08950	4	285	AT5G05950	4	15
AT1G05860	3	10	AT1G05860	3	10	AT2G15080	8	8	AT3G05730	11	756	AT4G08960	2	47	AT5G05960	4	37
AT1G05880	2	1	AT1G05880	2	1	AT2G15090	4	147	AT3G05740	1	11	AT4G08980	5	127	AT5G05980	1	34
AT1G05890	2	55	AT1G05890	2	55	AT2G15130	1	2	AT3G05750	6	19	AT4G09010	3	240	AT5G05990	2	39
AT1G05900	1	20	AT1G05900	1	20	AT2G15230	2	20	AT3G05760	2	44	AT4G09020	1	18	AT5G06000	1	9
AT1G05910	1	18	AT1G05910	1	18	AT2G15240	2	53	AT3G05790	1	3	AT4G09030	11	131	AT5G06050	4	41
AT1G05920	8	39	AT1G05920	8	39	AT2G15260	5	6	AT3G05800	6	47	AT4G09080	1	1	AT5G06060	3	60
AT1G05940	1	42	AT1G05940	1	42	AT2G15270	3	27	AT3G05810	4	29	AT4G09090	4	3	AT5G06070	4	7
AT1G05950	6	18	AT1G05950	6	18	AT2G15280	4	27	AT3G05820	4	4	AT4G09100	4	2	AT5G06100	4	22
AT1G05960	2	36	AT1G05960	2	36	AT2G15290	1	74	AT3G05830	6	37	AT4G09140	1	17	AT5G06110	2	62
AT1G05990	2	1	AT1G05990	2	1	AT2G15300	4	4	AT3G05880	1	791	AT4G09150	2	55	AT5G06120	2	20
AT1G06000	6	97	AT1G06000	6	97	AT2G15310	3	3	AT3G05890	1	29	AT4G09300	2	2	AT5G06130	2	73
AT1G06010	7	27	AT1G06010	7	27	AT2G15320	4	43	AT3G05900	8	64	AT4G09320	1	729	AT5G06140	2	93
AT1G06020	1	1	AT1G06020	1	1	AT2G15325	6	1	AT3G05910	6	90	AT4G09340	2	27	AT5G06160	2	46
AT1G06040	4	240	AT1G06040	4	240	AT2G15360	11	7	AT3G05920	6	8	AT4G09350	1	15	AT5G06170	2	2
AT1G06050	4	16	AT1G06050	4	16	AT2G15390	4	30	AT3G05930	5	17	AT4G09420	9	5	AT5G06180	1	18
AT1G06060	2	25	AT1G06060	2	25	AT2G15420	11	35	AT3G05940	2	8	AT4G09430	8	3	AT5G06190	13	43
AT1G06070	4	51	AT1G06070	4	51	AT2G15440	4	11	AT3G05950	7	4	AT4G09460	5	45	AT5G06210	2	37
AT1G06080	1	41	AT1G06080	1	41	AT2G15480	6	40	AT3G05970	2	64	AT4G09490	6	11	AT5G06240	3	18
AT1G06100	1	4	AT1G06100	1	4	AT2G15490	6	7	AT3G05980	7	8	AT4G09500	6	26	AT5G06250	4	9
AT1G06110	1	49	AT1G06110	1	49	AT2G15530	4	20	AT3G05990	4	24	AT4G09510	4	27	AT5G06260	2	35
AT1G06130	1	53	AT1G06130	1	53	AT2G15535	11	2	AT3G06010	2	33	AT4G09520	1	12	AT5G06265	5	23
AT1G06140	4	2	AT1G06140	4	2	AT2G15570	1	19	AT3G06020	7	36	AT4G09550	2	10	AT5G06270	4	38
AT1G06160	4	14	AT1G06160	4	14	AT2G15580	2	70	AT3G06030	2	11	AT4G09560	2	9	AT5G06280	8	26
AT1G06170	4	6	AT1G06170	4	6	AT2G15610	5	16	AT3G06035	4	30	AT4G09570	4	12	AT5G06290	1	300
AT1G06180	4	7	AT1G06180	4	7	AT2G15620	1	155	AT3G06040	1	59	AT4G09580	1	47	AT5G06300	5	21
AT1G06190	6	81	AT1G06190	6	81	AT2G15640	9	16	AT3G06050	1	113	AT4G09600	5	14	AT5G06320	6	225
AT1G06200	1	67	AT1G06200	1	67	AT2G15660	6	19	AT3G06060	1	47	AT4G09610	5	1	AT5G06330	6	4
AT1G06210	2	46	AT1G06210	2	46	AT2G15680	2	9	AT3G06070	6	25	AT4G09620	2	41	AT5G06340	1	82
AT1G06230	4	41	AT1G06230	4	41	AT2G15690	4	26	AT3G06080	4	52	AT4G09630	4	15	AT5G06360	2	90
AT1G06240	1	25	AT1G06240	1	25	AT2G15695	2	31	AT3G06090	11	21	AT4G09640	3	20	AT5G06370	2	67
AT1G06250	6	9	AT1G06250	6	9	AT2G15740	9	8	AT3G06100	4	9	AT4G09650	1	458	AT5G06410	1	8
AT1G06260	6	10	AT1G06260	6	10	AT2G15760	5	25	AT3G06110	2	37	AT4G09670	1	103	AT5G06430	1	17
AT1G06270	4	11	AT1G06270	4	11	AT2G15780	5	4	AT3G06120	4	1	AT4G09680	4	10	AT5G06440	2	31
AT1G06320	6	30	AT1G06320	6	30	AT2G15790	1	16	AT3G06130	6	60	AT4G09720	2	36	AT5G06460	2	26
AT1G06340	4	2	AT1G06340	4	2	AT2G15820	4	16	AT3G06140	2	16	AT4G09730	1	42	AT5G06480	2	13
AT1G06380	2	12	AT1G06380	2	12	AT2G15830	11	19	AT3G06150	4	19	AT4G09760	2	43	AT5G06500	6	2
AT1G06390	4	103	AT1G06390	4	103	AT2G15860	4	47	AT3G06160	6	1	AT4G09800	2	309	AT5G06510	4	3
AT1G06400	2	98	AT1G06400	2	98	AT2G15880	5	6	AT3G06170	2	80	AT4G09810	3	13	AT5G06530	3	66
AT1G06410	4	71	AT1G06410	4	71	AT2G15890	4	265	AT3G06180	4	8	AT4G09820	4	5	AT5G06550	2	10
AT1G06420	11	25	AT1G06420	11	25	AT2G15900	2	16	AT3G06190	4	36	AT4G09830	3	114	AT5G06560	5	40
AT1G06430	1	59	AT1G06430	1	59	AT2G15960	9	141	AT3G06200	1	29	AT4G09840	13	16	AT5G06570	4	12
AT1G06440	4	4	AT1G06440	4	4	AT2G15970	4	301	AT3G06210	5	9	AT4G09880	13	18	AT5G06580	1	28
AT1G06450	2	54	AT1G06450	2	54	AT2G16005	2	11	AT3G06220	6	16	AT4G09890	4	27	AT5G06600	2	99
AT1G06460	1	164	AT1G06460	1	164	AT2G16020	13	13	AT3G06240	7	29	AT4G09900	4	20	AT5G06610	5	13
AT1G06470	2	15	AT1G06470	2	15	AT2G16060	1	57	AT3G06250	6	20	AT4G09960	4	126	AT5G06630	11	8
AT1G06490	6	5	AT1G06490	6	5	AT2G16070	4	42	AT3G06260	4	7	AT4G09970	7	5	AT5G06640	11	7
AT1G06500	4	28	AT1G06500	4	28	AT2G16090	2	16	AT3G06290	2	9	AT4G09980	1	42	AT5G06660	2	52
AT1G06510	4	37	AT1G06510	4	37	AT2G16190	4	35	AT3G06300	3	44	AT4G09990	4	7	AT5G06670	2	2
AT1G06520	4	22	AT1G06520	4	22	AT2G16210	6	35	AT3G06310	2	60	AT4G10000	1	25	AT5G06680	2	17
AT1G06530	8	34	AT1G06530	8	34	AT2G16250	4	5	AT3G06330	3	36	AT4G10010	4	7	AT5G06690	1	39
AT1G06550	2	36	AT1G06550	2	36	AT2G16270	6	21	AT3G06340	4	39	AT4G10020	1	44	AT5G06700	4	87
AT1G06560	1	90	AT1G06560	1	90	AT2G16280	4	161	AT3G06350	1	93	AT4G10030	1	54	AT5G06710	4	15
AT1G06570	1	142	AT1G06570	1	142	AT2G16360	2	3	AT3G06360	11	2	AT4G10040	2	47	AT5G06720	5	18
AT1G06580	5	5	AT1G06580	5	5	AT2G16365	6	87	AT3G06370	2	5	AT4G10050	1	27	AT5G06730	5	11
AT1G06590	2	16	AT1G06590	2	16	AT2G16380	6	19	AT3G06380	4	41	AT4G10060	1	56	AT5G06740	5	2
AT1G06620	7	34	AT1G06620	7	34	AT2G16390	1	8	AT3G06390	4	13	AT4G10070	2	12	AT5G06750	4	34
AT1G06630	9	44	AT1G06630	9	44	AT2G16400	5	68	AT3G06400	2	53	AT4G10090	2	11	AT5G06760	7	51
AT1G06640	6	181	AT1G06640	6	181	AT2G16430	4	57	AT3G06410	4	46	AT4G10100	1	32	AT5G06770	2	34
AT1G06650	6	48	AT1G06650	6	48	AT2G16440	1	14	AT3G06420	2	14	AT4G10120	1	49	AT5G06780	3	26
AT1G06670	2	35	AT1G06670	2	35	AT2G16450	9	2	AT3G06440	4	32	AT4G10130	1	8	AT5G06790	6	10
AT1G06680	1	2201	AT1G06680	1	2201	AT2G16460	2	27	AT3G06450	2	37	AT4G10140	1	28	AT5G06800	4	6
AT1G06690	1	38	AT1G06690	1	38	AT2G16485	2	107	AT3G06460	2	4	AT4G10170	4	12	AT5G06810	4	4
AT1G06700	4	67	AT1G06700	4	67	AT2G16500	1	124	AT3G06470	2	46	AT4G10180	2	14	AT5G06830	2	14
AT1G06710	4	2	AT1G06710	4	2	AT2G16510	2	157	AT3G06480	2	9	AT4G10210	6	40	AT5G06839	4	3
AT1G06720	2	33	AT1G06720	2	33	AT2G16520	9	14	AT3G06483	2	65	AT4G10220	6	7	AT5G06850	4	10
AT1G06730	1	17	AT1G06730	1	17	AT2G16580	6	2	AT3G06490	6	7	AT4G10240	4	2	AT5G06860	6	39
AT1G06750	4	45	AT1G06750	4	45	AT2G16595	2	11	AT3G06500	4	55	AT4G10250	4	26	AT5G06870	4	70
AT1G06760	4	293	AT1G06760	4	293	AT2G16600	1	948	AT3G06510	1	93	AT4G10260	1	2	AT5G06910	1	23
AT1G06770	2	11	AT1G06770	2	11	AT2G16630	4	47	AT3G06520	5	4	AT4G10270	6	29	AT5G06920	7	17
AT1G06780	4	22	AT1G06780	4	22	AT2G16640	3	56	AT3G06530	2	24	AT4G10280	1	25	AT5G06930	3	8
AT1G06790	1	16	AT1G06790	1	16	AT2G16660	4	103	AT3G06540	2	22	AT4G10300	1	136	AT5G06940	4	8
AT1G06800	4	34	AT1G06800	4	34	AT2G16700	5	32	AT3G06560	2	4	AT4G10310	1	9	AT5G06950	6	33
AT1G06820	1	31	AT1G06820	1	31	AT2G16710	1	53	AT3G06570	7	17	AT4G10330	8	24	AT5G06960	6	61
AT1G06830	5	23	AT1G06830	5	23	AT2G16720	5	19	AT3G06580	1	46	AT4G10340	3	2169	AT5G06970	2	25
AT1G06840	4	9	AT1G06840	4	9	AT2G16730	6	2	AT3G06590	6	100	AT4G10360	2	23	AT5G06980	9	48
AT1G06850	4	14	AT1G06850	4	14	AT2G16740	4	18	AT3G06600	9	43	AT4G10370	11	1	AT5G07000	6	28
AT1G06890	3	46	AT1G06890	3	46	AT2G16750	4	6	AT3G06610	2	64	AT4G10380	4	13	AT5G07010	6	41
AT1G06900	1	25	AT1G06900	1	25	AT2G16760	1	14	AT3G06620	5	44	AT4G10390	4	4	AT5G07020	4	106
AT1G06930	11	40	AT1G06930	11	40	AT2G16780	2	60	AT3G06630	4	2	AT4G10450	2	110	AT5G07030	4	162
AT1G06950	3	58	AT1G06950	3	58	AT2G16790	1	13	AT3G06650	1	117	AT4G10470	11	25	AT5G07060	2	1
AT1G06960	2	28	AT1G06960	2	28	AT2G16800	1	58	AT3G06660	4	16	AT4G10480	2	200	AT5G07070	6	7
AT1G06970	6	1	AT1G06970	6	1	AT2G16810	9	16	AT3G06670	2	110	AT4G10490	4	2	AT5G07080	6	19
AT1G06980	6	11	AT1G06980	6	11	AT2G16860	2	81	AT3G06680	2	54	AT4G10500	4	8	AT5G07090	2	536
AT1G06990	6	2	AT1G06990	6	2	AT2G16880	5	17	AT3G06700	2	473	AT4G10550	4	3	AT5G07100	4	15
AT1G07000	6	31	AT1G07000	6	31	AT2G16890	6	23	AT3G06710	11	20	AT4G10610	2	173	AT5G07110	3	31
AT1G07010	1	64	AT1G07010	1	64	AT2G16900	4	30	AT3G06720	2	95	AT4G10620	1	12	AT5G07130	5	3
AT1G07020	6	46	AT1G07020	6	46	AT2G16910	4	5	AT3G06730	1	56	AT4G10640	4	23	AT5G07150	4	4
AT1G07030	2	34	AT1G07030	2	34	AT2G16920	2	25	AT3G06740	3	26	AT4G10710	1	47	AT5G07180	4	9
AT1G07040	1	94	AT1G07040	1	94	AT2G16940	2	60	AT3G06760	4	28	AT4G10730	2	34	AT5G07190	6	41
AT1G07050	3	20	AT1G07050	3	20	AT2G16950	2	39	AT3G06770	4	44	AT4G10750	1	70	AT5G07200	4	27
AT1G07070	2	31	AT1G07070	2	31	AT2G16970	1	2	AT3G06780	7	44	AT4G10760	1	40	AT5G07220	4	117
AT1G07080	2	219	AT1G07080	2	219	AT2G16980	1	4	AT3G06790	6	34	AT4G10770	4	35	AT5G07230	7	30
AT1G07090	4	24	AT1G07090	4	24	AT2G16990	1	5	AT3G06810	1	47	AT4G10780	7	1	AT5G07240	6	42
AT1G07110	1	73	AT1G07110	1	73	AT2G17020	1	34	AT3G06830	6	8	AT4G10790	2	27	AT5G07250	4	44
AT1G07120	4	6	AT1G07120	4	6	AT2G17030	7	6	AT3G06840	7	12	AT4G10800	4	5	AT5G07260	4	4
AT1G07130	2	21	AT1G07130	2	21	AT2G17033	4	45	AT3G06850	1	99	AT4G10810	6	42	AT5G07270	1	26
AT1G07140	2	189	AT1G07140	2	189	AT2G17040	4	16	AT3G06860	1	99	AT4G10840	1	136	AT5G07280	4	23
AT1G07150	3	11	AT1G07150	3	11	AT2G17070	7	43	AT3G06870	13	10	AT4G10850	4	14	AT5G07290	2	40
AT1G07160	3	8	AT1G07160	3	8	AT2G17080	7	13	AT3G06890	6	12	AT4G10890	2	22	AT5G07300	2	52
AT1G07170	2	51	AT1G07170	2	51	AT2G17110	5	10	AT3G06910	2	13	AT4G10910	8	12	AT5G07310	4	1
AT1G07180	2	40	AT1G07180	2	40	AT2G17120	1	102	AT3G06930	2	25	AT4G10920	2	93	AT5G07320	2	12
AT1G07210	1	75	AT1G07210	1	75	AT2G17130	1	41	AT3G06950	1	44	AT4G10925	1	29	AT5G07330	6	11
AT1G07220	5	42	AT1G07220	5	42	AT2G17140	4	5	AT3G06960	3	54	AT4G10930	4	8	AT5G07340	2	44
AT1G07230	1	66	AT1G07230	1	66	AT2G17150	4	10	AT3G06980	1	22	AT4G10950	4	2	AT5G07360	1	28
AT1G07240	6	54	AT1G07240	6	54	AT2G17180	4	1	AT3G06990	11	2	AT4G10970	6	60	AT5G07370	2	95
AT1G07250	6	50	AT1G07250	6	50	AT2G17220	6	44	AT3G07000	11	5	AT4G11000	7	2	AT5G07380	5	19
AT1G07260	6	15	AT1G07260	6	15	AT2G17230	4	78	AT3G07010	6	93	AT4G11010	1	108	AT5G07390	4	10
AT1G07280	1	59	AT1G07280	1	59	AT2G17240	4	88	AT3G07020	1	49	AT4G11020	11	1	AT5G07400	2	10
AT1G07290	2	1	AT1G07290	2	1	AT2G17250	2	17	AT3G07040	6	10	AT4G11080	2	14	AT5G07420	4	16
AT1G07300	8	6	AT1G07300	8	6	AT2G17260	6	3	AT3G07050	2	50	AT4G11090	4	27	AT5G07430	4	16
AT1G07310	4	129	AT1G07310	4	129	AT2G17265	1	107	AT3G07060	1	48	AT4G11100	11	64	AT5G07440	1	189
AT1G07320	1	280	AT1G07320	1	280	AT2G17270	2	9	AT3G07070	4	3	AT4G11110	2	41	AT5G07450	2	2
AT1G07330	6	1	AT1G07330	6	1	AT2G17280	2	15	AT3G07080	1	38	AT4G11120	1	32	AT5G07460	1	74
AT1G07350	1	70	AT1G07350	1	70	AT2G17290	4	37	AT3G07090	2	60	AT4G11130	2	7	AT5G07470	1	90
AT1G07360	2	66	AT1G07360	2	66	AT2G17300	7	11	AT3G07100	2	89	AT4G11140	3	7	AT5G07500	3	6
AT1G07370	1	33	AT1G07370	1	33	AT2G17340	1	73	AT3G07110	2	263	AT4G11150	2	309	AT5G07520	11	35
AT1G07380	1	7	AT1G07380	1	7	AT2G17350	4	39	AT3G07130	3	5	AT4G11160	1	37	AT5G07530	11	43
AT1G07390	6	4	AT1G07390	6	4	AT2G17360	2	263	AT3G07140	2	51	AT4G11170	9	5	AT5G07540	11	53
AT1G07410	2	1	AT1G07410	2	1	AT2G17370	2	27	AT3G07160	4	43	AT4G11175	1	59	AT5G07550	6	713
AT1G07420	2	35	AT1G07420	2	35	AT2G17380	2	61	AT3G07170	2	75	AT4G11180	6	6	AT5G07560	6	174
AT1G07430	4	14	AT1G07430	4	14	AT2G17390	1	224	AT3G07180	2	62	AT4G11190	6	12	AT5G07570	2	1
AT1G07440	4	31	AT1G07440	4	31	AT2G17410	2	45	AT3G07190	6	20	AT4G11210	6	9	AT5G07580	4	61
AT1G07450	3	19	AT1G07450	3	19	AT2G17430	6	3	AT3G07200	2	26	AT4G11220	6	127	AT5G07590	2	14
AT1G07485	12	6	AT1G07485	12	6	AT2G17440	1	30	AT3G07210	5	16	AT4G11230	4	1	AT5G07620	4	4
AT1G07510	1	52	AT1G07510	1	52	AT2G17450	6	69	AT3G07230	4	157	AT4G11240	2	65	AT5G07630	2	16
AT1G07520	6	10	AT1G07520	6	10	AT2G17470	5	3	AT3G07270	1	66	AT4G11260	2	116	AT5G07640	4	1
AT1G07530	6	35	AT1G07530	6	35	AT2G17480	6	51	AT3G07300	1	39	AT4G11270	1	15	AT5G07660	2	5
AT1G07550	6	1	AT1G07550	6	1	AT2G17500	4	83	AT3G07310	3	68	AT4G11280	5	33	AT5G07680	4	29
AT1G07570	4	33	AT1G07570	4	33	AT2G17510	1	56	AT3G07320	4	43	AT4G11290	5	48	AT5G07690	4	18
AT1G07590	4	704	AT1G07590	4	704	AT2G17520	2	43	AT3G07330	4	82	AT4G11300	4	14	AT5G07700	4	5
AT1G07615	1	16	AT1G07615	1	16	AT2G17530	2	13	AT3G07340	4	12	AT4G11330	3	15	AT5G07710	1	2
AT1G07630	4	40	AT1G07630	4	40	AT2G17540	8	45	AT3G07350	4	32	AT4G11350	4	5	AT5G07720	4	12
AT1G07640	6	57	AT1G07640	6	57	AT2G17550	6	15	AT3G07360	4	62	AT4G11360	2	72	AT5G07730	9	2
AT1G07650	6	30	AT1G07650	6	30	AT2G17560	4	95	AT3G07370	1	39	AT4G11370	4	22	AT5G07770	2	14
AT1G07680	11	28	AT1G07680	11	28	AT2G17570	1	16	AT3G07390	4	149	AT4G11380	2	96	AT5G07780	2	2
AT1G07700	2	33	AT1G07700	2	33	AT2G17580	1	17	AT3G07400	2	15	AT4G11400	4	1	AT5G07800	2	5
AT1G07705	2	24	AT1G07705	2	24	AT2G17590	11	24	AT3G07410	2	20	AT4G11410	4	29	AT5G07810	1	5
AT1G07720	4	65	AT1G07720	4	65	AT2G17600	11	4	AT3G07420	1	16	AT4G11420	2	142	AT5G07820	6	25
AT1G07740	4	10	AT1G07740	4	10	AT2G17620	2	7	AT3G07430	1	87	AT4G11440	2	3	AT5G07830	1	44
AT1G07745	1	9	AT1G07745	1	9	AT2G17630	1	32	AT3G07440	6	9	AT4G11450	5	10	AT5G07840	1	41
AT1G07750	5	178	AT1G07750	5	178	AT2G17640	1	16	AT3G07450	7	1	AT4G11460	7	14	AT5G07860	6	20
AT1G07770	2	400	AT1G07770	2	400	AT2G17650	1	18	AT3G07470	6	118	AT4G11530	7	2	AT5G07870	6	14
AT1G07790	3	160	AT1G07790	3	160	AT2G17660	6	1	AT3G07480	1	154	AT4G11560	2	36	AT5G07890	6	28
AT1G07795	4	7	AT1G07795	4	7	AT2G17670	4	18	AT3G07490	4	1	AT4G11570	1	81	AT5G07900	6	19
AT1G07830	2	46	AT1G07830	2	46	AT2G17680	7	18	AT3G07510	4	26	AT4G11590	9	2	AT5G07910	1	46
AT1G07840	2	45	AT1G07840	2	45	AT2G17700	3	33	AT3G07520	6	7	AT4G11600	2	210	AT5G07920	2	16
AT1G07870	4	34	AT1G07870	4	34	AT2G17710	6	92	AT3G07530	2	3	AT4G11610	6	6	AT5G07950	4	22
AT1G07880	3	2	AT1G07880	3	2	AT2G17720	3	54	AT3G07540	6	49	AT4G11640	1	10	AT5G07960	2	128
AT1G07890	4	1359	AT1G07890	4	1359	AT2G17730	2	58	AT3G07550	2	22	AT4G11650	4	125	AT5G07990	4	49
AT1G07910	2	7	AT1G07910	2	7	AT2G17740	9	26	AT3G07560	3	109	AT4G11660	3	15	AT5G08000	4	40
AT1G07960	2	28	AT1G07960	2	28	AT2G17750	8	24	AT3G07565	3	49	AT4G11670	3	15	AT5G08010	6	6
AT1G07970	2	23	AT1G07970	2	23	AT2G17760	4	43	AT3G07580	6	9	AT4G11720	2	14	AT5G08020	2	2
AT1G07980	2	39	AT1G07980	2	39	AT2G17770	7	15	AT3G07590	2	39	AT4G11740	2	61	AT5G08030	1	2
AT1G07990	2	23	AT1G07990	2	23	AT2G17790	2	29	AT3G07600	6	8	AT4G11760	11	1	AT5G08040	4	101
AT1G08030	3	17	AT1G08030	3	17	AT2G17800	4	63	AT3G07610	3	17	AT4G11780	7	24	AT5G08050	4	185
AT1G08040	4	41	AT1G08040	4	41	AT2G17820	1	11	AT3G07630	1	38	AT4G11790	2	57	AT5G08060	4	202
AT1G08050	2	10	AT1G08050	2	10	AT2G17840	2	104	AT3G07640	6	40	AT4G11800	1	18	AT5G08070	4	5
AT1G08060	2	17	AT1G08060	2	17	AT2G17850	1	5	AT3G07650	4	65	AT4G11820	2	93	AT5G08080	3	35
AT1G08065	5	2	AT1G08065	5	2	AT2G17860	6	3	AT3G07660	4	121	AT4G11830	6	43	AT5G08090	13	115
AT1G08070	4	3	AT1G08070	4	3	AT2G17870	1	52	AT3G07670	2	30	AT4G11840	6	18	AT5G08100	1	54
AT1G08090	1	30	AT1G08090	1	30	AT2G17880	1	71	AT3G07680	2	132	AT4G11850	6	31	AT5G08110	1	4
AT1G08100	1	1	AT1G08100	1	1	AT2G17900	2	7	AT3G07690	1	34	AT4G11860	2	19	AT5G08120	5	55
AT1G08110	1	146	AT1G08110	1	146	AT2G17920	6	25	AT3G07700	1	76	AT4G11880	6	4	AT5G08130	3	79
AT1G08130	1	29	AT1G08130	1	29	AT2G17930	2	25	AT3G07720	2	60	AT4G11890	6	51	AT5G08139	4	26
AT1G08180	9	21	AT1G08180	9	21	AT2G17940	6	2	AT3G07740	2	32	AT4G11900	6	7	AT5G08160	2	64
AT1G08190	1	116	AT1G08190	1	116	AT2G17950	6	5	AT3G07750	1	20	AT4G11920	2	25	AT5G08170	1	50
AT1G08210	4	40	AT1G08210	4	40	AT2G17970	2	15	AT3G07760	2	62	AT4G11930	8	30	AT5G08180	1	69
AT1G08220	1	11	AT1G08220	1	11	AT2G17972	3	39	AT3G07770	2	52	AT4G11940	9	13	AT5G08190	6	38
AT1G08230	4	85	AT1G08230	4	85	AT2G17975	2	28	AT3G07780	4	77	AT4G11950	6	11	AT5G08200	2	16
AT1G08250	1	28	AT1G08250	1	28	AT2G17980	2	87	AT3G07790	2	74	AT4G11960	2	62	AT5G08230	2	21
AT1G08260	1	10	AT1G08260	1	10	AT2G17990	5	42	AT3G07800	1	43	AT4G11970	2	13	AT5G08240	8	15
AT1G08270	2	15	AT1G08270	2	15	AT2G18030	1	37	AT3G07810	4	89	AT4G11980	1	18	AT5G08250	4	2
AT1G08280	2	12	AT1G08280	2	12	AT2G18040	1	161	AT3G07820	6	50	AT4G12000	1	29	AT5G08260	4	179
AT1G08310	5	10	AT1G08310	5	10	AT2G18050	3	48	AT3G07830	6	6	AT4G12010	8	20	AT5G08270	2	68
AT1G08315	4	31	AT1G08315	4	31	AT2G18060	5	3	AT3G07840	6	5	AT4G12020	8	23	AT5G08280	1	267
AT1G08320	4	18	AT1G08320	4	18	AT2G18090	2	26	AT3G07860	2	7	AT4G12030	1	22	AT5G08290	2	249
AT1G08340	2	17	AT1G08340	2	17	AT2G18100	1	128	AT3G07870	7	32	AT4G12040	4	142	AT5G08300	1	144
AT1G08350	2	23	AT1G08350	2	23	AT2G18120	4	2	AT3G07880	2	135	AT4G12060	1	49	AT5G08320	2	8
AT1G08360	2	312	AT1G08360	2	312	AT2G18160	4	161	AT3G07890	2	45	AT4G12070	4	36	AT5G08330	4	94
AT1G08370	2	81	AT1G08370	2	81	AT2G18170	3	21	AT3G07900	4	3	AT4G12080	4	19	AT5G08335	1	15
AT1G08380	3	1976	AT1G08380	3	1976	AT2G18200	11	3	AT3G07910	3	88	AT4G12110	2	44	AT5G08340	1	24
AT1G08390	4	17	AT1G08390	4	17	AT2G18210	8	29	AT3G07930	1	15	AT4G12120	2	5	AT5G08350	4	14
AT1G08430	5	8	AT1G08430	5	8	AT2G18220	2	14	AT3G07940	2	13	AT4G12130	1	22	AT5G08360	5	8
AT1G08450	2	178	AT1G08450	2	178	AT2G18230	3	105	AT3G07950	1	47	AT4G12230	1	72	AT5G08370	1	34
AT1G08460	1	36	AT1G08460	1	36	AT2G18240	2	29	AT3G07960	4	3	AT4G12240	3	15	AT5G08380	1	37
AT1G08470	4	31	AT1G08470	4	31	AT2G18245	2	9	AT3G07970	4	1	AT4G12250	1	26	AT5G08390	1	23
AT1G08480	4	129	AT1G08480	4	129	AT2G18250	1	13	AT3G07990	4	4	AT4G12270	1	2	AT5G08400	1	32
AT1G08490	1	55	AT1G08490	1	55	AT2G18260	3	1	AT3G08000	1	4	AT4G12300	6	25	AT5G08410	1	74
AT1G08500	5	21	AT1G08500	5	21	AT2G18270	13	62	AT3G08010	1	68	AT4G12330	6	4	AT5G08415	1	23
AT1G08510	1	145	AT1G08510	1	145	AT2G18280	4	255	AT3G08020	2	30	AT4G12340	6	50	AT5G08420	1	78
AT1G08520	1	118	AT1G08520	1	118	AT2G18290	2	126	AT3G08030	6	276	AT4G12350	4	3	AT5G08430	4	38
AT1G08540	1	36	AT1G08540	1	36	AT2G18300	4	84	AT3G08040	4	5	AT4G12360	6	4	AT5G08440	4	28
AT1G08550	2	34	AT1G08550	2	34	AT2G18320	11	3	AT3G08490	4	12	AT4G12380	13	28	AT5G08450	2	75
AT1G08560	3	64	AT1G08560	3	64	AT2G18330	1	13	AT3G08500	4	1	AT4G12390	6	59	AT5G08460	4	3
AT1G08570	1	181	AT1G08570	1	181	AT2G18340	1	8	AT3G08510	4	140	AT4G12400	1	34	AT5G08470	1	20
AT1G08580	8	68	AT1G08580	8	68	AT2G18350	4	19	AT3G08550	1	40	AT4G12410	6	1	AT5G08480	7	4
AT1G08590	4	8	AT1G08590	4	8	AT2G18360	4	5	AT3G08560	2	1	AT4G12420	4	155	AT5G08500	2	30
AT1G08600	2	22	AT1G08600	2	22	AT2G18370	6	6	AT3G08570	4	1	AT4G12430	4	5	AT5G08510	6	5
AT1G08610	5	4	AT1G08610	5	4	AT2G18380	3	3	AT3G08580	2	1458	AT4G12460	2	13	AT5G08520	3	35
AT1G08620	2	24	AT1G08620	2	24	AT2G18390	2	38	AT3G08590	1	139	AT4G12470	6	474	AT5G08530	1	257
AT1G08630	1	76	AT1G08630	1	76	AT2G18400	1	71	AT3G08600	4	35	AT4G12480	6	165	AT5G08535	4	20
AT1G08640	3	99	AT1G08640	3	99	AT2G18410	4	10	AT3G08610	6	360	AT4G12490	6	76	AT5G08540	3	89
AT1G08650	4	60	AT1G08650	4	60	AT2G18420	5	12	AT3G08620	2	6	AT4G12500	6	26	AT5G08550	2	13
AT1G08660	2	30	AT1G08660	2	30	AT2G18450	1	2	AT3G08630	3	30	AT4G12530	6	6	AT5G08560	1	54
AT1G08670	2	1	AT1G08670	2	1	AT2G18470	4	3	AT3G08640	3	61	AT4G12540	6	2	AT5G08565	2	17
AT1G08680	2	47	AT1G08680	2	47	AT2G18480	5	1	AT3G08650	1	88	AT4G12550	6	131	AT5G08570	2	48
AT1G08700	2	34	AT1G08700	2	34	AT2G18490	9	20	AT3G08670	6	13	AT4G12570	2	29	AT5G08580	2	32
AT1G08710	4	31	AT1G08710	4	31	AT2G18500	4	12	AT3G08680	4	116	AT4G12580	11	6	AT5G08590	4	111
AT1G08720	4	12	AT1G08720	4	12	AT2G18510	2	64	AT3G08690	4	54	AT4G12590	2	100	AT5G08600	2	4
AT1G08730	4	3	AT1G08730	4	3	AT2G18520	4	7	AT3G08700	4	2	AT4G12600	1	89	AT5G08610	2	19
AT1G08750	1	23	AT1G08750	1	23	AT2G18550	4	9	AT3G08710	2	38	AT4G12640	2	30	AT5G08620	2	27
AT1G08770	4	50	AT1G08770	4	50	AT2G18600	2	10	AT3G08720	2	25	AT4G12650	2	105	AT5G08630	2	25
AT1G08780	2	53	AT1G08780	2	53	AT2G18620	1	1	AT3G08730	2	36	AT4G12690	4	15	AT5G08640	4	136
AT1G08800	4	19	AT1G08800	4	19	AT2G18630	4	28	AT3G08740	1	91	AT4G12700	4	23	AT5G08650	1	62
AT1G08810	4	25	AT1G08810	4	25	AT2G18650	4	1	AT3G08760	4	66	AT4G12720	2	140	AT5G08740	1	35
AT1G08830	2	486	AT1G08830	2	486	AT2G18660	1	13	AT3G08770	6	2180	AT4G12730	6	237	AT5G08750	4	24
AT1G08840	1	110	AT1G08840	1	110	AT2G18670	2	41	AT3G08800	2	6	AT4G12750	3	10	AT5G09220	4	282
AT1G08880	2	146	AT1G08880	2	146	AT2G18690	6	87	AT3G08810	9	1	AT4G12760	3	31	AT5G09230	1	41
AT1G08920	6	30	AT1G08920	6	30	AT2G18700	4	36	AT3G08840	1	29	AT4G12790	2	65	AT5G09240	2	32
AT1G08930	6	153	AT1G08930	6	153	AT2G18710	1	157	AT3G08850	1	55	AT4G12800	1	2209	AT5G09250	2	20
AT1G08940	1	19	AT1G08940	1	19	AT2G18730	2	67	AT3G08860	1	27	AT4G12830	1	24	AT5G09270	4	21
AT1G08960	2	8	AT1G08960	2	8	AT2G18740	2	116	AT3G08870	6	4	AT4G12840	4	6	AT5G09280	6	7
AT1G08970	2	72	AT1G08970	2	72	AT2G18750	4	49	AT3G08880	5	5	AT4G12860	2	1	AT5G09290	1	11
AT1G08980	1	87	AT1G08980	1	87	AT2G18760	2	3	AT3G08890	4	41	AT4G12880	5	179	AT5G09300	1	26
AT1G08990	2	3	AT1G08990	2	3	AT2G18770	2	75	AT3G08900	1	17	AT4G12890	2	339	AT5G09310	2	38
AT1G09000	2	44	AT1G09000	2	44	AT2G18780	11	37	AT3G08910	2	28	AT4G12910	3	78	AT5G09320	2	17
AT1G09010	1	73	AT1G09010	1	73	AT2G18790	1	20	AT3G08920	1	67	AT4G12960	2	2333	AT5G09330	4	65
AT1G09020	2	30	AT1G09020	2	30	AT2G18800	6	1	AT3G08930	2	169	AT4G12970	5	17	AT5G09370	6	48
AT1G09030	6	2	AT1G09030	6	2	AT2G18850	2	33	AT3G08940	3	709	AT4G12980	5	54	AT5G09390	2	24
AT1G09060	4	29	AT1G09060	4	29	AT2G18880	5	11	AT3G08950	1	13	AT4G12990	13	6	AT5G09400	4	27
AT1G09070	4	527	AT1G09070	4	527	AT2G18890	4	21	AT3G08960	2	24	AT4G13000	2	2	AT5G09410	4	35
AT1G09080	2	5	AT1G09080	2	5	AT2G18900	1	30	AT3G08970	1	7	AT4G13010	1	197	AT5G09420	1	2
AT1G09090	4	19	AT1G09090	4	19	AT2G18910	6	37	AT3G08980	1	8	AT4G13020	2	47	AT5G09430	4	2
AT1G09100	1	58	AT1G09100	1	58	AT2G18915	1	51	AT3G08990	2	6	AT4G13030	4	14	AT5G09440	4	294
AT1G09130	1	99	AT1G09130	1	99	AT2G18920	13	37	AT3G09000	6	27	AT4G13050	1	22	AT5G09450	6	30
AT1G09140	4	99	AT1G09140	4	99	AT2G18940	2	13	AT3G09010	4	4	AT4G13070	4	14	AT5G09460	7	97
AT1G09150	1	89	AT1G09150	1	89	AT2G18950	1	38	AT3G09020	2	14	AT4G13100	2	16	AT5G09480	11	27
AT1G09155	6	10	AT1G09155	6	10	AT2G18960	4	506	AT3G09030	4	22	AT4G13130	11	2	AT5G09490	2	2
AT1G09160	2	41	AT1G09160	2	41	AT2G18970	13	4	AT3G09040	4	1	AT4G13150	4	20	AT5G09500	2	6
AT1G09180	2	1	AT1G09180	2	1	AT2G18980	5	14	AT3G09050	4	22	AT4G13160	4	8	AT5G09510	2	235
AT1G09190	4	6	AT1G09190	4	6	AT2G18990	2	23	AT3G09060	4	1	AT4G13170	2	100	AT5G09520	11	1
AT1G09200	2	202	AT1G09200	2	202	AT2G19000	6	2	AT3G09070	6	9	AT4G13180	1	54	AT5G09530	8	69
AT1G09210	2	185	AT1G09210	2	185	AT2G19060	6	6	AT3G09085	1	35	AT4G13190	4	1	AT5G09550	2	5
AT1G09220	6	8	AT1G09220	6	8	AT2G19070	4	14	AT3G09090	1	31	AT4G13195	11	16	AT5G09570	2	13
AT1G09230	2	36	AT1G09230	2	36	AT2G19080	1	53	AT3G09100	2	52	AT4G13200	4	48	AT5G09590	1	113
AT1G09240	1	21	AT1G09240	1	21	AT2G19110	1	34	AT3G09140	6	35	AT4G13210	6	3	AT5G09620	6	60
AT1G09250	6	57	AT1G09250	6	57	AT2G19130	6	4	AT3G09150	1	17	AT4G13220	3	37	AT5G09630	2	6
AT1G09270	2	135	AT1G09270	2	135	AT2G19170	1	40	AT3G09180	4	25	AT4G13230	7	4	AT5G09640	6	19
AT1G09280	1	85	AT1G09280	1	85	AT2G19180	6	76	AT3G09200	2	1443	AT4G13240	4	20	AT5G09650	2	273
AT1G09290	4	37	AT1G09290	4	37	AT2G19190	6	13	AT3G09210	1	76	AT4G13250	1	111	AT5G09660	2	726
AT1G09300	1	40	AT1G09300	1	40	AT2G19200	11	29	AT3G09220	6	10	AT4G13270	4	49	AT5G09670	2	47
AT1G09310	4	999	AT1G09310	4	999	AT2G19270	3	49	AT3G09250	1	1294	AT4G13320	9	3	AT5G09690	3	7
AT1G09320	4	16	AT1G09320	4	16	AT2G19280	4	7	AT3G09260	6	3628	AT4G13330	4	4	AT5G09730	4	51
AT1G09330	2	74	AT1G09330	2	74	AT2G19290	13	3	AT3G09270	6	24	AT4G13340	4	61	AT5G09740	2	25
AT1G09340	1	622	AT1G09340	1	622	AT2G19300	13	17	AT3G09280	11	41	AT4G13345	2	10	AT5G09760	4	29
AT1G09350	2	27	AT1G09350	2	27	AT2G19310	4	148	AT3G09290	4	2	AT4G13360	1	53	AT5G09770	1	29
AT1G09370	9	4	AT1G09370	9	4	AT2G19320	11	3	AT3G09300	2	83	AT4G13390	13	5	AT5G09790	2	13
AT1G09380	6	19	AT1G09380	6	19	AT2G19330	1	4	AT3G09310	1	36	AT4G13410	4	2	AT5G09800	4	16
AT1G09390	6	30	AT1G09390	6	30	AT2G19340	2	30	AT3G09320	2	18	AT4G13420	4	4	AT5G09810	4	883
AT1G09400	3	11	AT1G09400	3	11	AT2G19350	2	13	AT3G09350	2	45	AT4G13430	1	235	AT5G09820	1	15
AT1G09410	4	3	AT1G09410	4	3	AT2G19385	2	13	AT3G09360	1	13	AT4G13450	5	2	AT5G09830	2	71
AT1G09415	11	16	AT1G09415	11	16	AT2G19390	4	11	AT3G09370	2	17	AT4G13460	4	29	AT5G09840	4	6
AT1G09420	2	23	AT1G09420	2	23	AT2G19400	4	9	AT3G09380	2	15	AT4G13480	6	1	AT5G09850	4	84
AT1G09430	1	110	AT1G09430	1	110	AT2G19430	1	32	AT3G09390	8	1982	AT4G13510	1	125	AT5G09860	2	14
AT1G09440	4	4	AT1G09440	4	4	AT2G19450	2	50	AT3G09410	6	25	AT4G13520	9	83	AT5G09870	4	62
AT1G09450	2	3	AT1G09450	2	3	AT2G19460	5	12	AT3G09430	1	24	AT4G13530	6	65	AT5G09880	2	52
AT1G09460	4	27	AT1G09460	4	27	AT2G19470	3	24	AT3G09440	2	187	AT4G13550	1	4	AT5G09890	4	52
AT1G09500	4	26	AT1G09500	4	26	AT2G19480	2	270	AT3G09470	2	68	AT4G13560	6	15	AT5G09900	2	102
AT1G09510	4	1	AT1G09510	4	1	AT2G19500	4	7	AT3G09480	3	7	AT4G13570	2	2	AT5G09920	2	58
AT1G09520	7	25	AT1G09520	7	25	AT2G19540	2	69	AT3G09490	4	5	AT4G13580	6	22	AT5G09930	1	2
AT1G09530	4	25	AT1G09530	4	25	AT2G19550	1	2	AT3G09500	2	453	AT4G13630	4	10	AT5G09960	6	29
AT1G09550	6	3	AT1G09550	6	3	AT2G19560	2	12	AT3G09520	6	4	AT4G13640	4	58	AT5G09970	4	6
AT1G09560	4	136	AT1G09560	4	136	AT2G19570	1	69	AT3G09530	6	4	AT4G13650	4	2	AT5G09980	11	27
AT1G09570	1	114	AT1G09570	1	114	AT2G19580	4	13	AT3G09540	6	7	AT4G13660	5	31	AT5G09990	11	12
AT1G09575	2	8	AT1G09575	2	8	AT2G19590	6	51	AT3G09550	6	3	AT4G13670	1	47	AT5G09995	1	17
AT1G09600	4	2	AT1G09600	4	2	AT2G19600	1	16	AT3G09560	2	13	AT4G13690	4	28	AT5G10010	4	43
AT1G09610	4	45	AT1G09610	4	45	AT2G19610	3	59	AT3G09570	2	67	AT4G13710	5	13	AT5G10020	4	28
AT1G09620	1	159	AT1G09620	1	159	AT2G19620	2	63	AT3G09580	1	28	AT4G13720	1	40	AT5G10030	4	50
AT1G09630	2	41	AT1G09630	2	41	AT2G19630	11	3	AT3G09600	3	14	AT4G13730	2	22	AT5G10040	11	19
AT1G09660	2	59	AT1G09660	2	59	AT2G19640	2	19	AT3G09620	2	1	AT4G13750	1	4	AT5G10070	1	9
AT1G09680	4	2	AT1G09680	4	2	AT2G19650	11	20	AT3G09630	1	492	AT4G13770	6	163	AT5G10090	2	1
AT1G09700	4	25	AT1G09700	4	25	AT2G19660	9	5	AT3G09640	2	2	AT4G13780	1	48	AT5G10100	4	3
AT1G09730	2	25	AT1G09730	2	25	AT2G19670	2	14	AT3G09650	4	13	AT4G13790	7	8	AT5G10120	4	1
AT1G09740	5	37	AT1G09740	5	37	AT2G19680	3	71	AT3G09660	1	4	AT4G13800	3	4	AT5G10130	6	5
AT1G09750	4	192	AT1G09750	4	192	AT2G19700	12	29	AT3G09670	2	23	AT4G13810	8	8	AT5G10140	4	16
AT1G09760	2	50	AT1G09760	2	50	AT2G19710	2	26	AT3G09690	4	25	AT4G13820	8	3	AT5G10160	1	63
AT1G09770	2	100	AT1G09770	2	100	AT2G19720	2	18	AT3G09700	1	13	AT4G13830	1	92	AT5G10170	1	49
AT1G09780	1	118	AT1G09780	1	118	AT2G19730	2	350	AT3G09710	4	5	AT4G13840	4	74	AT5G10180	4	39
AT1G09790	4	9	AT1G09790	4	9	AT2G19740	2	107	AT3G09720	1	25	AT4G13850	1	297	AT5G10190	1	31
AT1G09795	1	58	AT1G09795	1	58	AT2G19750	2	133	AT3G09730	7	9	AT4G13880	7	5	AT5G10210	7	8
AT1G09800	1	15	AT1G09800	1	15	AT2G19760	2	136	AT3G09740	2	240	AT4G13940	1	2126	AT5G10220	4	6
AT1G09810	4	13	AT1G09810	4	13	AT2G19770	2	6	AT3G09750	13	47	AT4G13950	6	24	AT5G10230	5	5
AT1G09815	2	72	AT1G09815	2	72	AT2G19780	4	12	AT3G09760	3	42	AT4G13980	4	35	AT5G10240	1	44
AT1G09820	5	4	AT1G09820	5	4	AT2G19790	2	66	AT3G09770	2	48	AT4G13990	4	5	AT5G10250	4	1
AT1G09830	1	36	AT1G09830	1	36	AT2G19800	1	51	AT3G09780	4	5	AT4G14000	2	42	AT5G10260	2	1
AT1G09840	4	53	AT1G09840	4	53	AT2G19810	3	60	AT3G09790	2	1	AT4G14010	6	24	AT5G10270	2	28
AT1G09850	3	21	AT1G09850	3	21	AT2G19830	2	136	AT3G09810	1	37	AT4G14020	11	31	AT5G10280	4	11
AT1G09870	1	45	AT1G09870	1	45	AT2G19860	4	33	AT3G09820	1	248	AT4G14050	4	5	AT5G10290	4	22
AT1G09890	4	2	AT1G09890	4	2	AT2G19880	1	27	AT3G09830	4	40	AT4G14060	8	8	AT5G10300	4	47
AT1G09900	5	7	AT1G09900	5	7	AT2G19900	1	11	AT3G09840	2	476	AT4G14070	1	53	AT5G10310	5	6
AT1G09910	4	20	AT1G09910	4	20	AT2G19930	2	10	AT3G09850	2	65	AT4G14080	4	11	AT5G10320	1	12
AT1G09920	2	36	AT1G09920	2	36	AT2G19940	1	55	AT3G09870	6	1	AT4G14090	6	22	AT5G10350	2	66
AT1G09940	1	30	AT1G09940	1	30	AT2G19970	6	13	AT3G09880	2	29	AT4G14100	2	39	AT5G10360	2	362
AT1G09950	6	10	AT1G09950	6	10	AT2G19990	4	5	AT3G09890	1	23	AT4G14110	2	33	AT5G10380	4	39
AT1G09960	2	13	AT1G09960	2	13	AT2G20000	2	28	AT3G09900	2	41	AT4G14130	6	122	AT5G10390	2	231
AT1G09970	4	172	AT1G09970	4	172	AT2G20010	3	25	AT3G09910	2	4	AT4G14160	2	115	AT5G10400	2	167
AT1G09980	2	38	AT1G09980	2	38	AT2G20020	4	21	AT3G09920	4	24	AT4G14180	4	9	AT5G10420	6	4
AT1G10000	6	5	AT1G10000	6	5	AT2G20050	2	46	AT3G09930	4	5	AT4G14190	4	15	AT5G10440	4	2
AT1G10010	4	1	AT1G10010	4	1	AT2G20060	1	18	AT3G09940	1	63	AT4G14200	5	18	AT5G10450	3	558
AT1G10020	4	43	AT1G10020	4	43	AT2G20070	11	6	AT3G09960	1	2	AT4G14210	1	100	AT5G10460	1	31
AT1G10030	2	30	AT1G10030	2	30	AT2G20100	5	19	AT3G09970	1	31	AT4G14220	4	33	AT5G10470	2	47
AT1G10050	1	3	AT1G10050	1	3	AT2G20110	2	14	AT3G09980	4	90	AT4G14230	2	41	AT5G10480	2	118
AT1G10060	1	41	AT1G10060	1	41	AT2G20140	2	70	AT3G10010	1	14	AT4G14240	2	29	AT5G10490	1	29
AT1G10070	1	62	AT1G10070	1	62	AT2G20142	8	11	AT3G10020	4	254	AT4G14270	4	141	AT5G10500	5	2
AT1G10090	5	55	AT1G10090	5	55	AT2G20150	13	25	AT3G10030	1	26	AT4G14290	1	10	AT5G10510	4	5
AT1G10110	11	13	AT1G10110	11	13	AT2G20170	9	35	AT3G10040	6	31	AT4G14300	4	31	AT5G10520	4	11
AT1G10120	4	31	AT1G10120	4	31	AT2G20180	4	25	AT3G10050	1	19	AT4G14320	2	270	AT5G10530	6	1
AT1G10130	2	22	AT1G10130	2	22	AT2G20190	2	42	AT3G10060	1	67	AT4G14330	2	25	AT5G10540	1	108
AT1G10140	7	47	AT1G10140	7	47	AT2G20210	2	12	AT3G10070	2	140	AT4G14340	4	21	AT5G10550	4	41
AT1G10150	3	59	AT1G10150	3	59	AT2G20230	4	198	AT3G10080	4	31	AT4G14350	4	25	AT5G10560	4	52
AT1G10170	2	38	AT1G10170	2	38	AT2G20240	5	60	AT3G10090	1	78	AT4G14360	4	61	AT5G10580	1	6
AT1G10180	4	31	AT1G10180	4	31	AT2G20250	9	27	AT3G10120	7	22	AT4G14365	1	71	AT5G10620	1	6
AT1G10200	2	120	AT1G10200	2	120	AT2G20260	1	403	AT3G10140	1	30	AT4G14380	8	5	AT5G10630	1	22
AT1G10210	3	17	AT1G10210	3	17	AT2G20270	2	135	AT3G10150	1	12	AT4G14385	2	30	AT5G10650	4	38
AT1G10230	2	38	AT1G10230	2	38	AT2G20280	2	33	AT3G10160	1	48	AT4G14400	6	134	AT5G10660	9	5
AT1G10240	6	8	AT1G10240	6	8	AT2G20290	4	2	AT3G10180	2	4	AT4G14410	3	65	AT5G10690	4	26
AT1G10270	4	25	AT1G10270	4	25	AT2G20300	4	49	AT3G10190	2	33	AT4G14420	4	130	AT5G10695	6	48
AT1G10290	4	82	AT1G10290	4	82	AT2G20310	2	10	AT3G10200	4	2	AT4G14430	1	112	AT5G10700	2	42
AT1G10300	1	1	AT1G10300	1	1	AT2G20320	2	12	AT3G10210	2	43	AT4G14440	1	126	AT5G10710	2	15
AT1G10310	1	41	AT1G10310	1	41	AT2G20330	1	66	AT3G10220	2	60	AT4G14465	7	37	AT5G10720	1	9
AT1G10320	2	6	AT1G10320	2	6	AT2G20340	1	21	AT3G10230	1	95	AT4G14480	3	3	AT5G10730	1	43
AT1G10340	6	31	AT1G10340	6	31	AT2G20360	1	246	AT3G10250	2	51	AT4G14490	1	4	AT5G10740	3	44
AT1G10350	2	25	AT1G10350	2	25	AT2G20370	4	51	AT3G10260	6	80	AT4G14500	2	77	AT5G10750	4	38
AT1G10360	6	18	AT1G10360	6	18	AT2G20380	9	15	AT3G10300	2	102	AT4G14510	4	22	AT5G10760	4	43
AT1G10370	6	28	AT1G10370	6	28	AT2G20390	3	11	AT3G10310	4	2	AT4G14540	6	24	AT5G10770	4	93
AT1G10380	6	15	AT1G10380	6	15	AT2G20400	4	32	AT3G10320	4	11	AT4G14550	6	28	AT5G10780	2	76
AT1G10390	2	31	AT1G10390	2	31	AT2G20410	1	13	AT3G10330	1	47	AT4G14560	6	24	AT5G10790	2	15
AT1G10400	6	8	AT1G10400	6	8	AT2G20420	1	172	AT3G10340	1	53	AT4G14570	1	34	AT5G10800	2	6
AT1G10410	2	48	AT1G10410	2	48	AT2G20430	4	35	AT3G10350	1	59	AT4G14580	5	2	AT5G10810	2	29
AT1G10417	5	21	AT1G10417	5	21	AT2G20450	2	93	AT3G10370	1	51	AT4G14590	2	3	AT5G10820	1	5
AT1G10430	2	23	AT1G10430	2	23	AT2G20480	6	5	AT3G10380	2	61	AT4G14600	3	13	AT5G10830	1	49
AT1G10460	4	14	AT1G10460	4	14	AT2G20490	2	54	AT3G10390	1	6	AT4G14605	3	20	AT5G10840	2	117
AT1G10470	4	80	AT1G10470	4	80	AT2G20500	11	22	AT3G10400	1	10	AT4G14615	3	80	AT5G10860	1	274
AT1G10480	8	3	AT1G10480	8	3	AT2G20510	2	2	AT3G10410	2	258	AT4G14630	6	9	AT5G10870	1	16
AT1G10490	1	86	AT1G10490	1	86	AT2G20515	4	18	AT3G10420	1	124	AT4G14640	2	4	AT5G10900	2	6
AT1G10500	1	154	AT1G10500	1	154	AT2G20520	6	7	AT3G10450	6	14	AT4G14650	9	3	AT5G10910	1	15
AT1G10510	1	40	AT1G10510	1	40	AT2G20540	6	2	AT3G10460	7	1	AT4G14660	1	11	AT5G10920	1	41
AT1G10520	1	4	AT1G10520	1	4	AT2G20550	4	11	AT3G10470	6	3	AT4G14670	1	1	AT5G10930	5	22
AT1G10522	6	53	AT1G10522	6	53	AT2G20560	2	33	AT3G10500	4	13	AT4G14680	2	34	AT5G10940	2	22
AT1G10530	4	7	AT1G10530	4	7	AT2G20570	3	100	AT3G10520	1	39	AT4G14690	3	32	AT5G10950	2	21
AT1G10540	6	87	AT1G10540	6	87	AT2G20580	2	159	AT3G10525	11	51	AT4G14695	2	26	AT5G10960	2	149
AT1G10550	4	10	AT1G10550	4	10	AT2G20585	6	53	AT3G10530	1	23	AT4G14720	4	26	AT5G10970	6	1
AT1G10560	4	1	AT1G10560	4	1	AT2G20595	11	14	AT3G10540	2	28	AT4G14750	4	21	AT5G10980	2	343
AT1G10570	2	14	AT1G10570	2	14	AT2G20610	2	76	AT3G10550	2	10	AT4G14760	5	66	AT5G11000	4	44
AT1G10585	6	8	AT1G10585	6	8	AT2G20620	11	19	AT3G10560	5	5	AT4G14770	2	5	AT5G11010	1	10
AT1G10590	1	155	AT1G10590	1	155	AT2G20625	11	4	AT3G10570	5	30	AT4G14780	4	6	AT5G11020	4	18
AT1G10610	4	9	AT1G10610	4	9	AT2G20630	4	102	AT3G10580	4	4	AT4G14790	1	22	AT5G11030	4	37
AT1G10630	3	116	AT1G10630	3	116	AT2G20650	2	2	AT3G10590	4	3	AT4G14800	1	122	AT5G11040	2	27
AT1G10640	4	81	AT1G10640	4	81	AT2G20660	9	3	AT3G10610	2	67	AT4G14810	13	2	AT5G11050	2	2
AT1G10650	4	32	AT1G10650	4	32	AT2G20670	4	314	AT3G10620	1	26	AT4G14815	5	9	AT5G11060	4	57
AT1G10660	3	42	AT1G10660	3	42	AT2G20680	4	12	AT3G10630	1	25	AT4G14820	4	2	AT5G11070	8	109
AT1G10670	1	331	AT1G10670	1	331	AT2G20690	1	63	AT3G10640	2	31	AT4G14840	4	9	AT5G11090	6	97
AT1G10690	7	2	AT1G10690	7	2	AT2G20700	4	45	AT3G10650	6	45	AT4G14850	4	12	AT5G11100	4	1
AT1G10700	1	31	AT1G10700	1	31	AT2G20710	6	11	AT3G10660	4	6	AT4G14870	4	105	AT5G11110	1	13
AT1G10710	6	51	AT1G10710	6	51	AT2G20720	6	7	AT3G10670	1	49	AT4G14880	1	701	AT5G11150	2	66
AT1G10720	4	46	AT1G10720	4	46	AT2G20725	1	48	AT3G10680	7	3	AT4G14890	1	151	AT5G11160	1	15
AT1G10730	2	2	AT1G10730	2	2	AT2G20740	3	45	AT3G10690	1	34	AT4G14900	4	59	AT5G11210	5	1
AT1G10740	1	70	AT1G10740	1	70	AT2G20750	4	15	AT3G10700	1	23	AT4G14910	1	35	AT5G11220	6	2
AT1G10750	8	4	AT1G10750	8	4	AT2G20760	4	172	AT3G10720	6	36	AT4G14920	4	16	AT5G11230	2	7
AT1G10760	1	102	AT1G10760	1	102	AT2G20770	1	15	AT3G10730	2	27	AT4G14930	1	72	AT5G11240	1	25
AT1G10770	9	28	AT1G10770	9	28	AT2G20780	4	31	AT3G10740	1	123	AT4G14940	1	5	AT5G11250	9	14
AT1G10780	4	4	AT1G10780	4	4	AT2G20790	2	32	AT3G10760	3	24	AT4G14950	1	51	AT5G11260	3	29
AT1G10800	7	2	AT1G10800	7	2	AT2G20800	2	1	AT3G10770	3	136	AT4G14960	2	765	AT5G11270	3	49
AT1G10810	4	4	AT1G10810	4	4	AT2G20805	11	3	AT3G10780	2	8	AT4G14965	2	33	AT5G11280	5	65
AT1G10830	1	50	AT1G10830	1	50	AT2G20810	6	68	AT3G10800	4	30	AT4G14970	2	35	AT5G11300	3	6
AT1G10840	2	147	AT1G10840	2	147	AT2G20820	4	205	AT3G10810	5	21	AT4G14980	11	3	AT5G11310	5	7
AT1G10850	4	106	AT1G10850	4	106	AT2G20830	1	59	AT3G10840	1	18	AT4G14990	2	33	AT5G11320	4	2
AT1G10870	2	20	AT1G10870	2	20	AT2G20840	2	13	AT3G10850	1	257	AT4G15000	2	941	AT5G11340	1	36
AT1G10880	6	5	AT1G10880	6	5	AT2G20850	4	11	AT3G10860	3	288	AT4G15010	4	26	AT5G11350	2	10
AT1G10900	4	22	AT1G10900	4	22	AT2G20860	1	169	AT3G10870	6	8	AT4G15020	6	22	AT5G11360	4	4
AT1G10910	2	14	AT1G10910	2	14	AT2G20870	8	147	AT3G10880	6	27	AT4G15030	2	23	AT5G11370	8	14
AT1G10920	7	8	AT1G10920	7	8	AT2G20875	4	44	AT3G10890	4	24	AT4G15040	6	2	AT5G11380	1	15
AT1G10940	4	108	AT1G10940	4	108	AT2G20880	4	6	AT3G10910	4	22	AT4G15090	6	14	AT5G11390	6	20
AT1G10950	2	189	AT1G10950	2	189	AT2G20890	1	266	AT3G10920	1	230	AT4G15093	1	17	AT5G11420	6	158
AT1G10960	1	243	AT1G10960	1	243	AT2G20900	2	106	AT3G10930	13	34	AT4G15110	2	37	AT5G11430	2	23
AT1G10970	4	11	AT1G10970	4	11	AT2G20920	1	126	AT3G10940	1	59	AT4G15120	11	8	AT5G11450	3	89
AT1G10980	2	56	AT1G10980	2	56	AT2G20930	2	72	AT3G10960	1	19	AT4G15130	2	22	AT5G11460	6	6
AT1G10990	13	7	AT1G10990	13	7	AT2G20940	3	5	AT3G10970	1	106	AT4G15140	6	23	AT5G11470	4	8
AT1G11000	6	20	AT1G11000	6	20	AT2G20950	8	51	AT3G10985	4	173	AT4G15160	6	69	AT5G11480	1	83
AT1G11020	2	19	AT1G11020	2	19	AT2G20960	8	111	AT3G11000	4	26	AT4G15200	4	3	AT5G11490	2	43
AT1G11050	4	26	AT1G11050	4	26	AT2G20970	11	44	AT3G11020	4	9	AT4G15210	3	148	AT5G11500	1	272
AT1G11060	2	23	AT1G11060	2	23	AT2G20980	2	24	AT3G11040	1	5	AT4G15230	5	3	AT5G11510	2	22
AT1G11070	6	3	AT1G11070	6	3	AT2G21040	4	1	AT3G11050	2	20	AT4G15250	4	4	AT5G11520	2	136
AT1G11080	5	13	AT1G11080	5	13	AT2G21045	1	14	AT3G11060	11	22	AT4G15260	6	9	AT5G11530	8	18
AT1G11090	4	17	AT1G11090	4	17	AT2G21050	2	35	AT3G11080	8	2	AT4G15270	7	5	AT5G11540	1	3
AT1G11100	2	5	AT1G11100	2	5	AT2G21060	2	59	AT3G11090	4	18	AT4G15280	6	3	AT5G11550	4	39
AT1G11120	5	4	AT1G11120	5	4	AT2G21070	1	24	AT3G11100	4	26	AT4G15290	5	9	AT5G11560	2	51
AT1G11130	4	27	AT1G11130	4	27	AT2G21080	4	10	AT3G11110	4	2	AT4G15330	5	7	AT5G11580	1	54
AT1G11160	1	5	AT1G11160	1	5	AT2G21090	4	7	AT3G11150	4	5	AT4G15340	4	2	AT5G11590	4	1
AT1G11170	4	16	AT1G11170	4	16	AT2G21100	6	4	AT3G11180	4	15	AT4G15380	6	2	AT5G11600	3	13
AT1G11190	1	42	AT1G11190	1	42	AT2G21120	3	52	AT3G11200	4	146	AT4G15390	8	136	AT5G11610	4	10
AT1G11200	2	30	AT1G11200	2	30	AT2G21130	1	57	AT3G11210	2	37	AT4G15400	8	6	AT5G11630	7	15
AT1G11210	6	51	AT1G11210	6	51	AT2G21140	6	50	AT3G11220	2	17	AT4G15410	2	34	AT5G11640	2	27
AT1G11220	6	6	AT1G11220	6	6	AT2G21160	2	267	AT3G11230	2	27	AT4G15415	3	57	AT5G11650	1	26
AT1G11240	6	62	AT1G11240	6	62	AT2G21170	2	422	AT3G11240	1	15	AT4G15420	2	47	AT5G11670	1	433
AT1G11260	4	582	AT1G11260	4	582	AT2G21180	7	35	AT3G11250	2	98	AT4G15430	4	9	AT5G11680	2	70
AT1G11270	6	18	AT1G11270	6	18	AT2G21185	11	52	AT3G11270	2	27	AT4G15440	1	33	AT5G11690	2	32
AT1G11280	6	14	AT1G11280	6	14	AT2G21195	6	45	AT3G11280	3	78	AT4G15460	12	1	AT5G11700	4	25
AT1G11290	4	2	AT1G11290	4	2	AT2G21200	7	3	AT3G11290	6	23	AT4G15470	1	168	AT5G11710	2	57
AT1G11300	6	3	AT1G11300	6	3	AT2G21210	7	40	AT3G11320	2	33	AT4G15475	2	40	AT5G11720	1	30
AT1G11310	6	119	AT1G11310	6	119	AT2G21220	6	15	AT3G11330	1	30	AT4G15480	6	26	AT5G11730	4	26
AT1G11320	4	11	AT1G11320	4	11	AT2G21230	4	52	AT3G11340	6	33	AT4G15490	6	57	AT5G11760	3	32
AT1G11330	6	20	AT1G11330	6	20	AT2G21240	4	62	AT3G11350	6	17	AT4G15500	6	9	AT5G11770	1	278
AT1G11340	6	1	AT1G11340	6	1	AT2G21270	2	56	AT3G11370	11	1	AT4G15510	1	25	AT5G11780	6	3
AT1G11350	6	21	AT1G11350	6	21	AT2G21280	1	45	AT3G11390	11	1	AT4G15520	1	23	AT5G11790	2	50
AT1G11360	4	69	AT1G11360	4	69	AT2G21290	6	79	AT3G11400	1	227	AT4G15530	1	103	AT5G11800	1	14
AT1G11370	6	5	AT1G11370	6	5	AT2G21300	4	32	AT3G11410	4	84	AT4G15545	2	300	AT5G11810	4	28
AT1G11380	4	13	AT1G11380	4	13	AT2G21320	4	10	AT3G11420	4	41	AT4G15550	6	126	AT5G11820	11	5
AT1G11390	1	12	AT1G11390	1	12	AT2G21330	2	1515	AT3G11430	4	7	AT4G15560	1	275	AT5G11840	1	31
AT1G11400	2	25	AT1G11400	2	25	AT2G21340	1	49	AT3G11440	4	9	AT4G15570	1	15	AT5G11850	3	29
AT1G11410	6	26	AT1G11410	6	26	AT2G21370	1	29	AT3G11450	2	56	AT4G15610	6	84	AT5G11860	2	55
AT1G11420	4	1	AT1G11420	4	1	AT2G21380	2	27	AT3G11480	6	18	AT4G15620	6	40	AT5G11870	1	1
AT1G11430	6	151	AT1G11430	6	151	AT2G21385	2	95	AT3G11490	2	9	AT4G15630	5	81	AT5G11890	4	43
AT1G11440	6	20	AT1G11440	6	20	AT2G21390	2	105	AT3G11500	2	55	AT4G15640	4	21	AT5G11900	2	31
AT1G11470	11	28	AT1G11470	11	28	AT2G21410	2	80	AT3G11510	2	557	AT4G15660	5	5	AT5G11910	1	16
AT1G11480	4	64	AT1G11480	4	64	AT2G21430	2	16	AT3G11520	2	11	AT4G15680	5	15	AT5G11920	4	13
AT1G11530	4	54	AT1G11530	4	54	AT2G21440	1	23	AT3G11530	2	45	AT4G15690	5	10	AT5G11930	5	1
AT1G11540	4	11	AT1G11540	4	11	AT2G21450	2	6	AT3G11540	1	26	AT4G15700	5	9	AT5G11940	4	4
AT1G11545	4	87	AT1G11545	4	87	AT2G21470	2	15	AT3G11550	6	11	AT4G15720	4	4	AT5G11950	4	34
AT1G11570	2	10	AT1G11570	2	10	AT2G21480	4	1	AT3G11560	2	104	AT4G15730	2	5	AT5G11960	2	45
AT1G11580	6	93	AT1G11580	6	93	AT2G21490	8	95	AT3G11580	4	12	AT4G15740	6	4	AT5G11970	4	47
AT1G11590	5	7	AT1G11590	5	7	AT2G21510	2	6	AT3G11590	4	55	AT4G15750	8	54	AT5G11980	2	52
AT1G11600	5	25	AT1G11600	5	25	AT2G21520	6	161	AT3G11600	4	74	AT4G15770	1	41	AT5G11990	11	9
AT1G11630	6	12	AT1G11630	6	12	AT2G21540	6	48	AT3G11620	2	21	AT4G15780	3	59	AT5G12000	6	2
AT1G11650	4	313	AT1G11650	4	313	AT2G21560	8	17	AT3G11630	1	490	AT4G15790	3	26	AT5G12010	2	27
AT1G11660	2	18	AT1G11660	2	18	AT2G21580	2	262	AT3G11640	11	41	AT4G15800	6	46	AT5G12020	4	38
AT1G11670	6	23	AT1G11670	6	23	AT2G21590	1	13	AT3G11650	6	29	AT4G15810	2	4	AT5G12030	4	39
AT1G11680	1	189	AT1G11680	1	189	AT2G21600	2	63	AT3G11660	6	107	AT4G15820	4	10	AT5G12040	1	61
AT1G11700	5	49	AT1G11700	5	49	AT2G21620	1	126	AT3G11670	2	36	AT4G15830	2	36	AT5G12050	9	35
AT1G11710	5	5	AT1G11710	5	5	AT2G21630	2	13	AT3G11690	7	62	AT4G15840	2	13	AT5G12080	4	52
AT1G11720	1	25	AT1G11720	1	25	AT2G21640	4	7	AT3G11700	1	115	AT4G15850	1	5	AT5G12100	5	8
AT1G11730	4	2	AT1G11730	4	2	AT2G21650	6	18	AT3G11710	1	122	AT4G15880	2	48	AT5G12110	2	28
AT1G11740	2	6	AT1G11740	2	6	AT2G21655	7	16	AT3G11730	2	47	AT4G15890	2	3	AT5G12120	5	48
AT1G11750	1	79	AT1G11750	1	79	AT2G21660	1	1525	AT3G11745	12	14	AT4G15900	1	47	AT5G12130	1	35
AT1G11755	2	21	AT1G11755	2	21	AT2G21710	2	32	AT3G11760	3	21	AT4G15910	6	151	AT5G12140	4	361
AT1G11770	7	3	AT1G11770	7	3	AT2G21740	6	23	AT3G11770	6	24	AT4G15920	6	27	AT5G12150	2	167
AT1G11780	1	17	AT1G11780	1	17	AT2G21770	4	2	AT3G11780	2	86	AT4G15930	2	79	AT5G12170	3	26
AT1G11790	1	17	AT1G11790	1	17	AT2G21780	11	4	AT3G11800	3	68	AT4G15940	1	82	AT5G12180	4	3
AT1G11800	1	20	AT1G11800	1	20	AT2G21790	1	45	AT3G11820	2	73	AT4G15950	11	48	AT5G12190	1	46
AT1G11840	1	498	AT1G11840	1	498	AT2G21800	4	8	AT3G11830	1	80	AT4G15955	1	17	AT5G12200	1	62
AT1G11850	11	310	AT1G11850	11	310	AT2G21820	5	11	AT3G11840	4	18	AT4G16000	11	17	AT5G12210	2	53
AT1G11860	1	694	AT1G11860	1	694	AT2G21830	8	14	AT3G11850	4	41	AT4G16030	2	2	AT5G12220	2	11
AT1G11870	1	15	AT1G11870	1	15	AT2G21850	8	6	AT3G11880	4	40	AT4G16040	13	8	AT5G12230	4	28
AT1G11880	2	8	AT1G11880	2	8	AT2G21860	2	35	AT3G11900	2	29	AT4G16050	6	5	AT5G12240	6	53
AT1G11890	2	45	AT1G11890	2	45	AT2G21870	4	233	AT3G11910	2	90	AT4G16060	2	17	AT5G12250	4	238
AT1G11900	2	4	AT1G11900	2	4	AT2G21880	2	15	AT3G11930	5	293	AT4G16090	11	33	AT5G12260	1	9
AT1G11910	3	455	AT1G11910	3	455	AT2G21930	11	34	AT3G11945	1	86	AT4G16100	4	37	AT5G12270	5	20
AT1G11915	6	3	AT1G11915	6	3	AT2G21940	1	23	AT3G11960	2	26	AT4G16110	3	21	AT5G12280	2	53
AT1G11920	4	1	AT1G11920	4	1	AT2G21950	6	60	AT3G11964	1	10	AT4G16120	4	36	AT5G12290	2	29
AT1G11930	1	101	AT1G11930	1	101	AT2G21960	1	95	AT3G12000	6	15	AT4G16130	1	35	AT5G12310	2	90
AT1G11940	5	10	AT1G11940	5	10	AT2G21970	4	143	AT3G12010	2	40	AT4G16140	12	20	AT5G12330	4	8
AT1G11950	3	6	AT1G11950	3	6	AT2G21990	4	23	AT3G12020	2	13	AT4G16143	2	128	AT5G12340	6	22
AT1G11960	4	16	AT1G11960	4	16	AT2G22000	13	13	AT3G12030	2	27	AT4G16146	4	32	AT5G12350	4	34
AT1G11990	4	41	AT1G11990	4	41	AT2G22010	2	23	AT3G12040	1	10	AT4G16155	1	79	AT5G12370	2	488
AT1G12000	1	210	AT1G12000	1	210	AT2G22030	7	1	AT3G12050	1	81	AT4G16160	4	14	AT5G12380	2	8
AT1G12010	6	26	AT1G12010	6	26	AT2G22050	6	16	AT3G12060	4	1	AT4G16180	3	40	AT5G12390	2	36
AT1G12020	6	13	AT1G12020	6	13	AT2G22060	11	33	AT3G12070	2	10	AT4G16190	2	553	AT5G12400	2	23
AT1G12030	4	1	AT1G12030	4	1	AT2G22070	4	3	AT3G12080	1	60	AT4G16210	1	31	AT5G12410	2	26
AT1G12040	4	2	AT1G12040	4	2	AT2G22080	13	126	AT3G12090	4	11	AT4G16250	1	5	AT5G12420	4	47
AT1G12050	1	88	AT1G12050	1	88	AT2G22090	4	36	AT3G12100	1	24	AT4G16260	5	120	AT5G12430	2	8
AT1G12070	2	5	AT1G12070	2	5	AT2G22100	2	7	AT3G12110	4	52	AT4G16265	1	25	AT5G12440	4	46
AT1G12090	6	2218	AT1G12090	6	2218	AT2G22120	2	37	AT3G12120	2	1876	AT4G16270	4	12	AT5G12450	11	7
AT1G12110	4	203	AT1G12110	4	203	AT2G22125	2	148	AT3G12130	2	65	AT4G16280	2	20	AT5G12470	3	81
AT1G12120	6	46	AT1G12120	6	46	AT2G22170	4	144	AT3G12140	3	50	AT4G16310	2	43	AT5G12480	4	59
AT1G12140	2	82	AT1G12140	2	82	AT2G22180	6	14	AT3G12150	1	39	AT4G16330	4	32	AT5G12840	4	23
AT1G12150	5	49	AT1G12150	5	49	AT2G22190	4	6	AT3G12170	1	6	AT4G16340	2	29	AT5G12850	3	55
AT1G12160	2	9	AT1G12160	2	9	AT2G22200	5	12	AT3G12180	2	46	AT4G16350	4	3	AT5G12860	1	226
AT1G12200	2	19	AT1G12200	2	19	AT2G22230	1	68	AT3G12190	9	11	AT4G16360	2	129	AT5G12870	4	9
AT1G12210	7	1	AT1G12210	7	1	AT2G22240	1	119	AT3G12200	2	36	AT4G16370	4	106	AT5G12880	12	9
AT1G12220	7	24	AT1G12220	7	24	AT2G22250	1	34	AT3G12203	6	10	AT4G16390	3	28	AT5G12890	6	16
AT1G12230	1	164	AT1G12230	1	164	AT2G22260	1	9	AT3G12210	1	40	AT4G16400	7	318	AT5G12900	4	10
AT1G12240	4	118	AT1G12240	4	118	AT2G22270	4	40	AT3G12250	6	37	AT4G16410	4	310	AT5G12930	4	27
AT1G12250	1	38	AT1G12250	1	38	AT2G22300	4	48	AT3G12260	2	170	AT4G16420	2	51	AT5G12940	4	72
AT1G12260	5	5	AT1G12260	5	5	AT2G22310	2	31	AT3G12270	2	17	AT4G16430	4	56	AT5G12970	6	5
AT1G12270	1	39	AT1G12270	1	39	AT2G22330	4	88	AT3G12280	2	36	AT4G16440	1	30	AT5G12980	2	34
AT1G12280	6	4	AT1G12280	6	4	AT2G22340	11	24	AT3G12290	1	193	AT4G16442	4	50	AT5G13000	6	45
AT1G12290	7	8	AT1G12290	7	8	AT2G22360	1	28	AT3G12300	2	18	AT4G16444	3	18	AT5G13010	2	64
AT1G12310	2	188	AT1G12310	2	188	AT2G22370	2	21	AT3G12320	6	37	AT4G16447	11	13	AT5G13020	3	31
AT1G12320	6	11	AT1G12320	6	11	AT2G22400	1	20	AT3G12340	1	47	AT4G16450	3	229	AT5G13030	1	86
AT1G12330	4	98	AT1G12330	4	98	AT2G22410	6	5	AT3G12350	4	68	AT4G16460	10	54	AT5G13050	1	62
AT1G12360	2	71	AT1G12360	2	71	AT2G22420	4	32	AT3G12360	6	29	AT4G16470	4	2	AT5G13070	2	26
AT1G12370	1	30	AT1G12370	1	30	AT2G22425	4	193	AT3G12370	1	41	AT4G16480	1	26	AT5G13080	5	24
AT1G12400	2	14	AT1G12400	2	14	AT2G22430	4	275	AT3G12380	2	34	AT4G16490	4	80	AT5G13090	6	50
AT1G12410	1	155	AT1G12410	1	155	AT2G22440	9	23	AT3G12390	2	117	AT4G16500	5	167	AT5G13100	5	64
AT1G12430	2	11	AT1G12430	2	11	AT2G22450	1	26	AT3G12400	2	57	AT4G16510	2	22	AT5G13110	2	25
AT1G12450	1	37	AT1G12450	1	37	AT2G22470	13	60	AT3G12440	1	2	AT4G16515	11	55	AT5G13120	1	97
AT1G12460	4	25	AT1G12460	4	25	AT2G22475	4	37	AT3G12460	4	3	AT4G16520	2	146	AT5G13130	2	64
AT1G12470	2	19	AT1G12470	2	19	AT2G22480	1	56	AT3G12470	6	2	AT4G16563	4	16	AT5G13140	6	153
AT1G12480	1	11	AT1G12480	1	11	AT2G22490	4	22	AT3G12480	2	131	AT4G16566	1	13	AT5G13150	6	2
AT1G12490	11	1	AT1G12490	11	1	AT2G22500	2	131	AT3G12490	4	194	AT4G16570	2	4	AT5G13160	4	25
AT1G12500	2	75	AT1G12500	2	75	AT2G22510	11	13	AT3G12500	5	58	AT4G16590	4	15	AT5G13170	6	69
AT1G12520	1	157	AT1G12520	1	157	AT2G22520	11	36	AT3G12510	11	12	AT4G16610	6	17	AT5G13180	4	98
AT1G12530	4	41	AT1G12530	4	41	AT2G22530	2	2	AT3G12520	1	6	AT4G16620	5	3	AT5G13190	4	94
AT1G12550	1	34	AT1G12550	1	34	AT2G22540	4	61	AT3G12530	2	4	AT4G16640	2	6	AT5G13200	4	32
AT1G12560	5	2	AT1G12560	5	2	AT2G22560	5	1	AT3G12550	4	20	AT4G16650	4	51	AT5G13220	6	22
AT1G12570	4	23	AT1G12570	4	23	AT2G22570	1	20	AT3G12560	4	36	AT4G16660	2	86	AT5G13230	4	1
AT1G12580	4	31	AT1G12580	4	31	AT2G22590	6	7	AT3G12570	4	97	AT4G16670	4	25	AT5G13240	2	40
AT1G12600	2	21	AT1G12600	2	21	AT2G22610	2	17	AT3G12580	2	108	AT4G16680	2	13	AT5G13270	4	3
AT1G12610	5	8	AT1G12610	5	8	AT2G22620	4	17	AT3G12600	3	86	AT4G16690	6	30	AT5G13280	1	72
AT1G12620	7	8	AT1G12620	7	8	AT2G22630	4	9	AT3G12610	4	719	AT4G16700	1	2	AT5G13290	4	41
AT1G12640	2	60	AT1G12640	2	60	AT2G22650	1	25	AT3G12620	4	38	AT4G16710	1	24	AT5G13300	2	31
AT1G12650	2	26	AT1G12650	2	26	AT2G22660	1	129	AT3G12630	4	146	AT4G16720	2	642	AT5G13310	6	32
AT1G12680	5	32	AT1G12680	5	32	AT2G22670	6	696	AT3G12640	2	41	AT4G16730	6	1	AT5G13320	5	18
AT1G12700	7	2	AT1G12700	7	2	AT2G22680	2	25	AT3G12650	4	46	AT4G16740	6	26	AT5G13330	4	18
AT1G12710	6	17	AT1G12710	6	17	AT2G22690	2	12	AT3G12670	2	31	AT4G16745	4	22	AT5G13390	3	60
AT1G12730	2	9	AT1G12730	2	9	AT2G22720	4	50	AT3G12680	5	13	AT4G16750	5	10	AT5G13400	2	58
AT1G12740	6	10	AT1G12740	6	10	AT2G22740	4	10	AT3G12685	1	11	AT4G16760	2	160	AT5G13410	1	42
AT1G12750	4	9	AT1G12750	4	9	AT2G22750	4	6	AT3G12690	4	13	AT4G16770	1	39	AT5G13420	1	155
AT1G12775	7	9	AT1G12775	7	9	AT2G22760	4	4	AT3G12700	4	38	AT4G16780	4	27	AT5G13450	1	299
AT1G12780	1	209	AT1G12780	1	209	AT2G22770	4	18	AT3G12710	1	83	AT4G16790	6	11	AT5G13460	4	12
AT1G12790	5	6	AT1G12790	5	6	AT2G22780	2	98	AT3G12720	4	4	AT4G16800	1	27	AT5G13470	4	11
AT1G12800	1	57	AT1G12800	1	57	AT2G22800	4	14	AT3G12730	4	10	AT4G16830	4	129	AT5G13480	1	10
AT1G12810	13	103	AT1G12810	13	103	AT2G22830	1	3	AT3G12740	2	107	AT4G16840	11	11	AT5G13490	2	81
AT1G12820	4	76	AT1G12820	4	76	AT2G22840	4	35	AT3G12750	4	52	AT4G16845	2	16	AT5G13500	2	43
AT1G12830	8	27	AT1G12830	8	27	AT2G22850	4	19	AT3G12760	2	105	AT4G16850	7	21	AT5G13510	1	133
AT1G12840	2	242	AT1G12840	2	242	AT2G22860	9	23	AT3G12770	4	2	AT4G16860	8	40	AT5G13520	1	62
AT1G12845	9	29	AT1G12845	9	29	AT2G22870	1	38	AT3G12780	1	852	AT4G16880	9	8	AT5G13530	1	17
AT1G12850	1	78	AT1G12850	1	78	AT2G22880	6	7	AT3G12800	1	131	AT4G16890	8	34	AT5G13550	1	18
AT1G12860	4	36	AT1G12860	4	36	AT2G22890	1	19	AT3G12810	2	17	AT4G16900	8	9	AT5G13560	5	53
AT1G12880	3	9	AT1G12880	3	9	AT2G22900	4	36	AT3G12820	4	7	AT4G16920	8	10	AT5G13570	1	35
AT1G12900	1	1259	AT1G12900	1	1259	AT2G22910	1	20	AT3G12830	4	13	AT4G16950	8	60	AT5G13580	4	9
AT1G12910	2	121	AT1G12910	2	121	AT2G22920	6	5	AT3G12860	2	9	AT4G16970	1	11	AT5G13590	7	11
AT1G12930	2	23	AT1G12930	2	23	AT2G22930	6	5	AT3G12870	6	4	AT4G16990	9	71	AT5G13610	1	28
AT1G12940	2	13	AT1G12940	2	13	AT2G22960	6	5	AT3G12890	3	4	AT4G17000	6	8	AT5G13630	1	475
AT1G12950	6	13	AT1G12950	6	13	AT2G22970	6	98	AT3G12910	4	4	AT4G17010	6	23	AT5G13640	2	71
AT1G12970	1	16	AT1G12970	1	16	AT2G22980	6	42	AT3G12920	4	25	AT4G17020	2	26	AT5G13650	1	239
AT1G12990	1	26	AT1G12990	1	26	AT2G22990	6	395	AT3G12930	1	95	AT4G17030	5	30	AT5G13670	6	24
AT1G13000	4	15	AT1G13000	4	15	AT2G23030	4	21	AT3G12940	4	19	AT4G17040	1	219	AT5G13680	2	13
AT1G13020	4	44	AT1G13020	4	44	AT2G23040	13	2	AT3G12950	4	32	AT4G17060	8	22	AT5G13690	1	28
AT1G13030	3	15	AT1G13030	3	15	AT2G23050	4	29	AT3G12955	5	3	AT4G17070	2	57	AT5G13700	2	19
AT1G13040	4	1	AT1G13040	4	1	AT2G23060	4	7	AT3G12960	6	1	AT4G17080	1	32	AT5G13710	1	138
AT1G13050	6	32	AT1G13050	6	32	AT2G23070	2	180	AT3G12980	2	24	AT4G17090	3	273	AT5G13720	1	43
AT1G13080	6	92	AT1G13080	6	92	AT2G23080	2	243	AT3G13000	4	37	AT4G17140	2	76	AT5G13730	1	18
AT1G13090	6	65	AT1G13090	6	65	AT2G23090	2	448	AT3G13030	4	19	AT4G17150	1	14	AT5G13740	4	31
AT1G13100	6	10	AT1G13100	6	10	AT2G23110	6	19	AT3G13040	4	66	AT4G17170	2	141	AT5G13750	4	34
AT1G13110	6	209	AT1G13110	6	209	AT2G23120	9	219	AT3G13050	1	20	AT4G17180	4	20	AT5G13760	2	39
AT1G13120	2	29	AT1G13120	2	29	AT2G23130	13	27	AT3G13060	6	89	AT4G17190	1	28	AT5G13770	4	95
AT1G13130	1	2	AT1G13130	1	2	AT2G23150	2	18	AT3G13062	2	64	AT4G17215	6	4	AT5G13780	1	129
AT1G13140	4	5	AT1G13140	4	5	AT2G23160	11	5	AT3G13065	4	1	AT4G17220	4	3	AT5G13790	4	9
AT1G13150	4	3	AT1G13150	4	3	AT2G23170	5	39	AT3G13070	1	30	AT4G17230	4	84	AT5G13800	1	70
AT1G13160	2	23	AT1G13160	2	23	AT2G23180	6	19	AT3G13090	4	1	AT4G17240	5	9	AT5G13810	4	78
AT1G13170	2	25	AT1G13170	2	25	AT2G23200	6	14	AT3G13100	4	2	AT4G17245	6	48	AT5G13820	4	17
AT1G13180	2	8	AT1G13180	2	8	AT2G23210	6	1	AT3G13110	1	140	AT4G17250	7	20	AT5G13830	1	1
AT1G13190	1	40	AT1G13190	1	40	AT2G23240	6	2	AT3G13120	1	340	AT4G17260	1	60	AT5G13840	2	133
AT1G13195	4	16	AT1G13195	4	16	AT2G23260	6	4	AT3G13130	7	1	AT4G17270	2	74	AT5G13850	2	206
AT1G13210	3	26	AT1G13210	3	26	AT2G23270	9	8	AT3G13150	5	8	AT4G17280	4	48	AT5G13870	4	7
AT1G13220	4	23	AT1G13220	4	23	AT2G23290	2	49	AT3G13160	4	39	AT4G17300	1	39	AT5G13880	6	2
AT1G13230	4	9	AT1G13230	4	9	AT2G23300	4	5	AT3G13175	7	23	AT4G17310	8	21	AT5G13890	4	23
AT1G13250	4	25	AT1G13250	4	25	AT2G23310	2	78	AT3G13180	1	24	AT4G17330	4	61	AT5G13900	5	4
AT1G13260	4	143	AT1G13260	4	143	AT2G23320	4	114	AT3G13190	9	14	AT4G17340	4	283	AT5G13930	4	409
AT1G13270	1	111	AT1G13270	1	111	AT2G23340	4	18	AT3G13200	2	160	AT4G17350	4	11	AT5G13950	2	30
AT1G13280	1	84	AT1G13280	1	84	AT2G23350	2	343	AT3G13222	4	25	AT4G17360	1	16	AT5G13960	4	19
AT1G13290	4	2	AT1G13290	4	2	AT2G23360	4	5	AT3G13225	3	16	AT4G17370	1	6	AT5G13970	4	20
AT1G13300	3	11	AT1G13300	3	11	AT2G23380	2	20	AT3G13226	1	28	AT4G17380	1	2	AT5G13980	2	89
AT1G13310	3	5	AT1G13310	3	5	AT2G23390	1	24	AT3G13228	2	3	AT4G17390	2	488	AT5G13990	6	2
AT1G13320	2	46	AT1G13320	2	46	AT2G23410	1	5	AT3G13230	1	29	AT4G17410	2	19	AT5G14000	5	15
AT1G13330	2	20	AT1G13330	2	20	AT2G23420	1	46	AT3G13235	2	71	AT4G17420	1	34	AT5G14020	4	5
AT1G13340	3	21	AT1G13340	3	21	AT2G23430	11	22	AT3G13280	6	30	AT4G17430	4	11	AT5G14030	2	240
AT1G13370	2	5	AT1G13370	2	5	AT2G23440	9	2	AT3G13310	1	54	AT4G17460	4	62	AT5G14040	2	465
AT1G13380	4	57	AT1G13380	4	57	AT2G23450	4	37	AT3G13320	2	67	AT4G17470	2	6	AT5G14050	1	49
AT1G13410	6	2	AT1G13410	6	2	AT2G23460	2	28	AT3G13330	2	17	AT4G17480	2	36	AT5G14070	4	8
AT1G13420	6	11	AT1G13420	6	11	AT2G23470	2	18	AT3G13340	3	70	AT4G17483	2	3	AT5G14080	4	11
AT1G13440	1	2053	AT1G13440	1	2053	AT2G23510	5	1	AT3G13350	2	31	AT4G17486	4	38	AT5G14090	6	60
AT1G13450	4	57	AT1G13450	4	57	AT2G23530	2	26	AT3G13360	8	39	AT4G17490	5	40	AT5G14100	1	15
AT1G13460	3	16	AT1G13460	3	16	AT2G23540	4	24	AT3G13370	12	36	AT4G17500	4	87	AT5G14105	4	26
AT1G13470	6	10	AT1G13470	6	10	AT2G23550	4	12	AT3G13380	4	18	AT4G17505	6	10	AT5G14120	6	253
AT1G13540	6	4	AT1G13540	6	4	AT2G23560	6	10	AT3G13390	6	19	AT4G17510	2	68	AT5G14130	5	30
AT1G13560	2	63	AT1G13560	2	63	AT2G23580	4	10	AT3G13400	6	91	AT4G17520	4	220	AT5G14150	6	7
AT1G13570	6	18	AT1G13570	6	18	AT2G23610	6	52	AT3G13410	4	311	AT4G17530	2	128	AT5G14170	2	78
AT1G13580	2	14	AT1G13580	2	14	AT2G23620	6	18	AT3G13420	4	1	AT4G17540	6	9	AT5G14180	2	21
AT1G13590	11	2	AT1G13590	11	2	AT2G23640	4	1	AT3G13430	4	14	AT4G17550	2	11	AT5G14210	4	20
AT1G13600	4	6	AT1G13600	4	6	AT2G23660	4	2	AT3G13440	1	89	AT4G17560	1	150	AT5G14220	1	42
AT1G13610	2	32	AT1G13610	2	32	AT2G23670	7	179	AT3G13445	1	58	AT4G17570	3	41	AT5G14230	1	20
AT1G13640	3	71	AT1G13640	3	71	AT2G23680	4	11	AT3G13450	1	62	AT4G17585	6	15	AT5G14240	2	88
AT1G13650	7	15	AT1G13650	7	15	AT2G23690	6	24	AT3G13460	4	243	AT4G17600	3	244	AT5G14250	2	57
AT1G13670	11	13	AT1G13670	11	13	AT2G23700	6	14	AT3G13470	1	64	AT4G17610	1	4	AT5G14260	2	97
AT1G13680	1	1	AT1G13680	1	1	AT2G23740	2	31	AT3G13480	7	14	AT4G17615	4	18	AT5G14270	4	27
AT1G13690	1	55	AT1G13690	1	55	AT2G23760	5	36	AT3G13490	1	49	AT4G17620	2	28	AT5G14300	2	2
AT1G13700	1	18	AT1G13700	1	18	AT2G23770	4	5	AT3G13510	6	79	AT4G17640	2	85	AT5G14310	1	30
AT1G13710	4	9	AT1G13710	4	9	AT2G23780	2	36	AT3G13520	9	359	AT4G17650	1	72	AT5G14320	1	299
AT1G13730	2	25	AT1G13730	2	25	AT2G23800	1	110	AT3G13540	4	10	AT4G17660	4	3	AT5G14330	11	6
AT1G13740	4	48	AT1G13740	4	48	AT2G23810	4	157	AT3G13550	2	13	AT4G17670	6	23	AT5G14340	4	3
AT1G13750	2	12	AT1G13750	2	12	AT2G23840	1	12	AT3G13560	4	67	AT4G17695	4	7	AT5G14370	4	37
AT1G13790	4	10	AT1G13790	4	10	AT2G23890	1	9	AT3G13570	2	73	AT4G17720	4	55	AT5G14390	4	54
AT1G13810	1	43	AT1G13810	1	43	AT2G23900	4	13	AT3G13580	2	89	AT4G17730	2	67	AT5G14410	7	50
AT1G13830	4	10	AT1G13830	4	10	AT2G23910	4	11	AT3G13590	11	6	AT4G17740	1	38	AT5G14420	2	41
AT1G13870	2	11	AT1G13870	2	11	AT2G23930	2	113	AT3G13610	4	22	AT4G17750	3	16	AT5G14430	4	99
AT1G13880	4	29	AT1G13880	4	29	AT2G23940	2	35	AT3G13620	2	25	AT4G17760	2	4	AT5G14440	5	62
AT1G13900	2	17	AT1G13900	2	17	AT2G23945	6	5	AT3G13630	11	25	AT4G17770	4	38	AT5G14450	6	14
AT1G13910	1	13	AT1G13910	1	13	AT2G23950	4	16	AT3G13640	1	8	AT4G17785	4	6	AT5G14460	1	21
AT1G13920	6	3	AT1G13920	6	3	AT2G23970	1	8	AT3G13650	6	18	AT4G17790	1	51	AT5G14500	4	8
AT1G13930	8	2824	AT1G13930	8	2824	AT2G23980	4	44	AT3G13670	3	169	AT4G17800	4	22	AT5G14510	4	2
AT1G13940	5	14	AT1G13940	5	14	AT2G23990	6	6	AT3G13672	4	115	AT4G17810	4	12	AT5G14520	2	26
AT1G13950	2	16	AT1G13950	2	16	AT2G24010	4	1	AT3G13674	9	11	AT4G17830	1	95	AT5G14530	1	19
AT1G13960	4	32	AT1G13960	4	32	AT2G24020	1	48	AT3G13680	11	2	AT4G17840	4	79	AT5G14540	3	70
AT1G13970	2	22	AT1G13970	2	22	AT2G24040	2	16	AT3G13682	1	1	AT4G17860	6	25	AT5G14550	4	19
AT1G13980	2	44	AT1G13980	2	44	AT2G24050	2	35	AT3G13690	4	66	AT4G17870	4	173	AT5G14560	13	7
AT1G13990	5	56	AT1G13990	5	56	AT2G24060	1	92	AT3G13720	4	43	AT4G17880	4	47	AT5G14570	1	40
AT1G14000	2	87	AT1G14000	2	87	AT2G24070	4	3	AT3G13730	5	10	AT4G17890	2	96	AT5G14580	1	6
AT1G14020	4	12	AT1G14020	4	12	AT2G24090	1	113	AT3G13740	1	37	AT4G17895	2	10	AT5G14590	1	49
AT1G14030	2	22	AT1G14030	2	22	AT2G24100	4	32	AT3G13750	6	606	AT4G17940	5	49	AT5G14600	1	19
AT1G14040	2	2	AT1G14040	2	2	AT2G24120	1	29	AT3G13770	4	2	AT4G17950	4	22	AT5G14610	2	34
AT1G14060	2	14	AT1G14060	2	14	AT2G24140	6	4	AT3G13772	2	44	AT4G17960	4	12	AT5G14620	1	11
AT1G14070	4	10	AT1G14070	4	10	AT2G24150	2	70	AT3G13780	4	8	AT4G17970	6	12	AT5G14640	4	43
AT1G14080	4	2	AT1G14080	4	2	AT2G24170	2	15	AT3G13782	2	2	AT4G17980	4	2	AT5G14650	4	2
AT1G14120	2	27	AT1G14120	2	27	AT2G24180	6	109	AT3G13790	4	61	AT4G17990	11	26	AT5G14660	1	48
AT1G14130	2	32	AT1G14130	2	32	AT2G24190	6	51	AT3G13800	1	18	AT4G18010	4	26	AT5G14670	3	1
AT1G14140	2	31	AT1G14140	2	31	AT2G24200	1	347	AT3G13810	4	25	AT4G18020	3	66	AT5G14680	1	21
AT1G14150	4	168	AT1G14150	4	168	AT2G24210	6	2	AT3G13820	11	2	AT4G18030	4	157	AT5G14690	7	3
AT1G14180	4	11	AT1G14180	4	11	AT2G24220	5	9	AT3G13840	4	2	AT4G18040	2	69	AT5G14700	4	30
AT1G14200	2	33	AT1G14200	2	33	AT2G24230	4	18	AT3G13860	1	48	AT4G18050	4	2	AT5G14710	2	47
AT1G14210	1	59	AT1G14210	1	59	AT2G24240	2	15	AT3G13870	2	108	AT4G18060	2	76	AT5G14720	3	61
AT1G14220	1	1	AT1G14220	1	1	AT2G24250	7	9	AT3G13890	4	5	AT4G18070	9	113	AT5G14730	11	33
AT1G14240	2	23	AT1G14240	2	23	AT2G24255	11	16	AT3G13910	4	43	AT4G18080	11	8	AT5G14740	4	693
AT1G14260	5	23	AT1G14260	5	23	AT2G24260	4	21	AT3G13920	2	962	AT4G18090	11	28	AT5G14750	6	2
AT1G14270	1	39	AT1G14270	1	39	AT2G24270	1	484	AT3G13930	1	123	AT4G18130	1	24	AT5G14760	1	46
AT1G14280	7	73	AT1G14280	7	73	AT2G24280	2	61	AT3G13940	2	34	AT4G18140	2	21	AT5G14770	4	2
AT1G14290	2	72	AT1G14290	2	72	AT2G24290	5	24	AT3G13950	6	9	AT4G18160	1	12	AT5G14780	1	446
AT1G14300	2	27	AT1G14300	2	27	AT2G24300	4	11	AT3G13960	4	14	AT4G18170	4	11	AT5G14790	2	24
AT1G14310	1	20	AT1G14310	1	20	AT2G24310	11	39	AT3G13980	6	13	AT4G18230	1	24	AT5G14800	1	250
AT1G14320	2	649	AT1G14320	2	649	AT2G24320	4	30	AT3G14000	4	17	AT4G18240	1	41	AT5G14850	1	14
AT1G14330	4	24	AT1G14330	4	24	AT2G24330	2	18	AT3G14010	2	61	AT4G18250	6	14	AT5G14870	4	2
AT1G14340	4	11	AT1G14340	4	11	AT2G24360	4	113	AT3G14020	4	3	AT4G18260	2	17	AT5G14880	4	25
AT1G14345	1	82	AT1G14345	1	82	AT2G24390	1	12	AT3G14050	1	33	AT4G18270	1	3	AT5G14890	4	11
AT1G14350	2	45	AT1G14350	2	45	AT2G24400	4	3	AT3G14060	8	9	AT4G18280	11	68	AT5G14910	4	126
AT1G14360	2	78	AT1G14360	2	78	AT2G24420	4	132	AT3G14067	4	187	AT4G18290	4	4	AT5G14920	5	224
AT1G14370	5	44	AT1G14370	5	44	AT2G24430	4	16	AT3G14075	2	22	AT4G18300	1	9	AT5G14930	5	24
AT1G14380	4	76	AT1G14380	4	76	AT2G24440	2	41	AT3G14080	2	27	AT4G18330	1	17	AT5G14940	4	10
AT1G14400	2	180	AT1G14400	2	180	AT2G24450	4	20	AT3G14090	6	26	AT4G18340	4	9	AT5G14950	2	33
AT1G14410	3	44	AT1G14410	3	44	AT2G24460	11	9	AT3G14100	2	220	AT4G18350	4	2	AT5G14970	1	79
AT1G14420	6	16	AT1G14420	6	16	AT2G24490	2	57	AT3G14110	3	126	AT4G18360	2	10	AT5G14990	4	43
AT1G14430	1	22	AT1G14430	1	22	AT2G24500	2	62	AT3G14120	2	24	AT4G18370	1	60	AT5G15010	6	10
AT1G14440	4	25	AT1G14440	4	25	AT2G24520	4	5	AT3G14160	1	10	AT4G18375	4	3	AT5G15020	2	14
AT1G14450	4	112	AT1G14450	4	112	AT2G24530	4	7	AT3G14180	4	47	AT4G18390	4	68	AT5G15050	4	23
AT1G14460	1	12	AT1G14460	1	12	AT2G24540	4	32	AT3G14190	8	23	AT4G18395	9	11	AT5G15060	6	30
AT1G14470	4	1	AT1G14470	4	1	AT2G24550	6	72	AT3G14200	1	54	AT4G18400	6	25	AT5G15070	2	5
AT1G14480	7	5	AT1G14480	7	5	AT2G24570	4	54	AT3G14205	2	22	AT4G18425	5	19	AT5G15090	2	160
AT1G14490	9	3	AT1G14490	9	3	AT2G24580	1	22	AT3G14210	4	243	AT4G18430	2	7	AT5G15110	6	2
AT1G14510	4	93	AT1G14510	4	93	AT2G24590	2	34	AT3G14220	4	48	AT4G18450	4	3	AT5G15120	4	35
AT1G14530	2	22	AT1G14530	2	22	AT2G24600	1	24	AT3G14225	4	1	AT4G18460	1	12	AT5G15130	4	9
AT1G14540	5	26	AT1G14540	5	26	AT2G24610	5	3	AT3G14230	4	270	AT4G18465	2	9	AT5G15140	1	15
AT1G14560	2	17	AT1G14560	2	17	AT2G24620	6	42	AT3G14240	4	169	AT4G18470	5	7	AT5G15150	4	13
AT1G14570	2	114	AT1G14570	2	114	AT2G24630	4	10	AT3G14270	2	41	AT4G18480	1	243	AT5G15160	6	8
AT1G14580	4	32	AT1G14580	4	32	AT2G24640	2	22	AT3G14280	6	24	AT4G18490	6	20	AT5G15170	2	18
AT1G14610	1	87	AT1G14610	1	87	AT2G24762	6	29	AT3G14290	1	110	AT4G18500	13	7	AT5G15180	5	12
AT1G14620	2	36	AT1G14620	2	36	AT2G24765	2	96	AT3G14310	6	242	AT4G18510	11	1	AT5G15190	11	10
AT1G14640	2	1	AT1G14640	2	1	AT2G24790	3	225	AT3G14330	4	10	AT4G18520	4	11	AT5G15200	1	947
AT1G14650	2	122	AT1G14650	2	122	AT2G24800	5	1	AT3G14340	13	25	AT4G18530	4	13	AT5G15210	4	92
AT1G14660	1	5	AT1G14660	1	5	AT2G24820	1	79	AT3G14350	4	60	AT4G18540	1	21	AT5G15230	5	342
AT1G14670	2	126	AT1G14670	2	126	AT2G24830	2	25	AT3G14360	4	14	AT4G18550	6	5	AT5G15240	4	3
AT1G14685	4	50	AT1G14685	4	50	AT2G24840	6	3	AT3G14370	4	9	AT4G18570	4	60	AT5G15280	5	3
AT1G14687	4	21	AT1G14687	4	21	AT2G24850	2	51	AT3G14380	6	2	AT4G18580	11	31	AT5G15290	6	9
AT1G14700	1	25	AT1G14700	1	25	AT2G24860	3	61	AT3G14395	11	14	AT4G18590	3	30	AT5G15310	4	29
AT1G14710	2	91	AT1G14710	2	91	AT2G24950	6	29	AT3G14400	2	67	AT4G18593	2	20	AT5G15320	5	131
AT1G14720	4	94	AT1G14720	4	94	AT2G24960	6	19	AT3G14410	2	24	AT4G18600	2	15	AT5G15330	2	27
AT1G14730	2	5	AT1G14730	2	5	AT2G24970	3	6	AT3G14430	4	73	AT4G18610	5	8	AT5G15340	4	2
AT1G14740	4	56	AT1G14740	4	56	AT2G25000	4	14	AT3G14440	4	16	AT4G18630	9	10	AT5G15350	4	158
AT1G14750	2	2	AT1G14750	2	2	AT2G25010	6	18	AT3G14450	2	3	AT4G18640	4	38	AT5G15360	12	35
AT1G14760	6	2	AT1G14760	6	2	AT2G25060	6	33	AT3G14470	8	1	AT4G18650	6	2	AT5G15390	1	14
AT1G14770	6	10	AT1G14770	6	10	AT2G25070	2	86	AT3G14520	8	8	AT4G18670	4	86	AT5G15400	2	24
AT1G14780	4	9	AT1G14780	4	9	AT2G25080	1	252	AT3G14560	11	55	AT4G18700	6	72	AT5G15410	4	87
AT1G14790	2	22	AT1G14790	2	22	AT2G25090	4	4	AT3G14570	6	1	AT4G18710	4	233	AT5G15420	13	2
AT1G14800	6	14	AT1G14800	6	14	AT2G25100	1	22	AT3G14580	4	3	AT4G18720	2	1	AT5G15440	4	40
AT1G14810	1	72	AT1G14810	1	72	AT2G25110	1	107	AT3G14595	4	38	AT4G18740	7	15	AT5G15450	1	56
AT1G14820	2	34	AT1G14820	2	34	AT2G25140	1	24	AT3G14600	2	148	AT4G18750	4	3	AT5G15460	4	28
AT1G14830	2	64	AT1G14830	2	64	AT2G25150	5	5	AT3G14610	6	25	AT4G18770	2	18	AT5G15470	4	33
AT1G14840	4	28	AT1G14840	4	28	AT2G25160	7	4	AT3G14620	6	48	AT4G18780	4	31	AT5G15490	1	120
AT1G14850	2	25	AT1G14850	2	25	AT2G25170	2	50	AT3G14630	6	6	AT4G18800	2	31	AT5G15510	4	12
AT1G14890	6	182	AT1G14890	6	182	AT2G25180	3	10	AT3G14650	6	55	AT4G18810	1	86	AT5G15520	2	24
AT1G14900	6	82	AT1G14900	6	82	AT2G25190	4	22	AT3G14660	6	88	AT4G18820	1	9	AT5G15530	1	129
AT1G14910	6	42	AT1G14910	6	42	AT2G25200	4	44	AT3G14670	13	8	AT4G18840	6	2	AT5G15540	2	7
AT1G14920	4	80	AT1G14920	4	80	AT2G25210	2	196	AT3G14680	6	11	AT4G18870	4	2	AT5G15550	1	43
AT1G14930	8	12	AT1G14930	8	12	AT2G25220	4	4	AT3G14690	6	52	AT4G18880	4	22	AT5G15570	2	15
AT1G14940	8	16	AT1G14940	8	16	AT2G25250	9	39	AT3G14700	6	9	AT4G18890	4	22	AT5G15580	6	50
AT1G14950	8	38	AT1G14950	8	38	AT2G25270	4	55	AT3G14710	7	1	AT4G18910	1	59	AT5G15600	4	15
AT1G14960	8	12	AT1G14960	8	12	AT2G25280	1	75	AT3G14720	4	21	AT4G18920	1	8	AT5G15610	2	62
AT1G14970	4	4	AT1G14970	4	4	AT2G25300	4	4	AT3G14730	4	2	AT4G18930	1	71	AT5G15630	4	8
AT1G14980	1	209	AT1G14980	1	209	AT2G25310	2	64	AT3G14740	2	8	AT4G18950	2	47	AT5G15640	2	71
AT1G14990	4	13	AT1G14990	4	13	AT2G25350	3	3	AT3G14750	4	24	AT4G18960	5	22	AT5G15680	2	17
AT1G15000	1	29	AT1G15000	1	29	AT2G25355	1	20	AT3G14760	5	10	AT4G18970	6	121	AT5G15700	1	5
AT1G15010	4	15	AT1G15010	4	15	AT2G25420	4	12	AT3G14770	6	82	AT4G18975	4	27	AT5G15710	4	14
AT1G15020	2	49	AT1G15020	2	49	AT2G25430	4	87	AT3G14780	4	12	AT4G18980	4	6	AT5G15720	4	9
AT1G15040	1	38	AT1G15040	1	38	AT2G25450	6	366	AT3G14790	2	39	AT4G19000	2	2	AT5G15725	11	3
AT1G15050	5	4	AT1G15050	5	4	AT2G25460	4	9	AT3G14840	6	58	AT4G19010	4	6	AT5G15730	4	17
AT1G15060	1	30	AT1G15060	1	30	AT2G25470	6	5	AT3G14850	6	10	AT4G19030	1	18	AT5G15740	4	35
AT1G15080	4	10	AT1G15080	4	10	AT2G25490	2	219	AT3G14860	2	40	AT4G19040	4	37	AT5G15750	1	17
AT1G15100	2	43	AT1G15100	2	43	AT2G25510	13	1401	AT3G14890	2	21	AT4G19070	4	17	AT5G15760	1	11
AT1G15110	2	19	AT1G15110	2	19	AT2G25520	2	72	AT3G14900	4	13	AT4G19095	13	10	AT5G15770	1	5
AT1G15120	2	140	AT1G15120	2	140	AT2G25530	1	7	AT3G14910	2	10	AT4G19100	1	30	AT5G15780	6	214
AT1G15130	2	54	AT1G15130	2	54	AT2G25540	4	9	AT3G14920	1	16	AT4G19110	2	145	AT5G15790	3	18
AT1G15140	1	78	AT1G15140	1	78	AT2G25560	4	10	AT3G14930	1	96	AT4G19120	4	79	AT5G15800	6	50
AT1G15170	4	10	AT1G15170	4	10	AT2G25565	11	26	AT3G14940	1	45	AT4G19130	2	1	AT5G15810	1	31
AT1G15180	4	35	AT1G15180	4	35	AT2G25570	1	62	AT3G14960	4	21	AT4G19140	4	53	AT5G15830	4	8
AT1G15190	9	27	AT1G15190	9	27	AT2G25580	4	7	AT3G14980	4	25	AT4G19150	1	39	AT5G15840	4	17
AT1G15200	2	45	AT1G15200	2	45	AT2G25590	6	14	AT3G14990	1	581	AT4G19160	1	120	AT5G15850	3	55
AT1G15210	4	16	AT1G15210	4	16	AT2G25600	4	9	AT3G15000	6	210	AT4G19170	4	111	AT5G15860	1	32
AT1G15220	1	20	AT1G15220	1	20	AT2G25610	2	88	AT3G15010	2	21	AT4G19185	4	21	AT5G15870	1	11
AT1G15230	6	78	AT1G15230	6	78	AT2G25620	3	32	AT3G15020	2	72	AT4G19210	1	169	AT5G15880	4	19
AT1G15250	2	50	AT1G15250	2	50	AT2G25625	6	46	AT3G15030	4	30	AT4G19220	4	1	AT5G15890	5	3
AT1G15260	7	88	AT1G15260	7	88	AT2G25630	5	1	AT3G15040	4	36	AT4G19230	4	21	AT5G15900	5	2
AT1G15270	6	228	AT1G15270	6	228	AT2G25640	2	7	AT3G15050	4	1	AT4G19240	12	84	AT5G15910	1	32
AT1G15280	6	45	AT1G15280	6	45	AT2G25650	6	26	AT3G15060	2	16	AT4G19350	6	43	AT5G15920	1	3
AT1G15290	2	47	AT1G15290	2	47	AT2G25660	1	12	AT3G15070	4	38	AT4G19370	5	35	AT5G15930	2	30
AT1G15310	1	18	AT1G15310	1	18	AT2G25670	6	98	AT3G15080	2	12	AT4G19380	1	22	AT5G15940	1	3
AT1G15320	6	26	AT1G15320	6	26	AT2G25680	1	12	AT3G15090	1	47	AT4G19390	1	31	AT5G15950	2	83
AT1G15330	2	18	AT1G15330	2	18	AT2G25690	6	6	AT3G15095	6	114	AT4G19400	5	10	AT5G15980	4	24
AT1G15340	4	210	AT1G15340	4	210	AT2G25710	1	22	AT3G15110	3	34	AT4G19410	6	263	AT5G16000	4	19
AT1G15350	4	65	AT1G15350	4	65	AT2G25720	4	42	AT3G15120	1	10	AT4G19420	6	91	AT5G16010	1	66
AT1G15360	4	13	AT1G15360	4	13	AT2G25730	2	24	AT3G15140	1	8	AT4G19430	9	133	AT5G16030	7	78
AT1G15370	3	78	AT1G15370	3	78	AT2G25735	9	46	AT3G15150	2	12	AT4G19440	4	7	AT5G16040	1	36
AT1G15380	1	48	AT1G15380	1	48	AT2G25740	1	18	AT3G15160	2	23	AT4G19450	6	42	AT5G16050	3	185
AT1G15390	1	34	AT1G15390	1	34	AT2G25760	3	39	AT3G15170	4	3	AT4G19460	1	8	AT5G16060	2	55
AT1G15400	6	84	AT1G15400	6	84	AT2G25780	4	19	AT3G15180	2	32	AT4G19480	13	27	AT5G16070	1	59
AT1G15410	1	23	AT1G15410	1	23	AT2G25790	4	24	AT3G15190	3	210	AT4G19500	9	29	AT5G16080	5	13
AT1G15420	2	39	AT1G15420	2	39	AT2G25800	3	46	AT3G15200	6	74	AT4G19510	8	16	AT5G16100	6	10
AT1G15430	4	19	AT1G15430	4	19	AT2G25810	5	13	AT3G15210	4	101	AT4G19530	8	33	AT5G16110	6	238
AT1G15440	1	27	AT1G15440	1	27	AT2G25820	4	44	AT3G15220	2	20	AT4G19540	1	17	AT5G16120	4	45
AT1G15460	2	10	AT1G15460	2	10	AT2G25830	1	26	AT3G15240	4	26	AT4G19600	2	38	AT5G16130	2	600
AT1G15470	1	35	AT1G15470	1	35	AT2G25840	1	52	AT3G15250	9	24	AT4G19610	2	42	AT5G16140	1	13
AT1G15480	4	237	AT1G15480	4	237	AT2G25850	2	30	AT3G15260	4	71	AT4G19620	11	32	AT5G16150	1	157
AT1G15490	1	16	AT1G15490	1	16	AT2G25870	1	39	AT3G15270	6	35	AT4G19640	2	90	AT5G16160	8	64
AT1G15510	4	6	AT1G15510	4	6	AT2G25880	2	5	AT3G15280	9	6	AT4G19650	4	8	AT5G16180	4	16
AT1G15520	4	11	AT1G15520	4	11	AT2G25890	4	15	AT3G15290	1	71	AT4G19660	4	7	AT5G16190	4	6
AT1G15530	6	3	AT1G15530	6	3	AT2G25900	3	266	AT3G15300	4	3	AT4G19670	3	20	AT5G16200	7	3
AT1G15550	4	11	AT1G15550	4	11	AT2G25910	1	88	AT3G15350	4	41	AT4G19680	4	3	AT5G16210	2	47
AT1G15570	3	24	AT1G15570	3	24	AT2G25920	4	16	AT3G15351	4	21	AT4G19690	4	9	AT5G16220	6	22
AT1G15580	6	3	AT1G15580	6	3	AT2G25930	4	58	AT3G15352	2	297	AT4G19710	1	26	AT5G16230	1	19
AT1G15590	4	22	AT1G15590	4	22	AT2G25940	1	20	AT3G15353	6	1907	AT4G19720	2	1	AT5G16240	1	30
AT1G15600	4	12	AT1G15600	4	12	AT2G25950	2	29	AT3G15355	3	36	AT4G19810	2	34	AT5G16250	6	65
AT1G15640	6	24	AT1G15640	6	24	AT2G25970	2	70	AT3G15357	11	15	AT4G19820	2	2	AT5G16260	2	28
AT1G15660	3	20	AT1G15660	3	20	AT2G25980	6	9	AT3G15360	1	323	AT4G19830	1	50	AT5G16270	2	51
AT1G15670	4	128	AT1G15670	4	128	AT2G26000	2	24	AT3G15370	5	2	AT4G19840	6	108	AT5G16280	2	29
AT1G15690	1	805	AT1G15690	1	805	AT2G26050	4	1	AT3G15380	2	40	AT4G19850	5	29	AT5G16290	1	31
AT1G15700	1	25	AT1G15700	1	25	AT2G26060	1	37	AT3G15390	4	94	AT4G19860	1	96	AT5G16300	2	32
AT1G15710	1	29	AT1G15710	1	29	AT2G26070	2	21	AT3G15400	11	250	AT4G19865	8	6	AT5G16310	2	34
AT1G15720	3	35	AT1G15720	3	35	AT2G26080	1	270	AT3G15410	1	44	AT4G19880	1	83	AT5G16320	4	12
AT1G15730	1	57	AT1G15730	1	57	AT2G26110	6	37	AT3G15420	4	3	AT4G19900	4	19	AT5G16380	6	28
AT1G15740	1	110	AT1G15740	1	110	AT2G26120	13	12	AT3G15430	1	52	AT4G19940	9	1	AT5G16390	1	145
AT1G15750	4	125	AT1G15750	4	125	AT2G26140	1	94	AT3G15440	11	2	AT4G19960	4	19	AT5G16400	2	114
AT1G15780	4	26	AT1G15780	4	26	AT2G26150	4	8	AT3G15450	4	1003	AT4G19980	8	22	AT5G16420	5	1
AT1G15790	4	5	AT1G15790	4	5	AT2G26160	7	7	AT3G15460	2	220	AT4G19985	1	18	AT5G16440	2	41
AT1G15810	4	275	AT1G15810	4	275	AT2G26170	1	34	AT3G15470	4	25	AT4G20000	8	18	AT5G16450	1	43
AT1G15820	3	2439	AT1G15820	3	2439	AT2G26180	4	13	AT3G15480	4	84	AT4G20010	3	40	AT5G16460	2	2
AT1G15830	12	4	AT1G15830	12	4	AT2G26190	6	81	AT3G15490	4	2	AT4G20020	6	34	AT5G16470	3	244
AT1G15860	2	51	AT1G15860	2	51	AT2G26200	2	27	AT3G15500	4	35	AT4G20030	1	11	AT5G16480	2	13
AT1G15870	2	6	AT1G15870	2	6	AT2G26210	1	28	AT3G15510	4	32	AT4G20050	2	18	AT5G16490	6	35
AT1G15880	2	44	AT1G15880	2	44	AT2G26230	1	94	AT3G15520	1	62	AT4G20060	2	45	AT5G16500	4	4
AT1G15890	7	7	AT1G15890	7	7	AT2G26240	1	56	AT3G15530	1	63	AT4G20070	1	19	AT5G16510	1	79
AT1G15900	6	4	AT1G15900	6	4	AT2G26250	4	475	AT3G15540	6	44	AT4G20090	4	2	AT5G16520	6	14
AT1G15920	2	49	AT1G15920	2	49	AT2G26260	1	24	AT3G15550	4	14	AT4G20110	2	12	AT5G16540	4	21
AT1G15930	2	492	AT1G15930	2	492	AT2G26280	2	52	AT3G15570	4	27	AT4G20130	3	29	AT5G16550	6	60
AT1G15940	2	47	AT1G15940	2	47	AT2G26290	4	2	AT3G15580	2	144	AT4G20140	4	27	AT5G16560	4	13
AT1G15950	4	161	AT1G15950	4	161	AT2G26300	2	91	AT3G15590	4	44	AT4G20150	2	287	AT5G16570	2	39
AT1G15960	1	75	AT1G15960	1	75	AT2G26330	4	97	AT3G15605	6	47	AT4G20160	6	21	AT5G16590	4	21
AT1G15980	1	52	AT1G15980	1	52	AT2G26340	3	43	AT3G15610	1	55	AT4G20170	4	36	AT5G16600	4	9
AT1G15990	4	5	AT1G15990	4	5	AT2G26350	2	29	AT3G15620	1	9	AT4G20210	7	2	AT5G16610	4	19
AT1G16000	6	63	AT1G16000	6	63	AT2G26360	2	11	AT3G15630	6	205	AT4G20230	7	4	AT5G16620	2	73
AT1G16010	4	41	AT1G16010	4	41	AT2G26390	1	1	AT3G15640	2	196	AT4G20260	6	835	AT5G16630	2	21
AT1G16020	2	37	AT1G16020	2	37	AT2G26400	2	20	AT3G15650	1	6	AT4G20270	4	30	AT5G16640	5	4
AT1G16030	2	18	AT1G16030	2	18	AT2G26410	4	4	AT3G15660	1	61	AT4G20280	2	15	AT5G16650	1	51
AT1G16040	2	18	AT1G16040	2	18	AT2G26420	5	1	AT3G15670	6	102	AT4G20290	13	5	AT5G16660	3	82
AT1G16060	6	15	AT1G16060	6	15	AT2G26430	2	41	AT3G15680	2	22	AT4G20300	4	51	AT5G16680	2	20
AT1G16070	2	2	AT1G16070	2	2	AT2G26440	6	75	AT3G15690	1	71	AT4G20310	1	5	AT5G16690	2	7
AT1G16080	2	162	AT1G16080	2	162	AT2G26450	6	5	AT3G15710	2	43	AT4G20320	2	29	AT5G16710	1	171
AT1G16090	6	4	AT1G16090	6	4	AT2G26460	2	28	AT3G15720	5	5	AT4G20330	2	65	AT5G16715	1	17
AT1G16130	6	9	AT1G16130	6	9	AT2G26470	1	25	AT3G15730	4	275	AT4G20350	1	5	AT5G16720	4	13
AT1G16150	6	2	AT1G16150	6	2	AT2G26480	6	1	AT3G15740	2	6	AT4G20360	1	1195	AT5G16730	6	62
AT1G16170	5	26	AT1G16170	5	26	AT2G26490	4	2	AT3G15760	7	44	AT4G20380	3	75	AT5G16750	1	32
AT1G16180	2	165	AT1G16180	2	165	AT2G26500	4	525	AT3G15770	4	22	AT4G20390	6	21	AT5G16760	2	77
AT1G16190	2	39	AT1G16190	2	39	AT2G26510	4	33	AT3G15780	11	17	AT4G20400	2	37	AT5G16770	4	4
AT1G16210	2	74	AT1G16210	2	74	AT2G26520	7	20	AT3G15790	4	25	AT4G20410	2	53	AT5G16780	2	54
AT1G16220	4	3	AT1G16220	4	3	AT2G26530	7	106	AT3G15810	6	69	AT4G20420	11	20	AT5G16790	2	11
AT1G16240	1	116	AT1G16240	1	116	AT2G26540	1	28	AT3G15840	4	156	AT4G20430	4	8	AT5G16800	1	28
AT1G16260	6	15	AT1G16260	6	15	AT2G26550	2	9	AT3G15850	1	210	AT4G20440	2	114	AT5G16810	2	13
AT1G16280	2	12	AT1G16280	2	12	AT2G26560	6	42	AT3G15860	11	34	AT4G20460	1	35	AT5G16820	4	16
AT1G16290	4	1	AT1G16290	4	1	AT2G26570	6	47	AT3G15870	1	29	AT4G20470	13	31	AT5G16830	2	35
AT1G16310	2	7	AT1G16310	2	7	AT2G26580	6	25	AT3G15880	4	71	AT4G20480	5	40	AT5G16840	4	135
AT1G16330	2	2	AT1G16330	2	2	AT2G26590	2	56	AT3G15890	4	18	AT4G20740	4	1	AT5G16850	2	39
AT1G16340	1	25	AT1G16340	1	25	AT2G26600	4	26	AT3G15900	6	25	AT4G20760	1	31	AT5G16860	4	1
AT1G16350	1	28	AT1G16350	1	28	AT2G26640	4	36	AT3G15910	11	14	AT4G20770	4	9	AT5G16870	1	7
AT1G16360	2	4	AT1G16360	2	4	AT2G26650	4	24	AT3G15930	4	2	AT4G20780	2	12	AT5G16880	2	196
AT1G16370	2	5	AT1G16370	2	5	AT2G26660	2	15	AT3G15940	1	25	AT4G20800	7	6	AT5G16910	4	26
AT1G16390	2	43	AT1G16390	2	43	AT2G26670	1	107	AT3G15950	11	252	AT4G20820	7	6	AT5G16920	6	2
AT1G16420	2	2	AT1G16420	2	2	AT2G26680	1	18	AT3G15970	2	36	AT4G20830	7	196	AT5G16930	1	13
AT1G16440	4	2	AT1G16440	4	2	AT2G26690	4	110	AT3G15980	2	48	AT4G20840	7	33	AT5G16940	1	11
AT1G16460	1	108	AT1G16460	1	108	AT2G26700	4	11	AT3G15990	4	20	AT4G20850	1	85	AT5G16950	4	22
AT1G16470	1	88	AT1G16470	1	88	AT2G26710	6	25	AT3G16000	4	77	AT4G20860	6	96	AT5G16960	6	26
AT1G16480	4	4	AT1G16480	4	4	AT2G26730	4	102	AT3G16010	2	20	AT4G20870	1	79	AT5G16970	6	151
AT1G16490	4	6	AT1G16490	4	6	AT2G26760	2	14	AT3G16040	11	6	AT4G20880	7	28	AT5G16980	6	8
AT1G16500	6	19	AT1G16500	6	19	AT2G26770	4	24	AT3G16050	1	32	AT4G20890	4	237	AT5G16990	6	59
AT1G16510	4	19	AT1G16510	4	19	AT2G26780	2	21	AT3G16060	2	41	AT4G20910	1	8	AT5G17010	1	32
AT1G16520	2	28	AT1G16520	2	28	AT2G26800	1	66	AT3G16080	2	178	AT4G20930	1	26	AT5G17020	2	34
AT1G16530	4	4	AT1G16530	4	4	AT2G26810	1	24	AT3G16090	2	17	AT4G20960	1	19	AT5G17030	5	3
AT1G16540	1	4	AT1G16540	1	4	AT2G26830	2	25	AT3G16100	2	42	AT4G20980	2	93	AT5G17040	5	4
AT1G16560	2	71	AT1G16560	2	71	AT2G26850	4	4	AT3G16110	2	15	AT4G21020	6	10	AT5G17050	5	34
AT1G16570	1	31	AT1G16570	1	31	AT2G26870	1	4	AT3G16120	2	7	AT4G21050	4	3	AT5G17060	2	27
AT1G16590	2	7	AT1G16590	2	7	AT2G26880	11	60	AT3G16130	4	451	AT4G21060	4	7	AT5G17070	2	29
AT1G16610	2	118	AT1G16610	2	118	AT2G26890	2	48	AT3G16140	3	752	AT4G21070	2	4	AT5G17130	11	2
AT1G16640	6	1	AT1G16640	6	1	AT2G26900	1	168	AT3G16150	1	54	AT4G21080	6	1	AT5G17150	11	17
AT1G16650	1	2	AT1G16650	1	2	AT2G26910	4	84	AT3G16170	1	35	AT4G21090	1	30	AT5G17160	4	63
AT1G16670	6	23	AT1G16670	6	23	AT2G26920	5	35	AT3G16175	1	14	AT4G21100	2	14	AT5G17170	3	187
AT1G16680	1	12	AT1G16680	1	12	AT2G26930	1	40	AT3G16180	5	91	AT4G21105	6	341	AT5G17190	4	90
AT1G16690	2	5	AT1G16690	2	5	AT2G26950	4	2	AT3G16190	1	40	AT4G21110	2	54	AT5G17210	4	21
AT1G16705	7	21	AT1G16705	7	21	AT2G26960	4	2	AT3G16200	1	29	AT4G21120	1	38	AT5G17220	1	15
AT1G16710	2	31	AT1G16710	2	31	AT2G26970	1	25	AT3G16220	2	13	AT4G21140	4	9	AT5G17230	1	182
AT1G16720	1	92	AT1G16720	1	92	AT2G26980	4	57	AT3G16230	2	28	AT4G21150	2	102	AT5G17240	2	13
AT1G16730	9	44	AT1G16730	9	44	AT2G26990	2	60	AT3G16240	4	1211	AT4G21160	2	96	AT5G17250	1	6
AT1G16740	1	63	AT1G16740	1	63	AT2G27000	5	6	AT3G16250	1	221	AT4G21170	4	9	AT5G17260	4	2
AT1G16750	6	16	AT1G16750	6	16	AT2G27010	5	5	AT3G16260	1	25	AT4G21180	2	23	AT5G17270	1	7
AT1G16770	1	52	AT1G16770	1	52	AT2G27020	1	119	AT3G16270	2	71	AT4G21190	4	20	AT5G17280	6	70
AT1G16780	1	15	AT1G16780	1	15	AT2G27030	2	256	AT3G16280	5	7	AT4G21200	4	3	AT5G17290	2	25
AT1G16790	4	10	AT1G16790	4	10	AT2G27040	6	121	AT3G16290	1	23	AT4G21210	1	148	AT5G17300	2	45
AT1G16800	1	1	AT1G16800	1	1	AT2G27050	4	49	AT3G16310	2	48	AT4G21230	6	4	AT5G17310	1	95
AT1G16810	2	56	AT1G16810	2	56	AT2G27060	4	19	AT3G16320	2	3	AT4G21270	2	14	AT5G17330	1	106
AT1G16820	4	15	AT1G16820	4	15	AT2G27080	4	31	AT3G16330	6	11	AT4G21280	3	1010	AT5G17340	7	6
AT1G16830	4	1	AT1G16830	4	1	AT2G27090	6	26	AT3G16340	4	8	AT4G21300	4	2	AT5G17350	6	22
AT1G16840	6	56	AT1G16840	6	56	AT2G27100	2	51	AT3G16350	3	15	AT4G21310	5	2	AT5G17360	7	11
AT1G16850	9	24	AT1G16850	9	24	AT2G27110	6	24	AT3G16370	4	852	AT4G21326	5	34	AT5G17370	2	9
AT1G16860	4	62	AT1G16860	4	62	AT2G27130	5	41	AT3G16380	2	1	AT4G21340	5	2	AT5G17380	1	102
AT1G16870	2	49	AT1G16870	2	49	AT2G27140	6	17	AT3G16440	6	12	AT4G21350	4	5	AT5G17400	2	19
AT1G16880	3	161	AT1G16880	3	161	AT2G27150	2	55	AT3G16450	6	289	AT4G21380	6	4	AT5G17410	2	37
AT1G16900	2	47	AT1G16900	2	47	AT2G27170	1	57	AT3G16460	6	295	AT4G21390	6	3	AT5G17420	4	35
AT1G16910	5	14	AT1G16910	5	14	AT2G27180	7	8	AT3G16470	6	330	AT4G21400	6	1	AT5G17430	4	4
AT1G16920	2	75	AT1G16920	2	75	AT2G27190	4	63	AT3G16480	1	84	AT4G21410	6	22	AT5G17440	2	24
AT1G16950	8	1	AT1G16950	8	1	AT2G27200	2	10	AT3G16490	6	16	AT4G21430	4	8	AT5G17450	6	2
AT1G16970	2	20	AT1G16970	2	20	AT2G27230	4	90	AT3G16500	6	61	AT4G21440	4	7	AT5G17460	5	51
AT1G16980	1	1	AT1G16980	1	1	AT2G27240	5	1	AT3G16520	6	151	AT4G21450	3	117	AT5G17470	2	1
AT1G17010	6	9	AT1G17010	6	9	AT2G27250	11	5	AT3G16530	6	263	AT4G21470	1	60	AT5G17490	4	11
AT1G17020	6	14	AT1G17020	6	14	AT2G27260	6	37	AT3G16560	4	37	AT4G21480	4	64	AT5G17510	4	48
AT1G17040	4	6	AT1G17040	4	6	AT2G27270	6	14	AT3G16570	6	163	AT4G21490	2	2	AT5G17520	1	28
AT1G17050	1	24	AT1G17050	1	24	AT2G27280	2	13	AT3G16580	11	5	AT4G21500	8	3	AT5G17530	1	39
AT1G17060	6	12	AT1G17060	6	12	AT2G27285	2	45	AT3G16610	4	5	AT4G21510	5	12	AT5G17540	6	12
AT1G17070	2	44	AT1G17070	2	44	AT2G27290	2	79	AT3G16620	3	18	AT4G21550	3	11	AT5G17560	1	90
AT1G17080	4	75	AT1G17080	4	75	AT2G27310	4	17	AT3G16630	2	117	AT4G21560	2	55	AT5G17570	1	9
AT1G17090	11	6	AT1G17090	11	6	AT2G27320	6	23	AT3G16640	2	2295	AT4G21580	1	77	AT5G17580	4	6
AT1G17100	1	89	AT1G17100	1	89	AT2G27330	1	23	AT3G16650	1	8	AT4G21590	1	78	AT5G17600	4	13
AT1G17110	2	33	AT1G17110	2	33	AT2G27350	2	76	AT3G16670	6	143	AT4G21600	1	13	AT5G17610	3	54
AT1G17120	1	41	AT1G17120	1	41	AT2G27360	6	22	AT3G16680	2	1	AT4G21610	3	10	AT5G17620	2	34
AT1G17130	2	66	AT1G17130	2	66	AT2G27370	6	6	AT3G16690	6	19	AT4G21620	6	295	AT5G17630	3	60
AT1G17140	6	48	AT1G17140	6	48	AT2G27380	11	4	AT3G16700	1	13	AT4G21630	4	208	AT5G17640	4	36
AT1G17145	2	30	AT1G17145	2	30	AT2G27410	7	36	AT3G16720	4	46	AT4G21650	4	93	AT5G17660	1	16
AT1G17160	1	57	AT1G17160	1	57	AT2G27420	6	14	AT3G16730	2	10	AT4G21680	4	21	AT5G17670	1	41
AT1G17170	6	12	AT1G17170	6	12	AT2G27450	1	64	AT3G16740	11	47	AT4G21700	4	2	AT5G17690	2	11
AT1G17180	6	10	AT1G17180	6	10	AT2G27460	2	16	AT3G16750	11	25	AT4G21710	1	30	AT5G17700	6	31
AT1G17190	6	34	AT1G17190	6	34	AT2G27470	2	37	AT3G16760	2	49	AT4G21720	6	13	AT5G17710	1	63
AT1G17200	4	226	AT1G17200	4	226	AT2G27480	2	14	AT3G16770	4	321	AT4G21750	4	93	AT5G17760	6	59
AT1G17210	2	45	AT1G17210	2	45	AT2G27490	1	21	AT3G16780	2	65	AT4G21760	4	8	AT5G17770	2	211
AT1G17220	1	125	AT1G17220	1	125	AT2G27500	4	53	AT3G16785	2	26	AT4G21780	8	7	AT5G17780	1	4
AT1G17230	4	26	AT1G17230	4	26	AT2G27510	1	52	AT3G16800	4	33	AT4G21790	2	172	AT5G17790	4	17
AT1G17240	6	1	AT1G17240	6	1	AT2G27520	11	15	AT3G16810	2	15	AT4G21800	1	74	AT5G17800	4	11
AT1G17250	6	6	AT1G17250	6	6	AT2G27530	2	403	AT3G16830	4	60	AT4G21810	2	121	AT5G17820	4	30
AT1G17260	4	6	AT1G17260	4	6	AT2G27550	4	7	AT3G16840	1	38	AT4G21820	2	9	AT5G17830	2	20
AT1G17300	11	2	AT1G17300	11	2	AT2G27580	4	105	AT3G16850	4	169	AT4G21850	1	121	AT5G17840	4	26
AT1G17310	4	2	AT1G17310	4	2	AT2G27590	1	18	AT3G16857	3	70	AT4G21860	1	149	AT5G17850	1	3
AT1G17330	1	9	AT1G17330	1	9	AT2G27600	2	109	AT3G16860	4	18	AT4G21870	4	73	AT5G17860	2	28
AT1G17340	2	37	AT1G17340	2	37	AT2G27610	4	20	AT3G16870	2	19	AT4G21890	5	2	AT5G17870	4	313
AT1G17350	1	18	AT1G17350	1	18	AT2G27630	4	29	AT3G16890	4	1	AT4G21940	4	2	AT5G17880	8	12
AT1G17360	4	20	AT1G17360	4	20	AT2G27650	4	45	AT3G16910	1	70	AT4G21960	4	2173	AT5G17890	6	31
AT1G17370	2	145	AT1G17370	2	145	AT2G27660	9	8	AT3G16920	4	50	AT4G21980	3	85	AT5G17910	6	47
AT1G17380	4	24	AT1G17380	4	24	AT2G27680	1	171	AT3G16930	11	4	AT4G21990	1	104	AT5G17930	2	17
AT1G17410	1	7	AT1G17410	1	7	AT2G27690	4	11	AT3G16940	4	25	AT4G22000	4	28	AT5G17980	4	4
AT1G17420	4	31	AT1G17420	4	31	AT2G27710	2	468	AT3G16950	1	89	AT4G22010	4	79	AT5G17990	1	71
AT1G17430	4	15	AT1G17430	4	15	AT2G27720	2	381	AT3G16980	1	11	AT4G22030	5	1	AT5G18000	6	54
AT1G17440	2	22	AT1G17440	2	22	AT2G27730	4	121	AT3G16990	1	21	AT4G22050	2	16	AT5G18040	11	18
AT1G17455	3	19	AT1G17455	3	19	AT2G27740	4	8	AT3G17000	2	62	AT4G22070	4	17	AT5G18060	7	10
AT1G17460	3	6	AT1G17460	3	6	AT2G27760	1	7	AT3G17010	4	1	AT4G22100	5	1	AT5G18070	1	8
AT1G17470	2	77	AT1G17470	2	77	AT2G27775	9	19	AT3G17020	4	180	AT4G22110	4	3	AT5G18090	6	6
AT1G17480	4	9	AT1G17480	4	9	AT2G27790	2	4	AT3G17030	5	3	AT4G22120	4	30	AT5G18100	2	70
AT1G17490	7	23	AT1G17490	7	23	AT2G27810	2	59	AT3G17040	1	72	AT4G22130	4	34	AT5G18110	2	87
AT1G17500	3	5	AT1G17500	3	5	AT2G27820	1	36	AT3G17060	4	14	AT4G22140	2	43	AT5G18120	2	45
AT1G17510	9	29	AT1G17510	9	29	AT2G27830	5	37	AT3G17080	7	3	AT4G22150	2	68	AT5G18130	6	126
AT1G17520	3	14	AT1G17520	3	14	AT2G27840	4	23	AT3G17090	4	81	AT4G22160	11	21	AT5G18140	1	52
AT1G17530	2	56	AT1G17530	2	56	AT2G27880	2	40	AT3G17100	6	154	AT4G22190	6	86	AT5G18150	4	31
AT1G17540	6	4	AT1G17540	6	4	AT2G27900	2	42	AT3G17120	6	43	AT4G22200	4	19	AT5G18170	1	64
AT1G17550	3	38	AT1G17550	3	38	AT2G27920	1	25	AT3G17130	9	4	AT4G22212	11	14	AT5G18180	2	1
AT1G17560	1	28	AT1G17560	1	28	AT2G27940	4	3	AT3G17140	8	14	AT4G22220	1	175	AT5G18190	3	70
AT1G17580	4	24	AT1G17580	4	24	AT2G27950	4	20	AT3G17160	11	59	AT4G22250	2	9	AT5G18200	1	37
AT1G17590	4	9	AT1G17590	4	9	AT2G27960	2	96	AT3G17170	1	38	AT4G22260	1	55	AT5G18210	1	9
AT1G17600	8	4	AT1G17600	8	4	AT2G27970	2	22	AT3G17210	1	102	AT4G22270	4	6	AT5G18220	5	1
AT1G17610	8	2	AT1G17610	8	2	AT2G27980	4	11	AT3G17230	8	15	AT4G22280	7	9	AT5G18230	2	92
AT1G17620	6	170	AT1G17620	6	170	AT2G27990	4	4	AT3G17240	1	70	AT4G22300	1	49	AT5G18240	4	19
AT1G17640	2	3	AT1G17640	2	3	AT2G28000	1	414	AT3G17250	3	15	AT4G22310	2	151	AT5G18250	4	17
AT1G17650	1	17	AT1G17650	1	17	AT2G28060	2	34	AT3G17280	11	1	AT4G22320	4	22	AT5G18270	4	25
AT1G17665	4	7	AT1G17665	4	7	AT2G28070	4	6	AT3G17300	2	43	AT4G22330	1	86	AT5G18280	2	78
AT1G17680	1	27	AT1G17680	1	27	AT2G28080	5	49	AT3G17310	4	33	AT4G22340	2	19	AT5G18290	4	26
AT1G17690	2	25	AT1G17690	2	25	AT2G28085	6	20	AT3G17330	4	23	AT4G22360	1	106	AT5G18310	6	43
AT1G17700	3	9	AT1G17700	3	9	AT2G28090	6	41	AT3G17340	2	21	AT4G22380	1	80	AT5G18340	4	35
AT1G17710	2	30	AT1G17710	2	30	AT2G28100	1	30	AT3G17350	6	12	AT4G22400	7	1	AT5G18350	8	1
AT1G17720	2	89	AT1G17720	2	89	AT2G28110	3	14	AT3G17360	2	13	AT4G22410	2	4	AT5G18360	9	5
AT1G17730	2	46	AT1G17730	2	46	AT2G28120	4	22	AT3G17365	2	14	AT4G22430	9	40	AT5G18390	4	13
AT1G17745	1	133	AT1G17745	1	133	AT2G28130	4	18	AT3G17380	7	173	AT4G22470	6	35	AT5G18400	2	62
AT1G17750	4	12	AT1G17750	4	12	AT2G28180	6	3	AT3G17390	2	812	AT4G22490	6	234	AT5G18410	2	25
AT1G17760	2	27	AT1G17760	2	27	AT2G28190	2	394	AT3G17410	4	69	AT4G22510	13	115	AT5G18420	2	59
AT1G17790	4	16	AT1G17790	4	16	AT2G28200	6	19	AT3G17420	4	25	AT4G22530	1	20	AT5G18430	4	14
AT1G17810	4	91	AT1G17810	4	91	AT2G28240	11	10	AT3G17430	2	31	AT4G22540	2	50	AT5G18440	6	49
AT1G17830	4	12	AT1G17830	4	12	AT2G28250	4	17	AT3G17440	2	66	AT4G22560	4	6	AT5G18450	4	1
AT1G17840	4	205	AT1G17840	4	205	AT2G28260	4	3	AT3G17450	4	19	AT4G22570	1	92	AT5G18460	9	42
AT1G17860	6	74	AT1G17860	6	74	AT2G28290	2	65	AT3G17465	1	37	AT4G22580	4	23	AT5G18470	6	36
AT1G17870	1	39	AT1G17870	1	39	AT2G28305	5	53	AT3G17470	1	20	AT4G22590	4	27	AT5G18475	4	12
AT1G17880	2	244	AT1G17880	2	244	AT2G28310	4	25	AT3G17510	4	62	AT4G22600	6	30	AT5G18490	1	26
AT1G17890	1	69	AT1G17890	1	69	AT2G28320	4	36	AT3G17520	11	24	AT4G22610	6	15	AT5G18500	4	77
AT1G17920	4	8	AT1G17920	4	8	AT2G28330	9	15	AT3G17590	2	14	AT4G22640	11	1	AT5G18510	6	15
AT1G17930	6	8	AT1G17930	6	8	AT2G28350	4	37	AT3G17600	5	6	AT4G22670	2	78	AT5G18520	2	87
AT1G17950	4	4	AT1G17950	4	4	AT2G28355	11	11	AT3G17609	3	29	AT4G22680	4	14	AT5G18525	2	10
AT1G17960	1	2	AT1G17960	1	2	AT2G28360	2	11	AT3G17611	2	26	AT4G22700	4	1	AT5G18540	4	8
AT1G17970	4	12	AT1G17970	4	12	AT2G28370	4	49	AT3G17640	1	14	AT4G22720	1	29	AT5G18550	4	45
AT1G17980	2	58	AT1G17980	2	58	AT2G28380	4	40	AT3G17680	6	15	AT4G22730	4	15	AT5G18570	1	21
AT1G18030	2	34	AT1G18030	2	34	AT2G28390	2	52	AT3G17690	4	3	AT4G22740	4	54	AT5G18580	2	91
AT1G18040	2	18	AT1G18040	2	18	AT2G28400	4	45	AT3G17700	4	13	AT4G22750	2	82	AT5G18590	2	54
AT1G18060	1	131	AT1G18060	1	131	AT2G28410	7	24	AT3G17710	11	11	AT4G22753	2	83	AT5G18600	5	92
AT1G18070	2	97	AT1G18070	2	97	AT2G28420	1	8	AT3G17730	4	3	AT4G22756	2	17	AT5G18610	4	9
AT1G18080	1	752	AT1G18080	1	752	AT2G28430	6	21	AT3G17740	2	9	AT4G22770	5	15	AT5G18620	2	47
AT1G18090	1	11	AT1G18090	1	11	AT2G28440	9	6	AT3G17750	2	28	AT4G22780	5	26	AT5G18630	1	55
AT1G18100	4	13	AT1G18100	4	13	AT2G28450	1	35	AT3G17770	1	559	AT4G22790	4	2	AT5G18640	1	28
AT1G18140	6	5	AT1G18140	6	5	AT2G28460	11	23	AT3G17780	4	43	AT4G22820	3	107	AT5G18650	2	108
AT1G18150	4	40	AT1G18150	4	40	AT2G28470	4	36	AT3G17790	1	134	AT4G22830	1	20	AT5G18660	1	93
AT1G18160	3	19	AT1G18160	3	19	AT2G28490	5	20	AT3G17800	3	222	AT4G22840	1	13	AT5G18670	3	202
AT1G18170	1	32	AT1G18170	1	32	AT2G28510	4	19	AT3G17810	1	104	AT4G22850	1	18	AT5G18680	4	48
AT1G18180	1	23	AT1G18180	1	23	AT2G28520	2	28	AT3G17820	1	232	AT4G22890	2	319	AT5G18710	6	11
AT1G18190	2	30	AT1G18190	2	30	AT2G28540	2	55	AT3G17830	1	10	AT4G22910	2	13	AT5G18750	6	12
AT1G18210	2	130	AT1G18210	2	130	AT2G28550	6	28	AT3G17840	4	30	AT4G22920	1	58	AT5G18760	3	18
AT1G18250	4	44	AT1G18250	4	44	AT2G28560	1	2	AT3G17860	4	39	AT4G22930	1	39	AT5G18770	8	12
AT1G18260	1	45	AT1G18260	1	45	AT2G28570	11	12	AT3G17880	2	43	AT4G22940	4	1	AT5G18780	7	4
AT1G18270	1	82	AT1G18270	1	82	AT2G28580	7	21	AT3G17890	9	9	AT4G22950	6	2	AT5G18800	2	75
AT1G18280	6	20	AT1G18280	6	20	AT2G28590	4	6	AT3G17900	4	33	AT4G22960	2	12	AT5G18810	2	6
AT1G18290	6	46	AT1G18290	6	46	AT2G28600	2	33	AT3G17910	1	6	AT4G22970	2	4	AT5G18820	1	8
AT1G18330	3	28	AT1G18330	3	28	AT2G28605	3	43	AT3G17920	2	9	AT4G22980	1	50	AT5G18830	6	43
AT1G18340	2	19	AT1G18340	2	19	AT2G28610	6	2	AT3G17930	1	101	AT4G23000	1	7	AT5G18840	4	50
AT1G18350	2	1	AT1G18350	2	1	AT2G28620	2	7	AT3G17940	1	76	AT4G23010	2	57	AT5G18850	7	22
AT1G18360	1	10	AT1G18360	1	10	AT2G28630	4	80	AT3G17950	6	35	AT4G23040	2	20	AT5G18900	3	72
AT1G18370	4	8	AT1G18370	4	8	AT2G28650	6	12	AT3G17970	1	23	AT4G23050	5	23	AT5G18910	4	6
AT1G18390	4	39	AT1G18390	4	39	AT2G28660	4	18	AT3G17980	6	5	AT4G23060	6	43	AT5G18920	4	3
AT1G18400	4	8	AT1G18400	4	8	AT2G28670	6	57	AT3G18000	1	36	AT4G23070	4	4	AT5G18930	2	1
AT1G18440	1	14	AT1G18440	1	14	AT2G28680	5	7	AT3G18030	1	43	AT4G23080	4	1	AT5G18940	2	58
AT1G18450	2	79	AT1G18450	2	79	AT2G28690	4	22	AT3G18035	9	355	AT4G23090	11	25	AT5G18950	5	9
AT1G18460	2	39	AT1G18460	2	39	AT2G28700	6	10	AT3G18040	4	36	AT4G23100	1	219	AT5G18960	6	19
AT1G18470	2	44	AT1G18470	2	44	AT2G28710	6	5	AT3G18050	5	89	AT4G23110	11	13	AT5G18970	4	23
AT1G18480	1	46	AT1G18480	1	46	AT2G28720	3	75	AT3G18060	1	76	AT4G23130	7	7	AT5G18990	4	4
AT1G18485	4	10	AT1G18485	4	10	AT2G28740	2	74	AT3G18080	4	140	AT4G23150	7	3	AT5G19010	4	45
AT1G18490	3	48	AT1G18490	3	48	AT2G28755	1	1	AT3G18100	2	9	AT4G23180	6	23	AT5G19020	4	3
AT1G18500	1	42	AT1G18500	1	42	AT2G28760	1	17	AT3G18110	4	30	AT4G23190	6	22	AT5G19030	1	9
AT1G18510	4	26	AT1G18510	4	26	AT2G28780	5	12	AT3G18130	1	128	AT4G23200	7	2	AT5G19050	2	33
AT1G18520	4	5	AT1G18520	4	5	AT2G28790	5	634	AT3G18160	2	25	AT4G23210	6	13	AT5G19070	1	33
AT1G18540	2	424	AT1G18540	2	424	AT2G28800	1	201	AT3G18165	2	66	AT4G23220	7	21	AT5G19090	6	19
AT1G18560	2	3	AT1G18560	2	3	AT2G28810	4	19	AT3G18170	4	11	AT4G23240	7	1	AT5G19100	6	16
AT1G18570	4	37	AT1G18570	4	37	AT2G28830	4	27	AT3G18180	4	26	AT4G23250	6	9	AT5G19110	6	40
AT1G18580	4	38	AT1G18580	4	38	AT2G28840	1	313	AT3G18190	1	117	AT4G23260	7	24	AT5G19120	6	366
AT1G18590	6	34	AT1G18590	6	34	AT2G28870	9	21	AT3G18200	4	2	AT4G23270	7	33	AT5G19130	2	23
AT1G18600	1	34	AT1G18600	1	34	AT2G28880	1	7	AT3G18210	1	47	AT4G23280	7	1	AT5G19140	1	474
AT1G18610	2	14	AT1G18610	2	14	AT2G28890	4	46	AT3G18215	1	30	AT4G23290	6	35	AT5G19150	1	494
AT1G18620	6	46	AT1G18620	6	46	AT2G28900	4	221	AT3G18220	4	10	AT4G23300	7	27	AT5G19170	6	10
AT1G18630	2	39	AT1G18630	2	39	AT2G28910	2	286	AT3G18230	6	41	AT4G23320	7	1	AT5G19180	2	48
AT1G18640	1	75	AT1G18640	1	75	AT2G28930	4	50	AT3G18250	11	40	AT4G23330	4	35	AT5G19200	1	11
AT1G18650	4	61	AT1G18650	4	61	AT2G28940	4	14	AT3G18260	6	6	AT4G23400	4	821	AT5G19210	1	24
AT1G18660	1	43	AT1G18660	1	43	AT2G28950	6	313	AT3G18270	1	38	AT4G23410	4	10	AT5G19220	1	83
AT1G18670	4	4	AT1G18670	4	4	AT2G28960	6	1	AT3G18280	6	144	AT4G23440	1	10	AT5G19240	4	112
AT1G18680	4	17	AT1G18680	4	17	AT2G28970	6	3	AT3G18290	2	32	AT4G23450	3	5	AT5G19250	4	139
AT1G18690	4	24	AT1G18690	4	24	AT2G28990	6	1	AT3G18295	6	12	AT4G23460	2	51	AT5G19260	6	19
AT1G18700	2	51	AT1G18700	2	51	AT2G29020	2	139	AT3G18300	7	32	AT4G23470	2	212	AT5G19270	11	21
AT1G18710	6	9	AT1G18710	6	9	AT2G29050	4	26	AT3G18310	4	8	AT4G23490	4	17	AT5G19280	2	20
AT1G18720	1	133	AT1G18720	1	133	AT2G29060	6	3	AT3G18350	4	18	AT4G23493	8	2	AT5G19290	2	171
AT1G18730	4	93	AT1G18730	4	93	AT2G29070	2	13	AT3G18360	4	1	AT4G23496	4	4	AT5G19300	1	17
AT1G18740	4	53	AT1G18740	4	53	AT2G29080	1	116	AT3G18370	2	68	AT4G23510	8	3	AT5G19310	2	7
AT1G18750	4	4	AT1G18750	4	4	AT2G29090	1	10	AT3G18380	4	19	AT4G23520	4	1	AT5G19320	2	14
AT1G18800	2	61	AT1G18800	2	61	AT2G29110	6	1	AT3G18390	4	69	AT4G23540	2	27	AT5G19330	2	109
AT1G18810	6	13	AT1G18810	6	13	AT2G29120	6	23	AT3G18400	4	2	AT4G23570	2	44	AT5G19340	7	12
AT1G18830	2	1	AT1G18830	2	1	AT2G29130	6	6	AT3G18420	1	77	AT4G23590	2	3	AT5G19350	4	64
AT1G18840	4	35	AT1G18840	4	35	AT2G29180	11	60	AT3G18430	2	44	AT4G23600	2	79	AT5G19370	1	74
AT1G18850	4	19	AT1G18850	4	19	AT2G29190	2	51	AT3G18440	5	35	AT4G23610	4	15	AT5G19380	2	20
AT1G18860	4	2	AT1G18860	4	2	AT2G29210	2	42	AT3G18450	4	1	AT4G23620	1	33	AT5G19400	2	35
AT1G18870	1	6	AT1G18870	1	6	AT2G29260	3	7	AT3G18480	2	40	AT4G23630	6	528	AT5G19410	4	1
AT1G18880	5	38	AT1G18880	5	38	AT2G29290	4	88	AT3G18490	4	396	AT4G23640	4	46	AT5G19420	4	17
AT1G18890	4	30	AT1G18890	4	30	AT2G29300	4	5	AT3G18500	2	16	AT4G23650	4	177	AT5G19430	2	21
AT1G18900	2	23	AT1G18900	2	23	AT2G29310	4	39	AT3G18510	7	6	AT4G23660	1	8	AT5G19440	4	154
AT1G18910	2	9	AT1G18910	2	9	AT2G29320	4	35	AT3G18520	1	26	AT4G23670	8	935	AT5G19450	4	46
AT1G18940	4	3	AT1G18940	4	3	AT2G29330	4	11	AT3G18524	1	16	AT4G23680	8	416	AT5G19480	4	20
AT1G18950	2	20	AT1G18950	2	20	AT2G29340	4	63	AT3G18560	5	30	AT4G23690	6	68	AT5G19490	2	5
AT1G18970	5	5	AT1G18970	5	5	AT2G29350	3	77	AT3G18570	4	8	AT4G23700	4	5	AT5G19500	1	246
AT1G18980	5	4	AT1G18980	5	4	AT2G29360	4	29	AT3G18600	2	31	AT4G23710	3	70	AT5G19510	2	563
AT1G18990	4	3	AT1G18990	4	3	AT2G29370	4	6	AT3G18610	2	5	AT4G23720	6	40	AT5G19520	4	7
AT1G19000	3	240	AT1G19000	3	240	AT2G29390	2	44	AT3G18630	1	47	AT4G23730	4	36	AT5G19530	1	45
AT1G19010	4	8	AT1G19010	4	8	AT2G29400	2	138	AT3G18640	4	20	AT4G23740	4	68	AT5G19540	1	89
AT1G19020	6	114	AT1G19020	6	114	AT2G29410	1	8	AT3G18650	6	38	AT4G23750	3	29	AT5G19550	2	93
AT1G19025	2	5	AT1G19025	2	5	AT2G29420	6	54	AT3G18660	2	17	AT4G23760	13	25	AT5G19560	4	45
AT1G19050	4	11	AT1G19050	4	11	AT2G29440	6	8	AT3G18680	1	108	AT4G23800	2	190	AT5G19570	2	16
AT1G19100	2	7	AT1G19100	2	7	AT2G29450	6	80	AT3G18690	6	43	AT4G23810	5	84	AT5G19580	4	53
AT1G19110	1	79	AT1G19110	1	79	AT2G29460	6	17	AT3G18700	11	18	AT4G23820	4	136	AT5G19590	4	171
AT1G19120	2	58	AT1G19120	2	58	AT2G29470	6	14	AT3G18710	4	9	AT4G23840	1	10	AT5G19600	4	6
AT1G19130	1	74	AT1G19130	1	74	AT2G29480	6	4	AT3G18720	6	3	AT4G23850	3	149	AT5G19620	1	20
AT1G19140	1	38	AT1G19140	1	38	AT2G29490	6	19	AT3G18740	2	474	AT4G23860	2	25	AT5G19630	1	24
AT1G19150	3	83	AT1G19150	3	83	AT2G29500	6	29	AT3G18750	4	11	AT4G23870	11	64	AT5G19660	1	12
AT1G19170	4	17	AT1G19170	4	17	AT2G29510	5	29	AT3G18760	2	28	AT4G23880	11	15	AT5G19670	4	8
AT1G19180	4	164	AT1G19180	4	164	AT2G29530	2	59	AT3G18770	2	17	AT4G23885	7	47	AT5G19680	1	31
AT1G19190	6	4	AT1G19190	6	4	AT2G29540	2	19	AT3G18780	6	1191	AT4G23890	1	152	AT5G19690	2	127
AT1G19200	5	3	AT1G19200	5	3	AT2G29550	4	212	AT3G18790	2	36	AT4G23900	1	13	AT5G19730	4	14
AT1G19210	4	3	AT1G19210	4	3	AT2G29560	2	39	AT3G18800	5	17	AT4G23910	6	15	AT5G19750	2	59
AT1G19220	4	19	AT1G19220	4	19	AT2G29570	1	56	AT3G18820	2	143	AT4G23920	1	22	AT5G19760	2	313
AT1G19230	4	2	AT1G19230	4	2	AT2G29580	2	25	AT3G18830	4	151	AT4G23930	4	5	AT5G19790	4	69
AT1G19240	7	10	AT1G19240	7	10	AT2G29590	2	36	AT3G18850	2	40	AT4G23940	1	24	AT5G19800	13	1
AT1G19250	1	4	AT1G19250	1	4	AT2G29600	7	67	AT3G18860	1	33	AT4G23950	2	40	AT5G19810	13	1
AT1G19270	3	32	AT1G19270	3	32	AT2G29620	6	4	AT3G18870	4	20	AT4G23980	6	39	AT5G19820	2	64
AT1G19290	4	1	AT1G19290	4	1	AT2G29630	1	198	AT3G18880	1	8	AT4G23990	6	6	AT5G19830	1	6
AT1G19300	4	45	AT1G19300	4	45	AT2G29650	2	46	AT3G18890	1	114	AT4G24000	6	24	AT5G19840	2	12
AT1G19310	2	34	AT1G19310	2	34	AT2G29660	4	29	AT3G18900	4	3	AT4G24010	6	10	AT5G19850	1	31
AT1G19320	4	3	AT1G19320	4	3	AT2G29670	1	98	AT3G18910	11	10	AT4G24020	4	29	AT5G19855	1	50
AT1G19330	3	87	AT1G19330	3	87	AT2G29680	1	2	AT3G18930	4	26	AT4G24030	12	5	AT5G19860	6	124
AT1G19340	1	8	AT1G19340	1	8	AT2G29690	1	17	AT3G18940	2	48	AT4G24040	1	34	AT5G19870	4	2
AT1G19360	2	59	AT1G19360	2	59	AT2G29700	2	87	AT3G18970	6	16	AT4G24050	4	27	AT5G19875	6	11
AT1G19370	3	35	AT1G19370	3	35	AT2G29740	6	12	AT3G18980	11	44	AT4G24060	4	37	AT5G19880	4	10
AT1G19380	6	20	AT1G19380	6	20	AT2G29750	6	14	AT3G18990	6	67	AT4G24090	1	27	AT5G19890	5	27
AT1G19410	9	25	AT1G19410	9	25	AT2G29760	4	24	AT3G19000	4	30	AT4G24110	6	19	AT5G19900	4	36
AT1G19430	4	31	AT1G19430	4	31	AT2G29770	9	28	AT3G19010	4	87	AT4G24120	4	45	AT5G19910	2	17
AT1G19440	4	20	AT1G19440	4	20	AT2G29780	7	6	AT3G19020	4	5	AT4G24130	4	31	AT5G19920	2	10
AT1G19450	4	62	AT1G19450	4	62	AT2G29790	12	1	AT3G19030	11	86	AT4G24140	1	17	AT5G19930	1	22
AT1G19480	1	19	AT1G19480	1	19	AT2G29800	7	2	AT3G19040	2	1	AT4G24150	4	24	AT5G19940	2	255
AT1G19485	2	8	AT1G19485	2	8	AT2G29880	7	24	AT3G19050	2	13	AT4G24160	1	40	AT5G19950	2	95
AT1G19500	11	34	AT1G19500	11	34	AT2G29890	2	18	AT3G19080	2	6	AT4G24175	1	19	AT5G19960	1	14
AT1G19510	6	4	AT1G19510	6	4	AT2G29900	2	11	AT3G19090	2	1	AT4G24180	6	2	AT5G19980	2	26
AT1G19520	4	35	AT1G19520	4	35	AT2G29920	13	15	AT3G19100	4	54	AT4G24190	1	401	AT5G20030	6	12
AT1G19530	6	88	AT1G19530	6	88	AT2G29940	4	2	AT3G19120	2	40	AT4G24200	4	22	AT5G20040	1	47
AT1G19540	5	16	AT1G19540	5	16	AT2G29960	1	168	AT3G19130	4	82	AT4G24210	4	55	AT5G20050	4	55
AT1G19580	1	59	AT1G19580	1	59	AT2G29970	4	40	AT3G19170	1	120	AT4G24220	1	245	AT5G20060	1	56
AT1G19600	1	76	AT1G19600	1	76	AT2G29980	3	96	AT3G19184	3	36	AT4G24240	6	59	AT5G20070	1	61
AT1G19610	7	45	AT1G19610	7	45	AT2G29990	2	8	AT3G19190	2	15	AT4G24250	6	4	AT5G20080	2	71
AT1G19620	11	3	AT1G19620	11	3	AT2G29995	11	18	AT3G19200	6	58	AT4G24260	6	14	AT5G20090	2	136
AT1G19640	6	20	AT1G19640	6	20	AT2G30000	2	21	AT3G19220	3	15	AT4G24270	1	32	AT5G20110	2	11
AT1G19650	6	27	AT1G19650	6	27	AT2G30010	6	89	AT3G19230	4	2	AT4G24280	1	131	AT5G20120	4	29
AT1G19670	1	125	AT1G19670	1	125	AT2G30040	3	37	AT3G19240	2	23	AT4G24290	4	67	AT5G20130	4	52
AT1G19680	4	68	AT1G19680	4	68	AT2G30050	2	83	AT3G19260	2	28	AT4G24330	2	114	AT5G20140	1	59
AT1G19690	1	33	AT1G19690	1	33	AT2G30060	2	126	AT3G19270	4	2	AT4G24350	1	42	AT5G20150	3	109
AT1G19700	6	22	AT1G19700	6	22	AT2G30070	4	25	AT3G19290	4	39	AT4G24370	9	40	AT5G20160	1	110
AT1G19710	1	24	AT1G19710	1	24	AT2G30080	4	10	AT3G19300	4	5	AT4G24380	2	44	AT5G20170	4	9
AT1G19715	4	35	AT1G19715	4	35	AT2G30100	1	14	AT3G19310	1	6	AT4G24390	4	63	AT5G20180	1	48
AT1G19730	2	46	AT1G19730	2	46	AT2G30110	2	142	AT3G19330	4	14	AT4G24400	4	53	AT5G20200	6	36
AT1G19740	1	75	AT1G19740	1	75	AT2G30120	4	11	AT3G19340	1	68	AT4G24410	13	7	AT5G20220	4	9
AT1G19770	6	87	AT1G19770	6	87	AT2G30130	4	2	AT3G19360	2	16	AT4G24430	4	3	AT5G20230	6	301
AT1G19780	4	4	AT1G19780	4	4	AT2G30140	5	55	AT3G19370	4	31	AT4G24440	2	34	AT5G20240	4	89
AT1G19800	1	39	AT1G19800	1	39	AT2G30150	5	18	AT3G19380	4	28	AT4G24450	1	8	AT5G20250	3	618
AT1G19830	6	6	AT1G19830	6	6	AT2G30160	2	23	AT3G19390	3	36	AT4G24460	3	21	AT5G20270	2	88
AT1G19835	4	67	AT1G19835	4	67	AT2G30170	2	25	AT3G19400	4	27	AT4G24470	2	74	AT5G20280	1	80
AT1G19850	4	80	AT1G19850	4	80	AT2G30200	1	90	AT3G19420	2	73	AT4G24480	4	6	AT5G20290	2	936
AT1G19860	4	26	AT1G19860	4	26	AT2G30210	5	18	AT3G19430	4	9	AT4G24490	2	73	AT5G20300	3	26
AT1G19870	4	79	AT1G19870	4	79	AT2G30240	4	1	AT3G19440	1	8	AT4G24500	8	32	AT5G20310	6	18
AT1G19880	1	50	AT1G19880	1	50	AT2G30250	4	23	AT3G19450	3	165	AT4G24510	4	164	AT5G20320	2	16
AT1G19890	3	1	AT1G19890	3	1	AT2G30260	2	62	AT3G19460	4	27	AT4G24520	1	190	AT5G20330	4	5
AT1G19900	4	33	AT1G19900	4	33	AT2G30270	6	37	AT3G19470	11	7	AT4G24530	4	10	AT5G20350	1	60
AT1G19920	2	89	AT1G19920	2	89	AT2G30280	4	11	AT3G19480	1	30	AT4G24540	4	9	AT5G20360	2	7
AT1G19940	6	10	AT1G19940	6	10	AT2G30300	6	1	AT3G19490	1	43	AT4G24550	2	46	AT5G20380	2	49
AT1G19950	2	18	AT1G19950	2	18	AT2G30320	1	7	AT3G19500	5	4	AT4G24560	2	28	AT5G20390	4	12
AT1G19960	11	36	AT1G19960	11	36	AT2G30330	2	12	AT3G19510	2	12	AT4G24570	2	108	AT5G20400	6	13
AT1G19970	2	13	AT1G19970	2	13	AT2G30340	4	33	AT3G19515	2	22	AT4G24610	3	13	AT5G20410	1	15
AT1G19980	5	9	AT1G19980	5	9	AT2G30350	2	17	AT3G19520	11	102	AT4G24620	1	63	AT5G20420	2	1
AT1G20010	4	250	AT1G20010	4	250	AT2G30360	5	39	AT3G19530	13	56	AT4G24630	4	10	AT5G20450	4	10
AT1G20020	1	484	AT1G20020	1	484	AT2G30380	6	25	AT3G19540	5	31	AT4G24640	9	6	AT5G20480	6	6
AT1G20030	6	27	AT1G20030	6	27	AT2G30390	1	83	AT3G19550	6	24	AT4G24660	6	24	AT5G20500	2	133
AT1G20050	2	105	AT1G20050	2	105	AT2G30400	4	3	AT3G19553	2	26	AT4G24670	2	17	AT5G20520	1	133
AT1G20070	11	19	AT1G20070	11	19	AT2G30410	2	78	AT3G19570	4	28	AT4G24680	4	59	AT5G20540	4	23
AT1G20080	4	3	AT1G20080	4	3	AT2G30430	13	18	AT3G19580	6	43	AT4G24690	1	280	AT5G20550	6	7
AT1G20090	4	131	AT1G20090	4	131	AT2G30460	3	28	AT3G19590	2	55	AT4G24700	6	11	AT5G20570	2	151
AT1G20100	7	108	AT1G20100	7	108	AT2G30470	3	43	AT3G19610	4	22	AT4G24710	1	5	AT5G20580	4	19
AT1G20110	2	94	AT1G20110	2	94	AT2G30480	6	26	AT3G19620	4	1	AT4G24730	1	61	AT5G20590	4	54
AT1G20120	6	33	AT1G20120	6	33	AT2G30490	4	208	AT3G19630	1	28	AT4G24740	2	76	AT5G20600	2	50
AT1G20160	4	35	AT1G20160	4	35	AT2G30500	5	43	AT3G19640	3	32	AT4G24750	1	70	AT5G20610	4	24
AT1G20180	4	107	AT1G20180	4	107	AT2G30520	4	377	AT3G19650	6	20	AT4G24760	4	31	AT5G20630	4	444
AT1G20190	5	66	AT1G20190	5	66	AT2G30530	4	25	AT3G19660	8	11	AT4G24770	2	417	AT5G20640	6	81
AT1G20200	2	97	AT1G20200	2	97	AT2G30540	6	10	AT3G19670	2	31	AT4G24780	5	84	AT5G20650	4	171
AT1G20220	2	79	AT1G20220	2	79	AT2G30550	4	55	AT3G19680	4	80	AT4G24790	1	50	AT5G20660	1	44
AT1G20230	4	2	AT1G20230	4	2	AT2G30570	3	3050	AT3G19690	4	26	AT4G24800	2	62	AT5G20680	4	16
AT1G20270	3	12	AT1G20270	3	12	AT2G30580	2	18	AT3G19700	4	58	AT4G24810	1	48	AT5G20700	6	105
AT1G20290	6	3	AT1G20290	6	3	AT2G30590	4	38	AT3G19710	1	126	AT4G24820	2	203	AT5G20710	4	28
AT1G20300	4	9	AT1G20300	4	9	AT2G30600	2	66	AT3G19720	2	39	AT4G24830	1	106	AT5G20720	1	402
AT1G20310	6	4	AT1G20310	6	4	AT2G30620	3	368	AT3G19740	4	42	AT4G24840	2	54	AT5G20730	4	97
AT1G20330	1	260	AT1G20330	1	260	AT2G30630	1	29	AT3G19760	2	218	AT4G24880	2	19	AT5G20740	6	122
AT1G20340	1	4160	AT1G20340	1	4160	AT2G30660	2	1	AT3G19770	2	27	AT4G24890	2	1	AT5G20790	8	37
AT1G20350	2	16	AT1G20350	2	16	AT2G30670	4	2	AT3G19780	1	13	AT4G24900	2	10	AT5G20810	4	9
AT1G20370	1	28	AT1G20370	1	28	AT2G30680	5	1	AT3G19790	11	16	AT4G24920	2	80	AT5G20820	5	9
AT1G20380	1	14	AT1G20380	1	14	AT2G30690	4	11	AT3G19800	1	31	AT4G24930	3	76	AT5G20830	1	107
AT1G20410	1	21	AT1G20410	1	21	AT2G30695	1	25	AT3G19810	1	41	AT4G24940	2	80	AT5G20840	2	20
AT1G20430	6	38	AT1G20430	6	38	AT2G30710	2	27	AT3G19820	1	398	AT4G24950	11	28	AT5G20850	1	7
AT1G20440	9	530	AT1G20440	9	530	AT2G30740	4	27	AT3G19840	2	13	AT4G24960	2	103	AT5G20860	6	4
AT1G20450	4	298	AT1G20450	4	298	AT2G30750	6	28	AT3G19850	4	16	AT4G24970	2	7	AT5G20885	2	18
AT1G20480	4	8	AT1G20480	4	8	AT2G30760	12	5	AT3G19860	4	69	AT4G24990	4	53	AT5G20890	1	138
AT1G20490	4	7	AT1G20490	4	7	AT2G30770	6	11	AT3G19870	2	18	AT4G25000	1	10	AT5G20900	4	213
AT1G20500	4	6	AT1G20500	4	6	AT2G30780	4	13	AT3G19900	1	62	AT4G25010	6	11	AT5G20910	2	52
AT1G20510	4	43	AT1G20510	4	43	AT2G30790	1	4	AT3G19910	2	63	AT4G25020	2	14	AT5G20920	2	209
AT1G20520	6	32	AT1G20520	6	32	AT2G30800	2	13	AT3G19920	4	9	AT4G25030	1	135	AT5G20930	1	19
AT1G20530	4	22	AT1G20530	4	22	AT2G30810	5	3	AT3G19930	4	69	AT4G25040	6	4	AT5G20935	1	18
AT1G20540	2	32	AT1G20540	2	32	AT2G30820	4	7	AT3G19950	4	56	AT4G25050	1	630	AT5G20940	4	14
AT1G20550	4	30	AT1G20550	4	30	AT2G30830	7	1	AT3G19960	3	36	AT4G25070	3	34	AT5G20950	4	132
AT1G20560	1	51	AT1G20560	1	51	AT2G30840	6	5	AT3G19970	2	14	AT4G25080	1	377	AT5G20960	2	25
AT1G20575	1	50	AT1G20575	1	50	AT2G30860	4	2008	AT3G19980	2	49	AT4G25090	4	2	AT5G20980	1	20
AT1G20580	2	111	AT1G20580	2	111	AT2G30870	1	376	AT3G19990	1	46	AT4G25100	1	279	AT5G20990	1	51
AT1G20620	1	2556	AT1G20620	1	2556	AT2G30890	2	12	AT3G20000	2	105	AT4G25110	2	15	AT5G21010	4	34
AT1G20630	1	105	AT1G20630	1	105	AT2G30900	6	15	AT3G20010	2	15	AT4G25120	1	6	AT5G21040	1	72
AT1G20640	4	21	AT1G20640	4	21	AT2G30920	1	20	AT3G20015	4	32	AT4G25130	1	173	AT5G21050	2	3
AT1G20650	4	49	AT1G20650	4	49	AT2G30930	11	139	AT3G20020	2	27	AT4G25140	4	106	AT5G21060	1	53
AT1G20670	2	35	AT1G20670	2	35	AT2G30950	1	345	AT3G20040	2	3	AT4G25150	4	60	AT5G21070	1	43
AT1G20680	4	7	AT1G20680	4	7	AT2G30960	11	59	AT3G20050	1	105	AT4G25160	5	3	AT5G21090	4	353
AT1G20690	11	7	AT1G20690	11	7	AT2G30970	2	97	AT3G20060	2	94	AT4G25170	4	122	AT5G21100	2	21
AT1G20693	4	304	AT1G20693	4	304	AT2G30980	4	141	AT3G20070	5	21	AT4G25200	1	22	AT5G21105	2	148
AT1G20696	4	239	AT1G20696	4	239	AT2G30990	6	30	AT3G20080	5	22	AT4G25210	6	86	AT5G21120	4	2
AT1G20700	3	4	AT1G20700	3	4	AT2G31010	4	9	AT3G20090	4	14	AT4G25220	2	5	AT5G21130	6	43
AT1G20720	2	3	AT1G20720	2	3	AT2G31035	11	12	AT3G20100	5	74	AT4G25230	2	24	AT5G21150	6	79
AT1G20730	1	2	AT1G20730	1	2	AT2G31040	3	127	AT3G20110	5	3	AT4G25240	4	12	AT5G21160	2	88
AT1G20760	2	60	AT1G20760	2	60	AT2G31060	1	31	AT3G20120	6	11	AT4G25250	7	6	AT5G21170	2	91
AT1G20770	2	31	AT1G20770	2	31	AT2G31070	4	33	AT3G20130	5	20	AT4G25260	6	54	AT5G22000	3	143
AT1G20780	4	28	AT1G20780	4	28	AT2G31085	10	2	AT3G20150	2	9	AT4G25270	4	3	AT5G22030	2	25
AT1G20800	11	1	AT1G20800	11	1	AT2G31100	6	12	AT3G20160	1	2	AT4G25280	2	7	AT5G22060	2	114
AT1G20810	1	22	AT1G20810	1	22	AT2G31110	6	49	AT3G20190	4	6	AT4G25320	4	43	AT5G22220	2	21
AT1G20823	4	11	AT1G20823	4	11	AT2G31130	7	17	AT3G20200	6	15	AT4G25330	4	1	AT5G22250	2	22
AT1G20830	4	30	AT1G20830	4	30	AT2G31160	4	13	AT3G20210	1	270	AT4G25340	1	66	AT5G22270	6	40
AT1G20840	1	55	AT1G20840	1	55	AT2G31170	1	23	AT3G20220	4	26	AT4G25350	2	2	AT5G22280	6	24
AT1G20850	4	64	AT1G20850	4	64	AT2G31180	4	5	AT3G20230	1	55	AT4G25360	4	115	AT5G22290	6	22
AT1G20870	4	6	AT1G20870	4	6	AT2G31190	2	8	AT3G20240	2	39	AT4G25370	1	102	AT5G22300	1	37
AT1G20880	4	23	AT1G20880	4	23	AT2G31200	4	49	AT3G20250	2	34	AT4G25380	3	7	AT5G22310	4	5
AT1G20890	3	19	AT1G20890	3	19	AT2G31210	4	8	AT3G20260	6	38	AT4G25390	3	11	AT5G22320	1	48
AT1G20900	6	12	AT1G20900	6	12	AT2G31230	4	13	AT3G20270	2	23	AT4G25410	6	2	AT5G22330	1	42
AT1G20910	2	15	AT1G20910	2	15	AT2G31240	1	19	AT3G20280	2	8	AT4G25420	4	8	AT5G22340	4	64
AT1G20920	2	86	AT1G20920	2	86	AT2G31250	1	3	AT3G20290	2	134	AT4G25430	7	5	AT5G22360	2	72
AT1G20930	2	13	AT1G20930	2	13	AT2G31260	2	22	AT3G20300	4	21	AT4G25434	3	1	AT5G22370	2	25
AT1G20950	1	48	AT1G20950	1	48	AT2G31270	3	39	AT3G20310	4	58	AT4G25450	1	49	AT5G22380	4	8
AT1G20960	2	91	AT1G20960	2	91	AT2G31290	4	9	AT3G20320	1	55	AT4G25470	5	16	AT5G22390	6	16
AT1G20980	6	72	AT1G20980	6	72	AT2G31305	6	14	AT3G20330	1	54	AT4G25480	5	7	AT5G22400	2	22
AT1G21000	4	75	AT1G21000	4	75	AT2G31320	1	13	AT3G20340	7	7	AT4G25490	5	7	AT5G22410	4	3
AT1G21010	6	33	AT1G21010	6	33	AT2G31340	4	9	AT3G20370	6	109	AT4G25500	2	74	AT5G22430	6	249
AT1G21050	4	77	AT1G21050	4	77	AT2G31350	1	55	AT3G20390	1	174	AT4G25520	4	20	AT5G22440	2	155
AT1G21060	6	11	AT1G21060	6	11	AT2G31360	1	212	AT3G20410	4	34	AT4G25530	4	2	AT5G22450	4	41
AT1G21065	1	105	AT1G21065	1	105	AT2G31370	4	51	AT3G20420	2	4	AT4G25540	1	2	AT5G22460	5	23
AT1G21070	2	19	AT1G21070	2	19	AT2G31380	4	181	AT3G20430	3	11	AT4G25550	2	56	AT5G22470	2	13
AT1G21080	2	79	AT1G21080	2	79	AT2G31390	1	255	AT3G20440	1	14	AT4G25560	4	3	AT5G22500	4	156
AT1G21090	5	21	AT1G21090	5	21	AT2G31400	2	86	AT3G20450	6	7	AT4G25570	2	195	AT5G22510	4	85
AT1G21100	5	45	AT1G21100	5	45	AT2G31410	4	85	AT3G20470	11	149	AT4G25580	7	33	AT5G22530	11	5
AT1G21120	5	26	AT1G21120	5	26	AT2G31420	7	10	AT3G20480	1	6	AT4G25590	4	4	AT5G22540	6	2
AT1G21130	5	556	AT1G21130	5	556	AT2G31440	2	64	AT3G20490	6	15	AT4G25610	4	9	AT5G22550	6	2
AT1G21140	1	8	AT1G21140	1	8	AT2G31450	1	21	AT3G20500	4	47	AT4G25620	6	39	AT5G22555	12	5
AT1G21160	1	14	AT1G21160	1	14	AT2G31460	8	26	AT3G20510	2	27	AT4G25630	1	71	AT5G22570	4	16
AT1G21170	2	18	AT1G21170	2	18	AT2G31470	11	13	AT3G20520	1	92	AT4G25640	6	118	AT5G22580	1	154
AT1G21190	2	28	AT1G21190	2	28	AT2G31480	9	37	AT3G20530	4	15	AT4G25650	1	64	AT5G22600	7	15
AT1G21200	6	15	AT1G21200	6	15	AT2G31490	3	179	AT3G20550	2	32	AT4G25660	2	30	AT5G22620	1	29
AT1G21230	6	1	AT1G21230	6	1	AT2G31500	4	9	AT3G20560	2	18	AT4G25680	2	49	AT5G22630	1	52
AT1G21240	6	3	AT1G21240	6	3	AT2G31510	2	23	AT3G20570	6	25	AT4G25700	1	82	AT5G22640	4	67
AT1G21250	6	58	AT1G21250	6	58	AT2G31530	1	15	AT3G20580	4	9	AT4G25710	8	20	AT5G22650	3	386
AT1G21270	6	51	AT1G21270	6	51	AT2G31570	1	122	AT3G20620	7	10	AT4G25720	1	35	AT5G22680	11	24
AT1G21320	2	33	AT1G21320	2	33	AT2G31650	2	7	AT3G20630	2	40	AT4G25730	1	35	AT5G22690	9	7
AT1G21340	4	3	AT1G21340	4	3	AT2G31660	2	28	AT3G20650	2	31	AT4G25740	2	275	AT5G22700	8	14
AT1G21350	1	22	AT1G21350	1	22	AT2G31670	1	80	AT3G20660	2	18	AT4G25750	4	3	AT5G22730	7	21
AT1G21360	2	5	AT1G21360	2	5	AT2G31680	2	21	AT3G20670	2	286	AT4G25760	6	4	AT5G22740	4	54
AT1G21370	2	30	AT1G21370	2	30	AT2G31700	13	1	AT3G20680	3	54	AT4G25770	2	18	AT5G22750	2	8
AT1G21380	4	64	AT1G21380	4	64	AT2G31710	6	21	AT3G20720	2	21	AT4G25780	4	12	AT5G22760	2	16
AT1G21410	2	27	AT1G21410	2	27	AT2G31725	2	9	AT3G20730	4	18	AT4G25790	4	1	AT5G22790	3	18
AT1G21430	6	3	AT1G21430	6	3	AT2G31730	5	14	AT3G20740	1	26	AT4G25800	4	8	AT5G22810	4	2
AT1G21440	1	35	AT1G21440	1	35	AT2G31740	2	22	AT3G20760	2	45	AT4G25810	6	37	AT5G22820	2	9
AT1G21450	4	32	AT1G21450	4	32	AT2G31750	6	71	AT3G20770	4	130	AT4G25820	6	12	AT5G22830	2	41
AT1G21460	6	67	AT1G21460	6	67	AT2G31790	6	82	AT3G20780	1	10	AT4G25830	5	71	AT5G22840	2	33
AT1G21480	2	24	AT1G21480	2	24	AT2G31800	2	54	AT3G20790	1	119	AT4G25835	4	11	AT5G22850	4	58
AT1G21500	6	250	AT1G21500	6	250	AT2G31810	1	120	AT3G20800	2	74	AT4G25840	1	30	AT5G22860	2	15
AT1G21510	8	28	AT1G21510	8	28	AT2G31820	6	7	AT3G20810	2	54	AT4G25870	4	34	AT5G22870	6	1
AT1G21540	1	3	AT1G21540	1	3	AT2G31830	2	1	AT3G20820	4	212	AT4G25880	2	83	AT5G22875	4	21
AT1G21550	2	10	AT1G21550	2	10	AT2G31840	4	51	AT3G20830	2	6	AT4G25890	4	146	AT5G22880	3	268
AT1G21560	5	20	AT1G21560	5	20	AT2G31850	13	12	AT3G20840	4	3	AT4G25900	3	109	AT5G22890	4	3
AT1G21580	6	24	AT1G21580	6	24	AT2G31870	2	2	AT3G20860	2	6	AT4G25910	1	49	AT5G22920	2	127
AT1G21590	4	25	AT1G21590	4	25	AT2G31880	4	157	AT3G20870	1	52	AT4G25940	3	15	AT5G22940	2	29
AT1G21600	4	47	AT1G21600	4	47	AT2G31890	2	91	AT3G20900	12	22	AT4G25950	4	2	AT5G22950	2	35
AT1G21610	4	24	AT1G21610	4	24	AT2G31900	4	5	AT3G20910	4	32	AT4G25960	4	67	AT5G22970	11	18
AT1G21630	2	120	AT1G21630	2	120	AT2G31910	4	1	AT3G20920	2	63	AT4G25970	1	79	AT5G22980	2	1
AT1G21640	2	44	AT1G21640	2	44	AT2G31930	7	24	AT3G20930	4	24	AT4G25980	5	14	AT5G23000	4	2
AT1G21650	1	48	AT1G21650	1	48	AT2G31940	6	6	AT3G20960	6	9	AT4G25990	4	4	AT5G23010	1	59
AT1G21660	3	49	AT1G21660	3	49	AT2G31945	6	8	AT3G20970	1	24	AT4G26000	3	40	AT5G23020	1	48
AT1G21670	1	54	AT1G21670	1	54	AT2G31955	1	22	AT3G21000	2	29	AT4G26010	4	24	AT5G23030	4	3
AT1G21680	1	109	AT1G21680	1	109	AT2G31960	6	19	AT3G21055	8	889	AT4G26050	1	13	AT5G23050	1	34
AT1G21690	1	31	AT1G21690	1	31	AT2G31970	1	16	AT3G21060	1	42	AT4G26060	4	12	AT5G23060	3	215
AT1G21700	2	44	AT1G21700	2	44	AT2G31980	4	176	AT3G21070	2	43	AT4G26070	2	16	AT5G23070	1	22
AT1G21710	1	15	AT1G21710	1	15	AT2G31990	4	2	AT3G21080	4	12	AT4G26080	4	128	AT5G23080	2	27
AT1G21720	2	76	AT1G21720	2	76	AT2G32000	1	12	AT3G21090	4	22	AT4G26090	6	49	AT5G23090	6	19
AT1G21730	2	12	AT1G21730	2	12	AT2G32010	4	21	AT3G21100	4	19	AT4G26100	3	70	AT5G23110	2	13
AT1G21740	6	4	AT1G21740	6	4	AT2G32020	1	9	AT3G21110	1	47	AT4G26110	2	113	AT5G23120	1	254
AT1G21750	2	282	AT1G21750	2	282	AT2G32030	1	8	AT3G21140	1	34	AT4G26120	4	1	AT5G23130	2	10
AT1G21760	2	104	AT1G21760	2	104	AT2G32040	1	40	AT3G21160	2	25	AT4G26130	6	172	AT5G23140	1	37
AT1G21770	1	122	AT1G21770	1	122	AT2G32060	2	380	AT3G21175	2	43	AT4G26140	6	6	AT5G23150	2	24
AT1G21780	2	150	AT1G21780	2	150	AT2G32070	2	42	AT3G21180	4	4	AT4G26150	2	14	AT5G23170	4	10
AT1G21790	2	23	AT1G21790	2	23	AT2G32080	2	122	AT3G21190	4	34	AT4G26160	2	39	AT5G23190	4	29
AT1G21810	4	10	AT1G21810	4	10	AT2G32090	1	59	AT3G21200	1	99	AT4G26170	4	2	AT5G23210	4	49
AT1G21830	6	49	AT1G21830	6	49	AT2G32100	6	25	AT3G21210	11	18	AT4G26180	2	4	AT5G23220	1	8
AT1G21840	1	5	AT1G21840	1	5	AT2G32120	2	18	AT3G21220	4	57	AT4G26190	2	44	AT5G23230	1	7
AT1G21880	1	86	AT1G21880	1	86	AT2G32140	8	13	AT3G21230	1	8	AT4G26200	4	11	AT5G23240	1	45
AT1G21890	6	15	AT1G21890	6	15	AT2G32150	4	104	AT3G21240	1	26	AT4G26210	3	31	AT5G23250	1	82
AT1G21900	2	74	AT1G21900	2	74	AT2G32160	2	16	AT3G21250	4	11	AT4G26220	1	20	AT5G23260	4	28
AT1G21910	4	17	AT1G21910	4	17	AT2G32170	2	54	AT3G21260	2	18	AT4G26230	2	107	AT5G23270	4	30
AT1G21920	1	75	AT1G21920	1	75	AT2G32220	2	21	AT3G21270	6	23	AT4G26240	5	24	AT5G23290	2	70
AT1G21950	11	26	AT1G21950	11	26	AT2G32250	6	12	AT3G21280	2	13	AT4G26260	1	12	AT5G23300	1	40
AT1G21970	6	5	AT1G21970	6	5	AT2G32260	2	78	AT3G21290	4	21	AT4G26270	4	25	AT5G23310	1	42
AT1G21980	4	25	AT1G21980	4	25	AT2G32270	4	3	AT3G21300	1	12	AT4G26290	13	1	AT5G23330	1	29
AT1G22010	11	22	AT1G22010	11	22	AT2G32280	5	16	AT3G21310	6	14	AT4G26300	1	21	AT5G23340	1	56
AT1G22015	4	9	AT1G22015	4	9	AT2G32290	3	5	AT3G21340	6	2	AT4G26310	1	21	AT5G23380	4	18
AT1G22020	2	23	AT1G22020	2	23	AT2G32300	6	8	AT3G21350	2	27	AT4G26330	4	1	AT5G23390	4	23
AT1G22030	6	10	AT1G22030	6	10	AT2G32310	4	21	AT3G21360	1	26	AT4G26370	1	66	AT5G23400	4	7
AT1G22040	2	26	AT1G22040	2	26	AT2G32350	6	9	AT3G21370	6	27	AT4G26400	6	53	AT5G23405	12	12
AT1G22050	4	38	AT1G22050	4	38	AT2G32370	4	1	AT3G21380	6	3	AT4G26410	3	87	AT5G23420	4	71
AT1G22060	4	33	AT1G22060	4	33	AT2G32380	2	35	AT3G21390	2	48	AT4G26430	2	29	AT5G23430	1	13
AT1G22070	4	42	AT1G22070	4	42	AT2G32390	5	1	AT3G21400	4	11	AT4G26440	4	5	AT5G23440	1	70
AT1G22080	9	27	AT1G22080	9	27	AT2G32400	4	8	AT3G21420	6	15	AT4G26470	2	20	AT5G23450	2	96
AT1G22090	11	3	AT1G22090	11	3	AT2G32410	2	7	AT3G21430	2	23	AT4G26480	4	75	AT5G23460	13	17
AT1G22110	7	40	AT1G22110	7	40	AT2G32415	1	36	AT3G21470	6	2	AT4G26490	6	8	AT5G23480	4	3
AT1G22130	4	2	AT1G22130	4	2	AT2G32430	6	8	AT3G21500	1	19	AT4G26500	1	37	AT5G23520	3	17
AT1G22140	4	64	AT1G22140	4	64	AT2G32440	5	24	AT3G21510	3	41	AT4G26510	2	36	AT5G23530	4	56
AT1G22160	6	61	AT1G22160	6	61	AT2G32450	1	22	AT3G21520	4	25	AT4G26520	2	42	AT5G23540	2	195
AT1G22170	1	27	AT1G22170	1	27	AT2G32460	4	14	AT3G21540	1	11	AT4G26530	2	154	AT5G23550	2	14
AT1G22180	2	20	AT1G22180	2	20	AT2G32470	9	77	AT3G21550	5	51	AT4G26540	4	41	AT5G23570	4	26
AT1G22190	4	133	AT1G22190	4	133	AT2G32480	1	120	AT3G21560	6	37	AT4G26550	2	22	AT5G23580	4	32
AT1G22200	2	58	AT1G22200	2	58	AT2G32500	4	66	AT3G21570	9	24	AT4G26555	1	44	AT5G23610	4	39
AT1G22210	4	1	AT1G22210	4	1	AT2G32510	4	1	AT3G21580	1	25	AT4G26570	4	69	AT5G23630	2	38
AT1G22270	2	35	AT1G22270	2	35	AT2G32520	1	49	AT3G21600	4	8	AT4G26590	4	83	AT5G23660	6	76
AT1G22280	4	72	AT1G22280	4	72	AT2G32560	4	44	AT3G21610	1	29	AT4G26600	1	10	AT5G23670	1	92
AT1G22300	2	324	AT1G22300	2	324	AT2G32580	5	86	AT3G21620	5	1	AT4G26610	4	42	AT5G23680	2	46
AT1G22310	6	12	AT1G22310	6	12	AT2G32590	2	8	AT3G21630	4	33	AT4G26620	1	52	AT5G23690	1	12
AT1G22330	4	107	AT1G22330	4	107	AT2G32600	2	58	AT3G21640	2	24	AT4G26630	2	193	AT5G23710	2	8
AT1G22360	6	57	AT1G22360	6	57	AT2G32620	5	9	AT3G21650	3	26	AT4G26640	4	24	AT5G23720	2	13
AT1G22370	6	20	AT1G22370	6	20	AT2G32630	5	3	AT3G21670	4	84	AT4G26650	2	103	AT5G23730	2	19
AT1G22380	6	9	AT1G22380	6	9	AT2G32640	1	22	AT3G21680	11	5	AT4G26660	4	18	AT5G23740	2	303
AT1G22400	6	78	AT1G22400	6	78	AT2G32660	6	4	AT3G21690	6	94	AT4G26670	2	57	AT5G23750	4	42
AT1G22410	1	94	AT1G22410	1	94	AT2G32670	3	8	AT3G21700	2	10	AT4G26680	6	39	AT5G23760	6	33
AT1G22430	4	40	AT1G22430	4	40	AT2G32680	8	7	AT3G21710	6	13	AT4G26690	1	111	AT5G23770	6	4
AT1G22440	4	15	AT1G22440	4	15	AT2G32690	11	221	AT3G21720	1	532	AT4G26700	2	26	AT5G23780	6	5
AT1G22450	2	110	AT1G22450	2	110	AT2G32700	1	91	AT3G21740	5	9	AT4G26710	4	103	AT5G23790	2	1
AT1G22480	5	2	AT1G22480	5	2	AT2G32710	4	31	AT3G21750	6	57	AT4G26720	2	16	AT5G23810	4	10
AT1G22490	4	7	AT1G22490	4	7	AT2G32720	2	94	AT3G21760	7	56	AT4G26740	2	32	AT5G23820	11	253
AT1G22500	4	36	AT1G22500	4	36	AT2G32730	2	90	AT3G21770	6	44	AT4G26750	2	55	AT5G23830	11	32
AT1G22510	2	19	AT1G22510	2	19	AT2G32760	2	9	AT3G21780	7	11	AT4G26760	4	26	AT5G23840	11	33
AT1G22520	4	60	AT1G22520	4	60	AT2G32765	2	44	AT3G21790	7	13	AT4G26770	2	5	AT5G23850	5	13
AT1G22530	2	246	AT1G22530	2	246	AT2G32770	3	1	AT3G21800	6	1	AT4G26780	1	55	AT5G23860	4	106
AT1G22540	4	32	AT1G22540	4	32	AT2G32780	2	1	AT3G21810	4	16	AT4G26790	6	36	AT5G23870	6	26
AT1G22550	4	20	AT1G22550	4	20	AT2G32790	2	6	AT3G21840	6	1	AT4G26800	5	2	AT5G23880	2	27
AT1G22570	4	7	AT1G22570	4	7	AT2G32800	4	52	AT3G21865	2	114	AT4G26830	4	3	AT5G23890	1	40
AT1G22590	6	24	AT1G22590	6	24	AT2G32810	4	64	AT3G21870	2	14	AT4G26840	2	262	AT5G23900	2	176
AT1G22600	2	40	AT1G22600	2	40	AT2G32830	4	2	AT3G21890	3	11	AT4G26850	1	466	AT5G23910	2	5
AT1G22610	6	71	AT1G22610	6	71	AT2G32850	2	38	AT3G21950	6	10	AT4G26860	1	47	AT5G23920	4	46
AT1G22620	2	31	AT1G22620	2	31	AT2G32860	6	20	AT3G21970	6	1	AT4G26870	1	93	AT5G23940	6	220
AT1G22630	4	51	AT1G22630	4	51	AT2G32890	12	35	AT3G22040	7	1	AT4G26890	4	5	AT5G23960	6	5
AT1G22640	5	55	AT1G22640	5	55	AT2G32900	2	34	AT3G22060	6	99	AT4G26900	1	43	AT5G24000	1	14
AT1G22650	4	27	AT1G22650	4	27	AT2G32910	4	28	AT3G22090	11	2	AT4G26910	1	80	AT5G24010	4	16
AT1G22660	1	12	AT1G22660	1	12	AT2G32920	2	95	AT3G22104	4	48	AT4G26930	4	2	AT5G24020	1	49
AT1G22690	5	71	AT1G22690	5	71	AT2G32930	4	14	AT3G22110	1	137	AT4G26940	6	59	AT5G24030	1	12
AT1G22700	1	83	AT1G22700	1	83	AT2G32950	2	49	AT3G22120	6	726	AT4G26950	4	4	AT5G24070	4	1
AT1G22710	2	178	AT1G22710	2	178	AT2G32970	3	14	AT3G22150	4	12	AT4G26970	1	88	AT5G24080	4	3
AT1G22730	2	18	AT1G22730	2	18	AT2G32980	2	30	AT3G22160	11	42	AT4G26980	3	58	AT5G24090	2	4
AT1G22740	2	44	AT1G22740	2	44	AT2G32990	6	33	AT3G22170	6	50	AT4G27000	4	241	AT5G24100	4	14
AT1G22750	4	54	AT1G22750	4	54	AT2G33000	11	35	AT3G22180	2	13	AT4G27010	2	3	AT5G24110	5	15
AT1G22760	2	6	AT1G22760	2	6	AT2G33010	11	38	AT3G22190	4	23	AT4G27030	1	60	AT5G24120	1	52
AT1G22770	5	39	AT1G22770	5	39	AT2G33020	8	2	AT3G22200	1	148	AT4G27040	2	118	AT5G24130	4	9
AT1G22780	2	334	AT1G22780	2	334	AT2G33040	1	640	AT3G22210	8	111	AT4G27050	9	55	AT5G24140	1	5
AT1G22790	6	25	AT1G22790	6	25	AT2G33070	2	21	AT3G22220	4	26	AT4G27060	3	28	AT5G24150	1	58
AT1G22800	1	18	AT1G22800	1	18	AT2G33100	4	4	AT3G22230	2	549	AT4G27080	2	65	AT5G24160	1	23
AT1G22810	4	10	AT1G22810	4	10	AT2G33130	11	23	AT3G22231	11	162	AT4G27090	2	685	AT5G24165	6	123
AT1G22830	4	9	AT1G22830	4	9	AT2G33150	1	524	AT3G22240	9	46	AT4G27110	4	2	AT5G24170	2	22
AT1G22840	2	326	AT1G22840	2	326	AT2G33160	6	1	AT3G22250	5	1	AT4G27120	2	43	AT5G24210	4	56
AT1G22850	1	114	AT1G22850	1	114	AT2G33170	4	13	AT3G22260	4	7	AT4G27130	2	214	AT5G24230	4	9
AT1G22860	2	11	AT1G22860	2	11	AT2G33180	2	40	AT3G22290	2	67	AT4G27140	9	76	AT5G24240	3	50
AT1G22870	1	4	AT1G22870	1	4	AT2G33210	1	34	AT3G22300	1	45	AT4G27150	9	139	AT5G24250	13	42
AT1G22880	6	17	AT1G22880	6	17	AT2G33220	2	259	AT3G22320	2	104	AT4G27160	8	374	AT5G24260	1	18
AT1G22885	12	45	AT1G22885	12	45	AT2G33240	4	1	AT3G22370	1	113	AT4G27170	8	66	AT5G24270	4	10
AT1G22890	12	94	AT1G22890	12	94	AT2G33250	7	35	AT3G22380	6	189	AT4G27180	2	19	AT5G24280	4	8
AT1G22900	6	10	AT1G22900	6	10	AT2G33255	1	34	AT3G22400	6	45	AT4G27230	2	225	AT5G24290	4	26
AT1G22910	4	17	AT1G22910	4	17	AT2G33270	1	1	AT3G22420	4	31	AT4G27240	4	30	AT5G24300	1	47
AT1G22920	2	48	AT1G22920	2	48	AT2G33290	4	4	AT3G22425	1	46	AT4G27250	4	1	AT5G24310	4	14
AT1G22930	2	101	AT1G22930	2	101	AT2G33310	5	92	AT3G22430	6	27	AT4G27260	5	119	AT5G24313	11	9
AT1G22940	1	20	AT1G22940	1	20	AT2G33320	4	13	AT3G22440	4	319	AT4G27270	1	13	AT5G24316	11	37
AT1G22960	4	7	AT1G22960	4	7	AT2G33330	5	20	AT3G22450	4	30	AT4G27280	2	97	AT5G24320	4	21
AT1G22970	4	30	AT1G22970	4	30	AT2G33340	1	134	AT3G22460	3	9	AT4G27290	6	8	AT5G24330	2	11
AT1G22985	3	16	AT1G22985	3	16	AT2G33350	2	12	AT3G22480	2	36	AT4G27300	7	21	AT5G24340	1	15
AT1G22990	6	8	AT1G22990	6	8	AT2G33360	5	21	AT3G22490	4	7	AT4G27320	4	122	AT5G24350	2	17
AT1G23000	6	16	AT1G23000	6	16	AT2G33370	2	220	AT3G22500	4	39	AT4G27350	1	51	AT5G24360	2	8
AT1G23010	1	16	AT1G23010	1	16	AT2G33380	2	133	AT3G22520	4	50	AT4G27370	2	3	AT5G24380	4	11
AT1G23020	2	13	AT1G23020	2	13	AT2G33390	9	32	AT3G22530	4	30	AT4G27380	6	46	AT5G24390	2	10
AT1G23030	4	52	AT1G23030	4	52	AT2G33410	4	64	AT3G22540	4	39	AT4G27390	1	25	AT5G24400	1	63
AT1G23040	10	58	AT1G23040	10	58	AT2G33420	3	2	AT3G22550	6	26	AT4G27400	4	6	AT5G24410	1	5
AT1G23050	11	15	AT1G23050	11	15	AT2G33430	6	38	AT3G22570	9	12	AT4G27410	4	84	AT5G24420	1	379
AT1G23060	6	12	AT1G23060	6	12	AT2G33440	2	5	AT3G22590	2	14	AT4G27420	3	3	AT5G24430	4	33
AT1G23070	2	40	AT1G23070	2	40	AT2G33450	1	129	AT3G22600	4	59	AT4G27430	4	66	AT5G24450	2	39
AT1G23080	4	51	AT1G23080	4	51	AT2G33460	6	3	AT3G22620	6	50	AT4G27435	4	28	AT5G24460	2	51
AT1G23090	4	102	AT1G23090	4	102	AT2G33470	2	108	AT3G22630	1	86	AT4G27440	1	752	AT5G24470	3	21
AT1G23100	1	17	AT1G23100	1	17	AT2G33480	5	52	AT3G22640	5	146	AT4G27450	4	130	AT5G24480	12	11
AT1G23120	8	11	AT1G23120	8	11	AT2G33490	4	14	AT3G22660	2	32	AT4G27460	4	6	AT5G24490	1	283
AT1G23130	7	366	AT1G23130	7	366	AT2G33500	4	45	AT3G22670	4	6	AT4G27470	2	31	AT5G24500	7	105
AT1G23140	4	6	AT1G23140	4	6	AT2G33520	11	10	AT3G22680	6	22	AT4G27480	4	7	AT5G24510	2	2
AT1G23180	4	27	AT1G23180	4	27	AT2G33530	5	41	AT3G22690	4	3	AT4G27500	2	196	AT5G24520	2	55
AT1G23190	1	132	AT1G23190	1	132	AT2G33540	2	10	AT3G22740	1	25	AT4G27510	6	45	AT5G24530	4	72
AT1G23200	6	45	AT1G23200	6	45	AT2G33560	2	8	AT3G22750	4	38	AT4G27520	6	269	AT5G24550	6	1
AT1G23205	6	31	AT1G23205	6	31	AT2G33570	4	49	AT3G22760	2	9	AT4G27530	11	3	AT5G24570	11	34
AT1G23220	2	49	AT1G23220	2	49	AT2G33580	4	20	AT3G22770	11	2	AT4G27540	4	22	AT5G24580	6	33
AT1G23230	2	15	AT1G23230	2	15	AT2G33590	4	58	AT3G22780	2	56	AT4G27550	1	3	AT5G24590	6	57
AT1G23240	2	23	AT1G23240	2	23	AT2G33600	4	44	AT3G22790	5	51	AT4G27580	11	8	AT5G24600	1	2
AT1G23260	2	50	AT1G23260	2	50	AT2G33610	2	37	AT3G22800	5	10	AT4G27590	4	5	AT5G24610	3	42
AT1G23270	6	4	AT1G23270	6	4	AT2G33620	4	88	AT3G22810	4	23	AT4G27600	1	95	AT5G24620	6	9
AT1G23280	2	29	AT1G23280	2	29	AT2G33630	1	107	AT3G22830	4	4	AT4G27620	4	18	AT5G24650	3	106
AT1G23310	1	1228	AT1G23310	1	1228	AT2G33640	2	40	AT3G22840	3	52	AT4G27640	2	68	AT5G24655	7	9
AT1G23330	1	14	AT1G23330	1	14	AT2G33690	6	1	AT3G22845	2	69	AT4G27650	1	38	AT5G24660	7	27
AT1G23340	6	7	AT1G23340	6	7	AT2G33700	4	29	AT3G22850	4	67	AT4G27652	11	22	AT5G24670	1	41
AT1G23350	8	6	AT1G23350	8	6	AT2G33710	4	9	AT3G22880	1	11	AT4G27654	13	15	AT5G24690	3	230
AT1G23360	1	12	AT1G23360	1	12	AT2G33720	7	13	AT3G22890	2	439	AT4G27657	11	18	AT5G24710	3	48
AT1G23380	4	11	AT1G23380	4	11	AT2G33730	2	79	AT3G22900	4	4	AT4G27660	2	68	AT5G24740	2	13
AT1G23390	4	168	AT1G23390	4	168	AT2G33735	1	10	AT3G22910	4	4	AT4G27670	1	8	AT5G24750	1	8
AT1G23400	4	59	AT1G23400	4	59	AT2G33740	1	47	AT3G22930	2	5	AT4G27680	2	33	AT5G24760	2	27
AT1G23410	2	28	AT1G23410	2	28	AT2G33760	4	6	AT3G22950	2	48	AT4G27690	2	29	AT5G24800	4	22
AT1G23420	6	24	AT1G23420	6	24	AT2G33790	5	14	AT3G22960	1	286	AT4G27700	1	104	AT5G24810	1	41
AT1G23440	1	82	AT1G23440	1	82	AT2G33800	1	307	AT3G22970	4	193	AT4G27710	5	26	AT5G24830	4	13
AT1G23480	4	29	AT1G23480	4	29	AT2G33810	6	44	AT3G22980	2	12	AT4G27720	2	87	AT5G24840	1	24
AT1G23490	3	411	AT1G23490	3	411	AT2G33820	2	4	AT3G22990	4	44	AT4G27730	4	33	AT5G24850	1	15
AT1G23510	4	3	AT1G23510	4	3	AT2G33830	4	1042	AT3G23000	5	152	AT4G27750	4	27	AT5G24860	4	32
AT1G23520	4	7	AT1G23520	4	7	AT2G33845	1	75	AT3G23010	6	1	AT4G27760	1	36	AT5G24870	4	39
AT1G23530	6	8	AT1G23530	6	8	AT2G33850	11	69	AT3G23020	4	2	AT4G27780	1	59	AT5G24880	9	38
AT1G23540	4	2	AT1G23540	4	2	AT2G33860	4	38	AT3G23030	6	74	AT4G27790	2	2	AT5G24890	5	47
AT1G23550	4	17	AT1G23550	4	17	AT2G33880	5	24	AT3G23050	6	313	AT4G27800	2	152	AT5G24900	5	2
AT1G23560	3	15	AT1G23560	3	15	AT2G33980	1	13	AT3G23060	2	3	AT4G27820	5	15	AT5G24910	5	9
AT1G23570	4	30	AT1G23570	4	30	AT2G33990	4	38	AT3G23070	4	21	AT4G27830	5	21	AT5G24930	3	287
AT1G23580	4	1	AT1G23580	4	1	AT2G34020	2	10	AT3G23080	2	39	AT4G27840	4	38	AT5G24940	3	3
AT1G23590	4	7	AT1G23590	4	7	AT2G34040	2	74	AT3G23090	5	18	AT4G27850	11	1	AT5G24970	1	11
AT1G23600	4	40	AT1G23600	4	40	AT2G34050	2	14	AT3G23100	4	31	AT4G27860	4	53	AT5G25050	1	5
AT1G23610	9	30	AT1G23610	9	30	AT2G34060	5	6	AT3G23130	4	10	AT4G27880	5	42	AT5G25060	2	35
AT1G23670	4	7	AT1G23670	4	7	AT2G34070	6	32	AT3G23150	1	10	AT4G27890	2	2	AT5G25070	5	22
AT1G23690	4	46	AT1G23690	4	46	AT2G34080	6	12	AT3G23160	4	6	AT4G27900	3	99	AT5G25080	2	38
AT1G23700	2	6	AT1G23700	2	6	AT2G34090	1	15	AT3G23170	11	50	AT4G27910	2	9	AT5G25090	6	30
AT1G23710	6	47	AT1G23710	6	47	AT2G34100	11	58	AT3G23190	4	10	AT4G27940	2	19	AT5G25100	2	149
AT1G23730	5	51	AT1G23730	5	51	AT2G34110	11	71	AT3G23200	4	6	AT4G27970	1	6	AT5G25110	5	15
AT1G23740	1	182	AT1G23740	1	182	AT2G34120	13	2	AT3G23210	3	15	AT4G27980	6	15	AT5G25120	6	15
AT1G23750	1	20	AT1G23750	1	20	AT2G34140	3	5	AT3G23220	4	2	AT4G27990	1	54	AT5G25130	6	4
AT1G23760	4	11	AT1G23760	4	11	AT2G34150	2	26	AT3G23230	4	3	AT4G28010	5	3	AT5G25140	6	3
AT1G23780	2	60	AT1G23780	2	60	AT2G34160	3	49	AT3G23240	4	12	AT4G28020	1	13	AT5G25160	6	5
AT1G23790	4	7	AT1G23790	4	7	AT2G34180	4	1	AT3G23250	4	29	AT4G28025	4	74	AT5G25170	4	17
AT1G23800	1	19	AT1G23800	1	19	AT2G34190	4	18	AT3G23260	11	1	AT4G28030	1	61	AT5G25180	6	2
AT1G23820	1	147	AT1G23820	1	147	AT2G34200	4	38	AT3G23280	1	77	AT4G28040	6	41	AT5G25190	4	9
AT1G23830	9	23	AT1G23830	9	23	AT2G34230	6	46	AT3G23290	4	16	AT4G28050	4	86	AT5G25210	9	19
AT1G23840	9	22	AT1G23840	9	22	AT2G34250	2	296	AT3G23300	4	56	AT4G28080	2	470	AT5G25220	4	105
AT1G23850	9	23	AT1G23850	9	23	AT2G34260	1	29	AT3G23310	4	36	AT4G28085	11	13	AT5G25240	8	14
AT1G23860	2	90	AT1G23860	2	90	AT2G34270	12	29	AT3G23325	2	29	AT4G28100	5	37	AT5G25270	2	47
AT1G23870	4	46	AT1G23870	4	46	AT2G34300	4	56	AT3G23330	4	1	AT4G28110	4	2	AT5G25280	6	243
AT1G23880	1	14	AT1G23880	1	14	AT2G34310	9	46	AT3G23340	4	22	AT4G28140	4	9	AT5G25340	2	50
AT1G23890	1	21	AT1G23890	1	21	AT2G34315	11	4	AT3G23350	2	18	AT4G28150	3	12	AT5G25350	2	101
AT1G23910	11	1	AT1G23910	11	1	AT2G34320	6	22	AT3G23390	2	371	AT4G28160	11	3	AT5G25360	4	39
AT1G23960	11	36	AT1G23960	11	36	AT2G34330	11	1	AT3G23400	1	321	AT4G28180	11	31	AT5G25370	4	1
AT1G23980	4	14	AT1G23980	4	14	AT2G34340	4	9	AT3G23410	1	34	AT4G28190	6	26	AT5G25380	3	2
AT1G24000	7	2	AT1G24000	7	2	AT2G34357	2	17	AT3G23430	2	22	AT4G28200	2	31	AT5G25390	4	8
AT1G24020	5	851	AT1G24020	5	851	AT2G34400	4	2	AT3G23450	11	81	AT4G28210	4	46	AT5G25400	2	3
AT1G24030	4	23	AT1G24030	4	23	AT2G34440	6	2	AT3G23460	1	1	AT4G28220	2	33	AT5G25410	6	4
AT1G24040	3	33	AT1G24040	3	33	AT2G34450	4	19	AT3G23490	1	118	AT4G28230	7	33	AT5G25415	6	12
AT1G24050	2	115	AT1G24050	2	115	AT2G34460	1	146	AT3G23540	1	13	AT4G28240	8	244	AT5G25440	4	22
AT1G24070	4	6	AT1G24070	4	6	AT2G34470	1	113	AT3G23550	4	17	AT4G28250	4	97	AT5G25450	3	11
AT1G24090	1	1	AT1G24090	1	1	AT2G34480	2	699	AT3G23560	4	21	AT4G28260	4	59	AT5G25460	6	636
AT1G24100	6	64	AT1G24100	6	64	AT2G34490	1	33	AT3G23570	2	42	AT4G28270	2	52	AT5G25470	9	162
AT1G24120	1	36	AT1G24120	1	36	AT2G34500	1	28	AT3G23580	1	46	AT4G28280	4	1	AT5G25475	9	25
AT1G24140	2	15	AT1G24140	2	15	AT2G34510	6	49	AT3G23590	4	24	AT4G28290	11	18	AT5G25480	1	10
AT1G24150	6	9	AT1G24150	6	9	AT2G34520	1	36	AT3G23600	2	176	AT4G28300	3	85	AT5G25490	2	7
AT1G24170	4	39	AT1G24170	4	39	AT2G34530	8	30	AT3G23605	4	13	AT4G28310	4	23	AT5G25500	6	53
AT1G24180	1	120	AT1G24180	1	120	AT2G34540	9	14	AT3G23610	2	13	AT4G28320	4	9	AT5G25510	4	48
AT1G24190	2	24	AT1G24190	2	24	AT2G34555	4	2	AT3G23620	2	77	AT4G28330	6	9	AT5G25520	2	37
AT1G24210	2	4	AT1G24210	2	4	AT2G34560	2	115	AT3G23630	1	7	AT4G28350	6	3	AT5G25540	7	59
AT1G24240	1	18	AT1G24240	1	18	AT2G34570	2	51	AT3G23640	1	45	AT4G28370	2	16	AT5G25560	2	63
AT1G24260	6	71	AT1G24260	6	71	AT2G34580	6	46	AT3G23660	2	22	AT4G28380	5	2	AT5G25570	6	11
AT1G24280	2	36	AT1G24280	2	36	AT2G34585	6	86	AT3G23670	2	16	AT4G28390	2	19	AT5G25580	4	13
AT1G24290	1	32	AT1G24290	1	32	AT2G34590	1	146	AT3G23690	4	37	AT4G28395	6	11	AT5G25590	6	24
AT1G24310	2	21	AT1G24310	2	21	AT2G34600	8	8	AT3G23700	1	92	AT4G28400	4	41	AT5G25610	4	280
AT1G24320	1	11	AT1G24320	1	11	AT2G34610	6	9	AT3G23710	1	7	AT4G28410	2	2	AT5G25620	4	5
AT1G24330	4	8	AT1G24330	4	8	AT2G34620	6	46	AT3G23730	6	114	AT4G28420	2	1	AT5G25630	4	61
AT1G24340	1	32	AT1G24340	1	32	AT2G34630	1	32	AT3G23740	6	7	AT4G28430	4	20	AT5G25760	2	46
AT1G24350	1	90	AT1G24350	1	90	AT2G34640	4	53	AT3G23750	4	30	AT4G28440	1	69	AT5G25770	1	73
AT1G24360	1	177	AT1G24360	1	177	AT2G34650	4	14	AT3G23760	2	12	AT4G28450	1	31	AT5G25800	2	13
AT1G24390	13	3	AT1G24390	13	3	AT2G34660	2	34	AT3G23770	4	5	AT4G28460	9	25	AT5G25810	4	9
AT1G24400	4	13	AT1G24400	4	13	AT2G34670	4	8	AT3G23790	1	5	AT4G28480	2	71	AT5G25820	4	22
AT1G24430	8	5	AT1G24430	8	5	AT2G34680	1	30	AT3G23800	1	6	AT4G28490	4	29	AT5G25830	4	5
AT1G24440	4	23	AT1G24440	4	23	AT2G34690	2	74	AT3G23805	6	52	AT4G28500	4	2	AT5G25840	4	31
AT1G24450	1	61	AT1G24450	1	61	AT2G34700	5	12	AT3G23810	1	307	AT4G28520	5	1374	AT5G25880	1	7
AT1G24460	6	49	AT1G24460	6	49	AT2G34710	4	27	AT3G23820	1	321	AT4G28530	4	11	AT5G25890	5	50
AT1G24470	2	20	AT1G24470	2	20	AT2G34740	4	17	AT3G23830	1	78	AT4G28540	3	50	AT5G25900	4	50
AT1G24490	1	18	AT1G24490	1	18	AT2G34750	2	91	AT3G23840	4	32	AT4G28550	2	11	AT5G25910	6	3
AT1G24510	1	126	AT1G24510	1	126	AT2G34770	1	88	AT3G23870	3	1	AT4G28560	4	10	AT5G25920	12	43
AT1G24520	11	16	AT1G24520	11	16	AT2G34780	6	15	AT3G23880	7	61	AT4G28570	1	18	AT5G25930	4	16
AT1G24530	4	29	AT1G24530	4	29	AT2G34790	7	23	AT3G23890	2	17	AT4G28590	4	4	AT5G25940	6	37
AT1G24540	4	42	AT1G24540	4	42	AT2G34810	7	42	AT3G23900	3	27	AT4G28600	1	20	AT5G25950	9	40
AT1G24575	11	23	AT1G24575	11	23	AT2G34820	5	23	AT3G23920	3	99	AT4G28610	4	51	AT5G25960	6	25
AT1G24600	8	17	AT1G24600	8	17	AT2G34830	5	9	AT3G23930	8	4	AT4G28640	6	26	AT5G25990	4	2
AT1G24610	2	37	AT1G24610	2	37	AT2G34840	2	11	AT3G23940	1	52	AT4G28650	4	17	AT5G26010	4	2
AT1G24620	2	2	AT1G24620	2	2	AT2G34850	1	2	AT3G23980	3	50	AT4G28660	1	158	AT5G26030	1	47
AT1G24625	6	13	AT1G24625	6	13	AT2G34860	3	54	AT3G23990	1	73	AT4G28680	1	9	AT5G26040	1	12
AT1G24650	4	1	AT1G24650	4	1	AT2G34870	11	39	AT3G24000	4	4	AT4G28703	1	11	AT5G26060	8	6
AT1G24706	2	22	AT1G24706	2	22	AT2G34890	2	3	AT3G24010	2	29	AT4G28706	1	40	AT5G26110	1	66
AT1G24735	1	4	AT1G24735	1	4	AT2G34900	2	35	AT3G24030	1	27	AT4G28710	4	23	AT5G26120	1	9
AT1G24764	4	27	AT1G24764	4	27	AT2G34910	6	6	AT3G24040	4	52	AT4G28720	4	6	AT5G26150	6	1
AT1G25230	1	117	AT1G25230	1	117	AT2G34920	2	13	AT3G24050	6	87	AT4G28740	2	42	AT5G26180	1	28
AT1G25240	4	3	AT1G25240	4	3	AT2G34930	6	36	AT3G24070	7	20	AT4G28750	1	1903	AT5G26190	11	1
AT1G25250	4	1	AT1G25250	4	1	AT2G34940	2	2	AT3G24080	2	96	AT4G28760	5	77	AT5G26200	2	32
AT1G25260	1	122	AT1G25260	1	122	AT2G34960	1	14	AT3G24090	1	3	AT4G28770	3	98	AT5G26210	4	108
AT1G25275	7	348	AT1G25275	7	348	AT2G34970	1	38	AT3G24110	2	3	AT4G28780	4	76	AT5G26220	1	13
AT1G25280	4	94	AT1G25280	4	94	AT2G34980	2	3	AT3G24120	4	51	AT4G28830	1	13	AT5G26230	6	13
AT1G25290	1	20	AT1G25290	1	20	AT2G34990	4	2	AT3G24130	4	1	AT4G28850	6	12	AT5G26240	2	21
AT1G25320	4	14	AT1G25320	4	14	AT2G35000	4	11	AT3G24140	4	12	AT4G28890	4	3	AT5G26250	4	4
AT1G25330	4	22	AT1G25330	4	22	AT2G35010	1	59	AT3G24150	5	11	AT4G28910	4	109	AT5G26260	7	58
AT1G25340	6	3	AT1G25340	6	3	AT2G35020	2	27	AT3G24160	4	192	AT4G28940	1	13	AT5G26270	11	58
AT1G25350	1	55	AT1G25350	1	55	AT2G35030	4	6	AT3G24170	1	117	AT4G28950	4	4	AT5G26280	7	279
AT1G25360	4	3	AT1G25360	4	3	AT2G35040	1	42	AT3G24180	1	56	AT4G28980	2	33	AT5G26310	6	14
AT1G25370	4	24	AT1G25370	4	24	AT2G35050	4	55	AT3G24190	1	69	AT4G28990	4	20	AT5G26330	5	14
AT1G25375	1	22	AT1G25375	1	22	AT2G35060	4	23	AT3G24200	1	49	AT4G29000	2	30	AT5G26340	4	103
AT1G25380	2	57	AT1G25380	2	57	AT2G35075	8	42	AT3G24210	2	5	AT4G29010	1	120	AT5G26360	1	227
AT1G25390	4	38	AT1G25390	4	38	AT2G35100	4	18	AT3G24220	3	3	AT4G29020	11	302	AT5G26570	1	55
AT1G25400	8	57	AT1G25400	8	57	AT2G35110	2	32	AT3G24230	6	7	AT4G29030	11	573	AT5G26600	1	43
AT1G25410	1	1	AT1G25410	1	1	AT2G35120	1	108	AT3G24240	4	6	AT4G29040	2	132	AT5G26610	2	45
AT1G25420	2	35	AT1G25420	2	35	AT2G35150	4	22	AT3G24250	11	8	AT4G29050	6	5	AT5G26620	7	18
AT1G25450	4	49	AT1G25450	4	49	AT2G35155	1	15	AT3G24310	6	3	AT4G29060	1	210	AT5G26630	6	2
AT1G25470	4	23	AT1G25470	4	23	AT2G35160	4	6	AT3G24315	2	54	AT4G29070	4	41	AT5G26660	4	9
AT1G25490	2	97	AT1G25490	2	97	AT2G35170	1	8	AT3G24320	1	12	AT4G29080	6	72	AT5G26680	1	6
AT1G25500	2	6	AT1G25500	2	6	AT2G35190	2	35	AT3G24330	5	17	AT4G29100	5	53	AT5G26700	4	40
AT1G25510	4	49	AT1G25510	4	49	AT2G35210	2	7	AT3G24340	2	10	AT4G29120	1	71	AT5G26710	1	99
AT1G25520	1	51	AT1G25520	1	51	AT2G35230	6	15	AT3G24350	2	17	AT4G29130	4	96	AT5G26720	11	13
AT1G25530	4	20	AT1G25530	4	20	AT2G35260	4	121	AT3G24360	1	8	AT4G29140	4	47	AT5G26731	11	15
AT1G25540	2	31	AT1G25540	2	31	AT2G35270	4	2	AT3G24430	1	49	AT4G29160	2	109	AT5G26740	2	75
AT1G25550	3	50	AT1G25550	3	50	AT2G35290	6	5	AT3G24440	4	13	AT4G29170	2	11	AT5G26760	2	12
AT1G25560	4	137	AT1G25560	4	137	AT2G35300	6	17	AT3G24450	6	21	AT4G29180	6	5	AT5G26770	6	10
AT1G25570	4	16	AT1G25570	4	16	AT2G35310	6	26	AT3G24460	2	5	AT4G29190	3	92	AT5G26780	2	42
AT1G25580	4	15	AT1G25580	4	15	AT2G35320	2	32	AT3G24480	4	16	AT4G29200	12	20	AT5G26790	9	5
AT1G26090	1	31	AT1G26090	1	31	AT2G35330	2	30	AT3G24490	4	17	AT4G29210	1	66	AT5G26820	1	57
AT1G26100	2	20	AT1G26100	2	20	AT2G35340	2	10	AT3G24495	1	6	AT4G29220	4	66	AT5G26830	1	107
AT1G26110	2	150	AT1G26110	2	150	AT2G35360	2	44	AT3G24500	2	91	AT4G29230	4	2	AT5G26840	13	15
AT1G26130	3	5	AT1G26130	3	5	AT2G35370	1	417	AT3G24503	1	170	AT4G29240	4	22	AT5G26850	2	74
AT1G26150	4	29	AT1G26150	4	29	AT2G35380	4	9	AT3G24506	4	53	AT4G29250	4	23	AT5G26860	1	53
AT1G26160	1	18	AT1G26160	1	18	AT2G35390	1	85	AT3G24510	11	33	AT4G29260	4	61	AT5G26880	1	113
AT1G26170	2	11	AT1G26170	2	11	AT2G35410	3	65	AT3G24515	2	4	AT4G29270	4	26	AT5G26910	4	36
AT1G26190	1	9	AT1G26190	1	9	AT2G35430	2	6	AT3G24520	4	47	AT4G29285	11	17	AT5G26920	4	16
AT1G26210	11	34	AT1G26210	11	34	AT2G35450	1	49	AT3G24530	1	35	AT4G29330	2	29	AT5G26930	4	3
AT1G26220	1	47	AT1G26220	1	47	AT2G35470	7	26	AT3G24550	5	108	AT4G29340	2	18	AT5G26940	1	48
AT1G26230	1	40	AT1G26230	1	40	AT2G35480	4	14	AT3G24560	1	13	AT4G29350	2	342	AT5G26960	2	16
AT1G26260	4	11	AT1G26260	4	11	AT2G35490	1	121	AT3G24570	2	43	AT4G29360	4	31	AT5G26970	13	1
AT1G26270	3	126	AT1G26270	3	126	AT2G35500	3	65	AT3G24590	1	107	AT4G29370	7	2	AT5G26980	2	11
AT1G26290	11	30	AT1G26290	11	30	AT2G35510	4	45	AT3G24630	6	25	AT4G29380	1	10	AT5G26990	4	33
AT1G26300	3	48	AT1G26300	3	48	AT2G35520	2	32	AT3G24650	3	16	AT4G29390	2	143	AT5G27000	4	4
AT1G26310	6	6	AT1G26310	6	6	AT2G35530	3	11	AT3G24660	4	10	AT4G29410	2	87	AT5G27020	9	40
AT1G26320	6	5	AT1G26320	6	5	AT2G35540	4	6	AT3G24670	6	12	AT4G29420	4	5	AT5G27100	6	8
AT1G26330	3	39	AT1G26330	3	39	AT2G35550	4	27	AT3G24715	4	3	AT4G29430	2	46	AT5G27110	4	3
AT1G26340	2	17	AT1G26340	2	17	AT2G35585	4	4	AT3G24740	4	24	AT4G29440	2	15	AT5G27150	2	106
AT1G26350	13	20	AT1G26350	13	20	AT2G35600	4	9	AT3G24750	8	2	AT4G29480	3	119	AT5G27210	4	14
AT1G26370	2	14	AT1G26370	2	14	AT2G35605	1	61	AT3G24760	4	19	AT4G29490	1	28	AT5G27220	8	12
AT1G26380	7	20	AT1G26380	7	20	AT2G35610	2	31	AT3G24770	9	29	AT4G29510	2	56	AT5G27230	4	47
AT1G26390	7	11	AT1G26390	7	11	AT2G35620	4	41	AT3G24780	1	12	AT4G29520	2	27	AT5G27240	5	13
AT1G26410	7	12	AT1G26410	7	12	AT2G35630	2	40	AT3G24800	2	19	AT4G29530	2	6	AT5G27270	4	15
AT1G26420	7	14	AT1G26420	7	14	AT2G35635	3	61	AT3G24810	4	8	AT4G29540	1	3	AT5G27280	2	61
AT1G26440	1	40	AT1G26440	1	40	AT2G35650	4	19	AT3G24820	3	13	AT4G29550	11	2	AT5G27290	1	66
AT1G26450	4	23	AT1G26450	4	23	AT2G35670	2	29	AT3G24830	2	641	AT4G29560	4	3	AT5G27320	4	25
AT1G26460	2	54	AT1G26460	2	54	AT2G35680	1	170	AT3G24840	6	7	AT4G29570	1	2	AT5G27330	8	24
AT1G26470	4	27	AT1G26470	4	27	AT2G35690	2	16	AT3G24890	3	1	AT4G29590	1	39	AT5G27340	13	29
AT1G26480	2	13	AT1G26480	2	13	AT2G35700	4	3	AT3G24982	8	4	AT4G29610	1	5	AT5G27350	6	71
AT1G26520	1	30	AT1G26520	1	30	AT2G35710	2	55	AT3G25010	8	1	AT4G29660	4	22	AT5G27360	6	12
AT1G26530	2	54	AT1G26530	2	54	AT2G35720	1	5	AT3G25020	8	3	AT4G29670	1	114	AT5G27380	1	102
AT1G26540	6	20	AT1G26540	6	20	AT2G35730	6	3	AT3G25040	2	115	AT4G29680	1	42	AT5G27395	1	66
AT1G26550	1	113	AT1G26550	1	113	AT2G35736	4	1	AT3G25050	4	43	AT4G29690	1	10	AT5G27400	2	31
AT1G26560	4	33	AT1G26560	4	33	AT2G35740	1	4	AT3G25070	4	50	AT4G29700	1	41	AT5G27410	1	57
AT1G26570	1	25	AT1G26570	1	25	AT2G35750	13	10	AT3G25080	11	43	AT4G29710	1	1	AT5G27420	4	58
AT1G26580	4	56	AT1G26580	4	56	AT2G35760	5	88	AT3G25100	2	7	AT4G29720	1	20	AT5G27430	2	63
AT1G26600	9	10	AT1G26600	9	10	AT2G35770	4	16	AT3G25110	1	22	AT4G29735	5	87	AT5G27440	9	4
AT1G26620	5	15	AT1G26620	5	15	AT2G35780	4	89	AT3G25120	4	29	AT4G29740	4	6	AT5G27450	1	41
AT1G26630	2	840	AT1G26630	2	840	AT2G35790	3	60	AT3G25130	6	10	AT4G29750	4	11	AT5G27460	6	12
AT1G26640	1	36	AT1G26640	1	36	AT2G35795	1	62	AT3G25140	4	137	AT4G29770	11	21	AT5G27470	1	121
AT1G26650	4	43	AT1G26650	4	43	AT2G35800	2	53	AT3G25150	4	120	AT4G29780	2	57	AT5G27490	2	18
AT1G26660	1	6	AT1G26660	1	6	AT2G35820	1	35	AT3G25160	2	5	AT4G29790	4	26	AT5G27520	2	38
AT1G26665	2	78	AT1G26665	2	78	AT2G35840	1	102	AT3G25165	9	5	AT4G29810	2	108	AT5G27530	5	2
AT1G26670	2	101	AT1G26670	2	101	AT2G35860	1	71	AT3G25170	9	12	AT4G29820	2	18	AT5G27540	2	85
AT1G26680	6	3	AT1G26680	6	3	AT2G35880	4	58	AT3G25180	7	2	AT4G29830	1	111	AT5G27550	2	4
AT1G26690	2	32	AT1G26690	2	32	AT2G35890	4	2	AT3G25190	1	10	AT4G29840	1	159	AT5G27560	1	45
AT1G26710	11	3	AT1G26710	11	3	AT2G35900	4	39	AT3G25200	11	37	AT4G29870	2	68	AT5G27580	6	1
AT1G26730	2	4	AT1G26730	2	4	AT2G35910	4	7	AT3G25210	4	9	AT4G29890	1	22	AT5G27600	2	27
AT1G26740	3	38	AT1G26740	3	38	AT2G35920	2	22	AT3G25220	1	189	AT4G29900	4	53	AT5G27610	2	2
AT1G26750	4	46	AT1G26750	4	46	AT2G35930	4	38	AT3G25230	2	81	AT4G29910	2	18	AT5G27620	2	7
AT1G26760	2	22	AT1G26760	2	22	AT2G35940	4	67	AT3G25250	4	16	AT4G29940	2	20	AT5G27630	3	10
AT1G26770	5	55	AT1G26770	5	55	AT2G35950	9	13	AT3G25260	4	16	AT4G29950	2	56	AT5G27650	2	31
AT1G26780	4	3	AT1G26780	4	3	AT2G35960	6	33	AT3G25290	5	49	AT4G29960	3	59	AT5G27660	1	25
AT1G26790	3	5	AT1G26790	3	5	AT2G35980	4	15	AT3G25400	1	26	AT4G29980	7	14	AT5G27670	2	89
AT1G26795	7	7	AT1G26795	7	7	AT2G35990	5	20	AT3G25410	1	24	AT4G29990	6	3	AT5G27680	1	13
AT1G26800	2	38	AT1G26800	2	38	AT2G36000	4	50	AT3G25440	4	11	AT4G30000	1	12	AT5G27700	2	183
AT1G26820	2	30	AT1G26820	2	30	AT2G36010	2	22	AT3G25470	1	74	AT4G30010	4	160	AT5G27710	3	22
AT1G26830	2	31	AT1G26830	2	31	AT2G36020	2	20	AT3G25480	4	51	AT4G30020	4	51	AT5G27720	2	98
AT1G26840	2	5	AT1G26840	2	5	AT2G36030	13	5	AT3G25490	6	1	AT4G30050	11	34	AT5G27730	1	22
AT1G26850	4	238	AT1G26850	4	238	AT2G36050	6	17	AT3G25500	6	28	AT4G30060	4	10	AT5G27740	1	39
AT1G26880	2	164	AT1G26880	2	164	AT2G36060	2	128	AT3G25510	9	2	AT4G30070	9	4	AT5G27750	8	16
AT1G26900	4	5	AT1G26900	4	5	AT2G36070	1	40	AT3G25520	2	625	AT4G30080	4	21	AT5G27760	3	21
AT1G26910	2	20	AT1G26910	2	20	AT2G36080	4	68	AT3G25530	1	119	AT4G30090	4	5	AT5G27770	2	210
AT1G26920	7	49	AT1G26920	7	49	AT2G36090	4	18	AT3G25540	2	41	AT4G30110	1	12	AT5G27820	1	32
AT1G26930	4	33	AT1G26930	4	33	AT2G36100	6	30	AT3G25545	3	36	AT4G30120	1	1	AT5G27830	3	25
AT1G26940	1	15	AT1G26940	1	15	AT2G36130	1	36	AT3G25560	4	14	AT4G30130	6	18	AT5G27840	2	64
AT1G26960	4	26	AT1G26960	4	26	AT2G36145	3	60	AT3G25570	2	6	AT4G30140	6	53	AT5G27850	2	765
AT1G27000	4	85	AT1G27000	4	85	AT2G36160	2	178	AT3G25580	2	31	AT4G30150	4	6	AT5G27910	2	2
AT1G27030	1	24	AT1G27030	1	24	AT2G36170	2	193	AT3G25585	2	75	AT4G30160	2	49	AT5G27920	1	21
AT1G27040	4	13	AT1G27040	4	13	AT2G36180	2	1	AT3G25600	2	29	AT4G30170	4	86	AT5G27930	4	56
AT1G27050	4	49	AT1G27050	4	49	AT2G36190	4	11	AT3G25610	3	12	AT4G30190	4	343	AT5G27940	6	5
AT1G27060	1	11	AT1G27060	1	11	AT2G36200	2	7	AT3G25620	3	5	AT4G30200	5	81	AT5G27950	2	30
AT1G27070	1	17	AT1G27070	1	17	AT2G36210	5	17	AT3G25640	4	13	AT4G30210	1	133	AT5G27970	2	31
AT1G27080	5	1	AT1G27080	5	1	AT2G36220	7	90	AT3G25655	9	2	AT4G30220	2	82	AT5G27980	4	5
AT1G27090	4	95	AT1G27090	4	95	AT2G36230	1	52	AT3G25660	1	45	AT4G30230	7	26	AT5G27990	2	54
AT1G27100	4	88	AT1G27100	4	88	AT2G36240	4	25	AT3G25670	2	3	AT4G30270	6	467	AT5G28020	1	134
AT1G27120	4	15	AT1G27120	4	15	AT2G36250	1	38	AT3G25680	1	18	AT4G30280	6	74	AT5G28030	1	9
AT1G27130	6	126	AT1G27130	6	126	AT2G36270	4	36	AT3G25690	4	77	AT4G30290	6	35	AT5G28040	6	35
AT1G27140	6	2	AT1G27140	6	2	AT2G36290	5	32	AT3G25710	5	21	AT4G30310	1	39	AT5G28050	1	136
AT1G27150	1	55	AT1G27150	1	55	AT2G36300	2	60	AT3G25720	8	35	AT4G30320	4	2	AT5G28060	2	420
AT1G27190	4	50	AT1G27190	4	50	AT2G36310	1	73	AT3G25730	4	9	AT4G30330	2	61	AT5G28080	4	8
AT1G27200	1	28	AT1G27200	1	28	AT2G36320	4	157	AT3G25740	1	11	AT4G30340	2	26	AT5G28150	4	28
AT1G27210	3	68	AT1G27210	3	68	AT2G36330	6	18	AT3G25780	1	51	AT4G30350	4	69	AT5G28210	2	9
AT1G27290	6	214	AT1G27290	6	214	AT2G36350	5	23	AT3G25790	3	2	AT4G30360	4	12	AT5G28220	2	31
AT1G27300	6	66	AT1G27300	6	66	AT2G36360	2	51	AT3G25800	2	63	AT4G30390	3	30	AT5G28290	2	23
AT1G27310	2	157	AT1G27310	2	157	AT2G36370	2	7	AT3G25805	1	39	AT4G30400	4	22	AT5G28300	4	68
AT1G27320	1	26	AT1G27320	1	26	AT2G36380	5	15	AT3G25810	6	2	AT4G30410	5	12	AT5G28420	6	4
AT1G27340	4	65	AT1G27340	4	65	AT2G36390	1	63	AT3G25840	2	77	AT4G30420	6	3	AT5G28440	5	1
AT1G27360	6	51	AT1G27360	6	51	AT2G36400	4	41	AT3G25855	6	2	AT4G30430	4	11	AT5G28470	6	1
AT1G27370	6	28	AT1G27370	6	28	AT2G36410	4	81	AT3G25860	1	108	AT4G30440	1	132	AT5G28490	4	3
AT1G27380	6	7	AT1G27380	6	7	AT2G36430	6	31	AT3G25870	7	13	AT4G30450	12	33	AT5G28500	1	97
AT1G27385	1	55	AT1G27385	1	55	AT2G36460	2	288	AT3G25890	4	31	AT4G30470	4	76	AT5G28510	5	4
AT1G27390	3	33	AT1G27390	3	33	AT2G36470	4	9	AT3G25900	1	36	AT4G30480	1	64	AT5G28530	6	1
AT1G27400	2	168	AT1G27400	2	168	AT2G36480	2	11	AT3G25905	7	6	AT4G30490	1	40	AT5G28560	13	17
AT1G27410	2	7	AT1G27410	2	7	AT2G36485	2	14	AT3G25910	4	144	AT4G30500	2	5	AT5G28610	11	1
AT1G27430	2	14	AT1G27430	2	14	AT2G36490	1	51	AT3G25920	1	362	AT4G30520	4	18	AT5G28620	13	14
AT1G27435	4	88	AT1G27435	4	88	AT2G36530	2	725	AT3G25930	6	26	AT4G30530	1	335	AT5G28630	12	16
AT1G27440	3	7	AT1G27440	3	7	AT2G36550	2	21	AT3G25940	1	16	AT4G30550	1	66	AT5G28640	2	81
AT1G27450	1	303	AT1G27450	1	303	AT2G36560	4	15	AT3G25950	4	34	AT4G30560	4	15	AT5G28650	4	4
AT1G27460	2	20	AT1G27460	2	20	AT2G36570	4	26	AT3G25970	4	2	AT4G30580	1	58	AT5G28680	4	1
AT1G27480	1	28	AT1G27480	1	28	AT2G36590	4	29	AT3G25980	2	14	AT4G30590	5	13	AT5G28740	2	23
AT1G27510	2	82	AT1G27510	2	82	AT2G36620	2	332	AT3G25990	4	4	AT4G30600	1	99	AT5G28750	1	159
AT1G27520	2	24	AT1G27520	2	24	AT2G36630	4	49	AT3G26000	4	45	AT4G30610	4	23	AT5G28770	4	65
AT1G27530	2	86	AT1G27530	2	86	AT2G36640	1	11	AT3G26010	6	2	AT4G30620	1	27	AT5G28800	13	13
AT1G27570	2	1	AT1G27570	2	1	AT2G36650	7	53	AT3G26020	3	28	AT4G30630	8	13	AT5G28810	9	6
AT1G27590	2	7	AT1G27590	2	7	AT2G36660	2	4	AT3G26030	3	78	AT4G30640	2	9	AT5G28840	1	226
AT1G27595	2	12	AT1G27595	2	12	AT2G36670	4	16	AT3G26050	6	17	AT4G30650	1	65	AT5G28920	11	38
AT1G27600	2	18	AT1G27600	2	18	AT2G36680	2	29	AT3G26060	1	298	AT4G30660	6	89	AT5G29000	4	31
AT1G27620	4	6	AT1G27620	4	6	AT2G36690	5	12	AT3G26085	1	32	AT4G30670	13	21	AT5G29070	13	1
AT1G27630	2	22	AT1G27630	2	22	AT2G36710	4	4	AT3G26090	5	20	AT4G30680	2	4	AT5G30490	2	30
AT1G27640	13	32	AT1G27640	13	32	AT2G36720	3	11	AT3G26100	2	73	AT4G30690	1	44	AT5G30500	2	6
AT1G27650	2	86	AT1G27650	2	86	AT2G36730	6	4	AT3G26110	11	26	AT4G30700	4	4	AT5G30510	1	478
AT1G27670	9	13	AT1G27670	9	13	AT2G36740	2	14	AT3G26120	3	1	AT4G30720	1	32	AT5G32440	3	91
AT1G27680	1	16	AT1G27680	1	16	AT2G36750	6	1	AT3G26125	4	5	AT4G30760	5	76	AT5G32450	4	90
AT1G27690	5	24	AT1G27690	5	24	AT2G36760	6	1	AT3G26140	1	4	AT4G30770	6	38	AT5G32460	6	1
AT1G27700	5	18	AT1G27700	5	18	AT2G36810	2	13	AT3G26190	6	1	AT4G30790	2	28	AT5G32470	1	37
AT1G27720	2	1	AT1G27720	2	1	AT2G36830	5	864	AT3G26200	6	30	AT4G30800	2	32	AT5G33280	2	9
AT1G27730	6	121	AT1G27730	6	121	AT2G36835	4	92	AT3G26210	6	51	AT4G30810	5	129	AT5G33290	4	20
AT1G27740	4	3	AT1G27740	4	3	AT2G36840	1	18	AT3G26220	6	19	AT4G30820	2	19	AT5G33300	4	10
AT1G27760	2	74	AT1G27760	2	74	AT2G36850	4	29	AT3G26230	6	18	AT4G30825	2	16	AT5G33340	4	1
AT1G27770	2	33	AT1G27770	2	33	AT2G36870	4	87	AT3G26280	6	43	AT4G30830	4	4	AT5G33370	4	435
AT1G27850	4	37	AT1G27850	4	37	AT2G36880	2	591	AT3G26290	6	29	AT4G30840	2	20	AT5G33390	13	4
AT1G27880	1	4	AT1G27880	1	4	AT2G36885	1	23	AT3G26300	6	32	AT4G30860	2	13	AT5G34830	12	19
AT1G27900	2	29	AT1G27900	2	29	AT2G36890	4	9	AT3G26310	6	8	AT4G30890	2	68	AT5G34850	4	156
AT1G27910	4	18	AT1G27910	4	18	AT2G36900	2	57	AT3G26320	6	2	AT4G30900	1	19	AT5G34930	1	8
AT1G27920	4	9	AT1G27920	4	9	AT2G36910	4	99	AT3G26330	6	9	AT4G30930	1	33	AT5G34940	1	19
AT1G27930	4	59	AT1G27930	4	59	AT2G36920	11	21	AT3G26350	6	13	AT4G30935	4	15	AT5G35080	2	30
AT1G27950	6	491	AT1G27950	6	491	AT2G36930	2	77	AT3G26370	4	16	AT4G30940	2	5	AT5G35090	7	3
AT1G27960	6	11	AT1G27960	6	11	AT2G36950	6	79	AT3G26380	1	142	AT4G30950	2	441	AT5G35100	1	70
AT1G27970	2	123	AT1G27970	2	123	AT2G36960	2	36	AT3G26390	9	8	AT4G30960	6	249	AT5G35160	3	38
AT1G27980	1	52	AT1G27980	1	52	AT2G36970	5	8	AT3G26400	4	23	AT4G30990	2	15	AT5G35170	1	333
AT1G27990	2	18	AT1G27990	2	18	AT2G36980	6	17	AT3G26410	1	30	AT4G30993	6	79	AT5G35180	2	60
AT1G28010	4	7	AT1G28010	4	7	AT2G36990	1	56	AT3G26440	4	22	AT4G30996	5	64	AT5G35190	11	5
AT1G28050	4	33	AT1G28050	4	33	AT2G37000	4	3	AT3G26450	8	330	AT4G31000	4	15	AT5G35200	5	46
AT1G28060	2	41	AT1G28060	2	41	AT2G37010	2	1	AT3G26460	8	14	AT4G31020	4	14	AT5G35320	6	27
AT1G28070	4	7	AT1G28070	4	7	AT2G37020	2	39	AT3G26470	7	16	AT4G31030	13	17	AT5G35330	2	48
AT1G28080	4	11	AT1G28080	4	11	AT2G37030	6	5	AT3G26480	1	2	AT4G31040	1	57	AT5G35360	1	219
AT1G28090	1	27	AT1G28090	1	27	AT2G37040	1	239	AT3G26490	4	2	AT4G31050	1	6	AT5G35370	4	82
AT1G28100	1	40	AT1G28100	1	40	AT2G37050	4	49	AT3G26510	6	170	AT4G31060	4	2	AT5G35390	4	1
AT1G28110	5	39	AT1G28110	5	39	AT2G37070	6	2	AT3G26520	4	1491	AT4G31080	2	62	AT5G35410	4	6
AT1G28120	2	24	AT1G28120	2	24	AT2G37080	6	143	AT3G26540	4	2	AT4G31100	6	5	AT5G35430	2	40
AT1G28130	5	44	AT1G28130	5	44	AT2G37090	2	16	AT3G26560	2	55	AT4G31120	1	31	AT5G35450	7	12
AT1G28140	1	63	AT1G28140	1	63	AT2G37110	4	212	AT3G26570	1	185	AT4G31130	4	64	AT5G35460	2	95
AT1G28150	1	66	AT1G28150	1	66	AT2G37120	11	56	AT3G26580	1	108	AT4G31140	5	42	AT5G35480	12	19
AT1G28190	6	38	AT1G28190	6	38	AT2G37130	4	257	AT3G26590	6	25	AT4G31150	1	15	AT5G35490	11	6
AT1G28200	4	67	AT1G28200	4	67	AT2G37140	9	4	AT3G26600	2	27	AT4G31160	2	24	AT5G35520	4	8
AT1G28210	1	18	AT1G28210	1	18	AT2G37150	4	25	AT3G26610	4	3	AT4G31170	3	76	AT5G35530	2	287
AT1G28220	5	1	AT1G28220	5	1	AT2G37160	1	17	AT3G26630	6	39	AT4G31180	1	143	AT5G35550	4	3
AT1G28230	5	17	AT1G28230	5	17	AT2G37190	2	211	AT3G26640	2	48	AT4G31200	2	14	AT5G35560	2	61
AT1G28240	4	55	AT1G28240	4	55	AT2G37210	5	21	AT3G26650	1	2186	AT4G31210	1	9	AT5G35570	4	14
AT1G28250	4	32	AT1G28250	4	32	AT2G37220	2	857	AT3G26670	2	48	AT4G31240	2	16	AT5G35580	4	4
AT1G28260	2	19	AT1G28260	2	19	AT2G37240	1	38	AT3G26680	2	11	AT4G31250	4	41	AT5G35620	2	56
AT1G28270	6	8	AT1G28270	6	8	AT2G37250	1	128	AT3G26690	3	9	AT4G31270	4	11	AT5G35630	2	886
AT1G28280	4	54	AT1G28280	4	54	AT2G37260	4	5	AT3G26700	5	8	AT4G31280	13	48	AT5G35660	12	17
AT1G28290	6	288	AT1G28290	6	288	AT2G37280	4	2	AT3G26710	1	91	AT4G31290	1	118	AT5G35670	4	36
AT1G28300	3	3	AT1G28300	3	3	AT2G37300	11	8	AT3G26720	2	72	AT4G31300	1	141	AT5G35680	1	81
AT1G28320	1	42	AT1G28320	1	42	AT2G37310	4	2	AT3G26730	2	84	AT4G31310	1	29	AT5G35700	2	17
AT1G28327	6	15	AT1G28327	6	15	AT2G37320	4	19	AT3G26740	5	666	AT4G31330	1	23	AT5G35730	2	23
AT1G28330	4	867	AT1G28330	4	867	AT2G37330	1	31	AT3G26744	4	76	AT4G31340	4	217	AT5G35735	5	87
AT1G28340	4	53	AT1G28340	4	53	AT2G37340	2	178	AT3G26750	4	9	AT4G31360	2	39	AT5G35740	4	16
AT1G28360	3	7	AT1G28360	3	7	AT2G37360	4	23	AT3G26760	5	10	AT4G31390	1	29	AT5G35750	1	16
AT1G28370	3	30	AT1G28370	3	30	AT2G37380	4	12	AT3G26770	5	13	AT4G31400	2	15	AT5G35760	11	60
AT1G28375	11	17	AT1G28375	11	17	AT2G37390	4	20	AT3G26782	4	6	AT4G31410	4	29	AT5G35790	2	66
AT1G28380	4	72	AT1G28380	4	72	AT2G37400	1	21	AT3G26790	4	12	AT4G31420	2	61	AT5G35840	1	22
AT1G28390	4	40	AT1G28390	4	40	AT2G37410	2	112	AT3G26810	4	99	AT4G31430	6	35	AT5G35870	6	23
AT1G28395	6	36	AT1G28395	6	36	AT2G37420	2	11	AT3G26830	6	52	AT4G31450	4	41	AT5G35890	12	22
AT1G28400	11	134	AT1G28400	11	134	AT2G37430	6	9	AT3G26850	4	24	AT4G31460	1	39	AT5G35910	1	29
AT1G28410	6	21	AT1G28410	6	21	AT2G37440	5	3	AT3G26860	9	2	AT4G31500	6	184	AT5G35930	1	9
AT1G28420	3	18	AT1G28420	3	18	AT2G37450	6	11	AT3G26890	2	68	AT4G31530	1	31	AT5G35940	4	16
AT1G28430	5	2	AT1G28430	5	2	AT2G37460	6	24	AT3G26900	1	137	AT4G31540	6	30	AT5G35970	1	71
AT1G28440	4	38	AT1G28440	4	38	AT2G37470	3	103	AT3G26910	4	35	AT4G31550	4	84	AT5G35980	2	93
AT1G28470	4	8	AT1G28470	4	8	AT2G37480	7	146	AT3G26930	11	2	AT4G31560	6	30	AT5G36160	2	65
AT1G28480	5	38	AT1G28480	5	38	AT2G37500	1	85	AT3G26932	1	22	AT4G31570	5	18	AT5G36170	1	52
AT1G28490	2	36	AT1G28490	2	36	AT2G37510	4	6	AT3G26935	4	84	AT4G31580	2	103	AT5G36190	11	13
AT1G28510	2	27	AT1G28510	2	27	AT2G37520	4	15	AT3G26950	4	30	AT4G31590	4	62	AT5G36210	1	30
AT1G28520	4	73	AT1G28520	4	73	AT2G37540	4	35	AT3G26960	6	7	AT4G31600	2	31	AT5G36220	7	17
AT1G28530	4	11	AT1G28530	4	11	AT2G37550	2	96	AT3G26980	3	29	AT4G31610	7	8	AT5G36230	2	85
AT1G28540	6	17	AT1G28540	6	17	AT2G37560	2	15	AT3G26990	2	25	AT4G31615	6	1	AT5G36250	4	71
AT1G28560	2	7	AT1G28560	2	7	AT2G37570	4	49	AT3G27000	2	9	AT4G31670	2	15	AT5G36260	4	4
AT1G28570	6	13	AT1G28570	6	13	AT2G37580	6	11	AT3G27010	4	16	AT4G31680	6	2	AT5G36290	1	136
AT1G28580	6	70	AT1G28580	6	70	AT2G37585	4	21	AT3G27020	4	68	AT4G31700	2	419	AT5G36870	6	1
[truncated: 16,054 more rows]

## Sheet: Analysis of loci by chromosomes
Table S2B. Chi-square analysis for distribution of all loci and loci with PS & ESTs.
Chr.	All loci	Loci with PS & ESTs	Df	χ²	P
I	7078	4730	4	1.876	0.7586
II	4245	2830
III	5437	3589
IV	4124	2660
V	6318	4241
All	27206	18050
Table S2C. Chi-square analysis for distribution of loci with PS & ESTs.
Chr	Loci with PS	Loci with PS & ESTs	Df	χ²	P
I	6582	4730	4	1.66	0.7979
II	3885	2830
III	5001	3589
IV	3816	2660
V	5920	4241
All	25204	18050
Table S2D. ANOVA analysis of No. ESTs/locus across 5 chromosomes.
Grouped by chromosomes	SS	df	MS	F	P
Between chromosomes	148000	4	37010	0.9311	0.4446
Within chromosomes	717200000	18045	39740
Total	717300000	18049
Table S2E. ANOVA analysis of PS in loci with ESTs across 5 chromosomes.
Grouped by chromosomes	SS	df	MS	F	P
Between chromosomes	128.7	4	32.18	4.889	0.0006
Within chromosomes	118800	18045	6.582
Total	118900	18049

## Sheet: Loci grouped by No. ESTs
Table S2F. Loci with both PS and ESTs grouped by No. ESTs/locus.
Locus	PS	No. ESTs (1-2)	Locus	PS	No. ESTs (3-5)	Locus	PS	No. ESTs (6-8)	Locus	PS	No. ESTs (9-12)	Locus	PS	No. ESTs (13-16)	Locus	PS	No. ESTs (17-21)	Locus	PS	No. ESTs (22-26)	Locus	PS	No. ESTs (27-33)	Locus	PS	No. ESTs (34-42)	Locus	PS	No. ESTs (43-55)	Locus	PS	No. ESTs (56-78)	Locus	PS	No. ESTs (79-138)	Locus	PS	No. ESTs (>139)
AT1G01520	3	1	AT1G01200	2	3	AT1G01760	2	6	AT1G01450	2	9	AT1G02020	1	13	AT1G02950	5	17	AT1G01150	4	22	AT1G01290	1	27	AT1G01770	1	34	AT1G03980	1	43	AT1G01540	4	56	AT1G11750	1	79	AT1G50250	1	139
AT1G01700	4	1	AT1G01280	4	3	AT1G02050	4	6	AT1G03750	2	9	AT1G02300	2	13	AT1G04100	5	17	AT1G01970	4	22	AT1G01600	4	27	AT1G03080	5	34	AT1G04000	6	43	AT1G04350	7	56	AT1G18450	2	79	AT1G55210	6	139
AT1G01740	4	1	AT1G02420	6	3	AT1G02460	4	6	AT1G03950	2	9	AT1G03210	1	13	AT1G05570	6	17	AT1G02270	2	22	AT1G01790	1	27	AT1G04650	4	34	AT1G05440	5	43	AT1G10980	2	56	AT1G19110	1	79	AT2G29020	2	139
AT1G02620	2	1	AT1G02540	11	3	AT1G02980	2	6	AT1G04390	4	9	AT1G03820	10	13	AT1G05590	1	17	AT1G03180	3	22	AT1G01900	4	27	AT1G05380	4	34	AT1G10020	4	43	AT1G13990	5	56	AT1G19870	4	79	AT2G30930	11	139
AT1G02670	1	1	AT1G03700	6	3	AT1G03050	4	6	AT1G04930	6	9	AT1G03830	2	13	AT1G05750	6	17	AT1G03290	4	22	AT1G02340	4	27	AT1G05410	6	34	AT1G13810	1	43	AT1G14740	4	56	AT1G20220	2	79	AT2G45980	4	139
AT1G03620	3	1	AT1G04110	4	3	AT1G03470	5	6	AT1G05630	2	9	AT1G04520	5	13	AT1G06730	1	17	AT1G03320	11	22	AT1G04590	4	27	AT1G06530	8	34	AT1G15100	2	43	AT1G16810	2	56	AT1G21080	2	79	AT3G08590	1	139
AT1G03720	2	1	AT1G04490	5	3	AT1G04010	2	6	AT1G06250	6	9	AT1G04640	1	13	AT1G08030	3	17	AT1G03370	4	22	AT1G05160	5	27	AT1G06620	7	34	AT1G16390	2	43	AT1G16840	6	56	AT1G29390	4	79	AT3G56310	1	139
AT1G03990	1	1	AT1G04610	4	3	AT1G05670	5	6	AT1G06840	4	9	AT1G05100	3	13	AT1G08060	2	17	AT1G04230	2	22	AT1G05710	5	27	AT1G06800	4	34	AT1G18660	1	43	AT1G17530	2	56	AT1G53850	1	79	AT3G63500	4	139
AT1G04150	6	1	AT1G05370	2	3	AT1G06170	4	6	AT1G07745	1	9	AT1G05760	6	13	AT1G08340	2	17	AT1G04710	1	22	AT1G06010	7	27	AT1G07030	2	34	AT1G20510	4	43	AT1G26580	4	56	AT1G64860	1	79	AT4G02510	3	139
AT1G04160	4	1	AT1G08070	4	3	AT1G07120	4	6	AT1G09790	4	9	AT1G05810	2	13	AT1G08390	4	17	AT1G05270	1	22	AT1G09350	2	27	AT1G07870	4	34	AT1G26650	4	43	AT1G29040	1	56	AT1G77370	2	79	AT4G27150	9	139
AT1G04180	4	1	AT1G08730	4	3	AT1G07300	8	6	AT1G10610	4	9	AT1G09810	4	13	AT1G10210	3	17	AT1G05290	4	22	AT1G09460	4	27	AT1G08550	2	34	AT1G29260	1	43	AT1G29395	4	56	AT1G80160	1	79	AT4G34150	3	139
AT1G04540	4	1	AT1G08990	2	3	AT1G07485	12	6	AT1G12160	2	9	AT1G09960	2	13	AT1G11090	4	17	AT1G06520	4	22	AT1G11130	4	27	AT1G08700	2	34	AT1G50000	1	43	AT1G30480	2	56	AT2G02070	4	79	AT4G39980	1	139
AT1G04600	4	1	AT1G09410	4	3	AT1G09190	4	6	AT1G12730	2	9	AT1G10110	11	13	AT1G11780	1	17	AT1G06780	4	22	AT1G12830	8	27	AT1G12550	1	34	AT1G50500	2	43	AT1G47710	1	56	AT2G03510	1	79	AT5G19250	4	139
AT1G04840	4	1	AT1G09450	2	3	AT1G10320	2	6	AT1G12750	4	9	AT1G11080	5	13	AT1G11790	1	17	AT1G08600	2	22	AT1G14120	2	27	AT1G14820	2	34	AT1G51460	4	43	AT1G55325	2	56	AT2G04550	2	79	AT5G45130	2	139
AT1G04880	2	1	AT1G09550	6	3	AT1G11220	6	6	AT1G12775	7	9	AT1G11380	4	13	AT1G12710	6	17	AT1G10130	2	22	AT1G14300	2	27	AT1G15390	1	34	AT1G52000	6	43	AT1G55850	6	56	AT2G21290	6	79	AT5G60670	2	139
AT1G05280	4	1	AT1G10050	1	3	AT1G11740	2	6	AT1G12880	3	9	AT1G12020	6	13	AT1G13900	2	17	AT1G10900	4	22	AT1G15190	9	27	AT1G17190	6	34	AT1G52730	1	43	AT1G63660	1	56	AT2G24820	1	79	AT1G15120	2	140
AT1G05530	6	1	AT1G10480	8	3	AT1G11950	3	6	AT1G13230	4	9	AT1G12940	2	13	AT1G14560	2	17	AT1G13970	2	22	AT1G15440	1	27	AT1G18030	2	34	AT1G54180	4	43	AT1G64350	2	56	AT2G27290	2	79	AT2G02160	2	140
AT1G05880	2	1	AT1G11070	6	3	AT1G12790	5	6	AT1G13710	4	9	AT1G12950	6	13	AT1G17650	1	17	AT1G14030	2	22	AT1G17680	1	27	AT1G18590	6	34	AT1G55270	4	43	AT1G64670	1	56	AT2G33730	2	79	AT2G02850	4	140
AT1G05990	2	1	AT1G11300	6	3	AT1G13600	4	6	AT1G14780	4	9	AT1G13670	11	13	AT1G18680	4	17	AT1G14430	1	22	AT1G17760	2	27	AT1G18600	1	34	AT1G56170	2	43	AT1G66100	6	56	AT2G36950	6	79	AT2G03890	3	140
AT1G06020	1	1	AT1G11770	7	3	AT1G15510	4	6	AT1G16130	6	9	AT1G13910	1	13	AT1G19170	4	17	AT1G14530	2	22	AT1G19650	6	27	AT1G19310	2	34	AT1G58230	2	43	AT1G69850	4	56	AT2G38550	4	79	AT2G44050	1	140
AT1G06970	6	1	AT1G11915	6	3	AT1G15870	2	6	AT1G17010	6	9	AT1G14990	4	13	AT1G21910	4	17	AT1G14790	2	22	AT1G20030	6	27	AT1G19500	11	34	AT1G59640	4	43	AT1G70330	2	56	AT2G40780	2	79	AT3G08510	4	140
AT1G07290	2	1	AT1G13150	4	3	AT1G16490	4	6	AT1G17330	1	9	AT1G15360	4	13	AT1G22880	6	17	AT1G15590	4	22	AT1G21410	2	27	AT1G26210	11	34	AT1G60220	2	43	AT1G71040	1	56	AT2G45520	5	79	AT3G10070	2	140
AT1G07330	6	1	AT1G13920	6	3	AT1G17040	4	6	AT1G17480	4	9	AT1G18100	4	13	AT1G22910	4	17	AT1G17440	2	22	AT1G22080	9	27	AT1G29200	4	34	AT1G60490	2	43	AT1G71090	4	56	AT3G02520	3	79	AT3G13110	1	140
AT1G07410	2	1	AT1G14490	9	3	AT1G17090	11	6	AT1G17590	4	9	AT1G18810	6	13	AT1G23100	1	17	AT1G19700	6	22	AT1G22170	1	27	AT1G29510	6	34	AT1G67560	6	43	AT1G74380	4	56	AT3G02870	1	79	AT3G18080	4	140
AT1G07550	6	1	AT1G15530	6	3	AT1G17250	6	6	AT1G17700	3	9	AT1G19970	2	13	AT1G23550	4	17	AT1G20530	4	22	AT1G22650	4	27	AT1G30795	12	34	AT1G67950	4	43	AT1G77950	4	56	AT3G05060	2	79	AT3G53260	1	140
AT1G08100	1	1	AT1G15580	6	3	AT1G17260	4	6	AT1G18710	6	9	AT1G20930	2	13	AT1G24600	8	17	AT1G20810	1	22	AT1G23180	4	27	AT1G31160	1	34	AT1G68370	1	43	AT1G78650	2	56	AT3G13510	6	79	AT3G59400	1	140
AT1G08670	2	1	AT1G16220	4	3	AT1G17460	3	6	AT1G18910	2	9	AT1G23020	2	13	AT1G26340	2	17	AT1G21350	1	22	AT1G24764	4	27	AT1G43800	1	34	AT1G70000	3	43	AT1G79970	6	56	AT3G43520	4	79	AT4G02290	6	140
AT1G09180	2	1	AT1G17640	2	3	AT1G18870	1	6	AT1G19980	5	9	AT1G24400	4	13	AT1G27070	1	17	AT1G22010	11	22	AT1G26470	4	27	AT1G49670	1	34	AT1G72770	3	43	AT2G02800	5	56	AT3G47620	4	79	AT4G12720	2	140
AT1G09510	4	1	AT1G18560	2	3	AT1G19830	6	6	AT1G20300	4	9	AT1G24625	6	13	AT1G28230	5	17	AT1G23840	9	22	AT1G28090	1	27	AT1G49710	1	34	AT1G75140	3	43	AT2G13540	2	56	AT3G61410	6	79	AT4G36690	2	140
AT1G10010	4	1	AT1G18940	4	3	AT1G20500	4	6	AT1G22015	4	9	AT1G26480	2	13	AT1G28375	11	17	AT1G24706	2	22	AT1G28510	2	27	AT1G49720	4	34	AT1G76730	1	43	AT2G16640	3	56	AT3G61860	2	79	AT1G04480	2	141
AT1G10300	1	1	AT1G18990	4	3	AT1G20870	4	6	AT1G22380	6	9	AT1G27040	4	13	AT1G28540	6	17	AT1G25330	4	22	AT1G30000	2	27	AT1G52540	4	34	AT1G77080	6	43	AT2G17510	1	56	AT3G62730	1	79	AT1G74960	1	141
AT1G10560	4	1	AT1G19200	5	3	AT1G22760	2	6	AT1G22830	4	9	AT1G27670	9	13	AT1G29060	3	17	AT1G25375	1	22	AT1G31335	11	27	AT1G52970	7	34	AT1G78700	4	43	AT2G21270	2	56	AT4G15930	2	79	AT2G15960	9	141
AT1G11340	6	1	AT1G19210	4	3	AT1G23140	4	6	AT1G24150	6	9	AT1G28570	6	13	AT1G29180	11	17	AT1G26760	2	22	AT1G32870	4	27	AT1G53000	1	34	AT1G79720	4	43	AT2G22480	1	56	AT4G16155	1	79	AT2G30980	4	141
AT1G11420	4	1	AT1G19320	4	3	AT1G23350	8	6	AT1G26190	1	9	AT1G28610	6	13	AT1G29630	1	17	AT1G27630	2	22	AT1G33170	4	27	AT1G55880	1	34	AT2G01220	1	43	AT2G26240	1	56	AT4G17840	4	79	AT2G39990	2	141
AT1G11920	4	1	AT1G19620	11	3	AT1G23700	2	6	AT1G27920	4	9	AT1G29460	6	13	AT1G30650	5	17	AT1G31020	1	22	AT1G33410	2	27	AT1G59650	2	34	AT2G01280	1	43	AT2G26590	2	56	AT4G19120	4	79	AT3G27060	1	141
AT1G12030	4	1	AT1G20080	4	3	AT1G24070	4	6	AT1G29710	4	9	AT1G30640	3	13	AT1G32190	4	17	AT1G31310	4	22	AT1G50110	1	27	AT1G60140	4	34	AT2G01470	1	43	AT2G29570	1	56	AT4G20870	1	79	AT4G14270	4	141
AT1G12210	7	1	AT1G20290	6	3	AT1G25500	2	6	AT1G30080	4	9	AT1G31550	6	13	AT1G32260	4	17	AT1G32810	4	22	AT1G51360	4	27	AT1G62790	6	34	AT2G01960	9	43	AT2G34300	4	56	AT4G22010	4	79	AT4G17170	2	141
AT1G12490	11	1	AT1G20720	2	3	AT1G26310	6	6	AT1G30140	6	9	AT1G31920	6	13	AT1G32350	1	17	AT1G33060	6	22	AT1G51540	1	27	AT1G66160	4	34	AT2G02080	4	43	AT2G36990	1	56	AT4G23600	2	79	AT4G31300	1	141
AT1G13040	4	1	AT1G21240	6	3	AT1G26660	1	6	AT1G30570	4	9	AT1G32520	2	13	AT1G33330	1	17	AT1G33700	1	22	AT1G51550	2	27	AT1G67320	2	34	AT2G02540	4	43	AT2G37120	11	56	AT4G25970	1	79	AT5G03520	2	141
AT1G13680	1	1	AT1G21340	4	3	AT1G27620	4	6	AT1G30960	1	9	AT1G34580	4	13	AT1G33800	4	17	AT1G34350	2	22	AT1G52590	1	27	AT1G70100	6	34	AT2G05210	3	43	AT2G39340	2	56	AT4G30993	6	79	AT5G04430	2	141
AT1G14220	1	1	AT1G21430	6	3	AT1G29280	4	6	AT1G31010	4	9	AT1G42540	5	13	AT1G35230	11	17	AT1G48270	2	22	AT1G53540	6	27	AT1G71720	1	34	AT2G15320	4	43	AT2G41630	1	56	AT5G02390	6	79	AT5G54390	1	141
AT1G14470	4	1	AT1G21540	1	3	AT1G29480	11	6	AT1G31290	2	9	AT1G43160	4	13	AT1G48320	1	17	AT1G50460	2	22	AT1G54340	1	27	AT1G71830	4	34	AT2G17070	7	43	AT2G46225	2	56	AT5G08130	3	79	AT1G01470	1	142
AT1G14640	2	1	AT1G22090	11	3	AT1G29720	6	6	AT1G31480	2	9	AT1G45180	4	13	AT1G49380	1	17	AT1G51450	2	22	AT1G60440	2	27	AT1G74790	1	34	AT2G17520	2	43	AT3G02420	3	56	AT5G14970	1	79	AT1G06570	1	142
AT1G16290	4	1	AT1G23510	4	3	AT1G30860	2	6	AT1G32630	11	9	AT1G46264	3	13	AT1G49780	4	17	AT1G51670	11	22	AT1G61690	2	27	AT1G75020	2	34	AT2G17760	4	43	AT3G03050	4	56	AT5G16510	1	79	AT1G48600	1	142
AT1G16640	6	1	AT1G24390	13	3	AT1G31490	4	6	AT1G33430	4	9	AT1G47240	2	13	AT1G52080	4	17	AT1G52930	2	22	AT1G63670	8	27	AT1G75340	3	34	AT2G26340	3	43	AT3G04500	2	56	AT5G21150	6	79	AT1G68440	8	142
AT1G16800	1	1	AT1G25240	4	3	AT1G32240	4	6	AT1G34065	2	9	AT1G48280	4	13	AT1G53720	2	17	AT1G54220	1	22	AT1G63800	2	27	AT1G77690	2	34	AT2G28605	3	43	AT3G06730	1	56	AT5G37130	1	79	AT2G02050	2	142
AT1G16830	4	1	AT1G25340	6	3	AT1G32610	7	6	AT1G35320	13	9	AT1G48560	7	13	AT1G54050	1	17	AT1G54440	1	22	AT1G64890	1	27	AT1G78170	6	34	AT2G30470	3	43	AT3G11450	2	56	AT5G45680	1	79	AT2G30110	2	142
AT1G16950	8	1	AT1G25360	4	3	AT1G33360	1	6	AT1G49230	4	9	AT1G48930	6	13	AT1G54090	6	17	AT1G54860	4	22	AT1G66900	4	27	AT1G79430	4	34	AT2G30500	5	43	AT3G19530	13	56	AT5G47435	1	79	AT2G43680	4	142
AT1G16980	1	1	AT1G26680	6	3	AT1G34760	2	6	AT1G49650	6	9	AT1G49180	2	13	AT1G54140	2	17	AT1G55050	5	22	AT1G67840	1	27	AT1G80420	2	34	AT2G39810	2	43	AT3G19950	4	56	AT5G49460	1	79	AT2G47700	5	142
AT1G17240	6	1	AT1G26710	11	3	AT1G45110	1	6	AT1G50930	7	9	AT1G49290	6	13	AT1G54680	1	17	AT1G55220	13	22	AT1G70610	1	27	AT2G01300	4	34	AT2G42180	6	43	AT3G21760	7	56	AT5G51300	2	79	AT3G26380	1	142
AT1G18350	2	1	AT1G26780	4	3	AT1G47720	4	6	AT1G51080	4	9	AT1G49320	4	13	AT1G55150	2	17	AT1G55620	1	22	AT1G71350	1	27	AT2G05120	2	34	AT2G45190	6	43	AT3G22780	2	56	AT5G58090	5	79	AT3G27660	5	142
AT1G18830	2	1	AT1G27740	4	3	AT1G48095	11	6	AT1G52260	2	9	AT1G49560	3	13	AT1G55820	4	17	AT1G55630	2	22	AT1G71530	4	27	AT2G17020	1	34	AT2G47630	4	43	AT3G23300	4	56	AT1G03350	2	80	AT3G54360	3	142
AT1G19290	4	1	AT1G28300	3	3	AT1G51440	6	6	AT1G52810	6	9	AT1G51740	2	13	AT1G56090	2	17	AT1G58220	4	22	AT1G73990	1	27	AT2G19110	1	34	AT3G01190	5	43	AT3G24180	1	56	AT1G10470	4	80	AT4G11420	2	142
AT1G19890	3	1	AT1G29770	2	3	AT1G51640	6	6	AT1G52820	6	9	AT1G51830	6	13	AT1G56430	1	17	AT1G61720	4	22	AT1G74090	6	27	AT2G21930	11	34	AT3G01590	4	43	AT3G28690	4	56	AT1G14920	4	80	AT4G12040	4	142
AT1G20800	11	1	AT1G29860	4	3	AT1G54110	3	6	AT1G53790	9	9	AT1G52050	6	13	AT1G56510	9	17	AT1G61820	4	22	AT1G75450	4	27	AT2G22250	1	34	AT3G02740	4	43	AT3G53560	1	56	AT1G19850	4	80	AT4G38130	2	142
AT1G21230	6	1	AT1G30290	4	3	AT1G55930	1	6	AT1G54210	2	9	AT1G52290	5	13	AT1G57906	8	17	AT1G62050	2	22	AT1G76060	2	27	AT2G24590	2	34	AT3G04760	5	43	AT3G54670	1	56	AT1G32210	2	80	AT5G61780	2	142
AT1G22210	4	1	AT1G30515	11	3	AT1G56320	5	6	AT1G55200	4	9	AT1G55570	6	13	AT1G59910	6	17	AT1G62530	6	22	AT1G77230	2	27	AT2G26170	1	34	AT3G05180	6	43	AT3G55380	2	56	AT1G44920	2	80	AT1G01300	4	143
AT1G23580	4	1	AT1G30740	7	3	AT1G56650	4	6	AT1G56060	8	9	AT1G56270	11	13	AT1G60620	1	17	AT1G62830	2	22	AT1G77920	6	27	AT2G28060	2	34	AT3G06600	9	43	AT3G61150	4	56	AT2G01320	2	80	AT1G13260	4	143
AT1G23910	11	1	AT1G30760	7	3	AT1G57560	4	6	AT1G58210	5	9	AT1G56710	4	13	AT1G61360	6	17	AT1G64440	1	22	AT1G78010	1	27	AT2G32900	2	34	AT3G07160	4	43	AT4G10060	1	56	AT2G05630	2	80	AT1G49970	1	143
AT1G24090	1	1	AT1G32880	2	3	AT1G57700	4	6	AT1G58420	7	9	AT1G60160	4	13	AT1G62422	6	17	AT1G64960	2	22	AT1G78310	6	27	AT2G33210	1	34	AT3G07320	4	43	AT4G16430	4	56	AT2G21410	2	80	AT1G75280	5	143
AT1G24650	4	1	AT1G33750	7	3	AT1G59510	3	6	AT1G60530	2	9	AT1G61350	2	13	AT1G63720	4	17	AT1G65410	1	22	AT1G78420	2	27	AT2G33255	1	34	AT3G07800	1	43	AT4G25550	2	56	AT2G28630	4	80	AT2G21970	4	143
AT1G25250	4	1	AT1G34160	4	3	AT1G59850	3	6	AT1G61340	4	9	AT1G61640	1	13	AT1G63880	9	17	AT1G66530	1	22	AT1G78780	1	27	AT2G34660	2	34	AT3G10210	2	43	AT4G29510	2	56	AT2G29450	6	80	AT2G37080	6	143
AT1G25410	1	1	AT1G34440	11	3	AT1G60030	4	6	AT1G61550	6	9	AT1G62540	2	13	AT1G64620	4	17	AT1G67635	9	22	AT1G79880	2	27	AT2G39660	4	34	AT3G13720	4	43	AT4G29950	2	56	AT2G31670	1	80	AT2G42540	11	143
AT1G27080	5	1	AT1G34650	4	3	AT1G60190	4	6	AT1G61667	4	9	AT1G63050	2	13	AT1G64980	1	17	AT1G68780	4	22	AT2G01080	4	27	AT2G39940	6	34	AT3G13910	4	43	AT4G32250	1	56	AT2G37600	2	80	AT3G16670	6	143
AT1G27570	2	1	AT1G35660	2	3	AT1G60985	11	6	AT1G61930	5	9	AT1G63080	5	13	AT1G65480	5	17	AT1G69200	4	22	AT2G01540	4	27	AT2G40730	2	34	AT3G15710	2	43	AT4G32420	1	56	AT2G46230	1	80	AT3G18820	2	143
AT1G27720	2	1	AT1G37150	1	3	AT1G61120	4	6	AT1G64405	7	9	AT1G63240	9	13	AT1G66800	4	17	AT1G69720	1	22	AT2G02410	1	27	AT2G42070	1	34	AT3G17120	6	43	AT4G33500	2	56	AT2G47300	2	80	AT3G47520	2	143
AT1G28220	5	1	AT1G44120	3	3	AT1G61290	3	6	AT1G64460	3	9	AT1G63680	1	13	AT1G67100	4	17	AT1G72175	2	22	AT2G02820	2	27	AT2G43130	2	34	AT3G17300	2	43	AT4G35480	2	56	AT3G06170	2	80	AT3G56050	4	143
AT1G28650	6	1	AT1G47280	11	3	AT1G61430	7	6	AT1G67710	3	9	AT1G64450	1	13	AT1G68110	4	17	AT1G72700	3	22	AT2G03780	1	27	AT2G43630	6	34	AT3G17780	4	43	AT5G04810	4	56	AT3G10260	6	80	AT3G56880	6	143
AT1G29230	4	1	AT1G48880	4	3	AT1G61810	1	6	AT1G67790	7	9	AT1G66110	11	13	AT1G68690	4	17	AT1G73730	4	22	AT2G06010	4	27	AT2G45970	4	34	AT3G17880	2	43	AT5G04950	1	56	AT3G11830	1	80	AT4G29390	2	143
AT1G30100	3	1	AT1G49530	1	3	AT1G62950	4	6	AT1G67960	2	9	AT1G66520	1	13	AT1G68810	5	17	AT1G75850	2	22	AT2G13550	13	27	AT3G01270	6	34	AT3G18030	1	43	AT5G15450	1	56	AT3G19680	4	80	AT4G31180	1	143
AT1G30790	9	1	AT1G49940	7	3	AT1G63150	7	6	AT1G68450	4	9	AT1G66890	8	13	AT1G68890	1	17	AT1G76270	4	22	AT2G14290	6	27	AT3G01800	1	34	AT3G18690	6	43	AT5G20060	1	56	AT3G61310	8	80	AT5G22000	3	143
AT1G30900	2	1	AT1G50060	1	3	AT1G65880	1	6	AT1G68470	6	9	AT1G67440	1	13	AT1G68990	1	17	AT1G76350	4	22	AT2G15270	3	27	AT3G06790	6	34	AT3G19490	1	43	AT5G23340	1	56	AT4G14615	3	80	AT5G54680	3	143
AT1G31670	1	1	AT1G50750	6	3	AT1G66360	4	6	AT1G68765	9	9	AT1G67720	4	13	AT1G69430	4	17	AT1G76940	2	22	AT2G15280	4	27	AT3G07690	1	34	AT3G19580	6	43	AT5G23530	4	56	AT4G16490	4	80	AT5G55940	2	143
AT1G32180	4	1	AT1G51380	2	3	AT1G67070	1	6	AT1G69020	1	9	AT1G68185	3	13	AT1G70985	9	17	AT1G78800	1	22	AT2G16460	2	27	AT3G10690	1	34	AT3G21070	2	43	AT5G24210	4	56	AT4G22380	1	80	AT5G66140	1	143
AT1G32970	4	1	AT1G51920	11	3	AT1G68430	11	6	AT1G69450	4	9	AT1G69310	4	13	AT1G71210	4	17	AT1G79080	4	22	AT2G17370	2	27	AT3G10930	13	34	AT3G21175	2	43	AT5G27930	4	56	AT4G24920	2	80	AT5G66510	1	143
AT1G33770	4	1	AT1G52580	4	3	AT1G69100	2	6	AT1G71460	4	9	AT1G70470	11	13	AT1G71810	1	17	AT2G01660	5	22	AT2G19880	1	27	AT3G12380	2	34	AT3G24570	2	43	AT5G35620	2	56	AT4G24940	2	80	AT1G01720	4	144
AT1G34420	4	1	AT1G52620	4	3	AT1G69523	1	6	AT1G71910	11	9	AT1G70720	6	13	AT1G71990	1	17	AT2G02090	2	22	AT2G20250	9	27	AT3G13940	2	34	AT3G25050	4	43	AT5G46840	2	56	AT4G26910	1	80	AT1G29850	1	144
AT1G35330	4	1	AT1G52830	6	3	AT1G69526	1	6	AT1G72280	2	9	AT1G70740	6	13	AT1G72290	8	17	AT2G02140	6	22	AT2G21380	2	27	AT3G15110	3	34	AT3G25080	11	43	AT5G49555	1	56	AT4G33080	4	80	AT1G45145	2	144
AT1G35730	2	1	AT1G53060	6	3	AT1G69810	4	6	AT1G73360	4	9	AT1G71750	1	13	AT1G72480	2	17	AT2G02630	11	22	AT2G23130	13	27	AT3G15860	11	34	AT3G26280	6	43	AT5G54580	1	56	AT5G02740	4	80	AT1G51680	1	144
AT1G36150	4	1	AT1G53350	7	3	AT1G70170	4	6	AT1G74660	4	9	AT1G71850	6	13	AT1G72800	6	17	AT2G04500	11	22	AT2G26200	2	27	AT3G20250	2	34	AT3G27050	3	43	AT5G54930	4	56	AT5G20280	1	80	AT1G65820	2	144
AT1G36240	2	1	AT1G53990	4	3	AT1G70510	4	6	AT1G75580	6	9	AT1G71960	3	13	AT1G75830	7	17	AT2G13660	13	22	AT2G28830	4	27	AT3G20410	4	34	AT3G27120	2	43	AT5G55210	8	56	AT5G47390	3	80	AT2G22170	4	144
AT1G43000	4	1	AT1G55040	4	3	AT1G70750	4	6	AT1G76470	4	9	AT1G72840	8	13	AT1G76410	4	17	AT2G20500	11	22	AT2G30710	2	27	AT3G21140	1	34	AT3G27230	4	43	AT5G58100	3	56	AT5G47640	6	80	AT3G15580	2	144
AT1G43980	4	1	AT1G55060	3	3	AT1G73860	4	6	AT1G78690	1	9	AT1G73040	4	13	AT1G77020	2	17	AT2G22490	4	22	AT2G30740	4	27	AT3G21190	4	34	AT3G29035	4	43	AT5G58930	6	56	AT5G49540	2	80	AT3G18280	6	144
AT1G44050	11	1	AT1G55180	4	3	AT1G74700	1	6	AT1G78950	4	9	AT1G73150	4	13	AT1G79190	2	17	AT2G23430	11	22	AT2G34710	4	27	AT3G23410	1	34	AT3G29090	1	43	AT5G59450	6	56	AT5G63370	2	80	AT3G25910	4	144
AT1G44414	4	1	AT1G55290	4	3	AT1G75290	5	6	AT1G79950	2	9	AT1G74860	6	13	AT1G79410	2	17	AT2G24580	1	22	AT2G35020	2	27	AT3G25950	4	34	AT3G43230	1	43	AT5G60340	1	56	AT5G64670	1	80	AT4G35250	1	144
AT1G45100	2	1	AT1G56080	2	3	AT1G75770	11	6	AT1G80110	6	9	AT1G75670	3	13	AT2G06040	2	17	AT2G24640	2	22	AT2G35550	4	27	AT3G33530	2	34	AT3G47500	3	43	AT5G60850	4	56	AT1G02100	2	81	AT5G08300	1	144
AT1G47990	4	1	AT1G56670	6	3	AT1G75940	6	6	AT1G80190	2	9	AT1G76185	6	13	AT2G14460	13	17	AT2G25100	1	22	AT2G38410	2	27	AT3G44380	4	34	AT3G47600	4	43	AT1G05070	5	57	AT1G06190	6	81	AT5G64200	1	144
AT1G48060	11	1	AT1G58410	7	3	AT1G76250	4	6	AT1G80900	4	9	AT1G77030	1	13	AT2G16880	5	17	AT2G25190	4	22	AT2G38920	2	27	AT3G48860	3	34	AT3G51720	6	43	AT1G07640	6	57	AT1G08370	2	81	AT1G08510	1	145
AT1G48510	3	1	AT1G59660	2	3	AT1G76530	4	6	AT2G01500	6	9	AT1G77500	6	13	AT2G17250	2	17	AT2G25710	1	22	AT2G39030	1	27	AT3G50440	5	34	AT3G52390	1	43	AT1G09250	6	57	AT1G10640	4	81	AT1G17370	2	145
AT1G48660	5	1	AT1G59670	6	3	AT1G77280	4	6	AT2G03580	11	9	AT1G77600	2	13	AT2G17580	1	17	AT2G27360	6	22	AT2G42010	6	27	AT3G52190	1	34	AT3G55400	1	43	AT1G12800	1	57	AT1G32220	1	81	AT2G07180	4	145
AT1G48690	5	1	AT1G61280	2	3	AT1G77700	4	6	AT2G04450	2	9	AT1G80050	1	13	AT2G19300	13	17	AT2G27970	2	22	AT2G42300	4	27	AT3G54120	6	34	AT3G59480	1	43	AT1G13380	4	57	AT1G42550	4	81	AT3G01480	1	145
AT1G48730	13	1	AT1G61460	6	3	AT1G79180	4	6	AT2G06255	3	9	AT1G80510	2	13	AT2G21560	8	17	AT2G28120	4	22	AT2G44000	8	27	AT3G57280	3	34	AT4G01800	1	43	AT1G13450	4	57	AT1G48210	4	81	AT3G56900	2	145
AT1G48820	8	1	AT1G61700	1	3	AT1G79310	2	6	AT2G07728	11	9	AT2G01860	3	13	AT2G22610	2	17	AT2G28690	4	22	AT2G44760	3	27	AT3G58280	11	34	AT4G02980	1	43	AT1G15730	1	57	AT1G56500	1	81	AT4G19110	2	145
AT1G49250	1	1	AT1G62400	4	3	AT1G79420	5	6	AT2G09840	13	9	AT2G03630	6	13	AT2G22620	4	17	AT2G31260	2	22	AT2G44950	2	27	AT3G60830	2	34	AT4G03400	4	43	AT1G17160	1	57	AT1G69490	4	81	AT5G16390	1	145
AT1G49920	6	1	AT1G62760	6	3	AT1G79490	2	6	AT2G14060	6	9	AT2G04340	4	13	AT2G27140	6	17	AT2G31740	2	22	AT2G46610	2	27	AT3G61710	2	34	AT4G09760	2	43	AT1G22360	6	57	AT1G71340	1	81	AT5G45950	5	145
AT1G50400	2	1	AT1G63030	5	3	AT1G79540	4	6	AT2G14680	4	9	AT2G16020	13	13	AT2G27310	4	17	AT2G31955	1	22	AT2G46690	5	27	AT3G63220	4	34	AT4G11830	6	43	AT1G25380	2	57	AT1G74940	5	81	AT5G54540	4	145
AT1G50530	11	1	AT1G63070	5	3	AT1G80170	4	6	AT2G15680	2	9	AT2G16790	1	13	AT2G28250	4	17	AT2G32450	1	22	AT3G01700	12	27	AT4G02050	4	34	AT4G16310	2	43	AT1G25400	8	57	AT2G05830	1	81	AT5G62670	4	145
AT1G50580	6	1	AT1G63820	2	3	AT2G01430	4	6	AT2G17270	2	9	AT2G17080	7	13	AT2G28760	1	17	AT2G32640	1	22	AT3G02820	2	27	AT4G02140	9	34	AT4G19350	6	43	AT1G28600	6	57	AT2G14260	1	81	AT1G08110	1	146
AT1G51960	4	1	AT1G63910	4	3	AT2G02020	4	6	AT2G18245	2	9	AT2G17530	2	13	AT2G29460	6	17	AT2G34320	6	22	AT3G03000	2	27	AT4G02260	1	34	AT4G22140	2	43	AT1G28680	4	57	AT2G16860	2	81	AT1G08880	2	146
AT1G52570	4	1	AT1G64000	4	3	AT2G03880	4	6	AT2G18550	4	9	AT2G18250	1	13	AT2G29690	1	17	AT2G35150	4	22	AT3G04480	1	27	AT4G02680	4	34	AT4G23060	6	43	AT1G30330	4	57	AT2G26190	6	81	AT1G32460	11	146
AT1G52640	6	1	AT1G65870	6	3	AT2G04032	4	6	AT2G19400	4	9	AT2G18330	1	13	AT2G30350	2	17	AT2G35920	2	22	AT3G05110	4	27	AT4G08320	2	34	AT4G25320	4	43	AT1G31810	2	57	AT2G36410	4	81	AT1G48450	3	146
AT1G52660	7	1	AT1G66830	4	3	AT2G05320	2	6	AT2G22260	1	9	AT2G18660	1	13	AT2G31130	7	17	AT2G36010	2	22	AT3G08860	1	27	AT4G08330	5	34	AT4G26900	1	43	AT1G33110	6	57	AT2G40330	4	81	AT2G34460	1	146
AT1G53080	6	1	AT1G66930	6	3	AT2G07560	4	6	AT2G22630	4	9	AT2G18940	2	13	AT2G34357	2	17	AT2G38330	4	22	AT3G09000	6	27	AT4G08500	4	34	AT4G27120	2	43	AT1G48610	11	57	AT2G40940	1	81	AT2G34590	1	146
AT1G53940	4	1	AT1G66960	5	3	AT2G07705	13	6	AT2G23890	1	9	AT2G19190	6	13	AT2G34740	4	17	AT2G38440	2	22	AT3G10730	2	27	AT4G10730	2	34	AT4G33040	6	43	AT1G48840	4	57	AT2G43360	1	81	AT2G37480	7	146
AT1G53950	2	1	AT1G67110	5	3	AT2G15260	5	6	AT2G24220	5	9	AT2G19350	2	13	AT2G35300	6	17	AT2G38790	9	22	AT3G10880	6	27	AT4G12400	1	34	AT4G33700	2	43	AT1G63470	4	57	AT3G03920	2	81	AT3G01470	4	146
AT1G54070	6	1	AT1G67690	1	3	AT2G15880	5	6	AT2G24250	7	9	AT2G19385	2	13	AT2G36050	6	17	AT2G40020	7	22	AT3G11230	2	27	AT4G14570	1	34	AT4G36420	1	43	AT1G64780	2	57	AT3G12050	1	81	AT3G11200	4	146
AT1G54280	3	1	AT1G68940	4	3	AT2G16750	4	6	AT2G24460	11	9	AT2G19580	4	13	AT2G36210	5	17	AT2G40800	3	22	AT3G11270	2	27	AT4G14680	2	34	AT4G36660	6	43	AT1G68000	1	57	AT3G17090	4	81	AT3G12630	4	146
AT1G54960	2	1	AT1G69230	4	3	AT2G17030	7	6	AT2G25460	4	9	AT2G19970	6	13	AT2G36980	6	17	AT2G41500	1	22	AT3G12030	2	27	AT4G15410	2	34	AT4G36790	1	43	AT1G69700	4	57	AT3G23450	11	81	AT3G22640	5	146
AT1G55390	11	1	AT1G69400	2	3	AT2G18370	6	6	AT2G25540	4	9	AT2G20410	1	13	AT2G37160	1	17	AT2G45050	4	22	AT3G14080	2	27	AT4G16890	8	34	AT4G36900	4	43	AT1G72820	2	57	AT3G25230	2	81	AT3G52500	4	146
AT1G56540	8	1	AT1G69610	6	3	AT2G19060	6	6	AT2G25600	4	9	AT2G20840	2	13	AT2G37770	2	17	AT2G46470	1	22	AT3G15570	4	27	AT4G17420	1	34	AT4G36970	4	43	AT1G73080	4	57	AT3G27750	4	81	AT3G57150	1	146
AT1G56690	4	1	AT1G70630	2	3	AT2G19770	2	6	AT2G25980	6	9	AT2G21590	1	13	AT2G38370	6	17	AT2G46980	6	22	AT3G19400	4	27	AT4G19810	2	34	AT5G01720	1	43	AT1G73840	3	57	AT3G49780	11	81	AT4G16520	2	146
AT1G57630	11	1	AT1G70950	4	3	AT2G20070	11	6	AT2G26550	2	9	AT2G21630	2	13	AT2G38970	2	17	AT2G47800	4	22	AT3G19460	4	27	AT4G20020	6	34	AT5G03200	2	43	AT1G76780	7	57	AT3G51670	2	81	AT4G25890	4	146
AT1G58160	6	1	AT1G71140	4	3	AT2G20880	4	6	AT2G31010	4	9	AT2G22000	13	13	AT2G39100	2	17	AT2G48140	6	22	AT3G19770	2	27	AT4G21326	5	34	AT5G03860	1	43	AT1G76880	4	57	AT3G54060	6	81	AT5G01010	3	146
AT1G59950	4	1	AT1G71870	4	3	AT2G21450	2	6	AT2G31290	4	9	AT2G22510	11	13	AT2G39130	4	17	AT3G01810	3	22	AT3G20020	2	27	AT4G22130	4	34	AT5G05350	4	43	AT1G79270	6	57	AT4G03510	2	81	AT5G02120	3	146
AT1G60090	5	1	AT1G71930	5	3	AT2G21510	2	6	AT2G31340	4	9	AT2G23900	4	13	AT2G39220	4	17	AT3G01970	4	22	AT3G20510	2	27	AT4G24040	1	34	AT5G05450	2	43	AT2G16060	1	57	AT4G11570	1	81	AT5G03040	6	146
AT1G61130	5	1	AT1G72540	4	3	AT2G21850	8	6	AT2G31500	4	9	AT2G25810	5	13	AT2G39380	6	17	AT3G02070	4	22	AT3G21350	2	27	AT4G24440	2	34	AT5G05470	1	43	AT2G16430	4	57	AT4G15630	5	81	AT5G40420	4	146
AT1G61400	6	1	AT1G72760	6	3	AT2G22190	4	6	AT2G31725	2	9	AT2G26180	4	13	AT2G40900	6	17	AT3G02120	7	22	AT3G21370	6	27	AT4G25070	3	34	AT5G06190	13	43	AT2G21130	1	57	AT4G30200	5	81	AT5G40780	4	146
AT1G61440	6	1	AT1G73340	4	3	AT2G22750	4	6	AT2G32020	1	9	AT2G27280	2	13	AT2G41700	2	17	AT3G02290	3	22	AT3G22430	6	27	AT4G25870	4	34	AT5G07530	11	43	AT2G24490	2	57	AT4G36210	1	81	AT5G43760	4	146
AT1G61710	11	1	AT1G73560	6	3	AT2G23990	6	6	AT2G32350	6	9	AT2G29070	2	13	AT2G42610	4	17	AT3G03750	2	22	AT3G23900	3	27	AT4G30050	11	34	AT5G10010	4	43	AT2G26980	4	57	AT5G12470	3	81	AT5G52440	1	146
AT1G61750	7	1	AT1G73570	1	3	AT2G24970	3	6	AT2G32620	5	9	AT2G30780	4	13	AT2G42620	4	17	AT3G03910	1	22	AT3G24030	1	27	AT4G33480	1	34	AT5G10730	1	43	AT2G27170	1	57	AT5G13490	2	81	AT1G10840	2	147
AT1G62340	1	1	AT1G73690	2	3	AT2G25690	6	6	AT2G32760	2	9	AT2G30800	2	13	AT2G42800	1	17	AT3G04060	4	22	AT3G26600	2	27	AT4G33890	4	34	AT5G10760	4	43	AT2G28670	6	57	AT5G20640	6	81	AT1G23820	1	147
AT1G62490	8	1	AT1G74150	2	3	AT2G27000	5	6	AT2G33710	4	9	AT2G31160	4	13	AT2G43610	5	17	AT3G04970	2	22	AT3G27560	4	27	AT4G34370	2	34	AT5G11490	2	43	AT2G36900	2	57	AT5G28640	2	81	AT2G15090	4	147
AT1G63200	11	1	AT1G74390	1	3	AT2G27370	6	6	AT2G34340	4	9	AT2G31230	4	13	AT2G43980	2	17	AT3G06540	2	22	AT3G28430	2	27	AT4G34760	6	34	AT5G11890	4	43	AT2G38000	1	57	AT5G35680	1	81	AT2G20870	8	147
AT1G63350	6	1	AT1G74490	4	3	AT2G28070	4	6	AT2G34610	6	9	AT2G31320	1	13	AT2G44525	1	17	AT3G06980	1	22	AT3G29170	2	27	AT4G35410	2	34	AT5G13500	2	43	AT2G38280	2	57	AT5G58430	6	81	AT3G60340	2	147
AT1G63450	6	1	AT1G74540	4	3	AT2G28440	9	6	AT2G34830	5	9	AT2G31470	11	13	AT2G45280	1	17	AT3G07550	2	22	AT3G44320	1	27	AT4G36400	1	34	AT5G13720	1	43	AT2G39190	1	57	AT5G60710	1	81	AT4G04210	2	147
AT1G63580	7	1	AT1G75160	5	3	AT2G28590	4	6	AT2G35380	4	9	AT2G32140	8	13	AT2G45880	4	17	AT3G09030	4	22	AT3G49260	6	27	AT4G36440	4	34	AT5G14640	4	43	AT2G39630	1	57	AT5G64030	4	81	AT1G04750	3	148
AT1G63930	4	1	AT1G75590	6	3	AT2G29130	6	6	AT2G35600	4	9	AT2G33170	4	13	AT2G45940	7	17	AT3G09050	4	22	AT3G50120	6	27	AT4G36890	2	34	AT5G14990	4	43	AT2G41120	1	57	AT5G65760	2	81	AT1G45474	3	148
AT1G63950	8	1	AT1G75790	4	3	AT2G29370	4	6	AT2G36470	4	9	AT2G33320	4	13	AT2G46510	4	17	AT3G10120	7	22	AT3G51110	2	27	AT4G37050	6	34	AT5G15550	1	43	AT2G43780	4	57	AT5G65960	4	81	AT1G52870	2	148
AT1G64290	6	1	AT1G76230	11	3	AT2G29780	7	6	AT2G36890	4	9	AT2G33720	7	13	AT2G46530	6	17	AT3G10910	4	22	AT3G51270	1	27	AT4G38940	9	34	AT5G16450	1	43	AT2G46260	2	57	AT1G10290	4	82	AT2G19310	4	148
AT1G65910	4	1	AT1G76740	8	3	AT2G31940	6	6	AT2G37430	6	9	AT2G33980	1	13	AT2G46590	6	17	AT3G11060	11	22	AT3G53340	6	27	AT5G01870	6	34	AT5G18310	6	43	AT2G47900	4	57	AT1G12140	2	82	AT2G22125	2	148
AT1G66170	2	1	AT1G77110	4	3	AT2G32790	2	6	AT2G37590	6	9	AT2G34920	2	13	AT2G47000	4	17	AT3G13610	4	22	AT3G54000	5	27	AT5G04510	2	34	AT5G18830	6	43	AT3G01670	7	57	AT1G14345	1	82	AT2G42210	2	148
AT1G66450	11	1	AT1G77655	13	3	AT2G33760	4	6	AT2G37950	4	9	AT2G35950	9	13	AT2G47190	6	17	AT3G14075	2	22	AT3G55970	4	27	AT5G05520	1	34	AT5G21070	1	43	AT3G02380	3	57	AT1G14900	6	82	AT2G42790	1	148
AT1G66550	5	1	AT1G78480	3	3	AT2G34060	5	6	AT2G38460	1	9	AT2G36810	2	13	AT2G47830	1	17	AT3G14205	2	22	AT3G56200	4	27	AT5G05820	2	34	AT5G21130	6	43	AT3G04560	2	57	AT1G18270	1	82	AT3G01390	3	148
AT1G66570	2	1	AT1G79330	2	3	AT2G34910	6	6	AT2G38590	11	9	AT2G39110	4	13	AT3G02150	4	17	AT3G15680	2	22	AT3G56670	11	27	AT5G05980	1	34	AT5G25920	12	43	AT3G05710	2	57	AT1G23440	1	82	AT3G14600	2	148
AT1G66630	2	1	AT1G80520	6	3	AT2G35030	4	6	AT2G39650	4	9	AT2G39350	4	13	AT3G03170	7	17	AT3G15770	4	22	AT3G57120	4	27	AT5G06750	4	34	AT5G26600	1	43	AT3G12400	2	57	AT1G27510	2	82	AT3G22200	1	148
AT1G66810	2	1	AT1G80580	4	3	AT2G35160	4	6	AT2G40090	1	9	AT2G40570	2	13	AT3G03590	1	17	AT3G19515	2	22	AT3G57210	11	27	AT5G06770	2	34	AT5G37370	2	43	AT3G21220	4	57	AT1G32200	1	82	AT3G44890	1	148
AT1G67000	6	1	AT2G01330	1	3	AT2G35430	2	6	AT2G40120	2	9	AT2G40760	1	13	AT3G04110	6	17	AT3G19610	4	22	AT3G57790	1	27	AT5G08370	1	34	AT5G38310	11	43	AT3G21750	6	57	AT1G50020	3	82	AT3G46040	2	148
AT1G67760	1	1	AT2G02250	6	3	AT2G35540	4	6	AT2G40160	6	9	AT2G41050	2	13	AT3G04770	2	17	AT3G20080	5	22	AT3G59110	4	27	AT5G11950	4	34	AT5G40870	2	43	AT3G28480	3	57	AT1G66820	11	82	AT3G56360	4	148
AT1G67780	2	1	AT2G02350	6	3	AT2G37510	4	6	AT2G41300	4	9	AT2G45450	11	13	AT3G05930	5	17	AT3G20900	12	22	AT3G59530	4	27	AT5G12350	4	34	AT5G41280	7	43	AT3G45190	2	57	AT2G02040	4	82	AT4G15210	3	148
AT1G68120	4	1	AT2G02620	11	3	AT2G37980	4	6	AT2G41970	4	9	AT2G45690	2	13	AT3G06570	7	17	AT3G21090	4	22	AT3G60080	2	27	AT5G12980	2	34	AT5G42310	2	43	AT3G46940	1	57	AT2G31790	6	82	AT4G21210	1	148
AT1G68170	6	1	AT2G02680	11	3	AT2G38250	2	6	AT2G42920	6	9	AT3G01210	4	13	AT3G07610	3	17	AT3G22680	6	22	AT3G60720	6	27	AT5G13750	4	34	AT5G47550	4	43	AT3G50060	2	57	AT2G47840	1	82	AT4G36800	2	148
AT1G68230	4	1	AT2G03110	5	3	AT2G39180	4	6	AT2G42950	1	9	AT3G02490	4	13	AT3G08900	1	17	AT3G23340	4	22	AT3G61850	4	27	AT5G14610	2	34	AT5G47870	4	43	AT3G50530	4	57	AT3G02770	1	82	AT5G21105	2	148
AT1G68510	4	1	AT2G03720	4	3	AT2G42450	2	6	AT2G43900	2	9	AT3G04580	1	13	AT3G09150	1	17	AT3G23430	2	22	AT3G62960	6	27	AT5G16310	2	34	AT5G48270	4	43	AT3G51420	2	57	AT3G07330	4	82	AT2G43050	6	149
AT1G68750	1	1	AT2G04038	4	3	AT2G42900	6	6	AT2G44010	8	9	AT3G05390	4	13	AT3G09370	2	17	AT3G23660	2	22	AT4G01280	3	27	AT5G17020	2	34	AT5G50180	4	43	AT3G52220	2	57	AT3G14770	6	82	AT3G07390	4	149
AT1G69240	4	1	AT2G04070	4	3	AT2G43000	4	6	AT2G44690	4	9	AT3G06390	4	13	AT3G11220	2	17	AT3G25110	1	22	AT4G03410	2	27	AT5G17050	5	34	AT5G53650	8	43	AT3G54350	2	57	AT3G19130	4	82	AT3G20470	11	149
AT1G69480	2	1	AT2G12940	4	3	AT2G43250	4	6	AT2G45150	1	9	AT3G06910	2	13	AT3G11350	6	17	AT3G26440	4	22	AT4G03550	4	27	AT5G17620	2	34	AT5G56260	1	43	AT3G59020	2	57	AT3G46590	3	82	AT3G55330	1	149
AT1G69560	4	1	AT2G13570	4	3	AT2G43280	6	6	AT2G46180	3	9	AT3G07940	2	13	AT3G12270	2	17	AT3G26932	1	22	AT4G04800	1	27	AT5G21010	4	34	AT5G58040	2	43	AT3G61180	4	57	AT3G49470	2	82	AT4G21860	1	149
AT1G69630	9	1	AT2G14095	6	3	AT2G43990	6	6	AT2G47670	7	9	AT3G08670	6	13	AT3G12810	2	17	AT3G28740	7	22	AT4G05590	2	27	AT5G23050	1	34	AT5G59550	4	43	AT3G62360	1	57	AT3G50740	6	82	AT4G23850	3	149
AT1G70460	4	1	AT2G14540	1	3	AT2G44480	6	6	AT3G02850	4	9	AT3G08950	1	13	AT3G13330	2	17	AT3G29310	4	22	AT4G07990	1	27	AT5G24570	11	34	AT5G61060	2	43	AT4G01560	2	57	AT3G58750	1	82	AT5G10960	2	149
AT1G72000	4	1	AT2G14580	5	3	AT2G44745	4	6	AT3G02890	4	9	AT3G09360	1	13	AT3G14000	4	17	AT3G48350	5	22	AT4G09340	2	27	AT5G41260	4	34	AT5G62470	4	43	AT4G03260	1	57	AT4G15940	1	82	AT5G25100	2	149
AT1G72580	12	1	AT2G15010	6	3	AT2G46130	5	6	AT3G03440	4	9	AT3G09560	2	13	AT3G15780	11	17	AT3G48520	4	22	AT4G09510	4	27	AT5G43070	4	34	AT5G63050	5	43	AT4G04955	1	57	AT4G22750	2	82	AT5G45410	1	149
AT1G72870	8	1	AT2G15310	3	3	AT2G47820	5	6	AT3G04280	1	9	AT3G09650	4	13	AT3G16090	2	17	AT3G49050	2	22	AT4G09890	4	27	AT5G44180	2	34	AT5G64280	1	43	AT4G05460	5	57	AT4G25700	1	82	AT5G45510	2	149
AT1G73270	6	1	AT2G16360	2	3	AT2G48150	1	6	AT3G04410	11	9	AT3G09700	1	13	AT3G18660	2	17	AT3G49270	11	22	AT4G10050	1	27	AT5G45940	1	34	AT5G65000	2	43	AT4G11790	2	57	AT4G30220	2	82	AT1G21780	2	150
AT1G73610	6	1	AT2G17260	6	3	AT3G01070	4	6	AT3G06100	4	9	AT3G10500	4	13	AT3G18770	2	17	AT3G49820	11	22	AT4G10790	2	27	AT5G47230	4	34	AT5G65270	2	43	AT4G15415	3	57	AT5G01920	1	82	AT1G26110	2	150
AT1G74220	6	1	AT2G17430	6	3	AT3G01660	1	6	AT3G06210	5	9	AT3G12020	2	13	AT3G18800	5	17	AT3G50200	6	22	AT4G11090	4	27	AT5G51830	1	34	AT5G67530	1	43	AT4G15490	6	57	AT5G02050	2	82	AT1G31970	2	150
AT1G74600	4	1	AT2G17470	5	3	AT3G03040	8	6	AT3G06290	2	9	AT3G12680	5	13	AT3G23550	4	17	AT3G52130	7	22	AT4G15920	6	27	AT5G55630	2	34	AT5G67580	2	43	AT4G17070	2	57	AT5G06340	1	82	AT1G50900	3	150
AT1G74870	2	1	AT2G17860	6	3	AT3G03060	1	6	AT3G06480	2	9	AT3G12690	4	13	AT3G23890	2	17	AT3G52200	1	22	AT4G16780	4	27	AT5G55990	4	34	AT1G01230	2	44	AT4G23010	2	57	AT5G16660	3	82	AT1G56580	4	150
AT1G75050	4	1	AT2G18060	5	3	AT3G03180	2	6	AT3G07440	6	9	AT3G12830	4	13	AT3G24330	5	17	AT3G52290	4	22	AT4G16800	1	27	AT5G56040	4	34	AT1G06630	9	44	AT4G26670	2	57	AT5G23250	1	82	AT4G17560	1	150
AT1G75250	6	1	AT2G18200	11	3	AT3G03370	6	6	AT3G07580	6	9	AT3G13550	2	13	AT3G24350	2	17	AT3G54850	4	22	AT4G18975	4	27	AT5G56240	6	34	AT1G09000	2	44	AT4G29780	2	57	AT5G35370	4	82	AT5G37780	2	150
AT1G75550	6	1	AT2G18320	11	3	AT3G03660	3	6	AT3G09070	6	9	AT3G13980	6	13	AT3G24490	4	17	AT3G54970	2	22	AT4G19480	13	27	AT5G56740	2	34	AT1G13020	4	44	AT4G31040	1	57	AT5G43770	11	82	AT5G38980	11	150
AT1G75600	2	1	AT2G18380	3	3	AT3G03690	4	6	AT3G09730	7	9	AT3G14900	4	13	AT3G26050	6	17	AT3G55070	2	22	AT4G20140	4	27	AT5G59845	5	34	AT1G13980	2	44	AT4G32240	13	57	AT5G49820	2	82	AT5G57800	3	150
AT1G76190	6	1	AT2G18470	4	3	AT3G03840	7	6	AT3G11020	4	9	AT3G16220	2	13	AT3G28700	1	17	AT3G55640	2	22	AT4G22590	4	27	AT5G60490	6	34	AT1G14370	5	44	AT4G34950	4	57	AT5G51720	2	82	AT1G11430	6	151
AT1G76210	6	1	AT2G18760	2	3	AT3G04130	4	6	AT3G11440	4	9	AT3G16700	1	13	AT3G29570	13	17	AT3G57040	4	22	AT4G23300	7	27	AT5G61030	1	34	AT1G14410	3	44	AT4G36980	2	57	AT5G54750	2	82	AT1G48760	2	151
AT1G76290	1	1	AT2G19290	13	3	AT3G04360	4	6	AT3G11490	2	9	AT3G17360	2	13	AT3G43700	4	17	AT3G57190	1	22	AT4G23540	2	27	AT5G61250	1	34	AT1G15880	2	44	AT4G37210	2	57	AT5G61600	4	82	AT1G73230	2	151
AT1G76640	4	1	AT2G19320	11	3	AT3G04530	4	6	AT3G12860	2	9	AT3G17700	4	13	AT3G44450	6	17	AT3G59770	2	22	AT4G24050	4	27	AT5G61720	11	34	AT1G16730	9	44	AT4G39300	6	57	AT5G61910	4	82	AT2G39570	3	151
AT1G76770	1	1	AT2G19630	11	3	AT3G04620	3	6	AT3G13950	6	9	AT3G19050	2	13	AT3G45590	1	17	AT3G60740	2	22	AT4G24090	1	27	AT5G62280	4	34	AT1G17070	2	44	AT5G05740	1	57	AT1G19150	3	83	AT3G16520	6	151
AT1G77780	4	1	AT2G20660	9	3	AT3G07830	6	6	AT3G14060	8	9	AT3G19780	1	13	AT3G50430	2	17	AT3G60800	2	22	AT4G27750	4	27	AT5G62910	2	34	AT1G18250	4	44	AT5G11060	4	57	AT1G22700	1	83	AT3G18830	4	151
AT1G77910	13	1	AT2G20805	11	3	AT3G08620	2	6	AT3G14370	4	9	AT3G19840	2	13	AT3G51330	4	17	AT3G60880	1	22	AT4G29520	2	27	AT1G01240	6	35	AT1G18470	2	44	AT5G11710	2	57	AT1G30880	11	83	AT4G14890	1	151
AT1G78360	6	1	AT2G21200	7	3	AT3G08800	2	6	AT3G14700	6	9	AT3G21280	2	13	AT3G51580	6	17	AT3G61700	2	22	AT4G30620	1	27	AT1G01950	2	35	AT1G21640	2	44	AT5G14250	2	57	AT1G44446	1	83	AT4G15910	6	151
AT1G78530	4	1	AT2G22070	4	3	AT3G08990	2	6	AT3G15620	1	9	AT3G21710	6	13	AT3G51990	4	17	AT3G62150	4	22	AT4G31810	2	27	AT1G02000	1	35	AT1G21700	2	44	AT5G24590	6	57	AT1G58100	4	83	AT4G22310	2	151
AT1G78720	2	1	AT2G22830	1	3	AT3G10390	1	6	AT3G17740	2	9	AT3G21790	7	13	AT3G52070	4	17	AT3G62330	4	22	AT4G32840	4	27	AT1G04780	2	35	AT1G22740	2	44	AT5G26820	1	57	AT1G61570	3	83	AT5G16970	6	151
AT1G78990	4	1	AT2G24070	4	3	AT3G10660	4	6	AT3G17890	9	9	AT3G22180	2	13	AT3G53480	4	17	AT3G62910	1	22	AT4G32900	1	27	AT1G05150	1	35	AT1G28130	5	44	AT5G27410	1	57	AT1G74880	4	83	AT5G20570	2	151
AT1G79100	4	1	AT2G24400	4	3	AT3G12170	1	6	AT3G17920	2	9	AT3G23540	1	13	AT3G56760	4	17	AT4G00340	5	22	AT4G34680	4	27	AT1G05577	4	35	AT1G29120	2	44	AT5G41670	1	57	AT1G75660	2	83	AT5G44190	3	151
AT1G79960	6	1	AT2G24610	5	3	AT3G12520	1	6	AT3G18100	2	9	AT3G23605	4	13	AT3G56840	1	17	AT4G01970	3	22	AT4G34960	2	27	AT1G06670	2	35	AT1G33610	4	44	AT5G42540	2	57	AT1G75910	6	83	AT1G03860	2	152
AT1G80060	4	1	AT2G24840	6	3	AT3G13590	11	6	AT3G18710	4	9	AT3G23610	2	13	AT3G58800	2	17	AT4G02560	4	22	AT4G35240	6	27	AT1G07420	2	35	AT1G36070	2	44	AT5G44440	6	57	AT1G79500	1	83	AT1G29470	4	152
AT1G80330	4	1	AT2G25350	3	3	AT3G14630	6	6	AT3G19430	4	9	AT3G24440	4	13	AT3G59040	2	17	AT4G03040	13	22	AT4G39570	9	27	AT1G07530	6	35	AT1G43860	1	44	AT5G45500	6	57	AT2G17500	4	83	AT1G66240	2	152
AT2G01510	4	1	AT2G27940	4	3	AT3G15280	9	6	AT3G19920	4	9	AT3G24560	1	13	AT3G59640	6	17	AT4G03320	4	22	AT4G39670	2	27	AT1G15180	4	35	AT1G44100	4	44	AT5G47350	2	57	AT2G30050	2	83	AT2G01450	4	152
AT2G02380	1	1	AT2G28180	6	3	AT3G15650	1	6	AT3G20150	2	9	AT3G24820	3	13	AT3G60180	2	17	AT4G03960	2	22	AT5G01030	5	27	AT1G15470	1	35	AT1G50420	4	44	AT5G48150	4	57	AT2G30390	1	83	AT2G40765	11	152
AT2G03840	4	1	AT2G28260	4	3	AT3G15740	2	6	AT3G20580	4	9	AT3G25640	4	13	AT3G60510	2	17	AT4G04880	1	22	AT5G01390	2	27	AT1G15720	3	35	AT1G51110	1	44	AT5G48500	7	57	AT2G39700	5	83	AT2G47240	3	152
AT2G04620	1	1	AT2G28970	6	3	AT3G16040	11	6	AT3G20960	6	9	AT3G25870	7	13	AT3G61100	6	17	AT4G08740	13	22	AT5G01780	1	27	AT1G18840	4	35	AT1G52500	1	44	AT5G48800	4	57	AT2G40360	1	83	AT3G23000	5	152
AT2G04840	11	1	AT2G29060	6	3	AT3G17600	5	6	AT3G21740	5	9	AT3G26350	6	13	AT4G00310	8	17	AT4G10890	2	22	AT5G02850	3	27	AT1G19370	3	35	AT1G54060	4	44	AT5G48900	6	57	AT2G44360	4	83	AT3G45640	3	152
AT2G04860	4	1	AT2G30400	4	3	AT3G17910	1	6	AT3G22460	3	9	AT3G26770	5	13	AT4G00520	1	17	AT4G11370	4	22	AT5G05410	4	27	AT1G19520	4	35	AT1G54990	1	44	AT5G52200	4	57	AT2G45200	2	83	AT4G23890	1	152
AT2G05180	4	1	AT2G30810	5	3	AT3G18260	6	6	AT3G22760	2	9	AT3G28580	4	13	AT4G01680	4	17	AT4G12030	1	22	AT5G05480	1	27	AT1G19715	4	35	AT1G61100	4	44	AT5G54080	1	57	AT3G09300	2	83	AT4G27800	2	152
AT2G05900	4	1	AT2G31250	1	3	AT3G18510	7	6	AT3G25210	4	9	AT3G29375	4	13	AT4G02220	2	17	AT4G12130	1	22	AT5G05540	2	27	AT1G20160	4	35	AT1G62430	2	44	AT5G56950	2	57	AT3G12710	1	83	AT4G38630	2	152
AT2G07000	13	1	AT2G32270	4	3	AT3G19080	2	6	AT3G25730	4	9	AT3G29770	4	13	AT4G04960	6	17	AT4G13050	1	22	AT5G07200	4	27	AT1G20670	2	35	AT1G64400	3	44	AT5G60750	1	57	AT3G46830	2	83	AT5G02240	1	152
AT2G10340	13	1	AT2G32630	5	3	AT3G19310	1	6	AT3G26330	6	9	AT3G43600	2	13	AT4G05020	2	17	AT4G13580	6	22	AT5G08620	2	27	AT1G21440	1	35	AT1G66760	4	44	AT5G62440	1	57	AT3G48170	1	83	AT1G04020	2	153
AT2G10440	4	1	AT2G33460	6	3	AT3G20190	4	6	AT3G26690	3	9	AT3G43610	2	13	AT4G08170	2	17	AT4G13730	2	22	AT5G09400	4	27	AT1G22270	2	35	AT1G70210	4	44	AT5G66690	6	57	AT3G50830	4	83	AT1G08930	6	153
AT2G10450	2	1	AT2G34890	2	3	AT3G20480	1	6	AT3G26750	4	9	AT3G44820	4	13	AT4G08790	1	17	AT4G14090	6	22	AT5G09480	11	27	AT1G25420	2	35	AT1G71760	5	44	AT1G04290	1	58	AT3G51520	2	83	AT1G62660	4	153
AT2G13150	4	1	AT2G34980	2	3	AT3G20830	2	6	AT3G27000	2	9	AT3G46110	4	13	AT4G09140	1	17	AT4G14510	4	22	AT5G09980	11	27	AT1G32310	6	35	AT1G72810	1	44	AT1G04790	2	58	AT3G55620	1	83	AT1G77120	1	153
AT2G13680	6	1	AT2G35700	4	3	AT3G20860	2	6	AT3G27150	4	9	AT3G46580	5	13	AT4G12970	5	17	AT4G14790	1	22	AT5G11040	2	27	AT1G45160	2	35	AT1G75240	6	44	AT1G06950	3	58	AT4G00560	1	83	AT3G02190	2	153
AT2G14390	13	1	AT2G35730	6	3	AT3G22670	4	6	AT3G27550	4	9	AT3G48040	4	13	AT4G15093	1	17	AT4G15020	6	22	AT5G11640	2	27	AT1G48100	4	35	AT1G75920	4	44	AT1G09100	1	58	AT4G13520	9	83	AT3G61060	6	153
AT2G14960	5	1	AT2G37000	4	3	AT3G23160	4	6	AT3G27590	11	9	AT3G49190	4	13	AT4G15955	1	17	AT4G15130	2	22	AT5G12010	2	27	AT1G55110	4	35	AT1G79820	1	44	AT1G09795	1	58	AT4G19880	1	83	AT4G08685	6	153
AT2G15325	6	1	AT2G37440	5	3	AT3G23200	4	6	AT3G27650	4	9	AT3G50980	13	13	AT4G16000	11	17	AT4G16510	2	22	AT5G12930	4	27	AT1G56050	1	35	AT1G80620	1	44	AT1G17980	2	58	AT4G22753	2	83	AT5G13140	6	153
AT2G17180	4	1	AT2G37720	4	3	AT3G23800	1	6	AT3G29760	2	9	AT3G51810	1	13	AT4G16060	2	17	AT4G16745	4	22	AT5G14270	4	27	AT1G57620	2	35	AT1G80670	2	44	AT1G19120	2	58	AT4G25880	2	83	AT5G51750	4	153
AT2G17660	6	1	AT2G37740	4	3	AT3G24240	4	6	AT3G42860	2	9	AT3G52160	4	13	AT4G16610	6	17	AT4G17060	8	22	AT5G15330	2	27	AT1G59700	5	35	AT2G02960	5	44	AT1G21250	6	58	AT4G26590	4	83	AT5G53140	3	153
AT2G18260	3	1	AT2G37870	6	3	AT3G24495	1	6	AT3G44370	1	9	AT3G52690	11	13	AT4G18260	2	17	AT4G17800	4	22	AT5G17060	2	27	AT1G61110	4	35	AT2G03280	4	44	AT1G22200	2	58	AT4G37610	2	83	AT5G64740	4	153
AT2G18480	5	1	AT2G37880	4	3	AT3G25570	2	6	AT3G44460	4	9	AT3G54280	1	13	AT4G18330	1	17	AT4G17950	4	22	AT5G19890	5	27	AT1G62880	2	35	AT2G14120	2	44	AT1G23040	10	58	AT5G05750	1	83	AT1G10500	1	154
AT2G18620	1	1	AT2G38905	1	3	AT3G25905	7	6	AT3G44540	4	9	AT3G56330	1	13	AT4G19070	4	17	AT4G18880	4	22	AT5G23080	2	27	AT1G63180	1	35	AT2G15000	7	44	AT1G50570	5	58	AT5G11480	1	83	AT1G55480	1	154
AT2G18650	4	1	AT2G39040	5	3	AT3G26782	4	6	AT3G44570	11	9	AT3G56350	1	13	AT4G19540	1	17	AT4G18890	4	22	AT5G23880	2	27	AT1G64850	2	35	AT2G17220	6	44	AT1G64710	1	58	AT5G15950	2	83	AT2G46390	13	154
AT2G18800	6	1	AT2G40200	4	3	AT3G27290	4	6	AT3G45290	6	9	AT3G56820	6	13	AT4G22070	4	17	AT4G18960	5	22	AT5G24660	7	27	AT1G65650	2	35	AT2G20875	4	44	AT1G77540	2	58	AT5G19220	1	83	AT3G07480	1	154
AT2G20800	2	1	AT2G40740	5	3	AT3G29230	4	6	AT3G49210	4	9	AT3G56830	4	13	AT4G22756	2	17	AT4G19380	1	22	AT5G24760	2	27	AT1G65700	2	35	AT2G20970	11	44	AT2G02470	4	58	AT5G50960	1	83	AT3G17100	6	154
AT2G21040	4	1	AT2G41890	4	3	AT3G42640	4	6	AT3G50110	2	9	AT3G57180	1	13	AT4G23490	4	17	AT4G19980	8	22	AT5G27600	2	27	AT1G66940	6	35	AT2G23980	4	44	AT2G07360	3	58	AT5G65660	5	83	AT4G00860	4	154
AT2G21480	4	1	AT2G42000	6	3	AT3G42725	5	6	AT3G50350	5	9	AT3G57480	2	13	AT4G24140	1	17	AT4G21410	6	22	AT5G35320	6	27	AT1G68760	1	35	AT2G25200	4	44	AT2G16800	1	58	AT1G04420	1	84	AT4G26530	2	154
AT2G22030	7	1	AT2G42110	6	3	AT3G43110	8	6	AT3G53200	4	9	AT3G57750	6	13	AT4G24670	2	17	AT4G22320	4	22	AT5G41560	5	27	AT1G69360	5	35	AT2G25820	4	44	AT2G17730	2	58	AT1G13280	1	84	AT4G34710	1	154
AT2G22560	5	1	AT2G42560	8	3	AT3G43150	13	6	AT3G53250	6	9	AT3G57860	6	13	AT4G28650	4	17	AT4G23190	6	22	AT5G41870	4	27	AT1G70200	4	35	AT2G29390	2	44	AT2G25930	4	58	AT1G15400	6	84	AT4G36500	8	154
AT2G23210	6	1	AT2G42980	4	3	AT3G43790	4	6	AT3G53300	6	9	AT3G57940	1	13	AT4G29285	11	17	AT4G23920	1	22	AT5G43880	6	27	AT1G70820	1	35	AT2G32560	4	44	AT2G32600	2	58	AT1G34190	4	84	AT5G19440	4	154
AT2G23510	5	1	AT2G43580	4	3	AT3G44070	12	6	AT3G53320	6	9	AT3G58690	4	13	AT4G31030	13	17	AT4G24200	4	22	AT5G47530	5	27	AT1G70900	3	35	AT2G32765	2	44	AT2G33590	4	58	AT1G43700	4	84	AT5G22580	1	154
AT2G23640	4	1	AT2G43840	6	3	AT3G45680	4	6	AT3G53440	3	9	AT3G59290	2	13	AT4G32440	6	17	AT4G25200	1	22	AT5G47650	1	27	AT1G72090	1	35	AT2G33600	4	44	AT2G34100	11	58	AT1G43890	2	84	AT5G44620	6	154
AT2G24010	4	1	AT2G44240	8	3	AT3G46810	9	6	AT3G54130	2	9	AT3G60680	5	13	AT4G32650	4	17	AT4G26550	2	22	AT5G48250	4	27	AT1G73110	1	35	AT2G33810	6	44	AT2G35880	4	58	AT1G53670	1	84	AT5G51110	1	154
AT2G24800	5	1	AT2G44800	5	3	AT3G47050	4	6	AT3G54610	2	9	AT3G61570	3	13	AT4G33460	1	17	AT4G27540	4	22	AT5G48690	2	27	AT1G74250	1	35	AT2G35360	2	44	AT2G40140	3	58	AT1G64040	2	84	AT5G51970	1	154
AT2G25630	5	1	AT2G45430	7	3	AT3G47390	1	6	AT3G55080	2	9	AT3G61880	4	13	AT4G34140	2	17	AT4G27652	11	22	AT5G50210	1	27	AT1G76260	2	35	AT2G37610	11	44	AT2G41600	4	58	AT1G71980	2	84	AT1G10590	1	155
AT2G26050	4	1	AT2G45890	4	3	AT3G48440	4	6	AT3G55510	2	9	AT3G62060	6	13	AT4G34970	5	17	AT4G29240	4	22	AT5G50450	1	27	AT1G79710	1	35	AT2G37975	4	44	AT2G43010	4	58	AT2G01110	1	84	AT1G12410	1	155
AT2G26390	1	1	AT2G45900	6	3	AT3G48480	2	6	AT3G56440	2	9	AT3G62080	2	13	AT4G37630	4	17	AT4G29660	4	22	AT5G51410	2	27	AT2G02590	1	35	AT2G42240	2	44	AT2G44530	1	58	AT2G01490	1	84	AT1G72160	2	155
AT2G26420	5	1	AT2G46940	6	3	AT3G48830	1	6	AT3G56810	7	9	AT3G62640	4	13	AT5G01150	6	17	AT4G29890	1	22	AT5G52190	1	27	AT2G03470	4	35	AT2G42430	4	44	AT2G48100	2	58	AT2G18300	4	84	AT1G78460	1	155
AT2G26480	6	1	AT2G47280	4	3	AT3G49400	4	6	AT3G57510	5	9	AT3G62800	4	13	AT5G01230	1	17	AT4G30400	4	22	AT5G53540	2	27	AT2G04480	6	35	AT2G42710	1	44	AT3G01060	1	58	AT2G26910	4	84	AT2G15620	1	155
AT2G27240	5	1	AT3G01380	1	3	AT3G49930	6	6	AT3G57660	1	9	AT3G63060	4	13	AT5G01270	3	17	AT4G32770	1	22	AT5G57950	2	27	AT2G05590	2	35	AT2G43400	1	44	AT3G12500	5	58	AT2G40290	1	84	AT3G52060	6	155
AT2G28755	1	1	AT3G01430	6	3	AT3G50230	4	6	AT3G57760	6	9	AT4G00850	2	13	AT5G03140	5	17	AT4G32890	4	22	AT5G58450	2	27	AT2G06510	2	35	AT2G44680	2	44	AT3G13445	1	58	AT2G42880	4	84	AT4G12420	4	155
AT2G28960	6	1	AT3G01620	1	3	AT3G50760	6	6	AT3G57770	6	9	AT4G01570	4	13	AT5G05550	4	17	AT4G33200	4	22	AT5G58787	4	27	AT2G15420	11	35	AT2G45010	4	44	AT3G14840	6	58	AT3G04550	1	84	AT5G02610	2	155
AT2G28990	6	1	AT3G02500	7	3	AT3G50850	2	6	AT3G59140	4	9	AT4G02410	6	13	AT5G05570	2	17	AT4G33790	4	22	AT5G58900	4	27	AT2G16190	4	35	AT2G45240	1	44	AT3G19200	6	58	AT3G04880	1	84	AT5G13420	1	155
AT2G29110	6	1	AT3G02810	4	3	AT3G52620	9	6	AT3G59900	9	9	AT4G02460	1	13	AT5G06430	1	17	AT4G33980	7	22	AT5G60300	6	27	AT2G16210	6	35	AT2G48020	6	44	AT3G19700	4	58	AT3G11410	4	84	AT5G22440	2	155
AT2G29790	12	1	AT3G03200	4	3	AT3G53220	1	6	AT3G60310	6	9	AT4G05040	6	13	AT5G06680	2	17	AT4G34520	4	22	AT5G60690	4	27	AT2G20170	9	35	AT2G48120	4	44	AT3G20310	4	58	AT3G15480	4	84	AT1G60710	4	156
AT2G30240	4	1	AT3G03800	3	3	AT3G53690	4	6	AT3G60730	6	9	AT4G05410	1	13	AT5G06920	7	17	AT4G36030	4	22	AT5G61190	4	27	AT2G20430	4	35	AT3G05010	2	44	AT3G29180	2	58	AT3G16480	1	84	AT2G44130	4	156
AT2G30300	6	1	AT3G03830	7	3	AT3G54270	1	6	AT3G62090	4	9	AT4G07515	8	13	AT5G08565	2	17	AT4G38240	2	22	AT5G63610	2	27	AT2G21050	2	35	AT3G05760	2	44	AT3G49430	4	58	AT3G21670	4	84	AT2G44310	4	156
AT2G30660	2	1	AT3G03900	1	3	AT3G55150	6	6	AT3G62680	7	9	AT4G09810	3	13	AT5G09320	2	17	AT4G39560	8	22	AT5G64930	4	27	AT2G21180	7	35	AT3G06300	3	44	AT3G49990	2	58	AT3G26730	2	84	AT3G15840	4	156
AT2G30680	5	1	AT3G05140	4	3	AT3G55890	2	6	AT3G62920	6	9	AT4G10380	4	13	AT5G09995	1	17	AT5G01015	6	22	AT5G65300	11	27	AT2G21860	2	35	AT3G06620	5	44	AT3G50360	2	58	AT3G26935	4	84	AT4G35790	4	156
AT2G30830	7	1	AT3G05470	6	3	AT3G55910	12	6	AT3G62930	6	9	AT4G11940	9	13	AT5G13530	1	17	AT5G01450	4	22	AT5G66100	2	27	AT2G22840	4	35	AT3G06770	4	44	AT3G50590	3	58	AT3G44720	1	84	AT4G36360	6	156
AT2G31700	13	1	AT3G05650	8	3	AT3G56640	2	6	AT4G00590	1	9	AT4G11970	2	13	AT5G13820	4	17	AT5G01950	4	22	AT5G66380	2	27	AT2G23940	2	35	AT3G06780	7	44	AT3G54500	4	58	AT3G47550	5	84	AT4G39800	1	156
AT2G31830	2	1	AT3G05660	8	3	AT3G57060	2	6	AT4G00955	6	9	AT4G12460	2	13	AT5G15680	2	17	AT5G02820	1	22	AT1G01500	4	28	AT2G24050	2	35	AT3G06950	1	44	AT3G60370	1	58	AT3G54340	5	84	AT5G02530	2	156
AT2G31910	4	1	AT3G05790	1	3	AT3G59550	2	6	AT4G01270	2	9	AT4G13710	5	13	AT5G15730	4	17	AT5G03530	2	22	AT1G02370	6	28	AT2G26920	5	35	AT3G13772	2	44	AT4G13640	4	58	AT4G15610	6	84	AT5G22500	4	156
AT2G32370	4	1	AT3G07070	4	3	AT3G59580	4	6	AT4G01710	2	9	AT4G14600	3	13	AT5G15750	1	17	AT5G04240	2	22	AT1G03150	1	28	AT2G28450	1	35	AT3G15410	1	44	AT4G22920	1	58	AT4G17230	4	84	AT5G34850	4	156
AT2G32390	5	1	AT3G07530	2	3	AT3G59700	6	6	AT4G01920	11	9	AT4G15840	2	13	AT5G15840	4	17	AT5G04290	2	22	AT1G03740	4	28	AT2G29320	4	35	AT3G15540	6	44	AT4G26980	3	58	AT4G19240	12	84	AT5G42080	2	156
AT2G32510	4	1	AT3G07900	4	3	AT3G60070	1	6	AT4G02195	2	9	AT4G16447	11	13	AT5G16715	1	17	AT5G05090	3	22	AT1G03780	3	28	AT2G32380	2	35	AT3G15590	4	44	AT4G30580	1	58	AT4G23810	5	84	AT5G60680	4	156
AT2G32770	3	1	AT3G07960	4	3	AT3G60840	4	6	AT4G02550	6	9	AT4G16566	1	13	AT5G17150	11	17	AT5G06100	4	22	AT1G04340	4	28	AT2G32890	12	35	AT3G15760	7	44	AT4G32400	2	58	AT4G24780	5	84	AT1G12520	1	157
AT2G32780	2	1	AT3G09550	6	3	AT3G60920	2	6	AT4G03290	2	9	AT4G16680	2	13	AT5G17790	4	17	AT5G07950	4	22	AT1G05520	2	28	AT2G33000	11	35	AT3G18430	2	44	AT5G03280	1	58	AT4G27410	4	84	AT1G27310	2	157
AT2G33160	6	1	AT3G10470	6	3	AT3G61230	4	6	AT4G04750	6	9	AT4G18530	4	13	AT5G17930	2	17	AT5G10290	4	22	AT1G06500	4	28	AT2G33250	7	35	AT3G18980	11	44	AT5G09920	2	58	AT4G31550	4	84	AT1G56100	9	157
AT2G33240	4	1	AT3G10590	4	3	AT3G61380	6	6	AT4G09560	2	9	AT4G21600	1	13	AT5G18250	4	17	AT5G10630	1	22	AT1G06960	2	28	AT2G34900	2	35	AT3G21770	6	44	AT5G13400	2	58	AT4G37510	1	84	AT1G75680	6	157
AT2G33270	1	1	AT3G10680	7	3	AT3G62780	6	6	AT4G10310	1	9	AT4G21720	6	13	AT5G19300	1	17	AT5G10930	5	22	AT1G07680	11	28	AT2G35190	2	35	AT3G22990	4	44	AT5G18940	2	58	AT4G38260	1	84	AT1G77710	2	157
AT2G33690	6	1	AT3G12460	4	3	AT3G63050	11	6	AT4G11210	6	9	AT4G22840	1	13	AT5G19420	4	17	AT5G10940	2	22	AT1G07960	2	28	AT2G35820	1	35	AT3G47460	1	44	AT5G22850	4	58	AT4G39860	4	84	AT1G79840	4	157
AT2G34180	4	1	AT3G12955	5	3	AT4G00480	4	6	AT4G14180	4	9	AT4G22910	2	13	AT5G19910	2	17	AT5G11510	2	22	AT1G08250	1	28	AT2G37540	4	35	AT3G47670	6	44	AT5G24150	1	58	AT4G40060	4	84	AT2G16510	2	157
AT2G34330	11	1	AT3G13228	2	3	AT4G01390	6	6	AT4G14630	6	9	AT4G23110	11	13	AT5G23460	13	17	AT5G12340	6	22	AT1G10370	6	28	AT2G38240	4	35	AT3G52750	1	44	AT5G26260	7	58	AT5G09850	4	84	AT2G18710	1	157
AT2G35736	4	1	AT3G14020	4	3	AT4G01460	4	6	AT4G14815	5	9	AT4G23210	6	13	AT5G23520	3	17	AT5G13220	6	22	AT1G10770	9	28	AT2G39480	3	35	AT3G52840	6	44	AT5G26270	11	58	AT5G41970	1	84	AT2G23810	4	157
AT2G36180	2	1	AT3G14450	2	3	AT4G01510	2	6	AT4G14840	4	9	AT4G23900	1	13	AT5G24350	2	17	AT5G16220	6	22	AT1G11470	11	28	AT2G41640	4	35	AT3G53540	5	44	AT5G27420	4	58	AT5G42390	1	84	AT2G31880	4	157
AT2G36750	6	1	AT3G14580	4	3	AT4G01840	2	6	AT4G15260	6	9	AT4G24610	3	13	AT5G25170	4	17	AT5G16950	4	22	AT1G14840	4	28	AT2G41770	1	35	AT3G54260	6	44	AT5G38560	4	58	AT5G45360	3	84	AT2G36320	4	157
AT2G36760	6	1	AT3G15170	4	3	AT4G03600	6	6	AT4G15290	5	9	AT4G26050	1	13	AT5G28560	13	17	AT5G17350	6	22	AT1G16350	1	28	AT2G41800	6	35	AT3G54940	2	44	AT5G45010	11	58	AT5G60160	1	84	AT2G45170	2	157
AT2G37010	2	1	AT3G15300	4	3	AT4G04220	4	6	AT4G15430	4	9	AT4G27270	1	13	AT5G35660	12	17	AT5G18850	7	22	AT1G16520	2	28	AT2G43650	2	35	AT3G55120	4	44	AT5G47010	1	58	AT5G66240	1	84	AT3G07230	4	157
AT2G37700	3	1	AT3G15420	4	3	AT4G05100	4	6	AT4G15500	6	9	AT4G28020	1	13	AT5G35700	2	17	AT5G19930	1	22	AT1G17560	1	28	AT2G46620	4	35	AT3G56720	3	44	AT5G47620	3	58	AT1G02130	2	85	AT3G63130	1	157
AT2G37820	6	1	AT3G16320	2	3	AT4G05340	4	6	AT4G15700	5	9	AT4G28085	11	13	AT5G36220	7	17	AT5G22250	2	22	AT1G18330	3	28	AT2G46735	9	35	AT3G57490	2	44	AT5G48790	1	58	AT1G08230	4	85	AT4G18030	4	157
AT2G39300	4	1	AT3G17030	5	3	AT4G11180	6	6	AT4G16900	8	9	AT4G28830	1	13	AT5G38770	7	17	AT5G22290	6	22	AT1G20370	1	28	AT2G47780	4	35	AT3G59280	2	44	AT5G51820	1	58	AT1G09280	1	85	AT4G33250	2	157
AT2G39370	4	1	AT3G17080	7	3	AT4G11610	6	6	AT4G17240	5	9	AT4G28940	1	13	AT5G40520	5	17	AT5G22400	2	22	AT1G20780	4	28	AT3G03600	1	35	AT3G61640	5	44	AT5G55480	1	58	AT1G27000	4	85	AT4G35630	1	157
AT2G39640	5	1	AT3G17690	4	3	AT4G12530	6	6	AT4G17540	6	9	AT4G30590	5	13	AT5G40530	1	17	AT5G23070	1	22	AT1G21190	2	28	AT3G08600	4	35	AT3G61790	5	44	AT5G57560	6	58	AT1G29970	2	85	AT5G16150	1	157
AT2G39820	1	1	AT3G17730	4	3	AT4G12580	11	6	AT4G18300	1	9	AT4G30630	8	13	AT5G43170	6	17	AT5G24170	2	22	AT1G21510	8	28	AT3G09085	1	35	AT3G61960	2	44	AT5G62540	2	58	AT1G32580	6	85	AT5G61820	2	157
AT2G40220	4	1	AT3G18720	6	3	AT4G12840	4	6	AT4G18340	4	9	AT4G30860	2	13	AT5G43670	2	17	AT5G24800	4	22	AT1G23410	2	28	AT3G09140	6	35	AT3G61990	1	44	AT5G62930	2	58	AT1G48300	4	85	AT1G04680	6	158
AT2G40370	5	1	AT3G18900	4	3	AT4G12990	13	6	AT4G18465	2	9	AT4G31730	6	13	AT5G43680	1	17	AT5G25070	5	22	AT1G27200	1	28	AT3G15270	6	35	AT4G00780	7	44	AT5G65840	1	58	AT1G66180	4	85	AT1G36730	1	158
AT2G40440	6	1	AT3G20040	2	3	AT4G14780	4	6	AT4G18820	1	9	AT4G34600	8	13	AT5G43720	3	17	AT5G25440	4	22	AT1G27370	6	28	AT3G15500	4	35	AT4G01210	1	44	AT5G65870	9	58	AT1G66430	1	85	AT4G28660	1	158
AT2G41080	4	1	AT3G20110	5	3	AT4G15400	8	6	AT4G19690	4	9	AT4G35170	4	13	AT5G44450	2	17	AT5G25820	4	22	AT1G27480	1	28	AT3G16170	1	35	AT4G01330	4	44	AT1G04560	4	59	AT1G74520	4	85	AT5G11420	6	158
AT2G42660	4	1	AT3G20840	4	3	AT4G16640	2	6	AT4G20770	4	9	AT4G35510	8	13	AT5G45250	8	17	AT5G27710	3	22	AT1G29160	3	28	AT3G17950	6	35	AT4G10020	1	44	AT1G06430	1	59	AT1G77490	2	85	AT5G15350	4	158
AT2G42960	4	1	AT3G21380	6	3	AT4G17370	1	6	AT4G21140	4	9	AT4G35870	2	13	AT5G45600	2	17	AT5G27730	1	22	AT1G29220	2	28	AT3G18440	5	35	AT4G12110	2	44	AT1G07280	1	59	AT1G79830	2	85	AT5G48230	1	158
AT2G43690	6	1	AT3G22690	4	3	AT4G17470	2	6	AT4G21170	4	9	AT4G36610	4	13	AT5G45710	4	17	AT5G35840	1	22	AT1G30010	1	28	AT3G24530	1	35	AT4G23570	2	44	AT1G09660	2	59	AT2G01060	4	85	AT5G58060	2	158
AT2G43700	6	1	AT3G23060	2	3	AT4G17785	4	6	AT4G21820	2	9	AT4G37220	4	13	AT5G47330	2	17	AT5G35890	12	22	AT1G30440	4	28	AT3G25720	8	35	AT4G24380	2	44	AT1G10150	3	59	AT2G31410	4	85	AT5G62740	4	158
AT2G43860	6	1	AT3G23230	4	3	AT4G18980	4	6	AT4G22250	2	9	AT4G39160	2	13	AT5G47790	1	17	AT5G39760	4	22	AT1G30600	1	28	AT3G26910	4	35	AT4G26190	2	44	AT1G14210	1	59	AT2G35390	1	85	AT1G09620	1	159
AT2G44110	6	1	AT3G24090	1	3	AT4G19010	4	6	AT4G22280	7	9	AT4G39180	6	13	AT5G47800	4	17	AT5G40740	4	22	AT1G31540	9	28	AT3G27300	2	35	AT4G26555	1	44	AT1G19360	2	59	AT2G37500	1	85	AT2G01570	4	159
AT2G44250	8	1	AT3G24110	2	3	AT4G19865	8	6	AT4G23250	6	9	AT4G39510	6	13	AT5G48370	1	17	AT5G42280	11	22	AT1G31870	2	28	AT3G28450	4	35	AT4G30690	1	44	AT1G19580	1	59	AT2G42810	2	85	AT2G20580	2	159
AT2G44590	2	1	AT3G24220	3	3	AT4G20800	7	6	AT4G24540	4	9	AT4G39890	2	13	AT5G48910	6	17	AT5G42480	1	22	AT1G32490	2	28	AT3G28670	2	35	AT4G31860	2	44	AT1G23400	4	59	AT2G43180	1	85	AT3G51950	4	159
AT2G44990	1	1	AT3G24310	6	3	AT4G20820	7	6	AT4G25610	4	9	AT5G01610	4	13	AT5G50800	6	17	AT5G42970	2	22	AT1G32550	1	28	AT3G29075	6	35	AT4G32660	2	44	AT1G27930	4	59	AT2G43535	11	85	AT4G02880	4	159
AT2G45080	2	1	AT3G24715	4	3	AT4G22270	4	6	AT4G27910	2	9	AT5G02000	11	13	AT5G52230	6	17	AT5G45380	1	22	AT1G33960	2	28	AT3G30820	11	35	AT4G34220	4	44	AT1G50660	4	59	AT3G29320	1	85	AT4G29840	1	159
AT2G45120	4	1	AT3G25020	8	3	AT4G22560	4	6	AT4G28140	4	9	AT5G02420	4	13	AT5G52900	7	17	AT5G46280	1	22	AT1G35470	2	28	AT3G43740	4	35	AT4G39820	2	44	AT1G60800	4	59	AT4G17640	2	85	AT5G28750	1	159
AT2G45350	6	1	AT3G25670	2	3	AT4G23990	6	6	AT4G28320	4	9	AT5G03360	11	13	AT5G53670	9	17	AT5G49210	6	22	AT1G48140	4	28	AT3G48200	4	35	AT5G02270	1	44	AT1G65010	6	59	AT4G20850	1	85	AT5G52240	2	159
AT2G46570	5	1	AT3G26610	4	3	AT4G24480	4	6	AT4G28330	6	9	AT5G04620	1	13	AT5G53810	5	17	AT5G49250	12	22	AT1G50030	2	28	AT3G48570	2	35	AT5G05190	6	44	AT1G65590	1	59	AT4G21980	3	85	AT5G54500	1	159
AT2G47120	6	1	AT3G27640	1	3	AT4G24640	9	6	AT4G28680	1	9	AT5G06480	2	13	AT5G54490	5	17	AT5G49370	2	22	AT1G52070	4	28	AT3G49360	1	35	AT5G07250	4	44	AT1G66120	1	59	AT4G28300	3	85	AT5G59860	2	159
AT2G47150	4	1	AT3G27785	2	3	AT4G25120	1	6	AT4G30640	2	9	AT5G06610	5	13	AT5G55060	2	17	AT5G49520	4	22	AT1G55460	2	28	AT3G53400	4	35	AT5G07340	2	44	AT1G69870	5	59	AT4G37760	1	85	AT5G65010	1	159
AT3G01175	6	1	AT3G27920	6	3	AT4G25250	7	6	AT4G31210	1	9	AT5G08550	2	13	AT5G55250	6	17	AT5G50350	6	22	AT1G58430	4	28	AT3G54860	2	35	AT5G07830	1	44	AT1G70650	2	59	AT4G38160	4	85	AT1G07790	3	160
AT3G01260	1	1	AT3G28470	4	3	AT4G26140	6	6	AT4G33440	4	9	AT5G09570	2	13	AT5G55970	4	17	AT5G51180	2	22	AT1G59840	1	28	AT3G55010	1	35	AT5G10240	1	44	AT1G72340	1	59	AT5G22510	4	85	AT1G32230	4	160
AT3G02330	4	1	AT3G28890	8	3	AT4G27400	4	6	AT4G33760	1	9	AT5G09790	2	13	AT5G57060	4	17	AT5G51290	1	22	AT1G60850	1	28	AT3G57000	1	35	AT5G10740	3	44	AT1G76900	4	59	AT5G27540	2	85	AT1G65260	1	160
AT3G03230	5	1	AT3G30200	4	3	AT4G27460	4	6	AT4G34850	4	9	AT5G11110	1	13	AT5G57250	4	17	AT5G51810	4	22	AT1G63170	4	28	AT3G57630	2	35	AT5G11000	4	44	AT2G02510	4	59	AT5G36230	2	85	AT1G78680	2	160
AT3G03400	2	1	AT3G30350	11	3	AT4G27970	1	6	AT4G35730	3	9	AT5G11600	3	13	AT5G57340	6	17	AT5G51960	4	22	AT1G64330	8	28	AT4G04920	4	35	AT5G20660	1	44	AT2G19610	3	59	AT5G43970	2	85	AT2G46220	1	160
AT3G03410	2	1	AT3G30460	2	3	AT4G28720	4	6	AT4G36740	4	9	AT5G11920	4	13	AT5G58530	4	17	AT5G52280	4	22	AT1G65430	2	28	AT4G10770	4	35	AT5G40390	4	44	AT2G20830	1	59	AT5G45620	2	85	AT3G01910	1	160
AT3G03430	2	1	AT3G30530	4	3	AT4G29530	2	6	AT4G36880	4	9	AT5G13680	2	13	AT5G59350	6	17	AT5G54970	9	22	AT1G67020	9	28	AT4G13980	4	35	AT5G40480	2	44	AT2G21060	2	59	AT5G47780	4	85	AT3G13200	2	160
AT3G03510	4	1	AT3G43210	4	3	AT4G29740	4	6	AT4G37020	2	9	AT5G15150	4	13	AT5G59370	4	17	AT5G56520	7	22	AT1G67930	2	28	AT4G14910	1	35	AT5G42800	5	44	AT2G27810	2	59	AT5G52970	1	85	AT4G16760	2	160
AT3G03620	6	1	AT3G44350	4	3	AT4G30150	4	6	AT4G37580	1	9	AT5G16080	5	13	AT5G61340	6	17	AT5G58120	9	22	AT1G68130	4	28	AT4G14970	2	35	AT5G42820	2	44	AT2G29530	2	59	AT5G66200	4	85	AT4G30010	4	160
AT3G04220	9	1	AT3G44580	13	3	AT4G31050	1	6	AT4G38480	2	9	AT5G16140	1	13	AT5G61430	4	17	AT5G58470	2	22	AT1G69800	4	28	AT4G16130	1	35	AT5G42940	4	44	AT2G30960	11	59	AT5G67070	4	85	AT5G15090	2	160
AT3G04660	11	1	AT3G45320	9	3	AT4G32950	4	6	AT4G38820	13	9	AT5G16480	2	13	AT5G61830	2	17	AT5G60460	2	22	AT1G72740	3	28	AT4G19370	5	35	AT5G45800	4	44	AT2G32090	1	59	AT1G01610	4	86	AT1G03870	6	161
AT3G05310	2	1	AT3G45390	6	3	AT4G34510	4	6	AT5G01310	2	9	AT5G16560	4	13	AT5G62110	11	17	AT5G64560	3	22	AT1G73170	1	28	AT4G20460	1	35	AT5G47400	3	44	AT2G35010	1	59	AT1G10490	1	86	AT1G15950	4	161
AT3G06120	4	1	AT3G45430	6	3	AT4G34650	1	6	AT5G01470	1	9	AT5G16720	4	13	AT5G62260	6	17	AT5G64610	2	22	AT1G73180	2	28	AT4G22470	6	35	AT5G48590	3	44	AT2G45600	4	59	AT1G20920	2	86	AT1G16880	3	161
AT3G06160	6	1	AT3G46920	4	3	AT4G35700	6	6	AT5G02150	2	9	AT5G16810	2	13	AT5G62290	2	17	AT5G66950	1	22	AT1G73530	1	28	AT4G23290	6	35	AT5G48655	2	44	AT2G47320	1	59	AT1G21880	1	86	AT2G16280	4	161
AT3G07450	7	1	AT3G48450	5	3	AT4G35740	1	6	AT5G02170	4	9	AT5G16930	1	13	AT5G62500	2	17	AT5G67150	6	22	AT1G74680	4	28	AT4G23330	4	35	AT5G57400	11	44	AT2G47790	1	59	AT1G27530	2	86	AT2G18040	1	161
AT3G07490	4	1	AT3G48810	4	3	AT4G35930	4	6	AT5G03180	3	9	AT5G17240	2	13	AT5G62900	4	17	AT5G67200	4	22	AT1G76950	4	28	AT4G25720	1	35	AT5G57460	2	44	AT3G02260	2	59	AT1G27650	2	86	AT2G18160	4	161
AT3G07970	4	1	AT3G48900	1	3	AT4G36830	3	6	AT5G03510	6	9	AT5G17600	4	13	AT5G62980	1	17	AT1G05460	2	23	AT1G80080	4	28	AT4G25730	1	35	AT5G58200	1	44	AT3G02720	1	59	AT1G51510	1	86	AT2G21520	6	161
AT3G08500	4	1	AT3G49740	4	3	AT4G37290	8	6	AT5G04220	4	9	AT5G18390	4	13	AT5G63490	2	17	AT1G05550	11	23	AT2G01890	1	28	AT4G30290	6	35	AT5G58800	1	44	AT3G04240	1	59	AT1G55530	4	86	AT2G43160	2	161
AT3G08560	2	1	AT3G49950	4	3	AT4G37970	3	6	AT5G04310	6	9	AT5G20400	6	13	AT5G66360	1	17	AT1G06830	5	23	AT2G01930	4	28	AT4G31430	6	35	AT5G61510	1	44	AT3G05090	1	59	AT1G68490	4	86	AT2G47390	1	161
AT3G08570	4	1	AT3G50010	11	3	AT4G38000	5	6	AT5G05790	3	9	AT5G22470	2	13	AT5G66540	2	17	AT1G07970	2	23	AT2G04305	1	28	AT4G33180	4	35	AT5G62090	2	44	AT3G06040	1	59	AT1G69340	1	86	AT3G57290	2	161
AT3G08810	9	1	AT3G50140	6	3	AT4G38050	4	6	AT5G06000	1	9	AT5G23110	2	13	AT1G01250	5	18	AT1G07990	2	23	AT2G17975	2	28	AT4G33560	11	35	AT5G63800	6	44	AT3G10350	1	59	AT2G01670	3	86	AT5G42190	6	161
AT3G09040	4	1	AT3G50310	4	3	AT4G39010	4	6	AT5G06250	4	9	AT5G23430	1	13	AT1G01750	4	18	AT1G08350	2	23	AT2G18630	4	28	AT4G33960	11	35	AT5G63940	4	44	AT3G10940	1	59	AT2G25070	2	86	AT5G50460	2	161
AT3G09060	4	1	AT3G50400	4	3	AT4G39130	8	6	AT5G07180	4	9	AT5G23720	2	13	AT1G05540	8	18	AT1G08750	1	23	AT2G20000	2	28	AT4G34410	3	35	AT5G64170	4	44	AT3G17160	11	59	AT2G31400	2	86	AT5G63570	1	161
AT3G09620	2	1	AT3G50420	4	3	AT4G39770	4	6	AT5G10070	1	9	AT5G23850	5	13	AT1G05910	1	18	AT1G09420	2	23	AT2G22360	1	28	AT4G34660	4	35	AT5G66670	4	44	AT3G22600	4	59	AT2G32580	5	86	AT1G16080	2	162
AT3G09790	2	1	AT3G52460	6	3	AT5G01360	6	6	AT5G10720	1	9	AT5G24740	2	13	AT1G05950	6	18	AT1G10430	2	23	AT2G23460	2	28	AT4G35200	7	35	AT1G02120	2	45	AT3G28180	4	59	AT2G34585	6	86	AT2G04520	1	162
AT3G09870	6	1	AT3G52780	4	3	AT5G01380	2	6	AT5G11990	11	9	AT5G24830	4	13	AT1G08320	4	18	AT1G11060	2	23	AT2G26210	1	28	AT5G01670	1	35	AT1G02730	4	45	AT3G29080	13	59	AT2G45620	2	86	AT3G22231	11	162
AT3G10460	7	1	AT3G53080	4	3	AT5G01510	2	6	AT5G12260	1	9	AT5G25580	4	13	AT1G10360	6	18	AT1G11670	6	23	AT2G26460	2	28	AT5G03320	4	35	AT1G02850	5	45	AT3G43300	2	59	AT3G11780	2	86	AT3G48420	1	162
AT3G11370	11	1	AT3G55090	4	3	AT5G01550	6	6	AT5G12870	4	9	AT5G25800	2	13	AT1G11270	6	18	AT1G12570	4	23	AT2G26540	1	28	AT5G03340	2	35	AT1G03330	2	45	AT3G52700	12	59	AT3G11945	1	86	AT3G52800	4	162
AT3G11390	11	1	AT3G55500	5	3	AT5G02680	1	6	AT5G12880	12	9	AT5G26220	1	13	AT1G11660	2	18	AT1G12930	2	23	AT2G28520	2	28	AT5G03390	6	35	AT1G05430	6	45	AT3G56110	3	59	AT3G12600	3	86	AT5G07030	4	162
AT3G12060	4	1	AT3G55580	2	3	AT5G02910	6	6	AT5G13580	4	9	AT5G26230	6	13	AT1G13570	6	18	AT1G13160	2	23	AT2G28550	6	28	AT5G04850	2	35	AT1G06750	4	45	AT3G56850	4	59	AT3G19030	11	86	AT5G25470	9	162
AT3G12960	6	1	AT3G56230	2	3	AT5G03050	5	6	AT5G13790	4	9	AT5G26720	11	13	AT1G13700	1	18	AT1G13220	4	23	AT2G29770	9	28	AT5G05800	6	35	AT1G07840	2	45	AT3G57100	5	59	AT3G22630	1	86	AT5G40890	2	162
AT3G13065	4	1	AT3G56600	3	3	AT5G03490	6	6	AT5G15130	4	9	AT5G27240	5	13	AT1G15310	1	18	AT1G14240	2	23	AT2G30460	3	28	AT5G06260	2	35	AT1G09610	4	45	AT3G63170	1	59	AT3G44260	2	86	AT5G47120	2	162
AT3G13090	4	1	AT3G56690	1	3	AT5G04020	6	6	AT5G15290	6	9	AT5G27680	1	13	AT1G15330	2	18	AT1G14260	5	23	AT2G30750	6	28	AT5G07520	11	35	AT1G09870	1	45	AT4G01400	2	59	AT3G50685	2	86	AT5G56670	2	162
AT3G13130	7	1	AT3G57970	5	3	AT5G04890	6	6	AT5G15720	4	9	AT5G28800	13	13	AT1G16030	2	18	AT1G15410	1	23	AT2G31660	2	28	AT5G08080	3	35	AT1G11890	2	45	AT4G11175	1	59	AT3G50960	2	86	AT1G04400	1	163
AT3G13420	4	1	AT3G58350	2	3	AT5G04970	6	6	AT5G16600	4	9	AT5G36190	11	13	AT1G16040	2	18	AT1G16670	6	23	AT2G32910	4	28	AT5G08520	3	35	AT1G14350	2	45	AT4G12390	6	59	AT4G16660	2	86	AT1G49430	3	163
AT3G13682	1	1	AT3G59100	6	3	AT5G06800	4	6	AT5G17370	2	9	AT5G37290	2	13	AT1G17350	1	18	AT1G17490	7	23	AT2G34500	1	28	AT5G08740	1	35	AT1G15200	2	45	AT4G14900	4	59	AT4G18670	4	86	AT1G61890	6	163
AT3G14225	4	1	AT3G59710	4	3	AT5G07500	3	6	AT5G17570	1	9	AT5G38020	6	13	AT1G18040	2	18	AT1G18180	1	23	AT2G37860	3	28	AT5G09410	4	35	AT1G15280	6	45	AT4G15780	3	59	AT4G18810	1	86	AT1G69840	4	163
AT3G14470	8	1	AT3G60100	1	3	AT5G08010	6	6	AT5G18210	1	9	AT5G38210	4	13	AT1G19950	2	18	AT1G18900	2	23	AT2G38810	2	28	AT5G12050	9	35	AT1G17210	2	45	AT4G18910	1	59	AT4G22190	6	86	AT3G16570	6	163
AT3G14570	6	1	AT3G60330	4	3	AT5G09500	2	6	AT5G18610	4	9	AT5G39680	4	13	AT1G21170	2	18	AT1G20880	4	23	AT2G39090	1	28	AT5G12130	1	35	AT1G18260	1	45	AT4G24240	6	59	AT4G22330	1	86	AT3G42790	4	163
AT3G14710	7	1	AT3G60490	4	3	AT5G09630	2	6	AT5G18950	5	9	AT5G40280	2	13	AT1G22730	2	18	AT1G21790	2	23	AT2G39830	3	28	AT5G13570	1	35	AT1G19300	4	45	AT4G24680	4	59	AT4G25210	6	86	AT4G13770	6	163
AT3G15050	4	1	AT3G61090	6	3	AT5G09840	4	6	AT5G19030	1	9	AT5G41150	1	13	AT1G22800	1	18	AT1G22020	2	23	AT2G43540	4	28	AT5G15120	4	35	AT1G19610	7	45	AT4G26940	6	59	AT4G28050	4	86	AT5G47200	2	163
AT3G16380	2	1	AT3G61120	6	3	AT5G09970	4	6	AT5G20170	4	9	AT5G42660	4	13	AT1G24240	1	18	AT1G23240	2	23	AT2G43570	4	28	AT5G15360	12	35	AT1G21100	5	45	AT4G27780	1	59	AT4G30170	4	86	AT1G03600	1	164
AT3G16680	2	1	AT3G61340	11	3	AT5G10220	4	6	AT5G20220	4	9	AT5G44780	6	13	AT1G24490	1	18	AT1G23830	9	23	AT2G46060	2	28	AT5G15740	4	35	AT1G22885	12	45	AT4G28260	4	59	AT4G38500	4	86	AT1G06460	1	164
AT3G16890	4	1	AT3G61610	4	3	AT5G10310	5	6	AT5G20810	4	9	AT5G45370	4	13	AT1G26160	1	18	AT1G23850	9	23	AT2G47580	2	28	AT5G16490	6	35	AT1G23200	6	45	AT4G29960	3	59	AT5G13030	1	86	AT1G12230	1	164
AT3G17010	4	1	AT3G61920	7	3	AT5G10580	1	6	AT5G20820	5	9	AT5G48720	4	13	AT1G27600	2	18	AT1G24030	4	23	AT2G47890	4	28	AT5G16830	2	35	AT1G29700	1	45	AT4G35850	2	59	AT5G39320	1	86	AT1G19180	4	164
AT3G17280	11	1	AT3G62160	6	3	AT5G10620	1	6	AT5G22820	2	9	AT5G49010	2	13	AT1G27700	5	18	AT1G24440	4	23	AT2G48160	2	28	AT5G17420	4	35	AT1G30490	4	45	AT4G38060	6	59	AT5G41790	7	86	AT1G26880	2	164
AT3G18360	4	1	AT3G62280	6	3	AT5G10800	2	6	AT5G24130	4	9	AT5G49150	1	13	AT1G27910	4	18	AT1G24575	11	23	AT3G01040	4	28	AT5G18340	4	35	AT1G36370	2	45	AT5G02130	2	59	AT5G57020	2	86	AT2G05990	1	164
AT3G18450	4	1	AT3G62350	11	3	AT5G10900	2	6	AT5G24230	4	9	AT5G50230	1	13	AT1G27990	2	18	AT1G25470	4	23	AT3G01750	1	28	AT5G19400	2	35	AT1G44350	3	45	AT5G02890	6	59	AT1G01170	4	87	AT2G48070	2	164
AT3G19040	2	1	AT3G62610	4	3	AT5G11300	3	6	AT5G24313	11	9	AT5G51210	6	13	AT1G28210	1	18	AT1G26450	4	23	AT3G03610	3	28	AT5G22950	2	35	AT1G47670	4	45	AT5G04600	1	59	AT1G01490	6	87	AT3G02360	1	164
AT3G19090	2	1	AT4G00232	11	3	AT5G11460	6	6	AT5G24620	6	9	AT5G52130	11	13	AT1G28420	3	18	AT1G29240	6	23	AT3G04340	1	28	AT5G25060	2	35	AT1G50670	2	45	AT5G12480	4	59	AT1G08980	1	87	AT3G04790	1	164
AT3G19620	4	1	AT4G00650	4	3	AT5G14330	11	6	AT5G24655	7	9	AT5G52910	2	13	AT1G29530	9	18	AT1G30810	2	23	AT3G04520	1	28	AT5G28040	6	35	AT1G50740	3	45	AT5G16070	1	59	AT1G10540	6	87	AT3G51920	2	164
AT3G21620	5	1	AT4G00690	2	3	AT5G14580	1	6	AT5G24910	5	9	AT5G53890	4	13	AT1G30260	8	18	AT1G33400	1	23	AT3G04890	1	28	AT5G46390	1	35	AT1G52340	6	45	AT5G16990	6	59	AT1G11545	4	87	AT4G24510	4	164
AT3G21800	6	1	AT4G01910	11	3	AT5G16190	4	6	AT5G25190	4	9	AT5G54480	4	13	AT1G30870	5	18	AT1G33490	1	23	AT3G06760	4	28	AT5G46780	8	35	AT1G55590	2	45	AT5G17760	6	59	AT1G14000	2	87	AT5G03660	4	164
AT3G21840	6	1	AT4G02075	5	3	AT5G17250	1	6	AT5G25810	4	9	AT5G54890	4	13	AT1G31120	4	18	AT1G33500	5	23	AT3G08910	2	28	AT5G47455	9	35	AT1G59710	4	45	AT5G18420	2	59	AT1G14610	1	87	AT5G45890	6	164
AT3G21970	6	1	AT4G02090	6	3	AT5G17340	7	6	AT5G26120	1	9	AT5G55640	4	13	AT1G34110	4	18	AT1G35340	3	23	AT3G09580	1	28	AT5G47810	2	35	AT1G67460	1	45	AT5G19750	2	59	AT1G19330	3	87	AT5G51070	1	164
AT3G22040	7	1	AT4G02750	4	3	AT5G17580	4	6	AT5G26660	4	9	AT5G55820	6	13	AT1G34120	4	18	AT1G35500	12	23	AT3G10540	2	28	AT5G52450	4	35	AT1G68100	1	45	AT5G20140	1	59	AT1G19770	6	87	AT1G16180	2	165
AT3G22250	5	1	AT4G03610	1	3	AT5G18090	6	6	AT5G28030	1	9	AT5G57570	4	13	AT1G35890	11	18	AT1G35710	6	23	AT3G13226	1	28	AT5G52750	6	35	AT1G68220	4	45	AT5G23010	1	59	AT1G48420	1	87	AT1G56110	2	165
AT3G23010	6	1	AT4G04180	1	3	AT5G18810	2	6	AT5G28210	2	9	AT5G59800	8	13	AT1G43260	3	18	AT1G37000	12	23	AT3G16230	2	28	AT5G53060	6	35	AT1G68550	4	45	AT5G25540	7	59	AT1G51070	3	87	AT1G56190	1	165
AT3G23260	11	1	AT4G04510	7	3	AT5G18910	4	6	AT5G33280	2	9	AT5G60870	1	13	AT1G43790	7	18	AT1G47340	11	23	AT3G17750	2	28	AT5G55130	1	35	AT1G71100	1	45	AT5G36960	8	59	AT1G53580	1	87	AT1G69410	2	165
AT3G23330	4	1	AT4G05200	7	3	AT5G19600	4	6	AT5G35930	1	9	AT5G62100	4	13	AT1G47540	11	18	AT1G47380	2	23	AT3G18760	2	28	AT5G59460	4	35	AT1G71170	1	45	AT5G42520	4	59	AT1G63690	2	87	AT1G80460	1	165
AT3G23460	1	1	AT4G05210	1	3	AT5G19830	1	6	AT5G38460	2	9	AT5G62620	4	13	AT1G47980	1	18	AT1G48050	2	23	AT3G19260	2	28	AT5G61530	2	35	AT1G72790	7	45	AT5G43010	1	59	AT1G76850	2	87	AT3G19450	3	165
AT3G23870	3	1	AT4G07400	2	3	AT5G20480	6	6	AT5G38710	1	9	AT5G63010	2	13	AT1G48370	4	18	AT1G48130	1	23	AT3G19380	4	28	AT5G62640	3	35	AT1G72940	8	45	AT5G43750	4	59	AT2G16365	6	87	AT3G27350	6	165
AT3G24130	4	1	AT4G07820	5	3	AT5G26060	8	6	AT5G39500	2	9	AT5G63040	4	13	AT1G49840	5	18	AT1G48200	6	23	AT3G19570	4	28	AT5G62950	2	35	AT1G73480	1	45	AT5G43960	4	59	AT2G17980	2	87	AT3G27430	2	165
AT3G24890	3	1	AT4G09090	4	3	AT5G26680	1	6	AT5G40020	4	9	AT5G63120	2	13	AT1G49890	4	18	AT1G48310	1	23	AT3G19630	1	28	AT5G63150	11	35	AT1G74030	2	45	AT5G47720	1	59	AT2G18690	6	87	AT3G61070	3	165
AT3G25010	8	1	AT4G09430	8	3	AT5G28810	9	6	AT5G40270	1	9	AT5G63130	6	13	AT1G50560	6	18	AT1G48460	4	23	AT3G25500	6	28	AT5G65640	4	35	AT1G75860	8	45	AT5G49890	2	59	AT2G25430	4	87	AT3G62980	4	165
AT3G25490	6	1	AT4G10550	4	3	AT5G30500	2	6	AT5G40645	4	9	AT5G63950	1	13	AT1G51850	6	18	AT1G48650	2	23	AT3G26020	3	28	AT1G03380	2	36	AT1G79810	2	45	AT5G50250	2	59	AT2G29700	2	87	AT4G02920	6	165
AT3G26120	3	1	AT4G11440	2	3	AT5G35410	4	6	AT5G41860	9	9	AT5G64780	3	13	AT1G52160	1	18	AT1G48960	6	23	AT3G47080	1	28	AT1G04130	2	36	AT2G01620	4	45	AT5G50930	2	59	AT2G36870	4	87	AT4G12480	6	165
AT3G26190	6	1	AT4G12350	4	3	AT5G35490	11	6	AT5G42670	4	9	AT5G66080	4	13	AT1G53430	6	18	AT1G50240	2	23	AT3G48100	4	28	AT1G04550	6	36	AT2G02220	4	45	AT5G55530	5	59	AT2G39210	4	87	AT4G38690	1	165
AT3G27070	3	1	AT4G13210	6	3	AT5G37055	2	6	AT5G43380	2	9	AT5G66350	4	13	AT1G53520	2	18	AT1G51140	4	23	AT3G49770	12	28	AT1G05230	4	36	AT2G17033	4	45	AT5G59090	6	59	AT2G46550	6	87	AT1G30630	2	166
AT3G27440	2	1	AT4G13320	9	3	AT5G37490	4	6	AT5G44350	9	9	AT5G67100	1	13	AT1G54770	2	18	AT1G51580	5	23	AT3G50240	2	28	AT1G05260	6	36	AT2G17410	2	45	AT5G60540	1	59	AT3G07430	1	87	AT1G32400	4	166
AT3G27730	1	1	AT4G13820	8	3	AT5G37670	4	6	AT5G44370	2	9	AT5G67180	3	13	AT1G55130	2	18	AT1G53050	4	23	AT3G50630	8	28	AT1G05840	4	36	AT2G17540	8	45	AT5G64900	11	59	AT3G19010	4	87	AT1G59900	1	166
AT3G27870	3	1	AT4G14480	3	3	AT5G38140	2	6	AT5G44820	4	9	AT1G02390	4	14	AT1G55740	3	18	AT1G53090	2	23	AT3G50660	5	28	AT1G05960	2	36	AT2G20700	4	45	AT5G65990	2	59	AT3G24050	6	87	AT5G42100	4	166
AT3G28120	13	1	AT4G14590	2	3	AT5G38280	6	6	AT5G45060	8	9	AT1G03530	2	14	AT1G58250	2	18	AT1G53290	4	23	AT3G50870	3	28	AT1G06550	2	36	AT2G20740	3	45	AT5G66920	6	59	AT3G51000	1	87	AT2G43100	1	167
AT3G28310	11	1	AT4G14650	9	3	AT5G38800	4	6	AT5G45880	5	9	AT1G03560	4	14	AT1G59970	2	18	AT1G55170	4	23	AT3G54090	1	28	AT1G08460	1	36	AT2G21195	6	45	AT1G02080	2	60	AT3G52920	4	87	AT3G51370	4	167
AT3G28770	11	1	AT4G14980	11	3	AT5G39090	7	6	AT5G47440	4	9	AT1G03960	2	14	AT1G62800	2	18	AT1G59520	2	23	AT3G54150	1	28	AT1G08540	1	36	AT2G21280	1	45	AT1G08650	4	60	AT3G62630	5	87	AT4G16500	5	167
AT3G28960	4	1	AT4G15200	4	3	AT5G40070	11	6	AT5G47490	2	9	AT1G06160	4	14	AT1G62930	7	18	AT1G59590	6	23	AT3G55140	6	28	AT1G09230	2	36	AT2G21790	1	45	AT1G12640	2	60	AT4G17500	4	87	AT5G10400	2	167
AT3G29590	6	1	AT4G15230	5	3	AT5G40440	2	6	AT5G47635	6	9	AT1G06850	4	14	AT1G64170	4	18	AT1G60590	4	23	AT3G56510	2	28	AT1G09830	1	36	AT2G27285	2	45	AT1G20760	2	60	AT4G26410	3	87	AT5G12150	2	167
AT3G29780	9	1	AT4G15280	6	3	AT5G40630	4	6	AT5G47830	3	9	AT1G07430	4	14	AT1G64600	1	18	AT1G60680	4	23	AT3G57070	4	28	AT1G09920	2	36	AT2G27650	4	45	AT1G22520	4	60	AT4G27720	2	87	AT1G14150	4	168
AT3G30720	13	1	AT4G15890	2	3	AT5G40840	2	6	AT5G48340	3	9	AT1G10460	4	14	AT1G66210	4	18	AT1G61260	6	23	AT3G57320	6	28	AT1G12860	4	36	AT2G28400	4	45	AT1G23780	2	60	AT4G29410	2	87	AT1G23390	4	168
AT3G32040	1	1	AT4G16350	4	3	AT5G43790	6	6	AT5G50110	1	9	AT1G10570	2	14	AT1G67300	1	18	AT1G62070	13	23	AT3G57440	7	28	AT1G14620	2	36	AT2G33500	4	45	AT1G49960	6	60	AT4G29735	5	87	AT1G27400	2	168
AT3G42940	11	1	AT4G16620	5	3	AT5G44050	6	6	AT5G50360	6	9	AT1G10910	2	14	AT1G67880	1	18	AT1G63420	5	23	AT3G59650	2	28	AT1G19960	11	36	AT2G35510	4	45	AT1G51690	2	60	AT5G01240	2	87	AT1G66680	1	168
AT3G43250	2	1	AT4G17220	4	3	AT5G44160	4	6	AT5G50940	4	9	AT1G11280	6	14	AT1G69380	1	18	AT1G64050	6	23	AT3G60590	4	28	AT1G22500	4	36	AT2G39900	4	45	AT1G56010	4	60	AT5G06700	4	87	AT1G69295	6	168
AT3G44560	4	1	AT4G17483	2	3	AT5G44210	3	6	AT5G51390	11	9	AT1G12400	2	14	AT1G69570	3	18	AT1G67120	1	23	AT3G60980	5	28	AT1G23960	11	36	AT2G41660	4	45	AT1G60070	2	60	AT5G15410	4	87	AT2G26900	1	168
AT3G44800	5	1	AT4G17660	4	3	AT5G45070	8	6	AT5G52160	6	9	AT1G13580	2	14	AT1G69580	4	18	AT1G67620	1	23	AT3G62170	6	28	AT1G24120	1	36	AT2G43640	2	45	AT1G60770	6	60	AT5G18110	2	87	AT2G29960	1	168
AT3G44830	2	1	AT4G18270	1	3	AT5G45770	4	6	AT5G53920	1	9	AT1G13940	5	14	AT1G71400	8	18	AT1G67630	2	23	AT4G00500	4	28	AT1G24280	2	36	AT2G44180	1	45	AT1G71020	4	60	AT5G18520	2	87	AT4G15470	1	168
AT3G45280	3	1	AT4G18375	4	3	AT5G45780	4	6	AT5G54200	4	9	AT1G14060	2	14	AT1G72530	6	18	AT1G68620	4	23	AT4G00530	7	28	AT1G26640	1	36	AT2G46150	4	45	AT1G73220	2	60	AT5G35735	5	87	AT5G46250	2	168
AT3G45440	6	1	AT4G18450	4	3	AT5G45920	2	6	AT5G54220	11	9	AT1G14800	6	14	AT1G73240	3	18	AT1G69070	2	23	AT4G02690	2	28	AT1G28395	6	36	AT3G03310	1	45	AT1G73490	6	60	AT5G38520	1	87	AT5G48485	6	168
AT3G45950	2	1	AT4G18750	4	3	AT5G48200	13	6	AT5G54570	4	9	AT1G16910	5	14	AT1G73980	1	18	AT1G70500	4	23	AT4G02860	1	28	AT1G28490	2	36	AT3G03740	4	45	AT1G74430	4	60	AT5G41950	1	87	AT1G45000	1	169
AT3G47040	4	1	AT4G19680	4	3	AT5G48410	6	6	AT5G54650	6	9	AT1G17020	6	14	AT1G74320	2	18	AT1G71970	7	23	AT4G03140	5	28	AT1G29940	1	36	AT3G04820	1	45	AT2G03150	2	60	AT5G55620	5	87	AT1G49500	11	169
AT3G47100	13	1	AT4G21050	4	3	AT5G49130	4	6	AT5G56330	5	9	AT1G17520	3	14	AT1G74420	4	18	AT1G73440	4	23	AT4G03580	11	28	AT1G30200	4	36	AT3G07890	2	45	AT2G04350	2	60	AT5G58020	2	87	AT2G20860	1	169
AT3G47130	9	1	AT4G21200	4	3	AT5G49320	6	6	AT5G56730	1	9	AT1G18440	1	14	AT1G74930	4	18	AT1G76110	2	23	AT4G05400	4	28	AT1G31930	2	36	AT3G09350	2	45	AT2G16780	2	60	AT5G59720	6	87	AT2G40890	4	169
AT3G49150	8	1	AT4G21390	6	3	AT5G50400	2	6	AT5G58400	5	9	AT1G18610	2	14	AT1G75110	2	18	AT1G77260	4	23	AT4G10140	1	28	AT1G34130	2	36	AT3G10650	6	45	AT2G16940	2	60	AT5G66170	1	87	AT3G08930	2	169
AT3G49340	6	1	AT4G21500	8	3	AT5G50720	2	6	AT5G58410	2	9	AT1G20380	1	14	AT1G75420	1	18	AT1G77330	6	23	AT4G12380	13	28	AT1G34320	4	36	AT3G11530	2	45	AT2G19810	3	60	AT1G01800	6	88	AT3G13670	3	169
AT3G49520	11	1	AT4G22110	4	3	AT5G51050	2	6	AT5G58630	7	9	AT1G21160	1	14	AT1G76500	7	18	AT1G80550	6	23	AT4G13690	4	28	AT1G34780	2	36	AT3G14940	1	45	AT2G20240	5	60	AT1G12050	1	88	AT3G14240	4	169
AT3G49920	3	1	AT4G23150	7	3	AT5G51130	2	6	AT5G58700	4	9	AT1G23330	1	14	AT1G76560	3	18	AT2G02360	6	23	AT4G14550	6	28	AT1G44810	6	36	AT3G20760	2	45	AT2G21950	6	60	AT1G15260	7	88	AT3G16850	4	169
AT3G50280	6	1	AT4G23510	8	3	AT5G52390	4	6	AT5G58980	1	9	AT1G23880	1	14	AT1G79900	2	18	AT2G02550	2	23	AT4G16390	3	28	AT1G47410	7	36	AT3G22300	1	45	AT2G22470	13	60	AT1G16470	1	88	AT4G19210	1	169
AT3G50300	6	1	AT4G23590	2	3	AT5G53740	11	6	AT5G59590	6	9	AT1G23980	4	14	AT1G80290	2	18	AT2G02810	2	23	AT4G17190	1	28	AT1G54150	2	36	AT3G22400	6	45	AT2G26880	11	60	AT1G19530	6	88	AT5G52040	2	169
AT3G51360	4	1	AT4G24430	4	3	AT5G54060	6	6	AT5G59700	4	9	AT1G25320	4	14	AT1G80810	2	18	AT2G03520	1	23	AT4G17620	2	28	AT1G58200	1	36	AT3G23640	1	45	AT2G26990	2	60	AT1G27100	4	88	AT5G63310	1	169
AT3G51470	3	1	AT4G25160	5	3	AT5G54140	1	6	AT5G61560	5	9	AT1G26370	2	14	AT2G01940	4	18	AT2G13370	2	23	AT4G18090	11	28	AT1G60960	4	36	AT3G25660	1	45	AT2G29180	11	60	AT1G27435	4	88	AT1G17620	6	170
AT3G51570	8	1	AT4G25270	4	3	AT5G55740	4	6	AT5G61990	4	9	AT1G26420	7	14	AT2G01950	4	18	AT2G16890	6	23	AT4G20880	7	28	AT1G61660	5	36	AT3G26000	4	45	AT2G35790	3	60	AT1G32700	4	88	AT1G32080	1	170
AT3G51710	5	1	AT4G25560	4	3	AT5G55790	13	6	AT5G62490	2	9	AT1G27430	2	14	AT2G01980	1	18	AT2G18990	2	23	AT4G22000	4	28	AT1G68070	4	36	AT3G28950	1	45	AT2G36145	3	60	AT1G33240	4	88	AT2G35680	1	170
AT3G52080	4	1	AT4G25750	4	3	AT5G55950	2	6	AT5G63730	2	9	AT1G28710	4	14	AT2G02480	1	18	AT2G21440	1	23	AT4G24560	2	28	AT1G68290	1	36	AT3G46450	2	45	AT2G36300	2	60	AT1G54130	1	88	AT3G12260	2	170
AT3G52310	3	1	AT4G26830	4	3	AT5G56380	11	6	AT5G65420	4	9	AT1G31220	1	14	AT2G03830	11	18	AT2G21740	6	23	AT4G24950	11	28	AT1G68400	4	36	AT3G48580	4	45	AT2G37940	2	60	AT2G17240	4	88	AT3G24503	1	170
AT3G53360	4	1	AT4G27010	2	3	AT5G56510	2	6	AT5G65550	6	9	AT1G32940	4	14	AT2G05400	11	18	AT2G21940	1	23	AT4G27060	3	28	AT1G68600	5	36	AT3G49710	4	45	AT2G38360	3	60	AT2G22330	4	88	AT3G26510	6	170
AT3G53650	3	1	AT4G27370	2	3	AT5G57090	4	6	AT5G65600	6	9	AT1G36230	11	14	AT2G10930	11	18	AT2G21990	4	23	AT4G27435	4	28	AT1G69010	3	36	AT3G52270	2	45	AT2G45440	1	60	AT2G25610	2	88	AT3G44590	4	170
AT3G53790	3	1	AT4G27420	3	3	AT5G57140	1	6	AT5G65710	4	9	AT1G43630	4	14	AT2G13290	1	18	AT2G22010	2	23	AT4G29490	1	28	AT1G70350	11	36	AT3G59300	4	45	AT3G02630	1	60	AT2G25910	1	88	AT5G59870	2	170
AT3G55100	4	1	AT4G27530	11	3	AT5G57310	13	6	AT5G67020	1	9	AT1G43730	6	14	AT2G13510	8	18	AT2G22440	9	23	AT4G30790	2	28	AT1G70810	4	36	AT3G62040	4	45	AT3G04940	3	60	AT2G29290	4	88	AT5G64940	1	170
AT3G55720	5	1	AT4G27550	1	3	AT5G57790	9	6	AT1G02700	6	10	AT1G46768	4	14	AT2G16740	4	18	AT2G22860	9	23	AT4G31750	3	28	AT1G72430	4	36	AT3G62260	4	45	AT3G06130	6	60	AT2G33620	4	88	AT5G65670	6	170
AT3G55940	4	1	AT4G28010	5	3	AT5G59240	2	6	AT1G03687	1	10	AT1G47570	2	14	AT2G17650	1	18	AT2G27320	6	23	AT4G32620	2	28	AT1G73760	4	36	AT4G02800	4	45	AT3G06310	2	60	AT2G34770	1	88	AT1G52200	4	171
AT3G56250	9	1	AT4G28160	11	3	AT5G59305	9	6	AT1G05790	2	10	AT1G49880	2	14	AT2G17670	4	18	AT2G27330	1	23	AT4G33140	1	28	AT1G74210	1	36	AT4G02840	2	45	AT3G07090	2	60	AT2G35760	5	88	AT2G27680	1	171
AT3G57130	2	1	AT4G28350	6	3	AT5G59530	7	6	AT1G05860	3	10	AT1G50700	4	14	AT2G17680	7	18	AT2G27840	4	23	AT4G33390	5	28	AT1G74300	5	36	AT4G09460	5	45	AT3G07720	2	60	AT2G45140	4	88	AT3G27925	1	171
AT3G57460	1	1	AT4G28890	4	3	AT5G59600	4	6	AT1G06260	6	10	AT1G51340	4	14	AT2G19720	2	18	AT2G28460	11	23	AT4G34860	4	28	AT1G74410	2	36	AT4G20060	2	45	AT3G10220	2	60	AT2G47930	11	88	AT5G16710	1	171
AT3G57840	9	1	AT4G29540	1	3	AT5G60730	1	6	AT1G07520	6	10	AT1G52550	11	14	AT2G20060	1	18	AT2G29120	6	23	AT4G35780	3	28	AT1G75190	12	36	AT4G24120	4	45	AT3G12080	1	60	AT3G02040	1	88	AT5G19290	2	171
AT3G58210	5	1	AT4G29560	4	3	AT5G60780	1	6	AT1G07740	4	10	AT1G53300	2	14	AT2G20515	4	18	AT2G30160	2	23	AT4G37750	4	28	AT1G75210	1	36	AT4G27510	6	45	AT3G14350	4	60	AT3G03960	1	88	AT5G19590	4	171
AT3G59260	1	1	AT4G29990	6	3	AT5G61300	6	6	AT1G08050	2	10	AT1G53640	12	14	AT2G21650	6	18	AT2G30250	4	23	AT4G39850	1	28	AT1G75230	1	36	AT4G31780	1	45	AT3G16830	4	60	AT3G07910	3	88	AT5G20650	4	171
AT3G59610	11	1	AT4G30420	6	3	AT5G61550	5	6	AT1G08260	1	10	AT1G55870	2	14	AT2G22770	4	18	AT2G31170	1	23	AT5G02100	2	28	AT1G79350	1	36	AT4G36630	2	45	AT3G28910	4	60	AT3G08650	1	88	AT5G38470	2	171
AT3G60120	6	1	AT4G31940	7	3	AT5G62150	4	6	AT1G08310	5	10	AT1G56150	4	14	AT2G23150	2	18	AT2G31510	2	23	AT5G06580	1	28	AT1G80030	1	36	AT4G39030	1	45	AT3G49130	3	60	AT3G14660	6	88	AT5G42270	1	171
AT3G60570	4	1	AT4G32500	4	3	AT5G64490	11	6	AT1G09155	6	10	AT1G59600	2	14	AT2G23340	4	18	AT2G33130	11	23	AT5G07000	6	28	AT2G03350	4	36	AT5G01160	2	45	AT3G50930	6	60	AT3G46430	6	88	AT5G49440	12	171
AT3G60700	11	1	AT4G32780	4	3	AT5G65450	2	6	AT1G09950	6	10	AT1G60390	4	14	AT2G23470	2	18	AT2G34790	7	23	AT5G07360	1	28	AT2G03410	2	36	AT5G01740	4	45	AT3G51460	2	60	AT3G48680	1	88	AT1G02840	4	172
AT3G60790	6	1	AT4G32860	7	3	AT5G67060	4	6	AT1G10550	4	10	AT1G62030	11	14	AT2G23620	6	18	AT2G34820	5	23	AT5G07890	6	28	AT2G06925	3	36	AT5G02030	5	45	AT3G51630	5	60	AT3G50500	4	88	AT1G09970	4	172
AT3G61400	6	1	AT4G33290	11	3	AT1G01640	2	7	AT1G11570	2	10	AT1G63300	4	14	AT2G24230	4	18	AT2G35060	4	23	AT5G08440	4	28	AT2G12400	3	36	AT5G05760	2	45	AT3G54480	2	60	AT3G50670	2	88	AT1G48410	2	172
AT3G61450	3	1	AT4G33905	2	3	AT1G01980	7	7	AT1G11940	5	10	AT1G63750	9	14	AT2G24330	2	18	AT2G36350	5	23	AT5G10020	4	28	AT2G18700	4	36	AT5G11960	2	45	AT3G57450	6	60	AT3G52230	6	88	AT1G61740	4	172
AT3G61900	6	1	AT4G34840	1	3	AT1G05020	4	7	AT1G12740	6	10	AT1G64100	7	14	AT2G25010	6	18	AT2G36885	1	23	AT5G10270	2	28	AT2G22090	4	36	AT5G13000	6	45	AT3G57800	4	60	AT3G56680	2	88	AT2G20420	1	172
AT3G62180	9	1	AT4G35650	1	3	AT1G05030	1	7	AT1G13100	6	10	AT1G64380	4	14	AT2G25740	1	18	AT2G37360	4	23	AT5G11810	4	28	AT2G22520	11	36	AT5G16120	4	45	AT4G04330	3	60	AT4G26970	1	88	AT2G20760	4	172
AT3G62430	9	1	AT4G35725	11	3	AT1G06180	4	7	AT1G13470	6	10	AT1G65000	4	14	AT2G26680	1	18	AT2G41520	2	23	AT5G12110	2	28	AT2G22900	4	36	AT5G17300	2	45	AT4G04830	1	60	AT4G39040	1	88	AT3G53580	1	172
AT3G62760	4	1	AT4G35970	3	3	AT1G07380	1	7	AT1G13790	4	10	AT1G65380	4	14	AT2G27590	1	18	AT2G42520	2	23	AT5G12230	4	28	AT2G23760	5	36	AT5G18120	2	45	AT4G10970	6	60	AT5G14240	2	88	AT3G62840	2	172
AT4G00890	11	1	AT4G37780	4	3	AT1G07795	4	7	AT1G13830	4	10	AT1G65510	11	14	AT2G28130	4	18	AT2G44270	1	23	AT5G13610	1	28	AT2G23780	2	36	AT5G18550	4	45	AT4G16950	8	60	AT5G20270	2	88	AT4G02620	1	172
AT4G00920	4	1	AT4G38340	4	3	AT1G07910	2	7	AT1G14070	4	10	AT1G66480	6	14	AT2G28660	4	18	AT2G46140	1	23	AT5G13690	1	28	AT2G26640	4	36	AT5G19010	4	45	AT4G17260	1	60	AT5G21160	2	88	AT4G21790	2	172
AT4G01340	11	1	AT4G38380	4	3	AT1G09900	5	7	AT1G14770	6	10	AT1G67910	7	14	AT2G29890	2	18	AT2G46930	6	23	AT5G15460	4	28	AT2G27410	7	36	AT5G19530	1	45	AT4G18370	1	60	AT5G42570	4	88	AT4G26130	6	172
AT4G01440	6	1	AT4G38850	7	3	AT1G10530	4	7	AT1G15080	4	10	AT1G68340	6	14	AT2G29995	11	18	AT3G01140	4	23	AT5G16260	2	28	AT2G27820	1	36	AT5G19560	4	45	AT4G18570	4	60	AT5G43850	2	88	AT1G31860	1	173
AT4G01740	11	1	AT4G39110	4	3	AT1G10990	13	7	AT1G15170	4	10	AT1G69170	6	14	AT2G30150	5	18	AT3G02100	5	23	AT5G16380	6	28	AT2G28320	4	36	AT5G23240	1	45	AT4G21470	1	60	AT5G44380	7	88	AT2G47590	1	173
AT4G02170	6	1	AT4G39410	4	3	AT1G11590	5	7	AT1G15460	2	10	AT1G69770	1	14	AT2G30210	5	18	AT3G02210	4	23	AT5G16800	1	28	AT2G28470	4	36	AT5G26610	2	45	AT4G25150	4	60	AT5G53400	2	88	AT3G10985	4	173
AT4G02780	4	1	AT5G01490	2	3	AT1G15890	7	7	AT1G16790	4	10	AT1G71050	6	14	AT2G30430	13	18	AT3G02840	4	23	AT5G17520	1	28	AT2G29590	2	36	AT5G27560	1	45	AT4G27030	1	60	AT5G57710	4	88	AT3G17380	7	173
AT4G03010	4	1	AT5G02070	4	3	AT1G16310	2	7	AT1G17180	6	10	AT1G72300	4	14	AT2G30580	2	18	AT3G04540	12	23	AT5G17860	2	28	AT2G32415	1	36	AT5G40660	1	45	AT4G36910	1	60	AT5G59080	7	88	AT3G46060	2	173
AT4G03050	5	1	AT5G02690	13	3	AT1G16590	2	7	AT1G18360	1	10	AT1G72860	8	14	AT2G32120	2	18	AT3G09670	2	23	AT5G18640	1	28	AT2G34520	1	36	AT5G47750	4	45	AT4G39280	1	60	AT5G62810	2	88	AT3G58730	1	173
AT4G03270	4	1	AT5G02780	1	3	AT1G17410	1	7	AT1G18485	4	10	AT1G73200	2	14	AT2G34190	4	18	AT3G09890	1	23	AT5G20710	4	28	AT2G34930	6	36	AT5G49650	1	45	AT5G03190	4	60	AT1G01320	1	89	AT4G10610	2	173
AT4G03490	6	1	AT5G02860	2	3	AT1G17665	4	7	AT1G19240	7	10	AT1G73740	1	14	AT2G35100	4	18	AT3G10530	1	23	AT5G23260	4	28	AT2G36130	1	36	AT5G51510	4	45	AT5G03345	2	60	AT1G03910	2	89	AT4G17870	4	173
AT4G04190	4	1	AT5G03270	5	3	AT1G19100	2	7	AT1G19940	6	10	AT1G73805	4	14	AT2G36090	4	18	AT3G10700	1	23	AT5G26180	1	28	AT2G36270	4	36	AT5G52300	7	45	AT5G03555	1	60	AT1G09150	1	89	AT4G25130	1	173
AT4G04760	6	1	AT5G03620	5	3	AT1G20490	4	7	AT1G21550	2	10	AT1G73820	2	14	AT2G36330	6	18	AT3G11290	6	23	AT5G28150	4	28	AT2G36960	2	36	AT5G53360	4	45	AT5G03650	1	60	AT1G17100	1	89	AT5G42650	1	173
AT4G04900	4	1	AT5G03680	4	3	AT1G20680	4	7	AT1G21810	4	10	AT1G74500	6	14	AT2G36840	1	18	AT3G13175	7	23	AT5G37540	4	28	AT2G38760	4	36	AT5G53800	2	45	AT5G04420	3	60	AT1G17720	2	89	AT5G57870	2	173
AT4G04980	3	1	AT5G04000	6	3	AT1G20690	11	7	AT1G22030	6	10	AT1G75010	1	14	AT2G38580	7	18	AT3G14190	8	23	AT5G38380	2	28	AT2G40475	11	36	AT5G54190	1	45	AT5G06060	3	60	AT1G19920	2	89	AT1G67280	1	174
AT4G05520	2	1	AT5G04520	1	3	AT1G22490	4	7	AT1G22810	4	10	AT1G75960	1	14	AT2G38730	1	18	AT3G15160	2	23	AT5G40250	4	28	AT2G40980	4	36	AT5G56630	4	45	AT5G09620	6	60	AT1G43560	1	89	AT1G74560	2	174
AT4G08210	4	1	AT5G04790	13	3	AT1G22570	4	7	AT1G22900	6	10	AT1G77580	4	14	AT2G38830	2	18	AT3G16290	1	23	AT5G42250	5	28	AT2G42360	4	36	AT5G57050	3	45	AT5G13390	3	60	AT1G54520	1	89	AT2G04700	1	174
AT4G08670	4	1	AT5G04980	4	3	AT1G22960	4	7	AT1G26600	9	10	AT1G77640	4	14	AT2G38960	2	18	AT3G17330	4	23	AT5G44110	1	28	AT2G44850	2	36	AT5G58970	2	45	AT5G14090	6	60	AT1G57680	4	89	AT2G38170	2	174
AT4G09080	1	1	AT5G05070	4	3	AT1G23340	6	7	AT1G29760	2	10	AT1G78470	11	14	AT2G39710	4	18	AT3G17970	1	23	AT5G44260	3	28	AT2G46210	1	36	AT5G62230	4	45	AT5G16550	6	60	AT1G61900	4	89	AT2G47710	5	174
AT4G09610	5	1	AT5G05250	4	3	AT1G23520	4	7	AT1G33350	6	10	AT1G79030	1	14	AT2G41590	6	18	AT3G19240	2	23	AT5G46050	4	28	AT2G47490	2	36	AT5G65280	1	45	AT5G17630	3	60	AT1G67230	4	89	AT3G20390	1	174
AT4G10370	11	1	AT5G05560	2	3	AT1G23590	4	7	AT1G43970	13	10	AT1G79070	4	14	AT2G41820	4	18	AT3G20270	2	23	AT5G47050	4	28	AT3G01720	2	36	AT5G65930	2	45	AT5G20350	1	60	AT1G74690	4	89	AT5G02840	3	174
AT4G10780	7	1	AT5G05880	6	3	AT1G23670	4	7	AT1G44110	2	10	AT1G79360	2	14	AT2G42080	2	18	AT3G21270	6	23	AT5G49220	4	28	AT3G03570	2	36	AT5G66460	4	45	AT5G35180	2	60	AT1G79990	2	89	AT5G07560	6	174
AT4G11020	11	1	AT5G06510	4	3	AT1G23790	4	7	AT1G47870	2	10	AT1G80010	6	14	AT2G42140	4	18	AT3G21430	2	23	AT5G49550	2	28	AT3G03720	1	36	AT5G67290	1	45	AT5G35760	11	60	AT2G14560	4	89	AT5G62890	4	174
AT4G11230	4	1	AT5G06839	4	3	AT1G26795	7	7	AT1G48120	2	10	AT2G01830	1	14	AT2G43220	11	18	AT3G22190	4	23	AT5G49660	4	28	AT3G03980	1	36	AT1G05500	4	46	AT5G42620	2	60	AT2G30010	6	89	AT5G66680	2	174
AT4G11400	4	1	AT5G07130	5	3	AT1G27380	6	7	AT1G49160	4	10	AT2G02450	4	14	AT2G43260	6	18	AT3G22810	4	23	AT5G49680	2	28	AT3G06020	7	36	AT1G06210	2	46	AT5G42740	1	60	AT2G35780	4	89	AT1G78570	2	175
AT4G11760	11	1	AT5G08460	4	3	AT1G27410	2	7	AT1G49620	5	10	AT2G04420	6	14	AT2G43320	2	18	AT3G26400	4	23	AT5G51340	3	28	AT3G06190	4	36	AT1G06890	3	46	AT5G55220	1	60	AT2G38400	1	89	AT2G05920	4	175
AT4G12410	6	1	AT5G10100	4	3	AT1G27440	3	7	AT1G50270	4	10	AT2G04530	1	14	AT2G44450	6	18	AT3G43220	2	23	AT5G53500	4	28	AT3G06330	3	36	AT1G07020	6	46	AT5G55290	3	60	AT3G02780	2	89	AT3G58680	2	175
AT4G12860	2	1	AT5G11540	1	3	AT1G27590	2	7	AT1G50280	4	10	AT2G12480	5	14	AT2G47020	1	18	AT3G44970	6	23	AT5G53550	4	28	AT3G08730	2	36	AT1G07830	2	46	AT5G58030	2	60	AT3G05020	1	89	AT3G62120	1	175
AT4G13190	4	1	AT5G11780	6	3	AT1G28010	4	7	AT1G50610	4	10	AT2G13840	1	14	AT3G02130	4	18	AT3G45040	2	23	AT5G54130	2	28	AT3G09310	1	36	AT1G10720	4	46	AT5G58960	4	60	AT3G07100	2	89	AT4G22220	1	175
AT4G13480	6	1	AT5G12180	4	3	AT1G28070	4	7	AT1G53035	7	10	AT2G13950	11	14	AT3G05190	1	18	AT3G45670	4	23	AT5G58920	4	28	AT3G10720	6	36	AT1G12120	6	46	AT5G63890	1	60	AT3G07810	4	89	AT5G03630	1	175
AT4G14670	1	1	AT5G13270	4	3	AT1G28360	3	7	AT1G53200	4	10	AT2G14530	4	14	AT3G05260	1	18	AT3G46460	2	23	AT5G60170	2	28	AT3G11670	2	36	AT1G13320	2	46	AT5G65380	6	60	AT3G13060	6	89	AT5G39950	2	175
AT4G15460	12	1	AT5G14340	4	3	AT1G28560	2	7	AT1G53885	6	10	AT2G16440	1	14	AT3G05630	2	18	AT3G49250	4	23	AT5G60210	6	28	AT3G12200	2	36	AT1G17730	2	46	AT5G66420	1	60	AT3G13440	1	89	AT1G80180	6	176
AT4G16730	6	1	AT5G14690	7	3	AT1G29490	6	7	AT1G54820	4	10	AT2G16520	9	14	AT3G09320	2	18	AT3G49580	7	23	AT5G61580	4	28	AT3G12280	2	36	AT1G18290	6	46	AT1G02640	4	61	AT3G13580	2	89	AT2G31980	4	176
AT4G18510	11	1	AT5G15240	4	3	AT1G30160	11	7	AT1G55610	4	10	AT2G16760	1	14	AT3G10840	1	18	AT3G50130	6	23	AT5G61640	1	28	AT3G12560	4	36	AT1G18480	1	46	AT1G03040	4	61	AT3G16950	1	89	AT2G43030	1	176
AT4G18720	2	1	AT5G15280	5	3	AT1G30220	1	7	AT1G56020	6	10	AT2G18220	2	14	AT3G11090	4	18	AT3G50520	1	23	AT5G66030	3	28	AT3G13370	12	36	AT1G18620	6	46	AT1G18650	4	61	AT3G18050	5	89	AT3G23600	2	176
AT4G19130	2	1	AT5G15725	11	3	AT1G30800	7	7	AT1G57790	6	10	AT2G18980	5	14	AT3G11480	6	18	AT3G50780	4	23	AT5G66290	4	28	AT3G15040	4	36	AT1G19730	2	46	AT1G18800	2	61	AT3G27390	4	89	AT5G23900	2	176
AT4G19220	4	1	AT5G15890	5	3	AT1G31320	4	7	AT1G59560	1	10	AT2G19070	4	14	AT3G11840	4	18	AT3G50910	4	23	AT5G66560	4	28	AT3G15355	3	36	AT1G23690	4	46	AT1G22160	6	61	AT3G27740	1	89	AT5G42050	4	176
AT4G19720	2	1	AT5G15920	1	3	AT1G31470	6	7	AT1G62045	9	10	AT2G19670	2	14	AT3G12300	2	18	AT3G51910	4	23	AT1G02813	6	29	AT3G15970	2	36	AT1G23870	4	46	AT1G24450	1	61	AT3G49560	3	89	AT5G42790	1	176
AT4G19940	9	1	AT5G15940	1	3	AT1G34180	4	7	AT1G62310	4	10	AT2G20110	2	14	AT3G13380	4	18	AT3G52155	1	23	AT1G03090	1	29	AT3G18000	1	36	AT1G26750	4	46	AT1G31780	2	61	AT3G51880	4	89	AT1G24360	1	177
AT4G20740	4	1	AT5G16200	7	3	AT1G34355	1	7	AT1G62980	4	10	AT2G20595	11	14	AT3G13650	6	18	AT3G52340	1	23	AT1G03400	6	29	AT3G18040	4	36	AT1G30270	4	46	AT1G32170	4	61	AT3G57560	1	89	AT1G75800	6	177
AT4G21080	6	1	AT5G17030	5	3	AT1G34510	4	7	AT1G65080	2	10	AT2G21045	1	14	AT3G13800	1	18	AT3G53410	2	23	AT1G04200	2	29	AT3G18790	2	36	AT1G32130	2	46	AT1G33980	2	61	AT4G01370	3	89	AT2G39390	2	177
AT4G21400	6	1	AT5G17850	1	3	AT1G35350	2	7	AT1G65180	9	10	AT2G21830	8	14	AT3G15890	4	18	AT3G54290	4	23	AT1G05450	6	29	AT3G19184	3	36	AT1G36380	6	46	AT1G48900	1	61	AT4G12600	1	89	AT4G23650	4	177
AT4G22030	5	1	AT5G18920	4	3	AT1G35490	4	7	AT1G65690	6	10	AT2G22180	6	14	AT3G16620	3	18	AT3G56120	1	23	AT1G08130	1	29	AT3G19390	3	36	AT1G44750	5	46	AT1G49820	1	61	AT4G30660	6	89	AT1G07750	5	178
AT4G22100	5	1	AT5G19020	4	3	AT1G47660	13	7	AT1G65950	1	10	AT2G22800	4	14	AT3G16860	4	18	AT3G56990	2	23	AT1G09060	4	29	AT3G19960	3	36	AT1G50350	9	46	AT1G66330	4	61	AT4G39660	1	89	AT1G08450	2	178
AT4G22400	7	1	AT5G21050	2	3	AT1G49000	5	7	AT1G66230	4	10	AT2G23200	6	14	AT3G18350	4	18	AT3G57240	6	23	AT1G12845	9	29	AT3G22480	2	36	AT1G52420	1	46	AT1G72030	1	61	AT5G01820	6	89	AT1G22710	2	178
AT4G22640	11	1	AT5G22410	4	3	AT1G49170	1	7	AT1G66840	6	10	AT2G23700	6	14	AT3G18700	11	18	AT3G57330	4	23	AT1G13120	2	29	AT3G23310	4	36	AT1G58150	13	46	AT1G73920	2	61	AT5G08540	3	89	AT1G74730	4	178
AT4G22700	4	1	AT5G22890	4	3	AT1G51090	6	7	AT1G66980	5	10	AT2G25000	4	14	AT3G19870	2	18	AT3G57390	4	23	AT1G13880	4	29	AT3G25545	3	36	AT1G62360	3	46	AT1G76790	6	61	AT5G11450	3	89	AT2G36160	2	178
AT4G22940	4	1	AT5G23030	4	3	AT1G54120	8	7	AT1G67410	4	10	AT2G25590	6	14	AT3G20560	2	18	AT3G57710	6	23	AT1G15000	1	29	AT3G25900	1	36	AT1G63900	2	46	AT1G76890	4	61	AT5G13980	2	89	AT2G37340	2	178
AT4G23080	4	1	AT5G23480	4	3	AT1G54260	4	7	AT1G68910	6	10	AT2G26760	2	14	AT3G20660	2	18	AT3G62880	4	23	AT1G15710	1	29	AT3G28750	11	36	AT1G71490	4	46	AT1G79590	2	61	AT5G19540	1	89	AT3G16080	2	178
AT4G23240	7	1	AT5G24080	4	3	AT1G60970	2	7	AT1G69210	3	10	AT2G27270	6	14	AT3G20730	4	18	AT3G63510	1	23	AT1G17510	9	29	AT3G44430	13	36	AT1G73680	1	46	AT1G80780	2	61	AT5G20240	4	89	AT5G43060	3	178
AT4G23280	7	1	AT5G24940	3	3	AT1G62010	8	7	AT1G69670	2	10	AT2G27420	6	14	AT3G21210	11	18	AT4G01960	7	23	AT1G23280	2	29	AT3G47560	1	36	AT1G76760	1	46	AT2G17380	2	61	AT5G27670	2	89	AT1G49410	4	179
AT4G23320	7	1	AT5G25140	6	3	AT1G62920	9	7	AT1G70140	6	10	AT2G27480	2	14	AT3G21260	2	18	AT4G04870	1	23	AT1G23480	4	29	AT3G51740	4	36	AT1G80760	4	46	AT2G22540	4	61	AT5G49450	6	89	AT2G23670	7	179
AT4G23520	4	1	AT5G25400	2	3	AT1G63160	1	7	AT1G70895	11	10	AT2G28110	3	14	AT3G23090	5	18	AT4G10360	2	23	AT1G24530	4	29	AT3G52430	5	36	AT1G80840	6	46	AT2G24280	2	61	AT5G52780	1	89	AT2G31490	3	179
AT4G24890	2	1	AT5G25910	6	3	AT1G63190	8	7	AT1G70990	11	10	AT2G28940	4	14	AT3G23350	2	18	AT4G10640	4	23	AT1G26150	4	29	AT3G52720	5	36	AT2G01180	4	46	AT2G24860	3	61	AT5G56870	6	89	AT4G12880	5	179
AT4G25330	4	1	AT5G26930	4	3	AT1G63540	4	7	AT1G71690	4	10	AT2G29470	6	14	AT3G25680	1	18	AT4G12020	8	23	AT1G27900	2	29	AT3G54010	2	36	AT2G01400	11	46	AT2G35605	1	61	AT5G58640	2	89	AT5G05780	2	179
AT4G25434	3	1	AT5G27110	4	3	AT1G64180	4	7	AT1G72080	12	10	AT2G29750	6	14	AT3G26230	6	18	AT4G12700	4	23	AT1G29330	2	29	AT3G55560	6	36	AT2G20050	2	46	AT2G35635	3	61	AT5G66530	2	89	AT5G08260	4	179
AT4G25790	4	1	AT5G28490	4	3	AT1G64300	2	7	AT1G72660	2	10	AT2G30100	1	14	AT3G27330	1	18	AT4G15030	2	23	AT1G31070	1	29	AT3G57300	2	36	AT2G23420	1	46	AT2G38800	6	61	AT1G06560	1	90	AT5G44580	11	179
AT4G26120	4	1	AT5G35090	7	3	AT1G64690	6	7	AT1G72890	8	10	AT2G31305	6	14	AT3G28460	1	18	AT4G15140	6	23	AT1G31770	4	29	AT3G58170	2	36	AT2G25625	6	46	AT2G43330	1	61	AT1G23860	2	90	AT5G54760	2	179
AT4G26290	13	1	AT5G35550	4	3	AT1G65450	4	7	AT1G74460	4	10	AT2G31730	5	14	AT3G29100	2	18	AT4G15520	1	23	AT1G34200	1	29	AT3G58660	2	36	AT2G25735	9	46	AT2G45710	2	61	AT1G24350	1	90	AT1G02560	1	180
AT4G26330	4	1	AT5G37500	4	3	AT1G65920	4	7	AT1G76130	1	10	AT2G32460	4	14	AT3G43190	1	18	AT4G17010	6	23	AT1G34640	6	29	AT3G60410	6	36	AT2G25800	3	46	AT2G46000	3	61	AT1G47960	6	90	AT1G14400	2	180
AT4G27250	4	1	AT5G37730	6	3	AT1G66950	5	7	AT1G76570	3	10	AT2G32930	4	14	AT3G44600	1	18	AT4G17670	6	23	AT1G34750	4	29	AT3G60630	4	36	AT2G28890	4	46	AT3G03860	1	61	AT1G53320	4	90	AT1G69510	4	180
AT4G27850	11	1	AT5G39260	7	3	AT1G67510	4	7	AT1G76590	4	10	AT2G32970	3	14	AT3G45850	2	18	AT4G21180	2	23	AT1G43020	4	29	AT3G60690	6	36	AT2G29650	2	46	AT3G05410	1	61	AT1G64550	2	90	AT1G78150	4	180
AT4G28280	4	1	AT5G39350	4	3	AT1G67570	4	7	AT1G77570	3	10	AT2G33490	4	14	AT3G46670	6	18	AT4G22580	4	23	AT1G45170	4	29	AT3G61550	4	36	AT2G34230	6	46	AT3G08640	3	61	AT1G73620	4	90	AT2G23070	2	180
AT4G28420	2	1	AT5G39720	1	3	AT1G67600	1	7	AT1G78790	4	10	AT2G33790	5	14	AT3G46980	2	18	AT4G23050	5	23	AT1G48380	2	29	AT3G61690	2	36	AT2G34310	9	46	AT3G10380	2	61	AT1G76450	2	90	AT3G17020	4	180
AT4G29710	1	1	AT5G40060	9	3	AT1G67820	2	7	AT1G79450	2	10	AT2G34050	2	14	AT3G47440	4	18	AT4G23180	6	23	AT1G48950	2	29	AT3G62020	6	36	AT2G34580	6	46	AT3G13790	4	61	AT1G80280	1	90	AT3G52150	2	180
AT4G30120	1	1	AT5G40100	8	3	AT1G68330	7	7	AT1G79770	4	10	AT2G34540	9	14	AT3G48150	2	18	AT4G28310	4	23	AT1G51170	2	29	AT3G62590	3	36	AT2G34620	6	46	AT3G14010	2	61	AT2G27230	4	90	AT3G56090	2	180
AT4G31615	6	1	AT5G40330	6	3	AT1G69080	4	7	AT1G80090	2	10	AT2G34650	4	14	AT3G48190	2	18	AT4G28710	4	23	AT1G53710	2	29	AT4G03390	4	36	AT2G37790	2	46	AT3G15660	1	61	AT2G30200	1	90	AT4G37260	2	180
AT4G31830	6	1	AT5G40590	9	3	AT1G70920	4	7	AT1G80320	6	10	AT2G34960	1	14	AT3G49900	4	18	AT4G29250	4	23	AT1G54390	2	29	AT4G07410	1	36	AT2G39705	6	46	AT3G16500	6	61	AT2G32730	2	90	AT1G06640	6	181
AT4G32230	13	1	AT5G41240	1	3	AT1G72220	4	7	AT1G80960	6	10	AT2G35480	4	14	AT3G51280	1	18	AT4G30610	4	23	AT1G54840	4	29	AT4G09720	2	36	AT2G39720	4	46	AT3G23880	7	61	AT2G36220	7	90	AT1G08570	1	181
AT4G32540	4	1	AT5G41890	4	3	AT1G73370	4	7	AT2G02780	4	10	AT2G36485	2	14	AT3G51895	4	18	AT4G31330	1	23	AT1G55190	3	29	AT4G11560	2	36	AT2G39760	4	46	AT3G28920	4	61	AT2G41530	1	90	AT1G58360	4	181
AT4G33170	4	1	AT5G42010	4	3	AT1G73410	4	7	AT2G03200	4	10	AT2G36740	2	14	AT3G52370	1	18	AT4G32080	13	23	AT1G55900	2	29	AT4G12070	4	36	AT2G40080	3	46	AT3G44330	2	61	AT2G43560	1	90	AT2G31380	4	181
AT4G33710	4	1	AT5G42910	4	3	AT1G73640	2	7	AT2G04740	2	10	AT2G38570	1	14	AT3G52450	4	18	AT4G32320	2	23	AT1G59820	2	29	AT4G15830	2	36	AT2G40270	4	46	AT3G51430	2	61	AT2G46380	1	90	AT5G03460	5	181
AT4G33970	4	1	AT5G44230	4	3	AT1G74055	8	7	AT2G07240	11	10	AT2G39550	2	14	AT3G53040	6	18	AT4G32980	4	23	AT1G62040	3	29	AT4G16120	4	36	AT2G41230	11	46	AT3G53130	2	61	AT3G02350	4	90	AT5G05690	4	181
AT4G34880	1	1	AT5G44460	2	3	AT1G74650	4	7	AT2G13430	13	10	AT2G39580	6	14	AT3G53270	2	18	AT4G33000	4	23	AT1G63640	4	29	AT4G17480	2	36	AT2G44230	1	46	AT3G54140	4	61	AT3G05910	6	90	AT5G59310	6	181
AT4G35380	2	1	AT5G44700	4	3	AT1G74850	2	7	AT2G14620	4	10	AT2G39910	3	14	AT3G53350	6	18	AT4G34560	7	23	AT1G64360	11	29	AT4G20170	4	36	AT3G02220	2	46	AT3G55020	2	61	AT3G09980	4	90	AT1G14890	6	182
AT4G36000	6	1	AT5G45700	2	3	AT1G76120	1	7	AT2G14800	13	10	AT2G40030	1	14	AT3G53780	4	18	AT4G35010	6	23	AT1G65295	4	29	AT4G23730	4	36	AT3G02250	4	46	AT3G59660	2	61	AT3G11910	2	90	AT1G23740	1	182
AT4G37170	4	1	AT5G45840	4	3	AT1G76630	1	7	AT2G17110	5	10	AT2G40860	2	14	AT3G54390	4	18	AT4G35050	2	23	AT1G65490	11	29	AT4G26510	2	36	AT3G03790	1	46	AT3G60810	1	61	AT3G52090	1	90	AT1G63000	1	182
AT4G37340	7	1	AT5G46770	7	3	AT1G77410	6	7	AT2G17150	4	10	AT2G41310	4	14	AT3G54490	2	18	AT4G35910	2	23	AT1G65580	2	29	AT4G26790	6	36	AT3G05420	3	46	AT3G63080	1	61	AT3G62560	2	90	AT5G17230	1	182
AT4G38390	4	1	AT5G48060	6	3	AT1G78815	5	7	AT2G18410	4	10	AT2G43500	4	14	AT3G55350	2	18	AT4G38200	2	23	AT1G66130	1	29	AT4G27760	1	36	AT3G06410	4	46	AT4G00040	4	61	AT4G19640	2	90	AT5G46290	1	182
AT4G39500	6	1	AT5G48170	5	3	AT1G78930	4	7	AT2G18600	2	10	AT2G44460	6	14	AT3G56000	4	18	AT4G38890	1	23	AT1G69930	6	29	AT4G33540	1	36	AT3G06470	2	46	AT4G01080	4	61	AT4G32720	2	90	AT5G53460	1	182
AT4G39530	4	1	AT5G49270	4	3	AT1G79680	6	7	AT2G19930	2	10	AT2G45700	2	14	AT3G56160	1	18	AT4G38980	9	23	AT1G70060	2	29	AT4G39540	1	36	AT3G06580	1	46	AT4G03190	4	61	AT5G03455	2	90	AT4G38510	2	183
AT4G39930	13	1	AT5G49620	6	3	AT1G80970	11	7	AT2G20310	2	10	AT2G46040	4	14	AT3G58050	3	18	AT4G39955	4	23	AT1G72050	2	29	AT5G01970	4	36	AT3G12180	2	46	AT4G07390	2	61	AT5G06360	2	90	AT5G27700	2	183
AT5G01080	11	1	AT5G50030	11	3	AT2G01120	2	7	AT2G21080	4	10	AT2G46630	6	14	AT3G59180	9	18	AT5G01300	1	23	AT1G74720	4	29	AT5G04830	2	36	AT3G12650	4	46	AT4G11740	2	61	AT5G07470	1	90	AT1G04430	4	184
AT5G01280	6	1	AT5G50390	4	3	AT2G01740	5	7	AT2G21320	4	10	AT2G47010	4	14	AT3G60850	4	18	AT5G01620	6	23	AT1G75780	4	29	AT5G05840	5	36	AT3G16720	4	46	AT4G13340	4	61	AT5G12310	2	90	AT2G45070	2	184
AT5G02350	11	1	AT5G50480	2	3	AT2G02515	11	7	AT2G22740	4	10	AT2G47310	2	14	AT3G61620	1	18	AT5G03440	3	23	AT1G76020	2	29	AT5G11340	1	36	AT3G19990	1	46	AT4G14360	4	61	AT5G17190	4	90	AT3G03070	2	184
AT5G03060	11	1	AT5G50760	4	3	AT2G03260	2	7	AT2G23560	6	10	AT2G47860	4	14	AT3G63090	6	18	AT5G04610	1	23	AT1G76600	6	29	AT5G12390	2	36	AT3G22240	9	46	AT4G17330	4	61	AT5G17560	1	90	AT3G29360	1	184
AT5G03960	7	1	AT5G51580	11	3	AT2G04795	7	7	AT2G23580	4	10	AT3G01360	4	14	AT4G00130	9	18	AT5G05870	6	23	AT1G77450	4	29	AT5G16040	1	36	AT3G22425	1	46	AT4G24730	1	61	AT5G32450	4	90	AT4G31500	6	184
AT5G03980	6	1	AT5G51870	5	3	AT2G05910	4	7	AT2G24630	4	10	AT3G01510	2	14	AT4G01240	4	18	AT5G06265	5	23	AT1G78050	1	29	AT5G17640	4	36	AT3G23580	1	46	AT4G28030	1	61	AT5G48220	1	90	AT1G09210	2	185
AT5G04010	6	1	AT5G52290	4	3	AT2G06200	4	7	AT2G25180	3	10	AT3G02555	4	14	AT4G02020	2	18	AT5G06910	1	23	AT1G78960	6	29	AT5G18470	6	36	AT3G51290	6	46	AT4G29260	4	61	AT5G49970	1	90	AT1G48630	1	185
AT5G04380	6	1	AT5G52500	4	3	AT2G07680	2	7	AT2G25560	4	10	AT3G02650	5	14	AT4G08290	6	18	AT5G07280	4	23	AT1G78980	4	29	AT5G19900	4	36	AT3G53900	1	46	AT4G30330	2	61	AT5G52510	4	90	AT1G70710	6	185
AT5G05400	7	1	AT5G53090	1	3	AT2G13810	1	7	AT2G27200	2	10	AT3G02930	6	14	AT4G09020	1	18	AT5G08390	1	23	AT1G79110	4	29	AT5G20200	6	36	AT3G56040	1	46	AT4G31420	2	61	AT1G01630	2	91	AT3G26570	1	185
AT5G05490	2	1	AT5G53100	1	3	AT2G14110	2	7	AT2G28240	11	10	AT3G04160	4	14	AT4G09880	13	18	AT5G08415	1	23	AT1G79160	6	29	AT5G26910	4	36	AT3G57950	6	46	AT4G35920	2	61	AT1G14710	2	91	AT3G56950	1	185
AT5G05940	4	1	AT5G53210	4	3	AT2G14660	1	7	AT2G28700	6	10	AT3G05360	8	14	AT4G11800	1	18	AT5G11430	2	23	AT1G80950	1	29	AT5G35670	4	36	AT3G58510	2	46	AT5G05670	2	61	AT1G17810	4	91	AT3G59920	2	185
AT5G07060	2	1	AT5G53660	4	3	AT2G15360	11	7	AT2G29090	1	10	AT3G05610	6	14	AT4G11840	6	18	AT5G12400	2	23	AT2G03140	1	29	AT5G38110	2	36	AT3G59380	2	46	AT5G06960	6	61	AT1G20960	2	91	AT4G02450	2	185
AT5G07310	4	1	AT5G53990	6	3	AT2G15490	6	7	AT2G30080	4	10	AT3G06420	2	14	AT4G11980	1	18	AT5G12840	4	23	AT2G03220	4	29	AT5G40610	2	36	AT3G62700	4	46	AT5G07580	4	61	AT1G30530	5	91	AT5G08050	4	185
AT5G07570	2	1	AT5G55330	1	3	AT2G17620	2	7	AT2G30540	6	10	AT3G09020	2	14	AT4G14200	5	18	AT5G13890	4	23	AT2G03730	4	29	AT5G41060	4	36	AT4G00420	6	46	AT5G12040	1	61	AT1G47260	1	91	AT5G16050	3	185
AT5G07640	4	1	AT5G55400	2	3	AT2G17900	2	7	AT2G31420	7	10	AT3G09600	3	14	AT4G16444	3	18	AT5G15050	4	23	AT2G10950	4	29	AT5G41350	3	36	AT4G00750	4	46	AT5G14720	3	61	AT1G55840	2	91	AT3G51260	1	186
AT5G09520	11	1	AT5G55750	13	3	AT2G18520	4	7	AT2G33520	11	10	AT3G10010	1	14	AT4G17615	4	18	AT5G18970	4	23	AT2G15020	4	29	AT5G42200	4	36	AT4G04320	1	46	AT5G20070	1	61	AT1G67250	2	91	AT5G42300	2	186
AT5G10090	2	1	AT5G56310	6	3	AT2G19280	4	7	AT2G33540	2	10	AT3G10450	6	14	AT4G18770	2	18	AT5G19130	2	23	AT2G17790	2	29	AT5G42470	2	36	AT4G15800	6	46	AT5G25630	4	61	AT1G72550	1	91	AT1G58290	1	187
AT5G10120	4	1	AT5G57190	1	3	AT2G19500	4	7	AT2G33735	1	10	AT3G11745	12	14	AT4G19030	1	18	AT5G20540	4	23	AT2G18210	8	29	AT5G43480	13	36	AT4G23640	4	46	AT5G27280	2	61	AT2G26300	2	91	AT2G03680	3	187
AT5G10250	4	1	AT5G57480	4	3	AT2G20520	6	7	AT2G34020	2	10	AT3G13190	9	14	AT4G19985	1	18	AT5G22460	5	23	AT2G18240	2	29	AT5G45910	6	36	AT4G24550	2	46	AT5G35560	2	61	AT2G31890	2	91	AT3G09440	2	187
AT5G10260	2	1	AT5G57520	6	3	AT2G20720	6	7	AT2G35340	2	10	AT3G13430	4	14	AT4G20000	8	18	AT5G23390	4	23	AT2G19200	11	29	AT5G46190	4	36	AT4G27380	6	46	AT5G41990	4	61	AT2G32700	1	91	AT3G14067	4	187
AT5G10530	6	1	AT5G57530	6	3	AT2G21090	4	7	AT2G35750	13	10	AT3G13480	7	14	AT4G20050	2	18	AT5G24160	1	23	AT2G19700	12	29	AT5G46470	9	36	AT4G28210	4	46	AT5G42240	4	61	AT2G34750	2	91	AT3G45780	3	187
AT5G10970	6	1	AT5G57720	6	3	AT2G21640	4	7	AT2G37650	6	10	AT3G13960	4	14	AT4G22850	1	18	AT5G28290	2	23	AT2G21370	1	29	AT5G47480	2	36	AT4G29430	2	46	AT5G44680	1	61	AT2G40840	1	91	AT5G17170	3	187
AT5G11100	4	1	AT5G58160	2	3	AT2G22100	2	7	AT2G38185	2	10	AT3G14360	4	14	AT4G25770	2	18	AT5G28740	2	23	AT2G23050	4	29	AT5G47520	2	36	AT4G33940	2	46	AT5G45170	1	61	AT2G42910	1	91	AT5G65730	4	187
AT5G11210	5	1	AT5G58610	4	3	AT2G22590	6	7	AT2G39850	5	10	AT3G14395	11	14	AT4G26660	4	18	AT5G35730	2	23	AT2G24120	1	29	AT5G47540	2	36	AT4G34250	4	46	AT5G47430	2	61	AT3G02570	1	91	AT1G12310	2	188
AT5G11590	4	1	AT5G58780	1	3	AT2G22880	6	7	AT2G39920	4	10	AT3G15550	4	14	AT4G27620	4	18	AT5G35870	6	23	AT2G24762	6	29	AT5G48000	6	36	AT4G37540	4	46	AT5G47450	4	61	AT3G08740	1	91	AT1G64520	2	188
AT5G11870	1	1	AT5G58940	4	3	AT2G23060	4	7	AT2G40050	11	10	AT3G15910	11	14	AT4G27657	11	18	AT5G37300	4	23	AT2G24950	6	29	AT5G48970	2	36	AT4G39170	6	46	AT5G53450	3	61	AT3G13400	6	91	AT2G44120	2	188
AT5G11930	5	1	AT5G59040	6	3	AT2G24530	4	7	AT2G40630	6	10	AT3G16175	1	14	AT4G28290	11	18	AT5G37710	2	23	AT2G25950	2	29	AT5G49945	2	36	AT5G02710	1	46	AT5G65210	4	61	AT3G16180	5	91	AT3G03100	1	188
AT5G13230	4	1	AT5G60070	6	3	AT2G25530	1	7	AT2G40690	1	10	AT3G17060	4	14	AT4G28570	1	18	AT5G44785	3	23	AT2G26350	2	29	AT5G57080	13	36	AT5G03090	13	46	AT1G10070	1	62	AT3G24500	2	91	AT3G43810	2	188
AT5G13830	1	1	AT5G61090	1	3	AT2G25580	4	7	AT2G40720	4	10	AT3G17140	8	14	AT4G29340	2	18	AT5G44860	4	23	AT2G27630	4	29	AT5G59770	2	36	AT5G06160	2	46	AT1G11240	6	62	AT3G26710	1	91	AT4G05150	5	188
AT5G14670	3	1	AT5G61350	4	3	AT2G25640	2	7	AT2G40950	3	10	AT3G17365	2	14	AT4G29820	2	18	AT5G44930	4	23	AT2G29360	4	29	AT5G63135	6	36	AT5G07910	1	46	AT1G16860	4	62	AT3G29270	4	91	AT5G40950	1	188
AT5G16420	5	1	AT5G61800	6	3	AT2G26160	7	7	AT2G41880	1	10	AT3G17590	2	14	AT4G29910	2	18	AT5G46330	4	23	AT2G29500	6	29	AT5G64330	4	36	AT5G12190	1	46	AT1G19450	4	62	AT3G60320	4	91	AT1G07140	2	189
AT5G16860	4	1	AT5G61850	4	3	AT2G27550	4	7	AT2G41980	5	10	AT3G17640	1	14	AT4G30130	6	18	AT5G46730	11	23	AT2G29510	5	29	AT5G66770	4	36	AT5G12440	4	46	AT1G33600	4	62	AT4G19420	6	91	AT1G10950	2	189
AT5G17470	2	1	AT5G61865	7	3	AT2G27760	1	7	AT2G42060	7	10	AT3G19330	4	14	AT4G30520	4	18	AT5G47000	5	23	AT2G29660	4	29	AT1G01180	1	37	AT5G14760	1	46	AT1G36160	2	62	AT4G32330	4	91	AT1G11680	1	189
AT5G18180	2	1	AT5G62330	11	3	AT2G28620	2	7	AT2G43040	2	10	AT3G19970	2	14	AT4G31570	5	18	AT5G47100	4	23	AT2G30630	1	29	AT1G01830	2	37	AT5G19450	4	46	AT1G44800	6	62	AT4G33910	3	91	AT1G29150	2	189
AT5G18220	5	1	AT5G64790	4	3	AT2G28680	5	7	AT2G44195	2	10	AT3G20090	4	14	AT4G35880	4	18	AT5G49950	1	23	AT2G33700	4	29	AT1G01940	1	37	AT5G23680	2	46	AT1G49510	4	62	AT4G39840	3	91	AT2G02130	6	189
AT5G18350	8	1	AT5G64980	4	3	AT2G28880	1	7	AT2G44380	9	10	AT3G20440	1	14	AT4G37400	7	18	AT5G50160	2	23	AT2G34260	1	29	AT1G02690	2	37	AT5G23920	4	46	AT1G51710	2	62	AT5G01800	2	91	AT2G42220	1	189
AT5G18450	4	1	AT5G65130	4	3	AT2G29260	3	7	AT2G45750	4	10	AT3G21310	6	14	AT4G38020	1	18	AT5G52100	1	23	AT2G34270	12	29	AT1G02910	3	37	AT5G25760	2	46	AT1G55000	3	62	AT5G18580	2	91	AT3G22380	6	189
AT5G18930	2	1	AT5G65170	5	3	AT2G30320	1	7	AT2G45910	5	10	AT3G21870	2	14	AT4G38270	4	18	AT5G53320	4	23	AT2G35670	2	29	AT1G03250	3	37	AT5G35200	5	46	AT1G59830	2	62	AT5G21170	2	91	AT3G25220	1	189
AT5G19410	4	1	AT5G65350	2	3	AT2G30820	4	7	AT2G46700	4	10	AT3G22590	2	14	AT5G02190	4	18	AT5G54830	1	23	AT2G36590	4	29	AT1G04660	11	37	AT5G39220	1	46	AT1G64740	2	62	AT5G32440	3	91	AT3G27090	2	189
AT5G19800	13	1	AT5G65590	6	3	AT2G31650	2	7	AT2G46750	1	10	AT3G25560	4	14	AT5G02650	11	18	AT5G59330	7	23	AT2G36680	2	29	AT1G05510	1	37	AT5G39850	1	46	AT1G64880	1	62	AT5G41600	6	91	AT3G59540	2	189
AT5G19810	13	1	AT5G66500	6	3	AT2G31820	6	7	AT2G47260	4	10	AT3G25980	2	14	AT5G02720	4	18	AT5G59780	6	23	AT2G36850	4	29	AT1G06510	4	37	AT5G40930	3	46	AT1G65230	3	62	AT5G55960	2	91	AT5G07440	1	189
AT5G20420	2	1	AT5G66620	3	3	AT2G32410	2	7	AT3G02280	1	10	AT3G26460	8	14	AT5G03795	4	18	AT5G60800	6	23	AT2G38450	3	29	AT1G09290	4	37	AT5G42380	4	46	AT1G65440	1	62	AT5G61930	4	91	AT5G48300	1	189
AT5G22870	6	1	AT5G66740	5	3	AT2G32680	8	7	AT3G02670	12	10	AT3G28130	6	14	AT5G04060	4	18	AT5G60840	8	23	AT2G38950	2	29	AT1G09740	5	37	AT5G42990	2	46	AT1G68080	1	62	AT1G13080	6	92	AT1G74970	1	190
AT5G22980	2	1	AT1G01030	4	4	AT2G35210	2	7	AT3G03110	2	10	AT3G28980	11	14	AT5G04540	2	18	AT5G61120	7	23	AT2G39530	6	29	AT1G12450	1	37	AT5G44080	5	46	AT1G75520	4	62	AT1G16720	1	92	AT3G60600	4	190
AT5G23790	2	1	AT1G01225	1	4	AT2G35910	4	7	AT3G05250	2	10	AT3G29370	9	14	AT5G05920	1	18	AT5G62020	3	23	AT2G40930	2	29	AT1G16020	2	37	AT5G50370	1	46	AT1G78560	1	62	AT1G51570	6	92	AT4G23800	2	190
AT5G24070	4	1	AT1G01340	5	4	AT2G36200	2	7	AT3G05570	4	10	AT3G29400	6	14	AT5G06180	1	18	AT5G62220	6	23	AT2G41040	1	29	AT1G17340	2	37	AT5G51280	2	46	AT1G80830	1	62	AT1G52600	2	92	AT4G24520	1	190
AT5G24550	6	1	AT1G01420	6	4	AT2G36370	2	7	AT3G06870	13	10	AT3G44770	11	14	AT5G06240	3	18	AT5G63280	2	23	AT2G42330	2	29	AT1G18570	4	37	AT5G54370	4	46	AT1G80930	2	62	AT2G17710	6	92	AT5G47110	3	190
AT5G25370	4	1	AT1G01530	7	4	AT2G38300	4	7	AT3G07040	6	10	AT3G44940	7	14	AT5G06720	5	18	AT5G65205	1	23	AT2G43850	2	29	AT1G24610	2	37	AT5G54870	4	46	AT2G02390	1	62	AT2G24060	1	92	AT5G55850	5	190
AT5G26150	6	1	AT1G02220	4	4	AT2G38320	6	7	AT3G09220	6	10	AT3G45210	4	14	AT5G07690	4	18	AT5G66050	1	23	AT2G45210	6	29	AT1G27850	4	37	AT5G55650	11	46	AT2G04039	1	62	AT2G33310	5	92	AT5G03880	1	191
AT5G26190	11	1	AT1G02820	6	4	AT2G39360	4	7	AT3G10400	1	10	AT3G45630	2	14	AT5G11020	4	18	AT5G67240	2	23	AT3G01460	2	29	AT1G31600	1	37	AT5G58130	4	46	AT2G18270	13	62	AT2G36835	4	92	AT1G09750	4	192
AT5G26970	13	1	AT1G03770	2	4	AT2G39560	9	7	AT3G10550	2	10	AT3G47510	11	14	AT5G11530	8	18	AT1G04900	1	24	AT3G01490	4	29	AT1G55350	2	37	AT5G58380	6	46	AT2G21240	4	62	AT2G41900	4	92	AT1G43670	1	192
AT5G27580	6	1	AT1G03840	4	4	AT2G42940	6	7	AT3G11964	1	10	AT3G47590	1	14	AT5G13320	5	18	AT1G05350	1	24	AT3G02340	2	29	AT1G59171	9	37	AT5G59150	2	46	AT2G24500	2	62	AT2G43550	11	92	AT2G05790	4	192
AT5G28440	5	1	AT1G04330	7	4	AT2G43230	4	7	AT3G12040	1	10	AT3G47640	4	14	AT5G13330	4	18	AT1G07090	4	24	AT3G02860	2	29	AT1G61140	2	37	AT5G61420	4	46	AT2G25570	1	62	AT3G20520	1	92	AT3G04730	6	192
AT5G28470	6	1	AT1G04360	4	4	AT2G44900	2	7	AT3G12070	2	10	AT3G48510	6	14	AT5G13550	1	18	AT1G07705	2	24	AT3G03550	4	29	AT1G61580	2	37	AT5G62210	6	46	AT2G30260	2	62	AT3G23700	1	92	AT3G24160	4	192
AT5G28530	6	1	AT1G04700	4	4	AT2G46200	2	7	AT3G12203	6	10	AT3G49100	2	14	AT5G13730	1	18	AT1G08620	2	24	AT3G03810	4	29	AT1G62640	1	37	AT5G65470	4	46	AT2G35795	1	62	AT3G57890	2	92	AT3G56130	1	192
AT5G28610	11	1	AT1G04730	1	4	AT2G46410	6	7	AT3G12730	4	10	AT3G50410	4	14	AT5G15170	2	18	AT1G12220	7	24	AT3G03880	4	29	AT1G62820	2	37	AT1G02870	3	47	AT2G39260	2	62	AT3G61130	4	92	AT4G34190	4	192
AT5G28680	4	1	AT1G06100	1	4	AT2G46860	3	7	AT3G13540	4	10	AT3G50770	2	14	AT5G15790	3	18	AT1G14330	4	24	AT3G05290	2	29	AT1G63090	6	37	AT1G04950	2	47	AT2G39670	1	62	AT4G13830	1	92	AT1G52220	1	193
AT5G29070	13	1	AT1G06440	4	4	AT2G46990	6	7	AT3G13730	5	10	AT3G50920	2	14	AT5G18040	11	18	AT1G15570	3	24	AT3G05810	4	29	AT1G66340	1	37	AT1G04970	2	47	AT2G41960	3	62	AT4G22570	1	92	AT2G22425	4	193
AT5G32460	6	1	AT1G07390	6	4	AT2G47140	6	7	AT3G14160	1	10	AT3G52570	1	14	AT5G18760	3	18	AT1G15640	6	24	AT3G05890	1	29	AT1G68260	1	37	AT1G08680	2	47	AT2G42830	4	62	AT4G29190	3	92	AT2G36170	2	193
AT5G33340	4	1	AT1G08610	5	4	AT2G47570	2	7	AT3G14330	4	10	AT3G53090	2	14	AT5G20310	6	18	AT1G16850	9	24	AT3G06200	1	29	AT1G69120	6	37	AT1G10140	7	47	AT2G45220	6	62	AT5G01590	3	92	AT3G12290	1	193
AT5G35390	4	1	AT1G09370	9	4	AT3G01330	2	7	AT3G14760	5	10	AT3G54930	2	14	AT5G20885	2	18	AT1G17050	1	24	AT3G06240	7	29	AT1G69935	6	37	AT1G15290	2	47	AT3G07180	2	62	AT5G15210	4	92	AT3G22970	4	193
AT5G36870	6	1	AT1G09440	4	4	AT3G01990	6	7	AT3G14850	6	10	AT3G55850	1	14	AT5G20935	1	18	AT1G17380	4	24	AT3G08840	1	29	AT1G70190	1	37	AT1G15940	2	47	AT3G07360	4	62	AT5G18230	2	92	AT4G26630	2	193
AT5G37170	5	1	AT1G09820	5	4	AT3G02400	1	7	AT3G14910	2	10	AT3G58200	9	14	AT5G22790	3	18	AT1G17580	4	24	AT3G09880	2	29	AT1G71180	1	37	AT1G16900	2	47	AT3G07760	2	62	AT5G18600	5	92	AT5G47560	1	193
AT5G37180	4	1	AT1G10520	1	4	AT3G02940	4	7	AT3G15120	1	10	AT3G58330	8	14	AT5G22970	11	18	AT1G18690	4	24	AT3G11650	6	29	AT1G71710	4	37	AT1G21600	4	47	AT3G11690	7	62	AT5G23670	1	92	AT3G12490	4	194
AT5G37550	7	1	AT1G10750	8	4	AT3G02970	4	7	AT3G16730	2	10	AT3G58580	2	14	AT5G23380	4	18	AT1G19710	1	24	AT3G11900	2	29	AT1G71840	1	37	AT1G23710	6	47	AT3G13450	1	62	AT5G42850	2	92	AT1G04690	1	195
AT5G37840	6	1	AT1G10780	4	4	AT3G03970	4	7	AT3G17830	1	10	AT3G59370	13	14	AT5G24260	1	18	AT1G21480	2	24	AT3G12360	6	29	AT1G72190	1	37	AT1G26220	1	47	AT3G15520	1	62	AT5G55710	1	92	AT2G44350	1	195
AT5G38040	6	1	AT1G10810	4	4	AT3G04420	4	7	AT3G18220	4	10	AT3G59820	2	14	AT5G26620	7	18	AT1G21580	6	24	AT3G13230	1	29	AT1G73190	4	37	AT1G33680	2	47	AT3G17000	2	62	AT5G57330	4	92	AT3G51840	1	195
AT5G38180	6	1	AT1G11120	5	4	AT3G04690	4	7	AT3G18910	11	10	AT3G61300	6	14	AT5G27490	2	18	AT1G21610	4	24	AT3G15870	1	29	AT1G73380	2	37	AT1G36050	2	47	AT3G17510	4	62	AT5G59730	6	92	AT4G25570	2	195
AT5G38700	6	1	AT1G11900	2	4	AT3G04750	4	7	AT3G20620	7	10	AT3G61740	2	14	AT5G37930	5	18	AT1G22590	6	24	AT3G16200	1	29	AT1G74160	6	37	AT1G48110	6	47	AT3G19900	1	62	AT5G64290	1	92	AT5G23540	2	195
AT5G39560	9	1	AT1G12280	6	4	AT3G05030	2	7	AT3G20780	1	10	AT3G61970	4	14	AT5G38030	6	18	AT1G23420	6	24	AT3G17609	3	29	AT1G74260	1	37	AT1G48160	1	47	AT3G50970	11	62	AT1G11580	6	93	AT1G55360	6	196
AT5G39840	1	1	AT1G13540	6	4	AT3G05580	2	7	AT3G21700	2	10	AT3G63310	2	14	AT5G39250	4	18	AT1G24190	2	24	AT3G21000	2	29	AT1G74900	4	37	AT1G49040	1	47	AT3G51010	6	62	AT1G14510	4	93	AT2G25210	2	196
AT5G40090	8	1	AT1G14970	4	4	AT3G06260	4	7	AT3G21950	6	10	AT4G00800	2	14	AT5G39360	4	18	AT1G25370	4	24	AT3G21610	1	29	AT1G76510	2	37	AT1G49050	4	47	AT3G51050	2	62	AT1G18730	4	93	AT3G15640	2	196
AT5G40230	7	1	AT1G15050	5	4	AT3G06490	6	7	AT3G22800	5	10	AT4G01550	4	14	AT5G40260	6	18	AT1G27030	1	24	AT3G23250	4	29	AT1G77060	1	37	AT1G49850	2	47	AT3G56140	3	62	AT1G55960	2	93	AT4G20830	7	196
AT5G41720	6	1	AT1G15830	12	4	AT3G07520	6	7	AT3G23130	4	10	AT4G03330	3	14	AT5G40300	6	18	AT1G27520	2	24	AT3G23325	2	29	AT1G77480	3	37	AT1G49975	3	47	AT3G57340	1	62	AT1G71030	4	93	AT4G27500	2	196
AT5G42840	11	1	AT1G15900	6	4	AT3G07860	2	7	AT3G23150	1	10	AT4G04630	4	14	AT5G43130	2	18	AT1G27690	5	24	AT3G24010	2	29	AT1G77800	2	37	AT1G51600	2	47	AT3G59050	1	62	AT2G01270	2	93	AT5G16880	2	196
AT5G43730	6	1	AT1G16090	6	4	AT3G08970	1	7	AT3G23190	4	10	AT4G04970	4	14	AT5G43910	1	18	AT1G28120	2	24	AT3G24770	9	29	AT1G80270	4	37	AT1G53260	6	47	AT3G59060	4	62	AT2G13560	1	93	AT5G58290	2	196
AT5G44900	9	1	AT1G16360	2	4	AT3G09480	3	7	AT3G24340	2	10	AT4G09600	5	14	AT5G43920	1	18	AT1G29440	6	24	AT3G25120	4	29	AT1G80350	2	37	AT1G54920	5	47	AT3G60210	4	62	AT2G20450	2	93	AT1G35680	1	197
AT5G44910	8	1	AT1G16480	4	4	AT3G09540	6	7	AT3G24660	4	10	AT4G10180	2	14	AT5G44270	4	18	AT1G31370	11	24	AT3G25600	2	29	AT1G80850	1	37	AT1G55020	6	47	AT3G61140	2	62	AT2G40610	5	93	AT1G68520	4	197
AT5G45000	9	1	AT1G16530	4	4	AT3G11430	4	7	AT3G25130	6	10	AT4G10850	4	14	AT5G44410	6	18	AT1G31650	4	24	AT3G26290	6	29	AT1G80910	2	37	AT1G55890	4	47	AT4G02790	1	62	AT2G40660	2	93	AT4G13010	1	197
AT5G45220	9	1	AT1G16540	1	4	AT3G12820	4	7	AT3G25190	1	10	AT4G11080	2	14	AT5G44420	7	18	AT1G33290	1	24	AT3G26980	3	29	AT2G04230	11	37	AT1G60460	4	47	AT4G11960	2	62	AT2G46900	2	93	AT1G64660	1	198
AT5G45530	6	1	AT1G17540	6	4	AT3G16120	2	7	AT3G26760	5	10	AT4G11300	4	14	AT5G48010	5	18	AT1G33820	12	24	AT3G27960	1	29	AT2G13650	2	37	AT1G62770	6	47	AT4G17460	4	62	AT3G02310	6	93	AT2G20230	4	198
AT5G45630	6	1	AT1G17600	8	4	AT3G16280	5	7	AT3G27880	7	10	AT4G11460	7	14	AT5G49530	2	18	AT1G35910	4	24	AT3G29140	13	29	AT2G14850	2	37	AT1G68240	11	47	AT4G24800	2	62	AT3G06350	1	93	AT2G29630	1	198
AT5G46100	5	1	AT1G17950	4	4	AT3G19470	11	7	AT3G28080	6	10	AT4G11720	2	14	AT5G50840	2	18	AT1G45976	4	24	AT3G32940	2	29	AT2G17290	4	37	AT1G70620	4	47	AT4G31080	2	62	AT3G06510	1	93	AT4G31840	6	198
AT5G46460	4	1	AT1G18670	4	4	AT3G20340	7	7	AT3G28510	4	10	AT4G13030	4	14	AT5G53070	1	18	AT1G49245	9	24	AT3G44200	2	29	AT2G18030	1	37	AT1G74340	2	47	AT4G31590	4	62	AT3G07010	6	93	AT3G54400	4	200
AT5G46500	11	1	AT1G18750	4	4	AT3G20450	6	7	AT3G29020	4	10	AT4G13070	4	14	AT5G53870	6	18	AT1G49450	4	24	AT3G45900	4	29	AT2G18780	11	37	AT1G75410	5	47	AT4G37790	4	62	AT3G28007	4	93	AT3G59940	1	200
AT5G46540	4	1	AT1G18980	5	4	AT3G22260	4	7	AT3G42630	4	10	AT4G15090	6	14	AT5G54470	4	18	AT1G49470	4	24	AT3G46770	6	29	AT2G18910	6	37	AT1G76300	2	47	AT4G39240	7	62	AT3G53520	1	93	AT3G60820	1	200
AT5G47260	7	1	AT1G19190	6	4	AT3G22490	4	7	AT3G44980	13	10	AT4G16160	4	14	AT5G54660	4	18	AT1G49660	6	24	AT3G47120	1	29	AT2G18920	13	37	AT1G78710	6	47	AT5G06110	2	62	AT4G02580	1	93	AT4G10480	2	200
AT5G47460	4	1	AT1G19250	1	4	AT3G23630	1	7	AT3G45100	1	10	AT4G17150	1	14	AT5G55580	6	18	AT1G54730	6	24	AT3G48110	1	29	AT2G22120	2	37	AT2G01690	2	47	AT5G08650	1	62	AT4G10920	2	93	AT5G60920	4	200
AT5G47510	4	1	AT1G19510	6	4	AT3G23710	1	7	AT3G45710	4	10	AT4G18250	6	14	AT5G55670	1	18	AT1G55120	4	24	AT3G49180	1	29	AT2G22475	4	37	AT2G02560	2	47	AT5G09870	4	62	AT4G11820	2	93	AT2G28800	1	201
AT5G48280	13	1	AT1G19780	4	4	AT3G23740	6	7	AT3G45860	6	10	AT4G21100	2	14	AT5G56180	2	18	AT1G59760	2	24	AT3G49310	2	29	AT2G23450	4	37	AT2G04690	1	47	AT5G12200	1	62	AT4G20980	2	93	AT5G40450	11	201
AT5G48550	6	1	AT1G20310	6	4	AT3G24230	6	7	AT3G45960	5	10	AT4G21270	2	14	AT5G57000	6	18	AT1G60995	2	24	AT3G51790	1	29	AT2G26060	1	37	AT2G15860	4	47	AT5G13050	1	62	AT4G21650	4	93	AT5G66760	1	201
AT5G49290	6	1	AT1G20700	3	4	AT3G24840	6	7	AT3G46200	2	10	AT4G22212	11	14	AT5G57610	4	18	AT1G62330	4	24	AT3G54230	2	29	AT2G26110	6	37	AT2G16630	4	47	AT5G13520	1	62	AT4G21750	4	93	AT1G09200	2	202
AT5G49380	2	1	AT1G21740	6	4	AT3G25100	2	7	AT3G46690	6	10	AT4G22680	4	14	AT5G57830	5	18	AT1G63260	4	24	AT3G54650	2	29	AT2G27260	6	37	AT2G26570	6	47	AT5G14440	5	62	AT4G26870	1	93	AT1G54100	1	202
AT5G49590	13	1	AT1G22870	1	4	AT3G26960	6	7	AT3G48425	1	10	AT4G24260	6	14	AT5G58510	2	18	AT1G63990	1	24	AT3G55840	4	29	AT2G27470	2	37	AT2G33740	1	47	AT5G15610	2	62	AT4G34590	4	93	AT2G43710	1	202
AT5G49750	1	1	AT1G23270	6	4	AT3G27580	4	7	AT3G48700	6	10	AT4G25020	2	14	AT5G58550	1	18	AT1G66400	2	24	AT3G58470	2	29	AT2G27830	5	37	AT2G40480	6	47	AT5G16730	6	62	AT5G05100	2	93	AT3G27240	1	202
AT5G51270	5	1	AT1G24210	2	4	AT3G27670	2	7	AT3G49640	1	10	AT4G25980	5	14	AT5G58670	4	18	AT1G68570	4	24	AT3G60470	6	29	AT2G28350	4	37	AT2G45590	4	47	AT5G18400	2	62	AT5G06140	2	93	AT3G61110	2	202
AT5G51310	1	1	AT1G24735	1	4	AT3G28345	4	7	AT3G49650	2	10	AT4G26150	2	14	AT5G59410	2	18	AT1G68820	2	24	AT3G60620	1	29	AT2G30040	3	37	AT2G46920	4	47	AT5G44290	4	62	AT5G10770	4	93	AT4G33220	6	202
AT5G51500	6	1	AT1G26730	2	4	AT3G28630	4	7	AT3G50170	6	10	AT4G29980	7	14	AT5G60590	1	18	AT1G69330	4	24	AT3G61160	4	29	AT2G30270	6	37	AT3G01150	2	47	AT5G46210	2	62	AT5G18660	1	93	AT5G08060	4	202
AT5G52340	6	1	AT1G27880	1	4	AT3G28840	11	7	AT3G50620	1	10	AT4G31020	4	14	AT5G61110	6	18	AT1G70040	11	24	AT3G63150	2	29	AT2G31480	9	37	AT3G03130	4	47	AT5G53310	2	62	AT5G19550	2	93	AT5G18670	3	202
AT5G52460	8	1	AT1G30135	8	4	AT3G30340	6	7	AT3G50880	1	10	AT4G31200	2	14	AT5G61330	2	18	AT1G70300	4	24	AT4G01040	1	29	AT2G33610	2	37	AT3G04780	2	47	AT5G53370	6	62	AT5G35980	2	93	AT5G42090	2	202
AT5G52670	11	1	AT1G31240	4	4	AT3G31910	11	7	AT3G53720	4	10	AT4G32170	6	14	AT5G62920	4	18	AT1G72560	2	24	AT4G02120	2	29	AT2G39250	6	37	AT3G05000	2	47	AT5G54855	6	62	AT5G43700	6	93	AT1G12110	4	203
AT5G52710	11	1	AT1G31814	4	4	AT3G42670	2	7	AT3G53940	2	10	AT4G32430	4	14	AT5G63480	4	18	AT1G72650	3	24	AT4G04480	5	29	AT2G39290	1	37	AT3G05520	2	47	AT5G58490	5	62	AT5G48020	1	93	AT1G64510	1	203
AT5G53510	4	1	AT1G32690	6	4	AT3G44510	5	7	AT3G55760	3	10	AT4G32630	2	14	AT5G63590	4	18	AT1G73930	2	24	AT4G10270	6	29	AT2G40435	4	37	AT3G05800	6	47	AT5G63510	1	62	AT5G54800	2	93	AT3G52960	1	203
AT5G53520	4	1	AT1G32960	4	4	AT3G45410	6	7	AT3G56430	3	10	AT4G33350	1	14	AT5G63720	9	18	AT1G74530	3	24	AT4G10925	1	29	AT2G41160	2	37	AT3G06060	1	47	AT5G64270	2	62	AT5G57345	6	93	AT4G24820	2	203
AT5G54260	1	1	AT1G33340	4	4	AT3G45610	4	7	AT3G57170	2	10	AT4G34500	4	14	AT5G64000	1	18	AT1G74710	1	24	AT4G11410	4	29	AT2G44840	4	37	AT3G06810	1	47	AT5G64460	2	62	AT5G61240	1	93	AT5G60600	1	203
AT5G55840	4	1	AT1G33440	4	4	AT3G45880	1	7	AT3G57220	1	10	AT4G35190	4	14	AT5G64480	7	18	AT1G76070	6	24	AT4G12000	1	29	AT2G45310	1	37	AT3G07950	1	47	AT1G01080	2	63	AT5G64860	1	93	AT5G65480	7	203
AT5G56070	7	1	AT1G48260	4	4	AT3G46130	6	7	AT3G57430	4	10	AT4G37010	2	14	AT5G64600	4	18	AT1G76340	2	24	AT4G12570	2	29	AT3G01015	4	37	AT3G09750	13	47	AT1G01130	6	63	AT1G01120	4	94	AT5G67590	1	203
AT5G56110	4	1	AT1G49390	6	4	AT3G47530	6	7	AT3G57540	4	10	AT4G37480	1	14	AT5G65540	2	18	AT1G79060	6	24	AT4G13460	4	29	AT3G01160	2	37	AT3G10330	1	47	AT1G01990	9	63	AT1G03890	5	94	AT1G48830	2	204
AT5G56640	1	1	AT1G49520	1	4	AT3G49660	1	7	AT3G58540	13	10	AT4G38950	4	14	AT5G65880	13	18	AT1G80690	4	24	AT4G14240	2	29	AT3G02950	2	37	AT3G11730	2	47	AT1G13560	2	63	AT1G07040	1	94	AT1G54080	2	204
AT5G56700	11	1	AT1G50520	6	4	AT3G49760	4	7	AT3G58620	2	10	AT4G39590	8	14	AT5G66750	2	18	AT2G01150	2	24	AT4G16340	2	29	AT3G03320	1	37	AT3G12340	1	47	AT1G16000	6	63	AT1G14720	4	94	AT5G57660	3	204
AT5G57260	6	1	AT1G50730	2	4	AT3G50320	13	7	AT3G59120	11	10	AT4G39740	1	14	AT5G67400	5	18	AT2G01800	6	24	AT4G19500	9	29	AT3G03340	2	37	AT3G14180	4	47	AT1G16740	1	63	AT1G20110	2	94	AT5G64310	11	204
AT5G58750	1	1	AT1G51820	6	4	AT3G50570	11	7	AT3G60400	4	10	AT5G01770	1	14	AT1G02450	11	19	AT2G02950	7	24	AT4G19850	5	29	AT3G05350	1	37	AT3G15090	1	47	AT1G28140	1	63	AT1G22410	1	94	AT1G17840	4	205
AT5G58784	1	1	AT1G51890	6	4	AT3G51480	6	7	AT3G61170	4	10	AT5G02580	5	14	AT1G03100	4	19	AT2G04680	9	24	AT4G20130	3	29	AT3G05830	6	37	AT3G15605	6	47	AT1G35780	4	63	AT1G22890	12	94	AT1G66850	6	205
AT5G59190	6	1	AT1G52530	2	4	AT3G51940	6	7	AT3G61210	1	10	AT5G03250	4	14	AT1G03110	1	19	AT2G07760	7	24	AT4G20320	2	29	AT3G06110	2	37	AT3G16740	11	47	AT1G44970	5	63	AT1G25280	4	94	AT1G66970	1	205
AT5G59200	4	1	AT1G52560	1	4	AT3G51960	4	7	AT3G61930	9	10	AT5G03690	2	14	AT1G04620	1	19	AT2G14080	9	24	AT4G22720	1	29	AT3G06450	2	37	AT3G18210	1	47	AT1G47740	4	63	AT1G50920	1	94	AT2G20820	4	205
AT5G59260	6	1	AT1G52770	4	4	AT3G52540	6	7	AT3G62000	1	10	AT5G04670	2	14	AT1G05000	2	19	AT2G17590	11	24	AT4G23750	3	29	AT3G09810	1	37	AT3G18630	1	47	AT1G53570	4	63	AT1G62510	6	94	AT3G15630	6	205
AT5G59580	6	1	AT1G52920	1	4	AT3G53210	4	7	AT3G62710	4	10	AT5G04820	5	14	AT1G07450	3	19	AT2G17750	8	24	AT4G24020	4	29	AT3G11210	2	37	AT3G20500	4	47	AT1G54460	4	63	AT1G68300	1	94	AT5G46020	2	205
AT5G59660	6	1	AT1G53100	4	4	AT3G54630	2	7	AT3G62890	6	10	AT5G05310	1	14	AT1G08800	4	19	AT2G19470	3	24	AT4G26430	2	29	AT3G12250	6	37	AT3G21110	1	47	AT1G69760	7	63	AT1G74270	2	94	AT1G76990	4	206
AT5G60310	6	1	AT1G54330	4	4	AT3G55370	6	7	AT3G63380	4	10	AT5G06830	2	14	AT1G08940	1	19	AT2G20980	2	24	AT4G27690	2	29	AT3G12320	6	37	AT3G24520	4	47	AT1G70730	1	63	AT1G75460	1	94	AT2G42310	2	206
AT5G61400	5	1	AT1G55430	11	4	AT3G55710	6	7	AT3G63480	2	10	AT5G07590	2	14	AT1G09090	4	19	AT2G21070	1	24	AT4G28490	4	29	AT3G13000	4	37	AT3G43590	2	47	AT1G73940	4	63	AT1G77610	2	94	AT5G13850	2	206
AT5G61470	5	1	AT1G55830	2	4	AT3G55950	4	7	AT4G00460	4	10	AT5G07770	2	14	AT1G09380	6	19	AT2G22340	11	24	AT4G29330	2	29	AT3G13740	1	37	AT3G44620	1	47	AT1G75390	4	63	AT1G79690	1	94	AT1G50320	1	207
AT5G61620	3	1	AT1G55940	6	4	AT3G56100	4	7	AT4G00900	2	10	AT5G07870	6	14	AT1G11020	2	19	AT2G23390	1	24	AT4G31310	1	29	AT3G16560	4	37	AT3G49490	7	47	AT1G78290	4	63	AT2G26140	1	94	AT1G70850	7	207
AT5G61890	4	1	AT1G59780	6	4	AT3G57270	4	7	AT4G00990	4	10	AT5G08350	4	14	AT1G12200	2	19	AT2G23540	4	24	AT4G31390	1	29	AT3G17465	1	37	AT3G53980	5	47	AT1G79210	1	63	AT2G26230	1	94	AT4G01310	1	207
AT5G61940	4	1	AT1G59980	1	4	AT3G57600	4	7	AT4G02390	1	10	AT5G09860	2	14	AT1G12470	2	19	AT2G23690	6	24	AT4G31410	4	29	AT3G21560	6	37	AT3G56740	2	47	AT2G17800	4	63	AT2G32720	2	94	AT5G62000	6	207
AT5G62310	2	1	AT1G60280	11	4	AT3G57780	4	7	AT4G02710	5	10	AT5G11250	9	14	AT1G15110	2	19	AT2G24290	5	24	AT4G32140	2	29	AT3G23690	4	37	AT3G60030	6	47	AT2G19620	2	63	AT2G42490	1	94	AT1G52410	11	208
AT5G62420	4	1	AT1G60930	1	4	AT3G59030	6	7	AT4G02730	1	10	AT5G11370	8	14	AT1G15430	4	19	AT2G24600	1	24	AT4G33530	4	29	AT3G25200	11	37	AT3G60130	5	47	AT2G20690	1	63	AT3G02550	4	94	AT1G80920	1	208
AT5G62800	5	1	AT1G61410	6	4	AT3G59410	2	7	AT4G03500	6	10	AT5G11800	1	14	AT1G16500	6	19	AT2G25140	1	24	AT4G36650	1	29	AT3G27530	2	37	AT3G62010	2	47	AT2G21600	2	63	AT3G15390	4	94	AT2G30490	4	208
AT5G62850	6	1	AT1G61560	6	4	AT3G59430	9	7	AT4G04740	4	10	AT5G14450	6	14	AT1G16510	4	19	AT2G25730	2	24	AT4G36710	4	29	AT3G29200	1	37	AT3G62190	4	47	AT2G27190	4	63	AT3G20060	2	94	AT4G21630	4	208
AT5G65070	4	1	AT1G62280	1	4	AT3G60290	4	7	AT4G09550	2	10	AT5G14850	1	14	AT1G17455	3	19	AT2G25790	4	24	AT4G37660	1	29	AT3G43290	13	37	AT4G01030	4	47	AT2G29340	4	63	AT3G21690	6	94	AT1G12780	1	209
AT5G65100	4	1	AT1G62720	7	4	AT3G60540	2	7	AT4G09680	4	10	AT5G15020	2	14	AT1G18160	3	19	AT2G26000	2	24	AT4G38040	4	29	AT3G45240	2	37	AT4G02060	1	47	AT2G36390	1	63	AT3G28900	2	94	AT1G13110	6	209
AT5G65570	4	1	AT1G66020	7	4	AT3G60580	6	7	AT4G11450	5	10	AT5G15390	1	14	AT1G18340	2	19	AT2G26260	1	24	AT4G38080	11	29	AT3G51760	7	37	AT4G02610	1	47	AT2G40430	2	63	AT3G52140	2	94	AT1G14980	1	209
AT5G66710	4	1	AT1G66470	4	4	AT3G62620	7	7	AT4G11640	1	10	AT5G15710	4	14	AT1G18850	4	19	AT2G26650	4	24	AT4G38230	4	29	AT3G53710	2	37	AT4G02940	3	47	AT2G43820	6	63	AT3G58140	1	94	AT3G46000	4	209
AT5G67000	4	1	AT1G67180	2	4	AT4G00680	4	7	AT4G12750	3	10	AT5G16520	6	14	AT1G19220	4	19	AT2G26770	4	24	AT4G39870	2	29	AT3G54200	4	37	AT4G03430	2	47	AT2G44920	1	63	AT3G60420	1	94	AT3G63520	3	209
AT1G01560	3	2	AT1G67420	1	4	AT4G00980	2	7	AT4G13345	2	10	AT5G18430	4	14	AT1G19480	1	19	AT2G26810	1	24	AT5G01910	7	29	AT3G55470	2	37	AT4G04350	1	47	AT3G03470	6	63	AT4G36250	1	94	AT4G01100	2	209
AT1G02710	13	2	AT1G68460	1	4	AT4G01140	4	7	AT4G13630	4	10	AT5G19320	2	14	AT1G20070	11	19	AT2G27110	6	24	AT5G01930	4	29	AT3G58010	2	37	AT4G08960	2	47	AT3G09940	1	63	AT5G08330	4	94	AT5G20920	2	209
AT1G03070	1	2	AT1G68500	9	4	AT4G02660	2	7	AT4G14290	1	10	AT5G19730	4	14	AT1G20890	3	19	AT2G28410	7	24	AT5G02590	1	29	AT3G58670	4	37	AT4G09580	1	47	AT3G15530	1	63	AT5G13190	4	94	AT1G12000	1	210
AT1G03300	6	2	AT1G68630	6	4	AT4G03340	4	7	AT4G15690	5	10	AT5G19960	1	14	AT1G21070	2	19	AT2G29760	4	24	AT5G07680	4	29	AT3G59910	4	37	AT4G10040	2	47	AT3G19910	2	63	AT5G58220	1	94	AT1G15340	4	210
AT1G03540	4	2	AT1G68880	4	4	AT4G04490	7	7	AT4G15820	4	10	AT5G20940	4	14	AT1G22510	2	19	AT2G29880	7	24	AT5G09760	4	29	AT3G61190	5	37	AT4G10710	1	47	AT3G20920	2	63	AT5G64840	1	94	AT3G15000	6	210
AT1G04500	2	2	AT1G69500	4	4	AT4G08940	4	7	AT4G16750	5	10	AT5G22700	8	14	AT1G23800	1	19	AT2G31930	7	24	AT5G09770	1	29	AT3G61490	4	37	AT4G13020	2	47	AT3G25800	2	63	AT5G67220	2	94	AT3G15190	3	210
AT1G05330	11	2	AT1G69880	2	4	AT4G09990	4	7	AT4G16920	8	10	AT5G23550	2	14	AT1G28260	2	19	AT2G32440	5	24	AT5G09960	6	29	AT3G62240	2	37	AT4G13670	1	47	AT3G45600	4	63	AT1G27090	4	95	AT3G15850	1	210
AT1G05470	4	2	AT1G69970	7	4	AT4G10010	4	7	AT4G17505	6	10	AT5G24000	1	14	AT1G28760	3	19	AT2G33880	5	24	AT5G10490	1	29	AT4G00490	3	37	AT4G15420	2	47	AT3G52400	3	63	AT1G44000	1	95	AT3G56490	1	210
AT1G05600	5	2	AT1G70270	9	4	AT4G10220	6	7	AT4G17895	2	10	AT5G24100	4	14	AT1G30520	1	19	AT2G37460	6	24	AT5G10810	2	29	AT4G11160	1	37	AT4G15900	1	47	AT3G53180	1	63	AT1G63970	1	95	AT4G11600	2	210
AT1G05690	2	2	AT1G70880	8	4	AT4G11130	2	7	AT4G18360	2	10	AT5G24310	4	14	AT1G34010	6	19	AT2G40970	3	24	AT5G11260	3	29	AT4G13220	3	37	AT4G17880	4	47	AT3G57990	4	63	AT2G01530	8	95	AT4G29060	1	210
AT1G06140	4	2	AT1G71420	4	4	AT4G11140	3	7	AT4G18630	9	10	AT5G25240	8	14	AT1G34270	4	19	AT2G41070	5	24	AT5G11850	3	29	AT4G14465	7	37	AT4G18950	2	47	AT3G61460	2	63	AT2G17560	4	95	AT4G38220	1	210
AT1G06340	4	2	AT1G71890	2	4	AT4G11900	6	7	AT4G19095	13	10	AT5G26310	6	14	AT1G34550	4	19	AT2G41290	4	24	AT5G12290	2	29	AT4G15110	2	37	AT4G23885	7	47	AT4G01110	6	63	AT2G21385	2	95	AT5G27770	2	210
AT1G06710	4	2	AT1G72110	4	4	AT4G15330	5	7	AT4G19400	5	10	AT5G26330	5	14	AT1G34770	2	19	AT2G41760	2	24	AT5G15310	4	29	AT4G16100	4	37	AT4G26860	1	47	AT4G02150	2	63	AT2G21490	8	95	AT5G65020	4	210
AT1G06990	6	2	AT1G72240	11	4	AT4G17695	4	7	AT4G21020	6	10	AT5G27210	4	14	AT1G35220	2	19	AT2G42120	1	24	AT5G16280	2	29	AT4G19040	4	37	AT4G29140	4	47	AT4G03030	2	63	AT2G21960	1	95	AT2G37190	2	211
AT1G07880	3	2	AT1G72500	1	4	AT4G18430	2	7	AT4G21610	3	10	AT5G28620	13	14	AT1G47230	3	19	AT2G42190	6	24	AT5G17070	2	29	AT4G20400	2	37	AT4G31800	4	47	AT4G24390	4	63	AT2G32920	2	95	AT3G05530	1	211
AT1G08065	5	2	AT1G73290	6	4	AT4G18470	5	7	AT4G23410	4	10	AT5G35570	4	14	AT1G48470	2	19	AT2G42200	4	24	AT5G20120	4	29	AT4G24060	4	37	AT4G33410	2	47	AT4G24620	1	63	AT2G44860	2	95	AT4G33865	1	211
AT1G09030	6	2	AT1G76280	2	4	AT4G18500	13	7	AT4G23440	1	10	AT5G36930	8	14	AT1G50300	2	19	AT2G44730	4	24	AT5G22620	1	29	AT4G25810	6	37	AT4G34090	2	47	AT4G31720	2	63	AT3G06720	2	95	AT5G17770	2	211
AT1G09600	4	2	AT1G76370	4	4	AT4G19440	4	7	AT4G23840	1	10	AT5G38300	7	14	AT1G50620	2	19	AT2G45720	4	24	AT5G22940	2	29	AT4G26500	1	37	AT4G34430	2	47	AT4G32590	1	63	AT3G10230	1	95	AT5G65430	3	211
AT1G09680	4	2	AT1G76430	4	4	AT4G19660	4	7	AT4G24010	6	10	AT5G40500	2	14	AT1G50630	4	19	AT2G45800	4	24	AT5G23190	4	29	AT4G28100	5	37	AT4G35580	6	47	AT4G33740	6	63	AT3G12930	1	95	AT2G29550	4	212
AT1G09890	4	2	AT1G79320	2	4	AT4G21060	4	7	AT4G24530	4	10	AT5G40540	4	14	AT1G53460	6	19	AT2G46710	2	24	AT5G23330	1	29	AT4G32180	2	37	AT4G36770	6	47	AT4G35310	4	63	AT3G51590	6	95	AT2G31360	1	212
AT1G10690	7	2	AT1G79640	2	4	AT4G21440	4	7	AT4G24630	4	10	AT5G40960	4	14	AT1G56590	2	19	AT2G47130	6	24	AT5G27340	13	29	AT4G32640	2	37	AT5G02280	2	47	AT4G35860	2	63	AT3G60240	2	95	AT2G37110	4	212
AT1G10730	2	2	AT1G79760	6	4	AT4G21780	8	7	AT4G24900	2	10	AT5G42630	4	14	AT1G58120	4	19	AT2G47600	2	24	AT5G35910	1	29	AT4G32690	1	37	AT5G03230	4	47	AT4G36780	4	63	AT3G60900	6	95	AT3G20820	4	212
AT1G10800	7	2	AT1G80370	3	4	AT4G23000	1	7	AT4G25000	1	10	AT5G42880	6	14	AT1G58340	4	19	AT2G48030	1	24	AT5G37010	6	29	AT4G35360	2	37	AT5G09670	2	47	AT4G37880	2	63	AT4G00730	4	95	AT3G30390	3	212
AT1G11290	4	2	AT1G80450	6	4	AT4G23130	7	7	AT4G26600	1	10	AT5G43140	2	14	AT1G58470	4	19	AT3G01680	7	24	AT5G39020	6	29	AT4G36380	5	37	AT5G10300	4	47	AT4G39220	2	63	AT4G00830	2	95	AT3G49220	6	212
AT1G11730	4	2	AT1G80660	4	4	AT4G24410	13	7	AT4G28560	4	10	AT5G44310	5	14	AT1G59720	4	19	AT3G02320	1	24	AT5G40200	1	29	AT4G38370	1	37	AT5G10470	2	47	AT4G39640	1	63	AT4G17830	1	95	AT4G23470	2	212
AT1G12040	4	2	AT2G01460	1	4	AT4G24970	2	7	AT4G29380	1	10	AT5G45960	4	14	AT1G62970	2	19	AT3G03210	2	24	AT5G41330	2	29	AT5G02830	2	37	AT5G11970	4	47	AT5G02810	3	63	AT4G27600	1	95	AT1G03630	1	213
AT1G12560	5	2	AT2G04540	1	4	AT4G25280	2	7	AT4G29690	1	10	AT5G46520	9	14	AT1G63100	4	19	AT3G03490	2	24	AT5G41920	4	29	AT5G02940	1	37	AT5G12420	4	47	AT5G10160	1	63	AT4G36530	1	95	AT2G38140	4	213
AT1G12700	7	2	AT2G04560	1	4	AT4G25380	3	7	AT4G30060	4	10	AT5G46550	4	14	AT1G63740	9	19	AT3G05990	4	24	AT5G43230	4	29	AT5G03905	1	37	AT5G14710	2	47	AT5G17160	4	63	AT5G07370	2	95	AT5G20900	4	213
AT1G13130	1	2	AT2G05580	13	4	AT4G25480	5	7	AT4G32350	4	10	AT5G46560	4	14	AT1G63850	4	19	AT3G06530	2	24	AT5G44520	1	29	AT5G04280	1	37	AT5G16210	2	47	AT5G17710	1	63	AT5G13770	4	95	AT5G52840	2	213
AT1G13290	4	2	AT2G05760	4	4	AT4G25490	5	7	AT4G32920	4	10	AT5G47740	6	14	AT1G64200	2	19	AT3G08960	2	24	AT5G46410	2	29	AT5G04560	1	37	AT5G17910	6	47	AT5G24400	1	63	AT5G17310	1	95	AT1G27290	6	214
AT1G13410	6	2	AT2G07280	12	4	AT4G27480	4	7	AT4G32970	2	10	AT5G48650	4	14	AT1G65470	4	19	AT3G09270	6	24	AT5G47020	4	29	AT5G04930	2	37	AT5G18620	2	47	AT5G25560	2	63	AT5G19950	2	95	AT1G55260	4	214
AT1G13590	11	2	AT2G10970	11	4	AT4G31805	6	7	AT4G33160	4	10	AT5G48730	4	14	AT1G66080	2	19	AT3G09430	1	24	AT5G47900	1	29	AT5G05110	4	37	AT5G20040	1	47	AT5G27430	2	63	AT5G35460	2	95	AT4G27130	2	214
AT1G14040	2	2	AT2G12190	6	4	AT4G33990	4	7	AT4G33770	2	10	AT5G48990	7	14	AT1G66750	2	19	AT3G09920	4	24	AT5G49390	2	29	AT5G05960	4	37	AT5G24300	1	47	AT5G45420	2	63	AT5G37360	4	95	AT5G15780	6	214
AT1G14080	4	2	AT2G15300	4	4	AT4G34400	6	7	AT4G35180	4	10	AT5G49110	2	14	AT1G67490	1	19	AT3G10760	3	24	AT5G49610	4	29	AT5G06210	2	37	AT5G24890	5	47	AT5G49760	4	63	AT5G44650	3	95	AT5G43780	2	214
AT1G14750	2	2	AT2G15780	5	4	AT4G35500	2	7	AT4G35350	3	10	AT5G51080	1	14	AT1G69180	6	19	AT3G10890	4	24	AT5G50335	8	29	AT5G08380	1	37	AT5G25270	2	47	AT5G53620	4	63	AT5G62680	5	95	AT3G02180	4	215
AT1G14760	6	2	AT2G16980	1	4	AT4G35987	1	7	AT4G36550	5	10	AT5G52380	2	14	AT1G69680	2	19	AT3G11770	6	24	AT5G51880	1	29	AT5G11030	4	37	AT5G26030	1	47	AT5G55610	4	63	AT5G64080	6	95	AT3G04720	5	215
AT1G16070	2	2	AT2G17600	11	4	AT4G36140	8	7	AT4G36930	4	10	AT5G52870	7	14	AT1G70590	1	19	AT3G12100	1	24	AT5G52210	2	29	AT5G14370	4	37	AT5G27230	4	47	AT5G57580	4	63	AT1G04800	13	96	AT4G38680	1	215
AT1G16150	6	2	AT2G18970	13	4	AT4G36470	6	7	AT4G38120	2	10	AT5G53830	6	14	AT1G71410	1	19	AT3G12980	2	24	AT5G52520	1	29	AT5G17410	2	37	AT5G37480	4	47	AT5G58782	1	63	AT1G29680	1	96	AT5G23060	3	215
AT1G16330	2	2	AT2G19130	6	4	AT4G37110	2	7	AT4G38180	6	10	AT5G54070	4	14	AT1G71740	6	19	AT3G13180	1	24	AT5G53280	4	29	AT5G18200	1	37	AT5G51140	1	47	AT5G61900	2	63	AT1G50490	2	96	AT1G58270	6	216
AT1G16420	2	2	AT2G19330	1	4	AT4G39490	6	7	AT4G38410	9	10	AT5G54590	4	14	AT1G71900	3	19	AT3G14120	2	24	AT5G53470	1	29	AT5G20790	8	37	AT5G56940	1	47	AT5G63180	5	63	AT1G71480	1	96	AT5G62190	1	216
AT1G16440	4	2	AT2G20625	11	4	AT4G39830	2	7	AT5G01200	3	10	AT5G54880	1	14	AT1G73120	7	19	AT3G14280	6	24	AT5G53940	2	29	AT5G22300	1	37	AT5G57030	1	47	AT5G64240	2	63	AT1G71860	2	96	AT2G46330	5	217
AT1G16650	1	2	AT2G21100	6	4	AT5G01660	1	7	AT5G02440	7	10	AT5G54910	2	14	AT1G73950	2	19	AT3G14410	2	24	AT5G54790	7	29	AT5G23140	1	37	AT5G57900	2	47	AT5G65950	2	63	AT1G73500	2	96	AT3G03150	6	217
AT1G17300	11	2	AT2G21780	11	4	AT5G02640	6	7	AT5G03020	7	10	AT5G56490	1	14	AT1G74510	4	19	AT3G14750	4	24	AT5G56500	1	29	AT5G24316	11	37	AT5G57930	4	47	AT1G04030	4	64	AT1G75930	6	96	AT4G00720	4	217
AT1G17310	4	2	AT2G22760	4	4	AT5G02670	9	7	AT5G04500	1	10	AT5G56770	4	14	AT1G75090	1	19	AT3G15250	9	24	AT5G57150	4	29	AT5G25520	2	37	AT5G58790	13	47	AT1G05490	1	64	AT1G79280	2	96	AT4G31340	4	217
AT1G17610	8	2	AT2G23260	6	4	AT5G04120	1	7	AT5G04960	6	10	AT5G57620	4	14	AT1G75980	2	19	AT3G17520	11	24	AT5G58575	2	29	AT5G25940	6	37	AT5G61810	2	47	AT1G07010	1	64	AT1G80070	2	96	AT1G71500	1	218
AT1G17960	1	2	AT2G24140	6	4	AT5G04270	2	7	AT5G05850	1	10	AT5G57780	5	14	AT1G76240	6	19	AT3G19550	6	24	AT5G59300	2	29	AT5G32470	1	37	AT5G62650	4	47	AT1G08560	3	64	AT2G01410	1	96	AT2G40000	4	218
AT1G18860	4	2	AT2G25090	4	4	AT5G04460	2	7	AT5G05890	6	10	AT5G60270	6	14	AT1G77240	1	19	AT3G20930	4	24	AT5G61450	1	29	AT5G37380	4	37	AT5G63540	2	47	AT1G11480	4	64	AT2G14170	1	96	AT2G43460	2	218
AT1G19230	4	2	AT2G25160	7	4	AT5G04840	4	7	AT5G06550	2	10	AT5G61290	2	14	AT1G77810	4	19	AT3G20970	1	24	AT5G62140	1	29	AT5G40690	6	37	AT5G63810	4	47	AT1G14830	2	64	AT2G24765	2	96	AT3G19760	2	218
AT1G20230	4	2	AT2G25220	4	4	AT5G05460	1	7	AT5G06790	6	10	AT5G61370	5	14	AT1G77890	4	19	AT3G21570	9	24	AT5G62550	6	29	AT5G41410	6	37	AT5G64300	1	47	AT1G20850	4	64	AT2G27960	2	96	AT3G55360	1	218
AT1G20730	1	2	AT2G25300	4	4	AT5G06070	4	7	AT5G06850	4	10	AT5G61880	2	14	AT1G78110	6	19	AT3G21640	2	24	AT5G62990	4	29	AT5G42000	2	37	AT5G65260	2	47	AT1G21380	4	64	AT2G29980	3	96	AT5G47570	3	218
AT1G22130	4	2	AT2G26410	4	4	AT5G06640	11	7	AT5G07390	4	10	AT5G62760	1	14	AT1G78260	4	19	AT3G23590	4	24	AT5G63640	4	29	AT5G43020	4	37	AT5G66320	6	47	AT1G22140	4	64	AT2G37550	2	96	AT5G66040	1	218
AT1G22480	5	2	AT2G26850	4	4	AT5G07070	6	7	AT5G07400	2	10	AT5G63710	4	14	AT2G02120	6	19	AT3G24740	4	24	AT5G64660	4	29	AT5G43430	1	37	AT5G67110	4	47	AT1G24100	6	64	AT2G38670	2	96	AT1G07080	2	219
AT1G23540	4	2	AT2G26870	1	4	AT5G09280	6	7	AT5G11010	1	10	AT5G63970	4	14	AT2G02370	1	19	AT3G25410	1	24	AT5G64880	9	29	AT5G45650	4	37	AT1G01510	1	48	AT1G30970	2	64	AT2G46080	4	96	AT1G36980	2	219
AT1G24000	7	2	AT2G27380	11	4	AT5G09690	3	7	AT5G11350	2	10	AT5G63990	1	14	AT2G02700	11	19	AT3G26850	4	24	AT1G01360	4	30	AT5G50790	6	37	AT1G01725	8	48	AT1G55805	1	64	AT3G14930	1	96	AT2G23120	9	219
AT1G24620	2	2	AT2G27790	2	4	AT5G11230	2	7	AT5G11610	4	10	AT5G64180	4	14	AT2G03710	6	19	AT3G27340	1	24	AT1G02660	3	30	AT5G54380	4	37	AT1G02410	1	48	AT1G59750	6	64	AT3G24080	2	96	AT2G25490	2	219
AT1G27140	6	2	AT2G27990	4	4	AT5G11310	5	7	AT5G12900	4	10	AT5G64390	4	14	AT2G03850	9	19	AT3G27470	4	24	AT1G04625	6	30	AT5G56100	11	37	AT1G02475	1	48	AT1G78490	6	64	AT3G46560	2	96	AT3G02560	2	219
AT1G28430	5	2	AT2G29480	6	4	AT5G12450	11	7	AT5G13480	1	10	AT5G64510	3	14	AT2G04830	11	19	AT3G28340	4	24	AT1G05385	3	30	AT5G57785	11	37	AT1G03590	4	48	AT1G79390	4	64	AT3G56070	1	96	AT4G17040	1	219
AT1G28640	6	2	AT2G29620	6	4	AT5G13870	4	7	AT5G14940	4	10	AT5G65140	4	14	AT2G05350	9	19	AT3G28720	3	24	AT1G06320	6	30	AT5G58730	1	37	AT1G04810	2	48	AT2G01100	4	64	AT4G11380	2	96	AT4G23100	1	219
AT1G28690	4	2	AT2G30790	1	4	AT5G14150	6	7	AT5G15010	6	10	AT5G66070	4	14	AT2G15570	1	19	AT3G42660	1	24	AT1G07650	6	30	AT5G60400	9	37	AT1G05040	11	48	AT2G01680	6	64	AT4G17890	2	96	AT5G35360	1	219
AT1G29270	6	2	AT2G32660	6	4	AT5G14560	13	7	AT5G15190	11	10	AT1G02180	5	15	AT2G15660	6	19	AT3G43270	6	24	AT1G08090	1	30	AT5G62570	4	37	AT1G06650	6	48	AT2G18510	2	64	AT4G19860	1	96	AT1G02305	2	220
AT1G30610	2	2	AT2G33100	4	4	AT5G15540	2	7	AT5G16100	6	10	AT1G02470	1	15	AT2G15830	11	19	AT3G43960	4	24	AT1G08660	2	30	AT5G63260	4	37	AT1G10410	2	48	AT2G25310	2	64	AT4G20860	6	96	AT2G33370	2	220
AT1G30710	7	2	AT2G33290	4	4	AT5G16690	2	7	AT5G18060	7	10	AT1G05575	11	15	AT2G16380	6	19	AT3G46290	4	24	AT1G08920	6	30	AT5G64380	1	37	AT1G13740	4	48	AT2G27450	1	64	AT4G21160	2	96	AT3G14100	2	220
AT1G31050	6	2	AT2G33820	2	4	AT5G16870	1	7	AT5G18525	2	10	AT1G06470	2	15	AT2G16720	5	19	AT3G46490	1	24	AT1G09020	2	30	AT5G65490	2	37	AT1G15380	1	48	AT2G31440	2	64	AT4G29130	4	96	AT3G15460	2	220
AT1G31430	6	2	AT2G34315	11	4	AT5G17270	1	7	AT5G19170	6	10	AT1G07260	6	15	AT2G18350	4	19	AT3G46660	6	24	AT1G09390	6	30	AT5G67440	4	37	AT1G17140	6	48	AT2G32810	4	64	AT4G33680	1	96	AT4G17520	4	220
AT1G31630	6	2	AT2G35585	4	4	AT5G19310	2	7	AT5G19880	4	10	AT1G08270	2	15	AT2G19640	2	19	AT3G48500	3	24	AT1G09940	1	30	AT1G02070	4	38	AT1G18490	3	48	AT2G33410	4	64	AT5G23450	2	96	AT5G23940	6	220
AT1G31690	1	2	AT2G35740	1	4	AT5G19520	4	7	AT5G19920	2	10	AT1G09800	1	15	AT2G20100	5	19	AT3G53100	4	24	AT1G10030	2	30	AT1G05060	4	38	AT1G20950	1	48	AT2G37640	5	64	AT5G46630	2	96	AT5G64130	4	220
AT1G31720	5	2	AT2G36660	2	4	AT5G20360	2	7	AT5G20450	4	10	AT1G10380	6	15	AT2G20620	11	19	AT3G55050	4	24	AT1G11200	2	30	AT1G06690	1	38	AT1G21650	1	48	AT2G39450	2	64	AT5G53350	1	96	AT1G68560	1	221
AT1G31950	7	2	AT2G36710	4	4	AT5G20550	6	7	AT5G23130	2	10	AT1G11870	1	15	AT2G22850	4	19	AT3G55110	4	24	AT1G12370	1	30	AT1G09980	2	38	AT1G22920	2	48	AT2G39870	9	64	AT5G55230	4	96	AT2G28900	4	221
AT1G32250	2	2	AT2G36730	6	4	AT5G20850	1	7	AT5G23170	4	10	AT1G13000	4	15	AT2G22890	1	19	AT3G58100	4	24	AT1G15060	1	30	AT1G10170	2	38	AT1G26300	3	48	AT2G43350	1	64	AT5G57040	1	96	AT2G32690	11	221
AT1G32950	4	2	AT2G37140	9	4	AT5G22690	9	7	AT5G23810	4	10	AT1G13030	3	15	AT2G23110	6	19	AT3G58520	6	24	AT1G17145	2	30	AT1G10230	2	38	AT1G31300	2	48	AT2G46370	4	64	AT5G64920	2	96	AT3G04290	4	221
AT1G33280	5	2	AT2G38490	6	4	AT5G23230	1	7	AT5G24270	4	10	AT1G13650	7	15	AT2G23180	6	19	AT3G61630	3	24	AT1G17710	2	30	AT1G12250	1	38	AT1G33230	2	48	AT3G01820	1	64	AT5G66120	1	96	AT3G16250	1	221
AT1G34670	4	2	AT2G39320	3	4	AT5G23400	4	7	AT5G24390	2	10	AT1G15010	4	15	AT2G24960	6	19	AT3G62860	4	24	AT1G18190	2	30	AT1G14950	8	38	AT1G33270	2	48	AT3G03270	4	64	AT1G06000	6	97	AT5G43830	4	221
AT1G35530	1	2	AT2G39410	2	4	AT5G25490	2	7	AT5G25480	1	10	AT1G16060	6	15	AT2G25780	4	19	AT4G00180	6	24	AT1G18890	4	30	AT1G15040	1	38	AT1G48240	2	48	AT3G05900	8	64	AT1G18070	2	97	AT1G80440	4	222
AT1G35550	2	2	AT2G40180	3	4	AT5G25880	1	7	AT5G26770	6	10	AT1G16260	6	15	AT2G27060	4	19	AT4G00950	8	24	AT1G20550	4	30	AT1G17550	3	38	AT1G49800	9	48	AT3G05970	2	64	AT1G20200	2	97	AT3G17800	3	222
AT1G36340	2	2	AT2G40670	4	4	AT5G27620	2	7	AT5G27630	3	10	AT1G16780	1	15	AT2G27775	9	19	AT4G01220	2	24	AT1G20830	4	30	AT1G18580	4	38	AT1G52980	2	48	AT3G06610	2	64	AT1G25490	2	97	AT4G33720	4	222
AT1G36640	12	2	AT2G42290	4	4	AT5G38120	4	7	AT5G33300	4	10	AT1G16820	4	15	AT2G28200	6	19	AT4G01650	1	24	AT1G21370	2	30	AT1G18880	5	38	AT1G53400	2	48	AT3G13062	2	64	AT1G31130	4	97	AT5G53560	2	222
AT1G44224	11	2	AT2G42350	4	4	AT5G38150	6	7	AT5G37630	2	10	AT1G17430	4	15	AT2G28510	4	19	AT4G01660	1	24	AT1G22970	4	30	AT1G19140	1	38	AT1G54490	2	48	AT3G13470	1	64	AT1G53840	6	97	AT1G73600	1	223
AT1G44830	4	2	AT2G43140	4	4	AT5G39420	4	7	AT5G37690	4	10	AT1G20910	2	15	AT2G28810	4	19	AT4G02210	6	24	AT1G23570	4	30	AT1G20430	6	38	AT1G63110	2	48	AT3G51160	1	64	AT1G54320	2	97	AT2G17390	1	224
AT1G46696	13	2	AT2G43660	4	4	AT5G39900	1	7	AT5G38360	1	10	AT1G21200	6	15	AT2G29490	6	19	AT4G02630	4	24	AT1G23610	9	30	AT1G22050	4	38	AT1G64770	4	48	AT3G61600	2	64	AT1G55450	1	97	AT3G27160	3	224
AT1G47370	9	2	AT2G43670	4	4	AT5G40210	6	7	AT5G39960	1	10	AT1G21710	1	15	AT2G29540	2	19	AT4G10330	8	24	AT1G26290	11	30	AT1G25390	4	38	AT1G66090	9	48	AT3G62380	7	64	AT1G56200	8	97	AT4G37300	4	224
AT1G47400	12	2	AT2G43880	6	4	AT5G40460	7	7	AT5G40550	3	10	AT1G21890	6	15	AT2G31240	1	19	AT4G11780	7	24	AT1G26520	1	30	AT1G26740	3	38	AT1G77000	2	48	AT4G03110	2	64	AT1G60780	2	97	AT5G14920	5	224
AT1G47485	10	2	AT2G44560	4	4	AT5G40470	2	7	AT5G41070	4	10	AT1G22440	4	15	AT2G31960	6	19	AT4G12830	1	24	AT1G26820	2	30	AT1G26800	2	38	AT1G78270	6	48	AT4G11100	11	64	AT1G64650	2	97	AT2G24790	3	225
AT1G47610	4	2	AT2G44570	6	4	AT5G42440	4	7	AT5G41100	4	10	AT1G23050	11	15	AT2G34450	4	19	AT4G13950	6	24	AT1G28370	3	30	AT1G28190	6	38	AT1G78890	6	48	AT4G21480	4	64	AT1G68250	11	97	AT2G38120	2	225
AT1G47620	6	2	AT2G44630	7	4	AT5G43000	11	7	AT5G41400	2	10	AT1G23230	2	15	AT2G35650	4	19	AT4G14010	6	24	AT1G28630	11	30	AT1G28440	4	38	AT1G80480	1	48	AT4G23870	11	64	AT1G68660	1	97	AT3G47250	6	225
AT1G47655	6	2	AT2G44930	7	4	AT5G43980	5	7	AT5G41850	1	10	AT1G23560	3	15	AT2G37320	4	19	AT4G14540	6	24	AT1G29690	4	30	AT1G28480	5	38	AT2G02710	1	48	AT4G25650	1	64	AT2G26330	4	97	AT4G27230	2	225
AT1G48070	11	2	AT2G45130	2	4	AT5G44510	9	7	AT5G41880	1	10	AT1G24140	2	15	AT2G38660	1	19	AT4G14560	6	24	AT1G30890	2	30	AT1G29500	6	38	AT2G18050	3	48	AT4G30480	1	64	AT2G30970	2	97	AT5G06320	6	225
AT1G48580	2	2	AT2G45420	4	4	AT5G44660	6	7	AT5G41900	1	10	AT1G25580	4	15	AT2G38820	4	19	AT4G16710	1	24	AT1G30910	1	30	AT1G30700	7	38	AT2G20725	1	48	AT4G30996	5	64	AT2G47420	1	97	AT1G17200	4	226
AT1G49210	4	2	AT2G45870	1	4	AT5G44740	1	7	AT5G42400	2	10	AT1G26620	5	15	AT2G39420	4	19	AT4G18130	1	24	AT1G33970	2	30	AT1G31170	1	38	AT2G21540	6	48	AT4G31130	4	64	AT3G01340	2	97	AT2G04030	2	226
AT1G49910	2	2	AT2G46300	6	4	AT5G44850	11	7	AT5G42830	6	10	AT1G26940	1	15	AT2G39500	6	19	AT4G18230	1	24	AT1G35510	4	30	AT1G32360	2	38	AT2G22300	4	48	AT4G32915	1	64	AT3G05500	4	97	AT2G44100	2	226
AT1G50590	1	2	AT2G46360	11	4	AT5G45020	1	7	AT5G46080	4	10	AT1G27120	4	15	AT2G40010	2	19	AT4G23260	7	24	AT1G35670	4	30	AT1G43910	6	38	AT2G24020	1	48	AT4G35040	4	64	AT3G12570	4	97	AT3G56240	2	226
AT1G50960	4	2	AT2G46660	4	4	AT5G45310	4	7	AT5G46270	9	10	AT1G28327	6	15	AT2G41370	1	19	AT4G23940	1	24	AT1G43680	11	30	AT1G44910	2	38	AT2G26890	2	48	AT4G37550	1	64	AT4G00400	4	97	AT5G12860	1	226
AT1G50970	2	2	AT2G46950	5	4	AT5G46350	4	7	AT5G46295	11	10	AT1G29195	6	15	AT2G42150	2	19	AT4G24000	6	24	AT1G47310	4	30	AT1G48430	1	38	AT2G38690	11	48	AT4G37590	4	64	AT4G04470	2	97	AT5G28840	1	226
AT1G51300	1	2	AT2G47810	4	4	AT5G46680	4	7	AT5G46300	11	10	AT1G29750	6	15	AT2G42670	4	19	AT4G24150	4	24	AT1G49350	1	30	AT1G48980	2	38	AT2G41250	1	48	AT4G39710	1	64	AT4G27280	2	97	AT5G45390	1	226
AT1G51420	1	2	AT2G47920	5	4	AT5G48770	8	7	AT5G46880	4	10	AT1G30300	1	15	AT2G42720	8	19	AT4G24660	6	24	AT1G53180	9	30	AT1G49400	1	38	AT2G41540	1	48	AT4G39880	1	64	AT4G28250	4	97	AT1G75350	1	227
AT1G51620	6	2	AT2G48080	3	4	AT5G48850	1	7	AT5G48630	2	10	AT1G31150	8	15	AT2G42760	6	19	AT4G25230	2	24	AT1G53380	5	30	AT1G52150	4	38	AT2G41560	4	48	AT4G39900	7	64	AT5G09460	7	97	AT3G11400	1	227
AT1G51840	6	2	AT3G01730	11	4	AT5G49700	8	7	AT5G49000	8	10	AT1G31500	2	15	AT2G44420	2	19	AT4G26010	4	24	AT1G60550	1	30	AT1G53170	4	38	AT2G41940	4	48	AT5G01460	2	64	AT5G11090	6	97	AT3G53890	2	227
AT1G51860	6	2	AT3G02800	2	4	AT5G50170	2	7	AT5G49560	2	10	AT1G32150	3	15	AT2G44430	2	19	AT4G26240	5	24	AT1G60650	1	30	AT1G53450	4	38	AT2G42530	11	48	AT5G02760	4	64	AT5G13120	1	97	AT5G26360	1	227
AT1G52060	4	2	AT3G02990	4	4	AT5G50280	2	7	AT5G50130	4	10	AT1G32330	3	15	AT2G46310	4	19	AT4G26640	4	24	AT1G66140	6	30	AT1G53560	6	38	AT2G43420	1	48	AT5G08160	2	64	AT5G14260	2	97	AT1G02140	2	228
AT1G52700	1	2	AT3G03240	5	4	AT5G51380	2	7	AT5G50740	6	10	AT1G32530	2	15	AT2G46420	2	19	AT4G31160	2	24	AT1G66880	4	30	AT1G53645	4	38	AT2G44640	4	48	AT5G13010	2	64	AT5G20730	4	97	AT1G15270	6	228
AT1G52950	9	2	AT3G03480	6	4	AT5G51850	7	7	AT5G50750	1	10	AT1G32560	6	15	AT2G46870	4	19	AT4G32450	4	24	AT1G67990	1	30	AT1G54240	6	38	AT2G47850	4	48	AT5G13100	5	64	AT5G28500	1	97	AT4G35260	1	228
AT1G53270	4	2	AT3G04010	5	4	AT5G52830	5	7	AT5G51680	6	10	AT1G49540	1	15	AT2G47050	8	19	AT4G32700	1	24	AT1G68710	3	30	AT1G54570	1	38	AT3G07060	1	48	AT5G13130	2	64	AT5G46750	2	97	AT5G58710	1	228
AT1G53420	6	2	AT3G04700	5	4	AT5G53590	6	7	AT5G52030	1	10	AT1G50360	2	15	AT3G01100	4	19	AT4G34750	5	24	AT1G69690	4	30	AT1G55310	2	38	AT3G09770	2	48	AT5G16160	8	64	AT5G59820	6	97	AT1G72020	4	229
AT1G53600	4	2	AT3G05370	8	4	AT5G55050	4	7	AT5G52050	4	10	AT1G51940	4	15	AT3G01530	6	19	AT4G35440	1	24	AT1G71691	4	30	AT1G56290	2	38	AT3G10160	1	48	AT5G18170	1	64	AT5G63670	2	97	AT3G03250	1	229
AT1G53680	6	2	AT3G05820	4	4	AT5G55260	2	7	AT5G53200	6	10	AT1G52910	4	15	AT3G01830	6	19	AT4G36290	2	24	AT1G75990	2	30	AT1G57870	4	38	AT3G13860	1	48	AT5G19350	4	64	AT5G64500	1	97	AT3G62410	1	229
AT1G53690	2	2	AT3G05950	7	4	AT5G55340	1	7	AT5G53250	9	10	AT1G55080	4	15	AT3G01860	6	19	AT4G36860	3	24	AT1G76040	4	30	AT1G58180	4	38	AT3G14220	4	48	AT5G19820	2	64	AT1G01160	2	98	AT4G16450	3	229
AT1G54550	11	2	AT3G06460	2	4	AT5G55560	4	7	AT5G54720	9	10	AT1G55300	2	15	AT3G05750	6	19	AT4G37890	2	24	AT1G79730	2	30	AT1G59580	3	38	AT3G14620	6	48	AT5G22340	4	64	AT1G06400	2	98	AT3G10920	1	230
AT1G54970	7	2	AT3G06520	5	4	AT5G56320	5	7	AT5G55240	2	10	AT1G56520	8	15	AT3G06150	4	19	AT4G38470	3	24	AT2G01170	1	30	AT1G59960	4	38	AT3G15980	2	48	AT5G27840	2	64	AT1G12330	4	98	AT3G42050	2	230
AT1G55550	2	2	AT3G06560	2	4	AT5G57390	4	7	AT5G55590	4	10	AT1G56560	4	15	AT3G10050	1	19	AT5G03470	2	24	AT2G01650	2	30	AT1G60610	4	38	AT3G16310	2	48	AT5G43330	1	64	AT1G43710	1	98	AT4G39730	4	230
AT1G55600	4	2	AT3G07990	4	4	AT5G57450	1	7	AT5G56230	3	10	AT1G58190	6	15	AT3G10960	1	19	AT5G08340	1	24	AT2G02400	4	30	AT1G61170	9	38	AT3G18940	2	48	AT5G47880	2	64	AT1G80410	1	98	AT5G24690	3	230
AT1G55990	11	2	AT3G08000	1	4	AT5G59670	6	7	AT5G56780	4	10	AT1G61680	6	15	AT3G12940	4	19	AT5G08750	4	24	AT2G04940	1	30	AT1G68580	4	38	AT3G21390	2	48	AT5G52960	1	64	AT2G04410	5	98	AT2G38310	4	231
AT1G56030	2	2	AT3G08870	6	4	AT5G60530	4	7	AT5G58660	4	10	AT1G64060	4	15	AT3G13030	4	19	AT5G09390	2	24	AT2G06000	4	30	AT1G70280	1	38	AT3G22104	4	48	AT5G56750	2	64	AT2G07050	3	98	AT3G48530	1	231
AT1G56620	11	2	AT3G09010	4	4	AT5G60720	6	7	AT5G58680	4	10	AT1G64110	4	15	AT3G13390	6	19	AT5G13080	5	24	AT2G15390	4	30	AT1G71070	4	38	AT3G22950	2	48	AT5G64440	1	64	AT2G22780	2	98	AT5G10390	2	231
AT1G56680	4	2	AT3G09520	6	4	AT5G62960	3	7	AT5G59050	6	10	AT1G65390	6	15	AT3G16690	6	19	AT5G13670	6	24	AT2G16900	4	30	AT1G72320	2	38	AT3G26640	2	48	AT5G67310	7	64	AT2G22970	6	98	AT5G44130	6	231
AT1G57570	6	2	AT3G09530	6	4	AT5G63080	1	7	AT5G59490	4	10	AT1G65860	2	15	AT3G16870	2	19	AT5G14790	2	24	AT2G17440	1	30	AT1G73470	1	38	AT3G26670	2	48	AT1G01960	2	65	AT2G25670	6	98	AT3G17820	1	232
AT1G57943	5	2	AT3G09660	1	4	AT5G63830	2	7	AT5G60630	11	10	AT1G66250	4	15	AT3G17450	4	19	AT5G14930	5	24	AT2G18900	1	30	AT1G73510	11	38	AT3G27200	4	48	AT1G07720	4	65	AT2G29670	1	98	AT2G21870	4	233
AT1G58370	1	2	AT3G09910	2	4	AT5G65460	2	7	AT5G62165	6	10	AT1G67470	6	15	AT3G18380	4	19	AT5G15400	2	24	AT2G19340	2	30	AT1G74310	1	38	AT3G43540	1	48	AT1G13090	6	65	AT2G41650	13	98	AT4G18710	4	233
AT1G58390	7	2	AT3G10180	2	4	AT5G65530	4	7	AT5G64905	11	10	AT1G67530	4	15	AT3G21100	4	19	AT5G15520	2	24	AT2G24320	4	30	AT1G78130	1	38	AT3G44630	9	48	AT1G15350	4	65	AT3G11250	2	98	AT5G04750	9	233
AT1G59730	2	2	AT3G10580	4	4	AT5G65610	11	7	AT5G65560	4	10	AT1G71310	4	15	AT3G21500	1	19	AT5G15980	4	24	AT2G25850	2	30	AT1G78970	5	38	AT3G44760	11	48	AT1G27340	4	65	AT4G01700	4	98	AT5G37510	1	233
AT1G60380	6	2	AT3G12530	2	4	AT5G66060	3	7	AT5G66780	6	10	AT1G71800	1	15	AT3G24760	4	19	AT5G17440	2	24	AT2G28100	1	30	AT2G02180	2	38	AT3G51770	1	48	AT1G48520	1	65	AT4G28770	3	98	AT1G29880	1	234
AT1G61390	7	2	AT3G12720	4	4	AT5G66130	1	7	AT5G66820	6	10	AT1G72100	1	15	AT3G24800	2	19	AT5G19210	1	24	AT2G30990	6	30	AT2G04845	1	38	AT3G53610	2	48	AT1G52670	1	65	AT4G34290	1	98	AT1G67700	2	234
AT1G61500	7	2	AT3G12870	6	4	AT1G01010	6	8	AT1G01110	4	11	AT1G73250	1	15	AT3G26220	6	19	AT5G19630	1	24	AT2G32980	2	30	AT2G05430	8	38	AT3G61830	6	48	AT1G54830	2	65	AT4G38710	5	98	AT2G37660	1	234
AT1G61860	4	2	AT3G12890	3	4	AT1G01370	2	8	AT1G01390	6	11	AT1G73350	4	15	AT3G27190	2	19	AT5G20610	4	24	AT2G34530	8	30	AT2G11520	4	38	AT4G08280	1	48	AT1G69390	1	65	AT5G05200	1	98	AT3G49720	4	234
AT1G62085	8	2	AT3G12910	4	4	AT1G02060	4	8	AT1G01440	1	11	AT1G73870	4	15	AT3G28210	2	19	AT5G22280	6	24	AT2G34680	1	30	AT2G18390	2	38	AT4G11290	5	48	AT1G70290	4	65	AT5G13180	4	98	AT4G22490	6	234
AT1G62130	4	2	AT3G16930	11	4	AT1G04050	2	8	AT1G01860	1	11	AT1G75640	4	15	AT3G45620	2	19	AT5G22680	11	24	AT2G35330	2	30	AT2G18950	1	38	AT4G13200	4	48	AT1G71820	2	65	AT5G27720	2	98	AT4G35830	1	234
AT1G62350	4	2	AT3G17130	9	4	AT1G07160	3	8	AT1G02400	4	11	AT1G76320	6	15	AT3G49000	2	19	AT5G23150	2	24	AT2G36100	6	30	AT2G22870	1	38	AT4G13780	1	48	AT1G76400	2	65	AT5G48880	1	98	AT1G74920	1	235
AT1G62680	7	2	AT3G19500	5	4	AT1G08430	5	8	AT1G03520	4	11	AT1G77250	2	15	AT3G49370	4	19	AT5G24840	1	24	AT2G39170	5	30	AT2G30590	4	38	AT4G15880	2	48	AT1G76540	2	65	AT5G51120	2	98	AT2G14910	1	235
AT1G62690	11	2	AT3G20420	2	4	AT1G08590	4	8	AT1G04380	7	11	AT1G77720	2	15	AT3G49880	1	19	AT5G25590	6	24	AT2G39690	6	30	AT2G32850	2	38	AT4G15950	11	48	AT2G01820	4	65	AT5G61210	2	98	AT3G46030	3	235
AT1G63400	6	2	AT3G21180	4	4	AT1G08960	2	8	AT1G06270	4	11	AT1G77990	4	15	AT3G49960	5	19	AT5G27330	8	24	AT2G40280	4	30	AT2G33010	11	38	AT4G17245	6	48	AT2G03750	6	65	AT5G62070	6	98	AT4G13430	1	235
AT1G63520	5	2	AT3G22830	4	4	AT1G09220	6	8	AT1G06770	2	11	AT1G78030	11	15	AT3G50260	4	19	AT5G38220	4	24	AT2G41190	4	30	AT2G33430	6	38	AT4G17280	4	48	AT2G28290	2	65	AT1G08640	3	99	AT5G09510	2	235
AT1G63560	7	2	AT3G22900	4	4	AT1G09575	2	8	AT1G06980	6	11	AT1G78810	4	15	AT3G52600	4	19	AT5G41140	4	24	AT2G41220	1	30	AT2G33860	4	38	AT4G24810	1	48	AT2G35410	3	65	AT1G09130	1	99	AT5G64260	4	235
AT1G63600	7	2	AT3G22910	4	4	AT1G10240	6	8	AT1G07150	3	11	AT1G80570	1	15	AT3G53030	2	19	AT5G44730	1	24	AT2G42740	2	30	AT2G33990	4	38	AT4G31280	13	48	AT2G35500	3	65	AT1G09140	4	99	AT1G74670	5	236
AT1G63730	9	2	AT3G23930	8	4	AT1G10400	6	8	AT1G08220	1	11	AT1G80820	4	15	AT3G53930	2	19	AT5G45790	4	24	AT2G43770	1	30	AT2G34200	4	38	AT4G34830	2	48	AT2G37760	2	65	AT1G78620	1	99	AT1G15480	4	237
AT1G64160	6	2	AT3G24000	4	4	AT1G10585	6	8	AT1G09400	3	11	AT2G01440	1	15	AT3G54250	1	19	AT5G45820	6	24	AT2G44470	5	30	AT2G34970	1	38	AT4G37090	6	48	AT2G45810	2	65	AT2G04280	4	99	AT2G45470	6	237
AT1G64700	8	2	AT3G24515	2	4	AT1G10920	7	8	AT1G10970	4	11	AT2G01810	2	15	AT3G54420	5	19	AT5G46230	4	24	AT2G44710	2	30	AT2G35930	4	38	AT4G39690	2	48	AT3G03380	1	65	AT2G36910	4	99	AT4G12730	6	237
AT1G64940	6	2	AT3G24982	8	4	AT1G11880	2	8	AT1G11320	4	11	AT2G01990	4	15	AT3G55480	2	19	AT5G47580	7	24	AT2G44740	2	30	AT2G36250	1	38	AT5G01220	1	48	AT3G04230	1	65	AT3G06850	1	99	AT4G20890	4	237
AT1G65360	6	2	AT3G25990	4	4	AT1G12290	7	8	AT1G11540	4	11	AT2G02230	6	15	AT3G55630	1	19	AT5G47760	1	24	AT2G44770	3	30	AT2G37240	1	38	AT5G02040	3	48	AT3G04830	2	65	AT3G06860	1	99	AT5G04740	1	237
AT1G65890	1	2	AT3G26140	1	4	AT1G12610	5	8	AT1G12320	6	11	AT2G03670	1	15	AT3G56170	1	19	AT5G48140	6	24	AT2G46110	1	30	AT2G38020	2	38	AT5G02230	4	48	AT3G06483	2	65	AT3G21200	1	99	AT5G56710	2	237
AT1G66380	4	2	AT3G27400	6	4	AT1G12620	7	8	AT1G12430	2	11	AT2G04220	4	15	AT3G56580	4	19	AT5G48470	3	24	AT2G46490	7	30	AT2G38270	1	38	AT5G02520	6	48	AT3G07650	4	65	AT3G22060	6	99	AT1G26850	4	238
AT1G67210	2	2	AT3G27473	11	4	AT1G13180	2	8	AT1G12480	1	11	AT2G04650	2	15	AT3G58230	11	19	AT5G48570	2	24	AT2G46560	2	30	AT2G38740	1	38	AT5G04660	5	48	AT3G09850	2	65	AT3G23920	3	99	AT5G12250	4	238
AT1G67270	2	2	AT3G28030	2	4	AT1G17920	4	8	AT1G13300	3	11	AT2G05370	4	15	AT3G58530	1	19	AT5G48960	1	24	AT2G46960	5	30	AT2G39930	1	38	AT5G06980	9	48	AT3G12130	2	65	AT3G26810	4	99	AT5G16110	6	238
AT1G68040	7	2	AT3G28360	4	4	AT1G17930	6	8	AT1G13420	6	11	AT2G05755	1	15	AT3G59070	4	19	AT5G50100	1	24	AT3G02875	1	30	AT2G42040	6	38	AT5G08570	2	48	AT3G16780	2	65	AT3G57650	2	99	AT1G20696	4	239
AT1G68610	4	2	AT3G28420	9	4	AT1G18370	4	8	AT1G13870	2	11	AT2G13350	4	15	AT3G60360	2	19	AT5G52010	3	24	AT3G03770	4	30	AT2G47230	6	38	AT5G09370	6	48	AT3G44100	2	65	AT3G62580	2	99	AT2G37040	1	239
AT1G69820	1	2	AT3G28620	2	4	AT1G18400	4	8	AT1G14180	4	11	AT2G17280	2	15	AT3G61080	1	19	AT5G52110	1	24	AT3G06035	4	30	AT3G01640	1	38	AT5G10695	6	48	AT3G52730	3	65	AT4G27900	3	99	AT5G05170	4	239
AT1G69920	6	2	AT3G28780	11	4	AT1G19010	4	8	AT1G14340	4	11	AT2G17550	6	15	AT3G61950	5	19	AT5G53440	6	24	AT3G07670	2	30	AT3G05130	7	38	AT5G12120	5	48	AT3G54560	2	65	AT4G30600	1	99	AT5G13650	1	239
AT1G70250	6	2	AT3G28850	4	4	AT1G19340	1	8	AT1G15520	4	11	AT2G17770	7	15	AT3G62370	2	19	AT5G54350	12	24	AT3G08020	2	30	AT3G05200	4	38	AT5G14660	1	48	AT3G56400	5	65	AT4G36760	1	99	AT5G51550	4	239
AT1G70360	4	2	AT3G28870	2	4	AT1G19485	2	8	AT1G15550	4	11	AT2G17970	2	15	AT3G63020	11	19	AT5G55310	1	24	AT3G08630	3	30	AT3G07080	1	38	AT5G17510	4	48	AT3G58460	1	65	AT4G37980	3	99	AT1G06040	4	240
AT1G70430	2	2	AT3G43160	13	4	AT1G20480	4	8	AT1G18090	1	11	AT2G20380	9	15	AT3G63180	7	19	AT5G55550	2	24	AT3G10140	1	30	AT3G07630	1	38	AT5G18680	4	48	AT4G01320	1	65	AT4G39520	2	99	AT1G19000	3	240
AT1G71060	6	2	AT3G44530	1	4	AT1G21140	1	8	AT1G19050	4	11	AT2G20750	4	15	AT4G00880	5	19	AT5G57220	7	24	AT3G10570	5	30	AT3G08710	2	38	AT5G19180	2	48	AT4G04950	1	65	AT5G06600	2	99	AT3G09740	2	240
AT1G71120	4	2	AT3G44690	11	4	AT1G22990	6	8	AT1G20823	4	11	AT2G20770	1	15	AT4G00970	6	19	AT5G58270	1	24	AT3G10800	4	30	AT3G12620	4	38	AT5G20180	1	48	AT4G08180	2	65	AT5G14430	4	99	AT3G48690	6	240
AT1G71680	4	2	AT3G44740	1	4	AT1G23530	6	8	AT1G21060	6	11	AT2G21220	6	15	AT4G01130	4	19	AT5G59180	1	24	AT3G11330	1	30	AT3G12700	4	38	AT5G22320	1	48	AT4G11240	2	65	AT5G26710	1	99	AT4G09010	3	240
AT1G72950	8	2	AT3G44780	11	4	AT1G24330	4	8	AT1G22860	2	11	AT2G21470	2	15	AT4G01250	5	19	AT5G59560	2	24	AT3G13070	1	30	AT3G14595	4	38	AT5G23020	1	48	AT4G12790	2	65	AT5G39510	2	99	AT5G05010	2	240
AT1G73710	4	2	AT3G45130	3	4	AT1G28270	6	8	AT1G23120	8	11	AT2G21880	2	15	AT4G04370	4	19	AT5G62030	1	24	AT3G13280	6	30	AT3G15070	4	38	AT5G24710	3	48	AT4G13530	6	65	AT5G43450	7	99	AT5G14030	2	240
AT1G74080	4	2	AT3G45940	1	4	AT1G28470	4	8	AT1G23380	4	11	AT2G24170	2	15	AT4G04940	1	19	AT5G62430	3	24	AT3G15030	4	30	AT3G16840	1	38	AT5G25510	4	48	AT4G14410	3	65	AT5G48380	4	99	AT2G41410	2	241
AT1G74330	4	2	AT3G46270	9	4	AT1G29140	5	8	AT1G23760	4	11	AT2G24240	2	15	AT4G05190	2	19	AT5G63000	3	24	AT3G17840	4	30	AT3G17170	1	38	AT5G26940	1	48	AT4G20330	2	65	AT5G49910	1	99	AT4G27000	4	241
AT1G74620	2	2	AT3G46520	4	4	AT1G30550	1	8	AT1G24320	1	11	AT2G25890	4	15	AT4G07960	4	19	AT5G63390	4	24	AT3G18110	4	30	AT3G18270	1	38	AT5G35330	2	48	AT4G27080	2	65	AT5G56600	2	99	AT5G04590	1	241
AT1G74630	6	2	AT3G46930	4	4	AT1G31450	4	8	AT1G26170	2	11	AT2G26660	2	15	AT4G08470	4	19	AT5G64110	4	24	AT3G18215	1	30	AT3G18650	6	38	AT5G37020	4	48	AT4G30650	1	65	AT5G61170	2	99	AT5G57655	1	241
AT1G74750	2	2	AT3G47400	6	4	AT1G31640	6	8	AT1G26260	4	11	AT2G27520	11	15	AT4G08930	2	19	AT5G64650	1	24	AT3G18560	5	30	AT3G20260	6	38	AT5G40910	9	48	AT4G34555	2	65	AT5G64250	1	99	AT1G12840	2	242
AT1G74990	2	2	AT3G48640	11	4	AT1G32570	13	8	AT1G26390	7	11	AT2G28330	9	15	AT4G11860	2	19	AT5G64680	6	24	AT3G19000	4	30	AT3G22750	4	38	AT5G46070	2	48	AT4G36920	3	65	AT5G65780	1	99	AT1G34030	2	242
AT1G75430	6	2	AT3G48850	2	4	AT1G33475	4	8	AT1G27060	1	11	AT2G29920	13	15	AT4G12080	4	19	AT5G64730	1	24	AT3G19480	1	30	AT3G29160	2	38	AT5G47180	4	48	AT4G37330	7	65	AT1G01910	1	100	AT1G79750	1	242
AT1G75620	4	2	AT3G48920	4	4	AT1G34150	1	8	AT1G27960	6	11	AT2G30900	6	15	AT4G17410	2	19	AT5G66280	1	24	AT3G22450	4	30	AT3G29280	4	38	AT5G48100	5	48	AT4G38900	4	65	AT1G09770	2	100	AT3G14310	6	242
AT1G76170	1	2	AT3G49510	11	4	AT1G35430	9	8	AT1G28080	4	11	AT2G31530	1	15	AT4G18425	5	19	AT5G66440	6	24	AT3G22530	4	30	AT3G44280	6	38	AT5G48350	6	48	AT4G39420	4	65	AT1G29400	2	100	AT4G39080	2	242
AT1G76420	4	2	AT3G51410	7	4	AT1G48040	3	8	AT1G28530	4	11	AT2G34090	1	15	AT4G19900	4	19	AT5G66810	3	24	AT3G23750	4	30	AT3G48710	2	38	AT5G49480	2	48	AT5G04550	4	65	AT1G68060	4	100	AT5G52470	1	242
AT1G77360	6	2	AT3G52810	4	4	AT1G49310	9	8	AT1G30460	2	11	AT2G34780	6	15	AT4G19960	4	19	AT1G02170	2	25	AT3G26200	6	30	AT3G57930	6	38	AT5G49640	13	48	AT5G09330	4	65	AT1G74100	6	100	AT1G10960	1	243
AT1G77390	2	2	AT3G53170	4	4	AT1G49860	4	8	AT1G30500	4	11	AT2G35155	1	15	AT4G20070	1	19	AT1G02360	4	25	AT3G26410	1	30	AT3G61890	4	38	AT5G61970	2	48	AT5G11280	5	65	AT2G20570	3	100	AT2G23080	2	243
AT1G77980	4	2	AT3G56390	11	4	AT1G50040	4	8	AT1G32340	2	11	AT2G35230	6	15	AT4G20960	1	19	AT1G02810	6	25	AT3G26950	4	30	AT3G62130	1	38	AT5G63850	4	48	AT5G16250	6	65	AT2G39970	2	100	AT3G13460	4	243
AT1G78320	6	2	AT3G57620	4	4	AT1G51100	4	8	AT1G33790	6	11	AT2G35980	4	15	AT4G22200	4	19	AT1G02900	6	25	AT3G27310	2	30	AT4G04860	2	38	AT1G05180	2	49	AT5G28770	4	65	AT2G41740	2	100	AT3G14210	4	243
AT1G78750	8	2	AT3G58070	4	4	AT1G51310	1	8	AT1G34260	2	11	AT2G36380	5	15	AT4G22340	2	19	AT1G05170	6	25	AT3G27930	3	30	AT4G08690	2	38	AT1G06110	1	49	AT5G36160	2	65	AT2G47380	4	100	AT4G18480	1	243
AT1G79580	5	2	AT3G59440	2	4	AT1G51350	2	8	AT1G34340	1	11	AT2G36560	4	15	AT4G24110	6	19	AT1G05300	4	25	AT3G29810	4	30	AT4G17486	4	38	AT1G11700	5	49	AT5G45280	6	65	AT3G06590	6	100	AT5G25280	6	243
AT1G79780	4	2	AT3G61760	2	4	AT1G51520	4	8	AT1G35290	1	11	AT2G37520	4	15	AT4G24175	1	19	AT1G06060	2	25	AT3G30180	4	30	AT4G17740	1	38	AT1G12150	5	49	AT5G46700	4	65	AT3G27360	2	100	AT1G17880	2	244
AT1G79890	2	2	AT3G61810	4	4	AT1G53760	2	8	AT1G43770	4	11	AT2G37560	2	15	AT4G24880	2	19	AT1G06240	1	25	AT3G44735	8	30	AT4G17770	4	38	AT1G15020	2	49	AT5G47370	4	65	AT3G53110	2	100	AT4G17600	3	244
AT1G80740	1	2	AT3G61910	5	4	AT1G53860	4	8	AT1G47480	6	11	AT2G38640	6	15	AT4G27180	2	19	AT1G06420	11	25	AT3G47295	11	30	AT4G18640	4	38	AT1G15920	2	49	AT5G52640	2	65	AT3G54190	2	100	AT4G28240	8	244
AT1G80880	5	2	AT3G62100	6	4	AT1G54200	6	8	AT1G48000	6	11	AT2G39200	6	15	AT4G27940	2	19	AT1G06900	1	25	AT3G47490	4	30	AT4G19600	2	38	AT1G16870	2	49	AT5G53490	1	65	AT4G02530	4	100	AT4G37800	4	244
AT2G01580	4	2	AT3G62500	4	4	AT1G54650	2	8	AT1G48550	2	11	AT2G39510	6	15	AT4G28390	2	19	AT1G08810	4	25	AT3G48090	3	30	AT4G21120	1	38	AT1G20650	4	49	AT5G53960	13	65	AT4G04840	1	100	AT5G16470	3	244
AT2G02310	6	2	AT4G00770	7	4	AT1G54890	4	8	AT1G50890	3	11	AT2G40960	2	15	AT4G30820	2	19	AT1G09520	7	25	AT3G49350	2	30	AT4G27650	1	38	AT1G21660	3	49	AT5G55450	7	65	AT4G12590	2	100	AT5G58070	1	244
AT2G02640	11	2	AT4G03930	5	4	AT1G55580	4	8	AT1G51430	9	11	AT2G41260	12	15	AT4G30900	1	19	AT1G09530	4	25	AT3G50150	6	30	AT4G27840	4	38	AT1G21830	6	49	AT5G57370	2	65	AT4G13170	2	100	AT4G24220	1	245
AT2G03210	4	2	AT4G04450	4	4	AT1G56260	2	8	AT1G53440	6	11	AT2G43390	9	15	AT4G31850	4	19	AT1G09700	4	25	AT3G50690	2	30	AT4G30770	6	38	AT1G23220	2	49	AT5G58230	2	65	AT4G14210	1	100	AT5G01750	4	245
AT2G04675	13	2	AT4G08160	1	4	AT1G56350	1	8	AT1G53650	2	11	AT2G44260	1	15	AT4G32730	2	19	AT1G09730	2	25	AT3G51040	2	30	AT4G31960	13	38	AT1G24460	6	49	AT5G58720	2	65	AT4G32460	6	100	AT1G22530	2	246
AT2G04800	11	2	AT4G10390	4	4	AT1G61065	4	8	AT1G55280	3	11	AT2G45460	4	15	AT4G40000	1	19	AT1G10270	4	25	AT3G51400	7	30	AT4G32910	2	38	AT1G25450	4	49	AT5G59750	1	65	AT4G34030	1	100	AT2G20360	1	246
AT2G07290	11	2	AT4G11880	6	4	AT1G61070	6	8	AT1G55760	2	11	AT2G47350	2	15	AT5G02880	2	19	AT1G10350	2	25	AT3G53570	2	30	AT4G33780	6	38	AT1G25510	4	49	AT5G61670	2	65	AT5G44070	1	100	AT4G34450	2	246
AT2G13600	4	2	AT4G12330	6	4	AT1G61850	1	8	AT1G56310	1	11	AT3G01320	2	15	AT5G03130	13	19	AT1G11400	2	25	AT3G54170	2	30	AT4G34340	2	38	AT1G26920	7	49	AT5G63030	2	65	AT5G47840	1	100	AT5G19500	1	246
AT2G14100	5	2	AT4G12360	6	4	AT1G62150	8	8	AT1G56345	1	11	AT3G05170	1	15	AT5G03415	2	19	AT1G11600	5	25	AT3G57010	4	30	AT4G34540	5	38	AT1G27050	4	49	AT5G66210	4	65	AT5G53880	9	100	AT5G63190	2	246
AT2G15130	1	2	AT4G13230	7	4	AT1G62520	4	8	AT1G57590	6	11	AT3G05510	1	15	AT5G04110	1	19	AT1G11720	1	25	AT3G58040	5	30	AT4G36480	1	38	AT1G30090	4	49	AT5G67260	6	65	AT1G04170	1	101	AT1G62500	6	247
AT2G15535	11	2	AT4G13330	4	4	AT1G62940	1	8	AT1G57600	1	11	AT3G07400	2	15	AT5G05710	2	19	AT1G12460	4	25	AT3G58840	9	30	AT4G37190	2	38	AT1G31730	2	49	AT1G01730	7	66	AT1G11930	1	101	AT1G67730	2	247
AT2G16450	9	2	AT4G13420	4	4	AT1G63020	1	8	AT1G58170	6	11	AT3G07930	1	15	AT5G07080	6	19	AT1G13170	2	25	AT3G60390	4	30	AT4G37670	1	38	AT1G45545	5	49	AT1G04960	4	66	AT1G22930	2	101	AT1G56330	2	248
AT2G16580	6	2	AT4G13550	1	4	AT1G63060	6	8	AT1G59540	2	11	AT3G09380	2	15	AT5G07380	5	19	AT1G13250	4	25	AT4G00050	4	30	AT4G39150	2	38	AT1G51590	2	49	AT1G07230	1	66	AT1G26670	2	101	AT2G47450	1	248
AT2G16730	6	2	AT4G13750	1	4	AT1G63490	2	8	AT1G61590	4	11	AT3G11180	4	15	AT5G07900	6	19	AT1G13730	2	25	AT4G02030	2	30	AT5G01810	5	38	AT1G54310	1	49	AT1G07360	2	66	AT1G47200	4	101	AT3G09820	1	248
AT2G16970	1	2	AT4G13800	3	4	AT1G64470	2	8	AT1G62560	2	11	AT3G11240	1	15	AT5G08610	2	19	AT1G14440	4	25	AT4G02430	4	30	AT5G03910	1	38	AT1G60810	1	49	AT1G17130	2	66	AT1G53280	1	101	AT3G28940	1	249
AT2G17940	6	2	AT4G14490	1	4	AT1G64590	4	8	AT1G62730	1	11	AT3G12000	6	15	AT5G09640	6	19	AT1G14700	1	25	AT4G03180	6	30	AT5G04160	2	38	AT1G64280	4	49	AT1G20190	5	66	AT1G63830	2	101	AT4G30960	6	249
AT2G18120	4	2	AT4G14640	2	4	AT1G66540	7	8	AT1G62910	4	11	AT3G15357	11	15	AT5G10040	11	19	AT1G14850	2	25	AT4G05160	1	30	AT5G04730	7	38	AT1G68790	4	49	AT1G27300	6	66	AT2G05620	1	101	AT4G35000	4	249
AT2G18450	1	2	AT4G15250	4	4	AT1G67310	4	8	AT1G63310	6	11	AT3G16110	2	15	AT5G13700	2	19	AT1G15700	1	25	AT4G08460	4	30	AT5G06270	4	38	AT1G71730	2	49	AT1G28150	1	66	AT3G01570	5	101	AT5G04140	1	249
AT2G19000	6	2	AT4G15720	4	4	AT1G68380	6	8	AT1G63810	2	11	AT3G16350	3	15	AT5G13960	4	19	AT1G16340	1	25	AT4G11930	8	30	AT5G08190	6	38	AT1G71790	2	49	AT1G35620	2	66	AT3G04870	1	101	AT5G08290	2	249
AT2G19550	1	2	AT4G15740	6	4	AT1G68640	4	8	AT1G66460	4	11	AT3G16810	2	15	AT5G14530	1	19	AT1G17690	2	25	AT4G12640	2	30	AT5G08430	4	38	AT1G72170	4	49	AT1G52320	5	66	AT3G15210	4	101	AT5G22430	6	249
AT2G20290	4	2	AT4G15810	2	4	AT1G68850	5	8	AT1G67030	4	11	AT3G17230	8	15	AT5G14550	4	19	AT1G19410	9	25	AT4G14385	2	30	AT5G09310	2	38	AT1G74550	4	49	AT1G69890	4	66	AT3G17930	1	101	AT1G20010	4	250
AT2G20510	2	2	AT4G16570	2	4	AT1G68980	4	8	AT1G67970	4	11	AT3G17250	3	15	AT5G14600	1	19	AT1G21590	4	25	AT4G16440	1	30	AT5G10650	4	38	AT2G18750	4	49	AT1G71260	2	66	AT3G47650	3	101	AT1G21500	6	250
AT2G20540	6	2	AT4G17215	6	4	AT1G69440	6	8	AT1G68740	2	11	AT3G17680	6	15	AT5G15880	4	19	AT1G21980	4	25	AT4G16690	6	30	AT5G10750	4	38	AT2G19270	3	49	AT1G73430	2	66	AT3G47960	5	101	AT1G70770	2	250
AT2G20650	2	2	AT4G17610	1	4	AT1G69790	4	8	AT1G70420	6	11	AT3G19190	2	15	AT5G16000	4	19	AT1G22790	6	25	AT4G17030	5	30	AT5G12020	4	38	AT2G20300	4	49	AT1G76920	4	66	AT3G60530	4	101	AT3G15400	11	250
AT2G21770	4	2	AT4G17760	2	4	AT1G69910	4	8	AT1G70530	6	11	AT3G19220	3	15	AT5G16230	1	19	AT1G26570	1	25	AT4G18590	3	30	AT5G23630	2	38	AT2G21340	1	49	AT1G78140	1	66	AT4G00330	4	101	AT3G55280	2	250
AT2G22530	2	2	AT4G18290	4	4	AT1G70540	7	8	AT1G71380	6	11	AT3G20010	2	15	AT5G16610	4	19	AT1G30020	4	25	AT4G19100	1	30	AT5G24880	9	38	AT2G23290	2	49	AT1G79380	4	66	AT4G39970	1	101	AT5G14800	1	250
AT2G23040	13	2	AT4G20230	7	4	AT1G71450	4	8	AT1G72420	1	11	AT3G20200	6	15	AT5G17400	2	19	AT1G31350	4	25	AT4G20270	4	30	AT5G25080	2	38	AT2G27050	4	49	AT2G01420	4	66	AT5G02490	2	101	AT1G59870	4	251
AT2G23240	6	2	AT4G21070	2	4	AT1G71696	1	8	AT1G74590	5	11	AT3G20490	6	15	AT5G18240	4	19	AT1G31410	1	25	AT4G21090	1	30	AT5G27520	2	38	AT2G28080	5	49	AT2G04570	6	66	AT5G08040	4	101	AT1G71880	2	251
AT2G23440	9	2	AT4G21230	6	4	AT1G72140	4	8	AT1G76820	1	11	AT3G20530	4	15	AT5G18960	6	19	AT1G31460	6	25	AT4G21710	1	30	AT5G28920	11	38	AT2G28370	4	49	AT2G19790	2	66	AT5G25350	2	101	AT2G05710	1	251
AT2G23660	4	2	AT4G21380	6	4	AT1G72200	4	8	AT1G77660	1	11	AT3G21420	6	15	AT5G19090	6	19	AT1G34020	3	25	AT4G22120	4	30	AT5G35160	3	38	AT2G31110	6	49	AT2G20330	1	66	AT1G10760	1	102	AT2G25080	1	252
AT2G24210	6	2	AT4G22410	2	4	AT1G72250	2	8	AT1G78430	6	11	AT3G23210	3	15	AT5G19260	6	19	AT1G34300	4	25	AT4G22600	6	30	AT5G37850	1	38	AT2G31200	4	49	AT2G26800	1	66	AT1G23090	4	102	AT2G43750	1	252
AT2G26290	4	2	AT4G22970	2	4	AT1G72670	4	8	AT1G78450	1	11	AT3G27325	2	15	AT5G20580	4	19	AT1G34470	3	25	AT4G25660	2	30	AT5G39210	1	38	AT2G32520	1	49	AT2G30600	2	66	AT1G54790	6	102	AT3G15950	11	252
AT2G26490	4	2	AT4G23070	4	4	AT1G73630	2	8	AT1G79520	2	11	AT3G27520	7	15	AT5G20930	1	19	AT1G47750	2	25	AT4G25840	1	30	AT5G43810	6	38	AT2G32950	2	49	AT2G32500	4	66	AT1G61790	2	102	AT1G51200	4	253
AT2G26950	4	2	AT4G23496	4	4	AT1G73850	6	8	AT1G79620	4	11	AT3G28140	1	15	AT5G23090	6	19	AT1G49580	4	25	AT4G27240	4	30	AT5G44990	1	38	AT2G33570	4	49	AT2G39140	1	66	AT1G73060	2	102	AT1G73330	6	253
AT2G26960	4	2	AT4G24250	6	4	AT1G74000	4	8	AT2G01240	4	11	AT3G29290	2	15	AT5G23730	2	19	AT1G51900	4	25	AT4G29000	2	30	AT5G46200	6	38	AT2G34160	3	49	AT2G41950	1	66	AT2G17120	1	102	AT1G77940	2	253
AT2G28560	1	2	AT4G25040	6	4	AT1G74120	3	8	AT2G01760	3	11	AT3G44680	2	15	AT5G25210	9	19	AT1G54740	6	25	AT4G30390	3	30	AT5G49030	1	38	AT2G34510	6	49	AT2G45290	1	66	AT2G20630	4	102	AT5G14120	6	253
AT2G28610	6	2	AT4G25590	4	4	AT1G74170	6	8	AT2G02880	4	11	AT3G45260	4	15	AT5G34830	12	19	AT1G56145	4	25	AT4G31540	6	30	AT5G49100	7	38	AT2G35450	1	49	AT2G47180	2	66	AT2G26730	4	102	AT5G23820	11	253
AT2G29680	1	2	AT4G25760	6	4	AT1G74240	2	8	AT2G04660	2	11	AT3G45750	2	15	AT5G34940	1	19	AT1G56610	7	25	AT4G31560	6	30	AT5G52420	2	38	AT2G36630	4	49	AT2G47640	2	66	AT2G35840	1	102	AT5G66400	11	253
AT2G29800	7	2	AT4G25990	4	4	AT1G74350	1	8	AT2G06990	2	11	AT3G49620	1	15	AT5G35480	12	19	AT1G62990	4	25	AT4G32010	3	30	AT5G53900	4	38	AT2G37050	4	49	AT3G02640	6	66	AT3G01290	4	102	AT3G10020	4	254
AT2G29940	4	2	AT4G26180	2	4	AT1G75030	4	8	AT2G13630	11	11	AT3G50380	4	15	AT5G37680	2	19	AT1G63430	4	25	AT4G32120	6	30	AT5G54300	6	38	AT2G37570	4	49	AT3G07270	1	66	AT3G01420	1	102	AT3G27380	1	254
AT2G30130	4	2	AT4G26950	4	4	AT1G77870	4	8	AT2G14830	2	11	AT3G51090	2	15	AT5G37890	5	19	AT1G64610	4	25	AT4G32680	6	30	AT5G54630	4	38	AT2G42580	2	49	AT3G08760	4	66	AT3G10300	2	102	AT5G23120	1	254
AT2G30670	4	2	AT4G28590	4	4	AT1G78410	8	8	AT2G14860	2	11	AT3G53380	5	15	AT5G38080	11	19	AT1G65350	2	25	AT4G32750	4	30	AT5G55600	4	38	AT2G42780	2	49	AT3G13040	4	66	AT3G15670	6	102	AT1G75500	4	255
AT2G31085	10	2	AT4G28950	4	4	AT1G79220	4	8	AT2G15440	4	11	AT3G55920	1	15	AT5G38760	7	19	AT1G66510	2	25	AT4G33070	1	30	AT5G56280	2	38	AT2G42890	2	49	AT3G13690	4	66	AT3G17210	1	102	AT2G18280	4	255
AT2G31870	2	2	AT4G30070	9	4	AT1G80720	2	8	AT2G16005	2	11	AT3G57830	4	15	AT5G39790	3	19	AT1G67040	4	25	AT4G33210	1	30	AT5G56800	11	38	AT2G44080	9	49	AT3G17440	2	66	AT3G19520	11	102	AT2G31390	1	255
AT2G31990	4	2	AT4G30680	2	4	AT1G80870	4	8	AT2G16595	2	11	AT3G58650	4	15	AT5G41460	4	19	AT1G67050	7	25	AT4G33470	1	30	AT5G59140	2	38	AT2G46340	2	49	AT3G18165	2	66	AT3G46740	1	102	AT5G19940	2	255
AT2G32830	4	2	AT4G30700	4	4	AT2G01210	4	8	AT2G17300	7	11	AT3G59800	3	15	AT5G42130	2	19	AT1G67140	2	25	AT4G33950	4	30	AT5G60140	6	38	AT2G47060	4	49	AT3G45010	2	66	AT3G48890	2	102	AT1G05010	5	256
AT2G33020	8	2	AT4G30830	4	4	AT2G03360	4	8	AT2G17820	1	11	AT3G59845	4	15	AT5G42680	4	19	AT1G68680	6	25	AT4G35060	6	30	AT5G61520	4	38	AT2G47910	1	49	AT3G52890	4	66	AT3G58780	4	102	AT1G70780	5	256
AT2G33420	3	2	AT4G31870	1	4	AT2G06005	4	8	AT2G18880	5	11	AT3G60200	6	15	AT5G43710	2	19	AT1G69030	3	25	AT4G37180	3	30	AT5G62080	7	38	AT3G03220	5	49	AT3G54840	2	66	AT3G63000	2	102	AT2G27030	2	256
AT2G34120	13	2	AT4G32105	6	4	AT2G06090	7	8	AT2G19390	4	11	AT3G61350	4	15	AT5G43930	1	19	AT1G69730	7	25	AT4G37820	6	30	AT5G63880	2	38	AT3G07020	1	49	AT3G60190	2	66	AT4G21150	2	102	AT1G53910	4	257
AT2G34400	4	2	AT4G33600	4	4	AT2G07170	3	8	AT2G19900	1	11	AT3G62970	2	15	AT5G44750	1	19	AT1G70070	1	25	AT4G38090	1	30	AT5G64160	3	38	AT3G07540	6	49	AT3G62720	4	66	AT4G25370	1	102	AT2G37130	4	257
AT2G34440	6	2	AT4G33800	6	4	AT2G12900	4	8	AT2G20142	8	11	AT4G00110	1	15	AT5G45260	8	19	AT1G73590	4	25	AT4G38170	6	30	AT5G65770	4	38	AT3G07565	3	49	AT3G63200	4	66	AT4G33360	1	102	AT3G02730	2	257
AT2G34555	4	2	AT4G33925	2	4	AT2G15080	8	8	AT2G20390	3	11	AT4G00760	3	15	AT5G46240	4	19	AT1G75310	4	25	AT4G39120	1	30	AT1G03280	2	39	AT3G10670	1	49	AT4G00710	4	66	AT4G34980	4	102	AT3G10850	1	257
AT2G34850	1	2	AT4G35280	4	4	AT2G15740	9	8	AT2G20550	4	11	AT4G01575	4	15	AT5G46320	11	19	AT1G75440	2	25	AT5G03900	1	30	AT1G04070	3	39	AT3G13490	1	49	AT4G01026	4	66	AT4G36990	3	102	AT3G55770	4	257
AT2G34940	2	2	AT4G35520	1	4	AT2G16390	1	8	AT2G20710	6	11	AT4G02670	4	15	AT5G46620	4	19	AT1G77220	2	25	AT5G04870	4	30	AT1G04440	4	39	AT3G16760	2	49	AT4G14760	5	66	AT4G39680	2	102	AT3G56340	2	257
AT2G34990	4	2	AT4G35985	4	4	AT2G18340	1	8	AT2G20850	4	11	AT4G02820	6	15	AT5G47070	4	19	AT1G78000	4	25	AT5G07230	7	30	AT1G04910	4	39	AT3G19980	2	49	AT4G18020	3	66	AT5G09900	2	102	AT5G08530	1	257
AT2G35270	4	2	AT4G36370	13	4	AT2G21800	4	8	AT2G21820	5	11	AT4G03070	6	15	AT5G48520	2	19	AT1G79460	4	25	AT5G08500	2	30	AT1G05740	4	39	AT3G24200	1	49	AT4G25340	1	66	AT5G17380	1	102	AT3G10410	2	258
AT2G35890	4	2	AT4G36620	3	4	AT2G23270	9	8	AT2G23680	4	11	AT4G03570	11	15	AT5G49170	7	19	AT1G80640	4	25	AT5G09450	6	30	AT1G05920	8	39	AT3G24430	1	49	AT4G26370	1	66	AT5G27380	1	102	AT5G47930	2	258
AT2G37070	6	2	AT4G37150	4	4	AT2G23970	1	8	AT2G23910	4	11	AT4G03820	4	15	AT5G49840	1	19	AT2G01480	4	25	AT5G11720	1	30	AT1G07980	2	39	AT3G25290	5	49	AT4G27170	8	66	AT5G54170	2	102	AT5G67300	2	258
AT2G37280	4	2	AT4G37230	1	4	AT2G26150	4	8	AT2G24300	4	11	AT4G04930	1	15	AT5G51170	2	19	AT2G02860	2	25	AT5G13950	2	30	AT1G12270	1	39	AT3G46620	4	49	AT4G27430	4	66	AT5G59540	7	102	AT2G33220	2	259
AT2G37310	4	2	AT4G37380	4	4	AT2G27180	7	8	AT2G26360	2	11	AT4G05000	2	15	AT5G51740	1	19	AT2G02980	4	25	AT5G14130	5	30	AT1G14270	1	39	AT3G51610	3	49	AT4G29210	1	66	AT5G65310	4	102	AT1G20330	1	260
AT2G37670	4	2	AT4G37950	4	4	AT2G27660	9	8	AT2G26700	4	11	AT4G05090	1	15	AT5G51910	4	19	AT2G03270	1	25	AT5G14310	1	30	AT1G15420	2	39	AT3G52180	2	49	AT4G29220	4	66	AT1G01430	4	103	AT1G70760	1	261
AT2G38060	2	2	AT4G38530	4	4	AT2G27740	4	8	AT2G27690	4	11	AT4G09350	1	15	AT5G52980	3	19	AT2G04360	1	25	AT5G14700	4	30	AT1G16190	2	39	AT3G53470	4	49	AT4G30550	1	66	AT1G06390	4	103	AT5G40850	1	261
AT2G38890	6	2	AT4G39380	3	4	AT2G28420	1	8	AT2G27980	4	11	AT4G09630	4	15	AT5G55720	5	19	AT2G05810	2	25	AT5G15060	6	30	AT1G17870	1	39	AT3G55830	2	49	AT4G33430	4	66	AT1G12810	13	103	AT1G69530	5	262
AT2G39620	4	2	AT4G39720	6	4	AT2G29410	1	8	AT2G28355	11	11	AT4G11270	1	15	AT5G56270	4	19	AT2G13900	11	25	AT5G15930	2	30	AT1G18390	4	39	AT3G56480	4	49	AT4G35570	4	66	AT1G30580	1	103	AT1G80380	1	262
AT2G40210	6	2	AT4G39753	8	4	AT2G29440	6	8	AT2G28360	2	11	AT4G11330	3	15	AT5G56340	4	19	AT2G15760	5	25	AT5G16240	1	30	AT1G18460	2	39	AT3G57550	1	49	AT4G36730	3	66	AT1G35310	7	103	AT2G21580	2	262
AT2G40250	4	2	AT5G02140	4	4	AT2G29990	2	8	AT2G29330	4	11	AT4G11660	3	15	AT5G57230	4	19	AT2G16920	2	25	AT5G17820	4	30	AT1G18630	2	39	AT3G57810	2	49	AT5G02290	4	66	AT1G47420	3	103	AT4G26840	2	262
AT2G40580	6	2	AT5G02200	7	4	AT2G31190	2	8	AT2G29900	2	11	AT4G11670	3	15	AT5G57240	2	19	AT2G17920	6	25	AT5G23270	4	30	AT1G19800	1	39	AT3G57880	5	49	AT5G03170	6	66	AT1G69420	2	103	AT5G65360	2	262
AT2G41330	4	2	AT5G02630	2	4	AT2G31210	4	8	AT2G30120	4	11	AT4G12240	3	15	AT5G58480	5	19	AT2G17930	2	25	AT5G25090	6	30	AT1G22770	5	39	AT3G60250	2	49	AT5G06530	3	66	AT1G72060	6	103	AT2G17360	2	263
AT2G41690	3	2	AT5G03930	11	4	AT2G31945	6	8	AT2G30280	4	11	AT4G12690	4	15	AT5G58600	6	19	AT2G20010	3	25	AT5G27950	2	30	AT1G24170	4	39	AT3G62110	4	49	AT5G10350	2	66	AT1G79090	2	103	AT2G41100	2	263
AT2G42480	2	2	AT5G04370	6	4	AT2G32030	1	8	AT2G30690	4	11	AT4G13560	6	15	AT5G59000	4	19	AT2G20150	13	25	AT5G30490	2	30	AT1G26330	3	39	AT3G62310	2	49	AT5G11150	2	66	AT2G16660	4	103	AT3G01120	1	263
AT2G45100	1	2	AT5G05030	6	4	AT2G32300	6	8	AT2G30770	6	11	AT4G14190	4	15	AT5G59380	2	19	AT2G20180	4	25	AT5G35080	2	30	AT1G28110	5	39	AT4G00755	3	49	AT5G16010	1	66	AT2G37470	3	103	AT3G07110	2	263
AT2G45490	2	2	AT5G05290	5	4	AT2G32400	4	8	AT2G34840	2	11	AT4G15570	1	15	AT5G60040	1	19	AT2G22650	1	25	AT5G36210	1	30	AT1G32090	4	39	AT4G05450	1	49	AT5G26110	1	66	AT2G44670	5	103	AT3G16530	6	263
AT2G45610	4	2	AT5G05300	11	4	AT2G32430	6	8	AT2G35000	4	11	AT4G15680	5	15	AT5G62130	2	19	AT2G22680	2	25	AT5G40830	4	30	AT1G32750	2	39	AT4G10120	1	49	AT5G27290	1	66	AT2G47690	2	103	AT3G61580	2	263
AT2G45930	11	2	AT5G05430	11	4	AT2G32590	2	8	AT2G35530	3	11	AT4G16590	4	15	AT5G62200	6	19	AT2G24830	2	25	AT5G41800	4	30	AT1G43130	1	39	AT4G12060	1	49	AT5G27395	1	66	AT3G62650	6	103	AT4G19410	6	263
AT2G46375	11	2	AT5G05640	8	4	AT2G32670	3	8	AT2G36190	4	11	AT4G17585	6	15	AT5G63060	2	19	AT2G26470	1	25	AT5G42150	1	30	AT1G44740	13	39	AT4G13270	4	49	AT5G35790	2	66	AT4G02930	1	103	AT5G43460	4	263
AT2G46760	1	2	AT5G06330	6	4	AT2G33560	2	8	AT2G36480	2	11	AT4G18600	2	15	AT5G63680	2	19	AT2G26580	6	25	AT5G42320	1	30	AT1G48790	2	39	AT4G17940	5	49	AT5G47040	1	66	AT4G04890	4	103	AT3G46010	4	264
AT2G46850	4	2	AT5G06810	4	4	AT2G34600	8	8	AT2G36640	1	11	AT4G18740	7	15	AT5G64580	1	19	AT2G26710	6	25	AT5G43150	6	30	AT1G49730	4	39	AT4G22300	1	49	AT5G51980	1	66	AT4G09670	1	103	AT5G45670	6	264
AT2G47200	11	2	AT5G07150	4	4	AT2G34670	4	8	AT2G36720	3	11	AT4G20280	2	15	AT5G65290	2	19	AT2G26830	2	25	AT5G43190	4	30	AT1G51720	1	39	AT4G25450	1	49	AT5G63620	1	66	AT4G15530	1	103	AT2G15890	4	265
AT2G47540	5	2	AT5G07260	4	4	AT2G35170	1	8	AT2G37420	2	11	AT4G22610	6	15	AT5G66550	1	19	AT2G26970	1	25	AT5G44000	1	30	AT1G54350	1	39	AT4G25680	2	49	AT5G67280	4	66	AT4G24960	2	103	AT2G45820	4	265
AT3G01020	1	2	AT5G07620	4	4	AT2G36970	5	8	AT2G37450	6	11	AT4G22730	4	15	AT5G67450	6	19	AT2G27920	1	25	AT5G44670	1	30	AT1G54540	4	39	AT4G25910	1	49	AT1G02160	4	67	AT4G26650	2	103	AT2G20890	1	266
AT3G01350	4	2	AT5G08110	1	4	AT2G37300	11	8	AT2G37580	6	11	AT4G22770	5	15	AT1G02680	2	20	AT2G28310	4	25	AT5G45160	2	30	AT1G55510	1	39	AT4G26090	6	49	AT1G04530	1	67	AT4G26710	4	103	AT2G25900	3	266
AT3G01630	4	2	AT5G08480	7	4	AT2G37890	2	8	AT2G38010	1	11	AT4G23610	4	15	AT1G02960	4	20	AT2G29580	2	25	AT5G46140	7	30	AT1G63120	4	39	AT4G30160	2	49	AT1G05560	6	67	AT4G31580	2	103	AT5G02160	4	266
AT3G02240	12	2	AT5G08600	2	4	AT2G38160	6	8	AT2G40130	4	11	AT4G23880	11	15	AT1G03430	3	20	AT2G30070	4	25	AT5G47820	2	30	AT1G64150	1	39	AT4G31790	1	49	AT1G06200	1	67	AT4G34490	2	103	AT5G40370	2	266
AT3G03080	6	2	AT5G10420	6	4	AT2G38465	6	8	AT2G40790	2	11	AT4G23910	6	15	AT1G04830	2	20	AT2G30170	2	25	AT5G49710	4	30	AT1G67940	1	39	AT4G32190	5	49	AT1G06700	4	67	AT5G03290	1	103	AT2G21160	2	267
AT3G03260	4	2	AT5G11360	4	4	AT2G38720	4	8	AT2G40935	4	11	AT4G25110	2	15	AT1G05200	6	20	AT2G30380	6	25	AT5G52570	1	30	AT1G68700	11	39	AT4G33630	2	49	AT1G19835	4	67	AT5G26340	4	103	AT3G04920	2	267
AT3G04020	4	2	AT5G11940	4	4	AT2G39120	4	8	AT2G41200	6	11	AT4G25940	3	15	AT1G05210	2	20	AT2G30530	4	25	AT5G53340	6	30	AT1G69040	4	39	AT4G37200	1	49	AT1G21460	6	67	AT5G46030	2	103	AT4G03520	1	267
AT3G04100	6	2	AT5G13900	5	4	AT2G39520	13	8	AT2G41280	12	11	AT4G27654	13	15	AT1G05360	2	20	AT2G30695	1	25	AT5G56150	4	30	AT1G69160	7	39	AT4G38810	4	49	AT1G28200	4	67	AT1G21760	2	104	AT5G08280	1	267
AT3G04170	7	2	AT5G16500	4	4	AT2G40700	2	8	AT2G41850	5	11	AT4G27820	5	15	AT1G05900	1	20	AT2G32100	6	25	AT5G57410	2	30	AT1G70400	2	39	AT4G39960	1	49	AT1G32900	1	67	AT1G29050	6	104	AT3G02090	1	268
AT3G06360	11	2	AT5G16640	5	4	AT2G41480	4	8	AT2G42340	11	11	AT4G27980	6	15	AT1G07050	3	20	AT2G36240	4	25	AT5G57860	3	30	AT1G71780	4	39	AT5G03350	6	49	AT1G44170	1	67	AT1G50640	4	104	AT5G22880	3	268
AT3G06630	4	2	AT5G16770	4	4	AT2G44820	4	8	AT2G44440	4	11	AT4G29440	2	15	AT1G09910	4	20	AT2G37150	4	25	AT5G59210	4	30	AT1G72310	4	39	AT5G04470	11	49	AT1G50600	4	67	AT1G52190	5	104	AT4G27520	6	269
AT3G06990	11	2	AT5G17040	5	4	AT2G44830	4	8	AT2G44980	2	11	AT4G30560	4	15	AT1G10870	2	20	AT2G39400	4	25	AT5G59710	2	30	AT1G79050	1	39	AT5G04910	2	49	AT1G53500	2	67	AT1G52720	6	104	AT4G35770	1	269
AT3G08700	4	2	AT5G17430	4	4	AT2G45040	2	8	AT2G45500	2	11	AT4G30935	4	15	AT1G11000	6	20	AT2G40550	2	25	AT5G62840	1	30	AT1G79670	6	39	AT5G07990	4	49	AT1G59990	1	67	AT1G76810	1	104	AT5G50850	1	269
AT3G09290	4	2	AT5G17780	1	4	AT2G45320	1	8	AT2G45920	6	11	AT4G30990	2	15	AT1G11330	6	20	AT2G41020	2	25	AT5G62880	4	30	AT2G03760	6	39	AT5G10170	1	49	AT1G68920	4	67	AT1G77760	2	104	AT2G19480	2	270
AT3G09640	2	2	AT5G17980	4	4	AT3G02885	5	8	AT2G46070	3	11	AT4G31000	4	15	AT1G11440	6	20	AT2G41380	1	25	AT5G63320	6	30	AT2G05170	2	39	AT5G10830	1	49	AT1G70090	4	67	AT2G17840	2	104	AT2G26080	1	270
AT3G09960	1	2	AT5G18780	7	4	AT3G04030	4	8	AT2G46640	7	11	AT4G31150	1	15	AT1G11800	1	20	AT2G42390	2	25	AT5G63870	2	30	AT2G16950	2	39	AT5G11270	3	49	AT1G78240	4	67	AT2G32150	4	104	AT3G14230	4	270
AT3G10200	4	2	AT5G18990	4	4	AT3G05690	4	8	AT2G46740	1	11	AT4G31400	2	15	AT1G13330	2	20	AT2G44660	2	25	AT5G65180	2	30	AT2G17350	4	39	AT5G14050	1	49	AT1G78600	4	67	AT2G47940	1	104	AT3G20210	1	270
AT3G10310	4	2	AT5G20860	6	4	AT3G05920	6	8	AT2G47460	4	11	AT4G31670	2	15	AT1G14310	1	20	AT2G47760	2	25	AT5G66850	4	30	AT2G17972	3	39	AT5G14590	1	49	AT1G80790	4	67	AT3G02170	6	104	AT4G14320	2	270
AT3G11080	8	2	AT5G23770	6	4	AT3G05940	2	8	AT2G47950	11	11	AT4G31875	12	15	AT1G15220	1	20	AT3G01170	4	25	AT1G03260	1	31	AT2G23170	5	39	AT5G18440	6	49	AT2G01290	1	67	AT3G11560	2	104	AT4G34050	1	270
AT3G11110	4	2	AT5G24090	2	4	AT3G05980	7	8	AT2G48110	4	11	AT4G32360	1	15	AT1G15660	3	20	AT3G01550	2	25	AT1G03440	4	31	AT2G24310	11	39	AT5G20380	2	49	AT2G18730	2	67	AT3G17810	1	104	AT5G48810	2	270
AT3G12440	1	2	AT5G25130	6	4	AT3G06180	4	8	AT3G03190	1	11	AT4G35530	4	15	AT1G16970	2	20	AT3G01650	5	25	AT1G04985	4	31	AT2G25250	9	39	AT5G23210	4	49	AT2G29600	7	67	AT3G22320	2	104	AT5G59850	2	270
AT3G12470	6	2	AT5G25410	6	4	AT3G06830	6	8	AT3G03680	4	11	AT4G35940	7	15	AT1G17360	4	20	AT3G01930	4	25	AT1G06820	1	31	AT2G25760	3	39	AT5G24020	1	49	AT2G35940	4	67	AT3G61870	1	104	AT1G70830	7	271
AT3G12770	4	2	AT5G26250	4	4	AT3G07600	6	8	AT3G05040	2	11	AT4G36050	1	15	AT1G18280	6	20	AT3G03020	13	25	AT1G07000	6	31	AT2G25870	1	39	AT5G37260	2	49	AT2G37750	9	67	AT3G62400	13	104	AT5G11500	1	272
AT3G13100	4	2	AT5G27000	4	4	AT3G08980	1	8	AT3G05270	4	11	AT4G36110	6	15	AT1G18950	2	20	AT3G03630	1	25	AT1G07070	2	31	AT2G29310	4	39	AT5G39410	1	49	AT2G38610	2	67	AT4G00355	4	104	AT4G17090	3	273
AT3G13680	11	2	AT5G27440	9	4	AT3G10780	2	8	AT3G05320	2	11	AT4G36430	5	15	AT1G19380	6	20	AT3G06070	6	25	AT1G07440	4	31	AT2G29560	2	39	AT5G39830	1	49	AT2G39750	4	67	AT4G01690	1	104	AT5G09650	2	273
AT3G13770	4	2	AT5G27550	2	4	AT3G10870	6	8	AT3G05740	1	11	AT4G37730	7	15	AT1G19440	4	20	AT3G06930	2	25	AT1G08315	4	31	AT2G30360	5	39	AT5G40670	2	49	AT2G43950	4	67	AT4G21990	1	104	AT4G32150	2	274
AT3G13782	2	2	AT5G28420	6	4	AT3G13150	5	8	AT3G06030	2	11	AT4G37740	4	15	AT1G19640	6	20	AT3G08720	2	25	AT1G08470	4	31	AT2G31270	3	39	AT5G41940	2	49	AT2G45990	1	67	AT4G27700	1	104	AT5G10860	1	274
AT3G13820	11	2	AT5G28510	5	4	AT3G13640	1	8	AT3G10320	4	11	AT4G38670	6	15	AT1G21560	5	20	AT3G09180	4	25	AT1G08710	4	31	AT2G34870	11	39	AT5G43260	3	49	AT3G02830	4	67	AT4G32760	4	104	AT1G15810	4	275
AT3G13840	4	2	AT5G28650	4	4	AT3G13780	4	8	AT3G11520	2	11	AT4G38860	6	15	AT1G22180	2	20	AT3G09410	6	25	AT1G10120	4	31	AT2G35900	4	39	AT5G43580	13	49	AT3G04640	12	67	AT5G39590	2	104	AT2G22430	4	275
AT3G14380	6	2	AT5G33390	13	4	AT3G14520	8	8	AT3G11550	6	11	AT4G38960	4	15	AT1G22370	6	20	AT3G09690	4	25	AT1G10180	4	31	AT2G37020	2	39	AT5G44200	1	49	AT3G05490	6	67	AT5G44720	1	104	AT3G15730	4	275
AT3G14730	4	2	AT5G35580	4	4	AT3G14670	13	8	AT3G12090	4	11	AT4G39550	7	15	AT1G22550	4	20	AT3G09720	1	25	AT1G10340	6	31	AT2G38350	13	39	AT5G46690	4	49	AT3G08920	1	67	AT5G53160	4	104	AT3G53430	2	275
AT3G15370	5	2	AT5G36260	4	4	AT3G14740	2	8	AT3G12190	9	11	AT4G39780	4	15	AT1G22940	1	20	AT3G10630	1	25	AT1G10390	2	31	AT2G39050	4	39	AT5G50200	3	49	AT3G09570	2	67	AT1G20050	2	105	AT4G15560	1	275
AT3G15440	11	2	AT5G38160	6	4	AT3G15140	1	8	AT3G12685	1	11	AT5G01500	2	15	AT1G23750	1	20	AT3G12920	4	25	AT1G10700	1	31	AT2G42320	3	39	AT5G53970	2	49	AT3G10060	1	67	AT1G20630	1	105	AT4G25740	2	275
AT3G15490	4	2	AT5G38195	6	4	AT3G16340	4	8	AT3G13674	9	11	AT5G01730	2	15	AT1G24470	2	20	AT3G13222	4	25	AT1G12580	4	31	AT2G46090	1	39	AT5G59990	2	49	AT3G10610	2	67	AT1G21065	1	105	AT1G54500	1	276
AT3G15930	4	2	AT5G38330	9	4	AT3G16650	1	8	AT3G14680	6	11	AT5G03450	2	15	AT1G25290	1	20	AT3G13620	2	25	AT1G14140	2	31	AT2G46250	4	39	AT5G63910	2	49	AT3G13320	2	67	AT1G58080	1	105	AT2G44060	1	276
AT3G18200	4	2	AT5G38780	6	4	AT3G18310	4	8	AT3G16330	6	11	AT5G05180	6	15	AT1G25530	4	20	AT3G13630	11	25	AT1G16570	1	31	AT3G01370	4	39	AT1G02860	3	50	AT3G13560	4	67	AT1G66670	1	105	AT3G08030	6	276
AT3G18400	4	2	AT5G39030	6	4	AT3G18570	4	8	AT3G16980	1	11	AT5G05950	4	15	AT1G26100	2	20	AT3G13810	4	25	AT1G16710	2	31	AT3G03300	2	39	AT1G04260	3	50	AT3G14400	2	67	AT1G78100	4	105	AT1G52740	2	277
AT3G19230	4	2	AT5G40820	2	4	AT3G18880	1	8	AT3G17710	11	11	AT5G06710	4	15	AT1G26350	13	20	AT3G14340	13	25	AT1G17420	4	31	AT3G04350	1	39	AT1G05805	4	50	AT3G18990	6	67	AT2G02870	4	105	AT1G30120	1	278
AT3G19270	4	2	AT5G40980	6	4	AT3G19440	1	8	AT3G18170	4	11	AT5G07100	4	15	AT1G26380	7	20	AT3G14610	6	25	AT1G19430	4	31	AT3G05230	2	39	AT1G07250	6	50	AT3G22290	2	67	AT2G18230	3	105	AT2G01520	8	278
AT3G20160	1	2	AT5G41650	1	4	AT3G20280	2	8	AT3G18750	4	11	AT5G08240	8	15	AT1G26540	6	20	AT3G14980	4	25	AT1G20770	2	31	AT3G05670	2	39	AT1G08770	4	50	AT3G22850	4	67	AT2G21390	2	105	AT4G03210	4	278
AT3G21340	6	2	AT5G43080	3	4	AT3G21230	1	8	AT3G19660	8	11	AT5G08335	1	15	AT1G26910	2	20	AT3G15470	4	25	AT1G21690	1	31	AT3G06340	4	39	AT1G09760	2	50	AT3G44750	4	67	AT2G27580	4	105	AT5G01410	1	278
AT3G21470	6	2	AT5G43690	6	4	AT3G21600	4	8	AT3G20120	6	11	AT5G09820	1	15	AT1G27460	2	20	AT3G15790	4	25	AT1G22620	2	31	AT3G07300	1	39	AT1G10830	1	50	AT3G48750	2	67	AT2G41620	2	105	AT5G11770	1	278
AT3G22090	11	2	AT5G44010	6	4	AT3G24250	11	8	AT3G20430	3	11	AT5G10710	2	15	AT1G30210	4	20	AT3G15900	6	25	AT1G23205	6	31	AT3G07370	1	39	AT1G14685	4	50	AT3G51130	2	67	AT2G44490	6	105	AT5G38480	2	278
AT3G22770	11	2	AT5G44360	7	4	AT3G24360	1	8	AT3G21250	4	11	AT5G10790	2	15	AT1G30240	2	20	AT3G15940	1	25	AT1G25540	2	31	AT3G07590	2	39	AT1G15250	2	50	AT3G53280	6	67	AT2G47250	2	105	AT1G70410	5	279
AT3G23020	4	2	AT5G44980	8	4	AT3G24810	4	8	AT3G21400	4	11	AT5G10910	1	15	AT1G31280	6	20	AT3G16260	1	25	AT1G26090	1	31	AT3G10520	1	39	AT1G19880	1	50	AT4G00300	4	67	AT3G12760	2	105	AT2G39770	1	279
AT3G23220	4	2	AT5G45140	1	4	AT3G26310	6	8	AT3G21540	1	11	AT5G11160	1	15	AT1G31710	1	20	AT3G16750	11	25	AT1G26830	2	31	AT3G12150	1	39	AT1G20575	1	50	AT4G00660	2	67	AT3G20000	2	105	AT4G25100	1	279
AT3G24750	8	2	AT5G45610	6	4	AT3G26390	9	8	AT3G21780	7	11	AT5G11380	1	15	AT1G32120	4	20	AT3G16940	4	25	AT1G29790	4	31	AT3G13160	4	39	AT1G23260	2	50	AT4G17730	2	67	AT3G20050	1	105	AT5G26280	7	279
AT3G25180	7	2	AT5G45980	5	4	AT3G26700	5	8	AT3G21890	3	11	AT5G11630	7	15	AT1G32370	6	20	AT3G17420	4	25	AT1G29820	1	31	AT3G13360	8	39	AT1G25550	3	50	AT4G24290	4	67	AT3G58560	2	105	AT1G07320	1	280
AT3G25510	9	2	AT5G46040	4	4	AT3G27270	4	8	AT3G22880	1	11	AT5G14000	5	15	AT1G33260	4	20	AT3G18160	2	25	AT1G31230	1	31	AT3G14790	2	39	AT1G27190	4	50	AT4G25960	4	67	AT3G62550	5	105	AT1G30360	4	280
AT3G25655	9	2	AT5G46450	8	4	AT3G28150	4	8	AT3G24150	5	11	AT5G14100	1	15	AT1G33390	2	20	AT3G20570	6	25	AT1G32540	3	31	AT3G17860	4	39	AT1G33055	6	50	AT4G32570	4	67	AT4G12650	2	105	AT4G24690	1	280
AT3G25790	3	2	AT5G46740	2	4	AT3G29670	6	8	AT3G25440	4	11	AT5G15140	1	15	AT1G33420	2	20	AT3G21160	2	25	AT1G48970	1	31	AT3G19290	4	39	AT1G50140	4	50	AT4G33050	6	67	AT4G14870	4	105	AT5G25610	4	280
AT3G25810	6	2	AT5G47940	4	4	AT3G42800	7	8	AT3G25740	1	11	AT5G15570	2	15	AT1G42470	2	20	AT3G21520	4	25	AT1G49600	4	31	AT3G19720	2	39	AT1G53510	4	50	AT4G34100	2	67	AT4G39460	2	105	AT1G68590	1	281
AT3G25855	6	2	AT5G47950	8	4	AT3G43920	2	8	AT3G26680	2	11	AT5G15600	4	15	AT1G47290	1	20	AT3G21580	1	25	AT1G53120	1	31	AT3G20240	2	39	AT1G55090	1	50	AT4G37120	2	67	AT5G20700	6	105	AT5G62390	4	281
AT3G25970	4	2	AT5G47980	8	4	AT3G44050	2	8	AT3G27420	6	11	AT5G17220	1	15	AT1G47330	2	20	AT3G22740	1	25	AT1G53230	4	31	AT3G22500	4	39	AT1G62300	4	50	AT5G06370	2	67	AT5G24500	7	105	AT1G21750	2	282
AT3G26010	6	2	AT5G48450	4	4	AT3G46020	2	8	AT3G29430	1	11	AT5G18510	6	15	AT1G47470	7	20	AT3G24630	6	25	AT1G54115	2	31	AT3G22540	4	39	AT1G63780	2	50	AT5G22640	4	67	AT5G25220	4	105	AT5G09220	4	282
AT3G26320	6	2	AT5G48740	4	4	AT3G47210	6	8	AT3G42960	4	11	AT5G20410	1	15	AT1G47900	4	20	AT3G26590	6	25	AT1G54700	3	31	AT3G23080	2	39	AT1G64190	1	50	AT5G39050	7	67	AT5G50870	2	105	AT4G17340	4	283
AT3G26480	1	2	AT5G49120	6	4	AT3G48185	12	8	AT3G43430	2	11	AT5G22600	7	15	AT1G48230	2	20	AT3G26990	2	25	AT1G55265	4	31	AT3G25805	1	39	AT1G64790	2	50	AT5G45550	2	67	AT5G62790	1	105	AT5G24490	1	283
AT3G26490	4	2	AT5G49330	4	4	AT3G48490	9	8	AT3G44400	9	11	AT5G22860	2	15	AT1G49200	4	20	AT3G28540	4	25	AT1G60660	2	31	AT3G26630	6	39	AT1G67800	4	50	AT5G47320	1	67	AT5G67490	1	105	AT1G51650	2	284
AT3G26540	4	2	AT5G49350	5	4	AT3G48550	4	8	AT3G46700	6	11	AT5G24110	5	15	AT1G49260	7	20	AT3G28970	2	25	AT1G61040	2	31	AT3G27080	3	39	AT1G72040	1	50	AT5G51940	1	67	AT1G02150	6	106	AT5G48930	4	284
AT3G26860	9	2	AT5G50440	2	4	AT3G50180	6	8	AT3G46790	4	11	AT5G24340	1	15	AT1G49980	1	20	AT3G33520	2	25	AT1G61450	6	31	AT3G27260	4	39	AT1G73320	2	50	AT5G59960	4	67	AT1G02205	3	106	AT2G02760	2	285
AT3G26930	11	2	AT5G51760	4	4	AT3G50610	9	8	AT3G46900	4	11	AT5G24850	1	15	AT1G50170	1	20	AT3G43240	3	25	AT1G61770	1	31	AT3G29250	6	39	AT1G73655	1	50	AT5G60410	2	67	AT1G10850	4	106	AT4G08950	4	285
AT3G27620	1	2	AT5G51860	6	4	AT3G51300	4	8	AT3G47570	7	11	AT5G25110	5	15	AT1G50840	1	20	AT3G45160	11	25	AT1G62250	3	31	AT3G44700	6	39	AT1G75360	9	50	AT5G63600	4	67	AT1G30690	2	106	AT2G28910	2	286
AT3G27840	1	2	AT5G53240	11	4	AT3G52490	4	8	AT3G47630	2	11	AT5G25120	6	15	AT1G53030	2	20	AT3G45490	6	25	AT1G64430	3	31	AT3G45740	2	39	AT1G79510	1	50	AT5G65750	1	67	AT1G34370	4	106	AT3G20670	2	286
AT3G27950	6	2	AT5G54690	4	4	AT3G55660	4	8	AT3G48120	4	11	AT5G26731	11	15	AT1G53160	6	20	AT3G46750	7	25	AT1G64630	4	31	AT3G48770	1	39	AT1G80000	4	50	AT5G65910	4	67	AT1G35515	4	106	AT3G22960	1	286
AT3G27980	5	2	AT5G55380	1	4	AT3G55700	6	8	AT3G49690	4	11	AT5G26840	13	15	AT1G53165	2	20	AT3G46960	2	25	AT1G64900	6	31	AT3G49790	3	39	AT1G80310	1	50	AT1G08580	8	68	AT1G60990	1	106	AT5G63400	1	286
AT3G28330	11	2	AT5G55680	11	4	AT3G56080	4	8	AT3G50050	3	11	AT5G27270	4	15	AT1G53390	2	20	AT3G50270	6	25	AT1G66070	2	31	AT3G52040	4	39	AT1G80630	2	50	AT1G19680	4	68	AT2G03820	2	106	AT1G32050	2	287
AT3G28490	3	2	AT5G56160	6	4	AT3G56300	1	8	AT3G51030	4	11	AT5G39860	6	15	AT1G54510	2	20	AT3G50340	1	25	AT1G67480	4	31	AT3G52110	6	39	AT1G80940	4	50	AT1G27210	3	68	AT2G14900	5	106	AT1G62750	1	287
AT3G28600	4	2	AT5G56300	6	4	AT3G58810	1	8	AT3G52030	4	11	AT5G39980	2	15	AT1G54850	4	20	AT3G50750	4	25	AT1G70790	4	31	AT3G58300	11	39	AT2G02570	2	50	AT1G36180	1	68	AT2G20900	2	106	AT4G20150	2	287
AT3G29010	1	2	AT5G56370	11	4	AT3G59470	9	8	AT3G52420	9	11	AT5G40510	2	15	AT1G55250	2	20	AT3G51530	11	25	AT1G71190	1	31	AT3G60350	2	39	AT2G07340	2	50	AT1G51805	6	68	AT2G26530	7	106	AT5G24930	3	287
AT3G29970	3	2	AT5G56880	8	4	AT3G59680	6	8	AT3G53510	4	11	AT5G44280	2	15	AT1G55500	4	20	AT3G51870	2	25	AT1G72410	4	31	AT3G60640	2	39	AT2G13820	4	50	AT1G52760	2	68	AT2G46800	1	106	AT5G35530	2	287
AT3G30210	6	2	AT5G57810	4	4	AT3G60660	2	8	AT3G54100	4	11	AT5G44710	2	15	AT1G55690	6	20	AT3G52240	4	25	AT1G72440	2	31	AT4G03200	1	39	AT2G19450	2	50	AT1G54360	2	68	AT3G10970	1	106	AT1G28290	6	288
AT3G30260	6	2	AT5G57840	4	4	AT3G61360	5	8	AT3G54770	4	11	AT5G45110	4	15	AT1G56180	1	20	AT3G52900	4	25	AT1G72630	3	31	AT4G14100	2	39	AT2G21140	6	50	AT1G54610	4	68	AT3G59760	1	106	AT2G36460	2	288
AT3G43120	4	2	AT5G58840	6	4	AT3G61390	6	8	AT3G54800	4	11	AT5G45690	1	15	AT1G60860	2	20	AT3G54520	11	25	AT1G72730	2	31	AT4G16770	1	39	AT2G22720	4	50	AT1G60200	2	68	AT4G03560	2	106	AT3G10860	3	288
AT3G43500	12	2	AT5G59340	6	4	AT3G61840	9	8	AT3G55690	8	11	AT5G45900	2	15	AT1G61240	4	20	AT3G54680	7	25	AT1G73540	3	31	AT4G17300	1	39	AT2G25170	2	50	AT1G61620	2	68	AT4G16370	4	106	AT3G16450	6	289
AT3G43660	1	2	AT5G59680	6	4	AT3G62050	4	8	AT3G56620	6	11	AT5G46570	4	15	AT1G63460	1	20	AT3G55740	4	25	AT1G74370	4	31	AT4G19150	1	39	AT2G28930	4	50	AT1G63010	2	68	AT4G22360	1	106	AT4G00810	2	289
AT3G43950	2	2	AT5G59810	4	4	AT3G62220	4	8	AT3G57980	3	11	AT5G46790	4	15	AT1G63650	4	20	AT3G56710	6	25	AT1G74640	1	31	AT4G22930	1	39	AT2G36000	4	50	AT1G68875	11	68	AT4G24830	1	106	AT1G05190	1	290
AT3G44230	11	2	AT5G59980	2	4	AT4G00080	6	8	AT3G58450	5	11	AT5G46850	2	15	AT1G63700	4	20	AT3G57230	4	25	AT1G75040	4	31	AT4G23980	6	39	AT2G39080	1	50	AT1G70580	1	68	AT4G25140	4	106	AT2G38530	6	291
AT3G44550	4	2	AT5G60190	2	4	AT4G04790	2	8	AT3G58740	1	11	AT5G47360	5	15	AT1G64530	4	20	AT3G58180	1	25	AT1G75880	6	31	AT4G25620	6	39	AT2G40410	1	50	AT1G74950	4	68	AT4G32060	2	106	AT3G52880	1	292
AT3G44730	3	2	AT5G60240	13	4	AT4G08300	6	8	AT3G59080	4	11	AT5G47610	4	15	AT1G64580	4	20	AT3G59090	4	25	AT1G76220	7	31	AT4G26160	2	39	AT2G42030	2	50	AT1G75560	2	68	AT4G32520	2	106	AT4G01050	1	292
AT3G45000	2	2	AT5G60970	4	4	AT4G08590	1	8	AT3G59670	5	11	AT5G48600	1	15	AT1G65420	1	20	AT3G60910	2	25	AT1G76550	1	31	AT4G26680	6	39	AT2G43080	3	50	AT1G75870	11	68	AT5G07020	4	106	AT1G01090	1	293
AT3G45530	11	2	AT5G61540	1	4	AT4G10130	1	8	AT3G61780	4	11	AT5G48830	3	15	AT1G67890	3	20	AT3G62450	6	25	AT1G77740	4	31	AT4G29590	1	39	AT2G45380	4	50	AT1G77440	2	68	AT5G17330	1	106	AT1G06760	4	293
AT3G45700	4	2	AT5G61605	11	4	AT4G10500	4	8	AT3G61800	2	11	AT5G48840	1	15	AT1G68160	3	20	AT3G63010	4	25	AT1G78200	4	31	AT4G30310	1	39	AT2G48060	2	50	AT1G79440	1	68	AT5G23860	4	106	AT1G65980	1	293
AT3G46070	6	2	AT5G61740	2	4	AT4G10930	4	8	AT3G62230	6	11	AT5G49230	4	15	AT1G68190	4	20	AT3G66658	1	25	AT1G78510	1	31	AT4G31360	2	39	AT3G01440	4	50	AT1G79940	2	68	AT5G24650	3	106	AT3G11930	5	293
AT3G46720	6	2	AT5G63920	1	4	AT4G13160	4	8	AT3G63270	2	11	AT5G50915	4	15	AT1G69370	1	20	AT4G00440	6	25	AT1G80860	2	31	AT4G31460	1	39	AT3G02140	5	50	AT2G04890	4	68	AT5G27150	2	106	AT4G34720	2	293
AT3G47180	3	2	AT5G64060	4	4	AT4G13790	7	8	AT4G00231	2	11	AT5G51440	1	15	AT1G70550	8	20	AT4G04620	2	25	AT2G01260	3	31	AT4G32551	4	39	AT3G02760	1	50	AT2G16400	5	68	AT5G38660	1	106	AT5G09440	4	294
AT3G47780	2	2	AT5G64710	4	4	AT4G13810	8	8	AT4G01430	6	11	AT5G51480	4	15	AT1G71250	4	20	AT4G05440	2	25	AT2G02520	6	31	AT4G33490	3	39	AT3G07050	2	50	AT2G20810	6	68	AT5G41080	1	106	AT5G66180	1	294
AT3G49070	5	2	AT5G65320	5	4	AT4G14060	8	8	AT4G01730	2	11	AT5G51660	2	15	AT1G71430	6	20	AT4G08240	6	25	AT2G03420	4	31	AT4G34040	4	39	AT3G07820	6	50	AT2G22230	1	68	AT5G67560	2	106	AT3G16460	6	295
AT3G49860	2	2	AT5G65970	6	4	AT4G15120	11	8	AT4G01880	2	11	AT5G52070	4	15	AT1G72990	1	20	AT4G10000	1	25	AT2G04850	4	31	AT4G38930	2	39	AT3G12140	3	50	AT2G36080	4	68	AT1G20180	4	107	AT4G21620	6	295
AT3G50190	6	2	AT5G66110	5	4	AT4G16040	13	8	AT4G03090	4	11	AT5G52120	6	15	AT1G73750	1	20	AT4G10280	1	25	AT2G06210	1	31	AT5G04200	2	39	AT3G16920	4	50	AT2G40600	1	68	AT1G22330	4	107	AT2G01140	3	296
AT3G51320	4	2	AT5G66610	3	4	AT4G16880	9	8	AT4G03100	2	11	AT5G52880	4	15	AT1G73830	4	20	AT4G10470	11	25	AT2G15695	2	31	AT5G04440	1	39	AT3G22170	6	50	AT2G46880	1	68	AT1G32640	4	107	AT2G34250	2	296
AT3G52770	9	2	AT5G66640	3	4	AT4G17000	6	8	AT4G03940	13	11	AT5G53150	4	15	AT1G76580	6	20	AT4G11920	2	25	AT2G20780	4	31	AT5G04710	1	39	AT3G22520	4	50	AT3G02880	4	68	AT1G33040	2	107	AT3G15352	2	297
AT3G53680	4	2	AT5G66700	4	4	AT4G18080	11	8	AT4G08480	4	11	AT5G54730	2	15	AT1G77300	2	20	AT4G12300	6	25	AT2G22310	2	31	AT5G05990	2	39	AT3G22620	6	50	AT3G04670	4	68	AT1G48030	1	107	AT4G13850	1	297
AT3G54870	2	2	AT5G66960	1	4	AT4G18610	5	8	AT4G09490	6	11	AT5G56460	4	15	AT1G77680	1	20	AT4G14330	2	25	AT2G23740	2	31	AT5G06690	1	39	AT3G23170	11	50	AT3G07310	3	68	AT1G63770	1	107	AT1G20450	4	298
AT3G55160	2	2	AT1G01070	6	5	AT4G18920	1	8	AT4G10090	2	11	AT5G56540	11	15	AT1G78770	1	20	AT4G14350	4	25	AT2G27080	4	31	AT5G06860	6	39	AT3G23980	3	50	AT3G08010	1	68	AT1G78210	4	107	AT3G26060	1	298
AT3G55590	2	2	AT1G01190	4	5	AT4G19460	1	8	AT4G11950	6	11	AT5G56790	4	15	AT1G78895	4	20	AT4G15510	1	25	AT2G31060	1	31	AT5G10180	4	39	AT3G25070	4	50	AT3G09470	2	68	AT2G01600	3	107	AT5G13450	1	299
AT3G55870	1	2	AT1G01310	4	5	AT4G19650	4	8	AT4G14080	4	11	AT5G56900	1	15	AT1G79630	4	20	AT4G16265	1	25	AT2G32710	4	31	AT5G10380	4	39	AT3G27110	1	50	AT3G11800	3	68	AT2G16485	2	107	AT5G14320	1	299
AT3G56500	6	2	AT1G01570	4	5	AT4G20430	4	8	AT4G14660	1	11	AT5G57280	2	15	AT1G79790	1	20	AT4G16670	4	25	AT2G35610	2	31	AT5G11550	4	39	AT3G29350	3	50	AT3G12350	4	68	AT2G17265	1	107	AT4G15545	2	300
AT3G56960	4	2	AT1G01670	3	5	AT4G20910	1	8	AT4G16790	6	11	AT5G58190	4	15	AT2G01610	6	20	AT4G17860	6	25	AT2G36430	6	31	AT5G12030	4	39	AT3G45060	1	50	AT3G18370	2	68	AT2G19740	2	107	AT5G06290	1	300
AT3G57160	13	2	AT1G02970	2	5	AT4G21430	4	8	AT4G16840	11	11	AT5G58390	5	15	AT2G01870	7	20	AT4G18400	6	25	AT2G37330	1	31	AT5G13760	2	39	AT3G45300	1	50	AT3G19340	1	68	AT2G25110	1	107	AT2G15970	4	301
AT3G57380	4	2	AT1G03010	4	5	AT4G21760	4	8	AT4G16970	1	11	AT5G59520	1	15	AT2G02730	4	20	AT4G23090	11	25	AT2G38080	6	31	AT5G16570	2	39	AT3G48070	2	50	AT3G26890	2	68	AT2G26670	1	107	AT5G20230	6	301
AT3G57700	6	2	AT1G03055	1	5	AT4G23660	1	8	AT4G17350	4	11	AT5G60450	5	15	AT2G03430	1	20	AT4G23760	13	25	AT2G38500	6	31	AT5G16850	2	39	AT3G49080	1	50	AT3G27020	4	68	AT2G33630	1	107	AT5G58330	1	301
AT3G58160	4	2	AT1G03905	1	5	AT4G24450	1	8	AT4G17430	4	11	AT5G61000	2	15	AT2G04040	4	20	AT4G23860	2	25	AT2G38880	6	31	AT5G17530	1	39	AT3G51780	4	50	AT3G49670	4	68	AT3G02790	3	107	AT4G29020	11	302
AT3G58190	4	2	AT1G03920	4	5	AT4G25420	4	8	AT4G17550	2	11	AT5G61160	7	15	AT2G04790	3	20	AT4G26270	4	25	AT2G41180	6	31	AT5G23610	4	39	AT3G52940	1	50	AT3G51510	3	68	AT3G11660	6	107	AT5G39570	13	302
AT3G60550	2	2	AT1G04090	1	5	AT4G25800	4	8	AT4G18170	4	11	AT5G64010	4	15	AT2G13500	8	20	AT4G27390	1	25	AT2G41350	2	31	AT5G24450	2	39	AT3G55130	2	50	AT3G55170	2	68	AT3G12740	2	107	AT1G27450	1	303
AT3G60650	11	2	AT1G04645	7	5	AT4G26490	6	8	AT4G18395	9	11	AT5G64640	4	15	AT2G15230	2	20	AT4G28460	9	25	AT2G41870	4	31	AT5G24870	4	39	AT3G55530	2	50	AT3G63250	1	68	AT3G24590	1	107	AT3G52300	3	303
AT3G60780	4	2	AT1G04760	3	5	AT4G27290	6	8	AT4G18520	4	11	AT5G67570	2	15	AT2G15530	4	20	AT4G32880	4	25	AT2G44370	9	31	AT5G25360	4	39	AT4G00230	5	50	AT4G17510	2	68	AT3G46970	1	107	AT5G23740	2	303
AT3G61040	6	2	AT1G04920	1	5	AT4G27580	11	8	AT4G20030	1	11	AT1G01840	7	16	AT2G18490	9	20	AT4G35600	6	25	AT2G45570	6	31	AT5G27740	1	39	AT4G01480	3	50	AT4G18280	11	68	AT3G48360	2	107	AT1G20693	4	304
AT3G63040	11	2	AT1G05310	4	5	AT4G27670	1	8	AT4G21550	3	11	AT1G03190	1	16	AT2G18790	1	20	AT4G37130	2	25	AT2G45730	2	31	AT5G37310	2	39	AT4G02720	2	50	AT4G18390	4	68	AT4G00570	1	107	AT1G01550	4	305
AT3G63350	4	2	AT1G05770	6	5	AT4G31610	7	8	AT4G24700	6	11	AT1G03360	1	16	AT2G19650	11	20	AT4G38150	5	25	AT2G46270	3	31	AT5G41010	2	39	AT4G12340	6	50	AT4G22150	2	68	AT4G05530	1	107	AT1G34000	3	305
AT3G66656	6	2	AT1G06490	6	5	AT4G32280	5	8	AT4G25010	6	11	AT1G03790	3	16	AT2G22400	1	20	AT4G39070	4	25	AT2G47340	6	31	AT5G42420	2	39	AT4G16442	4	50	AT4G23690	6	68	AT4G22820	3	107	AT3G47340	1	306
AT4G00160	11	2	AT1G06580	5	5	AT4G33310	13	8	AT4G25390	3	11	AT1G05680	6	16	AT2G22570	1	20	AT4G39210	1	25	AT2G47500	4	31	AT5G42690	4	39	AT4G19830	1	50	AT4G23740	4	68	AT4G26230	2	107	AT2G33800	1	307
AT4G00350	6	2	AT1G09080	2	5	AT4G33330	2	8	AT4G25835	4	11	AT1G06050	4	16	AT2G22910	1	20	AT4G39270	4	25	AT3G09090	1	31	AT5G42720	4	39	AT4G22540	2	50	AT4G27640	2	68	AT4G34230	3	107	AT3G23810	1	307
AT4G01380	4	2	AT1G10000	6	5	AT4G35290	6	8	AT4G26200	4	11	AT1G06590	2	16	AT2G23380	2	20	AT5G01370	9	25	AT3G09970	1	31	AT5G49810	1	39	AT4G22980	1	50	AT4G27660	2	68	AT4G34640	1	107	AT4G37830	2	307
AT4G01890	4	2	AT1G10880	6	5	AT4G36150	8	8	AT4G28395	6	11	AT1G06790	1	16	AT2G24450	4	20	AT5G02620	6	25	AT3G10040	6	31	AT5G49990	4	39	AT4G24790	1	50	AT4G29870	2	68	AT4G35490	1	107	AT1G70490	3	308
AT4G02810	6	2	AT1G11100	2	5	AT4G36590	6	8	AT4G28530	4	11	AT1G07615	1	16	AT2G25355	1	20	AT5G04190	6	25	AT3G10080	4	31	AT5G54980	5	39	AT4G28540	3	50	AT4G30890	2	68	AT4G38250	2	107	AT4G09800	2	309
AT4G03230	6	2	AT1G11160	1	5	AT4G37850	4	8	AT4G28550	2	11	AT1G09320	4	16	AT2G25940	1	20	AT5G04260	1	25	AT3G10640	2	31	AT5G58350	4	39	AT4G32390	2	50	AT4G32600	4	68	AT5G20830	1	107	AT4G11150	2	309
AT4G04500	7	2	AT1G11370	6	5	AT4G37900	1	8	AT4G28703	1	11	AT1G09415	11	16	AT2G26400	2	20	AT5G04940	4	25	AT3G12670	2	31	AT5G58870	1	39	AT4G37460	1	50	AT4G34215	1	68	AT5G26830	1	107	AT1G11850	11	310
AT4G04990	7	2	AT1G11710	5	5	AT4G38700	6	8	AT4G29170	2	11	AT1G11170	4	16	AT2G26520	7	20	AT5G06970	2	25	AT3G13350	2	31	AT5G59220	4	39	AT4G37640	4	50	AT5G03610	4	68	AT5G47770	2	107	AT3G48990	1	310
AT4G05630	9	2	AT1G12070	2	5	AT4G39320	11	8	AT4G29750	4	11	AT1G11960	4	16	AT2G27610	4	20	AT5G07820	6	25	AT3G17430	2	31	AT5G62460	5	39	AT4G38360	2	50	AT5G05270	4	68	AT5G58950	4	107	AT4G16410	4	310
AT4G07740	13	2	AT1G12260	5	5	AT5G01260	1	8	AT4G30430	4	11	AT1G12970	1	16	AT2G27950	4	20	AT5G08630	2	25	AT3G18600	2	31	AT5G62575	6	39	AT4G39190	7	50	AT5G08270	2	68	AT5G59890	4	107	AT3G13410	4	311
AT4G08780	5	2	AT1G13140	4	5	AT5G01700	4	8	AT4G31270	4	11	AT1G13195	4	16	AT2G28085	6	20	AT5G09740	2	25	AT3G19370	4	31	AT5G62610	4	39	AT5G03120	7	50	AT5G28300	4	68	AT5G61020	4	107	AT5G03850	1	311
AT4G09100	4	2	AT1G13310	3	5	AT5G03770	1	8	AT4G31890	4	11	AT1G13460	3	16	AT2G28490	5	20	AT5G11240	1	25	AT3G19540	5	31	AT1G01040	2	40	AT5G03380	6	50	AT5G42765	4	68	AT5G67480	2	107	AT5G49360	4	311
AT4G09300	2	2	AT1G13370	2	5	AT5G03780	4	8	AT4G31930	2	11	AT1G13950	2	16	AT2G30920	1	20	AT5G11700	4	25	AT3G19670	2	31	AT1G01710	1	40	AT5G05730	1	50	AT5G53170	1	68	AT1G04945	2	108	AT1G08360	2	312
AT4G10240	4	2	AT1G14480	7	5	AT5G03870	4	8	AT4G32050	2	11	AT1G14420	6	16	AT2G32860	6	20	AT5G13110	2	25	AT3G19800	1	31	AT1G02570	7	40	AT5G08170	1	50	AT5G56360	2	68	AT1G10940	4	108	AT3G57520	2	312
AT4G10260	1	2	AT1G14660	1	5	AT5G05340	6	8	AT4G34770	7	11	AT1G14940	8	16	AT2G33330	5	20	AT5G13160	4	25	AT3G20650	2	31	AT1G04770	1	40	AT5G10030	4	50	AT5G58560	1	68	AT1G16460	1	108	AT1G11650	4	313
AT4G10490	4	2	AT1G14730	2	5	AT5G06410	1	8	AT4G34990	5	11	AT1G15210	4	16	AT2G33580	4	20	AT5G14880	4	25	AT3G22420	4	31	AT1G04870	2	40	AT5G11790	2	50	AT5G59950	2	68	AT1G20100	7	108	AT1G76200	2	313
AT4G10950	4	2	AT1G15790	4	5	AT5G06630	11	8	AT4G35540	3	11	AT1G15490	1	16	AT2G35990	5	20	AT5G17290	2	25	AT3G23100	4	31	AT1G06930	11	40	AT5G13090	6	50	AT5G61440	1	68	AT1G72450	4	108	AT2G28840	1	313
AT4G11000	7	2	AT1G15990	4	5	AT5G06930	3	8	AT4G35620	2	11	AT1G16750	6	16	AT2G36020	2	20	AT5G18270	4	25	AT3G25580	2	31	AT1G07180	2	40	AT5G14410	7	50	AT5G62530	1	68	AT2G33470	2	108	AT2G28950	6	313
AT4G11530	7	2	AT1G16370	2	5	AT5G06940	4	8	AT4G37320	7	11	AT1G17790	4	16	AT2G37390	4	20	AT5G18410	2	25	AT3G25890	4	31	AT1G07630	4	40	AT5G15580	6	50	AT5G63780	4	68	AT2G35120	1	108	AT3G23050	6	313
AT4G11590	9	2	AT1G16690	2	5	AT5G08320	2	8	AT4G38070	4	11	AT1G19540	5	16	AT2G39280	2	20	AT5G20960	2	25	AT3G28320	6	31	AT1G08210	4	40	AT5G15800	6	50	AT5G64370	1	68	AT2G39470	1	108	AT5G17870	4	313
AT4G12270	1	2	AT1G17500	3	5	AT5G08360	5	8	AT4G38560	8	11	AT1G20350	2	16	AT2G39725	2	20	AT5G22030	2	25	AT3G44020	3	31	AT1G09300	1	40	AT5G18840	4	50	AT5G64970	2	68	AT3G01520	1	108	AT5G19760	2	313
AT4G12540	6	2	AT1G18140	6	5	AT5G10210	7	8	AT4G39370	2	11	AT1G22985	3	16	AT2G41460	1	20	AT5G22370	2	25	AT3G44610	4	31	AT1G10510	1	40	AT5G19855	1	50	AT1G11360	4	69	AT3G02530	1	108	AT5G64140	1	313
AT4G13000	2	2	AT1G18520	4	5	AT5G11470	4	8	AT4G39920	2	11	AT1G23000	6	16	AT2G42160	2	20	AT5G25475	9	25	AT3G45770	1	31	AT1G13190	1	40	AT5G20600	2	50	AT1G17890	1	69	AT3G12580	2	108	AT2G20670	4	314
AT4G13130	11	2	AT1G18970	5	5	AT5G12100	5	8	AT4G40070	4	11	AT1G23010	1	16	AT2G43060	6	20	AT5G25960	6	25	AT3G46210	1	31	AT1G18150	4	40	AT5G24240	3	50	AT1G30130	1	69	AT3G13870	2	108	AT2G43620	4	314
AT4G13410	4	2	AT1G19025	2	5	AT5G12330	4	8	AT5G01180	4	11	AT1G24520	11	16	AT2G46580	1	20	AT5G27320	4	25	AT3G46510	4	31	AT1G22110	7	40	AT5G25340	2	50	AT1G36320	3	69	AT3G18680	1	108	AT1G71695	5	315
AT4G13450	5	2	AT1G21360	2	5	AT5G12380	2	8	AT5G03670	7	11	AT1G25570	4	16	AT2G46840	6	20	AT5G27660	1	25	AT3G49320	1	31	AT1G22430	4	40	AT5G25890	5	50	AT1G42990	6	69	AT3G24550	5	108	AT1G78630	1	315
AT4G13570	2	2	AT1G21840	1	5	AT5G12430	2	8	AT5G03720	4	11	AT1G27680	1	16	AT2G47620	2	20	AT5G27830	3	25	AT3G50560	1	31	AT1G22600	2	40	AT5G25900	4	50	AT1G44780	5	69	AT3G25860	1	108	AT3G55430	5	316
AT4G13650	4	2	AT1G21970	6	5	AT5G14070	4	8	AT5G04480	2	11	AT1G29450	6	16	AT3G01610	1	20	AT5G36890	4	25	AT3G51830	2	31	AT1G23070	2	40	AT5G38830	1	50	AT1G45130	6	69	AT3G26580	1	108	AT3G57870	2	316
AT4G14580	5	2	AT1G24430	8	5	AT5G14500	4	8	AT5G05130	2	11	AT1G30070	2	16	AT3G02680	2	20	AT5G36910	6	25	AT3G52170	4	31	AT1G23600	4	40	AT5G43310	4	50	AT1G55520	1	69	AT3G56860	2	108	AT3G01540	2	318
AT4G14810	13	2	AT1G26130	3	5	AT5G15160	6	8	AT5G06730	5	11	AT1G32740	4	16	AT3G03360	6	20	AT5G37790	4	25	AT3G56410	6	31	AT1G26230	1	40	AT5G43600	1	50	AT1G55680	2	69	AT3G59350	4	108	AT4G16400	7	318
AT4G14820	4	2	AT1G26320	6	5	AT5G15630	4	8	AT5G07330	6	11	AT1G49630	1	16	AT3G03420	2	20	AT5G38720	2	25	AT3G57030	4	31	AT1G26440	1	40	AT5G47220	4	50	AT1G60420	2	69	AT4G11010	1	108	AT1G76160	5	319
AT4G15040	6	2	AT1G26790	3	5	AT5G15830	4	8	AT5G09290	1	11	AT1G51610	1	16	AT3G03640	6	20	AT5G39040	1	25	AT3G57090	2	31	AT1G28100	1	40	AT5G50000	4	50	AT1G62170	1	69	AT4G19840	6	108	AT3G22440	4	319
AT4G15340	4	2	AT1G26840	2	5	AT5G16980	6	8	AT5G10280	4	11	AT1G52240	2	16	AT3G03710	1	20	AT5G41580	2	25	AT3G60860	2	31	AT1G28390	4	40	AT5G53000	2	50	AT2G02500	1	69	AT4G24570	2	108	AT3G45980	3	319
AT4G15380	6	2	AT1G26900	4	5	AT5G18070	1	8	AT5G10520	4	11	AT1G53530	1	16	AT3G04460	2	20	AT5G41660	12	25	AT3G60940	4	31	AT1G30540	1	40	AT5G53220	6	50	AT2G14750	1	69	AT4G29810	2	108	AT4G22890	2	319
AT4G16030	2	2	AT1G28590	6	5	AT5G18540	4	8	AT5G12220	2	11	AT1G59620	7	16	AT3G04680	1	20	AT5G42920	2	25	AT3G61670	1	31	AT1G31190	1	40	AT5G53580	1	50	AT2G17450	6	69	AT4G34265	7	108	AT1G78080	4	320
AT4G16470	4	2	AT1G30750	11	5	AT5G18820	1	8	AT5G13470	4	11	AT1G59740	4	16	AT3G06250	6	20	AT5G44030	4	25	AT3G61980	4	31	AT1G32450	4	40	AT5G59760	8	50	AT2G19540	2	69	AT5G10540	1	108	AT2G43090	1	320
AT4G16700	1	2	AT1G31040	4	5	AT5G19670	4	8	AT5G13590	7	11	AT1G60470	2	16	AT3G06710	11	20	AT5G44550	6	25	AT4G02350	2	31	AT1G33520	2	40	AT5G67250	2	50	AT2G19570	1	69	AT5G18650	2	108	AT3G02080	2	320
AT4G17380	1	2	AT1G31360	1	5	AT5G22380	4	8	AT5G14080	4	11	AT1G60560	2	16	AT3G07190	6	20	AT5G45300	4	25	AT4G02400	2	31	AT1G35140	4	40	AT1G02790	6	51	AT2G33850	11	69	AT5G26210	4	108	AT3G63490	1	320
AT4G17980	4	2	AT1G32760	4	5	AT5G22750	2	8	AT5G14620	1	11	AT1G60600	1	16	AT3G07410	2	20	AT5G45480	6	25	AT4G11850	6	31	AT1G42480	2	40	AT1G05620	1	51	AT2G37970	1	69	AT5G65110	1	108	AT5G48180	2	320
AT4G18050	4	2	AT1G32780	1	5	AT5G23220	1	8	AT5G14890	4	11	AT1G61210	1	16	AT3G07750	1	20	AT5G47240	1	25	AT4G12760	3	31	AT1G43900	3	40	AT1G06070	4	51	AT2G42770	2	69	AT5G65630	4	108	AT3G16770	4	321
AT4G18350	4	2	AT1G33030	5	5	AT5G23710	2	8	AT5G15760	1	11	AT1G61800	2	16	AT3G11050	2	20	AT5G48560	4	25	AT4G13660	5	31	AT1G44900	1	40	AT1G07170	2	51	AT3G02700	1	69	AT1G04140	1	109	AT3G23400	1	321
AT4G18650	6	2	AT1G33080	6	5	AT5G24280	4	8	AT5G15870	1	11	AT1G65090	6	16	AT3G12550	4	20	AT5G49630	4	25	AT4G14020	11	31	AT1G50440	2	40	AT1G10710	6	51	AT3G04470	2	69	AT1G21680	1	109	AT3G23820	1	321
AT4G18840	6	2	AT1G33760	4	5	AT5G24360	2	8	AT5G16790	2	11	AT1G65240	4	16	AT3G13050	1	20	AT5G49930	1	25	AT4G14300	4	31	AT1G51700	6	40	AT1G11210	6	51	AT3G15810	6	69	AT1G48480	4	109	AT1G66410	2	322
AT4G18870	4	2	AT1G34245	4	5	AT5G24750	1	8	AT5G16940	1	11	AT1G65280	1	16	AT3G15220	2	20	AT5G51230	2	25	AT4G16210	1	31	AT1G53490	2	40	AT1G15860	2	51	AT3G17410	4	69	AT1G63290	1	109	AT4G38920	2	322
AT4G19000	2	2	AT1G35260	7	5	AT5G25390	4	8	AT5G17360	7	11	AT1G66740	2	16	AT3G15990	4	20	AT5G52430	4	25	AT4G18580	11	31	AT1G55910	1	40	AT1G18700	2	51	AT3G18390	4	69	AT1G76090	1	109	AT3G15360	1	323
AT4G19820	2	2	AT1G49030	4	5	AT5G27100	6	8	AT5G17490	4	11	AT1G67060	1	16	AT3G16010	2	20	AT5G52660	2	25	AT4G18780	4	31	AT1G61010	1	40	AT1G20560	1	51	AT3G19860	4	69	AT2G24180	6	109	AT3G45140	6	323
AT4G20090	4	2	AT1G49490	4	5	AT5G28080	4	8	AT5G17690	2	11	AT1G67370	2	16	AT3G17470	1	20	AT5G52820	1	25	AT4G18800	2	31	AT1G61990	8	40	AT1G21270	6	51	AT3G19930	4	69	AT2G27600	2	109	AT1G22300	2	324
AT4G20210	7	2	AT1G50950	2	5	AT5G34930	1	8	AT5G17800	4	11	AT1G68540	4	16	AT3G18640	4	20	AT5G54090	1	25	AT4G19390	1	31	AT1G62810	1	40	AT1G22630	4	51	AT3G22845	2	69	AT2G41110	2	109	AT1G48920	2	325
AT4G21300	4	2	AT1G51270	4	5	AT5G35520	4	8	AT5G18710	6	11	AT1G69050	11	16	AT3G18870	4	20	AT5G54180	3	25	AT4G20470	13	31	AT1G69640	2	40	AT1G23080	4	51	AT3G24190	1	69	AT3G07560	3	109	AT2G14890	11	325
AT4G21310	5	2	AT1G52680	7	5	AT5G37530	1	8	AT5G19200	1	11	AT1G69550	9	16	AT3G19650	6	20	AT5G54530	4	25	AT4G20760	1	31	AT1G70180	4	40	AT1G23730	5	51	AT3G49140	4	69	AT3G20370	6	109	AT3G27690	3	325
AT4G21340	5	2	AT1G53140	2	5	AT5G37660	5	8	AT5G19875	6	11	AT1G72270	2	16	AT3G20130	5	20	AT5G54860	1	25	AT4G24130	4	31	AT1G72520	6	40	AT1G25520	1	51	AT3G55410	1	69	AT3G46230	6	109	AT4G32410	4	325
AT4G21490	2	2	AT1G53345	1	5	AT5G39380	6	8	AT5G20110	2	11	AT1G72360	3	16	AT3G24070	7	20	AT5G56250	6	25	AT4G24760	4	31	AT1G72900	8	40	AT1G27360	6	51	AT4G03080	2	69	AT3G50950	6	109	AT1G22840	2	326
AT4G21700	4	2	AT1G53700	4	5	AT5G42370	1	8	AT5G24330	2	11	AT1G72470	6	16	AT3G26090	5	20	AT5G57440	1	25	AT4G26210	3	31	AT1G73390	4	40	AT1G30820	2	51	AT4G15160	6	69	AT3G63460	2	109	AT1G53240	2	326
AT4G21890	5	2	AT1G54450	2	5	AT5G42600	5	8	AT5G24380	4	11	AT1G73177	13	16	AT3G27540	1	20	AT5G57940	4	25	AT4G27470	2	31	AT1G74040	1	40	AT1G31440	2	51	AT4G18040	2	69	AT4G01940	2	109	AT3G44110	2	327
AT4G21940	4	2	AT1G55240	2	5	AT5G43860	1	8	AT5G24480	12	11	AT1G73790	2	16	AT3G27810	6	20	AT5G58620	3	25	AT4G28180	11	31	AT1G75540	4	40	AT1G33810	3	51	AT4G26570	4	69	AT4G02340	1	109	AT2G47610	2	328
AT4G22790	4	2	AT1G55915	2	5	AT5G46640	4	8	AT5G24970	1	11	AT1G74800	4	16	AT3G28790	11	20	AT5G60120	6	25	AT4G28200	2	31	AT1G75710	4	40	AT1G36310	1	51	AT4G28440	1	69	AT4G25900	3	109	AT3G16470	6	330
AT4G22950	6	2	AT1G55970	2	5	AT5G47600	8	8	AT5G25450	3	11	AT1G75130	6	16	AT3G29750	6	20	AT5G60570	4	25	AT4G28450	1	31	AT1G76700	2	40	AT1G55560	6	51	AT4G30350	4	69	AT4G28910	4	109	AT3G26450	8	330
AT4G23200	7	2	AT1G56160	4	5	AT5G48110	6	8	AT5G25570	6	11	AT1G76620	6	16	AT3G42950	4	20	AT5G60890	4	25	AT4G29360	4	31	AT1G77090	3	40	AT1G55810	2	51	AT4G32340	5	69	AT4G29160	2	109	AT4G32470	2	330
AT4G23493	8	2	AT1G59940	4	5	AT5G48290	6	8	AT5G26980	2	11	AT1G77210	4	16	AT3G44960	8	20	AT5G60940	1	25	AT4G31120	1	31	AT1G78070	2	40	AT1G55920	1	51	AT4G32930	2	69	AT4G35760	1	109	AT5G54600	1	330
AT4G24180	6	2	AT1G60500	2	5	AT5G48310	3	8	AT5G38610	6	11	AT1G77850	4	16	AT3G45230	11	20	AT5G61310	6	25	AT4G31530	1	31	AT1G79560	1	40	AT1G61150	2	51	AT4G34000	4	69	AT5G11070	8	109	AT1G10670	1	331
AT4G25090	4	2	AT1G60630	4	5	AT5G48430	6	8	AT5G38850	9	11	AT1G80245	8	16	AT3G45730	11	20	AT5G61770	2	25	AT4G31600	2	31	AT1G80770	1	40	AT1G64140	2	51	AT4G35800	1	69	AT5G19330	2	109	AT2G36620	2	332
AT4G25350	2	2	AT1G60690	4	5	AT5G49470	4	8	AT5G39785	6	11	AT2G01880	1	16	AT3G46180	2	20	AT5G63440	1	25	AT4G31740	2	31	AT2G01910	4	40	AT1G66150	4	51	AT4G36700	5	69	AT5G20150	3	109	AT4G34350	1	332
AT4G25410	6	2	AT1G62210	11	5	AT5G49690	6	8	AT5G40040	2	11	AT2G02300	6	16	AT3G48210	2	20	AT5G64150	1	25	AT4G32560	2	31	AT2G02660	11	40	AT1G67580	2	51	AT4G36750	1	69	AT5G56760	1	109	AT5G35170	1	333
AT4G25530	4	2	AT1G62260	4	5	AT5G50340	1	8	AT5G40155	11	11	AT2G03370	4	16	AT3G49500	2	20	AT5G64760	2	25	AT4G33420	4	31	AT2G02750	4	40	AT1G69220	2	51	AT5G01710	2	69	AT5G59420	2	109	AT1G04270	2	334
AT4G25540	1	2	AT1G64570	4	5	AT5G51160	6	8	AT5G40350	6	11	AT2G03530	1	16	AT3G50860	2	20	AT5G66000	11	25	AT4G34740	1	31	AT2G03740	11	40	AT1G78060	4	51	AT5G01880	4	69	AT1G08840	1	110	AT1G22780	2	334
AT4G25950	4	2	AT1G66390	4	5	AT5G51350	4	8	AT5G41960	4	11	AT2G07721	13	16	AT3G52260	1	20	AT5G66490	8	25	AT4G34910	1	31	AT2G05260	4	40	AT2G01710	4	51	AT5G04720	4	69	AT1G09430	1	110	AT3G53730	2	335
AT4G26170	4	2	AT1G66650	5	5	AT5G51600	4	8	AT5G42700	3	11	AT2G14210	4	16	AT3G53240	6	20	AT5G66660	4	25	AT4G36010	6	31	AT2G15480	6	40	AT2G02970	2	51	AT5G08180	1	69	AT1G15740	1	110	AT3G55800	1	335
AT4G26800	5	2	AT1G66660	4	5	AT5G51630	8	8	AT5G43180	1	11	AT2G15610	5	16	AT3G53390	1	20	AT5G67270	2	25	AT4G36870	5	31	AT2G19170	1	40	AT2G17480	6	51	AT5G09530	8	69	AT1G22450	2	110	AT3G63160	11	335
AT4G26930	4	2	AT1G67290	4	5	AT5G52020	5	8	AT5G43870	4	11	AT2G15640	9	16	AT3G53800	2	20	AT1G01780	4	26	AT4G38400	6	31	AT2G21210	7	40	AT2G18915	1	51	AT5G13170	6	69	AT2G23800	1	110	AT4G30530	1	335
AT4G27110	4	2	AT1G67980	1	5	AT5G53030	7	8	AT5G44870	8	11	AT2G15790	1	16	AT3G54320	4	20	AT1G01920	2	26	AT4G38420	4	31	AT2G22270	4	40	AT2G19590	6	51	AT5G19790	4	69	AT2G26690	4	110	AT3G43720	5	336
AT4G27790	2	2	AT1G68150	4	5	AT5G54840	2	8	AT5G46910	2	11	AT2G15820	4	16	AT3G54430	4	20	AT1G03457	2	26	AT4G38760	2	31	AT2G26930	1	40	AT2G19800	1	51	AT5G39730	1	69	AT3G06670	2	110	AT5G47700	2	336
AT4G27890	2	2	AT1G68795	6	5	AT5G56480	6	8	AT5G47380	6	11	AT2G15900	2	16	AT3G56610	11	20	AT1G03850	4	26	AT4G39235	4	31	AT2G27880	2	40	AT2G20370	4	51	AT5G40760	2	69	AT3G14290	1	110	AT5G58420	2	336
AT4G28110	4	2	AT1G70840	8	5	AT5G58003	2	8	AT5G49060	1	11	AT2G16090	2	16	AT3G57470	1	20	AT1G09500	4	26	AT4G40045	5	31	AT2G28380	4	40	AT2G20950	8	51	AT5G43560	2	69	AT3G51820	1	110	AT5G61790	2	336
AT4G28380	5	2	AT1G73130	9	5	AT5G59070	1	8	AT5G50010	5	11	AT2G16810	9	16	AT3G57570	3	20	AT1G11050	4	26	AT5G01520	4	31	AT2G29970	4	40	AT2G24190	6	51	AT5G47990	6	69	AT3G54080	7	110	AT4G34700	2	338
AT4G28410	2	2	AT1G73700	4	5	AT5G59740	2	8	AT5G50330	1	11	AT2G17040	4	16	AT3G58550	4	20	AT1G11410	6	26	AT5G01540	6	31	AT2G32040	1	40	AT2G24850	2	51	AT5G53570	2	69	AT3G54660	1	110	AT4G12890	2	339
AT4G28500	4	2	AT1G74770	2	5	AT5G60020	6	8	AT5G50770	1	11	AT2G17570	1	16	AT3G58710	4	20	AT1G12010	6	26	AT5G02550	12	31	AT2G33180	2	40	AT2G27100	2	51	AT5G56290	1	69	AT4G10450	2	110	AT3G13120	1	340
AT4G29230	4	2	AT1G75890	6	5	AT5G60230	1	8	AT5G52320	6	11	AT2G17640	1	16	AT3G58760	2	20	AT1G12650	2	26	AT5G04180	5	31	AT2G33640	2	40	AT2G29190	2	51	AT5G57990	2	69	AT4G34120	1	110	AT4G21105	6	341
AT4G29370	7	2	AT1G76310	2	5	AT5G61460	2	8	AT5G52410	1	11	AT2G19600	1	16	AT3G59010	6	20	AT1G12990	1	26	AT5G04340	5	31	AT2G35630	2	40	AT2G31370	4	51	AT5G61960	2	69	AT5G03740	4	110	AT4G29350	2	342
AT4G29550	11	2	AT1G76800	1	5	AT5G62180	4	8	AT5G52860	4	11	AT2G21430	2	16	AT3G59630	1	20	AT1G13210	3	26	AT5G06440	2	31	AT2G36070	1	40	AT2G31840	4	51	AT5G63980	1	69	AT5G20160	1	110	AT5G15230	5	342
AT4G29570	1	2	AT1G77200	5	5	AT5G62480	5	8	AT5G53080	1	11	AT2G21655	7	16	AT3G59690	4	20	AT1G14540	5	26	AT5G07110	3	31	AT2G41710	6	40	AT2G34570	2	51	AT1G07350	1	70	AT5G41680	4	110	AT1G51980	1	343
AT4G30320	4	2	AT1G77400	8	5	AT5G62750	11	8	AT5G53430	2	11	AT2G22050	6	16	AT3G60480	6	20	AT1G15320	6	26	AT5G10190	1	31	AT2G41990	4	40	AT2G36360	2	51	AT1G10740	1	70	AT5G55930	4	110	AT1G54270	2	343
AT4G31060	4	2	AT1G78120	2	5	AT5G63580	4	8	AT5G54230	4	11	AT2G23950	4	16	AT4G00020	2	20	AT1G15780	4	26	AT5G10460	1	31	AT2G43810	2	40	AT2G36490	1	51	AT1G28580	6	70	AT1G02190	3	111	AT2G23350	2	343
AT4G31680	6	2	AT1G78340	6	5	AT5G64690	11	8	AT5G55900	2	11	AT2G24040	2	16	AT4G03205	1	20	AT1G16170	5	26	AT5G11840	1	31	AT2G45400	4	40	AT2G38050	1	51	AT1G33050	9	70	AT1G03475	1	111	AT3G61260	4	343
AT4G31760	5	2	AT1G78390	4	5	AT5G64890	11	8	AT5G56580	2	11	AT2G24255	11	16	AT4G09640	3	20	AT1G17230	4	26	AT5G11900	2	31	AT2G46030	2	40	AT2G38110	4	51	AT1G60730	4	70	AT1G13270	1	111	AT3G61440	1	343
AT4G31970	7	2	AT1G78440	4	5	AT5G65790	4	8	AT5G57130	4	11	AT2G24430	4	16	AT4G09900	4	20	AT1G18510	4	26	AT5G13020	3	31	AT2G47980	2	40	AT2G38710	1	51	AT1G62780	3	70	AT1G20580	2	111	AT4G30190	4	343
AT4G33450	4	2	AT1G78550	6	5	AT5G66985	9	8	AT5G57770	6	11	AT2G25920	4	16	AT4G12010	8	20	AT1G19860	4	26	AT5G13300	2	31	AT3G01180	1	40	AT2G39000	1	51	AT1G65220	2	70	AT1G31850	4	111	AT5G10980	2	343
AT4G34440	4	2	AT1G80730	6	5				AT5G58170	1	11	AT2G27460	2	16	AT4G13150	4	20	AT1G21120	5	26	AT5G13740	4	31	AT3G02920	2	40	AT2G39020	1	51	AT1G75270	1	70	AT1G52510	1	111	AT5G41700	4	343
AT4G35720	7	2	AT2G01130	2	5				AT5G58770	1	11	AT2G31970	1	16	AT4G13240	4	20	AT1G21950	11	26	AT5G15810	1	31	AT3G03450	4	40	AT2G44500	4	51	AT1G76860	2	70	AT1G75220	4	111	AT5G54160	5	343
AT4G36105	5	2	AT2G02720	6	5				AT5G59130	5	11	AT2G32160	2	16	AT4G14605	3	20	AT1G22040	2	26	AT5G16290	1	31	AT3G04070	4	40	AT2G44970	1	51	AT1G80530	4	70	AT2G15050	6	111	AT2G30950	1	345
AT4G36160	5	2	AT2G03060	4	5				AT5G60760	1	11	AT2G32280	5	16	AT4G16140	12	20	AT1G26960	4	26	AT5G17700	6	31	AT3G04590	4	40	AT2G45560	6	51	AT2G04900	1	70	AT2G20960	8	111	AT5G64350	1	346
AT4G36230	11	2	AT2G03450	2	5				AT5G60900	6	11	AT2G35690	2	16	AT4G16280	2	20	AT1G27320	1	26	AT5G17890	6	31	AT3G05070	2	40	AT3G02600	4	51	AT2G14835	2	70	AT2G39330	6	111	AT2G24200	1	347
AT4G36490	6	2	AT2G03500	3	5				AT5G61040	6	11	AT2G35770	4	16	AT4G17180	4	20	AT1G29520	4	26	AT5G18150	4	31	AT3G07640	6	40	AT3G04600	1	51	AT2G15580	2	70	AT3G22210	8	111	AT3G05590	2	347
AT4G37160	5	2	AT2G04050	4	5				AT5G61360	9	11	AT2G36670	4	16	AT4G17250	7	20	AT1G35210	8	26	AT5G19680	1	31	AT3G08550	1	40	AT3G07140	2	51	AT2G20140	2	70	AT4G13250	1	111	AT4G35750	2	347
AT4G37360	7	2	AT2G04430	2	5				AT5G62170	6	11	AT2G37090	2	16	AT4G18490	6	20	AT1G35560	4	26	AT5G19850	1	31	AT3G09830	4	40	AT3G10250	2	51	AT2G24150	2	70	AT4G19170	4	111	AT5G37600	2	347
AT4G37710	7	2	AT2G05850	5	5				AT5G62410	1	11	AT2G39430	6	16	AT4G18593	2	20	AT1G36940	8	26	AT5G25840	4	31	AT3G11880	4	40	AT3G10370	1	51	AT2G25970	2	70	AT4G26690	1	111	AT1G25275	7	348
AT4G37940	4	2	AT2G11810	1	5				AT5G64230	4	11	AT2G42370	6	16	AT4G19670	3	20	AT1G44960	1	26	AT5G27400	2	31	AT3G12010	2	40	AT3G10525	11	51	AT2G42570	6	70	AT4G29830	1	111	AT1G55490	1	349
AT4G38010	4	2	AT2G12550	2	5				AT5G65080	5	11	AT2G43800	4	16	AT4G20420	11	20	AT1G48330	6	26	AT5G27650	2	31	AT3G12210	1	40	AT3G21550	5	51	AT2G45670	2	70	AT4G34460	2	111	AT2G19730	2	350
AT4G38190	4	2	AT2G14690	1	5				AT5G65830	4	11	AT2G44020	2	16	AT4G21190	4	20	AT1G49570	4	26	AT5G27970	2	31	AT3G14860	2	40	AT3G22790	5	51	AT2G45840	5	70	AT5G04530	5	111	AT1G56340	2	351
AT4G38780	2	2	AT2G16250	4	5				AT5G67080	4	11	AT2G45650	6	16	AT4G22530	1	20	AT1G50410	2	26	AT5G28220	2	31	AT3G15380	2	40	AT3G24120	4	51	AT2G46170	6	70	AT5G08590	4	111	AT4G35450	1	351
AT4G39650	1	2	AT2G16910	4	5				AT5G67390	6	11	AT2G46240	4	16	AT4G22830	1	20	AT1G51800	6	26	AT5G29000	4	31	AT3G16190	1	40	AT3G25480	4	51	AT3G02910	1	70	AT5G48580	1	111	AT5G54940	2	352
AT4G40010	4	2	AT2G16990	1	5				AT5G67430	4	11	AT2G47410	1	16	AT4G23040	2	20	AT1G54230	6	26	AT5G37830	1	31	AT3G18250	11	40	AT3G25780	1	51	AT3G05220	6	70	AT5G49940	1	111	AT1G32470	1	353
AT5G01110	4	2	AT2G17140	4	5				AT1G01220	1	12	AT2G48130	5	16	AT4G25520	4	20	AT1G54290	2	26	AT5G40190	1	31	AT3G18480	2	40	AT3G26210	6	51	AT3G13340	3	70	AT5G63790	4	111	AT1G62180	1	353
AT5G01190	5	2	AT2G17850	1	5				AT1G01930	2	12	AT3G01220	4	16	AT4G25710	8	20	AT1G57770	1	26	AT5G41770	2	31	AT3G18850	2	40	AT3G44340	2	51	AT3G16857	3	70	AT5G64960	2	111	AT5G21090	4	353
AT5G01480	11	2	AT2G17950	6	5				AT1G02260	1	12	AT3G01410	1	16	AT4G26220	1	20	AT1G60080	1	26	AT5G43900	4	31	AT3G19120	2	40	AT3G45050	4	51	AT3G16910	1	70	AT1G14450	4	112	AT3G18035	9	355
AT5G01940	1	2	AT2G18360	4	5				AT1G02310	4	12	AT3G01920	1	16	AT4G26470	2	20	AT1G60890	3	26	AT5G44060	6	31	AT3G20630	2	40	AT3G49390	2	51	AT3G17240	1	70	AT1G32790	2	112	AT5G43940	1	356
AT5G02430	4	2	AT2G19660	9	5				AT1G02740	2	12	AT3G02660	1	16	AT4G28430	4	20	AT1G61380	7	26	AT5G45590	4	31	AT3G43930	2	40	AT3G50070	4	51	AT3G54690	1	70	AT1G48850	1	112	AT3G53990	1	357
AT5G03310	5	2	AT2G19990	4	5				AT1G03550	2	12	AT3G04860	4	16	AT4G28600	1	20	AT1G64355	1	26	AT5G47080	2	31	AT3G46100	1	40	AT3G57020	4	51	AT3G56590	5	70	AT1G50910	4	112	AT3G30775	1	358
AT5G03570	1	2	AT2G20480	6	5				AT1G06380	2	12	AT3G05050	4	16	AT4G28990	4	20	AT1G65310	6	26	AT5G47710	4	31	AT3G47450	1	40	AT3G61540	1	51	AT3G62140	2	70	AT1G75900	6	112	AT3G48930	2	358
AT5G03700	4	2	AT2G20940	3	5				AT1G08280	2	12	AT3G05400	6	16	AT4G29200	12	20	AT1G65560	4	26	AT5G51770	3	31	AT3G47930	1	40	AT3G61770	1	51	AT4G01870	1	70	AT2G37410	2	112	AT4G00100	2	358
AT5G03840	4	2	AT2G22410	6	5				AT1G08720	4	12	AT3G05675	4	16	AT4G29720	1	20	AT1G65900	1	26	AT5G54670	2	31	AT3G50790	1	40	AT4G01950	4	51	AT4G02440	4	70	AT2G46500	2	112	AT3G13520	9	359
AT5G04050	1	2	AT2G22920	6	5				AT1G11390	1	12	AT3G06140	2	16	AT4G29940	2	20	AT1G67660	1	26	AT5G55040	2	31	AT3G52710	7	40	AT4G11890	6	51	AT4G10750	1	70	AT3G02540	2	112	AT3G08610	6	360
AT5G04150	6	2	AT2G22930	6	5				AT1G11630	6	12	AT3G06220	6	16	AT4G30840	2	20	AT1G67830	5	26	AT5G55920	1	31	AT3G58770	7	40	AT4G14950	1	51	AT4G23710	3	70	AT3G51240	4	112	AT5G12140	4	361
AT5G04210	2	2	AT2G22960	6	5				AT1G13750	2	12	AT3G06660	4	16	AT4G36410	2	20	AT1G69980	4	26	AT5G56090	1	31	AT3G59810	2	40	AT4G16420	2	51	AT4G24750	1	70	AT3G52580	2	112	AT3G25920	1	362
AT5G04390	6	2	AT2G23160	11	5				AT1G14020	4	12	AT3G07210	5	16	AT4G36640	2	20	AT1G70570	1	26	AT5G56190	3	31	AT3G60450	1	40	AT4G16650	4	51	AT4G26100	3	70	AT3G57050	1	112	AT5G10360	2	362
AT5G04630	5	2	AT2G23300	4	5				AT1G14460	1	12	AT3G07420	1	16	AT4G36680	4	20	AT1G70690	5	26	AT5G57180	4	31	AT3G62940	2	40	AT4G17790	1	51	AT4G34260	1	70	AT3G60300	2	112	AT2G42590	2	364
AT5G04640	6	2	AT2G23360	4	5				AT1G14930	8	12	AT3G13225	3	16	AT4G37560	1	20	AT1G71230	2	26	AT5G57970	1	31	AT3G63120	2	40	AT4G20300	4	51	AT4G38540	4	70	AT3G61820	4	112	AT1G23130	7	366
AT5G05220	8	2	AT2G23410	1	5				AT1G14960	8	12	AT3G14440	4	16	AT4G38100	1	20	AT1G71940	1	26	AT5G59440	1	31	AT4G00335	3	40	AT4G23460	2	51	AT4G39910	2	70	AT3G63190	1	112	AT2G25450	6	366
AT5G05510	2	2	AT2G23770	4	5				AT1G15600	4	12	AT3G14920	1	16	AT4G39675	11	20	AT1G72390	2	26	AT5G60150	6	31	AT4G10210	6	40	AT4G27350	1	51	AT5G03940	1	70	AT4G08920	1	112	AT5G19120	6	366
AT5G06170	2	2	AT2G23945	6	5				AT1G16280	2	12	AT3G15060	2	16	AT4G40090	13	20	AT1G73100	4	26	AT5G60960	6	31	AT4G10760	1	40	AT4G28610	4	51	AT5G06870	4	70	AT4G14430	1	112	AT2G30620	3	368
AT5G06500	6	2	AT2G24520	4	5				AT1G16680	1	12	AT3G16490	6	16	AT5G01790	11	20	AT1G73670	4	26	AT5G63760	2	31	AT4G13720	1	40	AT4G30020	4	51	AT5G11680	2	70	AT4G33666	11	112	AT1G03880	5	369
AT5G06670	2	2	AT2G25150	5	5				AT1G17060	6	12	AT3G18500	2	16	AT5G03210	11	20	AT1G74010	4	26	AT5G64770	9	31	AT4G15475	2	40	AT4G32290	4	51	AT5G13800	1	70	AT4G38520	4	112	AT3G23390	2	371
AT5G06740	5	2	AT2G25470	6	5				AT1G17170	6	12	AT3G18524	1	16	AT5G04080	9	20	AT1G76050	1	26	AT5G65440	3	31	AT4G15620	6	40	AT4G33520	1	51	AT5G14540	3	70	AT5G04760	4	112	AT1G76930	11	373
AT5G07450	2	2	AT2G25880	2	5				AT1G17750	4	12	AT3G18970	6	16	AT5G05160	4	20	AT1G76660	4	26	AT5G65650	6	31	AT4G16180	3	40	AT4G39950	4	51	AT5G17280	6	70	AT5G19240	4	112	AT4G27160	8	374
AT5G07710	1	2	AT2G26450	6	5				AT1G17830	4	12	AT3G19360	2	16	AT5G05930	2	20	AT1G76970	4	26	AT5G66930	2	31	AT4G16860	8	40	AT5G04040	1	51	AT5G18100	2	70	AT5G48490	6	112	AT5G64570	4	374
AT5G07730	9	2	AT2G27010	5	5				AT1G17970	4	12	AT3G19790	11	16	AT5G06120	2	20	AT1G77270	4	26	AT1G01650	2	32	AT4G17490	5	40	AT5G06760	7	51	AT5G18190	3	70	AT1G03900	2	113	AT2G30870	1	376
AT5G07780	2	2	AT2G27250	11	5				AT1G20270	3	12	AT3G19850	4	16	AT5G07860	6	20	AT1G77470	1	26	AT1G02720	6	32	AT4G20010	3	40	AT5G09730	4	51	AT5G23290	2	70	AT1G26550	1	113	AT2G40060	4	376
AT5G08020	2	2	AT2G28710	6	5				AT1G20900	6	12	AT3G21810	4	16	AT5G08470	1	20	AT1G77630	1	26	AT1G03160	1	32	AT4G20480	5	40	AT5G11560	2	51	AT5G23440	1	70	AT1G31420	4	113	AT4G31985	2	376
AT5G08030	1	2	AT2G29300	4	5				AT1G21730	2	12	AT3G23290	4	16	AT5G08535	4	20	AT1G77750	1	26	AT1G03310	1	32	AT4G22430	9	40	AT5G16270	2	51	AT5G35100	1	70	AT1G32160	3	113	AT2G30520	4	377
AT5G08250	4	2	AT2G30760	12	5				AT1G22310	6	12	AT3G23670	2	16	AT5G09250	2	20	AT1G80240	6	26	AT1G03730	6	32	AT4G23720	6	40	AT5G16650	1	51	AT5G39520	1	70	AT1G48620	7	113	AT4G25080	1	377
AT5G09420	1	2	AT2G30840	6	5				AT1G22660	1	12	AT3G24480	4	16	AT5G11390	6	20	AT2G03550	6	26	AT1G04220	4	32	AT4G23950	2	40	AT5G17460	5	51	AT5G40600	7	70	AT1G61160	12	113	AT2G39460	2	379
AT5G09430	4	2	AT2G31180	4	5				AT1G23060	6	12	AT3G24650	3	16	AT5G12270	5	20	AT2G03800	1	26	AT1G04670	9	32	AT4G24160	1	40	AT5G20990	1	51	AT5G41040	4	70	AT1G64680	1	113	AT3G01280	2	379
AT5G09490	2	2	AT2G31900	4	5				AT1G23360	1	12	AT3G25250	4	16	AT5G13970	4	20	AT2G04240	2	26	AT1G04860	2	32	AT4G24370	9	40	AT5G24460	2	51	AT5G42890	1	70	AT1G65270	2	113	AT5G24420	1	379
AT5G09930	1	2	AT2G32290	3	5				AT1G26410	7	12	AT3G25260	4	16	AT5G14210	4	20	AT2G05940	4	26	AT1G05140	1	32	AT4G26000	3	40	AT5G44800	2	51	AT5G47310	4	70	AT1G68840	4	113	AT2G32060	2	380
AT5G10440	4	2	AT2G33440	2	5				AT1G27595	2	12	AT3G25940	1	16	AT5G14230	1	20	AT2G13690	4	26	AT1G10650	4	32	AT4G28706	1	40	AT5G45930	1	51	AT5G51890	5	70	AT1G73030	2	113	AT1G66580	2	381
AT5G10500	5	2	AT2G34140	3	5				AT1G30350	6	12	AT3G26370	4	16	AT5G16680	2	20	AT2G14610	4	26	AT1G12680	5	32	AT4G30490	1	40	AT5G49160	1	51	AT5G53850	1	70	AT2G23930	2	113	AT1G78300	3	381
AT5G11050	2	2	AT2G35290	6	5				AT1G31200	4	12	AT3G26470	7	16	AT5G17830	2	20	AT2G15690	4	26	AT1G13050	6	32	AT4G32300	4	40	AT5G52580	2	51	AT5G60660	4	70	AT2G24090	1	113	AT2G27720	2	381
AT5G11220	6	2	AT2G35720	1	5				AT1G31820	2	12	AT3G27010	4	16	AT5G19280	2	20	AT2G17740	9	26	AT1G13610	2	32	AT4G32830	2	40	AT5G53420	3	51	AT5G61660	11	70	AT2G24360	4	113	AT2G47470	2	381
AT5G11320	4	2	AT2G36030	13	5				AT1G32860	5	12	AT3G27100	2	16	AT5G19380	2	20	AT2G18090	2	26	AT1G13960	4	32	AT4G33920	4	40	AT5G55120	1	51	AT1G05720	2	71	AT2G34470	1	113	AT5G65220	4	383
AT5G12000	6	2	AT2G37030	6	5				AT1G34380	1	12	AT3G27170	2	16	AT5G19480	4	20	AT2G19710	2	26	AT1G14130	2	32	AT4G34240	1	40	AT5G58240	1	51	AT1G06410	4	71	AT2G41680	1	113	AT1G76080	1	384
AT5G13150	6	2	AT2G37260	4	5				AT1G43640	4	12	AT3G28760	1	16	AT5G19620	1	20	AT2G22450	1	26	AT1G14580	4	32	AT4G35320	6	40	AT5G61010	6	51	AT1G12360	2	71	AT3G06050	1	113	AT3G29240	1	385
AT5G13880	6	2	AT2G40150	6	5				AT1G43650	6	12	AT3G29410	7	16	AT5G20840	2	20	AT2G23530	2	26	AT1G18170	1	32	AT4G37310	7	40	AT5G66055	1	51	AT1G13640	3	71	AT3G22370	1	113	AT5G22650	3	386
AT5G13990	6	2	AT2G40240	4	5				AT1G45050	2	12	AT3G45830	2	16	AT5G20980	1	20	AT2G25565	11	26	AT1G19270	3	32	AT4G37430	7	40	AT1G02110	4	52	AT1G16560	2	71	AT3G50000	2	113	AT2G39010	4	388
AT5G14300	2	2	AT2G40470	4	5				AT1G48570	2	12	AT3G48410	5	16	AT5G33290	4	20	AT2G25650	6	26	AT1G20520	6	32	AT5G04920	2	40	AT1G02800	6	52	AT1G22610	6	71	AT4G00585	2	113	AT3G51730	2	391
[truncated: 461 more rows]

## Sheet: Evolutionary analysis of GEA 
Table S2G. ANOVA analysis of PS in loci with ESTs across 13 groups.
[truncated: 4 more rows]
