# Supplementary material for: Fixation of Expression Divergences by Natural Selection in Arabidopsis Coding Genes
Source: Int J Mol Sci. 2024 Dec 22;25(24):13710. doi: 10.3390/ijms252413710 (PMC11678068; doi:10.3390/ijms252413710)
Supplement: Supplementary file 1 [file ijms-25-13710-s001.zip › Table S20.xlsx]

## Sheet: Data distributed by chromosomes
Table S20. Analysis of Ks, ω and ω>1 (within species) in loci with gene expression abundance (GEA) from seedling RNA-Seq.
Table S20A. The distribution of loci with Ks, ω (within species) and GEA (seedling RNA-Seq) in the chromosomes.
All loci				Chromosome I				Chromosome II				Chromosome III				Chromosome IV				Chromosome V
Locus	Ks	ω	Log10 (RPMs)	Locus	Ks	ω	Log10 (RPMs)	Locus	Ks	ω	Log10 (RPMs)	Locus	Ks	ω	Log10 (RPMs)	Locus	Ks	ω	Log10 (RPMs)	Locus	Ks	ω	Log10 (RPMs)
AT1G49000	0.507896	0.0235139	0.00346053	AT1G01450	0.0444826	0.0812038	0.674282	AT2G01260	0.0109566	0.109932	1.22764	AT3G01080	0.00652975	0.159432	0.584851	AT4G00020	0.00224994	0.501323	0.813267	AT5G01020	0.00310336	0.355493	2.02244
AT1G53830	0.158189	0.00947294	0.00346053	AT1G01700	0.00296977	1.51165	0.296863	AT2G01270	0.00863929	0.104213	1.46865	AT3G01100	0.0036269	0.177253	1.33662	AT4G00050	0.00657075	0.170898	1.71957	AT5G01090	0.0077789	0.160745	1.24448
AT3G02500	0.294542	0.00500834	0.00346053	AT1G01710	0.00303051	0.34749	1.44755	AT2G01280	0.0579846	0.425612	1.44919	AT3G01140	0.0210256	0.157116	1.30019	AT4G00230	0.0558367	0.110284	1.3491	AT5G01100	0.00213419	0.329252	0.326643
AT2G25260	0.039128	0.0343902	0.00346053	AT1G01790	0.00100011	1.55314	2.23169	AT2G01290	0.0372459	0.0937323	1.72315	AT3G01170	0.0123948	0.16757	1.25846	AT4G00240	0.0145164	0.308798	0.576825	AT5G01110	0.00440302	1.05281	0.140854
AT4G14370	4.86569	0.00108213	0.00847242	AT1G01800	0.00877204	0.348469	1.7676	AT2G01320	0.00515319	0.242843	1.81452	AT3G01320	0.00648758	0.476616	1.50736	AT4G00270	0.0265075	0.311233	1.47466	AT5G01170	0.00773633	1.75707	1.10839
AT5G15340	0.485012	0.00438788	0.00847242	AT1G01900	0.00570953	0.109503	1.17754	AT2G01340	0.0175824	0.241676	0.96715	AT3G01450	0.00387133	0.720019	0.760942	AT4G00290	0.0241756	0.109509	1.12892	AT5G01180	0.00224435	0.352753	0.393259
AT5G47460	0.644996	0.0257177	0.00847242	AT1G01920	0.00392081	1.74533	1.0914	AT2G01390	0.0320425	0.504218	0.432585	AT3G01460	0.00240986	0.256009	1.53421	AT4G00330	0.0138756	0.083009	1.85252	AT5G01190	0.00439709	0.373938	0.189546
AT5G48400	0.637224	0.00159248	0.00847242	AT1G01960	0.00342376	0.308856	2.07531	AT2G01410	0.024841	0.0460857	1.50018	AT3G01640	0.0160836	0.242585	1.17585	AT4G00340	0.00144224	1.57834	1.77432	AT5G01200	0.00958679	0.176684	0.456366
AT1G64583	0.303651	0.00279752	0.0134692	AT1G02060	0.0135373	0.840706	0.72025	AT2G01420	0.0182307	0.15662	2.00458	AT3G01670	0.00678757	0.078671	1.56201	AT4G00355	0.0151871	0.110204	1.69233	AT5G01240	0.00528393	0.174683	1.77355
AT3G16610	0.326391	0.00779527	0.0134692	AT1G02110	0.00391446	0.160066	1.59051	AT2G01510	0.0179095	0.206468	0.0983668	AT3G01690	0.0273153	0.171183	2.24683	AT4G00480	0.0468592	0.527492	0.864161	AT5G01290	0.00238938	0.539858	1.2531
AT3G44713	0.416343	0.057676	0.0134692	AT1G02120	0.00231982	0.633512	1.98585	AT2G01570	0.0146857	0.101147	1.96677	AT3G01710	0.0276172	0.119065	0.488931	AT4G00590	0.00319215	0.344552	0.752018	AT5G01320	0.0191822	0.150749	0.525343
AT5G40020	0.499401	0.0104759	0.0134692	AT1G02150	0.0136895	0.121567	1.96429	AT2G01620	0.00474305	0.636018	1.39797	AT3G01720	0.0215668	0.0820251	1.46343	AT4G00630	0.0245677	0.0783615	1.89219	AT5G01340	0.00801762	0.184668	0.721217
AT5G41160	0.624952	0.00391883	0.0134692	AT1G02170	0.0245215	0.106371	1.61736	AT2G01710	0.0159356	0.278306	1.26626	AT3G01750	0.00390963	0.519599	1.12626	AT4G00650	0.00568415	1.42767	0.820254	AT5G01400	0.00719034	0.409387	1.51349
AT5G65230	0.0938227	0.048019	0.0134692	AT1G02190	0.00461076	0.450702	0.233326	AT2G01720	0.00540295	0.181496	1.77985	AT3G01810	0.00901681	0.515717	1.64312	AT4G00700	0.02879	0.0482166	1.28249	AT5G01500	0.00587689	0.188503	1.2442
AT1G10155	0.474379	0.0363522	0.0183676	AT1G02205	0.0108261	0.324987	2.15262	AT2G01730	0.00226669	0.315914	0.0602066	AT3G01910	0.0032618	0.704478	2.09994	AT4G00710	0.00564413	0.159532	1.69408	AT5G01520	0.0353108	0.0514218	1.30777
AT1G26390	0.337589	0.00249434	0.0183676	AT1G02220	0.0644605	0.563024	0.202516	AT2G01750	0.00208762	1.02059	0.892451	AT3G01930	0.0150218	0.104016	1.43596	AT4G00730	0.00960502	0.110728	2.27418	AT5G01540	0.0037253	0.356389	0.96107
AT1G35910	0.335272	0.00360239	0.0183676	AT1G02270	0.0448811	0.0844181	1.25281	AT2G01760	0.0445405	0.223301	0.841297	AT3G01970	0.0144735	0.534138	0.526856	AT4G00750	0.00830026	0.255996	1.45619	AT5G01620	0.00951827	0.0997605	0.906561
AT3G59030	0.273257	0.00679965	0.0183676	AT1G02300	0.00760081	0.316273	1.39202	AT2G01820	0.0479343	0.196266	2.04418	AT3G02010	0.00547358	0.0949461	0.440043	AT4G00820	0.0199619	0.175699	1.12167	AT5G01630	0.00474511	0.161004	0.609306
AT5G14730	0.112218	0.0162065	0.0183676	AT1G02335	0.00544787	0.778789	0.666668	AT2G01860	0.0554723	0.0781444	0.791606	AT3G02030	0.00541354	0.787541	0.790785	AT4G00830	0.00297474	0.292953	1.68091	AT5G01660	0.00279975	0.881749	0.0732783
AT2G18210	1.0917	0.0179551	0.0232113	AT1G02720	0.0100128	0.256164	0.954898	AT2G01890	0.00862077	0.150453	0.212001	AT3G02040	0.0185703	0.312566	0.740149	AT4G00870	0.0149856	0.794239	0.440043	AT5G01670	0.00762247	0.335572	1.02944
AT2G44880	0.277608	0.00553793	0.0232113	AT1G02750	0.030074	0.829032	0.853589	AT2G01910	0.00467406	0.307137	1.67093	AT3G02060	0.0165965	0.162379	1.5203	AT4G00880	0.0117652	0.30414	1.31251	AT5G01700	0.0169985	0.0693952	0.0232113
AT3G54060	0.93788	0.00307524	0.0232113	AT1G02770	0.0187158	0.366913	0.106395	AT2G01918	0.0231672	0.100684	0.440043	AT3G02130	0.00113307	0.34354	1.57426	AT4G00900	0.00516204	0.162582	1.41238	AT5G01720	0.00479998	0.485062	1.42135
AT3G59750	0.650143	0.0100603	0.0232113	AT1G02840	0.00881956	0.166686	1.99732	AT2G01930	0.0479545	0.0308575	1.02897	AT3G02170	0.00148332	0.992457	1.67793	AT4G00940	0.00982421	0.150483	0.572767	AT5G01730	0.00836067	0.188067	0.844949
AT5G01700	0.0693952	0.0169985	0.0232113	AT1G02850	0.00249826	0.689708	1.48694	AT2G01950	0.00225788	0.348668	1.06417	AT3G02330	0.00481651	0.398985	0.245068	AT4G00955	0.0157836	0.112536	0.775691	AT5G01750	0.0121736	0.169475	2.34869
AT5G14650	0.160276	0.00632474	0.0232113	AT1G02890	0.00221579	0.15929	1.87974	AT2G01970	0.00837281	0.184666	1.98045	AT3G02500	0.00500834	0.294542	0.00346053	AT4G00970	0.0331187	0.669606	1.11586	AT5G01770	0.00403937	0.658171	1.15994
AT5G16490	0.477533	0.036672	0.0232113	AT1G02970	0.00579287	0.149752	0.256501	AT2G01980	0.00205062	0.796468	1.20822	AT3G02550	0.0102933	0.163913	0.817162	AT4G00980	0.0616242	0.387536	0.532869	AT5G01780	0.00650329	0.454431	1.32376
AT5G44480	0.0470981	0.0208946	0.0232113	AT1G02990	0.00396025	0.627747	1.28777	AT2G02020	0.0145483	0.986298	0.760942	AT3G02700	0.0370947	0.0962254	1.5267	AT4G00990	0.00483851	1.09676	1.27634	AT5G01820	0.006618	0.147887	1.94755
AT5G44980	0.479857	0.02401	0.0232113	AT1G03060	0.00111577	0.221005	1.90346	AT2G02060	0.0238666	0.0702036	0.574124	AT3G02830	0.00353348	0.312143	1.92895	AT4G01010	0.0427661	0.0437475	1.0517	AT5G01830	0.019856	0.0667237	0.711436
AT5G54240	0.158783	0.0197253	0.0232113	AT1G03110	0.00320991	0.32179	0.85996	AT2G02070	0.0133536	0.29449	1.90136	AT3G02840	0.0034018	0.349326	0.172778	AT4G01020	0.00551253	0.418809	1.36826	AT5G01850	0.00875521	0.148628	1.14233
AT1G09890	0.217516	0.0296338	0.0280016	AT1G03210	0.00913061	0.172057	1.16204	AT2G02080	0.00268444	0.63492	1.55837	AT3G02890	0.00828773	0.2035	1.13679	AT4G01030	0.00188714	0.298912	1.07842	AT5G01890	0.00529817	0.176279	1.67449
AT2G47460	0.311599	0.00758236	0.0280016	AT1G03220	0.00295027	0.356899	1.70756	AT2G02170	0.00593044	0.301644	1.08054	AT3G02910	0.0202363	0.12142	1.60654	AT4G01050	0.00549886	0.176168	2.56427	AT5G01920	0.00267203	0.337362	2.13062
AT3G27920	0.425494	0.0132968	0.0280016	AT1G03230	0.0188165	0.230909	1.48975	AT2G02220	0.00952888	0.0461663	1.16658	AT3G02980	0.00569023	0.311637	0.172778	AT4G01060	0.0577223	0.197588	0.692221	AT5G01930	0.00303758	0.976045	1.34058
AT5G38780	0.424675	0.0161358	0.0280016	AT1G03365	0.00339614	0.313715	1.13005	AT2G02230	0.0427362	0.112797	0.940546	AT3G02990	0.00589696	0.319335	0.495489	AT4G01070	0.00505379	0.189857	2.24538	AT5G01950	0.00556466	0.253229	1.5863
AT5G39970	0.16338	0.00392713	0.0280016	AT1G03410	0.00816744	0.418954	1.55555	AT2G02350	0.00808705	0.279755	0.172778	AT3G03060	0.00207652	0.343742	0.794885	AT4G01080	0.0414822	0.178822	1.46167	AT5G01970	0.027097	0.0467556	1.11155
AT5G41650	0.281858	0.0423873	0.0280016	AT1G03457	0.0361179	0.238051	0.632457	AT2G02360	0.0725496	0.537801	1.39552	AT3G03140	0.00191386	1.17354	1.1024	AT4G01110	0.0144216	0.121216	0.314478	AT5G01980	0.0388163	0.116761	1.32449
AT2G45570	1.26618	0.0021979	0.0327799	AT1G03495	0.0112404	0.171919	1.64393	AT2G02400	0.0177365	0.0777754	1.07715	AT3G03150	0.00970222	0.398573	1.9732	AT4G01120	0.0234367	0.221111	1.33615	AT5G02010	0.0128046	0.126289	0.613038
AT4G19220	0.155479	0.00301795	0.0327799	AT1G04280	0.00752141	0.33279	1.12929	AT2G02450	0.00343001	0.307249	1.357	AT3G03300	0.00397411	0.079789	1.49985	AT4G01130	0.0174962	0.0667776	0.845675	AT5G02030	0.00233497	0.661671	1.4271
AT5G13880	0.60246	0.00768713	0.0327799	AT1G04400	0.00327306	0.562516	2.04948	AT2G02480	0.0247101	0.116326	1.00347	AT3G03320	0.0227575	0.391122	0.597893	AT4G01150	0.00731903	0.389315	2.71701	AT5G02060	0.0390401	0.151541	0.196066
AT5G64910	0.580562	0.00728782	0.0327799	AT1G04510	0.00516623	0.164056	1.66436	AT2G02780	0.0366456	0.146271	1.09836	AT3G03330	0.00391918	0.350767	1.22004	AT4G01210	0.00839904	0.252667	1.63329	AT5G02070	0.0270201	0.0542204	0.42116
AT1G05370	0.18782	0.00586436	0.0374663	AT1G04540	0.00903742	0.244864	0.531377	AT2G02790	0.00220205	0.312664	1.27119	AT3G03360	0.00577802	1.11065	0.889178	AT4G01220	0.0312412	0.11777	1.0075	AT5G02100	0.00613713	0.316319	0.964948
AT1G30840	0.694633	0.00339136	0.0374663	AT1G04570	0.02032	0.0401554	0.560337	AT2G02810	0.0310215	0.0461982	1.08809	AT3G03380	0.00903762	0.0881664	1.94142	AT4G01280	0.00902861	0.161612	1.0517	AT5G02200	0.0296333	0.512869	0.122052
AT1G43980	0.0970642	0.00715059	0.0374663	AT1G04600	0.000804137	0.315226	0.122052	AT2G02860	0.00227719	0.327362	1.27526	AT3G03440	0.0193119	0.0570291	1.15319	AT4G01330	0.034842	0.0528536	1.35521	AT5G02230	0.00472732	0.337379	1.09016
AT2G03505	0.711502	0.0286848	0.0374663	AT1G04700	0.00147013	0.27828	0.326643	AT2G02950	0.0156765	0.128887	1.22884	AT3G03450	0.00447726	0.18735	0.702439	AT4G01390	0.00483302	0.598953	1.15676	AT5G02250	0.00166959	0.331163	1.51145
AT2G29130	0.354542	0.00445243	0.0374663	AT1G04970	0.00536183	0.171274	1.39367	AT2G02955	0.0219776	0.24321	0.550412	AT3G03460	0.0260306	0.403338	0.321826	AT4G01400	0.0102187	0.08038	1.78439	AT5G02270	0.0637386	0.020835	1.52091
AT2G37720	0.97878	0.0120088	0.0374663	AT1G05120	0.00823613	0.0643457	1.29532	AT2G02970	0.0297714	0.209521	1.33403	AT3G03470	0.0379432	0.121343	1.94467	AT4G01410	0.0647556	0.0636744	0.985956	AT5G02290	0.031265	0.13687	1.63518
AT4G05100	0.613565	0.00440501	0.0374663	AT1G05140	0.00293775	0.694291	1.60045	AT2G02980	0.00335169	0.990275	0.468643	AT3G03680	0.0192136	0.14238	1.2185	AT4G01430	0.00361184	0.339002	0.0602066	AT5G02370	0.0395505	0.182905	3.08841
AT1G62700	0.278734	0.00388628	0.0421028	AT1G05200	0.0306838	0.0749982	1.62274	AT2G03140	0.00627336	0.475458	1.84922	AT3G03690	0.0157276	0.235596	0.949214	AT4G01450	0.055449	0.0903313	1.23243	AT5G02380	0.0329002	0.180708	3.08705
AT1G66830	0.320309	0.00401709	0.0421028	AT1G05260	0.00396212	0.348513	0.125871	AT2G03220	0.0200127	0.20583	1.09469	AT3G03720	0.00172031	0.638883	1.66182	AT4G01460	0.0156508	0.845858	0.859258	AT5G02430	0.0231714	0.0858576	0.565907
AT1G79680	0.252701	0.0129566	0.0421028	AT1G05270	0.00724233	0.331093	1.37903	AT2G03330	0.016753	0.357805	0.959952	AT3G03750	0.00347896	0.371746	0.770543	AT4G01510	0.00435136	3.58746	0.426901	AT5G02450	0.0511959	0.0806131	1.87907
AT2G29490	0.166939	0.0119257	0.0421028	AT1G05300	0.00655565	0.19737	0.745668	AT2G03340	0.0121404	0.700514	1.67579	AT3G03790	0.00975708	0.346308	1.75121	AT4G01540	0.0148129	0.440409	0.470381	AT5G02520	0.00522595	0.680347	0.68702
AT3G26460	0.579022	0.00981086	0.0421028	AT1G05310	0.00337966	0.671625	0.532869	AT2G03350	0.0570411	0.0901565	1.20538	AT3G03810	0.00895118	0.221064	1.08223	AT4G01550	0.0148465	0.262279	1.19511	AT5G02540	0.00751088	0.552405	0.826373
AT4G37150	0.601521	0.00564683	0.0421028	AT1G05320	0.00492993	0.346308	1.34429	AT2G03380	0.0131915	0.29783	0.262095	AT3G03860	0.0222363	0.580792	1.28882	AT4G01570	0.00405129	0.515018	1.17107	AT5G02600	0.0263056	0.0555747	0.864855
AT5G45990	0.5861	0.00313393	0.0421028	AT1G05360	0.0380943	0.0880556	0.891794	AT2G03410	0.0243861	0.103637	1.4006	AT3G03890	0.00839474	0.495719	1.56215	AT4G01580	0.0189446	0.388981	0.29429	AT5G02620	0.0195311	0.0423791	1.61515
AT5G63560	0.18768	0.00574375	0.0421028	AT1G05370	0.00586436	0.18782	0.0374663	AT2G03440	0.00663512	0.368764	1.99024	AT3G03900	0.0133073	0.159325	0.702439	AT4G01590	0.0127362	0.27172	1.10918	AT5G02630	0.00577101	1.11558	0.799754
AT1G72950	0.39889	0.0146377	0.0466902	AT1G05380	0.00222155	0.897384	1.6321	AT2G03450	0.00226184	0.2929	0.759169	AT3G03910	0.0271658	0.118639	0.472098	AT4G01650	0.0613749	0.204646	0.884552	AT5G02750	0.029591	0.0530078	0.291702
AT1G76610	0.479748	0.0122344	0.0466902	AT1G05410	0.00303099	0.305027	1.08054	AT2G03505	0.0286848	0.711502	0.0374663	AT3G03990	0.00991928	0.168787	1.58657	AT4G01670	0.0147368	0.126249	0.551852	AT5G02760	0.00705632	0.171899	1.16169
AT3G48260	0.118192	0.040135	0.0466902	AT1G05460	0.00469611	0.101439	1.24099	AT2G03530	0.0113078	0.105747	1.45476	AT3G04000	0.0410196	0.166011	0.426901	AT4G01680	0.0288779	0.045626	0.296863	AT5G02860	0.0270882	0.139681	1.29169
AT3G53480	0.886491	0.00100847	0.0466902	AT1G05490	0.0018819	0.503856	0.227347	AT2G03640	0.00316371	0.302594	1.42767	AT3G04010	0.0165346	0.164402	0.509888	AT4G01730	0.050661	0.128043	0.48728	AT5G02880	0.00320729	0.3834	1.76899
AT4G16920	1.7362	0.00263029	0.0466902	AT1G05520	0.0018023	0.619255	1.63647	AT2G03730	0.00905371	0.106837	1.48328	AT3G04030	0.0223614	0.197365	0.813267	AT4G01740	0.0741079	0.387312	0.565907	AT5G02890	0.00363927	0.351031	1.54056
AT5G66690	0.0952021	0.0391769	0.0466902	AT1G05540	0.0348343	0.574062	0.688064	AT2G03890	0.0195948	0.0356726	1.86762	AT3G04110	0.0373641	0.0436118	1.19478	AT4G01750	0.003612	0.673634	0.694289	AT5G02910	0.00286233	0.683294	0.751117
AT1G15760	0.903077	0.00716366	0.0512297	AT1G05560	0.0207343	0.190437	1.65837	AT2G04040	0.0107328	0.0885889	0.125871	AT3G04140	0.00762645	0.273497	1.35655	AT4G01840	0.0160457	0.207068	0.942296	AT5G02940	0.00895279	0.253791	1.68692
AT1G17240	0.468727	0.0646827	0.0512297	AT1G05570	0.00207816	0.109278	1.91358	AT2G04050	0.0145357	0.341713	0.82256	AT3G04210	0.00246553	4.14185	2.0606	AT4G01960	0.0066932	0.537092	1.14452	AT5G02970	0.0240332	0.252109	1.32449
AT1G31840	0.537897	0.0447251	0.0512297	AT1G05590	0.00469095	0.325259	1.28567	AT2G04080	0.0347077	0.294591	1.23422	AT3G04260	0.0392144	0.399265	1.83613	AT4G01990	0.00753624	0.120098	0.576825	AT5G03040	0.00274203	0.717684	2.01626
AT1G66810	0.350677	0.00414834	0.0512297	AT1G05630	0.00302518	0.13142	1.52987	AT2G04160	0.00918114	0.329196	1.50561	AT3G04290	0.00699453	0.176527	1.98648	AT4G02010	0.00376507	0.485715	1.4615	AT5G03070	0.00546601	0.771184	1.00043
AT5G10440	0.617971	0.00474957	0.0512297	AT1G05675	0.00292064	0.675011	0.148171	AT2G04230	0.00313754	0.935033	1.07544	AT3G04340	0.00217471	0.151351	1.88202	AT4G02020	0.00173582	0.579091	1.60679	AT5G03110	0.00946734	0.332782	0.647618
AT5G10625	0.252346	0.0148293	0.0512297	AT1G05680	0.00833822	0.84632	0.511456	AT2G04280	0.00266012	0.283366	1.86066	AT3G04520	0.00679902	0.191338	1.42881	AT4G02050	0.00250656	0.362842	1.20411	AT5G03140	0.0324804	0.0821073	1.32545
AT1G33770	0.0717026	0.0474929	0.0557605	AT1G05790	0.00199605	0.965246	1.38115	AT2G04400	0.0283639	0.484507	1.65904	AT3G04550	0.032067	0.0648524	2.18565	AT4G02060	0.0315188	0.021232	1.27119	AT5G03200	0.00394888	1.00611	1.21819
AT3G50140	0.0333198	0.0250852	0.0557605	AT1G05805	0.00361992	0.341756	1.60173	AT2G04430	0.0407912	0.298744	0.443717	AT3G04610	0.0182352	0.0467658	1.70285	AT4G02070	0.0228676	0.347095	1.04118	AT5G03250	0.0401436	0.0372436	0.289076
AT4G40010	0.0758076	0.0164249	0.0557605	AT1G05820	0.00485796	0.517764	0.215109	AT2G04495	0.0207545	0.105755	0.309524	AT3G04870	0.00236172	0.338968	2.05709	AT4G02110	0.00209088	0.315922	0.844222	AT5G03280	0.00310652	0.552989	2.17835
AT5G52940	0.31882	0.0158463	0.0557605	AT1G05830	0.00136329	0.583715	1.48545	AT2G04540	0.0289162	0.236158	1.00949	AT3G04980	0.00235365	0.482516	0.68702	AT4G02120	0.00728256	0.109565	1.54595	AT5G03290	0.017561	0.0683391	1.84502
AT2G01730	0.315914	0.00226669	0.0602066	AT1G05835	0.00985668	0.364666	0.910336	AT2G04550	0.0391184	0.0835951	1.1232	AT3G05060	0.00511374	0.16218	1.60389	AT4G02130	0.00715692	0.369728	1.70153	AT5G03300	0.0401248	0.0641199	1.88435
AT2G44630	0.340096	0.003535	0.0602066	AT1G06000	0.0085333	0.123291	2.01587	AT2G04620	0.00521899	0.105498	1.20665	AT3G05220	0.00494372	0.613372	2.35635	AT4G02260	0.0015354	0.651736	1.94235	AT5G03340	0.046928	0.0340936	1.60515
AT4G01430	0.339002	0.00361184	0.0602066	AT1G06160	0.00492189	0.385234	0.3912	AT2G04842	0.00213799	0.948519	1.97396	AT3G05270	0.00212132	0.687513	1.34382	AT4G02280	0.00854139	0.0637147	0.879205	AT5G03350	0.0104373	0.308237	1.70163
AT4G11550	0.32557	0.0508903	0.0602066	AT1G06190	0.00356228	0.610218	1.76942	AT2G04850	0.0208949	0.220139	1.16658	AT3G05290	0.0268697	0.0504754	1.2548	AT4G02290	0.0219951	0.115947	1.42805	AT5G03360	0.0325615	0.435778	0.560337
AT1G65180	0.22481	0.029072	0.0646077	AT1G06200	0.00658878	0.326547	1.53865	AT2G04860	0.00696094	0.262632	0.48728	AT3G05350	0.00797478	0.0773052	1.72064	AT4G02350	0.073724	0.0152045	1.56493	AT5G03390	0.0608227	0.79178	0.472098
AT1G72200	0.350869	0.00636817	0.0646077	AT1G06210	0.0226265	0.0502719	1.33942	AT2G05070	0.0100082	0.168471	2.84384	AT3G05370	0.0033275	1.22658	0.80696	AT4G02370	0.0329969	0.657877	1.23363	AT5G03415	0.0287626	0.0739095	1.0951
AT2G27610	0.284143	0.0034748	0.0646077	AT1G06230	0.00378029	0.299544	1.73107	AT2G05160	0.0141971	0.239215	0.66115	AT3G05380	0.00137611	1.19823	1.31719	AT4G02380	0.0123963	0.386219	1.3561	AT5G03420	0.00922807	0.536592	1.59402
AT4G11460	0.265405	0.0758196	0.0646077	AT1G06250	0.00310456	0.340687	0.29942	AT2G05310	0.0180238	1.28947	1.84437	AT3G05430	0.00880935	0.931269	0.516139	AT4G02390	0.0264754	0.249799	0.426901	AT5G03450	0.00223477	0.310509	1.07928
AT2G27740	0.313476	0.00805016	0.0689647	AT1G06290	0.0116698	0.113877	1.76725	AT2G05380	0.0162155	0.27725	2.40942	AT3G05470	0.00168433	0.866465	0.909706	AT4G02400	0.0256428	0.0793896	1.34589	AT5G03495	0.0734184	0.815525	0.270376
AT4G10650	0.267336	0.0292646	0.0689647	AT1G06360	0.00464546	0.316418	1.73521	AT2G05630	0.00810911	0.672927	1.34567	AT3G05510	0.00307774	0.320226	0.916549	AT4G02410	0.0398417	0.143797	1.53002	AT5G03510	0.00460271	0.330537	0.165897
AT4G16940	0.457666	0.0207649	0.0689647	AT1G06380	0.00521452	0.337157	0.787475	AT2G05790	0.00846813	0.111523	1.8914	AT3G05630	0.00125306	0.341258	0.688064	AT4G02420	0.00784494	0.17075	1.68775	AT5G03610	0.00364575	0.34753	1.17551
AT5G48320	1.55515	0.00146107	0.0689647	AT1G06390	0.0133176	0.0818649	1.46847	AT2G05810	0.00413616	0.385695	1.52168	AT3G05640	0.00722693	0.348367	0.946344	AT4G02430	0.00485342	0.328809	1.05753	AT5G03680	0.00510764	0.141932	0.426901
AT1G22340	0.306161	0.00292276	0.0732783	AT1G06450	0.00371332	0.332766	0.844222	AT2G05830	0.0232018	0.20129	1.70295	AT3G05650	0.006741	0.319906	1.06197	AT4G02450	0.0771952	0.04845	2.03427	AT5G03690	0.0433252	0.109886	0.848571
AT1G52450	0.24501	0.00506955	0.0732783	AT1G06470	0.00332992	0.319355	1.3429	AT2G05840	0.0239615	0.0735344	1.82002	AT3G05740	0.00455226	0.159588	0.403429	AT4G02460	0.011205	0.0837235	0.693261	AT5G03720	0.00334793	0.319124	0.286456
AT5G01660	0.881749	0.00279975	0.0732783	AT1G06560	0.00229586	0.64083	1.06329	AT2G05920	0.0131186	0.241565	2.23797	AT3G05910	0.0202238	0.104947	1.80871	AT4G02480	0.00216055	0.161425	2.30278	AT5G03730	0.0309612	0.0166951	1.80688
AT5G39680	0.270836	0.00220442	0.0732783	AT1G06580	0.0121906	0.422443	0.189546	AT2G05990	0.0504759	0.0675629	1.90574	AT3G05970	0.00994402	0.189207	2.00594	AT4G02510	0.00177946	0.831231	2.58535	AT5G03760	0.00766497	0.108307	1.87853
AT5G46720	0.318091	0.00791298	0.0732783	AT1G06620	0.0191147	0.507484	0.574124	AT2G06000	0.00305493	0.768633	0.903394	AT3G05990	0.0152807	0.113549	1.236	AT4G02550	0.0155683	0.671111	0.810125	AT5G03780	0.00344607	0.300561	0.652169
AT5G48740	0.2724	0.0217723	0.0732783	AT1G06645	0.0570849	0.528892	1.0467	AT2G06005	0.0147506	0.0857757	0.475511	AT3G06010	0.00643083	0.246619	1.42347	AT4G02600	0.0204787	0.129627	1.41159	AT5G03800	0.00486993	0.496972	0.802972
AT1G22230	0.101966	0.0136388	0.0775859	AT1G06660	0.00284012	0.323153	0.189546	AT2G06025	0.0162962	0.455247	1.39223	AT3G06020	0.0133506	0.671661	0.114311	AT4G02610	0.0307201	0.20906	0.919622	AT5G03870	0.0121031	0.183457	0.514574
AT2G14690	0.353578	0.0324328	0.0775859	AT1G06710	0.00765684	0.56115	0.676428	AT2G06040	0.0295522	0.222574	0.850732	AT3G06080	0.021701	0.0854921	1.54725	AT4G02660	0.00275769	0.722885	0.621644	AT5G03990	0.00486108	0.294321	0.953769
AT2G25440	0.420573	0.0121148	0.0775859	AT1G06720	0.00655056	0.171398	1.47586	AT2G06050	0.0338007	0.258209	1.81576	AT3G06540	0.00227209	0.705987	1.37476	AT4G02700	0.0134451	0.158336	0.531377	AT5G04020	0.000995529	0.866545	1.37022
AT5G27060	0.54999	0.00731127	0.0775859	AT1G06730	0.0522068	0.28611	1.03276	AT2G07050	0.00180883	0.320911	1.91864	AT3G06580	0.00270338	0.331233	1.64335	AT4G02710	0.00452457	0.724497	1.27228	AT5G04050	0.036429	0.109294	0.674282
AT5G60142	0.432722	0.00542704	0.0775859	AT1G06760	0.0183646	0.547645	2.07023	AT2G07170	0.00164098	0.989493	0.747489	AT3G06660	0.00325162	0.633147	0.952637	AT4G02730	0.00429562	0.304359	0.570029	AT5G04060	0.0361022	0.248862	1.26404
AT2G44700	0.575147	0.0136097	0.0818152	AT1G06770	0.00650348	0.646781	0.732675	AT2G07180	0.0098813	0.0992822	1.56076	AT3G06670	0.00311246	0.479123	1.69531	AT4G02740	0.00602934	1.2267	1.17346	AT5G04070	0.0412869	0.410445	0.621644
AT5G17360	0.298712	0.065654	0.0818152	AT1G06820	0.00220866	1.0218	1.46395	AT2G07680	0.0219994	0.348225	1.16134	AT3G06820	0.00330418	0.332282	1.10997	AT4G02760	0.0130389	0.43845	0.739224	AT5G04090	0.020323	0.521608	1.20948
AT5G57320	1.89752	0.0014446	0.0818152	AT1G06840	0.00422992	0.440866	1.25196	AT2G11810	0.00889685	0.106537	0.924491	AT3G06830	0.00228824	0.690974	0.262095	AT4G02860	0.00438596	0.321385	1.42135	AT5G04140	0.0112648	0.0688644	3.0616
AT5G61430	0.643176	0.00408506	0.0818152	AT1G06850	0.00795618	0.332167	1.04898	AT2G12190	0.00519075	0.335635	0.72025	AT3G06920	0.00418265	1.01167	0.711436	AT4G03010	0.00579139	0.206147	0.564524	AT5G04240	0.00214923	0.452306	1.42212
AT5G13130	0.292203	0.00416977	0.0860037	AT1G06870	0.0143296	0.774273	1.19315	AT2G12400	0.00467934	0.179052	1.31646	AT3G07010	0.00325478	0.327051	1.69716	AT4G03070	0.00474072	0.287916	0.808549	AT5G04290	0.00258844	1.05489	1.64347
AT5G38070	1.38531	0.00915248	0.0860037	AT1G06900	0.00276714	0.462155	1.47704	AT2G13290	0.00399078	0.90607	1.14012	AT3G07020	0.00220443	0.623453	1.45973	AT4G03100	0.010046	0.10069	0.874476	AT5G04310	0.0105514	0.327564	0.376467
AT5G59720	0.0519545	0.0528634	0.0860037	AT1G07040	0.00352341	0.342835	1.50482	AT2G13370	0.000876334	0.283187	1.77475	AT3G07060	0.00366099	0.30917	0.806166	AT4G03205	0.00575725	0.638669	0.970431	AT5G04320	0.0376233	0.156003	0.952066
AT2G39240	0.639741	0.0194254	0.0860037	AT1G07150	0.0051511	0.703003	0.144512	AT2G13560	0.0641342	0.0108077	2.20759	AT3G07320	0.0351884	0.157253	1.50736	AT4G03210	0.0442387	0.134806	2.00564	AT5G04330	0.0329202	0.20026	0.583527
AT4G15960	0.30116	0.0293929	0.0860037	AT1G07200	0.00135277	0.67333	1.47432	AT2G13600	0.00238621	0.250884	0.498724	AT3G07340	0.0169137	0.352992	0.680698	AT4G03230	0.038325	0.214529	0.834643	AT5G04340	0.0315327	0.184057	1.57992
AT1G16070	0.167997	0.00667243	0.0901522	AT1G07220	0.00265313	0.990646	1.01098	AT2G13650	0.0522911	0.0258334	1.0421	AT3G07370	0.00890919	1.07412	0.984901	AT4G03250	0.00317342	0.261626	0.711436	AT5G04360	0.00443816	0.102496	1.6807
AT1G77885	0.310479	0.0183783	0.0901522	AT1G07280	0.0150742	0.265262	2.13043	AT2G13690	0.0290673	0.228621	1.05753	AT3G07430	0.0135293	0.471802	1.89121	AT4G03260	0.0550242	0.101745	2.12774	AT5G04410	0.00254659	0.300449	1.88468
AT3G18070	0.966536	0.0235992	0.0901522	AT1G07320	0.00902225	0.178118	2.39072	AT2G13790	0.049785	0.0443608	1.50258	AT3G07500	0.0413374	0.213116	0.409426	AT4G03270	0.0335604	0.303565	0.316955	AT5G04430	0.0342484	0.0383153	2.09588
AT4G05130	0.280589	0.0191105	0.0901522	AT1G07360	0.0070645	0.55888	1.75498	AT2G13800	0.0195469	0.363549	0.690152	AT3G07520	0.0125714	0.429266	0.975308	AT4G03410	0.00337088	1.13602	1.20347	AT5G04460	0.0110078	0.140098	1.40383
AT5G60720	0.327341	0.00195749	0.0901522	AT1G07380	0.00355364	0.1588	1.09998	AT2G14050	0.0600719	0.107744	0.547541	AT3G07540	0.00297708	0.363457	1.22461	AT4G03430	0.00275619	0.307652	1.82325	AT5G04480	0.0186848	0.0940229	1.3211
AT1G17830	0.785776	0.00477871	0.0942964	AT1G07470	0.00376609	0.619363	1.11194	AT2G14080	0.0649288	0.691925	1.4165	AT3G07570	0.0102444	0.120304	1.17209	AT4G03440	0.00182253	0.325093	0.417272	AT5G04530	0.0302436	0.0628518	1.49857
AT1G19210	0.644098	0.00742401	0.0942964	AT1G07510	0.00164632	0.664014	1.64944	AT2G14120	0.00848336	0.128698	1.62346	AT3G07610	0.00517968	0.301333	1.42366	AT4G03450	0.00620414	0.34114	0.820254	AT5G04540	0.00325513	0.163191	1.36892
AT1G58160	0.323921	0.0550133	0.0942964	AT1G07620	0.00260787	0.603677	0.854306	AT2G14530	0.0332269	0.252595	1.23004	AT3G07630	0.00664834	0.358339	1.24996	AT4G03510	0.0641618	0.0275424	0.860667	AT5G04560	0.000835662	0.753932	1.78797
AT4G24320	0.173128	0.0065735	0.0942964	AT1G07640	0.00390158	0.337569	1.42995	AT2G14690	0.0324328	0.353578	0.0775859	AT3G07680	0.00649377	0.328712	1.42443	AT4G03520	0.00627373	0.401225	2.48615	AT5G04660	0.0025712	0.33945	0.940546
AT5G27220	1.58039	0.00181796	0.0942964	AT1G07650	0.0026675	0.487575	1.79854	AT2G14720	0.0217488	0.031421	1.98711	AT3G07730	0.00669179	0.267473	0.677497	AT4G03635	0.0371152	0.789773	0.397349	AT5G04700	0.042045	0.0463718	0.483944
AT5G65320	0.600783	0.0178959	0.0942964	AT1G07670	0.0130947	0.190258	1.71567	AT2G14830	0.00628755	0.152647	0.458139	AT3G08020	0.00202481	0.80504	1.37325	AT4G04020	0.0112473	0.12992	2.20404	AT5G04710	0.0317442	0.0529497	1.58232
AT2G01510	0.206468	0.0179095	0.0983668	AT1G07705	0.00711905	0.297593	1.28036	AT2G14880	0.0256048	0.128979	1.55879	AT3G08920	0.0689192	0.231315	1.40563	AT4G04180	0.00244363	0.288912	0.643008	AT5G04720	0.00163549	0.672142	1.68973
AT4G19191	0.26179	0.0558947	0.0983668	AT1G07725	0.00636044	0.352301	1.06064	AT2G15050	0.0106762	0.341976	1.90682	AT3G08930	0.0273023	0.0657427	1.7143	AT4G04200	0.0152655	0.451326	1.03885	AT5G04740	0.0122606	0.391288	1.66259
AT4G33905	0.186018	0.00951722	0.0983668	AT1G07740	0.00301693	0.317493	0.700418	AT2G15080	0.0016467	3.75283	1.35834	AT3G08940	0.0635531	0.0797578	3.03396	AT4G04220	0.00118287	4.28103	0.976387	AT5G04810	0.00144486	0.32007	1.96012
AT5G16350	0.299942	0.0313235	0.0983668	AT1G07750	0.00384409	0.322659	1.52731	AT2G15230	0.0646764	0.203593	1.11469	AT3G08943	0.00868939	0.12852	1.55356	AT4G04340	0.0130617	0.135556	2.18288	AT5G04885	0.00557802	0.123288	1.53465
AT5G51950	0.347352	0.00220812	0.0983668	AT1G07810	0.00121097	1.05232	1.61068	AT2G15310	0.0575961	0.0369674	0.407425	AT3G08947	0.0014444	0.719493	0.953769	AT4G04370	0.0195991	0.306961	0.789136	AT5G04895	0.00239293	0.316075	0.854306
AT1G16130	1.31394	0.00180495	0.102399	AT1G07840	0.00912854	0.153261	1.05395	AT2G15390	0.0160603	0.0508853	0.990663	AT3G08950	0.00403318	0.329395	0.771404	AT4G04450	0.00508451	0.66305	0.378598	AT5G04930	0.00116816	0.327172	2.09432
AT2G19530	0.155051	0.0440205	0.102399	AT1G07870	0.00506631	0.487106	0.9917	AT2G15480	0.0306736	0.259068	0.810125	AT3G08960	0.00132475	0.332005	1.44628	AT4G04460	0.0135068	0.0644091	0.667761	AT5G05130	0.00804489	0.135545	0.511456
AT4G28700	0.178522	0.00503444	0.102399	AT1G07990	0.00151777	1.51178	1.76507	AT2G15560	0.0145449	0.12297	1.32881	AT3G08970	0.00237874	0.324855	0.432585	AT4G04490	0.0284376	0.245557	1.02658	AT5G05250	0.0172176	0.215557	1.39979
AT5G08490	0.519458	0.00190576	0.102399	AT1G08050	0.0238541	0.0297571	0.929909	AT2G15570	0.0337448	0.0808612	1.30551	AT3G09360	0.00494244	0.143972	0.93585	AT4G04500	0.0603852	0.149036	0.649899	AT5G05320	0.00333559	0.982493	0.568659
AT5G15300	0.516956	0.00296571	0.102399	AT1G08060	0.000849749	2.87331	1.49759	AT2G15630	0.00561867	0.46812	0.110354	AT3G09370	0.00823189	0.523779	0.941715	AT4G04570	0.0197393	0.169381	1.76349	AT5G05380	0.0100866	0.220015	0.676428
AT5G16640	0.156199	0.0372502	0.102399	AT1G08130	0.00361903	0.152218	1.3769	AT2G15695	0.00329317	0.636404	1.44281	AT3G09405	0.00352123	0.603708	0.470381	AT4G04610	0.0180393	0.105009	2.05125	AT5G05410	0.0629245	0.183121	0.789136
AT1G02770	0.366913	0.0187158	0.106395	AT1G08230	0.0259514	0.241909	1.40222	AT2G15900	0.00195287	1.27052	1.36322	AT3G09490	0.0037684	0.722571	0.387034	AT4G04620	0.0110069	0.331806	1.12626	AT5G05460	0.00551699	1.22923	1.00094
AT1G75110	0.345121	0.00608381	0.106395	AT1G08260	0.00305207	0.0633873	1.15782	AT2G16050	0.0113564	0.320104	0.516139	AT3G09520	0.026583	0.136272	0.868315	AT4G04670	0.0605059	0.334961	0.989619	AT5G05480	0.00677231	0.757936	1.2098
AT2G17210	0.299731	0.00404833	0.106395	AT1G08300	0.02428	0.378699	0.541729	AT2G16250	0.00609829	0.314814	1.01049	AT3G09550	0.00201997	0.373761	0.564524	AT4G04695	0.0221603	0.0399142	0.855016	AT5G05520	0.00248942	0.343664	1.40763
AT3G10185	1.50628	0.0119633	0.106395	AT1G08650	0.0662194	0.0702822	1.47941	AT2G16270	0.00783542	0.362618	0.72025	AT3G09560	0.00196289	0.694754	1.35521	AT4G04700	0.0235345	0.18344	0.509888	AT5G05690	0.00830019	0.114572	1.99009
AT5G37440	0.938887	0.0125808	0.106395	AT1G08660	0.0116023	0.241207	1.37325	AT2G16365	0.0446907	0.265156	1.64796	AT3G09570	0.00580797	0.177397	1.46272	AT4G04740	0.0473511	0.446369	1.34082	AT5G05700	0.00988715	0.273912	1.33237
AT1G34180	0.250543	0.0057861	0.110354	AT1G08680	0.0164189	0.588165	1.53629	AT2G16370	0.0149123	0.165468	1.19931	AT3G09650	0.00178114	0.634209	1.64658	AT4G04750	0.0106944	0.175137	1.58946	AT5G05710	0.0300557	0.101091	0.812486
AT2G15630	0.46812	0.00561867	0.110354	AT1G08700	0.0139484	0.216196	1.57044	AT2G16380	0.00259653	0.324037	1.24041	AT3G09660	0.00178047	0.317689	0.505136	AT4G04770	0.0538175	0.0285521	2.16001	AT5G05730	0.0237067	0.0311412	1.72054
AT2G28590	0.53623	0.00372515	0.110354	AT1G08720	0.0154187	0.187728	1.42919	AT2G16400	0.00932652	0.671739	1.49727	AT3G09720	0.00762252	0.106964	0.835386	AT4G04790	0.0334291	0.385158	0.470381	AT5G05740	0.0214648	0.168649	1.75677
AT3G51350	0.304236	0.0142383	0.110354	AT1G08800	0.00263091	0.442754	1.24158	AT2G16430	0.0209301	0.388556	1.48645	AT3G09735	0.0176777	0.706541	1.34313	AT4G04800	0.0214355	0.121146	1.20347	AT5G05760	0.0100317	1.42468	0.896989
AT3G63060	0.111957	0.014677	0.110354	AT1G08820	0.00345957	0.666832	1.6123	AT2G16440	0.029617	0.0722218	1.18558	AT3G09760	0.00788814	0.349433	1.19413	AT4G04810	0.0316372	0.345342	0.399379	AT5G05830	0.00691619	0.621532	1.07885
AT5G13920	0.635559	0.0066838	0.110354	AT1G08900	0.0416892	0.11042	1.25367	AT2G16485	0.00507989	0.333794	1.7888	AT3G09780	0.0242314	0.150318	0.426901	AT4G04955	0.0170749	0.201992	1.65127	AT5G05860	0.00583513	0.341267	0.557519
AT5G27230	0.535215	0.030715	0.110354	AT1G08910	0.00264909	0.702086	1.43763	AT2G16500	0.0476717	0.0959923	2.13905	AT3G09800	0.00727557	0.691767	0.887201	AT4G04960	0.0561419	0.224226	1.0914	AT5G05870	0.0146184	0.791065	1.08767
AT5G51795	0.784224	0.00464771	0.110354	AT1G08920	0.0110393	0.255517	1.04852	AT2G16530	0.0389812	0.109671	0.773128	AT3G09820	0.0037779	0.691886	2.31567	AT4G04970	0.0522588	0.0434503	1.60818	AT5G05890	0.0640188	0.136604	0.85996
AT1G10110	0.657644	0.00406618	0.114311	AT1G08930	0.00505362	0.181524	1.95867	AT2G16580	0.0129224	0.315616	0.29942	AT3G09830	0.00334411	0.345052	1.32785	AT4G05010	0.0408906	0.315591	0.443717	AT5G05970	0.00663838	0.433606	1.08391
AT3G06020	0.671661	0.0133506	0.114311	AT1G09070	0.0040561	0.69312	2.31812	AT2G16640	0.00404438	0.0861353	1.92395	AT3G09850	0.00783449	0.0698114	1.78347	AT4G05020	0.0076857	0.0888767	1.25987	AT5G05980	0.00471683	0.164738	1.45458
AT3G25640	2.22008	0.00465066	0.114311	AT1G09140	0.0108625	0.149008	1.86693	AT2G16660	0.0269399	0.0313687	2.11539	AT3G09920	0.00340657	0.15818	1.50226	AT4G05040	0.0619549	0.624518	0.796519	AT5G06050	0.00207096	0.309195	1.1564
AT3G55970	0.325108	0.0150542	0.114311	AT1G09170	0.0122458	0.207001	0.506721	AT2G16710	0.00946731	0.327994	1.01049	AT3G10010	0.00362564	0.775244	1.22884	AT4G05060	0.0279822	0.158373	0.953204	AT5G06110	0.00203162	0.329165	1.65421
AT3G60580	0.292319	0.00512472	0.114311	AT1G09300	0.0197016	0.293079	1.10759	AT2G16720	0.0187465	0.454584	0.468643	AT3G10120	0.0420176	0.430589	0.740149	AT4G05090	0.0430581	0.185917	1.09673	AT5G06290	0.0173669	0.593946	2.1166
AT3G62740	0.252536	0.0620775	0.114311	AT1G09480	0.00710239	0.171651	0.326643	AT2G16750	0.00955586	0.735707	0.622856	AT3G10130	0.00458156	0.666005	1.57072	AT4G05100	0.00440501	0.613565	0.0374663	AT5G06330	0.0172932	0.53956	0.666668
AT5G64710	0.575881	0.00177431	0.114311	AT1G09490	0.00403952	0.345255	1.30146	AT2G16780	0.00653161	0.327113	1.28803	AT3G10150	0.0110287	0.109743	0.345433	AT4G05110	0.0197048	0.228116	0.33379	AT5G06600	0.00261251	0.148342	2.05219
AT1G16830	0.0906989	0.00770111	0.118199	AT1G09500	0.00337134	2.6427	0.359	AT2G16800	0.0130502	0.285927	1.43146	AT3G10160	0.00634766	0.112573	1.53983	AT4G05130	0.0191105	0.280589	0.0901522	AT5G06670	0.00771891	0.238436	0.881887
AT3G26770	0.172836	0.0274295	0.118199	AT1G09530	0.00274788	0.301612	1.04624	AT2G16890	0.0523192	0.0909243	1.02754	AT3G10180	0.0402492	0.2074	0.478913	AT4G05150	0.0248404	0.153587	2.13864	AT5G06790	0.0625852	0.444608	0.477208
AT3G57200	0.657635	0.00262416	0.118199	AT1G09560	0.0498625	0.0820708	1.59557	AT2G16900	0.0430157	0.892367	1.20411	AT3G10185	0.0119633	1.50628	0.106395	AT4G05160	0.0125775	0.129344	1.50561	AT5G06870	0.00402968	0.335119	1.1072
AT5G14510	0.365978	0.00380987	0.118199	AT1G09620	0.0013016	0.30691	2.08438	AT2G16920	0.00429187	0.268568	1.38347	AT3G10190	0.00637346	0.334711	0.889178	AT4G05190	0.00535462	0.103347	0.900842	AT5G06930	0.00231201	0.748401	0.740149
AT1G04600	0.315226	0.000804137	0.122052	AT1G09680	0.0261332	0.545619	0.374327	AT2G16940	0.0023793	0.298423	1.9082	AT3G10230	0.00554527	0.316552	1.91809	AT4G05410	0.00593308	0.143723	1.13753	AT5G06940	0.00152435	0.670111	0.376467
AT1G53060	1.13633	0.00503425	0.122052	AT1G09700	0.00661402	0.348434	0.851448	AT2G16990	0.00282679	0.698994	0.842029	AT3G10320	0.00274134	0.654226	0.236285	AT4G05450	0.0117911	1.19913	0.757396	AT5G06980	0.00913193	2.26714	1.37022
AT5G02200	0.512869	0.0296333	0.122052	AT1G09710	0.00387268	0.541729	0.900842	AT2G17020	0.0661657	0.100262	1.32569	AT3G10740	0.00209767	0.306427	1.49662	AT4G05460	0.0142049	0.613611	0.912206	AT5G07070	0.0331496	0.0284868	0.705462
AT5G22430	0.349362	0.00750461	0.122052	AT1G09795	0.00304371	0.361425	2.00458	AT2G17033	0.0147703	0.173481	1.37087	AT3G10760	0.0158063	0.0845794	1.45333	AT4G05520	0.0311017	0.0822777	0.821022	AT5G07080	0.0311771	0.420747	0.654436
AT1G05260	0.348513	0.00396212	0.125871	AT1G09820	0.074589	0.0969403	0.66115	AT2G17040	0.0604101	0.235977	1.33965	AT3G10800	0.00209655	0.308401	1.52183	AT4G06598	0.00459045	0.271044	0.878533	AT5G07100	0.0599971	0.4727	0.988577
AT2G04040	0.0885889	0.0107328	0.125871	AT1G09850	0.00325793	0.612627	1.43296	AT2G17110	0.0100758	0.23403	1.13827	AT3G10850	0.00532624	0.321089	2.13872	AT4G06634	0.00398306	0.276387	1.16379	AT5G07110	0.0245395	0.185581	1.14996
AT2G19190	0.307724	0.0130373	0.125871	AT1G09890	0.0296338	0.217516	0.0280016	AT2G17120	0.0114063	0.448683	1.55228	AT3G11000	0.073794	0.458005	0.155336	AT4G07400	0.0229744	0.694853	0.599173	AT5G07120	0.00239668	0.965974	1.33166
AT2G23590	0.325341	0.0341076	0.125871	AT1G09900	0.074563	0.126959	1.18425	AT2G17130	0.00774108	0.307603	1.37988	AT3G11010	0.0534403	0.823475	1.68334	AT4G07410	0.0306756	0.159702	1.70072	AT5G07130	0.0136137	0.116515	0.774838
AT3G48970	0.169496	0.0189061	0.125871	AT1G09910	0.00588876	1.12942	1.32617	AT2G17140	0.00675217	0.224655	0.419229	AT3G11020	0.00495571	1.54557	0.413367	AT4G07950	0.0266165	0.313199	0.662257	AT5G07140	0.00470367	0.160859	0.546098
AT3G59070	0.325096	0.0281297	0.125871	AT1G09940	0.00251186	0.33442	1.18325	AT2G17150	0.00153508	0.628377	0.98805	AT3G11040	0.0619059	0.218408	0.692221	AT4G08150	0.00356955	0.614674	0.879881	AT5G07150	0.0024994	1.27781	0.84785
AT3G63480	0.500418	0.005696	0.125871	AT1G09970	0.0761565	0.083406	2.16789	AT2G17200	0.00267321	0.585938	2.09	AT3G11070	0.0125683	0.413902	1.38954	AT4G08160	0.0017874	0.660363	0.343133	AT5G07180	0.0192128	0.198148	1.14196
AT1G11100	0.581418	0.00233499	0.129658	AT1G09980	0.00180941	0.597104	1.39858	AT2G17210	0.00404833	0.299731	0.106395	AT3G11080	0.00941974	0.97214	0.673196	AT4G08180	0.00172851	0.932848	1.52852	AT5G07280	0.00106848	0.35469	0.590117
AT1G80880	0.385267	0.00894657	0.129658	AT1G10050	0.0118805	0.324776	1.26515	AT2G17230	0.0321346	0.233846	1.59077	AT3G11210	0.0164072	0.104647	1.07373	AT4G08290	0.00345992	0.671422	1.22914	AT5G07290	0.0113249	0.126483	1.43577
AT3G48290	0.334017	0.0078236	0.129658	AT1G10060	0.0294854	0.202783	1.18158	AT2G17260	0.0595247	0.151534	0.685974	AT3G11230	0.00964609	0.545427	1.14269	AT4G08310	0.00530871	0.166245	1.46882	AT5G07350	0.00457895	0.723991	2.02978
AT4G39600	1.05351	0.00615797	0.129658	AT1G10090	0.00349554	0.167117	1.6266	AT2G17265	0.0540116	0.0486687	1.69869	AT3G11240	0.0523519	0.370122	0.733615	AT4G08390	0.0248109	0.048663	1.83798	AT5G07370	0.00467876	0.332479	1.34475
AT5G63590	1.26544	0.00624637	0.129658	AT1G10110	0.00406618	0.657644	0.114311	AT2G17270	0.0664148	0.0199932	0.706462	AT3G11290	0.00649504	0.143889	1.25395	AT4G08480	0.00199896	0.826505	1.36256	AT5G07400	0.0013928	0.283484	0.312008
AT1G80820	0.601784	0.00703863	0.133443	AT1G10130	0.00271039	0.327492	1.55512	AT2G17280	0.0604853	0.241043	0.719282	AT3G11330	0.00915734	0.518343	1.43446	AT4G08500	0.00243579	0.873022	1.43782	AT5G07470	0.00647928	0.3428	1.77765
AT2G22730	0.29811	0.00284854	0.133443	AT1G10150	0.0242646	0.0871351	1.20123	AT2G17340	0.00375363	0.319759	1.70052	AT3G11400	0.0333382	0.0876834	1.94409	AT4G08590	0.0172078	0.585025	0.262095	AT5G07580	0.00495883	0.325782	1.84626
AT2G38390	0.485971	0.00783189	0.133443	AT1G10155	0.0363522	0.474379	0.0183676	AT2G17370	0.00743861	0.105024	0.79733	AT3G11410	0.0601832	0.0739158	2.02167	AT4G08790	0.0215513	0.272162	0.944616	AT5G07610	0.00321388	0.657265	0.662257
AT3G18660	0.198379	0.00969576	0.133443	AT1G10170	0.0092449	0.160877	1.86353	AT2G17410	0.00185285	1.18955	1.6491	AT3G11450	0.00622606	0.331218	1.60667	AT4G08850	0.0112133	0.111121	2.10997	AT5G07660	0.00120176	1.06729	0.336139
AT4G20140	0.815623	0.00276855	0.133443	AT1G10240	0.0131957	0.0457366	0.87243	AT2G17440	0.00361972	0.369738	0.898281	AT3G11460	0.00436338	0.325603	0.411401	AT4G08870	0.00739131	0.178221	2.01083	AT5G07690	0.00847217	0.306981	1.56313
AT4G20390	0.403192	0.00590398	0.133443	AT1G10270	0.00150327	0.963679	1.43013	AT2G17470	0.00742715	0.111546	0.312008	AT3G11590	0.00255994	0.795767	1.45796	AT4G08920	0.0277287	0.0236524	2.14379	AT5G07710	0.0189732	0.463284	0.970979
AT4G21500	0.212407	0.019632	0.133443	AT1G10290	0.0145126	0.0657511	1.9511	AT2G17480	0.060959	0.0771723	1.27983	AT3G11830	0.00241986	0.328908	2.01773	AT4G08940	0.021289	0.15972	0.620428	AT5G07720	0.00631513	0.301219	0.407425
AT5G51080	0.147471	0.00910965	0.133443	AT1G10320	0.00371746	0.311002	1.30095	AT2G17500	0.00310084	0.373181	0.979066	AT3G11840	0.00270162	0.356453	0.834643	AT4G08950	0.0210713	0.067741	1.20633	AT5G07730	0.00476293	0.724141	0.424996
AT5G60760	0.120518	0.0323131	0.133443	AT1G10340	0.0204434	0.719225	0.799754	AT2G17510	0.00137571	0.314979	1.57426	AT3G12070	0.00424982	0.329462	0.378598	AT4G09020	0.0200945	0.287756	2.19979	AT5G07740	0.00672459	0.39746	1.92558
AT1G23935	0.567667	0.0139761	0.137164	AT1G10350	0.0347441	0.110764	1.06109	AT2G17520	0.0208415	0.178293	1.56438	AT3G12200	0.00481407	0.313619	1.51489	AT4G09030	0.0532575	0.154482	1.28882	AT5G07760	0.00657677	0.940768	0.205691
AT4G12400	0.295626	0.00262056	0.137164	AT1G10390	0.00117091	0.753514	2.03385	AT2G17525	0.0023369	0.591089	0.657801	AT3G12220	0.0332939	0.151058	0.307025	AT4G09150	0.00371986	0.324768	1.75722	AT5G07770	0.00361364	0.171833	1.49483
AT5G42450	0.564372	0.00771919	0.137164	AT1G10470	0.0103081	0.16698	1.72574	AT2G17540	0.019242	0.98305	1.19021	AT3G12370	0.00779306	0.334735	1.00246	AT4G09320	0.0586585	0.0895814	2.35451	AT5G07790	0.0020579	1.0726	0.72794
AT1G52240	0.459375	0.0648699	0.140854	AT1G10490	0.00269574	0.317166	1.58749	AT2G17560	0.0409576	0.0851574	1.43334	AT3G12390	0.0399397	1.4937	1.96797	AT4G09340	0.00652777	0.148362	1.18425	AT5G07810	0.00430777	0.616944	0.432585
AT1G53180	0.101809	0.0119688	0.140854	AT1G10570	0.00246559	0.310554	1.13901	AT2G17570	0.0444859	0.336712	0.616749	AT3G12400	0.00650247	0.173901	1.5948	AT4G09350	0.0288411	0.121962	1.13455	AT5G07870	0.00905819	0.104665	0.91531
AT2G28330	0.171498	0.0470478	0.140854	AT1G10610	0.0032837	0.299443	0.876507	AT2G17580	0.0288698	0.51567	0.855725	AT3G12550	0.00230951	0.585517	0.900842	AT4G09500	0.0234645	0.228785	1.0535	AT5G07940	0.000993214	0.564205	1.59531
AT2G44930	0.331473	0.00260247	0.140854	AT1G10700	0.00316303	0.345372	1.03746	AT2G17630	0.022098	0.137548	1.00599	AT3G12570	0.00274608	0.661758	1.62888	AT4G09750	0.0612389	0.112851	1.3475	AT5G07980	0.00299102	0.0955971	1.42767
AT2G47485	0.59731	0.0103302	0.140854	AT1G10750	0.012007	0.0782451	0.296863	AT2G17650	0.0206776	0.248576	0.877861	AT3G12690	0.00221139	0.354039	0.787475	AT4G09820	0.0129125	0.0666206	1.1028	AT5G08000	0.0198748	0.235498	1.36167
AT3G26050	0.327023	0.00254004	0.140854	AT1G10900	0.00193069	0.297225	1.41001	AT2G17670	0.0452152	0.0830864	0.847128	AT3G12750	0.0115708	0.107621	1.07114	AT4G09900	0.039757	0.160242	1.35295	AT5G08010	0.0151613	0.976779	0.980662
AT4G14490	0.506301	0.0755329	0.140854	AT1G10910	0.00208307	0.317814	1.35722	AT2G17700	0.0644364	0.0245698	1.2966	AT3G12800	0.0185196	0.160305	2.02476	AT4G09980	0.0329005	0.0537358	1.49337	AT5G08020	0.00489239	0.438068	0.690152
AT5G01110	1.05281	0.00440302	0.140854	AT1G10920	0.00260572	3.60691	1.01641	AT2G17790	0.00496087	0.114968	1.58564	AT3G13100	0.00188299	1.40186	0.775691	AT4G10030	0.0136899	0.259911	1.24128	AT5G08110	0.00123467	0.620388	0.72025
AT5G19170	0.315783	0.0203681	0.140854	AT1G11060	0.00144687	0.329507	1.1178	AT2G17870	0.0104864	0.15525	1.59943	AT3G13750	0.0467664	0.0462566	2.23765	AT4G10060	0.00289589	0.166561	1.90282	AT5G08139	0.00888941	0.124873	1.13455
AT5G65850	0.671479	0.00338884	0.140854	AT1G11100	0.00233499	0.581418	0.129658	AT2G17900	0.00287572	0.318755	0.336139	AT3G13770	0.00500546	0.810474	0.233326	AT4G10080	0.0104146	0.369503	1.85502	AT5G08470	0.00240078	0.331216	1.44041
AT1G07150	0.703003	0.0051511	0.144512	AT1G11160	0.00280139	0.152103	0.387034	AT2G17930	0.00191623	0.17476	2.03158	AT3G13772	0.0200965	0.0327859	1.70576	AT4G10120	0.0233061	0.189072	2.19106	AT5G08490	0.00190576	0.519458	0.102399
AT1G66230	0.125913	0.0500369	0.144512	AT1G11170	0.00350975	0.277257	0.480596	AT2G17970	0.00293444	0.289097	0.952066	AT3G13800	0.0183269	0.0677128	0.971522	AT4G10140	0.046121	0.0554044	0.791606	AT5G08520	0.0136203	0.109899	1.54984
AT3G21470	0.137123	0.00593091	0.144512	AT1G11180	0.0135277	0.431532	1.0208	AT2G18090	0.020686	0.371276	1.47347	AT3G13810	0.00849084	0.298319	1.51567	AT4G10320	0.0024836	0.291564	1.97385	AT5G08535	0.0100114	1.24986	0.709457
AT4G18630	0.306762	0.0179262	0.144512	AT1G11190	0.00466573	0.306518	0.389113	AT2G18100	0.0373849	0.432548	0.205691	AT3G13870	0.00341044	0.161324	2.04606	AT4G10360	0.025079	0.269575	1.24824	AT5G08550	0.0153081	0.22217	1.35834
AT4G21440	0.304575	0.00817994	0.144512	AT1G11200	0.0130373	0.235563	1.09957	AT2G18170	0.0538636	0.0223259	1.35431	AT3G13950	0.0132599	0.484941	0.291702	AT4G10400	0.00272301	2.14807	0.592721	AT5G08560	0.00237555	0.62647	1.69685
AT5G14380	3.1471	0.00580831	0.144512	AT1G11270	0.00275224	1.38762	0.553276	AT2G18193	0.0299086	0.112275	0.449185	AT3G13990	0.00300433	0.88865	1.67136	AT4G10500	0.00433222	0.851391	0.760942	AT5G08680	0.00235129	0.340165	2.31822
AT1G05675	0.675011	0.00292064	0.148171	AT1G11420	0.00234001	0.308957	0.424996	AT2G18210	0.0179551	1.0917	0.0232113	AT3G14050	0.0019702	0.627717	1.71928	AT4G10570	0.0360458	0.0987757	1.17923	AT5G08740	0.00259976	0.986556	1.41669
AT3G15130	0.883274	0.00213	0.148171	AT1G11450	0.00424714	0.353472	0.208844	AT2G18280	0.0595422	0.0994157	1.94433	AT3G14067	0.00301927	0.198743	2.86992	AT4G10590	0.0016315	0.580422	1.25818	AT5G09350	0.00608083	0.152172	0.794885
AT5G23770	0.298546	0.00251051	0.148171	AT1G11580	0.00232957	0.692535	1.5445	AT2G18330	0.00211915	0.328892	1.04715	AT3G14070	0.00398017	0.352955	0.64068	AT4G10620	0.0553775	0.0909035	0.940546	AT5G09450	0.00353062	0.300571	0.975308
AT3G16175	1.18687	0.00753822	0.151768	AT1G11650	0.0033012	0.665701	2.43767	AT2G18350	0.00588102	0.276653	0.873797	AT3G14172	0.00350923	0.289688	1.47517	AT4G10630	0.056995	0.165804	0.283821	AT5G09580	0.00720188	0.309071	0.205691
AT1G32350	0.466286	0.0155373	0.151768	AT1G11660	0.00364316	0.316	1.46009	AT2G18400	0.0596051	0.0772411	0.882553	AT3G14180	0.00646726	0.151954	1.43183	AT4G10650	0.0292646	0.267336	0.0689647	AT5G09590	0.00380484	0.17312	1.85565
AT1G48870	0.608644	0.00250936	0.151768	AT1G11710	0.00256538	0.493696	0.540267	AT2G18750	0.0214743	0.346263	1.87468	AT3G14205	0.00347451	0.155878	1.68017	AT4G10750	0.00670807	0.38573	1.42557	AT5G09690	0.0309679	0.235554	0.500333
AT1G74350	0.254682	0.0175399	0.151768	AT1G11720	0.0026566	0.447086	1.76489	AT2G18760	0.00232649	0.47796	1.06197	AT3G14210	0.0405664	0.545386	2.95124	AT4G10770	0.0303056	0.0398892	1.90435	AT5G09820	0.018917	0.362261	1.00195
AT2G39230	0.196428	0.00742316	0.151768	AT1G11750	0.00454031	0.341296	1.92679	AT2G18876	0.00361552	0.318658	1.08809	AT3G14270	0.00460815	0.106771	1.97364	AT4G10790	0.0356092	0.0256816	1.7484	AT5G09850	0.0175784	0.068706	1.60503
AT5G44160	0.671609	0.00284989	0.151768	AT1G11950	0.0537217	0.210608	0.862066	AT2G19130	0.0201463	0.180622	1.45565	AT3G14310	0.0169717	0.190821	2.59135	AT4G10800	0.0494123	0.154165	0.384944	AT5G09880	0.00531853	0.156308	1.73727
AT1G53345	0.231907	0.0174542	0.155336	AT1G12160	0.0383091	0.124109	0.245068	AT2G19170	0.0016536	0.328857	1.31226	AT3G14360	0.00259865	0.329507	0.29942	AT4G10810	0.0172035	0.31753	1.42519	AT5G09920	0.0202149	0.158101	1.25053
AT2G38430	0.844452	0.00387103	0.155336	AT1G12210	0.00387803	0.635876	0.678573	AT2G19190	0.0130373	0.307724	0.125871	AT3G14390	0.00281594	0.324178	1.57777	AT4G10970	0.0255053	0.636207	1.42385	AT5G09930	0.0020801	0.619853	0.165897
AT3G11000	0.458005	0.073794	0.155336	AT1G12220	0.00279765	0.733993	1.0797	AT2G19390	0.00627309	0.119407	1.30324	AT3G14450	0.074449	0.0507744	0.273094	AT4G11000	0.0357889	1.05779	0.655561	AT5G09950	0.00502787	0.546981	0.236285
AT3G16380	0.485382	0.0121166	0.155336	AT1G12240	0.0459609	0.10067	1.92757	AT2G19530	0.0440205	0.155051	0.102399	AT3G14460	0.0028169	0.110788	0.405432	AT4G11080	0.0754883	0.240729	0.681757	AT5G09995	0.00463918	0.779021	1.0602
AT3G61170	0.179785	0.0060217	0.155336	AT1G12380	0.00169264	0.330646	1.11391	AT2G19580	0.0643121	0.0261023	0.726034	AT3G14470	0.00125545	0.674044	0.906561	AT4G11090	0.0293137	0.327008	0.994286	AT5G10020	0.0270995	0.141511	1.48876
AT5G43380	0.148533	0.00881335	0.155336	AT1G12440	0.0150299	0.180494	1.72469	AT2G19600	0.0214229	0.0762755	1.1799	AT3G14570	0.00185983	0.37422	0.75382	AT4G11100	0.0514419	0.118886	1.28856	AT5G10150	0.0114094	0.0987534	1.09998
AT5G59740	0.02579	0.050709	0.155336	AT1G12460	0.00312347	0.159784	1.09387	AT2G19920	0.023791	0.335066	0.165897	AT3G14590	0.00194794	1.5157	0.550412	AT4G11110	0.00437065	0.189241	1.60553	AT5G10170	0.0101267	0.174711	1.36761
AT1G33350	0.510583	0.00305031	0.158875	AT1G12520	0.0271059	0.168862	1.97885	AT2G19930	0.0343245	0.26129	0.568659	AT3G14610	0.00261192	0.665343	0.523824	AT4G11130	0.00216144	0.561917	0.765333	AT5G10180	0.0254828	0.137653	2.10288
AT1G47890	0.0944268	0.0211245	0.158875	AT1G12550	0.027819	0.241003	0.994286	AT2G19950	0.0239615	0.410812	1.37583	AT3G14650	0.00506646	0.346721	2.16938	AT4G11160	0.0347607	0.0537041	1.64254	AT5G10190	0.0273946	0.144071	1.38995
AT1G55740	0.143366	0.0307213	0.158875	AT1G12570	0.012118	0.203861	1.23064	AT2G20000	0.0019057	0.307616	1.20283	AT3G14660	0.0025354	0.345901	2.15722	AT4G11300	0.0353963	0.128598	1.02801	AT5G10440	0.00474957	0.617971	0.0512297
AT3G48640	2.22068	0.00759758	0.158875	AT1G12620	0.0224553	0.373453	0.674282	AT2G20010	0.00124005	1.57679	1.40843	AT3G14680	0.00507766	0.518969	0.312008	AT4G11320	0.00976527	0.511382	1.36957	AT5G10470	0.002426	0.413001	1.98962
AT5G40210	0.0661603	0.020882	0.158875	AT1G12640	0.0737529	0.0515253	1.41611	AT2G20020	0.00191909	0.990079	1.60579	AT3G14690	0.00503866	0.174564	1.84734	AT4G11370	0.00894688	0.307152	0.192818	AT5G10560	0.00343664	0.324871	1.72708
AT5G61400	0.244689	0.0313734	0.158875	AT1G12680	0.00290377	0.323578	1.36739	AT2G20060	0.0373925	0.0394003	1.357	AT3G14720	0.00241496	0.300409	1.82194	AT4G11420	0.028562	0.620926	2.13246	AT5G10600	0.0113391	0.571382	1.06723
AT1G13410	0.803688	0.023552	0.162385	AT1G12700	0.0335106	0.669426	0.405432	AT2G20240	0.00183256	2.40572	0.875831	AT3G14730	0.00214612	0.312365	0.465175	AT4G11460	0.0758196	0.265405	0.0646077	AT5G10610	0.0601187	0.343936	1.29143
AT1G26380	0.340977	0.00245235	0.162385	AT1G12710	0.0098591	0.609096	1.19446	AT2G20260	0.00734267	0.457821	2.44528	AT3G15070	0.00306482	0.866969	1.22218	AT4G11530	0.0269572	0.34583	0.652169	AT5G10620	0.0411673	0.170681	0.498724
AT5G46830	0.31438	0.0232732	0.162385	AT1G12730	0.00527004	0.182394	0.917164	AT2G20310	0.00336371	0.600188	1.01592	AT3G15120	0.000936103	0.892006	1.55156	AT4G11550	0.0508903	0.32557	0.0602066	AT5G10625	0.0148293	0.252346	0.0512297
AT1G20480	1.27678	0.00197973	0.165897	AT1G12750	0.0176853	0.410946	1.38242	AT2G20340	0.023819	0.111851	1.45117	AT3G15130	0.00213	0.883274	0.148171	AT4G11560	0.00243394	0.609629	1.5445	AT5G10630	0.0311953	0.217939	1.2896
AT1G31240	0.354451	0.0645893	0.165897	AT1G12760	0.0197137	0.222268	1.7979	AT2G20370	0.00565767	0.803435	1.58259	AT3G15210	0.00598937	0.335527	1.99289	AT4G11630	0.052953	0.0365135	1.00999	AT5G10650	0.00812368	0.102346	1.33308
AT1G48000	0.151766	0.0118163	0.165897	AT1G12770	0.0107753	0.0726009	1.65466	AT2G20440	0.00329995	0.312239	0.923886	AT3G15220	0.0020877	0.301318	1.32037	AT4G11640	0.0744344	0.108901	0.587486	AT5G10690	0.00230736	0.6645	1.60045
AT1G65390	0.335837	0.0712152	0.165897	AT1G12775	0.00566145	1.2846	0.456366	AT2G20570	0.00603535	0.357901	2.54649	AT3G15410	0.00221944	0.341854	1.39756	AT4G11660	0.0101853	0.47262	1.17551	AT5G10770	0.00762843	0.127774	1.78339
AT2G19920	0.335066	0.023791	0.165897	AT1G12850	0.0197568	0.0558683	1.64899	AT2G20590	0.0246489	0.303155	0.473808	AT3G15430	0.0055437	0.32784	1.54144	AT4G11670	0.0225011	0.308992	1.35745	AT5G10820	0.00242689	0.376129	0.740149
AT2G30900	0.326883	0.00368156	0.165897	AT1G12860	0.0471565	0.0654552	1.29635	AT2G20610	0.0115492	0.512384	2.13761	AT3G15510	0.0518747	0.0464448	1.15605	AT4G11740	0.00501369	0.154492	1.58643	AT5G10900	0.00234268	0.934607	0.520759
AT5G03510	0.330537	0.00460271	0.165897	AT1G13090	0.00272769	0.33266	1.76014	AT2G20635	0.0026383	0.317302	0.514574	AT3G15540	0.0432098	0.147867	0.812486	AT4G11800	0.0454988	0.129447	1.52061	AT5G10940	0.0060401	0.186975	1.54071
AT5G09930	0.619853	0.0020801	0.165897	AT1G13100	0.00824554	0.25366	0.957152	AT2G20680	0.055247	0.0398615	0.708463	AT3G15570	0.00292931	0.674275	1.3887	AT4G11830	0.00355959	0.561372	1.63293	AT5G10950	0.00349295	0.95919	1.26126
AT5G45960	0.656423	0.00360358	0.165897	AT1G13170	0.00168177	0.621202	1.42995	AT2G20710	0.0264286	0.202891	0.604269	AT3G15750	0.00776526	0.552718	0.443717	AT4G11840	0.0133246	0.113143	1.37454	AT5G10960	0.0103283	0.152437	2.10906
AT1G61680	0.850284	0.00730272	0.169351	AT1G13210	0.00995392	0.232544	2.07002	AT2G20760	0.0116649	0.113714	1.88687	AT3G15770	0.0212727	0.241538	0.560337	AT4G11890	0.0436839	0.251751	0.943455	AT5G11250	0.00231649	0.801522	1.23747
AT1G67000	0.23886	0.0381709	0.169351	AT1G13220	0.00329828	0.327891	1.33285	AT2G20850	0.00338495	0.341259	1.25537	AT3G15890	0.00812357	0.295176	0.76968	AT4G11900	0.0212582	0.343741	1.36012	AT5G11300	0.00608486	0.168187	0.259307
AT1G74875	0.605214	0.0118831	0.169351	AT1G13260	0.016834	0.326579	1.60147	AT2G20960	0.0134354	0.639169	2.03044	AT3G15930	0.00212802	1.78083	0.202516	AT4G11910	0.0146664	0.37241	0.945769	AT5G11310	0.0251699	0.369176	0.543186
AT1G78120	0.507764	0.00498445	0.169351	AT1G13270	0.0229925	0.10355	1.71094	AT2G21050	0.0375782	0.0243461	1.35521	AT3G15940	0.0379397	0.102472	1.51999	AT4G11920	0.0106283	0.0900655	0.913454	AT5G11330	0.00346689	0.308783	1.76138
AT3G28150	0.270762	0.0399868	0.169351	AT1G13280	0.0104111	0.169136	1.49435	AT2G21060	0.0157136	0.217055	1.51192	AT3G16170	0.007777	0.103407	1.25025	AT4G11960	0.047071	0.0287044	1.51753	AT5G11350	0.00188616	0.613051	1.24011
AT2G02350	0.279755	0.00808705	0.172778	AT1G13410	0.023552	0.803688	0.162385	AT2G21140	0.00367348	0.394842	1.97445	AT3G16175	0.00753822	1.18687	0.151768	AT4G11970	0.0258309	0.199028	0.773984	AT5G11380	0.00193133	0.327523	1.24274
AT3G02840	0.349326	0.0034018	0.172778	AT1G13460	0.0260994	0.0957757	1.00599	AT2G21300	0.00154154	0.335081	1.74649	AT3G16190	0.0547237	0.211291	1.49824	AT4G11990	0.0169014	0.385161	0.179552	AT5G11430	0.00160426	0.62535	1.27715
AT3G02980	0.311637	0.00569023	0.172778	AT1G13470	0.00733826	0.633853	0.91531	AT2G21340	0.0185152	0.234712	1.84437	AT3G16220	0.0121077	0.27396	1.20696	AT4G12000	0.0187276	0.305967	0.916549	AT5G11490	0.00153518	0.34333	1.71918
AT3G50570	0.0967909	0.0254518	0.172778	AT1G13570	0.00324937	0.327804	0.846399	AT2G21390	0.00450912	0.0802549	2.27261	AT3G16290	0.00166802	0.591693	1.84086	AT4G12010	0.0611169	0.377754	1.0261	AT5G11710	0.00245454	0.641288	1.79037
AT3G57760	0.489806	0.0274772	0.172778	AT1G13630	0.00544865	0.0984231	0.289076	AT2G21440	0.00139667	0.937998	1.57979	AT3G16320	0.00509279	0.447725	0.179552	AT4G12020	0.0238646	0.649471	1.42481	AT5G11840	0.0209413	0.0866251	1.67697
AT5G49390	0.294779	0.0031449	0.172778	AT1G13750	0.00663087	0.109005	1.0681	AT2G21500	0.00333985	0.337464	1.18392	AT3G16340	0.000921663	0.343181	1.10799	AT4G12040	0.0155301	0.16336	1.51271	AT5G11850	0.0110136	0.17395	1.47568
AT1G23940	0.96173	0.00277965	0.176178	AT1G13780	0.00639442	0.297169	0.574124	AT2G21520	0.00449017	0.460799	1.75445	AT3G16380	0.0121166	0.485382	0.155336	AT4G12060	0.0341337	0.309039	1.57467	AT5G11920	0.00253621	0.314359	0.557519
AT3G46090	0.492564	0.0223079	0.176178	AT1G13790	0.00799203	0.0734418	0.611798	AT2G21550	0.00584593	0.151137	0.29942	AT3G16450	0.0564507	0.210651	0.632457	AT4G12080	0.0066812	0.390847	0.824087	AT5G12010	0.00279578	0.312663	1.46899
AT1G66930	0.309786	0.0105574	0.179552	AT1G13820	0.00397367	0.329465	1.382	AT2G21630	0.0639408	0.13674	0.987528	AT3G16460	0.0771629	0.252669	1.52549	AT4G12120	0.0021555	0.30509	0.735495	AT5G12080	0.001765	0.693758	1.23747
AT1G72530	0.107796	0.0214169	0.179552	AT1G13880	0.00363854	0.552377	1.28355	AT2G21640	0.0126123	0.687779	0.516139	AT3G16480	0.0084018	0.209453	1.46167	AT4G12290	0.00871498	0.139628	2.29444	AT5G12100	0.00347682	0.153754	0.864161
AT3G16320	0.447725	0.00509279	0.179552	AT1G13900	0.00462397	0.141044	1.48545	AT2G21770	0.0078408	0.255975	0.393259	AT3G16530	0.0304788	0.104944	1.57602	AT4G12300	0.00491538	0.357479	1.45225	AT5G12150	0.00681754	0.0775948	2.15665
AT3G30340	0.024652	0.0524072	0.179552	AT1G13910	0.00391091	0.348847	0.617975	AT2G21850	0.00367286	0.150076	0.550412	AT3G16610	0.00779527	0.326391	0.0134692	AT4G12310	0.00500897	0.172305	1.63928	AT5G12170	0.0681819	0.516903	1.52957
AT4G11990	0.385161	0.0169014	0.179552	AT1G13940	0.00360931	0.564026	1.1925	AT2G22090	0.00830136	0.302155	1.16519	AT3G16620	0.0081587	0.138825	1.21261	AT4G12320	0.00245708	0.355264	2.05811	AT5G12200	0.00262303	0.314962	1.69552
AT3G54270	0.041694	0.0474326	0.182928	AT1G13980	0.0143487	0.0634588	1.72584	AT2G22125	0.00471447	0.0427676	2.34668	AT3G16700	0.0317344	0.0617572	0.689113	AT4G12390	0.0241986	0.092097	0.995833	AT5G12330	0.00576671	0.200959	0.230347
AT3G45430	0.187066	0.0328457	0.18625	AT1G14010	0.0125934	0.167139	1.25281	AT2G22270	0.0178762	0.296462	0.810911	AT3G16710	0.0372137	0.136032	0.296863	AT4G12400	0.00262056	0.295626	0.137164	AT5G12350	0.00269216	0.149772	1.48943
AT4G28430	0.946501	0.00533131	0.18625	AT1G14040	0.024275	0.167587	0.582188	AT2G22300	0.00492147	0.446407	1.76734	AT3G16780	0.00779175	0.517204	1.40503	AT4G12420	0.0533734	0.0416312	2.01602	AT5G12400	0.000943461	0.849443	1.49565
AT5G65420	0.294145	0.00461829	0.18625	AT1G14070	0.0113922	0.0810335	0.73079	AT2G22330	0.00496254	0.164653	1.5775	AT3G16810	0.002128	0.647716	1.3491	AT4G12460	0.0198897	0.311642	1.35633	AT5G12430	0.00589808	0.578729	1.50386
AT1G06580	0.422443	0.0121906	0.189546	AT1G14200	0.0446008	0.283934	1.20219	AT2G22430	0.0138658	0.202296	2.37926	AT3G16840	0.00169861	0.31185	1.42824	AT4G12490	0.0493987	0.27741	0.839824	AT5G12440	0.0040086	0.381377	1.36608
AT1G06660	0.323153	0.00284012	0.189546	AT1G14205	0.0175584	0.150301	0.273094	AT2G22610	0.00130807	0.615897	0.862066	AT3G16950	0.00224566	0.313095	1.49808	AT4G12500	0.0680845	0.240124	0.199316	AT5G12850	0.00199184	0.622199	1.62828
AT1G69810	0.179896	0.0377485	0.189546	AT1G14390	0.00679816	0.178457	0.233326	AT2G22620	0.00214654	0.596144	0.205691	AT3G17000	0.0042852	0.337079	1.54581	AT4G12570	0.00158355	0.636118	1.31251	AT5G12940	0.00683016	0.358229	0.906561
AT4G14940	0.190587	0.0481916	0.189546	AT1G14430	0.00246068	0.9503	0.861367	AT2G22660	0.00176241	0.902171	1.96263	AT3G17310	0.0170359	0.249081	1.27983	AT4G12600	0.00811941	0.873665	1.46062	AT5G12950	0.00135731	1.59956	1.85331
AT5G01190	0.373938	0.00439709	0.189546	AT1G14460	0.00695677	0.109575	1.23481	AT2G22670	0.01475	0.179339	2.05962	AT3G17340	0.00238153	0.172287	1.43596	AT4G12620	0.00594251	0.174315	0.614285	AT5G12970	0.00170424	0.683101	0.312008
AT5G14890	0.316369	0.00368358	0.189546	AT1G14520	0.00936254	0.150156	0.993255	AT2G22680	0.00638694	0.442186	0.490576	AT3G17350	0.0135107	0.222512	0.844949	AT4G12640	0.00575561	0.447311	1.36123	AT5G13000	0.0432006	0.739435	2.13069
AT5G42830	0.304322	0.0191671	0.189546	AT1G14530	0.00415347	0.378021	0.844222	AT2G22690	0.00710995	0.163619	0.747489	AT3G17360	0.00379747	0.540692	0.845675	AT4G12650	0.0199788	0.0346469	2.16852	AT5G13090	0.00535791	0.301553	0.763578
AT2G33240	0.618307	0.000797805	0.192818	AT1G14580	0.00283952	0.336204	1.48278	AT2G22730	0.00284854	0.29811	0.133443	AT3G17365	0.00546971	0.282643	0.912206	AT4G12670	0.0113235	1.49475	1.01788	AT5G13130	0.00416977	0.292203	0.0860037
AT4G11370	0.307152	0.00894688	0.192818	AT1G14610	0.00493813	0.161397	1.98332	AT2G22740	0.00455794	1.41833	1.26154	AT3G17380	0.00476509	0.29322	0.264865	AT4G12680	0.019689	0.0805959	0.724112	AT5G13210	0.00408934	0.480664	0.719282
AT5G16860	0.292951	0.00520058	0.192818	AT1G14640	0.0017615	1.75442	0.68702	AT2G22790	0.00796444	0.173965	0.345433	AT3G17465	0.00408389	0.337459	1.28355	AT4G12700	0.00508806	0.918116	0.946924	AT5G13270	0.00199069	0.573572	0.920233
AT1G33790	0.400105	0.00582967	0.196066	AT1G14660	0.00175607	1.00759	0.757396	AT2G22795	0.00275058	1.73876	1.98543	AT3G17520	0.0256715	0.42702	0.202516	AT4G12730	0.031473	0.108246	2.18555	AT5G13300	0.00178578	0.583625	1.75516
AT1G62920	0.311233	0.00541058	0.196066	AT1G14690	0.046935	0.273913	1.52701	AT2G22830	0.00451016	0.508451	0.856433	AT3G17680	0.00368999	0.679343	0.740149	AT4G12750	0.00535701	0.353614	1.17414	AT5G13310	0.00361505	0.332495	0.959394
AT4G34060	0.266193	0.0141249	0.196066	AT1G14710	0.00224495	0.328468	1.76612	AT2G22910	0.00629827	0.471873	1.25452	AT3G17700	0.00375921	0.151332	1.37818	AT4G12770	0.0110066	0.282089	1.52428	AT5G13320	0.0023015	0.337038	0.941715
AT4G37390	0.120504	0.0384126	0.196066	AT1G14770	0.0174296	0.583813	0.728889	AT2G22970	0.0112085	0.724649	1.29789	AT3G17740	0.00121809	0.93894	1.07672	AT4G12780	0.0383984	0.320587	1.67082	AT5G13360	0.00526565	0.527071	1.06723
AT5G02060	0.151541	0.0390401	0.196066	AT1G14970	0.00213471	1.15701	0.684926	AT2G22980	0.0330987	0.298513	1.15853	AT3G17850	0.00229367	0.144654	1.91667	AT4G12980	0.0031344	0.370313	1.63847	AT5G13440	0.0044371	0.378591	1.92721
AT1G15010	0.344304	0.0091994	0.199316	AT1G15010	0.0091994	0.344304	0.199316	AT2G22990	0.0084424	0.116621	1.92781	AT3G17920	0.00143838	0.297952	1.1255	AT4G13010	0.00360287	0.392021	2.01306	AT5G13550	0.0035235	0.191074	1.4622
AT1G79900	0.22247	0.0135586	0.199316	AT1G15020	0.00265016	0.626508	1.08934	AT2G23100	0.00218107	1.09743	0.25081	AT3G17940	0.0275876	0.200443	1.63729	AT4G13020	0.0517304	0.067187	1.60742	AT5G13560	0.0019866	0.328535	1.67082
AT4G12500	0.240124	0.0680845	0.199316	AT1G15030	0.0156533	0.312193	1.45171	AT2G23130	0.0646567	0.806764	1.21603	AT3G18020	0.00616064	0.413031	0.626484	AT4G13100	0.0554449	0.645935	1.45991	AT5G13610	0.0147389	0.0728635	0.990663
AT4G22758	0.655063	0.0053125	0.199316	AT1G15080	0.0719549	0.109802	0.525343	AT2G23140	0.0179752	0.059664	1.3045	AT3G18070	0.0235992	0.966536	0.0901522	AT4G13110	0.0181259	0.772682	0.905299	AT5G13700	0.00277898	0.341173	0.635996
AT1G02220	0.563024	0.0644605	0.202516	AT1G15490	0.0018827	0.376323	0.993771	AT2G23180	0.00805957	0.105776	0.768816	AT3G18080	0.0349465	0.138648	2.36907	AT4G13180	0.0139124	0.12603	1.41864	AT5G13710	0.00796435	0.166341	1.98816
AT1G79890	0.155783	0.00318432	0.202516	AT1G15670	0.0104847	0.242232	1.15747	AT2G23200	0.005883	0.562008	1.6606	AT3G18100	0.00641	0.226211	0.882553	AT4G13195	0.0112467	0.362137	0.378598	AT5G13720	0.00459503	0.383883	1.70254
AT3G15930	1.78083	0.00212802	0.202516	AT1G15720	0.0464375	0.504772	0.301963	AT2G23290	0.00891869	0.964852	1.00448	AT3G18130	0.0475589	0.026181	1.7368	AT4G13210	0.0122307	0.333267	0.352279	AT5G13730	0.00946629	0.451915	1.57358
AT3G17520	0.42702	0.0256715	0.202516	AT1G15740	0.00220182	0.34952	1.81886	AT2G23300	0.00324093	0.181529	0.599173	AT3G18230	0.00355389	0.196348	1.71243	AT4G13260	0.00309473	0.702694	0.289076	AT5G13760	0.0129734	0.124466	1.19217
AT2G18100	0.432548	0.0373849	0.205691	AT1G15750	0.00119457	0.327697	2.20964	AT2G23340	0.0079928	0.311675	1.08265	AT3G18240	0.0366063	0.159516	1.00195	AT4G13340	0.048647	0.213418	2.27023	AT5G13800	0.0027985	0.326857	2.08983
AT2G22620	0.596144	0.00214654	0.205691	AT1G15760	0.00716366	0.903077	0.0512297	AT2G23360	0.0358554	0.227827	1.1052	AT3G18320	0.00829442	0.776552	0.450988	AT4G13350	0.0320618	0.0920542	1.90199	AT5G13820	0.00202927	1.03797	0.570029
AT4G22280	1.23119	0.0186302	0.205691	AT1G15780	0.00191509	0.176492	1.93955	AT2G23370	0.011443	0.231753	0.805372	AT3G18350	0.0037025	0.176098	1.07715	AT4G13360	0.0221017	0.368645	1.43353	AT5G13880	0.00768713	0.60246	0.0327799
AT5G07760	0.940768	0.00657677	0.205691	AT1G15810	0.00309773	0.346055	1.60465	AT2G23380	0.00164357	0.580728	0.993771	AT3G18390	0.00165167	0.938469	2.11316	AT4G13370	0.031468	0.0889186	0.773984	AT5G13890	0.0690115	0.0216561	1.32061
AT5G09580	0.309071	0.00720188	0.205691	AT1G15820	0.0045903	0.786326	3.18428	AT2G23460	0.00166147	0.292075	1.57099	AT3G18520	0.00484777	0.323128	1.52168	AT4G13400	0.0151013	0.331042	0.657801	AT5G13920	0.0066838	0.635559	0.110354
AT5G23170	0.452112	0.041596	0.205691	AT1G15860	0.00601647	0.307538	1.14924	AT2G23470	0.00776029	0.330661	0.805372	AT3G18660	0.00969576	0.198379	0.133443	AT4G13410	0.0239863	0.33592	0.617975	AT5G13950	0.00156655	0.287243	1.69828
AT5G58680	0.127901	0.0193556	0.205691	AT1G15880	0.0552982	0.109148	1.33379	AT2G23590	0.0341076	0.325341	0.125871	AT3G18750	0.00249093	0.618823	1.1064	AT4G13430	0.00280246	0.305312	2.50607	AT5G13980	0.00132926	0.324496	1.97698
AT1G11450	0.353472	0.00424714	0.208844	AT1G15910	0.0150057	0.0932437	1.28382	AT2G23600	0.0051731	0.651512	1.96418	AT3G18860	0.0317757	0.232881	1.67932	AT4G13460	0.0172484	0.302504	1.51396	AT5G14080	0.00220482	0.941129	0.951498
AT1G19540	0.345593	0.00419309	0.208844	AT1G16070	0.00667243	0.167997	0.0901522	AT2G23740	0.00532295	0.117356	1.42289	AT3G18870	0.038757	0.0423756	0.82713	AT4G13550	0.00915935	0.0640449	1.45458	AT5G14210	0.0306815	0.0966166	1.4811
AT1G19840	0.17201	0.0343602	0.208844	AT1G16110	0.00892111	0.580849	0.970979	AT2G23770	0.00205433	1.08935	0.91531	AT3G18890	0.00601551	0.233995	2.11473	AT4G13580	0.0106699	0.34594	0.776541	AT5G14230	0.00158329	0.780101	1.13306
AT2G36750	0.335963	0.00540977	0.208844	AT1G16130	0.00180495	1.31394	0.102399	AT2G23820	0.00540887	0.633078	1.18591	AT3G18900	0.00914141	0.545686	0.218194	AT4G13630	0.0769527	0.24217	1.0668	AT5G14260	0.00537995	0.318406	2.00894
AT3G49142	0.885981	0.00213402	0.208844	AT1G16260	0.00568123	0.324481	1.31646	AT2G23910	0.0141468	0.101394	1.35408	AT3G18930	0.00534848	0.436689	1.29143	AT4G13650	0.00148309	0.536043	0.558936	AT5G14270	0.00744125	0.264571	1.76305
AT2G01890	0.150453	0.00862077	0.212001	AT1G16270	0.00250969	0.15082	1.61515	AT2G23980	0.00361266	0.328605	1.67038	AT3G18980	0.00972872	0.220321	1.27607	AT4G13710	0.00288652	0.326143	0.862763	AT5G14280	0.00579107	0.632145	1.11115
AT4G14358	0.784765	0.0377579	0.212001	AT1G16280	0.00248101	1.13334	0.887201	AT2G24050	0.00177353	0.336482	1.48093	AT3G19020	0.014668	0.143667	1.17209	AT4G13750	0.00757979	0.240259	1.10878	AT5G14350	0.00592898	0.304995	0.567285
AT5G38340	0.656888	0.00417913	0.212001	AT1G16400	0.00253293	0.325028	0.977458	AT2G24100	0.0285757	0.101115	1.09551	AT3G19050	0.000925227	1.58333	1.1068	AT4G13780	0.00795144	0.0667395	1.81763	AT5G14380	0.00580831	3.1471	0.144512
AT5G44050	0.219341	0.0176072	0.212001	AT1G16480	0.00896536	0.525056	0.447375	AT2G24120	0.00140661	0.314065	1.58219	AT3G19300	0.00199591	0.337037	0.575477	AT4G13810	0.0508548	0.68298	1.42116	AT5G14430	0.00215976	0.337582	1.76707
AT1G05820	0.517764	0.00485796	0.215109	AT1G16540	0.0164756	0.18567	0.889834	AT2G24150	0.00760007	0.171603	1.60389	AT3G19330	0.0300311	0.0764564	0.637179	AT4G13840	0.00304029	0.344899	2.30531	AT5G14440	0.00467424	0.323898	1.2657
AT1G63230	0.593782	0.0419526	0.215109	AT1G16560	0.0219413	0.172471	1.56618	AT2G24180	0.035542	0.0510606	1.71743	AT3G19340	0.00575905	0.156205	1.66304	AT4G13850	0.0467873	0.0652263	1.97746	AT5G14500	0.00460195	0.31075	1.0169
AT1G65310	0.0422512	0.036553	0.215109	AT1G16610	0.00830479	0.665183	1.63376	AT2G24190	0.0515625	0.268876	0.529866	AT3G19370	0.0601394	0.28496	1.53406	AT4G13870	0.0360172	0.294577	0.411401	AT5G14510	0.00380987	0.365978	0.118199
AT1G71400	0.328317	0.0228748	0.215109	AT1G16630	0.00150942	2.12878	0.806166	AT2G24230	0.00331324	0.309138	0.962734	AT3G19380	0.0699677	0.0446186	1.24041	AT4G13880	0.0112503	0.606474	0.324241	AT5G14610	0.00393674	0.156233	1.30977
AT2G31020	0.118786	0.040061	0.215109	AT1G16710	0.000894635	0.559135	1.71704	AT2G24250	0.0034731	0.345793	0.363443	AT3G19440	0.0221391	0.29894	0.434457	AT4G13950	0.0247929	0.1574	0.760942	AT5G14650	0.00632474	0.160276	0.0232113
AT3G58810	0.319673	0.00318907	0.215109	AT1G16750	0.0307943	0.0823597	1.09714	AT2G24280	0.0245758	0.257959	1.93573	AT3G19470	0.00359636	0.648958	0.28117	AT4G13970	0.00571592	0.096866	1.20156	AT5G14680	0.00758808	0.336379	1.29221
AT4G20040	0.196872	0.00980225	0.215109	AT1G16800	0.00604813	0.254474	0.903394	AT2G24290	0.00792962	0.645547	1.18158	AT3G19510	0.0138644	0.250573	1.06854	AT4G13980	0.0207537	0.105459	0.93289	AT5G14700	0.0238381	0.156805	1.21386
AT1G49160	0.301283	0.00258701	0.218194	AT1G16825	0.00712266	0.870864	0.73079	AT2G24300	0.0114126	0.259253	0.343133	AT3G19515	0.00419283	0.614304	1.36498	AT4G13990	0.0637914	0.0247641	0.877187	AT5G14730	0.0162065	0.112218	0.0183676
AT1G55940	0.468714	0.0363899	0.218194	AT1G16830	0.00770111	0.0906989	0.118199	AT2G24390	0.00896676	0.325006	1.17072	AT3G19520	0.011131	0.955275	1.41179	AT4G14000	0.0127404	0.875898	1.06854	AT5G14770	0.00166006	0.545279	0.734552
AT3G18900	0.545686	0.00914141	0.218194	AT1G16890	0.0473171	0.0562303	1.76094	AT2G24440	0.00771521	0.310209	0.694289	AT3G19620	0.00637144	0.18345	0.882553	AT4G14050	0.0621037	0.15386	0.458139	AT5G14890	0.00368358	0.316369	0.189546
AT4G29270	0.332612	0.00522711	0.218194	AT1G17040	0.00804226	0.257237	0.734552	AT2G24540	0.00703636	0.171305	1.21448	AT3G19670	0.00298214	0.437017	1.39592	AT4G14070	0.0312767	0.201935	1.88235	AT5G14930	0.00509197	0.484958	1.16623
AT5G59070	0.246685	0.0241833	0.221258	AT1G17060	0.0144864	0.192195	0.227347	AT2G24570	0.0223966	0.182393	0.846399	AT3G19680	0.00723662	0.13092	1.43484	AT4G14090	0.00272259	0.367594	2.15416	AT5G14940	0.0234853	0.0377089	0.842029
AT5G44490	4.45117	0.00631912	0.221258	AT1G17070	0.0173556	0.273138	1.17346	AT2G24630	0.00190189	0.340806	0.978532	AT3G19700	0.00542832	0.082512	2.03666	AT4G14096	0.030291	0.286508	0.84785	AT5G14950	0.0337089	0.0872311	1.61871
AT1G31760	0.373171	0.0445341	0.2243	AT1G17160	0.0450083	0.0799052	1.50482	AT2G24645	0.0500321	0.661682	0.879881	AT3G19740	0.00420044	0.210567	1.53836	AT4G14100	0.0651638	0.126399	1.1772	AT5G14960	0.00402304	0.601762	0.361237
AT1G57560	0.535228	0.048233	0.2243	AT1G17170	0.059018	0.166236	0.625282	AT2G24762	0.0160427	0.182674	0.927514	AT3G19760	0.00369961	0.56814	2.02629	AT4G14150	0.00364047	0.270398	0.667761	AT5G15010	0.011786	0.123638	0.473808
AT2G28460	0.356272	0.0102482	0.2243	AT1G17240	0.0646827	0.468727	0.0512297	AT2G24850	0.0472922	0.0617424	1.11819	AT3G19840	0.00342992	0.608188	1.22552	AT4G14190	0.0031757	0.53109	0.944616	AT5G15020	0.00113612	1.9162	1.80241
AT5G44390	0.325624	0.00250576	0.2243	AT1G17290	0.00258347	0.312031	2.05949	AT2G25140	0.00144069	0.948724	1.31915	AT3G20010	0.00271389	0.460541	1.03276	AT4G14210	0.00240219	0.32515	2.01616	AT5G15030	0.0129746	0.413261	0.264865
AT5G46090	0.219381	0.0189841	0.2243	AT1G17360	0.00283338	0.285287	1.52137	AT2G25220	0.00918539	0.222046	0.965503	AT3G20050	0.00232779	0.713991	2.05102	AT4G14220	0.00793115	0.146829	1.3652	AT5G15280	0.00960627	0.214815	0.932296
AT1G05490	0.503856	0.0018819	0.227347	AT1G17380	0.00507689	0.315857	0.387034	AT2G25250	0.0258357	0.666644	1.42289	AT3G20150	0.00178845	1.25925	0.925704	AT4G14350	0.0354408	0.0207058	1.36432	AT5G15300	0.00296571	0.516956	0.102399
AT1G17060	0.192195	0.0144864	0.227347	AT1G17430	0.0296598	0.218816	0.913454	AT2G25260	0.0343902	0.039128	0.00346053	AT3G20200	0.0033758	0.169709	0.519224	AT4G14358	0.0377579	0.784765	0.212001	AT5G15310	0.00857742	0.156969	1.25537
AT3G48390	0.331077	0.00211883	0.227347	AT1G17440	0.0103614	0.065927	1.91993	AT2G25270	0.0232183	0.365213	1.08139	AT3G20350	0.0112363	0.683726	1.1143	AT4G14360	0.00254016	0.275512	1.77518	AT5G15330	0.0086802	0.159667	0.570029
AT5G38565	0.335313	0.0171246	0.227347	AT1G17590	0.00431499	0.617832	0.662257	AT2G25290	0.0191545	0.0296987	1.19543	AT3G20540	0.00289191	0.28197	1.45297	AT4G14365	0.0115337	0.100219	1.60968	AT5G15340	0.00438788	0.485012	0.00847242
AT3G55090	0.11184	0.0231361	0.230347	AT1G17600	0.00126027	1.68862	0.802171	AT2G25300	0.0721473	0.197854	0.643008	AT3G20600	0.00642604	0.311265	0.916549	AT4G14370	0.00108213	4.86569	0.00847242	AT5G15450	0.00464773	0.0953828	2.18737
AT5G12330	0.200959	0.00576671	0.230347	AT1G17630	0.00203085	1.16056	0.247949	AT2G25310	0.0174932	0.125483	1.51349	AT3G20660	0.0388316	0.350895	0.359	AT4G14400	0.0262366	1.16061	2.67749	AT5G15580	0.00173058	0.787828	1.53227
AT5G37180	0.212535	0.00764065	0.230347	AT1G17750	0.00118764	1.04421	0.345433	AT2G25350	0.00389574	0.727671	0.976387	AT3G20830	0.00919409	0.121567	0.767074	AT4G14410	0.0497567	0.0978337	1.54261	AT5G15610	0.00287585	0.355964	1.44207
AT1G02190	0.450702	0.00461076	0.233326	AT1G17760	0.00189933	0.314486	1.26349	AT2G25420	0.00195796	1.19769	0.821022	AT3G20860	0.035752	0.169907	0.565907	AT4G14440	0.0546436	0.14079	1.77884	AT5G15700	0.00134306	0.309334	1.13381
AT1G14390	0.178457	0.00679816	0.233326	AT1G17820	0.00174271	0.626085	1.11703	AT2G25430	0.00224514	0.295133	2.05485	AT3G20930	0.0073433	0.160668	1.22431	AT4G14490	0.0755329	0.506301	0.140854	AT5G15730	0.00958256	0.211777	1.16969
AT1G61400	0.157275	0.003405	0.233326	AT1G17830	0.00477871	0.785776	0.0942964	AT2G25440	0.0121148	0.420573	0.0775859	AT3G20970	0.0627278	0.229911	1.19348	AT4G14500	0.00620981	0.165177	1.59207	AT5G15780	0.00257282	0.957082	2.18981
AT2G37590	0.136795	0.0201665	0.233326	AT1G17850	0.0338366	0.544037	1.29993	AT2G25450	0.0113405	0.327433	2.22148	AT3G21060	0.025798	0.0622842	1.12128	AT4G14510	0.00163951	1.15759	1.32905	AT5G15790	0.0592999	0.245736	0.680698
AT3G13770	0.810474	0.00500546	0.233326	AT1G17860	0.030231	0.732978	0.778245	AT2G25480	0.00343609	0.635637	1.12816	AT3G21100	0.00241855	0.594714	0.972064	AT4G14550	0.0056635	1.04999	0.91096	AT5G15900	0.0199087	0.109353	0.534356
AT1G67070	0.331883	0.00912943	0.236285	AT1G17880	0.0439767	0.0643632	1.73502	AT2G25490	0.0089465	0.16943	2.06797	AT3G21175	0.00673009	0.298319	1.1772	AT4G14570	0.0171295	0.199799	1.59622	AT5G15920	0.00261038	0.641621	1.12512
AT1G77960	0.5445	0.0341887	0.236285	AT1G18140	0.01444	0.157278	0.329052	AT2G25520	0.0293165	0.0448322	1.93164	AT3G21215	0.0176089	0.077998	1.56604	AT4G14580	0.0212749	0.149694	0.631271	AT5G15980	0.0457287	0.328915	1.1772
AT3G10320	0.654226	0.00274134	0.236285	AT1G18150	0.0169676	0.0438102	1.64254	AT2G25530	0.0197235	0.339843	0.767942	AT3G21230	0.0170708	0.135896	0.857851	AT4G14690	0.00601194	0.40447	0.762701	AT5G16010	0.0239678	0.212178	1.73894
AT3G28840	0.12963	0.0203755	0.236285	AT1G18160	0.00291209	0.300372	1.77791	AT2G25560	0.00972229	0.856405	0.925101	AT3G21240	0.016129	0.20228	1.19478	AT4G14700	0.00644488	0.517781	0.560337	AT5G16030	0.00444896	0.284248	1.793
AT5G09950	0.546981	0.00502787	0.236285	AT1G18190	0.00190356	1.42445	1.14852	AT2G25580	0.0196383	0.433714	0.791606	AT3G21250	0.0139801	0.221576	1.91568	AT4G14710	0.0239893	1.43623	1.90352	AT5G16080	0.0143455	0.466669	0.273094
AT5G16170	0.385691	0.011708	0.236285	AT1G18250	0.0057833	0.310062	1.31695	AT2G25650	0.0382302	0.318183	1.32473	AT3G21260	0.00568748	0.336995	0.563125	AT4G14716	0.00750609	0.604584	1.90136	AT5G16150	0.00406487	1.51176	2.15387
AT1G52800	0.442365	0.0233854	0.239224	AT1G18260	0.0161482	0.162877	1.68197	AT2G25680	0.00293791	0.996385	0.708463	AT3G21300	0.00251979	0.62844	1.0544	AT4G14760	0.000803631	1.28212	1.78498	AT5G16170	0.011708	0.385691	0.236285
AT5G38730	0.283032	0.00253723	0.239224	AT1G18270	0.00189247	0.169357	1.69767	AT2G25710	0.0266555	0.408295	0.972605	AT3G21470	0.00593091	0.137123	0.144512	AT4G14770	0.00212094	0.608957	1.08684	AT5G16180	0.00193202	0.631053	1.19867
AT1G29590	0.351439	0.0704694	0.242169	AT1G18300	0.0220348	0.283331	1.18392	AT2G25737	0.0316074	0.147985	1.18757	AT3G21540	0.00145165	0.316781	1.15355	AT4G14790	0.0023648	0.32811	0.987004	AT5G16190	0.0417465	0.0697501	0.613038
AT3G24360	0.642796	0.00328428	0.242169	AT1G18370	0.00290265	0.6183	1.14233	AT2G25900	0.0241235	0.063974	1.41864	AT3G21610	0.00727712	0.358639	1.20347	AT4G14820	0.00397355	0.303219	0.296863	AT5G16200	0.0607739	0.189464	0.831652
AT3G54150	0.382131	0.0177529	0.242169	AT1G18450	0.00311525	0.642037	1.58959	AT2G26030	0.0169422	0.272463	0.843494	AT3G21650	0.00264873	0.299864	1.02944	AT4G14850	0.00201788	0.318713	0.710447	AT5G16220	0.0325791	0.413361	1.53122
AT1G12160	0.124109	0.0383091	0.245068	AT1G18485	0.00144811	0.311327	1.09714	AT2G26080	0.0104065	0.0407753	2.82263	AT3G21670	0.00214517	0.357921	1.82102	AT4G14930	0.0130448	0.323455	1.30374	AT5G16230	0.0553807	0.0577327	0.560337
AT3G02330	0.398985	0.00481651	0.245068	AT1G18500	0.0042168	0.167413	1.94715	AT2G26280	0.0470443	0.06538	1.89167	AT3G21690	0.010904	0.0869283	2.14536	AT4G14940	0.0481916	0.190587	0.189546	AT5G16240	0.0336736	0.0983092	0.940546
AT3G26330	0.162952	0.0054321	0.245068	AT1G18540	0.0204321	0.178365	2.09706	AT2G26350	0.0156751	0.0778886	0.930511	AT3G21740	0.00853957	0.151159	0.609306	AT4G14990	0.0502848	0.0895678	1.78339	AT5G16270	0.011169	0.354923	1.85216
AT5G23800	0.365651	0.0357008	0.245068	AT1G18560	0.027629	0.176596	0.816387	AT2G26440	0.00476524	0.172134	1.55484	AT3G21750	0.0027253	0.349273	1.96362	AT4G15020	0.00202449	0.273125	1.32255	AT5G16340	0.0126657	0.271001	0.29942
AT1G17630	1.16056	0.00203085	0.247949	AT1G18750	0.0202986	0.107698	0.685974	AT2G26510	0.00224005	0.370429	1.69057	AT3G21770	0.0689387	0.0751967	0.755608	AT4G15090	0.00365327	0.141714	1.26126	AT5G16350	0.0313235	0.299942	0.0983668
AT2G23100	1.09743	0.00218107	0.25081	AT1G18840	0.00487683	0.314682	1.43689	AT2G26550	0.0440291	0.580791	1.23214	AT3G21780	0.00629822	0.578781	0.695315	AT4G15215	0.001947	0.163532	0.60679	AT5G16370	0.00682971	0.242596	1.30476
AT5G60250	1.20148	0.00220714	0.25081	AT1G18870	0.0046604	0.171034	1.04852	AT2G26640	0.0249373	0.0692677	1.14269	AT3G21790	0.00270663	0.331594	1.54261	AT4G15248	0.0124562	0.597648	0.565907	AT5G16490	0.036672	0.477533	0.0232113
AT1G22900	0.0939512	0.0254471	0.253677	AT1G18890	0.00536247	0.296206	1.47857	AT2G26690	0.00223548	0.348865	1.68471	AT3G22180	0.00443347	0.81457	0.936443	AT4G15410	0.00581925	0.187352	1.37882	AT5G16590	0.0137905	0.0532417	1.53227
AT5G46050	0.468736	0.00482032	0.253677	AT1G18900	0.0319967	0.189652	1.32737	AT2G26830	0.0321246	0.112052	1.15176	AT3G22200	0.0374367	0.465978	1.96301	AT4G15490	0.002647	0.357146	1.70011	AT5G16640	0.0372502	0.156199	0.102399
AT5G53810	1.8612	0.00326317	0.253677	AT1G18910	0.00710635	0.0507876	0.985956	AT2G26840	0.035211	0.0461922	0.776541	AT3G22310	0.0347947	0.0212001	1.43521	AT4G15500	0.00618162	0.589635	0.755608	AT5G16680	0.0067989	0.438329	1.66612
AT1G02970	0.149752	0.00579287	0.256501	AT1G18950	0.0019659	0.292341	1.47003	AT2G26980	0.0199376	0.0493066	1.19834	AT3G22400	0.00822799	0.237841	1.00094	AT4G15540	0.00707021	0.187079	1.73277	AT5G16710	0.0101597	0.514653	1.85565
AT1G63080	0.218324	0.0128294	0.256501	AT1G19150	0.00482112	0.345101	1.87617	AT2G27040	0.00299338	0.158941	1.58617	AT3G22410	0.0118908	0.195803	0.557519	AT4G15570	0.0414812	0.105528	0.938795	AT5G16715	0.0262825	0.174858	1.72632
AT2G36980	0.13697	0.00496602	0.256501	AT1G19210	0.00742401	0.644098	0.0942964	AT2G27060	0.00131815	0.659944	1.23865	AT3G22470	0.00283006	0.706444	0.405432	AT4G15760	0.00331416	0.68019	1.33356	AT5G16720	0.0258633	0.59561	0.938204
AT2G39510	0.0400561	0.0296932	0.256501	AT1G19220	0.00297855	0.391269	1.32134	AT2G27080	0.00451137	1.1973	0.652169	AT3G22600	0.0076441	0.346226	0.779091	AT4G15780	0.0217671	0.0874246	1.40543	AT5G16730	0.00578089	0.0928446	1.96528
AT5G37410	0.310651	0.0712218	0.256501	AT1G19290	0.0096666	0.360285	0.833153	AT2G27190	0.0160697	0.4254	1.39735	AT3G22670	0.00318649	0.228928	0.267641	AT4G15850	0.00480908	0.54412	0.586171	AT5G16800	0.00476798	0.345102	1.26126
AT5G11300	0.168187	0.00608486	0.259307	AT1G19370	0.00607329	0.37514	1.18325	AT2G27260	0.00537352	0.343682	1.18823	AT3G22690	0.00150312	0.930128	0.477208	AT4G15880	0.0210531	0.210949	1.19737	AT5G16820	0.00554417	0.669213	1.08809
AT2G03380	0.29783	0.0131915	0.262095	AT1G19440	0.0362163	0.0228921	1.22974	AT2G27310	0.0116389	0.11449	1.10918	AT3G22740	0.0516843	0.0767083	1.37797	AT4G15890	0.00102535	0.987101	0.652169	AT5G16830	0.0048884	0.649025	1.20315
AT2G41150	0.154927	0.0069879	0.262095	AT1G19520	0.00388689	0.465859	1.36673	AT2G27350	0.00286472	0.298969	1.5609	AT3G22760	0.00239101	0.300361	0.894399	AT4G15900	0.0083399	0.219025	1.82025	AT5G16860	0.00520058	0.292951	0.192818
AT3G06830	0.690974	0.00228824	0.262095	AT1G19540	0.00419309	0.345593	0.208844	AT2G27360	0.0392338	0.143097	1.01296	AT3G22780	0.00401957	0.156933	1.47124	AT4G15920	0.00908126	1.09756	1.21386	AT5G16890	0.00264235	0.328195	0.968796
AT3G47400	0.353353	0.00430527	0.262095	AT1G19630	0.0434051	0.238267	0.760053	AT2G27420	0.00382963	0.668959	0.990139	AT3G22790	0.00163166	0.464927	1.45009	AT4G15950	0.0675379	0.149547	0.595309	AT5G16980	0.00449382	0.321973	0.750215
AT4G08590	0.585025	0.0172078	0.262095	AT1G19640	0.0286968	0.0791154	0.579521	AT2G27460	0.00182308	0.325504	1.27255	AT3G22810	0.00270228	0.708994	0.804576	AT4G15960	0.0293929	0.30116	0.0860037	AT5G16990	0.0108217	0.619311	1.47551
AT5G19600	0.360102	0.0019873	0.262095	AT1G19700	0.0506426	0.0912392	1.69767	AT2G27470	0.00929494	0.602737	1.16519	AT3G22980	0.00267765	0.162663	1.15176	AT4G16100	0.00311131	3.76801	0.779091	AT5G17000	0.0276463	0.0465859	1.37497
AT1G63150	5.09347	0.00220845	0.264865	AT1G19715	0.00231012	0.632807	1.66853	AT2G27480	0.0060374	0.641876	0.34772	AT3G23010	0.0188364	0.293324	0.436338	AT4G16110	0.00609413	0.329248	1.24738	AT5G17010	0.0115302	0.162054	1.50082
AT3G17380	0.29322	0.00476509	0.264865	AT1G19835	0.0271895	0.18175	1.75175	AT2G27610	0.0034748	0.284143	0.0646077	AT3G23020	0.0322433	0.0605855	0.561733	AT4G16120	0.0110307	0.316781	1.35543	AT5G17040	0.0142142	0.225995	0.395309
AT4G23450	0.142325	0.0145134	0.264865	AT1G19840	0.0343602	0.17201	0.208844	AT2G27660	0.0291053	0.694314	0.380736	AT3G23030	0.0421295	0.119199	1.4886	AT4G16141	0.0547652	0.0383251	1.17141	AT5G17050	0.0101062	0.303157	2.18181
AT5G15030	0.413261	0.0129746	0.264865	AT1G19870	0.00178304	0.308201	1.72507	AT2G27740	0.00805016	0.313476	0.0689647	AT3G23050	0.012072	0.444028	1.90199	AT4G16144	0.0192536	0.332	1.10918	AT5G17170	0.0517915	0.0948971	2.01341
AT5G23320	1.01171	0.0514323	0.264865	AT1G19940	0.00296425	0.279679	0.525343	AT2G27810	0.00181005	0.351197	1.53317	AT3G23070	0.054461	0.20621	1.58683	AT4G16146	0.0135556	0.319499	1.23034	AT5G17220	0.0184447	0.228008	1.95984
AT5G56550	2.01184	0.00877364	0.264865	AT1G20030	0.0342833	0.259994	0.846399	AT2G27860	0.00353616	0.320344	2.30321	AT3G23080	0.0377948	0.334321	1.41747	AT4G16180	0.0624694	0.128504	1.66193	AT5G17240	0.0698348	0.231042	0.575477
AT2G29750	0.0263238	0.0334542	0.267641	AT1G20060	0.0365378	0.321942	0.384944	AT2G28120	0.00216729	0.363865	0.29429	AT3G23100	0.0301087	0.669502	1.32037	AT4G16260	0.00748867	0.17503	0.844222	AT5G17270	0.0014945	1.6531	1.17686
AT3G22670	0.228928	0.00318649	0.267641	AT1G20110	0.00220611	0.336171	1.98395	AT2G28240	0.003489	1.22728	1.20791	AT3G23110	0.0466109	0.660998	1.14852	AT4G16280	0.00529651	0.339163	1.4307	AT5G17300	0.0383442	0.0603404	0.84785
AT5G40840	0.925888	0.00435966	0.267641	AT1G20200	0.0264456	0.065563	1.76559	AT2G28250	0.00987638	0.236328	0.932296	AT3G23120	0.0335315	0.65257	1.14525	AT4G16310	0.00254025	0.319316	1.51953	AT5G17350	0.0437827	0.0561046	0.395309
AT1G20870	1.11962	0.00265478	0.270376	AT1G20220	0.0413492	0.0722977	1.72613	AT2G28290	0.00163232	0.0740945	2.16599	AT3G23150	0.00393573	0.281047	0.772263	AT4G16390	0.0304234	0.158067	1.70113	AT5G17360	0.065654	0.298712	0.0818152
AT1G21150	0.34077	0.00336724	0.270376	AT1G20225	0.0258659	0.231945	1.54725	AT2G28330	0.0470478	0.171498	0.140854	AT3G23280	0.00560456	0.173723	2.11866	AT4G16430	0.0168709	0.0538577	1.48794	AT5G17380	0.00744199	0.20523	1.7573
AT1G32170	0.155146	0.00822484	0.270376	AT1G20230	0.0237054	0.14456	0.472098	AT2G28350	0.00379032	0.170296	1.32449	AT3G23300	0.035631	0.0199487	1.85848	AT4G16470	0.00441052	1.07582	0.441884	AT5G17400	0.0315304	0.138211	0.889834
AT1G51800	0.139782	0.0282547	0.270376	AT1G20300	0.049697	0.147727	0.956591	AT2G28450	0.0644176	0.231336	1.29273	AT3G23330	0.00639276	0.0935136	0.547541	AT4G16520	0.0113867	0.320701	1.88832	AT5G17410	0.0615454	0.104457	1.13156
AT4G38700	0.321707	0.0309581	0.270376	AT1G20330	0.0144257	0.173592	1.92949	AT2G28460	0.0102482	0.356272	0.2243	AT3G23410	0.00354813	0.168542	1.53983	AT4G16530	0.0035295	0.627802	1.02418	AT5G17420	0.0418759	0.0413319	0.84785
AT5G03495	0.815525	0.0734184	0.270376	AT1G20370	0.00251232	0.319059	1.11115	AT2G28470	0.00169281	0.903101	1.93319	AT3G23480	0.0125042	0.160625	0.939379	AT4G16563	0.00568422	0.462275	0.893101	AT5G17440	0.00675397	0.162045	1.36564
AT1G14205	0.150301	0.0175584	0.273094	AT1G20380	0.00819891	0.1434	0.724112	AT2G28590	0.00372515	0.53623	0.110354	AT3G23530	0.00365294	0.405946	1.55907	AT4G16570	0.00376958	0.161827	0.643008	AT5G17490	0.00467422	0.943979	0.329052
AT1G35180	1.056	0.00556481	0.273094	AT1G20480	0.00197973	1.27678	0.165897	AT2G28790	0.0111491	0.158603	1.63905	AT3G23550	0.0156586	0.125439	0.676428	AT4G16580	0.0059582	0.15784	1.34521	AT5G17540	0.00266885	0.372099	0.492215
AT3G14450	0.0507744	0.074449	0.273094	AT1G20510	0.00226735	0.738175	1.92901	AT2G28930	0.00355074	0.285649	1.19576	AT3G23560	0.0300144	0.122604	1.1036	AT4G16650	0.00252236	0.317363	1.41317	AT5G17600	0.00359706	0.689885	1.2621
AT5G16080	0.466669	0.0143455	0.273094	AT1G20560	0.00243727	0.326572	1.52897	AT2G29090	0.00535152	0.174616	0.645314	AT3G23570	0.00561463	0.996958	1.49678	AT4G16670	0.0100976	0.507769	0.999922	AT5G17640	0.0332964	0.0313958	0.948643
AT1G35530	1.04389	0.000929635	0.275795	AT1G20640	0.00338487	0.15236	1.5258	AT2G29130	0.00445243	0.354542	0.0374663	AT3G23590	0.00287434	0.24163	1.53614	AT4G16680	0.0519825	0.113758	0.751117	AT5G17760	0.0677476	0.0251728	1.44919
AT2G31830	0.34352	0.00111183	0.275795	AT1G20650	0.00727079	0.158844	1.47432	AT2G29140	0.00279145	0.660042	1.57317	AT3G23600	0.0106706	0.177684	2.12074	AT4G16690	0.00492908	0.348764	1.19446	AT5G17790	0.0588231	0.492103	1.35565
AT5G44210	0.181834	0.0125422	0.275795	AT1G20670	0.0258412	0.0744195	1.22552	AT2G29170	0.0119472	1.80066	0.630072	AT3G23640	0.0040534	0.442953	1.92504	AT4G16745	0.028778	0.187998	0.490576	AT5G17850	0.0121788	0.0650552	0.729837
AT1G73890	0.818857	0.00596611	0.278479	AT1G20690	0.0229269	0.241938	0.352279	AT2G29200	0.0059703	0.300709	1.26653	AT3G23670	0.00106357	0.627541	1.08517	AT4G16760	0.0664382	0.0602839	2.05224	AT5G17910	0.0235229	0.219031	1.83598
AT4G32810	0.345299	0.00228029	0.278479	AT1G20870	0.00265478	1.11962	0.270376	AT2G29310	0.0162157	0.206497	1.28329	AT3G23690	0.00382797	0.307217	1.52015	AT4G16765	0.0438838	0.165742	1.01098	AT5G17920	0.0371456	0.0152329	3.26612
AT1G68640	0.15344	0.00630438	0.28117	AT1G20920	0.00128206	0.287142	1.87209	AT2G29320	0.0590042	0.0837757	1.34082	AT3G23740	0.0025452	0.301376	0.654436	AT4G16780	0.0420394	0.0757569	1.18922	AT5G17930	0.0122806	0.275672	1.19478
AT3G19470	0.648958	0.00359636	0.28117	AT1G20930	0.0172708	0.081624	0.658927	AT2G29490	0.0119257	0.166939	0.0421028	AT3G23750	0.00656549	0.0701514	1.72334	AT4G16790	0.0263545	0.234569	1.00297	AT5G17980	0.0596404	0.170037	0.790785
AT4G37170	0.487672	0.0168393	0.28117	AT1G20950	0.0146331	0.151207	1.61168	AT2G29510	0.00675378	0.838601	1.63905	AT3G23880	0.00362674	0.338382	0.608055	AT4G16800	0.0667014	0.110606	0.802171	AT5G18080	0.0711523	0.0721466	0.283821
AT4G10630	0.165804	0.056995	0.283821	AT1G20960	0.00404475	0.196888	2.36307	AT2G29525	0.00514618	0.289534	0.572767	AT3G24350	0.00779314	0.164032	1.27282	AT4G16830	0.0521017	0.167953	2.26939	AT5G18100	0.00763371	0.364316	1.39408
AT5G18080	0.0721466	0.0711523	0.283821	AT1G20970	0.00106979	0.891523	1.79243	AT2G29600	0.0128639	0.661528	0.354531	AT3G24360	0.00328428	0.642796	0.242169	AT4G16845	0.0564008	0.217526	1.1799	AT5G18110	0.00631996	0.633622	1.75641
AT5G60660	0.419479	0.00388212	0.283821	AT1G20980	0.0036418	0.361783	1.93897	AT2G29650	0.00504227	0.52377	2.05673	AT3G24420	0.0241881	0.273311	1.62467	AT4G16850	0.0167746	0.343076	0.773128	AT5G18130	0.010012	0.156533	2.00824
AT3G28660	0.197991	0.00868446	0.286456	AT1G21010	0.0113818	0.19432	0.605531	AT2G29690	0.00437565	0.162792	1.46044	AT3G24440	0.0025551	0.276923	1.12051	AT4G16860	0.0254359	0.848563	1.76419	AT5G18290	0.0194641	0.297396	0.470381
AT5G03720	0.319124	0.00334793	0.286456	AT1G21060	0.00545167	0.160042	0.909706	AT2G29720	0.00953991	0.43593	1.15782	AT3G24460	0.0308831	0.0698402	0.713415	AT4G16890	0.00379155	0.557077	2.22464	AT5G18340	0.0319989	0.124455	0.291702
AT5G38120	0.243305	0.00681512	0.286456	AT1G21110	0.0373842	0.059584	0.331427	AT2G29730	0.0139785	0.345428	0.781626	AT3G24480	0.00562898	0.319543	2.17659	AT4G16920	0.00263029	1.7362	0.0466902	AT5G18360	0.0244526	0.222082	0.646463
AT5G41690	0.305166	0.0101079	0.286456	AT1G21120	0.0290198	0.0402279	0.430704	AT2G29750	0.0334542	0.0263238	0.267641	AT3G24495	0.00123523	0.321753	0.928114	AT4G16940	0.0207649	0.457666	0.0689647	AT5G18370	0.00276814	0.568678	0.918392
AT1G13630	0.0984231	0.00544865	0.289076	AT1G21130	0.0187397	0.127311	2.33865	AT2G29890	0.00154792	0.901463	1.03839	AT3G24515	0.0715065	0.303467	0.492215	AT4G16950	0.00436097	1.70686	1.96945	AT5G18400	0.0445115	0.186403	1.14779
AT1G24265	0.215845	0.0117906	0.289076	AT1G21150	0.00336724	0.34077	0.270376	AT2G29910	0.00514733	0.91059	1.01148	AT3G24550	0.0208348	0.0983498	1.99362	AT4G16960	0.00217877	1.95877	1.09264	AT5G18475	0.00284103	0.30224	0.468643
AT1G71330	0.584622	0.00455843	0.289076	AT1G21160	0.00239636	1.3715	1.33497	AT2G29940	0.00375542	0.0829679	0.64068	AT3G24660	0.0697418	0.0655181	0.922674	AT4G16970	0.0321616	0.791127	0.605531	AT5G18490	0.00251358	0.315812	1.22096
AT3G26760	0.34991	0.0215955	0.289076	AT1G21170	0.00132734	0.89909	1.35453	AT2G29970	0.00136597	0.322136	1.81483	AT3G24715	0.00143474	1.31509	0.470381	AT4G17030	0.0331076	0.0568222	1.51999	AT5G18520	0.00291041	0.35241	2.00271
AT4G13260	0.702694	0.00309473	0.289076	AT1G21190	0.0255892	0.185395	1.29506	AT2G29990	0.00813708	0.21337	1.37754	AT3G24730	0.00991508	0.269156	0.596608	AT4G17090	0.00246791	0.327473	2.86137	AT5G18630	0.00381513	0.323378	1.26818
AT5G03250	0.0372436	0.0401436	0.289076	AT1G21240	0.007478	0.716895	1.00549	AT2G30040	0.00626831	0.299006	0.671034	AT3G24770	0.0130146	1.41992	1.27553	AT4G17140	0.00129168	0.810639	2.20639	AT5G18640	0.00393067	0.312061	1.43409
AT5G44260	0.0534011	0.064801	0.289076	AT1G21250	0.0065609	1.73717	2.44723	AT2G30105	0.00359723	0.33836	1.14924	AT3G24800	0.00454838	0.873542	1.01543	AT4G17180	0.00282287	0.331255	0.694289	AT5G18700	0.00195756	0.166166	1.28249
AT5G19060	0.189055	0.0165033	0.291702	AT1G21270	0.00370883	0.326036	2.07045	AT2G30110	0.00249867	0.164192	2.35491	AT3G24820	0.00796743	0.291298	0.705462	AT4G17300	0.0106282	0.369761	1.69109	AT5G18750	0.00321713	0.153252	0.93289
AT1G77855	0.0411523	0.0320228	0.291702	AT1G21400	0.0109337	0.262523	1.629	AT2G30140	0.0522315	0.543809	1.411	AT3G24840	0.0365255	0.13103	0.799754	AT4G17330	0.00285459	0.148891	2.21835	AT5G18780	0.00301479	0.335128	0.885876
AT2G30820	0.83869	0.00998662	0.291702	AT1G21440	0.00359113	0.382497	1.87031	AT2G30150	0.0473064	0.146684	1.30374	AT3G24860	0.0241216	0.184262	0.84785	AT4G17440	0.00610706	0.68355	0.519224	AT5G18830	0.0119747	0.0469677	1.49483
AT2G45350	0.117337	0.00627599	0.291702	AT1G21450	0.0587167	0.081353	1.32207	AT2G30210	0.013479	0.0588759	0.522288	AT3G24880	0.00224631	0.29552	1.17855	AT4G17460	0.0716299	0.0439845	0.986481	AT5G18860	0.00150044	0.332871	1.07715
AT3G13950	0.484941	0.0132599	0.291702	AT1G21480	0.0183901	0.103278	0.953769	AT2G30270	0.0137675	0.182339	0.988577	AT3G24900	0.0278537	0.708948	0.456366	AT4G17480	0.00860345	0.343561	0.397349	AT5G18980	0.00152221	0.711794	1.14562
AT3G45680	0.109552	0.065559	0.291702	AT1G21560	0.00421541	0.247546	1.15462	AT2G30424	0.0123119	2.67463	0.580857	AT3G25010	0.0301327	0.69859	1.42404	AT4G17490	0.0529717	0.472643	0.879881	AT5G19060	0.0165033	0.189055	0.291702
AT3G52670	0.482686	0.00896212	0.291702	AT1G21590	0.00368057	0.31558	1.91944	AT2G30490	0.00526465	0.167657	2.21829	AT3G25020	0.0230851	0.638869	1.18591	AT4G17500	0.0208033	0.158198	0.951498	AT5G19120	0.0739214	0.193309	0.756507
AT5G02750	0.0530078	0.029591	0.291702	AT1G21640	0.00247872	0.39528	1.81506	AT2G30500	0.0296033	0.106271	1.32833	AT3G25030	0.0696697	0.153578	0.854306	AT4G17510	0.0060224	1.24795	1.11664	AT5G19170	0.0203681	0.315783	0.140854
AT5G18340	0.124455	0.0319989	0.291702	AT1G21660	0.0536549	0.105681	1.59233	AT2G30520	0.00220927	0.341607	2.08105	AT3G25110	0.0122824	0.291664	1.02562	AT4G17600	0.0753914	0.023717	2.05561	AT5G19180	0.0464185	0.0439549	1.35046
AT2G28120	0.363865	0.00216729	0.29429	AT1G21670	0.0646788	0.176173	1.6278	AT2G30530	0.00375814	0.314683	1.29065	AT3G25140	0.0461164	0.0521663	1.93738	AT4G17616	0.00428233	0.150384	1.00448	AT5G19290	0.0120331	0.112648	1.89251
AT4G01580	0.388981	0.0189446	0.29429	AT1G21700	0.00172592	0.316945	1.59376	AT2G30620	0.041034	0.0790384	1.94421	AT3G25150	0.0237877	0.130597	1.6682	AT4G17680	0.00394744	1.47972	0.768816	AT5G19400	0.00134982	0.608704	2.06789
AT1G01700	1.51165	0.00296977	0.296863	AT1G21900	0.00635024	0.321969	1.28435	AT2G30720	0.00302725	0.639796	1.04578	AT3G25210	0.0241234	0.235614	0.876507	AT4G17730	0.0609939	0.797569	1.46587	AT5G19430	0.0111889	0.459999	1.33166
AT1G10750	0.0782451	0.012007	0.296863	AT1G21920	0.00344775	0.605111	1.24766	AT2G30740	0.00401141	0.29422	1.1467	AT3G25230	0.010412	0.0799863	1.73484	AT4G17880	0.00568257	0.375623	1.57358	AT5G19460	0.00708886	0.168394	1.23004
AT1G52565	0.188306	0.0355092	0.296863	AT1G21980	0.00446444	0.307489	1.45009	AT2G30770	0.00712187	0.129446	0.382845	AT3G25290	0.0424003	0.137393	0.783303	AT4G17900	0.031273	0.0618873	1.29993	AT5G19600	0.0019873	0.360102	0.262095
AT3G16710	0.136032	0.0372137	0.296863	AT1G22020	0.00259669	0.546308	1.35745	AT2G30780	0.00356013	0.261637	0.953769	AT3G25410	0.0148592	0.141473	1.46009	AT4G18010	0.0132207	0.10235	1.42615	AT5G19620	0.00186304	0.323755	1.55696
AT3G61250	0.278863	0.0051381	0.296863	AT1G22060	0.00130546	1.03068	1.73249	AT2G30820	0.00998662	0.83869	0.291702	AT3G25440	0.0472632	0.0413534	0.441884	AT4G18020	0.0216832	0.314277	1.73003	AT5G19680	0.00388992	0.354296	1.16519
AT4G01680	0.045626	0.0288779	0.296863	AT1G22070	0.00707865	0.162866	1.72603	AT2G30900	0.00368156	0.326883	0.165897	AT3G25480	0.0140909	0.743689	1.21479	AT4G18050	0.0224482	0.0334414	0.614285	AT5G19740	0.0148591	0.528384	1.27418
AT4G14820	0.303219	0.00397355	0.296863	AT1G22170	0.0168208	0.156443	0.765333	AT2G30930	0.00663452	0.443523	1.26763	AT3G25500	0.013365	0.0645586	1.78423	AT4G18120	0.0159078	0.144735	1.77252	AT5G19750	0.0164371	0.197363	1.38453
AT5G61740	0.434093	0.00350734	0.296863	AT1G22180	0.00442376	0.316373	0.899563	AT2G31020	0.040061	0.118786	0.215109	AT3G25510	0.0114798	0.7229	0.365638	AT4G18130	0.00256964	0.152278	1.58232	AT5G19850	0.00364996	0.341792	1.20411
AT1G06250	0.340687	0.00310456	0.29942	AT1G22200	0.00721539	0.157733	1.50577	AT2G31150	0.00492717	0.844118	1.02897	AT3G25540	0.00879273	0.162383	1.15248	AT4G18140	0.00340094	0.282041	0.990663	AT5G19940	0.00523445	0.364213	2.28185
AT2G16580	0.315616	0.0129224	0.29942	AT1G22230	0.0136388	0.101966	0.0775859	AT2G31200	0.0543077	0.272224	1.14562	AT3G25610	0.0191829	0.0589899	1.33662	AT4G18205	0.00778921	1.39185	1.69552	AT5G19980	0.0418523	0.0318144	1.40862
AT2G21550	0.151137	0.00584593	0.29942	AT1G22340	0.00292276	0.306161	0.0732783	AT2G31280	0.00205665	0.847044	1.43596	AT3G25620	0.00380567	0.353239	0.434457	AT4G18210	0.00325926	0.356036	0.803771	AT5G20040	0.0204843	0.0460579	1.12244
AT3G14360	0.329507	0.00259865	0.29942	AT1G22360	0.0255461	0.150501	1.53938	AT2G31350	0.00421439	0.32359	1.3167	AT3G25640	0.00465066	2.22008	0.114311	AT4G18250	0.0167421	0.253461	0.968249	AT5G20080	0.0202318	0.067483	1.6791
AT5G16340	0.271001	0.0126657	0.29942	AT1G22370	0.0130779	0.168767	1.33143	AT2G31400	0.00301478	0.158821	2.48495	AT3G25760	0.015487	0.114177	1.28908	AT4G18290	0.032992	0.0380569	0.46343	AT5G20110	0.00701972	0.294875	0.784139
AT5G43080	0.121922	0.0426361	0.29942	AT1G22400	0.0120265	0.294724	0.968249	AT2G31600	0.00458653	0.319016	0.465175	AT3G25770	0.0235307	0.0784603	1.94224	AT4G18300	0.0123863	0.307415	0.917778	AT5G20140	0.00671159	0.168383	1.4393
AT1G15720	0.504772	0.0464375	0.301963	AT1G22410	0.00251739	0.335949	2.06531	AT2G31650	0.0043125	0.0932169	0.963844	AT3G25780	0.0222897	0.247648	0.809337	AT4G18370	0.0383261	0.216681	1.45027	AT5G20150	0.0164896	0.208256	0.665572
AT1G35830	0.188049	0.00809731	0.301963	AT1G22450	0.00700823	0.666622	1.70204	AT2G31740	0.00188957	0.302508	1.36322	AT3G25840	0.00159842	0.862241	1.83158	AT4G18380	0.0114488	0.299948	0.960514	AT5G20190	0.0229209	0.0630436	2.39774
AT1G68740	0.662914	0.00342184	0.301963	AT1G22530	0.0118489	0.116241	1.86073	AT2G31830	0.00111183	0.34352	0.275795	AT3G25860	0.00805038	0.116688	1.91667	AT4G18390	0.0711845	0.0328001	1.59596	AT5G20200	0.00152734	2.41546	1.42443
AT1G72070	0.148312	0.0468279	0.301963	AT1G22540	0.0592105	0.113872	1.2896	AT2G31865	0.0142363	0.283697	0.874476	AT3G25900	0.011255	0.125404	0.675357	AT4G18465	0.00193665	0.329493	1.00043	AT5G20320	0.0024428	0.52855	1.45422
AT3G51710	0.163874	0.0056824	0.301963	AT1G22550	0.0253342	0.126681	0.788303	AT2G31870	0.0341443	0.212509	0.765333	AT3G26050	0.00254004	0.327023	0.140854	AT4G18520	0.00263428	0.258245	1.17855	AT5G20360	0.00377601	0.139727	1.19021
AT4G19970	0.584676	0.00827785	0.301963	AT1G22590	0.00843898	0.321178	1.02466	AT2G31900	0.0104639	0.168111	0.838352	AT3G26100	0.00242007	0.349747	1.81917	AT4G18570	0.0292145	0.163395	1.80056	AT5G20380	0.0157627	0.163584	1.52091
AT4G22520	0.404485	0.0471127	0.301963	AT1G22650	0.0330903	0.0757418	1.05709	AT2G32010	0.00236358	0.623624	1.30752	AT3G26115	0.049017	0.356077	0.652169	AT4G18600	0.0021455	1.09646	1.30877	AT5G20420	0.00282894	0.690756	0.440043
AT5G42690	0.298216	0.0499325	0.304512	AT1G22660	0.00228383	0.318258	0.941715	AT2G32090	0.0101556	0.322834	1.12929	AT3G26180	0.0106297	0.084005	1.58985	AT4G18630	0.0179262	0.306762	0.144512	AT5G20480	0.0231103	0.291051	0.804576
AT3G12220	0.151058	0.0332939	0.307025	AT1G22730	0.00676827	0.298975	1.35588	AT2G32100	0.00517585	0.719912	1.15676	AT3G26210	0.00269104	0.328835	1.1772	AT4G18640	0.0218298	0.0933018	0.80696	AT5G20490	0.00538073	0.139601	1.96994
AT5G40405	0.131026	0.0311498	0.307025	AT1G22870	0.00392791	0.129082	1.20633	AT2G32140	0.0218212	0.834008	0.376467	AT3G26230	0.00531713	0.168559	1.1624	AT4G18670	0.0147628	0.247572	2.25734	AT5G20580	0.0368731	0.0662319	1.14196
AT2G04495	0.105755	0.0207545	0.309524	AT1G22880	0.00805346	0.230776	1.04852	AT2G32160	0.0372118	1.05955	1.57494	AT3G26240	0.0277494	0.831014	1.18691	AT4G18700	0.0417358	0.0876552	1.7854	AT5G20590	0.00829243	0.768096	1.38179
AT4G38780	0.612942	0.00121939	0.309524	AT1G22882	0.0029466	1.66105	1.38158	AT2G32170	0.00886993	0.28921	1.40182	AT3G26280	0.00512473	0.878402	1.53287	AT4G18750	0.00482482	0.208553	0.443717	AT5G20610	0.0169478	0.182249	1.45081
AT1G61460	0.306985	0.0247291	0.312008	AT1G22900	0.0254471	0.0939512	0.253677	AT2G32240	0.000925579	0.370373	2.07157	AT3G26290	0.0259227	0.236747	1.64543	AT4G18780	0.0687171	0.0260163	0.785814	AT5G20630	0.0774608	0.0284744	2.57214
AT2G17470	0.111546	0.00742715	0.312008	AT1G22910	0.00797277	0.379234	1.5641	AT2G32340	0.00615795	1.15117	0.575477	AT3G26330	0.0054321	0.162952	0.245068	AT4G18810	0.0261112	0.230623	1.80878	AT5G20660	0.00293359	0.166593	1.79472
AT3G14680	0.518969	0.00507766	0.312008	AT1G23000	0.0120502	0.202046	0.773984	AT2G32390	0.0640473	0.630137	1.00899	AT3G26430	0.0034994	1.34349	2.01173	AT4G18840	0.00630805	0.129628	0.343133	AT5G20670	0.00743654	0.416178	0.447375
AT5G07400	0.283484	0.0013928	0.312008	AT1G23010	0.0163143	0.33585	0.548979	AT2G32400	0.00416639	0.117654	1.35431	AT3G26440	0.00738646	0.147922	0.387034	AT4G18905	0.0030442	0.55606	1.42212	AT5G20700	0.0255919	0.215995	2.50611
AT5G12970	0.683101	0.00170424	0.312008	AT1G23020	0.0224541	0.135039	1.35137	AT2G32415	0.00334593	0.144161	0.942296	AT3G26450	0.00976067	0.290986	2.33021	AT4G18970	0.0258383	0.0478097	1.72737	AT5G20730	0.030437	0.0754618	1.94467
AT2G45870	0.363502	0.00305348	0.314478	AT1G23030	0.00628037	0.117462	1.31939	AT2G32430	0.0268139	0.07477	0.794885	AT3G26460	0.00981086	0.579022	0.0421028	AT4G19010	0.00427581	0.954777	0.779935	AT5G20740	0.0429331	0.157149	1.13901
AT3G49930	0.1322	0.0148794	0.314478	AT1G23050	0.0666541	0.132792	0.5388	AT2G32450	0.00178828	0.606308	1.21448	AT3G26500	0.00829625	0.114937	0.563125	AT4G19020	0.0205246	0.304489	1.41767	AT5G20830	0.0485988	0.0346751	1.82454
AT4G01110	0.121216	0.0144216	0.314478	AT1G23060	0.0291556	0.444736	0.378598	AT2G32470	0.0095279	3.16306	1.4481	AT3G26510	0.0359843	0.0612055	1.43707	AT4G19050	0.0595437	0.327589	0.340821	AT5G20840	0.0137954	0.158354	1.59272
AT5G40230	1.16848	0.00322276	0.314478	AT1G23200	0.0270689	0.144041	0.586171	AT2G32530	0.00364372	0.641457	0.775691	AT3G26540	0.00915972	0.197511	0.576825	AT4G19060	0.0228685	0.149186	0.929909	AT5G20940	0.00408133	0.353765	0.340821
AT4G03270	0.303565	0.0335604	0.316955	AT1G23205	0.0571121	0.274439	0.949214	AT2G32540	0.00178133	0.659814	1.24593	AT3G26618	0.0396858	0.0508743	1.26042	AT4G19100	0.0535356	0.15443	1.16692	AT5G20950	0.00415685	0.346601	2.05476
AT4G29230	0.290051	0.00297989	0.319398	AT1G23330	0.00289943	0.647049	1.10038	AT2G32560	0.0037665	0.313766	1.61773	AT3G26680	0.0034769	0.247313	0.654436	AT4G19120	0.00737906	0.09745	2.00734	AT5G20960	0.00632309	0.530036	1.41806
AT1G62120	0.666842	0.00305528	0.321826	AT1G23340	0.0105788	0.30197	0.639516	AT2G32630	0.0302827	0.342497	0.426901	AT3G26690	0.00738374	0.288687	0.438194	AT4G19130	0.0231929	0.316194	0.324241	AT5G21090	0.0228231	0.0921665	2.18465
AT2G35160	0.219826	0.00742395	0.321826	AT1G23360	0.0352716	0.0982001	1.17482	AT2G32680	0.00438458	0.558091	1.3663	AT3G26720	0.00135912	0.317183	1.59725	AT4G19180	0.0326601	0.0714005	1.16379	AT5G21100	0.00223558	0.352141	1.97896
AT3G03460	0.403338	0.0260306	0.321826	AT1G23380	0.0262299	0.107006	0.424996	AT2G32730	0.00257208	0.174169	2.15348	AT3G26760	0.0215955	0.34991	0.289076	AT4G19191	0.0558947	0.26179	0.0983668	AT5G21160	0.00712489	0.255531	1.74494
AT4G13880	0.606474	0.0112503	0.324241	AT1G23390	0.0225795	0.517314	1.64358	AT2G32800	0.00310699	0.168763	1.4002	AT3G26770	0.0274295	0.172836	0.118199	AT4G19220	0.00301795	0.155479	0.0327799	AT5G21222	0.00169581	0.620315	1.53747
AT4G19130	0.316194	0.0231929	0.324241	AT1G23480	0.011113	0.0741771	0.996345	AT2G32840	0.00389655	0.340806	0.819485	AT3G26830	0.00815575	0.111544	0.857145	AT4G19370	0.0156453	0.704938	0.33379	AT5G21482	0.00229844	0.766801	1.44336
AT4G29530	0.710554	0.0123786	0.324241	AT1G23710	0.00927924	0.161458	1.21324	AT2G32850	0.00454109	0.140479	1.45636	AT3G26840	0.0145699	0.49005	1.43221	AT4G19380	0.028491	0.370339	0.890488	AT5G22000	0.0101289	0.730989	1.81413
AT5G53660	0.13447	0.0603751	0.324241	AT1G23740	0.0440737	0.220578	2.06113	AT2G32860	0.00678174	0.105561	1.62455	AT3G26890	0.029288	0.229664	1.58525	AT4G19410	0.00256139	0.673949	2.05382	AT5G22430	0.00750461	0.349362	0.122052
AT1G04700	0.27828	0.00147013	0.326643	AT1G23800	0.00765787	0.108167	1.01836	AT2G32870	0.00643854	0.665611	1.57871	AT3G26900	0.0240661	0.601787	1.65115	AT4G19440	0.00193862	0.527161	0.707459	AT5G22450	0.00125661	0.896429	1.69439
AT1G09480	0.171651	0.00710239	0.326643	AT1G23840	0.0034813	0.396023	0.791606	AT2G32880	0.0081766	0.172899	0.971522	AT3G26920	0.0276492	0.575824	0.724112	AT4G19450	0.0250392	0.0610526	1.8201	AT5G22650	0.0259543	0.0567563	2.0636
AT1G30650	0.339335	0.00306334	0.326643	AT1G23860	0.0065136	0.378264	1.43146	AT2G32910	0.00214936	0.579507	1.46308	AT3G26935	0.00304951	0.328005	1.56949	AT4G19500	0.0289789	0.786797	1.6507	AT5G22690	0.00141626	0.609807	0.781626
AT5G01100	0.329252	0.00213419	0.326643	AT1G23870	0.00793058	0.0641511	1.01885	AT2G32920	0.0107108	0.0983115	1.55569	AT3G26990	0.00502534	0.349614	1.21042	AT4G19520	0.00431243	0.937733	1.62972	AT5G22700	0.0108341	0.358763	1.03559
AT1G18140	0.157278	0.01444	0.329052	AT1G23900	0.029661	0.124276	1.74475	AT2G33050	0.00162075	0.346321	1.48144	AT3G27010	0.00388073	0.782297	0.793252	AT4G19530	0.0766558	0.57347	1.76279	AT5G22730	0.0431636	0.713348	0.721217
AT1G29600	1.61995	0.0045811	0.329052	AT1G23935	0.0139761	0.567667	0.137164	AT2G33170	0.00344201	0.349209	1.50162	AT3G27200	0.0668971	0.249577	0.556109	AT4G19540	0.040442	0.246914	0.905299	AT5G22750	0.00485501	0.0911736	0.716354
AT1G51790	0.948348	0.00157506	0.329052	AT1G23940	0.00277965	0.96173	0.176178	AT2G33210	0.0580928	0.013236	1.70946	AT3G27210	0.00582971	0.324183	1.10878	AT4G19610	0.00188467	0.27692	1.29635	AT5G22760	0.000934985	0.589859	1.61552
AT1G54000	0.084164	0.0281607	0.329052	AT1G23950	0.0169002	0.362756	1.36913	AT2G33240	0.000797805	0.618307	0.192818	AT3G27300	0.00281756	0.297834	1.68994	AT4G19660	0.0123511	0.185199	1.36256	AT5G22770	0.00490929	0.275793	1.6108
AT4G35380	0.338122	0.000773455	0.329052	AT1G24070	0.019845	0.467005	0.941715	AT2G33250	0.0296497	0.196287	1.28777	AT3G27330	0.00289166	0.507566	0.627683	AT4G19700	0.0135306	0.33799	1.02418	AT5G22780	0.00133178	0.328364	1.70416
AT5G17490	0.943979	0.00467422	0.329052	AT1G24140	0.0102194	0.343673	0.942876	AT2G33290	0.00537764	0.669276	1.06109	AT3G27350	0.00986962	0.270682	1.11076	AT4G19710	0.00156018	0.60901	1.70022	AT5G22860	0.00653222	0.400936	0.991182
AT1G21110	0.059584	0.0373842	0.331427	AT1G24150	0.0133938	0.238326	0.956029	AT2G33320	0.00213627	1.05196	1.1308	AT3G27390	0.0185845	0.214602	1.54435	AT4G19810	0.00670823	0.535286	0.477208	AT5G22940	0.0293889	0.334548	0.91531
AT3G60720	0.357107	0.00454761	0.331427	AT1G24180	0.00345376	0.326045	1.64864	AT2G33435	0.00338011	0.136962	1.17652	AT3G27400	0.0397894	0.163593	0.782465	AT4G19840	0.0216177	0.423679	1.97869	AT5G23010	0.0338333	0.547847	2.68309
AT5G33300	0.604947	0.0208863	0.331427	AT1G24190	0.00372758	0.277574	1.72784	AT2G33530	0.00271996	0.717158	1.52927	AT3G27420	0.0765289	0.490673	0.836875	AT4G19860	0.00261701	0.62599	1.98742	AT5G23020	0.00783153	0.341446	1.66348
AT4G05110	0.228116	0.0197048	0.33379	AT1G24240	0.015724	0.950358	0.887859	AT2G33540	0.00682021	0.196566	1.51114	AT3G27540	0.0571967	0.0552778	0.488931	AT4G19890	0.0416448	0.169642	0.617975	AT5G23050	0.00375194	0.163721	1.44427
AT4G19370	0.704938	0.0156453	0.33379	AT1G24265	0.0117906	0.215845	0.289076	AT2G34190	0.0310947	0.0289896	0.879881	AT3G27550	0.0218976	0.0834315	0.768816	AT4G19900	0.0316753	0.241223	1.06329	AT5G23060	0.0571826	0.149128	2.28477
AT4G25150	0.244798	0.0524707	0.33379	AT1G24280	0.00670881	0.110655	0.773128	AT2G34260	0.0082726	0.148296	0.963844	AT3G27560	0.0538391	0.0244983	1.04348	AT4G19950	0.0146773	0.0991941	0.514574	AT5G23100	0.0430043	0.0394553	0.72025
AT1G64625	0.225487	0.0255371	0.336139	AT1G24300	0.00194809	0.297121	1.76612	AT2G34300	0.00185808	0.304001	1.626	AT3G27570	0.00360729	0.646395	1.65342	AT4G19960	0.0043293	0.391162	1.28461	AT5G23150	0.00105309	0.294445	1.71518
AT2G17900	0.318755	0.00287572	0.336139	AT1G24330	0.00169725	0.342058	0.705462	AT2G34355	0.00234451	0.373804	1.01197	AT3G27610	0.00361992	0.619691	0.794885	AT4G19970	0.00827785	0.584676	0.301963	AT5G23170	0.041596	0.452112	0.205691
AT5G07660	1.06729	0.00120176	0.336139	AT1G24460	0.00132084	2.52612	1.81561	AT2G34357	0.00318674	0.216772	1.61279	AT3G27750	0.046808	0.0437584	1.32545	AT4G20040	0.00980225	0.196872	0.215109	AT5G23200	0.0685652	0.142143	0.989619
AT5G38940	0.0839873	0.0496238	0.336139	AT1G24470	0.011867	0.497363	0.682813	AT2G34360	0.0024647	1.18005	0.668861	AT3G27850	0.0183013	0.138571	2.40469	AT4G20110	0.0503849	0.0666393	1.22065	AT5G23210	0.0457452	0.0363795	1.51427
AT4G28160	0.387448	0.0327121	0.338496	AT1G24490	0.0409713	0.253155	1.5226	AT2G34430	0.0097211	0.174303	3.09547	AT3G27870	0.0618249	0.121002	0.977458	AT4G20140	0.00276855	0.815623	0.133443	AT5G23230	0.0315332	0.137034	0.534356
AT5G48560	0.936109	0.00282001	0.338496	AT1G24610	0.0163826	0.115588	1.30777	AT2G35160	0.00742395	0.219826	0.321826	AT3G27920	0.0132968	0.425494	0.0280016	AT4G20270	0.00255408	0.536519	1.44792	AT5G23240	0.0379417	0.187481	2.35058
AT1G62590	0.570018	0.00767093	0.340821	AT1G24764	0.00419966	0.334701	1.40783	AT2G35170	0.00609689	0.146197	0.679637	AT3G27925	0.0441846	0.0447126	2.20344	AT4G20320	0.0199748	0.313628	1.09876	AT5G23320	0.0514323	1.01171	0.264865
AT4G19050	0.327589	0.0595437	0.340821	AT1G25230	0.0124813	0.207229	1.15498	AT2G35330	0.00415836	0.417152	1.58564	AT3G27960	0.0524962	0.0862444	1.14634	AT4G20340	0.0340945	0.188598	0.812486	AT5G23330	0.00712634	0.360436	1.02031
AT4G22790	0.232058	0.0464977	0.340821	AT1G25250	0.0107652	0.34702	0.799754	AT2G35340	0.00396861	0.42571	0.896989	AT3G28030	0.00630209	0.182486	1.25395	AT4G20390	0.00590398	0.403192	0.133443	AT5G23380	0.014036	0.20775	0.483944
AT5G20940	0.353765	0.00408133	0.340821	AT1G25260	0.0362162	0.0490585	1.24738	AT2G35350	0.0152993	0.0359165	0.707459	AT3G28040	0.0474859	0.157768	1.85996	AT4G20430	0.00966129	0.161281	1.20442	AT5G23390	0.0356185	0.122108	1.38326
AT2G24300	0.259253	0.0114126	0.343133	AT1G25290	0.0078546	0.164873	1.15032	AT2G35620	0.00224324	0.337771	1.62189	AT3G28080	0.00296327	3.70097	1.36673	AT4G20840	0.00688408	0.24671	1.1143	AT5G23480	0.0101445	0.630919	0.34772
AT3G28740	0.0740677	0.022362	0.343133	AT1G25350	0.00181044	0.299165	1.67471	AT2G35650	0.00999207	0.0860771	1.21789	AT3G28100	0.00672327	0.588719	1.20156	AT4G20910	0.00251817	1.17613	0.950929	AT5G23490	0.0608915	0.213896	1.04715
AT4G08160	0.660363	0.0017874	0.343133	AT1G25370	0.00526997	0.638814	0.989098	AT2G35660	0.0518691	0.162227	1.21665	AT3G28130	0.0144625	0.0880992	1.11586	AT4G21060	0.00187082	0.951365	0.810911	AT5G23530	0.0286648	0.13261	0.810911
AT4G18840	0.129628	0.00630805	0.343133	AT1G25390	0.00214846	0.655772	1.49565	AT2G35740	0.029804	0.0823391	0.714397	AT3G28150	0.0399868	0.270762	0.169351	AT4G21070	0.00322176	0.847744	0.624065	AT5G23580	0.00601793	0.14632	1.05034
AT1G17750	1.04421	0.00118764	0.345433	AT1G25420	0.00426111	0.640967	1.21261	AT2G35760	0.0125372	0.180676	1.44225	AT3G28180	0.0454267	0.0589483	1.70436	AT4G21100	0.00372843	0.218425	1.37967	AT5G23590	0.0159265	0.0901058	1.11155
AT2G22790	0.173965	0.00796444	0.345433	AT1G25440	0.00658522	0.160644	2.36944	AT2G35800	0.0447635	0.049804	1.6103	AT3G28200	0.0161788	0.177619	1.28249	AT4G21380	0.0448467	0.244673	1.38787	AT5G23600	0.0259157	0.406572	0.597893
AT3G10150	0.109743	0.0110287	0.345433	AT1G25450	0.00547539	0.164738	1.77287	AT2G35820	0.01333	0.354654	1.1964	AT3G28220	0.00644296	0.976393	0.886541	AT4G21400	0.00569124	0.219332	0.635996	AT5G23630	0.00325344	0.117665	1.87373
AT3G47340	0.0813987	0.00931583	0.345433	AT1G25490	0.00786148	0.882049	1.92835	AT2G36000	0.00364537	1.1401	1.67953	AT3G28270	0.0356338	0.135039	1.65959	AT4G21410	0.00202193	0.320945	0.866937	AT5G23670	0.00561315	0.160696	1.50146
AT2G27480	0.641876	0.0060374	0.34772	AT1G25500	0.00247598	0.381496	0.885876	AT2G36050	0.00491875	0.703898	0.488931	AT3G28340	0.0411063	0.32444	0.821022	AT4G21430	0.0032801	0.281183	1.00448	AT5G23690	0.0201321	0.126737	0.772263
AT3G29810	0.314276	0.00662069	0.34772	AT1G25530	0.0170008	0.0611248	0.880551	AT2G36220	0.00489405	0.70169	1.51286	AT3G28345	0.00567068	0.0663794	0.883224	AT4G21440	0.00817994	0.304575	0.144512	AT5G23750	0.0172507	0.135152	1.34864
AT5G23480	0.630919	0.0101445	0.34772	AT1G25570	0.00208338	0.342196	1.495	AT2G36290	0.00371942	0.327195	1.26515	AT3G28450	0.0050826	0.277379	1.23688	AT4G21460	0.00718121	0.288976	0.998904	AT5G23760	0.048581	0.0924581	1.2468
AT3G53360	0.295608	0.00380906	0.350015	AT1G26110	0.00215113	0.340118	2.34461	AT2G36320	0.00819616	0.339235	1.69838	AT3G28510	0.0169808	0.256032	0.72794	AT4G21500	0.019632	0.212407	0.133443	AT5G23770	0.00251051	0.298546	0.148171
AT1G20690	0.241938	0.0229269	0.352279	AT1G26130	0.00227344	0.658678	1.23184	AT2G36330	0.00966877	0.161566	0.944033	AT3G28540	0.0259061	0.252232	1.52153	AT4G21534	0.00574905	0.31852	1.01739	AT5G23800	0.0357008	0.365651	0.245068
AT2G38620	0.114303	0.0242423	0.352279	AT1G26170	0.00136268	0.314858	1.38578	AT2G36350	0.00433885	0.545271	1.22673	AT3G28660	0.00868446	0.197991	0.286456	AT4G21700	0.00145646	0.312378	0.885214	AT5G23810	0.0190448	0.0510935	0.680698
AT3G62160	0.60047	0.00755659	0.352279	AT1G26380	0.00245235	0.340977	0.162385	AT2G36360	0.00845536	0.200882	1.3345	AT3G28740	0.022362	0.0740677	0.343133	AT4G21760	0.068823	0.260462	1.0237	AT5G23850	0.00669833	0.382596	1.33849
AT4G13210	0.333267	0.0122307	0.352279	AT1G26390	0.00249434	0.337589	0.0183676	AT2G36370	0.00385261	0.679687	0.712431	AT3G28840	0.0203755	0.12963	0.236285	AT4G21880	0.00168651	0.306474	0.578181	AT5G23870	0.0269718	0.229098	0.905299
AT5G62370	0.138968	0.00312371	0.352279	AT1G26560	0.00277392	0.308605	1.30777	AT2G36470	0.0104123	0.418406	1.01148	AT3G28860	0.0061678	0.175217	2.10103	AT4G21900	0.0348679	0.285522	0.798947	AT5G23880	0.00187122	0.317863	1.2701
AT1G53920	0.0411453	0.057581	0.354531	AT1G26620	0.00165963	0.603615	1.05976	AT2G36490	0.00102571	0.608969	1.86728	AT3G28890	0.00186598	0.674511	0.399379	AT4G21903	0.0556525	0.53477	0.66115	AT5G23890	0.002869	0.489246	1.93105
AT1G57630	0.423486	0.0735944	0.354531	AT1G26740	0.0102833	0.320702	0.855016	AT2G36570	0.06899	0.115609	1.61292	AT3G28910	0.00422648	0.323684	1.01592	AT4G21910	0.0366476	0.502096	1.93295	AT5G23980	0.0346398	0.0726505	0.405432
AT2G29600	0.661528	0.0128639	0.354531	AT1G26800	0.00726964	0.29081	1.01739	AT2G36590	0.0349993	0.123679	0.882553	AT3G28930	0.00904116	0.556656	1.36145	AT4G21930	0.0281592	0.443596	0.817162	AT5G24010	0.00338272	0.314808	1.0075
AT5G49560	0.986178	0.00493338	0.354531	AT1G26810	0.0022836	0.588268	0.767074	AT2G36630	0.0352592	0.0586064	1.65646	AT3G28940	0.00824123	0.632551	2.25666	AT4G21960	0.0573041	0.0698441	3.60625	AT5G24020	0.00386565	0.360348	1.39654
AT5G28010	0.343862	0.00786877	0.356771	AT1G26900	0.00556676	0.398257	0.565907	AT2G36670	0.0101343	0.0867115	0.994286	AT3G28950	0.00830008	0.323039	1.09876	AT4G22220	0.0228218	0.119437	2.00094	AT5G24200	0.0457334	0.480832	0.5388
AT5G59680	0.17089	0.0148121	0.356771	AT1G26920	0.00739908	0.353326	1.13231	AT2G36680	0.00612885	0.333383	1.21105	AT3G28970	0.0160646	0.494705	1.0553	AT4G22240	0.0310365	0.0969884	2.36691	AT5G24210	0.00361351	2.52287	1.80193
AT4G22860	0.287154	0.00293803	0.359	AT1G27000	0.0134201	0.108704	1.84473	AT2G36730	0.0028664	0.605709	0.466912	AT3G29180	0.00544447	0.31427	1.32134	AT4G22250	0.0320188	0.0648334	0.432585	AT5G24260	0.0330311	0.0375121	1.34521
AT1G09500	2.6427	0.00337134	0.359	AT1G27020	0.0132728	0.543913	1.50498	AT2G36750	0.00540977	0.335963	0.208844	AT3G29320	0.00490236	0.395297	2.4435	AT4G22260	0.0189365	0.202314	1.6203	AT5G24280	0.0022411	1.05958	0.671034
AT1G46480	0.320886	0.00547633	0.359	AT1G27030	0.02548	0.364519	1.30777	AT2G36830	0.00464384	0.401771	2.60461	AT3G29400	0.00789306	0.774456	1.37561	AT4G22270	0.0125438	0.242245	0.937031	AT5G24310	0.0249215	0.0559317	0.655561
AT1G76530	0.641204	0.0520099	0.359	AT1G27070	0.0328041	0.392734	1.05619	AT2G36840	0.00315381	0.347865	0.801369	AT3G29575	0.00600304	0.317384	0.750215	AT4G22280	0.0186302	1.23119	0.205691	AT5G24318	0.0429917	0.260543	0.604269
AT3G20660	0.350895	0.0388316	0.359	AT1G27100	0.0222113	0.0756859	1.75882	AT2G36960	0.00384801	0.151957	1.12588	AT3G29590	0.00265817	0.388081	1.64045	AT4G22290	0.00798097	0.131017	1.4112	AT5G24340	0.00261284	0.338414	0.945193
AT5G25790	0.345734	0.0314541	0.359	AT1G27120	0.0564248	0.108233	1.18158	AT2G36970	0.00263059	0.698885	1.52655	AT3G29670	0.039316	0.252944	0.810911	AT4G22320	0.0705686	0.0873808	0.63482	AT5G24380	0.00345334	0.616439	0.837614
AT5G14960	0.601762	0.00402304	0.361237	AT1G27130	0.055685	0.273084	1.83857	AT2G36980	0.00496602	0.13697	0.256501	AT3G29760	0.00333195	0.549426	1.1274	AT4G22485	0.0043064	0.899088	1.98952	AT5G24390	0.00541352	0.304911	0.407425
AT2G24250	0.345793	0.0034731	0.363443	AT1G27170	0.0101851	0.431819	0.646463	AT2G36990	0.00487035	0.334503	1.87644	AT3G29770	0.064386	0.0348926	0.622856	AT4G22505	0.00199548	1.40204	2.28625	AT5G24430	0.0362394	0.021244	1.27849
AT5G56490	0.410059	0.0113926	0.363443	AT1G27200	0.00635618	0.44749	1.39552	AT2G37170	0.0377147	0.043492	1.89511	AT3G29810	0.00662069	0.314276	0.34772	AT4G22520	0.0471127	0.404485	0.301963	AT5G24450	0.0204785	0.369757	1.51349
AT1G62770	0.187699	0.0120137	0.365638	AT1G27210	0.0402545	0.125529	1.26515	AT2G37230	0.00387874	0.147044	1.33685	AT3G30180	0.0277598	0.0316755	1.0261	AT4G22530	0.0568772	0.190468	0.864855	AT5G24470	0.00215008	1.51817	1.46062
AT3G25510	0.7229	0.0114798	0.365638	AT1G27320	0.0052806	0.16145	2.07936	AT2G37380	0.00381296	0.750726	0.554695	AT3G30300	0.0388003	0.0152863	1.55879	AT4G22540	0.00195871	0.618741	1.67995	AT5G24530	0.00405372	0.318398	1.64324
AT1G49620	0.419443	0.0157355	0.367822	AT1G27340	0.00283878	0.336321	1.57791	AT2G37390	0.0045722	1.18169	0.514574	AT3G30340	0.0524072	0.024652	0.179552	AT4G22560	0.070571	0.147143	0.829394	AT5G24580	0.00390898	0.365539	0.873797
AT1G80520	0.0768063	0.0315212	0.367822	AT1G27430	0.00648512	0.25049	1.74273	AT2G37420	0.0131465	0.100586	0.825608	AT3G30390	0.019504	0.0505224	2.31515	AT4G22720	0.0366771	0.0338291	1.17754	AT5G24590	0.0124614	0.312693	1.45225
AT3G58430	0.180178	0.0109264	0.367822	AT1G27450	0.00472257	0.331497	2.13742	AT2G37450	0.0148214	0.0918497	1.22974	AT3G30775	0.0470355	0.0592566	1.64185	AT4G22745	0.00673848	0.642992	0.969341	AT5G24620	0.0031638	0.335357	1.90707
AT1G71060	0.148467	0.0294245	0.370013	AT1G27500	0.000404569	3.01927	0.657801	AT2G37585	0.00732959	0.311343	0.810911	AT3G32940	0.0443114	0.614497	1.35945	AT4G22753	0.00218522	0.356413	1.55013	AT5G24740	0.000900866	0.544018	1.62696
AT5G61360	0.68823	0.00622147	0.370013	AT1G27510	0.00877941	0.663482	1.65364	AT2G37590	0.0201665	0.136795	0.233326	AT3G32980	0.00743197	0.343152	0.932296	AT4G22756	0.00925157	0.47882	0.968796	AT5G24770	0.0355356	0.251364	1.57249
AT4G39952	0.396108	0.0203005	0.372175	AT1G27520	0.00245664	0.309905	1.46325	AT2G37650	0.026427	0.0673453	1.0169	AT3G33530	0.00167347	0.816258	1.9499	AT4G22758	0.0053125	0.655063	0.199316	AT5G24780	0.0455669	0.108997	0.956029
AT5G46100	0.216286	0.0166746	0.372175	AT1G27595	0.00140251	0.328777	1.38912	AT2G37660	0.0116721	0.119839	2.43543	AT3G42640	0.00276654	0.341278	0.970979	AT4G22790	0.0464977	0.232058	0.340821	AT5G24810	0.00140096	0.593833	2.02954
AT5G66280	0.0184228	0.0607824	0.372175	AT1G27600	0.00344247	0.326393	1.41669	AT2G37678	0.0227169	0.18721	0.72219	AT3G42660	0.0429673	0.26823	1.11076	AT4G22860	0.00293803	0.287154	0.359	AT5G24830	0.00788429	0.181864	0.844949
AT1G09680	0.545619	0.0261332	0.374327	AT1G27660	0.0189048	0.102413	0.782465	AT2G37690	0.0242133	0.0565999	1.16449	AT3G42670	0.0109038	0.156614	1.11076	AT4G22970	0.00223296	0.951833	0.688064	AT5G24850	0.00830371	0.19858	1.04348
AT4G25350	0.330916	0.00180059	0.374327	AT1G27680	0.0105139	0.081316	1.29609	AT2G37720	0.0120088	0.97878	0.0374663	AT3G42860	0.00377414	0.640091	0.376467	AT4G22980	0.0214761	0.271937	0.851448	AT5G24990	0.00765973	1.05993	0.871065
AT2G32140	0.834008	0.0218212	0.376467	AT1G27850	0.00133737	0.555066	1.63127	AT2G37760	0.00853713	0.168167	1.21417	AT3G43220	0.00360287	0.292763	1.54927	AT4G23040	0.0022531	1.96932	1.12051	AT5G25040	0.0589237	0.677182	1.48009
AT3G42860	0.640091	0.00377414	0.376467	AT1G27900	0.00199619	0.627425	1.35678	AT2G37840	0.00773845	0.154014	1.2657	AT3G43270	0.0202919	0.131087	1.2984	AT4G23130	0.0254153	0.188471	0.988577	AT5G25050	0.00258428	0.349988	0.857145
AT5G04310	0.327564	0.0105514	0.376467	AT1G27930	0.0043248	0.364502	1.55441	AT2G37860	0.0272165	0.110959	1.51286	AT3G43300	0.00270383	0.266686	2.04011	AT4G23140	0.00990735	1.2661	1.42824	AT5G25060	0.02908	0.0161081	1.73885
AT5G06940	0.670111	0.00152435	0.376467	AT1G27940	0.00295157	0.87462	0.853589	AT2G37970	0.0556355	0.235012	1.62055	AT3G43440	0.0111744	0.505012	0.965503	AT4G23150	0.0111089	0.355438	0.713415	AT5G25090	0.0211855	0.228768	0.82713
AT5G40700	1.13256	0.00906329	0.376467	AT1G27950	0.00564714	0.885691	2.09103	AT2G38110	0.0145383	0.44522	1.3534	AT3G43540	0.00351569	0.693361	1.56438	AT4G23160	0.0178522	0.377896	0.424996	AT5G25110	0.0101068	0.372584	0.694289
AT1G23060	0.444736	0.0291556	0.378598	AT1G27980	0.00755652	0.214949	1.33474	AT2G38170	0.00502289	0.194277	2.03591	AT3G43590	0.017036	0.784051	1.35001	AT4G23170	0.0349443	0.279229	1.5888	AT5G25120	0.00592108	0.14788	1.11194
AT3G12070	0.329462	0.00424982	0.378598	AT1G28010	0.00206607	0.174672	0.675357	AT2G38390	0.00783189	0.485971	0.133443	AT3G43600	0.0294683	0.248195	1.66281	AT4G23190	0.0159932	0.120514	0.766205	AT5G25130	0.0499804	0.174327	0.726034
AT4G04450	0.66305	0.00508451	0.378598	AT1G28050	0.0129568	0.313663	1.65331	AT2G38420	0.00310123	0.623369	0.590117	AT3G43610	0.0113828	0.404517	1.37583	AT4G23240	0.00414857	0.2963	0.424996	AT5G25140	0.00563596	0.156876	0.856433
AT4G13195	0.362137	0.0112467	0.378598	AT1G28060	0.00788211	0.147683	1.68639	AT2G38430	0.00387103	0.844452	0.155336	AT3G43670	0.00913613	0.290557	1.71272	AT4G23260	0.0256939	0.137474	1.55313	AT5G25150	0.00208907	0.627237	1.29557
AT1G66160	0.0804622	0.0127384	0.380736	AT1G28070	0.0242744	0.413	0.583527	AT2G38440	0.00422609	0.29168	1.82048	AT3G43720	0.0288549	0.173004	1.8918	AT4G23290	0.0230937	0.503385	1.33332	AT5G25280	0.0269277	0.15817	1.89336
AT2G27660	0.694314	0.0291053	0.380736	AT1G28090	0.00767392	0.106004	1.08517	AT2G38450	0.0167711	0.614803	0.989098	AT3G43790	0.0222212	0.135858	0.46343	AT4G23300	0.0366073	0.541701	1.15782	AT5G25350	0.00211483	0.678336	1.89245
AT2G30770	0.129446	0.00712187	0.382845	AT1G28110	0.00830906	0.236376	1.20315	AT2G38550	0.00390505	0.342583	1.62322	AT3G43920	0.0246211	0.37423	0.910336	AT4G23310	0.00161166	1.01188	0.680698	AT5G25475	0.0268556	0.200912	0.801369
AT3G57860	0.34171	0.00539597	0.382845	AT1G28230	0.00332933	0.392034	1.6415	AT2G38560	0.0263396	0.132242	1.2548	AT3G43960	0.0349728	0.217494	0.944033	AT4G23440	0.0159478	0.0540625	1.08892	AT5G25520	0.00144914	0.300093	1.67525
AT5G52930	0.307396	0.0198717	0.382845	AT1G28260	0.00160227	0.309817	1.14416	AT2G38620	0.0242423	0.114303	0.352279	AT3G44050	0.0341067	0.209923	0.799754	AT4G23450	0.0145134	0.142325	0.264865	AT5G25780	0.00205191	0.294772	1.47908
AT1G20060	0.321942	0.0365378	0.384944	AT1G28320	0.00836902	0.1461	1.58352	AT2G38660	0.00743598	0.171319	1.1738	AT3G44110	0.0323779	0.0297484	2.4023	AT4G23490	0.00260563	0.643841	1.00949	AT5G25790	0.0314541	0.345734	0.359
AT4G10800	0.154165	0.0494123	0.384944	AT1G28350	0.00194227	0.596255	1.35386	AT2G38770	0.0058915	0.0924094	1.60211	AT3G44150	0.0106193	0.171999	1.09876	AT4G23500	0.0493017	0.0551542	1.32809	AT5G25800	0.0476495	0.307243	0.736428
AT4G26960	0.786706	0.0230329	0.384944	AT1G28400	0.0153822	0.0811794	1.61712	AT2G38820	0.00460374	0.305359	0.64876	AT3G44190	0.0112604	0.106799	1.31449	AT4G23570	0.00360122	0.358773	1.68545	AT5G25820	0.00626465	0.107842	0.452783
AT5G41980	0.380569	0.0294467	0.384944	AT1G28420	0.00687634	0.21344	1.70626	AT2G38950	0.00492256	0.673387	1.45654	AT3G44280	0.0593202	0.215914	0.788303	AT4G23620	0.026633	0.187837	0.98332	AT5G25830	0.0350465	0.26472	0.459905
AT5G48820	0.326428	0.00611446	0.384944	AT1G28440	0.00537591	0.08302	1.92697	AT2G38995	0.0205065	0.125699	1.12051	AT3G44300	0.00381368	0.348108	0.706462	AT4G23640	0.00320453	0.183685	1.66414	AT5G25880	0.0389761	0.0574621	0.580857
AT1G11160	0.152103	0.00280139	0.387034	AT1G28570	0.00684079	0.335358	1.24478	AT2G39020	0.00510106	0.383915	1.73192	AT3G44340	0.0246863	0.10056	1.9352	AT4G23750	0.00361456	0.36843	0.798947	AT5G25900	0.0306695	0.0308334	1.37497
AT1G17380	0.315857	0.00507689	0.387034	AT1G28580	0.0276805	0.126723	1.62067	AT2G39220	0.0111888	0.236444	1.36057	AT3G44370	0.0121345	0.200632	0.957717	AT4G23840	0.00207207	0.369293	0.798139	AT5G25980	0.0077154	0.103762	3.15573
AT3G09490	0.722571	0.0037684	0.387034	AT1G28600	0.0209454	0.228165	2.02119	AT2G39230	0.00742316	0.196428	0.151768	AT3G44380	0.0195192	0.127674	0.880551	AT4G23920	0.00773715	0.168179	0.942296	AT5G26000	0.00260284	0.941889	3.39515
AT3G26440	0.147922	0.00738646	0.387034	AT1G28670	0.0474114	0.214699	1.45243	AT2G39240	0.0194254	0.639741	0.0860037	AT3G44400	0.0180067	1.08225	0.903394	AT4G23940	0.0013938	0.677332	1.64126	AT5G26160	0.069486	0.608464	0.800566
AT1G11190	0.306518	0.00466573	0.389113	AT1G28680	0.00762272	0.137165	1.53836	AT2G39310	0.00569194	0.172137	1.18192	AT3G44450	0.0426676	0.377653	1.29117	AT4G23990	0.00173201	0.68997	1.66204	AT5G26170	0.00837763	0.299688	0.557519
AT3G49950	0.34489	0.00635528	0.389113	AT1G29030	0.00493275	0.32182	0.948643	AT2G39380	0.0118928	0.240491	0.546098	AT3G44480	0.0166466	0.312093	1.74384	AT4G24000	0.00556383	0.110669	0.639516	AT5G26240	0.0471789	0.0244205	1.5922
AT4G28150	0.624843	0.00492568	0.389113	AT1G29340	0.00191931	0.313028	1.73173	AT2G39435	0.0131908	0.139854	0.795699	AT3G44600	0.0162992	0.0420991	1.47992	AT4G24050	0.022307	0.132894	0.541729	AT5G26660	0.0162621	0.230032	0.468643
AT5G47360	0.131505	0.0067218	0.389113	AT1G29370	0.00170466	0.308421	1.23273	AT2G39510	0.0296932	0.0400561	0.256501	AT3G44630	0.0359596	1.03919	1.72975	AT4G24190	0.00164048	0.985096	2.5915	AT5G26680	0.00308919	0.626562	0.789961
AT1G06160	0.385234	0.00492189	0.3912	AT1G29590	0.0704694	0.351439	0.242169	AT2G39750	0.0020763	0.602645	1.66082	AT3G44670	0.00722168	1.68408	1.65274	AT4G24270	0.00528379	0.201403	1.28461	AT5G26770	0.00779296	0.185858	0.848571
AT2G43040	0.0785806	0.00793216	0.3912	AT1G29600	0.0045811	1.61995	0.329052	AT2G39850	0.00342547	0.167869	1.69624	AT3G44713	0.057676	0.416343	0.0134692	AT4G24320	0.0065735	0.173128	0.0942964	AT5G26820	0.0407698	0.153846	1.70365
AT3G59550	0.276212	0.00669001	0.3912	AT1G29630	0.00195625	0.604353	0.459905	AT2G40120	0.0235467	0.0966444	0.610554	AT3G44730	0.0085809	0.239231	0.784981	AT4G24350	0.0105674	0.661844	1.59155	AT5G26830	0.027539	0.142501	1.82599
AT5G47440	0.709925	0.0178281	0.3912	AT1G29720	0.00600471	0.225208	1.71918	AT2G40140	0.00500377	0.143877	1.80664	AT3G44750	0.0167994	0.107527	1.357	AT4G24490	0.00215644	0.592538	1.27822	AT5G26850	0.0522047	0.148061	1.66359
AT1G62010	0.223836	0.0149601	0.393259	AT1G29730	0.00277405	0.495469	0.445558	AT2G40240	0.0247038	0.0502677	0.498724	AT3G44820	0.00431752	0.467479	1.1514	AT4G24610	0.00116616	0.329046	1.17482	AT5G26860	0.0310391	0.235667	1.5037
AT2G21770	0.255975	0.0078408	0.393259	AT1G29750	0.0136676	0.270049	1.23865	AT2G40400	0.00351574	0.348269	1.33119	AT3G44850	0.0314664	0.12834	1.06505	AT4G24670	0.00631297	0.316659	0.767942	AT5G26910	0.0130944	0.113551	1.25281
AT5G01180	0.352753	0.00224435	0.393259	AT1G29760	0.0466804	0.155712	1.08012	AT2G40420	0.0107352	0.197637	1.12512	AT3G44860	0.0600718	0.0853647	1.04118	AT4G24730	0.00311227	0.639097	0.957717	AT5G26920	0.0046861	0.508569	1.31077
AT1G62670	0.190816	0.00715716	0.395309	AT1G29790	0.0379176	0.0297649	1.49565	AT2G40460	0.00220169	1.05719	1.45743	AT3G44970	0.021093	0.332511	0.672116	AT4G24970	0.00610043	0.100779	1.01197	AT5G26960	0.0416181	0.162471	1.38073
AT5G17040	0.225995	0.0142142	0.395309	AT1G29800	0.0455994	0.173597	1.25762	AT2G40480	0.00846	0.39578	1.08934	AT3G44990	0.0409661	0.0390157	1.20315	AT4G25000	0.00322193	0.324219	0.485608	AT5G27060	0.00731127	0.54999	0.0775859
AT5G17350	0.0561046	0.0437827	0.395309	AT1G29820	0.0357001	0.138675	0.857145	AT2G40630	0.00289573	0.549194	0.898923	AT3G45010	0.03875	0.159863	1.4461	AT4G25150	0.0524707	0.244798	0.33379	AT5G27120	0.0197009	0.129588	1.47534
AT5G46680	0.275799	0.00660206	0.395309	AT1G29890	0.00763623	0.386824	1.49402	AT2G40660	0.0218212	0.328699	1.4006	AT3G45090	0.0034885	0.546329	1.33708	AT4G25170	0.0160145	0.0758097	1.60427	AT5G27220	0.00181796	1.58039	0.0942964
AT1G61930	0.042597	0.0505566	0.397349	AT1G29970	0.00890213	0.158375	1.62383	AT2G40700	0.00230999	0.622006	1.01494	AT3G45140	0.0314058	0.136521	2.86729	AT4G25180	0.00440961	0.64419	0.987004	AT5G27230	0.030715	0.535215	0.110354
AT4G03635	0.789773	0.0371152	0.397349	AT1G29980	0.0061295	0.732788	1.15747	AT2G40770	0.0016724	0.788614	1.29532	AT3G45230	0.00675491	0.789737	0.980131	AT4G25230	0.00451401	0.171873	1.61785	AT5G27240	0.00666462	0.834843	0.885214
AT4G17480	0.343561	0.00860345	0.397349	AT1G30010	0.0106703	0.112995	0.736428	AT2G40810	0.0039389	0.274849	0.864161	AT3G45260	0.014513	0.0652553	1.50815	AT4G25270	0.00516623	0.162404	0.821789	AT5G27270	0.0568619	0.221419	1.36979
AT5G42460	0.600348	0.00372818	0.397349	AT1G30120	0.00320839	0.34445	2.03115	AT2G40920	0.00300311	0.68458	1.19543	AT3G45290	0.00804729	0.108223	1.08054	AT4G25280	0.00586447	0.593802	0.838352	AT5G27280	0.0123587	0.171395	1.61798
AT1G65500	0.35251	0.076552	0.399379	AT1G30200	0.00354226	0.330816	1.48411	AT2G41010	0.0258948	0.22487	1.32617	AT3G45300	0.0067168	0.160614	1.47517	AT4G25290	0.00385096	0.167032	1.33942	AT5G27290	0.00372632	0.713387	1.39078
AT3G28890	0.674511	0.00186598	0.399379	AT1G30280	0.00311574	0.616033	1.16692	AT2G41080	0.00265248	0.288305	0.917778	AT3G45310	0.0233845	0.229696	1.45261	AT4G25300	0.0265461	0.293351	0.979598	AT5G27360	0.0179179	0.204397	0.698388
AT4G04810	0.345342	0.0316372	0.399379	AT1G30320	0.0028485	0.89765	1.13268	AT2G41100	0.0112237	0.33818	1.9491	AT3G45430	0.0328457	0.187066	0.18625	AT4G25320	0.00316447	0.353218	1.19348	AT5G27400	0.00688706	0.178277	0.981728
AT1G76780	0.574066	0.000800415	0.401418	AT1G30410	0.00276746	0.43598	1.43819	AT2G41150	0.0069879	0.154927	0.262095	AT3G45620	0.00266904	0.641368	1.62286	AT4G25350	0.00180059	0.330916	0.374327	AT5G27410	0.00280187	0.341302	1.41337
AT4G25810	0.243119	0.026396	0.401418	AT1G30420	0.000827136	1.10812	1.13567	AT2G41190	0.0025296	0.326371	0.843494	AT3G45630	0.00312277	0.27562	1.57898	AT4G25390	0.00659109	0.101473	1.05798	AT5G27420	0.0485072	0.207129	1.29039
AT3G05740	0.159588	0.00455226	0.403429	AT1G30440	0.00203961	0.326126	1.6606	AT2G41210	0.00185539	0.303527	0.666668	AT3G45680	0.065559	0.109552	0.291702	AT4G25440	0.00313852	0.657408	1.15104	AT5G27430	0.0399481	0.0673852	1.02322
AT5G47330	0.162471	0.00867606	0.403429	AT1G30460	0.00220057	0.316203	1.17551	AT2G41250	0.0139896	0.439318	1.1068	AT3G45750	0.0298616	0.577655	0.835386	AT4G25450	0.0131233	0.551902	1.74749	AT5G27460	0.00640194	0.134833	0.857851
AT1G12700	0.669426	0.0335106	0.405432	AT1G30470	0.00174097	0.309283	1.71164	AT2G41370	0.00532358	0.343239	0.913454	AT3G45830	0.00120309	0.814892	1.49711	AT4G25640	0.0655144	0.0131831	2.18935	AT5G27600	0.0221346	0.0850702	1.48462
AT1G65150	0.334712	0.0200203	0.405432	AT1G30510	0.00363952	0.632228	1.21572	AT2G41460	0.00900101	0.866772	0.949214	AT3G45850	0.00650276	0.0640539	1.64761	AT4G25660	0.00540465	0.31976	1.49337	AT5G27620	0.0421937	0.0965677	0.793252
AT3G14460	0.110788	0.0028169	0.405432	AT1G30520	0.00227369	1.06643	1.26708	AT2G41475	0.00687437	0.747164	1.42538	AT3G45890	0.0274421	0.141989	1.01934	AT4G25710	0.00589715	1.23421	0.964396	AT5G27630	0.00827776	0.0828889	0.575477
AT3G22470	0.706444	0.00283006	0.405432	AT1G30550	0.00960157	0.0992141	0.497109	AT2G41490	0.0029517	0.355541	1.1209	AT3G45900	0.0141131	0.179306	1.19867	AT4G25760	0.0317968	0.108459	0.415324	AT5G27640	0.00190625	0.310763	1.98925
AT3G48830	0.888705	0.00553036	0.405432	AT1G30570	0.00164978	0.625302	1.10119	AT2G41510	0.00466477	0.165634	0.454586	AT3G46090	0.0223079	0.492564	0.176178	AT4G25780	0.0340136	0.065492	0.532869	AT5G27650	0.00218898	0.994524	1.4544
AT3G50100	0.158296	0.0316623	0.405432	AT1G30610	0.0037054	0.764692	1.29635	AT2G41520	0.00117396	1.03494	1.24824	AT3G46100	0.00280136	0.346338	1.54898	AT4G25810	0.026396	0.243119	0.401418	AT5G27660	0.00993523	0.102812	0.63482
AT5G23980	0.0726505	0.0346398	0.405432	AT1G30640	0.00259741	0.296252	0.91901	AT2G41560	0.00368712	0.119285	1.99108	AT3G46110	0.0565914	0.210121	0.627683	AT4G25840	0.00423018	0.721159	0.989098	AT5G27680	0.00668197	0.379991	0.426901
AT2G15310	0.0369674	0.0575961	0.407425	AT1G30650	0.00306334	0.339335	0.326643	AT2G41670	0.00299715	1.6266	0.718311	AT3G46180	0.00391662	0.325559	0.667761	AT4G25870	0.0742443	0.0305979	1.02562	AT5G27690	0.00797519	0.312513	1.008
AT4G31020	0.33561	0.00905348	0.407425	AT1G30840	0.00339136	0.694633	0.0374663	AT2G41720	0.00475041	0.575608	1.44664	AT3G46290	0.00170768	0.307722	1.64624	AT4G25940	0.00475232	0.3051	1.57358	AT5G27730	0.00820291	0.116386	1.37946
AT5G07720	0.301219	0.00631513	0.407425	AT1G30900	0.0603611	0.0115018	0.998394	AT2G41740	0.0135923	0.166145	2.01316	AT3G46370	0.0125099	1.73757	0.776541	AT4G25960	0.0104491	0.188553	2.02821	AT5G27920	0.0165153	0.220888	0.814827
AT5G24390	0.304911	0.00541352	0.407425	AT1G30960	0.0126008	0.0801537	0.551852	AT2G41770	0.0141118	0.125303	1.40503	AT3G46740	0.0503376	0.0643322	2.11367	AT4G26090	0.00142358	1.04243	1.42	AT5G27930	0.0105214	0.114347	1.61871
AT3G07500	0.213116	0.0413374	0.409426	AT1G31070	0.0416739	0.0197264	1.26266	AT2G41830	0.00135113	0.317178	0.929312	AT3G46780	0.0206859	0.0890297	2.77714	AT4G26110	0.00786434	0.147919	1.73773	AT5G27950	0.00229618	0.932853	1.52716
AT3G11460	0.325603	0.00436338	0.411401	AT1G31150	0.00670046	0.192215	0.976923	AT2G42080	0.0161684	0.102964	0.752924	AT3G46790	0.0065391	0.202738	1.22431	AT4G26120	0.00210231	0.719439	0.531377	AT5G27970	0.00310361	0.350299	1.62274
AT4G13870	0.294577	0.0360172	0.411401	AT1G31160	0.00678992	0.715748	1.03182	AT2G42170	0.0133104	0.397221	0.540267	AT3G46920	0.0066872	0.1626	1.09551	AT4G26130	0.004724	0.986674	1.94235	AT5G27990	0.0190708	0.53912	1.08934
AT1G62914	0.552973	0.0319515	0.413367	AT1G31190	0.00737126	0.161583	1.6214	AT2G42230	0.00696218	0.113084	1.39898	AT3G46950	0.0267349	0.264494	0.419229	AT4G26150	0.0038058	0.331802	0.866937	AT5G28010	0.00786877	0.343862	0.356771
AT1G67710	0.32098	0.00263546	0.413367	AT1G31220	0.0172884	0.560595	0.93289	AT2G42270	0.000723708	2.15558	1.7143	AT3G46960	0.023893	0.174451	1.32352	AT4G26190	0.00930589	0.368608	1.54826	AT5G28030	0.00414508	0.66483	0.774838
AT3G11020	1.54557	0.00495571	0.413367	AT1G31230	0.034929	0.0574415	2.02167	AT2G42320	0.0069402	0.183429	1.55837	AT3G46970	0.00492108	0.106353	2.79499	AT4G26270	0.055548	0.0171116	1.45081	AT5G28040	0.0215015	0.148234	1.47003
AT1G61340	0.338759	0.0288075	0.415324	AT1G31240	0.0645893	0.354451	0.165897	AT2G42330	0.00595977	0.191877	1.08181	AT3G47010	0.0215934	0.241011	1.008	AT4G26288	0.00892628	0.673226	1.11391	AT5G28150	0.0112681	0.129113	0.902759
AT1G65985	0.649366	0.00298689	0.415324	AT1G31360	0.0749027	0.147163	0.945769	AT2G42370	0.00650474	0.737864	0.475511	AT3G47060	0.00173344	0.631492	1.41376	AT4G26300	0.0114759	0.131164	1.67846	AT5G28220	0.00799902	0.179667	1.00043
AT4G25760	0.108459	0.0317968	0.415324	AT1G31420	0.016102	0.0488049	2.12167	AT2G42540	0.00817988	0.41684	2.0643	AT3G47090	0.00135516	0.645307	0.625282	AT4G26310	0.0358122	0.289667	0.930511	AT5G28300	0.00490969	0.42342	1.58788
AT5G38610	0.707375	0.0170491	0.415324	AT1G31470	0.0755743	0.239724	0.751117	AT2G42890	0.00616108	0.259718	1.52882	AT3G47120	0.0162419	0.541985	0.917164	AT4G26520	0.00355612	0.35539	1.60389	AT5G28350	0.0108792	0.419245	1.41179
AT5G58690	0.103009	0.00734156	0.415324	AT1G31540	0.0181467	0.66438	1.68229	AT2G42910	0.0117274	0.11337	1.53137	AT3G47250	0.00672465	1.17904	1.82985	AT4G26600	0.00225631	0.282595	0.975308	AT5G28500	0.0249853	0.082143	2.25307
AT5G65570	0.873232	0.00200606	0.415324	AT1G31550	0.0506901	0.222048	1.39531	AT2G42920	0.0027278	0.560433	0.962734	AT3G47290	0.00511176	0.163058	1.47192	AT4G26630	0.00166675	0.355553	2.28874	AT5G28530	0.00827345	0.154291	0.806166
AT1G43650	0.493685	0.0108396	0.417272	AT1G31600	0.0576508	0.386553	1.19119	AT2G43010	0.00314573	0.327493	1.87488	AT3G47300	0.00632305	0.342762	0.791606	AT4G26850	0.00308135	0.649536	2.78142	AT5G28540	0.037523	0.0358959	2.51847
AT1G64300	0.126478	0.00507761	0.417272	AT1G31650	0.00527597	0.282232	1.38179	AT2G43040	0.00793216	0.0785806	0.3912	AT3G47340	0.00931583	0.0813987	0.345433	AT4G26860	0.0100267	0.188041	1.51286	AT5G28770	0.0398966	0.320896	0.806166
AT4G03440	0.325093	0.00182253	0.417272	AT1G31690	0.0195635	0.297067	1.95405	AT2G43050	0.0230704	0.352577	0.508301	AT3G47360	0.0134376	0.319199	0.456366	AT4G26940	0.0134607	0.0810292	1.66995	AT5G28910	0.0211852	0.14904	0.561733
AT5G61940	0.665399	0.0190768	0.417272	AT1G31710	0.0505822	0.187364	1.37282	AT2G43180	0.00552486	0.168695	1.19478	AT3G47380	0.0578104	0.0375011	0.798947	AT4G26960	0.0230329	0.786706	0.384944	AT5G28919	0.0245401	0.328582	1.60566
AT1G44890	0.11174	0.0708397	0.419229	AT1G31730	0.00293404	0.320082	1.89049	AT2G43240	0.0140831	0.229252	0.854306	AT3G47400	0.00430527	0.353353	0.262095	AT4G26970	0.030278	0.0885261	2.25236	AT5G33280	0.0100389	0.058892	1.55696
AT1G63855	0.402091	0.0779671	0.419229	AT1G31760	0.0445341	0.373171	0.2243	AT2G43260	0.00312163	1.02595	0.879205	AT3G47420	0.00719378	0.242145	1.56048	AT4G26990	0.0103513	0.941874	0.891141	AT5G33300	0.0208863	0.604947	0.331427
AT2G17140	0.224655	0.00675217	0.419229	AT1G31830	0.0341933	0.0535073	1.33071	AT2G43410	0.00155334	0.312846	1.65848	AT3G47430	0.012045	0.486868	1.34887	AT4G27010	0.00332967	0.485863	1.03559	AT5G34930	0.02263	0.217726	1.03699
AT3G46950	0.264494	0.0267349	0.419229	AT1G31840	0.0447251	0.537897	0.0512297	AT2G43420	0.00467832	0.170548	1.23154	AT3G47450	0.0121264	0.0651131	1.51004	AT4G27050	0.00709485	1.07287	1.03699	AT5G34940	0.00504665	0.327801	0.73736
AT5G02070	0.0542204	0.0270201	0.42116	AT1G31850	0.0634482	0.0865483	1.88555	AT2G43490	0.00647576	0.262114	1.08726	AT3G47460	0.0381369	0.253731	0.883888	AT4G27060	0.0142113	0.18663	1.48043	AT5G35170	0.00229255	0.328838	2.15537
AT5G66350	1.87379	0.00425179	0.42116	AT1G31920	0.00463957	0.155637	1.02849	AT2G43500	0.00155972	0.583437	1.48328	AT3G47500	0.0491707	0.431551	1.8931	AT4G27070	0.030394	0.0937776	1.20379	AT5G35180	0.00167869	0.649242	1.92817
AT5G56370	0.660031	0.00319612	0.423082	AT1G31930	0.0497735	0.0907324	1.5267	AT2G43650	0.00225716	0.876711	1.48893	AT3G47670	0.00470993	0.691997	1.33638	AT4G27240	0.0279273	0.143476	1.0237	AT5G35210	0.0022818	0.346105	1.95687
AT1G56690	0.821251	0.00220619	0.423082	AT1G32050	0.0265122	0.067305	1.89225	AT2G43710	0.0033101	0.67231	2.16488	AT3G47690	0.00977883	0.164547	0.432585	AT4G27340	0.00435278	0.164625	1.23481	AT5G35360	0.0692785	0.245543	2.07415
AT1G11420	0.308957	0.00234001	0.424996	AT1G32090	0.00740945	0.0719963	1.32521	AT2G44230	0.019077	0.504888	1.37303	AT3G47700	0.00326537	0.521121	0.896344	AT4G27370	0.0268657	0.483262	0.470381	AT5G35370	0.0060593	0.0846582	1.29454
AT1G23380	0.107006	0.0262299	0.424996	AT1G32100	0.00813783	0.174765	0.731734	AT2G44260	0.0136083	0.228768	0.974231	AT3G48190	0.000746251	0.605607	1.5021	AT4G27410	0.00900437	0.154732	0.785814	AT5G35450	0.00357597	0.660162	1.27173
AT1G69790	0.299433	0.0159142	0.424996	AT1G32120	0.0171481	0.429208	0.980131	AT2G44270	0.0164692	0.0733612	0.923886	AT3G48260	0.040135	0.118192	0.0466902	AT4G27430	0.00263585	0.157221	2.02026	AT5G35570	0.00227531	0.292404	1.31596
AT4G23160	0.377896	0.0178522	0.424996	AT1G32160	0.0173038	0.0667851	1.7983	AT2G44280	0.0237765	0.2023	0.72025	AT3G48280	0.00269217	0.677513	0.698388	AT4G27500	0.00219638	0.660521	2.2241	AT5G35590	0.0215541	0.084603	1.77841
AT4G23240	0.2963	0.00414857	0.424996	AT1G32170	0.00822484	0.155146	0.270376	AT2G44410	0.0111377	0.185897	1.46969	AT3G48290	0.0078236	0.334017	0.129658	AT4G27600	0.00542178	0.176999	2.05507	AT5G36160	0.0410071	0.0248164	1.86151
AT5G07730	0.724141	0.00476293	0.424996	AT1G32220	0.0551965	0.110416	1.66929	AT2G44430	0.0133968	0.386065	1.38808	AT3G48350	0.00375434	0.646827	0.961625	AT4G27710	0.0571366	0.135449	1.43707	AT5G36220	0.00253055	0.356203	1.43315
AT1G77410	0.317345	0.0033994	0.426901	AT1G32230	0.0145399	0.0509643	2.30372	AT2G44440	0.0241212	0.0837727	0.881219	AT3G48360	0.00362294	0.338859	0.759169	AT4G27720	0.0211402	0.095152	1.68334	AT5G36890	0.00587192	0.151067	1.28435
AT2G32630	0.342497	0.0302827	0.426901	AT1G32240	0.00352337	0.322977	0.93526	AT2G44630	0.003535	0.340096	0.0602066	AT3G48390	0.00211883	0.331077	0.227347	AT4G27730	0.0635218	0.0193273	0.91901	AT5G36940	0.00653473	0.224355	1.5102
AT3G04000	0.166011	0.0410196	0.426901	AT1G32260	0.00638749	0.349437	1.01983	AT2G44700	0.0136097	0.575147	0.0818152	AT3G48410	0.0138607	0.251278	0.788303	AT4G27740	0.0544125	0.0772288	0.970979	AT5G36950	0.00237865	0.314614	0.996857
AT3G09780	0.150318	0.0242314	0.426901	AT1G32340	0.0216471	0.137046	1.26042	AT2G44710	0.00529896	0.406762	1.59699	AT3G48460	0.0350975	0.201923	1.35069	AT4G27820	0.0054641	0.642973	1.52122	AT5G37130	0.00761722	0.429308	1.52321
AT4G01510	3.58746	0.00435136	0.426901	AT1G32350	0.0155373	0.466286	0.151768	AT2G44730	0.0486682	0.143835	1.47347	AT3G48610	0.00253558	0.338739	1.36278	AT4G27830	0.00566359	0.151847	1.68838	AT5G37180	0.00764065	0.212535	0.230347
AT4G02390	0.249799	0.0264754	0.426901	AT1G32360	0.0527482	0.111642	1.41454	AT2G44790	0.0053946	1.33055	0.767942	AT3G48640	0.00759758	2.22068	0.158875	AT4G27860	0.00434134	0.504894	1.008	AT5G37190	0.00172142	1.70666	1.10878
AT5G03680	0.141932	0.00510764	0.426901	AT1G32410	0.0172828	0.191473	1.38453	AT2G44880	0.00553793	0.277608	0.0232113	AT3G48680	0.00416212	1.37341	1.59969	AT4G27870	0.0653066	0.422649	1.8327	AT5G37350	0.0173453	0.614974	1.34406
AT5G27680	0.379991	0.00668197	0.426901	AT1G32415	0.00383623	0.296389	0.495489	AT2G44930	0.00260247	0.331473	0.140854	AT3G48690	0.0216563	0.201308	2.09751	AT4G28080	0.00827593	0.424283	2.65463	AT5G37380	0.00306246	0.338331	1.15923
AT1G59510	2.19416	0.00699787	0.428815	AT1G33050	0.0121832	0.679367	1.52852	AT2G44980	0.00158193	0.316474	0.752924	AT3G48760	0.00286395	0.324085	1.72651	AT4G28100	0.0581609	0.0247747	1.32833	AT5G37410	0.0712218	0.310651	0.256501
AT1G21120	0.0402279	0.0290198	0.430704	AT1G33080	0.00725887	0.518064	0.873797	AT2G45050	0.0232868	0.150075	0.567285	AT3G48780	0.00537841	0.170087	1.50641	AT4G28150	0.00492568	0.624843	0.389113	AT5G37440	0.0125808	0.938887	0.106395
AT2G01390	0.504218	0.0320425	0.432585	AT1G33110	0.00950639	0.199006	1.70143	AT2G45100	0.0398895	0.392888	0.613038	AT3G48810	0.00459757	0.141243	0.550412	AT4G28160	0.0327121	0.387448	0.338496	AT5G37500	0.0131816	0.224602	0.592721
AT3G08970	0.324855	0.00237874	0.432585	AT1G33170	0.0124623	0.265926	1.35386	AT2G45150	0.00314855	1.63991	0.861367	AT3G48830	0.00553036	0.888705	0.405432	AT4G28220	0.0264012	0.0857481	1.304	AT5G37530	0.0407665	0.0947071	0.511456
AT3G47690	0.164547	0.00977883	0.432585	AT1G33240	0.00702997	0.2708	1.8872	AT2G45220	0.00245717	0.36188	0.532869	AT3G48970	0.0189061	0.169496	0.125871	AT4G28300	0.00950069	0.198637	2.11131	AT5G37540	0.0087285	0.11696	1.01346
AT4G22250	0.0648334	0.0320188	0.432585	AT1G33250	0.00537834	0.292937	1.36957	AT2G45270	0.0029565	0.30737	1.21261	AT3G49060	0.00172489	0.6325	1.313	AT4G28350	0.00200438	0.69001	1.05619	AT5G38010	0.0387709	0.375189	0.473808
AT4G38300	0.293362	0.0053139	0.432585	AT1G33350	0.00305031	0.510583	0.158875	AT2G45340	0.00165552	2.89081	1.57317	AT3G49080	0.0350847	0.111463	1.39202	AT4G28430	0.00533131	0.946501	0.18625	AT5G38070	0.00915248	1.38531	0.0860037
AT5G07810	0.616944	0.00430777	0.432585	AT1G33360	0.00655089	0.101295	1.09998	AT2G45350	0.00627599	0.117337	0.291702	AT3G49110	0.00755948	0.166305	1.68734	AT4G28470	0.00764972	0.129782	1.75436	AT5G38120	0.00681512	0.243305	0.286456
AT3G19440	0.29894	0.0221391	0.434457	AT1G33390	0.00115933	0.909352	1.19446	AT2G45400	0.0107724	0.114522	0.743839	AT3G49120	0.0336883	0.0393887	2.28087	AT4G28490	0.0708424	0.154336	1.72908	AT5G38340	0.00417913	0.656888	0.212001
AT3G25620	0.353239	0.00380567	0.434457	AT1G33400	0.00372863	0.433921	1.17788	AT2G45470	0.00266072	0.425781	2.4881	AT3G49142	0.00213402	0.885981	0.208844	AT4G28570	0.0041397	0.549998	1.56646	AT5G38380	0.0431293	0.0301373	1.00849
AT1G61470	0.401958	0.0156257	0.436338	AT1G33420	0.00386531	0.164629	1.05931	AT2G45540	0.00196325	0.14977	2.12389	AT3G49160	0.0602121	0.16471	0.947497	AT4G28630	0.0100473	0.064969	1.18492	AT5G38530	0.0118918	0.142835	1.46482
AT3G23010	0.293324	0.0188364	0.436338	AT1G33440	0.0459915	0.131489	0.611798	AT2G45570	0.0021979	1.26618	0.0327799	AT3G49180	0.0469444	0.108992	0.705462	AT4G28640	0.0244826	0.995709	0.851448	AT5G38565	0.0171246	0.335313	0.227347
AT1G62930	0.146819	0.0141901	0.438194	AT1G33560	0.00599293	0.990908	1.14816	AT2G45620	0.0019297	0.293365	1.85558	AT3G49210	0.0157095	0.163884	0.692221	AT4G28680	0.00501343	0.160861	0.483944	AT5G38590	0.0104532	0.818128	0.657801
AT3G26690	0.288687	0.00738374	0.438194	AT1G33590	0.0171697	0.287323	2.07006	AT2G45630	0.0563586	0.0729864	1.06549	AT3G49260	0.00549243	0.347082	1.65024	AT4G28690	0.00625031	0.633057	0.615519	AT5G38600	0.010228	0.301308	1.25367
AT5G42010	0.097298	0.0314257	0.438194	AT1G33600	0.0228463	0.169998	1.61453	AT2G45740	0.0176405	0.212111	2.02172	AT3G49360	0.010014	0.347616	1.14049	AT4G28700	0.00503444	0.178522	0.102399	AT5G38610	0.0170491	0.707375	0.415324
AT2G01918	0.100684	0.0231672	0.440043	AT1G33610	0.0387354	0.283622	0.741073	AT2G45870	0.00305348	0.363502	0.314478	AT3G49500	0.00117053	1.26268	1.47568	AT4G28706	0.0280514	0.187347	1.5152	AT5G38690	0.0523796	0.219818	0.887201
AT3G02010	0.0949461	0.00547358	0.440043	AT1G33770	0.0474929	0.0717026	0.0557605	AT2G45880	0.0101198	0.125629	1.19217	AT3G49530	0.00293531	0.640181	1.43165	AT4G28710	0.00250305	0.358286	1.64532	AT5G38710	0.00268264	1.06245	0.708463
AT4G00870	0.794239	0.0149856	0.440043	AT1G33790	0.00582967	0.400105	0.196066	AT2G45910	0.0200588	0.128397	1.47806	AT3G49590	0.00234598	0.897582	1.38808	AT4G28740	0.0077387	0.165608	1.59725	AT5G38730	0.00253723	0.283032	0.239224
AT5G20420	0.690756	0.00282894	0.440043	AT1G33811	0.00715858	0.337552	1.44372	AT2G45950	0.00416207	0.295053	1.05843	AT3G49600	0.00138855	0.871836	1.35879	AT4G28760	0.00149724	0.317627	1.64658	AT5G38780	0.0161358	0.424675	0.0280016
AT5G62730	0.19194	0.00408509	0.440043	AT1G33970	0.0472122	0.0593013	1.74126	AT2G45970	0.00243357	0.342819	1.56687	AT3G49640	0.0044252	0.297501	0.778245	AT4G29010	0.000247749	4.69208	2.15476	AT5G38830	0.022725	0.156029	1.55555
AT3G25440	0.0413534	0.0472632	0.441884	AT1G34010	0.0197943	0.228577	0.862066	AT2G46180	0.00195524	0.30771	1.3007	AT3G49670	0.00503474	0.270026	1.91747	AT4G29050	0.00201405	0.658368	0.942876	AT5G38840	0.0247978	0.474104	1.28934
AT4G16470	1.07582	0.00441052	0.441884	AT1G34020	0.00770655	0.174551	1.2491	AT2G46220	0.00617778	0.28916	1.51968	AT3G49680	0.00323457	0.333034	2.11402	AT4G29140	0.00419563	0.213334	1.21355	AT5G38850	0.00326243	3.25292	0.907825
AT5G46600	0.340986	0.00243408	0.441884	AT1G34060	0.0230406	0.264151	1.7453	AT2G46270	0.00385235	0.293353	1.04118	AT3G49710	0.00230805	1.25534	0.693261	AT4G29160	0.00574575	0.361563	1.95121	AT5G38940	0.0496238	0.0839873	0.336139
AT2G04430	0.298744	0.0407912	0.443717	AT1G34065	0.0133017	0.720528	0.571406	AT2G46310	0.00926199	0.162654	0.505136	AT3G49725	0.00457918	0.153655	0.959394	AT4G29210	0.00428802	0.161671	1.73371	AT5G39020	0.0146353	0.481712	1.13306
AT3G15750	0.552718	0.00776526	0.443717	AT1G34110	0.00571808	0.224679	1.32158	AT2G46430	0.00810508	0.0776981	1.57017	AT3G49730	0.00818321	0.158297	0.777398	AT4G29230	0.00297989	0.290051	0.319398	AT5G39030	0.00188978	1.12262	1.31523
AT4G05010	0.315591	0.0408906	0.443717	AT1G34130	0.00362312	0.167184	1.74904	AT2G46440	0.00567458	1.91973	1.75409	AT3G49800	0.00330049	0.619046	1.6732	AT4G29240	0.0303476	0.0328604	0.68702	AT5G39050	0.00258378	1.14175	1.20696
AT4G18750	0.208553	0.00482482	0.443717	AT1G34180	0.0057861	0.250543	0.110354	AT2G46450	0.0125573	0.217897	1.76244	AT3G49810	0.00719369	0.130652	1.09223	AT4G29250	0.0567719	0.196767	0.509888	AT5G39080	0.015364	0.402546	1.14122
AT5G65830	0.171072	0.0188406	0.443717	AT1G34200	0.0438713	0.245038	1.21261	AT2G46470	0.019038	0.270859	1.11935	AT3G49840	0.00868943	1.02081	0.570029	AT4G29260	0.0107868	0.321486	1.35945	AT5G39090	0.0261692	0.141891	0.750215
AT1G29730	0.495469	0.00277405	0.445558	AT1G34210	0.00210828	0.336813	1.38009	AT2G46490	0.0474138	0.0721308	1.5183	AT3G49900	0.0347922	0.125601	0.891794	AT4G29270	0.00522711	0.332612	0.218194	AT5G39350	0.0537832	0.267894	0.74658
AT1G66400	0.0591734	0.0447458	0.445558	AT1G34260	0.0186233	0.197062	1.59011	AT2G46520	0.00278332	0.16366	1.55991	AT3G49930	0.0148794	0.1322	0.314478	AT4G29380	0.000935733	0.313214	1.52655	AT5G39500	0.000947547	1.29087	1.57385
AT3G58590	0.304579	0.00192812	0.445558	AT1G34300	0.04139	0.169446	1.40981	AT2G46530	0.00232452	0.29992	1.25395	AT3G49940	0.0381575	0.0499959	0.516139	AT4G29490	0.00537182	0.516127	1.44391	AT5G39520	0.0212229	0.0947098	1.0169
AT1G16480	0.525056	0.00896536	0.447375	AT1G34340	0.0222538	0.152933	1.41883	AT2G46610	0.00615191	0.277337	0.946344	AT3G49950	0.00635528	0.34489	0.389113	AT4G29530	0.0123786	0.710554	0.324241	AT5G39530	0.0171146	0.108455	1.6016
AT5G20670	0.416178	0.00743654	0.447375	AT1G34355	0.00357495	0.592617	0.638349	AT2G46660	0.00232869	1.11259	0.647618	AT3G50050	0.00233499	0.584444	0.774838	AT4G29740	0.0195608	0.0463151	0.675357	AT5G39660	0.00870533	0.33716	0.924491
AT2G18193	0.112275	0.0299086	0.449185	AT1G34360	0.0310476	0.166524	0.877861	AT2G46700	0.00461228	0.321569	0.981728	AT3G50060	0.00529867	0.264752	1.41728	AT4G29750	0.00292197	0.933262	1.54682	AT5G39680	0.00220442	0.270836	0.0732783
AT3G54990	0.530756	0.00739779	0.449185	AT1G34420	0.020662	0.265533	0.839824	AT2G46830	0.00707873	0.101085	1.97939	AT3G50100	0.0316623	0.158296	0.405432	AT4G29780	0.00217913	1.18867	1.61043	AT5G39730	0.0182627	0.135393	1.43033
AT3G18320	0.776552	0.00829442	0.450988	AT1G34570	0.012797	0.845444	1.10119	AT2G47020	0.00336105	0.316506	0.744754	AT3G50110	0.00196709	1.83758	0.680698	AT4G29870	0.00431938	0.861759	1.3345	AT5G39785	0.0472475	0.379481	0.601734
AT3G63430	0.346062	0.00967709	0.450988	AT1G34580	0.0211195	0.0436391	0.529866	AT2G47090	0.00197221	0.283325	0.912206	AT3G50120	0.00519195	0.159747	0.541729	AT4G29900	0.00246025	0.169921	1.98321	AT5G39790	0.0759926	0.256679	0.841297
AT4G38650	0.657614	0.00239995	0.452783	AT1G34630	0.0209517	0.0905786	0.850732	AT2G47180	0.0112659	0.116329	1.11508	AT3G50140	0.0250852	0.0333198	0.0557605	AT4G29920	0.00671209	0.346614	0.501949	AT5G39840	0.0020395	1.06925	0.881219
AT5G25820	0.107842	0.00626465	0.452783	AT1G34750	0.0197149	0.0793525	1.2491	AT2G47240	0.0224247	0.0602875	2.13426	AT3G50210	0.0228	0.0602768	1.32928	AT4G29940	0.00369284	0.440814	1.11234	AT5G39960	0.00782961	0.34633	0.925704
AT5G64980	0.326236	0.00790023	0.452783	AT1G34760	0.0187715	0.354896	0.644163	AT2G47250	0.00785815	0.0760006	1.72315	AT3G50520	0.0451273	0.126271	1.11391	AT4G29950	0.0145537	0.142706	1.32521	AT5G39970	0.00392713	0.16338	0.0280016
AT1G62110	0.212551	0.0376905	0.454586	AT1G34780	0.0221253	0.55766	1.25846	AT2G47460	0.00758236	0.311599	0.0280016	AT3G50570	0.0254518	0.0967909	0.172778	AT4G30020	0.0314699	0.0347772	1.86907	AT5G39980	0.00629158	0.102271	0.936443
AT1G66620	0.259887	0.0613936	0.454586	AT1G35160	0.00493936	0.595147	1.88355	AT2G47485	0.0103302	0.59731	0.140854	AT3G50660	0.00298622	0.278455	0.900203	AT4G30250	0.00538391	0.156958	0.841297	AT5G40020	0.0104759	0.499401	0.0134692
AT2G41510	0.165634	0.00466477	0.454586	AT1G35180	0.00556481	1.056	0.273094	AT2G47570	0.0492922	0.212912	0.459905	AT3G50690	0.00375406	0.496727	1.73022	AT4G30350	0.00147684	0.970919	1.59763	AT5G40060	0.0412078	0.423868	1.26015
AT3G51340	0.449608	0.0360066	0.454586	AT1G35230	0.0128406	0.648381	1.13827	AT2G47590	0.0165401	0.186716	2.26628	AT3G50700	0.00313941	0.615325	1.04395	AT4G30480	0.00471925	0.343144	1.26349	AT5G40140	0.00702512	0.116676	0.830152
AT1G12775	1.2846	0.00566145	0.456366	AT1G35420	0.0109466	0.411082	1.70103	AT2G47680	0.00463899	0.594654	1.02562	AT3G50770	0.0286692	0.978834	0.875831	AT4G30520	0.00206326	0.332442	0.969886	AT5G40150	0.0460715	0.0572486	1.17482
AT1G56540	0.928012	0.0146531	0.456366	AT1G35470	0.00304832	0.612753	1.15068	AT2G47790	0.0104109	0.10856	1.22944	AT3G50820	0.00369892	0.374849	2.85721	AT4G30610	0.00279425	0.345541	0.98332	AT5G40160	0.0422852	0.237807	1.28302
AT1G65710	0.291222	0.00325192	0.456366	AT1G35510	0.00665935	0.360694	1.33825	AT2G47800	0.000817517	0.736269	2.10071	AT3G50830	0.0486937	0.0469539	1.68723	AT4G30700	0.0032908	0.34427	0.554695	AT5G40170	0.0339484	0.271596	1.60084
AT3G24900	0.708948	0.0278537	0.456366	AT1G35515	0.0154614	0.256669	1.40283	AT2G47820	0.00343627	0.477296	0.656683	AT3G50860	0.00769025	0.354765	0.997369	AT4G30825	0.011631	0.0392448	1.3841	AT5G40190	0.0342157	0.0682016	1.14779
AT3G47360	0.319199	0.0134376	0.456366	AT1G35530	0.000929635	1.04389	0.275795					AT3G50880	0.00469038	0.706536	1.16379	AT4G30860	0.00601362	0.287809	0.473808	AT5G40210	0.020882	0.0661603	0.158875
AT5G01200	0.176684	0.00958679	0.456366	AT1G35560	0.0412576	0.297456	1.22522					AT3G50900	0.0128489	0.89377	0.620428	AT4G30990	0.00245219	0.679501	1.49467	AT5G40230	0.00322276	1.16848	0.314478
AT5G66610	0.864178	0.00254309	0.456366	AT1G35620	0.0429983	0.274222	1.44244					AT3G50930	0.00937758	0.0821884	1.41021	AT4G31000	0.009479	0.907262	0.695315	AT5G40250	0.00886264	0.250883	1.20728
AT2G14830	0.152647	0.00628755	0.458139	AT1G35670	0.0661587	0.0131225	1.00549					AT3G50950	0.010446	0.388319	2.16313	AT4G31020	0.00905348	0.33561	0.407425	AT5G40300	0.0194658	0.17643	1.05395
AT4G14050	0.15386	0.0621037	0.458139	AT1G35780	0.0104326	0.433881	1.11076					AT3G50960	0.00623899	0.303416	0.751117	AT4G31570	0.00210398	0.737193	1.74503	AT5G40340	0.00990778	0.474463	1.66601
AT1G29630	0.604353	0.00195625	0.459905	AT1G35830	0.00809731	0.188049	0.301963					AT3G51000	0.00417792	0.328726	1.52776	AT4G31580	0.0177414	0.396433	1.73268	AT5G40370	0.0223614	0.574269	1.99382
AT1G61215	0.227954	0.0459785	0.459905	AT1G35910	0.00360239	0.335272	0.0183676					AT3G51040	0.00567525	0.341836	1.09957	AT4G31600	0.0111655	0.128448	0.957717	AT5G40380	0.0409516	0.13858	1.16344
AT2G47570	0.212912	0.0492922	0.459905	AT1G36050	0.00643365	0.158599	1.44646					AT3G51090	0.0496572	0.117503	0.523824	AT4G31620	0.00549656	1.50413	0.46343	AT5G40390	0.00669503	0.170943	1.47398
AT5G25830	0.26472	0.0350465	0.459905	AT1G36160	0.0341516	0.105263	2.44623					AT3G51110	0.0650224	0.679265	1.18057	AT4G31650	0.0522289	0.653863	1.12626	AT5G40405	0.0311498	0.131026	0.307025
AT1G50590	1.08692	0.00505068	0.46343	AT1G36180	0.00540075	0.378706	1.16484					AT3G51120	0.000963793	1.46394	1.60439	AT4G31670	0.00681346	0.203411	1.09755	AT5G40470	0.0192186	0.294059	0.728889
AT3G43790	0.135858	0.0222212	0.46343	AT1G36370	0.020259	0.0709605	1.43108					AT3G51240	0.0548718	0.0711683	2.22779	AT4G31780	0.00252483	0.32964	1.78314	AT5G40490	0.00252025	0.911931	1.35722
AT4G18290	0.0380569	0.032992	0.46343	AT1G36990	0.00470085	0.485736	1.30222					AT3G51250	0.045927	0.0414824	1.60147	AT4G31800	0.00442063	0.644675	0.859258	AT5G40550	0.0104038	0.153869	0.655561
AT4G31620	1.50413	0.00549656	0.46343	AT1G38131	0.0119136	0.18777	0.596608					AT3G51270	0.0188386	0.100236	1.41513	AT4G31805	0.0118903	0.108252	0.477208	AT5G40570	0.0128083	0.994132	0.478913
AT1G50180	0.31112	0.0168932	0.465175	AT1G41830	0.0120579	0.0687039	1.98231					AT3G51280	0.00326922	0.31127	0.894399	AT4G31820	0.00234298	0.664813	1.70786	AT5G40640	0.0520884	0.0736146	0.731734
AT2G31600	0.319016	0.00458653	0.465175	AT1G42430	0.012881	0.0805462	1.28355					AT3G51310	0.00169834	0.330818	1.65206	AT4G31840	0.0141999	0.181535	1.22673	AT5G40650	0.0168315	0.0901811	1.30752
AT3G14730	0.312365	0.00214612	0.465175	AT1G42440	0.0503533	0.126178	1.51644					AT3G51320	0.00268758	0.612045	0.684926	AT4G31890	0.00978961	0.0894856	0.820254	AT5G40690	0.0362424	0.402105	0.724112
AT3G52310	0.109512	0.0103393	0.465175	AT1G42470	0.00227965	0.149378	1.42767					AT3G51340	0.0360066	0.449608	0.454586	AT4G32000	0.0143649	0.310748	0.826373	AT5G40700	0.00906329	1.13256	0.376467
AT2G36730	0.605709	0.0028664	0.466912	AT1G42540	0.0057783	0.0822811	1.3228					AT3G51350	0.0142383	0.304236	0.110354	AT4G32010	0.00166491	0.345582	1.53272	AT5G40710	0.00569765	1.10202	0.543186
AT1G77310	3.26139	0.00146743	0.468643	AT1G42550	0.00500593	0.103663	2.05709					AT3G51440	0.00353922	0.682254	0.64068	AT4G32030	0.0051231	0.347092	1.27742	AT5G40720	0.0395551	0.204775	0.905931
AT2G02980	0.990275	0.00335169	0.468643	AT1G42960	0.00790299	0.336411	1.81013					AT3G51470	0.00377613	0.324239	0.738289	AT4G32120	0.00411957	0.306912	1.05709	AT5G40820	0.0013758	0.368261	0.704459
AT2G16720	0.454584	0.0187465	0.468643	AT1G42990	0.0196745	0.150132	1.6296					AT3G51550	0.0142368	0.0332774	2.31402	AT4G32200	0.00919393	0.611884	0.778245	AT5G40840	0.00435966	0.925888	0.267641
AT5G18475	0.30224	0.00284103	0.468643	AT1G43560	0.0151173	1.09291	1.60805					AT3G51620	0.010007	0.283554	1.43165	AT4G32350	0.00338266	0.738971	0.926306	AT5G40870	0.0590576	0.0158606	1.31621
AT5G26660	0.230032	0.0162621	0.468643	AT1G43620	0.00229115	0.310181	1.58286					AT3G51640	0.00366856	0.137752	1.21973	AT4G32410	0.00260397	0.155298	2.78206	AT5G40880	0.00595088	0.468294	0.864161
AT3G09405	0.603708	0.00352123	0.470381	AT1G43650	0.0108396	0.493685	0.417272					AT3G51710	0.0056824	0.163874	0.301963	AT4G32420	0.00318039	0.167253	1.67536	AT5G40890	0.038023	0.030992	1.59712
AT3G24715	1.31509	0.00143474	0.470381	AT1G43770	0.0275741	0.081828	0.673196					AT3G51720	0.00710219	0.150205	1.1631	AT4G32450	0.00528988	0.461332	0.509888	AT5G41040	0.00287614	0.340243	0.506721
AT4G01540	0.440409	0.0148129	0.470381	AT1G43800	0.0353776	0.137478	0.509888					AT3G51800	0.00483343	1.50324	1.84597	AT4G32551	0.00295354	0.456292	1.89264	AT5G41100	0.00225384	0.676281	1.07458
AT4G04790	0.385158	0.0334291	0.470381	AT1G43850	0.00164937	0.599573	1.87786					AT3G51850	0.0026222	0.317453	1.70626	AT4G32620	0.00282816	0.497503	1.66623	AT5G41120	0.00224424	1.11185	0.765333
AT4G27370	0.483262	0.0268657	0.470381	AT1G43980	0.00715059	0.0970642	0.0374663					AT3G51880	0.0400671	0.117338	1.74749	AT4G32640	0.00123063	0.334956	1.96495	AT5G41130	0.00181813	0.347767	0.729837
AT4G39010	1.08058	0.00445955	0.470381	AT1G44110	0.0242115	0.0380615	0.805372					AT3G51950	0.0053332	0.150861	2.17801	AT4G32660	0.00377094	0.284083	1.33521	AT5G41140	0.00122779	1.14629	1.6719
AT5G18290	0.297396	0.0194641	0.470381	AT1G44120	0.00122232	0.696012	0.801369					AT3G52290	0.00327738	0.310293	1.24478	AT4G32700	0.0018557	0.556756	0.921452	AT5G41160	0.00391883	0.624952	0.0134692
AT1G20230	0.14456	0.0237054	0.472098	AT1G44350	0.0139299	0.139619	1.04532					AT3G52310	0.0103393	0.109512	0.465175	AT4G32730	0.00153949	0.55677	1.18192	AT5G41180	0.00411574	0.485064	0.854306
AT3G03910	0.118639	0.0271658	0.472098	AT1G44446	0.0648165	0.0385597	1.97071					AT3G52520	0.0101888	0.327685	0.816387	AT4G32800	0.00640508	0.308831	1.05931	AT5G41370	0.00186281	0.30454	1.66082
AT5G03390	0.79178	0.0608227	0.472098	AT1G44770	0.0540092	0.0319532	1.5993					AT3G52570	0.0118782	0.340313	0.928114	AT4G32810	0.00228029	0.345299	0.278479	AT5G41400	0.0136882	0.192377	1.37668
AT2G20590	0.303155	0.0246489	0.473808	AT1G44780	0.025465	0.48338	0.853589					AT3G52670	0.00896212	0.482686	0.291702	AT4G32830	0.00462631	0.325339	0.668861	AT5G41460	0.00489762	0.527919	1.41159
AT4G30860	0.287809	0.00601362	0.473808	AT1G44790	0.0202255	0.684351	1.24362					AT3G52910	0.041246	0.0842316	1.01197	AT4G32850	0.00387862	0.290247	1.91679	AT5G41480	0.00249367	1.35361	0.955466
AT5G15010	0.123638	0.011786	0.473808	AT1G44800	0.0219866	0.232525	1.34221					AT3G52950	0.00539083	0.143263	1.26349	AT4G32920	0.00476625	0.19419	1.41356	AT5G41620	0.0273435	0.548965	0.778245
AT5G38010	0.375189	0.0387709	0.473808	AT1G44810	0.00514171	0.567659	1.32352					AT3G53030	0.00279503	0.291377	1.25196	AT4G32970	0.0155949	0.29025	0.845675	AT5G41650	0.0423873	0.281858	0.0280016
AT1G52750	0.178272	0.0288185	0.475511	AT1G44820	0.0267898	0.298389	1.41061					AT3G53090	0.0272924	0.291631	1.30044	AT4G32980	0.00317169	0.286789	1.35205	AT5G41670	0.00300098	0.29588	1.75436
AT2G06005	0.0857757	0.0147506	0.475511	AT1G44890	0.0708397	0.11174	0.419229					AT3G53100	0.0198573	0.13532	1.18889	AT4G33000	0.00549119	0.311583	1.09058	AT5G41680	0.0584851	0.234684	1.32713
AT2G42370	0.737864	0.00650474	0.475511	AT1G44900	0.0301007	0.088212	1.24507					AT3G53130	0.037992	0.0639226	1.41786	AT4G33200	0.00189792	0.450481	1.53077	AT5G41690	0.0101079	0.305166	0.286456
AT3G61360	0.246453	0.0232134	0.475511	AT1G45050	0.027025	0.100299	0.875154					AT3G53190	0.0330252	0.160163	1.67889	AT4G33220	0.00247582	0.345317	1.90964	AT5G41740	0.017731	0.77691	1.22764
AT3G22690	0.930128	0.00150312	0.477208	AT1G45130	0.00332545	0.403829	1.49337					AT3G53240	0.00141565	0.359473	1.2354	AT4G33300	0.0268898	0.228788	1.9004	AT5G41750	0.0371403	0.971668	1.01739
AT4G19810	0.535286	0.00670823	0.477208	AT1G45160	0.00501519	0.833095	1.66918					AT3G53260	0.0254481	0.0247275	2.26595	AT4G33400	0.00775908	0.0833837	1.15284	AT5G41760	0.00762118	0.173695	1.06329
AT4G31805	0.108252	0.0118903	0.477208	AT1G45191	0.0560686	0.101684	1.37967					AT3G53360	0.00380906	0.295608	0.350015	AT4G33470	0.00322297	0.648643	1.54523	AT5G41770	0.0323012	0.0192709	1.69726
AT5G06790	0.444608	0.0625852	0.477208	AT1G45201	0.00282028	0.328044	2.27642					AT3G53380	0.0481955	0.0808802	1.0421	AT4G33530	0.00308603	0.169232	1.8432	AT5G41790	0.00163504	1.03988	2.2607
AT5G46460	0.837282	0.00219458	0.477208	AT1G45207	0.00479925	0.33463	1.07842					AT3G53480	0.00100847	0.886491	0.0466902	AT4G33560	0.0606232	0.857879	0.594017	AT5G41870	0.0616406	0.118559	1.41337
AT3G10180	0.2074	0.0402492	0.478913	AT1G45231	0.00281335	0.565778	0.879205					AT3G53490	0.00589123	0.33691	0.514574	AT4G33700	0.00308663	0.342287	1.58432	AT5G41900	0.0135192	0.142576	1.10799
AT5G40570	0.994132	0.0128083	0.478913	AT1G45474	0.0147491	0.48469	1.95059					AT3G53540	0.00152776	0.618832	1.47586	AT4G33770	0.0196272	0.167433	0.620428	AT5G41920	0.00296283	0.385225	1.30526
AT5G44230	0.197954	0.0491965	0.478913	AT1G45545	0.0324007	0.224879	0.927514					AT3G53650	0.0287571	0.113323	0.66115	AT4G33905	0.00951722	0.186018	0.0983668	AT5G41980	0.0294467	0.380569	0.384944
AT1G11170	0.277257	0.00350975	0.480596	AT1G45976	0.00464317	0.284057	1.33237					AT3G53680	0.00638224	0.382628	0.654436	AT4G33985	0.00831322	0.3535	0.565907	AT5G42010	0.0314257	0.097298	0.438194
AT1G64580	0.573891	0.00286224	0.480596	AT1G46480	0.00547633	0.320886	0.359					AT3G53700	0.0747684	0.124097	1.41297	AT4G33990	0.00183033	0.284376	0.553276	AT5G42030	0.0167542	0.30194	1.63776
AT1G61065	0.267804	0.0303676	0.483944	AT1G47056	0.035319	0.165063	1.16658					AT3G53720	0.0105852	0.0508324	1.43315	AT4G34040	0.00666655	0.291524	1.64876	AT5G42090	0.0418093	0.0480867	2.08534
AT4G28680	0.160861	0.00501343	0.483944	AT1G47240	0.00501471	0.335637	1.27418					AT3G53810	0.0151249	0.185397	0.886541	AT4G34060	0.0141249	0.266193	0.196066	AT5G42140	0.00404207	0.0999938	1.29195
AT5G04700	0.0463718	0.042045	0.483944	AT1G47270	0.0516134	0.0693588	1.08223					AT3G53830	0.00270736	0.35339	1.13118	AT4G34070	0.0045133	0.309493	1.15569	AT5G42220	0.00309806	0.324644	1.76498
AT5G23380	0.20775	0.014036	0.483944	AT1G47290	0.00322243	0.308708	0.998904					AT3G53960	0.00431941	0.345494	1.25565	AT4G34110	0.00437625	0.160031	2.7567	AT5G42240	0.0404484	0.0217166	1.495
AT1G74590	0.823544	0.0066966	0.485608	AT1G47330	0.0110941	0.0740679	1.27255					AT3G54010	0.00650442	0.213547	1.68334	AT4G34120	0.00533633	0.714482	1.99154	AT5G42250	0.0274261	0.043733	1.18823
AT3G57720	0.312384	0.00782179	0.485608	AT1G47340	0.00269256	1.11121	0.710447					AT3G54050	0.0417302	0.0503014	2.81469	AT4G34131	0.00834723	0.110842	0.551852	AT5G42310	0.020422	0.181301	1.81342
AT4G25000	0.324219	0.00322193	0.485608	AT1G47420	0.0355264	0.255306	1.95558					AT3G54060	0.00307524	0.93788	0.0232113	AT4G34135	0.00277037	0.332163	1.4324	AT5G42350	0.00250568	0.309741	0.561733
AT4G40000	1.13636	0.00348288	0.485608	AT1G47500	0.0251728	0.195555	1.33638					AT3G54100	0.00626055	0.11156	1.19673	AT4G34138	0.00271544	0.336499	1.05931	AT5G42380	0.00779543	0.604171	0.492215
AT5G62230	0.111525	0.00413314	0.485608	AT1G47710	0.0377502	0.162365	1.47671					AT3G54120	0.012135	0.748993	0.666668	AT4G34140	0.00536792	0.46047	1.23124	AT5G42390	0.00775232	0.385605	2.31913
AT1G66345	0.304924	0.00262453	0.48728	AT1G47720	0.0167772	0.198557	0.505136					AT3G54150	0.0177529	0.382131	0.242169	AT4G34215	0.0255808	0.338287	1.60109	AT5G42400	0.00103722	1.75292	1.22034
AT1G76740	1.14615	0.000977663	0.48728	AT1G47750	0.0386479	0.0464498	0.966053					AT3G54220	0.00791481	0.0871231	1.53182	AT4G34220	0.0231394	0.284177	1.64335	AT5G42450	0.00771919	0.564372	0.137164
AT2G04860	0.262632	0.00696094	0.48728	AT1G47890	0.0211245	0.0944268	0.158875					AT3G54250	0.0185979	0.057909	0.862066	AT4G34250	0.00539456	0.335391	1.21105	AT5G42460	0.00372818	0.600348	0.397349
AT4G01730	0.128043	0.050661	0.48728	AT1G47900	0.0117957	0.071814	1.47244					AT3G54260	0.00327405	1.10578	0.829394	AT4G34570	0.00273103	0.275827	0.85996	AT5G42480	0.00168456	0.658001	1.59402
AT5G66600	0.767494	0.00260508	0.48728	AT1G47960	0.0451554	0.243956	1.00649					AT3G54270	0.0474326	0.041694	0.182928	AT4G34610	0.00267197	0.306664	1.3914	AT5G42650	0.0109772	0.15371	2.20554
AT2G36050	0.703898	0.00491875	0.488931	AT1G48000	0.0118163	0.151766	0.165897					AT3G54280	0.00686939	0.155946	1.71489	AT4G34640	0.00337545	0.63592	1.61217	AT5G42690	0.0499325	0.298216	0.304512
AT3G01710	0.119065	0.0276172	0.488931	AT1G48040	0.00696809	0.334087	0.733615					AT3G54460	0.0023631	1.03185	1.44464	AT4G34650	0.0196868	0.32911	0.605531	AT5G42720	0.0135445	0.157066	1.45027
AT3G27540	0.0552778	0.0571967	0.488931	AT1G48090	0.00227546	0.044932	2.20541					AT3G54500	0.00236138	0.535585	2.11414	AT4G34900	0.00203402	0.319976	1.32617	AT5G42790	0.00831328	0.611825	1.93248
AT4G37400	0.326919	0.00812607	0.488931	AT1G48110	0.00447809	0.30431	1.58683					AT3G54670	0.00117573	0.29687	1.53614	AT4G35000	0.00433347	0.366927	2.14178	AT5G42810	0.0543512	0.152561	1.15888
AT2G22680	0.442186	0.00638694	0.490576	AT1G48260	0.00638557	0.159678	0.599173					AT3G54740	0.00340502	0.576885	0.834643	AT4G35230	0.0118049	0.0709726	1.69253	AT5G42830	0.0191671	0.304322	0.189546
AT4G16745	0.187998	0.028778	0.490576	AT1G48280	0.00539734	0.427527	0.66004					AT3G54790	0.00181929	0.317908	1.47278	AT4G35335	0.00366422	0.349098	1.23982	AT5G42870	0.0168816	0.135475	1.52897
AT3G24515	0.303467	0.0715065	0.492215	AT1G48310	0.00397608	0.16612	0.865548					AT3G54950	0.00549522	0.331672	1.15888	AT4G35350	0.00375126	0.334439	1.03418	AT5G42880	0.00182161	0.322435	0.544651
AT5G17540	0.372099	0.00266885	0.492215	AT1G48370	0.00722443	0.257381	1.06109					AT3G54990	0.00739779	0.530756	0.449185	AT4G35380	0.000773455	0.338122	0.329052	AT5G42920	0.019986	0.353905	1.40343
AT5G42380	0.604171	0.00779543	0.492215	AT1G48480	0.00387304	0.357155	1.76454					AT3G55020	0.0165344	0.388725	1.88581	AT4G35560	0.00131847	0.634863	1.106	AT5G42940	0.00409809	0.308441	1.49025
AT5G51380	0.0333779	0.0525965	0.493862	AT1G48540	0.00407597	0.200329	1.667					AT3G55040	0.00881961	0.1752	1.62006	AT4G35680	0.0287003	0.797836	0.547541	AT5G42950	0.00164972	0.308718	1.93212
AT1G32415	0.296389	0.00383623	0.495489	AT1G48620	0.00252861	0.760988	1.90845					AT3G55050	0.00378734	0.297831	1.18192	AT4G35740	0.00195796	0.942752	0.73079	AT5G42960	0.0191179	0.109194	1.1964
AT3G02990	0.319335	0.00589696	0.495489	AT1G48635	0.0034724	0.632924	1.09592					AT3G55060	0.00444779	0.447862	0.575477	AT4G35780	0.00252114	0.302339	1.34589	AT5G43020	0.0195527	0.166764	1.21042
AT1G30550	0.0992141	0.00960157	0.497109	AT1G48760	0.00852861	0.291143	1.54898					AT3G55070	0.00308341	0.349383	1.34035	AT4G35850	0.00305521	0.326215	1.44446	AT5G43060	0.0216725	0.0871327	1.64727
AT2G13600	0.250884	0.00238621	0.498724	AT1G48840	0.0150577	0.136562	0.855016					AT3G55090	0.0231361	0.11184	0.230347	AT4G35870	0.00319019	0.172043	1.15569	AT5G43080	0.0426361	0.121922	0.29942
AT2G40240	0.0502677	0.0247038	0.498724	AT1G48850	0.0457895	0.0906607	1.83113					AT3G55120	0.00489802	0.383469	1.44537	AT4G35930	0.0461724	0.262875	0.672116	AT5G43100	0.0152807	0.0961729	1.61043
AT5G10620	0.170681	0.0411673	0.498724	AT1G48860	0.00891412	0.5516	1.72861					AT3G55130	0.0114317	0.266446	1.91258	AT4G35940	0.043452	0.314102	1.03087	AT5G43130	0.0115251	0.432037	1.63893
AT5G09690	0.235554	0.0309679	0.500333	AT1G48870	0.00250936	0.608644	0.151768					AT3G55320	0.00352118	0.184206	1.49451	AT4G36020	0.00423049	0.358628	1.51271	AT5G43140	0.0638283	0.083438	0.873797
AT1G49130	0.827932	0.00474297	0.501949	AT1G48920	0.00261214	0.893751	2.43813					AT3G55400	0.00515302	0.533193	1.60918	AT4G36050	0.042379	0.225829	0.922674	AT5G43190	0.00616069	0.368292	1.36057
AT4G29920	0.346614	0.00671209	0.501949	AT1G49000	0.0235139	0.507896	0.00346053					AT3G55410	0.00280456	0.152646	2.14408	AT4G36080	0.00276433	0.1262	1.63055	AT5G43310	0.036049	0.249638	1.59493
AT1G60700	0.660562	0.00609443	0.503546	AT1G49050	0.00645176	0.606349	1.34105					AT3G55480	0.0248602	0.185032	1.49025	AT4G36090	0.00563398	0.150553	1.33237	AT5G43320	0.0606394	0.0301374	1.79317
AT1G47720	0.198557	0.0167772	0.505136	AT1G49130	0.00474297	0.827932	0.501949					AT3G55500	0.0758435	0.0724018	1.30702	AT4G36120	0.0661561	0.493342	0.900842	AT5G43380	0.00881335	0.148533	0.155336
AT1G51890	0.194188	0.0330155	0.505136	AT1G49140	0.0272393	0.149497	1.69077					AT3G55510	0.00237018	0.621416	0.993771	AT4G36180	0.00217531	0.184885	1.56146	AT5G43400	0.036107	0.114757	0.786645
AT2G46310	0.162654	0.00926199	0.505136	AT1G49160	0.00258701	0.301283	0.218194					AT3G55710	0.03266	0.860681	0.779935	AT4G36190	0.00865755	0.422065	1.68786	AT5G43420	0.0214712	0.111024	0.561733
AT3G09660	0.317689	0.00178047	0.505136	AT1G49340	0.0021878	0.194121	1.86339					AT3G55760	0.00234003	0.327387	1.87732	AT4G36210	0.00641077	0.303148	1.98395	AT5G43440	0.0306816	0.266846	1.50593
AT5G59470	0.106808	0.0362695	0.505136	AT1G49360	0.00479692	0.330841	0.919622					AT3G55800	0.011462	0.423442	2.77408	AT4G36240	0.0214216	0.178626	1.10119	AT5G43460	0.0079815	0.749151	1.56921
AT1G09170	0.207001	0.0122458	0.506721	AT1G49430	0.0020211	0.330098	1.60262					AT3G55830	0.00425442	0.307047	1.58179	AT4G36380	0.0025399	0.334575	0.532869	AT5G43470	0.00420793	1.5115	2.13208
AT5G41040	0.340243	0.00287614	0.506721	AT1G49490	0.00151823	0.35414	0.844222					AT3G55840	0.0147384	0.337088	1.10958	AT4G36420	0.00739443	0.676686	1.16344	AT5G43560	0.0183792	0.158129	1.74612
AT2G43050	0.352577	0.0230704	0.508301	AT1G49540	0.00315321	0.336875	1.13381					AT3G55940	0.0112991	0.31807	0.60679	AT4G36470	0.0153007	0.309077	0.762701	AT5G43620	0.0319011	0.661948	0.729837
AT1G43800	0.137478	0.0353776	0.509888	AT1G49560	0.0045471	0.566185	0.818707					AT3G55950	0.0328448	0.0342451	0.792427	AT4G36520	0.00865859	0.226854	1.62972	AT5G43670	0.0657331	0.109929	1.2357
AT3G04010	0.164402	0.0165346	0.509888	AT1G49580	0.00216406	0.682634	1.2531					AT3G55970	0.0150542	0.325108	0.114311	AT4G36530	0.00359263	0.652168	1.69119	AT5G43710	0.00818923	0.621712	1.10958
AT4G04700	0.18344	0.0235345	0.509888	AT1G49600	0.00647563	0.150828	1.94229					AT3G55980	0.0049157	0.305845	1.79136	AT4G36570	0.0701134	0.452673	0.684926	AT5G43740	0.0300587	0.901933	1.24795
AT4G29250	0.196767	0.0567719	0.509888	AT1G49620	0.0157355	0.419443	0.367822					AT3G56060	0.0375561	0.141599	1.64899	AT4G36580	0.00669783	0.316135	0.653309	AT5G43745	0.0432619	0.216324	1.25846
AT4G32450	0.461332	0.00528988	0.509888	AT1G49630	0.0222273	0.252529	1.34313					AT3G56080	0.00376367	1.02741	1.31572	AT4G36690	0.00248348	0.919578	2.09949	AT5G43780	0.0548331	0.0741051	2.05758
AT1G05680	0.84632	0.00833822	0.511456	AT1G49650	0.00685412	0.352681	1.13753					AT3G56100	0.0368699	0.549726	0.537328	AT4G36710	0.0141929	0.0684439	1.08475	AT5G43810	0.0212941	0.102924	1.61118
AT5G05130	0.135545	0.00804489	0.511456	AT1G49660	0.0231066	0.313733	1.47483					AT3G56120	0.00657968	0.138427	0.958277	AT4G36750	0.0235853	0.140875	1.60313	AT5G43830	0.0330828	0.101265	2.01187
AT5G37530	0.0947071	0.0407665	0.511456	AT1G49670	0.022867	0.277856	1.6499					AT3G56140	0.00341775	0.355318	1.75784	AT4G36790	0.0135279	0.135331	1.06109	AT5G43850	0.0229373	0.101974	1.88667
AT5G57890	0.316185	0.00509096	0.511456	AT1G49710	0.00989351	0.447913	1.20917					AT3G56200	0.00267657	0.401748	1.22126	AT4G36830	0.00912158	0.169805	0.812486	AT5G43860	0.0364827	0.0784184	0.711436
AT1G62085	0.32735	0.0446825	0.513018	AT1G49840	0.00544372	0.165141	0.886541					AT3G56270	0.0155432	1.34551	0.810911	AT4G36860	0.0694859	0.0430604	1.22096	AT5G43870	0.0454034	0.0679474	1.36498
AT2G20635	0.317302	0.0026383	0.514574	AT1G49960	0.00743091	0.114865	0.889178					AT3G56360	0.0133065	0.275295	2.15248	AT4G36940	0.0101276	0.0772263	1.32737	AT5G43900	0.0391447	0.0441581	1.92273
AT2G37390	1.18169	0.0045722	0.514574	AT1G49970	0.00721694	0.157124	2.35979					AT3G56400	0.00482897	0.307533	1.87766	AT4G36945	0.00381507	0.819799	0.953769	AT5G43910	0.0482487	0.43833	0.789136
AT3G53490	0.33691	0.00589123	0.514574	AT1G49980	0.0322731	0.627235	1.16169					AT3G56410	0.000994305	0.838904	1.72093	AT4G37020	0.0421258	0.374242	0.86346	AT5G43920	0.00533676	0.472145	1.19608
AT4G19950	0.0991941	0.0146773	0.514574	AT1G49990	0.00678415	0.148413	0.63364					AT3G56430	0.00628874	0.161949	0.976387	AT4G37080	0.00227592	0.316287	1.44519	AT5G43930	0.00186389	0.937648	1.33942
AT5G03870	0.183457	0.0121031	0.514574	AT1G50110	0.00740894	0.169592	0.592721					AT3G56450	0.0133787	0.294521	0.682813	AT4G37110	0.0656644	0.33439	0.877187	AT5G43940	0.029143	0.0770183	2.48093
AT5G64870	0.666918	0.00278707	0.514574	AT1G50140	0.00491406	0.254958	1.43315					AT3G56470	0.00783817	0.302653	0.676428	AT4G37150	0.00564683	0.601521	0.0421028	AT5G43950	0.00282176	1.05773	1.02706
AT2G16050	0.320104	0.0113564	0.516139	AT1G50180	0.0168932	0.31112	0.465175					AT3G56590	0.00496676	0.19008	1.79177	AT4G37170	0.0168393	0.487672	0.28117	AT5G43960	0.00322698	0.298345	1.76138
AT2G21640	0.687779	0.0126123	0.516139	AT1G50200	0.00410853	0.106934	2.27051					AT3G56620	0.00328188	0.739346	0.799754	AT4G37250	0.0129212	0.138496	1.01543	AT5G43980	0.0324643	0.0433663	0.535838
AT3G05430	0.931269	0.00880935	0.516139	AT1G50240	0.00202753	0.49719	0.936443					AT3G56640	0.00338882	0.165992	0.911584	AT4G37270	0.00161869	0.67252	1.91339	AT5G43990	0.0016905	1.09172	0.912206
AT3G49940	0.0499959	0.0381575	0.516139	AT1G50260	0.00205931	0.31574	1.06197					AT3G56680	0.0162685	0.610934	1.68038	AT4G37280	0.00417318	0.333257	1.16449	AT5G44040	0.0230137	0.387807	0.934079
AT1G53025	0.873895	0.00272572	0.517684	AT1G50270	0.0631851	0.373376	0.801369					AT3G56690	0.00936135	0.69632	1.0914	AT4G37310	0.0242487	0.175718	1.69305	AT5G44050	0.0176072	0.219341	0.212001
AT3G59330	0.804067	0.0338942	0.517684	AT1G50280	0.0220751	0.592758	0.802972					AT3G56740	0.00398203	0.40088	0.986481	AT4G37320	0.016414	0.0579329	1.08726	AT5G44080	0.025315	0.228547	1.24967
AT3G20200	0.169709	0.0033758	0.519224	AT1G50300	0.0260404	0.0960677	1.22126					AT3G57060	0.000873176	1.47949	0.984374	AT4G37390	0.0384126	0.120504	0.196066	AT5G44100	0.0402464	0.0232883	1.64509
AT4G17440	0.68355	0.00610706	0.519224	AT1G50420	0.00838003	0.109987	1.13901					AT3G57120	0.0119431	0.32688	1.09346	AT4G37400	0.00812607	0.326919	0.488931	AT5G44160	0.00284989	0.671609	0.151768
AT1G67210	0.0574903	0.0362761	0.520759	AT1G50480	0.00213591	0.981597	2.3426					AT3G57180	0.0043274	0.305043	1.31052	AT4G37410	0.0725924	0.0923721	0.970431	AT5G44180	0.00337562	0.380736	1.83442
AT5G10900	0.934607	0.00234268	0.520759	AT1G50590	0.00505068	1.08692	0.46343					AT3G57200	0.00262416	0.657635	0.118199	AT4G37460	0.00315715	0.377197	1.73521	AT5G44190	0.006858	0.168724	2.0272
AT1G51370	0.652076	0.00312179	0.522288	AT1G50840	0.00274676	0.300987	1.64922					AT3G57240	0.00554466	0.602899	0.814827	AT4G37560	0.00302195	0.646919	1.6491	AT5G44200	0.06143	0.0815532	1.42231
AT2G30210	0.0588759	0.013479	0.522288	AT1G50890	0.00504842	0.106166	0.804576					AT3G57300	0.00442222	0.567247	1.70836	AT4G37610	0.00415683	0.558717	0.567285	AT5G44210	0.0125422	0.181834	0.275795
AT1G59590	0.0560717	0.0396694	0.523824	AT1G50970	0.0198462	0.455155	0.926908					AT3G57350	0.00331409	0.765136	1.10038	AT4G37760	0.00236672	0.367091	1.89918	AT5G44230	0.0491965	0.197954	0.478913
AT3G14610	0.665343	0.00261192	0.523824	AT1G51110	0.00356243	0.594628	1.66831					AT3G57430	0.0135091	0.540175	0.867627	AT4G37790	0.0097936	0.652842	1.22794	AT5G44240	0.0318356	0.046955	1.65353
AT3G51090	0.117503	0.0496572	0.523824	AT1G51170	0.00265657	1.81037	0.93289					AT3G57470	0.0193785	0.296422	1.54841	AT4G37870	0.00855251	0.0761348	2.55975	AT5G44250	0.0158909	0.354919	1.0835
AT5G57830	0.799801	0.00410313	0.523824	AT1G51340	0.00518252	0.166787	0.828641					AT3G57490	0.0298822	0.228531	1.06767	AT4G37880	0.048959	0.0691815	1.38954	AT5G44260	0.064801	0.0534011	0.289076
AT1G15080	0.109802	0.0719549	0.525343	AT1G51360	0.0173917	0.764408	0.898281					AT3G57520	0.00173847	0.330121	1.90593	AT4G38070	0.0236267	0.452081	0.66004	AT5G44290	0.0520703	0.0376449	1.7354
AT1G19940	0.279679	0.00296425	0.525343	AT1G51370	0.00312179	0.652076	0.522288					AT3G57540	0.00450419	0.334078	1.14924	AT4G38150	0.008939	0.329248	0.925704	AT5G44390	0.00250576	0.325624	0.2243
AT5G01320	0.150749	0.0191822	0.525343	AT1G51390	0.0511795	0.0314996	1.2896					AT3G57650	0.00311866	0.379461	1.68387	AT4G38170	0.00511303	0.315163	0.931107	AT5G44400	0.0024958	0.331436	1.48992
AT5G46350	0.196012	0.0341564	0.525343	AT1G51400	0.0124773	0.338854	2.52897					AT3G57710	0.0266233	0.0959191	1.04302	AT4G38250	0.00568453	0.184472	1.96179	AT5G44410	0.0128671	0.38601	1.15888
AT3G01970	0.534138	0.0144735	0.526856	AT1G51440	0.00870979	0.7217	0.803771					AT3G57720	0.00782179	0.312384	0.485608	AT4G38270	0.00196079	0.667617	1.28646	AT5G44480	0.0208946	0.0470981	0.0232113
AT1G34580	0.0436391	0.0211195	0.529866	AT1G51630	0.0466782	0.0899347	1.49937					AT3G57730	0.0334657	0.0772126	0.534356	AT4G38300	0.0053139	0.293362	0.432585	AT5G44490	0.00631912	4.45117	0.221258
AT1G77020	0.284231	0.00397888	0.529866	AT1G51640	0.00611933	0.109898	0.715377					AT3G57750	0.0158493	0.254185	0.850009	AT4G38340	0.00884897	0.279781	0.893751	AT5G44500	0.0368938	0.143794	0.943455
AT2G24190	0.268876	0.0515625	0.529866	AT1G51760	0.0261895	0.0378734	1.52458					AT3G57760	0.0274772	0.489806	0.172778	AT4G38350	0.00111433	1.20047	1.87113	AT5G44550	0.0178768	0.133137	0.591421
AT3G61190	0.0638766	0.0343364	0.529866	AT1G51790	0.00157506	0.948348	0.329052					AT3G57780	0.0042715	0.303645	1.34452	AT4G38380	0.0059052	0.144866	1.00297	AT5G44560	0.0454489	0.045657	0.726034
AT1G04540	0.244864	0.00903742	0.531377	AT1G51800	0.0282547	0.139782	0.270376					AT3G57860	0.00539597	0.34171	0.382845	AT4G38480	0.00325151	0.278575	0.576825	AT5G44580	0.0636932	0.714584	1.77509
AT4G02700	0.158336	0.0134451	0.531377	AT1G51805	0.00478306	0.103407	2.18077					AT3G57890	0.00207247	0.359265	1.79415	AT4G38600	0.00283471	0.0830129	2.35212	AT5G44635	0.00526583	0.098891	1.02225
AT4G26120	0.719439	0.00210231	0.531377	AT1G51890	0.0330155	0.194188	0.505136					AT3G57940	0.0026723	0.160369	1.05843	AT4G38620	0.0476027	0.0646895	1.22552	AT5G44670	0.0025628	0.334824	1.19995
AT1G05310	0.671625	0.00337966	0.532869	AT1G51940	0.0239376	0.197962	1.47551					AT3G57970	0.00427299	0.649396	0.864855	AT4G38650	0.00239995	0.657614	0.452783	AT5G44680	0.00698839	0.208346	1.44189
AT2G45220	0.36188	0.00245717	0.532869	AT1G51950	0.00558119	0.288812	1.20347					AT3G57980	0.00207343	0.683401	1.01296	AT4G38670	0.0175928	0.0928553	0.901486	AT5G44720	0.0322717	0.266467	1.76821
AT4G00980	0.387536	0.0616242	0.532869	AT1G51965	0.0678739	0.0550521	0.917164					AT3G58010	0.0210958	0.208898	1.35923	AT4G38690	0.00423252	0.329888	1.48711	AT5G44740	0.0574495	0.338362	0.719282
AT4G25780	0.065492	0.0340136	0.532869	AT1G52000	0.0440124	0.592453	1.83658					AT3G58050	0.0138501	0.410569	1.58762	AT4G38700	0.0309581	0.321707	0.270376	AT5G44780	0.00785923	0.771031	0.735495
AT4G36380	0.334575	0.0025399	0.532869	AT1G52030	0.0404384	0.276425	1.21011					AT3G58220	0.00753446	0.617898	1.08642	AT4G38710	0.0282825	0.137718	1.76428	AT5G44785	0.00600095	0.168202	1.19705
AT5G51440	0.347168	0.00617357	0.532869	AT1G52080	0.0455001	0.197821	0.666668					AT3G58270	0.0119525	0.650628	0.704459	AT4G38730	0.0362466	0.0764937	1.0553	AT5G44790	0.00912604	0.0982852	1.80257
AT3G57730	0.0772126	0.0334657	0.534356	AT1G52150	0.00318199	0.334383	1.63079					AT3G58430	0.0109264	0.180178	0.367822	AT4G38760	0.00435725	0.537926	1.73418	AT5G44800	0.00331208	0.377581	1.8757
AT5G15900	0.109353	0.0199087	0.534356	AT1G52200	0.0161325	0.139654	0.929312					AT3G58460	0.0172966	0.0624118	1.47055	AT4G38770	0.0197448	0.172676	3.3661	AT5G44820	0.0276475	0.289339	0.679637
AT5G23230	0.137034	0.0315332	0.534356	AT1G52240	0.0648699	0.459375	0.140854					AT3G58510	0.00207819	0.355573	1.73829	AT4G38780	0.00121939	0.612942	0.309524	AT5G44870	0.00216615	1.61672	1.45081
AT5G51370	0.295683	0.00327875	0.534356	AT1G52260	0.0584812	0.595014	0.760053					AT3G58530	0.010995	0.232428	1.10878	AT4G38890	0.0020249	0.313017	1.53421	AT5G44930	0.00793696	1.74437	1.0733
AT1G61560	0.0320915	0.0230703	0.535838	AT1G52290	0.0189499	0.45259	1.34658					AT3G58570	0.00211892	0.644793	1.74089	AT4G38930	0.00449024	0.308944	1.12512	AT5G44980	0.02401	0.479857	0.0232113
AT5G43980	0.0433663	0.0324643	0.535838	AT1G52320	0.0463658	0.04547	1.56466					AT3G58590	0.00192812	0.304579	0.445558	AT4G39010	0.00445955	1.08058	0.470381	AT5G45020	0.00431843	0.312041	0.712431
AT3G56100	0.549726	0.0368699	0.537328	AT1G52340	0.00482467	0.320698	1.24245					AT3G58600	0.00933694	0.155339	1.14416	AT4G39050	0.00132156	0.314368	1.77072	AT5G45030	0.0309827	0.0697013	1.48661
AT1G23050	0.132792	0.0666541	0.5388	AT1G52370	0.00468933	0.360021	1.22157					AT3G58650	0.00178738	0.589399	0.748405	AT4G39080	0.00483758	0.224755	2.36079	AT5G45050	0.0277185	0.434407	1.43183
AT1G70140	0.290994	0.0166801	0.5388	AT1G52380	0.00326061	0.606523	1.32809					AT3G58660	0.0036324	0.259419	1.51644	AT4G39180	0.00529629	0.294648	1.13679	AT5G45060	0.0156465	0.287011	1.49418
AT5G24200	0.480832	0.0457334	0.5388	AT1G52400	0.0265855	0.0670775	2.47447					AT3G58810	0.00318907	0.319673	0.215109	AT4G39210	0.0192386	0.0456217	1.85813	AT5G45100	0.0231505	0.130851	1.22096
AT1G11710	0.493696	0.00256538	0.540267	AT1G52420	0.008521	0.152772	1.66093					AT3G58900	0.0063387	0.293029	0.86624	AT4G39350	0.0129758	0.128805	2.15398	AT5G45160	0.0210515	0.126963	1.33568
AT2G42170	0.397221	0.0133104	0.540267	AT1G52450	0.00506955	0.24501	0.0732783					AT3G58940	0.0023737	0.588932	0.744754	AT4G39370	0.00274896	0.316379	0.586171	AT5G45170	0.0366389	0.0949836	1.51644
AT1G08300	0.378699	0.02428	0.541729	AT1G52510	0.00684065	0.172872	1.87482					AT3G59000	0.0389673	0.208194	0.654436	AT4G39600	0.00615797	1.05351	0.129658	AT5G45250	0.0125611	0.168543	1.47175
AT3G50120	0.159747	0.00519195	0.541729	AT1G52520	0.00410482	0.300928	0.760053					AT3G59020	0.00398892	0.107356	1.96539	AT4G39660	0.0028606	0.324584	1.54435	AT5G45260	0.0128482	0.550564	1.40723
AT4G24050	0.132894	0.022307	0.541729	AT1G52550	0.0616217	0.426244	0.66115					AT3G59030	0.00679965	0.273257	0.0183676	AT4G39730	0.0147485	0.167467	2.05793	AT5G45275	0.0222597	0.111758	1.04761
AT5G11310	0.369176	0.0251699	0.543186	AT1G52565	0.0355092	0.188306	0.296863					AT3G59040	0.0097611	0.226825	1.37967	AT4G39850	0.00291739	0.113323	1.92673	AT5G45280	0.0224373	0.366693	1.37711
AT5G40710	1.10202	0.00569765	0.543186	AT1G52620	0.0103896	0.441981	0.66004					AT3G59060	0.0156733	0.25348	1.93277	AT4G39860	0.0088308	0.16939	1.15104	AT5G45930	0.0367216	0.0560555	1.53732
AT3G62780	0.375642	0.00410283	0.544651	AT1G52720	0.0104138	0.759702	0.999413					AT3G59070	0.0281297	0.325096	0.125871	AT4G39950	0.0237812	0.0680076	1.7143	AT5G45940	0.0452315	0.398909	0.816387
AT5G42880	0.322435	0.00182161	0.544651	AT1G52750	0.0288185	0.178272	0.475511					AT3G59140	0.00361263	0.255762	1.56632	AT4G39952	0.0203005	0.396108	0.372175	AT5G45960	0.00360358	0.656423	0.165897
AT1G62680	0.250166	0.00304261	0.546098	AT1G52760	0.00423181	0.311675	1.55823					AT3G59150	0.00584307	0.144704	0.547541	AT4G39955	0.016778	0.0803209	1.02706	AT5G45990	0.00313393	0.5861	0.0421028
AT2G39380	0.240491	0.0118928	0.546098	AT1G52770	0.0132276	0.698962	0.798947					AT3G59330	0.0338942	0.804067	0.517684	AT4G39970	0.0122793	0.700498	1.84064	AT5G46050	0.00482032	0.468736	0.253677
AT5G07140	0.160859	0.00470367	0.546098	AT1G52780	0.0472415	0.121371	1.63753					AT3G59380	0.00391909	0.3537	1.34978	AT4G39980	0.0115467	0.212309	2.01212	AT5G46070	0.00560873	0.0758797	1.63975
AT2G14050	0.107744	0.0600719	0.547541	AT1G52800	0.0233854	0.442365	0.239224					AT3G59410	0.00117433	0.57901	1.30248	AT4G39990	0.0117022	0.171369	1.37303	AT5G46090	0.0189841	0.219381	0.2243
AT3G23330	0.0935136	0.00639276	0.547541	AT1G52930	0.00473647	0.282508	1.06373					AT3G59520	0.0250398	0.124249	0.833153	AT4G40000	0.00348288	1.13636	0.485608	AT5G46100	0.0166746	0.216286	0.372175
AT3G59150	0.144704	0.00584307	0.547541	AT1G52980	0.00238398	0.642224	1.65803					AT3G59550	0.00669001	0.276212	0.3912	AT4G40010	0.0164249	0.0758076	0.0557605	AT5G46110	0.00585785	0.189365	3.03662
AT3G61810	0.182292	0.00666581	0.547541	AT1G53025	0.00272572	0.873895	0.517684					AT3G59630	0.00922757	0.860436	1.04761					AT5G46150	0.0511571	0.049878	1.15032
AT4G35680	0.797836	0.0287003	0.547541	AT1G53040	0.00265675	0.302994	1.30222					AT3G59670	0.0030023	0.273806	1.03979					AT5G46180	0.00581531	0.318989	1.43652
AT1G23010	0.33585	0.0163143	0.548979	AT1G53050	0.00205046	0.306154	1.48528					AT3G59690	0.00262417	0.326096	0.749311					AT5G46190	0.013779	0.194896	1.31695
AT1G60930	0.421276	0.0186363	0.550412	AT1G53060	0.00503425	1.13633	0.122052					AT3G59700	0.00204686	0.982567	0.677497					AT5G46240	0.00917009	0.274466	1.03229
AT2G02955	0.24321	0.0219776	0.550412	AT1G53140	0.00171761	0.311762	0.683875					AT3G59750	0.0100603	0.650143	0.0232113					AT5G46250	0.0375913	0.567425	2.06702
AT2G21850	0.150076	0.00367286	0.550412	AT1G53165	0.00222903	0.277968	1.18558					AT3G59770	0.00328522	0.327756	1.79374					AT5G46260	0.0154889	0.601586	0.912206
AT3G14590	1.5157	0.00194794	0.550412	AT1G53180	0.0119688	0.101809	0.140854					AT3G59820	0.00371142	0.310016	1.4886					AT5G46270	0.0451166	0.588387	1.45636
AT3G48810	0.141243	0.00459757	0.550412	AT1G53210	0.00847768	0.184514	2.43025					AT3G59870	0.0139702	0.110756	1.18057					AT5G46350	0.0341564	0.196012	0.525343
AT1G30960	0.0801537	0.0126008	0.551852	AT1G53240	0.016216	0.0868828	2.30205					AT3G59940	0.00324786	0.652373	1.86997					AT5G46400	0.00140975	0.295914	1.09181
AT1G62260	0.103354	0.0478703	0.551852	AT1G53250	0.0154617	0.247669	0.570029					AT3G60030	0.00671974	0.0681888	1.86158					AT5G46420	0.00441578	0.301274	1.88429
AT4G01670	0.126249	0.0147368	0.551852	AT1G53300	0.0368681	0.04859	1.55441					AT3G60080	0.0219862	0.265932	1.35722					AT5G46460	0.00219458	0.837282	0.477208
AT4G34131	0.110842	0.00834723	0.551852	AT1G53345	0.0174542	0.231907	0.155336					AT3G60110	0.00212751	1.62235	0.973151					AT5G46470	0.00382704	1.09535	1.74043
AT1G11270	1.38762	0.00275224	0.553276	AT1G53350	0.00733268	0.24465	0.969886					AT3G60160	0.000878532	0.673979	1.06461					AT5G46550	0.0103777	0.243222	1.08809
AT4G33990	0.284376	0.00183033	0.553276	AT1G53390	0.00128575	0.916343	1.5102					AT3G60240	0.00474772	0.204402	2.27081					AT5G46580	0.00415183	0.146038	1.88015
AT2G37380	0.750726	0.00381296	0.554695	AT1G53430	0.00429507	0.540982	1.54566					AT3G60380	0.003532	0.51195	1.49206					AT5G46600	0.00243408	0.340986	0.441884
AT4G30700	0.34427	0.0032908	0.554695	AT1G53440	0.00129397	0.33156	1.699					AT3G60390	0.0110787	0.474795	0.946344					AT5G46620	0.0117664	0.472407	0.993771
AT5G67460	0.315672	0.0110101	0.554695	AT1G53520	0.00441463	0.716341	1.21293					AT3G60420	0.0263251	0.421323	1.35521					AT5G46630	0.0697256	0.0442563	1.71967
AT3G27200	0.249577	0.0668971	0.556109	AT1G53580	0.00959921	0.310568	1.68324					AT3G60440	0.00482926	0.311617	1.0914					AT5G46680	0.00660206	0.275799	0.395309
AT3G22410	0.195803	0.0118908	0.557519	AT1G53730	0.0515147	0.0493763	1.5507					AT3G60580	0.00512472	0.292319	0.114311					AT5G46710	0.0130103	0.294852	0.667761
AT5G05860	0.341267	0.00583513	0.557519	AT1G53770	0.00380223	1.03623	1.01395					AT3G60590	0.00274812	1.2916	1.27526					AT5G46720	0.00791298	0.318091	0.0732783
AT5G11920	0.314359	0.00253621	0.557519	AT1G53780	0.00229716	0.918597	1.73913					AT3G60680	0.0140866	0.0624013	0.610554					AT5G46760	0.00747353	0.0977541	1.91127
AT5G26170	0.299688	0.00837763	0.557519	AT1G53800	0.00952151	0.162698	1.62612					AT3G60690	0.00753727	0.352865	1.03323					AT5G46790	0.0243627	0.0829505	1.33732
AT5G61300	0.491581	0.00608146	0.557519	AT1G53830	0.00947294	0.158189	0.00346053					AT3G60720	0.00454761	0.357107	0.331427					AT5G46830	0.0232732	0.31438	0.162385
AT4G13650	0.536043	0.00148309	0.558936	AT1G53840	0.00429829	0.180258	1.9104					AT3G60900	0.00269038	0.839048	0.655561					AT5G46880	0.0135043	0.078908	1.07415
AT5G65140	0.0807156	0.0148169	0.558936	AT1G53920	0.057581	0.0411453	0.354531					AT3G61010	0.00269596	0.736638	1.54984					AT5G47010	0.00115289	0.299802	2.10324
AT1G04570	0.0401554	0.02032	0.560337	AT1G54000	0.0281607	0.084164	0.329052					AT3G61150	0.0115715	0.047669	1.59583					AT5G47020	0.00279182	0.112448	1.87536
AT3G15770	0.241538	0.0212727	0.560337	AT1G54030	0.0382522	0.215561	1.56797					AT3G61170	0.0060217	0.179785	0.155336					AT5G47050	0.00754516	0.629842	1.1209
AT4G14700	0.517781	0.00644488	0.560337	AT1G54150	0.00347148	0.335145	1.14996					AT3G61190	0.0343364	0.0638766	0.529866					AT5G47070	0.0102282	0.104717	1.08391
AT5G03360	0.435778	0.0325615	0.560337	AT1G54220	0.00242541	0.342654	1.29942					AT3G61250	0.0051381	0.278863	0.296863					AT5G47120	0.0161099	0.225152	1.80712
AT5G16230	0.0577327	0.0553807	0.560337	AT1G54350	0.0018153	0.351844	1.81561					AT3G61350	0.0157088	0.628583	0.752018					AT5G47220	0.00575992	0.313426	1.16623
AT3G23020	0.0605855	0.0322433	0.561733	AT1G54680	0.041796	0.451402	0.580857					AT3G61360	0.0232134	0.246453	0.475511					AT5G47230	0.017292	0.0870061	0.93467
AT3G62470	0.762355	0.00349697	0.561733	AT1G55040	0.00183879	0.543536	0.664473					AT3G61380	0.00200128	0.907841	0.871748					AT5G47240	0.0269112	0.132811	1.45743
AT5G28910	0.14904	0.0211852	0.561733	AT1G55310	0.0194369	0.162104	1.59583					AT3G61420	0.00244725	0.924705	1.13343					AT5G47250	0.0270897	0.222297	0.848571
AT5G42350	0.309741	0.00250568	0.561733	AT1G55320	0.0365677	0.2846	1.04164					AT3G61560	0.0050965	0.992874	0.977993					AT5G47330	0.00867606	0.162471	0.403429
AT5G43420	0.111024	0.0214712	0.561733	AT1G55450	0.0620244	0.0670066	1.80185					AT3G61570	0.00585679	0.527619	0.943455					AT5G47360	0.0067218	0.131505	0.389113
AT3G21260	0.336995	0.00568748	0.563125	AT1G55500	0.00246069	0.585402	1.51098					AT3G61590	0.00665011	0.161664	0.646463					AT5G47380	0.00225927	0.94278	0.862763
AT3G26500	0.114937	0.00829625	0.563125	AT1G55510	0.0217956	0.0557941	0.973691					AT3G61670	0.0198112	0.132434	1.33237					AT5G47390	0.0336955	0.036207	1.44955
AT3G09550	0.373761	0.00201997	0.564524	AT1G55530	0.00871855	0.140659	1.48844					AT3G61690	0.00235322	0.139011	1.70676					AT5G47430	0.00315046	0.311435	1.6118
AT4G03010	0.206147	0.00579139	0.564524	AT1G55610	0.00292915	0.414774	0.784981					AT3G61740	0.00861717	0.552392	1.13975					AT5G47440	0.0178281	0.709925	0.3912
AT1G26900	0.398257	0.00556676	0.565907	AT1G55690	0.00466647	0.29686	1.17414					AT3G61750	0.00321101	0.353433	0.890488					AT5G47455	0.00922725	0.912161	0.704459
AT1G62170	0.319972	0.00295389	0.565907	AT1G55730	0.0414538	0.118167	1.06767					AT3G61780	0.00114598	1.05246	1.39674					AT5G47460	0.0257177	0.644996	0.00847242
AT3G20860	0.169907	0.035752	0.565907	AT1G55740	0.0307213	0.143366	0.158875					AT3G61810	0.00666581	0.182292	0.547541					AT5G47480	0.00542706	0.188199	1.99506
AT4G01740	0.387312	0.0741079	0.565907	AT1G55810	0.00297463	0.317031	0.968796					AT3G61820	0.00237361	0.82152	1.99557					AT5G47490	0.00199007	0.653956	1.42615
AT4G15248	0.597648	0.0124562	0.565907	AT1G55820	0.00231595	1.33921	0.90908					AT3G61880	0.0097318	0.664868	1.00949					AT5G47550	0.0229452	0.159208	0.72025
AT4G33985	0.3535	0.00831322	0.565907	AT1G55850	0.00177171	1.04553	1.82141					AT3G61890	0.00659379	0.274812	1.21168					AT5G47660	0.0109009	0.100151	0.932296
AT5G02430	0.0858576	0.0231714	0.565907	AT1G55860	0.00277012	0.338653	2.23561					AT3G61960	0.00449844	0.310771	1.47636					AT5G47780	0.0311667	0.115842	1.83218
AT1G65250	0.498696	0.0713391	0.567285	AT1G55870	0.00378487	0.171956	0.93526					AT3G61990	0.00467527	0.326731	0.915927					AT5G47790	0.0365054	0.0998287	1.13567
AT2G45050	0.150075	0.0232868	0.567285	AT1G55890	0.00323446	2.108	1.17855					AT3G62000	0.0039366	0.317316	0.768816					AT5G47800	0.0240958	0.102858	1.07071
AT4G37610	0.558717	0.00415683	0.567285	AT1G55910	0.00755508	0.372567	1.47671					AT3G62030	0.00454735	0.613335	2.42025					AT5G47810	0.0409263	0.190771	0.981728
AT5G14350	0.304995	0.00592898	0.567285	AT1G55920	0.0266727	0.279311	1.27983					AT3G62090	0.00829573	0.428342	0.601734					AT5G47820	0.0168208	0.0231966	1.8782
AT1G74580	0.13161	0.00419686	0.568659	AT1G55930	0.00422408	0.159578	1.104					AT3G62150	0.00199742	0.347195	1.40383					AT5G47840	0.0139088	0.343037	1.87793
AT2G19930	0.26129	0.0343245	0.568659	AT1G55940	0.0363899	0.468714	0.218194					AT3G62160	0.00755659	0.60047	0.352279					AT5G47860	0.0432147	0.0969118	1.70916
AT5G05320	0.982493	0.00333559	0.568659	AT1G55960	0.0102293	0.107465	1.77739					AT3G62200	0.00916046	0.0691433	1.23718					AT5G47870	0.0407116	0.104686	1.28882
AT5G65530	0.645086	0.00300214	0.568659	AT1G55970	0.00519375	0.448807	1.09223					AT3G62300	0.00188731	0.323534	1.28461					AT5G47880	0.0254553	0.0385687	1.7597
AT1G53250	0.247669	0.0154617	0.570029	AT1G56020	0.0157528	0.31631	0.578181					AT3G62310	0.00193952	0.310415	1.62346					AT5G47910	0.0293219	0.065033	2.07919
AT3G49840	1.02081	0.00868943	0.570029	AT1G56140	0.00252975	0.171401	1.21603					AT3G62470	0.00349697	0.762355	0.561733					AT5G47970	0.00362915	0.311693	1.03323
AT4G02730	0.304359	0.00429562	0.570029	AT1G56150	0.0110899	0.378234	1.17585					AT3G62550	0.00789196	0.354094	1.97021					AT5G48180	0.0256553	0.100213	1.94421
AT5G13820	1.03797	0.00202927	0.570029	AT1G56230	0.00193198	0.894763	1.29557					AT3G62630	0.0104015	0.113264	1.40503					AT5G48230	0.00975183	0.114157	1.69243
AT5G15330	0.159667	0.0086802	0.570029	AT1G56290	0.0307711	0.211614	1.09551					AT3G62690	0.00923895	1.18298	0.893101					AT5G48310	0.0390908	0.2093	0.717338
AT1G34065	0.720528	0.0133017	0.571406	AT1G56300	0.0238489	0.497741	1.71518					AT3G62700	0.00860511	0.101195	2.35532					AT5G48320	0.00146107	1.55515	0.0689647
AT5G49610	0.0803641	0.0443835	0.571406	AT1G56310	0.00248005	0.29599	0.809337					AT3G62740	0.0620775	0.252536	0.114311					AT5G48330	0.0169588	0.412328	1.02658
AT2G29525	0.289534	0.00514618	0.572767	AT1G56430	0.00421006	0.64856	0.917164					AT3G62750	0.0206603	0.220856	1.83828					AT5G48360	0.00169124	0.674749	1.51922
AT4G00940	0.150483	0.00982421	0.572767	AT1G56460	0.0231639	0.139049	1.55013					AT3G62780	0.00410283	0.375642	0.544651					AT5G48370	0.0124714	0.0810226	1.2646
AT5G52630	0.138592	0.0104766	0.572767	AT1G56500	0.00763998	0.165514	1.97027					AT3G62860	0.0181102	0.218187	0.691188					AT5G48380	0.0289782	0.130086	1.88727
AT1G06620	0.507484	0.0191147	0.574124	AT1G56510	0.00861698	0.386396	1.47992					AT3G62900	0.00110115	1.56481	1.57113					AT5G48385	0.00239864	0.664363	2.1344
AT1G13780	0.297169	0.00639442	0.574124	AT1G56520	0.0292572	0.702109	1.09058					AT3G63000	0.00330074	0.324159	1.699					AT5G48400	0.00159248	0.637224	0.00847242
AT2G02060	0.0702036	0.0238666	0.574124	AT1G56540	0.0146531	0.928012	0.456366					AT3G63010	0.00389891	0.314278	1.08809					AT5G48450	0.033401	0.153327	0.72794
AT3G19300	0.337037	0.00199591	0.575477	AT1G56560	0.00229538	0.308778	1.32013					AT3G63060	0.014677	0.111957	0.110354					AT5G48460	0.0419455	0.0309385	1.26873
AT1G64690	0.296971	0.0053422	0.575477	AT1G56690	0.00220619	0.821251	0.423082					AT3G63070	0.00279058	0.539754	1.69971					AT5G48485	0.0265016	0.331319	1.41513
AT2G32340	1.15117	0.00615795	0.575477	AT1G57560	0.048233	0.535228	0.2243					AT3G63090	0.00320466	0.347323	0.678573					AT5G48490	0.0136871	0.319602	0.951498
AT3G55060	0.447862	0.00444779	0.575477	AT1G57630	0.0735944	0.423486	0.354531					AT3G63140	0.00636553	0.523526	2.62401					AT5G48540	0.0109418	1.06602	0.664473
AT5G17240	0.231042	0.0698348	0.575477	AT1G57720	0.0235002	0.0477775	2.27602					AT3G63180	0.00259055	1.61263	1.4816					AT5G48560	0.00282001	0.936109	0.338496
AT5G27630	0.0828889	0.00827776	0.575477	AT1G57770	0.0357687	0.186593	1.5648					AT3G63190	0.00478815	0.33975	1.97896					AT5G48580	0.0174845	0.307768	1.57317
AT3G26540	0.197511	0.00915972	0.576825	AT1G57790	0.0044178	0.273312	0.66004					AT3G63200	0.00339452	0.344121	1.53406					AT5G48590	0.0195284	0.199491	1.2862
AT4G00240	0.308798	0.0145164	0.576825	AT1G57820	0.0342398	0.0757195	1.33356					AT3G63210	0.00520965	0.645415	1.61564					AT5G48600	0.0173307	0.219772	1.12626
AT4G01990	0.120098	0.00753624	0.576825	AT1G57870	0.0162052	0.307162	1.54956					AT3G63240	0.0154781	0.103834	0.851448					AT5G48620	0.0126894	0.720092	1.99819
AT4G38480	0.278575	0.00325151	0.576825	AT1G57980	0.0163964	0.835641	0.93467					AT3G63250	0.00769169	0.353323	1.38725					AT5G48657	0.0616857	0.585535	0.755608
AT1G56020	0.31631	0.0157528	0.578181	AT1G58025	0.00926212	0.412733	1.26873					AT3G63300	0.00678866	0.703853	1.08475					AT5G48680	0.023457	0.299929	1.01494
AT4G21880	0.306474	0.00168651	0.578181	AT1G58030	0.0146532	0.240497	1.92883					AT3G63340	0.00297683	0.39524	1.60579					AT5G48730	0.00284834	0.29969	1.15605
AT1G19640	0.0791154	0.0286968	0.579521	AT1G58060	0.0396506	0.182801	1.35745					AT3G63370	0.00131674	1.60852	0.975308					AT5G48740	0.0217723	0.2724	0.0732783
AT1G54680	0.451402	0.041796	0.580857	AT1G58080	0.0344628	0.0621133	1.85658					AT3G63400	0.00236023	0.659822	1.67417					AT5G48790	0.0782722	0.149235	1.53465
AT2G30424	2.67463	0.0123119	0.580857	AT1G58100	0.0470945	0.196388	1.41238					AT3G63430	0.00967709	0.346062	0.450988					AT5G48820	0.00611446	0.326428	0.384944
AT5G25880	0.0574621	0.0389761	0.580857	AT1G58160	0.0550133	0.323921	0.0942964					AT3G63440	0.00215334	1.64217	1.25537					AT5G48960	0.0024683	0.301122	1.54711
AT5G52250	0.375348	0.00317613	0.580857	AT1G58180	0.0204595	0.219186	1.24391					AT3G63480	0.005696	0.500418	0.125871					AT5G49000	0.00792217	0.29329	0.586171
AT1G14040	0.167587	0.024275	0.582188	AT1G58210	0.00830375	0.351388	0.806166					AT3G63500	0.00126126	1.17905	1.97054					AT5G49060	0.0103356	0.111668	0.883888
AT1G28070	0.413	0.0242744	0.583527	AT1G58230	0.0083141	0.335107	1.66918					AT3G63510	0.0594922	0.683532	1.1879					AT5G49160	0.00709792	0.244033	1.50736
AT5G04330	0.20026	0.0329202	0.583527	AT1G58250	0.00278541	0.116463	1.74667					AT3G66652	0.00502067	0.0833144	0.902759					AT5G49215	0.00649005	0.148621	1.11819
AT3G01080	0.159432	0.00652975	0.584851	AT1G58280	0.0405106	0.248608	0.867627					AT3G66658	0.0583209	0.012616	1.23392					AT5G49220	0.00375322	0.277763	1.20411
AT1G23200	0.144041	0.0270689	0.586171	AT1G58350	0.0102539	0.10322	1.24245													AT5G49390	0.0031449	0.294779	0.172778
AT4G15850	0.54412	0.00480908	0.586171	AT1G58440	0.00493886	0.341634	1.40423													AT5G49470	0.00172934	0.302211	1.20885
AT4G39370	0.316379	0.00274896	0.586171	AT1G58470	0.035217	0.317108	0.604269													AT5G49520	0.00984599	0.457702	0.644163
AT5G49000	0.29329	0.00792217	0.586171	AT1G58602	0.0182364	0.801953	2.43392													AT5G49555	0.00920797	0.620394	1.5537
AT4G11640	0.108901	0.0744344	0.587486	AT1G59510	0.00699787	2.19416	0.428815													AT5G49560	0.00493338	0.986178	0.354531
AT1G80320	0.538546	0.00492061	0.590117	AT1G59560	0.00390581	1.358	0.644163													AT5G49580	0.00645738	0.0957444	1.33989
AT2G38420	0.623369	0.00310123	0.590117	AT1G59590	0.0396694	0.0560717	0.523824													AT5G49610	0.0443835	0.0803641	0.571406
AT5G07280	0.35469	0.00106848	0.590117	AT1G59610	0.0311748	0.049039	2.03059													AT5G49660	0.00276427	0.166532	1.62984
AT5G44550	0.133137	0.0178768	0.591421	AT1G59620	0.0223063	0.176775	1.20633													AT5G49665	0.0393593	0.118127	0.790785
AT5G63010	0.304469	0.00834995	0.591421	AT1G59640	0.0643192	0.440508	0.800566													AT5G49730	0.0355415	0.620939	1.86562
AT1G50110	0.169592	0.00740894	0.592721	AT1G59650	0.0175108	0.144644	0.884552													AT5G49830	0.00380915	0.411566	1.66048
AT4G10400	2.14807	0.00272301	0.592721	AT1G59660	0.0137829	0.665607	1.12435													AT5G49890	0.0213843	0.0583198	1.85259
AT5G37500	0.224602	0.0131816	0.592721	AT1G59700	0.0192232	0.287982	1.39919													AT5G49900	0.0536946	0.0796395	1.16658
AT4G33560	0.857879	0.0606232	0.594017	AT1G59740	0.0369288	0.0800928	0.887201													AT5G49910	0.00380192	0.161775	2.46215
AT4G15950	0.149547	0.0675379	0.595309	AT1G59750	0.0119842	0.106107	1.85266													AT5G49945	0.00288523	0.635158	1.19217
AT1G38131	0.18777	0.0119136	0.596608	AT1G59760	0.0187914	0.0920106	1.43502													AT5G49960	0.0242921	0.0447312	0.991182
AT3G24730	0.269156	0.00991508	0.596608	AT1G60390	0.054325	0.0903685	0.702439													AT5G50130	0.0633152	0.312384	0.755608
AT3G03320	0.391122	0.0227575	0.597893	AT1G60550	0.0124102	0.21051	1.66886													AT5G50150	0.00342479	0.302082	1.22734
AT5G23600	0.406572	0.0259157	0.597893	AT1G60610	0.0232658	0.590855	0.95036													AT5G50160	0.00359301	0.514286	1.75498
AT5G55900	0.307238	0.0137975	0.597893	AT1G60700	0.00609443	0.660562	0.503546													AT5G50200	0.00640653	0.330361	0.959394
AT1G48260	0.159678	0.00638557	0.599173	AT1G60710	0.0267399	0.206001	1.85473													AT5G50250	0.00494371	0.304915	1.74512
AT2G23300	0.181529	0.00324093	0.599173	AT1G60730	0.0537795	0.167127	1.24158													AT5G50280	0.00861337	0.441437	1.24128
AT4G07400	0.694853	0.0229744	0.599173	AT1G60790	0.0545727	0.105831	1.23894													AT5G50310	0.00224534	0.574431	1.46934
AT5G58580	0.473395	0.0319851	0.599173	AT1G60800	0.00619129	0.11468	1.8498													AT5G50390	0.00224023	0.53958	0.76968
AT1G74600	0.310451	0.00314763	0.601734	AT1G60810	0.0126933	0.0828857	1.24939													AT5G50450	0.00787741	0.168786	1.13567
AT3G62090	0.428342	0.00829573	0.601734	AT1G60850	0.00369562	0.31723	0.966602													AT5G50860	0.00246633	0.304125	1.304
AT5G39785	0.379481	0.0472475	0.601734	AT1G60890	0.00785548	0.0748102	1.29506													AT5G50950	0.0179218	0.0985339	2.02457
AT1G58470	0.317108	0.035217	0.604269	AT1G60930	0.0186363	0.421276	0.550412													AT5G50970	0.00290206	0.289566	0.904028
AT2G20710	0.202891	0.0264286	0.604269	AT1G60940	0.0380092	0.0324269	1.76612													AT5G51010	0.00835096	0.704276	1.7823
AT5G24318	0.260543	0.0429917	0.604269	AT1G61030	0.00166872	0.624658	1.08517													AT5G51050	0.00299758	0.296282	0.920843
AT1G21010	0.19432	0.0113818	0.605531	AT1G61065	0.0303676	0.267804	0.483944													AT5G51070	0.0166038	0.027838	2.5001
AT4G16970	0.791127	0.0321616	0.605531	AT1G61100	0.0053473	0.201156	1.61093													AT5G51080	0.00910965	0.147471	0.133443
AT4G34650	0.32911	0.0196868	0.605531	AT1G61150	0.00581231	0.620296	1.38641													AT5G51150	0.0025097	0.668266	1.12128
AT3G55940	0.31807	0.0112991	0.60679	AT1G61170	0.0275728	0.38637	0.939963													AT5G51350	0.00151591	0.325946	0.998394
AT4G15215	0.163532	0.001947	0.60679	AT1G61180	0.0115806	0.710023	1.33685													AT5G51370	0.00327875	0.295683	0.534356
AT5G59220	0.0599852	0.0200266	0.60679	AT1G61190	0.0218068	0.649911	1.94933													AT5G51380	0.0525965	0.0333779	0.493862
AT3G23880	0.338382	0.00362674	0.608055	AT1G61210	0.0139707	0.349107	1.55767													AT5G51440	0.00617357	0.347168	0.532869
AT3G21740	0.151159	0.00853957	0.609306	AT1G61215	0.0459785	0.227954	0.459905													AT5G51460	0.0110905	0.204731	1.05485
AT5G01630	0.161004	0.00474511	0.609306	AT1G61240	0.00719134	0.279745	0.898923													AT5G51540	0.0019099	0.328682	0.817935
AT2G40120	0.0966444	0.0235467	0.610554	AT1G61250	0.031511	0.0497554	1.8643													AT5G51600	0.0020292	0.609541	0.958836
AT3G60680	0.0624013	0.0140866	0.610554	AT1G61260	0.0265472	0.0470836	1.14233													AT5G51690	0.00275478	0.648312	1.34521
AT1G13790	0.0734418	0.00799203	0.611798	AT1G61310	0.0322169	0.500444	0.878533													AT5G51710	0.00428934	0.188671	1.08559
AT1G33440	0.131489	0.0459915	0.611798	AT1G61340	0.0288075	0.338759	0.415324													AT5G51730	0.0202946	0.49744	0.92328
AT2G45100	0.392888	0.0398895	0.613038	AT1G61400	0.003405	0.157275	0.233326													AT5G51770	0.0122267	0.167489	1.47755
AT5G02010	0.126289	0.0128046	0.613038	AT1G61420	0.00174535	0.311266	0.66004													AT5G51795	0.00464771	0.784224	0.110354
AT5G16190	0.0697501	0.0417465	0.613038	AT1G61460	0.0247291	0.306985	0.312008													AT5G51820	0.0543415	0.133269	2.08567
AT5G65207	0.19913	0.0276788	0.613038	AT1G61470	0.0156257	0.401958	0.436338													AT5G51890	0.00388448	0.364101	0.97585
AT4G12620	0.174315	0.00594251	0.614285	AT1G61500	0.0318019	0.382709	0.742914													AT5G51950	0.00220812	0.347352	0.0983668
AT4G18050	0.0334414	0.0224482	0.614285	AT1G61560	0.0230703	0.0320915	0.535838													AT5G52030	0.00279008	1.27298	1.13231
AT4G28690	0.633057	0.00625031	0.615519	AT1G61580	0.0386419	0.0860883	1.19348													AT5G52240	0.00602534	0.336933	1.78019
AT2G17570	0.336712	0.0444859	0.616749	AT1G61670	0.00248785	1.41884	1.32449													AT5G52250	0.00317613	0.375348	0.580857
AT1G13910	0.348847	0.00391091	0.617975	AT1G61680	0.00730272	0.850284	0.169351													AT5G52280	0.00162608	0.316584	1.37561
AT1G67420	0.327726	0.0167483	0.617975	AT1G61690	0.00803802	0.406307	1.45153													AT5G52310	0.00192975	0.321798	2.77373
AT4G13410	0.33592	0.0239863	0.617975	AT1G61730	0.0285899	0.250379	1.41474													AT5G52320	0.00273163	0.965938	1.69644
AT4G19890	0.169642	0.0416448	0.617975	AT1G61740	0.0251734	0.0410549	2.01851													AT5G52410	0.00397241	0.567167	1.04807
AT5G66640	0.902781	0.0307883	0.617975	AT1G61800	0.0319183	0.251948	1.45458													AT5G52420	0.0692531	0.0553282	1.48728
AT1G68730	1.20674	0.0171474	0.619198	AT1G61850	0.0149641	0.0218808	1.46847													AT5G52470	0.0170858	0.0853341	2.15111
AT1G76820	0.726968	0.0161989	0.620428	AT1G61870	0.027374	0.206345	1.14012													AT5G52520	0.0279058	0.0567839	1.70546
AT3G50900	0.89377	0.0128489	0.620428	AT1G61890	0.00466916	0.199676	1.61453													AT5G52560	0.00241425	0.290374	1.44555
AT4G08940	0.15972	0.021289	0.620428	AT1G61900	0.0531818	0.117236	1.35092													AT5G52630	0.0104766	0.138592	0.572767
AT4G33770	0.167433	0.0196272	0.620428	AT1G61930	0.0505566	0.042597	0.397349													AT5G52640	0.0104184	0.0588822	1.39243
AT1G67690	0.290231	0.0177423	0.621644	AT1G61980	0.0151137	0.156061	0.770543													AT5G52850	0.00384469	0.845826	0.665572
AT4G02660	0.722885	0.00275769	0.621644	AT1G61990	0.02246	0.605734	0.97585													AT5G52860	0.0188444	0.216726	0.718311
AT5G04070	0.410445	0.0412869	0.621644	AT1G62010	0.0149601	0.223836	0.393259													AT5G52870	0.0285627	0.54185	0.696339
AT1G62950	0.214221	0.00462615	0.622856	AT1G62020	0.00338792	0.106951	1.96051													AT5G52882	0.00181377	1.14136	1.56715
AT2G16750	0.735707	0.00955586	0.622856	AT1G62030	0.0485157	0.135568	0.921452													AT5G52930	0.0198717	0.307396	0.382845
AT3G29770	0.0348926	0.064386	0.622856	AT1G62040	0.0315842	0.210792	1.27037													AT5G52940	0.0158463	0.31882	0.0557605
AT1G72860	0.475702	0.00399095	0.624065	AT1G62050	0.0600119	0.0992161	1.08934													AT5G53010	0.00395443	0.424413	1.0668
AT4G21070	0.847744	0.00322176	0.624065	AT1G62085	0.0446825	0.32735	0.513018													AT5G53020	0.005849	0.105344	1.22974
AT1G17170	0.166236	0.059018	0.625282	AT1G62110	0.0376905	0.212551	0.454586													AT5G53210	0.0035564	0.3474	0.791606
AT1G62840	0.113089	0.0371524	0.625282	AT1G62120	0.00305528	0.666842	0.321826													AT5G53280	0.0282553	0.297494	1.06241
AT3G47090	0.645307	0.00135516	0.625282	AT1G62130	0.00136514	0.611847	0.807758													AT5G53360	0.0595146	0.524528	0.770543
AT3G18020	0.413031	0.00616064	0.626484	AT1G62170	0.00295389	0.319972	0.565907													AT5G53460	0.00125035	0.159244	2.42607
AT3G27330	0.507566	0.00289166	0.627683	AT1G62200	0.0128045	0.181037	1.41708													AT5G53470	0.00835345	0.154985	1.05843
AT3G46110	0.210121	0.0565914	0.627683	AT1G62260	0.0478703	0.103354	0.551852													AT5G53500	0.00188633	1.48506	1.47347
AT5G57565	0.252538	0.0116029	0.628879	AT1G62300	0.034548	0.0699567	1.24881													AT5G53550	0.0256179	0.147866	1.40902
AT2G29170	1.80066	0.0119472	0.630072	AT1G62330	0.0686406	0.088908	1.45153													AT5G53580	0.0038744	0.618365	1.54595
AT1G80570	0.119474	0.00791127	0.631271	AT1G62380	0.0206488	0.0634792	2.20037													AT5G53660	0.0603751	0.13447	0.324241
AT4G14580	0.149694	0.0212749	0.631271	AT1G62390	0.00206194	0.274514	1.98574													AT5G53750	0.0428537	0.0499601	0.855725
AT3G16450	0.210651	0.0564507	0.632457	AT1G62540	0.00969003	0.651174	1.2185													AT5G53810	0.00326317	1.8612	0.253677
AT1G03457	0.238051	0.0361179	0.632457	AT1G62560	0.0307459	0.132175	1.96682													AT5G53870	0.0349459	0.499266	0.899563
AT1G73310	0.665887	0.0152466	0.632457	AT1G62570	0.0346989	0.0545952	1.17754													AT5G53970	0.00328702	0.324905	1.56382
AT1G49990	0.148413	0.00678415	0.63364	AT1G62590	0.00767093	0.570018	0.340821													AT5G54090	0.0133899	0.350632	1.05079
AT4G22320	0.0873808	0.0705686	0.63482	AT1G62610	0.0288984	0.261449	1.07415													AT5G54140	0.0212711	0.189001	0.66004
AT5G27660	0.102812	0.00993523	0.63482	AT1G62630	0.0129319	1.22423	1.24245													AT5G54170	0.0205213	0.139549	1.49662
AT4G21400	0.219332	0.00569124	0.635996	AT1G62660	0.0377552	0.0527182	1.48211													AT5G54240	0.0197253	0.158783	0.0232113
AT5G13700	0.341173	0.00277898	0.635996	AT1G62670	0.00715716	0.190816	0.395309													AT5G54250	0.00936324	0.0692105	1.74227
AT3G19330	0.0764564	0.0300311	0.637179	AT1G62680	0.00304261	0.250166	0.546098													AT5G54280	0.00393886	0.175404	1.81755
AT1G34355	0.592617	0.00357495	0.638349	AT1G62700	0.00388628	0.278734	0.0421028													AT5G54300	0.0323848	0.128038	0.924491
AT1G23340	0.30197	0.0105788	0.639516	AT1G62770	0.0120137	0.187699	0.365638													AT5G54310	0.0316248	0.145201	1.86555
AT4G24000	0.110669	0.00556383	0.639516	AT1G62790	0.0309072	0.410701	1.44683													AT5G54380	0.00159016	0.325031	1.48445
AT5G66130	0.39713	0.00532667	0.639516	AT1G62800	0.00663039	0.497339	0.994801													AT5G54470	0.0410743	0.188338	0.693261
AT2G29940	0.0829679	0.00375542	0.64068	AT1G62810	0.0373369	0.122953	1.47517													AT5G54500	0.0114229	0.172064	1.88753
AT3G14070	0.352955	0.00398017	0.64068	AT1G62820	0.00917368	0.326791	1.18525													AT5G54520	0.0576968	0.140727	0.656683
AT3G51440	0.682254	0.00353922	0.64068	AT1G62830	0.013917	0.191677	1.12205													AT5G54630	0.0456133	0.175612	1.37668
AT1G67820	0.901212	0.00324982	0.643008	AT1G62840	0.0371524	0.113089	0.625282													AT5G54710	0.0108704	0.458987	1.38263
AT2G25300	0.197854	0.0721473	0.643008	AT1G62870	0.0455836	0.0487444	0.825608													AT5G54720	0.0106291	1.9309	0.901486
AT4G04180	0.288912	0.00244363	0.643008	AT1G62914	0.0319515	0.552973	0.413367													AT5G54780	0.0173424	0.0574554	0.689113
AT4G16570	0.161827	0.00376958	0.643008	AT1G62920	0.00541058	0.311233	0.196066													AT5G54830	0.00509408	0.0921879	1.25253
AT1G34760	0.354896	0.0187715	0.644163	AT1G62930	0.0141901	0.146819	0.438194													AT5G54840	0.028636	0.107796	0.831652
AT1G59560	1.358	0.00390581	0.644163	AT1G62950	0.00462615	0.214221	0.622856													AT5G54860	0.0276732	0.170026	1.1056
AT5G49520	0.457702	0.00984599	0.644163	AT1G62960	0.0045447	0.897441	1.6078													AT5G54870	0.00526435	0.156869	1.57602
AT5G65040	0.609163	0.0127117	0.644163	AT1G62970	0.00841798	0.426837	1.27119													AT5G54910	0.0039035	0.451822	0.944616
AT2G29090	0.174616	0.00535152	0.645314	AT1G62990	0.0471167	0.0324844	0.653309													AT5G54920	0.00269033	0.935779	1.02418
AT1G27170	0.431819	0.0101851	0.646463	AT1G63010	0.00897115	0.0713368	1.86193													AT5G54960	0.0176941	0.0796826	2.09338
AT3G61590	0.161664	0.00665011	0.646463	AT1G63020	0.0102755	0.258361	0.825608													AT5G55040	0.00461364	0.207026	1.6467
AT5G18360	0.222082	0.0244526	0.646463	AT1G63080	0.0128294	0.218324	0.256501													AT5G55050	0.00793349	0.43341	0.812486
AT2G46660	1.11259	0.00232869	0.647618	AT1G63090	0.0310563	0.0481438	1.1072													AT5G55070	0.0290041	0.201003	1.91593
AT5G03110	0.332782	0.00946734	0.647618	AT1G63100	0.032066	0.186728	0.904667													AT5G55180	0.0750206	0.0135399	1.43353
AT5G67190	0.164119	0.0147197	0.647618	AT1G63110	0.0533751	0.185431	1.25649													AT5G55200	0.00434315	0.683529	0.893101
AT2G38820	0.305359	0.00460374	0.64876	AT1G63120	0.0458658	0.124568	1.10839													AT5G55210	0.0151141	0.178981	1.44683
AT4G04500	0.149036	0.0603852	0.649899	AT1G63130	0.00479588	0.286608	0.785814													AT5G55230	0.00673265	0.10612	1.88931
AT2G27080	1.1973	0.00451137	0.652169	AT1G63150	0.00220845	5.09347	0.264865													AT5G55540	0.00193182	0.166837	1.39572
AT3G26115	0.356077	0.049017	0.652169	AT1G63170	0.0039818	0.282048	1.35655													AT5G55710	0.00597549	0.365391	1.68377
AT4G11530	0.34583	0.0269572	0.652169	AT1G63230	0.0419526	0.593782	0.215109													AT5G55740	0.0055427	0.4643	1.31523
AT4G15890	0.987101	0.00102535	0.652169	AT1G63300	0.00415588	0.203809	0.891141													AT5G55790	0.0129348	0.559187	0.920233
AT5G03780	0.300561	0.00344607	0.652169	AT1G63360	0.0588598	0.737818	1.55809													AT5G55840	0.0013038	0.87222	0.76968
AT1G62990	0.0324844	0.0471167	0.653309	AT1G63420	0.0122742	0.308624	1.18988													AT5G55900	0.0137975	0.307238	0.597893
AT4G36580	0.316135	0.00669783	0.653309	AT1G63430	0.00871321	0.215207	1.39613													AT5G56000	0.047119	0.0356167	1.55767
AT3G23740	0.301376	0.0025452	0.654436	AT1G63470	0.0451654	0.077535	1.21199													AT5G56040	0.00624101	0.139205	1.66809
AT3G26680	0.247313	0.0034769	0.654436	AT1G63480	0.00365458	1.35812	1.07629													AT5G56360	0.00215173	0.315125	1.6826
AT3G53680	0.382628	0.00638224	0.654436	AT1G63490	0.00273403	0.419921	1.25082													AT5G56370	0.00319612	0.660031	0.423082
AT3G59000	0.208194	0.0389673	0.654436	AT1G63530	0.0422439	0.698761	0.749311													AT5G56490	0.0113926	0.410059	0.363443
AT5G07080	0.420747	0.0311771	0.654436	AT1G63640	0.00411191	0.295721	1.20411													AT5G56500	0.0217827	0.10058	1.47874
AT3G60900	0.839048	0.00269038	0.655561	AT1G63670	0.0758596	0.151972	1.22248													AT5G56530	0.00352898	0.290603	1.0681
AT4G11000	1.05779	0.0357889	0.655561	AT1G63690	0.00665796	0.386815	1.75157													AT5G56550	0.00877364	2.01184	0.264865
AT5G24310	0.0559317	0.0249215	0.655561	AT1G63700	0.00321041	0.153906	1.65982													AT5G56660	0.011524	0.0898369	1.30019
AT5G40550	0.153869	0.0104038	0.655561	AT1G63710	0.00747146	0.114932	0.69736													AT5G56760	0.0236268	0.125135	1.7287
AT1G63990	0.624677	0.00366367	0.656683	AT1G63740	0.00143337	0.617863	0.896344													AT5G56790	0.00222643	0.288596	1.02658
AT2G47820	0.477296	0.00343627	0.656683	AT1G63750	0.00474989	0.745598	0.917164													AT5G56840	0.00558412	0.345322	1.26015
AT5G54520	0.140727	0.0576968	0.656683	AT1G63770	0.00406878	0.106904	2.32624													AT5G56870	0.00406749	0.293141	0.813267
AT1G27500	3.01927	0.000404569	0.657801	AT1G63855	0.0779671	0.402091	0.419229													AT5G56940	0.0564204	0.18275	1.34704
AT2G17525	0.591089	0.0023369	0.657801	AT1G63880	0.0312648	0.754721	1.65421													AT5G56980	0.00330551	0.727034	1.13455
AT4G13400	0.331042	0.0151013	0.657801	AT1G63990	0.00366367	0.624677	0.656683													AT5G57015	0.00934121	0.109107	1.31424
AT5G38590	0.818128	0.0104532	0.657801	AT1G64090	0.00822778	1.07563	1.7419													AT5G57060	0.00976122	2.36763	0.877187
AT1G20930	0.081624	0.0172708	0.658927	AT1G64150	0.0701647	0.309544	1.45583													AT5G57070	0.00214663	0.370414	1.1036
AT1G48280	0.427527	0.00539734	0.66004	AT1G64170	0.00149504	0.379461	0.959394													AT5G57240	0.0299752	0.193873	0.757396
AT1G52620	0.441981	0.0103896	0.66004	AT1G64180	0.0172888	0.645878	0.941129													AT5G57250	0.0058335	0.773097	1.15888
AT1G57790	0.273312	0.0044178	0.66004	AT1G64230	0.0682049	0.0694879	2.08846													AT5G57270	0.0278741	0.0412501	1.25987
AT1G61420	0.311266	0.00174535	0.66004	AT1G64300	0.00507761	0.126478	0.417272													AT5G57320	0.0014446	1.89752	0.0818152
AT4G38070	0.452081	0.0236267	0.66004	AT1G64350	0.00707423	0.255393	1.13418													AT5G57350	0.00559761	0.169812	2.1662
AT5G54140	0.189001	0.0212711	0.66004	AT1G64460	0.00881242	0.168387	0.908453													AT5G57565	0.0116029	0.252538	0.628879
AT1G09820	0.0969403	0.074589	0.66115	AT1G64530	0.00471694	0.225099	1.12051													AT5G57590	0.00153306	0.707264	0.95036
AT1G52550	0.426244	0.0616217	0.66115	AT1G64550	0.0076772	0.0804061	1.8091													AT5G57710	0.00252196	0.547342	2.21495
AT2G05160	0.239215	0.0141971	0.66115	AT1G64580	0.00286224	0.573891	0.480596													AT5G57780	0.0247693	0.107069	0.689113
AT3G53650	0.113323	0.0287571	0.66115	AT1G64583	0.00279752	0.303651	0.0134692													AT5G57830	0.00410313	0.799801	0.523824
AT4G21903	0.53477	0.0556525	0.66115	AT1G64610	0.0113311	0.236352	0.998394													AT5G57850	0.00361841	0.328531	1.66875
AT1G17590	0.617832	0.00431499	0.662257	AT1G64625	0.0255371	0.225487	0.336139													AT5G57870	0.00166048	0.346823	2.26813
AT4G07950	0.313199	0.0266165	0.662257	AT1G64660	0.0419741	0.0231757	1.57858													AT5G57890	0.00509096	0.316185	0.511456
AT5G07610	0.657265	0.00321388	0.662257	AT1G64670	0.0253563	0.0755611	1.38179													AT5G57900	0.00929636	0.473508	1.38389
AT1G55040	0.543536	0.00183879	0.664473	AT1G64690	0.0053422	0.296971	0.575477													AT5G57940	0.00618326	0.291959	1.62912
AT5G48540	1.06602	0.0109418	0.664473	AT1G64720	0.0182837	0.312716	2.79005													AT5G58040	0.00893656	0.0799781	1.86416
AT5G20150	0.208256	0.0164896	0.665572	AT1G64760	0.0265714	0.0331428	1.11037													AT5G58100	0.0014514	0.642725	1.68786
AT5G52850	0.845826	0.00384469	0.665572	AT1G64770	0.0718218	0.671333	2.084													AT5G58120	0.0417224	0.326842	1.07071
AT1G02335	0.778789	0.00544787	0.666668	AT1G64780	0.045233	0.0587611	2.00322													AT5G58160	0.00100406	0.334809	1.10839
AT1G52080	0.197821	0.0455001	0.666668	AT1G64810	0.00676959	0.273088	1.51442													AT5G58370	0.0119782	0.237269	0.801369
AT2G41210	0.303527	0.00185539	0.666668	AT1G64840	0.00349713	0.66188	0.955466													AT5G58560	0.00390244	0.386308	1.62042
AT3G54120	0.748993	0.012135	0.666668	AT1G64860	0.0659503	0.0781718	1.8868													AT5G58580	0.0319851	0.473395	0.599173
AT5G06330	0.53956	0.0172932	0.666668	AT1G64890	0.029772	0.0992593	1.19931													AT5G58600	0.0425891	0.053364	1.14598
AT3G46180	0.325559	0.00391662	0.667761	AT1G64900	0.0669563	0.116741	2.05025													AT5G58680	0.0193556	0.127901	0.205691
AT4G04460	0.0644091	0.0135068	0.667761	AT1G64950	0.00789225	0.221037	1.91599													AT5G58690	0.00734156	0.103009	0.415324
AT4G14150	0.270398	0.00364047	0.667761	AT1G65060	0.042055	0.120324	1.65172													AT5G58720	0.00252954	1.36532	1.52837
AT5G46710	0.294852	0.0130103	0.667761	AT1G65150	0.0200203	0.334712	0.405432													AT5G58760	0.00525971	0.443129	0.881219
AT2G34360	1.18005	0.0024647	0.668861	AT1G65180	0.029072	0.22481	0.0646077													AT5G58900	0.00450837	0.34622	1.28777
AT4G32830	0.325339	0.00462631	0.668861	AT1G65250	0.0713391	0.498696	0.567285													AT5G58930	0.0028585	0.288711	1.66722
AT2G30040	0.299006	0.00626831	0.671034	AT1G65295	0.0137561	0.537884	1.21011													AT5G58940	0.00898351	0.20754	0.74658
AT5G24280	1.05958	0.0022411	0.671034	AT1G65310	0.036553	0.0422512	0.215109													AT5G58950	0.0027533	0.300072	2.17987
AT3G44970	0.332511	0.021093	0.672116	AT1G65320	0.0711188	0.0300206	1.52701													AT5G58980	0.045722	0.184194	1.1496
AT4G35930	0.262875	0.0461724	0.672116	AT1G65380	0.0402181	0.119926	0.96107													AT5G58990	0.0630202	0.295203	0.974231
AT1G43770	0.081828	0.0275741	0.673196	AT1G65390	0.0712152	0.335837	0.165897													AT5G59010	0.00288744	0.61926	1.22004
AT3G11080	0.97214	0.00941974	0.673196	AT1G65440	0.00581136	0.264947	2.14663													AT5G59020	0.00180213	0.622472	0.726034
AT1G01450	0.0812038	0.0444826	0.674282	AT1G65450	0.0128533	0.0751408	1.16865													AT5G59070	0.0241833	0.246685	0.221258
AT1G12620	0.373453	0.0224553	0.674282	AT1G65500	0.076552	0.35251	0.399379													AT5G59220	0.0200266	0.0599852	0.60679
AT1G67470	0.200181	0.0152623	0.674282	AT1G65520	0.0450642	0.249939	0.903394													AT5G59470	0.0362695	0.106808	0.505136
AT5G04050	0.109294	0.036429	0.674282	AT1G65560	0.0194303	0.0652831	0.809337													AT5G59570	0.00455026	0.982153	0.974231
AT1G28010	0.174672	0.00206607	0.675357	AT1G65590	0.0372467	0.0678027	1.31891													AT5G59670	0.0014276	1.8441	1.70965
AT3G25900	0.125404	0.011255	0.675357	AT1G65710	0.00325192	0.291222	0.456366													AT5G59680	0.0148121	0.17089	0.356771
AT4G29740	0.0463151	0.0195608	0.675357	AT1G65790	0.0057707	0.378804	1.09795													AT5G59700	0.0197825	0.162525	1.11703
AT5G05380	0.220015	0.0100866	0.676428	AT1G65800	0.00147298	1.09554	1.86311													AT5G59720	0.0528634	0.0519545	0.0860037
AT1G06710	0.56115	0.00765684	0.676428	AT1G65950	0.0023283	1.40861	0.855016													AT5G59730	0.0547611	0.0526733	1.71459
AT3G23550	0.125439	0.0156586	0.676428	AT1G65970	0.00847792	0.644477	1.30501													AT5G59740	0.050709	0.02579	0.155336
AT3G56470	0.302653	0.00783817	0.676428	AT1G65985	0.00298689	0.649366	0.415324													AT5G59750	0.00262416	0.305721	1.29377
AT1G74280	0.473304	0.00755697	0.677497	AT1G66090	0.0560998	0.874484	0.80696													AT5G59770	0.0135059	0.629644	1.37839
AT3G07730	0.267473	0.00669179	0.677497	AT1G66130	0.0480113	0.167302	1.66115													AT5G59780	0.0124349	0.297145	1.46882
AT3G59700	0.982567	0.00204686	0.677497	AT1G66160	0.0127384	0.0804622	0.380736													AT5G60040	0.00207361	0.30087	1.01836
AT1G12210	0.635876	0.00387803	0.678573	AT1G66180	0.0309126	0.033744	1.49074													AT5G60142	0.00542704	0.432722	0.0775859
AT1G69900	0.437187	0.0149688	0.678573	AT1G66190	0.00588368	0.266195	0.715377													AT5G60170	0.0015271	0.284139	1.78565
AT3G63090	0.347323	0.00320466	0.678573	AT1G66230	0.0500369	0.125913	0.144512													AT5G60200	0.0163109	0.210178	0.792427
AT1G80150	0.597558	0.00365613	0.679637	AT1G66240	0.0224542	0.196256	1.66004													AT5G60210	0.00231803	0.685561	1.363
AT2G35170	0.146197	0.00609689	0.679637	AT1G66250	0.0732933	0.0236371	1.08054													AT5G60250	0.00220714	1.20148	0.25081
AT5G44820	0.289339	0.0276475	0.679637	AT1G66260	0.0537137	0.22617	1.96224													AT5G60270	0.00201097	0.661067	0.716354
AT3G07340	0.352992	0.0169137	0.680698	AT1G66340	0.00881774	0.20732	1.36256													AT5G60300	0.00333241	0.176968	1.22401
AT3G50110	1.83758	0.00196709	0.680698	AT1G66345	0.00262453	0.304924	0.48728													AT5G60460	0.0297944	0.150295	1.2123
AT4G23310	1.01188	0.00161166	0.680698	AT1G66350	0.00505359	0.174315	1.27822													AT5G60490	0.00496678	0.371933	0.864161
AT5G15790	0.245736	0.0592999	0.680698	AT1G66400	0.0447458	0.0591734	0.445558													AT5G60660	0.00388212	0.419479	0.283821
AT5G23810	0.0510935	0.0190448	0.680698	AT1G66430	0.0290493	0.114983	1.64219													AT5G60690	0.00330014	0.157989	1.4914
AT4G11080	0.240729	0.0754883	0.681757	AT1G66500	0.0321911	0.315784	0.887859													AT5G60710	0.00180099	0.356999	1.68377
AT5G64630	0.32237	0.00562658	0.681757	AT1G66530	0.00477228	0.310865	1.22764													AT5G60720	0.00195749	0.327341	0.0901522
AT1G24470	0.497363	0.011867	0.682813	AT1G66620	0.0613936	0.259887	0.454586													AT5G60760	0.0323131	0.120518	0.133443
AT3G56450	0.294521	0.0133787	0.682813	AT1G66660	0.0321374	0.23339	0.724112													AT5G60870	0.00281064	0.363841	0.744754
AT1G53140	0.311762	0.00171761	0.683875	AT1G66680	0.0177977	0.0712363	1.40663													AT5G60890	0.0187678	0.161777	1.00699
AT1G14970	1.15701	0.00213471	0.684926	AT1G66730	0.00415184	1.04987	1.17107													AT5G60900	0.00933166	0.251881	1.53747
AT3G51320	0.612045	0.00268758	0.684926	AT1G66810	0.00414834	0.350677	0.0512297													AT5G61160	0.0320339	0.687266	0.999922
AT4G36570	0.452673	0.0701134	0.684926	AT1G66830	0.00401709	0.320309	0.0421028													AT5G61270	0.0310532	0.161163	1.46796
AT1G18750	0.107698	0.0202986	0.685974	AT1G66840	0.0178656	0.171309	1.32928													AT5G61290	0.00302298	0.631896	0.807758
AT2G17260	0.151534	0.0595247	0.685974	AT1G66880	0.0481474	0.622669	1.79863													AT5G61300	0.00608146	0.491581	0.557519
AT1G14640	1.75442	0.0017615	0.68702	AT1G66930	0.0105574	0.309786	0.179552													AT5G61340	0.0651449	0.0408854	1.26404
AT3G04980	0.482516	0.00235365	0.68702	AT1G66940	0.0326029	0.480009	1.39037													AT5G61360	0.00622147	0.68823	0.370013
AT4G29240	0.0328604	0.0303476	0.68702	AT1G66970	0.0142456	0.704968	2.57664													AT5G61400	0.0313734	0.244689	0.158875
AT5G02520	0.680347	0.00522595	0.68702	AT1G67000	0.0381709	0.23886	0.169351													AT5G61430	0.00408506	0.643176	0.0818152
AT1G05540	0.574062	0.0348343	0.688064	AT1G67070	0.00912943	0.331883	0.236285													AT5G61520	0.00473422	0.189026	1.57939
AT3G05630	0.341258	0.00125306	0.688064	AT1G67210	0.0362761	0.0574903	0.520759													AT5G61540	0.00371911	0.667103	0.833899
AT4G22970	0.951833	0.00223296	0.688064	AT1G67230	0.00224247	0.71352	1.91432													AT5G61740	0.00350734	0.434093	0.296863
AT3G16700	0.0617572	0.0317344	0.689113	AT1G67340	0.00742036	0.467992	1.31449													AT5G61760	0.00452925	0.979588	1.16449
AT5G54780	0.0574554	0.0173424	0.689113	AT1G67400	0.0166554	0.0909573	0.779091													AT5G61780	0.00398379	0.228377	2.02577
AT5G57780	0.107069	0.0247693	0.689113	AT1G67420	0.0167483	0.327726	0.617975													AT5G61790	0.0025479	0.328167	2.3734
AT2G13800	0.363549	0.0195469	0.690152	AT1G67470	0.0152623	0.200181	0.674282													AT5G61940	0.0190768	0.665399	0.417272
AT5G08020	0.438068	0.00489239	0.690152	AT1G67500	0.00328385	0.433312	1.16449													AT5G62000	0.00161751	0.631951	2.58732
AT1G73130	0.529326	0.00246824	0.691188	AT1G67510	0.0214295	0.0294023	1.31002													AT5G62170	0.0055328	0.115561	0.703455
AT3G62860	0.218187	0.0181102	0.691188	AT1G67580	0.00474833	0.344985	1.59441													AT5G62190	0.00684962	0.0928766	2.08185
AT3G11040	0.218408	0.0619059	0.692221	AT1G67680	0.00706521	0.498464	1.55484													AT5G62200	0.013454	0.53416	1.17517
AT3G49210	0.163884	0.0157095	0.692221	AT1G67690	0.0177423	0.290231	0.621644													AT5G62210	0.0107376	0.193753	1.08097
AT4G01060	0.197588	0.0577223	0.692221	AT1G67710	0.00263546	0.32098	0.413367													AT5G62220	0.00257299	0.334778	1.72975
AT3G49710	1.25534	0.00230805	0.693261	AT1G67810	0.00504131	0.345505	1.0237													AT5G62230	0.00413314	0.111525	0.485608
AT4G02460	0.0837235	0.011205	0.693261	AT1G67820	0.00324982	0.901212	0.643008													AT5G62370	0.00312371	0.138968	0.352279
AT5G54470	0.188338	0.0410743	0.693261	AT1G67830	0.00718292	0.333519	1.01444													AT5G62430	0.00947374	0.310529	1.15711
AT1G76120	0.0969975	0.0096032	0.694289	AT1G67865	0.0184421	0.968504	2.27116													AT5G62460	0.00479766	0.881017	1.24333
AT2G24440	0.310209	0.00771521	0.694289	AT1G67900	0.00433821	0.161204	1.54085													AT5G62470	0.0147359	0.173951	1.18158
AT4G01750	0.673634	0.003612	0.694289	AT1G67950	0.00536469	1.44857	1.17788													AT5G62500	0.0143756	0.105136	0.72025
AT4G17180	0.331255	0.00282287	0.694289	AT1G67970	0.0172634	0.350824	1.29065													AT5G62520	0.0228854	0.175362	0.881219
AT5G25110	0.372584	0.0101068	0.694289	AT1G68020	0.00178782	0.276993	1.44041													AT5G62530	0.042067	0.0373173	1.57017
AT3G21780	0.578781	0.00629822	0.695315	AT1G68370	0.0394647	0.026165	1.52443													AT5G62560	0.0116381	0.0691235	1.31473
AT4G31000	0.907262	0.009479	0.695315	AT1G68560	0.00297447	0.324887	2.28506													AT5G62570	0.0165017	0.622941	1.30852
AT1G78550	0.751815	0.0046848	0.696339	AT1G68570	0.00630672	0.121096	1.87583													AT5G62580	0.0123218	0.603189	1.28646
AT5G52870	0.54185	0.0285627	0.696339	AT1G68580	0.00861158	0.0786941	1.37775													AT5G62620	0.0060561	0.106904	1.2657
AT1G63710	0.114932	0.00747146	0.69736	AT1G68590	0.0150509	0.183024	2.15144													AT5G62730	0.00408509	0.19194	0.440043
AT3G48280	0.677513	0.00269217	0.698388	AT1G68600	0.0201888	0.0827784	1.99294													AT5G62980	0.0696078	0.339028	0.869689
AT5G27360	0.204397	0.0179179	0.698388	AT1G68620	0.0130143	0.298128	0.898281													AT5G63010	0.00834995	0.304469	0.591421
AT1G07740	0.317493	0.00301693	0.700418	AT1G68640	0.00630438	0.15344	0.28117													AT5G63020	0.0432316	0.378037	1.34244
AT5G66620	0.972945	0.00797853	0.70143	AT1G68670	0.0118314	0.21006	1.1467													AT5G63030	0.0376844	0.200864	1.42366
AT1G60390	0.0903685	0.054325	0.702439	AT1G68690	0.00186446	0.67653	0.957152													AT5G63040	0.0570584	0.202134	1.20156
AT1G72670	0.329907	0.00324972	0.702439	AT1G68720	0.00822458	0.414402	1.72103													AT5G63080	0.0274152	0.358843	0.914073
AT3G03450	0.18735	0.00447726	0.702439	AT1G68730	0.0171474	1.20674	0.619198													AT5G63100	0.00422872	0.315684	0.764453
AT3G03900	0.159325	0.0133073	0.702439	AT1G68740	0.00342184	0.662914	0.301963													AT5G63160	0.00362595	0.6752	1.15355
AT5G65280	0.148545	0.0075094	0.702439	AT1G68820	0.00300778	0.621778	1.28355													AT5G63370	0.00385504	0.988801	1.77603
AT1G70630	0.312578	0.00784064	0.703455	AT1G68940	0.00513153	0.243741	0.911584													AT5G63380	0.00426288	0.386476	1.38995
AT5G62170	0.115561	0.0055328	0.703455	AT1G69200	0.00462038	0.306473	1.5091													AT5G63410	0.0102926	0.0626775	1.5507
AT3G58270	0.650628	0.0119525	0.704459	AT1G69220	0.00167606	0.312388	1.60338													AT5G63530	0.0035477	0.360547	1.8
AT5G40820	0.368261	0.0013758	0.704459	AT1G69260	0.0262917	0.100274	0.788303													AT5G63560	0.00574375	0.18768	0.0421028
AT5G47455	0.912161	0.00922725	0.704459	AT1G69270	0.0104524	0.155147	1.26846													AT5G63570	0.0420726	0.0440957	2.04487
AT1G24330	0.342058	0.00169725	0.705462	AT1G69290	0.0166812	0.337788	0.729837													AT5G63590	0.00624637	1.26544	0.129658
AT3G24820	0.291298	0.00796743	0.705462	AT1G69295	0.0281675	0.238631	1.76742													AT5G63630	0.0250125	0.160552	0.964948
AT3G49180	0.108992	0.0469444	0.705462	AT1G69310	0.0153132	0.594849	1.16796													AT5G63760	0.0135799	1.29382	1.14416
AT5G07070	0.0284868	0.0331496	0.705462	AT1G69360	0.00292886	0.682526	1.08139													AT5G63810	0.0132109	0.0858579	1.80736
AT1G74180	0.623865	0.00342935	0.706462	AT1G69440	0.00144354	0.304378	1.16204													AT5G63840	0.00150966	0.315552	1.97805
AT2G17270	0.0199932	0.0664148	0.706462	AT1G69450	0.0135889	0.0456477	1.41922													AT5G63920	0.00150491	0.629443	0.808549
AT3G44300	0.348108	0.00381368	0.706462	AT1G69480	0.0269833	0.193248	0.877187													AT5G64020	0.0102899	0.104522	1.31842
AT2G35350	0.0359165	0.0152993	0.707459	AT1G69530	0.00909417	0.182392	1.81248													AT5G64030	0.00174256	1.20202	1.77054
AT4G19440	0.527161	0.00193862	0.707459	AT1G69570	0.0296328	0.238655	0.892451													AT5G64090	0.00262447	0.39623	1.36892
AT2G20680	0.0398615	0.055247	0.708463	AT1G69610	0.062713	0.161859	0.94807													AT5G64170	0.00251306	0.274666	1.88707
AT2G25680	0.996385	0.00293791	0.708463	AT1G69670	0.00407364	0.144147	1.24795													AT5G64360	0.00289028	0.994931	1.15569
AT5G38710	1.06245	0.00268264	0.708463	AT1G69700	0.0329334	0.142604	1.04025													AT5G64370	0.00342408	0.313857	1.61859
AT5G08535	1.24986	0.0100114	0.709457	AT1G69720	0.0543002	0.148891	0.798947													AT5G64410	0.0383522	0.0316255	1.41219
AT1G47340	1.11121	0.00269256	0.710447	AT1G69730	0.0653001	0.365539	1.61391													AT5G64430	0.0128411	0.219309	1.8432
AT4G14850	0.318713	0.00201788	0.710447	AT1G69740	0.00316467	0.324865	2.10123													AT5G64440	0.0267245	0.331468	1.57222
AT3G06920	1.01167	0.00418265	0.711436	AT1G69770	0.0120027	0.173139	1.15498													AT5G64600	0.00503615	0.511224	0.981198
AT4G03250	0.261626	0.00317342	0.711436	AT1G69780	0.00544198	0.26371	1.22248													AT5G64630	0.00562658	0.32237	0.681757
AT5G01830	0.0667237	0.019856	0.711436	AT1G69790	0.0159142	0.299433	0.424996													AT5G64640	0.00415535	0.546379	1.10799
AT5G43860	0.0784184	0.0364827	0.711436	AT1G69800	0.0432532	0.0432552	1.11819													AT5G64710	0.00177431	0.575881	0.114311
AT2G36370	0.679687	0.00385261	0.712431	AT1G69810	0.0377485	0.179896	0.189546													AT5G64740	0.0431901	0.0191917	2.53583
AT5G45020	0.312041	0.00431843	0.712431	AT1G69830	0.00642971	0.076431	2.26617													AT5G64870	0.00278707	0.666918	0.514574
AT3G24460	0.0698402	0.0308831	0.713415	AT1G69850	0.0305269	0.0254819	1.40303													AT5G64910	0.00728782	0.580562	0.0327799
AT4G23150	0.355438	0.0111089	0.713415	AT1G69870	0.0160979	0.0457956	2.07239													AT5G64940	0.00357598	0.325017	2.16075
AT5G67520	0.29971	0.00944557	0.713415	AT1G69900	0.0149688	0.437187	0.678573													AT5G64980	0.00790023	0.326236	0.452783
AT2G35740	0.0823391	0.029804	0.714397	AT1G69910	0.0578782	0.0917414	1.30677													AT5G65040	0.0127117	0.609163	0.644163
AT1G51640	0.109898	0.00611933	0.715377	AT1G70060	0.00797644	0.16217	1.59415													AT5G65110	0.00394281	0.16189	1.64864
AT1G66190	0.266195	0.00588368	0.715377	AT1G70070	0.0140477	0.0786851	1.72822													AT5G65140	0.0148169	0.0807156	0.558936
AT5G22750	0.0911736	0.00485501	0.716354	AT1G70090	0.055347	0.0416146	1.41258													AT5G65170	0.0113153	0.433149	0.72507
AT5G60270	0.661067	0.00201097	0.716354	AT1G70100	0.0519753	0.724252	1.32086													AT5G65180	0.0221319	0.136618	0.986481
AT1G77270	0.875511	0.00597187	0.717338	AT1G70140	0.0166801	0.290994	0.5388													AT5G65200	0.00455325	0.358302	1.02418
AT5G48310	0.2093	0.0390908	0.717338	AT1G70160	0.00579167	0.141341	2.10728													AT5G65207	0.0276788	0.19913	0.613038
AT1G73440	0.996063	0.00528415	0.718311	AT1G70230	0.0170466	0.18539	1.25053													AT5G65230	0.048019	0.0938227	0.0134692
AT2G41670	1.6266	0.00299715	0.718311	AT1G70300	0.0549204	0.0447097	0.854306													AT5G65240	0.00598345	0.354496	1.12816
AT5G52860	0.216726	0.0188444	0.718311	AT1G70320	0.00137682	0.630692	2.39394													AT5G65280	0.0075094	0.148545	0.702439
AT2G17280	0.241043	0.0604853	0.719282	AT1G70520	0.00209559	0.324958	1.39449													AT5G65310	0.0127714	0.67619	1.92769
AT5G13210	0.480664	0.00408934	0.719282	AT1G70550	0.00511687	0.97796	1.1738													AT5G65320	0.0178959	0.600783	0.0942964
AT5G44740	0.338362	0.0574495	0.719282	AT1G70580	0.00287788	0.317597	1.85827													AT5G65390	0.0203618	0.827468	1.32641
AT1G02060	0.840706	0.0135373	0.72025	AT1G70590	0.022552	0.114453	1.21912													AT5G65420	0.00461829	0.294145	0.18625
AT2G12190	0.335635	0.00519075	0.72025	AT1G70630	0.00784064	0.312578	0.703455													AT5G65440	0.00255325	0.605441	1.4354
AT2G16270	0.362618	0.00783542	0.72025	AT1G70650	0.0285146	0.0777844	1.42096													AT5G65450	0.00416343	0.140408	0.740149
AT2G44280	0.2023	0.0237765	0.72025	AT1G70690	0.019649	0.0737627	0.798139													AT5G65530	0.00300214	0.645086	0.568659
AT5G08110	0.620388	0.00123467	0.72025	AT1G70750	0.00196438	0.586588	1.24187													AT5G65560	0.00324409	0.144969	0.801369
AT5G23100	0.0394553	0.0430043	0.72025	AT1G70770	0.0021874	0.333353	2.2552													AT5G65570	0.00200606	0.873232	0.415324
AT5G47550	0.159208	0.0229452	0.72025	AT1G70810	0.015765	0.17333	1.32881													AT5G65630	0.00984921	0.224114	2.13448
AT5G62500	0.105136	0.0143756	0.72025	AT1G70820	0.0121662	0.244534	2.13671													AT5G65640	0.00398217	0.313685	0.852876
AT5G01340	0.184668	0.00801762	0.721217	AT1G70830	0.0122962	0.322511	2.26104													AT5G65683	0.00509559	0.125854	1.53614
AT5G22730	0.713348	0.0431636	0.721217	AT1G70890	0.00740258	1.2066	1.94084													AT5G65687	0.0223203	0.0775011	0.841297
AT2G37678	0.18721	0.0227169	0.72219	AT1G70980	0.00578431	0.507336	1.35046													AT5G65710	0.00265336	0.169531	1.0544
AT1G20380	0.1434	0.00819891	0.724112	AT1G71010	0.0255157	0.11705	1.83887													AT5G65750	0.0674966	0.0128441	1.862
AT1G66660	0.23339	0.0321374	0.724112	AT1G71040	0.0344147	0.135109	1.7565													AT5G65760	0.00266849	0.641715	1.58153
AT3G26920	0.575824	0.0276492	0.724112	AT1G71060	0.0294245	0.148467	0.370013													AT5G65780	0.00387727	1.02181	1.92097
AT4G12680	0.0805959	0.019689	0.724112	AT1G71070	0.0432227	0.0516041	1.34589													AT5G65810	0.00497028	1.4133	1.3429
AT5G40690	0.402105	0.0362424	0.724112	AT1G71100	0.0346494	0.146274	1.15176													AT5G65830	0.0188406	0.171072	0.443717
AT5G65170	0.433149	0.0113153	0.72507	AT1G71130	0.0157977	0.17876	1.09181													AT5G65850	0.00338884	0.671479	0.140854
AT2G19580	0.0261023	0.0643121	0.726034	AT1G71140	0.0198392	0.451517	1.03746													AT5G65890	0.00900681	0.304493	1.11312
AT5G25130	0.174327	0.0499804	0.726034	AT1G71170	0.0135605	0.550014	1.34012													AT5G65900	0.00457594	0.299528	1.11547
AT5G44560	0.045657	0.0454489	0.726034	AT1G71180	0.00819851	0.378698	1.34382													AT5G65920	0.00336993	0.287031	0.739224
AT5G59020	0.622472	0.00180213	0.726034	AT1G71240	0.00169817	0.31296	1.27228													AT5G65930	0.00228346	0.14997	1.42366
AT3G28510	0.256032	0.0169808	0.72794	AT1G71330	0.00455843	0.584622	0.289076													AT5G66040	0.0782909	0.245109	2.26023
AT5G07790	1.0726	0.0020579	0.72794	AT1G71400	0.0228748	0.328317	0.215109													AT5G66050	0.0179667	0.14037	1.4114
AT5G48450	0.153327	0.033401	0.72794	AT1G71410	0.00284336	0.173976	1.72161													AT5G66055	0.0226642	0.178645	1.7589
AT1G14770	0.583813	0.0174296	0.728889	AT1G71480	0.0783771	0.199094	1.74795													AT5G66060	0.0471797	0.170201	1.33638
AT5G40470	0.294059	0.0192186	0.728889	AT1G71490	0.0054999	0.243414	1.35453													AT5G66070	0.00522446	0.352982	1.00347
AT1G69290	0.337788	0.0166812	0.729837	AT1G71697	0.00445769	0.276194	1.04071													AT5G66130	0.00532667	0.39713	0.639516
AT5G17850	0.0650552	0.0121788	0.729837	AT1G72010	0.00365242	0.967984	1.81397													AT5G66140	0.00512253	0.706364	1.67331
AT5G41130	0.347767	0.00181813	0.729837	AT1G72070	0.0468279	0.148312	0.301963													AT5G66200	0.00410212	0.166587	1.87223
AT5G43620	0.661948	0.0319011	0.729837	AT1G72120	0.0222965	0.259467	0.734552													AT5G66230	0.00775439	0.311034	1.15923
AT1G14070	0.0810335	0.0113922	0.73079	AT1G72150	0.00621259	1.04843	2.61343													AT5G66280	0.0607824	0.0184228	0.372175
AT1G16825	0.870864	0.00712266	0.73079	AT1G72160	0.00274306	0.330208	1.9355													AT5G66310	0.0159392	0.176918	1.35879
AT4G35740	0.942752	0.00195796	0.73079	AT1G72180	0.00398193	0.231012	1.81342													AT5G66320	0.0115476	0.114778	1.54231
AT1G32100	0.174765	0.00813783	0.731734	AT1G72190	0.00368761	0.64122	0.970979													AT5G66330	0.00965428	0.330943	0.749311
AT1G75090	0.28372	0.0148414	0.731734	AT1G72200	0.00636817	0.350869	0.0646077													AT5G66350	0.00425179	1.87379	0.42116
AT5G40640	0.0736146	0.0520884	0.731734	AT1G72250	0.00475525	0.304507	0.96715													AT5G66450	0.0273028	0.30882	0.925101
AT1G06770	0.646781	0.00650348	0.732675	AT1G72270	0.00644968	1.15112	0.76968													AT5G66590	0.0127894	0.39495	0.795699
AT1G48040	0.334087	0.00696809	0.733615	AT1G72300	0.00132751	0.893569	1.26681													AT5G66600	0.00260508	0.767494	0.48728
AT3G11240	0.370122	0.0523519	0.733615	AT1G72330	0.0027715	0.631419	1.13381													AT5G66610	0.00254309	0.864178	0.456366
AT1G17040	0.257237	0.00804226	0.734552	AT1G72340	0.0033039	1.08013	1.30095													AT5G66620	0.00797853	0.972945	0.70143
AT1G72120	0.259467	0.0222965	0.734552	AT1G72410	0.0283792	0.22212	1.49402													AT5G66630	0.00601968	0.938059	0.762701
AT5G14770	0.545279	0.00166006	0.734552	AT1G72470	0.0587949	0.0121558	0.999413													AT5G66640	0.0307883	0.902781	0.617975
AT4G12120	0.30509	0.0021555	0.735495	AT1G72480	0.0177401	0.0500261	1.48127													AT5G66675	0.0297894	0.0337199	1.29866
AT5G44780	0.771031	0.00785923	0.735495	AT1G72500	0.0111252	0.104338	1.47432													AT5G66690	0.0391769	0.0952021	0.0466902
AT1G30010	0.112995	0.0106703	0.736428	AT1G72520	0.0179074	0.0844819	1.1072													AT5G66750	0.00187197	0.305713	0.854306
AT5G25800	0.307243	0.0476495	0.736428	AT1G72530	0.0214169	0.107796	0.179552													AT5G66810	0.00397792	0.318949	1.29712
AT5G34940	0.327801	0.00504665	0.73736	AT1G72670	0.00324972	0.329907	0.702439													AT5G66880	0.0285176	0.0843819	1.43689
AT3G51470	0.324239	0.00377613	0.738289	AT1G72790	0.0561125	0.394942	1.03134													AT5G66900	0.00988626	0.0557337	1.2657
AT4G02760	0.43845	0.0130389	0.739224	AT1G72860	0.00399095	0.475702	0.624065													AT5G66910	0.00496607	1.5414	1.12967
AT5G65920	0.287031	0.00336993	0.739224	AT1G72890	0.0599179	0.316352	0.800566													AT5G66950	0.00172091	0.286608	1.4881
AT3G02040	0.312566	0.0185703	0.740149	AT1G72900	0.0374179	0.575931	1.22431													AT5G67030	0.0155611	0.310241	2.52032
AT3G10120	0.430589	0.0420176	0.740149	AT1G72920	0.0260837	0.398115	0.970431													AT5G67070	0.019123	0.186588	1.93182
AT3G17680	0.679343	0.00368999	0.740149	AT1G72940	0.0381789	0.2212	1.0169													AT5G67130	0.00322027	0.321487	1.43782
AT5G06930	0.748401	0.00231201	0.740149	AT1G72950	0.0146377	0.39889	0.0466902													AT5G67190	0.0147197	0.164119	0.647618
AT5G10820	0.376129	0.00242689	0.740149	AT1G73080	0.00231812	0.172262	1.38725													AT5G67260	0.00401356	0.292979	1.26763
AT5G65450	0.140408	0.00416343	0.740149	AT1G73130	0.00246824	0.529326	0.691188													AT5G67300	0.0124669	0.119485	1.92997
AT1G33610	0.283622	0.0387354	0.741073	AT1G73310	0.0152466	0.665887	0.632457													AT5G67330	0.0122674	0.0725226	1.75775
AT1G61500	0.382709	0.0318019	0.742914	AT1G73330	0.00623964	0.344361	1.27956													AT5G67340	0.0274843	0.191309	0.859258
AT2G45400	0.114522	0.0107724	0.743839	AT1G73360	0.00391846	0.308788	0.821022													AT5G67360	0.024666	0.0756179	2.39971
AT2G47020	0.316506	0.00336105	0.744754	AT1G73390	0.0149695	0.145639	1.42881													AT5G67370	0.0289173	0.044987	1.81615
AT3G58940	0.588932	0.0023737	0.744754	AT1G73440	0.00528415	0.996063	0.718311													AT5G67420	0.0100193	0.182026	1.4006
AT5G60870	0.363841	0.00281064	0.744754	AT1G73450	0.00133508	0.276834	0.983847													AT5G67440	0.00658749	0.252619	0.989619
AT1G05300	0.19737	0.00655565	0.745668	AT1G73490	0.00564987	0.294272	1.29143													AT5G67460	0.0110101	0.315672	0.554695
AT5G39350	0.267894	0.0537832	0.74658	AT1G73500	0.0380043	0.0383433	1.57723													AT5G67470	0.025586	0.178663	1.53167
AT5G58940	0.20754	0.00898351	0.74658	AT1G73600	0.00550612	0.158388	2.67365													AT5G67500	0.0166316	0.362725	1.97217
AT2G07170	0.989493	0.00164098	0.747489	AT1G73680	0.0398028	0.0321465	1.57845													AT5G67510	0.0102891	0.574304	1.61638
AT2G22690	0.163619	0.00710995	0.747489	AT1G73870	0.0324889	0.369811	1.49008													AT5G67520	0.00944557	0.29971	0.713415
AT3G58650	0.589399	0.00178738	0.748405	AT1G73875	0.00312343	0.307697	0.843494													AT5G67540	0.00593724	0.4712	1.2237
AT1G63530	0.698761	0.0422439	0.749311	AT1G73880	0.0473138	0.173196	0.775691													AT5G67570	0.00361332	0.301213	1.21479
AT3G59690	0.326096	0.00262417	0.749311	AT1G73890	0.00596611	0.818857	0.278479													AT5G67580	0.00456987	0.323406	1.17003
AT5G66330	0.330943	0.00965428	0.749311	AT1G73950	0.019264	0.202199	1.33685
AT3G29575	0.317384	0.00600304	0.750215	AT1G74030	0.00270573	0.34864	1.0885
AT5G16980	0.321973	0.00449382	0.750215	AT1G74040	0.00204357	0.348948	1.6499
AT5G39090	0.141891	0.0261692	0.750215	AT1G74160	0.00280143	0.302761	1.49727
AT1G31470	0.239724	0.0755743	0.751117	AT1G74170	0.0254758	0.351454	1.00498
AT3G50960	0.303416	0.00623899	0.751117	AT1G74180	0.00342935	0.623865	0.706462
AT4G16680	0.113758	0.0519825	0.751117	AT1G74230	0.00878159	0.178697	1.90852
AT5G02910	0.683294	0.00286233	0.751117	AT1G74250	0.00469721	0.145603	1.59622
AT3G61350	0.628583	0.0157088	0.752018	AT1G74280	0.00755697	0.473304	0.677497
AT4G00590	0.344552	0.00319215	0.752018	AT1G74300	0.0074882	0.34768	0.873797
AT2G42080	0.102964	0.0161684	0.752924	AT1G74320	0.00463428	0.259115	1.07458
AT2G44980	0.316474	0.00158193	0.752924	AT1G74350	0.0175399	0.254682	0.151768
AT3G14570	0.37422	0.00185983	0.75382	AT1G74380	0.00344718	0.268759	1.79749
AT3G21770	0.0751967	0.0689387	0.755608	AT1G74430	0.00501347	0.652388	0.95036
AT4G15500	0.589635	0.00618162	0.755608	AT1G74450	0.00415967	0.253278	1.35879
AT5G48657	0.585535	0.0616857	0.755608	AT1G74580	0.00419686	0.13161	0.568659
AT5G50130	0.312384	0.0633152	0.755608	AT1G74590	0.0066966	0.823544	0.485608
AT5G19120	0.193309	0.0739214	0.756507	AT1G74600	0.00314763	0.310451	0.601734
AT1G14660	1.00759	0.00175607	0.757396	AT1G74720	0.00601177	0.0694563	1.64485
AT4G05450	1.19913	0.0117911	0.757396	AT1G74750	0.00171827	0.588492	0.855725
AT5G57240	0.193873	0.0299752	0.757396	AT1G74790	0.0328748	0.100017	1.16762
AT2G03450	0.2929	0.00226184	0.759169	AT1G74800	0.0175642	0.267262	1.2579
AT3G48360	0.338859	0.00362294	0.759169	AT1G74810	0.00181086	0.369293	1.4112
AT1G52260	0.595014	0.0584812	0.760053	AT1G74875	0.0118831	0.605214	0.169351
AT1G19630	0.238267	0.0434051	0.760053	AT1G74910	0.00647073	0.165478	1.77901
AT1G52520	0.300928	0.00410482	0.760053	AT1G75010	0.0033381	0.925345	1.24099
AT2G02020	0.986298	0.0145483	0.760942	AT1G75090	0.0148414	0.28372	0.731734
AT3G01450	0.720019	0.00387133	0.760942	AT1G75100	0.00222092	0.299916	1.49646
AT4G10500	0.851391	0.00433222	0.760942	AT1G75110	0.00608381	0.345121	0.106395
AT4G13950	0.1574	0.0247929	0.760942	AT1G75130	0.00533882	0.164538	1.05753
AT4G14690	0.40447	0.00601194	0.762701	AT1G75310	0.00187002	0.490476	1.42462
AT4G36470	0.309077	0.0153007	0.762701	AT1G75640	0.0106659	0.227656	0.869689
AT5G66630	0.938059	0.00601968	0.762701	AT1G75660	0.00565923	0.0754078	1.89918
AT5G13090	0.301553	0.00535791	0.763578	AT1G75680	0.0683867	0.0122914	2.01523
AT5G63100	0.315684	0.00422872	0.764453	AT1G75710	0.039242	0.0501238	1.44225
AT1G22170	0.156443	0.0168208	0.765333	AT1G75860	0.00493239	0.295189	1.1255
AT2G31870	0.212509	0.0341443	0.765333	AT1G75960	0.0340099	0.863938	0.793252
AT4G11130	0.561917	0.00216144	0.765333	AT1G76040	0.00780526	0.197862	1.04348
AT5G41120	1.11185	0.00224424	0.765333	AT1G76050	0.0125513	0.330011	1.41825
AT4G23190	0.120514	0.0159932	0.766205	AT1G76100	0.0066473	0.416559	2.00749
AT1G26810	0.588268	0.0022836	0.767074	AT1G76110	0.00824284	0.157686	1.13455
AT3G20830	0.121567	0.00919409	0.767074	AT1G76120	0.0096032	0.0969975	0.694289
AT2G25530	0.339843	0.0197235	0.767942	AT1G76380	0.00668144	0.698939	0.823324
AT2G44790	1.33055	0.0053946	0.767942	AT1G76520	0.0032941	1.05453	1.82439
AT4G24670	0.316659	0.00631297	0.767942	AT1G76530	0.0520099	0.641204	0.359
AT2G23180	0.105776	0.00805957	0.768816	AT1G76550	0.00220679	0.324483	1.35318
AT3G27550	0.0834315	0.0218976	0.768816	AT1G76560	0.0115386	0.27633	0.773128
AT3G62000	0.317316	0.0039366	0.768816	AT1G76580	0.00515519	0.326424	1.38453
AT4G17680	1.47972	0.00394744	0.768816	AT1G76590	0.0377387	0.05138	1.26543
AT1G72270	1.15112	0.00644968	0.76968	AT1G76610	0.0122344	0.479748	0.0466902
AT1G77250	0.136858	0.00595068	0.76968	AT1G76630	0.00125038	0.888104	1.35945
AT3G15890	0.295176	0.00812357	0.76968	AT1G76700	0.00367728	0.295354	1.15747
AT5G50390	0.53958	0.00224023	0.76968	AT1G76740	0.000977663	1.14615	0.48728
AT5G55840	0.87222	0.0013038	0.76968	AT1G76780	0.000800415	0.574066	0.401418
AT1G61980	0.156061	0.0151137	0.770543	AT1G76820	0.0161989	0.726968	0.620428
AT3G03750	0.371746	0.00347896	0.770543	AT1G76850	0.00128169	1.88384	1.93879
AT5G53360	0.524528	0.0595146	0.770543	AT1G76880	0.00214257	0.351205	1.8191
AT3G08950	0.329395	0.00403318	0.771404	AT1G76970	0.00997151	0.388564	1.22492
AT3G23150	0.281047	0.00393573	0.772263	AT1G77020	0.00397888	0.284231	0.529866
AT5G23690	0.126737	0.0201321	0.772263	AT1G77060	0.0145603	0.0929603	1.27418
AT1G24280	0.110655	0.00670881	0.773128	AT1G77120	0.0329378	0.0684486	1.01444
AT1G76560	0.27633	0.0115386	0.773128	AT1G77210	0.00236115	0.389646	1.02273
AT2G16530	0.109671	0.0389812	0.773128	AT1G77250	0.00595068	0.136858	0.76968
AT4G16850	0.343076	0.0167746	0.773128	AT1G77260	0.00257374	0.988027	1.63847
AT1G23000	0.202046	0.0120502	0.773984	AT1G77270	0.00597187	0.875511	0.717338
AT4G11970	0.199028	0.0258309	0.773984	AT1G77300	0.00223097	0.77233	1.67234
AT4G13370	0.0889186	0.031468	0.773984	AT1G77310	0.00146743	3.26139	0.468643
AT3G50050	0.584444	0.00233499	0.774838	AT1G77410	0.0033994	0.317345	0.426901
AT5G07130	0.116515	0.0136137	0.774838	AT1G77500	0.00307884	0.491113	1.04348
AT5G28030	0.66483	0.00414508	0.774838	AT1G77580	0.00179694	0.625887	1.12588
AT1G73880	0.173196	0.0473138	0.775691	AT1G77600	0.00342791	0.381748	1.30777
AT2G32530	0.641457	0.00364372	0.775691	AT1G77630	0.014808	0.0728959	1.19511
AT3G13100	1.40186	0.00188299	0.775691	AT1G77720	0.00553656	0.101108	0.804576
AT4G00955	0.112536	0.0157836	0.775691	AT1G77800	0.00220501	0.564519	1.90033
AT2G26840	0.0461922	0.035211	0.776541	AT1G77840	0.00344918	0.284311	1.53938
AT3G46370	1.73757	0.0125099	0.776541	AT1G77850	0.0154889	0.18993	1.12816
AT4G13580	0.34594	0.0106699	0.776541	AT1G77855	0.0320228	0.0411523	0.291702
AT3G49730	0.158297	0.00818321	0.777398	AT1G77885	0.0183783	0.310479	0.0901522
AT1G17860	0.732978	0.030231	0.778245	AT1G77930	0.00550829	0.293704	1.63174
AT3G49640	0.297501	0.0044252	0.778245	AT1G77960	0.0341887	0.5445	0.236285
AT4G32200	0.611884	0.00919393	0.778245	AT1G77990	0.00377409	0.176763	1.16169
AT5G41620	0.548965	0.0273435	0.778245	AT1G78040	0.0418009	0.0642499	2.38301
AT1G67400	0.0909573	0.0166554	0.779091	AT1G78120	0.00498445	0.507764	0.169351
AT3G22600	0.346226	0.0076441	0.779091	AT1G78130	0.00253654	0.366998	1.09305
AT4G16100	3.76801	0.00311131	0.779091	AT1G78170	0.0326304	0.0610122	1.12167
AT3G55710	0.860681	0.03266	0.779935	AT1G78210	0.00416097	0.343207	1.40922
AT4G19010	0.954777	0.00427581	0.779935	AT1G78370	0.0132608	0.15142	2.52551
AT2G29730	0.345428	0.0139785	0.781626	AT1G78490	0.00281895	0.656803	1.57616
AT5G22690	0.609807	0.00141626	0.781626	AT1G78550	0.0046848	0.751815	0.696339
AT1G27660	0.102413	0.0189048	0.782465	AT1G78820	0.0249863	0.120549	1.45099
AT3G27400	0.163593	0.0397894	0.782465	AT1G78830	0.0395429	0.0769794	1.70606
AT3G25290	0.137393	0.0424003	0.783303	AT1G78960	0.00177536	0.32668	0.836875
AT5G20110	0.294875	0.00701972	0.784139	AT1G79000	0.00085285	0.57928	1.9368
AT1G55610	0.414774	0.00292915	0.784981	AT1G79020	0.00313766	0.306784	0.987004
AT3G44730	0.239231	0.0085809	0.784981	AT1G79030	0.00534858	0.143059	1.02466
AT1G63130	0.286608	0.00479588	0.785814	AT1G79050	0.0165911	0.179042	1.50878
AT4G18780	0.0260163	0.0687171	0.785814	AT1G79460	0.00521698	0.107873	1.11115
AT4G27410	0.154732	0.00900437	0.785814	AT1G79470	0.0428419	0.0798145	0.938204
AT5G43400	0.114757	0.036107	0.786645	AT1G79490	0.00747467	0.585169	0.829394
AT1G06380	0.337157	0.00521452	0.787475	AT1G79510	0.00983579	0.164918	1.51984
AT3G12690	0.354039	0.00221139	0.787475	AT1G79530	0.00300441	0.357231	1.40343
AT1G22550	0.126681	0.0253342	0.788303	AT1G79540	0.00179042	0.627746	0.802972
AT1G69260	0.100274	0.0262917	0.788303	AT1G79550	0.00306413	0.372888	2.29379
AT3G44280	0.215914	0.0593202	0.788303	AT1G79570	0.00229452	0.15184	1.77595
AT3G48410	0.251278	0.0138607	0.788303	AT1G79590	0.00610379	0.306959	1.41258
AT4G04370	0.306961	0.0195991	0.789136	AT1G79640	0.00422105	0.149466	0.977993
AT5G05410	0.183121	0.0629245	0.789136	AT1G79660	0.014291	0.676572	1.12588
AT5G43910	0.43833	0.0482487	0.789136	AT1G79670	0.00411701	1.2422	1.30248
AT5G26680	0.626562	0.00308919	0.789961	AT1G79680	0.0129566	0.252701	0.0421028
AT3G02030	0.787541	0.00541354	0.790785	AT1G79840	0.0078141	0.228258	1.84371
AT5G17980	0.170037	0.0596404	0.790785	AT1G79880	0.00342315	0.323362	0.980131
AT5G49665	0.118127	0.0393593	0.790785	AT1G79890	0.00318432	0.155783	0.202516
AT1G23840	0.396023	0.0034813	0.791606	AT1G79900	0.0135586	0.22247	0.199316
AT2G01860	0.0781444	0.0554723	0.791606	AT1G79920	0.00189722	0.805437	2.28832
AT2G25580	0.433714	0.0196383	0.791606	AT1G79930	0.0185259	0.14728	2.0661
AT3G47300	0.342762	0.00632305	0.791606	AT1G80150	0.00365613	0.597558	0.679637
AT4G10140	0.0554044	0.046121	0.791606	AT1G80230	0.00701954	0.385943	1.57236
AT5G53210	0.3474	0.0035564	0.791606	AT1G80260	0.00135767	0.655756	1.48975
AT3G55950	0.0342451	0.0328448	0.792427	AT1G80270	0.00234556	0.313407	1.20027
AT5G60200	0.210178	0.0163109	0.792427	AT1G80320	0.00492061	0.538546	0.590117
AT1G75960	0.863938	0.0340099	0.793252	AT1G80490	0.00239444	0.165554	1.82355
AT3G27010	0.782297	0.00388073	0.793252	AT1G80520	0.0315212	0.0768063	0.367822
AT5G27620	0.0965677	0.0421937	0.793252	AT1G80530	0.0120091	0.0707144	1.67932
AT3G03060	0.343742	0.00207652	0.794885	AT1G80560	0.00964087	0.115107	1.411
AT2G32430	0.07477	0.0268139	0.794885	AT1G80570	0.00791127	0.119474	0.631271
AT3G27610	0.619691	0.00361992	0.794885	AT1G80600	0.016751	0.252905	1.98821
AT5G09350	0.152172	0.00608083	0.794885	AT1G80610	0.00618014	0.694627	0.893751
AT2G39435	0.139854	0.0131908	0.795699	AT1G80640	0.0059305	0.179083	1.37583
AT5G66590	0.39495	0.0127894	0.795699	AT1G80680	0.00138286	0.299629	1.57588
AT4G05040	0.624518	0.0619549	0.796519	AT1G80810	0.0037264	0.454874	1.07415
AT2G17370	0.105024	0.00743861	0.79733	AT1G80820	0.00703863	0.601784	0.133443
AT1G70690	0.0737627	0.019649	0.798139	AT1G80830	0.00229547	0.375941	1.29091
AT4G23840	0.369293	0.00207207	0.798139	AT1G80870	0.00865493	0.3876	1.12664
AT1G52770	0.698962	0.0132276	0.798947	AT1G80880	0.00894657	0.385267	0.129658
AT1G69720	0.148891	0.0543002	0.798947	AT1G80900	0.0128527	0.153524	0.82256
AT3G47380	0.0375011	0.0578104	0.798947	AT1G80910	0.0181417	0.200851	1.32352
AT4G21900	0.285522	0.0348679	0.798947	AT1G80930	0.00285314	0.878965	1.91314
AT4G23750	0.36843	0.00361456	0.798947	AT1G80950	0.0104998	0.105211	1.25959
AT1G10340	0.719225	0.0204434	0.799754
AT1G25250	0.34702	0.0107652	0.799754
AT3G24840	0.13103	0.0365255	0.799754
AT3G44050	0.209923	0.0341067	0.799754
AT3G56620	0.739346	0.00328188	0.799754
AT5G02630	1.11558	0.00577101	0.799754
AT1G59640	0.440508	0.0643192	0.800566
AT1G72890	0.316352	0.0599179	0.800566
AT5G26160	0.608464	0.069486	0.800566
AT1G44120	0.696012	0.00122232	0.801369
AT1G50270	0.373376	0.0631851	0.801369
AT2G36840	0.347865	0.00315381	0.801369
AT5G25475	0.200912	0.0268556	0.801369
AT5G58370	0.237269	0.0119782	0.801369
AT5G65560	0.144969	0.00324409	0.801369
AT1G17600	1.68862	0.00126027	0.802171
AT4G16800	0.110606	0.0667014	0.802171
AT1G50280	0.592758	0.0220751	0.802972
AT1G79540	0.627746	0.00179042	0.802972
AT5G03800	0.496972	0.00486993	0.802972
AT1G51440	0.7217	0.00870979	0.803771
AT4G18210	0.356036	0.00325926	0.803771
AT1G50890	0.106166	0.00504842	0.804576
AT1G77720	0.101108	0.00553656	0.804576
AT3G22810	0.708994	0.00270228	0.804576
AT5G20480	0.291051	0.0231103	0.804576
AT1G44110	0.0380615	0.0242115	0.805372
AT2G23370	0.231753	0.011443	0.805372
AT2G23470	0.330661	0.00776029	0.805372
AT1G16630	2.12878	0.00150942	0.806166
AT1G58210	0.351388	0.00830375	0.806166
AT3G07060	0.30917	0.00366099	0.806166
AT5G28530	0.154291	0.00827345	0.806166
AT5G28770	0.320896	0.0398966	0.806166
AT1G66090	0.874484	0.0560998	0.80696
AT3G05370	1.22658	0.0033275	0.80696
AT4G18640	0.0933018	0.0218298	0.80696
AT1G62130	0.611847	0.00136514	0.807758
AT5G61290	0.631896	0.00302298	0.807758
AT4G03070	0.287916	0.00474072	0.808549
AT5G63920	0.629443	0.00150491	0.808549
AT1G56310	0.29599	0.00248005	0.809337
AT1G65560	0.0652831	0.0194303	0.809337
AT3G25780	0.247648	0.0222897	0.809337
AT2G15480	0.259068	0.0306736	0.810125
AT4G02550	0.671111	0.0155683	0.810125
AT2G22270	0.296462	0.0178762	0.810911
AT2G37585	0.311343	0.00732959	0.810911
AT3G29670	0.252944	0.039316	0.810911
AT3G56270	1.34551	0.0155432	0.810911
AT4G21060	0.951365	0.00187082	0.810911
AT5G23530	0.13261	0.0286648	0.810911
AT3G15540	0.147867	0.0432098	0.812486
AT4G20340	0.188598	0.0340945	0.812486
AT4G36830	0.169805	0.00912158	0.812486
AT5G05710	0.101091	0.0300557	0.812486
AT5G55050	0.43341	0.00793349	0.812486
AT3G04030	0.197365	0.0223614	0.813267
AT4G00020	0.501323	0.00224994	0.813267
AT5G56870	0.293141	0.00406749	0.813267
AT3G57240	0.602899	0.00554466	0.814827
AT5G27920	0.220888	0.0165153	0.814827
AT1G18560	0.176596	0.027629	0.816387
AT3G52520	0.327685	0.0101888	0.816387
AT5G45940	0.398909	0.0452315	0.816387
AT3G02550	0.163913	0.0102933	0.817162
AT4G21930	0.443596	0.0281592	0.817162
AT5G51540	0.328682	0.0019099	0.817935
AT1G49560	0.566185	0.0045471	0.818707
AT2G32840	0.340806	0.00389655	0.819485
AT4G00650	1.42767	0.00568415	0.820254
AT4G03450	0.34114	0.00620414	0.820254
AT4G31890	0.0894856	0.00978961	0.820254
AT1G73360	0.308788	0.00391846	0.821022
AT2G25420	1.19769	0.00195796	0.821022
AT3G28340	0.32444	0.0411063	0.821022
AT4G05520	0.0822777	0.0311017	0.821022
AT4G25270	0.162404	0.00516623	0.821789
AT1G80900	0.153524	0.0128527	0.82256
AT2G04050	0.341713	0.0145357	0.82256
AT1G76380	0.698939	0.00668144	0.823324
AT4G12080	0.390847	0.0066812	0.824087
AT1G62870	0.0487444	0.0455836	0.825608
AT1G63020	0.258361	0.0102755	0.825608
AT2G37420	0.100586	0.0131465	0.825608
AT5G02540	0.552405	0.00751088	0.826373
AT4G32000	0.310748	0.0143649	0.826373
AT3G18870	0.0423756	0.038757	0.82713
AT5G25090	0.228768	0.0211855	0.82713
AT1G51340	0.166787	0.00518252	0.828641
AT1G79490	0.585169	0.00747467	0.829394
AT3G54260	1.10578	0.00327405	0.829394
AT4G22560	0.147143	0.070571	0.829394
AT5G40140	0.116676	0.00702512	0.830152
AT5G16200	0.189464	0.0607739	0.831652
AT5G54840	0.107796	0.028636	0.831652
AT1G19290	0.360285	0.0096666	0.833153
AT3G59520	0.124249	0.0250398	0.833153
AT5G61540	0.667103	0.00371911	0.833899
AT3G11840	0.356453	0.00270162	0.834643
AT3G54740	0.576885	0.00340502	0.834643
AT4G03230	0.214529	0.038325	0.834643
AT3G09720	0.106964	0.00762252	0.835386
AT3G45750	0.577655	0.0298616	0.835386
AT1G78960	0.32668	0.00177536	0.836875
AT3G27420	0.490673	0.0765289	0.836875
AT5G24380	0.616439	0.00345334	0.837614
AT2G31900	0.168111	0.0104639	0.838352
AT4G25280	0.593802	0.00586447	0.838352
AT1G34420	0.265533	0.020662	0.839824
AT4G12490	0.27741	0.0493987	0.839824
AT2G01760	0.223301	0.0445405	0.841297
AT4G30250	0.156958	0.00538391	0.841297
AT5G39790	0.256679	0.0759926	0.841297
AT5G65687	0.0775011	0.0223203	0.841297
AT2G16990	0.698994	0.00282679	0.842029
AT5G14940	0.0377089	0.0234853	0.842029
AT1G73875	0.307697	0.00312343	0.843494
AT2G26030	0.272463	0.0169422	0.843494
AT2G41190	0.326371	0.0025296	0.843494
AT1G06450	0.332766	0.00371332	0.844222
AT1G14530	0.378021	0.00415347	0.844222
AT1G49490	0.35414	0.00151823	0.844222
AT4G02110	0.315922	0.00209088	0.844222
AT4G16260	0.17503	0.00748867	0.844222
AT3G17350	0.222512	0.0135107	0.844949
AT5G01730	0.188067	0.00836067	0.844949
AT5G24830	0.181864	0.00788429	0.844949
AT3G17360	0.540692	0.00379747	0.845675
AT4G01130	0.0667776	0.0174962	0.845675
AT4G32970	0.29025	0.0155949	0.845675
AT1G13570	0.327804	0.00324937	0.846399
AT1G20030	0.259994	0.0342833	0.846399
AT2G24570	0.182393	0.0223966	0.846399
AT2G17670	0.0830864	0.0452152	0.847128
AT3G24860	0.184262	0.0241216	0.84785
AT4G14096	0.286508	0.030291	0.84785
AT5G07150	1.27781	0.0024994	0.84785
AT5G17300	0.0603404	0.0383442	0.84785
AT5G17420	0.0413319	0.0418759	0.84785
AT5G03690	0.109886	0.0433252	0.848571
AT5G26770	0.185858	0.00779296	0.848571
AT5G47250	0.222297	0.0270897	0.848571
AT3G57750	0.254185	0.0158493	0.850009
AT1G34630	0.0905786	0.0209517	0.850732
AT2G06040	0.222574	0.0295522	0.850732
AT1G09700	0.348434	0.00661402	0.851448
AT3G63240	0.103834	0.0154781	0.851448
AT4G22980	0.271937	0.0214761	0.851448
AT4G28640	0.995709	0.0244826	0.851448
AT5G65640	0.313685	0.00398217	0.852876
AT1G02750	0.829032	0.030074	0.853589
AT1G27940	0.87462	0.00295157	0.853589
AT1G44780	0.48338	0.025465	0.853589
AT1G07620	0.603677	0.00260787	0.854306
AT1G70300	0.0447097	0.0549204	0.854306
AT2G43240	0.229252	0.0140831	0.854306
AT3G25030	0.153578	0.0696697	0.854306
AT5G04895	0.316075	0.00239293	0.854306
AT5G41180	0.485064	0.00411574	0.854306
AT5G66750	0.305713	0.00187197	0.854306
AT1G26740	0.320702	0.0102833	0.855016
AT1G48840	0.136562	0.0150577	0.855016
AT1G65950	1.40861	0.0023283	0.855016
AT4G04695	0.0399142	0.0221603	0.855016
AT1G74750	0.588492	0.00171827	0.855725
AT2G17580	0.51567	0.0288698	0.855725
AT5G53750	0.0499601	0.0428537	0.855725
AT2G22830	0.508451	0.00451016	0.856433
AT5G25140	0.156876	0.00563596	0.856433
AT1G29820	0.138675	0.0357001	0.857145
AT3G26830	0.111544	0.00815575	0.857145
AT5G25050	0.349988	0.00258428	0.857145
AT3G21230	0.135896	0.0170708	0.857851
AT5G27460	0.134833	0.00640194	0.857851
AT4G01460	0.845858	0.0156508	0.859258
AT4G31800	0.644675	0.00442063	0.859258
AT5G67340	0.191309	0.0274843	0.859258
AT1G03110	0.32179	0.00320991	0.85996
AT4G34570	0.275827	0.00273103	0.85996
AT5G05890	0.136604	0.0640188	0.85996
AT4G03510	0.0275424	0.0641618	0.860667
AT1G14430	0.9503	0.00246068	0.861367
AT2G45150	1.63991	0.00314855	0.861367
AT2G22610	0.615897	0.00130807	0.862066
AT1G11950	0.210608	0.0537217	0.862066
AT1G34010	0.228577	0.0197943	0.862066
AT3G54250	0.057909	0.0185979	0.862066
AT4G13710	0.326143	0.00288652	0.862763
AT5G47380	0.94278	0.00225927	0.862763
AT4G37020	0.374242	0.0421258	0.86346
AT2G40810	0.274849	0.0039389	0.864161
AT4G00480	0.527492	0.0468592	0.864161
AT5G12100	0.153754	0.00347682	0.864161
AT5G40880	0.468294	0.00595088	0.864161
AT5G60490	0.371933	0.00496678	0.864161
AT3G57970	0.649396	0.00427299	0.864855
AT4G22530	0.190468	0.0568772	0.864855
AT5G02600	0.0555747	0.0263056	0.864855
AT1G48310	0.16612	0.00397608	0.865548
AT3G58900	0.293029	0.0063387	0.86624
AT4G21410	0.320945	0.00202193	0.866937
AT4G26150	0.331802	0.0038058	0.866937
AT1G58280	0.248608	0.0405106	0.867627
AT3G57430	0.540175	0.0135091	0.867627
AT3G09520	0.136272	0.026583	0.868315
AT1G75640	0.227656	0.0106659	0.869689
AT5G62980	0.339028	0.0696078	0.869689
AT5G24990	1.05993	0.00765973	0.871065
AT3G61380	0.907841	0.00200128	0.871748
AT1G10240	0.0457366	0.0131957	0.87243
AT1G33080	0.518064	0.00725887	0.873797
AT1G74300	0.34768	0.0074882	0.873797
AT2G18350	0.276653	0.00588102	0.873797
AT5G24580	0.365539	0.00390898	0.873797
AT5G43140	0.083438	0.0638283	0.873797
AT2G31865	0.283697	0.0142363	0.874476
AT4G03100	0.10069	0.010046	0.874476
AT1G45050	0.100299	0.027025	0.875154
AT2G20240	2.40572	0.00183256	0.875831
AT3G50770	0.978834	0.0286692	0.875831
AT1G10610	0.299443	0.0032837	0.876507
AT3G25210	0.235614	0.0241234	0.876507
AT1G69480	0.193248	0.0269833	0.877187
AT4G13990	0.0247641	0.0637914	0.877187
AT4G37110	0.33439	0.0656644	0.877187
AT5G57060	2.36763	0.00976122	0.877187
AT1G34360	0.166524	0.0310476	0.877861
AT2G17650	0.248576	0.0206776	0.877861
AT1G61310	0.500444	0.0322169	0.878533
AT4G06598	0.271044	0.00459045	0.878533
AT1G45231	0.565778	0.00281335	0.879205
AT2G43260	1.02595	0.00312163	0.879205
AT4G02280	0.0637147	0.00854139	0.879205
AT2G24645	0.661682	0.0500321	0.879881
AT2G34190	0.0289896	0.0310947	0.879881
AT4G08150	0.614674	0.00356955	0.879881
AT4G17490	0.472643	0.0529717	0.879881
AT1G25530	0.0611248	0.0170008	0.880551
AT3G44380	0.127674	0.0195192	0.880551
AT2G44440	0.0837727	0.0241212	0.881219
AT5G39840	1.06925	0.0020395	0.881219
AT5G58760	0.443129	0.00525971	0.881219
AT5G62520	0.175362	0.0228854	0.881219
AT5G06670	0.238436	0.00771891	0.881887
AT2G18400	0.0772411	0.0596051	0.882553
AT2G36590	0.123679	0.0349993	0.882553
AT3G18100	0.226211	0.00641	0.882553
AT3G19620	0.18345	0.00637144	0.882553
AT3G28345	0.0663794	0.00567068	0.883224
AT3G47460	0.253731	0.0381369	0.883888
AT5G49060	0.111668	0.0103356	0.883888
AT1G59650	0.144644	0.0175108	0.884552
AT4G01650	0.204646	0.0613749	0.884552
AT4G21700	0.312378	0.00145646	0.885214
AT5G27240	0.834843	0.00666462	0.885214
AT1G25500	0.381496	0.00247598	0.885876
AT5G18780	0.335128	0.00301479	0.885876
AT1G49840	0.165141	0.00544372	0.886541
AT3G28220	0.976393	0.00644296	0.886541
AT3G53810	0.185397	0.0151249	0.886541
AT1G16280	1.13334	0.00248101	0.887201
AT1G59740	0.0800928	0.0369288	0.887201
AT3G09800	0.691767	0.00727557	0.887201
AT5G38690	0.219818	0.0523796	0.887201
AT1G24240	0.950358	0.015724	0.887859
AT1G66500	0.315784	0.0321911	0.887859
AT1G49960	0.114865	0.00743091	0.889178
AT3G03360	1.11065	0.00577802	0.889178
AT3G10190	0.334711	0.00637346	0.889178
AT1G16540	0.18567	0.0164756	0.889834
AT5G17400	0.138211	0.0315304	0.889834
AT3G61750	0.353433	0.00321101	0.890488
AT4G19380	0.370339	0.028491	0.890488
AT1G63300	0.203809	0.00415588	0.891141
AT4G26990	0.941874	0.0103513	0.891141
AT1G05360	0.0880556	0.0380943	0.891794
AT3G49900	0.125601	0.0347922	0.891794
AT1G69570	0.238655	0.0296328	0.892451
AT2G01750	1.02059	0.00208762	0.892451
AT3G62690	1.18298	0.00923895	0.893101
AT4G16563	0.462275	0.00568422	0.893101
AT5G55200	0.683529	0.00434315	0.893101
AT1G80610	0.694627	0.00618014	0.893751
AT4G38340	0.279781	0.00884897	0.893751
AT3G51280	0.31127	0.00326922	0.894399
AT3G22760	0.300361	0.00239101	0.894399
AT1G63740	0.617863	0.00143337	0.896344
AT3G47700	0.521121	0.00326537	0.896344
AT2G35340	0.42571	0.00396861	0.896989
AT5G05760	1.42468	0.0100317	0.896989
AT1G51360	0.764408	0.0173917	0.898281
AT1G68620	0.298128	0.0130143	0.898281
AT2G17440	0.369738	0.00361972	0.898281
AT1G61240	0.279745	0.00719134	0.898923
AT2G40630	0.549194	0.00289573	0.898923
AT1G22180	0.316373	0.00442376	0.899563
AT5G53870	0.499266	0.0349459	0.899563
AT3G50660	0.278455	0.00298622	0.900203
AT1G09710	0.541729	0.00387268	0.900842
AT3G12550	0.585517	0.00230951	0.900842
AT4G05190	0.103347	0.00535462	0.900842
AT4G36120	0.493342	0.0661561	0.900842
AT4G38670	0.0928553	0.0175928	0.901486
AT5G54720	1.9309	0.0106291	0.901486
AT3G66652	0.0833144	0.00502067	0.902759
AT5G28150	0.129113	0.0112681	0.902759
AT1G16800	0.254474	0.00604813	0.903394
AT1G65520	0.249939	0.0450642	0.903394
AT2G06000	0.768633	0.00305493	0.903394
AT3G44400	1.08225	0.0180067	0.903394
AT5G50970	0.289566	0.00290206	0.904028
AT1G63100	0.186728	0.032066	0.904667
AT4G13110	0.772682	0.0181259	0.905299
AT4G19540	0.246914	0.040442	0.905299
AT5G23870	0.229098	0.0269718	0.905299
AT5G40720	0.204775	0.0395551	0.905931
AT3G14470	0.674044	0.00125545	0.906561
AT5G01620	0.0997605	0.00951827	0.906561
AT5G12940	0.358229	0.00683016	0.906561
AT5G38850	3.25292	0.00326243	0.907825
AT1G64460	0.168387	0.00881242	0.908453
AT1G55820	1.33921	0.00231595	0.90908
AT1G21060	0.160042	0.00545167	0.909706
AT3G05470	0.866465	0.00168433	0.909706
AT1G05835	0.364666	0.00985668	0.910336
AT3G43920	0.37423	0.0246211	0.910336
AT4G14550	1.04999	0.0056635	0.91096
AT1G68940	0.243741	0.00513153	0.911584
AT3G56640	0.165992	0.00338882	0.911584
AT2G47090	0.283325	0.00197221	0.912206
AT3G17365	0.282643	0.00546971	0.912206
AT4G05460	0.613611	0.0142049	0.912206
AT5G43990	1.09172	0.0016905	0.912206
AT5G46260	0.601586	0.0154889	0.912206
AT1G17430	0.218816	0.0296598	0.913454
AT2G41370	0.343239	0.00532358	0.913454
AT4G11920	0.0900655	0.0106283	0.913454
AT5G63080	0.358843	0.0274152	0.914073
AT1G13470	0.633853	0.00733826	0.91531
AT2G23770	1.08935	0.00205433	0.91531
AT5G07870	0.104665	0.00905819	0.91531
AT5G22940	0.334548	0.0293889	0.91531
AT3G61990	0.326731	0.00467527	0.915927
AT3G05510	0.320226	0.00307774	0.916549
AT3G20600	0.311265	0.00642604	0.916549
AT4G12000	0.305967	0.0187276	0.916549
AT1G12730	0.182394	0.00527004	0.917164
AT1G51965	0.0550521	0.0678739	0.917164
AT1G56430	0.64856	0.00421006	0.917164
AT1G63750	0.745598	0.00474989	0.917164
AT3G47120	0.541985	0.0162419	0.917164
AT2G41080	0.288305	0.00265248	0.917778
AT4G18300	0.307415	0.0123863	0.917778
AT5G18370	0.568678	0.00276814	0.918392
AT1G30640	0.296252	0.00259741	0.91901
AT4G27730	0.0193273	0.0635218	0.91901
AT1G49360	0.330841	0.00479692	0.919622
AT4G02610	0.20906	0.0307201	0.919622
AT5G13270	0.573572	0.00199069	0.920233
AT5G55790	0.559187	0.0129348	0.920233
AT5G51050	0.296282	0.00299758	0.920843
AT1G62030	0.135568	0.0485157	0.921452
AT4G32700	0.556756	0.0018557	0.921452
AT3G24660	0.0655181	0.0697418	0.922674
AT4G36050	0.225829	0.042379	0.922674
AT5G51730	0.49744	0.0202946	0.92328
AT2G20440	0.312239	0.00329995	0.923886
AT2G44270	0.0733612	0.0164692	0.923886
AT2G11810	0.106537	0.00889685	0.924491
AT5G39660	0.33716	0.00870533	0.924491
AT5G54300	0.128038	0.0323848	0.924491
AT2G25560	0.856405	0.00972229	0.925101
AT5G66450	0.30882	0.0273028	0.925101
AT3G20150	1.25925	0.00178845	0.925704
AT4G38150	0.329248	0.008939	0.925704
AT5G39960	0.34633	0.00782961	0.925704
AT4G32350	0.738971	0.00338266	0.926306
AT1G50970	0.455155	0.0198462	0.926908
AT1G45545	0.224879	0.0324007	0.927514
AT2G24762	0.182674	0.0160427	0.927514
AT3G24495	0.321753	0.00123523	0.928114
AT3G52570	0.340313	0.0118782	0.928114
AT1G52200	0.139654	0.0161325	0.929312
AT2G41830	0.317178	0.00135113	0.929312
AT4G19060	0.149186	0.0228685	0.929909
AT1G08050	0.0297571	0.0238541	0.929909
AT2G26350	0.0778886	0.0156751	0.930511
AT4G26310	0.289667	0.0358122	0.930511
AT4G38170	0.315163	0.00511303	0.931107
AT2G28250	0.236328	0.00987638	0.932296
AT3G32980	0.343152	0.00743197	0.932296
AT5G15280	0.214815	0.00960627	0.932296
AT5G47660	0.100151	0.0109009	0.932296
AT1G31220	0.560595	0.0172884	0.93289
AT1G51170	1.81037	0.00265657	0.93289
AT4G13980	0.105459	0.0207537	0.93289
AT5G18750	0.153252	0.00321713	0.93289
AT5G44040	0.387807	0.0230137	0.934079
AT1G57980	0.835641	0.0163964	0.93467
AT5G47230	0.0870061	0.017292	0.93467
AT1G32240	0.322977	0.00352337	0.93526
AT1G55870	0.171956	0.00378487	0.93526
AT3G09360	0.143972	0.00494244	0.93585
AT1G50240	0.49719	0.00202753	0.936443
AT3G22180	0.81457	0.00443347	0.936443
AT5G39980	0.102271	0.00629158	0.936443
AT4G22270	0.242245	0.0125438	0.937031
AT1G79470	0.0798145	0.0428419	0.938204
AT5G16720	0.59561	0.0258633	0.938204
AT4G15570	0.105528	0.0414812	0.938795
AT3G23480	0.160625	0.0125042	0.939379
AT1G61170	0.38637	0.0275728	0.939963
AT2G02230	0.112797	0.0427362	0.940546
AT4G10620	0.0909035	0.0553775	0.940546
AT5G04660	0.33945	0.0025712	0.940546
AT5G16240	0.0983092	0.0336736	0.940546
AT1G64180	0.645878	0.0172888	0.941129
AT1G22660	0.318258	0.00228383	0.941715
AT1G24070	0.467005	0.019845	0.941715
AT3G09370	0.523779	0.00823189	0.941715
AT5G13320	0.337038	0.0023015	0.941715
AT2G32415	0.144161	0.00334593	0.942296
AT4G01840	0.207068	0.0160457	0.942296
AT4G23920	0.168179	0.00773715	0.942296
AT1G24140	0.343673	0.0102194	0.942876
AT4G29050	0.658368	0.00201405	0.942876
AT3G61570	0.527619	0.00585679	0.943455
AT4G11890	0.251751	0.0436839	0.943455
AT5G44500	0.143794	0.0368938	0.943455
AT2G36330	0.161566	0.00966877	0.944033
AT3G43960	0.217494	0.0349728	0.944033
AT4G08790	0.272162	0.0215513	0.944616
AT4G14190	0.53109	0.0031757	0.944616
AT5G54910	0.451822	0.0039035	0.944616
AT5G24340	0.338414	0.00261284	0.945193
AT1G31360	0.147163	0.0749027	0.945769
AT4G11910	0.37241	0.0146664	0.945769
AT2G46610	0.277337	0.00615191	0.946344
AT3G05640	0.348367	0.00722693	0.946344
AT3G60390	0.474795	0.0110787	0.946344
AT4G12700	0.918116	0.00508806	0.946924
AT3G49160	0.16471	0.0602121	0.947497
AT1G69610	0.161859	0.062713	0.94807
AT1G29030	0.32182	0.00493275	0.948643
AT5G17640	0.0313958	0.0332964	0.948643
AT1G23205	0.274439	0.0571121	0.949214
AT2G41460	0.866772	0.00900101	0.949214
AT3G03690	0.235596	0.0157276	0.949214
AT1G60610	0.590855	0.0232658	0.95036
AT1G74430	0.652388	0.00501347	0.95036
AT5G57590	0.707264	0.00153306	0.95036
AT4G20910	1.17613	0.00251817	0.950929
AT4G17500	0.158198	0.0208033	0.951498
AT5G14080	0.941129	0.00220482	0.951498
AT5G48490	0.319602	0.0136871	0.951498
AT2G17970	0.289097	0.00293444	0.952066
AT5G04320	0.156003	0.0376233	0.952066
AT3G06660	0.633147	0.00325162	0.952637
AT4G05060	0.158373	0.0279822	0.953204
AT1G21480	0.103278	0.0183901	0.953769
AT2G30780	0.261637	0.00356013	0.953769
AT3G08947	0.719493	0.0014444	0.953769
AT4G36945	0.819799	0.00381507	0.953769
AT5G03990	0.294321	0.00486108	0.953769
AT1G02720	0.256164	0.0100128	0.954898
AT1G64840	0.66188	0.00349713	0.955466
AT5G41480	1.35361	0.00249367	0.955466
AT1G24150	0.238326	0.0133938	0.956029
AT5G24780	0.108997	0.0455669	0.956029
AT1G20300	0.147727	0.049697	0.956591
AT1G13100	0.25366	0.00824554	0.957152
AT1G68690	0.67653	0.00186446	0.957152
AT3G44370	0.200632	0.0121345	0.957717
AT4G24730	0.639097	0.00311227	0.957717
AT4G31600	0.128448	0.0111655	0.957717
AT3G56120	0.138427	0.00657968	0.958277
AT5G51600	0.609541	0.0020292	0.958836
AT1G64170	0.379461	0.00149504	0.959394
AT3G49725	0.153655	0.00457918	0.959394
AT5G13310	0.332495	0.00361505	0.959394
AT5G50200	0.330361	0.00640653	0.959394
AT2G03330	0.357805	0.016753	0.959952
AT4G18380	0.299948	0.0114488	0.960514
AT1G65380	0.119926	0.0402181	0.96107
AT5G01540	0.356389	0.0037253	0.96107
AT3G48350	0.646827	0.00375434	0.961625
AT2G24230	0.309138	0.00331324	0.962734
AT2G42920	0.560433	0.0027278	0.962734
AT2G31650	0.0932169	0.0043125	0.963844
AT2G34260	0.148296	0.0082726	0.963844
AT4G25710	1.23421	0.00589715	0.964396
AT5G02100	0.316319	0.00613713	0.964948
AT5G63630	0.160552	0.0250125	0.964948
AT2G25220	0.222046	0.00918539	0.965503
AT3G43440	0.505012	0.0111744	0.965503
AT1G47750	0.0464498	0.0386479	0.966053
AT1G60850	0.31723	0.00369562	0.966602
AT1G72250	0.304507	0.00475525	0.96715
AT2G01340	0.241676	0.0175824	0.96715
AT1G22400	0.294724	0.0120265	0.968249
AT4G18250	0.253461	0.0167421	0.968249
AT1G55810	0.317031	0.00297463	0.968796
AT4G22756	0.47882	0.00925157	0.968796
AT5G16890	0.328195	0.00264235	0.968796
AT4G22745	0.642992	0.00673848	0.969341
AT1G53350	0.24465	0.00733268	0.969886
AT4G30520	0.332442	0.00206326	0.969886
AT1G72920	0.398115	0.0260837	0.970431
AT4G03205	0.638669	0.00575725	0.970431
AT4G37410	0.0923721	0.0725924	0.970431
AT1G16110	0.580849	0.00892111	0.970979
AT1G72190	0.64122	0.00368761	0.970979
AT3G42640	0.341278	0.00276654	0.970979
AT4G27740	0.0772288	0.0544125	0.970979
AT5G07710	0.463284	0.0189732	0.970979
AT2G32880	0.172899	0.0081766	0.971522
AT3G13800	0.0677128	0.0183269	0.971522
AT3G21100	0.594714	0.00241855	0.972064
AT2G25710	0.408295	0.0266555	0.972605
AT3G60110	1.62235	0.00212751	0.973151
AT1G55510	0.0557941	0.0217956	0.973691
AT2G44260	0.228768	0.0136083	0.974231
AT5G58990	0.295203	0.0630202	0.974231
AT5G59570	0.982153	0.00455026	0.974231
AT3G07520	0.429266	0.0125714	0.975308
AT3G63370	1.60852	0.00131674	0.975308
AT4G26600	0.282595	0.00225631	0.975308
AT5G09450	0.300571	0.00353062	0.975308
AT1G61990	0.605734	0.02246	0.97585
AT5G51890	0.364101	0.00388448	0.97585
AT2G25350	0.727671	0.00389574	0.976387
AT3G56430	0.161949	0.00628874	0.976387
AT4G04220	4.28103	0.00118287	0.976387
AT1G31150	0.192215	0.00670046	0.976923
AT1G16400	0.325028	0.00253293	0.977458
AT3G27870	0.121002	0.0618249	0.977458
AT1G79640	0.149466	0.00422105	0.977993
AT3G61560	0.992874	0.0050965	0.977993
AT2G24630	0.340806	0.00190189	0.978532
AT2G17500	0.373181	0.00310084	0.979066
AT4G25300	0.293351	0.0265461	0.979598
AT1G32120	0.429208	0.0171481	0.980131
AT1G79880	0.323362	0.00342315	0.980131
AT3G45230	0.789737	0.00675491	0.980131
AT5G08010	0.976779	0.0151613	0.980662
AT5G64600	0.511224	0.00503615	0.981198
AT2G46700	0.321569	0.00461228	0.981728
AT5G27400	0.178277	0.00688706	0.981728
AT5G47810	0.190771	0.0409263	0.981728
AT4G23620	0.187837	0.026633	0.98332
AT4G30610	0.345541	0.00279425	0.98332
AT1G73450	0.276834	0.00133508	0.983847
AT3G57060	1.47949	0.000873176	0.984374
AT3G07370	1.07412	0.00890919	0.984901
AT1G18910	0.0507876	0.00710635	0.985956
AT4G01410	0.0636744	0.0647556	0.985956
AT3G56740	0.40088	0.00398203	0.986481
AT4G17460	0.0439845	0.0716299	0.986481
AT5G65180	0.136618	0.0221319	0.986481
AT1G79020	0.306784	0.00313766	0.987004
AT4G14790	0.32811	0.0023648	0.987004
AT4G25180	0.64419	0.00440961	0.987004
AT2G21630	0.13674	0.0639408	0.987528
AT2G17150	0.628377	0.00153508	0.98805
AT2G30270	0.182339	0.0137675	0.988577
AT4G23130	0.188471	0.0254153	0.988577
AT5G07100	0.4727	0.0599971	0.988577
AT1G25370	0.638814	0.00526997	0.989098
AT2G38450	0.614803	0.0167711	0.989098
AT4G25840	0.721159	0.00423018	0.989098
AT4G04670	0.334961	0.0605059	0.989619
AT5G23200	0.142143	0.0685652	0.989619
AT5G67440	0.252619	0.00658749	0.989619
AT2G27420	0.668959	0.00382963	0.990139
AT2G15390	0.0508853	0.0160603	0.990663
AT4G18140	0.282041	0.00340094	0.990663
AT5G13610	0.0728635	0.0147389	0.990663
AT5G22860	0.400936	0.00653222	0.991182
AT5G49960	0.0447312	0.0242921	0.991182
AT1G07870	0.487106	0.00506631	0.9917
AT1G14520	0.150156	0.00936254	0.993255
AT1G15490	0.376323	0.0018827	0.993771
[truncated: 3,102 more rows]

## Sheet: Analysis of data by chromosomes
Table S20B. Chi-square analysis for distribution of all loci and loci with ω & GEA from seedling RNA-Seq.
Chr.	All loci	Loci with ω >1 & GEA from seedling RNA-Seq	Df	χ²	P
I	7078	1413	4	41.98	< 0.0001
II	4245	662
III	5437	918
IV	4124	830
V	6318	1275
All	27206	5098
Table S20C. Chi-square analysis for distribution of all loci with ω and loci with ω & GEA from seedling RNA-Seq.
Chr.	Loci with ω	Loci with ω >1 & GEA from seedling RNA-Seq	Df	χ²	P
I	1949	1413	4	486.8	< 0.0001
II	2185	662
III	1082	918
IV	1503	830
V	1286	1275
All	8005	5098
Table S20D. Chi-square analysis for distribution of loci with ω & GEA from seedling RNA-Seq and loci with ω > 1 & GEA from seedling RNA-seq.
Chr.	Loci with ω & GEA from seedling RNA-Seq	Loci with ω >1 & GEA from seedling RNA-Seq	Df	χ²	P
I	1413	65	4	0.872	0.9285
II	662	35
III	918	48
IV	830	43
V	1275	68
All	5098	259
Table S20E. Chi-square analysis for distribution of all loci with ω and loci with ω > 1 & GEA from seedling RNA-seq.
Chr.	Loci with ω	Loci with ω >1 & GEA from seedling RNA-Seq	Df	χ²	P
I	1949	65	4	38.95	< 0.0001
II	2185	35
III	1082	48
IV	1503	43
V	1286	68
All	8005	259
Table S20F. Chi-square analysis for distribution of all loci and loci with ω > 1 & GEA from seedling RNA-seq.
Chr.	All loci	Loci with ω >1 & GEA from seedling RNA-Seq	Df	χ²	P
I	7078	65	4	2.44	0.6555
II	4245	35
III	5437	48
IV	4124	43
V	6318	68
All	27206	259
Table S20G. Chi-square analysis for distribution of all loci with ω > 1 and loci with ω > 1 & GEA from seedling RNA-seq.
Chr.	Loci with ω > 1	Loci with ω >1 & GEA from seedling RNA-Seq	Df	χ²	P
I	180	65	4	1.554	0.817
II	81	35
III	121	48
IV	92	43
V	156	68
All	630	259
Table S20H. ANOVA analysis of expression in seeding RNA-seq across chromosomes.
Loci grouped by chromosomes	SS	df	MS	F	P
Between chromosomes	0.6722	4	0.1681	0.5116	0.7273
Within chromosomes	1673	5093	0.3285
Total	1674	5097
Table S20I. ANOVA analysis of ω in loci with expression in seeding RNA-seq across chromosomes.
Loci grouped by chromosomes	SS	df	MS	F	P
Between chromosomes	0.2754	4	0.06885	0.4738	0.755
Within chromosomes	740	5093	0.1453
Total	740.3	5097

## Sheet: Data grouped by GEA (RNA-Seq)
Table S20J. Grouping loci with ω, Ks (within species) and GEA from seedling RNA-Seq.
Locus	Ks	ω	Seedling 1 (RPMs)	Seedling 2 (RPMs)	Seedling ave. (RPMs)	Log10 (ave. RPMs)	Data point	(ave. of 100 loci ) Ks	(ave. of 100 loci ) ω	(Ave. of 100 loci ) seeling ave. RPMs	(ave. of 100 loci ) Log10 ( ave. RPMs)
AT1G49000	0.507896	0.0235139	0.422	1.5941	1.008	0.00346053
AT1G53830	0.158189	0.00947294	1.5003	0.5157	1.008	0.00346053
AT3G02500	0.294542	0.00500834	1.0784	0.9377	1.008	0.00346053
AT2G25260	0.039128	0.0343902	0.4454	1.5706	1.008	0.00346053
AT4G14370	4.86569	0.00108213	0.4689	1.5706	1.0197	0.00847242
AT5G15340	0.485012	0.00438788	1.5706	0.4689	1.0197	0.00847242
AT5G47460	0.644996	0.0257177	1.4534	0.5861	1.0197	0.00847242
AT5G48400	0.637224	0.00159248	0.2344	1.8051	1.0197	0.00847242
AT1G64583	0.303651	0.00279752	1.1018	0.9611	1.0315	0.0134692
AT3G16610	0.326391	0.00779527	1.5706	0.4923	1.0315	0.0134692
AT3G44713	0.416343	0.057676	1.1252	0.9377	1.0315	0.0134692
AT5G40020	0.499401	0.0104759	1.5706	0.4923	1.0315	0.0134692
AT5G41160	0.624952	0.00391883	1.219	0.8439	1.0315	0.0134692
AT5G65230	0.0938227	0.048019	1.1018	0.9611	1.0315	0.0134692
AT1G10155	0.474379	0.0363522	0.2344	1.852	1.0432	0.0183676
AT1G26390	0.337589	0.00249434	0.3985	1.6879	1.0432	0.0183676
AT1G35910	0.335272	0.00360239	1.1956	0.8908	1.0432	0.0183676
AT3G59030	0.273257	0.00679965	1.3128	0.7736	1.0432	0.0183676
AT5G14730	0.112218	0.0162065	0.9377	1.1487	1.0432	0.0183676
AT2G18210	1.0917	0.0179551	0.5392	1.5706	1.0549	0.0232113
AT2G44880	0.277608	0.00553793	1.5472	0.5626	1.0549	0.0232113
AT3G54060	0.93788	0.00307524	1.4769	0.6329	1.0549	0.0232113
AT3G59750	0.650143	0.0100603	1.5003	0.6095	1.0549	0.0232113
AT5G01700	0.0693952	0.0169985	1.1721	0.9377	1.0549	0.0232113
AT5G14650	0.160276	0.00632474	1.0315	1.0784	1.0549	0.0232113
AT5G16490	0.477533	0.036672	1.2425	0.8674	1.0549	0.0232113
AT5G44480	0.0470981	0.0208946	1.008	1.1018	1.0549	0.0232113
AT5G44980	0.479857	0.02401	0.5861	1.5238	1.0549	0.0232113
AT5G54240	0.158783	0.0197253	0.8908	1.219	1.0549	0.0232113
AT1G09890	0.217516	0.0296338	1.5472	0.5861	1.0666	0.0280016
AT2G47460	0.311599	0.00758236	0.2579	1.8754	1.0666	0.0280016
AT3G27920	0.425494	0.0132968	1.6879	0.4454	1.0666	0.0280016
AT5G38780	0.424675	0.0161358	0.9846	1.1487	1.0666	0.0280016
AT5G39970	0.16338	0.00392713	1.3128	0.8205	1.0666	0.0280016
AT5G41650	0.281858	0.0423873	1.2893	0.8439	1.0666	0.0280016
AT2G45570	1.26618	0.0021979	1.0315	1.1252	1.0784	0.0327799
AT4G19220	0.155479	0.00301795	1.3831	0.7736	1.0784	0.0327799
AT5G13880	0.60246	0.00768713	1.1956	0.9611	1.0784	0.0327799
AT5G64910	0.580562	0.00728782	1.3128	0.8439	1.0784	0.0327799
AT1G05370	0.18782	0.00586436	1.1956	0.9846	1.0901	0.0374663
AT1G30840	0.694633	0.00339136	1.3362	0.8439	1.0901	0.0374663
AT1G43980	0.0970642	0.00715059	1.3128	0.8674	1.0901	0.0374663
AT2G03505	0.711502	0.0286848	0.3985	1.7816	1.0901	0.0374663
AT2G29130	0.354542	0.00445243	1.852	0.3282	1.0901	0.0374663
AT2G37720	0.97878	0.0120088	1.3128	0.8674	1.0901	0.0374663
AT4G05100	0.613565	0.00440501	0.4689	1.7113	1.0901	0.0374663
AT1G62700	0.278734	0.00388628	1.3597	0.8439	1.1018	0.0421028
AT1G66830	0.320309	0.00401709	0.9143	1.2893	1.1018	0.0421028
AT1G79680	0.252701	0.0129566	0.9143	1.2893	1.1018	0.0421028
AT2G29490	0.166939	0.0119257	0.6798	1.5238	1.1018	0.0421028
AT3G26460	0.579022	0.00981086	1.43	0.7736	1.1018	0.0421028
AT4G37150	0.601521	0.00564683	0.6564	1.5472	1.1018	0.0421028
AT5G45990	0.5861	0.00313393	0.7736	1.43	1.1018	0.0421028
AT5G63560	0.18768	0.00574375	0.5861	1.6175	1.1018	0.0421028
AT1G72950	0.39889	0.0146377	0.5392	1.6879	1.1135	0.0466902
AT1G76610	0.479748	0.0122344	1.5003	0.7267	1.1135	0.0466902
AT3G48260	0.118192	0.040135	1.4534	0.7736	1.1135	0.0466902
AT3G53480	0.886491	0.00100847	1.1487	1.0784	1.1135	0.0466902
AT4G16920	1.7362	0.00263029	1.5706	0.6564	1.1135	0.0466902
AT5G66690	0.0952021	0.0391769	0.5861	1.641	1.1135	0.0466902
AT1G15760	0.903077	0.00716366	0.9611	1.2893	1.1252	0.0512297
AT1G17240	0.468727	0.0646827	0.9611	1.2893	1.1252	0.0512297
AT1G31840	0.537897	0.0447251	1.3597	0.8908	1.1252	0.0512297
AT1G66810	0.350677	0.00414834	1.4534	0.797	1.1252	0.0512297
AT5G10440	0.617971	0.00474957	1.5472	0.7033	1.1252	0.0512297
AT5G10625	0.252346	0.0148293	0.2813	1.9692	1.1252	0.0512297
AT1G33770	0.0717026	0.0474929	1.3362	0.9377	1.137	0.0557605
AT3G50140	0.0333198	0.0250852	2.0629	0.211	1.137	0.0557605
AT4G40010	0.0758076	0.0164249	1.0784	1.1956	1.137	0.0557605
AT5G52940	0.31882	0.0158463	1.8051	0.4689	1.137	0.0557605
AT2G01730	0.315914	0.00226669	1.5003	0.797	1.1487	0.0602066
AT2G44630	0.340096	0.003535	1.1252	1.1721	1.1487	0.0602066
AT4G01430	0.339002	0.00361184	0.7736	1.5238	1.1487	0.0602066
AT4G11550	0.32557	0.0508903	1.3597	0.9377	1.1487	0.0602066
AT1G65180	0.22481	0.029072	1.0784	1.2425	1.1604	0.0646077
AT1G72200	0.350869	0.00636817	0.9143	1.4066	1.1604	0.0646077
AT2G27610	0.284143	0.0034748	1.4534	0.8674	1.1604	0.0646077
AT4G11460	0.265405	0.0758196	1.7113	0.6095	1.1604	0.0646077
AT2G27740	0.313476	0.00805016	1.5941	0.7502	1.1721	0.0689647
AT4G10650	0.267336	0.0292646	1.7347	0.6095	1.1721	0.0689647
AT4G16940	0.457666	0.0207649	1.008	1.3362	1.1721	0.0689647
AT5G48320	1.55515	0.00146107	1.3128	1.0315	1.1721	0.0689647
AT1G22340	0.306161	0.00292276	1.5941	0.7736	1.1838	0.0732783
AT1G52450	0.24501	0.00506955	1.641	0.7267	1.1838	0.0732783
AT5G01660	0.881749	0.00279975	1.3831	0.9846	1.1838	0.0732783
AT5G39680	0.270836	0.00220442	1.4769	0.8908	1.1838	0.0732783
AT5G46720	0.318091	0.00791298	0.9377	1.43	1.1838	0.0732783
AT5G48740	0.2724	0.0217723	1.6879	0.6798	1.1838	0.0732783
AT1G22230	0.101966	0.0136388	1.3831	1.008	1.1956	0.0775859
AT2G14690	0.353578	0.0324328	1.5003	0.8908	1.1956	0.0775859
AT2G25440	0.420573	0.0121148	0.211	2.1802	1.1956	0.0775859
AT5G27060	0.54999	0.00731127	0.8674	1.5238	1.1956	0.0775859
AT5G60142	0.432722	0.00542704	1.1252	1.2659	1.1956	0.0775859
AT2G44700	0.575147	0.0136097	1.2893	1.1252	1.2073	0.0818152
AT5G17360	0.298712	0.065654	1.3362	1.0784	1.2073	0.0818152
AT5G57320	1.89752	0.0014446	1.1018	1.3128	1.2073	0.0818152
AT5G61430	0.643176	0.00408506	0.8908	1.5238	1.2073	0.0818152
AT5G13130	0.292203	0.00416977	1.3128	1.1252	1.219	0.0860037
AT5G38070	1.38531	0.00915248	1.6644	0.7736	1.219	0.0860037
AT5G59720	0.0519545	0.0528634	1.219	1.219	1.219	0.0860037	1	0.485019	0.0157292	1.10695	0.0434926
AT2G39240	0.639741	0.0194254	1.1721	1.2659	1.219	0.0860037
AT4G15960	0.30116	0.0293929	1.7582	0.6798	1.219	0.0860037
AT1G16070	0.167997	0.00667243	1.7347	0.7267	1.2307	0.0901522
AT1G77885	0.310479	0.0183783	0.9611	1.5003	1.2307	0.0901522
AT3G18070	0.966536	0.0235992	1.9223	0.5392	1.2307	0.0901522
AT4G05130	0.280589	0.0191105	1.5941	0.8674	1.2307	0.0901522
AT5G60720	0.327341	0.00195749	1.8754	0.5861	1.2307	0.0901522
AT1G17830	0.785776	0.00477871	1.5941	0.8908	1.2425	0.0942964
AT1G19210	0.644098	0.00742401	0.2579	2.227	1.2425	0.0942964
AT1G58160	0.323921	0.0550133	1.3362	1.1487	1.2425	0.0942964
AT4G24320	0.173128	0.0065735	1.6175	0.8674	1.2425	0.0942964
AT5G27220	1.58039	0.00181796	1.5941	0.8908	1.2425	0.0942964
AT5G65320	0.600783	0.0178959	0.8674	1.6175	1.2425	0.0942964
AT2G01510	0.206468	0.0179095	1.7582	0.7502	1.2542	0.0983668
AT4G19191	0.26179	0.0558947	1.3362	1.1721	1.2542	0.0983668
AT4G33905	0.186018	0.00951722	0.5157	1.9926	1.2542	0.0983668
AT5G16350	0.299942	0.0313235	1.7113	0.797	1.2542	0.0983668
AT5G51950	0.347352	0.00220812	1.0315	1.4769	1.2542	0.0983668
AT1G16130	1.31394	0.00180495	0.8674	1.6644	1.2659	0.102399
AT2G19530	0.155051	0.0440205	1.5238	1.008	1.2659	0.102399
AT4G28700	0.178522	0.00503444	1.1487	1.3831	1.2659	0.102399
AT5G08490	0.519458	0.00190576	1.6175	0.9143	1.2659	0.102399
AT5G15300	0.516956	0.00296571	1.7582	0.7736	1.2659	0.102399
AT5G16640	0.156199	0.0372502	1.4066	1.1252	1.2659	0.102399
AT1G02770	0.366913	0.0187158	0.8908	1.6644	1.2776	0.106395
AT1G75110	0.345121	0.00608381	1.219	1.3362	1.2776	0.106395
AT2G17210	0.299731	0.00404833	1.6175	0.9377	1.2776	0.106395
AT3G10185	1.50628	0.0119633	1.6175	0.9377	1.2776	0.106395
AT5G37440	0.938887	0.0125808	0.7033	1.852	1.2776	0.106395
AT1G34180	0.250543	0.0057861	0.5157	2.0629	1.2893	0.110354
AT2G15630	0.46812	0.00561867	1.2659	1.3128	1.2893	0.110354
AT2G28590	0.53623	0.00372515	1.4534	1.1252	1.2893	0.110354
AT3G51350	0.304236	0.0142383	1.5941	0.9846	1.2893	0.110354
AT3G63060	0.111957	0.014677	0.6329	1.9457	1.2893	0.110354
AT5G13920	0.635559	0.0066838	1.641	0.9377	1.2893	0.110354
AT5G27230	0.535215	0.030715	1.2425	1.3362	1.2893	0.110354
AT5G51795	0.784224	0.00464771	1.5472	1.0315	1.2893	0.110354
AT1G10110	0.657644	0.00406618	1.2425	1.3597	1.3011	0.114311
AT3G06020	0.671661	0.0133506	1.1487	1.4534	1.3011	0.114311
AT3G25640	2.22008	0.00465066	0.9143	1.6879	1.3011	0.114311
AT3G55970	0.325108	0.0150542	0.6095	1.9926	1.3011	0.114311
AT3G60580	0.292319	0.00512472	1.0549	1.5472	1.3011	0.114311
AT3G62740	0.252536	0.0620775	1.641	0.9611	1.3011	0.114311
AT5G64710	0.575881	0.00177431	1.5238	1.0784	1.3011	0.114311
AT1G16830	0.0906989	0.00770111	1.3362	1.2893	1.3128	0.118199
AT3G26770	0.172836	0.0274295	1.1252	1.5003	1.3128	0.118199
AT3G57200	0.657635	0.00262416	2.0629	0.5626	1.3128	0.118199
AT5G14510	0.365978	0.00380987	1.641	0.9846	1.3128	0.118199
AT1G04600	0.315226	0.000804137	0.8908	1.7582	1.3245	0.122052
AT1G53060	1.13633	0.00503425	1.7113	0.9377	1.3245	0.122052
AT5G02200	0.512869	0.0296333	0.9611	1.6879	1.3245	0.122052
AT5G22430	0.349362	0.00750461	0.0703	2.5787	1.3245	0.122052
AT1G05260	0.348513	0.00396212	1.2893	1.3831	1.3362	0.125871
AT2G04040	0.0885889	0.0107328	0.3751	2.2974	1.3362	0.125871
AT2G19190	0.307724	0.0130373	0.8674	1.8051	1.3362	0.125871
AT2G23590	0.325341	0.0341076	1.7347	0.9377	1.3362	0.125871
AT3G48970	0.169496	0.0189061	2.0629	0.6095	1.3362	0.125871
AT3G59070	0.325096	0.0281297	1.43	1.2425	1.3362	0.125871
AT3G63480	0.500418	0.005696	1.7347	0.9377	1.3362	0.125871
AT1G11100	0.581418	0.00233499	1.4066	1.2893	1.3479	0.129658
AT1G80880	0.385267	0.00894657	1.852	0.8439	1.3479	0.129658
AT3G48290	0.334017	0.0078236	1.3597	1.3362	1.3479	0.129658
AT4G39600	1.05351	0.00615797	1.4769	1.219	1.3479	0.129658
AT5G63590	1.26544	0.00624637	1.7347	0.9611	1.3479	0.129658
AT1G80820	0.601784	0.00703863	0.7267	1.9926	1.3597	0.133443
AT2G22730	0.29811	0.00284854	1.8988	0.8205	1.3597	0.133443
AT2G38390	0.485971	0.00783189	1.7347	0.9846	1.3597	0.133443
AT3G18660	0.198379	0.00969576	2.438	0.2813	1.3597	0.133443
AT4G20140	0.815623	0.00276855	1.6175	1.1018	1.3597	0.133443
AT4G20390	0.403192	0.00590398	1.2893	1.43	1.3597	0.133443
AT4G21500	0.212407	0.019632	1.6644	1.0549	1.3597	0.133443
AT5G51080	0.147471	0.00910965	1.3831	1.3362	1.3597	0.133443
AT5G60760	0.120518	0.0323131	0.8205	1.8988	1.3597	0.133443
AT1G23935	0.567667	0.0139761	1.7816	0.9611	1.3714	0.137164
AT4G12400	0.295626	0.00262056	1.7816	0.9611	1.3714	0.137164
AT5G42450	0.564372	0.00771919	2.0161	0.7267	1.3714	0.137164
AT1G52240	0.459375	0.0648699	1.7113	1.0549	1.3831	0.140854
AT1G53180	0.101809	0.0119688	1.5238	1.2425	1.3831	0.140854
AT2G28330	0.171498	0.0470478	1.4066	1.3597	1.3831	0.140854
AT2G44930	0.331473	0.00260247	1.8285	0.9377	1.3831	0.140854
AT2G47485	0.59731	0.0103302	1.1018	1.6644	1.3831	0.140854
AT3G26050	0.327023	0.00254004	2.3208	0.4454	1.3831	0.140854
AT4G14490	0.506301	0.0755329	2.0629	0.7033	1.3831	0.140854
AT5G01110	1.05281	0.00440302	1.3597	1.4066	1.3831	0.140854
AT5G19170	0.315783	0.0203681	1.9223	0.8439	1.3831	0.140854
AT5G65850	0.671479	0.00338884	0.797	1.9692	1.3831	0.140854
AT1G07150	0.703003	0.0051511	0.8674	1.9223	1.3948	0.144512
AT1G66230	0.125913	0.0500369	1.7582	1.0315	1.3948	0.144512
AT3G21470	0.137123	0.00593091	1.6879	1.1018	1.3948	0.144512
AT4G18630	0.306762	0.0179262	1.4769	1.3128	1.3948	0.144512
AT4G21440	0.304575	0.00817994	0.7267	2.0629	1.3948	0.144512
AT5G14380	3.1471	0.00580831	1.5003	1.2893	1.3948	0.144512
AT1G05675	0.675011	0.00292064	1.6879	1.1252	1.4066	0.148171
AT3G15130	0.883274	0.00213	1.8988	0.9143	1.4066	0.148171
AT5G23770	0.298546	0.00251051	0.8908	1.9223	1.4066	0.148171
AT3G16175	1.18687	0.00753822	0.7502	2.0864	1.4183	0.151768
AT1G32350	0.466286	0.0155373	0.0938	2.7428	1.4183	0.151768
AT1G48870	0.608644	0.00250936	0.9377	1.8988	1.4183	0.151768
AT1G74350	0.254682	0.0175399	1.5238	1.3128	1.4183	0.151768
AT2G39230	0.196428	0.00742316	1.2425	1.5941	1.4183	0.151768	2	0.511478	0.0141373	1.32228	0.120916
AT5G44160	0.671609	0.00284989	1.4769	1.3597	1.4183	0.151768
AT1G53345	0.231907	0.0174542	1.7113	1.1487	1.43	0.155336
AT2G38430	0.844452	0.00387103	1.3831	1.4769	1.43	0.155336
AT3G11000	0.458005	0.073794	1.3597	1.5003	1.43	0.155336
AT3G16380	0.485382	0.0121166	2.0395	0.8205	1.43	0.155336
AT3G61170	0.179785	0.0060217	1.5941	1.2659	1.43	0.155336
AT5G43380	0.148533	0.00881335	1.4769	1.3831	1.43	0.155336
AT5G59740	0.02579	0.050709	1.3831	1.4769	1.43	0.155336
AT1G33350	0.510583	0.00305031	2.0161	0.8674	1.4417	0.158875
AT1G47890	0.0944268	0.0211245	0.2813	2.6021	1.4417	0.158875
AT1G55740	0.143366	0.0307213	1.4066	1.4769	1.4417	0.158875
AT3G48640	2.22068	0.00759758	0.7033	2.1802	1.4417	0.158875
AT5G40210	0.0661603	0.020882	0.4454	2.438	1.4417	0.158875
AT5G61400	0.244689	0.0313734	1.9457	0.9377	1.4417	0.158875
AT1G13410	0.803688	0.023552	1.9692	0.9377	1.4534	0.162385
AT1G26380	0.340977	0.00245235	1.4769	1.43	1.4534	0.162385
AT5G46830	0.31438	0.0232732	1.1487	1.7582	1.4534	0.162385
AT1G20480	1.27678	0.00197973	1.8754	1.0549	1.4652	0.165897
AT1G31240	0.354451	0.0645893	1.5941	1.3362	1.4652	0.165897
AT1G48000	0.151766	0.0118163	0.6564	2.2739	1.4652	0.165897
AT1G65390	0.335837	0.0712152	0.8205	2.1098	1.4652	0.165897
AT2G19920	0.335066	0.023791	2.1567	0.7736	1.4652	0.165897
AT2G30900	0.326883	0.00368156	1.6175	1.3128	1.4652	0.165897
AT5G03510	0.330537	0.00460271	1.7113	1.219	1.4652	0.165897
AT5G09930	0.619853	0.0020801	0.1641	2.7662	1.4652	0.165897
AT5G45960	0.656423	0.00360358	1.8051	1.1252	1.4652	0.165897
AT1G61680	0.850284	0.00730272	1.9926	0.9611	1.4769	0.169351
AT1G67000	0.23886	0.0381709	1.1018	1.852	1.4769	0.169351
AT1G74875	0.605214	0.0118831	1.5472	1.4066	1.4769	0.169351
AT1G78120	0.507764	0.00498445	1.7113	1.2425	1.4769	0.169351
AT3G28150	0.270762	0.0399868	1.008	1.9457	1.4769	0.169351
AT2G02350	0.279755	0.00808705	1.2425	1.7347	1.4886	0.172778
AT3G02840	0.349326	0.0034018	0.0703	2.9069	1.4886	0.172778
AT3G02980	0.311637	0.00569023	1.4534	1.5238	1.4886	0.172778
AT3G50570	0.0967909	0.0254518	1.7816	1.1956	1.4886	0.172778
AT3G57760	0.489806	0.0274772	1.3597	1.6175	1.4886	0.172778
AT5G49390	0.294779	0.0031449	1.852	1.1252	1.4886	0.172778
AT1G23940	0.96173	0.00277965	1.7582	1.2425	1.5003	0.176178
AT3G46090	0.492564	0.0223079	0.1407	2.86	1.5003	0.176178
AT1G66930	0.309786	0.0105574	1.43	1.5941	1.512	0.179552
AT1G72530	0.107796	0.0214169	1.7113	1.3128	1.512	0.179552
AT3G16320	0.447725	0.00509279	1.9223	1.1018	1.512	0.179552
AT3G30340	0.024652	0.0524072	1.5238	1.5003	1.512	0.179552
AT4G11990	0.385161	0.0169014	1.3597	1.6644	1.512	0.179552
AT3G54270	0.041694	0.0474326	1.852	1.1956	1.5238	0.182928
AT3G45430	0.187066	0.0328457	2.4849	0.5861	1.5355	0.18625
AT4G28430	0.946501	0.00533131	2.2974	0.7736	1.5355	0.18625
AT5G65420	0.294145	0.00461829	1.9692	1.1018	1.5355	0.18625
AT1G06580	0.422443	0.0121906	1.8754	1.219	1.5472	0.189546
AT1G06660	0.323153	0.00284012	2.4849	0.6095	1.5472	0.189546
AT1G69810	0.179896	0.0377485	1.1252	1.9692	1.5472	0.189546
AT4G14940	0.190587	0.0481916	2.5787	0.5157	1.5472	0.189546
AT5G01190	0.373938	0.00439709	2.2505	0.8439	1.5472	0.189546
AT5G14890	0.316369	0.00368358	1.641	1.4534	1.5472	0.189546
AT5G42830	0.304322	0.0191671	1.1956	1.8988	1.5472	0.189546
AT2G33240	0.618307	0.000797805	1.5706	1.5472	1.5589	0.192818
AT4G11370	0.307152	0.00894688	1.5472	1.5706	1.5589	0.192818
AT5G16860	0.292951	0.00520058	2.1802	0.9377	1.5589	0.192818
AT1G33790	0.400105	0.00582967	2.3677	0.7736	1.5706	0.196066
AT1G62920	0.311233	0.00541058	2.0629	1.0784	1.5706	0.196066
AT4G34060	0.266193	0.0141249	1.0784	2.0629	1.5706	0.196066
AT4G37390	0.120504	0.0384126	2.1333	1.008	1.5706	0.196066
AT5G02060	0.151541	0.0390401	1.9926	1.1487	1.5706	0.196066
AT1G15010	0.344304	0.0091994	0.6564	2.5083	1.5824	0.199316
AT1G79900	0.22247	0.0135586	0.7502	2.4146	1.5824	0.199316
AT4G12500	0.240124	0.0680845	1.8988	1.2659	1.5824	0.199316
AT4G22758	0.655063	0.0053125	1.0784	2.0864	1.5824	0.199316
AT1G02220	0.563024	0.0644605	0.9846	2.2036	1.5941	0.202516
AT1G79890	0.155783	0.00318432	2.0161	1.1721	1.5941	0.202516
AT3G15930	1.78083	0.00212802	2.3911	0.797	1.5941	0.202516
AT3G17520	0.42702	0.0256715	3.1647	0.0234	1.5941	0.202516
AT2G18100	0.432548	0.0373849	1.6644	1.5472	1.6058	0.205691
AT2G22620	0.596144	0.00214654	1.9692	1.2425	1.6058	0.205691
AT4G22280	1.23119	0.0186302	1.0784	2.1333	1.6058	0.205691
AT5G07760	0.940768	0.00657677	1.5706	1.641	1.6058	0.205691
AT5G09580	0.309071	0.00720188	1.9692	1.2425	1.6058	0.205691
AT5G23170	0.452112	0.041596	1.6644	1.5472	1.6058	0.205691
AT5G58680	0.127901	0.0193556	1.3831	1.8285	1.6058	0.205691
AT1G11450	0.353472	0.00424714	2.4849	0.7502	1.6175	0.208844
AT1G19540	0.345593	0.00419309	1.9926	1.2425	1.6175	0.208844
AT1G19840	0.17201	0.0343602	1.9457	1.2893	1.6175	0.208844
AT2G36750	0.335963	0.00540977	0.6095	2.6256	1.6175	0.208844
AT3G49142	0.885981	0.00213402	2.2739	0.9611	1.6175	0.208844
AT2G01890	0.150453	0.00862077	1.1956	2.0629	1.6293	0.212001
AT4G14358	0.784765	0.0377579	1.9457	1.3128	1.6293	0.212001
AT5G38340	0.656888	0.00417913	1.5238	1.7347	1.6293	0.212001
AT5G44050	0.219341	0.0176072	1.9223	1.3362	1.6293	0.212001
AT1G05820	0.517764	0.00485796	2.0395	1.2425	1.641	0.215109
AT1G63230	0.593782	0.0419526	1.852	1.43	1.641	0.215109
AT1G65310	0.0422512	0.036553	2.86	0.422	1.641	0.215109
AT1G71400	0.328317	0.0228748	1.641	1.641	1.641	0.215109
AT2G31020	0.118786	0.040061	2.4615	0.8205	1.641	0.215109
AT3G58810	0.319673	0.00318907	2.2505	1.0315	1.641	0.215109
AT4G20040	0.196872	0.00980225	1.9926	1.2893	1.641	0.215109
AT1G49160	0.301283	0.00258701	2.6724	0.6329	1.6527	0.218194
AT1G55940	0.468714	0.0363899	2.5083	0.797	1.6527	0.218194
AT3G18900	0.545686	0.00914141	2.4615	0.8439	1.6527	0.218194
AT4G29270	0.332612	0.00522711	2.5787	0.7267	1.6527	0.218194
AT5G59070	0.246685	0.0241833	2.0161	1.3128	1.6644	0.221258
AT5G44490	4.45117	0.00631912	1.4066	1.9223	1.6644	0.221258	3	0.460909	0.0185641	1.53971	0.186939
AT1G31760	0.373171	0.0445341	1.5003	1.852	1.6761	0.2243
AT1G57560	0.535228	0.048233	1.5941	1.7582	1.6761	0.2243
AT2G28460	0.356272	0.0102482	2.0161	1.3362	1.6761	0.2243
AT5G44390	0.325624	0.00250576	0.797	2.5552	1.6761	0.2243
AT5G46090	0.219381	0.0189841	1.8754	1.4769	1.6761	0.2243
AT1G05490	0.503856	0.0018819	1.852	1.5238	1.6879	0.227347
AT1G17060	0.192195	0.0144864	2.2974	1.0784	1.6879	0.227347
AT3G48390	0.331077	0.00211883	1.4769	1.8988	1.6879	0.227347
AT5G38565	0.335313	0.0171246	1.5706	1.8051	1.6879	0.227347
AT3G55090	0.11184	0.0231361	2.0161	1.3831	1.6996	0.230347
AT5G12330	0.200959	0.00576671	1.8051	1.5941	1.6996	0.230347
AT5G37180	0.212535	0.00764065	1.9692	1.43	1.6996	0.230347
AT1G02190	0.450702	0.00461076	1.6175	1.8051	1.7113	0.233326
AT1G14390	0.178457	0.00679816	2.2505	1.1721	1.7113	0.233326
AT1G61400	0.157275	0.003405	2.438	0.9846	1.7113	0.233326
AT2G37590	0.136795	0.0201665	1.9223	1.5003	1.7113	0.233326
AT3G13770	0.810474	0.00500546	2.0161	1.4066	1.7113	0.233326
AT1G67070	0.331883	0.00912943	1.219	2.227	1.723	0.236285
AT1G77960	0.5445	0.0341887	1.1487	2.2974	1.723	0.236285
AT3G10320	0.654226	0.00274134	0.4923	2.9538	1.723	0.236285
AT3G28840	0.12963	0.0203755	1.5003	1.9457	1.723	0.236285
AT5G09950	0.546981	0.00502787	2.438	1.008	1.723	0.236285
AT5G16170	0.385691	0.011708	1.4066	2.0395	1.723	0.236285
AT1G52800	0.442365	0.0233854	0.4454	3.0241	1.7347	0.239224
AT5G38730	0.283032	0.00253723	1.9926	1.4769	1.7347	0.239224
AT1G29590	0.351439	0.0704694	1.641	1.852	1.7465	0.242169
AT3G24360	0.642796	0.00328428	1.7347	1.7582	1.7465	0.242169
AT3G54150	0.382131	0.0177529	1.6175	1.8754	1.7465	0.242169
AT1G12160	0.124109	0.0383091	1.1487	2.3677	1.7582	0.245068
AT3G02330	0.398985	0.00481651	2.2974	1.219	1.7582	0.245068
AT3G26330	0.162952	0.0054321	1.852	1.6644	1.7582	0.245068
AT5G23800	0.365651	0.0357008	2.2739	1.2425	1.7582	0.245068
AT1G17630	1.16056	0.00203085	2.1802	1.3597	1.7699	0.247949
AT2G23100	1.09743	0.00218107	1.641	1.9223	1.7816	0.25081
AT5G60250	1.20148	0.00220714	1.1721	2.3911	1.7816	0.25081
AT1G22900	0.0939512	0.0254471	1.7347	1.852	1.7934	0.253677
AT5G46050	0.468736	0.00482032	1.1252	2.4615	1.7934	0.253677
AT5G53810	1.8612	0.00326317	1.4066	2.1802	1.7934	0.253677
AT1G02970	0.149752	0.00579287	2.7193	0.8908	1.8051	0.256501
AT1G63080	0.218324	0.0128294	1.9692	1.641	1.8051	0.256501
AT2G36980	0.13697	0.00496602	1.7816	1.8285	1.8051	0.256501
AT2G39510	0.0400561	0.0296932	2.1333	1.4769	1.8051	0.256501
AT5G37410	0.310651	0.0712218	2.0161	1.5941	1.8051	0.256501
AT5G11300	0.168187	0.00608486	2.7662	0.8674	1.8168	0.259307
AT2G03380	0.29783	0.0131915	2.3677	1.2893	1.8285	0.262095
AT2G41150	0.154927	0.0069879	1.2893	2.3677	1.8285	0.262095
AT3G06830	0.690974	0.00228824	1.8988	1.7582	1.8285	0.262095
AT3G47400	0.353353	0.00430527	2.7897	0.8674	1.8285	0.262095
AT4G08590	0.585025	0.0172078	1.9926	1.6644	1.8285	0.262095
AT5G19600	0.360102	0.0019873	2.86	0.797	1.8285	0.262095
AT1G63150	5.09347	0.00220845	1.641	2.0395	1.8402	0.264865
AT3G17380	0.29322	0.00476509	1.7582	1.9223	1.8402	0.264865
AT4G23450	0.142325	0.0145134	1.1487	2.5318	1.8402	0.264865
AT5G15030	0.413261	0.0129746	2.1802	1.5003	1.8402	0.264865
AT5G23320	1.01171	0.0514323	1.852	1.8285	1.8402	0.264865
AT5G56550	2.01184	0.00877364	2.3677	1.3128	1.8402	0.264865
AT2G29750	0.0263238	0.0334542	1.6644	2.0395	1.852	0.267641
AT3G22670	0.228928	0.00318649	2.227	1.4769	1.852	0.267641
AT5G40840	0.925888	0.00435966	2.4146	1.2893	1.852	0.267641
AT1G20870	1.11962	0.00265478	2.2505	1.4769	1.8637	0.270376
AT1G21150	0.34077	0.00336724	2.5083	1.219	1.8637	0.270376
AT1G32170	0.155146	0.00822484	2.2505	1.4769	1.8637	0.270376
AT1G51800	0.139782	0.0282547	0.7736	2.9538	1.8637	0.270376
AT4G38700	0.321707	0.0309581	2.0864	1.641	1.8637	0.270376
AT5G03495	0.815525	0.0734184	1.3597	2.3677	1.8637	0.270376
AT1G14205	0.150301	0.0175584	2.7662	0.9846	1.8754	0.273094
AT1G35180	1.056	0.00556481	2.3677	1.3831	1.8754	0.273094
AT3G14450	0.0507744	0.074449	2.2974	1.4534	1.8754	0.273094
AT5G16080	0.466669	0.0143455	2.6021	1.1487	1.8754	0.273094
AT1G35530	1.04389	0.000929635	2.9538	0.8205	1.8871	0.275795
AT2G31830	0.34352	0.00111183	2.2739	1.5003	1.8871	0.275795
AT5G44210	0.181834	0.0125422	2.7193	1.0549	1.8871	0.275795
AT1G73890	0.818857	0.00596611	1.8754	1.9223	1.8988	0.278479
AT4G32810	0.345299	0.00228029	0.5626	3.2351	1.8988	0.278479
AT1G68640	0.15344	0.00630438	2.6021	1.219	1.9106	0.28117
AT3G19470	0.648958	0.00359636	1.5941	2.227	1.9106	0.28117
AT4G37170	0.487672	0.0168393	2.7428	1.0784	1.9106	0.28117
AT4G10630	0.165804	0.056995	2.649	1.1956	1.9223	0.283821
AT5G18080	0.0721466	0.0711523	2.5083	1.3362	1.9223	0.283821
AT5G60660	0.419479	0.00388212	2.6256	1.219	1.9223	0.283821
AT3G28660	0.197991	0.00868446	2.3208	1.5472	1.934	0.286456
AT5G03720	0.319124	0.00334793	2.5787	1.2893	1.934	0.286456
AT5G38120	0.243305	0.00681512	1.1487	2.7193	1.934	0.286456
AT5G41690	0.305166	0.0101079	2.1802	1.6879	1.934	0.286456
AT1G13630	0.0984231	0.00544865	2.0629	1.8285	1.9457	0.289076
AT1G24265	0.215845	0.0117906	1.8051	2.0864	1.9457	0.289076
AT1G71330	0.584622	0.00455843	0.9846	2.9069	1.9457	0.289076
AT3G26760	0.34991	0.0215955	2.7897	1.1018	1.9457	0.289076
AT4G13260	0.702694	0.00309473	2.2036	1.6879	1.9457	0.289076
AT5G03250	0.0372436	0.0401436	2.5552	1.3362	1.9457	0.289076
AT5G44260	0.0534011	0.064801	2.86	1.0315	1.9457	0.289076
AT5G19060	0.189055	0.0165033	2.6724	1.2425	1.9575	0.291702
AT1G77855	0.0411523	0.0320228	1.9926	1.9223	1.9575	0.291702
AT2G30820	0.83869	0.00998662	2.5552	1.3597	1.9575	0.291702
AT2G45350	0.117337	0.00627599	2.8131	1.1018	1.9575	0.291702
AT3G13950	0.484941	0.0132599	0.3985	3.5164	1.9575	0.291702
AT3G45680	0.109552	0.065559	2.4146	1.5003	1.9575	0.291702
AT3G52670	0.482686	0.00896212	2.0864	1.8285	1.9575	0.291702
AT5G02750	0.0530078	0.029591	2.6724	1.2425	1.9575	0.291702
AT5G18340	0.124455	0.0319989	1.3831	2.5318	1.9575	0.291702	4	0.455198	0.0170862	1.82606	0.260972
AT2G28120	0.363865	0.00216729	2.2036	1.7347	1.9692	0.29429
AT4G01580	0.388981	0.0189446	2.7428	1.1956	1.9692	0.29429
AT1G01700	1.51165	0.00296977	1.8051	2.1567	1.9809	0.296863
AT1G10750	0.0782451	0.012007	2.86	1.1018	1.9809	0.296863
AT1G52565	0.188306	0.0355092	0.9377	3.0241	1.9809	0.296863
AT3G16710	0.136032	0.0372137	2.2036	1.7582	1.9809	0.296863
AT3G61250	0.278863	0.0051381	2.1567	1.8051	1.9809	0.296863
AT4G01680	0.045626	0.0288779	1.7816	2.1802	1.9809	0.296863
AT4G14820	0.303219	0.00397355	2.7428	1.219	1.9809	0.296863
AT5G61740	0.434093	0.00350734	3.071	0.8908	1.9809	0.296863
AT1G06250	0.340687	0.00310456	1.7816	2.2036	1.9926	0.29942
AT2G16580	0.315616	0.0129224	1.8051	2.1802	1.9926	0.29942
AT2G21550	0.151137	0.00584593	1.5941	2.3911	1.9926	0.29942
AT3G14360	0.329507	0.00259865	2.4849	1.5003	1.9926	0.29942
AT5G16340	0.271001	0.0126657	2.1802	1.8051	1.9926	0.29942
AT5G43080	0.121922	0.0426361	3.282	0.7033	1.9926	0.29942
AT1G15720	0.504772	0.0464375	2.2739	1.7347	2.0043	0.301963
AT1G35830	0.188049	0.00809731	2.5787	1.43	2.0043	0.301963
AT1G68740	0.662914	0.00342184	2.4615	1.5472	2.0043	0.301963
AT1G72070	0.148312	0.0468279	1.7582	2.2505	2.0043	0.301963
AT3G51710	0.163874	0.0056824	2.438	1.5706	2.0043	0.301963
AT4G19970	0.584676	0.00827785	1.8051	2.2036	2.0043	0.301963
AT4G22520	0.404485	0.0471127	2.1098	1.8988	2.0043	0.301963
AT5G42690	0.298216	0.0499325	3.1647	0.8674	2.0161	0.304512
AT3G12220	0.151058	0.0332939	2.2505	1.8051	2.0278	0.307025
AT5G40405	0.131026	0.0311498	2.4615	1.5941	2.0278	0.307025
AT2G04495	0.105755	0.0207545	1.0549	3.0241	2.0395	0.309524
AT4G38780	0.612942	0.00121939	2.1567	1.9223	2.0395	0.309524
AT1G61460	0.306985	0.0247291	1.9457	2.1567	2.0512	0.312008
AT2G17470	0.111546	0.00742715	0.7267	3.3757	2.0512	0.312008
AT3G14680	0.518969	0.00507766	2.1098	1.9926	2.0512	0.312008
AT5G07400	0.283484	0.0013928	2.8834	1.219	2.0512	0.312008
AT5G12970	0.683101	0.00170424	2.9303	1.1721	2.0512	0.312008
AT2G45870	0.363502	0.00305348	2.5318	1.5941	2.0629	0.314478
AT3G49930	0.1322	0.0148794	2.7428	1.3831	2.0629	0.314478
AT4G01110	0.121216	0.0144216	2.2505	1.8754	2.0629	0.314478
AT5G40230	1.16848	0.00322276	2.1098	2.0161	2.0629	0.314478
AT4G03270	0.303565	0.0335604	2.8834	1.2659	2.0747	0.316955
AT4G29230	0.290051	0.00297989	2.86	1.3128	2.0864	0.319398
AT1G62120	0.666842	0.00305528	2.2505	1.9457	2.0981	0.321826
AT2G35160	0.219826	0.00742395	2.8131	1.3831	2.0981	0.321826
AT3G03460	0.403338	0.0260306	2.5318	1.6644	2.0981	0.321826
AT4G13880	0.606474	0.0112503	2.2739	1.9457	2.1098	0.324241
AT4G19130	0.316194	0.0231929	2.9538	1.2659	2.1098	0.324241
AT4G29530	0.710554	0.0123786	2.0629	2.1567	2.1098	0.324241
AT5G53660	0.13447	0.0603751	1.7816	2.438	2.1098	0.324241
AT1G04700	0.27828	0.00147013	2.6256	1.6175	2.1215	0.326643
AT1G09480	0.171651	0.00710239	1.3831	2.86	2.1215	0.326643
AT1G30650	0.339335	0.00306334	2.0161	2.227	2.1215	0.326643
AT5G01100	0.329252	0.00213419	1.8051	2.438	2.1215	0.326643
AT1G18140	0.157278	0.01444	2.4849	1.7816	2.1333	0.329052
AT1G29600	1.61995	0.0045811	2.6021	1.6644	2.1333	0.329052
AT1G51790	0.948348	0.00157506	2.5552	1.7113	2.1333	0.329052
AT1G54000	0.084164	0.0281607	1.8988	2.3677	2.1333	0.329052
AT4G35380	0.338122	0.000773455	1.5238	2.7428	2.1333	0.329052
AT5G17490	0.943979	0.00467422	2.9772	1.2893	2.1333	0.329052
AT1G21110	0.059584	0.0373842	1.5706	2.7193	2.145	0.331427
AT3G60720	0.357107	0.00454761	2.9538	1.3362	2.145	0.331427
AT5G33300	0.604947	0.0208863	3.0944	1.1956	2.145	0.331427
AT4G05110	0.228116	0.0197048	0.8439	3.4695	2.1567	0.33379
AT4G19370	0.704938	0.0156453	1.1487	3.1647	2.1567	0.33379
AT4G25150	0.244798	0.0524707	2.7662	1.5472	2.1567	0.33379
AT1G64625	0.225487	0.0255371	2.6959	1.641	2.1684	0.336139
AT2G17900	0.318755	0.00287572	2.5787	1.7582	2.1684	0.336139
AT5G07660	1.06729	0.00120176	3.4695	0.8674	2.1684	0.336139
AT5G38940	0.0839873	0.0496238	2.7662	1.5706	2.1684	0.336139
AT4G28160	0.387448	0.0327121	3.1647	1.1956	2.1802	0.338496
AT5G48560	0.936109	0.00282001	2.649	1.7113	2.1802	0.338496
AT1G62590	0.570018	0.00767093	2.5318	1.852	2.1919	0.340821
AT4G19050	0.327589	0.0595437	2.5318	1.852	2.1919	0.340821
AT4G22790	0.232058	0.0464977	2.3911	1.9926	2.1919	0.340821
AT5G20940	0.353765	0.00408133	2.3677	2.0161	2.1919	0.340821
AT2G24300	0.259253	0.0114126	2.9069	1.5003	2.2036	0.343133
AT3G28740	0.0740677	0.022362	1.7582	2.649	2.2036	0.343133
AT4G08160	0.660363	0.0017874	3.4461	0.9611	2.2036	0.343133
AT4G18840	0.129628	0.00630805	2.7428	1.6644	2.2036	0.343133
AT1G17750	1.04421	0.00118764	2.3208	2.1098	2.2153	0.345433
AT2G22790	0.173965	0.00796444	2.3911	2.0395	2.2153	0.345433
AT3G10150	0.109743	0.0110287	1.3831	3.0475	2.2153	0.345433
AT3G47340	0.0813987	0.00931583	2.9538	1.4769	2.2153	0.345433
AT2G27480	0.641876	0.0060374	2.2974	2.1567	2.227	0.34772
AT3G29810	0.314276	0.00662069	1.2659	3.1882	2.227	0.34772
AT5G23480	0.630919	0.0101445	2.5318	1.9223	2.227	0.34772
AT3G53360	0.295608	0.00380906	3.0006	1.4769	2.2388	0.350015
AT1G20690	0.241938	0.0229269	2.5083	1.9926	2.2505	0.352279
AT2G38620	0.114303	0.0242423	3.4226	1.0784	2.2505	0.352279
AT3G62160	0.60047	0.00755659	3.4929	1.008	2.2505	0.352279
AT4G13210	0.333267	0.0122307	2.6021	1.8988	2.2505	0.352279
AT5G62370	0.138968	0.00312371	2.86	1.641	2.2505	0.352279
AT1G53920	0.0411453	0.057581	3.071	1.4534	2.2622	0.354531
AT1G57630	0.423486	0.0735944	0.7267	3.7977	2.2622	0.354531
AT2G29600	0.661528	0.0128639	1.8754	2.649	2.2622	0.354531
AT5G49560	0.986178	0.00493338	2.2036	2.3208	2.2622	0.354531
AT5G28010	0.343862	0.00786877	2.2739	2.2739	2.2739	0.356771
AT5G59680	0.17089	0.0148121	2.5318	2.0161	2.2739	0.356771
AT4G22860	0.287154	0.00293803	3.7508	0.8205	2.2856	0.359
AT1G09500	2.6427	0.00337134	2.2974	2.2739	2.2856	0.359
AT1G46480	0.320886	0.00547633	3.1413	1.43	2.2856	0.359
AT1G76530	0.641204	0.0520099	0.6095	3.9618	2.2856	0.359
AT3G20660	0.350895	0.0388316	2.4615	2.1098	2.2856	0.359	5	0.411822	0.0168196	2.12189	0.32625
AT5G25790	0.345734	0.0314541	2.3911	2.1802	2.2856	0.359
AT5G14960	0.601762	0.00402304	2.2505	2.3443	2.2974	0.361237
AT2G24250	0.345793	0.0034731	2.1098	2.5083	2.3091	0.363443
AT5G56490	0.410059	0.0113926	3.3054	1.3128	2.3091	0.363443
AT1G62770	0.187699	0.0120137	3.6101	1.0315	2.3208	0.365638
AT3G25510	0.7229	0.0114798	1.1252	3.5164	2.3208	0.365638
AT1G49620	0.419443	0.0157355	2.6724	1.9926	2.3325	0.367822
AT1G80520	0.0768063	0.0315212	1.8051	2.86	2.3325	0.367822
AT3G58430	0.180178	0.0109264	2.3677	2.2974	2.3325	0.367822
AT1G71060	0.148467	0.0294245	2.86	1.8285	2.3443	0.370013
AT5G61360	0.68823	0.00622147	2.86	1.8285	2.3443	0.370013
AT4G39952	0.396108	0.0203005	3.071	1.641	2.356	0.372175
AT5G46100	0.216286	0.0166746	2.8131	1.8988	2.356	0.372175
AT5G66280	0.0184228	0.0607824	2.4146	2.2974	2.356	0.372175
AT1G09680	0.545619	0.0261332	2.5318	2.2036	2.3677	0.374327
AT4G25350	0.330916	0.00180059	2.8365	1.8988	2.3677	0.374327
AT2G32140	0.834008	0.0218212	0.7267	4.0321	2.3794	0.376467
AT3G42860	0.640091	0.00377414	3.0241	1.7347	2.3794	0.376467
AT5G04310	0.327564	0.0105514	3.5398	1.219	2.3794	0.376467
AT5G06940	0.670111	0.00152435	3.2585	1.5003	2.3794	0.376467
AT5G40700	1.13256	0.00906329	3.282	1.4769	2.3794	0.376467
AT1G23060	0.444736	0.0291556	2.4146	2.3677	2.3911	0.378598
AT3G12070	0.329462	0.00424982	1.5941	3.1882	2.3911	0.378598
AT4G04450	0.66305	0.00508451	3.1413	1.641	2.3911	0.378598
AT4G13195	0.362137	0.0112467	2.4849	2.2974	2.3911	0.378598
AT1G66160	0.0804622	0.0127384	1.0549	3.7508	2.4029	0.380736
AT2G27660	0.694314	0.0291053	1.7582	3.0475	2.4029	0.380736
AT2G30770	0.129446	0.00712187	1.6879	3.1413	2.4146	0.382845
AT3G57860	0.34171	0.00539597	3.657	1.1721	2.4146	0.382845
AT5G52930	0.307396	0.0198717	2.9069	1.9223	2.4146	0.382845
AT1G20060	0.321942	0.0365378	3.7508	1.1018	2.4263	0.384944
AT4G10800	0.154165	0.0494123	2.9538	1.8988	2.4263	0.384944
AT4G26960	0.786706	0.0230329	3.7742	1.0784	2.4263	0.384944
AT5G41980	0.380569	0.0294467	2.7193	2.1333	2.4263	0.384944
AT5G48820	0.326428	0.00611446	3.5164	1.3362	2.4263	0.384944
AT1G11160	0.152103	0.00280139	3.5398	1.3362	2.438	0.387034
AT1G17380	0.315857	0.00507689	0.7033	4.1728	2.438	0.387034
AT3G09490	0.722571	0.0037684	2.9069	1.9692	2.438	0.387034
AT3G26440	0.147922	0.00738646	0.7502	4.1259	2.438	0.387034
AT1G11190	0.306518	0.00466573	3.3523	1.5472	2.4497	0.389113
AT3G49950	0.34489	0.00635528	3.7742	1.1252	2.4497	0.389113
AT4G28150	0.624843	0.00492568	2.5787	2.3208	2.4497	0.389113
AT5G47360	0.131505	0.0067218	2.8131	2.0864	2.4497	0.389113
AT1G06160	0.385234	0.00492189	2.9303	1.9926	2.4615	0.3912
AT2G43040	0.0785806	0.00793216	3.0006	1.9223	2.4615	0.3912
AT3G59550	0.276212	0.00669001	3.6336	1.2893	2.4615	0.3912
AT5G47440	0.709925	0.0178281	2.5787	2.3443	2.4615	0.3912
AT1G62010	0.223836	0.0149601	2.4615	2.4849	2.4732	0.393259
AT2G21770	0.255975	0.0078408	3.3054	1.641	2.4732	0.393259
AT5G01180	0.352753	0.00224435	2.6256	2.3208	2.4732	0.393259
AT1G62670	0.190816	0.00715716	2.6959	2.2739	2.4849	0.395309
AT5G17040	0.225995	0.0142142	0.7736	4.1962	2.4849	0.395309
AT5G17350	0.0561046	0.0437827	0.3516	4.6182	2.4849	0.395309
AT5G46680	0.275799	0.00660206	2.8834	2.0864	2.4849	0.395309
AT1G61930	0.042597	0.0505566	0.9143	4.079	2.4966	0.397349
AT4G03635	0.789773	0.0371152	2.5552	2.438	2.4966	0.397349
AT4G17480	0.343561	0.00860345	2.5083	2.4849	2.4966	0.397349
AT5G42460	0.600348	0.00372818	1.9692	3.0241	2.4966	0.397349
AT1G65500	0.35251	0.076552	2.1802	2.8365	2.5083	0.399379
AT3G28890	0.674511	0.00186598	1.219	3.7977	2.5083	0.399379
AT4G04810	0.345342	0.0316372	1.9223	3.0944	2.5083	0.399379
AT1G76780	0.574066	0.000800415	3.7977	1.2425	2.5201	0.401418
AT4G25810	0.243119	0.026396	4.0087	1.0315	2.5201	0.401418
AT3G05740	0.159588	0.00455226	4.0087	1.0549	2.5318	0.403429
AT5G47330	0.162471	0.00867606	2.3677	2.6959	2.5318	0.403429
AT1G12700	0.669426	0.0335106	2.7428	2.3443	2.5435	0.405432
AT1G65150	0.334712	0.0200203	3.071	2.0161	2.5435	0.405432
AT3G14460	0.110788	0.0028169	3.4695	1.6175	2.5435	0.405432
AT3G22470	0.706444	0.00283006	2.3443	2.7428	2.5435	0.405432
AT3G48830	0.888705	0.00553036	2.9069	2.1802	2.5435	0.405432
AT3G50100	0.158296	0.0316623	2.8365	2.2505	2.5435	0.405432
AT5G23980	0.0726505	0.0346398	3.2585	1.8285	2.5435	0.405432
AT2G15310	0.0369674	0.0575961	1.8285	3.282	2.5552	0.407425
AT4G31020	0.33561	0.00905348	2.5083	2.6021	2.5552	0.407425
AT5G07720	0.301219	0.00631513	3.3054	1.8051	2.5552	0.407425
AT5G24390	0.304911	0.00541352	3.5867	1.5238	2.5552	0.407425
AT3G07500	0.213116	0.0413374	2.2505	2.8834	2.567	0.409426
AT3G11460	0.325603	0.00436338	3.2116	1.9457	2.5787	0.411401
AT4G13870	0.294577	0.0360172	2.6724	2.4849	2.5787	0.411401
AT1G62914	0.552973	0.0319515	3.1179	2.0629	2.5904	0.413367
AT1G67710	0.32098	0.00263546	2.8365	2.3443	2.5904	0.413367
AT3G11020	1.54557	0.00495571	3.0241	2.1567	2.5904	0.413367
AT1G61340	0.338759	0.0288075	1.0784	4.1259	2.6021	0.415324
AT1G65985	0.649366	0.00298689	2.649	2.5552	2.6021	0.415324
AT4G25760	0.108459	0.0317968	3.7508	1.4534	2.6021	0.415324
AT5G38610	0.707375	0.0170491	3.3054	1.8988	2.6021	0.415324
AT5G58690	0.103009	0.00734156	2.2974	2.9069	2.6021	0.415324
AT5G65570	0.873232	0.00200606	3.3523	1.852	2.6021	0.415324
AT1G43650	0.493685	0.0108396	2.3443	2.8834	2.6138	0.417272
AT1G64300	0.126478	0.00507761	2.7428	2.4849	2.6138	0.417272
AT4G03440	0.325093	0.00182253	2.438	2.7897	2.6138	0.417272
AT5G61940	0.665399	0.0190768	3.5164	1.7113	2.6138	0.417272
AT1G44890	0.11174	0.0708397	3.0006	2.2505	2.6256	0.419229
AT1G63855	0.402091	0.0779671	2.7193	2.5318	2.6256	0.419229
AT2G17140	0.224655	0.00675217	3.2116	2.0395	2.6256	0.419229
AT3G46950	0.264494	0.0267349	3.1882	2.0629	2.6256	0.419229
AT5G02070	0.0542204	0.0270201	3.2116	2.0629	2.6373	0.42116
AT5G66350	1.87379	0.00425179	2.86	2.4146	2.6373	0.42116
AT5G56370	0.660031	0.00319612	2.5552	2.7428	2.649	0.423082
AT1G56690	0.821251	0.00220619	3.5867	1.7113	2.649	0.423082	6	0.406023	0.0171139	2.4801	0.394126
AT1G11420	0.308957	0.00234001	3.3523	1.9692	2.6607	0.424996
AT1G23380	0.107006	0.0262299	2.5787	2.7428	2.6607	0.424996
AT1G69790	0.299433	0.0159142	0.9846	4.3369	2.6607	0.424996
AT4G23160	0.377896	0.0178522	0.8908	4.4306	2.6607	0.424996
AT4G23240	0.2963	0.00414857	2.7662	2.5552	2.6607	0.424996
AT5G07730	0.724141	0.00476293	3.1179	2.2036	2.6607	0.424996
AT1G77410	0.317345	0.0033994	3.7742	1.5706	2.6724	0.426901
AT2G32630	0.342497	0.0302827	3.5398	1.8051	2.6724	0.426901
AT3G04000	0.166011	0.0410196	1.4534	3.8915	2.6724	0.426901
AT3G09780	0.150318	0.0242314	4.3369	1.008	2.6724	0.426901
AT4G01510	3.58746	0.00435136	2.2505	3.0944	2.6724	0.426901
AT4G02390	0.249799	0.0264754	3.6336	1.7113	2.6724	0.426901
AT5G03680	0.141932	0.00510764	3.4695	1.8754	2.6724	0.426901
AT5G27680	0.379991	0.00668197	3.8446	1.5003	2.6724	0.426901
AT1G59510	2.19416	0.00699787	2.3911	2.9772	2.6842	0.428815
AT1G21120	0.0402279	0.0290198	2.5787	2.8131	2.6959	0.430704
AT2G01390	0.504218	0.0320425	3.282	2.1333	2.7076	0.432585
AT3G08970	0.324855	0.00237874	2.2739	3.1413	2.7076	0.432585
AT3G47690	0.164547	0.00977883	4.1024	1.3128	2.7076	0.432585
AT4G22250	0.0648334	0.0320188	3.4929	1.9223	2.7076	0.432585
AT4G38300	0.293362	0.0053139	2.7662	2.649	2.7076	0.432585
AT5G07810	0.616944	0.00430777	4.079	1.3362	2.7076	0.432585
AT3G19440	0.29894	0.0221391	3.3992	2.0395	2.7193	0.434457
AT3G25620	0.353239	0.00380567	2.2036	3.2351	2.7193	0.434457
AT1G61470	0.401958	0.0156257	0.9143	4.5478	2.7311	0.436338
AT3G23010	0.293324	0.0188364	3.2585	2.2036	2.7311	0.436338
AT1G62930	0.146819	0.0141901	3.2585	2.227	2.7428	0.438194
AT3G26690	0.288687	0.00738374	2.5318	2.9538	2.7428	0.438194
AT5G42010	0.097298	0.0314257	1.852	3.6336	2.7428	0.438194
AT2G01918	0.100684	0.0231672	3.868	1.641	2.7545	0.440043
AT3G02010	0.0949461	0.00547358	3.4461	2.0629	2.7545	0.440043
AT4G00870	0.794239	0.0149856	1.5472	3.9618	2.7545	0.440043
AT5G20420	0.690756	0.00282894	3.0944	2.4146	2.7545	0.440043
AT5G62730	0.19194	0.00408509	2.3208	3.1882	2.7545	0.440043
AT3G25440	0.0413534	0.0472632	3.1179	2.4146	2.7662	0.441884
AT4G16470	1.07582	0.00441052	2.4146	3.1179	2.7662	0.441884
AT5G46600	0.340986	0.00243408	4.0087	1.5238	2.7662	0.441884
AT2G04430	0.298744	0.0407912	2.5787	2.9772	2.7779	0.443717
AT3G15750	0.552718	0.00776526	3.3757	2.1802	2.7779	0.443717
AT4G05010	0.315591	0.0408906	2.0864	3.4695	2.7779	0.443717
AT4G18750	0.208553	0.00482482	4.0321	1.5238	2.7779	0.443717
AT5G65830	0.171072	0.0188406	2.86	2.6959	2.7779	0.443717
AT1G29730	0.495469	0.00277405	3.4929	2.0864	2.7897	0.445558
AT1G66400	0.0591734	0.0447458	0.9143	4.6651	2.7897	0.445558
AT3G58590	0.304579	0.00192812	3.7977	1.7816	2.7897	0.445558
AT1G16480	0.525056	0.00896536	3.6805	1.9223	2.8014	0.447375
AT5G20670	0.416178	0.00743654	1.1487	4.4541	2.8014	0.447375
AT2G18193	0.112275	0.0299086	0.3751	5.2511	2.8131	0.449185
AT3G54990	0.530756	0.00739779	3.9383	1.6879	2.8131	0.449185
AT3G18320	0.776552	0.00829442	3.3054	2.3443	2.8248	0.450988
AT3G63430	0.346062	0.00967709	3.4929	2.1567	2.8248	0.450988
AT4G38650	0.657614	0.00239995	3.2351	2.438	2.8365	0.452783
AT5G25820	0.107842	0.00626465	2.2974	3.3757	2.8365	0.452783
AT5G64980	0.326236	0.00790023	3.657	2.0161	2.8365	0.452783
AT1G62110	0.212551	0.0376905	3.282	2.4146	2.8483	0.454586
AT1G66620	0.259887	0.0613936	3.7977	1.8988	2.8483	0.454586
AT2G41510	0.165634	0.00466477	2.3677	3.3288	2.8483	0.454586
AT3G51340	0.449608	0.0360066	4.5947	1.1018	2.8483	0.454586
AT1G12775	1.2846	0.00566145	3.8211	1.8988	2.86	0.456366
AT1G56540	0.928012	0.0146531	2.9772	2.7428	2.86	0.456366
AT1G65710	0.291222	0.00325192	4.5478	1.1721	2.86	0.456366
AT3G24900	0.708948	0.0278537	0.6095	5.1105	2.86	0.456366
AT3G47360	0.319199	0.0134376	2.5083	3.2116	2.86	0.456366
AT5G01200	0.176684	0.00958679	2.5787	3.1413	2.86	0.456366
AT5G66610	0.864178	0.00254309	3.5164	2.2036	2.86	0.456366
AT2G14830	0.152647	0.00628755	2.9069	2.8365	2.8717	0.458139
AT4G14050	0.15386	0.0621037	3.9149	1.8285	2.8717	0.458139
AT1G29630	0.604353	0.00195625	4.4775	1.2893	2.8834	0.459905
AT1G61215	0.227954	0.0459785	1.9926	3.7742	2.8834	0.459905
AT2G47570	0.212912	0.0492922	4.0321	1.7347	2.8834	0.459905
AT5G25830	0.26472	0.0350465	2.649	3.1179	2.8834	0.459905
AT1G50590	1.08692	0.00505068	3.657	2.1567	2.9069	0.46343
AT3G43790	0.135858	0.0222212	3.4461	2.3677	2.9069	0.46343
AT4G18290	0.0380569	0.032992	3.3757	2.438	2.9069	0.46343
AT4G31620	1.50413	0.00549656	4.0556	1.7582	2.9069	0.46343
AT1G50180	0.31112	0.0168932	1.9223	3.9149	2.9186	0.465175
AT2G31600	0.319016	0.00458653	3.071	2.7662	2.9186	0.465175
AT3G14730	0.312365	0.00214612	3.6336	2.2036	2.9186	0.465175
AT3G52310	0.109512	0.0103393	1.7347	4.1024	2.9186	0.465175
AT2G36730	0.605709	0.0028664	3.8211	2.0395	2.9303	0.466912
AT1G77310	3.26139	0.00146743	3.3523	2.5318	2.942	0.468643
AT2G02980	0.990275	0.00335169	4.1493	1.7347	2.942	0.468643
AT2G16720	0.454584	0.0187465	1.7816	4.1024	2.942	0.468643
AT5G18475	0.30224	0.00284103	3.657	2.227	2.942	0.468643
AT5G26660	0.230032	0.0162621	3.9852	1.8988	2.942	0.468643
AT3G09405	0.603708	0.00352123	2.5552	3.3523	2.9538	0.470381
AT3G24715	1.31509	0.00143474	3.657	2.2505	2.9538	0.470381
AT4G01540	0.440409	0.0148129	2.1098	3.7977	2.9538	0.470381
AT4G04790	0.385158	0.0334291	3.4226	2.4849	2.9538	0.470381
AT4G27370	0.483262	0.0268657	4.5947	1.3128	2.9538	0.470381
AT4G39010	1.08058	0.00445955	3.6336	2.2739	2.9538	0.470381
AT5G18290	0.297396	0.0194641	2.2739	3.6336	2.9538	0.470381
AT1G20230	0.14456	0.0237054	3.4695	2.4615	2.9655	0.472098
AT3G03910	0.118639	0.0271658	1.5472	4.3838	2.9655	0.472098
AT5G03390	0.79178	0.0608227	4.4306	1.5003	2.9655	0.472098
AT2G20590	0.303155	0.0246489	4.7119	1.2425	2.9772	0.473808
AT4G30860	0.287809	0.00601362	5.1105	0.8439	2.9772	0.473808
AT5G15010	0.123638	0.011786	3.5867	2.3677	2.9772	0.473808
AT5G38010	0.375189	0.0387709	2.5083	3.4461	2.9772	0.473808
AT1G52750	0.178272	0.0288185	5.3215	0.6564	2.9889	0.475511	7	0.469345	0.016919	2.81919	0.44984
AT2G06005	0.0857757	0.0147506	2.7428	3.2351	2.9889	0.475511
AT2G42370	0.737864	0.00650474	3.9618	2.0161	2.9889	0.475511
AT3G61360	0.246453	0.0232134	3.2585	2.7193	2.9889	0.475511
AT3G22690	0.930128	0.00150312	4.079	1.9223	3.0006	0.477208
AT4G19810	0.535286	0.00670823	3.5398	2.4615	3.0006	0.477208
AT4G31805	0.108252	0.0118903	3.7508	2.2505	3.0006	0.477208
AT5G06790	0.444608	0.0625852	2.8365	3.1647	3.0006	0.477208
AT5G46460	0.837282	0.00219458	3.657	2.3443	3.0006	0.477208
AT3G10180	0.2074	0.0402492	4.5478	1.4769	3.0124	0.478913
AT5G40570	0.994132	0.0128083	2.9303	3.0944	3.0124	0.478913
AT5G44230	0.197954	0.0491965	4.2665	1.7582	3.0124	0.478913
AT1G11170	0.277257	0.00350975	2.9069	3.1413	3.0241	0.480596
AT1G64580	0.573891	0.00286224	3.8211	2.227	3.0241	0.480596
AT1G61065	0.267804	0.0303676	2.2505	3.8446	3.0475	0.483944
AT4G28680	0.160861	0.00501343	2.649	3.4461	3.0475	0.483944
AT5G04700	0.0463718	0.042045	2.8834	3.2116	3.0475	0.483944
AT5G23380	0.20775	0.014036	3.3757	2.7193	3.0475	0.483944
AT1G74590	0.823544	0.0066966	2.4615	3.657	3.0592	0.485608
AT3G57720	0.312384	0.00782179	3.3757	2.7428	3.0592	0.485608
AT4G25000	0.324219	0.00322193	1.6175	4.501	3.0592	0.485608
AT4G40000	1.13636	0.00348288	4.2665	1.852	3.0592	0.485608
AT5G62230	0.111525	0.00413314	3.3992	2.7193	3.0592	0.485608
AT1G66345	0.304924	0.00262453	2.9772	3.1647	3.071	0.48728
AT1G76740	1.14615	0.000977663	4.3838	1.7582	3.071	0.48728
AT2G04860	0.262632	0.00696094	4.1728	1.9692	3.071	0.48728
AT4G01730	0.128043	0.050661	4.6651	1.4769	3.071	0.48728
AT5G66600	0.767494	0.00260508	2.6256	3.5164	3.071	0.48728
AT2G36050	0.703898	0.00491875	5.0636	1.1018	3.0827	0.488931
AT3G01710	0.119065	0.0276172	4.8057	1.3597	3.0827	0.488931
AT3G27540	0.0552778	0.0571967	3.0241	3.1413	3.0827	0.488931
AT4G37400	0.326919	0.00812607	3.2351	2.9303	3.0827	0.488931
AT2G22680	0.442186	0.00638694	3.2351	2.9538	3.0944	0.490576
AT4G16745	0.187998	0.028778	2.5552	3.6336	3.0944	0.490576
AT3G24515	0.303467	0.0715065	4.9229	1.2893	3.1061	0.492215
AT5G17540	0.372099	0.00266885	3.4929	2.7193	3.1061	0.492215
AT5G42380	0.604171	0.00779543	0.6095	5.6028	3.1061	0.492215
AT5G51380	0.0333779	0.0525965	4.4306	1.8051	3.1179	0.493862
AT1G32415	0.296389	0.00383623	4.0556	2.2036	3.1296	0.495489
AT3G02990	0.319335	0.00589696	3.6101	2.649	3.1296	0.495489
AT1G30550	0.0992141	0.00960157	3.8446	2.438	3.1413	0.497109
AT2G13600	0.250884	0.00238621	4.3838	1.9223	3.153	0.498724
AT2G40240	0.0502677	0.0247038	3.5633	2.7428	3.153	0.498724
AT5G10620	0.170681	0.0411673	4.2665	2.0395	3.153	0.498724
AT5G09690	0.235554	0.0309679	3.657	2.6724	3.1647	0.500333
AT1G49130	0.827932	0.00474297	4.4072	1.9457	3.1765	0.501949
AT4G29920	0.346614	0.00671209	3.9852	2.3677	3.1765	0.501949
AT1G60700	0.660562	0.00609443	3.7742	2.6021	3.1882	0.503546
AT1G47720	0.198557	0.0167772	3.3992	3.0006	3.1999	0.505136
AT1G51890	0.194188	0.0330155	1.3597	5.0401	3.1999	0.505136
AT2G46310	0.162654	0.00926199	3.4461	2.9538	3.1999	0.505136
AT3G09660	0.317689	0.00178047	3.657	2.7428	3.1999	0.505136
AT5G59470	0.106808	0.0362695	3.3054	3.0944	3.1999	0.505136
AT1G09170	0.207001	0.0122458	5.1105	1.3128	3.2116	0.506721
AT5G41040	0.340243	0.00287614	2.6021	3.8211	3.2116	0.506721
AT2G43050	0.352577	0.0230704	4.0556	2.3911	3.2233	0.508301
AT1G43800	0.137478	0.0353776	3.282	3.1882	3.2351	0.509888
AT3G04010	0.164402	0.0165346	3.0475	3.4226	3.2351	0.509888
AT4G04700	0.18344	0.0235345	4.29	2.1802	3.2351	0.509888
AT4G29250	0.196767	0.0567719	4.2431	2.227	3.2351	0.509888
AT4G32450	0.461332	0.00528988	3.657	2.8131	3.2351	0.509888
AT1G05680	0.84632	0.00833822	0.5392	5.9544	3.2468	0.511456
AT5G05130	0.135545	0.00804489	3.9852	2.5083	3.2468	0.511456
AT5G37530	0.0947071	0.0407665	4.0087	2.4849	3.2468	0.511456
AT5G57890	0.316185	0.00509096	3.868	2.6256	3.2468	0.511456
AT1G62085	0.32735	0.0446825	4.0321	2.4849	3.2585	0.513018
AT2G20635	0.317302	0.0026383	4.9464	1.5941	3.2702	0.514574
AT2G37390	1.18169	0.0045722	4.1024	2.438	3.2702	0.514574
AT3G53490	0.33691	0.00589123	3.0944	3.4461	3.2702	0.514574
AT4G19950	0.0991941	0.0146773	3.0006	3.5398	3.2702	0.514574
AT5G03870	0.183457	0.0121031	5.298	1.2425	3.2702	0.514574
AT5G64870	0.666918	0.00278707	2.1098	4.4306	3.2702	0.514574
AT2G16050	0.320104	0.0113564	3.2351	3.3288	3.282	0.516139
AT2G21640	0.687779	0.0126123	3.0475	3.5164	3.282	0.516139
AT3G05430	0.931269	0.00880935	3.5633	3.0006	3.282	0.516139
AT3G49940	0.0499959	0.0381575	5.0636	1.5003	3.282	0.516139
AT1G53025	0.873895	0.00272572	2.8834	3.7039	3.2937	0.517684
AT3G59330	0.804067	0.0338942	4.2197	2.3677	3.2937	0.517684
AT3G20200	0.169709	0.0033758	3.9618	2.649	3.3054	0.519224
AT4G17440	0.68355	0.00610706	3.1882	3.4226	3.3054	0.519224
AT1G67210	0.0574903	0.0362761	2.9538	3.6805	3.3171	0.520759
AT5G10900	0.934607	0.00234268	3.3992	3.2351	3.3171	0.520759
AT1G51370	0.652076	0.00312179	3.2351	3.4226	3.3288	0.522288
AT2G30210	0.0588759	0.013479	2.8834	3.7742	3.3288	0.522288
AT1G59590	0.0560717	0.0396694	1.8285	4.8526	3.3406	0.523824
AT3G14610	0.665343	0.00261192	2.9538	3.7274	3.3406	0.523824
AT3G51090	0.117503	0.0496572	2.8131	3.868	3.3406	0.523824
AT5G57830	0.799801	0.00410313	4.8292	1.852	3.3406	0.523824
AT1G15080	0.109802	0.0719549	4.5244	2.1802	3.3523	0.525343
AT1G19940	0.279679	0.00296425	4.3838	2.3208	3.3523	0.525343
AT5G01320	0.150749	0.0191822	1.3597	5.3449	3.3523	0.525343
AT5G46350	0.196012	0.0341564	3.4226	3.282	3.3523	0.525343
AT3G01970	0.534138	0.0144735	2.9303	3.7977	3.364	0.526856
AT1G34580	0.0436391	0.0211195	2.2036	4.5713	3.3874	0.529866
AT1G77020	0.284231	0.00397888	3.8915	2.8834	3.3874	0.529866
AT2G24190	0.268876	0.0515625	2.5552	4.2197	3.3874	0.529866
AT3G61190	0.0638766	0.0343364	0.7736	6.0013	3.3874	0.529866
AT1G04540	0.244864	0.00903742	2.2036	4.5947	3.3992	0.531377
AT4G02700	0.158336	0.0134451	4.1962	2.6021	3.3992	0.531377
AT4G26120	0.719439	0.00210231	1.3128	5.4856	3.3992	0.531377
AT1G05310	0.671625	0.00337966	5.0636	1.7582	3.4109	0.532869	8	0.376984	0.0179471	3.19017	0.503477
AT2G45220	0.36188	0.00245717	2.0395	4.7823	3.4109	0.532869
AT4G00980	0.387536	0.0616242	3.9149	2.9069	3.4109	0.532869
AT4G25780	0.065492	0.0340136	2.86	3.9618	3.4109	0.532869
AT4G36380	0.334575	0.0025399	3.0944	3.7274	3.4109	0.532869
AT5G51440	0.347168	0.00617357	0.8674	5.9544	3.4109	0.532869
AT3G57730	0.0772126	0.0334657	3.1179	3.7274	3.4226	0.534356
AT5G15900	0.109353	0.0199087	4.0321	2.8131	3.4226	0.534356
AT5G23230	0.137034	0.0315332	2.5083	4.3369	3.4226	0.534356
AT5G51370	0.295683	0.00327875	3.0944	3.7508	3.4226	0.534356
AT1G61560	0.0320915	0.0230703	4.6416	2.227	3.4343	0.535838
AT5G43980	0.0433663	0.0324643	3.1882	3.6805	3.4343	0.535838
AT3G56100	0.549726	0.0368699	5.1339	1.7582	3.4461	0.537328
AT1G23050	0.132792	0.0666541	3.5867	3.3288	3.4578	0.5388
AT1G70140	0.290994	0.0166801	2.3208	4.5947	3.4578	0.5388
AT5G24200	0.480832	0.0457334	1.6175	5.298	3.4578	0.5388
AT1G11710	0.493696	0.00256538	3.2351	3.7039	3.4695	0.540267
AT2G42170	0.397221	0.0133104	6.0951	0.8439	3.4695	0.540267
AT1G08300	0.378699	0.02428	4.3838	2.5787	3.4812	0.541729
AT3G50120	0.159747	0.00519195	6.3529	0.6095	3.4812	0.541729
AT4G24050	0.132894	0.022307	3.2585	3.7039	3.4812	0.541729
AT5G11310	0.369176	0.0251699	4.29	2.6959	3.4929	0.543186
AT5G40710	1.10202	0.00569765	3.3757	3.6101	3.4929	0.543186
AT3G62780	0.375642	0.00410283	5.0636	1.9457	3.5047	0.544651
AT5G42880	0.322435	0.00182161	4.5947	2.4146	3.5047	0.544651
AT1G62680	0.250166	0.00304261	3.6805	3.3523	3.5164	0.546098
AT2G39380	0.240491	0.0118928	2.3208	4.7119	3.5164	0.546098
AT5G07140	0.160859	0.00470367	4.2431	2.7897	3.5164	0.546098
AT2G14050	0.107744	0.0600719	4.6416	2.4146	3.5281	0.547541
AT3G23330	0.0935136	0.00639276	4.4306	2.6256	3.5281	0.547541
AT3G59150	0.144704	0.00584307	2.6959	4.3603	3.5281	0.547541
AT3G61810	0.182292	0.00666581	5.8372	1.219	3.5281	0.547541
AT4G35680	0.797836	0.0287003	3.6101	3.4461	3.5281	0.547541
AT1G23010	0.33585	0.0163143	4.0321	3.0475	3.5398	0.548979
AT1G60930	0.421276	0.0186363	4.3134	2.7897	3.5515	0.550412
AT2G02955	0.24321	0.0219776	2.9772	4.1259	3.5515	0.550412
AT2G21850	0.150076	0.00367286	3.7508	3.3523	3.5515	0.550412
AT3G14590	1.5157	0.00194794	2.7897	4.3134	3.5515	0.550412
AT3G48810	0.141243	0.00459757	4.4306	2.6724	3.5515	0.550412
AT1G30960	0.0801537	0.0126008	4.4072	2.7193	3.5633	0.551852
AT1G62260	0.103354	0.0478703	4.5478	2.5787	3.5633	0.551852
AT4G01670	0.126249	0.0147368	5.0167	2.1098	3.5633	0.551852
AT4G34131	0.110842	0.00834723	2.9303	4.1962	3.5633	0.551852
AT1G11270	1.38762	0.00275224	3.0475	4.1024	3.575	0.553276
AT4G33990	0.284376	0.00183033	4.2665	2.8834	3.575	0.553276
AT2G37380	0.750726	0.00381296	5.5793	1.5941	3.5867	0.554695
AT4G30700	0.34427	0.0032908	5.4387	1.7347	3.5867	0.554695
AT5G67460	0.315672	0.0110101	5.1105	2.0629	3.5867	0.554695
AT3G27200	0.249577	0.0668971	5.0167	2.1802	3.5984	0.556109
AT3G22410	0.195803	0.0118908	2.7428	4.4775	3.6101	0.557519
AT5G05860	0.341267	0.00583513	4.29	2.9303	3.6101	0.557519
AT5G11920	0.314359	0.00253621	1.5472	5.6731	3.6101	0.557519
AT5G26170	0.299688	0.00837763	3.0944	4.1259	3.6101	0.557519
AT5G61300	0.491581	0.00608146	4.3369	2.8834	3.6101	0.557519
AT4G13650	0.536043	0.00148309	4.4541	2.7897	3.6219	0.558936
AT5G65140	0.0807156	0.0148169	3.1413	4.1024	3.6219	0.558936
AT1G04570	0.0401554	0.02032	1.7582	5.509	3.6336	0.560337
AT3G15770	0.241538	0.0212727	3.5164	3.7508	3.6336	0.560337
AT4G14700	0.517781	0.00644488	2.9538	4.3134	3.6336	0.560337
AT5G03360	0.435778	0.0325615	4.9229	2.3443	3.6336	0.560337
AT5G16230	0.0577327	0.0553807	3.8915	3.3757	3.6336	0.560337
AT3G23020	0.0605855	0.0322433	4.7823	2.5083	3.6453	0.561733
AT3G62470	0.762355	0.00349697	4.8526	2.438	3.6453	0.561733
AT5G28910	0.14904	0.0211852	3.868	3.4226	3.6453	0.561733
AT5G42350	0.309741	0.00250568	4.3369	2.9538	3.6453	0.561733
AT5G43420	0.111024	0.0214712	1.8988	5.3918	3.6453	0.561733
AT3G21260	0.336995	0.00568748	3.4226	3.8915	3.657	0.563125
AT3G26500	0.114937	0.00829625	3.0241	4.29	3.657	0.563125
AT3G09550	0.373761	0.00201997	3.8446	3.4929	3.6688	0.564524
AT4G03010	0.206147	0.00579139	4.5244	2.8131	3.6688	0.564524
AT1G26900	0.398257	0.00556676	4.3134	3.0475	3.6805	0.565907
AT1G62170	0.319972	0.00295389	1.8051	5.5559	3.6805	0.565907
AT3G20860	0.169907	0.035752	4.6182	2.7428	3.6805	0.565907
AT4G01740	0.387312	0.0741079	4.29	3.071	3.6805	0.565907
AT4G15248	0.597648	0.0124562	0.4454	6.9155	3.6805	0.565907
AT4G33985	0.3535	0.00831322	5.1339	2.227	3.6805	0.565907
AT5G02430	0.0858576	0.0231714	5.4856	1.8754	3.6805	0.565907
AT1G65250	0.498696	0.0713391	3.3523	4.0321	3.6922	0.567285
AT2G45050	0.150075	0.0232868	4.7119	2.6724	3.6922	0.567285
AT4G37610	0.558717	0.00415683	2.6021	4.7823	3.6922	0.567285
AT5G14350	0.304995	0.00592898	3.7742	3.6101	3.6922	0.567285
AT1G74580	0.13161	0.00419686	3.9149	3.4929	3.7039	0.568659
AT2G19930	0.26129	0.0343245	4.7119	2.6959	3.7039	0.568659
AT5G05320	0.982493	0.00333559	3.4929	3.9149	3.7039	0.568659
AT5G65530	0.645086	0.00300214	4.6885	2.7193	3.7039	0.568659
AT1G53250	0.247669	0.0154617	5.4387	1.9926	3.7156	0.570029
AT3G49840	1.02081	0.00868943	4.1024	3.3288	3.7156	0.570029
AT4G02730	0.304359	0.00429562	4.1259	3.3054	3.7156	0.570029
AT5G13820	1.03797	0.00202927	2.5318	4.8995	3.7156	0.570029
AT5G15330	0.159667	0.0086802	3.1179	4.3134	3.7156	0.570029
AT1G34065	0.720528	0.0133017	5.0167	2.438	3.7274	0.571406
AT5G49610	0.0803641	0.0443835	3.1413	4.3134	3.7274	0.571406
AT2G29525	0.289534	0.00514618	4.1962	3.282	3.7391	0.572767
AT4G00940	0.150483	0.00982421	2.8131	4.6651	3.7391	0.572767
AT5G52630	0.138592	0.0104766	4.4775	3.0006	3.7391	0.572767
AT1G06620	0.507484	0.0191147	3.7742	3.7274	3.7508	0.574124
AT1G13780	0.297169	0.00639442	3.9149	3.5867	3.7508	0.574124
AT2G02060	0.0702036	0.0238666	2.6256	4.876	3.7508	0.574124
AT3G19300	0.337037	0.00199591	5.0636	2.4615	3.7625	0.575477
AT1G64690	0.296971	0.0053422	5.4152	2.1098	3.7625	0.575477
AT2G32340	1.15117	0.00615795	3.4461	4.079	3.7625	0.575477	9	0.345475	0.0167527	3.59538	0.555561
AT3G55060	0.447862	0.00444779	5.087	2.438	3.7625	0.575477
AT5G17240	0.231042	0.0698348	4.7119	2.8131	3.7625	0.575477
AT5G27630	0.0828889	0.00827776	4.5478	2.9772	3.7625	0.575477
AT3G26540	0.197511	0.00915972	4.9464	2.6021	3.7742	0.576825
AT4G00240	0.308798	0.0145164	5.2277	2.3208	3.7742	0.576825
AT4G01990	0.120098	0.00753624	3.9383	3.6101	3.7742	0.576825
AT4G38480	0.278575	0.00325151	4.6885	2.86	3.7742	0.576825
AT1G56020	0.31631	0.0157528	3.7274	3.8446	3.786	0.578181
AT4G21880	0.306474	0.00168651	4.6885	2.8834	3.786	0.578181
AT1G19640	0.0791154	0.0286968	1.8754	5.72	3.7977	0.579521
AT1G54680	0.451402	0.041796	4.5244	3.0944	3.8094	0.580857
AT2G30424	2.67463	0.0123119	4.8292	2.7897	3.8094	0.580857
AT5G25880	0.0574621	0.0389761	6.2826	1.3362	3.8094	0.580857
AT5G52250	0.375348	0.00317613	2.9303	4.6885	3.8094	0.580857
AT1G14040	0.167587	0.024275	5.298	2.3443	3.8211	0.582188
AT1G28070	0.413	0.0242744	4.0321	3.6336	3.8329	0.583527
AT5G04330	0.20026	0.0329202	4.1728	3.4929	3.8329	0.583527
AT3G01080	0.159432	0.00652975	5.1105	2.5787	3.8446	0.584851
AT1G23200	0.144041	0.0270689	2.0395	5.6731	3.8563	0.586171
AT4G15850	0.54412	0.00480908	4.4541	3.2585	3.8563	0.586171
AT4G39370	0.316379	0.00274896	4.4072	3.3054	3.8563	0.586171
AT5G49000	0.29329	0.00792217	3.5164	4.1962	3.8563	0.586171
AT4G11640	0.108901	0.0744344	3.7977	3.9383	3.868	0.587486
AT1G80320	0.538546	0.00492061	3.9383	3.8446	3.8915	0.590117
AT2G38420	0.623369	0.00310123	3.8211	3.9618	3.8915	0.590117
AT5G07280	0.35469	0.00106848	4.5947	3.1882	3.8915	0.590117
AT5G44550	0.133137	0.0178768	2.6959	5.1105	3.9032	0.591421
AT5G63010	0.304469	0.00834995	3.8915	3.9149	3.9032	0.591421
AT1G50110	0.169592	0.00740894	4.4306	3.3992	3.9149	0.592721
AT4G10400	2.14807	0.00272301	3.1413	4.6885	3.9149	0.592721
AT5G37500	0.224602	0.0131816	4.6416	3.1882	3.9149	0.592721
AT4G33560	0.857879	0.0606232	2.9772	4.876	3.9266	0.594017
AT4G15950	0.149547	0.0675379	4.0087	3.868	3.9383	0.595309
AT1G38131	0.18777	0.0119136	4.5713	3.3288	3.9501	0.596608
AT3G24730	0.269156	0.00991508	4.2665	3.6336	3.9501	0.596608
AT3G03320	0.391122	0.0227575	5.5324	2.3911	3.9618	0.597893
AT5G23600	0.406572	0.0259157	2.6959	5.2277	3.9618	0.597893
AT5G55900	0.307238	0.0137975	3.868	4.0556	3.9618	0.597893
AT1G48260	0.159678	0.00638557	3.4461	4.501	3.9735	0.599173
AT2G23300	0.181529	0.00324093	4.1962	3.7508	3.9735	0.599173
AT4G07400	0.694853	0.0229744	5.0636	2.8834	3.9735	0.599173
AT5G58580	0.473395	0.0319851	4.5244	3.4226	3.9735	0.599173
AT1G74600	0.310451	0.00314763	5.298	2.6959	3.997	0.601734
AT3G62090	0.428342	0.00829573	4.5947	3.3992	3.997	0.601734
AT5G39785	0.379481	0.0472475	2.2974	5.6965	3.997	0.601734
AT1G58470	0.317108	0.035217	3.3992	4.6416	4.0204	0.604269
AT2G20710	0.202891	0.0264286	4.9229	3.1179	4.0204	0.604269
AT5G24318	0.260543	0.0429917	4.1024	3.9383	4.0204	0.604269
AT1G21010	0.19432	0.0113818	3.9852	4.079	4.0321	0.605531
AT4G16970	0.791127	0.0321616	6.0482	2.0161	4.0321	0.605531
AT4G34650	0.32911	0.0196868	4.1728	3.8915	4.0321	0.605531
AT3G55940	0.31807	0.0112991	4.1024	3.9852	4.0438	0.60679
AT4G15215	0.163532	0.001947	5.7434	2.3443	4.0438	0.60679
AT5G59220	0.0599852	0.0200266	4.3838	3.7039	4.0438	0.60679
AT3G23880	0.338382	0.00362674	4.3134	3.7977	4.0556	0.608055
AT3G21740	0.151159	0.00853957	4.2197	3.9149	4.0673	0.609306
AT5G01630	0.161004	0.00474511	6.306	1.8285	4.0673	0.609306
AT2G40120	0.0966444	0.0235467	4.9229	3.2351	4.079	0.610554
AT3G60680	0.0624013	0.0140866	3.868	4.29	4.079	0.610554
AT1G13790	0.0734418	0.00799203	6.0951	2.0864	4.0907	0.611798
AT1G33440	0.131489	0.0459915	5.6262	2.5552	4.0907	0.611798
AT2G45100	0.392888	0.0398895	4.8526	3.3523	4.1024	0.613038
AT5G02010	0.126289	0.0128046	5.6496	2.5552	4.1024	0.613038
AT5G16190	0.0697501	0.0417465	3.5164	4.6885	4.1024	0.613038
AT5G65207	0.19913	0.0276788	4.29	3.9149	4.1024	0.613038
AT4G12620	0.174315	0.00594251	5.7434	2.4849	4.1142	0.614285
AT4G18050	0.0334414	0.0224482	4.5713	3.657	4.1142	0.614285
AT4G28690	0.633057	0.00625031	3.7977	4.4541	4.1259	0.615519
AT2G17570	0.336712	0.0444859	4.3369	3.9383	4.1376	0.616749
AT1G13910	0.348847	0.00391091	3.4929	4.8057	4.1493	0.617975
AT1G67420	0.327726	0.0167483	4.8526	3.4461	4.1493	0.617975
AT4G13410	0.33592	0.0239863	3.7977	4.501	4.1493	0.617975
AT4G19890	0.169642	0.0416448	5.7434	2.5552	4.1493	0.617975
AT5G66640	0.902781	0.0307883	2.4146	5.8841	4.1493	0.617975
AT1G68730	1.20674	0.0171474	4.6416	3.6805	4.161	0.619198
AT1G76820	0.726968	0.0161989	3.0475	5.298	4.1728	0.620428
AT3G50900	0.89377	0.0128489	4.079	4.2665	4.1728	0.620428
AT4G08940	0.15972	0.021289	4.4072	3.9383	4.1728	0.620428
AT4G33770	0.167433	0.0196272	3.5398	4.8057	4.1728	0.620428
AT1G67690	0.290231	0.0177423	5.7434	2.6256	4.1845	0.621644
AT4G02660	0.722885	0.00275769	5.931	2.438	4.1845	0.621644
AT5G04070	0.410445	0.0412869	4.2431	4.1259	4.1845	0.621644
AT1G62950	0.214221	0.00462615	5.2042	3.1882	4.1962	0.622856
AT2G16750	0.735707	0.00955586	4.9464	3.4461	4.1962	0.622856
AT3G29770	0.0348926	0.064386	3.8915	4.501	4.1962	0.622856
AT1G72860	0.475702	0.00399095	4.1259	4.29	4.2079	0.624065
AT4G21070	0.847744	0.00322176	6.2123	2.2036	4.2079	0.624065
AT1G17170	0.166236	0.059018	1.9692	6.4701	4.2197	0.625282
AT1G62840	0.113089	0.0371524	3.7039	4.7354	4.2197	0.625282
AT3G47090	0.645307	0.00135516	2.3677	6.0716	4.2197	0.625282
AT3G18020	0.413031	0.00616064	5.6965	2.7662	4.2314	0.626484
AT3G27330	0.507566	0.00289166	3.1179	5.3683	4.2431	0.627683
AT3G46110	0.210121	0.0565914	4.0556	4.4306	4.2431	0.627683
AT5G57565	0.252538	0.0116029	5.0167	3.4929	4.2548	0.628879
AT2G29170	1.80066	0.0119472	4.6416	3.8915	4.2665	0.630072
AT1G80570	0.119474	0.00791127	2.86	5.6965	4.2783	0.631271
AT4G14580	0.149694	0.0212749	3.3523	5.2042	4.2783	0.631271
AT3G16450	0.210651	0.0564507	7.2437	1.3362	4.29	0.632457
AT1G03457	0.238051	0.0361179	5.3215	3.2585	4.29	0.632457
AT1G73310	0.665887	0.0152466	4.3838	4.1962	4.29	0.632457	10	0.380485	0.0204516	4.02579	0.604519
AT1G49990	0.148413	0.00678415	5.2042	3.3992	4.3017	0.63364
AT4G22320	0.0873808	0.0705686	4.7354	3.8915	4.3134	0.63482
AT5G27660	0.102812	0.00993523	6.1419	2.4849	4.3134	0.63482
AT4G21400	0.219332	0.00569124	4.1259	4.5244	4.3251	0.635996
AT5G13700	0.341173	0.00277898	6.0247	2.6256	4.3251	0.635996
AT3G19330	0.0764564	0.0300311	5.0636	3.6101	4.3369	0.637179
AT1G34355	0.592617	0.00357495	7.3375	1.3597	4.3486	0.638349
AT1G23340	0.30197	0.0105788	4.5947	4.1259	4.3603	0.639516
AT4G24000	0.110669	0.00556383	1.008	7.7126	4.3603	0.639516
AT5G66130	0.39713	0.00532667	4.1728	4.5478	4.3603	0.639516
AT2G29940	0.0829679	0.00375542	3.657	5.087	4.372	0.64068
AT3G14070	0.352955	0.00398017	4.2665	4.4775	4.372	0.64068
AT3G51440	0.682254	0.00353922	3.868	4.876	4.372	0.64068
AT1G67820	0.901212	0.00324982	2.2974	6.4936	4.3955	0.643008
AT2G25300	0.197854	0.0721473	4.8292	3.9618	4.3955	0.643008
AT4G04180	0.288912	0.00244363	3.7508	5.0401	4.3955	0.643008
AT4G16570	0.161827	0.00376958	5.509	3.282	4.3955	0.643008
AT1G34760	0.354896	0.0187715	4.4775	4.3369	4.4072	0.644163
AT1G59560	1.358	0.00390581	5.2746	3.5398	4.4072	0.644163
AT5G49520	0.457702	0.00984599	2.2036	6.6108	4.4072	0.644163
AT5G65040	0.609163	0.0127117	1.7816	7.0328	4.4072	0.644163
AT2G29090	0.174616	0.00535152	3.0475	5.7903	4.4189	0.645314
AT1G27170	0.431819	0.0101851	4.7354	4.1259	4.4306	0.646463
AT3G61590	0.161664	0.00665011	4.1962	4.6651	4.4306	0.646463
AT5G18360	0.222082	0.0244526	3.1179	5.7434	4.4306	0.646463
AT2G46660	1.11259	0.00232869	3.0944	5.7903	4.4424	0.647618
AT5G03110	0.332782	0.00946734	2.4146	6.4701	4.4424	0.647618
AT5G67190	0.164119	0.0147197	3.9383	4.9464	4.4424	0.647618
AT2G38820	0.305359	0.00460374	6.5639	2.3443	4.4541	0.64876
AT4G04500	0.149036	0.0603852	0.6798	8.2518	4.4658	0.649899
AT2G27080	1.1973	0.00451137	1.5238	7.4547	4.4892	0.652169
AT3G26115	0.356077	0.049017	5.2277	3.7508	4.4892	0.652169
AT4G11530	0.34583	0.0269572	4.8292	4.1493	4.4892	0.652169
AT4G15890	0.987101	0.00102535	6.7046	2.2739	4.4892	0.652169
AT5G03780	0.300561	0.00344607	3.6805	5.298	4.4892	0.652169
AT1G62990	0.0324844	0.0471167	5.087	3.9149	4.501	0.653309
AT4G36580	0.316135	0.00669783	4.9933	4.0087	4.501	0.653309
AT3G23740	0.301376	0.0025452	7.6188	1.4066	4.5127	0.654436
AT3G26680	0.247313	0.0034769	4.1962	4.8292	4.5127	0.654436
AT3G53680	0.382628	0.00638224	6.6342	2.3911	4.5127	0.654436
AT3G59000	0.208194	0.0389673	3.9618	5.0636	4.5127	0.654436
AT5G07080	0.420747	0.0311771	7.9705	1.0549	4.5127	0.654436
AT3G60900	0.839048	0.00269038	5.7434	3.3054	4.5244	0.655561
AT4G11000	1.05779	0.0357889	4.5713	4.4775	4.5244	0.655561
AT5G24310	0.0559317	0.0249215	4.2665	4.7823	4.5244	0.655561
AT5G40550	0.153869	0.0104038	5.3449	3.7039	4.5244	0.655561
AT1G63990	0.624677	0.00366367	5.3449	3.7274	4.5361	0.656683
AT2G47820	0.477296	0.00343627	4.0321	5.0401	4.5361	0.656683
AT5G54520	0.140727	0.0576968	4.4775	4.5947	4.5361	0.656683
AT1G27500	3.01927	0.000404569	5.9544	3.1413	4.5478	0.657801
AT2G17525	0.591089	0.0023369	5.8137	3.282	4.5478	0.657801
AT4G13400	0.331042	0.0151013	3.7977	5.298	4.5478	0.657801
AT5G38590	0.818128	0.0104532	4.4541	4.6416	4.5478	0.657801
AT1G20930	0.081624	0.0172708	6.8218	2.2974	4.5596	0.658927
AT1G48280	0.427527	0.00539734	5.3215	3.8211	4.5713	0.66004
AT1G52620	0.441981	0.0103896	5.5559	3.5867	4.5713	0.66004
AT1G57790	0.273312	0.0044178	3.9852	5.1574	4.5713	0.66004
AT1G61420	0.311266	0.00174535	5.2746	3.868	4.5713	0.66004
AT4G38070	0.452081	0.0236267	7.3375	1.8051	4.5713	0.66004
AT5G54140	0.189001	0.0212711	4.0321	5.1105	4.5713	0.66004
AT1G09820	0.0969403	0.074589	4.5947	4.5713	4.583	0.66115
AT1G52550	0.426244	0.0616217	3.1413	6.0247	4.583	0.66115
AT2G05160	0.239215	0.0141971	7.361	1.8051	4.583	0.66115
AT3G53650	0.113323	0.0287571	6.7514	2.4146	4.583	0.66115
AT4G21903	0.53477	0.0556525	3.1413	6.0247	4.583	0.66115
AT1G17590	0.617832	0.00431499	3.6101	5.5793	4.5947	0.662257
AT4G07950	0.313199	0.0266165	4.6885	4.501	4.5947	0.662257
AT5G07610	0.657265	0.00321388	5.1808	4.0087	4.5947	0.662257
AT1G55040	0.543536	0.00183879	5.2277	4.0087	4.6182	0.664473
AT5G48540	1.06602	0.0109418	2.0629	7.1734	4.6182	0.664473
AT5G20150	0.208256	0.0164896	4.9698	4.29	4.6299	0.665572
AT5G52850	0.845826	0.00384469	6.3998	2.86	4.6299	0.665572
AT1G02335	0.778789	0.00544787	6.7514	2.5318	4.6416	0.666668
AT1G52080	0.197821	0.0455001	2.6021	6.6811	4.6416	0.666668
AT2G41210	0.303527	0.00185539	4.2431	5.0401	4.6416	0.666668
AT3G54120	0.748993	0.012135	5.8606	3.4226	4.6416	0.666668
AT5G06330	0.53956	0.0172932	6.517	2.7662	4.6416	0.666668
AT3G46180	0.325559	0.00391662	4.2197	5.087	4.6533	0.667761
AT4G04460	0.0644091	0.0135068	4.8526	4.4541	4.6533	0.667761
AT4G14150	0.270398	0.00364047	6.3529	2.9538	4.6533	0.667761
AT5G46710	0.294852	0.0130103	4.3369	4.9698	4.6533	0.667761
AT2G34360	1.18005	0.0024647	2.0864	7.2437	4.6651	0.668861
AT4G32830	0.325339	0.00462631	6.9155	2.4146	4.6651	0.668861
AT2G30040	0.299006	0.00626831	1.8285	7.5485	4.6885	0.671034
AT5G24280	1.05958	0.0022411	3.9852	5.3918	4.6885	0.671034
AT3G44970	0.332511	0.021093	4.2665	5.1339	4.7002	0.672116
AT4G35930	0.262875	0.0461724	5.6028	3.7977	4.7002	0.672116
AT1G43770	0.081828	0.0275741	4.1962	5.2277	4.7119	0.673196
AT3G11080	0.97214	0.00941974	2.8365	6.5873	4.7119	0.673196
AT1G01450	0.0812038	0.0444826	4.7588	4.6885	4.7237	0.674282
AT1G12620	0.373453	0.0224553	5.7669	3.6805	4.7237	0.674282
AT1G67470	0.200181	0.0152623	3.1179	6.3295	4.7237	0.674282
AT5G04050	0.109294	0.036429	5.5793	3.868	4.7237	0.674282
AT1G28010	0.174672	0.00206607	3.9149	5.5559	4.7354	0.675357
AT3G25900	0.125404	0.011255	7.2203	2.2505	4.7354	0.675357
AT4G29740	0.0463151	0.0195608	4.8057	4.6651	4.7354	0.675357
AT5G05380	0.220015	0.0100866	4.0321	5.4621	4.7471	0.676428
AT1G06710	0.56115	0.00765684	6.4467	3.0475	4.7471	0.676428
AT3G23550	0.125439	0.0156586	7.2437	2.2505	4.7471	0.676428
AT3G56470	0.302653	0.00783817	6.2123	3.282	4.7471	0.676428	11	0.422806	0.0163043	4.54163	0.657049
AT1G74280	0.473304	0.00755697	5.1808	4.3369	4.7588	0.677497
AT3G07730	0.267473	0.00669179	3.7977	5.72	4.7588	0.677497
AT3G59700	0.982567	0.00204686	3.5164	6.0013	4.7588	0.677497
AT1G12210	0.635876	0.00387803	4.6416	4.8995	4.7706	0.678573
AT1G69900	0.437187	0.0149688	4.7823	4.7588	4.7706	0.678573
AT3G63090	0.347323	0.00320466	5.72	3.8211	4.7706	0.678573
AT1G80150	0.597558	0.00365613	5.3683	4.1962	4.7823	0.679637
AT2G35170	0.146197	0.00609689	5.4621	4.1024	4.7823	0.679637
AT5G44820	0.289339	0.0276475	5.4152	4.1493	4.7823	0.679637
AT3G07340	0.352992	0.0169137	5.2042	4.3838	4.794	0.680698
AT3G50110	1.83758	0.00196709	6.1185	3.4695	4.794	0.680698
AT4G23310	1.01188	0.00161166	0.797	8.7909	4.794	0.680698
AT5G15790	0.245736	0.0592999	4.7588	4.8292	4.794	0.680698
AT5G23810	0.0510935	0.0190448	5.3215	4.2665	4.794	0.680698
AT4G11080	0.240729	0.0754883	6.5639	3.0475	4.8057	0.681757
AT5G64630	0.32237	0.00562658	7.3375	2.2739	4.8057	0.681757
AT1G24470	0.497363	0.011867	2.7193	6.9155	4.8174	0.682813
AT3G56450	0.294521	0.0133787	4.2431	5.3918	4.8174	0.682813
AT1G53140	0.311762	0.00171761	7.3375	2.3208	4.8292	0.683875
AT1G14970	1.15701	0.00213471	6.7983	2.8834	4.8409	0.684926
AT3G51320	0.612045	0.00268758	5.6028	4.079	4.8409	0.684926
AT4G36570	0.452673	0.0701134	5.8606	3.8211	4.8409	0.684926
AT1G18750	0.107698	0.0202986	3.1179	6.5873	4.8526	0.685974
AT2G17260	0.151534	0.0595247	4.1024	5.6028	4.8526	0.685974
AT1G14640	1.75442	0.0017615	5.9778	3.7508	4.8643	0.68702
AT3G04980	0.482516	0.00235365	6.0951	3.6336	4.8643	0.68702
AT4G29240	0.0328604	0.0303476	5.4856	4.2431	4.8643	0.68702
AT5G02520	0.680347	0.00522595	5.8606	3.868	4.8643	0.68702
AT1G05540	0.574062	0.0348343	4.8292	4.9229	4.876	0.688064
AT3G05630	0.341258	0.00125306	3.1647	6.5873	4.876	0.688064
AT4G22970	0.951833	0.00223296	6.3529	3.3992	4.876	0.688064
AT3G16700	0.0617572	0.0317344	6.3529	3.4226	4.8878	0.689113
AT5G54780	0.0574554	0.0173424	5.6496	4.1259	4.8878	0.689113
AT5G57780	0.107069	0.0247693	5.8606	3.9149	4.8878	0.689113
AT2G13800	0.363549	0.0195469	4.6651	5.1339	4.8995	0.690152
AT5G08020	0.438068	0.00489239	6.9859	2.8131	4.8995	0.690152
AT1G73130	0.529326	0.00246824	5.0401	4.7823	4.9112	0.691188
AT3G62860	0.218187	0.0181102	4.29	5.5324	4.9112	0.691188
AT3G11040	0.218408	0.0619059	6.6108	3.2351	4.9229	0.692221
AT3G49210	0.163884	0.0157095	3.7977	6.0482	4.9229	0.692221
AT4G01060	0.197588	0.0577223	1.7816	8.0642	4.9229	0.692221
AT3G49710	1.25534	0.00230805	6.4701	3.3992	4.9347	0.693261
AT4G02460	0.0837235	0.011205	5.6262	4.2431	4.9347	0.693261
AT5G54470	0.188338	0.0410743	1.9692	7.9001	4.9347	0.693261
AT1G76120	0.0969975	0.0096032	5.0167	4.876	4.9464	0.694289
AT2G24440	0.310209	0.00771521	7.0562	2.8365	4.9464	0.694289
AT4G01750	0.673634	0.003612	3.9852	5.9075	4.9464	0.694289
AT4G17180	0.331255	0.00282287	4.9933	4.8995	4.9464	0.694289
AT5G25110	0.372584	0.0101068	4.0087	5.8841	4.9464	0.694289
AT3G21780	0.578781	0.00629822	2.2505	7.6657	4.9581	0.695315
AT4G31000	0.907262	0.009479	7.361	2.5552	4.9581	0.695315
AT1G78550	0.751815	0.0046848	5.2511	4.6885	4.9698	0.696339
AT5G52870	0.54185	0.0285627	2.9069	7.0328	4.9698	0.696339
AT1G63710	0.114932	0.00747146	5.6496	4.3134	4.9815	0.69736
AT3G48280	0.677513	0.00269217	4.4306	5.5559	4.9933	0.698388
AT5G27360	0.204397	0.0179179	4.4072	5.5793	4.9933	0.698388
AT1G07740	0.317493	0.00301693	6.0247	4.0087	5.0167	0.700418
AT5G66620	0.972945	0.00797853	3.7039	6.3529	5.0284	0.70143
AT1G60390	0.0903685	0.054325	6.3529	3.7274	5.0401	0.702439
AT1G72670	0.329907	0.00324972	7.7829	2.2974	5.0401	0.702439
AT3G03450	0.18735	0.00447726	4.0556	6.0247	5.0401	0.702439
AT3G03900	0.159325	0.0133073	4.4072	5.6731	5.0401	0.702439
AT5G65280	0.148545	0.0075094	4.3134	5.7669	5.0401	0.702439
AT1G70630	0.312578	0.00784064	5.5793	4.5244	5.0519	0.703455
AT5G62170	0.115561	0.0055328	5.7669	4.3369	5.0519	0.703455
AT3G58270	0.650628	0.0119525	2.8834	7.2437	5.0636	0.704459
AT5G40820	0.368261	0.0013758	6.7749	3.3523	5.0636	0.704459
AT5G47455	0.912161	0.00922725	6.1654	3.9618	5.0636	0.704459
AT1G24330	0.342058	0.00169725	4.7354	5.4152	5.0753	0.705462
AT3G24820	0.291298	0.00796743	5.3918	4.7588	5.0753	0.705462
AT3G49180	0.108992	0.0469444	6.0482	4.1024	5.0753	0.705462
AT5G07070	0.0284868	0.0331496	5.0636	5.087	5.0753	0.705462
AT1G74180	0.623865	0.00342935	5.2511	4.9229	5.087	0.706462
AT2G17270	0.0199932	0.0664148	4.8292	5.3449	5.087	0.706462
AT3G44300	0.348108	0.00381368	1.4066	8.7675	5.087	0.706462
AT2G35350	0.0359165	0.0152993	6.4936	3.7039	5.0987	0.707459
AT4G19440	0.527161	0.00193862	5.6731	4.5244	5.0987	0.707459
AT2G20680	0.0398615	0.055247	6.9859	3.2351	5.1105	0.708463
AT2G25680	0.996385	0.00293791	4.3838	5.8372	5.1105	0.708463
AT5G38710	1.06245	0.00268264	1.5003	8.7206	5.1105	0.708463
AT5G08535	1.24986	0.0100114	4.8526	5.3918	5.1222	0.709457
AT1G47340	1.11121	0.00269256	6.1185	4.1493	5.1339	0.710447
AT4G14850	0.318713	0.00201788	5.5559	4.7119	5.1339	0.710447
AT3G06920	1.01167	0.00418265	5.7434	4.5478	5.1456	0.711436
AT4G03250	0.261626	0.00317342	5.2277	5.0636	5.1456	0.711436
AT5G01830	0.0667237	0.019856	5.8137	4.4775	5.1456	0.711436
AT5G43860	0.0784184	0.0364827	2.1098	8.1814	5.1456	0.711436
AT2G36370	0.679687	0.00385261	4.3603	5.9544	5.1574	0.712431
AT5G45020	0.312041	0.00431843	6.5405	3.7742	5.1574	0.712431
AT3G24460	0.0698402	0.0308831	1.9692	8.369	5.1691	0.713415
AT4G23150	0.355438	0.0111089	2.86	7.4782	5.1691	0.713415
AT5G67520	0.29971	0.00944557	2.0161	8.3221	5.1691	0.713415
AT2G35740	0.0823391	0.029804	6.1185	4.2431	5.1808	0.714397
AT1G51640	0.109898	0.00611933	5.509	4.876	5.1925	0.715377
AT1G66190	0.266195	0.00588368	5.8372	4.5478	5.1925	0.715377
AT5G22750	0.0911736	0.00485501	8.0877	2.3208	5.2042	0.716354
AT5G60270	0.661067	0.00201097	5.3683	5.0401	5.2042	0.716354
AT1G77270	0.875511	0.00597187	6.728	3.7039	5.216	0.717338
AT5G48310	0.2093	0.0390908	8.6034	1.8285	5.216	0.717338
AT1G73440	0.996063	0.00528415	5.6262	4.8292	5.2277	0.718311	12	0.441812	0.0154355	4.97767	0.696859
AT2G41670	1.6266	0.00299715	5.931	4.5244	5.2277	0.718311
AT5G52860	0.216726	0.0188444	6.1185	4.3369	5.2277	0.718311
AT2G17280	0.241043	0.0604853	3.3523	7.1265	5.2394	0.719282
AT5G13210	0.480664	0.00408934	3.6805	6.7983	5.2394	0.719282
AT5G44740	0.338362	0.0574495	6.2592	4.2197	5.2394	0.719282
AT1G02060	0.840706	0.0135373	6.5639	3.9383	5.2511	0.72025
AT2G12190	0.335635	0.00519075	3.3054	7.1969	5.2511	0.72025
AT2G16270	0.362618	0.00783542	8.2752	2.227	5.2511	0.72025
AT2G44280	0.2023	0.0237765	4.9464	5.5559	5.2511	0.72025
AT5G08110	0.620388	0.00123467	6.0951	4.4072	5.2511	0.72025
AT5G23100	0.0394553	0.0430043	5.1105	5.3918	5.2511	0.72025
AT5G47550	0.159208	0.0229452	5.1808	5.3215	5.2511	0.72025
AT5G62500	0.105136	0.0143756	7.0796	3.4226	5.2511	0.72025
AT5G01340	0.184668	0.00801762	3.4695	7.0562	5.2628	0.721217
AT5G22730	0.713348	0.0431636	5.0401	5.4856	5.2628	0.721217
AT2G37678	0.18721	0.0227169	6.6577	3.8915	5.2746	0.72219
AT1G20380	0.1434	0.00819891	5.509	5.087	5.298	0.724112
AT1G66660	0.23339	0.0321374	5.3449	5.2511	5.298	0.724112
AT3G26920	0.575824	0.0276492	4.9933	5.6028	5.298	0.724112
AT4G12680	0.0805959	0.019689	5.298	5.298	5.298	0.724112
AT5G40690	0.402105	0.0362424	5.2277	5.3683	5.298	0.724112
AT5G65170	0.433149	0.0113153	6.5405	4.079	5.3097	0.72507
AT2G19580	0.0261023	0.0643121	4.2665	6.3764	5.3215	0.726034
AT5G25130	0.174327	0.0499804	4.7588	5.8841	5.3215	0.726034
AT5G44560	0.045657	0.0454489	7.0562	3.5867	5.3215	0.726034
AT5G59020	0.622472	0.00180213	6.7749	3.868	5.3215	0.726034
AT3G28510	0.256032	0.0169808	0.9377	9.7521	5.3449	0.72794
AT5G07790	1.0726	0.0020579	5.3918	5.298	5.3449	0.72794
AT5G48450	0.153327	0.033401	7.2672	3.4226	5.3449	0.72794
AT1G14770	0.583813	0.0174296	5.1339	5.5793	5.3566	0.728889
AT5G40470	0.294059	0.0192186	3.5633	7.15	5.3566	0.728889
AT1G69290	0.337788	0.0166812	5.9075	4.8292	5.3683	0.729837
AT5G17850	0.0650552	0.0121788	5.6965	5.0401	5.3683	0.729837
AT5G41130	0.347767	0.00181813	6.8687	3.868	5.3683	0.729837
AT5G43620	0.661948	0.0319011	2.4615	8.2752	5.3683	0.729837
AT1G14070	0.0810335	0.0113922	6.0716	4.6885	5.3801	0.73079
AT1G16825	0.870864	0.00712266	5.6496	5.1105	5.3801	0.73079
AT4G35740	0.942752	0.00195796	6.0247	4.7354	5.3801	0.73079
AT1G32100	0.174765	0.00813783	8.6268	2.1567	5.3918	0.731734
AT1G75090	0.28372	0.0148414	7.947	2.8365	5.3918	0.731734
AT5G40640	0.0736146	0.0520884	5.5559	5.2277	5.3918	0.731734
AT1G06770	0.646781	0.00650348	4.7823	6.0247	5.4035	0.732675
AT1G48040	0.334087	0.00696809	5.2042	5.6262	5.4152	0.733615
AT3G11240	0.370122	0.0523519	5.5559	5.2746	5.4152	0.733615
AT1G17040	0.257237	0.00804226	4.6182	6.2357	5.4269	0.734552
AT1G72120	0.259467	0.0222965	4.2431	6.6108	5.4269	0.734552
AT5G14770	0.545279	0.00166006	6.2592	4.5947	5.4269	0.734552
AT4G12120	0.30509	0.0021555	5.9544	4.9229	5.4387	0.735495
AT5G44780	0.771031	0.00785923	5.087	5.7903	5.4387	0.735495
AT1G30010	0.112995	0.0106703	7.0562	3.8446	5.4504	0.736428
AT5G25800	0.307243	0.0476495	6.0013	4.8995	5.4504	0.736428
AT5G34940	0.327801	0.00504665	5.3449	5.5793	5.4621	0.73736
AT3G51470	0.324239	0.00377613	8.7206	2.227	5.4738	0.738289
AT4G02760	0.43845	0.0130389	4.9229	6.0482	5.4856	0.739224
AT5G65920	0.287031	0.00336993	6.2357	4.7354	5.4856	0.739224
AT3G02040	0.312566	0.0185703	8.2987	2.6959	5.4973	0.740149
AT3G10120	0.430589	0.0420176	3.9618	7.0328	5.4973	0.740149
AT3G17680	0.679343	0.00368999	7.5719	3.4226	5.4973	0.740149
AT5G06930	0.748401	0.00231201	8.7206	2.2739	5.4973	0.740149
AT5G10820	0.376129	0.00242689	6.6577	4.3369	5.4973	0.740149
AT5G65450	0.140408	0.00416343	6.0951	4.8995	5.4973	0.740149
AT1G33610	0.283622	0.0387354	5.9075	5.1105	5.509	0.741073
AT1G61500	0.382709	0.0318019	7.8064	3.2585	5.5324	0.742914
AT2G45400	0.114522	0.0107724	5.72	5.3683	5.5442	0.743839
AT2G47020	0.316506	0.00336105	7.6188	3.4929	5.5559	0.744754
AT3G58940	0.588932	0.0023737	6.7046	4.4072	5.5559	0.744754
AT5G60870	0.363841	0.00281064	5.7669	5.3449	5.5559	0.744754
AT1G05300	0.19737	0.00655565	6.0716	5.0636	5.5676	0.745668
AT5G39350	0.267894	0.0537832	7.9001	3.2585	5.5793	0.74658
AT5G58940	0.20754	0.00898351	4.876	6.2826	5.5793	0.74658
AT2G07170	0.989493	0.00164098	8.5565	2.6256	5.591	0.747489
AT2G22690	0.163619	0.00710995	4.4306	6.7514	5.591	0.747489
AT3G58650	0.589399	0.00178738	8.3924	2.8131	5.6028	0.748405
AT1G63530	0.698761	0.0422439	2.7897	8.4393	5.6145	0.749311
AT3G59690	0.326096	0.00262417	6.6577	4.5713	5.6145	0.749311
AT5G66330	0.330943	0.00965428	7.1734	4.0556	5.6145	0.749311
AT3G29575	0.317384	0.00600304	6.3529	4.8995	5.6262	0.750215
AT5G16980	0.321973	0.00449382	2.3208	8.9316	5.6262	0.750215
AT5G39090	0.141891	0.0261692	1.9457	9.3067	5.6262	0.750215
AT1G31470	0.239724	0.0755743	6.0247	5.2511	5.6379	0.751117
AT3G50960	0.303416	0.00623899	7.6423	3.6336	5.6379	0.751117
AT4G16680	0.113758	0.0519825	4.7588	6.517	5.6379	0.751117
AT5G02910	0.683294	0.00286233	4.2431	7.0328	5.6379	0.751117
AT3G61350	0.628583	0.0157088	6.2123	5.087	5.6496	0.752018
AT4G00590	0.344552	0.00319215	6.9155	4.3838	5.6496	0.752018
AT2G42080	0.102964	0.0161684	6.6811	4.6416	5.6614	0.752924
AT2G44980	0.316474	0.00158193	6.1419	5.1808	5.6614	0.752924
AT3G14570	0.37422	0.00185983	7.6657	3.6805	5.6731	0.75382
AT3G21770	0.0751967	0.0689387	6.5873	4.8057	5.6965	0.755608
AT4G15500	0.589635	0.00618162	6.4936	4.8995	5.6965	0.755608
AT5G48657	0.585535	0.0616857	3.0944	8.2987	5.6965	0.755608
AT5G50130	0.312384	0.0633152	6.1185	5.2746	5.6965	0.755608
AT5G19120	0.193309	0.0739214	10.0803	1.3362	5.7083	0.756507
AT1G14660	1.00759	0.00175607	6.0247	5.4152	5.72	0.757396
AT4G05450	1.19913	0.0117911	6.6577	4.7823	5.72	0.757396
AT5G57240	0.193873	0.0299752	6.4701	4.9698	5.72	0.757396
AT2G03450	0.2929	0.00226184	5.5559	5.931	5.7434	0.759169
AT3G48360	0.338859	0.00362294	11.3227	0.1641	5.7434	0.759169
AT1G52260	0.595014	0.0584812	7.5016	4.0087	5.7551	0.760053
AT1G19630	0.238267	0.0434051	3.0475	8.4628	5.7551	0.760053	13	0.388957	0.0201962	5.46773	0.737624
AT1G52520	0.300928	0.00410482	5.7669	5.7434	5.7551	0.760053
AT2G02020	0.986298	0.0145483	6.8921	4.6416	5.7669	0.760942
AT3G01450	0.720019	0.00387133	5.8841	5.6496	5.7669	0.760942
AT4G10500	0.851391	0.00433222	1.9223	9.6114	5.7669	0.760942
AT4G13950	0.1574	0.0247929	6.3295	5.2042	5.7669	0.760942
AT4G14690	0.40447	0.00601194	0.2579	11.3227	5.7903	0.762701
AT4G36470	0.309077	0.0153007	7.4313	4.1493	5.7903	0.762701
AT5G66630	0.938059	0.00601968	3.1179	8.4628	5.7903	0.762701
AT5G13090	0.301553	0.00535791	4.2197	7.3844	5.802	0.763578
AT5G63100	0.315684	0.00422872	7.4078	4.2197	5.8137	0.764453
AT1G22170	0.156443	0.0168208	7.4078	4.2431	5.8255	0.765333
AT2G31870	0.212509	0.0341443	6.4701	5.1808	5.8255	0.765333
AT4G11130	0.561917	0.00216144	7.1734	4.4775	5.8255	0.765333
AT5G41120	1.11185	0.00224424	6.0247	5.6262	5.8255	0.765333
AT4G23190	0.120514	0.0159932	3.9149	7.7595	5.8372	0.766205
AT1G26810	0.588268	0.0022836	7.3141	4.3838	5.8489	0.767074
AT3G20830	0.121567	0.00919409	5.3449	6.3529	5.8489	0.767074
AT2G25530	0.339843	0.0197235	3.5398	8.1814	5.8606	0.767942
AT2G44790	1.33055	0.0053946	8.4628	3.2585	5.8606	0.767942
AT4G24670	0.316659	0.00631297	6.3295	5.3918	5.8606	0.767942
AT2G23180	0.105776	0.00805957	5.087	6.6577	5.8724	0.768816
AT3G27550	0.0834315	0.0218976	6.7046	5.0401	5.8724	0.768816
AT3G62000	0.317316	0.0039366	6.2592	5.4856	5.8724	0.768816
AT4G17680	1.47972	0.00394744	6.3295	5.4152	5.8724	0.768816
AT1G72270	1.15112	0.00644968	6.0951	5.6731	5.8841	0.76968
AT1G77250	0.136858	0.00595068	7.2437	4.5244	5.8841	0.76968
AT3G15890	0.295176	0.00812357	4.3838	7.3844	5.8841	0.76968
AT5G50390	0.53958	0.00224023	7.4782	4.29	5.8841	0.76968
AT5G55840	0.87222	0.0013038	5.2277	6.5405	5.8841	0.76968
AT1G61980	0.156061	0.0151137	5.8841	5.9075	5.8958	0.770543
AT3G03750	0.371746	0.00347896	5.7669	6.0247	5.8958	0.770543
AT5G53360	0.524528	0.0595146	6.5873	5.2042	5.8958	0.770543
AT3G08950	0.329395	0.00403318	6.4701	5.3449	5.9075	0.771404
AT3G23150	0.281047	0.00393573	7.361	4.4775	5.9192	0.772263
AT5G23690	0.126737	0.0201321	6.6811	5.1574	5.9192	0.772263
AT1G24280	0.110655	0.00670881	7.8298	4.0321	5.931	0.773128
AT1G76560	0.27633	0.0115386	7.6657	4.1962	5.931	0.773128
AT2G16530	0.109671	0.0389812	6.6342	5.2277	5.931	0.773128
AT4G16850	0.343076	0.0167746	7.2906	4.5713	5.931	0.773128
AT1G23000	0.202046	0.0120502	8.4862	3.3992	5.9427	0.773984
AT4G11970	0.199028	0.0258309	5.6262	6.2592	5.9427	0.773984
AT4G13370	0.0889186	0.031468	8.2752	3.6101	5.9427	0.773984
AT3G50050	0.584444	0.00233499	6.8687	5.0401	5.9544	0.774838
AT5G07130	0.116515	0.0136137	7.8298	4.079	5.9544	0.774838
AT5G28030	0.66483	0.00414508	5.6262	6.2826	5.9544	0.774838
AT1G73880	0.173196	0.0473138	4.5947	7.3375	5.9661	0.775691
AT2G32530	0.641457	0.00364372	4.4306	7.5016	5.9661	0.775691
AT3G13100	1.40186	0.00188299	3.2585	8.6737	5.9661	0.775691
AT4G00955	0.112536	0.0157836	4.0321	7.9001	5.9661	0.775691
AT2G26840	0.0461922	0.035211	6.939	5.0167	5.9778	0.776541
AT3G46370	1.73757	0.0125099	5.5793	6.3764	5.9778	0.776541
AT4G13580	0.34594	0.0106699	8.1814	3.7742	5.9778	0.776541
AT3G49730	0.158297	0.00818321	7.7829	4.1962	5.9896	0.777398
AT1G17860	0.732978	0.030231	6.728	5.2746	6.0013	0.778245
AT3G49640	0.297501	0.0044252	6.6342	5.3683	6.0013	0.778245
AT4G32200	0.611884	0.00919393	6.2826	5.72	6.0013	0.778245
AT5G41620	0.548965	0.0273435	6.728	5.2746	6.0013	0.778245
AT1G67400	0.0909573	0.0166554	6.9155	5.1105	6.013	0.779091
AT3G22600	0.346226	0.0076441	2.4146	9.6114	6.013	0.779091
AT4G16100	3.76801	0.00311131	5.5793	6.4467	6.013	0.779091
AT3G55710	0.860681	0.03266	7.736	4.3134	6.0247	0.779935
AT4G19010	0.954777	0.00427581	5.72	6.3295	6.0247	0.779935
AT2G29730	0.345428	0.0139785	8.2049	3.8915	6.0482	0.781626
AT5G22690	0.609807	0.00141626	5.8841	6.2123	6.0482	0.781626
AT1G27660	0.102413	0.0189048	7.1031	5.0167	6.0599	0.782465
AT3G27400	0.163593	0.0397894	5.5559	6.5639	6.0599	0.782465
AT3G25290	0.137393	0.0424003	3.6805	8.4628	6.0716	0.783303
AT5G20110	0.294875	0.00701972	4.1962	7.9705	6.0833	0.784139
AT1G55610	0.414774	0.00292915	4.4775	7.7126	6.0951	0.784981
AT3G44730	0.239231	0.0085809	8.4628	3.7274	6.0951	0.784981
AT1G63130	0.286608	0.00479588	7.1734	5.0401	6.1068	0.785814
AT4G18780	0.0260163	0.0687171	9.1895	3.0241	6.1068	0.785814
AT4G27410	0.154732	0.00900437	7.3141	4.8995	6.1068	0.785814
AT5G43400	0.114757	0.036107	7.7595	4.4775	6.1185	0.786645
AT1G06380	0.337157	0.00521452	7.5016	4.7588	6.1302	0.787475
AT3G12690	0.354039	0.00221139	6.5873	5.6731	6.1302	0.787475
AT1G22550	0.126681	0.0253342	8.9785	3.3054	6.1419	0.788303
AT1G69260	0.100274	0.0262917	4.1962	8.0877	6.1419	0.788303
AT3G44280	0.215914	0.0593202	5.9075	6.3764	6.1419	0.788303
AT3G48410	0.251278	0.0138607	6.8921	5.3918	6.1419	0.788303
AT4G04370	0.306961	0.0195991	7.1265	5.1808	6.1537	0.789136
AT5G05410	0.183121	0.0629245	4.2197	8.0877	6.1537	0.789136
AT5G43910	0.43833	0.0482487	6.2592	6.0482	6.1537	0.789136
AT5G26680	0.626562	0.00308919	7.9236	4.4072	6.1654	0.789961
AT3G02030	0.787541	0.00541354	8.1346	4.2197	6.1771	0.790785
AT5G17980	0.170037	0.0596404	7.3141	5.0401	6.1771	0.790785
AT5G49665	0.118127	0.0393593	6.306	6.0482	6.1771	0.790785
AT1G23840	0.396023	0.0034813	5.3215	7.0562	6.1888	0.791606
AT2G01860	0.0781444	0.0554723	7.8532	4.5244	6.1888	0.791606
AT2G25580	0.433714	0.0196383	7.1969	5.1808	6.1888	0.791606
AT3G47300	0.342762	0.00632305	5.3918	6.9859	6.1888	0.791606
AT4G10140	0.0554044	0.046121	6.1419	6.2357	6.1888	0.791606
AT5G53210	0.3474	0.0035564	7.9705	4.4072	6.1888	0.791606
AT3G55950	0.0342451	0.0328448	4.9933	7.4078	6.2005	0.792427
AT5G60200	0.210178	0.0163109	7.1734	5.2277	6.2005	0.792427
AT1G75960	0.863938	0.0340099	9.6114	2.8131	6.2123	0.793252
AT3G27010	0.782297	0.00388073	5.3918	7.0328	6.2123	0.793252
AT5G27620	0.0965677	0.0421937	7.2437	5.1808	6.2123	0.793252
AT3G03060	0.343742	0.00207652	8.7909	3.6805	6.2357	0.794885
AT2G32430	0.07477	0.0268139	5.4621	7.0093	6.2357	0.794885	14	0.434051	0.0172202	5.99496	0.777672
AT3G27610	0.619691	0.00361992	6.3529	6.1185	6.2357	0.794885
AT5G09350	0.152172	0.00608083	7.3141	5.1574	6.2357	0.794885
AT2G39435	0.139854	0.0131908	5.3449	7.15	6.2474	0.795699
AT5G66590	0.39495	0.0127894	6.7046	5.7903	6.2474	0.795699
AT4G05040	0.624518	0.0619549	6.7514	5.7669	6.2592	0.796519
AT2G17370	0.105024	0.00743861	6.3764	6.1654	6.2709	0.79733
AT1G70690	0.0737627	0.019649	5.4621	7.1031	6.2826	0.798139
AT4G23840	0.369293	0.00207207	6.7749	5.7903	6.2826	0.798139
AT1G52770	0.698962	0.0132276	9.1895	3.3992	6.2943	0.798947
AT1G69720	0.148891	0.0543002	5.4621	7.1265	6.2943	0.798947
AT3G47380	0.0375011	0.0578104	10.2444	2.3443	6.2943	0.798947
AT4G21900	0.285522	0.0348679	7.7595	4.8292	6.2943	0.798947
AT4G23750	0.36843	0.00361456	8.7441	3.8446	6.2943	0.798947
AT1G10340	0.719225	0.0204434	5.0167	7.5954	6.306	0.799754
AT1G25250	0.34702	0.0107652	8.9785	3.6336	6.306	0.799754
AT3G24840	0.13103	0.0365255	6.1888	6.4233	6.306	0.799754
AT3G44050	0.209923	0.0341067	10.5257	2.0864	6.306	0.799754
AT3G56620	0.739346	0.00328188	7.4078	5.2042	6.306	0.799754
AT5G02630	1.11558	0.00577101	5.5559	7.0562	6.306	0.799754
AT1G59640	0.440508	0.0643192	4.2197	8.4159	6.3178	0.800566
AT1G72890	0.316352	0.0599179	4.9698	7.6657	6.3178	0.800566
AT5G26160	0.608464	0.069486	7.1031	5.5324	6.3178	0.800566
AT1G44120	0.696012	0.00122232	7.7595	4.8995	6.3295	0.801369
AT1G50270	0.373376	0.0631851	7.6423	5.0167	6.3295	0.801369
AT2G36840	0.347865	0.00315381	5.4621	7.1969	6.3295	0.801369
AT5G25475	0.200912	0.0268556	6.517	6.1419	6.3295	0.801369
AT5G58370	0.237269	0.0119782	7.6657	4.9933	6.3295	0.801369
AT5G65560	0.144969	0.00324409	7.1969	5.4621	6.3295	0.801369
AT1G17600	1.68862	0.00126027	8.7441	3.9383	6.3412	0.802171
AT4G16800	0.110606	0.0667014	8.4628	4.2197	6.3412	0.802171
AT1G50280	0.592758	0.0220751	8.1346	4.5713	6.3529	0.802972
AT1G79540	0.627746	0.00179042	7.6891	5.0167	6.3529	0.802972
AT5G03800	0.496972	0.00486993	8.3455	4.3603	6.3529	0.802972
AT1G51440	0.7217	0.00870979	3.8915	8.8378	6.3646	0.803771
AT4G18210	0.356036	0.00325926	4.3838	8.3455	6.3646	0.803771
AT1G50890	0.106166	0.00504842	6.5405	6.2123	6.3764	0.804576
AT1G77720	0.101108	0.00553656	7.1969	5.5559	6.3764	0.804576
AT3G22810	0.708994	0.00270228	7.736	5.0167	6.3764	0.804576
AT5G20480	0.291051	0.0231103	5.8606	6.8921	6.3764	0.804576
AT1G44110	0.0380615	0.0242115	9.4005	3.3757	6.3881	0.805372
AT2G23370	0.231753	0.011443	7.5719	5.2042	6.3881	0.805372
AT2G23470	0.330661	0.00776029	5.6731	7.1031	6.3881	0.805372
AT1G16630	2.12878	0.00150942	9.9865	2.8131	6.3998	0.806166
AT1G58210	0.351388	0.00830375	5.6496	7.15	6.3998	0.806166
AT3G07060	0.30917	0.00366099	8.6972	4.1024	6.3998	0.806166
AT5G28530	0.154291	0.00827345	5.8372	6.9624	6.3998	0.806166
AT5G28770	0.320896	0.0398966	6.9155	5.8841	6.3998	0.806166
AT1G66090	0.874484	0.0560998	2.8365	9.9865	6.4115	0.80696
AT3G05370	1.22658	0.0033275	7.6188	5.2042	6.4115	0.80696
AT4G18640	0.0933018	0.0218298	8.4393	4.3838	6.4115	0.80696
AT1G62130	0.611847	0.00136514	6.9859	5.8606	6.4233	0.807758
AT5G61290	0.631896	0.00302298	6.7514	6.0951	6.4233	0.807758
AT4G03070	0.287916	0.00474072	6.9624	5.9075	6.435	0.808549
AT5G63920	0.629443	0.00150491	9.4239	3.4461	6.435	0.808549
AT1G56310	0.29599	0.00248005	5.6262	7.2672	6.4467	0.809337
AT1G65560	0.0652831	0.0194303	5.2277	7.6657	6.4467	0.809337
AT3G25780	0.247648	0.0222897	2.5552	10.3382	6.4467	0.809337
AT2G15480	0.259068	0.0306736	4.3369	8.58	6.4584	0.810125
AT4G02550	0.671111	0.0155683	7.6188	5.298	6.4584	0.810125
AT2G22270	0.296462	0.0178762	6.3529	6.5873	6.4701	0.810911
AT2G37585	0.311343	0.00732959	8.7675	4.1728	6.4701	0.810911
AT3G29670	0.252944	0.039316	4.5244	8.4159	6.4701	0.810911
AT3G56270	1.34551	0.0155432	7.0562	5.8841	6.4701	0.810911
AT4G21060	0.951365	0.00187082	6.306	6.6342	6.4701	0.810911
AT5G23530	0.13261	0.0286648	7.6188	5.3215	6.4701	0.810911
AT3G15540	0.147867	0.0432098	7.4313	5.5559	6.4936	0.812486
AT4G20340	0.188598	0.0340945	7.1969	5.7903	6.4936	0.812486
AT4G36830	0.169805	0.00912158	4.5947	8.3924	6.4936	0.812486
AT5G05710	0.101091	0.0300557	6.728	6.2592	6.4936	0.812486
AT5G55050	0.43341	0.00793349	4.2431	8.7441	6.4936	0.812486
AT3G04030	0.197365	0.0223614	6.7514	6.2592	6.5053	0.813267
AT4G00020	0.501323	0.00224994	9.5645	3.4461	6.5053	0.813267
AT5G56870	0.293141	0.00406749	10.7132	2.2974	6.5053	0.813267
AT3G57240	0.602899	0.00554466	10.6195	2.438	6.5287	0.814827
AT5G27920	0.220888	0.0165153	9.1191	3.9383	6.5287	0.814827
AT1G18560	0.176596	0.027629	7.2906	5.8137	6.5522	0.816387
AT3G52520	0.327685	0.0101888	6.2826	6.8218	6.5522	0.816387
AT5G45940	0.398909	0.0452315	5.9544	7.15	6.5522	0.816387
AT3G02550	0.163913	0.0102933	6.728	6.3998	6.5639	0.817162
AT4G21930	0.443596	0.0281592	1.7816	11.3462	6.5639	0.817162
AT5G51540	0.328682	0.0019099	7.9705	5.1808	6.5756	0.817935
AT1G49560	0.566185	0.0045471	9.7286	3.4461	6.5873	0.818707
AT2G32840	0.340806	0.00389655	7.1969	6.0013	6.5991	0.819485
AT4G00650	1.42767	0.00568415	6.1888	7.0328	6.6108	0.820254
AT4G03450	0.34114	0.00620414	3.8211	9.4005	6.6108	0.820254
AT4G31890	0.0894856	0.00978961	7.736	5.4856	6.6108	0.820254
AT1G73360	0.308788	0.00391846	8.7206	4.5244	6.6225	0.821022
AT2G25420	1.19769	0.00195796	7.2906	5.9544	6.6225	0.821022
AT3G28340	0.32444	0.0411063	3.5633	9.6818	6.6225	0.821022
AT4G05520	0.0822777	0.0311017	10.3147	2.9303	6.6225	0.821022
AT4G25270	0.162404	0.00516623	9.6349	3.6336	6.6342	0.821789
AT1G80900	0.153524	0.0128527	5.5793	7.7126	6.646	0.82256
AT2G04050	0.341713	0.0145357	0.6329	12.659	6.646	0.82256
AT1G76380	0.698939	0.00668144	7.2203	6.0951	6.6577	0.823324
AT4G12080	0.390847	0.0066812	3.8446	9.4942	6.6694	0.824087
AT1G62870	0.0487444	0.0455836	6.728	6.6577	6.6928	0.825608
AT1G63020	0.258361	0.0102755	7.9939	5.3918	6.6928	0.825608
AT2G37420	0.100586	0.0131465	9.4005	3.9852	6.6928	0.825608
AT5G02540	0.552405	0.00751088	8.1814	5.2277	6.7046	0.826373
AT4G32000	0.310748	0.0143649	6.7983	6.6108	6.7046	0.826373	15	0.418905	0.017915	6.44118	0.80888
AT3G18870	0.0423756	0.038757	6.6342	6.7983	6.7163	0.82713
AT5G25090	0.228768	0.0211855	9.8224	3.6101	6.7163	0.82713
AT1G51340	0.166787	0.00518252	6.3529	7.1265	6.7397	0.828641
AT1G79490	0.585169	0.00747467	6.7749	6.728	6.7514	0.829394
AT3G54260	1.10578	0.00327405	8.3455	5.1574	6.7514	0.829394
AT4G22560	0.147143	0.070571	7.0796	6.4233	6.7514	0.829394
AT5G40140	0.116676	0.00702512	7.8298	5.6965	6.7632	0.830152
AT5G16200	0.189464	0.0607739	2.86	10.7132	6.7866	0.831652
AT5G54840	0.107796	0.028636	2.9772	10.596	6.7866	0.831652
AT1G19290	0.360285	0.0096666	7.3141	6.306	6.8101	0.833153
AT3G59520	0.124249	0.0250398	7.4078	6.2123	6.8101	0.833153
AT5G61540	0.667103	0.00371911	8.0173	5.6262	6.8218	0.833899
AT3G11840	0.356453	0.00270162	5.6731	7.9939	6.8335	0.834643
AT3G54740	0.576885	0.00340502	7.4078	6.2592	6.8335	0.834643
AT4G03230	0.214529	0.038325	7.5485	6.1185	6.8335	0.834643
AT3G09720	0.106964	0.00762252	8.0408	5.6496	6.8452	0.835386
AT3G45750	0.577655	0.0298616	6.7983	6.8921	6.8452	0.835386
AT1G78960	0.32668	0.00177536	6.2357	7.5016	6.8687	0.836875
AT3G27420	0.490673	0.0765289	7.6891	6.0482	6.8687	0.836875
AT5G24380	0.616439	0.00345334	4.4306	9.3301	6.8804	0.837614
AT2G31900	0.168111	0.0104639	8.7909	4.9933	6.8921	0.838352
AT4G25280	0.593802	0.00586447	7.3141	6.4701	6.8921	0.838352
AT1G34420	0.265533	0.020662	4.876	8.955	6.9155	0.839824
AT4G12490	0.27741	0.0493987	10.5491	3.282	6.9155	0.839824
AT2G01760	0.223301	0.0445405	7.8767	6.0013	6.939	0.841297
AT4G30250	0.156958	0.00538391	5.8606	8.0173	6.939	0.841297
AT5G39790	0.256679	0.0759926	9.1426	4.7354	6.939	0.841297
AT5G65687	0.0775011	0.0223203	6.8218	7.0562	6.939	0.841297
AT2G16990	0.698994	0.00282679	8.6034	5.298	6.9507	0.842029
AT5G14940	0.0377089	0.0234853	5.3215	8.58	6.9507	0.842029
AT1G73875	0.307697	0.00312343	7.5485	6.3998	6.9742	0.843494
AT2G26030	0.272463	0.0169422	6.4233	7.525	6.9742	0.843494
AT2G41190	0.326371	0.0025296	8.955	4.9933	6.9742	0.843494
AT1G06450	0.332766	0.00371332	7.6657	6.306	6.9859	0.844222
AT1G14530	0.378021	0.00415347	6.5639	7.4078	6.9859	0.844222
AT1G49490	0.35414	0.00151823	10.1037	3.868	6.9859	0.844222
AT4G02110	0.315922	0.00209088	11.1118	2.86	6.9859	0.844222
AT4G16260	0.17503	0.00748867	13.0106	0.9611	6.9859	0.844222
AT3G17350	0.222512	0.0135107	9.5411	4.4541	6.9976	0.844949
AT5G01730	0.188067	0.00836067	8.3924	5.6028	6.9976	0.844949
AT5G24830	0.181864	0.00788429	8.2752	5.72	6.9976	0.844949
AT3G17360	0.540692	0.00379747	11.3696	2.649	7.0093	0.845675
AT4G01130	0.0667776	0.0174962	9.9631	4.0556	7.0093	0.845675
AT4G32970	0.29025	0.0155949	7.8298	6.1888	7.0093	0.845675
AT1G13570	0.327804	0.00324937	8.3924	5.6496	7.021	0.846399
AT1G20030	0.259994	0.0342833	9.2598	4.7823	7.021	0.846399
AT2G24570	0.182393	0.0223966	6.517	7.525	7.021	0.846399
AT2G17670	0.0830864	0.0452152	6.517	7.5485	7.0328	0.847128
AT3G24860	0.184262	0.0241216	7.2203	6.8687	7.0445	0.84785
AT4G14096	0.286508	0.030291	6.2357	7.8532	7.0445	0.84785
AT5G07150	1.27781	0.0024994	9.2832	4.8057	7.0445	0.84785
AT5G17300	0.0603404	0.0383442	1.1018	12.9872	7.0445	0.84785
AT5G17420	0.0413319	0.0418759	11.5337	2.5552	7.0445	0.84785
AT5G03690	0.109886	0.0433252	7.4782	6.6342	7.0562	0.848571
AT5G26770	0.185858	0.00779296	5.7669	8.3455	7.0562	0.848571
AT5G47250	0.222297	0.0270897	9.0957	5.0167	7.0562	0.848571
AT3G57750	0.254185	0.0158493	7.5016	6.6577	7.0796	0.850009
AT1G34630	0.0905786	0.0209517	8.158	6.0247	7.0914	0.850732
AT2G06040	0.222574	0.0295522	8.3455	5.8372	7.0914	0.850732
AT1G09700	0.348434	0.00661402	8.7675	5.4387	7.1031	0.851448
AT3G63240	0.103834	0.0154781	9.8224	4.3838	7.1031	0.851448
AT4G22980	0.271937	0.0214761	7.1265	7.0796	7.1031	0.851448
AT4G28640	0.995709	0.0244826	7.0093	7.1969	7.1031	0.851448
AT5G65640	0.313685	0.00398217	8.2752	5.9778	7.1265	0.852876
AT1G02750	0.829032	0.030074	5.4856	8.7909	7.1382	0.853589
AT1G27940	0.87462	0.00295157	9.3067	4.9698	7.1382	0.853589
AT1G44780	0.48338	0.025465	8.6034	5.6731	7.1382	0.853589
AT1G07620	0.603677	0.00260787	2.7662	11.5337	7.15	0.854306
AT1G70300	0.0447097	0.0549204	6.5873	7.7126	7.15	0.854306
AT2G43240	0.229252	0.0140831	6.8218	7.4782	7.15	0.854306
AT3G25030	0.153578	0.0696697	7.6423	6.6577	7.15	0.854306
AT5G04895	0.316075	0.00239293	8.58	5.72	7.15	0.854306
AT5G41180	0.485064	0.00411574	8.2049	6.0951	7.15	0.854306
AT5G66750	0.305713	0.00187197	10.5257	3.7742	7.15	0.854306
AT1G26740	0.320702	0.0102833	6.7046	7.6188	7.1617	0.855016
AT1G48840	0.136562	0.0150577	9.377	4.9464	7.1617	0.855016
AT1G65950	1.40861	0.0023283	7.0093	7.3141	7.1617	0.855016
AT4G04695	0.0399142	0.0221603	11.1821	3.1413	7.1617	0.855016
AT1G74750	0.588492	0.00171827	8.0877	6.2592	7.1734	0.855725
AT2G17580	0.51567	0.0288698	8.7441	5.6028	7.1734	0.855725
AT5G53750	0.0499601	0.0428537	6.9155	7.4313	7.1734	0.855725
AT2G22830	0.508451	0.00451016	9.6349	4.7354	7.1851	0.856433
AT5G25140	0.156876	0.00563596	2.2974	12.0729	7.1851	0.856433
AT1G29820	0.138675	0.0357001	8.0877	6.306	7.1969	0.857145
AT3G26830	0.111544	0.00815575	5.0167	9.377	7.1969	0.857145
AT5G25050	0.349988	0.00258428	8.0877	6.306	7.1969	0.857145
AT3G21230	0.135896	0.0170708	7.8532	6.5639	7.2086	0.857851
AT5G27460	0.134833	0.00640194	6.6342	7.7829	7.2086	0.857851
AT4G01460	0.845858	0.0156508	8.5565	5.9075	7.232	0.859258
AT4G31800	0.644675	0.00442063	6.0247	8.4393	7.232	0.859258
AT5G67340	0.191309	0.0274843	4.9464	9.5177	7.232	0.859258
AT1G03110	0.32179	0.00320991	8.8144	5.6731	7.2437	0.85996
AT4G34570	0.275827	0.00273103	9.377	5.1105	7.2437	0.85996
AT5G05890	0.136604	0.0640188	12.1901	2.2974	7.2437	0.85996
AT4G03510	0.0275424	0.0641618	8.4862	6.0247	7.2555	0.860667
AT1G14430	0.9503	0.00246068	8.5331	6.0013	7.2672	0.861367
AT2G45150	1.63991	0.00314855	7.9939	6.5405	7.2672	0.861367
AT2G22610	0.615897	0.00130807	11.5103	3.0475	7.2789	0.862066
AT1G11950	0.210608	0.0537217	8.8144	5.7434	7.2789	0.862066
AT1G34010	0.228577	0.0197943	9.0488	5.509	7.2789	0.862066	16	0.346491	0.0194658	7.03511	0.847167
AT3G54250	0.057909	0.0185979	8.4862	6.0716	7.2789	0.862066
AT4G13710	0.326143	0.00288652	9.8459	4.7354	7.2906	0.862763
AT5G47380	0.94278	0.00225927	7.7829	6.7983	7.2906	0.862763
AT4G37020	0.374242	0.0421258	6.939	7.6657	7.3023	0.86346
AT2G40810	0.274849	0.0039389	5.3449	9.2832	7.3141	0.864161
AT4G00480	0.527492	0.0468592	8.2987	6.3295	7.3141	0.864161
AT5G12100	0.153754	0.00347682	7.6657	6.9624	7.3141	0.864161
AT5G40880	0.468294	0.00595088	7.6891	6.939	7.3141	0.864161
AT5G60490	0.371933	0.00496678	10.1975	4.4306	7.3141	0.864161
AT3G57970	0.649396	0.00427299	8.7441	5.9075	7.3258	0.864855
AT4G22530	0.190468	0.0568772	7.9001	6.7514	7.3258	0.864855
AT5G02600	0.0555747	0.0263056	7.9001	6.7514	7.3258	0.864855
AT1G48310	0.16612	0.00397608	8.3221	6.3529	7.3375	0.865548
AT3G58900	0.293029	0.0063387	6.939	7.7595	7.3492	0.86624
AT4G21410	0.320945	0.00202193	8.369	6.3529	7.361	0.866937
AT4G26150	0.331802	0.0038058	3.2116	11.5103	7.361	0.866937
AT1G58280	0.248608	0.0405106	4.4541	10.2913	7.3727	0.867627
AT3G57430	0.540175	0.0135091	10.4085	4.3369	7.3727	0.867627
AT3G09520	0.136272	0.026583	7.8064	6.9624	7.3844	0.868315
AT1G75640	0.227656	0.0106659	9.9865	4.8292	7.4078	0.869689
AT5G62980	0.339028	0.0696078	8.369	6.4467	7.4078	0.869689
AT5G24990	1.05993	0.00765973	6.5873	8.2752	7.4313	0.871065
AT3G61380	0.907841	0.00200128	7.5719	7.3141	7.443	0.871748
AT1G10240	0.0457366	0.0131957	8.0173	6.8921	7.4547	0.87243
AT1G33080	0.518064	0.00725887	7.6657	7.2906	7.4782	0.873797
AT1G74300	0.34768	0.0074882	6.6811	8.2752	7.4782	0.873797
AT2G18350	0.276653	0.00588102	6.0247	8.9316	7.4782	0.873797
AT5G24580	0.365539	0.00390898	9.5645	5.3918	7.4782	0.873797
AT5G43140	0.083438	0.0638283	5.509	9.4473	7.4782	0.873797
AT2G31865	0.283697	0.0142363	2.7897	12.1901	7.4899	0.874476
AT4G03100	0.10069	0.010046	11.4634	3.5164	7.4899	0.874476
AT1G45050	0.100299	0.027025	8.1346	6.8687	7.5016	0.875154
AT2G20240	2.40572	0.00183256	9.4942	5.5324	7.5133	0.875831
AT3G50770	0.978834	0.0286692	1.1721	13.8545	7.5133	0.875831
AT1G10610	0.299443	0.0032837	7.5954	7.4547	7.525	0.876507
AT3G25210	0.235614	0.0241234	9.0723	5.9778	7.525	0.876507
AT1G69480	0.193248	0.0269833	0.422	14.6516	7.5368	0.877187
AT4G13990	0.0247641	0.0637914	6.8218	8.2518	7.5368	0.877187
AT4G37110	0.33439	0.0656644	11.44	3.6336	7.5368	0.877187
AT5G57060	2.36763	0.00976122	6.7514	8.3221	7.5368	0.877187
AT1G34360	0.166524	0.0310476	8.4862	6.6108	7.5485	0.877861
AT2G17650	0.248576	0.0206776	5.9075	9.1895	7.5485	0.877861
AT1G61310	0.500444	0.0322169	7.9236	7.1969	7.5602	0.878533
AT4G06598	0.271044	0.00459045	7.8298	7.2906	7.5602	0.878533
AT1G45231	0.565778	0.00281335	7.7595	7.3844	7.5719	0.879205
AT2G43260	1.02595	0.00312163	8.6268	6.517	7.5719	0.879205
AT4G02280	0.0637147	0.00854139	5.2277	9.9162	7.5719	0.879205
AT2G24645	0.661682	0.0500321	11.2524	3.9149	7.5837	0.879881
AT2G34190	0.0289896	0.0310947	10.9242	4.2431	7.5837	0.879881
AT4G08150	0.614674	0.00356955	8.9082	6.2592	7.5837	0.879881
AT4G17490	0.472643	0.0529717	4.1962	10.9711	7.5837	0.879881
AT1G25530	0.0611248	0.0170008	6.8452	8.3455	7.5954	0.880551
AT3G44380	0.127674	0.0195192	6.1419	9.0488	7.5954	0.880551
AT2G44440	0.0837727	0.0241212	9.9396	5.2746	7.6071	0.881219
AT5G39840	1.06925	0.0020395	8.2518	6.9624	7.6071	0.881219
AT5G58760	0.443129	0.00525971	3.9618	11.2524	7.6071	0.881219
AT5G62520	0.175362	0.0228854	9.3301	5.8841	7.6071	0.881219
AT5G06670	0.238436	0.00771891	9.377	5.8606	7.6188	0.881887
AT2G18400	0.0772411	0.0596051	9.7286	5.5324	7.6305	0.882553
AT2G36590	0.123679	0.0349993	6.1419	9.1191	7.6305	0.882553
AT3G18100	0.226211	0.00641	8.3221	6.939	7.6305	0.882553
AT3G19620	0.18345	0.00637144	8.158	7.1031	7.6305	0.882553
AT3G28345	0.0663794	0.00567068	5.72	9.5645	7.6423	0.883224
AT3G47460	0.253731	0.0381369	10.7132	4.5947	7.654	0.883888
AT5G49060	0.111668	0.0103356	8.0408	7.2672	7.654	0.883888
AT1G59650	0.144644	0.0175108	7.7126	7.6188	7.6657	0.884552
AT4G01650	0.204646	0.0613749	8.7206	6.6108	7.6657	0.884552
AT4G21700	0.312378	0.00145646	8.6034	6.7514	7.6774	0.885214
AT5G27240	0.834843	0.00666462	9.4005	5.9544	7.6774	0.885214
AT1G25500	0.381496	0.00247598	7.2437	8.1346	7.6891	0.885876
AT5G18780	0.335128	0.00301479	7.8298	7.5485	7.6891	0.885876
AT1G49840	0.165141	0.00544372	8.9785	6.4233	7.7009	0.886541
AT3G28220	0.976393	0.00644296	8.6503	6.7514	7.7009	0.886541
AT3G53810	0.185397	0.0151249	7.4078	7.9939	7.7009	0.886541
AT1G16280	1.13334	0.00248101	8.6737	6.7514	7.7126	0.887201
AT1G59740	0.0800928	0.0369288	7.0328	8.3924	7.7126	0.887201
AT3G09800	0.691767	0.00727557	10.1741	5.2511	7.7126	0.887201
AT5G38690	0.219818	0.0523796	10.0568	5.3683	7.7126	0.887201
AT1G24240	0.950358	0.015724	9.7521	5.6965	7.7243	0.887859
AT1G66500	0.315784	0.0321911	4.1493	11.2993	7.7243	0.887859
AT1G49960	0.114865	0.00743091	8.369	7.1265	7.7478	0.889178
AT3G03360	1.11065	0.00577802	7.8064	7.6891	7.7478	0.889178
AT3G10190	0.334711	0.00637346	5.931	9.5645	7.7478	0.889178
AT1G16540	0.18567	0.0164756	8.5565	6.9624	7.7595	0.889834
AT5G17400	0.138211	0.0315304	7.5719	7.947	7.7595	0.889834
AT3G61750	0.353433	0.00321101	6.7983	8.7441	7.7712	0.890488
AT4G19380	0.370339	0.028491	9.8224	5.72	7.7712	0.890488
AT1G63300	0.203809	0.00415588	12.6824	2.8834	7.7829	0.891141
AT4G26990	0.941874	0.0103513	7.3375	8.2283	7.7829	0.891141
AT1G05360	0.0880556	0.0380943	8.4862	7.1031	7.7946	0.891794
AT3G49900	0.125601	0.0347922	9.6114	5.9778	7.7946	0.891794
AT1G69570	0.238655	0.0296328	6.9155	8.6972	7.8064	0.892451
AT2G01750	1.02059	0.00208762	10.2913	5.3215	7.8064	0.892451
AT3G62690	1.18298	0.00923895	7.4313	8.2049	7.8181	0.893101
AT4G16563	0.462275	0.00568422	11.1352	4.501	7.8181	0.893101
AT5G55200	0.683529	0.00434315	7.9705	7.6657	7.8181	0.893101
AT1G80610	0.694627	0.00618014	6.6577	9.0019	7.8298	0.893751
AT4G38340	0.279781	0.00884897	6.939	8.7206	7.8298	0.893751
AT3G51280	0.31127	0.00326922	12.7527	2.9303	7.8415	0.894399
AT3G22760	0.300361	0.00239101	10.6663	5.0167	7.8415	0.894399	17	0.418593	0.0180778	7.57803	0.879458
AT1G63740	0.617863	0.00143337	9.5177	6.2357	7.8767	0.896344
AT3G47700	0.521121	0.00326537	8.7206	7.0328	7.8767	0.896344
AT2G35340	0.42571	0.00396861	8.7441	7.0328	7.8884	0.896989
AT5G05760	1.42468	0.0100317	7.736	8.0408	7.8884	0.896989
AT1G51360	0.764408	0.0173917	9.4473	6.3764	7.9119	0.898281
AT1G68620	0.298128	0.0130143	3.3523	12.4714	7.9119	0.898281
AT2G17440	0.369738	0.00361972	8.5331	7.2906	7.9119	0.898281
AT1G61240	0.279745	0.00719134	8.0877	7.7595	7.9236	0.898923
AT2G40630	0.549194	0.00289573	8.4862	7.361	7.9236	0.898923
AT1G22180	0.316373	0.00442376	7.7595	8.1111	7.9353	0.899563
AT5G53870	0.499266	0.0349459	9.1895	6.6811	7.9353	0.899563
AT3G50660	0.278455	0.00298622	10.2678	5.6262	7.947	0.900203
AT1G09710	0.541729	0.00387268	8.1111	7.8064	7.9587	0.900842
AT3G12550	0.585517	0.00230951	9.7052	6.2123	7.9587	0.900842
AT4G05190	0.103347	0.00535462	12.8231	3.0944	7.9587	0.900842
AT4G36120	0.493342	0.0661561	6.0247	9.8927	7.9587	0.900842
AT4G38670	0.0928553	0.0175928	6.7983	9.1426	7.9705	0.901486
AT5G54720	1.9309	0.0106291	6.7749	9.166	7.9705	0.901486
AT3G66652	0.0833144	0.00502067	8.2283	7.7595	7.9939	0.902759
AT5G28150	0.129113	0.0112681	8.3455	7.6423	7.9939	0.902759
AT1G16800	0.254474	0.00604813	9.6114	6.3998	8.0056	0.903394
AT1G65520	0.249939	0.0450642	8.1111	7.9001	8.0056	0.903394
AT2G06000	0.768633	0.00305493	8.8613	7.15	8.0056	0.903394
AT3G44400	1.08225	0.0180067	6.3764	9.6349	8.0056	0.903394
AT5G50970	0.289566	0.00290206	7.8767	8.158	8.0173	0.904028
AT1G63100	0.186728	0.032066	13.034	3.0241	8.0291	0.904667
AT4G13110	0.772682	0.0181259	5.9075	10.1741	8.0408	0.905299
AT4G19540	0.246914	0.040442	10.1037	5.9778	8.0408	0.905299
AT5G23870	0.229098	0.0269718	8.4393	7.6423	8.0408	0.905299
AT5G40720	0.204775	0.0395551	6.9155	9.1895	8.0525	0.905931
AT3G14470	0.674044	0.00125545	7.3844	8.7441	8.0642	0.906561
AT5G01620	0.0997605	0.00951827	9.4239	6.7046	8.0642	0.906561
AT5G12940	0.358229	0.00683016	8.6268	7.5016	8.0642	0.906561
AT5G38850	3.25292	0.00326243	7.2906	8.8847	8.0877	0.907825
AT1G64460	0.168387	0.00881242	9.3067	6.8921	8.0994	0.908453
AT1G55820	1.33921	0.00231595	8.7206	7.5016	8.1111	0.90908
AT1G21060	0.160042	0.00545167	8.2987	7.947	8.1228	0.909706
AT3G05470	0.866465	0.00168433	11.5103	4.7354	8.1228	0.909706
AT1G05835	0.364666	0.00985668	10.2913	5.9778	8.1346	0.910336
AT3G43920	0.37423	0.0246211	8.2283	8.0408	8.1346	0.910336
AT4G14550	1.04999	0.0056635	7.7126	8.58	8.1463	0.91096
AT1G68940	0.243741	0.00513153	10.3147	6.0013	8.158	0.911584
AT3G56640	0.165992	0.00338882	8.8847	7.4313	8.158	0.911584
AT2G47090	0.283325	0.00197221	9.2598	7.0796	8.1697	0.912206
AT3G17365	0.282643	0.00546971	9.3536	6.9859	8.1697	0.912206
AT4G05460	0.613611	0.0142049	6.9624	9.377	8.1697	0.912206
AT5G43990	1.09172	0.0016905	10.8773	5.4621	8.1697	0.912206
AT5G46260	0.601586	0.0154889	7.6423	8.6972	8.1697	0.912206
AT1G17430	0.218816	0.0296598	10.3382	6.0482	8.1932	0.913454
AT2G41370	0.343239	0.00532358	7.8767	8.5096	8.1932	0.913454
AT4G11920	0.0900655	0.0106283	7.0093	9.377	8.1932	0.913454
AT5G63080	0.358843	0.0274152	8.2752	8.1346	8.2049	0.914073
AT1G13470	0.633853	0.00733826	7.5485	8.9082	8.2283	0.91531
AT2G23770	1.08935	0.00205433	11.1118	5.3449	8.2283	0.91531
AT5G07870	0.104665	0.00905819	10.5726	5.8841	8.2283	0.91531
AT5G22940	0.334548	0.0293889	12.0026	4.4541	8.2283	0.91531
AT3G61990	0.326731	0.00467527	6.9155	9.5645	8.24	0.915927
AT3G05510	0.320226	0.00307774	8.3221	8.1814	8.2518	0.916549
AT3G20600	0.311265	0.00642604	9.2832	7.2203	8.2518	0.916549
AT4G12000	0.305967	0.0187276	4.5947	11.9088	8.2518	0.916549
AT1G12730	0.182394	0.00527004	10.1506	6.3764	8.2635	0.917164
AT1G51965	0.0550521	0.0678739	9.1895	7.3375	8.2635	0.917164
AT1G56430	0.64856	0.00421006	11.9557	4.5713	8.2635	0.917164
AT1G63750	0.745598	0.00474989	5.7434	10.7836	8.2635	0.917164
AT3G47120	0.541985	0.0162419	9.4708	7.0562	8.2635	0.917164
AT2G41080	0.288305	0.00265248	10.2913	6.2592	8.2752	0.917778
AT4G18300	0.307415	0.0123863	7.8532	8.6972	8.2752	0.917778
AT5G18370	0.568678	0.00276814	7.4782	9.0957	8.2869	0.918392
AT1G30640	0.296252	0.00259741	7.2672	9.3301	8.2987	0.91901
AT4G27730	0.0193273	0.0635218	8.9785	7.6188	8.2987	0.91901
AT1G49360	0.330841	0.00479692	8.9082	7.7126	8.3104	0.919622
AT4G02610	0.20906	0.0307201	8.3455	8.2752	8.3104	0.919622
AT5G13270	0.573572	0.00199069	8.5565	8.0877	8.3221	0.920233
AT5G55790	0.559187	0.0129348	9.7755	6.8687	8.3221	0.920233
AT5G51050	0.296282	0.00299758	8.369	8.2987	8.3338	0.920843
AT1G62030	0.135568	0.0485157	8.1814	8.5096	8.3455	0.921452
AT4G32700	0.556756	0.0018557	9.7755	6.9155	8.3455	0.921452
AT3G24660	0.0655181	0.0697418	10.3616	6.3764	8.369	0.922674
AT4G36050	0.225829	0.042379	7.7595	8.9785	8.369	0.922674
AT5G51730	0.49744	0.0202946	6.1654	10.596	8.3807	0.92328
AT2G20440	0.312239	0.00329995	8.7441	8.0408	8.3924	0.923886
AT2G44270	0.0733612	0.0164692	8.3455	8.4393	8.3924	0.923886
AT2G11810	0.106537	0.00889685	3.7977	13.0106	8.4041	0.924491
AT5G39660	0.33716	0.00870533	3.3288	13.4795	8.4041	0.924491
AT5G54300	0.128038	0.0323848	5.0167	11.7916	8.4041	0.924491
AT2G25560	0.856405	0.00972229	8.9082	7.9236	8.4159	0.925101
AT5G66450	0.30882	0.0273028	9.1895	7.6423	8.4159	0.925101
AT3G20150	1.25925	0.00178845	13.9014	2.9538	8.4276	0.925704
AT4G38150	0.329248	0.008939	10.01	6.8452	8.4276	0.925704
AT5G39960	0.34633	0.00782961	9.6818	7.1734	8.4276	0.925704
AT4G32350	0.738971	0.00338266	9.9631	6.9155	8.4393	0.926306
AT1G50970	0.455155	0.0198462	9.5645	7.3375	8.451	0.926908
AT1G45545	0.224879	0.0324007	9.377	7.5485	8.4628	0.927514
AT2G24762	0.182674	0.0160427	13.456	3.4695	8.4628	0.927514
AT3G24495	0.321753	0.00123523	12.026	4.9229	8.4745	0.928114
AT3G52570	0.340313	0.0118782	8.7441	8.2049	8.4745	0.928114
AT1G52200	0.139654	0.0161325	7.4078	9.588	8.4979	0.929312
AT2G41830	0.317178	0.00135113	11.1118	5.8841	8.4979	0.929312
AT4G19060	0.149186	0.0228685	9.9396	7.0796	8.5096	0.929909
AT1G08050	0.0297571	0.0238541	8.4159	8.6034	8.5096	0.929909	18	0.450785	0.0143283	8.19	0.913175
AT2G26350	0.0778886	0.0156751	7.3844	9.6583	8.5214	0.930511
AT4G26310	0.289667	0.0358122	8.5331	8.5096	8.5214	0.930511
AT4G38170	0.315163	0.00511303	8.58	8.4862	8.5331	0.931107
AT2G28250	0.236328	0.00987638	9.9162	7.1969	8.5565	0.932296
AT3G32980	0.343152	0.00743197	11.4868	5.6262	8.5565	0.932296
AT5G15280	0.214815	0.00960627	9.0723	8.0408	8.5565	0.932296
AT5G47660	0.100151	0.0109009	9.5411	7.5719	8.5565	0.932296
AT1G31220	0.560595	0.0172884	10.4554	6.6811	8.5682	0.93289
AT1G51170	1.81037	0.00265657	9.0723	8.0642	8.5682	0.93289
AT4G13980	0.105459	0.0207537	8.7675	8.369	8.5682	0.93289
AT5G18750	0.153252	0.00321713	9.377	7.7595	8.5682	0.93289
AT5G44040	0.387807	0.0230137	12.8231	4.3603	8.5917	0.934079
AT1G57980	0.835641	0.0163964	7.1969	10.01	8.6034	0.93467
AT5G47230	0.0870061	0.017292	4.079	13.1278	8.6034	0.93467
AT1G32240	0.322977	0.00352337	8.4628	8.7675	8.6151	0.93526
AT1G55870	0.171956	0.00378487	9.0723	8.158	8.6151	0.93526
AT3G09360	0.143972	0.00494244	9.377	7.8767	8.6268	0.93585
AT1G50240	0.49719	0.00202753	13.4795	3.7977	8.6386	0.936443
AT3G22180	0.81457	0.00443347	10.0334	7.2437	8.6386	0.936443
AT5G39980	0.102271	0.00629158	11.8385	5.4387	8.6386	0.936443
AT4G22270	0.242245	0.0125438	7.8064	9.4942	8.6503	0.937031
AT1G79470	0.0798145	0.0428419	9.166	8.1814	8.6737	0.938204
AT5G16720	0.59561	0.0258633	11.5572	5.7903	8.6737	0.938204
AT4G15570	0.105528	0.0414812	9.4239	7.947	8.6855	0.938795
AT3G23480	0.160625	0.0125042	10.6663	6.728	8.6972	0.939379
AT1G61170	0.38637	0.0275728	11.018	6.3998	8.7089	0.939963
AT2G02230	0.112797	0.0427362	9.5411	7.9001	8.7206	0.940546
AT4G10620	0.0909035	0.0553775	9.588	7.8532	8.7206	0.940546
AT5G04660	0.33945	0.0025712	9.4473	7.9939	8.7206	0.940546
AT5G16240	0.0983092	0.0336736	7.6188	9.8224	8.7206	0.940546
AT1G64180	0.645878	0.0172888	7.5719	9.8927	8.7323	0.941129
AT1G22660	0.318258	0.00228383	9.588	7.9001	8.7441	0.941715
AT1G24070	0.467005	0.019845	8.158	9.3301	8.7441	0.941715
AT3G09370	0.523779	0.00823189	9.377	8.1111	8.7441	0.941715
AT5G13320	0.337038	0.0023015	2.8834	14.6047	8.7441	0.941715
AT2G32415	0.144161	0.00334593	9.9396	7.5719	8.7558	0.942296
AT4G01840	0.207068	0.0160457	7.4547	10.0568	8.7558	0.942296
AT4G23920	0.168179	0.00773715	8.2283	9.2832	8.7558	0.942296
AT1G24140	0.343673	0.0102194	3.0006	14.5344	8.7675	0.942876
AT4G29050	0.658368	0.00201405	8.2752	9.2598	8.7675	0.942876
AT3G61570	0.527619	0.00585679	8.6737	8.8847	8.7792	0.943455
AT4G11890	0.251751	0.0436839	6.4233	11.1352	8.7792	0.943455
AT5G44500	0.143794	0.0368938	10.0334	7.525	8.7792	0.943455
AT2G36330	0.161566	0.00966877	9.6583	7.9236	8.7909	0.944033
AT3G43960	0.217494	0.0349728	13.6201	3.9618	8.7909	0.944033
AT4G08790	0.272162	0.0215513	7.2203	10.385	8.8027	0.944616
AT4G14190	0.53109	0.0031757	8.8847	8.7206	8.8027	0.944616
AT5G54910	0.451822	0.0039035	10.7836	6.8218	8.8027	0.944616
AT5G24340	0.338414	0.00261284	10.4788	7.15	8.8144	0.945193
AT1G31360	0.147163	0.0749027	10.6195	7.0328	8.8261	0.945769
AT4G11910	0.37241	0.0146664	3.6805	13.9717	8.8261	0.945769
AT2G46610	0.277337	0.00615191	8.0642	9.6114	8.8378	0.946344
AT3G05640	0.348367	0.00722693	13.034	4.6416	8.8378	0.946344
AT3G60390	0.474795	0.0110787	9.3067	8.369	8.8378	0.946344
AT4G12700	0.918116	0.00508806	9.6818	8.0173	8.8496	0.946924
AT3G49160	0.16471	0.0602121	3.7274	13.9952	8.8613	0.947497
AT1G69610	0.161859	0.062713	5.1808	12.5652	8.873	0.94807
AT1G29030	0.32182	0.00493275	8.8613	8.9082	8.8847	0.948643
AT5G17640	0.0313958	0.0332964	9.8224	7.947	8.8847	0.948643
AT1G23205	0.274439	0.0571121	11.5103	6.2826	8.8964	0.949214
AT2G41460	0.866772	0.00900101	9.4942	8.2987	8.8964	0.949214
AT3G03690	0.235596	0.0157276	9.0254	8.7675	8.8964	0.949214
AT1G60610	0.590855	0.0232658	7.2203	10.6195	8.9199	0.95036
AT1G74430	0.652388	0.00501347	9.2832	8.5565	8.9199	0.95036
AT5G57590	0.707264	0.00153306	11.1118	6.728	8.9199	0.95036
AT4G20910	1.17613	0.00251817	10.2209	7.6423	8.9316	0.950929
AT4G17500	0.158198	0.0208033	4.6885	13.1981	8.9433	0.951498
AT5G14080	0.941129	0.00220482	9.588	8.2987	8.9433	0.951498
AT5G48490	0.319602	0.0136871	8.1111	9.7755	8.9433	0.951498
AT2G17970	0.289097	0.00293444	10.1741	7.736	8.955	0.952066
AT5G04320	0.156003	0.0376233	11.5806	6.3295	8.955	0.952066
AT3G06660	0.633147	0.00325162	9.9396	7.9939	8.9668	0.952637
AT4G05060	0.158373	0.0279822	10.1741	7.7829	8.9785	0.953204
AT1G21480	0.103278	0.0183901	10.8539	7.1265	8.9902	0.953769
AT2G30780	0.261637	0.00356013	10.1975	7.7829	8.9902	0.953769
AT3G08947	0.719493	0.0014444	9.9162	8.0642	8.9902	0.953769
AT4G36945	0.819799	0.00381507	11.1352	6.8452	8.9902	0.953769
AT5G03990	0.294321	0.00486108	7.5954	10.385	8.9902	0.953769
AT1G02720	0.256164	0.0100128	11.9088	6.1185	9.0136	0.954898
AT1G64840	0.66188	0.00349713	8.2049	9.8459	9.0254	0.955466
AT5G41480	1.35361	0.00249367	9.9162	8.1346	9.0254	0.955466
AT1G24150	0.238326	0.0133938	9.2832	8.7909	9.0371	0.956029
AT5G24780	0.108997	0.0455669	4.4072	13.667	9.0371	0.956029
AT1G20300	0.147727	0.049697	10.0334	8.0642	9.0488	0.956591
AT1G13100	0.25366	0.00824554	8.4159	9.7052	9.0605	0.957152
AT1G68690	0.67653	0.00186446	8.3924	9.7286	9.0605	0.957152
AT3G44370	0.200632	0.0121345	9.3536	8.7909	9.0723	0.957717
AT4G24730	0.639097	0.00311227	9.6818	8.4628	9.0723	0.957717
AT4G31600	0.128448	0.0111655	10.7601	7.3844	9.0723	0.957717
AT3G56120	0.138427	0.00657968	8.6268	9.5411	9.084	0.958277
AT5G51600	0.609541	0.0020292	14.089	4.1024	9.0957	0.958836
AT1G64170	0.379461	0.00149504	10.6429	7.5719	9.1074	0.959394
AT3G49725	0.153655	0.00457918	11.229	6.9859	9.1074	0.959394
AT5G13310	0.332495	0.00361505	9.7755	8.4393	9.1074	0.959394
AT5G50200	0.330361	0.00640653	6.4936	11.7213	9.1074	0.959394
AT2G03330	0.357805	0.016753	8.0173	10.2209	9.1191	0.959952
AT4G18380	0.299948	0.0114488	9.4005	8.8613	9.1309	0.960514
AT1G65380	0.119926	0.0402181	8.9785	9.3067	9.1426	0.96107
AT5G01540	0.356389	0.0037253	5.1808	13.1044	9.1426	0.96107
AT3G48350	0.646827	0.00375434	13.7842	4.5244	9.1543	0.961625	19	0.374564	0.0156562	8.8363	0.94618
AT2G24230	0.309138	0.00331324	12.0026	6.3529	9.1777	0.962734
AT2G42920	0.560433	0.0027278	12.6355	5.72	9.1777	0.962734
AT2G31650	0.0932169	0.0043125	12.1198	6.2826	9.2012	0.963844
AT2G34260	0.148296	0.0082726	9.4473	8.955	9.2012	0.963844
AT4G25710	1.23421	0.00589715	9.2129	9.2129	9.2129	0.964396
AT5G02100	0.316319	0.00613713	10.8773	7.5719	9.2246	0.964948
AT5G63630	0.160552	0.0250125	10.3616	8.0877	9.2246	0.964948
AT2G25220	0.222046	0.00918539	12.0729	6.3998	9.2364	0.965503
AT3G43440	0.505012	0.0111744	7.947	10.5257	9.2364	0.965503
AT1G47750	0.0464498	0.0386479	10.3382	8.158	9.2481	0.966053
AT1G60850	0.31723	0.00369562	10.1741	8.3455	9.2598	0.966602
AT1G72250	0.304507	0.00475525	14.2531	4.29	9.2715	0.96715
AT2G01340	0.241676	0.0175824	8.9785	9.5645	9.2715	0.96715
AT1G22400	0.294724	0.0120265	9.799	8.7909	9.295	0.968249
AT4G18250	0.253461	0.0167421	6.7749	11.815	9.295	0.968249
AT1G55810	0.317031	0.00297463	13.456	5.1574	9.3067	0.968796
AT4G22756	0.47882	0.00925157	9.799	8.8144	9.3067	0.968796
AT5G16890	0.328195	0.00264235	9.2598	9.3536	9.3067	0.968796
AT4G22745	0.642992	0.00673848	8.9082	9.7286	9.3184	0.969341
AT1G53350	0.24465	0.00733268	11.5806	7.0796	9.3301	0.969886
AT4G30520	0.332442	0.00206326	9.9162	8.7441	9.3301	0.969886
AT1G72920	0.398115	0.0260837	2.6256	16.0581	9.3418	0.970431
AT4G03205	0.638669	0.00575725	14.0655	4.6182	9.3418	0.970431
AT4G37410	0.0923721	0.0725924	11.44	7.2437	9.3418	0.970431
AT1G16110	0.580849	0.00892111	11.4868	7.2203	9.3536	0.970979
AT1G72190	0.64122	0.00368761	9.2832	9.4239	9.3536	0.970979
AT3G42640	0.341278	0.00276654	9.8927	8.8144	9.3536	0.970979
AT4G27740	0.0772288	0.0544125	12.5652	6.1419	9.3536	0.970979
AT5G07710	0.463284	0.0189732	8.6737	10.0334	9.3536	0.970979
AT2G32880	0.172899	0.0081766	14.3703	4.3603	9.3653	0.971522
AT3G13800	0.0677128	0.0183269	12.1901	6.5405	9.3653	0.971522
AT3G21100	0.594714	0.00241855	11.9088	6.8452	9.377	0.972064
AT2G25710	0.408295	0.0266555	9.2364	9.5411	9.3887	0.972605
AT3G60110	1.62235	0.00212751	9.7755	9.0254	9.4005	0.973151
AT1G55510	0.0557941	0.0217956	9.6818	9.1426	9.4122	0.973691
AT2G44260	0.228768	0.0136083	11.7213	7.1265	9.4239	0.974231
AT5G58990	0.295203	0.0630202	11.6275	7.2203	9.4239	0.974231
AT5G59570	0.982153	0.00455026	15.4721	3.3757	9.4239	0.974231
AT3G07520	0.429266	0.0125714	7.0093	11.8854	9.4473	0.975308
AT3G63370	1.60852	0.00131674	13.1044	5.7903	9.4473	0.975308
AT4G26600	0.282595	0.00225631	11.4868	7.4078	9.4473	0.975308
AT5G09450	0.300571	0.00353062	10.8539	8.0408	9.4473	0.975308
AT1G61990	0.605734	0.02246	11.1118	7.8064	9.4591	0.97585
AT5G51890	0.364101	0.00388448	13.3857	5.5324	9.4591	0.97585
AT2G25350	0.727671	0.00389574	9.6583	9.2832	9.4708	0.976387
AT3G56430	0.161949	0.00628874	10.7836	8.158	9.4708	0.976387
AT4G04220	4.28103	0.00118287	9.9631	8.9785	9.4708	0.976387
AT1G31150	0.192215	0.00670046	10.596	8.369	9.4825	0.976923
AT1G16400	0.325028	0.00253293	10.6429	8.3455	9.4942	0.977458
AT3G27870	0.121002	0.0618249	8.7675	10.2209	9.4942	0.977458
AT1G79640	0.149466	0.00422105	13.0106	6.0013	9.5059	0.977993
AT3G61560	0.992874	0.0050965	9.3536	9.6583	9.5059	0.977993
AT2G24630	0.340806	0.00190189	11.7213	7.3141	9.5177	0.978532
AT2G17500	0.373181	0.00310084	4.4072	14.6516	9.5294	0.979066
AT4G25300	0.293351	0.0265461	6.728	12.3542	9.5411	0.979598
AT1G32120	0.429208	0.0171481	10.8304	8.2752	9.5528	0.980131
AT1G79880	0.323362	0.00342315	9.1426	9.9631	9.5528	0.980131
AT3G45230	0.789737	0.00675491	12.1667	6.939	9.5528	0.980131
AT5G08010	0.976779	0.0151613	10.8539	8.2752	9.5645	0.980662
AT5G64600	0.511224	0.00503615	11.0649	8.0877	9.5763	0.981198
AT2G46700	0.321569	0.00461228	9.7286	9.4473	9.588	0.981728
AT5G27400	0.178277	0.00688706	10.8304	8.3455	9.588	0.981728
AT5G47810	0.190771	0.0409263	9.166	10.01	9.588	0.981728
AT4G23620	0.187837	0.026633	9.6818	9.5645	9.6232	0.98332
AT4G30610	0.345541	0.00279425	11.5337	7.7126	9.6232	0.98332
AT1G73450	0.276834	0.00133508	10.01	9.2598	9.6349	0.983847
AT3G57060	1.47949	0.000873176	12.6824	6.6108	9.6466	0.984374
AT3G07370	1.07412	0.00890919	10.1741	9.1426	9.6583	0.984901
AT1G18910	0.0507876	0.00710635	8.3455	11.018	9.6818	0.985956
AT4G01410	0.0636744	0.0647556	8.2987	11.0649	9.6818	0.985956
AT3G56740	0.40088	0.00398203	9.588	9.799	9.6935	0.986481
AT4G17460	0.0439845	0.0716299	12.8934	6.4936	9.6935	0.986481
AT5G65180	0.136618	0.0221319	10.5257	8.8613	9.6935	0.986481
AT1G79020	0.306784	0.00313766	10.01	9.4005	9.7052	0.987004
AT4G14790	0.32811	0.0023648	9.2129	10.1975	9.7052	0.987004
AT4G25180	0.64419	0.00440961	8.5096	10.9008	9.7052	0.987004
AT2G21630	0.13674	0.0639408	12.1901	7.2437	9.7169	0.987528
AT2G17150	0.628377	0.00153508	9.9631	9.4942	9.7286	0.98805
AT2G30270	0.182339	0.0137675	9.8927	9.588	9.7404	0.988577
AT4G23130	0.188471	0.0254153	10.1037	9.377	9.7404	0.988577
AT5G07100	0.4727	0.0599971	7.7829	11.6978	9.7404	0.988577
AT1G25370	0.638814	0.00526997	7.1265	12.3777	9.7521	0.989098
AT2G38450	0.614803	0.0167711	9.7286	9.7755	9.7521	0.989098
AT4G25840	0.721159	0.00423018	10.5023	9.0019	9.7521	0.989098
AT4G04670	0.334961	0.0605059	11.7916	7.736	9.7638	0.989619
AT5G23200	0.142143	0.0685652	12.0729	7.4547	9.7638	0.989619
AT5G67440	0.252619	0.00658749	9.4942	10.0334	9.7638	0.989619
AT2G27420	0.668959	0.00382963	1.0315	18.5196	9.7755	0.990139
AT2G15390	0.0508853	0.0160603	7.736	11.8385	9.7873	0.990663
AT4G18140	0.282041	0.00340094	9.6349	9.9396	9.7873	0.990663
AT5G13610	0.0728635	0.0147389	10.7132	8.8613	9.7873	0.990663
AT5G22860	0.400936	0.00653222	9.1895	10.4085	9.799	0.991182
AT5G49960	0.0447312	0.0242921	12.8231	6.7749	9.799	0.991182
AT1G07870	0.487106	0.00506631	6.4233	13.1981	9.8107	0.9917
[truncated: 3,104 more rows]

## Sheet: Evolutionary analysis of GEA
Table S20K. ANOVA analysis of ω in loci with gene expression abundance (GEA) from seeding RNA-seq.
[truncated: 15 more rows]
