# Supplementary material for: Fixation of Expression Divergences by Natural Selection in Arabidopsis Coding Genes
Source: Int J Mol Sci. 2024 Dec 22;25(24):13710. doi: 10.3390/ijms252413710 (PMC11678068; doi:10.3390/ijms252413710)
Supplement: Supplementary file 1 [file ijms-25-13710-s001.zip › Table S21.xlsx]

## Sheet: Gaut's microarrays
Table S21. Analysisof Ks, ω and ω>1 (within species) in loci with gene expression abundance (GEA) from Gaut's microarrays.
Table S21A. Data from Yang, L. and Gaut, B.
Data from Yang, L. and Gaut, B.	Locus	Gaut's microarrays	Log10 (Gaut's microarrays)
	AT1G01020.1	NA	NA
	AT1G01060.1	657.815	2.8181
	AT1G01070.1	138.557	2.14163
	AT1G01110.2	24.5532	1.39011
	AT1G01120.1	1049.22	3.02087
	AT1G01140.3	1124.76	3.05106
	AT1G01160.1	300.217	2.47744
	AT1G01190.1	94.7229	1.97645
	AT1G01200.1	13.046	1.11548
	AT1G01220.1	169.439	2.22901
	AT1G01225.1	57.9911	1.76336
	AT1G01230.1	343.968	2.53652
	AT1G01260.1	129.2	2.11126
	AT1G01280.1	48.9863	1.69008
	AT1G01290.1	161.017	2.20687
	AT1G01300.1	727.907	2.86208
	AT1G01305.1	NA	NA
	AT1G01360.1	302.946	2.48137
	AT1G01380.1	43.2314	1.6358
	AT1G01390.1	21.6778	1.33602
	AT1G01430.1	338.313	2.52932
	AT1G01440.1	111.266	2.04636
	AT1G01460.1	149.547	2.17478
	AT1G01470.1	1603.82	3.20516
	AT1G01480.1	82.8033	1.91805
	AT1G01540.2	489.412	2.68967
	AT1G01560.2	166.076	2.22031
	AT1G01570.1	32.4769	1.51157
	AT1G01580.1	NA	NA
	AT1G01590.1	NA	NA
	AT1G01610.1	592.807	2.77291
	AT1G01630.1	588.354	2.76964
	AT1G01640.1	166.188	2.2206
	AT1G01650.1	501.294	2.70009
	AT1G01710.1	293.829	2.46809
	AT1G01720.1	1006.94	3.003
	AT1G01730.1	285.037	2.4549
	AT1G01760.1	13.4273	1.12799
	AT1G01770.1	152.218	2.18247
	AT1G01780.1	413.705	2.61669
	AT1G01800.1	855.919	2.93243
	AT1G01820.1	661.324	2.82041
	AT1G01830.1	68.7332	1.83717
	AT1G01840.1	35.422	1.54927
	AT1G01900.1	261.467	2.41742
	AT1G01940.1	189.705	2.27808
	AT1G01950.1	166.861	2.22236
	AT1G01960.1	577.181	2.76131
	AT1G01980.1	490.966	2.69105
	AT1G02000.1	416.538	2.61965
	AT1G02010.1	NA	NA
	AT1G02050.1	136.067	2.13375
	AT1G02060.1	9.65652	0.984821
	AT1G02100.1	247.025	2.39274
	AT1G02110.1	84.6597	1.92768
	AT1G02130.1	402.476	2.60474
	AT1G02140.1	1523.74	3.18291
	AT1G02150.1	886.629	2.94774
	AT1G02170.1	508.837	2.70658
	AT1G02180.1	90.9101	1.95861
	AT1G02190.1	190.769	2.28051
	AT1G02220.1	85.0355	1.9296
	AT1G02230.1	8.1497	0.911142
	AT1G02270.1	236.329	2.37352
	AT1G02280.1	667.527	2.82447
	AT1G02300.1	166.848	2.22232
	AT1G02305.1	1839.42	3.26468
	AT1G02310.1	166.861	2.22235
	AT1G02330.1	294.274	2.46875
	AT1G02335.1	NA	NA
	AT1G02360.1	227.233	2.35647
	AT1G02370.1	74.6655	1.87312
	AT1G02390.1	56.7229	1.75376
	AT1G02400.1	82.7148	1.91758
	AT1G02410.1	353.706	2.54864
	AT1G02420.1	51.9904	1.71592
	AT1G02430.1	41.4197	1.61721
	AT1G02630.1	NA	NA
	AT1G02640.1	408.529	2.61122
	AT1G02650.1	NA	NA
	AT1G02660.1	334.774	2.52475
	AT1G02680.1	158.642	2.20042
	AT1G02730.1	375.821	2.57498
	AT1G02740.1	62.343	1.79479
	AT1G02750.1	176.017	2.24556
	AT1G02780.1	9042.09	3.95627
	AT1G02790.1	1587.4	3.20069
	AT1G02800.1	268.3	2.42862
	AT1G02810.1	111.359	2.04673
	AT1G02813.1	104.433	2.01884
	AT1G02816.1	493.642	2.69341
	AT1G02820.1	212.332	2.32701
	AT1G02830.1	6.6856	0.825141
	AT1G02850.4	447.421	2.65072
	AT1G02860.1	197.631	2.29585
	AT1G02870.1	344.757	2.53751
	AT1G02890.1	426.986	2.63041
	AT1G02900.1	511.656	2.70898
	AT1G02950.2	72.1448	1.8582
	AT1G03010.1	12.2121	1.08679
	AT1G03020.1	32.5738	1.51287
	AT1G03040.1	321.403	2.50705
	AT1G03050.1	163	2.21219
	AT1G03070.1	81.3504	1.91036
	AT1G03120.1	NA	NA
	AT1G03170.1	141.154	2.14969
	AT1G03220.1	1756.6	3.24467
	AT1G03250.1	163.559	2.21367
	AT1G03260.1	89.7306	1.95294
	AT1G03270.1	95.6097	1.9805
	AT1G03280.1	306.262	2.48609
	AT1G03290.1	273.817	2.43746
	AT1G03300.1	33.2792	1.52217
	AT1G03310.1	307.743	2.48819
	AT1G03340.1	NA	NA
	AT1G03380.1	142.829	2.15482
	AT1G03390.1	19.4581	1.2891
	AT1G03430.1	154.167	2.18799
	AT1G03440.1	94.1978	1.97404
	AT1G03445.1	11.2089	1.04956
	AT1G03457.2	125.462	2.09851
	AT1G03470.1	170.175	2.23089
	AT1G03510.1	13.9495	1.14456
	AT1G03520.1	117.671	2.07067
	AT1G03540.1	19.6842	1.29412
	AT1G03550.1	149.421	2.17441
	AT1G03590.1	314.925	2.49821
	AT1G03620.1	65.6318	1.81711
	AT1G03630.1	1279.65	3.10709
	AT1G03680.1	NA	NA
	AT1G03687.1	63.1564	1.80042
	AT1G03730.1	381.456	2.58144
	AT1G03800.1	NA	NA
	AT1G03810.1	NA	NA
	AT1G03840.1	13.6824	1.13616
	AT1G03870.1	1638.64	3.21448
	AT1G03890.1	1179.65	3.07175
	AT1G03920.1	65.3544	1.81527
	AT1G03950.1	212.976	2.32833
	AT1G03960.1	54.6973	1.73797
	AT1G03980.1	14.6326	1.16532
	AT1G03990.1	71.2703	1.85291
	AT1G04000.1	163.85	2.21445
	AT1G04030.1	44.2457	1.64587
	AT1G04040.1	875.189	2.9421
	AT1G04050.1	42.6412	1.62983
	AT1G04070.1	158.728	2.20065
	AT1G04100.1	81.9659	1.91363
	AT1G04110.1	46.2728	1.66533
	AT1G04120.1	556.142	2.74519
	AT1G04140.2	355.603	2.55097
	AT1G04170.1	731.712	2.86434
	AT1G04200.1	189.673	2.278
	AT1G04220.1	431.979	2.63546
	AT1G04230.1	123.441	2.09146
	AT1G04240.1	474.384	2.67613
	AT1G04260.1	215.506	2.33346
	AT1G04280.1	NA	NA
	AT1G04290.1	240.073	2.38034
	AT1G04310.1	239.35	2.37903
	AT1G04330.1	12.714	1.10428
	AT1G04340.1	434.925	2.63841
	AT1G04350.1	391.032	2.59221
	AT1G04360.1	19.1667	1.28255
	AT1G04380.1	102.38	2.01021
	AT1G04400.1	1193.55	3.07684
	AT1G04430.1	1535.8	3.18634
	AT1G04440.1	334.694	2.52465
	AT1G04445.1	NA	NA
	AT1G04450.1	NA	NA
	AT1G04470.1	218.198	2.33885
	AT1G04500.1	28.3425	1.45244
	AT1G04510.1	395.368	2.597
	AT1G04520.1	101.531	2.0066
	AT1G04540.1	238.385	2.37728
	AT1G04550.2	161.269	2.20755
	AT1G04560.1	1475.16	3.16884
	AT1G04580.1	152.452	2.18313
	AT1G04600.1	36.7651	1.56544
	AT1G04610.1	35.9862	1.55614
	AT1G04620.1	203.156	2.30783
	AT1G04650.1	14.2179	1.15283
	AT1G04670.1	125.081	2.09719
	AT1G04680.1	1050.06	3.02122
	AT1G04710.1	252.913	2.40297
	AT1G04750.1	1609.07	3.20658
	AT1G04760.1	96.3489	1.98385
	AT1G04770.1	465.147	2.66759
	AT1G04780.1	292.481	2.4661
	AT1G04810.1	299.256	2.47604
	AT1G04830.1	320.518	2.50585
	AT1G04840.1	14.2349	1.15335
	AT1G04870.2	415.07	2.61812
	AT1G04900.1	58.8251	1.76956
	AT1G04910.1	229.216	2.36024
	AT1G04920.1	40.6785	1.60937
	AT1G04930.1	22.6481	1.35503
	AT1G04950.1	127.442	2.10531
	AT1G04960.2	392.786	2.59416
	AT1G04980.1	218.193	2.33884
	AT1G04990.1	192.81	2.28513
	AT1G05000.1	115.979	2.06438
	AT1G05010.1	2016.59	3.30462
	AT1G05030.1	106.182	2.02605
	AT1G05055.1	NA	NA
	AT1G05060.1	167.16	2.22313
	AT1G05070.1	290.403	2.463
	AT1G05080.1	NA	NA
	AT1G05100.1	47.5823	1.67745
	AT1G05140.1	709.655	2.85105
	AT1G05150.1	421.283	2.62457
	AT1G05160.1	150.211	2.1767
	AT1G05170.2	173.557	2.23944
	AT1G05180.1	460.456	2.66319
	AT1G05200.1	128.474	2.10882
	AT1G05205.1	404.207	2.6066
	AT1G05210.1	147.112	2.16765
	AT1G05220.1	NA	NA
	AT1G05270.1	118.562	2.07394
	AT1G05280.1	72.7355	1.86175
	AT1G05300.1	20.5782	1.31341
	AT1G05310.1	61.0467	1.78566
	AT1G05360.1	119.619	2.0778
	AT1G05370.1	6.69226	0.825573
	AT1G05380.1	311.513	2.49348
	AT1G05420.1	NA	NA
	AT1G05430.1	227.676	2.35732
	AT1G05440.1	31.1629	1.49364
	AT1G05470.1	54.8083	1.73885
	AT1G05500.1	217.514	2.33749
	AT1G05510.1	812.792	2.90998
	AT1G05520.1	195.33	2.29077
	AT1G05530.1	24.3077	1.38574
	AT1G05540.1	96.6775	1.98533
	AT1G05550.1	4.9438	0.694061
	AT1G05560.1	355.474	2.55081
	AT1G05570.1	309.608	2.49081
	AT1G05580.1	19.363	1.28697
	AT1G05590.1	69.7824	1.84375
	AT1G05610.1	11.5263	1.06169
	AT1G05620.1	309.141	2.49016
	AT1G05630.1	94.1859	1.97399
	AT1G05660.1	NA	NA
	AT1G05680.1	147.411	2.16853
	AT1G05690.1	41.3838	1.61683
	AT1G05710.2	292.619	2.4663
	AT1G05730.1	NA	NA
	AT1G05740.1	13.2228	1.12132
	AT1G05750.1	25.4936	1.40643
	AT1G05780.1	NA	NA
	AT1G05800.1	4.00245	0.602326
	AT1G05805.1	219.49	2.34141
	AT1G05810.1	136.544	2.13527
	AT1G05820.1	NA	NA
	AT1G05830.1	NA	NA
	AT1G05840.1	242.248	2.38426
	AT1G05850.1	4507.58	3.65394
	AT1G05860.1	41.0998	1.61384
	AT1G05870.1	NA	NA
	AT1G05880.1	15.8141	1.19905
	AT1G05894.1	NA	NA
	AT1G05900.2	60.8262	1.78409
	AT1G05970.2	NA	NA
	AT1G05990.1	19.4861	1.28973
	AT1G06000.1	800.952	2.90361
	AT1G06010.1	370.394	2.56866
	AT1G06030.1	NA	NA
	AT1G06040.1	1618.38	3.20908
	AT1G06080.1	227.419	2.35683
	AT1G06140.1	12.7049	1.10397
	AT1G06160.1	34.6797	1.54008
	AT1G06170.1	34.6385	1.53956
	AT1G06180.1	92.997	1.96847
	AT1G06200.1	899.019	2.95377
	AT1G06220.1	707.43	2.84968
	AT1G06250.1	19.6875	1.29419
	AT1G06310.1	7.2047	0.857616
	AT1G06320.1	13.8149	1.14035
	AT1G06330.1	NA	NA
	AT1G06350.1	747.71	2.87373
	AT1G06360.1	NA	NA
	AT1G06390.1	315.834	2.49946
	AT1G06400.1	825.234	2.91658
	AT1G06410.1	1234.41	3.09146
	AT1G06420.1	163.14	2.21256
	AT1G06430.1	979.132	2.99084
	AT1G06440.1	7.15612	0.854678
	AT1G06490.1	25.0185	1.39826
	AT1G06500.1	263.983	2.42158
	AT1G06510.1	186.654	2.27104
	AT1G06515.1	NA	NA
	AT1G06520.1	153.409	2.18585
	AT1G06550.1	478.523	2.6799
	AT1G06570.1	463.939	2.66646
	AT1G06580.1	41.5985	1.61908
	AT1G06590.1	35.5193	1.55046
	AT1G06620.1	56.7136	1.75369
	AT1G06660.1	NA	NA
	AT1G06670.1	217.631	2.33772
	AT1G06690.1	372.591	2.57123
	AT1G06700.1	807.21	2.90699
	AT1G06750.1	19.6845	1.29412
	AT1G06770.1	126.092	2.10069
	AT1G06780.1	258.594	2.41262
	AT1G06800.1	18.604	1.26961
	AT1G06830.1	275.32	2.43984
	AT1G06840.1	80.7655	1.90723
	AT1G06870.1	857.928	2.93345
	AT1G06890.1	769.206	2.88604
	AT1G06900.1	313.296	2.49595
	AT1G06920.1	NA	NA
	AT1G06923.1	NA	NA
	AT1G06960.1	134.753	2.12954
	AT1G06970.1	29.8514	1.47496
	AT1G06980.1	23.1541	1.36463
	AT1G06990.1	23.3934	1.36909
	AT1G07000.1	379.371	2.57906
	AT1G07010.1	400.569	2.60268
	AT1G07040.1	819.176	2.91338
	AT1G07060.1	11.3328	1.05434
	AT1G07070.1	476.51	2.67807
	AT1G07180.1	290.569	2.46325
	AT1G07200.2	NA	NA
	AT1G07220.1	131.447	2.11875
	AT1G07230.1	255.421	2.40726
	AT1G07240.1	235.747	2.37245
	AT1G07250.1	359.891	2.55617
	AT1G07260.1	54.5377	1.7367
	AT1G07270.1	16.299	1.21216
	AT1G07280.1	411.105	2.61395
	AT1G07330.1	44.6265	1.64959
	AT1G07360.1	324.066	2.51063
	AT1G07370.1	397.993	2.59988
	AT1G07380.1	73.8647	1.86844
	AT1G07390.1	48.8068	1.68848
	AT1G07410.1	69.4515	1.84168
	AT1G07420.1	281.55	2.44956
	AT1G07440.1	515.193	2.71197
	AT1G07450.1	72.4622	1.86011
	AT1G07510.1	374.978	2.57401
	AT1G07570.1	136.832	2.13619
	AT1G07630.1	140.961	2.1491
	AT1G07640.3	191.496	2.28216
	AT1G07645.1	NA	NA
	AT1G07650.1	245.819	2.39062
	AT1G07670.1	637.791	2.80468
	AT1G07705.2	113.326	2.05433
	AT1G07720.1	200.89	2.30296
	AT1G07725.1	NA	NA
	AT1G07740.1	20.7166	1.31632
	AT1G07750.1	877.664	2.94333
	AT1G07810.1	NA	NA
	AT1G07870.1	341.022	2.53278
	AT1G07880.2	45.2074	1.65521
	AT1G07890.1	7380.52	3.86809
	AT1G07970.1	120.53	2.0811
	AT1G07985.1	NA	NA
	AT1G08030.1	180.691	2.25694
	AT1G08040.1	402.671	2.60495
	AT1G08065.1	14.4264	1.15916
	AT1G08070.1	14.439	1.15954
	AT1G08080.1	7.98102	0.902059
	AT1G08090.1	4.80031	0.68127
	AT1G08100.1	4.63196	0.665765
	AT1G08135.1	NA	NA
	AT1G08200.1	NA	NA
	AT1G08210.1	231.032	2.36367
	AT1G08220.1	66.206	1.8209
	AT1G08230.2	60.3483	1.78066
	AT1G08260.1	51.2894	1.71003
	AT1G08310.2	29.0393	1.46299
	AT1G08350.2	129.547	2.11243
	AT1G08360.1	5985.18	3.77708
	AT1G08380.1	7702.19	3.88661
	AT1G08390.1	86.6555	1.9378
	AT1G08400.1	NA	NA
	AT1G08410.1	NA	NA
	AT1G08420.1	177.764	2.24984
	AT1G08430.1	59.7265	1.77617
	AT1G08450.1	845.956	2.92735
	AT1G08465.1	NA	NA
	AT1G08470.1	305.915	2.4856
	AT1G08480.1	1554.97	3.19172
	AT1G08560.1	760.016	2.88082
	AT1G08590.1	47.8585	1.67996
	AT1G08630.1	132.995	2.12384
	AT1G08650.1	110.586	2.0437
	AT1G08660.1	275.018	2.43936
	AT1G08695.1	NA	NA
	AT1G08790.1	NA	NA
	AT1G08830.1	4551.09	3.65812
	AT1G08860.1	27.7272	1.44291
	AT1G08890.1	NA	NA
	AT1G08900.1	321.115	2.50666
	AT1G08940.1	237.982	2.37654
	AT1G08970.1	504.501	2.70286
	AT1G08990.1	30.7088	1.48726
	AT1G09000.1	12.6521	1.10216
	AT1G09026.1	NA	NA
	AT1G09060.3	234.233	2.36965
	AT1G09080.1	66.594	1.82344
	AT1G09155.1	62.8794	1.79851
	AT1G09160.1	155.975	2.19305
	AT1G09170.1	20.2742	1.30694
	AT1G09180.1	47.7088	1.6786
	AT1G09220.1	16.8219	1.22588
	AT1G09240.1	216.034	2.33452
	AT1G09270.1	494.256	2.69395
	AT1G09290.1	47.1319	1.67332
	AT1G09310.1	8193.21	3.91345
	AT1G09330.1	639.691	2.80597
	AT1G09350.1	32.8459	1.51648
	AT1G09380.1	312.296	2.49457
	AT1G09390.1	162.342	2.21043
	AT1G09400.1	6.4225	0.807704
	AT1G09415.1	170.865	2.23265
	AT1G09420.1	142.569	2.15403
	AT1G09430.1	680.826	2.83304
	AT1G09440.1	60.2808	1.78018
	AT1G09450.1	37.5769	1.57492
	AT1G09470.1	26.2188	1.41861
	AT1G09510.1	12.2034	1.08648
	AT1G09550.1	74.5775	1.87261
	AT1G09560.1	942.585	2.97432
	AT1G09570.1	527.771	2.72245
	AT1G09575.1	67.417	1.82877
	AT1G09580.1	NA	NA
	AT1G09610.1	23.7402	1.37548
	AT1G09630.1	298.633	2.47514
	AT1G09645.1	NA	NA
	AT1G09650.1	NA	NA
	AT1G09660.1	227.541	2.35706
	AT1G09665.1	NA	NA
	AT1G09720.1	5.93357	0.773316
	AT1G09740.1	258.377	2.41225
	AT1G09750.1	1529.1	3.18444
	AT1G09760.1	268.048	2.42821
	AT1G09780.1	1316.11	3.11929
	AT1G09790.1	68.6969	1.83694
	AT1G09795.1	635.446	2.80308
	AT1G09812.1	NA	NA
	AT1G09815.1	411.326	2.61419
	AT1G09820.1	66.8049	1.82481
	AT1G09830.1	249.637	2.39731
	AT1G09840.1	325.617	2.51271
	AT1G09850.1	459.156	2.66196
	AT1G09860.1	NA	NA
	AT1G09870.1	248.734	2.39574
	AT1G09880.1	NA	NA
	AT1G09900.1	228.4	2.3587
	AT1G09910.1	172.804	2.23755
	AT1G09930.1	14.7732	1.16947
	AT1G09932.1	NA	NA
	AT1G09935.1	NA	NA
	AT1G09940.1	255.737	2.40779
	AT1G09950.1	23.1502	1.36455
	AT1G09960.1	81.7729	1.91261
	AT1G09970.2	1033.27	3.01421
	AT1G09980.1	548.941	2.73953
	AT1G10020.1	178.683	2.25208
	AT1G10030.1	323.587	2.50999
	AT1G10040.1	NA	NA
	AT1G10050.1	71.0003	1.85126
	AT1G10060.2	205.733	2.3133
	AT1G10070.1	333.983	2.52372
	AT1G10090.1	98.0398	1.9914
	AT1G10110.1	5.60962	0.748933
	AT1G10130.1	168.129	2.22564
	AT1G10140.1	385.326	2.58583
	AT1G10150.1	508.368	2.70618
	AT1G10180.1	224.727	2.35166
	AT1G10200.1	1011.39	3.00492
	AT1G10210.1	58.7834	1.76925
	AT1G10230.1	168.384	2.2263
	AT1G10290.1	248.982	2.39617
	AT1G10300.1	16.1589	1.20841
	AT1G10330.1	40.5546	1.60804
	AT1G10350.1	272.685	2.43566
	AT1G10360.1	411.946	2.61484
	AT1G10380.1	57.2055	1.75744
	AT1G10385.1	NA	NA
	AT1G10410.1	437.467	2.64095
	AT1G10417.1	NA	NA
	AT1G10420.1	8.17548	0.912513
	AT1G10450.1	NA	NA
	AT1G10455.1	NA	NA
	AT1G10460.1	39.5977	1.59767
	AT1G10490.1	140.506	2.14769
	AT1G10522.1	318.215	2.50272
	AT1G10530.1	9.21574	0.96453
	AT1G10540.1	183.762	2.26425
	AT1G10550.1	69.4685	1.84179
	AT1G10560.1	39.6155	1.59786
	AT1G10570.1	161.904	2.20926
	AT1G10590.3	2188.89	3.34022
	AT1G10630.1	1803.08	3.25602
	AT1G10640.1	356.972	2.55263
	AT1G10650.1	342.15	2.53422
	AT1G10660.1	334.591	2.52451
	AT1G10670.1	3060.5	3.48579
	AT1G10680.1	36.8396	1.56632
	AT1G10690.1	42.0544	1.62381
	AT1G10740.1	298.03	2.47426
	AT1G10750.1	28.2353	1.45079
	AT1G10760.1	1049.14	3.02083
	AT1G10770.1	1215.83	3.08487
	AT1G10800.1	18.5866	1.2692
	AT1G10810.1	7.47665	0.873707
	AT1G10820.2	NA	NA
	AT1G10830.1	236.391	2.37363
	AT1G10850.1	124.158	2.09398
	AT1G10865.1	NA	NA
	AT1G10870.1	187.399	2.27277
	AT1G10900.1	155.548	2.19187
	AT1G10930.1	39.5465	1.59711
	AT1G10940.1	288.468	2.4601
	AT1G10950.1	854.467	2.9317
	AT1G10960.1	3917.11	3.59297
	AT1G10970.1	85.6121	1.93254
	AT1G10980.1	29.6757	1.4724
	AT1G11000.1	132.905	2.12354
	AT1G11020.1	219.678	2.34179
	AT1G11050.1	140.313	2.1471
	AT1G11060.1	70.7331	1.84962
	AT1G11080.1	87.0616	1.93983
	AT1G11090.1	104.904	2.02079
	AT1G11100.1	16.658	1.22162
	AT1G11130.1	28.2221	1.45059
	AT1G11170.1	467.465	2.66975
	AT1G11180.1	NA	NA
	AT1G11190.1	291.208	2.4642
	AT1G11200.1	191.846	2.28295
	AT1G11210.1	149.717	2.17527
	AT1G11240.1	176.031	2.24559
	AT1G11250.1	88.5624	1.94725
	AT1G11260.1	1570.47	3.19603
	AT1G11270.1	48.3462	1.68436
	AT1G11280.1	304.154	2.48309
	AT1G11290.1	27.7487	1.44324
	AT1G11310.1	687.299	2.83715
	AT1G11320.1	53.1417	1.72544
	AT1G11330.1	183.519	2.26368
	AT1G11340.1	14.707	1.16752
	AT1G11350.1	108.243	2.0344
	AT1G11390.1	88.5273	1.94708
	AT1G11400.1	155.45	2.19159
	AT1G11410.1	158.101	2.19893
	AT1G11420.1	41.9157	1.62238
	AT1G11475.1	NA	NA
	AT1G11490.1	NA	NA
	AT1G11500.1	NA	NA
	AT1G11530.1	747.293	2.87349
	AT1G11545.1	351.514	2.54594
	AT1G11572.1	NA	NA
	AT1G11580.1	701.806	2.84622
	AT1G11600.1	126.049	2.10054
	AT1G11620.1	NA	NA
	AT1G11630.1	95.8274	1.98149
	AT1G11660.1	328.444	2.51646
	AT1G11670.1	272.927	2.43605
	AT1G11700.1	205.3	2.31239
	AT1G11730.1	44.9681	1.6529
	AT1G11765.1	NA	NA
	AT1G11770.1	191.499	2.28217
	AT1G11790.1	335.701	2.52595
	AT1G11820.1	421.541	2.62484
	AT1G11870.2	184.163	2.2652
	AT1G11880.1	31.4276	1.49731
	AT1G11910.1	9583.62	3.98153
	AT1G11920.1	8.68502	0.938771
	AT1G11930.1	761.912	2.8819
	AT1G11940.1	57.6202	1.76057
	AT1G11990.1	51.6103	1.71274
	AT1G12000.1	933.431	2.97008
	AT1G12010.1	779.848	2.89201
	AT1G12020.1	76.1097	1.88144
	AT1G12030.1	19.037	1.2796
	AT1G12050.1	345.539	2.5385
	AT1G12070.1	92.3698	1.96553
	AT1G12110.1	985.895	2.99383
	AT1G12130.1	13.0594	1.11592
	AT1G12140.1	550.826	2.74101
	AT1G12150.1	49.9394	1.69844
	AT1G12160.1	75.3861	1.87729
	AT1G12170.1	NA	NA
	AT1G12190.1	7.30649	0.863709
	AT1G12200.1	230.228	2.36216
	AT1G12210.1	12.1979	1.08628
	AT1G12240.1	1248.62	3.09643
	AT1G12244.1	NA	NA
	AT1G12260.1	15.3321	1.1856
	AT1G12310.1	1543.89	3.18862
	AT1G12320.1	68.7222	1.8371
	AT1G12350.1	NA	NA
	AT1G12360.1	632.153	2.80082
	AT1G12380.1	NA	NA
	AT1G12400.1	290.148	2.46262
	AT1G12420.1	NA	NA
	AT1G12430.1	237.923	2.37644
	AT1G12440.1	NA	NA
	AT1G12450.1	241.538	2.38299
	AT1G12460.1	60.7296	1.7834
	AT1G12470.1	283.359	2.45234
	AT1G12480.1	10.3653	1.01558
	AT1G12500.1	292.922	2.46675
	AT1G12550.1	95.7927	1.98133
	AT1G12560.1	30.4085	1.483
	AT1G12570.1	186.49	2.27066
	AT1G12600.1	79.7848	1.90192
	AT1G12610.1	58.3249	1.76585
	AT1G12650.1	216.528	2.33551
	AT1G12660.1	10.8958	1.03726
	AT1G12663.1	NA	NA
	AT1G12710.1	106.563	2.02761
	AT1G12730.1	43.8897	1.64236
	AT1G12740.1	27.2349	1.43513
	AT1G12750.1	257.422	2.41065
	AT1G12805.1	NA	NA
	AT1G12820.1	245.615	2.39025
	AT1G12830.1	161.731	2.20879
	AT1G12840.1	1685.54	3.22674
	AT1G12880.1	208.84	2.31981
	AT1G12900.1	7771.11	3.89048
	AT1G12910.1	499.338	2.69839
	AT1G12920.1	NA	NA
	AT1G12970.1	45.387	1.65693
	AT1G12990.1	112.038	2.04936
	AT1G13000.1	149.149	2.17362
	AT1G13030.1	75.014	1.87514
	AT1G13040.1	9.86907	0.994276
	AT1G13050.1	16.3082	1.21241
	AT1G13060.1	2001.64	3.30139
	AT1G13080.1	460.057	2.66281
	AT1G13110.1	600.083	2.77821
	AT1G13130.1	43.2844	1.63633
	AT1G13140.1	116.259	2.06543
	AT1G13150.1	47.024	1.67232
	AT1G13160.1	192.238	2.28384
	AT1G13170.1	120.014	2.07923
	AT1G13180.1	137.344	2.13781
	AT1G13195.1	168.498	2.22659
	AT1G13200.1	7.04591	0.847937
	AT1G13230.1	11.3647	1.05556
	AT1G13250.1	220.694	2.34379
	AT1G13280.1	734.62	2.86606
	AT1G13300.1	174.085	2.24076
	AT1G13310.1	17.4457	1.24169
	AT1G13330.1	26.0262	1.41541
	AT1G13360.1	NA	NA
	AT1G13380.1	331.862	2.52096
	AT1G13390.1	NA	NA
	AT1G13410.1	25.48	1.4062
	AT1G13420.1	104.116	2.01752
	AT1G13450.1	227.385	2.35676
	AT1G13460.1	123.109	2.09029
	AT1G13470.1	134.358	2.12826
	AT1G13480.1	NA	NA
	AT1G13540.1	16.7397	1.22375
	AT1G13580.2	59.3954	1.77375
	AT1G13605.1	NA	NA
	AT1G13610.1	18.5937	1.26936
	AT1G13640.1	138.564	2.14165
	AT1G13680.1	6.00155	0.778264
	AT1G13700.1	171.001	2.233
	AT1G13710.1	323.047	2.50927
	AT1G13730.1	289.677	2.46191
	AT1G13750.1	136.417	2.13487
	AT1G13780.1	NA	NA
	AT1G13800.1	14.687	1.16693
	AT1G13860.1	NA	NA
	AT1G13880.1	219.286	2.34101
	AT1G13890.1	110.008	2.04143
	AT1G13900.1	360.182	2.55652
	AT1G13910.1	46.9803	1.67192
	AT1G13930.1	4140.29	3.61703
	AT1G13940.1	101.937	2.00833
	AT1G13950.1	181.846	2.2597
	AT1G13960.1	159.536	2.20286
	AT1G13980.1	471.149	2.67316
	AT1G13990.1	414.748	2.61778
	AT1G14000.1	651.229	2.81373
	AT1G14010.1	NA	NA
	AT1G14020.1	136.317	2.13455
	AT1G14120.1	239.408	2.37914
	AT1G14130.1	221.733	2.34583
	AT1G14140.1	153.05	2.18483
	AT1G14160.1	NA	NA
	AT1G14170.3	NA	NA
	AT1G14200.1	303.959	2.48281
	AT1G14220.1	31.0315	1.4918
	AT1G14230.1	NA	NA
	AT1G14260.1	60.6284	1.78268
	AT1G14280.1	457.861	2.66073
	AT1G14290.1	399.81	2.60185
	AT1G14320.1	9512.37	3.97829
	AT1G14330.1	224.455	2.35113
	AT1G14360.1	314.861	2.49812
	AT1G14370.1	151.589	2.18067
	AT1G14390.1	9.7581	0.989365
	AT1G14410.1	285.263	2.45525
	AT1G14420.1	434.597	2.63809
	AT1G14440.1	144.98	2.16131
	AT1G14450.1	748.351	2.87411
	AT1G14460.1	101.34	2.00578
	AT1G14490.1	22.682	1.35568
	AT1G14510.1	855.529	2.93223
	AT1G14520.1	7.1005	0.851289
	AT1G14530.1	211.335	2.32497
	AT1G14540.1	16.4746	1.21681
	AT1G14550.1	6.81931	0.833741
	AT1G14560.1	156.25	2.19382
	AT1G14580.1	81.5792	1.91158
	AT1G14600.1	NA	NA
	AT1G14610.1	942.044	2.97407
	AT1G14620.1	270.069	2.43147
	AT1G14630.1	NA	NA
	AT1G14680.1	21.1769	1.32586
	AT1G14685.1	204.787	2.3113
	AT1G14686.1	NA	NA
	AT1G14690.1	16.4113	1.21514
	AT1G14700.1	179.078	2.25304
	AT1G14720.1	393.385	2.59482
	AT1G14730.1	118.305	2.073
	AT1G14755.1	NA	NA
	AT1G14780.1	43.926	1.64272
	AT1G14790.1	97.7292	1.99002
	AT1G14830.1	331.441	2.52041
	AT1G14840.1	126.467	2.10198
	AT1G14860.1	NA	NA
	AT1G14890.1	254.976	2.4065
	AT1G14920.1	475.329	2.67699
	AT1G14930.1	473.897	2.67568
	AT1G14970.1	49.1633	1.69164
	AT1G14980.1	2384.4	3.37738
	AT1G14990.1	147.169	2.16782
	AT1G15000.1	140.448	2.14752
	AT1G15010.1	178.793	2.25235
	AT1G15020.2	48.9041	1.68935
	AT1G15030.1	NA	NA
	AT1G15040.1	11.9975	1.07909
	AT1G15050.1	24.8271	1.39493
	AT1G15080.1	33.9897	1.53135
	AT1G15100.1	233.755	2.36876
	AT1G15110.2	197.4	2.29535
	AT1G15120.1	2352.81	3.37159
	AT1G15125.1	NA	NA
	AT1G15200.1	506.637	2.7047
	AT1G15210.1	110.362	2.04282
	AT1G15220.1	42.4473	1.62785
	AT1G15250.1	354.232	2.54929
	AT1G15280.2	133.898	2.12677
	AT1G15350.1	304.779	2.48398
	AT1G15360.1	61.5337	1.78911
	AT1G15380.1	666.041	2.8235
	AT1G15400.3	897.35	2.95296
	AT1G15410.1	152.594	2.18354
	AT1G15430.1	383.006	2.58321
	AT1G15460.1	65.9524	1.81923
	AT1G15470.1	328.284	2.51625
	AT1G15490.1	87.8283	1.94363
	AT1G15500.1	1308.04	3.11662
	AT1G15510.1	59.1071	1.77164
	AT1G15520.1	45.6228	1.65918
	AT1G15530.1	10.5565	1.02352
	AT1G15540.1	NA	NA
	AT1G15550.1	108.646	2.03601
	AT1G15570.1	83.5201	1.92179
	AT1G15660.1	251.818	2.40109
	AT1G15670.1	1032.11	3.01372
	AT1G15680.1	NA	NA
	AT1G15690.1	5481.66	3.73891
	AT1G15700.1	90.1089	1.95477
	AT1G15730.1	478.962	2.6803
	AT1G15757.1	NA	NA
	AT1G15760.1	NA	NA
	AT1G15810.1	225.9	2.35392
	AT1G15820.1	5528.97	3.74264
	AT1G15870.1	30.8898	1.48982
	AT1G15880.1	619.15	2.7918
	AT1G15900.1	11.0721	1.04423
	AT1G15910.1	333.519	2.52312
	AT1G15920.1	393.507	2.59495
	AT1G15950.1	735.924	2.86683
	AT1G15970.1	NA	NA
	AT1G15980.1	1448.33	3.16087
	AT1G15990.1	18.2311	1.26081
	AT1G16000.1	341.985	2.53401
	AT1G16010.1	547.261	2.73819
	AT1G16020.1	121.052	2.08297
	AT1G16022.1	NA	NA
	AT1G16030.1	160.997	2.20682
	AT1G16040.1	113.416	2.05467
	AT1G16080.1	595.474	2.77486
	AT1G16110.1	NA	NA
	AT1G16150.1	19.9841	1.30068
	AT1G16160.1	8.14799	0.911051
	AT1G16170.1	528.163	2.72277
	AT1G16180.1	2344.65	3.37008
	AT1G16190.1	49.5222	1.6948
	AT1G16220.1	35.507	1.55031
	AT1G16270.1	NA	NA
	AT1G16280.1	85.7069	1.93302
	AT1G16300.1	NA	NA
	AT1G16310.1	90.3466	1.95591
	AT1G16320.1	NA	NA
	AT1G16340.1	198.35	2.29743
	AT1G16350.1	477.989	2.67942
	AT1G16360.1	90.8404	1.95828
	AT1G16370.1	48.8902	1.68922
	AT1G16380.1	15.8533	1.20012
	AT1G16390.1	118.727	2.07455
	AT1G16400.1	NA	NA
	AT1G16410.1	203.935	2.30949
	AT1G16420.1	16.1341	1.20775
	AT1G16440.1	5.91925	0.772267
	AT1G16460.2	762.521	2.88225
	AT1G16490.1	29.2691	1.46641
	AT1G16500.1	128.624	2.10932
	AT1G16520.1	138.109	2.14022
	AT1G16530.1	48.2152	1.68318
	AT1G16560.1	287.308	2.45835
	AT1G16650.1	78.8627	1.89687
	AT1G16670.1	180.232	2.25583
	AT1G16690.1	61.4579	1.78858
	AT1G16700.1	NA	NA
	AT1G16730.1	181.729	2.25942
	AT1G16750.1	111.399	2.04688
	AT1G16760.1	30.9901	1.49122
	AT1G16770.1	30.7605	1.48799
	AT1G16810.1	1794.19	3.25387
	AT1G16870.1	433.222	2.63671
	AT1G16890.2	NA	NA
	AT1G16905.1	NA	NA
	AT1G16916.1	NA	NA
	AT1G16920.1	606.47	2.78281
	AT1G16930.1	NA	NA
	AT1G16960.1	NA	NA
	AT1G16980.1	7.57686	0.87949
	AT1G17020.1	182.143	2.26041
	AT1G17030.1	NA	NA
	AT1G17050.1	538.463	2.73116
	AT1G17100.1	872.265	2.94065
	AT1G17120.1	148.06	2.17044
	AT1G17147.1	NA	NA
	AT1G17150.1	5.88892	0.770036
	AT1G17170.1	369.456	2.56756
	AT1G17190.1	275.05	2.43941
	AT1G17200.1	590.41	2.77115
	AT1G17230.1	84.3392	1.92603
	AT1G17270.1	NA	NA
	AT1G17280.1	560.734	2.74876
	AT1G17290.1	1890.78	3.27664
	AT1G17310.1	13.6469	1.13503
	AT1G17330.1	34.3377	1.53577
	AT1G17345.1	NA	NA
	AT1G17350.1	194.502	2.28892
	AT1G17370.1	604.827	2.78163
	AT1G17380.1	405.673	2.60818
	AT1G17400.1	NA	NA
	AT1G17420.1	334.903	2.52492
	AT1G17430.1	281.597	2.44963
	AT1G17455.1	141.45	2.1506
	AT1G17460.1	36.2944	1.55984
	AT1G17470.1	583.972	2.76639
	AT1G17480.1	55.8119	1.74673
	AT1G17500.1	113.398	2.0546
	AT1G17520.1	106.306	2.02656
	AT1G17540.1	188.61	2.27557
	AT1G17550.1	295.943	2.47121
	AT1G17560.1	132.466	2.1221
	AT1G17580.1	232.333	2.36611
	AT1G17590.1	32.5168	1.51211
	AT1G17600.1	21.516	1.33276
	AT1G17610.1	25.8539	1.41253
	AT1G17615.1	8.65587	0.937311
	AT1G17620.1	507.197	2.70518
	AT1G17630.1	19.9416	1.29976
	AT1G17650.1	295.005	2.46983
	AT1G17665.1	35.7721	1.55354
	AT1G17690.1	193.762	2.28727
	AT1G17700.1	38.4227	1.58459
	AT1G17710.1	54.4407	1.73592
	AT1G17720.1	339.766	2.53118
	AT1G17750.1	41.8026	1.6212
	AT1G17790.1	71.039	1.8515
	AT1G17800.1	9.54502	0.979777
	AT1G17810.1	792.32	2.8989
	AT1G17820.1	NA	NA
	AT1G17830.1	106.999	2.02938
	AT1G17840.1	611.984	2.78674
	AT1G17860.1	541.471	2.73358
	AT1G17880.1	2375.78	3.37581
	AT1G17890.1	243.937	2.38728
	AT1G17910.1	9.95585	0.998078
	AT1G17940.1	NA	NA
	AT1G17950.1	22.6999	1.35602
	AT1G17970.1	58.8375	1.76965
	AT1G18030.1	115.202	2.06146
	AT1G18040.1	83.1146	1.91968
	AT1G18080.1	5864.09	3.7682
	AT1G18100.1	309.076	2.49007
	AT1G18140.1	27.1532	1.43382
	AT1G18150.1	362.66	2.5595
	AT1G18200.1	5.00482	0.699389
	AT1G18210.1	1655.64	3.21897
	AT1G18250.2	737.97	2.86804
	AT1G18260.1	382.606	2.58275
	AT1G18280.1	222.785	2.34789
	AT1G18300.1	NA	NA
	AT1G18340.1	87.1186	1.94011
	AT1G18370.1	259.898	2.4148
	AT1G18450.1	419.086	2.6223
	AT1G18460.1	449.016	2.65226
	AT1G18470.1	425.401	2.6288
	AT1G18480.1	217.999	2.33846
	AT1G18485.1	93.3358	1.97005
	AT1G18490.1	221.625	2.34562
	AT1G18500.1	604.25	2.78122
	AT1G18510.1	7.2196	0.858513
	AT1G18520.1	26.387	1.42139
	AT1G18540.1	4288.79	3.63233
	AT1G18590.1	435.598	2.63909
	AT1G18600.1	183.762	2.26426
	AT1G18620.2	395.595	2.59725
	AT1G18650.1	399.232	2.60122
	AT1G18720.1	1756.55	3.24466
	AT1G18730.1	1492.28	3.17385
	AT1G18740.1	604.121	2.78112
	AT1G18790.1	NA	NA
	AT1G18835.1	NA	NA
	AT1G18840.1	317.942	2.50235
	AT1G18850.1	185.548	2.26846
	AT1G18870.1	88.5847	1.94736
	AT1G18880.1	421.503	2.6248
	AT1G18890.1	317.489	2.50173
	AT1G18900.1	148.755	2.17247
	AT1G18910.1	41.4732	1.61777
	AT1G18940.1	61.099	1.78603
	AT1G18980.1	221.747	2.34586
	AT1G18990.1	188.778	2.27595
	AT1G19000.1	792.403	2.89895
	AT1G19020.1	997.568	2.99894
	AT1G19050.1	741.551	2.87014
	AT1G19090.1	30.3361	1.48196
	AT1G19100.1	70.3969	1.84755
	AT1G19110.1	967.402	2.98561
	AT1G19120.1	525.31	2.72042
	AT1G19140.2	289.158	2.46114
	AT1G19150.1	1397.18	3.14525
	AT1G19160.1	12.9792	1.11325
	AT1G19170.1	136.392	2.13479
	AT1G19190.1	28.3883	1.45314
	AT1G19200.1	40.8243	1.61092
	AT1G19210.1	45.1686	1.65484
	AT1G19230.1	51.6394	1.71298
	AT1G19240.1	325.982	2.51319
	AT1G19270.1	106.285	2.02647
	AT1G19300.1	198.686	2.29817
	AT1G19320.1	36.695	1.56461
	AT1G19330.1	458.99	2.6618
	AT1G19350.3	NA	NA
	AT1G19360.1	419.806	2.62305
	AT1G19370.1	65.8029	1.81825
	AT1G19400.1	NA	NA
	AT1G19440.1	340.862	2.53258
	AT1G19450.1	1198.67	3.0787
	AT1G19470.1	16.7393	1.22374
	AT1G19540.1	401.715	2.60392
	AT1G19580.1	247.571	2.3937
	AT1G19610.1	73.3641	1.86548
	AT1G19630.1	15.5265	1.19107
	AT1G19660.1	6680.11	3.82478
	AT1G19670.1	762.537	2.88226
	AT1G19680.1	287.417	2.45851
	AT1G19700.1	106.409	2.02698
	AT1G19710.1	131.557	2.11912
	AT1G19730.1	479.362	2.68066
	AT1G19740.1	513.186	2.71028
	AT1G19770.1	1310.8	3.11754
	AT1G19780.1	24.3465	1.38644
	AT1G19790.1	NA	NA
	AT1G19835.1	986.794	2.99423
	AT1G19840.1	NA	NA
	AT1G19890.1	72.8997	1.86273
	AT1G19900.1	477.807	2.67925
	AT1G19910.1	NA	NA
	AT1G19920.1	782.173	2.8933
	AT1G19940.1	69.5403	1.84224
	AT1G19970.1	124.933	2.09668
	AT1G20010.1	900.029	2.95426
	AT1G20020.1	2980.97	3.47436
	AT1G20030.2	116.015	2.06451
	AT1G20050.1	990.46	2.99584
	AT1G20070.1	316.053	2.49976
	AT1G20080.1	46.2718	1.66532
	AT1G20100.1	593.738	2.77359
	AT1G20150.1	51.9333	1.71545
	AT1G20160.1	130.108	2.1143
	AT1G20190.1	282.801	2.45148
	AT1G20230.1	23.8624	1.37771
	AT1G20270.1	98.1253	1.99178
	AT1G20310.1	29.8268	1.47461
	AT1G20320.1	NA	NA
	AT1G20330.1	1365.14	3.13518
	AT1G20340.1	9147.37	3.9613
	AT1G20380.1	64.4721	1.80937
	AT1G20440.1	3301.78	3.51875
	AT1G20450.1	3128.57	3.49535
	AT1G20470.1	NA	NA
	AT1G20550.1	57.5186	1.75981
	AT1G20560.1	251.152	2.39994
	AT1G20640.1	108.654	2.03605
	AT1G20650.1	415.609	2.61869
	AT1G20670.1	101.965	2.00845
	AT1G20693.1	2315.06	3.36456
	AT1G20700.1	29.5769	1.47095
	AT1G20710.1	NA	NA
	AT1G20740.1	NA	NA
	AT1G20770.1	217.55	2.33756
	AT1G20780.1	40.9231	1.61197
	AT1G20816.1	105.925	2.025
	AT1G20823.1	178.664	2.25204
	AT1G20830.1	90.2615	1.9555
	AT1G20840.1	551.337	2.74142
	AT1G20850.1	1125.98	3.05153
	AT1G20880.1	91.4142	1.96101
	AT1G20900.1	35.9031	1.55513
	AT1G20910.1	116.904	2.06783
	AT1G20920.1	118.036	2.07201
	AT1G20925.1	NA	NA
	AT1G20930.1	219.026	2.3405
	AT1G20950.1	1159.55	3.06429
	AT1G20960.1	651.157	2.81369
	AT1G20967.1	NA	NA
	AT1G21000.1	1325	3.12222
	AT1G21010.1	136.283	2.13444
	AT1G21050.1	181.215	2.25819
	AT1G21060.1	54.4313	1.73585
	AT1G21070.1	136.568	2.13535
	AT1G21080.1	632.304	2.80093
	AT1G21140.1	198.268	2.29725
	AT1G21170.1	28.8729	1.46049
	AT1G21190.1	195.249	2.29059
	AT1G21200.1	82.4843	1.91637
	AT1G21230.1	12.7709	1.10622
	AT1G21270.1	285.237	2.45521
	AT1G21327.1	NA	NA
	AT1G21370.1	200.464	2.30204
	AT1G21380.1	234.676	2.37047
	AT1G21400.1	515.084	2.71188
	AT1G21410.1	438.471	2.64194
	AT1G21430.1	10.1742	1.0075
	AT1G21440.1	947.013	2.97636
	AT1G21460.1	521.851	2.71755
	AT1G21500.1	1486.94	3.17229
	AT1G21510.1	6.04695	0.781536
	AT1G21550.1	89.1484	1.95011
	AT1G21590.1	261.324	2.41718
	AT1G21600.1	320.061	2.50523
	AT1G21610.1	102.117	2.0091
	AT1G21620.1	NA	NA
	AT1G21670.1	453.896	2.65696
	AT1G21680.1	1169.76	3.0681
	AT1G21690.1	312.807	2.49528
	AT1G21740.1	84.715	1.92796
	AT1G21750.1	1976.1	3.29581
	AT1G21770.1	1177.73	3.07105
	AT1G21780.1	177.473	2.24913
	AT1G21830.1	167.703	2.22454
	AT1G21840.1	107.095	2.02977
	AT1G21850.1	7.07807	0.849915
	AT1G21870.1	5.01634	0.700387
	AT1G21880.2	384.338	2.58471
	AT1G21890.1	7.69604	0.886267
	AT1G21900.1	615.838	2.78947
	AT1G21910.1	505.158	2.70343
	AT1G21980.1	269.241	2.43014
	AT1G22015.1	35.909	1.5552
	AT1G22020.1	139.75	2.14535
	AT1G22030.1	92.5347	1.9663
	AT1G22050.1	126.74	2.10292
	AT1G22100.1	NA	NA
	AT1G22130.1	44.7758	1.65104
	AT1G22150.1	22.7278	1.35656
	AT1G22160.1	537.742	2.73057
	AT1G22170.1	157.353	2.19687
	AT1G22180.2	144.655	2.16033
	AT1G22200.1	590.57	2.77127
	AT1G22230.1	NA	NA
	AT1G22250.1	NA	NA
	AT1G22270.1	449.826	2.65305
	AT1G22280.1	835.227	2.9218
	AT1G22310.2	63.5089	1.80283
	AT1G22330.1	110.721	2.04423
	AT1G22340.1	31.9777	1.50485
	AT1G22360.1	422.901	2.62624
	AT1G22380.1	181.563	2.25903
	AT1G22400.1	372.586	2.57123
	AT1G22410.1	2444.97	3.38827
	AT1G22420.1	3.73594	0.5724
	AT1G22430.1	240.329	2.38081
	AT1G22440.1	324.969	2.51184
	AT1G22460.1	59.8953	1.77739
	AT1G22500.1	68.1066	1.83319
	AT1G22510.1	151.592	2.18068
	AT1G22520.1	601.963	2.77957
	AT1G22540.1	116.485	2.06627
	AT1G22610.1	804.027	2.90527
	AT1G22630.1	283.913	2.45318
	AT1G22640.1	175.628	2.24459
	AT1G22670.1	7.18673	0.856531
	AT1G22690.1	670.245	2.82623
	AT1G22710.1	1486.94	3.17229
	AT1G22730.1	267.154	2.42676
	AT1G22740.1	140.644	2.14812
	AT1G22750.4	593.059	2.7731
	AT1G22760.1	101.98	2.00851
	AT1G22767.1	NA	NA
	AT1G22770.1	235.043	2.37115
	AT1G22790.1	146.19	2.16492
	AT1G22810.1	4.48303	0.651572
	AT1G22830.1	12.7035	1.10392
	AT1G22840.1	4132.49	3.61621
	AT1G22870.1	61.2183	1.78688
	AT1G22880.1	26.2173	1.41859
	AT1G22920.1	393.546	2.595
	AT1G22970.1	232.484	2.36639
	AT1G22980.1	10.5486	1.02319
	AT1G22990.1	334.946	2.52498
	AT1G23010.1	235.123	2.37129
	AT1G23020.1	169.497	2.22916
	AT1G23030.1	404.655	2.60709
	AT1G23060.1	138.335	2.14093
	AT1G23080.1	228.83	2.35951
	AT1G23090.1	428.394	2.63184
	AT1G23100.1	95.9708	1.98214
	AT1G23110.1	NA	NA
	AT1G23120.1	121.108	2.08317
	AT1G23130.1	2411.35	3.38226
	AT1G23140.1	121.76	2.0855
	AT1G23145.1	NA	NA
	AT1G23190.1	960.794	2.98263
	AT1G23200.1	442.869	2.64628
	AT1G23205.1	107.632	2.03194
	AT1G23210.1	18.1292	1.25838
	AT1G23230.1	160.323	2.205
	AT1G23240.1	148.879	2.17283
	AT1G23260.1	617.936	2.79094
	AT1G23290.1	8263.38	3.91716
	AT1G23310.1	4698.89	3.67199
	AT1G23320.1	4.27448	0.630884
	AT1G23330.1	172.933	2.23788
	AT1G23410.1	304.07	2.48297
	AT1G23480.1	159.388	2.20246
	AT1G23510.1	12.2607	1.08851
	AT1G23520.1	16.9518	1.22921
	AT1G23550.1	69.4205	1.84149
	AT1G23560.1	84.3767	1.92622
	AT1G23570.2	145.51	2.16289
	AT1G23580.1	24.8468	1.39527
	AT1G23590.1	15.5268	1.19108
	AT1G23630.1	18.4624	1.26629
	AT1G23690.1	11.7688	1.07073
	AT1G23710.1	248.893	2.39601
	AT1G23730.1	152.408	2.18301
	AT1G23740.1	1535.84	3.18635
	AT1G23750.1	239.542	2.37938
	AT1G23760.1	31.6438	1.50029
	AT1G23790.1	54.3508	1.73521
	AT1G23800.1	231.928	2.36535
	AT1G23820.1	1336.46	3.12596
	AT1G23830.1	50.9988	1.70756
	AT1G23850.1	57.3347	1.75842
	AT1G23880.1	44.0068	1.64352
	AT1G23900.1	NA	NA
	AT1G23980.1	42.6087	1.6295
	AT1G24020.1	4787.13	3.68008
	AT1G24030.1	36.0727	1.55718
	AT1G24050.1	1285.02	3.10891
	AT1G24070.1	228.72	2.3593
	AT1G24100.1	933.742	2.97023
	AT1G24110.1	47.1423	1.67341
	AT1G24120.1	446.025	2.64936
	AT1G24140.1	143.165	2.15584
	AT1G24160.1	NA	NA
	AT1G24170.1	879.286	2.94413
	AT1G24180.1	566.159	2.75294
	AT1G24190.1	165.2	2.21801
	AT1G24210.1	32.6605	1.51402
	AT1G24260.2	546.685	2.73774
	AT1G24280.1	130.371	2.11518
	AT1G24320.1	23.6923	1.37461
	AT1G24330.1	59.7499	1.77634
	AT1G24350.1	96.719	1.98551
	AT1G24360.1	2534.35	3.40387
	AT1G24400.1	110.021	2.04147
	AT1G24420.1	13.5555	1.13212
	AT1G24430.1	39.2612	1.59396
	AT1G24440.1	258.086	2.41176
	AT1G24450.1	199.449	2.29983
	AT1G24470.1	55.5131	1.7444
	AT1G24510.1	1810.32	3.25775
	AT1G24530.1	234.946	2.37097
	AT1G24540.1	40.864	1.61134
	AT1G24570.1	NA	NA
	AT1G24575.1	408.883	2.6116
	AT1G24577.1	NA	NA
	AT1G24600.1	189.331	2.27722
	AT1G24620.1	192.655	2.28478
	AT1G24650.1	13.618	1.13411
	AT1G24735.1	242.293	2.38434
	AT1G24764.1	114.556	2.05902
	AT1G25230.1	690.048	2.83888
	AT1G25240.1	187.845	2.2738
	AT1G25360.1	40.3953	1.60633
	AT1G25380.1	419.191	2.62241
	AT1G25390.1	233.809	2.36886
	AT1G25400.1	248.982	2.39617
	AT1G25425.1	NA	NA
	AT1G25440.1	NA	NA
	AT1G25450.1	522.535	2.71812
	AT1G25460.1	6.18215	0.791139
	AT1G25480.1	NA	NA
	AT1G25490.1	1164.74	3.06623
	AT1G25510.1	102.505	2.01074
	AT1G25520.1	409.921	2.6127
	AT1G25530.1	257.346	2.41052
	AT1G25540.1	198.553	2.29788
	AT1G25550.1	570.212	2.75604
	AT1G26130.1	58.5112	1.76724
	AT1G26180.1	271.2	2.43329
	AT1G26190.1	84.5877	1.92731
	AT1G26230.1	208.996	2.32014
	AT1G26270.1	458.724	2.66155
	AT1G26300.1	145.019	2.16143
	AT1G26310.1	18.1013	1.25771
	AT1G26320.1	106.493	2.02732
	AT1G26340.1	97.2123	1.98772
	AT1G26360.1	11.9013	1.0756
	AT1G26390.1	44.454	1.64791
	AT1G26410.1	12.897	1.11049
	AT1G26440.2	113.688	2.05572
	AT1G26470.1	382.263	2.58236
	AT1G26480.1	79.8972	1.90253
	AT1G26520.1	48.2766	1.68374
	AT1G26540.1	53.4206	1.72771
	AT1G26560.1	475.706	2.67734
	AT1G26570.1	229.646	2.36106
	AT1G26580.1	461.208	2.6639
	AT1G26590.1	16.922	1.22845
	AT1G26610.1	33.2853	1.52225
	AT1G26620.1	90.516	1.95673
	AT1G26640.1	397.001	2.59879
	AT1G26650.1	476.958	2.67848
	AT1G26670.1	1159.83	3.06439
	AT1G26690.1	273.202	2.43648
	AT1G26700.1	4.78655	0.680023
	AT1G26740.1	179.714	2.25458
	AT1G26800.1	115.433	2.06233
	AT1G26810.1	NA	NA
	AT1G26820.1	317.485	2.50172
	AT1G26830.1	479.209	2.68053
	AT1G26840.1	146.927	2.1671
	AT1G26850.1	2086.7	3.31946
	AT1G26900.1	48.0313	1.68152
	AT1G26910.1	352.376	2.54701
	AT1G26920.1	582.627	2.76539
	AT1G26930.1	240.713	2.3815
	AT1G26945.1	NA	NA
	AT1G26960.1	99.1098	1.99612
	AT1G26970.1	11.3147	1.05364
	AT1G27000.1	1099.15	3.04106
	AT1G27040.1	78.3931	1.89428
	AT1G27080.1	19.4658	1.28927
	AT1G27130.1	661.506	2.82053
	AT1G27135.1	NA	NA
	AT1G27150.1	297.112	2.47292
	AT1G27190.1	644.212	2.80903
	AT1G27200.1	155.055	2.19049
	AT1G27210.1	123.252	2.09079
	AT1G27240.1	14.388	1.158
	AT1G27290.1	1122.92	3.05035
	AT1G27300.1	476.445	2.67801
	AT1G27310.1	1131.38	3.05361
	AT1G27320.1	243.223	2.386
	AT1G27360.1	145.123	2.16174
	AT1G27370.1	138.074	2.14011
	AT1G27385.1	460.967	2.66367
	AT1G27400.1	2958.24	3.47103
	AT1G27420.1	NA	NA
	AT1G27435.1	827.023	2.91752
	AT1G27440.1	148.646	2.17215
	AT1G27460.1	258.746	2.41287
	AT1G27500.1	NA	NA
	AT1G27510.1	208.92	2.31998
	AT1G27520.1	244.372	2.38805
	AT1G27530.1	1488.58	3.17277
	AT1G27540.1	541.858	2.73389
	AT1G27600.1	153.879	2.18718
	AT1G27620.1	9.04154	0.956242
	AT1G27680.1	135.957	2.1334
	AT1G27690.1	129.149	2.11109
	AT1G27720.1	22.0581	1.34357
	AT1G27730.1	1214.19	3.08429
	AT1G27740.1	15.2538	1.18338
	AT1G27760.3	298.793	2.47537
	AT1G27770.1	765.841	2.88414
	AT1G27910.1	63.369	1.80188
	AT1G27920.1	61.9232	1.79185
	AT1G27930.1	435.828	2.63931
	AT1G27940.1	28.4545	1.45415
	AT1G28010.1	36.5567	1.56297
	AT1G28020.1	NA	NA
	AT1G28040.1	5.06103	0.704239
	AT1G28050.1	227.766	2.35749
	AT1G28070.1	126.525	2.10218
	AT1G28090.1	73.8291	1.86823
	AT1G28110.1	242.563	2.38482
	AT1G28120.1	357.729	2.55355
	AT1G28130.1	162.503	2.21086
	AT1G28140.1	659.287	2.81907
	AT1G28150.1	742.071	2.87045
	AT1G28210.2	32.0052	1.50522
	AT1G28220.1	26.6173	1.42516
	AT1G28230.1	208.958	2.32006
	AT1G28240.1	250.401	2.39864
	AT1G28250.1	185.007	2.26719
	AT1G28270.1	755.696	2.87835
	AT1G28305.1	NA	NA
	AT1G28330.2	1042.26	3.01798
	AT1G28375.1	85.7037	1.933
	AT1G28380.1	523.921	2.71927
	AT1G28400.1	1390.01	3.14302
	AT1G28430.1	74.2424	1.87065
	AT1G28440.1	483.119	2.68405
	AT1G28480.1	191.074	2.2812
	AT1G28520.1	72.2999	1.85914
	AT1G28530.1	117.232	2.06905
	AT1G28540.1	210.65	2.32356
	AT1G28550.1	51.1241	1.70863
	AT1G28680.1	275.316	2.43983
	AT1G28690.1	5.89154	0.770229
	AT1G28760.1	55.3901	1.74343
	AT1G28815.1	NA	NA
	AT1G28960.1	327.097	2.51468
	AT1G29010.1	NA	NA
	AT1G29070.1	2777.22	3.44361
	AT1G29080.1	4.42082	0.645503
	AT1G29100.1	NA	NA
	AT1G29110.1	6.41002	0.80686
	AT1G29160.1	147.524	2.16886
	AT1G29195.1	48.4828	1.68559
	AT1G29200.2	18.5982	1.26947
	AT1G29220.1	175.085	2.24325
	AT1G29250.1	2059.4	3.31374
	AT1G29280.1	276.231	2.44127
	AT1G29300.1	NA	NA
	AT1G29310.1	338.482	2.52954
	AT1G29330.1	235.819	2.37258
	AT1G29340.1	665.962	2.82345
	AT1G29400.1	305.187	2.48457
	AT1G29470.1	2274.58	3.3569
	AT1G29520.1	98.7097	1.99436
	AT1G29530.1	123.43	2.09142
	AT1G29540.1	NA	NA
	AT1G29640.1	NA	NA
	AT1G29660.1	1265.48	3.10226
	AT1G29670.1	1958.26	3.29187
	AT1G29680.1	253.523	2.40402
	AT1G29690.1	223.275	2.34884
	AT1G29700.1	308.53	2.4893
	AT1G29710.1	30.9114	1.49012
	AT1G29760.1	396.08	2.59778
	AT1G29770.1	6.13124	0.787549
	AT1G29780.1	6.26628	0.797009
	AT1G29790.1	248.93	2.39608
	AT1G29820.1	186.766	2.2713
	AT1G29840.1	NA	NA
	AT1G29850.2	1892.83	3.27711
	AT1G29960.1	17.777	1.24986
	AT1G29980.1	455.821	2.65879
	AT1G29990.1	601.081	2.77893
	AT1G30000.1	175.445	2.24414
	AT1G30040.1	166.856	2.22234
	AT1G30050.1	NA	NA
	AT1G30080.1	29.9606	1.47655
	AT1G30090.1	258.042	2.41169
	AT1G30100.1	11.0377	1.04288
	AT1G30120.1	1296.94	3.11292
	AT1G30130.1	350.116	2.54421
	AT1G30135.1	61.6344	1.78982
	AT1G30160.2	22.2356	1.34705
	AT1G30170.1	NA	NA
	AT1G30200.1	466.44	2.6688
	AT1G30220.1	58.0878	1.76408
	AT1G30230.2	NA	NA
	AT1G30240.2	81.817	1.91284
	AT1G30250.1	184.224	2.26535
	AT1G30300.1	109.734	2.04034
	AT1G30350.1	29.4772	1.46949
	AT1G30360.1	1644.71	3.21609
	AT1G30370.1	31.5863	1.4995
	AT1G30380.1	13913.9	4.14345
	AT1G30400.1	508.176	2.70601
	AT1G30440.1	673.404	2.82828
	AT1G30450.1	11.689	1.06778
	AT1G30490.1	244.888	2.38897
	AT1G30500.2	142.068	2.1525
	AT1G30510.2	296.96	2.4727
	AT1G30530.1	984.115	2.99305
	AT1G30540.1	134.455	2.12858
	AT1G30560.1	4.88404	0.688779
	AT1G30570.1	50.7076	1.70507
	AT1G30580.1	1184.13	3.0734
	AT1G30590.1	NA	NA
	AT1G30600.1	69.7136	1.84332
	AT1G30640.1	141.455	2.15062
	AT1G30650.1	40.9005	1.61173
	AT1G30670.1	NA	NA
	AT1G30700.1	141.059	2.1494
	AT1G30710.1	196.385	2.29311
	AT1G30720.1	243.573	2.38663
	AT1G30730.1	NA	NA
	AT1G30740.1	8.68627	0.938833
	AT1G30750.1	62.9964	1.79932
	AT1G30755.1	NA	NA
	AT1G30760.1	20.3389	1.30833
	AT1G30814.1	NA	NA
	AT1G30825.1	114.592	2.05916
	AT1G30840.1	117.841	2.0713
	AT1G30845.1	NA	NA
	AT1G30850.1	7.61226	0.881513
	AT1G30860.1	154.565	2.18911
	AT1G30870.1	93.9669	1.97298
	AT1G30880.1	1116.44	3.04783
	AT1G30890.1	318.534	2.50316
	AT1G30910.1	298.503	2.47495
	AT1G30970.1	100.446	2.00193
	AT1G31010.1	84.1798	1.92521
	AT1G31040.1	36.3395	1.56038
	AT1G31060.1	23.1967	1.36543
	AT1G31070.2	75.6323	1.87871
	AT1G31170.1	1027.29	3.01169
	AT1G31175.1	NA	NA
	AT1G31230.1	349.155	2.54302
	AT1G31260.1	4.84963	0.685709
	AT1G31300.1	365.259	2.5626
	AT1G31320.1	38.5139	1.58562
	AT1G31330.1	6510.95	3.81364
	AT1G31340.1	445.82	2.64916
	AT1G31410.1	196.345	2.29302
	AT1G31420.1	591.548	2.77199
	AT1G31430.1	17.898	1.2528
	AT1G31450.1	5.89588	0.770548
	AT1G31470.1	154.658	2.18937
	AT1G31480.1	113.165	2.05371
	AT1G31490.1	20.4879	1.3115
	AT1G31550.2	205.245	2.31227
	AT1G31740.1	NA	NA
	AT1G31760.1	45.4525	1.65756
	AT1G31770.1	129.073	2.11084
	AT1G31780.1	300.24	2.47747
	AT1G31800.1	551.242	2.74134
	AT1G31820.1	162.998	2.21218
	AT1G31830.1	322.47	2.50849
	AT1G31850.1	303.873	2.48269
	AT1G31860.1	404.435	2.60685
	AT1G31880.1	NA	NA
	AT1G31885.1	NA	NA
	AT1G31910.1	1818.67	3.25975
	AT1G31920.1	130.126	2.11437
	AT1G31930.1	210.172	2.32257
	AT1G31940.1	308.316	2.489
	AT1G32030.1	9.45576	0.975696
	AT1G32050.1	2175.66	3.33759
	AT1G32080.1	1790.62	3.253
	AT1G32090.1	109.606	2.03984
	AT1G32100.1	323.936	2.51046
	AT1G32150.1	99.5948	1.99824
	AT1G32160.1	711.709	2.8523
	AT1G32170.1	560.785	2.7488
	AT1G32180.1	8.82078	0.945507
	AT1G32200.1	410.2	2.613
	AT1G32210.1	1246.84	3.09581
	AT1G32230.1	1182.17	3.07268
	AT1G32250.1	19.1879	1.28303
	AT1G32260.1	170.32	2.23126
	AT1G32280.1	NA	NA
	AT1G32320.1	5.95442	0.774839
	AT1G32330.1	96.3213	1.98372
	AT1G32350.1	53.0964	1.72507
	AT1G32370.2	107.84	2.03278
	AT1G32380.1	NA	NA
	AT1G32415.1	NA	NA
	AT1G32440.1	251.353	2.40028
	AT1G32450.1	1027.78	3.0119
	AT1G32460.1	2465.2	3.39185
	AT1G32470.1	4120.46	3.61495
	AT1G32510.1	NA	NA
	AT1G32580.1	272.677	2.43565
	AT1G32630.1	92.2463	1.96495
	AT1G32640.1	731.226	2.86405
	AT1G32690.1	62.3141	1.79459
	AT1G32700.1	844.866	2.92679
	AT1G32740.1	24.6218	1.39132
	AT1G32750.1	367.678	2.56547
	AT1G32760.1	23.7709	1.37605
	AT1G32763.1	NA	NA
	AT1G32770.1	53.3454	1.7271
	AT1G32780.1	51.244	1.70964
	AT1G32850.1	7.06781	0.849285
	AT1G32860.1	70.711	1.84949
	AT1G32870.1	77.5547	1.88961
	AT1G32920.1	2722.69	3.435
	AT1G32928.1	NA	NA
	AT1G32930.1	128.39	2.10853
	AT1G32940.1	93.9032	1.97268
	AT1G32950.1	8.10763	0.908894
	AT1G32960.1	42.4203	1.62757
	AT1G32990.1	2188.19	3.34009
	AT1G33030.1	23.9227	1.37881
	AT1G33055.1	220.747	2.3439
	AT1G33170.1	170.733	2.23232
	AT1G33230.1	358.802	2.55485
	AT1G33270.1	297.102	2.47291
	AT1G33280.1	8.34132	0.921235
	AT1G33350.1	19.3152	1.2859
	AT1G33410.1	275.422	2.44
	AT1G33440.1	25.8453	1.41238
	AT1G33490.1	518.518	2.71476
	AT1G33500.1	10.7506	1.03143
	AT1G33520.1	273.662	2.43722
	AT1G33540.1	13.4873	1.12992
	AT1G33560.1	194.157	2.28815
	AT1G33590.1	1295.47	3.11243
	AT1G33670.1	5.07022	0.705027
	AT1G33700.1	157.45	2.19714
	AT1G33750.1	21.3184	1.32875
	AT1G33810.1	1236.73	3.09227
	AT1G33811.1	289.341	2.46141
	AT1G33830.1	9.68129	0.985933
	AT1G33840.1	11.69	1.06781
	AT1G33880.1	6.5988	0.819465
	AT1G33890.1	9.15267	0.961548
	AT1G33900.1	7.20511	0.857641
	AT1G33910.1	7.04329	0.847775
	AT1G33980.2	293.807	2.46806
	AT1G33990.1	742.904	2.87093
	AT1G34010.1	92.0356	1.96396
	AT1G34020.1	222.209	2.34676
	AT1G34040.1	252.757	2.4027
	AT1G34060.1	NA	NA
	AT1G34065.1	95.3994	1.97955
	AT1G34110.1	81.5861	1.91162
	AT1G34120.2	62.5467	1.7962
	AT1G34130.1	566.875	2.75349
	AT1G34160.1	31.0453	1.492
	AT1G34180.2	43.2831	1.63632
	AT1G34190.1	661.556	2.82057
	AT1G34200.1	134.747	2.12952
	AT1G34210.1	241.749	2.38336
	AT1G34270.1	88.9089	1.94895
	AT1G34300.1	208.438	2.31898
	AT1G34320.1	199.296	2.2995
	AT1G34340.1	184.595	2.26622
	AT1G34350.1	146.131	2.16474
	AT1G34420.1	32.1159	1.50672
	AT1G34430.1	768.084	2.88541
	AT1G34540.1	12.4334	1.09459
	AT1G34550.1	150.447	2.17738
	AT1G34580.1	36.6714	1.56433
	AT1G34750.1	200.071	2.30118
	AT1G34760.1	43.9325	1.64279
	AT1G34770.1	42.0498	1.62376
	AT1G34780.1	123.304	2.09098
	AT1G35140.1	415.38	2.61845
	AT1G35190.1	732.973	2.86509
	AT1G35220.1	53.8148	1.7309
	AT1G35250.1	33.9227	1.53049
	AT1G35260.1	119.068	2.07579
	AT1G35330.1	32.5206	1.51216
	AT1G35400.1	NA	NA
	AT1G35460.1	351.778	2.54627
	AT1G35470.2	165.354	2.21841
	AT1G35510.1	115.404	2.06222
	AT1G35515.1	NA	NA
	AT1G35710.1	598.542	2.77709
	AT1G35720.1	2626.38	3.41936
	AT1G35730.1	8.67956	0.938498
	AT1G35780.1	517.659	2.71404
	AT1G35910.1	70.9525	1.85097
	AT1G36050.1	494.453	2.69412
	AT1G36060.1	35.1831	1.54633
	AT1G36070.1	76.4612	1.88344
	AT1G36280.1	NA	NA
	AT1G36370.1	390.059	2.59113
	AT1G36380.1	357.53	2.55331
	AT1G36940.1	42.8404	1.63185
	AT1G36980.1	1400.18	3.14618
	AT1G36990.1	133.789	2.12642
	AT1G37130.1	3445.39	3.53724
	AT1G37150.2	41.8562	1.62176
	AT1G41830.1	809.894	2.90843
	AT1G42480.1	272.595	2.43552
	AT1G42970.1	6664.25	3.82375
	AT1G43000.1	5.83526	0.76606
	AT1G43040.1	8.04457	0.905503
	AT1G43130.1	423.143	2.62649
	AT1G43170.1	7468.83	3.87325
	AT1G43190.1	522.249	2.71788
	AT1G43630.1	48.1563	1.68265
	AT1G43670.1	1024.94	3.0107
	AT1G43690.1	263.878	2.4214
	AT1G43780.1	12.7005	1.10382
	AT1G43800.1	177.865	2.25009
	AT1G43810.1	15.708	1.19612
	AT1G43890.1	1151.28	3.06118
	AT1G43900.1	554.139	2.74362
	AT1G44010.1	NA	NA
	AT1G44090.1	10.1051	1.00454
	AT1G44100.1	658.599	2.81862
	AT1G44120.1	33.3928	1.52365
	AT1G44318.1	11.3784	1.05608
	AT1G44350.1	286.513	2.45714
	AT1G44414.1	35.2571	1.54725
	AT1G44542.1	NA	NA
	AT1G44608.1	NA	NA
	AT1G44760.1	451.416	2.65458
	AT1G44780.1	95.9623	1.9821
	AT1G44790.1	352.859	2.5476
	AT1G44800.1	934.375	2.97052
	AT1G44830.1	34.7835	1.54137
	AT1G44920.1	799.604	2.90288
	AT1G44970.1	446.604	2.64992
	AT1G45000.1	1423.36	3.15331
	AT1G45010.1	NA	NA
	AT1G45100.1	6.78928	0.831824
	AT1G45130.1	429.662	2.63313
	AT1G45145.1	2147.87	3.33201
	AT1G45170.1	180.585	2.25668
	AT1G45180.1	53.5079	1.72842
	AT1G45249.1	NA	NA
	AT1G45474.1	1097.67	3.04047
	AT1G45545.1	31.8106	1.50257
	AT1G45688.1	967.98	2.98587
	AT1G47056.1	NA	NA
	AT1G47128.1	4184.41	3.62163
	AT1G47210.2	145.092	2.16164
	AT1G47240.1	210.348	2.32294
	AT1G47250.1	300.246	2.47748
	AT1G47270.1	601.106	2.77895
	AT1G47278.2	NA	NA
	AT1G47317.1	NA	NA
	AT1G47330.1	198.595	2.29797
	AT1G47380.1	142.701	2.15443
	AT1G47390.1	NA	NA
	AT1G47410.1	66.4174	1.82228
	AT1G47480.1	42.6732	1.63015
	AT1G47530.1	635.753	2.80329
	AT1G47540.2	672.364	2.8276
	AT1G47603.1	NA	NA
	AT1G47640.1	NA	NA
	AT1G47670.1	174.049	2.24067
	AT1G47710.1	408.828	2.61154
	AT1G47750.1	144.724	2.16054
	AT1G47810.1	4.85093	0.685825
	AT1G47830.1	505.307	2.70356
	AT1G47840.1	74.4123	1.87164
	AT1G47900.1	203.439	2.30843
	AT1G47980.1	426.449	2.62987
	AT1G47990.1	6.05563	0.78216
	AT1G48010.1	11.0258	1.04241
	AT1G48040.1	22.4718	1.35164
	AT1G48060.1	3.87137	0.587864
	AT1G48100.1	137.869	2.13947
	AT1G48110.1	199.675	2.30032
	AT1G48150.1	NA	NA
	AT1G48170.1	250.512	2.39883
	AT1G48180.1	12.1826	1.08574
	AT1G48230.1	276.488	2.44168
	AT1G48240.1	246.062	2.39104
	AT1G48260.1	55.8908	1.74734
	AT1G48270.1	58.1315	1.76441
	AT1G48330.1	174.374	2.24148
	AT1G48370.1	177.053	2.2481
	AT1G48380.2	76.3362	1.88273
	AT1G48410.2	1831.74	3.26286
	AT1G48430.1	146.536	2.16594
	AT1G48440.1	2361.61	3.37321
	AT1G48450.1	982.349	2.99227
	AT1G48470.1	430.07	2.63354
	AT1G48540.1	NA	NA
	AT1G48590.1	NA	NA
	AT1G48650.1	230.429	2.36254
	AT1G48660.1	39.8647	1.60059
	AT1G48745.1	NA	NA
	AT1G48790.1	433.045	2.63653
	AT1G48800.1	12.6377	1.10167
	AT1G48830.1	3365.87	3.5271
	AT1G48840.1	199.485	2.29991
	AT1G48860.1	1607.57	3.20617
	AT1G48880.1	58.6014	1.76791
	AT1G48910.1	24.8275	1.39493
	AT1G48930.1	81.0737	1.90888
	AT1G48970.1	122.995	2.08989
	AT1G48990.1	NA	NA
	AT1G49000.1	17.6123	1.24582
	AT1G49010.1	198.531	2.29783
	AT1G49110.1	20.7904	1.31786
	AT1G49140.1	5407.59	3.733
	AT1G49160.2	78.5616	1.89521
	AT1G49200.1	89.9064	1.95379
	AT1G49290.1	220.513	2.34343
	AT1G49310.1	131.18	2.11787
	AT1G49380.1	264.559	2.42252
	AT1G49410.1	843.086	2.92587
	AT1G49430.1	503.841	2.70229
	AT1G49470.1	261.28	2.41711
	AT1G49510.1	278.735	2.44519
	AT1G49520.1	25.8647	1.41271
	AT1G49530.1	26.6509	1.42571
	AT1G49570.1	34.0758	1.53245
	AT1G49580.1	102.901	2.01242
	AT1G49610.1	NA	NA
	AT1G49630.1	106.535	2.02749
	AT1G49640.1	NA	NA
	AT1G49720.1	88.6733	1.94779
	AT1G49730.1	61.7009	1.79029
	AT1G49740.1	197.51	2.29559
	AT1G49760.1	1026.32	3.01128
	AT1G49780.1	62.7961	1.79793
	AT1G49830.1	13.4005	1.12712
	AT1G49840.1	140.822	2.14867
	AT1G49860.1	116.362	2.06581
	AT1G49870.1	45.005	1.65326
	AT1G49890.1	116.529	2.06643
	AT1G49910.1	14.6929	1.16711
	AT1G49960.1	49.8948	1.69806
	AT1G49975.1	243.677	2.38681
	AT1G50040.1	105.788	2.02444
	AT1G50110.1	196.163	2.29262
	AT1G50120.1	328.671	2.51676
	AT1G50140.1	157.327	2.1968
	AT1G50170.1	375.84	2.575
	AT1G50180.1	39.2126	1.59343
	AT1G50250.1	1497.67	3.17542
	AT1G50260.1	58.0132	1.76353
	AT1G50270.1	14.8885	1.17285
	AT1G50280.1	18.5526	1.2684
	AT1G50310.1	95.3082	1.97913
	AT1G50360.1	50.1605	1.70036
	AT1G50370.1	962.879	2.98357
	AT1G50400.1	20.049	1.30209
	AT1G50410.1	202.375	2.30616
	AT1G50420.1	145.815	2.1638
	AT1G50430.1	1029.76	3.01274
	AT1G50450.1	338.711	2.52983
	AT1G50460.1	197.276	2.29507
	AT1G50490.1	496.461	2.69588
	AT1G50510.1	193.861	2.28749
	AT1G50580.1	22.5734	1.3536
	AT1G50590.1	66.8669	1.82521
	AT1G50610.1	90.439	1.95636
	AT1G50630.1	121.767	2.08553
	AT1G50640.1	246.355	2.39156
	AT1G50660.1	269.558	2.43065
	AT1G50680.1	15.634	1.19407
	AT1G50700.1	79.8506	1.90228
	AT1G50710.1	93.1233	1.96906
	AT1G50740.1	735.409	2.86653
	AT1G50870.1	NA	NA
	AT1G50890.1	53.2491	1.72631
	AT1G50920.1	676.538	2.83029
	AT1G50930.1	10.7235	1.03034
	AT1G50940.1	310.242	2.4917
	AT1G50950.1	45.7594	1.66048
	AT1G50960.1	7.22602	0.858899
	AT1G50990.1	20.2618	1.30668
	AT1G51060.1	1941.75	3.28819
	AT1G51070.1	410.78	2.61361
	AT1G51100.1	137.654	2.13879
	AT1G51120.1	NA	NA
	AT1G51130.1	NA	NA
	AT1G51140.1	200.724	2.3026
	AT1G51170.1	82.5122	1.91652
	AT1G51190.1	4.63052	0.66563
	AT1G51200.1	2986.15	3.47511
	AT1G51210.1	26.8505	1.42895
	AT1G51260.1	42.7928	1.63137
	AT1G51340.2	46.1188	1.66388
	AT1G51380.1	31.3286	1.49594
	AT1G51400.1	6000.28	3.77817
	AT1G51440.1	155.265	2.19107
	AT1G51460.1	172.845	2.23766
	AT1G51500.1	865.265	2.93715
	AT1G51520.2	17.0589	1.23195
	AT1G51530.1	NA	NA
	AT1G51560.1	NA	NA
	AT1G51590.1	82.3479	1.91565
	AT1G51600.1	142.875	2.15496
	AT1G51610.1	194.555	2.28904
	AT1G51630.1	NA	NA
	AT1G51640.1	31.5171	1.49855
	AT1G51650.1	3562.01	3.5517
	AT1G51660.1	223.405	2.34909
	AT1G51680.1	1760.14	3.24555
	AT1G51700.1	282.883	2.45161
	AT1G51710.1	1326.66	3.12276
	AT1G51740.1	118.025	2.07197
	AT1G51760.1	NA	NA
	AT1G51770.1	NA	NA
	AT1G51780.1	349.473	2.54341
	AT1G51920.1	14.517	1.16188
	AT1G51930.1	NA	NA
	AT1G51950.1	393.81	2.59529
	AT1G51960.1	6.75889	0.829875
	AT1G51970.1	NA	NA
	AT1G51980.1	2041.29	3.30991
	AT1G52050.1	59.397	1.77376
	AT1G52060.1	54.2479	1.73438
	AT1G52070.1	103.631	2.01549
	AT1G52140.1	80.1727	1.90403
	AT1G52150.2	408.492	2.61118
	AT1G52155.1	NA	NA
	AT1G52160.1	138.705	2.14209
	AT1G52190.1	1385.05	3.14147
	AT1G52200.1	362.548	2.55937
	AT1G52240.1	104.577	2.01943
	AT1G52250.1	104.667	2.01981
	AT1G52260.1	91.9066	1.96335
	AT1G52280.1	427.517	2.63095
	AT1G52340.1	140.688	2.14826
	AT1G52360.1	341.311	2.53315
	AT1G52380.1	407.549	2.61018
	AT1G52400.1	7023.63	3.84656
	AT1G52410.2	785.474	2.89513
	AT1G52420.1	582.219	2.76509
	AT1G52470.1	8.5365	0.93128
	AT1G52530.1	37.6895	1.57622
	AT1G52540.1	227.468	2.35692
	AT1G52565.1	NA	NA
	AT1G52570.1	218.995	2.34043
	AT1G52580.1	220.73	2.34386
	AT1G52600.1	788.507	2.89681
	AT1G52640.1	17.2699	1.23729
	AT1G52660.1	20.888	1.3199
	AT1G52670.1	396.363	2.59809
	AT1G52690.1	1270.44	3.10395
	AT1G52700.1	26.5753	1.42448
	AT1G52720.1	481.8	2.68287
	AT1G52730.1	377.522	2.57694
	AT1G52740.1	2564.67	3.40903
	AT1G52750.1	NA	NA
	AT1G52760.1	1135.75	3.05528
	AT1G52770.1	57.4779	1.7595
	AT1G52830.1	68.1165	1.83325
	AT1G52880.1	402.49	2.60476
	AT1G52890.1	662.99	2.82151
	AT1G52910.1	128.828	2.11001
	AT1G52920.1	44.8911	1.65216
	AT1G52930.1	370.446	2.56872
	AT1G52970.1	9.19735	0.963663
	AT1G53000.1	469.276	2.67143
	AT1G53035.1	112.31	2.05042
	AT1G53040.1	NA	NA
	AT1G53060.1	34.8696	1.54245
	AT1G53090.1	135.437	2.13174
	AT1G53100.1	29.5556	1.47064
	AT1G53165.1	130.655	2.11613
	AT1G53170.1	336.754	2.52731
	AT1G53190.1	NA	NA
	AT1G53200.1	63.3085	1.80146
	AT1G53240.1	2766.79	3.44198
	AT1G53270.1	40.5983	1.60851
	AT1G53280.1	868.106	2.93857
	AT1G53290.1	212.999	2.32838
	AT1G53300.1	143.578	2.15709
	AT1G53310.1	1019.36	3.00833
	AT1G53320.1	886.319	2.94759
	AT1G53330.1	NA	NA
	AT1G53345.1	30.1567	1.47938
	AT1G53350.1	40.2815	1.60511
	AT1G53360.1	5.47526	0.738405
	AT1G53380.1	192.616	2.28469
	AT1G53390.1	164.997	2.21748
	AT1G53400.1	702.04	2.84636
	AT1G53420.1	9.85125	0.993491
	AT1G53440.1	211.675	2.32567
	AT1G53450.1	92.2945	1.96518
	AT1G53510.1	172.078	2.23572
	AT1G53530.1	108.911	2.03707
	AT1G53542.1	NA	NA
	AT1G53590.1	190.932	2.28088
	AT1G53680.1	48.658	1.68715
	AT1G53700.1	14.4153	1.15882
	AT1G53710.1	78.4665	1.89468
	AT1G53750.1	2201.16	3.34265
	AT1G53760.1	139.772	2.14542
	AT1G53770.1	55.3032	1.74275
	AT1G53790.2	67.6357	1.83018
	AT1G53820.1	11.9365	1.07688
	AT1G53830.1	33.7559	1.52835
	AT1G53840.1	500.408	2.69932
	AT1G53850.1	786.783	2.89585
	AT1G53910.1	1000.72	3.00031
	AT1G53920.1	39.3042	1.59444
	AT1G53930.1	5.36861	0.729862
	AT1G53940.1	5.68404	0.754657
	AT1G53990.1	14.0869	1.14882
	AT1G54010.1	498.311	2.6975
	AT1G54020.2	208.287	2.31866
	AT1G54080.2	1208.88	3.08238
	AT1G54090.1	155.301	2.19117
	AT1G54100.1	1939.04	3.28759
	AT1G54115.1	404.691	2.60712
	AT1G54120.1	103.875	2.01651
	AT1G54130.1	1155.83	3.06289
	AT1G54160.1	36.9285	1.56736
	AT1G54170.1	161.335	2.20773
	AT1G54180.1	39.4793	1.59637
	AT1G54200.1	63.5449	1.80308
	AT1G54210.1	206.657	2.31525
	AT1G54220.1	164.217	2.21542
	AT1G54250.1	801.161	2.90372
	AT1G54280.1	39.8667	1.60061
	AT1G54290.1	433.947	2.63744
	AT1G54320.1	876.887	2.94294
	AT1G54340.1	215.306	2.33306
	AT1G54360.4	336.831	2.52741
	AT1G54370.1	283.306	2.45226
	AT1G54380.1	135.375	2.13154
	AT1G54410.1	12478.2	4.09615
	AT1G54450.1	42.2076	1.62539
	AT1G54460.1	301.757	2.47966
	AT1G54510.1	71.1006	1.85187
	AT1G54520.1	834.576	2.92147
	AT1G54530.1	NA	NA
	AT1G54540.1	47.1216	1.67322
	AT1G54570.1	407.472	2.6101
	AT1G54575.1	NA	NA
	AT1G54620.1	NA	NA
	AT1G54710.1	256.968	2.40988
	AT1G54790.2	57.0384	1.75617
	AT1G54830.1	363.218	2.56017
	AT1G54920.2	294.464	2.46903
	AT1G54930.1	NA	NA
	AT1G54940.1	6.75055	0.829339
	AT1G54960.1	57.9302	1.76291
	AT1G55010.1	NA	NA
	AT1G55030.1	6.04254	0.781219
	AT1G55050.1	14.1767	1.15158
	AT1G55090.1	198.062	2.2968
	AT1G55120.1	210.432	2.32311
	AT1G55130.1	186.92	2.27165
	AT1G55140.1	NA	NA
	AT1G55150.1	303.107	2.4816
	AT1G55180.1	27.2222	1.43492
	AT1G55190.1	302.241	2.48035
	AT1G55200.1	56.31	1.75059
	AT1G55210.1	926.907	2.96704
	AT1G55230.1	NA	NA
	AT1G55240.1	27.9847	1.44692
	AT1G55260.1	1765.89	3.24696
	AT1G55280.1	42.5688	1.62909
	AT1G55340.1	NA	NA
	AT1G55350.1	165.088	2.21771
	AT1G55450.1	936.877	2.97168
	AT1G55500.1	169.678	2.22963
	AT1G55510.1	264.276	2.42206
	AT1G55520.1	329.379	2.5177
	AT1G55535.1	NA	NA
	AT1G55560.1	605.095	2.78182
	AT1G55570.1	605.14	2.78186
	AT1G55580.1	8.82388	0.94566
	AT1G55590.1	110.08	2.04171
	AT1G55610.1	21.2233	1.32681
	AT1G55620.2	125.084	2.0972
	AT1G55630.1	76.8241	1.8855
	AT1G55640.1	5.37834	0.730649
	AT1G55680.1	296.278	2.4717
	AT1G55690.1	147.733	2.16948
	AT1G55720.1	NA	NA
	AT1G55730.1	168.476	2.22654
	AT1G55740.1	47.8669	1.68004
	AT1G55750.1	210.304	2.32285
	AT1G55760.1	123.263	2.09083
	AT1G55830.1	102.516	2.01079
	AT1G55840.1	1168.5	3.06763
	AT1G55850.1	861.845	2.93543
	AT1G55890.1	774.489	2.88902
	AT1G55910.1	175.515	2.24431
	AT1G55920.1	472.829	2.6747
	AT1G55930.1	109.392	2.03899
	AT1G56010.2	72.8652	1.86252
	AT1G56030.1	7.77378	0.890632
	AT1G56040.1	7.88177	0.896624
	AT1G56050.1	302.732	2.48106
[truncated: 9,495 more rows]

## Sheet: Loci distributed by chromosomes
Table21B. The distribution of loci with Ks, ω (within species) and GEA from Gaut's microarrays in the chromosomes.
All loci				Chromosome I				Chromosome II				Chromosome III				Chromosome IV				Chromosome V
Locus	Ks	ω	Log10 (Gaut's microarrays)	Locus	Ks	ω	Log10 (Gaut's microarrays)	Locus	Ks	ω	Log10 (Gaut's microarrays)	Locus	Ks	ω	Log10 (Gaut's microarrays)	Locus	Ks	ω	Log10 (Gaut's microarrays)	Locus	Ks	ω	Log10 (Gaut's microarrays)
AT1G77790	0.0132943	0.102536	0.558785	AT1G01710	0.00303051	0.34749	2.46809	AT2G01270	0.00863929	0.104213	2.51931	AT3G01140	0.0210256	0.157116	1.8739	AT4G00230	0.0558367	0.110284	2.00377	AT5G01090	0.0077789	0.160745	2.71259
AT3G24130	0.00390343	0.686119	0.586755	AT1G01800	0.00877204	0.348469	2.93243	AT2G01300	0.00800502	0.732923	2.02818	AT3G01260	0.0154405	0.651396	1.89183	AT4G00240	0.0145164	0.308798	1.8525	AT5G01180	0.00224435	0.352753	1.75786
AT1G48060	0.0134122	0.527306	0.587864	AT1G01900	0.00570953	0.109503	2.41742	AT2G01320	0.00515319	0.242843	2.45694	AT3G01320	0.00648758	0.476616	2.27162	AT4G00330	0.0138756	0.083009	2.50125	AT5G01190	0.00439709	0.373938	1.56519
AT1G05800	0.010292	0.572948	0.602326	AT1G01960	0.00342376	0.308856	2.76131	AT2G01420	0.0182307	0.15662	2.36423	AT3G01630	0.00444983	0.374327	1.93546	AT4G00350	0.044027	0.0783075	2.23281	AT5G01240	0.00528393	0.174683	2.45363
AT5G11940	0.00328006	0.18211	0.611048	AT1G01980	0.00257991	1.8897	2.69105	AT2G01510	0.0179095	0.206468	0.973111	AT3G01690	0.0273153	0.171183	3.0165	AT4G00355	0.0151871	0.110204	2.51553	AT5G01290	0.00238938	0.539858	2.27794
AT5G23650	0.0243217	0.0513104	0.612162	AT1G02060	0.0135373	0.840706	0.984821	AT2G01750	0.00208762	1.02059	1.73106	AT3G01930	0.0150218	0.104016	2.03671	AT4G00700	0.02879	0.0482166	2.15434	AT5G01340	0.00801762	0.184668	2.25095
AT2G40580	0.00799511	1.10864	0.616242	AT1G02110	0.00391446	0.160066	1.92768	AT2G01820	0.0479343	0.196266	2.79159	AT3G02010	0.00547358	0.0949461	1.23578	AT4G00710	0.00564413	0.159532	2.56954	AT5G01360	0.0538658	0.0958938	2.1112
AT4G12360	0.025313	0.629742	0.639914	AT1G02150	0.0136895	0.121567	2.94774	AT2G01890	0.00862077	0.150453	2.50797	AT3G02100	0.00840201	0.927081	1.02092	AT4G00750	0.00830026	0.255996	2.10608	AT5G01380	0.00885973	0.152299	1.13356
AT1G29080	0.0128568	0.291539	0.645503	AT1G02170	0.0245215	0.106371	2.70658	AT2G01900	0.0033063	0.319345	1.31177	AT3G02130	0.00113307	0.34354	2.28522	AT4G00820	0.0199619	0.175699	1.95118	AT5G01520	0.0353108	0.0514218	2.5373
AT1G22810	0.0180335	0.173874	0.651572	AT1G02190	0.00461076	0.450702	2.28051	AT2G01910	0.00467406	0.307137	2.60897	AT3G02170	0.00148332	0.992457	2.50896	AT4G00870	0.0149856	0.794239	1.4991	AT5G01540	0.0037253	0.356389	1.89956
AT3G63060	0.014677	0.111957	0.653396	AT1G02220	0.0644605	0.563024	1.9296	AT2G01920	0.00431587	0.991083	0.878603	AT3G02330	0.00481651	0.398985	0.974037	AT4G00880	0.0117652	0.30414	2.48362	AT5G01550	0.00363621	0.181895	1.63449
AT2G17860	0.00453947	1.23346	0.654195	AT1G02230	0.0324667	0.325942	0.911142	AT2G01930	0.0479545	0.0308575	2.26725	AT3G02550	0.0102933	0.163913	2.95186	AT4G00900	0.00516204	0.162582	2.17954	AT5G01620	0.00951827	0.0997605	2.06406
AT4G02300	0.0321906	0.211138	0.655292	AT1G02270	0.0448811	0.0844181	2.37352	AT2G01950	0.00225788	0.348668	2.23819	AT3G02700	0.0370947	0.0962254	2.65431	AT4G00990	0.00483851	1.09676	2.30619	AT5G01670	0.00762247	0.335572	2.82078
AT2G14760	0.00817219	0.79175	0.660589	AT1G02300	0.00760081	0.316273	2.22232	AT2G01970	0.00837281	0.184666	2.82665	AT3G02830	0.00353348	0.312143	2.62348	AT4G01070	0.00505379	0.189857	2.95493	AT5G01720	0.00479998	0.485062	2.03681
AT2G19410	0.0332716	0.122362	0.667056	AT1G02750	0.030074	0.829032	2.24556	AT2G02020	0.0145483	0.986298	1.53965	AT3G02910	0.0202363	0.12142	2.63597	AT4G01110	0.0144216	0.121216	0.850116	AT5G01750	0.0121736	0.169475	3.34961
AT2G14540	0.0244434	0.679288	0.677322	AT1G02850	0.00249826	0.689708	2.65072	AT2G02060	0.0238666	0.0702036	1.0669	AT3G02970	0.00764982	0.357242	2.43657	AT4G01130	0.0174962	0.0667776	1.98269	AT5G01770	0.00403937	0.658171	1.90769
AT1G26700	0.0074985	0.31805	0.680023	AT1G02890	0.00221579	0.15929	2.63041	AT2G02080	0.00268444	0.63492	2.3064	AT3G02990	0.00589696	0.319335	1.92243	AT4G01210	0.00839904	0.252667	2.63504	AT5G01820	0.006618	0.147887	2.8836
AT4G11940	0.00533141	0.623036	0.682625	AT1G03070	0.00490884	0.380098	1.91036	AT2G02220	0.00952888	0.0461663	2.07045	AT3G03060	0.00207652	0.343742	1.82721	AT4G01220	0.0312412	0.11777	1.99499	AT5G01830	0.019856	0.0667237	1.33637
AT2G35740	0.029804	0.0823391	0.683099	AT1G03170	0.0124142	0.581187	2.14969	AT2G02230	0.0427362	0.112797	2.26362	AT3G03290	0.0048021	0.680802	1.07864	AT4G01280	0.00902861	0.161612	1.95844	AT5G01850	0.00875521	0.148628	1.97701
AT1G31260	0.00338629	1.11574	0.685709	AT1G03220	0.00295027	0.356899	3.24467	AT2G02250	0.0471058	0.211988	1.02079	AT3G03360	0.00577802	1.11065	1.84953	AT4G01460	0.0156508	0.845858	1.90081	AT5G01890	0.00529817	0.176279	2.42064
AT1G47810	0.00291336	3.90795	0.685825	AT1G03457	0.0361179	0.238051	2.09851	AT2G02340	0.00929387	0.463689	1.15433	AT3G03410	0.0527727	0.243222	0.835396	AT4G01510	0.00435136	3.58746	1.78575	AT5G01950	0.00556466	0.253229	1.88576
AT5G37280	0.0062134	0.663783	0.687777	AT1G04380	0.00403102	0.632278	2.01021	AT2G02360	0.0725496	0.537801	2.27574	AT3G03440	0.0193119	0.0570291	1.55239	AT4G01890	0.02274	0.622963	0.838552	AT5G01970	0.027097	0.0467556	2.11092
AT1G05550	0.0701286	0.447505	0.694061	AT1G04400	0.00327306	0.562516	3.07684	AT2G02400	0.0177365	0.0777754	2.30534	AT3G03450	0.00447726	0.18735	2.08632	AT4G01990	0.00753624	0.120098	1.52541	AT5G02010	0.0128046	0.126289	1.905
AT1G58260	0.0602362	0.252643	0.694526	AT1G04470	0.00245387	0.35634	2.33885	AT2G02480	0.0247101	0.116326	1.96618	AT3G03470	0.0379432	0.121343	2.94456	AT4G02020	0.00173582	0.579091	2.4054	AT5G02100	0.00613713	0.316319	2.48727
AT3G21620	0.00347174	0.170468	0.698899	AT1G04500	0.00367074	0.308121	1.45244	AT2G02720	0.00291842	0.335633	2.49534	AT3G03680	0.0192136	0.14238	1.69727	AT4G02050	0.00250656	0.362842	2.36713	AT5G02170	0.00474904	0.364876	1.46725
AT1G18200	0.0296377	0.263673	0.699389	AT1G04510	0.00516623	0.164056	2.597	AT2G02780	0.0366456	0.146271	2.4719	AT3G03690	0.0157276	0.235596	1.94478	AT4G02120	0.00728256	0.109565	2.39398	AT5G02230	0.00472732	0.337379	2.80983
AT3G45690	0.056848	0.419049	0.700768	AT1G04540	0.00903742	0.244864	2.37728	AT2G02810	0.0310215	0.0461982	2.38221	AT3G03800	0.0444309	0.0659726	2.19868	AT4G02130	0.00715692	0.369728	2.47174	AT5G02290	0.031265	0.13687	2.70795
AT5G44970	0.0740067	0.739019	0.704612	AT1G04600	0.000804137	0.315226	1.56544	AT2G02860	0.00227719	0.327362	2.41679	AT3G03810	0.00895118	0.221064	1.80809	AT4G02280	0.00854139	0.0637147	2.45854	AT5G02430	0.0231714	0.0858576	1.69508
AT3G24790	0.00784596	0.153202	0.705118	AT1G05140	0.00293775	0.694291	2.85105	AT2G02950	0.0156765	0.128887	1.89119	AT3G03860	0.0222363	0.580792	2.48383	AT4G02290	0.0219951	0.115947	2.93364	AT5G02450	0.0511959	0.0806131	3.62118
AT4G13700	0.0698137	0.169852	0.711239	AT1G05200	0.0306838	0.0749982	2.10882	AT2G02970	0.0297714	0.209521	2.55983	AT3G03910	0.0271658	0.118639	1.82389	AT4G02300	0.0321906	0.211138	0.655292	AT5G02540	0.00751088	0.552405	2.19782
AT3G49820	0.00864332	0.316137	0.71468	AT1G05270	0.00724233	0.331093	2.07394	AT2G02980	0.00335169	0.990275	1.32265	AT3G03990	0.00991928	0.168787	2.84737	AT4G02350	0.073724	0.0152045	2.65355	AT5G02630	0.00577101	1.11558	1.97688
AT1G64820	0.00747965	0.607956	0.717694	AT1G05300	0.00655565	0.19737	1.31341	AT2G03200	0.0154417	0.184409	2.36746	AT3G04000	0.0410196	0.166011	2.37113	AT4G02400	0.0256428	0.0793896	2.25875	AT5G02760	0.00705632	0.171899	2.09082
AT2G17210	0.00404833	0.299731	0.721035	AT1G05310	0.00337966	0.671625	1.78566	AT2G03210	0.0779229	0.136501	1.24863	AT3G04010	0.0165346	0.164402	1.95894	AT4G02410	0.0398417	0.143797	2.36004	AT5G02860	0.0270882	0.139681	1.72459
AT4G20080	0.0618883	0.0871028	0.721067	AT1G05360	0.0380943	0.0880556	2.0778	AT2G03220	0.0200127	0.20583	2.20767	AT3G04030	0.0223614	0.197365	1.60387	AT4G02420	0.00784494	0.17075	2.11923	AT5G02940	0.00895279	0.253791	2.76474
AT5G38670	0.0365314	0.692086	0.723088	AT1G05370	0.00586436	0.18782	0.825573	AT2G03340	0.0121404	0.700514	2.3217	AT3G04050	0.00254156	0.346596	1.01356	AT4G02480	0.00216055	0.161425	2.29609	AT5G02980	0.0104395	1.23123	0.970349
AT3G57270	0.0350094	0.381808	0.724435	AT1G05380	0.00222155	0.897384	2.49348	AT2G03350	0.0570411	0.0901565	2.52928	AT3G04110	0.0373641	0.0436118	1.57969	AT4G02600	0.0204787	0.129627	2.58958	AT5G03000	0.00373616	0.67575	1.11426
AT3G44910	0.0341739	0.108824	0.724725	AT1G05520	0.0018023	0.619255	2.29077	AT2G03360	0.0461714	0.356494	1.11851	AT3G04280	0.00930634	0.338872	1.84028	AT4G02610	0.0307201	0.20906	2.19911	AT5G03040	0.00274203	0.717684	2.83345
AT4G19750	0.0034176	0.369484	0.726198	AT1G05540	0.0348343	0.574062	1.98533	AT2G03410	0.0243861	0.103637	2.05308	AT3G04290	0.00699453	0.176527	3.20967	AT4G02650	0.0107821	0.255743	1.69157	AT5G03140	0.0324804	0.0821073	2.47154
AT5G21030	0.0165433	0.74329	0.72729	AT1G05550	0.0701286	0.447505	0.694061	AT2G03450	0.00226184	0.2929	1.93973	AT3G04370	0.0245878	0.272405	1.61869	AT4G02730	0.00429562	0.304359	2.03696	AT5G03200	0.00394888	1.00611	2.24722
AT5G53840	0.00447169	0.343552	0.728817	AT1G05560	0.0207343	0.190437	2.55081	AT2G03460	0.00570968	0.595863	0.904689	AT3G04520	0.00679902	0.191338	2.46803	AT4G03010	0.00579139	0.206147	1.41938	AT5G03290	0.017561	0.0683391	3.08608
AT1G53930	0.00702466	3.50621	0.729862	AT1G05570	0.00207816	0.109278	2.49081	AT2G03730	0.00905371	0.106837	2.38726	AT3G04550	0.032067	0.0648524	2.79516	AT4G03210	0.0442387	0.134806	3.47052	AT5G03390	0.0608227	0.79178	1.73739
AT1G55640	0.00561165	2.8338	0.730649	AT1G05590	0.00469095	0.325259	1.84375	AT2G03850	0.00671835	0.352141	2.18579	AT3G04870	0.00236172	0.338968	2.82834	AT4G03230	0.038325	0.214529	1.24441	AT5G03510	0.00460271	0.330537	1.43102
AT5G41250	0.00494576	0.793634	0.730683	AT1G05610	0.00585794	0.314985	1.06169	AT2G03880	0.0265029	0.284436	1.10255	AT3G04980	0.00235365	0.482516	1.70604	AT4G03510	0.0641618	0.0275424	2.57873	AT5G03620	0.00168768	0.347737	1.60403
AT5G55350	0.00694785	0.193207	0.731044	AT1G05630	0.00302518	0.13142	1.97399	AT2G04040	0.0107328	0.0885889	1.46252	AT3G05060	0.00511374	0.16218	2.75541	AT4G03520	0.00627373	0.401225	3.59401	AT5G03690	0.0433252	0.109886	2.35899
AT2G26950	0.00664509	1.79925	0.731572	AT1G05680	0.00833822	0.84632	2.16853	AT2G04230	0.00313754	0.935033	2.07439	AT3G05150	0.01023	0.0962445	1.82551	AT4G03610	0.00916207	0.476584	1.52235	AT5G03760	0.00766497	0.108307	2.6098
AT5G28210	0.00510798	0.396811	0.731854	AT1G05740	0.0098306	0.614712	1.12132	AT2G04280	0.00266012	0.283366	2.93584	AT3G05290	0.0268697	0.0504754	2.30186	AT4G04020	0.0112473	0.12992	3.30866	AT5G03800	0.00486993	0.496972	1.72405
AT2G42090	0.0377619	0.224127	0.731902	AT1G05800	0.010292	0.572948	0.602326	AT2G04400	0.0283639	0.484507	2.9127	AT3G05310	0.00604741	0.918815	0.873791	AT4G04220	0.00118287	4.28103	1.5276	AT5G03870	0.0121031	0.183457	1.62696
AT2G24000	0.00885798	0.972039	0.733881	AT1G05805	0.00361992	0.341756	2.34141	AT2G04430	0.0407912	0.298744	1.60818	AT3G05350	0.00797478	0.0773052	2.54763	AT4G04370	0.0195991	0.306961	0.986302	AT5G04060	0.0361022	0.248862	1.88049
AT3G51360	0.00537401	0.170794	0.734496	AT1G06000	0.0085333	0.123291	2.90361	AT2G04540	0.0289162	0.236158	1.97823	AT3G05400	0.00579284	0.332605	2.21224	AT4G04460	0.0135068	0.0644091	3.10839	AT5G04070	0.0412869	0.410445	1.57453
AT3G51190	0.00473527	0.372203	0.737814	AT1G06160	0.00492189	0.385234	1.54008	AT2G04750	0.0164788	0.207787	0.86066	AT3G05610	0.0153683	0.0880123	2.61661	AT4G04490	0.0284376	0.245557	1.74813	AT5G04140	0.0112648	0.0688644	3.53667
AT3G45220	0.0136465	0.416553	0.737977	AT1G06200	0.00658878	0.326547	2.95377	AT2G04850	0.0208949	0.220139	1.9188	AT3G05630	0.00125306	0.341258	1.43285	AT4G04500	0.0603852	0.149036	1.88213	AT5G04330	0.0329202	0.20026	1.34221
AT1G53360	0.00423823	1.49529	0.738405	AT1G06250	0.00310456	0.340687	1.29419	AT2G04860	0.00696094	0.262632	0.870679	AT3G05640	0.00722693	0.348367	1.99826	AT4G04510	0.00206406	0.664827	1.00782	AT5G04340	0.0315327	0.184057	2.44153
AT2G21680	0.00634833	0.325109	0.741488	AT1G06310	0.00200125	1.64279	0.857616	AT2G04920	0.00828916	0.272924	1.05357	AT3G05820	0.00797334	0.170549	1.813	AT4G04540	0.00215808	0.613161	2.30317	AT5G04370	0.0027973	1.61825	1.57898
AT5G38100	0.0508205	0.30931	0.745542	AT1G06390	0.0133176	0.0818649	2.49946	AT2G05630	0.00810911	0.672927	2.63739	AT3G05910	0.0202238	0.104947	2.82686	AT4G04770	0.0538175	0.0285521	3.19477	AT5G04390	0.00646393	1.00219	1.32854
AT1G66220	0.00567609	0.510744	0.746731	AT1G06520	0.00221623	0.693253	2.18585	AT2G05790	0.00846813	0.111523	3.27692	AT3G05920	0.0108964	0.329175	1.67917	AT4G04790	0.0334291	0.385158	1.54388	AT5G04410	0.00254659	0.300449	2.90251
AT4G30030	0.0322153	0.253201	0.746834	AT1G06580	0.0121906	0.422443	1.61908	AT2G05810	0.00413616	0.385695	1.67423	AT3G05970	0.00994402	0.189207	3.00286	AT4G04960	0.0561419	0.224226	2.20471	AT5G04480	0.0186848	0.0940229	2.18218
AT3G20030	0.00638368	1.77127	0.747658	AT1G06620	0.0191147	0.507484	1.75369	AT2G05920	0.0131186	0.241565	3.25302	AT3G06010	0.00643083	0.246619	2.13457	AT4G04970	0.0522588	0.0434503	2.23059	AT5G04530	0.0302436	0.0628518	2.39043
AT1G10110	0.00406618	0.657644	0.748933	AT1G06770	0.00650348	0.646781	2.10069	AT2G06005	0.0147506	0.0857757	1.76415	AT3G06020	0.0133506	0.671661	1.54385	AT4G05020	0.0076857	0.0888767	2.5682	AT5G04660	0.0025712	0.33945	1.82336
AT5G25380	0.00533005	1.2106	0.75368	AT1G06840	0.00422992	0.440866	1.90723	AT2G07020	0.00375831	0.512261	0.853293	AT3G06080	0.021701	0.0854921	2.33428	AT4G05090	0.0430581	0.185917	2.0776	AT5G04710	0.0317442	0.0529497	2.54069
AT1G53940	0.0141306	0.208731	0.754657	AT1G06870	0.0143296	0.774273	2.93345	AT2G07040	0.0212033	0.369449	2.57897	AT3G06830	0.00228824	0.690974	2.17725	AT4G05100	0.00440501	0.613565	1.3309	AT5G04720	0.00163549	0.672142	2.72886
AT2G31910	0.00694551	0.162583	0.759093	AT1G06900	0.00276714	0.462155	2.49595	AT2G07050	0.00180883	0.320911	2.93714	AT3G07010	0.00325478	0.327051	2.67552	AT4G05160	0.0125775	0.129344	2.8376	AT5G04730	0.00372403	1.71103	0.775583
AT3G43930	0.0581953	0.36945	0.760735	AT1G06970	0.0163444	0.0634456	1.47496	AT2G07680	0.0219994	0.348225	1.60498	AT3G07320	0.0351884	0.157253	2.53188	AT4G05190	0.00535462	0.103347	2.22744	AT5G04930	0.00116816	0.327172	2.39757
AT4G24860	0.00124338	0.314136	0.762363	AT1G06990	0.00743532	0.166262	1.36909	AT2G12480	0.00341511	0.849968	1.97127	AT3G07340	0.0169137	0.352992	2.17928	AT4G05410	0.00593308	0.143723	2.10629	AT5G04970	0.0038683	0.95728	1.03759
AT1G43000	0.00680233	0.294288	0.76606	AT1G07040	0.00352341	0.342835	2.91338	AT2G13290	0.00399078	0.90607	2.08143	AT3G07350	0.0082925	0.371104	2.00558	AT4G05450	0.0117911	1.19913	2.20799	AT5G05290	0.0158549	0.110071	1.00015
AT2G14960	0.00920823	0.163181	0.769018	AT1G07220	0.00265313	0.990646	2.11875	AT2G13560	0.0641342	0.0108077	2.98771	AT3G07520	0.0125714	0.429266	1.71396	AT4G05460	0.0142049	0.613611	2.37892	AT5G05350	0.050455	0.229384	1.59788
AT1G17150	0.0512373	0.350223	0.770036	AT1G07280	0.0150742	0.265262	2.61395	AT2G13600	0.00238621	0.250884	1.1635	AT3G07630	0.00664834	0.358339	2.38076	AT4G05490	0.0314535	0.710789	0.886511	AT5G05390	0.0216427	0.0755202	1.4861
AT3G17180	0.00278417	0.334617	0.771428	AT1G07330	0.0718448	0.18839	1.64959	AT2G13790	0.049785	0.0443608	2.84152	AT3G07680	0.00649377	0.328712	2.90466	AT4G05520	0.0311017	0.0822777	2.33529	AT5G05410	0.0629245	0.183121	2.80523
AT1G09720	0.00154853	1.51295	0.773316	AT1G07360	0.0070645	0.55888	2.51063	AT2G14060	0.0478258	0.323716	1.20049	AT3G08040	0.006796	0.129803	2.237	AT4G07960	0.00198722	0.632284	2.30179	AT5G05460	0.00551699	1.22923	1.87409
AT1G32320	0.0128375	0.345039	0.774839	AT1G07380	0.00355364	0.1588	1.86844	AT2G14120	0.00848336	0.128698	2.46825	AT3G08930	0.0273023	0.0657427	2.96353	AT4G08040	0.00726529	0.472745	1.48422	AT5G05480	0.00677231	0.757936	2.14318
AT2G39240	0.0194254	0.639741	0.775226	AT1G07510	0.00164632	0.664014	2.57401	AT2G14530	0.0332269	0.252595	2.06318	AT3G08940	0.0635531	0.0797578	3.84312	AT4G08180	0.00172851	0.932848	2.19103	AT5G05520	0.00248942	0.343664	2.3998
AT4G23520	0.0267734	0.178509	0.775229	AT1G07640	0.00390158	0.337569	2.28216	AT2G14540	0.0244434	0.679288	0.677322	AT3G09220	0.00435133	0.185429	2.62315	AT4G08210	0.0111547	0.167665	0.944726	AT5G05700	0.00988715	0.273912	2.36341
AT5G04730	0.00372403	1.71103	0.775583	AT1G07650	0.0026675	0.487575	2.39062	AT2G14690	0.0324328	0.353578	1.0248	AT3G09380	0.0119234	0.65962	0.872005	AT4G08290	0.00345992	0.671422	2.2896	AT5G05710	0.0300557	0.101091	2.1038
AT2G44880	0.00553793	0.277608	0.776985	AT1G07670	0.0130947	0.190258	2.80468	AT2G14760	0.00817219	0.79175	0.660589	AT3G09520	0.026583	0.136272	1.56824	AT4G08310	0.00530871	0.166245	2.6613	AT5G05730	0.0237067	0.0311412	2.65983
AT3G56700	0.015753	0.731042	0.778216	AT1G07705	0.00711905	0.297593	2.05433	AT2G14880	0.0256048	0.128979	3.017	AT3G09530	0.0324925	0.161168	2.39911	AT4G08480	0.00199896	0.826505	1.61895	AT5G05760	0.0100317	1.42468	1.99107
AT2G43580	0.00506144	0.331498	0.780659	AT1G07740	0.00301693	0.317493	1.31632	AT2G14960	0.00920823	0.163181	0.769018	AT3G09570	0.00580797	0.177397	2.86885	AT4G08500	0.00243579	0.873022	2.13238	AT5G05860	0.00583513	0.341267	2.03358
AT1G47990	0.00800892	0.704296	0.78216	AT1G07750	0.00384409	0.322659	2.94333	AT2G15050	0.0106762	0.341976	2.68693	AT3G09660	0.00178047	0.317689	1.31629	AT4G08840	0.0250392	0.527621	0.852343	AT5G05870	0.0146184	0.791065	1.97919
AT4G24650	0.0468116	0.205461	0.782869	AT1G07870	0.00506631	0.487106	2.53278	AT2G15230	0.0646764	0.203593	2.38722	AT3G09760	0.00788814	0.349433	1.89982	AT4G08870	0.00739131	0.178221	3.1215	AT5G05890	0.0640188	0.136604	1.60393
AT1G62170	0.00295389	0.319972	0.784273	AT1G08230	0.0259514	0.241909	1.78066	AT2G15310	0.0575961	0.0369674	1.95868	AT3G09780	0.0242314	0.150318	1.4986	AT4G08920	0.0277287	0.0236524	2.52261	AT5G05900	0.046324	0.725456	0.850939
AT5G37450	0.0237547	0.228615	0.785893	AT1G08260	0.00305207	0.0633873	1.71003	AT2G15480	0.0306736	0.259068	2.08179	AT3G09800	0.00727557	0.691767	2.77362	AT4G08940	0.021289	0.15972	1.76416	AT5G05980	0.00471683	0.164738	2.39729
AT3G14225	0.00348733	0.340192	0.786755	AT1G08310	0.00429836	0.323156	1.46299	AT2G15490	0.0526133	0.138214	1.84528	AT3G09820	0.0037779	0.691886	3.21984	AT4G08950	0.0210713	0.067741	3.3353	AT5G06050	0.00207096	0.309195	2.24251
AT3G30210	0.0111879	0.276649	0.787108	AT1G08650	0.0662194	0.0702822	2.0437	AT2G15630	0.00561867	0.46812	1.31237	AT3G09830	0.00334411	0.345052	2.3907	AT4G08990	0.00371928	0.433269	1.33156	AT5G06080	0.00810927	0.303472	1.00458
AT1G29770	0.0303447	0.391579	0.787549	AT1G08660	0.0116023	0.241207	2.43936	AT2G15695	0.00329317	0.636404	2.69796	AT3G09920	0.00340657	0.15818	2.16524	AT4G09020	0.0200945	0.287756	2.46322	AT5G06330	0.0172932	0.53956	1.79352
AT3G59260	0.00988588	0.332791	0.788347	AT1G08860	0.00449504	0.170484	1.44291	AT2G16120	0.0279914	0.0652813	1.28218	AT3G10120	0.0420176	0.430589	1.68408	AT4G09900	0.039757	0.160242	2.08929	AT5G06600	0.00261251	0.148342	2.75472
AT2G16230	0.00455633	0.617436	0.788887	AT1G08900	0.0416892	0.11042	2.50666	AT2G16230	0.00455633	0.617436	0.788887	AT3G10230	0.00554527	0.316552	2.7273	AT4G10060	0.00289589	0.166561	2.93638	AT5G06790	0.0625852	0.444608	1.30897
AT2G46050	0.00481517	0.307243	0.793286	AT1G08990	0.00477521	0.16398	1.48726	AT2G16250	0.00609829	0.314814	1.79275	AT3G10320	0.00274134	0.654226	1.95984	AT4G10120	0.0233061	0.189072	2.83311	AT5G06870	0.00402968	0.335119	2.88029
AT1G68460	0.00359561	1.05587	0.795313	AT1G09170	0.0122458	0.207001	1.30694	AT2G16370	0.0149123	0.165468	2.45436	AT3G10740	0.00209767	0.306427	3.14757	AT4G10140	0.046121	0.0554044	2.41938	AT5G06940	0.00152435	0.670111	1.42152
AT1G29780	0.0438891	0.0598675	0.797009	AT1G09550	0.0227114	0.103846	1.87261	AT2G16400	0.00932652	0.671739	2.31549	AT3G10800	0.00209655	0.308401	2.44243	AT4G10350	0.0283372	0.192949	0.802225	AT5G07070	0.0331496	0.0284868	1.58948
AT3G56520	0.0098974	0.719664	0.798392	AT1G09560	0.0498625	0.0820708	2.97432	AT2G16430	0.0209301	0.388556	2.83212	AT3G10850	0.00532624	0.321089	3.02559	AT4G10360	0.025079	0.269575	2.3231	AT5G07080	0.0311771	0.420747	1.84039
AT1G69860	0.0153006	0.436783	0.79893	AT1G09720	0.00154853	1.51295	0.773316	AT2G16500	0.0476717	0.0959923	2.9866	AT3G10890	0.00330618	1.29257	1.20078	AT4G10440	0.0325433	0.125826	1.76521	AT5G07100	0.0599971	0.4727	1.89877
AT4G10350	0.0283372	0.192949	0.802225	AT1G09790	0.0182022	0.0534927	1.83694	AT2G16530	0.0389812	0.109671	1.51942	AT3G10950	0.0308501	0.310945	1.34725	AT4G10490	0.0314833	0.244699	1.39315	AT5G07130	0.0136137	0.116515	1.66408
AT5G07450	0.0158049	0.366404	0.803117	AT1G09795	0.00304371	0.361425	2.80308	AT2G16660	0.0269399	0.0313687	3.0132	AT3G11020	0.00495571	1.54557	1.75924	AT4G10500	0.00433222	0.851391	2.09855	AT5G07180	0.0192128	0.198148	1.80275
AT3G54060	0.00307524	0.93788	0.803324	AT1G09820	0.074589	0.0969403	1.82481	AT2G16780	0.00653161	0.327113	2.14278	AT3G11040	0.0619059	0.218408	1.73683	AT4G10510	0.0321218	0.0368791	1.14358	AT5G07280	0.00106848	0.35469	2.19733
AT2G31480	0.0447841	0.288759	0.806406	AT1G09850	0.00325793	0.612627	2.66196	AT2G16800	0.0130502	0.285927	2.59724	AT3G11050	0.0402991	0.123403	3.03347	AT4G10540	0.0233842	0.250555	0.81841	AT5G07290	0.0113249	0.126483	2.55039
AT1G29110	0.0040932	0.323053	0.80686	AT1G09900	0.074563	0.126959	2.3587	AT2G16890	0.0523192	0.0909243	2.469	AT3G11210	0.0164072	0.104647	2.30634	AT4G10640	0.0495104	0.152355	1.24846	AT5G07350	0.00457895	0.723991	2.72575
AT5G26250	0.0446359	0.085103	0.807077	AT1G09910	0.00588876	1.12942	2.23755	AT2G16900	0.0430157	0.892367	2.32721	AT3G11230	0.00964609	0.545427	2.65504	AT4G10770	0.0303056	0.0398892	2.38355	AT5G07370	0.00467876	0.332479	2.77648
AT2G23250	0.00286329	1.08934	0.807974	AT1G09930	0.0199732	0.0609868	1.16947	AT2G16990	0.00282679	0.698994	2.37833	AT3G11240	0.0523519	0.370122	1.65015	AT4G10850	0.0145278	0.121871	2.02868	AT5G07390	0.0268457	0.0555292	0.971317
AT3G26040	0.0104552	0.510634	0.811738	AT1G09940	0.00251186	0.33442	2.40779	AT2G17000	0.0322378	0.218344	1.10869	AT3G11330	0.00915734	0.518343	2.37028	AT4G10970	0.0255053	0.636207	2.85862	AT5G07450	0.0158049	0.366404	0.803117
AT1G63030	0.0289607	0.086112	0.811845	AT1G09970	0.0761565	0.083406	3.01421	AT2G17020	0.0661657	0.100262	1.93278	AT3G11340	0.0110589	0.464662	2.21309	AT4G11110	0.00437065	0.189241	2.19165	AT5G07470	0.00647928	0.3428	2.93293
AT5G41490	0.00748675	2.42477	0.814811	AT1G09980	0.00180941	0.597104	2.73953	AT2G17040	0.0604101	0.235977	2.54942	AT3G11410	0.0601832	0.0739158	3.0129	AT4G11130	0.00216144	0.561917	1.79369	AT5G07660	0.00120176	1.06729	1.65837
AT1G74820	0.00525835	0.388513	0.815546	AT1G10050	0.0118805	0.324776	1.85126	AT2G17090	0.0692193	0.1233	1.10204	AT3G11430	0.00471932	0.197266	2.43561	AT4G11180	0.00709286	0.341711	2.22894	AT5G07690	0.00847217	0.306981	2.2182
AT3G59790	0.0068747	0.164174	0.815858	AT1G10060	0.0294854	0.202783	2.3133	AT2G17130	0.00774108	0.307603	2.68571	AT3G11460	0.00436338	0.325603	1.31884	AT4G11350	0.00541015	0.160836	1.58711	AT5G07710	0.0189732	0.463284	1.90013
AT4G10540	0.0233842	0.250555	0.81841	AT1G10090	0.00349554	0.167117	1.9914	AT2G17150	0.00153508	0.628377	1.85805	AT3G11830	0.00241986	0.328908	2.88695	AT4G11460	0.0758196	0.265405	1.44142	AT5G07720	0.00631513	0.301219	1.2219
AT5G39430	0.0145883	0.555778	0.818544	AT1G10110	0.00406618	0.657644	0.748933	AT2G17180	0.0501721	0.166665	1.0538	AT3G11840	0.00270162	0.356453	1.94049	AT4G11470	0.034064	0.21883	0.869462	AT5G07940	0.000993214	0.564205	2.43051
AT2G30300	0.00247019	0.740647	0.823843	AT1G10130	0.00271039	0.327492	2.22564	AT2G17200	0.00267321	0.585938	2.85619	AT3G12400	0.00650247	0.173901	2.60381	AT4G11480	0.0511473	0.0844304	1.08154	AT5G08000	0.0198748	0.235498	2.92003
AT3G26010	0.0043394	1.37343	0.825251	AT1G10150	0.0242646	0.0871351	2.70618	AT2G17210	0.00404833	0.299731	0.721035	AT3G12550	0.00230951	0.585517	1.99008	AT4G11740	0.00501369	0.154492	2.44375	AT5G08010	0.0151613	0.976779	2.07012
AT1G05370	0.00586436	0.18782	0.825573	AT1G10290	0.0145126	0.0657511	2.39617	AT2G17230	0.0321346	0.233846	2.72762	AT3G12570	0.00274608	0.661758	2.62196	AT4G11750	0.0111867	0.708601	1.05264	AT5G08020	0.00489239	0.438068	1.87305
AT4G29580	0.00290849	1.74291	0.826808	AT1G10300	0.055616	0.14395	1.20841	AT2G17260	0.0595247	0.151534	1.37365	AT3G12720	0.0100471	0.138285	1.17695	AT4G11800	0.0454988	0.129447	2.25035	AT5G08490	0.00190576	0.519458	0.917227
AT1G51960	0.0359694	0.458917	0.829875	AT1G10350	0.0347441	0.110764	2.43566	AT2G17270	0.0664148	0.0199932	1.69717	AT3G12750	0.0115708	0.107621	2.00188	AT4G11880	0.0201307	0.194669	1.65741	AT5G08520	0.0136203	0.109899	2.51709
AT3G14820	0.00870745	0.139878	0.830782	AT1G10490	0.00269574	0.317166	2.14769	AT2G17280	0.0604853	0.241043	2.433	AT3G12800	0.0185196	0.160305	2.84245	AT4G11890	0.0436839	0.251751	2.04955	AT5G08560	0.00237555	0.62647	2.86918
AT1G45100	0.01286	0.388	0.831824	AT1G10540	0.00242457	0.686044	2.26425	AT2G17340	0.00375363	0.319759	2.98161	AT3G13420	0.0571869	0.511668	1.58281	AT4G11920	0.0106283	0.0900655	1.62003	AT5G09360	0.00754308	0.508483	0.907213
AT5G15250	0.00359087	0.177618	0.832076	AT1G10550	0.0194643	0.153959	1.84179	AT2G17370	0.00743861	0.105024	2.28281	AT3G13750	0.0467664	0.0462566	3.32545	AT4G11940	0.00533141	0.623036	0.682625	AT5G09470	0.00356043	0.385434	0.962469
AT4G32950	0.0335743	0.127494	0.832986	AT1G10570	0.00246559	0.310554	2.20926	AT2G17440	0.00361972	0.369738	2.25225	AT3G13770	0.00500546	0.810474	1.27733	AT4G11950	0.0263381	0.254734	1.07082	AT5G09590	0.00380484	0.17312	2.983
AT1G14550	0.00404922	0.345543	0.833741	AT1G10750	0.012007	0.0782451	1.45079	AT2G17480	0.060959	0.0771723	2.5418	AT3G13772	0.0200965	0.0327859	2.85281	AT4G11960	0.047071	0.0287044	2.63453	AT5G09690	0.0309679	0.235554	1.80856
AT3G03410	0.0527727	0.243222	0.835396	AT1G10900	0.00193069	0.297225	2.19187	AT2G17500	0.00310084	0.373181	2.90453	AT3G13800	0.0183269	0.0677128	2.04421	AT4G12000	0.0187276	0.305967	2.19874	AT5G09930	0.0020801	0.619853	1.19584
AT2G18010	0.0123835	0.318148	0.836593	AT1G11060	0.00144687	0.329507	1.84962	AT2G17540	0.019242	0.98305	1.90006	AT3G13870	0.00341044	0.161324	2.79586	AT4G12010	0.0611169	0.377754	1.84604	AT5G09950	0.00502787	0.546981	0.873903
AT3G45440	0.0282273	0.390071	0.837375	AT1G11100	0.00233499	0.581418	1.22162	AT2G17560	0.0409576	0.0851574	2.8986	AT3G14050	0.0019702	0.627717	2.78809	AT4G12080	0.0066812	0.390847	2.4209	AT5G09970	0.00680633	0.252562	1.57938
AT5G52620	0.0051751	0.299385	0.83784	AT1G11170	0.00350975	0.277257	2.66975	AT2G17570	0.0444859	0.336712	1.88096	AT3G14067	0.00301927	0.198743	2.72808	AT4G12120	0.0021555	0.30509	1.92167	AT5G10020	0.0270995	0.141511	2.08479
AT4G01890	0.02274	0.622963	0.838552	AT1G11190	0.00466573	0.306518	2.4642	AT2G17630	0.022098	0.137548	2.25515	AT3G14070	0.00398017	0.352955	1.74886	AT4G12300	0.00491538	0.357479	1.95229	AT5G10120	0.00598705	0.155094	1.3863
AT3G46760	0.0474751	0.0281511	0.840557	AT1G11200	0.0130373	0.235563	2.28295	AT2G17650	0.0206776	0.248576	1.84739	AT3G14205	0.00347451	0.155878	2.62314	AT4G12360	0.025313	0.629742	0.639914	AT5G10130	0.00728047	0.388761	1.63807
AT5G56700	0.00872401	0.163379	0.841109	AT1G11270	0.00275224	1.38762	1.68436	AT2G17680	0.0211447	0.374314	0.871901	AT3G14210	0.0405664	0.545386	3.51588	AT4G12390	0.0241986	0.092097	2.32669	AT5G10170	0.0101267	0.174711	2.37882
AT3G61720	0.00325356	0.17382	0.842815	AT1G11420	0.00234001	0.308957	1.62238	AT2G17700	0.0644364	0.0245698	2.0893	AT3G14225	0.00348733	0.340192	0.786755	AT4G12410	0.0469113	0.0592142	2.0674	AT5G10180	0.0254828	0.137653	2.53549
AT3G50720	0.00738973	0.157673	0.845844	AT1G11580	0.00232957	0.692535	2.84622	AT2G17750	0.00850058	0.12376	0.846548	AT3G14270	0.00460815	0.106771	2.61277	AT4G12420	0.0533734	0.0416312	3.38366	AT5G10190	0.0273946	0.144071	1.96199
AT5G22900	0.00327119	0.166938	0.846043	AT1G11660	0.00364316	0.316	2.51646	AT2G17790	0.00496087	0.114968	2.47923	AT3G14310	0.0169717	0.190821	3.27377	AT4G12460	0.0198897	0.311642	2.12404	AT5G10470	0.002426	0.413001	2.59882
AT2G17750	0.00850058	0.12376	0.846548	AT1G11770	0.00244125	1.02786	2.28217	AT2G17860	0.00453947	1.23346	0.654195	AT3G14360	0.00259865	0.329507	2.42068	AT4G12600	0.00811941	0.873665	3.24621	AT5G10500	0.00401765	0.555559	1.67131
AT5G52460	0.00353471	0.688266	0.846711	AT1G12130	0.00269792	1.79051	1.11592	AT2G17870	0.0104864	0.15525	3.05741	AT3G14380	0.00639968	0.832117	2.20097	AT4G12620	0.00594251	0.174315	1.72764	AT5G10560	0.00343664	0.324871	2.61432
AT4G38870	0.0065492	0.158799	0.84697	AT1G12160	0.0383091	0.124109	1.87729	AT2G17930	0.00191623	0.17476	2.60308	AT3G14390	0.00281594	0.324178	3.17194	AT4G12650	0.0199788	0.0346469	3.09548	AT5G10580	0.00535947	0.339249	2.36865
AT4G26280	0.0173144	0.174469	0.848369	AT1G12190	0.0175413	0.063802	0.863709	AT2G17970	0.00293444	0.289097	1.44472	AT3G14450	0.074449	0.0507744	1.72735	AT4G12700	0.00508806	0.918116	2.12318	AT5G10620	0.0411673	0.170681	1.80485
AT4G01110	0.0144216	0.121216	0.850116	AT1G12210	0.00387803	0.635876	1.08628	AT2G18010	0.0123835	0.318148	0.836593	AT3G14570	0.00185983	0.37422	2.02622	AT4G13000	0.0567383	0.129919	1.18231	AT5G10770	0.00762843	0.127774	2.68594
AT5G05900	0.046324	0.725456	0.850939	AT1G12240	0.0459609	0.10067	3.09643	AT2G18080	0.0126862	0.34422	1.59981	AT3G14610	0.00261192	0.665343	1.81746	AT4G13010	0.00360287	0.392021	3.13275	AT5G10820	0.00242689	0.376129	1.97106
AT1G14520	0.00936254	0.150156	0.851289	AT1G12460	0.00312347	0.159784	1.7834	AT2G18100	0.0373849	0.432548	1.73865	AT3G14720	0.00241496	0.300409	2.55089	AT4G13060	0.00487988	0.513648	1.11568	AT5G10960	0.0103283	0.152437	3.49811
AT4G08840	0.0250392	0.527621	0.852343	AT1G12550	0.027819	0.241003	1.98133	AT2G18170	0.0538636	0.0223259	2.50508	AT3G14730	0.00214612	0.312365	1.2228	AT4G13090	0.0439294	0.24218	0.879163	AT5G11210	0.00161802	0.330922	0.960847
AT2G07020	0.00375831	0.512261	0.853293	AT1G12560	0.0211942	0.159278	1.483	AT2G18180	0.0192305	0.208434	2.18062	AT3G14820	0.00870745	0.139878	0.830782	AT4G13100	0.0554449	0.645935	2.09445	AT5G11220	0.00551817	0.296035	0.944471
AT4G33870	0.0187282	0.457141	0.856595	AT1G12570	0.012118	0.203861	2.27066	AT2G18210	0.0179551	1.0917	1.98413	AT3G15070	0.00306482	0.866969	2.20207	AT4G13180	0.0139124	0.12603	2.79971	AT5G11300	0.00608486	0.168187	1.65343
AT1G06310	0.00200125	1.64279	0.857616	AT1G12600	0.00375876	0.341287	1.90192	AT2G18260	0.00484656	0.584152	1.46581	AT3G15210	0.00598937	0.335527	2.75432	AT4G13210	0.0122307	0.333267	1.9759	AT5G11380	0.00193133	0.327523	1.88325
AT5G11400	0.0560275	0.238634	0.858102	AT1G12610	0.0744464	0.0572852	1.76585	AT2G18280	0.0595422	0.0994157	2.90943	AT3G15220	0.0020877	0.301318	2.01539	AT4G13260	0.00309473	0.702694	1.54638	AT5G11400	0.0560275	0.238634	0.858102
AT1G18510	0.0119056	0.15445	0.858513	AT1G12660	0.0145155	0.609085	1.03726	AT2G18330	0.00211915	0.328892	2.34938	AT3G15240	0.00383888	0.316065	1.34715	AT4G13290	0.0412158	0.310927	2.04076	AT5G11850	0.0110136	0.17395	2.05476
AT2G04750	0.0164788	0.207787	0.86066	AT1G12710	0.0098591	0.609096	2.02761	AT2G18350	0.00588102	0.276653	1.77793	AT3G15370	0.00490397	0.370315	0.94882	AT4G13360	0.0221017	0.368645	2.62598	AT5G11920	0.00253621	0.314359	1.75942
AT4G15360	0.0440257	0.437918	0.861947	AT1G12730	0.00527004	0.182394	1.64236	AT2G18750	0.0214743	0.346263	2.29142	AT3G15430	0.0055437	0.32784	2.47115	AT4G13410	0.0239863	0.33592	1.41427	AT5G11940	0.00328006	0.18211	0.611048
AT1G12190	0.0175413	0.063802	0.863709	AT1G12740	0.0450402	0.0191832	1.43513	AT2G19130	0.0201463	0.180622	2.39057	AT3G15510	0.0518747	0.0464448	2.30598	AT4G13460	0.0172484	0.302504	2.32099	AT5G12000	0.0376591	0.0324226	2.35709
AT5G40560	0.0324263	0.540328	0.8645	AT1G12750	0.0176853	0.410946	2.41065	AT2G19170	0.0016536	0.328857	2.14022	AT3G15570	0.00292931	0.674275	2.12043	AT4G13580	0.0106699	0.34594	2.10879	AT5G12080	0.001765	0.693758	2.221
AT4G28130	0.021405	0.222401	0.866187	AT1G13140	0.00249814	0.333479	2.06543	AT2G19390	0.00627309	0.119407	1.81292	AT3G15720	0.0310458	0.898407	1.56619	AT4G13650	0.00148309	0.536043	1.07142	AT5G12150	0.00681754	0.0775948	2.86191
AT3G52310	0.0103393	0.109512	0.867197	AT1G13170	0.00168177	0.621202	2.07923	AT2G19410	0.0332716	0.122362	0.667056	AT3G15740	0.0121501	0.658308	1.04998	AT4G13660	0.0467407	0.142904	2.43724	AT5G12170	0.0681819	0.516903	2.45508
AT4G11470	0.034064	0.21883	0.869462	AT1G13280	0.0104111	0.169136	2.86606	AT2G19580	0.0643121	0.0261023	2.3209	AT3G15890	0.00812357	0.295176	1.70884	AT4G13700	0.0698137	0.169852	0.711239	AT5G12350	0.00269216	0.149772	1.88054
AT1G63580	0.00993754	0.16345	0.870318	AT1G13410	0.023552	0.803688	1.4062	AT2G19600	0.0214229	0.0762755	2.14839	AT3G15940	0.0379397	0.102472	2.19186	AT4G13710	0.00288652	0.326143	1.86719	AT5G12850	0.00199184	0.622199	2.3736
AT1G75620	0.00236951	0.346643	0.870322	AT1G13420	0.0680244	0.211981	2.01752	AT2G20000	0.0019057	0.307616	2.1383	AT3G16320	0.00509279	0.447725	1.38006	AT4G13840	0.00304029	0.344899	2.68424	AT5G12940	0.00683016	0.358229	2.09382
AT2G04860	0.00696094	0.262632	0.870679	AT1G13460	0.0260994	0.0957757	2.09029	AT2G20010	0.00124005	1.57679	2.31339	AT3G16340	0.000921663	0.343181	2.30927	AT4G13950	0.0247929	0.1574	2.28114	AT5G12970	0.00170424	0.683101	1.80942
AT5G58820	0.00355263	0.18231	0.87185	AT1G13470	0.00733826	0.633853	2.12826	AT2G20240	0.00183256	2.40572	1.79986	AT3G16450	0.0564507	0.210651	3.13624	AT4G13990	0.0637914	0.0247641	1.69742	AT5G13000	0.0432006	0.739435	3.15859
AT2G17680	0.0211447	0.374314	0.871901	AT1G13540	0.00362525	0.318628	1.22375	AT2G20260	0.00734267	0.457821	3.32275	AT3G16480	0.0084018	0.209453	2.65911	AT4G14000	0.0127404	0.875898	2.45742	AT5G13150	0.0104241	0.39278	1.70867
AT3G09380	0.0119234	0.65962	0.872005	AT1G13750	0.00663087	0.109005	2.13487	AT2G20340	0.023819	0.111851	2.20473	AT3G16530	0.0304788	0.104944	3.01053	AT4G14070	0.0312767	0.201935	2.42663	AT5G13270	0.00199069	0.573572	1.29722
AT3G05310	0.00604741	0.918815	0.873791	AT1G13800	0.00344152	0.281404	1.16693	AT2G20380	0.00390156	1.30714	1.02908	AT3G16550	0.00405662	1.23879	1.52158	AT4G14080	0.0736502	0.0506385	2.18793	AT5G13300	0.00178578	0.583625	2.31715
AT5G09950	0.00502787	0.546981	0.873903	AT1G13880	0.00363854	0.552377	2.34101	AT2G20440	0.00329995	0.312239	1.93749	AT3G16580	0.0225839	0.253786	1.04981	AT4G14090	0.00272259	0.367594	2.047	AT5G13320	0.0023015	0.337038	1.96186
AT3G61810	0.00666581	0.182292	0.878555	AT1G13900	0.00462397	0.141044	2.55652	AT2G20470	0.00486423	0.158914	1.7321	AT3G16610	0.00779527	0.326391	1.06738	AT4G14100	0.0651638	0.126399	2.21991	AT5G13360	0.00526565	0.527071	2.51314
AT2G01920	0.00431587	0.991083	0.878603	AT1G13910	0.00391091	0.348847	1.67192	AT2G20510	0.00285315	0.659332	0.880606	AT3G16700	0.0317344	0.0617572	1.62389	AT4G14150	0.00364047	0.270398	1.82986	AT5G13550	0.0035235	0.191074	2.43781
AT3G51570	0.000896395	2.19638	0.878895	AT1G13940	0.00360931	0.564026	2.00833	AT2G20570	0.00603535	0.357901	2.5868	AT3G16710	0.0372137	0.136032	1.3338	AT4G14210	0.00240219	0.32515	2.92657	AT5G13560	0.0019866	0.328535	2.48726
AT4G13090	0.0439294	0.24218	0.879163	AT1G13980	0.0143487	0.0634588	2.67316	AT2G20610	0.0115492	0.512384	2.90954	AT3G16780	0.00779175	0.517204	3.06331	AT4G14350	0.0354408	0.0207058	2.30004	AT5G13620	0.00450367	0.32676	0.913019
AT1G16980	0.00188924	0.548049	0.87949	AT1G14200	0.0446008	0.283934	2.48281	AT2G20680	0.055247	0.0398615	1.98821	AT3G16950	0.00224566	0.313095	2.79602	AT4G14410	0.0497567	0.0978337	2.76381	AT5G13710	0.00796435	0.166341	3.08531
AT2G20510	0.00285315	0.659332	0.880606	AT1G14390	0.00679816	0.178457	0.989365	AT2G20710	0.0264286	0.202891	1.38861	AT3G16960	0.0157539	0.244993	1.09175	AT4G14500	0.00620981	0.165177	2.78832	AT5G13820	0.00202927	1.03797	2.015
AT3G29635	0.0205202	0.300556	0.88136	AT1G14460	0.00695677	0.109575	2.00578	AT2G20850	0.00338495	0.341259	1.83383	AT3G17180	0.00278417	0.334617	0.771428	AT4G14510	0.00163951	1.15759	1.92246	AT5G13880	0.00768713	0.60246	1.34924
AT4G19820	0.0518962	0.815442	0.882691	AT1G14520	0.00936254	0.150156	0.851289	AT2G20880	0.0383344	0.212912	1.50187	AT3G17280	0.00739936	0.458618	1.1765	AT4G14580	0.0212749	0.149694	2.06598	AT5G13980	0.00132926	0.324496	2.86144
AT3G62380	0.0112406	0.44877	0.883176	AT1G14530	0.00415347	0.378021	2.32497	AT2G21050	0.0375782	0.0243461	2.23778	AT3G17350	0.0135107	0.222512	1.97853	AT4G14730	0.00527454	2.2279	1.18242	AT5G13990	0.00208712	0.29863	2.02818
AT1G65850	0.00377875	3.96855	0.884587	AT1G14540	0.00418873	0.338709	1.21681	AT2G21300	0.00154154	0.335081	2.02028	AT3G17365	0.00546971	0.282643	2.22209	AT4G14770	0.00212094	0.608957	2.33195	AT5G14020	0.00327702	0.681376	1.04872
AT5G46830	0.0232732	0.31438	0.885173	AT1G14550	0.00404922	0.345543	0.833741	AT2G21340	0.0185152	0.234712	2.35651	AT3G17380	0.00476509	0.29322	1.5814	AT4G14780	0.00814854	0.145328	2.04128	AT5G14130	0.00372791	0.745433	1.82084
AT4G05490	0.0314535	0.710789	0.886511	AT1G14580	0.00283952	0.336204	1.91158	AT2G21520	0.00449017	0.460799	2.75262	AT3G17520	0.0256715	0.42702	3.07003	AT4G14820	0.00397355	0.303219	0.982211	AT5G14180	0.00309368	0.347829	2.02007
AT3G22350	0.0669641	0.415301	0.886711	AT1G14610	0.00493813	0.161397	2.97407	AT2G21550	0.00584593	0.151137	1.03805	AT3G17700	0.00375921	0.151332	2.1004	AT4G14850	0.00201788	0.318713	1.42344	AT5G14210	0.0306815	0.0966166	2.42445
AT4G21440	0.00817994	0.304575	0.887154	AT1G14680	0.0195855	0.387041	1.32586	AT2G21630	0.0639408	0.13674	1.8032	AT3G17920	0.00143838	0.297952	2.21341	AT4G14930	0.0130448	0.323455	2.69777	AT5G14270	0.00744125	0.264571	2.28395
AT5G66660	0.00902265	1.03836	0.887787	AT1G14690	0.046935	0.273913	1.21514	AT2G21640	0.0126123	0.687779	1.84416	AT3G17940	0.0275876	0.200443	2.88829	AT4G14940	0.0481916	0.190587	1.41343	AT5G14400	0.0354384	0.210223	0.893326
AT3G47740	0.0105486	0.178448	0.888437	AT1G14970	0.00213471	1.15701	1.69164	AT2G21680	0.00634833	0.325109	0.741488	AT3G18070	0.0235992	0.966536	1.1712	AT4G14990	0.0502848	0.0895678	2.47505	AT5G14430	0.00215976	0.337582	2.75738
AT1G65570	0.0129898	0.175261	0.888459	AT1G15010	0.0091994	0.344304	2.25235	AT2G21770	0.0078408	0.255975	1.63638	AT3G18080	0.0349465	0.138648	3.31219	AT4G15250	0.0388799	0.199486	1.0386	AT5G14500	0.00460195	0.31075	2.20037
AT5G44330	0.00632127	0.290877	0.892933	AT1G15020	0.00265016	0.626508	1.68935	AT2G21850	0.00367286	0.150076	1.19602	AT3G18180	0.0212699	0.241026	1.15624	AT4G15350	0.0273725	0.131266	0.983985	AT5G14510	0.00380987	0.365978	1.60478
AT5G14400	0.0354384	0.210223	0.893326	AT1G15080	0.0719549	0.109802	1.53135	AT2G21910	0.0430906	0.203651	1.03582	AT3G18220	0.00876548	0.329213	2.12599	AT4G15360	0.0440257	0.437918	0.861947	AT5G14650	0.00632474	0.160276	1.22757
AT2G34210	0.00146816	0.298156	0.894558	AT1G15460	0.00182761	0.364653	1.81923	AT2G22040	0.00913773	0.152392	2.54414	AT3G18260	0.00593786	0.333375	1.11313	AT4G15400	0.0322658	0.326929	1.47376	AT5G14700	0.0238381	0.156805	2.23145
AT1G79370	0.00240265	0.341052	0.89523	AT1G15490	0.0018827	0.376323	1.94363	AT2G22125	0.00471447	0.0427676	2.99579	AT3G18350	0.0037025	0.176098	2.1918	AT4G15490	0.002647	0.357146	2.28907	AT5G14860	0.00596417	0.590109	1.44632
AT5G65570	0.00200606	0.873232	0.895724	AT1G15670	0.0104847	0.242232	3.01372	AT2G22270	0.0178762	0.296462	1.72292	AT3G18660	0.00969576	0.198379	2.23821	AT4G15500	0.00618162	0.589635	1.61464	AT5G14870	0.00947161	0.0665685	1.59074
AT1G56040	0.00749049	1.66317	0.896624	AT1G15810	0.00309773	0.346055	2.35392	AT2G22300	0.00492147	0.446407	2.40607	AT3G18750	0.00249093	0.618823	2.45309	AT4G15780	0.0217671	0.0874246	2.54843	AT5G14940	0.0234853	0.0377089	2.1683
AT5G17830	0.00439084	0.350424	0.898935	AT1G15820	0.0045903	0.786326	3.74264	AT2G22330	0.00496254	0.164653	2.50054	AT3G18840	0.0162281	0.111483	1.23727	AT4G15850	0.00480908	0.54412	1.56315	AT5G14960	0.00402304	0.601762	1.39764
AT1G71490	0.0054999	0.243414	0.900955	AT1G15870	0.0227663	0.403563	1.48982	AT2G22620	0.00214654	0.596144	2.14666	AT3G18870	0.038757	0.0423756	1.72806	AT4G15880	0.0210531	0.210949	2.34713	AT5G15010	0.011786	0.123638	1.36467
AT5G63390	0.00237541	0.335554	0.900965	AT1G15880	0.0552982	0.109148	2.7918	AT2G22670	0.01475	0.179339	3.51144	AT3G19040	0.0534557	0.679174	1.23533	AT4G15900	0.0083399	0.219025	2.45958	AT5G15020	0.00113612	1.9162	2.16703
AT2G36750	0.00540977	0.335963	0.90222	AT1G15910	0.0150057	0.0932437	2.52312	AT2G22690	0.00710995	0.163619	2.19379	AT3G19300	0.00199591	0.337037	1.43562	AT4G15920	0.00908126	1.09756	2.68692	AT5G15250	0.00359087	0.177618	0.832076
AT3G50730	0.0130473	0.442848	0.902506	AT1G16280	0.00248101	1.13334	1.93302	AT2G22740	0.00455794	1.41833	2.41431	AT3G19330	0.0300311	0.0764564	1.31817	AT4G16110	0.00609413	0.329248	2.04879	AT5G15290	0.0305132	0.0835757	1.01401
AT4G20800	0.00664512	0.133233	0.903283	AT1G16370	0.0521143	0.177022	1.68922	AT2G22810	0.00859109	0.108786	1.1929	AT3G19340	0.00575905	0.156205	2.62785	AT4G16120	0.0110307	0.316781	2.11924	AT5G15300	0.00296571	0.516956	1.39272
AT2G03460	0.00570968	0.595863	0.904689	AT1G16380	0.00961738	0.180866	1.20012	AT2G22830	0.00451016	0.508451	1.73335	AT3G19380	0.0699677	0.0446186	1.45008	AT4G16260	0.00748867	0.17503	2.26789	AT5G15310	0.00857742	0.156969	2.04845
AT3G55550	0.00191233	0.68489	0.905477	AT1G16420	0.0211422	0.421506	1.20775	AT2G22910	0.00629827	0.471873	2.03766	AT3G19390	0.00304172	0.320493	2.60249	AT4G16390	0.0304234	0.158067	2.75802	AT5G15330	0.0086802	0.159667	1.8812
AT3G19700	0.00542832	0.082512	0.906958	AT1G16560	0.0219413	0.172471	2.45835	AT2G22950	0.0510733	0.0599367	1.72612	AT3G19440	0.0221391	0.29894	1.58522	AT4G16430	0.0168709	0.0538577	2.31043	AT5G15340	0.00438788	0.485012	1.01502
AT5G09360	0.00754308	0.508483	0.907213	AT1G16750	0.0307943	0.0823597	2.04688	AT2G22980	0.0330987	0.298513	2.74885	AT3G19470	0.00359636	0.648958	1.68702	AT4G16520	0.0113867	0.320701	3.52651	AT5G15450	0.00464773	0.0953828	2.93023
AT5G23790	0.0360603	0.180584	0.908086	AT1G16980	0.00188924	0.548049	0.87949	AT2G22990	0.0084424	0.116621	3.38474	AT3G19620	0.00637144	0.18345	1.76239	AT4G16600	0.0209289	0.0961119	0.956134	AT5G15480	0.0142667	1.07501	0.96397
AT1G70130	0.051508	0.354437	0.909035	AT1G17150	0.0512373	0.350223	0.770036	AT2G23180	0.00805957	0.105776	1.90406	AT3G19680	0.00723662	0.13092	2.57309	AT4G16620	0.00347841	0.730203	1.95988	AT5G15580	0.00173058	0.787828	2.42284
AT1G61630	0.0284839	0.0393855	0.910619	AT1G17170	0.059018	0.166236	2.56756	AT2G23200	0.005883	0.562008	2.16049	AT3G19700	0.00542832	0.082512	0.906958	AT4G16640	0.00682771	0.18377	1.65842	AT5G15610	0.00287585	0.355964	2.59809
AT1G02230	0.0324667	0.325942	0.911142	AT1G17290	0.00258347	0.312031	3.27664	AT2G23230	0.0113435	1.38001	1.22908	AT3G19740	0.00420044	0.210567	2.49788	AT4G16650	0.00252236	0.317363	2.10676	AT5G15700	0.00134306	0.309334	1.61263
AT5G13620	0.00450367	0.32676	0.913019	AT1G17310	0.00669293	0.616922	1.13503	AT2G23250	0.00286329	1.08934	0.807974	AT3G19760	0.00369961	0.56814	3.19834	AT4G16670	0.0100976	0.507769	1.83133	AT5G15730	0.00958256	0.211777	2.41587
AT4G30640	0.00438389	0.338706	0.913841	AT1G17380	0.00507689	0.315857	2.60818	AT2G23260	0.0193765	0.570987	1.34312	AT3G20010	0.00271389	0.460541	1.78727	AT4G16690	0.00492908	0.348764	2.35018	AT5G15790	0.0592999	0.245736	1.62203
AT3G26190	0.0286812	0.0919833	0.916551	AT1G17430	0.0296598	0.218816	2.44963	AT2G23290	0.00891869	0.964852	2.20079	AT3G20030	0.00638368	1.77127	0.747658	AT4G16760	0.0664382	0.0602839	3.08753	AT5G15800	0.0467406	0.0393121	2.45548
AT5G08490	0.00190576	0.519458	0.917227	AT1G17590	0.00431499	0.617832	1.51211	AT2G23380	0.00164357	0.580728	1.86558	AT3G20050	0.00232779	0.713991	2.96504	AT4G17030	0.0331076	0.0568222	2.06344	AT5G15980	0.0457287	0.328915	2.22137
AT4G25160	0.0196302	0.172209	0.920262	AT1G17600	0.00126027	1.68862	1.33276	AT2G23460	0.00166147	0.292075	2.21831	AT3G20150	0.00178845	1.25925	1.7958	AT4G17090	0.00246791	0.327473	3.21834	AT5G16080	0.0143455	0.466669	1.58683
AT5G59070	0.0241833	0.246685	0.92205	AT1G17630	0.00203085	1.16056	1.29976	AT2G23510	0.0111202	0.090902	1.86756	AT3G20190	0.00203418	0.637052	2.41262	AT4G17180	0.00282287	0.331255	2.03754	AT5G16150	0.00406487	1.51176	3.04022
AT3G47170	0.0293019	0.134144	0.923539	AT1G17750	0.00118764	1.04421	1.6212	AT2G23580	0.0298618	0.52199	2.58612	AT3G20200	0.0033758	0.169709	1.71878	AT4G17220	0.00452496	1.62244	1.83318	AT5G16190	0.0417465	0.0697501	2.10756
AT3G28330	0.0745255	0.181854	0.924668	AT1G17830	0.00477871	0.785776	2.02938	AT2G23620	0.00505897	1.00738	1.62058	AT3G20530	0.0258036	0.0460903	2.36728	AT4G17300	0.0106282	0.369761	2.50302	AT5G16200	0.0607739	0.189464	2.06513
AT5G40750	0.0420621	0.398715	0.930039	AT1G17860	0.030231	0.732978	2.73358	AT2G23910	0.0141468	0.101394	2.44463	AT3G20590	0.00565507	0.906101	2.44616	AT4G17460	0.0716299	0.0439845	2.64167	AT5G16230	0.0553807	0.0577327	1.76004
AT2G34555	0.00399511	0.332253	0.930217	AT1G17880	0.0439767	0.0643632	3.37581	AT2G23980	0.00361266	0.328605	2.40917	AT3G20660	0.0388316	0.350895	2.03003	AT4G17480	0.00860345	0.343561	1.73773	AT5G16240	0.0336736	0.0983092	2.35385
AT5G66670	0.0379469	0.166616	0.931377	AT1G17910	0.036067	0.395492	0.998078	AT2G24000	0.00885798	0.972039	0.733881	AT3G20830	0.00919409	0.121567	1.48552	AT4G17490	0.0529717	0.472643	2.35013	AT5G16590	0.0137905	0.0532417	2.50824
AT4G30040	0.00313735	0.663894	0.932126	AT1G18140	0.01444	0.157278	1.43382	AT2G24050	0.00177353	0.336482	2.57292	AT3G21175	0.00673009	0.298319	2.14261	AT4G17500	0.0208033	0.158198	2.42309	AT5G16640	0.0372502	0.156199	1.1555
AT2G41510	0.00466477	0.165634	0.932396	AT1G18150	0.0169676	0.0438102	2.5595	AT2G24120	0.00140661	0.314065	1.85344	AT3G21230	0.0170708	0.135896	2.17848	AT4G17600	0.0753914	0.023717	3.30851	AT5G16715	0.0262825	0.174858	2.46
AT5G17200	0.0354571	0.361707	0.932598	AT1G18200	0.0296377	0.263673	0.699389	AT2G24130	0.00396069	0.231722	0.992859	AT3G21240	0.016129	0.20228	2.4396	AT4G17730	0.0609939	0.797569	2.72978	AT5G16800	0.00476798	0.345102	2.42537
AT5G45910	0.00730844	0.162824	0.933727	AT1G18250	0.0057833	0.310062	2.86804	AT2G24150	0.00760007	0.171603	2.85858	AT3G21250	0.0139801	0.221576	2.52123	AT4G17785	0.00381874	0.641725	1.09636	AT5G16820	0.00554417	0.669213	1.79541
AT1G65810	0.00403025	1.03362	0.933923	AT1G18260	0.0161482	0.162877	2.58275	AT2G24190	0.0515625	0.268876	2.00413	AT3G21370	0.0025943	0.32283	2.65112	AT4G17880	0.00568257	0.375623	2.3947	AT5G16830	0.0048884	0.649025	2.87082
AT1G35730	0.00297499	0.745207	0.938498	AT1G18370	0.00290265	0.6183	2.4148	AT2G24210	0.0131284	0.274964	2.48229	AT3G21470	0.00593091	0.137123	1.02819	AT4G18010	0.0132207	0.10235	2.46019	AT5G16860	0.00520058	0.292951	1.33113
AT1G30740	0.0725534	0.526687	0.938833	AT1G18450	0.00311525	0.642037	2.6223	AT2G24230	0.00331324	0.309138	1.95926	AT3G21500	0.00710654	0.187939	1.41872	AT4G18120	0.0159078	0.144735	2.60823	AT5G17010	0.0115302	0.162054	2.69351
AT5G43590	0.0337088	0.102812	0.939142	AT1G18485	0.00144811	0.311327	1.97005	AT2G24280	0.0245758	0.257959	2.49841	AT3G21520	0.00582709	0.76738	1.95062	AT4G18130	0.00256964	0.152278	2.48252	AT5G17200	0.0354571	0.361707	0.932598
AT1G56690	0.00220619	0.821251	0.941641	AT1G18500	0.0042168	0.167413	2.78122	AT2G24300	0.0114126	0.259253	1.46101	AT3G21610	0.00727712	0.358639	2.39041	AT4G18290	0.032992	0.0380569	1.91727	AT5G17220	0.0184447	0.228008	2.42444
AT5G22910	0.0120637	0.201642	0.942737	AT1G18510	0.0119056	0.15445	0.858513	AT2G24320	0.00488786	0.313749	1.77038	AT3G21620	0.00347174	0.170468	0.698899	AT4G18300	0.0123863	0.307415	1.97845	AT5G17260	0.00879068	0.210063	0.970957
AT3G45320	0.0254974	0.736071	0.943505	AT1G18520	0.00489191	0.674213	1.42139	AT2G24390	0.00896676	0.325006	1.72093	AT3G21650	0.00264873	0.299864	2.27291	AT4G18330	0.0264959	0.159115	0.959002	AT5G17270	0.0014945	1.6531	1.86309
AT5G11220	0.00551817	0.296035	0.944471	AT1G18540	0.0204321	0.178365	3.63233	AT2G24400	0.0383012	0.0655242	1.1054	AT3G21670	0.00214517	0.357921	3.07328	AT4G18340	0.00978703	0.115879	2.2965	AT5G17350	0.0437827	0.0561046	2.15585
AT4G08210	0.0111547	0.167665	0.944726	AT1G18840	0.00487683	0.314682	2.50235	AT2G24570	0.0223966	0.182393	2.16773	AT3G21690	0.010904	0.0869283	2.71637	AT4G18465	0.00193665	0.329493	1.90648	AT5G17400	0.0315304	0.138211	2.5315
AT3G60470	0.0620555	0.509711	0.948117	AT1G18870	0.0046604	0.171034	1.94736	AT2G24630	0.00190189	0.340806	1.8949	AT3G21750	0.0027253	0.349273	2.49172	AT4G18550	0.00963484	0.220402	1.71934	AT5G17420	0.0418759	0.0413319	2.37293
AT3G15370	0.00490397	0.370315	0.94882	AT1G18890	0.00536247	0.296206	2.50173	AT2G24762	0.0160427	0.182674	2.27742	AT3G21770	0.0689387	0.0751967	2.61021	AT4G18630	0.0179262	0.306762	1.31897	AT5G17490	0.00467422	0.943979	1.50142
AT5G20560	0.0373978	0.739911	0.949253	AT1G18900	0.0319967	0.189652	2.17247	AT2G24800	0.0195891	0.140482	1.0719	AT3G21780	0.00629822	0.578781	1.0432	AT4G18640	0.0218298	0.0933018	2.48354	AT5G17540	0.00266885	0.372099	1.15126
AT4G21880	0.00168651	0.306474	0.949327	AT1G18910	0.00710635	0.0507876	1.61777	AT2G24850	0.0472922	0.0617424	2.44488	AT3G22180	0.00443347	0.81457	1.54604	AT4G18750	0.00482482	0.208553	1.60128	AT5G17600	0.00359706	0.689885	1.93629
AT5G40990	0.0106951	0.336246	0.951297	AT1G18940	0.0497669	0.144362	1.78603	AT2G25140	0.00144069	0.948724	2.0803	AT3G22310	0.0347947	0.0212001	2.97259	AT4G18780	0.0687171	0.0260163	2.44471	AT5G17640	0.0332964	0.0313958	2.09836
AT4G16600	0.0209289	0.0961119	0.956134	AT1G19090	0.00791493	0.885546	1.48196	AT2G25240	0.00646052	0.921228	1.04893	AT3G22350	0.0669641	0.415301	0.886711	AT4G18790	0.0273043	0.132123	1.87304	AT5G17680	0.00428047	0.566804	1.23357
AT1G27620	0.00285482	0.719562	0.956242	AT1G19150	0.00482112	0.345101	3.14525	AT2G25300	0.0721473	0.197854	2.1554	AT3G22360	0.00851202	0.318675	1.43335	AT4G18840	0.00630805	0.129628	1.72988	AT5G17830	0.00439084	0.350424	0.898935
AT5G39680	0.00220442	0.270836	0.956244	AT1G19160	0.0049562	0.955272	1.11325	AT2G25310	0.0174932	0.125483	2.26065	AT3G22400	0.00822799	0.237841	2.2446	AT4G18990	0.030031	0.083529	1.32822	AT5G17850	0.0121788	0.0650552	2.4977
AT5G40860	0.0229069	0.0868789	0.95791	AT1G19210	0.00742401	0.644098	1.65484	AT2G25430	0.00224514	0.295133	2.61879	AT3G22600	0.0076441	0.346226	2.91688	AT4G19010	0.00427581	0.954777	1.82586	AT5G17980	0.0596404	0.170037	1.73904
AT3G46340	0.00789729	0.500431	0.957996	AT1G19230	0.00700829	0.0684511	1.71298	AT2G25440	0.0121148	0.420573	1.29385	AT3G22690	0.00150312	0.930128	0.990841	AT4G19030	0.0658159	0.0481249	2.14933	AT5G18100	0.00763371	0.364316	2.36478
AT4G18330	0.0264959	0.159115	0.959002	AT1G19320	0.0101941	0.543566	1.56461	AT2G25470	0.0209823	0.421655	1.05961	AT3G22740	0.0516843	0.0767083	2.39458	AT4G19120	0.00737906	0.09745	3.02766	AT5G18130	0.010012	0.156533	2.48607
AT3G26350	0.00348739	0.367664	0.959046	AT1G19370	0.00607329	0.37514	1.81825	AT2G25490	0.0089465	0.16943	3.21649	AT3G22760	0.00239101	0.300361	2.26816	AT4G19130	0.0231929	0.316194	1.48845	AT5G18290	0.0194641	0.297396	1.91008
AT5G11210	0.00161802	0.330922	0.960847	AT1G19440	0.0362163	0.0228921	2.53258	AT2G25540	0.00259364	0.159198	1.948	AT3G22780	0.00401957	0.156933	2.25246	AT4G19220	0.00301795	0.155479	1.22441	AT5G18340	0.0319989	0.124455	1.09983
AT5G61740	0.00350734	0.434093	0.961411	AT1G19470	0.00686571	2.18357	1.22374	AT2G25560	0.00972229	0.856405	2.18434	AT3G22810	0.00270228	0.708994	1.30739	AT4G19380	0.028491	0.370339	2.0773	AT5G18490	0.00251358	0.315812	2.30166
AT5G09470	0.00356043	0.385434	0.962469	AT1G19540	0.00419309	0.345593	2.60392	AT2G25680	0.00293791	0.996385	1.74197	AT3G22980	0.00267765	0.162663	2.12528	AT4G19450	0.0250392	0.0610526	2.51113	AT5G18520	0.00291041	0.35241	2.86552
AT5G15480	0.0142667	1.07501	0.96397	AT1G19630	0.0434051	0.238267	1.19107	AT2G25710	0.0266555	0.408295	2.48205	AT3G23030	0.0421295	0.119199	2.71363	AT4G19460	0.0333169	0.0509949	1.7079	AT5G18640	0.00393067	0.312061	2.23328
AT5G51520	0.0245227	0.275584	0.964136	AT1G19700	0.0506426	0.0912392	2.02698	AT2G25900	0.0241235	0.063974	2.8385	AT3G23070	0.054461	0.20621	2.36443	AT4G19540	0.040442	0.246914	2.14355	AT5G18780	0.00301479	0.335128	1.93433
AT4G29620	0.00376491	0.356977	0.964315	AT1G19835	0.0271895	0.18175	2.99423	AT2G25980	0.00682446	0.558277	2.22763	AT3G23080	0.0377948	0.334321	2.74639	AT4G19610	0.00188467	0.27692	2.01782	AT5G19120	0.0739214	0.193309	3.23255
AT4G27290	0.00178712	0.312967	0.966241	AT1G19940	0.00296425	0.279679	1.84224	AT2G26080	0.0104065	0.0407753	3.3759	AT3G23150	0.00393573	0.281047	1.41613	AT4G19660	0.0123511	0.185199	2.10656	AT5G19290	0.0120331	0.112648	2.88513
AT5G53520	0.00174261	1.77006	0.967389	AT1G20030	0.0342833	0.259994	2.06451	AT2G26130	0.00366287	0.894819	1.10997	AT3G23260	0.0100115	0.7688	1.40341	AT4G19710	0.00156018	0.60901	2.3362	AT5G19560	0.00283372	0.313802	1.17879
AT3G53590	0.0050224	0.227809	0.96791	AT1G20080	0.00528813	0.307467	1.66532	AT2G26290	0.0134912	0.0826753	1.35328	AT3G23300	0.035631	0.0199487	2.78571	AT4G19750	0.0034176	0.369484	0.726198	AT5G19600	0.0019873	0.360102	2.20369
AT5G24440	0.00452113	1.5051	0.968848	AT1G20150	0.00177797	0.316682	1.71545	AT2G26380	0.0209091	0.335831	1.22471	AT3G23330	0.00639276	0.0935136	1.46552	AT4G19810	0.00670823	0.535286	1.94454	AT5G19610	0.00307226	0.103467	1.32938
AT5G02980	0.0104395	1.23123	0.970349	AT1G20230	0.0237054	0.14456	1.37771	AT2G26440	0.00476524	0.172134	2.5631	AT3G23410	0.00354813	0.168542	2.69998	AT4G19820	0.0518962	0.815442	0.882691	AT5G19640	0.00208802	0.355639	1.02682
AT1G61550	0.00576127	0.819881	0.970639	AT1G20310	0.0548447	0.0324735	1.47461	AT2G26480	0.00300763	0.325274	1.32304	AT3G23550	0.0156586	0.125439	2.10935	AT4G19960	0.0043293	0.391162	2.4504	AT5G19850	0.00364996	0.341792	2.19376
AT5G17260	0.00879068	0.210063	0.970957	AT1G20330	0.0144257	0.173592	3.13518	AT2G26510	0.00224005	0.370429	2.89343	AT3G23560	0.0300144	0.122604	2.26369	AT4G20080	0.0618883	0.0871028	0.721067	AT5G19980	0.0418523	0.0318144	2.50118
AT5G07390	0.0268457	0.0555292	0.971317	AT1G20380	0.00819891	0.1434	1.80937	AT2G26690	0.00223548	0.348865	2.79658	AT3G23570	0.00561463	0.996958	2.79122	AT4G20100	0.048894	0.122195	0.995986	AT5G20360	0.00377601	0.139727	2.09683
AT2G01510	0.0179095	0.206468	0.973111	AT1G20560	0.00243727	0.326572	2.39994	AT2G26700	0.00798405	0.104676	1.19478	AT3G23590	0.00287434	0.24163	2.42667	AT4G20110	0.0503849	0.0666393	2.38638	AT5G20380	0.0157627	0.163584	2.27673
AT3G02330	0.00481651	0.398985	0.974037	AT1G20640	0.00338487	0.15236	2.03605	AT2G26830	0.0321246	0.112052	2.36201	AT3G23600	0.0106706	0.177684	3.2904	AT4G20140	0.00276855	0.815623	1.84708	AT5G20420	0.00282894	0.690756	1.06499
AT4G14820	0.00397355	0.303219	0.982211	AT1G20650	0.00727079	0.158844	2.61869	AT2G26850	0.00389908	0.299976	2.36794	AT3G23670	0.00106357	0.627541	1.98252	AT4G20270	0.00255408	0.536519	2.58754	AT5G20480	0.0231103	0.291051	1.39869
AT4G15350	0.0273725	0.131266	0.983985	AT1G20670	0.0258412	0.0744195	2.00845	AT2G26950	0.00664509	1.79925	0.731572	AT3G23770	0.0024653	1.19367	1.72969	AT4G20320	0.0199748	0.313628	2.43973	AT5G20560	0.0373978	0.739911	0.949253
AT5G67060	0.0529004	0.0670004	0.984467	AT1G20920	0.00128206	0.287142	2.07201	AT2G27040	0.00299338	0.158941	2.70733	AT3G24130	0.00390343	0.686119	0.586755	AT4G20390	0.00590398	0.403192	2.52426	AT5G20580	0.0368731	0.0662319	2.13127
AT1G02060	0.0135373	0.840706	0.984821	AT1G20930	0.0172708	0.081624	2.3405	AT2G27060	0.00131815	0.659944	1.97642	AT3G24290	0.00236262	0.398022	2.16622	AT4G20800	0.00664512	0.133233	0.903283	AT5G20630	0.0774608	0.0284744	3.47401
AT1G33830	0.025375	0.357597	0.985933	AT1G20950	0.0146331	0.151207	3.06429	AT2G27080	0.00451137	1.1973	2.70853	AT3G24350	0.00779314	0.164032	2.45462	AT4G20820	0.038217	0.225936	1.62046	AT5G20690	0.00396896	0.171305	1.70207
AT4G04370	0.0195991	0.306961	0.986302	AT1G20960	0.00404475	0.196888	2.81369	AT2G27310	0.0116389	0.11449	1.94933	AT3G24360	0.00328428	0.642796	1.18495	AT4G20840	0.00688408	0.24671	1.87021	AT5G20710	0.0175375	0.231978	2.24182
AT3G45580	0.014557	0.662091	0.987062	AT1G21010	0.0113818	0.19432	2.13444	AT2G27360	0.0392338	0.143097	2.32456	AT3G24620	0.0131545	0.128506	1.69519	AT4G21060	0.00187082	0.951365	1.91735	AT5G20740	0.0429331	0.157149	2.7359
AT5G51860	0.00661551	0.31468	0.987497	AT1G21060	0.00545167	0.160042	1.73585	AT2G27420	0.00382963	0.668959	1.77007	AT3G24660	0.0697418	0.0655181	2.06565	AT4G21100	0.00372843	0.218425	2.21647	AT5G20790	0.0306045	0.15938	2.31847
AT1G75470	0.00368279	0.312167	0.988188	AT1G21170	0.00132734	0.89909	1.46049	AT2G27610	0.0034748	0.284143	1.18255	AT3G24790	0.00784596	0.153202	0.705118	AT4G21380	0.0448467	0.244673	1.97103	AT5G20830	0.0485988	0.0346751	3.07997
AT1G14390	0.00679816	0.178457	0.989365	AT1G21190	0.0255892	0.185395	2.29059	AT2G27740	0.00805016	0.313476	1.92604	AT3G24840	0.0365255	0.13103	1.67885	AT4G21400	0.00569124	0.219332	1.99664	AT5G20840	0.0137954	0.158354	2.3051
AT3G22690	0.00150312	0.930128	0.990841	AT1G21230	0.0382483	0.158075	1.10622	AT2G27810	0.00181005	0.351197	2.49621	AT3G25110	0.0122824	0.291664	2.14788	AT4G21410	0.00202193	0.320945	2.01953	AT5G20860	0.00558438	0.457472	1.79227
AT2G24130	0.00396069	0.231722	0.992859	AT1G21270	0.00370883	0.326036	2.45521	AT2G27860	0.00353616	0.320344	3.63563	AT3G25150	0.0237877	0.130597	2.75164	AT4G21440	0.00817994	0.304575	0.887154	AT5G20940	0.00408133	0.353765	1.71814
AT1G53420	0.00440928	0.417316	0.993491	AT1G21400	0.0109337	0.262523	2.71188	AT2G27880	0.00284303	0.153904	1.94496	AT3G25160	0.0132571	0.128518	2.0419	AT4G21490	0.00565217	0.383857	1.91518	AT5G20950	0.00415685	0.346601	2.9629
AT4G20100	0.048894	0.122195	0.995986	AT1G21440	0.00359113	0.382497	2.97636	AT2G28120	0.00216729	0.363865	2.08162	AT3G25230	0.010412	0.0799863	2.85227	AT4G21760	0.068823	0.260462	1.93665	AT5G20960	0.00632309	0.530036	2.59804
AT3G46070	0.0550835	0.193626	0.997003	AT1G21590	0.00368057	0.31558	2.41718	AT2G28350	0.00379032	0.170296	2.45147	AT3G25250	0.0101365	0.102298	1.74568	AT4G21880	0.00168651	0.306474	0.949327	AT5G21030	0.0165433	0.74329	0.72729
AT1G17910	0.036067	0.395492	0.998078	AT1G21670	0.0646788	0.176173	2.65696	AT2G28470	0.00169281	0.903101	3.05184	AT3G25290	0.0424003	0.137393	2.69366	AT4G21960	0.0573041	0.0698441	3.95311	AT5G22410	0.0302496	0.307997	1.74379
AT4G31900	0.00357951	0.202107	0.999188	AT1G21900	0.00635024	0.321969	2.78947	AT2G28790	0.0111491	0.158603	3.30955	AT3G25410	0.0148592	0.141473	2.35294	AT4G22070	0.0124479	0.266468	1.326	AT5G22430	0.00750461	0.349362	2.83466
AT4G25750	0.00599792	0.95344	0.999914	AT1G21980	0.00446444	0.307489	2.43014	AT2G28930	0.00355074	0.285649	2.54686	AT3G25420	0.0278416	0.128024	1.00274	AT4G22100	0.00277836	0.311963	1.44003	AT5G22860	0.00653222	0.400936	2.55711
AT5G61320	0.0101585	0.752198	1.00007	AT1G22015	0.0263443	0.039505	1.5552	AT2G29090	0.00535152	0.174616	1.79405	AT3G25610	0.0191829	0.0589899	2.07602	AT4G22220	0.0228218	0.119437	2.85909	AT5G22900	0.00327119	0.166938	0.846043
AT5G05290	0.0158549	0.110071	1.00015	AT1G22020	0.00259669	0.546308	2.14535	AT2G29310	0.0162157	0.206497	2.47477	AT3G25900	0.011255	0.125404	2.3258	AT4G22250	0.0320188	0.0648334	1.88431	AT5G22910	0.0120637	0.201642	0.942737
AT5G41890	0.0173048	0.208838	1.00071	AT1G22170	0.0168208	0.156443	2.19687	AT2G29410	0.0405264	0.113718	1.79053	AT3G25950	0.0313316	0.308435	1.38541	AT4G22270	0.0125438	0.242245	2.05287	AT5G22940	0.0293889	0.334548	2.14093
AT5G58830	0.00720741	0.269716	1.00186	AT1G22180	0.00442376	0.316373	2.16033	AT2G29440	0.00599625	0.332946	1.78112	AT3G25970	0.0157762	0.50078	1.07598	AT4G22530	0.0568772	0.190468	2.11097	AT5G22980	0.00426266	1.47303	1.8428
AT3G25420	0.0278416	0.128024	1.00274	AT1G22200	0.00721539	0.157733	2.77127	AT2G29480	0.0141273	0.400676	1.16413	AT3G25990	0.02034	0.113609	1.20934	AT4G22540	0.00195871	0.618741	2.50257	AT5G23010	0.0338333	0.547847	3.35251
AT3G50120	0.00519195	0.159747	1.0039	AT1G22340	0.00292276	0.306161	1.50485	AT2G29490	0.0119257	0.166939	2.17636	AT3G26010	0.0043394	1.37343	0.825251	AT4G22620	0.0406914	0.149678	1.10478	AT5G23170	0.041596	0.452112	1.53296
AT5G44140	0.00499776	0.633338	1.00414	AT1G22360	0.0255461	0.150501	2.62624	AT2G29650	0.00504227	0.52377	2.75846	AT3G26040	0.0104552	0.510634	0.811738	AT4G22790	0.0464977	0.232058	1.858	AT5G23210	0.0457452	0.0363795	2.6107
AT1G44090	0.00690375	0.335847	1.00454	AT1G22400	0.0120265	0.294724	2.57123	AT2G29690	0.00437565	0.162792	2.0805	AT3G26100	0.00242007	0.349747	2.78305	AT4G22860	0.00293803	0.287154	1.76365	AT5G23270	0.015278	0.115667	2.25647
AT5G06080	0.00810927	0.303472	1.00458	AT1G22410	0.00251739	0.335949	3.38827	AT2G29730	0.0139785	0.345428	2.33585	AT3G26130	0.0118407	0.275922	1.05772	AT4G22980	0.0214761	0.271937	1.42529	AT5G23330	0.00712634	0.360436	2.00416
AT4G04510	0.00206406	0.664827	1.00782	AT1G22440	0.0128756	0.276701	2.51184	AT2G29740	0.00528579	0.54558	1.25031	AT3G26190	0.0286812	0.0919833	0.916551	AT4G23040	0.0022531	1.96932	1.81424	AT5G23380	0.014036	0.20775	1.67029
AT5G27510	0.00914619	0.160261	1.00831	AT1G22460	0.00961701	0.163121	1.77739	AT2G29750	0.0334542	0.0263238	1.59908	AT3G26210	0.00269104	0.328835	2.46625	AT4G23130	0.0254153	0.188471	1.72248	AT5G23390	0.0356185	0.122108	2.35363
AT2G46480	0.00791609	0.42107	1.01011	AT1G22540	0.0592105	0.113872	2.06627	AT2G29770	0.0093254	0.385381	1.30628	AT3G26280	0.00512473	0.878402	2.27242	AT4G23190	0.0159932	0.120514	2.08951	AT5G23530	0.0286648	0.13261	2.36408
AT5G59190	0.00486129	0.706565	1.01215	AT1G22730	0.00676827	0.298975	2.42676	AT2G29890	0.00154792	0.901463	2.06705	AT3G26350	0.00348739	0.367664	0.959046	AT4G23260	0.0256939	0.137474	2.27679	AT5G23580	0.00601793	0.14632	2.26158
AT3G04050	0.00254156	0.346596	1.01356	AT1G22760	0.027641	0.0508108	2.00851	AT2G29940	0.00375542	0.0829679	1.93928	AT3G26440	0.00738646	0.147922	2.36601	AT4G23440	0.0159478	0.0540625	1.87373	AT5G23650	0.0243217	0.0513104	0.612162
AT5G15290	0.0305132	0.0835757	1.01401	AT1G22810	0.0180335	0.173874	0.651572	AT2G29970	0.00136597	0.322136	2.36193	AT3G26480	0.00518922	1.24413	1.11067	AT4G23520	0.0267734	0.178509	0.775229	AT5G23670	0.00561315	0.160696	2.4713
AT5G15340	0.00438788	0.485012	1.01502	AT1G22870	0.00392791	0.129082	1.78688	AT2G29990	0.00813708	0.21337	2.10273	AT3G26540	0.00915972	0.197511	1.15773	AT4G23640	0.00320453	0.183685	2.49599	AT5G23690	0.0201321	0.126737	1.67243
AT3G51560	0.00119173	1.43894	1.01567	AT1G22880	0.00805346	0.230776	1.41859	AT2G30040	0.00626831	0.299006	2.42603	AT3G26610	0.00828222	0.231249	1.6496	AT4G23700	0.042778	0.103816	1.94327	AT5G23790	0.0360603	0.180584	0.908086
AT5G67050	0.00286098	0.323629	1.01701	AT1G23010	0.0163143	0.33585	2.37129	AT2G30110	0.00249867	0.164192	3.08678	AT3G26618	0.0396858	0.0508743	2.83035	AT4G23750	0.00361456	0.36843	1.8411	AT5G23800	0.0357008	0.365651	1.19118
AT5G56370	0.00319612	0.660031	1.01759	AT1G23020	0.0224541	0.135039	2.22916	AT2G30140	0.0522315	0.543809	2.59965	AT3G26690	0.00738374	0.288687	2.43989	AT4G23990	0.00173201	0.68997	1.9801	AT5G23810	0.0190448	0.0510935	1.61849
AT1G73560	0.0433411	0.234367	1.01852	AT1G23030	0.00628037	0.117462	2.60709	AT2G30150	0.0473064	0.146684	2.41618	AT3G26720	0.00135912	0.317183	2.67064	AT4G24050	0.022307	0.132894	1.80931	AT5G23850	0.00669833	0.382596	2.19203
AT1G57850	0.0521647	0.518334	1.01876	AT1G23060	0.0291556	0.444736	2.14093	AT2G30210	0.013479	0.0588759	1.92374	AT3G26760	0.0215955	0.34991	1.48121	AT4G24190	0.00164048	0.985096	3.62979	AT5G23970	0.00894183	0.712543	1.57144
AT2G02250	0.0471058	0.211988	1.02079	AT1G23200	0.0270689	0.144041	2.64628	AT2G30240	0.0399693	0.0400906	1.193	AT3G26770	0.0274295	0.172836	2.07567	AT4G24250	0.00270268	0.348185	1.2184	AT5G24010	0.00338272	0.314808	2.09606
AT3G02100	0.00840201	0.927081	1.02092	AT1G23205	0.0571121	0.274439	2.03194	AT2G30290	0.00886928	0.153667	1.66897	AT3G26830	0.00815575	0.111544	1.91361	AT4G24490	0.00215644	0.592538	2.17053	AT5G24210	0.00361351	2.52287	2.63397
AT3G59850	0.0100366	0.23129	1.02472	AT1G23210	0.00657999	0.907723	1.25838	AT2G30300	0.00247019	0.740647	0.823843	AT3G26840	0.0145699	0.49005	1.9302	AT4G24610	0.00116616	0.329046	2.16839	AT5G24230	0.0600969	0.114023	1.29251
AT1G69920	0.0218336	0.0867392	1.02473	AT1G23330	0.00289943	0.647049	2.23788	AT2G30310	0.00369671	0.336011	1.06645	AT3G26890	0.029288	0.229664	2.7055	AT4G24640	0.00604174	0.420052	2.52576	AT5G24240	0.0590337	0.0655011	2.02697
AT2G14690	0.0324328	0.353578	1.0248	AT1G23480	0.011113	0.0741771	2.20246	AT2G30490	0.00526465	0.167657	3.12921	AT3G27010	0.00388073	0.782297	1.834	AT4G24650	0.0468116	0.205461	0.782869	AT5G24310	0.0249215	0.0559317	2.11942
AT5G19640	0.00208802	0.355639	1.02682	AT1G23560	0.0440488	0.092634	1.92622	AT2G30500	0.0296033	0.106271	2.8134	AT3G27210	0.00582971	0.324183	2.30412	AT4G24670	0.00631297	0.316659	1.89992	AT5G24380	0.00345334	0.616439	2.40064
AT1G56540	0.0146531	0.928012	1.0273	AT1G23570	0.0164676	0.101084	2.16289	AT2G30520	0.00220927	0.341607	2.49708	AT3G27300	0.00281756	0.297834	2.547	AT4G24860	0.00124338	0.314136	0.762363	AT5G24390	0.00541352	0.304911	1.39983
AT5G46810	0.0170064	0.0716825	1.02773	AT1G23690	0.00774393	0.61397	1.07073	AT2G30630	0.0207939	0.11889	1.38385	AT3G27350	0.00986962	0.270682	2.6017	AT4G25000	0.00322193	0.324219	2.41759	AT5G24430	0.0362394	0.021244	2.49063
AT3G21470	0.00593091	0.137123	1.02819	AT1G23710	0.00927924	0.161458	2.39601	AT2G30740	0.00401141	0.29422	2.42841	AT3G27390	0.0185845	0.214602	2.41948	AT4G25150	0.0524707	0.244798	2.1866	AT5G24440	0.00452113	1.5051	0.968848
AT4G38390	0.0139384	0.0556171	1.02875	AT1G23740	0.0440737	0.220578	3.18635	AT2G30770	0.00712187	0.129446	1.44088	AT3G27440	0.0149376	0.0677927	1.37932	AT4G25160	0.0196302	0.172209	0.920262	AT5G24540	0.0167892	0.202439	1.14459
AT2G20380	0.00390156	1.30714	1.02908	AT1G23760	0.00216145	0.66032	1.50029	AT2G30820	0.00998662	0.83869	1.20087	AT3G27560	0.0538391	0.0244983	2.21393	AT4G25230	0.00451401	0.171873	2.52756	AT5G24590	0.0124614	0.312693	2.45746
AT3G47110	0.0128534	0.352977	1.02963	AT1G23800	0.00765787	0.108167	2.36535	AT2G31200	0.0543077	0.272224	3.05423	AT3G27570	0.00360729	0.646395	2.53707	AT4G25320	0.00316447	0.353218	2.23881	AT5G25060	0.02908	0.0161081	2.44897
AT2G21910	0.0430906	0.203651	1.03582	AT1G24070	0.019845	0.467005	2.3593	AT2G31210	0.00691078	0.149883	1.16061	AT3G27610	0.00361992	0.619691	2.08061	AT4G25380	0.0296131	0.839293	1.15466	AT5G25280	0.0269277	0.15817	3.07864
AT1G12660	0.0145155	0.609085	1.03726	AT1G24140	0.0102194	0.343673	2.15584	AT2G31250	0.00762627	0.223229	1.22315	AT3G27620	0.0124958	0.333901	1.13156	AT4G25640	0.0655144	0.0131831	2.87531	AT5G25350	0.00211483	0.678336	2.71469
AT5G04970	0.0038683	0.95728	1.03759	AT1G24180	0.00345376	0.326045	2.75294	AT2G31480	0.0447841	0.288759	0.806406	AT3G27710	0.00631834	0.367775	1.33036	AT4G25710	0.00589715	1.23421	2.36048	AT5G25380	0.00533005	1.2106	0.75368
AT2G21550	0.00584593	0.151137	1.03805	AT1G24190	0.00372758	0.277574	2.21801	AT2G31500	0.00964546	0.0781096	2.57566	AT3G27810	0.0122223	0.159688	1.94102	AT4G25750	0.00599792	0.95344	0.999914	AT5G25470	0.0105248	0.293684	1.99757
AT4G15250	0.0388799	0.199486	1.0386	AT1G24210	0.00895745	0.317293	1.51402	AT2G31830	0.00111183	0.34352	1.7899	AT3G27870	0.0618249	0.121002	2.04803	AT4G25760	0.0317968	0.108459	1.13918	AT5G25475	0.0268556	0.200912	2.17502
AT2G42850	0.0230493	0.237039	1.04049	AT1G24280	0.00670881	0.110655	2.11518	AT2G31900	0.0104639	0.168111	1.46111	AT3G27920	0.0132968	0.425494	1.49784	AT4G25840	0.00423018	0.721159	2.15408	AT5G26120	0.0728098	0.320575	1.47001
AT5G62040	0.00740779	0.342038	1.04098	AT1G24330	0.00169725	0.342058	1.77634	AT2G31910	0.00694551	0.162583	0.759093	AT3G27960	0.0524962	0.0862444	2.4485	AT4G25870	0.0742443	0.0305979	2.19867	AT5G26240	0.0471789	0.0244205	2.31582
AT3G51350	0.0142383	0.304236	1.04138	AT1G24420	0.00567858	0.925781	1.13212	AT2G32010	0.00236358	0.623624	1.82829	AT3G28040	0.0474859	0.157768	2.59409	AT4G25940	0.00475232	0.3051	2.02376	AT5G26250	0.0446359	0.085103	0.807077
AT1G48010	0.0265859	0.112731	1.04241	AT1G24430	0.00539283	1.60052	1.59396	AT2G32100	0.00517585	0.719912	2.20617	AT3G28150	0.0399868	0.270762	1.94534	AT4G25960	0.0104491	0.188553	2.71495	AT5G26280	0.00772335	0.164128	2.75653
AT3G21780	0.00629822	0.578781	1.0432	AT1G24470	0.011867	0.497363	1.7444	AT2G32170	0.00886993	0.28921	2.52355	AT3G28180	0.0454267	0.0589483	2.80307	AT4G26110	0.00786434	0.147919	2.7365	AT5G26850	0.0522047	0.148061	2.69244
AT2G43480	0.0121307	0.21865	1.04435	AT1G24540	0.0131573	0.257729	1.61134	AT2G32390	0.0640473	0.630137	1.10892	AT3G28200	0.0161788	0.177619	2.48622	AT4G26120	0.00210231	0.719439	1.37495	AT5G26860	0.0310391	0.235667	2.07573
AT5G14020	0.00327702	0.681376	1.04872	AT1G24650	0.00437738	0.755412	1.13411	AT2G32400	0.00416639	0.117654	1.90777	AT3G28220	0.00644296	0.976393	3.01855	AT4G26130	0.004724	0.986674	2.31648	AT5G26910	0.0130944	0.113551	1.96692
AT2G25240	0.00646052	0.921228	1.04893	AT1G24764	0.00419966	0.334701	2.05902	AT2G32430	0.0268139	0.07477	2.22995	AT3G28330	0.0745255	0.181854	0.924668	AT4G26150	0.0038058	0.331802	1.64805	AT5G27240	0.00666462	0.834843	1.46456
AT5G40090	0.00362057	1.51203	1.04911	AT1G25230	0.0124813	0.207229	2.83888	AT2G32450	0.00178828	0.606308	2.03239	AT3G28340	0.0411063	0.32444	2.29455	AT4G26280	0.0173144	0.174469	0.848369	AT5G27410	0.00280187	0.341302	2.00209
AT3G16580	0.0225839	0.253786	1.04981	AT1G25240	0.00356791	0.66292	2.2738	AT2G32540	0.00178133	0.659814	2.54263	AT3G28345	0.00567068	0.0663794	1.46997	AT4G26300	0.0114759	0.131164	2.73534	AT5G27420	0.0485072	0.207129	2.13376
AT3G15740	0.0121501	0.658308	1.04998	AT1G25390	0.00214846	0.655772	2.36886	AT2G32560	0.0037665	0.313766	2.09374	AT3G28450	0.0050826	0.277379	2.39243	AT4G26830	0.0107912	0.281064	1.49826	AT5G27460	0.00640194	0.134833	1.89695
AT5G44160	0.00284989	0.671609	1.05122	AT1G25450	0.00547539	0.164738	2.71812	AT2G32660	0.00227833	0.993663	1.3833	AT3G28740	0.022362	0.0740677	2.2356	AT4G26850	0.00308135	0.649536	3.22794	AT5G27510	0.00914619	0.160261	1.00831
AT4G11750	0.0111867	0.708601	1.05264	AT1G25490	0.00786148	0.882049	3.06623	AT2G32670	0.0097155	0.318633	1.88051	AT3G28860	0.0061678	0.175217	2.83437	AT4G26860	0.0100267	0.188041	2.67547	AT5G27600	0.0221346	0.0850702	2.30043
AT2G04920	0.00828916	0.272924	1.05357	AT1G25530	0.0170008	0.0611248	2.41052	AT2G32730	0.00257208	0.174169	2.58685	AT3G28910	0.00422648	0.323684	2.20907	AT4G26940	0.0134607	0.0810292	2.50773	AT5G27630	0.00827776	0.0828889	1.85308
AT2G17180	0.0501721	0.166665	1.0538	AT1G26130	0.00227344	0.658678	1.76724	AT2G32860	0.00678174	0.105561	2.39431	AT3G28950	0.00830008	0.323039	2.47247	AT4G26970	0.030278	0.0885261	3.10186	AT5G27730	0.00820291	0.116386	2.20356
AT1G44318	0.0178152	0.180703	1.05608	AT1G26320	0.00758351	0.335323	2.02732	AT2G32880	0.0081766	0.172899	2.54386	AT3G28960	0.0158316	0.0705876	1.29621	AT4G27060	0.0142113	0.18663	2.34326	AT5G27870	0.0242667	0.136215	2.28527
AT3G26130	0.0118407	0.275922	1.05772	AT1G26390	0.00249434	0.337589	1.64791	AT2G32920	0.0107108	0.0983115	2.82974	AT3G29070	0.0399101	0.157891	1.40837	AT4G27070	0.030394	0.0937776	3.10454	AT5G27920	0.0165153	0.220888	2.3073
AT2G25470	0.0209823	0.421655	1.05961	AT1G26410	0.00481246	0.167791	1.11049	AT2G33100	0.0115411	0.0388122	2.15054	AT3G29180	0.00544447	0.31427	2.81357	AT4G27240	0.0279273	0.143476	2.00864	AT5G27930	0.0105214	0.114347	2.32105
AT3G50140	0.0250852	0.0333198	1.06016	AT1G26560	0.00277392	0.308605	2.67734	AT2G33130	0.057434	0.0805832	1.49628	AT3G29320	0.00490236	0.395297	2.89748	AT4G27290	0.00178712	0.312967	0.966241	AT5G28010	0.00786877	0.343862	1.52584
AT1G05610	0.00585794	0.314985	1.06169	AT1G26620	0.00165963	0.603615	1.95673	AT2G33170	0.00344201	0.349209	1.97293	AT3G29400	0.00789306	0.774456	2.16542	AT4G27370	0.0268657	0.483262	1.87321	AT5G28040	0.0215015	0.148234	2.60721
AT3G48850	0.0067131	0.379347	1.06247	AT1G26700	0.0074985	0.31805	0.680023	AT2G33210	0.0580928	0.013236	3.06216	AT3G29590	0.00265817	0.388081	1.45372	AT4G27410	0.00900437	0.154732	2.77922	AT5G28080	0.0763693	0.21767	1.42526
AT5G20420	0.00282894	0.690756	1.06499	AT1G26740	0.0102833	0.320702	2.25458	AT2G33230	0.0348299	0.0612535	1.16402	AT3G29635	0.0205202	0.300556	0.88136	AT4G27460	0.0031429	0.746429	1.77436	AT5G28150	0.0112681	0.129113	2.43907
AT5G41550	0.00600506	1.3609	1.06562	AT1G26800	0.00726964	0.29081	2.06233	AT2G33240	0.000797805	0.618307	1.46026	AT3G29670	0.039316	0.252944	1.7178	AT4G27710	0.0571366	0.135449	2.1702	AT5G28210	0.00510798	0.396811	0.731854
AT2G30310	0.00369671	0.336011	1.06645	AT1G26900	0.00556676	0.398257	1.68152	AT2G33250	0.0296497	0.196287	2.48753	AT3G29810	0.00662069	0.314276	2.54154	AT4G27720	0.0211402	0.095152	2.67488	AT5G28470	0.00224606	0.361841	1.31479
AT2G02060	0.0238666	0.0702036	1.0669	AT1G26920	0.00739908	0.353326	2.76539	AT2G33290	0.00537764	0.669276	1.56228	AT3G30180	0.0277598	0.0316755	2.46777	AT4G27730	0.0635218	0.0193273	1.74262	AT5G28500	0.0249853	0.082143	3.06812
AT3G16610	0.00779527	0.326391	1.06738	AT1G27000	0.0134201	0.108704	3.04106	AT2G33320	0.00213627	1.05196	1.87159	AT3G30210	0.0111879	0.276649	0.787108	AT4G27980	0.00257798	0.59447	1.62305	AT5G28510	0.0683152	0.160654	1.21584
AT1G33840	0.0266349	0.386509	1.06781	AT1G27040	0.0296955	0.0854545	1.89428	AT2G33530	0.00271996	0.717158	2.4516	AT3G30280	0.0665988	0.366427	1.27167	AT4G28090	0.00746084	0.222946	1.09242	AT5G28650	0.0239012	0.324821	1.73313
AT5G53510	0.00352692	0.171446	1.06836	AT1G27080	0.00724165	0.591003	1.28927	AT2G34190	0.0310947	0.0289896	2.20293	AT3G30300	0.0388003	0.0152863	2.45321	AT4G28100	0.0581609	0.0247747	2.29113	AT5G28680	0.0043258	0.123131	2.39903
AT3G58590	0.00192812	0.304579	1.07038	AT1G27130	0.055685	0.273084	2.82053	AT2G34210	0.00146816	0.298156	0.894558	AT3G30340	0.0524072	0.024652	1.51864	AT4G28130	0.021405	0.222401	0.866187	AT5G33280	0.0100389	0.058892	2.09513
AT1G23690	0.00774393	0.61397	1.07073	AT1G27200	0.00635618	0.44749	2.19049	AT2G34300	0.00185808	0.304001	2.64677	AT3G30390	0.019504	0.0505224	3.30528	AT4G28150	0.00492568	0.624843	1.75228	AT5G34940	0.00504665	0.327801	2.50353
AT4G11950	0.0263381	0.254734	1.07082	AT1G27210	0.0402545	0.125529	2.09079	AT2G34360	0.0024647	1.18005	1.0935	AT3G30775	0.0470355	0.0592566	3.42789	AT4G28220	0.0264012	0.0857481	2.13586	AT5G35370	0.0060593	0.0846582	1.61665
AT4G13650	0.00148309	0.536043	1.07142	AT1G27320	0.0052806	0.16145	2.386	AT2G34430	0.0097211	0.174303	4.19863	AT3G33530	0.00167347	0.816258	2.45927	AT4G28350	0.00200438	0.69001	1.46888	AT5G35380	0.00867506	0.358075	1.13691
AT2G24800	0.0195891	0.140482	1.0719	AT1G27510	0.00877941	0.663482	2.31998	AT2G34555	0.00399511	0.332253	0.930217	AT3G42640	0.00276654	0.341278	2.83804	AT4G28490	0.0708424	0.154336	2.28153	AT5G35390	0.00188711	3.2922	1.51111
AT4G00190	0.00272519	0.696919	1.07352	AT1G27520	0.00245664	0.309905	2.38805	AT2G35160	0.00742395	0.219826	1.47608	AT3G42670	0.0109038	0.156614	1.6925	AT4G28570	0.0041397	0.549998	2.25173	AT5G35570	0.00227531	0.292404	1.75953
AT5G45120	0.043327	0.256279	1.07527	AT1G27600	0.00344247	0.326393	2.18718	AT2G35270	0.00787314	0.212114	1.68362	AT3G42850	0.0102303	0.186182	1.80785	AT4G28640	0.0244826	0.995709	2.12352	AT5G35580	0.023502	0.122265	1.46416
AT3G25970	0.0157762	0.50078	1.07598	AT1G27620	0.00285482	0.719562	0.956242	AT2G35620	0.00224324	0.337771	2.33177	AT3G42880	0.0208585	0.136127	1.69987	AT4G28670	0.0132441	0.0537116	1.17376	AT5G36160	0.0410071	0.0248164	2.82805
AT3G59270	0.006632	0.571044	1.07663	AT1G27680	0.0105139	0.081316	2.1334	AT2G35650	0.00999207	0.0860771	2.18972	AT3G43220	0.00360287	0.292763	2.48945	AT4G28680	0.00501343	0.160861	2.11909	AT5G36220	0.00253055	0.356203	1.9565
AT3G03290	0.0048021	0.680802	1.07864	AT1G27720	0.0176435	0.631104	1.34357	AT2G35740	0.029804	0.0823391	0.683099	AT3G43270	0.0202919	0.131087	2.42151	AT4G28700	0.00503444	0.178522	1.53736	AT5G36260	0.0339978	0.0794318	1.90208
AT4G11480	0.0511473	0.0844304	1.08154	AT1G27930	0.0043248	0.364502	2.63931	AT2G35760	0.0125372	0.180676	2.24443	AT3G43300	0.00270383	0.266686	2.51451	AT4G28706	0.0280514	0.187347	2.49134	AT5G36890	0.00587192	0.151067	2.30024
AT2G41850	0.00303858	0.339782	1.08225	AT1G27940	0.00295157	0.87462	1.45415	AT2G35770	0.00287126	0.672727	1.26298	AT3G43600	0.0294683	0.248195	2.16222	AT4G29010	0.000247749	4.69208	3.22602	AT5G36940	0.00653473	0.224355	2.12035
AT3G57720	0.00782179	0.312384	1.08296	AT1G28010	0.00206607	0.174672	1.56297	AT2G36220	0.00489405	0.70169	2.58545	AT3G43630	0.0639407	0.0359646	1.38948	AT4G29050	0.00201405	0.658368	1.3244	AT5G36950	0.00237865	0.314614	1.95094
AT5G66710	0.0343486	0.287804	1.08297	AT1G28050	0.0129568	0.313663	2.35749	AT2G36290	0.00371942	0.327195	2.7328	AT3G43670	0.00913613	0.290557	2.0633	AT4G29140	0.00419563	0.213334	1.31806	AT5G37060	0.0287367	0.055107	1.23659
AT3G53600	0.00841494	0.293547	1.08391	AT1G28070	0.0242744	0.413	2.10218	AT2G36350	0.00433885	0.545271	2.09345	AT3G43790	0.0222212	0.135858	1.54701	AT4G29210	0.00428802	0.161671	2.23489	AT5G37150	0.00369205	1.44817	1.34058
AT4G35370	0.00653422	0.30911	1.08429	AT1G28090	0.00767392	0.106004	1.86823	AT2G36470	0.0104123	0.418406	1.48091	AT3G43860	0.0260454	0.0347493	2.6766	AT4G29240	0.0303476	0.0328604	1.98493	AT5G37280	0.0062134	0.663783	0.687777
AT1G48180	0.00532719	0.355617	1.08574	AT1G28110	0.00830906	0.236376	2.38482	AT2G36590	0.0349993	0.123679	1.81741	AT3G43930	0.0581953	0.36945	0.760735	AT4G29260	0.0107868	0.321486	2.53217	AT5G37450	0.0237547	0.228615	0.785893
AT1G12210	0.00387803	0.635876	1.08628	AT1G28230	0.00332933	0.392034	2.32006	AT2G36630	0.0352592	0.0586064	2.13752	AT3G44110	0.0323779	0.0297484	3.51106	AT4G29270	0.00522711	0.332612	2.21743	AT5G37540	0.0087285	0.11696	2.42523
AT3G16960	0.0157539	0.244993	1.09175	AT1G28400	0.0153822	0.0811794	3.14302	AT2G36640	0.00817282	0.125629	2.84172	AT3G44190	0.0112604	0.106799	2.70285	AT4G29530	0.0123786	0.710554	1.92301	AT5G37970	0.0397629	0.300969	1.36829
AT4G28090	0.00746084	0.222946	1.09242	AT1G28430	0.0352402	0.129959	1.87065	AT2G36670	0.0101343	0.0867115	2.16056	AT3G44280	0.0593202	0.215914	2.58541	AT4G29580	0.00290849	1.74291	0.826808	AT5G38020	0.039112	0.207451	2.20223
AT2G34360	0.0024647	1.18005	1.0935	AT1G28440	0.00537591	0.08302	2.68405	AT2G36680	0.00612885	0.333383	2.01335	AT3G44300	0.00381368	0.348108	3.84656	AT4G29620	0.00376491	0.356977	0.964315	AT5G38030	0.0578665	0.16983	2.40278
AT1G72760	0.0109316	0.450474	1.09517	AT1G28680	0.00762272	0.137165	2.43983	AT2G36730	0.0028664	0.605709	1.82063	AT3G44350	0.0314086	0.228507	1.21795	AT4G29650	0.00497545	0.731028	1.32164	AT5G38070	0.00915248	1.38531	1.6205
AT4G17785	0.00381874	0.641725	1.09636	AT1G29080	0.0128568	0.291539	0.645503	AT2G36750	0.00540977	0.335963	0.90222	AT3G44460	0.0120703	0.111745	1.9045	AT4G29690	0.00575936	0.169962	1.91153	AT5G38100	0.0508205	0.30931	0.745542
AT5G67310	0.00673893	0.69329	1.09807	AT1G29110	0.0040932	0.323053	0.80686	AT2G36830	0.00464384	0.401771	3.57498	AT3G44850	0.0314664	0.12834	2.12317	AT4G29770	0.0686663	0.452003	1.14616	AT5G38120	0.00681512	0.243305	1.87096
AT5G18340	0.0319989	0.124455	1.09983	AT1G29200	0.00480667	0.884436	1.26947	AT2G36840	0.00315381	0.347865	1.67322	AT3G44910	0.0341739	0.108824	0.724725	AT4G29800	0.00649581	0.138286	1.59058	AT5G38130	0.00590384	0.324341	1.6005
AT3G61300	0.00313085	0.562054	1.10088	AT1G29340	0.00191931	0.313028	2.82345	AT2G36970	0.00263059	0.698885	2.02322	AT3G44990	0.0409661	0.0390157	2.71934	AT4G29900	0.00246025	0.169921	2.7579	AT5G38610	0.0170491	0.707375	1.41051
AT1G48800	0.00181083	2.20568	1.10167	AT1G29760	0.0466804	0.155712	2.59778	AT2G36980	0.00496602	0.13697	1.14214	AT3G45010	0.03875	0.159863	3.30897	AT4G30020	0.0314699	0.0347772	2.61519	AT5G38670	0.0365314	0.692086	0.723088
AT2G17090	0.0692193	0.1233	1.10204	AT1G29770	0.0303447	0.391579	0.787549	AT2G37420	0.0131465	0.100586	2.00662	AT3G45090	0.0034885	0.546329	2.16568	AT4G30030	0.0322153	0.253201	0.746834	AT5G38710	0.00268264	1.06245	2.26754
AT2G03880	0.0265029	0.284436	1.10255	AT1G29780	0.0438891	0.0598675	0.797009	AT2G37430	0.00829586	0.29249	1.53451	AT3G45140	0.0314058	0.136521	3.65316	AT4G30040	0.00313735	0.663894	0.932126	AT5G38830	0.022725	0.156029	2.96005
AT1G43780	0.0220783	0.0930668	1.10382	AT1G29790	0.0379176	0.0297649	2.39608	AT2G37650	0.026427	0.0673453	1.83672	AT3G45220	0.0136465	0.416553	0.737977	AT4G30430	0.00536674	0.594041	1.31207	AT5G38970	0.0304115	0.032119	1.12248
AT1G66860	0.0511272	0.178754	1.1043	AT1G29820	0.0357001	0.138675	2.2713	AT2G37760	0.00853713	0.168167	2.6675	AT3G45260	0.014513	0.0652553	2.02149	AT4G30520	0.00206326	0.332442	2.12844	AT5G39080	0.015364	0.402546	2.33144
AT4G22620	0.0406914	0.149678	1.10478	AT1G29980	0.0061295	0.732788	2.65879	AT2G37840	0.00773845	0.154014	1.83656	AT3G45290	0.00804729	0.108223	1.76412	AT4G30610	0.00279425	0.345541	2.38457	AT5G39090	0.0261692	0.141891	1.98227
AT2G24400	0.0383012	0.0655242	1.1054	AT1G30120	0.00320839	0.34445	3.11292	AT2G37980	0.00624296	0.111953	1.93075	AT3G45320	0.0254974	0.736071	0.943505	AT4G30640	0.00438389	0.338706	0.913841	AT5G39310	0.0135116	0.223495	2.09227
AT1G21230	0.0382483	0.158075	1.10622	AT1G30200	0.00354226	0.330816	2.6688	AT2G38110	0.0145383	0.44522	2.64217	AT3G45410	0.0307489	0.201254	1.46771	AT4G30700	0.0032908	0.34427	1.31824	AT5G39350	0.0537832	0.267894	1.75152
AT1G62700	0.00388628	0.278734	1.10705	AT1G30220	0.00459824	0.166917	1.76408	AT2G38170	0.00502289	0.194277	3.54971	AT3G45440	0.0282273	0.390071	0.837375	AT4G31000	0.009479	0.907262	2.02567	AT5G39430	0.0145883	0.555778	0.818544
AT2G17000	0.0322378	0.218344	1.10869	AT1G30350	0.00360757	0.672186	1.46949	AT2G38390	0.00783189	0.485971	2.86565	AT3G45540	0.0182949	0.281438	1.17657	AT4G31020	0.00905348	0.33561	1.80429	AT5G39500	0.000947547	1.29087	2.21233
AT2G32390	0.0640473	0.630137	1.10892	AT1G30440	0.00203961	0.326126	2.82828	AT2G38660	0.00743598	0.171319	2.22664	AT3G45580	0.014557	0.662091	0.987062	AT4G31520	0.00209788	0.590238	1.18364	AT5G39580	0.0200757	0.141738	1.96142
AT2G26130	0.00366287	0.894819	1.10997	AT1G30510	0.00363952	0.632228	2.4727	AT2G38820	0.00460374	0.305359	2.63911	AT3G45620	0.00266904	0.641368	2.50776	AT4G31840	0.0141999	0.181535	3.00585	AT5G39680	0.00220442	0.270836	0.956244
AT5G58840	0.00174971	0.730181	1.11027	AT1G30570	0.00164978	0.625302	1.70507	AT2G39020	0.00510106	0.383915	2.38999	AT3G45680	0.065559	0.109552	1.84258	AT4G31890	0.00978961	0.0894856	1.77995	AT5G39890	0.0215621	0.14739	2.12019
AT1G26410	0.00481246	0.167791	1.11049	AT1G30640	0.00259741	0.296252	2.15062	AT2G39040	0.0036403	0.710651	1.39096	AT3G45690	0.056848	0.419049	0.700768	AT4G31900	0.00357951	0.202107	0.999188	AT5G39970	0.00392713	0.16338	1.37563
AT3G26480	0.00518922	1.24413	1.11067	AT1G30650	0.00306334	0.339335	1.61173	AT2G39220	0.0111888	0.236444	2.29299	AT3G45710	0.0629049	0.397074	1.98029	AT4G32010	0.00166491	0.345582	2.13639	AT5G40020	0.0104759	0.499401	2.26601
AT1G73780	0.0139276	0.325229	1.11309	AT1G30720	0.00242939	0.352465	2.38663	AT2G39230	0.00742316	0.196428	1.35951	AT3G45850	0.00650276	0.0640539	2.33517	AT4G32120	0.00411957	0.306912	2.4655	AT5G40030	0.018912	0.149015	1.43147
AT3G18260	0.00593786	0.333375	1.11313	AT1G30740	0.0725534	0.526687	0.938833	AT2G39240	0.0194254	0.639741	0.775226	AT3G45870	0.00594331	0.619615	1.42307	AT4G32410	0.00260397	0.155298	3.00347	AT5G40090	0.00362057	1.51203	1.04911
AT1G19160	0.0049562	0.955272	1.11325	AT1G30840	0.00339136	0.694633	2.0713	AT2G39310	0.00569194	0.172137	3.0326	AT3G45940	0.014557	0.208785	1.19795	AT4G32490	0.00522757	2.8726	2.24507	AT5G40100	0.0278554	0.180768	1.20455
AT5G03000	0.00373616	0.67575	1.11426	AT1G30870	0.00355269	0.368333	1.97298	AT2G39380	0.0118928	0.240491	1.57115	AT3G46070	0.0550835	0.193626	0.997003	AT4G32660	0.00377094	0.284083	2.46405	AT5G40140	0.00702512	0.116676	1.40651
AT4G13060	0.00487988	0.513648	1.11568	AT1G31040	0.012908	0.544011	1.56038	AT2G39510	0.0296932	0.0400561	2.26497	AT3G46110	0.0565914	0.210121	1.88096	AT4G32730	0.00153949	0.55677	1.87261	AT5G40150	0.0460715	0.0572486	2.0567
AT1G12130	0.00269792	1.79051	1.11592	AT1G31070	0.0416739	0.0197264	1.87871	AT2G39750	0.0020763	0.602645	2.56096	AT3G46180	0.00391662	0.325559	1.62194	AT4G32830	0.00462631	0.325339	2.3962	AT5G40190	0.0342157	0.0682016	2.38394
AT3G55100	0.0172462	0.191652	1.11755	AT1G31230	0.034929	0.0574415	2.54302	AT2G39850	0.00342547	0.167869	2.44158	AT3G46290	0.00170768	0.307722	1.9622	AT4G32850	0.00387862	0.290247	2.65859	AT5G40230	0.00322276	1.16848	1.73065
AT2G03360	0.0461714	0.356494	1.11851	AT1G31260	0.00338629	1.11574	0.685709	AT2G40240	0.0247038	0.0502677	1.32262	AT3G46340	0.00789729	0.500431	0.957996	AT4G32920	0.00476625	0.19419	2.29135	AT5G40250	0.00886264	0.250883	2.42835
AT3G54310	0.00408438	0.295756	1.11901	AT1G31420	0.016102	0.0488049	2.77199	AT2G40250	0.0174098	0.0725429	1.35151	AT3G46690	0.0254464	0.761327	1.61241	AT4G32950	0.0335743	0.127494	0.832986	AT5G40380	0.0409516	0.13858	1.98146
AT1G05740	0.0098306	0.614712	1.12132	AT1G31470	0.0755743	0.239724	2.18937	AT2G40400	0.00351574	0.348269	2.48134	AT3G46760	0.0474751	0.0281511	0.840557	AT4G33000	0.00549119	0.311583	2.31376	AT5G40390	0.00669503	0.170943	2.35094
AT3G55940	0.0112991	0.31807	1.12158	AT1G31550	0.0506901	0.222048	2.31227	AT2G40420	0.0107352	0.197637	2.21711	AT3G46790	0.0065391	0.202738	2.18751	AT4G33200	0.00189792	0.450481	2.19675	AT5G40410	0.0127873	0.311912	1.31927
AT5G38970	0.0304115	0.032119	1.12248	AT1G31760	0.0445341	0.373171	1.65756	AT2G40460	0.00220169	1.05719	2.75712	AT3G46970	0.00492108	0.106353	3.07944	AT4G33220	0.00247582	0.345317	2.68253	AT5G40510	0.00893283	0.144833	1.96087
AT1G71390	0.00516495	0.219106	1.12529	AT1G31830	0.0341933	0.0535073	2.50849	AT2G40480	0.00846	0.39578	2.23889	AT3G47010	0.0215934	0.241011	1.89721	AT4G33300	0.0268898	0.228788	2.89604	AT5G40550	0.0104038	0.153869	1.83032
AT2G44930	0.00260247	0.331473	1.12531	AT1G31850	0.0634482	0.0865483	2.48269	AT2G40580	0.00799511	1.10864	0.616242	AT3G47060	0.00173344	0.631492	2.01726	AT4G33330	0.00219187	0.321191	1.28216	AT5G40560	0.0324263	0.540328	0.8645
AT1G59725	0.00873872	0.602273	1.12688	AT1G31920	0.00463957	0.155637	2.11437	AT2G40700	0.00230999	0.622006	1.89362	AT3G47090	0.00135516	0.645307	1.53231	AT4G33390	0.00346608	0.164115	1.76908	AT5G40640	0.0520884	0.0736146	1.9086
AT4G36450	0.00392568	0.308081	1.12897	AT1G31930	0.0497735	0.0907324	2.32257	AT2G41010	0.0258948	0.22487	2.40299	AT3G47110	0.0128534	0.352977	1.02963	AT4G33400	0.00775908	0.0833837	2.30897	AT5G40645	0.0703229	0.0818938	1.54822
AT1G33540	0.0133019	0.291465	1.12992	AT1G32050	0.0265122	0.067305	3.33759	AT2G41080	0.00265248	0.288305	1.77711	AT3G47170	0.0293019	0.134144	0.923539	AT4G33530	0.00308603	0.169232	2.4933	AT5G40650	0.0168315	0.0901811	2.84684
AT1G60930	0.0186363	0.421276	1.13026	AT1G32090	0.00740945	0.0719963	2.03984	AT2G41190	0.0025296	0.326371	2.11332	AT3G47340	0.00931583	0.0813987	2.98595	AT4G33700	0.00308663	0.342287	2.68782	AT5G40680	0.0545617	0.192564	1.15573
AT3G27620	0.0124958	0.333901	1.13156	AT1G32100	0.00813783	0.174765	2.51046	AT2G41210	0.00185539	0.303527	1.75695	AT3G47380	0.0578104	0.0375011	1.77918	AT4G33870	0.0187282	0.457141	0.856595	AT5G40710	0.00569765	1.10202	2.0969
AT1G24420	0.00567858	0.925781	1.13212	AT1G32160	0.0173038	0.0667851	2.8523	AT2G41370	0.00532358	0.343239	1.71109	AT3G47400	0.00430527	0.353353	1.15701	AT4G33905	0.00951722	0.186018	1.46812	AT5G40750	0.0420621	0.398715	0.930039
AT1G78980	0.003076	1.12779	1.13219	AT1G32170	0.00822484	0.155146	2.7488	AT2G41480	0.0236083	0.172388	1.82508	AT3G47420	0.00719378	0.242145	2.55972	AT4G33985	0.00831322	0.3535	1.84342	AT5G40860	0.0229069	0.0868789	0.95791
AT5G42700	0.060429	0.413084	1.1331	AT1G32230	0.0145399	0.0509643	3.07268	AT2G41490	0.0029517	0.355541	2.29899	AT3G47430	0.012045	0.486868	2.30061	AT4G33990	0.00183033	0.284376	1.2305	AT5G40870	0.0590576	0.0158606	2.41575
AT5G01380	0.00885973	0.152299	1.13356	AT1G32260	0.00638749	0.349437	2.23126	AT2G41510	0.00466477	0.165634	0.932396	AT3G47700	0.00326537	0.521121	2.06263	AT4G34040	0.00666655	0.291524	2.39808	AT5G40990	0.0106951	0.336246	0.951297
AT1G24650	0.00437738	0.755412	1.13411	AT1G32320	0.0128375	0.345039	0.774839	AT2G41560	0.00368712	0.119285	2.71813	AT3G47740	0.0105486	0.178448	0.888437	AT4G34135	0.00277037	0.332163	2.91471	AT5G41040	0.00287614	0.340243	2.34387
AT1G17310	0.00669293	0.616922	1.13503	AT1G32350	0.0155373	0.466286	1.72507	AT2G41740	0.0135923	0.166145	2.63038	AT3G48350	0.00375434	0.646827	1.87921	AT4G34138	0.00271544	0.336499	2.38976	AT5G41100	0.00225384	0.676281	1.89198
AT5G35380	0.00867506	0.358075	1.13691	AT1G33030	0.00388937	0.968748	1.37881	AT2G41770	0.0141118	0.125303	2.22423	AT3G48360	0.00362294	0.338859	3.15834	AT4G34215	0.0255808	0.338287	2.29186	AT5G41170	0.00316778	0.249769	1.3854
AT4G25760	0.0317968	0.108459	1.13918	AT1G33170	0.0124623	0.265926	2.23232	AT2G41830	0.00135113	0.317178	2.02358	AT3G48410	0.0138607	0.251278	2.05853	AT4G34220	0.0231394	0.284177	2.33015	AT5G41180	0.00411574	0.485064	1.80206
AT2G36980	0.00496602	0.13697	1.14214	AT1G33350	0.00305031	0.510583	1.2859	AT2G41850	0.00303858	0.339782	1.08225	AT3G48460	0.0350975	0.201923	2.55652	AT4G34250	0.00539456	0.335391	2.31173	AT5G41250	0.00494576	0.793634	0.730683
AT4G10510	0.0321218	0.0368791	1.14358	AT1G33440	0.0459915	0.131489	1.41238	AT2G42080	0.0161684	0.102964	2.14501	AT3G48510	0.00452923	0.33459	2.00218	AT4G34610	0.00267197	0.306664	2.22179	AT5G41400	0.0136882	0.192377	2.27408
AT2G42980	0.00505974	0.167006	1.14396	AT1G33540	0.0133019	0.291465	1.12992	AT2G42090	0.0377619	0.224127	0.731902	AT3G48520	0.0748378	0.180122	2.21301	AT4G34940	0.00197572	0.340947	1.49918	AT5G41460	0.00489762	0.527919	2.01511
AT5G24540	0.0167892	0.202439	1.14459	AT1G33560	0.00599293	0.990908	2.28815	AT2G42270	0.000723708	2.15558	2.1261	AT3G48610	0.00253558	0.338739	2.37664	AT4G35000	0.00433347	0.366927	3.27048	AT5G41490	0.00748675	2.42477	0.814811
AT4G29770	0.0686663	0.452003	1.14616	AT1G33590	0.0171697	0.287323	3.11243	AT2G42320	0.0069402	0.183429	2.47018	AT3G48680	0.00416212	1.37341	3.04195	AT4G35230	0.0118049	0.0709726	2.82388	AT5G41550	0.00600506	1.3609	1.06562
AT1G53990	0.0250685	0.508043	1.14882	AT1G33750	0.0026738	1.5689	1.32875	AT2G42540	0.00817988	0.41684	3.23395	AT3G48690	0.0216563	0.201308	2.95999	AT4G35350	0.00375126	0.334439	2.54844	AT5G41620	0.0273435	0.548965	1.68526
AT1G74580	0.00419686	0.13161	1.15049	AT1G33811	0.00715858	0.337552	2.46141	AT2G42850	0.0230493	0.237039	1.04049	AT3G48760	0.00286395	0.324085	2.76651	AT4G35370	0.00653422	0.30911	1.08429	AT5G41650	0.0423873	0.281858	1.74185
AT5G17540	0.00266885	0.372099	1.15126	AT1G33830	0.025375	0.357597	0.985933	AT2G42890	0.00616108	0.259718	2.71868	AT3G48810	0.00459757	0.141243	1.25549	AT4G35380	0.000773455	0.338122	1.69918	AT5G41670	0.00300098	0.29588	3.03618
AT2G02340	0.00929387	0.463689	1.15433	AT1G33840	0.0266349	0.386509	1.06781	AT2G42920	0.0027278	0.560433	1.58277	AT3G48850	0.0067131	0.379347	1.06247	AT4G35650	0.00350037	0.349682	1.2557	AT5G41730	0.035053	0.12466	1.18381
AT4G25380	0.0296131	0.839293	1.15466	AT1G34010	0.0197943	0.228577	1.96396	AT2G42980	0.00505974	0.167006	1.14396	AT3G48970	0.0189061	0.169496	2.03948	AT4G35780	0.00252114	0.302339	2.18898	AT5G41770	0.0323012	0.0192709	2.36652
AT5G16640	0.0372502	0.156199	1.1555	AT1G34020	0.00770655	0.174551	2.34676	AT2G42990	0.00381606	0.333136	2.36565	AT3G49060	0.00172489	0.6325	2.1421	AT4G36020	0.00423049	0.358628	2.67901	AT5G41870	0.0616406	0.118559	2.15384
AT5G40680	0.0545617	0.192564	1.15573	AT1G34040	0.00630869	0.60418	2.4027	AT2G43010	0.00314573	0.327493	2.21679	AT3G49120	0.0336883	0.0393887	3.55336	AT4G36180	0.00217531	0.184885	2.58453	AT5G41890	0.0173048	0.208838	1.00071
AT5G64710	0.00177431	0.575881	1.15582	AT1G34065	0.0133017	0.720528	1.97955	AT2G43040	0.00793216	0.0785806	1.91564	AT3G49190	0.0189384	0.255321	1.19326	AT4G36210	0.00641077	0.303148	2.87628	AT5G41900	0.0135192	0.142576	1.28886
AT3G18180	0.0212699	0.241026	1.15624	AT1G34110	0.00571808	0.224679	1.91162	AT2G43050	0.0230704	0.352577	2.45994	AT3G49360	0.010014	0.347616	2.16798	AT4G36380	0.0025399	0.334575	2.11339	AT5G41920	0.00296283	0.385225	1.95682
AT3G47400	0.00430527	0.353353	1.15701	AT1G34130	0.00362312	0.167184	2.75349	AT2G43230	0.0235769	0.0974946	2.09748	AT3G49500	0.00117053	1.26268	1.99943	AT4G36420	0.00739443	0.676686	1.99974	AT5G42010	0.0314257	0.097298	1.62825
AT3G26540	0.00915972	0.197511	1.15773	AT1G34180	0.0057861	0.250543	1.63632	AT2G43420	0.00467832	0.170548	2.45609	AT3G49530	0.00293531	0.640181	2.70072	AT4G36450	0.00392568	0.308081	1.12897	AT5G42030	0.0167542	0.30194	2.42743
AT2G31210	0.00691078	0.149883	1.16061	AT1G34200	0.0438713	0.245038	2.12952	AT2G43480	0.0121307	0.21865	1.04435	AT3G49670	0.00503474	0.270026	2.37987	AT4G36470	0.0153007	0.309077	1.2823	AT5G42090	0.0418093	0.0480867	3.0442
AT5G47340	0.0118944	0.72897	1.16267	AT1G34210	0.00210828	0.336813	2.38336	AT2G43500	0.00155972	0.583437	2.10835	AT3G49680	0.00323457	0.333034	3.05613	AT4G36530	0.00359263	0.652168	2.82709	AT5G42140	0.00404207	0.0999938	1.59641
AT2G13600	0.00238621	0.250884	1.1635	AT1G34300	0.04139	0.169446	2.31898	AT2G43580	0.00506144	0.331498	0.780659	AT3G49710	0.00230805	1.25534	1.83034	AT4G36580	0.00669783	0.316135	1.43088	AT5G42250	0.0274261	0.043733	2.25315
AT5G43120	0.00248771	0.295463	1.16375	AT1G34340	0.0222538	0.152933	2.26622	AT2G43610	0.0183069	0.176081	2.19585	AT3G49810	0.00719369	0.130652	2.23528	AT4G36790	0.0135279	0.135331	2.10897	AT5G42340	0.00207031	0.32295	1.84077
AT2G33230	0.0348299	0.0612535	1.16402	AT1G34420	0.020662	0.265533	1.50672	AT2G43710	0.0033101	0.67231	3.10359	AT3G49820	0.00864332	0.316137	0.71468	AT4G36860	0.0694859	0.0430604	2.60967	AT5G42450	0.00771919	0.564372	1.27372
AT2G29480	0.0141273	0.400676	1.16413	AT1G34580	0.0211195	0.0436391	1.56433	AT2G44230	0.019077	0.504888	2.07082	AT3G49840	0.00868943	1.02081	1.71443	AT4G36940	0.0101276	0.0772263	2.34214	AT5G42700	0.060429	0.413084	1.1331
AT1G13800	0.00344152	0.281404	1.16693	AT1G34750	0.0197149	0.0793525	2.30118	AT2G44260	0.0136083	0.228768	2.09113	AT3G49930	0.0148794	0.1322	1.66096	AT4G37170	0.0168393	0.487672	1.3768	AT5G42720	0.0135445	0.157066	2.31983
AT1G09930	0.0199732	0.0609868	1.16947	AT1G34760	0.0187715	0.354896	1.64279	AT2G44270	0.0164692	0.0733612	2.23104	AT3G49940	0.0381575	0.0499959	2.64435	AT4G37280	0.00417318	0.333257	2.55553	AT5G42790	0.00831328	0.611825	3.16363
AT3G18070	0.0235992	0.966536	1.1712	AT1G34780	0.0221253	0.55766	2.09098	AT2G44440	0.0241212	0.0837727	1.93645	AT3G50050	0.00233499	0.584444	1.89363	AT4G37320	0.016414	0.0579329	1.53018	AT5G42810	0.0543512	0.152561	2.30638
AT1G69630	0.0300421	0.350312	1.172	AT1G35330	0.034833	0.355958	1.51216	AT2G44470	0.00499902	0.292705	1.98913	AT3G50110	0.00196709	1.83758	1.9452	AT4G37610	0.00415683	0.558717	2.93211	AT5G42830	0.0191671	0.304322	2.09162
AT1G50270	0.0631851	0.373376	1.17285	AT1G35470	0.00304832	0.612753	2.21841	AT2G44480	0.008409	0.299813	1.45322	AT3G50120	0.00519195	0.159747	1.0039	AT4G37760	0.00236672	0.367091	2.91348	AT5G42880	0.00182161	0.322435	1.95468
AT4G28670	0.0132441	0.0537116	1.17376	AT1G35510	0.00665935	0.360694	2.06222	AT2G44880	0.00553793	0.277608	0.776985	AT3G50140	0.0250852	0.0333198	1.06016	AT4G37790	0.0097936	0.652842	2.41473	AT5G42940	0.00409809	0.308441	2.53331
AT3G17280	0.00739936	0.458618	1.1765	AT1G35730	0.00297499	0.745207	0.938498	AT2G44930	0.00260247	0.331473	1.12531	AT3G50210	0.0228	0.0602768	2.55717	AT4G37870	0.00855251	0.0761348	3.32192	AT5G42960	0.0191179	0.109194	2.41017
AT3G45540	0.0182949	0.281438	1.17657	AT1G35780	0.0104326	0.433881	2.71404	AT2G45040	0.00374228	0.352831	1.66236	AT3G50220	0.00801261	0.174736	1.79217	AT4G37880	0.048959	0.0691815	2.58417	AT5G43020	0.0195527	0.166764	2.04852
AT3G12720	0.0100471	0.138285	1.17695	AT1G35910	0.00360239	0.335272	1.85097	AT2G45050	0.0232868	0.150075	1.54125	AT3G50400	0.00713956	0.166788	1.36727	AT4G38190	0.00353498	0.113992	2.09426	AT5G43060	0.0216725	0.0871327	3.07636
AT5G19560	0.00283372	0.313802	1.17879	AT1G36050	0.00643365	0.158599	2.69412	AT2G45130	0.00557312	0.97411	1.41494	AT3G50520	0.0451273	0.126271	2.33948	AT4G38250	0.00568453	0.184472	2.9924	AT5G43080	0.0426361	0.121922	1.74664
AT5G44230	0.0491965	0.197954	1.18051	AT1G36060	0.0536282	0.0558464	1.54633	AT2G45150	0.00314855	1.63991	1.77408	AT3G50660	0.00298622	0.278455	2.36219	AT4G38270	0.00196079	0.667617	2.12008	AT5G43100	0.0152807	0.0961729	1.98191
AT4G13000	0.0567383	0.129919	1.18231	AT1G36370	0.020259	0.0709605	2.59113	AT2G45340	0.00165552	2.89081	2.38934	AT3G50700	0.00313941	0.615325	2.1484	AT4G38380	0.0059052	0.144866	1.61088	AT5G43120	0.00248771	0.295463	1.16375
AT4G14730	0.00527454	2.2279	1.18242	AT1G36990	0.00470085	0.485736	2.12642	AT2G45400	0.0107724	0.114522	2.07826	AT3G50720	0.00738973	0.157673	0.845844	AT4G38390	0.0139384	0.0556171	1.02875	AT5G43130	0.0115251	0.432037	2.73095
AT2G27610	0.0034748	0.284143	1.18255	AT1G37150	0.0165595	0.326665	1.62176	AT2G45470	0.00266072	0.425781	3.04129	AT3G50730	0.0130473	0.442848	0.902506	AT4G38480	0.00325151	0.278575	1.45702	AT5G43380	0.00881335	0.148533	1.64875
AT4G31520	0.00209788	0.590238	1.18364	AT1G41830	0.0120579	0.0687039	2.90843	AT2G45570	0.0021979	1.26618	1.69861	AT3G50820	0.00369892	0.374849	3.43821	AT4G38620	0.0476027	0.0646895	2.32071	AT5G43460	0.0079815	0.749151	3.39938
AT5G41730	0.035053	0.12466	1.18381	AT1G43000	0.00680233	0.294288	0.76606	AT2G45580	0.0024953	1.05339	2.58533	AT3G50830	0.0486937	0.0469539	2.81745	AT4G38670	0.0175928	0.0928553	1.49655	AT5G43590	0.0337088	0.102812	0.939142
AT3G24360	0.00328428	0.642796	1.18495	AT1G43630	0.0032234	1.11361	1.68265	AT2G45610	0.00381522	0.370033	1.5389	AT3G50860	0.00769025	0.354765	2.12379	AT4G38690	0.00423252	0.329888	2.31688	AT5G43670	0.0657331	0.109929	1.87489
AT5G59200	0.00269717	0.294299	1.18592	AT1G43780	0.0220783	0.0930668	1.10382	AT2G45630	0.0563586	0.0729864	1.64623	AT3G50900	0.0128489	0.89377	2.26441	AT4G38700	0.0309581	0.321707	1.44991	AT5G43745	0.0432619	0.216324	2.18718
AT1G19630	0.0434051	0.238267	1.19107	AT1G43800	0.0353776	0.137478	2.25009	AT2G45760	0.00689222	0.305791	1.21149	AT3G50990	0.0271801	0.531424	1.30651	AT4G38760	0.00435725	0.537926	1.37813	AT5G43780	0.0548331	0.0741051	2.81701
AT5G23800	0.0357008	0.365651	1.19118	AT1G44090	0.00690375	0.335847	1.00454	AT2G45870	0.00305348	0.363502	1.62668	AT3G51000	0.00417792	0.328726	2.67666	AT4G38780	0.00121939	0.612942	1.30961	AT5G43810	0.0212941	0.102924	2.46949
AT2G22810	0.00859109	0.108786	1.1929	AT1G44120	0.00122232	0.696012	1.52365	AT2G45880	0.0101198	0.125629	1.80734	AT3G51040	0.00567525	0.341836	2.58125	AT4G38870	0.0065492	0.158799	0.84697	AT5G43830	0.0330828	0.101265	3.31724
AT2G30240	0.0399693	0.0400906	1.193	AT1G44318	0.0178152	0.180703	1.05608	AT2G45910	0.0200588	0.128397	1.99919	AT3G51190	0.00473527	0.372203	0.737814	AT4G38930	0.00449024	0.308944	2.45307	AT5G43850	0.0229373	0.101974	3.01121
AT3G49190	0.0189384	0.255321	1.19326	AT1G44350	0.0139299	0.139619	2.45714	AT2G45950	0.00416207	0.295053	2.60368	AT3G51250	0.045927	0.0414824	2.50327	AT4G39010	0.00445955	1.08058	1.70434	AT5G43860	0.0364827	0.0784184	1.66516
AT1G50680	0.00407839	0.32082	1.19407	AT1G44780	0.025465	0.48338	1.9821	AT2G45970	0.00243357	0.342819	2.20764	AT3G51310	0.00169834	0.330818	2.78453	AT4G39050	0.00132156	0.314368	2.30101	AT5G43870	0.0454034	0.0679474	1.81454
AT2G26700	0.00798405	0.104676	1.19478	AT1G44790	0.0202255	0.684351	2.5476	AT2G46050	0.00481517	0.307243	0.793286	AT3G51320	0.00268758	0.612045	1.66265	AT4G39080	0.00483758	0.224755	3.02989	AT5G43900	0.0391447	0.0441581	2.30524
AT5G09930	0.0020801	0.619853	1.19584	AT1G44800	0.0219866	0.232525	2.97052	AT2G46180	0.00195524	0.30771	2.47505	AT3G51350	0.0142383	0.304236	1.04138	AT4G39180	0.00529629	0.294648	1.95403	AT5G43910	0.0482487	0.43833	1.94092
AT2G21850	0.00367286	0.150076	1.19602	AT1G44830	0.0372056	0.173327	1.54137	AT2G46270	0.00385235	0.293353	2.27163	AT3G51360	0.00537401	0.170794	0.734496	AT4G39210	0.0192386	0.0456217	2.31503	AT5G43920	0.00533676	0.472145	2.01576
AT3G45940	0.014557	0.208785	1.19795	AT1G45100	0.01286	0.388	0.831824	AT2G46310	0.00926199	0.162654	1.67006	AT3G51470	0.00377613	0.324239	1.94695	AT4G39350	0.0129758	0.128805	2.76296	AT5G43930	0.00186389	0.937648	2.30523
AT1G16380	0.00961738	0.180866	1.20012	AT1G45130	0.00332545	0.403829	2.63313	AT2G46470	0.019038	0.270859	2.24951	AT3G51490	0.00169844	0.365312	1.83038	AT4G39660	0.0028606	0.324584	2.92597	AT5G43940	0.029143	0.0770183	3.62989
AT2G14060	0.0478258	0.323716	1.20049	AT1G45474	0.0147491	0.48469	3.04047	AT2G46480	0.00791609	0.42107	1.01011	AT3G51550	0.0142368	0.0332774	3.20034	AT4G39730	0.0147485	0.167467	3.30351	AT5G43960	0.00322698	0.298345	2.58671
AT3G10890	0.00330618	1.29257	1.20078	AT1G45545	0.0324007	0.224879	1.50257	AT2G46530	0.00232452	0.29992	1.66366	AT3G51560	0.00119173	1.43894	1.01567	AT4G39860	0.0088308	0.16939	2.53394	AT5G43980	0.0324643	0.0433663	1.70659
AT2G30820	0.00998662	0.83869	1.20087	AT1G47240	0.00501471	0.335637	2.32294	AT2G46610	0.00615191	0.277337	1.92806	AT3G51570	0.000896395	2.19638	0.878895	AT4G39950	0.0237812	0.0680076	2.51094	AT5G43990	0.0016905	1.09172	1.95281
AT5G40100	0.0278554	0.180768	1.20455	AT1G47270	0.0516134	0.0693588	2.77895	AT2G46700	0.00461228	0.321569	2.12521	AT3G51850	0.0026222	0.317453	2.66262	AT4G39955	0.016778	0.0803209	2.25414	AT5G44050	0.0176072	0.219341	1.98577
AT1G16420	0.0211422	0.421506	1.20775	AT1G47330	0.0110941	0.0740679	2.29797	AT2G46760	0.00413951	0.182497	1.27774	AT3G51950	0.0053332	0.150861	2.78597	AT4G39980	0.0115467	0.212309	2.98804	AT5G44140	0.00499776	0.633338	1.00414
AT1G10300	0.055616	0.14395	1.20841	AT1G47540	0.0139611	0.64134	2.8276	AT2G46830	0.00707873	0.101085	2.67433	AT3G52310	0.0103393	0.109512	0.867197	AT4G40010	0.0164249	0.0758076	1.64344	AT5G44160	0.00284989	0.671609	1.05122
AT3G25990	0.02034	0.113609	1.20934	AT1G47710	0.0377502	0.162365	2.61154	AT2G46950	0.00231694	1.01022	1.94684	AT3G52600	0.0115867	0.129496	2.54012					AT5G44190	0.006858	0.168724	2.37914
AT3G59030	0.00679965	0.273257	1.21129	AT1G47750	0.0386479	0.0464498	2.16054	AT2G47180	0.0112659	0.116329	2.5785	AT3G52820	0.02182	0.0939969	1.60353					AT5G44210	0.0125422	0.181834	1.74833
AT2G45760	0.00689222	0.305791	1.21149	AT1G47810	0.00291336	3.90795	0.685825	AT2G47240	0.0224247	0.0602875	2.87722	AT3G52950	0.00539083	0.143263	2.43046					AT5G44230	0.0491965	0.197954	1.18051
AT3G55090	0.0231361	0.11184	1.21448	AT1G47900	0.0117957	0.071814	2.30843	AT2G47460	0.00758236	0.311599	1.6916	AT3G53030	0.00279503	0.291377	2.04835					AT5G44240	0.0318356	0.046955	2.41579
AT1G14690	0.046935	0.273913	1.21514	AT1G47980	0.00461071	0.896924	2.62987	AT2G47800	0.000817517	0.736269	2.36074	AT3G53100	0.0198573	0.13532	1.9461					AT5G44250	0.0158909	0.354919	2.38935
AT5G28510	0.0683152	0.160654	1.21584	AT1G47990	0.00800892	0.704296	0.78216					AT3G53130	0.037992	0.0639226	2.34301					AT5G44260	0.064801	0.0534011	2.33058
AT1G61130	0.0266786	0.288388	1.21587	AT1G48010	0.0265859	0.112731	1.04241					AT3G53150	0.00260558	0.676192	1.5205					AT5G44310	0.0118655	0.116166	2.75273
AT1G14540	0.00418873	0.338709	1.21681	AT1G48040	0.00696809	0.334087	1.35164					AT3G53190	0.0330252	0.160163	2.79197					AT5G44330	0.00632127	0.290877	0.892933
AT3G44350	0.0314086	0.228507	1.21795	AT1G48060	0.0134122	0.527306	0.587864					AT3G53240	0.00141565	0.359473	1.62695					AT5G44360	0.00533838	0.153645	2.19227
AT4G24250	0.00270268	0.348185	1.2184	AT1G48110	0.00447809	0.30431	2.30032					AT3G53260	0.0254481	0.0247275	3.26637					AT5G44400	0.0024958	0.331436	2.5316
AT5G53290	0.00821343	0.149126	1.21965	AT1G48180	0.00532719	0.355617	1.08574					AT3G53360	0.00380906	0.295608	1.42593					AT5G44410	0.0128671	0.38601	2.22716
AT1G59670	0.0252044	0.347774	1.22099	AT1G48260	0.00638557	0.159678	1.74734					AT3G53380	0.0481955	0.0808802	1.60924					AT5G44550	0.0178768	0.133137	1.9276
AT1G11100	0.00233499	0.581418	1.22162	AT1G48370	0.00722443	0.257381	2.2481					AT3G53480	0.00100847	0.886491	2.01727					AT5G44670	0.0025628	0.334824	2.58973
AT5G07720	0.00631513	0.301219	1.2219	AT1G48470	0.00399002	0.310549	2.63354					AT3G53590	0.0050224	0.227809	0.96791					AT5G44720	0.0322717	0.266467	2.91061
AT3G14730	0.00214612	0.312365	1.2228	AT1G48660	0.0352744	0.184011	1.60059					AT3G53600	0.00841494	0.293547	1.08391					AT5G44785	0.00600095	0.168202	2.36111
AT2G31250	0.00762627	0.223229	1.22315	AT1G48800	0.00181083	2.20568	1.10167					AT3G53680	0.00638224	0.382628	1.82741					AT5G44790	0.00912604	0.0982852	2.95675
AT1G19470	0.00686571	2.18357	1.22374	AT1G48840	0.0150577	0.136562	2.29991					AT3G53700	0.0747684	0.124097	2.19735					AT5G44870	0.00216615	1.61672	2.1796
AT1G13540	0.00362525	0.318628	1.22375	AT1G48860	0.00891412	0.5516	3.20617					AT3G53720	0.0105852	0.0508324	2.03391					AT5G44910	0.0208166	0.36611	1.4588
AT4G19220	0.00301795	0.155479	1.22441	AT1G48910	0.00338398	0.34678	1.39493					AT3G53810	0.0151249	0.185397	2.18485					AT5G44930	0.00793696	1.74437	1.76112
AT2G26380	0.0209091	0.335831	1.22471	AT1G49000	0.0235139	0.507896	1.24582					AT3G53960	0.00431941	0.345494	2.23495					AT5G44970	0.0740067	0.739019	0.704612
AT5G14650	0.00632474	0.160276	1.22757	AT1G49140	0.0272393	0.149497	3.733					AT3G54040	0.071664	0.0671066	2.60588					AT5G45120	0.043327	0.256279	1.07527
AT2G23230	0.0113435	1.38001	1.22908	AT1G49160	0.00258701	0.301283	1.89521					AT3G54050	0.0417302	0.0503014	3.33312					AT5G45160	0.0210515	0.126963	2.24183
AT5G61940	0.0190768	0.665399	1.22982	AT1G49290	0.0117933	1.01859	2.34343					AT3G54060	0.00307524	0.93788	0.803324					AT5G45260	0.0128482	0.550564	1.98853
AT4G33990	0.00183033	0.284376	1.2305	AT1G49430	0.0020211	0.330098	2.70229					AT3G54100	0.00626055	0.11156	1.91205					AT5G45280	0.0224373	0.366693	2.72984
AT5G48350	0.00684248	0.978255	1.23101	AT1G49580	0.00216406	0.682634	2.01242					AT3G54150	0.0177529	0.382131	1.64617					AT5G45910	0.00730844	0.162824	0.933727
AT1G61270	0.0104211	0.735313	1.23105	AT1G49630	0.0222273	0.252529	2.02749					AT3G54250	0.0185979	0.057909	2.06019					AT5G45930	0.0367216	0.0560555	2.59442
AT5G17680	0.00428047	0.566804	1.23357	AT1G49840	0.00544372	0.165141	2.14867					AT3G54260	0.00327405	1.10578	2.67447					AT5G46110	0.00585785	0.189365	3.6031
AT3G19040	0.0534557	0.679174	1.23533	AT1G49860	0.0181711	0.102295	2.06581					AT3G54270	0.0474326	0.041694	1.58102					AT5G46150	0.0511571	0.049878	2.15709
AT3G02010	0.00547358	0.0949461	1.23578	AT1G49960	0.00743091	0.114865	1.69806					AT3G54310	0.00408438	0.295756	1.11901					AT5G46180	0.00581531	0.318989	2.57518
AT1G80520	0.0315212	0.0768063	1.23586	AT1G50110	0.00740894	0.169592	2.29262					AT3G54800	0.00193394	1.23225	2.56293					AT5G46190	0.013779	0.194896	2.08056
AT5G37060	0.0287367	0.055107	1.23659	AT1G50140	0.00491406	0.254958	2.1968					AT3G54950	0.00549522	0.331672	1.86837					AT5G46200	0.0038306	0.81566	1.56244
AT5G61290	0.00302298	0.631896	1.23687	AT1G50180	0.0168932	0.31112	1.59343					AT3G54990	0.00739779	0.530756	1.72953					AT5G46240	0.00917009	0.274466	2.16491
AT3G18840	0.0162281	0.111483	1.23727	AT1G50260	0.00205931	0.31574	1.76353					AT3G55020	0.0165344	0.388725	1.87519					AT5G46460	0.00219458	0.837282	1.84456
AT1G52640	0.0699631	0.0782831	1.23729	AT1G50270	0.0631851	0.373376	1.17285					AT3G55050	0.00378734	0.297831	2.58985					AT5G46580	0.00415183	0.146038	2.51093
AT1G79320	0.0259834	0.222532	1.23882	AT1G50280	0.0220751	0.592758	1.2684					AT3G55090	0.0231361	0.11184	1.21448					AT5G46620	0.0117664	0.472407	2.67135
AT1G61480	0.017651	0.604107	1.24023	AT1G50400	0.00877878	0.162727	1.30209					AT3G55100	0.0172462	0.191652	1.11755					AT5G46630	0.0697256	0.0442563	3.04192
AT5G66700	0.00609455	0.951656	1.24309	AT1G50420	0.00838003	0.109987	2.1638					AT3G55130	0.0114317	0.266446	2.33696					AT5G46710	0.0130103	0.294852	2.05804
AT1G65120	0.0014871	1.70354	1.24348	AT1G50580	0.0244811	0.25386	1.3536					AT3G55320	0.00352118	0.184206	2.22552					AT5G46790	0.0243627	0.0829505	2.28428
AT4G03230	0.038325	0.214529	1.24441	AT1G50590	0.00505068	1.08692	1.82521					AT3G55410	0.00280456	0.152646	2.86535					AT5G46810	0.0170064	0.0716825	1.02773
AT1G49000	0.0235139	0.507896	1.24582	AT1G50610	0.0146477	0.227161	1.95636					AT3G55500	0.0758435	0.0724018	1.88577					AT5G46830	0.0232732	0.31438	0.885173
AT4G10640	0.0495104	0.152355	1.24846	AT1G50680	0.00407839	0.32082	1.19407					AT3G55550	0.00191233	0.68489	0.905477					AT5G47020	0.00279182	0.112448	2.65853
AT2G03210	0.0779229	0.136501	1.24863	AT1G50890	0.00504842	0.106166	1.72631					AT3G55840	0.0147384	0.337088	1.63563					AT5G47070	0.0102282	0.104717	2.52964
AT1G74770	0.00229716	0.451332	1.2492	AT1G50990	0.0116851	0.145783	1.30668					AT3G55940	0.0112991	0.31807	1.12158					AT5G47120	0.0161099	0.225152	3.26285
AT1G64310	0.00282184	1.09191	1.25014	AT1G51170	0.00265657	1.81037	1.91652					AT3G55950	0.0328448	0.0342451	1.91451					AT5G47220	0.00575992	0.313426	2.3993
AT2G29740	0.00528579	0.54558	1.25031	AT1G51340	0.00518252	0.166787	1.66388					AT3G55970	0.0150542	0.325108	1.70956					AT5G47230	0.017292	0.0870061	2.03906
AT5G65230	0.048019	0.0938227	1.25497	AT1G51380	0.0376737	0.0294309	1.49594					AT3G55980	0.0049157	0.305845	3.01983					AT5G47340	0.0118944	0.72897	1.16267
AT3G48810	0.00459757	0.141243	1.25549	AT1G51400	0.0124773	0.338854	3.77817					AT3G56100	0.0368699	0.549726	1.76826					AT5G47390	0.0336955	0.036207	2.603
AT5G66150	0.00515754	0.57559	1.25558	AT1G51440	0.00870979	0.7217	2.19107					AT3G56140	0.00341775	0.355318	2.61022					AT5G47450	0.00420743	0.465125	2.082
AT4G35650	0.00350037	0.349682	1.2557	AT1G51640	0.00611933	0.109898	1.49855					AT3G56200	0.00267657	0.401748	2.61864					AT5G47460	0.0257177	0.644996	1.37464
AT1G23210	0.00657999	0.907723	1.25838	AT1G51950	0.00558119	0.288812	2.59529					AT3G56270	0.0155432	1.34551	1.41713					AT5G47470	0.00327318	0.389157	1.69326
AT2G35770	0.00287126	0.672727	1.26298	AT1G51960	0.0359694	0.458917	0.829875					AT3G56400	0.00482897	0.307533	2.98174					AT5G47530	0.00620258	0.187367	1.89242
AT1G50280	0.0220751	0.592758	1.2684	AT1G52050	0.00768416	0.772132	1.77376					AT3G56430	0.00628874	0.161949	1.91288					AT5G47635	0.00835383	0.322767	1.82994
AT1G29200	0.00480667	0.884436	1.26947	AT1G52070	0.0396512	0.0709844	2.01549					AT3G56520	0.0098974	0.719664	0.798392					AT5G47780	0.0311667	0.115842	2.94816
AT1G65130	0.0133407	0.441994	1.27165	AT1G52150	0.00318199	0.334383	2.61118					AT3G56600	0.00304882	1.02777	2.36734					AT5G47820	0.0168208	0.0231966	2.46551
AT3G30280	0.0665988	0.366427	1.27167	AT1G52200	0.0161325	0.139654	2.55937					AT3G56620	0.00328188	0.739346	1.79154					AT5G47880	0.0254553	0.0385687	2.77756
AT3G60100	0.00290486	0.988444	1.27282	AT1G52240	0.0648699	0.459375	2.01943					AT3G56640	0.00338882	0.165992	1.90069					AT5G47910	0.0293219	0.065033	2.88278
AT5G42450	0.00771919	0.564372	1.27372	AT1G52260	0.0584812	0.595014	1.96335					AT3G56680	0.0162685	0.610934	3.0477					AT5G47920	0.0156346	0.148416	1.46
AT3G13770	0.00500546	0.810474	1.27733	AT1G52340	0.00482467	0.320698	2.14826					AT3G56700	0.015753	0.731042	0.778216					AT5G47950	0.0123806	1.21092	1.69184
AT2G46760	0.00413951	0.182497	1.27774	AT1G52380	0.00326061	0.606523	2.61018					AT3G56740	0.00398203	0.40088	2.05376					AT5G47970	0.00362915	0.311693	2.15986
AT1G67460	0.00529622	1.07177	1.28125	AT1G52400	0.0265855	0.0670775	3.84656					AT3G57240	0.00554466	0.602899	1.69366					AT5G48010	0.00372236	0.154874	2.51551
AT4G33330	0.00219187	0.321191	1.28216	AT1G52420	0.008521	0.152772	2.76509					AT3G57270	0.0350094	0.381808	0.724435					AT5G48100	0.00472915	0.166519	2.83211
AT2G16120	0.0279914	0.0652813	1.28218	AT1G52640	0.0699631	0.0782831	1.23729					AT3G57380	0.0276654	0.241979	1.47332					AT5G48140	0.00677955	0.166121	2.93341
AT4G36470	0.0153007	0.309077	1.2823	AT1G52720	0.0104138	0.759702	2.68287					AT3G57430	0.0135091	0.540175	1.60003					AT5G48180	0.0256553	0.100213	3.41897
AT1G33350	0.00305031	0.510583	1.2859	AT1G52760	0.00423181	0.311675	3.05528					AT3G57520	0.00173847	0.330121	3.44177					AT5G48230	0.00975183	0.114157	2.70041
AT5G41900	0.0135192	0.142576	1.28886	AT1G52770	0.0132276	0.698962	1.7595					AT3G57540	0.00450419	0.334078	1.86833					AT5G48310	0.0390908	0.2093	2.27287
AT1G27080	0.00724165	0.591003	1.28927	AT1G52930	0.00473647	0.282508	2.56872					AT3G57620	0.00239018	0.342632	1.39759					AT5G48350	0.00684248	0.978255	1.23101
AT5G61160	0.0320339	0.687266	1.28979	AT1G53060	0.00503425	1.13633	1.54245					AT3G57650	0.00311866	0.379461	2.80307					AT5G48370	0.0124714	0.0810226	2.2969
AT5G24230	0.0600969	0.114023	1.29251	AT1G53165	0.00222903	0.277968	2.11613					AT3G57710	0.0266233	0.0959191	2.01576					AT5G48380	0.0289782	0.130086	2.95044
AT2G25440	0.0121148	0.420573	1.29385	AT1G53240	0.016216	0.0868828	3.44198					AT3G57720	0.00782179	0.312384	1.08296					AT5G48430	0.00859019	0.539054	1.56136
AT1G06250	0.00310456	0.340687	1.29419	AT1G53300	0.0368681	0.04859	2.15709					AT3G57750	0.0158493	0.254185	2.17097					AT5G48450	0.033401	0.153327	2.14992
AT3G28960	0.0158316	0.0705876	1.29621	AT1G53345	0.0174542	0.231907	1.47938					AT3G57760	0.0274772	0.489806	1.51074					AT5G48460	0.0419455	0.0309385	2.32589
AT5G13270	0.00199069	0.573572	1.29722	AT1G53350	0.00733268	0.24465	1.60511					AT3G57780	0.0042715	0.303645	2.13811					AT5G48485	0.0265016	0.331319	3.28327
AT1G17630	0.00203085	1.16056	1.29976	AT1G53360	0.00423823	1.49529	0.738405					AT3G57860	0.00539597	0.34171	1.47547					AT5G48490	0.0136871	0.319602	2.98338
AT1G50400	0.00877878	0.162727	1.30209	AT1G53390	0.00128575	0.916343	2.21748					AT3G57890	0.00207247	0.359265	2.63933					AT5G48560	0.00282001	0.936109	2.1903
AT2G29770	0.0093254	0.385381	1.30628	AT1G53420	0.00440928	0.417316	0.993491					AT3G57940	0.0026723	0.160369	1.8091					AT5G48730	0.00284834	0.29969	2.15544
AT3G50990	0.0271801	0.531424	1.30651	AT1G53440	0.00129397	0.33156	2.32567					AT3G58010	0.0210958	0.208898	2.40729					AT5G48820	0.00611446	0.326428	1.92254
AT1G50990	0.0116851	0.145783	1.30668	AT1G53770	0.00380223	1.03623	1.74275					AT3G58050	0.0138501	0.410569	2.01253					AT5G48950	0.0158895	0.183507	1.68182
AT1G09170	0.0122458	0.207001	1.30694	AT1G53830	0.00947294	0.158189	1.52835					AT3G58060	0.012881	0.0844645	2.02502					AT5G49130	0.0308409	0.187803	1.66446
AT3G22810	0.00270228	0.708994	1.30739	AT1G53840	0.00429829	0.180258	2.69932					AT3G58350	0.028278	0.394856	1.32559					AT5G49160	0.00709792	0.244033	2.461
AT3G61910	0.0259678	0.353882	1.3076	AT1G53920	0.057581	0.0411453	1.59444					AT3G58450	0.0127538	0.173017	2.72882					AT5G49180	0.0143298	0.108303	2.46035
AT5G06790	0.0625852	0.444608	1.30897	AT1G53930	0.00702466	3.50621	0.729862					AT3G58510	0.00207819	0.355573	2.82891					AT5G49220	0.00375322	0.277763	2.06412
AT4G38780	0.00121939	0.612942	1.30961	AT1G53940	0.0141306	0.208731	0.754657					AT3G58570	0.00211892	0.644793	2.31609					AT5G49470	0.00172934	0.302211	1.87857
AT2G01900	0.0033063	0.319345	1.31177	AT1G53990	0.0250685	0.508043	1.14882					AT3G58590	0.00192812	0.304579	1.07038					AT5G49560	0.00493338	0.986178	1.68455
AT4G30430	0.00536674	0.594041	1.31207	AT1G54020	0.0110175	0.432902	2.31866					AT3G58650	0.00178738	0.589399	1.73639					AT5G49660	0.00276427	0.166532	2.33625
AT2G15630	0.00561867	0.46812	1.31237	AT1G54220	0.00242541	0.342654	2.21542					AT3G58810	0.00318907	0.319673	1.93321					AT5G49730	0.0355415	0.620939	3.31177
AT1G05300	0.00655565	0.19737	1.31341	AT1G55450	0.0620244	0.0670066	2.97168					AT3G59020	0.00398892	0.107356	2.87091					AT5G49830	0.00380915	0.411566	2.49964
AT5G28470	0.00224606	0.361841	1.31479	AT1G55500	0.00246069	0.585402	2.22963					AT3G59030	0.00679965	0.273257	1.21129					AT5G49890	0.0213843	0.0583198	2.4603
AT3G09660	0.00178047	0.317689	1.31629	AT1G55510	0.0217956	0.0557941	2.42206					AT3G59060	0.0156733	0.25348	2.61132					AT5G49900	0.0536946	0.0796395	2.4574
AT1G07740	0.00301693	0.317493	1.31632	AT1G55570	0.00764697	0.102968	2.78186					AT3G59140	0.00361263	0.255762	2.30819					AT5G49910	0.00380192	0.161775	2.89686
AT4G29140	0.00419563	0.213334	1.31806	AT1G55610	0.00292915	0.414774	1.32681					AT3G59220	0.00467391	0.331346	1.8219					AT5G50130	0.0633152	0.312384	1.95273
AT3G19330	0.0300311	0.0764564	1.31817	AT1G55640	0.00561165	2.8338	0.730649					AT3G59260	0.00988588	0.332791	0.788347					AT5G50160	0.00359301	0.514286	2.26459
AT4G30700	0.0032908	0.34427	1.31824	AT1G55690	0.00466647	0.29686	2.16948					AT3G59270	0.006632	0.571044	1.07663					AT5G50250	0.00494371	0.304915	3.08647
AT3G11460	0.00436338	0.325603	1.31884	AT1G55730	0.0414538	0.118167	2.22654					AT3G59480	0.0038193	0.366363	1.84628					AT5G50390	0.00224023	0.53958	1.61149
AT4G18630	0.0179262	0.306762	1.31897	AT1G55740	0.0307213	0.143366	1.68004					AT3G59700	0.00204686	0.982567	1.66057					AT5G50450	0.00787741	0.168786	2.10751
AT3G62610	0.00405488	0.632115	1.31918	AT1G55850	0.00177171	1.04553	2.93543					AT3G59790	0.0068747	0.164174	0.815858					AT5G50950	0.0179218	0.0985339	3.20032
AT5G40410	0.0127873	0.311912	1.31927	AT1G55890	0.00323446	2.108	2.88902					AT3G59820	0.00371142	0.310016	2.36366					AT5G51050	0.00299758	0.296282	2.12495
AT4G29650	0.00497545	0.731028	1.32164	AT1G55910	0.00755508	0.372567	2.24431					AT3G59850	0.0100366	0.23129	1.02472					AT5G51070	0.0166038	0.027838	3.01346
AT2G40240	0.0247038	0.0502677	1.32262	AT1G55920	0.0266727	0.279311	2.6747					AT3G59940	0.00324786	0.652373	3.02139					AT5G51350	0.00151591	0.325946	2.24684
AT2G02980	0.00335169	0.990275	1.32265	AT1G55930	0.00422408	0.159578	2.03899					AT3G60030	0.00671974	0.0681888	2.74174					AT5G51380	0.0525965	0.0333779	1.56711
AT2G26480	0.00300763	0.325274	1.32304	AT1G56040	0.00749049	1.66317	0.896624					AT3G60100	0.00290486	0.988444	1.27282					AT5G51440	0.00617357	0.347168	1.74784
AT4G29050	0.00201405	0.658368	1.3244	AT1G56150	0.0110899	0.378234	1.86765					AT3G60160	0.000878532	0.673979	2.63994					AT5G51460	0.0110905	0.204731	2.28511
AT1G65110	0.00780487	0.563456	1.32521	AT1G56300	0.0238489	0.497741	2.62706					AT3G60390	0.0110787	0.474795	1.92132					AT5G51520	0.0245227	0.275584	0.964136
AT3G58350	0.028278	0.394856	1.32559	AT1G56360	0.021391	0.0439455	1.3314					AT3G60470	0.0620555	0.509711	0.948117					AT5G51600	0.0020292	0.609541	1.9979
AT1G14680	0.0195855	0.387041	1.32586	AT1G56430	0.00421006	0.64856	2.26961					AT3G60550	0.0058119	0.333061	1.35883					AT5G51690	0.00275478	0.648312	1.40039
AT4G22070	0.0124479	0.266468	1.326	AT1G56540	0.0146531	0.928012	1.0273					AT3G60900	0.00269038	0.839048	1.91455					AT5G51710	0.00428934	0.188671	2.02928
AT1G55610	0.00292915	0.414774	1.32681	AT1G56560	0.00229538	0.308778	2.22978					AT3G61170	0.0060217	0.179785	1.43796					AT5G51820	0.0543415	0.133269	2.77953
AT4G18990	0.030031	0.083529	1.32822	AT1G56690	0.00220619	0.821251	0.941641					AT3G61190	0.0343364	0.0638766	2.31945					AT5G51860	0.00661551	0.31468	0.987497
AT5G04390	0.00646393	1.00219	1.32854	AT1G57560	0.048233	0.535228	1.55266					AT3G61300	0.00313085	0.562054	1.10088					AT5G51890	0.00388448	0.364101	2.32291
AT5G65100	0.0050045	0.315015	1.32874	AT1G57750	0.0365715	0.113262	2.91872					AT3G61380	0.00200128	0.907841	1.81949					AT5G51950	0.00220812	0.347352	2.42122
AT1G33750	0.0026738	1.5689	1.32875	AT1G57790	0.0044178	0.273312	2.09619					AT3G61390	0.00336879	1.47821	1.36332					AT5G52240	0.00602534	0.336933	2.99203
AT5G19610	0.00307226	0.103467	1.32938	AT1G57850	0.0521647	0.518334	1.01876					AT3G61450	0.0515755	0.165397	1.38652					AT5G52250	0.00317613	0.375348	2.12949
AT3G27710	0.00631834	0.367775	1.33036	AT1G57870	0.0162052	0.307162	2.44676					AT3G61570	0.00585679	0.527619	2.12611					AT5G52320	0.00273163	0.965938	2.08868
AT4G05100	0.00440501	0.613565	1.3309	AT1G58050	0.0159756	0.703121	2.24504					AT3G61670	0.0198112	0.132434	2.12514					AT5G52400	0.00517617	0.330896	1.49482
AT5G16860	0.00520058	0.292951	1.33113	AT1G58080	0.0344628	0.0621133	3.0276					AT3G61720	0.00325356	0.17382	0.842815					AT5G52420	0.0692531	0.0553282	2.72467
AT1G56360	0.021391	0.0439455	1.3314	AT1G58170	0.014722	0.326268	1.71107					AT3G61740	0.00861717	0.552392	1.49536					AT5G52460	0.00353471	0.688266	0.846711
AT4G08990	0.00371928	0.433269	1.33156	AT1G58250	0.00278541	0.116463	2.26472					AT3G61810	0.00666581	0.182292	0.878555					AT5G52520	0.0279058	0.0567839	2.73539
AT1G17600	0.00126027	1.68862	1.33276	AT1G58260	0.0602362	0.252643	0.694526					AT3G61820	0.00237361	0.82152	2.71273					AT5G52620	0.0051751	0.299385	0.83784
AT3G16710	0.0372137	0.136032	1.3338	AT1G58430	0.023477	0.165087	2.50634					AT3G61890	0.00659379	0.274812	2.50535					AT5G52630	0.0104766	0.138592	1.34848
AT5G01830	0.019856	0.0667237	1.33637	AT1G58440	0.00493886	0.341634	2.49219					AT3G61910	0.0259678	0.353882	1.3076					AT5G52850	0.00384469	0.845826	1.34411
AT5G37150	0.00369205	1.44817	1.34058	AT1G59510	0.00699787	2.19416	1.4234					AT3G61990	0.00467527	0.326731	2.51087					AT5G52860	0.0188444	0.216726	1.7653
AT1G73410	0.0122481	0.290115	1.3418	AT1G59560	0.00390581	1.358	1.80946					AT3G62000	0.0039366	0.317316	1.85879					AT5G53010	0.00395443	0.424413	1.43267
AT5G04330	0.0329202	0.20026	1.34221	AT1G59610	0.0311748	0.049039	2.71606					AT3G62090	0.00829573	0.428342	1.72896					AT5G53290	0.00821343	0.149126	1.21965
AT2G23260	0.0193765	0.570987	1.34312	AT1G59620	0.0223063	0.176775	1.53542					AT3G62150	0.00199742	0.347195	2.09889					AT5G53510	0.00352692	0.171446	1.06836
AT1G71060	0.0294245	0.148467	1.34313	AT1G59650	0.0175108	0.144644	2.40988					AT3G62170	0.00735963	0.100378	3.04071					AT5G53520	0.00174261	1.77006	0.967389
AT1G27720	0.0176435	0.631104	1.34357	AT1G59670	0.0252044	0.347774	1.22099					AT3G62300	0.00188731	0.323534	2.39423					AT5G53550	0.0256179	0.147866	2.69256
AT5G52850	0.00384469	0.845826	1.34411	AT1G59725	0.00873872	0.602273	1.12688					AT3G62310	0.00193952	0.310415	2.59968					AT5G53580	0.0038744	0.618365	2.69194
AT3G15240	0.00383888	0.316065	1.34715	AT1G59740	0.0369288	0.0800928	2.03912					AT3G62380	0.0112406	0.44877	0.883176					AT5G53750	0.0428537	0.0499601	1.82049
AT3G10950	0.0308501	0.310945	1.34725	AT1G59750	0.0119842	0.106107	2.38056					AT3G62550	0.00789196	0.354094	3.32466					AT5G53840	0.00447169	0.343552	0.728817
AT5G52630	0.0104766	0.138592	1.34848	AT1G59760	0.0187914	0.0920106	2.20477					AT3G62610	0.00405488	0.632115	1.31918					AT5G53970	0.00328702	0.324905	2.52195
AT5G13880	0.00768713	0.60246	1.34924	AT1G60390	0.054325	0.0903685	2.31933					AT3G62690	0.00923895	1.18298	1.71745					AT5G54140	0.0212711	0.189001	1.89672
AT1G67780	0.00291179	0.288299	1.3509	AT1G60610	0.0232658	0.590855	2.29374					AT3G62700	0.00860511	0.101195	3.02042					AT5G54170	0.0205213	0.139549	2.67398
AT2G40250	0.0174098	0.0725429	1.35151	AT1G60800	0.00619129	0.11468	2.48542					AT3G62710	0.00193785	0.360228	2.60961					AT5G54250	0.00936324	0.0692105	2.30043
AT1G48040	0.00696809	0.334087	1.35164	AT1G60810	0.0126933	0.0828857	2.91312					AT3G62760	0.0209299	0.415553	1.38023					AT5G54280	0.00393886	0.175404	2.24518
AT2G26290	0.0134912	0.0826753	1.35328	AT1G60850	0.00369562	0.31723	2.07147					AT3G62860	0.0181102	0.218187	2.09341					AT5G54300	0.0323848	0.128038	2.13543
AT1G77310	0.00146743	3.26139	1.35349	AT1G60890	0.00785548	0.0748102	2.07948					AT3G63000	0.00330074	0.324159	2.68371					AT5G54380	0.00159016	0.325031	2.73996
AT1G50580	0.0244811	0.25386	1.3536	AT1G60930	0.0186363	0.421276	1.13026					AT3G63010	0.00389891	0.314278	2.08714					AT5G54470	0.0410743	0.188338	1.8625
AT3G60550	0.0058119	0.333061	1.35883	AT1G60940	0.0380092	0.0324269	2.80029					AT3G63060	0.014677	0.111957	0.653396					AT5G54500	0.0114229	0.172064	3.12488
AT1G62340	0.0429115	0.235173	1.35888	AT1G61065	0.0303676	0.267804	2.15444					AT3G63070	0.00279058	0.539754	2.24493					AT5G54780	0.0173424	0.0574554	2.49948
AT2G39230	0.00742316	0.196428	1.35951	AT1G61070	0.0686612	0.0875424	2.26755					AT3G63090	0.00320466	0.347323	1.86306					AT5G54870	0.00526435	0.156869	2.88373
AT3G61390	0.00336879	1.47821	1.36332	AT1G61130	0.0266786	0.288388	1.21587					AT3G63200	0.00339452	0.344121	2.60923					AT5G54960	0.0176941	0.0796826	3.04707
AT5G58280	0.00533677	0.297292	1.3645	AT1G61240	0.00719134	0.279745	1.63853					AT3G63210	0.00520965	0.645415	2.33245					AT5G55050	0.00793349	0.43341	2.21064
AT5G15010	0.011786	0.123638	1.36467	AT1G61250	0.031511	0.0497554	3.10791					AT3G63240	0.0154781	0.103834	1.45067					AT5G55070	0.0290041	0.201003	2.96361
AT1G69990	0.00257182	0.281183	1.36467	AT1G61260	0.0265472	0.0470836	2.10161					AT3G63250	0.00769169	0.353323	2.57755					AT5G55180	0.0750206	0.0135399	3.1205
AT3G50400	0.00713956	0.166788	1.36727	AT1G61270	0.0104211	0.735313	1.23105					AT3G63300	0.00678866	0.703853	1.8857					AT5G55200	0.00434315	0.683529	2.35511
AT5G37970	0.0397629	0.300969	1.36829	AT1G61290	0.0462092	0.636984	1.98603					AT3G63510	0.0594922	0.683532	2.06972					AT5G55230	0.00673265	0.10612	2.80323
AT1G06990	0.00743532	0.166262	1.36909	AT1G61340	0.0288075	0.338759	2.25734					AT3G66658	0.0583209	0.012616	2.34886					AT5G55240	0.0134053	0.388215	2.74191
AT2G17260	0.0595247	0.151534	1.37365	AT1G61420	0.00174535	0.311266	1.4815													AT5G55350	0.00694785	0.193207	0.731044
AT5G47460	0.0257177	0.644996	1.37464	AT1G61480	0.017651	0.604107	1.24023													AT5G55710	0.00597549	0.365391	2.60469
AT4G26120	0.00210231	0.719439	1.37495	AT1G61550	0.00576127	0.819881	0.970639													AT5G55740	0.0055427	0.4643	2.21722
AT5G39970	0.00392713	0.16338	1.37563	AT1G61560	0.0230703	0.0320915	1.63808													AT5G55900	0.0137975	0.307238	1.7164
AT4G37170	0.0168393	0.487672	1.3768	AT1G61566	0.0572643	0.206689	3.3898													AT5G56040	0.00624101	0.139205	2.54388
AT1G20230	0.0237054	0.14456	1.37771	AT1G61580	0.0386419	0.0860883	2.46011													AT5G56320	0.0161491	0.107401	1.49071
AT4G38760	0.00435725	0.537926	1.37813	AT1G61630	0.0284839	0.0393855	0.910619													AT5G56370	0.00319612	0.660031	1.01759
AT1G33030	0.00388937	0.968748	1.37881	AT1G61670	0.00248785	1.41884	2.3768													AT5G56500	0.0217827	0.10058	2.60518
AT3G27440	0.0149376	0.0677927	1.37932	AT1G61680	0.00730272	0.850284	2.86864													AT5G56700	0.00872401	0.163379	0.841109
AT3G16320	0.00509279	0.447725	1.38006	AT1G61720	0.0534458	0.171706	2.34813													AT5G56760	0.0236268	0.125135	2.95868
AT3G62760	0.0209299	0.415553	1.38023	AT1G61800	0.0319183	0.251948	2.41123													AT5G56790	0.00222643	0.288596	2.21634
AT2G32660	0.00227833	0.993663	1.3833	AT1G61860	0.0647613	0.0180223	2.4505													AT5G56870	0.00406749	0.293141	3.32293
AT2G30630	0.0207939	0.11889	1.38385	AT1G61870	0.027374	0.206345	2.81855													AT5G56970	0.00255016	1.00198	1.93945
AT5G41170	0.00316778	0.249769	1.3854	AT1G61890	0.00466916	0.199676	2.96871													AT5G57060	0.00976122	2.36763	2.3621
AT3G25950	0.0313316	0.308435	1.38541	AT1G61990	0.02246	0.605734	2.31558													AT5G57260	0.00599766	0.570788	1.87353
AT5G10120	0.00598705	0.155094	1.3863	AT1G62020	0.00338792	0.106951	2.96012													AT5G57320	0.0014446	1.89752	2.03305
AT3G61450	0.0515755	0.165397	1.38652	AT1G62040	0.0315842	0.210792	2.9471													AT5G57780	0.0247693	0.107069	1.84562
AT2G20710	0.0264286	0.202891	1.38861	AT1G62050	0.0600119	0.0992161	1.73667													AT5G57870	0.00166048	0.346823	3.0936
AT3G43630	0.0639407	0.0359646	1.38948	AT1G62130	0.00136514	0.611847	1.6081													AT5G57900	0.00929636	0.473508	2.59299
AT2G39040	0.0036403	0.710651	1.39096	AT1G62170	0.00295389	0.319972	0.784273													AT5G57940	0.00618326	0.291959	2.52353
AT5G15300	0.00296571	0.516956	1.39272	AT1G62200	0.0128045	0.181037	2.45785													AT5G58170	0.00163354	0.748468	2.51809
AT4G10490	0.0314833	0.244699	1.39315	AT1G62300	0.034548	0.0699567	2.06668													AT5G58280	0.00533677	0.297292	1.3645
AT1G48910	0.00338398	0.34678	1.39493	AT1G62330	0.0686406	0.088908	2.01518													AT5G58600	0.0425891	0.053364	2.2227
AT3G57620	0.00239018	0.342632	1.39759	AT1G62340	0.0429115	0.235173	1.35888													AT5G58660	0.00375563	0.337769	1.76411
AT5G14960	0.00402304	0.601762	1.39764	AT1G62380	0.0206488	0.0634792	3.39203													AT5G58690	0.00734156	0.103009	1.63942
AT5G20480	0.0231103	0.291051	1.39869	AT1G62390	0.00206194	0.274514	2.89432													AT5G58820	0.00355263	0.18231	0.87185
AT5G24390	0.00541352	0.304911	1.39983	AT1G62570	0.0346989	0.0545952	2.45187													AT5G58830	0.00720741	0.269716	1.00186
AT5G51690	0.00275478	0.648312	1.40039	AT1G62660	0.0377552	0.0527182	2.81831													AT5G58840	0.00174971	0.730181	1.11027
AT3G23260	0.0100115	0.7688	1.40341	AT1G62680	0.00304261	0.250166	1.42943													AT5G58950	0.0027533	0.300072	2.85327
AT1G67110	0.0175896	0.10052	1.40427	AT1G62700	0.00388628	0.278734	1.10705													AT5G58980	0.045722	0.184194	2.18533
AT1G13410	0.023552	0.803688	1.4062	AT1G62770	0.0120137	0.187699	1.65692													AT5G59010	0.00288744	0.61926	2.26334
AT5G40140	0.00702512	0.116676	1.40651	AT1G62790	0.0309072	0.410701	2.89094													AT5G59070	0.0241833	0.246685	0.92205
AT3G29070	0.0399101	0.157891	1.40837	AT1G62800	0.00663039	0.497339	2.47309													AT5G59190	0.00486129	0.706565	1.01215
AT5G38610	0.0170491	0.707375	1.41051	AT1G62810	0.0373369	0.122953	2.20127													AT5G59200	0.00269717	0.294299	1.18592
AT1G33440	0.0459915	0.131489	1.41238	AT1G62820	0.00917368	0.326791	2.71826													AT5G59520	0.00346327	0.375559	2.1973
AT4G14940	0.0481916	0.190587	1.41343	AT1G62830	0.013917	0.191677	2.06884													AT5G59530	0.0281284	0.186424	1.55513
AT4G13410	0.0239863	0.33592	1.41427	AT1G62870	0.0455836	0.0487444	2.00927													AT5G59700	0.0197825	0.162525	1.61547
AT2G45130	0.00557312	0.97411	1.41494	AT1G62940	0.0166071	0.0502531	2.00647													AT5G59730	0.0547611	0.0526733	2.76977
AT3G23150	0.00393573	0.281047	1.41613	AT1G62950	0.00462615	0.214221	1.71506													AT5G59740	0.050709	0.02579	1.8603
AT1G72950	0.0146377	0.39889	1.41657	AT1G62960	0.0045447	0.897441	2.61562													AT5G59750	0.00262416	0.305721	2.46339
AT3G56270	0.0155432	1.34551	1.41713	AT1G62980	0.0380078	0.142853	1.75438													AT5G59780	0.0124349	0.297145	2.4632
AT5G66610	0.00254309	0.864178	1.41766	AT1G63010	0.00897115	0.0713368	2.67811													AT5G59810	0.00328879	0.352913	1.43815
AT1G22880	0.00805346	0.230776	1.41859	AT1G63030	0.0289607	0.086112	0.811845													AT5G60220	0.0187256	1.18979	2.1238
AT3G21500	0.00710654	0.187939	1.41872	AT1G63090	0.0310563	0.0481438	2.7403													AT5G60270	0.00201097	0.661067	1.65356
AT4G03010	0.00579139	0.206147	1.41938	AT1G63110	0.0533751	0.185431	2.47552													AT5G60300	0.00333241	0.176968	2.11914
AT1G18520	0.00489191	0.674213	1.42139	AT1G63120	0.0458658	0.124568	2.67308													AT5G60660	0.00388212	0.419479	2.57857
AT5G06940	0.00152435	0.670111	1.42152	AT1G63430	0.00871321	0.215207	2.16662													AT5G60690	0.00330014	0.157989	2.72286
AT3G45870	0.00594331	0.619615	1.42307	AT1G63580	0.00993754	0.16345	0.870318													AT5G60730	0.00350182	0.322273	1.61184
AT1G59510	0.00699787	2.19416	1.4234	AT1G63640	0.00411191	0.295721	2.44834													AT5G60740	0.0034489	0.354657	1.72788
AT4G14850	0.00201788	0.318713	1.42344	AT1G63690	0.00665796	0.386815	2.80011													AT5G60760	0.0323131	0.120518	2.56414
AT1G79330	0.0321297	0.232205	1.42503	AT1G63710	0.00747146	0.114932	2.27837													AT5G60870	0.00281064	0.363841	1.86237
AT5G28080	0.0763693	0.21767	1.42526	AT1G63930	0.0452189	0.0236211	1.56954													AT5G60890	0.0187678	0.161777	2.13738
AT4G22980	0.0214761	0.271937	1.42529	AT1G64180	0.0172888	0.645878	1.69337													AT5G60900	0.00933166	0.251881	2.1838
AT3G53360	0.00380906	0.295608	1.42593	AT1G64230	0.0682049	0.0694879	3.63406													AT5G61160	0.0320339	0.687266	1.28979
AT1G62680	0.00304261	0.250166	1.42943	AT1G64300	0.00507761	0.126478	1.9896													AT5G61290	0.00302298	0.631896	1.23687
AT4G36580	0.00669783	0.316135	1.43088	AT1G64310	0.00282184	1.09191	1.25014													AT5G61300	0.00608146	0.491581	1.67371
AT5G03510	0.00460271	0.330537	1.43102	AT1G64530	0.00471694	0.225099	1.77232													AT5G61320	0.0101585	0.752198	1.00007
AT5G40030	0.018912	0.149015	1.43147	AT1G64550	0.0076772	0.0804061	2.53888													AT5G61430	0.00408506	0.643176	1.79013
AT5G53010	0.00395443	0.424413	1.43267	AT1G64610	0.0113311	0.236352	2.23452													AT5G61520	0.00473422	0.189026	2.22732
AT3G05630	0.00125306	0.341258	1.43285	AT1G64720	0.0182837	0.312716	3.63679													AT5G61730	0.00856764	0.110408	1.67667
AT3G22360	0.00851202	0.318675	1.43335	AT1G64780	0.045233	0.0587611	2.4451													AT5G61740	0.00350734	0.434093	0.961411
AT1G18140	0.01444	0.157278	1.43382	AT1G64820	0.00747965	0.607956	0.717694													AT5G61760	0.00452925	0.979588	2.43441
AT1G65590	0.0372467	0.0678027	1.43406	AT1G64890	0.029772	0.0992593	2.14412													AT5G61780	0.00398379	0.228377	3.00609
AT1G12740	0.0450402	0.0191832	1.43513	AT1G64900	0.0669563	0.116741	2.42524													AT5G61940	0.0190768	0.665399	1.22982
AT3G19300	0.00199591	0.337037	1.43562	AT1G65060	0.042055	0.120324	2.47155													AT5G62040	0.00740779	0.342038	1.04098
AT1G77010	0.00457406	0.132841	1.43656	AT1G65110	0.00780487	0.563456	1.32521													AT5G62200	0.013454	0.53416	2.67127
AT3G61170	0.0060217	0.179785	1.43796	AT1G65120	0.0014871	1.70354	1.24348													AT5G62230	0.00413314	0.111525	1.81643
AT5G59810	0.00328879	0.352913	1.43815	AT1G65130	0.0133407	0.441994	1.27165													AT5G62460	0.00479766	0.881017	2.53774
AT4G22100	0.00277836	0.311963	1.44003	AT1G65240	0.0211152	0.0416917	1.93054													AT5G62500	0.0143756	0.105136	2.15537
AT2G30770	0.00712187	0.129446	1.44088	AT1G65380	0.0402181	0.119926	1.87015													AT5G62580	0.0123218	0.603189	2.40765
AT4G11460	0.0758196	0.265405	1.44142	AT1G65390	0.0712152	0.335837	2.02933													AT5G62620	0.0060561	0.106904	2.28195
AT1G08860	0.00449504	0.170484	1.44291	AT1G65500	0.076552	0.35251	2.21035													AT5G62730	0.00408509	0.19194	1.8175
AT1G74750	0.00171827	0.588492	1.44343	AT1G65520	0.0450642	0.249939	1.88775													AT5G62980	0.0696078	0.339028	2.52494
AT2G17970	0.00293444	0.289097	1.44472	AT1G65560	0.0194303	0.0652831	2.17877													AT5G63380	0.00426288	0.386476	2.36388
AT5G14860	0.00596417	0.590109	1.44632	AT1G65570	0.0129898	0.175261	0.888459													AT5G63390	0.00237541	0.335554	0.900965
AT4G38700	0.0309581	0.321707	1.44991	AT1G65590	0.0372467	0.0678027	1.43406													AT5G63410	0.0102926	0.0626775	2.60159
AT3G19380	0.0699677	0.0446186	1.45008	AT1G65810	0.00403025	1.03362	0.933923													AT5G63450	0.0104625	0.250887	1.68676
AT3G63240	0.0154781	0.103834	1.45067	AT1G65850	0.00377875	3.96855	0.884587													AT5G63560	0.00574375	0.18768	2.04626
AT1G10750	0.012007	0.0782451	1.45079	AT1G65950	0.0023283	1.40861	1.95343													AT5G63570	0.0420726	0.0440957	2.99157
AT1G04500	0.00367074	0.308121	1.45244	AT1G66120	0.0149036	0.380049	2.65434													AT5G63590	0.00624637	1.26544	1.87326
AT2G44480	0.008409	0.299813	1.45322	AT1G66130	0.0480113	0.167302	2.16422													AT5G63630	0.0250125	0.160552	1.73772
AT3G29590	0.00265817	0.388081	1.45372	AT1G66160	0.0127384	0.0804622	2.30986													AT5G63810	0.0132109	0.0858579	2.47295
AT1G27940	0.00295157	0.87462	1.45415	AT1G66210	0.00445995	1.2654	2.29121													AT5G64410	0.0383522	0.0316255	2.38763
AT4G38480	0.00325151	0.278575	1.45702	AT1G66220	0.00567609	0.510744	0.746731													AT5G64600	0.00503615	0.511224	2.07687
AT5G44910	0.0208166	0.36611	1.4588	AT1G66260	0.0537137	0.22617	3.03215													AT5G64640	0.00415535	0.546379	2.01596
AT5G47920	0.0156346	0.148416	1.46	AT1G66340	0.00881774	0.20732	2.15787													AT5G64710	0.00177431	0.575881	1.15582
AT2G33240	0.000797805	0.618307	1.46026	AT1G66350	0.00505359	0.174315	2.56213													AT5G64740	0.0431901	0.0191917	3.0907
AT1G21170	0.00132734	0.89909	1.46049	AT1G66400	0.0447458	0.0591734	2.49231													AT5G65040	0.0127117	0.609163	2.06405
AT2G24300	0.0114126	0.259253	1.46101	AT1G66430	0.0290493	0.114983	2.7862													AT5G65100	0.0050045	0.315015	1.32874
AT2G31900	0.0104639	0.168111	1.46111	AT1G66660	0.0321374	0.23339	2.09104													AT5G65110	0.00394281	0.16189	2.88083
AT2G04040	0.0107328	0.0885889	1.46252	AT1G66760	0.0401911	0.0229055	2.12306													AT5G65180	0.0221319	0.136618	2.18795
AT1G08310	0.00429836	0.323156	1.46299	AT1G66770	0.0395613	0.16835	1.59884													AT5G65230	0.048019	0.0938227	1.25497
AT5G35580	0.023502	0.122265	1.46416	AT1G66840	0.0178656	0.171309	1.63996													AT5G65240	0.00598345	0.354496	2.00045
AT5G27240	0.00666462	0.834843	1.46456	AT1G66860	0.0511272	0.178754	1.1043													AT5G65280	0.0075094	0.148545	2.32509
AT3G23330	0.00639276	0.0935136	1.46552	AT1G67070	0.00912943	0.331883	1.74952													AT5G65440	0.00255325	0.605441	2.4773
AT2G18260	0.00484656	0.584152	1.46581	AT1G67110	0.0175896	0.10052	1.40427													AT5G65530	0.00300214	0.645086	2.80869
AT5G02170	0.00474904	0.364876	1.46725	AT1G67340	0.00742036	0.467992	2.3605													AT5G65560	0.00324409	0.144969	1.85326
AT3G45410	0.0307489	0.201254	1.46771	AT1G67460	0.00529622	1.07177	1.28125													AT5G65570	0.00200606	0.873232	0.895724
AT4G33905	0.00951722	0.186018	1.46812	AT1G67510	0.0214295	0.0294023	1.81298													AT5G65630	0.00984921	0.224114	2.84229
AT4G28350	0.00200438	0.69001	1.46888	AT1G67640	0.00285778	0.720721	1.51644													AT5G65640	0.00398217	0.313685	2.45875
AT1G30350	0.00360757	0.672186	1.46949	AT1G67680	0.00706521	0.498464	2.60071													AT5G65710	0.00265336	0.169531	2.3663
AT3G28345	0.00567068	0.0663794	1.46997	AT1G67780	0.00291179	0.288299	1.3509													AT5G65750	0.0674966	0.0128441	2.33208
AT5G26120	0.0728098	0.320575	1.47001	AT1G67830	0.00718292	0.333519	2.5702													AT5G65760	0.00266849	0.641715	2.61823
AT1G73270	0.0237019	0.321567	1.4708	AT1G67950	0.00536469	1.44857	2.00385													AT5G65780	0.00387727	1.02181	2.61973
AT3G57380	0.0276654	0.241979	1.47332	AT1G68020	0.00178782	0.276993	2.53531													AT5G65810	0.00497028	1.4133	2.72292
AT4G15400	0.0322658	0.326929	1.47376	AT1G68370	0.0394647	0.026165	2.35203													AT5G65850	0.00338884	0.671479	1.50751
AT1G20310	0.0548447	0.0324735	1.47461	AT1G68460	0.00359561	1.05587	0.795313													AT5G65890	0.00900681	0.304493	2.39071
AT1G06970	0.0163444	0.0634456	1.47496	AT1G68560	0.00297447	0.324887	2.97335													AT5G65900	0.00457594	0.299528	2.23642
AT3G57860	0.00539597	0.34171	1.47547	AT1G68570	0.00630672	0.121096	2.86237													AT5G66020	0.00233365	0.31764	1.73975
AT2G35160	0.00742395	0.219826	1.47608	AT1G68580	0.00861158	0.0786941	2.56226													AT5G66060	0.0471797	0.170201	2.24274
AT1G53345	0.0174542	0.231907	1.47938	AT1G68600	0.0201888	0.0827784	2.42052													AT5G66070	0.00522446	0.352982	2.47819
AT2G36470	0.0104123	0.418406	1.48091	AT1G68610	0.0677197	0.336702	2.27198													AT5G66140	0.00512253	0.706364	2.79502
AT3G26760	0.0215955	0.34991	1.48121	AT1G68620	0.0130143	0.298128	2.32868													AT5G66150	0.00515754	0.57559	1.25558
AT1G61420	0.00174535	0.311266	1.4815	AT1G68820	0.00300778	0.621778	2.29563													AT5G66200	0.00410212	0.166587	2.36712
AT1G19090	0.00791493	0.885546	1.48196	AT1G69260	0.0262917	0.100274	2.00086													AT5G66280	0.0607824	0.0184228	2.01701
AT1G12560	0.0211942	0.159278	1.483	AT1G69270	0.0104524	0.155147	2.17999													AT5G66310	0.0159392	0.176918	2.20311
AT4G08040	0.00726529	0.472745	1.48422	AT1G69450	0.0135889	0.0456477	2.30619													AT5G66610	0.00254309	0.864178	1.41766
AT3G20830	0.00919409	0.121567	1.48552	AT1G69630	0.0300421	0.350312	1.172													AT5G66640	0.0307883	0.902781	1.55572
AT5G05390	0.0216427	0.0755202	1.4861	AT1G69700	0.0329334	0.142604	2.59073													AT5G66660	0.00902265	1.03836	0.887787
AT1G08990	0.00477521	0.16398	1.48726	AT1G69720	0.0543002	0.148891	1.49134													AT5G66670	0.0379469	0.166616	0.931377
AT4G19130	0.0231929	0.316194	1.48845	AT1G69730	0.0653001	0.365539	2.43495													AT5G66700	0.00609455	0.951656	1.24309
AT1G15870	0.0227663	0.403563	1.48982	AT1G69740	0.00316467	0.324865	3.13657													AT5G66710	0.0343486	0.287804	1.08297
AT5G56320	0.0161491	0.107401	1.49071	AT1G69780	0.00544198	0.26371	2.39428													AT5G66880	0.0285176	0.0843819	2.61162
AT1G69720	0.0543002	0.148891	1.49134	AT1G69790	0.0159142	0.299433	1.75915													AT5G66900	0.00988626	0.0557337	2.40008
AT5G52400	0.00517617	0.330896	1.49482	AT1G69850	0.0305269	0.0254819	2.40049													AT5G66950	0.00172091	0.286608	2.51695
AT3G61740	0.00861717	0.552392	1.49536	AT1G69860	0.0153006	0.436783	0.79893													AT5G67020	0.0279253	0.354073	1.72448
AT1G51380	0.0376737	0.0294309	1.49594	AT1G69870	0.0160979	0.0457956	3.06122													AT5G67050	0.00286098	0.323629	1.01701
AT2G33130	0.057434	0.0805832	1.49628	AT1G69920	0.0218336	0.0867392	1.02473													AT5G67060	0.0529004	0.0670004	0.984467
AT4G38670	0.0175928	0.0928553	1.49655	AT1G69990	0.00257182	0.281183	1.36467													AT5G67260	0.00401356	0.292979	2.85614
AT3G27920	0.0132968	0.425494	1.49784	AT1G70060	0.00797644	0.16217	2.04418													AT5G67310	0.00673893	0.69329	1.09807
AT4G26830	0.0107912	0.281064	1.49826	AT1G70100	0.0519753	0.724252	2.06229													AT5G67330	0.0122674	0.0725226	2.70392
AT1G51640	0.00611933	0.109898	1.49855	AT1G70130	0.051508	0.354437	0.909035													AT5G67360	0.024666	0.0756179	3.07186
AT3G09780	0.0242314	0.150318	1.4986	AT1G70160	0.00579167	0.141341	3.08824													AT5G67510	0.0102891	0.574304	3.35574
AT4G00870	0.0149856	0.794239	1.4991	AT1G70230	0.0170466	0.18539	2.09415													AT5G67520	0.00944557	0.29971	2.09732
AT4G34940	0.00197572	0.340947	1.49918	AT1G70300	0.0549204	0.0447097	2.46994													AT5G67580	0.00456987	0.323406	1.79341
AT1G74600	0.00314763	0.310451	1.49942	AT1G70520	0.00209559	0.324958	2.40891
AT1G23760	0.00216145	0.66032	1.50029	AT1G70550	0.00511687	0.97796	1.6451
AT5G17490	0.00467422	0.943979	1.50142	AT1G70580	0.00287788	0.317597	2.5449
AT2G20880	0.0383344	0.212912	1.50187	AT1G70690	0.019649	0.0737627	2.11538
AT1G45545	0.0324007	0.224879	1.50257	AT1G70770	0.0021874	0.333353	2.93946
AT1G22340	0.00292276	0.306161	1.50485	AT1G70820	0.0121662	0.244534	3.02347
AT1G34420	0.020662	0.265533	1.50672	AT1G70840	0.00754155	0.349803	2.51401
AT5G65850	0.00338884	0.671479	1.50751	AT1G71010	0.0255157	0.11705	2.62314
AT3G57760	0.0274772	0.489806	1.51074	AT1G71040	0.0344147	0.135109	2.73556
AT5G35390	0.00188711	3.2922	1.51111	AT1G71060	0.0294245	0.148467	1.34313
AT1G17590	0.00431499	0.617832	1.51211	AT1G71070	0.0432227	0.0516041	2.2492
AT1G35330	0.034833	0.355958	1.51216	AT1G71100	0.0346494	0.146274	2.15849
AT1G24210	0.00895745	0.317293	1.51402	AT1G71390	0.00516495	0.219106	1.12529
AT1G67640	0.00285778	0.720721	1.51644	AT1G71410	0.00284336	0.173976	2.45175
AT3G30340	0.0524072	0.024652	1.51864	AT1G71490	0.0054999	0.243414	0.900955
AT2G16530	0.0389812	0.109671	1.51942	AT1G71680	0.00543895	0.188725	1.91706
AT3G53150	0.00260558	0.676192	1.5205	AT1G71697	0.00445769	0.276194	2.69393
AT3G16550	0.00405662	1.23879	1.52158	AT1G71770	0.00432172	0.292818	2.34585
AT4G03610	0.00916207	0.476584	1.52235	AT1G72110	0.00637436	0.983044	1.74265
AT1G44120	0.00122232	0.696012	1.52365	AT1G72140	0.00245121	0.9757	1.7502
AT4G01990	0.00753624	0.120098	1.52541	AT1G72160	0.00274306	0.330208	3.13399
AT5G28010	0.00786877	0.343862	1.52584	AT1G72180	0.00398193	0.231012	2.75541
AT4G04220	0.00118287	4.28103	1.5276	AT1G72200	0.00636817	0.350869	1.88631
AT1G53830	0.00947294	0.158189	1.52835	AT1G72300	0.00132751	0.893569	2.09924
AT4G37320	0.016414	0.0579329	1.53018	AT1G72460	0.00199958	0.349588	1.68962
AT1G15080	0.0719549	0.109802	1.53135	AT1G72470	0.0587949	0.0121558	2.17589
AT3G47090	0.00135516	0.645307	1.53231	AT1G72480	0.0177401	0.0500261	2.21108
AT5G23170	0.041596	0.452112	1.53296	AT1G72500	0.0111252	0.104338	2.47727
AT2G37430	0.00829586	0.29249	1.53451	AT1G72520	0.0179074	0.0844819	2.32248
AT1G59620	0.0223063	0.176775	1.53542	AT1G72670	0.00324972	0.329907	1.88745
AT1G72960	0.0152039	0.184425	1.53653	AT1G72760	0.0109316	0.450474	1.09517
AT4G28700	0.00503444	0.178522	1.53736	AT1G72890	0.0599179	0.316352	1.91956
AT2G45610	0.00381522	0.370033	1.5389	AT1G72950	0.0146377	0.39889	1.41657
AT2G02020	0.0145483	0.986298	1.53965	AT1G72960	0.0152039	0.184425	1.53653
AT1G06160	0.00492189	0.385234	1.54008	AT1G73080	0.00231812	0.172262	2.65642
AT2G45050	0.0232868	0.150075	1.54125	AT1G73260	0.0120217	0.174546	2.75422
AT1G44830	0.0372056	0.173327	1.54137	AT1G73270	0.0237019	0.321567	1.4708
AT1G53060	0.00503425	1.13633	1.54245	AT1G73390	0.0149695	0.145639	2.20797
AT3G06020	0.0133506	0.671661	1.54385	AT1G73410	0.0122481	0.290115	1.3418
AT4G04790	0.0334291	0.385158	1.54388	AT1G73500	0.0380043	0.0383433	2.86614
AT3G22180	0.00443347	0.81457	1.54604	AT1G73560	0.0433411	0.234367	1.01852
AT1G36060	0.0536282	0.0558464	1.54633	AT1G73680	0.0398028	0.0321465	2.6239
AT4G13260	0.00309473	0.702694	1.54638	AT1G73780	0.0139276	0.325229	1.11309
AT3G43790	0.0222212	0.135858	1.54701	AT1G73870	0.0324889	0.369811	2.15233
AT5G40645	0.0703229	0.0818938	1.54822	AT1G73880	0.0473138	0.173196	2.42357
AT3G03440	0.0193119	0.0570291	1.55239	AT1G73950	0.019264	0.202199	2.17252
AT1G57560	0.048233	0.535228	1.55266	AT1G74030	0.00270573	0.34864	2.59354
AT5G59530	0.0281284	0.186424	1.55513	AT1G74040	0.00204357	0.348948	2.38585
AT1G22015	0.0263443	0.039505	1.5552	AT1G74160	0.00280143	0.302761	2.22861
AT5G66640	0.0307883	0.902781	1.55572	AT1G74320	0.00463428	0.259115	2.43686
AT1G79180	0.029209	0.344446	1.55999	AT1G74380	0.00344718	0.268759	2.51908
AT1G31040	0.012908	0.544011	1.56038	AT1G74450	0.00415967	0.253278	2.84475
AT5G48430	0.00859019	0.539054	1.56136	AT1G74580	0.00419686	0.13161	1.15049
AT2G33290	0.00537764	0.669276	1.56228	AT1G74590	0.0066966	0.823544	1.86534
AT5G46200	0.0038306	0.81566	1.56244	AT1G74600	0.00314763	0.310451	1.49942
AT1G28010	0.00206607	0.174672	1.56297	AT1G74720	0.00601177	0.0694563	2.38491
AT4G15850	0.00480908	0.54412	1.56315	AT1G74750	0.00171827	0.588492	1.44343
AT1G34580	0.0211195	0.0436391	1.56433	AT1G74770	0.00229716	0.451332	1.2492
AT1G19320	0.0101941	0.543566	1.56461	AT1G74790	0.0328748	0.100017	2.34587
AT5G01190	0.00439709	0.373938	1.56519	AT1G74800	0.0175642	0.267262	2.13727
AT1G04600	0.000804137	0.315226	1.56544	AT1G74820	0.00525835	0.388513	0.815546
AT3G15720	0.0310458	0.898407	1.56619	AT1G74910	0.00647073	0.165478	2.78153
AT5G51380	0.0525965	0.0333779	1.56711	AT1G75130	0.00533882	0.164538	2.19635
AT3G09520	0.026583	0.136272	1.56824	AT1G75160	0.00644979	0.177626	1.74219
AT1G63930	0.0452189	0.0236211	1.56954	AT1G75470	0.00368279	0.312167	0.988188
AT2G39380	0.0118928	0.240491	1.57115	AT1G75620	0.00236951	0.346643	0.870322
AT5G23970	0.00894183	0.712543	1.57144	AT1G75640	0.0106659	0.227656	1.88063
AT5G04070	0.0412869	0.410445	1.57453	AT1G75680	0.0683867	0.0122914	3.00107
AT5G04370	0.0027973	1.61825	1.57898	AT1G75790	0.00468378	0.177045	1.6416
AT5G09970	0.00680633	0.252562	1.57938	AT1G75860	0.00493239	0.295189	2.45768
AT3G04110	0.0373641	0.0436118	1.57969	AT1G76100	0.0066473	0.416559	3.50056
AT3G54270	0.0474326	0.041694	1.58102	AT1G76110	0.00824284	0.157686	2.06618
AT3G17380	0.00476509	0.29322	1.5814	AT1G76370	0.0035591	0.326483	2.34046
AT2G42920	0.0027278	0.560433	1.58277	AT1G76380	0.00668144	0.698939	2.03999
AT3G13420	0.0571869	0.511668	1.58281	AT1G76470	0.0220424	0.244748	1.89162
AT3G19440	0.0221391	0.29894	1.58522	AT1G76520	0.0032941	1.05453	2.80789
AT5G16080	0.0143455	0.466669	1.58683	AT1G76550	0.00220679	0.324483	2.89914
AT4G11350	0.00541015	0.160836	1.58711	AT1G76590	0.0377387	0.05138	2.52793
AT5G07070	0.0331496	0.0284868	1.58948	AT1G76700	0.00367728	0.295354	2.05069
AT4G29800	0.00649581	0.138286	1.59058	AT1G76850	0.00128169	1.88384	2.56299
AT5G14870	0.00947161	0.0665685	1.59074	AT1G76970	0.00997151	0.388564	2.12833
AT1G50180	0.0168932	0.31112	1.59343	AT1G77010	0.00457406	0.132841	1.43656
AT1G24430	0.00539283	1.60052	1.59396	AT1G77020	0.00397888	0.284231	1.94492
AT1G53920	0.057581	0.0411453	1.59444	AT1G77060	0.0145603	0.0929603	2.37885
AT5G42140	0.00404207	0.0999938	1.59641	AT1G77120	0.0329378	0.0684486	2.98042
AT5G05350	0.050455	0.229384	1.59788	AT1G77210	0.00236115	0.389646	2.22286
AT1G66770	0.0395613	0.16835	1.59884	AT1G77310	0.00146743	3.26139	1.35349
AT2G29750	0.0334542	0.0263238	1.59908	AT1G77410	0.0033994	0.317345	1.66947
AT2G18080	0.0126862	0.34422	1.59981	AT1G77500	0.00307884	0.491113	1.78095
AT3G57430	0.0135091	0.540175	1.60003	AT1G77630	0.014808	0.0728959	1.89471
AT5G38130	0.00590384	0.324341	1.6005	AT1G77640	0.00481399	1.19533	1.86595
AT1G48660	0.0352744	0.184011	1.60059	AT1G77790	0.0132943	0.102536	0.558785
AT4G18750	0.00482482	0.208553	1.60128	AT1G77840	0.00344918	0.284311	2.75869
AT3G52820	0.02182	0.0939969	1.60353	AT1G77980	0.0363599	0.0345038	1.70639
AT3G04030	0.0223614	0.197365	1.60387	AT1G78040	0.0418009	0.0642499	3.96557
AT5G05890	0.0640188	0.136604	1.60393	AT1G78130	0.00253654	0.366998	1.84579
AT5G03620	0.00168768	0.347737	1.60403	AT1G78170	0.0326304	0.0610122	2.21708
AT5G14510	0.00380987	0.365978	1.60478	AT1G78210	0.00416097	0.343207	2.87025
AT2G07680	0.0219994	0.348225	1.60498	AT1G78550	0.0046848	0.751815	2.10853
AT1G53350	0.00733268	0.24465	1.60511	AT1G78820	0.0249863	0.120549	3.63916
AT1G62130	0.00136514	0.611847	1.6081	AT1G78960	0.00177536	0.32668	2.79941
AT2G04430	0.0407912	0.298744	1.60818	AT1G78980	0.003076	1.12779	1.13219
AT3G53380	0.0481955	0.0808802	1.60924	AT1G79000	0.00085285	0.57928	2.52332
AT4G38380	0.0059052	0.144866	1.61088	AT1G79180	0.029209	0.344446	1.55999
AT1G24540	0.0131573	0.257729	1.61134	AT1G79320	0.0259834	0.222532	1.23882
AT5G50390	0.00224023	0.53958	1.61149	AT1G79330	0.0321297	0.232205	1.42503
AT1G30650	0.00306334	0.339335	1.61173	AT1G79370	0.00240265	0.341052	0.89523
AT5G60730	0.00350182	0.322273	1.61184	AT1G79470	0.0428419	0.0798145	2.13694
AT3G46690	0.0254464	0.761327	1.61241	AT1G79530	0.00300441	0.357231	2.74327
AT5G15700	0.00134306	0.309334	1.61263	AT1G79550	0.00306413	0.372888	3.55934
AT4G15500	0.00618162	0.589635	1.61464	AT1G79570	0.00229452	0.15184	2.2614
AT5G59700	0.0197825	0.162525	1.61547	AT1G79590	0.00610379	0.306959	2.58408
AT5G35370	0.0060593	0.0846582	1.61665	AT1G79640	0.00422105	0.149466	1.90669
AT1G18910	0.00710635	0.0507876	1.61777	AT1G79660	0.014291	0.676572	2.70448
AT5G23810	0.0190448	0.0510935	1.61849	AT1G79860	0.0053803	0.158691	2.03566
AT3G04370	0.0245878	0.272405	1.61869	AT1G79880	0.00342315	0.323362	1.95764
AT4G08480	0.00199896	0.826505	1.61895	AT1G79900	0.0135586	0.22247	2.00475
AT1G06580	0.0121906	0.422443	1.61908	AT1G80230	0.00701954	0.385943	2.86999
AT4G11920	0.0106283	0.0900655	1.62003	AT1G80240	0.0188422	0.189712	2.1146
AT4G20820	0.038217	0.225936	1.62046	AT1G80270	0.00234556	0.313407	2.49457
AT5G38070	0.00915248	1.38531	1.6205	AT1G80520	0.0315212	0.0768063	1.23586
AT2G23620	0.00505897	1.00738	1.62058	AT1G80530	0.0120091	0.0707144	2.51372
AT1G17750	0.00118764	1.04421	1.6212	AT1G80560	0.00964087	0.115107	2.59426
AT1G37150	0.0165595	0.326665	1.62176	AT1G80600	0.016751	0.252905	3.06828
AT3G46180	0.00391662	0.325559	1.62194	AT1G80640	0.0059305	0.179083	2.41528
AT5G15790	0.0592999	0.245736	1.62203	AT1G80830	0.00229547	0.375941	2.94993
AT1G11420	0.00234001	0.308957	1.62238	AT1G80900	0.0128527	0.153524	1.85717
AT4G27980	0.00257798	0.59447	1.62305	AT1G80910	0.0181417	0.200851	2.28714
AT3G16700	0.0317344	0.0617572	1.62389
AT2G45870	0.00305348	0.363502	1.62668
AT3G53240	0.00141565	0.359473	1.62695
AT5G03870	0.0121031	0.183457	1.62696
AT5G42010	0.0314257	0.097298	1.62825
AT5G01550	0.00363621	0.181895	1.63449
AT3G55840	0.0147384	0.337088	1.63563
AT1G34180	0.0057861	0.250543	1.63632
AT2G21770	0.0078408	0.255975	1.63638
AT5G10130	0.00728047	0.388761	1.63807
AT1G61560	0.0230703	0.0320915	1.63808
AT1G61240	0.00719134	0.279745	1.63853
AT5G58690	0.00734156	0.103009	1.63942
AT1G66840	0.0178656	0.171309	1.63996
AT1G75790	0.00468378	0.177045	1.6416
AT1G12730	0.00527004	0.182394	1.64236
AT1G34760	0.0187715	0.354896	1.64279
AT4G40010	0.0164249	0.0758076	1.64344
AT1G70550	0.00511687	0.97796	1.6451
AT3G54150	0.0177529	0.382131	1.64617
AT2G45630	0.0563586	0.0729864	1.64623
AT1G26390	0.00249434	0.337589	1.64791
AT4G26150	0.0038058	0.331802	1.64805
AT5G43380	0.00881335	0.148533	1.64875
AT1G07330	0.0718448	0.18839	1.64959
AT3G26610	0.00828222	0.231249	1.6496
AT3G11240	0.0523519	0.370122	1.65015
AT5G11300	0.00608486	0.168187	1.65343
AT5G60270	0.00201097	0.661067	1.65356
AT1G19210	0.00742401	0.644098	1.65484
AT1G62770	0.0120137	0.187699	1.65692
AT4G11880	0.0201307	0.194669	1.65741
AT1G31760	0.0445341	0.373171	1.65756
AT5G07660	0.00120176	1.06729	1.65837
AT4G16640	0.00682771	0.18377	1.65842
AT3G59700	0.00204686	0.982567	1.66057
AT3G49930	0.0148794	0.1322	1.66096
AT2G45040	0.00374228	0.352831	1.66236
AT3G51320	0.00268758	0.612045	1.66265
AT2G46530	0.00232452	0.29992	1.66366
AT1G51340	0.00518252	0.166787	1.66388
AT5G07130	0.0136137	0.116515	1.66408
AT5G49130	0.0308409	0.187803	1.66446
AT5G43860	0.0364827	0.0784184	1.66516
AT1G20080	0.00528813	0.307467	1.66532
AT2G30290	0.00886928	0.153667	1.66897
AT1G77410	0.0033994	0.317345	1.66947
AT2G46310	0.00926199	0.162654	1.67006
AT5G23380	0.014036	0.20775	1.67029
AT5G10500	0.00401765	0.555559	1.67131
AT1G13910	0.00391091	0.348847	1.67192
AT5G23690	0.0201321	0.126737	1.67243
AT2G36840	0.00315381	0.347865	1.67322
AT5G61300	0.00608146	0.491581	1.67371
AT2G05810	0.00413616	0.385695	1.67423
AT5G61730	0.00856764	0.110408	1.67667
AT3G24840	0.0365255	0.13103	1.67885
AT3G05920	0.0108964	0.329175	1.67917
AT1G55740	0.0307213	0.143366	1.68004
AT1G26900	0.00556676	0.398257	1.68152
AT5G48950	0.0158895	0.183507	1.68182
AT1G43630	0.0032234	1.11361	1.68265
AT2G35270	0.00787314	0.212114	1.68362
AT3G10120	0.0420176	0.430589	1.68408
AT1G11270	0.00275224	1.38762	1.68436
AT5G49560	0.00493338	0.986178	1.68455
AT5G41620	0.0273435	0.548965	1.68526
AT5G63450	0.0104625	0.250887	1.68676
AT3G19470	0.00359636	0.648958	1.68702
AT1G16370	0.0521143	0.177022	1.68922
AT1G15020	0.00265016	0.626508	1.68935
AT1G72460	0.00199958	0.349588	1.68962
AT4G02650	0.0107821	0.255743	1.69157
AT2G47460	0.00758236	0.311599	1.6916
AT1G14970	0.00213471	1.15701	1.69164
AT5G47950	0.0123806	1.21092	1.69184
AT3G42670	0.0109038	0.156614	1.6925
AT5G47470	0.00327318	0.389157	1.69326
AT1G64180	0.0172888	0.645878	1.69337
AT3G57240	0.00554466	0.602899	1.69366
AT5G02430	0.0231714	0.0858576	1.69508
AT3G24620	0.0131545	0.128506	1.69519
AT2G17270	0.0664148	0.0199932	1.69717
AT3G03680	0.0192136	0.14238	1.69727
AT4G13990	0.0637914	0.0247641	1.69742
AT1G49960	0.00743091	0.114865	1.69806
AT2G45570	0.0021979	1.26618	1.69861
AT4G35380	0.000773455	0.338122	1.69918
AT3G42880	0.0208585	0.136127	1.69987
AT5G20690	0.00396896	0.171305	1.70207
AT4G39010	0.00445955	1.08058	1.70434
AT1G30570	0.00164978	0.625302	1.70507
AT3G04980	0.00235365	0.482516	1.70604
AT1G77980	0.0363599	0.0345038	1.70639
AT5G43980	0.0324643	0.0433663	1.70659
AT4G19460	0.0333169	0.0509949	1.7079
AT5G13150	0.0104241	0.39278	1.70867
AT3G15890	0.00812357	0.295176	1.70884
AT3G55970	0.0150542	0.325108	1.70956
AT1G08260	0.00305207	0.0633873	1.71003
AT1G58170	0.014722	0.326268	1.71107
AT2G41370	0.00532358	0.343239	1.71109
AT1G19230	0.00700829	0.0684511	1.71298
AT3G07520	0.0125714	0.429266	1.71396
AT3G49840	0.00868943	1.02081	1.71443
AT1G62950	0.00462615	0.214221	1.71506
AT1G20150	0.00177797	0.316682	1.71545
AT5G55900	0.0137975	0.307238	1.7164
AT3G62690	0.00923895	1.18298	1.71745
AT3G29670	0.039316	0.252944	1.7178
AT5G20940	0.00408133	0.353765	1.71814
AT3G20200	0.0033758	0.169709	1.71878
AT4G18550	0.00963484	0.220402	1.71934
AT2G24390	0.00896676	0.325006	1.72093
AT4G23130	0.0254153	0.188471	1.72248
AT2G22270	0.0178762	0.296462	1.72292
AT5G03800	0.00486993	0.496972	1.72405
AT5G67020	0.0279253	0.354073	1.72448
AT5G02860	0.0270882	0.139681	1.72459
AT1G32350	0.0155373	0.466286	1.72507
AT2G22950	0.0510733	0.0599367	1.72612
AT1G50890	0.00504842	0.106166	1.72631
AT3G14450	0.074449	0.0507744	1.72735
AT4G12620	0.00594251	0.174315	1.72764
AT5G60740	0.0034489	0.354657	1.72788
AT3G18870	0.038757	0.0423756	1.72806
AT3G62090	0.00829573	0.428342	1.72896
AT3G54990	0.00739779	0.530756	1.72953
AT3G23770	0.0024653	1.19367	1.72969
AT4G18840	0.00630805	0.129628	1.72988
AT5G40230	0.00322276	1.16848	1.73065
AT2G01750	0.00208762	1.02059	1.73106
AT2G20470	0.00486423	0.158914	1.7321
AT5G28650	0.0239012	0.324821	1.73313
AT2G22830	0.00451016	0.508451	1.73335
AT1G21060	0.00545167	0.160042	1.73585
AT3G58650	0.00178738	0.589399	1.73639
AT1G62050	0.0600119	0.0992161	1.73667
AT3G11040	0.0619059	0.218408	1.73683
AT5G03390	0.0608227	0.79178	1.73739
AT5G63630	0.0250125	0.160552	1.73772
AT4G17480	0.00860345	0.343561	1.73773
AT2G18100	0.0373849	0.432548	1.73865
AT5G17980	0.0596404	0.170037	1.73904
AT5G66020	0.00233365	0.31764	1.73975
AT5G41650	0.0423873	0.281858	1.74185
AT2G25680	0.00293791	0.996385	1.74197
AT1G75160	0.00644979	0.177626	1.74219
AT4G27730	0.0635218	0.0193273	1.74262
AT1G72110	0.00637436	0.983044	1.74265
AT1G53770	0.00380223	1.03623	1.74275
AT5G22410	0.0302496	0.307997	1.74379
AT1G24470	0.011867	0.497363	1.7444
AT3G25250	0.0101365	0.102298	1.74568
AT5G43080	0.0426361	0.121922	1.74664
AT1G48260	0.00638557	0.159678	1.74734
AT5G51440	0.00617357	0.347168	1.74784
AT4G04490	0.0284376	0.245557	1.74813
AT5G44210	0.0125422	0.181834	1.74833
AT3G14070	0.00398017	0.352955	1.74886
AT1G67070	0.00912943	0.331883	1.74952
AT1G72140	0.00245121	0.9757	1.7502
AT5G39350	0.0537832	0.267894	1.75152
AT4G28150	0.00492568	0.624843	1.75228
AT1G06620	0.0191147	0.507484	1.75369
AT1G62980	0.0380078	0.142853	1.75438
AT2G41210	0.00185539	0.303527	1.75695
AT5G01180	0.00224435	0.352753	1.75786
AT1G69790	0.0159142	0.299433	1.75915
AT3G11020	0.00495571	1.54557	1.75924
AT5G11920	0.00253621	0.314359	1.75942
AT1G52770	0.0132276	0.698962	1.7595
AT5G35570	0.00227531	0.292404	1.75953
AT5G16230	0.0553807	0.0577327	1.76004
AT5G44930	0.00793696	1.74437	1.76112
AT3G19620	0.00637144	0.18345	1.76239
AT1G50260	0.00205931	0.31574	1.76353
AT4G22860	0.00293803	0.287154	1.76365
AT1G30220	0.00459824	0.166917	1.76408
AT5G58660	0.00375563	0.337769	1.76411
AT3G45290	0.00804729	0.108223	1.76412
AT2G06005	0.0147506	0.0857757	1.76415
AT4G08940	0.021289	0.15972	1.76416
AT4G10440	0.0325433	0.125826	1.76521
AT5G52860	0.0188444	0.216726	1.7653
AT1G12610	0.0744464	0.0572852	1.76585
AT1G26130	0.00227344	0.658678	1.76724
AT3G56100	0.0368699	0.549726	1.76826
AT4G33390	0.00346608	0.164115	1.76908
AT2G27420	0.00382963	0.668959	1.77007
AT2G24320	0.00488786	0.313749	1.77038
AT1G64530	0.00471694	0.225099	1.77232
AT1G52050	0.00768416	0.772132	1.77376
AT2G45150	0.00314855	1.63991	1.77408
AT4G27460	0.0031429	0.746429	1.77436
AT1G24330	0.00169725	0.342058	1.77634
AT2G41080	0.00265248	0.288305	1.77711
AT1G22460	0.00961701	0.163121	1.77739
AT2G18350	0.00588102	0.276653	1.77793
AT3G47380	0.0578104	0.0375011	1.77918
AT4G31890	0.00978961	0.0894856	1.77995
AT1G08230	0.0259514	0.241909	1.78066
AT1G77500	0.00307884	0.491113	1.78095
AT2G29440	0.00599625	0.332946	1.78112
AT1G12460	0.00312347	0.159784	1.7834
AT1G05310	0.00337966	0.671625	1.78566
AT4G01510	0.00435136	3.58746	1.78575
AT1G18940	0.0497669	0.144362	1.78603
AT1G22870	0.00392791	0.129082	1.78688
AT3G20010	0.00271389	0.460541	1.78727
AT2G31830	0.00111183	0.34352	1.7899
AT5G61430	0.00408506	0.643176	1.79013
AT2G29410	0.0405264	0.113718	1.79053
AT3G56620	0.00328188	0.739346	1.79154
AT3G50220	0.00801261	0.174736	1.79217
AT5G20860	0.00558438	0.457472	1.79227
AT2G16250	0.00609829	0.314814	1.79275
AT5G67580	0.00456987	0.323406	1.79341
AT5G06330	0.0172932	0.53956	1.79352
AT4G11130	0.00216144	0.561917	1.79369
AT2G29090	0.00535152	0.174616	1.79405
AT5G16820	0.00554417	0.669213	1.79541
AT3G20150	0.00178845	1.25925	1.7958
AT2G20240	0.00183256	2.40572	1.79986
AT5G41180	0.00411574	0.485064	1.80206
AT5G07180	0.0192128	0.198148	1.80275
AT2G21630	0.0639408	0.13674	1.8032
AT4G31020	0.00905348	0.33561	1.80429
AT5G10620	0.0411673	0.170681	1.80485
AT2G45880	0.0101198	0.125629	1.80734
AT3G42850	0.0102303	0.186182	1.80785
AT3G03810	0.00895118	0.221064	1.80809
AT5G09690	0.0309679	0.235554	1.80856
AT3G57940	0.0026723	0.160369	1.8091
AT4G24050	0.022307	0.132894	1.80931
AT1G20380	0.00819891	0.1434	1.80937
AT5G12970	0.00170424	0.683101	1.80942
AT1G59560	0.00390581	1.358	1.80946
AT2G19390	0.00627309	0.119407	1.81292
AT1G67510	0.0214295	0.0294023	1.81298
AT3G05820	0.00797334	0.170549	1.813
AT4G23040	0.0022531	1.96932	1.81424
AT5G43870	0.0454034	0.0679474	1.81454
AT5G62230	0.00413314	0.111525	1.81643
AT2G36590	0.0349993	0.123679	1.81741
AT3G14610	0.00261192	0.665343	1.81746
AT5G62730	0.00408509	0.19194	1.8175
AT1G19370	0.00607329	0.37514	1.81825
AT1G15460	0.00182761	0.364653	1.81923
AT3G61380	0.00200128	0.907841	1.81949
AT5G53750	0.0428537	0.0499601	1.82049
AT2G36730	0.0028664	0.605709	1.82063
AT5G14130	0.00372791	0.745433	1.82084
AT3G59220	0.00467391	0.331346	1.8219
AT5G04660	0.0025712	0.33945	1.82336
AT3G03910	0.0271658	0.118639	1.82389
AT1G09820	0.074589	0.0969403	1.82481
AT2G41480	0.0236083	0.172388	1.82508
AT1G50590	0.00505068	1.08692	1.82521
AT3G05150	0.01023	0.0962445	1.82551
AT4G19010	0.00427581	0.954777	1.82586
AT3G03060	0.00207652	0.343742	1.82721
AT3G53680	0.00638224	0.382628	1.82741
AT2G32010	0.00236358	0.623624	1.82829
AT4G14150	0.00364047	0.270398	1.82986
AT5G47635	0.00835383	0.322767	1.82994
AT5G40550	0.0104038	0.153869	1.83032
AT3G49710	0.00230805	1.25534	1.83034
AT3G51490	0.00169844	0.365312	1.83038
AT4G16670	0.0100976	0.507769	1.83133
AT4G17220	0.00452496	1.62244	1.83318
AT2G20850	0.00338495	0.341259	1.83383
AT3G27010	0.00388073	0.782297	1.834
AT2G37840	0.00773845	0.154014	1.83656
AT2G37650	0.026427	0.0673453	1.83672
AT1G09790	0.0182022	0.0534927	1.83694
AT3G04280	0.00930634	0.338872	1.84028
AT5G07080	0.0311771	0.420747	1.84039
AT5G42340	0.00207031	0.32295	1.84077
AT4G23750	0.00361456	0.36843	1.8411
AT1G10550	0.0194643	0.153959	1.84179
AT1G19940	0.00296425	0.279679	1.84224
AT3G45680	0.065559	0.109552	1.84258
AT5G22980	0.00426266	1.47303	1.8428
AT4G33985	0.00831322	0.3535	1.84342
AT1G05590	0.00469095	0.325259	1.84375
AT2G21640	0.0126123	0.687779	1.84416
AT5G46460	0.00219458	0.837282	1.84456
AT2G15490	0.0526133	0.138214	1.84528
AT5G57780	0.0247693	0.107069	1.84562
AT1G78130	0.00253654	0.366998	1.84579
AT4G12010	0.0611169	0.377754	1.84604
AT3G59480	0.0038193	0.366363	1.84628
AT4G20140	0.00276855	0.815623	1.84708
AT2G17650	0.0206776	0.248576	1.84739
AT3G03360	0.00577802	1.11065	1.84953
AT1G11060	0.00144687	0.329507	1.84962
AT1G35910	0.00360239	0.335272	1.85097
AT1G10050	0.0118805	0.324776	1.85126
AT4G00240	0.0145164	0.308798	1.8525
AT5G27630	0.00827776	0.0828889	1.85308
AT5G65560	0.00324409	0.144969	1.85326
AT2G24120	0.00140661	0.314065	1.85344
AT1G80900	0.0128527	0.153524	1.85717
AT4G22790	0.0464977	0.232058	1.858
AT2G17150	0.00153508	0.628377	1.85805
AT3G62000	0.0039366	0.317316	1.85879
AT5G59740	0.050709	0.02579	1.8603
AT5G60870	0.00281064	0.363841	1.86237
AT5G54470	0.0410743	0.188338	1.8625
AT3G63090	0.00320466	0.347323	1.86306
AT5G17270	0.0014945	1.6531	1.86309
AT1G74590	0.0066966	0.823544	1.86534
AT2G23380	0.00164357	0.580728	1.86558
AT1G77640	0.00481399	1.19533	1.86595
AT4G13710	0.00288652	0.326143	1.86719
AT2G23510	0.0111202	0.090902	1.86756
AT1G56150	0.0110899	0.378234	1.86765
AT1G28090	0.00767392	0.106004	1.86823
AT3G57540	0.00450419	0.334078	1.86833
AT3G54950	0.00549522	0.331672	1.86837
AT1G07380	0.00355364	0.1588	1.86844
AT1G65380	0.0402181	0.119926	1.87015
AT4G20840	0.00688408	0.24671	1.87021
AT1G28430	0.0352402	0.129959	1.87065
AT5G38120	0.00681512	0.243305	1.87096
AT2G33320	0.00213627	1.05196	1.87159
AT1G09550	0.0227114	0.103846	1.87261
AT4G32730	0.00153949	0.55677	1.87261
AT4G18790	0.0273043	0.132123	1.87304
AT5G08020	0.00489239	0.438068	1.87305
AT4G27370	0.0268657	0.483262	1.87321
AT5G63590	0.00624637	1.26544	1.87326
AT5G57260	0.00599766	0.570788	1.87353
AT4G23440	0.0159478	0.0540625	1.87373
AT3G01140	0.0210256	0.157116	1.8739
AT5G05460	0.00551699	1.22923	1.87409
AT5G43670	0.0657331	0.109929	1.87489
AT3G55020	0.0165344	0.388725	1.87519
AT1G12160	0.0383091	0.124109	1.87729
AT5G49470	0.00172934	0.302211	1.87857
AT1G31070	0.0416739	0.0197264	1.87871
AT3G48350	0.00375434	0.646827	1.87921
AT5G04060	0.0361022	0.248862	1.88049
AT2G32670	0.0097155	0.318633	1.88051
AT5G12350	0.00269216	0.149772	1.88054
AT1G75640	0.0106659	0.227656	1.88063
AT3G46110	0.0565914	0.210121	1.88096
AT2G17570	0.0444859	0.336712	1.88096
AT5G15330	0.0086802	0.159667	1.8812
AT4G04500	0.0603852	0.149036	1.88213
AT5G11380	0.00193133	0.327523	1.88325
AT4G22250	0.0320188	0.0648334	1.88431
AT3G63300	0.00678866	0.703853	1.8857
AT5G01950	0.00556466	0.253229	1.88576
AT3G55500	0.0758435	0.0724018	1.88577
AT1G72200	0.00636817	0.350869	1.88631
AT1G72670	0.00324972	0.329907	1.88745
AT1G65520	0.0450642	0.249939	1.88775
AT2G02950	0.0156765	0.128887	1.89119
AT1G76470	0.0220424	0.244748	1.89162
AT3G01260	0.0154405	0.651396	1.89183
AT5G41100	0.00225384	0.676281	1.89198
AT5G47530	0.00620258	0.187367	1.89242
AT2G40700	0.00230999	0.622006	1.89362
AT3G50050	0.00233499	0.584444	1.89363
AT1G27040	0.0296955	0.0854545	1.89428
AT1G77630	0.014808	0.0728959	1.89471
AT2G24630	0.00190189	0.340806	1.8949
AT1G49160	0.00258701	0.301283	1.89521
AT5G54140	0.0212711	0.189001	1.89672
AT5G27460	0.00640194	0.134833	1.89695
AT3G47010	0.0215934	0.241011	1.89721
AT5G07100	0.0599971	0.4727	1.89877
AT5G01540	0.0037253	0.356389	1.89956
AT3G09760	0.00788814	0.349433	1.89982
AT4G24670	0.00631297	0.316659	1.89992
AT2G17540	0.019242	0.98305	1.90006
AT5G07710	0.0189732	0.463284	1.90013
AT3G56640	0.00338882	0.165992	1.90069
AT4G01460	0.0156508	0.845858	1.90081
AT1G12600	0.00375876	0.341287	1.90192
AT5G36260	0.0339978	0.0794318	1.90208
AT2G23180	0.00805957	0.105776	1.90406
AT3G44460	0.0120703	0.111745	1.9045
AT5G02010	0.0128046	0.126289	1.905
AT4G18465	0.00193665	0.329493	1.90648
AT1G79640	0.00422105	0.149466	1.90669
AT1G06840	0.00422992	0.440866	1.90723
AT5G01770	0.00403937	0.658171	1.90769
AT2G32400	0.00416639	0.117654	1.90777
AT5G40640	0.0520884	0.0736146	1.9086
AT5G18290	0.0194641	0.297396	1.91008
AT1G03070	0.00490884	0.380098	1.91036
AT4G29690	0.00575936	0.169962	1.91153
AT1G14580	0.00283952	0.336204	1.91158
AT1G34110	0.00571808	0.224679	1.91162
AT3G54100	0.00626055	0.11156	1.91205
AT3G56430	0.00628874	0.161949	1.91288
AT3G26830	0.00815575	0.111544	1.91361
AT3G55950	0.0328448	0.0342451	1.91451
AT3G60900	0.00269038	0.839048	1.91455
AT4G21490	0.00565217	0.383857	1.91518
AT2G43040	0.00793216	0.0785806	1.91564
AT1G51170	0.00265657	1.81037	1.91652
AT1G71680	0.00543895	0.188725	1.91706
AT4G18290	0.032992	0.0380569	1.91727
AT4G21060	0.00187082	0.951365	1.91735
AT2G04850	0.0208949	0.220139	1.9188
AT1G72890	0.0599179	0.316352	1.91956
AT3G60390	0.0110787	0.474795	1.92132
AT4G12120	0.0021555	0.30509	1.92167
AT3G02990	0.00589696	0.319335	1.92243
AT4G14510	0.00163951	1.15759	1.92246
AT5G48820	0.00611446	0.326428	1.92254
AT4G29530	0.0123786	0.710554	1.92301
AT2G30210	0.013479	0.0588759	1.92374
AT2G27740	0.00805016	0.313476	1.92604
AT1G23560	0.0440488	0.092634	1.92622
AT5G44550	0.0178768	0.133137	1.9276
AT1G02110	0.00391446	0.160066	1.92768
AT2G46610	0.00615191	0.277337	1.92806
AT1G02220	0.0644605	0.563024	1.9296
AT3G26840	0.0145699	0.49005	1.9302
AT1G65240	0.0211152	0.0416917	1.93054
AT2G37980	0.00624296	0.111953	1.93075
AT2G17020	0.0661657	0.100262	1.93278
AT1G16280	0.00248101	1.13334	1.93302
AT3G58810	0.00318907	0.319673	1.93321
AT5G18780	0.00301479	0.335128	1.93433
AT3G01630	0.00444983	0.374327	1.93546
AT5G17600	0.00359706	0.689885	1.93629
AT2G44440	0.0241212	0.0837727	1.93645
AT4G21760	0.068823	0.260462	1.93665
AT2G20440	0.00329995	0.312239	1.93749
AT2G29940	0.00375542	0.0829679	1.93928
AT5G56970	0.00255016	1.00198	1.93945
AT2G03450	0.00226184	0.2929	1.93973
AT3G11840	0.00270162	0.356453	1.94049
AT5G43910	0.0482487	0.43833	1.94092
AT3G27810	0.0122223	0.159688	1.94102
AT4G23700	0.042778	0.103816	1.94327
AT1G15490	0.0018827	0.376323	1.94363
AT4G19810	0.00670823	0.535286	1.94454
AT3G03690	0.0157276	0.235596	1.94478
AT1G77020	0.00397888	0.284231	1.94492
AT2G27880	0.00284303	0.153904	1.94496
AT3G50110	0.00196709	1.83758	1.9452
AT3G28150	0.0399868	0.270762	1.94534
AT3G53100	0.0198573	0.13532	1.9461
AT2G46950	0.00231694	1.01022	1.94684
AT3G51470	0.00377613	0.324239	1.94695
AT1G18870	0.0046604	0.171034	1.94736
AT2G25540	0.00259364	0.159198	1.948
AT2G27310	0.0116389	0.11449	1.94933
AT3G21520	0.00582709	0.76738	1.95062
AT5G36950	0.00237865	0.314614	1.95094
AT4G00820	0.0199619	0.175699	1.95118
AT4G12300	0.00491538	0.357479	1.95229
AT5G50130	0.0633152	0.312384	1.95273
AT5G43990	0.0016905	1.09172	1.95281
AT1G65950	0.0023283	1.40861	1.95343
AT4G39180	0.00529629	0.294648	1.95403
AT5G42880	0.00182161	0.322435	1.95468
AT1G50610	0.0146477	0.227161	1.95636
AT5G36220	0.00253055	0.356203	1.9565
AT1G26620	0.00165963	0.603615	1.95673
AT5G41920	0.00296283	0.385225	1.95682
AT1G79880	0.00342315	0.323362	1.95764
AT4G01280	0.00902861	0.161612	1.95844
AT2G15310	0.0575961	0.0369674	1.95868
AT3G04010	0.0165346	0.164402	1.95894
AT2G24230	0.00331324	0.309138	1.95926
AT3G10320	0.00274134	0.654226	1.95984
AT4G16620	0.00347841	0.730203	1.95988
AT5G40510	0.00893283	0.144833	1.96087
AT5G39580	0.0200757	0.141738	1.96142
AT5G13320	0.0023015	0.337038	1.96186
AT5G10190	0.0273946	0.144071	1.96199
AT3G46290	0.00170768	0.307722	1.9622
AT1G52260	0.0584812	0.595014	1.96335
AT1G34010	0.0197943	0.228577	1.96396
AT2G02480	0.0247101	0.116326	1.96618
AT5G26910	0.0130944	0.113551	1.96692
AT1G18485	0.00144811	0.311327	1.97005
AT4G21380	0.0448467	0.244673	1.97103
AT5G10820	0.00242689	0.376129	1.97106
AT2G12480	0.00341511	0.849968	1.97127
AT2G33170	0.00344201	0.349209	1.97293
AT1G30870	0.00355269	0.368333	1.97298
AT1G05630	0.00302518	0.13142	1.97399
AT4G13210	0.0122307	0.333267	1.9759
AT2G27060	0.00131815	0.659944	1.97642
AT5G02630	0.00577101	1.11558	1.97688
AT5G01850	0.00875521	0.148628	1.97701
AT2G04540	0.0289162	0.236158	1.97823
AT4G18300	0.0123863	0.307415	1.97845
AT3G17350	0.0135107	0.222512	1.97853
AT5G05870	0.0146184	0.791065	1.97919
AT1G34065	0.0133017	0.720528	1.97955
AT4G23990	0.00173201	0.68997	1.9801
AT3G45710	0.0629049	0.397074	1.98029
AT1G12550	0.027819	0.241003	1.98133
AT5G40380	0.0409516	0.13858	1.98146
AT5G43100	0.0152807	0.0961729	1.98191
AT1G44780	0.025465	0.48338	1.9821
AT5G39090	0.0261692	0.141891	1.98227
AT3G23670	0.00106357	0.627541	1.98252
AT4G01130	0.0174962	0.0667776	1.98269
AT2G18210	0.0179551	1.0917	1.98413
AT4G29240	0.0303476	0.0328604	1.98493
AT1G05540	0.0348343	0.574062	1.98533
AT5G44050	0.0176072	0.219341	1.98577
AT1G61290	0.0462092	0.636984	1.98603
AT2G20680	0.055247	0.0398615	1.98821
AT5G45260	0.0128482	0.550564	1.98853
AT2G44470	0.00499902	0.292705	1.98913
AT1G64300	0.00507761	0.126478	1.9896
AT3G12550	0.00230951	0.585517	1.99008
AT5G05760	0.0100317	1.42468	1.99107
AT1G10090	0.00349554	0.167117	1.9914
AT4G01220	0.0312412	0.11777	1.99499
AT4G21400	0.00569124	0.219332	1.99664
AT5G25470	0.0105248	0.293684	1.99757
AT5G51600	0.0020292	0.609541	1.9979
AT3G05640	0.00722693	0.348367	1.99826
AT2G45910	0.0200588	0.128397	1.99919
AT3G49500	0.00117053	1.26268	1.99943
AT4G36420	0.00739443	0.676686	1.99974
AT5G65240	0.00598345	0.354496	2.00045
AT1G69260	0.0262917	0.100274	2.00086
AT3G12750	0.0115708	0.107621	2.00188
AT5G27410	0.00280187	0.341302	2.00209
AT3G48510	0.00452923	0.33459	2.00218
AT4G00230	0.0558367	0.110284	2.00377
AT1G67950	0.00536469	1.44857	2.00385
AT2G24190	0.0515625	0.268876	2.00413
AT5G23330	0.00712634	0.360436	2.00416
AT1G79900	0.0135586	0.22247	2.00475
AT3G07350	0.0082925	0.371104	2.00558
AT1G14460	0.00695677	0.109575	2.00578
AT1G62940	0.0166071	0.0502531	2.00647
AT2G37420	0.0131465	0.100586	2.00662
AT1G13940	0.00360931	0.564026	2.00833
AT1G20670	0.0258412	0.0744195	2.00845
AT1G22760	0.027641	0.0508108	2.00851
AT4G27240	0.0279273	0.143476	2.00864
AT1G62870	0.0455836	0.0487444	2.00927
AT1G04380	0.00403102	0.632278	2.01021
AT1G49580	0.00216406	0.682634	2.01242
AT3G58050	0.0138501	0.410569	2.01253
AT2G36680	0.00612885	0.333383	2.01335
AT5G13820	0.00202927	1.03797	2.015
AT5G41460	0.00489762	0.527919	2.01511
AT1G62330	0.0686406	0.088908	2.01518
AT3G15220	0.0020877	0.301318	2.01539
AT1G52070	0.0396512	0.0709844	2.01549
AT5G43920	0.00533676	0.472145	2.01576
AT3G57710	0.0266233	0.0959191	2.01576
AT5G64640	0.00415535	0.546379	2.01596
AT5G66280	0.0607824	0.0184228	2.01701
AT3G47060	0.00173344	0.631492	2.01726
AT3G53480	0.00100847	0.886491	2.01727
AT1G13420	0.0680244	0.211981	2.01752
AT4G19610	0.00188467	0.27692	2.01782
AT1G52240	0.0648699	0.459375	2.01943
AT4G21410	0.00202193	0.320945	2.01953
AT5G14180	0.00309368	0.347829	2.02007
AT2G21300	0.00154154	0.335081	2.02028
AT3G45260	0.014513	0.0652553	2.02149
AT2G36970	0.00263059	0.698885	2.02322
AT2G41830	0.00135113	0.317178	2.02358
AT4G25940	0.00475232	0.3051	2.02376
AT3G58060	0.012881	0.0844645	2.02502
AT4G31000	0.009479	0.907262	2.02567
AT3G14570	0.00185983	0.37422	2.02622
AT5G24240	0.0590337	0.0655011	2.02697
AT1G19700	0.0506426	0.0912392	2.02698
AT1G26320	0.00758351	0.335323	2.02732
AT1G49630	0.0222273	0.252529	2.02749
AT1G12710	0.0098591	0.609096	2.02761
AT2G01300	0.00800502	0.732923	2.02818
AT5G13990	0.00208712	0.29863	2.02818
AT4G10850	0.0145278	0.121871	2.02868
AT5G51710	0.00428934	0.188671	2.02928
AT1G65390	0.0712152	0.335837	2.02933
AT1G17830	0.00477871	0.785776	2.02938
AT3G20660	0.0388316	0.350895	2.03003
AT1G23205	0.0571121	0.274439	2.03194
AT2G32450	0.00178828	0.606308	2.03239
AT5G57320	0.0014446	1.89752	2.03305
AT5G05860	0.00583513	0.341267	2.03358
AT3G53720	0.0105852	0.0508324	2.03391
AT1G79860	0.0053803	0.158691	2.03566
AT1G20640	0.00338487	0.15236	2.03605
AT3G01930	0.0150218	0.104016	2.03671
AT5G01720	0.00479998	0.485062	2.03681
AT4G02730	0.00429562	0.304359	2.03696
AT4G17180	0.00282287	0.331255	2.03754
AT2G22910	0.00629827	0.471873	2.03766
AT1G55930	0.00422408	0.159578	2.03899
AT5G47230	0.017292	0.0870061	2.03906
AT1G59740	0.0369288	0.0800928	2.03912
AT3G48970	0.0189061	0.169496	2.03948
AT1G32090	0.00740945	0.0719963	2.03984
AT1G76380	0.00668144	0.698939	2.03999
AT4G13290	0.0412158	0.310927	2.04076
AT4G14780	0.00814854	0.145328	2.04128
AT3G25160	0.0132571	0.128518	2.0419
AT1G08650	0.0662194	0.0702822	2.0437
AT1G70060	0.00797644	0.16217	2.04418
AT3G13800	0.0183269	0.0677128	2.04421
AT5G63560	0.00574375	0.18768	2.04626
AT1G16750	0.0307943	0.0823597	2.04688
AT4G14090	0.00272259	0.367594	2.047
AT3G27870	0.0618249	0.121002	2.04803
AT3G53030	0.00279503	0.291377	2.04835
AT5G15310	0.00857742	0.156969	2.04845
AT5G43020	0.0195527	0.166764	2.04852
AT4G16110	0.00609413	0.329248	2.04879
AT4G11890	0.0436839	0.251751	2.04955
AT1G76700	0.00367728	0.295354	2.05069
AT4G22270	0.0125438	0.242245	2.05287
AT2G03410	0.0243861	0.103637	2.05308
AT3G56740	0.00398203	0.40088	2.05376
AT1G07705	0.00711905	0.297593	2.05433
AT5G11850	0.0110136	0.17395	2.05476
AT5G40150	0.0460715	0.0572486	2.0567
AT5G46710	0.0130103	0.294852	2.05804
AT3G48410	0.0138607	0.251278	2.05853
AT1G24764	0.00419966	0.334701	2.05902
AT3G54250	0.0185979	0.057909	2.06019
AT1G35510	0.00665935	0.360694	2.06222
AT1G70100	0.0519753	0.724252	2.06229
AT1G26800	0.00726964	0.29081	2.06233
AT3G47700	0.00326537	0.521121	2.06263
AT2G14530	0.0332269	0.252595	2.06318
AT3G43670	0.00913613	0.290557	2.0633
AT4G17030	0.0331076	0.0568222	2.06344
AT5G65040	0.0127117	0.609163	2.06405
AT5G01620	0.00951827	0.0997605	2.06406
AT5G49220	0.00375322	0.277763	2.06412
AT1G20030	0.0342833	0.259994	2.06451
AT5G16200	0.0607739	0.189464	2.06513
AT1G13140	0.00249814	0.333479	2.06543
AT3G24660	0.0697418	0.0655181	2.06565
AT1G49860	0.0181711	0.102295	2.06581
AT4G14580	0.0212749	0.149694	2.06598
AT1G76110	0.00824284	0.157686	2.06618
AT1G22540	0.0592105	0.113872	2.06627
AT1G62300	0.034548	0.0699567	2.06668
AT2G29890	0.00154792	0.901463	2.06705
AT4G12410	0.0469113	0.0592142	2.0674
AT1G62830	0.013917	0.191677	2.06884
AT3G63510	0.0594922	0.683532	2.06972
AT5G08010	0.0151613	0.976779	2.07012
AT2G02220	0.00952888	0.0461663	2.07045
AT2G44230	0.019077	0.504888	2.07082
AT1G30840	0.00339136	0.694633	2.0713
AT1G60850	0.00369562	0.31723	2.07147
AT1G20920	0.00128206	0.287142	2.07201
AT1G05270	0.00724233	0.331093	2.07394
AT2G04230	0.00313754	0.935033	2.07439
AT3G26770	0.0274295	0.172836	2.07567
AT5G26860	0.0310391	0.235667	2.07573
AT3G25610	0.0191829	0.0589899	2.07602
AT5G64600	0.00503615	0.511224	2.07687
AT4G19380	0.028491	0.370339	2.0773
AT4G05090	0.0430581	0.185917	2.0776
AT1G05360	0.0380943	0.0880556	2.0778
AT2G45400	0.0107724	0.114522	2.07826
AT1G13170	0.00168177	0.621202	2.07923
AT1G60890	0.00785548	0.0748102	2.07948
AT2G25140	0.00144069	0.948724	2.0803
AT2G29690	0.00437565	0.162792	2.0805
AT5G46190	0.013779	0.194896	2.08056
AT3G27610	0.00361992	0.619691	2.08061
AT2G13290	0.00399078	0.90607	2.08143
AT2G28120	0.00216729	0.363865	2.08162
AT2G15480	0.0306736	0.259068	2.08179
AT5G47450	0.00420743	0.465125	2.082
AT5G10020	0.0270995	0.141511	2.08479
AT3G03450	0.00447726	0.18735	2.08632
AT3G63010	0.00389891	0.314278	2.08714
AT5G52320	0.00273163	0.965938	2.08868
AT4G09900	0.039757	0.160242	2.08929
AT2G17700	0.0644364	0.0245698	2.0893
AT4G23190	0.0159932	0.120514	2.08951
AT1G13460	0.0260994	0.0957757	2.09029
AT1G27210	0.0402545	0.125529	2.09079
AT5G02760	0.00705632	0.171899	2.09082
AT1G34780	0.0221253	0.55766	2.09098
AT1G66660	0.0321374	0.23339	2.09104
AT2G44260	0.0136083	0.228768	2.09113
AT5G42830	0.0191671	0.304322	2.09162
AT5G39310	0.0135116	0.223495	2.09227
AT3G62860	0.0181102	0.218187	2.09341
AT2G36350	0.00433885	0.545271	2.09345
AT2G32560	0.0037665	0.313766	2.09374
AT5G12940	0.00683016	0.358229	2.09382
AT1G70230	0.0170466	0.18539	2.09415
AT4G38190	0.00353498	0.113992	2.09426
AT4G13100	0.0554449	0.645935	2.09445
AT5G33280	0.0100389	0.058892	2.09513
AT5G24010	0.00338272	0.314808	2.09606
AT1G57790	0.0044178	0.273312	2.09619
AT5G20360	0.00377601	0.139727	2.09683
AT5G40710	0.00569765	1.10202	2.0969
AT5G67520	0.00944557	0.29971	2.09732
AT2G43230	0.0235769	0.0974946	2.09748
AT5G17640	0.0332964	0.0313958	2.09836
AT1G03457	0.0361179	0.238051	2.09851
AT4G10500	0.00433222	0.851391	2.09855
AT3G62150	0.00199742	0.347195	2.09889
AT1G72300	0.00132751	0.893569	2.09924
AT3G17700	0.00375921	0.151332	2.1004
AT1G06770	0.00650348	0.646781	2.10069
AT1G61260	0.0265472	0.0470836	2.10161
AT1G28070	0.0242744	0.413	2.10218
AT2G29990	0.00813708	0.21337	2.10273
AT5G05710	0.0300557	0.101091	2.1038
AT4G00750	0.00830026	0.255996	2.10608
AT4G05410	0.00593308	0.143723	2.10629
AT4G19660	0.0123511	0.185199	2.10656
AT4G16650	0.00252236	0.317363	2.10676
AT5G50450	0.00787741	0.168786	2.10751
AT5G16190	0.0417465	0.0697501	2.10756
AT2G43500	0.00155972	0.583437	2.10835
AT1G78550	0.0046848	0.751815	2.10853
AT4G13580	0.0106699	0.34594	2.10879
AT1G05200	0.0306838	0.0749982	2.10882
AT4G36790	0.0135279	0.135331	2.10897
AT3G23550	0.0156586	0.125439	2.10935
AT5G01970	0.027097	0.0467556	2.11092
AT4G22530	0.0568772	0.190468	2.11097
AT5G01360	0.0538658	0.0958938	2.1112
AT2G41190	0.0025296	0.326371	2.11332
AT4G36380	0.0025399	0.334575	2.11339
AT1G31920	0.00463957	0.155637	2.11437
AT1G80240	0.0188422	0.189712	2.1146
AT1G24280	0.00670881	0.110655	2.11518
AT1G70690	0.019649	0.0737627	2.11538
AT1G53165	0.00222903	0.277968	2.11613
AT1G07220	0.00265313	0.990646	2.11875
AT4G28680	0.00501343	0.160861	2.11909
AT5G60300	0.00333241	0.176968	2.11914
AT4G02420	0.00784494	0.17075	2.11923
AT4G16120	0.0110307	0.316781	2.11924
AT5G24310	0.0249215	0.0559317	2.11942
AT4G38270	0.00196079	0.667617	2.12008
AT5G39890	0.0215621	0.14739	2.12019
AT5G36940	0.00653473	0.224355	2.12035
AT3G15570	0.00292931	0.674275	2.12043
AT1G66760	0.0401911	0.0229055	2.12306
AT3G44850	0.0314664	0.12834	2.12317
AT4G12700	0.00508806	0.918116	2.12318
AT4G28640	0.0244826	0.995709	2.12352
AT3G50860	0.00769025	0.354765	2.12379
AT5G60220	0.0187256	1.18979	2.1238
AT4G12460	0.0198897	0.311642	2.12404
AT5G51050	0.00299758	0.296282	2.12495
AT3G61670	0.0198112	0.132434	2.12514
AT2G46700	0.00461228	0.321569	2.12521
AT3G22980	0.00267765	0.162663	2.12528
AT3G18220	0.00876548	0.329213	2.12599
AT2G42270	0.000723708	2.15558	2.1261
AT3G61570	0.00585679	0.527619	2.12611
AT1G36990	0.00470085	0.485736	2.12642
AT1G13470	0.00733826	0.633853	2.12826
AT1G76970	0.00997151	0.388564	2.12833
AT4G30520	0.00206326	0.332442	2.12844
AT5G52250	0.00317613	0.375348	2.12949
AT1G34200	0.0438713	0.245038	2.12952
AT5G20580	0.0368731	0.0662319	2.13127
AT4G08500	0.00243579	0.873022	2.13238
AT1G27680	0.0105139	0.081316	2.1334
AT5G27420	0.0485072	0.207129	2.13376
AT1G21010	0.0113818	0.19432	2.13444
AT3G06010	0.00643083	0.246619	2.13457
AT1G13750	0.00663087	0.109005	2.13487
AT5G54300	0.0323848	0.128038	2.13543
AT4G28220	0.0264012	0.0857481	2.13586
AT4G32010	0.00166491	0.345582	2.13639
AT1G79470	0.0428419	0.0798145	2.13694
AT1G74800	0.0175642	0.267262	2.13727
AT5G60890	0.0187678	0.161777	2.13738
AT2G36630	0.0352592	0.0586064	2.13752
AT3G57780	0.0042715	0.303645	2.13811
AT2G20000	0.0019057	0.307616	2.1383
AT2G19170	0.0016536	0.328857	2.14022
AT5G22940	0.0293889	0.334548	2.14093
AT1G23060	0.0291556	0.444736	2.14093
AT3G49060	0.00172489	0.6325	2.1421
AT3G21175	0.00673009	0.298319	2.14261
AT2G16780	0.00653161	0.327113	2.14278
AT5G05480	0.00677231	0.757936	2.14318
AT4G19540	0.040442	0.246914	2.14355
AT1G64890	0.029772	0.0992593	2.14412
AT2G42080	0.0161684	0.102964	2.14501
AT1G22020	0.00259669	0.546308	2.14535
AT2G22620	0.00214654	0.596144	2.14666
AT1G10490	0.00269574	0.317166	2.14769
AT3G25110	0.0122824	0.291664	2.14788
AT1G52340	0.00482467	0.320698	2.14826
AT2G19600	0.0214229	0.0762755	2.14839
AT3G50700	0.00313941	0.615325	2.1484
AT1G49840	0.00544372	0.165141	2.14867
AT4G19030	0.0658159	0.0481249	2.14933
AT1G03170	0.0124142	0.581187	2.14969
AT5G48450	0.033401	0.153327	2.14992
AT2G33100	0.0115411	0.0388122	2.15054
AT1G30640	0.00259741	0.296252	2.15062
AT1G73870	0.0324889	0.369811	2.15233
AT5G41870	0.0616406	0.118559	2.15384
AT4G25840	0.00423018	0.721159	2.15408
AT4G00700	0.02879	0.0482166	2.15434
AT1G61065	0.0303676	0.267804	2.15444
AT5G62500	0.0143756	0.105136	2.15537
AT2G25300	0.0721473	0.197854	2.1554
AT5G48730	0.00284834	0.29969	2.15544
AT1G24140	0.0102194	0.343673	2.15584
AT5G17350	0.0437827	0.0561046	2.15585
AT5G46150	0.0511571	0.049878	2.15709
AT1G53300	0.0368681	0.04859	2.15709
AT1G66340	0.00881774	0.20732	2.15787
AT1G71100	0.0346494	0.146274	2.15849
AT5G47970	0.00362915	0.311693	2.15986
AT1G22180	0.00442376	0.316373	2.16033
AT2G23200	0.005883	0.562008	2.16049
AT1G47750	0.0386479	0.0464498	2.16054
AT2G36670	0.0101343	0.0867115	2.16056
AT3G43600	0.0294683	0.248195	2.16222
AT1G23570	0.0164676	0.101084	2.16289
AT1G50420	0.00838003	0.109987	2.1638
AT1G66130	0.0480113	0.167302	2.16422
AT5G46240	0.00917009	0.274466	2.16491
AT3G09920	0.00340657	0.15818	2.16524
AT3G29400	0.00789306	0.774456	2.16542
AT3G45090	0.0034885	0.546329	2.16568
AT3G24290	0.00236262	0.398022	2.16622
AT1G63430	0.00871321	0.215207	2.16662
AT5G15020	0.00113612	1.9162	2.16703
AT2G24570	0.0223966	0.182393	2.16773
AT3G49360	0.010014	0.347616	2.16798
AT5G14940	0.0234853	0.0377089	2.1683
AT4G24610	0.00116616	0.329046	2.16839
AT1G05680	0.00833822	0.84632	2.16853
AT1G55690	0.00466647	0.29686	2.16948
AT4G27710	0.0571366	0.135449	2.1702
AT4G24490	0.00215644	0.592538	2.17053
AT3G57750	0.0158493	0.254185	2.17097
AT1G18900	0.0319967	0.189652	2.17247
AT1G73950	0.019264	0.202199	2.17252
AT1G01460	0.00777953	0.377932	2.17478
AT5G25475	0.0268556	0.200912	2.17502
AT1G72470	0.0587949	0.0121558	2.17589
AT2G29490	0.0119257	0.166939	2.17636
AT3G06830	0.00228824	0.690974	2.17725
AT3G21230	0.0170708	0.135896	2.17848
AT1G65560	0.0194303	0.0652831	2.17877
AT3G07340	0.0169137	0.352992	2.17928
AT4G00900	0.00516204	0.162582	2.17954
AT5G44870	0.00216615	1.61672	2.1796
AT1G69270	0.0104524	0.155147	2.17999
AT2G18180	0.0192305	0.208434	2.18062
AT5G04480	0.0186848	0.0940229	2.18218
AT5G60900	0.00933166	0.251881	2.1838
AT2G25560	0.00972229	0.856405	2.18434
AT3G53810	0.0151249	0.185397	2.18485
AT5G58980	0.045722	0.184194	2.18533
AT2G03850	0.00671835	0.352141	2.18579
AT1G06520	0.00221623	0.693253	2.18585
AT4G25150	0.0524707	0.244798	2.1866
AT1G27600	0.00344247	0.326393	2.18718
AT5G43745	0.0432619	0.216324	2.18718
AT3G46790	0.0065391	0.202738	2.18751
AT4G14080	0.0736502	0.0506385	2.18793
AT5G65180	0.0221319	0.136618	2.18795
AT4G35780	0.00252114	0.302339	2.18898
AT1G31470	0.0755743	0.239724	2.18937
AT2G35650	0.00999207	0.0860771	2.18972
AT5G48560	0.00282001	0.936109	2.1903
AT1G27200	0.00635618	0.44749	2.19049
AT4G08180	0.00172851	0.932848	2.19103
AT1G51440	0.00870979	0.7217	2.19107
AT4G11110	0.00437065	0.189241	2.19165
AT3G18350	0.0037025	0.176098	2.1918
AT3G15940	0.0379397	0.102472	2.19186
AT1G10900	0.00193069	0.297225	2.19187
AT5G23850	0.00669833	0.382596	2.19203
AT5G44360	0.00533838	0.153645	2.19227
AT5G19850	0.00364996	0.341792	2.19376
AT2G22690	0.00710995	0.163619	2.19379
AT2G43610	0.0183069	0.176081	2.19585
AT1G75130	0.00533882	0.164538	2.19635
AT4G33200	0.00189792	0.450481	2.19675
AT1G50140	0.00491406	0.254958	2.1968
AT1G22170	0.0168208	0.156443	2.19687
AT5G59520	0.00346327	0.375559	2.1973
AT5G07280	0.00106848	0.35469	2.19733
AT3G53700	0.0747684	0.124097	2.19735
AT5G02540	0.00751088	0.552405	2.19782
AT4G25870	0.0742443	0.0305979	2.19867
AT3G03800	0.0444309	0.0659726	2.19868
AT4G12000	0.0187276	0.305967	2.19874
AT4G02610	0.0307201	0.20906	2.19911
AT5G14500	0.00460195	0.31075	2.20037
AT2G23290	0.00891869	0.964852	2.20079
AT3G14380	0.00639968	0.832117	2.20097
AT1G62810	0.0373369	0.122953	2.20127
AT3G15070	0.00306482	0.866969	2.20207
AT5G38020	0.039112	0.207451	2.20223
AT1G23480	0.011113	0.0741771	2.20246
AT2G34190	0.0310947	0.0289896	2.20293
AT5G66310	0.0159392	0.176918	2.20311
AT5G27730	0.00820291	0.116386	2.20356
AT5G19600	0.0019873	0.360102	2.20369
AT4G04960	0.0561419	0.224226	2.20471
AT2G20340	0.023819	0.111851	2.20473
AT1G59760	0.0187914	0.0920106	2.20477
AT2G32100	0.00517585	0.719912	2.20617
AT2G45970	0.00243357	0.342819	2.20764
AT2G03220	0.0200127	0.20583	2.20767
AT1G73390	0.0149695	0.145639	2.20797
AT4G05450	0.0117911	1.19913	2.20799
AT3G28910	0.00422648	0.323684	2.20907
AT1G10570	0.00246559	0.310554	2.20926
AT1G65500	0.076552	0.35251	2.21035
AT5G55050	0.00793349	0.43341	2.21064
AT1G72480	0.0177401	0.0500261	2.21108
AT3G05400	0.00579284	0.332605	2.21224
AT5G39500	0.000947547	1.29087	2.21233
AT3G48520	0.0748378	0.180122	2.21301
AT3G11340	0.0110589	0.464662	2.21309
AT3G17920	0.00143838	0.297952	2.21341
AT3G27560	0.0538391	0.0244983	2.21393
AT1G54220	0.00242541	0.342654	2.21542
AT5G56790	0.00222643	0.288596	2.21634
AT4G21100	0.00372843	0.218425	2.21647
AT2G43010	0.00314573	0.327493	2.21679
AT1G78170	0.0326304	0.0610122	2.21708
AT2G40420	0.0107352	0.197637	2.21711
AT5G55740	0.0055427	0.4643	2.21722
AT4G29270	0.00522711	0.332612	2.21743
AT1G53390	0.00128575	0.916343	2.21748
AT1G24190	0.00372758	0.277574	2.21801
AT5G07690	0.00847217	0.306981	2.2182
AT2G23460	0.00166147	0.292075	2.21831
AT1G35470	0.00304832	0.612753	2.21841
AT4G14100	0.0651638	0.126399	2.21991
AT5G12080	0.001765	0.693758	2.221
AT5G15980	0.0457287	0.328915	2.22137
AT4G34610	0.00267197	0.306664	2.22179
AT3G17365	0.00546971	0.282643	2.22209
AT1G02300	0.00760081	0.316273	2.22232
AT5G58600	0.0425891	0.053364	2.2227
AT1G77210	0.00236115	0.389646	2.22286
AT2G41770	0.0141118	0.125303	2.22423
AT3G55320	0.00352118	0.184206	2.22552
AT1G10130	0.00271039	0.327492	2.22564
AT1G55730	0.0414538	0.118167	2.22654
AT2G38660	0.00743598	0.171319	2.22664
AT5G44410	0.0128671	0.38601	2.22716
AT5G61520	0.00473422	0.189026	2.22732
AT4G05190	0.00535462	0.103347	2.22744
AT2G25980	0.00682446	0.558277	2.22763
AT1G74160	0.00280143	0.302761	2.22861
AT4G11180	0.00709286	0.341711	2.22894
AT1G23020	0.0224541	0.135039	2.22916
AT1G55500	0.00246069	0.585402	2.22963
AT1G56560	0.00229538	0.308778	2.22978
AT2G32430	0.0268139	0.07477	2.22995
AT4G04970	0.0522588	0.0434503	2.23059
AT2G44270	0.0164692	0.0733612	2.23104
AT1G32260	0.00638749	0.349437	2.23126
AT5G14700	0.0238381	0.156805	2.23145
AT1G33170	0.0124623	0.265926	2.23232
AT4G00350	0.044027	0.0783075	2.23281
AT5G18640	0.00393067	0.312061	2.23328
AT1G64610	0.0113311	0.236352	2.23452
AT4G29210	0.00428802	0.161671	2.23489
AT3G53960	0.00431941	0.345494	2.23495
AT3G49810	0.00719369	0.130652	2.23528
AT3G28740	0.022362	0.0740677	2.2356
AT5G65900	0.00457594	0.299528	2.23642
AT3G08040	0.006796	0.129803	2.237
AT1G09910	0.00588876	1.12942	2.23755
AT2G21050	0.0375782	0.0243461	2.23778
AT1G23330	0.00289943	0.647049	2.23788
AT2G01950	0.00225788	0.348668	2.23819
AT3G18660	0.00969576	0.198379	2.23821
AT4G25320	0.00316447	0.353218	2.23881
AT2G40480	0.00846	0.39578	2.23889
AT5G20710	0.0175375	0.231978	2.24182
AT5G45160	0.0210515	0.126963	2.24183
AT5G06050	0.00207096	0.309195	2.24251
AT5G66060	0.0471797	0.170201	2.24274
AT1G55910	0.00755508	0.372567	2.24431
AT2G35760	0.0125372	0.180676	2.24443
AT3G22400	0.00822799	0.237841	2.2446
AT3G63070	0.00279058	0.539754	2.24493
AT1G58050	0.0159756	0.703121	2.24504
AT4G32490	0.00522757	2.8726	2.24507
AT5G54280	0.00393886	0.175404	2.24518
AT1G02750	0.030074	0.829032	2.24556
AT2G01260	0.0109566	0.109932	2.24676
AT5G51350	0.00151591	0.325946	2.24684
AT5G03200	0.00394888	1.00611	2.24722
AT1G48370	0.00722443	0.257381	2.2481
AT1G71070	0.0432227	0.0516041	2.2492
AT2G46470	0.019038	0.270859	2.24951
AT1G43800	0.0353776	0.137478	2.25009
AT4G11800	0.0454988	0.129447	2.25035
AT5G01340	0.00801762	0.184668	2.25095
AT4G28570	0.0041397	0.549998	2.25173
AT2G17440	0.00361972	0.369738	2.25225
AT1G15010	0.0091994	0.344304	2.25235
AT3G22780	0.00401957	0.156933	2.25246
AT5G42250	0.0274261	0.043733	2.25315
AT4G39955	0.016778	0.0803209	2.25414
AT1G26740	0.0102833	0.320702	2.25458
AT2G17630	0.022098	0.137548	2.25515
AT5G23270	0.015278	0.115667	2.25647
AT1G61340	0.0288075	0.338759	2.25734
AT4G02400	0.0256428	0.0793896	2.25875
AT2G25310	0.0174932	0.125483	2.26065
AT1G79570	0.00229452	0.15184	2.2614
AT5G23580	0.00601793	0.14632	2.26158
AT5G59010	0.00288744	0.61926	2.26334
AT2G02230	0.0427362	0.112797	2.26362
AT3G23560	0.0300144	0.122604	2.26369
AT1G10540	0.00242457	0.686044	2.26425
AT3G50900	0.0128489	0.89377	2.26441
AT5G50160	0.00359301	0.514286	2.26459
AT1G58250	0.00278541	0.116463	2.26472
AT2G39510	0.0296932	0.0400561	2.26497
AT5G40020	0.0104759	0.499401	2.26601
AT1G34340	0.0222538	0.152933	2.26622
AT2G01930	0.0479545	0.0308575	2.26725
AT5G38710	0.00268264	1.06245	2.26754
AT1G61070	0.0686612	0.0875424	2.26755
AT4G16260	0.00748867	0.17503	2.26789
AT3G22760	0.00239101	0.300361	2.26816
AT1G56430	0.00421006	0.64856	2.26961
AT1G12570	0.012118	0.203861	2.27066
AT1G29820	0.0357001	0.138675	2.2713
AT3G01320	0.00648758	0.476616	2.27162
AT2G46270	0.00385235	0.293353	2.27163
AT1G68610	0.0677197	0.336702	2.27198
AT3G26280	0.00512473	0.878402	2.27242
AT5G48310	0.0390908	0.2093	2.27287
AT3G21650	0.00264873	0.299864	2.27291
AT1G25240	0.00356791	0.66292	2.2738
AT5G41400	0.0136882	0.192377	2.27408
AT2G02360	0.0725496	0.537801	2.27574
AT5G20380	0.0157627	0.163584	2.27673
AT4G23260	0.0256939	0.137474	2.27679
AT2G24762	0.0160427	0.182674	2.27742
AT5G01290	0.00238938	0.539858	2.27794
AT1G63710	0.00747146	0.114932	2.27837
AT1G02190	0.00461076	0.450702	2.28051
AT4G13950	0.0247929	0.1574	2.28114
AT4G28490	0.0708424	0.154336	2.28153
AT5G62620	0.0060561	0.106904	2.28195
AT1G07640	0.00390158	0.337569	2.28216
AT1G11770	0.00244125	1.02786	2.28217
AT2G17370	0.00743861	0.105024	2.28281
AT1G11200	0.0130373	0.235563	2.28295
AT5G14270	0.00744125	0.264571	2.28395
AT5G46790	0.0243627	0.0829505	2.28428
AT5G51460	0.0110905	0.204731	2.28511
AT3G02130	0.00113307	0.34354	2.28522
AT5G27870	0.0242667	0.136215	2.28527
AT1G80910	0.0181417	0.200851	2.28714
AT1G33560	0.00599293	0.990908	2.28815
AT4G15490	0.002647	0.357146	2.28907
AT4G08290	0.00345992	0.671422	2.2896
AT1G21190	0.0255892	0.185395	2.29059
AT1G05520	0.0018023	0.619255	2.29077
AT4G28100	0.0581609	0.0247747	2.29113
AT1G66210	0.00445995	1.2654	2.29121
AT4G32920	0.00476625	0.19419	2.29135
AT2G18750	0.0214743	0.346263	2.29142
AT4G34215	0.0255808	0.338287	2.29186
AT1G50110	0.00740894	0.169592	2.29262
AT2G39220	0.0111888	0.236444	2.29299
AT1G60610	0.0232658	0.590855	2.29374
AT3G28340	0.0411063	0.32444	2.29455
AT1G68820	0.00300778	0.621778	2.29563
AT4G02480	0.00216055	0.161425	2.29609
AT4G18340	0.00978703	0.115879	2.2965
AT5G48370	0.0124714	0.0810226	2.2969
AT1G47330	0.0110941	0.0740679	2.29797
AT2G41490	0.0029517	0.355541	2.29899
AT1G48840	0.0150577	0.136562	2.29991
AT4G14350	0.0354408	0.0207058	2.30004
AT5G36890	0.00587192	0.151067	2.30024
AT1G48110	0.00447809	0.30431	2.30032
AT5G27600	0.0221346	0.0850702	2.30043
AT5G54250	0.00936324	0.0692105	2.30043
AT3G47430	0.012045	0.486868	2.30061
AT4G39050	0.00132156	0.314368	2.30101
AT1G34750	0.0197149	0.0793525	2.30118
AT5G18490	0.00251358	0.315812	2.30166
AT4G07960	0.00198722	0.632284	2.30179
AT3G05290	0.0268697	0.0504754	2.30186
AT4G04540	0.00215808	0.613161	2.30317
AT3G27210	0.00582971	0.324183	2.30412
AT5G20840	0.0137954	0.158354	2.3051
AT5G43930	0.00186389	0.937648	2.30523
AT5G43900	0.0391447	0.0441581	2.30524
AT2G02400	0.0177365	0.0777754	2.30534
AT3G15510	0.0518747	0.0464448	2.30598
AT4G00990	0.00483851	1.09676	2.30619
AT1G69450	0.0135889	0.0456477	2.30619
AT3G11210	0.0164072	0.104647	2.30634
AT5G42810	0.0543512	0.152561	2.30638
AT2G02080	0.00268444	0.63492	2.3064
AT5G27920	0.0165153	0.220888	2.3073
AT3G59140	0.00361263	0.255762	2.30819
AT1G47900	0.0117957	0.071814	2.30843
AT4G33400	0.00775908	0.0833837	2.30897
AT3G16340	0.000921663	0.343181	2.30927
AT1G66160	0.0127384	0.0804622	2.30986
AT4G16430	0.0168709	0.0538577	2.31043
AT4G34250	0.00539456	0.335391	2.31173
AT1G31550	0.0506901	0.222048	2.31227
AT1G10060	0.0294854	0.202783	2.3133
AT2G20010	0.00124005	1.57679	2.31339
AT4G33000	0.00549119	0.311583	2.31376
AT4G39210	0.0192386	0.0456217	2.31503
AT2G16400	0.00932652	0.671739	2.31549
AT1G61990	0.02246	0.605734	2.31558
AT5G26240	0.0471789	0.0244205	2.31582
AT3G58570	0.00211892	0.644793	2.31609
AT4G26130	0.004724	0.986674	2.31648
AT4G38690	0.00423252	0.329888	2.31688
AT5G13300	0.00178578	0.583625	2.31715
AT5G20790	0.0306045	0.15938	2.31847
[truncated: 1,094 more rows]

## Sheet: Analysis of loci by chromosomes
Table S21C. Chi-square analysis for distribution of all loci and loci with ω & expression in Gaut's microarrays.
Chr	All loci	Loci with ω & GEA (microarrays)	Df	χ²	P
I	7078	859	4	6.296	0.1781
II	4245	455
III	5437	596
IV	4124	450
V	6318	731
All	27206	3091
Table S21D. Chi-square analysis for distribution of loci with ω and loci with ω & expression in Gaut's microarrays.
Chr	All loci with ω	Loci with ω & GEA (microarrays)	Df	χ²	P
I	1949	859	4	300.08	< 0.0001
II	2185	455
III	1082	596
IV	1503	450
V	1286	731
All	8005	3091
Table S21E. Chi-square analysis for distribution of loci with ω & expression in Gaut's microarrays and loci with ω > 1 & expression in Gaut's microarrays..
Chr	Loci with ω & GEA (microarrays)	Loci with ω >1 & GEA (microarrays)	Df	χ²	P
I	859	47	4	5.823	0.2127
II	455	22
III	596	22
IV	450	14
V	731	41
All	3091	146
Table S21F. Chi-square analysis for distribution of loci with ω and loci with ω > 1 & expression in Gaut's microarrays.
Chr	All loci with ω	Loci with ω >1 & GEA (microarrays)	Df	χ²	P
I	1949	47	4	31	< 0.0001
II	2185	22
III	1082	22
IV	1503	14
V	1286	41
All	8005	146
Table S21G. Chi-square analysis for the distribution of all loci and loci with ω > 1 & expression in Gaut's microarrays.
Chr	All loci	Loci with ω >1 & GEA (microarrays)	Df	χ²	P
I	7078	47	4	8.362	0.0792
II	4245	22
III	5437	22
IV	4124	14
V	6318	41
All	27206	146
Table S21H. Chi-square analysis for distribution of loci with ω > 1 and loci with ω > 1 & expression in Gaut's microarrays.
Chr	All loci with ω > 1	Loci with ω >1 & GEA (microarrays)	Df	χ²	P
I	180	47	4	4.765	0.3122
II	81	22
III	121	22
IV	92	14
V	156	41
All	630	146
Table S21I. ANOVA analysis of ω in loci with expression in Gaut's microarrays across chromosomes.
Loci grouped by chromosomes	SS	df	MS	F	P
Between chromosomes	0.2496	4	0.06241	0.4526	0.7706
Within each chromosome	425.5	3086	0.1379
Total	425.8	3090
Table S21J. ANOVA analysis of ω in loci with expression in Gaut's microarrays across chromosomes.
Loci grouped by chromosomes	SS	df	MS	F	P
Between chromosomes	1.096	4	0.2741	0.6339	0.6383
Within each chromosome	1334	3086	0.4324
Total	1336	3090

## Sheet: Data grouped by with GEA
Table S21J. Distribution of loci with ω (within species) and GEA from Gaut's microarrays.
Locus	Ks	ω	Gaut's microarrays	Log10 (Gaut's microarrays)	Data point	(Ave. of 100 loci ) Ks	(Ave. of 100 loci ) ω	(Ave. of 100 loci ) Gaut's microarrays	(Ave. of 100 loci ) Log10 (Gaut's microarrays)
AT1G77790	0.0132943	0.102536	3.62064	0.558785
AT3G24130	0.00390343	0.686119	3.86149	0.586755
AT1G48060	0.0134122	0.527306	3.87137	0.587864
AT1G05800	0.010292	0.572948	4.00245	0.602326
AT5G11940	0.00328006	0.18211	4.08365	0.611048
AT5G23650	0.0243217	0.0513104	4.09414	0.612162
AT2G40580	0.00799511	1.10864	4.13277	0.616242
AT4G12360	0.025313	0.629742	4.3643	0.639914
AT1G29080	0.0128568	0.291539	4.42082	0.645503
AT1G22810	0.0180335	0.173874	4.48303	0.651572
AT3G63060	0.014677	0.111957	4.5019	0.653396
AT2G17860	0.00453947	1.23346	4.51019	0.654195
AT4G02300	0.0321906	0.211138	4.5216	0.655292
AT2G14760	0.00817219	0.79175	4.57709	0.660589
AT2G19410	0.0332716	0.122362	4.64575	0.667056
AT2G14540	0.0244434	0.679288	4.75688	0.677322
AT1G26700	0.0074985	0.31805	4.78655	0.680023
AT4G11940	0.00533141	0.623036	4.81531	0.682625
AT2G35740	0.029804	0.0823391	4.82058	0.683099
AT1G31260	0.00338629	1.11574	4.84963	0.685709
AT1G47810	0.00291336	3.90795	4.85093	0.685825
AT5G37280	0.0062134	0.663783	4.87278	0.687777
AT1G05550	0.0701286	0.447505	4.9438	0.694061
AT1G58260	0.0602362	0.252643	4.9491	0.694526
AT3G21620	0.00347174	0.170468	4.99918	0.698899
AT1G18200	0.0296377	0.263673	5.00482	0.699389
AT3G45690	0.056848	0.419049	5.02074	0.700768
AT5G44970	0.0740067	0.739019	5.06538	0.704612
AT3G24790	0.00784596	0.153202	5.07129	0.705118
AT4G13700	0.0698137	0.169852	5.14327	0.711239
AT3G49820	0.00864332	0.316137	5.18418	0.71468
AT1G64820	0.00747965	0.607956	5.22028	0.717694
AT2G17210	0.00404833	0.299731	5.2606	0.721035
AT4G20080	0.0618883	0.0871028	5.26099	0.721067
AT5G38670	0.0365314	0.692086	5.28552	0.723088
AT3G57270	0.0350094	0.381808	5.30194	0.724435
AT3G44910	0.0341739	0.108824	5.30549	0.724725
AT4G19750	0.0034176	0.369484	5.32351	0.726198
AT5G21030	0.0165433	0.74329	5.33691	0.72729
AT5G53840	0.00447169	0.343552	5.35572	0.728817
AT1G53930	0.00702466	3.50621	5.36861	0.729862
AT1G55640	0.00561165	2.8338	5.37834	0.730649
AT5G41250	0.00494576	0.793634	5.37877	0.730683
AT5G55350	0.00694785	0.193207	5.38324	0.731044
AT2G26950	0.00664509	1.79925	5.38979	0.731572
AT5G28210	0.00510798	0.396811	5.3933	0.731854
AT2G42090	0.0377619	0.224127	5.39389	0.731902
AT2G24000	0.00885798	0.972039	5.41852	0.733881
AT3G51360	0.00537401	0.170794	5.42621	0.734496
AT3G51190	0.00473527	0.372203	5.46782	0.737814
AT3G45220	0.0136465	0.416553	5.46988	0.737977
AT1G53360	0.00423823	1.49529	5.47526	0.738405
AT2G21680	0.00634833	0.325109	5.51427	0.741488
AT5G38100	0.0508205	0.30931	5.56599	0.745542
AT1G66220	0.00567609	0.510744	5.58124	0.746731
AT4G30030	0.0322153	0.253201	5.58257	0.746834
AT3G20030	0.00638368	1.77127	5.59318	0.747658
AT1G10110	0.00406618	0.657644	5.60962	0.748933
AT5G25380	0.00533005	1.2106	5.67126	0.75368
AT1G53940	0.0141306	0.208731	5.68404	0.754657
AT2G31910	0.00694551	0.162583	5.74239	0.759093
AT3G43930	0.0581953	0.36945	5.76414	0.760735
AT4G24860	0.00124338	0.314136	5.7858	0.762363
AT1G43000	0.00680233	0.294288	5.83526	0.76606
AT2G14960	0.00920823	0.163181	5.87514	0.769018
AT1G17150	0.0512373	0.350223	5.88892	0.770036
AT3G17180	0.00278417	0.334617	5.90784	0.771428
AT1G09720	0.00154853	1.51295	5.93357	0.773316
AT1G32320	0.0128375	0.345039	5.95442	0.774839
AT2G39240	0.0194254	0.639741	5.95973	0.775226
AT4G23520	0.0267734	0.178509	5.95976	0.775229
AT5G04730	0.00372403	1.71103	5.96462	0.775583
AT2G44880	0.00553793	0.277608	5.9839	0.776985
AT3G56700	0.015753	0.731042	6.00089	0.778216
AT2G43580	0.00506144	0.331498	6.03474	0.780659
AT1G47990	0.00800892	0.704296	6.05563	0.78216
AT4G24650	0.0468116	0.205461	6.06554	0.782869
AT1G62170	0.00295389	0.319972	6.08517	0.784273
AT5G37450	0.0237547	0.228615	6.10792	0.785893
AT3G14225	0.00348733	0.340192	6.12006	0.786755
AT3G30210	0.0111879	0.276649	6.12503	0.787108
AT1G29770	0.0303447	0.391579	6.13124	0.787549
AT3G59260	0.00988588	0.332791	6.14253	0.788347
AT2G16230	0.00455633	0.617436	6.15018	0.788887
AT2G46050	0.00481517	0.307243	6.21277	0.793286
AT1G68460	0.00359561	1.05587	6.24184	0.795313
AT1G29780	0.0438891	0.0598675	6.26628	0.797009
AT3G56520	0.0098974	0.719664	6.28625	0.798392
AT1G69860	0.0153006	0.436783	6.29405	0.79893
AT4G10350	0.0283372	0.192949	6.34198	0.802225
AT5G07450	0.0158049	0.366404	6.35502	0.803117
AT3G54060	0.00307524	0.93788	6.35806	0.803324
AT2G31480	0.0447841	0.288759	6.40333	0.806406
AT1G29110	0.0040932	0.323053	6.41002	0.80686
AT5G26250	0.0446359	0.085103	6.41323	0.807077
AT2G23250	0.00286329	1.08934	6.42649	0.807974
AT3G26040	0.0104552	0.510634	6.48243	0.811738
AT1G63030	0.0289607	0.086112	6.48404	0.811845
AT5G41490	0.00748675	2.42477	6.52847	0.814811
AT1G74820	0.00525835	0.388513	6.53952	0.815546	1	0.0176653	0.595787	5.45841	0.733249
AT3G59790	0.0068747	0.164174	6.54423	0.815858
AT4G10540	0.0233842	0.250555	6.58279	0.81841
AT5G39430	0.0145883	0.555778	6.58482	0.818544
AT2G30300	0.00247019	0.740647	6.66565	0.823843
AT3G26010	0.0043394	1.37343	6.6873	0.825251
AT1G05370	0.00586436	0.18782	6.69226	0.825573
AT4G29580	0.00290849	1.74291	6.71133	0.826808
AT1G51960	0.0359694	0.458917	6.75889	0.829875
AT3G14820	0.00870745	0.139878	6.77302	0.830782
AT1G45100	0.01286	0.388	6.78928	0.831824
AT5G15250	0.00359087	0.177618	6.79323	0.832076
AT4G32950	0.0335743	0.127494	6.80748	0.832986
AT1G14550	0.00404922	0.345543	6.81931	0.833741
AT3G03410	0.0527727	0.243222	6.84535	0.835396
AT2G18010	0.0123835	0.318148	6.86425	0.836593
AT3G45440	0.0282273	0.390071	6.87662	0.837375
AT5G52620	0.0051751	0.299385	6.88398	0.83784
AT4G01890	0.02274	0.622963	6.89528	0.838552
AT3G46760	0.0474751	0.0281511	6.92718	0.840557
AT5G56700	0.00872401	0.163379	6.936	0.841109
AT3G61720	0.00325356	0.17382	6.9633	0.842815
AT3G50720	0.00738973	0.157673	7.01203	0.845844
AT5G22900	0.00327119	0.166938	7.01524	0.846043
AT2G17750	0.00850058	0.12376	7.0234	0.846548
AT5G52460	0.00353471	0.688266	7.02604	0.846711
AT4G38870	0.0065492	0.158799	7.03024	0.84697
AT4G26280	0.0173144	0.174469	7.05292	0.848369
AT4G01110	0.0144216	0.121216	7.08135	0.850116
AT5G05900	0.046324	0.725456	7.09478	0.850939
AT1G14520	0.00936254	0.150156	7.1005	0.851289
AT4G08840	0.0250392	0.527621	7.11776	0.852343
AT2G07020	0.00375831	0.512261	7.13335	0.853293
AT4G33870	0.0187282	0.457141	7.18778	0.856595
AT1G06310	0.00200125	1.64279	7.2047	0.857616
AT5G11400	0.0560275	0.238634	7.21277	0.858102
AT1G18510	0.0119056	0.15445	7.2196	0.858513
AT2G04750	0.0164788	0.207787	7.25537	0.86066
AT4G15360	0.0440257	0.437918	7.27692	0.861947
AT1G12190	0.0175413	0.063802	7.30649	0.863709
AT5G40560	0.0324263	0.540328	7.31981	0.8645
AT4G28130	0.021405	0.222401	7.3483	0.866187
AT3G52310	0.0103393	0.109512	7.3654	0.867197
AT4G11470	0.034064	0.21883	7.40392	0.869462
AT1G63580	0.00993754	0.16345	7.41854	0.870318
AT1G75620	0.00236951	0.346643	7.4186	0.870322
AT2G04860	0.00696094	0.262632	7.4247	0.870679
AT5G58820	0.00355263	0.18231	7.44476	0.87185
AT2G17680	0.0211447	0.374314	7.44563	0.871901
AT3G09380	0.0119234	0.65962	7.44741	0.872005
AT3G05310	0.00604741	0.918815	7.47809	0.873791
AT5G09950	0.00502787	0.546981	7.48003	0.873903
AT3G61810	0.00666581	0.182292	7.56059	0.878555
AT2G01920	0.00431587	0.991083	7.56141	0.878603
AT3G51570	0.000896395	2.19638	7.56651	0.878895
AT4G13090	0.0439294	0.24218	7.57116	0.879163
AT1G16980	0.00188924	0.548049	7.57686	0.87949
AT2G20510	0.00285315	0.659332	7.59636	0.880606
AT3G29635	0.0205202	0.300556	7.60957	0.88136
AT4G19820	0.0518962	0.815442	7.63292	0.882691
AT3G62380	0.0112406	0.44877	7.64145	0.883176
AT1G65850	0.00377875	3.96855	7.66631	0.884587
AT5G46830	0.0232732	0.31438	7.67668	0.885173
AT4G05490	0.0314535	0.710789	7.70036	0.886511
AT3G22350	0.0669641	0.415301	7.70391	0.886711
AT4G21440	0.00817994	0.304575	7.71177	0.887154
AT5G66660	0.00902265	1.03836	7.72301	0.887787
AT3G47740	0.0105486	0.178448	7.73459	0.888437
AT1G65570	0.0129898	0.175261	7.73498	0.888459
AT5G44330	0.00632127	0.290877	7.81507	0.892933
AT5G14400	0.0354384	0.210223	7.82215	0.893326
AT2G34210	0.00146816	0.298156	7.84436	0.894558
AT1G79370	0.00240265	0.341052	7.85652	0.89523
AT5G65570	0.00200606	0.873232	7.86546	0.895724
AT1G56040	0.00749049	1.66317	7.88177	0.896624
AT5G17830	0.00439084	0.350424	7.92382	0.898935
AT1G71490	0.0054999	0.243414	7.96078	0.900955
AT5G63390	0.00237541	0.335554	7.96096	0.900965
AT2G36750	0.00540977	0.335963	7.98398	0.90222
AT3G50730	0.0130473	0.442848	7.98924	0.902506
AT4G20800	0.00664512	0.133233	8.00355	0.903283
AT2G03460	0.00570968	0.595863	8.0295	0.904689
AT3G55550	0.00191233	0.68489	8.0441	0.905477
AT3G19700	0.00542832	0.082512	8.07157	0.906958
AT5G09360	0.00754308	0.508483	8.07631	0.907213
AT5G23790	0.0360603	0.180584	8.09256	0.908086
AT1G70130	0.051508	0.354437	8.11027	0.909035
AT1G61630	0.0284839	0.0393855	8.1399	0.910619
AT1G02230	0.0324667	0.325942	8.1497	0.911142
AT5G13620	0.00450367	0.32676	8.185	0.913019
AT4G30640	0.00438389	0.338706	8.20051	0.913841
AT3G26190	0.0286812	0.0919833	8.25184	0.916551
AT5G08490	0.00190576	0.519458	8.2647	0.917227
AT4G25160	0.0196302	0.172209	8.32265	0.920262
AT5G59070	0.0241833	0.246685	8.35699	0.92205
AT3G47170	0.0293019	0.134144	8.38569	0.923539
AT3G28330	0.0745255	0.181854	8.40752	0.924668
AT5G40750	0.0420621	0.398715	8.51214	0.930039
AT2G34555	0.00399511	0.332253	8.51564	0.930217
AT5G66670	0.0379469	0.166616	8.53842	0.931377
AT4G30040	0.00313735	0.663894	8.55314	0.932126	2	0.0166359	0.455001	7.49832	0.873863
AT2G41510	0.00466477	0.165634	8.55846	0.932396
AT5G17200	0.0354571	0.361707	8.56245	0.932598
AT5G45910	0.00730844	0.162824	8.58473	0.933727
AT1G65810	0.00403025	1.03362	8.58861	0.933923
AT1G35730	0.00297499	0.745207	8.67956	0.938498
AT1G30740	0.0725534	0.526687	8.68627	0.938833
AT5G43590	0.0337088	0.102812	8.69244	0.939142
AT1G56690	0.00220619	0.821251	8.74262	0.941641
AT5G22910	0.0120637	0.201642	8.7647	0.942737
AT3G45320	0.0254974	0.736071	8.78021	0.943505
AT5G11220	0.00551817	0.296035	8.79977	0.944471
AT4G08210	0.0111547	0.167665	8.80493	0.944726
AT3G60470	0.0620555	0.509711	8.87396	0.948117
AT3G15370	0.00490397	0.370315	8.88832	0.94882
AT5G20560	0.0373978	0.739911	8.8972	0.949253
AT4G21880	0.00168651	0.306474	8.89871	0.949327
AT5G40990	0.0106951	0.336246	8.93916	0.951297
AT4G16600	0.0209289	0.0961119	9.03929	0.956134
AT1G27620	0.00285482	0.719562	9.04154	0.956242
AT5G39680	0.00220442	0.270836	9.04158	0.956244
AT5G40860	0.0229069	0.0868789	9.07633	0.95791
AT3G46340	0.00789729	0.500431	9.07813	0.957996
AT4G18330	0.0264959	0.159115	9.09918	0.959002
AT3G26350	0.00348739	0.367664	9.10009	0.959046
AT5G11210	0.00161802	0.330922	9.1379	0.960847
AT5G61740	0.00350734	0.434093	9.14979	0.961411
AT5G09470	0.00356043	0.385434	9.17211	0.962469
AT5G15480	0.0142667	1.07501	9.20385	0.96397
AT5G51520	0.0245227	0.275584	9.20738	0.964136
AT4G29620	0.00376491	0.356977	9.21118	0.964315
AT4G27290	0.00178712	0.312967	9.25212	0.966241
AT5G53520	0.00174261	1.77006	9.2766	0.967389
AT3G53590	0.0050224	0.227809	9.28773	0.96791
AT5G24440	0.00452113	1.5051	9.30783	0.968848
AT5G02980	0.0104395	1.23123	9.34005	0.970349
AT1G61550	0.00576127	0.819881	9.34628	0.970639
AT5G17260	0.00879068	0.210063	9.35312	0.970957
AT5G07390	0.0268457	0.0555292	9.36089	0.971317
AT2G01510	0.0179095	0.206468	9.39963	0.973111
AT3G02330	0.00481651	0.398985	9.41969	0.974037
AT4G14820	0.00397355	0.303219	9.59866	0.982211
AT4G15350	0.0273725	0.131266	9.63796	0.983985
AT5G67060	0.0529004	0.0670004	9.64865	0.984467
AT1G02060	0.0135373	0.840706	9.65652	0.984821
AT1G33830	0.025375	0.357597	9.68129	0.985933
AT4G04370	0.0195991	0.306961	9.68952	0.986302
AT3G45580	0.014557	0.662091	9.70648	0.987062
AT5G51860	0.00661551	0.31468	9.7162	0.987497
AT1G75470	0.00368279	0.312167	9.73169	0.988188
AT1G14390	0.00679816	0.178457	9.7581	0.989365
AT3G22690	0.00150312	0.930128	9.79132	0.990841
AT2G24130	0.00396069	0.231722	9.83691	0.992859
AT1G53420	0.00440928	0.417316	9.85125	0.993491
AT4G20100	0.048894	0.122195	9.908	0.995986
AT3G46070	0.0550835	0.193626	9.93123	0.997003
AT1G17910	0.036067	0.395492	9.95585	0.998078
AT4G31900	0.00357951	0.202107	9.98132	0.999188
AT4G25750	0.00599792	0.95344	9.99802	0.999914
AT5G61320	0.0101585	0.752198	10.0017	1.00007
AT5G05290	0.0158549	0.110071	10.0035	1.00015
AT5G41890	0.0173048	0.208838	10.0163	1.00071
AT5G58830	0.00720741	0.269716	10.0429	1.00186
AT3G25420	0.0278416	0.128024	10.0633	1.00274
AT3G50120	0.00519195	0.159747	10.0902	1.0039
AT5G44140	0.00499776	0.633338	10.0957	1.00414
AT1G44090	0.00690375	0.335847	10.1051	1.00454
AT5G06080	0.00810927	0.303472	10.1059	1.00458
AT4G04510	0.00206406	0.664827	10.1818	1.00782
AT5G27510	0.00914619	0.160261	10.1931	1.00831
AT2G46480	0.00791609	0.42107	10.2355	1.01011
AT5G59190	0.00486129	0.706565	10.2837	1.01215
AT3G04050	0.00254156	0.346596	10.3171	1.01356
AT5G15290	0.0305132	0.0835757	10.3278	1.01401
AT5G15340	0.00438788	0.485012	10.352	1.01502
AT3G51560	0.00119173	1.43894	10.3674	1.01567
AT5G67050	0.00286098	0.323629	10.3995	1.01701
AT5G56370	0.00319612	0.660031	10.4132	1.01759
AT1G73560	0.0433411	0.234367	10.4356	1.01852
AT1G57850	0.0521647	0.518334	10.4415	1.01876
AT2G02250	0.0471058	0.211988	10.4903	1.02079
AT3G02100	0.00840201	0.927081	10.4934	1.02092
AT3G59850	0.0100366	0.23129	10.5856	1.02472
AT1G69920	0.0218336	0.0867392	10.586	1.02473
AT2G14690	0.0324328	0.353578	10.5877	1.0248
AT5G19640	0.00208802	0.355639	10.6371	1.02682
AT1G56540	0.0146531	0.928012	10.6488	1.0273
AT5G46810	0.0170064	0.0716825	10.6594	1.02773
AT3G21470	0.00593091	0.137123	10.6707	1.02819
AT4G38390	0.0139384	0.0556171	10.6843	1.02875
AT2G20380	0.00390156	1.30714	10.6925	1.02908
AT3G47110	0.0128534	0.352977	10.706	1.02963
AT2G21910	0.0430906	0.203651	10.8596	1.03582
AT1G12660	0.0145155	0.609085	10.8958	1.03726
AT5G04970	0.0038683	0.95728	10.9042	1.03759
AT2G21550	0.00584593	0.151137	10.9158	1.03805
AT4G15250	0.0388799	0.199486	10.9295	1.0386
AT2G42850	0.0230493	0.237039	10.9773	1.04049
AT5G62040	0.00740779	0.342038	10.9895	1.04098
AT3G51350	0.0142383	0.304236	10.9996	1.04138
AT1G48010	0.0265859	0.112731	11.0258	1.04241	3	0.0152885	0.433807	9.77135	0.98878
AT3G21780	0.00629822	0.578781	11.046	1.0432
AT2G43480	0.0121307	0.21865	11.0752	1.04435
AT5G14020	0.00327702	0.681376	11.1873	1.04872
AT2G25240	0.00646052	0.921228	11.1926	1.04893
AT5G40090	0.00362057	1.51203	11.1972	1.04911
AT3G16580	0.0225839	0.253786	11.2153	1.04981
AT3G15740	0.0121501	0.658308	11.2197	1.04998
AT5G44160	0.00284989	0.671609	11.2519	1.05122
AT4G11750	0.0111867	0.708601	11.2887	1.05264
AT2G04920	0.00828916	0.272924	11.3129	1.05357
AT2G17180	0.0501721	0.166665	11.3188	1.0538
AT1G44318	0.0178152	0.180703	11.3784	1.05608
AT3G26130	0.0118407	0.275922	11.4215	1.05772
AT2G25470	0.0209823	0.421655	11.4713	1.05961
AT3G50140	0.0250852	0.0333198	11.4857	1.06016
AT1G05610	0.00585794	0.314985	11.5263	1.06169
AT3G48850	0.0067131	0.379347	11.5471	1.06247
AT5G20420	0.00282894	0.690756	11.6142	1.06499
AT5G41550	0.00600506	1.3609	11.631	1.06562
AT2G30310	0.00369671	0.336011	11.6534	1.06645
AT2G02060	0.0238666	0.0702036	11.6655	1.0669
AT3G16610	0.00779527	0.326391	11.6783	1.06738
AT1G33840	0.0266349	0.386509	11.69	1.06781
AT5G53510	0.00352692	0.171446	11.7047	1.06836
AT3G58590	0.00192812	0.304579	11.7593	1.07038
AT1G23690	0.00774393	0.61397	11.7688	1.07073
AT4G11950	0.0263381	0.254734	11.7713	1.07082
AT4G13650	0.00148309	0.536043	11.7873	1.07142
AT2G24800	0.0195891	0.140482	11.8006	1.0719
AT4G00190	0.00272519	0.696919	11.8447	1.07352
AT5G45120	0.043327	0.256279	11.8925	1.07527
AT3G25970	0.0157762	0.50078	11.9119	1.07598
AT3G59270	0.006632	0.571044	11.9298	1.07663
AT3G03290	0.0048021	0.680802	11.9849	1.07864
AT4G11480	0.0511473	0.0844304	12.0653	1.08154
AT2G41850	0.00303858	0.339782	12.0851	1.08225
AT3G57720	0.00782179	0.312384	12.1049	1.08296
AT5G66710	0.0343486	0.287804	12.1051	1.08297
AT3G53600	0.00841494	0.293547	12.1314	1.08391
AT4G35370	0.00653422	0.30911	12.1419	1.08429
AT1G48180	0.00532719	0.355617	12.1826	1.08574
AT1G12210	0.00387803	0.635876	12.1979	1.08628
AT3G16960	0.0157539	0.244993	12.3523	1.09175
AT4G28090	0.00746084	0.222946	12.3715	1.09242
AT2G34360	0.0024647	1.18005	12.4023	1.0935
AT1G72760	0.0109316	0.450474	12.45	1.09517
AT4G17785	0.00381874	0.641725	12.4843	1.09636
AT5G67310	0.00673893	0.69329	12.5333	1.09807
AT5G18340	0.0319989	0.124455	12.5844	1.09983
AT3G61300	0.00313085	0.562054	12.6148	1.10088
AT1G48800	0.00181083	2.20568	12.6377	1.10167
AT2G17090	0.0692193	0.1233	12.6485	1.10204
AT2G03880	0.0265029	0.284436	12.6635	1.10255
AT1G43780	0.0220783	0.0930668	12.7005	1.10382
AT1G66860	0.0511272	0.178754	12.7146	1.1043
AT4G22620	0.0406914	0.149678	12.7286	1.10478
AT2G24400	0.0383012	0.0655242	12.7469	1.1054
AT1G21230	0.0382483	0.158075	12.7709	1.10622
AT1G62700	0.00388628	0.278734	12.7954	1.10705
AT2G17000	0.0322378	0.218344	12.8438	1.10869
AT2G32390	0.0640473	0.630137	12.8506	1.10892
AT2G26130	0.00366287	0.894819	12.8815	1.10997
AT5G58840	0.00174971	0.730181	12.8904	1.11027
AT1G26410	0.00481246	0.167791	12.897	1.11049
AT3G26480	0.00518922	1.24413	12.9025	1.11067
AT1G73780	0.0139276	0.325229	12.9744	1.11309
AT3G18260	0.00593786	0.333375	12.9756	1.11313
AT1G19160	0.0049562	0.955272	12.9792	1.11325
AT5G03000	0.00373616	0.67575	13.0096	1.11426
AT4G13060	0.00487988	0.513648	13.0522	1.11568
AT1G12130	0.00269792	1.79051	13.0594	1.11592
AT3G55100	0.0172462	0.191652	13.1086	1.11755
AT2G03360	0.0461714	0.356494	13.1375	1.11851
AT3G54310	0.00408438	0.295756	13.1526	1.11901
AT1G05740	0.0098306	0.614712	13.2228	1.12132
AT3G55940	0.0112991	0.31807	13.2305	1.12158
AT5G38970	0.0304115	0.032119	13.258	1.12248
AT1G71390	0.00516495	0.219106	13.3442	1.12529
AT2G44930	0.00260247	0.331473	13.3447	1.12531
AT1G59725	0.00873872	0.602273	13.3929	1.12688
AT4G36450	0.00392568	0.308081	13.4576	1.12897
AT1G33540	0.0133019	0.291465	13.4873	1.12992
AT1G60930	0.0186363	0.421276	13.4976	1.13026
AT3G27620	0.0124958	0.333901	13.5382	1.13156
AT1G24420	0.00567858	0.925781	13.5555	1.13212
AT1G78980	0.003076	1.12779	13.558	1.13219
AT5G42700	0.060429	0.413084	13.5862	1.1331
AT5G01380	0.00885973	0.152299	13.6008	1.13356
AT1G24650	0.00437738	0.755412	13.618	1.13411
AT1G17310	0.00669293	0.616922	13.6469	1.13503
AT5G35380	0.00867506	0.358075	13.706	1.13691
AT4G25760	0.0317968	0.108459	13.7778	1.13918
AT2G36980	0.00496602	0.13697	13.872	1.14214
AT4G10510	0.0321218	0.0368791	13.9181	1.14358
AT2G42980	0.00505974	0.167006	13.9302	1.14396
AT5G24540	0.0167892	0.202439	13.9506	1.14459
AT4G29770	0.0686663	0.452003	14.0011	1.14616
AT1G53990	0.0250685	0.508043	14.0869	1.14882
AT1G74580	0.00419686	0.13161	14.1414	1.15049
AT5G17540	0.00266885	0.372099	14.1664	1.15126	4	0.0154755	0.45684	12.5304	1.09692
AT2G02340	0.00929387	0.463689	14.267	1.15433
AT4G25380	0.0296131	0.839293	14.2777	1.15466
AT5G16640	0.0372502	0.156199	14.3053	1.1555
AT5G40680	0.0545617	0.192564	14.3128	1.15573
AT5G64710	0.00177431	0.575881	14.3159	1.15582
AT3G18180	0.0212699	0.241026	14.3297	1.15624
AT3G47400	0.00430527	0.353353	14.3552	1.15701
AT3G26540	0.00915972	0.197511	14.3791	1.15773
AT2G31210	0.00691078	0.149883	14.4746	1.16061
AT5G47340	0.0118944	0.72897	14.5435	1.16267
AT2G13600	0.00238621	0.250884	14.5715	1.1635
AT5G43120	0.00248771	0.295463	14.5797	1.16375
AT2G33230	0.0348299	0.0612535	14.5886	1.16402
AT2G29480	0.0141273	0.400676	14.5924	1.16413
AT1G13800	0.00344152	0.281404	14.687	1.16693
AT1G09930	0.0199732	0.0609868	14.7732	1.16947
AT3G18070	0.0235992	0.966536	14.8319	1.1712
AT1G69630	0.0300421	0.350312	14.8592	1.172
AT1G50270	0.0631851	0.373376	14.8885	1.17285
AT4G28670	0.0132441	0.0537116	14.9198	1.17376
AT3G17280	0.00739936	0.458618	15.0141	1.1765
AT3G45540	0.0182949	0.281438	15.0167	1.17657
AT3G12720	0.0100471	0.138285	15.0297	1.17695
AT5G19560	0.00283372	0.313802	15.0934	1.17879
AT5G44230	0.0491965	0.197954	15.1533	1.18051
AT4G13000	0.0567383	0.129919	15.2165	1.18231
AT4G14730	0.00527454	2.2279	15.2203	1.18242
AT2G27610	0.0034748	0.284143	15.2249	1.18255
AT4G31520	0.00209788	0.590238	15.2629	1.18364
AT5G41730	0.035053	0.12466	15.269	1.18381
AT3G24360	0.00328428	0.642796	15.309	1.18495
AT5G59200	0.00269717	0.294299	15.3434	1.18592
AT1G19630	0.0434051	0.238267	15.5265	1.19107
AT5G23800	0.0357008	0.365651	15.5304	1.19118
AT2G22810	0.00859109	0.108786	15.5918	1.1929
AT2G30240	0.0399693	0.0400906	15.5956	1.193
AT3G49190	0.0189384	0.255321	15.605	1.19326
AT1G50680	0.00407839	0.32082	15.634	1.19407
AT2G26700	0.00798405	0.104676	15.6597	1.19478
AT5G09930	0.0020801	0.619853	15.6977	1.19584
AT2G21850	0.00367286	0.150076	15.7044	1.19602
AT3G45940	0.014557	0.208785	15.7743	1.19795
AT1G16380	0.00961738	0.180866	15.8533	1.20012
AT2G14060	0.0478258	0.323716	15.8667	1.20049
AT3G10890	0.00330618	1.29257	15.8775	1.20078
AT2G30820	0.00998662	0.83869	15.8806	1.20087
AT5G40100	0.0278554	0.180768	16.0157	1.20455
AT1G16420	0.0211422	0.421506	16.1341	1.20775
AT1G10300	0.055616	0.14395	16.1589	1.20841
AT3G25990	0.02034	0.113609	16.1934	1.20934
AT3G59030	0.00679965	0.273257	16.2665	1.21129
AT2G45760	0.00689222	0.305791	16.2739	1.21149
AT3G55090	0.0231361	0.11184	16.3862	1.21448
AT1G14690	0.046935	0.273913	16.4113	1.21514
AT5G28510	0.0683152	0.160654	16.4376	1.21584
AT1G61130	0.0266786	0.288388	16.4388	1.21587
AT1G14540	0.00418873	0.338709	16.4746	1.21681
AT3G44350	0.0314086	0.228507	16.5178	1.21795
AT4G24250	0.00270268	0.348185	16.535	1.2184
AT5G53290	0.00821343	0.149126	16.5826	1.21965
AT1G59670	0.0252044	0.347774	16.6336	1.22099
AT1G11100	0.00233499	0.581418	16.658	1.22162
AT5G07720	0.00631513	0.301219	16.6688	1.2219
AT3G14730	0.00214612	0.312365	16.7031	1.2228
AT2G31250	0.00762627	0.223229	16.7165	1.22315
AT1G19470	0.00686571	2.18357	16.7393	1.22374
AT1G13540	0.00362525	0.318628	16.7397	1.22375
AT4G19220	0.00301795	0.155479	16.7654	1.22441
AT2G26380	0.0209091	0.335831	16.7767	1.22471
AT5G14650	0.00632474	0.160276	16.8877	1.22757
AT2G23230	0.0113435	1.38001	16.9465	1.22908
AT5G61940	0.0190768	0.665399	16.9755	1.22982
AT4G33990	0.00183033	0.284376	17.0019	1.2305
AT5G48350	0.00684248	0.978255	17.022	1.23101
AT1G61270	0.0104211	0.735313	17.0234	1.23105
AT5G17680	0.00428047	0.566804	17.1227	1.23357
AT3G19040	0.0534557	0.679174	17.1922	1.23533
AT3G02010	0.00547358	0.0949461	17.2101	1.23578
AT1G80520	0.0315212	0.0768063	17.2133	1.23586
AT5G37060	0.0287367	0.055107	17.2421	1.23659
AT5G61290	0.00302298	0.631896	17.253	1.23687
AT3G18840	0.0162281	0.111483	17.2691	1.23727
AT1G52640	0.0699631	0.0782831	17.2699	1.23729
AT1G79320	0.0259834	0.222532	17.3307	1.23882
AT1G61480	0.017651	0.604107	17.3874	1.24023
AT5G66700	0.00609455	0.951656	17.5022	1.24309
AT1G65120	0.0014871	1.70354	17.5177	1.24348
AT4G03230	0.038325	0.214529	17.5554	1.24441
AT1G49000	0.0235139	0.507896	17.6123	1.24582
AT4G10640	0.0495104	0.152355	17.7199	1.24846
AT2G03210	0.0779229	0.136501	17.727	1.24863
AT1G74770	0.00229716	0.451332	17.7499	1.2492
AT1G64310	0.00282184	1.09191	17.7885	1.25014
AT2G29740	0.00528579	0.54558	17.7953	1.25031
AT5G65230	0.048019	0.0938227	17.9873	1.25497
AT3G48810	0.00459757	0.141243	18.0091	1.25549
AT5G66150	0.00515754	0.57559	18.0127	1.25558
AT4G35650	0.00350037	0.349682	18.0176	1.2557
AT1G23210	0.00657999	0.907723	18.1292	1.25838
AT2G35770	0.00287126	0.672727	18.3225	1.26298	5	0.0185786	0.416438	16.1383	1.20676
AT1G50280	0.0220751	0.592758	18.5526	1.2684
AT1G29200	0.00480667	0.884436	18.5982	1.26947
AT1G65130	0.0133407	0.441994	18.6916	1.27165
AT3G30280	0.0665988	0.366427	18.6928	1.27167
AT3G60100	0.00290486	0.988444	18.7423	1.27282
AT5G42450	0.00771919	0.564372	18.7809	1.27372
AT3G13770	0.00500546	0.810474	18.9377	1.27733
AT2G46760	0.00413951	0.182497	18.9556	1.27774
AT1G67460	0.00529622	1.07177	19.1097	1.28125
AT4G33330	0.00219187	0.321191	19.1498	1.28216
AT2G16120	0.0279914	0.0652813	19.1503	1.28218
AT4G36470	0.0153007	0.309077	19.1559	1.2823
AT1G33350	0.00305031	0.510583	19.3152	1.2859
AT5G41900	0.0135192	0.142576	19.4472	1.28886
AT1G27080	0.00724165	0.591003	19.4658	1.28927
AT5G61160	0.0320339	0.687266	19.4888	1.28979
AT5G24230	0.0600969	0.114023	19.6115	1.29251
AT2G25440	0.0121148	0.420573	19.6722	1.29385
AT1G06250	0.00310456	0.340687	19.6875	1.29419
AT3G28960	0.0158316	0.0705876	19.7793	1.29621
AT5G13270	0.00199069	0.573572	19.8251	1.29722
AT1G17630	0.00203085	1.16056	19.9416	1.29976
AT1G50400	0.00877878	0.162727	20.049	1.30209
AT2G29770	0.0093254	0.385381	20.2431	1.30628
AT3G50990	0.0271801	0.531424	20.254	1.30651
AT1G50990	0.0116851	0.145783	20.2618	1.30668
AT1G09170	0.0122458	0.207001	20.2742	1.30694
AT3G22810	0.00270228	0.708994	20.295	1.30739
AT3G61910	0.0259678	0.353882	20.305	1.3076
AT5G06790	0.0625852	0.444608	20.3689	1.30897
AT4G38780	0.00121939	0.612942	20.3991	1.30961
AT2G01900	0.0033063	0.319345	20.5009	1.31177
AT4G30430	0.00536674	0.594041	20.5148	1.31207
AT2G15630	0.00561867	0.46812	20.5289	1.31237
AT1G05300	0.00655565	0.19737	20.5782	1.31341
AT5G28470	0.00224606	0.361841	20.6437	1.31479
AT3G09660	0.00178047	0.317689	20.7153	1.31629
AT1G07740	0.00301693	0.317493	20.7166	1.31632
AT4G29140	0.00419563	0.213334	20.7997	1.31806
AT3G19330	0.0300311	0.0764564	20.8052	1.31817
AT4G30700	0.0032908	0.34427	20.8082	1.31824
AT3G11460	0.00436338	0.325603	20.8373	1.31884
AT4G18630	0.0179262	0.306762	20.8437	1.31897
AT3G62610	0.00405488	0.632115	20.8537	1.31918
AT5G40410	0.0127873	0.311912	20.858	1.31927
AT4G29650	0.00497545	0.731028	20.9718	1.32164
AT2G40240	0.0247038	0.0502677	21.0192	1.32262
AT2G02980	0.00335169	0.990275	21.021	1.32265
AT2G26480	0.00300763	0.325274	21.0395	1.32304
AT4G29050	0.00201405	0.658368	21.1055	1.3244
AT1G65110	0.00780487	0.563456	21.145	1.32521
AT3G58350	0.028278	0.394856	21.1634	1.32559
AT1G14680	0.0195855	0.387041	21.1769	1.32586
AT4G22070	0.0124479	0.266468	21.1835	1.326
AT1G55610	0.00292915	0.414774	21.2233	1.32681
AT4G18990	0.030031	0.083529	21.2922	1.32822
AT5G04390	0.00646393	1.00219	21.3079	1.32854
AT5G65100	0.0050045	0.315015	21.3175	1.32874
AT1G33750	0.0026738	1.5689	21.3184	1.32875
AT5G19610	0.00307226	0.103467	21.3493	1.32938
AT3G27710	0.00631834	0.367775	21.3974	1.33036
AT4G05100	0.00440501	0.613565	21.4238	1.3309
AT5G16860	0.00520058	0.292951	21.4351	1.33113
AT1G56360	0.021391	0.0439455	21.4485	1.3314
AT4G08990	0.00371928	0.433269	21.4568	1.33156
AT1G17600	0.00126027	1.68862	21.516	1.33276
AT3G16710	0.0372137	0.136032	21.5675	1.3338
AT5G01830	0.019856	0.0667237	21.6957	1.33637
AT5G37150	0.00369205	1.44817	21.9068	1.34058
AT1G73410	0.0122481	0.290115	21.9685	1.3418
AT5G04330	0.0329202	0.20026	21.9893	1.34221
AT2G23260	0.0193765	0.570987	22.0354	1.34312
AT1G71060	0.0294245	0.148467	22.0361	1.34313
AT1G27720	0.0176435	0.631104	22.0581	1.34357
AT5G52850	0.00384469	0.845826	22.0856	1.34411
AT3G15240	0.00383888	0.316065	22.2407	1.34715
AT3G10950	0.0308501	0.310945	22.2459	1.34725
AT5G52630	0.0104766	0.138592	22.3088	1.34848
AT5G13880	0.00768713	0.60246	22.3482	1.34924
AT1G67780	0.00291179	0.288299	22.4336	1.3509
AT2G40250	0.0174098	0.0725429	22.4651	1.35151
AT1G48040	0.00696809	0.334087	22.4718	1.35164
AT2G26290	0.0134912	0.0826753	22.5572	1.35328
AT1G77310	0.00146743	3.26139	22.5676	1.35349
AT1G50580	0.0244811	0.25386	22.5734	1.3536
AT3G60550	0.0058119	0.333061	22.847	1.35883
AT1G62340	0.0429115	0.235173	22.8496	1.35888
AT2G39230	0.00742316	0.196428	22.8828	1.35951
AT3G61390	0.00336879	1.47821	23.0844	1.36332
AT5G58280	0.00533677	0.297292	23.1474	1.3645
AT5G15010	0.011786	0.123638	23.1561	1.36467
AT1G69990	0.00257182	0.281183	23.1562	1.36467
AT3G50400	0.00713956	0.166788	23.2955	1.36727
AT5G37970	0.0397629	0.300969	23.3504	1.36829
AT1G06990	0.00743532	0.166262	23.3934	1.36909
AT2G17260	0.0595247	0.151534	23.6402	1.37365
AT5G47460	0.0257177	0.644996	23.6939	1.37464
AT4G26120	0.00210231	0.719439	23.7109	1.37495
AT5G39970	0.00392713	0.16338	23.7484	1.37563
AT4G37170	0.0168393	0.487672	23.8123	1.3768	6	0.0133071	0.465889	21.1284	1.32394
AT1G20230	0.0237054	0.14456	23.8624	1.37771
AT4G38760	0.00435725	0.537926	23.8852	1.37813
AT1G33030	0.00388937	0.968748	23.9227	1.37881
AT3G27440	0.0149376	0.0677927	23.9506	1.37932
AT3G16320	0.00509279	0.447725	23.9915	1.38006
AT3G62760	0.0209299	0.415553	24.0011	1.38023
AT2G32660	0.00227833	0.993663	24.1714	1.3833
AT2G30630	0.0207939	0.11889	24.2021	1.38385
AT5G41170	0.00316778	0.249769	24.2885	1.3854
AT3G25950	0.0313316	0.308435	24.2891	1.38541
AT5G10120	0.00598705	0.155094	24.3388	1.3863
AT3G61450	0.0515755	0.165397	24.3513	1.38652
AT2G20710	0.0264286	0.202891	24.4686	1.38861
AT3G43630	0.0639407	0.0359646	24.5179	1.38948
AT2G39040	0.0036403	0.710651	24.6014	1.39096
AT5G15300	0.00296571	0.516956	24.7015	1.39272
AT4G10490	0.0314833	0.244699	24.7259	1.39315
AT1G48910	0.00338398	0.34678	24.8275	1.39493
AT3G57620	0.00239018	0.342632	24.9796	1.39759
AT5G14960	0.00402304	0.601762	24.9828	1.39764
AT5G20480	0.0231103	0.291051	25.043	1.39869
AT5G24390	0.00541352	0.304911	25.1088	1.39983
AT5G51690	0.00275478	0.648312	25.1413	1.40039
AT3G23260	0.0100115	0.7688	25.3167	1.40341
AT1G67110	0.0175896	0.10052	25.3672	1.40427
AT1G13410	0.023552	0.803688	25.48	1.4062
AT5G40140	0.00702512	0.116676	25.498	1.40651
AT3G29070	0.0399101	0.157891	25.6075	1.40837
AT5G38610	0.0170491	0.707375	25.7339	1.41051
AT1G33440	0.0459915	0.131489	25.8453	1.41238
AT4G14940	0.0481916	0.190587	25.9078	1.41343
AT4G13410	0.0239863	0.33592	25.9576	1.41427
AT2G45130	0.00557312	0.97411	25.9978	1.41494
AT3G23150	0.00393573	0.281047	26.0692	1.41613
AT1G72950	0.0146377	0.39889	26.0959	1.41657
AT3G56270	0.0155432	1.34551	26.1295	1.41713
AT5G66610	0.00254309	0.864178	26.1612	1.41766
AT1G22880	0.00805346	0.230776	26.2173	1.41859
AT3G21500	0.00710654	0.187939	26.2255	1.41872
AT4G03010	0.00579139	0.206147	26.2653	1.41938
AT1G18520	0.00489191	0.674213	26.387	1.42139
AT5G06940	0.00152435	0.670111	26.3951	1.42152
AT3G45870	0.00594331	0.619615	26.4895	1.42307
AT1G59510	0.00699787	2.19416	26.5097	1.4234
AT4G14850	0.00201788	0.318713	26.5118	1.42344
AT1G79330	0.0321297	0.232205	26.6088	1.42503
AT5G28080	0.0763693	0.21767	26.6233	1.42526
AT4G22980	0.0214761	0.271937	26.6251	1.42529
AT3G53360	0.00380906	0.295608	26.6645	1.42593
AT1G62680	0.00304261	0.250166	26.8798	1.42943
AT4G36580	0.00669783	0.316135	26.97	1.43088
AT5G03510	0.00460271	0.330537	26.9785	1.43102
AT5G40030	0.018912	0.149015	27.0064	1.43147
AT5G53010	0.00395443	0.424413	27.081	1.43267
AT3G05630	0.00125306	0.341258	27.0923	1.43285
AT3G22360	0.00851202	0.318675	27.1237	1.43335
AT1G18140	0.01444	0.157278	27.1532	1.43382
AT1G65590	0.0372467	0.0678027	27.1683	1.43406
AT1G12740	0.0450402	0.0191832	27.2349	1.43513
AT3G19300	0.00199591	0.337037	27.2657	1.43562
AT1G77010	0.00457406	0.132841	27.3251	1.43656
AT3G61170	0.0060217	0.179785	27.4131	1.43796
AT5G59810	0.00328879	0.352913	27.4254	1.43815
AT4G22100	0.00277836	0.311963	27.544	1.44003
AT2G30770	0.00712187	0.129446	27.5979	1.44088
AT4G11460	0.0758196	0.265405	27.6325	1.44142
AT1G08860	0.00449504	0.170484	27.7272	1.44291
AT1G74750	0.00171827	0.588492	27.7605	1.44343
AT2G17970	0.00293444	0.289097	27.8429	1.44472
AT5G14860	0.00596417	0.590109	27.9461	1.44632
AT4G38700	0.0309581	0.321707	28.178	1.44991
AT3G19380	0.0699677	0.0446186	28.1887	1.45008
AT3G63240	0.0154781	0.103834	28.2273	1.45067
AT1G10750	0.012007	0.0782451	28.2353	1.45079
AT1G04500	0.00367074	0.308121	28.3425	1.45244
AT2G44480	0.008409	0.299813	28.3936	1.45322
AT3G29590	0.00265817	0.388081	28.4261	1.45372
AT1G27940	0.00295157	0.87462	28.4545	1.45415
AT4G38480	0.00325151	0.278575	28.643	1.45702
AT5G44910	0.0208166	0.36611	28.7607	1.4588
AT5G47920	0.0156346	0.148416	28.8406	1.46
AT2G33240	0.000797805	0.618307	28.8576	1.46026
AT1G21170	0.00132734	0.89909	28.8729	1.46049
AT2G24300	0.0114126	0.259253	28.9072	1.46101
AT2G31900	0.0104639	0.168111	28.9144	1.46111
AT2G04040	0.0107328	0.0885889	29.0083	1.46252
AT1G08310	0.00429836	0.323156	29.0393	1.46299
AT5G35580	0.023502	0.122265	29.118	1.46416
AT5G27240	0.00666462	0.834843	29.1444	1.46456
AT3G23330	0.00639276	0.0935136	29.2094	1.46552
AT2G18260	0.00484656	0.584152	29.2287	1.46581
AT5G02170	0.00474904	0.364876	29.3255	1.46725
AT3G45410	0.0307489	0.201254	29.3567	1.46771
AT4G33905	0.00951722	0.186018	29.3847	1.46812
AT4G28350	0.00200438	0.69001	29.4359	1.46888
AT1G30350	0.00360757	0.672186	29.4772	1.46949
AT3G28345	0.00567068	0.0663794	29.5102	1.46997
AT5G26120	0.0728098	0.320575	29.5126	1.47001
AT1G73270	0.0237019	0.321567	29.5663	1.4708
AT3G57380	0.0276654	0.241979	29.7388	1.47332	7	0.0151636	0.381062	26.8351	1.42779
AT4G15400	0.0322658	0.326929	29.7686	1.47376
AT1G20310	0.0548447	0.0324735	29.8268	1.47461
AT1G06970	0.0163444	0.0634456	29.8514	1.47496
AT3G57860	0.00539597	0.34171	29.8864	1.47547
AT2G35160	0.00742395	0.219826	29.9283	1.47608
AT1G53345	0.0174542	0.231907	30.1567	1.47938
AT2G36470	0.0104123	0.418406	30.2628	1.48091
AT3G26760	0.0215955	0.34991	30.2836	1.48121
AT1G61420	0.00174535	0.311266	30.3038	1.4815
AT1G19090	0.00791493	0.885546	30.3361	1.48196
AT1G12560	0.0211942	0.159278	30.4085	1.483
AT4G08040	0.00726529	0.472745	30.4944	1.48422
AT3G20830	0.00919409	0.121567	30.5856	1.48552
AT5G05390	0.0216427	0.0755202	30.6264	1.4861
AT1G08990	0.00477521	0.16398	30.7088	1.48726
AT4G19130	0.0231929	0.316194	30.7932	1.48845
AT1G15870	0.0227663	0.403563	30.8898	1.48982
AT5G56320	0.0161491	0.107401	30.9532	1.49071
AT1G69720	0.0543002	0.148891	30.9987	1.49134
AT5G52400	0.00517617	0.330896	31.2475	1.49482
AT3G61740	0.00861717	0.552392	31.2867	1.49536
AT1G51380	0.0376737	0.0294309	31.3286	1.49594
AT2G33130	0.057434	0.0805832	31.3528	1.49628
AT4G38670	0.0175928	0.0928553	31.3723	1.49655
AT3G27920	0.0132968	0.425494	31.4659	1.49784
AT4G26830	0.0107912	0.281064	31.496	1.49826
AT1G51640	0.00611933	0.109898	31.5171	1.49855
AT3G09780	0.0242314	0.150318	31.5207	1.4986
AT4G00870	0.0149856	0.794239	31.5573	1.4991
AT4G34940	0.00197572	0.340947	31.5631	1.49918
AT1G74600	0.00314763	0.310451	31.5805	1.49942
AT1G23760	0.00216145	0.66032	31.6438	1.50029
AT5G17490	0.00467422	0.943979	31.7261	1.50142
AT2G20880	0.0383344	0.212912	31.7589	1.50187
AT1G45545	0.0324007	0.224879	31.8106	1.50257
AT1G22340	0.00292276	0.306161	31.9777	1.50485
AT1G34420	0.020662	0.265533	32.1159	1.50672
AT5G65850	0.00338884	0.671479	32.174	1.50751
AT3G57760	0.0274772	0.489806	32.4149	1.51074
AT5G35390	0.00188711	3.2922	32.4422	1.51111
AT1G17590	0.00431499	0.617832	32.5168	1.51211
AT1G35330	0.034833	0.355958	32.5206	1.51216
AT1G24210	0.00895745	0.317293	32.6605	1.51402
AT1G67640	0.00285778	0.720721	32.8429	1.51644
AT3G30340	0.0524072	0.024652	33.0094	1.51864
AT2G16530	0.0389812	0.109671	33.0691	1.51942
AT3G53150	0.00260558	0.676192	33.1514	1.5205
AT3G16550	0.00405662	1.23879	33.2338	1.52158
AT4G03610	0.00916207	0.476584	33.2925	1.52235
AT1G44120	0.00122232	0.696012	33.3928	1.52365
AT4G01990	0.00753624	0.120098	33.5284	1.52541
AT5G28010	0.00786877	0.343862	33.5616	1.52584
AT4G04220	0.00118287	4.28103	33.6973	1.5276
AT1G53830	0.00947294	0.158189	33.7559	1.52835
AT4G37320	0.016414	0.0579329	33.8988	1.53018
AT1G15080	0.0719549	0.109802	33.9897	1.53135
AT3G47090	0.00135516	0.645307	34.0654	1.53231
AT5G23170	0.041596	0.452112	34.1158	1.53296
AT2G37430	0.00829586	0.29249	34.2383	1.53451
AT1G59620	0.0223063	0.176775	34.3099	1.53542
AT1G72960	0.0152039	0.184425	34.3975	1.53653
AT4G28700	0.00503444	0.178522	34.4636	1.53736
AT2G45610	0.00381522	0.370033	34.5859	1.5389
AT2G02020	0.0145483	0.986298	34.6457	1.53965
AT1G06160	0.00492189	0.385234	34.6797	1.54008
AT2G45050	0.0232868	0.150075	34.7733	1.54125
AT1G44830	0.0372056	0.173327	34.7835	1.54137
AT1G53060	0.00503425	1.13633	34.8696	1.54245
AT3G06020	0.0133506	0.671661	34.9824	1.54385
AT4G04790	0.0334291	0.385158	34.9845	1.54388
AT3G22180	0.00443347	0.81457	35.1595	1.54604
AT1G36060	0.0536282	0.0558464	35.1831	1.54633
AT4G13260	0.00309473	0.702694	35.187	1.54638
AT3G43790	0.0222212	0.135858	35.2377	1.54701
AT5G40645	0.0703229	0.0818938	35.3363	1.54822
AT3G03440	0.0193119	0.0570291	35.6769	1.55239
AT1G57560	0.048233	0.535228	35.699	1.55266
AT5G59530	0.0281284	0.186424	35.9028	1.55513
AT1G22015	0.0263443	0.039505	35.909	1.5552
AT5G66640	0.0307883	0.902781	35.9519	1.55572
AT1G79180	0.029209	0.344446	36.3068	1.55999
AT1G31040	0.012908	0.544011	36.3395	1.56038
AT5G48430	0.00859019	0.539054	36.4216	1.56136
AT2G33290	0.00537764	0.669276	36.4991	1.56228
AT5G46200	0.0038306	0.81566	36.5121	1.56244
AT1G28010	0.00206607	0.174672	36.5567	1.56297
AT4G15850	0.00480908	0.54412	36.5724	1.56315
AT1G34580	0.0211195	0.0436391	36.6714	1.56433
AT1G19320	0.0101941	0.543566	36.695	1.56461
AT5G01190	0.00439709	0.373938	36.7446	1.56519
AT1G04600	0.000804137	0.315226	36.7651	1.56544
AT3G15720	0.0310458	0.898407	36.8294	1.56619
AT5G51380	0.0525965	0.0333779	36.9075	1.56711
AT3G09520	0.026583	0.136272	37.0033	1.56824
AT1G63930	0.0452189	0.0236211	37.1143	1.56954
AT2G39380	0.0118928	0.240491	37.2523	1.57115
AT5G23970	0.00894183	0.712543	37.2766	1.57144
AT5G04070	0.0412869	0.410445	37.5431	1.57453
AT5G04370	0.0027973	1.61825	37.9298	1.57898
AT5G09970	0.00680633	0.252562	37.9646	1.57938	8	0.0183102	0.449542	33.5158	1.52417
AT3G04110	0.0373641	0.0436118	37.9914	1.57969
AT3G54270	0.0474326	0.041694	38.1085	1.58102
AT3G17380	0.00476509	0.29322	38.1413	1.5814
AT2G42920	0.0027278	0.560433	38.2623	1.58277
AT3G13420	0.0571869	0.511668	38.2656	1.58281
AT3G19440	0.0221391	0.29894	38.4787	1.58522
AT5G16080	0.0143455	0.466669	38.6219	1.58683
AT4G11350	0.00541015	0.160836	38.6463	1.58711
AT5G07070	0.0331496	0.0284868	38.8582	1.58948
AT4G29800	0.00649581	0.138286	38.9563	1.59058
AT5G14870	0.00947161	0.0665685	38.9708	1.59074
AT1G50180	0.0168932	0.31112	39.2126	1.59343
AT1G24430	0.00539283	1.60052	39.2612	1.59396
AT1G53920	0.057581	0.0411453	39.3042	1.59444
AT5G42140	0.00404207	0.0999938	39.4827	1.59641
AT5G05350	0.050455	0.229384	39.6165	1.59788
AT1G66770	0.0395613	0.16835	39.7045	1.59884
AT2G29750	0.0334542	0.0263238	39.7267	1.59908
AT2G18080	0.0126862	0.34422	39.7932	1.59981
AT3G57430	0.0135091	0.540175	39.8138	1.60003
AT5G38130	0.00590384	0.324341	39.8563	1.6005
AT1G48660	0.0352744	0.184011	39.8647	1.60059
AT4G18750	0.00482482	0.208553	39.9282	1.60128
AT3G52820	0.02182	0.0939969	40.1355	1.60353
AT3G04030	0.0223614	0.197365	40.1669	1.60387
AT5G05890	0.0640188	0.136604	40.1722	1.60393
AT5G03620	0.00168768	0.347737	40.1818	1.60403
AT5G14510	0.00380987	0.365978	40.2517	1.60478
AT2G07680	0.0219994	0.348225	40.2695	1.60498
AT1G53350	0.00733268	0.24465	40.2815	1.60511
AT1G62130	0.00136514	0.611847	40.5601	1.6081
AT2G04430	0.0407912	0.298744	40.5678	1.60818
AT3G53380	0.0481955	0.0808802	40.6665	1.60924
AT4G38380	0.0059052	0.144866	40.8205	1.61088
AT1G24540	0.0131573	0.257729	40.864	1.61134
AT5G50390	0.00224023	0.53958	40.8776	1.61149
AT1G30650	0.00306334	0.339335	40.9005	1.61173
AT5G60730	0.00350182	0.322273	40.9105	1.61184
AT3G46690	0.0254464	0.761327	40.9652	1.61241
AT5G15700	0.00134306	0.309334	40.9859	1.61263
AT4G15500	0.00618162	0.589635	41.1755	1.61464
AT5G59700	0.0197825	0.162525	41.2546	1.61547
AT5G35370	0.0060593	0.0846582	41.3667	1.61665
AT1G18910	0.00710635	0.0507876	41.4732	1.61777
AT5G23810	0.0190448	0.0510935	41.5422	1.61849
AT3G04370	0.0245878	0.272405	41.5619	1.61869
AT4G08480	0.00199896	0.826505	41.5863	1.61895
AT1G06580	0.0121906	0.422443	41.5985	1.61908
AT4G11920	0.0106283	0.0900655	41.6894	1.62003
AT4G20820	0.038217	0.225936	41.7311	1.62046
AT5G38070	0.00915248	1.38531	41.7346	1.6205
AT2G23620	0.00505897	1.00738	41.7429	1.62058
AT1G17750	0.00118764	1.04421	41.8026	1.6212
AT1G37150	0.0165595	0.326665	41.8562	1.62176
AT3G46180	0.00391662	0.325559	41.8738	1.62194
AT5G15790	0.0592999	0.245736	41.8819	1.62203
AT1G11420	0.00234001	0.308957	41.9157	1.62238
AT4G27980	0.00257798	0.59447	41.9804	1.62305
AT3G16700	0.0317344	0.0617572	42.0619	1.62389
AT2G45870	0.00305348	0.363502	42.3329	1.62668
AT3G53240	0.00141565	0.359473	42.3595	1.62695
AT5G03870	0.0121031	0.183457	42.3605	1.62696
AT5G42010	0.0314257	0.097298	42.4865	1.62825
AT5G01550	0.00363621	0.181895	43.1013	1.63449
AT3G55840	0.0147384	0.337088	43.2141	1.63563
AT1G34180	0.0057861	0.250543	43.2831	1.63632
AT2G21770	0.0078408	0.255975	43.2893	1.63638
AT5G10130	0.00728047	0.388761	43.4582	1.63807
AT1G61560	0.0230703	0.0320915	43.4586	1.63808
AT1G61240	0.00719134	0.279745	43.5041	1.63853
AT5G58690	0.00734156	0.103009	43.593	1.63942
AT1G66840	0.0178656	0.171309	43.6479	1.63996
AT1G75790	0.00468378	0.177045	43.8126	1.6416
AT1G12730	0.00527004	0.182394	43.8897	1.64236
AT1G34760	0.0187715	0.354896	43.9325	1.64279
AT4G40010	0.0164249	0.0758076	43.9984	1.64344
AT1G70550	0.00511687	0.97796	44.167	1.6451
AT3G54150	0.0177529	0.382131	44.2765	1.64617
AT2G45630	0.0563586	0.0729864	44.2825	1.64623
AT1G26390	0.00249434	0.337589	44.454	1.64791
AT4G26150	0.0038058	0.331802	44.4687	1.64805
AT5G43380	0.00881335	0.148533	44.5398	1.64875
AT1G07330	0.0718448	0.18839	44.6265	1.64959
AT3G26610	0.00828222	0.231249	44.6277	1.6496
AT3G11240	0.0523519	0.370122	44.6839	1.65015
AT5G11300	0.00608486	0.168187	45.0228	1.65343
AT5G60270	0.00201097	0.661067	45.0355	1.65356
AT1G19210	0.00742401	0.644098	45.1686	1.65484
AT1G62770	0.0120137	0.187699	45.3863	1.65692
AT4G11880	0.0201307	0.194669	45.4368	1.65741
AT1G31760	0.0445341	0.373171	45.4525	1.65756
AT5G07660	0.00120176	1.06729	45.5381	1.65837
AT4G16640	0.00682771	0.18377	45.5425	1.65842
AT3G59700	0.00204686	0.982567	45.7688	1.66057
AT3G49930	0.0148794	0.1322	45.8104	1.66096
AT2G45040	0.00374228	0.352831	45.9574	1.66236
AT3G51320	0.00268758	0.612045	45.9891	1.66265
AT2G46530	0.00232452	0.29992	46.0957	1.66366
AT1G51340	0.00518252	0.166787	46.1188	1.66388
AT5G07130	0.0136137	0.116515	46.1401	1.66408	9	0.0164515	0.33143	42.0058	1.62266
AT5G49130	0.0308409	0.187803	46.1806	1.66446
AT5G43860	0.0364827	0.0784184	46.2551	1.66516
AT1G20080	0.00528813	0.307467	46.2718	1.66532
AT2G30290	0.00886928	0.153667	46.6625	1.66897
AT1G77410	0.0033994	0.317345	46.7159	1.66947
AT2G46310	0.00926199	0.162654	46.7802	1.67006
AT5G23380	0.014036	0.20775	46.8052	1.67029
AT5G10500	0.00401765	0.555559	46.9148	1.67131
AT1G13910	0.00391091	0.348847	46.9803	1.67192
AT5G23690	0.0201321	0.126737	47.0358	1.67243
AT2G36840	0.00315381	0.347865	47.1217	1.67322
AT5G61300	0.00608146	0.491581	47.1752	1.67371
AT2G05810	0.00413616	0.385695	47.2314	1.67423
AT5G61730	0.00856764	0.110408	47.4975	1.67667
AT3G24840	0.0365255	0.13103	47.7365	1.67885
AT3G05920	0.0108964	0.329175	47.7719	1.67917
AT1G55740	0.0307213	0.143366	47.8669	1.68004
AT1G26900	0.00556676	0.398257	48.0313	1.68152
AT5G48950	0.0158895	0.183507	48.0644	1.68182
AT1G43630	0.0032234	1.11361	48.1563	1.68265
AT2G35270	0.00787314	0.212114	48.2631	1.68362
AT3G10120	0.0420176	0.430589	48.3146	1.68408
AT1G11270	0.00275224	1.38762	48.3462	1.68436
AT5G49560	0.00493338	0.986178	48.3676	1.68455
AT5G41620	0.0273435	0.548965	48.4468	1.68526
AT5G63450	0.0104625	0.250887	48.6138	1.68676
AT3G19470	0.00359636	0.648958	48.643	1.68702
AT1G16370	0.0521143	0.177022	48.8902	1.68922
AT1G15020	0.00265016	0.626508	48.9041	1.68935
AT1G72460	0.00199958	0.349588	48.9346	1.68962
AT4G02650	0.0107821	0.255743	49.155	1.69157
AT2G47460	0.00758236	0.311599	49.1581	1.6916
AT1G14970	0.00213471	1.15701	49.1633	1.69164
AT5G47950	0.0123806	1.21092	49.186	1.69184
AT3G42670	0.0109038	0.156614	49.2607	1.6925
AT5G47470	0.00327318	0.389157	49.3474	1.69326
AT1G64180	0.0172888	0.645878	49.3591	1.69337
AT3G57240	0.00554466	0.602899	49.392	1.69366
AT5G02430	0.0231714	0.0858576	49.5544	1.69508
AT3G24620	0.0131545	0.128506	49.5673	1.69519
AT2G17270	0.0664148	0.0199932	49.7935	1.69717
AT3G03680	0.0192136	0.14238	49.805	1.69727
AT4G13990	0.0637914	0.0247641	49.8213	1.69742
AT1G49960	0.00743091	0.114865	49.8948	1.69806
AT2G45570	0.0021979	1.26618	49.9583	1.69861
AT4G35380	0.000773455	0.338122	50.0245	1.69918
AT3G42880	0.0208585	0.136127	50.1034	1.69987
AT5G20690	0.00396896	0.171305	50.3581	1.70207
AT4G39010	0.00445955	1.08058	50.622	1.70434
AT1G30570	0.00164978	0.625302	50.7076	1.70507
AT3G04980	0.00235365	0.482516	50.821	1.70604
AT1G77980	0.0363599	0.0345038	50.8619	1.70639
AT5G43980	0.0324643	0.0433663	50.8846	1.70659
AT4G19460	0.0333169	0.0509949	51.0392	1.7079
AT5G13150	0.0104241	0.39278	51.1299	1.70867
AT3G15890	0.00812357	0.295176	51.1497	1.70884
AT3G55970	0.0150542	0.325108	51.234	1.70956
AT1G08260	0.00305207	0.0633873	51.2894	1.71003
AT1G58170	0.014722	0.326268	51.4121	1.71107
AT2G41370	0.00532358	0.343239	51.4154	1.71109
AT1G19230	0.00700829	0.0684511	51.6394	1.71298
AT3G07520	0.0125714	0.429266	51.7562	1.71396
AT3G49840	0.00868943	1.02081	51.812	1.71443
AT1G62950	0.00462615	0.214221	51.8877	1.71506
AT1G20150	0.00177797	0.316682	51.9333	1.71545
AT5G55900	0.0137975	0.307238	52.0472	1.7164
AT3G62690	0.00923895	1.18298	52.1739	1.71745
AT3G29670	0.039316	0.252944	52.2162	1.7178
AT5G20940	0.00408133	0.353765	52.2566	1.71814
AT3G20200	0.0033758	0.169709	52.3338	1.71878
AT4G18550	0.00963484	0.220402	52.4011	1.71934
AT2G24390	0.00896676	0.325006	52.5933	1.72093
AT4G23130	0.0254153	0.188471	52.7817	1.72248
AT2G22270	0.0178762	0.296462	52.8344	1.72292
AT5G03800	0.00486993	0.496972	52.9718	1.72405
AT5G67020	0.0279253	0.354073	53.0251	1.72448
AT5G02860	0.0270882	0.139681	53.0381	1.72459
AT1G32350	0.0155373	0.466286	53.0964	1.72507
AT2G22950	0.0510733	0.0599367	53.2258	1.72612
AT1G50890	0.00504842	0.106166	53.2491	1.72631
AT3G14450	0.074449	0.0507744	53.3764	1.72735
AT4G12620	0.00594251	0.174315	53.4125	1.72764
AT5G60740	0.0034489	0.354657	53.4417	1.72788
AT3G18870	0.038757	0.0423756	53.4639	1.72806
AT3G62090	0.00829573	0.428342	53.5744	1.72896
AT3G54990	0.00739779	0.530756	53.6452	1.72953
AT3G23770	0.0024653	1.19367	53.6653	1.72969
AT4G18840	0.00630805	0.129628	53.6885	1.72988
AT5G40230	0.00322276	1.16848	53.7837	1.73065
AT2G01750	0.00208762	1.02059	53.835	1.73106
AT2G20470	0.00486423	0.158914	53.9636	1.7321
AT5G28650	0.0239012	0.324821	54.0918	1.73313
AT2G22830	0.00451016	0.508451	54.1189	1.73335
AT1G21060	0.00545167	0.160042	54.4313	1.73585
AT3G58650	0.00178738	0.589399	54.4992	1.73639
AT1G62050	0.0600119	0.0992161	54.534	1.73667
AT3G11040	0.0619059	0.218408	54.5542	1.73683
AT5G03390	0.0608227	0.79178	54.6249	1.73739
AT5G63630	0.0250125	0.160552	54.6659	1.73772
AT4G17480	0.00860345	0.343561	54.6672	1.73773	10	0.0158208	0.383386	50.6376	1.70395
AT2G18100	0.0373849	0.432548	54.7833	1.73865
AT5G17980	0.0596404	0.170037	54.8325	1.73904
AT5G66020	0.00233365	0.31764	54.9226	1.73975
AT5G41650	0.0423873	0.281858	55.189	1.74185
AT2G25680	0.00293791	0.996385	55.204	1.74197
AT1G75160	0.00644979	0.177626	55.2324	1.74219
AT4G27730	0.0635218	0.0193273	55.2865	1.74262
AT1G72110	0.00637436	0.983044	55.2907	1.74265
AT1G53770	0.00380223	1.03623	55.3032	1.74275
AT5G22410	0.0302496	0.307997	55.436	1.74379
AT1G24470	0.011867	0.497363	55.5131	1.7444
AT3G25250	0.0101365	0.102298	55.6771	1.74568
AT5G43080	0.0426361	0.121922	55.8012	1.74664
AT1G48260	0.00638557	0.159678	55.8908	1.74734
AT5G51440	0.00617357	0.347168	55.9555	1.74784
AT4G04490	0.0284376	0.245557	55.9921	1.74813
AT5G44210	0.0125422	0.181834	56.0181	1.74833
AT3G14070	0.00398017	0.352955	56.0874	1.74886
AT1G67070	0.00912943	0.331883	56.172	1.74952
AT1G72140	0.00245121	0.9757	56.2595	1.7502
AT5G39350	0.0537832	0.267894	56.4317	1.75152
AT4G28150	0.00492568	0.624843	56.5307	1.75228
AT1G06620	0.0191147	0.507484	56.7136	1.75369
AT1G62980	0.0380078	0.142853	56.8045	1.75438
AT2G41210	0.00185539	0.303527	57.1413	1.75695
AT5G01180	0.00224435	0.352753	57.2613	1.75786
AT1G69790	0.0159142	0.299433	57.4318	1.75915
AT3G11020	0.00495571	1.54557	57.4428	1.75924
AT5G11920	0.00253621	0.314359	57.4678	1.75942
AT1G52770	0.0132276	0.698962	57.4779	1.7595
AT5G35570	0.00227531	0.292404	57.4817	1.75953
AT5G16230	0.0553807	0.0577327	57.5496	1.76004
AT5G44930	0.00793696	1.74437	57.6924	1.76112
AT3G19620	0.00637144	0.18345	57.8621	1.76239
AT1G50260	0.00205931	0.31574	58.0132	1.76353
AT4G22860	0.00293803	0.287154	58.0295	1.76365
AT1G30220	0.00459824	0.166917	58.0878	1.76408
AT5G58660	0.00375563	0.337769	58.0915	1.76411
AT3G45290	0.00804729	0.108223	58.0929	1.76412
AT2G06005	0.0147506	0.0857757	58.0964	1.76415
AT4G08940	0.021289	0.15972	58.0982	1.76416
AT4G10440	0.0325433	0.125826	58.2379	1.76521
AT5G52860	0.0188444	0.216726	58.2506	1.7653
AT1G12610	0.0744464	0.0572852	58.3249	1.76585
AT1G26130	0.00227344	0.658678	58.5112	1.76724
AT3G56100	0.0368699	0.549726	58.649	1.76826
AT4G33390	0.00346608	0.164115	58.7596	1.76908
AT2G27420	0.00382963	0.668959	58.8936	1.77007
AT2G24320	0.00488786	0.313749	58.9363	1.77038
AT1G64530	0.00471694	0.225099	59.2004	1.77232
AT1G52050	0.00768416	0.772132	59.397	1.77376
AT2G45150	0.00314855	1.63991	59.4402	1.77408
AT4G27460	0.0031429	0.746429	59.478	1.77436
AT1G24330	0.00169725	0.342058	59.7499	1.77634
AT2G41080	0.00265248	0.288305	59.857	1.77711
AT1G22460	0.00961701	0.163121	59.8953	1.77739
AT2G18350	0.00588102	0.276653	59.9699	1.77793
AT3G47380	0.0578104	0.0375011	60.142	1.77918
AT4G31890	0.00978961	0.0894856	60.2495	1.77995
AT1G08230	0.0259514	0.241909	60.3483	1.78066
AT1G77500	0.00307884	0.491113	60.3879	1.78095
AT2G29440	0.00599625	0.332946	60.4113	1.78112
AT1G12460	0.00312347	0.159784	60.7296	1.7834
AT1G05310	0.00337966	0.671625	61.0467	1.78566
AT4G01510	0.00435136	3.58746	61.0584	1.78575
AT1G18940	0.0497669	0.144362	61.099	1.78603
AT1G22870	0.00392791	0.129082	61.2183	1.78688
AT3G20010	0.00271389	0.460541	61.2728	1.78727
AT2G31830	0.00111183	0.34352	61.6456	1.7899
AT5G61430	0.00408506	0.643176	61.6779	1.79013
AT2G29410	0.0405264	0.113718	61.7355	1.79053
AT3G56620	0.00328188	0.739346	61.8784	1.79154
AT3G50220	0.00801261	0.174736	61.9689	1.79217
AT5G20860	0.00558438	0.457472	61.9828	1.79227
AT2G16250	0.00609829	0.314814	62.0509	1.79275
AT5G67580	0.00456987	0.323406	62.1456	1.79341
AT5G06330	0.0172932	0.53956	62.1616	1.79352
AT4G11130	0.00216144	0.561917	62.1851	1.79369
AT2G29090	0.00535152	0.174616	62.2372	1.79405
AT5G16820	0.00554417	0.669213	62.4325	1.79541
AT3G20150	0.00178845	1.25925	62.4879	1.7958
AT2G20240	0.00183256	2.40572	63.0749	1.79986
AT5G41180	0.00411574	0.485064	63.3956	1.80206
AT5G07180	0.0192128	0.198148	63.4969	1.80275
AT2G21630	0.0639408	0.13674	63.5628	1.8032
AT4G31020	0.00905348	0.33561	63.7224	1.80429
AT5G10620	0.0411673	0.170681	63.8049	1.80485
AT2G45880	0.0101198	0.125629	64.1709	1.80734
AT3G42850	0.0102303	0.186182	64.2469	1.80785
AT3G03810	0.00895118	0.221064	64.2824	1.80809
AT5G09690	0.0309679	0.235554	64.3517	1.80856
AT3G57940	0.0026723	0.160369	64.4324	1.8091
AT4G24050	0.022307	0.132894	64.463	1.80931
AT1G20380	0.00819891	0.1434	64.4721	1.80937
AT5G12970	0.00170424	0.683101	64.4788	1.80942
AT1G59560	0.00390581	1.358	64.4855	1.80946
AT2G19390	0.00627309	0.119407	65.0004	1.81292
AT1G67510	0.0214295	0.0294023	65.0096	1.81298
AT3G05820	0.00797334	0.170549	65.0133	1.813
AT4G23040	0.0022531	1.96932	65.1983	1.81424	11	0.014421	0.459721	59.5941	1.77462
AT5G43870	0.0454034	0.0679474	65.2443	1.81454
AT5G62230	0.00413314	0.111525	65.5286	1.81643
AT2G36590	0.0349993	0.123679	65.6766	1.81741
AT3G14610	0.00261192	0.665343	65.684	1.81746
AT5G62730	0.00408509	0.19194	65.6903	1.8175
AT1G19370	0.00607329	0.37514	65.8029	1.81825
AT1G15460	0.00182761	0.364653	65.9524	1.81923
AT3G61380	0.00200128	0.907841	65.9924	1.81949
AT5G53750	0.0428537	0.0499601	66.1435	1.82049
AT2G36730	0.0028664	0.605709	66.1647	1.82063
AT5G14130	0.00372791	0.745433	66.1979	1.82084
AT3G59220	0.00467391	0.331346	66.3586	1.8219
AT5G04660	0.0025712	0.33945	66.5826	1.82336
AT3G03910	0.0271658	0.118639	66.6636	1.82389
AT1G09820	0.074589	0.0969403	66.8049	1.82481
AT2G41480	0.0236083	0.172388	66.8473	1.82508
AT1G50590	0.00505068	1.08692	66.8669	1.82521
AT3G05150	0.01023	0.0962445	66.9127	1.82551
AT4G19010	0.00427581	0.954777	66.9668	1.82586
AT3G03060	0.00207652	0.343742	67.1747	1.82721
AT3G53680	0.00638224	0.382628	67.2064	1.82741
AT2G32010	0.00236358	0.623624	67.3419	1.82829
AT4G14150	0.00364047	0.270398	67.5872	1.82986
AT5G47635	0.00835383	0.322767	67.5997	1.82994
AT5G40550	0.0104038	0.153869	67.658	1.83032
AT3G49710	0.00230805	1.25534	67.6613	1.83034
AT3G51490	0.00169844	0.365312	67.6674	1.83038
AT4G16670	0.0100976	0.507769	67.8153	1.83133
AT4G17220	0.00452496	1.62244	68.1054	1.83318
AT2G20850	0.00338495	0.341259	68.2064	1.83383
AT3G27010	0.00388073	0.782297	68.2335	1.834
AT2G37840	0.00773845	0.154014	68.6369	1.83656
AT2G37650	0.026427	0.0673453	68.6625	1.83672
AT1G09790	0.0182022	0.0534927	68.6969	1.83694
AT3G04280	0.00930634	0.338872	69.2277	1.84028
AT5G07080	0.0311771	0.420747	69.2449	1.84039
AT5G42340	0.00207031	0.32295	69.3058	1.84077
AT4G23750	0.00361456	0.36843	69.358	1.8411
AT1G10550	0.0194643	0.153959	69.4685	1.84179
AT1G19940	0.00296425	0.279679	69.5403	1.84224
AT3G45680	0.065559	0.109552	69.5961	1.84258
AT5G22980	0.00426266	1.47303	69.6312	1.8428
AT4G33985	0.00831322	0.3535	69.7298	1.84342
AT1G05590	0.00469095	0.325259	69.7824	1.84375
AT2G21640	0.0126123	0.687779	69.8488	1.84416
AT5G46460	0.00219458	0.837282	69.9133	1.84456
AT2G15490	0.0526133	0.138214	70.0293	1.84528
AT5G57780	0.0247693	0.107069	70.0848	1.84562
AT1G78130	0.00253654	0.366998	70.1118	1.84579
AT4G12010	0.0611169	0.377754	70.1515	1.84604
AT3G59480	0.0038193	0.366363	70.1915	1.84628
AT4G20140	0.00276855	0.815623	70.3195	1.84708
AT2G17650	0.0206776	0.248576	70.3699	1.84739
AT3G03360	0.00577802	1.11065	70.7185	1.84953
AT1G11060	0.00144687	0.329507	70.7331	1.84962
AT1G35910	0.00360239	0.335272	70.9525	1.85097
AT1G10050	0.0118805	0.324776	71.0003	1.85126
AT4G00240	0.0145164	0.308798	71.203	1.8525
AT5G27630	0.00827776	0.0828889	71.2989	1.85308
AT5G65560	0.00324409	0.144969	71.3279	1.85326
AT2G24120	0.00140661	0.314065	71.357	1.85344
AT1G80900	0.0128527	0.153524	71.9732	1.85717
AT4G22790	0.0464977	0.232058	72.1103	1.858
AT2G17150	0.00153508	0.628377	72.1191	1.85805
AT3G62000	0.0039366	0.317316	72.2415	1.85879
AT5G59740	0.050709	0.02579	72.4939	1.8603
AT5G60870	0.00281064	0.363841	72.8404	1.86237
AT5G54470	0.0410743	0.188338	72.8621	1.8625
AT3G63090	0.00320466	0.347323	72.9564	1.86306
AT5G17270	0.0014945	1.6531	72.9604	1.86309
AT1G74590	0.0066966	0.823544	73.3406	1.86534
AT2G23380	0.00164357	0.580728	73.3796	1.86558
AT1G77640	0.00481399	1.19533	73.4424	1.86595
AT4G13710	0.00288652	0.326143	73.653	1.86719
AT2G23510	0.0111202	0.090902	73.7165	1.86756
AT1G56150	0.0110899	0.378234	73.7312	1.86765
AT1G28090	0.00767392	0.106004	73.8291	1.86823
AT3G57540	0.00450419	0.334078	73.8469	1.86833
AT3G54950	0.00549522	0.331672	73.8535	1.86837
AT1G07380	0.00355364	0.1588	73.8647	1.86844
AT1G65380	0.0402181	0.119926	74.1568	1.87015
AT4G20840	0.00688408	0.24671	74.1666	1.87021
AT1G28430	0.0352402	0.129959	74.2424	1.87065
AT5G38120	0.00681512	0.243305	74.2949	1.87096
AT2G33320	0.00213627	1.05196	74.4029	1.87159
AT1G09550	0.0227114	0.103846	74.5775	1.87261
AT4G32730	0.00153949	0.55677	74.5777	1.87261
AT4G18790	0.0273043	0.132123	74.6516	1.87304
AT5G08020	0.00489239	0.438068	74.6529	1.87305
AT4G27370	0.0268657	0.483262	74.681	1.87321
AT5G63590	0.00624637	1.26544	74.6895	1.87326
AT5G57260	0.00599766	0.570788	74.7366	1.87353
AT4G23440	0.0159478	0.0540625	74.7707	1.87373
AT3G01140	0.0210256	0.157116	74.8005	1.8739
AT5G05460	0.00551699	1.22923	74.8324	1.87409
AT5G43670	0.0657331	0.109929	74.971	1.87489
AT3G55020	0.0165344	0.388725	75.0224	1.87519
AT1G12160	0.0383091	0.124109	75.3861	1.87729
AT5G49470	0.00172934	0.302211	75.6085	1.87857
AT1G31070	0.0416739	0.0197264	75.6323	1.87871	12	0.0141583	0.416571	70.549	1.84806
AT3G48350	0.00375434	0.646827	75.7201	1.87921
AT5G04060	0.0361022	0.248862	75.9433	1.88049
AT2G32670	0.0097155	0.318633	75.9477	1.88051
AT5G12350	0.00269216	0.149772	75.9526	1.88054
AT1G75640	0.0106659	0.227656	75.9671	1.88063
AT3G46110	0.0565914	0.210121	76.0254	1.88096
AT2G17570	0.0444859	0.336712	76.0258	1.88096
AT5G15330	0.0086802	0.159667	76.0668	1.8812
AT4G04500	0.0603852	0.149036	76.2306	1.88213
AT5G11380	0.00193133	0.327523	76.4273	1.88325
AT4G22250	0.0320188	0.0648334	76.614	1.88431
AT3G63300	0.00678866	0.703853	76.8594	1.8857
AT5G01950	0.00556466	0.253229	76.8713	1.88576
AT3G55500	0.0758435	0.0724018	76.873	1.88577
AT1G72200	0.00636817	0.350869	76.9687	1.88631
AT1G72670	0.00324972	0.329907	77.1709	1.88745
AT1G65520	0.0450642	0.249939	77.223	1.88775
AT2G02950	0.0156765	0.128887	77.8383	1.89119
AT1G76470	0.0220424	0.244748	77.9146	1.89162
AT3G01260	0.0154405	0.651396	77.9525	1.89183
AT5G41100	0.00225384	0.676281	77.9797	1.89198
AT5G47530	0.00620258	0.187367	78.059	1.89242
AT2G40700	0.00230999	0.622006	78.2738	1.89362
AT3G50050	0.00233499	0.584444	78.2756	1.89363
AT1G27040	0.0296955	0.0854545	78.3931	1.89428
AT1G77630	0.014808	0.0728959	78.4706	1.89471
AT2G24630	0.00190189	0.340806	78.5046	1.8949
AT1G49160	0.00258701	0.301283	78.5616	1.89521
AT5G54140	0.0212711	0.189001	78.836	1.89672
AT5G27460	0.00640194	0.134833	78.877	1.89695
AT3G47010	0.0215934	0.241011	78.9235	1.89721
AT5G07100	0.0599971	0.4727	79.2077	1.89877
AT5G01540	0.0037253	0.356389	79.3521	1.89956
AT3G09760	0.00788814	0.349433	79.4005	1.89982
AT4G24670	0.00631297	0.316659	79.4182	1.89992
AT2G17540	0.019242	0.98305	79.4442	1.90006
AT5G07710	0.0189732	0.463284	79.4559	1.90013
AT3G56640	0.00338882	0.165992	79.5586	1.90069
AT4G01460	0.0156508	0.845858	79.5818	1.90081
AT1G12600	0.00375876	0.341287	79.7848	1.90192
AT5G36260	0.0339978	0.0794318	79.8144	1.90208
AT2G23180	0.00805957	0.105776	80.1796	1.90406
AT3G44460	0.0120703	0.111745	80.2595	1.9045
AT5G02010	0.0128046	0.126289	80.3517	1.905
AT4G18465	0.00193665	0.329493	80.6267	1.90648
AT1G79640	0.00422105	0.149466	80.6654	1.90669
AT1G06840	0.00422992	0.440866	80.7655	1.90723
AT5G01770	0.00403937	0.658171	80.8525	1.90769
AT2G32400	0.00416639	0.117654	80.8669	1.90777
AT5G40640	0.0520884	0.0736146	81.0208	1.9086
AT5G18290	0.0194641	0.297396	81.2975	1.91008
AT1G03070	0.00490884	0.380098	81.3504	1.91036
AT4G29690	0.00575936	0.169962	81.5697	1.91153
AT1G14580	0.00283952	0.336204	81.5792	1.91158
AT1G34110	0.00571808	0.224679	81.5861	1.91162
AT3G54100	0.00626055	0.11156	81.6667	1.91205
AT3G56430	0.00628874	0.161949	81.8231	1.91288
AT3G26830	0.00815575	0.111544	81.9613	1.91361
AT3G55950	0.0328448	0.0342451	82.1315	1.91451
AT3G60900	0.00269038	0.839048	82.1397	1.91455
AT4G21490	0.00565217	0.383857	82.2585	1.91518
AT2G43040	0.00793216	0.0785806	82.345	1.91564
AT1G51170	0.00265657	1.81037	82.5122	1.91652
AT1G71680	0.00543895	0.188725	82.6146	1.91706
AT4G18290	0.032992	0.0380569	82.6553	1.91727
AT4G21060	0.00187082	0.951365	82.671	1.91735
AT2G04850	0.0208949	0.220139	82.9466	1.9188
AT1G72890	0.0599179	0.316352	83.0918	1.91956
AT3G60390	0.0110787	0.474795	83.4287	1.92132
AT4G12120	0.0021555	0.30509	83.4967	1.92167
AT3G02990	0.00589696	0.319335	83.6429	1.92243
AT4G14510	0.00163951	1.15759	83.6486	1.92246
AT5G48820	0.00611446	0.326428	83.664	1.92254
AT4G29530	0.0123786	0.710554	83.7545	1.92301
AT2G30210	0.013479	0.0588759	83.8949	1.92374
AT2G27740	0.00805016	0.313476	84.3416	1.92604
AT1G23560	0.0440488	0.092634	84.3767	1.92622
AT5G44550	0.0178768	0.133137	84.6457	1.9276
AT1G02110	0.00391446	0.160066	84.6597	1.92768
AT2G46610	0.00615191	0.277337	84.7351	1.92806
AT1G02220	0.0644605	0.563024	85.0355	1.9296
AT3G26840	0.0145699	0.49005	85.1538	1.9302
AT1G65240	0.0211152	0.0416917	85.22	1.93054
AT2G37980	0.00624296	0.111953	85.2604	1.93075
AT2G17020	0.0661657	0.100262	85.6597	1.93278
AT1G16280	0.00248101	1.13334	85.7069	1.93302
AT3G58810	0.00318907	0.319673	85.7454	1.93321
AT5G18780	0.00301479	0.335128	85.9671	1.93433
AT3G01630	0.00444983	0.374327	86.1897	1.93546
AT5G17600	0.00359706	0.689885	86.3552	1.93629
AT2G44440	0.0241212	0.0837727	86.3882	1.93645
AT4G21760	0.068823	0.260462	86.4276	1.93665
AT2G20440	0.00329995	0.312239	86.5943	1.93749
AT2G29940	0.00375542	0.0829679	86.9515	1.93928
AT5G56970	0.00255016	1.00198	86.986	1.93945
AT2G03450	0.00226184	0.2929	87.0416	1.93973
AT3G11840	0.00270162	0.356453	87.194	1.94049
AT5G43910	0.0482487	0.43833	87.2804	1.94092
AT3G27810	0.0122223	0.159688	87.3011	1.94102
AT4G23700	0.042778	0.103816	87.7539	1.94327	13	0.0161609	0.339828	81.2905	1.90965
AT1G15490	0.0018827	0.376323	87.8283	1.94363
AT4G19810	0.00670823	0.535286	88.0119	1.94454
AT3G03690	0.0157276	0.235596	88.0605	1.94478
AT1G77020	0.00397888	0.284231	88.0887	1.94492
AT2G27880	0.00284303	0.153904	88.096	1.94496
AT3G50110	0.00196709	1.83758	88.1465	1.9452
AT3G28150	0.0399868	0.270762	88.1736	1.94534
AT3G53100	0.0198573	0.13532	88.3275	1.9461
AT2G46950	0.00231694	1.01022	88.4789	1.94684
AT3G51470	0.00377613	0.324239	88.5023	1.94695
AT1G18870	0.0046604	0.171034	88.5847	1.94736
AT2G25540	0.00259364	0.159198	88.7152	1.948
AT2G27310	0.0116389	0.11449	88.9876	1.94933
AT3G21520	0.00582709	0.76738	89.2521	1.95062
AT5G36950	0.00237865	0.314614	89.3172	1.95094
AT4G00820	0.0199619	0.175699	89.3676	1.95118
AT4G12300	0.00491538	0.357479	89.5971	1.95229
AT5G50130	0.0633152	0.312384	89.6878	1.95273
AT5G43990	0.0016905	1.09172	89.7028	1.95281
AT1G65950	0.0023283	1.40861	89.8324	1.95343
AT4G39180	0.00529629	0.294648	89.9557	1.95403
AT5G42880	0.00182161	0.322435	90.0916	1.95468
AT1G50610	0.0146477	0.227161	90.439	1.95636
AT5G36220	0.00253055	0.356203	90.4681	1.9565
AT1G26620	0.00165963	0.603615	90.516	1.95673
AT5G41920	0.00296283	0.385225	90.5356	1.95682
AT1G79880	0.00342315	0.323362	90.7071	1.95764
AT4G01280	0.00902861	0.161612	90.8732	1.95844
AT2G15310	0.0575961	0.0369674	90.9251	1.95868
AT3G04010	0.0165346	0.164402	90.9778	1.95894
AT2G24230	0.00331324	0.309138	91.045	1.95926
AT3G10320	0.00274134	0.654226	91.1672	1.95984
AT4G16620	0.00347841	0.730203	91.1751	1.95988
AT5G40510	0.00893283	0.144833	91.3833	1.96087
AT5G39580	0.0200757	0.141738	91.5005	1.96142
AT5G13320	0.0023015	0.337038	91.592	1.96186
AT5G10190	0.0273946	0.144071	91.6209	1.96199
AT3G46290	0.00170768	0.307722	91.6639	1.9622
AT1G52260	0.0584812	0.595014	91.9066	1.96335
AT1G34010	0.0197943	0.228577	92.0356	1.96396
AT2G02480	0.0247101	0.116326	92.5076	1.96618
AT5G26910	0.0130944	0.113551	92.6661	1.96692
AT1G18485	0.00144811	0.311327	93.3358	1.97005
AT4G21380	0.0448467	0.244673	93.5465	1.97103
AT5G10820	0.00242689	0.376129	93.5534	1.97106
AT2G12480	0.00341511	0.849968	93.5983	1.97127
AT2G33170	0.00344201	0.349209	93.9579	1.97293
AT1G30870	0.00355269	0.368333	93.9669	1.97298
AT1G05630	0.00302518	0.13142	94.1859	1.97399
AT4G13210	0.0122307	0.333267	94.6015	1.9759
AT2G27060	0.00131815	0.659944	94.7162	1.97642
AT5G02630	0.00577101	1.11558	94.815	1.97688
AT5G01850	0.00875521	0.148628	94.8436	1.97701
AT2G04540	0.0289162	0.236158	95.1098	1.97823
AT4G18300	0.0123863	0.307415	95.1599	1.97845
AT3G17350	0.0135107	0.222512	95.1756	1.97853
AT5G05870	0.0146184	0.791065	95.3206	1.97919
AT1G34065	0.0133017	0.720528	95.3994	1.97955
AT4G23990	0.00173201	0.68997	95.5214	1.9801
AT3G45710	0.0629049	0.397074	95.5633	1.98029
AT1G12550	0.027819	0.241003	95.7927	1.98133
AT5G40380	0.0409516	0.13858	95.8217	1.98146
AT5G43100	0.0152807	0.0961729	95.9205	1.98191
AT1G44780	0.025465	0.48338	95.9623	1.9821
AT5G39090	0.0261692	0.141891	96.0006	1.98227
AT3G23670	0.00106357	0.627541	96.055	1.98252
AT4G01130	0.0174962	0.0667776	96.0919	1.98269
AT2G18210	0.0179551	1.0917	96.4113	1.98413
AT4G29240	0.0303476	0.0328604	96.5895	1.98493
AT1G05540	0.0348343	0.574062	96.6775	1.98533
AT5G44050	0.0176072	0.219341	96.7756	1.98577
AT1G61290	0.0462092	0.636984	96.8344	1.98603
AT2G20680	0.055247	0.0398615	97.3229	1.98821
AT5G45260	0.0128482	0.550564	97.3929	1.98853
AT2G44470	0.00499902	0.292705	97.5283	1.98913
AT1G64300	0.00507761	0.126478	97.6345	1.9896
AT3G12550	0.00230951	0.585517	97.7425	1.99008
AT5G05760	0.0100317	1.42468	97.965	1.99107
AT1G10090	0.00349554	0.167117	98.0398	1.9914
AT4G01220	0.0312412	0.11777	98.8523	1.99499
AT4G21400	0.00569124	0.219332	99.2298	1.99664
AT5G25470	0.0105248	0.293684	99.4426	1.99757
AT5G51600	0.0020292	0.609541	99.5182	1.9979
AT3G05640	0.00722693	0.348367	99.5996	1.99826
AT2G45910	0.0200588	0.128397	99.8137	1.99919
AT3G49500	0.00117053	1.26268	99.8679	1.99943
AT4G36420	0.00739443	0.676686	99.9395	1.99974
AT5G65240	0.00598345	0.354496	100.103	2.00045
AT1G69260	0.0262917	0.100274	100.199	2.00086
AT3G12750	0.0115708	0.107621	100.434	2.00188
AT5G27410	0.00280187	0.341302	100.483	2.00209
AT3G48510	0.00452923	0.33459	100.503	2.00218
AT4G00230	0.0558367	0.110284	100.871	2.00377
AT1G67950	0.00536469	1.44857	100.89	2.00385
AT2G24190	0.0515625	0.268876	100.957	2.00413
AT5G23330	0.00712634	0.360436	100.962	2.00416
AT1G79900	0.0135586	0.22247	101.099	2.00475
AT3G07350	0.0082925	0.371104	101.293	2.00558
AT1G14460	0.00695677	0.109575	101.34	2.00578
AT1G62940	0.0166071	0.0502531	101.502	2.00647	14	0.0145451	0.403609	94.2834	1.974
AT2G37420	0.0131465	0.100586	101.536	2.00662
AT1G13940	0.00360931	0.564026	101.937	2.00833
AT1G20670	0.0258412	0.0744195	101.965	2.00845
AT1G22760	0.027641	0.0508108	101.98	2.00851
AT4G27240	0.0279273	0.143476	102.01	2.00864
AT1G62870	0.0455836	0.0487444	102.157	2.00927
AT1G04380	0.00403102	0.632278	102.38	2.01021
AT1G49580	0.00216406	0.682634	102.901	2.01242
AT3G58050	0.0138501	0.410569	102.928	2.01253
AT2G36680	0.00612885	0.333383	103.121	2.01335
AT5G13820	0.00202927	1.03797	103.513	2.015
AT5G41460	0.00489762	0.527919	103.541	2.01511
AT1G62330	0.0686406	0.088908	103.556	2.01518
AT3G15220	0.0020877	0.301318	103.606	2.01539
AT1G52070	0.0396512	0.0709844	103.631	2.01549
AT5G43920	0.00533676	0.472145	103.695	2.01576
AT3G57710	0.0266233	0.0959191	103.695	2.01576
AT5G64640	0.00415535	0.546379	103.742	2.01596
AT5G66280	0.0607824	0.0184228	103.995	2.01701
AT3G47060	0.00173344	0.631492	104.054	2.01726
AT3G53480	0.00100847	0.886491	104.057	2.01727
AT1G13420	0.0680244	0.211981	104.116	2.01752
AT4G19610	0.00188467	0.27692	104.188	2.01782
AT1G52240	0.0648699	0.459375	104.577	2.01943
AT4G21410	0.00202193	0.320945	104.6	2.01953
AT5G14180	0.00309368	0.347829	104.729	2.02007
AT2G21300	0.00154154	0.335081	104.781	2.02028
AT3G45260	0.014513	0.0652553	105.073	2.02149
AT2G36970	0.00263059	0.698885	105.492	2.02322
AT2G41830	0.00135113	0.317178	105.58	2.02358
AT4G25940	0.00475232	0.3051	105.623	2.02376
AT3G58060	0.012881	0.0844645	105.93	2.02502
AT4G31000	0.009479	0.907262	106.09	2.02567
AT3G14570	0.00185983	0.37422	106.222	2.02622
AT5G24240	0.0590337	0.0655011	106.408	2.02697
AT1G19700	0.0506426	0.0912392	106.409	2.02698
AT1G26320	0.00758351	0.335323	106.493	2.02732
AT1G49630	0.0222273	0.252529	106.535	2.02749
AT1G12710	0.0098591	0.609096	106.563	2.02761
AT2G01300	0.00800502	0.732923	106.703	2.02818
AT5G13990	0.00208712	0.29863	106.705	2.02818
AT4G10850	0.0145278	0.121871	106.826	2.02868
AT5G51710	0.00428934	0.188671	106.974	2.02928
AT1G65390	0.0712152	0.335837	106.987	2.02933
AT1G17830	0.00477871	0.785776	106.999	2.02938
AT3G20660	0.0388316	0.350895	107.161	2.03003
AT1G23205	0.0571121	0.274439	107.632	2.03194
AT2G32450	0.00178828	0.606308	107.742	2.03239
AT5G57320	0.0014446	1.89752	107.907	2.03305
AT5G05860	0.00583513	0.341267	108.038	2.03358
AT3G53720	0.0105852	0.0508324	108.122	2.03391
AT1G79860	0.0053803	0.158691	108.556	2.03566
AT1G20640	0.00338487	0.15236	108.654	2.03605
AT3G01930	0.0150218	0.104016	108.821	2.03671
AT5G01720	0.00479998	0.485062	108.846	2.03681
AT4G02730	0.00429562	0.304359	108.883	2.03696
AT4G17180	0.00282287	0.331255	109.028	2.03754
AT2G22910	0.00629827	0.471873	109.059	2.03766
AT1G55930	0.00422408	0.159578	109.392	2.03899
AT5G47230	0.017292	0.0870061	109.411	2.03906
AT1G59740	0.0369288	0.0800928	109.425	2.03912
AT3G48970	0.0189061	0.169496	109.516	2.03948
AT1G32090	0.00740945	0.0719963	109.606	2.03984
AT1G76380	0.00668144	0.698939	109.646	2.03999
AT4G13290	0.0412158	0.310927	109.841	2.04076
AT4G14780	0.00814854	0.145328	109.971	2.04128
AT3G25160	0.0132571	0.128518	110.128	2.0419
AT1G08650	0.0662194	0.0702822	110.586	2.0437
AT1G70060	0.00797644	0.16217	110.708	2.04418
AT3G13800	0.0183269	0.0677128	110.717	2.04421
AT5G63560	0.00574375	0.18768	111.239	2.04626
AT1G16750	0.0307943	0.0823597	111.399	2.04688
AT4G14090	0.00272259	0.367594	111.429	2.047
AT3G27870	0.0618249	0.121002	111.694	2.04803
AT3G53030	0.00279503	0.291377	111.777	2.04835
AT5G15310	0.00857742	0.156969	111.803	2.04845
AT5G43020	0.0195527	0.166764	111.82	2.04852
AT4G16110	0.00609413	0.329248	111.889	2.04879
AT4G11890	0.0436839	0.251751	112.086	2.04955
AT1G76700	0.00367728	0.295354	112.38	2.05069
AT4G22270	0.0125438	0.242245	112.945	2.05287
AT2G03410	0.0243861	0.103637	113	2.05308
AT3G56740	0.00398203	0.40088	113.176	2.05376
AT1G07705	0.00711905	0.297593	113.326	2.05433
AT5G11850	0.0110136	0.17395	113.438	2.05476
AT5G40150	0.0460715	0.0572486	113.946	2.0567
AT5G46710	0.0130103	0.294852	114.297	2.05804
AT3G48410	0.0138607	0.251278	114.427	2.05853
AT1G24764	0.00419966	0.334701	114.556	2.05902
AT3G54250	0.0185979	0.057909	114.865	2.06019
AT1G35510	0.00665935	0.360694	115.404	2.06222
AT1G70100	0.0519753	0.724252	115.423	2.06229
AT1G26800	0.00726964	0.29081	115.433	2.06233
AT3G47700	0.00326537	0.521121	115.512	2.06263
AT2G14530	0.0332269	0.252595	115.659	2.06318
AT3G43670	0.00913613	0.290557	115.692	2.0633
AT4G17030	0.0331076	0.0568222	115.728	2.06344
AT5G65040	0.0127117	0.609163	115.89	2.06405
AT5G01620	0.00951827	0.0997605	115.893	2.06406
AT5G49220	0.00375322	0.277763	115.911	2.06412	15	0.0174508	0.318696	108.44	2.03487
AT1G20030	0.0342833	0.259994	116.015	2.06451
AT5G16200	0.0607739	0.189464	116.181	2.06513
AT1G13140	0.00249814	0.333479	116.259	2.06543
AT3G24660	0.0697418	0.0655181	116.32	2.06565
AT1G49860	0.0181711	0.102295	116.362	2.06581
AT4G14580	0.0212749	0.149694	116.406	2.06598
AT1G76110	0.00824284	0.157686	116.46	2.06618
AT1G22540	0.0592105	0.113872	116.485	2.06627
AT1G62300	0.034548	0.0699567	116.594	2.06668
AT2G29890	0.00154792	0.901463	116.694	2.06705
AT4G12410	0.0469113	0.0592142	116.788	2.0674
AT1G62830	0.013917	0.191677	117.175	2.06884
AT3G63510	0.0594922	0.683532	117.413	2.06972
AT5G08010	0.0151613	0.976779	117.523	2.07012
AT2G02220	0.00952888	0.0461663	117.612	2.07045
AT2G44230	0.019077	0.504888	117.711	2.07082
AT1G30840	0.00339136	0.694633	117.841	2.0713
AT1G60850	0.00369562	0.31723	117.888	2.07147
AT1G20920	0.00128206	0.287142	118.036	2.07201
AT1G05270	0.00724233	0.331093	118.562	2.07394
AT2G04230	0.00313754	0.935033	118.683	2.07439
AT3G26770	0.0274295	0.172836	119.034	2.07567
AT5G26860	0.0310391	0.235667	119.05	2.07573
AT3G25610	0.0191829	0.0589899	119.129	2.07602
AT5G64600	0.00503615	0.511224	119.364	2.07687
AT4G19380	0.028491	0.370339	119.481	2.0773
AT4G05090	0.0430581	0.185917	119.564	2.0776
AT1G05360	0.0380943	0.0880556	119.619	2.0778
AT2G45400	0.0107724	0.114522	119.746	2.07826
AT1G13170	0.00168177	0.621202	120.014	2.07923
AT1G60890	0.00785548	0.0748102	120.083	2.07948
AT2G25140	0.00144069	0.948724	120.309	2.0803
AT2G29690	0.00437565	0.162792	120.366	2.0805
AT5G46190	0.013779	0.194896	120.381	2.08056
AT3G27610	0.00361992	0.619691	120.395	2.08061
AT2G13290	0.00399078	0.90607	120.623	2.08143
AT2G28120	0.00216729	0.363865	120.675	2.08162
AT2G15480	0.0306736	0.259068	120.723	2.08179
AT5G47450	0.00420743	0.465125	120.782	2.082
AT5G10020	0.0270995	0.141511	121.56	2.08479
AT3G03450	0.00447726	0.18735	121.989	2.08632
AT3G63010	0.00389891	0.314278	122.22	2.08714
AT5G52320	0.00273163	0.965938	122.654	2.08868
AT4G09900	0.039757	0.160242	122.825	2.08929
AT2G17700	0.0644364	0.0245698	122.829	2.0893
AT4G23190	0.0159932	0.120514	122.889	2.08951
AT1G13460	0.0260994	0.0957757	123.109	2.09029
AT1G27210	0.0402545	0.125529	123.252	2.09079
AT5G02760	0.00705632	0.171899	123.259	2.09082
AT1G34780	0.0221253	0.55766	123.304	2.09098
AT1G66660	0.0321374	0.23339	123.321	2.09104
AT2G44260	0.0136083	0.228768	123.348	2.09113
AT5G42830	0.0191671	0.304322	123.486	2.09162
AT5G39310	0.0135116	0.223495	123.673	2.09227
AT3G62860	0.0181102	0.218187	123.995	2.09341
AT2G36350	0.00433885	0.545271	124.009	2.09345
AT2G32560	0.0037665	0.313766	124.09	2.09374
AT5G12940	0.00683016	0.358229	124.114	2.09382
AT1G70230	0.0170466	0.18539	124.209	2.09415
AT4G38190	0.00353498	0.113992	124.24	2.09426
AT4G13100	0.0554449	0.645935	124.293	2.09445
AT5G33280	0.0100389	0.058892	124.488	2.09513
AT5G24010	0.00338272	0.314808	124.756	2.09606
AT1G57790	0.0044178	0.273312	124.792	2.09619
AT5G20360	0.00377601	0.139727	124.977	2.09683
AT5G40710	0.00569765	1.10202	124.998	2.0969
AT5G67520	0.00944557	0.29971	125.117	2.09732
AT2G43230	0.0235769	0.0974946	125.165	2.09748
AT5G17640	0.0332964	0.0313958	125.417	2.09836
AT1G03457	0.0361179	0.238051	125.462	2.09851
AT4G10500	0.00433222	0.851391	125.472	2.09855
AT3G62150	0.00199742	0.347195	125.57	2.09889
AT1G72300	0.00132751	0.893569	125.671	2.09924
AT3G17700	0.00375921	0.151332	126.009	2.1004
AT1G06770	0.00650348	0.646781	126.092	2.10069
AT1G61260	0.0265472	0.0470836	126.36	2.10161
AT1G28070	0.0242744	0.413	126.525	2.10218
AT2G29990	0.00813708	0.21337	126.687	2.10273
AT5G05710	0.0300557	0.101091	126.998	2.1038
AT4G00750	0.00830026	0.255996	127.667	2.10608
AT4G05410	0.00593308	0.143723	127.728	2.10629
AT4G19660	0.0123511	0.185199	127.809	2.10656
AT4G16650	0.00252236	0.317363	127.867	2.10676
AT5G50450	0.00787741	0.168786	128.089	2.10751
AT5G16190	0.0417465	0.0697501	128.103	2.10756
AT2G43500	0.00155972	0.583437	128.337	2.10835
AT1G78550	0.0046848	0.751815	128.391	2.10853
AT4G13580	0.0106699	0.34594	128.466	2.10879
AT1G05200	0.0306838	0.0749982	128.474	2.10882
AT4G36790	0.0135279	0.135331	128.521	2.10897
AT3G23550	0.0156586	0.125439	128.633	2.10935
AT5G01970	0.027097	0.0467556	129.097	2.11092
AT4G22530	0.0568772	0.190468	129.113	2.11097
AT5G01360	0.0538658	0.0958938	129.18	2.1112
AT2G41190	0.0025296	0.326371	129.814	2.11332
AT4G36380	0.0025399	0.334575	129.835	2.11339
AT1G31920	0.00463957	0.155637	130.126	2.11437
AT1G80240	0.0188422	0.189712	130.198	2.1146
AT1G24280	0.00670881	0.110655	130.371	2.11518
AT1G70690	0.019649	0.0737627	130.431	2.11538	16	0.017964	0.308624	122.978	2.08957
AT1G53165	0.00222903	0.277968	130.655	2.11613
AT1G07220	0.00265313	0.990646	131.447	2.11875
AT4G28680	0.00501343	0.160861	131.551	2.11909
AT5G60300	0.00333241	0.176968	131.566	2.11914
AT4G02420	0.00784494	0.17075	131.593	2.11923
AT4G16120	0.0110307	0.316781	131.596	2.11924
AT5G24310	0.0249215	0.0559317	131.65	2.11942
AT4G38270	0.00196079	0.667617	131.85	2.12008
AT5G39890	0.0215621	0.14739	131.883	2.12019
AT5G36940	0.00653473	0.224355	131.932	2.12035
AT3G15570	0.00292931	0.674275	131.957	2.12043
AT1G66760	0.0401911	0.0229055	132.756	2.12306
AT3G44850	0.0314664	0.12834	132.79	2.12317
AT4G12700	0.00508806	0.918116	132.795	2.12318
AT4G28640	0.0244826	0.995709	132.898	2.12352
AT3G50860	0.00769025	0.354765	132.981	2.12379
AT5G60220	0.0187256	1.18979	132.983	2.1238
AT4G12460	0.0198897	0.311642	133.059	2.12404
AT5G51050	0.00299758	0.296282	133.337	2.12495
AT3G61670	0.0198112	0.132434	133.394	2.12514
AT2G46700	0.00461228	0.321569	133.417	2.12521
AT3G22980	0.00267765	0.162663	133.439	2.12528
AT3G18220	0.00876548	0.329213	133.657	2.12599
AT2G42270	0.000723708	2.15558	133.69	2.1261
AT3G61570	0.00585679	0.527619	133.695	2.12611
AT1G36990	0.00470085	0.485736	133.789	2.12642
AT1G13470	0.00733826	0.633853	134.358	2.12826
AT1G76970	0.00997151	0.388564	134.38	2.12833
AT4G30520	0.00206326	0.332442	134.411	2.12844
AT5G52250	0.00317613	0.375348	134.737	2.12949
AT1G34200	0.0438713	0.245038	134.747	2.12952
AT5G20580	0.0368731	0.0662319	135.29	2.13127
AT4G08500	0.00243579	0.873022	135.638	2.13238
AT1G27680	0.0105139	0.081316	135.957	2.1334
AT5G27420	0.0485072	0.207129	136.069	2.13376
AT1G21010	0.0113818	0.19432	136.283	2.13444
AT3G06010	0.00643083	0.246619	136.322	2.13457
AT1G13750	0.00663087	0.109005	136.417	2.13487
AT5G54300	0.0323848	0.128038	136.593	2.13543
AT4G28220	0.0264012	0.0857481	136.73	2.13586
AT4G32010	0.00166491	0.345582	136.895	2.13639
AT1G79470	0.0428419	0.0798145	137.069	2.13694
AT1G74800	0.0175642	0.267262	137.172	2.13727
AT5G60890	0.0187678	0.161777	137.208	2.13738
AT2G36630	0.0352592	0.0586064	137.252	2.13752
AT3G57780	0.0042715	0.303645	137.439	2.13811
AT2G20000	0.0019057	0.307616	137.5	2.1383
AT2G19170	0.0016536	0.328857	138.107	2.14022
AT5G22940	0.0293889	0.334548	138.334	2.14093
AT1G23060	0.0291556	0.444736	138.335	2.14093
AT3G49060	0.00172489	0.6325	138.708	2.1421
AT3G21175	0.00673009	0.298319	138.871	2.14261
AT2G16780	0.00653161	0.327113	138.924	2.14278
AT5G05480	0.00677231	0.757936	139.052	2.14318
AT4G19540	0.040442	0.246914	139.172	2.14355
AT1G64890	0.029772	0.0992593	139.355	2.14412
AT2G42080	0.0161684	0.102964	139.641	2.14501
AT1G22020	0.00259669	0.546308	139.75	2.14535
AT2G22620	0.00214654	0.596144	140.17	2.14666
AT1G10490	0.00269574	0.317166	140.506	2.14769
AT3G25110	0.0122824	0.291664	140.566	2.14788
AT1G52340	0.00482467	0.320698	140.688	2.14826
AT2G19600	0.0214229	0.0762755	140.73	2.14839
AT3G50700	0.00313941	0.615325	140.734	2.1484
AT1G49840	0.00544372	0.165141	140.822	2.14867
AT4G19030	0.0658159	0.0481249	141.035	2.14933
AT1G03170	0.0124142	0.581187	141.154	2.14969
AT5G48450	0.033401	0.153327	141.228	2.14992
AT2G33100	0.0115411	0.0388122	141.431	2.15054
AT1G30640	0.00259741	0.296252	141.455	2.15062
AT1G73870	0.0324889	0.369811	142.012	2.15233
AT5G41870	0.0616406	0.118559	142.509	2.15384
AT4G25840	0.00423018	0.721159	142.587	2.15408
AT4G00700	0.02879	0.0482166	142.674	2.15434
AT1G61065	0.0303676	0.267804	142.705	2.15444
AT5G62500	0.0143756	0.105136	143.012	2.15537
AT2G25300	0.0721473	0.197854	143.022	2.1554
AT5G48730	0.00284834	0.29969	143.035	2.15544
AT1G24140	0.0102194	0.343673	143.165	2.15584
AT5G17350	0.0437827	0.0561046	143.17	2.15585
AT5G46150	0.0511571	0.049878	143.577	2.15709
AT1G53300	0.0368681	0.04859	143.578	2.15709
AT1G66340	0.00881774	0.20732	143.838	2.15787
AT1G71100	0.0346494	0.146274	144.043	2.15849
AT5G47970	0.00362915	0.311693	144.498	2.15986
AT1G22180	0.00442376	0.316373	144.655	2.16033
AT2G23200	0.005883	0.562008	144.709	2.16049
AT1G47750	0.0386479	0.0464498	144.724	2.16054
AT2G36670	0.0101343	0.0867115	144.729	2.16056
AT3G43600	0.0294683	0.248195	145.286	2.16222
AT1G23570	0.0164676	0.101084	145.51	2.16289
AT1G50420	0.00838003	0.109987	145.815	2.1638
AT1G66130	0.0480113	0.167302	145.954	2.16422
AT5G46240	0.00917009	0.274466	146.188	2.16491
AT3G09920	0.00340657	0.15818	146.3	2.16524
AT3G29400	0.00789306	0.774456	146.36	2.16542
AT3G45090	0.0034885	0.546329	146.447	2.16568
AT3G24290	0.00236262	0.398022	146.628	2.16622
AT1G63430	0.00871321	0.215207	146.766	2.16662
AT5G15020	0.00113612	1.9162	146.901	2.16703	17	0.0164021	0.345192	138.58	2.14144
AT2G24570	0.0223966	0.182393	147.138	2.16773
AT3G49360	0.010014	0.347616	147.223	2.16798
AT5G14940	0.0234853	0.0377089	147.332	2.1683
AT4G24610	0.00116616	0.329046	147.362	2.16839
AT1G05680	0.00833822	0.84632	147.411	2.16853
AT1G55690	0.00466647	0.29686	147.733	2.16948
AT4G27710	0.0571366	0.135449	147.98	2.1702
AT4G24490	0.00215644	0.592538	148.092	2.17053
AT3G57750	0.0158493	0.254185	148.242	2.17097
AT1G18900	0.0319967	0.189652	148.755	2.17247
AT1G73950	0.019264	0.202199	148.77	2.17252
AT1G01460	0.00777953	0.377932	149.547	2.17478
AT5G25475	0.0268556	0.200912	149.632	2.17502
AT1G72470	0.0587949	0.0121558	149.929	2.17589
AT2G29490	0.0119257	0.166939	150.092	2.17636
AT3G06830	0.00228824	0.690974	150.4	2.17725
AT3G21230	0.0170708	0.135896	150.826	2.17848
AT1G65560	0.0194303	0.0652831	150.928	2.17877
AT3G07340	0.0169137	0.352992	151.105	2.17928
AT4G00900	0.00516204	0.162582	151.195	2.17954
AT5G44870	0.00216615	1.61672	151.218	2.1796
AT1G69270	0.0104524	0.155147	151.354	2.17999
AT2G18180	0.0192305	0.208434	151.573	2.18062
AT5G04480	0.0186848	0.0940229	152.118	2.18218
AT5G60900	0.00933166	0.251881	152.688	2.1838
AT2G25560	0.00972229	0.856405	152.875	2.18434
AT3G53810	0.0151249	0.185397	153.057	2.18485
AT5G58980	0.045722	0.184194	153.225	2.18533
AT2G03850	0.00671835	0.352141	153.387	2.18579
AT1G06520	0.00221623	0.693253	153.409	2.18585
AT4G25150	0.0524707	0.244798	153.674	2.1866
AT1G27600	0.00344247	0.326393	153.879	2.18718
AT5G43745	0.0432619	0.216324	153.88	2.18718
AT3G46790	0.0065391	0.202738	153.995	2.18751
AT4G14080	0.0736502	0.0506385	154.147	2.18793
AT5G65180	0.0221319	0.136618	154.151	2.18795
AT4G35780	0.00252114	0.302339	154.518	2.18898
AT1G31470	0.0755743	0.239724	154.658	2.18937
AT2G35650	0.00999207	0.0860771	154.782	2.18972
AT5G48560	0.00282001	0.936109	154.988	2.1903
AT1G27200	0.00635618	0.44749	155.055	2.19049
AT4G08180	0.00172851	0.932848	155.25	2.19103
AT1G51440	0.00870979	0.7217	155.265	2.19107
AT4G11110	0.00437065	0.189241	155.472	2.19165
AT3G18350	0.0037025	0.176098	155.526	2.1918
AT3G15940	0.0379397	0.102472	155.547	2.19186
AT1G10900	0.00193069	0.297225	155.548	2.19187
AT5G23850	0.00669833	0.382596	155.607	2.19203
AT5G44360	0.00533838	0.153645	155.695	2.19227
AT5G19850	0.00364996	0.341792	156.229	2.19376
AT2G22690	0.00710995	0.163619	156.239	2.19379
AT2G43610	0.0183069	0.176081	156.98	2.19585
AT1G75130	0.00533882	0.164538	157.162	2.19635
AT4G33200	0.00189792	0.450481	157.309	2.19675
AT1G50140	0.00491406	0.254958	157.327	2.1968
AT1G22170	0.0168208	0.156443	157.353	2.19687
AT5G59520	0.00346327	0.375559	157.507	2.1973
AT5G07280	0.00106848	0.35469	157.518	2.19733
AT3G53700	0.0747684	0.124097	157.526	2.19735
AT5G02540	0.00751088	0.552405	157.696	2.19782
AT4G25870	0.0742443	0.0305979	158.004	2.19867
AT3G03800	0.0444309	0.0659726	158.008	2.19868
AT4G12000	0.0187276	0.305967	158.03	2.19874
AT4G02610	0.0307201	0.20906	158.166	2.19911
AT5G14500	0.00460195	0.31075	158.625	2.20037
AT2G23290	0.00891869	0.964852	158.779	2.20079
AT3G14380	0.00639968	0.832117	158.843	2.20097
AT1G62810	0.0373369	0.122953	158.952	2.20127
AT3G15070	0.00306482	0.866969	159.246	2.20207
AT5G38020	0.039112	0.207451	159.304	2.20223
AT1G23480	0.011113	0.0741771	159.388	2.20246
AT2G34190	0.0310947	0.0289896	159.564	2.20293
AT5G66310	0.0159392	0.176918	159.629	2.20311
AT5G27730	0.00820291	0.116386	159.795	2.20356
AT5G19600	0.0019873	0.360102	159.843	2.20369
AT4G04960	0.0561419	0.224226	160.219	2.20471
AT2G20340	0.023819	0.111851	160.226	2.20473
AT1G59760	0.0187914	0.0920106	160.239	2.20477
AT2G32100	0.00517585	0.719912	160.757	2.20617
AT2G45970	0.00243357	0.342819	161.303	2.20764
AT2G03220	0.0200127	0.20583	161.311	2.20767
AT1G73390	0.0149695	0.145639	161.424	2.20797
AT4G05450	0.0117911	1.19913	161.433	2.20799
AT3G28910	0.00422648	0.323684	161.833	2.20907
AT1G10570	0.00246559	0.310554	161.904	2.20926
AT1G65500	0.076552	0.35251	162.313	2.21035
AT5G55050	0.00793349	0.43341	162.422	2.21064
AT1G72480	0.0177401	0.0500261	162.585	2.21108
AT3G05400	0.00579284	0.332605	163.018	2.21224
AT5G39500	0.000947547	1.29087	163.053	2.21233
AT3G48520	0.0748378	0.180122	163.311	2.21301
AT3G11340	0.0110589	0.464662	163.338	2.21309
AT3G17920	0.00143838	0.297952	163.458	2.21341
AT3G27560	0.0538391	0.0244983	163.656	2.21393
AT1G54220	0.00242541	0.342654	164.217	2.21542
AT5G56790	0.00222643	0.288596	164.564	2.21634
AT4G21100	0.00372843	0.218425	164.614	2.21647
AT2G43010	0.00314573	0.327493	164.738	2.21679
AT1G78170	0.0326304	0.0610122	164.845	2.21708
AT2G40420	0.0107352	0.197637	164.857	2.21711	18	0.0181684	0.326484	156.249	2.1936
AT5G55740	0.0055427	0.4643	164.9	2.21722
AT4G29270	0.00522711	0.332612	164.978	2.21743
AT1G53390	0.00128575	0.916343	164.997	2.21748
AT1G24190	0.00372758	0.277574	165.2	2.21801
AT5G07690	0.00847217	0.306981	165.274	2.2182
AT2G23460	0.00166147	0.292075	165.313	2.21831
AT1G35470	0.00304832	0.612753	165.354	2.21841
AT4G14100	0.0651638	0.126399	165.923	2.21991
AT5G12080	0.001765	0.693758	166.342	2.221
AT5G15980	0.0457287	0.328915	166.481	2.22137
AT4G34610	0.00267197	0.306664	166.645	2.22179
AT3G17365	0.00546971	0.282643	166.758	2.22209
AT1G02300	0.00760081	0.316273	166.848	2.22232
AT5G58600	0.0425891	0.053364	166.994	2.2227
AT1G77210	0.00236115	0.389646	167.055	2.22286
AT2G41770	0.0141118	0.125303	167.582	2.22423
AT3G55320	0.00352118	0.184206	168.08	2.22552
AT1G10130	0.00271039	0.327492	168.129	2.22564
AT1G55730	0.0414538	0.118167	168.476	2.22654
AT2G38660	0.00743598	0.171319	168.516	2.22664
AT5G44410	0.0128671	0.38601	168.717	2.22716
AT5G61520	0.00473422	0.189026	168.781	2.22732
AT4G05190	0.00535462	0.103347	168.825	2.22744
AT2G25980	0.00682446	0.558277	168.901	2.22763
AT1G74160	0.00280143	0.302761	169.282	2.22861
AT4G11180	0.00709286	0.341711	169.41	2.22894
AT1G23020	0.0224541	0.135039	169.497	2.22916
AT1G55500	0.00246069	0.585402	169.678	2.22963
AT1G56560	0.00229538	0.308778	169.737	2.22978
AT2G32430	0.0268139	0.07477	169.805	2.22995
AT4G04970	0.0522588	0.0434503	170.057	2.23059
AT2G44270	0.0164692	0.0733612	170.23	2.23104
AT1G32260	0.00638749	0.349437	170.32	2.23126
AT5G14700	0.0238381	0.156805	170.393	2.23145
AT1G33170	0.0124623	0.265926	170.733	2.23232
AT4G00350	0.044027	0.0783075	170.926	2.23281
AT5G18640	0.00393067	0.312061	171.112	2.23328
AT1G64610	0.0113311	0.236352	171.602	2.23452
AT4G29210	0.00428802	0.161671	171.747	2.23489
AT3G53960	0.00431941	0.345494	171.773	2.23495
AT3G49810	0.00719369	0.130652	171.903	2.23528
AT3G28740	0.022362	0.0740677	172.029	2.2356
AT5G65900	0.00457594	0.299528	172.354	2.23642
AT3G08040	0.006796	0.129803	172.585	2.237
AT1G09910	0.00588876	1.12942	172.804	2.23755
AT2G21050	0.0375782	0.0243461	172.893	2.23778
AT1G23330	0.00289943	0.647049	172.933	2.23788
AT2G01950	0.00225788	0.348668	173.057	2.23819
AT3G18660	0.00969576	0.198379	173.066	2.23821
AT4G25320	0.00316447	0.353218	173.303	2.23881
AT2G40480	0.00846	0.39578	173.336	2.23889
AT5G20710	0.0175375	0.231978	174.51	2.24182
AT5G45160	0.0210515	0.126963	174.515	2.24183
AT5G06050	0.00207096	0.309195	174.786	2.24251
AT5G66060	0.0471797	0.170201	174.882	2.24274
AT1G55910	0.00755508	0.372567	175.515	2.24431
AT2G35760	0.0125372	0.180676	175.562	2.24443
AT3G22400	0.00822799	0.237841	175.63	2.2446
AT3G63070	0.00279058	0.539754	175.764	2.24493
AT1G58050	0.0159756	0.703121	175.809	2.24504
AT4G32490	0.00522757	2.8726	175.822	2.24507
AT5G54280	0.00393886	0.175404	175.867	2.24518
AT1G02750	0.030074	0.829032	176.017	2.24556
AT2G01260	0.0109566	0.109932	176.506	2.24676
AT5G51350	0.00151591	0.325946	176.54	2.24684
AT5G03200	0.00394888	1.00611	176.691	2.24722
AT1G48370	0.00722443	0.257381	177.053	2.2481
AT1G71070	0.0432227	0.0516041	177.499	2.2492
AT2G46470	0.019038	0.270859	177.626	2.24951
AT1G43800	0.0353776	0.137478	177.865	2.25009
AT4G11800	0.0454988	0.129447	177.971	2.25035
AT5G01340	0.00801762	0.184668	178.216	2.25095
AT4G28570	0.0041397	0.549998	178.538	2.25173
AT2G17440	0.00361972	0.369738	178.752	2.25225
AT1G15010	0.0091994	0.344304	178.793	2.25235
AT3G22780	0.00401957	0.156933	178.839	2.25246
AT5G42250	0.0274261	0.043733	179.122	2.25315
AT4G39955	0.016778	0.0803209	179.532	2.25414
AT1G26740	0.0102833	0.320702	179.714	2.25458
AT2G17630	0.022098	0.137548	179.949	2.25515
AT5G23270	0.015278	0.115667	180.497	2.25647
AT1G61340	0.0288075	0.338759	180.857	2.25734
AT4G02400	0.0256428	0.0793896	181.448	2.25875
AT2G25310	0.0174932	0.125483	182.241	2.26065
AT1G79570	0.00229452	0.15184	182.559	2.2614
AT5G23580	0.00601793	0.14632	182.635	2.26158
AT5G59010	0.00288744	0.61926	183.376	2.26334
AT2G02230	0.0427362	0.112797	183.493	2.26362
AT3G23560	0.0300144	0.122604	183.523	2.26369
AT1G10540	0.00242457	0.686044	183.762	2.26425
AT3G50900	0.0128489	0.89377	183.827	2.26441
AT5G50160	0.00359301	0.514286	183.904	2.26459
AT1G58250	0.00278541	0.116463	183.96	2.26472
AT2G39510	0.0296932	0.0400561	184.063	2.26497
AT5G40020	0.0104759	0.499401	184.504	2.26601
AT1G34340	0.0222538	0.152933	184.595	2.26622
AT2G01930	0.0479545	0.0308575	185.032	2.26725
AT5G38710	0.00268264	1.06245	185.159	2.26754
AT1G61070	0.0686612	0.0875424	185.159	2.26755
AT4G16260	0.00748867	0.17503	185.304	2.26789	19	0.01484	0.326627	174.354	2.24117
AT3G22760	0.00239101	0.300361	185.422	2.26816
AT1G56430	0.00421006	0.64856	186.044	2.26961
AT1G12570	0.012118	0.203861	186.49	2.27066
AT1G29820	0.0357001	0.138675	186.766	2.2713
AT3G01320	0.00648758	0.476616	186.906	2.27162
AT2G46270	0.00385235	0.293353	186.908	2.27163
AT1G68610	0.0677197	0.336702	187.06	2.27198
AT3G26280	0.00512473	0.878402	187.248	2.27242
AT5G48310	0.0390908	0.2093	187.444	2.27287
AT3G21650	0.00264873	0.299864	187.459	2.27291
AT1G25240	0.00356791	0.66292	187.845	2.2738
AT5G41400	0.0136882	0.192377	187.964	2.27408
AT2G02360	0.0725496	0.537801	188.686	2.27574
AT5G20380	0.0157627	0.163584	189.116	2.27673
AT4G23260	0.0256939	0.137474	189.144	2.27679
AT2G24762	0.0160427	0.182674	189.416	2.27742
AT5G01290	0.00238938	0.539858	189.646	2.27794
AT1G63710	0.00747146	0.114932	189.832	2.27837
AT1G02190	0.00461076	0.450702	190.769	2.28051
AT4G13950	0.0247929	0.1574	191.048	2.28114
AT4G28490	0.0708424	0.154336	191.217	2.28153
AT5G62620	0.0060561	0.106904	191.405	2.28195
AT1G07640	0.00390158	0.337569	191.496	2.28216
AT1G11770	0.00244125	1.02786	191.499	2.28217
AT2G17370	0.00743861	0.105024	191.782	2.28281
AT1G11200	0.0130373	0.235563	191.846	2.28295
AT5G14270	0.00744125	0.264571	192.286	2.28395
AT5G46790	0.0243627	0.0829505	192.434	2.28428
AT5G51460	0.0110905	0.204731	192.803	2.28511
AT3G02130	0.00113307	0.34354	192.85	2.28522
AT5G27870	0.0242667	0.136215	192.871	2.28527
AT1G80910	0.0181417	0.200851	193.704	2.28714
AT1G33560	0.00599293	0.990908	194.157	2.28815
AT4G15490	0.002647	0.357146	194.567	2.28907
AT4G08290	0.00345992	0.671422	194.807	2.2896
AT1G21190	0.0255892	0.185395	195.249	2.29059
AT1G05520	0.0018023	0.619255	195.33	2.29077
AT4G28100	0.0581609	0.0247747	195.494	2.29113
AT1G66210	0.00445995	1.2654	195.53	2.29121
AT4G32920	0.00476625	0.19419	195.592	2.29135
AT2G18750	0.0214743	0.346263	195.622	2.29142
AT4G34215	0.0255808	0.338287	195.82	2.29186
AT1G50110	0.00740894	0.169592	196.163	2.29262
AT2G39220	0.0111888	0.236444	196.332	2.29299
AT1G60610	0.0232658	0.590855	196.671	2.29374
AT3G28340	0.0411063	0.32444	197.04	2.29455
AT1G68820	0.00300778	0.621778	197.529	2.29563
AT4G02480	0.00216055	0.161425	197.736	2.29609
AT4G18340	0.00978703	0.115879	197.925	2.2965
AT5G48370	0.0124714	0.0810226	198.107	2.2969
AT1G47330	0.0110941	0.0740679	198.595	2.29797
AT2G41490	0.0029517	0.355541	199.065	2.29899
AT1G48840	0.0150577	0.136562	199.485	2.29991
AT4G14350	0.0354408	0.0207058	199.546	2.30004
AT5G36890	0.00587192	0.151067	199.638	2.30024
AT1G48110	0.00447809	0.30431	199.675	2.30032
AT5G27600	0.0221346	0.0850702	199.725	2.30043
AT5G54250	0.00936324	0.0692105	199.726	2.30043
AT3G47430	0.012045	0.486868	199.808	2.30061
AT4G39050	0.00132156	0.314368	199.99	2.30101
AT1G34750	0.0197149	0.0793525	200.071	2.30118
AT5G18490	0.00251358	0.315812	200.29	2.30166
AT4G07960	0.00198722	0.632284	200.351	2.30179
AT3G05290	0.0268697	0.0504754	200.38	2.30186
AT4G04540	0.00215808	0.613161	200.988	2.30317
AT3G27210	0.00582971	0.324183	201.426	2.30412
AT5G20840	0.0137954	0.158354	201.883	2.3051
AT5G43930	0.00186389	0.937648	201.943	2.30523
AT5G43900	0.0391447	0.0441581	201.946	2.30524
AT2G02400	0.0177365	0.0777754	201.995	2.30534
AT3G15510	0.0518747	0.0464448	202.295	2.30598
AT4G00990	0.00483851	1.09676	202.389	2.30619
AT1G69450	0.0135889	0.0456477	202.392	2.30619
AT3G11210	0.0164072	0.104647	202.459	2.30634
AT5G42810	0.0543512	0.152561	202.481	2.30638
AT2G02080	0.00268444	0.63492	202.487	2.3064
AT5G27920	0.0165153	0.220888	202.91	2.3073
AT3G59140	0.00361263	0.255762	203.322	2.30819
AT1G47900	0.0117957	0.071814	203.439	2.30843
AT4G33400	0.00775908	0.0833837	203.689	2.30897
AT3G16340	0.000921663	0.343181	203.831	2.30927
AT1G66160	0.0127384	0.0804622	204.108	2.30986
AT4G16430	0.0168709	0.0538577	204.375	2.31043
AT4G34250	0.00539456	0.335391	204.99	2.31173
AT1G31550	0.0506901	0.222048	205.245	2.31227
AT1G10060	0.0294854	0.202783	205.733	2.3133
AT2G20010	0.00124005	1.57679	205.775	2.31339
AT4G33000	0.00549119	0.311583	205.949	2.31376
AT4G39210	0.0192386	0.0456217	206.553	2.31503
AT2G16400	0.00932652	0.671739	206.773	2.31549
AT1G61990	0.02246	0.605734	206.815	2.31558
AT5G26240	0.0471789	0.0244205	206.927	2.31582
AT3G58570	0.00211892	0.644793	207.055	2.31609
AT4G26130	0.004724	0.986674	207.241	2.31648
AT4G38690	0.00423252	0.329888	207.435	2.31688
AT5G13300	0.00178578	0.583625	207.565	2.31715
AT5G20790	0.0306045	0.15938	208.197	2.31847
AT1G54020	0.0110175	0.432902	208.287	2.31866
[truncated: 1,093 more rows]

## Sheet: Evolutionary analysis of GEA
Table S21L. ANOVA analysis of ω in loci with expression in Gaut's microarrays.
Loci grouped by 100 members	SS	df	MS	F	P
Between groups	19.6409	30	0.654697	4.93277	< 0.0001
Within each group	406.136	3060	0.132724
Total	425.777	3090
Table S21M. ANOVA analysis of Ks in loci with expression in Gaut's microarrays.
Loci grouped by 100 members	SS	df	MS	F	P
Between groups	0.0121976	30	0.000406586	1.38224	0.0808337
Within each group	0.900101	3060	0.000294151
Total	0.912298	3090
Table S21N. Chi-square analysis for the distribution of all loci and loci with ω > 1 & expression in Gaut's microarrays.
Groups	All loci	Loci with ω >1 & GEA (microarrays)	Df	χ²	P
1	773	56	4	19.9	< 0.0001
2	1545	73
3	773	17
All	3091	146
