# Supplementary material for: Fixation of Expression Divergences by Natural Selection in Arabidopsis Coding Genes
Source: Int J Mol Sci. 2024 Dec 22;25(24):13710. doi: 10.3390/ijms252413710 (PMC11678068; doi:10.3390/ijms252413710)
Supplement: Supplementary file 1 [file ijms-25-13710-s001.zip › Table S22.xlsx]

## Sheet: Tables 29
Tables 29 Permutation tests for significant differences in correlations of ω and GEA compared to Ks and GEA
Data for analysis	Cor.ω and GEA	Cor.Ks and GEA	perms.p-value	Below 0.05?
Tables 10J for Fig. 2A	-0.6328	-0.330918	0.0163574	Yes
Tables 11J for Fig. 2C	-0.893838	-0.506197	0.0078125	Yes
Tables 12J for Fig. 2E	-0.918558	-0.610358	0	Yes
Tables 13J for Fig. 2G	-0.935761	-0.642426	0	Yes
Tables 14J for fig. S4A	-0.672542	-0.0741247	0.00012207	Yes
Tables 15J for fig. S4C	-0.916883	0.454086	0.00390625	Yes
Tables 16J for fig. S4E	-0.572536	-0.934317	0	Yes
Tables 17J for fig. S4G	-0.943363	-0.418261	0	Yes
Tables 18J for fig. S6A	-0.759328	0.622115	0.00012207	Yes
Tables 19J for fig. S6C	0.305971	0.310829	0.460938	No
Tables 20J for fig. S6E	-0.483797	-0.702509	0	Yes
Tables 21J for fig. S6G	-0.873723	-0.0504336	0	Yes
