# Supplementary material for: Fixation of Expression Divergences by Natural Selection in Arabidopsis Coding Genes
Source: Int J Mol Sci. 2024 Dec 22;25(24):13710. doi: 10.3390/ijms252413710 (PMC11678068; doi:10.3390/ijms252413710)
Supplement: Supplementary file 1 [file ijms-25-13710-s001.zip › Table S23.xlsx]

## Sheet: Microarray data & ω (At-Al)
Table S23. Analysis of ω, Ks (between species) in loci with specific expression (microarrays).
Table S23A. Loci with ω and Ks (between species) & microarray expression.
Locus	Ks	ω	Pollen	Seedlings	Sperm	Synergid cells	Central cells	Eggs
AT1G01310	0.0812619	0.443907	1	0	0	0	0	0
AT1G01980	0.143672	0.126364	1	0	0	0	0	0
AT1G02550	0.131011	0.215785	1	0	0	0	0	0
AT1G02790	0.0795828	0.135813	1	0	0	0	0	0
AT1G03050	0.115685	0.140346	1	0	0	0	0	0
AT1G03170	0.117477	0.396468	1	0	0	0	0	0
AT1G04160	0.0602188	0.108747	1	0	0	0	0	0
AT1G04470	0.128702	0.138038	1	0	0	0	0	0
AT1G04500	0.096601	0.117919	1	0	0	0	0	0
AT1G04670	0.0465891	0.243011	1	0	0	0	0	0
AT1G05290	0.193013	0.390487	1	0	0	0	0	0
AT1G05577	0.107018	0.178463	1	0	0	0	0	0
AT1G06540	0.133627	0.265035	1	0	0	0	0	0
AT1G06850	0.233324	0.101633	1	0	0	0	0	0
AT1G06970	0.131814	0.108085	1	0	0	0	0	0
AT1G07340	0.0898875	0.358406	1	0	0	0	0	0
AT1G07850	0.221853	0.0769263	1	0	0	0	0	0
AT1G08090	0.152244	0.0865394	1	0	0	0	0	0
AT1G08135	0.129128	0.297817	1	0	0	0	0	0
AT1G08410	0.141108	0.103308	1	0	0	0	0	0
AT1G08650	0.13218	0.0988281	1	0	0	0	0	0
AT1G09170	0.155606	0.232239	1	0	0	0	0	0
AT1G09240	0.0967179	0.247473	1	0	0	0	0	0
AT1G09380	0.0910493	0.163275	1	0	0	0	0	0
AT1G10620	0.0894806	0.244843	1	0	0	0	0	0
AT1G10770	0.10717	0.202112	1	0	0	0	0	0
AT1G11040	0.205414	0.0744624	1	0	0	0	0	0
AT1G11250	0.177997	0.0241826	1	0	0	0	0	0
AT1G11770	0.20831	0.0856751	1	0	0	0	0	0
AT1G11990	0.173681	0.112763	1	0	0	0	0	0
AT1G12070	0.115267	0.166826	1	0	0	0	0	0
AT1G12150	0.1385	0.124224	1	0	0	0	0	0
AT1G12260	0.0671184	0.087503	1	0	0	0	0	0
AT1G13970	0.140691	0.043755	1	0	0	0	0	0
AT1G14420	0.133671	0.190666	1	0	0	0	0	0
AT1G14640	0.16715	0.276352	1	0	0	0	0	0
AT1G15990	0.163131	0.0488316	1	0	0	0	0	0
AT1G16380	0.122909	0.162574	1	0	0	0	0	0
AT1G16760	0.11517	0.149119	1	0	0	0	0	0
AT1G17540	0.0821183	0.351841	1	0	0	0	0	0
AT1G18410	0.130045	0.234661	1	0	0	0	0	0
AT1G18990	0.130477	0.177147	1	0	0	0	0	0
AT1G19090	0.119791	0.264557	1	0	0	0	0	0
AT1G19640	0.104133	0.228145	1	0	0	0	0	0
AT1G19780	0.135874	0.0784598	1	0	0	0	0	0
AT1G20135	0.253346	0.192406	1	0	0	0	0	0
AT1G22110	0.105796	0.316858	1	0	0	0	0	0
AT1G22240	0.203516	0.126389	1	0	0	0	0	0
AT1G23070	0.159673	0.0575521	1	0	0	0	0	0
AT1G23350	0.191048	0.19885	1	0	0	0	0	0
AT1G23540	0.13411	0.250916	1	0	0	0	0	0
AT1G24110	0.216195	0.0849927	1	0	0	0	0	0
AT1G24140	0.246083	0.132494	1	0	0	0	0	0
AT1G24620	0.08484	0.182555	1	0	0	0	0	0
AT1G25240	0.119186	0.113638	1	0	0	0	0	0
AT1G26480	0.0927424	0.114042	1	0	0	0	0	0
AT1G28360	0.165575	0.236535	1	0	0	0	0	0
AT1G28550	0.160796	0.0134455	1	0	0	0	0	0
AT1G29200	0.0948547	0.215802	1	0	0	0	0	0
AT1G30135	0.168223	0.369997	1	0	0	0	0	0
AT1G30473	0.177354	0.58275	1	0	0	0	0	0
AT1G30710	0.112949	0.175707	1	0	0	0	0	0
AT1G30860	0.170707	0.370484	1	0	0	0	0	0
AT1G31750	0.11521	0.127508	1	0	0	0	0	0
AT1G32250	0.22076	0.0484754	1	0	0	0	0	0
AT1G32780	0.155581	0.096572	1	0	0	0	0	0
AT1G33220	0.161227	0.249357	1	0	0	0	0	0
AT1G35330	0.220525	0.263434	1	0	0	0	0	0
AT1G35490	0.156905	0.13032	1	0	0	0	0	0
AT1G44120	0.185326	0.185913	1	0	0	0	0	0
AT1G44224	0.244181	0.463095	1	0	0	0	0	0
AT1G45545	0.209163	0.132532	1	0	0	0	0	0
AT1G47280	0.204186	0.328037	1	0	0	0	0	0
AT1G47990	0.100015	0.0999284	1	0	0	0	0	0
AT1G48470	0.12028	0.0410112	1	0	0	0	0	0
AT1G48940	0.162845	0.262541	1	0	0	0	0	0
AT1G49270	0.131524	0.197607	1	0	0	0	0	0
AT1G50310	0.0944821	0.119152	1	0	0	0	0	0
AT1G50610	0.156122	0.142849	1	0	0	0	0	0
AT1G51340	0.149991	0.0994267	1	0	0	0	0	0
AT1G51360	0.117029	0.560348	1	0	0	0	0	0
AT1G51640	0.140682	0.270552	1	0	0	0	0	0
AT1G51915	0.064504	0.704576	1	0	0	0	0	0
AT1G52240	0.145463	0.150512	1	0	0	0	0	0
AT1G52580	0.0855177	0.227843	1	0	0	0	0	0
AT1G52680	0.10844	0.154605	1	0	0	0	0	0
AT1G53010	0.11078	0.341546	1	0	0	0	0	0
AT1G54070	0.112666	0.107722	1	0	0	0	0	0
AT1G54280	0.193457	0.0381266	1	0	0	0	0	0
AT1G54450	0.252402	0.0160109	1	0	0	0	0	0
AT1G55570	0.116169	0.0480045	1	0	0	0	0	0
AT1G55580	0.159372	0.0647827	1	0	0	0	0	0
AT1G56360	0.217383	0.0904559	1	0	0	0	0	0
AT1G58210	0.202713	0.206014	1	0	0	0	0	0
AT1G59940	0.209347	0.251331	1	0	0	0	0	0
AT1G61080	0.163373	0.221824	1	0	0	0	0	0
AT1G62450	0.0992731	0.306315	1	0	0	0	0	0
AT1G62760	0.191412	0.344415	1	0	0	0	0	0
AT1G63060	0.148223	0.0848085	1	0	0	0	0	0
AT1G63200	0.164356	0.413565	1	0	0	0	0	0
AT1G64320	0.0846984	0.375178	1	0	0	0	0	0
AT1G64480	0.0917406	0.15059	1	0	0	0	0	0
AT1G64800	0.206994	0.0727339	1	0	0	0	0	0
AT1G65590	0.124562	0.122661	1	0	0	0	0	0
AT1G66210	0.127058	0.392827	1	0	0	0	0	0
AT1G66220	0.158393	0.344683	1	0	0	0	0	0
AT1G66470	0.150593	0.103389	1	0	0	0	0	0
AT1G67290	0.145216	0.152114	1	0	0	0	0	0
AT1G67540	0.20906	0.149556	1	0	0	0	0	0
AT1G67623	0.161001	1.07376	1	0	0	0	0	0
AT1G68090	0.0693544	0.172876	1	0	0	0	0	0
AT1G68110	0.130568	0.241839	1	0	0	0	0	0
AT1G68330	0.12056	0.230058	1	0	0	0	0	0
AT1G68630	0.17582	0.0578143	1	0	0	0	0	0
AT1G68750	0.160843	0.0772607	1	0	0	0	0	0
AT1G69050	0.0953327	0.156807	1	0	0	0	0	0
AT1G69720	0.185348	0.123197	1	0	0	0	0	0
AT1G70170	0.147306	0.099233	1	0	0	0	0	0
AT1G70430	0.181701	0.21507	1	0	0	0	0	0
AT1G70460	0.195182	0.167374	1	0	0	0	0	0
AT1G70540	0.220062	0.0244802	1	0	0	0	0	0
AT1G70720	0.162182	0.277706	1	0	0	0	0	0
AT1G70880	0.107408	0.322853	1	0	0	0	0	0
AT1G71380	0.151644	0.109571	1	0	0	0	0	0
AT1G71680	0.162605	0.121269	1	0	0	0	0	0
AT1G73066	0.12921	0.228544	1	0	0	0	0	0
AT1G73190	0.107629	0.136395	1	0	0	0	0	0
AT1G74220	0.1555	0.270409	1	0	0	0	0	0
AT1G74550	0.101307	0.272215	1	0	0	0	0	0
AT1G75520	0.105595	0.208315	1	0	0	0	0	0
AT1G76650	0.20173	0.268205	1	0	0	0	0	0
AT1G77980	0.193858	0.0851372	1	0	0	0	0	0
AT1G78980	0.112646	0.169792	1	0	0	0	0	0
AT1G78990	0.131769	0.260653	1	0	0	0	0	0
AT1G79250	0.197561	0.053596	1	0	0	0	0	0
AT1G79400	0.132754	0.138322	1	0	0	0	0	0
AT1G79860	0.11565	0.154419	1	0	0	0	0	0
AT1G80450	0.115635	0.236829	1	0	0	0	0	0
AT1G80880	0.155828	0.401298	1	0	0	0	0	0
AT2G01300	0.174519	0.308654	1	0	0	0	0	0
AT2G02140	0.0705248	0.106149	1	0	0	0	0	0
AT2G02720	0.173128	0.152094	1	0	0	0	0	0
AT2G03410	0.200443	0.0744386	1	0	0	0	0	0
AT2G03520	0.147538	0.167014	1	0	0	0	0	0
AT2G03630	0.174913	0.237458	1	0	0	0	0	0
AT2G03840	0.0912549	0.258921	1	0	0	0	0	0
AT2G04220	0.17341	0.0583747	1	0	0	0	0	0
AT2G04305	0.251953	0.0825672	1	0	0	0	0	0
AT2G04560	0.103014	0.278768	1	0	0	0	0	0
AT2G05850	0.169528	0.580624	1	0	0	0	0	0
AT2G07040	0.144371	0.336526	1	0	0	0	0	0
AT2G10970	0.203471	0.215651	1	0	0	0	0	0
AT2G13350	0.119015	0.0938067	1	0	0	0	0	0
AT2G13620	0.206313	0.0446813	1	0	0	0	0	0
AT2G16450	0.277932	0.498567	1	0	0	0	0	0
AT2G16730	0.145031	0.110912	1	0	0	0	0	0
AT2G17660	0.168064	0.0392017	1	0	0	0	0	0
AT2G18080	0.160646	0.208557	1	0	0	0	0	0
AT2G18180	0.0857307	0.302686	1	0	0	0	0	0
AT2G18470	0.15634	0.125992	1	0	0	0	0	0
AT2G18760	0.115869	0.167843	1	0	0	0	0	0
AT2G19000	0.077576	0.535331	1	0	0	0	0	0
AT2G19050	0.127788	0.238978	1	0	0	0	0	0
AT2G19330	0.140127	0.0345463	1	0	0	0	0	0
AT2G19700	0.0964213	1.82131	1	0	0	0	0	0
AT2G20110	0.121079	0.672746	1	0	0	0	0	0
AT2G20430	0.184028	0.0892308	1	0	0	0	0	0
AT2G21480	0.171552	0.0723528	1	0	0	0	0	0
AT2G21900	0.149899	0.256756	1	0	0	0	0	0
AT2G21990	0.142916	0.136362	1	0	0	0	0	0
AT2G22180	0.0771116	0.305446	1	0	0	0	0	0
AT2G22200	0.143172	0.567417	1	0	0	0	0	0
AT2G22290	0.193988	0.0216052	1	0	0	0	0	0
AT2G24450	0.0789993	0.324415	1	0	0	0	0	0
AT2G25460	0.212629	0.169074	1	0	0	0	0	0
AT2G25890	0.16603	0.163839	1	0	0	0	0	0
AT2G26410	0.134119	0.276323	1	0	0	0	0	0
AT2G26520	0.125144	0.110769	1	0	0	0	0	0
AT2G26850	0.189989	0.217812	1	0	0	0	0	0
AT2G26960	0.17928	0.363663	1	0	0	0	0	0
AT2G28180	0.129928	0.467882	1	0	0	0	0	0
AT2G28355	0.0726173	0.605767	1	0	0	0	0	0
AT2G28640	0.193457	0.1506	1	0	0	0	0	0
AT2G29040	0.183854	0.130298	1	0	0	0	0	0
AT2G29410	0.119162	0.141906	1	0	0	0	0	0
AT2G29620	0.171566	0.294957	1	0	0	0	0	0
AT2G29800	0.136531	0.780015	1	0	0	0	0	0
AT2G30240	0.168396	0.114681	1	0	0	0	0	0
AT2G30290	0.196873	0.0831986	1	0	0	0	0	0
AT2G30630	0.114841	0.0457758	1	0	0	0	0	0
AT2G30660	0.277589	0.256093	1	0	0	0	0	0
AT2G30690	0.110616	0.337477	1	0	0	0	0	0
AT2G30940	0.154603	0.401502	1	0	0	0	0	0
AT2G31010	0.14741	0.0973203	1	0	0	0	0	0
AT2G32890	0.153001	0.223719	1	0	0	0	0	0
AT2G33100	0.124343	0.0476567	1	0	0	0	0	0
AT2G33320	0.168405	0.116557	1	0	0	0	0	0
AT2G33350	0.100432	0.396325	1	0	0	0	0	0
AT2G33460	0.10345	0.309891	1	0	0	0	0	0
AT2G33540	0.106602	0.349459	1	0	0	0	0	0
AT2G33670	0.107947	0.147292	1	0	0	0	0	0
AT2G33690	0.161978	0.339313	1	0	0	0	0	0
AT2G34440	0.0529463	0.879013	1	0	0	0	0	0
AT2G34870	0.0822937	0.283701	1	0	0	0	0	0
AT2G34920	0.152415	0.321854	1	0	0	0	0	0
AT2G37010	0.150463	0.0808219	1	0	0	0	0	0
AT2G37730	0.155941	0.269381	1	0	0	0	0	0
AT2G38900	0.130863	1.10441	1	0	0	0	0	0
AT2G38910	0.152221	0.0381469	1	0	0	0	0	0
AT2G40370	0.173568	0.106359	1	0	0	0	0	0
AT2G40990	0.0842056	0.216148	1	0	0	0	0	0
AT2G41860	0.152855	0.0727154	1	0	0	0	0	0
AT2G42380	0.12275	0.308126	1	0	0	0	0	0
AT2G43010	0.106594	0.389771	1	0	0	0	0	0
AT2G45060	0.0543009	0.262275	1	0	0	0	0	0
AT2G45800	0.0832484	0.224033	1	0	0	0	0	0
AT2G46300	0.169028	0.125307	1	0	0	0	0	0
AT2G46360	0.181307	0.241783	1	0	0	0	0	0
AT2G46480	0.135887	0.164419	1	0	0	0	0	0
AT2G46860	0.0906019	0.104286	1	0	0	0	0	0
AT2G46880	0.108129	0.160539	1	0	0	0	0	0
AT2G47010	0.198728	0.167298	1	0	0	0	0	0
AT2G47340	0.0917342	0.467602	1	0	0	0	0	0
AT2G47550	0.116082	0.189337	1	0	0	0	0	0
AT2G48150	0.0547201	0.266798	1	0	0	0	0	0
AT3G01020	0.115894	0.252355	1	0	0	0	0	0
AT3G01240	0.103696	0.279203	1	0	0	0	0	0
AT3G01250	0.16258	0.153574	1	0	0	0	0	0
AT3G01270	0.0812582	0.212221	1	0	0	0	0	0
AT3G02440	0.149103	0.200916	1	0	0	0	0	0
AT3G02480	0.0927941	0.301209	1	0	0	0	0	0
AT3G02810	0.16535	0.145641	1	0	0	0	0	0
AT3G02970	0.121046	0.301493	1	0	0	0	0	0
AT3G03430	0.137625	0.0759004	1	0	0	0	0	0
AT3G03440	0.121549	0.154669	1	0	0	0	0	0
AT3G03800	0.0533125	0.0567492	1	0	0	0	0	0
AT3G04510	0.140055	0.0761903	1	0	0	0	0	0
AT3G04690	0.172364	0.110393	1	0	0	0	0	0
AT3G04700	0.132396	0.104092	1	0	0	0	0	0
AT3G05140	0.190977	0.119637	1	0	0	0	0	0
AT3G05150	0.116979	0.170549	1	0	0	0	0	0
AT3G05610	0.178305	0.180701	1	0	0	0	0	0
AT3G05800	0.147086	0.276363	1	0	0	0	0	0
AT3G05820	0.113604	0.160542	1	0	0	0	0	0
AT3G05930	0.101372	0.226919	1	0	0	0	0	0
AT3G05950	0.145103	0.0840825	1	0	0	0	0	0
AT3G05960	0.114968	0.0474605	1	0	0	0	0	0
AT3G06370	0.150094	0.172244	1	0	0	0	0	0
AT3G06560	0.123029	0.2723	1	0	0	0	0	0
AT3G06830	0.0941648	0.313424	1	0	0	0	0	0
AT3G07820	0.183702	0.0939261	1	0	0	0	0	0
AT3G08560	0.134525	0.0443363	1	0	0	0	0	0
AT3G09930	0.175362	0.178481	1	0	0	0	0	0
AT3G10220	0.11523	0.0795638	1	0	0	0	0	0
AT3G10400	0.145232	0.192451	1	0	0	0	0	0
AT3G10470	0.0960798	0.269407	1	0	0	0	0	0
AT3G10540	0.106888	0.041488	1	0	0	0	0	0
AT3G10660	0.109825	0.145889	1	0	0	0	0	0
AT3G11180	0.16783	0.278928	1	0	0	0	0	0
AT3G11740	0.229247	0.0668623	1	0	0	0	0	0
AT3G11870	0.181678	1.09014	1	0	0	0	0	0
AT3G12660	0.115325	0.260926	1	0	0	0	0	0
AT3G13140	0.150671	0.470433	1	0	0	0	0	0
AT3G13390	0.111076	0.0862268	1	0	0	0	0	0
AT3G13400	0.0903661	0.0898781	1	0	0	0	0	0
AT3G13660	0.0814277	0.184213	1	0	0	0	0	0
AT3G13680	0.119663	0.534602	1	0	0	0	0	0
AT3G16040	0.0890647	0.0862819	1	0	0	0	0	0
AT3G16130	0.186847	0.218585	1	0	0	0	0	0
AT3G17060	0.139633	0.0976303	1	0	0	0	0	0
AT3G17710	0.206471	0.509839	1	0	0	0	0	0
AT3G18810	0.230419	0.377341	1	0	0	0	0	0
AT3G19210	0.111054	0.11401	1	0	0	0	0	0
AT3G19310	0.122917	0.146043	1	0	0	0	0	0
AT3G19330	0.134258	0.351084	1	0	0	0	0	0
AT3G19610	0.133171	0.207083	1	0	0	0	0	0
AT3G19690	0.11609	0.187384	1	0	0	0	0	0
AT3G20190	0.162913	0.101412	1	0	0	0	0	0
AT3G20220	0.0327328	0.355537	1	0	0	0	0	0
AT3G20530	0.121843	0.0546348	1	0	0	0	0	0
AT3G20580	0.126465	0.0872337	1	0	0	0	0	0
AT3G21350	0.217101	0.0706212	1	0	0	0	0	0
AT3G21970	0.107852	0.228613	1	0	0	0	0	0
AT3G23170	0.100009	0.338402	1	0	0	0	0	0
AT3G23240	0.198631	0.214659	1	0	0	0	0	0
AT3G23270	0.143848	0.101926	1	0	0	0	0	0
AT3G23350	0.168631	0.348482	1	0	0	0	0	0
AT3G24620	0.165822	0.0697147	1	0	0	0	0	0
AT3G24840	0.142157	0.160234	1	0	0	0	0	0
AT3G25165	0.24788	0.421788	1	0	0	0	0	0
AT3G25170	0.115559	0.473169	1	0	0	0	0	0
AT3G26130	0.17756	0.209068	1	0	0	0	0	0
AT3G26860	0.160971	0.405796	1	0	0	0	0	0
AT3G27410	0.110215	0.336853	1	0	0	0	0	0
AT3G28150	0.198918	0.192465	1	0	0	0	0	0
AT3G28210	0.185514	0.266433	1	0	0	0	0	0
AT3G28790	0.13667	0.438231	1	0	0	0	0	0
AT3G28830	0.153887	0.395014	1	0	0	0	0	0
AT3G28840	0.17518	0.543948	1	0	0	0	0	0
AT3G28980	0.220078	0.250717	1	0	0	0	0	0
AT3G29070	0.0979637	0.215241	1	0	0	0	0	0
AT3G42880	0.20057	0.069939	1	0	0	0	0	0
AT3G43120	0.057107	0.362527	1	0	0	0	0	0
AT3G43860	0.152688	0.0716487	1	0	0	0	0	0
AT3G44230	0.175492	0.519564	1	0	0	0	0	0
AT3G45320	0.110307	0.403371	1	0	0	0	0	0
AT3G45810	0.152383	0.152653	1	0	0	0	0	0
AT3G46750	0.144147	0.123189	1	0	0	0	0	0
AT3G47600	0.0902191	0.180504	1	0	0	0	0	0
AT3G48010	0.11194	0.0752277	1	0	0	0	0	0
AT3G50570	0.161889	0.100654	1	0	0	0	0	0
AT3G50580	0.145106	0.503771	1	0	0	0	0	0
AT3G52540	0.159965	0.235967	1	0	0	0	0	0
AT3G52600	0.159015	0.154841	1	0	0	0	0	0
AT3G52620	0.173145	0.181479	1	0	0	0	0	0
AT3G53080	0.100069	0.593356	1	0	0	0	0	0
AT3G54240	0.0936348	0.125485	1	0	0	0	0	0
AT3G55180	0.117882	0.207722	1	0	0	0	0	0
AT3G55190	0.0630784	0.413052	1	0	0	0	0	0
AT3G55500	0.148978	0.0926369	1	0	0	0	0	0
AT3G55690	0.113416	0.610188	1	0	0	0	0	0
AT3G57140	0.185566	0.0419278	1	0	0	0	0	0
AT3G57700	0.131288	0.352723	1	0	0	0	0	0
AT3G59680	0.119846	0.249701	1	0	0	0	0	0
AT3G59830	0.109215	0.0963971	1	0	0	0	0	0
AT3G60200	0.178025	0.181636	1	0	0	0	0	0
AT3G60570	0.160174	0.129234	1	0	0	0	0	0
AT3G60580	0.152053	0.185833	1	0	0	0	0	0
AT3G61230	0.0928584	0.265154	1	0	0	0	0	0
AT3G61410	0.134678	0.2185	1	0	0	0	0	0
AT3G62170	0.0992527	0.125251	1	0	0	0	0	0
AT3G62180	0.143433	0.181292	1	0	0	0	0	0
AT3G62710	0.0940727	0.473955	1	0	0	0	0	0
AT4G00350	0.189689	0.0629191	1	0	0	0	0	0
AT4G01630	0.142323	0.10562	1	0	0	0	0	0
AT4G02250	0.175713	0.0165432	1	0	0	0	0	0
AT4G02660	0.108504	0.309815	1	0	0	0	0	0
AT4G03290	0.0890983	0.241745	1	0	0	0	0	0
AT4G03620	0.0764173	0.295856	1	0	0	0	0	0
AT4G04450	0.125704	0.23557	1	0	0	0	0	0
AT4G04510	0.125699	0.295629	1	0	0	0	0	0
AT4G04930	0.129205	0.164086	1	0	0	0	0	0
AT4G04980	0.102237	0.257603	1	0	0	0	0	0
AT4G07960	0.234118	0.047257	1	0	0	0	0	0
AT4G08670	0.141413	0.237645	1	0	0	0	0	0
AT4G09950	0.128065	0.148185	1	0	0	0	0	0
AT4G10010	0.219035	0.100433	1	0	0	0	0	0
AT4G10440	0.159618	0.0573093	1	0	0	0	0	0
AT4G11030	0.172744	0.0954585	1	0	0	0	0	0
AT4G11440	0.148107	0.541441	1	0	0	0	0	0
AT4G11760	0.140964	0.211657	1	0	0	0	0	0
AT4G12860	0.047591	0.183067	1	0	0	0	0	0
AT4G13190	0.16714	0.193183	1	0	0	0	0	0
AT4G13240	0.145702	0.0838333	1	0	0	0	0	0
AT4G13450	0.152648	0.0695001	1	0	0	0	0	0
AT4G13980	0.122412	0.129993	1	0	0	0	0	0
AT4G15120	0.108195	0.877282	1	0	0	0	0	0
AT4G15200	0.187526	0.151924	1	0	0	0	0	0
AT4G15250	0.179781	0.234128	1	0	0	0	0	0
AT4G15650	0.152119	0.758554	1	0	0	0	0	0
AT4G15980	0.155079	0.228247	1	0	0	0	0	0
AT4G16160	0.14798	0.0710454	1	0	0	0	0	0
AT4G17030	0.0828156	0.134186	1	0	0	0	0	0
AT4G17310	0.106516	0.294026	1	0	0	0	0	0
AT4G17690	0.134557	0.132546	1	0	0	0	0	0
AT4G17980	0.135415	0.328416	1	0	0	0	0	0
AT4G18180	0.105023	0.203583	1	0	0	0	0	0
AT4G18395	0.192292	0.0772931	1	0	0	0	0	0
AT4G18790	0.193896	0.0497582	1	0	0	0	0	0
AT4G18920	0.179577	0.0635001	1	0	0	0	0	0
AT4G18990	0.121347	0.176157	1	0	0	0	0	0
AT4G21500	0.187572	0.393672	1	0	0	0	0	0
AT4G21690	0.124343	0.0721673	1	0	0	0	0	0
AT4G24100	0.112008	0.236853	1	0	0	0	0	0
AT4G24640	0.066896	0.284912	1	0	0	0	0	0
AT4G25590	0.105262	0.0644002	1	0	0	0	0	0
AT4G25940	0.207592	0.0785012	1	0	0	0	0	0
AT4G25950	0.103172	0.236961	1	0	0	0	0	0
AT4G26440	0.111036	0.449713	1	0	0	0	0	0
AT4G26930	0.155155	0.26357	1	0	0	0	0	0
AT4G27110	0.178218	0.0778773	1	0	0	0	0	0
AT4G27580	0.114742	0.439587	1	0	0	0	0	0
AT4G27790	0.136239	0.2474	1	0	0	0	0	0
AT4G27840	0.176622	0.238106	1	0	0	0	0	0
AT4G27980	0.16385	0.413077	1	0	0	0	0	0
AT4G28000	0.136669	0.136071	1	0	0	0	0	0
AT4G28280	0.20223	0.355508	1	0	0	0	0	0
AT4G28580	0.0749462	0.787967	1	0	0	0	0	0
AT4G29450	0.110858	0.286503	1	0	0	0	0	0
AT4G30770	0.118098	0.143099	1	0	0	0	0	0
AT4G31020	0.158185	0.00954218	1	0	0	0	0	0
AT4G31230	0.060897	0.390844	1	0	0	0	0	0
AT4G32890	0.194783	0.186657	1	0	0	0	0	0
AT4G33390	0.146876	0.226577	1	0	0	0	0	0
AT4G34940	0.132	0.0668181	1	0	0	0	0	0
AT4G35010	0.112234	0.109767	1	0	0	0	0	0
AT4G35070	0.0995273	0.441805	1	0	0	0	0	0
AT4G35670	0.163734	0.107772	1	0	0	0	0	0
AT4G36490	0.0873719	0.0728759	1	0	0	0	0	0
AT4G37840	0.183459	0.140015	1	0	0	0	0	0
AT4G38230	0.0670801	0.0429514	1	0	0	0	0	0
AT4G39110	0.0817771	0.0948669	1	0	0	0	0	0
AT4G39610	0.117461	0.119402	1	0	0	0	0	0
AT4G40020	0.128928	0.170605	1	0	0	0	0	0
AT5G03620	0.149552	0.138787	1	0	0	0	0	0
AT5G04200	0.189954	0.152195	1	0	0	0	0	0
AT5G04390	0.121307	0.20602	1	0	0	0	0	0
AT5G05070	0.119401	0.152062	1	0	0	0	0	0
AT5G06100	0.10314	0.274307	1	0	0	0	0	0
AT5G07430	0.163643	0.0807448	1	0	0	0	0	0
AT5G07560	0.250674	0.425113	1	0	0	0	0	0
AT5G09550	0.11486	0.0535823	1	0	0	0	0	0
AT5G10090	0.124654	0.159449	1	0	0	0	0	0
AT5G10500	0.142257	0.290819	1	0	0	0	0	0
AT5G10660	0.132786	0.548102	1	0	0	0	0	0
AT5G12180	0.147749	0.0164838	1	0	0	0	0	0
AT5G12460	0.13893	0.236642	1	0	0	0	0	0
AT5G14380	0.182816	0.286928	1	0	0	0	0	0
AT5G15100	0.160789	0.246286	1	0	0	0	0	0
AT5G15140	0.174727	0.140264	1	0	0	0	0	0
AT5G15780	0.129189	0.295737	1	0	0	0	0	0
AT5G16500	0.133568	0.260412	1	0	0	0	0	0
AT5G17340	0.166806	0.171283	1	0	0	0	0	0
AT5G17480	0.159844	0.035267	1	0	0	0	0	0
AT5G18910	0.108052	0.111392	1	0	0	0	0	0
AT5G19360	0.160336	0.0388298	1	0	0	0	0	0
AT5G19610	0.166187	0.0627028	1	0	0	0	0	0
AT5G19790	0.0843518	0.188193	1	0	0	0	0	0
AT5G20330	0.202786	0.235646	1	0	0	0	0	0
AT5G20340	0.22536	0.178308	1	0	0	0	0	0
AT5G20690	0.134195	0.363672	1	0	0	0	0	0
AT5G23270	0.154548	0.176374	1	0	0	0	0	0
AT5G24880	0.159315	0.399414	1	0	0	0	0	0
AT5G24940	0.162932	0.297069	1	0	0	0	0	0
AT5G25400	0.158224	0.0229452	1	0	0	0	0	0
AT5G25550	0.156687	0.231222	1	0	0	0	0	0
AT5G26060	0.103101	0.682607	1	0	0	0	0	0
AT5G26100	0.131814	0.413361	1	0	0	0	0	0
AT5G26150	0.184977	0.133355	1	0	0	0	0	0
AT5G27100	0.111467	0.480749	1	0	0	0	0	0
AT5G27860	0.12728	0.198063	1	0	0	0	0	0
AT5G27980	0.124543	0.0636044	1	0	0	0	0	0
AT5G28010	0.150653	0.25199	1	0	0	0	0	0
AT5G28470	0.171127	0.139011	1	0	0	0	0	0
AT5G28680	0.233388	0.0529474	1	0	0	0	0	0
AT5G30490	0.191076	0.185826	1	0	0	0	0	0
AT5G35380	0.146675	0.230368	1	0	0	0	0	0
AT5G35390	0.124741	0.318064	1	0	0	0	0	0
AT5G38310	0.107556	0.129748	1	0	0	0	0	0
AT5G38450	0.179658	0.0578818	1	0	0	0	0	0
AT5G38760	0.142858	0.091756	1	0	0	0	0	0
AT5G39310	0.171217	0.272372	1	0	0	0	0	0
AT5G39370	0.155353	0.434753	1	0	0	0	0	0
AT5G39400	0.130431	0.075744	1	0	0	0	0	0
AT5G39870	0.222997	0.572893	1	0	0	0	0	0
AT5G39880	0.215192	0.314279	1	0	0	0	0	0
AT5G41080	0.153317	0.0706775	1	0	0	0	0	0
AT5G41310	0.184273	0.340177	1	0	0	0	0	0
AT5G41730	0.15972	0.0755578	1	0	0	0	0	0
AT5G42490	0.136751	0.323902	1	0	0	0	0	0
AT5G42880	0.177783	0.231426	1	0	0	0	0	0
AT5G43340	0.20712	0.122977	1	0	0	0	0	0
AT5G44300	0.0921435	0.0878124	1	0	0	0	0	0
AT5G45700	0.100117	0.191497	1	0	0	0	0	0
AT5G46200	0.136601	0.362553	1	0	0	0	0	0
AT5G46795	0.107754	0.159734	1	0	0	0	0	0
AT5G46940	0.101397	0.390289	1	0	0	0	0	0
AT5G47000	0.171541	0.0731163	1	0	0	0	0	0
AT5G47470	0.122203	0.18473	1	0	0	0	0	0
AT5G48100	0.151012	0.285087	1	0	0	0	0	0
AT5G48140	0.0985188	0.148098	1	0	0	0	0	0
AT5G50480	0.196201	0.216448	1	0	0	0	0	0
AT5G50830	0.140249	0.353876	1	0	0	0	0	0
AT5G51030	0.146042	0.0692869	1	0	0	0	0	0
AT5G51360	0.148433	0.324556	1	0	0	0	0	0
AT5G51810	0.114126	0.107341	1	0	0	0	0	0
AT5G52020	0.111411	0.191698	1	0	0	0	0	0
AT5G53820	0.0223007	0.289635	1	0	0	0	0	0
AT5G54010	0.26754	0.187664	1	0	0	0	0	0
AT5G54095	0.0662868	0.779241	1	0	0	0	0	0
AT5G54260	0.119307	0.120698	1	0	0	0	0	0
AT5G55020	0.200959	0.194074	1	0	0	0	0	0
AT5G55450	0.145628	0.311819	1	0	0	0	0	0
AT5G55940	0.112536	0.0388639	1	0	0	0	0	0
AT5G55980	0.092879	0.422824	1	0	0	0	0	0
AT5G56110	0.1446	0.0875959	1	0	0	0	0	0
AT5G56310	0.187527	0.185774	1	0	0	0	0	0
AT5G57200	0.163522	0.0823857	1	0	0	0	0	0
AT5G57320	0.10143	0.198656	1	0	0	0	0	0
AT5G57720	0.116609	0.590069	1	0	0	0	0	0
AT5G57810	0.133312	0.148067	1	0	0	0	0	0
AT5G58160	0.118849	0.293628	1	0	0	0	0	0
AT5G58360	0.151721	0.433321	1	0	0	0	0	0
AT5G58460	0.178577	0.16457	1	0	0	0	0	0
AT5G58530	0.185364	0.145623	1	0	0	0	0	0
AT5G59040	0.0831789	0.58193	1	0	0	0	0	0
AT5G59370	0.139279	0.00843989	1	0	0	0	0	0
AT5G60010	0.153829	0.0235497	1	0	0	0	0	0
AT5G60740	0.102128	0.0561865	1	0	0	0	0	0
AT5G61350	0.22339	0.0706149	1	0	0	0	0	0
AT5G61400	0.132373	0.391525	1	0	0	0	0	0
AT5G61700	0.104671	0.18067	1	0	0	0	0	0
AT5G61710	0.124196	0.277918	1	0	0	0	0	0
AT5G61720	0.0688899	0.581145	1	0	0	0	0	0
AT5G61980	0.108458	0.0663463	1	0	0	0	0	0
AT5G62310	0.134253	0.0975049	1	0	0	0	0	0
AT5G62400	0.0725954	1.11239	1	0	0	0	0	0
AT5G62750	0.0493311	0.152532	1	0	0	0	0	0
AT5G62760	0.13062	0.190135	1	0	0	0	0	0
AT5G62850	0.0746059	0.151199	1	0	0	0	0	0
AT5G63135	0.149562	0.0854721	1	0	0	0	0	0
AT5G64690	0.096496	0.716953	1	0	0	0	0	0
AT5G65160	0.176347	0.108088	1	0	0	0	0	0
AT5G65520	0.145277	0.130728	1	0	0	0	0	0
AT5G66300	0.147557	0.304168	1	0	0	0	0	0
AT5G66640	0.183431	0.429323	1	0	0	0	0	0
AT5G67550	0.132526	0.246811	1	0	0	0	0	0
AT1G01070	0.0938974	0.203908	0	1	0	0	0	0
AT1G01120	0.122541	0.0290623	0	1	0	0	0	0
AT1G01420	0.0931333	0.557521	0	1	0	0	0	0
AT1G01440	0.140089	0.285219	0	1	0	0	0	0
AT1G01470	0.146058	0.185516	0	1	0	0	0	0
AT1G01560	0.129311	0.0807389	0	1	0	0	0	0
AT1G01610	0.117083	0.0650173	0	1	0	0	0	0
AT1G01830	0.126202	0.141577	0	1	0	0	0	0
AT1G01900	0.164265	0.15649	0	1	0	0	0	0
AT1G01950	0.0880663	0.0762645	0	1	0	0	0	0
AT1G02205	0.122363	0.331822	0	1	0	0	0	0
AT1G02680	0.0938833	0.0772602	0	1	0	0	0	0
AT1G02750	0.0906003	0.61587	0	1	0	0	0	0
AT1G02900	0.0825271	0.758412	0	1	0	0	0	0
AT1G03040	0.120506	0.101277	0	1	0	0	0	0
AT1G03430	0.1364	0.135673	0	1	0	0	0	0
AT1G03470	0.155616	0.275455	0	1	0	0	0	0
AT1G03520	0.161257	0.125009	0	1	0	0	0	0
AT1G03530	0.0972472	0.462622	0	1	0	0	0	0
AT1G03560	0.168619	0.107518	0	1	0	0	0	0
AT1G03950	0.101181	0.0843658	0	1	0	0	0	0
AT1G04020	0.160679	0.238677	0	1	0	0	0	0
AT1G04220	0.159656	0.0591456	0	1	0	0	0	0
AT1G04240	0.122516	0.182977	0	1	0	0	0	0
AT1G04530	0.131295	0.291975	0	1	0	0	0	0
AT1G04550	0.117474	0.124913	0	1	0	0	0	0
AT1G04945	0.126464	0.408314	0	1	0	0	0	0
AT1G05010	0.114103	0.110516	0	1	0	0	0	0
AT1G05070	0.11062	0.226149	0	1	0	0	0	0
AT1G05170	0.0945634	0.12859	0	1	0	0	0	0
AT1G05200	0.124297	0.12494	0	1	0	0	0	0
AT1G05300	0.112643	0.190255	0	1	0	0	0	0
AT1G05310	0.220908	0.118841	0	1	0	0	0	0
AT1G05340	0.131786	0.147379	0	1	0	0	0	0
AT1G05410	0.092915	0.341549	0	1	0	0	0	0
AT1G05500	0.0670769	0.0921262	0	1	0	0	0	0
AT1G05560	0.0949201	0.423666	0	1	0	0	0	0
AT1G05575	0.205309	0.230907	0	1	0	0	0	0
AT1G05680	0.0929268	0.215629	0	1	0	0	0	0
AT1G05805	0.121544	0.222756	0	1	0	0	0	0
AT1G06000	0.102114	0.225493	0	1	0	0	0	0
AT1G06180	0.0956323	0.409548	0	1	0	0	0	0
AT1G06430	0.102283	0.0808933	0	1	0	0	0	0
AT1G06500	0.264243	0.25882	0	1	0	0	0	0
AT1G06570	0.175983	0.0954009	0	1	0	0	0	0
AT1G06640	0.161046	0.284557	0	1	0	0	0	0
AT1G06720	0.105311	0.407151	0	1	0	0	0	0
AT1G06730	0.107085	0.236974	0	1	0	0	0	0
AT1G06830	0.184706	0.0243714	0	1	0	0	0	0
AT1G07090	0.13946	0.0503824	0	1	0	0	0	0
AT1G07150	0.221098	0.473082	0	1	0	0	0	0
AT1G07440	0.150524	0.217697	0	1	0	0	0	0
AT1G07450	0.15445	0.244263	0	1	0	0	0	0
AT1G07530	0.12615	0.163577	0	1	0	0	0	0
AT1G07570	0.185653	0.165345	0	1	0	0	0	0
AT1G07590	0.157216	0.119586	0	1	0	0	0	0
AT1G07630	0.15078	0.0608369	0	1	0	0	0	0
AT1G07640	0.142044	0.186932	0	1	0	0	0	0
AT1G07720	0.119278	0.147027	0	1	0	0	0	0
AT1G07840	0.133888	0.374058	0	1	0	0	0	0
AT1G07990	0.0765604	0.208687	0	1	0	0	0	0
AT1G08230	0.158362	0.200375	0	1	0	0	0	0
AT1G08450	0.162082	0.0618361	0	1	0	0	0	0
AT1G08540	0.10913	0.0865404	0	1	0	0	0	0
AT1G08550	0.144059	0.0788711	0	1	0	0	0	0
AT1G08610	0.174157	0.164175	0	1	0	0	0	0
AT1G08710	0.253879	0.292402	0	1	0	0	0	0
AT1G08800	0.171257	0.333976	0	1	0	0	0	0
AT1G08810	0.148201	0.158587	0	1	0	0	0	0
AT1G08920	0.113102	0.299322	0	1	0	0	0	0
AT1G08930	0.100375	0.0444599	0	1	0	0	0	0
AT1G08940	0.18837	0.0891601	0	1	0	0	0	0
AT1G09250	0.240172	0.100569	0	1	0	0	0	0
AT1G09430	0.160819	0.0263975	0	1	0	0	0	0
AT1G09440	0.109293	0.164794	0	1	0	0	0	0
AT1G09470	0.0956346	0.269806	0	1	0	0	0	0
AT1G09500	0.125558	0.441985	0	1	0	0	0	0
AT1G09570	0.111117	0.0507876	0	1	0	0	0	0
AT1G09740	0.152405	0.0541919	0	1	0	0	0	0
AT1G09820	0.162768	0.180089	0	1	0	0	0	0
AT1G10020	0.119712	0.051644	0	1	0	0	0	0
AT1G10050	0.108338	0.28206	0	1	0	0	0	0
AT1G10120	0.0901047	0.146313	0	1	0	0	0	0
AT1G10140	0.0997814	0.361915	0	1	0	0	0	0
AT1G10200	0.105331	0.0222777	0	1	0	0	0	0
AT1G10210	0.24814	0.0318166	0	1	0	0	0	0
AT1G10320	0.140304	0.339946	0	1	0	0	0	0
AT1G10360	0.217462	0.0982569	0	1	0	0	0	0
AT1G10370	0.0887517	0.158787	0	1	0	0	0	0
AT1G10380	0.203936	0.162388	0	1	0	0	0	0
AT1G10400	0.0873682	0.331374	0	1	0	0	0	0
AT1G10510	0.114469	0.076554	0	1	0	0	0	0
AT1G10585	0.0832293	0.301156	0	1	0	0	0	0
AT1G10610	0.094721	0.41171	0	1	0	0	0	0
AT1G10640	0.133308	0.178843	0	1	0	0	0	0
AT1G10750	0.0969169	0.111659	0	1	0	0	0	0
AT1G10850	0.142992	0.0968391	0	1	0	0	0	0
AT1G11290	0.160591	0.168603	0	1	0	0	0	0
AT1G11300	0.124971	0.129186	0	1	0	0	0	0
AT1G11330	0.129296	0.110937	0	1	0	0	0	0
AT1G11545	0.176198	0.0569865	0	1	0	0	0	0
AT1G11580	0.176043	0.097313	0	1	0	0	0	0
AT1G11670	0.122728	0.036336	0	1	0	0	0	0
AT1G12010	0.164578	0.121687	0	1	0	0	0	0
AT1G12110	0.112245	0.0705305	0	1	0	0	0	0
AT1G12250	0.149986	0.112037	0	1	0	0	0	0
AT1G12320	0.106105	0.268136	0	1	0	0	0	0
AT1G12430	0.191811	0.0670724	0	1	0	0	0	0
AT1G12930	0.0953585	0.11171	0	1	0	0	0	0
AT1G13080	0.183538	0.157258	0	1	0	0	0	0
AT1G13100	0.128482	0.28737	0	1	0	0	0	0
AT1G13110	0.162103	0.145048	0	1	0	0	0	0
AT1G13220	0.0926715	0.467398	0	1	0	0	0	0
AT1G13250	0.138677	0.177274	0	1	0	0	0	0
AT1G13260	0.0994322	0.16496	0	1	0	0	0	0
AT1G13300	0.122578	0.134381	0	1	0	0	0	0
AT1G13340	0.0797019	0.367889	0	1	0	0	0	0
AT1G13650	0.136732	0.797655	0	1	0	0	0	0
AT1G13710	0.168256	0.115665	0	1	0	0	0	0
AT1G14030	0.102153	0.206156	0	1	0	0	0	0
AT1G14120	0.182722	0.216817	0	1	0	0	0	0
AT1G14280	0.124283	0.227216	0	1	0	0	0	0
AT1G14300	0.095268	0.155109	0	1	0	0	0	0
AT1G14340	0.21765	0.171113	0	1	0	0	0	0
AT1G14350	0.107818	0.215835	0	1	0	0	0	0
AT1G14370	0.141855	0.0799992	0	1	0	0	0	0
AT1G14580	0.129515	0.328548	0	1	0	0	0	0
AT1G14700	0.177013	0.131843	0	1	0	0	0	0
AT1G14730	0.0786298	0.110722	0	1	0	0	0	0
AT1G14740	0.126736	0.0643206	0	1	0	0	0	0
AT1G14780	0.146331	0.0839529	0	1	0	0	0	0
AT1G14790	0.168404	0.148722	0	1	0	0	0	0
AT1G14840	0.127277	0.0854655	0	1	0	0	0	0
AT1G14890	0.14169	0.194179	0	1	0	0	0	0
AT1G15080	0.156967	0.0958322	0	1	0	0	0	0
AT1G15180	0.134156	0.220845	0	1	0	0	0	0
AT1G15260	0.121155	0.124768	0	1	0	0	0	0
AT1G15340	0.147922	0.266612	0	1	0	0	0	0
AT1G15400	0.130832	0.0767989	0	1	0	0	0	0
AT1G15510	0.0856237	0.226024	0	1	0	0	0	0
AT1G15670	0.101407	0.405769	0	1	0	0	0	0
AT1G15980	0.121883	0.188003	0	1	0	0	0	0
AT1G16090	0.252523	0.714193	0	1	0	0	0	0
AT1G16280	0.0982105	0.187319	0	1	0	0	0	0
AT1G16340	0.11177	0.158809	0	1	0	0	0	0
AT1G16390	0.121445	0.221771	0	1	0	0	0	0
AT1G16540	0.0772635	0.306094	0	1	0	0	0	0
AT1G16850	0.16598	0.280865	0	1	0	0	0	0
AT1G17050	0.127817	0.114379	0	1	0	0	0	0
AT1G17170	0.133009	0.255292	0	1	0	0	0	0
AT1G17180	0.172902	0.181006	0	1	0	0	0	0
AT1G17190	0.118649	0.253613	0	1	0	0	0	0
AT1G17380	0.109814	0.578527	0	1	0	0	0	0
AT1G17500	0.100592	0.108187	0	1	0	0	0	0
AT1G17520	0.135033	0.260831	0	1	0	0	0	0
AT1G17620	0.161502	0.24224	0	1	0	0	0	0
AT1G17680	0.075149	0.279947	0	1	0	0	0	0
AT1G17700	0.175287	0.170436	0	1	0	0	0	0
AT1G18030	0.0704577	0.269127	0	1	0	0	0	0
AT1G18390	0.219217	0.173378	0	1	0	0	0	0
AT1G18485	0.140471	0.26115	0	1	0	0	0	0
AT1G18570	0.0997309	0.317596	0	1	0	0	0	0
AT1G18590	0.163699	0.147242	0	1	0	0	0	0
AT1G18620	0.12203	0.416253	0	1	0	0	0	0
AT1G18650	0.0721015	0.32517	0	1	0	0	0	0
AT1G18810	0.0788559	0.375933	0	1	0	0	0	0
AT1G18840	0.133323	0.341948	0	1	0	0	0	0
AT1G18880	0.120474	0.192448	0	1	0	0	0	0
AT1G18910	0.203365	0.140815	0	1	0	0	0	0
AT1G19000	0.165971	0.214188	0	1	0	0	0	0
AT1G19020	0.0941358	0.348009	0	1	0	0	0	0
AT1G19180	0.0947634	0.285273	0	1	0	0	0	0
AT1G19430	0.109815	0.163822	0	1	0	0	0	0
AT1G19530	0.159506	0.294763	0	1	0	0	0	0
AT1G19610	0.0371908	0.304	0	1	0	0	0	0
AT1G19620	0.175135	0.664295	0	1	0	0	0	0
AT1G19670	0.127151	0.174717	0	1	0	0	0	0
AT1G19700	0.104066	0.161148	0	1	0	0	0	0
AT1G19870	0.0999036	0.322378	0	1	0	0	0	0
AT1G19960	0.0841209	0.475208	0	1	0	0	0	0
AT1G20010	0.178071	0.0211536	0	1	0	0	0	0
AT1G20020	0.0948728	0.105819	0	1	0	0	0	0
AT1G20030	0.186251	0.131786	0	1	0	0	0	0
AT1G20160	0.143634	0.106062	0	1	0	0	0	0
AT1G20270	0.0800067	0.0197262	0	1	0	0	0	0
AT1G20300	0.137016	0.154475	0	1	0	0	0	0
AT1G20330	0.146758	0.00832329	0	1	0	0	0	0
AT1G20370	0.110811	0.287557	0	1	0	0	0	0
AT1G20560	0.153253	0.0897403	0	1	0	0	0	0
AT1G20580	0.218311	0.368582	0	1	0	0	0	0
AT1G20650	0.130479	0.0454259	0	1	0	0	0	0
AT1G20693	0.165072	0.0340346	0	1	0	0	0	0
AT1G20816	0.101639	0.176661	0	1	0	0	0	0
AT1G21130	0.16442	0.100706	0	1	0	0	0	0
AT1G21190	0.0934944	0.0507805	0	1	0	0	0	0
AT1G21270	0.177898	0.343232	0	1	0	0	0	0
AT1G21350	0.130665	0.350167	0	1	0	0	0	0
AT1G21590	0.143555	0.185682	0	1	0	0	0	0
AT1G21780	0.170645	0.0402112	0	1	0	0	0	0
AT1G21910	0.0901117	0.367578	0	1	0	0	0	0
AT1G22060	0.0798288	0.367624	0	1	0	0	0	0
AT1G22180	0.217329	0.119464	0	1	0	0	0	0
AT1G22190	0.150124	0.245835	0	1	0	0	0	0
AT1G22330	0.0975049	0.152458	0	1	0	0	0	0
AT1G22360	0.198987	0.12035	0	1	0	0	0	0
AT1G22430	0.166954	0.115221	0	1	0	0	0	0
AT1G22440	0.191427	0.179117	0	1	0	0	0	0
AT1G22500	0.195751	0.475488	0	1	0	0	0	0
AT1G22630	0.043232	0.361784	0	1	0	0	0	0
AT1G22690	0.0690349	0.234052	0	1	0	0	0	0
AT1G22770	0.0979985	0.116302	0	1	0	0	0	0
AT1G22890	0.131902	0.546615	0	1	0	0	0	0
AT1G22960	0.149225	0.298447	0	1	0	0	0	0
AT1G22990	0.186788	0.126017	0	1	0	0	0	0
AT1G23020	0.117759	0.391018	0	1	0	0	0	0
AT1G23080	0.13817	0.0586917	0	1	0	0	0	0
AT1G23090	0.0977538	0.10819	0	1	0	0	0	0
AT1G23120	0.150728	0.19634	0	1	0	0	0	0
AT1G23130	0.0622128	1.7614	0	1	0	0	0	0
AT1G23140	0.149945	0.249796	0	1	0	0	0	0
AT1G23205	0.0794468	0.149138	0	1	0	0	0	0
AT1G23280	0.105161	0.448156	0	1	0	0	0	0
AT1G23340	0.139265	0.144535	0	1	0	0	0	0
AT1G23380	0.165744	0.0836682	0	1	0	0	0	0
AT1G23480	0.126117	0.0866339	0	1	0	0	0	0
AT1G23850	0.115366	0.708004	0	1	0	0	0	0
AT1G23880	0.0937693	0.362304	0	1	0	0	0	0
AT1G24040	0.193414	0.115032	0	1	0	0	0	0
AT1G24100	0.146851	0.127682	0	1	0	0	0	0
AT1G24310	0.135599	0.0738029	0	1	0	0	0	0
AT1G24430	0.171087	0.252121	0	1	0	0	0	0
AT1G24735	0.120947	0.364979	0	1	0	0	0	0
AT1G25230	0.111059	0.168301	0	1	0	0	0	0
AT1G25450	0.151496	0.0561661	0	1	0	0	0	0
AT1G26150	0.147208	0.544501	0	1	0	0	0	0
AT1G26210	0.0863166	0.222357	0	1	0	0	0	0
AT1G26380	0.0962592	0.376645	0	1	0	0	0	0
AT1G26450	0.154409	0.249863	0	1	0	0	0	0
AT1G26500	0.176449	0.20324	0	1	0	0	0	0
AT1G26760	0.16396	0.178924	0	1	0	0	0	0
AT1G26800	0.0917726	0.451604	0	1	0	0	0	0
AT1G26930	0.178672	0.117326	0	1	0	0	0	0
AT1G26940	0.0815999	0.194956	0	1	0	0	0	0
AT1G27030	0.091332	0.182805	0	1	0	0	0	0
AT1G27070	0.119661	0.281689	0	1	0	0	0	0
AT1G27320	0.0906167	0.0793898	0	1	0	0	0	0
AT1G27360	0.102132	0.612621	0	1	0	0	0	0
AT1G27480	0.101812	0.474289	0	1	0	0	0	0
AT1G27690	0.170528	0.0351462	0	1	0	0	0	0
AT1G28010	0.147652	0.0957136	0	1	0	0	0	0
AT1G28130	0.130186	0.0773976	0	1	0	0	0	0
AT1G28330	0.205501	0.315865	0	1	0	0	0	0
AT1G28400	0.184837	0.1177	0	1	0	0	0	0
AT1G28440	0.146	0.102511	0	1	0	0	0	0
AT1G28530	0.151166	0.188962	0	1	0	0	0	0
AT1G28680	0.187128	0.097012	0	1	0	0	0	0
AT1G29050	0.10977	0.156651	0	1	0	0	0	0
AT1G29160	0.233746	0.0564666	0	1	0	0	0	0
AT1G29450	0.197272	0.281177	0	1	0	0	0	0
AT1G29460	0.22155	0.304661	0	1	0	0	0	0
AT1G29510	0.261875	0.338956	0	1	0	0	0	0
AT1G29660	0.119694	0.218048	0	1	0	0	0	0
AT1G29700	0.0946916	0.233206	0	1	0	0	0	0
AT1G29710	0.15352	0.497795	0	1	0	0	0	0
AT1G30110	0.208941	0.0460761	0	1	0	0	0	0
AT1G30260	0.115961	0.497676	0	1	0	0	0	0
AT1G30370	0.174257	0.115338	0	1	0	0	0	0
AT1G30460	0.153878	0.116988	0	1	0	0	0	0
AT1G30500	0.13145	0.351736	0	1	0	0	0	0
AT1G30570	0.132139	0.164644	0	1	0	0	0	0
AT1G30700	0.221999	0.0927334	0	1	0	0	0	0
AT1G30840	0.106908	0.408521	0	1	0	0	0	0
AT1G31170	0.153004	0.178904	0	1	0	0	0	0
AT1G31320	0.201426	0.0118819	0	1	0	0	0	0
AT1G31550	0.191939	0.208844	0	1	0	0	0	0
AT1G31650	0.162817	0.101898	0	1	0	0	0	0
AT1G31710	0.205934	0.110301	0	1	0	0	0	0
AT1G31720	0.132455	0.483747	0	1	0	0	0	0
AT1G31820	0.207649	0.192537	0	1	0	0	0	0
AT1G31920	0.115809	0.26818	0	1	0	0	0	0
AT1G31930	0.150073	0.0542085	0	1	0	0	0	0
AT1G32070	0.187043	0.0962872	0	1	0	0	0	0
AT1G32090	0.13572	0.0616038	0	1	0	0	0	0
AT1G32350	0.169976	0.153523	0	1	0	0	0	0
AT1G32450	0.223722	0.0218265	0	1	0	0	0	0
AT1G32630	0.181006	0.245694	0	1	0	0	0	0
AT1G32640	0.171619	0.0901703	0	1	0	0	0	0
AT1G32740	0.138399	0.411375	0	1	0	0	0	0
AT1G33030	0.259594	0.152978	0	1	0	0	0	0
AT1G33110	0.106061	0.0802797	0	1	0	0	0	0
AT1G33475	0.17431	0.361544	0	1	0	0	0	0
AT1G33790	0.178909	0.486488	0	1	0	0	0	0
AT1G33800	0.151256	0.0613622	0	1	0	0	0	0
AT1G33811	0.143048	0.0935437	0	1	0	0	0	0
AT1G33970	0.270038	0.0821579	0	1	0	0	0	0
AT1G34380	0.122877	0.200795	0	1	0	0	0	0
AT1G35140	0.222862	0.15407	0	1	0	0	0	0
AT1G35560	0.130057	0.210042	0	1	0	0	0	0
AT1G36060	0.222581	0.129709	0	1	0	0	0	0
AT1G36160	0.13707	0.094663	0	1	0	0	0	0
AT1G42550	0.227976	0.0770963	0	1	0	0	0	0
AT1G43650	0.0846591	0.196019	0	1	0	0	0	0
AT1G43850	0.248064	0.048573	0	1	0	0	0	0
AT1G44446	0.224782	0.0395416	0	1	0	0	0	0
AT1G44810	0.234206	0.596812	0	1	0	0	0	0
AT1G47410	0.165292	0.24256	0	1	0	0	0	0
AT1G47900	0.165997	0.170147	0	1	0	0	0	0
AT1G48000	0.105282	0.339995	0	1	0	0	0	0
AT1G48430	0.112143	0.225754	0	1	0	0	0	0
AT1G48480	0.144178	0.106953	0	1	0	0	0	0
AT1G48650	0.0991967	0.197474	0	1	0	0	0	0
AT1G48760	0.186738	0.229499	0	1	0	0	0	0
AT1G48840	0.178331	0.091599	0	1	0	0	0	0
AT1G48930	0.165864	0.116723	0	1	0	0	0	0
AT1G49000	0.260805	0.191624	0	1	0	0	0	0
AT1G49200	0.118747	0.17309	0	1	0	0	0	0
AT1G49320	0.0928535	0.130071	0	1	0	0	0	0
AT1G49400	0.142237	0.233625	0	1	0	0	0	0
AT1G49470	0.106114	0.196018	0	1	0	0	0	0
AT1G49520	0.101966	0.297681	0	1	0	0	0	0
AT1G49580	0.12103	0.108277	0	1	0	0	0	0
AT1G49630	0.134953	0.186002	0	1	0	0	0	0
AT1G49850	0.132393	0.232059	0	1	0	0	0	0
AT1G49960	0.137504	0.0950801	0	1	0	0	0	0
AT1G49975	0.166458	0.0813151	0	1	0	0	0	0
AT1G50140	0.106476	0.254858	0	1	0	0	0	0
AT1G50560	0.15429	0.46484	0	1	0	0	0	0
AT1G50600	0.215181	0.0428569	0	1	0	0	0	0
AT1G50630	0.151092	0.101926	0	1	0	0	0	0
AT1G50660	0.118304	0.123087	0	1	0	0	0	0
AT1G50700	0.131685	0.112719	0	1	0	0	0	0
AT1G51080	0.0859205	0.392222	0	1	0	0	0	0
AT1G51440	0.100361	0.274433	0	1	0	0	0	0
AT1G51680	0.144552	0.0838359	0	1	0	0	0	0
AT1G51800	0.194683	0.533752	0	1	0	0	0	0
AT1G52000	0.188012	0.283362	0	1	0	0	0	0
AT1G52080	0.244517	0.138987	0	1	0	0	0	0
AT1G52190	0.134794	0.0789713	0	1	0	0	0	0
AT1G52200	0.122014	0.517825	0	1	0	0	0	0
AT1G52260	0.132773	0.300642	0	1	0	0	0	0
AT1G52540	0.162576	0.113709	0	1	0	0	0	0
AT1G52550	0.154446	0.462151	0	1	0	0	0	0
AT1G52590	0.177227	0.143349	0	1	0	0	0	0
AT1G52690	0.0532679	0.441217	0	1	0	0	0	0
AT1G52830	0.221656	0.187241	0	1	0	0	0	0
AT1G52890	0.221681	0.0792878	0	1	0	0	0	0
AT1G53070	0.101969	0.184997	0	1	0	0	0	0
AT1G53090	0.163947	0.103129	0	1	0	0	0	0
AT1G53160	0.154423	0.266444	0	1	0	0	0	0
AT1G53230	0.0874498	0.249139	0	1	0	0	0	0
AT1G53300	0.167954	0.135407	0	1	0	0	0	0
AT1G53350	0.15625	0.281628	0	1	0	0	0	0
AT1G53380	0.167398	0.0677244	0	1	0	0	0	0
AT1G53440	0.160351	0.191412	0	1	0	0	0	0
AT1G53570	0.106843	0.228397	0	1	0	0	0	0
AT1G53590	0.118724	0.23451	0	1	0	0	0	0
AT1G53730	0.121924	0.114685	0	1	0	0	0	0
AT1G54030	0.14148	0.193118	0	1	0	0	0	0
AT1G54090	0.171455	0.126365	0	1	0	0	0	0
AT1G54390	0.129378	0.180261	0	1	0	0	0	0
AT1G54820	0.154553	0.189566	0	1	0	0	0	0
AT1G54850	0.158419	0.242388	0	1	0	0	0	0
AT1G54970	0.157763	0.358611	0	1	0	0	0	0
AT1G55180	0.1194	0.142087	0	1	0	0	0	0
AT1G55210	0.136215	0.107623	0	1	0	0	0	0
AT1G55260	0.146819	0.370414	0	1	0	0	0	0
AT1G55350	0.0744186	0.0953437	0	1	0	0	0	0
AT1G55360	0.123496	0.105184	0	1	0	0	0	0
AT1G55370	0.169483	0.252992	0	1	0	0	0	0
AT1G55450	0.119357	0.0739397	0	1	0	0	0	0
AT1G55610	0.163183	0.0999786	0	1	0	0	0	0
AT1G56050	0.168077	0.0655747	0	1	0	0	0	0
AT1G56210	0.196293	0.421621	0	1	0	0	0	0
AT1G56230	0.176064	0.125201	0	1	0	0	0	0
AT1G56260	0.251032	0.169293	0	1	0	0	0	0
AT1G56430	0.190834	0.0897719	0	1	0	0	0	0
AT1G56600	0.139472	0.119114	0	1	0	0	0	0
AT1G56660	0.155126	0.489718	0	1	0	0	0	0
AT1G56720	0.196807	0.0474689	0	1	0	0	0	0
AT1G58180	0.159241	0.171469	0	1	0	0	0	0
AT1G58370	0.197503	0.118989	0	1	0	0	0	0
AT1G59720	0.139713	0.247333	0	1	0	0	0	0
AT1G59740	0.102804	0.112292	0	1	0	0	0	0
AT1G59960	0.257551	0.0802868	0	1	0	0	0	0
AT1G60010	0.101271	0.191059	0	1	0	0	0	0
AT1G60140	0.159207	0.0706135	0	1	0	0	0	0
AT1G60160	0.148405	0.0402213	0	1	0	0	0	0
AT1G60260	0.178564	0.223259	0	1	0	0	0	0
AT1G60550	0.121606	0.205092	0	1	0	0	0	0
AT1G60590	0.132518	0.173396	0	1	0	0	0	0
AT1G60680	0.22462	0.168546	0	1	0	0	0	0
AT1G60710	0.220385	0.0729289	0	1	0	0	0	0
AT1G60770	0.200538	0.0725895	0	1	0	0	0	0
AT1G60800	0.207886	0.060689	0	1	0	0	0	0
AT1G60870	0.128916	0.0975189	0	1	0	0	0	0
AT1G60990	0.146155	0.145528	0	1	0	0	0	0
AT1G61420	0.113272	0.36133	0	1	0	0	0	0
AT1G61590	0.161695	0.100838	0	1	0	0	0	0
AT1G61660	0.0784048	0.373743	0	1	0	0	0	0
AT1G61820	0.198486	0.186066	0	1	0	0	0	0
AT1G62030	0.153122	0.2862	0	1	0	0	0	0
AT1G62085	0.197903	0.486586	0	1	0	0	0	0
AT1G62130	0.136514	0.681284	0	1	0	0	0	0
AT1G62330	0.223472	0.0730166	0	1	0	0	0	0
AT1G62422	0.186643	0.248931	0	1	0	0	0	0
AT1G62480	0.0766264	0.946671	0	1	0	0	0	0
AT1G62520	0.237576	0.0910273	0	1	0	0	0	0
AT1G62560	0.174485	0.152172	0	1	0	0	0	0
AT1G62570	0.152253	0.0961343	0	1	0	0	0	0
AT1G62710	0.0960008	0.301147	0	1	0	0	0	0
AT1G62780	0.11231	0.124658	0	1	0	0	0	0
AT1G62800	0.102957	0.188409	0	1	0	0	0	0
AT1G62810	0.149906	0.132719	0	1	0	0	0	0
AT1G63420	0.120946	0.256517	0	1	0	0	0	0
AT1G63430	0.137935	0.0763774	0	1	0	0	0	0
AT1G63740	0.0915313	0.432202	0	1	0	0	0	0
AT1G63840	0.203405	0.140178	0	1	0	0	0	0
AT1G64050	0.0960485	0.344356	0	1	0	0	0	0
AT1G64170	0.142335	0.196553	0	1	0	0	0	0
AT1G64180	0.118338	0.381949	0	1	0	0	0	0
AT1G64280	0.15034	0.351722	0	1	0	0	0	0
AT1G64370	0.1012	0.31455	0	1	0	0	0	0
AT1G64400	0.114693	0.275849	0	1	0	0	0	0
AT1G64405	0.128796	0.294037	0	1	0	0	0	0
AT1G64450	0.15376	0.133371	0	1	0	0	0	0
AT1G64500	0.119946	0.171357	0	1	0	0	0	0
AT1G64590	0.14112	0.116762	0	1	0	0	0	0
AT1G64710	0.0813529	0.271742	0	1	0	0	0	0
AT1G64780	0.17957	0.0624547	0	1	0	0	0	0
AT1G64900	0.272157	0.0931725	0	1	0	0	0	0
AT1G65060	0.101798	0.117193	0	1	0	0	0	0
AT1G65230	0.0989654	0.202317	0	1	0	0	0	0
AT1G65490	0.116554	0.184015	0	1	0	0	0	0
AT1G65500	0.08677	0.581715	0	1	0	0	0	0
AT1G66090	0.16233	0.784216	0	1	0	0	0	0
AT1G66130	0.140892	0.198444	0	1	0	0	0	0
AT1G66160	0.216143	0.133735	0	1	0	0	0	0
AT1G66200	0.158165	0.086221	0	1	0	0	0	0
AT1G66540	0.230515	0.175157	0	1	0	0	0	0
AT1G66840	0.157024	0.288984	0	1	0	0	0	0
AT1G66880	0.23442	0.422208	0	1	0	0	0	0
AT1G66980	0.176422	0.37148	0	1	0	0	0	0
AT1G67030	0.131565	0.247319	0	1	0	0	0	0
AT1G67330	0.166615	0.135546	0	1	0	0	0	0
AT1G67440	0.168799	0.105364	0	1	0	0	0	0
AT1G67550	0.172203	0.078536	0	1	0	0	0	0
AT1G67590	0.203565	0.0772546	0	1	0	0	0	0
AT1G67690	0.0780309	0.227383	0	1	0	0	0	0
AT1G67860	0.185168	0.699968	0	1	0	0	0	0
AT1G67890	0.149708	0.162881	0	1	0	0	0	0
AT1G67910	0.0854442	0.803388	0	1	0	0	0	0
AT1G67920	0.118005	0.0552634	0	1	0	0	0	0
AT1G67980	0.149904	0.116407	0	1	0	0	0	0
AT1G68060	0.0818692	0.0745204	0	1	0	0	0	0
AT1G68450	0.17609	0.188161	0	1	0	0	0	0
AT1G68470	0.171779	0.2589	0	1	0	0	0	0
AT1G68500	0.204954	0.121306	0	1	0	0	0	0
AT1G68520	0.179602	0.259601	0	1	0	0	0	0
AT1G68560	0.178593	0.0489688	0	1	0	0	0	0
AT1G68620	0.134279	0.365115	0	1	0	0	0	0
AT1G68780	0.136891	0.226996	0	1	0	0	0	0
AT1G68810	0.0844271	0.176034	0	1	0	0	0	0
AT1G68980	0.150084	0.280614	0	1	0	0	0	0
AT1G69160	0.123997	0.202049	0	1	0	0	0	0
AT1G69230	0.16895	0.331855	0	1	0	0	0	0
AT1G69270	0.197032	0.0771982	0	1	0	0	0	0
AT1G69420	0.131377	0.0952496	0	1	0	0	0	0
AT1G69440	0.174787	0.09466	0	1	0	0	0	0
AT1G69526	0.193499	0.329418	0	1	0	0	0	0
AT1G69530	0.224644	0.0662488	0	1	0	0	0	0
AT1G69700	0.173657	0.0543701	0	1	0	0	0	0
AT1G69730	0.18243	0.631321	0	1	0	0	0	0
AT1G69780	0.131173	0.055917	0	1	0	0	0	0
AT1G69790	0.133391	0.11652	0	1	0	0	0	0
AT1G69850	0.204493	0.111957	0	1	0	0	0	0
AT1G69930	0.133898	0.19291	0	1	0	0	0	0
AT1G70090	0.147543	0.105524	0	1	0	0	0	0
AT1G70100	0.169407	0.495379	0	1	0	0	0	0
AT1G70140	0.222325	0.218379	0	1	0	0	0	0
AT1G70230	0.260581	0.218373	0	1	0	0	0	0
AT1G70280	0.207881	0.0531641	0	1	0	0	0	0
AT1G70350	0.109108	0.304512	0	1	0	0	0	0
AT1G70520	0.210781	0.100543	0	1	0	0	0	0
AT1G70550	0.137255	0.183605	0	1	0	0	0	0
AT1G70740	0.191066	0.0713549	0	1	0	0	0	0
AT1G70820	0.096543	0.197228	0	1	0	0	0	0
AT1G70850	0.0921725	0.165471	0	1	0	0	0	0
AT1G71050	0.124257	0.216751	0	1	0	0	0	0
AT1G71060	0.197184	0.151641	0	1	0	0	0	0
AT1G71070	0.145924	0.0550413	0	1	0	0	0	0
AT1G71210	0.14575	0.14772	0	1	0	0	0	0
AT1G71400	0.163601	0.560618	0	1	0	0	0	0
AT1G71460	0.179777	0.133565	0	1	0	0	0	0
AT1G71500	0.1368	0.099342	0	1	0	0	0	0
AT1G71710	0.151495	0.132907	0	1	0	0	0	0
AT1G71750	0.203127	0.276416	0	1	0	0	0	0
AT1G71850	0.180326	0.150564	0	1	0	0	0	0
AT1G72160	0.19981	0.136966	0	1	0	0	0	0
AT1G72200	0.206498	0.252418	0	1	0	0	0	0
AT1G72230	0.0514622	0.414082	0	1	0	0	0	0
AT1G72300	0.133264	0.229476	0	1	0	0	0	0
AT1G72430	0.149087	0.0260742	0	1	0	0	0	0
AT1G72500	0.12142	0.221052	0	1	0	0	0	0
AT1G72520	0.137469	0.110896	0	1	0	0	0	0
AT1G72640	0.102157	0.238406	0	1	0	0	0	0
AT1G72790	0.135943	0.298952	0	1	0	0	0	0
AT1G72890	0.170165	0.338078	0	1	0	0	0	0
AT1G72940	0.21185	0.206232	0	1	0	0	0	0
AT1G72990	0.154516	0.278283	0	1	0	0	0	0
AT1G73090	0.122163	0.305579	0	1	0	0	0	0
AT1G73120	0.254021	0.0794146	0	1	0	0	0	0
AT1G73500	0.122766	0.152239	0	1	0	0	0	0
AT1G73710	0.161412	0.121432	0	1	0	0	0	0
AT1G73740	0.138044	0.188343	0	1	0	0	0	0
AT1G73760	0.173216	0.22275	0	1	0	0	0	0
AT1G73830	0.125014	0.278054	0	1	0	0	0	0
AT1G74100	0.189241	0.0446498	0	1	0	0	0	0
AT1G74360	0.110005	0.206894	0	1	0	0	0	0
AT1G74510	0.200692	0.069748	0	1	0	0	0	0
AT1G74520	0.142427	0.0514681	0	1	0	0	0	0
AT1G74590	0.100842	0.522191	0	1	0	0	0	0
AT1G74670	0.0686961	0.734287	0	1	0	0	0	0
AT1G74720	0.143102	0.0566292	0	1	0	0	0	0
AT1G74740	0.136303	0.0710843	0	1	0	0	0	0
AT1G74750	0.108028	0.210024	0	1	0	0	0	0
AT1G74770	0.21192	0.135502	0	1	0	0	0	0
AT1G74850	0.172641	0.0532563	0	1	0	0	0	0
AT1G75410	0.147532	0.0591797	0	1	0	0	0	0
AT1G75490	0.105486	0.132279	0	1	0	0	0	0
AT1G75680	0.115655	0.120408	0	1	0	0	0	0
AT1G75750	0.0739693	0.131206	0	1	0	0	0	0
AT1G76020	0.141433	0.312243	0	1	0	0	0	0
AT1G76070	0.182297	0.219809	0	1	0	0	0	0
AT1G76090	0.197806	0.0969821	0	1	0	0	0	0
AT1G76170	0.136643	0.150076	0	1	0	0	0	0
AT1G76360	0.182878	0.152357	0	1	0	0	0	0
AT1G76390	0.162988	0.104554	0	1	0	0	0	0
AT1G76410	0.106795	0.249543	0	1	0	0	0	0
AT1G76450	0.11976	0.18051	0	1	0	0	0	0
AT1G76590	0.133579	0.205658	0	1	0	0	0	0
AT1G76630	0.13592	0.197635	0	1	0	0	0	0
AT1G76660	0.133319	0.0946764	0	1	0	0	0	0
AT1G76800	0.222816	0.0433234	0	1	0	0	0	0
AT1G76890	0.128796	0.175202	0	1	0	0	0	0
AT1G76990	0.132198	0.0828853	0	1	0	0	0	0
AT1G77060	0.209371	0.0448273	0	1	0	0	0	0
AT1G77130	0.150471	0.0934298	0	1	0	0	0	0
AT1G77330	0.155642	0.0180935	0	1	0	0	0	0
AT1G77380	0.0922446	0.12695	0	1	0	0	0	0
AT1G77500	0.135072	0.178513	0	1	0	0	0	0
AT1G77580	0.134065	0.268039	0	1	0	0	0	0
AT1G77630	0.159997	0.110203	0	1	0	0	0	0
AT1G77690	0.134357	0.180286	0	1	0	0	0	0
AT1G77890	0.105566	0.291093	0	1	0	0	0	0
AT1G77920	0.152684	0.0799779	0	1	0	0	0	0
AT1G78020	0.126059	0.15869	0	1	0	0	0	0
AT1G78090	0.11156	0.208037	0	1	0	0	0	0
AT1G78110	0.141849	0.0893175	0	1	0	0	0	0
AT1G78150	0.172716	0.103077	0	1	0	0	0	0
AT1G78290	0.192827	0.0840613	0	1	0	0	0	0
AT1G78320	0.259232	0.172203	0	1	0	0	0	0
AT1G78430	0.109878	0.284012	0	1	0	0	0	0
AT1G78670	0.114478	0.39212	0	1	0	0	0	0
AT1G78970	0.125535	0.22538	0	1	0	0	0	0
AT1G79030	0.113482	0.0954207	0	1	0	0	0	0
AT1G79080	0.184147	0.141094	0	1	0	0	0	0
AT1G79410	0.124171	0.232044	0	1	0	0	0	0
AT1G79420	0.171931	0.0878002	0	1	0	0	0	0
AT1G79460	0.0684601	0.349288	0	1	0	0	0	0
AT1G79670	0.235831	0.350332	0	1	0	0	0	0
AT1G79700	0.0852678	0.383166	0	1	0	0	0	0
AT1G80030	0.121498	0.17655	0	1	0	0	0	0
AT1G80130	0.108314	0.446424	0	1	0	0	0	0
AT1G80240	0.19119	0.126633	0	1	0	0	0	0
AT1G80290	0.240547	0.145943	0	1	0	0	0	0
AT1G80840	0.116516	0.14338	0	1	0	0	0	0
AT2G01070	0.0777306	0.277859	0	1	0	0	0	0
AT2G01150	0.175839	0.221269	0	1	0	0	0	0
AT2G01460	0.117093	0.124188	0	1	0	0	0	0
AT2G01520	0.110298	0.0498808	0	1	0	0	0	0
AT2G01590	0.133766	0.342066	0	1	0	0	0	0
AT2G01630	0.106195	0.0539502	0	1	0	0	0	0
AT2G01740	0.140758	0.255889	0	1	0	0	0	0
AT2G01830	0.142753	0.102227	0	1	0	0	0	0
AT2G01890	0.111303	0.266147	0	1	0	0	0	0
AT2G01940	0.11856	0.158847	0	1	0	0	0	0
AT2G02130	0.171708	0.216763	0	1	0	0	0	0
AT2G02170	0.151903	0.10327	0	1	0	0	0	0
AT2G02220	0.222529	0.120383	0	1	0	0	0	0
AT2G02360	0.110056	0.442908	0	1	0	0	0	0
AT2G02410	0.101866	0.0999496	0	1	0	0	0	0
AT2G02780	0.160393	0.202929	0	1	0	0	0	0
AT2G02950	0.164713	0.207553	0	1	0	0	0	0
AT2G03220	0.163546	0.235924	0	1	0	0	0	0
AT2G03340	0.168599	0.121343	0	1	0	0	0	0
AT2G03550	0.14497	0.241244	0	1	0	0	0	0
AT2G03710	0.0767266	0.289154	0	1	0	0	0	0
AT2G03750	0.103309	0.41977	0	1	0	0	0	0
AT2G03760	0.163113	0.164343	0	1	0	0	0	0
AT2G03800	0.136867	0.145597	0	1	0	0	0	0
AT2G03890	0.171068	0.0386533	0	1	0	0	0	0
AT2G04040	0.105861	0.233228	0	1	0	0	0	0
AT2G04050	0.111373	0.263058	0	1	0	0	0	0
AT2G04160	0.160916	0.166231	0	1	0	0	0	0
AT2G04270	0.13135	0.230812	0	1	0	0	0	0
AT2G04570	0.115467	0.128619	0	1	0	0	0	0
AT2G04690	0.132043	0.283703	0	1	0	0	0	0
AT2G04790	0.166293	0.403176	0	1	0	0	0	0
AT2G04850	0.163294	0.0923477	0	1	0	0	0	0
AT2G05120	0.125016	0.172836	0	1	0	0	0	0
AT2G05320	0.229849	0.0988972	0	1	0	0	0	0
AT2G05540	0.141931	0.266092	0	1	0	0	0	0
AT2G05760	0.217663	0.0453347	0	1	0	0	0	0
AT2G06000	0.243044	0.109292	0	1	0	0	0	0
AT2G14530	0.146716	0.227042	0	1	0	0	0	0
AT2G14860	0.116565	0.255812	0	1	0	0	0	0
AT2G15020	0.178072	0.102746	0	1	0	0	0	0
AT2G15050	0.156447	0.46459	0	1	0	0	0	0
AT2G15310	0.128915	0.0899028	0	1	0	0	0	0
AT2G15320	0.151785	0.138516	0	1	0	0	0	0
AT2G15390	0.129143	0.232711	0	1	0	0	0	0
AT2G15490	0.23294	0.154324	0	1	0	0	0	0
AT2G15620	0.155061	0.0788606	0	1	0	0	0	0
AT2G15960	0.0660798	0.781991	0	1	0	0	0	0
AT2G16090	0.178045	0.184788	0	1	0	0	0	0
AT2G16365	0.205182	0.176703	0	1	0	0	0	0
AT2G16720	0.132067	0.220413	0	1	0	0	0	0
AT2G16790	0.0899864	0.400203	0	1	0	0	0	0
AT2G16890	0.15813	0.228887	0	1	0	0	0	0
AT2G17110	0.153037	0.282725	0	1	0	0	0	0
AT2G17220	0.151722	0.0686057	0	1	0	0	0	0
AT2G17260	0.143592	0.104335	0	1	0	0	0	0
AT2G17550	0.125079	0.121401	0	1	0	0	0	0
AT2G17570	0.140326	0.277808	0	1	0	0	0	0
AT2G17820	0.110043	0.23216	0	1	0	0	0	0
AT2G17880	0.1309	0.445693	0	1	0	0	0	0
AT2G18090	0.175417	0.166491	0	1	0	0	0	0
AT2G18300	0.139273	0.215201	0	1	0	0	0	0
AT2G18360	0.138783	0.129415	0	1	0	0	0	0
AT2G18370	0.102626	0.116039	0	1	0	0	0	0
AT2G18750	0.119477	0.0838482	0	1	0	0	0	0
AT2G18910	0.0602752	0.115203	0	1	0	0	0	0
AT2G18950	0.0864054	0.122305	0	1	0	0	0	0
AT2G18980	0.153833	0.149367	0	1	0	0	0	0
AT2G19580	0.150449	0.0224601	0	1	0	0	0	0
AT2G19780	0.126522	0.112478	0	1	0	0	0	0
AT2G19950	0.0868667	0.34463	0	1	0	0	0	0
AT2G20000	0.107035	0.12229	0	1	0	0	0	0
AT2G20020	0.114404	0.262074	0	1	0	0	0	0
AT2G20230	0.114134	0.153069	0	1	0	0	0	0
AT2G20240	0.124775	0.40611	0	1	0	0	0	0
AT2G20630	0.134848	0.300229	0	1	0	0	0	0
AT2G20650	0.107746	0.0948085	0	1	0	0	0	0
AT2G20690	0.15751	0.133514	0	1	0	0	0	0
AT2G20770	0.110475	0.192472	0	1	0	0	0	0
AT2G20875	0.230005	0.0772319	0	1	0	0	0	0
AT2G21050	0.124787	0.0387975	0	1	0	0	0	0
AT2G21100	0.145543	0.133113	0	1	0	0	0	0
AT2G21210	0.0843948	0.455088	0	1	0	0	0	0
AT2G21230	0.174113	0.177977	0	1	0	0	0	0
AT2G21560	0.143707	0.445733	0	1	0	0	0	0
AT2G21830	0.0849393	0.375811	0	1	0	0	0	0
AT2G22190	0.121591	0.222827	0	1	0	0	0	0
AT2G22330	0.0988159	0.202796	0	1	0	0	0	0
AT2G22470	0.127798	0.146742	0	1	0	0	0	0
AT2G22770	0.151442	0.20071	0	1	0	0	0	0
AT2G22800	0.0699691	0.654721	0	1	0	0	0	0
AT2G22840	0.108372	0.203462	0	1	0	0	0	0
AT2G22910	0.0906195	0.249411	0	1	0	0	0	0
AT2G22970	0.178802	0.403467	0	1	0	0	0	0
AT2G22980	0.131649	0.270997	0	1	0	0	0	0
AT2G22990	0.259837	0.155578	0	1	0	0	0	0
AT2G23030	0.117436	0.167898	0	1	0	0	0	0
AT2G23170	0.121274	0.154007	0	1	0	0	0	0
AT2G23180	0.140875	0.172832	0	1	0	0	0	0
AT2G23200	0.169101	0.324596	0	1	0	0	0	0
AT2G23300	0.174045	0.0972635	0	1	0	0	0	0
AT2G23360	0.152246	0.215479	0	1	0	0	0	0
AT2G23610	0.172995	0.390866	0	1	0	0	0	0
AT2G23760	0.141777	0.0395325	0	1	0	0	0	0
AT2G23950	0.159894	0.103875	0	1	0	0	0	0
AT2G24040	0.138635	0.086063	0	1	0	0	0	0
AT2G24180	0.188501	0.132355	0	1	0	0	0	0
AT2G24230	0.141226	0.18671	0	1	0	0	0	0
AT2G24280	0.096557	0.211096	0	1	0	0	0	0
AT2G24290	0.135768	0.238389	0	1	0	0	0	0
AT2G24762	0.0935572	0.315613	0	1	0	0	0	0
AT2G25000	0.1394	0.280309	0	1	0	0	0	0
AT2G25090	0.177315	0.080383	0	1	0	0	0	0
AT2G25580	0.112885	0.546456	0	1	0	0	0	0
AT2G25625	0.171268	0.260058	0	1	0	0	0	0
AT2G25650	0.254228	0.279067	0	1	0	0	0	0
AT2G25710	0.119762	0.227845	0	1	0	0	0	0
AT2G25810	0.225112	0.0590486	0	1	0	0	0	0
AT2G25980	0.124212	0.45494	0	1	0	0	0	0
AT2G26000	0.0497153	0.288855	0	1	0	0	0	0
AT2G26300	0.140765	0.033912	0	1	0	0	0	0
AT2G26530	0.130436	0.177453	0	1	0	0	0	0
AT2G26550	0.273087	0.502657	0	1	0	0	0	0
AT2G26560	0.0924811	0.152166	0	1	0	0	0	0
AT2G26680	0.202233	0.0843451	0	1	0	0	0	0
AT2G26690	0.166129	0.0478758	0	1	0	0	0	0
AT2G26710	0.108355	0.0316107	0	1	0	0	0	0
AT2G26770	0.170791	0.0475765	0	1	0	0	0	0
AT2G26970	0.150206	0.248964	0	1	0	0	0	0
AT2G27190	0.146605	0.212309	0	1	0	0	0	0
AT2G27360	0.152763	0.292103	0	1	0	0	0	0
AT2G27420	0.149835	0.176969	0	1	0	0	0	0
AT2G27690	0.116025	0.207633	0	1	0	0	0	0
AT2G27775	0.262782	0.500519	0	1	0	0	0	0
AT2G27920	0.131387	0.261387	0	1	0	0	0	0
AT2G28110	0.16774	0.239538	0	1	0	0	0	0
AT2G28305	0.0486457	0.176683	0	1	0	0	0	0
AT2G28310	0.175862	0.0198891	0	1	0	0	0	0
AT2G28400	0.132959	0.258497	0	1	0	0	0	0
AT2G28605	0.10709	0.609213	0	1	0	0	0	0
AT2G28630	0.145835	0.0628507	0	1	0	0	0	0
AT2G28670	0.156756	0.181715	0	1	0	0	0	0
AT2G28720	0.138401	0.0416655	0	1	0	0	0	0
AT2G28940	0.153413	0.135351	0	1	0	0	0	0
AT2G29090	0.167254	0.17387	0	1	0	0	0	0
AT2G29120	0.172947	0.300936	0	1	0	0	0	0
AT2G29290	0.142155	0.275957	0	1	0	0	0	0
AT2G29450	0.0856507	0.208057	0	1	0	0	0	0
AT2G29460	0.10234	0.254001	0	1	0	0	0	0
AT2G29490	0.0995487	0.166634	0	1	0	0	0	0
AT2G29590	0.146979	0.186798	0	1	0	0	0	0
AT2G29660	0.14005	0.199149	0	1	0	0	0	0
AT2G29995	0.148757	0.525047	0	1	0	0	0	0
AT2G30040	0.167114	0.359242	0	1	0	0	0	0
AT2G30250	0.141312	0.138546	0	1	0	0	0	0
AT2G30500	0.186729	0.159694	0	1	0	0	0	0
AT2G30520	0.242244	0.0459045	0	1	0	0	0	0
AT2G30540	0.156358	0.0612809	0	1	0	0	0	0
AT2G30750	0.124141	0.150337	0	1	0	0	0	0
AT2G30840	0.193331	0.191675	0	1	0	0	0	0
AT2G30930	0.183057	0.487859	0	1	0	0	0	0
AT2G30990	0.130285	0.408604	0	1	0	0	0	0
AT2G31180	0.121095	0.319162	0	1	0	0	0	0
AT2G31680	0.244794	0.0164335	0	1	0	0	0	0
AT2G31880	0.0765802	0.282953	0	1	0	0	0	0
AT2G31945	0.24767	0.193645	0	1	0	0	0	0
AT2G31990	0.151982	0.339348	0	1	0	0	0	0
AT2G32010	0.119581	0.0953854	0	1	0	0	0	0
AT2G32020	0.128817	0.135983	0	1	0	0	0	0
AT2G32160	0.252903	0.375374	0	1	0	0	0	0
AT2G32290	0.121896	0.233691	0	1	0	0	0	0
AT2G32400	0.160597	0.151212	0	1	0	0	0	0
AT2G32410	0.141848	0.282429	0	1	0	0	0	0
AT2G32450	0.163848	0.0620185	0	1	0	0	0	0
AT2G32800	0.186417	0.0719681	0	1	0	0	0	0
AT2G32860	0.0962852	0.415253	0	1	0	0	0	0
AT2G32990	0.144222	0.0855622	0	1	0	0	0	0
AT2G33310	0.180618	0.0684925	0	1	0	0	0	0
AT2G33330	0.126863	0.149311	0	1	0	0	0	0
AT2G33380	0.144613	0.053295	0	1	0	0	0	0
AT2G33500	0.187913	0.31434	0	1	0	0	0	0
AT2G33530	0.115725	0.189706	0	1	0	0	0	0
AT2G33570	0.176749	0.0594713	0	1	0	0	0	0
AT2G33590	0.164277	0.261306	0	1	0	0	0	0
AT2G33610	0.121039	0.359595	0	1	0	0	0	0
AT2G33860	0.186743	0.167234	0	1	0	0	0	0
AT2G34510	0.210067	0.106049	0	1	0	0	0	0
AT2G34560	0.0905873	0.0666785	0	1	0	0	0	0
AT2G34810	0.189706	0.0855199	0	1	0	0	0	0
AT2G35060	0.135301	0.0591536	0	1	0	0	0	0
AT2G35270	0.158707	0.0330586	0	1	0	0	0	0
AT2G35290	0.0922976	0.169865	0	1	0	0	0	0
AT2G35360	0.116895	0.274704	0	1	0	0	0	0
AT2G35470	0.201715	0.180143	0	1	0	0	0	0
AT2G35620	0.101161	0.179207	0	1	0	0	0	0
AT2G35860	0.165861	0.0552584	0	1	0	0	0	0
AT2G35960	0.170944	0.0910612	0	1	0	0	0	0
AT2G36220	0.168906	0.221754	0	1	0	0	0	0
AT2G36350	0.0930718	0.249297	0	1	0	0	0	0
AT2G36410	0.131975	0.0166521	0	1	0	0	0	0
AT2G36430	0.124704	0.197535	0	1	0	0	0	0
AT2G36490	0.181805	0.294206	0	1	0	0	0	0
AT2G36590	0.113778	0.112882	0	1	0	0	0	0
AT2G36670	0.128181	0.184898	0	1	0	0	0	0
AT2G36690	0.235199	0.110112	0	1	0	0	0	0
AT2G36750	0.147027	0.185083	0	1	0	0	0	0
AT2G36870	0.100308	0.0303242	0	1	0	0	0	0
AT2G36970	0.164326	0.156363	0	1	0	0	0	0
AT2G37280	0.153194	0.179396	0	1	0	0	0	0
AT2G37300	0.114764	0.463927	0	1	0	0	0	0
AT2G37380	0.20414	0.314849	0	1	0	0	0	0
AT2G37678	0.220408	0.112399	0	1	0	0	0	0
AT2G37880	0.0973704	0.15601	0	1	0	0	0	0
AT2G37890	0.143235	0.169607	0	1	0	0	0	0
AT2G37920	0.165263	0.147646	0	1	0	0	0	0
AT2G37950	0.112728	0.287047	0	1	0	0	0	0
AT2G38040	0.149065	0.0717145	0	1	0	0	0	0
AT2G38080	0.162856	0.0865526	0	1	0	0	0	0
AT2G38420	0.155852	0.173019	0	1	0	0	0	0
AT2G38470	0.140607	0.101409	0	1	0	0	0	0
AT2G38640	0.166144	0.125466	0	1	0	0	0	0
AT2G38800	0.142083	0.330393	0	1	0	0	0	0
AT2G39140	0.0942877	0.137625	0	1	0	0	0	0
AT2G39180	0.164339	0.0684578	0	1	0	0	0	0
AT2G39190	0.131523	0.194329	0	1	0	0	0	0
AT2G39210	0.106262	0.13021	0	1	0	0	0	0
AT2G39310	0.111125	0.334192	0	1	0	0	0	0
AT2G39360	0.187703	0.184295	0	1	0	0	0	0
AT2G39380	0.110885	0.193924	0	1	0	0	0	0
AT2G39670	0.16656	0.0823271	0	1	0	0	0	0
AT2G39710	0.183234	0.160653	0	1	0	0	0	0
AT2G39850	0.107665	0.262841	0	1	0	0	0	0
AT2G39940	0.15736	0.0724168	0	1	0	0	0	0
AT2G40150	0.138873	0.209651	0	1	0	0	0	0
AT2G40230	0.102933	0.179387	0	1	0	0	0	0
AT2G40270	0.127079	0.359287	0	1	0	0	0	0
AT2G40460	0.133245	0.167008	0	1	0	0	0	0
AT2G40610	0.224348	0.0550468	0	1	0	0	0	0
AT2G40670	0.217579	0.0795192	0	1	0	0	0	0
AT2G40830	0.157164	0.139877	0	1	0	0	0	0
AT2G40930	0.0821202	0.143069	0	1	0	0	0	0
AT2G40960	0.111488	0.62444	0	1	0	0	0	0
AT2G40970	0.17023	0.132494	0	1	0	0	0	0
AT2G41100	0.114629	0.94992	0	1	0	0	0	0
AT2G41260	0.103584	0.503567	0	1	0	0	0	0
AT2G41380	0.182046	0.187959	0	1	0	0	0	0
AT2G41480	0.1377	0.113055	0	1	0	0	0	0
AT2G41520	0.108077	0.386018	0	1	0	0	0	0
AT2G41640	0.10408	0.141744	0	1	0	0	0	0
AT2G41660	0.218611	0.176051	0	1	0	0	0	0
AT2G41680	0.117876	0.08611	0	1	0	0	0	0
AT2G41820	0.108623	0.1048	0	1	0	0	0	0
AT2G41870	0.232539	0.200859	0	1	0	0	0	0
AT2G42160	0.165646	0.168115	0	1	0	0	0	0
AT2G42280	0.19901	0.0486996	0	1	0	0	0	0
AT2G42290	0.145213	0.235132	0	1	0	0	0	0
AT2G42360	0.165847	0.281952	0	1	0	0	0	0
AT2G42530	0.0536116	0.755032	0	1	0	0	0	0
AT2G42540	0.107118	0.529817	0	1	0	0	0	0
AT2G42580	0.148505	0.154674	0	1	0	0	0	0
AT2G42640	0.0959441	1.27385	0	1	0	0	0	0
AT2G42960	0.143414	0.153029	0	1	0	0	0	0
AT2G43060	0.113606	0.422053	0	1	0	0	0	0
AT2G43100	0.181248	0.110459	0	1	0	0	0	0
AT2G43180	0.173046	0.201198	0	1	0	0	0	0
AT2G43200	0.106286	0.434147	0	1	0	0	0	0
AT2G43235	0.0979092	0.225546	0	1	0	0	0	0
AT2G43280	0.153549	0.0695052	0	1	0	0	0	0
AT2G43400	0.0905037	0.159583	0	1	0	0	0	0
AT2G43535	0.133672	0.958836	0	1	0	0	0	0
AT2G43620	0.214257	0.108849	0	1	0	0	0	0
AT2G43650	0.108941	0.334589	0	1	0	0	0	0
AT2G43820	0.097517	0.294717	0	1	0	0	0	0
AT2G43840	0.162483	0.0949104	0	1	0	0	0	0
AT2G44010	0.0753107	0.347991	0	1	0	0	0	0
AT2G44230	0.111525	0.298989	0	1	0	0	0	0
AT2G44460	0.162147	0.14496	0	1	0	0	0	0
AT2G44480	0.102879	0.206943	0	1	0	0	0	0
AT2G44500	0.170693	0.092506	0	1	0	0	0	0
AT2G44740	0.0899243	0.102804	0	1	0	0	0	0
AT2G44810	0.157506	0.073383	0	1	0	0	0	0
AT2G44940	0.156286	0.269965	0	1	0	0	0	0
AT2G44950	0.0685423	0.203695	0	1	0	0	0	0
AT2G45210	0.12247	0.215019	0	1	0	0	0	0
AT2G45220	0.102417	0.144865	0	1	0	0	0	0
AT2G45340	0.12121	0.134804	0	1	0	0	0	0
AT2G45560	0.0856004	0.962873	0	1	0	0	0	0
AT2G45570	0.174185	0.310687	0	1	0	0	0	0
AT2G45660	0.0654473	0.180366	0	1	0	0	0	0
AT2G45770	0.143872	0.0417388	0	1	0	0	0	0
AT2G45810	0.132102	0.0595703	0	1	0	0	0	0
AT2G45850	0.0879428	0.217886	0	1	0	0	0	0
AT2G46110	0.121655	0.207615	0	1	0	0	0	0
AT2G46250	0.164275	0.0823318	0	1	0	0	0	0
AT2G46380	0.0997643	0.516086	0	1	0	0	0	0
AT2G46450	0.116849	0.581805	0	1	0	0	0	0
AT2G46510	0.116213	0.17672	0	1	0	0	0	0
AT2G46550	0.169151	0.286311	0	1	0	0	0	0
AT2G46630	0.131307	0.228274	0	1	0	0	0	0
AT2G46650	0.151751	0.164289	0	1	0	0	0	0
AT2G46680	0.114234	0.236587	0	1	0	0	0	0
AT2G46690	0.0735924	0.0989606	0	1	0	0	0	0
AT2G46700	0.126224	0.0693808	0	1	0	0	0	0
AT2G46710	0.161217	0.100138	0	1	0	0	0	0
AT2G46870	0.114014	0.0760706	0	1	0	0	0	0
AT2G47000	0.152632	0.0469845	0	1	0	0	0	0
AT2G47160	0.0853235	0.0762143	0	1	0	0	0	0
AT2G47240	0.137997	0.0761793	0	1	0	0	0	0
AT2G47270	0.127219	0.0692122	0	1	0	0	0	0
AT2G47460	0.154096	0.149388	0	1	0	0	0	0
AT2G47520	0.113815	0.354787	0	1	0	0	0	0
AT2G48030	0.13811	0.151133	0	1	0	0	0	0
AT3G01210	0.106176	0.196839	0	1	0	0	0	0
AT3G01260	0.0620082	0.987115	0	1	0	0	0	0
AT3G01290	0.057943	0.148441	0	1	0	0	0	0
AT3G01420	0.118318	0.287288	0	1	0	0	0	0
AT3G01440	0.15043	0.240294	0	1	0	0	0	0
AT3G01550	0.129276	0.230464	0	1	0	0	0	0
AT3G01590	0.0565547	0.130844	0	1	0	0	0	0
AT3G01680	0.0964762	0.119812	0	1	0	0	0	0
AT3G02150	0.0972179	0.329746	0	1	0	0	0	0
AT3G02170	0.101498	0.290382	0	1	0	0	0	0
AT3G02250	0.105973	0.107555	0	1	0	0	0	0
AT3G02280	0.0930908	0.312821	0	1	0	0	0	0
AT3G02860	0.100364	0.27649	0	1	0	0	0	0
AT3G03180	0.0604252	0.0589052	0	1	0	0	0	0
AT3G03190	0.0919771	0.300971	0	1	0	0	0	0
AT3G03450	0.137418	0.158675	0	1	0	0	0	0
AT3G03470	0.136893	0.136911	0	1	0	0	0	0
AT3G03560	0.121859	0.115451	0	1	0	0	0	0
AT3G03630	0.09906	0.302108	0	1	0	0	0	0
AT3G03690	0.151904	0.0863929	0	1	0	0	0	0
AT3G03710	0.129644	0.0472825	0	1	0	0	0	0
AT3G03770	0.122902	0.139676	0	1	0	0	0	0
AT3G03840	0.0929894	0.657091	0	1	0	0	0	0
AT3G04070	0.0937305	0.205886	0	1	0	0	0	0
AT3G04110	0.112332	0.275323	0	1	0	0	0	0
AT3G04450	0.121496	0.408368	0	1	0	0	0	0
AT3G04580	0.164945	0.0461422	0	1	0	0	0	0
AT3G04730	0.100034	0.150994	0	1	0	0	0	0
AT3G04760	0.141697	0.101773	0	1	0	0	0	0
AT3G04910	0.133567	0.0721006	0	1	0	0	0	0
AT3G04950	0.119772	0.13053	0	1	0	0	0	0
AT3G05180	0.107096	0.274905	0	1	0	0	0	0
AT3G05330	0.107315	0.373251	0	1	0	0	0	0
AT3G05490	0.161062	0.067617	0	1	0	0	0	0
AT3G05510	0.105571	0.311978	0	1	0	0	0	0
AT3G05640	0.235054	0.074928	0	1	0	0	0	0
AT3G05675	0.138362	0.194208	0	1	0	0	0	0
AT3G05830	0.107786	0.296313	0	1	0	0	0	0
AT3G05910	0.114691	0.0462011	0	1	0	0	0	0
AT3G05920	0.127041	0.0580117	0	1	0	0	0	0
AT3G06010	0.0811126	0.139587	0	1	0	0	0	0
AT3G06070	0.0928502	0.310583	0	1	0	0	0	0
AT3G06080	0.152102	0.170856	0	1	0	0	0	0
AT3G06200	0.180532	0.141566	0	1	0	0	0	0
AT3G06520	0.0786533	0.541248	0	1	0	0	0	0
AT3G06590	0.178841	0.252217	0	1	0	0	0	0
AT3G06840	0.171217	0.160775	0	1	0	0	0	0
AT3G07040	0.116822	0.185448	0	1	0	0	0	0
AT3G07210	0.120508	0.14321	0	1	0	0	0	0
AT3G07360	0.129787	0.0935175	0	1	0	0	0	0
AT3G07540	0.117188	0.264152	0	1	0	0	0	0
AT3G07610	0.115965	0.529627	0	1	0	0	0	0
AT3G07700	0.1064	0.102813	0	1	0	0	0	0
AT3G07990	0.0813193	0.292203	0	1	0	0	0	0
AT3G08870	0.149425	0.238737	0	1	0	0	0	0
AT3G09150	0.0762623	0.247954	0	1	0	0	0	0
AT3G09220	0.132428	0.1985	0	1	0	0	0	0
AT3G09260	0.150633	0.0651815	0	1	0	0	0	0
AT3G09270	0.0948012	0.212493	0	1	0	0	0	0
AT3G09370	0.118473	0.3585	0	1	0	0	0	0
AT3G09410	0.115688	0.165471	0	1	0	0	0	0
AT3G09540	0.178999	0.0829907	0	1	0	0	0	0
AT3G09700	0.0515901	0.152565	0	1	0	0	0	0
AT3G09980	0.045824	0.0519209	0	1	0	0	0	0
AT3G10340	0.181738	0.0713122	0	1	0	0	0	0
AT3G10390	0.119165	0.118832	0	1	0	0	0	0
AT3G10520	0.115955	0.149546	0	1	0	0	0	0
AT3G10570	0.13197	0.0978798	0	1	0	0	0	0
AT3G10720	0.180676	0.102146	0	1	0	0	0	0
AT3G10960	0.124012	0.115859	0	1	0	0	0	0
AT3G11110	0.16652	0.368477	0	1	0	0	0	0
AT3G11240	0.120528	0.392614	0	1	0	0	0	0
AT3G11340	0.12031	0.2043	0	1	0	0	0	0
AT3G11490	0.132275	0.113123	0	1	0	0	0	0
AT3G11660	0.151727	0.369488	0	1	0	0	0	0
AT3G12020	0.111095	0.204458	0	1	0	0	0	0
AT3G12090	0.119882	0.0639447	0	1	0	0	0	0
AT3G12200	0.132055	0.251531	0	1	0	0	0	0
AT3G12250	0.111189	0.170749	0	1	0	0	0	0
AT3G12500	0.164803	0.121032	0	1	0	0	0	0
AT3G12710	0.114878	0.151313	0	1	0	0	0	0
AT3G12750	0.132809	0.137844	0	1	0	0	0	0
AT3G12770	0.128687	0.170521	0	1	0	0	0	0
AT3G13190	0.212065	0.217082	0	1	0	0	0	0
AT3G13380	0.147201	0.125239	0	1	0	0	0	0
AT3G13690	0.0921285	0.147153	0	1	0	0	0	0
AT3G13790	0.146469	0.083605	0	1	0	0	0	0
AT3G13810	0.134929	0.319348	0	1	0	0	0	0
AT3G13980	0.173571	0.201238	0	1	0	0	0	0
AT3G14000	0.0831326	0.160899	0	1	0	0	0	0
AT3G14060	0.11231	0.135011	0	1	0	0	0	0
AT3G14210	0.0890549	0.745308	0	1	0	0	0	0
AT3G14230	0.184314	0.193223	0	1	0	0	0	0
AT3G14240	0.159961	0.0775819	0	1	0	0	0	0
AT3G14280	0.066612	0.65824	0	1	0	0	0	0
AT3G14330	0.244881	0.237486	0	1	0	0	0	0
AT3G14470	0.143523	0.286861	0	1	0	0	0	0
AT3G14560	0.098978	0.316518	0	1	0	0	0	0
AT3G14770	0.113023	0.0849549	0	1	0	0	0	0
AT3G14900	0.150824	0.0887661	0	1	0	0	0	0
AT3G14990	0.142332	0.0660801	0	1	0	0	0	0
AT3G15030	0.0941385	0.291747	0	1	0	0	0	0
AT3G15570	0.154575	0.118716	0	1	0	0	0	0
AT3G15720	0.112699	0.417649	0	1	0	0	0	0
AT3G15770	0.0827415	0.457494	0	1	0	0	0	0
AT3G15950	0.0911928	0.309065	0	1	0	0	0	0
AT3G16060	0.126276	0.0471485	0	1	0	0	0	0
AT3G16250	0.0844069	0.220258	0	1	0	0	0	0
AT3G16340	0.116117	0.124905	0	1	0	0	0	0
AT3G16450	0.169341	0.18544	0	1	0	0	0	0
AT3G16530	0.0476505	0.324633	0	1	0	0	0	0
AT3G16770	0.223975	0.175094	0	1	0	0	0	0
AT3G16800	0.0978969	0.096462	0	1	0	0	0	0
AT3G16857	0.221318	0.0628768	0	1	0	0	0	0
AT3G16920	0.265172	0.0300409	0	1	0	0	0	0
AT3G16950	0.123718	0.119067	0	1	0	0	0	0
AT3G17100	0.194202	0.236685	0	1	0	0	0	0
AT3G17340	0.0727301	0.400138	0	1	0	0	0	0
AT3G17350	0.152867	0.265081	0	1	0	0	0	0
AT3G17609	0.160036	0.0754033	0	1	0	0	0	0
AT3G17640	0.11929	0.0701439	0	1	0	0	0	0
AT3G17680	0.164955	0.190129	0	1	0	0	0	0
AT3G18250	0.199559	0.0942841	0	1	0	0	0	0
AT3G18310	0.134645	0.385836	0	1	0	0	0	0
AT3G18390	0.108586	0.152893	0	1	0	0	0	0
AT3G18560	0.150452	0.180053	0	1	0	0	0	0
AT3G18820	0.0814445	0.0827324	0	1	0	0	0	0
AT3G19220	0.0764921	0.0332828	0	1	0	0	0	0
AT3G19290	0.122948	0.249898	0	1	0	0	0	0
AT3G19370	0.127631	0.294927	0	1	0	0	0	0
AT3G19450	0.164851	0.0917079	0	1	0	0	0	0
AT3G19540	0.15593	0.0595382	0	1	0	0	0	0
AT3G19550	0.0523625	0.769439	0	1	0	0	0	0
AT3G19553	0.107362	0.0965684	0	1	0	0	0	0
AT3G19570	0.148162	0.319324	0	1	0	0	0	0
AT3G19620	0.18071	0.146329	0	1	0	0	0	0
AT3G19680	0.185608	0.0712219	0	1	0	0	0	0
AT3G19770	0.0723579	0.377665	0	1	0	0	0	0
AT3G19840	0.12323	0.299523	0	1	0	0	0	0
AT3G19850	0.13198	0.280333	0	1	0	0	0	0
AT3G20370	0.136001	0.400375	0	1	0	0	0	0
AT3G20410	0.102196	0.0525712	0	1	0	0	0	0
AT3G20570	0.0846655	0.276923	0	1	0	0	0	0
AT3G21250	0.114751	0.190481	0	1	0	0	0	0
AT3G21260	0.121976	0.100055	0	1	0	0	0	0
AT3G21520	0.157508	0.117905	0	1	0	0	0	0
AT3G21560	0.144506	0.0950212	0	1	0	0	0	0
AT3G21600	0.174981	0.114127	0	1	0	0	0	0
AT3G21670	0.139651	0.123893	0	1	0	0	0	0
AT3G21690	0.141573	0.0576516	0	1	0	0	0	0
AT3G21750	0.17873	0.357019	0	1	0	0	0	0
AT3G21760	0.174749	0.164353	0	1	0	0	0	0
AT3G22060	0.140735	0.390156	0	1	0	0	0	0
AT3G22150	0.130407	0.140394	0	1	0	0	0	0
AT3G22420	0.135295	0.225344	0	1	0	0	0	0
AT3G22450	0.269472	0.126305	0	1	0	0	0	0
AT3G22460	0.160391	0.05351	0	1	0	0	0	0
AT3G22620	0.208655	0.184899	0	1	0	0	0	0
AT3G22740	0.163399	0.136549	0	1	0	0	0	0
AT3G22810	0.152385	0.145212	0	1	0	0	0	0
AT3G23030	0.116684	0.113276	0	1	0	0	0	0
AT3G23070	0.104756	0.249957	0	1	0	0	0	0
AT3G23160	0.17159	0.115585	0	1	0	0	0	0
AT3G23200	0.240227	0.0127497	0	1	0	0	0	0
AT3G23290	0.184562	0.0391485	0	1	0	0	0	0
AT3G23340	0.182443	0.0913797	0	1	0	0	0	0
AT3G23805	0.171924	0.11037	0	1	0	0	0	0
AT3G23880	0.133375	0.354864	0	1	0	0	0	0
AT3G24040	0.115334	0.276492	0	1	0	0	0	0
AT3G24140	0.0902978	0.0909322	0	1	0	0	0	0
AT3G24150	0.125514	0.250181	0	1	0	0	0	0
AT3G24495	0.137081	0.202939	0	1	0	0	0	0
AT3G24660	0.164827	0.0415624	0	1	0	0	0	0
AT3G24770	0.0618552	1.12242	0	1	0	0	0	0
AT3G24780	0.133484	0.441289	0	1	0	0	0	0
AT3G25110	0.147811	0.0904412	0	1	0	0	0	0
AT3G25210	0.15745	0.186159	0	1	0	0	0	0
AT3G25540	0.21327	0.303893	0	1	0	0	0	0
AT3G25620	0.125437	0.143798	0	1	0	0	0	0
AT3G26210	0.12373	0.144861	0	1	0	0	0	0
AT3G26220	0.157617	0.165658	0	1	0	0	0	0
AT3G26280	0.177526	0.264826	0	1	0	0	0	0
AT3G26300	0.242918	0.13895	0	1	0	0	0	0
AT3G26310	0.224171	0.128451	0	1	0	0	0	0
AT3G26440	0.158356	0.089711	0	1	0	0	0	0
AT3G26470	0.114341	0.126948	0	1	0	0	0	0
AT3G26610	0.146317	0.129678	0	1	0	0	0	0
AT3G26782	0.192144	0.0929958	0	1	0	0	0	0
AT3G26830	0.0869305	0.865709	0	1	0	0	0	0
AT3G26960	0.177202	0.204506	0	1	0	0	0	0
AT3G27170	0.169237	0.0383218	0	1	0	0	0	0
AT3G27320	0.197214	0.0684649	0	1	0	0	0	0
AT3G27580	0.160078	0.153801	0	1	0	0	0	0
AT3G27610	0.144282	0.252719	0	1	0	0	0	0
AT3G27870	0.181195	0.0779641	0	1	0	0	0	0
AT3G27960	0.166627	0.114959	0	1	0	0	0	0
AT3G28130	0.0896197	0.397454	0	1	0	0	0	0
AT3G28270	0.244107	0.731596	0	1	0	0	0	0
AT3G28740	0.217859	0.166211	0	1	0	0	0	0
AT3G28860	0.150401	0.024707	0	1	0	0	0	0
AT3G28950	0.149605	0.212821	0	1	0	0	0	0
AT3G29010	0.248464	0.0885483	0	1	0	0	0	0
AT3G29035	0.213951	0.255445	0	1	0	0	0	0
AT3G29230	0.26329	0.094942	0	1	0	0	0	0
AT3G29290	0.15934	0.200383	0	1	0	0	0	0
AT3G29400	0.19512	0.131085	0	1	0	0	0	0
AT3G29670	0.229777	0.280654	0	1	0	0	0	0
AT3G29770	0.215276	0.0729134	0	1	0	0	0	0
AT3G30300	0.221778	0.0585901	0	1	0	0	0	0
AT3G30340	0.111811	0.11028	0	1	0	0	0	0
AT3G43190	0.199209	0.084601	0	1	0	0	0	0
AT3G43600	0.155093	0.197138	0	1	0	0	0	0
AT3G43670	0.122995	0.17878	0	1	0	0	0	0
AT3G44020	0.260964	0.226114	0	1	0	0	0	0
AT3G44380	0.111266	0.112031	0	1	0	0	0	0
AT3G44450	0.172598	0.163143	0	1	0	0	0	0
AT3G44610	0.131351	0.0413541	0	1	0	0	0	0
AT3G44720	0.259506	0.0294862	0	1	0	0	0	0
AT3G44735	0.0962722	0.28394	0	1	0	0	0	0
AT3G44990	0.122064	0.164133	0	1	0	0	0	0
AT3G45160	0.190823	0.379211	0	1	0	0	0	0
AT3G45260	0.145921	0.227248	0	1	0	0	0	0
AT3G45290	0.159722	0.246199	0	1	0	0	0	0
AT3G45410	0.143094	0.194474	0	1	0	0	0	0
AT3G45600	0.162793	0.0295987	0	1	0	0	0	0
AT3G45710	0.193934	0.267283	0	1	0	0	0	0
AT3G45780	0.171564	0.0639404	0	1	0	0	0	0
AT3G45860	0.12952	0.365443	0	1	0	0	0	0
AT3G46130	0.142694	0.146667	0	1	0	0	0	0
AT3G46290	0.207812	0.0889497	0	1	0	0	0	0
AT3G46540	0.154122	0.191052	0	1	0	0	0	0
AT3G46670	0.144042	0.244877	0	1	0	0	0	0
AT3G46780	0.193078	0.0784531	0	1	0	0	0	0
AT3G47295	0.0611835	1.28806	0	1	0	0	0	0
AT3G47420	0.178258	0.0830523	0	1	0	0	0	0
AT3G47430	0.158749	0.185211	0	1	0	0	0	0
AT3G47450	0.141702	0.138478	0	1	0	0	0	0
AT3G47510	0.207383	0.127353	0	1	0	0	0	0
AT3G47530	0.111842	0.184701	0	1	0	0	0	0
AT3G47540	0.186069	0.327452	0	1	0	0	0	0
AT3G47560	0.190311	0.21808	0	1	0	0	0	0
AT3G48090	0.12548	0.57477	0	1	0	0	0	0
AT3G48350	0.165988	0.0799001	0	1	0	0	0	0
AT3G48600	0.155705	0.529413	0	1	0	0	0	0
AT3G48610	0.172793	0.0553296	0	1	0	0	0	0
AT3G48690	0.150546	0.215188	0	1	0	0	0	0
AT3G48720	0.141219	0.128332	0	1	0	0	0	0
AT3G48920	0.123881	0.489019	0	1	0	0	0	0
AT3G49050	0.158732	0.0772608	0	1	0	0	0	0
AT3G49240	0.180247	0.120214	0	1	0	0	0	0
AT3G49260	0.153502	0.054737	0	1	0	0	0	0
AT3G49360	0.125609	0.185623	0	1	0	0	0	0
AT3G49390	0.163882	0.123634	0	1	0	0	0	0
AT3G49580	0.0847038	0.498621	0	1	0	0	0	0
AT3G49600	0.0843855	0.219675	0	1	0	0	0	0
AT3G49620	0.1041	0.251681	0	1	0	0	0	0
AT3G49650	0.161329	0.0704404	0	1	0	0	0	0
AT3G49780	0.141051	0.224553	0	1	0	0	0	0
AT3G49790	0.146305	0.0949862	0	1	0	0	0	0
AT3G49810	0.105246	0.0671052	0	1	0	0	0	0
AT3G49850	0.0938833	0.339138	0	1	0	0	0	0
AT3G49880	0.162674	0.0934711	0	1	0	0	0	0
AT3G49890	0.125163	0.567251	0	1	0	0	0	0
AT3G49920	0.177552	0.48492	0	1	0	0	0	0
AT3G49940	0.193613	0.0931718	0	1	0	0	0	0
AT3G50260	0.18559	0.134558	0	1	0	0	0	0
AT3G50270	0.159108	0.34548	0	1	0	0	0	0
AT3G50280	0.138526	0.348488	0	1	0	0	0	0
AT3G50300	0.169212	0.431512	0	1	0	0	0	0
AT3G50560	0.0929024	0.113382	0	1	0	0	0	0
AT3G50650	0.127795	0.227629	0	1	0	0	0	0
AT3G50750	0.213757	0.150489	0	1	0	0	0	0
AT3G50760	0.187572	0.0927712	0	1	0	0	0	0
AT3G50900	0.215343	0.145886	0	1	0	0	0	0
AT3G51420	0.201709	0.277148	0	1	0	0	0	0
AT3G51550	0.191846	0.0610353	0	1	0	0	0	0
AT3G51760	0.164681	0.18187	0	1	0	0	0	0
AT3G51790	0.168872	0.0549147	0	1	0	0	0	0
AT3G51830	0.0720023	0.248742	0	1	0	0	0	0
AT3G51920	0.181158	0.0159748	0	1	0	0	0	0
AT3G52150	0.172058	0.222863	0	1	0	0	0	0
AT3G52170	0.107933	0.652756	0	1	0	0	0	0
AT3G52340	0.105199	0.209926	0	1	0	0	0	0
AT3G52370	0.116905	0.0815306	0	1	0	0	0	0
AT3G52430	0.151348	0.39354	0	1	0	0	0	0
AT3G52470	0.159871	0.264591	0	1	0	0	0	0
AT3G52480	0.192533	0.22253	0	1	0	0	0	0
AT3G52920	0.0979812	0.0286367	0	1	0	0	0	0
AT3G53100	0.0798804	0.276151	0	1	0	0	0	0
AT3G53170	0.246696	0.174811	0	1	0	0	0	0
AT3G53210	0.116663	0.341505	0	1	0	0	0	0
AT3G53280	0.15454	0.213007	0	1	0	0	0	0
AT3G53310	0.154536	0.556758	0	1	0	0	0	0
AT3G53380	0.175859	0.0721464	0	1	0	0	0	0
AT3G53480	0.117699	0.15009	0	1	0	0	0	0
AT3G53960	0.0941246	0.190939	0	1	0	0	0	0
AT3G54030	0.139108	0.0630899	0	1	0	0	0	0
AT3G54190	0.13113	0.0282793	0	1	0	0	0	0
AT3G54260	0.128363	0.235173	0	1	0	0	0	0
AT3G54400	0.0804385	0.120825	0	1	0	0	0	0
AT3G54420	0.234828	0.088562	0	1	0	0	0	0
AT3G54950	0.125124	0.189051	0	1	0	0	0	0
AT3G54990	0.0986414	0.158129	0	1	0	0	0	0
AT3G55005	0.0760166	0.296039	0	1	0	0	0	0
AT3G55270	0.140819	0.104879	0	1	0	0	0	0
AT3G55320	0.110307	0.0964435	0	1	0	0	0	0
AT3G55420	0.146651	0.0723265	0	1	0	0	0	0
AT3G55470	0.114778	0.0247023	0	1	0	0	0	0
AT3G55640	0.106512	0.102686	0	1	0	0	0	0
AT3G55710	0.168087	0.432609	0	1	0	0	0	0
AT3G55980	0.140568	0.106138	0	1	0	0	0	0
AT3G56040	0.111184	0.211163	0	1	0	0	0	0
AT3G56050	0.132966	0.314901	0	1	0	0	0	0
AT3G56060	0.143278	0.224183	0	1	0	0	0	0
AT3G56170	0.058093	0.316746	0	1	0	0	0	0
AT3G56230	0.184347	0.12569	0	1	0	0	0	0
AT3G56270	0.149891	0.537465	0	1	0	0	0	0
AT3G56370	0.13762	0.154601	0	1	0	0	0	0
AT3G56400	0.138619	0.308574	0	1	0	0	0	0
AT3G56410	0.101717	0.548955	0	1	0	0	0	0
AT3G56630	0.160527	0.143088	0	1	0	0	0	0
AT3G56710	0.129099	0.270666	0	1	0	0	0	0
AT3G56980	0.0791038	0.456694	0	1	0	0	0	0
AT3G57040	0.0831106	0.552026	0	1	0	0	0	0
AT3G57190	0.151301	0.206619	0	1	0	0	0	0
AT3G57380	0.182002	0.24266	0	1	0	0	0	0
AT3G57420	0.165199	0.0707639	0	1	0	0	0	0
AT3G57570	0.0954258	0.484982	0	1	0	0	0	0
AT3G57750	0.110348	0.12798	0	1	0	0	0	0
AT3G57760	0.106194	0.320487	0	1	0	0	0	0
AT3G57780	0.152659	0.354128	0	1	0	0	0	0
AT3G58590	0.108534	0.315586	0	1	0	0	0	0
AT3G58760	0.197816	0.0945067	0	1	0	0	0	0
AT3G58790	0.13703	0.0884734	0	1	0	0	0	0
AT3G58810	0.110894	0.158965	0	1	0	0	0	0
AT3G59040	0.121992	0.21768	0	1	0	0	0	0
AT3G59080	0.144519	0.134438	0	1	0	0	0	0
AT3G59400	0.10646	0.187082	0	1	0	0	0	0
AT3G59420	0.120263	0.113138	0	1	0	0	0	0
AT3G59700	0.184028	0.158498	0	1	0	0	0	0
AT3G59870	0.153392	0.174798	0	1	0	0	0	0
AT3G60360	0.145038	0.159578	0	1	0	0	0	0
AT3G60410	0.117109	0.194538	0	1	0	0	0	0
AT3G60440	0.163533	0.216468	0	1	0	0	0	0
AT3G60520	0.144214	0.110643	0	1	0	0	0	0
AT3G60680	0.133083	0.26402	0	1	0	0	0	0
AT3G61190	0.266187	0.203268	0	1	0	0	0	0
AT3G61210	0.0978483	0.290742	0	1	0	0	0	0
AT3G61700	0.0764344	0.0658957	0	1	0	0	0	0
AT3G61780	0.09823	0.519512	0	1	0	0	0	0
AT3G61890	0.130405	0.166515	0	1	0	0	0	0
AT3G61930	0.0922526	0.485192	0	1	0	0	0	0
AT3G61990	0.148818	0.191338	0	1	0	0	0	0
AT3G62820	0.164985	0.100841	0	1	0	0	0	0
AT3G62930	0.125397	0.187048	0	1	0	0	0	0
AT3G63010	0.268866	0.0592048	0	1	0	0	0	0
AT3G63110	0.128983	0.19556	0	1	0	0	0	0
AT3G63160	0.150246	0.26527	0	1	0	0	0	0
AT3G63200	0.0995206	0.17481	0	1	0	0	0	0
AT3G63210	0.226574	0.162279	0	1	0	0	0	0
AT3G63420	0.0823643	1.17776	0	1	0	0	0	0
AT3G63480	0.0877106	0.193925	0	1	0	0	0	0
AT3G66652	0.122294	0.464679	0	1	0	0	0	0
AT4G00180	0.113502	0.214542	0	1	0	0	0	0
AT4G00330	0.154136	0.17993	0	1	0	0	0	0
AT4G00360	0.163981	0.034449	0	1	0	0	0	0
AT4G00400	0.132632	0.134459	0	1	0	0	0	0
AT4G00780	0.0879529	0.713816	0	1	0	0	0	0
AT4G01090	0.203157	0.15914	0	1	0	0	0	0
AT4G01130	0.159394	0.159674	0	1	0	0	0	0
AT4G01330	0.134217	0.0640644	0	1	0	0	0	0
AT4G01440	0.146214	0.191239	0	1	0	0	0	0
AT4G01460	0.109603	0.371224	0	1	0	0	0	0
AT4G01510	0.105893	0.358125	0	1	0	0	0	0
AT4G01650	0.230395	0.172302	0	1	0	0	0	0
AT4G01700	0.104664	0.184155	0	1	0	0	0	0
AT4G01720	0.185879	0.20354	0	1	0	0	0	0
AT4G01840	0.183644	0.196884	0	1	0	0	0	0
AT4G01860	0.114945	0.294956	0	1	0	0	0	0
AT4G01880	0.185519	0.169658	0	1	0	0	0	0
AT4G02075	0.12273	0.285881	0	1	0	0	0	0
AT4G02270	0.100484	0.361525	0	1	0	0	0	0
AT4G02280	0.150837	0.286839	0	1	0	0	0	0
AT4G02330	0.150487	0.0651713	0	1	0	0	0	0
AT4G02410	0.162542	0.181135	0	1	0	0	0	0
AT4G02590	0.110655	0.0675391	0	1	0	0	0	0
AT4G02820	0.217397	0.130252	0	1	0	0	0	0
AT4G03400	0.120021	0.134432	0	1	0	0	0	0
AT4G03410	0.145357	0.202148	0	1	0	0	0	0
AT4G03610	0.242695	0.148093	0	1	0	0	0	0
AT4G04040	0.148617	0.146731	0	1	0	0	0	0
AT4G04330	0.180236	0.128034	0	1	0	0	0	0
AT4G04370	0.133015	0.272653	0	1	0	0	0	0
AT4G04750	0.0960159	0.321607	0	1	0	0	0	0
AT4G04790	0.120015	0.253744	0	1	0	0	0	0
AT4G04840	0.225688	0.153127	0	1	0	0	0	0
AT4G05060	0.147301	0.112442	0	1	0	0	0	0
AT4G05200	0.227031	0.320548	0	1	0	0	0	0
AT4G05590	0.143615	0.252225	0	1	0	0	0	0
AT4G08150	0.127048	0.0964769	0	1	0	0	0	0
AT4G08850	0.136326	0.185507	0	1	0	0	0	0
AT4G08940	0.193956	0.216547	0	1	0	0	0	0
AT4G09350	0.16737	0.110763	0	1	0	0	0	0
AT4G09460	0.188179	0.236929	0	1	0	0	0	0
AT4G09650	0.0921944	0.177657	0	1	0	0	0	0
AT4G09730	0.166324	0.052516	0	1	0	0	0	0
AT4G09760	0.165015	0.111208	0	1	0	0	0	0
AT4G09890	0.127328	0.0455905	0	1	0	0	0	0
AT4G09900	0.199594	0.0792132	0	1	0	0	0	0
AT4G10120	0.124057	0.116032	0	1	0	0	0	0
AT4G10170	0.144484	0.188917	0	1	0	0	0	0
AT4G10310	0.160168	0.223743	0	1	0	0	0	0
AT4G10390	0.272542	0.0908102	0	1	0	0	0	0
AT4G10730	0.10254	0.214834	0	1	0	0	0	0
AT4G11060	0.242149	0.0532799	0	1	0	0	0	0
AT4G11175	0.156353	0.223382	0	1	0	0	0	0
AT4G11300	0.133748	0.194654	0	1	0	0	0	0
AT4G11330	0.223943	0.0764238	0	1	0	0	0	0
AT4G11410	0.135333	0.184235	0	1	0	0	0	0
AT4G11790	0.148379	0.505071	0	1	0	0	0	0
AT4G11890	0.216222	0.277105	0	1	0	0	0	0
AT4G11900	0.255266	0.44492	0	1	0	0	0	0
AT4G12010	0.170348	0.173851	0	1	0	0	0	0
AT4G12110	0.127965	0.0625675	0	1	0	0	0	0
AT4G12300	0.189074	0.125782	0	1	0	0	0	0
AT4G12330	0.139271	0.356932	0	1	0	0	0	0
AT4G12460	0.123675	0.226862	0	1	0	0	0	0
AT4G12490	0.230396	0.240733	0	1	0	0	0	0
AT4G12640	0.143125	0.218381	0	1	0	0	0	0
AT4G12730	0.123835	0.142724	0	1	0	0	0	0
AT4G12830	0.15826	0.0996324	0	1	0	0	0	0
AT4G12840	0.232649	0.230124	0	1	0	0	0	0
AT4G12970	0.14585	0.149782	0	1	0	0	0	0
AT4G13180	0.138336	0.120053	0	1	0	0	0	0
AT4G13195	0.121218	0.838983	0	1	0	0	0	0
AT4G13270	0.194838	0.129068	0	1	0	0	0	0
AT4G13330	0.158195	0.279907	0	1	0	0	0	0
AT4G13345	0.153638	0.0884684	0	1	0	0	0	0
AT4G13580	0.257816	0.0278501	0	1	0	0	0	0
AT4G13660	0.173661	0.273199	0	1	0	0	0	0
AT4G14020	0.0915641	0.357389	0	1	0	0	0	0
AT4G14060	0.184109	0.113862	0	1	0	0	0	0
AT4G14130	0.185806	0.112686	0	1	0	0	0	0
AT4G14220	0.158901	0.175865	0	1	0	0	0	0
AT4G14365	0.100969	0.634169	0	1	0	0	0	0
AT4G14465	0.144881	0.0719514	0	1	0	0	0	0
AT4G14480	0.179606	0.110913	0	1	0	0	0	0
AT4G14570	0.151025	0.221269	0	1	0	0	0	0
AT4G14605	0.259272	0.0586091	0	1	0	0	0	0
AT4G14720	0.203216	0.187325	0	1	0	0	0	0
AT4G14750	0.142868	0.0880049	0	1	0	0	0	0
AT4G14900	0.168926	0.185775	0	1	0	0	0	0
AT4G15030	0.119158	0.182923	0	1	0	0	0	0
AT4G15430	0.147085	0.0502364	0	1	0	0	0	0
AT4G15510	0.133519	0.233773	0	1	0	0	0	0
AT4G15620	0.133213	0.199788	0	1	0	0	0	0
AT4G15630	0.135978	0.249746	0	1	0	0	0	0
AT4G15690	0.241084	0.0368847	0	1	0	0	0	0
AT4G15820	0.213661	0.346984	0	1	0	0	0	0
AT4G15920	0.14911	0.128926	0	1	0	0	0	0
AT4G16146	0.161164	0.280777	0	1	0	0	0	0
AT4G16260	0.169107	0.110747	0	1	0	0	0	0
AT4G16400	0.15827	0.630487	0	1	0	0	0	0
AT4G16490	0.208909	0.0408955	0	1	0	0	0	0
AT4G16650	0.0762729	0.0975165	0	1	0	0	0	0
AT4G16670	0.102284	0.346945	0	1	0	0	0	0
AT4G16700	0.148386	0.241207	0	1	0	0	0	0
AT4G17080	0.151092	0.0788452	0	1	0	0	0	0
AT4G17090	0.105332	0.038649	0	1	0	0	0	0
AT4G17150	0.0927694	0.234602	0	1	0	0	0	0
AT4G17245	0.0730841	0.225666	0	1	0	0	0	0
AT4G17280	0.172914	0.0837875	0	1	0	0	0	0
AT4G17800	0.0823225	0.0201015	0	1	0	0	0	0
AT4G17810	0.116594	0.168707	0	1	0	0	0	0
AT4G17880	0.157742	0.246952	0	1	0	0	0	0
AT4G17960	0.115948	0.223686	0	1	0	0	0	0
AT4G17970	0.117238	0.147973	0	1	0	0	0	0
AT4G18010	0.217616	0.0587215	0	1	0	0	0	0
AT4G18340	0.103145	0.189039	0	1	0	0	0	0
AT4G18425	0.155586	0.0676724	0	1	0	0	0	0
AT4G18570	0.135661	0.133577	0	1	0	0	0	0
AT4G18590	0.248879	0.0960444	0	1	0	0	0	0
AT4G19150	0.257511	0.417871	0	1	0	0	0	0
AT4G19170	0.194112	0.156532	0	1	0	0	0	0
AT4G19610	0.0893405	0.446159	0	1	0	0	0	0
AT4G19690	0.151708	0.080779	0	1	0	0	0	0
AT4G19810	0.165942	0.112701	0	1	0	0	0	0
AT4G19840	0.11569	0.230539	0	1	0	0	0	0
AT4G20030	0.256068	0.0832928	0	1	0	0	0	0
AT4G20110	0.228833	0.0581363	0	1	0	0	0	0
AT4G20130	0.167904	0.084785	0	1	0	0	0	0
AT4G20140	0.155571	0.142257	0	1	0	0	0	0
AT4G20270	0.142884	0.138009	0	1	0	0	0	0
AT4G20740	0.136511	0.202585	0	1	0	0	0	0
AT4G20820	0.142571	0.270214	0	1	0	0	0	0
AT4G20840	0.178492	0.179459	0	1	0	0	0	0
AT4G21180	0.11336	0.224189	0	1	0	0	0	0
AT4G21190	0.106664	0.154415	0	1	0	0	0	0
AT4G21390	0.174111	0.11009	0	1	0	0	0	0
AT4G21410	0.114303	0.12508	0	1	0	0	0	0
AT4G21600	0.122143	0.319586	0	1	0	0	0	0
AT4G21650	0.14329	0.224285	0	1	0	0	0	0
AT4G21680	0.192021	0.0658128	0	1	0	0	0	0
AT4G21870	0.195924	0.220256	0	1	0	0	0	0
AT4G21940	0.183941	0.146351	0	1	0	0	0	0
AT4G22200	0.174143	0.102728	0	1	0	0	0	0
AT4G22470	0.213497	0.341434	0	1	0	0	0	0
AT4G22756	0.223474	0.170019	0	1	0	0	0	0
AT4G22790	0.0827226	0.354298	0	1	0	0	0	0
AT4G23220	0.177547	0.253821	0	1	0	0	0	0
AT4G23260	0.14543	0.25789	0	1	0	0	0	0
AT4G23440	0.157506	0.0527227	0	1	0	0	0	0
AT4G23600	0.183105	0.150332	0	1	0	0	0	0
AT4G23670	0.126334	0.378699	0	1	0	0	0	0
AT4G23690	0.16874	0.19697	0	1	0	0	0	0
AT4G23810	0.148279	0.239549	0	1	0	0	0	0
AT4G23870	0.109509	0.149118	0	1	0	0	0	0
AT4G23880	0.0562295	0.830357	0	1	0	0	0	0
AT4G24060	0.10871	0.0858153	0	1	0	0	0	0
AT4G24090	0.134756	0.300527	0	1	0	0	0	0
AT4G24180	0.190221	0.0657971	0	1	0	0	0	0
AT4G24210	0.220828	0.113535	0	1	0	0	0	0
AT4G24240	0.160171	0.142298	0	1	0	0	0	0
AT4G24290	0.137032	0.0836403	0	1	0	0	0	0
AT4G24390	0.150022	0.179351	0	1	0	0	0	0
AT4G24430	0.121066	0.167664	0	1	0	0	0	0
AT4G24510	0.110043	0.437944	0	1	0	0	0	0
AT4G24540	0.0801109	0.207593	0	1	0	0	0	0
AT4G24660	0.23864	0.111742	0	1	0	0	0	0
AT4G24670	0.173931	0.137949	0	1	0	0	0	0
AT4G24700	0.10546	0.36808	0	1	0	0	0	0
AT4G24760	0.155675	0.0233001	0	1	0	0	0	0
AT4G24970	0.12625	0.261315	0	1	0	0	0	0
AT4G25260	0.118111	0.27488	0	1	0	0	0	0
AT4G25810	0.179398	0.0431747	0	1	0	0	0	0
AT4G25960	0.137179	0.058369	0	1	0	0	0	0
AT4G25990	0.193669	0.291698	0	1	0	0	0	0
AT4G26010	0.165586	0.387441	0	1	0	0	0	0
AT4G26060	0.133735	0.241727	0	1	0	0	0	0
AT4G26130	0.127997	0.179887	0	1	0	0	0	0
AT4G26140	0.107422	0.170061	0	1	0	0	0	0
AT4G26530	0.157029	0.0888007	0	1	0	0	0	0
AT4G26550	0.153972	0.0392272	0	1	0	0	0	0
AT4G26600	0.15747	0.277101	0	1	0	0	0	0
AT4G26690	0.10491	0.28908	0	1	0	0	0	0
AT4G26700	0.120633	0.190495	0	1	0	0	0	0
AT4G26760	0.151331	0.0911047	0	1	0	0	0	0
AT4G27030	0.0893319	0.36362	0	1	0	0	0	0
AT4G27230	0.192791	0.0357874	0	1	0	0	0	0
AT4G27240	0.199738	0.104656	0	1	0	0	0	0
AT4G27300	0.119829	0.152627	0	1	0	0	0	0
AT4G27320	0.108497	0.0748684	0	1	0	0	0	0
AT4G27430	0.12715	0.234083	0	1	0	0	0	0
AT4G27710	0.171512	0.293415	0	1	0	0	0	0
AT4G27830	0.111821	0.275783	0	1	0	0	0	0
AT4G28330	0.17831	0.0159022	0	1	0	0	0	0
AT4G28350	0.13551	0.201512	0	1	0	0	0	0
AT4G28460	0.146105	0.0812858	0	1	0	0	0	0
AT4G28490	0.177354	0.208362	0	1	0	0	0	0
AT4G28760	0.0996085	0.373709	0	1	0	0	0	0
AT4G28890	0.152781	0.186877	0	1	0	0	0	0
AT4G29240	0.155313	0.136816	0	1	0	0	0	0
AT4G29360	0.132892	0.131728	0	1	0	0	0	0
AT4G29700	0.10965	0.358222	0	1	0	0	0	0
AT4G29720	0.181214	0.0807553	0	1	0	0	0	0
AT4G29740	0.142705	0.120917	0	1	0	0	0	0
AT4G29750	0.0878688	0.397791	0	1	0	0	0	0
AT4G29820	0.104171	0.3371	0	1	0	0	0	0
AT4G30080	0.218905	0.0263702	0	1	0	0	0	0
AT4G30170	0.169479	0.174583	0	1	0	0	0	0
AT4G30290	0.195719	0.0633422	0	1	0	0	0	0
AT4G30460	0.0802021	0.557318	0	1	0	0	0	0
AT4G30530	0.192305	0.0899979	0	1	0	0	0	0
AT4G30570	0.187613	0.185387	0	1	0	0	0	0
AT4G30610	0.119775	0.181978	0	1	0	0	0	0
AT4G30650	0.149673	0.214217	0	1	0	0	0	0
AT4G30825	0.159929	0.252386	0	1	0	0	0	0
AT4G31240	0.127753	0.17663	0	1	0	0	0	0
AT4G31250	0.187248	0.14951	0	1	0	0	0	0
AT4G31270	0.112575	0.398559	0	1	0	0	0	0
AT4G31540	0.0611603	0.0419402	0	1	0	0	0	0
AT4G31550	0.218034	0.0965468	0	1	0	0	0	0
AT4G32010	0.0714699	0.166725	0	1	0	0	0	0
AT4G32070	0.0957621	0.217003	0	1	0	0	0	0
AT4G32190	0.115265	0.289209	0	1	0	0	0	0
AT4G32360	0.135874	0.189628	0	1	0	0	0	0
AT4G32450	0.171864	0.292659	0	1	0	0	0	0
AT4G32560	0.142473	0.39388	0	1	0	0	0	0
AT4G32570	0.115802	0.202999	0	1	0	0	0	0
AT4G32650	0.196696	0.200958	0	1	0	0	0	0
AT4G32710	0.159969	0.17572	0	1	0	0	0	0
AT4G32970	0.121622	0.497056	0	1	0	0	0	0
[truncated: 12,135 more rows]

## Sheet: Grouped by expression (GEB)
Table S23B. Loci with ω or Ks between species & microarray expression in six samples.
Pollen						Seedlings						Sperm						Synergid cells						Central cells						Eggs
Broad expression			Specific expression			Broad expression			Specific expression			Broad expression			Specific expression			Broad expression			Specific expression			Broad expression			Specific expression			Broad expression			Specific expression
Locus	Ks	ω	Locus	Ks	ω	Locus	Ks	ω	Locus	Ks	ω	Locus	Ks	ω	Locus	Ks	ω	Locus	Ks	ω	Locus	Ks	ω	Locus	Ks	ω	Locus	Ks	ω	Locus	Ks	ω	Locus	Ks	ω
AT1G01310	0.0812619	0.443907	AT1G01490	0.130532	0.0611157	AT1G01070	0.0938974	0.203908	AT1G01290	0.220822	0.197595	AT1G01180	0.143253	0.219246	AT1G03990	0.120993	0.283933	AT1G01030	0.11158	0.149452	AT1G09360	0.0738938	0.542396	AT1G01225	0.110107	0.141466	AT1G11950	0.16946	0.229494	AT1G05450	0.161873	0.356529	AT1G03790	0.164663	0.0960613
AT1G01980	0.143672	0.126364	AT1G01780	0.122754	0.117784	AT1G01120	0.122541	0.0290623	AT1G01540	0.233426	0.0161342	AT1G01370	0.139603	0.554559	AT1G12660	0.230228	0.533862	AT1G05330	0.0636949	1.33342	AT1G10980	0.204484	0.541138	AT1G03320	0.0941024	1.06875	AT1G15600	0.273077	0.608494	AT1G07300	0.133037	0.113396	AT1G05510	0.13437	0.106022
AT1G02550	0.131011	0.215785	AT1G02090	0.123288	0.158671	AT1G01420	0.0931333	0.557521	AT1G01730	0.0641012	0.665348	AT1G02980	0.14104	0.698021	AT1G13790	0.112708	0.372783	AT1G05550	0.161535	0.452665	AT1G12180	0.129703	1.52729	AT1G06020	0.192727	0.0669242	AT1G27040	0.155697	0.211314	AT1G11170	0.109493	0.227426	AT1G07025	0.23175	0.532109
AT1G02790	0.0795828	0.135813	AT1G02580	0.0913084	0.706146	AT1G01440	0.140089	0.285219	AT1G01800	0.101297	0.207258	AT1G03840	0.176958	0.152726	AT1G15790	0.195017	0.379565	AT1G09540	0.132468	0.165185	AT1G13680	0.109531	0.275201	AT1G07880	0.186715	0.0843613	AT1G30950	0.175848	0.0795255	AT1G13050	0.108361	0.203977	AT1G09460	0.088001	0.392945
AT1G03050	0.115685	0.140346	AT1G03060	0.0651539	0.15123	AT1G01470	0.146058	0.185516	AT1G02270	0.143818	0.137156	AT1G03890	0.172662	0.139247	AT1G21870	0.151899	0.123245	AT1G12480	0.0806949	0.132285	AT1G14080	0.113779	0.132862	AT1G09510	0.134281	0.225281	AT1G48560	0.137018	0.460816	AT1G14660	0.110768	0.246924	AT1G10810	0.132712	0.209112
AT1G03170	0.117477	0.396468	AT1G03180	0.060018	0.515325	AT1G01560	0.129311	0.0807389	AT1G02310	0.146185	0.172214	AT1G04010	0.0636666	0.144266	AT1G21970	0.096125	0.257336	AT1G13610	0.127639	0.21315	AT1G14950	0.229498	0.0574452	AT1G09890	0.138274	0.0857396	AT1G49245	0.0914935	0.411311	AT1G19410	0.193329	0.889269	AT1G13950	0.159529	0.0535542
AT1G04160	0.0602188	0.108747	AT1G03790	0.164663	0.0960613	AT1G01610	0.117083	0.0650173	AT1G02360	0.162027	0.170784	AT1G04050	0.113575	0.630164	AT1G30660	0.12755	0.483474	AT1G15870	0.183472	0.271444	AT1G16190	0.228729	0.107403	AT1G10110	0.127498	0.620535	AT1G50350	0.142647	0.333604	AT1G20150	0.123082	0.260245	AT1G16360	0.192546	0.125472
AT1G04470	0.128702	0.138038	AT1G03920	0.12378	0.126178	AT1G01830	0.126202	0.141577	AT1G02370	0.14574	0.218626	AT1G05440	0.176507	0.385269	AT1G30790	0.119692	0.690186	AT1G17665	0.0797809	0.381063	AT1G26680	0.157827	0.484099	AT1G11070	0.269786	0.354645	AT1G50400	0.0984765	0.802245	AT1G31790	0.120904	0.270816	AT1G22460	0.185526	0.167599
AT1G04500	0.096601	0.117919	AT1G03960	0.137853	0.192009	AT1G01900	0.164265	0.15649	AT1G02420	0.139938	0.11044	AT1G05530	0.110993	0.371425	AT1G31240	0.158614	0.448149	AT1G23790	0.158636	0.215503	AT1G32610	0.14558	0.680878	AT1G11690	0.123401	0.554047	AT1G73700	0.144065	0.0627693	AT1G33260	0.238193	0.115543	AT1G23420	0.0828206	0.126939
AT1G04670	0.0465891	0.243011	AT1G04030	0.107236	0.367194	AT1G01950	0.0880663	0.0762645	AT1G02640	0.104448	0.0967711	AT1G05670	0.153247	0.224155	AT1G34580	0.144186	0.220941	AT1G29860	0.0975538	0.701214	AT1G44830	0.195351	0.0668416	AT1G15050	0.0803629	0.611498	AT1G78710	0.165475	0.220078	AT1G33830	0.127696	0.38022	AT1G61720	0.0919875	0.28988
AT1G05290	0.193013	0.390487	AT1G04090	0.109086	0.239043	AT1G02205	0.122363	0.331822	AT1G02860	0.093473	0.129172	AT1G06140	0.121649	0.250438	AT1G48580	0.223033	0.205586	AT1G32300	0.165934	0.27178	AT1G48180	0.116733	0.505279	AT1G15900	0.0893793	0.577275	AT2G20480	0.0177197	1.75454	AT1G44414	0.181933	0.137078	AT1G76740	0.24705	0.689573
AT1G05577	0.107018	0.178463	AT1G04540	0.241711	0.114477	AT1G02680	0.0938833	0.0772602	AT1G03055	0.159766	0.0914687	AT1G07160	0.156822	0.27824	AT1G50110	0.150207	0.118609	AT1G36940	0.0811017	0.347988	AT1G53100	0.173304	0.250962	AT1G16770	0.108463	0.268245	AT2G28330	0.214962	0.196199	AT1G53930	0.171185	0.655438	AT1G78940	0.16683	0.126908
AT1G06540	0.133627	0.265035	AT1G04600	0.0932997	0.241951	AT1G02750	0.0906003	0.61587	AT1G03630	0.18193	0.0369696	AT1G07740	0.127727	0.226196	AT1G51960	0.223165	0.284727	AT1G49190	0.114323	0.691076	AT1G53270	0.111118	0.137202	AT1G17060	0.115248	0.0879374	AT2G32415	0.158072	0.13931	AT1G60500	0.232733	0.134264	AT2G16360	0.242803	0.522383
AT1G06850	0.233324	0.101633	AT1G04700	0.0818827	0.221155	AT1G02900	0.0825271	0.758412	AT1G03720	0.239438	0.690366	AT1G08070	0.144353	0.173213	AT1G53360	0.192364	0.76738	AT1G59630	0.188802	0.699059	AT1G53660	0.121953	0.175061	AT1G18350	0.189409	0.360518	AT2G37510	0.149995	0.214419	AT1G60930	0.0841345	0.560107	AT2G29940	0.180436	0.075544
AT1G06970	0.131814	0.108085	AT1G04760	0.138015	0.0261873	AT1G03040	0.120506	0.101277	AT1G03850	0.154668	0.490137	AT1G08310	0.134802	0.296026	AT1G53600	0.183543	0.157836	AT1G62210	0.162499	0.550802	AT1G56040	0.11792	0.531597	AT1G19160	0.138922	0.868443	AT2G37590	0.156401	0.174308	AT1G61810	0.204054	0.433221	AT2G38185	0.13804	0.377725
AT1G07340	0.0898875	0.358406	AT1G04880	0.085167	0.431189	AT1G03430	0.1364	0.135673	AT1G03870	0.12849	0.166478	AT1G09350	0.142392	0.112045	AT1G54960	0.175611	0.152927	AT1G67710	0.0972155	0.15865	AT1G64010	0.0994918	0.369616	AT1G23100	0.160635	0.0584876	AT3G02670	0.235166	0.409322	AT1G63540	0.148979	0.898529	AT2G41445	0.158568	0.553414
AT1G07850	0.221853	0.0769263	AT1G05020	0.0960279	0.254644	AT1G03470	0.155616	0.275455	AT1G03970	0.184382	0.12414	AT1G10520	0.0798759	0.369398	AT1G55050	0.136471	0.639328	AT1G69660	0.192326	0.417423	AT1G65810	0.230541	0.188803	AT1G23410	0.170112	0.032754	AT3G05430	0.117915	0.541512	AT1G66830	0.196875	0.184008	AT2G48080	0.125547	0.157774
AT1G08090	0.152244	0.0865394	AT1G05270	0.0960682	0.146322	AT1G03520	0.161257	0.125009	AT1G04200	0.149645	0.130133	AT1G10780	0.117566	0.280815	AT1G60060	0.162217	0.0414462	AT1G72950	0.178803	0.168593	AT1G66850	0.102035	0.286018	AT1G32180	0.152596	0.226386	AT3G07440	0.168859	0.0956363	AT1G70190	0.0902084	0.0908762	AT3G01620	0.104815	0.280698
AT1G08135	0.129128	0.297817	AT1G05510	0.13437	0.106022	AT1G03530	0.0972472	0.462622	AT1G04350	0.158754	0.225785	AT1G10930	0.0906008	0.223442	AT1G60570	0.132089	1.23473	AT2G17430	0.116544	0.162964	AT1G71470	0.145023	0.828001	AT1G34180	0.192888	0.207467	AT3G14380	0.105	0.314823	AT1G70400	0.211489	0.419781	AT3G16330	0.259833	0.137433
AT1G08410	0.141108	0.103308	AT1G05850	0.196866	0.0772114	AT1G03560	0.168619	0.107518	AT1G04610	0.0996518	0.0647349	AT1G11740	0.133329	0.291805	AT1G61120	0.135336	0.360057	AT2G19460	0.0845366	0.0873877	AT1G79330	0.086262	0.448709	AT1G35230	0.146968	0.386903	AT3G15420	0.0329055	0.868561	AT1G70650	0.193646	0.268497	AT3G17630	0.0890642	0.167239
AT1G08650	0.13218	0.0988281	AT1G05920	0.161318	0.473838	AT1G03950	0.101181	0.0843658	AT1G04770	0.0793277	0.14944	AT1G13290	0.102169	0.115867	AT1G66770	0.177381	0.217921	AT2G26380	0.240912	0.204572	AT2G07020	0.178186	0.28143	AT1G36340	0.156793	0.711466	AT3G15740	0.194652	0.710097	AT1G70950	0.131585	0.388889	AT3G19500	0.115691	0.248654
AT1G09170	0.155606	0.232239	AT1G06210	0.209201	0.0837483	AT1G04020	0.160679	0.238677	AT1G04930	0.113514	0.567966	AT1G13410	0.0985307	0.329468	AT1G74990	0.157488	0.394066	AT2G39250	0.134175	0.25999	AT2G16270	0.164181	0.391468	AT1G43640	0.186551	0.442235	AT3G24130	0.142005	0.0593999	AT1G74890	0.116289	0.175424	AT3G47400	0.167604	0.0894222
AT1G09240	0.0967179	0.247473	AT1G06390	0.113459	0.0700958	AT1G04220	0.159656	0.0591456	AT1G05150	0.141236	0.059857	AT1G14680	0.230092	0.140896	AT2G01200	0.102605	0.298234	AT2G44910	0.129092	0.123452	AT2G16580	0.17183	0.0692262	AT1G45100	0.190984	0.619707	AT3G24360	0.13183	0.302442	AT1G76120	0.153869	0.246182	AT3G47660	0.207909	0.139244
AT1G09380	0.0910493	0.163275	AT1G06750	0.146222	0.125489	AT1G04240	0.122516	0.182977	AT1G05590	0.104609	0.295662	AT1G17310	0.0815794	0.330957	AT2G01710	0.231057	0.0940699	AT3G05360	0.100309	0.356013	AT2G18420	0.178147	0.217968	AT1G48010	0.226719	0.283388	AT3G54310	0.139526	0.372505	AT1G77950	0.15365	0.238945	AT3G51090	0.0912625	0.20002
AT1G10620	0.0894806	0.244843	AT1G07025	0.23175	0.532109	AT1G04530	0.131295	0.291975	AT1G05600	0.109301	0.194334	AT1G18100	0.126729	0.0407845	AT2G04440	0.269035	0.220109	AT3G06360	0.067279	0.822447	AT2G24010	0.127007	0.26583	AT1G48130	0.224944	0.0713078	AT4G11510	0.081526	1.84321	AT2G02250	0.239212	0.312395	AT4G20420	0.185158	0.347879
AT1G10770	0.10717	0.202112	AT1G07030	0.141432	0.0909469	AT1G04550	0.117474	0.124913	AT1G05810	0.252746	0.0322123	AT1G20550	0.119784	0.192339	AT2G17620	0.220959	0.184758	AT3G09080	0.150999	0.358386	AT2G24310	0.168751	0.488594	AT1G50340	0.230261	0.577507	AT4G13420	0.164691	0.131355	AT2G05400	0.114549	0.776078	AT4G23070	0.176293	0.144488
AT1G11040	0.205414	0.0744624	AT1G07060	0.249521	0.44195	AT1G04945	0.126464	0.408314	AT1G05900	0.103646	0.468012	AT1G20730	0.106563	1.51469	AT2G18870	0.222921	0.379474	AT3G11220	0.138466	0.13083	AT2G35310	0.141559	0.467584	AT1G50950	0.110179	0.172663	AT4G20910	0.107334	0.33585	AT2G18380	0.108507	0.390381	AT4G27420	0.11949	0.181614
AT1G11250	0.177997	0.0241826	AT1G07220	0.102549	0.195709	AT1G05010	0.114103	0.110516	AT1G06130	0.185878	0.247156	AT1G20750	0.206823	0.328395	AT2G19280	0.154938	0.308018	AT3G13730	0.127233	0.22512	AT2G46400	0.127638	0.333935	AT1G51380	0.157952	0.0573572	AT4G31610	0.0985116	0.548358	AT2G21450	0.11257	0.204322	AT4G38340	0.115193	0.214733
AT1G11770	0.20831	0.0856751	AT1G07270	0.139862	0.305426	AT1G05070	0.11062	0.226149	AT1G06240	0.148475	0.157633	AT1G22830	0.1847	0.473919	AT2G31420	0.244873	0.749429	AT3G16160	0.194233	0.410851	AT3G02310	0.0775398	0.15567	AT1G52620	0.130642	0.264482	AT5G05940	0.140586	0.162378	AT2G22270	0.144802	0.306649	AT4G38390	0.148495	0.112273
AT1G11990	0.173681	0.112763	AT1G09000	0.0917733	0.266569	AT1G05170	0.0945634	0.12859	AT1G06510	0.122765	0.387658	AT1G23060	0.182031	0.388192	AT2G39640	0.144915	0.304768	AT3G18650	0.110905	0.618349	AT3G07970	0.0852291	0.186543	AT1G53710	0.0963126	0.349315	AT5G06820	0.0844192	0.139704	AT2G22420	0.120506	0.101796	AT5G26120	0.167077	0.278051
AT1G12070	0.115267	0.166826	AT1G09460	0.088001	0.392945	AT1G05200	0.124297	0.12494	AT1G06590	0.0898168	0.219761	AT1G23320	0.136373	0.230268	AT2G47230	0.153099	0.375951	AT3G19160	0.121832	0.343587	AT3G11550	0.206307	0.0553684	AT1G54940	0.147975	0.20778	AT5G09730	0.198621	0.334859	AT2G23060	0.170593	0.108396	AT5G27870	0.215731	0.126243
AT1G12150	0.1385	0.124224	AT1G09550	0.116734	0.368441	AT1G05300	0.112643	0.190255	AT1G06650	0.127235	0.404884	AT1G24650	0.187332	0.269188	AT3G09730	0.09768	0.389651	AT3G19200	0.11408	0.304212	AT3G15490	0.112579	0.795164	AT1G55940	0.0959925	0.281327	AT5G10280	0.120929	0.175891	AT2G30820	0.116437	0.60209	AT1G01290	0.220822	0.197595
AT1G12260	0.0671184	0.087503	AT1G09930	0.119454	0.0926568	AT1G05310	0.220908	0.118841	AT1G06980	0.0816155	0.240839	AT1G26620	0.0959184	0.476374	AT3G13784	0.14366	0.302392	AT3G24810	0.130059	0.482901	AT3G16980	0.198005	0.0383286	AT1G60970	0.136947	0.18108	AT5G13600	0.153417	0.1268	AT2G32780	0.166218	0.516785	AT1G01540	0.233426	0.0161342
AT1G13970	0.140691	0.043755	AT1G09940	0.123974	0.178677	AT1G05340	0.131786	0.147379	AT1G07000	0.157204	0.130657	AT1G29090	0.14039	0.126164	AT3G14730	0.128593	0.309977	AT3G27325	0.0586616	0.318654	AT3G17230	0.0927053	1.03802	AT1G65910	0.135778	0.22033	AT5G25390	0.0680808	0.64981	AT2G34830	0.105018	0.533833	AT1G02270	0.143818	0.137156
AT1G14420	0.133671	0.190666	AT1G09970	0.161406	0.114758	AT1G05410	0.092915	0.341549	AT1G07430	0.186102	0.142667	AT1G29270	0.193314	0.396132	AT3G15370	0.150546	0.0838215	AT3G28007	0.068208	0.220866	AT3G18630	0.113488	0.189259	AT1G71250	0.153069	0.24844	AT5G25415	0.247341	0.410408	AT2G35730	0.104839	0.373097	AT1G03870	0.12849	0.166478
AT1G14640	0.16715	0.276352	AT1G10060	0.116114	0.187187	AT1G05500	0.0670769	0.0921262	AT1G07705	0.0665638	0.282625	AT1G30740	0.184646	0.14272	AT3G20420	0.173781	0.245206	AT3G45720	0.277475	0.235079	AT3G18770	0.150564	0.107255	AT1G73560	0.146797	0.423433	AT5G27240	0.176828	0.460929	AT2G37610	0.113578	0.609103	AT1G04930	0.113514	0.567966
AT1G15990	0.163131	0.0488316	AT1G10070	0.0710714	0.233243	AT1G05560	0.0949201	0.423666	AT1G07980	0.117697	0.44455	AT1G31840	0.161009	0.315235	AT3G20760	0.186134	0.229713	AT3G46770	0.110937	0.43583	AT3G21310	0.142671	0.236002	AT1G75300	0.19977	0.555861	AT5G28550	0.129233	1.01261	AT2G39110	0.228279	0.0538208	AT1G05810	0.252746	0.0322123
AT1G16380	0.122909	0.162574	AT1G10680	0.134733	0.1224	AT1G05575	0.205309	0.230907	AT1G08280	0.148509	0.159194	AT1G32660	0.158537	0.822324	AT3G22350	0.161476	1.08519	AT3G47380	0.157975	0.201973	AT3G26790	0.125982	0.144465	AT1G77960	0.208573	0.520941	AT5G46310	0.233345	0.597061	AT2G40780	0.106677	0.145564	AT1G07705	0.0665638	0.282625
AT1G16760	0.11517	0.149119	AT1G10730	0.100846	0.272813	AT1G05680	0.0929268	0.215629	AT1G08350	0.131394	0.258333	AT1G32850	0.171588	0.2372	AT3G24340	0.110445	0.601949	AT3G50990	0.118671	0.208351	AT3G48810	0.131422	0.240041	AT2G01430	0.0787642	0.180276	AT5G53070	0.176038	0.0536174	AT2G43870	0.189447	0.0369975	AT1G08280	0.148509	0.159194
AT1G17540	0.0821183	0.351841	AT1G10810	0.132712	0.209112	AT1G05805	0.121544	0.222756	AT1G08560	0.165408	0.0751131	AT1G33840	0.0594029	0.361252	AT3G25980	0.13278	0.0152367	AT3G61810	0.0832715	0.281444	AT3G49750	0.115394	0.148383	AT2G01880	0.0901641	0.449348	AT5G54070	0.203408	0.338929	AT2G46590	0.0614786	0.196406	AT1G08350	0.131394	0.258333
AT1G18410	0.130045	0.234661	AT1G10870	0.149586	0.105209	AT1G06000	0.102114	0.225493	AT1G08720	0.12256	0.268528	AT1G33880	0.177245	0.517177	AT3G51330	0.112691	0.324768	AT3G61850	0.067033	0.166223	AT3G51440	0.138105	0.220133	AT2G20800	0.0927218	0.20902	AT5G55650	0.108814	0.655633	AT3G02140	0.130104	0.443557	AT1G08720	0.12256	0.268528
AT1G18990	0.130477	0.177147	AT1G11220	0.179434	0.379648	AT1G06180	0.0956323	0.409548	AT1G09390	0.169919	0.176557	AT1G34355	0.126927	0.572204	AT3G52270	0.219941	0.119085	AT4G00190	0.130422	0.278063	AT3G51540	0.133251	0.334322	AT2G21110	0.157636	0.33896	AT5G56920	0.247434	0.245146	AT3G02930	0.148277	0.280577	AT1G09530	0.156715	0.213325
AT1G19090	0.119791	0.264557	AT1G12120	0.122788	0.398531	AT1G06430	0.102283	0.0808933	AT1G09420	0.100733	0.329506	AT1G37140	0.260541	0.339242	AT3G52780	0.152469	0.212706	AT4G01680	0.0966635	0.0966762	AT3G57720	0.116453	0.292049	AT2G23260	0.131791	0.293082	AT5G58080	0.0848022	0.254474	AT3G06120	0.164192	0.0257865	AT1G11200	0.176904	0.10866
AT1G19640	0.104133	0.228145	AT1G12400	0.135511	0.0453762	AT1G06500	0.264243	0.25882	AT1G09530	0.156715	0.213325	AT1G48800	0.133518	0.450228	AT3G55840	0.238645	0.0806524	AT4G02780	0.0952666	0.314286	AT3G57840	0.124545	1.47016	AT2G23410	0.163129	0.295831	AT5G58850	0.0830822	0.499973	AT3G10150	0.132882	0.174304	AT1G11310	0.0692115	0.326809
AT1G19780	0.135874	0.0784598	AT1G12580	0.16749	0.123876	AT1G06570	0.175983	0.0954009	AT1G09630	0.0844882	0.0773592	AT1G49810	0.125529	0.205814	AT3G55890	0.0748281	0.328494	AT4G04630	0.130342	0.135816	AT3G61090	0.11489	0.779722	AT2G24210	0.161568	0.347059	AT5G59190	0.156761	0.187663	AT3G11060	0.131341	1.06791	AT1G11350	0.0923314	0.311166
AT1G20135	0.253346	0.192406	AT1G12850	0.184804	0.158084	AT1G06640	0.161046	0.284557	AT1G10690	0.180314	0.239253	AT1G49870	0.166889	0.208491	AT3G58330	0.241826	0.402002	AT4G17785	0.0996438	0.407342	AT4G02670	0.141154	0.235648	AT2G24970	0.176172	0.24966	AT5G66800	0.127374	0.0814797	AT3G14250	0.247003	0.25466	AT1G11440	0.126558	0.311912
AT1G22110	0.105796	0.316858	AT1G12880	0.11838	0.289319	AT1G06720	0.105311	0.407151	AT1G10900	0.13935	0.0899518	AT1G50270	0.156058	0.332408	AT3G60840	0.0966188	0.254113	AT4G20800	0.16112	0.231628	AT4G10220	0.221595	0.246214	AT2G26050	0.166214	0.539001	AT5G66980	0.135518	0.605963	AT3G17690	0.125062	0.292974	AT1G11900	0.163556	0.227166
AT1G22240	0.203516	0.126389	AT1G13640	0.135482	0.152536	AT1G06730	0.107085	0.236974	AT1G10910	0.104947	0.23013	AT1G51920	0.0973275	0.721872	AT4G00530	0.0853299	0.291981	AT4G22030	0.234079	0.351878	AT4G16460	0.107064	0.489028	AT2G28010	0.115388	0.598794	AT1G02580	0.0913084	0.706146	AT3G19700	0.174552	0.33189	AT1G12460	0.150475	0.210844
AT1G23070	0.159673	0.0575521	AT1G13890	0.117971	0.107779	AT1G06830	0.184706	0.0243714	AT1G11200	0.176904	0.10866	AT1G52560	0.106694	0.378248	AT4G01280	0.1056	0.303425	AT4G22110	0.215771	0.356427	AT4G17380	0.109211	0.0724157	AT2G42250	0.102439	0.207926	AT1G06750	0.146222	0.125489	AT3G19940	0.161328	0.0422839	AT1G12820	0.145407	0.0912679
AT1G23350	0.191048	0.19885	AT1G13950	0.159529	0.0535542	AT1G07090	0.13946	0.0503824	AT1G11310	0.0692115	0.326809	AT1G52630	0.0641715	0.120358	AT4G04760	0.096558	0.266528	AT4G22250	0.0984209	0.237349	AT4G17860	0.137825	0.41865	AT2G43860	0.0899332	0.290826	AT1G09000	0.0917733	0.266569	AT3G20480	0.149774	0.294243	AT1G14710	0.140555	0.219947
AT1G23540	0.13411	0.250916	AT1G13960	0.0905676	0.159057	AT1G07150	0.221098	0.473082	AT1G11340	0.129881	0.333485	AT1G53940	0.149822	0.433195	AT4G10850	0.119595	0.202697	AT4G28160	0.0693683	1.19493	AT4G18770	0.0938128	0.34477	AT2G44745	0.0554543	0.14997	AT1G09550	0.116734	0.368441	AT3G21370	0.149339	0.144751	AT1G14920	0.213818	0.0987439
AT1G24110	0.216195	0.0849927	AT1G15230	0.275558	0.292702	AT1G07440	0.150524	0.217697	AT1G11350	0.0923314	0.311166	AT1G54230	0.168101	1.0976	AT4G10950	0.158648	0.0431724	AT4G29250	0.135018	0.32297	AT4G21865	0.14663	0.46794	AT2G45050	0.0863413	0.173523	AT1G16290	0.138479	0.162214	AT3G28140	0.0690971	0.540062	AT1G15000	0.24629	0.151817
AT1G24140	0.246083	0.132494	AT1G15710	0.190224	0.0626415	AT1G07450	0.15445	0.244263	AT1G11440	0.126558	0.311912	AT1G55820	0.106668	0.458427	AT4G14150	0.0984991	0.269943	AT5G14090	0.0919364	0.330188	AT4G31630	0.260979	0.583899	AT2G45450	0.117734	0.205498	AT1G18280	0.0794059	0.281371	AT3G29100	0.272896	0.314333	AT1G15290	0.103799	0.404275
AT1G24620	0.08484	0.182555	AT1G16290	0.138479	0.162214	AT1G07530	0.12615	0.163577	AT1G11600	0.156216	0.0746878	AT1G59540	0.112972	0.184658	AT4G15140	0.169462	0.264141	AT5G22810	0.168236	0.0966512	AT4G32860	0.147525	0.0928485	AT2G46375	0.247112	0.400346	AT1G19940	0.16207	0.149687	AT3G45880	0.185264	0.193785	AT1G15480	0.0902722	0.468068
AT1G25240	0.119186	0.113638	AT1G16360	0.192546	0.125472	AT1G07570	0.185653	0.165345	AT1G11630	0.143821	0.195576	AT1G61280	0.133727	0.442688	AT4G15460	0.230671	0.362623	AT5G25290	0.244197	0.5637	AT4G36770	0.101534	0.288578	AT2G47430	0.130215	0.365628	AT1G22900	0.0991653	0.433697	AT3G49070	0.185632	0.182052	AT1G16650	0.126795	0.234002
AT1G26480	0.0927424	0.114042	AT1G16560	0.104148	0.156091	AT1G07590	0.157216	0.119586	AT1G11900	0.163556	0.227166	AT1G63210	0.140612	0.283292	AT4G27250	0.164719	0.238696	AT5G43610	0.217115	0.151011	AT5G02000	0.0683948	0.844185	AT3G01070	0.164318	0.286342	AT1G26320	0.146356	0.158877	AT3G52970	0.235205	0.0578938	AT1G16830	0.140259	0.275438
AT1G28360	0.165575	0.236535	AT1G16710	0.113451	0.244938	AT1G07630	0.15078	0.0608369	AT1G12030	0.116078	0.245846	AT1G64580	0.101019	0.355337	AT4G27510	0.103773	0.520941	AT5G44630	0.146706	0.380959	AT5G03795	0.16464	0.170451	AT3G01570	0.107757	0.123882	AT1G55600	0.119247	0.744622	AT3G54490	0.092004	0.431028	AT1G17110	0.104615	0.248216
AT1G28550	0.160796	0.0134455	AT1G17440	0.103012	0.200858	AT1G07640	0.142044	0.186932	AT1G12330	0.165168	0.0381759	AT1G65470	0.112558	0.30738	AT4G28590	0.121559	0.349703	AT5G47250	0.11085	0.251643	AT5G07380	0.108448	0.371495	AT3G03400	0.206235	0.266889	AT1G72960	0.118069	0.0882547	AT3G55720	0.149958	0.169245	AT1G17460	0.116781	0.621457
AT1G29200	0.0948547	0.215802	AT1G17720	0.100566	0.0881011	AT1G07720	0.119278	0.147027	AT1G12460	0.150475	0.210844	AT1G65680	0.191097	0.356375	AT4G29770	0.138978	0.543804	AT5G48130	0.150915	0.242554	AT5G09360	0.139586	0.221565	AT3G03910	0.154245	0.11328	AT1G73050	0.102652	0.123259	AT3G58450	0.165982	0.132547	AT1G18890	0.121615	0.0522194
AT1G30135	0.168223	0.369997	AT1G18090	0.109774	0.398363	AT1G07840	0.133888	0.374058	AT1G12820	0.145407	0.0912679	AT1G66800	0.277087	0.561505	AT4G29800	0.184812	0.0284081	AT5G49170	0.259334	0.125866	AT5G11540	0.17763	0.178647	AT3G04150	0.166166	0.729598	AT1G74000	0.138821	0.274619	AT3G59580	0.127483	0.320249	AT1G22160	0.117232	0.190931
AT1G30473	0.177354	0.58275	AT1G18280	0.0794059	0.281371	AT1G07990	0.0765604	0.208687	AT1G12900	0.100044	0.0340874	AT1G67100	0.275164	0.0477855	AT4G30090	0.171236	0.324581	AT5G53190	0.115412	0.329868	AT5G12380	0.084749	0.231854	AT3G05260	0.204521	0.0305573	AT1G76640	0.18796	0.0736219	AT3G59850	0.153344	0.124763	AT1G22550	0.147078	0.193023
AT1G30710	0.112949	0.175707	AT1G18980	0.175869	0.180564	AT1G08230	0.158362	0.200375	AT1G13000	0.109467	0.126555	AT1G67180	0.165061	0.219378	AT4G32810	0.173913	0.111681	AT5G54850	0.0919495	0.169752	AT5G23260	0.106461	0.289102	AT3G05310	0.110382	0.458102	AT2G01770	0.129129	0.04353	AT3G60900	0.151101	0.18069	AT1G23840	0.167888	0.213188
AT1G30860	0.170707	0.370484	AT1G19580	0.120423	0.0827578	AT1G08450	0.162082	0.0618361	AT1G13380	0.22946	0.0322594	AT1G68040	0.133755	0.230991	AT4G35590	0.115064	0.407745	AT5G55330	0.103727	0.538737	AT5G23400	0.122532	0.232595	AT3G07450	0.0207199	1.57415	AT2G23900	0.153682	0.0558446	AT3G61040	0.117001	0.423941	AT1G24625	0.158025	0.149093
AT1G31750	0.11521	0.127508	AT1G19890	0.141725	0.100073	AT1G08540	0.10913	0.0865404	AT1G13750	0.16452	0.153245	AT1G69630	0.214307	0.377511	AT4G39630	0.228964	0.121007	AT5G58540	0.147085	0.384224	AT5G25950	0.208	0.235608	AT3G09490	0.256043	0.506178	AT2G24840	0.165212	0.242367	AT3G61920	0.155294	0.175278	AT1G28520	0.102721	0.0758164
AT1G32250	0.22076	0.0484754	AT1G19940	0.16207	0.149687	AT1G08550	0.144059	0.0788711	AT1G14130	0.0968155	0.257832	AT1G71000	0.149558	0.200022	AT4G39650	0.125748	0.38197	AT5G59860	0.214511	0.733499	AT5G37140	0.182887	0.286941	AT3G13640	0.0619261	0.200295	AT2G33270	0.155219	0.301442	AT3G62780	0.079468	0.46372	AT1G30330	0.152354	0.0819714
AT1G32780	0.155581	0.096572	AT1G20480	0.185753	0.2619	AT1G08610	0.174157	0.164175	AT1G14150	0.198525	0.140076	AT1G72100	0.145939	0.240097	AT5G04630	0.188248	0.213015	AT5G61260	0.168778	0.312945	AT5G40100	0.143759	0.441246	AT3G14820	0.124305	0.202462	AT2G34790	0.159459	0.0690231	AT4G00220	0.0823172	0.126194	AT1G30550	0.13711	0.190711
AT1G33220	0.161227	0.249357	AT1G20640	0.127749	0.0803684	AT1G08710	0.253879	0.292402	AT1G14650	0.143955	0.109569	AT1G74150	0.126879	0.364688	AT5G17570	0.105571	0.228712	AT5G66220	0.179649	0.632163	AT5G41720	0.156092	0.389688	AT3G23450	0.225411	0.59773	AT2G44560	0.0970344	0.179551	AT4G02460	0.140305	0.209449	AT1G30600	0.15434	0.137201
AT1G35330	0.220525	0.263434	AT1G20700	0.157977	0.186229	AT1G08800	0.171257	0.333976	AT1G14710	0.140555	0.219947	AT1G75150	0.141799	0.455119	AT5G20940	0.139447	0.151344				AT5G44780	0.168482	0.527923	AT3G24330	0.128948	0.150552	AT2G44570	0.145366	0.199341	AT4G11460	0.123068	0.367435	AT1G31480	0.0968869	0.238696
AT1G35490	0.156905	0.13032	AT1G20870	0.194912	0.239139	AT1G08810	0.148201	0.158587	AT1G14770	0.129231	0.538837	AT1G75550	0.125358	0.304887	AT5G24440	0.087645	0.651349				AT5G45640	0.145872	0.215849	AT3G24790	0.203255	0.09368	AT3G09130	0.183711	0.469029	AT4G14590	0.168923	0.256178	AT1G32190	0.135127	0.15058
AT1G44120	0.185326	0.185913	AT1G21010	0.17739	0.114291	AT1G08920	0.113102	0.299322	AT1G14900	0.17444	0.193019	AT1G76290	0.142715	0.309317	AT5G25370	0.177481	0.139854				AT5G52490	0.158171	0.250879	AT3G27210	0.131778	0.186815	AT3G20200	0.093715	0.136782	AT4G14840	0.164019	0.395593	AT1G32810	0.125798	0.312501
AT1G44224	0.244181	0.463095	AT1G22130	0.126249	0.165643	AT1G08930	0.100375	0.0444599	AT1G14920	0.213818	0.0987439	AT1G77405	0.140958	0.173873	AT5G39930	0.143379	0.432051				AT5G57390	0.169656	0.112631	AT3G27620	0.235382	0.116472	AT3G22360	0.124484	0.20295	AT4G16590	0.126945	0.187337	AT1G32900	0.111047	0.125156
AT1G45545	0.209163	0.132532	AT1G22150	0.0888822	0.0486376	AT1G08940	0.18837	0.0891601	AT1G15000	0.24629	0.151817	AT1G78260	0.0935537	0.177725	AT5G52400	0.1643	0.105795				AT5G60630	0.203786	0.33176	AT3G27640	0.178784	0.135189	AT3G28230	0.179058	0.409961	AT4G17670	0.135125	0.23909	AT1G32940	0.117957	0.188249
AT1G47280	0.204186	0.328037	AT1G22460	0.185526	0.167599	AT1G09250	0.240172	0.100569	AT1G15170	0.11587	0.137455	AT1G79760	0.14044	0.298322	AT5G58180	0.0832918	0.485887				AT5G62800	0.140003	0.449567	AT3G46910	0.202044	0.832085	AT3G28490	0.148225	0.421044	AT4G18080	0.0792331	1.15548	AT1G33490	0.0775918	0.226134
AT1G47990	0.100015	0.0999284	AT1G22530	0.117376	0.22112	AT1G09430	0.160819	0.0263975	AT1G15220	0.104419	0.155216	AT1G80140	0.0834459	0.311661	AT5G59020	0.119869	0.405176				AT5G63150	0.0477683	1.01126	AT3G49900	0.147004	0.212156	AT3G50730	0.169496	0.57306	AT4G18375	0.113814	0.362552	AT1G34200	0.176624	0.266455
AT1G48470	0.12028	0.0410112	AT1G22885	0.088308	1.1857	AT1G09440	0.109293	0.164794	AT1G15290	0.103799	0.404275	AT2G01960	0.164032	0.467514	AT5G60140	0.116306	0.84768				AT5G65230	0.151285	0.271105	AT3G56660	0.168073	0.545335	AT3G54930	0.147301	0.0376563	AT4G21230	0.156241	0.204275	AT1G36070	0.166189	0.150111
AT1G48940	0.162845	0.262541	AT1G22900	0.0991653	0.433697	AT1G09470	0.0956346	0.269806	AT1G15480	0.0902722	0.468068	AT2G03130	0.17728	0.655946	AT5G63690	0.227345	0.0433899				AT1G03960	0.137853	0.192009	AT3G57270	0.118206	0.518012	AT4G02160	0.190932	0.184152	AT4G23090	0.100159	1.13767	AT1G47290	0.134145	0.180906
AT1G49270	0.131524	0.197607	AT1G23050	0.131108	0.382042	AT1G09500	0.125558	0.441985	AT1G15530	0.172472	0.113409	AT2G03170	0.242342	0.632169	AT5G63950	0.0562768	0.471991				AT1G55560	0.111616	0.0752837	AT3G57620	0.129157	0.168619	AT4G04080	0.253907	0.282374	AT4G23240	0.254901	0.299494	AT1G47740	0.162959	0.00965579
AT1G50310	0.0944821	0.119152	AT1G23210	0.114202	0.178011	AT1G09570	0.111117	0.0507876	AT1G15700	0.144465	0.112319	AT2G03850	0.160772	0.300316	AT5G66710	0.0794515	0.575894				AT1G69240	0.175895	0.0285682	AT3G57960	0.109487	1.35726	AT4G21550	0.100751	0.594686	AT4G25560	0.129994	0.379397	AT1G50590	0.131019	0.133484
AT1G50610	0.156122	0.142849	AT1G23420	0.0828206	0.126939	AT1G09740	0.152405	0.0541919	AT1G16060	0.179056	0.106624	AT2G14050	0.115898	0.112638	AT1G03180	0.060018	0.515325				AT1G79780	0.0875465	0.254871	AT3G58520	0.102205	0.111508	AT4G39070	0.14091	0.0953019	AT4G28320	0.203226	0.0501844	AT1G52150	0.0870417	0.0506336
AT1G51340	0.149991	0.0994267	AT1G23750	0.171301	0.0385762	AT1G09820	0.162768	0.180089	AT1G16590	0.074894	0.692074	AT2G17750	0.0945565	0.32397	AT1G03920	0.12378	0.126178				AT1G80160	0.157901	0.183609	AT3G61250	0.128334	0.184969	AT5G02370	0.188606	0.293534	AT4G35987	0.150051	0.232764	AT1G53030	0.219886	0.173109
AT1G51360	0.117029	0.560348	AT1G23800	0.160376	0.0573833	AT1G10020	0.119712	0.051644	AT1G16650	0.126795	0.234002	AT2G18260	0.0983747	0.113922	AT1G04030	0.107236	0.367194				AT1G80520	0.249794	0.121267	AT3G62280	0.139619	0.16611	AT5G06200	0.141021	0.0342042	AT4G38830	0.121738	0.280359	AT1G54160	0.0458894	0.80498
AT1G51640	0.140682	0.270552	AT1G26320	0.146356	0.158877	AT1G10050	0.108338	0.28206	AT1G16830	0.140259	0.275438	AT2G18480	0.139292	0.158022	AT1G04090	0.109086	0.239043				AT2G01390	0.164209	0.299546	AT3G62380	0.199873	0.729463	AT5G06710	0.144163	0.300784	AT4G38870	0.249724	0.548368	AT1G54210	0.0948429	0.145064
AT1G51915	0.064504	0.704576	AT1G27595	0.0649211	0.4223	AT1G10120	0.0901047	0.146313	AT1G17110	0.104615	0.248216	AT2G20620	0.19924	0.956819	AT1G04540	0.241711	0.114477				AT2G13680	0.110569	0.0431794	AT3G62430	0.193131	0.989889	AT5G06940	0.13758	0.216207	AT4G39320	0.061881	1.66002	AT1G54440	0.138058	0.45842
AT1G52240	0.145463	0.150512	AT1G27600	0.0538471	0.179151	AT1G10140	0.0997814	0.361915	AT1G17230	0.0928002	0.222168	AT2G20980	0.126013	0.190323	AT1G04600	0.0932997	0.241951				AT2G20440	0.0889617	0.0602254	AT4G02300	0.162304	0.312064	AT5G11100	0.1373	0.0954046	AT4G39790	0.137038	0.16042	AT1G55500	0.141817	0.305626
AT1G52580	0.0855177	0.227843	AT1G27620	0.110474	0.244656	AT1G10200	0.105331	0.0222777	AT1G17240	0.147023	0.370239	AT2G23160	0.160175	0.672258	AT1G04700	0.0818827	0.221155				AT2G24460	0.203031	0.830241	AT4G02700	0.105641	0.220614	AT5G16230	0.129291	0.108577	AT5G02640	0.200285	0.129759	AT1G56150	0.0925328	0.380531
AT1G52680	0.10844	0.154605	AT1G27650	0.176728	0.0253545	AT1G10210	0.24814	0.0318166	AT1G17340	0.126923	0.176441	AT2G24800	0.147606	0.124834	AT1G04760	0.138015	0.0261873				AT2G25820	0.202137	0.271986	AT4G15790	0.144903	0.107892	AT5G25530	0.227045	0.119424	AT5G03050	0.0613578	0.386305	AT1G57790	0.160075	0.415847
AT1G53010	0.11078	0.341546	AT1G27720	0.0600124	1.24966	AT1G10320	0.140304	0.339946	AT1G17350	0.204379	0.213186	AT2G27120	0.0289509	0.493114	AT1G04880	0.085167	0.431189				AT2G27250	0.207089	0.463178	AT4G24150	0.139256	0.256442	AT5G35090	0.213503	0.167479	AT5G05490	0.0754117	0.382753	AT1G58070	0.142932	0.332774
AT1G54070	0.112666	0.107722	AT1G27730	0.165982	0.0577675	AT1G10360	0.217462	0.0982569	AT1G17460	0.116781	0.621457	AT2G27310	0.148892	0.0924185	AT1G05020	0.0960279	0.254644				AT2G31830	0.106514	0.222624	AT4G27550	0.0983105	0.195167	AT5G48270	0.209676	0.0633723	AT5G06480	0.195307	0.206805	AT1G59750	0.104155	0.10994
AT1G54280	0.193457	0.0381266	AT1G27910	0.0962664	0.150131	AT1G10370	0.0887517	0.158787	AT1G17640	0.108549	0.248246	AT2G27790	0.137222	0.127105	AT1G05920	0.161318	0.473838				AT2G33240	0.0824679	0.279422	AT4G29540	0.0708561	0.381566	AT5G64870	0.157515	0.0678992	AT5G09290	0.0951644	0.30307	AT1G61240	0.0979404	0.117026
AT1G54450	0.252402	0.0160109	AT1G28090	0.148463	0.147896	AT1G10380	0.203936	0.162388	AT1G18250	0.111595	0.0863364	AT2G28085	0.190285	0.0677209	AT1G07060	0.249521	0.44195				AT2G39130	0.117377	0.115319	AT4G30070	0.178569	0.523565	AT1G01730	0.0641012	0.665348	AT5G10520	0.121494	0.167332	AT1G62830	0.12031	0.177147
AT1G55570	0.116169	0.0480045	AT1G28410	0.107301	0.234995	AT1G10400	0.0873682	0.331374	AT1G18370	0.102944	0.115296	AT2G29060	0.16016	0.157472	AT1G07270	0.139862	0.305426				AT2G40790	0.115485	0.357269	AT4G30120	0.180002	0.170038	AT1G02370	0.14574	0.218626	AT5G10530	0.131012	0.177758	AT1G63680	0.132113	0.0720142
AT1G55580	0.159372	0.0647827	AT1G29630	0.165409	0.174196	AT1G10510	0.114469	0.076554	AT1G18500	0.134286	0.0821152	AT2G29130	0.123459	0.161902	AT1G09930	0.119454	0.0926568				AT2G46960	0.0843719	0.580787	AT4G34480	0.119437	0.151587	AT1G02860	0.093473	0.129172	AT5G10770	0.130698	0.0932971	AT1G64060	0.153753	0.0427968
AT1G56360	0.217383	0.0904559	AT1G31070	0.156604	0.0216172	AT1G10585	0.0832293	0.301156	AT1G18730	0.125905	0.153314	AT2G31250	0.138073	0.660252	AT1G10680	0.134733	0.1224				AT3G15860	0.182504	0.188209	AT4G36930	0.195915	0.118585	AT1G03055	0.159766	0.0914687	AT5G13790	0.145072	0.275361	AT1G65020	0.0829262	0.142027
AT1G58210	0.202713	0.206014	AT1G31730	0.114164	0.0877704	AT1G10610	0.094721	0.41171	AT1G18870	0.130673	0.188738	AT2G31780	0.277017	0.253841	AT1G11220	0.179434	0.379648				AT3G25260	0.0864446	0.304498	AT4G39235	0.248847	0.0952736	AT1G03630	0.18193	0.0369696	AT5G13870	0.121369	0.0663802	AT1G65380	0.186893	0.115087
AT1G59940	0.209347	0.251331	AT1G31940	0.158132	0.164736	AT1G10640	0.133308	0.178843	AT1G18890	0.121615	0.0522194	AT2G32360	0.184729	0.297936	AT1G13890	0.117971	0.107779				AT3G28630	0.214054	0.0870042	AT4G39490	0.128719	0.154425	AT1G04350	0.158754	0.225785	AT5G14150	0.09143	0.172675	AT1G66230	0.240327	0.207598
AT1G61080	0.163373	0.221824	AT1G32260	0.16664	0.203385	AT1G10750	0.0969169	0.111659	AT1G18950	0.0870603	0.202473	AT2G32630	0.146839	0.246922	AT1G19890	0.141725	0.100073				AT3G61910	0.13428	0.404723	AT5G01060	0.138233	0.114766	AT1G05590	0.104609	0.295662	AT5G14960	0.0831648	0.716626	AT1G66430	0.240671	0.0474602
AT1G62450	0.0992731	0.306315	AT1G32920	0.159388	0.384764	AT1G10850	0.142992	0.0968391	AT1G19025	0.183364	0.165792	AT2G33000	0.0742394	1.87791	AT1G20480	0.185753	0.2619				AT4G24890	0.140815	0.0944587	AT5G01860	0.153947	0.326294	AT1G05600	0.109301	0.194334	AT5G23770	0.151927	0.879928	AT1G66760	0.152956	0.0999347
AT1G62760	0.191412	0.344415	AT1G33290	0.226658	0.034662	AT1G11290	0.160591	0.168603	AT1G19050	0.169937	0.169235	AT2G33070	0.134259	0.154024	AT1G20700	0.157977	0.186229				AT4G28395	0.185785	0.215391	AT5G02540	0.0669428	0.159115	AT1G06240	0.148475	0.157633	AT5G24280	0.128244	0.374787	AT1G68530	0.154369	0.0291431
AT1G63060	0.148223	0.0848085	AT1G35510	0.162065	0.0775227	AT1G11300	0.124971	0.129186	AT1G19170	0.138904	0.0930348	AT2G33160	0.129801	0.206738	AT1G21010	0.17739	0.114291				AT4G31875	0.088015	0.861558	AT5G03930	0.236373	0.561773	AT1G06650	0.127235	0.404884	AT5G27440	0.175233	0.381105	AT1G68790	0.12992	0.324251
AT1G63200	0.164356	0.413565	AT1G35530	0.14776	0.281677	AT1G11330	0.129296	0.110937	AT1G19220	0.0973218	0.203832	AT2G33680	0.157949	0.385166	AT1G22130	0.126249	0.165643				AT4G33730	0.129122	0.190779	AT5G06330	0.168425	0.340913	AT1G07980	0.117697	0.44455	AT5G32460	0.132695	0.581491	AT1G68990	0.107666	0.230658
AT1G64320	0.0846984	0.375178	AT1G35670	0.175702	0.0196273	AT1G11545	0.176198	0.0569865	AT1G19520	0.131659	0.139101	AT2G34100	0.136836	0.760237	AT1G22150	0.0888822	0.0486376				AT4G35190	0.0717042	0.145664	AT5G11210	0.173486	0.295939	AT1G08560	0.165408	0.0751131	AT5G37160	0.269728	0.236155	AT1G69610	0.123838	0.352037
AT1G64480	0.0917406	0.15059	AT1G45180	0.157984	0.405066	AT1G11580	0.176043	0.097313	AT1G20350	0.122163	0.582184	AT2G34400	0.141308	0.256072	AT1G23210	0.114202	0.178011				AT5G26660	0.118721	0.250588	AT5G13620	0.105655	0.473467	AT1G09390	0.169919	0.176557	AT5G42690	0.21193	0.275885	AT1G69830	0.130178	0.194871
AT1G64800	0.206994	0.0727339	AT1G48100	0.163821	0.10366	AT1G11670	0.122728	0.036336	AT1G20830	0.0857078	0.376161	AT2G35890	0.160035	0.1599	AT1G27720	0.0600124	1.24966				AT5G26700	0.154725	0.23653	AT5G14860	0.120315	0.358759	AT1G09420	0.100733	0.329506	AT5G42860	0.168527	0.00861135	AT1G69870	0.120474	0.174532
AT1G65590	0.124562	0.122661	AT1G49290	0.244003	0.260448	AT1G12010	0.164578	0.121687	AT1G20850	0.219437	0.042986	AT2G36270	0.218941	0.0734452	AT1G29630	0.165409	0.174196				AT5G40550	0.0943777	0.2394	AT5G23910	0.169364	0.508722	AT1G10900	0.13935	0.0899518	AT5G43680	0.199811	0.222334	AT1G70700	0.141943	0.416314
AT1G66210	0.127058	0.392827	AT1G49740	0.193575	0.075628	AT1G12110	0.112245	0.0705305	AT1G20980	0.125666	0.183366	AT2G37310	0.13186	0.161786	AT1G31070	0.156604	0.0216172				AT5G40645	0.120211	0.0481091	AT5G25470	0.151239	0.535725	AT1G10910	0.104947	0.23013	AT5G45980	0.151271	0.265472	AT1G70900	0.103623	0.0891724
AT1G66220	0.158393	0.344683	AT1G49910	0.208693	0.0677108	AT1G12250	0.149986	0.112037	AT1G21050	0.257153	0.0769984	AT2G38100	0.132998	0.197174	AT1G35530	0.14776	0.281677				AT5G42340	0.196803	0.144553	AT5G33340	0.198108	0.263587	AT1G11600	0.156216	0.0746878	AT5G55590	0.11519	0.115569	AT1G71140	0.130242	0.236902
AT1G66470	0.150593	0.103389	AT1G50640	0.155218	0.205901	AT1G12320	0.106105	0.268136	AT1G21060	0.125698	0.230638	AT2G38490	0.177133	0.049754	AT1G45180	0.157984	0.405066				AT5G45690	0.109333	0.221405	AT5G46040	0.124355	0.203731	AT1G12330	0.165168	0.0381759	AT5G61120	0.0982636	0.411075	AT1G72700	0.0995788	0.0385647
AT1G67290	0.145216	0.152114	AT1G51260	0.116389	0.131453	AT1G12430	0.191811	0.0670724	AT1G21090	0.0994845	0.439473	AT2G39280	0.0963547	0.320989	AT1G49290	0.244003	0.260448				AT5G46770	0.0550511	0.548564	AT5G48710	0.238106	0.567963	AT1G12900	0.100044	0.0340874	AT5G63390	0.116125	0.201304	AT1G73240	0.115876	0.147618
AT1G67540	0.20906	0.149556	AT1G51420	0.190406	0.116227	AT1G12930	0.0953585	0.11171	AT1G21140	0.145315	0.0313291	AT2G39320	0.237002	0.324216	AT1G49910	0.208693	0.0677108				AT5G50440	0.265129	0.0462448	AT5G49560	0.0473097	0.648899	AT1G13750	0.16452	0.153245	AT5G65600	0.150387	0.234966	AT1G73370	0.117292	0.170972
AT1G67623	0.161001	1.07376	AT1G51690	0.0775111	0.101314	AT1G13080	0.183538	0.157258	AT1G21440	0.182395	0.0755079	AT2G39435	0.1241	0.447981	AT1G51260	0.116389	0.131453				AT5G51490	0.187761	0.167436	AT5G52070	0.171129	0.360131	AT1G14650	0.143955	0.109569				AT1G75460	0.226071	0.0449183
AT1G68090	0.0693544	0.172876	AT1G52510	0.138285	0.103855	AT1G13100	0.128482	0.28737	AT1G21450	0.185718	0.053027	AT2G40240	0.116542	0.37276	AT1G54240	0.174928	1.00594				AT5G53200	0.14597	0.053795	AT5G52330	0.144471	0.681495	AT1G14900	0.17444	0.193019				AT1G75500	0.125239	0.0676158
AT1G68110	0.130568	0.241839	AT1G52570	0.163272	0.0331214	AT1G13110	0.162103	0.145048	AT1G21500	0.0395552	0.414265	AT2G41810	0.185706	0.118318	AT1G59980	0.14534	0.0876045				AT5G58170	0.23265	0.130561	AT5G52950	0.140711	0.294434	AT1G15170	0.11587	0.137455				AT1G75730	0.147608	0.25852
AT1G68330	0.12056	0.230058	AT1G54220	0.0701046	0.520898	AT1G13220	0.0926715	0.467398	AT1G21600	0.224267	0.0746934	AT2G42000	0.182812	0.271467	AT1G60240	0.1238	0.620611				AT1G01800	0.101297	0.207258	AT5G53290	0.146616	0.30889	AT1G15700	0.144465	0.112319				AT1G77420	0.0942442	0.263865
AT1G68630	0.17582	0.0578143	AT1G54240	0.174928	1.00594	AT1G13250	0.138677	0.177274	AT1G21770	0.0951896	0.426389	AT2G42940	0.0632747	0.143037	AT1G60450	0.126376	0.314798				AT1G02310	0.146185	0.172214	AT5G53710	0.11287	0.461899	AT1G16060	0.179056	0.106624				AT1G77740	0.238563	0.056619
AT1G68750	0.160843	0.0772607	AT1G54340	0.067482	0.139136	AT1G13260	0.0994322	0.16496	AT1G22050	0.150469	0.0730478	AT2G43220	0.26193	1.43754	AT1G61110	0.150751	0.0557892				AT1G04200	0.149645	0.130133	AT5G53840	0.147863	0.767887	AT1G17350	0.204379	0.213186				AT1G79510	0.102142	0.179293
AT1G69050	0.0953327	0.156807	AT1G54460	0.184262	0.231744	AT1G13300	0.122578	0.134381	AT1G22160	0.117232	0.190931	AT2G43270	0.255614	0.681952	AT1G61860	0.204109	0.0385425				AT1G13000	0.109467	0.126555	AT5G53920	0.149056	0.356067	AT1G18250	0.111595	0.0863364				AT1G80370	0.0739596	0.404045
AT1G69720	0.185348	0.123197	AT1G54510	0.15025	0.16081	AT1G13340	0.0797019	0.367889	AT1G22550	0.147078	0.193023	AT2G43480	0.116161	0.16121	AT1G64300	0.144224	0.0549802				AT1G13380	0.22946	0.0322594	AT5G56330	0.178787	0.202721	AT1G18370	0.102944	0.115296				AT1G80940	0.08401	0.438631
AT1G70170	0.147306	0.099233	AT1G54740	0.179505	0.457101	AT1G13650	0.136732	0.797655	AT1G22700	0.155439	0.0821896	AT2G43880	0.13199	0.124582	AT1G64570	0.104088	0.322804				AT1G14150	0.198525	0.140076	AT5G56580	0.10212	0.0250886	AT1G18500	0.134286	0.0821152				AT2G01570	0.221242	0.0765826
AT1G70430	0.181701	0.21507	AT1G54920	0.145502	0.476741	AT1G13710	0.168256	0.115665	AT1G22710	0.101917	0.0941158	AT2G44590	0.121888	0.157442	AT1G67210	0.128015	0.22437				AT1G17230	0.0928002	0.222168	AT5G58310	0.125981	0.152144	AT1G18730	0.125905	0.153314				AT2G01860	0.204035	0.172063
AT1G70460	0.195182	0.167374	AT1G55560	0.111616	0.0752837	AT1G14030	0.102153	0.206156	AT1G23010	0.243751	0.0726795	AT2G45130	0.251837	0.0954379	AT1G68610	0.110907	0.331229				AT1G17240	0.147023	0.370239	AT5G59100	0.120711	0.366005	AT1G19050	0.169937	0.169235				AT2G01980	0.0920719	0.300177
AT1G70540	0.220062	0.0244802	AT1G55600	0.119247	0.744622	AT1G14120	0.182722	0.216817	AT1G23040	0.12542	0.234752	AT2G46760	0.139943	0.161963	AT1G73510	0.185997	1.04766				AT1G19220	0.0973218	0.203832	AT5G60440	0.210355	0.193503	AT1G19170	0.138904	0.0930348				AT2G03280	0.198395	0.21744
AT1G70720	0.162182	0.277706	AT1G55840	0.1645	0.0869257	AT1G14280	0.124283	0.227216	AT1G23400	0.165841	0.11624	AT2G47780	0.14742	0.185756	AT1G74490	0.0978186	0.366463				AT1G21090	0.0994845	0.439473	AT5G62320	0.11286	0.349632	AT1G19520	0.131659	0.139101				AT2G03670	0.10467	0.12406
AT1G70880	0.107408	0.322853	AT1G56010	0.154646	0.107978	AT1G14300	0.095268	0.155109	AT1G23710	0.157298	0.300611	AT3G01080	0.181483	0.182096	AT1G75160	0.209316	0.0443657				AT1G21450	0.185718	0.053027	AT5G63070	0.133297	0.150824	AT1G20350	0.122163	0.582184				AT2G03780	0.112405	0.114087
AT1G71380	0.151644	0.109571	AT1G59830	0.148549	0.00973297	AT1G14340	0.21765	0.171113	AT1G23740	0.143399	0.189919	AT3G01880	0.193129	0.276648	AT1G75870	0.152232	0.420743				AT1G23040	0.12542	0.234752				AT1G20980	0.125666	0.183366				AT2G11520	0.201111	0.117997
AT1G71680	0.162605	0.121269	AT1G59980	0.14534	0.0876045	AT1G14350	0.107818	0.215835	AT1G23840	0.167888	0.213188	AT3G02000	0.151018	0.0641227	AT1G76370	0.180223	0.0638843				AT1G26270	0.103769	0.174371				AT1G21050	0.257153	0.0769984				AT2G13440	0.131027	0.0555988
AT1G73066	0.12921	0.228544	AT1G60240	0.1238	0.620611	AT1G14370	0.141855	0.0799992	AT1G23870	0.12975	0.0662913	AT3G02010	0.11975	0.353729	AT1G77730	0.185662	0.290766				AT1G30440	0.140787	0.0576725				AT1G21440	0.182395	0.0755079				AT2G14120	0.123046	0.17255
AT1G73190	0.107629	0.136395	AT1G60430	0.175011	0.0761861	AT1G14580	0.129515	0.328548	AT1G24150	0.130417	0.163227	AT3G03620	0.127201	0.176794	AT1G79110	0.160528	0.250028				AT1G34110	0.161165	0.0972825				AT1G21500	0.0395552	0.414265				AT2G15580	0.223161	0.106293
AT1G74220	0.1555	0.270409	AT1G60450	0.126376	0.314798	AT1G14700	0.177013	0.131843	AT1G24625	0.158025	0.149093	AT3G03670	0.125673	0.456786	AT1G79910	0.261986	0.461258				AT1G51940	0.1622	0.0965257				AT1G21600	0.224267	0.0746934				AT2G15890	0.147295	0.200948
AT1G74550	0.101307	0.272215	AT1G61110	0.150751	0.0557892	AT1G14730	0.0786298	0.110722	AT1G25560	0.119703	0.238167	AT3G04020	0.102991	0.245619	AT2G01480	0.145956	0.217855				AT1G54730	0.0941296	0.322219				AT1G21770	0.0951896	0.426389				AT2G16900	0.163182	0.196002
AT1G75520	0.105595	0.208315	AT1G61340	0.107564	0.267254	AT1G14740	0.126736	0.0643206	AT1G26270	0.103769	0.174371	AT3G04800	0.109768	0.394512	AT2G01920	0.190853	0.285819				AT1G64660	0.130723	0.146511				AT1G22700	0.155439	0.0821896				AT2G16990	0.12883	0.170791
AT1G76650	0.20173	0.268205	AT1G61720	0.0919875	0.28988	AT1G14780	0.146331	0.0839529	AT1G27060	0.114851	0.363185	AT3G04970	0.0640501	0.369281	AT2G03060	0.063893	0.588622				AT1G65610	0.206384	0.104135				AT1G22710	0.101917	0.0941158				AT2G17650	0.204022	0.102345
AT1G77980	0.193858	0.0851372	AT1G61860	0.204109	0.0385425	AT1G14790	0.168404	0.148722	AT1G28050	0.167599	0.242149	AT3G05780	0.0922532	0.357883	AT2G05160	0.201242	0.181837				AT1G70940	0.200198	0.0349508				AT1G23400	0.165841	0.11624				AT2G19350	0.082146	0.111917
AT1G78980	0.112646	0.169792	AT1G64300	0.144224	0.0549802	AT1G14840	0.127277	0.0854655	AT1G28420	0.107878	0.290022	AT3G09620	0.207696	0.39841	AT2G17090	0.137906	0.312572				AT1G71695	0.125126	0.189757				AT1G23740	0.143399	0.189919				AT2G21320	0.165209	0.145754
AT1G78990	0.131769	0.260653	AT1G64440	0.104054	0.0633958	AT1G14890	0.14169	0.194179	AT1G28520	0.102721	0.0758164	AT3G10180	0.0969918	0.218031	AT2G17180	0.0905534	0.704279				AT1G73620	0.118102	0.125357				AT1G27060	0.114851	0.363185				AT2G22300	0.0824871	0.175392
AT1G79250	0.197561	0.053596	AT1G64570	0.104088	0.322804	AT1G15080	0.156967	0.0958322	AT1G28540	0.177785	0.048113	AT3G11460	0.101158	0.244521	AT2G17900	0.0949538	0.262175				AT1G73660	0.102758	0.191812				AT1G28420	0.107878	0.290022				AT2G23540	0.152071	0.202377
AT1G79400	0.132754	0.138322	AT1G65040	0.151273	0.116474	AT1G15180	0.134156	0.220845	AT1G29990	0.207787	0.0325769	AT3G12420	0.271668	0.619897	AT2G18340	0.222894	0.285752				AT1G74880	0.144097	0.20735				AT1G28540	0.177785	0.048113				AT2G24440	0.142388	0.262664
AT1G79860	0.11565	0.154419	AT1G66140	0.183704	0.128918	AT1G15260	0.121155	0.124768	AT1G30330	0.152354	0.0819714	AT3G13228	0.117846	1.30877	AT2G19010	0.169322	0.140282				AT1G78060	0.181746	0.149141				AT1G29990	0.207787	0.0325769				AT2G27500	0.10911	0.0549282
AT1G80450	0.115635	0.236829	AT1G67210	0.128015	0.22437	AT1G15340	0.147922	0.266612	AT1G30440	0.140787	0.0576725	AT3G13820	0.18942	0.498357	AT2G19770	0.102925	0.0328185				AT2G03530	0.179764	0.0694171				AT1G30530	0.118048	0.42208				AT2G30280	0.113809	0.40558
AT1G80880	0.155828	0.401298	AT1G67410	0.176462	0.115231	AT1G15400	0.130832	0.0767989	AT1G30530	0.118048	0.42208	AT3G15390	0.141124	0.377635	AT2G20250	0.0764989	0.902656				AT2G04880	0.181071	0.310603				AT1G32200	0.0976156	0.109533				AT2G32430	0.173304	0.057105
AT2G01300	0.174519	0.308654	AT1G67810	0.170734	0.165721	AT1G15510	0.0856237	0.226024	AT1G30550	0.13711	0.190711	AT3G16580	0.118847	0.749399	AT2G21300	0.12019	0.108				AT2G14880	0.204047	0.101147				AT1G32540	0.248339	0.355462				AT2G32600	0.133738	0.0476332
AT2G02140	0.0705248	0.106149	AT1G67880	0.272348	0.0337012	AT1G15670	0.101407	0.405769	AT1G30600	0.15434	0.137201	AT3G16730	0.104865	0.258695	AT2G24080	0.198542	0.596959				AT2G17760	0.113304	0.069214				AT1G34000	0.19515	0.0533991				AT2G32640	0.129225	0.245136
AT2G02720	0.173128	0.152094	AT1G68020	0.138261	0.0377141	AT1G15980	0.121883	0.188003	AT1G30870	0.188367	0.176275	AT3G17010	0.131643	0.627146	AT2G24320	0.147883	0.162544				AT2G18630	0.157148	0.0797162				AT1G44760	0.132388	0.0936905				AT2G33735	0.0375001	0.660357
AT2G03410	0.200443	0.0744386	AT1G68370	0.136911	0.031033	AT1G16090	0.252523	0.714193	AT1G31050	0.147601	0.20968	AT3G18670	0.147927	0.207877	AT2G25690	0.230414	0.223576				AT2G19310	0.11854	0.466459				AT1G47530	0.185902	0.0308657				AT2G34200	0.170296	0.311608
AT2G03520	0.147538	0.167014	AT1G68610	0.110907	0.331229	AT1G16280	0.0982105	0.187319	AT1G31360	0.103767	0.143386	AT3G19470	0.111035	0.733438	AT2G26450	0.18952	0.142473				AT2G20180	0.214835	0.173485				AT1G47960	0.127296	0.317826				AT2G36000	0.0919801	0.174541
AT2G03630	0.174913	0.237458	AT1G68710	0.147768	0.0563125	AT1G16340	0.11177	0.158809	AT1G31480	0.0968869	0.238696	AT3G19890	0.144012	0.527059	AT2G27990	0.153434	0.333385				AT2G22080	0.210481	1.22234				AT1G48280	0.126271	0.223588				AT2G36080	0.154063	0.132271
AT2G03840	0.0912549	0.258921	AT1G69240	0.175895	0.0285682	AT1G16390	0.121445	0.221771	AT1G32190	0.135127	0.15058	AT3G20475	0.090645	0.165976	AT2G28620	0.144135	0.106083				AT2G25070	0.169648	0.0933415				AT1G48370	0.0916373	0.236441				AT2G36330	0.093414	0.336008
AT2G04220	0.17341	0.0583747	AT1G69295	0.1886	0.245314	AT1G16540	0.0772635	0.306094	AT1G32200	0.0976156	0.109533	AT3G21070	0.0924707	0.102627	AT2G31050	0.13128	0.624175				AT2G26170	0.15269	0.167814				AT1G50420	0.128387	0.0552173				AT2G36730	0.153614	0.181664
AT2G04305	0.251953	0.0825672	AT1G69310	0.120421	0.18731	AT1G16850	0.16598	0.280865	AT1G32540	0.248339	0.355462	AT3G22910	0.156157	0.0784838	AT2G31270	0.166211	0.201028				AT2G31070	0.145378	0.135174				AT1G52340	0.169921	0.221206				AT2G40940	0.156131	0.0145052
AT2G04560	0.103014	0.278768	AT1G69890	0.166668	0.175806	AT1G17050	0.127817	0.114379	AT1G32730	0.102283	0.413315	AT3G23260	0.178108	0.729162	AT2G31500	0.109989	0.0537026				AT2G34930	0.144572	0.269595				AT1G55910	0.130156	0.115161				AT2G41890	0.121981	0.232463
AT2G05850	0.169528	0.580624	AT1G70420	0.135733	0.273906	AT1G17170	0.133009	0.255292	AT1G32810	0.125798	0.312501	AT3G26680	0.161074	0.0983211	AT2G32460	0.0990007	0.235975				AT2G38770	0.0996737	0.0824557				AT1G55930	0.174702	0.175156				AT2G43520	0.106487	0.30787
AT2G07040	0.144371	0.336526	AT1G71880	0.138241	0.105713	AT1G17180	0.172902	0.181006	AT1G32900	0.111047	0.125156	AT3G27550	0.122946	0.11285	AT2G32670	0.235311	0.0500775				AT2G39200	0.0791194	0.04891				AT1G59600	0.140002	0.171995				AT2G43550	0.168838	0.262479
AT2G10970	0.203471	0.215651	AT1G72960	0.118069	0.0882547	AT1G17190	0.118649	0.253613	AT1G32940	0.117957	0.188249	AT3G27730	0.124313	0.188059	AT2G34370	0.13869	0.600365				AT2G39660	0.105856	0.0793046				AT1G59840	0.166568	0.244474				AT2G44210	0.170275	0.14042
AT2G13350	0.119015	0.0938067	AT1G73050	0.102652	0.123259	AT1G17380	0.109814	0.578527	AT1G33060	0.136234	0.351043	AT3G28960	0.205085	0.0828354	AT2G35160	0.126313	0.530635				AT2G41730	0.159458	0.220851				AT1G60890	0.149881	0.0960213				AT2G44270	0.155709	0.0786602
AT2G13620	0.206313	0.0446813	AT1G73510	0.185997	1.04766	AT1G17500	0.100592	0.108187	AT1G33490	0.0775918	0.226134	AT3G30210	0.214931	0.192311	AT2G35600	0.158464	0.0473942				AT3G02130	0.165796	0.0932796				AT1G61350	0.152317	0.119132				AT2G44420	0.149415	0.251422
AT2G16450	0.277932	0.498567	AT1G73530	0.173603	0.224376	AT1G17520	0.135033	0.260831	AT1G33700	0.185738	0.0930519	AT3G42725	0.186326	0.33191	AT2G36020	0.147154	0.035912				AT3G02380	0.134927	0.0930879				AT1G61360	0.136678	0.205495				AT2G45700	0.130625	0.245887
AT2G16730	0.145031	0.110912	AT1G73630	0.249891	0.131502	AT1G17620	0.161502	0.24224	AT1G34000	0.19515	0.0533991	AT3G42860	0.243963	0.189497	AT2G36190	0.12782	0.152808				AT3G04290	0.0602461	0.166474				AT1G63290	0.13522	0.106436				AT2G45830	0.122776	0.221066
AT2G17660	0.168064	0.0392017	AT1G73640	0.180958	0.0422475	AT1G17680	0.075149	0.279947	AT1G34110	0.161165	0.0972825	AT3G42960	0.17242	0.122007	AT2G37670	0.190409	0.0761492				AT3G06440	0.0841816	0.413036				AT1G63610	0.159853	0.162532				AT3G01670	0.148018	0.198838
AT2G18080	0.160646	0.208557	AT1G73880	0.126888	0.236656	AT1G17700	0.175287	0.170436	AT1G34200	0.176624	0.266455	AT3G43660	0.115262	0.268135	AT2G40250	0.137469	0.203641				AT3G09670	0.0800329	0.608963				AT1G63800	0.192525	0.0340812				AT3G01930	0.0939127	0.127893
AT2G18180	0.0857307	0.302686	AT1G74000	0.138821	0.274619	AT1G18030	0.0704577	0.269127	AT1G34760	0.183236	0.103153	AT3G44050	0.117622	0.159626	AT2G43050	0.110608	0.229111				AT3G13510	0.108462	0.102958				AT1G64530	0.100354	0.197604				AT3G03060	0.115745	0.185343
AT2G18470	0.15634	0.125992	AT1G74490	0.0978186	0.366463	AT1G18390	0.219217	0.173378	AT1G34770	0.155271	0.156338	AT3G44690	0.11459	0.722067	AT2G43230	0.141674	0.0742057				AT3G19000	0.140872	0.189287				AT1G64640	0.145051	0.126807				AT3G03750	0.178142	0.251892
AT2G18760	0.115869	0.167843	AT1G74660	0.133282	0.032557	AT1G18485	0.140471	0.26115	AT1G35220	0.111075	0.12761	AT3G44780	0.194885	0.477268	AT2G43690	0.101096	0.360805				AT3G28200	0.122263	0.124008				AT1G64670	0.08869	0.152209				AT3G04820	0.107192	0.263925
AT2G19000	0.077576	0.535331	AT1G75160	0.209316	0.0443657	AT1G18570	0.0997309	0.317596	AT1G36070	0.166189	0.150111	AT3G45220	0.0924987	0.491185	AT2G44190	0.194199	0.126993				AT3G30180	0.102302	0.0835893				AT1G66150	0.231164	0.090011				AT3G04880	0.256479	0.0992978
AT2G19050	0.127788	0.238978	AT1G75870	0.152232	0.420743	AT1G18590	0.163699	0.147242	AT1G44760	0.132388	0.0936905	AT3G46650	0.237379	0.400555	AT2G45490	0.128577	0.119724				AT3G48460	0.165144	0.125922				AT1G66890	0.196318	0.193774				AT3G06380	0.169148	0.180511
AT2G19330	0.140127	0.0345463	AT1G76180	0.194177	0.143892	AT1G18620	0.12203	0.416253	AT1G44780	0.142309	0.659102	AT3G47040	0.203537	0.284853	AT2G45610	0.188057	0.0619053				AT3G50950	0.137502	0.167441				AT1G68670	0.238396	0.113257				AT3G06600	0.123786	0.370321
AT2G19700	0.0964213	1.82131	AT1G76240	0.115901	0.152389	AT1G18650	0.0721015	0.32517	AT1G44800	0.173483	0.0506265	AT3G47840	0.1561	0.221488	AT2G46240	0.129914	0.548679				AT3G51120	0.0963681	0.320131				AT1G69200	0.08301	0.334032				AT3G07670	0.111723	0.112419
AT2G20110	0.121079	0.672746	AT1G76370	0.180223	0.0638843	AT1G18810	0.0788559	0.375933	AT1G47290	0.134145	0.180906	AT3G48210	0.140149	0.30405	AT2G47050	0.0929924	0.0850951				AT3G53620	0.0831011	0.0231896				AT1G71040	0.208181	0.157451				AT3G07740	0.0989233	0.271034
AT2G20430	0.184028	0.0892308	AT1G76640	0.18796	0.0736219	AT1G18840	0.133323	0.341948	AT1G47530	0.185902	0.0308657	AT3G48900	0.0979204	0.444183	AT3G03080	0.114662	0.16701				AT3G57600	0.151026	0.105228				AT1G72360	0.200905	0.442852				AT3G09100	0.150758	0.073007
AT2G21480	0.171552	0.0723528	AT1G76740	0.24705	0.689573	AT1G18880	0.120474	0.192448	AT1G47740	0.162959	0.00965579	AT3G49270	0.272769	1.84074	AT3G03130	0.150922	0.211954				AT3G57710	0.165644	0.180075				AT1G73260	0.170976	0.290795				AT3G10450	0.09702	0.238319
AT2G21900	0.149899	0.256756	AT1G76810	0.14679	0.231104	AT1G18910	0.203365	0.140815	AT1G47960	0.127296	0.317826	AT3G49450	0.121586	0.98948	AT3G04620	0.15098	0.0598357				AT3G61490	0.0831104	0.0593298				AT1G73680	0.121224	0.171873				AT3G11270	0.147564	0.118448
AT2G21990	0.142916	0.136362	AT1G77730	0.185662	0.290766	AT1G19000	0.165971	0.214188	AT1G48210	0.188886	0.192609	AT3G51560	0.0759338	0.538236	AT3G05320	0.12697	0.156581				AT3G63120	0.215043	0.131838				AT1G75420	0.142139	0.196949				AT3G11620	0.107243	0.228262
AT2G22180	0.0771116	0.305446	AT1G78070	0.165957	0.135803	AT1G19020	0.0941358	0.348009	AT1G48280	0.126271	0.223588	AT3G53360	0.112955	0.235402	AT3G06030	0.164379	0.135945				AT3G63240	0.0957158	0.202831				AT1G76520	0.233272	0.0343742				AT3G13040	0.112222	0.392646
AT2G22200	0.143172	0.567417	AT1G78940	0.16683	0.126908	AT1G19180	0.0947634	0.285273	AT1G48370	0.0916373	0.236441	AT3G53440	0.166209	0.247879	AT3G06260	0.124309	0.0207035				AT4G02350	0.139666	0.0709781				AT1G76580	0.124864	0.362403				AT3G16500	0.14775	0.135526
AT2G22290	0.193988	0.0216052	AT1G79110	0.160528	0.250028	AT1G19430	0.109815	0.163822	AT1G48870	0.185765	0.367562	AT3G55020	0.138049	0.23025	AT3G07070	0.149851	0.0343132				AT4G03190	0.129979	0.133349				AT1G76920	0.160881	0.061189				AT3G17420	0.115197	0.107219
AT2G24450	0.0789993	0.324415	AT1G79650	0.143039	0.160686	AT1G19530	0.159506	0.294763	AT1G49530	0.122182	0.318871	AT3G56550	0.148473	0.306531	AT3G07830	0.0885143	0.154968				AT4G13770	0.154648	0.0282177				AT1G77280	0.0940097	0.254598				AT3G19120	0.184734	0.0194589
AT2G25460	0.212629	0.169074	AT1G79780	0.0875465	0.254871	AT1G19610	0.0371908	0.304	AT1G49890	0.0984285	0.097027	AT3G56870	0.128404	0.482695	AT3G08810	0.136083	0.855436				AT4G13950	0.126624	0.367599				AT1G77480	0.0987911	0.306835				AT3G20340	0.182283	0.124684
AT2G25890	0.16603	0.163839	AT1G79910	0.261986	0.461258	AT1G19620	0.175135	0.664295	AT1G50360	0.087712	0.219909	AT3G57060	0.1032	0.207897	AT3G09520	0.242998	0.0938248				AT4G15490	0.135681	0.248534				AT1G78120	0.140296	0.173242				AT3G20720	0.1212	0.122796
AT2G26410	0.134119	0.276323	AT1G80160	0.157901	0.183609	AT1G19670	0.127151	0.174717	AT1G50420	0.128387	0.0552173	AT3G58200	0.100679	0.357734	AT3G09530	0.170023	0.191184				AT4G16442	0.144928	0.0529468				AT1G78510	0.225771	0.139228				AT3G21810	0.178953	0.273398
AT2G26520	0.125144	0.110769	AT1G80180	0.115237	0.151817	AT1G19700	0.104066	0.161148	AT1G50590	0.131019	0.133484	AT3G58630	0.140247	0.140678	AT3G09590	0.083894	0.601515				AT4G20860	0.197455	0.1223				AT1G80720	0.0720267	0.257095				AT3G22260	0.192133	0.0184713
AT2G26850	0.189989	0.217812	AT1G80520	0.249794	0.121267	AT1G19870	0.0999036	0.322378	AT1G51940	0.1622	0.0965257	AT3G58740	0.130508	0.367477	AT3G10460	0.134016	0.759916				AT4G27490	0.167519	0.12006				AT1G80870	0.136921	0.203955				AT3G23330	0.187841	0.0877887
AT2G26960	0.17928	0.363663	AT2G01320	0.106597	0.19229	AT1G19960	0.0841209	0.475208	AT1G52150	0.0870417	0.0506336	AT3G59490	0.135441	0.271658	AT3G12470	0.228215	0.416281				AT4G30160	0.108559	0.105243				AT2G04230	0.128053	0.293227				AT3G23490	0.201255	0.026464
AT2G28180	0.129928	0.467882	AT2G01390	0.164209	0.299546	AT1G20010	0.178071	0.0211536	AT1G52340	0.169921	0.221206	AT3G60020	0.124152	0.883885	AT3G15280	0.176126	0.220036				AT4G33950	0.114116	0.0330807				AT2G05920	0.165907	0.113712				AT3G24240	0.180571	0.0755666
AT2G28355	0.0726173	0.605767	AT2G01480	0.145956	0.217855	AT1G20020	0.0948728	0.105819	AT1G53030	0.219886	0.173109	AT3G60400	0.153691	0.202651	AT3G16320	0.0759625	0.409326				AT4G33985	0.153533	0.126331				AT2G06990	0.18746	0.0455081				AT3G24560	0.180968	0.25656
AT2G28640	0.193457	0.1506	AT2G01670	0.114901	0.0414064	AT1G20030	0.186251	0.131786	AT1G53700	0.132807	0.151758	AT3G62020	0.12052	0.146164	AT3G16380	0.210989	0.428654				AT4G34160	0.0867479	0.261898				AT2G07170	0.151935	0.173056				AT3G25070	0.129287	0.197631
AT2G29040	0.183854	0.130298	AT2G01770	0.129129	0.04353	AT1G20160	0.143634	0.106062	AT1G54120	0.136251	0.267257	AT3G62080	0.062453	0.473102	AT3G18360	0.144132	0.229704				AT4G34540	0.0931709	0.40069				AT2G11890	0.0876239	0.252819				AT3G26030	0.121076	0.0887867
AT2G29410	0.119162	0.141906	AT2G01920	0.190853	0.285819	AT1G20270	0.0800067	0.0197262	AT1G54160	0.0458894	0.80498	AT3G62610	0.106809	0.676642	AT3G18570	0.175616	0.158405				AT4G35320	0.104026	0.119266				AT2G13820	0.163774	0.350718				AT3G26090	0.132016	0.134306
AT2G29620	0.171566	0.294957	AT2G03060	0.063893	0.588622	AT1G20300	0.137016	0.154475	AT1G54210	0.0948429	0.145064	AT3G62890	0.142885	0.206269	AT3G18720	0.276124	0.738984				AT4G35770	0.122433	0.102272				AT2G15820	0.153168	0.321197				AT3G26600	0.232144	0.0420877
AT2G29800	0.136531	0.780015	AT2G03390	0.0995686	0.107882	AT1G20330	0.146758	0.00832329	AT1G54440	0.138058	0.45842	AT3G63020	0.127687	0.373206	AT3G19020	0.221766	0.363838				AT4G37050	0.226501	0.105749				AT2G17240	0.0643442	0.446965				AT3G27110	0.168676	0.0703001
AT2G30240	0.168396	0.114681	AT2G05160	0.201242	0.181837	AT1G20370	0.110811	0.287557	AT1G54730	0.0941296	0.322219	AT4G01270	0.12851	0.326364	AT3G21180	0.123943	0.0256139				AT4G38080	0.050414	0.33731				AT2G17730	0.19319	0.197948				AT3G28910	0.100402	0.123661
AT2G30290	0.196873	0.0831986	AT2G10940	0.190425	0.110505	AT1G20560	0.153253	0.0897403	AT1G55500	0.141817	0.305626	AT4G11690	0.158155	0.276914	AT3G21570	0.272223	0.177997				AT4G38900	0.158291	0.0932706				AT2G18410	0.121259	0.261365				AT3G43540	0.131347	0.122441
AT2G30630	0.114841	0.0457758	AT2G11810	0.204494	0.0512375	AT1G20580	0.218311	0.368582	AT1G55740	0.151601	0.101905	AT4G12540	0.12558	0.547263	AT3G24280	0.154023	1.33822				AT5G01240	0.126111	0.0509136				AT2G20210	0.113092	0.315902				AT3G45140	0.17835	0.177174
AT2G30660	0.277589	0.256093	AT2G13680	0.110569	0.0431794	AT1G20650	0.130479	0.0454259	AT1G55850	0.176028	0.296822	AT4G13000	0.172022	0.190137	AT3G26480	0.0914494	0.480494				AT5G07460	0.135322	0.175107				AT2G20960	0.100508	0.325678				AT3G51600	0.0971059	0.122237
AT2G30690	0.110616	0.337477	AT2G15480	0.131575	0.113339	AT1G20693	0.165072	0.0340346	AT1G55870	0.1129	0.233148	AT4G13690	0.129182	0.47374	AT3G26990	0.146797	0.194558				AT5G07870	0.162652	0.294199				AT2G21340	0.10261	0.225881				AT3G52070	0.107402	0.151754
AT2G30940	0.154603	0.401502	AT2G15695	0.179579	0.101532	AT1G20816	0.101639	0.176661	AT1G55910	0.130156	0.115161	AT4G14490	0.198574	0.43555	AT3G27440	0.236327	0.0401343				AT5G10380	0.234544	0.363438				AT2G21850	0.229353	0.448229				AT3G52840	0.101272	0.149621
AT2G31010	0.14741	0.0973203	AT2G15880	0.192419	0.108584	AT1G21130	0.16442	0.100706	AT1G55930	0.174702	0.175156	AT4G14850	0.151292	0.168596	AT3G28750	0.0932919	1.06871				AT5G15730	0.0653	0.266962				AT2G22890	0.152217	0.303419				AT3G53110	0.166227	0.102326
AT2G32890	0.153001	0.223719	AT2G16360	0.242803	0.522383	AT1G21190	0.0934944	0.0507805	AT1G56150	0.0925328	0.380531	AT4G16310	0.088322	0.225265	AT3G45280	0.166793	0.0967395				AT5G18590	0.112624	0.181421				AT2G23840	0.195154	0.109415				AT3G53990	0.0487791	0.413634
AT2G33100	0.124343	0.0476567	AT2G16460	0.186913	0.0397309	AT1G21270	0.177898	0.343232	AT1G56690	0.177894	0.181373	AT4G16820	0.161546	0.0766988	AT3G46230	0.211537	0.0908186				AT5G20610	0.108274	0.272421				AT2G24190	0.217905	0.185691				AT3G54140	0.169533	0.0537659
AT2G33320	0.168405	0.116557	AT2G16485	0.0792875	0.457373	AT1G21350	0.130665	0.350167	AT1G57790	0.160075	0.415847	AT4G17760	0.196523	0.0289452	AT3G47050	0.154461	0.196369				AT5G37710	0.201819	0.11088				AT2G24580	0.220048	0.0957536				AT3G54500	0.0804196	0.407454
AT2G33350	0.100432	0.396325	AT2G16750	0.130695	0.278381	AT1G21590	0.143555	0.185682	AT1G58070	0.142932	0.332774	AT4G18750	0.250999	0.0771782	AT3G47170	0.122525	0.384301				AT5G39360	0.113235	0.0151647				AT2G24630	0.110259	0.160777				AT3G54630	0.116971	0.423893
AT2G33460	0.10345	0.309891	AT2G16920	0.141156	0.229136	AT1G21780	0.170645	0.0402112	AT1G58270	0.176123	0.676781	AT4G19191	0.164379	0.288875	AT3G48450	0.114658	0.178663				AT5G40210	0.144109	0.127985				AT2G25270	0.196275	0.0818701				AT3G55450	0.189258	0.0608555
AT2G33540	0.106602	0.349459	AT2G16980	0.130363	0.298603	AT1G21910	0.0901117	0.367578	AT1G59510	0.199392	0.128301	AT4G19440	0.0984121	0.270472	AT3G48490	0.0170945	2.29397				AT5G43980	0.133188	0.221553				AT2G27450	0.173195	0.214406				AT3G55850	0.113391	0.144518
AT2G33670	0.107947	0.147292	AT2G17090	0.137906	0.312572	AT1G22060	0.0798288	0.367624	AT1G59600	0.140002	0.171995	AT4G19900	0.155633	0.51749	AT3G51770	0.259011	0.0328321				AT5G47380	0.135769	0.457505				AT2G27590	0.124077	0.0966853				AT3G57070	0.14944	0.0946718
AT2G33690	0.161978	0.339313	AT2G17180	0.0905534	0.704279	AT1G22180	0.217329	0.119464	AT1G59750	0.104155	0.10994	AT4G20790	0.164866	0.185921	AT3G52080	0.174484	0.0880844				AT5G50410	0.213659	0.08135				AT2G28200	0.133768	0.0994084				AT3G57410	0.100881	0.125764
AT2G34440	0.0529463	0.879013	AT2G17290	0.136275	0.108355	AT1G22190	0.150124	0.245835	AT1G59840	0.166568	0.244474	AT4G25380	0.117872	1.01766	AT3G52130	0.150557	0.301819				AT5G54690	0.149536	0.03358				AT2G28930	0.174843	0.0580802				AT3G57930	0.0908823	0.203576
AT2G34870	0.0822937	0.283701	AT2G17440	0.145923	0.302024	AT1G22330	0.0975049	0.152458	AT1G60600	0.133785	0.0984726	AT4G26380	0.115151	1.20938	AT3G52460	0.105461	0.267543				AT5G55210	0.119591	0.140622				AT2G29670	0.2041	0.179643				AT3G58620	0.162773	0.163721
AT2G34920	0.152415	0.321854	AT2G17700	0.153164	0.0396596	AT1G22360	0.198987	0.12035	AT1G60890	0.149881	0.0960213	AT4G26820	0.268702	0.289904	AT3G53790	0.145703	0.551108				AT5G57060	0.149939	0.152495				AT2G29760	0.186207	0.114265				AT3G60690	0.171364	0.234026
AT2G37010	0.150463	0.0808219	AT2G17720	0.176251	0.0335838	AT1G22430	0.166954	0.115221	AT1G61040	0.105735	0.0726708	AT4G27620	0.134838	0.196073	AT3G54800	0.160554	0.0975482				AT5G58260	0.148297	0.133602				AT2G30740	0.208368	0.0469901				AT3G61360	0.167877	0.174828
AT2G37730	0.155941	0.269381	AT2G17790	0.0677669	0.180093	AT1G22440	0.191427	0.179117	AT1G61240	0.0979404	0.117026	AT4G27660	0.152767	0.457831	AT3G55940	0.137554	0.0704805				AT5G58300	0.118385	0.109644				AT2G30920	0.11409	0.199262				AT3G61900	0.125378	0.128615
AT2G38900	0.130863	1.10441	AT2G17900	0.0949538	0.262175	AT1G22500	0.195751	0.475488	AT1G61260	0.190279	0.124917	AT4G27970	0.132689	0.154774	AT3G56600	0.151386	0.218977				AT5G58440	0.141853	0.114376				AT2G31750	0.149967	0.119582				AT3G62130	0.121838	0.11752
AT2G38910	0.152221	0.0381469	AT2G18340	0.222894	0.285752	AT1G22630	0.043232	0.361784	AT1G61350	0.152317	0.119132	AT4G29650	0.176043	0.367989	AT3G59570	0.124421	0.333211				AT5G60920	0.132507	0.060979				AT2G31870	0.121435	0.215591				AT4G00420	0.135286	0.673212
AT2G40370	0.173568	0.106359	AT2G18890	0.126988	0.0785998	AT1G22690	0.0690349	0.234052	AT1G61360	0.136678	0.205495	AT4G30560	0.131838	0.106592	AT3G60780	0.11266	0.300668				AT5G65660	0.139225	0.0774703				AT2G32720	0.110926	0.0664				AT4G00500	0.133528	0.144141
AT2G40990	0.0842056	0.216148	AT2G19010	0.169322	0.140282	AT1G22770	0.0979985	0.116302	AT1G61370	0.0954418	0.23707	AT4G30870	0.0977688	0.243458	AT3G61170	0.109174	0.243282				AT1G03990	0.120993	0.283933				AT2G33180	0.146138	0.387723				AT4G00630	0.116718	0.198876
AT2G41860	0.152855	0.0727154	AT2G19180	0.179902	0.145761	AT1G22890	0.131902	0.546615	AT1G61380	0.131045	0.202219	AT4G31360	0.111071	0.436959	AT3G63470	0.0935686	0.0914267				AT1G21870	0.151899	0.123245				AT2G33250	0.15549	0.311226				AT4G01250	0.10587	0.186334
AT2G42380	0.12275	0.308126	AT2G19400	0.0824776	0.134303	AT1G22960	0.149225	0.298447	AT1G62290	0.16384	0.106743	AT4G32700	0.0715136	0.269105	AT4G00850	0.1368	0.50034				AT1G34580	0.144186	0.220941				AT2G33830	0.151961	0.142141				AT4G01430	0.113962	0.187139
AT2G43010	0.106594	0.389771	AT2G19770	0.102925	0.0328185	AT1G22990	0.186788	0.126017	AT1G62430	0.149328	0.0592893	AT4G32950	0.111137	0.305599	AT4G02650	0.140792	0.223433				AT1G60060	0.162217	0.0414462				AT2G35010	0.101959	0.391232				AT4G01450	0.127864	0.196398
AT2G45060	0.0543009	0.262275	AT2G20250	0.0764989	0.902656	AT1G23020	0.117759	0.391018	AT1G62830	0.12031	0.177147	AT4G33170	0.10452	0.311533	AT4G05330	0.0691561	0.130884				AT2G17620	0.220959	0.184758				AT2G36910	0.18668	0.0112362				AT4G01570	0.19446	0.130515
AT2G45800	0.0832484	0.224033	AT2G20310	0.191545	0.360809	AT1G23080	0.13817	0.0586917	AT1G63100	0.155811	0.100048	AT4G33620	0.103283	0.48572	AT4G11720	0.173701	0.127559				AT2G31420	0.244873	0.749429				AT2G37220	0.150284	0.158521				AT4G03340	0.0954245	0.284078
AT2G46300	0.169028	0.125307	AT2G20440	0.0889617	0.0602254	AT1G23090	0.0977538	0.10819	AT1G63290	0.13522	0.106436	AT4G35120	0.131643	0.783694	AT4G17160	0.105645	0.286206				AT2G39640	0.144915	0.304768				AT2G37400	0.13408	0.262718				AT4G03390	0.103929	0.0953084
AT2G46360	0.181307	0.241783	AT2G20670	0.133867	0.12076	AT1G23120	0.150728	0.19634	AT1G63610	0.159853	0.162532	AT4G35620	0.0938033	0.326256	AT4G18350	0.203691	0.109794				AT3G13784	0.14366	0.302392				AT2G37900	0.154868	0.243284				AT4G09640	0.131096	0.110008
AT2G46480	0.135887	0.164419	AT2G20740	0.102526	0.317899	AT1G23130	0.0622128	1.7614	AT1G63680	0.132113	0.0720142	AT4G35710	0.136623	0.476737	AT4G21490	0.171147	0.068244				AT3G15370	0.150546	0.0838215				AT2G38110	0.170633	0.0779461				AT4G11100	0.228062	0.382598
AT2G46860	0.0906019	0.104286	AT2G21070	0.153507	0.281512	AT1G23140	0.149945	0.249796	AT1G63800	0.192525	0.0340812	AT4G37170	0.188536	0.158088	AT4G22070	0.106671	0.225025				AT4G15140	0.169462	0.264141				AT2G39910	0.107552	0.113154				AT4G11120	0.152323	0.0934158
AT2G46880	0.108129	0.160539	AT2G21300	0.12019	0.108	AT1G23205	0.0794468	0.149138	AT1G64060	0.153753	0.0427968	AT4G37340	0.20672	0.210201	AT4G22960	0.183711	0.876608				AT4G27250	0.164719	0.238696				AT2G40810	0.211993	0.131565				AT4G14660	0.0636989	0.164562
AT2G47010	0.198728	0.167298	AT2G21430	0.159317	0.121872	AT1G23280	0.105161	0.448156	AT1G64530	0.100354	0.197604	AT4G37900	0.109908	0.264135	AT4G23000	0.102845	0.133076				AT4G29770	0.138978	0.543804				AT2G41010	0.187502	0.274943				AT4G14965	0.141767	0.207978
AT2G47340	0.0917342	0.467602	AT2G21640	0.111083	0.497481	AT1G23340	0.139265	0.144535	AT1G64640	0.145051	0.126807	AT4G37950	0.191949	0.363099	AT4G24030	0.0284602	3.96745				AT4G32810	0.173913	0.111681				AT2G41350	0.0884439	0.0737604				AT4G15545	0.190315	0.0866509
AT2G47550	0.116082	0.189337	AT2G21880	0.0792112	0.317593	AT1G23380	0.165744	0.0836682	AT1G64660	0.130723	0.146511	AT4G37970	0.128926	0.151622	AT4G24580	0.0957934	0.17866				AT4G39650	0.125748	0.38197				AT2G42130	0.145127	0.145995				AT4G16370	0.137797	0.0544739
AT2G48150	0.0547201	0.266798	AT2G22860	0.143889	0.182739	AT1G23480	0.126117	0.0866339	AT1G64670	0.08869	0.152209	AT5G01280	0.179104	0.434707	AT4G25610	0.0763352	0.560091				AT5G24440	0.087645	0.651349				AT2G42190	0.112505	0.320947				AT4G16980	0.0926936	0.32566
AT3G01020	0.115894	0.252355	AT2G23420	0.148557	0.031833	AT1G23850	0.115366	0.708004	AT1G64860	0.150681	0.087543	AT5G03870	0.182635	0.100478	AT4G26830	0.164942	0.207692				AT5G25370	0.177481	0.139854				AT2G43190	0.116624	0.0917471				AT4G17570	0.091125	0.362844
AT3G01240	0.103696	0.279203	AT2G23900	0.153682	0.0558446	AT1G23880	0.0937693	0.362304	AT1G65020	0.0829262	0.142027	AT5G04070	0.109574	0.315913	AT4G29340	0.148225	0.0481496				AT5G60140	0.116306	0.84768				AT2G43360	0.155265	0.13279				AT4G20060	0.127618	0.39017
AT3G01250	0.16258	0.153574	AT2G24080	0.198542	0.596959	AT1G24040	0.193414	0.115032	AT1G65380	0.186893	0.115087	AT5G04330	0.184909	0.165643	AT4G29420	0.203464	0.207634				AT1G03980	0.117211	0.158115				AT2G43760	0.0861811	0.127687				AT4G20930	0.108945	0.132074
AT3G01270	0.0812582	0.212221	AT2G24260	0.11237	0.239557	AT1G24100	0.146851	0.127682	AT1G65610	0.206384	0.104135	AT5G06540	0.144749	0.195273	AT4G30060	0.113187	0.146729				AT1G04645	0.0861504	0.905266				AT2G44690	0.151144	0.296807				AT4G21380	0.17116	0.192822
AT3G02440	0.149103	0.200916	AT2G24320	0.147883	0.162544	AT1G24310	0.135599	0.0738029	AT1G66150	0.231164	0.090011	AT5G07050	0.134158	0.13257	AT4G33230	0.144846	0.170617				AT1G06320	0.212738	0.511588				AT2G45150	0.143614	0.205551				AT4G21400	0.229099	0.463779
AT3G02480	0.0927941	0.301209	AT2G24460	0.203031	0.830241	AT1G24430	0.171087	0.252121	AT1G66230	0.240327	0.207598	AT5G07660	0.0942294	0.349912	AT4G33980	0.109544	0.53228				AT1G09370	0.0651302	1.02504				AT2G46820	0.073167	0.146212				AT4G21850	0.115618	0.0551328
AT3G02810	0.16535	0.145641	AT2G24840	0.165212	0.242367	AT1G24735	0.120947	0.364979	AT1G66430	0.240671	0.0474602	AT5G10140	0.102681	0.308773	AT4G34440	0.144774	0.106113				AT1G09700	0.251462	0.784506				AT2G46930	0.133003	0.131566				AT4G22140	0.130731	0.0814928
AT3G02970	0.121046	0.301493	AT2G25160	0.190497	0.27999	AT1G25230	0.111059	0.168301	AT1G66760	0.152956	0.0999347	AT5G13880	0.200962	0.182717	AT4G35280	0.161908	0.237046				AT1G14240	0.104805	0.409394				AT2G47630	0.117693	0.111435				AT4G23180	0.211004	0.321465
AT3G03430	0.137625	0.0759004	AT2G25690	0.230414	0.223576	AT1G25450	0.151496	0.0561661	AT1G66890	0.196318	0.193774	AT5G14690	0.0736777	0.489223	AT4G36350	0.184319	0.176949				AT1G22015	0.105596	0.206214				AT2G47910	0.202692	0.154355				AT4G23740	0.187294	0.131646
AT3G03440	0.121549	0.154669	AT2G25760	0.153816	0.118729	AT1G26150	0.147208	0.544501	AT1G67865	0.226403	0.48533	AT5G15250	0.145339	0.135311	AT4G36600	0.0615501	0.784815				AT1G31450	0.184658	0.256568				AT2G47940	0.0954027	0.162878				AT4G24450	0.0827788	0.324476
AT3G03800	0.0533125	0.0567492	AT2G25820	0.202137	0.271986	AT1G26210	0.0863166	0.222357	AT1G68530	0.154369	0.0291431	AT5G15300	0.154004	0.109818	AT4G39030	0.119635	0.19795				AT1G47470	0.264137	0.30922				AT2G47970	0.139114	0.107049				AT4G25620	0.126813	0.176924
AT3G04510	0.140055	0.0761903	AT2G26450	0.18952	0.142473	AT1G26380	0.0962592	0.376645	AT1G68670	0.238396	0.113257	AT5G15790	0.107303	0.321446	AT4G39380	0.115318	0.372216				AT1G48780	0.137301	0.0655137				AT3G01660	0.129193	0.159007				AT4G26620	0.139352	0.097836
AT3G04690	0.172364	0.110393	AT2G26570	0.146425	0.15962	AT1G26450	0.154409	0.249863	AT1G68790	0.12992	0.324251	AT5G15940	0.148445	0.269596	AT4G39590	0.113552	0.761572				AT1G50960	0.121117	0.416633				AT3G02710	0.200612	0.0504271				AT4G27700	0.125763	0.0486561
AT3G04700	0.132396	0.104092	AT2G26660	0.19622	0.0801219	AT1G26500	0.176449	0.20324	AT1G68990	0.107666	0.230658	AT5G16080	0.12442	0.214956	AT5G01700	0.0345648	0.520727				AT1G52970	0.105814	0.52767				AT3G02875	0.1306	0.176277				AT4G28703	0.0883818	0.145471
AT3G05140	0.190977	0.119637	AT2G27030	0.173973	0.0660098	AT1G26760	0.16396	0.178924	AT1G69200	0.08301	0.334032	AT5G16690	0.10554	0.215351	AT5G02420	0.110725	0.106394				AT1G53490	0.103697	0.0414812				AT3G03580	0.11382	0.227649				AT4G29210	0.182075	0.279646
AT3G05150	0.116979	0.170549	AT2G27250	0.207089	0.463178	AT1G26800	0.0917726	0.451604	AT1G69610	0.123838	0.352037	AT5G17360	0.137584	0.357029	AT5G03600	0.132514	0.275833				AT1G56620	0.160128	0.56493				AT3G04720	0.196441	0.0776348				AT4G30270	0.109103	0.113081
AT3G05610	0.178305	0.180701	AT2G27950	0.146631	0.268726	AT1G26930	0.178672	0.117326	AT1G69670	0.231706	0.179066	AT5G17430	0.143253	0.313562	AT5G05390	0.106771	0.108248				AT1G60460	0.179723	0.244668				AT3G06740	0.132267	0.102813				AT4G30700	0.0777342	0.218308
AT3G05800	0.147086	0.276363	AT2G27990	0.153434	0.333385	AT1G26940	0.0815999	0.194956	AT1G69830	0.130178	0.194871	AT5G18340	0.108157	1.19388	AT5G05510	0.102332	0.267404				AT1G63730	0.14058	0.193439				AT3G09405	0.234952	0.390911				AT4G31460	0.108388	0.30667
AT3G05820	0.113604	0.160542	AT2G28550	0.18704	0.170641	AT1G27030	0.091332	0.182805	AT1G69870	0.120474	0.174532	AT5G18710	0.218495	0.249232	AT5G07040	0.186092	0.049163				AT1G71690	0.197959	0.279055				AT3G09580	0.107485	0.278139				AT4G31530	0.0166888	0.329779
AT3G05930	0.101372	0.226919	AT2G28620	0.144135	0.106083	AT1G27070	0.119661	0.281689	AT1G69920	0.1668	0.185049	AT5G22750	0.108864	0.147548	AT5G07420	0.108438	0.141306				AT1G74480	0.134444	0.218933				AT3G10080	0.13723	0.0949542				AT4G33000	0.163641	0.201803
AT3G05950	0.145103	0.0840825	AT2G28880	0.166342	0.154934	AT1G27320	0.0906167	0.0793898	AT1G70200	0.172881	0.429449	AT5G22910	0.128931	0.300695	AT5G07880	0.106393	0.825207				AT1G77030	0.160624	0.109072				AT3G11230	0.179276	0.0377294				AT4G33960	0.124047	0.118114
AT3G05960	0.114968	0.0474605	AT2G29360	0.166939	0.142448	AT1G27360	0.102132	0.612621	AT1G70210	0.170743	0.123299	AT5G23030	0.1218	0.194808	AT5G08440	0.0776815	0.372257				AT2G02850	0.0932004	0.429177				AT3G11430	0.140395	0.123157				AT4G34290	0.134298	0.215292
AT3G06370	0.150094	0.172244	AT2G29550	0.269474	0.0205224	AT1G27480	0.101812	0.474289	AT1G70300	0.242907	0.0431047	AT5G24070	0.170964	0.0913729	AT5G09430	0.146546	0.0583968				AT2G06090	0.192127	0.720554				AT3G11560	0.111787	0.201426				AT4G36360	0.120451	0.0702995
AT3G06560	0.123029	0.2723	AT2G29940	0.180436	0.075544	AT1G27690	0.170528	0.0351462	AT1G70700	0.141943	0.416314	AT5G24080	0.149386	0.0980675	AT5G09800	0.151706	0.275939				AT2G18720	0.162403	0.146471				AT3G12550	0.135552	0.287001				AT4G36520	0.130494	0.294321
AT3G06830	0.0941648	0.313424	AT2G31050	0.13128	0.624175	AT1G28010	0.147652	0.0957136	AT1G70900	0.103623	0.0891724	AT5G25380	0.178855	0.332716	AT5G12000	0.105821	0.150225				AT2G20070	0.0413486	1.03141				AT3G14760	0.177104	0.119933				AT4G36610	0.100046	0.14784
AT3G07820	0.183702	0.0939261	AT2G31270	0.166211	0.201028	AT1G28130	0.130186	0.0773976	AT1G70940	0.200198	0.0349508	AT5G26620	0.111737	0.0588042	AT5G12030	0.203463	0.17998				AT2G23970	0.103421	0.153151				AT3G15080	0.124293	0.228361				AT4G37190	0.108577	0.130567
AT3G08560	0.134525	0.0443363	AT2G31380	0.137483	0.111464	AT1G28330	0.205501	0.315865	AT1G71040	0.208181	0.157451	AT5G27680	0.142459	0.244929	AT5G13150	0.214291	0.112158				AT2G23990	0.0615822	1.01362				AT3G15095	0.131779	0.170743				AT4G39955	0.157995	0.0972861
AT3G09930	0.175362	0.178481	AT2G31410	0.149052	0.193979	AT1G28400	0.184837	0.1177	AT1G71140	0.130242	0.236902	AT5G28210	0.202926	0.335006	AT5G13220	0.184639	0.235159				AT2G24850	0.159934	0.168052				AT3G15110	0.130148	0.195245				AT4G40080	0.17278	0.158842
AT3G10220	0.11523	0.0795638	AT2G31500	0.109989	0.0537026	AT1G28440	0.146	0.102511	AT1G71340	0.16496	0.194414	AT5G33300	0.136006	0.254034	AT5G13990	0.117414	0.101612				AT2G26950	0.185574	0.861883				AT3G15352	0.13277	0.178138				AT5G03900	0.134268	0.114783
AT3G10400	0.145232	0.192451	AT2G31830	0.106514	0.222624	AT1G28530	0.151166	0.188962	AT1G71695	0.125126	0.189757	AT5G34830	0.212343	0.4731	AT5G14870	0.212672	0.0227916				AT2G32765	0.138078	0.407218				AT3G15810	0.103198	0.0591759				AT5G05600	0.0812808	0.0930503
AT3G10470	0.0960798	0.269407	AT2G32460	0.0990007	0.235975	AT1G28680	0.187128	0.097012	AT1G71960	0.122944	0.197823	AT5G37490	0.247762	0.169588	AT5G14890	0.17205	0.182945				AT2G42110	0.0774777	0.443316				AT3G16460	0.273208	0.447008				AT5G05960	0.170921	0.117047
AT3G10540	0.106888	0.041488	AT2G32670	0.235311	0.0500775	AT1G29050	0.10977	0.156651	AT1G72360	0.200905	0.442852	AT5G37970	0.211905	0.202647	AT5G15110	0.116255	0.084069				AT3G04540	0.104825	0.444216				AT3G16570	0.15825	0.263171				AT5G06550	0.170451	0.100359
AT3G10660	0.109825	0.145889	AT2G33170	0.165217	0.129077	AT1G29160	0.233746	0.0564666	AT1G72700	0.0995788	0.0385647	AT5G38500	0.202841	0.690529	AT5G18510	0.168248	0.489413				AT3G05460	0.133969	0.539541				AT3G17040	0.145753	0.174262				AT5G06950	0.145859	0.0438962
AT3G11180	0.16783	0.278928	AT2G33240	0.0824679	0.279422	AT1G29450	0.197272	0.281177	AT1G73160	0.184699	0.205827	AT5G39785	0.13403	0.25017	AT5G19700	0.110993	0.214014				AT3G06220	0.0964585	0.671875				AT3G17170	0.199803	0.098431				AT5G06960	0.0771052	0.149111
AT3G11740	0.229247	0.0668623	AT2G33270	0.155219	0.301442	AT1G29460	0.22155	0.304661	AT1G73240	0.115876	0.147618	AT5G40600	0.0987653	0.674685	AT5G20370	0.11891	0.368379				AT3G08840	0.0872398	0.391898				AT3G17830	0.137401	0.160708				AT5G06970	0.090549	0.121376
AT3G11870	0.181678	1.09014	AT2G33790	0.107772	0.564889	AT1G29510	0.261875	0.338956	AT1G73260	0.170976	0.290795	AT5G40640	0.104953	0.12202	AT5G23130	0.211937	0.284778				AT3G10890	0.15995	0.240006				AT3G17840	0.14715	0.147227				AT5G08130	0.105701	0.200508
AT3G12660	0.115325	0.260926	AT2G34370	0.13869	0.600365	AT1G29660	0.119694	0.218048	AT1G73370	0.117292	0.170972	AT5G40680	0.135299	0.413052	AT5G23480	0.173577	0.349656				AT3G15605	0.187628	0.422844				AT3G18160	0.154552	0.241136				AT5G08230	0.0986563	0.516105
AT3G13140	0.150671	0.470433	AT2G34500	0.231368	0.147761	AT1G29700	0.0946916	0.233206	AT1G73620	0.118102	0.125357	AT5G41170	0.136387	0.245651	AT5G24230	0.157956	0.207345				AT3G17080	0.11737	0.709487				AT3G19400	0.188377	0.382189				AT5G08270	0.0898473	0.5981
AT3G13390	0.111076	0.0862268	AT2G34790	0.159459	0.0690231	AT1G29710	0.15352	0.497795	AT1G73660	0.102758	0.191812	AT5G42450	0.192998	0.213072	AT5G27630	0.111407	0.343635				AT3G17140	0.10731	0.35103				AT3G19480	0.173206	0.0176902				AT5G10470	0.103263	0.175176
AT3G13400	0.0903661	0.0898781	AT2G35160	0.126313	0.530635	AT1G30110	0.208941	0.0460761	AT1G73680	0.121224	0.171873	AT5G42900	0.139055	0.174268	AT5G38170	0.182378	1.0081				AT3G17150	0.176006	0.591901				AT3G19510	0.0715135	0.561003				AT5G10560	0.147359	0.160677
AT3G13660	0.0814277	0.184213	AT2G35340	0.0860151	0.387882	AT1G30260	0.115961	0.497676	AT1G73870	0.133484	0.548557	AT5G43200	0.167393	0.675191	AT5G39380	0.119321	0.431644				AT3G18880	0.258424	0.0944044				AT3G19810	0.108816	0.183454				AT5G11530	0.135365	0.269901
AT3G13680	0.119663	0.534602	AT2G35600	0.158464	0.0473942	AT1G30370	0.174257	0.115338	AT1G74120	0.180459	0.168906	AT5G43640	0.12442	0.229195	AT5G39650	0.11577	0.0941854				AT3G20210	0.148046	0.313454				AT3G20680	0.179237	0.191969				AT5G11580	0.10952	0.233236
AT3G16040	0.0890647	0.0862819	AT2G35910	0.140875	0.0748145	AT1G30460	0.153878	0.116988	AT1G74160	0.112134	0.225497	AT5G44210	0.109182	0.486914	AT5G41580	0.0951674	0.370358				AT3G20520	0.0624016	0.674924				AT3G20930	0.107596	0.35536				AT5G14940	0.155657	0.050498
AT3G16130	0.186847	0.218585	AT2G35940	0.191296	0.0391777	AT1G30500	0.13145	0.351736	AT1G74390	0.125025	0.427945	AT5G44700	0.180302	0.227664	AT5G41680	0.204016	0.181003				AT3G21620	0.210087	0.0481272				AT3G21090	0.116312	0.0227364				AT5G15240	0.132897	0.168624
AT3G17060	0.139633	0.0976303	AT2G36020	0.147154	0.035912	AT1G30570	0.132139	0.164644	AT1G74690	0.0996986	0.284197	AT5G46370	0.143642	0.370653	AT5G43530	0.137468	0.216437				AT3G21660	0.180851	0.836603				AT3G21230	0.166916	0.152276				AT5G15270	0.149839	0.0840449
AT3G17710	0.206471	0.509839	AT2G36190	0.12782	0.152808	AT1G30700	0.221999	0.0927334	AT1G74710	0.23802	0.134509	AT5G46540	0.122336	0.255118	AT5G45810	0.204514	0.0836809				AT3G48950	0.198771	0.155821				AT3G22210	0.250781	0.0774962				AT5G16310	0.0711756	0.271069
AT3G18810	0.230419	0.377341	AT2G36680	0.131312	0.105754	AT1G30840	0.106908	0.408521	AT1G74880	0.144097	0.20735	AT5G47850	0.2598	0.156355	AT5G46640	0.191263	0.16835				AT3G49300	0.120673	0.512144				AT3G23760	0.150528	0.201797				AT5G16520	0.122474	0.233103
AT3G19210	0.111054	0.11401	AT2G37130	0.0967046	0.107002	AT1G31170	0.153004	0.178904	AT1G74900	0.185355	0.13539	AT5G47960	0.157159	0.0128134	AT5G49150	0.171227	0.172906				AT3G55160	0.114226	0.236468				AT3G24506	0.267667	0.416541				AT5G16650	0.248151	0.052384
AT3G19310	0.122917	0.146043	AT2G37550	0.0994044	0.125263	AT1G31320	0.201426	0.0118819	AT1G75420	0.142139	0.196949	AT5G48690	0.225719	0.288854	AT5G50030	0.161702	0.15782				AT3G55680	0.0952496	0.541283				AT3G25690	0.11801	0.069278				AT5G17240	0.134319	0.353908
AT3G19330	0.134258	0.351084	AT2G37585	0.116075	0.29901	AT1G31550	0.191939	0.208844	AT1G75460	0.226071	0.0449183	AT5G49770	0.137884	0.332712	AT5G52360	0.0627533	0.246535				AT3G56610	0.206236	0.571762				AT3G26085	0.179881	0.194818				AT5G17420	0.129805	0.0265906
AT3G19610	0.133171	0.207083	AT2G37670	0.190409	0.0761492	AT1G31650	0.162817	0.101898	AT1G75500	0.125239	0.0676158	AT5G50770	0.217756	0.371393	AT5G53510	0.116983	0.105312				AT3G58780	0.100025	0.0877792				AT3G26590	0.121903	0.110708				AT5G18470	0.0786778	0.579063
AT3G19690	0.11609	0.187384	AT2G38180	0.203933	0.154551	AT1G31710	0.205934	0.110301	AT1G75730	0.147608	0.25852	AT5G51760	0.212565	0.154585	AT5G55490	0.127141	0.285835				AT3G62920	0.0873047	0.194903				AT3G26630	0.277294	0.0577766				AT5G19010	0.112019	0.0566614
AT3G20190	0.162913	0.101412	AT2G38185	0.13804	0.377725	AT1G31720	0.132455	0.483747	AT1G75820	0.178723	0.143405	AT5G51870	0.0877257	0.345088	AT5G56160	0.151849	0.324825				AT4G01190	0.134806	0.374284				AT3G26760	0.110034	0.152316				AT5G19250	0.219362	0.148887
AT3G20220	0.0327328	0.355537	AT2G38240	0.108338	0.28074	AT1G31820	0.207649	0.192537	AT1G75960	0.191568	0.234962	AT5G52620	0.205527	0.605896	AT5G56640	0.103163	0.218696				AT4G01970	0.12555	0.272315				AT3G27010	0.219297	0.0730933				AT5G20960	0.150733	0.179065
AT3G20530	0.121843	0.0546348	AT2G38410	0.0974533	0.152739	AT1G31920	0.115809	0.26818	AT1G76160	0.243767	0.0619404	AT5G52850	0.104621	0.504535	AT5G57690	0.115885	0.0710629				AT4G05620	0.276289	0.696842				AT3G28460	0.153056	0.0912196				AT5G23080	0.152928	0.12456
AT3G20580	0.126465	0.0872337	AT2G39090	0.0963	0.109167	AT1G31930	0.150073	0.0542085	AT1G76270	0.0876394	0.148422	AT5G53220	0.226267	0.376086	AT5G60150	0.102644	0.665068				AT4G11610	0.18583	0.0359043				AT3G47070	0.124019	0.264966				AT5G23580	0.181492	0.0767304
AT3G21350	0.217101	0.0706212	AT2G39130	0.117377	0.115319	AT1G32070	0.187043	0.0962872	AT1G76520	0.233272	0.0343742	AT5G55720	0.166591	0.096532	AT5G61620	0.135519	0.280966				AT4G12890	0.170343	0.249634				AT3G48540	0.121876	0.1454				AT5G24310	0.198507	0.0435495
AT3G21970	0.107852	0.228613	AT2G39480	0.085339	0.0926514	AT1G32090	0.13572	0.0616038	AT1G76580	0.124864	0.362403	AT5G56770	0.227226	0.792988	AT5G61640	0.129024	0.297461				AT4G15040	0.174653	0.325629				AT3G50660	0.114503	0.0645527				AT5G24450	0.12718	0.344543
AT3G23170	0.100009	0.338402	AT2G39700	0.152938	0.0353198	AT1G32350	0.169976	0.153523	AT1G76700	0.12151	0.188202	AT5G57140	0.268043	0.15725	AT5G62180	0.212502	0.245424				AT4G15440	0.148967	0.272117				AT3G51000	0.129279	0.183094				AT5G25480	0.167582	0.148907
AT3G23240	0.198631	0.214659	AT2G40250	0.137469	0.203641	AT1G32450	0.223722	0.0218265	AT1G76820	0.165156	0.497754	AT5G59200	0.207327	0.282228	AT5G64790	0.113087	0.0741776				AT4G20050	0.113187	0.222319				AT3G51240	0.249864	0.0328882				AT5G26670	0.206913	0.0923862
AT3G23270	0.143848	0.101926	AT2G40400	0.0975634	0.198688	AT1G32630	0.181006	0.245694	AT1G76920	0.160881	0.061189	AT5G59510	0.131437	0.387041	AT5G65090	0.0857733	0.1154				AT4G21630	0.145437	0.389249				AT3G51670	0.130749	0.0974224				AT5G27270	0.161587	0.231232
AT3G23350	0.168631	0.348482	AT2G40790	0.115485	0.357269	AT1G32640	0.171619	0.0901703	AT1G77280	0.0940097	0.254598	AT5G61865	0.110447	0.14271	AT5G66280	0.203928	0.0807411				AT4G22770	0.134246	0.210818				AT3G51860	0.0790752	0.22705				AT5G37830	0.165261	0.0877144
AT3G24620	0.165822	0.0697147	AT2G41160	0.120006	0.070888	AT1G32740	0.138399	0.411375	AT1G77360	0.171501	0.116383	AT5G62490	0.125923	0.179109	AT5G66740	0.14103	0.0254199				AT4G23520	0.121292	0.394035				AT3G52740	0.113064	0.325485				AT5G38100	0.179628	0.312074
AT3G24840	0.142157	0.160234	AT2G41210	0.0821716	0.0406672	AT1G33030	0.259594	0.152978	AT1G77420	0.0942442	0.263865	AT5G63540	0.0993699	0.343017	AT5G66750	0.102395	0.154423				AT4G28560	0.195896	0.237894				AT3G53260	0.177755	0.0214873				AT5G39710	0.179587	0.14861
AT3G25165	0.24788	0.421788	AT2G41445	0.158568	0.553414	AT1G33110	0.106061	0.0802797	AT1G77480	0.0987911	0.306835	AT5G63660	0.17776	0.242891	AT5G67520	0.245002	0.1707				AT4G29285	0.0953264	0.472799				AT3G54050	0.203393	0.108887				AT5G39940	0.104331	0.264036
AT3G25170	0.115559	0.473169	AT2G41940	0.0852409	0.305968	AT1G33475	0.17431	0.361544	AT1G77740	0.238563	0.056619	AT5G65820	0.204067	0.144632	AT1G02360	0.162027	0.170784				AT4G30430	0.147328	0.468255				AT3G54980	0.0804843	0.37153				AT5G40150	0.147581	0.165182
AT3G26130	0.17756	0.209068	AT2G41980	0.0917711	0.139546	AT1G33790	0.178909	0.486488	AT1G77930	0.216464	0.131506	AT5G66660	0.119846	0.362119	AT1G02420	0.139938	0.11044				AT4G35725	0.25724	0.533136				AT3G56080	0.162477	0.116869				AT5G41760	0.179267	0.052716
AT3G26860	0.160971	0.405796	AT2G42240	0.182434	0.309865	AT1G33800	0.151256	0.0613622	AT1G78060	0.181746	0.149141	AT5G66970	0.134275	0.715969	AT1G02640	0.104448	0.0967711				AT4G36450	0.149361	0.0736702				AT3G56330	0.2075	0.112099				AT5G42540	0.116416	0.406854
AT3G27410	0.110215	0.336853	AT2G42710	0.131289	0.0657686	AT1G33811	0.143048	0.0935437	AT1G78120	0.140296	0.173242	AT5G67270	0.159728	0.0596892	AT1G03720	0.239438	0.690366				AT5G03780	0.169799	0.534888				AT3G56650	0.154128	0.142552				AT5G43910	0.146242	0.178869
AT3G28150	0.198918	0.192465	AT2G42880	0.123029	0.0426451	AT1G33970	0.270038	0.0821579	AT1G78270	0.147604	0.273743				AT1G03850	0.154668	0.490137				AT5G04030	0.0655901	1.69349				AT3G57180	0.114673	0.217992				AT5G44090	0.106783	0.0470937
AT3G28210	0.185514	0.266433	AT2G43050	0.110608	0.229111	AT1G34380	0.122877	0.200795	AT1G78340	0.183426	0.0445494				AT1G03970	0.184382	0.12414				AT5G06810	0.125921	0.310208				AT3G57320	0.0745334	0.587625				AT5G45960	0.119844	0.304995
AT3G28790	0.13667	0.438231	AT2G43230	0.141674	0.0742057	AT1G35140	0.222862	0.15407	AT1G78510	0.225771	0.139228				AT1G04610	0.0996518	0.0647349				AT5G10100	0.164614	0.258455				AT3G57430	0.167309	0.196955				AT5G46050	0.176956	0.0801211
AT3G28830	0.153887	0.395014	AT2G43590	0.0890107	0.0738258	AT1G35560	0.130057	0.210042	AT1G78660	0.215459	0.175615				AT1G04770	0.0793277	0.14944				AT5G11940	0.112988	0.325933				AT3G58990	0.140754	0.161927				AT5G46570	0.131197	0.0272341
AT3G28840	0.17518	0.543948	AT2G43690	0.101096	0.360805	AT1G36060	0.222581	0.129709	AT1G79510	0.102142	0.179293				AT1G05150	0.141236	0.059857				AT5G12930	0.151375	0.34446				AT3G59810	0.11438	0.135142				AT5G47240	0.115257	0.303673
AT3G28980	0.220078	0.250717	AT2G44190	0.194199	0.126993	AT1G36160	0.13707	0.094663	AT1G80080	0.136246	0.249883				AT1G05900	0.103646	0.468012				AT5G15760	0.138573	0.355359				AT3G60140	0.175538	0.157924				AT5G47450	0.134236	0.0879933
AT3G29070	0.0979637	0.215241	AT2G44440	0.133608	0.490521	AT1G42550	0.227976	0.0770963	AT1G80370	0.0739596	0.404045				AT1G06130	0.185878	0.247156				AT5G21030	0.156833	0.465624				AT4G00750	0.122926	0.200764				AT5G48000	0.155455	0.206967
AT3G42880	0.20057	0.069939	AT2G44560	0.0970344	0.179551	AT1G43650	0.0846591	0.196019	AT1G80720	0.0720267	0.257095				AT1G06510	0.122765	0.387658				AT5G22970	0.1017	0.940816				AT4G00895	0.0819607	0.584249				AT5G49060	0.157527	0.233077
AT3G43120	0.057107	0.362527	AT2G44570	0.145366	0.199341	AT1G43850	0.248064	0.048573	AT1G80760	0.128022	0.06203				AT1G06590	0.0898168	0.219761				AT5G23320	0.143389	0.175311				AT4G01310	0.168717	0.0611002				AT5G50180	0.149176	0.0330173
AT3G43860	0.152688	0.0716487	AT2G44710	0.0978982	0.256003	AT1G44446	0.224782	0.0395416	AT1G80870	0.136921	0.203955				AT1G06980	0.0816155	0.240839				AT5G24316	0.168402	0.554553				AT4G01870	0.214456	0.150566				AT5G51960	0.198955	0.117484
AT3G44230	0.175492	0.519564	AT2G45490	0.128577	0.119724	AT1G44810	0.234206	0.596812	AT1G80940	0.08401	0.438631				AT1G07000	0.157204	0.130657				AT5G24390	0.207783	0.149987				AT4G01990	0.19211	0.20915				AT5G52050	0.174553	0.114958
AT3G45320	0.110307	0.403371	AT2G45500	0.141249	0.139676	AT1G47410	0.165292	0.24256	AT2G01570	0.221242	0.0765826				AT1G07430	0.186102	0.142667				AT5G45910	0.0717951	0.421419				AT4G02130	0.0982487	0.184432				AT5G53890	0.182532	0.139134
AT3G45810	0.152383	0.152653	AT2G45610	0.188057	0.0619053	AT1G47900	0.165997	0.170147	AT2G01660	0.155297	0.151147				AT1G09630	0.0844882	0.0773592				AT5G46400	0.103926	0.404282				AT4G02340	0.103638	0.14118				AT5G54520	0.131346	0.282397
AT3G46750	0.144147	0.123189	AT2G45880	0.104611	0.138335	AT1G48000	0.105282	0.339995	AT2G01860	0.204035	0.172063				AT1G10690	0.180314	0.239253				AT5G47350	0.109998	0.856688				AT4G02530	0.120457	0.0353284				AT5G55340	0.16598	0.183001
AT3G47600	0.0902191	0.180504	AT2G46070	0.108129	0.0424001	AT1G48430	0.112143	0.225754	AT2G01980	0.0920719	0.300177				AT1G11340	0.129881	0.333485				AT5G49180	0.201127	0.19232				AT4G02770	0.11132	0.101744				AT5G56240	0.110655	0.431343
AT3G48010	0.11194	0.0752277	AT2G46240	0.129914	0.548679	AT1G48480	0.144178	0.106953	AT2G02570	0.161765	0.150367				AT1G11630	0.143821	0.195576				AT5G59845	0.187716	0.175003				AT4G02790	0.128693	0.0462721				AT5G56350	0.179488	0.0102688
AT3G50570	0.161889	0.100654	AT2G46270	0.112684	0.15332	AT1G48650	0.0991967	0.197474	AT2G03280	0.198395	0.21744				AT1G12030	0.116078	0.245846				AT5G64720	0.192389	0.115449				AT4G02860	0.148782	0.201842				AT5G59350	0.1723	0.215013
AT3G50580	0.145106	0.503771	AT2G46340	0.126425	0.206387	AT1G48760	0.186738	0.229499	AT2G03530	0.179764	0.0694171				AT1G14130	0.0968155	0.257832				AT5G67110	0.146221	0.292252				AT4G03150	0.156762	0.234294				AT5G59780	0.160645	0.0879902
AT3G52540	0.159965	0.235967	AT2G46420	0.183349	0.10165	AT1G48840	0.178331	0.091599	AT2G03670	0.10467	0.12406				AT1G14770	0.129231	0.538837				AT1G07540	0.138585	0.141345				AT4G04960	0.212394	0.094112				AT5G59800	0.130297	0.491179
AT3G52600	0.159015	0.154841	AT2G46735	0.135918	0.363631	AT1G48930	0.165864	0.116723	AT2G03780	0.112405	0.114087				AT1G15220	0.104419	0.155216				AT1G12970	0.142417	0.216387				AT4G05400	0.193042	0.116213				AT5G60230	0.2471	0.169546
AT3G52620	0.173145	0.181479	AT2G46830	0.0789437	0.328226	AT1G49000	0.260805	0.191624	AT2G04230	0.128053	0.293227				AT1G15530	0.172472	0.113409				AT1G73690	0.233592	0.0685816				AT4G08790	0.184742	0.0398358				AT5G62000	0.136168	0.131244
AT3G53080	0.100069	0.593356	AT2G46920	0.118413	0.179948	AT1G49200	0.118747	0.17309	AT2G04340	0.218796	0.0826918				AT1G16590	0.074894	0.692074				AT2G33420	0.167492	0.0482805				AT4G09670	0.235405	0.0554321				AT5G63930	0.115063	0.105972
AT3G54240	0.0936348	0.125485	AT2G46960	0.0843719	0.580787	AT1G49320	0.0928535	0.130071	AT2G04430	0.141308	0.335479				AT1G17340	0.126923	0.176441				AT2G35210	0.148931	0.184571				AT4G12700	0.12116	0.276717				AT5G65730	0.0904138	0.214454
AT3G55180	0.117882	0.207722	AT2G47020	0.172138	0.0844951	AT1G49400	0.142237	0.233625	AT2G04880	0.181071	0.310603				AT1G17640	0.108549	0.248246				AT2G45670	0.126758	0.0857475				AT4G12880	0.102632	0.382416				AT5G66920	0.151003	0.118513
AT3G55190	0.0630784	0.413052	AT2G47050	0.0929924	0.0850951	AT1G49470	0.106114	0.196018	AT2G05920	0.165907	0.113712				AT1G18870	0.130673	0.188738				AT3G10190	0.205153	0.116341				AT4G13550	0.167227	0.205362				AT5G67030	0.111538	0.162632
AT3G55500	0.148978	0.0926369	AT2G47540	0.0778305	0.499696	AT1G49520	0.101966	0.297681	AT2G05940	0.153935	0.0366776				AT1G18950	0.0870603	0.202473				AT3G20840	0.10917	0.0821673				AT4G14440	0.249377	0.0761161				AT1G13790	0.112708	0.372783
AT3G55690	0.113416	0.610188	AT2G47560	0.180751	0.19628	AT1G49580	0.12103	0.108277	AT2G06510	0.129762	0.124983				AT1G19025	0.183364	0.165792				AT3G51180	0.12438	0.412936				AT4G16143	0.140482	0.0391976				AT1G15790	0.195017	0.379565
AT3G57140	0.185566	0.0419278	AT2G48080	0.125547	0.157774	AT1G49630	0.134953	0.186002	AT2G06990	0.18746	0.0455081				AT1G20830	0.0857078	0.376161				AT4G08380	0.258988	0.14755				AT4G16190	0.160042	0.0722459				AT1G21970	0.096125	0.257336
AT3G57700	0.131288	0.352723	AT3G01040	0.0969062	0.0528771	AT1G49850	0.132393	0.232059	AT2G07170	0.151935	0.173056				AT1G20850	0.219437	0.042986				AT4G14815	0.19317	0.260497				AT4G16563	0.157689	0.153261				AT1G48580	0.223033	0.205586
AT3G59680	0.119846	0.249701	AT3G01620	0.104815	0.280698	AT1G49960	0.137504	0.0950801	AT2G11520	0.201111	0.117997				AT1G21060	0.125698	0.230638				AT5G10260	0.187986	0.0320445				AT4G16630	0.0932101	0.224674				AT1G55050	0.136471	0.639328
AT3G59830	0.109215	0.0963971	AT3G01820	0.140648	0.271858	AT1G49975	0.166458	0.0813151	AT2G11890	0.0876239	0.252819				AT1G21140	0.145315	0.0313291				AT5G12870	0.159707	0.106419				AT4G16770	0.0921327	0.332571				AT1G66770	0.177381	0.217921
AT3G60200	0.178025	0.181636	AT3G03080	0.114662	0.16701	AT1G50140	0.106476	0.254858	AT2G13440	0.131027	0.0555988				AT1G22050	0.150469	0.0730478				AT5G51600	0.17078	0.12737				AT4G17050	0.0757021	0.286194				AT2G19280	0.154938	0.308018
AT3G60570	0.160174	0.129234	AT3G03130	0.150922	0.211954	AT1G50560	0.15429	0.46484	AT2G13820	0.163774	0.350718				AT1G23010	0.243751	0.0726795				AT5G52800	0.136778	0.261414				AT4G17340	0.15625	0.0246483				AT2G47230	0.153099	0.375951
AT3G60580	0.152053	0.185833	AT3G03810	0.0895866	0.112483	AT1G50600	0.215181	0.0428569	AT2G14120	0.123046	0.17255				AT1G23710	0.157298	0.300611				AT5G59810	0.161944	0.193881				AT4G18140	0.235662	0.345279				AT3G20420	0.173781	0.245206
AT3G61230	0.0928584	0.265154	AT3G04620	0.15098	0.0598357	AT1G50630	0.151092	0.101926	AT2G14850	0.261174	0.114833				AT1G23870	0.12975	0.0662913				AT1G01630	0.115646	0.179463				AT4G19100	0.211283	0.127096				AT3G20760	0.186134	0.229713
AT3G61410	0.134678	0.2185	AT3G04630	0.112671	0.259611	AT1G50660	0.118304	0.123087	AT2G14880	0.204047	0.101147				AT1G24150	0.130417	0.163227				AT1G01970	0.156976	0.150633				AT4G20280	0.246639	0.0324712				AT3G22350	0.161476	1.08519
AT3G62170	0.0992527	0.125251	AT3G05100	0.168724	0.127732	AT1G50700	0.131685	0.112719	AT2G15580	0.223161	0.106293				AT1G25560	0.119703	0.238167				AT1G03080	0.0640904	0.321585				AT4G20960	0.181978	0.154313				AT3G24340	0.110445	0.601949
AT3G62180	0.143433	0.181292	AT3G05190	0.106697	0.130161	AT1G51080	0.0859205	0.392222	AT2G15820	0.153168	0.321197				AT1G28050	0.167599	0.242149				AT1G04440	0.123114	0.118111				AT4G21170	0.142939	0.254167				AT3G51330	0.112691	0.324768
AT3G62710	0.0940727	0.473955	AT3G05320	0.12697	0.156581	AT1G51440	0.100361	0.274433	AT2G15890	0.147295	0.200948				AT1G30870	0.188367	0.176275				AT1G06520	0.120512	0.274971				AT4G21210	0.117647	0.195829				AT3G52270	0.219941	0.119085
AT4G00350	0.189689	0.0629191	AT3G05710	0.0817925	0.178652	AT1G51680	0.144552	0.0838359	AT2G16900	0.163182	0.196002				AT1G31050	0.147601	0.20968				AT1G09750	0.154366	0.0978945				AT4G21800	0.134422	0.0444485				AT3G55840	0.238645	0.0806524
AT4G01630	0.142323	0.10562	AT3G06030	0.164379	0.135945	AT1G51800	0.194683	0.533752	AT2G16990	0.12883	0.170791				AT1G31360	0.103767	0.143386				AT1G10130	0.0751799	0.0467044				AT4G25340	0.188338	0.267243				AT3G55890	0.0748281	0.328494
AT4G02250	0.175713	0.0165432	AT3G06260	0.124309	0.0207035	AT1G52000	0.188012	0.283362	AT2G17150	0.110256	0.242026				AT1G32730	0.102283	0.413315				AT1G11410	0.134552	0.182186				AT4G26110	0.101653	0.298504				AT3G58330	0.241826	0.402002
AT4G02660	0.108504	0.309815	AT3G07010	0.115055	0.0968798	AT1G52080	0.244517	0.138987	AT2G17240	0.0643442	0.446965				AT1G33060	0.136234	0.351043				AT1G11755	0.153322	0.177099				AT4G26220	0.130974	0.12359				AT3G60840	0.0966188	0.254113
AT4G03290	0.0890983	0.241745	AT3G07070	0.149851	0.0343132	AT1G52190	0.134794	0.0789713	AT2G17560	0.155044	0.169367				AT1G33700	0.185738	0.0930519				AT1G12800	0.103344	0.366308				AT4G26370	0.14955	0.0521314				AT4G01280	0.1056	0.303425
AT4G03620	0.0764173	0.295856	AT3G07520	0.0763771	0.357791	AT1G52200	0.122014	0.517825	AT2G17650	0.204022	0.102345				AT1G34760	0.183236	0.103153				AT1G13580	0.0874081	0.0844302				AT4G28030	0.10087	0.174784				AT4G04760	0.096558	0.266528
AT4G04450	0.125704	0.23557	AT3G07830	0.0885143	0.154968	AT1G52260	0.132773	0.300642	AT2G17730	0.19319	0.197948				AT1G34770	0.155271	0.156338				AT1G14380	0.0985429	0.527668				AT4G28780	0.238174	0.0470963				AT4G10850	0.119595	0.202697
AT4G04510	0.125699	0.295629	AT3G08810	0.136083	0.855436	AT1G52540	0.162576	0.113709	AT2G17760	0.113304	0.069214				AT1G35220	0.111075	0.12761				AT1G15210	0.151678	0.0430242				AT4G29140	0.0856501	0.0750569				AT4G10950	0.158648	0.0431724
AT4G04930	0.129205	0.164086	AT3G09130	0.183711	0.469029	AT1G52550	0.154446	0.462151	AT2G18410	0.121259	0.261365				AT1G44780	0.142309	0.659102				AT1G15520	0.12438	0.0826623				AT4G30400	0.137421	0.142669				AT4G14150	0.0984991	0.269943
AT4G04980	0.102237	0.257603	AT3G09520	0.242998	0.0938248	AT1G52590	0.177227	0.143349	AT2G18630	0.157148	0.0797162				AT1G44800	0.173483	0.0506265				AT1G15950	0.124957	0.0882921				AT4G30660	0.160726	0.113575				AT4G15460	0.230671	0.362623
AT4G07960	0.234118	0.047257	AT3G09530	0.170023	0.191184	AT1G52690	0.0532679	0.441217	AT2G18876	0.18504	0.063232				AT1G48210	0.188886	0.192609				AT1G17020	0.0943022	0.235578				AT4G31210	0.067656	0.406177				AT4G30090	0.171236	0.324581
AT4G08670	0.141413	0.237645	AT3G09590	0.083894	0.601515	AT1G52830	0.221656	0.187241	AT2G19310	0.11854	0.466459				AT1G48870	0.185765	0.367562				AT1G17590	0.125019	0.638925				AT4G31730	0.141005	0.0621198				AT4G35590	0.115064	0.407745
AT4G09950	0.128065	0.148185	AT3G09760	0.106616	0.270847	AT1G52890	0.221681	0.0792878	AT2G19350	0.082146	0.111917				AT1G49530	0.122182	0.318871				AT1G17840	0.128531	0.0194346				AT4G31920	0.147564	0.299038				AT4G39630	0.228964	0.121007
AT4G10010	0.219035	0.100433	AT3G09880	0.116267	0.0995663	AT1G53070	0.101969	0.184997	AT2G20180	0.214835	0.173485				AT1G49890	0.0984285	0.097027				AT1G17850	0.145862	0.336267				AT4G34970	0.0987069	0.0325269				AT5G17570	0.105571	0.228712
AT4G10440	0.159618	0.0573093	AT3G10460	0.134016	0.759916	AT1G53090	0.163947	0.103129	AT2G20210	0.113092	0.315902				AT1G50360	0.087712	0.219909				AT1G17970	0.200659	0.232788				AT4G34990	0.184245	0.150708				AT5G39930	0.143379	0.432051
AT4G11030	0.172744	0.0954585	AT3G11420	0.16659	0.154272	AT1G53160	0.154423	0.266444	AT2G20300	0.0873479	0.0771005				AT1G53700	0.132807	0.151758				AT1G19740	0.205189	0.00776498				AT4G35230	0.120327	0.0433794				AT5G58180	0.0832918	0.485887
AT4G11440	0.148107	0.541441	AT3G11700	0.187089	0.058626	AT1G53230	0.0874498	0.249139	AT2G20960	0.100508	0.325678				AT1G54120	0.136251	0.267257				AT1G19850	0.156998	0.0829555				AT4G35250	0.146238	0.116874				AT5G63950	0.0562768	0.471991
AT4G11760	0.140964	0.211657	AT3G11850	0.153169	0.314222	AT1G53300	0.167954	0.135407	AT2G21045	0.232273	0.115345				AT1G55740	0.151601	0.101905				AT1G20090	0.223216	0.00987607				AT4G35335	0.104867	0.0867624				AT1G09360	0.0738938	0.542396
AT4G12860	0.047591	0.183067	AT3G12320	0.101589	0.214875	AT1G53350	0.15625	0.281628	AT2G21320	0.165209	0.145754				AT1G55850	0.176028	0.296822				AT1G21580	0.114967	0.468345				AT4G35840	0.115939	0.0704751				AT1G26680	0.157827	0.484099
AT4G13190	0.16714	0.193183	AT3G12470	0.228215	0.416281	AT1G53380	0.167398	0.0677244	AT2G21340	0.10261	0.225881				AT1G55870	0.1129	0.233148				AT1G21880	0.105686	0.231597				AT4G36410	0.0972885	0.11876				AT1G32610	0.14558	0.680878
AT4G13240	0.145702	0.0838333	AT3G13065	0.150792	0.218945	AT1G53440	0.160351	0.191412	AT2G21380	0.0831481	0.245637				AT1G56690	0.177894	0.181373				AT1G26820	0.0860106	0.18721				AT4G37550	0.134606	0.167368				AT1G44830	0.195351	0.0668416
AT4G13450	0.152648	0.0695001	AT3G13310	0.111933	0.222979	AT1G53570	0.106843	0.228397	AT2G21850	0.229353	0.448229				AT1G58270	0.176123	0.676781				AT1G26920	0.143227	0.299167				AT4G37740	0.130767	0.214732				AT1G48180	0.116733	0.505279
AT4G13980	0.122412	0.129993	AT3G13610	0.154333	0.113042	AT1G53590	0.118724	0.23451	AT2G21950	0.134322	0.157403				AT1G59510	0.199392	0.128301				AT1G27770	0.12052	0.066716				AT5G01540	0.187371	0.151956				AT1G53270	0.111118	0.137202
AT4G15120	0.108195	0.877282	AT3G14205	0.11122	0.177319	AT1G53730	0.121924	0.114685	AT2G22080	0.210481	1.22234				AT1G60600	0.133785	0.0984726				AT1G28290	0.116744	0.19411				AT5G01870	0.0934289	1.0761				AT1G56040	0.11792	0.531597
AT4G15200	0.187526	0.151924	AT3G14350	0.133572	0.101667	AT1G54030	0.14148	0.193118	AT2G22300	0.0824871	0.175392				AT1G61040	0.105735	0.0726708				AT1G30210	0.143529	0.138729				AT5G03720	0.0689933	0.345668				AT1G65810	0.230541	0.188803
AT4G15250	0.179781	0.234128	AT3G14450	0.233115	0.27688	AT1G54090	0.171455	0.126365	AT2G22540	0.0899006	0.127383				AT1G61260	0.190279	0.124917				AT1G30240	0.0539104	0.180921				AT5G04750	0.118945	0.869583				AT1G66850	0.102035	0.286018
AT4G15650	0.152119	0.758554	AT3G15060	0.148634	0.0282294	AT1G54390	0.129378	0.180261	AT2G22890	0.152217	0.303419				AT1G61370	0.0954418	0.23707				AT1G30490	0.143058	0.0599151				AT5G04900	0.0693858	0.246377				AT1G71470	0.145023	0.828001
AT4G15980	0.155079	0.228247	AT3G15280	0.176126	0.220036	AT1G54820	0.154553	0.189566	AT2G23270	0.264844	0.153684				AT1G61380	0.131045	0.202219				AT1G31150	0.0534736	0.609057				AT5G06180	0.120994	0.317777				AT1G79330	0.086262	0.448709
AT4G16160	0.14798	0.0710454	AT3G15860	0.182504	0.188209	AT1G54850	0.158419	0.242388	AT2G23540	0.152071	0.202377				AT1G62290	0.16384	0.106743				AT1G33560	0.111595	0.34978				AT5G08280	0.132776	0.0688505				AT2G16270	0.164181	0.391468
AT4G17030	0.0828156	0.134186	AT3G16270	0.0902774	0.207556	AT1G54970	0.157763	0.358611	AT2G23680	0.0937234	1.30321				AT1G62430	0.149328	0.0592893				AT1G34210	0.129248	0.0696652				AT5G08600	0.139209	0.517281				AT2G16580	0.17183	0.0692262
AT4G17310	0.106516	0.294026	AT3G16320	0.0759625	0.409326	AT1G55180	0.1194	0.142087	AT2G23840	0.195154	0.109415				AT1G63100	0.155811	0.100048				AT1G34300	0.176392	0.201816				AT5G08650	0.0961703	0.0326732				AT2G24310	0.168751	0.488594
AT4G17690	0.134557	0.132546	AT3G16330	0.259833	0.137433	AT1G55210	0.136215	0.107623	AT2G23980	0.117753	0.0471289				AT1G64860	0.150681	0.087543				AT1G41830	0.101623	0.0669407				AT5G10620	0.158021	0.176022				AT3G07970	0.0852291	0.186543
AT4G17980	0.135415	0.328416	AT3G16380	0.210989	0.428654	AT1G55260	0.146819	0.370414	AT2G24190	0.217905	0.185691				AT1G67865	0.226403	0.48533				AT1G47128	0.116458	0.115114				AT5G11240	0.126782	0.144914				AT3G15490	0.112579	0.795164
AT4G18180	0.105023	0.203583	AT3G16480	0.125594	0.25024	AT1G55350	0.0744186	0.0953437	AT2G24440	0.142388	0.262664				AT1G69670	0.231706	0.179066				AT1G51140	0.193547	0.0965962				AT5G11460	0.0801182	0.776041				AT3G18630	0.113488	0.189259
AT4G18395	0.192292	0.0772931	AT3G17440	0.0866509	0.0189716	AT1G55360	0.123496	0.105184	AT2G24580	0.220048	0.0957536				AT1G69920	0.1668	0.185049				AT1G52310	0.192673	0.117271				AT5G14500	0.0836787	0.193487				AT3G18770	0.150564	0.107255
AT4G18790	0.193896	0.0497582	AT3G17630	0.0890642	0.167239	AT1G55370	0.169483	0.252992	AT2G24630	0.110259	0.160777				AT1G70200	0.172881	0.429449				AT1G55120	0.145102	0.232267				AT5G14580	0.105157	0.313556				AT3G21310	0.142671	0.236002
AT4G18920	0.179577	0.0635001	AT3G18040	0.0902429	0.185483	AT1G55450	0.119357	0.0739397	AT2G25070	0.169648	0.0933415				AT1G70210	0.170743	0.123299				AT1G55265	0.183061	0.306644				AT5G14660	0.115283	0.282423				AT3G57720	0.116453	0.292049
AT4G18990	0.121347	0.176157	AT3G18050	0.16955	0.0956839	AT1G55610	0.163183	0.0999786	AT2G25270	0.196275	0.0818701				AT1G70300	0.242907	0.0431047				AT1G55830	0.118505	0.294637				AT5G16140	0.10913	0.204357				AT3G57840	0.124545	1.47016
AT4G21500	0.187572	0.393672	AT3G18270	0.156169	0.253384	AT1G56050	0.168077	0.0655747	AT2G25620	0.149631	0.070058				AT1G71340	0.16496	0.194414				AT1G55900	0.104617	0.283018				AT5G17160	0.0940749	0.74948				AT4G16460	0.107064	0.489028
AT4G21690	0.124343	0.0721673	AT3G18290	0.0579913	0.146158	AT1G56210	0.196293	0.421621	AT2G25680	0.143925	0.137081				AT1G71960	0.122944	0.197823				AT1G56345	0.158204	0.289638				AT5G17530	0.115868	0.189785				AT4G17380	0.109211	0.0724157
AT4G24100	0.112008	0.236853	AT3G18360	0.144132	0.229704	AT1G56230	0.176064	0.125201	AT2G26170	0.15269	0.167814				AT1G73160	0.184699	0.205827				AT1G67080	0.121315	0.371813				AT5G18170	0.166543	0.0375983				AT4G18770	0.0938128	0.34477
AT4G24640	0.066896	0.284912	AT3G18570	0.175616	0.158405	AT1G56260	0.251032	0.169293	AT2G26440	0.212323	0.201843				AT1G73870	0.133484	0.548557				AT1G67830	0.20288	0.13566				AT5G18660	0.227258	0.0497665				AT4G21865	0.14663	0.46794
AT4G25590	0.105262	0.0644002	AT3G18720	0.276124	0.738984	AT1G56430	0.190834	0.0897719	AT2G26470	0.150163	0.428017				AT1G74120	0.180459	0.168906				AT1G68650	0.151407	0.0394446				AT5G19750	0.176375	0.453892				AT4G31630	0.260979	0.583899
AT4G25940	0.207592	0.0785012	AT3G19010	0.117662	0.0924333	AT1G56600	0.139472	0.119114	AT2G26760	0.195138	0.15968				AT1G74160	0.112134	0.225497				AT1G69040	0.13141	0.0379414				AT5G20950	0.15751	0.065868				AT4G32860	0.147525	0.0928485
AT4G25950	0.103172	0.236961	AT3G19020	0.221766	0.363838	AT1G56660	0.155126	0.489718	AT2G27450	0.173195	0.214406				AT1G74390	0.125025	0.427945				AT1G69080	0.0808501	0.252587				AT5G22290	0.161541	0.321008				AT4G36770	0.101534	0.288578
AT4G26440	0.111036	0.449713	AT3G19500	0.115691	0.248654	AT1G56720	0.196807	0.0474689	AT2G27500	0.10911	0.0549282				AT1G74690	0.0996986	0.284197				AT1G70560	0.125321	0.110407				AT5G22300	0.240204	0.127983				AT5G07380	0.108448	0.371495
AT4G26930	0.155155	0.26357	AT3G19930	0.0708021	0.166421	AT1G58180	0.159241	0.171469	AT2G27590	0.124077	0.0966853				AT1G74710	0.23802	0.134509				AT1G71030	0.210465	0.173327				AT5G23210	0.134481	0.114708				AT5G12380	0.084749	0.231854
AT4G27110	0.178218	0.0778773	AT3G20200	0.093715	0.136782	AT1G58370	0.197503	0.118989	AT2G27760	0.128561	0.47975				AT1G74900	0.185355	0.13539				AT1G71810	0.115564	0.112225				AT5G23570	0.0991513	0.359932				AT5G25950	0.208	0.235608
AT4G27580	0.114742	0.439587	AT3G20300	0.140327	0.0487126	AT1G59720	0.139713	0.247333	AT2G28200	0.133768	0.0994084				AT1G75820	0.178723	0.143405				AT1G72450	0.191521	0.217344				AT5G23810	0.166515	0.200538				AT5G37140	0.182887	0.286941
AT4G27790	0.136239	0.2474	AT3G20510	0.0583044	0.129262	AT1G59740	0.102804	0.112292	AT2G28760	0.154972	0.0414247				AT1G75960	0.191568	0.234962				AT1G74560	0.122339	0.161347				AT5G25890	0.252512	0.227281				AT5G40100	0.143759	0.441246
AT4G27840	0.176622	0.238106	AT3G20660	0.155315	0.100135	AT1G59960	0.257551	0.0802868	AT2G28930	0.174843	0.0580802				AT1G76160	0.243767	0.0619404				AT1G75310	0.101112	0.481481				AT5G27380	0.165815	0.262053				AT5G41720	0.156092	0.389688
AT4G27980	0.16385	0.413077	AT3G21180	0.123943	0.0256139	AT1G60010	0.101271	0.191059	AT2G29670	0.2041	0.179643				AT1G76270	0.0876394	0.148422				AT1G77990	0.103388	0.234747				AT5G28290	0.13527	0.0774542				AT5G44780	0.168482	0.527923
AT4G28000	0.136669	0.136071	AT3G21220	0.1789	0.0711072	AT1G60140	0.159207	0.0706135	AT2G29760	0.186207	0.114265				AT1G76700	0.12151	0.188202				AT1G78490	0.192699	0.600792				AT5G33280	0.149638	0.0735415				AT5G45640	0.145872	0.215849
AT4G28280	0.20223	0.355508	AT3G21570	0.272223	0.177997	AT1G60160	0.148405	0.0402213	AT2G30070	0.152993	0.0337103				AT1G76820	0.165156	0.497754				AT1G80050	0.106876	0.188928				AT5G36120	0.212183	0.152581				AT5G52490	0.158171	0.250879
AT4G28580	0.0749462	0.787967	AT3G21700	0.128138	0.0960473	AT1G60260	0.178564	0.223259	AT2G30140	0.236474	0.140651				AT1G77360	0.171501	0.116383				AT2G02020	0.238281	0.271801				AT5G37380	0.114843	0.390105				AT5G65230	0.151285	0.271105
AT4G29450	0.110858	0.286503	AT3G22070	0.105678	0.401859	AT1G60550	0.121606	0.205092	AT2G30150	0.194639	0.244239				AT1G77930	0.216464	0.131506				AT2G02370	0.150412	0.153546				AT5G38150	0.166909	0.484409				AT1G11950	0.16946	0.229494
AT4G30770	0.118098	0.143099	AT3G22360	0.124484	0.20295	AT1G60590	0.132518	0.173396	AT2G30280	0.113809	0.40558				AT1G78270	0.147604	0.273743				AT2G03070	0.116563	0.162982				AT5G38900	0.261995	0.0858812				AT1G15600	0.273077	0.608494
AT4G31020	0.158185	0.00954218	AT3G22750	0.136311	0.0498989	AT1G60680	0.22462	0.168546	AT2G30470	0.112769	0.192573				AT1G78340	0.183426	0.0445494				AT2G06925	0.101582	0.0534232				AT5G40250	0.193322	0.0348964				AT1G27040	0.155697	0.211314
AT4G31230	0.060897	0.390844	AT3G23750	0.174999	0.114739	AT1G60710	0.220385	0.0729289	AT2G30740	0.208368	0.0469901				AT1G78660	0.215459	0.175615				AT2G12480	0.15087	0.233118				AT5G40450	0.0876126	1.34865				AT1G30950	0.175848	0.0795255
AT4G32890	0.194783	0.186657	AT3G24120	0.160516	0.118037	AT1G60770	0.200538	0.0725895	AT2G30920	0.11409	0.199262				AT1G80080	0.136246	0.249883				AT2G21630	0.142727	0.15576				AT5G41920	0.178366	0.12728				AT1G48560	0.137018	0.460816
AT4G33390	0.146876	0.226577	AT3G24280	0.154023	1.33822	AT1G60800	0.207886	0.060689	AT2G31070	0.145378	0.135174				AT1G80760	0.128022	0.06203				AT2G22125	0.0761815	0.0433026				AT5G43710	0.123117	0.160011				AT1G49245	0.0914935	0.411311
AT4G34940	0.132	0.0668181	AT3G24503	0.131761	0.0872191	AT1G60870	0.128916	0.0975189	AT2G31130	0.140146	0.325912				AT2G01660	0.155297	0.151147				AT2G24220	0.175351	0.0753994				AT5G43790	0.183391	0.17621				AT1G50350	0.142647	0.333604
AT4G35010	0.112234	0.109767	AT3G25260	0.0864446	0.304498	AT1G60990	0.146155	0.145528	AT2G31750	0.149967	0.119582				AT2G02570	0.161765	0.150367				AT2G26730	0.163075	0.0738213				AT5G45940	0.171971	0.20866				AT1G50400	0.0984765	0.802245
AT4G35070	0.0995273	0.441805	AT3G25290	0.126401	0.117798	AT1G61420	0.113272	0.36133	AT2G31870	0.121435	0.215591				AT2G04340	0.218796	0.0826918				AT2G27840	0.208701	0.763865				AT5G47110	0.236348	0.108457				AT1G73700	0.144065	0.0627693
AT4G35670	0.163734	0.107772	AT3G25600	0.174842	0.0470787	AT1G61590	0.161695	0.100838	AT2G32430	0.173304	0.057105				AT2G04430	0.141308	0.335479				AT2G28890	0.143709	0.0731512				AT5G48360	0.122029	0.282602				AT1G78710	0.165475	0.220078
AT4G36490	0.0873719	0.0728759	AT3G26480	0.0914494	0.480494	AT1G61660	0.0784048	0.373743	AT2G32600	0.133738	0.0476332				AT2G05940	0.153935	0.0366776				AT2G30490	0.198277	0.0484567				AT5G48380	0.184174	0.245251				AT2G20480	0.0177197	1.75454
AT4G37840	0.183459	0.140015	AT3G26990	0.146797	0.194558	AT1G61820	0.198486	0.186066	AT2G32640	0.129225	0.245136				AT2G06510	0.129762	0.124983				AT2G30790	0.170849	0.0419767				AT5G48840	0.1231	0.173413				AT2G28330	0.214962	0.196199
AT4G38230	0.0670801	0.0429514	AT3G27300	0.0957312	0.17371	AT1G62030	0.153122	0.2862	AT2G32710	0.157531	0.196721				AT2G14850	0.261174	0.114833				AT2G30980	0.107475	0.0517803				AT5G49100	0.0956169	0.169776				AT2G32415	0.158072	0.13931
AT4G39110	0.0817771	0.0948669	AT3G27440	0.236327	0.0401343	AT1G62085	0.197903	0.486586	AT2G32720	0.110926	0.0664				AT2G17150	0.110256	0.242026				AT2G31170	0.150779	0.10617				AT5G50250	0.192784	0.332404				AT2G37510	0.149995	0.214419
AT4G39610	0.117461	0.119402	AT3G27530	0.124081	0.133615	AT1G62130	0.136514	0.681284	AT2G33180	0.146138	0.387723				AT2G17560	0.155044	0.169367				AT2G31340	0.0945734	0.0678302				AT5G51070	0.124243	0.0663162				AT2G37590	0.156401	0.174308
AT4G40020	0.128928	0.170605	AT3G28230	0.179058	0.409961	AT1G62330	0.223472	0.0730166	AT2G33250	0.15549	0.311226				AT2G18876	0.18504	0.063232				AT2G32000	0.131875	0.0535467				AT5G51770	0.151342	0.190108				AT3G02670	0.235166	0.409322
AT5G03620	0.149552	0.138787	AT3G28340	0.13978	0.140994	AT1G62422	0.186643	0.248931	AT2G33735	0.0375001	0.660357				AT2G20300	0.0873479	0.0771005				AT2G32950	0.0990932	0.101754				AT5G51820	0.179147	0.083464				AT3G05430	0.117915	0.541512
AT5G04200	0.189954	0.152195	AT3G28490	0.148225	0.421044	AT1G62480	0.0766264	0.946671	AT2G33760	0.176352	0.130304				AT2G21045	0.232273	0.115345				AT2G33480	0.145025	0.227541				AT5G52010	0.21677	0.0731781				AT3G07440	0.168859	0.0956363
AT5G04390	0.121307	0.20602	AT3G28630	0.214054	0.0870042	AT1G62520	0.237576	0.0910273	AT2G33830	0.151961	0.142141				AT2G21380	0.0831481	0.245637				AT2G33770	0.104424	0.329585				AT5G52030	0.220263	0.169523				AT3G14380	0.105	0.314823
AT5G05070	0.119401	0.152062	AT3G28750	0.0932919	1.06871	AT1G62560	0.174485	0.152172	AT2G34200	0.170296	0.311608				AT2G21950	0.134322	0.157403				AT2G34710	0.114972	0.0715437				AT5G52300	0.18262	0.330932				AT3G15420	0.0329055	0.868561
AT5G06100	0.10314	0.274307	AT3G28920	0.138995	0.149265	AT1G62570	0.152253	0.0961343	AT2G34930	0.144572	0.269595				AT2G22540	0.0899006	0.127383				AT2G34730	0.128377	0.279995				AT5G52810	0.151706	0.156618				AT3G15740	0.194652	0.710097
AT5G07430	0.163643	0.0807448	AT3G29360	0.264795	0.019829	AT1G62710	0.0960008	0.301147	AT2G35000	0.161999	0.216359				AT2G23270	0.264844	0.153684				AT2G36400	0.0859582	0.199431				AT5G52960	0.0806401	0.527536				AT3G24130	0.142005	0.0593999
AT5G07560	0.250674	0.425113	AT3G45280	0.166793	0.0967395	AT1G62780	0.11231	0.124658	AT2G35010	0.101959	0.391232				AT2G23680	0.0937234	1.30321				AT2G38010	0.128889	0.101864				AT5G53420	0.123801	0.216848				AT3G24360	0.13183	0.302442
AT5G09550	0.11486	0.0535823	AT3G46180	0.109622	0.0903261	AT1G62800	0.102957	0.188409	AT2G36000	0.0919801	0.174541				AT2G23980	0.117753	0.0471289				AT2G38660	0.147431	0.131225				AT5G53580	0.173019	0.057268				AT3G54310	0.139526	0.372505
AT5G10090	0.124654	0.159449	AT3G46230	0.211537	0.0908186	AT1G62810	0.149906	0.132719	AT2G36080	0.154063	0.132271				AT2G25620	0.149631	0.070058				AT2G40020	0.090012	1.05408				AT5G53940	0.119767	0.0292628				AT4G11510	0.081526	1.84321
AT5G10500	0.142257	0.290819	AT3G46510	0.126755	0.0895212	AT1G63420	0.120946	0.256517	AT2G36090	0.136663	0.194308				AT2G25680	0.143925	0.137081				AT2G40030	0.0884742	0.296902				AT5G54630	0.159756	0.0474577				AT4G13420	0.164691	0.131355
AT5G10660	0.132786	0.548102	AT3G47050	0.154461	0.196369	AT1G63430	0.137935	0.0763774	AT2G36120	0.080786	0.383139				AT2G26440	0.212323	0.201843				AT2G40100	0.148314	0.0227169				AT5G54880	0.151057	0.345125				AT4G20910	0.107334	0.33585
AT5G12180	0.147749	0.0164838	AT3G47170	0.122525	0.384301	AT1G63740	0.0915313	0.432202	AT2G36330	0.093414	0.336008				AT2G26470	0.150163	0.428017				AT2G40110	0.148101	0.0219724				AT5G56130	0.179865	0.0148922				AT4G31610	0.0985116	0.548358
AT5G12460	0.13893	0.236642	AT3G47400	0.167604	0.0894222	AT1G63840	0.203405	0.140178	AT2G36730	0.153614	0.181664				AT2G26760	0.195138	0.15968				AT2G40600	0.163387	0.246297				AT5G57180	0.162709	0.194306				AT5G05940	0.140586	0.162378
AT5G14380	0.182816	0.286928	AT3G47660	0.207909	0.139244	AT1G64050	0.0960485	0.344356	AT2G36740	0.0880631	0.236167				AT2G27760	0.128561	0.47975				AT2G42620	0.11846	0.204795				AT5G57345	0.223788	0.095732				AT5G06820	0.0844192	0.139704
AT5G15100	0.160789	0.246286	AT3G48450	0.114658	0.178663	AT1G64170	0.142335	0.196553	AT2G36910	0.18668	0.0112362				AT2G28760	0.154972	0.0414247				AT2G43540	0.16048	0.261679				AT5G57785	0.227613	0.0272616				AT5G09730	0.198621	0.334859
AT5G15140	0.174727	0.140264	AT3G48490	0.0170945	2.29397	AT1G64180	0.118338	0.381949	AT2G37090	0.190016	0.126465				AT2G30070	0.152993	0.0337103				AT2G43610	0.118425	0.109118				AT5G58350	0.0984477	0.138891				AT5G10280	0.120929	0.175891
AT5G15780	0.129189	0.295737	AT3G49670	0.183218	0.0862676	AT1G64280	0.15034	0.351722	AT2G37220	0.150284	0.158521				AT2G30140	0.236474	0.140651				AT2G43800	0.102954	0.302486				AT5G58480	0.175869	0.270446				AT5G13600	0.153417	0.1268
AT5G16500	0.133568	0.260412	AT3G50730	0.169496	0.57306	AT1G64370	0.1012	0.31455	AT2G37400	0.13408	0.262718				AT2G30150	0.194639	0.244239				AT2G46660	0.109383	0.315461				AT5G58860	0.137685	0.057461				AT5G25390	0.0680808	0.64981
AT5G17340	0.166806	0.171283	AT3G50780	0.159339	0.0804313	AT1G64400	0.114693	0.275849	AT2G37640	0.137697	0.0626943				AT2G30470	0.112769	0.192573				AT2G47500	0.083387	0.114662				AT5G59240	0.178408	0.0454742				AT5G25415	0.247341	0.410408
AT5G17480	0.159844	0.035267	AT3G51090	0.0912625	0.20002	AT1G64405	0.128796	0.294037	AT2G37650	0.196352	0.206976				AT2G31130	0.140146	0.325912				AT3G02630	0.118763	0.0288726				AT5G60210	0.0809603	0.308144				AT5G27240	0.176828	0.460929
AT5G18910	0.108052	0.111392	AT3G51150	0.110039	0.206395	AT1G64450	0.15376	0.133371	AT2G37750	0.173763	0.207494				AT2G32710	0.157531	0.196721				AT3G03590	0.063191	0.307363				AT5G60400	0.0726625	0.565413				AT5G28550	0.129233	1.01261
AT5G19360	0.160336	0.0388298	AT3G51770	0.259011	0.0328321	AT1G64500	0.119946	0.171357	AT2G37900	0.154868	0.243284				AT2G33760	0.176352	0.130304				AT3G04350	0.109459	0.138795				AT5G61010	0.104355	0.407931				AT5G46310	0.233345	0.597061
AT5G19610	0.166187	0.0627028	AT3G52080	0.174484	0.0880844	AT1G64590	0.14112	0.116762	AT2G38110	0.170633	0.0779461				AT2G35000	0.161999	0.216359				AT3G08620	0.14667	0.0979288				AT5G61250	0.162219	0.220588				AT5G53070	0.176038	0.0536174
AT5G19790	0.0843518	0.188193	AT3G52130	0.150557	0.301819	AT1G64710	0.0813529	0.271742	AT2G38290	0.175271	0.239911				AT2G36090	0.136663	0.194308				AT3G10010	0.1482	0.426622				AT5G61840	0.144863	0.0396209				AT5G54070	0.203408	0.338929
AT5G20330	0.202786	0.235646	AT3G52400	0.171365	0.30785	AT1G64780	0.17957	0.0624547	AT2G38770	0.0996737	0.0824557				AT2G36120	0.080786	0.383139				AT3G10870	0.124001	0.163147				AT5G62610	0.100707	0.0158352				AT5G55650	0.108814	0.655633
AT5G20340	0.22536	0.178308	AT3G52450	0.133441	0.0859775	AT1G64900	0.272157	0.0931725	AT2G38790	0.143997	0.228031				AT2G36740	0.0880631	0.236167				AT3G11600	0.109306	0.147168				AT5G62630	0.164771	0.106444				AT5G56920	0.247434	0.245146
AT5G20690	0.134195	0.363672	AT3G52460	0.105461	0.267543	AT1G65060	0.101798	0.117193	AT2G38950	0.112076	0.463441				AT2G37090	0.190016	0.126465				AT3G11820	0.124033	0.177605				AT5G62790	0.125567	0.059611				AT5G58080	0.0848022	0.254474
AT5G23270	0.154548	0.176374	AT3G52710	0.134655	0.25367	AT1G65230	0.0989654	0.202317	AT2G39200	0.0791194	0.04891				AT2G37640	0.137697	0.0626943				AT3G14090	0.139317	0.0664498				AT5G62810	0.113297	0.153686				AT5G58850	0.0830822	0.499973
AT5G24880	0.159315	0.399414	AT3G52720	0.103963	0.430218	AT1G65490	0.116554	0.184015	AT2G39510	0.152687	0.0728398				AT2G37650	0.196352	0.206976				AT3G15840	0.161736	0.0892715				AT5G63410	0.118906	0.116097				AT5G59190	0.156761	0.187663
AT5G24940	0.162932	0.297069	AT3G52800	0.191387	0.110964	AT1G65500	0.08677	0.581715	AT2G39660	0.105856	0.0793046				AT2G37750	0.173763	0.207494				AT3G15940	0.113215	0.263459				AT5G63420	0.113577	0.160098				AT5G66800	0.127374	0.0814797
AT5G25400	0.158224	0.0229452	AT3G53790	0.145703	0.551108	AT1G66090	0.16233	0.784216	AT2G39910	0.107552	0.113154				AT2G38290	0.175271	0.239911				AT3G16520	0.115954	0.249589				AT5G63700	0.0710521	0.676414				AT5G66980	0.135518	0.605963
AT5G25550	0.156687	0.231222	AT3G54800	0.160554	0.0975482	AT1G66130	0.140892	0.198444	AT2G39980	0.166301	0.132956				AT2G38790	0.143997	0.228031				AT3G16850	0.173595	0.147492				AT5G63970	0.16865	0.238652				AT1G02475	0.11953	0.157386
AT5G26060	0.103101	0.682607	AT3G54900	0.0857328	0.294107	AT1G66160	0.216143	0.133735	AT2G40480	0.194273	0.132616				AT2G38950	0.112076	0.463441				AT3G17590	0.127307	0.0710734				AT5G64180	0.114177	0.183025				AT1G03550	0.0831613	0.0783079
AT5G26100	0.131814	0.413361	AT3G54930	0.147301	0.0376563	AT1G66200	0.158165	0.086221	AT2G40810	0.211993	0.131565				AT2G39510	0.152687	0.0728398				AT3G19440	0.158027	0.17285				AT5G64410	0.122266	0.0470629				AT1G08620	0.0877	0.379637
AT5G26150	0.184977	0.133355	AT3G55530	0.119514	0.120299	AT1G66540	0.230515	0.175157	AT2G40940	0.156131	0.0145052				AT2G39980	0.166301	0.132956				AT3G21420	0.0899083	0.119829				AT5G65700	0.146752	0.0747762				AT1G08660	0.0743852	0.109089
AT5G27100	0.111467	0.480749	AT3G55660	0.118073	0.0934132	AT1G66840	0.157024	0.288984	AT2G41010	0.187502	0.274943				AT2G40480	0.194273	0.132616				AT3G23660	0.130099	0.0757306				AT5G66470	0.103142	0.101271				AT1G10970	0.154062	0.134888
AT5G27860	0.12728	0.198063	AT3G55940	0.137554	0.0704805	AT1G66880	0.23442	0.422208	AT2G41080	0.149108	0.0992259				AT2G41080	0.149108	0.0992259				AT3G23730	0.149628	0.0400474				AT5G66490	0.0750127	0.39267				AT1G12780	0.0526713	0.227615
AT5G27980	0.124543	0.0636044	AT3G56240	0.0458847	0.533353	AT1G66980	0.176422	0.37148	AT2G41350	0.0884439	0.0737604				AT2G42040	0.103506	0.379291				AT3G25560	0.148672	0.14277				AT5G66730	0.162352	0.0889024				AT1G12810	0.106267	0.22693
AT5G28010	0.150653	0.25199	AT3G56600	0.151386	0.218977	AT1G67030	0.131565	0.247319	AT2G41730	0.159458	0.220851				AT2G42300	0.130605	0.157062				AT3G25890	0.109766	0.358857				AT1G12660	0.230228	0.533862				AT1G15750	0.093254	0.0245473
AT5G28470	0.171127	0.139011	AT3G56960	0.0860335	0.0656831	AT1G67330	0.166615	0.135546	AT2G41890	0.121981	0.232463				AT2G43210	0.100381	0.464034				AT3G26740	0.191251	0.118176				AT1G30660	0.12755	0.483474				AT1G17550	0.115549	0.119033
AT5G28680	0.233388	0.0529474	AT3G57530	0.116122	0.0209509	AT1G67440	0.168799	0.105364	AT2G42040	0.103506	0.379291				AT2G43370	0.155479	0.231595				AT3G26770	0.144649	0.248456				AT1G30790	0.119692	0.690186				AT1G17745	0.168682	0.176138
AT5G30490	0.191076	0.185826	AT3G57630	0.123406	0.15181	AT1G67550	0.172203	0.078536	AT2G42130	0.145127	0.145995				AT2G43500	0.12846	0.319689				AT3G27560	0.138793	0.00904567				AT1G31240	0.158614	0.448149				AT1G17830	0.1244	0.318782
AT5G35380	0.146675	0.230368	AT3G58120	0.178416	0.0599064	AT1G67590	0.203565	0.0772546	AT2G42190	0.112505	0.320947				AT2G43510	0.0833917	0.428586				AT3G27890	0.26091	0.0724808				AT1G50110	0.150207	0.118609				AT1G18580	0.127946	0.132713
AT5G35390	0.124741	0.318064	AT3G59290	0.0761095	0.333739	AT1G67690	0.0780309	0.227383	AT2G42300	0.130605	0.157062				AT2G44680	0.113591	0.0500917				AT3G28940	0.173833	0.17156				AT1G51960	0.223165	0.284727				AT1G19440	0.13168	0.0450312
AT5G38310	0.107556	0.129748	AT3G59350	0.186104	0.022936	AT1G67860	0.185168	0.699968	AT2G43190	0.116624	0.0917471				AT2G44760	0.104898	0.225044				AT3G44820	0.168149	0.0736829				AT1G53360	0.192364	0.76738				AT1G19835	0.17339	0.113738
AT5G38450	0.179658	0.0578818	AT3G59570	0.124421	0.333211	AT1G67890	0.149708	0.162881	AT2G43210	0.100381	0.464034				AT2G44790	0.207963	1.09369				AT3G48185	0.243612	0.317506				AT1G53600	0.183543	0.157836				AT1G22650	0.163548	0.055268
AT5G38760	0.142858	0.091756	AT3G60180	0.178297	0.157107	AT1G67910	0.0854442	0.803388	AT2G43360	0.155265	0.13279				AT2G45170	0.0621462	0.0653708				AT3G50700	0.140232	0.20491				AT1G54960	0.175611	0.152927				AT1G25420	0.0833778	0.278302
AT5G39310	0.171217	0.272372	AT3G60350	0.0825025	0.331289	AT1G67920	0.118005	0.0552634	AT2G43370	0.155479	0.231595				AT2G45430	0.0868885	0.0176909				AT3G53420	0.112864	0.118272				AT1G60570	0.132089	1.23473				AT1G26160	0.119044	0.184036
AT5G39370	0.155353	0.434753	AT3G60780	0.11266	0.300668	AT1G67980	0.149904	0.116407	AT2G43500	0.12846	0.319689				AT2G47260	0.119502	0.282609				AT3G54200	0.118649	0.484859				AT1G61120	0.135336	0.360057				AT1G26300	0.163713	0.235818
AT5G39400	0.130431	0.075744	AT3G61170	0.109174	0.243282	AT1G68060	0.0818692	0.0745204	AT2G43510	0.0833917	0.428586				AT2G47440	0.181118	0.0771948				AT3G54610	0.117015	0.0545036				AT1G74990	0.157488	0.394066				AT1G27370	0.0772042	0.427497
AT5G39870	0.222997	0.572893	AT3G61260	0.11396	0.368808	AT1G68450	0.17609	0.188161	AT2G43520	0.106487	0.30787				AT2G47620	0.118247	0.319979				AT3G55480	0.0803702	0.381344				AT2G01200	0.102605	0.298234				AT1G27930	0.172578	0.0628838
AT5G39880	0.215192	0.314279	AT3G61910	0.13428	0.404723	AT1G68470	0.171779	0.2589	AT2G43550	0.168838	0.262479				AT3G01190	0.130132	0.215838				AT3G56130	0.105522	0.254635				AT2G01710	0.231057	0.0940699				AT1G30000	0.139295	0.0854049
AT5G41080	0.153317	0.0706775	AT3G63080	0.192245	0.106992	AT1G68500	0.204954	0.121306	AT2G43760	0.0861811	0.127687				AT3G01500	0.0785658	0.0981064				AT3G56430	0.144133	0.149185				AT2G04440	0.269035	0.220109				AT1G30510	0.191551	0.164889
AT5G41310	0.184273	0.340177	AT3G63300	0.106457	0.143355	AT1G68520	0.179602	0.259601	AT2G44210	0.170275	0.14042				AT3G02680	0.104352	0.349249				AT3G57810	0.17461	0.210241				AT2G18870	0.222921	0.379474				AT1G33170	0.15136	0.0811182
AT5G41730	0.15972	0.0755578	AT3G63470	0.0935686	0.0914267	AT1G68560	0.178593	0.0489688	AT2G44270	0.155709	0.0786602				AT3G02950	0.18497	0.0560286				AT3G58550	0.108369	0.416947				AT3G09730	0.09768	0.389651				AT1G33240	0.14713	0.0938277
AT5G42490	0.136751	0.323902	AT4G00450	0.110522	0.425931	AT1G68620	0.134279	0.365115	AT2G44420	0.149415	0.251422				AT3G03270	0.184622	0.558281				AT3G59060	0.143845	0.26447				AT3G14730	0.128593	0.309977				AT1G34020	0.14427	0.00953845
AT5G42880	0.177783	0.231426	AT4G00720	0.0840623	0.109361	AT1G68780	0.136891	0.226996	AT2G44680	0.113591	0.0500917				AT3G03520	0.131324	0.134114				AT3G59690	0.0868017	0.325616				AT3G25980	0.13278	0.0152367				AT1G34130	0.150159	0.0480862
AT5G43340	0.20712	0.122977	AT4G00850	0.1368	0.50034	AT1G68810	0.0844271	0.176034	AT2G44690	0.151144	0.296807				AT3G03550	0.109601	0.204773				AT3G60320	0.128599	0.149907				AT3G52780	0.152469	0.212706				AT1G48240	0.130317	0.127627
AT5G44300	0.0921435	0.0878124	AT4G01070	0.125926	0.141761	AT1G68980	0.150084	0.280614	AT2G44760	0.104898	0.225044				AT3G04060	0.0472363	0.503471				AT3G61550	0.0946145	0.244392				AT4G00530	0.0853299	0.291981				AT1G48880	0.161859	0.108417
AT5G45700	0.100117	0.191497	AT4G01220	0.192042	0.0790821	AT1G69160	0.123997	0.202049	AT2G44790	0.207963	1.09369				AT3G04130	0.189899	0.0846457				AT3G62060	0.112523	0.182363				AT4G27510	0.103773	0.520941				AT1G55000	0.223446	0.0924968
AT5G46200	0.136601	0.362553	AT4G01710	0.236593	0.0260247	AT1G69230	0.16895	0.331855	AT2G45150	0.143614	0.205551				AT3G04940	0.128156	0.0753581				AT3G62630	0.222237	0.0358277				AT4G28590	0.121559	0.349703				AT1G58110	0.18218	0.134912
AT5G46795	0.107754	0.159734	AT4G01950	0.112978	0.191317	AT1G69270	0.197032	0.0771982	AT2G45170	0.0621462	0.0653708				AT3G05120	0.154544	0.0854014				AT3G62680	0.120049	0.290086				AT4G29800	0.184812	0.0284081				AT1G60470	0.131713	0.209146
AT5G46940	0.101397	0.390289	AT4G02160	0.190932	0.184152	AT1G69420	0.131377	0.0952496	AT2G45430	0.0868885	0.0176909				AT3G05170	0.0964766	0.136448				AT4G00700	0.137823	0.207824				AT5G04630	0.188248	0.213015				AT1G62180	0.207778	0.0513311
AT5G47000	0.171541	0.0731163	AT4G02650	0.140792	0.223433	AT1G69440	0.174787	0.09466	AT2G45700	0.130625	0.245887				AT3G05750	0.0966462	0.453984				AT4G04880	0.188586	0.142323				AT5G20940	0.139447	0.151344				AT1G65540	0.147434	0.085932
AT5G47470	0.122203	0.18473	AT4G04080	0.253907	0.282374	AT1G69526	0.193499	0.329418	AT2G45830	0.122776	0.221066				AT3G06300	0.16878	0.0578572				AT4G05390	0.195805	0.147487				AT5G52400	0.1643	0.105795				AT1G67510	0.232053	0.101685
AT5G48100	0.151012	0.285087	AT4G05330	0.0691561	0.130884	AT1G69530	0.224644	0.0662488	AT2G46820	0.073167	0.146212				AT3G07570	0.124317	0.220373				AT4G08480	0.218822	0.420459				AT5G59020	0.119869	0.405176				AT1G69360	0.154533	0.445679
AT5G48140	0.0985188	0.148098	AT4G07410	0.164288	0.137176	AT1G69700	0.173657	0.0543701	AT2G46930	0.133003	0.131566				AT3G07800	0.153955	0.094573				AT4G09970	0.248437	0.292836				AT5G63690	0.227345	0.0433899				AT1G71820	0.096275	0.0253092
AT5G50480	0.196201	0.216448	AT4G10770	0.171387	0.0397141	AT1G69730	0.18243	0.631321	AT2G47260	0.119502	0.282609				AT3G07930	0.157432	0.420349				AT4G11530	0.240281	0.319608				AT5G66710	0.0794515	0.575894				AT1G72060	0.201383	0.322592
AT5G50830	0.140249	0.353876	AT4G10930	0.0889254	0.434333	AT1G69780	0.131173	0.055917	AT2G47440	0.181118	0.0771948				AT3G08020	0.0865211	0.157375				AT4G12080	0.138946	0.22905				AT1G10980	0.204484	0.541138				AT1G72180	0.18381	0.179501
AT5G51030	0.146042	0.0692869	AT4G11110	0.145135	0.154719	AT1G69790	0.133391	0.11652	AT2G47620	0.118247	0.319979				AT3G08860	0.142559	0.191664				AT4G12800	0.152988	0.100592				AT1G12180	0.129703	1.52729				AT1G72460	0.173607	0.106809
AT5G51360	0.148433	0.324556	AT4G11720	0.173701	0.127559	AT1G69850	0.204493	0.111957	AT2G47630	0.117693	0.111435				AT3G09010	0.144552	0.150125				AT4G13630	0.216397	0.284572				AT1G13680	0.109531	0.275201				AT1G72560	0.125002	0.309751
AT5G51810	0.114126	0.107341	AT4G12690	0.266111	0.0765431	AT1G69930	0.133898	0.19291	AT2G47910	0.202692	0.154355				AT3G09780	0.151808	0.131275				AT4G14760	0.11028	0.373265				AT1G14080	0.113779	0.132862				AT1G73730	0.173747	0.170175
AT5G52020	0.111411	0.191698	AT4G13560	0.150952	0.056368	AT1G70090	0.147543	0.105524	AT2G47940	0.0954027	0.162878				AT3G10040	0.176421	0.163468				AT4G17460	0.162875	0.0789144				AT1G14950	0.229498	0.0574452				AT1G73750	0.132043	0.195521
AT5G53820	0.0223007	0.289635	AT4G15415	0.217215	0.0357529	AT1G70100	0.169407	0.495379	AT2G47970	0.139114	0.107049				AT3G10330	0.123732	0.0110269				AT4G18390	0.106199	0.173305				AT1G16190	0.228729	0.107403				AT1G75220	0.0964837	0.0974152
AT5G54010	0.26754	0.187664	AT4G15530	0.140524	0.0787095	AT1G70140	0.222325	0.218379	AT3G01190	0.130132	0.215838				AT3G11840	0.129707	0.33412				AT4G18970	0.0972113	0.0649587				AT1G53100	0.173304	0.250962				AT1G75780	0.2771	0.017267
AT5G54095	0.0662868	0.779241	AT4G15830	0.137283	0.196301	AT1G70230	0.260581	0.218373	AT3G01500	0.0785658	0.0981064				AT3G13750	0.0702064	0.0684071				AT4G19020	0.125312	0.277433				AT1G53660	0.121953	0.175061				AT1G78000	0.133977	0.104703
AT5G54260	0.119307	0.120698	AT4G17020	0.0557837	0.315024	AT1G70280	0.207881	0.0531641	AT3G01660	0.129193	0.159007				AT3G13780	0.193411	0.249105				AT4G24480	0.123094	0.220042				AT1G64010	0.0994918	0.369616				AT1G78080	0.132452	0.157282
AT5G55020	0.200959	0.194074	AT4G17160	0.105645	0.286206	AT1G70350	0.109108	0.304512	AT3G01670	0.148018	0.198838				AT3G14180	0.127565	0.12599				AT4G25320	0.0983345	0.139601				AT2G07020	0.178186	0.28143				AT2G02080	0.0975321	0.210825
AT5G55450	0.145628	0.311819	AT4G17900	0.108828	0.0182181	AT1G70520	0.210781	0.100543	AT3G01930	0.0939127	0.127893				AT3G14860	0.196796	0.159155				AT4G26790	0.163313	0.131361				AT2G18420	0.178147	0.217968				AT2G03200	0.208373	0.0491001
AT5G55940	0.112536	0.0388639	AT4G18260	0.128098	0.26916	AT1G70550	0.137255	0.183605	AT3G02130	0.165796	0.0932796				AT3G15680	0.120387	0.162506				AT4G26980	0.065676	0.499572				AT2G24010	0.127007	0.26583				AT2G13360	0.166735	0.0209151
AT5G55980	0.092879	0.422824	AT4G18350	0.203691	0.109794	AT1G70740	0.191066	0.0713549	AT3G02380	0.134927	0.0930879				AT3G15760	0.0677816	0.659558				AT4G28220	0.129222	0.176874				AT2G35310	0.141559	0.467584				AT2G17970	0.132708	0.314822
AT5G56110	0.1446	0.0875959	AT4G18890	0.0883756	0.128815	AT1G70820	0.096543	0.197228	AT3G02680	0.104352	0.349249				AT3G15790	0.102129	0.571411				AT4G28270	0.1664	0.159595				AT2G46400	0.127638	0.333935				AT2G17975	0.205592	0.176828
AT5G56310	0.187527	0.185774	AT4G18930	0.191493	0.210374	AT1G70850	0.0921725	0.165471	AT3G02710	0.200612	0.0504271				AT3G16090	0.132233	0.178895				AT4G29520	0.152893	0.146118				AT3G02310	0.0775398	0.15567				AT2G18670	0.122791	0.218118
AT5G57200	0.163522	0.0823857	AT4G18950	0.121439	0.0738398	AT1G71050	0.124257	0.216751	AT3G02875	0.1306	0.176277				AT3G16220	0.178165	0.183466				AT4G30670	0.229218	0.32086				AT3G11550	0.206307	0.0553684				AT2G20420	0.0902332	0.102463
AT5G57320	0.10143	0.198656	AT4G19490	0.114383	0.133751	AT1G71060	0.197184	0.151641	AT3G02950	0.18497	0.0560286				AT3G16440	0.19471	0.152561				AT4G31500	0.0906937	0.0395314				AT3G16980	0.198005	0.0383286				AT2G25250	0.252974	0.441251
AT5G57720	0.116609	0.590069	AT4G20390	0.148486	0.190915	AT1G71070	0.145924	0.0550413	AT3G03060	0.115745	0.185343				AT3G16690	0.152768	0.324978				AT4G32340	0.14758	0.317268				AT3G17230	0.0927053	1.03802				AT2G27900	0.0905159	0.23706
AT5G57810	0.133312	0.148067	AT4G20420	0.185158	0.347879	AT1G71210	0.14575	0.14772	AT3G03270	0.184622	0.558281				AT3G18170	0.122579	0.373627				AT4G32350	0.136407	0.294089				AT3G26790	0.125982	0.144465				AT2G30460	0.114095	0.147407
AT5G58160	0.118849	0.293628	AT4G20760	0.118359	0.299886	AT1G71400	0.163601	0.560618	AT3G03520	0.131324	0.134114				AT3G18370	0.117967	0.198108				AT4G33040	0.0986662	0.254726				AT3G48810	0.131422	0.240041				AT2G31260	0.104076	0.0868311
AT5G58360	0.151721	0.433321	AT4G21490	0.171147	0.068244	AT1G71460	0.179777	0.133565	AT3G03550	0.109601	0.204773				AT3G18710	0.210208	0.18498				AT4G33700	0.116888	0.0563787				AT3G49750	0.115394	0.148383				AT2G32390	0.161699	0.417787
AT5G58460	0.178577	0.16457	AT4G21550	0.100751	0.594686	AT1G71500	0.1368	0.099342	AT3G03580	0.11382	0.227649				AT3G19280	0.110617	0.231718				AT4G34740	0.124944	0.0307998				AT3G51440	0.138105	0.220133				AT2G32580	0.158438	0.119067
AT5G58530	0.185364	0.145623	AT4G21990	0.147899	0.0566747	AT1G71710	0.151495	0.132907	AT3G03750	0.178142	0.251892				AT3G19710	0.116952	0.201796				AT4G36180	0.13707	0.0977232				AT3G51540	0.133251	0.334322				AT2G40730	0.0911667	0.0365243
AT5G59040	0.0831789	0.58193	AT4G22070	0.106671	0.225025	AT1G71750	0.203127	0.276416	AT3G04060	0.0472363	0.503471				AT3G20020	0.0983313	0.151971				AT4G36920	0.0928357	0.163603				AT3G61090	0.11489	0.779722				AT2G40770	0.0926226	0.269521
AT5G59370	0.139279	0.00843989	AT4G22130	0.105142	0.131862	AT1G71850	0.180326	0.150564	AT3G04130	0.189899	0.0846457				AT3G21270	0.14024	0.160308				AT4G39920	0.126497	0.200828				AT4G02670	0.141154	0.235648				AT2G43130	0.143644	0.0444126
AT5G60010	0.153829	0.0235497	AT4G22260	0.136433	0.165124	AT1G72160	0.19981	0.136966	AT3G04290	0.0602461	0.166474				AT3G21480	0.0761385	0.406636				AT5G02890	0.113642	0.505118				AT4G10220	0.221595	0.246214				AT2G43330	0.12597	0.0450261
AT5G60740	0.102128	0.0561865	AT4G22340	0.0805856	0.0818748	AT1G72200	0.206498	0.252418	AT3G04720	0.196441	0.0776348				AT3G21770	0.196211	0.118286				AT5G04020	0.119826	0.380838				AT4G17860	0.137825	0.41865				AT2G45620	0.110017	0.244143
AT5G61350	0.22339	0.0706149	AT4G22490	0.184416	0.246775	AT1G72230	0.0514622	0.414082	AT3G04820	0.107192	0.263925				AT3G22190	0.162147	0.134268				AT5G04470	0.0994581	0.116568				AT5G02000	0.0683948	0.844185				AT3G05570	0.183246	0.247621
AT5G61400	0.132373	0.391525	AT4G22960	0.183711	0.876608	AT1G72300	0.133264	0.229476	AT3G04880	0.256479	0.0992978				AT3G23310	0.17776	0.0685558				AT5G04520	0.133443	0.0729456				AT5G03795	0.16464	0.170451				AT3G10740	0.133732	0.0934389
AT5G61700	0.104671	0.18067	AT4G23000	0.102845	0.133076	AT1G72430	0.149087	0.0260742	AT3G04940	0.128156	0.0753581				AT3G25480	0.160005	0.243327				AT5G05270	0.14487	0.0598388				AT5G09360	0.139586	0.221565				AT3G11090	0.0419006	0.130844
AT5G61710	0.124196	0.277918	AT4G23070	0.176293	0.144488	AT1G72500	0.12142	0.221052	AT3G05120	0.154544	0.0854014				AT3G26910	0.100977	0.260554				AT5G05300	0.0985576	0.380368				AT5G11540	0.17763	0.178647				AT3G11280	0.196899	0.156252
AT5G61720	0.0688899	0.581145	AT4G23490	0.123535	0.0725707	AT1G72520	0.137469	0.110896	AT3G05170	0.0964766	0.136448				AT3G27000	0.123563	0.0272862				AT5G05630	0.147641	0.172422				AT5G23260	0.106461	0.289102				AT3G11320	0.103951	0.0144954
AT5G61980	0.108458	0.0663463	AT4G23640	0.100768	0.0584627	AT1G72640	0.102157	0.238406	AT3G05750	0.0966462	0.453984				AT3G27520	0.210635	0.445412				AT5G05690	0.10388	0.045977				AT5G23400	0.122532	0.232595				AT3G14100	0.128032	0.0400922
AT5G62310	0.134253	0.0975049	AT4G23860	0.120141	0.303741	AT1G72790	0.135943	0.298952	AT3G06300	0.16878	0.0578572				AT3G28220	0.116305	0.358308				AT5G07990	0.145255	0.142368				AT5G57390	0.169656	0.112631				AT3G14160	0.122995	0.500381
AT5G62400	0.0725954	1.11239	AT4G24030	0.0284602	3.96745	AT1G72890	0.170165	0.338078	AT3G06380	0.169148	0.180511				AT3G29200	0.152552	0.0528984				AT5G08640	0.109517	0.0788031				AT5G60630	0.203786	0.33176				AT3G15520	0.169244	0.13145
AT5G62750	0.0493311	0.152532	AT4G24580	0.0957934	0.17866	AT1G72940	0.21185	0.206232	AT3G06440	0.0841816	0.413036				AT3G29310	0.158296	0.4729				AT5G09630	0.158699	0.237729				AT5G62800	0.140003	0.449567				AT3G18690	0.105988	0.302218
AT5G62760	0.13062	0.190135	AT4G24890	0.140815	0.0944587	AT1G72990	0.154516	0.278283	AT3G06600	0.123786	0.370321				AT3G42670	0.160125	0.122619				AT5G09960	0.116548	0.13869				AT5G63150	0.0477683	1.01126				AT3G19860	0.0865676	0.0869604
AT5G62850	0.0746059	0.151199	AT4G25150	0.117392	0.236001	AT1G73090	0.122163	0.305579	AT3G06740	0.132267	0.102813				AT3G43270	0.203689	0.113532				AT5G11690	0.216761	0.730545				AT1G14490	0.0891716	0.514043				AT3G20070	0.135936	0.532896
AT5G63135	0.149562	0.0854721	AT4G25230	0.0716699	0.178301	AT1G73120	0.254021	0.0794146	AT3G07570	0.124317	0.220373				AT3G44260	0.198465	0.143258				AT5G11970	0.132017	0.238003				AT1G14760	0.273487	0.460125				AT3G25680	0.156754	0.26347
AT5G64690	0.096496	0.716953	AT4G25500	0.159484	0.089028	AT1G73500	0.122766	0.152239	AT3G07670	0.111723	0.112419				AT3G45190	0.108796	0.0835379				AT5G14100	0.144913	0.113369				AT1G15330	0.177382	0.098485				AT3G27260	0.119112	0.200945
AT5G65160	0.176347	0.108088	AT4G25610	0.0763352	0.560091	AT1G73710	0.161412	0.121432	AT3G07740	0.0989233	0.271034				AT3G46110	0.215182	0.348619				AT5G14920	0.133137	0.430959				AT1G22880	0.163025	0.0683414				AT3G29030	0.174642	0.0703267
AT5G65520	0.145277	0.130728	AT4G25640	0.185803	0.0452961	AT1G73740	0.138044	0.188343	AT3G07800	0.153955	0.094573				AT3G46490	0.128808	0.179136				AT5G16530	0.129474	0.149917				AT1G24090	0.203035	0.199795				AT3G29270	0.225544	0.0566339
AT5G66300	0.147557	0.304168	AT4G25770	0.129088	0.151965	AT1G73760	0.173216	0.22275	AT3G07930	0.157432	0.420349				AT3G46790	0.11518	0.117656				AT5G17170	0.117614	0.159778				AT2G18100	0.132902	0.224027				AT3G43720	0.177468	0.172847
AT5G66640	0.183431	0.429323	AT4G26830	0.164942	0.207692	AT1G73830	0.125014	0.278054	AT3G08020	0.0865211	0.157375				AT3G47490	0.176647	0.129166				AT5G20110	0.0940326	0.115066				AT2G28590	0.18199	0.188637				AT3G45640	0.192156	0.0172368
AT5G67550	0.132526	0.246811	AT4G27420	0.11949	0.181614	AT1G74100	0.189241	0.0446498	AT3G08860	0.142559	0.191664				AT3G48120	0.242106	0.173019				AT5G25930	0.180426	0.136499				AT2G35430	0.226035	0.403271				AT3G46600	0.195428	0.0585864
			AT4G28290	0.201493	0.217044	AT1G74360	0.110005	0.206894	AT3G09010	0.144552	0.150125				AT3G49220	0.171972	0.0579793				AT5G29000	0.138276	0.297018				AT3G05480	0.0590452	0.275299				AT3G49930	0.0954794	0.215185
			AT4G28395	0.185785	0.215391	AT1G74510	0.200692	0.069748	AT3G09100	0.150758	0.073007				AT3G49350	0.175997	0.0827708				AT5G33370	0.125763	0.0715209				AT3G24090	0.224473	0.0582417				AT3G51730	0.180312	0.0693651
			AT4G28610	0.165806	0.204174	AT1G74520	0.142427	0.0514681	AT3G09405	0.234952	0.390911				AT3G50080	0.168499	0.294524				AT5G35520	0.166474	0.378983				AT3G27650	0.215438	0.466776				AT3G52290	0.16468	0.129152
			AT4G28680	0.173726	0.135175	AT1G74590	0.100842	0.522191	AT3G09580	0.107485	0.278139				AT3G50550	0.0955263	0.980727				AT5G38070	0.140122	0.291348				AT4G14780	0.157206	0.156344				AT3G56640	0.114523	0.0196957
			AT4G29000	0.105926	0.351534	AT1G74670	0.0686961	0.734287	AT3G09670	0.0800329	0.608963				AT3G50740	0.181588	0.154721				AT5G41050	0.156369	0.264945				AT4G21310	0.121858	0.0457696				AT3G58010	0.110227	0.292278
			AT4G29340	0.148225	0.0481496	AT1G74720	0.143102	0.0566292	AT3G09780	0.151808	0.131275				AT3G50880	0.206024	0.207016				AT5G42050	0.0943957	0.127181				AT5G25430	0.123215	0.142338				AT3G58160	0.0423373	0.214845
			AT4G29420	0.203464	0.207634	AT1G74740	0.136303	0.0710843	AT3G10040	0.176421	0.163468				AT3G53270	0.137559	0.348415				AT5G43310	0.188638	0.242477				AT5G27200	0.103077	0.478212				AT3G58670	0.0722935	0.126513
			AT4G30060	0.113187	0.146729	AT1G74750	0.108028	0.210024	AT3G10080	0.13723	0.0949542				AT3G53720	0.117839	0.1187				AT5G43850	0.140197	0.159191				AT5G46140	0.0919009	0.445911				AT3G61380	0.0991858	0.528964
			AT4G30140	0.119778	0.38643	AT1G74770	0.21192	0.135502	AT3G10330	0.123732	0.0110269				AT3G54170	0.141067	0.205016				AT5G44150	0.193775	0.302343				AT5G48250	0.118612	0.180621				AT3G62010	0.0731177	0.086358
			AT4G30340	0.156825	0.0794951	AT1G74850	0.172641	0.0532563	AT3G10450	0.09702	0.238319				AT3G55950	0.174936	0.126935				AT5G44480	0.200228	0.0536958				AT5G49680	0.104843	0.187253				AT3G62860	0.137046	0.0635299
			AT4G30996	0.0696731	0.0729131	AT1G75410	0.147532	0.0591797	AT3G11230	0.179276	0.0377294				AT3G57020	0.135423	0.237333				AT5G45670	0.130783	0.0943861				AT5G52860	0.205526	0.0803579				AT3G63290	0.150851	0.359467
			AT4G31140	0.112942	0.115991	AT1G75490	0.105486	0.132279	AT3G11270	0.147564	0.118448				AT3G57800	0.0785972	0.286292				AT5G48120	0.11857	0.343431				AT5G57980	0.178581	0.179715				AT4G03960	0.177702	0.074184
			AT4G31470	0.136393	0.218714	AT1G75680	0.115655	0.120408	AT3G11430	0.140395	0.123157				AT3G60380	0.130285	0.396811				AT5G49990	0.126993	0.0615999				AT1G01200	0.151251	0.131136				AT4G09580	0.195483	0.0323497
			AT4G31875	0.088015	0.861558	AT1G75750	0.0739693	0.131206	AT3G11560	0.111787	0.201426				AT3G60390	0.187594	0.111209				AT5G50000	0.113346	0.009752				AT1G01220	0.144648	0.105778				AT4G18070	0.234319	0.277166
			AT4G32030	0.206209	0.126316	AT1G76020	0.141433	0.312243	AT3G11620	0.107243	0.228262				AT3G60740	0.0880496	0.191216				AT5G51560	0.148226	0.0846949				AT1G01770	0.10333	0.233126				AT4G20350	0.124875	0.277121
			AT4G32040	0.116471	0.0675796	AT1G76070	0.182297	0.219809	AT3G11840	0.129707	0.33412				AT4G00520	0.145517	0.379574				AT5G51830	0.189157	0.0588431				AT1G02110	0.0999076	0.170717				AT4G25680	0.0972897	0.15844
			AT4G32130	0.110495	0.274231	AT1G76090	0.197806	0.0969821	AT3G12550	0.135552	0.287001				AT4G00900	0.163667	0.0686705				AT5G52380	0.122027	0.131003				AT1G03310	0.120483	0.238835				AT4G27260	0.144116	0.0882988
			AT4G32180	0.111897	0.0664253	AT1G76170	0.136643	0.150076	AT3G13040	0.112222	0.392646				AT4G01120	0.173439	0.407531				AT5G53760	0.154488	0.080121				AT1G03360	0.10783	0.106183				AT4G31160	0.112367	0.23026
			AT4G33150	0.110824	0.163756	AT1G76360	0.182878	0.152357	AT3G13510	0.108462	0.102958				AT4G02630	0.184079	0.0862694				AT5G54510	0.0834185	0.11984				AT1G04130	0.0822705	0.250882				AT4G32270	0.0853859	0.233993
			AT4G33160	0.176943	0.282269	AT1G76390	0.162988	0.104554	AT3G13750	0.0702064	0.0684071				AT4G05420	0.0867303	0.0418348				AT5G56720	0.167656	0.154799				AT1G04640	0.135336	0.0799607				AT4G32410	0.10323	0.0148961
			AT4G33230	0.144846	0.170617	AT1G76410	0.106795	0.249543	AT3G13780	0.193411	0.249105				AT4G05520	0.156671	0.0626791				AT5G58560	0.215662	0.444227				AT1G04900	0.127343	0.0890005				AT4G32750	0.112646	0.113007
			AT4G33650	0.0999439	0.190717	AT1G76450	0.11976	0.18051	AT3G14180	0.127565	0.12599				AT4G08160	0.230545	0.119984				AT5G58600	0.155001	0.0419				AT1G05190	0.172756	0.034074				AT4G36040	0.166582	0.142433
			AT4G33730	0.129122	0.190779	AT1G76590	0.133579	0.205658	AT3G14760	0.177104	0.119933				AT4G09160	0.133304	0.358445				AT5G59700	0.162412	0.184436				AT1G05710	0.075923	0.198038				AT4G39010	0.144151	0.138724
			AT4G33980	0.109544	0.53228	AT1G76630	0.13592	0.197635	AT3G14860	0.196796	0.159155				AT4G09680	0.112119	0.516026				AT5G63010	0.249813	0.141424				AT1G06550	0.0878542	0.317165				AT4G39690	0.0980855	0.335057
			AT4G34440	0.144774	0.106113	AT1G76660	0.133319	0.0946764	AT3G15080	0.124293	0.228361				AT4G10060	0.158834	0.246774				AT5G63060	0.149531	0.0646718				AT1G06950	0.0868771	0.105769				AT4G39850	0.0932684	0.0894179
			AT4G34490	0.101976	0.121204	AT1G76800	0.222816	0.0433234	AT3G15095	0.131779	0.170743				AT4G10920	0.0956605	0.392938				AT5G63080	0.122673	0.333632				AT1G07380	0.119541	0.142236				AT5G03960	0.168314	0.226117
			AT4G34660	0.112342	0.0325501	AT1G76890	0.128796	0.175202	AT3G15110	0.130148	0.195245				AT4G11240	0.209246	0.0390679				AT5G64360	0.120412	0.251691				AT1G07390	0.140372	0.466028				AT5G16270	0.0932512	0.323211
			AT4G35190	0.0717042	0.145664	AT1G76990	0.132198	0.0828853	AT3G15352	0.13277	0.178138				AT4G11660	0.130905	0.190681				AT5G64860	0.147844	0.256138				AT1G07790	0.215153	0.0433674				AT5G18250	0.114883	0.119016
			AT4G35280	0.161908	0.237046	AT1G77060	0.209371	0.0448273	AT3G15680	0.120387	0.162506				AT4G12240	0.210321	0.141901				AT5G67280	0.148625	0.188424				AT1G09230	0.102831	0.254996				AT5G19320	0.157885	0.134725
			AT4G35500	0.163678	0.191204	AT1G77130	0.150471	0.0934298	AT3G15760	0.0677816	0.659558				AT4G12390	0.117645	0.204658				AT1G06840	0.108517	0.179268				AT1G09300	0.147099	0.104508				AT5G19855	0.138617	0.228544
			AT4G35850	0.132187	0.0998524	AT1G77330	0.155642	0.0180935	AT3G15790	0.102129	0.571411				AT4G13050	0.122742	0.173497				AT1G24190	0.153192	0.23932				AT1G11090	0.0963667	0.126944				AT5G20840	0.0979749	0.192261
			AT4G36350	0.184319	0.176949	AT1G77380	0.0922446	0.12695	AT3G15810	0.103198	0.0591759				AT4G13990	0.162191	0.0919054				AT1G24330	0.126312	0.187984				AT1G11260	0.133365	0.019537				AT5G23380	0.136431	0.868049
			AT4G36600	0.0615501	0.784815	AT1G77500	0.135072	0.178513	AT3G16090	0.132233	0.178895				AT4G14010	0.204719	0.136865				AT1G27510	0.123546	0.323926				AT1G11720	0.0918545	0.206147				AT5G23660	0.136141	0.0889324
			AT4G36630	0.10713	0.0973201	AT1G77580	0.134065	0.268039	AT3G16220	0.178165	0.183466				AT4G14550	0.0681798	0.267497				AT1G48300	0.154091	0.195557				AT1G11880	0.166799	0.228682				AT5G24500	0.212377	0.269485
			AT4G37150	0.147175	0.213229	AT1G77630	0.159997	0.110203	AT3G16440	0.19471	0.152561				AT4G14820	0.142339	0.333908				AT1G48320	0.117371	0.21179				AT1G12050	0.0975955	0.0995482				AT5G25060	0.0838568	0.125448
			AT4G37940	0.129864	0.271886	AT1G77690	0.134357	0.180286	AT3G16460	0.273208	0.447008				AT4G16800	0.176139	0.0640557				AT1G49570	0.112728	0.133124				AT1G12730	0.150374	0.39767				AT5G26780	0.155833	0.0599284
			AT4G38340	0.115193	0.214733	AT1G77890	0.105566	0.291093	AT3G16500	0.14775	0.135526				AT4G17490	0.0889381	0.408307				AT1G59870	0.109914	0.092736				AT1G13030	0.104006	0.464358				AT5G38460	0.0968726	0.304384
			AT4G38390	0.148495	0.112273	AT1G77920	0.152684	0.0799779	AT3G16570	0.15825	0.263171				AT4G18280	0.0657281	2.00035				AT1G67600	0.155655	0.160204				AT1G13910	0.123506	0.289581				AT5G40740	0.111457	0.0483786
			AT4G38960	0.0980842	0.173125	AT1G78020	0.126059	0.15869	AT3G16690	0.152768	0.324978				AT4G18300	0.118714	0.588652				AT1G74800	0.109733	0.0958841				AT1G14620	0.07571	0.135972				AT5G45370	0.123781	0.18826
			AT4G39030	0.119635	0.19795	AT1G78090	0.11156	0.208037	AT3G17040	0.145753	0.174262				AT4G19220	0.151249	0.317071				AT1G75130	0.133684	0.276019				AT1G14990	0.208258	0.129832				AT5G48340	0.183552	0.184271
			AT4G39070	0.14091	0.0953019	AT1G78110	0.141849	0.0893175	AT3G17170	0.199803	0.098431				AT4G20170	0.146339	0.105113				AT1G77540	0.118411	0.151367				AT1G15110	0.226675	0.211036				AT5G54390	0.230617	0.0612104
			AT4G39380	0.115318	0.372216	AT1G78150	0.172716	0.103077	AT3G17420	0.115197	0.107219				AT4G21100	0.119066	0.0927435				AT2G15900	0.143351	0.190535				AT1G15580	0.134709	0.193721				AT5G54890	0.169992	0.167286
			AT4G39590	0.113552	0.761572	AT1G78290	0.192827	0.0840613	AT3G17830	0.137401	0.160708				AT4G21880	0.171903	0.35447				AT2G27080	0.123854	0.300938				AT1G16350	0.105963	0.101881				AT5G62570	0.131868	0.244078
			AT5G01010	0.150227	0.300205	AT1G78320	0.259232	0.172203	AT3G17840	0.14715	0.147227				AT4G22580	0.138049	0.141658				AT2G28360	0.119203	0.208067				AT1G16370	0.134729	0.159918				AT5G63610	0.142463	0.119791
			AT5G01700	0.0345648	0.520727	AT1G78430	0.109878	0.284012	AT3G18160	0.154552	0.241136				AT4G23680	0.19924	0.196352				AT2G32150	0.150386	0.0985983				AT1G17960	0.132229	0.432651				AT5G65750	0.142869	0.0652159
			AT5G02370	0.188606	0.293534	AT1G78670	0.114478	0.39212	AT3G18170	0.122579	0.373627				AT4G24110	0.202928	0.0735565				AT2G46620	0.11736	0.178602				AT1G18340	0.135595	0.100397				AT1G08170	0.172232	0.104884
			AT5G02420	0.110725	0.106394	AT1G78970	0.125535	0.22538	AT3G18370	0.117967	0.198108				AT4G24790	0.13307	0.111931				AT3G03320	0.149761	0.300197				AT1G18360	0.105852	0.237365				AT1G11100	0.111276	0.423423
			AT5G02780	0.189337	0.148451	AT1G79030	0.113482	0.0954207	AT3G18710	0.210208	0.18498				AT4G26000	0.15553	0.200126				AT3G06060	0.164254	0.128109				AT1G18630	0.0549418	0.583853				AT1G14970	0.0953557	0.119459
			AT5G02830	0.269057	0.375296	AT1G79080	0.184147	0.141094	AT3G19000	0.140872	0.189287				AT4G28230	0.127538	0.184377				AT3G10700	0.104046	0.0833797				AT1G18640	0.101781	0.228322				AT1G20080	0.137575	0.0616164
			AT5G02840	0.107686	0.183315	AT1G79410	0.124171	0.232044	AT3G19120	0.184734	0.0194589				AT4G28500	0.192668	0.0598707				AT3G15410	0.070822	0.263497				AT1G19340	0.117474	0.306806				AT1G75050	0.227935	0.0376157
			AT5G03170	0.123503	0.193396	AT1G79420	0.171931	0.0878002	AT3G19280	0.110617	0.231718				AT4G28950	0.227296	0.027566				AT3G23820	0.120934	0.0167625				AT1G19360	0.114439	0.148675				AT2G06040	0.183648	0.334517
			AT5G03600	0.132514	0.275833	AT1G79460	0.0684601	0.349288	AT3G19400	0.188377	0.382189				AT4G29080	0.105933	0.0909163				AT3G26370	0.150721	0.00524209				AT1G19710	0.127457	0.0988418				AT2G32940	0.0859064	0.341433
			AT5G03690	0.12881	0.084196	AT1G79670	0.235831	0.350332	AT3G19480	0.173206	0.0176902				AT4G30410	0.155729	0.0464189				AT3G26810	0.254357	0.0201587				AT1G20230	0.126953	0.195613				AT2G33880	0.10357	0.0833996
			AT5G03760	0.112864	0.0676024	AT1G79700	0.0852678	0.383166	AT3G19510	0.0715135	0.561003				AT4G30470	0.102102	0.0295203				AT3G29075	0.144899	0.384835				AT1G20510	0.0922913	0.0875682				AT2G34210	0.109114	0.373061
			AT5G04340	0.167553	0.178624	AT1G80030	0.121498	0.17655	AT3G19710	0.116952	0.201796				AT4G33460	0.104471	0.0468613				AT3G44280	0.0465014	0.277277				AT1G22790	0.0875109	0.0698435				AT3G01015	0.127956	0.267126
			AT5G04820	0.130745	0.105817	AT1G80130	0.108314	0.446424	AT3G19810	0.108816	0.183454				AT4G34500	0.0934312	0.14422				AT3G45900	0.162813	0.107987				AT1G22970	0.228665	0.116288				AT3G02100	0.104181	0.329992
			AT5G05390	0.106771	0.108248	AT1G80240	0.19119	0.126633	AT3G20020	0.0983313	0.151971				AT4G34830	0.111004	0.235779				AT4G08240	0.127321	0.298659				AT1G24210	0.150992	0.741915				AT3G02820	0.156193	0.145025
			AT5G05510	0.102332	0.267404	AT1G80290	0.240547	0.145943	AT3G20340	0.182283	0.124684				AT4G35050	0.161754	0.0474855				AT4G17720	0.122548	0.125949				AT1G26230	0.124425	0.197131				AT3G03230	0.136124	0.139574
			AT5G05850	0.0964146	0.135013	AT1G80840	0.116516	0.14338	AT3G20680	0.179237	0.191969				AT4G35240	0.174719	0.100738				AT4G18670	0.192848	0.345624				AT1G26340	0.174021	0.146063				AT3G08780	0.12575	0.265833
			AT5G06200	0.141021	0.0342042	AT2G01070	0.0777306	0.277859	AT3G20720	0.1212	0.122796				AT4G36550	0.144674	0.365603				AT4G22270	0.14625	0.150224				AT1G27190	0.131885	0.0587019				AT3G10600	0.137083	0.135703
			AT5G06560	0.105304	0.255945	AT2G01150	0.175839	0.221269	AT3G20930	0.107596	0.35536				AT4G36890	0.124493	0.118874				AT4G22360	0.0829214	0.314664				AT1G28150	0.218909	0.197607				AT3G19040	0.0841726	0.734183
			AT5G06690	0.222619	0.471745	AT2G01460	0.117093	0.124188	AT3G21090	0.116312	0.0227364				AT4G36900	0.173921	0.112851				AT4G26180	0.14521	0.129505				AT1G28560	0.0815814	0.5563				AT3G24210	0.172883	0.106521
			AT5G06710	0.144163	0.300784	AT2G01520	0.110298	0.0498808	AT3G21230	0.166916	0.152276				AT4G37295	0.134812	0.164145				AT4G26470	0.137382	0.0281982				AT1G30690	0.0896962	0.342675				AT3G45870	0.12137	0.153173
			AT5G06940	0.13758	0.216207	AT2G01590	0.133766	0.342066	AT3G21270	0.14024	0.160308				AT4G37370	0.149451	0.209679				AT4G26520	0.0879185	0.266306				AT1G31230	0.111131	0.102513				AT3G49400	0.110529	0.260476
			AT5G07040	0.186092	0.049163	AT2G01630	0.106195	0.0539502	AT3G21480	0.0761385	0.406636				AT4G37380	0.1239	0.223247				AT4G27640	0.113356	0.10684				AT1G31800	0.1459	0.17478				AT3G54060	0.137196	0.434053
			AT5G07420	0.108438	0.141306	AT2G01740	0.140758	0.255889	AT3G21770	0.196211	0.118286				AT4G37400	0.208782	0.0874148				AT4G37640	0.139767	0.0516659				AT1G31810	0.14534	0.325773				AT3G61760	0.0777815	0.0453227
			AT5G07880	0.106393	0.825207	AT2G01830	0.142753	0.102227	AT3G21810	0.178953	0.273398				AT4G37430	0.185616	0.0894412				AT5G01360	0.255973	0.0484104				AT1G32160	0.21612	0.0622534				AT4G10940	0.086491	0.459469
			AT5G08030	0.0769994	0.153403	AT2G01890	0.111303	0.266147	AT3G22190	0.162147	0.134268				AT4G37650	0.106972	0.0326442				AT5G01930	0.0893616	0.090424				AT1G34010	0.253553	0.0912514				AT5G02390	0.171865	0.193487
			AT5G08440	0.0776815	0.372257	AT2G01940	0.11856	0.158847	AT3G22210	0.250781	0.0774962				AT4G37980	0.118472	0.212702				AT5G02480	0.150015	0.0931278				AT1G34120	0.116684	0.223353				AT5G02430	0.11947	0.128277
			AT5G08590	0.13443	0.0575882	AT2G02130	0.171708	0.216763	AT3G22260	0.192133	0.0184713				AT4G38440	0.105502	0.338168				AT5G06140	0.112437	0.0678068				AT1G34420	0.13957	0.431806				AT5G03000	0.134268	0.518313
			AT5G09430	0.146546	0.0583968	AT2G02170	0.151903	0.10327	AT3G23310	0.17776	0.0685558				AT4G38550	0.116181	0.280141				AT5G10830	0.143821	0.116997				AT1G36390	0.159013	0.308196				AT5G11870	0.107465	0.309561
			AT5G09800	0.151706	0.275939	AT2G02220	0.222529	0.120383	AT3G23330	0.187841	0.0877887				AT4G39400	0.149649	0.0824255				AT5G17300	0.169524	0.184609				AT1G42970	0.146385	0.0283634				AT5G18180	0.105458	0.325672
			AT5G09820	0.182912	0.172276	AT2G02360	0.110056	0.442908	AT3G23490	0.201255	0.026464				AT4G39560	0.170206	0.46309				AT5G19110	0.180561	0.358576				AT1G44910	0.0895858	0.187053				AT5G25580	0.149902	0.337289
			AT5G10650	0.127714	0.382737	AT2G02410	0.101866	0.0999496	AT3G23760	0.150528	0.201797				AT5G01400	0.101874	0.254769				AT5G25620	0.121442	0.109361				AT1G48050	0.134497	0.160781				AT5G36260	0.173451	0.135749
			AT5G11060	0.147748	0.072715	AT2G02780	0.160393	0.202929	AT3G24240	0.180571	0.0755666				AT5G01510	0.069571	0.309452				AT5G26040	0.132169	0.13125				AT1G48170	0.0851405	0.188688				AT5G43070	0.179664	0.271462
			AT5G11090	0.137189	0.0963513	AT2G02950	0.164713	0.207553	AT3G24506	0.267667	0.416541				AT5G01590	0.150665	0.0595318				AT5G42620	0.163388	0.0986348				AT1G48420	0.154985	0.161357				AT5G60250	0.265876	0.430465
			AT5G11100	0.1373	0.0954046	AT2G03220	0.163546	0.235924	AT3G24560	0.180968	0.25656				AT5G01740	0.0902964	0.217215				AT5G45420	0.255734	0.11475				AT1G48460	0.131884	0.169109				AT1G02050	0.0827623	0.117833
			AT5G11380	0.119413	0.113211	AT2G03340	0.168599	0.121343	AT3G25070	0.129287	0.197631				AT5G01830	0.219071	0.083131				AT5G60860	0.242102	0.0257635				AT1G50320	0.0794606	0.453574				AT1G03905	0.107806	0.0435379
			AT5G11700	0.071452	0.101319	AT2G03550	0.14497	0.241244	AT3G25480	0.160005	0.243327				AT5G03415	0.125768	0.260223				AT5G62480	0.122717	0.27128				AT1G50900	0.16063	0.167315				AT1G10550	0.102644	0.145768
			AT5G11790	0.166992	0.0381433	AT2G03710	0.0767266	0.289154	AT3G25690	0.11801	0.069278				AT5G04310	0.156722	0.0615692				AT1G27080	0.154771	0.1966				AT1G51110	0.185985	0.129917				AT1G22400	0.182122	0.150915
			AT5G12000	0.105821	0.150225	AT2G03750	0.103309	0.41977	AT3G26030	0.121076	0.0887867				AT5G04320	0.115302	0.501385				AT1G53620	0.0314615	1.27347				AT1G51660	0.13573	0.0602317				AT1G23390	0.212782	0.314522
			AT5G12030	0.203463	0.17998	AT2G03760	0.163113	0.164343	AT3G26085	0.179881	0.194818				AT5G04660	0.18888	0.0879831				AT1G72250	0.120102	0.22182				AT1G52220	0.138953	0.472266				AT1G27210	0.128949	0.105351
			AT5G13150	0.214291	0.112158	AT2G03800	0.136867	0.145597	AT3G26090	0.132016	0.134306				AT5G05230	0.149718	0.104403				AT2G01210	0.136591	0.121422				AT1G52320	0.135995	0.210088				AT1G27410	0.13076	0.210229
			AT5G13220	0.184639	0.235159	AT2G03890	0.171068	0.0386533	AT3G26590	0.121903	0.110708				AT5G05550	0.229535	0.138566				AT2G43660	0.0867577	0.764995				AT1G52930	0.12229	0.140909				AT1G30360	0.143298	0.108638
			AT5G13550	0.0904492	0.0936227	AT2G04040	0.105861	0.233228	AT3G26600	0.232144	0.0420877				AT5G06160	0.101079	0.14612				AT3G61450	0.200604	0.353851				AT1G53200	0.142208	0.389122				AT1G31770	0.132326	0.0419587
			AT5G13780	0.22607	0.00978584	AT2G04050	0.111373	0.263058	AT3G26630	0.277294	0.0577766				AT5G07530	0.187024	0.647482				AT4G01500	0.087189	0.50687				AT1G53310	0.137063	0.019826				AT1G34750	0.100123	0.0957714
			AT5G13910	0.125033	0.101886	AT2G04160	0.160916	0.166231	AT3G26760	0.110034	0.152316				AT5G08310	0.173827	0.23692				AT4G10640	0.190078	0.27182				AT1G55090	0.118587	0.0871788				AT1G48200	0.226195	0.125151
			AT5G13990	0.117414	0.101612	AT2G04270	0.13135	0.230812	AT3G26910	0.100977	0.260554				AT5G10900	0.122752	0.189461				AT4G16600	0.117889	0.305033				AT1G56310	0.180551	0.27179				AT1G51590	0.0907047	0.132445
			AT5G14180	0.124017	0.179634	AT2G04570	0.115467	0.128619	AT3G27000	0.123563	0.0272862				AT5G11420	0.164486	0.0482576				AT5G09400	0.0714338	0.0822878				AT1G58250	0.108133	0.165304				AT1G52880	0.18687	0.114105
			AT5G14370	0.146695	0.177224	AT2G04690	0.132043	0.283703	AT3G27010	0.219297	0.0730933				AT5G13090	0.193331	0.186119				AT5G22980	0.16752	0.353221				AT1G59990	0.167678	0.136132				AT1G53840	0.199003	0.129953
			AT5G14470	0.18934	0.0679743	AT2G04790	0.166293	0.403176	AT3G27110	0.168676	0.0703001				AT5G15170	0.133349	0.20313				AT5G44740	0.171726	0.191631				AT1G60230	0.124375	0.101402				AT1G55250	0.101393	0.194954
			AT5G14720	0.150965	0.0693864	AT2G04850	0.163294	0.0923477	AT3G27520	0.210635	0.445412				AT5G17020	0.0986897	0.0920141				AT5G48350	0.172216	0.527689				AT1G60560	0.128871	0.124626				AT1G59560	0.142008	0.526708
			AT5G14870	0.212672	0.0227916	AT2G05120	0.125016	0.172836	AT3G28200	0.122263	0.124008				AT5G17860	0.0907846	0.208607				AT1G04990	0.0720183	0.533877				AT1G61870	0.146752	0.0837244				AT1G61100	0.250925	0.26189
			AT5G14890	0.17205	0.182945	AT2G05320	0.229849	0.0988972	AT3G28220	0.116305	0.358308				AT5G18310	0.0866817	0.190678				AT1G32330	0.102791	0.434768				AT1G63820	0.125654	0.144369				AT1G64350	0.097537	0.267599
			AT5G14950	0.121601	0.124157	AT2G05540	0.141931	0.266092	AT3G28460	0.153056	0.0912196				AT5G18640	0.148063	0.145603				AT1G76250	0.194028	0.118264				AT1G63850	0.178439	0.0348112				AT1G65560	0.161269	0.281191
			AT5G15110	0.116255	0.084069	AT2G05760	0.217663	0.0453347	AT3G28910	0.100402	0.123661				AT5G22250	0.132147	0.180891				AT2G21610	0.193665	0.241376				AT1G64970	0.256037	0.117376				AT1G71870	0.167668	0.0947239
			AT5G15470	0.100973	0.0514097	AT2G06000	0.243044	0.109292	AT3G29200	0.152552	0.0528984				AT5G22310	0.151636	0.327008				AT2G22600	0.161687	0.306				AT1G65070	0.179563	0.213814				AT1G72220	0.149814	0.520042
			AT5G16230	0.129291	0.108577	AT2G14530	0.146716	0.227042	AT3G29310	0.158296	0.4729				AT5G23880	0.120735	0.0440311				AT2G33520	0.258228	0.187805				AT1G65080	0.154143	0.26878				AT1G73110	0.158401	0.0658115
			AT5G16490	0.142251	0.304086	AT2G14860	0.116565	0.255812	AT3G30180	0.102302	0.0835893				AT5G24590	0.214599	0.186092				AT3G07650	0.140902	0.130099				AT1G65960	0.130194	0.116713				AT1G80440	0.158257	0.306299
			AT5G16590	0.189728	0.202774	AT2G15020	0.178072	0.102746	AT3G42670	0.160125	0.122619				AT5G24760	0.134798	0.118222				AT3G08970	0.135321	0.209262				AT1G66180	0.156197	0.0987689				AT1G80690	0.170854	0.0791637
			AT5G17060	0.082794	0.0279141	AT2G15050	0.156447	0.46459	AT3G43270	0.203689	0.113532				AT5G25120	0.23907	0.215971				AT3G13782	0.168665	0.143666				AT1G67490	0.11688	0.208154				AT2G15630	0.216091	0.174555
			AT5G17070	0.102497	0.434531	AT2G15310	0.128915	0.0899028	AT3G43540	0.131347	0.122441				AT5G25440	0.132582	0.229111				AT3G15355	0.116108	0.661412				AT1G68010	0.0881379	0.041867				AT2G19930	0.106597	0.2814
			AT5G17610	0.0632684	0.406845	AT2G15320	0.151785	0.138516	AT3G44260	0.198465	0.143258				AT5G26310	0.157965	0.250033				AT3G18220	0.154067	0.0743303				AT1G69070	0.110768	0.217757				AT2G20680	0.129425	0.103552
			AT5G17640	0.203797	0.0659156	AT2G15390	0.129143	0.232711	AT3G45140	0.17835	0.177174				AT5G26720	0.17443	0.185257				AT3G26110	0.083467	0.639598				AT1G69390	0.108803	0.193105				AT2G25420	0.175188	0.264618
			AT5G17820	0.279416	0.0990588	AT2G15490	0.23294	0.154324	AT3G45190	0.108796	0.0835379				AT5G27110	0.194803	0.28193				AT3G27290	0.272833	0.255412				AT1G69450	0.168703	0.123788				AT2G25940	0.175287	0.17665
			AT5G17910	0.209073	0.262841	AT2G15620	0.155061	0.0788606	AT3G46110	0.215182	0.348619				AT5G27320	0.171919	0.0974938				AT3G47440	0.221416	0.0658991				AT1G69910	0.16459	0.148546				AT2G31970	0.0876591	0.26485
			AT5G18510	0.168248	0.489413	AT2G15960	0.0660798	0.781991	AT3G46490	0.128808	0.179136				AT5G27350	0.117331	0.182894				AT3G51400	0.232516	0.10037				AT1G70070	0.13666	0.121475				AT2G32080	0.0809132	0.0762453
			AT5G19070	0.0895262	0.0380654	AT2G16090	0.178045	0.184788	AT3G46790	0.11518	0.117656				AT5G27420	0.175183	0.226481				AT4G02900	0.138876	0.066718				AT1G70760	0.156914	0.243194				AT2G36070	0.117235	0.293393
			AT5G19260	0.161953	0.244843	AT2G16365	0.205182	0.176703	AT3G47070	0.124019	0.264966				AT5G27620	0.0822327	0.278133				AT4G20780	0.151951	0.190113				AT1G72150	0.156582	0.130729				AT2G39260	0.0752631	0.172197
			AT5G19480	0.15804	0.16176	AT2G16720	0.132067	0.220413	AT3G47490	0.176647	0.129166				AT5G27930	0.179428	0.0991534				AT5G04180	0.140703	0.109645				AT1G72420	0.10403	0.192956				AT2G40300	0.134524	0.118945
			AT5G19700	0.110993	0.214014	AT2G16790	0.0899864	0.400203	AT3G48120	0.242106	0.173019				AT5G35370	0.213972	0.101106				AT5G27510	0.171452	0.442793				AT1G72470	0.166085	0.0618417				AT2G40650	0.173213	0.114117
			AT5G19920	0.144737	0.282177	AT2G16890	0.15813	0.228887	AT3G48460	0.165144	0.125922				AT5G37570	0.183158	0.111056				AT5G55950	0.185269	0.0389655				AT1G73320	0.106991	0.291092				AT2G41140	0.133283	0.0473993
			AT5G20370	0.11891	0.368379	AT2G17110	0.153037	0.282725	AT3G48540	0.121876	0.1454				AT5G38030	0.170123	0.136539				AT5G60760	0.147498	0.134267				AT1G73970	0.0948232	0.360383				AT2G43250	0.141901	0.134716
			AT5G20710	0.135877	0.117391	AT2G17220	0.151722	0.0686057	AT3G49220	0.171972	0.0579793				AT5G38220	0.193653	0.0727966				AT5G63130	0.143455	0.252195				AT1G74040	0.140402	0.115312				AT3G06170	0.152562	0.0682743
			AT5G23130	0.211937	0.284778	AT2G17260	0.143592	0.104335	AT3G49350	0.175997	0.0827708				AT5G38690	0.150452	0.196888				AT5G67080	0.162745	0.233939				AT1G74260	0.121857	0.0767842				AT3G06910	0.135086	0.398279
			AT5G23480	0.173577	0.349656	AT2G17550	0.125079	0.121401	AT3G50080	0.168499	0.294524				AT5G39350	0.145714	0.175405				AT1G04310	0.184689	0.131138				AT1G74970	0.18426	0.0730134				AT3G07130	0.154908	0.0784633
			AT5G23750	0.152895	0.147797	AT2G17570	0.140326	0.277808	AT3G50550	0.0955263	0.980727				AT5G40380	0.138394	0.168267				AT1G05370	0.103734	0.0697349				AT1G76100	0.195931	0.217349				AT3G08820	0.105188	0.157875
			AT5G24030	0.147107	0.112507	AT2G17820	0.110043	0.23216	AT3G50660	0.114503	0.0645527				AT5G40510	0.278668	0.0551715				AT1G11050	0.142262	0.124947				AT1G76300	0.164047	0.258873				AT3G11960	0.0980134	0.203132
			AT5G24230	0.157956	0.207345	AT2G17880	0.1309	0.445693	AT3G50740	0.181588	0.154721				AT5G40710	0.20011	0.287816				AT1G11210	0.171473	0.208274				AT1G76405	0.137418	0.114276				AT3G12180	0.0746845	0.262406
			AT5G25360	0.101559	0.102021	AT2G18090	0.175417	0.166491	AT3G50880	0.206024	0.207016				AT5G41150	0.13666	0.140051				AT1G17430	0.181147	0.101879				AT1G76790	0.145067	0.0918101				AT3G13222	0.10052	0.547541
			AT5G25530	0.227045	0.119424	AT2G18300	0.139273	0.215201	AT3G50950	0.137502	0.167441				AT5G41330	0.134826	0.182973				AT1G32690	0.160092	0.139544				AT1G78100	0.14691	0.189074				AT3G14050	0.148436	0.0750465
			AT5G26120	0.167077	0.278051	AT2G18360	0.138783	0.129415	AT3G51000	0.129279	0.183094				AT5G42080	0.0812894	0.0477256				AT1G51170	0.116908	0.208027				AT1G78550	0.110942	0.291792				AT3G19670	0.0885412	0.388617
			AT5G26660	0.118721	0.250588	AT2G18370	0.102626	0.116039	AT3G51120	0.0963681	0.320131				AT5G42180	0.18841	0.10662				AT1G63260	0.0749501	0.0493259				AT1G78610	0.172626	0.0581231				AT3G21550	0.130083	0.168553
			AT5G26700	0.154725	0.23653	AT2G18750	0.119477	0.0838482	AT3G51240	0.249864	0.0328882				AT5G42240	0.183953	0.187563				AT1G70750	0.177787	0.231289				AT1G79200	0.109776	0.360807				AT3G21640	0.158921	0.128369
			AT5G27630	0.111407	0.343635	AT2G18910	0.0602752	0.115203	AT3G51600	0.0971059	0.122237				AT5G42830	0.230417	0.201438				AT1G72820	0.115262	0.0107041				AT1G79380	0.0768644	0.236674				AT3G24515	0.222111	0.272027
			AT5G27870	0.215731	0.126243	AT2G18950	0.0864054	0.122305	AT3G51670	0.130749	0.0974224				AT5G43745	0.120524	0.229329				AT1G75900	0.179971	0.228784				AT1G79600	0.129876	0.0720642				AT3G29375	0.099674	1.45636
			AT5G35090	0.213503	0.167479	AT2G18980	0.153833	0.149367	AT3G51860	0.0790752	0.22705				AT5G43870	0.174292	0.143151				AT2G03450	0.159986	0.17058				AT1G79880	0.131913	0.391716				AT3G43210	0.16157	0.10005
			AT5G35410	0.145264	0.152973	AT2G19580	0.150449	0.0224601	AT3G52070	0.107402	0.151754				AT5G43880	0.142367	0.230401				AT2G30080	0.150204	0.0634905				AT1G80900	0.104927	0.106006				AT3G45850	0.163281	0.05742
			AT5G38170	0.182378	1.0081	AT2G19780	0.126522	0.112478	AT3G52740	0.113064	0.325485				AT5G43920	0.143987	0.179354				AT2G34670	0.0964967	0.208753				AT2G01760	0.157281	0.162806				AT3G49060	0.170919	0.116279
			AT5G39380	0.119321	0.431644	AT2G19950	0.0868667	0.34463	AT3G52840	0.101272	0.149621				AT5G44190	0.145633	0.119095				AT2G38760	0.154432	0.227983				AT2G02480	0.131637	0.0991132				AT3G54790	0.0955489	0.148194
			AT5G39650	0.11577	0.0941854	AT2G20000	0.107035	0.12229	AT3G53110	0.166227	0.102326				AT5G44510	0.139128	0.396925				AT2G39010	0.133116	0.0237206				AT2G04030	0.140723	0.0426141				AT3G55910	0.100606	1.75662
			AT5G40550	0.0943777	0.2394	AT2G20020	0.114404	0.262074	AT3G53260	0.177755	0.0214873				AT5G45070	0.141386	0.584221				AT2G40330	0.14905	0.225209				AT2G04530	0.234833	0.0650243				AT3G55960	0.14893	0.0782696
			AT5G40645	0.120211	0.0481091	AT2G20230	0.114134	0.153069	AT3G53270	0.137559	0.348415				AT5G45080	0.0971576	0.88277				AT2G42200	0.125001	0.123125				AT2G04620	0.142906	0.156512				AT3G57010	0.143651	0.176647
			AT5G41210	0.1928	0.121736	AT2G20240	0.124775	0.40611	AT3G53620	0.0831011	0.0231896				AT5G46460	0.123176	0.306819				AT3G05470	0.122068	0.149402				AT2G04660	0.120915	0.118752				AT3G59470	0.114428	0.0307504
			AT5G41580	0.0951674	0.370358	AT2G20630	0.134848	0.300229	AT3G53720	0.117839	0.1187				AT5G46550	0.145826	0.666737				AT3G26700	0.103635	0.0330482				AT2G04845	0.187804	0.177814				AT3G59940	0.150701	0.208516
			AT5G41680	0.204016	0.181003	AT2G20650	0.107746	0.0948085	AT3G53990	0.0487791	0.413634				AT5G48450	0.125323	0.17139				AT3G28030	0.0966147	0.307431				AT2G04890	0.154763	0.0896846				AT3G62000	0.134087	0.341691
			AT5G42200	0.200286	0.185371	AT2G20690	0.15751	0.133514	AT3G54050	0.203393	0.108887				AT5G48990	0.184042	0.534251				AT3G28050	0.118295	0.0730497				AT2G05520	0.17428	0.409167				AT3G62620	0.150854	0.45303
			AT5G42340	0.196803	0.144553	AT2G20770	0.110475	0.192472	AT3G54140	0.169533	0.0537659				AT5G50740	0.128294	0.0910171				AT3G46240	0.166814	0.249067				AT2G06010	0.10111	0.024658				AT3G63180	0.0985141	0.552418
			AT5G42390	0.135687	0.123853	AT2G20875	0.230005	0.0772319	AT3G54170	0.141067	0.205016				AT5G50780	0.173549	0.276042				AT3G47960	0.116418	0.215136				AT2G07340	0.11259	0.0902731				AT4G11130	0.137556	0.172581
			AT5G43530	0.137468	0.216437	AT2G21050	0.124787	0.0387975	AT3G54500	0.0804196	0.407454				AT5G51590	0.122623	0.181242				AT3G52500	0.149033	0.283749				AT2G15090	0.131249	0.0999652				AT4G13640	0.170906	0.126121
			AT5G44030	0.221891	0.0337993	AT2G21100	0.145543	0.133113	AT3G54630	0.116971	0.423893				AT5G52110	0.114431	0.21284				AT4G01080	0.139888	0.202586				AT2G17340	0.0873337	0.169255				AT4G14510	0.136403	0.241671
			AT5G44260	0.238133	0.133807	AT2G21210	0.0843948	0.455088	AT3G54980	0.0804843	0.37153				AT5G52310	0.144815	0.540524				AT4G03100	0.162094	0.0918817				AT2G17640	0.139505	0.0904027				AT4G16470	0.248088	0.165416
			AT5G44610	0.157745	0.271276	AT2G21230	0.174113	0.177977	AT3G55450	0.189258	0.0608555				AT5G53660	0.175687	0.148947				AT4G14580	0.127951	0.214224				AT2G18245	0.176929	0.196883				AT4G16970	0.09798	0.635318
			AT5G45690	0.109333	0.221405	AT2G21560	0.143707	0.445733	AT3G55850	0.113391	0.144518				AT5G54300	0.107961	0.337595				AT4G18810	0.114697	0.106534				AT2G18250	0.271662	0.0918487				AT4G18120	0.139027	0.339563
			AT5G45810	0.204514	0.0836809	AT2G21830	0.0849393	0.375811	AT3G55950	0.174936	0.126935				AT5G54380	0.198615	0.0661251				AT4G19420	0.0997252	0.058073				AT2G20260	0.113914	0.413703				AT4G18880	0.144543	0.21034
			AT5G46390	0.168695	0.124564	AT2G22190	0.121591	0.222827	AT3G56080	0.162477	0.116869				AT5G55740	0.188402	0.162154				AT4G27730	0.157913	0.0655515				AT2G20610	0.0857403	0.099156				AT4G23890	0.141697	0.202012
			AT5G46640	0.191263	0.16835	AT2G22330	0.0988159	0.202796	AT3G56330	0.2075	0.112099				AT5G56080	0.123782	0.155539				AT4G31910	0.0960128	0.330709				AT2G20720	0.143174	0.407165				AT4G23920	0.153537	0.0680995
			AT5G46770	0.0550511	0.548564	AT2G22470	0.127798	0.146742	AT3G56650	0.154128	0.142552				AT5G57220	0.205689	0.0654463				AT5G02030	0.138969	0.0845814				AT2G21170	0.068686	0.0901508				AT4G25880	0.143277	0.165426
			AT5G46780	0.156943	0.181746	AT2G22770	0.151442	0.20071	AT3G57020	0.135423	0.237333				AT5G58003	0.191541	0.173643				AT5G06700	0.139646	0.155401				AT2G21330	0.0900007	0.0774472				AT4G29190	0.274471	0.0894764
			AT5G47080	0.226859	0.0669781	AT2G22800	0.0699691	0.654721	AT3G57070	0.14944	0.0946718				AT5G59590	0.161444	0.258518				AT5G09220	0.116435	0.0598899				AT2G21440	0.134563	0.28929				AT4G30630	0.0857028	0.629151
			AT5G47430	0.156127	0.153934	AT2G22840	0.108372	0.203462	AT3G57180	0.114673	0.217992				AT5G61890	0.225395	0.162215				AT5G16200	0.172874	0.325919				AT2G22480	0.18519	0.100917				AT4G30820	0.169966	0.24367
			AT5G48270	0.209676	0.0633723	AT2G22910	0.0906195	0.249411	AT3G57320	0.0745334	0.587625				AT5G62030	0.160491	0.125217				AT5G34930	0.164233	0.199951				AT2G23670	0.173074	0.212854				AT4G32330	0.0793352	0.510306
			AT5G49150	0.171227	0.172906	AT2G22970	0.178802	0.403467	AT3G57410	0.100881	0.125764				AT5G63100	0.162597	0.161916				AT5G41460	0.181357	0.0823191				AT2G24090	0.202791	0.127257				AT4G35140	0.150005	0.114632
			AT5G49700	0.187265	0.026954	AT2G22980	0.131649	0.270997	AT3G57430	0.167309	0.196955				AT5G63450	0.122914	0.25726				AT5G45830	0.193403	0.393057				AT2G25740	0.083122	0.260957				AT4G37110	0.162267	0.37724
			AT5G50030	0.161702	0.15782	AT2G22990	0.259837	0.155578	AT3G57600	0.151026	0.105228				AT5G63810	0.144852	0.111547				AT5G63530	0.0708649	0.247286				AT2G26200	0.13263	0.153543				AT4G37320	0.0887921	0.356731
			AT5G50100	0.192958	0.0627907	AT2G23030	0.117436	0.167898	AT3G57710	0.165644	0.180075				AT5G64480	0.12996	0.502179				AT5G64100	0.116924	0.21718				AT2G26600	0.242392	0.0918879				AT4G37490	0.142207	0.159627
			AT5G50440	0.265129	0.0462448	AT2G23170	0.121274	0.154007	AT3G57800	0.0785972	0.286292				AT5G65120	0.171523	0.289898				AT5G64260	0.155936	0.134719				AT2G26670	0.188071	0.0818293				AT4G37580	0.262021	0.0372249
			AT5G51460	0.0949677	0.13772	AT2G23180	0.140875	0.172832	AT3G57930	0.0908823	0.203576				AT5G67100	0.12399	0.208117				AT5G65280	0.122426	0.296092				AT2G26780	0.0843339	0.140465				AT4G37630	0.185895	0.33423
			AT5G51490	0.187761	0.167436	AT2G23200	0.169101	0.324596	AT3G58620	0.162773	0.163721				AT5G67160	0.188274	0.194417				AT1G04920	0.116454	0.0568871				AT2G26810	0.225522	0.112265				AT5G01730	0.114526	0.61827
			AT5G51890	0.119227	0.157653	AT2G23300	0.174045	0.0972635	AT3G58990	0.140754	0.161927				AT1G27080	0.154771	0.1966				AT1G14260	0.225037	0.14093				AT2G27480	0.248666	0.248969				AT5G01990	0.0977688	0.133901
			AT5G52360	0.0627533	0.246535	AT2G23360	0.152246	0.215479	AT3G59810	0.11438	0.135142				AT1G49110	0.204156	0.343705				AT1G21170	0.0949982	0.151373				AT2G27830	0.234984	0.102937				AT5G03430	0.104454	0.0574698
			AT5G53140	0.106415	0.258078	AT2G23610	0.172995	0.390866	AT3G60140	0.175538	0.157924				AT1G53620	0.0314615	1.27347				AT1G28220	0.126557	0.173468				AT2G29960	0.146973	0.0818331				AT5G04140	0.154623	0.106315
			AT5G53200	0.14597	0.053795	AT2G23760	0.141777	0.0395325	AT3G60380	0.130285	0.396811				AT1G68290	0.195212	0.0772748				AT1G32370	0.153215	0.151217				AT2G30695	0.163936	0.315663				AT5G05610	0.0932342	0.0375103
			AT5G53280	0.154791	0.127252	AT2G23950	0.159894	0.103875	AT3G60390	0.187594	0.111209				AT1G69400	0.151202	0.208292				AT1G43630	0.270145	0.109175				AT2G31370	0.131387	0.106315				AT5G06050	0.158944	0.119761
			AT5G53370	0.163295	0.100137	AT2G24040	0.138635	0.086063	AT3G60690	0.171364	0.234026				AT1G72250	0.120102	0.22182				AT1G56080	0.146199	0.148174				AT2G31450	0.108526	0.254645				AT5G15920	0.126078	0.214167
			AT5G53510	0.116983	0.105312	AT2G24180	0.188501	0.132355	AT3G60740	0.0880496	0.191216				AT1G79890	0.11398	0.350167				AT1G74440	0.213306	0.222686				AT2G31660	0.078376	0.245668				AT5G18600	0.117073	0.187218
			AT5G54650	0.108388	0.181865	AT2G24230	0.141226	0.18671	AT3G61360	0.167877	0.174828				AT2G01210	0.136591	0.121422				AT1G76500	0.140625	0.103824				AT2G34357	0.160913	0.295288				AT5G23850	0.194881	0.19911
			AT5G55490	0.127141	0.285835	AT2G24280	0.096557	0.211096	AT3G61490	0.0831104	0.0593298				AT2G02440	0.147496	1.07435				AT2G02515	0.26426	0.233021				AT2G34460	0.114264	0.176614				AT5G24430	0.113056	0.0727099
			AT5G55620	0.246887	0.0686992	AT2G24290	0.135768	0.238389	AT3G61900	0.125378	0.128615				AT2G18780	0.252089	0.253667				AT2G03210	0.173162	0.247019				AT2G34570	0.0943768	0.37482				AT5G26860	0.110888	0.115812
			AT5G56160	0.151849	0.324825	AT2G24762	0.0935572	0.315613	AT3G62130	0.121838	0.11752				AT2G21800	0.201326	0.390124				AT2G14255	0.119248	0.148211				AT2G34640	0.174337	0.131742				AT5G37740	0.214262	0.147289
			AT5G56640	0.103163	0.218696	AT2G25000	0.1394	0.280309	AT3G63120	0.215043	0.131838				AT2G36010	0.140791	0.273125				AT2G16760	0.153424	0.0833151				AT2G34680	0.103987	0.219679				AT5G40960	0.0842114	0.170877
			AT5G56790	0.116439	0.0806756	AT2G25090	0.177315	0.080383	AT3G63240	0.0957158	0.202831				AT2G43660	0.0867577	0.764995				AT2G21510	0.123252	0.106408				AT2G34900	0.161013	0.0856966				AT5G42650	0.175832	0.105058
			AT5G57580	0.104627	0.241235	AT2G25580	0.112885	0.546456	AT4G00420	0.135286	0.673212				AT3G15990	0.119494	0.0920131				AT2G22560	0.113862	0.172669				AT2G35410	0.169053	0.222094				AT5G45610	0.165949	0.406781
			AT5G57590	0.125851	0.216411	AT2G25625	0.171268	0.260058	AT4G00500	0.133528	0.144141				AT3G53650	0.181689	0.0516188				AT2G22950	0.183408	0.0367915				AT2G35540	0.119601	0.343176				AT5G45650	0.118833	0.205376
			AT5G57630	0.11424	0.137973	AT2G25650	0.254228	0.279067	AT4G00520	0.145517	0.379574				AT3G61340	0.117802	0.487599				AT2G23130	0.178359	0.766904				AT2G36230	0.183276	0.125049				AT5G46340	0.181488	0.0856024
			AT5G57655	0.119107	0.0480023	AT2G25710	0.119762	0.227845	AT4G00630	0.116718	0.198876				AT3G61450	0.200604	0.353851				AT2G25540	0.141878	0.35199				AT2G37600	0.091217	0.498743				AT5G46710	0.119272	0.58185
			AT5G57690	0.115885	0.0710629	AT2G25810	0.225112	0.0590486	AT4G00750	0.122926	0.200764				AT4G01500	0.087189	0.50687				AT2G27320	0.216132	0.437478				AT2G38780	0.10053	0.444767				AT5G47460	0.188608	0.211948
			AT5G58010	0.140784	0.0442546	AT2G25980	0.124212	0.45494	AT4G00895	0.0819607	0.584249				AT4G10640	0.190078	0.27182				AT2G39240	0.142367	0.79008				AT2G39450	0.0886689	0.0740226				AT5G49190	0.0982564	0.0571544
			AT5G58170	0.23265	0.130561	AT2G26000	0.0497153	0.288855	AT4G00900	0.163667	0.0686705				AT4G16600	0.117889	0.305033				AT2G41990	0.220333	0.199989				AT2G39470	0.115936	0.312952				AT5G49570	0.151126	0.170069
			AT5G58690	0.131671	0.259641	AT2G26300	0.140765	0.033912	AT4G01120	0.173439	0.407531				AT4G25240	0.0854982	0.199822				AT2G46950	0.113847	0.278502				AT2G40570	0.1353	0.240317				AT5G50360	0.156906	0.240003
			AT5G58700	0.0979593	0.249531	AT2G26530	0.130436	0.177453	AT4G01250	0.10587	0.186334				AT5G04610	0.219882	0.201606				AT2G47820	0.128523	0.336225				AT2G40660	0.0942426	0.375817				AT5G52570	0.149101	0.165853
			AT5G59610	0.192634	0.110696	AT2G26550	0.273087	0.502657	AT4G01310	0.168717	0.0611002				AT5G09400	0.0714338	0.0822878				AT3G13900	0.11232	0.043138				AT2G41120	0.17393	0.15886				AT5G53030	0.204272	0.173361
			AT5G60100	0.0934293	0.64122	AT2G26560	0.0924811	0.152166	AT4G01430	0.113962	0.187139				AT5G09690	0.130016	0.173989				AT3G20865	0.113502	0.0760337				AT2G41540	0.137186	0.0273404				AT5G56540	0.121625	0.406583
			AT5G60120	0.0953882	0.2683	AT2G26680	0.202233	0.0843451	AT4G01450	0.127864	0.196398				AT5G15510	0.229283	0.45487				AT3G21410	0.127148	0.581336				AT2G41770	0.121951	0.0723314				AT5G60450	0.121918	0.147451
			AT5G60150	0.102644	0.665068	AT2G26690	0.166129	0.0478758	AT4G01570	0.19446	0.130515				AT5G22980	0.16752	0.353221				AT3G23870	0.150699	0.052912				AT2G42450	0.120356	0.214739				AT5G60680	0.145024	0.209955
			AT5G60980	0.121797	0.160838	AT2G26710	0.108355	0.0316107	AT4G01870	0.214456	0.150566				AT5G44740	0.171726	0.191631				AT3G24220	0.130978	0.228496				AT2G43560	0.137363	0.199258				AT5G61930	0.195498	0.275511
			AT5G61620	0.135519	0.280966	AT2G26770	0.170791	0.0475765	AT4G01990	0.19211	0.20915				AT5G48350	0.172216	0.527689				AT3G25160	0.135239	0.0636162				AT2G43630	0.0887191	0.193596				AT5G62650	0.138465	0.109463
			AT5G61640	0.129024	0.297461	AT2G26970	0.150206	0.248964	AT4G02130	0.0982487	0.184432				AT5G51480	0.126605	0.281089				AT3G26050	0.122752	0.7982				AT2G43770	0.0564257	0.142478				AT5G63180	0.136473	0.100823
			AT5G61780	0.0959656	0.240417	AT2G27190	0.146605	0.212309	AT4G02340	0.103638	0.14118				AT5G65420	0.0817205	0.389152				AT3G42770	0.171065	0.672476				AT2G44020	0.148854	0.0413283				AT5G64470	0.111036	0.197199
			AT5G61910	0.133376	0.473977	AT2G27360	0.152763	0.292103	AT4G02350	0.139666	0.0709781				AT1G03780	0.0973051	0.377858				AT3G50640	0.159729	0.18532				AT2G44510	0.092666	0.301104				AT5G65850	0.17439	0.427514
			AT5G62070	0.17824	0.117699	AT2G27420	0.149835	0.176969	AT4G02530	0.120457	0.0353284				AT1G04990	0.0720183	0.533877				AT4G02655	0.142679	0.419636				AT2G44860	0.169171	0.218882				AT1G07540	0.138585	0.141345
			AT5G62180	0.212502	0.245424	AT2G27690	0.116025	0.207633	AT4G02630	0.184079	0.0862694				AT1G08170	0.172232	0.104884				AT4G12960	0.248214	0.841465				AT2G45100	0.0705297	0.918328				AT2G33420	0.167492	0.0482805
			AT5G62460	0.202237	0.0839251	AT2G27775	0.262782	0.500519	AT4G02770	0.11132	0.101744				AT1G11100	0.111276	0.423423				AT4G15750	0.0854575	2.65201				AT2G45440	0.184822	0.0325445				AT2G35210	0.148931	0.184571
			AT5G63220	0.0969821	0.0440386	AT2G27920	0.131387	0.261387	AT4G02790	0.128693	0.0462721				AT1G14970	0.0953557	0.119459				AT4G26770	0.121296	0.079075				AT2G45630	0.148409	0.211609				AT2G45670	0.126758	0.0857475
			AT5G64560	0.0970022	0.192375	AT2G28110	0.16774	0.239538	AT4G02860	0.148782	0.201842				AT1G15460	0.121253	0.131172				AT4G32375	0.14221	0.377884				AT2G46080	0.0884351	0.159639				AT3G10190	0.205153	0.116341
			AT5G64700	0.116158	0.124104	AT2G28305	0.0486457	0.176683	AT4G03150	0.156762	0.234294				AT1G20080	0.137575	0.0616164				AT5G04010	0.137169	0.287339				AT2G47590	0.145639	0.113819				AT4G08380	0.258988	0.14755
			AT5G64790	0.113087	0.0741776	AT2G28310	0.175862	0.0198891	AT4G03190	0.129979	0.133349				AT1G32330	0.102791	0.434768				AT5G05150	0.123949	0.410518				AT2G47890	0.131772	0.265075				AT4G14815	0.19317	0.260497
			AT5G64870	0.157515	0.0678992	AT2G28400	0.132959	0.258497	AT4G03340	0.0954245	0.284078				AT1G50990	0.0978326	0.201434				AT5G07700	0.123795	0.538				AT3G01160	0.148684	0.259788				AT5G10260	0.187986	0.0320445
			AT5G65090	0.0857733	0.1154	AT2G28605	0.10709	0.609213	AT4G03390	0.103929	0.0953084				AT1G52920	0.14301	0.283198				AT5G09370	0.145588	1.02637				AT3G01610	0.136814	0.128594				AT5G12870	0.159707	0.106419
			AT5G66060	0.0872059	0.102006	AT2G28630	0.145835	0.0628507	AT4G04960	0.212394	0.094112				AT1G73010	0.121744	0.145416				AT5G24240	0.116667	0.182019				AT3G01800	0.158618	0.231362				AT5G51600	0.17078	0.12737
			AT5G66100	0.109096	0.716552	AT2G28670	0.156756	0.181715	AT4G05400	0.193042	0.116213				AT1G75050	0.227935	0.0376157				AT5G55470	0.162856	0.114342				AT3G02770	0.131478	0.085973				AT1G01630	0.115646	0.179463
			AT5G66280	0.203928	0.0807411	AT2G28720	0.138401	0.0416655	AT4G05420	0.0867303	0.0418348				AT1G76250	0.194028	0.118264				AT5G64060	0.100405	0.299034				AT3G03640	0.128111	0.16962				AT1G04440	0.123114	0.118111
			AT5G66310	0.101362	0.326726	AT2G28940	0.153413	0.135351	AT4G05520	0.156671	0.0626791				AT2G06040	0.183648	0.334517				AT5G66020	0.0873929	0.286754				AT3G04260	0.0909715	0.166417				AT1G06520	0.120512	0.274971
			AT5G66740	0.14103	0.0254199	AT2G29090	0.167254	0.17387	AT4G08160	0.230545	0.119984				AT2G16230	0.174992	0.188601				AT1G01080	0.0995795	0.394721				AT3G05060	0.115329	0.0834675				AT1G10130	0.0751799	0.0467044
			AT5G66750	0.102395	0.154423	AT2G29120	0.172947	0.300936	AT4G08790	0.184742	0.0398358				AT2G21610	0.193665	0.241376				AT1G01170	0.258005	0.0218787				AT3G05810	0.163413	0.153411				AT1G14380	0.0985429	0.527668
			AT5G66930	0.242329	0.123835	AT2G29290	0.142155	0.275957	AT4G09160	0.133304	0.358445				AT2G22600	0.161687	0.306				AT1G01300	0.170682	0.0668925				AT3G06210	0.160092	0.19072				AT1G15520	0.12438	0.0826623
			AT5G67250	0.151077	0.140124	AT2G29450	0.0856507	0.208057	AT4G09640	0.131096	0.110008				AT2G32940	0.0859064	0.341433				AT1G01620	0.0966972	0.0330993				AT3G06310	0.12282	0.0977326				AT1G17020	0.0943022	0.235578
			AT5G67520	0.245002	0.1707	AT2G29460	0.10234	0.254001	AT4G09670	0.235405	0.0554321				AT2G33260	0.0862806	0.254417				AT1G01820	0.124432	0.0904963				AT3G06950	0.123216	0.163255				AT1G17850	0.145862	0.336267
			AT5G67580	0.135908	0.17816	AT2G29490	0.0995487	0.166634	AT4G09680	0.112119	0.516026				AT2G33520	0.258228	0.187805				AT1G02150	0.0736758	0.263193				AT3G07190	0.0878686	0.144025				AT1G17970	0.200659	0.232788
			AT1G01060	0.110481	0.397726	AT2G29590	0.146979	0.186798	AT4G10060	0.158834	0.246774				AT2G33880	0.10357	0.0833996				AT1G02330	0.14169	0.0465783				AT3G07310	0.103618	0.137624				AT1G19740	0.205189	0.00776498
			AT1G01140	0.135499	0.0429699	AT2G29660	0.14005	0.199149	AT4G10920	0.0956605	0.392938				AT2G34210	0.109114	0.373061				AT1G02730	0.125015	0.0749227				AT3G07590	0.179614	0.29026				AT1G20090	0.223216	0.00987607
			AT1G01190	0.153861	0.185181	AT2G29995	0.148757	0.525047	AT4G11100	0.228062	0.382598				AT2G39820	0.113038	0.197332				AT1G02850	0.0910965	0.452533				AT3G07690	0.102338	0.0577868				AT1G26820	0.0860106	0.18721
			AT1G01320	0.0959417	0.228751	AT2G30040	0.167114	0.359242	AT4G11120	0.152323	0.0934158				AT2G44990	0.166537	0.227887				AT1G03600	0.0897389	0.122457				AT3G07750	0.0729665	0.198706				AT1G27770	0.12052	0.066716
			AT1G01360	0.139886	0.169419	AT2G30250	0.141312	0.138546	AT4G11240	0.209246	0.0390679				AT3G01015	0.127956	0.267126				AT1G04040	0.127652	0.205998				AT3G09210	0.105788	0.15676				AT1G30210	0.143529	0.138729
			AT1G02000	0.204942	0.0470632	AT2G30500	0.186729	0.159694	AT4G11660	0.130905	0.190681				AT3G02100	0.104181	0.329992				AT1G04520	0.116776	0.114655				AT3G09650	0.168779	0.0846864				AT1G30490	0.143058	0.0599151
			AT1G02100	0.114928	0.201563	AT2G30520	0.242244	0.0459045	AT4G12240	0.210321	0.141901				AT3G02820	0.156193	0.145025				AT1G04620	0.0761077	0.251785				AT3G09660	0.0863893	0.202103				AT1G33560	0.111595	0.34978
			AT1G02400	0.0695215	0.340394	AT2G30540	0.156358	0.0612809	AT4G12390	0.117645	0.204658				AT3G03230	0.136124	0.139574				AT1G05000	0.196763	0.132575				AT3G09690	0.105373	0.277444				AT1G34210	0.129248	0.0696652
			AT1G02410	0.0564249	0.300102	AT2G30750	0.124141	0.150337	AT4G12700	0.12116	0.276717				AT3G07650	0.140902	0.130099				AT1G06070	0.148697	0.118094				AT3G09900	0.144732	0.0290969				AT1G34300	0.176392	0.201816
			AT1G02475	0.11953	0.157386	AT2G30840	0.193331	0.191675	AT4G12880	0.102632	0.382416				AT3G08780	0.12575	0.265833				AT1G06400	0.133334	0.0991382				AT3G10070	0.0629899	0.342237				AT1G41830	0.101623	0.0669407
			AT1G02710	0.0875365	1.32589	AT2G30930	0.183057	0.487859	AT4G13050	0.122742	0.173497				AT3G08970	0.135321	0.209262				AT1G06560	0.100603	0.388596				AT3G10530	0.129077	0.0860763				AT1G51140	0.193547	0.0965962
			AT1G02890	0.10156	0.270084	AT2G30990	0.130285	0.408604	AT4G13550	0.167227	0.205362				AT3G10600	0.137083	0.135703				AT1G06680	0.0518384	0.102094				AT3G10840	0.158091	0.208093				AT1G55120	0.145102	0.232267
			AT1G03030	0.139209	0.112791	AT2G31180	0.121095	0.319162	AT4G13770	0.154648	0.0282177				AT3G12040	0.0836203	0.226972				AT1G06960	0.269715	0.248387				AT3G11590	0.0828347	0.136406				AT1G55265	0.183061	0.306644
			AT1G03457	0.107628	0.251808	AT2G31680	0.244794	0.0164335	AT4G13950	0.126624	0.367599				AT3G12060	0.104729	0.284977				AT1G07650	0.126438	0.214226				AT3G12080	0.11782	0.0747269				AT1G55830	0.118505	0.294637
			AT1G03475	0.132538	0.0360873	AT2G31880	0.0765802	0.282953	AT4G13990	0.162191	0.0919054				AT3G13782	0.168665	0.143666				AT1G08380	0.110984	0.0601261				AT3G13180	0.137294	0.132556				AT1G55900	0.104617	0.283018
			AT1G03550	0.0831613	0.0783079	AT2G31945	0.24767	0.193645	AT4G14010	0.204719	0.136865				AT3G15355	0.116108	0.661412				AT1G08580	0.195669	0.172837				AT3G13450	0.0959589	0.121044				AT1G68650	0.151407	0.0394446
			AT1G03620	0.0798267	0.106231	AT2G31990	0.151982	0.339348	AT4G14440	0.249377	0.0761161				AT3G18220	0.154067	0.0743303				AT1G08880	0.175146	0.0370524				AT3G13560	0.159803	0.125354				AT1G70560	0.125321	0.110407
			AT1G03780	0.0973051	0.377858	AT2G32010	0.119581	0.0953854	AT4G14550	0.0681798	0.267497				AT3G19040	0.0841726	0.734183				AT1G09310	0.0736812	0.0345136				AT3G14110	0.12094	0.330311				AT1G71810	0.115564	0.112225
			AT1G04230	0.0753934	0.28762	AT2G32020	0.128817	0.135983	AT4G14660	0.0636989	0.164562				AT3G24210	0.172883	0.106521				AT1G09340	0.0888141	0.112538				AT3G14690	0.201961	0.192291				AT1G72450	0.191521	0.217344
			AT1G04390	0.157254	0.357917	AT2G32160	0.252903	0.375374	AT4G14820	0.142339	0.333908				AT3G25990	0.12246	0.339273				AT1G09960	0.138288	0.112046				AT3G14920	0.207788	0.13184				AT1G74560	0.122339	0.161347
			AT1G04430	0.149059	0.0572797	AT2G32290	0.121896	0.233691	AT4G14965	0.141767	0.207978				AT3G26110	0.083467	0.639598				AT1G10270	0.0614268	0.224183				AT3G16110	0.134884	0.218766				AT1G77990	0.103388	0.234747
			AT1G04680	0.180362	0.0409585	AT2G32400	0.160597	0.151212	AT4G15490	0.135681	0.248534				AT3G27290	0.272833	0.255412				AT1G10540	0.12175	0.245172				AT3G16910	0.205732	0.0952518				AT1G78490	0.192699	0.600792
			AT1G04990	0.0720183	0.533877	AT2G32410	0.141848	0.282429	AT4G15545	0.190315	0.0866509				AT3G27330	0.176889	0.11078				AT1G10960	0.169237	0.100823				AT3G16940	0.131404	0.160278				AT2G02020	0.238281	0.271801
			AT1G05100	0.0893143	0.303932	AT2G32450	0.163848	0.0620185	AT4G16143	0.140482	0.0391976				AT3G45870	0.12137	0.153173				AT1G11960	0.134023	0.115277				AT3G17250	0.143644	0.243069				AT2G02370	0.150412	0.153546
			AT1G05160	0.136267	0.140221	AT2G32800	0.186417	0.0719681	AT4G16190	0.160042	0.0722459				AT3G47440	0.221416	0.0658991				AT1G12000	0.102021	0.121827				AT3G17330	0.158677	0.500908				AT2G03070	0.116563	0.162982
			AT1G05385	0.0990339	0.223347	AT2G32860	0.0962852	0.415253	AT4G16370	0.137797	0.0544739				AT3G49400	0.110529	0.260476				AT1G12080	0.0530085	0.909048				AT3G17740	0.117077	0.218334				AT2G06925	0.101582	0.0534232
			AT1G05630	0.0956826	0.108258	AT2G32990	0.144222	0.0855622	AT4G16442	0.144928	0.0529468				AT3G51400	0.232516	0.10037				AT1G12160	0.123097	0.252675				AT3G17880	0.134769	0.197308				AT2G21630	0.142727	0.15576
			AT1G05880	0.10918	0.630155	AT2G33310	0.180618	0.0684925	AT4G16563	0.157689	0.153261				AT3G54060	0.137196	0.434053				AT1G12830	0.13919	0.458457				AT3G18080	0.147469	0.133305				AT2G22125	0.0761815	0.0433026
			AT1G05890	0.0855397	0.471725	AT2G33330	0.126863	0.149311	AT4G16630	0.0932101	0.224674				AT3G60010	0.190929	0.619071				AT1G12860	0.224814	0.108377				AT3G18110	0.120386	0.157699				AT2G26730	0.163075	0.0738213
			AT1G06080	0.0819669	0.0744642	AT2G33380	0.144613	0.053295	AT4G16770	0.0921327	0.332571				AT3G61760	0.0777815	0.0453227				AT1G13270	0.14942	0.112493				AT3G18420	0.102315	0.270895				AT2G28890	0.143709	0.0731512
			AT1G06230	0.152745	0.230775	AT2G33500	0.187913	0.31434	AT4G16800	0.176139	0.0640557				AT4G02900	0.138876	0.066718				AT1G13280	0.133179	0.23365				AT3G18440	0.153314	0.10278				AT2G30980	0.107475	0.0517803
			AT1G06840	0.108517	0.179268	AT2G33530	0.115725	0.189706	AT4G16980	0.0926936	0.32566				AT4G10940	0.086491	0.459469				AT1G14460	0.173541	0.174548				AT3G19100	0.100565	0.104772				AT2G31340	0.0945734	0.0678302
			AT1G07210	0.12883	0.209924	AT2G33570	0.176749	0.0594713	AT4G17050	0.0757021	0.286194				AT4G14455	0.21076	0.0653856				AT1G14690	0.109821	0.167093				AT3G19170	0.0793191	0.109588				AT2G32000	0.131875	0.0535467
			AT1G07540	0.138585	0.141345	AT2G33590	0.164277	0.261306	AT4G17340	0.15625	0.0246483				AT4G20780	0.151951	0.190113				AT1G14720	0.174277	0.150463				AT3G19820	0.11305	0.115056				AT2G32950	0.0990932	0.101754
			AT1G07700	0.119302	0.538378	AT2G33610	0.121039	0.359595	AT4G17490	0.0889381	0.408307				AT4G25040	0.105318	0.106078				AT1G15200	0.109206	0.268156				AT3G20230	0.201353	0.0865474				AT2G33480	0.145025	0.227541
			AT1G07910	0.139694	0.246134	AT2G33860	0.186743	0.167234	AT4G17570	0.091125	0.362844				AT4G26330	0.118866	0.360537				AT1G15250	0.213316	0.0219621				AT3G20320	0.106872	0.0655467				AT2G33770	0.104424	0.329585
			AT1G08170	0.172232	0.104884	AT2G34510	0.210067	0.106049	AT4G18140	0.235662	0.345279				AT4G27890	0.215585	0.129856				AT1G15730	0.141927	0.193552				AT3G21540	0.107497	0.229055				AT2G34730	0.128377	0.279995
			AT1G08320	0.193292	0.292868	AT2G34560	0.0905873	0.0666785	AT4G18280	0.0657281	2.00035				AT4G29370	0.200746	0.589119				AT1G15740	0.105101	0.0992089				AT3G21710	0.0539224	0.577663				AT2G38660	0.147431	0.131225
			AT1G08620	0.0877	0.379637	AT2G34810	0.189706	0.0855199	AT4G18300	0.118714	0.588652				AT4G35370	0.203121	0.673107				AT1G15820	0.124358	0.161766				AT3G23700	0.236576	0.0663605				AT2G40020	0.090012	1.05408
			AT1G08660	0.0743852	0.109089	AT2G35060	0.135301	0.0591536	AT4G19100	0.211283	0.127096				AT4G38760	0.0859297	0.341015				AT1G16460	0.0635964	0.59622				AT3G24080	0.144787	0.596561				AT2G40030	0.0884742	0.296902
			AT1G09320	0.143974	0.169885	AT2G35270	0.158707	0.0330586	AT4G19220	0.151249	0.317071				AT5G02390	0.171865	0.193487				AT1G16520	0.102792	0.352799				AT3G25740	0.193696	0.191494				AT2G40110	0.148101	0.0219724
			AT1G09575	0.139443	0.141769	AT2G35290	0.0922976	0.169865	AT4G20060	0.127618	0.39017				AT5G02430	0.11947	0.128277				AT1G16720	0.170822	0.0513784				AT3G26710	0.158185	0.0838978				AT2G40600	0.163387	0.246297
			AT1G10460	0.155798	0.273966	AT2G35360	0.116895	0.274704	AT4G20170	0.146339	0.105113				AT5G03000	0.134268	0.518313				AT1G16880	0.111975	0.160978				AT3G26980	0.0842969	0.087734				AT2G42620	0.11846	0.204795
			AT1G10970	0.154062	0.134888	AT2G35470	0.201715	0.180143	AT4G20280	0.246639	0.0324712				AT5G04180	0.140703	0.109645				AT1G17200	0.146927	0.0599245				AT3G27200	0.0869656	0.333054				AT2G43800	0.102954	0.302486
			AT1G11100	0.111276	0.423423	AT2G35620	0.101161	0.179207	AT4G20860	0.197455	0.1223				AT5G08460	0.164382	0.109832				AT1G17220	0.0650123	0.137651				AT3G27280	0.101658	0.129102				AT2G46660	0.109383	0.315461
			AT1G11130	0.0997484	0.0995865	AT2G35860	0.165861	0.0552584	AT4G20930	0.108945	0.132074				AT5G11870	0.107465	0.309561				AT1G18160	0.0912079	0.197611				AT3G27670	0.0990581	0.275067				AT3G03590	0.063191	0.307363
			AT1G12560	0.150067	0.171913	AT2G35960	0.170944	0.0910612	AT4G20960	0.181978	0.154313				AT5G18180	0.105458	0.325672				AT1G18450	0.106524	0.0669204				AT3G29185	0.233812	0.139406				AT3G04350	0.109459	0.138795
			AT1G12630	0.110143	0.49506	AT2G36220	0.168906	0.221754	AT4G21100	0.119066	0.0927435				AT5G18990	0.0929126	0.653478				AT1G18550	0.120446	0.122603				AT3G44880	0.16405	0.10304				AT3G10010	0.1482	0.426622
			AT1G12780	0.0526713	0.227615	AT2G36350	0.0930718	0.249297	AT4G21170	0.142939	0.254167				AT5G24330	0.262742	0.0602763				AT1G18850	0.09678	0.195503				AT3G46210	0.116842	0.0628424				AT3G14090	0.139317	0.0664498
			AT1G12810	0.106267	0.22693	AT2G36410	0.131975	0.0166521	AT4G21210	0.117647	0.195829				AT5G25580	0.149902	0.337289				AT1G19130	0.0726699	0.214455				AT3G47650	0.0541471	0.238958				AT3G15840	0.161736	0.0892715
			AT1G12970	0.142417	0.216387	AT2G36430	0.124704	0.197535	AT4G21380	0.17116	0.192822				AT5G27510	0.171452	0.442793				AT1G19240	0.141806	0.292792				AT3G48500	0.131977	0.10131				AT3G15940	0.113215	0.263459
			AT1G13020	0.137244	0.15911	AT2G36490	0.181805	0.294206	AT4G21400	0.229099	0.463779				AT5G36260	0.173451	0.135749				AT1G19540	0.130031	0.271157				AT3G49180	0.149287	0.401233				AT3G16850	0.173595	0.147492
			AT1G13700	0.136755	0.128441	AT2G36590	0.113778	0.112882	AT4G21800	0.134422	0.0444485				AT5G43070	0.179664	0.271462				AT1G20340	0.132136	0.131219				AT3G49370	0.179918	0.0908381				AT3G19440	0.158027	0.17285
			AT1G13880	0.157671	0.225317	AT2G36670	0.128181	0.184898	AT4G21850	0.115618	0.0551328				AT5G52340	0.188309	0.0145948				AT1G20960	0.0968983	0.147				AT3G50380	0.0792299	0.385652				AT3G25560	0.148672	0.14277
			AT1G14330	0.231339	0.106815	AT2G36690	0.235199	0.110112	AT4G21880	0.171903	0.35447				AT5G55950	0.185269	0.0389655				AT1G21000	0.0579761	0.199843				AT3G52210	0.116544	0.132788				AT3G25890	0.109766	0.358857
			AT1G14490	0.0891716	0.514043	AT2G36750	0.147027	0.185083	AT4G22140	0.130731	0.0814928				AT5G60250	0.265876	0.430465				AT1G21410	0.122405	0.0918589				AT3G52310	0.156746	0.208305				AT3G27560	0.138793	0.00904567
			AT1G14560	0.093609	0.0597101	AT2G36870	0.100308	0.0303242	AT4G22580	0.138049	0.141658				AT5G60760	0.147498	0.134267				AT1G21560	0.123444	0.454497				AT3G52750	0.193386	0.0479259				AT3G28940	0.173833	0.17156
			AT1G14685	0.23387	0.0455112	AT2G36970	0.164326	0.156363	AT4G23180	0.211004	0.321465				AT5G63130	0.143455	0.252195				AT1G21670	0.147291	0.209888				AT3G53700	0.169107	0.0715401				AT3G44820	0.168149	0.0736829
			AT1G14760	0.273487	0.460125	AT2G37280	0.153194	0.179396	AT4G23680	0.19924	0.196352				AT5G66150	0.118762	0.300023				AT1G22860	0.0983616	0.258124				AT3G54320	0.14834	0.148974				AT3G48185	0.243612	0.317506
			AT1G14970	0.0953557	0.119459	AT2G37300	0.114764	0.463927	AT4G23740	0.187294	0.131646				AT5G67080	0.162745	0.233939				AT1G23330	0.133354	0.0927629				AT3G55170	0.0938112	0.255635				AT3G54200	0.118649	0.484859
			AT1G15060	0.113115	0.142795	AT2G37380	0.20414	0.314849	AT4G24110	0.202928	0.0735565				AT1G01600	0.102594	0.117366				AT1G23440	0.103751	0.1407				AT3G55250	0.193382	0.158893				AT3G54610	0.117015	0.0545036
			AT1G15330	0.177382	0.098485	AT2G37678	0.220408	0.112399	AT4G24450	0.0827788	0.324476				AT1G02020	0.129353	0.368816				AT1G24070	0.0994156	0.256222				AT3G55740	0.134628	0.069213				AT3G55480	0.0803702	0.381344
			AT1G15360	0.131354	0.222668	AT2G37880	0.0973704	0.15601	AT4G24790	0.13307	0.111931				AT1G02050	0.0827623	0.117833				AT1G27130	0.0950774	0.105753				AT3G55760	0.156185	0.0901629				AT3G56130	0.105522	0.254635
			AT1G15460	0.121253	0.131172	AT2G37890	0.143235	0.169607	AT4G25340	0.188338	0.267243				AT1G02810	0.199397	0.0836386				AT1G27950	0.133242	0.235997				AT3G56880	0.146903	0.124265				AT3G56430	0.144133	0.149185
			AT1G15550	0.140602	0.1722	AT2G37920	0.165263	0.147646	AT4G25620	0.126813	0.176924				AT1G03190	0.072364	0.0726924				AT1G29240	0.150052	0.349699				AT3G56990	0.100173	0.351807				AT3G58550	0.108369	0.416947
			AT1G15750	0.093254	0.0245473	AT2G37950	0.112728	0.287047	AT4G26000	0.15553	0.200126				AT1G03905	0.107806	0.0435379				AT1G29670	0.141075	0.0847669				AT3G57000	0.076215	0.621606				AT3G60320	0.128599	0.149907
			AT1G16310	0.108363	0.117402	AT2G38040	0.149065	0.0717145	AT4G26110	0.101653	0.298504				AT1G04070	0.0737695	1.15859				AT1G31280	0.183461	0.126213				AT3G57360	0.105129	0.289364				AT3G62680	0.120049	0.290086
			AT1G16530	0.174659	0.219788	AT2G38080	0.162856	0.0865526	AT4G26220	0.130974	0.12359				AT1G04310	0.184689	0.131138				AT1G31460	0.161252	0.248474				AT3G59670	0.121464	0.222692				AT4G00700	0.137823	0.207824
			AT1G16840	0.105804	0.312562	AT2G38420	0.155852	0.173019	AT4G26370	0.14955	0.0521314				AT1G05370	0.103734	0.0697349				AT1G31470	0.169014	0.145642				AT3G60620	0.132645	0.15586				AT4G04880	0.188586	0.142323
			AT1G17550	0.115549	0.119033	AT2G38470	0.140607	0.101409	AT4G26620	0.139352	0.097836				AT1G05750	0.116905	0.258264				AT1G31500	0.18335	0.268998				AT3G61350	0.121833	0.445029				AT4G05390	0.195805	0.147487
			AT1G17745	0.168682	0.176138	AT2G38640	0.166144	0.125466	AT4G27490	0.167519	0.12006				AT1G09680	0.141535	0.259737				AT1G31860	0.185891	0.0743015				AT3G61870	0.116966	0.104306				AT4G09970	0.248437	0.292836
			AT1G17830	0.1244	0.318782	AT2G38800	0.142083	0.330393	AT4G27700	0.125763	0.0486561				AT1G10550	0.102644	0.145768				AT1G32060	0.198184	0.0107492				AT3G62410	0.15177	0.210207				AT4G13630	0.216397	0.284572
			AT1G18040	0.0809628	0.0842261	AT2G39140	0.0942877	0.137625	AT4G28030	0.10087	0.174784				AT1G11050	0.142262	0.124947				AT1G32100	0.142433	0.0856374				AT3G62550	0.101354	0.252652				AT4G14760	0.11028	0.373265
			AT1G18520	0.138143	0.0949163	AT2G39180	0.164339	0.0684578	AT4G28230	0.127538	0.184377				AT1G11210	0.171473	0.208274				AT1G33420	0.140935	0.234425				AT3G63190	0.108115	0.154465				AT4G19020	0.125312	0.277433
			AT1G18580	0.127946	0.132713	AT2G39190	0.131523	0.194329	AT4G28500	0.192668	0.0598707				AT1G13730	0.18494	0.282821				AT1G34270	0.177422	0.153351				AT4G00880	0.0849844	0.204322				AT4G26980	0.065676	0.499572
			AT1G18800	0.13462	0.182554	AT2G39210	0.106262	0.13021	AT4G28703	0.0883818	0.145471				AT1G13810	0.17355	0.295417				AT1G43580	0.13707	0.0887848				AT4G01897	0.114551	0.245378				AT4G28220	0.129222	0.176874
			AT1G18940	0.144791	0.23906	AT2G39310	0.111125	0.334192	AT4G28780	0.238174	0.0470963				AT1G16670	0.151019	0.0529042				AT1G43700	0.125368	0.135461				AT4G02610	0.180981	0.111447				AT4G28270	0.1664	0.159595
			AT1G19440	0.13168	0.0450312	AT2G39360	0.187703	0.184295	AT4G28950	0.227296	0.027566				AT1G17430	0.181147	0.101879				AT1G44790	0.0551031	0.515425				AT4G03020	0.140811	0.0491183				AT4G30670	0.229218	0.32086
			AT1G19835	0.17339	0.113738	AT2G39380	0.110885	0.193924	AT4G29080	0.105933	0.0909163				AT1G17650	0.0931983	0.145551				AT1G47210	0.216427	0.108311				AT4G03820	0.182052	0.191968				AT4G31500	0.0906937	0.0395314
			AT1G19880	0.128095	0.0900479	AT2G39670	0.16656	0.0823271	AT4G29140	0.0856501	0.0750569				AT1G18170	0.116486	0.184483				AT1G48410	0.145005	0.102539				AT4G04940	0.100945	0.125022				AT4G36920	0.0928357	0.163603
			AT1G19980	0.146829	0.359446	AT2G39710	0.183234	0.160653	AT4G29210	0.182075	0.279646				AT1G21740	0.157949	0.0991101				AT1G48570	0.100434	0.249124				AT4G04950	0.145312	0.10318				AT4G39920	0.126497	0.200828
			AT1G20070	0.174425	0.480626	AT2G39850	0.107665	0.262841	AT4G30160	0.108559	0.105243				AT1G22310	0.133539	0.43403				AT1G49350	0.138479	0.286276				AT4G05180	0.198321	0.144133				AT5G04020	0.119826	0.380838
			AT1G20080	0.137575	0.0616164	AT2G39940	0.15736	0.0724168	AT4G30270	0.109103	0.113081				AT1G22400	0.182122	0.150915				AT1G49430	0.111435	0.091125				AT4G05410	0.159996	0.294314				AT5G04470	0.0994581	0.116568
			AT1G20696	0.247713	0.49085	AT2G40150	0.138873	0.209651	AT4G30400	0.137421	0.142669				AT1G23220	0.176467	0.122403				AT1G49750	0.127709	0.484074				AT4G09140	0.147902	0.130502				AT5G05270	0.14487	0.0598388
			AT1G20780	0.08571	0.189399	AT2G40230	0.102933	0.179387	AT4G30410	0.155729	0.0464189				AT1G23390	0.212782	0.314522				AT1G49970	0.137547	0.0767363				AT4G09990	0.210065	0.252656				AT5G05300	0.0985576	0.380368
			AT1G21160	0.126443	0.606997	AT2G40270	0.127079	0.359287	AT4G30470	0.102102	0.0295203				AT1G27210	0.128949	0.105351				AT1G50620	0.125849	0.515444				AT4G10090	0.195582	0.068727				AT5G05630	0.147641	0.172422
			AT1G22030	0.168346	0.00838317	AT2G40460	0.133245	0.167008	AT4G30660	0.160726	0.113575				AT1G27410	0.13076	0.210229				AT1G50840	0.0907726	0.311878				AT4G13220	0.0949599	0.23121				AT5G05690	0.10388	0.045977
			AT1G22650	0.163548	0.055268	AT2G40610	0.224348	0.0550468	AT4G30700	0.0777342	0.218308				AT1G30360	0.143298	0.108638				AT1G50940	0.145707	0.101359				AT4G13720	0.126326	0.0886776				AT5G09960	0.116548	0.13869
			AT1G22850	0.160047	0.121807	AT2G40670	0.217579	0.0795192	AT4G31210	0.067656	0.406177				AT1G30900	0.141773	0.0727718				AT1G51570	0.108645	0.0387196				AT4G14070	0.109997	0.213426				AT5G11970	0.132017	0.238003
			AT1G22880	0.163025	0.0683414	AT2G40830	0.157164	0.139877	AT4G31460	0.108388	0.30667				AT1G31770	0.132326	0.0419587				AT1G51720	0.113061	0.0365332				AT4G14340	0.123114	0.0549729				AT5G14100	0.144913	0.113369
			AT1G23200	0.131877	0.32377	AT2G40930	0.0821202	0.143069	AT4G31530	0.0166888	0.329779				AT1G32690	0.160092	0.139544				AT1G52160	0.19715	0.160862				AT4G14540	0.0995202	0.0285759				AT5G20110	0.0940326	0.115066
			AT1G23760	0.199974	0.134394	AT2G40960	0.111488	0.62444	AT4G31730	0.141005	0.0621198				AT1G33055	0.244106	0.137591				AT1G52380	0.0832348	0.375041				AT4G14870	0.149133	0.530226				AT5G29000	0.138276	0.297018
			AT1G24090	0.203035	0.199795	AT2G40970	0.17023	0.132494	AT4G31920	0.147564	0.299038				AT1G33340	0.15986	0.199684				AT1G52400	0.165027	0.137164				AT4G15520	0.15749	0.0678017				AT5G38070	0.140122	0.291348
			AT1G24190	0.153192	0.23932	AT2G41100	0.114629	0.94992	AT4G33000	0.163641	0.201803				AT1G34750	0.100123	0.0957714				AT1G52420	0.10264	0.218215				AT4G16155	0.118973	0.108621				AT5G43310	0.188638	0.242477
			AT1G24330	0.126312	0.187984	AT2G41260	0.103584	0.503567	AT4G33460	0.104471	0.0468613				AT1G44900	0.219526	0.0542356				AT1G54140	0.145463	0.051859				AT4G16390	0.132609	0.177404				AT5G44150	0.193775	0.302343
			AT1G24520	0.120133	0.286739	AT2G41380	0.182046	0.187959	AT4G33950	0.114116	0.0330807				AT1G45150	0.124925	0.148705				AT1G54360	0.125851	0.255606				AT4G16690	0.112733	0.327424				AT5G44480	0.200228	0.0536958
			AT1G25360	0.147405	0.15035	AT2G41480	0.1377	0.113055	AT4G33960	0.124047	0.118114				AT1G48200	0.226195	0.125151				AT1G54570	0.113475	0.154247				AT4G17430	0.163417	0.141571				AT5G48120	0.11857	0.343431
			AT1G25400	0.127204	0.264804	AT2G41520	0.108077	0.386018	AT4G33985	0.153533	0.126331				AT1G48620	0.0920194	0.466849				AT1G54690	0.224952	0.0144123				AT4G17540	0.106723	0.299092				AT5G49990	0.126993	0.0615999
			AT1G25420	0.0833778	0.278302	AT2G41640	0.10408	0.141744	AT4G34160	0.0867479	0.261898				AT1G48640	0.225137	0.195553				AT1G55490	0.119272	0.0259765				AT4G17560	0.120643	0.235428				AT5G50000	0.113346	0.009752
			AT1G25530	0.137534	0.105979	AT2G41660	0.218611	0.176051	AT4G34290	0.134298	0.215292				AT1G49820	0.100194	0.201874				AT1G56220	0.116212	0.135569				AT4G19160	0.104714	0.195111				AT5G51560	0.148226	0.0846949
			AT1G26160	0.119044	0.184036	AT2G41680	0.117876	0.08611	AT4G34500	0.0934312	0.14422				AT1G51170	0.116908	0.208027				AT1G58360	0.119292	0.0802721				AT4G21060	0.131362	0.192929				AT5G52380	0.122027	0.131003
			AT1G26300	0.163713	0.235818	AT2G41820	0.108623	0.1048	AT4G34540	0.0931709	0.40069				AT1G51590	0.0907047	0.132445				AT1G59580	0.181245	0.0579938				AT4G23540	0.107596	0.311222				AT5G54510	0.0834185	0.11984
			AT1G26440	0.122509	0.18259	AT2G41870	0.232539	0.200859	AT4G34830	0.111004	0.235779				AT1G52880	0.18687	0.114105				AT1G59710	0.176932	0.159307				AT4G23840	0.120974	0.363168				AT5G58560	0.215662	0.444227
			AT1G26640	0.102266	0.140046	AT2G42160	0.165646	0.168115	AT4G34970	0.0987069	0.0325269				AT1G53840	0.199003	0.129953				AT1G60660	0.175169	0.192839				AT4G24050	0.142009	0.123874				AT5G59700	0.162412	0.184436
			AT1G26840	0.182191	0.0595055	AT2G42280	0.19901	0.0486996	AT4G34990	0.184245	0.150708				AT1G55250	0.101393	0.194954				AT1G60670	0.157923	0.145801				AT4G24120	0.115172	0.0777729				AT5G63080	0.122673	0.333632
			AT1G26900	0.100621	0.454907	AT2G42290	0.145213	0.235132	AT4G35050	0.161754	0.0474855				AT1G59560	0.142008	0.526708				AT1G60950	0.117545	0.103421				AT4G24330	0.146363	0.0962111				AT1G27080	0.154771	0.1966
			AT1G27200	0.123422	0.107911	AT2G42360	0.165847	0.281952	AT4G35230	0.120327	0.0433794				AT1G60390	0.160854	0.146701				AT1G61670	0.180243	0.112168				AT4G24400	0.0939405	0.119047				AT1G72250	0.120102	0.22182
			AT1G27370	0.0772042	0.427497	AT2G42530	0.0536116	0.755032	AT4G35240	0.174719	0.100738				AT1G61100	0.250925	0.26189				AT1G62280	0.192994	0.179892				AT4G24490	0.0949912	0.394686				AT2G01210	0.136591	0.121422
			AT1G27510	0.123546	0.323926	AT2G42540	0.107118	0.529817	AT4G35250	0.146238	0.116874				AT1G61170	0.149766	0.131187				AT1G62380	0.113112	0.114548				AT4G24770	0.125741	0.254438				AT4G16600	0.117889	0.305033
			AT1G27630	0.117882	0.11564	AT2G42580	0.148505	0.154674	AT4G35320	0.104026	0.119266				AT1G62360	0.141195	0.0190837				AT1G62790	0.112599	0.296926				AT4G24810	0.153044	0.14438				AT5G09400	0.0714338	0.0822878
			AT1G27760	0.150151	0.101563	AT2G42640	0.0959441	1.27385	AT4G35335	0.104867	0.0867624				AT1G63260	0.0749501	0.0493259				AT1G63670	0.136548	0.216425				AT4G25100	0.0864909	0.147364				AT5G22980	0.16752	0.353221
			AT1G27930	0.172578	0.0628838	AT2G42960	0.143414	0.153029	AT4G35770	0.122433	0.102272				AT1G63470	0.135322	0.114366				AT1G63900	0.113975	0.0704313				AT4G25730	0.131891	0.142567				AT5G48350	0.172216	0.527689
			AT1G28070	0.190984	0.24273	AT2G43060	0.113606	0.422053	AT4G35840	0.115939	0.0704751				AT1G64350	0.097537	0.267599				AT1G65450	0.156867	0.125555				AT4G25830	0.152304	0.118689				AT1G14490	0.0891716	0.514043
			AT1G28380	0.145106	0.10345	AT2G43100	0.181248	0.110459	AT4G36360	0.120451	0.0702995				AT1G65560	0.161269	0.281191				AT1G67300	0.112191	0.110857				AT4G25870	0.128792	0.151472				AT1G14760	0.273487	0.460125
			AT1G29280	0.13308	0.121969	AT2G43180	0.173046	0.201198	AT4G36410	0.0972885	0.11876				AT1G65650	0.0953413	0.118293				AT1G67310	0.130619	0.38175				AT4G26780	0.128449	0.236899				AT1G15330	0.177382	0.098485
			AT1G29400	0.113127	0.135153	AT2G43200	0.106286	0.434147	AT4G36520	0.130494	0.294321				AT1G66330	0.139134	0.121268				AT1G67460	0.209848	0.47102				AT4G26900	0.0928865	0.125576				AT1G22880	0.163025	0.0683414
			AT1G30000	0.139295	0.0854049	AT2G43235	0.0979092	0.225546	AT4G36550	0.144674	0.365603				AT1G68570	0.145655	0.0688779				AT1G67740	0.0994389	0.213819				AT4G27380	0.108513	0.388234				AT1G24090	0.203035	0.199795
			AT1G30510	0.191551	0.164889	AT2G43280	0.153549	0.0695052	AT4G36610	0.100046	0.14784				AT1G69380	0.144527	0.300519				AT1G67820	0.274564	0.294128				AT4G27390	0.189746	0.211923				AT2G18100	0.132902	0.224027
			AT1G30810	0.163613	0.158836	AT2G43400	0.0905037	0.159583	AT4G36890	0.124493	0.118874				AT1G70690	0.175821	0.141631				AT1G67940	0.0774259	0.111044				AT4G27690	0.140207	0.0101372				AT2G28590	0.18199	0.188637
			AT1G31340	0.111837	0.0511114	AT2G43535	0.133672	0.958836	AT4G36900	0.173921	0.112851				AT1G70750	0.177787	0.231289				AT1G68080	0.130639	0.31316				AT4G28390	0.111774	0.107837				AT2G35430	0.226035	0.403271
			AT1G31350	0.115492	0.242689	AT2G43620	0.214257	0.108849	AT4G37050	0.226501	0.105749				AT1G71130	0.187882	0.158633				AT1G68190	0.180172	0.159032				AT4G28450	0.118264	0.0807958				AT3G05480	0.0590452	0.275299
			AT1G32330	0.102791	0.434768	AT2G43650	0.108941	0.334589	AT4G37190	0.108577	0.130567				AT1G71870	0.167668	0.0947239				AT1G68400	0.201534	0.0971539				AT4G28706	0.158622	0.199658				AT3G24090	0.224473	0.0582417
			AT1G32360	0.166838	0.13108	AT2G43820	0.097517	0.294717	AT4G37295	0.134812	0.164145				AT1G72220	0.149814	0.520042				AT1G68590	0.104315	0.133499				AT4G28820	0.111229	0.474583				AT3G27650	0.215438	0.466776
			AT1G32440	0.183562	0.0924338	AT2G43840	0.162483	0.0949104	AT4G37370	0.149451	0.209679				AT1G72820	0.115262	0.0107041				AT1G68820	0.104241	0.0578375				AT4G29680	0.146336	0.113859				AT4G14780	0.157206	0.156344
			AT1G32860	0.201684	0.109067	AT2G44010	0.0753107	0.347991	AT4G37380	0.1239	0.223247				AT1G73110	0.158401	0.0658115				AT1G70060	0.142227	0.144187				AT4G30360	0.157817	0.0638003				AT4G21310	0.121858	0.0457696
			AT1G33170	0.15136	0.0811182	AT2G44230	0.111525	0.298989	AT4G37400	0.208782	0.0874148				AT1G73570	0.140825	0.235458				AT1G71010	0.113472	0.138834				AT4G30480	0.085809	0.397129				AT5G25430	0.123215	0.142338
			AT1G33240	0.14713	0.0938277	AT2G44460	0.162147	0.14496	AT4G37430	0.185616	0.0894412				AT1G73820	0.214967	0.0315606				AT1G71090	0.157237	0.117013				AT4G31560	0.110192	0.244188				AT5G27200	0.103077	0.478212
			AT1G33360	0.13739	0.0999721	AT2G44480	0.102879	0.206943	AT4G37550	0.134606	0.167368				AT1G75900	0.179971	0.228784				AT1G73177	0.217874	0.095636				AT4G31590	0.0776727	0.110033				AT5G46140	0.0919009	0.445911
			AT1G34020	0.14427	0.00953845	AT2G44500	0.170693	0.092506	AT4G37650	0.106972	0.0326442				AT1G77450	0.203025	0.106769				AT1G74250	0.112879	0.325072				AT4G31670	0.078264	0.276153				AT5G48250	0.118612	0.180621
			AT1G34065	0.21865	0.0633978	AT2G44740	0.0899243	0.102804	AT4G37740	0.130767	0.214732				AT1G80440	0.158257	0.306299				AT1G74680	0.140338	0.191143				AT4G31790	0.129766	0.0355128				AT5G49680	0.104843	0.187253
			AT1G34130	0.150159	0.0480862	AT2G44810	0.157506	0.073383	AT4G37980	0.118472	0.212702				AT1G80690	0.170854	0.0791637				AT1G75010	0.121106	0.256293				AT4G32551	0.117511	0.0677577				AT5G52860	0.205526	0.0803579
			AT1G35190	0.157077	0.141334	AT2G44940	0.156286	0.269965	AT4G38080	0.050414	0.33731				AT2G01850	0.269501	0.104402				AT1G75330	0.189708	0.0371845				AT4G33060	0.139912	0.14418				AT5G57980	0.178581	0.179715
			AT1G35250	0.155103	0.353031	AT2G44950	0.0685423	0.203695	AT4G38440	0.105502	0.338168				AT2G03450	0.159986	0.17058				AT1G75340	0.143341	0.199896				AT4G33070	0.142168	0.179937				AT1G01200	0.151251	0.131136
			AT1G43620	0.10333	0.151022	AT2G45210	0.12247	0.215019	AT4G38550	0.116181	0.280141				AT2G15630	0.216091	0.174555				AT1G75540	0.0903671	0.279036				AT4G34090	0.152874	0.113899				AT1G01220	0.144648	0.105778
			AT1G43890	0.224859	0.0185144	AT2G45220	0.102417	0.144865	AT4G38900	0.158291	0.0932706				AT2G16780	0.149268	0.135363				AT1G75670	0.229478	0.0635956				AT4G34265	0.0703657	0.149312				AT1G01770	0.10333	0.233126
			AT1G44100	0.1514	0.21542	AT2G45340	0.12121	0.134804	AT4G39400	0.149649	0.0824255				AT2G17130	0.170036	0.0444791				AT1G75990	0.231917	0.0693386				AT4G35730	0.0754275	0.311725				AT1G02110	0.0999076	0.170717
			AT1G48040	0.192552	0.0587623	AT2G45560	0.0856004	0.962873	AT4G39560	0.170206	0.46309				AT2G19130	0.204139	0.187281				AT1G76860	0.0386522	0.243251				AT4G35780	0.134235	0.0553051				AT1G03310	0.120483	0.238835
			AT1G48240	0.130317	0.127627	AT2G45570	0.174185	0.310687	AT4G39955	0.157995	0.0972861				AT2G19930	0.106597	0.2814				AT1G77490	0.138514	0.17057				AT4G35920	0.139064	0.0447315				AT1G03360	0.10783	0.106183
			AT1G48300	0.154091	0.195557	AT2G45660	0.0654473	0.180366	AT4G40080	0.17278	0.158842				AT2G20290	0.0822784	0.372058				AT1G77510	0.0884593	0.272977				AT4G36150	0.252141	0.458881				AT1G04130	0.0822705	0.250882
			AT1G48320	0.117371	0.21179	AT2G45770	0.143872	0.0417388	AT5G01240	0.126111	0.0509136				AT2G20680	0.129425	0.103552				AT1G78130	0.135487	0.119151				AT4G36390	0.180825	0.112804				AT1G04640	0.135336	0.0799607
			AT1G48880	0.161859	0.108417	AT2G45810	0.132102	0.0595703	AT5G01400	0.101874	0.254769				AT2G22650	0.0834293	0.410287				AT1G78180	0.123107	0.185965				AT4G36580	0.100438	0.205811				AT1G04900	0.127343	0.0890005
			AT1G49160	0.125738	0.0536449	AT2G45850	0.0879428	0.217886	AT5G01510	0.069571	0.309452				AT2G25420	0.175188	0.264618				AT1G78600	0.124123	0.173791				AT4G36910	0.123678	0.0903562				AT1G05190	0.172756	0.034074
			AT1G49380	0.116213	0.152802	AT2G46110	0.121655	0.207615	AT5G01540	0.187371	0.151956				AT2G25830	0.161838	0.0800773				AT1G78680	0.143941	0.21091				AT4G38160	0.175826	0.193413				AT1G05710	0.075923	0.198038
			AT1G49570	0.112728	0.133124	AT2G46250	0.164275	0.0823318	AT5G01590	0.150665	0.0595318				AT2G25940	0.175287	0.17665				AT1G79560	0.112321	0.128101				AT4G39300	0.0792381	0.344344				AT1G06550	0.0878542	0.317165
			AT1G49600	0.14623	0.0650776	AT2G46380	0.0997643	0.516086	AT5G01740	0.0902964	0.217215				AT2G27150	0.212554	0.135419				AT2G01060	0.0912026	0.20205				AT4G39540	0.144991	0.235495				AT1G06950	0.0868771	0.105769
			AT1G50990	0.0978326	0.201434	AT2G46450	0.116849	0.581805	AT5G01830	0.219071	0.083131				AT2G28130	0.141518	0.253054				AT2G01350	0.0930741	0.15534				AT5G01090	0.160527	0.226193				AT1G07380	0.119541	0.142236
			AT1G51390	0.137976	0.220631	AT2G46510	0.116213	0.17672	AT5G01870	0.0934289	1.0761				AT2G29650	0.134434	0.127039				AT2G01580	0.160974	0.215639				AT5G01520	0.097446	0.184766				AT1G07390	0.140372	0.466028
			AT1G51600	0.136366	0.145721	AT2G46550	0.169151	0.286311	AT5G03415	0.125768	0.260223				AT2G30080	0.150204	0.0634905				AT2G01820	0.169343	0.230267				AT5G01950	0.0907968	0.211401				AT1G07790	0.215153	0.0433674
			AT1G51610	0.119001	0.157488	AT2G46630	0.131307	0.228274	AT5G03720	0.0689933	0.345668				AT2G31320	0.093718	0.184802				AT2G02990	0.154297	0.100854				AT5G02120	0.187709	0.234882				AT1G09230	0.102831	0.254996
			AT1G52920	0.14301	0.283198	AT2G46650	0.151751	0.164289	AT5G03900	0.134268	0.114783				AT2G31970	0.0876591	0.26485				AT2G03420	0.169618	0.154156				AT5G02150	0.113866	0.192945				AT1G09300	0.147099	0.104508
			AT1G53000	0.171904	0.0545166	AT2G46680	0.114234	0.236587	AT5G04310	0.156722	0.0615692				AT2G32080	0.0809132	0.0762453				AT2G03680	0.0838021	0.237443				AT5G02630	0.0959203	0.685776				AT1G11090	0.0963667	0.126944
			AT1G53170	0.0698738	0.656032	AT2G46690	0.0735924	0.0989606	AT5G04320	0.115302	0.501385				AT2G32100	0.189904	0.194197				AT2G03870	0.0837744	0.128567				AT5G03440	0.204691	0.101888				AT1G11260	0.133365	0.019537
			AT1G55000	0.223446	0.0924968	AT2G46700	0.126224	0.0693808	AT5G04660	0.18888	0.0879831				AT2G33290	0.179278	0.174591				AT2G04700	0.160197	0.0180496				AT5G03540	0.143165	0.0427665				AT1G11720	0.0918545	0.206147
			AT1G55170	0.115047	0.151917	AT2G46710	0.161217	0.100138	AT5G04750	0.118945	0.869583				AT2G33990	0.140047	0.0629939				AT2G05830	0.0995194	0.235696				AT5G03770	0.10256	0.238119				AT1G11880	0.166799	0.228682
			AT1G55620	0.152264	0.0865489	AT2G46870	0.114014	0.0760706	AT5G04900	0.0693858	0.246377				AT2G34660	0.0883918	0.113382				AT2G06850	0.196534	0.0229015				AT5G03940	0.139667	0.119635				AT1G12050	0.0975955	0.0995482
			AT1G55690	0.120262	0.241014	AT2G47000	0.152632	0.0469845	AT5G05230	0.149718	0.104403				AT2G34670	0.0964967	0.208753				AT2G13610	0.160411	0.116235				AT5G04260	0.119635	0.36743				AT1G12730	0.150374	0.39767
			AT1G58110	0.18218	0.134912	AT2G47160	0.0853235	0.0762143	AT5G05550	0.229535	0.138566				AT2G36070	0.117235	0.293393				AT2G13650	0.175192	0.0468717				AT5G04720	0.15453	0.253737				AT1G13030	0.104006	0.464358
			AT1G59650	0.142362	0.151759	AT2G47240	0.137997	0.0761793	AT5G05600	0.0812808	0.0930503				AT2G37460	0.105059	0.467049				AT2G13690	0.20727	0.108749				AT5G04740	0.0903091	0.149614				AT1G13910	0.123506	0.289581
			AT1G59870	0.109914	0.092736	AT2G47270	0.127219	0.0692122	AT5G05960	0.170921	0.117047				AT2G38760	0.154432	0.227983				AT2G16630	0.139096	0.143662				AT5G05540	0.142125	0.278341				AT1G14620	0.07571	0.135972
			AT1G59890	0.160517	0.32245	AT2G47460	0.154096	0.149388	AT5G06160	0.101079	0.14612				AT2G39010	0.133116	0.0237206				AT2G16640	0.125405	0.294493				AT5G05950	0.110926	0.0232368				AT1G14990	0.208258	0.129832
			AT1G60470	0.131713	0.209146	AT2G47520	0.113815	0.354787	AT5G06180	0.120994	0.317777				AT2G39220	0.158528	0.0772988				AT2G16700	0.142906	0.146434				AT5G06240	0.13345	0.128561				AT1G15110	0.226675	0.211036
			AT1G61740	0.0966742	0.166477	AT2G48030	0.13811	0.151133	AT5G06550	0.170451	0.100359				AT2G39260	0.0752631	0.172197				AT2G17710	0.181712	0.113465				AT5G06590	0.127537	0.228446				AT1G15580	0.134709	0.193721
			AT1G62180	0.207778	0.0513311	AT3G01210	0.106176	0.196839	AT5G06950	0.145859	0.0438962				AT2G40300	0.134524	0.118945				AT2G17972	0.224652	0.112147				AT5G06780	0.133463	0.217265				AT1G16350	0.105963	0.101881
			AT1G62300	0.159797	0.0823576	AT3G01260	0.0620082	0.987115	AT5G06960	0.0771052	0.149111				AT2G40330	0.14905	0.225209				AT2G18220	0.139646	0.229393				AT5G07950	0.109007	0.338074				AT1G16370	0.134729	0.159918
			AT1G63180	0.126723	0.0379614	AT3G01290	0.057943	0.148441	AT5G06970	0.090549	0.121376				AT2G40490	0.161857	0.0508172				AT2G19680	0.169946	0.0594068				AT5G08000	0.104102	0.35248				AT1G17960	0.132229	0.432651
			AT1G63930	0.126107	0.0172027	AT3G01420	0.118318	0.287288	AT5G07460	0.135322	0.175107				AT2G40650	0.173213	0.114117				AT2G19940	0.108999	0.127067				AT5G08010	0.101144	0.476007				AT1G18340	0.135595	0.100397
			AT1G64110	0.154013	0.0627316	AT3G01440	0.15043	0.240294	AT5G07530	0.187024	0.647482				AT2G41140	0.133283	0.0473993				AT2G20370	0.122219	0.122449				AT5G09510	0.0815485	0.0362819				AT1G18360	0.105852	0.237365
			AT1G64550	0.104832	0.0178345	AT3G01550	0.129276	0.230464	AT5G07870	0.162652	0.294199				AT2G42200	0.125001	0.123125				AT2G20490	0.122704	0.168362				AT5G09830	0.121409	0.0856786				AT1G18630	0.0549418	0.583853
			AT1G65540	0.147434	0.085932	AT3G01590	0.0565547	0.130844	AT5G08130	0.105701	0.200508				AT2G43250	0.141901	0.134716				AT2G20710	0.1336	0.136148				AT5G10170	0.100418	0.0828387				AT1G18640	0.101781	0.228322
			AT1G65620	0.0838552	0.0277074	AT3G01680	0.0964762	0.119812	AT5G08230	0.0986563	0.516105				AT2G43950	0.152488	0.024806				AT2G20850	0.177236	0.473906				AT5G11020	0.0713087	0.413639				AT1G19340	0.117474	0.306806
			AT1G66900	0.223263	0.0278214	AT3G02150	0.0972179	0.329746	AT5G08270	0.0898473	0.5981				AT2G45400	0.135279	0.184686				AT2G21290	0.122245	0.252369				AT5G13120	0.113281	0.405878				AT1G19360	0.114439	0.148675
			AT1G67050	0.13907	0.023798	AT3G02170	0.101498	0.290382	AT5G08280	0.132776	0.0688505				AT2G45460	0.090458	0.301539				AT2G22250	0.16837	0.0507463				AT5G13260	0.0873401	0.176307				AT1G19710	0.127457	0.0988418
			AT1G67340	0.207512	0.0664055	AT3G02250	0.105973	0.107555	AT5G08310	0.173827	0.23692				AT2G46200	0.146626	0.265079				AT2G22360	0.135108	0.167588				AT5G13510	0.190738	0.0210825				AT1G20230	0.126953	0.195613
			AT1G67510	0.232053	0.101685	AT3G02280	0.0930908	0.312821	AT5G08600	0.139209	0.517281				AT2G47130	0.128784	0.116044				AT2G24020	0.172553	0.116436				AT5G13680	0.0901315	0.236624				AT1G20510	0.0922913	0.0875682
			AT1G67600	0.155655	0.160204	AT3G02860	0.100364	0.27649	AT5G08650	0.0961703	0.0326732				AT3G01980	0.119172	0.287418				AT2G24060	0.243891	0.107198				AT5G14080	0.17331	0.226684				AT1G22790	0.0875109	0.0698435
			AT1G67750	0.148394	0.0606813	AT3G03180	0.0604252	0.0589052	AT5G10380	0.234544	0.363438				AT3G03170	0.106959	0.263301				AT2G24350	0.0749198	1.01553				AT5G14550	0.123234	0.156142				AT1G22970	0.228665	0.116288
			AT1G67930	0.124378	0.0898681	AT3G03190	0.0919771	0.300971	AT5G10470	0.103263	0.175176				AT3G05470	0.122068	0.149402				AT2G25140	0.15459	0.175307				AT5G14880	0.143082	0.0535524				AT1G24210	0.150992	0.741915
			AT1G68130	0.16187	0.131555	AT3G03450	0.137418	0.158675	AT5G10560	0.147359	0.160677				AT3G06170	0.152562	0.0682743				AT2G25280	0.157504	0.0795951				AT5G14910	0.169714	0.150034				AT1G26230	0.124425	0.197131
			AT1G68140	0.140589	0.158529	AT3G03470	0.136893	0.136911	AT5G10620	0.158021	0.176022				AT3G06910	0.135086	0.398279				AT2G25660	0.216358	0.137657				AT5G15550	0.152771	0.0794805				AT1G26340	0.174021	0.146063
			AT1G68410	0.196378	0.0363833	AT3G03560	0.121859	0.115451	AT5G10900	0.122752	0.189461				AT3G07130	0.154908	0.0784633				AT2G25720	0.135555	0.430698				AT5G15750	0.0788333	0.272413				AT1G27190	0.131885	0.0587019
			AT1G68760	0.0494198	0.614293	AT3G03630	0.09906	0.302108	AT5G11240	0.126782	0.144914				AT3G08820	0.105188	0.157875				AT2G25930	0.139841	0.293118				AT5G16750	0.101705	0.203238				AT1G28150	0.218909	0.197607
			AT1G68840	0.138532	0.111857	AT3G03690	0.151904	0.0863929	AT5G11420	0.164486	0.0482576				AT3G08940	0.127283	0.140214				AT2G26060	0.105443	0.0858411				AT5G17000	0.179057	0.164223				AT1G28560	0.0815814	0.5563
			AT1G69360	0.154533	0.445679	AT3G03710	0.129644	0.0472825	AT5G11460	0.0801182	0.776041				AT3G10630	0.133568	0.211112				AT2G27130	0.161388	0.396163				AT5G17630	0.0986244	0.105734				AT1G30690	0.0896962	0.342675
			AT1G69640	0.124518	0.0849777	AT3G03770	0.122902	0.139676	AT5G11530	0.135365	0.269901				AT3G11960	0.0980134	0.203132				AT2G27810	0.129337	0.132639				AT5G17880	0.13868	0.465462				AT1G31230	0.111131	0.102513
			AT1G70290	0.241792	0.0520131	AT3G03840	0.0929894	0.657091	AT5G11580	0.10952	0.233236				AT3G12180	0.0746845	0.262406				AT2G28510	0.11099	0.225742				AT5G17930	0.142513	0.178652				AT1G31800	0.1459	0.17478
			AT1G70530	0.170555	0.094069	AT3G04070	0.0937305	0.205886	AT5G13090	0.193331	0.186119				AT3G12930	0.165727	0.159184				AT2G29370	0.136223	0.228869				AT5G19300	0.0868887	0.313131				AT1G31810	0.14534	0.325773
			AT1G70610	0.11036	0.109488	AT3G04110	0.112332	0.275323	AT5G14500	0.0836787	0.193487				AT3G13222	0.10052	0.547541				AT2G29400	0.241126	0.0375078				AT5G20630	0.193656	0.101245				AT1G32160	0.21612	0.0622534
			AT1G70810	0.113396	0.253584	AT3G04450	0.121496	0.408368	AT5G14580	0.105157	0.313556				AT3G14050	0.148436	0.0750465				AT2G29690	0.117256	0.232173				AT5G21060	0.111008	0.234012				AT1G34010	0.253553	0.0912514
			AT1G71200	0.105636	0.146113	AT3G04580	0.164945	0.0461422	AT5G14660	0.115283	0.282423				AT3G14310	0.115981	0.135144				AT2G30900	0.135605	0.310397				AT5G21160	0.0870754	0.278327				AT1G34120	0.116684	0.223353
			AT1G71410	0.101408	0.173385	AT3G04730	0.100034	0.150994	AT5G14940	0.155657	0.050498				AT3G14930	0.112437	0.13437				AT2G31730	0.13282	0.258131				AT5G22220	0.141162	0.220421				AT1G34420	0.13957	0.431806
			AT1G71696	0.141249	0.174995	AT3G04760	0.141697	0.101773	AT5G15170	0.133349	0.20313				AT3G16170	0.14004	0.142295				AT2G31740	0.113227	0.169379				AT5G22320	0.172988	0.193993				AT1G36390	0.159013	0.308196
			AT1G71697	0.128467	0.213054	AT3G04910	0.133567	0.0721006	AT5G15240	0.132897	0.168624				AT3G18830	0.108974	0.241991				AT2G33450	0.13589	0.173532				AT5G22330	0.12038	0.0167888				AT1G42970	0.146385	0.0283634
			AT1G71820	0.096275	0.0253092	AT3G04950	0.119772	0.13053	AT5G15270	0.149839	0.0840449				AT3G18990	0.131871	0.0487593				AT2G34190	0.0887256	0.0836853				AT5G22370	0.176144	0.173369				AT1G44910	0.0895858	0.187053
			AT1G72060	0.201383	0.322592	AT3G05180	0.107096	0.274905	AT5G15730	0.0653	0.266962				AT3G19390	0.167388	0.179726				AT2G34260	0.152794	0.333028				AT5G23290	0.100475	0.0332512				AT1G48050	0.134497	0.160781
			AT1G72140	0.17332	0.185719	AT3G05330	0.107315	0.373251	AT5G16140	0.10913	0.204357				AT3G19590	0.115554	0.0480823				AT2G34470	0.118497	0.0526259				AT5G23550	0.0654768	0.161317				AT1G48170	0.0851405	0.188688
			AT1G72180	0.18381	0.179501	AT3G05490	0.161062	0.067617	AT5G16310	0.0711756	0.271069				AT3G19670	0.0885412	0.388617				AT2G34780	0.103123	0.482507				AT5G23710	0.259541	0.330096				AT1G48420	0.154985	0.161357
			AT1G72460	0.173607	0.106809	AT3G05510	0.105571	0.311978	AT5G16520	0.122474	0.233103				AT3G20450	0.101673	0.134462				AT2G34860	0.232411	0.241678				AT5G24000	0.142126	0.154048				AT1G48460	0.131884	0.169109
			AT1G72560	0.125002	0.309751	AT3G05640	0.235054	0.074928	AT5G16650	0.248151	0.052384				AT3G21240	0.199128	0.114754				AT2G35050	0.0613031	0.479288				AT5G24740	0.0836372	0.361091				AT1G50320	0.0794606	0.453574
			AT1G72750	0.105328	0.0715784	AT3G05675	0.138362	0.194208	AT5G17020	0.0986897	0.0920141				AT3G21550	0.130083	0.168553				AT2G35110	0.0995172	0.0913587				AT5G25500	0.144662	0.265269				AT1G50900	0.16063	0.167315
			AT1G72770	0.130581	0.122622	AT3G05830	0.107786	0.296313	AT5G17160	0.0940749	0.74948				AT3G21640	0.158921	0.128369				AT2G35370	0.104081	0.131692				AT5G27395	0.0926568	0.245091				AT1G51110	0.185985	0.129917
			AT1G72800	0.0520783	1.62781	AT3G05910	0.114691	0.0462011	AT5G17240	0.134319	0.353908				AT3G24515	0.222111	0.272027				AT2G35720	0.117747	0.176308				AT5G27560	0.209204	0.133167				AT1G51660	0.13573	0.0602317
			AT1G73010	0.121744	0.145416	AT3G05920	0.127041	0.0580117	AT5G17420	0.129805	0.0265906				AT3G25190	0.120859	0.199309				AT2G35760	0.158192	0.303953				AT5G28750	0.123697	0.234536				AT1G52220	0.138953	0.472266
			AT1G73080	0.170446	0.203727	AT3G06010	0.0811126	0.139587	AT5G17530	0.115868	0.189785				AT3G25400	0.171853	0.140131				AT2G36240	0.136677	0.177027				AT5G37360	0.108364	0.248971				AT1G52320	0.135995	0.210088
			AT1G73390	0.136864	0.133194	AT3G06070	0.0928502	0.310583	AT5G17860	0.0907846	0.208607				AT3G26700	0.103635	0.0330482				AT2G36250	0.112214	0.0847889				AT5G37590	0.070716	0.416666				AT1G52930	0.12229	0.140909
			AT1G73690	0.233592	0.0685816	AT3G06080	0.152102	0.170856	AT5G18170	0.166543	0.0375983				AT3G28030	0.0966147	0.307431				AT2G37990	0.126993	0.211966				AT5G39600	0.163364	0.0826788				AT1G53200	0.142208	0.389122
			AT1G73730	0.173747	0.170175	AT3G06200	0.180532	0.141566	AT5G18310	0.0866817	0.190678				AT3G28050	0.118295	0.0730497				AT2G38050	0.260871	0.128523				AT5G40760	0.154872	0.0384652				AT1G53310	0.137063	0.019826
			AT1G73750	0.132043	0.195521	AT3G06520	0.0786533	0.541248	AT5G18470	0.0786778	0.579063				AT3G29375	0.099674	1.45636				AT2G38130	0.0821256	0.178253				AT5G41770	0.118473	0.0677263				AT1G55090	0.118587	0.0871788
			AT1G74070	0.230809	0.116603	AT3G06590	0.178841	0.252217	AT5G18590	0.112624	0.181421				AT3G43210	0.16157	0.10005				AT2G38540	0.103737	0.30291				AT5G42030	0.0779017	0.246228				AT1G56310	0.180551	0.27179
			AT1G74320	0.0953656	0.195429	AT3G06840	0.171217	0.160775	AT5G18640	0.148063	0.145603				AT3G43920	0.107539	0.321536				AT2G39020	0.113197	0.129451				AT5G42270	0.241285	0.0230898				AT1G58250	0.108133	0.165304
			AT1G74800	0.109733	0.0958841	AT3G07040	0.116822	0.185448	AT5G18660	0.227258	0.0497665				AT3G43960	0.166739	0.207942				AT2G39390	0.135065	0.025759				AT5G44785	0.108604	0.386977				AT1G59990	0.167678	0.136132
			AT1G75050	0.227935	0.0376157	AT3G07210	0.120508	0.14321	AT5G19010	0.112019	0.0566614				AT3G44320	0.170455	0.100121				AT2G40280	0.162141	0.127599				AT5G45600	0.132983	0.0378758				AT1G60230	0.124375	0.101402
			AT1G75130	0.133684	0.276019	AT3G07360	0.129787	0.0935175	AT5G19250	0.219362	0.148887				AT3G45010	0.203625	0.0671114				AT2G41430	0.137775	0.210075				AT5G47630	0.0636873	0.309412				AT1G60560	0.128871	0.124626
			AT1G75180	0.188741	0.0641072	AT3G07540	0.117188	0.264152	AT5G19750	0.176375	0.453892				AT3G45850	0.163281	0.05742				AT2G41950	0.114165	0.254534				AT5G47680	0.114734	0.151977				AT1G61870	0.146752	0.0837244
			AT1G75220	0.0964837	0.0974152	AT3G07610	0.115965	0.529627	AT5G20610	0.108274	0.272421				AT3G46240	0.166814	0.249067				AT2G42220	0.120228	0.102494				AT5G47750	0.132659	0.0704476				AT1G63820	0.125654	0.144369
			AT1G75240	0.0911567	0.0622723	AT3G07700	0.1064	0.102813	AT5G20950	0.15751	0.065868				AT3G47960	0.116418	0.215136				AT2G42570	0.0954871	0.128672				AT5G48470	0.180977	0.117972				AT1G63850	0.178439	0.0348112
			AT1G75780	0.2771	0.017267	AT3G07990	0.0813193	0.292203	AT5G20960	0.150733	0.179065				AT3G49060	0.170919	0.116279				AT2G43030	0.107256	0.0458448				AT5G48590	0.121499	0.16871				AT1G64970	0.256037	0.117376
			AT1G76060	0.247634	0.138687	AT3G08870	0.149425	0.238737	AT5G22250	0.132147	0.180891				AT3G49320	0.20329	0.0783573				AT2G43750	0.0719564	0.0656439				AT5G50310	0.119575	0.11391				AT1G65070	0.179563	0.213814
			AT1G76110	0.146152	0.119258	AT3G09150	0.0762623	0.247954	AT5G22290	0.161541	0.321008				AT3G51280	0.122832	0.127857				AT2G43780	0.173846	0.122794				AT5G50760	0.118115	0.332691				AT1G65080	0.154143	0.26878
			AT1G76250	0.194028	0.118264	AT3G09220	0.132428	0.1985	AT5G22300	0.240204	0.127983				AT3G51720	0.175772	0.155582				AT2G43850	0.134192	0.0603389				AT5G51545	0.172188	0.241374				AT1G65960	0.130194	0.116713
			AT1G76710	0.11855	0.0890221	AT3G09260	0.150633	0.0651815	AT5G22310	0.151636	0.327008				AT3G52500	0.149033	0.283749				AT2G44080	0.100796	0.290799				AT5G51700	0.157068	0.233803				AT1G66180	0.156197	0.0987689
			AT1G76950	0.106382	0.0975744	AT3G09270	0.0948012	0.212493	AT5G23080	0.152928	0.12456				AT3G54720	0.131776	0.176154				AT2G44180	0.156562	0.103869				AT5G52520	0.141778	0.0904755				AT1G67490	0.11688	0.208154
			AT1G77090	0.134537	0.349658	AT3G09370	0.118473	0.3585	AT5G23210	0.134481	0.114708				AT3G54790	0.0955489	0.148194				AT2G44490	0.147616	0.0786604				AT5G54180	0.211518	0.10435				AT1G68010	0.0881379	0.041867
			AT1G77540	0.118411	0.151367	AT3G09410	0.115688	0.165471	AT5G23570	0.0991513	0.359932				AT3G55520	0.209045	0.0531997				AT2G44670	0.104923	0.169391				AT5G54840	0.101019	0.229823				AT1G69070	0.110768	0.217757
			AT1G77770	0.201841	0.0567239	AT3G09540	0.178999	0.0829907	AT5G23580	0.181492	0.0767304				AT3G55910	0.100606	1.75662				AT2G44830	0.0960863	0.0978618				AT5G55140	0.173708	0.0468197				AT1G69390	0.108803	0.193105
			AT1G78000	0.133977	0.104703	AT3G09700	0.0515901	0.152565	AT5G23810	0.166515	0.200538				AT3G55960	0.14893	0.0782696				AT2G45590	0.19199	0.105607				AT5G55200	0.06509	0.589702				AT1G69450	0.168703	0.123788
			AT1G78080	0.132452	0.157282	AT3G09980	0.045824	0.0519209	AT5G23880	0.120735	0.0440311				AT3G57010	0.143651	0.176647				AT2G45790	0.0623077	0.180382				AT5G56090	0.109256	0.0908413				AT1G69910	0.16459	0.148546
			AT1G78650	0.0966822	0.464515	AT3G10340	0.181738	0.0713122	AT5G24310	0.198507	0.0435495				AT3G59470	0.114428	0.0307504				AT2G45860	0.0852124	0.0673444				AT5G56500	0.172572	0.0374009				AT1G70070	0.13666	0.121475
			AT1G78780	0.142878	0.332707	AT3G10390	0.119165	0.118832	AT5G24450	0.12718	0.344543				AT3G59940	0.150701	0.208516				AT2G45920	0.076406	0.464837				AT5G56610	0.179562	0.190057				AT1G70760	0.156914	0.243194
			AT1G79000	0.100147	0.122964	AT3G10520	0.115955	0.149546	AT5G24590	0.214599	0.186092				AT3G60480	0.109524	0.283606				AT2G45960	0.238082	0.292068				AT5G57280	0.168491	0.193417				AT1G72150	0.156582	0.130729
			AT1G79090	0.0817775	0.316874	AT3G10570	0.13197	0.0978798	AT5G24760	0.134798	0.118222				AT3G61080	0.134636	0.155959				AT2G45990	0.109131	0.126208				AT5G58210	0.0641202	1.43065				AT1G72420	0.10403	0.192956
			AT1G79260	0.182441	0.26063	AT3G10720	0.180676	0.102146	AT5G25120	0.23907	0.215971				AT3G62000	0.134087	0.341691				AT2G46225	0.0662321	0.276517				AT5G58970	0.16529	0.00860441				AT1G72470	0.166085	0.0618417
			AT1G79270	0.118193	0.189325	AT3G10960	0.124012	0.115859	AT5G25440	0.132582	0.229111				AT3G62620	0.150854	0.45303				AT2G47070	0.0870011	0.354412				AT5G59010	0.114692	0.0406289				AT1G73320	0.106991	0.291092
			AT1G79360	0.116024	0.119679	AT3G11110	0.16652	0.368477	AT5G25480	0.167582	0.148907				AT3G62910	0.124672	0.0736006				AT2G47680	0.0886717	0.353719				AT5G59830	0.126927	0.163617				AT1G73970	0.0948232	0.360383
			AT1G79440	0.142959	0.113484	AT3G11240	0.120528	0.392614	AT5G25890	0.252512	0.227281				AT3G63180	0.0985141	0.552418				AT2G47710	0.0925437	0.0627617				AT5G60270	0.0794733	0.223883				AT1G74040	0.140402	0.115312
			AT1G79450	0.118635	0.218331	AT3G11340	0.12031	0.2043	AT5G26310	0.157965	0.250033				AT4G01080	0.139888	0.202586				AT2G47830	0.117997	0.235413				AT5G61770	0.163098	0.0425404				AT1G74260	0.121857	0.0767842
			AT1G80550	0.150779	0.113232	AT3G11490	0.132275	0.113123	AT5G26670	0.206913	0.0923862				AT4G02420	0.217991	0.237994				AT3G01310	0.127298	0.0635982				AT5G61880	0.10489	0.73929				AT1G74970	0.18426	0.0730134
			AT2G01290	0.212718	0.0855907	AT3G11660	0.151727	0.369488	AT5G26720	0.17443	0.185257				AT4G03100	0.162094	0.0918817				AT3G01690	0.0682271	0.207271				AT5G62230	0.176089	0.0983534				AT1G76100	0.195931	0.217349
			AT2G01420	0.242624	0.0787436	AT3G12020	0.111095	0.204458	AT5G27110	0.194803	0.28193				AT4G03510	0.188147	0.113222				AT3G02450	0.101274	0.185887				AT5G62960	0.159138	0.0315399				AT1G76300	0.164047	0.258873
			AT2G01540	0.192434	0.101744	AT3G12090	0.119882	0.0639447	AT5G27270	0.161587	0.231232				AT4G08310	0.121137	0.308222				AT3G02490	0.16174	0.179793				AT5G63290	0.199472	0.085466				AT1G76405	0.137418	0.114276
			AT2G01930	0.274282	0.179927	AT3G12200	0.132055	0.251531	AT5G27320	0.171919	0.0974938				AT4G10750	0.122697	0.153482				AT3G02540	0.0633454	0.336962				AT5G64370	0.161945	0.0782265				AT1G76790	0.145067	0.0918101
			AT2G02070	0.0886543	0.184726	AT3G12250	0.111189	0.170749	AT5G27350	0.117331	0.182894				AT4G11130	0.137556	0.172581				AT3G02690	0.127426	0.131471				AT5G64420	0.110221	0.31812				AT1G78100	0.14691	0.189074
			AT2G02080	0.0975321	0.210825	AT3G12500	0.164803	0.121032	AT5G27380	0.165815	0.262053				AT4G13640	0.170906	0.126121				AT3G02740	0.0992229	0.252989				AT5G64650	0.177946	0.0952419				AT1G78550	0.110942	0.291792
			AT2G02350	0.150805	0.798138	AT3G12710	0.114878	0.151313	AT5G27420	0.175183	0.226481				AT4G14350	0.133639	0.0319805				AT3G03150	0.195239	0.237198				AT5G64760	0.159474	0.0939703				AT1G78610	0.172626	0.0581231
			AT2G03200	0.208373	0.0491001	AT3G12750	0.132809	0.137844	AT5G27620	0.0822327	0.278133				AT4G14510	0.136403	0.241671				AT3G03300	0.128903	0.247575				AT5G64830	0.151127	0.334929				AT1G79200	0.109776	0.360807
			AT2G03380	0.19812	0.205722	AT3G12770	0.128687	0.170521	AT5G27930	0.179428	0.0991534				AT4G14580	0.127951	0.214224				AT3G04000	0.13571	0.286029				AT5G64840	0.156151	0.0648181				AT1G79380	0.0768644	0.236674
			AT2G04650	0.125489	0.0430464	AT3G13190	0.212065	0.217082	AT5G28290	0.13527	0.0774542				AT4G15800	0.163468	0.17642				AT3G05070	0.0667635	0.247474				AT5G65490	0.166224	0.130328				AT1G79600	0.129876	0.0720642
			AT2G06040	0.183648	0.334517	AT3G13380	0.147201	0.125239	AT5G33280	0.149638	0.0735415				AT4G16470	0.248088	0.165416				AT3G06530	0.145398	0.312085				AT5G65970	0.132548	0.154655				AT1G79880	0.131913	0.391716
			AT2G13360	0.166735	0.0209151	AT3G13690	0.0921285	0.147153	AT5G35370	0.213972	0.101106				AT4G16970	0.09798	0.635318				AT3G06960	0.0754196	0.332503				AT5G66550	0.175379	0.122491				AT1G80900	0.104927	0.106006
			AT2G14750	0.117206	0.170369	AT3G13790	0.146469	0.083605	AT5G36120	0.212183	0.152581				AT4G17600	0.093626	0.251777				AT3G07770	0.0782506	0.174954				AT5G67240	0.176391	0.354103				AT2G01760	0.157281	0.162806
			AT2G15900	0.143351	0.190535	AT3G13810	0.134929	0.319348	AT5G37380	0.114843	0.390105				AT4G18120	0.139027	0.339563				AT3G07780	0.149963	0.0725346				AT5G67290	0.134939	0.218387				AT2G02480	0.131637	0.0991132
			AT2G16230	0.174992	0.188601	AT3G13980	0.173571	0.201238	AT5G37570	0.183158	0.111056				AT4G18810	0.114697	0.106534				AT3G08010	0.153633	0.0300315				AT1G05385	0.0990339	0.223347				AT2G04030	0.140723	0.0426141
			AT2G16440	0.12461	0.0658609	AT3G14000	0.0831326	0.160899	AT5G37710	0.201819	0.11088				AT4G18880	0.144543	0.21034				AT3G08680	0.150974	0.0694013				AT1G05630	0.0956826	0.108258				AT2G04530	0.234833	0.0650243
			AT2G17020	0.150305	0.104517	AT3G14060	0.11231	0.135011	AT5G37830	0.165261	0.0877144				AT4G19380	0.103702	0.360734				AT3G08800	0.0907309	0.409939				AT1G06080	0.0819669	0.0744642				AT2G04620	0.142906	0.156512
			AT2G17270	0.09578	0.10866	AT3G14210	0.0890549	0.745308	AT5G38030	0.170123	0.136539				AT4G19420	0.0997252	0.058073				AT3G09180	0.0494109	0.215794				AT1G08320	0.193292	0.292868				AT2G04660	0.120915	0.118752
			AT2G17530	0.0937054	0.0947032	AT3G14230	0.184314	0.193223	AT5G38100	0.179628	0.312074				AT4G21580	0.166543	0.125168				AT3G09735	0.0739665	0.174976				AT1G09575	0.139443	0.141769				AT2G04845	0.187804	0.177814
			AT2G17970	0.132708	0.314822	AT3G14240	0.159961	0.0775819	AT5G38150	0.166909	0.484409				AT4G23700	0.188604	0.107637				AT3G10525	0.138866	0.101795				AT1G16840	0.105804	0.312562				AT2G04890	0.154763	0.0896846
			AT2G17975	0.205592	0.176828	AT3G14280	0.066612	0.65824	AT5G38220	0.193653	0.0727966				AT4G23890	0.141697	0.202012				AT3G10670	0.111406	0.0866458				AT1G22850	0.160047	0.121807				AT2G05520	0.17428	0.409167
			AT2G17990	0.0966288	0.220856	AT3G14330	0.244881	0.237486	AT5G38690	0.150452	0.196888				AT4G23920	0.153537	0.0680995				AT3G10810	0.0632881	0.372095				AT1G25360	0.147405	0.15035				AT2G06010	0.10111	0.024658
			AT2G18100	0.132902	0.224027	AT3G14470	0.143523	0.286861	AT5G38900	0.261995	0.0858812				AT4G25880	0.143277	0.165426				AT3G10850	0.193451	0.0801801				AT1G25530	0.137534	0.105979				AT2G07340	0.11259	0.0902731
			AT2G18650	0.134825	0.352667	AT3G14560	0.098978	0.316518	AT5G39350	0.145714	0.175405				AT4G27730	0.157913	0.0655515				AT3G10940	0.160955	0.113118				AT1G26440	0.122509	0.18259				AT2G15090	0.131249	0.0999652
			AT2G18670	0.122791	0.218118	AT3G14770	0.113023	0.0849549	AT5G39360	0.113235	0.0151647				AT4G29190	0.274471	0.0894764				AT3G11150	0.119943	0.386313				AT1G26640	0.102266	0.140046				AT2G17340	0.0873337	0.169255
			AT2G18940	0.165506	0.124983	AT3G14900	0.150824	0.0887661	AT5G39710	0.179587	0.14861				AT4G29940	0.136707	0.250161				AT3G11730	0.105707	0.0432123				AT1G27630	0.117882	0.11564				AT2G17640	0.139505	0.0904027
			AT2G19380	0.129209	0.47471	AT3G14990	0.142332	0.0660801	AT5G39940	0.104331	0.264036				AT4G30630	0.0857028	0.629151				AT3G11780	0.181629	0.229546				AT1G28380	0.145106	0.10345				AT2G18245	0.176929	0.196883
			AT2G20340	0.134552	0.098907	AT3G15030	0.0941385	0.291747	AT5G40150	0.147581	0.165182				AT4G30820	0.169966	0.24367				AT3G12100	0.128083	0.138866				AT1G29280	0.13308	0.121969				AT2G18250	0.271662	0.0918487
			AT2G20420	0.0902332	0.102463	AT3G15570	0.154575	0.118716	AT5G40210	0.144109	0.127985				AT4G31910	0.0960128	0.330709				AT3G13070	0.0977154	0.116989				AT1G31340	0.111837	0.0511114				AT2G20260	0.113914	0.413703
			AT2G20550	0.184433	0.410134	AT3G15720	0.112699	0.417649	AT5G40250	0.193322	0.0348964				AT4G32290	0.122768	0.243102				AT3G13226	0.0903098	0.630693				AT1G34065	0.21865	0.0633978				AT2G20610	0.0857403	0.099156
			AT2G20560	0.182988	0.0529801	AT3G15770	0.0827415	0.457494	AT5G40380	0.138394	0.168267				AT4G32330	0.0793352	0.510306				AT3G13360	0.0916824	0.417955				AT1G35190	0.157077	0.141334				AT2G20720	0.143174	0.407165
			AT2G20760	0.125145	0.116847	AT3G15950	0.0911928	0.309065	AT5G40450	0.0876126	1.34865				AT4G35140	0.150005	0.114632				AT3G13490	0.106921	0.125081				AT1G49160	0.125738	0.0536449				AT2G21170	0.068686	0.0901508
			AT2G21090	0.103362	0.206124	AT3G16060	0.126276	0.0471485	AT5G40510	0.278668	0.0551715				AT4G35760	0.102173	0.177006				AT3G14610	0.131798	0.170302				AT1G49380	0.116213	0.152802				AT2G21330	0.0900007	0.0774472
			AT2G21610	0.193665	0.241376	AT3G16250	0.0844069	0.220258	AT5G40710	0.20011	0.287816				AT4G35985	0.160719	0.141553				AT3G14910	0.158703	0.0859656				AT1G51390	0.137976	0.220631				AT2G21440	0.134563	0.28929
			AT2G22120	0.0958887	0.0148787	AT3G16340	0.116117	0.124905	AT5G41150	0.13666	0.140051				AT4G37110	0.162267	0.37724				AT3G15120	0.111888	0.288935				AT1G51610	0.119001	0.157488				AT2G22480	0.18519	0.100917
			AT2G22500	0.149806	0.185389	AT3G16450	0.169341	0.18544	AT5G41330	0.134826	0.182973				AT4G37320	0.0887921	0.356731				AT3G16260	0.12923	0.171392				AT1G55690	0.120262	0.241014				AT2G23670	0.173074	0.212854
			AT2G22600	0.161687	0.306	AT3G16530	0.0476505	0.324633	AT5G41760	0.179267	0.052716				AT4G37490	0.142207	0.159627				AT3G16470	0.152384	0.0986035				AT1G59650	0.142362	0.151759				AT2G24090	0.202791	0.127257
			AT2G23450	0.226629	0.195197	AT3G16770	0.223975	0.175094	AT5G41920	0.178366	0.12728				AT4G37580	0.262021	0.0372249				AT3G16700	0.0882755	0.11932				AT1G64550	0.104832	0.0178345				AT2G25740	0.083122	0.260957
			AT2G23620	0.183072	0.181463	AT3G16800	0.0978969	0.096462	AT5G42080	0.0812894	0.0477256				AT4G37630	0.185895	0.33423				AT3G16840	0.124052	0.584384				AT1G67930	0.124378	0.0898681				AT2G26200	0.13263	0.153543
			AT2G23890	0.178164	0.0840509	AT3G16857	0.221318	0.0628768	AT5G42180	0.18841	0.10662				AT4G40070	0.14947	0.357635				AT3G17700	0.0991205	0.0947495				AT1G68130	0.16187	0.131555				AT2G26600	0.242392	0.0918879
			AT2G24330	0.0949668	0.349373	AT3G16920	0.265172	0.0300409	AT5G42240	0.183953	0.187563				AT5G01730	0.114526	0.61827				AT3G18490	0.126321	0.26849				AT1G68410	0.196378	0.0363833				AT2G26670	0.188071	0.0818293
			AT2G24420	0.0806559	0.404408	AT3G16950	0.123718	0.119067	AT5G42540	0.116416	0.406854				AT5G01990	0.0977688	0.133901				AT3G18850	0.0943355	0.207668				AT1G68760	0.0494198	0.614293				AT2G26780	0.0843339	0.140465
			AT2G25250	0.252974	0.441251	AT3G17100	0.194202	0.236685	AT5G42830	0.230417	0.201438				AT5G02030	0.138969	0.0845814				AT3G19650	0.149816	0.29152				AT1G68840	0.138532	0.111857				AT2G26810	0.225522	0.112265
			AT2G25790	0.155106	0.278254	AT3G17340	0.0727301	0.400138	AT5G43710	0.123117	0.160011				AT5G03430	0.104454	0.0574698				AT3G19660	0.12852	0.0598466				AT1G70810	0.113396	0.253584				AT2G27480	0.248666	0.248969
			AT2G25800	0.173638	0.0494374	AT3G17350	0.152867	0.265081	AT5G43745	0.120524	0.229329				AT5G04140	0.154623	0.106315				AT3G19870	0.0827901	0.147451				AT1G71200	0.105636	0.146113				AT2G27830	0.234984	0.102937
			AT2G25850	0.0967934	0.534934	AT3G17609	0.160036	0.0754033	AT5G43790	0.183391	0.17621				AT5G04220	0.105739	0.176645				AT3G20440	0.114111	0.1139				AT1G71410	0.101408	0.173385				AT2G29960	0.146973	0.0818331
			AT2G26280	0.185813	0.0962777	AT3G17640	0.11929	0.0701439	AT5G43870	0.174292	0.143151				AT5G04810	0.157176	0.104364				AT3G20470	0.0651897	0.36805				AT1G72140	0.17332	0.185719				AT2G30695	0.163936	0.315663
			AT2G26360	0.12881	0.2332	AT3G17680	0.164955	0.190129	AT5G43880	0.142367	0.230401				AT5G05610	0.0932342	0.0375103				AT3G20820	0.148781	0.0249335				AT1G72800	0.0520783	1.62781				AT2G31370	0.131387	0.106315
			AT2G26870	0.124892	0.0838573	AT3G18250	0.199559	0.0942841	AT5G43910	0.146242	0.178869				AT5G06050	0.158944	0.119761				AT3G21300	0.141177	0.129242				AT1G73080	0.170446	0.203727				AT2G31450	0.108526	0.254645
			AT2G27080	0.123854	0.300938	AT3G18310	0.134645	0.385836	AT5G43920	0.143987	0.179354				AT5G06700	0.139646	0.155401				AT3G21400	0.164357	0.18973				AT1G76950	0.106382	0.0975744				AT2G31660	0.078376	0.245668
			AT2G27900	0.0905159	0.23706	AT3G18390	0.108586	0.152893	AT5G43980	0.133188	0.221553				AT5G08510	0.119857	0.312401				AT3G21630	0.187197	0.127665				AT1G77090	0.134537	0.349658				AT2G34357	0.160913	0.295288
			AT2G28360	0.119203	0.208067	AT3G18560	0.150452	0.180053	AT5G44090	0.106783	0.0470937				AT5G09220	0.116435	0.0598899				AT3G21870	0.185411	0.130094				AT1G79260	0.182441	0.26063				AT2G34460	0.114264	0.176614
			AT2G28370	0.16197	0.0315158	AT3G18820	0.0814445	0.0827324	AT5G44190	0.145633	0.119095				AT5G11550	0.247988	0.0572109				AT3G22180	0.0983499	0.236606				AT1G79360	0.116024	0.119679				AT2G34570	0.0943768	0.37482
			AT2G28410	0.164585	0.36999	AT3G19220	0.0764921	0.0332828	AT5G44510	0.139128	0.396925				AT5G11950	0.0590484	0.104656				AT3G22440	0.16858	0.0375352				AT1G79440	0.142959	0.113484				AT2G34640	0.174337	0.131742
			AT2G28450	0.107206	0.26202	AT3G19290	0.122948	0.249898	AT5G45070	0.141386	0.584221				AT5G14790	0.117926	0.202099				AT3G22780	0.105973	0.314659				AT2G01290	0.212718	0.0855907				AT2G34680	0.103987	0.219679
			AT2G28570	0.0967637	0.660215	AT3G19370	0.127631	0.294927	AT5G45080	0.0971576	0.88277				AT5G15920	0.126078	0.214167				AT3G23000	0.134889	0.11224				AT2G02070	0.0886543	0.184726				AT2G34900	0.161013	0.0856966
			AT2G28590	0.18199	0.188637	AT3G19450	0.164851	0.0917079	AT5G45940	0.171971	0.20866				AT5G16200	0.172874	0.325919				AT3G25500	0.197432	0.104825				AT2G17990	0.0966288	0.220856				AT2G35410	0.169053	0.222094
			AT2G30160	0.206358	0.0385006	AT3G19540	0.15593	0.0595382	AT5G45960	0.119844	0.304995				AT5G16950	0.138487	0.226224				AT3G25545	0.0857853	0.316075				AT2G20340	0.134552	0.098907				AT2G35540	0.119601	0.343176
			AT2G30170	0.120038	0.139423	AT3G19550	0.0523625	0.769439	AT5G46050	0.176956	0.0801211				AT5G18460	0.115841	0.125675				AT3G25940	0.256061	0.127937				AT2G23450	0.226629	0.195197				AT2G36230	0.183276	0.125049
			AT2G30360	0.198502	0.162519	AT3G19553	0.107362	0.0965684	AT5G46460	0.123176	0.306819				AT5G18600	0.117073	0.187218				AT3G26360	0.271925	0.10066				AT2G25790	0.155106	0.278254				AT2G37600	0.091217	0.498743
			AT2G30460	0.114095	0.147407	AT3G19570	0.148162	0.319324	AT5G46550	0.145826	0.666737				AT5G18760	0.141557	0.147487				AT3G26640	0.178821	0.0432053				AT2G26360	0.12881	0.2332				AT2G38780	0.10053	0.444767
			AT2G30530	0.160802	0.0845901	AT3G19620	0.18071	0.146329	AT5G46570	0.131197	0.0272341				AT5G20300	0.0849411	0.346786				AT3G26650	0.135902	0.0163241				AT2G26870	0.124892	0.0838573				AT2G39450	0.0886689	0.0740226
			AT2G30970	0.140408	0.0557467	AT3G19680	0.185608	0.0712219	AT5G47110	0.236348	0.108457				AT5G23850	0.194881	0.19911				AT3G26750	0.169745	0.335553				AT2G28370	0.16197	0.0315158				AT2G39470	0.115936	0.312952
			AT2G31260	0.104076	0.0868311	AT3G19770	0.0723579	0.377665	AT5G47240	0.115257	0.303673				AT5G24430	0.113056	0.0727099				AT3G26900	0.139913	0.177542				AT2G28450	0.107206	0.26202				AT2G40570	0.1353	0.240317
			AT2G32150	0.150386	0.0985983	AT3G19840	0.12323	0.299523	AT5G47380	0.135769	0.457505				AT5G26860	0.110888	0.115812				AT3G27230	0.214262	0.0776975				AT2G30160	0.206358	0.0385006				AT2G40660	0.0942426	0.375817
			AT2G32260	0.123727	0.157032	AT3G19850	0.13198	0.280333	AT5G47450	0.134236	0.0879933				AT5G34930	0.164233	0.199951				AT3G27340	0.124275	0.355601				AT2G30970	0.140408	0.0557467				AT2G41120	0.17393	0.15886
			AT2G32390	0.161699	0.417787	AT3G20370	0.136001	0.400375	AT5G48000	0.155455	0.206967				AT5G37740	0.214262	0.147289				AT3G28180	0.251403	0.0282219				AT2G32850	0.133931	0.168211				AT2G41540	0.137186	0.0273404
			AT2G32580	0.158438	0.119067	AT3G20410	0.102196	0.0525712	AT5G48360	0.122029	0.282602				AT5G38520	0.202111	0.0889874				AT3G29810	0.155801	0.150043				AT2G36050	0.0983952	0.250625				AT2G41770	0.121951	0.0723314
			AT2G32850	0.133931	0.168211	AT3G20570	0.0846655	0.276923	AT5G48380	0.184174	0.245251				AT5G40140	0.138653	0.144703				AT3G43610	0.086171	0.356583				AT2G37540	0.08062	0.294807				AT2G42450	0.120356	0.214739
			AT2G32940	0.0859064	0.341433	AT3G21250	0.114751	0.190481	AT5G48450	0.125323	0.17139				AT5G40960	0.0842114	0.170877				AT3G44890	0.153249	0.123182				AT2G37770	0.187853	0.106223				AT2G43560	0.137363	0.199258
			AT2G33260	0.0862806	0.254417	AT3G21260	0.121976	0.100055	AT5G48840	0.1231	0.173413				AT5G41460	0.181357	0.0823191				AT3G46000	0.178791	0.0185334				AT2G38560	0.128474	0.151845				AT2G43630	0.0887191	0.193596
			AT2G33390	0.121144	0.134218	AT3G21520	0.157508	0.117905	AT5G48990	0.184042	0.534251				AT5G42650	0.175832	0.105058				AT3G46100	0.197004	0.109793				AT2G38730	0.200345	0.0221645				AT2G43770	0.0564257	0.142478
			AT2G33420	0.167492	0.0482805	AT3G21560	0.144506	0.0950212	AT5G49060	0.157527	0.233077				AT5G43020	0.162933	0.0970695				AT3G47860	0.164168	0.298439				AT2G38810	0.138516	0.0495379				AT2G44020	0.148854	0.0413283
			AT2G33520	0.258228	0.187805	AT3G21600	0.174981	0.114127	AT5G49100	0.0956169	0.169776				AT5G44070	0.176915	0.0365508				AT3G47990	0.0813068	0.108047				AT2G39970	0.114019	0.142041				AT2G44510	0.092666	0.301104
			AT2G33880	0.10357	0.0833996	AT3G21670	0.139651	0.123893	AT5G50180	0.149176	0.0330173				AT5G45040	0.14799	0.327869				AT3G48730	0.148915	0.024598				AT2G40800	0.153592	0.0931034				AT2G44860	0.169171	0.218882
			AT2G34210	0.109114	0.373061	AT3G21690	0.141573	0.0576516	AT5G50250	0.192784	0.332404				AT5G45060	0.176604	0.252516				AT3G48760	0.0939587	0.110939				AT2G42670	0.0547811	0.561394				AT2G45100	0.0705297	0.918328
			AT2G35020	0.109089	0.145483	AT3G21750	0.17873	0.357019	AT5G50410	0.213659	0.08135				AT5G45610	0.165949	0.406781				AT3G49470	0.146815	0.0965299				AT2G43570	0.129983	0.269259				AT2G45440	0.184822	0.0325445
			AT2G35170	0.133679	0.175009	AT3G21760	0.174749	0.164353	AT5G50740	0.128294	0.0910171				AT5G45650	0.118833	0.205376				AT3G50070	0.0892425	0.243732				AT2G44065	0.0505854	0.239688				AT2G45630	0.148409	0.211609
			AT2G35210	0.148931	0.184571	AT3G22060	0.140735	0.390156	AT5G50780	0.173549	0.276042				AT5G45830	0.193403	0.393057				AT3G50440	0.0917721	0.244564				AT2G44770	0.0543031	0.163745				AT2G46080	0.0884351	0.159639
			AT2G35430	0.226035	0.403271	AT3G22150	0.130407	0.140394	AT5G51070	0.124243	0.0663162				AT5G46340	0.181488	0.0856024				AT3G51270	0.170677	0.168018				AT2G47930	0.118103	0.301994				AT2G47590	0.145639	0.113819
			AT2G35930	0.15993	0.0892443	AT3G22420	0.135295	0.225344	AT5G51590	0.122623	0.181242				AT5G46710	0.119272	0.58185				AT3G51430	0.231875	0.152722				AT3G04870	0.125321	0.0738361				AT2G47890	0.131772	0.265075
			AT2G36050	0.0983952	0.250625	AT3G22450	0.269472	0.126305	AT5G51770	0.151342	0.190108				AT5G47460	0.188608	0.211948				AT3G52240	0.164915	0.264231				AT3G05600	0.0812145	0.239164				AT3G01160	0.148684	0.259788
			AT2G36320	0.174652	0.081376	AT3G22460	0.160391	0.05351	AT5G51820	0.179147	0.083464				AT5G48640	0.155013	0.0438033				AT3G52260	0.185965	0.274989				AT3G05690	0.0959998	0.138622				AT3G01610	0.136814	0.128594
			AT2G36485	0.100237	0.224426	AT3G22620	0.208655	0.184899	AT5G51960	0.198955	0.117484				AT5G48720	0.193433	0.0587846				AT3G52380	0.147784	0.281163				AT3G06035	0.201459	0.124444				AT3G01800	0.158618	0.231362
			AT2G37150	0.144011	0.287271	AT3G22740	0.163399	0.136549	AT5G52010	0.21677	0.0731781				AT5G48910	0.22728	0.0845781				AT3G52640	0.106295	0.156131				AT3G06350	0.147622	0.203354				AT3G02770	0.131478	0.085973
			AT2G37520	0.140838	0.206489	AT3G22810	0.152385	0.145212	AT5G52030	0.220263	0.169523				AT5G48960	0.119576	0.0877033				AT3G52890	0.146938	0.150669				AT3G07510	0.0782533	0.0575061				AT3G03640	0.128111	0.16962
			AT2G37540	0.08062	0.294807	AT3G23030	0.116684	0.113276	AT5G52050	0.174553	0.114958				AT5G49130	0.172507	0.112402				AT3G53180	0.127874	0.196641				AT3G08630	0.14343	0.247557				AT3G04260	0.0909715	0.166417
			AT2G37770	0.187853	0.106223	AT3G23070	0.104756	0.249957	AT5G52110	0.114431	0.21284				AT5G49190	0.0982564	0.0571544				AT3G54090	0.192756	0.118148				AT3G10050	0.0852199	0.188245				AT3G05060	0.115329	0.0834675
			AT2G37840	0.087036	0.213784	AT3G23160	0.17159	0.115585	AT5G52300	0.18262	0.330932				AT5G49570	0.151126	0.170069				AT3G54210	0.158069	0.0412415				AT3G12950	0.113735	0.123807				AT3G05810	0.163413	0.153411
			AT2G38370	0.167497	0.305149	AT3G23200	0.240227	0.0127497	AT5G52310	0.144815	0.540524				AT5G50360	0.156906	0.240003				AT3G54820	0.151322	0.0975111				AT3G13460	0.152361	0.116025				AT3G06210	0.160092	0.19072
			AT2G38560	0.128474	0.151845	AT3G23290	0.184562	0.0391485	AT5G52810	0.151706	0.156618				AT5G52570	0.149101	0.165853				AT3G54890	0.1029	0.0379539				AT3G22890	0.160772	0.061395				AT3G06310	0.12282	0.0977326
			AT2G38730	0.200345	0.0221645	AT3G23340	0.182443	0.0913797	AT5G52960	0.0806401	0.527536				AT5G53030	0.204272	0.173361				AT3G55510	0.0976497	0.399093				AT3G43700	0.139497	0.272816				AT3G06950	0.123216	0.163255
			AT2G38810	0.138516	0.0495379	AT3G23805	0.171924	0.11037	AT5G53420	0.123801	0.216848				AT5G56540	0.121625	0.406583				AT3G55605	0.166256	0.248165				AT3G44600	0.10455	0.115246				AT3G07190	0.0878686	0.144025
			AT2G38840	0.132489	0.182634	AT3G23880	0.133375	0.354864	AT5G53580	0.173019	0.057268				AT5G57170	0.25195	0.281584				AT3G55800	0.0749211	0.116002				AT3G47590	0.135239	0.27974				AT3G07310	0.103618	0.137624
			AT2G39040	0.169245	0.191394	AT3G24040	0.115334	0.276492	AT5G53660	0.175687	0.148947				AT5G57440	0.112062	0.13583				AT3G56300	0.269211	0.169759				AT3G47670	0.174	0.21867				AT3G07590	0.179614	0.29026
			AT2G39170	0.109577	0.190819	AT3G24140	0.0902978	0.0909322	AT5G53890	0.182532	0.139134				AT5G60040	0.10587	0.255896				AT3G56510	0.123988	0.135973				AT3G49310	0.147726	0.0273512				AT3G07690	0.102338	0.0577868
			AT2G39400	0.136199	0.148698	AT3G24150	0.125514	0.250181	AT5G53940	0.119767	0.0292628				AT5G60450	0.121918	0.147451				AT3G56910	0.0942578	0.243996				AT3G49680	0.180888	0.128094				AT3G07750	0.0729665	0.198706
			AT2G39420	0.157857	0.0954503	AT3G24495	0.137081	0.202939	AT5G54300	0.107961	0.337595				AT5G60680	0.145024	0.209955				AT3G56940	0.178966	0.069174				AT3G51320	0.135296	0.22059				AT3G09210	0.105788	0.15676
			AT2G39580	0.10665	0.443537	AT3G24660	0.164827	0.0415624	AT5G54380	0.198615	0.0661251				AT5G61930	0.195498	0.275511				AT3G57470	0.123218	0.193961				AT3G52570	0.211497	0.127425				AT3G09650	0.168779	0.0846864
			AT2G39820	0.113038	0.197332	AT3G24770	0.0618552	1.12242	AT5G54520	0.131346	0.282397				AT5G62650	0.138465	0.109463				AT3G57790	0.207079	0.168795				AT3G53930	0.0883717	0.254063				AT3G09660	0.0863893	0.202103
			AT2G39970	0.114019	0.142041	AT3G24780	0.133484	0.441289	AT5G54630	0.159756	0.0474577				AT5G62840	0.140654	0.0662443				AT3G57940	0.096271	0.111961				AT3G55260	0.0955744	0.167352				AT3G09690	0.105373	0.277444
			AT2G40180	0.189064	0.109013	AT3G25110	0.147811	0.0904412	AT5G54690	0.149536	0.03358				AT5G63180	0.136473	0.100823				AT3G58470	0.0867707	0.418642				AT3G56480	0.132448	0.0889647				AT3G09900	0.144732	0.0290969
			AT2G40690	0.0902629	0.096218	AT3G25210	0.15745	0.186159	AT5G54880	0.151057	0.345125				AT5G63530	0.0708649	0.247286				AT3G58530	0.121006	0.215697				AT3G56930	0.105414	0.0714499				AT3G10070	0.0629899	0.342237
			AT2G40730	0.0911667	0.0365243	AT3G25540	0.21327	0.303893	AT5G55210	0.119591	0.140622				AT5G64100	0.116924	0.21718				AT3G58600	0.122574	0.125032				AT3G59760	0.155702	0.414044				AT3G10530	0.129077	0.0860763
			AT2G40770	0.0926226	0.269521	AT3G25620	0.125437	0.143798	AT5G55340	0.16598	0.183001				AT5G64260	0.155936	0.134719				AT3G59530	0.0770336	0.188786				AT3G60030	0.135496	0.247763				AT3G10840	0.158091	0.208093
			AT2G40800	0.153592	0.0931034	AT3G26210	0.12373	0.144861	AT5G55740	0.188402	0.162154				AT5G64470	0.111036	0.197199				AT3G59780	0.116664	0.422694				AT4G01410	0.173155	0.0913317				AT3G11590	0.0828347	0.136406
			AT2G40900	0.093103	0.270845	AT3G26220	0.157617	0.165658	AT5G56080	0.123782	0.155539				AT5G65205	0.096308	0.154489				AT3G59800	0.0709545	0.13862				AT4G03240	0.137061	0.103053				AT3G12080	0.11782	0.0747269
			AT2G41370	0.0902484	0.0545915	AT3G26280	0.177526	0.264826	AT5G56130	0.179865	0.0148922				AT5G65280	0.122426	0.296092				AT3G60190	0.0999051	0.0441802				AT4G08950	0.143429	0.132866				AT3G13180	0.137294	0.132556
			AT2G42270	0.124704	0.236532	AT3G26300	0.242918	0.13895	AT5G56240	0.110655	0.431343				AT5G65850	0.17439	0.427514				AT3G60830	0.121834	0.0503283				AT4G10380	0.137696	0.0820982				AT3G13450	0.0959589	0.121044
			AT2G42330	0.111229	0.303564	AT3G26310	0.224171	0.128451	AT5G56350	0.179488	0.0102688				AT1G01060	0.110481	0.397726				AT3G61430	0.14512	0.0114547				AT4G12250	0.263277	0.00368954				AT3G13560	0.159803	0.125354
			AT2G42400	0.108626	0.147554	AT3G26440	0.158356	0.089711	AT5G57060	0.149939	0.152495				AT1G01140	0.135499	0.0429699				AT3G61530	0.104666	0.125793				AT4G13100	0.238922	0.320607				AT3G14110	0.12094	0.330311
			AT2G42520	0.112191	0.0764826	AT3G26470	0.114341	0.126948	AT5G57180	0.162709	0.194306				AT1G01190	0.153861	0.185181				AT3G61620	0.0876971	0.0211622				AT4G13800	0.158124	0.0258929				AT3G14690	0.201961	0.192291
			AT2G42670	0.0547811	0.561394	AT3G26610	0.146317	0.129678	AT5G57220	0.205689	0.0654463				AT1G01320	0.0959417	0.228751				AT3G61770	0.0965612	0.118352				AT4G14100	0.216504	0.188262				AT3G14920	0.207788	0.13184
			AT2G43130	0.143644	0.0444126	AT3G26782	0.192144	0.0929958	AT5G57345	0.223788	0.095732				AT1G01360	0.139886	0.169419				AT3G62300	0.128759	0.506317				AT4G18360	0.125673	0.038222				AT3G16110	0.134884	0.218766
			AT2G43330	0.12597	0.0450261	AT3G26830	0.0869305	0.865709	AT5G57785	0.227613	0.0272616				AT1G02000	0.204942	0.0470632				AT3G62840	0.144483	0.0253986				AT4G23750	0.201626	0.177425				AT3G16910	0.205732	0.0952518
			AT2G43570	0.129983	0.269259	AT3G26960	0.177202	0.204506	AT5G58003	0.191541	0.173643				AT1G02100	0.114928	0.201563				AT3G63090	0.209978	0.125835				AT4G25360	0.13838	0.181143				AT3G16940	0.131404	0.160278
			AT2G43790	0.0880898	0.0254391	AT3G27170	0.169237	0.0383218	AT5G58260	0.148297	0.133602				AT1G02400	0.0695215	0.340394				AT4G00200	0.157808	0.397131				AT4G25550	0.0950147	0.068286				AT3G17250	0.143644	0.243069
			AT2G43900	0.130431	0.116933	AT3G27320	0.197214	0.0684649	AT5G58300	0.118385	0.109644				AT1G02410	0.0564249	0.300102				AT4G00335	0.103106	0.324632				AT4G25900	0.126554	0.230722				AT3G17330	0.158677	0.500908
			AT2G44065	0.0505854	0.239688	AT3G27580	0.160078	0.153801	AT5G58350	0.0984477	0.138891				AT1G02710	0.0875365	1.32589				AT4G02840	0.165223	0.045764				AT4G27340	0.134066	0.203389				AT3G17740	0.117077	0.218334
			AT2G44150	0.119927	0.186769	AT3G27610	0.144282	0.252719	AT5G58440	0.141853	0.114376				AT1G02890	0.10156	0.270084				AT4G03210	0.213195	0.0583419				AT4G30680	0.114445	0.404999				AT3G17880	0.134769	0.197308
			AT2G44730	0.146323	0.218459	AT3G27870	0.181195	0.0779641	AT5G58480	0.175869	0.270446				AT1G03030	0.139209	0.112791				AT4G03280	0.0784309	0.230338				AT4G30720	0.100863	0.101812				AT3G18080	0.147469	0.133305
			AT2G44770	0.0543031	0.163745	AT3G27960	0.166627	0.114959	AT5G58860	0.137685	0.057461				AT1G03457	0.107628	0.251808				AT4G04180	0.152665	0.262945				AT4G32590	0.24916	0.273495				AT3G18110	0.120386	0.157699
			AT2G44990	0.166537	0.227887	AT3G28130	0.0896197	0.397454	AT5G59240	0.178408	0.0454742				AT1G03475	0.132538	0.0360873				AT4G05070	0.139723	0.129295				AT4G33360	0.141616	0.192132				AT3G18420	0.102315	0.270895
			AT2G45310	0.097	0.0534505	AT3G28270	0.244107	0.731596	AT5G59350	0.1723	0.215013				AT1G03620	0.0798267	0.106231				AT4G05090	0.132832	0.200322				AT4G34215	0.177937	0.135963				AT3G18440	0.153314	0.10278
			AT2G45530	0.157797	0.163385	AT3G28740	0.217859	0.166211	AT5G59590	0.161444	0.258518				AT1G04230	0.0753934	0.28762				AT4G08920	0.14813	0.0339191				AT4G36640	0.162132	0.307116				AT3G19100	0.100565	0.104772
			AT2G45620	0.110017	0.244143	AT3G28860	0.150401	0.024707	AT5G59780	0.160645	0.0879902				AT1G04390	0.157254	0.357917				AT4G08980	0.227828	0.066488				AT4G37750	0.0962126	0.167037				AT3G19170	0.0793191	0.109588
			AT2G45670	0.126758	0.0857475	AT3G28950	0.149605	0.212821	AT5G59800	0.130297	0.491179				AT1G04430	0.149059	0.0572797				AT4G09030	0.138439	0.215745				AT4G39150	0.116773	0.325062				AT3G19820	0.11305	0.115056
			AT2G45680	0.107543	0.299925	AT3G29010	0.248464	0.0885483	AT5G60210	0.0809603	0.308144				AT1G04680	0.180362	0.0409585				AT4G09560	0.234693	0.275962				AT4G39180	0.0850331	0.345625				AT3G20230	0.201353	0.0865474
			AT2G45760	0.157186	0.14319	AT3G29035	0.213951	0.255445	AT5G60230	0.2471	0.169546				AT1G05100	0.0893143	0.303932				AT4G10760	0.148697	0.0753783				AT4G39210	0.098115	0.138389				AT3G20320	0.106872	0.0655467
			AT2G45840	0.0893138	0.503383	AT3G29230	0.26329	0.094942	AT5G60400	0.0726625	0.565413				AT1G05160	0.136267	0.140221				AT4G11980	0.130677	0.137726				AT5G02550	0.0884636	0.526298				AT3G21540	0.107497	0.229055
			AT2G45970	0.151158	0.0930961	AT3G29290	0.15934	0.200383	AT5G60920	0.132507	0.060979				AT1G05880	0.10918	0.630155				AT4G12760	0.18179	0.21838				AT5G02800	0.127375	0.0743437				AT3G21710	0.0539224	0.577663
			AT2G45980	0.11018	0.264618	AT3G29400	0.19512	0.131085	AT5G61010	0.104355	0.407931				AT1G05890	0.0855397	0.471725				AT4G13530	0.127494	0.205181				AT5G03180	0.105271	0.328229				AT3G23700	0.236576	0.0663605
			AT2G46620	0.11736	0.178602	AT3G29670	0.229777	0.280654	AT5G61250	0.162219	0.220588				AT1G06230	0.152745	0.230775				AT4G14210	0.103005	0.0557575				AT5G03880	0.13411	0.0416056				AT3G24080	0.144787	0.596561
			AT2G47180	0.147947	0.178614	AT3G29770	0.215276	0.0729134	AT5G61840	0.144863	0.0396209				AT1G07210	0.12883	0.209924				AT4G14890	0.228496	0.171503				AT5G04760	0.263779	0.0589283				AT3G25740	0.193696	0.191494
			AT2G47930	0.118103	0.301994	AT3G30300	0.221778	0.0585901	AT5G61890	0.225395	0.162215				AT1G07700	0.119302	0.538378				AT4G14910	0.21837	0.183975				AT5G10160	0.196786	0.0629607				AT3G26710	0.158185	0.0838978
			AT3G01015	0.127956	0.267126	AT3G30340	0.111811	0.11028	AT5G62000	0.136168	0.131244				AT1G07910	0.139694	0.246134				AT4G15110	0.119326	0.19602				AT5G10350	0.095662	0.168865				AT3G26980	0.0842969	0.087734
			AT3G01430	0.21985	0.145036	AT3G43190	0.199209	0.084601	AT5G62030	0.160491	0.125217				AT1G09320	0.143974	0.169885				AT4G15560	0.147146	0.0461177				AT5G12130	0.145461	0.129731				AT3G27200	0.0869656	0.333054
			AT3G01490	0.111744	0.0509915	AT3G43600	0.155093	0.197138	AT5G62610	0.100707	0.0158352				AT1G10460	0.155798	0.273966				AT4G16340	0.102586	0.0533952				AT5G13200	0.201978	0.136523				AT3G27280	0.101658	0.129102
			AT3G01720	0.11713	0.106032	AT3G43670	0.122995	0.17878	AT5G62630	0.164771	0.106444				AT1G11130	0.0997484	0.0995865				AT4G16830	0.0818424	0.304177				AT5G13770	0.177208	0.112947				AT3G27670	0.0990581	0.275067
			AT3G01860	0.13576	0.311661	AT3G44020	0.260964	0.226114	AT5G62790	0.125567	0.059611				AT1G12560	0.150067	0.171913				AT4G17180	0.152719	0.128423				AT5G13890	0.156742	0.0482601				AT3G29185	0.233812	0.139406
			AT3G02100	0.104181	0.329992	AT3G44380	0.111266	0.112031	AT5G62810	0.113297	0.153686				AT1G12630	0.110143	0.49506				AT4G17610	0.0841208	0.300047				AT5G16400	0.145755	0.177225				AT3G44880	0.16405	0.10304
			AT3G02800	0.10316	0.286355	AT3G44450	0.172598	0.163143	AT5G63100	0.162597	0.161916				AT1G13020	0.137244	0.15911				AT4G17770	0.12225	0.0460913				AT5G19030	0.139617	0.61468				AT3G46210	0.116842	0.0628424
			AT3G02820	0.156193	0.145025	AT3G44610	0.131351	0.0413541	AT5G63410	0.118906	0.116097				AT1G13700	0.136755	0.128441				AT4G17950	0.105267	0.232697				AT5G19100	0.24089	0.405409				AT3G47650	0.0541471	0.238958
			AT3G02890	0.0739143	0.739201	AT3G44720	0.259506	0.0294862	AT5G63420	0.113577	0.160098				AT1G13880	0.157671	0.225317				AT4G18060	0.169013	0.0433513				AT5G19140	0.17468	0.0462151				AT3G48500	0.131977	0.10131
			AT3G03230	0.136124	0.139574	AT3G44735	0.0962722	0.28394	AT5G63450	0.122914	0.25726				AT1G14330	0.231339	0.106815				AT4G18240	0.179521	0.251692				AT5G19980	0.186044	0.118869				AT3G49180	0.149287	0.401233
			AT3G03320	0.149761	0.300197	AT3G44990	0.122064	0.164133	AT5G63700	0.0710521	0.676414				AT1G14560	0.093609	0.0597101				AT4G18465	0.0993972	0.0867416				AT5G23720	0.121961	0.134654				AT3G49370	0.179918	0.0908381
			AT3G03880	0.166246	0.158508	AT3G45160	0.190823	0.379211	AT5G63810	0.144852	0.111547				AT1G14685	0.23387	0.0455112				AT4G18480	0.174579	0.0465941				AT5G24710	0.105963	0.118039				AT3G50380	0.0792299	0.385652
			AT3G04530	0.19251	0.0748562	AT3G45260	0.145921	0.227248	AT5G63930	0.115063	0.105972				AT1G15060	0.113115	0.142795				AT4G18780	0.179353	0.0432641				AT5G27410	0.11493	0.103791				AT3G52210	0.116544	0.132788
			AT3G04810	0.134808	0.0745435	AT3G45290	0.159722	0.246199	AT5G63970	0.16865	0.238652				AT1G15360	0.131354	0.222668				AT4G18800	0.115034	0.0193543				AT5G27600	0.145252	0.207269				AT3G52310	0.156746	0.208305
			AT3G04870	0.125321	0.0738361	AT3G45410	0.143094	0.194474	AT5G64180	0.114177	0.183025				AT1G15550	0.140602	0.1722				AT4G19660	0.161454	0.144533				AT5G37850	0.128321	0.0663576				AT3G52750	0.193386	0.0479259
			AT3G05480	0.0590452	0.275299	AT3G45600	0.162793	0.0295987	AT5G64410	0.122266	0.0470629				AT1G16310	0.108363	0.117402				AT4G20980	0.100374	0.144626				AT5G42850	0.229777	0.134057				AT3G53700	0.169107	0.0715401
			AT3G05570	0.183246	0.247621	AT3G45710	0.193934	0.267283	AT5G64480	0.12996	0.502179				AT1G16530	0.174659	0.219788				AT4G21620	0.120417	0.190007				AT5G48230	0.0837995	0.0789377				AT3G54320	0.14834	0.148974
			AT3G05600	0.0812145	0.239164	AT3G45780	0.171564	0.0639404	AT5G65120	0.171523	0.289898				AT1G18040	0.0809628	0.0842261				AT4G22000	0.183868	0.0193722				AT5G48880	0.137994	0.114602				AT3G55170	0.0938112	0.255635
			AT3G05620	0.164706	0.135946	AT3G45860	0.12952	0.365443	AT5G65660	0.139225	0.0774703				AT1G18520	0.138143	0.0949163				AT4G22190	0.122749	0.162901				AT5G50210	0.136551	0.131203				AT3G55250	0.193382	0.158893
			AT3G05690	0.0959998	0.138622	AT3G46130	0.142694	0.146667	AT5G65700	0.146752	0.0747762				AT1G18800	0.13462	0.182554				AT4G22320	0.186177	0.145948				AT5G52190	0.198258	0.164372				AT3G55740	0.134628	0.069213
			AT3G06035	0.201459	0.124444	AT3G46290	0.207812	0.0889497	AT5G65730	0.0904138	0.214454				AT1G18940	0.144791	0.23906				AT4G22380	0.186168	0.0803793				AT5G54800	0.118155	0.0712824				AT3G55760	0.156185	0.0901629
			AT3G06060	0.164254	0.128109	AT3G46540	0.154122	0.191052	AT5G66470	0.103142	0.101271				AT1G19880	0.128095	0.0900479				AT4G22530	0.217179	0.115258				AT5G56760	0.199804	0.0661518				AT3G56880	0.146903	0.124265
			AT3G06150	0.18807	0.134972	AT3G46670	0.144042	0.244877	AT5G66490	0.0750127	0.39267				AT1G19980	0.146829	0.359446				AT4G22840	0.144424	0.191111				AT5G59290	0.103366	0.0671843				AT3G56990	0.100173	0.351807
			AT3G06190	0.0925429	0.132181	AT3G46780	0.193078	0.0784531	AT5G66730	0.162352	0.0889024				AT1G20070	0.174425	0.480626				AT4G22890	0.139968	0.134383				AT5G61060	0.100856	0.343015				AT3G57000	0.076215	0.621606
			AT3G06350	0.147622	0.203354	AT3G47295	0.0611835	1.28806	AT5G66920	0.151003	0.118513				AT1G20696	0.247713	0.49085				AT4G23040	0.100932	0.28602				AT5G62575	0.120297	0.193184				AT3G57360	0.105129	0.289364
			AT3G06420	0.214911	0.0348014	AT3G47420	0.178258	0.0830523	AT5G67030	0.111538	0.162632				AT1G20780	0.08571	0.189399				AT4G23060	0.218509	0.108805				AT5G63440	0.0950942	0.0409086				AT3G59670	0.121464	0.222692
			AT3G06480	0.162749	0.264584	AT3G47430	0.158749	0.185211	AT5G67100	0.12399	0.208117				AT1G21160	0.126443	0.606997				AT4G23650	0.177843	0.0512281				AT5G64780	0.113904	0.342206				AT3G60620	0.132645	0.15586
			AT3G06810	0.0775358	0.142101	AT3G47450	0.141702	0.138478	AT5G67160	0.188274	0.194417				AT1G22030	0.168346	0.00838317				AT4G23820	0.17196	0.0777108				AT5G65390	0.153005	0.5411				AT3G61350	0.121833	0.445029
			AT3G07080	0.144213	0.0711725	AT3G47510	0.207383	0.127353	AT1G01490	0.130532	0.0611157				AT1G23200	0.131877	0.32377				AT4G23940	0.123025	0.1852				AT5G65890	0.139832	0.101363				AT3G61870	0.116966	0.104306
			AT3G07320	0.139701	0.147062	AT3G47530	0.111842	0.184701	AT1G01780	0.122754	0.117784				AT1G23760	0.199974	0.134394				AT4G23980	0.103255	0.128212				AT5G66820	0.176101	0.476385				AT3G62410	0.15177	0.210207
			AT3G07350	0.158452	0.1983	AT3G47540	0.186069	0.327452	AT1G02090	0.123288	0.158671				AT1G24520	0.120133	0.286739				AT4G24130	0.102423	0.053567				AT1G49110	0.204156	0.343705				AT3G62550	0.101354	0.252652
			AT3G07510	0.0782533	0.0575061	AT3G47560	0.190311	0.21808	AT1G03060	0.0651539	0.15123				AT1G25400	0.127204	0.264804				AT4G24270	0.118313	0.229303				AT1G68290	0.195212	0.0772748				AT3G63190	0.108115	0.154465
			AT3G07650	0.140902	0.130099	AT3G48090	0.12548	0.57477	AT1G05270	0.0960682	0.146322				AT1G26840	0.182191	0.0595055				AT4G24280	0.15052	0.050316				AT1G69400	0.151202	0.208292				AT4G00880	0.0849844	0.204322
			AT3G07660	0.0724738	0.485807	AT3G48350	0.165988	0.0799001	AT1G05850	0.196866	0.0772114				AT1G26900	0.100621	0.454907				AT4G24940	0.0880109	0.321069				AT1G79890	0.11398	0.350167				AT4G01897	0.114551	0.245378
			AT3G07870	0.0812756	0.14855	AT3G48600	0.155705	0.529413	AT1G06210	0.209201	0.0837483				AT1G27200	0.123422	0.107911				AT4G25050	0.159325	0.194674				AT2G02440	0.147496	1.07435				AT4G02610	0.180981	0.111447
			AT3G08510	0.112505	0.11151	AT3G48610	0.172793	0.0553296	AT1G06390	0.113459	0.0700958				AT1G27760	0.150151	0.101563				AT4G25080	0.194645	0.068924				AT2G18780	0.252089	0.253667				AT4G03020	0.140811	0.0491183
			AT3G08630	0.14343	0.247557	AT3G48690	0.150546	0.215188	AT1G07030	0.141432	0.0909469				AT1G28070	0.190984	0.24273				AT4G25520	0.135142	0.194205				AT2G21800	0.201326	0.390124				AT4G03820	0.182052	0.191968
			AT3G08760	0.149262	0.0505524	AT3G48720	0.141219	0.128332	AT1G07220	0.102549	0.195709				AT1G29400	0.113127	0.135153				AT4G26070	0.127457	0.116977				AT2G36010	0.140791	0.273125				AT4G04940	0.100945	0.125022
			AT3G08780	0.12575	0.265833	AT3G48920	0.123881	0.489019	AT1G09940	0.123974	0.178677				AT1G30810	0.163613	0.158836				AT4G26430	0.11479	0.233076				AT3G15990	0.119494	0.0920131				AT4G04950	0.145312	0.10318
			AT3G08970	0.135321	0.209262	AT3G49050	0.158732	0.0772608	AT1G09970	0.161406	0.114758				AT1G31350	0.115492	0.242689				AT4G26610	0.0955134	0.164373				AT3G53650	0.181689	0.0516188				AT4G05180	0.198321	0.144133
			AT3G09560	0.129866	0.228415	AT3G49240	0.180247	0.120214	AT1G10060	0.116114	0.187187				AT1G32360	0.166838	0.13108				AT4G26640	0.0786646	0.251899				AT3G61340	0.117802	0.487599				AT4G05410	0.159996	0.294314
			AT3G10050	0.0852199	0.188245	AT3G49260	0.153502	0.054737	AT1G10070	0.0710714	0.233243				AT1G32440	0.183562	0.0924338				AT4G27800	0.184191	0.110386				AT4G25240	0.0854982	0.199822				AT4G09140	0.147902	0.130502
			AT3G10190	0.205153	0.116341	AT3G49360	0.125609	0.185623	AT1G10730	0.100846	0.272813				AT1G32860	0.201684	0.109067				AT4G28210	0.173087	0.153452				AT5G04610	0.219882	0.201606				AT4G09990	0.210065	0.252656
			AT3G10360	0.10246	0.177225	AT3G49390	0.163882	0.123634	AT1G10870	0.149586	0.105209				AT1G33360	0.13739	0.0999721				AT4G28400	0.212866	0.177525				AT5G09690	0.130016	0.173989				AT4G10090	0.195582	0.068727
			AT3G10600	0.137083	0.135703	AT3G49580	0.0847038	0.498621	AT1G12120	0.122788	0.398531				AT1G35250	0.155103	0.353031				AT4G28830	0.11342	0.125194				AT5G15510	0.229283	0.45487				AT4G13220	0.0949599	0.23121
			AT3G10700	0.104046	0.0833797	AT3G49600	0.0843855	0.219675	AT1G12400	0.135511	0.0453762				AT1G43620	0.10333	0.151022				AT4G28910	0.167652	0.176435				AT5G51480	0.126605	0.281089				AT4G13720	0.126326	0.0886776
			AT3G10740	0.133732	0.0934389	AT3G49620	0.1041	0.251681	AT1G12580	0.16749	0.123876				AT1G43890	0.224859	0.0185144				AT4G29120	0.103892	0.200857				AT5G65420	0.0817205	0.389152				AT4G14070	0.109997	0.213426
			AT3G11090	0.0419006	0.130844	AT3G49650	0.161329	0.0704404	AT1G12850	0.184804	0.158084				AT1G44100	0.1514	0.21542				AT4G29810	0.0939486	0.0924404				AT1G03780	0.0973051	0.377858				AT4G14340	0.123114	0.0549729
			AT3G11100	0.137808	0.0372665	AT3G49780	0.141051	0.224553	AT1G12880	0.11838	0.289319				AT1G48040	0.192552	0.0587623				AT4G30110	0.149234	0.25461				AT1G15460	0.121253	0.131172				AT4G14540	0.0995202	0.0285759
			AT3G11280	0.196899	0.156252	AT3G49790	0.146305	0.0949862	AT1G13640	0.135482	0.152536				AT1G49600	0.14623	0.0650776				AT4G30220	0.149386	0.11335				AT1G50990	0.0978326	0.201434				AT4G14870	0.149133	0.530226
			AT3G11320	0.103951	0.0144954	AT3G49810	0.105246	0.0671052	AT1G13960	0.0905676	0.159057				AT1G51600	0.136366	0.145721				AT4G30520	0.132231	0.140502				AT1G52920	0.14301	0.283198				AT4G15520	0.15749	0.0678017
			AT3G11690	0.159914	0.0575881	AT3G49850	0.0938833	0.339138	AT1G15230	0.275558	0.292702				AT1G53000	0.171904	0.0545166				AT4G31040	0.141008	0.103911				AT1G73010	0.121744	0.145416				AT4G16155	0.118973	0.108621
			AT3G12040	0.0836203	0.226972	AT3G49880	0.162674	0.0934711	AT1G15710	0.190224	0.0626415				AT1G53170	0.0698738	0.656032				AT4G31060	0.0647853	0.515753				AT2G16230	0.174992	0.188601				AT4G16390	0.132609	0.177404
			AT3G12060	0.104729	0.284977	AT3G49890	0.125163	0.567251	AT1G16560	0.104148	0.156091				AT1G55170	0.115047	0.151917				AT4G31120	0.0793205	0.18316				AT2G33260	0.0862806	0.254417				AT4G16690	0.112733	0.327424
			AT3G12530	0.11376	0.038693	AT3G49920	0.177552	0.48492	AT1G16710	0.113451	0.244938				AT1G55620	0.152264	0.0865489				AT4G31390	0.0838804	0.108204				AT2G39820	0.113038	0.197332				AT4G17430	0.163417	0.141571
			AT3G12560	0.134657	0.263088	AT3G49940	0.193613	0.0931718	AT1G17440	0.103012	0.200858				AT1G59890	0.160517	0.32245				AT4G31980	0.159148	0.281365				AT2G44990	0.166537	0.227887				AT4G17540	0.106723	0.299092
			AT3G12950	0.113735	0.123807	AT3G50260	0.18559	0.134558	AT1G17720	0.100566	0.0881011				AT1G61740	0.0966742	0.166477				AT4G32870	0.130066	0.268338				AT3G12040	0.0836203	0.226972				AT4G17560	0.120643	0.235428
			AT3G13000	0.120546	0.11832	AT3G50270	0.159108	0.34548	AT1G18090	0.109774	0.398363				AT1G62300	0.159797	0.0823576				AT4G32915	0.104437	0.254362				AT3G12060	0.104729	0.284977				AT4G19160	0.104714	0.195111
			AT3G13350	0.126004	0.173533	AT3G50280	0.138526	0.348488	AT1G18980	0.175869	0.180564				AT1G63180	0.126723	0.0379614				AT4G33760	0.0865018	0.138951				AT3G25990	0.12246	0.339273				AT4G21060	0.131362	0.192929
			AT3G13430	0.203844	0.209911	AT3G50300	0.169212	0.431512	AT1G19580	0.120423	0.0827578				AT1G63930	0.126107	0.0172027				AT4G33790	0.104032	0.383499				AT3G27330	0.176889	0.11078				AT4G23540	0.107596	0.311222
			AT3G13460	0.152361	0.116025	AT3G50560	0.0929024	0.113382	AT1G20640	0.127749	0.0803684				AT1G64110	0.154013	0.0627316				AT4G34230	0.135727	0.0278884				AT3G60010	0.190929	0.619071				AT4G23840	0.120974	0.363168
			AT3G13782	0.168665	0.143666	AT3G50650	0.127795	0.227629	AT1G20870	0.194912	0.239139				AT1G65620	0.0838552	0.0277074				AT4G34620	0.200504	0.168771				AT4G14455	0.21076	0.0653856				AT4G24050	0.142009	0.123874
			AT3G14100	0.128032	0.0400922	AT3G50750	0.213757	0.150489	AT1G22530	0.117376	0.22112				AT1G66900	0.223263	0.0278214				AT4G36680	0.150239	0.109377				AT4G25040	0.105318	0.106078				AT4G24120	0.115172	0.0777729
			AT3G14160	0.122995	0.500381	AT3G50760	0.187572	0.0927712	AT1G22885	0.088308	1.1857				AT1G67050	0.13907	0.023798				AT4G36860	0.10715	0.0725821				AT4G26330	0.118866	0.360537				AT4G24330	0.146363	0.0962111
			AT3G15150	0.195013	0.0758875	AT3G50900	0.215343	0.145886	AT1G23050	0.131108	0.382042				AT1G67340	0.207512	0.0664055				AT4G37000	0.179795	0.164013				AT4G27890	0.215585	0.129856				AT4G24400	0.0939405	0.119047
			AT3G15355	0.116108	0.661412	AT3G51420	0.201709	0.277148	AT1G23750	0.171301	0.0385762				AT1G67750	0.148394	0.0606813				AT4G37200	0.159288	0.0870773				AT4G29370	0.200746	0.589119				AT4G24490	0.0949912	0.394686
			AT3G15410	0.070822	0.263497	AT3G51550	0.191846	0.0610353	AT1G23800	0.160376	0.0573833				AT1G68140	0.140589	0.158529				AT4G37540	0.149168	0.225595				AT4G35370	0.203121	0.673107				AT4G24770	0.125741	0.254438
			AT3G15520	0.169244	0.13145	AT3G51760	0.164681	0.18187	AT1G27595	0.0649211	0.4223				AT1G69640	0.124518	0.0849777				AT4G38020	0.165835	0.289115				AT4G38760	0.0859297	0.341015				AT4G24810	0.153044	0.14438
			AT3G15620	0.161641	0.148655	AT3G51790	0.168872	0.0549147	AT1G27600	0.0538471	0.179151				AT1G70290	0.241792	0.0520131				AT4G38050	0.12875	0.161199				AT5G08460	0.164382	0.109832				AT4G25100	0.0864909	0.147364
			AT3G16350	0.17026	0.165166	AT3G51830	0.0720023	0.248742	AT1G27620	0.110474	0.244656				AT1G70530	0.170555	0.094069				AT4G38430	0.14837	0.117022				AT5G18990	0.0929126	0.653478				AT4G25730	0.131891	0.142567
			AT3G16720	0.144477	0.345089	AT3G51920	0.181158	0.0159748	AT1G27650	0.176728	0.0253545				AT1G70610	0.11036	0.109488				AT4G38700	0.270262	0.208589				AT5G24330	0.262742	0.0602763				AT4G25830	0.152304	0.118689
			AT3G16870	0.183269	0.247925	AT3G52150	0.172058	0.222863	AT1G27730	0.165982	0.0577675				AT1G71696	0.141249	0.174995				AT4G39040	0.122144	0.353123				AT5G52340	0.188309	0.0145948				AT4G25870	0.128792	0.151472
			AT3G17120	0.085552	0.124955	AT3G52170	0.107933	0.652756	AT1G27910	0.0962664	0.150131				AT1G71697	0.128467	0.213054				AT4G39550	0.17625	0.278226				AT5G66150	0.118762	0.300023				AT4G26780	0.128449	0.236899
			AT3G17410	0.113336	0.0847893	AT3G52340	0.105199	0.209926	AT1G28090	0.148463	0.147896				AT1G72750	0.105328	0.0715784				AT4G39740	0.134941	0.249687				AT1G01600	0.102594	0.117366				AT4G26900	0.0928865	0.125576
			AT3G17510	0.11393	0.0790349	AT3G52370	0.116905	0.0815306	AT1G28410	0.107301	0.234995				AT1G72770	0.130581	0.122622				AT4G39990	0.140216	0.0699008				AT1G02020	0.129353	0.368816				AT4G27380	0.108513	0.388234
			AT3G18100	0.0996097	0.44277	AT3G52430	0.151348	0.39354	AT1G31730	0.114164	0.0877704				AT1G73390	0.136864	0.133194				AT5G01530	0.15086	0.0760267				AT1G02810	0.199397	0.0836386				AT4G27390	0.189746	0.211923
			AT3G18220	0.154067	0.0743303	AT3G52470	0.159871	0.264591	AT1G31940	0.158132	0.164736				AT1G74070	0.230809	0.116603				AT5G01670	0.104607	0.183815				AT1G03190	0.072364	0.0726924				AT4G27690	0.140207	0.0101372
			AT3G18690	0.105988	0.302218	AT3G52480	0.192533	0.22253	AT1G32260	0.16664	0.203385				AT1G74320	0.0953656	0.195429				AT5G02130	0.129271	0.167979				AT1G04070	0.0737695	1.15859				AT4G28390	0.111774	0.107837
			AT3G19040	0.0841726	0.734183	AT3G52920	0.0979812	0.0286367	AT1G32920	0.159388	0.384764				AT1G75180	0.188741	0.0641072				AT5G03910	0.113163	0.136905				AT1G05750	0.116905	0.258264				AT4G28450	0.118264	0.0807958
			AT3G19190	0.105695	0.369868	AT3G53100	0.0798804	0.276151	AT1G33290	0.226658	0.034662				AT1G75240	0.0911567	0.0622723				AT5G04710	0.12023	0.108091				AT1G09680	0.141535	0.259737				AT4G28706	0.158622	0.199658
			AT3G19580	0.148391	0.0954106	AT3G53170	0.246696	0.174811	AT1G35510	0.162065	0.0775227				AT1G76060	0.247634	0.138687				AT5G05200	0.0986659	0.175631				AT1G13730	0.18494	0.282821				AT4G28820	0.111229	0.474583
			AT3G19860	0.0865676	0.0869604	AT3G53210	0.116663	0.341505	AT1G35670	0.175702	0.0196273				AT1G76110	0.146152	0.119258				AT5G05480	0.142052	0.281303				AT1G13810	0.17355	0.295417				AT4G29680	0.146336	0.113859
			AT3G20015	0.13934	0.0861334	AT3G53280	0.15454	0.213007	AT1G48100	0.163821	0.10366				AT1G76710	0.11855	0.0890221				AT5G05560	0.12081	0.33235				AT1G16670	0.151019	0.0529042				AT4G30360	0.157817	0.0638003
			AT3G20040	0.120858	0.0682181	AT3G53310	0.154536	0.556758	AT1G49740	0.193575	0.075628				AT1G77770	0.201841	0.0567239				AT5G05700	0.13941	0.274496				AT1G17650	0.0931983	0.145551				AT4G30480	0.085809	0.397129
			AT3G20070	0.135936	0.532896	AT3G53380	0.175859	0.0721464	AT1G50640	0.155218	0.205901				AT1G78650	0.0966822	0.464515				AT5G06110	0.106956	0.300969				AT1G18170	0.116486	0.184483				AT4G31560	0.110192	0.244188
			AT3G20800	0.150917	0.0180851	AT3G53480	0.117699	0.15009	AT1G51420	0.190406	0.116227				AT1G78780	0.142878	0.332707				AT5G06130	0.147075	0.0715083				AT1G21740	0.157949	0.0991101				AT4G31590	0.0776727	0.110033
			AT3G20840	0.10917	0.0821673	AT3G53960	0.0941246	0.190939	AT1G51690	0.0775111	0.101314				AT1G79000	0.100147	0.122964				AT5G06750	0.146885	0.0788464				AT1G22310	0.133539	0.43403				AT4G31670	0.078264	0.276153
			AT3G21465	0.11957	0.222034	AT3G54030	0.139108	0.0630899	AT1G52510	0.138285	0.103855				AT1G79090	0.0817775	0.316874				AT5G06860	0.267937	0.139257				AT1G23220	0.176467	0.122403				AT4G31790	0.129766	0.0355128
			AT3G21890	0.122292	0.239212	AT3G54190	0.13113	0.0282793	AT1G52570	0.163272	0.0331214				AT1G79270	0.118193	0.189325				AT5G07130	0.146307	0.0878749				AT1G30900	0.141773	0.0727718				AT4G32551	0.117511	0.0677577
			AT3G22890	0.160772	0.061395	AT3G54260	0.128363	0.235173	AT1G54220	0.0701046	0.520898				AT1G79450	0.118635	0.218331				AT5G07280	0.169622	0.187012				AT1G33055	0.244106	0.137591				AT4G33060	0.139912	0.14418
			AT3G23740	0.172371	0.599505	AT3G54400	0.0804385	0.120825	AT1G54340	0.067482	0.139136				AT1G80550	0.150779	0.113232				AT5G07920	0.119757	0.0683801				AT1G33340	0.15986	0.199684				AT4G33070	0.142168	0.179937
			AT3G23820	0.120934	0.0167625	AT3G54420	0.234828	0.088562	AT1G54460	0.184262	0.231744				AT2G01420	0.242624	0.0787436				AT5G08050	0.103916	0.0590728				AT1G44900	0.219526	0.0542356				AT4G34090	0.152874	0.113899
			AT3G23840	0.109936	0.409582	AT3G54950	0.125124	0.189051	AT1G54510	0.15025	0.16081				AT2G01540	0.192434	0.101744				AT5G08320	0.172771	0.171842				AT1G45150	0.124925	0.148705				AT4G34265	0.0703657	0.149312
			AT3G24090	0.224473	0.0582417	AT3G54990	0.0986414	0.158129	AT1G54740	0.179505	0.457101				AT2G01930	0.274282	0.179927				AT5G08335	0.0943947	0.210444				AT1G48620	0.0920194	0.466849				AT4G35730	0.0754275	0.311725
			AT3G24210	0.172883	0.106521	AT3G55005	0.0760166	0.296039	AT1G54920	0.145502	0.476741				AT2G02350	0.150805	0.798138				AT5G08380	0.150514	0.224017				AT1G48640	0.225137	0.195553				AT4G35780	0.134235	0.0553051
			AT3G24530	0.134837	0.0219134	AT3G55270	0.140819	0.104879	AT1G55840	0.1645	0.0869257				AT2G03380	0.19812	0.205722				AT5G08420	0.16442	0.212763				AT1G49820	0.100194	0.201874				AT4G35920	0.139064	0.0447315
			AT3G24670	0.135578	0.0831363	AT3G55320	0.110307	0.0964435	AT1G56010	0.154646	0.107978				AT2G04650	0.125489	0.0430464				AT5G08470	0.0864105	0.24205				AT1G60390	0.160854	0.146701				AT4G36150	0.252141	0.458881
			AT3G25250	0.213409	0.121211	AT3G55420	0.146651	0.0723265	AT1G59830	0.148549	0.00973297				AT2G14750	0.117206	0.170369				AT5G08570	0.107625	0.04024				AT1G61170	0.149766	0.131187				AT4G36390	0.180825	0.112804
			AT3G25585	0.0968188	0.0717311	AT3G55470	0.114778	0.0247023	AT1G60430	0.175011	0.0761861				AT2G16440	0.12461	0.0658609				AT5G09420	0.12986	0.190558				AT1G62360	0.141195	0.0190837				AT4G36580	0.100438	0.205811
			AT3G25610	0.128108	0.0749866	AT3G55640	0.106512	0.102686	AT1G61340	0.107564	0.267254				AT2G17020	0.150305	0.104517				AT5G09770	0.202916	0.113747				AT1G63470	0.135322	0.114366				AT4G36910	0.123678	0.0903562
			AT3G25680	0.156754	0.26347	AT3G55710	0.168087	0.432609	AT1G64440	0.104054	0.0633958				AT2G17270	0.09578	0.10866				AT5G09870	0.141844	0.0395992				AT1G65650	0.0953413	0.118293				AT4G38160	0.175826	0.193413
			AT3G25990	0.12246	0.339273	AT3G55980	0.140568	0.106138	AT1G65040	0.151273	0.116474				AT2G17530	0.0937054	0.0947032				AT5G10300	0.150516	0.0683517				AT1G66330	0.139134	0.121268				AT4G39300	0.0792381	0.344344
			AT3G26020	0.143647	0.0762508	AT3G56040	0.111184	0.211163	AT1G66140	0.183704	0.128918				AT2G18650	0.134825	0.352667				AT5G10450	0.124363	0.205211				AT1G68570	0.145655	0.0688779				AT4G39540	0.144991	0.235495
			AT3G26110	0.083467	0.639598	AT3G56050	0.132966	0.314901	AT1G67410	0.176462	0.115231				AT2G18940	0.165506	0.124983				AT5G10460	0.139445	0.110725				AT1G69380	0.144527	0.300519				AT5G01090	0.160527	0.226193
			AT3G26200	0.130732	0.125106	AT3G56060	0.143278	0.224183	AT1G67810	0.170734	0.165721				AT2G19380	0.129209	0.47471				AT5G10540	0.0939518	0.0818811				AT1G70690	0.175821	0.141631				AT5G01520	0.097446	0.184766
			AT3G26370	0.150721	0.00524209	AT3G56170	0.058093	0.316746	AT1G67880	0.272348	0.0337012				AT2G20550	0.184433	0.410134				AT5G10910	0.126842	0.131914				AT1G71130	0.187882	0.158633				AT5G01950	0.0907968	0.211401
			AT3G26810	0.254357	0.0201587	AT3G56230	0.184347	0.12569	AT1G68020	0.138261	0.0377141				AT2G20560	0.182988	0.0529801				AT5G11030	0.0747758	0.697705				AT1G73570	0.140825	0.235458				AT5G02120	0.187709	0.234882
			AT3G26940	0.147255	0.777704	AT3G56270	0.149891	0.537465	AT1G68370	0.136911	0.031033				AT2G20760	0.125145	0.116847				AT5G11150	0.215025	0.0610423				AT1G73820	0.214967	0.0315606				AT5G02150	0.113866	0.192945
			AT3G27220	0.136255	0.141334	AT3G56370	0.13762	0.154601	AT1G68710	0.147768	0.0563125				AT2G21090	0.103362	0.206124				AT5G11760	0.189745	1.10902				AT1G77450	0.203025	0.106769				AT5G02630	0.0959203	0.685776
			AT3G27260	0.119112	0.200945	AT3G56400	0.138619	0.308574	AT1G69295	0.1886	0.245314				AT2G22120	0.0958887	0.0148787				AT5G11800	0.0796399	0.120901				AT2G01850	0.269501	0.104402				AT5G03440	0.204691	0.101888
			AT3G27270	0.150486	0.119495	AT3G56410	0.101717	0.548955	AT1G69310	0.120421	0.18731				AT2G22500	0.149806	0.185389				AT5G12080	0.148951	0.20303				AT2G16780	0.149268	0.135363				AT5G03540	0.143165	0.0427665
			AT3G27290	0.272833	0.255412	AT3G56630	0.160527	0.143088	AT1G69890	0.166668	0.175806				AT2G23620	0.183072	0.181463				AT5G12170	0.0877539	0.30731				AT2G17130	0.170036	0.0444791				AT5G03770	0.10256	0.238119
			AT3G27330	0.176889	0.11078	AT3G56710	0.129099	0.270666	AT1G70420	0.135733	0.273906				AT2G23890	0.178164	0.0840509				AT5G13300	0.14686	0.0551627				AT2G19130	0.204139	0.187281				AT5G03940	0.139667	0.119635
			AT3G27380	0.140576	0.100243	AT3G56980	0.0791038	0.456694	AT1G71880	0.138241	0.105713				AT2G24330	0.0949668	0.349373				AT5G13520	0.124464	0.0706683				AT2G20290	0.0822784	0.372058				AT5G04260	0.119635	0.36743
			AT3G27650	0.215438	0.466776	AT3G57040	0.0831106	0.552026	AT1G73530	0.173603	0.224376				AT2G24420	0.0806559	0.404408				AT5G13630	0.166342	0.0226022				AT2G22650	0.0834293	0.410287				AT5G04720	0.15453	0.253737
			AT3G28430	0.104634	0.114394	AT3G57190	0.151301	0.206619	AT1G73630	0.249891	0.131502				AT2G25800	0.173638	0.0494374				AT5G13740	0.14088	0.151379				AT2G25830	0.161838	0.0800773				AT5G04740	0.0903091	0.149614
			AT3G29030	0.174642	0.0703267	AT3G57380	0.182002	0.24266	AT1G73640	0.180958	0.0422475				AT2G25850	0.0967934	0.534934				AT5G14050	0.0812909	0.243571				AT2G27150	0.212554	0.135419				AT5G05540	0.142125	0.278341
			AT3G29075	0.144899	0.384835	AT3G57420	0.165199	0.0707639	AT1G73880	0.126888	0.236656				AT2G26280	0.185813	0.0962777				AT5G14105	0.119018	0.105496				AT2G28130	0.141518	0.253054				AT5G05950	0.110926	0.0232368
			AT3G29270	0.225544	0.0566339	AT3G57570	0.0954258	0.484982	AT1G74660	0.133282	0.032557				AT2G28410	0.164585	0.36999				AT5G14410	0.0348646	0.622816				AT2G29650	0.134434	0.127039				AT5G06240	0.13345	0.128561
			AT3G43700	0.139497	0.272816	AT3G57750	0.110348	0.12798	AT1G76180	0.194177	0.143892				AT2G28570	0.0967637	0.660215				AT5G14680	0.125006	0.140719				AT2G31320	0.093718	0.184802				AT5G06590	0.127537	0.228446
			AT3G43720	0.177468	0.172847	AT3G57760	0.106194	0.320487	AT1G76240	0.115901	0.152389				AT2G30170	0.120038	0.139423				AT5G14970	0.123521	0.0959082				AT2G32100	0.189904	0.194197				AT5G06780	0.133463	0.217265
			AT3G44280	0.0465014	0.277277	AT3G57780	0.152659	0.354128	AT1G76810	0.14679	0.231104				AT2G30360	0.198502	0.162519				AT5G15400	0.0997531	0.12397				AT2G33290	0.179278	0.174591				AT5G07950	0.109007	0.338074
			AT3G44600	0.10455	0.115246	AT3G58590	0.108534	0.315586	AT1G78070	0.165957	0.135803				AT2G30530	0.160802	0.0845901				AT5G15410	0.130677	0.0744488				AT2G33990	0.140047	0.0629939				AT5G08000	0.104102	0.35248
			AT3G44620	0.194607	0.178009	AT3G58760	0.197816	0.0945067	AT1G79650	0.143039	0.160686				AT2G32260	0.123727	0.157032				AT5G15440	0.101278	0.196096				AT2G34660	0.0883918	0.113382				AT5G08010	0.101144	0.476007
			AT3G45090	0.153607	0.168356	AT3G58790	0.13703	0.0884734	AT1G80180	0.115237	0.151817				AT2G33390	0.121144	0.134218				AT5G15860	0.124508	0.139847				AT2G37460	0.105059	0.467049				AT5G09510	0.0815485	0.0362819
			AT3G45130	0.177633	0.199313	AT3G58810	0.110894	0.158965	AT2G01320	0.106597	0.19229				AT2G35020	0.109089	0.145483				AT5G15980	0.11893	0.293866				AT2G39220	0.158528	0.0772988				AT5G09830	0.121409	0.0856786
			AT3G45640	0.192156	0.0172368	AT3G59040	0.121992	0.21768	AT2G01670	0.114901	0.0414064				AT2G35170	0.133679	0.175009				AT5G16060	0.206639	0.0834387				AT2G40490	0.161857	0.0508172				AT5G10170	0.100418	0.0828387
			AT3G45870	0.12137	0.153173	AT3G59080	0.144519	0.134438	AT2G03390	0.0995686	0.107882				AT2G35930	0.15993	0.0892443				AT5G16820	0.0911434	0.513024				AT2G43950	0.152488	0.024806				AT5G11020	0.0713087	0.413639
			AT3G45900	0.162813	0.107987	AT3G59400	0.10646	0.187082	AT2G10940	0.190425	0.110505				AT2G36320	0.174652	0.081376				AT5G17790	0.138726	0.384465				AT2G45400	0.135279	0.184686				AT5G13120	0.113281	0.405878
			AT3G46580	0.143894	0.274669	AT3G59420	0.120263	0.113138	AT2G11810	0.204494	0.0512375				AT2G36485	0.100237	0.224426				AT5G17840	0.150867	0.257241				AT2G45460	0.090458	0.301539				AT5G13260	0.0873401	0.176307
			AT3G46600	0.195428	0.0585864	AT3G59700	0.184028	0.158498	AT2G15480	0.131575	0.113339				AT2G37150	0.144011	0.287271				AT5G18070	0.169786	0.167933				AT2G46200	0.146626	0.265079				AT5G13510	0.190738	0.0210825
			AT3G46620	0.169931	0.148352	AT3G59870	0.153392	0.174798	AT2G15695	0.179579	0.101532				AT2G37520	0.140838	0.206489				AT5G19150	0.101846	0.205743				AT2G47130	0.128784	0.116044				AT5G13680	0.0901315	0.236624
			AT3G46930	0.11855	0.616016	AT3G60360	0.145038	0.159578	AT2G15880	0.192419	0.108584				AT2G37840	0.087036	0.213784				AT5G20730	0.112793	0.099829				AT3G01980	0.119172	0.287418				AT5G14080	0.17331	0.226684
			AT3G47440	0.221416	0.0658991	AT3G60410	0.117109	0.194538	AT2G16460	0.186913	0.0397309				AT2G38370	0.167497	0.305149				AT5G21010	0.138724	0.13048				AT3G03170	0.106959	0.263301				AT5G14550	0.123234	0.156142
			AT3G47590	0.135239	0.27974	AT3G60440	0.163533	0.216468	AT2G16485	0.0792875	0.457373				AT2G38840	0.132489	0.182634				AT5G22510	0.222544	0.0602712				AT3G08940	0.127283	0.140214				AT5G14880	0.143082	0.0535524
			AT3G47670	0.174	0.21867	AT3G60520	0.144214	0.110643	AT2G16750	0.130695	0.278381				AT2G39040	0.169245	0.191394				AT5G22580	0.152763	0.108376				AT3G10630	0.133568	0.211112				AT5G14910	0.169714	0.150034
			AT3G47780	0.165596	0.180107	AT3G60680	0.133083	0.26402	AT2G16920	0.141156	0.229136				AT2G39170	0.109577	0.190819				AT5G22640	0.124609	0.184329				AT3G12930	0.165727	0.159184				AT5G15550	0.152771	0.0794805
			AT3G49160	0.19935	0.179078	AT3G61190	0.266187	0.203268	AT2G16980	0.130363	0.298603				AT2G39400	0.136199	0.148698				AT5G22880	0.188413	0.0474561				AT3G14310	0.115981	0.135144				AT5G15750	0.0788333	0.272413
			AT3G49310	0.147726	0.0273512	AT3G61210	0.0978483	0.290742	AT2G17290	0.136275	0.108355				AT2G39420	0.157857	0.0954503				AT5G23060	0.150214	0.135135				AT3G14930	0.112437	0.13437				AT5G16750	0.101705	0.203238
			AT3G49400	0.110529	0.260476	AT3G61700	0.0764344	0.0658957	AT2G17440	0.145923	0.302024				AT2G39580	0.10665	0.443537				AT5G23110	0.087597	0.210696				AT3G16170	0.14004	0.142295				AT5G17000	0.179057	0.164223
			AT3G49680	0.180888	0.128094	AT3G61780	0.09823	0.519512	AT2G17700	0.153164	0.0396596				AT2G40180	0.189064	0.109013				AT5G23120	0.189551	0.120041				AT3G18830	0.108974	0.241991				AT5G17630	0.0986244	0.105734
			AT3G49930	0.0954794	0.215185	AT3G61890	0.130405	0.166515	AT2G17720	0.176251	0.0335838				AT2G40690	0.0902629	0.096218				AT5G23330	0.131794	0.300606				AT3G18990	0.131871	0.0487593				AT5G17880	0.13868	0.465462
			AT3G50310	0.248963	0.233574	AT3G61930	0.0922526	0.485192	AT2G17790	0.0677669	0.180093				AT2G40900	0.093103	0.270845				AT5G23860	0.147067	0.0135605				AT3G19390	0.167388	0.179726				AT5G17930	0.142513	0.178652
			AT3G50500	0.171206	0.0281135	AT3G61990	0.148818	0.191338	AT2G18890	0.126988	0.0785998				AT2G41370	0.0902484	0.0545915				AT5G24490	0.120774	0.114179				AT3G19590	0.115554	0.0480823				AT5G19300	0.0868887	0.313131
			AT3G50530	0.181862	0.0276636	AT3G62820	0.164985	0.100841	AT2G19180	0.179902	0.145761				AT2G42270	0.124704	0.236532				AT5G25460	0.149291	0.0940789				AT3G20450	0.101673	0.134462				AT5G20630	0.193656	0.101245
			AT3G51180	0.12438	0.412936	AT3G62930	0.125397	0.187048	AT2G19400	0.0824776	0.134303				AT2G42330	0.111229	0.303564				AT5G25520	0.137712	0.36449				AT3G21240	0.199128	0.114754				AT5G21060	0.111008	0.234012
			AT3G51320	0.135296	0.22059	AT3G63010	0.268866	0.0592048	AT2G20310	0.191545	0.360809				AT2G42400	0.108626	0.147554				AT5G25630	0.126213	0.0992639				AT3G25190	0.120859	0.199309				AT5G21160	0.0870754	0.278327
			AT3G51400	0.232516	0.10037	AT3G63110	0.128983	0.19556	AT2G20670	0.133867	0.12076				AT2G42520	0.112191	0.0764826				AT5G26880	0.209848	0.566545				AT3G25400	0.171853	0.140131				AT5G22220	0.141162	0.220421
			AT3G51620	0.0970334	0.269816	AT3G63160	0.150246	0.26527	AT2G20740	0.102526	0.317899				AT2G43790	0.0880898	0.0254391				AT5G27400	0.180675	0.230033				AT3G43920	0.107539	0.321536				AT5G22320	0.172988	0.193993
			AT3G51730	0.180312	0.0693651	AT3G63200	0.0995206	0.17481	AT2G21070	0.153507	0.281512				AT2G43900	0.130431	0.116933				AT5G27530	0.22156	0.472278				AT3G43960	0.166739	0.207942				AT5G22330	0.12038	0.0167888
			AT3G51880	0.0830773	0.156717	AT3G63210	0.226574	0.162279	AT2G21430	0.159317	0.121872				AT2G44150	0.119927	0.186769				AT5G27820	0.152283	0.0538189				AT3G44320	0.170455	0.100121				AT5G22370	0.176144	0.173369
			AT3G52290	0.16468	0.129152	AT3G63420	0.0823643	1.17776	AT2G21640	0.111083	0.497481				AT2G44730	0.146323	0.218459				AT5G35080	0.173466	0.179005				AT3G45010	0.203625	0.0671114				AT5G23290	0.100475	0.0332512
			AT3G52360	0.165943	0.0596547	AT3G63480	0.0877106	0.193925	AT2G21880	0.0792112	0.317593				AT2G45310	0.097	0.0534505				AT5G35400	0.134153	0.215383				AT3G49320	0.20329	0.0783573				AT5G23550	0.0654768	0.161317
			AT3G52570	0.211497	0.127425	AT3G66652	0.122294	0.464679	AT2G22860	0.143889	0.182739				AT2G45530	0.157797	0.163385				AT5G35970	0.127267	0.0802933				AT3G51280	0.122832	0.127857				AT5G23710	0.259541	0.330096
			AT3G53000	0.187962	0.180386	AT4G00180	0.113502	0.214542	AT2G23420	0.148557	0.031833				AT2G45680	0.107543	0.299925				AT5G38660	0.151224	0.269381				AT3G51720	0.175772	0.155582				AT5G24000	0.142126	0.154048
			AT3G53390	0.150852	0.0561669	AT4G00330	0.154136	0.17993	AT2G24260	0.11237	0.239557				AT2G45760	0.157186	0.14319				AT5G38710	0.197865	0.111145				AT3G54720	0.131776	0.176154				AT5G24740	0.0836372	0.361091
			AT3G53920	0.158949	0.214077	AT4G00360	0.163981	0.034449	AT2G25160	0.190497	0.27999				AT2G45840	0.0893138	0.503383				AT5G38720	0.161164	0.411874				AT3G55520	0.209045	0.0531997				AT5G25500	0.144662	0.265269
			AT3G53930	0.0883717	0.254063	AT4G00400	0.132632	0.134459	AT2G25760	0.153816	0.118729				AT2G45970	0.151158	0.0930961				AT5G39040	0.106202	0.0672339				AT3G60480	0.109524	0.283606				AT5G27395	0.0926568	0.245091
			AT3G53950	0.142867	0.131754	AT4G00780	0.0879529	0.713816	AT2G26570	0.146425	0.15962				AT2G45980	0.11018	0.264618				AT5G39730	0.18298	0.158577				AT3G61080	0.134636	0.155959				AT5G27560	0.209204	0.133167
			AT3G54060	0.137196	0.434053	AT4G01090	0.203157	0.15914	AT2G26660	0.19622	0.0801219				AT2G47180	0.147947	0.178614				AT5G39790	0.194363	0.146792				AT3G62910	0.124672	0.0736006				AT5G28750	0.123697	0.234536
			AT3G54100	0.111006	0.123407	AT4G01130	0.159394	0.159674	AT2G27030	0.173973	0.0660098				AT3G01430	0.21985	0.145036				AT5G40470	0.125907	0.319423				AT4G02420	0.217991	0.237994				AT5G37360	0.108364	0.248971
			AT3G54970	0.061203	0.580146	AT4G01330	0.134217	0.0640644	AT2G27950	0.146631	0.268726				AT3G01490	0.111744	0.0509915				AT5G40850	0.15472	0.0650532				AT4G03510	0.188147	0.113222				AT5G37590	0.070716	0.416666
			AT3G55000	0.158389	0.0760554	AT4G01440	0.146214	0.191239	AT2G28550	0.18704	0.170641				AT3G01720	0.11713	0.106032				AT5G40890	0.143502	0.0524104				AT4G08310	0.121137	0.308222				AT5G39600	0.163364	0.0826788
			AT3G55260	0.0955744	0.167352	AT4G01460	0.109603	0.371224	AT2G28880	0.166342	0.154934				AT3G01860	0.13576	0.311661				AT5G41480	0.17014	0.181075				AT4G10750	0.122697	0.153482				AT5G40760	0.154872	0.0384652
			AT3G56440	0.110994	0.104391	AT4G01510	0.105893	0.358125	AT2G29360	0.166939	0.142448				AT3G02800	0.10316	0.286355				AT5G41870	0.227331	0.114				AT4G14350	0.133639	0.0319805				AT5G41770	0.118473	0.0677263
			AT3G56480	0.132448	0.0889647	AT4G01650	0.230395	0.172302	AT2G29550	0.269474	0.0205224				AT3G02890	0.0739143	0.739201				AT5G42100	0.193002	0.115495				AT4G15800	0.163468	0.17642				AT5G42030	0.0779017	0.246228
			AT3G56640	0.114523	0.0196957	AT4G01700	0.104664	0.184155	AT2G31380	0.137483	0.111464				AT3G03880	0.166246	0.158508				AT5G42130	0.153601	0.170478				AT4G17600	0.093626	0.251777				AT5G42270	0.241285	0.0230898
			AT3G56930	0.105414	0.0714499	AT4G01720	0.185879	0.20354	AT2G31410	0.149052	0.193979				AT3G04530	0.19251	0.0748562				AT5G42660	0.181489	0.143951				AT4G19380	0.103702	0.360734				AT5G44785	0.108604	0.386977
			AT3G57690	0.0463464	0.376971	AT4G01840	0.183644	0.196884	AT2G33170	0.165217	0.129077				AT3G04810	0.134808	0.0745435				AT5G42670	0.189961	0.479629				AT4G21580	0.166543	0.125168				AT5G45600	0.132983	0.0378758
			AT3G58010	0.110227	0.292278	AT4G01860	0.114945	0.294956	AT2G33790	0.107772	0.564889				AT3G05620	0.164706	0.135946				AT5G42765	0.198407	0.193427				AT4G23700	0.188604	0.107637				AT5G47630	0.0636873	0.309412
			AT3G58160	0.0423373	0.214845	AT4G01880	0.185519	0.169658	AT2G34500	0.231368	0.147761				AT3G06150	0.18807	0.134972				AT5G43160	0.176175	0.560032				AT4G29940	0.136707	0.250161				AT5G47680	0.114734	0.151977
			AT3G58650	0.0980683	0.259474	AT4G02075	0.12273	0.285881	AT2G35340	0.0860151	0.387882				AT3G06190	0.0925429	0.132181				AT5G44000	0.193886	0.129487				AT4G32290	0.122768	0.243102				AT5G47750	0.132659	0.0704476
			AT3G58670	0.0722935	0.126513	AT4G02270	0.100484	0.361525	AT2G35910	0.140875	0.0748145				AT3G06420	0.214911	0.0348014				AT5G44720	0.182674	0.118768				AT4G35760	0.102173	0.177006				AT5G48470	0.180977	0.117972
			AT3G59090	0.123141	0.23488	AT4G02280	0.150837	0.286839	AT2G35940	0.191296	0.0391777				AT3G06480	0.162749	0.264584				AT5G45280	0.180114	0.101809				AT4G35985	0.160719	0.141553				AT5G48590	0.121499	0.16871
			AT3G59760	0.155702	0.414044	AT4G02330	0.150487	0.0651713	AT2G36680	0.131312	0.105754				AT3G06810	0.0775358	0.142101				AT5G46420	0.13272	0.286225				AT4G40070	0.14947	0.357635				AT5G50310	0.119575	0.11391
			AT3G59910	0.129019	0.12069	AT4G02410	0.162542	0.181135	AT2G37130	0.0967046	0.107002				AT3G07080	0.144213	0.0711725				AT5G46750	0.129912	0.0669185				AT5G04220	0.105739	0.176645				AT5G50760	0.118115	0.332691
			AT3G60010	0.190929	0.619071	AT4G02590	0.110655	0.0675391	AT2G37550	0.0994044	0.125263				AT3G07320	0.139701	0.147062				AT5G47050	0.136453	0.28135				AT5G04810	0.157176	0.104364				AT5G51545	0.172188	0.241374
			AT3G60030	0.135496	0.247763	AT4G02820	0.217397	0.130252	AT2G37585	0.116075	0.29901				AT3G07350	0.158452	0.1983				AT5G47060	0.150194	0.257977				AT5G08510	0.119857	0.312401				AT5G51700	0.157068	0.233803
			AT3G60850	0.132215	0.17062	AT4G03400	0.120021	0.134432	AT2G38180	0.203933	0.154551				AT3G07660	0.0724738	0.485807				AT5G48310	0.142338	0.172351				AT5G11550	0.247988	0.0572109				AT5G52520	0.141778	0.0904755
			AT3G61240	0.197453	0.0296705	AT4G03410	0.145357	0.202148	AT2G38240	0.108338	0.28074				AT3G07870	0.0812756	0.14855				AT5G48430	0.166136	0.313124				AT5G11950	0.0590484	0.104656				AT5G54180	0.211518	0.10435
			AT3G61380	0.0991858	0.528964	AT4G03610	0.242695	0.148093	AT2G38410	0.0974533	0.152739				AT3G08510	0.112505	0.11151				AT5G48460	0.0995011	0.0705748				AT5G14790	0.117926	0.202099				AT5G54840	0.101019	0.229823
			AT3G61580	0.0895207	0.120728	AT4G04040	0.148617	0.146731	AT2G39090	0.0963	0.109167				AT3G08760	0.149262	0.0505524				AT5G48790	0.169457	0.108221				AT5G16950	0.138487	0.226224				AT5G55140	0.173708	0.0468197
			AT3G61760	0.0777815	0.0453227	AT4G04330	0.180236	0.128034	AT2G39480	0.085339	0.0926514				AT3G09560	0.129866	0.228415				AT5G48870	0.255853	0.0202038				AT5G18460	0.115841	0.125675				AT5G55200	0.06509	0.589702
			AT3G62010	0.0731177	0.086358	AT4G04370	0.133015	0.272653	AT2G39700	0.152938	0.0353198				AT3G10360	0.10246	0.177225				AT5G49555	0.080589	0.154638				AT5G18760	0.141557	0.147487				AT5G56090	0.109256	0.0908413
			AT3G62160	0.167101	0.21585	AT4G04750	0.0960159	0.321607	AT2G40400	0.0975634	0.198688				AT3G11100	0.137808	0.0372665				AT5G49820	0.162174	0.0483355				AT5G20300	0.0849411	0.346786				AT5G56500	0.172572	0.0374009
			AT3G62770	0.118243	0.0709398	AT4G04790	0.120015	0.253744	AT2G41160	0.120006	0.070888				AT3G11690	0.159914	0.0575881				AT5G49930	0.107189	0.117502				AT5G38520	0.202111	0.0889874				AT5G56610	0.179562	0.190057
			AT3G62860	0.137046	0.0635299	AT4G04840	0.225688	0.153127	AT2G41210	0.0821716	0.0406672				AT3G12530	0.11376	0.038693				AT5G50920	0.16904	0.00883624				AT5G40140	0.138653	0.144703				AT5G57280	0.168491	0.193417
			AT3G63140	0.128054	0.138617	AT4G05060	0.147301	0.112442	AT2G41940	0.0852409	0.305968				AT3G12560	0.134657	0.263088				AT5G51100	0.125142	0.257661				AT5G43020	0.162933	0.0970695				AT5G58210	0.0641202	1.43065
			AT3G63290	0.150851	0.359467	AT4G05200	0.227031	0.320548	AT2G41980	0.0917711	0.139546				AT3G13000	0.120546	0.11832				AT5G51110	0.159178	0.203067				AT5G44070	0.176915	0.0365508				AT5G58970	0.16529	0.00860441
			AT4G01410	0.173155	0.0913317	AT4G05590	0.143615	0.252225	AT2G42240	0.182434	0.309865				AT3G13350	0.126004	0.173533				AT5G51130	0.146781	0.10139				AT5G45040	0.14799	0.327869				AT5G59010	0.114692	0.0406289
			AT4G02380	0.0127167	0.781747	AT4G08150	0.127048	0.0964769	AT2G42710	0.131289	0.0657686				AT3G13430	0.203844	0.209911				AT5G51280	0.154941	0.0381913				AT5G45060	0.176604	0.252516				AT5G59830	0.126927	0.163617
			AT4G02500	0.126152	0.0149709	AT4G08850	0.136326	0.185507	AT2G42880	0.123029	0.0426451				AT3G15150	0.195013	0.0758875				AT5G51750	0.169279	0.0859059				AT5G48640	0.155013	0.0438033				AT5G60270	0.0794733	0.223883
			AT4G02900	0.138876	0.066718	AT4G08940	0.193956	0.216547	AT2G43590	0.0890107	0.0738258				AT3G15620	0.161641	0.148655				AT5G52180	0.17642	0.212329				AT5G48720	0.193433	0.0587846				AT5G61770	0.163098	0.0425404
			AT4G03240	0.137061	0.103053	AT4G09350	0.16737	0.110763	AT2G44440	0.133608	0.490521				AT3G16350	0.17026	0.165166				AT5G52820	0.152994	0.0400611				AT5G48910	0.22728	0.0845781				AT5G61880	0.10489	0.73929
			AT4G03960	0.177702	0.074184	AT4G09460	0.188179	0.236929	AT2G44710	0.0978982	0.256003				AT3G16720	0.144477	0.345089				AT5G52970	0.16331	0.154793				AT5G48960	0.119576	0.0877033				AT5G62230	0.176089	0.0983534
			AT4G04610	0.223183	0.0451097	AT4G09650	0.0921944	0.177657	AT2G45500	0.141249	0.139676				AT3G16870	0.183269	0.247925				AT5G53080	0.160557	0.275583				AT5G49130	0.172507	0.112402				AT5G62960	0.159138	0.0315399
			AT4G04955	0.139368	0.14791	AT4G09730	0.166324	0.052516	AT2G45880	0.104611	0.138335				AT3G17120	0.085552	0.124955				AT5G53850	0.0834212	0.213333				AT5G57170	0.25195	0.281584				AT5G63290	0.199472	0.085466
			AT4G08240	0.127321	0.298659	AT4G09760	0.165015	0.111208	AT2G46070	0.108129	0.0424001				AT3G17410	0.113336	0.0847893				AT5G53870	0.248504	0.393161				AT5G57440	0.112062	0.13583				AT5G64370	0.161945	0.0782265
			AT4G08280	0.255256	0.114058	AT4G09890	0.127328	0.0455905	AT2G46270	0.112684	0.15332				AT3G17510	0.11393	0.0790349				AT5G54200	0.145103	0.124071				AT5G60040	0.10587	0.255896				AT5G64420	0.110221	0.31812
			AT4G08380	0.258988	0.14755	AT4G09900	0.199594	0.0792132	AT2G46340	0.126425	0.206387				AT3G18100	0.0996097	0.44277				AT5G54580	0.14218	0.021067				AT5G62840	0.140654	0.0662443				AT5G64650	0.177946	0.0952419
			AT4G08950	0.143429	0.132866	AT4G10120	0.124057	0.116032	AT2G46420	0.183349	0.10165				AT3G19190	0.105695	0.369868				AT5G54910	0.110251	0.226165				AT5G65205	0.096308	0.154489				AT5G64760	0.159474	0.0939703
			AT4G09580	0.195483	0.0323497	AT4G10170	0.144484	0.188917	AT2G46735	0.135918	0.363631				AT3G19580	0.148391	0.0954106				AT5G55050	0.180562	0.119742				AT1G03980	0.117211	0.158115				AT5G64830	0.151127	0.334929
			AT4G10380	0.137696	0.0820982	AT4G10310	0.160168	0.223743	AT2G46830	0.0789437	0.328226				AT3G20015	0.13934	0.0861334				AT5G55480	0.103626	0.290188				AT1G04645	0.0861504	0.905266				AT5G64840	0.156151	0.0648181
			AT4G10790	0.169734	0.173375	AT4G10390	0.272542	0.0908102	AT2G46920	0.118413	0.179948				AT3G20040	0.120858	0.0682181				AT5G55560	0.175562	0.0522194				AT1G06320	0.212738	0.511588				AT5G65490	0.166224	0.130328
			AT4G10940	0.086491	0.459469	AT4G10730	0.10254	0.214834	AT2G47020	0.172138	0.0844951				AT3G20800	0.150917	0.0180851				AT5G55580	0.166244	0.0946742				AT1G09370	0.0651302	1.02504				AT5G65970	0.132548	0.154655
			AT4G11280	0.180306	0.0503046	AT4G11060	0.242149	0.0532799	AT2G47540	0.0778305	0.499696				AT3G21465	0.11957	0.222034				AT5G55900	0.127511	0.286345				AT1G09700	0.251462	0.784506				AT5G66550	0.175379	0.122491
			AT4G11820	0.15119	0.0617454	AT4G11175	0.156353	0.223382	AT2G47560	0.180751	0.19628				AT3G21890	0.122292	0.239212				AT5G56280	0.10989	0.152351				AT1G14240	0.104805	0.409394				AT5G67240	0.176391	0.354103
			AT4G12130	0.154507	0.119237	AT4G11300	0.133748	0.194654	AT3G01040	0.0969062	0.0528771				AT3G23740	0.172371	0.599505				AT5G56730	0.114776	0.0939568				AT1G22015	0.105596	0.206214				AT5G67290	0.134939	0.218387
			AT4G12250	0.263277	0.00368954	AT4G11330	0.223943	0.0764238	AT3G01820	0.140648	0.271858				AT3G23840	0.109936	0.409582				AT5G56900	0.10408	0.114233				AT1G31450	0.184658	0.256568				AT1G49110	0.204156	0.343705
			AT4G13020	0.214711	0.131357	AT4G11410	0.135333	0.184235	AT3G03810	0.0895866	0.112483				AT3G24530	0.134837	0.0219134				AT5G57120	0.128627	0.422443				AT1G47470	0.264137	0.30922				AT1G68290	0.195212	0.0772748
			AT4G13030	0.186116	0.371703	AT4G11790	0.148379	0.505071	AT3G04630	0.112671	0.259611				AT3G24670	0.135578	0.0831363				AT5G57700	0.115175	0.236266				AT1G48780	0.137301	0.0655137				AT1G69400	0.151202	0.208292
			AT4G13100	0.238922	0.320607	AT4G11890	0.216222	0.277105	AT3G05100	0.168724	0.127732				AT3G25250	0.213409	0.121211				AT5G58330	0.101522	0.0387318				AT1G50960	0.121117	0.416633				AT1G79890	0.11398	0.350167
			AT4G13710	0.124048	0.038105	AT4G11900	0.255266	0.44492	AT3G05190	0.106697	0.130161				AT3G25585	0.0968188	0.0717311				AT5G58650	0.181827	0.250195				AT1G52970	0.105814	0.52767				AT2G02440	0.147496	1.07435
			AT4G13800	0.158124	0.0258929	AT4G12010	0.170348	0.173851	AT3G05710	0.0817925	0.178652				AT3G25610	0.128108	0.0749866				AT5G58980	0.159658	0.196908				AT1G53490	0.103697	0.0414812				AT2G18780	0.252089	0.253667
			AT4G14100	0.216504	0.188262	AT4G12110	0.127965	0.0625675	AT3G07010	0.115055	0.0968798				AT3G26020	0.143647	0.0762508				AT5G59320	0.0978627	0.172173				AT1G56620	0.160128	0.56493				AT2G21800	0.201326	0.390124
			AT4G14200	0.145553	0.368075	AT4G12300	0.189074	0.125782	AT3G07520	0.0763771	0.357791				AT3G26200	0.130732	0.125106				AT5G59880	0.121252	0.514427				AT1G60460	0.179723	0.244668				AT2G36010	0.140791	0.273125
			AT4G14240	0.163981	0.068087	AT4G12330	0.139271	0.356932	AT3G09760	0.106616	0.270847				AT3G26940	0.147255	0.777704				AT5G59890	0.0881882	0.0397068				AT1G63730	0.14058	0.193439				AT3G15990	0.119494	0.0920131
			AT4G14455	0.21076	0.0653856	AT4G12460	0.123675	0.226862	AT3G09880	0.116267	0.0995663				AT3G27220	0.136255	0.141334				AT5G60020	0.0940574	0.114993				AT1G71690	0.197959	0.279055				AT3G53650	0.181689	0.0516188
			AT4G14780	0.157206	0.156344	AT4G12490	0.230396	0.240733	AT3G11420	0.16659	0.154272				AT3G27270	0.150486	0.119495				AT5G60690	0.16469	0.0421725				AT1G74480	0.134444	0.218933				AT3G61340	0.117802	0.487599
			AT4G14815	0.19317	0.260497	AT4G12640	0.143125	0.218381	AT3G11700	0.187089	0.058626				AT3G27380	0.140576	0.100243				AT5G60960	0.154553	0.125542				AT1G77030	0.160624	0.109072				AT4G25240	0.0854982	0.199822
			AT4G15900	0.122843	0.0887272	AT4G12730	0.123835	0.142724	AT3G11850	0.153169	0.314222				AT3G28430	0.104634	0.114394				AT5G61210	0.192177	0.103917				AT2G02850	0.0932004	0.429177				AT5G04610	0.219882	0.201606
			AT4G16110	0.19431	0.175147	AT4G12830	0.15826	0.0996324	AT3G12320	0.101589	0.214875				AT3G44620	0.194607	0.178009				AT5G61330	0.110265	0.181364				AT2G06090	0.192127	0.720554				AT5G09690	0.130016	0.173989
			AT4G16150	0.124381	0.108155	AT4G12840	0.232649	0.230124	AT3G13065	0.150792	0.218945				AT3G45090	0.153607	0.168356				AT5G61520	0.188602	0.115388				AT2G18720	0.162403	0.146471				AT5G15510	0.229283	0.45487
			AT4G17060	0.0835041	0.136348	AT4G12970	0.14585	0.149782	AT3G13310	0.111933	0.222979				AT3G45130	0.177633	0.199313				AT5G62350	0.0935929	0.231343				AT2G20070	0.0413486	1.03141				AT5G51480	0.126605	0.281089
			AT4G17070	0.130034	0.217782	AT4G13180	0.138336	0.120053	AT3G13610	0.154333	0.113042				AT3G46580	0.143894	0.274669				AT5G62440	0.191047	0.12335				AT2G23970	0.103421	0.153151				AT5G65420	0.0817205	0.389152
			AT4G17360	0.101519	0.110518	AT4G13195	0.121218	0.838983	AT3G14205	0.11122	0.177319				AT3G46620	0.169931	0.148352				AT5G62540	0.141311	0.103066				AT2G23990	0.0615822	1.01362				AT1G03980	0.117211	0.158115
			AT4G17720	0.122548	0.125949	AT4G13270	0.194838	0.129068	AT3G14350	0.133572	0.101667				AT3G46930	0.11855	0.616016				AT5G62620	0.140584	0.0600043				AT2G24850	0.159934	0.168052				AT1G04645	0.0861504	0.905266
			AT4G17870	0.124079	0.0901293	AT4G13330	0.158195	0.279907	AT3G14450	0.233115	0.27688				AT3G47780	0.165596	0.180107				AT5G63000	0.231817	0.0198174				AT2G26950	0.185574	0.861883				AT1G06320	0.212738	0.511588
			AT4G18070	0.234319	0.277166	AT4G13345	0.153638	0.0884684	AT3G15060	0.148634	0.0282294				AT3G49160	0.19935	0.179078				AT5G63310	0.176253	0.126615				AT2G32765	0.138078	0.407218				AT1G09370	0.0651302	1.02504
			AT4G18360	0.125673	0.038222	AT4G13580	0.257816	0.0278501	AT3G16270	0.0902774	0.207556				AT3G50310	0.248963	0.233574				AT5G63780	0.0808189	0.336017				AT2G42110	0.0774777	0.443316				AT1G09700	0.251462	0.784506
			AT4G18640	0.11684	0.198985	AT4G13660	0.173661	0.273199	AT3G16480	0.125594	0.25024				AT3G50500	0.171206	0.0281135				AT5G64040	0.200245	0.245909				AT3G04540	0.104825	0.444216				AT1G14240	0.104805	0.409394
			AT4G18670	0.192848	0.345624	AT4G14020	0.0915641	0.357389	AT3G17440	0.0866509	0.0189716				AT3G50530	0.181862	0.0276636				AT5G64680	0.0816496	1.09256				AT3G05460	0.133969	0.539541				AT1G22015	0.105596	0.206214
			AT4G19010	0.136265	0.170582	AT4G14060	0.184109	0.113862	AT3G18040	0.0902429	0.185483				AT3G51620	0.0970334	0.269816				AT5G64816	0.141313	0.04781				AT3G06220	0.0964585	0.671875				AT1G31450	0.184658	0.256568
			AT4G19230	0.112072	0.124887	AT4G14130	0.185806	0.112686	AT3G18050	0.16955	0.0956839				AT3G51880	0.0830773	0.156717				AT5G65270	0.14768	0.0265221				AT3G08840	0.0872398	0.391898				AT1G47470	0.264137	0.30922
			AT4G19390	0.117806	0.248222	AT4G14220	0.158901	0.175865	AT3G18270	0.156169	0.253384				AT3G52360	0.165943	0.0596547				AT5G65760	0.106904	0.261073				AT3G10890	0.15995	0.240006				AT1G48780	0.137301	0.0655137
			AT4G20260	0.0981574	0.283968	AT4G14365	0.100969	0.634169	AT3G18290	0.0579913	0.146158				AT3G53000	0.187962	0.180386				AT5G65880	0.110077	0.211177				AT3G15605	0.187628	0.422844				AT1G50960	0.121117	0.416633
			AT4G20350	0.124875	0.277121	AT4G14465	0.144881	0.0719514	AT3G19010	0.117662	0.0924333				AT3G53390	0.150852	0.0561669				AT5G66120	0.124297	0.050142				AT3G17080	0.11737	0.709487				AT1G52970	0.105814	0.52767
			AT4G20780	0.151951	0.190113	AT4G14480	0.179606	0.110913	AT3G19930	0.0708021	0.166421				AT3G53920	0.158949	0.214077				AT5G66170	0.0836541	0.31779				AT3G17140	0.10731	0.35103				AT1G53490	0.103697	0.0414812
			AT4G20870	0.126761	0.0600018	AT4G14570	0.151025	0.221269	AT3G20300	0.140327	0.0487126				AT3G53950	0.142867	0.131754				AT5G66380	0.12629	0.0953392				AT3G17150	0.176006	0.591901				AT1G56620	0.160128	0.56493
			AT4G20880	0.136809	0.397156	AT4G14605	0.259272	0.0586091	AT3G20510	0.0583044	0.129262				AT3G54100	0.111006	0.123407				AT5G66960	0.129641	0.131384				AT3G18880	0.258424	0.0944044				AT1G60460	0.179723	0.244668
			AT4G21310	0.121858	0.0457696	AT4G14720	0.203216	0.187325	AT3G20660	0.155315	0.100135				AT3G54970	0.061203	0.580146				AT5G67020	0.106291	0.248993				AT3G20210	0.148046	0.313454				AT1G63730	0.14058	0.193439
			AT4G22270	0.14625	0.150224	AT4G14750	0.142868	0.0880049	AT3G21220	0.1789	0.0711072				AT3G55000	0.158389	0.0760554				AT5G67330	0.144121	0.0516257				AT3G20520	0.0624016	0.674924				AT1G71690	0.197959	0.279055
			AT4G22360	0.0829214	0.314664	AT4G14900	0.168926	0.185775	AT3G21700	0.128138	0.0960473				AT3G56440	0.110994	0.104391				AT1G02180	0.0987262	0.479123				AT3G21620	0.210087	0.0481272				AT1G74480	0.134444	0.218933
			AT4G22540	0.198196	0.0959693	AT4G15030	0.119158	0.182923	AT3G22070	0.105678	0.401859				AT3G57690	0.0463464	0.376971				AT1G02620	0.138973	0.648701				AT3G21660	0.180851	0.836603				AT1G77030	0.160624	0.109072
			AT4G22780	0.181729	0.0484874	AT4G15430	0.147085	0.0502364	AT3G22750	0.136311	0.0498989				AT3G58650	0.0980683	0.259474				AT1G03610	0.074134	0.139638				AT3G48950	0.198771	0.155821				AT2G02850	0.0932004	0.429177
			AT4G22910	0.233378	0.0235937	AT4G15510	0.133519	0.233773	AT3G23750	0.174999	0.114739				AT3G59090	0.123141	0.23488				AT1G06760	0.155567	0.241854				AT3G49300	0.120673	0.512144				AT2G06090	0.192127	0.720554
			AT4G23470	0.0868023	0.165359	AT4G15620	0.133213	0.199788	AT3G24120	0.160516	0.118037				AT3G59910	0.129019	0.12069				AT1G11270	0.131318	0.597471				AT3G55160	0.114226	0.236468				AT2G18720	0.162403	0.146471
			AT4G23730	0.11845	0.184604	AT4G15630	0.135978	0.249746	AT3G24503	0.131761	0.0872191				AT3G60850	0.132215	0.17062				AT1G17790	0.0970786	0.349331				AT3G55680	0.0952496	0.541283				AT2G20070	0.0413486	1.03141
			AT4G23750	0.201626	0.177425	AT4G15690	0.241084	0.0368847	AT3G25290	0.126401	0.117798				AT3G61240	0.197453	0.0296705				AT1G18750	0.129525	0.159237				AT3G56610	0.206236	0.571762				AT2G23970	0.103421	0.153151
			AT4G24960	0.172988	0.0759292	AT4G15820	0.213661	0.346984	AT3G25600	0.174842	0.0470787				AT3G61580	0.0895207	0.120728				AT1G20380	0.0902236	0.172604				AT3G58780	0.100025	0.0877792				AT2G23990	0.0615822	1.01362
			AT4G25040	0.105318	0.106078	AT4G15920	0.14911	0.128926	AT3G27300	0.0957312	0.17371				AT3G62160	0.167101	0.21585				AT1G22070	0.0829622	0.235074				AT3G62920	0.0873047	0.194903				AT2G24850	0.159934	0.168052
			AT4G25170	0.10904	0.282839	AT4G16146	0.161164	0.280777	AT3G27530	0.124081	0.133615				AT3G62770	0.118243	0.0709398				AT1G22410	0.142107	0.0638893				AT4G01190	0.134806	0.374284				AT2G26950	0.185574	0.861883
			AT4G25360	0.13838	0.181143	AT4G16260	0.169107	0.110747	AT3G28340	0.13978	0.140994				AT3G63140	0.128054	0.138617				AT1G22570	0.155096	0.214999				AT4G01970	0.12555	0.272315				AT2G32765	0.138078	0.407218
			AT4G25550	0.0950147	0.068286	AT4G16400	0.15827	0.630487	AT3G28920	0.138995	0.149265				AT4G02380	0.0127167	0.781747				AT1G22985	0.172026	0.361016				AT4G05620	0.276289	0.696842				AT2G42110	0.0774777	0.443316
			AT4G25680	0.0972897	0.15844	AT4G16490	0.208909	0.0408955	AT3G29360	0.264795	0.019829				AT4G02500	0.126152	0.0149709				AT1G23030	0.140505	0.0709668				AT4G11610	0.18583	0.0359043				AT3G04540	0.104825	0.444216
[truncated: 8,766 more rows]
