# Supplementary material for: Fixation of Expression Divergences by Natural Selection in Arabidopsis Coding Genes
Source: Int J Mol Sci. 2024 Dec 22;25(24):13710. doi: 10.3390/ijms252413710 (PMC11678068; doi:10.3390/ijms252413710)
Supplement: Supplementary file 1 [file ijms-25-13710-s001.zip › Table S24.xlsx]

## Sheet: Loci w microarrays & ω (At-Cr)
Table S24. Analysis of ω, Ks (between genera) in loci with specific expression (microarrays).
Table S24A. Loci with ω and Ks (between genera) & microarray expression.
Locus	Ks	ω	Pollen	Seedlings	Sperm	Synergid cells	Central cells	Eggs
AT1G01030	0.20057	0.13352	0	0	0	1	0	0
AT1G01070	0.327922	0.380082	0	1	0	0	0	0
AT1G01120	0.294954	0.0500074	0	1	0	0	0	0
AT1G01180	0.328647	0.181744	0	0	1	0	0	0
AT1G01225	0.273627	0.0992067	0	0	0	0	1	0
AT1G01310	0.430272	0.282945	1	0	0	0	0	0
AT1G01440	0.321373	0.222558	0	1	0	0	0	0
AT1G01470	0.370966	0.0161203	0	1	0	0	0	0
AT1G01560	0.201184	0.149784	0	1	0	0	0	0
AT1G01610	0.321639	0.0695327	0	1	0	0	0	0
AT1G01900	0.350066	0.168118	0	1	0	0	0	0
AT1G01950	0.217091	0.050229	0	1	0	0	0	0
AT1G01980	0.322393	0.145182	1	0	0	0	0	0
AT1G02205	0.232058	0.143754	0	1	0	0	0	0
AT1G02220	0.374257	0.598207	0	1	0	0	0	0
AT1G02340	0.291111	0.479312	0	1	0	0	0	0
AT1G02550	0.21482	0.290667	1	0	0	0	0	0
AT1G02570	0.200615	0.227646	0	0	1	0	0	0
AT1G02680	0.306268	0.0938723	0	1	0	0	0	0
AT1G02750	0.376132	0.278292	0	1	0	0	0	0
AT1G02790	0.273	0.170005	1	0	0	0	0	0
AT1G02900	0.360672	0.222754	0	1	0	0	0	0
AT1G02980	0.275949	0.445136	0	0	1	0	0	0
AT1G03040	0.211367	0.147905	0	1	0	0	0	0
AT1G03050	0.231885	0.0968932	1	0	0	0	0	0
AT1G03170	0.414423	0.248321	1	0	0	0	0	0
AT1G03320	0.240214	0.703893	0	0	0	0	1	0
AT1G03430	0.420339	0.0571151	0	1	0	0	0	0
AT1G03520	0.283868	0.0704694	0	1	0	0	0	0
AT1G03530	0.257374	0.292687	0	1	0	0	0	0
AT1G03560	0.284563	0.131745	0	1	0	0	0	0
AT1G03840	0.30282	0.152445	0	0	1	0	0	0
AT1G03890	0.267099	0.193459	0	0	1	0	0	0
AT1G03950	0.233166	0.0748723	0	1	0	0	0	0
AT1G04010	0.227588	0.0719223	0	0	1	0	0	0
AT1G04020	0.224352	0.33516	0	1	0	0	0	0
AT1G04050	0.331577	0.421238	0	0	1	0	0	0
AT1G04160	0.150274	0.111366	1	0	0	0	0	0
AT1G04220	0.28399	0.057321	0	1	0	0	0	0
AT1G04240	0.290568	0.173949	0	1	0	0	0	0
AT1G04470	0.323112	0.102315	1	0	0	0	0	0
AT1G04500	0.318271	0.0978606	1	0	0	0	0	0
AT1G04530	0.242221	0.331427	0	1	0	0	0	0
AT1G04550	0.244024	0.273982	0	1	0	0	0	0
AT1G04670	0.220027	0.240263	1	0	0	0	0	0
AT1G04945	0.270029	0.209545	0	1	0	0	0	0
AT1G05010	0.333182	0.0872797	0	1	0	0	0	0
AT1G05070	0.163649	0.283436	0	1	0	0	0	0
AT1G05290	0.290787	0.552573	1	0	0	0	0	0
AT1G05300	0.242208	0.197484	0	1	0	0	0	0
AT1G05310	0.4077	0.11478	0	1	0	0	0	0
AT1G05330	0.18876	0.968365	0	0	0	1	0	0
AT1G05410	0.235925	0.345051	0	1	0	0	0	0
AT1G05440	0.322574	0.359849	0	0	1	0	0	0
AT1G05450	0.257292	0.631793	0	0	0	0	0	1
AT1G05500	0.191432	0.0863933	0	1	0	0	0	0
AT1G05560	0.237623	0.3439	0	1	0	0	0	0
AT1G05575	0.43936	0.226618	0	1	0	0	0	0
AT1G05577	0.268577	0.234568	1	0	0	0	0	0
AT1G05680	0.226836	0.212801	0	1	0	0	0	0
AT1G05760	0.478324	0.092898	0	0	0	1	0	0
AT1G05805	0.322583	0.127584	0	1	0	0	0	0
AT1G06140	0.272031	0.200097	0	0	1	0	0	0
AT1G06420	0.349646	0.573	0	0	0	0	0	1
AT1G06430	0.218839	0.0528819	0	1	0	0	0	0
AT1G06540	0.199532	0.315455	1	0	0	0	0	0
AT1G06570	0.364048	0.0836122	0	1	0	0	0	0
AT1G06720	0.218858	0.377851	0	1	0	0	0	0
AT1G06730	0.216868	0.215528	0	1	0	0	0	0
AT1G06830	0.302834	0.0297685	0	1	0	0	0	0
AT1G06970	0.342952	0.123678	1	0	0	0	0	0
AT1G07090	0.26744	0.04462	0	1	0	0	0	0
AT1G07150	0.281015	0.581345	0	1	0	0	0	0
AT1G07160	0.24527	0.300723	0	0	1	0	0	0
AT1G07300	0.163451	0.211492	0	0	0	0	0	1
AT1G07340	0.26766	0.250513	1	0	0	0	0	0
AT1G07440	0.346832	0.254065	0	1	0	0	0	0
AT1G07520	0.37364	0.196181	0	0	1	0	0	0
AT1G07530	0.265925	0.175475	0	1	0	0	0	0
AT1G07560	0.255881	0.248366	0	1	0	0	0	0
AT1G07590	0.241214	0.140057	0	1	0	0	0	0
AT1G07630	0.26102	0.076836	0	1	0	0	0	0
AT1G07640	0.226073	0.212942	0	1	0	0	0	0
AT1G07720	0.307054	0.105674	0	1	0	0	0	0
AT1G07740	0.428747	0.220818	0	0	1	0	0	0
AT1G07850	0.414981	0.0424181	1	0	0	0	0	0
AT1G07880	0.240703	0.103118	0	0	0	0	1	0
AT1G07990	0.185893	0.201464	0	1	0	0	0	0
AT1G08070	0.295535	0.142487	0	0	1	0	0	0
AT1G08090	0.357719	0.0498453	1	0	0	0	0	0
AT1G08135	0.237368	0.431764	1	0	0	0	0	0
AT1G08230	0.32728	0.174335	0	1	0	0	0	0
AT1G08260	0.191557	0.197655	0	0	1	0	0	0
AT1G08310	0.251808	0.201933	0	0	1	0	0	0
AT1G08410	0.216368	0.0695121	1	0	0	0	0	0
AT1G08450	0.339019	0.0600847	0	1	0	0	0	0
AT1G08540	0.274344	0.137926	0	1	0	0	0	0
AT1G08610	0.272485	0.203638	0	1	0	0	0	0
AT1G08650	0.480183	0.0627418	1	0	0	0	0	0
AT1G08710	0.352265	0.309615	0	1	0	0	0	0
AT1G08810	0.247887	0.26712	0	1	0	0	0	0
AT1G08940	0.443922	0.0485543	0	1	0	0	0	0
AT1G09170	0.255876	0.227778	1	0	0	0	0	0
AT1G09240	0.266383	0.129883	1	0	0	0	0	0
AT1G09250	0.388764	0.173692	0	1	0	0	0	0
AT1G09350	0.334368	0.120816	0	0	1	0	0	0
AT1G09380	0.178041	0.211256	1	0	0	0	0	0
AT1G09430	0.275591	0.0339981	0	1	0	0	0	0
AT1G09440	0.350451	0.0974104	0	1	0	0	0	0
AT1G09470	0.208359	0.23045	0	1	0	0	0	0
AT1G09500	0.156809	0.472761	0	1	0	0	0	0
AT1G09510	0.291003	0.325135	0	0	0	0	1	0
AT1G09540	0.256299	0.114072	0	0	0	1	0	0
AT1G09570	0.198767	0.0489543	0	1	0	0	0	0
AT1G09600	0.25634	0.24261	1	0	0	0	0	0
AT1G09740	0.240923	0.0897196	0	1	0	0	0	0
AT1G09820	0.283762	0.16164	0	1	0	0	0	0
AT1G09890	0.26868	0.0801582	0	0	0	0	1	0
AT1G10020	0.301742	0.0305705	0	1	0	0	0	0
AT1G10050	0.213888	0.215133	0	1	0	0	0	0
AT1G10110	0.404308	0.519628	0	0	0	0	1	0
AT1G10120	0.199231	0.102073	0	1	0	0	0	0
AT1G10140	0.319083	0.158805	0	1	0	0	0	0
AT1G10200	0.189507	0.0387775	0	1	0	0	0	0
AT1G10320	0.219589	0.318605	0	1	0	0	0	0
AT1G10360	0.222433	0.307041	0	1	0	0	0	0
AT1G10370	0.274729	0.164809	0	1	0	0	0	0
AT1G10380	0.477566	0.116253	0	1	0	0	0	0
AT1G10400	0.188058	0.265288	0	1	0	0	0	0
AT1G10520	0.213706	0.191266	0	0	1	0	0	0
AT1G10585	0.270465	0.273532	0	1	0	0	0	0
AT1G10610	0.259566	0.327469	0	1	0	0	0	0
AT1G10620	0.312531	0.232194	1	0	0	0	0	0
AT1G10640	0.275026	0.154888	0	1	0	0	0	0
AT1G10750	0.239407	0.0895819	0	1	0	0	0	0
AT1G10770	0.344018	0.187435	1	0	0	0	0	0
AT1G10780	0.195833	0.337758	0	0	1	0	0	0
AT1G10850	0.262558	0.150207	0	1	0	0	0	0
AT1G10930	0.185454	0.237184	0	0	1	0	0	0
AT1G11040	0.442194	0.0697808	1	0	0	0	0	0
AT1G11070	0.294525	0.375043	0	0	0	0	1	0
AT1G11250	0.392491	0.0465529	1	0	0	0	0	0
AT1G11290	0.225373	0.170341	0	1	0	0	0	0
AT1G11300	0.222462	0.14855	0	1	0	0	0	0
AT1G11330	0.234662	0.165876	0	1	0	0	0	0
AT1G11545	0.3463	0.0774081	0	1	0	0	0	0
AT1G11570	0.216775	0.200205	0	0	1	0	0	0
AT1G11580	0.310153	0.167479	0	1	0	0	0	0
AT1G11670	0.351907	0.0450005	0	1	0	0	0	0
AT1G11690	0.205656	0.560756	0	0	0	0	1	0
AT1G11740	0.347102	0.19203	0	0	1	0	0	0
AT1G11770	0.371804	0.133967	1	0	0	0	0	0
AT1G11990	0.337094	0.217675	1	0	0	0	0	0
AT1G12010	0.226994	0.122016	0	1	0	0	0	0
AT1G12070	0.276146	0.109074	1	0	0	0	0	0
AT1G12110	0.268516	0.0838929	0	1	0	0	0	0
AT1G12150	0.256014	0.12287	1	0	0	0	0	0
AT1G12250	0.441573	1.2106	0	1	0	0	0	0
AT1G12260	0.141964	0.101005	1	0	0	0	0	0
AT1G12320	0.192366	0.203876	0	1	0	0	0	0
AT1G12430	0.35244	0.0402533	0	1	0	0	0	0
AT1G12480	0.170356	0.140746	0	0	0	1	0	0
AT1G12845	0.153813	0.628444	0	1	0	0	0	0
AT1G12930	0.216216	0.0826751	0	1	0	0	0	0
AT1G12950	0.185213	0.144995	0	0	1	0	0	0
AT1G13050	0.268455	0.275372	0	0	0	0	0	1
AT1G13080	0.328942	0.138897	0	1	0	0	0	0
AT1G13090	0.25058	0.359452	0	1	0	0	0	0
AT1G13220	0.209731	0.352534	0	1	0	0	0	0
AT1G13250	0.345043	0.0551357	0	1	0	0	0	0
AT1G13260	0.470112	0.0773736	0	1	0	0	0	0
AT1G13290	0.223268	0.157801	0	0	1	0	0	0
AT1G13300	0.230593	0.101549	0	1	0	0	0	0
AT1G13340	0.203998	0.394214	0	1	0	0	0	0
AT1G13410	0.31432	0.27745	0	0	1	0	0	0
AT1G13610	0.223173	0.269409	0	0	0	1	0	0
AT1G13710	0.315834	0.121344	0	1	0	0	0	0
AT1G13970	0.251716	0.0847309	1	0	0	0	0	0
AT1G14030	0.209045	0.170919	0	1	0	0	0	0
AT1G14040	0.271592	0.227819	0	1	0	0	0	0
AT1G14120	0.220312	0.392659	0	1	0	0	0	0
AT1G14280	0.249543	0.205848	0	1	0	0	0	0
AT1G14340	0.249419	0.222316	0	1	0	0	0	0
AT1G14370	0.2454	0.178045	0	1	0	0	0	0
AT1G14420	0.278408	0.175115	1	0	0	0	0	0
AT1G14660	0.206445	0.30475	0	0	0	0	0	1
AT1G14680	0.277366	0.374468	0	0	1	0	0	0
AT1G14730	0.210429	0.0940306	0	1	0	0	0	0
AT1G14740	0.376633	0.0339026	0	1	0	0	0	0
AT1G14780	0.266017	0.130752	0	1	0	0	0	0
AT1G14790	0.238381	0.211703	0	1	0	0	0	0
AT1G14840	0.253709	0.129891	0	1	0	0	0	0
AT1G14890	0.418704	0.215987	0	1	0	0	0	0
AT1G15050	0.180507	0.5481	0	0	0	0	1	0
AT1G15080	0.278733	0.112004	0	1	0	0	0	0
AT1G15190	0.178886	0.214143	0	0	0	0	0	1
AT1G15260	0.359217	0.118863	0	1	0	0	0	0
AT1G15340	0.177853	0.39649	0	1	0	0	0	0
AT1G15510	0.173747	0.147481	0	1	0	0	0	0
AT1G15670	0.279358	0.198421	0	1	0	0	0	0
AT1G15870	0.255171	0.233776	0	0	0	1	0	0
AT1G15900	0.481441	0.24333	0	0	0	0	1	0
AT1G15960	0.246652	0.177235	0	1	0	0	0	0
AT1G15980	0.264452	0.111807	0	1	0	0	0	0
AT1G15990	0.30161	0.0632496	1	0	0	0	0	0
AT1G16280	0.237457	0.166152	0	1	0	0	0	0
AT1G16380	0.222064	0.155248	1	0	0	0	0	0
AT1G16390	0.207308	0.285497	0	1	0	0	0	0
AT1G16540	0.132327	0.283718	0	1	0	0	0	0
AT1G16760	0.300299	0.113332	1	0	0	0	0	0
AT1G16770	0.322923	0.101755	0	0	0	0	1	0
AT1G16850	0.469691	0.126408	0	1	0	0	0	0
AT1G17050	0.310008	0.0981092	0	1	0	0	0	0
AT1G17060	0.245709	0.118489	0	0	0	0	1	0
AT1G17170	0.26665	0.292576	0	1	0	0	0	0
AT1G17180	0.31981	0.110286	0	1	0	0	0	0
AT1G17190	0.271429	0.11232	0	1	0	0	0	0
AT1G17260	0.221816	0.10126	0	0	0	0	0	1
AT1G17310	0.257775	0.373114	0	0	1	0	0	0
AT1G17380	0.256798	0.392301	0	1	0	0	0	0
AT1G17500	0.175734	0.102255	0	1	0	0	0	0
AT1G17520	0.189162	0.443941	0	1	0	0	0	0
AT1G17540	0.222902	0.284182	1	0	0	0	0	0
AT1G17620	0.316617	0.209075	0	1	0	0	0	0
AT1G17665	0.24176	0.355031	0	0	0	1	0	0
AT1G18030	0.269415	0.190416	0	1	0	0	0	0
AT1G18100	0.1922	0.0552876	0	0	1	0	0	0
AT1G18350	0.39043	0.172915	0	0	0	0	1	0
AT1G18390	0.298963	0.468149	0	1	0	0	0	0
AT1G18410	0.258048	0.221789	1	0	0	0	0	0
AT1G18530	0.390558	0.0299856	1	0	0	0	0	0
AT1G18570	0.261038	0.24705	0	1	0	0	0	0
AT1G18590	0.306857	0.141131	0	1	0	0	0	0
AT1G18620	0.191509	0.350182	0	1	0	0	0	0
AT1G18650	0.143258	0.279247	0	1	0	0	0	0
AT1G18810	0.219994	0.306023	0	1	0	0	0	0
AT1G18880	0.246515	0.152088	0	1	0	0	0	0
AT1G18910	0.324818	0.189494	0	1	0	0	0	0
AT1G18990	0.214261	0.287075	1	0	0	0	0	0
AT1G19020	0.269361	0.200169	0	1	0	0	0	0
AT1G19090	0.237307	0.220009	1	0	0	0	0	0
AT1G19180	0.234354	0.373634	0	1	0	0	0	0
AT1G19430	0.23693	0.106157	0	1	0	0	0	0
AT1G19480	0.366711	0.154695	0	1	0	0	0	0
AT1G19500	0.31399	0.446118	1	0	0	0	0	0
AT1G19530	0.235237	0.407425	0	1	0	0	0	0
AT1G19610	0.155887	0.17131	0	1	0	0	0	0
AT1G19640	0.330655	0.149716	1	0	0	0	0	0
AT1G19670	0.371413	0.275793	0	1	0	0	0	0
AT1G19870	0.201675	0.372191	0	1	0	0	0	0
AT1G20020	0.203625	0.104033	0	1	0	0	0	0
AT1G20030	0.462884	0.147433	0	1	0	0	0	0
AT1G20135	0.258986	0.303237	1	0	0	0	0	0
AT1G20150	0.248819	0.252656	0	0	0	0	0	1
AT1G20160	0.248525	0.118005	0	1	0	0	0	0
AT1G20270	0.143396	0.0442352	0	1	0	0	0	0
AT1G20300	0.262078	0.134617	0	1	0	0	0	0
AT1G20370	0.187682	0.367828	0	1	0	0	0	0
AT1G20550	0.285326	0.163576	0	0	1	0	0	0
AT1G20560	0.301988	0.0855668	0	1	0	0	0	0
AT1G20580	0.149642	0.0244373	0	1	0	0	0	0
AT1G20650	0.311834	0.0646323	0	1	0	0	0	0
AT1G20730	0.281072	1.34425	0	0	1	0	0	0
AT1G20750	0.273361	0.366841	0	0	1	0	0	0
AT1G20816	0.145215	0.24319	0	1	0	0	0	0
AT1G21100	0.363619	0.137199	0	1	0	0	0	0
AT1G21190	0.208674	0.0240811	0	1	0	0	0	0
AT1G21350	0.196911	0.2025	0	1	0	0	0	0
AT1G21590	0.24587	0.264502	0	1	0	0	0	0
AT1G21910	0.253336	0.27215	0	1	0	0	0	0
AT1G22010	0.39498	0.505172	1	0	0	0	0	0
AT1G22060	0.162531	0.339496	0	1	0	0	0	0
AT1G22110	0.201921	0.322472	1	0	0	0	0	0
AT1G22180	0.24957	0.225946	0	1	0	0	0	0
AT1G22190	0.328083	0.182718	0	1	0	0	0	0
AT1G22240	0.458027	0.141485	1	0	0	0	0	0
AT1G22330	0.213731	0.209173	0	1	0	0	0	0
AT1G22360	0.327503	0.180221	0	1	0	0	0	0
AT1G22440	0.380518	0.202592	0	1	0	0	0	0
AT1G22500	0.300045	0.290916	0	1	0	0	0	0
AT1G22630	0.245142	0.113402	0	1	0	0	0	0
AT1G22770	0.214901	0.0607991	0	1	0	0	0	0
AT1G22960	0.276866	0.21417	0	1	0	0	0	0
AT1G22990	0.366785	0.0640981	0	1	0	0	0	0
AT1G23020	0.168067	0.427827	0	1	0	0	0	0
AT1G23060	0.322702	0.2967	0	0	1	0	0	0
AT1G23070	0.245932	0.0829675	1	0	0	0	0	0
AT1G23080	0.317039	0.063406	0	1	0	0	0	0
AT1G23090	0.255574	0.0967252	0	1	0	0	0	0
AT1G23100	0.169162	0.172061	0	0	0	0	1	0
AT1G23120	0.365507	0.108305	0	1	0	0	0	0
AT1G23130	0.180355	0.946578	0	1	0	0	0	0
AT1G23140	0.219237	0.210224	0	1	0	0	0	0
AT1G23205	0.264775	0.133739	0	1	0	0	0	0
AT1G23280	0.251584	0.302709	0	1	0	0	0	0
AT1G23320	0.203558	0.266238	0	0	1	0	0	0
AT1G23350	0.433236	0.16102	1	0	0	0	0	0
AT1G23480	0.258344	0.0211665	0	1	0	0	0	0
AT1G23540	0.303068	0.194855	1	0	0	0	0	0
AT1G23790	0.327274	0.124919	0	0	0	1	0	0
AT1G23850	0.239936	0.461418	0	1	0	0	0	0
AT1G23880	0.199782	0.200973	0	1	0	0	0	0
AT1G24100	0.2364	0.224155	0	1	0	0	0	0
AT1G24140	0.362752	0.18838	1	0	0	0	0	0
AT1G24310	0.247495	0.1104	0	1	0	0	0	0
AT1G24650	0.446957	0.307018	0	0	1	0	0	0
AT1G24735	0.349977	0.226248	0	1	0	0	0	0
AT1G25230	0.268418	0.206468	0	1	0	0	0	0
AT1G25240	0.295533	0.129183	1	0	0	0	0	0
AT1G25450	0.274236	0.0798714	0	1	0	0	0	0
AT1G26150	0.272609	0.421568	0	1	0	0	0	0
AT1G26380	0.231112	0.341556	0	1	0	0	0	0
AT1G26450	0.249593	0.290629	0	1	0	0	0	0
AT1G26480	0.178646	0.0372157	1	0	0	0	0	0
AT1G26500	0.304269	0.16372	0	1	0	0	0	0
AT1G26610	0.272303	0.153068	1	0	0	0	0	0
AT1G26620	0.212415	0.648745	0	0	1	0	0	0
AT1G26760	0.349377	0.14084	0	1	0	0	0	0
AT1G26800	0.181387	0.251708	0	1	0	0	0	0
AT1G26930	0.37502	0.0582398	0	1	0	0	0	0
AT1G26940	0.192365	0.159623	0	1	0	0	0	0
AT1G27030	0.467085	0.244288	0	1	0	0	0	0
AT1G27070	0.217165	0.370583	0	1	0	0	0	0
AT1G27320	0.203081	0.122609	0	1	0	0	0	0
AT1G27480	0.206729	0.341169	0	1	0	0	0	0
AT1G27690	0.256029	0.0409612	0	1	0	0	0	0
AT1G28010	0.268951	0.175327	0	1	0	0	0	0
AT1G28130	0.190409	0.0743217	0	1	0	0	0	0
AT1G28270	0.2775	0.0616521	1	0	0	0	0	0
AT1G28330	0.172085	0.0677116	0	1	0	0	0	0
AT1G28340	0.437138	0.0585373	0	1	0	0	0	0
AT1G28360	0.263445	0.321846	1	0	0	0	0	0
AT1G28400	0.235499	0.249104	0	1	0	0	0	0
AT1G28440	0.398729	0.0778035	0	1	0	0	0	0
AT1G28530	0.339368	0.131459	0	1	0	0	0	0
AT1G28550	0.253425	0.0171918	1	0	0	0	0	0
AT1G28680	0.30329	0.115962	0	1	0	0	0	0
AT1G29020	0.419511	0.492645	0	0	0	1	0	0
AT1G29050	0.264576	0.119173	0	1	0	0	0	0
AT1G29090	0.217534	0.194202	0	0	1	0	0	0
AT1G29140	0.35022	0.0423206	1	0	0	0	0	0
AT1G29160	0.275872	0.0956584	0	1	0	0	0	0
AT1G29200	0.277911	0.119383	1	0	0	0	0	0
AT1G29270	0.162295	0.632625	0	0	1	0	0	0
AT1G29450	0.441607	0.129636	0	1	0	0	0	0
AT1G29460	0.317938	0.248022	0	1	0	0	0	0
AT1G29660	0.29577	0.215702	0	1	0	0	0	0
AT1G29700	0.221037	0.250581	0	1	0	0	0	0
AT1G29860	0.279186	0.271989	0	0	0	1	0	0
AT1G30135	0.409384	0.268059	1	0	0	0	0	0
AT1G30260	0.333952	0.244417	0	1	0	0	0	0
AT1G30370	0.364066	0.0892106	0	1	0	0	0	0
AT1G30460	0.255782	0.0968841	0	1	0	0	0	0
AT1G30473	0.237072	0.722465	1	0	0	0	0	0
AT1G30500	0.35384	0.171882	0	1	0	0	0	0
AT1G30700	0.372037	0.116598	0	1	0	0	0	0
AT1G30710	0.324557	0.148515	1	0	0	0	0	0
AT1G30740	0.361954	0.159026	0	0	1	0	0	0
AT1G30860	0.44777	0.308652	1	0	0	0	0	0
AT1G30990	0.355186	0.41301	0	0	1	0	0	0
AT1G31200	0.137816	0.368595	0	1	0	0	0	0
AT1G31320	0.410708	0.0189171	0	1	0	0	0	0
AT1G31650	0.271865	0.0876548	0	1	0	0	0	0
AT1G31710	0.311472	0.147871	0	1	0	0	0	0
AT1G31720	0.228644	0.410409	0	1	0	0	0	0
AT1G31790	0.309756	0.181981	0	0	0	0	0	1
AT1G31820	0.313186	0.178278	0	1	0	0	0	0
AT1G31840	0.181908	0.431386	0	0	1	0	0	0
AT1G31920	0.245508	0.278125	0	1	0	0	0	0
AT1G32090	0.281801	0.0720456	0	1	0	0	0	0
AT1G32180	0.347232	0.18954	0	0	0	0	1	0
AT1G32250	0.30493	0.0435803	1	0	0	0	0	0
AT1G32300	0.354871	0.173285	0	0	0	1	0	0
AT1G32350	0.329491	0.160928	0	1	0	0	0	0
AT1G32450	0.313186	0.055158	0	1	0	0	0	0
AT1G32630	0.272966	0.246871	0	1	0	0	0	0
AT1G32640	0.383376	0.08641	0	1	0	0	0	0
AT1G32660	0.449943	0.585669	0	0	1	0	0	0
AT1G32740	0.309577	0.40847	0	1	0	0	0	0
AT1G32780	0.290997	0.108174	1	0	0	0	0	0
AT1G33030	0.243623	0.259727	0	1	0	0	0	0
AT1G33110	0.365068	0.129933	0	1	0	0	0	0
AT1G33220	0.33633	0.178006	1	0	0	0	0	0
AT1G33260	0.428236	0.0698929	0	0	0	0	0	1
AT1G33475	0.215733	0.27294	0	1	0	0	0	0
AT1G33600	0.326467	0.416661	0	1	0	0	0	0
AT1G33770	0.314953	0.115615	1	0	0	0	0	0
AT1G33800	0.210076	0.121537	0	1	0	0	0	0
AT1G33811	0.415259	0.103078	0	1	0	0	0	0
AT1G34180	0.333859	0.206393	0	0	0	0	1	0
AT1G34355	0.239382	0.499852	0	0	1	0	0	0
AT1G34380	0.315709	0.156149	0	1	0	0	0	0
AT1G34575	0.28767	0.149429	1	0	0	0	0	0
AT1G35140	0.457457	0.135814	0	1	0	0	0	0
AT1G35230	0.258469	0.46848	0	0	0	0	1	0
AT1G35330	0.334352	0.312186	1	0	0	0	0	0
AT1G35350	0.289594	0.209097	0	1	0	0	0	0
AT1G35490	0.28278	0.401978	1	0	0	0	0	0
AT1G36060	0.335947	0.132055	0	1	0	0	0	0
AT1G36940	0.349595	0.20743	0	0	0	1	0	0
AT1G42550	0.419228	0.0776122	0	1	0	0	0	0
AT1G43160	0.433112	0.268115	0	1	0	0	0	0
AT1G43640	0.336067	0.321143	0	0	0	0	1	0
AT1G43650	0.342223	0.101965	0	1	0	0	0	0
AT1G43910	0.436485	0.0318116	0	1	0	0	0	0
AT1G44120	0.391984	0.195616	1	0	0	0	0	0
AT1G44224	0.430545	0.379881	1	0	0	0	0	0
AT1G44414	0.35022	0.119317	0	0	0	0	0	1
AT1G44446	0.284351	0.0498471	0	1	0	0	0	0
AT1G45545	0.367858	0.201698	1	0	0	0	0	0
AT1G47280	0.156717	0.698179	1	0	0	0	0	0
AT1G47610	0.409211	0.0829019	0	0	1	0	0	0
AT1G47990	0.226086	0.177859	1	0	0	0	0	0
AT1G48000	0.239472	0.436123	0	1	0	0	0	0
AT1G48120	0.255462	0.243636	0	1	0	0	0	0
AT1G48130	0.293225	0.028937	0	0	0	0	1	0
AT1G48430	0.162911	0.214332	0	1	0	0	0	0
AT1G48470	0.247146	0.0856749	1	0	0	0	0	0
AT1G48480	0.273891	0.136702	0	1	0	0	0	0
AT1G48650	0.209865	0.11128	0	1	0	0	0	0
AT1G48800	0.284961	0.353592	0	0	1	0	0	0
AT1G48840	0.254199	0.127993	0	1	0	0	0	0
AT1G48930	0.242644	0.115407	0	1	0	0	0	0
AT1G48940	0.393154	0.163329	1	0	0	0	0	0
AT1G49000	0.355473	0.252243	0	1	0	0	0	0
AT1G49200	0.144192	0.340531	0	1	0	0	0	0
AT1G49270	0.213211	0.203057	1	0	0	0	0	0
AT1G49320	0.297923	0.243772	0	1	0	0	0	0
AT1G49400	0.25277	0.126133	0	1	0	0	0	0
AT1G49470	0.16527	0.223618	0	1	0	0	0	0
AT1G49520	0.280281	0.177664	0	1	0	0	0	0
AT1G49580	0.220228	0.147574	0	1	0	0	0	0
AT1G49810	0.238692	0.274099	0	0	1	0	0	0
AT1G49850	0.280547	0.178618	0	1	0	0	0	0
AT1G49870	0.258662	0.292495	0	0	1	0	0	0
AT1G49960	0.24792	0.055725	0	1	0	0	0	0
AT1G49975	0.289944	0.212269	0	1	0	0	0	0
AT1G50140	0.230458	0.170027	0	1	0	0	0	0
AT1G50270	0.28755	0.286909	0	0	1	0	0	0
AT1G50310	0.180705	0.147582	1	0	0	0	0	0
AT1G50560	0.270141	0.377699	0	1	0	0	0	0
AT1G50600	0.332239	0.0728099	0	1	0	0	0	0
AT1G50610	0.292264	0.174519	1	0	0	0	0	0
AT1G50630	0.288902	0.0870268	0	1	0	0	0	0
AT1G50660	0.246929	0.11787	0	1	0	0	0	0
AT1G50700	0.251447	0.0915359	0	1	0	0	0	0
AT1G50950	0.15575	0.232949	0	0	0	0	1	0
AT1G51080	0.253768	0.276101	0	1	0	0	0	0
AT1G51340	0.231555	0.175875	1	0	0	0	0	0
AT1G51380	0.281844	0.0728979	0	0	0	0	1	0
AT1G51410	0.197051	0.0654934	1	0	0	0	0	0
AT1G51440	0.248027	0.25038	0	1	0	0	0	0
AT1G51640	0.265806	0.244417	1	0	0	0	0	0
AT1G51680	0.357303	0.0659964	0	1	0	0	0	0
AT1G51800	0.24934	0.288848	0	1	0	0	0	0
AT1G51850	0.238851	0.213569	0	1	0	0	0	0
AT1G51860	0.268788	0.219875	0	1	0	0	0	0
AT1G51890	0.34095	0.258458	0	1	0	0	0	0
AT1G51915	0.303761	0.321453	1	0	0	0	0	0
AT1G51920	0.187093	0.618949	0	0	1	0	0	0
AT1G52080	0.30707	0.20615	0	1	0	0	0	0
AT1G52190	0.257707	0.0979746	0	1	0	0	0	0
AT1G52200	0.23053	0.296737	0	1	0	0	0	0
AT1G52260	0.245836	0.16777	0	1	0	0	0	0
AT1G52540	0.274136	0.129964	0	1	0	0	0	0
AT1G52550	0.14189	0.810969	0	1	0	0	0	0
AT1G52560	0.221282	0.333364	0	0	1	0	0	0
AT1G52580	0.140084	0.177025	1	0	0	0	0	0
AT1G52590	0.243918	0.158945	0	1	0	0	0	0
AT1G52620	0.325153	0.186625	0	0	0	0	1	0
AT1G52630	0.159605	0.0759162	0	0	1	0	0	0
AT1G52680	0.323927	0.197586	1	0	0	0	0	0
AT1G52830	0.403304	0.141166	0	1	0	0	0	0
AT1G52890	0.30304	0.217266	0	1	0	0	0	0
AT1G53010	0.156399	0.583018	1	0	0	0	0	0
AT1G53070	0.312011	0.234758	0	1	0	0	0	0
AT1G53230	0.273181	0.195394	0	1	0	0	0	0
AT1G53300	0.329891	0.113966	0	1	0	0	0	0
AT1G53350	0.26316	0.267238	0	1	0	0	0	0
AT1G53430	0.240564	0.23492	0	1	0	0	0	0
AT1G53440	0.229395	0.258903	0	1	0	0	0	0
AT1G53590	0.213086	0.237884	0	1	0	0	0	0
AT1G53710	0.130185	0.323382	0	0	0	0	1	0
AT1G53730	0.17402	0.165544	0	1	0	0	0	0
AT1G53930	0.339147	0.773096	0	0	0	0	0	1
AT1G53940	0.216998	0.270631	0	0	1	0	0	0
AT1G54030	0.295864	0.288105	0	1	0	0	0	0
AT1G54090	0.277709	0.0867472	0	1	0	0	0	0
AT1G54280	0.299231	0.049755	1	0	0	0	0	0
AT1G54450	0.406051	0.031832	1	0	0	0	0	0
AT1G54820	0.338675	0.124821	0	1	0	0	0	0
AT1G54850	0.241644	0.325616	0	1	0	0	0	0
AT1G54870	0.491074	0.0626363	1	0	0	0	0	0
AT1G54940	0.323604	0.181902	0	0	0	0	1	0
AT1G54970	0.237848	0.394056	0	1	0	0	0	0
AT1G55180	0.269279	0.136718	0	1	0	0	0	0
AT1G55260	0.179515	0.530623	0	1	0	0	0	0
AT1G55360	0.160996	0.0832596	0	1	0	0	0	0
AT1G55370	0.320736	0.358263	0	1	0	0	0	0
AT1G55570	0.31719	0.0601656	1	0	0	0	0	0
AT1G55580	0.212523	0.209268	1	0	0	0	0	0
AT1G55820	0.218261	0.52005	0	0	1	0	0	0
AT1G55940	0.250146	0.446407	0	0	0	0	1	0
AT1G56050	0.278839	0.0741195	0	1	0	0	0	0
AT1G56210	0.289504	0.440113	0	1	0	0	0	0
AT1G56230	0.363982	0.125411	0	1	0	0	0	0
AT1G56430	0.280664	0.121059	0	1	0	0	0	0
AT1G56600	0.300934	0.11238	0	1	0	0	0	0
AT1G57700	0.327596	0.0781082	0	1	0	0	0	0
AT1G58210	0.347014	0.213125	1	0	0	0	0	0
AT1G58370	0.299866	0.114001	0	1	0	0	0	0
AT1G59540	0.233939	0.202731	0	0	1	0	0	0
AT1G59640	0.338841	0.0747136	0	1	0	0	0	0
AT1G59720	0.243529	0.203755	0	1	0	0	0	0
AT1G59740	0.158894	0.0903968	0	1	0	0	0	0
AT1G59940	0.432377	0.130905	1	0	0	0	0	0
AT1G60010	0.278921	0.144903	0	1	0	0	0	0
AT1G60140	0.221648	0.0912903	0	1	0	0	0	0
AT1G60160	0.321604	0.0390833	0	1	0	0	0	0
AT1G60550	0.232296	0.146047	0	1	0	0	0	0
AT1G60590	0.263576	0.129601	0	1	0	0	0	0
AT1G60710	0.28537	0.135738	0	1	0	0	0	0
AT1G60770	0.361764	0.0860624	0	1	0	0	0	0
AT1G60800	0.293759	0.0757189	0	1	0	0	0	0
AT1G60870	0.369372	0.060598	0	1	0	0	0	0
AT1G60930	0.208026	0.43521	0	0	0	0	0	1
AT1G60970	0.318122	0.151307	0	0	0	0	1	0
AT1G61080	0.359899	0.169067	1	0	0	0	0	0
AT1G61590	0.334184	0.0463753	0	1	0	0	0	0
AT1G61660	0.184918	0.250815	0	1	0	0	0	0
AT1G61810	0.285349	0.229699	0	0	0	0	0	1
AT1G61820	0.32699	0.164449	0	1	0	0	0	0
AT1G62030	0.287684	0.22291	0	1	0	0	0	0
AT1G62085	0.373141	0.336866	0	1	0	0	0	0
AT1G62330	0.313356	0.0842142	0	1	0	0	0	0
AT1G62422	0.284559	0.217869	0	1	0	0	0	0
AT1G62450	0.237672	0.140914	1	0	0	0	0	0
AT1G62480	0.154257	0.667506	0	1	0	0	0	0
AT1G62500	0.158952	0.146434	0	1	0	0	0	0
AT1G62510	0.340696	0.0990229	0	1	0	0	0	0
AT1G62520	0.309983	0.0887817	0	1	0	0	0	0
AT1G62540	0.291517	0.242111	0	1	0	0	0	0
AT1G62560	0.280209	0.163562	0	1	0	0	0	0
AT1G62710	0.306411	0.100985	0	1	0	0	0	0
AT1G62780	0.395748	0.12168	0	1	0	0	0	0
AT1G62800	0.282584	0.314361	0	1	0	0	0	0
AT1G62810	0.271917	0.165233	0	1	0	0	0	0
AT1G62840	0.206185	0.162816	0	1	0	0	0	0
AT1G63060	0.344963	0.0846623	1	0	0	0	0	0
AT1G63420	0.205175	0.274559	0	1	0	0	0	0
AT1G63430	0.221874	0.101995	0	1	0	0	0	0
AT1G63540	0.453512	0.617028	0	0	0	0	0	1
AT1G63590	0.154265	0.627062	0	0	0	1	0	0
AT1G63840	0.423898	0.111541	0	1	0	0	0	0
AT1G64050	0.205562	0.385377	0	1	0	0	0	0
AT1G64100	0.446373	0.400897	0	0	0	0	1	0
AT1G64180	0.210115	0.330459	0	1	0	0	0	0
AT1G64280	0.279781	0.364537	0	1	0	0	0	0
AT1G64320	0.332428	0.306528	1	0	0	0	0	0
AT1G64370	0.11603	0.506572	0	1	0	0	0	0
AT1G64400	0.236615	0.150005	0	1	0	0	0	0
AT1G64405	0.154128	0.45244	0	1	0	0	0	0
AT1G64450	0.321012	0.144023	0	1	0	0	0	0
AT1G64480	0.170441	0.0756321	1	0	0	0	0	0
AT1G64500	0.343466	0.14499	0	1	0	0	0	0
AT1G64580	0.302706	0.228966	0	0	1	0	0	0
AT1G64590	0.393324	0.11741	0	1	0	0	0	0
AT1G64710	0.192479	0.130493	0	1	0	0	0	0
AT1G64780	0.367318	0.0346653	0	1	0	0	0	0
AT1G64800	0.448942	0.197172	1	0	0	0	0	0
AT1G65010	0.203576	0.30366	0	1	0	0	0	0
AT1G65060	0.412151	0.086795	0	1	0	0	0	0
AT1G65230	0.209038	0.16612	0	1	0	0	0	0
AT1G65470	0.205818	0.277233	0	0	1	0	0	0
AT1G65490	0.328694	0.394602	0	1	0	0	0	0
AT1G65500	0.222389	0.56738	0	1	0	0	0	0
AT1G65590	0.28868	0.15396	1	0	0	0	0	0
AT1G65680	0.204744	0.43427	0	0	1	0	0	0
AT1G65900	0.305929	0.138952	0	1	0	0	0	0
AT1G65910	0.382986	0.172358	0	0	0	0	1	0
AT1G66130	0.341349	0.16485	0	1	0	0	0	0
AT1G66160	0.356386	0.158187	0	1	0	0	0	0
AT1G66200	0.302276	0.0490748	0	1	0	0	0	0
AT1G66210	0.348111	0.283335	1	0	0	0	0	0
AT1G66220	0.337308	0.381239	1	0	0	0	0	0
AT1G66250	0.417196	0.0908358	0	1	0	0	0	0
AT1G66360	0.387971	0.130706	1	0	0	0	0	0
AT1G66470	0.335616	0.0720735	1	0	0	0	0	0
AT1G66540	0.429929	0.174659	0	1	0	0	0	0
AT1G66800	0.242973	0.446672	0	0	1	0	0	0
AT1G66830	0.313076	0.195352	0	0	0	0	0	1
AT1G66840	0.295012	0.255499	0	1	0	0	0	0
AT1G66880	0.3466	0.534225	0	1	0	0	0	0
AT1G67030	0.275192	0.140792	0	1	0	0	0	0
AT1G67100	0.493249	0.0386643	0	0	1	0	0	0
AT1G67180	0.254548	0.283824	0	0	1	0	0	0
AT1G67290	0.440156	0.176022	1	0	0	0	0	0
AT1G67440	0.416311	0.0462111	0	1	0	0	0	0
AT1G67540	0.402905	0.245327	1	0	0	0	0	0
AT1G67550	0.267903	0.0883994	0	1	0	0	0	0
AT1G67623	0.419035	0.656196	1	0	0	0	0	0
AT1G67690	0.118111	0.172238	0	1	0	0	0	0
AT1G67710	0.234157	0.137565	0	0	0	1	0	0
AT1G67890	0.304542	0.140044	0	1	0	0	0	0
AT1G67920	0.235122	0.175924	0	1	0	0	0	0
AT1G68040	0.2264	0.382608	0	0	1	0	0	0
AT1G68060	0.293358	0.0592615	0	1	0	0	0	0
AT1G68090	0.256994	0.0580294	1	0	0	0	0	0
AT1G68110	0.277315	0.303576	1	0	0	0	0	0
AT1G68330	0.258856	0.19787	1	0	0	0	0	0
AT1G68450	0.366918	0.263607	0	1	0	0	0	0
AT1G68470	0.352894	0.215955	0	1	0	0	0	0
AT1G68500	0.271952	0.33313	0	1	0	0	0	0
AT1G68520	0.337486	0.227828	0	1	0	0	0	0
AT1G68560	0.326955	0.0711464	0	1	0	0	0	0
AT1G68585	0.229594	0.0842487	0	1	0	0	0	0
AT1G68620	0.267502	0.339336	0	1	0	0	0	0
AT1G68630	0.387296	0.0880504	1	0	0	0	0	0
AT1G68740	0.242718	0.134746	0	1	0	0	0	0
AT1G68750	0.265443	0.113972	1	0	0	0	0	0
AT1G68780	0.201657	0.279435	0	1	0	0	0	0
AT1G68810	0.244081	0.0719858	0	1	0	0	0	0
AT1G68980	0.258862	0.216873	0	1	0	0	0	0
AT1G69010	0.253297	0.107017	0	1	0	0	0	0
AT1G69050	0.217288	0.164217	1	0	0	0	0	0
AT1G69160	0.352192	0.115872	0	1	0	0	0	0
AT1G69270	0.290938	0.177166	0	1	0	0	0	0
AT1G69440	0.303979	0.103226	0	1	0	0	0	0
AT1G69526	0.282284	0.184553	0	1	0	0	0	0
AT1G69550	0.406171	0.396223	0	1	0	0	0	0
AT1G69660	0.357468	0.460023	0	0	0	1	0	0
AT1G69700	0.346862	0.0490743	0	1	0	0	0	0
AT1G69720	0.213419	0.605096	1	0	0	0	0	0
AT1G69730	0.277867	0.524072	0	1	0	0	0	0
AT1G69780	0.330197	0.0530629	0	1	0	0	0	0
AT1G69790	0.262379	0.106227	0	1	0	0	0	0
AT1G69850	0.330039	0.0835368	0	1	0	0	0	0
AT1G69930	0.243695	0.256249	0	1	0	0	0	0
AT1G70100	0.264064	0.485254	0	1	0	0	0	0
AT1G70110	0.434511	0.26888	0	0	0	0	0	1
AT1G70140	0.242188	0.271681	0	1	0	0	0	0
AT1G70170	0.432168	0.0965589	1	0	0	0	0	0
AT1G70350	0.167855	0.227862	0	1	0	0	0	0
AT1G70430	0.315337	0.248135	1	0	0	0	0	0
AT1G70460	0.325915	0.130715	1	0	0	0	0	0
AT1G70520	0.318917	0.0970414	0	1	0	0	0	0
AT1G70540	0.339864	0.0754926	1	0	0	0	0	0
AT1G70550	0.307709	0.140018	0	1	0	0	0	0
AT1G70650	0.329471	0.216121	0	0	0	0	0	1
AT1G70660	0.320071	0.0841519	0	1	0	0	0	0
AT1G70720	0.376275	0.183531	1	0	0	0	0	0
AT1G70740	0.306284	0.13069	0	1	0	0	0	0
AT1G70820	0.271952	0.0982077	0	1	0	0	0	0
AT1G70880	0.230173	0.395218	1	0	0	0	0	0
AT1G70890	0.28729	0.406368	0	1	0	0	0	0
AT1G70950	0.208262	0.376915	0	0	0	0	0	1
AT1G71000	0.30184	0.250465	0	0	1	0	0	0
AT1G71050	0.329553	0.160881	0	1	0	0	0	0
AT1G71060	0.286072	0.177473	0	1	0	0	0	0
AT1G71070	0.329017	0.0471274	0	1	0	0	0	0
AT1G71210	0.237859	0.19941	0	1	0	0	0	0
AT1G71250	0.279553	0.164538	0	0	0	0	1	0
AT1G71380	0.248165	0.11938	1	0	0	0	0	0
AT1G71460	0.283009	0.107441	0	1	0	0	0	0
AT1G71500	0.23813	0.0918768	0	1	0	0	0	0
AT1G71680	0.233167	0.147614	1	0	0	0	0	0
AT1G71750	0.332949	0.185636	0	1	0	0	0	0
AT1G71850	0.326422	0.088604	0	1	0	0	0	0
AT1G72070	0.224176	0.239049	1	0	0	0	0	0
AT1G72100	0.34312	0.217975	0	0	1	0	0	0
AT1G72160	0.344892	0.124213	0	1	0	0	0	0
AT1G72200	0.343473	0.238596	0	1	0	0	0	0
AT1G72230	0.177115	0.390185	0	1	0	0	0	0
AT1G72270	0.171499	0.644839	0	0	0	0	1	0
AT1G72300	0.25462	0.222596	0	1	0	0	0	0
AT1G72410	0.227438	0.377001	0	1	0	0	0	0
AT1G72430	0.181746	0.0232137	0	1	0	0	0	0
AT1G72500	0.242766	0.170098	0	1	0	0	0	0
AT1G72520	0.299339	0.0951376	0	1	0	0	0	0
AT1G72640	0.182023	0.239602	0	1	0	0	0	0
AT1G72790	0.273047	0.263699	0	1	0	0	0	0
AT1G72890	0.316471	0.307216	0	1	0	0	0	0
AT1G72990	0.279221	0.232582	0	1	0	0	0	0
AT1G73120	0.327598	0.074877	0	1	0	0	0	0
AT1G73190	0.253014	0.0668995	1	0	0	0	0	0
AT1G73500	0.475692	0.0806523	0	1	0	0	0	0
AT1G73560	0.298928	0.347278	0	0	0	0	1	0
AT1G73710	0.290446	0.0885032	0	1	0	0	0	0
AT1G73740	0.204896	0.1932	0	1	0	0	0	0
AT1G73760	0.359305	0.251613	0	1	0	0	0	0
AT1G73830	0.437472	0.185733	0	1	0	0	0	0
AT1G74100	0.318343	0.0669874	0	1	0	0	0	0
AT1G74150	0.28853	0.325084	0	0	1	0	0	0
AT1G74220	0.288141	0.224438	1	0	0	0	0	0
AT1G74360	0.322035	0.340924	0	1	0	0	0	0
AT1G74430	0.295263	0.377945	0	1	0	0	0	0
AT1G74520	0.321416	0.0152932	0	1	0	0	0	0
AT1G74590	0.142821	0.65561	0	1	0	0	0	0
AT1G74720	0.337983	0.0486955	0	1	0	0	0	0
AT1G74740	0.242516	0.054746	0	1	0	0	0	0
AT1G74770	0.307292	0.20401	0	1	0	0	0	0
AT1G74850	0.32795	0.0432998	0	1	0	0	0	0
AT1G74890	0.252565	0.216511	0	0	0	0	0	1
AT1G75150	0.202804	0.433626	0	0	1	0	0	0
AT1G75300	0.235162	0.265046	0	0	0	0	1	0
AT1G75490	0.197348	0.0807193	0	1	0	0	0	0
AT1G75520	0.142945	0.200518	1	0	0	0	0	0
AT1G75550	0.323752	0.253431	0	0	1	0	0	0
AT1G75680	0.308668	0.0803807	0	1	0	0	0	0
AT1G75750	0.350749	0.106535	0	1	0	0	0	0
AT1G75890	0.255393	0.249846	0	0	1	0	0	0
AT1G76020	0.269201	0.215254	0	1	0	0	0	0
AT1G76070	0.372485	0.126445	0	1	0	0	0	0
AT1G76090	0.361	0.0704219	0	1	0	0	0	0
AT1G76120	0.326518	0.232614	0	0	0	0	0	1
AT1G76290	0.225375	0.377773	0	0	1	0	0	0
AT1G76360	0.391878	0.142435	0	1	0	0	0	0
AT1G76410	0.323356	0.138041	0	1	0	0	0	0
AT1G76450	0.143238	0.251405	0	1	0	0	0	0
AT1G76590	0.302558	0.0698785	0	1	0	0	0	0
AT1G76630	0.198581	0.152029	0	1	0	0	0	0
AT1G76660	0.246043	0.0996177	0	1	0	0	0	0
AT1G76890	0.188827	0.225108	0	1	0	0	0	0
AT1G77130	0.282768	0.10393	0	1	0	0	0	0
AT1G77330	0.217971	0.0806131	0	1	0	0	0	0
AT1G77380	0.226779	0.138401	0	1	0	0	0	0
AT1G77405	0.307529	0.147146	0	0	1	0	0	0
AT1G77500	0.272371	0.217602	0	1	0	0	0	0
AT1G77630	0.278794	0.13729	0	1	0	0	0	0
AT1G77690	0.28294	0.0273262	0	1	0	0	0	0
AT1G77890	0.235685	0.280998	0	1	0	0	0	0
AT1G77920	0.346244	0.0908788	0	1	0	0	0	0
AT1G77980	0.274165	0.117734	1	0	0	0	0	0
AT1G78020	0.315562	0.224286	0	1	0	0	0	0
AT1G78090	0.241102	0.199136	0	1	0	0	0	0
AT1G78110	0.268147	0.162153	0	1	0	0	0	0
AT1G78160	0.311778	0.228371	1	0	0	0	0	0
AT1G78260	0.260059	0.154986	0	0	1	0	0	0
AT1G78320	0.313137	0.178524	0	1	0	0	0	0
AT1G78370	0.464976	0.102698	0	1	0	0	0	0
AT1G78430	0.256269	0.27545	0	1	0	0	0	0
AT1G78980	0.25061	0.111602	1	0	0	0	0	0
AT1G78990	0.236634	0.153669	1	0	0	0	0	0
AT1G79030	0.27103	0.0934042	0	1	0	0	0	0
AT1G79400	0.231939	0.195628	1	0	0	0	0	0
AT1G79410	0.220553	0.225549	0	1	0	0	0	0
AT1G79420	0.219666	0.0503357	0	1	0	0	0	0
AT1G79430	0.158388	0.0552317	0	1	0	0	0	0
AT1G79460	0.17361	0.334353	0	1	0	0	0	0
AT1G79700	0.154657	0.466943	0	1	0	0	0	0
AT1G79760	0.22782	0.32172	0	0	1	0	0	0
AT1G79840	0.280986	0.0569055	0	1	0	0	0	0
AT1G79860	0.324723	0.123771	1	0	0	0	0	0
AT1G80130	0.22898	0.339788	0	1	0	0	0	0
AT1G80140	0.200377	0.223031	0	0	1	0	0	0
AT1G80240	0.340166	0.147392	0	1	0	0	0	0
AT1G80450	0.402697	0.15405	1	0	0	0	0	0
AT1G80810	0.225687	0.399812	0	0	1	0	0	0
AT1G80840	0.267386	0.148178	0	1	0	0	0	0
AT1G80880	0.188458	0.303015	1	0	0	0	0	0
AT2G01070	0.190487	0.181914	0	1	0	0	0	0
AT2G01150	0.418854	0.258205	0	1	0	0	0	0
AT2G01300	0.46612	0.13629	1	0	0	0	0	0
AT2G01430	0.381723	0.22732	0	0	0	0	1	0
AT2G01460	0.219001	0.045012	0	1	0	0	0	0
AT2G01520	0.300113	0.0566732	0	1	0	0	0	0
AT2G01590	0.271432	0.191789	0	1	0	0	0	0
AT2G01630	0.303093	0.0383875	0	1	0	0	0	0
AT2G01740	0.230601	0.259207	0	1	0	0	0	0
AT2G01880	0.214755	0.339635	0	0	0	0	1	0
AT2G01890	0.253288	0.212086	0	1	0	0	0	0
AT2G01940	0.199926	0.0920777	0	1	0	0	0	0
AT2G01950	0.242188	0.084881	0	1	0	0	0	0
AT2G02061	0.269163	0.46277	0	0	1	0	0	0
AT2G02140	0.242217	0.279139	1	0	0	0	0	0
AT2G02220	0.307574	0.191406	0	1	0	0	0	0
AT2G02250	0.434389	0.239119	0	0	0	0	0	1
AT2G02310	0.338033	0.371227	0	0	1	0	0	0
AT2G02410	0.155459	0.0860206	0	1	0	0	0	0
AT2G02720	0.247009	0.164267	1	0	0	0	0	0
AT2G02780	0.181174	0.266894	0	1	0	0	0	0
AT2G02950	0.228545	0.30603	0	1	0	0	0	0
AT2G03220	0.270249	0.163896	0	1	0	0	0	0
AT2G03340	0.329285	0.118814	0	1	0	0	0	0
AT2G03410	0.325604	0.0665161	1	0	0	0	0	0
AT2G03520	0.279537	0.129515	1	0	0	0	0	0
AT2G03550	0.35884	0.264091	0	1	0	0	0	0
AT2G03630	0.353045	0.281617	1	0	0	0	0	0
AT2G03710	0.219896	0.108288	0	1	0	0	0	0
AT2G03750	0.230274	0.367459	0	1	0	0	0	0
AT2G03760	0.232485	0.181275	0	1	0	0	0	0
AT2G03800	0.204847	0.18251	0	1	0	0	0	0
AT2G03840	0.312244	0.368319	1	0	0	0	0	0
AT2G03850	0.199045	0.574228	0	0	1	0	0	0
AT2G03890	0.298688	0.0463788	0	1	0	0	0	0
AT2G04039	0.30297	0.161493	0	1	0	0	0	0
AT2G04040	0.289945	0.17703	0	1	0	0	0	0
AT2G04160	0.339365	0.118358	0	1	0	0	0	0
AT2G04220	0.297584	0.114722	1	0	0	0	0	0
AT2G04270	0.156061	0.197581	0	1	0	0	0	0
AT2G04305	0.331981	0.0997366	1	0	0	0	0	0
AT2G04480	0.308499	0.422672	0	0	1	0	0	0
AT2G04560	0.257705	0.242731	1	0	0	0	0	0
AT2G04570	0.319503	0.134049	0	1	0	0	0	0
AT2G04690	0.230805	0.302776	0	1	0	0	0	0
AT2G04850	0.371633	0.0646389	0	1	0	0	0	0
AT2G05120	0.240406	0.1682	0	1	0	0	0	0
AT2G05320	0.397792	0.105389	0	1	0	0	0	0
AT2G05760	0.350246	0.0668395	0	1	0	0	0	0
AT2G07040	0.371862	0.253994	1	0	0	0	0	0
AT2G07560	0.269901	0.0228652	1	0	0	0	0	0
AT2G10970	0.407462	0.219034	1	0	0	0	0	0
AT2G13350	0.393319	0.123464	1	0	0	0	0	0
AT2G13620	0.383795	0.0759069	1	0	0	0	0	0
AT2G14050	0.277167	0.110795	0	0	1	0	0	0
AT2G14100	0.171881	0.50712	0	1	0	0	0	0
AT2G14530	0.294579	0.191687	0	1	0	0	0	0
AT2G14860	0.373059	0.153814	0	1	0	0	0	0
AT2G15020	0.349519	0.166111	0	1	0	0	0	0
AT2G15050	0.351363	0.686636	0	1	0	0	0	0
AT2G15320	0.276127	0.180882	0	1	0	0	0	0
AT2G15390	0.472831	0.193932	0	1	0	0	0	0
AT2G15490	0.275786	0.192973	0	1	0	0	0	0
AT2G15620	0.284021	0.0526571	0	1	0	0	0	0
AT2G15680	0.409504	0.0582064	0	1	0	0	0	0
AT2G15960	0.344782	0.272119	0	1	0	0	0	0
AT2G16060	0.201786	0.113902	0	1	0	0	0	0
AT2G16365	0.415161	0.207805	0	1	0	0	0	0
AT2G16450	0.299483	0.57115	1	0	0	0	0	0
AT2G16720	0.281821	0.235685	0	1	0	0	0	0
AT2G16730	0.232066	0.157751	1	0	0	0	0	0
AT2G16790	0.275787	0.169933	0	1	0	0	0	0
AT2G16890	0.367355	0.209613	0	1	0	0	0	0
AT2G17110	0.302929	0.236791	0	1	0	0	0	0
AT2G17220	0.233741	0.182228	0	1	0	0	0	0
AT2G17260	0.216586	0.116356	0	1	0	0	0	0
AT2G17430	0.188651	0.257179	0	0	0	1	0	0
AT2G17550	0.250884	0.124783	0	1	0	0	0	0
AT2G17570	0.25987	0.175284	0	1	0	0	0	0
AT2G17660	0.225457	0.121953	1	0	0	0	0	0
AT2G17740	0.277344	0.286382	0	1	0	0	0	0
AT2G17820	0.212403	0.113052	0	1	0	0	0	0
AT2G18050	0.280743	0.336395	0	1	0	0	0	0
AT2G18080	0.311272	0.203386	1	0	0	0	0	0
AT2G18090	0.230474	0.24752	0	1	0	0	0	0
AT2G18180	0.272358	0.171445	1	0	0	0	0	0
AT2G18260	0.209061	0.0951573	0	0	1	0	0	0
AT2G18360	0.216726	0.211354	0	1	0	0	0	0
AT2G18370	0.240035	0.221861	0	1	0	0	0	0
AT2G18380	0.175573	0.32575	0	0	0	0	0	1
AT2G18470	0.283946	0.142097	1	0	0	0	0	0
AT2G18480	0.309556	0.110799	0	0	1	0	0	0
AT2G18760	0.199155	0.185547	1	0	0	0	0	0
AT2G18910	0.209978	0.143057	0	1	0	0	0	0
AT2G18950	0.174366	0.164491	0	1	0	0	0	0
AT2G18980	0.303368	0.154491	0	1	0	0	0	0
AT2G19000	0.341333	0.399783	1	0	0	0	0	0
AT2G19050	0.345265	0.227248	1	0	0	0	0	0
AT2G19330	0.152203	0.153486	1	0	0	0	0	0
AT2G19460	0.245481	0.061095	0	0	0	1	0	0
AT2G19580	0.233545	0.0355932	0	1	0	0	0	0
AT2G19780	0.280047	0.139798	0	1	0	0	0	0
AT2G19950	0.173801	0.313267	0	1	0	0	0	0
AT2G19980	0.35526	0.236197	1	0	0	0	0	0
AT2G20000	0.179971	0.17916	0	1	0	0	0	0
AT2G20020	0.226001	0.263738	0	1	0	0	0	0
AT2G20110	0.257761	0.466806	1	0	0	0	0	0
AT2G20230	0.222799	0.289023	0	1	0	0	0	0
AT2G20240	0.210646	0.418174	0	1	0	0	0	0
AT2G20430	0.299455	0.269733	1	0	0	0	0	0
AT2G20620	0.366962	0.680697	0	0	1	0	0	0
AT2G20630	0.292865	0.193923	0	1	0	0	0	0
AT2G20690	0.354568	0.166632	0	1	0	0	0	0
AT2G20770	0.208664	0.184628	0	1	0	0	0	0
AT2G20800	0.207608	0.146222	0	0	0	0	1	0
AT2G20875	0.252021	0.141031	0	1	0	0	0	0
AT2G20980	0.374473	0.191562	0	0	1	0	0	0
AT2G21050	0.246179	0.0361702	0	1	0	0	0	0
AT2G21100	0.313751	0.125223	0	1	0	0	0	0
AT2G21110	0.397941	0.253799	0	0	0	0	1	0
AT2G21210	0.300574	0.171664	0	1	0	0	0	0
AT2G21230	0.385872	0.140433	0	1	0	0	0	0
AT2G21450	0.21592	0.404268	0	0	0	0	0	1
AT2G21480	0.359568	0.0562935	1	0	0	0	0	0
AT2G21900	0.339967	0.228778	1	0	0	0	0	0
AT2G21990	0.388894	0.0778559	1	0	0	0	0	0
AT2G22180	0.241117	0.258431	1	0	0	0	0	0
AT2G22190	0.184585	0.178401	0	1	0	0	0	0
AT2G22200	0.296251	0.464354	1	0	0	0	0	0
AT2G22270	0.237101	0.207862	0	0	0	0	0	1
AT2G22330	0.303084	0.113081	0	1	0	0	0	0
AT2G22420	0.372644	0.116448	0	0	0	0	0	1
AT2G22470	0.175907	0.0651095	0	1	0	0	0	0
AT2G22770	0.339927	0.105206	0	1	0	0	0	0
AT2G22800	0.248563	0.362613	0	1	0	0	0	0
AT2G22840	0.241392	0.147751	0	1	0	0	0	0
AT2G22910	0.274279	0.105512	0	1	0	0	0	0
AT2G23030	0.320687	0.158527	0	1	0	0	0	0
AT2G23060	0.37508	0.109493	0	0	0	0	0	1
AT2G23170	0.289015	0.0921159	0	1	0	0	0	0
AT2G23180	0.264524	0.172975	0	1	0	0	0	0
AT2G23200	0.427145	0.295135	0	1	0	0	0	0
AT2G23260	0.369026	0.205346	0	0	0	0	1	0
AT2G23300	0.297336	0.114876	0	1	0	0	0	0
AT2G23360	0.27175	0.277334	0	1	0	0	0	0
AT2G23410	0.247423	0.462753	0	0	0	0	1	0
AT2G23950	0.2443	0.122514	0	1	0	0	0	0
AT2G24040	0.290383	0.0851066	0	1	0	0	0	0
AT2G24180	0.368011	0.15744	0	1	0	0	0	0
AT2G24210	0.418941	0.235158	0	0	0	0	1	0
AT2G24230	0.202784	0.176012	0	1	0	0	0	0
AT2G24280	0.172457	0.192818	0	1	0	0	0	0
AT2G24450	0.207574	0.162445	1	0	0	0	0	0
AT2G24762	0.376769	0.331552	0	1	0	0	0	0
AT2G24800	0.316099	0.117925	0	0	1	0	0	0
AT2G24970	0.365759	0.165492	0	0	0	0	1	0
AT2G25000	0.335279	0.289401	0	1	0	0	0	0
AT2G25090	0.335828	0.0961091	0	1	0	0	0	0
AT2G25460	0.468697	0.138776	1	0	0	0	0	0
AT2G25580	0.377419	0.428424	0	1	0	0	0	0
AT2G25625	0.4281	0.215421	0	1	0	0	0	0
AT2G25810	0.333961	0.0522177	0	1	0	0	0	0
AT2G25890	0.453716	0.154865	1	0	0	0	0	0
AT2G26000	0.162138	0.208474	0	1	0	0	0	0
AT2G26150	0.478188	0.0606897	0	0	1	0	0	0
AT2G26300	0.181958	0.0324299	0	1	0	0	0	0
AT2G26380	0.309746	0.177226	0	0	0	1	0	0
AT2G26410	0.366128	0.230193	1	0	0	0	0	0
AT2G26520	0.272059	0.123526	1	0	0	0	0	0
AT2G26530	0.25223	0.220965	0	1	0	0	0	0
AT2G26550	0.172982	0.34233	0	1	0	0	0	0
AT2G26560	0.320187	0.131015	0	1	0	0	0	0
AT2G26650	0.331394	0.0944971	0	1	0	0	0	0
AT2G26680	0.431026	0.0652674	0	1	0	0	0	0
AT2G26690	0.342845	0.0744956	0	1	0	0	0	0
AT2G26710	0.283154	0.0716687	0	1	0	0	0	0
AT2G26850	0.47261	0.219072	1	0	0	0	0	0
AT2G26970	0.325265	0.279021	0	1	0	0	0	0
AT2G27190	0.35446	0.113884	0	1	0	0	0	0
AT2G27310	0.425728	0.179766	0	0	1	0	0	0
AT2G27410	0.341005	0.533008	0	0	1	0	0	0
AT2G27420	0.488756	0.127249	0	1	0	0	0	0
AT2G27660	0.35587	0.246577	0	1	0	0	0	0
AT2G27690	0.305897	0.154449	0	1	0	0	0	0
AT2G27920	0.224946	0.306067	0	1	0	0	0	0
AT2G28010	0.282016	0.490877	0	0	0	0	1	0
AT2G28085	0.305705	0.141582	0	0	1	0	0	0
AT2G28110	0.261069	0.196121	0	1	0	0	0	0
AT2G28180	0.291148	0.411128	1	0	0	0	0	0
AT2G28305	0.165889	0.062983	0	1	0	0	0	0
AT2G28355	0.453792	0.348728	1	0	0	0	0	0
AT2G28400	0.411554	0.236547	0	1	0	0	0	0
AT2G28560	0.275927	0.135101	1	0	0	0	0	0
AT2G28605	0.336469	0.208263	0	1	0	0	0	0
AT2G28630	0.373644	0.0565741	0	1	0	0	0	0
AT2G28640	0.45066	0.0959722	1	0	0	0	0	0
AT2G28940	0.334176	0.147286	0	1	0	0	0	0
AT2G29040	0.380756	0.132235	1	0	0	0	0	0
AT2G29060	0.284628	0.170083	0	0	1	0	0	0
AT2G29120	0.318687	0.353439	0	1	0	0	0	0
AT2G29130	0.276212	0.0888433	0	0	1	0	0	0
AT2G29290	0.379499	0.2624	0	1	0	0	0	0
AT2G29320	0.329184	0.197303	0	1	0	0	0	0
AT2G29410	0.34359	0.134844	1	0	0	0	0	0
AT2G29450	0.326062	0.231264	0	1	0	0	0	0
AT2G29460	0.181902	0.379603	0	1	0	0	0	0
AT2G29490	0.288712	0.205122	0	1	0	0	0	0
AT2G29590	0.311695	0.189876	0	1	0	0	0	0
AT2G29620	0.266056	0.38355	1	0	0	0	0	0
AT2G29660	0.46041	0.0959686	0	1	0	0	0	0
AT2G29800	0.438198	0.566137	1	0	0	0	0	0
AT2G29995	0.143916	0.45612	0	1	0	0	0	0
AT2G30040	0.267425	0.323512	0	1	0	0	0	0
AT2G30240	0.303249	0.155788	1	0	0	0	0	0
AT2G30250	0.250229	0.126122	0	1	0	0	0	0
AT2G30290	0.390436	0.0618344	1	0	0	0	0	0
AT2G30540	0.291432	0.0642259	0	1	0	0	0	0
AT2G30630	0.195001	0.0965711	1	0	0	0	0	0
AT2G30690	0.250814	0.363032	1	0	0	0	0	0
AT2G30750	0.298218	0.233772	0	1	0	0	0	0
AT2G30840	0.259446	0.175006	0	1	0	0	0	0
AT2G30930	0.34215	0.263727	0	1	0	0	0	0
AT2G30940	0.27306	0.24555	1	0	0	0	0	0
AT2G31180	0.219136	0.269343	0	1	0	0	0	0
AT2G31250	0.317656	0.421577	0	0	1	0	0	0
AT2G31680	0.338451	0.0317321	0	1	0	0	0	0
AT2G31780	0.40986	0.444996	0	0	1	0	0	0
AT2G31880	0.202653	0.282946	0	1	0	0	0	0
AT2G31945	0.293572	0.19424	0	1	0	0	0	0
AT2G31990	0.324321	0.277806	0	1	0	0	0	0
AT2G32020	0.280203	0.14725	0	1	0	0	0	0
AT2G32160	0.352056	0.407892	0	1	0	0	0	0
AT2G32280	0.229263	0.0766081	0	1	0	0	0	0
AT2G32290	0.280334	0.190283	0	1	0	0	0	0
AT2G32400	0.240489	0.141059	0	1	0	0	0	0
AT2G32410	0.271257	0.326649	0	1	0	0	0	0
AT2G32450	0.254736	0.0719998	0	1	0	0	0	0
AT2G32630	0.259164	0.23827	0	0	1	0	0	0
AT2G32780	0.245692	0.597617	0	0	0	0	0	1
AT2G32800	0.414153	0.0729295	0	1	0	0	0	0
AT2G32890	0.37732	0.119932	1	0	0	0	0	0
AT2G32990	0.300385	0.0594555	0	1	0	0	0	0
AT2G33000	0.244386	1.01358	0	0	1	0	0	0
AT2G33160	0.382667	0.182192	0	0	1	0	0	0
AT2G33320	0.381683	0.105944	1	0	0	0	0	0
AT2G33330	0.27599	0.132982	0	1	0	0	0	0
AT2G33350	0.181556	0.255859	1	0	0	0	0	0
AT2G33380	0.295223	0.12857	0	1	0	0	0	0
AT2G33460	0.220739	0.249553	1	0	0	0	0	0
AT2G33500	0.373626	0.248899	0	1	0	0	0	0
AT2G33530	0.230395	0.137954	0	1	0	0	0	0
AT2G33540	0.241375	0.276441	1	0	0	0	0	0
AT2G33570	0.298117	0.0588876	0	1	0	0	0	0
AT2G33590	0.28789	0.135634	0	1	0	0	0	0
AT2G33610	0.26795	0.292018	0	1	0	0	0	0
AT2G33670	0.221452	0.0862664	1	0	0	0	0	0
AT2G33680	0.240795	0.199502	0	0	1	0	0	0
AT2G33690	0.101501	0.6965	1	0	0	0	0	0
AT2G33710	0.294479	0.261273	0	0	0	0	0	1
AT2G33860	0.212028	0.092376	0	1	0	0	0	0
AT2G33870	0.249961	0.0695813	1	0	0	0	0	0
AT2G34050	0.405507	0.0423738	0	1	0	0	0	0
AT2G34400	0.204792	0.296076	0	0	1	0	0	0
AT2G34440	0.207455	0.5384	1	0	0	0	0	0
AT2G34490	0.464253	0.10265	0	1	0	0	0	0
AT2G34510	0.328866	0.160129	0	1	0	0	0	0
AT2G34560	0.306272	0.115932	0	1	0	0	0	0
AT2G34810	0.363398	0.0886366	0	1	0	0	0	0
AT2G34830	0.263413	0.267941	0	0	0	0	0	1
AT2G34840	0.257543	0.134466	0	1	0	0	0	0
AT2G34870	0.280214	0.371174	1	0	0	0	0	0
AT2G34920	0.288635	0.347773	1	0	0	0	0	0
AT2G35060	0.277913	0.0320062	0	1	0	0	0	0
AT2G35270	0.252488	0.104399	0	1	0	0	0	0
AT2G35290	0.239112	0.210606	0	1	0	0	0	0
AT2G35360	0.225108	0.207454	0	1	0	0	0	0
AT2G35470	0.299246	0.244284	0	1	0	0	0	0
AT2G35730	0.288248	0.31571	0	0	0	0	0	1
AT2G35860	0.253883	0.098837	0	1	0	0	0	0
AT2G35890	0.285827	0.197056	0	0	1	0	0	0
AT2G36220	0.429598	0.218741	0	1	0	0	0	0
AT2G36270	0.39878	0.111866	0	0	1	0	0	0
AT2G36350	0.196272	0.327884	0	1	0	0	0	0
AT2G36410	0.186358	0.168845	0	1	0	0	0	0
AT2G36430	0.208601	0.371143	0	1	0	0	0	0
AT2G36490	0.311968	0.299671	0	1	0	0	0	0
AT2G36590	0.215807	0.101905	0	1	0	0	0	0
AT2G36670	0.217355	0.193573	0	1	0	0	0	0
AT2G36690	0.328502	0.13701	0	1	0	0	0	0
AT2G36750	0.192271	0.297001	0	1	0	0	0	0
AT2G36870	0.226224	0.103889	0	1	0	0	0	0
AT2G36970	0.283876	0.139073	0	1	0	0	0	0
AT2G37010	0.329432	0.0532761	1	0	0	0	0	0
AT2G37080	0.260745	0.139453	0	1	0	0	0	0
AT2G37280	0.280578	0.163331	0	1	0	0	0	0
AT2G37300	0.192556	0.502674	0	1	0	0	0	0
AT2G37310	0.318088	0.125054	0	0	1	0	0	0
AT2G37380	0.289756	0.161755	0	1	0	0	0	0
AT2G37440	0.299622	0.106371	0	0	1	0	0	0
AT2G37610	0.299352	0.457438	0	0	0	0	0	1
AT2G37678	0.251168	0.338911	0	1	0	0	0	0
AT2G37730	0.34999	0.252091	1	0	0	0	0	0
AT2G37880	0.314012	0.08889	0	1	0	0	0	0
AT2G37890	0.202285	0.411214	0	1	0	0	0	0
AT2G37920	0.468183	0.198273	0	1	0	0	0	0
AT2G37950	0.220621	0.19807	0	1	0	0	0	0
AT2G38080	0.270329	0.0856918	0	1	0	0	0	0
AT2G38100	0.321046	0.175693	0	0	1	0	0	0
AT2G38310	0.174841	0.0666638	0	1	0	0	0	0
AT2G38420	0.246928	0.226075	0	1	0	0	0	0
AT2G38470	0.31716	0.111561	0	1	0	0	0	0
AT2G38490	0.405499	0.0461811	0	0	1	0	0	0
AT2G38640	0.255553	0.126963	0	1	0	0	0	0
AT2G38800	0.228929	0.363031	0	1	0	0	0	0
AT2G38880	0.409322	0.291819	0	1	0	0	0	0
AT2G38900	0.211144	0.880767	1	0	0	0	0	0
AT2G38910	0.325987	0.0591296	1	0	0	0	0	0
AT2G38920	0.411414	0.183144	1	0	0	0	0	0
AT2G39110	0.240003	0.0940862	0	0	0	0	0	1
AT2G39140	0.226194	0.212356	0	1	0	0	0	0
AT2G39180	0.354153	0.0561435	0	1	0	0	0	0
AT2G39190	0.250496	0.22009	0	1	0	0	0	0
AT2G39210	0.264313	0.143945	0	1	0	0	0	0
AT2G39250	0.263873	0.346436	0	0	0	1	0	0
AT2G39280	0.166729	0.420576	0	0	1	0	0	0
AT2G39360	0.346244	0.189159	0	1	0	0	0	0
AT2G39435	0.242631	0.406201	0	0	1	0	0	0
AT2G39670	0.223383	0.117393	0	1	0	0	0	0
AT2G39710	0.362601	0.0975995	0	1	0	0	0	0
AT2G39850	0.18313	0.586033	0	1	0	0	0	0
AT2G39940	0.263485	0.0465739	0	1	0	0	0	0
AT2G40150	0.239354	0.319537	0	1	0	0	0	0
AT2G40230	0.176952	0.139144	0	1	0	0	0	0
AT2G40240	0.295208	0.21861	0	0	1	0	0	0
AT2G40270	0.23449	0.379608	0	1	0	0	0	0
AT2G40370	0.273551	0.0870651	1	0	0	0	0	0
AT2G40460	0.202869	0.119359	0	1	0	0	0	0
AT2G40610	0.281143	0.118534	0	1	0	0	0	0
AT2G40670	0.291929	0.197598	0	1	0	0	0	0
AT2G40780	0.186145	0.194896	0	0	0	0	0	1
AT2G40930	0.207377	0.1103	0	1	0	0	0	0
AT2G40960	0.323639	0.314926	0	1	0	0	0	0
AT2G40970	0.386172	0.104154	0	1	0	0	0	0
AT2G40990	0.24142	0.158535	1	0	0	0	0	0
AT2G41260	0.367283	0.806058	0	1	0	0	0	0
AT2G41380	0.375392	0.152607	0	1	0	0	0	0
AT2G41480	0.245767	0.0663229	0	1	0	0	0	0
AT2G41520	0.210819	0.357369	0	1	0	0	0	0
AT2G41640	0.268632	0.15056	0	1	0	0	0	0
AT2G41660	0.375257	0.144077	0	1	0	0	0	0
AT2G41680	0.225288	0.0492449	0	1	0	0	0	0
AT2G41810	0.294721	0.10117	0	0	1	0	0	0
AT2G41820	0.22722	0.112178	0	1	0	0	0	0
AT2G41860	0.267446	0.0808649	1	0	0	0	0	0
AT2G41870	0.244177	0.219872	0	1	0	0	0	0
AT2G41900	0.338583	0.0603876	0	1	0	0	0	0
AT2G42000	0.276143	0.36727	0	0	1	0	0	0
AT2G42160	0.261076	0.153149	0	1	0	0	0	0
AT2G42250	0.153965	0.206601	0	0	0	0	1	0
AT2G42280	0.335702	0.102647	0	1	0	0	0	0
AT2G42290	0.270054	0.223849	0	1	0	0	0	0
AT2G42360	0.269576	0.228087	0	1	0	0	0	0
AT2G42380	0.349977	0.180272	1	0	0	0	0	0
AT2G42530	0.183229	0.364272	0	1	0	0	0	0
AT2G42540	0.290627	0.193515	0	1	0	0	0	0
AT2G42560	0.296381	0.267179	0	0	1	0	0	0
AT2G42580	0.319041	0.104007	0	1	0	0	0	0
AT2G42940	0.158408	0.0572192	0	0	1	0	0	0
AT2G42960	0.189184	0.113687	0	1	0	0	0	0
AT2G43010	0.186105	0.384276	1	0	0	0	0	0
AT2G43060	0.280131	0.260603	0	1	0	0	0	0
AT2G43100	0.292973	0.17927	0	1	0	0	0	0
AT2G43200	0.224639	0.257042	0	1	0	0	0	0
AT2G43235	0.258215	0.149165	0	1	0	0	0	0
AT2G43280	0.320118	0.109734	0	1	0	0	0	0
AT2G43400	0.226916	0.155427	0	1	0	0	0	0
AT2G43480	0.216976	0.199393	0	0	1	0	0	0
AT2G43535	0.414506	0.823853	0	1	0	0	0	0
AT2G43600	0.239356	0.113041	0	0	1	0	0	0
AT2G43620	0.281034	0.162209	0	1	0	0	0	0
AT2G43650	0.250928	0.270258	0	1	0	0	0	0
AT2G43820	0.229193	0.175757	0	1	0	0	0	0
AT2G43840	0.227375	0.160973	0	1	0	0	0	0
AT2G43860	0.217608	0.28372	0	0	0	0	1	0
AT2G43870	0.304191	0.0710083	0	0	0	0	0	1
AT2G43880	0.279898	0.150252	0	0	1	0	0	0
AT2G44010	0.269067	0.254172	0	1	0	0	0	0
AT2G44230	0.222799	0.213758	0	1	0	0	0	0
AT2G44380	0.294833	0.14919	0	1	0	0	0	0
AT2G44500	0.238308	0.0814592	0	1	0	0	0	0
AT2G44590	0.203105	0.256507	0	0	1	0	0	0
AT2G44740	0.224452	0.0399438	0	1	0	0	0	0
AT2G44745	0.160042	0.215639	0	0	0	0	1	0
AT2G44810	0.292651	0.0585391	0	1	0	0	0	0
AT2G44910	0.303991	0.202718	0	0	0	1	0	0
AT2G44940	0.32459	0.494513	0	1	0	0	0	0
AT2G44950	0.237021	0.174647	0	1	0	0	0	0
AT2G45050	0.241218	0.0742559	0	0	0	0	1	0
AT2G45060	0.172776	0.196741	1	0	0	0	0	0
AT2G45130	0.37337	0.107722	0	0	1	0	0	0
AT2G45180	0.259952	0.116441	0	1	0	0	0	0
AT2G45210	0.29768	0.27875	0	1	0	0	0	0
AT2G45220	0.287058	0.12035	0	1	0	0	0	0
AT2G45290	0.231102	0.125443	1	0	0	0	0	0
AT2G45340	0.19203	0.127147	0	1	0	0	0	0
AT2G45450	0.220555	0.227704	0	0	0	0	1	0
AT2G45560	0.204495	0.458033	0	1	0	0	0	0
AT2G45660	0.138838	0.0894785	0	1	0	0	0	0
AT2G45770	0.175332	0.10962	0	1	0	0	0	0
AT2G45800	0.249792	0.122368	1	0	0	0	0	0
AT2G45810	0.377075	0.0606688	0	1	0	0	0	0
AT2G46110	0.191397	0.0997394	0	1	0	0	0	0
AT2G46250	0.28972	0.22222	0	1	0	0	0	0
AT2G46300	0.401245	0.125385	1	0	0	0	0	0
AT2G46360	0.199381	0.516356	1	0	0	0	0	0
AT2G46375	0.394828	0.395925	0	0	0	0	1	0
AT2G46380	0.228577	0.391261	0	1	0	0	0	0
AT2G46450	0.421053	0.409171	0	1	0	0	0	0
AT2G46480	0.261361	0.288048	1	0	0	0	0	0
AT2G46510	0.251667	0.226771	0	1	0	0	0	0
AT2G46550	0.326747	0.197667	0	1	0	0	0	0
AT2G46590	0.195303	0.113956	0	0	0	0	0	1
AT2G46630	0.160686	0.49908	0	1	0	0	0	0
AT2G46650	0.309315	0.174999	0	1	0	0	0	0
AT2G46680	0.338729	0.180949	0	1	0	0	0	0
AT2G46690	0.230084	0.0834153	0	1	0	0	0	0
AT2G46700	0.245838	0.0285476	0	1	0	0	0	0
AT2G46710	0.20331	0.177281	0	1	0	0	0	0
AT2G46760	0.397093	0.13151	0	0	1	0	0	0
AT2G46870	0.361795	0.132585	0	1	0	0	0	0
AT2G46880	0.362482	0.118753	1	0	0	0	0	0
AT2G47000	0.295443	0.0870592	0	1	0	0	0	0
AT2G47160	0.218843	0.0487197	0	1	0	0	0	0
AT2G47270	0.443127	0.0683846	0	1	0	0	0	0
AT2G47340	0.268865	0.317783	1	0	0	0	0	0
AT2G47430	0.219543	0.40509	0	0	0	0	1	0
AT2G47460	0.319139	0.242682	0	1	0	0	0	0
AT2G47520	0.386217	0.277746	0	1	0	0	0	0
AT2G47550	0.333732	0.0819912	1	0	0	0	0	0
AT2G47780	0.37334	0.236746	0	0	1	0	0	0
AT2G48030	0.34403	0.155753	0	1	0	0	0	0
AT2G48150	0.249008	0.137826	1	0	0	0	0	0
AT3G01020	0.229556	0.177363	1	0	0	0	0	0
AT3G01080	0.318345	0.163855	0	0	1	0	0	0
AT3G01240	0.282985	0.4777	1	0	0	0	0	0
AT3G01250	0.490201	0.185382	1	0	0	0	0	0
AT3G01270	0.265716	0.163541	1	0	0	0	0	0
AT3G01290	0.178911	0.0483113	0	1	0	0	0	0
AT3G01420	0.204311	0.225035	0	1	0	0	0	0
AT3G01440	0.343952	0.0716645	0	1	0	0	0	0
AT3G01550	0.251446	0.21266	0	1	0	0	0	0
AT3G01570	0.300067	0.0538822	0	0	0	0	1	0
AT3G01680	0.346206	0.0907447	0	1	0	0	0	0
AT3G01700	0.288089	0.217642	1	0	0	0	0	0
AT3G02000	0.432067	0.0529924	0	0	1	0	0	0
AT3G02010	0.217339	0.283742	0	0	1	0	0	0
AT3G02150	0.309386	0.210705	0	1	0	0	0	0
AT3G02170	0.188074	0.383446	0	1	0	0	0	0
AT3G02250	0.219969	0.0487927	0	1	0	0	0	0
AT3G02280	0.211023	0.178372	0	1	0	0	0	0
AT3G02400	0.172242	0.602495	0	1	0	0	0	0
AT3G02440	0.401472	0.173173	1	0	0	0	0	0
AT3G02480	0.133352	0.209709	1	0	0	0	0	0
AT3G02860	0.207886	0.272452	0	1	0	0	0	0
AT3G02930	0.221508	0.27406	0	0	0	0	0	1
AT3G02970	0.225174	0.272842	1	0	0	0	0	0
AT3G03180	0.199053	0.0462268	0	1	0	0	0	0
AT3G03190	0.11824	0.279889	0	1	0	0	0	0
AT3G03420	0.259145	0.00879802	0	1	0	0	0	0
AT3G03430	0.253807	0.085609	1	0	0	0	0	0
AT3G03440	0.223533	0.106881	1	0	0	0	0	0
AT3G03450	0.350955	0.153012	0	1	0	0	0	0
AT3G03470	0.286898	0.12843	0	1	0	0	0	0
AT3G03560	0.21383	0.124476	0	1	0	0	0	0
AT3G03620	0.230622	0.147799	0	0	1	0	0	0
AT3G03630	0.272767	0.190871	0	1	0	0	0	0
AT3G03670	0.279366	0.441081	0	0	1	0	0	0
AT3G03690	0.235181	0.111697	0	1	0	0	0	0
AT3G03710	0.209212	0.0779524	0	1	0	0	0	0
AT3G03800	0.163949	0.0652232	1	0	0	0	0	0
AT3G03840	0.145227	0.306192	0	1	0	0	0	0
AT3G03910	0.261805	0.0755393	0	0	0	0	1	0
AT3G04020	0.235525	0.185456	0	0	1	0	0	0
AT3G04070	0.214001	0.307448	0	1	0	0	0	0
AT3G04150	0.243002	0.280872	0	0	0	0	1	0
AT3G04360	0.370469	0.103265	1	0	0	0	0	0
AT3G04510	0.417472	0.101875	1	0	0	0	0	0
AT3G04700	0.442719	0.143884	1	0	0	0	0	0
AT3G04730	0.256804	0.136708	0	1	0	0	0	0
AT3G04760	0.367468	0.0679316	0	1	0	0	0	0
AT3G04800	0.260311	0.206971	0	0	1	0	0	0
AT3G04950	0.326064	0.12352	0	1	0	0	0	0
AT3G04970	0.249418	0.238227	0	0	1	0	0	0
AT3G05140	0.286186	0.144676	1	0	0	0	0	0
AT3G05150	0.282016	0.122019	1	0	0	0	0	0
AT3G05180	0.2947	0.194968	0	1	0	0	0	0
AT3G05260	0.271275	0.0529362	0	0	0	0	1	0
AT3G05310	0.196594	0.481745	0	0	0	0	1	0
AT3G05330	0.197873	0.201781	0	1	0	0	0	0
AT3G05360	0.253611	0.313104	0	0	0	1	0	0
AT3G05510	0.237956	0.199619	0	1	0	0	0	0
AT3G05610	0.421943	0.161495	1	0	0	0	0	0
AT3G05800	0.379925	0.204398	1	0	0	0	0	0
AT3G05820	0.217998	0.169206	1	0	0	0	0	0
AT3G05830	0.23364	0.213038	0	1	0	0	0	0
AT3G05890	0.236334	0.0706399	0	1	0	0	0	0
AT3G05900	0.181267	0.737049	0	1	0	0	0	0
AT3G05910	0.324633	0.0315933	0	1	0	0	0	0
AT3G05920	0.275145	0.140166	0	1	0	0	0	0
AT3G05930	0.217787	0.175445	1	0	0	0	0	0
AT3G05950	0.245427	0.105248	1	0	0	0	0	0
AT3G06010	0.240491	0.0799188	0	1	0	0	0	0
AT3G06070	0.250037	0.220644	0	1	0	0	0	0
AT3G06080	0.274472	0.137729	0	1	0	0	0	0
AT3G06120	0.332419	0.0615277	0	0	0	0	0	1
AT3G06200	0.275318	0.0950116	0	1	0	0	0	0
AT3G06250	0.221257	0.089826	0	1	0	0	0	0
AT3G06360	0.236766	0.64603	0	0	0	1	0	0
AT3G06370	0.270155	0.107064	1	0	0	0	0	0
AT3G06520	0.23439	0.351782	0	1	0	0	0	0
AT3G06560	0.250155	0.30612	1	0	0	0	0	0
AT3G06830	0.244985	0.265612	1	0	0	0	0	0
AT3G06840	0.407376	0.187539	0	1	0	0	0	0
AT3G07210	0.253713	0.121919	0	1	0	0	0	0
AT3G07450	0.129549	0.356292	0	0	0	0	1	0
AT3G07490	0.392255	0.0265482	1	0	0	0	0	0
AT3G07540	0.210603	0.303696	0	1	0	0	0	0
AT3G07820	0.22255	0.181525	1	0	0	0	0	0
AT3G07840	0.317868	0.179165	1	0	0	0	0	0
AT3G07990	0.215535	0.132277	0	1	0	0	0	0
AT3G08560	0.203142	0.111126	1	0	0	0	0	0
AT3G08750	0.204544	0.9259	0	0	0	1	0	0
AT3G08870	0.267822	0.285995	0	1	0	0	0	0
AT3G09000	0.273985	0.147132	0	1	0	0	0	0
AT3G09080	0.237655	0.298097	0	0	0	1	0	0
AT3G09160	0.322723	1.04966	0	0	0	0	1	0
AT3G09220	0.262862	0.170008	0	1	0	0	0	0
AT3G09270	0.356465	0.221058	0	1	0	0	0	0
AT3G09370	0.244197	0.337002	0	1	0	0	0	0
AT3G09410	0.249276	0.155058	0	1	0	0	0	0
AT3G09490	0.297222	0.701751	0	0	0	0	1	0
AT3G09540	0.351672	0.117704	0	1	0	0	0	0
AT3G09620	0.232335	0.351929	0	0	1	0	0	0
AT3G09930	0.306034	0.252021	1	0	0	0	0	0
AT3G09980	0.165146	0.0461511	0	1	0	0	0	0
AT3G10120	0.237932	0.239743	0	1	0	0	0	0
AT3G10150	0.246944	0.251327	0	0	0	0	0	1
AT3G10180	0.246108	0.211818	0	0	1	0	0	0
AT3G10220	0.18641	0.112909	1	0	0	0	0	0
AT3G10340	0.347823	0.0699141	0	1	0	0	0	0
AT3G10390	0.233367	0.102087	0	1	0	0	0	0
AT3G10400	0.253772	0.127223	1	0	0	0	0	0
AT3G10470	0.19328	0.232599	1	0	0	0	0	0
AT3G10520	0.275812	0.0897643	0	1	0	0	0	0
AT3G10540	0.218645	0.0723597	1	0	0	0	0	0
AT3G10570	0.29673	0.132668	0	1	0	0	0	0
AT3G10660	0.360367	0.244435	1	0	0	0	0	0
AT3G10720	0.27984	0.0862067	0	1	0	0	0	0
AT3G10960	0.292542	0.0651377	0	1	0	0	0	0
AT3G11180	0.228644	0.24606	1	0	0	0	0	0
AT3G11220	0.342281	0.0727685	0	0	0	1	0	0
AT3G11240	0.225493	0.227384	0	1	0	0	0	0
AT3G11340	0.239398	0.220231	0	1	0	0	0	0
AT3G11460	0.218065	0.218208	0	0	1	0	0	0
AT3G11490	0.277554	0.124593	0	1	0	0	0	0
AT3G11660	0.261022	0.290032	0	1	0	0	0	0
AT3G11740	0.408005	0.0482644	1	0	0	0	0	0
AT3G12020	0.197611	0.139446	0	1	0	0	0	0
AT3G12090	0.24374	0.0746166	0	1	0	0	0	0
AT3G12200	0.19241	0.264328	0	1	0	0	0	0
AT3G12500	0.348814	0.122734	0	1	0	0	0	0
AT3G12660	0.278619	0.213633	1	0	0	0	0	0
AT3G12710	0.281895	0.108732	0	1	0	0	0	0
AT3G12750	0.348871	0.0846719	0	1	0	0	0	0
AT3G12770	0.290615	0.127814	0	1	0	0	0	0
AT3G13140	0.324712	0.407608	1	0	0	0	0	0
AT3G13228	0.325888	1.0847	0	0	1	0	0	0
AT3G13380	0.345809	0.150597	0	1	0	0	0	0
AT3G13390	0.238552	0.0621095	1	0	0	0	0	0
AT3G13400	0.286734	0.0872887	1	0	0	0	0	0
AT3G13640	0.203477	0.125274	0	0	0	0	1	0
AT3G13690	0.23376	0.0863694	0	1	0	0	0	0
AT3G13730	0.165728	0.279473	0	0	0	1	0	0
AT3G13790	0.236263	0.0851091	0	1	0	0	0	0
AT3G13810	0.256691	0.233105	0	1	0	0	0	0
AT3G13980	0.439833	0.177201	0	1	0	0	0	0
AT3G14060	0.255843	0.147381	0	1	0	0	0	0
AT3G14210	0.484795	0.329645	0	1	0	0	0	0
AT3G14230	0.351121	0.152125	0	1	0	0	0	0
AT3G14240	0.281368	0.0788359	0	1	0	0	0	0
AT3G14250	0.436765	0.199527	0	0	0	0	0	1
AT3G14280	0.157327	0.560254	0	1	0	0	0	0
AT3G14330	0.336558	0.170828	0	1	0	0	0	0
AT3G14470	0.233194	0.29469	0	1	0	0	0	0
AT3G14560	0.198822	0.307549	0	1	0	0	0	0
AT3G14770	0.181551	0.110224	0	1	0	0	0	0
AT3G14820	0.41879	0.209864	0	0	0	0	1	0
AT3G14900	0.262144	0.113467	0	1	0	0	0	0
AT3G15140	0.147647	0.257251	0	0	0	0	0	1
AT3G15300	0.233958	0.136699	0	1	0	0	0	0
AT3G15353	0.318417	0.145353	0	1	0	0	0	0
AT3G15390	0.17916	0.538622	0	0	1	0	0	0
AT3G15570	0.220764	0.167872	0	1	0	0	0	0
AT3G15720	0.260892	0.184593	0	1	0	0	0	0
AT3G15770	0.384888	0.353067	0	1	0	0	0	0
AT3G15950	0.228589	0.239198	0	1	0	0	0	0
AT3G16040	0.237047	0.0544256	1	0	0	0	0	0
AT3G16060	0.279187	0.0310409	0	1	0	0	0	0
AT3G16130	0.350141	0.365775	1	0	0	0	0	0
AT3G16160	0.331092	0.350915	0	0	0	1	0	0
AT3G16250	0.151301	0.234475	0	1	0	0	0	0
AT3G16340	0.226816	0.165238	0	1	0	0	0	0
AT3G16530	0.335294	0.151296	0	1	0	0	0	0
AT3G16580	0.209704	0.666636	0	0	1	0	0	0
AT3G16730	0.21757	0.2413	0	0	1	0	0	0
AT3G16770	0.386967	0.165113	0	1	0	0	0	0
AT3G16857	0.372211	0.0614886	0	1	0	0	0	0
AT3G16920	0.395858	0.0530334	0	1	0	0	0	0
AT3G16950	0.170806	0.0979561	0	1	0	0	0	0
AT3G17010	0.312274	0.570709	0	0	1	0	0	0
AT3G17060	0.281604	0.0584094	1	0	0	0	0	0
AT3G17220	0.227372	0.275288	1	0	0	0	0	0
AT3G17340	0.168441	0.331717	0	1	0	0	0	0
AT3G17640	0.198984	0.172455	0	1	0	0	0	0
AT3G17680	0.309631	0.220767	0	1	0	0	0	0
AT3G17690	0.220226	0.292212	0	0	0	0	0	1
AT3G17710	0.421811	0.475699	1	0	0	0	0	0
AT3G17970	0.185213	0.216627	0	1	0	0	0	0
AT3G17980	0.246049	0.0631713	1	0	0	0	0	0
AT3G18250	0.311749	0.255958	0	1	0	0	0	0
AT3G18280	0.25963	0.361472	0	1	0	0	0	0
AT3G18310	0.193561	0.532997	0	1	0	0	0	0
AT3G18390	0.231866	0.127589	0	1	0	0	0	0
AT3G18510	0.114456	0.855394	0	0	0	0	1	0
AT3G18560	0.279445	0.201936	0	1	0	0	0	0
AT3G18650	0.229377	0.698864	0	0	0	1	0	0
AT3G18670	0.292648	0.22087	0	0	1	0	0	0
AT3G18810	0.223142	0.163722	1	0	0	0	0	0
AT3G18820	0.094643	0.095235	0	1	0	0	0	0
AT3G19160	0.252796	0.400463	0	0	0	1	0	0
AT3G19200	0.273832	0.218434	0	0	0	1	0	0
AT3G19210	0.203152	0.129602	1	0	0	0	0	0
AT3G19220	0.170366	0.234448	0	1	0	0	0	0
AT3G19230	0.242444	0.129392	1	0	0	0	0	0
AT3G19310	0.264	0.15178	1	0	0	0	0	0
AT3G19330	0.227369	0.310982	1	0	0	0	0	0
AT3G19450	0.243867	0.10861	0	1	0	0	0	0
AT3G19515	0.363737	0.661113	0	1	0	0	0	0
AT3G19540	0.30274	0.0469824	0	1	0	0	0	0
AT3G19550	0.198011	0.353734	0	1	0	0	0	0
AT3G19553	0.303062	0.0973154	0	1	0	0	0	0
AT3G19570	0.230234	0.328916	0	1	0	0	0	0
AT3G19610	0.229226	0.303105	1	0	0	0	0	0
AT3G19620	0.275138	0.108853	0	1	0	0	0	0
AT3G19680	0.465576	0.0785759	0	1	0	0	0	0
AT3G19690	0.372784	0.139435	1	0	0	0	0	0
AT3G19700	0.281375	0.280077	0	0	0	0	0	1
AT3G19840	0.232983	0.251519	0	1	0	0	0	0
AT3G19850	0.295507	0.200897	0	1	0	0	0	0
AT3G19890	0.428602	0.46117	0	0	1	0	0	0
AT3G19940	0.263161	0.0788689	0	0	0	0	0	1
AT3G20140	0.268046	0.358413	0	0	1	0	0	0
AT3G20190	0.275261	0.192805	1	0	0	0	0	0
AT3G20220	0.199121	0.204184	1	0	0	0	0	0
AT3G20410	0.290302	0.0350238	0	1	0	0	0	0
AT3G20475	0.205146	0.121398	0	0	1	0	0	0
AT3G20480	0.355543	0.420226	0	0	0	0	0	1
AT3G20570	0.27426	0.266127	0	1	0	0	0	0
AT3G20580	0.319689	0.117366	1	0	0	0	0	0
AT3G20960	0.216884	0.182121	0	1	0	0	0	0
AT3G21070	0.222145	0.151519	0	0	1	0	0	0
AT3G21260	0.217866	0.112257	0	1	0	0	0	0
AT3G21350	0.235568	0.113048	1	0	0	0	0	0
AT3G21520	0.27025	0.0960892	0	1	0	0	0	0
AT3G21560	0.371834	0.153048	0	1	0	0	0	0
AT3G21600	0.299688	0.121477	0	1	0	0	0	0
AT3G21670	0.251247	0.154264	0	1	0	0	0	0
AT3G21690	0.336701	0.0568741	0	1	0	0	0	0
AT3G21750	0.297237	0.380831	0	1	0	0	0	0
AT3G21760	0.460644	0.198564	0	1	0	0	0	0
AT3G21970	0.363452	0.241533	1	0	0	0	0	0
AT3G22060	0.279674	0.262319	0	1	0	0	0	0
AT3G22150	0.292013	0.125103	0	1	0	0	0	0
AT3G22420	0.297057	0.106406	0	1	0	0	0	0
AT3G22450	0.287315	0.253691	0	1	0	0	0	0
AT3G22520	0.31425	0.124615	0	1	0	0	0	0
AT3G22620	0.181881	0.15703	0	1	0	0	0	0
AT3G22650	0.296905	0.352194	1	0	0	0	0	0
AT3G22740	0.259052	0.143818	0	1	0	0	0	0
AT3G22810	0.268296	0.107005	0	1	0	0	0	0
AT3G22910	0.301191	0.096714	0	0	1	0	0	0
AT3G23030	0.304981	0.0903743	0	1	0	0	0	0
AT3G23070	0.170342	0.270844	0	1	0	0	0	0
AT3G23160	0.344949	0.091161	0	1	0	0	0	0
AT3G23170	0.156601	0.515912	1	0	0	0	0	0
AT3G23200	0.249195	0.0503621	0	1	0	0	0	0
AT3G23240	0.362906	0.169031	1	0	0	0	0	0
AT3G23270	0.373192	0.101792	1	0	0	0	0	0
AT3G23290	0.207858	0.0911795	0	1	0	0	0	0
AT3G23340	0.269016	0.0670236	0	1	0	0	0	0
AT3G23350	0.238284	0.384311	1	0	0	0	0	0
AT3G23805	0.233496	0.139808	0	1	0	0	0	0
AT3G23880	0.203058	0.341762	0	1	0	0	0	0
AT3G24040	0.234001	0.206116	0	1	0	0	0	0
AT3G24140	0.227101	0.076827	0	1	0	0	0	0
AT3G24150	0.320764	0.226517	0	1	0	0	0	0
AT3G24330	0.179912	0.188567	0	0	0	0	1	0
AT3G24495	0.220925	0.218055	0	1	0	0	0	0
AT3G24620	0.258405	0.118316	1	0	0	0	0	0
AT3G24660	0.260762	0.0709488	0	1	0	0	0	0
AT3G24770	0.157782	0.43959	0	1	0	0	0	0
AT3G24790	0.311551	0.204154	0	0	0	0	1	0
AT3G24810	0.334272	0.53384	0	0	0	1	0	0
AT3G24840	0.209186	0.153703	1	0	0	0	0	0
AT3G25110	0.214293	0.100382	0	1	0	0	0	0
AT3G25165	0.296272	0.670874	1	0	0	0	0	0
AT3G25210	0.351334	0.105643	0	1	0	0	0	0
AT3G25540	0.313258	0.0698687	0	1	0	0	0	0
AT3G25620	0.251604	0.0889486	0	1	0	0	0	0
AT3G26130	0.288862	0.218037	1	0	0	0	0	0
AT3G26210	0.232475	0.189922	0	1	0	0	0	0
AT3G26220	0.354192	0.233118	0	1	0	0	0	0
AT3G26310	0.313436	0.268775	0	1	0	0	0	0
AT3G26610	0.255591	0.171832	0	1	0	0	0	0
AT3G26782	0.32652	0.0683715	0	1	0	0	0	0
AT3G26830	0.177093	0.632935	0	1	0	0	0	0
AT3G26960	0.192864	0.305516	0	1	0	0	0	0
AT3G27170	0.21764	0.0560505	0	1	0	0	0	0
AT3G27210	0.353065	0.234782	0	0	0	0	1	0
AT3G27320	0.253398	0.0699374	0	1	0	0	0	0
AT3G27325	0.172701	0.177034	0	0	0	1	0	0
AT3G27410	0.240841	0.705749	1	0	0	0	0	0
AT3G27473	0.470123	0.390589	0	0	1	0	0	0
AT3G27550	0.224036	0.0864458	0	0	1	0	0	0
AT3G27620	0.334201	0.10602	0	0	0	0	1	0
AT3G27640	0.20054	0.259678	0	0	0	0	1	0
AT3G27730	0.165967	0.135467	0	0	1	0	0	0
AT3G27870	0.280782	0.0996477	0	1	0	0	0	0
AT3G27960	0.329787	0.0722838	0	1	0	0	0	0
AT3G28007	0.202136	0.148301	0	0	0	1	0	0
AT3G28130	0.275504	0.303987	0	1	0	0	0	0
AT3G28150	0.2949	0.185918	1	0	0	0	0	0
AT3G28210	0.305272	0.144464	1	0	0	0	0	0
AT3G28740	0.404753	0.135359	0	1	0	0	0	0
AT3G28860	0.258719	0.0247901	0	1	0	0	0	0
AT3G28950	0.272354	0.245897	0	1	0	0	0	0
AT3G28960	0.330855	0.0788721	0	0	1	0	0	0
AT3G29010	0.319286	0.136125	0	1	0	0	0	0
AT3G29035	0.376312	0.173425	0	1	0	0	0	0
AT3G29230	0.428034	0.078015	0	1	0	0	0	0
AT3G29290	0.239036	0.233154	0	1	0	0	0	0
AT3G29400	0.299262	0.122938	0	1	0	0	0	0
AT3G29670	0.459622	0.26086	0	1	0	0	0	0
AT3G29770	0.332934	0.104315	0	1	0	0	0	0
AT3G30210	0.387793	0.23729	0	0	1	0	0	0
AT3G30300	0.356842	0.0424016	0	1	0	0	0	0
AT3G30340	0.237079	0.191074	0	1	0	0	0	0
AT3G30380	0.392584	0.0551459	1	0	0	0	0	0
AT3G42725	0.377614	0.414532	0	0	1	0	0	0
AT3G42860	0.387016	0.201138	0	0	1	0	0	0
AT3G42960	0.262014	0.119565	0	0	1	0	0	0
AT3G43120	0.367961	0.124219	1	0	0	0	0	0
AT3G43190	0.368035	0.0605155	0	1	0	0	0	0
AT3G43600	0.239009	0.250254	0	1	0	0	0	0
AT3G43660	0.376936	0.179859	0	0	1	0	0	0
AT3G43740	0.279073	0.156086	0	1	0	0	0	0
AT3G43860	0.322289	0.150336	1	0	0	0	0	0
AT3G44020	0.395541	0.0972587	0	1	0	0	0	0
AT3G44050	0.203577	0.161786	0	0	1	0	0	0
AT3G44380	0.200491	0.0622558	0	1	0	0	0	0
AT3G44610	0.302165	0.022116	0	1	0	0	0	0
AT3G44690	0.230124	0.521998	0	0	1	0	0	0
AT3G44970	0.330242	0.247277	0	1	0	0	0	0
AT3G44990	0.255202	0.108685	0	1	0	0	0	0
AT3G45160	0.286999	0.713529	0	1	0	0	0	0
AT3G45260	0.300565	0.189356	0	1	0	0	0	0
AT3G45290	0.301858	0.331598	0	1	0	0	0	0
AT3G45320	0.204396	0.551503	1	0	0	0	0	0
AT3G45410	0.324093	0.215136	0	1	0	0	0	0
AT3G45600	0.331147	0.0492704	0	1	0	0	0	0
AT3G45810	0.321847	0.136653	1	0	0	0	0	0
AT3G45860	0.23559	0.213659	0	1	0	0	0	0
AT3G45960	0.312313	0.238313	0	0	0	1	0	0
AT3G46130	0.281643	0.104856	0	1	0	0	0	0
AT3G46280	0.368627	0.418846	0	1	0	0	0	0
AT3G46290	0.360984	0.133186	0	1	0	0	0	0
AT3G46530	0.340441	0.566833	0	1	0	0	0	0
AT3G46540	0.302149	0.226552	0	1	0	0	0	0
AT3G46650	0.370876	0.313912	0	0	1	0	0	0
AT3G46700	0.352123	0.41512	0	1	0	0	0	0
AT3G46750	0.227615	0.247864	1	0	0	0	0	0
AT3G46770	0.413364	0.409066	0	0	0	1	0	0
AT3G46780	0.29749	0.132794	0	1	0	0	0	0
AT3G47040	0.262528	0.121103	0	0	1	0	0	0
AT3G47295	0.229529	0.494941	0	1	0	0	0	0
AT3G47380	0.359091	0.241928	0	0	0	1	0	0
AT3G47420	0.29458	0.060858	0	1	0	0	0	0
AT3G47430	0.257569	0.166628	0	1	0	0	0	0
AT3G47450	0.332057	0.0731814	0	1	0	0	0	0
AT3G47510	0.423804	0.266635	0	1	0	0	0	0
AT3G47530	0.284927	0.142846	0	1	0	0	0	0
AT3G47540	0.246484	0.378287	0	1	0	0	0	0
AT3G47560	0.30679	0.173089	0	1	0	0	0	0
AT3G47600	0.198005	0.146749	1	0	0	0	0	0
AT3G47840	0.272082	0.242541	0	0	1	0	0	0
AT3G48010	0.355011	0.0729191	1	0	0	0	0	0
AT3G48210	0.227628	0.257401	0	0	1	0	0	0
AT3G48350	0.254498	0.180881	0	1	0	0	0	0
AT3G48610	0.338054	0.0603379	0	1	0	0	0	0
AT3G48690	0.307579	0.206553	0	1	0	0	0	0
AT3G48720	0.257022	0.215499	0	1	0	0	0	0
AT3G48900	0.170718	0.26245	0	0	1	0	0	0
AT3G48920	0.187432	0.472021	0	1	0	0	0	0
AT3G49050	0.241862	0.132077	0	1	0	0	0	0
AT3G49070	0.366872	0.156873	0	0	0	0	0	1
AT3G49240	0.237856	0.188037	0	1	0	0	0	0
AT3G49260	0.322413	0.0952793	0	1	0	0	0	0
AT3G49580	0.460221	0.131198	0	1	0	0	0	0
AT3G49600	0.246545	0.14593	0	1	0	0	0	0
AT3G49620	0.265488	0.170201	0	1	0	0	0	0
AT3G49650	0.258464	0.102142	0	1	0	0	0	0
AT3G49780	0.142821	0.550893	0	1	0	0	0	0
AT3G49790	0.387108	0.0968979	0	1	0	0	0	0
AT3G49810	0.224484	0.0402143	0	1	0	0	0	0
AT3G49850	0.197836	0.228043	0	1	0	0	0	0
AT3G49880	0.243589	0.125364	0	1	0	0	0	0
AT3G49890	0.176902	0.685795	0	1	0	0	0	0
AT3G49900	0.290634	0.250094	0	0	0	0	1	0
AT3G49940	0.312145	0.0903676	0	1	0	0	0	0
AT3G50260	0.425341	0.168793	0	1	0	0	0	0
AT3G50270	0.299862	0.275562	0	1	0	0	0	0
AT3G50560	0.25654	0.0819336	0	1	0	0	0	0
AT3G50570	0.290754	0.158726	1	0	0	0	0	0
AT3G50650	0.392648	0.182582	0	1	0	0	0	0
AT3G50760	0.352104	0.0691986	0	1	0	0	0	0
AT3G50850	0.316042	0.275479	1	0	0	0	0	0
AT3G50900	0.278902	0.185163	0	1	0	0	0	0
AT3G50930	0.323247	0.0832513	0	1	0	0	0	0
AT3G50940	0.274306	0.246403	0	0	0	0	1	0
AT3G50970	0.472581	0.135837	0	1	0	0	0	0
AT3G50990	0.265075	0.266423	0	0	0	1	0	0
AT3G51070	0.361312	0.0992819	1	0	0	0	0	0
AT3G51420	0.337056	0.23892	0	1	0	0	0	0
AT3G51550	0.370892	0.0867254	0	1	0	0	0	0
AT3G51790	0.43646	0.0715954	0	1	0	0	0	0
AT3G51830	0.156461	0.29487	0	1	0	0	0	0
AT3G51920	0.283167	0.0856424	0	1	0	0	0	0
AT3G52370	0.240968	0.100104	0	1	0	0	0	0
AT3G52430	0.34823	0.305335	0	1	0	0	0	0
AT3G52470	0.289805	0.195796	0	1	0	0	0	0
AT3G52480	0.315333	0.28766	0	1	0	0	0	0
AT3G52540	0.252472	0.383048	1	0	0	0	0	0
AT3G52600	0.274566	0.19221	1	0	0	0	0	0
AT3G52620	0.242883	0.204075	1	0	0	0	0	0
AT3G52860	0.46148	0.0886945	0	1	0	0	0	0
AT3G52920	0.322346	0.117788	0	1	0	0	0	0
AT3G52970	0.346258	0.108557	0	0	0	0	0	1
AT3G53080	0.16965	0.601194	1	0	0	0	0	0
AT3G53100	0.195101	0.220393	0	1	0	0	0	0
AT3G53170	0.250045	0.195174	0	1	0	0	0	0
AT3G53210	0.260989	0.199516	0	1	0	0	0	0
AT3G53280	0.313461	0.222539	0	1	0	0	0	0
AT3G53360	0.191198	0.283052	0	0	1	0	0	0
AT3G53380	0.285981	0.0898334	0	1	0	0	0	0
AT3G53480	0.227477	0.131087	0	1	0	0	0	0
AT3G53960	0.21701	0.187785	0	1	0	0	0	0
AT3G54030	0.233087	0.0780317	0	1	0	0	0	0
AT3G54190	0.22142	0.0224176	0	1	0	0	0	0
AT3G54240	0.2903	0.0953072	1	0	0	0	0	0
AT3G54260	0.364144	0.136752	0	1	0	0	0	0
AT3G54400	0.220617	0.131552	0	1	0	0	0	0
AT3G54420	0.355051	0.0891355	0	1	0	0	0	0
AT3G54490	0.181219	0.368272	0	0	0	0	0	1
AT3G54950	0.435211	0.0914327	0	1	0	0	0	0
AT3G54990	0.246699	0.147236	0	1	0	0	0	0
AT3G55005	0.205646	0.227737	0	1	0	0	0	0
AT3G55020	0.136148	0.194145	0	0	1	0	0	0
AT3G55180	0.181524	0.246363	1	0	0	0	0	0
AT3G55190	0.23495	0.203397	1	0	0	0	0	0
AT3G55270	0.264155	0.148827	0	1	0	0	0	0
AT3G55320	0.229969	0.0825303	0	1	0	0	0	0
AT3G55420	0.459666	0.0496539	0	1	0	0	0	0
AT3G55470	0.224207	0.132834	0	1	0	0	0	0
AT3G55500	0.318952	0.131813	1	0	0	0	0	0
AT3G55640	0.213789	0.0692606	0	1	0	0	0	0
AT3G55690	0.232473	0.494514	1	0	0	0	0	0
AT3G55720	0.252793	0.185864	0	0	0	0	0	1
AT3G55980	0.303712	0.0871964	0	1	0	0	0	0
AT3G56040	0.275751	0.132131	0	1	0	0	0	0
AT3G56060	0.339694	0.18657	0	1	0	0	0	0
AT3G56170	0.132383	0.226275	0	1	0	0	0	0
AT3G56230	0.248783	0.142748	0	1	0	0	0	0
AT3G56270	0.301007	0.372093	0	1	0	0	0	0
AT3G56370	0.242793	0.102175	0	1	0	0	0	0
AT3G56400	0.310547	0.324911	0	1	0	0	0	0
AT3G56410	0.280189	0.522857	0	1	0	0	0	0
AT3G56550	0.273537	0.231819	0	0	1	0	0	0
AT3G56630	0.344057	0.165844	0	1	0	0	0	0
AT3G56660	0.269685	0.618202	0	0	0	0	1	0
AT3G56710	0.381655	0.334667	0	1	0	0	0	0
AT3G56810	0.274074	0.1972	0	0	0	0	0	1
AT3G56870	0.232907	0.407807	0	0	1	0	0	0
AT3G56980	0.20562	0.346401	0	1	0	0	0	0
AT3G57040	0.243233	0.314976	0	1	0	0	0	0
AT3G57060	0.213942	0.132651	0	0	1	0	0	0
AT3G57190	0.207831	0.307616	0	1	0	0	0	0
AT3G57270	0.208052	0.567504	0	0	0	0	1	0
AT3G57380	0.31284	0.203592	0	1	0	0	0	0
AT3G57420	0.233496	0.0847606	0	1	0	0	0	0
AT3G57570	0.19051	0.32879	0	1	0	0	0	0
AT3G57620	0.250752	0.165475	0	0	0	0	1	0
AT3G57700	0.221353	0.221789	1	0	0	0	0	0
AT3G57780	0.290176	0.363295	0	1	0	0	0	0
AT3G57960	0.2786	1.04327	0	0	0	0	1	0
AT3G58200	0.206351	0.467261	0	0	1	0	0	0
AT3G58450	0.22118	0.210692	0	0	0	0	0	1
AT3G58520	0.254746	0.10374	0	0	0	0	1	0
AT3G58590	0.247668	0.283192	0	1	0	0	0	0
AT3G58630	0.245905	0.12788	0	0	1	0	0	0
AT3G58740	0.167044	0.47623	0	0	1	0	0	0
AT3G58760	0.277964	0.109461	0	1	0	0	0	0
AT3G58790	0.283754	0.0997026	0	1	0	0	0	0
AT3G58810	0.236301	0.172654	0	1	0	0	0	0
AT3G58860	0.224384	0.416139	0	0	1	0	0	0
AT3G59040	0.157284	0.127501	0	1	0	0	0	0
AT3G59080	0.353515	0.0875045	0	1	0	0	0	0
AT3G59400	0.247447	0.140207	0	1	0	0	0	0
AT3G59420	0.221567	0.135455	0	1	0	0	0	0
AT3G59490	0.221398	0.183174	0	0	1	0	0	0
AT3G59700	0.30082	0.183811	0	1	0	0	0	0
AT3G59830	0.244933	0.0728481	1	0	0	0	0	0
AT3G59850	0.300725	0.161128	0	0	0	0	0	1
AT3G59870	0.269457	0.133512	0	1	0	0	0	0
AT3G60020	0.392705	0.541357	0	0	1	0	0	0
AT3G60200	0.350938	0.175607	1	0	0	0	0	0
AT3G60360	0.207088	0.225944	0	1	0	0	0	0
AT3G60400	0.262961	0.246485	0	0	1	0	0	0
AT3G60520	0.314465	0.101361	0	1	0	0	0	0
AT3G60570	0.218327	0.23394	1	0	0	0	0	0
AT3G60580	0.245065	0.267205	1	0	0	0	0	0
AT3G60680	0.29942	0.135026	0	1	0	0	0	0
AT3G60900	0.235571	0.191965	0	0	0	0	0	1
AT3G61190	0.464818	0.195352	0	1	0	0	0	0
AT3G61230	0.156213	0.193035	1	0	0	0	0	0
AT3G61250	0.380201	0.129246	0	0	0	0	1	0
AT3G61410	0.199575	0.278395	1	0	0	0	0	0
AT3G61670	0.241344	0.156134	0	1	0	0	0	0
AT3G61700	0.184932	0.301519	0	1	0	0	0	0
AT3G61780	0.181569	0.377062	0	1	0	0	0	0
AT3G61810	0.214243	0.265283	0	0	0	1	0	0
AT3G61850	0.180828	0.109406	0	0	0	1	0	0
AT3G61890	0.220361	0.22687	0	1	0	0	0	0
AT3G61920	0.229705	0.216671	0	0	0	0	0	1
AT3G61930	0.337841	0.304681	0	1	0	0	0	0
AT3G62020	0.270831	0.0864486	0	0	1	0	0	0
AT3G62040	0.318463	0.0884324	0	1	0	0	0	0
AT3G62080	0.241175	0.294827	0	0	1	0	0	0
AT3G62170	0.220326	0.180932	1	0	0	0	0	0
AT3G62180	0.352377	0.27636	1	0	0	0	0	0
AT3G62280	0.280552	0.109085	0	0	0	0	1	0
AT3G62380	0.469444	0.567061	0	0	0	0	1	0
AT3G62430	0.391682	0.508168	0	0	0	0	1	0
AT3G62610	0.24438	0.357393	0	0	1	0	0	0
AT3G62710	0.289829	0.405682	1	0	0	0	0	0
AT3G62750	0.32878	0.317006	0	1	0	0	0	0
AT3G62780	0.300356	0.45385	0	0	0	0	0	1
AT3G62820	0.222425	0.233809	0	1	0	0	0	0
AT3G62890	0.282198	0.205164	0	0	1	0	0	0
AT3G62930	0.230256	0.1192	0	1	0	0	0	0
AT3G62950	0.20212	0.0830832	0	1	0	0	0	0
AT3G63110	0.24915	0.216593	0	1	0	0	0	0
AT3G63160	0.268688	0.107167	0	1	0	0	0	0
AT3G63210	0.467783	0.263827	0	1	0	0	0	0
AT3G63480	0.23338	0.276236	0	1	0	0	0	0
AT4G00180	0.231697	0.19572	0	1	0	0	0	0
AT4G00190	0.383854	0.219716	0	0	0	1	0	0
AT4G00220	0.204377	0.132341	0	0	0	0	0	1
AT4G00330	0.428518	0.135171	0	1	0	0	0	0
AT4G00360	0.484543	0.0588084	0	1	0	0	0	0
AT4G00400	0.30026	0.137786	0	1	0	0	0	0
AT4G00690	0.373774	0.541421	0	0	1	0	0	0
AT4G01090	0.299922	0.203958	0	1	0	0	0	0
AT4G01130	0.246802	0.189263	0	1	0	0	0	0
AT4G01270	0.27092	0.277882	0	0	1	0	0	0
AT4G01330	0.280352	0.0871758	0	1	0	0	0	0
AT4G01440	0.297963	0.196516	0	1	0	0	0	0
AT4G01460	0.231995	0.298403	0	1	0	0	0	0
AT4G01630	0.252613	0.108386	1	0	0	0	0	0
AT4G01650	0.301386	0.156271	0	1	0	0	0	0
AT4G01680	0.282183	0.101975	0	0	0	1	0	0
AT4G01700	0.289323	0.126769	0	1	0	0	0	0
AT4G01720	0.282538	0.206565	0	1	0	0	0	0
AT4G02075	0.303743	0.317724	0	1	0	0	0	0
AT4G02250	0.419952	0.0352161	1	0	0	0	0	0
AT4G02270	0.156821	0.420113	0	1	0	0	0	0
AT4G02280	0.296395	0.0664448	0	1	0	0	0	0
AT4G02300	0.267362	0.405883	0	0	0	0	1	0
AT4G02310	0.375323	0.618478	0	0	1	0	0	0
AT4G02330	0.337355	0.108756	0	1	0	0	0	0
AT4G02460	0.30075	0.169783	0	0	0	0	0	1
AT4G02660	0.199519	0.374816	1	0	0	0	0	0
AT4G02700	0.198532	0.15674	0	0	0	0	1	0
AT4G02780	0.189544	0.259044	0	0	0	1	0	0
AT4G02820	0.33095	0.140833	0	1	0	0	0	0
AT4G03290	0.192056	0.126783	1	0	0	0	0	0
AT4G03400	0.190478	0.131179	0	1	0	0	0	0
AT4G03410	0.270846	0.209414	0	1	0	0	0	0
AT4G03610	0.446029	0.161328	0	1	0	0	0	0
AT4G03620	0.192912	0.335101	1	0	0	0	0	0
AT4G04040	0.325231	0.0761567	0	1	0	0	0	0
AT4G04330	0.250029	0.169566	0	1	0	0	0	0
AT4G04370	0.229514	0.269178	0	1	0	0	0	0
AT4G04450	0.232014	0.174883	1	0	0	0	0	0
AT4G04510	0.264647	0.386502	1	0	0	0	0	0
AT4G04630	0.352347	0.154982	0	0	0	1	0	0
AT4G04750	0.263078	0.22948	0	1	0	0	0	0
AT4G04790	0.259833	0.226908	0	1	0	0	0	0
AT4G04840	0.345341	0.248056	0	1	0	0	0	0
AT4G04930	0.316063	0.0731127	1	0	0	0	0	0
AT4G04980	0.253638	0.224309	1	0	0	0	0	0
AT4G05060	0.291669	0.111406	0	1	0	0	0	0
AT4G05200	0.262081	0.282793	0	1	0	0	0	0
AT4G05260	0.288852	0.935432	0	0	0	1	0	0
AT4G05590	0.312527	0.0929548	0	1	0	0	0	0
AT4G08150	0.252369	0.0873985	0	1	0	0	0	0
AT4G08670	0.315447	0.378608	1	0	0	0	0	0
AT4G08850	0.351929	0.23881	0	1	0	0	0	0
AT4G09350	0.361909	0.17649	0	1	0	0	0	0
AT4G09460	0.288954	0.13818	0	1	0	0	0	0
AT4G09650	0.352818	0.0972233	0	1	0	0	0	0
AT4G09730	0.297243	0.0685897	0	1	0	0	0	0
AT4G09890	0.266987	0.0428267	0	1	0	0	0	0
AT4G09900	0.263088	0.10241	0	1	0	0	0	0
AT4G09940	0.339022	0.380366	0	0	0	0	0	1
AT4G09950	0.33733	0.138206	1	0	0	0	0	0
AT4G09980	0.302189	0.101449	0	0	1	0	0	0
AT4G10010	0.259532	0.101458	1	0	0	0	0	0
AT4G10260	0.447453	0.0320456	1	0	0	0	0	0
AT4G10310	0.27865	0.308859	0	1	0	0	0	0
AT4G10390	0.408279	0.142694	0	1	0	0	0	0
AT4G10440	0.272763	0.0694111	1	0	0	0	0	0
AT4G10730	0.154991	0.281919	0	1	0	0	0	0
AT4G10910	0.325833	0.237614	0	1	0	0	0	0
AT4G11030	0.30359	0.0885109	1	0	0	0	0	0
AT4G11060	0.25234	0.151911	0	1	0	0	0	0
AT4G11140	0.417777	0.324491	0	0	1	0	0	0
AT4G11175	0.454382	0.0689188	0	1	0	0	0	0
AT4G11300	0.421164	0.11386	0	1	0	0	0	0
AT4G11330	0.454369	0.0532062	0	1	0	0	0	0
AT4G11400	0.474465	0.502238	0	0	1	0	0	0
AT4G11410	0.302593	0.0956482	0	1	0	0	0	0
AT4G11440	0.339861	0.345337	1	0	0	0	0	0
AT4G11690	0.269452	0.183396	0	0	1	0	0	0
AT4G11760	0.255866	0.680223	1	0	0	0	0	0
AT4G11790	0.18756	0.469108	0	1	0	0	0	0
AT4G11890	0.36273	0.291938	0	1	0	0	0	0
AT4G11900	0.418808	0.324427	0	1	0	0	0	0
AT4G12010	0.293297	0.150127	0	1	0	0	0	0
AT4G12110	0.430692	0.044043	0	1	0	0	0	0
AT4G12300	0.334392	0.204107	0	1	0	0	0	0
AT4G12330	0.359021	0.246763	0	1	0	0	0	0
AT4G12400	0.407845	0.108419	0	0	1	0	0	0
AT4G12460	0.222736	0.138085	0	1	0	0	0	0
AT4G12540	0.34941	0.286279	0	0	1	0	0	0
AT4G12550	0.327865	0.27324	0	1	0	0	0	0
AT4G12640	0.236794	0.233734	0	1	0	0	0	0
AT4G12730	0.327425	0.110148	0	1	0	0	0	0
AT4G12830	0.323813	0.0608749	0	1	0	0	0	0
AT4G12860	0.383801	0.0344639	1	0	0	0	0	0
AT4G12930	0.401691	0.340039	1	0	0	0	0	0
AT4G12970	0.201926	0.181923	0	1	0	0	0	0
AT4G13000	0.276839	0.179941	0	0	1	0	0	0
AT4G13180	0.323673	0.125854	0	1	0	0	0	0
AT4G13190	0.283431	0.219669	1	0	0	0	0	0
AT4G13195	0.310432	0.309178	0	1	0	0	0	0
AT4G13235	0.259978	0.259424	0	1	0	0	0	0
AT4G13240	0.227287	0.135607	1	0	0	0	0	0
AT4G13270	0.295699	0.179954	0	1	0	0	0	0
AT4G13330	0.246581	0.323375	0	1	0	0	0	0
AT4G13345	0.230663	0.0627109	0	1	0	0	0	0
AT4G13580	0.30297	0.084505	0	1	0	0	0	0
AT4G13660	0.263741	0.184783	0	1	0	0	0	0
AT4G13690	0.424987	0.280048	0	0	1	0	0	0
AT4G13700	0.378881	0.12972	0	0	1	0	0	0
AT4G13980	0.248012	0.135864	1	0	0	0	0	0
AT4G13985	0.355049	0.565216	0	0	0	0	0	1
AT4G14020	0.2009	0.24582	0	1	0	0	0	0
AT4G14130	0.29792	0.0805946	0	1	0	0	0	0
AT4G14220	0.224764	0.298916	0	1	0	0	0	0
AT4G14365	0.268681	0.616992	0	1	0	0	0	0
AT4G14368	0.28918	0.134146	1	0	0	0	0	0
AT4G14380	0.30494	0.172227	0	0	1	0	0	0
AT4G14465	0.252354	0.100913	0	1	0	0	0	0
AT4G14480	0.238052	0.134273	0	1	0	0	0	0
AT4G14490	0.356092	0.381553	0	0	1	0	0	0
AT4G14570	0.196785	0.182122	0	1	0	0	0	0
AT4G14590	0.222814	0.329809	0	0	0	0	0	1
AT4G14605	0.256105	0.129719	0	1	0	0	0	0
AT4G14720	0.386842	0.208081	0	1	0	0	0	0
AT4G14750	0.324098	0.107016	0	1	0	0	0	0
AT4G14840	0.221661	0.434661	0	0	0	0	0	1
AT4G14850	0.249313	0.161812	0	0	1	0	0	0
AT4G14900	0.271915	0.104459	0	1	0	0	0	0
AT4G15120	0.316176	0.442704	1	0	0	0	0	0
AT4G15200	0.430141	0.142854	1	0	0	0	0	0
AT4G15250	0.393272	0.236951	1	0	0	0	0	0
AT4G15390	0.396109	0.254505	0	1	0	0	0	0
AT4G15430	0.272006	0.114782	0	1	0	0	0	0
AT4G15510	0.26256	0.176534	0	1	0	0	0	0
AT4G15570	0.265916	0.0861323	0	1	0	0	0	0
AT4G15620	0.312578	0.254733	0	1	0	0	0	0
AT4G15630	0.285058	0.271107	0	1	0	0	0	0
AT4G15650	0.375208	0.813111	1	0	0	0	0	0
AT4G15690	0.379619	0.0481087	0	1	0	0	0	0
AT4G15790	0.311394	0.104696	0	0	0	0	1	0
AT4G15820	0.266174	0.3469	0	1	0	0	0	0
AT4G15920	0.174539	0.131293	0	1	0	0	0	0
AT4G15980	0.317127	0.296238	1	0	0	0	0	0
AT4G16000	0.379594	0.435642	0	1	0	0	0	0
AT4G16146	0.221588	0.237949	0	1	0	0	0	0
AT4G16160	0.216856	0.063641	1	0	0	0	0	0
AT4G16260	0.345447	0.099774	0	1	0	0	0	0
AT4G16310	0.186505	0.253821	0	0	1	0	0	0
AT4G16400	0.259318	0.351694	0	1	0	0	0	0
AT4G16490	0.378171	0.0350208	0	1	0	0	0	0
AT4G16590	0.262153	0.109896	0	0	0	0	0	1
AT4G16650	0.170254	0.214386	0	1	0	0	0	0
AT4G16700	0.216541	0.272316	0	1	0	0	0	0
AT4G16820	0.331056	0.0935179	0	0	1	0	0	0
AT4G17030	0.189406	0.102295	1	0	0	0	0	0
AT4G17080	0.197046	0.0907951	0	1	0	0	0	0
AT4G17090	0.166568	0.140821	0	1	0	0	0	0
AT4G17150	0.304696	0.249968	0	1	0	0	0	0
AT4G17245	0.397567	0.181348	0	1	0	0	0	0
AT4G17280	0.243937	0.0978009	0	1	0	0	0	0
AT4G17310	0.286661	0.324757	1	0	0	0	0	0
AT4G17670	0.251479	0.246611	0	0	0	0	0	1
AT4G17690	0.278582	0.172748	1	0	0	0	0	0
AT4G17760	0.35379	0.0425063	0	0	1	0	0	0
AT4G17785	0.198641	0.348734	0	0	0	1	0	0
AT4G17800	0.166608	0.0301254	0	1	0	0	0	0
AT4G17810	0.163687	0.288207	0	1	0	0	0	0
AT4G17880	0.334517	0.204771	0	1	0	0	0	0
AT4G17960	0.285913	0.200341	0	1	0	0	0	0
AT4G17970	0.260941	0.093478	0	1	0	0	0	0
AT4G17980	0.340014	0.207283	1	0	0	0	0	0
AT4G18010	0.285604	0.11109	0	1	0	0	0	0
AT4G18080	0.139546	0.86664	0	0	0	0	0	1
AT4G18180	0.166906	0.181279	1	0	0	0	0	0
AT4G18340	0.218511	0.152258	0	1	0	0	0	0
AT4G18395	0.201636	0.203346	1	0	0	0	0	0
AT4G18425	0.483405	0.0575293	0	1	0	0	0	0
AT4G18430	0.330261	0.0127529	0	1	0	0	0	0
AT4G18570	0.280135	0.145192	0	1	0	0	0	0
AT4G18590	0.290044	0.120386	0	1	0	0	0	0
AT4G18750	0.385372	0.0868666	0	0	1	0	0	0
AT4G18790	0.260503	0.0819723	1	0	0	0	0	0
AT4G18920	0.376246	0.0488337	1	0	0	0	0	0
AT4G18990	0.222749	0.165819	1	0	0	0	0	0
AT4G19150	0.296377	0.208799	0	1	0	0	0	0
AT4G19170	0.296078	0.151119	0	1	0	0	0	0
AT4G19191	0.277913	0.235695	0	0	1	0	0	0
AT4G19510	0.349984	0.427274	0	1	0	0	0	0
AT4G19610	0.160041	0.496659	0	1	0	0	0	0
AT4G19690	0.222327	0.0749276	0	1	0	0	0	0
AT4G19810	0.330814	0.0879264	0	1	0	0	0	0
AT4G19840	0.213492	0.42431	0	1	0	0	0	0
AT4G19900	0.338916	0.13496	0	0	1	0	0	0
AT4G20030	0.437743	0.0685773	0	1	0	0	0	0
AT4G20110	0.294922	0.086901	0	1	0	0	0	0
AT4G20130	0.234158	0.103738	0	1	0	0	0	0
AT4G20140	0.228411	0.154248	0	1	0	0	0	0
AT4G20230	0.180261	0.59564	0	1	0	0	0	0
AT4G20270	0.211856	0.124771	0	1	0	0	0	0
AT4G20740	0.239442	0.20466	0	1	0	0	0	0
AT4G20790	0.323781	0.162062	0	0	1	0	0	0
AT4G20800	0.310771	0.254204	0	0	0	1	0	0
AT4G20820	0.201251	0.243549	0	1	0	0	0	0
AT4G20840	0.475233	0.138236	0	1	0	0	0	0
AT4G21180	0.182316	0.247168	0	1	0	0	0	0
AT4G21190	0.253149	0.195858	0	1	0	0	0	0
AT4G21390	0.312305	0.13025	0	1	0	0	0	0
AT4G21410	0.278816	0.161	0	1	0	0	0	0
AT4G21600	0.323583	0.347766	0	1	0	0	0	0
AT4G21680	0.269814	0.0800174	0	1	0	0	0	0
AT4G21690	0.248916	0.188997	1	0	0	0	0	0
AT4G21890	0.405728	0.13969	0	1	0	0	0	0
AT4G21940	0.26478	0.169636	0	1	0	0	0	0
AT4G22030	0.216585	0.251312	0	0	0	1	0	0
AT4G22060	0.492518	0.409261	1	0	0	0	0	0
AT4G22200	0.278227	0.115398	0	1	0	0	0	0
AT4G22250	0.385586	0.117599	0	0	0	1	0	0
AT4G22410	0.327041	0.0767034	0	0	0	0	1	0
AT4G22790	0.22207	0.203914	0	1	0	0	0	0
AT4G22830	0.35353	0.218676	0	1	0	0	0	0
AT4G23090	0.33144	1.08073	0	0	0	0	0	1
AT4G23220	0.305324	0.374326	0	1	0	0	0	0
AT4G23250	0.300945	0.339999	0	0	1	0	0	0
AT4G23260	0.244229	0.309135	0	1	0	0	0	0
AT4G23320	0.327289	0.338442	0	0	0	0	1	0
AT4G23440	0.418396	0.0461317	0	1	0	0	0	0
AT4G23580	0.408858	0.578545	0	0	1	0	0	0
AT4G23670	0.26519	0.253197	0	1	0	0	0	0
AT4G23690	0.367384	0.101673	0	1	0	0	0	0
AT4G23810	0.295938	0.188971	0	1	0	0	0	0
AT4G23870	0.254105	0.151509	0	1	0	0	0	0
AT4G23880	0.182723	0.451911	0	1	0	0	0	0
AT4G24060	0.180897	0.194195	0	1	0	0	0	0
AT4G24090	0.264154	0.253096	0	1	0	0	0	0
AT4G24100	0.207528	0.1674	1	0	0	0	0	0
AT4G24150	0.210062	0.377443	0	0	0	0	1	0
AT4G24170	0.299643	0.237776	1	0	0	0	0	0
AT4G24180	0.304863	0.0790078	0	1	0	0	0	0
AT4G24210	0.476556	0.17693	0	1	0	0	0	0
AT4G24240	0.395943	0.134222	0	1	0	0	0	0
AT4G24290	0.283296	0.0907997	0	1	0	0	0	0
AT4G24430	0.215824	0.194612	0	1	0	0	0	0
AT4G24510	0.216441	0.460939	0	1	0	0	0	0
AT4G24540	0.152743	0.318845	0	1	0	0	0	0
AT4G24640	0.208929	0.260315	1	0	0	0	0	0
AT4G24660	0.255565	0.136522	0	1	0	0	0	0
AT4G24700	0.28253	0.112264	0	1	0	0	0	0
AT4G24760	0.185303	0.0597861	0	1	0	0	0	0
AT4G24970	0.265459	0.220522	0	1	0	0	0	0
AT4G25260	0.285539	0.16838	0	1	0	0	0	0
AT4G25380	0.188904	0.449909	0	0	1	0	0	0
AT4G25560	0.216562	0.368254	0	0	0	0	0	1
AT4G25590	0.156911	0.106484	1	0	0	0	0	0
AT4G25810	0.313347	0.101256	0	1	0	0	0	0
AT4G25835	0.319633	0.152563	0	1	0	0	0	0
AT4G25940	0.279946	0.11452	1	0	0	0	0	0
AT4G25950	0.170161	0.245926	1	0	0	0	0	0
AT4G25960	0.26844	0.0658962	0	1	0	0	0	0
AT4G25990	0.415044	0.307925	0	1	0	0	0	0
AT4G26010	0.24243	0.280921	0	1	0	0	0	0
AT4G26060	0.264319	0.24308	0	1	0	0	0	0
AT4G26130	0.227545	0.352283	0	1	0	0	0	0
[truncated: 10,444 more rows]

## Sheet: Grouped by expression (GEB) 
Table S24B. Loci with ω or Ks (between genera) & microarray expression in six samples.
Pollen						Seedlings						Sperm						Synergid cells						Central cells						Eggs
Specific expression			Broad expression			Specific expression			Broad expression			Specific expression			Broad expression			Specific expression			Broad expression			Specific expression			Broad expression			Specific expression			Broad expression
Locus	Ks	ω	Locus	Ks	ω	Locus	Ks	ω	Locus	Ks	ω	Locus	Ks	ω	Locus	Ks	ω	Locus	Ks	ω	Locus	Ks	ω	Locus	Ks	ω	Locus	Ks	ω	Locus	Ks	ω	Locus	Ks	ω
AT1G01310	0.430272	0.282945	AT1G01695	0.24735	0.70168	AT1G01070	0.327922	0.380082	AT1G01540	0.433502	0.0986732	AT1G01180	0.328647	0.181744	AT1G02360	0.363441	0.152927	AT1G01030	0.20057	0.13352	AT1G02310	0.275695	0.120344	AT1G01225	0.273627	0.0992067	AT1G01730	0.267508	0.405101	AT1G05450	0.257292	0.631793	AT1G01540	0.433502	0.0986732
AT1G01980	0.322393	0.145182	AT1G01780	0.284979	0.0917191	AT1G01120	0.294954	0.0500074	AT1G01730	0.267508	0.405101	AT1G02570	0.200615	0.227646	AT1G02420	0.266377	0.12122	AT1G05330	0.18876	0.968365	AT1G03960	0.290369	0.154515	AT1G03320	0.240214	0.703893	AT1G02370	0.182959	0.311935	AT1G06420	0.349646	0.573	AT1G01695	0.24735	0.70168
AT1G02550	0.21482	0.290667	AT1G02090	0.365143	0.105696	AT1G01440	0.321373	0.222558	AT1G01780	0.284979	0.0917191	AT1G02980	0.275949	0.445136	AT1G02640	0.27823	0.0842805	AT1G05760	0.478324	0.092898	AT1G03990	0.230571	0.282853	AT1G07880	0.240703	0.103118	AT1G02580	0.341212	0.59962	AT1G07300	0.163451	0.211492	AT1G02270	0.181969	0.288992
AT1G02790	0.273	0.170005	AT1G02580	0.341212	0.59962	AT1G01470	0.370966	0.0161203	AT1G02090	0.365143	0.105696	AT1G03840	0.30282	0.152445	AT1G03180	0.17117	0.275477	AT1G09540	0.256299	0.114072	AT1G04200	0.25005	0.109511	AT1G09510	0.291003	0.325135	AT1G02860	0.250615	0.183779	AT1G13050	0.268455	0.275372	AT1G03790	0.430126	0.0751696
AT1G03050	0.231885	0.0968932	AT1G03060	0.160706	0.0979895	AT1G01560	0.201184	0.149784	AT1G02270	0.181969	0.288992	AT1G03890	0.267099	0.193459	AT1G03850	0.214072	0.275358	AT1G12480	0.170356	0.140746	AT1G09360	0.246112	0.659589	AT1G09890	0.26868	0.0801582	AT1G03055	0.21898	0.256568	AT1G14660	0.206445	0.30475	AT1G03870	0.286489	0.177037
AT1G03170	0.414423	0.248321	AT1G03180	0.17117	0.275477	AT1G01610	0.321639	0.0695327	AT1G02310	0.275695	0.120344	AT1G04010	0.227588	0.0719223	AT1G03920	0.186116	0.201625	AT1G13610	0.223173	0.269409	AT1G10980	0.392693	0.267859	AT1G10110	0.404308	0.519628	AT1G03630	0.296956	0.051195	AT1G15190	0.178886	0.214143	AT1G04930	0.188734	0.714202
AT1G04160	0.150274	0.111366	AT1G03790	0.430126	0.0751696	AT1G01900	0.350066	0.168118	AT1G02360	0.363441	0.152927	AT1G04050	0.331577	0.421238	AT1G03970	0.376104	0.118535	AT1G15870	0.255171	0.233776	AT1G13380	0.269026	0.0536331	AT1G11070	0.294525	0.375043	AT1G05590	0.219831	0.219055	AT1G17260	0.221816	0.10126	AT1G05510	0.270371	0.0346211
AT1G04470	0.323112	0.102315	AT1G03920	0.186116	0.201625	AT1G01950	0.217091	0.050229	AT1G02370	0.182959	0.311935	AT1G05440	0.322574	0.359849	AT1G03990	0.230571	0.282853	AT1G17665	0.24176	0.355031	AT1G13680	0.226018	0.229479	AT1G11690	0.205656	0.560756	AT1G06240	0.298039	0.106525	AT1G20150	0.248819	0.252656	AT1G05950	0.248355	0.372772
AT1G04500	0.318271	0.0978606	AT1G03960	0.290369	0.154515	AT1G02205	0.232058	0.143754	AT1G02420	0.266377	0.12122	AT1G06140	0.272031	0.200097	AT1G04030	0.220215	0.399895	AT1G23790	0.327274	0.124919	AT1G14080	0.237965	0.218391	AT1G15050	0.180507	0.5481	AT1G06650	0.224731	0.334864	AT1G31790	0.309756	0.181981	AT1G07705	0.231754	0.144267
AT1G04670	0.220027	0.240263	AT1G04030	0.220215	0.399895	AT1G02220	0.374257	0.598207	AT1G02640	0.27823	0.0842805	AT1G07160	0.24527	0.300723	AT1G04090	0.237268	0.302471	AT1G29020	0.419511	0.492645	AT1G14150	0.352847	0.153173	AT1G15900	0.481441	0.24333	AT1G06750	0.256511	0.103603	AT1G33260	0.428236	0.0698929	AT1G08280	0.285844	0.134065
AT1G05290	0.290787	0.552573	AT1G04090	0.237268	0.302471	AT1G02340	0.291111	0.479312	AT1G02860	0.250615	0.183779	AT1G07520	0.37364	0.196181	AT1G04600	0.163696	0.239586	AT1G29860	0.279186	0.271989	AT1G14950	0.401609	0.101255	AT1G16770	0.322923	0.101755	AT1G08560	0.355478	0.103763	AT1G44414	0.35022	0.119317	AT1G08350	0.234236	0.265674
AT1G05577	0.268577	0.234568	AT1G04600	0.163696	0.239586	AT1G02680	0.306268	0.0938723	AT1G03055	0.21898	0.256568	AT1G07740	0.428747	0.220818	AT1G04610	0.29894	0.046961	AT1G32300	0.354871	0.173285	AT1G16190	0.277451	0.150225	AT1G17060	0.245709	0.118489	AT1G09000	0.17132	0.318727	AT1G53930	0.339147	0.773096	AT1G08720	0.28219	0.163422
AT1G06540	0.199532	0.315455	AT1G04700	0.25382	0.218682	AT1G02750	0.376132	0.278292	AT1G03060	0.160706	0.0979895	AT1G08070	0.295535	0.142487	AT1G04700	0.25382	0.218682	AT1G36940	0.349595	0.20743	AT1G17230	0.158303	0.199097	AT1G18350	0.39043	0.172915	AT1G09390	0.300526	0.173083	AT1G60930	0.208026	0.43521	AT1G09360	0.246112	0.659589
AT1G06970	0.342952	0.123678	AT1G04760	0.20536	0.0540903	AT1G02900	0.360672	0.222754	AT1G03630	0.296956	0.051195	AT1G08260	0.191557	0.197655	AT1G04760	0.20536	0.0540903	AT1G63590	0.154265	0.627062	AT1G19220	0.212612	0.111865	AT1G23100	0.169162	0.172061	AT1G09420	0.183133	0.290883	AT1G61810	0.285349	0.229699	AT1G09460	0.189583	0.255279
AT1G07340	0.26766	0.250513	AT1G04880	0.197287	0.402374	AT1G03040	0.211367	0.147905	AT1G03850	0.214072	0.275358	AT1G08310	0.251808	0.201933	AT1G04770	0.213396	0.191263	AT1G67710	0.234157	0.137565	AT1G21090	0.231351	0.183246	AT1G32180	0.347232	0.18954	AT1G09550	0.252995	0.26968	AT1G63540	0.453512	0.617028	AT1G11200	0.259662	0.184404
AT1G07850	0.414981	0.0424181	AT1G05020	0.254997	0.203058	AT1G03430	0.420339	0.0571151	AT1G03870	0.286489	0.177037	AT1G09350	0.334368	0.120816	AT1G04880	0.197287	0.402374	AT1G69660	0.357468	0.460023	AT1G21450	0.22568	0.103344	AT1G34180	0.333859	0.206393	AT1G10900	0.259278	0.0751354	AT1G66830	0.313076	0.195352	AT1G11310	0.221814	0.168906
AT1G08090	0.357719	0.0498453	AT1G05270	0.214193	0.160771	AT1G03520	0.283868	0.0704694	AT1G03970	0.376104	0.118535	AT1G10520	0.213706	0.191266	AT1G05020	0.254997	0.203058	AT2G17430	0.188651	0.257179	AT1G21870	0.177451	0.117061	AT1G35230	0.258469	0.46848	AT1G10980	0.392693	0.267859	AT1G70110	0.434511	0.26888	AT1G11440	0.314109	0.317724
AT1G08135	0.237368	0.431764	AT1G05510	0.270371	0.0346211	AT1G03530	0.257374	0.292687	AT1G04200	0.25005	0.109511	AT1G10780	0.195833	0.337758	AT1G05150	0.244937	0.0481252	AT2G19460	0.245481	0.061095	AT1G23040	0.262088	0.183724	AT1G43640	0.336067	0.321143	AT1G11600	0.3208	0.0698698	AT1G70650	0.329471	0.216121	AT1G11900	0.298329	0.237465
AT1G08410	0.216368	0.0695121	AT1G05850	0.332299	0.0669976	AT1G03560	0.284563	0.131745	AT1G04610	0.29894	0.046961	AT1G10930	0.185454	0.237184	AT1G05900	0.209546	0.403518	AT2G26380	0.309746	0.177226	AT1G25330	0.2089	0.344735	AT1G48130	0.293225	0.028937	AT1G11950	0.299475	0.256292	AT1G70950	0.208262	0.376915	AT1G11950	0.299475	0.256292
AT1G08650	0.480183	0.0627418	AT1G05920	0.32394	0.638581	AT1G03950	0.233166	0.0748723	AT1G04770	0.213396	0.191263	AT1G11570	0.216775	0.200205	AT1G05920	0.32394	0.638581	AT2G39250	0.263873	0.346436	AT1G25370	0.309678	0.330312	AT1G50950	0.15575	0.232949	AT1G12330	0.300501	0.0592016	AT1G74890	0.252565	0.216511	AT1G12460	0.19543	0.262086
AT1G09170	0.255876	0.227778	AT1G06210	0.397466	0.141896	AT1G04020	0.224352	0.33516	AT1G04930	0.188734	0.714202	AT1G11740	0.347102	0.19203	AT1G05950	0.248355	0.372772	AT2G44910	0.303991	0.202718	AT1G26270	0.220383	0.0982282	AT1G51380	0.281844	0.0728979	AT1G12900	0.402217	0.356965	AT1G76120	0.326518	0.232614	AT1G12820	0.278894	0.0812817
AT1G09240	0.266383	0.129883	AT1G06750	0.256511	0.103603	AT1G04220	0.28399	0.057321	AT1G05150	0.244937	0.0481252	AT1G12950	0.185213	0.144995	AT1G06130	0.35641	0.236958	AT3G05360	0.253611	0.313104	AT1G26680	0.309296	0.503595	AT1G52620	0.325153	0.186625	AT1G13680	0.226018	0.229479	AT2G02250	0.434389	0.239119	AT1G13790	0.204379	0.373986
AT1G09380	0.178041	0.211256	AT1G07030	0.274076	0.108395	AT1G04240	0.290568	0.173949	AT1G05270	0.214193	0.160771	AT1G13290	0.223268	0.157801	AT1G06510	0.186503	0.444278	AT3G06360	0.236766	0.64603	AT1G30440	0.319504	0.0346189	AT1G53710	0.130185	0.323382	AT1G13750	0.481934	0.100998	AT2G18380	0.175573	0.32575	AT1G14920	0.446498	0.0771374
AT1G09600	0.25634	0.24261	AT1G07060	0.306106	0.401801	AT1G04530	0.242221	0.331427	AT1G05590	0.219831	0.219055	AT1G13410	0.31432	0.27745	AT1G06590	0.220537	0.165243	AT3G08750	0.204544	0.9259	AT1G34110	0.271171	0.0774885	AT1G54940	0.323604	0.181902	AT1G14080	0.237965	0.218391	AT2G21450	0.21592	0.404268	AT1G15000	0.375469	0.140783
AT1G10620	0.312531	0.232194	AT1G07220	0.269098	0.118548	AT1G04550	0.244024	0.273982	AT1G05850	0.332299	0.0669976	AT1G14680	0.277366	0.374468	AT1G06980	0.261666	0.266832	AT3G09080	0.237655	0.298097	AT1G34580	0.251915	0.188137	AT1G55940	0.250146	0.446407	AT1G14345	0.331666	0.077873	AT2G22270	0.237101	0.207862	AT1G15290	0.212173	0.32846
AT1G10770	0.344018	0.187435	AT1G07270	0.32824	0.29161	AT1G04945	0.270029	0.209545	AT1G05900	0.209546	0.403518	AT1G17310	0.257775	0.373114	AT1G07000	0.277848	0.140682	AT3G11220	0.342281	0.0727685	AT1G44830	0.253321	0.118666	AT1G60970	0.318122	0.151307	AT1G14950	0.401609	0.101255	AT2G22420	0.372644	0.116448	AT1G15480	0.23121	0.373807
AT1G11040	0.442194	0.0697808	AT1G08730	0.216115	0.0999784	AT1G05010	0.333182	0.0872797	AT1G06130	0.35641	0.236958	AT1G18100	0.1922	0.0552876	AT1G07060	0.306106	0.401801	AT3G13730	0.165728	0.279473	AT1G51940	0.257667	0.140112	AT1G64100	0.446373	0.400897	AT1G15170	0.225634	0.268649	AT2G23060	0.37508	0.109493	AT1G15600	0.228442	0.643456
AT1G11250	0.392491	0.0465529	AT1G09000	0.17132	0.318727	AT1G05070	0.163649	0.283436	AT1G06210	0.397466	0.141896	AT1G20550	0.285326	0.163576	AT1G07270	0.32824	0.29161	AT3G16160	0.331092	0.350915	AT1G53100	0.286327	0.257351	AT1G65910	0.382986	0.172358	AT1G15600	0.228442	0.643456	AT2G32780	0.245692	0.597617	AT1G16360	0.343324	0.168782
AT1G11770	0.371804	0.133967	AT1G09460	0.189583	0.255279	AT1G05300	0.242208	0.197484	AT1G06240	0.298039	0.106525	AT1G20730	0.281072	1.34425	AT1G07430	0.363507	0.147225	AT3G18650	0.229377	0.698864	AT1G53270	0.192291	0.120887	AT1G71250	0.279553	0.164538	AT1G15700	0.354105	0.084725	AT2G33710	0.294479	0.261273	AT1G16650	0.325562	0.240854
AT1G11990	0.337094	0.217675	AT1G09550	0.252995	0.26968	AT1G05310	0.4077	0.11478	AT1G06510	0.186503	0.444278	AT1G20750	0.273361	0.366841	AT1G07615	0.247196	0.213587	AT3G19160	0.252796	0.400463	AT1G53660	0.136907	0.313645	AT1G72270	0.171499	0.644839	AT1G16060	0.365995	0.120946	AT2G34830	0.263413	0.267941	AT1G16680	0.207236	0.147328
AT1G12070	0.276146	0.109074	AT1G09930	0.24007	0.0595115	AT1G05410	0.235925	0.345051	AT1G06590	0.220537	0.165243	AT1G23060	0.322702	0.2967	AT1G08730	0.216115	0.0999784	AT3G19200	0.273832	0.218434	AT1G54730	0.394481	0.189688	AT1G73560	0.298928	0.347278	AT1G16190	0.277451	0.150225	AT2G35730	0.288248	0.31571	AT1G16830	0.306808	0.282583
AT1G12150	0.256014	0.12287	AT1G09940	0.226299	0.152824	AT1G05500	0.191432	0.0863933	AT1G06650	0.224731	0.334864	AT1G23320	0.203558	0.266238	AT1G09090	0.191338	0.184935	AT3G24810	0.334272	0.53384	AT1G55560	0.26584	0.0643225	AT1G75300	0.235162	0.265046	AT1G16290	0.129717	0.167183	AT2G37610	0.299352	0.457438	AT1G17110	0.221736	0.212436
AT1G12260	0.141964	0.101005	AT1G09970	0.390111	0.0759794	AT1G05560	0.237623	0.3439	AT1G06980	0.261666	0.266832	AT1G24650	0.446957	0.307018	AT1G09190	0.32083	0.135798	AT3G27325	0.172701	0.177034	AT1G56040	0.360614	0.449427	AT2G01430	0.381723	0.22732	AT1G17350	0.173058	0.120065	AT2G39110	0.240003	0.0940862	AT1G17460	0.248727	0.475847
AT1G13970	0.251716	0.0847309	AT1G10060	0.208853	0.168244	AT1G05575	0.43936	0.226618	AT1G07000	0.277848	0.140682	AT1G26620	0.212415	0.648745	AT1G09630	0.189139	0.0437052	AT3G28007	0.202136	0.148301	AT1G60060	0.403314	0.057961	AT2G01880	0.214755	0.339635	AT1G18250	0.281871	0.0830943	AT2G40780	0.186145	0.194896	AT1G18890	0.289761	0.0604318
AT1G14420	0.278408	0.175115	AT1G10070	0.24555	0.131072	AT1G05680	0.226836	0.212801	AT1G07030	0.274076	0.108395	AT1G29090	0.217534	0.194202	AT1G09930	0.24007	0.0595115	AT3G45960	0.312313	0.238313	AT1G64660	0.254672	0.137485	AT2G20800	0.207608	0.146222	AT1G18280	0.251739	0.358996	AT2G43870	0.304191	0.0710083	AT1G21970	0.249494	0.256664
AT1G15990	0.30161	0.0632496	AT1G10680	0.273297	0.179401	AT1G05805	0.322583	0.127584	AT1G07220	0.269098	0.118548	AT1G29270	0.162295	0.632625	AT1G10680	0.273297	0.179401	AT3G46770	0.413364	0.409066	AT1G65610	0.396618	0.0807582	AT2G21110	0.397941	0.253799	AT1G18370	0.177786	0.0752633	AT2G46590	0.195303	0.113956	AT1G22160	0.408399	0.125941
AT1G16380	0.222064	0.155248	AT1G10870	0.26476	0.12764	AT1G06430	0.218839	0.0528819	AT1G07430	0.363507	0.147225	AT1G30740	0.361954	0.159026	AT1G10690	0.431668	0.25091	AT3G47380	0.359091	0.241928	AT1G65810	0.381576	0.193894	AT2G23260	0.369026	0.205346	AT1G18500	0.388367	0.0966698	AT3G02930	0.221508	0.27406	AT1G22460	0.278921	0.185816
AT1G16760	0.300299	0.113332	AT1G11220	0.453593	0.460759	AT1G06570	0.364048	0.0836122	AT1G07615	0.247196	0.213587	AT1G30990	0.355186	0.41301	AT1G11220	0.453593	0.460759	AT3G50990	0.265075	0.266423	AT1G66850	0.317375	0.225107	AT2G23410	0.247423	0.462753	AT1G18730	0.234245	0.108569	AT3G06120	0.332419	0.0615277	AT1G22550	0.296459	0.145539
AT1G17540	0.222902	0.284182	AT1G12120	0.259863	0.291497	AT1G06720	0.218858	0.377851	AT1G07705	0.231754	0.144267	AT1G31840	0.181908	0.431386	AT1G11340	0.264286	0.200666	AT3G61810	0.214243	0.265283	AT1G69240	0.303858	0.0682877	AT2G24210	0.418941	0.235158	AT1G19050	0.217541	0.268026	AT3G10150	0.246944	0.251327	AT1G23420	0.181454	0.16806
AT1G18410	0.258048	0.221789	AT1G12580	0.318424	0.0953968	AT1G06730	0.216868	0.215528	AT1G08280	0.285844	0.134065	AT1G32660	0.449943	0.585669	AT1G11630	0.254761	0.266454	AT3G61850	0.180828	0.109406	AT1G70150	0.256695	0.303625	AT2G24970	0.365759	0.165492	AT1G19170	0.2836	0.0843112	AT3G14250	0.436765	0.199527	AT1G24625	0.276781	0.141664
AT1G18530	0.390558	0.0299856	AT1G12850	0.351834	0.146598	AT1G06830	0.302834	0.0297685	AT1G08350	0.234236	0.265674	AT1G34355	0.239382	0.499852	AT1G12030	0.272277	0.258781	AT4G00190	0.383854	0.219716	AT1G70940	0.348862	0.0402377	AT2G28010	0.282016	0.490877	AT1G19520	0.263571	0.134591	AT3G15140	0.147647	0.257251	AT1G25320	0.225738	0.139957
AT1G18990	0.214261	0.287075	AT1G13640	0.345062	0.153646	AT1G07090	0.26744	0.04462	AT1G08560	0.355478	0.103763	AT1G47610	0.409211	0.0829019	AT1G13790	0.204379	0.373986	AT4G01680	0.282183	0.101975	AT1G71470	0.479067	0.855101	AT2G42250	0.153965	0.206601	AT1G19940	0.327612	0.0970615	AT3G17690	0.220226	0.292212	AT1G25330	0.2089	0.344735
AT1G19090	0.237307	0.220009	AT1G13890	0.309548	0.0958994	AT1G07150	0.281015	0.581345	AT1G08720	0.28219	0.163422	AT1G48800	0.284961	0.353592	AT1G13890	0.309548	0.0958994	AT4G02780	0.189544	0.259044	AT1G71695	0.296169	0.0917345	AT2G43860	0.217608	0.28372	AT1G20350	0.305491	0.495161	AT3G19700	0.281375	0.280077	AT1G26680	0.309296	0.503595
AT1G19500	0.31399	0.446118	AT1G13960	0.180954	0.16653	AT1G07440	0.346832	0.254065	AT1G09090	0.191338	0.184935	AT1G49810	0.238692	0.274099	AT1G14130	0.194363	0.202985	AT4G04630	0.352347	0.154982	AT1G73620	0.399272	0.152475	AT2G44745	0.160042	0.215639	AT1G20980	0.276559	0.165552	AT3G19940	0.263161	0.0788689	AT1G29720	0.443739	0.341879
AT1G19640	0.330655	0.149716	AT1G15230	0.375678	0.135329	AT1G07530	0.265925	0.175475	AT1G09190	0.32083	0.135798	AT1G49870	0.258662	0.292495	AT1G15530	0.330227	0.136121	AT4G05260	0.288852	0.935432	AT1G73660	0.234833	0.161976	AT2G45050	0.241218	0.0742559	AT1G21050	0.445885	0.111698	AT3G20480	0.355543	0.420226	AT1G30330	0.246602	0.0308407
AT1G20135	0.258986	0.303237	AT1G16290	0.129717	0.167183	AT1G07560	0.255881	0.248366	AT1G09390	0.300526	0.173083	AT1G50270	0.28755	0.286909	AT1G16590	0.18325	0.442943	AT4G17785	0.198641	0.348734	AT1G74880	0.238261	0.107209	AT2G45450	0.220555	0.227704	AT1G21440	0.266931	0.0851264	AT3G49070	0.366872	0.156873	AT1G30550	0.267166	0.301223
AT1G22010	0.39498	0.505172	AT1G16360	0.343324	0.168782	AT1G07590	0.241214	0.140057	AT1G09420	0.183133	0.290883	AT1G51920	0.187093	0.618949	AT1G17340	0.237078	0.222928	AT4G20800	0.310771	0.254204	AT1G75090	0.247461	0.226825	AT2G46375	0.394828	0.395925	AT1G21500	0.231022	0.393593	AT3G52970	0.346258	0.108557	AT1G30600	0.227551	0.118748
AT1G22110	0.201921	0.322472	AT1G16710	0.227144	0.24409	AT1G07630	0.26102	0.076836	AT1G09630	0.189139	0.0437052	AT1G52560	0.221282	0.333364	AT1G17640	0.193994	0.257703	AT4G22030	0.216585	0.251312	AT1G78060	0.350966	0.144827	AT2G47430	0.219543	0.40509	AT1G21770	0.203336	0.253995	AT3G54490	0.181219	0.368272	AT1G30950	0.244732	0.0588948
AT1G22240	0.458027	0.141485	AT1G17720	0.169561	0.0676121	AT1G07640	0.226073	0.212942	AT1G09940	0.226299	0.152824	AT1G52630	0.159605	0.0759162	AT1G18560	0.248514	0.172326	AT4G22250	0.385586	0.117599	AT1G79330	0.194217	0.232963	AT3G01570	0.300067	0.0538822	AT1G21900	0.261572	0.196493	AT3G55720	0.252793	0.185864	AT1G31480	0.172089	0.221863
AT1G23070	0.245932	0.0829675	AT1G18090	0.280331	0.283089	AT1G07720	0.307054	0.105674	AT1G09970	0.390111	0.0759794	AT1G53940	0.216998	0.270631	AT1G18870	0.328727	0.150469	AT4G28160	0.133925	1.0517	AT1G79780	0.272628	0.181372	AT3G03910	0.261805	0.0755393	AT1G22590	0.323518	0.217986	AT3G56810	0.274074	0.1972	AT1G32190	0.307995	0.0952387
AT1G23350	0.433236	0.16102	AT1G18280	0.251739	0.358996	AT1G07990	0.185893	0.201464	AT1G10060	0.208853	0.168244	AT1G55820	0.218261	0.52005	AT1G18950	0.300103	0.131216	AT4G29250	0.260325	0.24803	AT1G80160	0.3212	0.114787	AT3G04150	0.243002	0.280872	AT1G22700	0.194802	0.109856	AT3G58450	0.22118	0.210692	AT1G32810	0.233419	0.361925
AT1G23540	0.303068	0.194855	AT1G19580	0.149206	0.179793	AT1G08230	0.32728	0.174335	AT1G10070	0.24555	0.131072	AT1G59540	0.233939	0.202731	AT1G19025	0.217894	0.253037	AT5G14090	0.163556	0.325413	AT2G01390	0.282783	0.22015	AT3G05260	0.271275	0.0529362	AT1G22710	0.197929	0.0709585	AT3G59850	0.300725	0.161128	AT1G32900	0.228079	0.104732
AT1G24140	0.362752	0.18838	AT1G19890	0.438167	0.0639858	AT1G08450	0.339019	0.0600847	AT1G10690	0.431668	0.25091	AT1G64580	0.302706	0.228966	AT1G19890	0.438167	0.0639858	AT5G22810	0.247982	0.128355	AT2G04880	0.256381	0.332195	AT3G05310	0.196594	0.481745	AT1G23400	0.336547	0.105821	AT3G60900	0.235571	0.191965	AT1G32940	0.255876	0.193316
AT1G25240	0.295533	0.129183	AT1G19940	0.327612	0.0970615	AT1G08540	0.274344	0.137926	AT1G10870	0.26476	0.12764	AT1G65470	0.205818	0.277233	AT1G20480	0.256328	0.225793	AT5G24910	0.291988	0.098059	AT2G07020	0.47471	0.248082	AT3G07450	0.129549	0.356292	AT1G23740	0.239679	0.194636	AT3G61920	0.229705	0.216671	AT1G33490	0.219522	0.174752
AT1G26480	0.178646	0.0372157	AT1G20480	0.256328	0.225793	AT1G08610	0.272485	0.203638	AT1G10900	0.259278	0.0751354	AT1G65680	0.204744	0.43427	AT1G20700	0.278285	0.116662	AT5G25860	0.335186	0.671604	AT2G14880	0.460994	0.083428	AT3G09160	0.322723	1.04966	AT1G24490	0.207767	0.132389	AT3G62780	0.300356	0.45385	AT1G44830	0.253321	0.118666
AT1G26610	0.272303	0.153068	AT1G20700	0.278285	0.116662	AT1G08710	0.352265	0.309615	AT1G11200	0.259662	0.184404	AT1G66800	0.242973	0.446672	AT1G20830	0.259205	0.208886	AT5G44630	0.259069	0.278748	AT2G16270	0.29068	0.472461	AT3G09490	0.297222	0.701751	AT1G25280	0.259043	0.0434604	AT4G00220	0.204377	0.132341	AT1G47290	0.224586	0.162535
AT1G28270	0.2775	0.0616521	AT1G20870	0.268909	0.381483	AT1G08810	0.247887	0.26712	AT1G11310	0.221814	0.168906	AT1G67100	0.493249	0.0386643	AT1G20850	0.300781	0.0733532	AT5G47250	0.207952	0.400941	AT2G16580	0.36565	0.0425293	AT3G13640	0.203477	0.125274	AT1G26320	0.207587	0.179036	AT4G02460	0.30075	0.169783	AT1G48560	0.200781	0.575352
AT1G28360	0.263445	0.321846	AT1G21010	0.392703	0.119149	AT1G08940	0.443922	0.0485543	AT1G11340	0.264286	0.200666	AT1G67180	0.254548	0.283824	AT1G21010	0.392703	0.119149	AT5G48130	0.298978	0.187296	AT2G16970	0.316533	0.27551	AT3G14820	0.41879	0.209864	AT1G27060	0.341767	0.202778	AT4G09940	0.339022	0.380366	AT1G48580	0.235817	0.277203
AT1G28550	0.253425	0.0171918	AT1G22130	0.268624	0.204919	AT1G09250	0.388764	0.173692	AT1G11440	0.314109	0.317724	AT1G68040	0.2264	0.382608	AT1G21060	0.187105	0.285671	AT5G49170	0.440333	0.0950639	AT2G17620	0.332894	0.196147	AT3G18510	0.114456	0.855394	AT1G28420	0.207492	0.258091	AT4G13985	0.355049	0.565216	AT1G49245	0.476727	0.254377
AT1G29140	0.35022	0.0423206	AT1G22150	0.227373	0.130606	AT1G09430	0.275591	0.0339981	AT1G11600	0.3208	0.0698698	AT1G71000	0.30184	0.250465	AT1G21140	0.294527	0.117024	AT5G53190	0.293255	0.170253	AT2G17760	0.200034	0.164436	AT3G24330	0.179912	0.188567	AT1G29990	0.241838	0.0265275	AT4G14590	0.222814	0.329809	AT1G50400	0.252484	0.519754
AT1G29200	0.277911	0.119383	AT1G22460	0.278921	0.185816	AT1G09440	0.350451	0.0974104	AT1G11630	0.254761	0.266454	AT1G72100	0.34312	0.217975	AT1G21870	0.177451	0.117061	AT5G53810	0.279222	0.375269	AT2G18420	0.270465	0.34746	AT3G24790	0.311551	0.204154	AT1G30950	0.244732	0.0588948	AT4G14840	0.221661	0.434661	AT1G50590	0.217102	0.14374
AT1G30135	0.409384	0.268059	AT1G22530	0.263846	0.188597	AT1G09470	0.208359	0.23045	AT1G11900	0.298329	0.237465	AT1G74150	0.28853	0.325084	AT1G21970	0.249494	0.256664	AT5G54850	0.258227	0.123816	AT2G18630	0.383066	0.105461	AT3G27210	0.353065	0.234782	AT1G31240	0.287761	0.395059	AT4G16590	0.262153	0.109896	AT1G52150	0.129127	0.0414781
AT1G30473	0.237072	0.722465	AT1G23050	0.274679	0.352631	AT1G09500	0.156809	0.472761	AT1G12030	0.272277	0.258781	AT1G75150	0.202804	0.433626	AT1G22050	0.296657	0.246983	AT5G61260	0.267252	0.355361	AT2G19310	0.289712	0.204073	AT3G27620	0.334201	0.10602	AT1G34000	0.428849	0.0423631	AT4G17670	0.251479	0.246611	AT1G53030	0.274661	0.115137
AT1G30710	0.324557	0.148515	AT1G23210	0.306313	0.0971569	AT1G09570	0.198767	0.0489543	AT1G12120	0.259863	0.291497	AT1G75550	0.323752	0.253431	AT1G22130	0.268624	0.204919	AT5G65830	0.444586	0.1248	AT2G20180	0.427788	0.185851	AT3G27640	0.20054	0.259678	AT1G44760	0.253023	0.0578771	AT4G18080	0.139546	0.86664	AT1G53270	0.192291	0.120887
AT1G30860	0.44777	0.308652	AT1G23420	0.181454	0.16806	AT1G09740	0.240923	0.0897196	AT1G12330	0.300501	0.0592016	AT1G75890	0.255393	0.249846	AT1G22150	0.227373	0.130606				AT2G24010	0.269058	0.240465	AT3G49900	0.290634	0.250094	AT1G47530	0.200058	0.0609165	AT4G23090	0.33144	1.08073	AT1G54160	0.139532	0.553011
AT1G32250	0.30493	0.0435803	AT1G23750	0.194157	0.125132	AT1G09820	0.283762	0.16164	AT1G12460	0.19543	0.262086	AT1G76290	0.225375	0.377773	AT1G23010	0.437234	0.112087				AT2G24310	0.369408	0.527997	AT3G50940	0.274306	0.246403	AT1G47960	0.304249	0.256548	AT4G25560	0.216562	0.368254	AT1G54440	0.282302	0.384879
AT1G32780	0.290997	0.108174	AT1G23800	0.327964	0.0997536	AT1G10020	0.301742	0.0305705	AT1G12580	0.318424	0.0953968	AT1G77405	0.307529	0.147146	AT1G23210	0.306313	0.0971569				AT2G24370	0.456455	0.0818258	AT3G56660	0.269685	0.618202	AT1G48280	0.175004	0.225355	AT4G28320	0.275142	0.109394	AT1G56040	0.360614	0.449427
AT1G33220	0.33633	0.178006	AT1G25370	0.309678	0.330312	AT1G10050	0.213888	0.215133	AT1G12820	0.278894	0.0812817	AT1G78260	0.260059	0.154986	AT1G23710	0.365588	0.301934				AT2G25070	0.329424	0.0804654	AT3G57270	0.208052	0.567504	AT1G48370	0.15421	0.214984	AT4G35987	0.377663	0.110865	AT1G56150	0.200631	0.320954
AT1G33770	0.314953	0.115615	AT1G26320	0.207587	0.179036	AT1G10120	0.199231	0.102073	AT1G12850	0.351834	0.146598	AT1G79760	0.22782	0.32172	AT1G24150	0.373451	0.138821				AT2G25370	0.466654	0.387473	AT3G57620	0.250752	0.165475	AT1G48560	0.200781	0.575352	AT4G38180	0.290912	0.0742119	AT1G57790	0.313128	0.421616
AT1G34575	0.28767	0.149429	AT1G26770	0.312953	0.0786541	AT1G10140	0.319083	0.158805	AT1G12900	0.402217	0.356965	AT1G80140	0.200377	0.223031	AT1G26730	0.22407	0.25209				AT2G25820	0.422396	0.253269	AT3G57960	0.2786	1.04327	AT1G49245	0.476727	0.254377	AT4G38830	0.241489	0.18198	AT1G58070	0.235292	0.322492
AT1G35330	0.334352	0.312186	AT1G27595	0.165959	0.308725	AT1G10200	0.189507	0.0387775	AT1G13380	0.269026	0.0536331	AT1G80810	0.225687	0.399812	AT1G27720	0.158806	0.949299				AT2G26170	0.257006	0.0678414	AT3G58520	0.254746	0.10374	AT1G50110	0.229077	0.174233	AT4G39320	0.242043	0.655506	AT1G61720	0.278999	0.200113
AT1G35490	0.28278	0.401978	AT1G27620	0.266893	0.235519	AT1G10320	0.219589	0.318605	AT1G13640	0.345062	0.153646	AT2G02061	0.269163	0.46277	AT1G29630	0.253852	0.281432				AT2G31070	0.232063	0.131272	AT3G61250	0.380201	0.129246	AT1G50400	0.252484	0.519754	AT4G39790	0.252412	0.174861	AT1G62830	0.282485	0.133526
AT1G44120	0.391984	0.195616	AT1G27650	0.447367	0.0163663	AT1G10360	0.222433	0.307041	AT1G13750	0.481934	0.100998	AT2G02310	0.338033	0.371227	AT1G30870	0.398233	0.134807				AT2G31830	0.187124	0.163711	AT3G62280	0.280552	0.109085	AT1G50420	0.165304	0.0771208	AT5G02640	0.326125	0.180303	AT1G63680	0.265362	0.068486
AT1G44224	0.430545	0.379881	AT1G27720	0.158806	0.949299	AT1G10370	0.274729	0.164809	AT1G13960	0.180954	0.16653	AT2G03850	0.199045	0.574228	AT1G31070	0.241247	0.0486865				AT2G33240	0.177148	0.260289	AT3G62380	0.469444	0.567061	AT1G51960	0.38222	0.282616	AT5G03050	0.120882	0.388573	AT1G64060	0.287186	0.0664364
AT1G45545	0.367858	0.201698	AT1G27730	0.350041	0.0860456	AT1G10380	0.477566	0.116253	AT1G14130	0.194363	0.202985	AT2G04480	0.308499	0.422672	AT1G31120	0.248067	0.103463				AT2G34930	0.224324	0.315415	AT3G62430	0.391682	0.508168	AT1G52340	0.330629	0.133817	AT5G05490	0.163277	0.331198	AT1G65020	0.287451	0.288357
AT1G47280	0.156717	0.698179	AT1G27910	0.210611	0.0854832	AT1G10400	0.188058	0.265288	AT1G14150	0.352847	0.153173	AT2G14050	0.277167	0.110795	AT1G31240	0.287761	0.395059				AT2G38770	0.208228	0.0757404	AT4G02300	0.267362	0.405883	AT1G53100	0.286327	0.257351	AT5G06480	0.182305	0.201979	AT1G65380	0.287919	0.123897
AT1G47990	0.226086	0.177859	AT1G28090	0.239149	0.172213	AT1G10585	0.270465	0.273532	AT1G14345	0.331666	0.077873	AT2G18260	0.209061	0.0951573	AT1G31360	0.204371	0.127011				AT2G39130	0.228091	0.152378	AT4G02700	0.198532	0.15674	AT1G53360	0.36433	0.742615	AT5G09290	0.157899	0.249592	AT1G65810	0.381576	0.193894
AT1G48470	0.247146	0.0856749	AT1G28410	0.213165	0.438553	AT1G10610	0.259566	0.327469	AT1G14920	0.446498	0.0771374	AT2G18480	0.309556	0.110799	AT1G32730	0.226817	0.347532				AT2G39200	0.184849	0.209867	AT4G15790	0.311394	0.104696	AT1G53660	0.136907	0.313645	AT5G10520	0.234219	0.181477	AT1G66230	0.263803	0.267157
AT1G48940	0.393154	0.163329	AT1G29630	0.253852	0.281432	AT1G10640	0.275026	0.154888	AT1G15000	0.375469	0.140783	AT2G20620	0.366962	0.680697	AT1G33060	0.3107	0.275361				AT2G39560	0.23569	0.153379	AT4G22410	0.327041	0.0767034	AT1G54960	0.299897	0.163186	AT5G10530	0.237136	0.191938	AT1G66430	0.368165	0.0959528
AT1G49270	0.213211	0.203057	AT1G31070	0.241247	0.0486865	AT1G10750	0.239407	0.0895819	AT1G15170	0.225634	0.268649	AT2G20980	0.374473	0.191562	AT1G34160	0.378701	0.184463				AT2G39640	0.272091	0.418891	AT4G23320	0.327289	0.338442	AT1G55600	0.288526	0.794075	AT5G10770	0.289158	0.12968	AT1G66610	0.308827	0.642372
AT1G50310	0.180705	0.147582	AT1G31730	0.218343	0.086512	AT1G10850	0.262558	0.150207	AT1G15230	0.375678	0.135329	AT2G24800	0.316099	0.117925	AT1G34580	0.251915	0.188137				AT2G39660	0.208913	0.134592	AT4G24150	0.210062	0.377443	AT1G55930	0.190688	0.20222	AT5G13790	0.370984	0.166764	AT1G66760	0.316715	0.0575545
AT1G50610	0.292264	0.174519	AT1G32260	0.314646	0.180471	AT1G11290	0.225373	0.170341	AT1G15290	0.212173	0.32846	AT2G26150	0.478188	0.0606897	AT1G34770	0.36513	0.167869				AT2G40790	0.145705	0.524416	AT4G27550	0.264311	0.138547	AT1G56350	0.316302	0.105157	AT5G13870	0.225047	0.0720635	AT1G66850	0.317375	0.225107
AT1G51340	0.231555	0.175875	AT1G32920	0.454007	0.4379	AT1G11300	0.222462	0.14855	AT1G15480	0.23121	0.373807	AT2G27310	0.425728	0.179766	AT1G35220	0.23729	0.14537				AT2G41730	0.28107	0.503583	AT4G29540	0.255832	0.101372	AT1G59600	0.219353	0.120262	AT5G14150	0.207252	0.239407	AT1G66970	0.363975	0.276048
AT1G51410	0.197051	0.0654934	AT1G33290	0.31965	0.052997	AT1G11330	0.234662	0.165876	AT1G15530	0.330227	0.136121	AT2G27410	0.341005	0.533008	AT1G35530	0.242261	0.287923				AT2G45160	0.231704	0.170715	AT4G30070	0.41119	0.355671	AT1G60570	0.365992	0.515154	AT5G14960	0.311202	0.474621	AT1G67720	0.221209	0.150213
AT1G51640	0.265806	0.244417	AT1G35510	0.401803	0.0622594	AT1G11545	0.3463	0.0774081	AT1G15700	0.354105	0.084725	AT2G28085	0.305705	0.141582	AT1G42540	0.440022	0.0902329				AT2G46400	0.237619	0.496806	AT4G30120	0.318229	0.140242	AT1G60890	0.245659	0.0804281	AT5G18210	0.306041	0.243563	AT1G68530	0.448895	0.122254
AT1G51915	0.303761	0.321453	AT1G35530	0.242261	0.287923	AT1G11580	0.310153	0.167479	AT1G16060	0.365995	0.120946	AT2G29060	0.284628	0.170083	AT1G44800	0.428504	0.0965526				AT2G46750	0.225373	0.130198	AT4G30830	0.274878	0.161108	AT1G61120	0.225683	0.354497	AT5G23770	0.247799	0.578502	AT1G68790	0.263803	0.283059
AT1G52580	0.140084	0.177025	AT1G35670	0.265696	0.0128065	AT1G11670	0.351907	0.0450005	AT1G16590	0.18325	0.442943	AT2G29130	0.276212	0.0888433	AT1G45180	0.265425	0.393369				AT2G46960	0.1664	0.64879	AT4G34480	0.331477	0.11008	AT1G61350	0.27956	0.093876	AT5G24280	0.225351	0.340047	AT1G68990	0.224865	0.207769
AT1G52680	0.323927	0.197586	AT1G45180	0.265425	0.393369	AT1G12010	0.226994	0.122016	AT1G16650	0.325562	0.240854	AT2G31250	0.317656	0.421577	AT1G48580	0.235817	0.277203				AT3G02130	0.226098	0.14328	AT4G36930	0.371867	0.10131	AT1G63610	0.320169	0.120365	AT5G25820	0.348677	0.155466	AT1G69480	0.24668	0.188262
AT1G53010	0.156399	0.583018	AT1G48100	0.434511	0.0712567	AT1G12110	0.268516	0.0838929	AT1G16680	0.207236	0.147328	AT2G31780	0.40986	0.444996	AT1G48870	0.256048	0.280215				AT3G02310	0.147125	0.192507	AT4G39235	0.1842	0.27762	AT1G63800	0.14369	0.10154	AT5G27440	0.235854	0.338824	AT1G69610	0.2481	0.274283
AT1G54280	0.299231	0.049755	AT1G48610	0.234952	0.592301	AT1G12250	0.441573	1.2106	AT1G16710	0.227144	0.24409	AT2G32630	0.259164	0.23827	AT1G49890	0.198901	0.0652173				AT3G02380	0.23878	0.158253	AT4G39490	0.229119	0.255247	AT1G64530	0.24611	0.138267	AT5G32460	0.27091	0.499075	AT1G69830	0.238772	0.179925
AT1G54450	0.406051	0.031832	AT1G49740	0.293675	0.140937	AT1G12320	0.192366	0.203876	AT1G16830	0.306808	0.282583	AT2G33000	0.244386	1.01358	AT1G49910	0.358791	0.0452109				AT3G04290	0.223429	0.120079	AT5G01060	0.21923	0.150314	AT1G64640	0.162942	0.266156	AT5G37160	0.34303	0.272208	AT1G69870	0.280971	0.139027
AT1G54870	0.491074	0.0626363	AT1G49910	0.358791	0.0452109	AT1G12430	0.35244	0.0402533	AT1G17110	0.221736	0.212436	AT2G33160	0.382667	0.182192	AT1G50110	0.229077	0.174233				AT3G06440	0.208998	0.276275	AT5G01860	0.291062	0.42691	AT1G64670	0.160859	0.174399	AT5G42860	0.34044	0.0387303	AT1G70150	0.256695	0.303625
AT1G55570	0.31719	0.0601656	AT1G51260	0.16296	0.215953	AT1G12845	0.153813	0.628444	AT1G17230	0.158303	0.199097	AT2G33680	0.240795	0.199502	AT1G50360	0.207672	0.135415				AT3G07970	0.152142	0.492839	AT5G02540	0.331275	0.0448398	AT1G66150	0.438648	0.0570008	AT5G44820	0.251363	0.203705	AT1G70700	0.257555	0.261088
AT1G55580	0.212523	0.209268	AT1G51420	0.266654	0.125231	AT1G12930	0.216216	0.0826751	AT1G17340	0.237078	0.222928	AT2G34400	0.204792	0.296076	AT1G51260	0.16296	0.215953				AT3G11550	0.239299	0.0984558	AT5G03930	0.254191	0.989162	AT1G66890	0.419153	0.177958	AT5G45980	0.4302	0.308533	AT1G70900	0.24102	0.0864275
AT1G58210	0.347014	0.213125	AT1G52510	0.420372	0.0389557	AT1G13080	0.328942	0.138897	AT1G17350	0.173058	0.120065	AT2G35890	0.285827	0.197056	AT1G51790	0.270307	0.162713				AT3G13510	0.303076	0.0683119	AT5G11210	0.391031	0.242505	AT1G67700	0.282783	0.047891	AT5G55590	0.248824	0.17115	AT1G71140	0.322375	0.172616
AT1G59940	0.432377	0.130905	AT1G52570	0.192116	0.0450818	AT1G13090	0.25058	0.359452	AT1G17460	0.248727	0.475847	AT2G36270	0.39878	0.111866	AT1G51960	0.38222	0.282616				AT3G13784	0.289809	0.221305	AT5G13620	0.325882	0.374171	AT1G69200	0.196174	0.245533	AT5G61120	0.235729	0.398671	AT1G71470	0.479067	0.855101
AT1G61080	0.359899	0.169067	AT1G54240	0.351109	1.08245	AT1G13220	0.209731	0.352534	AT1G17640	0.193994	0.257703	AT2G37310	0.318088	0.125054	AT1G52520	0.289597	0.170476				AT3G15370	0.319656	0.0697696	AT5G14860	0.303373	0.283379	AT1G69280	0.302279	0.437308	AT5G63390	0.205132	0.178926	AT1G72700	0.172864	0.0645153
AT1G62450	0.237672	0.140914	AT1G54340	0.17483	0.118151	AT1G13250	0.345043	0.0551357	AT1G17720	0.169561	0.0676121	AT2G37440	0.299622	0.106371	AT1G53360	0.36433	0.742615				AT3G15490	0.348459	0.513964	AT5G19410	0.331781	0.0778946	AT1G72360	0.327632	0.44642	AT5G65600	0.257765	0.293657	AT1G73240	0.221866	0.175769
AT1G63060	0.344963	0.0846623	AT1G54460	0.346491	0.289454	AT1G13260	0.470112	0.0773736	AT1G18090	0.280331	0.283089	AT2G38100	0.321046	0.175693	AT1G53700	0.263492	0.0906492				AT3G15860	0.384676	0.217207	AT5G23910	0.284779	0.326057	AT1G72960	0.232998	0.116118				AT1G73370	0.214391	0.123429
AT1G64320	0.332428	0.306528	AT1G54740	0.296013	0.470994	AT1G13300	0.230593	0.101549	AT1G18250	0.281871	0.0830943	AT2G38490	0.405499	0.0461811	AT1G54120	0.256885	0.161219				AT3G16980	0.294342	0.0127845	AT5G33340	0.446492	0.245759	AT1G73050	0.205773	0.0889287				AT1G73700	0.290926	0.0655636
AT1G64480	0.170441	0.0756321	AT1G54920	0.249477	0.391055	AT1G13340	0.203998	0.394214	AT1G18370	0.177786	0.0752633	AT2G39280	0.166729	0.420576	AT1G54240	0.351109	1.08245				AT3G18630	0.239663	0.223803	AT5G39640	0.38716	0.312099	AT1G73260	0.214458	0.360894				AT1G73860	0.27589	0.151611
AT1G64800	0.448942	0.197172	AT1G55560	0.26584	0.0643225	AT1G13710	0.315834	0.121344	AT1G18500	0.388367	0.0966698	AT2G39435	0.242631	0.406201	AT1G54960	0.299897	0.163186				AT3G18770	0.267272	0.115428	AT5G46040	0.273234	0.208803	AT1G73680	0.213664	0.163954				AT1G74840	0.297447	0.200089
AT1G65590	0.28868	0.15396	AT1G55600	0.288526	0.794075	AT1G14030	0.209045	0.170919	AT1G18560	0.248514	0.172326	AT2G40240	0.295208	0.21861	AT1G55740	0.307729	0.0921226				AT3G19000	0.302523	0.213641	AT5G49560	0.283879	0.292523	AT1G73700	0.290926	0.0655636				AT1G75090	0.247461	0.226825
AT1G66210	0.348111	0.283335	AT1G55840	0.318673	0.0778754	AT1G14040	0.271592	0.227819	AT1G18730	0.234245	0.108569	AT2G41810	0.294721	0.10117	AT1G55850	0.219796	0.277488				AT3G21310	0.276643	0.247363	AT5G52950	0.204267	0.362765	AT1G74000	0.419734	0.147406				AT1G76740	0.485086	0.701017
AT1G66220	0.337308	0.381239	AT1G56010	0.270538	0.122136	AT1G14120	0.220312	0.392659	AT1G18870	0.328727	0.150469	AT2G42000	0.276143	0.36727	AT1G55870	0.244212	0.214				AT3G23230	0.255181	0.108364	AT5G53710	0.0854918	1.14539	AT1G74990	0.349647	0.260518				AT1G77420	0.191687	0.361232
AT1G66360	0.387971	0.130706	AT1G59660	0.170726	0.531662	AT1G14280	0.249543	0.205848	AT1G18890	0.289761	0.0604318	AT2G42560	0.296381	0.267179	AT1G56690	0.334835	0.170693				AT3G23430	0.296783	0.103163	AT5G53840	0.365855	0.655724	AT1G75420	0.224186	0.132352				AT1G77740	0.390423	0.028014
AT1G66470	0.335616	0.0720735	AT1G59830	0.211814	0.0495447	AT1G14340	0.249419	0.222316	AT1G18950	0.300103	0.131216	AT2G42940	0.158408	0.0572192	AT1G59510	0.352236	0.150062				AT3G25260	0.216559	0.338461	AT5G53920	0.190144	0.229039	AT1G76640	0.444093	0.0773499				AT1G77830	0.340578	0.389543
AT1G67290	0.440156	0.176022	AT1G59980	0.314068	0.138076	AT1G14370	0.2454	0.178045	AT1G19025	0.217894	0.253037	AT2G43480	0.216976	0.199393	AT1G59660	0.170726	0.531662				AT3G26790	0.183232	0.266093	AT5G56580	0.166871	0.0449104	AT1G76920	0.32519	0.0403961				AT1G78710	0.257299	0.263592
AT1G67540	0.402905	0.245327	AT1G60240	0.325379	0.620985	AT1G14730	0.210429	0.0940306	AT1G19050	0.217541	0.268026	AT2G43600	0.239356	0.113041	AT1G59980	0.314068	0.138076				AT3G28630	0.24677	0.0850853	AT5G58310	0.246116	0.242457	AT1G77280	0.24609	0.169781				AT1G78940	0.238915	0.112385
AT1G67623	0.419035	0.656196	AT1G60450	0.297854	0.152008	AT1G14740	0.376633	0.0339026	AT1G19170	0.2836	0.0843112	AT2G43880	0.279898	0.150252	AT1G60060	0.403314	0.057961				AT3G30180	0.348961	0.0424058	AT5G59100	0.287346	0.252297	AT1G77480	0.250321	0.244317				AT1G79330	0.194217	0.232963
AT1G68090	0.256994	0.0580294	AT1G61110	0.257075	0.0489667	AT1G14780	0.266017	0.130752	AT1G19220	0.212612	0.111865	AT2G44590	0.203105	0.256507	AT1G60240	0.325379	0.620985				AT3G48460	0.292691	0.166246	AT5G60440	0.426552	0.198837	AT1G77830	0.340578	0.389543				AT1G80370	0.22223	0.257705
AT1G68110	0.277315	0.303576	AT1G61340	0.313037	0.289432	AT1G14790	0.238381	0.211703	AT1G19520	0.263571	0.134591	AT2G45130	0.37337	0.107722	AT1G60450	0.297854	0.152008				AT3G48810	0.259357	0.166904	AT5G62320	0.26812	0.221891	AT1G78120	0.235201	0.173315				AT1G80940	0.23764	0.107294
AT1G68330	0.258856	0.19787	AT1G61720	0.278999	0.200113	AT1G14840	0.253709	0.129891	AT1G19580	0.149206	0.179793	AT2G46760	0.397093	0.13151	AT1G60570	0.365992	0.515154				AT3G49750	0.363168	0.0694318	AT5G63070	0.333924	0.078104	AT1G78510	0.440282	0.180061				AT2G01860	0.26985	0.123283
AT1G68630	0.387296	0.0880504	AT1G61860	0.315387	0.0853332	AT1G14890	0.418704	0.215987	AT1G20350	0.305491	0.495161	AT2G47780	0.37334	0.236746	AT1G60600	0.268049	0.243651				AT3G51120	0.197717	0.281163				AT1G78710	0.257299	0.263592				AT2G01980	0.275398	0.217844
AT1G68750	0.265443	0.113972	AT1G64440	0.200145	0.0585518	AT1G15080	0.278733	0.112004	AT1G20830	0.259205	0.208886	AT3G01080	0.318345	0.163855	AT1G61040	0.265756	0.083575				AT3G51440	0.366384	0.165181				AT1G80720	0.164889	0.294897				AT2G03280	0.25729	0.152032
AT1G69050	0.217288	0.164217	AT1G64570	0.234928	0.301114	AT1G15260	0.359217	0.118863	AT1G20850	0.300781	0.0733532	AT3G02000	0.432067	0.0529924	AT1G61110	0.257075	0.0489667				AT3G51450	0.354657	0.269692				AT1G80870	0.269306	0.129808				AT2G03670	0.22717	0.0865105
AT1G69720	0.213419	0.605096	AT1G64830	0.350809	0.423128	AT1G15340	0.177853	0.39649	AT1G20870	0.268909	0.381483	AT3G02010	0.217339	0.283742	AT1G61120	0.225683	0.354497				AT3G51540	0.271175	0.323555				AT2G01200	0.281353	0.391746				AT2G03780	0.185335	0.108867
AT1G70170	0.432168	0.0965589	AT1G65040	0.304591	0.102627	AT1G15510	0.173747	0.147481	AT1G20980	0.276559	0.165552	AT3G03620	0.230622	0.147799	AT1G61260	0.370499	0.219297				AT3G53620	0.183025	0.0453439				AT2G01680	0.347021	0.0438154				AT2G11520	0.41077	0.127463
AT1G70430	0.315337	0.248135	AT1G67210	0.206896	0.35223	AT1G15670	0.279358	0.198421	AT1G21050	0.445885	0.111698	AT3G03670	0.279366	0.441081	AT1G61380	0.259306	0.151498				AT3G57600	0.211116	0.11422				AT2G01710	0.359478	0.160687				AT2G13440	0.24839	0.107072
AT1G70460	0.325915	0.130715	AT1G67410	0.299322	0.118294	AT1G15960	0.246652	0.177235	AT1G21060	0.187105	0.285671	AT3G04020	0.235525	0.185456	AT1G61860	0.315387	0.0853332				AT3G57710	0.273867	0.2646				AT2G01770	0.230381	0.116432				AT2G14120	0.256208	0.185607
AT1G70540	0.339864	0.0754926	AT1G67810	0.40257	0.188966	AT1G15980	0.264452	0.111807	AT1G21090	0.231351	0.183246	AT3G04800	0.260311	0.206971	AT1G62430	0.293605	0.0548949				AT3G57720	0.28314	0.179315				AT2G04230	0.153268	0.377809				AT2G15580	0.409431	0.138213
AT1G70720	0.376275	0.183531	AT1G67880	0.396865	0.0357153	AT1G16280	0.237457	0.166152	AT1G21140	0.294527	0.117024	AT3G04970	0.249418	0.238227	AT1G63100	0.271707	0.0728671				AT3G61090	0.380865	1.19457				AT2G05920	0.310968	0.10088				AT2G16270	0.29068	0.472461
AT1G70880	0.230173	0.395218	AT1G68370	0.278152	0.0499887	AT1G16390	0.207308	0.285497	AT1G21440	0.266931	0.0851264	AT3G09620	0.232335	0.351929	AT1G64570	0.234928	0.301114				AT3G61910	0.267372	0.273051				AT2G06990	0.31551	0.0535602				AT2G16580	0.36565	0.0425293
AT1G71380	0.248165	0.11938	AT1G68610	0.329142	0.179787	AT1G16540	0.132327	0.283718	AT1G21450	0.22568	0.103344	AT3G10180	0.246108	0.211818	AT1G64830	0.350809	0.423128				AT3G63240	0.286272	0.159702				AT2G07020	0.47471	0.248082				AT2G16900	0.268397	0.224473
AT1G71680	0.233167	0.147614	AT1G68710	0.26746	0.0933869	AT1G16850	0.469691	0.126408	AT1G21500	0.231022	0.393593	AT3G11460	0.218065	0.218208	AT1G64860	0.269319	0.0879081				AT4G02350	0.238207	0.0761461				AT2G07170	0.328639	0.150278				AT2G16970	0.316533	0.27551
AT1G72070	0.224176	0.239049	AT1G69240	0.303858	0.0682877	AT1G17050	0.310008	0.0981092	AT1G21770	0.203336	0.253995	AT3G13228	0.325888	1.0847	AT1G66610	0.308827	0.642372				AT4G02670	0.273039	0.229846				AT2G11890	0.285203	0.12178				AT2G17650	0.283849	0.209904
AT1G73190	0.253014	0.0668995	AT1G69280	0.302279	0.437308	AT1G17170	0.26665	0.292576	AT1G21900	0.261572	0.196493	AT3G15390	0.17916	0.538622	AT1G67210	0.206896	0.35223				AT4G03190	0.225911	0.104487				AT2G13820	0.39392	0.212385				AT2G19350	0.184046	0.169707
AT1G74220	0.288141	0.224438	AT1G69295	0.351862	0.204764	AT1G17180	0.31981	0.110286	AT1G22050	0.296657	0.246983	AT3G16580	0.209704	0.666636	AT1G68610	0.329142	0.179787				AT4G13230	0.231008	0.219919				AT2G15820	0.292943	0.244665				AT2G20480	0.135823	0.475946
AT1G75520	0.142945	0.200518	AT1G69890	0.326	0.152185	AT1G17190	0.271429	0.11232	AT1G22160	0.408399	0.125941	AT3G16730	0.21757	0.2413	AT1G69325	0.445724	0.162199				AT4G13770	0.354689	0.151198				AT2G17240	0.148317	0.179524				AT2G21320	0.350901	0.0682786
AT1G77980	0.274165	0.117734	AT1G71880	0.298227	0.115246	AT1G17380	0.256798	0.392301	AT1G22530	0.263846	0.188597	AT3G17010	0.312274	0.570709	AT1G70200	0.310726	0.301763				AT4G13950	0.442031	0.222958				AT2G17730	0.266844	0.0777764				AT2G23540	0.321921	0.128305
AT1G78160	0.311778	0.228371	AT1G72630	0.373361	0.0293463	AT1G17500	0.175734	0.102255	AT1G22550	0.296459	0.145539	AT3G18670	0.292648	0.22087	AT1G70210	0.381341	0.0865967				AT4G15140	0.39893	0.145247				AT2G18410	0.314747	0.116106				AT2G23560	0.35118	0.403828
AT1G78980	0.25061	0.111602	AT1G72960	0.232998	0.116118	AT1G17520	0.189162	0.443941	AT1G22590	0.323518	0.217986	AT3G19890	0.428602	0.46117	AT1G70300	0.348801	0.0496118				AT4G15490	0.277438	0.278095				AT2G18420	0.270465	0.34746				AT2G24310	0.369408	0.527997
AT1G78990	0.236634	0.153669	AT1G73050	0.205773	0.0889287	AT1G17620	0.316617	0.209075	AT1G22700	0.194802	0.109856	AT3G20140	0.268046	0.358413	AT1G71340	0.14963	0.29676				AT4G16442	0.295206	0.268999				AT2G20210	0.218648	0.287733				AT2G25370	0.466654	0.387473
AT1G79400	0.231939	0.195628	AT1G73530	0.29254	0.257061	AT1G18030	0.269415	0.190416	AT1G22710	0.197929	0.0709585	AT3G20475	0.205146	0.121398	AT1G71960	0.363388	0.0903502				AT4G17380	0.191536	0.0841617				AT2G20480	0.135823	0.475946				AT2G26390	0.311563	0.330417
AT1G79860	0.324723	0.123771	AT1G73640	0.461674	0.0698712	AT1G18390	0.298963	0.468149	AT1G23010	0.437234	0.112087	AT3G21070	0.222145	0.151519	AT1G73160	0.271475	0.150587				AT4G17860	0.29872	0.510293				AT2G21340	0.224357	0.145313				AT2G27500	0.343659	0.156559
AT1G80450	0.402697	0.15405	AT1G73860	0.27589	0.151611	AT1G18570	0.261038	0.24705	AT1G23040	0.262088	0.183724	AT3G22910	0.301191	0.096714	AT1G73870	0.302251	0.390879				AT4G18770	0.260877	0.14344				AT2G21850	0.381714	0.327351				AT2G29940	0.293038	0.0905701
AT1G80880	0.188458	0.303015	AT1G73880	0.33673	0.178783	AT1G18590	0.306857	0.141131	AT1G23050	0.274679	0.352631	AT3G27473	0.470123	0.390589	AT1G74120	0.270747	0.1789				AT4G20860	0.344659	0.169889				AT2G22610	0.32474	0.131922				AT2G30280	0.218545	0.278815
AT2G01300	0.46612	0.13629	AT1G74000	0.419734	0.147406	AT1G18620	0.191509	0.350182	AT1G23400	0.336547	0.105821	AT3G27550	0.224036	0.0864458	AT1G74160	0.119354	0.324859				AT4G21865	0.196214	0.626877				AT2G22890	0.290437	0.341443				AT2G32415	0.289466	0.144365
AT2G02140	0.242217	0.279139	AT1G74490	0.289381	0.19461	AT1G18650	0.143258	0.279247	AT1G23710	0.365588	0.301934	AT3G27730	0.165967	0.135467	AT1G74390	0.260378	0.332351				AT4G24890	0.260843	0.15099				AT2G23840	0.403478	0.129465				AT2G32430	0.3462	0.0544816
AT2G02720	0.247009	0.164267	AT1G74660	0.199002	0.045806	AT1G18810	0.219994	0.306023	AT1G23740	0.239679	0.194636	AT3G28960	0.330855	0.0788721	AT1G74490	0.289381	0.19461				AT4G27250	0.235628	0.236768				AT2G23900	0.314886	0.0761586				AT2G32600	0.235505	0.088747
AT2G03410	0.325604	0.0665161	AT1G75110	0.390065	0.132999	AT1G18880	0.246515	0.152088	AT1G23750	0.194157	0.125132	AT3G30210	0.387793	0.23729	AT1G74690	0.186735	0.294918				AT4G27490	0.335658	0.0662874				AT2G24010	0.269058	0.240465				AT2G32640	0.214151	0.175592
AT2G03520	0.279537	0.129515	AT1G75160	0.39855	0.0585597	AT1G18910	0.324818	0.189494	AT1G23800	0.327964	0.0997536	AT3G42725	0.377614	0.414532	AT1G74710	0.400416	0.120625				AT4G28395	0.329956	0.226867				AT2G24190	0.253212	0.220876				AT2G33735	0.157861	0.195108
AT2G03630	0.353045	0.281617	AT1G76240	0.317649	0.103029	AT1G19020	0.269361	0.200169	AT1G24150	0.373451	0.138821	AT3G42860	0.387016	0.201138	AT1G74900	0.326687	0.116182				AT4G29770	0.233768	0.700658				AT2G24580	0.278058	0.111058				AT2G34200	0.225743	0.290024
AT2G03840	0.312244	0.368319	AT1G76370	0.304306	0.113449	AT1G19180	0.234354	0.373634	AT1G24490	0.207767	0.132389	AT3G42960	0.262014	0.119565	AT1G74990	0.349647	0.260518				AT4G30160	0.184196	0.0948432				AT2G24630	0.189139	0.10785				AT2G36000	0.246689	0.143817
AT2G04220	0.297584	0.114722	AT1G76640	0.444093	0.0773499	AT1G19430	0.23693	0.106157	AT1G24625	0.276781	0.141664	AT3G43660	0.376936	0.179859	AT1G75110	0.390065	0.132999				AT4G31630	0.270212	0.526923				AT2G24840	0.40977	0.162844				AT2G36080	0.311229	0.0900661
AT2G04305	0.331981	0.0997366	AT1G76740	0.485086	0.701017	AT1G19480	0.366711	0.154695	AT1G25280	0.259043	0.0434604	AT3G44050	0.203577	0.161786	AT1G75160	0.39855	0.0585597				AT4G32810	0.256207	0.155389				AT2G25270	0.232459	0.173354				AT2G36330	0.23468	0.177814
AT2G04560	0.257705	0.242731	AT1G76810	0.258921	0.185185	AT1G19530	0.235237	0.407425	AT1G25320	0.225738	0.139957	AT3G44690	0.230124	0.521998	AT1G75820	0.343919	0.0941464				AT4G32860	0.418484	0.072321				AT2G27450	0.244364	0.0488091				AT2G36730	0.294508	0.154288
AT2G07040	0.371862	0.253994	AT1G77730	0.389389	0.129696	AT1G19610	0.155887	0.17131	AT1G26270	0.220383	0.0982282	AT3G46650	0.370876	0.313912	AT1G76160	0.345708	0.0527573				AT4G33730	0.337607	0.12005				AT2G27590	0.293251	0.130222				AT2G37510	0.295845	0.272944
AT2G07560	0.269901	0.0228652	AT1G78070	0.242016	0.179695	AT1G19670	0.371413	0.275793	AT1G26730	0.22407	0.25209	AT3G47040	0.262528	0.121103	AT1G76270	0.173413	0.164799				AT4G33950	0.246665	0.0149643				AT2G28200	0.331547	0.106248				AT2G37590	0.224624	0.145884
AT2G10970	0.407462	0.219034	AT1G78940	0.238915	0.112385	AT1G19870	0.201675	0.372191	AT1G26770	0.312953	0.0786541	AT3G47840	0.272082	0.242541	AT1G76370	0.304306	0.113449				AT4G33985	0.367125	0.0981188				AT2G28930	0.308296	0.0518584				AT2G40940	0.278733	0.0160645
AT2G13350	0.393319	0.123464	AT1G79110	0.473549	0.198156	AT1G20020	0.203625	0.104033	AT1G27060	0.341767	0.202778	AT3G48210	0.227628	0.257401	AT1G76700	0.287287	0.107209				AT4G34160	0.230639	0.180936				AT2G29670	0.356083	0.162886				AT2G41890	0.243576	0.156577
AT2G13620	0.383795	0.0759069	AT1G79650	0.282509	0.126273	AT1G20030	0.462884	0.147433	AT1G27595	0.165959	0.308725	AT3G48900	0.170718	0.26245	AT1G77360	0.391591	0.0641794				AT4G34540	0.198172	0.195146				AT2G29760	0.256592	0.106012				AT2G43520	0.233226	0.392646
AT2G16450	0.299483	0.57115	AT1G79780	0.272628	0.181372	AT1G20160	0.248525	0.118005	AT1G27620	0.266893	0.235519	AT3G53360	0.191198	0.283052	AT1G77730	0.389389	0.129696				AT4G35190	0.148041	0.235205				AT2G30740	0.356134	0.0476717				AT2G43550	0.432061	0.108339
AT2G16730	0.232066	0.157751	AT1G79910	0.340236	0.186868	AT1G20270	0.143396	0.0442352	AT1G27650	0.447367	0.0163663	AT3G55020	0.136148	0.194145	AT1G78340	0.287101	0.130588				AT4G35320	0.311942	0.111927				AT2G30920	0.204996	0.270952				AT2G44210	0.271935	0.103382
AT2G17660	0.225457	0.121953	AT1G80160	0.3212	0.114787	AT1G20300	0.262078	0.134617	AT1G27730	0.350041	0.0860456	AT3G56550	0.273537	0.231819	AT1G79110	0.473549	0.198156				AT4G35770	0.249664	0.13892				AT2G31750	0.33607	0.0947833				AT2G44270	0.161542	0.0845505
AT2G18080	0.311272	0.203386	AT1G80660	0.246848	0.0769979	AT1G20370	0.187682	0.367828	AT1G27910	0.210611	0.0854832	AT3G56870	0.232907	0.407807	AT1G79770	0.269891	0.156186				AT4G36770	0.306889	0.210265				AT2G31870	0.264514	0.214267				AT2G44420	0.249771	0.296085
AT2G18180	0.272358	0.171445	AT2G01390	0.282783	0.22015	AT1G20560	0.301988	0.0855668	AT1G28090	0.239149	0.172213	AT3G57060	0.213942	0.132651	AT1G79910	0.340236	0.186868				AT4G37050	0.287184	0.145902				AT2G32415	0.289466	0.144365				AT2G45700	0.272908	0.21266
AT2G18470	0.283946	0.142097	AT2G01480	0.246158	0.0396546	AT1G20580	0.149642	0.0244373	AT1G28410	0.213165	0.438553	AT3G58200	0.206351	0.467261	AT1G80080	0.397382	0.15706				AT4G38080	0.138226	0.454077				AT2G32720	0.206046	0.0641315				AT2G46940	0.3678	0.18255
AT2G18760	0.199155	0.185547	AT2G01670	0.180879	0.0387228	AT1G20650	0.311834	0.0646323	AT1G28420	0.207492	0.258091	AT3G58630	0.245905	0.12788	AT1G80660	0.246848	0.0769979				AT4G39650	0.258992	0.269888				AT2G33180	0.224272	0.277099				AT2G47230	0.252885	0.450047
AT2G19000	0.341333	0.399783	AT2G01770	0.230381	0.116432	AT1G20816	0.145215	0.24319	AT1G29720	0.443739	0.341879	AT3G58740	0.167044	0.47623	AT1G80760	0.19231	0.0656052				AT5G01240	0.18237	0.0878241				AT2G33250	0.40671	0.351215				AT2G48080	0.408529	0.127715
AT2G19050	0.345265	0.227248	AT2G01920	0.349307	0.216869	AT1G21100	0.363619	0.137199	AT1G29990	0.241838	0.0265275	AT3G58860	0.224384	0.416139	AT2G01200	0.281353	0.391746				AT5G02000	0.197763	0.511165				AT2G33830	0.330478	0.037682				AT3G01620	0.240128	0.16582
AT2G19330	0.152203	0.153486	AT2G03060	0.159124	0.276128	AT1G21190	0.208674	0.0240811	AT1G30330	0.246602	0.0308407	AT3G59490	0.221398	0.183174	AT2G01480	0.246158	0.0396546				AT5G03795	0.330454	0.142402				AT2G34450	0.210561	0.339484				AT3G03060	0.221422	0.141997
AT2G19980	0.35526	0.236197	AT2G03390	0.188136	0.140688	AT1G21350	0.196911	0.2025	AT1G30440	0.319504	0.0346189	AT3G60020	0.392705	0.541357	AT2G01660	0.352936	0.099346				AT5G07380	0.150863	0.547123				AT2G34790	0.324779	0.0725512				AT3G03750	0.330791	0.236195
AT2G20110	0.257761	0.466806	AT2G05160	0.334134	0.101003	AT1G21590	0.24587	0.264502	AT1G30550	0.267166	0.301223	AT3G60400	0.262961	0.246485	AT2G01710	0.359478	0.160687				AT5G07460	0.379318	0.215911				AT2G36910	0.269889	0.0265807				AT3G04820	0.182802	0.237686
AT2G20430	0.299455	0.269733	AT2G11810	0.278916	0.102987	AT1G21910	0.253336	0.27215	AT1G30600	0.227551	0.118748	AT3G62020	0.270831	0.0864486	AT2G01920	0.349307	0.216869				AT5G07870	0.316452	0.317864				AT2G37220	0.29973	0.0862628				AT3G04880	0.436017	0.254314
AT2G21480	0.359568	0.0562935	AT2G15480	0.27765	0.204849	AT1G22060	0.162531	0.339496	AT1G30870	0.398233	0.134807	AT3G62080	0.241175	0.294827	AT2G03060	0.159124	0.276128				AT5G09360	0.323537	0.169166				AT2G37400	0.242547	0.354999				AT3G05345	0.376069	0.156892
AT2G21900	0.339967	0.228778	AT2G15695	0.278295	0.133318	AT1G22180	0.24957	0.225946	AT1G31120	0.248067	0.103463	AT3G62610	0.24438	0.357393	AT2G04340	0.273664	0.0838577				AT5G10380	0.351195	0.340567				AT2G37510	0.295845	0.272944				AT3G05430	0.224438	0.595546
AT2G21990	0.388894	0.0778559	AT2G15880	0.374379	0.133963	AT1G22190	0.328083	0.182718	AT1G31360	0.204371	0.127011	AT3G62890	0.282198	0.205164	AT2G04430	0.337099	0.357483				AT5G11540	0.359261	0.199263				AT2G37590	0.224624	0.145884				AT3G06380	0.333994	0.16308
AT2G22180	0.241117	0.258431	AT2G16460	0.310612	0.0298124	AT1G22330	0.213731	0.209173	AT1G31480	0.172089	0.221863	AT4G00690	0.373774	0.541421	AT2G04795	0.386802	0.230441				AT5G12380	0.140759	0.265663				AT2G37900	0.233594	0.184663				AT3G07440	0.293903	0.166679
AT2G22200	0.296251	0.464354	AT2G16485	0.15098	0.505821	AT1G22360	0.327503	0.180221	AT1G31730	0.218343	0.086512	AT4G01270	0.27092	0.277882	AT2G05160	0.334134	0.101003				AT5G15730	0.215295	0.124936				AT2G38110	0.257582	0.0906632				AT3G07670	0.375332	0.225607
AT2G24450	0.207574	0.162445	AT2G16750	0.219706	0.270473	AT1G22440	0.380518	0.202592	AT1G32190	0.307995	0.0952387	AT4G02310	0.375323	0.618478	AT2G05940	0.422004	0.0369393				AT5G20610	0.188614	0.298963				AT2G39910	0.248989	0.268554				AT3G07740	0.216001	0.312083
AT2G25460	0.468697	0.138776	AT2G16920	0.248783	0.216423	AT1G22500	0.300045	0.290916	AT1G32260	0.314646	0.180471	AT4G09980	0.302189	0.101449	AT2G06510	0.250544	0.129334				AT5G23260	0.277703	0.302056				AT2G41350	0.228985	0.0747264				AT3G07970	0.152142	0.492839
AT2G25890	0.453716	0.154865	AT2G17090	0.339436	0.416854	AT1G22630	0.245142	0.113402	AT1G32730	0.226817	0.347532	AT4G11140	0.417777	0.324491	AT2G17090	0.339436	0.416854				AT5G23400	0.21488	0.29796				AT2G42130	0.230415	0.227869				AT3G09100	0.22377	0.0413812
AT2G26410	0.366128	0.230193	AT2G17180	0.334588	0.324287	AT1G22770	0.214901	0.0607991	AT1G32810	0.233419	0.361925	AT4G11400	0.474465	0.502238	AT2G17150	0.223205	0.174489				AT5G24440	0.199555	0.799323				AT2G42190	0.169751	0.502486				AT3G10450	0.21203	0.319253
AT2G26520	0.272059	0.123526	AT2G17290	0.237091	0.0656644	AT1G22960	0.276866	0.21417	AT1G32900	0.228079	0.104732	AT4G11690	0.269452	0.183396	AT2G17180	0.334588	0.324287				AT5G25370	0.310756	0.115598				AT2G43360	0.221019	0.0756401				AT3G11270	0.174599	0.103374
AT2G26850	0.47261	0.219072	AT2G17440	0.282107	0.287416	AT1G22990	0.366785	0.0640981	AT1G32920	0.454007	0.4379	AT4G12400	0.407845	0.108419	AT2G17620	0.332894	0.196147				AT5G25950	0.418382	0.289849				AT2G44560	0.368123	0.209426				AT3G13062	0.321391	0.191459
AT2G28180	0.291148	0.411128	AT2G17700	0.222306	0.0842666	AT1G23020	0.168067	0.427827	AT1G32940	0.255876	0.193316	AT4G12540	0.34941	0.286279	AT2G17900	0.192431	0.210792				AT5G26660	0.230891	0.147984				AT2G44570	0.322653	0.201219				AT3G14380	0.148234	0.395501
AT2G28355	0.453792	0.348728	AT2G17720	0.206085	0.046065	AT1G23080	0.317039	0.063406	AT1G33060	0.3107	0.275361	AT4G13000	0.276839	0.179941	AT2G18876	0.253171	0.05868				AT5G26700	0.306511	0.304785				AT2G44690	0.178741	0.26364				AT3G15420	0.113302	0.218643
AT2G28560	0.275927	0.135101	AT2G17790	0.217884	0.134356	AT1G23090	0.255574	0.0967252	AT1G33290	0.31965	0.052997	AT4G13690	0.424987	0.280048	AT2G19010	0.325491	0.355878				AT5G37710	0.320252	0.0911085				AT2G45150	0.225113	0.178573				AT3G15490	0.348459	0.513964
AT2G28640	0.45066	0.0959722	AT2G17900	0.192431	0.210792	AT1G23120	0.365507	0.108305	AT1G33490	0.219522	0.174752	AT4G13700	0.378881	0.12972	AT2G19770	0.146334	0.0700181				AT5G39360	0.435025	0.0226135				AT2G46400	0.237619	0.496806				AT3G15740	0.419818	0.557621
AT2G29040	0.380756	0.132235	AT2G18890	0.285386	0.230512	AT1G23130	0.180355	0.946578	AT1G34000	0.428849	0.0423631	AT4G14380	0.30494	0.172227	AT2G20250	0.180372	0.637008				AT5G40100	0.26032	0.363912				AT2G46930	0.235459	0.204696				AT3G16330	0.458315	0.136991
AT2G29410	0.34359	0.134844	AT2G19010	0.325491	0.355878	AT1G23140	0.219237	0.210224	AT1G34110	0.271171	0.0774885	AT4G14490	0.356092	0.381553	AT2G20300	0.199319	0.102934				AT5G40210	0.327358	0.131773				AT2G46940	0.3678	0.18255				AT3G16500	0.143123	0.240184
AT2G29620	0.266056	0.38355	AT2G19180	0.30869	0.126278	AT1G23205	0.264775	0.133739	AT1G34160	0.378701	0.184463	AT4G14850	0.249313	0.161812	AT2G21045	0.399297	0.0998793				AT5G40550	0.267519	0.115122				AT2G47910	0.409766	0.18163				AT3G17420	0.198347	0.160957
AT2G29800	0.438198	0.566137	AT2G19400	0.210418	0.0886536	AT1G23280	0.251584	0.302709	AT1G34770	0.36513	0.167869	AT4G16310	0.186505	0.253821	AT2G21380	0.19738	0.139046				AT5G40645	0.202897	0.0578851				AT2G47940	0.332691	0.10608				AT3G18630	0.239663	0.223803
AT2G30240	0.303249	0.155788	AT2G19770	0.146334	0.0700181	AT1G23480	0.258344	0.0211665	AT1G35220	0.23729	0.14537	AT4G16820	0.331056	0.0935179	AT2G21950	0.225535	0.186305				AT5G41720	0.364868	0.547297				AT3G01660	0.24182	0.211225				AT3G18770	0.267272	0.115428
AT2G30290	0.390436	0.0618344	AT2G20250	0.180372	0.637008	AT1G23850	0.239936	0.461418	AT1G35510	0.401803	0.0622594	AT4G17760	0.35379	0.0425063	AT2G22540	0.182515	0.145333				AT5G41860	0.215269	0.518061				AT3G02310	0.147125	0.192507				AT3G18790	0.492999	0.0443102
AT2G30630	0.195001	0.0965711	AT2G20310	0.24116	0.502274	AT1G23880	0.199782	0.200973	AT1G35670	0.265696	0.0128065	AT4G18750	0.385372	0.0868666	AT2G22610	0.32474	0.131922				AT5G42340	0.382412	0.10713				AT3G02710	0.259273	0.0435303				AT3G19500	0.2854	0.278436
AT2G30690	0.250814	0.363032	AT2G20670	0.385882	0.138527	AT1G24100	0.2364	0.224155	AT1G42540	0.440022	0.0902329	AT4G19191	0.277913	0.235695	AT2G23680	0.309886	0.748952				AT5G43980	0.354696	0.241776				AT3G02875	0.239109	0.174637				AT3G20420	0.306259	0.227297
AT2G30940	0.27306	0.24555	AT2G20740	0.225993	0.166865	AT1G24310	0.247495	0.1104	AT1G44760	0.253023	0.0578771	AT4G19900	0.338916	0.13496	AT2G23980	0.349222	0.0613744				AT5G44780	0.308832	0.366503				AT3G03580	0.229697	0.239307				AT3G20720	0.159126	0.152777
AT2G32890	0.37732	0.119932	AT2G21070	0.314702	0.150895	AT1G24735	0.349977	0.226248	AT1G44800	0.428504	0.0965526	AT4G20790	0.323781	0.162062	AT2G24320	0.241723	0.253905				AT5G45120	0.292747	0.182107				AT3G04720	0.418721	0.119238				AT3G20760	0.287273	0.413883
AT2G33320	0.381683	0.105944	AT2G21640	0.125986	0.845604	AT1G25230	0.268418	0.206468	AT1G47290	0.224586	0.162535	AT4G23250	0.300945	0.339999	AT2G25510	0.274507	1.34283				AT5G45640	0.320467	0.239056				AT3G05430	0.224438	0.595546				AT3G21310	0.276643	0.247363
AT2G33350	0.181556	0.255859	AT2G21880	0.438795	0.0580825	AT1G25450	0.274236	0.0798714	AT1G47530	0.200058	0.0609165	AT4G23580	0.408858	0.578545	AT2G25600	0.332326	0.102663				AT5G45690	0.260159	0.176861				AT3G06740	0.228808	0.195688				AT3G21810	0.244394	0.259706
AT2G33460	0.220739	0.249553	AT2G22860	0.272159	0.444092	AT1G26150	0.272609	0.421568	AT1G47960	0.304249	0.256548	AT4G25380	0.188904	0.449909	AT2G25620	0.255365	0.13541				AT5G46770	0.122998	0.452163				AT3G07440	0.293903	0.166679				AT3G23330	0.311476	0.11286
AT2G33540	0.241375	0.276441	AT2G23420	0.231398	0.0881532	AT1G26380	0.231112	0.341556	AT1G48100	0.434511	0.0712567	AT4G26820	0.266183	0.417466	AT2G25680	0.438442	0.0934176				AT5G47380	0.279362	0.286281				AT3G09580	0.245135	0.235296				AT3G23490	0.204504	0.114333
AT2G33670	0.221452	0.0862664	AT2G23900	0.314886	0.0761586	AT1G26450	0.249593	0.290629	AT1G48280	0.175004	0.225355	AT4G27660	0.469138	0.25624	AT2G26390	0.311563	0.330417				AT5G50410	0.284276	0.0807263				AT3G09730	0.233567	0.303182				AT3G24130	0.28584	0.297034
AT2G33690	0.101501	0.6965	AT2G24260	0.284574	0.164791	AT1G26500	0.304269	0.16372	AT1G48370	0.15421	0.214984	AT4G27970	0.228103	0.212454	AT2G26440	0.405243	0.137657				AT5G51160	0.207431	0.318256				AT3G10080	0.252531	0.124967				AT3G24240	0.327796	0.0532971
AT2G33870	0.249961	0.0695813	AT2G24320	0.241723	0.253905	AT1G26760	0.349377	0.14084	AT1G48610	0.234952	0.592301	AT4G30560	0.262042	0.0968843	AT2G26450	0.324392	0.161097				AT5G51490	0.363372	0.149274				AT3G11230	0.366946	0.253411				AT3G24340	0.167767	0.630305
AT2G34440	0.207455	0.5384	AT2G24370	0.456455	0.0818258	AT1G26800	0.181387	0.251708	AT1G48870	0.256048	0.280215	AT4G30870	0.185716	0.266856	AT2G26470	0.234643	0.418083				AT5G52490	0.423223	0.260958				AT3G11430	0.290759	0.0991817				AT3G24360	0.240023	0.277797
AT2G34870	0.280214	0.371174	AT2G24840	0.40977	0.162844	AT1G26930	0.37502	0.0582398	AT1G49740	0.293675	0.140937	AT4G32700	0.152183	0.318229	AT2G26490	0.371755	0.0308325				AT5G53200	0.345637	0.0712222				AT3G11550	0.239299	0.0984558				AT3G24560	0.211184	0.292887
AT2G34920	0.288635	0.347773	AT2G25600	0.332326	0.102663	AT1G26940	0.192365	0.159623	AT1G49890	0.198901	0.0652173	AT4G32950	0.26277	0.200092	AT2G26760	0.306169	0.148747				AT5G54690	0.265709	0.0366126				AT3G11750	0.21324	0.389204				AT3G25070	0.240965	0.13979
AT2G37010	0.329432	0.0532761	AT2G25760	0.226034	0.128561	AT1G27030	0.467085	0.244288	AT1G50360	0.207672	0.135415	AT4G33170	0.223874	0.253201	AT2G27180	0.370034	0.124791				AT5G55210	0.148275	0.186263				AT3G14380	0.148234	0.395501				AT3G26030	0.147506	0.121715
AT2G37730	0.34999	0.252091	AT2G25820	0.422396	0.253269	AT1G27070	0.217165	0.370583	AT1G50420	0.165304	0.0771208	AT4G33620	0.182828	0.422747	AT2G27760	0.252696	0.237236				AT5G57060	0.262127	0.189691				AT3G14730	0.223626	0.292927				AT3G26090	0.19986	0.154714
AT2G38900	0.211144	0.880767	AT2G26450	0.324392	0.161097	AT1G27320	0.203081	0.122609	AT1G50590	0.217102	0.14374	AT4G35620	0.196348	0.216162	AT2G27990	0.323625	0.381103				AT5G57390	0.293721	0.106081				AT3G14760	0.257545	0.169338				AT3G26600	0.436276	0.0601306
AT2G38910	0.325987	0.0591296	AT2G26490	0.371755	0.0308325	AT1G27480	0.206729	0.341169	AT1G51420	0.266654	0.125231	AT4G35710	0.368087	0.296829	AT2G28620	0.255932	0.114146				AT5G58260	0.228834	0.142444				AT3G15080	0.287783	0.159705				AT3G28910	0.306683	0.091981
AT2G38920	0.411414	0.183144	AT2G26570	0.249504	0.244349	AT1G27690	0.256029	0.0409612	AT1G51790	0.270307	0.162713	AT4G37170	0.325194	0.121342	AT2G30070	0.240073	0.0763112				AT5G58440	0.238088	0.099123				AT3G15095	0.333869	0.182195				AT3G43540	0.338173	0.113467
AT2G40370	0.273551	0.0870651	AT2G27030	0.198925	0.0473951	AT1G28010	0.268951	0.175327	AT1G51940	0.257667	0.140112	AT4G37340	0.277765	0.192245	AT2G30140	0.347284	0.221214				AT5G59650	0.251189	0.344945				AT3G15110	0.312735	0.204912				AT3G45140	0.434191	0.196152
AT2G40990	0.24142	0.158535	AT2G27180	0.370034	0.124791	AT1G28130	0.190409	0.0743217	AT1G52150	0.129127	0.0414781	AT4G37900	0.236503	0.270159	AT2G30150	0.280637	0.265932				AT5G60630	0.389825	0.37998				AT3G15352	0.254696	0.342512				AT3G47400	0.2909	0.0806886
AT2G41860	0.267446	0.0808649	AT2G27950	0.281462	0.172257	AT1G28330	0.172085	0.0677116	AT1G52340	0.330629	0.133817	AT4G37950	0.252875	0.335083	AT2G30470	0.276986	0.227717				AT5G60920	0.279837	0.0503284				AT3G15420	0.113302	0.218643				AT3G47460	0.229938	0.173417
AT2G42380	0.349977	0.180272	AT2G27990	0.323625	0.381103	AT1G28340	0.437138	0.0585373	AT1G52510	0.420372	0.0389557	AT4G37970	0.254603	0.210112	AT2G31130	0.281777	0.314131				AT5G60950	0.184857	0.651022				AT3G15740	0.419818	0.557621				AT3G47660	0.297459	0.133
AT2G43010	0.186105	0.384276	AT2G28550	0.297957	0.106319	AT1G28400	0.235499	0.249104	AT1G52520	0.289597	0.170476	AT4G39130	0.342451	0.316468	AT2G31270	0.33131	0.225609				AT5G63150	0.286473	0.3568				AT3G15810	0.312286	0.0653545				AT3G49210	0.274953	0.215946
AT2G45060	0.172776	0.196741	AT2G28620	0.255932	0.114146	AT1G28440	0.398729	0.0778035	AT1G52570	0.192116	0.0450818	AT5G01280	0.256637	0.447629	AT2G31500	0.159614	0.0728449				AT5G65230	0.222138	0.252289				AT3G16570	0.313049	0.257102				AT3G51090	0.251721	0.0789196
AT2G45290	0.231102	0.125443	AT2G28880	0.26509	0.167289	AT1G28530	0.339368	0.131459	AT1G53030	0.274661	0.115137	AT5G02220	0.418898	0.137851	AT2G32460	0.231669	0.274099				AT5G65660	0.265264	0.0663983				AT3G16980	0.294342	0.0127845				AT3G51600	0.214614	0.152079
AT2G45800	0.249792	0.122368	AT2G29360	0.31484	0.233586	AT1G28680	0.30329	0.115962	AT1G53700	0.263492	0.0906492	AT5G03870	0.426335	0.083379	AT2G32710	0.264054	0.37744				AT1G01630	0.31406	0.136771				AT3G17040	0.190456	0.192545				AT3G52070	0.184699	0.470128
AT2G46300	0.401245	0.125385	AT2G29550	0.264826	0.0393348	AT1G29050	0.264576	0.119173	AT1G54120	0.256885	0.161219	AT5G06540	0.286974	0.131735	AT2G33760	0.25075	0.15247				AT1G01970	0.284974	0.216402				AT3G17170	0.324371	0.0846919				AT3G52270	0.240804	0.167182
AT2G46360	0.199381	0.516356	AT2G29940	0.293038	0.0905701	AT1G29160	0.275872	0.0956584	AT1G54160	0.139532	0.553011	AT5G07050	0.225291	0.153484	AT2G34370	0.260533	0.634907				AT1G03080	0.183587	0.3555				AT3G17830	0.24464	0.237954				AT3G53110	0.409852	0.0854499
AT2G46480	0.261361	0.288048	AT2G31270	0.33131	0.225609	AT1G29450	0.441607	0.129636	AT1G54340	0.17483	0.118151	AT5G07660	0.177734	0.398641	AT2G35000	0.314994	0.276868				AT1G03400	0.319334	0.275117				AT3G17840	0.333122	0.102285				AT3G53350	0.174102	0.264276
AT2G46880	0.362482	0.118753	AT2G31380	0.242364	0.16617	AT1G29460	0.317938	0.248022	AT1G54440	0.282302	0.384879	AT5G10140	0.201611	0.316047	AT2G35160	0.316805	0.466921				AT1G03660	0.263546	0.657005				AT3G18160	0.224935	0.157047				AT3G53990	0.216575	0.218005
AT2G47340	0.268865	0.317783	AT2G31410	0.362382	0.197977	AT1G29660	0.29577	0.215702	AT1G54460	0.346491	0.289454	AT5G13880	0.474782	0.132793	AT2G35600	0.273464	0.027031				AT1G04310	0.314889	0.170296				AT3G19400	0.291775	0.205162				AT3G54140	0.245421	0.0779792
AT2G47550	0.333732	0.0819912	AT2G31500	0.159614	0.0728449	AT1G29700	0.221037	0.250581	AT1G54730	0.394481	0.189688	AT5G14690	0.254906	0.321484	AT2G36020	0.321577	0.0671844				AT1G04440	0.239678	0.119285				AT3G19480	0.292718	0.0533285				AT3G54310	0.303991	0.374325
AT2G48150	0.249008	0.137826	AT2G31830	0.187124	0.163711	AT1G30260	0.333952	0.244417	AT1G54740	0.296013	0.470994	AT5G15250	0.28855	0.17364	AT2G36090	0.226573	0.242551				AT1G04645	0.165473	1.05296				AT3G19510	0.219354	0.366534				AT3G54500	0.20249	0.373295
AT3G01020	0.229556	0.177363	AT2G32460	0.231669	0.274099	AT1G30370	0.364066	0.0892106	AT1G54920	0.249477	0.391055	AT5G15300	0.307369	0.0991395	AT2G36120	0.35825	0.365066				AT1G05370	0.30304	0.058242				AT3G19810	0.175305	0.338899				AT3G54630	0.279254	0.270023
AT3G01240	0.282985	0.4777	AT2G33170	0.254432	0.125292	AT1G30460	0.255782	0.0968841	AT1G55740	0.307729	0.0921226	AT5G15940	0.243653	0.385498	AT2G36190	0.259359	0.180424				AT1G06320	0.464089	0.554519				AT3G20200	0.260979	0.136456				AT3G55450	0.38165	0.231332
AT3G01250	0.490201	0.185382	AT2G33240	0.177148	0.260289	AT1G30500	0.35384	0.171882	AT1G55840	0.318673	0.0778754	AT5G16080	0.251782	0.167713	AT2G36740	0.190003	0.140642				AT1G06520	0.221789	0.198464				AT3G20680	0.30381	0.145601				AT3G55840	0.295234	0.164254
AT3G01270	0.265716	0.163541	AT2G33790	0.259788	0.404411	AT1G30700	0.372037	0.116598	AT1G55850	0.219796	0.277488	AT5G16690	0.269894	0.183286	AT2G37050	0.233444	0.141335				AT1G06840	0.219739	0.148495				AT3G20930	0.258582	0.173607				AT3G55850	0.23487	0.215114
AT3G01700	0.288089	0.217642	AT2G34370	0.260533	0.634907	AT1G31200	0.137816	0.368595	AT1G55870	0.244212	0.214	AT5G17360	0.314369	0.212262	AT2G37090	0.244019	0.152999				AT1G07410	0.283941	0.0152215				AT3G21090	0.203188	0.0651985				AT3G57070	0.345778	0.170839
AT3G02440	0.401472	0.173173	AT2G34500	0.366677	0.120276	AT1G31320	0.410708	0.0189171	AT1G55930	0.190688	0.20222	AT5G17430	0.225534	0.203954	AT2G37640	0.301127	0.0697085				AT1G07540	0.23351	0.196912				AT3G21230	0.343394	0.152872				AT3G57410	0.16041	0.12775
AT3G02480	0.133352	0.209709	AT2G34790	0.324779	0.0725512	AT1G31650	0.271865	0.0876548	AT1G56010	0.270538	0.122136	AT5G18710	0.445792	0.21	AT2G37650	0.304525	0.137282				AT1G09370	0.240249	0.654039				AT3G22210	0.290249	0.0952314				AT3G57720	0.28314	0.179315
AT3G02970	0.225174	0.272842	AT2G35160	0.316805	0.466921	AT1G31710	0.311472	0.147871	AT1G56150	0.200631	0.320954	AT5G19880	0.258152	0.293655	AT2G37670	0.429621	0.0859106				AT1G09700	0.254677	0.378042				AT3G22670	0.399723	0.114479				AT3G58620	0.244285	0.156969
AT3G03430	0.253807	0.085609	AT2G35340	0.165803	0.230555	AT1G31720	0.228644	0.410409	AT1G56350	0.316302	0.105157	AT5G22750	0.25194	0.134397	AT2G37750	0.365092	0.298449				AT1G09750	0.352874	0.133077				AT3G23760	0.330904	0.328292				AT3G60690	0.299742	0.129521
AT3G03440	0.223533	0.106881	AT2G35600	0.273464	0.027031	AT1G31820	0.313186	0.178278	AT1G56690	0.334835	0.170693	AT5G22910	0.277515	0.408529	AT2G38290	0.289142	0.0603659				AT1G10130	0.149946	0.056234				AT3G24130	0.28584	0.297034				AT3G60840	0.244254	0.203006
AT3G03800	0.163949	0.0652232	AT2G35910	0.448377	0.209287	AT1G31920	0.245508	0.278125	AT1G57790	0.313128	0.421616	AT5G23030	0.330273	0.132415	AT2G38790	0.241841	0.319395				AT1G11050	0.418114	0.110069				AT3G24360	0.240023	0.277797				AT3G61360	0.244535	0.187626
AT3G04360	0.370469	0.103265	AT2G36020	0.321577	0.0671844	AT1G32090	0.281801	0.0720456	AT1G58070	0.235292	0.322492	AT5G24070	0.234886	0.165042	AT2G38950	0.237942	0.442733				AT1G11120	0.220534	0.234321				AT3G24506	0.175147	0.483223				AT3G61900	0.302294	0.396882
AT3G04510	0.417472	0.101875	AT2G36190	0.259359	0.180424	AT1G32350	0.329491	0.160928	AT1G59510	0.352236	0.150062	AT5G24080	0.283979	0.0601767	AT2G39510	0.255589	0.122303				AT1G11210	0.395988	0.293039				AT3G25690	0.233838	0.0910064				AT3G62130	0.240496	0.127355
AT3G04700	0.442719	0.143884	AT2G36680	0.239787	0.275239	AT1G32450	0.313186	0.055158	AT1G59600	0.219353	0.120262	AT5G25130	0.403094	0.248458	AT2G39640	0.272091	0.418891				AT1G11410	0.194983	0.248401				AT3G25980	0.249893	0.0352681				AT4G00420	0.344486	0.470019
AT3G05140	0.286186	0.144676	AT2G37130	0.248166	0.0669058	AT1G32630	0.272966	0.246871	AT1G59830	0.211814	0.0495447	AT5G25380	0.253622	0.379944	AT2G39980	0.374777	0.0867428				AT1G11755	0.17724	0.387227				AT3G26085	0.301538	0.190826				AT4G00630	0.231503	0.160678
AT3G05150	0.282016	0.122019	AT2G37585	0.232725	0.180336	AT1G32640	0.383376	0.08641	AT1G60600	0.268049	0.243651	AT5G26620	0.132972	0.347951	AT2G40250	0.283041	0.427415				AT1G12800	0.208869	0.241322				AT3G26590	0.244549	0.172076				AT4G01250	0.286658	0.0738938
AT3G05610	0.421943	0.161495	AT2G37670	0.429621	0.0859106	AT1G32740	0.309577	0.40847	AT1G60890	0.245659	0.0804281	AT5G27680	0.226376	0.306301	AT2G40480	0.387405	0.124074				AT1G12970	0.241758	0.228359				AT3G26630	0.255856	0.164254				AT4G01280	0.319235	0.203739
AT3G05800	0.379925	0.204398	AT2G38240	0.247429	0.297499	AT1G33030	0.243623	0.259727	AT1G61040	0.265756	0.083575	AT5G33300	0.208437	0.26027	AT2G41080	0.302069	0.0909467				AT1G15210	0.238439	0.0896577				AT3G26760	0.211373	0.19198				AT4G01430	0.244048	0.277511
AT3G05820	0.217998	0.169206	AT2G38410	0.238576	0.153826	AT1G33110	0.365068	0.129933	AT1G61260	0.370499	0.219297	AT5G37490	0.451044	0.179039	AT2G42040	0.270987	0.273281				AT1G15520	0.256815	0.0957914				AT3G26790	0.183232	0.266093				AT4G01450	0.302888	0.215431
AT3G05930	0.217787	0.175445	AT2G39090	0.193621	0.0831988	AT1G33475	0.215733	0.27294	AT1G61340	0.313037	0.289432	AT5G38500	0.361289	0.679718	AT2G42300	0.26506	0.341435				AT1G16705	0.447239	0.514274				AT3G27010	0.450541	0.113062				AT4G01570	0.294923	0.137076
AT3G05950	0.245427	0.105248	AT2G39130	0.228091	0.152378	AT1G33600	0.326467	0.416661	AT1G61350	0.27956	0.093876	AT5G39785	0.348232	0.233765	AT2G43050	0.24951	0.271775				AT1G17020	0.40165	0.240712				AT3G27690	0.328824	0.0207076				AT4G03340	0.301524	0.14922
AT3G06370	0.270155	0.107064	AT2G39480	0.225349	0.0451011	AT1G33800	0.210076	0.121537	AT1G61380	0.259306	0.151498	AT5G40600	0.319451	0.398386	AT2G43230	0.228979	0.0876527				AT1G17430	0.449757	0.0877526				AT3G28460	0.21654	0.0356595				AT4G03390	0.231271	0.16048
AT3G06560	0.250155	0.30612	AT2G39560	0.23569	0.153379	AT1G33811	0.415259	0.103078	AT1G62430	0.293605	0.0548949	AT5G40640	0.22661	0.121558	AT2G43370	0.228721	0.182176				AT1G17840	0.259985	0.0223352				AT3G47070	0.2577	0.326753				AT4G04760	0.259975	0.171023
AT3G06830	0.244985	0.265612	AT2G39700	0.248426	0.0213629	AT1G34380	0.315709	0.156149	AT1G62830	0.282485	0.133526	AT5G40680	0.457657	0.359172	AT2G43510	0.350013	0.214064				AT1G17850	0.22487	0.320689				AT3G47460	0.229938	0.173417				AT4G09640	0.275881	0.127133
AT3G07490	0.392255	0.0265482	AT2G40250	0.283041	0.427415	AT1G35140	0.457457	0.135814	AT1G63100	0.271707	0.0728671	AT5G41170	0.205476	0.284824	AT2G43690	0.234123	0.291095				AT1G17970	0.264166	0.277435				AT3G48540	0.316543	0.162782				AT4G10850	0.472459	0.200255
AT3G07820	0.22255	0.181525	AT2G40790	0.145705	0.524416	AT1G35350	0.289594	0.209097	AT1G63610	0.320169	0.120365	AT5G42450	0.344106	0.259233	AT2G44190	0.309631	0.124843				AT1G19850	0.267157	0.0904231				AT3G48810	0.259357	0.166904				AT4G10950	0.329244	0.0691238
AT3G07840	0.317868	0.179165	AT2G40815	0.258523	0.234254	AT1G36060	0.335947	0.132055	AT1G63680	0.265362	0.068486	AT5G44700	0.32955	0.232615	AT2G44680	0.239794	0.0552468				AT1G20800	0.329895	0.671124				AT3G49140	0.367692	0.111169				AT4G11120	0.299727	0.14636
AT3G08560	0.203142	0.111126	AT2G41160	0.214136	0.192862	AT1G42550	0.419228	0.0776122	AT1G63800	0.14369	0.10154	AT5G46370	0.31709	0.23478	AT2G44760	0.300498	0.177979				AT1G21580	0.235945	0.421341				AT3G49750	0.363168	0.0694318				AT4G11510	0.414521	0.600008
AT3G09930	0.306034	0.252021	AT2G41210	0.225223	0.0508451	AT1G43160	0.433112	0.268115	AT1G64060	0.287186	0.0664364	AT5G47160	0.433128	0.461035	AT2G44790	0.333575	0.437505				AT1G21880	0.239261	0.103908				AT3G50660	0.266541	0.0753171				AT4G13420	0.430214	0.109229
AT3G10220	0.18641	0.112909	AT2G41940	0.225448	0.30794	AT1G43650	0.342223	0.101965	AT1G64440	0.200145	0.0585518	AT5G47850	0.404742	0.228016	AT2G45430	0.298299	0.0459306				AT1G22015	0.286553	0.129981				AT3G50730	0.419551	0.561361				AT4G14660	0.148012	0.206098
AT3G10400	0.253772	0.127223	AT2G41980	0.187173	0.0587441	AT1G43910	0.436485	0.0318116	AT1G64530	0.24611	0.138267	AT5G47960	0.309315	0.0464509	AT2G45490	0.389548	0.0946788				AT1G24190	0.227531	0.280012				AT3G51000	0.218664	0.184023				AT4G14965	0.242052	0.110789
AT3G10470	0.19328	0.232599	AT2G42240	0.194982	0.276422	AT1G44446	0.284351	0.0498471	AT1G64640	0.162942	0.266156	AT5G48690	0.266015	0.335409	AT2G45610	0.324343	0.122475				AT1G24330	0.238902	0.21143				AT3G51240	0.361848	0.0646006				AT4G15545	0.263756	0.141582
AT3G10540	0.218645	0.0723597	AT2G42710	0.183247	0.119614	AT1G48000	0.239472	0.436123	AT1G64660	0.254672	0.137485	AT5G49770	0.39206	0.381333	AT2G46240	0.219944	0.700759				AT1G26820	0.227145	0.105964				AT3G51440	0.366384	0.165181				AT4G16370	0.195436	0.069206
AT3G10660	0.360367	0.244435	AT2G42880	0.290024	0.0354539	AT1G48120	0.255462	0.243636	AT1G64670	0.160859	0.174399	AT5G50770	0.347669	0.173016	AT2G47050	0.184119	0.227389				AT1G26920	0.249441	0.23441				AT3G51540	0.271175	0.323555				AT4G16840	0.306427	0.377285
AT3G11180	0.228644	0.24606	AT2G43050	0.24951	0.271775	AT1G48430	0.162911	0.214332	AT1G64860	0.269319	0.0879081	AT5G51760	0.290455	0.187372	AT2G47230	0.252885	0.450047				AT1G27080	0.324054	0.207077				AT3G51670	0.341527	0.0863905				AT4G16980	0.271551	0.311489
AT3G11740	0.408005	0.0482644	AT2G43230	0.228979	0.0876527	AT1G48480	0.273891	0.136702	AT1G65020	0.287451	0.288357	AT5G51870	0.226431	0.247359	AT2G47260	0.30145	0.216168				AT1G27510	0.205607	0.370482				AT3G51860	0.302808	0.121143				AT4G17380	0.191536	0.0841617
AT3G12660	0.278619	0.213633	AT2G43590	0.25901	0.158541	AT1G48650	0.209865	0.11128	AT1G65040	0.304591	0.102627	AT5G52850	0.272206	0.303493	AT2G47620	0.264094	0.230047				AT1G27770	0.173481	0.106122				AT3G52740	0.236661	0.358754				AT4G17570	0.139246	0.270888
AT3G13140	0.324712	0.407608	AT2G43690	0.234123	0.291095	AT1G48840	0.254199	0.127993	AT1G65380	0.287919	0.123897	AT5G55680	0.174344	0.966478	AT3G01190	0.237542	0.149389				AT1G28030	0.145088	0.510036				AT3G52780	0.208034	0.245703				AT4G17905	0.397147	0.151609
AT3G13390	0.238552	0.0621095	AT2G44190	0.309631	0.124843	AT1G48930	0.242644	0.115407	AT1G65610	0.396618	0.0807582	AT5G55720	0.369598	0.0966137	AT3G01500	0.211302	0.111501				AT1G29040	0.266171	0.299765				AT3G53260	0.378532	0.0459519				AT4G18770	0.260877	0.14344
AT3G13400	0.286734	0.0872887	AT2G44440	0.244159	0.2769	AT1G49000	0.355473	0.252243	AT1G66150	0.438648	0.0570008	AT5G56770	0.360824	0.786118	AT3G02680	0.124246	0.453219				AT1G30240	0.202152	0.341924				AT3G53350	0.174102	0.264276				AT4G20060	0.19263	0.451553
AT3G16040	0.237047	0.0544256	AT2G44560	0.368123	0.209426	AT1G49200	0.144192	0.340531	AT1G66230	0.263803	0.267157	AT5G57140	0.472077	0.160642	AT3G02950	0.280522	0.0572962				AT1G30490	0.208901	0.0663325				AT3G54310	0.303991	0.374325				AT4G20420	0.27863	0.362051
AT3G16130	0.350141	0.365775	AT2G44570	0.322653	0.201219	AT1G49320	0.297923	0.243772	AT1G66430	0.368165	0.0959528	AT5G59200	0.250069	0.263587	AT3G03080	0.266003	0.140987				AT1G31150	0.360756	0.414502				AT3G56080	0.253534	0.159108				AT4G20930	0.238749	0.128578
AT3G17060	0.281604	0.0584094	AT2G44710	0.209908	0.227143	AT1G49400	0.25277	0.126133	AT1G66760	0.316715	0.0575545	AT5G59510	0.264341	0.210299	AT3G03130	0.293248	0.314706				AT1G31450	0.297212	0.190338				AT3G56330	0.361301	0.100486				AT4G21380	0.275383	0.253834
AT3G17220	0.227372	0.275288	AT2G45490	0.389548	0.0946788	AT1G49470	0.16527	0.223618	AT1G66890	0.419153	0.177958	AT5G61865	0.215094	0.256308	AT3G03520	0.347158	0.0575177				AT1G32330	0.20311	0.317463				AT3G56650	0.249158	0.139522				AT4G21400	0.322105	0.263985
AT3G17710	0.421811	0.475699	AT2G45500	0.27926	0.130932	AT1G49520	0.280281	0.177664	AT1G66970	0.363975	0.276048	AT5G62490	0.194435	0.15341	AT3G03550	0.278784	0.221929				AT1G32375	0.26894	0.451958				AT3G57180	0.197484	0.20856				AT4G21850	0.247498	0.15462
AT3G17980	0.246049	0.0631713	AT2G45610	0.324343	0.122475	AT1G49580	0.220228	0.147574	AT1G67410	0.299322	0.118294	AT5G63540	0.191482	0.315803	AT3G04060	0.27328	0.18733				AT1G32690	0.412916	0.156246				AT3G57320	0.235244	0.326529				AT4G21865	0.196214	0.626877
AT3G18810	0.223142	0.163722	AT2G45880	0.162309	0.169894	AT1G49850	0.280547	0.178618	AT1G67700	0.282783	0.047891	AT5G63720	0.345764	0.619945	AT3G04200	0.179267	0.318227				AT1G33560	0.275409	0.319404				AT3G57430	0.245917	0.185763				AT4G22140	0.193422	0.0298223
AT3G19210	0.203152	0.129602	AT2G46240	0.219944	0.700759	AT1G49960	0.24792	0.055725	AT1G67720	0.221209	0.150213	AT5G63750	0.396967	0.484476	AT3G04620	0.307683	0.0880504				AT1G34210	0.152709	0.082151				AT3G60140	0.478787	0.127015				AT4G23070	0.322055	0.217895
AT3G19230	0.242444	0.129392	AT2G46270	0.267631	0.121498	AT1G49975	0.289944	0.212269	AT1G67810	0.40257	0.188966	AT5G65820	0.249217	0.271084	AT3G04940	0.305768	0.0821985				AT1G34300	0.244951	0.214235				AT3G61090	0.380865	1.19457				AT4G23180	0.285854	0.279688
AT3G19310	0.264	0.15178	AT2G46340	0.28267	0.155337	AT1G50140	0.230458	0.170027	AT1G67880	0.396865	0.0357153	AT5G67270	0.277006	0.0454519	AT3G05120	0.259801	0.0525924				AT1G41830	0.324804	0.0668606				AT4G00530	0.247236	0.185094				AT4G23740	0.343246	0.161746
AT3G19330	0.227369	0.310982	AT2G46420	0.164439	0.313571	AT1G50560	0.270141	0.377699	AT1G68370	0.278152	0.0499887				AT3G05170	0.30885	0.075229				AT1G47128	0.240384	0.232845				AT4G00750	0.207377	0.237397				AT4G24450	0.201768	0.212798
AT3G19610	0.229226	0.303105	AT2G46735	0.268987	0.417487	AT1G50600	0.332239	0.0728099	AT1G68530	0.448895	0.122254				AT3G05320	0.250018	0.16257				AT1G48300	0.171584	0.20956				AT4G00895	0.198509	0.790808				AT4G25530	0.289174	0.800432
AT3G19690	0.372784	0.139435	AT2G46830	0.210042	0.337958	AT1G50630	0.288902	0.0870268	AT1G68710	0.26746	0.0933869				AT3G05750	0.214266	0.426616				AT1G48320	0.237775	0.149653				AT4G01310	0.171089	0.0623621				AT4G25620	0.369454	0.163358
AT3G20190	0.275261	0.192805	AT2G46960	0.1664	0.64879	AT1G50660	0.246929	0.11787	AT1G68790	0.263803	0.283059				AT3G06030	0.196919	0.150393				AT1G49570	0.248742	0.15132				AT4G01870	0.270239	0.203228				AT4G26620	0.25557	0.095502
AT3G20220	0.199121	0.204184	AT2G47020	0.328164	0.0985545	AT1G50700	0.251447	0.0915359	AT1G68990	0.224865	0.207769				AT3G06260	0.276774	0.0466727				AT1G50960	0.229851	0.365987				AT4G01990	0.280492	0.232119				AT4G27420	0.267911	0.170527
AT3G20580	0.319689	0.117366	AT2G47050	0.184119	0.227389	AT1G51080	0.253768	0.276101	AT1G69200	0.196174	0.245533				AT3G06300	0.32846	0.0442763				AT1G51140	0.440411	0.0872557				AT4G02160	0.242234	0.371134				AT4G27700	0.270166	0.110019
AT3G21350	0.235568	0.113048	AT2G47540	0.175181	0.326778	AT1G51440	0.248027	0.25038	AT1G69295	0.351862	0.204764				AT3G07070	0.174532	0.14694				AT1G51170	0.251944	0.175564				AT4G02340	0.180737	0.182263				AT4G28703	0.390404	0.108852
AT3G21970	0.363452	0.241533	AT2G47560	0.336589	0.479824	AT1G51680	0.357303	0.0659964	AT1G69325	0.445724	0.162199				AT3G07570	0.252326	0.247817				AT1G52970	0.305111	0.520011				AT4G02530	0.222823	0.119987				AT4G29210	0.378952	0.251753
AT3G22650	0.296905	0.352194	AT2G48080	0.408529	0.127715	AT1G51800	0.24934	0.288848	AT1G69480	0.24668	0.188262				AT3G07800	0.280152	0.1114				AT1G53490	0.164393	0.0660425				AT4G02670	0.273039	0.229846				AT4G30090	0.241031	0.334007
AT3G23170	0.156601	0.515912	AT3G01040	0.185228	0.0228406	AT1G51850	0.238851	0.213569	AT1G69610	0.2481	0.274283				AT3G07830	0.30211	0.261759				AT1G55120	0.316077	0.218733				AT4G02790	0.224116	0.078895				AT4G30270	0.26692	0.0763836
AT3G23240	0.362906	0.169031	AT3G01350	0.212872	0.252856	AT1G51860	0.268788	0.219875	AT1G69830	0.238772	0.179925				AT3G07930	0.259493	0.401951				AT1G55265	0.231516	0.374616				AT4G02860	0.245709	0.316096				AT4G30700	0.185468	0.216855
AT3G23270	0.373192	0.101792	AT3G01620	0.240128	0.16582	AT1G51890	0.34095	0.258458	AT1G69870	0.280971	0.139027				AT3G08020	0.194568	0.179427				AT1G55830	0.243496	0.391061				AT4G03150	0.186745	0.572707				AT4G31460	0.224574	0.180433
AT3G23350	0.238284	0.384311	AT3G01820	0.286214	0.223588	AT1G52080	0.30707	0.20615	AT1G69890	0.326	0.152185				AT3G08860	0.278217	0.132376				AT1G55900	0.302255	0.204674				AT4G04960	0.286019	0.16666				AT4G31530	0.272887	0.19531
AT3G24620	0.258405	0.118316	AT3G03080	0.266003	0.140987	AT1G52190	0.257707	0.0979746	AT1G70200	0.310726	0.301763				AT3G09010	0.226046	0.23084				AT1G59870	0.290762	0.0966973				AT4G08790	0.289803	0.0610244				AT4G31610	0.251414	0.5172
AT3G24840	0.209186	0.153703	AT3G03130	0.293248	0.314706	AT1G52200	0.23053	0.296737	AT1G70210	0.381341	0.0865967				AT3G09590	0.233674	0.431345				AT1G60460	0.259242	0.231887				AT4G09670	0.424692	0.0667698				AT4G31630	0.270212	0.526923
AT3G25165	0.296272	0.670874	AT3G03810	0.169825	0.128899	AT1G52260	0.245836	0.16777	AT1G70300	0.348801	0.0496118				AT3G09730	0.233567	0.303182				AT1G63260	0.176214	0.0774037				AT4G11510	0.414521	0.600008				AT4G32860	0.418484	0.072321
AT3G26130	0.288862	0.218037	AT3G04200	0.179267	0.318227	AT1G52540	0.274136	0.129964	AT1G70700	0.257555	0.261088				AT3G09780	0.353504	0.105211				AT1G67080	0.286197	0.264064				AT4G12700	0.315637	0.117758				AT4G33000	0.278262	0.154938
AT3G27410	0.240841	0.705749	AT3G04620	0.307683	0.0880504	AT1G52550	0.14189	0.810969	AT1G70900	0.24102	0.0864275				AT3G10040	0.422701	0.0736839				AT1G67600	0.224944	0.148256				AT4G13420	0.430214	0.109229				AT4G34290	0.272765	0.19599
AT3G28150	0.2949	0.185918	AT3G05100	0.298254	0.136658	AT1G52590	0.243918	0.158945	AT1G70940	0.348862	0.0402377				AT3G10330	0.303874	0.00455962				AT1G67830	0.463488	0.0674693				AT4G13550	0.275841	0.206199				AT4G35590	0.357002	0.326855
AT3G28210	0.305272	0.144464	AT3G05190	0.242645	0.114602	AT1G52830	0.403304	0.141166	AT1G71140	0.322375	0.172616				AT3G11840	0.297818	0.199725				AT1G68650	0.206204	0.0493662				AT4G16190	0.3245	0.112653				AT4G36360	0.240897	0.0673391
AT3G30380	0.392584	0.0551459	AT3G05320	0.250018	0.16257	AT1G52890	0.30304	0.217266	AT1G71340	0.14963	0.29676				AT3G12470	0.209043	0.431488				AT1G69040	0.21823	0.0475833				AT4G16563	0.27722	0.163983				AT4G36520	0.243228	0.322485
AT3G43120	0.367961	0.124219	AT3G05710	0.29878	0.0837425	AT1G53070	0.312011	0.234758	AT1G71695	0.296169	0.0917345				AT3G13750	0.186103	0.0483252				AT1G70560	0.223605	0.177312				AT4G16630	0.177343	0.155872				AT4G36610	0.260539	0.136393
AT3G43860	0.322289	0.150336	AT3G05990	0.311164	0.141412	AT1G53230	0.273181	0.195394	AT1G71880	0.298227	0.115246				AT3G13780	0.220035	0.520629				AT1G70750	0.453233	0.181195				AT4G16770	0.223359	0.232536				AT4G36710	0.483411	0.028816
AT3G45320	0.204396	0.551503	AT3G06030	0.196919	0.150393	AT1G53300	0.329891	0.113966	AT1G71960	0.363388	0.0903502				AT3G13784	0.289809	0.221305				AT1G71030	0.208897	0.463834				AT4G17050	0.140304	0.195153				AT4G36770	0.306889	0.210265
AT3G45810	0.321847	0.136653	AT3G06260	0.276774	0.0466727	AT1G53350	0.26316	0.267238	AT1G72360	0.327632	0.44642				AT3G14180	0.332012	0.100872				AT1G71690	0.375705	0.254142				AT4G17860	0.29872	0.510293				AT4G37190	0.248518	0.126931
AT3G46750	0.227615	0.247864	AT3G07010	0.302027	0.115274	AT1G53430	0.240564	0.23492	AT1G72630	0.373361	0.0293463				AT3G14730	0.223626	0.292927				AT1G71810	0.216824	0.12572				AT4G19100	0.248638	0.215218				AT4G38340	0.216112	0.301715
AT3G47600	0.198005	0.146749	AT3G07070	0.174532	0.14694	AT1G53440	0.229395	0.258903	AT1G72700	0.172864	0.0645153				AT3G14860	0.256869	0.166538				AT1G72250	0.228786	0.224702				AT4G20280	0.333184	0.0888179				AT4G38390	0.326556	0.11723
AT3G48010	0.355011	0.0729191	AT3G07520	0.142303	0.400217	AT1G53590	0.213086	0.237884	AT1G73160	0.271475	0.150587				AT3G15280	0.288933	0.171401				AT1G72450	0.273176	0.282051				AT4G20960	0.281306	0.236963				AT4G39630	0.22797	0.292393
AT3G50570	0.290754	0.158726	AT3G07830	0.30211	0.261759	AT1G53730	0.17402	0.165544	AT1G73240	0.221866	0.175769				AT3G15370	0.319656	0.0697696				AT1G73690	0.235124	0.160874				AT4G21170	0.294627	0.321431				AT4G39955	0.297185	0.111346
AT3G50850	0.316042	0.275479	AT3G09550	0.322477	0.0426871	AT1G54030	0.295864	0.288105	AT1G73260	0.214458	0.360894				AT3G15680	0.235524	0.0581824				AT1G74480	0.252146	0.303129				AT4G21210	0.297788	0.191288				AT4G40080	0.266191	0.162535
AT3G51070	0.361312	0.0992819	AT3G09590	0.233674	0.431345	AT1G54090	0.277709	0.0867472	AT1G73370	0.214391	0.123429				AT3G15760	0.163744	0.373189				AT1G74560	0.230158	0.0920189				AT4G21550	0.179096	0.507149				AT5G03900	0.182564	0.142646
AT3G52540	0.252472	0.383048	AT3G09760	0.269857	0.262794	AT1G54820	0.338675	0.124821	AT1G73530	0.29254	0.257061				AT3G16090	0.237909	0.12623				AT1G74800	0.249352	0.0819556				AT4G23800	0.291577	0.0927175				AT5G05600	0.214121	0.117456
AT3G52600	0.274566	0.19221	AT3G09880	0.252255	0.0615085	AT1G54850	0.241644	0.325616	AT1G73620	0.399272	0.152475				AT3G16220	0.317964	0.263821				AT1G75130	0.240582	0.19861				AT4G25340	0.244316	0.384425				AT5G05940	0.199314	0.238633
AT3G52620	0.242883	0.204075	AT3G11420	0.299623	0.155766	AT1G54970	0.237848	0.394056	AT1G73640	0.461674	0.0698712				AT3G16320	0.236578	0.280185				AT1G75310	0.200185	0.437471				AT4G25434	0.331832	0.159244				AT5G05960	0.38128	0.174586
AT3G53080	0.16965	0.601194	AT3G11700	0.301969	0.0736763	AT1G55180	0.269279	0.136718	AT1G73660	0.234833	0.161976				AT3G16380	0.246238	0.481091				AT1G75900	0.226987	0.205343				AT4G25530	0.289174	0.800432				AT5G06550	0.321491	0.109791
AT3G54240	0.2903	0.0953072	AT3G12320	0.216353	0.143842	AT1G55260	0.179515	0.530623	AT1G73680	0.213664	0.163954				AT3G16440	0.260115	0.217526				AT1G76250	0.398823	0.131642				AT4G26110	0.267069	0.143777				AT5G06820	0.193455	0.147763
AT3G55180	0.181524	0.246363	AT3G12470	0.209043	0.431488	AT1G55360	0.160996	0.0832596	AT1G73870	0.302251	0.390879				AT3G16690	0.176189	0.284852				AT1G77030	0.356714	0.081411				AT4G26220	0.247335	0.137574				AT5G06970	0.206504	0.130858
AT3G55190	0.23495	0.203397	AT3G13065	0.25566	0.161297	AT1G55370	0.320736	0.358263	AT1G73880	0.33673	0.178783				AT3G18170	0.279952	0.209107				AT1G77990	0.253472	0.203823				AT4G26310	0.151589	0.271032				AT5G07380	0.150863	0.547123
AT3G55500	0.318952	0.131813	AT3G13310	0.432643	0.152565	AT1G56050	0.278839	0.0741195	AT1G74120	0.270747	0.1789				AT3G18360	0.326445	0.243291				AT2G01210	0.249202	0.147875				AT4G26370	0.214686	0.0741719				AT5G08230	0.253892	0.447881
AT3G55690	0.232473	0.494514	AT3G13610	0.234776	0.15667	AT1G56210	0.289504	0.440113	AT1G74160	0.119354	0.324859				AT3G18370	0.241935	0.124483				AT2G01870	0.110191	0.567851				AT4G27510	0.23029	0.542609				AT5G08270	0.241551	0.417687
AT3G57700	0.221353	0.221789	AT3G14205	0.196736	0.176058	AT1G56230	0.363982	0.125411	AT1G74390	0.260378	0.332351				AT3G18570	0.353071	0.112034				AT2G02020	0.25214	0.211422				AT4G28030	0.201316	0.256563				AT5G10280	0.241843	0.215951
AT3G59830	0.244933	0.0728481	AT3G14350	0.223668	0.0996798	AT1G56430	0.280664	0.121059	AT1G74660	0.199002	0.045806				AT3G18720	0.335911	0.811533				AT2G02850	0.175647	0.47709				AT4G28590	0.245049	0.262602				AT5G10470	0.1924	0.190605
AT3G60200	0.350938	0.175607	AT3G14450	0.348756	0.155917	AT1G56600	0.300934	0.11238	AT1G74690	0.186735	0.294918				AT3G19020	0.299888	0.152143				AT2G03070	0.214359	0.173309				AT4G28780	0.291561	0.0646893				AT5G10560	0.279556	0.166425
AT3G60570	0.218327	0.23394	AT3G15060	0.308513	0.0210081	AT1G57700	0.327596	0.0781082	AT1G74710	0.400416	0.120625				AT3G19280	0.264364	0.208594				AT2G03450	0.308581	0.12907				AT4G29060	0.238104	0.117376				AT5G11530	0.218371	0.273132
AT3G60580	0.245065	0.267205	AT3G15280	0.288933	0.171401	AT1G58370	0.299866	0.114001	AT1G74840	0.297447	0.200089				AT3G19710	0.285166	0.162271				AT2G06925	0.147081	0.232156				AT4G29140	0.267427	0.12748				AT5G11580	0.28837	0.188983
AT3G61230	0.156213	0.193035	AT3G15860	0.384676	0.217207	AT1G59640	0.338841	0.0747136	AT1G74880	0.238261	0.107209				AT3G19960	0.197527	0.130672				AT2G12480	0.341675	0.170217				AT4G29800	0.241961	0.0573332				AT5G12380	0.140759	0.265663
AT3G61410	0.199575	0.278395	AT3G16270	0.298116	0.13053	AT1G59720	0.243529	0.203755	AT1G74900	0.326687	0.116182				AT3G20020	0.217073	0.226477				AT2G15900	0.213802	0.259924				AT4G30400	0.317001	0.0997002				AT5G13600	0.347029	0.138017
AT3G62170	0.220326	0.180932	AT3G16320	0.236578	0.280185	AT1G59740	0.158894	0.0903968	AT1G75420	0.224186	0.132352				AT3G20420	0.306259	0.227297				AT2G20070	0.461039	0.282623				AT4G30930	0.216451	0.152653				AT5G14940	0.284566	0.139523
AT3G62180	0.352377	0.27636	AT3G16330	0.458315	0.136991	AT1G60010	0.278921	0.144903	AT1G75820	0.343919	0.0941464				AT3G20760	0.287273	0.413883				AT2G20595	0.46015	0.606223				AT4G31210	0.190336	0.279943				AT5G15240	0.251338	0.184657
AT3G62710	0.289829	0.405682	AT3G16380	0.246238	0.481091	AT1G60140	0.221648	0.0912903	AT1G76160	0.345708	0.0527573				AT3G21180	0.212582	0.0439889				AT2G21610	0.229812	0.157632				AT4G31610	0.251414	0.5172				AT5G16310	0.163567	0.223643
AT4G01630	0.252613	0.108386	AT3G16480	0.22276	0.259356	AT1G60160	0.321604	0.0390833	AT1G76240	0.317649	0.103029				AT3G21270	0.472916	0.101798				AT2G21630	0.24625	0.138844				AT4G31730	0.365202	0.203706				AT5G16520	0.24498	0.217203
AT4G02250	0.419952	0.0352161	AT3G17440	0.145078	0.0454616	AT1G60550	0.232296	0.146047	AT1G76270	0.173413	0.164799				AT3G21480	0.231276	0.375831				AT2G22125	0.196235	0.0303419				AT4G31920	0.20712	0.347289				AT5G16650	0.14162	0.0464153
AT4G02660	0.199519	0.374816	AT3G18040	0.206167	0.0626065	AT1G60590	0.263576	0.129601	AT1G76700	0.287287	0.107209				AT3G21570	0.480059	0.208285				AT2G22600	0.282376	0.326826				AT4G34990	0.29764	0.183846				AT5G17240	0.300629	0.219004
AT4G03290	0.192056	0.126783	AT3G18050	0.314556	0.167973	AT1G60710	0.28537	0.135738	AT1G76810	0.258921	0.185185				AT3G21770	0.381809	0.125198				AT2G23096	0.418027	0.29806				AT4G35230	0.254871	0.0508612				AT5G17420	0.22276	0.0267224
AT4G03620	0.192912	0.335101	AT3G18270	0.321535	0.184654	AT1G60770	0.361764	0.0860624	AT1G76920	0.32519	0.0403961				AT3G23230	0.255181	0.108364				AT2G23970	0.471722	0.074165				AT4G35250	0.25534	0.0684422				AT5G17570	0.300168	0.188465
AT4G04450	0.232014	0.174883	AT3G18290	0.18347	0.114403	AT1G60800	0.293759	0.0757189	AT1G77280	0.24609	0.169781				AT3G23310	0.21373	0.0888656				AT2G23990	0.239008	0.61664				AT4G35335	0.214333	0.0626106				AT5G18470	0.25127	0.590369
AT4G04510	0.264647	0.386502	AT3G18360	0.326445	0.243291	AT1G60870	0.369372	0.060598	AT1G77360	0.391591	0.0641794				AT3G24340	0.167767	0.630305				AT2G26730	0.325026	0.0788316				AT4G35840	0.281941	0.140942				AT5G19010	0.283819	0.0278527
AT4G04930	0.316063	0.0731127	AT3G18570	0.353071	0.112034	AT1G61590	0.334184	0.0463753	AT1G77420	0.191687	0.361232				AT3G25480	0.415744	0.12187				AT2G28360	0.190317	0.152262				AT4G37740	0.264395	0.182225				AT5G19250	0.290275	0.415002
AT4G04980	0.253638	0.224309	AT3G18720	0.335911	0.811533	AT1G61660	0.184918	0.250815	AT1G77480	0.250321	0.244317				AT3G25980	0.249893	0.0352681				AT2G28890	0.397326	0.0736791				AT4G39070	0.288167	0.100631				AT5G23080	0.20557	0.174146
AT4G08670	0.315447	0.378608	AT3G19010	0.380266	0.25046	AT1G61820	0.32699	0.164449	AT1G77740	0.390423	0.028014				AT3G26480	0.18955	0.501815				AT2G30080	0.390558	0.0834198				AT5G01540	0.287461	0.211826				AT5G23580	0.265248	0.0797331
AT4G09950	0.33733	0.138206	AT3G19020	0.299888	0.152143	AT1G62030	0.287684	0.22291	AT1G78060	0.350966	0.144827				AT3G26910	0.211897	0.257137				AT2G30490	0.351259	0.0413752				AT5G02000	0.197763	0.511165				AT5G24310	0.282793	0.0642279
AT4G10010	0.259532	0.101458	AT3G19500	0.2854	0.278436	AT1G62085	0.373141	0.336866	AT1G78070	0.242016	0.179695				AT3G26990	0.287263	0.169216				AT2G30980	0.296546	0.197903				AT5G02370	0.215224	0.246468				AT5G24450	0.3027	0.200281
AT4G10260	0.447453	0.0320456	AT3G19930	0.192477	0.0589499	AT1G62330	0.313356	0.0842142	AT1G78120	0.235201	0.173315				AT3G27000	0.298672	0.0617273				AT2G31340	0.306376	0.0484187				AT5G03720	0.145939	0.382355				AT5G24900	0.227109	0.18632
AT4G10440	0.272763	0.0694111	AT3G20200	0.260979	0.136456	AT1G62422	0.284559	0.217869	AT1G78340	0.287101	0.130588				AT3G27440	0.275138	0.0798518				AT2G32000	0.193321	0.0764362				AT5G03795	0.330454	0.142402				AT5G25390	0.321701	0.221397
AT4G11030	0.30359	0.0885109	AT3G20300	0.413639	0.0569627	AT1G62480	0.154257	0.667506	AT1G78510	0.440282	0.180061				AT3G27520	0.215638	0.645695				AT2G32150	0.402914	0.0558918				AT5G04630	0.304011	0.177054				AT5G25480	0.189994	0.208499
AT4G11440	0.339861	0.345337	AT3G20510	0.254963	0.10117	AT1G62500	0.158952	0.146434	AT1G79650	0.282509	0.126273				AT3G28220	0.312127	0.357733				AT2G32765	0.268075	0.510539				AT5G04750	0.120186	0.856811				AT5G25950	0.418382	0.289849
AT4G11760	0.255866	0.680223	AT3G20660	0.328251	0.0878715	AT1G62510	0.340696	0.0990229	AT1G79770	0.269891	0.156186				AT3G29060	0.389956	0.0704394				AT2G32950	0.19302	0.0503693				AT5G04900	0.25459	0.160854				AT5G26120	0.223121	0.295191
AT4G12860	0.383801	0.0344639	AT3G21180	0.212582	0.0439889	AT1G62520	0.309983	0.0887817	AT1G80080	0.397382	0.15706				AT3G29200	0.230918	0.0689218				AT2G33420	0.301688	0.05258				AT5G05940	0.199314	0.238633				AT5G26670	0.379138	0.046295
AT4G12930	0.401691	0.340039	AT3G21220	0.405632	0.0907117	AT1G62540	0.291517	0.242111	AT1G80370	0.22223	0.257705				AT3G29310	0.315766	0.293174				AT2G33480	0.339895	0.212965				AT5G06200	0.22532	0.0551556				AT5G27240	0.255661	0.489123
AT4G13190	0.283431	0.219669	AT3G21570	0.480059	0.208285	AT1G62560	0.280209	0.163562	AT1G80720	0.164889	0.294897				AT3G42670	0.242205	0.170153				AT2G33520	0.239453	0.320548				AT5G06710	0.252957	0.16504				AT5G27270	0.260945	0.193922
AT4G13240	0.227287	0.135607	AT3G21700	0.312504	0.0357919	AT1G62710	0.306411	0.100985	AT1G80760	0.19231	0.0656052				AT3G43270	0.421036	0.171117				AT2G33770	0.174583	0.380866				AT5G06820	0.193455	0.147763				AT5G27870	0.454863	0.180553
AT4G13980	0.248012	0.135864	AT3G22070	0.258116	0.297637	AT1G62780	0.395748	0.12168	AT1G80870	0.269306	0.129808				AT3G43430	0.492254	0.207379				AT2G34710	0.249794	0.0456435				AT5G06940	0.22756	0.177867				AT5G39710	0.239738	0.144228
AT4G14368	0.28918	0.134146	AT3G22750	0.338615	0.0834506	AT1G62800	0.282584	0.314361	AT1G80940	0.23764	0.107294				AT3G44260	0.395849	0.162162				AT2G34730	0.247004	0.293282				AT5G08280	0.262381	0.0708468				AT5G39940	0.189468	0.218561
AT4G15120	0.316176	0.442704	AT3G23190	0.226392	0.590544	AT1G62810	0.271917	0.165233	AT2G01660	0.352936	0.099346				AT3G44680	0.375524	0.0133698				AT2G35210	0.315369	0.18336				AT5G08600	0.233963	0.562586				AT5G40100	0.26032	0.363912
AT4G15200	0.430141	0.142854	AT3G23750	0.372334	0.115744	AT1G62840	0.206185	0.162816	AT2G01670	0.180879	0.0387228				AT3G45190	0.181058	0.108173				AT2G36400	0.243469	0.134722				AT5G08650	0.199747	0.0407014				AT5G40150	0.380952	0.107066
AT4G15250	0.393272	0.236951	AT3G24120	0.225939	0.108329	AT1G63420	0.205175	0.274559	AT2G01680	0.347021	0.0438154				AT3G45280	0.307475	0.0998674				AT2G37210	0.111169	0.0543047				AT5G09360	0.323537	0.169166				AT5G41720	0.364868	0.547297
AT4G15650	0.375208	0.813111	AT3G24503	0.335394	0.0948566	AT1G63430	0.221874	0.101995	AT2G01860	0.26985	0.123283				AT3G45430	0.225011	0.270131				AT2G38010	0.291786	0.126151				AT5G10280	0.241843	0.215951				AT5G42540	0.235168	0.385553
AT4G15980	0.317127	0.296238	AT3G25260	0.216559	0.338461	AT1G63840	0.423898	0.111541	AT2G01980	0.275398	0.217844				AT3G46110	0.260491	0.32772				AT2G38760	0.238501	0.193041				AT5G10620	0.297755	0.10765				AT5G43910	0.25916	0.212246
AT4G16160	0.216856	0.063641	AT3G26480	0.18955	0.501815	AT1G64050	0.205562	0.385377	AT2G03280	0.25729	0.152032				AT3G46490	0.344757	0.126909				AT2G39010	0.252747	0.0661512				AT5G11100	0.258379	0.108082				AT5G44090	0.191745	0.0766231
AT4G17030	0.189406	0.102295	AT3G26990	0.287263	0.169216	AT1G64180	0.210115	0.330459	AT2G03390	0.188136	0.140688				AT3G46790	0.221208	0.115918				AT2G39705	0.213433	0.0794798				AT5G11160	0.305119	0.0494031				AT5G44780	0.308832	0.366503
AT4G17310	0.286661	0.324757	AT3G27440	0.275138	0.0798518	AT1G64280	0.279781	0.364537	AT2G03670	0.22717	0.0865105				AT3G47050	0.248193	0.166129				AT2G40020	0.201295	0.442599				AT5G11240	0.199829	0.176543				AT5G45120	0.292747	0.182107
AT4G17690	0.278582	0.172748	AT3G27530	0.187079	0.0928716	AT1G64370	0.11603	0.506572	AT2G03780	0.185335	0.108867				AT3G47490	0.223266	0.111238				AT2G40030	0.192267	0.262887				AT5G11460	0.159786	0.536968				AT5G45640	0.320467	0.239056
AT4G17980	0.340014	0.207283	AT3G28340	0.304907	0.118144	AT1G64400	0.236615	0.150005	AT2G04230	0.153268	0.377809				AT3G47620	0.309052	0.118882				AT2G40100	0.29357	0.0858973				AT5G11540	0.359261	0.199263				AT5G45960	0.299359	0.322419
AT4G18180	0.166906	0.181279	AT3G28630	0.24677	0.0850853	AT1G64405	0.154128	0.45244	AT2G04340	0.273664	0.0838577				AT3G48120	0.248432	0.235533				AT2G40110	0.2738	0.0114487				AT5G13600	0.347029	0.138017				AT5G46050	0.274342	0.0916275
AT4G18395	0.201636	0.203346	AT3G28920	0.299982	0.222582	AT1G64450	0.321012	0.144023	AT2G04430	0.337099	0.357483				AT3G48490	0.207609	0.48725				AT2G40330	0.204614	0.217367				AT5G14500	0.294282	0.110431				AT5G46570	0.195584	0.0385278
AT4G18790	0.260503	0.0819723	AT3G29060	0.389956	0.0704394	AT1G64500	0.343466	0.14499	AT2G04795	0.386802	0.230441				AT3G49220	0.347366	0.0774919				AT2G40600	0.372248	0.252264				AT5G14580	0.190598	0.302169				AT5G47240	0.215779	0.225834
AT4G18920	0.376246	0.0488337	AT3G43430	0.492254	0.207379	AT1G64590	0.393324	0.11741	AT2G04880	0.256381	0.332195				AT3G49350	0.347797	0.0651298				AT2G41610	0.345323	0.233116				AT5G16230	0.344798	0.0492804				AT5G47450	0.345516	0.0338429
AT4G18990	0.222749	0.165819	AT3G45280	0.307475	0.0998674	AT1G64710	0.192479	0.130493	AT2G05920	0.310968	0.10088				AT3G50080	0.320975	0.288861				AT2G42110	0.324696	0.341475				AT5G17160	0.217663	0.525483				AT5G49060	0.321698	0.207036
AT4G21690	0.248916	0.188997	AT3G46180	0.232595	0.0806807	AT1G64780	0.367318	0.0346653	AT2G05940	0.422004	0.0369393				AT3G50740	0.39061	0.218511				AT2G42200	0.239642	0.1193				AT5G18170	0.183614	0.0411844				AT5G49310	0.234652	0.589315
AT4G22060	0.492518	0.409261	AT3G46510	0.331889	0.06117	AT1G65010	0.203576	0.30366	AT2G06510	0.250544	0.129334				AT3G50880	0.289846	0.152717				AT2G42620	0.327921	0.130782				AT5G18660	0.244666	0.136315				AT5G50180	0.18969	0.00702945
AT4G24100	0.207528	0.1674	AT3G47050	0.248193	0.166129	AT1G65060	0.412151	0.086795	AT2G06990	0.31551	0.0535602				AT3G51660	0.265279	0.0303888				AT2G43540	0.277814	0.234112				AT5G19750	0.214874	0.315709				AT5G51250	0.352563	0.553924
AT4G24170	0.299643	0.237776	AT3G47400	0.2909	0.0806886	AT1G65230	0.209038	0.16612	AT2G07170	0.328639	0.150278				AT3G51770	0.339837	0.0459164				AT2G43610	0.207851	0.157153				AT5G20270	0.291845	0.143723				AT5G52050	0.26863	0.147197
AT4G24640	0.208929	0.260315	AT3G47660	0.297459	0.133	AT1G65490	0.328694	0.394602	AT2G11520	0.41077	0.127463				AT3G52080	0.214414	0.120189				AT2G43800	0.242089	0.282956				AT5G20940	0.190235	0.267265				AT5G52490	0.423223	0.260958
AT4G25590	0.156911	0.106484	AT3G48490	0.207609	0.48725	AT1G65500	0.222389	0.56738	AT2G11810	0.278916	0.102987				AT3G52130	0.339302	0.132069				AT2G45670	0.292009	0.132017				AT5G22290	0.240093	0.174848				AT5G53070	0.234831	0.0605287
AT4G25940	0.279946	0.11452	AT3G49670	0.32544	0.0733473	AT1G65900	0.305929	0.138952	AT2G11890	0.285203	0.12178				AT3G52270	0.240804	0.167182				AT2G46620	0.452418	0.0813015				AT5G22300	0.310131	0.15234				AT5G53890	0.301254	0.10977
AT4G25950	0.170161	0.245926	AT3G50730	0.419551	0.561361	AT1G66130	0.341349	0.16485	AT2G13440	0.24839	0.107072				AT3G52460	0.294893	0.216963				AT2G46660	0.254875	0.145553				AT5G23210	0.273256	0.156428				AT5G54070	0.345427	0.318808
AT4G26440	0.213101	0.359972	AT3G50780	0.34192	0.0637558	AT1G66160	0.356386	0.158187	AT2G13820	0.39392	0.212385				AT3G52780	0.208034	0.245703				AT2G47500	0.218288	0.117619				AT5G23260	0.277703	0.302056				AT5G54520	0.329723	0.197941
AT4G27110	0.336523	0.10793	AT3G51090	0.251721	0.0789196	AT1G66200	0.302276	0.0490748	AT2G14120	0.256208	0.185607				AT3G53720	0.252018	0.116575				AT3G02120	0.306232	0.478022				AT5G23400	0.21488	0.29796				AT5G55340	0.179808	0.314124
AT4G27580	0.114083	0.583511	AT3G51150	0.141974	0.389471	AT1G66250	0.417196	0.0908358	AT2G14880	0.460994	0.083428				AT3G53790	0.22083	0.425784				AT3G02630	0.236402	0.0411299				AT5G23570	0.246377	0.305551				AT5G55650	0.152271	0.850136
AT4G27790	0.346916	0.0912891	AT3G51770	0.339837	0.0459164	AT1G66540	0.429929	0.174659	AT2G15480	0.27765	0.204849				AT3G54170	0.320299	0.162146				AT3G02640	0.220738	0.13122				AT5G23810	0.23335	0.345241				AT5G56240	0.251348	0.409255
AT4G27980	0.281551	0.563857	AT3G52080	0.214414	0.120189	AT1G66840	0.295012	0.255499	AT2G15580	0.409431	0.138213				AT3G55840	0.295234	0.164254				AT3G03320	0.281574	0.262506				AT5G24900	0.227109	0.18632				AT5G56350	0.244486	0.0414309
AT4G28000	0.253586	0.102399	AT3G52130	0.339302	0.132069	AT1G66880	0.3466	0.534225	AT2G15695	0.278295	0.133318				AT3G55940	0.34277	0.0767681				AT3G03590	0.212396	0.195501				AT5G25390	0.321701	0.221397				AT5G57710	0.324001	0.0981263
AT4G28280	0.256409	0.263076	AT3G52400	0.413609	0.168654	AT1G67030	0.275192	0.140792	AT2G15820	0.292943	0.244665				AT3G55950	0.372519	0.128337				AT3G04350	0.23795	0.168148				AT5G25530	0.264266	0.0561296				AT5G58080	0.175817	0.379492
AT4G28580	0.280403	0.65548	AT3G52450	0.408112	0.0599577	AT1G67440	0.416311	0.0462111	AT2G15880	0.374379	0.133963				AT3G57020	0.235437	0.305916				AT3G05470	0.294504	0.132346				AT5G25890	0.262472	0.180194				AT5G58850	0.21099	0.311865
AT4G29450	0.272315	0.252585	AT3G52460	0.294893	0.216963	AT1G67550	0.267903	0.0883994	AT2G16460	0.310612	0.0298124				AT3G57800	0.256741	0.150136				AT3G06060	0.252209	0.157743				AT5G27240	0.255661	0.489123				AT5G59190	0.301725	0.277033
AT4G30770	0.264437	0.158065	AT3G52710	0.378156	0.192553	AT1G67690	0.118111	0.172238	AT2G16485	0.15098	0.505821				AT3G60380	0.3442	0.279365				AT3G08620	0.20458	0.101856				AT5G27380	0.287065	0.213734				AT5G59350	0.386293	0.100236
AT4G32630	0.206972	0.430261	AT3G52720	0.204995	0.370785	AT1G67890	0.304542	0.140044	AT2G16750	0.219706	0.270473				AT3G60390	0.287181	0.157304				AT3G08840	0.178496	0.31505				AT5G28290	0.339151	0.0529946				AT5G59780	0.340693	0.095404
AT4G32890	0.341422	0.210479	AT3G53790	0.22083	0.425784	AT1G67920	0.235122	0.175924	AT2G16900	0.268397	0.224473				AT3G60740	0.21234	0.185161				AT3G08970	0.26055	0.21858				AT5G35090	0.491398	0.166406				AT5G59800	0.314828	0.43959
AT4G33390	0.263488	0.24059	AT3G54900	0.348208	0.161691	AT1G68060	0.293358	0.0592615	AT2G16920	0.248783	0.216423				AT3G60780	0.121992	0.484732				AT3G10010	0.431263	0.37501				AT5G36120	0.44521	0.205495				AT5G60230	0.253894	0.211058
AT4G34940	0.278332	0.045294	AT3G55530	0.236345	0.0676995	AT1G68450	0.366918	0.263607	AT2G17150	0.223205	0.174489				AT3G60840	0.244254	0.203006				AT3G10190	0.467107	0.0819731				AT5G38150	0.426961	0.391006				AT5G63930	0.171771	0.178654
AT4G35010	0.275154	0.083035	AT3G55660	0.190437	0.0803117	AT1G68470	0.352894	0.215955	AT2G17240	0.148317	0.179524				AT3G61170	0.299869	0.152354				AT3G10700	0.186889	0.122402				AT5G38900	0.451493	0.0618607				AT5G63950	0.177417	0.291343
AT4G35070	0.289155	0.256907	AT3G55940	0.34277	0.0767681	AT1G68500	0.271952	0.33313	AT2G17290	0.237091	0.0656644				AT3G63470	0.16225	0.133377				AT3G10870	0.239884	0.22296				AT5G40250	0.299206	0.0492052				AT5G65230	0.222138	0.252289
AT4G36490	0.227514	0.104978	AT3G56240	0.150307	0.255425	AT1G68520	0.337486	0.227828	AT2G17440	0.282107	0.287416				AT4G00520	0.191874	0.281673				AT3G10890	0.25672	0.378803				AT5G40280	0.197175	0.244735				AT5G65730	0.256257	0.214223
AT4G37840	0.387653	0.185368	AT3G56960	0.185686	0.0516695	AT1G68560	0.326955	0.0711464	AT2G17650	0.283849	0.209904				AT4G00530	0.247236	0.185094				AT3G11600	0.224142	0.271735				AT5G40450	0.219917	0.695057				AT5G66800	0.219157	0.124498
AT4G38230	0.204016	0.0193303	AT3G57530	0.382143	0.0228866	AT1G68585	0.229594	0.0842487	AT2G17700	0.222306	0.0842666				AT4G00850	0.225549	0.398063				AT3G13782	0.19691	0.192244				AT5G41920	0.269551	0.15496				AT5G66920	0.25344	0.0963253
AT4G39110	0.169214	0.104736	AT3G57630	0.252742	0.161897	AT1G68620	0.267502	0.339336	AT2G17720	0.206085	0.046065				AT4G00900	0.284672	0.0627456				AT3G14090	0.289344	0.110339				AT5G43790	0.32372	0.157536				AT5G66980	0.239776	0.750206
AT4G39610	0.319039	0.147177	AT3G58120	0.371308	0.0361217	AT1G68740	0.242718	0.134746	AT2G17730	0.266844	0.0777764				AT4G00980	0.188871	0.463959				AT3G15355	0.27103	0.455671				AT5G45940	0.259636	0.221217				AT5G67030	0.250892	0.112778
AT4G40020	0.287963	0.188209	AT3G59350	0.258452	0.0549954	AT1G68780	0.201657	0.279435	AT2G17760	0.200034	0.164436				AT4G01120	0.248892	0.200979				AT3G15410	0.141263	0.190052				AT5G47110	0.313679	0.142288				AT1G01200	0.310081	0.10838
AT5G03250	0.275057	0.0662927	AT3G60350	0.176967	0.25373	AT1G68810	0.244081	0.0719858	AT2G17790	0.217884	0.134356				AT4G01280	0.319235	0.203739				AT3G15605	0.1582	0.653943				AT5G47440	0.201875	0.34676				AT1G01220	0.286032	0.109692
AT5G03620	0.253652	0.187438	AT3G60780	0.121992	0.484732	AT1G68980	0.258862	0.216873	AT2G18410	0.314747	0.116106				AT4G01550	0.43782	0.278975				AT3G15840	0.261219	0.104117				AT5G48360	0.277873	0.222188				AT1G01630	0.31406	0.136771
AT5G04200	0.229232	0.183139	AT3G61170	0.299869	0.152354	AT1G69010	0.253297	0.107017	AT2G18630	0.383066	0.105461				AT4G02630	0.270275	0.115408				AT3G16520	0.492996	0.213205				AT5G48380	0.367277	0.183486				AT1G01770	0.214361	0.293226
AT5G04390	0.1454	0.409816	AT3G61260	0.20517	0.322355	AT1G69160	0.352192	0.115872	AT2G18876	0.253171	0.05868				AT4G02650	0.325816	0.169143				AT3G16850	0.315244	0.152133				AT5G48840	0.187772	0.300533				AT1G02110	0.272851	0.134279
AT5G05070	0.190503	0.191423	AT3G61910	0.267372	0.273051	AT1G69270	0.290938	0.177166	AT2G18890	0.285386	0.230512				AT4G04760	0.259975	0.171023				AT3G17080	0.439553	0.410059				AT5G49100	0.328909	0.119084				AT1G02475	0.308994	0.111469
AT5G07430	0.265843	0.194542	AT3G63080	0.303048	0.118091	AT1G69440	0.303979	0.103226	AT2G19180	0.30869	0.126278				AT4G05330	0.213207	0.0826401				AT3G17140	0.394367	0.250313				AT5G50250	0.21353	0.317013				AT1G03360	0.22298	0.0662852
AT5G07560	0.483369	0.481142	AT3G63300	0.346602	0.0824725	AT1G69526	0.282284	0.184553	AT2G19310	0.289712	0.204073				AT4G05420	0.263316	0.0208118				AT3G17590	0.201236	0.116297				AT5G51070	0.276372	0.0901344				AT1G03550	0.167518	0.0779511
AT5G09550	0.25015	0.0403479	AT3G63470	0.16225	0.133377	AT1G69550	0.406171	0.396223	AT2G19350	0.184046	0.169707				AT4G05520	0.242157	0.0509041				AT3G18220	0.226065	0.150817				AT5G51250	0.352563	0.553924				AT1G03660	0.263546	0.657005
AT5G10090	0.219666	0.193098	AT4G00450	0.229626	0.269389	AT1G69700	0.346862	0.0490743	AT2G19400	0.210418	0.0886536				AT4G08160	0.428195	0.114268				AT3G19440	0.259133	0.214321				AT5G51500	0.319331	0.178138				AT1G03830	0.247768	0.41892
AT5G10500	0.254713	0.36197	AT4G00720	0.215748	0.102079	AT1G69730	0.277867	0.524072	AT2G20180	0.427788	0.185851				AT4G09160	0.401575	0.337154				AT3G20210	0.217611	0.431137				AT5G51770	0.332626	0.164704				AT1G03905	0.196593	0.0494384
AT5G10660	0.164473	0.533479	AT4G00850	0.225549	0.398063	AT1G69780	0.330197	0.0530629	AT2G20210	0.218648	0.287733				AT4G09680	0.172159	0.52527				AT3G20520	0.158742	0.744614				AT5G51820	0.275368	0.0920281				AT1G04130	0.192127	0.289224
AT5G12180	0.308709	0.016069	AT4G01070	0.336259	0.197623	AT1G69790	0.262379	0.106227	AT2G20300	0.199319	0.102934				AT4G10060	0.24273	0.20087				AT3G20840	0.218516	0.048315				AT5G52010	0.432204	0.0776843				AT1G04190	0.204158	0.12376
AT5G12460	0.258676	0.25616	AT4G01220	0.365505	0.0876289	AT1G69850	0.330039	0.0835368	AT2G20310	0.24116	0.502274				AT4G10850	0.472459	0.200255				AT3G21420	0.177545	0.0947702				AT5G52030	0.323847	0.188365				AT1G04440	0.239678	0.119285
AT5G14380	0.452789	0.203093	AT4G01950	0.266952	0.120488	AT1G69930	0.243695	0.256249	AT2G20670	0.385882	0.138527				AT4G10950	0.329244	0.0691238				AT3G21620	0.34269	0.0694081				AT5G52300	0.323262	0.286941				AT1G04645	0.165473	1.05296
AT5G15100	0.274617	0.305996	AT4G02160	0.242234	0.371134	AT1G70100	0.264064	0.485254	AT2G20740	0.225993	0.166865				AT4G11240	0.222653	0.0258843				AT3G21660	0.274123	0.757578				AT5G52400	0.341999	0.120274				AT1G04900	0.193994	0.106732
AT5G15140	0.412726	0.166786	AT4G02650	0.325816	0.169143	AT1G70140	0.242188	0.271681	AT2G21045	0.399297	0.0998793				AT4G11660	0.365803	0.127304				AT3G21790	0.479476	0.221947				AT5G52960	0.270919	0.187557				AT1G05190	0.328205	0.0181069
AT5G15780	0.231779	0.313949	AT4G05330	0.213207	0.0826401	AT1G70350	0.167855	0.227862	AT2G21070	0.314702	0.150895				AT4G11720	0.324868	0.124787				AT3G22880	0.216245	0.131496				AT5G53070	0.234831	0.0605287				AT1G06320	0.464089	0.554519
AT5G16500	0.374553	0.22604	AT4G07410	0.253822	0.14279	AT1G70520	0.318917	0.0970414	AT2G21320	0.350901	0.0682786				AT4G12240	0.350788	0.183198				AT3G23660	0.22579	0.105648				AT5G53420	0.177148	0.154739				AT1G06520	0.221789	0.198464
AT5G17340	0.357085	0.349414	AT4G08320	0.295088	0.200584	AT1G70550	0.307709	0.140018	AT2G21340	0.224357	0.145313				AT4G13050	0.178182	0.159267				AT3G23730	0.315301	0.0534572				AT5G53580	0.253706	0.0697621				AT1G06550	0.196522	0.312475
AT5G17480	0.303882	0.0348235	AT4G10770	0.247094	0.0660634	AT1G70660	0.320071	0.0841519	AT2G21380	0.19738	0.139046				AT4G13990	0.352596	0.116699				AT3G23820	0.41131	0.0184299				AT5G53940	0.27057	0.0126145				AT1G06950	0.187422	0.113959
AT5G18910	0.248391	0.122656	AT4G10930	0.19025	0.397433	AT1G70740	0.306284	0.13069	AT2G21640	0.125986	0.845604				AT4G14010	0.304866	0.238836				AT3G25560	0.237482	0.101685				AT5G54070	0.345427	0.318808				AT1G07380	0.186763	0.165044
AT5G19360	0.243875	0.057592	AT4G11110	0.281669	0.169275	AT1G70820	0.271952	0.0982077	AT2G21850	0.381714	0.327351				AT4G14550	0.288257	0.15159				AT3G26110	0.32406	0.498926				AT5G54630	0.292336	0.0870888				AT1G07390	0.184886	0.364278
AT5G19610	0.355243	0.0749489	AT4G11720	0.324868	0.124787	AT1G70890	0.28729	0.406368	AT2G21880	0.438795	0.0580825				AT4G14820	0.255853	0.297482				AT3G26370	0.251993	0.0152502				AT5G54880	0.258417	0.277893				AT1G07540	0.23351	0.196912
AT5G19790	0.297484	0.159365	AT4G13230	0.231008	0.219919	AT1G71050	0.329553	0.160881	AT2G21950	0.225535	0.186305				AT4G15140	0.39893	0.145247				AT3G26700	0.168819	0.0468499				AT5G55650	0.152271	0.850136				AT1G08170	0.343295	0.13561
AT5G20690	0.318005	0.258565	AT4G13560	0.282864	0.165684	AT1G71060	0.286072	0.177473	AT2G22540	0.182515	0.145333				AT4G16800	0.225636	0.111295				AT3G26740	0.202625	0.246301				AT5G56130	0.31891	0.0299806				AT1G08660	0.211017	0.113073
AT5G23270	0.243942	0.235765	AT4G15530	0.326581	0.0503906	AT1G71070	0.329017	0.0471274	AT2G22860	0.272159	0.444092				AT4G16890	0.447758	0.609371				AT3G26770	0.330697	0.175941				AT5G57345	0.222844	0.225908				AT1G09230	0.176587	0.32401
AT5G25400	0.314385	0.0352037	AT4G15830	0.288402	0.11055	AT1G71210	0.237859	0.19941	AT2G22890	0.290437	0.341443				AT4G17490	0.278518	0.264944				AT3G26810	0.283825	0.0222822				AT5G57390	0.293721	0.106081				AT1G09300	0.277324	0.161624
AT5G25550	0.330254	0.135133	AT4G17020	0.23502	0.119499	AT1G71460	0.283009	0.107441	AT2G23420	0.231398	0.0881532				AT4G17500	0.378249	0.219947				AT3G27560	0.216026	0.0286916				AT5G57785	0.295445	0.020752				AT1G09370	0.240249	0.654039
AT5G26060	0.397973	0.272553	AT4G17900	0.413716	0.0263136	AT1G71500	0.23813	0.0918768	AT2G23540	0.321921	0.128305				AT4G18280	0.0702457	2.44935				AT3G27890	0.409153	0.0814851				AT5G58080	0.175817	0.379492				AT1G09415	0.120929	0.775979
AT5G26100	0.421983	0.341641	AT4G18260	0.229751	0.251891	AT1G71750	0.332949	0.185636	AT2G23560	0.35118	0.403828				AT4G18300	0.283189	0.350633				AT3G28030	0.181397	0.339426				AT5G58350	0.163994	0.196582				AT1G09700	0.254677	0.378042
AT5G26150	0.377091	0.148791	AT4G18350	0.273809	0.141742	AT1G71850	0.326422	0.088604	AT2G23680	0.309886	0.748952				AT4G18350	0.273809	0.141742				AT3G28050	0.378665	0.0545599				AT5G58480	0.268775	0.210577				AT1G10130	0.149946	0.056234
AT5G27980	0.476853	0.191912	AT4G18890	0.187168	0.0788874	AT1G72160	0.344892	0.124213	AT2G23840	0.403478	0.129465				AT4G18740	0.246957	0.370929				AT3G44820	0.296489	0.0904891				AT5G58850	0.21099	0.311865				AT1G10550	0.178693	0.193197
AT5G28470	0.313357	0.151937	AT4G18930	0.333431	0.208444	AT1G72200	0.343473	0.238596	AT2G23980	0.349222	0.0613744				AT4G19220	0.293249	0.278469				AT3G45900	0.369954	0.115784				AT5G58860	0.255056	0.055165				AT1G10970	0.274095	0.161088
AT5G35380	0.306703	0.252253	AT4G18950	0.250848	0.106326	AT1G72230	0.177115	0.390185	AT2G24190	0.253212	0.220876				AT4G20170	0.306698	0.108672				AT3G46240	0.378752	0.303081				AT5G59020	0.241551	0.340986				AT1G11090	0.194319	0.148829
AT5G35390	0.269733	0.345121	AT4G19500	0.366562	0.354877	AT1G72300	0.25462	0.222596	AT2G24260	0.284574	0.164791				AT4G21070	0.189543	0.449018				AT3G47440	0.307667	0.0476463				AT5G59190	0.301725	0.277033				AT1G11120	0.220534	0.234321
AT5G37060	0.445397	0.135128	AT4G20390	0.200984	0.308829	AT1G72410	0.227438	0.377001	AT2G24580	0.278058	0.111058				AT4G21100	0.186611	0.0957731				AT3G47960	0.253762	0.183223				AT5G59240	0.370146	0.0331559				AT1G11260	0.410923	0.0584927
AT5G38310	0.493111	0.0959379	AT4G20420	0.27863	0.362051	AT1G72430	0.181746	0.0232137	AT2G24630	0.189139	0.10785				AT4G21490	0.218911	0.143919				AT3G48950	0.286212	0.172326				AT5G60400	0.24536	0.362275				AT1G11720	0.221766	0.165806
AT5G38390	0.371982	0.486683	AT4G20760	0.18976	0.255568	AT1G72500	0.242766	0.170098	AT2G25070	0.329424	0.0804654				AT4G21880	0.193279	0.482481				AT3G49300	0.336016	0.4662				AT5G60630	0.389825	0.37998				AT1G11880	0.223525	0.197841
AT5G38450	0.252855	0.0940719	AT4G21070	0.189543	0.449018	AT1G72520	0.299339	0.0951376	AT2G25270	0.232459	0.173354				AT4G22070	0.198438	0.202568				AT3G50700	0.253441	0.138009				AT5G61840	0.196227	0.0333443				AT1G12050	0.292125	0.0814709
AT5G38760	0.189785	0.0345629	AT4G21490	0.218911	0.143919	AT1G72640	0.182023	0.239602	AT2G25510	0.274507	1.34283				AT4G22570	0.290137	0.0174804				AT3G51180	0.16244	0.532202				AT5G62610	0.290751	0.0482396				AT1G12730	0.328467	0.312354
AT5G39400	0.293157	0.10652	AT4G21550	0.179096	0.507149	AT1G72790	0.273047	0.263699	AT2G25620	0.255365	0.13541				AT4G22580	0.331997	0.0941107				AT3G51400	0.360964	0.0786675				AT5G62630	0.253761	0.111081				AT1G12780	0.213394	0.118984
AT5G39420	0.296297	0.108906	AT4G21990	0.308568	0.0715922	AT1G72890	0.316471	0.307216	AT2G25680	0.438442	0.0934176				AT4G22753	0.404446	0.180563				AT3G52155	0.208922	0.226122				AT5G62790	0.173555	0.0850198				AT1G13030	0.249721	0.286886
AT5G39870	0.348722	0.534921	AT4G22070	0.198438	0.202568	AT1G72990	0.279221	0.232582	AT2G25760	0.226034	0.128561				AT4G23000	0.15107	0.170049				AT3G52500	0.443235	0.148308				AT5G62810	0.139254	0.231561				AT1G13910	0.263783	0.241883
AT5G39880	0.418719	0.482349	AT4G22130	0.233366	0.105698	AT1G73120	0.327598	0.074877	AT2G26170	0.257006	0.0678414				AT4G23680	0.44914	0.0693893				AT3G52870	0.283067	0.13606				AT5G63150	0.286473	0.3568				AT1G14620	0.144702	0.0699809
AT5G41080	0.194423	0.158778	AT4G22260	0.222542	0.169877	AT1G73500	0.475692	0.0806523	AT2G26440	0.405243	0.137657				AT4G24030	0.364522	1.38068				AT3G54610	0.278692	0.0333937				AT5G63410	0.227674	0.157601				AT1G14760	0.11087	1.10743
AT5G41310	0.251941	0.228981	AT4G22340	0.19961	0.0504422	AT1G73710	0.290446	0.0885032	AT2G26470	0.234643	0.418083				AT4G24110	0.470174	0.0756592				AT3G55160	0.18162	0.203931				AT5G63420	0.191521	0.111604				AT1G14970	0.234823	0.119294
AT5G41730	0.27735	0.0901775	AT4G22490	0.220448	0.408515	AT1G73740	0.204896	0.1932	AT2G26570	0.249504	0.244349				AT4G24580	0.213552	0.202296				AT3G55480	0.207579	0.242788				AT5G63690	0.374958	0.198812				AT1G14990	0.211674	0.112592
AT5G41780	0.271345	0.273285	AT4G22610	0.337683	0.979989	AT1G73760	0.359305	0.251613	AT2G26760	0.306169	0.148747				AT4G25610	0.199804	0.348813				AT3G56430	0.224149	0.135114				AT5G63700	0.245289	0.372669				AT1G15110	0.284939	0.21498
AT5G42170	0.412648	0.176544	AT4G23000	0.15107	0.170049	AT1G73830	0.437472	0.185733	AT2G27030	0.198925	0.0473951				AT4G26000	0.294862	0.188208				AT3G58550	0.291492	0.203351				AT5G64180	0.288707	0.0689115				AT1G15330	0.2923	0.162942
AT5G42490	0.20904	0.391951	AT4G23070	0.322055	0.217895	AT1G74100	0.318343	0.0669874	AT2G27450	0.244364	0.0488091				AT4G26830	0.353696	0.18535				AT3G58780	0.285561	0.0730553				AT5G64410	0.215552	0.0475446				AT1G15520	0.256815	0.0957914
AT5G42880	0.282823	0.227491	AT4G23490	0.338382	0.0606154	AT1G74360	0.322035	0.340924	AT2G27500	0.343659	0.156559				AT4G27250	0.235628	0.236768				AT3G59690	0.233242	0.130953				AT5G64870	0.226037	0.0735274				AT1G15580	0.224463	0.31786
AT5G43340	0.390751	0.149151	AT4G23640	0.180594	0.0320829	AT1G74430	0.295263	0.377945	AT2G27590	0.293251	0.130222				AT4G27510	0.23029	0.542609				AT3G60320	0.282366	0.12865				AT5G66470	0.199534	0.101212				AT1G15940	0.281529	0.5282
AT5G44300	0.190964	0.136957	AT4G24030	0.364522	1.38068	AT1G74520	0.321416	0.0152932	AT2G27760	0.252696	0.237236				AT4G28230	0.321941	0.180421				AT3G61400	0.282132	0.309748				AT5G66490	0.30456	0.282415				AT1G16350	0.250888	0.0672116
AT5G46200	0.305626	0.323895	AT4G24580	0.213552	0.202296	AT1G74590	0.142821	0.65561	AT2G27950	0.281462	0.172257				AT4G28500	0.269195	0.104356				AT3G61450	0.181627	0.221177				AT5G66710	0.304365	0.23839				AT1G16370	0.261403	0.194459
AT5G46795	0.115188	0.284953	AT4G24890	0.260843	0.15099	AT1G74720	0.337983	0.0486955	AT2G28200	0.331547	0.106248				AT4G28590	0.245049	0.262602				AT3G61550	0.311825	0.133242				AT5G66730	0.239693	0.136158				AT1G16705	0.447239	0.514274
AT5G46940	0.374459	0.339566	AT4G25150	0.339507	0.150498	AT1G74740	0.242516	0.054746	AT2G28550	0.297957	0.106319				AT4G28950	0.298736	0.0290614				AT3G62060	0.192944	0.205201				AT5G66800	0.219157	0.124498				AT1G16790	0.266038	0.221291
AT5G47000	0.36806	0.0777872	AT4G25420	0.352457	0.126864	AT1G74770	0.307292	0.20401	AT2G28880	0.26509	0.167289				AT4G29080	0.207532	0.110392				AT4G00700	0.239335	0.270264				AT5G66980	0.239776	0.750206				AT1G17020	0.40165	0.240712
AT5G47470	0.186146	0.228839	AT4G25610	0.199804	0.348813	AT1G74850	0.32795	0.0432998	AT2G28930	0.308296	0.0518584				AT4G29340	0.260195	0.0445707				AT4G01080	0.34677	0.132116				AT1G01200	0.310081	0.10838				AT1G17550	0.281538	0.209871
AT5G48100	0.329289	0.265977	AT4G25640	0.291659	0.0958059	AT1G75490	0.197348	0.0807193	AT2G29360	0.31484	0.233586				AT4G29420	0.387386	0.215827				AT4G01190	0.297755	0.286284				AT1G01220	0.286032	0.109692				AT1G17745	0.266008	0.0990622
AT5G48140	0.442527	0.154388	AT4G25770	0.219749	0.189169	AT1G75680	0.308668	0.0803807	AT2G29550	0.264826	0.0393348				AT4G29770	0.233768	0.700658				AT4G01500	0.33404	0.345106				AT1G01770	0.214361	0.293226				AT1G17830	0.315367	0.267899
AT5G50830	0.222598	0.290527	AT4G26830	0.353696	0.18535	AT1G75750	0.350749	0.106535	AT2G29670	0.356083	0.162886				AT4G29800	0.241961	0.0573332				AT4G01970	0.210498	0.250069				AT1G01970	0.284974	0.216402				AT1G17850	0.22487	0.320689
AT5G51030	0.237149	0.0879482	AT4G27420	0.267911	0.170527	AT1G76020	0.269201	0.215254	AT2G29760	0.256592	0.106012				AT4G30060	0.272633	0.103404				AT4G02900	0.203418	0.0581227				AT1G02020	0.347038	0.270877				AT1G17970	0.264166	0.277435
AT5G51360	0.379671	0.401459	AT4G28290	0.326681	0.0553742	AT1G76070	0.372485	0.126445	AT2G30070	0.240073	0.0763112				AT4G30090	0.241031	0.334007				AT4G03070	0.306883	0.354847				AT1G02110	0.272851	0.134279				AT1G18340	0.25859	0.155186
AT5G51810	0.197474	0.153279	AT4G28395	0.329956	0.226867	AT1G76090	0.361	0.0704219	AT2G30140	0.347284	0.221214				AT4G30470	0.160035	0.0667979				AT4G03100	0.371919	0.0863395				AT1G02810	0.363082	0.0720086				AT1G18360	0.178093	0.41337
AT5G52020	0.30123	0.296849	AT4G28610	0.318767	0.171651	AT1G76360	0.391878	0.142435	AT2G30150	0.280637	0.265932				AT4G32000	0.232716	0.17685				AT4G05390	0.289569	0.0933004				AT1G03080	0.183587	0.3555				AT1G18580	0.178876	0.142253
AT5G52170	0.265526	0.157979	AT4G28680	0.262599	0.231919	AT1G76410	0.323356	0.138041	AT2G30280	0.218545	0.278815				AT4G32280	0.305724	0.352269				AT4G09970	0.449398	0.242316				AT1G03360	0.22298	0.0662852				AT1G18640	0.178325	0.193969
AT5G53820	0.0968822	0.441103	AT4G29000	0.24882	0.293229	AT1G76450	0.143238	0.251405	AT2G30470	0.276986	0.227717				AT4G32810	0.256207	0.155389				AT4G10640	0.418933	0.153018				AT1G03400	0.319334	0.275117				AT1G19340	0.2137	0.352237
AT5G54010	0.370663	0.161812	AT4G29340	0.260195	0.0445707	AT1G76590	0.302558	0.0698785	AT2G30740	0.356134	0.0476717				AT4G33230	0.222382	0.244347				AT4G11530	0.489479	0.259531				AT1G03660	0.263546	0.657005				AT1G19360	0.279258	0.068548
AT5G54095	0.132436	0.622314	AT4G29420	0.387386	0.215827	AT1G76630	0.198581	0.152029	AT2G30920	0.204996	0.270952				AT4G33460	0.214394	0.135454				AT4G11610	0.32455	0.0395544				AT1G03780	0.19253	0.243354				AT1G19440	0.290877	0.0402293
AT5G54260	0.175574	0.0854152	AT4G30060	0.272633	0.103404	AT1G76660	0.246043	0.0996177	AT2G31070	0.232063	0.131272				AT4G33970	0.320246	0.138499				AT4G12080	0.236821	0.200801				AT1G03830	0.247768	0.41892				AT1G19710	0.301631	0.130748
AT5G55020	0.233478	0.327628	AT4G30140	0.24665	0.37895	AT1G76890	0.188827	0.225108	AT2G31130	0.281777	0.314131				AT4G33980	0.304878	0.29999				AT4G12800	0.348629	0.0696353				AT1G04070	0.336589	0.355102				AT1G20080	0.273714	0.0815572
AT5G55450	0.232981	0.431472	AT4G30340	0.335586	0.0913638	AT1G77130	0.282768	0.10393	AT2G31380	0.242364	0.16617				AT4G34440	0.276846	0.132868				AT4G12890	0.250355	0.418694				AT1G04130	0.192127	0.289224				AT1G20230	0.270567	0.108778
AT5G55940	0.145888	0.0469188	AT4G30996	0.152786	0.0338233	AT1G77330	0.217971	0.0806131	AT2G31410	0.362382	0.197977				AT4G34500	0.235706	0.122427				AT4G14580	0.399224	0.158085				AT1G04190	0.204158	0.12376				AT1G20510	0.337788	0.0787702
AT5G56110	0.376047	0.05435	AT4G31140	0.277076	0.0873706	AT1G77380	0.226779	0.138401	AT2G31750	0.33607	0.0947833				AT4G34830	0.196271	0.266836				AT4G14760	0.197889	0.365218				AT1G04645	0.165473	1.05296				AT1G20800	0.329895	0.671124
AT5G56310	0.257373	0.247256	AT4G31470	0.274491	0.297	AT1G77500	0.272371	0.217602	AT2G31870	0.264514	0.214267				AT4G35050	0.257915	0.0591102				AT4G14815	0.321937	0.406221				AT1G04900	0.193994	0.106732				AT1G22015	0.286553	0.129981
AT5G57200	0.356994	0.0528825	AT4G32040	0.239208	0.0883258	AT1G77630	0.278794	0.13729	AT2G32430	0.3462	0.0544816				AT4G35280	0.302372	0.273917				AT4G15040	0.268247	0.282589				AT1G05190	0.328205	0.0181069				AT1G22400	0.33104	0.186179
AT5G57320	0.218936	0.182397	AT4G32130	0.344141	0.13219	AT1G77690	0.28294	0.0273262	AT2G32600	0.235505	0.088747				AT4G35590	0.357002	0.326855				AT4G15440	0.391697	0.148627				AT1G05385	0.241549	0.348819				AT1G22510	0.251178	0.132534
AT5G57720	0.329399	0.470685	AT4G33160	0.380324	0.181857	AT1G77890	0.235685	0.280998	AT2G32640	0.214151	0.175592				AT4G36550	0.288956	0.390641				AT4G16600	0.205606	0.295808				AT1G05630	0.23985	0.118224				AT1G22650	0.350806	0.0405807
AT5G57810	0.297054	0.149897	AT4G33230	0.222382	0.244347	AT1G77920	0.346244	0.0908788	AT2G32710	0.264054	0.37744				AT4G36600	0.196264	0.538573				AT4G17460	0.366159	0.0345603				AT1G05750	0.234599	0.212618				AT1G22880	0.323734	0.0673869
AT5G58160	0.256485	0.173165	AT4G33650	0.214477	0.136363	AT1G78020	0.315562	0.224286	AT2G32720	0.206046	0.0641315				AT4G36890	0.269044	0.124536				AT4G17720	0.258029	0.118806				AT1G06080	0.240963	0.0717656				AT1G22970	0.3121	0.159676
AT5G58360	0.251468	0.433559	AT4G33730	0.337607	0.12005	AT1G78090	0.241102	0.199136	AT2G33170	0.254432	0.125292				AT4G36900	0.466118	0.0582662				AT4G17890	0.24639	0.0921748				AT1G06320	0.464089	0.554519				AT1G23390	0.33449	0.320209
AT5G58460	0.333618	0.195452	AT4G33970	0.320246	0.138499	AT1G78110	0.268147	0.162153	AT2G33180	0.224272	0.277099				AT4G37295	0.212833	0.180682				AT4G18670	0.383609	0.261286				AT1G06550	0.196522	0.312475				AT1G24090	0.322791	0.24026
AT5G58530	0.416814	0.0776729	AT4G33980	0.304878	0.29999	AT1G78320	0.313137	0.178524	AT2G33250	0.40671	0.351215				AT4G37370	0.317247	0.150012				AT4G18810	0.212368	0.0589011				AT1G06950	0.187422	0.113959				AT1G24210	0.45605	0.47313
AT5G59040	0.248252	0.300058	AT4G34440	0.276846	0.132868	AT1G78370	0.464976	0.102698	AT2G33735	0.157861	0.195108				AT4G37380	0.266394	0.210748				AT4G18970	0.275736	0.291344				AT1G07380	0.186763	0.165044				AT1G25275	0.154022	0.494124
AT5G60010	0.26249	0.0597381	AT4G34490	0.174067	0.0803632	AT1G78430	0.256269	0.27545	AT2G33760	0.25075	0.15247				AT4G37400	0.395002	0.102177				AT4G19020	0.19667	0.333121				AT1G07390	0.184886	0.364278				AT1G25290	0.231853	0.250822
AT5G60740	0.271122	0.0536082	AT4G34660	0.222158	0.0279116	AT1G79030	0.27103	0.0934042	AT2G33790	0.259788	0.404411				AT4G37430	0.359374	0.153731				AT4G19420	0.25597	0.0534687				AT1G08320	0.318864	0.0264393				AT1G25420	0.266697	0.184834
AT5G61400	0.214144	0.312019	AT4G35190	0.148041	0.235205	AT1G79410	0.220553	0.225549	AT2G33830	0.330478	0.037682				AT4G37590	0.288339	0.0608069				AT4G22280	0.244876	0.554509				AT1G09230	0.176587	0.32401				AT1G26340	0.332704	0.0836627
AT5G61700	0.266501	0.279601	AT4G35280	0.302372	0.273917	AT1G79420	0.219666	0.0503357	AT2G34200	0.225743	0.290024				AT4G37650	0.215729	0.0493954				AT4G22360	0.241525	0.224197				AT1G09300	0.277324	0.161624				AT1G26820	0.227145	0.105964
AT5G61710	0.36572	0.25311	AT4G35500	0.274922	0.0771994	AT1G79430	0.158388	0.0552317	AT2G34450	0.210561	0.339484				AT4G37980	0.354812	0.135893				AT4G22770	0.319993	0.30957				AT1G09370	0.240249	0.654039				AT1G27080	0.324054	0.207077
AT5G61720	0.269516	0.457601	AT4G35850	0.277535	0.0785365	AT1G79460	0.17361	0.334353	AT2G34500	0.366677	0.120276				AT4G39030	0.217915	0.165824				AT4G23520	0.26535	0.417482				AT1G09415	0.120929	0.775979				AT1G27190	0.298043	0.0379023
AT5G61980	0.199704	0.0690139	AT4G36600	0.196264	0.538573	AT1G79700	0.154657	0.466943	AT2G34930	0.224324	0.315415				AT4G39380	0.238165	0.460314				AT4G24480	0.306734	0.196819				AT1G09575	0.286228	0.100567				AT1G27210	0.29827	0.13691
AT5G62310	0.270444	0.067402	AT4G36630	0.220555	0.0968936	AT1G79840	0.280986	0.0569055	AT2G35000	0.314994	0.276868				AT4G39400	0.336312	0.0634922				AT4G25320	0.25112	0.193892				AT1G09680	0.237287	0.272658				AT1G27410	0.295335	0.110128
AT5G62400	0.158848	1.13913	AT4G37150	0.300616	0.229321	AT1G80130	0.22898	0.339788	AT2G35340	0.165803	0.230555				AT4G39630	0.22797	0.292393				AT4G26180	0.276236	0.124963				AT1G09700	0.254677	0.378042				AT1G27770	0.173481	0.106122
AT5G62520	0.342558	0.128832	AT4G37940	0.134238	0.26604	AT1G80240	0.340166	0.147392	AT2G35910	0.448377	0.209287				AT4G39650	0.258992	0.269888				AT4G26470	0.360298	0.0451926				AT1G09750	0.352874	0.133077				AT1G27930	0.407702	0.0393295
AT5G62760	0.273861	0.177364	AT4G38340	0.216112	0.301715	AT1G80840	0.267386	0.148178	AT2G36000	0.246689	0.143817				AT5G01400	0.226495	0.241506				AT4G26520	0.154022	0.361031				AT1G11090	0.194319	0.148829				AT1G28150	0.280465	0.305738
AT5G62850	0.171181	0.155911	AT4G38390	0.326556	0.11723	AT2G01070	0.190487	0.181914	AT2G36080	0.311229	0.0900661				AT5G01510	0.255297	0.174801				AT4G26980	0.154219	0.418274				AT1G11260	0.410923	0.0584927				AT1G28560	0.251299	0.352091
AT5G63135	0.365473	0.0680385	AT4G38960	0.207388	0.101042	AT2G01150	0.418854	0.258205	AT2G36090	0.226573	0.242551				AT5G01590	0.291089	0.0658293				AT4G27640	0.213612	0.129764				AT1G11410	0.194983	0.248401				AT1G29040	0.266171	0.299765
AT5G64450	0.251165	1.14563	AT4G39030	0.217915	0.165824	AT2G01460	0.219001	0.045012	AT2G36120	0.35825	0.365066				AT5G01700	0.173835	0.225938				AT4G27730	0.272306	0.0593979				AT1G11720	0.221766	0.165806				AT1G30000	0.248465	0.0884551
AT5G64690	0.183165	0.777503	AT4G39070	0.288167	0.100631	AT2G01520	0.300113	0.0566732	AT2G36330	0.23468	0.177814				AT5G01740	0.139127	0.448328				AT4G28220	0.194613	0.179415				AT1G11755	0.17724	0.387227				AT1G30360	0.260783	0.1354
AT5G65160	0.312001	0.0915856	AT4G39380	0.238165	0.460314	AT2G01590	0.271432	0.191789	AT2G36680	0.239787	0.275239				AT5G02420	0.241448	0.124774				AT4G28270	0.292551	0.164168				AT1G11880	0.223525	0.197841				AT1G30490	0.208901	0.0663325
AT5G66300	0.302219	0.25279	AT5G01010	0.199194	0.145826	AT2G01630	0.303093	0.0383875	AT2G36730	0.294508	0.154288				AT5G03415	0.238087	0.273024				AT4G28560	0.386908	0.205809				AT1G12050	0.292125	0.0814709				AT1G30510	0.228857	0.0391631
AT5G66640	0.482045	0.313364	AT5G01700	0.173835	0.225938	AT2G01740	0.230601	0.259207	AT2G36740	0.190003	0.140642				AT5G03600	0.281134	0.326823				AT4G29285	0.235065	0.65159				AT1G12730	0.328467	0.312354				AT1G31230	0.232301	0.0651678
AT5G67550	0.261055	0.164687	AT5G02370	0.215224	0.246468	AT2G01890	0.253288	0.212086	AT2G36910	0.269889	0.0265807				AT5G04310	0.319296	0.103035				AT4G29520	0.244493	0.142983				AT1G12800	0.208869	0.241322				AT1G31450	0.297212	0.190338
			AT5G02420	0.241448	0.124774	AT2G01940	0.199926	0.0920777	AT2G37050	0.233444	0.141335				AT5G04320	0.235508	0.471973				AT4G30430	0.433801	0.295932				AT1G12970	0.241758	0.228359				AT1G31770	0.223741	0.0562231
			AT5G02830	0.173729	0.168649	AT2G01950	0.242188	0.084881	AT2G37090	0.244019	0.152999				AT5G04630	0.304011	0.177054				AT4G30670	0.18542	0.471385				AT1G13030	0.249721	0.286886				AT1G31800	0.303903	0.0781367
			AT5G03170	0.332515	0.0834329	AT2G02220	0.307574	0.191406	AT2G37130	0.248166	0.0669058				AT5G04660	0.302887	0.191686				AT4G31500	0.224176	0.124771				AT1G13730	0.350175	0.294053				AT1G31810	0.253618	0.109918
			AT5G03600	0.281134	0.326823	AT2G02410	0.155459	0.0860206	AT2G37220	0.29973	0.0862628				AT5G05230	0.219465	0.142578				AT4G31910	0.24325	0.28653				AT1G13810	0.250246	0.356293				AT1G32160	0.414711	0.0702708
			AT5G03690	0.212772	0.0434994	AT2G02780	0.181174	0.266894	AT2G37400	0.242547	0.354999				AT5G05390	0.29705	0.064322				AT4G32340	0.32041	0.19678				AT1G13910	0.263783	0.241883				AT1G32375	0.26894	0.451958
			AT5G03760	0.307044	0.0467569	AT2G02950	0.228545	0.30603	AT2G37585	0.232725	0.180336				AT5G05510	0.187594	0.243479				AT4G32350	0.255486	0.328842				AT1G14620	0.144702	0.0699809				AT1G33170	0.304485	0.0829506
			AT5G04340	0.364374	0.217842	AT2G03220	0.270249	0.163896	AT2G37640	0.301127	0.0697085				AT5G05550	0.381565	0.17844				AT4G33040	0.371137	0.0844554				AT1G14760	0.11087	1.10743				AT1G33240	0.332665	0.112391
			AT5G05390	0.29705	0.064322	AT2G03340	0.329285	0.118814	AT2G37650	0.304525	0.137282				AT5G06160	0.204944	0.202764				AT4G33050	0.326125	0.0975423				AT1G14990	0.211674	0.112592				AT1G33560	0.275409	0.319404
			AT5G05510	0.187594	0.243479	AT2G03550	0.35884	0.264091	AT2G37750	0.365092	0.298449				AT5G07040	0.329868	0.110932				AT4G33700	0.168609	0.13547				AT1G15110	0.284939	0.21498				AT1G34020	0.177626	0.0153118
			AT5G05850	0.35991	0.101222	AT2G03710	0.219896	0.108288	AT2G37900	0.233594	0.184663				AT5G07420	0.396758	0.197188				AT4G34740	0.358303	0.0443818				AT1G15210	0.238439	0.0896577				AT1G34120	0.243408	0.242589
			AT5G06200	0.22532	0.0551556	AT2G03750	0.230274	0.367459	AT2G38110	0.257582	0.0906632				AT5G07880	0.388022	0.319056				AT4G35725	0.372314	0.525257				AT1G15330	0.2923	0.162942				AT1G34130	0.309303	0.0324701
			AT5G06690	0.2065	0.27227	AT2G03760	0.232485	0.181275	AT2G38240	0.247429	0.297499				AT5G08310	0.260217	0.226895				AT4G36180	0.259585	0.0960489				AT1G15460	0.293189	0.127132				AT1G34210	0.152709	0.082151
			AT5G06710	0.252957	0.16504	AT2G03800	0.204847	0.18251	AT2G38290	0.289142	0.0603659				AT5G08440	0.2191	0.263434				AT4G36450	0.315257	0.112048				AT1G15580	0.224463	0.31786				AT1G34300	0.244951	0.214235
			AT5G06940	0.22756	0.177867	AT2G03890	0.298688	0.0463788	AT2G38410	0.238576	0.153826				AT5G09430	0.327844	0.0535687				AT4G37640	0.22397	0.0458201				AT1G16350	0.250888	0.0672116				AT1G34420	0.269355	0.318839
			AT5G07040	0.329868	0.110932	AT2G04039	0.30297	0.161493	AT2G38770	0.208228	0.0757404				AT5G09800	0.244905	0.318148				AT4G38170	0.188355	0.316592				AT1G16370	0.261403	0.194459				AT1G34750	0.335406	0.0801023
			AT5G07420	0.396758	0.197188	AT2G04040	0.289945	0.17703	AT2G38790	0.241841	0.319395				AT5G10900	0.23075	0.164246				AT4G39920	0.225212	0.233104				AT1G16670	0.247393	0.126642				AT1G41830	0.324804	0.0668606
			AT5G07880	0.388022	0.319056	AT2G04160	0.339365	0.118358	AT2G38950	0.237942	0.442733				AT5G11420	0.346718	0.091671				AT5G01360	0.311587	0.0628635				AT1G16705	0.447239	0.514274				AT1G42970	0.232618	0.0857432
			AT5G08030	0.30215	0.109602	AT2G04270	0.156061	0.197581	AT2G39090	0.193621	0.0831988				AT5G12000	0.230737	0.288045				AT5G01480	0.406323	0.50993				AT1G16790	0.266038	0.221291				AT1G44910	0.201388	0.206689
			AT5G08440	0.2191	0.263434	AT2G04570	0.319503	0.134049	AT2G39200	0.184849	0.209867				AT5G13090	0.472618	0.248171				AT5G01930	0.24003	0.0891373				AT1G17650	0.26063	0.121461				AT1G48050	0.193731	0.204663
			AT5G08590	0.326354	0.121061	AT2G04690	0.230805	0.302776	AT2G39480	0.225349	0.0451011				AT5G13150	0.396319	0.123562				AT5G02030	0.239387	0.074385				AT1G17840	0.259985	0.0223352				AT1G48170	0.161883	0.296899
			AT5G09430	0.327844	0.0535687	AT2G04850	0.371633	0.0646389	AT2G39510	0.255589	0.122303				AT5G13700	0.446172	0.159784				AT5G02890	0.256726	0.378742				AT1G18340	0.25859	0.155186				AT1G48200	0.336603	0.0821953
			AT5G09800	0.244905	0.318148	AT2G05120	0.240406	0.1682	AT2G39660	0.208913	0.134592				AT5G13990	0.310007	0.0863775				AT5G03520	0.236074	0.0262411				AT1G18360	0.178093	0.41337				AT1G48420	0.240462	0.133133
			AT5G09820	0.226921	0.28227	AT2G05320	0.397792	0.105389	AT2G39700	0.248426	0.0213629				AT5G14870	0.352867	0.023238				AT5G03780	0.254262	0.522306				AT1G18640	0.178325	0.193969				AT1G48460	0.1711	0.221785
			AT5G11060	0.275174	0.0888371	AT2G05760	0.350246	0.0668395	AT2G39910	0.248989	0.268554				AT5G14890	0.335491	0.242842				AT5G04020	0.221076	0.385123				AT1G19340	0.2137	0.352237				AT1G48880	0.294063	0.10056
			AT5G11090	0.313325	0.113335	AT2G14100	0.171881	0.50712	AT2G39980	0.374777	0.0867428				AT5G15110	0.247798	0.132334				AT5G04180	0.224884	0.227317				AT1G19360	0.279258	0.068548				AT1G49110	0.450367	0.272922
			AT5G11100	0.258379	0.108082	AT2G14530	0.294579	0.191687	AT2G40480	0.387405	0.124074				AT5G15170	0.286095	0.147357				AT5G04470	0.343553	0.182946				AT1G19710	0.301631	0.130748				AT1G49180	0.361491	0.125995
			AT5G11380	0.186348	0.218209	AT2G14860	0.373059	0.153814	AT2G40815	0.258523	0.234254				AT5G17020	0.166667	0.0789785				AT5G04520	0.264528	0.12181				AT1G19850	0.267157	0.0904231				AT1G50320	0.280921	0.154801
			AT5G11700	0.205218	0.0888811	AT2G15020	0.349519	0.166111	AT2G40940	0.278733	0.0160645				AT5G17570	0.300168	0.188465				AT5G05300	0.196796	0.684363				AT1G20230	0.270567	0.108778				AT1G50900	0.25283	0.106067
			AT5G11790	0.24145	0.0419183	AT2G15050	0.351363	0.686636	AT2G41080	0.302069	0.0909467				AT5G17860	0.294347	0.283849				AT5G05630	0.240142	0.184197				AT1G20510	0.337788	0.0787702				AT1G50960	0.229851	0.365987
			AT5G12000	0.230737	0.288045	AT2G15320	0.276127	0.180882	AT2G41160	0.214136	0.192862				AT5G18310	0.179602	0.375491				AT5G05690	0.375832	0.115835				AT1G20800	0.329895	0.671124				AT1G51110	0.198313	0.178192
			AT5G13150	0.396319	0.123562	AT2G15390	0.472831	0.193932	AT2G41210	0.225223	0.0508451				AT5G19700	0.296024	0.144037				AT5G06140	0.182718	0.134174				AT1G21580	0.235945	0.421341				AT1G51140	0.440411	0.0872557
			AT5G13550	0.194208	0.106211	AT2G15490	0.275786	0.192973	AT2G41350	0.228985	0.0747264				AT5G20370	0.340519	0.345239				AT5G06700	0.290764	0.144122				AT1G21740	0.360646	0.0840393				AT1G51590	0.177833	0.0668053
			AT5G13700	0.446172	0.159784	AT2G15620	0.284021	0.0526571	AT2G41730	0.28107	0.503583				AT5G20940	0.190235	0.267265				AT5G06810	0.30876	0.274445				AT1G21880	0.239261	0.103908				AT1G52220	0.288412	0.445773
			AT5G13910	0.28995	0.0897431	AT2G15680	0.409504	0.0582064	AT2G41890	0.243576	0.156577				AT5G22250	0.481648	0.0796665				AT5G07990	0.339094	0.112472				AT1G22015	0.286553	0.129981				AT1G52930	0.413182	0.0932612
			AT5G13990	0.310007	0.0863775	AT2G15960	0.344782	0.272119	AT2G41940	0.225448	0.30794				AT5G22310	0.381375	0.242739				AT5G09220	0.218612	0.0783058				AT1G22310	0.224326	0.506889				AT1G52970	0.305111	0.520011
			AT5G14180	0.248567	0.201822	AT2G16060	0.201786	0.113902	AT2G41980	0.187173	0.0587441				AT5G23130	0.285739	0.249601				AT5G09400	0.217809	0.0495638				AT1G22850	0.314559	0.0984432				AT1G53200	0.223061	0.49777
			AT5G14470	0.353689	0.10073	AT2G16365	0.415161	0.207805	AT2G42040	0.270987	0.273281				AT5G23480	0.33528	0.409913				AT5G09630	0.42511	0.341215				AT1G22880	0.323734	0.0673869				AT1G53490	0.164393	0.0660425
			AT5G14720	0.165603	0.144058	AT2G16720	0.281821	0.235685	AT2G42130	0.230415	0.227869				AT5G23880	0.147319	0.0766343				AT5G09960	0.24694	0.162287				AT1G22970	0.3121	0.159676				AT1G53840	0.317578	0.141333
			AT5G14870	0.352867	0.023238	AT2G16790	0.275787	0.169933	AT2G42190	0.169751	0.502486				AT5G24230	0.240208	0.143688				AT5G10100	0.231579	0.113423				AT1G23220	0.309416	0.0555647				AT1G54560	0.270678	0.0595778
			AT5G14890	0.335491	0.242842	AT2G16890	0.367355	0.209613	AT2G42240	0.194982	0.276422				AT5G24440	0.199555	0.799323				AT5G10260	0.25428	0.0322734				AT1G24090	0.322791	0.24026				AT1G55090	0.215288	0.0705547
			AT5G14950	0.250807	0.104276	AT2G17110	0.302929	0.236791	AT2G42300	0.26506	0.341435				AT5G24590	0.411201	0.190268				AT5G10830	0.300713	0.144247				AT1G24210	0.45605	0.47313				AT1G55120	0.316077	0.218733
			AT5G15110	0.247798	0.132334	AT2G17220	0.233741	0.182228	AT2G42710	0.183247	0.119614				AT5G25370	0.310756	0.115598				AT5G11690	0.299306	0.721361				AT1G24560	0.216949	0.131692				AT1G55250	0.233922	0.128715
			AT5G15470	0.180588	0.0383966	AT2G17260	0.216586	0.116356	AT2G42880	0.290024	0.0354539				AT5G25800	0.196501	0.289521				AT5G11940	0.412049	0.244011				AT1G25275	0.154022	0.494124				AT1G55265	0.231516	0.374616
			AT5G16230	0.344798	0.0492804	AT2G17550	0.250884	0.124783	AT2G43360	0.221019	0.0756401				AT5G25880	0.272473	0.0638704				AT5G12870	0.339493	0.0963171				AT1G25290	0.231853	0.250822				AT1G55830	0.243496	0.391061
			AT5G16490	0.307691	0.267971	AT2G17570	0.25987	0.175284	AT2G43370	0.228721	0.182176				AT5G26310	0.23519	0.307129				AT5G12930	0.299129	0.368435				AT1G25360	0.325684	0.085594				AT1G55900	0.302255	0.204674
			AT5G16590	0.305281	0.131617	AT2G17740	0.277344	0.286382	AT2G43510	0.350013	0.214064				AT5G26720	0.360549	0.233771				AT5G14100	0.188722	0.250545				AT1G25530	0.287153	0.108085				AT1G56310	0.280042	0.269602
			AT5G17060	0.164865	0.0135913	AT2G17820	0.212403	0.113052	AT2G43520	0.233226	0.392646				AT5G27110	0.318917	0.225526				AT5G14920	0.296007	0.529731				AT1G26340	0.332704	0.0836627				AT1G58250	0.226816	0.128885
			AT5G17070	0.184447	0.481036	AT2G18050	0.280743	0.336395	AT2G43550	0.432061	0.108339				AT5G27350	0.274156	0.274009				AT5G15760	0.21477	0.345191				AT1G26640	0.250325	0.119758				AT1G59560	0.183659	0.506189
			AT5G17610	0.209504	0.293406	AT2G18090	0.230474	0.24752	AT2G43590	0.25901	0.158541				AT5G27420	0.430791	0.1758				AT5G15800	0.287269	0.056068				AT1G26920	0.249441	0.23441				AT1G59990	0.220595	0.140395
			AT5G17640	0.312341	0.0747016	AT2G18360	0.216726	0.211354	AT2G44210	0.271935	0.103382				AT5G27620	0.121166	0.422212				AT5G16200	0.249765	0.388626				AT1G27190	0.298043	0.0379023				AT1G60230	0.247699	0.163074
			AT5G17820	0.432232	0.107142	AT2G18370	0.240035	0.221861	AT2G44270	0.161542	0.0845505				AT5G27630	0.208179	0.241696				AT5G16530	0.240436	0.153361				AT1G27630	0.236598	0.133382				AT1G60460	0.259242	0.231887
			AT5G19070	0.218172	0.155416	AT2G18910	0.209978	0.143057	AT2G44420	0.249771	0.296085				AT5G28530	0.369509	0.110797				AT5G17170	0.172963	0.117998				AT1G28030	0.145088	0.510036				AT1G60470	0.195917	0.13165
			AT5G19260	0.213558	0.339596	AT2G18950	0.174366	0.164491	AT2G44440	0.244159	0.2769				AT5G35370	0.318898	0.146247				AT5G17300	0.169735	0.261897				AT1G28150	0.280465	0.305738				AT1G60560	0.196201	0.0696083
			AT5G19700	0.296024	0.144037	AT2G18980	0.303368	0.154491	AT2G44680	0.239794	0.0552468				AT5G37570	0.227987	0.227934				AT5G20110	0.360613	0.168161				AT1G28380	0.329225	0.204722				AT1G61100	0.356117	0.180041
			AT5G19920	0.252196	0.236223	AT2G19580	0.233545	0.0355932	AT2G44690	0.178741	0.26364				AT5G38690	0.25309	0.190818				AT5G21030	0.226152	0.551402				AT1G28490	0.118116	0.131605				AT1G61870	0.233902	0.0980362
			AT5G20370	0.340519	0.345239	AT2G19780	0.280047	0.139798	AT2G44710	0.209908	0.227143				AT5G39350	0.306107	0.156131				AT5G22270	0.18183	0.325814				AT1G28560	0.251299	0.352091				AT1G62180	0.371823	0.0891747
			AT5G20710	0.256127	0.131645	AT2G19950	0.173801	0.313267	AT2G44760	0.300498	0.177979				AT5G39380	0.263236	0.307769				AT5G22970	0.28163	0.865009				AT1G29040	0.266171	0.299765				AT1G63820	0.145378	0.330177
			AT5G23130	0.285739	0.249601	AT2G20000	0.179971	0.17916	AT2G44790	0.333575	0.437505				AT5G40380	0.298614	0.173165				AT5G22980	0.476666	0.253203				AT1G29280	0.254547	0.104478				AT1G63850	0.309441	0.0353591
			AT5G23480	0.33528	0.409913	AT2G20020	0.226001	0.263738	AT2G45150	0.225113	0.178573				AT5G40510	0.370795	0.0825022				AT5G24390	0.311888	0.219821				AT1G30240	0.202152	0.341924				AT1G64350	0.281402	0.0882148
			AT5G24030	0.253723	0.166883	AT2G20230	0.222799	0.289023	AT2G45160	0.231704	0.170715				AT5G41150	0.217564	0.109471				AT5G25090	0.3374	0.23158				AT1G30900	0.212999	0.0673022				AT1G64970	0.379039	0.0992181
			AT5G24230	0.240208	0.143688	AT2G20240	0.210646	0.418174	AT2G45430	0.298299	0.0459306				AT5G41330	0.276138	0.150474				AT5G25620	0.311289	0.0520816				AT1G31150	0.360756	0.414502				AT1G65070	0.314996	0.175001
			AT5G25530	0.264266	0.0561296	AT2G20630	0.292865	0.193923	AT2G45500	0.27926	0.130932				AT5G41580	0.207471	0.333775				AT5G25930	0.312661	0.219317				AT1G31230	0.232301	0.0651678				AT1G65080	0.216237	0.236625
			AT5G25830	0.375542	0.182391	AT2G20690	0.354568	0.166632	AT2G45700	0.272908	0.21266				AT5G41680	0.26065	0.22374				AT5G26040	0.270636	0.128834				AT1G31340	0.354552	0.0253989				AT1G65540	0.310568	0.0742963
			AT5G25880	0.272473	0.0638704	AT2G20770	0.208664	0.184628	AT2G45880	0.162309	0.169894				AT5G42080	0.178973	0.0656923				AT5G27510	0.280089	0.611804				AT1G31450	0.297212	0.190338				AT1G65560	0.422166	0.13388
			AT5G26120	0.223121	0.295191	AT2G20875	0.252021	0.141031	AT2G46270	0.267631	0.121498				AT5G42180	0.326184	0.0775776				AT5G29000	0.294508	0.200964				AT1G31800	0.303903	0.0781367				AT1G65960	0.286807	0.024974
			AT5G26660	0.230891	0.147984	AT2G21050	0.246179	0.0361702	AT2G46340	0.28267	0.155337				AT5G42240	0.323971	0.134384				AT5G33370	0.476778	0.202039				AT1G31810	0.253618	0.109918				AT1G66180	0.433588	0.0786055
			AT5G26700	0.306511	0.304785	AT2G21100	0.313751	0.125223	AT2G46420	0.164439	0.313571				AT5G42830	0.329905	0.13422				AT5G34930	0.30465	0.226561				AT1G32160	0.414711	0.0702708				AT1G67490	0.221474	0.144141
			AT5G27630	0.208179	0.241696	AT2G21210	0.300574	0.171664	AT2G46735	0.268987	0.417487				AT5G43530	0.29678	0.223071				AT5G35520	0.453857	0.253857				AT1G32375	0.26894	0.451958				AT1G68010	0.163139	0.0384478
			AT5G27870	0.454863	0.180553	AT2G21230	0.385872	0.140433	AT2G46750	0.225373	0.130198				AT5G43745	0.166487	0.181758				AT5G38070	0.188492	0.304803				AT1G33340	0.207703	0.224976				AT1G68290	0.260132	0.112554
			AT5G35090	0.491398	0.166406	AT2G22190	0.184585	0.178401	AT2G46830	0.210042	0.337958				AT5G43870	0.383285	0.0579537				AT5G38160	0.421754	0.431076				AT1G34065	0.272298	0.13946				AT1G68650	0.206204	0.0493662
			AT5G35410	0.265404	0.126966	AT2G22330	0.303084	0.113081	AT2G46930	0.235459	0.204696				AT5G43920	0.28641	0.0945515				AT5G38330	0.381901	0.530098				AT1G34120	0.243408	0.242589				AT1G69070	0.260912	0.226787
			AT5G39380	0.263236	0.307769	AT2G22470	0.175907	0.0651095	AT2G47020	0.328164	0.0985545				AT5G44190	0.31916	0.0916834				AT5G41050	0.206162	0.2861				AT1G34420	0.269355	0.318839				AT1G69360	0.333268	0.317206
			AT5G40550	0.267519	0.115122	AT2G22770	0.339927	0.105206	AT2G47260	0.30145	0.216168				AT5G45070	0.291168	0.434677				AT5G41320	0.27102	0.444037				AT1G35190	0.316525	0.124651				AT1G69390	0.293081	0.273038
			AT5G40645	0.202897	0.0578851	AT2G22800	0.248563	0.362613	AT2G47540	0.175181	0.326778				AT5G45080	0.270252	0.540948				AT5G41460	0.336666	0.0608902				AT1G42970	0.232618	0.0857432				AT1G69400	0.237222	0.29802
			AT5G41210	0.263013	0.268102	AT2G22840	0.241392	0.147751	AT2G47560	0.336589	0.479824				AT5G45250	0.174568	0.401253				AT5G42050	0.208852	0.198007				AT1G44900	0.308991	0.053039				AT1G69910	0.288241	0.102831
			AT5G41580	0.207471	0.333775	AT2G22910	0.274279	0.105512	AT2G47620	0.264094	0.230047				AT5G45810	0.397813	0.0710147				AT5G42620	0.20626	0.0437542				AT1G44910	0.201388	0.206689				AT1G70070	0.209564	0.109323
			AT5G41680	0.26065	0.22374	AT2G23030	0.320687	0.158527	AT2G47910	0.409766	0.18163				AT5G46070	0.295561	0.0941872				AT5G43150	0.454265	0.150306				AT1G45150	0.331148	0.0606598				AT1G70560	0.223605	0.177312
			AT5G41860	0.215269	0.518061	AT2G23170	0.289015	0.0921159	AT2G47940	0.332691	0.10608				AT5G46460	0.181645	0.292821				AT5G43850	0.235379	0.240361				AT1G47128	0.240384	0.232845				AT1G70760	0.2587	0.233981
			AT5G42340	0.382412	0.10713	AT2G23180	0.264524	0.172975	AT3G01040	0.185228	0.0228406				AT5G46550	0.308378	0.479154				AT5G44150	0.352312	0.325515				AT1G48050	0.193731	0.204663				AT1G71480	0.369355	0.138039
			AT5G42390	0.191222	0.115568	AT2G23200	0.427145	0.295135	AT3G01190	0.237542	0.149389				AT5G46640	0.244244	0.134982				AT5G44480	0.220797	0.0596505				AT1G48170	0.161883	0.296899				AT1G71690	0.375705	0.254142
			AT5G43530	0.29678	0.223071	AT2G23300	0.297336	0.114876	AT3G01350	0.212872	0.252856				AT5G48450	0.228816	0.159281				AT5G44740	0.215846	0.213624				AT1G48420	0.240462	0.133133				AT1G71810	0.216824	0.12572
			AT5G44030	0.277482	0.044773	AT2G23360	0.27175	0.277334	AT3G01500	0.211302	0.111501				AT5G49150	0.28426	0.174299				AT5G45420	0.402651	0.150356				AT1G48460	0.1711	0.221785				AT1G71820	0.164528	0.035163
			AT5G44260	0.445417	0.121419	AT2G23950	0.2443	0.122514	AT3G01660	0.24182	0.211225				AT5G49310	0.234652	0.589315				AT5G45670	0.212469	0.164939				AT1G48620	0.235675	0.360998				AT1G71870	0.374417	0.123252
			AT5G44610	0.487094	0.154194	AT2G24040	0.290383	0.0851066	AT3G01820	0.286214	0.223588				AT5G50030	0.332679	0.251688				AT5G45830	0.215952	0.31773				AT1G48640	0.251475	0.0994145				AT1G72060	0.294095	0.330072
			AT5G45690	0.260159	0.176861	AT2G24180	0.368011	0.15744	AT3G02130	0.226098	0.14328				AT5G50780	0.21808	0.418655				AT5G45910	0.447606	0.210776				AT1G49110	0.450367	0.272922				AT1G72150	0.307817	0.139366
			AT5G45810	0.397813	0.0710147	AT2G24230	0.202784	0.176012	AT3G02380	0.23878	0.158253				AT5G51500	0.319331	0.178138				AT5G46400	0.169325	0.422886				AT1G49160	0.291641	0.0569139				AT1G72180	0.366835	0.175848
			AT5G46390	0.26655	0.161778	AT2G24280	0.172457	0.192818	AT3G02680	0.124246	0.453219				AT5G51590	0.252482	0.217927				AT5G48120	0.253361	0.291776				AT1G49180	0.361491	0.125995				AT1G72220	0.262946	0.469216
			AT5G46640	0.244244	0.134982	AT2G24762	0.376769	0.331552	AT3G02710	0.259273	0.0435303				AT5G52310	0.370054	0.38762				AT5G49180	0.28512	0.242591				AT1G49380	0.251064	0.10833				AT1G72250	0.228786	0.224702
			AT5G46770	0.122998	0.452163	AT2G25000	0.335279	0.289401	AT3G02875	0.239109	0.174637				AT5G52360	0.30755	0.0501254				AT5G49990	0.236656	0.0770417				AT1G49820	0.225017	0.0857418				AT1G72420	0.120785	0.166991
			AT5G47430	0.29205	0.125146	AT2G25090	0.335828	0.0961091	AT3G02950	0.280522	0.0572962				AT5G52400	0.341999	0.120274				AT5G50000	0.18926	0.0378819				AT1G50320	0.280921	0.154801				AT1G72450	0.273176	0.282051
			AT5G49150	0.28426	0.174299	AT2G25580	0.377419	0.428424	AT3G03060	0.221422	0.141997				AT5G53510	0.23115	0.114497				AT5G51560	0.215434	0.151053				AT1G50900	0.25283	0.106067				AT1G72460	0.396974	0.206162
			AT5G49700	0.352574	0.0577995	AT2G25625	0.4281	0.215421	AT3G03520	0.347158	0.0575177				AT5G53660	0.312405	0.139985				AT5G51600	0.31132	0.131424				AT1G50960	0.229851	0.365987				AT1G72470	0.43773	0.0337324
			AT5G50030	0.332679	0.251688	AT2G25810	0.333961	0.0522177	AT3G03550	0.278784	0.221929				AT5G54300	0.321691	0.343904				AT5G51830	0.350008	0.0439641				AT1G50990	0.287874	0.247324				AT1G73110	0.226518	0.102485
			AT5G50100	0.334947	0.125783	AT2G26000	0.162138	0.208474	AT3G03580	0.229697	0.239307				AT5G54380	0.379724	0.0417851				AT5G52380	0.221938	0.153673				AT1G51110	0.198313	0.178192				AT1G73320	0.180714	0.13668
			AT5G51460	0.30284	0.0729415	AT2G26300	0.181958	0.0324299	AT3G03750	0.330791	0.236195				AT5G54670	0.180604	0.101928				AT5G52800	0.241793	0.241184				AT1G51390	0.255462	0.162355				AT1G73730	0.411002	0.0900468
			AT5G51490	0.363372	0.149274	AT2G26530	0.25223	0.220965	AT3G03810	0.169825	0.128899				AT5G55490	0.291135	0.258749				AT5G54510	0.203051	0.0667923				AT1G51610	0.252647	0.130913				AT1G73790	0.487271	0.0972113
			AT5G51890	0.26145	0.0989736	AT2G26550	0.172982	0.34233	AT3G04060	0.27328	0.18733				AT5G55740	0.245635	0.231947				AT5G55950	0.240329	0.0809798				AT1G52220	0.288412	0.445773				AT1G73970	0.216316	0.263236
			AT5G52360	0.30755	0.0501254	AT2G26560	0.320187	0.131015	AT3G04290	0.223429	0.120079				AT5G56080	0.207092	0.126562				AT5G56510	0.331438	0.218242				AT1G52920	0.242578	0.274944				AT1G74040	0.322606	0.107442
			AT5G53140	0.197253	0.223694	AT2G26650	0.331394	0.0944971	AT3G04720	0.418721	0.119238				AT5G56160	0.279167	0.26331				AT5G56720	0.242596	0.128822				AT1G52930	0.413182	0.0932612				AT1G74260	0.223579	0.0724679
			AT5G53200	0.345637	0.0712222	AT2G26680	0.431026	0.0652674	AT3G04820	0.182802	0.237686				AT5G56640	0.326897	0.129683				AT5G58560	0.299087	0.29133				AT1G52970	0.305111	0.520011				AT1G74480	0.252146	0.303129
			AT5G53280	0.377311	0.155627	AT2G26690	0.342845	0.0744956	AT3G04880	0.436017	0.254314				AT5G57690	0.310001	0.11543				AT5G58600	0.257167	0.116844				AT1G53200	0.223061	0.49777				AT1G74560	0.230158	0.0920189
			AT5G53370	0.293293	0.120216	AT2G26710	0.283154	0.0716687	AT3G04940	0.305768	0.0821985				AT5G59020	0.241551	0.340986				AT5G59700	0.299867	0.166581				AT1G53490	0.164393	0.0660425				AT1G74970	0.273191	0.0321199
			AT5G53510	0.23115	0.114497	AT2G26970	0.325265	0.279021	AT3G05100	0.298254	0.136658				AT5G59650	0.251189	0.344945				AT5G59810	0.340536	0.16976				AT1G55090	0.215288	0.0705547				AT1G75050	0.407462	0.0381041
			AT5G55490	0.291135	0.258749	AT2G27190	0.35446	0.113884	AT3G05120	0.259801	0.0525924				AT5G60070	0.344387	0.0576476				AT5G59845	0.378529	0.184991				AT1G56310	0.280042	0.269602				AT1G75220	0.25068	0.0366801
			AT5G55620	0.224363	0.17365	AT2G27420	0.488756	0.127249	AT3G05170	0.30885	0.075229				AT5G60150	0.177187	0.527916				AT5G60760	0.335402	0.0901489				AT1G58250	0.226816	0.128885				AT1G75780	0.457728	0.00818329
			AT5G56160	0.279167	0.26331	AT2G27660	0.35587	0.246577	AT3G05190	0.242645	0.114602				AT5G61620	0.318634	0.210176				AT5G60860	0.343397	0.0121864				AT1G59650	0.294955	0.0853893				AT1G76300	0.237348	0.244491
			AT5G56640	0.326897	0.129683	AT2G27690	0.305897	0.154449	AT3G05345	0.376069	0.156892				AT5G61640	0.197388	0.187202				AT5G63010	0.254967	0.254999				AT1G59990	0.220595	0.140395				AT1G76405	0.234963	0.106059
			AT5G56790	0.221901	0.0785963	AT2G27920	0.224946	0.306067	AT3G05710	0.29878	0.0837425				AT5G61890	0.4405	0.17117				AT5G63060	0.198125	0.0787302				AT1G60230	0.247699	0.163074				AT1G76790	0.401359	0.175306
			AT5G57580	0.236529	0.151447	AT2G28110	0.261069	0.196121	AT3G05750	0.214266	0.426616				AT5G62030	0.322085	0.089051				AT5G63080	0.278006	0.202567				AT1G60390	0.301042	0.168572				AT1G77030	0.356714	0.081411
			AT5G57590	0.273708	0.146949	AT2G28305	0.165889	0.062983	AT3G05990	0.311164	0.141412				AT5G62180	0.343572	0.30218				AT5G63130	0.345345	0.16706				AT1G60460	0.259242	0.231887				AT1G77990	0.253472	0.203823
			AT5G57630	0.267974	0.0564849	AT2G28400	0.411554	0.236547	AT3G06300	0.32846	0.0442763				AT5G63100	0.286508	0.196119				AT5G63530	0.211393	0.214644				AT1G60560	0.196201	0.0696083				AT1G78080	0.237491	0.189928
			AT5G57655	0.350353	0.11516	AT2G28605	0.336469	0.208263	AT3G06380	0.333994	0.16308				AT5G63450	0.271239	0.207822				AT5G63730	0.274212	0.339938				AT1G61170	0.241237	0.247802				AT1G78100	0.324091	0.154624
			AT5G57690	0.310001	0.11543	AT2G28630	0.373644	0.0565741	AT3G06440	0.208998	0.276275				AT5G63690	0.374958	0.198812				AT5G64100	0.186767	0.287244				AT1G61630	0.240961	0.187134				AT1G78550	0.184454	0.335731
			AT5G58010	0.384828	0.0823783	AT2G28940	0.334176	0.147286	AT3G06740	0.228808	0.195688				AT5G63810	0.214227	0.106226				AT5G64260	0.363773	0.0725686				AT1G61870	0.233902	0.0980362				AT1G78610	0.342496	0.0524491
			AT5G58690	0.204551	0.237543	AT2G29120	0.318687	0.353439	AT3G07010	0.302027	0.115274				AT5G63950	0.177417	0.291343				AT5G64720	0.348457	0.233632				AT1G62360	0.214059	0.033343				AT1G79200	0.254241	0.202883
			AT5G58700	0.208253	0.125231	AT2G29290	0.379499	0.2624	AT3G07520	0.142303	0.400217				AT5G64480	0.351251	0.333151				AT5G64860	0.23114	0.121965				AT1G63470	0.263688	0.213909				AT1G79380	0.165089	0.154843
			AT5G59610	0.250699	0.278413	AT2G29320	0.329184	0.197303	AT3G07570	0.252326	0.247817				AT5G64790	0.300498	0.105718				AT5G64900	0.337479	0.361076				AT1G63820	0.145378	0.330177				AT1G79600	0.238811	0.0709105
			AT5G60070	0.344387	0.0576476	AT2G29450	0.326062	0.231264	AT3G07670	0.375332	0.225607				AT5G65120	0.315715	0.342507				AT5G65280	0.21041	0.208205				AT1G63850	0.309441	0.0353591				AT1G79890	0.212697	0.249043
			AT5G60120	0.181111	0.23623	AT2G29460	0.181902	0.379603	AT3G07740	0.216001	0.312083				AT5G66055	0.271773	0.193854				AT5G67080	0.25489	0.235169				AT1G64550	0.181744	0.0241188				AT1G80440	0.459172	0.179517
			AT5G60150	0.177187	0.527916	AT2G29490	0.288712	0.205122	AT3G07800	0.280152	0.1114				AT5G66710	0.304365	0.23839				AT5G67110	0.151241	0.4827				AT1G64970	0.379039	0.0992181				AT1G80690	0.256687	0.0895495
			AT5G61620	0.318634	0.210176	AT2G29590	0.311695	0.189876	AT3G07930	0.259493	0.401951				AT5G66740	0.370177	0.0248713				AT5G67280	0.340502	0.123304				AT1G65070	0.314996	0.175001				AT2G01210	0.249202	0.147875
			AT5G61640	0.197388	0.187202	AT2G29660	0.46041	0.0959686	AT3G08020	0.194568	0.179427				AT5G66750	0.233295	0.207879				AT1G01010	0.304152	0.370079				AT1G65080	0.216237	0.236625				AT2G01760	0.222688	0.306341
			AT5G61780	0.291302	0.152315	AT2G29995	0.143916	0.45612	AT3G08860	0.278217	0.132376				AT5G67100	0.216721	0.15895				AT1G01080	0.239434	0.276883				AT1G65650	0.198732	0.177475				AT2G02020	0.25214	0.211422
			AT5G62070	0.295291	0.181908	AT2G30040	0.267425	0.323512	AT3G09010	0.226046	0.23084				AT5G67160	0.284168	0.279399				AT1G01300	0.290893	0.0882286				AT1G65960	0.286807	0.024974				AT2G02080	0.187856	0.173073
			AT5G62180	0.343572	0.30218	AT2G30250	0.250229	0.126122	AT3G09100	0.22377	0.0413812				AT5G67520	0.41942	0.171162				AT1G01430	0.246699	0.28939				AT1G66180	0.433588	0.0786055				AT2G02480	0.253615	0.09908
			AT5G63220	0.176505	0.112983	AT2G30540	0.291432	0.0642259	AT3G09550	0.322477	0.0426871				AT1G01060	0.215435	0.235788				AT1G01620	0.270073	0.0176505				AT1G67080	0.286197	0.264064				AT2G02850	0.175647	0.47709
			AT5G64560	0.263613	0.126728	AT2G30750	0.298218	0.233772	AT3G09580	0.245135	0.235296				AT1G01140	0.264589	0.0552165				AT1G01670	0.297315	0.332671				AT1G67490	0.221474	0.144141				AT2G03070	0.214359	0.173309
			AT5G64700	0.200311	0.121159	AT2G30840	0.259446	0.175006	AT3G09760	0.269857	0.262794				AT1G01190	0.265398	0.123836				AT1G01940	0.345224	0.0157362				AT1G67830	0.463488	0.0674693				AT2G03200	0.293572	0.0993571
			AT5G64790	0.300498	0.105718	AT2G30930	0.34215	0.263727	AT3G09780	0.353504	0.105211				AT1G01320	0.205782	0.159639				AT1G02150	0.255132	0.105017				AT1G67930	0.233474	0.0951016				AT2G03260	0.22064	0.309714
			AT5G64870	0.226037	0.0735274	AT2G31180	0.219136	0.269343	AT3G09880	0.252255	0.0615085				AT1G01360	0.481427	0.0897515				AT1G02330	0.281614	0.0873908				AT1G68010	0.163139	0.0384478				AT2G04030	0.339042	0.0387242
			AT5G66060	0.199913	0.0718446	AT2G31680	0.338451	0.0317321	AT3G10040	0.422701	0.0736839				AT1G02020	0.347038	0.270877				AT1G02730	0.227894	0.0726433				AT1G68130	0.301093	0.131811				AT2G04530	0.384014	0.0645438
			AT5G66100	0.272826	0.414374	AT2G31880	0.202653	0.282946	AT3G10080	0.252531	0.124967				AT1G02400	0.287881	0.147901				AT1G02850	0.180404	0.418144				AT1G68290	0.260132	0.112554				AT2G04620	0.218597	0.158366
			AT5G66310	0.208755	0.335731	AT2G31945	0.293572	0.19424	AT3G10330	0.303874	0.00455962				AT1G02410	0.196161	0.187855				AT1G03330	0.16669	0.0650002				AT1G68570	0.326655	0.104429				AT2G04660	0.224542	0.0973606
			AT5G66740	0.370177	0.0248713	AT2G31990	0.324321	0.277806	AT3G10450	0.21203	0.319253				AT1G02810	0.363082	0.0720086				AT1G03600	0.286917	0.160384				AT1G68760	0.211504	0.233802				AT2G04845	0.273608	0.157417
			AT5G66750	0.233295	0.207879	AT2G32020	0.280203	0.14725	AT3G11230	0.366946	0.253411				AT1G02890	0.254268	0.24588				AT1G03610	0.227598	0.0703048				AT1G69040	0.21823	0.0475833				AT2G04890	0.243286	0.0988661
			AT5G66930	0.456201	0.140883	AT2G32160	0.352056	0.407892	AT3G11270	0.174599	0.103374				AT1G03030	0.308864	0.176263				AT1G04040	0.239921	0.189971				AT1G69070	0.260912	0.226787				AT2G06010	0.158167	0.031832
			AT5G67250	0.301638	0.106186	AT2G32280	0.229263	0.0766081	AT3G11420	0.299623	0.155766				AT1G03457	0.175319	0.300952				AT1G04520	0.303792	0.102022				AT1G69380	0.24146	0.364408				AT2G06040	0.33214	0.384229
			AT5G67520	0.41942	0.171162	AT2G32290	0.280334	0.190283	AT3G11430	0.290759	0.0991817				AT1G03475	0.208726	0.0750432				AT1G04620	0.156756	0.162085				AT1G69390	0.293081	0.273038				AT2G06925	0.147081	0.232156
			AT1G01060	0.215435	0.235788	AT2G32400	0.240489	0.141059	AT3G11700	0.301969	0.0736763				AT1G03620	0.131058	0.214028				AT1G04920	0.235696	0.089553				AT1G69400	0.237222	0.29802				AT2G07340	0.169416	0.231124
			AT1G01140	0.264589	0.0552165	AT2G32410	0.271257	0.326649	AT3G11750	0.21324	0.389204				AT1G03740	0.290883	0.202719				AT1G05000	0.261123	0.19973				AT1G69910	0.288241	0.102831				AT2G15090	0.244541	0.158979
			AT1G01190	0.265398	0.123836	AT2G32450	0.254736	0.0719998	AT3G11840	0.297818	0.199725				AT1G03780	0.19253	0.243354				AT1G05260	0.331561	0.0492811				AT1G70070	0.209564	0.109323				AT2G15630	0.302636	0.187223
			AT1G01320	0.205782	0.159639	AT2G32800	0.414153	0.0729295	AT3G12320	0.216353	0.143842				AT1G03905	0.196593	0.0494384				AT1G05720	0.411194	0.0691356				AT1G70690	0.342617	0.401169				AT2G17340	0.185878	0.132037
			AT1G01360	0.481427	0.0897515	AT2G32990	0.300385	0.0594555	AT3G13062	0.321391	0.191459				AT1G04070	0.336589	0.355102				AT1G06060	0.164145	0.486659				AT1G70760	0.2587	0.233981				AT2G17640	0.307327	0.103415
			AT1G02400	0.287881	0.147901	AT2G33330	0.27599	0.132982	AT3G13065	0.25566	0.161297				AT1G04230	0.291059	0.226466				AT1G06070	0.26546	0.104652				AT1G71030	0.208897	0.463834				AT2G17970	0.204696	0.316584
			AT1G02410	0.196161	0.187855	AT2G33380	0.295223	0.12857	AT3G13310	0.432643	0.152565				AT1G04310	0.314889	0.170296				AT1G06190	0.1948	0.372747				AT1G71200	0.224082	0.0871436				AT2G17975	0.335835	0.137173
			AT1G02475	0.308994	0.111469	AT2G33500	0.373626	0.248899	AT3G13510	0.303076	0.0683119				AT1G04390	0.18259	0.290985				AT1G06400	0.307694	0.0543841				AT1G71410	0.192873	0.152651				AT2G18100	0.228038	0.146588
			AT1G02890	0.254268	0.24588	AT2G33530	0.230395	0.137954	AT3G13610	0.234776	0.15667				AT1G04680	0.478248	0.0247556				AT1G06560	0.218742	0.165227				AT1G71690	0.375705	0.254142				AT2G18245	0.241936	0.263565
			AT1G03030	0.308864	0.176263	AT2G33570	0.298117	0.0588876	AT3G13750	0.186103	0.0483252				AT1G05100	0.24773	0.301278				AT1G06680	0.133845	0.111673				AT1G72140	0.3354	0.247766				AT2G18250	0.283316	0.107349
			AT1G03457	0.175319	0.300952	AT2G33590	0.28789	0.135634	AT3G13780	0.220035	0.520629				AT1G05160	0.218823	0.159787				AT1G06770	0.203962	0.418829				AT1G72150	0.307817	0.139366				AT2G18670	0.279798	0.144887
			AT1G03475	0.208726	0.0750432	AT2G33610	0.26795	0.292018	AT3G14180	0.332012	0.100872				AT1G05370	0.30304	0.058242				AT1G06960	0.207878	0.164345				AT1G72420	0.120785	0.166991				AT2G19930	0.356319	0.258013
			AT1G03550	0.167518	0.0779511	AT2G33860	0.212028	0.092376	AT3G14205	0.196736	0.176058				AT1G05750	0.234599	0.212618				AT1G07230	0.31283	0.0644743				AT1G72470	0.43773	0.0337324				AT2G20070	0.461039	0.282623
			AT1G03620	0.131058	0.214028	AT2G34050	0.405507	0.0423738	AT3G14350	0.223668	0.0996798				AT1G05880	0.242948	0.889306				AT1G07330	0.284139	0.327785				AT1G72800	0.436011	0.78818				AT2G20260	0.25158	0.286144
			AT1G03740	0.290883	0.202719	AT2G34490	0.464253	0.10265	AT3G14450	0.348756	0.155917				AT1G05890	0.217378	0.373058				AT1G07650	0.259154	0.206688				AT1G73010	0.345605	0.118967				AT2G20420	0.221776	0.0599341
			AT1G03780	0.19253	0.243354	AT2G34510	0.328866	0.160129	AT3G14760	0.257545	0.169338				AT1G07210	0.248323	0.264773				AT1G08380	0.222623	0.0145839				AT1G73080	0.395791	0.33016				AT2G20595	0.46015	0.606223
			AT1G04230	0.291059	0.226466	AT2G34560	0.306272	0.115932	AT3G14860	0.256869	0.166538				AT1G07290	0.265262	0.108114				AT1G08580	0.318356	0.1947				AT1G73320	0.180714	0.13668				AT2G20610	0.237974	0.177678
			AT1G04390	0.18259	0.290985	AT2G34810	0.363398	0.0886366	AT3G15060	0.308513	0.0210081				AT1G07410	0.283941	0.0152215				AT1G08880	0.406472	0.00790947				AT1G73690	0.235124	0.160874				AT2G20680	0.242771	0.112745
			AT1G04680	0.478248	0.0247556	AT2G34840	0.257543	0.134466	AT3G15080	0.287783	0.159705				AT1G07745	0.270133	0.411786				AT1G09020	0.198348	0.121333				AT1G73790	0.487271	0.0972113				AT2G20720	0.303805	0.427046
			AT1G05100	0.24773	0.301278	AT2G35060	0.277913	0.0320062	AT3G15095	0.333869	0.182195				AT1G08170	0.343295	0.13561				AT1G09310	0.222162	0.0851612				AT1G73820	0.261057	0.0423791				AT2G21170	0.161592	0.0951545
			AT1G05160	0.218823	0.159787	AT2G35270	0.252488	0.104399	AT3G15110	0.312735	0.204912				AT1G09320	0.294826	0.226013				AT1G09340	0.26268	0.0301637				AT1G73970	0.216316	0.263236				AT2G21330	0.226687	0.0762319
			AT1G05385	0.241549	0.348819	AT2G35290	0.239112	0.210606	AT3G15352	0.254696	0.342512				AT1G09680	0.237287	0.272658				AT1G09520	0.309111	0.361975				AT1G74040	0.322606	0.107442				AT2G21440	0.196985	0.288127
			AT1G05630	0.23985	0.118224	AT2G35360	0.225108	0.207454	AT3G15680	0.235524	0.0581824				AT1G10550	0.178693	0.193197				AT1G09960	0.287586	0.0732111				AT1G74260	0.223579	0.0724679				AT2G21630	0.24625	0.138844
			AT1G05880	0.242948	0.889306	AT2G35470	0.299246	0.244284	AT3G15760	0.163744	0.373189				AT1G11050	0.418114	0.110069				AT1G10270	0.289632	0.231746				AT1G74480	0.252146	0.303129				AT2G21800	0.173979	0.699558
			AT1G05890	0.217378	0.373058	AT2G35860	0.253883	0.098837	AT3G15810	0.312286	0.0653545				AT1G11130	0.232374	0.108098				AT1G10540	0.253935	0.213805				AT1G74970	0.273191	0.0321199				AT2G21970	0.485701	0.0597647
			AT1G06080	0.240963	0.0717656	AT2G36220	0.429598	0.218741	AT3G16090	0.237909	0.12623				AT1G11210	0.395988	0.293039				AT1G11730	0.164474	0.267561				AT1G75310	0.200185	0.437471				AT2G22125	0.196235	0.0303419
			AT1G06840	0.219739	0.148495	AT2G36350	0.196272	0.327884	AT3G16220	0.317964	0.263821				AT1G12560	0.312848	0.0918102				AT1G11960	0.242727	0.155146				AT1G76300	0.237348	0.244491				AT2G22480	0.280084	0.0880338
			AT1G07210	0.248323	0.264773	AT2G36410	0.186358	0.168845	AT3G16270	0.298116	0.13053				AT1G12630	0.271345	0.283491				AT1G12000	0.256756	0.045151				AT1G76405	0.234963	0.106059				AT2G23096	0.418027	0.29806
			AT1G07290	0.265262	0.108114	AT2G36430	0.208601	0.371143	AT3G16440	0.260115	0.217526				AT1G13020	0.335187	0.10059				AT1G12160	0.210138	0.283094				AT1G76790	0.401359	0.175306				AT2G23670	0.261421	0.155903
			AT1G07410	0.283941	0.0152215	AT2G36490	0.311968	0.299671	AT3G16480	0.22276	0.259356				AT1G13700	0.22198	0.131088				AT1G12230	0.194863	0.11312				AT1G76950	0.209364	0.0701932				AT2G23970	0.471722	0.074165
			AT1G07540	0.23351	0.196912	AT2G36590	0.215807	0.101905	AT3G16500	0.143123	0.240184				AT1G13730	0.350175	0.294053				AT1G12710	0.27824	0.114001				AT1G77030	0.356714	0.081411				AT2G23990	0.239008	0.61664
			AT1G07745	0.270133	0.411786	AT2G36670	0.217355	0.193573	AT3G16570	0.313049	0.257102				AT1G13810	0.250246	0.356293				AT1G12860	0.326236	0.103302				AT1G77090	0.190186	0.344114				AT2G24090	0.274456	0.0889995
			AT1G08170	0.343295	0.13561	AT2G36690	0.328502	0.13701	AT3G16690	0.176189	0.284852				AT1G13880	0.272779	0.191105				AT1G13195	0.230115	0.0822056				AT1G77450	0.258801	0.144315				AT2G24520	0.248504	0.100504
			AT1G08320	0.318864	0.0264393	AT2G36750	0.192271	0.297001	AT3G17040	0.190456	0.192545				AT1G14330	0.399441	0.139868				AT1G13270	0.179197	0.107719				AT1G78100	0.324091	0.154624				AT2G25250	0.337065	0.461994
			AT1G08660	0.211017	0.113073	AT2G36870	0.226224	0.103889	AT3G17170	0.324371	0.0846919				AT1G14560	0.208076	0.0469385				AT1G13280	0.273373	0.124954				AT1G78550	0.184454	0.335731				AT2G25420	0.18551	0.476993
			AT1G09320	0.294826	0.226013	AT2G36970	0.283876	0.139073	AT3G17420	0.198347	0.160957				AT1G14970	0.234823	0.119294				AT1G14220	0.261668	0.270387				AT1G78610	0.342496	0.0524491				AT2G25740	0.290228	0.2001
			AT1G09575	0.286228	0.100567	AT2G37080	0.260745	0.139453	AT3G17440	0.145078	0.0454616				AT1G15060	0.166924	0.170018				AT1G14460	0.287703	0.1893				AT1G79200	0.254241	0.202883				AT2G25940	0.348901	0.163851
			AT1G10970	0.274095	0.161088	AT2G37280	0.280578	0.163331	AT3G17830	0.24464	0.237954				AT1G15360	0.386484	0.131153				AT1G14720	0.343473	0.0931328				AT1G79260	0.445045	0.103388				AT2G26200	0.224263	0.202891
			AT1G11130	0.232374	0.108098	AT2G37300	0.192556	0.502674	AT3G17840	0.333122	0.102285				AT1G15460	0.293189	0.127132				AT1G15200	0.204639	0.258287				AT1G79360	0.3088	0.132897				AT2G26600	0.259952	0.11011
			AT1G12560	0.312848	0.0918102	AT2G37380	0.289756	0.161755	AT3G18040	0.206167	0.0626065				AT1G15550	0.24685	0.158015				AT1G15250	0.387311	0.0377148				AT1G79380	0.165089	0.154843				AT2G26670	0.244107	0.127198
			AT1G12630	0.271345	0.283491	AT2G37678	0.251168	0.338911	AT3G18050	0.314556	0.167973				AT1G15940	0.281529	0.5282				AT1G15730	0.234082	0.21777				AT1G79440	0.22502	0.0813157				AT2G26730	0.325026	0.0788316
			AT1G12780	0.213394	0.118984	AT2G37880	0.314012	0.08889	AT3G18160	0.224935	0.157047				AT1G16310	0.269465	0.0800081				AT1G15740	0.244148	0.139874				AT1G79600	0.238811	0.0709105				AT2G26780	0.166492	0.166069
			AT1G12970	0.241758	0.228359	AT2G37890	0.202285	0.411214	AT3G18170	0.279952	0.209107				AT1G16670	0.247393	0.126642				AT1G15820	0.148603	0.194983				AT1G79890	0.212697	0.249043				AT2G26810	0.394932	0.154635
			AT1G13020	0.335187	0.10059	AT2G37920	0.468183	0.198273	AT3G18270	0.321535	0.184654				AT1G17430	0.449757	0.0877526				AT1G16520	0.218472	0.124161				AT2G01290	0.474272	0.0743576				AT2G27480	0.350732	0.201231
			AT1G13700	0.22198	0.131088	AT2G37950	0.220621	0.19807	AT3G18290	0.18347	0.114403				AT1G17650	0.26063	0.121461				AT1G16720	0.290563	0.0490092				AT2G01760	0.222688	0.306341				AT2G27830	0.442904	0.193362
			AT1G13880	0.272779	0.191105	AT2G38080	0.270329	0.0856918	AT3G18370	0.241935	0.124483				AT1G18040	0.223559	0.0893617				AT1G16880	0.250768	0.135502				AT2G01850	0.350891	0.0907765				AT2G28590	0.472896	0.146423
			AT1G14330	0.399441	0.139868	AT2G38310	0.174841	0.0666638	AT3G18790	0.492999	0.0443102				AT1G18520	0.309879	0.206908				AT1G17200	0.221742	0.209076				AT2G01870	0.110191	0.567851				AT2G28890	0.397326	0.0736791
			AT1G14560	0.208076	0.0469385	AT2G38420	0.246928	0.226075	AT3G19000	0.302523	0.213641				AT1G18800	0.471749	0.0818225				AT1G17220	0.18329	0.11418				AT2G02070	0.24593	0.0714788				AT2G29960	0.188981	0.177122
			AT1G14760	0.11087	1.10743	AT2G38470	0.31716	0.111561	AT3G19010	0.380266	0.25046				AT1G18940	0.2777	0.155186				AT1G17480	0.273167	0.133974				AT2G02480	0.253615	0.09908				AT2G30980	0.296546	0.197903
			AT1G14970	0.234823	0.119294	AT2G38640	0.255553	0.126963	AT3G19280	0.264364	0.208594				AT1G19880	0.235727	0.0999561				AT1G17790	0.427622	0.166255				AT2G02850	0.175647	0.47709				AT2G31260	0.215843	0.0986478
			AT1G15060	0.166924	0.170018	AT2G38800	0.228929	0.363031	AT3G19400	0.291775	0.205162				AT1G19980	0.287037	0.266304				AT1G18160	0.19871	0.14017				AT2G04030	0.339042	0.0387242				AT2G31340	0.306376	0.0484187
			AT1G15330	0.2923	0.162942	AT2G38880	0.409322	0.291819	AT3G19480	0.292718	0.0533285				AT1G20070	0.217838	0.385794				AT1G18450	0.19457	0.0650306				AT2G04530	0.384014	0.0645438				AT2G31370	0.44189	0.174037
			AT1G15360	0.386484	0.131153	AT2G39140	0.226194	0.212356	AT3G19510	0.219354	0.366534				AT1G20080	0.273714	0.0815572				AT1G18460	0.235746	0.150135				AT2G04620	0.218597	0.158366				AT2G31450	0.264097	0.185497
			AT1G15460	0.293189	0.127132	AT2G39180	0.354153	0.0561435	AT3G19710	0.285166	0.162271				AT1G20780	0.151017	0.259727				AT1G18550	0.246874	0.106827				AT2G04660	0.224542	0.0973606				AT2G31660	0.196486	0.128102
			AT1G15550	0.24685	0.158015	AT2G39190	0.250496	0.22009	AT3G19810	0.175305	0.338899				AT1G21160	0.219606	0.536489				AT1G18740	0.201771	0.132746				AT2G04845	0.273608	0.157417				AT2G31820	0.18066	0.0766263
			AT1G16310	0.269465	0.0800081	AT2G39210	0.264313	0.143945	AT3G19930	0.192477	0.0589499				AT1G21740	0.360646	0.0840393				AT1G18750	0.183545	0.141795				AT2G04890	0.243286	0.0988661				AT2G31970	0.152804	0.177525
			AT1G17550	0.281538	0.209871	AT2G39360	0.346244	0.189159	AT3G19960	0.197527	0.130672				AT1G22030	0.250265	0.0889492				AT1G18850	0.24784	0.181018				AT2G06010	0.158167	0.031832				AT2G32000	0.193321	0.0764362
			AT1G17745	0.266008	0.0990622	AT2G39670	0.223383	0.117393	AT3G20020	0.217073	0.226477				AT1G22310	0.224326	0.506889				AT1G19130	0.253286	0.107337				AT2G07340	0.169416	0.231124				AT2G32080	0.310592	0.0645898
			AT1G17830	0.315367	0.267899	AT2G39710	0.362601	0.0975995	AT3G20300	0.413639	0.0569627				AT1G22400	0.33104	0.186179				AT1G19240	0.271543	0.193038				AT2G12480	0.341675	0.170217				AT2G32390	0.20826	0.224358
			AT1G18040	0.223559	0.0893617	AT2G39850	0.18313	0.586033	AT3G20510	0.254963	0.10117				AT1G23200	0.260756	0.240985				AT1G19540	0.349668	0.181614				AT2G15090	0.244541	0.158979				AT2G32580	0.229502	0.118376
			AT1G18520	0.309879	0.206908	AT2G39940	0.263485	0.0465739	AT3G20660	0.328251	0.0878715				AT1G23220	0.309416	0.0555647				AT1G20340	0.213082	0.166285				AT2G15970	0.396247	0.115555				AT2G32765	0.268075	0.510539
			AT1G18580	0.178876	0.142253	AT2G40150	0.239354	0.319537	AT3G20680	0.30381	0.145601				AT1G23390	0.33449	0.320209				AT1G20380	0.263097	0.123051				AT2G16230	0.303978	0.144029				AT2G32940	0.128342	0.399079
			AT1G18800	0.471749	0.0818225	AT2G40230	0.176952	0.139144	AT3G20720	0.159126	0.152777				AT1G23760	0.384031	0.172421				AT1G21000	0.227724	0.0742804				AT2G16280	0.340464	0.0262991				AT2G32950	0.19302	0.0503693
			AT1G18940	0.2777	0.155186	AT2G40270	0.23449	0.379608	AT3G20930	0.258582	0.173607				AT1G24520	0.261012	0.293317				AT1G21070	0.190467	0.0622221				AT2G16780	0.208123	0.209396				AT2G33420	0.301688	0.05258
			AT1G19440	0.290877	0.0402293	AT2G40460	0.202869	0.119359	AT3G21090	0.203188	0.0651985				AT1G26840	0.357629	0.0887754				AT1G21170	0.242699	0.141955				AT2G17130	0.304705	0.0488716				AT2G33480	0.339895	0.212965
			AT1G19880	0.235727	0.0999561	AT2G40610	0.281143	0.118534	AT3G21220	0.405632	0.0907117				AT1G26900	0.192841	0.44096				AT1G21410	0.292097	0.0935742				AT2G17340	0.185878	0.132037				AT2G33770	0.174583	0.380866
			AT1G19980	0.287037	0.266304	AT2G40670	0.291929	0.197598	AT3G21230	0.343394	0.152872				AT1G27080	0.324054	0.207077				AT1G22070	0.191015	0.143429				AT2G17640	0.307327	0.103415				AT2G33845	0.194083	0.12278
			AT1G20070	0.217838	0.385794	AT2G40930	0.207377	0.1103	AT3G21270	0.472916	0.101798				AT1G27200	0.248447	0.142673				AT1G22410	0.197963	0.0643657				AT2G17990	0.233731	0.169036				AT2G33880	0.229942	0.120855
			AT1G20080	0.273714	0.0815572	AT2G40960	0.323639	0.314926	AT3G21480	0.231276	0.375831				AT1G27210	0.29827	0.13691				AT1G22570	0.290905	0.183301				AT2G18100	0.228038	0.146588				AT2G34210	0.259897	0.313061
			AT1G20780	0.151017	0.259727	AT2G40970	0.386172	0.104154	AT3G21700	0.312504	0.0357919				AT1G27410	0.295335	0.110128				AT1G22860	0.203669	0.153971				AT2G18245	0.241936	0.263565				AT2G34357	0.188308	0.236045
			AT1G21160	0.219606	0.536489	AT2G41260	0.367283	0.806058	AT3G21770	0.381809	0.125198				AT1G27760	0.241574	0.146897				AT1G22870	0.214322	0.180653				AT2G18250	0.283316	0.107349				AT2G34460	0.218711	0.14414
			AT1G22030	0.250265	0.0889492	AT2G41380	0.375392	0.152607	AT3G21810	0.244394	0.259706				AT1G30360	0.260783	0.1354				AT1G23030	0.287898	0.0814644				AT2G19130	0.320836	0.150429				AT2G34570	0.384148	0.234431
			AT1G22510	0.251178	0.132534	AT2G41480	0.245767	0.0663229	AT3G22070	0.258116	0.297637				AT1G30900	0.212999	0.0673022				AT1G23330	0.308267	0.119573				AT2G20070	0.461039	0.282623				AT2G34640	0.289944	0.118074
			AT1G22650	0.350806	0.0405807	AT2G41520	0.210819	0.357369	AT3G22210	0.290249	0.0952314				AT1G31335	0.363202	0.0352164				AT1G23440	0.247283	0.0900862				AT2G20260	0.25158	0.286144				AT2G34680	0.211465	0.165595
			AT1G22850	0.314559	0.0984432	AT2G41640	0.268632	0.15056	AT3G22670	0.399723	0.114479				AT1G31350	0.24264	0.16198				AT1G24070	0.184431	0.278434				AT2G20290	0.152365	0.311913				AT2G34730	0.247004	0.293282
			AT1G22880	0.323734	0.0673869	AT2G41660	0.375257	0.144077	AT3G22750	0.338615	0.0834506				AT1G31770	0.223741	0.0562231				AT1G24350	0.414955	0.0322172				AT2G20340	0.225515	0.15935				AT2G34900	0.486389	0.140368
			AT1G23200	0.260756	0.240985	AT2G41680	0.225288	0.0492449	AT3G23190	0.226392	0.590544				AT1G31814	0.310779	0.332631				AT1G24450	0.185979	0.365957				AT2G20595	0.46015	0.606223				AT2G34990	0.393466	0.355837
			AT1G23760	0.384031	0.172421	AT2G41820	0.22722	0.112178	AT3G23310	0.21373	0.0888656				AT1G32330	0.20311	0.317463				AT1G24540	0.293374	0.169858				AT2G20610	0.237974	0.177678				AT2G35210	0.315369	0.18336
			AT1G24090	0.322791	0.24026	AT2G41870	0.244177	0.219872	AT3G23330	0.311476	0.11286				AT1G32360	0.250197	0.134467				AT1G27130	0.326333	0.217548				AT2G20720	0.303805	0.427046				AT2G35330	0.215689	0.205421
			AT1G24190	0.227531	0.280012	AT2G41900	0.338583	0.0603876	AT3G23430	0.296783	0.103163				AT1G32440	0.379032	0.0789129				AT1G27950	0.260799	0.233498				AT2G21170	0.161592	0.0951545				AT2G35410	0.254345	0.267119
			AT1G24330	0.238902	0.21143	AT2G42160	0.261076	0.153149	AT3G23490	0.204504	0.114333				AT1G32690	0.412916	0.156246				AT1G28040	0.324849	0.502701				AT2G21330	0.226687	0.0762319				AT2G35430	0.252455	0.459139
			AT1G24520	0.261012	0.293317	AT2G42280	0.335702	0.102647	AT3G23750	0.372334	0.115744				AT1G32860	0.439652	0.137886				AT1G28220	0.275261	0.19103				AT2G21440	0.196985	0.288127				AT2G35540	0.252177	0.354026
			AT1G24560	0.216949	0.131692	AT2G42290	0.270054	0.223849	AT3G23760	0.330904	0.328292				AT1G33340	0.207703	0.224976				AT1G29240	0.215216	0.36831				AT2G21800	0.173979	0.699558				AT2G36010	0.223918	0.162159
			AT1G25360	0.325684	0.085594	AT2G42360	0.269576	0.228087	AT3G24120	0.225939	0.108329				AT1G33360	0.260983	0.116292				AT1G29670	0.347369	0.0922057				AT2G21970	0.485701	0.0597647				AT2G36070	0.262877	0.20849
			AT1G25420	0.266697	0.184834	AT2G42530	0.183229	0.364272	AT3G24240	0.327796	0.0532971				AT1G34750	0.335406	0.0801023				AT1G31280	0.335141	0.155135				AT2G22480	0.280084	0.0880338				AT2G36230	0.19797	0.128851
			AT1G25530	0.287153	0.108085	AT2G42540	0.290627	0.193515	AT3G24503	0.335394	0.0948566				AT1G35250	0.309183	0.529483				AT1G31460	0.439807	0.123545				AT2G22650	0.21479	0.307696				AT2G38780	0.211522	0.325499
			AT1G26640	0.250325	0.119758	AT2G42580	0.319041	0.104007	AT3G24506	0.175147	0.483223				AT1G44100	0.409537	0.141364				AT1G31470	0.246204	0.139624				AT2G23096	0.418027	0.29806				AT2G39260	0.186561	0.147653
			AT1G26840	0.357629	0.0887754	AT2G42960	0.189184	0.113687	AT3G24560	0.211184	0.292887				AT1G44900	0.308991	0.053039				AT1G31500	0.219157	0.134881				AT2G23670	0.261421	0.155903				AT2G39450	0.215426	0.0422354
			AT1G26900	0.192841	0.44096	AT2G43060	0.280131	0.260603	AT3G25070	0.240965	0.13979				AT1G45150	0.331148	0.0606598				AT1G31660	0.259336	0.16517				AT2G23970	0.471722	0.074165				AT2G39470	0.183384	0.30302
			AT1G27200	0.248447	0.142673	AT2G43100	0.292973	0.17927	AT3G25480	0.415744	0.12187				AT1G48040	0.290709	0.113737				AT1G31817	0.297726	0.201137				AT2G23990	0.239008	0.61664				AT2G40020	0.201295	0.442599
			AT1G27510	0.205607	0.370482	AT2G43200	0.224639	0.257042	AT3G25690	0.233838	0.0910064				AT1G48200	0.336603	0.0821953				AT1G31860	0.235395	0.122223				AT2G24090	0.274456	0.0889995				AT2G40030	0.192267	0.262887
			AT1G27630	0.236598	0.133382	AT2G43235	0.258215	0.149165	AT3G26030	0.147506	0.121715				AT1G48620	0.235675	0.360998				AT1G32060	0.296783	0.0149848				AT2G24520	0.248504	0.100504				AT2G40110	0.2738	0.0114487
			AT1G27760	0.241574	0.146897	AT2G43280	0.320118	0.109734	AT3G26085	0.301538	0.190826				AT1G48640	0.251475	0.0994145				AT1G32100	0.351659	0.0920646				AT2G25740	0.290228	0.2001				AT2G40300	0.349152	0.0685825
			AT1G27930	0.407702	0.0393295	AT2G43400	0.226916	0.155427	AT3G26090	0.19986	0.154714				AT1G49110	0.450367	0.272922				AT1G32370	0.245442	0.213776				AT2G25790	0.254177	0.292495				AT2G40570	0.36271	0.148752
			AT1G28030	0.145088	0.510036	AT2G43535	0.414506	0.823853	AT3G26590	0.244549	0.172076				AT1G49600	0.355798	0.0560085				AT1G33420	0.244523	0.226453				AT2G25830	0.222264	0.0899246				AT2G40600	0.372248	0.252264
			AT1G28380	0.329225	0.204722	AT2G43620	0.281034	0.162209	AT3G26600	0.436276	0.0601306				AT1G49820	0.225017	0.0857418				AT1G34270	0.325519	0.0973406				AT2G26200	0.224263	0.202891				AT2G40660	0.200987	0.302659
			AT1G28490	0.118116	0.131605	AT2G43650	0.250928	0.270258	AT3G26630	0.255856	0.164254				AT1G50990	0.287874	0.247324				AT1G43560	0.326538	0.202545				AT2G26360	0.312853	0.124433				AT2G40730	0.186034	0.0523563
			AT1G29280	0.254547	0.104478	AT2G43820	0.229193	0.175757	AT3G26760	0.211373	0.19198				AT1G51170	0.251944	0.175564				AT1G43580	0.286437	0.118144				AT2G26600	0.259952	0.11011				AT2G40770	0.21545	0.27846
			AT1G30000	0.248465	0.0884551	AT2G43840	0.227375	0.160973	AT3G26910	0.211897	0.257137				AT1G51590	0.177833	0.0668053				AT1G43630	0.422758	0.120652				AT2G26670	0.244107	0.127198				AT2G41120	0.386486	0.176066
			AT1G30510	0.228857	0.0391631	AT2G44010	0.269067	0.254172	AT3G27000	0.298672	0.0617273				AT1G52920	0.242578	0.274944				AT1G43700	0.277978	0.184781				AT2G26780	0.166492	0.166069				AT2G41140	0.211792	0.0524288
			AT1G31335	0.363202	0.0352164	AT2G44230	0.222799	0.213758	AT3G27010	0.450541	0.113062				AT1G53000	0.325537	0.0485809				AT1G44350	0.368514	0.0962795				AT2G26810	0.394932	0.154635				AT2G41610	0.345323	0.233116
			AT1G31340	0.354552	0.0253989	AT2G44380	0.294833	0.14919	AT3G27520	0.215638	0.645695				AT1G53170	0.387436	0.322623				AT1G44790	0.260136	0.166029				AT2G27110	0.227304	0.118155				AT2G41770	0.294273	0.0540122
			AT1G31350	0.24264	0.16198	AT2G44500	0.238308	0.0814592	AT3G27530	0.187079	0.0928716				AT1G53400	0.126347	0.0972572				AT1G45688	0.422295	0.107788				AT2G27480	0.350732	0.201231				AT2G42110	0.324696	0.341475
			AT1G31814	0.310779	0.332631	AT2G44740	0.224452	0.0399438	AT3G27690	0.328824	0.0207076				AT1G53840	0.317578	0.141333				AT1G47210	0.410069	0.102673				AT2G27830	0.442904	0.193362				AT2G42450	0.259792	0.145547
			AT1G32330	0.20311	0.317463	AT2G44810	0.292651	0.0585391	AT3G28220	0.312127	0.357733				AT1G54560	0.270678	0.0595778				AT1G47830	0.197098	0.0165883				AT2G28130	0.312166	0.262036				AT2G42620	0.327921	0.130782
			AT1G32360	0.250197	0.134467	AT2G44940	0.32459	0.494513	AT3G28340	0.304907	0.118144				AT1G55170	0.328892	0.138963				AT1G48410	0.28238	0.0502311				AT2G28370	0.337725	0.0231244				AT2G43130	0.331876	0.0124505
			AT1G32440	0.379032	0.0789129	AT2G44950	0.237021	0.174647	AT3G28460	0.21654	0.0356595				AT1G55250	0.233922	0.128715				AT1G48520	0.27154	0.0779458				AT2G28450	0.236217	0.224032				AT2G43250	0.275435	0.229326
			AT1G32860	0.439652	0.137886	AT2G45180	0.259952	0.116441	AT3G28910	0.306683	0.091981				AT1G55620	0.223938	0.0708003				AT1G48570	0.278142	0.114162				AT2G28590	0.472896	0.146423				AT2G43330	0.224555	0.0998377
			AT1G33170	0.304485	0.0829506	AT2G45210	0.29768	0.27875	AT3G28920	0.299982	0.222582				AT1G59560	0.183659	0.506189				AT1G49350	0.333734	0.206368				AT2G29650	0.244625	0.0629592				AT2G43560	0.318528	0.172418
			AT1G33240	0.332665	0.112391	AT2G45220	0.287058	0.12035	AT3G29200	0.230918	0.0689218				AT1G59890	0.27446	0.232521				AT1G49430	0.240137	0.156318				AT2G29960	0.188981	0.177122				AT2G43630	0.270592	0.193646
			AT1G33360	0.260983	0.116292	AT2G45340	0.19203	0.127147	AT3G29310	0.315766	0.293174				AT1G60390	0.301042	0.168572				AT1G49750	0.266247	0.542017				AT2G30160	0.274287	0.0392925				AT2G43770	0.2302	0.0636609
			AT1G34020	0.177626	0.0153118	AT2G45560	0.204495	0.458033	AT3G30180	0.348961	0.0424058				AT1G61100	0.356117	0.180041				AT1G49970	0.167545	0.113745				AT2G30490	0.351259	0.0413752				AT2G43800	0.242089	0.282956
			AT1G34065	0.272298	0.13946	AT2G45660	0.138838	0.0894785	AT3G42670	0.242205	0.170153				AT1G61170	0.241237	0.247802				AT1G50460	0.26334	0.0694902				AT2G31320	0.227995	0.132197				AT2G44020	0.260831	0.102647
			AT1G34130	0.309303	0.0324701	AT2G45770	0.175332	0.10962	AT3G43270	0.421036	0.171117				AT1G61630	0.240961	0.187134				AT1G50620	0.280268	0.383597				AT2G31370	0.44189	0.174037				AT2G44510	0.292572	0.225107
			AT1G35190	0.316525	0.124651	AT2G45810	0.377075	0.0606688	AT3G43540	0.338173	0.113467				AT1G61740	0.322908	0.115583				AT1G50840	0.315501	0.227768				AT2G31450	0.264097	0.185497				AT2G45440	0.385551	0.0221925
			AT1G35250	0.309183	0.529483	AT2G46110	0.191397	0.0997394	AT3G44260	0.395849	0.162162				AT1G62300	0.348303	0.128214				AT1G50940	0.3141	0.135165				AT2G31660	0.196486	0.128102				AT2G45620	0.274061	0.280802
			AT1G44100	0.409537	0.141364	AT2G46250	0.28972	0.22222	AT3G44680	0.375524	0.0133698				AT1G62360	0.214059	0.033343				AT1G51550	0.219163	0.120845				AT2G31820	0.18066	0.0766263				AT2G45630	0.338637	0.264452
			AT1G48040	0.290709	0.113737	AT2G46380	0.228577	0.391261	AT3G45140	0.434191	0.196152				AT1G63180	0.274125	0.0345511				AT1G51720	0.197697	0.054434				AT2G32100	0.317355	0.247169				AT2G45670	0.292009	0.132017
			AT1G48300	0.171584	0.20956	AT2G46450	0.421053	0.409171	AT3G45190	0.181058	0.108173				AT1G63260	0.176214	0.0774037				AT1G52380	0.279652	0.17716				AT2G32765	0.268075	0.510539				AT2G46080	0.135483	0.212126
			AT1G48320	0.237775	0.149653	AT2G46510	0.251667	0.226771	AT3G45430	0.225011	0.270131				AT1G63470	0.263688	0.213909				AT1G52420	0.243583	0.18732				AT2G32850	0.299108	0.125497				AT2G46660	0.254875	0.145553
			AT1G48880	0.294063	0.10056	AT2G46550	0.326747	0.197667	AT3G46110	0.260491	0.32772				AT1G63930	0.220589	0.0352336				AT1G52720	0.28044	0.305818				AT2G33260	0.194551	0.150955				AT2G47590	0.299929	0.100348
			AT1G49160	0.291641	0.0569139	AT2G46630	0.160686	0.49908	AT3G46180	0.232595	0.0806807				AT1G64110	0.256656	0.0630272				AT1G52820	0.320212	0.108113				AT2G33290	0.351168	0.245263				AT2G47890	0.377192	0.203539
			AT1G49380	0.251064	0.10833	AT2G46650	0.309315	0.174999	AT3G46490	0.344757	0.126909				AT1G64350	0.281402	0.0882148				AT1G53720	0.218157	0.248164				AT2G33845	0.194083	0.12278				AT3G01015	0.352962	0.194898
			AT1G49570	0.248742	0.15132	AT2G46680	0.338729	0.180949	AT3G46510	0.331889	0.06117				AT1G65560	0.422166	0.13388				AT1G53770	0.205293	0.188892				AT2G33990	0.274098	0.199481				AT3G01160	0.342377	0.25856
			AT1G49600	0.355798	0.0560085	AT2G46690	0.230084	0.0834153	AT3G46790	0.221208	0.115918				AT1G65650	0.198732	0.177475				AT1G54140	0.231892	0.067454				AT2G34357	0.188308	0.236045				AT3G01380	0.202239	0.0754813
			AT1G50990	0.287874	0.247324	AT2G46700	0.245838	0.0285476	AT3G47070	0.2577	0.326753				AT1G66900	0.251366	0.0965826				AT1G54360	0.194404	0.230883				AT2G34460	0.218711	0.14414				AT3G01610	0.264438	0.143505
			AT1G51390	0.255462	0.162355	AT2G46710	0.20331	0.177281	AT3G47490	0.223266	0.111238				AT1G67340	0.371045	0.111869				AT1G54570	0.244943	0.173942				AT2G34570	0.384148	0.234431				AT3G01800	0.344004	0.114327
			AT1G51610	0.252647	0.130913	AT2G46870	0.361795	0.132585	AT3G47620	0.309052	0.118882				AT1G67750	0.266562	0.0785533				AT1G55670	0.304579	0.0376634				AT2G34640	0.289944	0.118074				AT3G02100	0.250812	0.33572
			AT1G52920	0.242578	0.274944	AT2G47000	0.295443	0.0870592	AT3G48120	0.248432	0.235533				AT1G68290	0.260132	0.112554				AT1G56080	0.271652	0.166833				AT2G34680	0.211465	0.165595				AT3G02120	0.306232	0.478022
			AT1G53000	0.325537	0.0485809	AT2G47160	0.218843	0.0487197	AT3G48460	0.292691	0.166246				AT1G68570	0.326655	0.104429				AT1G56220	0.155587	0.13653				AT2G34710	0.249794	0.0456435				AT3G02770	0.273845	0.0100016
			AT1G53170	0.387436	0.322623	AT2G47270	0.443127	0.0683846	AT3G48540	0.316543	0.162782				AT1G69380	0.24146	0.364408				AT1G56570	0.285405	0.118881				AT2G34900	0.486389	0.140368				AT3G02820	0.186765	0.214188
			AT1G53400	0.126347	0.0972572	AT2G47460	0.319139	0.242682	AT3G49140	0.367692	0.111169				AT1G69400	0.237222	0.29802				AT1G58100	0.427848	0.135986				AT2G34990	0.393466	0.355837				AT3G03230	0.3451	0.120817
			AT1G54560	0.270678	0.0595778	AT2G47520	0.386217	0.277746	AT3G49210	0.274953	0.215946				AT1G69640	0.225012	0.0777519				AT1G58340	0.264273	0.117103				AT2G35410	0.254345	0.267119				AT3G03590	0.212396	0.195501
			AT1G55170	0.328892	0.138963	AT2G48030	0.34403	0.155753	AT3G49220	0.347366	0.0774919				AT1G70290	0.387194	0.0592439				AT1G58360	0.26171	0.107538				AT2G35430	0.252455	0.459139				AT3G03640	0.260846	0.160363
			AT1G55620	0.223938	0.0708003	AT3G01290	0.178911	0.0483113	AT3G49350	0.347797	0.0651298				AT1G70530	0.247675	0.156795				AT1G59590	0.196845	0.190608				AT2G35540	0.252177	0.354026				AT3G04260	0.190856	0.125283
			AT1G59650	0.294955	0.0853893	AT3G01420	0.204311	0.225035	AT3G49670	0.32544	0.0733473				AT1G70610	0.235694	0.170999				AT1G59700	0.278427	0.2403				AT2G36010	0.223918	0.162159				AT3G04350	0.23795	0.168148
			AT1G59870	0.290762	0.0966973	AT3G01440	0.343952	0.0716645	AT3G50080	0.320975	0.288861				AT1G70690	0.342617	0.401169				AT1G59710	0.341849	0.117715				AT2G36050	0.335647	0.196729				AT3G04890	0.264151	0.33935
			AT1G59890	0.27446	0.232521	AT3G01550	0.251446	0.21266	AT3G50660	0.266541	0.0753171				AT1G70750	0.453233	0.181195				AT1G59850	0.31917	0.182394				AT2G36230	0.19797	0.128851				AT3G05480	0.192195	0.187499
			AT1G60470	0.195917	0.13165	AT3G01680	0.346206	0.0907447	AT3G50740	0.39061	0.218511				AT1G71696	0.274657	0.231416				AT1G59900	0.198371	0.0395615				AT2G36400	0.243469	0.134722				AT3G05570	0.246123	0.217512
			AT1G61630	0.240961	0.187134	AT3G02150	0.309386	0.210705	AT3G50780	0.34192	0.0637558				AT1G71697	0.259502	0.131492				AT1G60220	0.283051	0.348688				AT2G37460	0.323821	0.123442				AT3G05720	0.182769	0.218444
			AT1G61740	0.322908	0.115583	AT3G02170	0.188074	0.383446	AT3G50880	0.289846	0.152717				AT1G71870	0.374417	0.123252				AT1G60660	0.343194	0.149485				AT2G37540	0.213627	0.330554				AT3G05810	0.202318	0.130045
			AT1G62180	0.371823	0.0891747	AT3G02250	0.219969	0.0487927	AT3G51000	0.218664	0.184023				AT1G72220	0.262946	0.469216				AT1G60670	0.181054	0.308244				AT2G37770	0.316781	0.198224				AT3G06170	0.235515	0.0493406
			AT1G62300	0.348303	0.128214	AT3G02280	0.211023	0.178372	AT3G51120	0.197717	0.281163				AT1G72250	0.228786	0.224702				AT1G60950	0.103799	0.184352				AT2G38010	0.291786	0.126151				AT3G06210	0.27877	0.122957
			AT1G63180	0.274125	0.0345511	AT3G02400	0.172242	0.602495	AT3G51150	0.141974	0.389471				AT1G72750	0.302738	0.0422243				AT1G61670	0.291109	0.10355				AT2G38730	0.250498	0.0468515				AT3G06910	0.195337	0.452594
			AT1G63930	0.220589	0.0352336	AT3G02860	0.207886	0.272452	AT3G51240	0.361848	0.0646006				AT1G72770	0.326568	0.134718				AT1G62280	0.296522	0.230193				AT2G38780	0.211522	0.325499				AT3G06950	0.36916	0.179415
			AT1G64110	0.256656	0.0630272	AT3G03180	0.199053	0.0462268	AT3G51450	0.354657	0.269692				AT1G73010	0.345605	0.118967				AT1G62380	0.206192	0.116913				AT2G39220	0.355773	0.0433314				AT3G07130	0.259112	0.118062
			AT1G64550	0.181744	0.0241188	AT3G03190	0.11824	0.279889	AT3G51600	0.214614	0.152079				AT1G73110	0.226518	0.102485				AT1G62790	0.379609	0.335564				AT2G39450	0.215426	0.0422354				AT3G07310	0.392217	0.0545633
			AT1G65540	0.310568	0.0742963	AT3G03420	0.259145	0.00879802	AT3G51660	0.265279	0.0303888				AT1G73390	0.25078	0.0686717				AT1G63490	0.175651	0.332071				AT2G39470	0.183384	0.30302				AT3G07690	0.28367	0.0500121
			AT1G66900	0.251366	0.0965826	AT3G03450	0.350955	0.153012	AT3G51670	0.341527	0.0863905				AT1G73820	0.261057	0.0423791				AT1G63720	0.283747	0.144718				AT2G39705	0.213433	0.0794798				AT3G08780	0.294425	0.229362
			AT1G67340	0.371045	0.111869	AT3G03470	0.286898	0.12843	AT3G51860	0.302808	0.121143				AT1G74070	0.439869	0.106001				AT1G63900	0.191737	0.0775805				AT2G39820	0.28405	0.191998				AT3G08820	0.22329	0.188955
			AT1G67600	0.224944	0.148256	AT3G03560	0.21383	0.124476	AT3G52070	0.184699	0.470128				AT1G75050	0.407462	0.0381041				AT1G65450	0.287536	0.147317				AT2G39970	0.209385	0.116392				AT3G08840	0.178496	0.31505
			AT1G67750	0.266562	0.0785533	AT3G03630	0.272767	0.190871	AT3G52400	0.413609	0.168654				AT1G75240	0.348167	0.0742402				AT1G66660	0.443354	0.528879				AT2G40070	0.136357	0.0789242				AT3G09210	0.225317	0.121645
			AT1G67930	0.233474	0.0951016	AT3G03690	0.235181	0.111697	AT3G52450	0.408112	0.0599577				AT1G75900	0.226987	0.205343				AT1G66730	0.181566	0.293851				AT2G40100	0.29357	0.0858973				AT3G09650	0.230141	0.118617
			AT1G68130	0.301093	0.131811	AT3G03710	0.209212	0.0779524	AT3G52710	0.378156	0.192553				AT1G76060	0.362464	0.127203				AT1G67300	0.191508	0.112008				AT2G40490	0.176416	0.12183				AT3G09660	0.265872	0.24379
			AT1G68760	0.211504	0.233802	AT3G03840	0.145227	0.306192	AT3G52720	0.204995	0.370785				AT1G76110	0.28657	0.176362				AT1G67310	0.278348	0.317907				AT2G40570	0.36271	0.148752				AT3G09900	0.250272	0.0236623
			AT1G69360	0.333268	0.317206	AT3G04070	0.214001	0.307448	AT3G52740	0.236661	0.358754				AT1G76250	0.398823	0.131642				AT1G67460	0.42934	0.484309				AT2G40660	0.200987	0.302659				AT3G10010	0.431263	0.37501
			AT1G69640	0.225012	0.0777519	AT3G04730	0.256804	0.136708	AT3G53110	0.409852	0.0854499				AT1G76320	0.336217	0.140285				AT1G67740	0.235309	0.187874				AT2G40800	0.334848	0.169598				AT3G10070	0.189341	0.26437
			AT1G70290	0.387194	0.0592439	AT3G04760	0.367468	0.0679316	AT3G53260	0.378532	0.0459519				AT1G77250	0.177144	0.387394				AT1G67770	0.328453	0.402292				AT2G41120	0.386486	0.176066				AT3G10190	0.467107	0.0819731
			AT1G70530	0.247675	0.156795	AT3G04950	0.326064	0.12352	AT3G53620	0.183025	0.0453439				AT1G77450	0.258801	0.144315				AT1G67820	0.372074	0.293211				AT2G41610	0.345323	0.233116				AT3G10600	0.273135	0.121411
			AT1G70610	0.235694	0.170999	AT3G05180	0.2947	0.194968	AT3G53720	0.252018	0.116575				AT1G78650	0.227119	0.432905				AT1G67940	0.277282	0.048265				AT2G41770	0.294273	0.0540122				AT3G10740	0.202917	0.0968332
			AT1G71200	0.224082	0.0871436	AT3G05330	0.197873	0.201781	AT3G53990	0.216575	0.218005				AT1G78780	0.20775	0.0728846				AT1G67950	0.283678	0.0892149				AT2G42110	0.324696	0.341475				AT3G10840	0.241848	0.261398
			AT1G71410	0.192873	0.152651	AT3G05510	0.237956	0.199619	AT3G54140	0.245421	0.0779792				AT1G79270	0.246797	0.214765				AT1G68080	0.308824	0.222419				AT2G42450	0.259792	0.145547				AT3G10890	0.25672	0.378803
			AT1G71480	0.369355	0.138039	AT3G05830	0.23364	0.213038	AT3G54170	0.320299	0.162146				AT1G79450	0.25355	0.192957				AT1G68190	0.247725	0.328109				AT2G42670	0.164648	0.210702				AT3G11090	0.135293	0.0777313
			AT1G71696	0.274657	0.231416	AT3G05890	0.236334	0.0706399	AT3G54500	0.20249	0.373295				AT1G79890	0.212697	0.249043				AT1G68300	0.230266	0.270516				AT2G43540	0.277814	0.234112				AT3G11320	0.241531	0.0246942
			AT1G71697	0.259502	0.131492	AT3G05900	0.181267	0.737049	AT3G54630	0.279254	0.270023				AT1G80440	0.459172	0.179517				AT1G68400	0.324554	0.105151				AT2G43560	0.318528	0.172418				AT3G11590	0.237545	0.0847342
			AT1G71820	0.164528	0.035163	AT3G05910	0.324633	0.0315933	AT3G54900	0.348208	0.161691				AT1G80500	0.412611	0.00745491				AT1G68590	0.150889	0.286665				AT2G43570	0.304402	0.292225				AT3G11960	0.175521	0.182676
			AT1G72060	0.294095	0.330072	AT3G05920	0.275145	0.140166	AT3G55450	0.38165	0.231332				AT1G80550	0.329979	0.141038				AT1G68820	0.22629	0.0686722				AT2G43610	0.207851	0.157153				AT3G12180	0.207278	0.160783
			AT1G72140	0.3354	0.247766	AT3G06010	0.240491	0.0799188	AT3G55530	0.236345	0.0676995				AT1G80690	0.256687	0.0895495				AT1G69030	0.350261	0.11048				AT2G43630	0.270592	0.193646				AT3G13180	0.179818	0.121274
			AT1G72180	0.366835	0.175848	AT3G06070	0.250037	0.220644	AT3G55660	0.190437	0.0803117				AT1G80970	0.272416	0.91734				AT1G69250	0.426207	0.519595				AT2G43770	0.2302	0.0636609				AT3G13222	0.254754	0.457564
			AT1G72460	0.396974	0.206162	AT3G06080	0.274472	0.137729	AT3G55850	0.23487	0.215114				AT2G01210	0.249202	0.147875				AT1G69935	0.255409	0.338176				AT2G43950	0.195526	0.114621				AT3G14050	0.277783	0.0867856
			AT1G72750	0.302738	0.0422243	AT3G06200	0.275318	0.0950116	AT3G55950	0.372519	0.128337				AT2G01420	0.474981	0.0713485				AT1G70060	0.256622	0.192538				AT2G44020	0.260831	0.102647				AT3G14090	0.289344	0.110339
			AT1G72770	0.326568	0.134718	AT3G06250	0.221257	0.089826	AT3G56080	0.253534	0.159108				AT2G01540	0.332289	0.0810266				AT1G70480	0.208306	0.186395				AT2G44510	0.292572	0.225107				AT3G14110	0.25263	0.24131
			AT1G72800	0.436011	0.78818	AT3G06520	0.23439	0.351782	AT3G56240	0.150307	0.255425				AT2G01850	0.350891	0.0907765				AT1G70985	0.211126	0.480729				AT2G44770	0.219731	0.0695225				AT3G14160	0.266368	0.481264
			AT1G73010	0.345605	0.118967	AT3G06840	0.407376	0.187539	AT3G56330	0.361301	0.100486				AT2G03260	0.22064	0.309714				AT1G71090	0.338637	0.104655				AT2G44990	0.22479	0.159294				AT3G14690	0.274274	0.189194
			AT1G73080	0.395791	0.33016	AT3G07210	0.253713	0.121919	AT3G56650	0.249158	0.139522				AT2G03380	0.248843	0.190947				AT1G71170	0.377884	0.214474				AT2G45400	0.381378	0.165707				AT3G15520	0.299209	0.144826
			AT1G73390	0.25078	0.0686717	AT3G07540	0.210603	0.303696	AT3G56960	0.185686	0.0516695				AT2G03450	0.308581	0.12907				AT1G71890	0.369578	0.300226				AT2G45440	0.385551	0.0221925				AT3G15605	0.1582	0.653943
			AT1G73690	0.235124	0.160874	AT3G07990	0.215535	0.132277	AT3G57020	0.235437	0.305916				AT2G04650	0.220056	0.0660032				AT1G72000	0.382303	0.070159				AT2G45460	0.219025	0.318847				AT3G15840	0.261219	0.104117
			AT1G73730	0.411002	0.0900468	AT3G08870	0.267822	0.285995	AT3G57070	0.345778	0.170839				AT2G06040	0.33214	0.384229				AT1G72280	0.255158	0.0919827				AT2G45630	0.338637	0.264452				AT3G15990	0.228536	0.109013
			AT1G74070	0.439869	0.106001	AT3G09000	0.273985	0.147132	AT3G57180	0.197484	0.20856				AT2G14750	0.323	0.125773				AT1G73130	0.288305	0.610718				AT2G46080	0.135483	0.212126				AT3G16000	0.18714	0.391237
			AT1G74800	0.249352	0.0819556	AT3G09220	0.262862	0.170008	AT3G57320	0.235244	0.326529				AT2G15630	0.302636	0.187223				AT1G73220	0.341774	0.0411182				AT2G46310	0.396356	0.271461				AT3G16110	0.253489	0.232691
			AT1G75050	0.407462	0.0381041	AT3G09270	0.356465	0.221058	AT3G57410	0.16041	0.12775				AT2G16230	0.303978	0.144029				AT1G74250	0.2215	0.249682				AT2G47130	0.359788	0.199025				AT3G16850	0.315244	0.152133
			AT1G75130	0.240582	0.19861	AT3G09370	0.244197	0.337002	AT3G57430	0.245917	0.185763				AT2G16440	0.223085	0.0775319				AT1G74440	0.316419	0.17471				AT2G47500	0.218288	0.117619				AT3G16910	0.308132	0.0714631
			AT1G75220	0.25068	0.0366801	AT3G09410	0.249276	0.155058	AT3G57530	0.382143	0.0228866				AT2G16780	0.208123	0.209396				AT1G74680	0.343826	0.165773				AT2G47590	0.299929	0.100348				AT3G16940	0.248883	0.154307
			AT1G75240	0.348167	0.0742402	AT3G09540	0.351672	0.117704	AT3G57600	0.211116	0.11422				AT2G17020	0.297288	0.108041				AT1G74930	0.358385	0.175762				AT2G47890	0.377192	0.203539				AT3G17080	0.439553	0.410059
			AT1G75780	0.457728	0.00818329	AT3G09980	0.165146	0.0461511	AT3G57630	0.252742	0.161897				AT2G17130	0.304705	0.0488716				AT1G75010	0.193395	0.306315				AT3G01160	0.342377	0.25856				AT3G17140	0.394367	0.250313
			AT1G76060	0.362464	0.127203	AT3G10120	0.237932	0.239743	AT3G57710	0.273867	0.2646				AT2G17270	0.186118	0.146463				AT1G75330	0.315095	0.073699				AT3G01370	0.21998	0.266037				AT3G17250	0.285102	0.135976
			AT1G76110	0.28657	0.176362	AT3G10340	0.347823	0.0699141	AT3G57800	0.256741	0.150136				AT2G18650	0.255016	0.31426				AT1G75340	0.264013	0.174613				AT3G01380	0.202239	0.0754813				AT3G17330	0.252005	0.421757
			AT1G76250	0.398823	0.131642	AT3G10390	0.233367	0.102087	AT3G58120	0.371308	0.0361217				AT2G18940	0.20341	0.129895				AT1G75540	0.243992	0.181055				AT3G01400	0.336156	0.0730831				AT3G17740	0.211727	0.220454
			AT1G76320	0.336217	0.140285	AT3G10520	0.275812	0.0897643	AT3G58620	0.244285	0.156969				AT2G19130	0.320836	0.150429				AT1G75760	0.217116	0.0782256				AT3G01610	0.264438	0.143505				AT3G17880	0.202777	0.213487
			AT1G76950	0.209364	0.0701932	AT3G10570	0.29673	0.132668	AT3G59350	0.258452	0.0549954				AT2G19380	0.282614	0.412971				AT1G75990	0.467504	0.0415128				AT3G01800	0.344004	0.114327				AT3G18080	0.24727	0.11643
			AT1G77090	0.190186	0.344114	AT3G10720	0.27984	0.0862067	AT3G60140	0.478787	0.127015				AT2G19930	0.356319	0.258013				AT1G76280	0.207893	0.448804				AT3G02120	0.306232	0.478022				AT3G18110	0.251038	0.122865
			AT1G77250	0.177144	0.387394	AT3G10960	0.292542	0.0651377	AT3G60350	0.176967	0.25373				AT2G20290	0.152365	0.311913				AT1G76380	0.305417	0.302765				AT3G02630	0.236402	0.0411299				AT3G18420	0.279001	0.16503
			AT1G78080	0.237491	0.189928	AT3G11240	0.225493	0.227384	AT3G60380	0.3442	0.279365				AT2G20560	0.320922	0.0865092				AT1G76500	0.218086	0.236416				AT3G02640	0.220738	0.13122				AT3G18440	0.347154	0.109275
			AT1G78650	0.227119	0.432905	AT3G11340	0.239398	0.220231	AT3G60390	0.287181	0.157304				AT2G20680	0.242771	0.112745				AT1G77390	0.251025	0.381875				AT3G02770	0.273845	0.0100016				AT3G18690	0.35218	0.176606
			AT1G78780	0.20775	0.0728846	AT3G11490	0.277554	0.124593	AT3G60690	0.299742	0.129521				AT2G20760	0.213819	0.149027				AT1G77410	0.187792	0.332131				AT3G03170	0.220809	0.15758				AT3G19100	0.236349	0.074397
			AT1G79260	0.445045	0.103388	AT3G11660	0.261022	0.290032	AT3G60740	0.21234	0.185161				AT2G21090	0.240046	0.147733				AT1G77490	0.278985	0.149959				AT3G03640	0.260846	0.160363				AT3G19170	0.186118	0.0918305
			AT1G79270	0.246797	0.214765	AT3G12020	0.197611	0.139446	AT3G61260	0.20517	0.322355				AT2G21610	0.229812	0.157632				AT1G77510	0.295631	0.140951				AT3G04260	0.190856	0.125283				AT3G19440	0.259133	0.214321
			AT1G79360	0.3088	0.132897	AT3G12090	0.24374	0.0746166	AT3G61360	0.244535	0.187626				AT2G21800	0.173979	0.699558				AT1G77610	0.244241	0.0220665				AT3G04890	0.264151	0.33935				AT3G19670	0.210298	0.36197
			AT1G79440	0.22502	0.0813157	AT3G12200	0.19241	0.264328	AT3G61900	0.302294	0.396882				AT2G22120	0.170215	0.0854368				AT1G78130	0.308318	0.0695269				AT3G05480	0.192195	0.187499				AT3G19860	0.35943	0.0789337
			AT1G79450	0.25355	0.192957	AT3G12500	0.348814	0.122734	AT3G62130	0.240496	0.127355				AT2G22500	0.405565	0.151731				AT1G78180	0.299556	0.0454818				AT3G05600	0.177327	0.360623				AT3G20210	0.217611	0.431137
			AT1G80500	0.412611	0.00745491	AT3G12710	0.281895	0.108732	AT3G63080	0.303048	0.118091				AT2G22600	0.282376	0.326826				AT1G78280	0.246847	0.136583				AT3G05690	0.241334	0.219829				AT3G20230	0.33039	0.0772724
			AT1G80550	0.329979	0.141038	AT3G12750	0.348871	0.0846719	AT3G63240	0.286272	0.159702				AT2G22650	0.21479	0.307696				AT1G78460	0.201501	0.727292				AT3G05810	0.202318	0.130045				AT3G20320	0.25535	0.0682908
			AT1G80970	0.272416	0.91734	AT3G12770	0.290615	0.127814	AT3G63300	0.346602	0.0824725				AT2G23620	0.370526	0.176216				AT1G78570	0.220106	0.0503256				AT3G06035	0.240472	0.314493				AT3G20520	0.158742	0.744614
			AT2G01290	0.474272	0.0743576	AT3G13380	0.345809	0.150597	AT4G00420	0.344486	0.470019				AT2G23890	0.293801	0.112382				AT1G78600	0.205082	0.212419				AT3G06210	0.27877	0.122957				AT3G21540	0.218495	0.187744
			AT2G01420	0.474981	0.0713485	AT3G13690	0.23376	0.0863694	AT4G00450	0.229626	0.269389				AT2G24330	0.203409	0.299603				AT1G79560	0.197862	0.150659				AT3G06350	0.294692	0.229205				AT3G21550	0.272852	0.0561153
			AT2G01540	0.332289	0.0810266	AT3G13790	0.236263	0.0851091	AT4G00520	0.191874	0.281673				AT2G25420	0.18551	0.476993				AT1G80510	0.289336	0.110422				AT3G06950	0.36916	0.179415				AT3G21620	0.34269	0.0694081
			AT2G02070	0.24593	0.0714788	AT3G13810	0.256691	0.233105	AT4G00630	0.231503	0.160678				AT2G25800	0.350744	0.0420787				AT1G80640	0.272022	0.117105				AT3G07310	0.392217	0.0545633				AT3G21660	0.274123	0.757578
			AT2G02080	0.187856	0.173073	AT3G13980	0.439833	0.177201	AT4G00720	0.215748	0.102079				AT2G25830	0.222264	0.0899246				AT1G80850	0.297862	0.13757				AT3G07690	0.28367	0.0500121				AT3G21710	0.334779	0.206302
			AT2G03200	0.293572	0.0993571	AT3G14060	0.255843	0.147381	AT4G00750	0.207377	0.237397				AT2G25850	0.210282	0.360686				AT2G01060	0.170075	0.18765				AT3G08620	0.20458	0.101856				AT3G23700	0.244463	0.0902469
			AT2G03380	0.248843	0.190947	AT3G14210	0.484795	0.329645	AT4G00895	0.198509	0.790808				AT2G25940	0.348901	0.163851				AT2G01350	0.17455	0.0942216				AT3G08630	0.237194	0.262432				AT3G24080	0.283085	0.447397
			AT2G04650	0.220056	0.0660032	AT3G14230	0.351121	0.152125	AT4G00900	0.284672	0.0627456				AT2G26280	0.335405	0.0654165				AT2G01580	0.337671	0.0668307				AT3G08840	0.178496	0.31505				AT3G24090	0.206484	0.0637087
			AT2G06040	0.33214	0.384229	AT3G14240	0.281368	0.0788359	AT4G00980	0.188871	0.463959				AT2G26640	0.491829	0.0294083				AT2G01820	0.272767	0.192059				AT3G08940	0.293988	0.0663764				AT3G24210	0.270884	0.099861
			AT2G14750	0.323	0.125773	AT3G14280	0.157327	0.560254	AT4G01070	0.336259	0.197623				AT2G28130	0.312166	0.262036				AT2G02150	0.293491	0.133891				AT3G09210	0.225317	0.121645				AT3G24515	0.351203	0.388903
			AT2G15900	0.213802	0.259924	AT3G14330	0.336558	0.170828	AT4G01120	0.248892	0.200979				AT2G28410	0.29482	0.394135				AT2G02990	0.21684	0.0912858				AT3G09650	0.230141	0.118617				AT3G25080	0.437946	0.470458
			AT2G15970	0.396247	0.115555	AT3G14470	0.233194	0.29469	AT4G01220	0.365505	0.0876289				AT2G28570	0.461574	0.247918				AT2G03210	0.250951	0.243157				AT3G09660	0.265872	0.24379				AT3G25560	0.237482	0.101685
			AT2G16230	0.303978	0.144029	AT3G14560	0.198822	0.307549	AT4G01250	0.286658	0.0738938				AT2G29340	0.270042	0.17043				AT2G03420	0.237031	0.117056				AT3G09890	0.243123	0.204933				AT3G25680	0.168451	0.392516
			AT2G16280	0.340464	0.0262991	AT3G14770	0.181551	0.110224	AT4G01310	0.171089	0.0623621				AT2G29650	0.244625	0.0629592				AT2G04700	0.333645	0.0173906				AT3G09900	0.250272	0.0236623				AT3G25740	0.319717	0.146374
			AT2G16440	0.223085	0.0775319	AT3G14900	0.262144	0.113467	AT4G01430	0.244048	0.277511				AT2G30080	0.390558	0.0834198				AT2G04860	0.311332	0.181568				AT3G10050	0.216156	0.175131				AT3G26290	0.296784	0.240972
			AT2G17020	0.297288	0.108041	AT3G15300	0.233958	0.136699	AT4G01450	0.302888	0.215431				AT2G30170	0.193461	0.156797				AT2G06850	0.425237	0.0537737				AT3G10070	0.189341	0.26437				AT3G26710	0.210022	0.178222
			AT2G17270	0.186118	0.146463	AT3G15353	0.318417	0.145353	AT4G01550	0.43782	0.278975				AT2G30530	0.281208	0.101797				AT2G10950	0.304915	0.236567				AT3G10630	0.278041	0.17127				AT3G26980	0.150069	0.155976
			AT2G17970	0.204696	0.316584	AT3G15570	0.220764	0.167872	AT4G01570	0.294923	0.137076				AT2G31320	0.227995	0.132197				AT2G12400	0.386024	0.131215				AT3G10840	0.241848	0.261398				AT3G27200	0.215406	0.123569
			AT2G17975	0.335835	0.137173	AT3G15720	0.260892	0.184593	AT4G01870	0.270239	0.203228				AT2G31970	0.152804	0.177525				AT2G13570	0.220805	0.0657723				AT3G10870	0.239884	0.22296				AT3G27260	0.241481	0.16512
			AT2G17990	0.233731	0.169036	AT3G15770	0.384888	0.353067	AT4G01950	0.266952	0.120488				AT2G32080	0.310592	0.0645898				AT2G13610	0.222734	0.119421				AT3G10890	0.25672	0.378803				AT3G27560	0.216026	0.0286916
			AT2G18100	0.228038	0.146588	AT3G15950	0.228589	0.239198	AT4G01990	0.280492	0.232119				AT2G32100	0.317355	0.247169				AT2G13690	0.275978	0.157046				AT3G11590	0.237545	0.0847342				AT3G27650	0.321905	0.0227769
			AT2G18650	0.255016	0.31426	AT3G16060	0.279187	0.0310409	AT4G02340	0.180737	0.182263				AT2G32260	0.351384	0.0843825				AT2G14255	0.257342	0.231092				AT3G11600	0.224142	0.271735				AT3G27670	0.154209	0.298844
			AT2G18670	0.279798	0.144887	AT3G16250	0.151301	0.234475	AT4G02350	0.238207	0.0761461				AT2G32940	0.128342	0.399079				AT2G14290	0.391329	0.225337				AT3G12040	0.267771	0.22461				AT3G29030	0.406624	0.0718707
			AT2G18940	0.20341	0.129895	AT3G16340	0.226816	0.165238	AT4G02530	0.222823	0.119987				AT2G33260	0.194551	0.150955				AT2G15760	0.309852	0.116983				AT3G12060	0.23998	0.237183				AT3G29185	0.308537	0.206701
			AT2G19380	0.282614	0.412971	AT3G16530	0.335294	0.151296	AT4G02630	0.270275	0.115408				AT2G33290	0.351168	0.245263				AT2G16630	0.245378	0.224519				AT3G12930	0.332073	0.100671				AT3G43210	0.210667	0.147339
			AT2G20340	0.225515	0.15935	AT3G16770	0.386967	0.165113	AT4G02790	0.224116	0.078895				AT2G33390	0.224734	0.174663				AT2G16640	0.25459	0.262341				AT3G13180	0.179818	0.121274				AT3G43720	0.331333	0.197469
			AT2G20420	0.221776	0.0599341	AT3G16857	0.372211	0.0614886	AT4G02860	0.245709	0.316096				AT2G33520	0.239453	0.320548				AT2G16700	0.400491	0.0727036				AT3G13460	0.259939	0.164755				AT3G44820	0.296489	0.0904891
			AT2G20560	0.320922	0.0865092	AT3G16920	0.395858	0.0530334	AT4G03150	0.186745	0.572707				AT2G33880	0.229942	0.120855				AT2G16760	0.349672	0.164463				AT3G13480	0.299153	0.184166				AT3G44880	0.226788	0.101579
			AT2G20760	0.213819	0.149027	AT3G16950	0.170806	0.0979561	AT4G03190	0.225911	0.104487				AT2G33990	0.274098	0.199481				AT2G16860	0.23151	0.115581				AT3G14110	0.25263	0.24131				AT3G45640	0.224346	0.0365902
			AT2G21090	0.240046	0.147733	AT3G17340	0.168441	0.331717	AT4G03340	0.301524	0.14922				AT2G34210	0.259897	0.313061				AT2G17380	0.191225	0.0150129				AT3G14310	0.243478	0.0787843				AT3G45970	0.375121	0.132676
			AT2G21610	0.229812	0.157632	AT3G17640	0.198984	0.172455	AT4G03390	0.231271	0.16048				AT2G35020	0.255446	0.0977484				AT2G17710	0.190494	0.152071				AT3G14690	0.274274	0.189194				AT3G46600	0.321655	0.218597
			AT2G22120	0.170215	0.0854368	AT3G17680	0.309631	0.220767	AT4G04960	0.286019	0.16666				AT2G35170	0.354018	0.177735				AT2G17840	0.32024	0.0919101				AT3G14930	0.228953	0.0851257				AT3G47650	0.170645	0.410524
			AT2G22500	0.405565	0.151731	AT3G17970	0.185213	0.216627	AT4G05420	0.263316	0.0208118				AT2G35330	0.215689	0.205421				AT2G17890	0.273781	0.066864				AT3G15605	0.1582	0.653943				AT3G48500	0.234723	0.121299
			AT2G22600	0.282376	0.326826	AT3G18250	0.311749	0.255958	AT4G05520	0.242157	0.0509041				AT2G35930	0.285857	0.0933262				AT2G17972	0.383088	0.0938247				AT3G15990	0.228536	0.109013				AT3G48950	0.286212	0.172326
			AT2G23620	0.370526	0.176216	AT3G18280	0.25963	0.361472	AT4G07410	0.253822	0.14279				AT2G36010	0.223918	0.162159				AT2G18220	0.270703	0.209865				AT3G16000	0.18714	0.391237				AT3G49060	0.251303	0.121729
			AT2G23890	0.293801	0.112382	AT3G18310	0.193561	0.532997	AT4G08160	0.428195	0.114268				AT2G36070	0.262877	0.20849				AT2G18730	0.278441	0.0616732				AT3G16110	0.253489	0.232691				AT3G49180	0.190737	0.335734
			AT2G24330	0.203409	0.299603	AT3G18390	0.231866	0.127589	AT4G08320	0.295088	0.200584				AT2G37150	0.233174	0.392317				AT2G19170	0.203234	0.0864302				AT3G16170	0.228855	0.133229				AT3G49300	0.336016	0.4662
			AT2G25250	0.337065	0.461994	AT3G18560	0.279445	0.201936	AT4G08790	0.289803	0.0610244				AT2G37460	0.323821	0.123442				AT2G19800	0.296919	0.182363				AT3G16520	0.492996	0.213205				AT3G49370	0.248339	0.122704
			AT2G25790	0.254177	0.292495	AT3G18820	0.094643	0.095235	AT4G09160	0.401575	0.337154				AT2G37520	0.257049	0.136976				AT2G20370	0.184982	0.0736905				AT3G16910	0.308132	0.0714631				AT3G49400	0.163679	0.333776
			AT2G25800	0.350744	0.0420787	AT3G19220	0.170366	0.234448	AT4G09640	0.275881	0.127133				AT2G37840	0.195887	0.182766				AT2G21290	0.267937	0.113475				AT3G16940	0.248883	0.154307				AT3G49930	0.376386	0.148677
			AT2G25850	0.210282	0.360686	AT3G19450	0.243867	0.10861	AT4G09670	0.424692	0.0667698				AT2G38370	0.308437	0.237361				AT2G21510	0.156971	0.11248				AT3G17080	0.439553	0.410059				AT3G50380	0.160765	0.364117
			AT2G26280	0.335405	0.0654165	AT3G19515	0.363737	0.661113	AT4G09680	0.172159	0.52527				AT2G38760	0.238501	0.193041				AT2G22250	0.322484	0.0817719				AT3G17140	0.394367	0.250313				AT3G50410	0.335093	0.235894
			AT2G26360	0.312853	0.124433	AT3G19540	0.30274	0.0469824	AT4G10060	0.24273	0.20087				AT2G38840	0.157264	0.0759232				AT2G22360	0.277299	0.106096				AT3G17250	0.285102	0.135976				AT3G51730	0.267345	0.198612
			AT2G26640	0.491829	0.0294083	AT3G19550	0.198011	0.353734	AT4G10770	0.247094	0.0660634				AT2G39010	0.252747	0.0661512				AT2G22490	0.230518	0.310836				AT3G17330	0.252005	0.421757				AT3G52155	0.208922	0.226122
			AT2G27110	0.227304	0.118155	AT3G19553	0.303062	0.0973154	AT4G10930	0.19025	0.397433				AT2G39040	0.26918	0.217601				AT2G22560	0.283227	0.135057				AT3G17590	0.201236	0.116297				AT3G52210	0.233074	0.173351
			AT2G28360	0.190317	0.152262	AT3G19570	0.230234	0.328916	AT4G11110	0.281669	0.169275				AT2G39170	0.200737	0.221771				AT2G22950	0.324741	0.0463815				AT3G17740	0.211727	0.220454				AT3G52290	0.224523	0.195112
			AT2G28370	0.337725	0.0231244	AT3G19620	0.275138	0.108853	AT4G11120	0.299727	0.14636				AT2G39220	0.355773	0.0433314				AT2G23130	0.323051	0.516227				AT3G17880	0.202777	0.213487				AT3G52310	0.260968	0.231413
			AT2G28410	0.29482	0.394135	AT3G19680	0.465576	0.0785759	AT4G11240	0.222653	0.0258843				AT2G39260	0.186561	0.147653				AT2G23150	0.299143	0.0808964				AT3G18080	0.24727	0.11643				AT3G52750	0.319865	0.0955687
			AT2G28450	0.236217	0.224032	AT3G19840	0.232983	0.251519	AT4G11660	0.365803	0.127304				AT2G39400	0.225046	0.192883				AT2G23700	0.24057	0.136896				AT3G18110	0.251038	0.122865				AT3G53700	0.29744	0.0713391
			AT2G28570	0.461574	0.247918	AT3G19850	0.295507	0.200897	AT4G12240	0.350788	0.183198				AT2G39420	0.28459	0.190767				AT2G24020	0.262056	0.146124				AT3G18420	0.279001	0.16503				AT3G54320	0.252567	0.177424
			AT2G28590	0.472896	0.146423	AT3G20410	0.290302	0.0350238	AT4G12700	0.315637	0.117758				AT2G39580	0.167442	0.441603				AT2G24060	0.36875	0.162449				AT3G18440	0.347154	0.109275				AT3G54610	0.278692	0.0333937
			AT2G29340	0.270042	0.17043	AT3G20570	0.27426	0.266127	AT4G13050	0.178182	0.159267				AT2G39820	0.28405	0.191998				AT2G24120	0.160152	0.0551883				AT3G18830	0.285922	0.195212				AT3G55160	0.18162	0.203931
			AT2G30160	0.274287	0.0392925	AT3G20960	0.216884	0.182121	AT4G13550	0.275841	0.206199				AT2G40180	0.284556	0.168121				AT2G24350	0.158071	0.974408				AT3G18990	0.176225	0.0907796				AT3G55250	0.479755	0.0528808
			AT2G30170	0.193461	0.156797	AT3G21260	0.217866	0.112257	AT4G13560	0.282864	0.165684				AT2G40300	0.349152	0.0685825				AT2G24530	0.30083	0.222083				AT3G19100	0.236349	0.074397				AT3G55480	0.207579	0.242788
			AT2G30530	0.281208	0.101797	AT3G21520	0.27025	0.0960892	AT4G13770	0.354689	0.151198				AT2G40330	0.204614	0.217367				AT2G24790	0.441047	0.2312				AT3G19170	0.186118	0.0918305				AT3G55740	0.252499	0.0528307
			AT2G31260	0.215843	0.0986478	AT3G21560	0.371834	0.153048	AT4G13950	0.442031	0.222958				AT2G40490	0.176416	0.12183				AT2G25100	0.216828	0.112029				AT3G19390	0.283748	0.187229				AT3G55960	0.245015	0.0979628
			AT2G32150	0.402914	0.0558918	AT3G21600	0.299688	0.121477	AT4G13990	0.352596	0.116699				AT2G40690	0.163555	0.104926				AT2G25140	0.34195	0.165914				AT3G19590	0.198558	0.0696876				AT3G56260	0.229137	0.503712
			AT2G32260	0.351384	0.0843825	AT3G21670	0.251247	0.154264	AT4G14010	0.304866	0.238836				AT2G40900	0.217112	0.205991				AT2G25280	0.198115	0.0880197				AT3G20210	0.217611	0.431137				AT3G56430	0.224149	0.135114
			AT2G32390	0.20826	0.224358	AT3G21690	0.336701	0.0568741	AT4G14550	0.288257	0.15159				AT2G41000	0.410232	0.133222				AT2G25540	0.309538	0.14947				AT3G20230	0.33039	0.0772724				AT3G56640	0.22373	0.0271837
			AT2G32580	0.229502	0.118376	AT3G21750	0.297237	0.380831	AT4G14660	0.148012	0.206098				AT2G41140	0.211792	0.0524288				AT2G25660	0.218113	0.118034				AT3G20320	0.25535	0.0682908				AT3G56880	0.343258	0.258024
			AT2G32850	0.299108	0.125497	AT3G21760	0.460644	0.198564	AT4G14820	0.255853	0.297482				AT2G41370	0.258296	0.0435827				AT2G25720	0.451227	0.151686				AT3G20450	0.170385	0.164074				AT3G56990	0.285116	0.200791
			AT2G32940	0.128342	0.399079	AT3G22060	0.279674	0.262319	AT4G14965	0.242052	0.110789				AT2G42200	0.239642	0.1193				AT2G25930	0.219427	0.326459				AT3G20520	0.158742	0.744614				AT3G57010	0.225468	0.348623
			AT2G33260	0.194551	0.150955	AT3G22150	0.292013	0.125103	AT4G15490	0.277438	0.278095				AT2G42270	0.251206	0.238011				AT2G26060	0.207324	0.125761				AT3G20840	0.218516	0.048315				AT3G57360	0.247529	0.191272
			AT2G33390	0.224734	0.174663	AT3G22420	0.297057	0.106406	AT4G15530	0.326581	0.0503906				AT2G42400	0.265195	0.118578				AT2G27130	0.360155	0.359809				AT3G21240	0.311805	0.180175				AT3G58010	0.168808	0.27063
			AT2G33420	0.301688	0.05258	AT3G22450	0.287315	0.253691	AT4G15545	0.263756	0.141582				AT2G42520	0.214559	0.0901421				AT2G27810	0.227055	0.075616				AT3G21420	0.177545	0.0947702				AT3G58160	0.222181	0.182868
			AT2G33520	0.239453	0.320548	AT3G22520	0.31425	0.124615	AT4G15830	0.288402	0.11055				AT2G43250	0.275435	0.229326				AT2G28380	0.211872	0.201038				AT3G21540	0.218495	0.187744				AT3G58550	0.291492	0.203351
			AT2G33880	0.229942	0.120855	AT3G22620	0.181881	0.15703	AT4G16190	0.3245	0.112653				AT2G43790	0.177504	0.0455987				AT2G28440	0.32276	0.465816				AT3G21620	0.34269	0.0694081				AT3G58780	0.285561	0.0730553
			AT2G34210	0.259897	0.313061	AT3G22740	0.259052	0.143818	AT4G16370	0.195436	0.069206				AT2G43900	0.2879	0.0959943				AT2G28510	0.333396	0.0897753				AT3G21660	0.274123	0.757578				AT3G59670	0.185437	0.232381
			AT2G34990	0.393466	0.355837	AT3G22810	0.268296	0.107005	AT4G16442	0.295206	0.268999				AT2G43950	0.195526	0.114621				AT2G28950	0.394521	0.0362687				AT3G21710	0.334779	0.206302				AT3G59940	0.395549	0.184519
			AT2G35020	0.255446	0.0977484	AT3G23030	0.304981	0.0903743	AT4G16563	0.27722	0.163983				AT2G44150	0.281306	0.124143				AT2G29370	0.318461	0.201466				AT3G21790	0.479476	0.221947				AT3G60320	0.282366	0.12865
			AT2G35170	0.354018	0.177735	AT3G23070	0.170342	0.270844	AT4G16630	0.177343	0.155872				AT2G44730	0.299246	0.218259				AT2G29570	0.271166	0.0183507				AT3G22880	0.216245	0.131496				AT3G60620	0.308105	0.198677
			AT2G35210	0.315369	0.18336	AT3G23160	0.344949	0.091161	AT4G16770	0.223359	0.232536				AT2G44990	0.22479	0.159294				AT2G29890	0.201644	0.263717				AT3G22890	0.320269	0.0301415				AT3G61350	0.220834	0.218304
			AT2G35430	0.252455	0.459139	AT3G23200	0.249195	0.0503621	AT4G16800	0.225636	0.111295				AT2G45310	0.235922	0.0577961				AT2G29970	0.3501	0.174836				AT3G23660	0.22579	0.105648				AT3G61380	0.19218	0.438938
			AT2G35930	0.285857	0.0933262	AT3G23290	0.207858	0.0911795	AT4G16840	0.306427	0.377285				AT2G45400	0.381378	0.165707				AT2G30900	0.295614	0.319595				AT3G23700	0.244463	0.0902469				AT3G61400	0.282132	0.309748
			AT2G36050	0.335647	0.196729	AT3G23340	0.269016	0.0670236	AT4G16890	0.447758	0.609371				AT2G45460	0.219025	0.318847				AT2G31305	0.233159	0.0976562				AT3G23730	0.315301	0.0534572				AT3G61760	0.209211	0.0368164
			AT2G37150	0.233174	0.392317	AT3G23805	0.233496	0.139808	AT4G16980	0.271551	0.311489				AT2G45530	0.427311	0.103975				AT2G31730	0.177738	0.336069				AT3G24080	0.283085	0.447397				AT3G61870	0.241149	0.138704
			AT2G37210	0.111169	0.0543047	AT3G23880	0.203058	0.341762	AT4G17020	0.23502	0.119499				AT2G45680	0.339707	0.220173				AT2G31740	0.239749	0.190051				AT3G24090	0.206484	0.0637087				AT3G62000	0.138681	0.290143
			AT2G37520	0.257049	0.136976	AT3G24040	0.234001	0.206116	AT4G17050	0.140304	0.195153				AT2G45840	0.301028	0.321648				AT2G33130	0.478981	0.378597				AT3G25080	0.437946	0.470458				AT3G62010	0.15466	0.0366258
			AT2G37540	0.213627	0.330554	AT3G24140	0.227101	0.076827	AT4G17490	0.278518	0.264944				AT2G45970	0.303411	0.0883326				AT2G33450	0.221318	0.104944				AT3G25190	0.300847	0.0775997				AT3G62410	0.239901	0.267212
			AT2G37770	0.316781	0.198224	AT3G24150	0.320764	0.226517	AT4G17500	0.378249	0.219947				AT2G45980	0.223672	0.248002				AT2G33630	0.26111	0.166709				AT3G25400	0.245029	0.157667				AT3G62550	0.234358	0.174633
			AT2G37840	0.195887	0.182766	AT3G24495	0.220925	0.218055	AT4G17570	0.139246	0.270888				AT2G46310	0.396356	0.271461				AT2G33700	0.0949992	0.209488				AT3G25740	0.319717	0.146374				AT3G62860	0.294415	0.110407
			AT2G38370	0.308437	0.237361	AT3G24660	0.260762	0.0709488	AT4G17900	0.413716	0.0263136				AT2G47130	0.359788	0.199025				AT2G34190	0.193999	0.0720611				AT3G25990	0.24873	0.247365				AT3G63180	0.267104	0.465041
			AT2G38730	0.250498	0.0468515	AT3G24770	0.157782	0.43959	AT4G17905	0.397147	0.151609				AT2G47180	0.334067	0.159081				AT2G34260	0.241044	0.157554				AT3G26290	0.296784	0.240972				AT3G63190	0.239901	0.152921
			AT2G38840	0.157264	0.0759232	AT3G25110	0.214293	0.100382	AT4G18260	0.229751	0.251891				AT2G47700	0.308325	0.220789				AT2G34360	0.251448	0.239052				AT3G26710	0.210022	0.178222				AT3G63290	0.351512	0.219938
			AT2G39040	0.26918	0.217601	AT3G25210	0.351334	0.105643	AT4G18280	0.0702457	2.44935				AT3G01015	0.352962	0.194898				AT2G34470	0.165237	0.116406				AT3G26740	0.202625	0.246301				AT4G00700	0.239335	0.270264
			AT2G39170	0.200737	0.221771	AT3G25540	0.313258	0.0698687	AT4G18300	0.283189	0.350633				AT3G01400	0.336156	0.0730831				AT2G34780	0.226219	0.475429				AT3G26770	0.330697	0.175941				AT4G00880	0.0698769	0.622851
			AT2G39400	0.225046	0.192883	AT3G25620	0.251604	0.0889486	AT4G18740	0.246957	0.370929				AT3G01490	0.262266	0.0470599				AT2G35050	0.1568	0.325937				AT3G26980	0.150069	0.155976				AT4G01190	0.297755	0.286284
			AT2G39420	0.28459	0.190767	AT3G26210	0.232475	0.189922	AT4G18890	0.187168	0.0788874				AT3G01720	0.223383	0.135173				AT2G35110	0.239222	0.0436048				AT3G27200	0.215406	0.123569				AT4G01897	0.253397	0.230962
			AT2G39580	0.167442	0.441603	AT3G26220	0.354192	0.233118	AT4G18930	0.333431	0.208444				AT3G01860	0.373358	0.250445				AT2G35155	0.261569	0.249299				AT3G27330	0.260088	0.191133				AT4G01970	0.210498	0.250069
			AT2G39820	0.28405	0.191998	AT3G26310	0.313436	0.268775	AT4G18950	0.250848	0.106326				AT3G02100	0.250812	0.33572				AT2G35720	0.283966	0.127929				AT3G27650	0.321905	0.0227769				AT4G02610	0.30256	0.0982775
			AT2G39970	0.209385	0.116392	AT3G26610	0.255591	0.171832	AT4G19100	0.248638	0.215218				AT3G02800	0.233648	0.144473				AT2G35760	0.257236	0.279817				AT3G27670	0.154209	0.298844				AT4G03820	0.369219	0.115353
			AT2G40070	0.136357	0.0789242	AT3G26782	0.32652	0.0683715	AT4G19220	0.293249	0.278469				AT3G02820	0.186765	0.214188				AT2G36240	0.264758	0.144224				AT3G27890	0.409153	0.0814851				AT4G03960	0.335786	0.0483658
			AT2G40180	0.284556	0.168121	AT3G26830	0.177093	0.632935	AT4G19500	0.366562	0.354877				AT3G02850	0.306766	0.0630109				AT2G37990	0.283504	0.11448				AT3G29185	0.308537	0.206701				AT4G04940	0.225103	0.0787495
			AT2G40690	0.163555	0.104926	AT3G26960	0.192864	0.305516	AT4G20060	0.19263	0.451553				AT3G02890	0.190907	0.569765				AT2G38050	0.421609	0.164208				AT3G43700	0.289856	0.26734				AT4G04950	0.28999	0.0701707
			AT2G40730	0.186034	0.0523563	AT3G27170	0.21764	0.0560505	AT4G20170	0.306698	0.108672				AT3G03170	0.220809	0.15758				AT2G38480	0.380675	0.210305				AT3G43920	0.198293	0.289145				AT4G05180	0.256258	0.160869
			AT2G40770	0.21545	0.27846	AT3G27320	0.253398	0.0699374	AT4G20280	0.333184	0.0888179				AT3G03230	0.3451	0.120817				AT2G38540	0.243597	0.341944				AT3G44320	0.322915	0.151285				AT4G05390	0.289569	0.0933004
			AT2G40800	0.334848	0.169598	AT3G27870	0.280782	0.0996477	AT4G20390	0.200984	0.308829				AT3G03880	0.283939	0.120167				AT2G38700	0.185294	0.035145				AT3G44600	0.212291	0.108507				AT4G05410	0.220039	0.234166
			AT2G40900	0.217112	0.205991	AT3G27960	0.329787	0.0722838	AT4G20760	0.18976	0.255568				AT3G04530	0.432723	0.110276				AT2G39020	0.438296	0.072043				AT3G44880	0.226788	0.101579				AT4G09140	0.226947	0.139853
			AT2G41000	0.410232	0.133222	AT3G28130	0.275504	0.303987	AT4G20860	0.344659	0.169889				AT3G05470	0.294504	0.132346				AT2G39240	0.177092	0.65383				AT3G45010	0.321102	0.0742301				AT4G09580	0.337705	0.0742344
			AT2G41370	0.258296	0.0435827	AT3G28740	0.404753	0.135359	AT4G20930	0.238749	0.128578				AT3G05620	0.266326	0.101068				AT2G39390	0.320213	0.0224777				AT3G45970	0.375121	0.132676				AT4G09970	0.449398	0.242316
			AT2G42270	0.251206	0.238011	AT3G28860	0.258719	0.0247901	AT4G20960	0.281306	0.236963				AT3G05720	0.182769	0.218444				AT2G39430	0.267735	0.150408				AT3G47590	0.324296	0.20575				AT4G09990	0.291982	0.166849
			AT2G42400	0.265195	0.118578	AT3G28950	0.272354	0.245897	AT4G21100	0.186611	0.0957731				AT3G06150	0.397871	0.135958				AT2G40280	0.259557	0.184012				AT3G47650	0.170645	0.410524				AT4G10090	0.228037	0.128244
			AT2G42520	0.214559	0.0901421	AT3G29010	0.319286	0.136125	AT4G21170	0.294627	0.321431				AT3G06170	0.235515	0.0493406				AT2G40316	0.196325	0.284725				AT3G47670	0.327487	0.368049				AT4G10940	0.208852	0.306538
			AT2G42670	0.164648	0.210702	AT3G29035	0.376312	0.173425	AT4G21210	0.297788	0.191288				AT3G06190	0.286639	0.0699248				AT2G41550	0.402804	0.316289				AT3G48200	0.197537	0.192527				AT4G11130	0.234551	0.200297
			AT2G43130	0.331876	0.0124505	AT3G29230	0.428034	0.078015	AT4G21380	0.275383	0.253834				AT3G06480	0.204398	0.183883				AT2G41560	0.20116	0.126785				AT3G48500	0.234723	0.121299				AT4G11610	0.32455	0.0395544
			AT2G43330	0.224555	0.0998377	AT3G29290	0.239036	0.233154	AT4G21400	0.322105	0.263985				AT3G06810	0.223544	0.216252				AT2G41740	0.163529	0.195954				AT3G48950	0.286212	0.172326				AT4G12890	0.250355	0.418694
			AT2G43570	0.304402	0.292225	AT3G29400	0.299262	0.122938	AT4G21850	0.247498	0.15462				AT3G06910	0.195337	0.452594				AT2G41950	0.2509	0.239418				AT3G49180	0.190737	0.335734				AT4G13220	0.246659	0.118753
			AT2G43790	0.177504	0.0455987	AT3G29670	0.459622	0.26086	AT4G21880	0.193279	0.482481				AT3G07080	0.236309	0.185644				AT2G41970	0.208334	0.0360907				AT3G49300	0.336016	0.4662				AT4G13640	0.212103	0.045745
			AT2G43900	0.2879	0.0959943	AT3G29770	0.332934	0.104315	AT4G21990	0.308568	0.0715922				AT3G07130	0.259112	0.118062				AT2G41990	0.412539	0.147128				AT3G49310	0.230527	0.0483198				AT4G13720	0.166795	0.142408
			AT2G44150	0.281306	0.124143	AT3G30300	0.356842	0.0424016	AT4G22130	0.233366	0.105698				AT3G07320	0.298397	0.118761				AT2G42070	0.270903	0.0486029				AT3G49320	0.306163	0.0912402				AT4G14070	0.212927	0.197793
			AT2G44730	0.299246	0.218259	AT3G30340	0.237079	0.191074	AT4G22140	0.193422	0.0298223				AT3G07350	0.323208	0.145549				AT2G42220	0.173805	0.0937198				AT3G49370	0.248339	0.122704				AT4G14340	0.207578	0.106998
			AT2G44770	0.219731	0.0695225	AT3G43190	0.368035	0.0605155	AT4G22260	0.222542	0.169877				AT3G07660	0.239634	0.238339				AT2G42570	0.18458	0.154269				AT3G49680	0.241133	0.190415				AT4G14510	0.22834	0.222961
			AT2G44990	0.22479	0.159294	AT3G43600	0.239009	0.250254	AT4G22340	0.19961	0.0504422				AT3G07870	0.288269	0.124134				AT2G43030	0.317406	0.0762906				AT3G50380	0.160765	0.364117				AT4G14540	0.349218	0.0163889
			AT2G45310	0.235922	0.0577961	AT3G43740	0.279073	0.156086	AT4G22490	0.220448	0.408515				AT3G08760	0.386879	0.105844				AT2G43850	0.212061	0.114696				AT3G50700	0.253441	0.138009				AT4G14760	0.197889	0.365218
			AT2G45530	0.427311	0.103975	AT3G44020	0.395541	0.0972587	AT4G22570	0.290137	0.0174804				AT3G08780	0.294425	0.229362				AT2G44080	0.161135	0.207701				AT3G51180	0.16244	0.532202				AT4G14780	0.181542	0.213985
			AT2G45620	0.274061	0.280802	AT3G44380	0.200491	0.0622558	AT4G22580	0.331997	0.0941107				AT3G08820	0.22329	0.188955				AT2G44180	0.212879	0.13379				AT3G51280	0.334041	0.0764749				AT4G14815	0.321937	0.406221
			AT2G45670	0.292009	0.132017	AT3G44610	0.302165	0.022116	AT4G22610	0.337683	0.979989				AT3G08940	0.293988	0.0663764				AT2G44530	0.263909	0.0681435				AT3G51720	0.243483	0.214757				AT4G14870	0.317091	0.138251
			AT2G45680	0.339707	0.220173	AT3G44970	0.330242	0.247277	AT4G22753	0.404446	0.180563				AT3G08970	0.26055	0.21858				AT2G44670	0.190634	0.125101				AT3G52210	0.233074	0.173351				AT4G15040	0.268247	0.282589
			AT2G45840	0.301028	0.321648	AT3G44990	0.255202	0.108685	AT4G23180	0.285854	0.279688				AT3G09030	0.286289	0.171704				AT2G44830	0.269742	0.0650281				AT3G52310	0.260968	0.231413				AT4G15440	0.391697	0.148627
			AT2G45970	0.303411	0.0883326	AT3G45160	0.286999	0.713529	AT4G23490	0.338382	0.0606154				AT3G10360	0.203602	0.102879				AT2G45590	0.354205	0.0916693				AT3G52570	0.242979	0.176122				AT4G15520	0.282286	0.091251
			AT2G45980	0.223672	0.248002	AT3G45260	0.300565	0.189356	AT4G23640	0.180594	0.0320829				AT3G10600	0.273135	0.121411				AT2G45790	0.25929	0.0409475				AT3G52750	0.319865	0.0955687				AT4G16155	0.247768	0.0649842
			AT2G46310	0.396356	0.271461	AT3G45290	0.301858	0.331598	AT4G23680	0.44914	0.0693893				AT3G10630	0.278041	0.17127				AT2G45860	0.224809	0.0714383				AT3G52870	0.283067	0.13606				AT4G16390	0.242371	0.0872179
			AT2G46620	0.452418	0.0813015	AT3G45410	0.324093	0.215136	AT4G23740	0.343246	0.161746				AT3G11100	0.294515	0.109284				AT2G45870	0.240075	0.152733				AT3G53700	0.29744	0.0713391				AT4G16470	0.340535	0.137237
			AT2G47180	0.334067	0.159081	AT3G45600	0.331147	0.0492704	AT4G23800	0.291577	0.0927175				AT3G11690	0.479051	0.0929774				AT2G45920	0.141542	0.589656				AT3G53930	0.130931	0.188927				AT4G16600	0.205606	0.295808
			AT2G47700	0.308325	0.220789	AT3G45860	0.23559	0.213659	AT4G24110	0.470174	0.0756592				AT3G11960	0.175521	0.182676				AT2G45960	0.161715	0.019975				AT3G54320	0.252567	0.177424				AT4G16690	0.288636	0.256819
			AT3G01015	0.352962	0.194898	AT3G46130	0.281643	0.104856	AT4G24450	0.201768	0.212798				AT3G12040	0.267771	0.22461				AT2G45990	0.391635	0.0757531				AT3G54560	0.460767	0.0146153				AT4G16780	0.340437	0.0608988
			AT3G01370	0.21998	0.266037	AT3G46280	0.368627	0.418846	AT4G25150	0.339507	0.150498				AT3G12060	0.23998	0.237183				AT2G46225	0.191886	0.176339				AT3G54720	0.223804	0.19472				AT4G16970	0.150049	0.586914
			AT3G01490	0.262266	0.0470599	AT3G46290	0.360984	0.133186	AT4G25340	0.244316	0.384425				AT3G12180	0.207278	0.160783				AT2G46370	0.25299	0.107175				AT3G55160	0.18162	0.203931				AT4G17430	0.219512	0.23403
			AT3G01720	0.223383	0.135173	AT3G46530	0.340441	0.566833	AT4G25420	0.352457	0.126864				AT3G12530	0.314919	0.0334226				AT2G46950	0.278743	0.270977				AT3G55250	0.479755	0.0528808				AT4G17540	0.184656	0.200345
			AT3G01860	0.373358	0.250445	AT3G46540	0.302149	0.226552	AT4G25434	0.331832	0.159244				AT3G12560	0.224055	0.186188				AT2G47070	0.19203	0.172309				AT3G55260	0.212211	0.161601				AT4G17560	0.207905	0.186077
			AT3G02100	0.250812	0.33572	AT3G46700	0.352123	0.41512	AT4G25620	0.369454	0.163358				AT3G12930	0.332073	0.100671				AT2G47680	0.169415	0.270369				AT3G55520	0.199159	0.0459543				AT4G18880	0.242778	0.188374
			AT3G02800	0.233648	0.144473	AT3G46780	0.29749	0.132794	AT4G25640	0.291659	0.0958059				AT3G13000	0.197241	0.177455				AT2G47710	0.225618	0.108973				AT3G55740	0.252499	0.0528307				AT4G19020	0.19667	0.333121
			AT3G02820	0.186765	0.214188	AT3G47295	0.229529	0.494941	AT4G25770	0.219749	0.189169				AT3G13222	0.254754	0.457564				AT2G47830	0.27311	0.345589				AT3G56480	0.253592	0.142204				AT4G19160	0.187035	0.174734
			AT3G02850	0.306766	0.0630109	AT3G47420	0.29458	0.060858	AT4G26000	0.294862	0.188208				AT3G13350	0.200489	0.289059				AT3G01140	0.2808	0.137737				AT3G56880	0.343258	0.258024				AT4G20350	0.182965	0.251165
			AT3G02890	0.190907	0.569765	AT3G47430	0.257569	0.166628	AT4G26110	0.267069	0.143777				AT3G13480	0.299153	0.184166				AT3G01170	0.357178	0.0917728				AT3G56930	0.231034	0.10869				AT4G21060	0.296174	0.175738
			AT3G03230	0.3451	0.120817	AT3G47450	0.332057	0.0731814	AT4G26220	0.247335	0.137574				AT3G13782	0.19691	0.192244				AT3G01310	0.252768	0.040326				AT3G56990	0.285116	0.200791				AT4G21310	0.19673	0.134007
			AT3G03320	0.281574	0.262506	AT3G47510	0.423804	0.266635	AT4G26310	0.151589	0.271032				AT3G14050	0.277783	0.0867856				AT3G01690	0.264801	0.0785039				AT3G57360	0.247529	0.191272				AT4G22280	0.244876	0.554509
			AT3G03880	0.283939	0.120167	AT3G47530	0.284927	0.142846	AT4G26370	0.214686	0.0741719				AT3G14310	0.243478	0.0787843				AT3G01750	0.351564	0.147202				AT3G58780	0.285561	0.0730553				AT4G22770	0.319993	0.30957
			AT3G04530	0.432723	0.110276	AT3G47540	0.246484	0.378287	AT4G26620	0.25557	0.095502				AT3G14930	0.228953	0.0851257				AT3G02450	0.257677	0.163868				AT3G59670	0.185437	0.232381				AT4G23520	0.26535	0.417482
			AT3G05480	0.192195	0.187499	AT3G47560	0.30679	0.173089	AT4G27490	0.335658	0.0662874				AT3G15150	0.275597	0.151266				AT3G02490	0.285478	0.186863				AT3G59690	0.233242	0.130953				AT4G23540	0.189822	0.267247
			AT3G05570	0.246123	0.217512	AT3G48350	0.254498	0.180881	AT4G27700	0.270166	0.110019				AT3G15355	0.27103	0.455671				AT3G02540	0.153724	0.284492				AT3G59760	0.209428	0.112276				AT4G23840	0.270107	0.37815
			AT3G05600	0.177327	0.360623	AT3G48610	0.338054	0.0603379	AT4G28030	0.201316	0.256563				AT3G15620	0.234933	0.125712				AT3G02690	0.281263	0.138821				AT3G60030	0.255831	0.26607				AT4G23890	0.221273	0.200009
			AT3G05620	0.266326	0.101068	AT3G48690	0.307579	0.206553	AT4G28230	0.321941	0.180421				AT3G15990	0.228536	0.109013				AT3G02740	0.180254	0.215215				AT3G60480	0.270782	0.147896				AT4G23920	0.185157	0.0855631
			AT3G05690	0.241334	0.219829	AT3G48720	0.257022	0.215499	AT4G28290	0.326681	0.0553742				AT3G16170	0.228855	0.133229				AT3G02830	0.282324	0.0618959				AT3G60620	0.308105	0.198677				AT4G24050	0.247603	0.124434
			AT3G05720	0.182769	0.218444	AT3G48920	0.187432	0.472021	AT4G28500	0.269195	0.104356				AT3G16350	0.317805	0.0960217				AT3G02980	0.292019	0.13266				AT3G61080	0.181645	0.197759				AT4G24120	0.208334	0.0911133
			AT3G06035	0.240472	0.314493	AT3G49050	0.241862	0.132077	AT4G28610	0.318767	0.171651				AT3G16720	0.338813	0.266423				AT3G03150	0.422465	0.162671				AT3G61350	0.220834	0.218304				AT4G24330	0.299412	0.144084
			AT3G06060	0.252209	0.157743	AT3G49240	0.237856	0.188037	AT4G28680	0.262599	0.231919				AT3G17410	0.258309	0.0659523				AT3G03305	0.150293	0.156897				AT3G61450	0.181627	0.221177				AT4G24400	0.300778	0.160828
			AT3G06150	0.397871	0.135958	AT3G49260	0.322413	0.0952793	AT4G28703	0.390404	0.108852				AT3G17510	0.23549	0.047045				AT3G03870	0.217327	0.292213				AT3G61550	0.311825	0.133242				AT4G24770	0.197829	0.266844
			AT3G06190	0.286639	0.0699248	AT3G49580	0.460221	0.131198	AT4G28780	0.291561	0.0646893				AT3G18100	0.172557	0.387363				AT3G04000	0.319351	0.193542				AT3G61870	0.241149	0.138704				AT4G24810	0.242686	0.119778
			AT3G06350	0.294692	0.229205	AT3G49600	0.246545	0.14593	AT4G28950	0.298736	0.0290614				AT3G18220	0.226065	0.150817				AT3G04590	0.30188	0.218345				AT3G62060	0.192944	0.205201				AT4G25240	0.140781	0.141963
			AT3G06480	0.204398	0.183883	AT3G49620	0.265488	0.170201	AT4G29000	0.24882	0.293229				AT3G18830	0.285922	0.195212				AT3G05070	0.173283	0.156225				AT3G62410	0.239901	0.267212				AT4G25680	0.246244	0.0843898
			AT3G06810	0.223544	0.216252	AT3G49650	0.258464	0.102142	AT4G29060	0.238104	0.117376				AT3G18990	0.176225	0.0907796				AT3G05200	0.353684	0.124477				AT3G62550	0.234358	0.174633				AT4G25730	0.255136	0.1922
			AT3G07080	0.236309	0.185644	AT3G49780	0.142821	0.550893	AT4G29080	0.207532	0.110392				AT3G19190	0.179869	0.284289				AT3G05400	0.300745	0.35176				AT3G62910	0.142779	0.0867188				AT4G25830	0.258174	0.169466
			AT3G07320	0.298397	0.118761	AT3G49790	0.387108	0.0968979	AT4G29140	0.267427	0.12748				AT3G19390	0.283748	0.187229				AT3G06530	0.208155	0.256321				AT3G63190	0.239901	0.152921				AT4G25870	0.191339	0.105233
			AT3G07350	0.323208	0.145549	AT3G49810	0.224484	0.0402143	AT4G29210	0.378952	0.251753				AT3G19590	0.198558	0.0696876				AT3G06670	0.213362	0.079338				AT4G00880	0.0698769	0.622851				AT4G25880	0.240604	0.183468
			AT3G07660	0.239634	0.238339	AT3G49850	0.197836	0.228043	AT4G30140	0.24665	0.37895				AT3G19670	0.210298	0.36197				AT3G06960	0.119028	0.389008				AT4G01050	0.222786	0.131672				AT4G26780	0.247167	0.232737
			AT3G07870	0.288269	0.124134	AT3G49880	0.243589	0.125364	AT4G30160	0.184196	0.0948432				AT3G20015	0.346434	0.0707205				AT3G07140	0.325556	0.112525				AT4G01190	0.297755	0.286284				AT4G26900	0.247648	0.0936891
			AT3G08630	0.237194	0.262432	AT3G49890	0.176902	0.685795	AT4G30270	0.26692	0.0763836				AT3G20040	0.255909	0.0882533				AT3G07330	0.340327	0.0283787				AT4G01410	0.337934	0.0572316				AT4G26980	0.154219	0.418274
			AT3G08760	0.386879	0.105844	AT3G49940	0.312145	0.0903676	AT4G30340	0.335586	0.0913638				AT3G20450	0.170385	0.164074				AT3G07770	0.228727	0.118208				AT4G01500	0.33404	0.345106				AT4G27260	0.243938	0.0483514
			AT3G08780	0.294425	0.229362	AT3G50260	0.425341	0.168793	AT4G30400	0.317001	0.0997002				AT3G20800	0.319117	0.0357405				AT3G08010	0.23238	0.0656537				AT4G01897	0.253397	0.230962				AT4G27380	0.390438	0.38538
			AT3G08970	0.26055	0.21858	AT3G50270	0.299862	0.275562	AT4G30470	0.160035	0.0667979				AT3G20970	0.274164	0.139384				AT3G08730	0.231182	0.111069				AT4G01970	0.210498	0.250069				AT4G27390	0.475412	0.254252
			AT3G09030	0.286289	0.171704	AT3G50560	0.25654	0.0819336	AT4G30700	0.185468	0.216855				AT3G21240	0.311805	0.180175				AT3G08800	0.1668	0.466251				AT4G02420	0.332439	0.207562				AT4G27690	0.243127	0.0238326
			AT3G09890	0.243123	0.204933	AT3G50650	0.392648	0.182582	AT4G30930	0.216451	0.152653				AT3G21465	0.226198	0.247064				AT3G09180	0.285434	0.138906				AT4G02610	0.30256	0.0982775				AT4G28220	0.194613	0.179415
			AT3G10050	0.216156	0.175131	AT3G50760	0.352104	0.0691986	AT4G30996	0.152786	0.0338233				AT3G21550	0.272852	0.0561153				AT3G10525	0.190241	0.255833				AT4G03070	0.306883	0.354847				AT4G28270	0.292551	0.164168
			AT3G10190	0.467107	0.0819731	AT3G50900	0.278902	0.185163	AT4G31140	0.277076	0.0873706				AT3G21890	0.309767	0.31527				AT3G10670	0.223498	0.101291				AT4G03240	0.29718	0.0768966				AT4G28390	0.214612	0.159758
			AT3G10360	0.203602	0.102879	AT3G50930	0.323247	0.0832513	AT4G31210	0.190336	0.279943				AT3G23740	0.286733	0.477644				AT3G10810	0.20604	0.271535				AT4G03820	0.369219	0.115353				AT4G28450	0.184436	0.152052
			AT3G10600	0.273135	0.121411	AT3G50970	0.472581	0.135837	AT4G31460	0.224574	0.180433				AT3G23840	0.276532	0.364333				AT3G10850	0.245124	0.150184				AT4G04940	0.225103	0.0787495				AT4G28560	0.386908	0.205809
			AT3G10700	0.186889	0.122402	AT3G51420	0.337056	0.23892	AT4G31470	0.274491	0.297				AT3G24210	0.270884	0.099861				AT3G10940	0.20545	0.168315				AT4G04950	0.28999	0.0701707				AT4G28706	0.272451	0.190697
			AT3G10740	0.202917	0.0968332	AT3G51550	0.370892	0.0867254	AT4G31530	0.272887	0.19531				AT3G24515	0.351203	0.388903				AT3G11040	0.206073	0.294395				AT4G05180	0.256258	0.160869				AT4G28820	0.215569	0.215951
			AT3G11090	0.135293	0.0777313	AT3G51790	0.43646	0.0715954	AT4G31730	0.365202	0.203706				AT3G24530	0.400367	0.0198694				AT3G11150	0.216072	0.391897				AT4G05410	0.220039	0.234166				AT4G29190	0.426452	0.164272
			AT3G11100	0.294515	0.109284	AT3G51830	0.156461	0.29487	AT4G31920	0.20712	0.347289				AT3G24670	0.304625	0.085246				AT3G11730	0.266888	0.0312686				AT4G08950	0.388754	0.14533				AT4G29285	0.235065	0.65159
			AT3G11320	0.241531	0.0246942	AT3G51920	0.283167	0.0856424	AT4G32000	0.232716	0.17685				AT3G25190	0.300847	0.0775997				AT3G11780	0.300028	0.182057				AT4G09140	0.226947	0.139853				AT4G30360	0.303409	0.0681232
			AT3G11690	0.479051	0.0929774	AT3G52370	0.240968	0.100104	AT4G32040	0.239208	0.0883258				AT3G25250	0.433279	0.210112				AT3G11930	0.294543	0.201363				AT4G09810	0.228829	0.12089				AT4G30430	0.433801	0.295932
			AT3G12040	0.267771	0.22461	AT3G52430	0.34823	0.305335	AT4G32130	0.344141	0.13219				AT3G25400	0.245029	0.157667				AT3G12210	0.224678	0.125532				AT4G09990	0.291982	0.166849				AT4G30480	0.198572	0.171273
			AT3G12060	0.23998	0.237183	AT3G52470	0.289805	0.195796	AT4G32280	0.305724	0.352269				AT3G25610	0.267179	0.0676683				AT3G12590	0.185767	0.0749946				AT4G10090	0.228037	0.128244				AT4G30630	0.267268	0.403209
			AT3G12530	0.314919	0.0334226	AT3G52480	0.315333	0.28766	AT4G33000	0.278262	0.154938				AT3G25990	0.24873	0.247365				AT3G12700	0.402194	0.195864				AT4G10380	0.236281	0.0825074				AT4G30670	0.18542	0.471385
			AT3G12560	0.224055	0.186188	AT3G52860	0.46148	0.0886945	AT4G33160	0.380324	0.181857				AT3G26110	0.32406	0.498926				AT3G13070	0.245148	0.0709764				AT4G10640	0.418933	0.153018				AT4G31160	0.219824	0.194902
			AT3G13000	0.197241	0.177455	AT3G52920	0.322346	0.117788	AT4G33460	0.214394	0.135454				AT3G26700	0.168819	0.0468499				AT3G13170	0.243917	0.177368				AT4G10750	0.214235	0.192702				AT4G31500	0.224176	0.124771
			AT3G13350	0.200489	0.289059	AT3G53100	0.195101	0.220393	AT4G33650	0.214477	0.136363				AT3G26940	0.457106	0.601398				AT3G13226	0.296045	0.486475				AT4G11530	0.489479	0.259531				AT4G31560	0.267104	0.183396
			AT3G13460	0.259939	0.164755	AT3G53170	0.250045	0.195174	AT4G33950	0.246665	0.0149643				AT3G27220	0.283253	0.105023				AT3G13360	0.256254	0.412589				AT4G11610	0.32455	0.0395544				AT4G31590	0.223444	0.0349436
			AT3G13782	0.19691	0.192244	AT3G53210	0.260989	0.199516	AT4G33985	0.367125	0.0981188				AT3G27270	0.330761	0.133913				AT3G13490	0.230832	0.0971635				AT4G12080	0.236821	0.200801				AT4G31670	0.196576	0.295758
			AT3G14160	0.266368	0.481264	AT3G53280	0.313461	0.222539	AT4G34160	0.230639	0.180936				AT3G27330	0.260088	0.191133				AT3G13900	0.244941	0.0876305				AT4G12250	0.336272	0.0252592				AT4G32270	0.268062	0.154746
			AT3G15150	0.275597	0.151266	AT3G53380	0.285981	0.0898334	AT4G34290	0.272765	0.19599				AT3G28030	0.181397	0.339426				AT3G14400	0.302029	0.174187				AT4G12800	0.348629	0.0696353				AT4G32410	0.191457	0.0342349
			AT3G15355	0.27103	0.455671	AT3G53480	0.227477	0.131087	AT4G34490	0.174067	0.0803632				AT3G28050	0.378665	0.0545599				AT3G14430	0.286941	0.0822278				AT4G12890	0.250355	0.418694				AT4G32551	0.232497	0.121239
			AT3G15410	0.141263	0.190052	AT3G53960	0.21701	0.187785	AT4G34500	0.235706	0.122427				AT3G28430	0.192813	0.163205				AT3G14620	0.273837	0.231078				AT4G13100	0.404762	0.220359				AT4G32750	0.187286	0.117709
			AT3G15520	0.299209	0.144826	AT3G54030	0.233087	0.0780317	AT4G34540	0.198172	0.195146				AT3G43210	0.210667	0.147339				AT3G14720	0.237366	0.0970935				AT4G13220	0.246659	0.118753				AT4G33060	0.24051	0.110757
			AT3G15620	0.234933	0.125712	AT3G54190	0.22142	0.0224176	AT4G34660	0.222158	0.0279116				AT3G43920	0.198293	0.289145				AT3G15120	0.222265	0.311182				AT4G13720	0.166795	0.142408				AT4G33070	0.263905	0.0957732
			AT3G16350	0.317805	0.0960217	AT3G54260	0.364144	0.136752	AT4G34830	0.196271	0.266836				AT3G44320	0.322915	0.151285				AT3G16260	0.206246	0.156819				AT4G13800	0.251481	0.0279544				AT4G33500	0.269937	0.378852
			AT3G16720	0.338813	0.266423	AT3G54400	0.220617	0.131552	AT4G34990	0.29764	0.183846				AT3G44620	0.326936	0.097514				AT3G16700	0.128684	0.13224				AT4G14070	0.212927	0.197793				AT4G34090	0.304566	0.242456
			AT3G17410	0.258309	0.0659523	AT3G54420	0.355051	0.0891355	AT4G35050	0.257915	0.0591102				AT3G45010	0.321102	0.0742301				AT3G16840	0.220236	0.339784				AT4G14100	0.259157	0.1506				AT4G34265	0.246905	0.0418746
			AT3G17510	0.23549	0.047045	AT3G54950	0.435211	0.0914327	AT4G35230	0.254871	0.0508612				AT3G45090	0.222243	0.179627				AT3G17152	0.490385	0.419993				AT4G14340	0.207578	0.106998				AT4G35140	0.286	0.114659
			AT3G18100	0.172557	0.387363	AT3G54990	0.246699	0.147236	AT4G35250	0.25534	0.0684422				AT3G46240	0.378752	0.303081				AT3G17160	0.40385	0.334621				AT4G14455	0.268805	0.0870054				AT4G35725	0.372314	0.525257
			AT3G18220	0.226065	0.150817	AT3G55005	0.205646	0.227737	AT4G35320	0.311942	0.111927				AT3G46580	0.432241	0.213866				AT3G17450	0.234703	0.339147				AT4G14540	0.349218	0.0163889				AT4G35730	0.166903	0.230165
			AT3G18690	0.35218	0.176606	AT3G55270	0.264155	0.148827	AT4G35335	0.214333	0.0626106				AT3G46620	0.431315	0.0796049				AT3G17700	0.258009	0.133177				AT4G14780	0.181542	0.213985				AT4G35780	0.297019	0.115656
			AT3G19190	0.179869	0.284289	AT3G55320	0.229969	0.0825303	AT4G35500	0.274922	0.0771994				AT3G46930	0.317389	0.293871				AT3G17790	0.345057	0.115953				AT4G14870	0.317091	0.138251				AT4G36040	0.44561	0.0821779
			AT3G19860	0.35943	0.0789337	AT3G55420	0.459666	0.0496539	AT4G35770	0.249664	0.13892				AT3G47440	0.307667	0.0476463				AT3G18490	0.293588	0.201678				AT4G15040	0.268247	0.282589				AT4G36150	0.304705	0.232029
			AT3G20015	0.346434	0.0707205	AT3G55470	0.224207	0.132834	AT4G35840	0.281941	0.140942				AT3G47780	0.281034	0.192086				AT3G19650	0.249004	0.373928				AT4G15090	0.30921	0.123656				AT4G36390	0.353934	0.102188
			AT3G20040	0.255909	0.0882533	AT3G55640	0.213789	0.0692606	AT4G35850	0.277535	0.0785365				AT3G47960	0.253762	0.183223				AT3G19870	0.171313	0.133037				AT4G15440	0.391697	0.148627				AT4G36450	0.315257	0.112048
			AT3G20800	0.319117	0.0357405	AT3G55980	0.303712	0.0871964	AT4G36360	0.240897	0.0673391				AT3G49060	0.251303	0.121729				AT3G20440	0.214241	0.12673				AT4G15520	0.282286	0.091251				AT4G36580	0.185544	0.204733
			AT3G20840	0.218516	0.048315	AT3G56040	0.275751	0.132131	AT4G36520	0.243228	0.322485				AT3G49160	0.28951	0.19162				AT3G20820	0.293336	0.0544641				AT4G15800	0.309666	0.240246				AT4G36910	0.247759	0.201528
			AT3G20970	0.274164	0.139384	AT3G56060	0.339694	0.18657	AT4G36550	0.288956	0.390641				AT3G49320	0.306163	0.0912402				AT3G21300	0.213647	0.135165				AT4G16155	0.247768	0.0649842				AT4G37110	0.331979	0.330469
			AT3G21465	0.226198	0.247064	AT3G56170	0.132383	0.226275	AT4G36610	0.260539	0.136393				AT3G49400	0.163679	0.333776				AT3G21400	0.200405	0.255374				AT4G16390	0.242371	0.0872179				AT4G37320	0.290825	0.254607
			AT3G21890	0.309767	0.31527	AT3G56230	0.248783	0.142748	AT4G36630	0.220555	0.0968936				AT3G50310	0.393115	0.318021				AT3G21410	0.36269	0.445762				AT4G16690	0.288636	0.256819				AT4G37490	0.264328	0.209912
			AT3G22890	0.320269	0.0301415	AT3G56270	0.301007	0.372093	AT4G36710	0.483411	0.028816				AT3G50500	0.32567	0.0148507				AT3G21630	0.273483	0.20378				AT4G16780	0.340437	0.0608988				AT4G37630	0.235379	0.321348
			AT3G23740	0.286733	0.477644	AT3G56370	0.242793	0.102175	AT4G36890	0.269044	0.124536				AT3G50530	0.265607	0.0482503				AT3G21870	0.196095	0.183118				AT4G17430	0.219512	0.23403				AT4G38160	0.235278	0.162337
			AT3G23820	0.41131	0.0184299	AT3G56400	0.310547	0.324911	AT4G36900	0.466118	0.0582662				AT3G51280	0.334041	0.0764749				AT3G22180	0.183328	0.247258				AT4G17460	0.366159	0.0345603				AT4G38170	0.188355	0.316592
			AT3G23840	0.276532	0.364333	AT3G56410	0.280189	0.522857	AT4G37050	0.287184	0.145902				AT3G51400	0.360964	0.0786675				AT3G22440	0.294072	0.0504898				AT4G17540	0.184656	0.200345				AT4G39010	0.279557	0.121054
			AT3G24090	0.206484	0.0637087	AT3G56630	0.344057	0.165844	AT4G37150	0.300616	0.229321				AT3G51470	0.31825	0.0675275				AT3G22780	0.185199	0.319257				AT4G17560	0.207905	0.186077				AT4G39300	0.1968	0.277459
			AT3G24210	0.270884	0.099861	AT3G56710	0.381655	0.334667	AT4G37190	0.248518	0.126931				AT3G51620	0.232508	0.352373				AT3G22860	0.242887	0.613984				AT4G17600	0.242843	0.132528				AT4G39690	0.238471	0.286905
			AT3G24530	0.400367	0.0198694	AT3G56980	0.20562	0.346401	AT4G37295	0.212833	0.180682				AT3G51720	0.243483	0.214757				AT3G22900	0.258677	0.434996				AT4G18360	0.387421	0.0553035				AT4G39850	0.183877	0.102177
			AT3G24670	0.304625	0.085246	AT3G57040	0.243233	0.314976	AT4G37370	0.317247	0.150012				AT3G52360	0.44555	0.112286				AT3G23000	0.267863	0.0999518				AT4G18970	0.275736	0.291344				AT4G39920	0.225212	0.233104
			AT3G25250	0.433279	0.210112	AT3G57190	0.207831	0.307616	AT4G37380	0.266394	0.210748				AT3G52500	0.443235	0.148308				AT3G24050	0.34897	0.19166				AT4G19160	0.187035	0.174734				AT5G01090	0.246653	0.362068
			AT3G25610	0.267179	0.0676683	AT3G57380	0.31284	0.203592	AT4G37400	0.395002	0.102177				AT3G53000	0.269592	0.100023				AT3G24220	0.29037	0.171658				AT4G19380	0.231893	0.275339				AT5G01480	0.406323	0.50993
			AT3G25680	0.168451	0.392516	AT3G57420	0.233496	0.0847606	AT4G37430	0.359374	0.153731				AT3G53390	0.275122	0.0750629				AT3G25100	0.357017	0.0749475				AT4G21060	0.296174	0.175738				AT5G01520	0.253416	0.112651
			AT3G25990	0.24873	0.247365	AT3G57570	0.19051	0.32879	AT4G37590	0.288339	0.0608069				AT3G53920	0.258952	0.194899				AT3G25160	0.276102	0.126745				AT4G21310	0.19673	0.134007				AT5G01730	0.225397	0.599745
			AT3G26110	0.32406	0.498926	AT3G57780	0.290176	0.363295	AT4G37650	0.215729	0.0493954				AT3G53950	0.244651	0.121239				AT3G25500	0.364802	0.144674				AT4G21580	0.246306	0.0914101				AT5G01990	0.187776	0.12647
			AT3G26370	0.251993	0.0152502	AT3G58590	0.247668	0.283192	AT4G37740	0.264395	0.182225				AT3G54100	0.195186	0.146924				AT3G25545	0.196353	0.264932				AT4G22280	0.244876	0.554509				AT5G02120	0.357464	0.151076
			AT3G26810	0.283825	0.0222822	AT3G58760	0.277964	0.109461	AT4G37940	0.134238	0.26604				AT3G54560	0.460767	0.0146153				AT3G25640	0.228368	0.0998524				AT4G22770	0.319993	0.30957				AT5G02150	0.247516	0.2652
			AT3G26940	0.457106	0.601398	AT3G58790	0.283754	0.0997026	AT4G37980	0.354812	0.135893				AT3G54720	0.223804	0.19472				AT3G25940	0.389425	0.196736				AT4G23520	0.26535	0.417482				AT5G02390	0.310132	0.207023
			AT3G27220	0.283253	0.105023	AT3G58810	0.236301	0.172654	AT4G38080	0.138226	0.454077				AT3G54970	0.228888	0.230443				AT3G26050	0.252122	0.643049				AT4G23540	0.189822	0.267247				AT5G02430	0.284308	0.131755
			AT3G27260	0.241481	0.16512	AT3G59040	0.157284	0.127501	AT4G38960	0.207388	0.101042				AT3G55000	0.200081	0.162476				AT3G26360	0.251886	0.160019				AT4G23700	0.392647	0.124858				AT5G03000	0.279103	0.585218
			AT3G27270	0.330761	0.133913	AT3G59080	0.353515	0.0875045	AT4G39400	0.336312	0.0634922				AT3G55520	0.199159	0.0459543				AT3G26520	0.320459	0.080349				AT4G23840	0.270107	0.37815				AT5G03430	0.156528	0.0701735
			AT3G27330	0.260088	0.191133	AT3G59400	0.247447	0.140207	AT4G39955	0.297185	0.111346				AT3G55600	0.252232	0.101843				AT3G26640	0.298323	0.0321921				AT4G24050	0.247603	0.124434				AT5G03540	0.231297	0.049381
			AT3G27650	0.321905	0.0227769	AT3G59420	0.221567	0.135455	AT4G40080	0.266191	0.162535				AT3G55960	0.245015	0.0979628				AT3G26650	0.182991	0.0188109				AT4G24120	0.208334	0.0911133				AT5G03770	0.214309	0.229186
			AT3G28430	0.192813	0.163205	AT3G59700	0.30082	0.183811	AT5G01010	0.199194	0.145826				AT3G56260	0.229137	0.503712				AT3G26750	0.322962	0.249872				AT4G24330	0.299412	0.144084				AT5G03780	0.254262	0.522306
			AT3G29030	0.406624	0.0718707	AT3G59870	0.269457	0.133512	AT5G01240	0.18237	0.0878241				AT3G56440	0.180447	0.174996				AT3G27230	0.351371	0.0567561				AT4G24400	0.300778	0.160828				AT5G03940	0.194337	0.0779391
			AT3G43700	0.289856	0.26734	AT3G60360	0.207088	0.225944	AT5G01400	0.226495	0.241506				AT3G57010	0.225468	0.348623				AT3G27340	0.137558	0.274847				AT4G24480	0.306734	0.196819				AT5G03960	0.245601	0.257115
			AT3G43720	0.331333	0.197469	AT3G60520	0.314465	0.101361	AT5G01510	0.255297	0.174801				AT3G58650	0.188264	0.229131				AT3G27390	0.215057	0.202344				AT4G24770	0.197829	0.266844				AT5G04020	0.221076	0.385123
			AT3G44600	0.212291	0.108507	AT3G60680	0.29942	0.135026	AT5G01540	0.287461	0.211826				AT3G59090	0.368357	0.192315				AT3G28180	0.263746	0.0359677				AT4G24810	0.242686	0.119778				AT5G04140	0.266345	0.0497745
			AT3G44620	0.326936	0.097514	AT3G61190	0.464818	0.195352	AT5G01590	0.291089	0.0658293				AT3G59940	0.395549	0.184519				AT3G28480	0.330449	0.118554				AT4G25040	0.229495	0.254772				AT5G04260	0.204297	0.225626
			AT3G45090	0.222243	0.179627	AT3G61670	0.241344	0.156134	AT5G01740	0.139127	0.448328				AT3G60480	0.270782	0.147896				AT3G29810	0.366786	0.133229				AT4G25240	0.140781	0.141963				AT5G04470	0.343553	0.182946
			AT3G45640	0.224346	0.0365902	AT3G61700	0.184932	0.301519	AT5G02830	0.173729	0.168649				AT3G61080	0.181645	0.197759				AT3G33530	0.267491	0.153597				AT4G25280	0.259789	0.194719				AT5G04610	0.347167	0.241174
			AT3G45900	0.369954	0.115784	AT3G61780	0.181569	0.377062	AT5G03170	0.332515	0.0834329				AT3G61400	0.282132	0.309748				AT3G43610	0.246724	0.304048				AT4G25320	0.25112	0.193892				AT5G04720	0.299942	0.313451
			AT3G46580	0.432241	0.213866	AT3G61890	0.220361	0.22687	AT5G03415	0.238087	0.273024				AT3G61450	0.181627	0.221177				AT3G44730	0.181698	0.177274				AT4G25550	0.191586	0.0471378				AT5G04740	0.181906	0.140187
			AT3G46600	0.321655	0.218597	AT3G61930	0.337841	0.304681	AT5G03690	0.212772	0.0434994				AT3G61580	0.370342	0.0505059				AT3G44890	0.327814	0.0793578				AT4G25730	0.255136	0.1922				AT5G05300	0.196796	0.684363
			AT3G46620	0.431315	0.0796049	AT3G62040	0.318463	0.0884324	AT5G03720	0.145939	0.382355				AT3G61760	0.209211	0.0368164				AT3G46000	0.305614	0.033098				AT4G25830	0.258174	0.169466				AT5G05540	0.283314	0.212631
			AT3G46930	0.317389	0.293871	AT3G62750	0.32878	0.317006	AT5G03760	0.307044	0.0467569				AT3G62000	0.138681	0.290143				AT3G46010	0.308849	0.0746112				AT4G25870	0.191339	0.105233				AT5G05630	0.240142	0.184197
			AT3G47440	0.307667	0.0476463	AT3G62820	0.222425	0.233809	AT5G03900	0.182564	0.142646				AT3G62770	0.411499	0.0790241				AT3G46100	0.167121	0.102729				AT4G25900	0.259758	0.338471				AT5G05690	0.375832	0.115835
			AT3G47590	0.324296	0.20575	AT3G62930	0.230256	0.1192	AT5G04310	0.319296	0.103035				AT3G62910	0.142779	0.0867188				AT3G47340	0.385806	0.0368597				AT4G26780	0.247167	0.232737				AT5G05950	0.239456	0.0673231
			AT3G47670	0.327487	0.368049	AT3G62950	0.20212	0.0830832	AT5G04320	0.235508	0.471973				AT3G63140	0.231273	0.122334				AT3G47700	0.252012	0.166309				AT4G26900	0.247648	0.0936891				AT5G06050	0.277221	0.126979
			AT3G47780	0.281034	0.192086	AT3G63110	0.24915	0.216593	AT5G04340	0.364374	0.217842				AT3G63180	0.267104	0.465041				AT3G47860	0.241476	0.25482				AT4G27340	0.259248	0.148331				AT5G06240	0.186882	0.0918319
			AT3G48200	0.197537	0.192527	AT3G63160	0.268688	0.107167	AT5G04660	0.302887	0.191686				AT4G01050	0.222786	0.131672				AT3G47950	0.187886	0.0588834				AT4G27380	0.390438	0.38538				AT5G06590	0.272215	0.276982
			AT3G49160	0.28951	0.19162	AT3G63210	0.467783	0.263827	AT5G04750	0.120186	0.856811				AT4G01080	0.34677	0.132116				AT3G47990	0.239078	0.0991988				AT4G27390	0.475412	0.254252				AT5G06780	0.201714	0.324559
			AT3G49310	0.230527	0.0483198	AT3G63480	0.23338	0.276236	AT5G04900	0.25459	0.160854				AT4G01500	0.33404	0.345106				AT3G48020	0.294461	0.330332				AT4G27690	0.243127	0.0238326				AT5G06810	0.30876	0.274445
			AT3G49400	0.163679	0.333776	AT4G00180	0.231697	0.19572	AT5G05230	0.219465	0.142578				AT4G02380	0.129669	0.239418				AT3G48420	0.200768	0.188439				AT4G27890	0.303592	0.194001				AT5G07950	0.182601	0.377538
			AT3G49680	0.241133	0.190415	AT4G00330	0.428518	0.135171	AT5G05550	0.381565	0.17844				AT4G02420	0.332439	0.207562				AT3G48730	0.23003	0.0317855				AT4G28390	0.214612	0.159758				AT5G08000	0.204167	0.290393
			AT3G49930	0.376386	0.148677	AT4G00360	0.484543	0.0588084	AT5G05600	0.214121	0.117456				AT4G02500	0.276957	0.0207665				AT3G48760	0.259566	0.100988				AT4G28450	0.184436	0.152052				AT5G08010	0.195891	0.557856
			AT3G50310	0.393115	0.318021	AT4G00400	0.30026	0.137786	AT5G05850	0.35991	0.101222				AT4G02900	0.203418	0.0581227				AT3G49190	0.311517	0.225073				AT4G28560	0.386908	0.205809				AT5G09400	0.217809	0.0495638
			AT3G50410	0.335093	0.235894	AT4G01090	0.299922	0.203958	AT5G05960	0.38128	0.174586				AT4G03100	0.371919	0.0863395				AT3G49470	0.208468	0.0865561				AT4G28706	0.272451	0.190697				AT5G09510	0.255568	0.0355357
			AT3G50500	0.32567	0.0148507	AT4G01130	0.246802	0.189263	AT5G06160	0.204944	0.202764				AT4G04610	0.352718	0.0443863				AT3G50070	0.313855	0.119306				AT4G28820	0.215569	0.215951				AT5G09830	0.38093	0.0927022
			AT3G50530	0.265607	0.0482503	AT4G01330	0.280352	0.0871758	AT5G06550	0.321491	0.109791				AT4G04955	0.193127	0.142814				AT3G50240	0.184709	0.210954				AT4G29285	0.235065	0.65159				AT5G09960	0.24694	0.162287
			AT3G51180	0.16244	0.532202	AT4G01440	0.297963	0.196516	AT5G06690	0.2065	0.27227				AT4G08280	0.424495	0.156313				AT3G50440	0.247016	0.156428				AT4G29520	0.244493	0.142983				AT5G10100	0.231579	0.113423
			AT3G51400	0.360964	0.0786675	AT4G01460	0.231995	0.298403	AT5G06970	0.206504	0.130858				AT4G10640	0.418933	0.153018				AT3G50640	0.403764	0.263127				AT4G30360	0.303409	0.0681232				AT5G10170	0.315801	0.0414893
			AT3G51470	0.31825	0.0675275	AT4G01650	0.301386	0.156271	AT5G07460	0.379318	0.215911				AT4G10750	0.214235	0.192702				AT3G50960	0.286513	0.020517				AT4G30430	0.433801	0.295932				AT5G10260	0.25428	0.0322734
			AT3G51620	0.232508	0.352373	AT4G01700	0.289323	0.126769	AT5G07870	0.316452	0.317864				AT4G10790	0.361293	0.142807				AT3G51050	0.165372	0.0769551				AT4G30480	0.198572	0.171273				AT5G11020	0.207683	0.186013
			AT3G51730	0.267345	0.198612	AT4G01720	0.282538	0.206565	AT5G08030	0.30215	0.109602				AT4G10940	0.208852	0.306538				AT3G51270	0.268172	0.0693116				AT4G30720	0.168652	0.19001				AT5G11870	0.128269	0.300342
			AT3G52290	0.224523	0.195112	AT4G02075	0.303743	0.317724	AT5G08230	0.253892	0.447881				AT4G11130	0.234551	0.200297				AT3G51300	0.10135	0.0229429				AT4G31560	0.267104	0.183396				AT5G11940	0.412049	0.244011
			AT3G52360	0.44555	0.112286	AT4G02270	0.156821	0.420113	AT5G08270	0.241551	0.417687				AT4G11260	0.23175	0.162271				AT3G51850	0.321927	0.00749168				AT4G31590	0.223444	0.0349436				AT5G12250	0.271989	0.0107664
			AT3G52570	0.242979	0.176122	AT4G02280	0.296395	0.0664448	AT5G08280	0.262381	0.0708468				AT4G11280	0.376585	0.0688538				AT3G52105	0.250263	0.105383				AT4G31670	0.196576	0.295758				AT5G12870	0.339493	0.0963171
			AT3G53000	0.269592	0.100023	AT4G02330	0.337355	0.108756	AT5G08310	0.260217	0.226895				AT4G11820	0.191011	0.0892628				AT3G52240	0.3085	0.319503				AT4G31870	0.42996	0.165101				AT5G12930	0.299129	0.368435
			AT3G53390	0.275122	0.0750629	AT4G02820	0.33095	0.140833	AT5G08590	0.326354	0.121061				AT4G12130	0.292152	0.0706923				AT3G52260	0.324301	0.158524				AT4G32290	0.330416	0.230788				AT5G13120	0.220333	0.158758
			AT3G53920	0.258952	0.194899	AT4G03400	0.190478	0.131179	AT5G08600	0.233963	0.562586				AT4G13640	0.212103	0.045745				AT3G52380	0.295898	0.225379				AT4G32340	0.32041	0.19678				AT5G13260	0.214159	0.146139
			AT3G53930	0.130931	0.188927	AT4G03410	0.270846	0.209414	AT5G08650	0.199747	0.0407014				AT4G13710	0.172223	0.228639				AT3G52640	0.187945	0.174843				AT4G32350	0.255486	0.328842				AT5G13510	0.39712	0.0293641
			AT3G53950	0.244651	0.121239	AT4G03610	0.446029	0.161328	AT5G09820	0.226921	0.28227				AT4G14200	0.177309	0.518684				AT3G53180	0.226835	0.289842				AT4G32551	0.232497	0.121239				AT5G13680	0.165761	0.214363
			AT3G54100	0.195186	0.146924	AT4G04040	0.325231	0.0761567	AT5G10380	0.351195	0.340567				AT4G14240	0.317722	0.0456645				AT3G54090	0.262779	0.135728				AT4G32590	0.386622	0.203404				AT5G14080	0.294301	0.204055
			AT3G54970	0.228888	0.230443	AT4G04330	0.250029	0.169566	AT5G10470	0.1924	0.190605				AT4G14455	0.268805	0.0870054				AT3G54210	0.324036	0.0407627				AT4G33040	0.371137	0.0844554				AT5G14100	0.188722	0.250545
			AT3G55000	0.200081	0.162476	AT4G04370	0.229514	0.269178	AT5G10560	0.279556	0.166425				AT4G14510	0.22834	0.222961				AT3G54820	0.294039	0.0823834				AT4G33050	0.326125	0.0975423				AT5G14550	0.203171	0.170082
			AT3G55260	0.212211	0.161601	AT4G04750	0.263078	0.22948	AT5G10620	0.297755	0.10765				AT4G14580	0.399224	0.158085				AT3G54890	0.237518	0.0169084				AT4G33060	0.24051	0.110757				AT5G14880	0.264145	0.0608642
			AT3G55600	0.252232	0.101843	AT4G04790	0.259833	0.226908	AT5G10900	0.23075	0.164246				AT4G15090	0.30921	0.123656				AT3G55510	0.204737	0.32126				AT4G33070	0.263905	0.0957732				AT5G14910	0.242051	0.138676
			AT3G56260	0.229137	0.503712	AT4G04840	0.345341	0.248056	AT5G11060	0.275174	0.0888371				AT4G15800	0.309666	0.240246				AT3G55605	0.221608	0.198492				AT4G33360	0.279314	0.187537				AT5G15510	0.228876	0.233373
			AT3G56440	0.180447	0.174996	AT4G05060	0.291669	0.111406	AT5G11090	0.313325	0.113335				AT4G15900	0.220568	0.143997				AT3G55800	0.141515	0.0901371				AT4G33500	0.269937	0.378852				AT5G15550	0.346887	0.115496
			AT3G56480	0.253592	0.142204	AT4G05200	0.262081	0.282793	AT5G11160	0.305119	0.0494031				AT4G16110	0.348796	0.113248				AT3G56850	0.245107	0.0919882				AT4G33700	0.168609	0.13547				AT5G15750	0.222701	0.228965
			AT3G56640	0.22373	0.0271837	AT4G05590	0.312527	0.0929548	AT5G11240	0.199829	0.176543				AT4G16150	0.202415	0.138351				AT3G56910	0.128367	0.325609				AT4G34090	0.304566	0.242456				AT5G15760	0.21477	0.345191
			AT3G56930	0.231034	0.10869	AT4G08150	0.252369	0.0873985	AT5G11380	0.186348	0.218209				AT4G16470	0.340535	0.137237				AT3G56940	0.163709	0.0554926				AT4G34265	0.246905	0.0418746				AT5G15920	0.237011	0.188232
			AT3G58010	0.168808	0.27063	AT4G08850	0.351929	0.23881	AT5G11420	0.346718	0.091671				AT4G16600	0.205606	0.295808				AT3G56950	0.223473	0.181189				AT4G34740	0.358303	0.0443818				AT5G16250	0.331652	0.0214692
			AT3G58160	0.222181	0.182868	AT4G09350	0.361909	0.17649	AT5G11460	0.159786	0.536968				AT4G16970	0.150049	0.586914				AT3G57330	0.202697	0.0683751				AT4G35370	0.288473	0.399171				AT5G16270	0.180344	0.313398
			AT3G58650	0.188264	0.229131	AT4G09460	0.288954	0.13818	AT5G11530	0.218371	0.273132				AT4G17060	0.245837	0.0440917				AT3G57470	0.216171	0.175289				AT4G35725	0.372314	0.525257				AT5G16750	0.274903	0.0857175
			AT3G59090	0.368357	0.192315	AT4G09650	0.352818	0.0972233	AT5G11580	0.28837	0.188983				AT4G17070	0.236909	0.189697				AT3G57790	0.28362	0.148113				AT4G35730	0.166903	0.230165				AT5G17000	0.292039	0.0955769
			AT3G59760	0.209428	0.112276	AT4G09730	0.297243	0.0685897	AT5G11700	0.205218	0.0888811				AT4G17360	0.150833	0.124428				AT3G57940	0.227696	0.132989				AT4G35760	0.259234	0.200151				AT5G17630	0.246152	0.118498
			AT3G60030	0.255831	0.26607	AT4G09890	0.266987	0.0428267	AT5G11790	0.24145	0.0419183				AT4G17600	0.242843	0.132528				AT3G58470	0.21769	0.184798				AT4G35780	0.297019	0.115656				AT5G17930	0.252275	0.203047
			AT3G61380	0.19218	0.438938	AT4G09900	0.263088	0.10241	AT5G13090	0.472618	0.248171				AT4G17870	0.468592	0.0796761				AT3G58600	0.208034	0.156316				AT4G35985	0.285215	0.232661				AT5G18250	0.232952	0.0882846
			AT3G61580	0.370342	0.0505059	AT4G10310	0.27865	0.308859	AT5G13550	0.194208	0.106211				AT4G18640	0.231895	0.193657				AT3G58710	0.272057	0.0684697				AT4G36150	0.304705	0.232029				AT5G18600	0.331465	0.0650883
			AT3G61760	0.209211	0.0368164	AT4G10390	0.408279	0.142694	AT5G13910	0.28995	0.0897431				AT4G18810	0.212368	0.0589011				AT3G59780	0.167855	0.401682				AT4G36180	0.259585	0.0960489				AT5G19300	0.172969	0.288488
			AT3G62010	0.15466	0.0366258	AT4G10730	0.154991	0.281919	AT5G14180	0.248567	0.201822				AT4G18880	0.242778	0.188374				AT3G59800	0.205382	0.0812781				AT4G36390	0.353934	0.102188				AT5G19320	0.254095	0.145255
			AT3G62770	0.411499	0.0790241	AT4G10910	0.325833	0.237614	AT5G14470	0.353689	0.10073				AT4G19010	0.235967	0.184329				AT3G60190	0.233675	0.067312				AT4G36450	0.315257	0.112048				AT5G19855	0.2947	0.18979
			AT3G62860	0.294415	0.110407	AT4G11060	0.25234	0.151911	AT5G14500	0.294282	0.110431				AT4G19230	0.249788	0.0977102				AT3G60830	0.240124	0.058483				AT4G36580	0.185544	0.204733				AT5G19960	0.234332	0.273324
			AT3G63140	0.231273	0.122334	AT4G11175	0.454382	0.0689188	AT5G14580	0.190598	0.302169				AT4G19380	0.231893	0.275339				AT3G61630	0.356775	0.377723				AT4G36640	0.312479	0.177005				AT5G20110	0.360613	0.168161
			AT3G63290	0.351512	0.219938	AT4G11300	0.421164	0.11386	AT5G14720	0.165603	0.144058				AT4G19390	0.270496	0.206931				AT3G61770	0.265094	0.108648				AT4G36910	0.247759	0.201528				AT5G20630	0.304454	0.116811
			AT4G01410	0.337934	0.0572316	AT4G11330	0.454369	0.0532062	AT5G14940	0.284566	0.139523				AT4G19420	0.25597	0.0534687				AT3G62050	0.419809	0.421792				AT4G37750	0.225907	0.174807				AT5G20810	0.4402	0.0781207
			AT4G02380	0.129669	0.239418	AT4G11410	0.302593	0.0956482	AT5G14950	0.250807	0.104276				AT4G20870	0.16579	0.0347006				AT3G62300	0.231765	0.466225				AT4G38160	0.235278	0.162337				AT5G20840	0.184673	0.191735
			AT4G02500	0.276957	0.0207665	AT4G11790	0.18756	0.469108	AT5G15170	0.286095	0.147357				AT4G20880	0.316894	0.332212				AT3G62980	0.232091	0.052447				AT4G38760	0.192894	0.244181				AT5G21030	0.226152	0.551402
			AT4G02900	0.203418	0.0581227	AT4G11890	0.36273	0.291938	AT5G15240	0.251338	0.184657				AT4G21510	0.272978	0.253848				AT3G63090	0.491348	0.112311				AT4G39180	0.167523	0.27117				AT5G21060	0.190693	0.272093
			AT4G03240	0.29718	0.0768966	AT4G11900	0.418808	0.324427	AT5G15470	0.180588	0.0383966				AT4G21580	0.246306	0.0914101				AT3G63440	0.302165	0.208772				AT4G39210	0.216279	0.112339				AT5G22220	0.214814	0.22171
			AT4G03960	0.335786	0.0483658	AT4G12010	0.293297	0.150127	AT5G15730	0.215295	0.124936				AT4G22780	0.255738	0.0964995				AT3G66658	0.16974	0.0529644				AT4G39300	0.1968	0.277459				AT5G22280	0.121338	0.171953
			AT4G04610	0.352718	0.0443863	AT4G12110	0.430692	0.044043	AT5G16310	0.163567	0.223643				AT4G22910	0.419211	0.0451074				AT4G00050	0.336672	0.104366				AT4G40070	0.310486	0.318323				AT5G22320	0.329038	0.186181
			AT4G04955	0.193127	0.142814	AT4G12300	0.334392	0.204107	AT5G16490	0.307691	0.267971				AT4G23470	0.250977	0.189579				AT4G00200	0.360326	0.193695				AT5G01090	0.246653	0.362068				AT5G22330	0.309149	0.0286037
			AT4G08280	0.424495	0.156313	AT4G12330	0.359021	0.246763	AT5G16520	0.24498	0.217203				AT4G23700	0.392647	0.124858				AT4G00800	0.212327	0.241278				AT5G01480	0.406323	0.50993				AT5G22970	0.28163	0.865009
			AT4G08950	0.388754	0.14533	AT4G12460	0.222736	0.138085	AT5G16590	0.305281	0.131617				AT4G23730	0.181284	0.170919				AT4G01010	0.282872	0.08739				AT5G01520	0.253416	0.112651				AT5G22980	0.476666	0.253203
			AT4G09580	0.337705	0.0742344	AT4G12550	0.327865	0.27324	AT5G16650	0.14162	0.0464153				AT4G23890	0.221273	0.200009				AT4G01210	0.21294	0.234747				AT5G02120	0.357464	0.151076				AT5G23290	0.228861	0.0133489
			AT4G09810	0.228829	0.12089	AT4G12640	0.236794	0.233734	AT5G17020	0.166667	0.0789785				AT4G23920	0.185157	0.0855631				AT4G01480	0.227714	0.101027				AT5G02150	0.247516	0.2652				AT5G23380	0.371684	0.722776
			AT4G10380	0.236281	0.0825074	AT4G12730	0.327425	0.110148	AT5G17060	0.164865	0.0135913				AT4G24960	0.243597	0.0697519				AT4G02010	0.170369	0.111318				AT5G02550	0.247614	0.246396				AT5G23550	0.267801	0.0474236
			AT4G10790	0.361293	0.142807	AT4G12830	0.323813	0.0608749	AT5G17070	0.184447	0.481036				AT4G25040	0.229495	0.254772				AT4G02050	0.246104	0.120896				AT5G02560	0.249642	0.0511196				AT5G23660	0.274905	0.19307
			AT4G10940	0.208852	0.306538	AT4G12970	0.201926	0.181923	AT5G17160	0.217663	0.525483				AT4G25170	0.329967	0.166631				AT4G02290	0.318047	0.052436				AT5G02720	0.197734	0.344305				AT5G23850	0.350196	0.175512
			AT4G11260	0.23175	0.162271	AT4G13180	0.323673	0.125854	AT5G17240	0.300629	0.219004				AT4G25240	0.140781	0.141963				AT4G02655	0.263919	0.427935				AT5G02800	0.243611	0.0592324				AT5G24000	0.274539	0.101993
			AT4G11280	0.376585	0.0688538	AT4G13195	0.310432	0.309178	AT5G17420	0.22276	0.0267224				AT4G25780	0.224177	0.25298				AT4G03210	0.365618	0.0537355				AT5G02890	0.256726	0.378742				AT5G24390	0.311888	0.219821
			AT4G11820	0.191011	0.0892628	AT4G13235	0.259978	0.259424	AT5G17610	0.209504	0.293406				AT4G25880	0.240604	0.183468				AT4G03280	0.18598	0.140022				AT5G03180	0.2293	0.349667				AT5G24500	0.381682	0.197681
			AT4G12130	0.292152	0.0706923	AT4G13270	0.295699	0.179954	AT5G17640	0.312341	0.0747016				AT4G26050	0.345625	0.0970374				AT4G04180	0.247692	0.155052				AT5G03520	0.236074	0.0262411				AT5G24560	0.335087	0.252498
			AT4G12250	0.336272	0.0252592	AT4G13330	0.246581	0.323375	AT5G17820	0.432232	0.107142				AT4G27520	0.207264	0.305331				AT4G04690	0.332005	0.489422				AT5G03540	0.231297	0.049381				AT5G24740	0.235458	0.253504
			AT4G13100	0.404762	0.220359	AT4G13345	0.230663	0.0627109	AT5G17860	0.294347	0.283849				AT4G27730	0.272306	0.0593979				AT4G04890	0.225618	0.0506837				AT5G03770	0.214309	0.229186				AT5G25060	0.19971	0.112995
			AT4G13710	0.172223	0.228639	AT4G13580	0.30297	0.084505	AT5G18170	0.183614	0.0411844				AT4G27890	0.303592	0.194001				AT4G04900	0.234473	0.136133				AT5G03780	0.254262	0.522306				AT5G25090	0.3374	0.23158
			AT4G13800	0.251481	0.0279544	AT4G13660	0.263741	0.184783	AT5G18310	0.179602	0.375491				AT4G28550	0.286352	0.133303				AT4G04920	0.198923	0.115868				AT5G03880	0.321674	0.148034				AT5G25430	0.251332	0.116069
			AT4G14100	0.259157	0.1506	AT4G14020	0.2009	0.24582	AT5G18470	0.25127	0.590369				AT4G28600	0.291839	0.125118				AT4G05070	0.33162	0.260514				AT5G03940	0.194337	0.0779391				AT5G25500	0.336151	0.150172
			AT4G14200	0.177309	0.518684	AT4G14130	0.29792	0.0805946	AT5G18660	0.244666	0.136315				AT4G28940	0.217745	0.208976				AT4G05090	0.352304	0.278632				AT5G04220	0.183426	0.242702				AT5G25580	0.214259	0.39719
			AT4G14240	0.317722	0.0456645	AT4G14220	0.224764	0.298916	AT5G19010	0.283819	0.0278527				AT4G29100	0.173742	0.13317				AT4G08170	0.254822	0.109585				AT5G04260	0.204297	0.225626				AT5G26780	0.254398	0.0526895
			AT4G14455	0.268805	0.0870054	AT4G14365	0.268681	0.616992	AT5G19070	0.218172	0.155416				AT4G29190	0.426452	0.164272				AT4G08920	0.331435	0.0378365				AT5G04520	0.264528	0.12181				AT5G26860	0.21798	0.107103
			AT4G14780	0.181542	0.213985	AT4G14465	0.252354	0.100913	AT5G19250	0.290275	0.415002				AT4G29260	0.288024	0.212837				AT4G09030	0.264087	0.415481				AT5G04610	0.347167	0.241174				AT5G27200	0.193927	0.271752
			AT4G14815	0.321937	0.406221	AT4G14480	0.238052	0.134273	AT5G19260	0.213558	0.339596				AT4G29790	0.159982	0.14848				AT4G09550	0.181865	0.073515				AT5G04720	0.299942	0.313451				AT5G27395	0.149996	0.269218
			AT4G15900	0.220568	0.143997	AT4G14570	0.196785	0.182122	AT5G19750	0.214874	0.315709				AT4G30630	0.267268	0.403209				AT4G09560	0.314052	0.287101				AT5G04740	0.181906	0.140187				AT5G27560	0.213882	0.148466
			AT4G16110	0.348796	0.113248	AT4G14605	0.256105	0.129719	AT5G19920	0.252196	0.236223				AT4G31080	0.270625	0.10877				AT4G10760	0.226004	0.0679267				AT5G04810	0.249228	0.108995				AT5G28750	0.299538	0.159791
			AT4G16150	0.202415	0.138351	AT4G14720	0.386842	0.208081	AT5G20270	0.291845	0.143723				AT4G31910	0.24325	0.28653				AT4G11000	0.151198	0.681938				AT5G05540	0.283314	0.212631				AT5G29000	0.294508	0.200964
			AT4G17060	0.245837	0.0440917	AT4G14750	0.324098	0.107016	AT5G20610	0.188614	0.298963				AT4G32120	0.176802	0.0666388				AT4G11980	0.351133	0.144199				AT5G05950	0.239456	0.0673231				AT5G36260	0.413086	0.103235
			AT4G17070	0.236909	0.189697	AT4G14900	0.271915	0.104459	AT5G20710	0.256127	0.131645				AT4G32160	0.215487	0.218366				AT4G12910	0.377911	0.177993				AT5G06240	0.186882	0.0918319				AT5G37360	0.266922	0.186285
			AT4G17360	0.150833	0.124428	AT4G15390	0.396109	0.254505	AT5G22250	0.481648	0.0796665				AT4G32290	0.330416	0.230788				AT4G12960	0.401698	0.342198				AT5G06590	0.272215	0.276982				AT5G37590	0.175164	0.344397
			AT4G17720	0.258029	0.118806	AT4G15430	0.272006	0.114782	AT5G22290	0.240093	0.174848				AT4G32300	0.238286	0.134305				AT4G13200	0.280762	0.385643				AT5G06780	0.201714	0.324559				AT5G37740	0.48577	0.139622
			AT4G17870	0.468592	0.0796761	AT4G15510	0.26256	0.176534	AT5G22300	0.310131	0.15234				AT4G33200	0.179244	0.134314				AT4G13530	0.333639	0.208698				AT5G06810	0.30876	0.274445				AT5G38070	0.188492	0.304803
			AT4G17890	0.24639	0.0921748	AT4G15570	0.265916	0.0861323	AT5G22310	0.381375	0.242739				AT4G33480	0.228034	0.469545				AT4G14210	0.211539	0.0368577				AT5G07270	0.267982	0.0522393				AT5G38330	0.381901	0.530098
			AT4G18360	0.387421	0.0553035	AT4G15620	0.312578	0.254733	AT5G23080	0.20557	0.174146				AT4G33530	0.178682	0.102068				AT4G14890	0.339099	0.154111				AT5G07950	0.182601	0.377538				AT5G39600	0.247335	0.0277738
			AT4G18640	0.231895	0.193657	AT4G15630	0.285058	0.271107	AT5G23210	0.273256	0.156428				AT4G33810	0.286727	0.216475				AT4G14910	0.318205	0.160123				AT5G07990	0.339094	0.112472				AT5G40740	0.209353	0.0481227
			AT4G18670	0.383609	0.261286	AT4G15690	0.379619	0.0481087	AT5G23570	0.246377	0.305551				AT4G33920	0.35213	0.0603081				AT4G15110	0.212058	0.137642				AT5G08000	0.204167	0.290393				AT5G40760	0.252514	0.0531659
			AT4G19010	0.235967	0.184329	AT4G15820	0.266174	0.3469	AT5G23580	0.265248	0.0797331				AT4G34100	0.25258	0.0626976				AT4G15560	0.201092	0.0344624				AT5G08010	0.195891	0.557856				AT5G41320	0.27102	0.444037
			AT4G19230	0.249788	0.0977102	AT4G15920	0.174539	0.131293	AT5G23810	0.23335	0.345241				AT4G34430	0.18212	0.27819				AT4G15880	0.264684	0.222766				AT5G08460	0.300188	0.151326				AT5G41770	0.278116	0.0610619
			AT4G19390	0.270496	0.206931	AT4G16000	0.379594	0.435642	AT5G23880	0.147319	0.0766343				AT4G35140	0.286	0.114659				AT4G16340	0.173936	0.049317				AT5G08510	0.183919	0.246781				AT5G42030	0.142123	0.17306
			AT4G20350	0.182965	0.251165	AT4G16146	0.221588	0.237949	AT5G24030	0.253723	0.166883				AT4G35370	0.288473	0.399171				AT4G16610	0.422626	0.109201				AT5G09510	0.255568	0.0355357				AT5G42270	0.365683	0.0317834
			AT4G20870	0.16579	0.0347006	AT4G16260	0.345447	0.099774	AT5G24310	0.282793	0.0642279				AT4G35760	0.259234	0.200151				AT4G16660	0.206156	0.142692				AT5G09630	0.42511	0.341215				AT5G42650	0.464286	0.146682
			AT4G20880	0.316894	0.332212	AT4G16400	0.259318	0.351694	AT5G24450	0.3027	0.200281				AT4G35985	0.285215	0.232661				AT4G16830	0.189517	0.186558				AT5G09830	0.38093	0.0927022				AT5G43150	0.454265	0.150306
			AT4G21310	0.19673	0.134007	AT4G16490	0.378171	0.0350208	AT5G24590	0.411201	0.190268				AT4G37110	0.331979	0.330469				AT4G17000	0.239382	0.305758				AT5G10100	0.231579	0.113423				AT5G44150	0.352312	0.325515
			AT4G21510	0.272978	0.253848	AT4G16650	0.170254	0.214386	AT5G25480	0.189994	0.208499				AT4G37320	0.290825	0.254607				AT4G17180	0.219349	0.129957				AT5G10160	0.294893	0.0572889				AT5G44480	0.220797	0.0596505
			AT4G22360	0.241525	0.224197	AT4G16700	0.216541	0.272316	AT5G25800	0.196501	0.289521				AT4G37490	0.264328	0.209912				AT4G17230	0.273431	0.0777869				AT5G10170	0.315801	0.0414893				AT5G44785	0.225014	0.319051
			AT4G22780	0.255738	0.0964995	AT4G17080	0.197046	0.0907951	AT5G25830	0.375542	0.182391				AT4G37630	0.235379	0.321348				AT4G17610	0.195697	0.24771				AT5G10350	0.217659	0.180701				AT5G45370	0.166137	0.299417
			AT4G22910	0.419211	0.0451074	AT4G17090	0.166568	0.140821	AT5G25890	0.262472	0.180194				AT4G37760	0.393505	0.118735				AT4G17770	0.220067	0.0402569				AT5G11020	0.207683	0.186013				AT5G45600	0.156852	0.0671443
			AT4G23470	0.250977	0.189579	AT4G17150	0.304696	0.249968	AT5G26310	0.23519	0.307129				AT4G37990	0.309833	0.141465				AT4G17790	0.169485	0.17265				AT5G11550	0.324187	0.0504082				AT5G45610	0.223137	0.521102
			AT4G23730	0.181284	0.170919	AT4G17245	0.397567	0.181348	AT5G26670	0.379138	0.046295				AT4G38540	0.377898	0.213007				AT4G17950	0.24812	0.26545				AT5G11690	0.299306	0.721361				AT5G45650	0.248146	0.220576
			AT4G24960	0.243597	0.0697519	AT4G17280	0.243937	0.0978009	AT5G26720	0.360549	0.233771				AT4G38760	0.192894	0.244181				AT4G18060	0.187627	0.0507231				AT5G11940	0.412049	0.244011				AT5G45910	0.447606	0.210776
			AT4G25040	0.229495	0.254772	AT4G17800	0.166608	0.0301254	AT5G27110	0.318917	0.225526				AT4G38810	0.230517	0.162855				AT4G18240	0.223344	0.132965				AT5G12130	0.209123	0.172654				AT5G46340	0.233927	0.0494151
			AT4G25170	0.329967	0.166631	AT4G17810	0.163687	0.288207	AT5G27270	0.260945	0.193922				AT4G39820	0.280019	0.110715				AT4G18465	0.221054	0.0571511				AT5G12250	0.271989	0.0107664				AT5G46400	0.169325	0.422886
			AT4G25280	0.259789	0.194719	AT4G17880	0.334517	0.204771	AT5G27350	0.274156	0.274009				AT4G40070	0.310486	0.318323				AT4G18480	0.272326	0.0774487				AT5G12930	0.299129	0.368435				AT5G46710	0.18364	0.590786
			AT4G25550	0.191586	0.0471378	AT4G17960	0.285913	0.200341	AT5G27380	0.287065	0.213734				AT5G01210	0.426473	0.0932038				AT4G18550	0.275694	0.194469				AT5G13120	0.220333	0.158758				AT5G47460	0.333464	0.206411
			AT4G25680	0.246244	0.0843898	AT4G17970	0.260941	0.093478	AT5G27420	0.430791	0.1758				AT5G01270	0.267389	0.129044				AT4G18780	0.262518	0.0205761				AT5G13200	0.363423	0.0849654				AT5G47680	0.251725	0.127278
			AT4G25780	0.224177	0.25298	AT4G18010	0.285604	0.11109	AT5G27620	0.121166	0.422212				AT5G01730	0.225397	0.599745				AT4G18800	0.236048	0.00882016				AT5G13260	0.214159	0.146139				AT5G47750	0.214933	0.0644316
			AT4G25900	0.259758	0.338471	AT4G18340	0.218511	0.152258	AT5G28290	0.339151	0.0529946				AT5G01990	0.187776	0.12647				AT4G19660	0.245087	0.206456				AT5G13510	0.39712	0.0293641				AT5G48120	0.253361	0.291776
			AT4G26050	0.345625	0.0970374	AT4G18425	0.483405	0.0575293	AT5G28530	0.369509	0.110797				AT5G02030	0.239387	0.074385				AT4G19990	0.241864	0.24499				AT5G13680	0.165761	0.214363				AT5G48250	0.318045	0.151937
			AT4G26180	0.276236	0.124963	AT4G18430	0.330261	0.0127529	AT5G35370	0.318898	0.146247				AT5G02160	0.266429	0.127902				AT4G21326	0.207416	0.504588				AT5G13770	0.36501	0.149645				AT5G48340	0.326276	0.20342
			AT4G26470	0.360298	0.0451926	AT4G18570	0.280135	0.145192	AT5G35410	0.265404	0.126966				AT5G02270	0.247141	0.0170529				AT4G21620	0.309868	0.13742				AT5G14080	0.294301	0.204055				AT5G48470	0.352033	0.0568361
			AT4G26520	0.154022	0.361031	AT4G18590	0.290044	0.120386	AT5G36120	0.44521	0.205495				AT5G02390	0.310132	0.207023				AT4G21960	0.18912	0.0514437				AT5G14550	0.203171	0.170082				AT5G48590	0.341344	0.148507
			AT4G27260	0.243938	0.0483514	AT4G19150	0.296377	0.208799	AT5G37570	0.227987	0.227934				AT5G02430	0.284308	0.131755				AT4G22000	0.452329	0.0447072				AT5G14790	0.313739	0.126425				AT5G49180	0.28512	0.242591
			AT4G27340	0.259248	0.148331	AT4G19170	0.296078	0.151119	AT5G37710	0.320252	0.0911085				AT5G02560	0.249642	0.0511196				AT4G22190	0.218249	0.214967				AT5G14880	0.264145	0.0608642				AT5G49190	0.202448	0.0694214
			AT4G27520	0.207264	0.305331	AT4G19510	0.349984	0.427274	AT5G38150	0.426961	0.391006				AT5G03000	0.279103	0.585218				AT4G22530	0.309747	0.0821783				AT5G14910	0.242051	0.138676				AT5G49570	0.261594	0.208465
			AT4G27640	0.213612	0.129764	AT4G19610	0.160041	0.496659	AT5G38690	0.25309	0.190818				AT5G03430	0.156528	0.0701735				AT4G22560	0.403771	0.19098				AT5G14920	0.296007	0.529731				AT5G49680	0.214782	0.203398
			AT4G27890	0.303592	0.194001	AT4G19690	0.222327	0.0749276	AT5G38900	0.451493	0.0618607				AT5G04110	0.22257	0.437013				AT4G22840	0.24194	0.203162				AT5G15510	0.228876	0.233373				AT5G49990	0.236656	0.0770417
			AT4G28550	0.286352	0.133303	AT4G19810	0.330814	0.0879264	AT5G39350	0.306107	0.156131				AT5G04140	0.266345	0.0497745				AT4G23040	0.210413	0.39662				AT5G15550	0.346887	0.115496				AT5G50000	0.18926	0.0378819
			AT4G28600	0.291839	0.125118	AT4G19840	0.213492	0.42431	AT5G39360	0.435025	0.0226135				AT5G04180	0.224884	0.227317				AT4G23060	0.348377	0.134964				AT5G15750	0.222701	0.228965				AT5G50310	0.211447	0.0986299
			AT4G28940	0.217745	0.208976	AT4G20030	0.437743	0.0685773	AT5G39710	0.239738	0.144228				AT5G04220	0.183426	0.242702				AT4G23650	0.255159	0.0773541				AT5G15760	0.21477	0.345191				AT5G50360	0.295916	0.169774
			AT4G29100	0.173742	0.13317	AT4G20110	0.294922	0.086901	AT5G39940	0.189468	0.218561				AT5G04610	0.347167	0.241174				AT4G23820	0.345666	0.101078				AT5G16250	0.331652	0.0214692				AT5G50760	0.21549	0.289236
			AT4G29260	0.288024	0.212837	AT4G20130	0.234158	0.103738	AT5G40150	0.380952	0.107066				AT5G04810	0.249228	0.108995				AT4G23940	0.243133	0.120407				AT5G16400	0.3496	0.155897				AT5G51480	0.24197	0.224988
			AT4G29790	0.159982	0.14848	AT4G20140	0.228411	0.154248	AT5G40210	0.327358	0.131773				AT5G05110	0.256637	0.280938				AT4G23980	0.215833	0.220664				AT5G16530	0.240436	0.153361				AT5G51545	0.303152	0.195935
			AT4G30720	0.168652	0.19001	AT4G20230	0.180261	0.59564	AT5G40250	0.299206	0.0492052				AT5G05140	0.262893	0.141786				AT4G24020	0.245597	0.0864424				AT5G16750	0.274903	0.0857175				AT5G51560	0.215434	0.151053
			AT4G31080	0.270625	0.10877	AT4G20270	0.211856	0.124771	AT5G40280	0.197175	0.244735				AT5G05660	0.256022	0.12728				AT4G24130	0.318173	0.0655974				AT5G16950	0.1622	0.20935				AT5G51600	0.31132	0.131424
			AT4G31160	0.219824	0.194902	AT4G20740	0.239442	0.20466	AT5G40380	0.298614	0.173165				AT5G05760	0.172462	0.241505				AT4G24270	0.249575	0.221372				AT5G17000	0.292039	0.0955769				AT5G51700	0.202957	0.285033
			AT4G31870	0.42996	0.165101	AT4G20820	0.201251	0.243549	AT5G40450	0.219917	0.695057				AT5G06050	0.277221	0.126979				AT4G24280	0.234948	0.0404784				AT5G17170	0.172963	0.117998				AT5G52380	0.221938	0.153673
			AT4G32120	0.176802	0.0666388	AT4G20840	0.475233	0.138236	AT5G40510	0.370795	0.0825022				AT5G06700	0.290764	0.144122				AT4G24940	0.278083	0.167089				AT5G17630	0.246152	0.118498				AT5G52520	0.287099	0.0393461
			AT4G32160	0.215487	0.218366	AT4G21180	0.182316	0.247168	AT5G41150	0.217564	0.109471				AT5G06760	0.279317	0.0878616				AT4G25050	0.278724	0.144915				AT5G17930	0.252275	0.203047				AT5G52570	0.297558	0.0993895
			AT4G32270	0.268062	0.154746	AT4G21190	0.253149	0.195858	AT5G41210	0.263013	0.268102				AT5G06830	0.198579	0.11949				AT4G25220	0.20079	0.112481				AT5G18460	0.263175	0.108956				AT5G52860	0.263824	0.11058
			AT4G32300	0.238286	0.134305	AT4G21390	0.312305	0.13025	AT5G41330	0.276138	0.150474				AT5G06980	0.37406	0.139712				AT4G25520	0.202207	0.179179				AT5G18760	0.317764	0.165701				AT5G53030	0.342194	0.255762
			AT4G32410	0.191457	0.0342349	AT4G21410	0.278816	0.161	AT5G41920	0.269551	0.15496				AT5G07290	0.232751	0.214878				AT4G26430	0.245726	0.142727				AT5G19030	0.421001	0.400455				AT5G53490	0.430396	0.0836437
			AT4G32590	0.386622	0.203404	AT4G21600	0.323583	0.347766	AT5G42080	0.178973	0.0656923				AT5G08200	0.245362	0.142546				AT4G26480	0.219629	0.039947				AT5G19100	0.331902	0.367053				AT5G54180	0.249356	0.160914
			AT4G32750	0.187286	0.117709	AT4G21680	0.269814	0.0800174	AT5G42180	0.326184	0.0775776				AT5G08460	0.300188	0.151326				AT4G26610	0.259993	0.085881				AT5G19140	0.222751	0.0731573				AT5G54390	0.306034	0.0704128
			AT4G33200	0.179244	0.134314	AT4G21890	0.405728	0.13969	AT5G42240	0.323971	0.134384				AT5G08510	0.183919	0.246781				AT4G26640	0.170069	0.201303				AT5G19300	0.172969	0.288488				AT5G54510	0.203051	0.0667923
			AT4G33360	0.279314	0.187537	AT4G21940	0.26478	0.169636	AT5G42390	0.191222	0.115568				AT5G08630	0.179685	0.314888				AT4G26770	0.223089	0.22195				AT5G19980	0.34923	0.174607				AT5G54840	0.276038	0.130854
			AT4G33480	0.228034	0.469545	AT4G22200	0.278227	0.115398	AT5G42540	0.235168	0.385553				AT5G09220	0.218612	0.0783058				AT4G27410	0.26416	0.059828				AT5G20630	0.304454	0.116811				AT5G54890	0.272627	0.251687
			AT4G33530	0.178682	0.102068	AT4G22790	0.22207	0.203914	AT5G42830	0.329905	0.13422				AT5G09400	0.217809	0.0495638				AT4G27450	0.207345	0.061577				AT5G21030	0.226152	0.551402				AT5G55140	0.383153	0.0420662
			AT4G33810	0.286727	0.216475	AT4G22830	0.35353	0.218676	AT5G43745	0.166487	0.181758				AT5G09780	0.289576	0.618246				AT4G27590	0.260195	0.36421				AT5G21060	0.190693	0.272093				AT5G55200	0.198803	0.316465
			AT4G33920	0.35213	0.0603081	AT4G23220	0.305324	0.374326	AT5G43790	0.32372	0.157536				AT5G11550	0.324187	0.0504082				AT4G27760	0.252099	0.0732342				AT5G22220	0.214814	0.22171				AT5G56090	0.232118	0.0728062
			AT4G34100	0.25258	0.0626976	AT4G23260	0.244229	0.309135	AT5G43870	0.383285	0.0579537				AT5G11870	0.128269	0.300342				AT4G27800	0.268952	0.141363				AT5G22280	0.121338	0.171953				AT5G56510	0.331438	0.218242
			AT4G34430	0.18212	0.27819	AT4G23440	0.418396	0.0461317	AT5G43910	0.25916	0.212246				AT5G12400	0.189422	0.343562				AT4G28210	0.267182	0.162383				AT5G22320	0.329038	0.186181				AT5G56540	0.203089	0.366069
			AT4G35370	0.288473	0.399171	AT4G23670	0.26519	0.253197	AT5G43920	0.28641	0.0945515				AT5G12430	0.1917	0.292915				AT4G28830	0.224331	0.0652266				AT5G22330	0.309149	0.0286037				AT5G56610	0.352142	0.194301
			AT4G36040	0.44561	0.0821779	AT4G23690	0.367384	0.101673	AT5G43980	0.354696	0.241776				AT5G12940	0.450979	0.129424				AT4G29030	0.227439	0.356578				AT5G22970	0.28163	0.865009				AT5G57280	0.330114	0.175002
			AT4G36640	0.312479	0.177005	AT4G23810	0.295938	0.188971	AT5G44030	0.277482	0.044773				AT5G13020	0.153179	0.197277				AT4G29120	0.335771	0.0854459				AT5G23290	0.228861	0.0133489				AT5G57980	0.240954	0.201441
			AT4G37640	0.22397	0.0458201	AT4G23870	0.254105	0.151509	AT5G44090	0.191745	0.0766231				AT5G13750	0.244809	0.221274				AT4G29130	0.228811	0.107675				AT5G23550	0.267801	0.0474236				AT5G58560	0.299087	0.29133
			AT4G37750	0.225907	0.174807	AT4G23880	0.182723	0.451911	AT5G44190	0.31916	0.0916834				AT5G13760	0.289974	0.11447				AT4G29550	0.408536	0.443804				AT5G23720	0.260959	0.105348				AT5G58970	0.256394	0.0583011
			AT4G37760	0.393505	0.118735	AT4G24060	0.180897	0.194195	AT5G44260	0.445417	0.121419				AT5G13820	0.27509	0.319314				AT4G29590	0.267423	0.130039				AT5G24000	0.274539	0.101993				AT5G59010	0.207064	0.0540396
			AT4G37990	0.309833	0.141465	AT4G24090	0.264154	0.253096	AT5G44610	0.487094	0.154194				AT5G14310	0.265714	0.0330372				AT4G29810	0.268131	0.0278019				AT5G24330	0.353046	0.0532401				AT5G59460	0.184265	0.317583
			AT4G38540	0.377898	0.213007	AT4G24180	0.304863	0.0790078	AT5G45070	0.291168	0.434677				AT5G14760	0.233642	0.133183				AT4G30020	0.228254	0.067083				AT5G24390	0.311888	0.219821				AT5G59700	0.299867	0.166581
			AT4G38760	0.192894	0.244181	AT4G24210	0.476556	0.17693	AT5G45080	0.270252	0.540948				AT5G14790	0.313739	0.126425				AT4G30110	0.323485	0.214461				AT5G24560	0.335087	0.252498				AT5G59845	0.378529	0.184991
			AT4G38810	0.230517	0.162855	AT4G24240	0.395943	0.134222	AT5G45250	0.174568	0.401253				AT5G15070	0.176462	0.0934576				AT4G30210	0.219713	0.0890798				AT5G24710	0.243112	0.111182				AT5G60250	0.295439	0.354158
			AT4G39010	0.279557	0.121054	AT4G24290	0.283296	0.0907997	AT5G45940	0.259636	0.221217				AT5G15510	0.228876	0.233373				AT4G30520	0.19099	0.10999				AT5G24740	0.235458	0.253504				AT5G60270	0.173819	0.249521
			AT4G39180	0.167523	0.27117	AT4G24430	0.215824	0.194612	AT5G45960	0.299359	0.322419				AT5G15920	0.237011	0.188232				AT4G30960	0.32881	0.0635961				AT5G25090	0.3374	0.23158				AT5G60450	0.199357	0.145204
			AT4G39210	0.216279	0.112339	AT4G24510	0.216441	0.460939	AT5G46050	0.274342	0.0916275				AT5G16200	0.249765	0.388626				AT4G31040	0.193711	0.154033				AT5G25430	0.251332	0.116069				AT5G60680	0.431075	0.129429
			AT4G39690	0.238471	0.286905	AT4G24540	0.152743	0.318845	AT5G46070	0.295561	0.0941872				AT5G16480	0.330475	0.0618918				AT4G31060	0.0975724	0.520954				AT5G25500	0.336151	0.150172				AT5G62230	0.27902	0.110649
			AT4G39820	0.280019	0.110715	AT4G24660	0.255565	0.136522	AT5G46390	0.26655	0.161778				AT5G16950	0.1622	0.20935				AT4G31120	0.147111	0.122268				AT5G25930	0.312661	0.219317				AT5G62570	0.258466	0.252225
			AT4G39850	0.183877	0.102177	AT4G24700	0.28253	0.112264	AT5G46460	0.181645	0.292821				AT5G17780	0.349014	0.261461				AT4G31390	0.196669	0.0274272				AT5G27200	0.193927	0.271752				AT5G62650	0.220786	0.139314
			AT5G01210	0.426473	0.0932038	AT4G24760	0.185303	0.0597861	AT5G46550	0.308378	0.479154				AT5G18460	0.263175	0.108956				AT4G31430	0.198885	0.415429				AT5G27395	0.149996	0.269218				AT5G62960	0.231362	0.0825053
			AT5G01270	0.267389	0.129044	AT4G24970	0.265459	0.220522	AT5G46570	0.195584	0.0385278				AT5G18600	0.331465	0.0650883				AT4G31860	0.398424	0.140399				AT5G27410	0.270768	0.102516				AT5G63080	0.278006	0.202567
			AT5G01360	0.311587	0.0628635	AT4G25260	0.285539	0.16838	AT5G47110	0.313679	0.142288				AT5G18620	0.250955	0.0378322				AT4G31980	0.279846	0.241684				AT5G27560	0.213882	0.148466				AT5G63180	0.352202	0.0948456
			AT5G01930	0.24003	0.0891373	AT4G25810	0.313347	0.101256	AT5G47240	0.215779	0.225834				AT5G18760	0.317764	0.165701				AT4G32105	0.483993	0.171201				AT5G27600	0.178315	0.30602				AT5G63290	0.290782	0.121754
			AT5G02160	0.266429	0.127902	AT4G25835	0.319633	0.152563	AT5G47380	0.279362	0.286281				AT5G18850	0.423529	0.10792				AT4G32375	0.471443	0.352933				AT5G28750	0.299538	0.159791				AT5G63610	0.247331	0.0631509
			AT5G02270	0.247141	0.0170529	AT4G25960	0.26844	0.0658962	AT5G47430	0.29205	0.125146				AT5G19310	0.205406	0.209645				AT4G32870	0.382367	0.178666				AT5G33370	0.476778	0.202039				AT5G63730	0.274212	0.339938
			AT5G02390	0.310132	0.207023	AT4G25990	0.415044	0.307925	AT5G47440	0.201875	0.34676				AT5G19900	0.380606	0.109085				AT4G32915	0.259933	0.233184				AT5G35520	0.453857	0.253857				AT5G64370	0.260574	0.0906507
			AT5G02430	0.284308	0.131755	AT4G26010	0.24243	0.280921	AT5G47450	0.345516	0.0338429				AT5G19960	0.234332	0.273324				AT4G33280	0.127846	1.01337				AT5G37360	0.266922	0.186285				AT5G64420	0.179425	0.281731
			AT5G02550	0.247614	0.246396	AT4G26060	0.264319	0.24308	AT5G48360	0.277873	0.222188				AT5G20230	0.343047	0.230779				AT4G33760	0.203793	0.129645				AT5G37590	0.175164	0.344397				AT5G64470	0.261309	0.117692
			AT5G02720	0.197734	0.344305	AT4G26130	0.227545	0.352283	AT5G48380	0.367277	0.183486				AT5G20360	0.295401	0.286018				AT4G33790	0.231262	0.404297				AT5G38160	0.421754	0.431076				AT5G64650	0.393732	0.0427244
			AT5G02800	0.243611	0.0592324	AT4G26140	0.212368	0.151639	AT5G48450	0.228816	0.159281				AT5G20810	0.4402	0.0781207				AT4G34230	0.222044	0.0821177				AT5G38330	0.381901	0.530098				AT5G64720	0.348457	0.233632
			AT5G03000	0.279103	0.585218	AT4G26550	0.196398	0.118121	AT5G48840	0.187772	0.300533				AT5G20850	0.223558	0.0178309				AT4G34260	0.259701	0.179431				AT5G38520	0.351482	0.0738976				AT5G64760	0.344496	0.0806254
			AT5G03180	0.2293	0.349667	AT4G26600	0.245894	0.288176	AT5G49060	0.321698	0.207036				AT5G20870	0.441484	0.148843				AT4G34390	0.240327	0.359013				AT5G39600	0.247335	0.0277738				AT5G64830	0.273458	0.240359
			AT5G03880	0.321674	0.148034	AT4G26690	0.268373	0.233764	AT5G49100	0.328909	0.119084				AT5G21100	0.307567	0.0964135				AT4G34770	0.206939	0.0882533				AT5G40140	0.206801	0.154788				AT5G64840	0.348616	0.0386176
			AT5G03960	0.245601	0.257115	AT4G26700	0.191909	0.271516	AT5G49700	0.352574	0.0577995				AT5G21105	0.336924	0.0919729				AT4G35480	0.372532	0.180409				AT5G40760	0.252514	0.0531659				AT5G64900	0.337479	0.361076
			AT5G04110	0.22257	0.437013	AT4G26760	0.333914	0.0668725	AT5G50100	0.334947	0.125783				AT5G22270	0.18183	0.325814				AT4G35650	0.292238	0.0651211				AT5G41050	0.206162	0.2861				AT5G65420	0.146892	0.299008
			AT5G04180	0.224884	0.227317	AT4G27030	0.253182	0.164456	AT5G50180	0.18969	0.00702945				AT5G22540	0.350882	0.154832				AT4G36680	0.22014	0.151363				AT5G41320	0.27102	0.444037				AT5G65430	0.437221	0.00828015
			AT5G05110	0.256637	0.280938	AT4G27240	0.457712	0.0977794	AT5G50250	0.21353	0.317013				AT5G22940	0.389683	0.112781				AT4G36860	0.229731	0.100505				AT5G41770	0.278116	0.0610619				AT5G65490	0.273948	0.1443
			AT5G05140	0.262893	0.141786	AT4G27320	0.333791	0.0489928	AT5G50410	0.284276	0.0807263				AT5G22980	0.476666	0.253203				AT4G37000	0.242143	0.211458				AT5G42030	0.142123	0.17306				AT5G65750	0.265753	0.04505
			AT5G05660	0.256022	0.12728	AT4G27710	0.260905	0.311691	AT5G50780	0.21808	0.418655				AT5G23340	0.292891	0.0817649				AT4G37200	0.323562	0.0913042				AT5G42050	0.208852	0.198007				AT5G65970	0.163604	0.174968
			AT5G05760	0.172462	0.241505	AT4G28330	0.342468	0.0344593	AT5G51070	0.276372	0.0901344				AT5G23850	0.350196	0.175512				AT4G37540	0.254494	0.226037				AT5G42270	0.365683	0.0317834				AT5G66550	0.267694	0.175445
			AT5G06140	0.182718	0.134174	AT4G28350	0.296802	0.184684	AT5G51160	0.207431	0.318256				AT5G24330	0.353046	0.0532401				AT4G37610	0.355078	0.160573				AT5G43020	0.384354	0.149751				AT5G67110	0.151241	0.4827
			AT5G06760	0.279317	0.0878616	AT4G28490	0.387036	0.166399	AT5G51460	0.30284	0.0729415				AT5G25490	0.252498	0.158804				AT4G38020	0.27047	0.296242				AT5G43850	0.235379	0.240361				AT5G67240	0.237699	0.379998
			AT5G06830	0.198579	0.11949	AT4G28890	0.286118	0.145398	AT5G51590	0.252482	0.217927				AT5G25580	0.214259	0.39719				AT4G38050	0.189452	0.182359				AT5G44070	0.277156	0.118883				AT5G67290	0.26805	0.175911
			AT5G06980	0.37406	0.139712	AT4G29240	0.273883	0.178971	AT5G51770	0.332626	0.164704				AT5G26220	0.312091	0.0952819				AT4G38240	0.226592	0.115356				AT5G44740	0.215846	0.213624				AT1G01080	0.239434	0.276883
			AT5G07270	0.267982	0.0522393	AT4G29360	0.278646	0.11412	AT5G51820	0.275368	0.0920281				AT5G26860	0.21798	0.107103				AT4G38430	0.405679	0.120388				AT5G44785	0.225014	0.319051				AT1G01300	0.290893	0.0882286
			AT5G07290	0.232751	0.214878	AT4G29660	0.0976136	0.0444952	AT5G51890	0.26145	0.0989736				AT5G27210	0.228621	0.142115				AT4G38480	0.368351	0.149882				AT5G45040	0.260463	0.290782				AT1G01570	0.261568	0.206628
			AT5G08200	0.245362	0.142546	AT4G29700	0.27735	0.168309	AT5G52010	0.432204	0.0776843				AT5G27510	0.280089	0.611804				AT4G38880	0.235505	0.269221				AT5G45060	0.276935	0.256804				AT1G01620	0.270073	0.0176505
			AT5G08460	0.300188	0.151326	AT4G29720	0.255268	0.129525	AT5G52030	0.323847	0.188365				AT5G34930	0.30465	0.226561				AT4G39040	0.169184	0.322089				AT5G45600	0.156852	0.0671443				AT1G01650	0.13788	0.132056
			AT5G08630	0.179685	0.314888	AT4G29740	0.317933	0.111402	AT5G52050	0.26863	0.147197				AT5G35700	0.190627	0.141143				AT4G39550	0.34935	0.264729				AT5G45670	0.212469	0.164939				AT1G01670	0.297315	0.332671
			AT5G09780	0.289576	0.618246	AT4G29750	0.154052	0.293738	AT5G52300	0.323262	0.286941				AT5G36260	0.413086	0.103235				AT4G39740	0.225909	0.291584				AT5G45910	0.447606	0.210776				AT1G02120	0.269959	0.172427
			AT5G10160	0.294893	0.0572889	AT4G29820	0.352255	0.143142	AT5G52310	0.370054	0.38762				AT5G37630	0.27993	0.147314				AT4G39990	0.291525	0.0451354				AT5G46400	0.169325	0.422886				AT1G02150	0.255132	0.105017
			AT5G10260	0.25428	0.0322734	AT4G30080	0.356101	0.0443948	AT5G52960	0.270919	0.187557				AT5G37740	0.48577	0.139622				AT5G01530	0.323775	0.080907				AT5G47680	0.251725	0.127278				AT1G02330	0.281614	0.0873908
			AT5G10350	0.217659	0.180701	AT4G30170	0.445152	0.120478	AT5G53140	0.197253	0.223694				AT5G38520	0.351482	0.0738976				AT5G01670	0.258337	0.131378				AT5G47750	0.214933	0.0644316				AT1G02730	0.227894	0.0726433
			AT5G10830	0.300713	0.144247	AT4G30290	0.422771	0.0608671	AT5G53280	0.377311	0.155627				AT5G40140	0.206801	0.154788				AT5G01690	0.223604	0.297619				AT5G48230	0.250489	0.0435475				AT1G02850	0.180404	0.418144
			AT5G11870	0.128269	0.300342	AT4G30530	0.368874	0.116578	AT5G53370	0.293293	0.120216				AT5G40460	0.372392	0.164753				AT5G02130	0.240092	0.239869				AT5G48250	0.318045	0.151937				AT1G02870	0.309494	0.100245
			AT5G12130	0.209123	0.172654	AT4G30570	0.27353	0.125849	AT5G53420	0.177148	0.154739				AT5G41000	0.225952	0.188572				AT5G03700	0.285836	0.157924				AT5G48470	0.352033	0.0568361				AT1G02910	0.275832	0.210702
			AT5G12400	0.189422	0.343562	AT4G30610	0.332365	0.0762317	AT5G53580	0.253706	0.0697621				AT5G41460	0.336666	0.0608902				AT5G03910	0.260927	0.188988				AT5G48590	0.341344	0.148507				AT1G02960	0.27075	0.369937
			AT5G12430	0.1917	0.292915	AT4G30650	0.250001	0.205087	AT5G53660	0.312405	0.139985				AT5G42000	0.127836	0.0236421				AT5G04010	0.291445	0.320303				AT5G48640	0.357138	0.0289664				AT1G03280	0.22428	0.17853
			AT5G12870	0.339493	0.0963171	AT4G30825	0.338297	0.186717	AT5G53890	0.301254	0.10977				AT5G42010	0.256617	0.148463				AT5G04560	0.235647	0.358173				AT5G48720	0.244788	0.0850993				AT1G03330	0.16669	0.0650002
			AT5G12940	0.450979	0.129424	AT4G31250	0.35228	0.128937	AT5G53940	0.27057	0.0126145				AT5G42650	0.464286	0.146682				AT5G04710	0.215607	0.129605				AT5G48880	0.298104	0.0771381				AT1G03370	0.23529	0.12015
			AT5G13020	0.153179	0.197277	AT4G31270	0.286404	0.350919	AT5G54300	0.321691	0.343904				AT5G42940	0.195304	0.37319				AT5G05150	0.404031	0.342545				AT5G48910	0.256692	0.122129				AT1G03380	0.196397	0.267655
			AT5G13200	0.363423	0.0849654	AT4G31540	0.231153	0.0931982	AT5G54380	0.379724	0.0417851				AT5G43020	0.384354	0.149751				AT5G05200	0.182058	0.108412				AT5G48960	0.210211	0.0870065				AT1G03600	0.286917	0.160384
			AT5G13750	0.244809	0.221274	AT4G31550	0.480849	0.140733	AT5G54520	0.329723	0.197941				AT5G44070	0.277156	0.118883				AT5G05480	0.200287	0.291375				AT5G49130	0.2073	0.126558				AT1G03610	0.227598	0.0703048
			AT5G13760	0.289974	0.11447	AT4G31800	0.294883	0.186189	AT5G54630	0.292336	0.0870888				AT5G44080	0.408518	0.155871				AT5G05560	0.203487	0.221968				AT5G49180	0.28512	0.242591				AT1G03750	0.259256	0.13609
			AT5G13770	0.36501	0.149645	AT4G31820	0.315225	0.0740074	AT5G54670	0.180604	0.101928				AT5G44520	0.245795	0.333099				AT5G05570	0.169908	0.225096				AT5G49680	0.214782	0.203398				AT1G04040	0.239921	0.189971
			AT5G13820	0.27509	0.319314	AT4G32010	0.197084	0.234754	AT5G54690	0.265709	0.0366126				AT5G44740	0.215846	0.213624				AT5G05700	0.209243	0.397314				AT5G50210	0.329037	0.185538				AT1G04120	0.234569	0.0665604
			AT5G14310	0.265714	0.0330372	AT4G32070	0.240882	0.166406	AT5G54880	0.258417	0.277893				AT5G44800	0.17298	0.230435				AT5G06130	0.258349	0.103563				AT5G50310	0.211447	0.0986299				AT1G04250	0.249248	0.0805228
			AT5G14760	0.233642	0.133183	AT4G32190	0.175239	0.441548	AT5G55210	0.148275	0.186263				AT5G45040	0.260463	0.290782				AT5G06270	0.233649	0.0517948				AT5G50760	0.21549	0.289236				AT1G04340	0.196499	0.165458
			AT5G15070	0.176462	0.0934576	AT4G32360	0.269558	0.194365	AT5G55340	0.179808	0.314124				AT5G45060	0.276935	0.256804				AT5G06750	0.252	0.267143				AT5G51480	0.24197	0.224988				AT1G04510	0.242082	0.114908
			AT5G15800	0.287269	0.056068	AT4G32560	0.285427	0.287814	AT5G55620	0.224363	0.17365				AT5G45610	0.223137	0.521102				AT5G06860	0.3631	0.130968				AT5G51545	0.303152	0.195935				AT1G04520	0.303792	0.102022
			AT5G16270	0.180344	0.313398	AT4G32570	0.229872	0.261116	AT5G55740	0.245635	0.231947				AT5G45650	0.248146	0.220576				AT5G07130	0.303783	0.062898				AT5G51700	0.202957	0.285033				AT1G04620	0.156756	0.162085
			AT5G16400	0.3496	0.155897	AT4G32650	0.277106	0.168942	AT5G56080	0.207092	0.126562				AT5G45710	0.259165	0.153286				AT5G07280	0.396351	0.152874				AT5G51830	0.350008	0.0439641				AT1G04830	0.197218	0.0604154
			AT5G16480	0.330475	0.0618918	AT4G32710	0.225175	0.183372	AT5G56130	0.31891	0.0299806				AT5G45830	0.215952	0.31773				AT5G07340	0.222871	0.167071				AT5G52190	0.298714	0.239053				AT1G04920	0.235696	0.089553
			AT5G17300	0.169735	0.261897	AT4G32970	0.192606	0.566669	AT5G56240	0.251348	0.409255				AT5G45840	0.271868	0.161656				AT5G07920	0.267816	0.10214				AT5G52340	0.361495	0.0437227				AT1G05000	0.261123	0.19973
			AT5G17780	0.349014	0.261461	AT4G32980	0.2963	0.136421	AT5G56350	0.244486	0.0414309				AT5G46340	0.233927	0.0494151				AT5G08050	0.290383	0.086629				AT5G52520	0.287099	0.0393461				AT1G05060	0.229193	0.181967
			AT5G18250	0.232952	0.0882846	AT4G33080	0.201552	0.0835652	AT5G56790	0.221901	0.0785963				AT5G46590	0.253618	0.145502				AT5G08320	0.217894	0.304128				AT5G52800	0.241793	0.241184				AT1G05120	0.261349	0.191954
			AT5G18620	0.250955	0.0378322	AT4G33220	0.273603	0.131404	AT5G57060	0.262127	0.189691				AT5G46710	0.18364	0.590786				AT5G08335	0.248157	0.151334				AT5G52860	0.263824	0.11058				AT1G05460	0.248703	0.179857
			AT5G18850	0.423529	0.10792	AT4G33420	0.267867	0.0892131	AT5G57345	0.222844	0.225908				AT5G46840	0.365013	0.0446607				AT5G08360	0.471331	0.568611				AT5G53490	0.430396	0.0836437				AT1G05720	0.411194	0.0691356
			AT5G19030	0.421001	0.400455	AT4G33470	0.241086	0.185816	AT5G57580	0.236529	0.151447				AT5G47460	0.333464	0.206411				AT5G08380	0.153057	0.134699				AT5G54180	0.249356	0.160914				AT1G06070	0.26546	0.104652
			AT5G19100	0.331902	0.367053	AT4G33490	0.194182	0.0633853	AT5G57590	0.273708	0.146949				AT5G48520	0.216018	0.0449475				AT5G08420	0.243117	0.208895				AT5G54800	0.263161	0.102251				AT1G06200	0.208817	0.213672
			AT5G19140	0.222751	0.0731573	AT4G33540	0.178105	0.208258	AT5G57630	0.267974	0.0564849				AT5G48570	0.340039	0.0983052				AT5G08430	0.223957	0.371778				AT5G54840	0.276038	0.130854				AT1G06380	0.294439	0.290687
			AT5G19310	0.205406	0.209645	AT4G33550	0.267964	0.212818	AT5G57655	0.350353	0.11516				AT5G48640	0.357138	0.0289664				AT5G08470	0.183481	0.210508				AT5G55140	0.383153	0.0420662				AT1G06400	0.307694	0.0543841
			AT5G19320	0.254095	0.145255	AT4G33666	0.342928	0.403372	AT5G57710	0.324001	0.0981263				AT5G48720	0.244788	0.0850993				AT5G08570	0.227585	0.0499568				AT5G55200	0.198803	0.316465				AT1G06460	0.192166	0.411306
			AT5G19855	0.2947	0.18979	AT4G34020	0.215356	0.325983	AT5G57785	0.295445	0.020752				AT5G48910	0.256692	0.122129				AT5G09370	0.376356	0.730564				AT5G56090	0.232118	0.0728062				AT1G06560	0.218742	0.165227
			AT5G19900	0.380606	0.109085	AT4G34138	0.346039	0.196866	AT5G58010	0.384828	0.0823783				AT5G48930	0.416655	0.107241				AT5G09420	0.208893	0.225546				AT5G56510	0.331438	0.218242				AT1G06680	0.133845	0.111673
			AT5G19980	0.34923	0.174607	AT4G34220	0.257759	0.269511	AT5G58260	0.228834	0.142444				AT5G48960	0.210211	0.0870065				AT5G09500	0.255987	0.0467139				AT5G56610	0.352142	0.194301				AT1G06770	0.203962	0.418829
			AT5G20230	0.343047	0.230779	AT4G34250	0.252533	0.215856	AT5G58350	0.163994	0.196582				AT5G49130	0.2073	0.126558				AT5G09870	0.350533	0.0380621				AT5G56720	0.242596	0.128822				AT1G06960	0.207878	0.164345
			AT5G20360	0.295401	0.286018	AT4G34650	0.300675	0.121802	AT5G58440	0.238088	0.099123				AT5G49190	0.202448	0.0694214				AT5G10300	0.257471	0.171418				AT5G56760	0.351427	0.0552561				AT1G07180	0.268141	0.0750299
			AT5G20810	0.4402	0.0781207	AT4G34730	0.289244	0.122311	AT5G58480	0.268775	0.210577				AT5G49570	0.261594	0.208465				AT5G10450	0.174341	0.041583				AT5G57170	0.315524	0.0127876				AT1G07230	0.31283	0.0644743
			AT5G20840	0.184673	0.191735	AT4G34760	0.261021	0.0692979	AT5G58690	0.204551	0.237543				AT5G50020	0.34714	0.222588				AT5G10460	0.290185	0.127132				AT5G57280	0.330114	0.175002				AT1G07240	0.385944	0.157299
			AT5G20850	0.223558	0.0178309	AT4G34960	0.209309	0.130334	AT5G58700	0.208253	0.125231				AT5G50360	0.295916	0.169774				AT5G10540	0.244371	0.0385488				AT5G57440	0.339221	0.0498717				AT1G07330	0.284139	0.327785
			AT5G20870	0.441484	0.148843	AT4G35060	0.253298	0.073414	AT5G58860	0.255056	0.055165				AT5G50860	0.22372	0.133612				AT5G10910	0.281149	0.134916				AT5G57980	0.240954	0.201441				AT1G07650	0.259154	0.206688
			AT5G21100	0.307567	0.0964135	AT4G35270	0.212352	0.136919	AT5G59240	0.370146	0.0331559				AT5G51480	0.24197	0.224988				AT5G11030	0.188194	0.462282				AT5G58600	0.257167	0.116844				AT1G08110	0.248839	0.25799
			AT5G21105	0.336924	0.0919729	AT4G35310	0.198877	0.114287	AT5G59350	0.386293	0.100236				AT5G52340	0.361495	0.0437227				AT5G11050	0.210001	0.517878				AT5G58970	0.256394	0.0583011				AT1G08380	0.222623	0.0145839
			AT5G22540	0.350882	0.154832	AT4G35350	0.276467	0.0639292	AT5G59610	0.250699	0.278413				AT5G52570	0.297558	0.0993895				AT5G11150	0.292459	0.0905455				AT5G59010	0.207064	0.0540396				AT1G08390	0.26477	0.231263
			AT5G22940	0.389683	0.112781	AT4G35510	0.24089	0.208683	AT5G59780	0.340693	0.095404				AT5G52640	0.46329	0.0186882				AT5G11720	0.280095	0.159069				AT5G59460	0.184265	0.317583				AT1G08580	0.318356	0.1947
			AT5G23340	0.292891	0.0817649	AT4G35550	0.334576	0.0656692	AT5G59800	0.314828	0.43959				AT5G52890	0.241081	0.470313				AT5G11800	0.191435	0.0982169				AT5G59810	0.340536	0.16976				AT1G08840	0.226695	0.239668
			AT5G23380	0.371684	0.722776	AT4G35580	0.351139	0.204768	AT5G60120	0.181111	0.23623				AT5G53030	0.342194	0.255762				AT5G12170	0.334962	0.285638				AT5G59845	0.378529	0.184991				AT1G08880	0.406472	0.00790947
			AT5G23660	0.274905	0.19307	AT4G35600	0.350451	0.183122	AT5G60230	0.253894	0.211058				AT5G53050	0.342709	0.178941				AT5G13300	0.243493	0.0767607				AT5G60040	0.169269	0.183604				AT1G09310	0.222162	0.0851612
			AT5G23720	0.260959	0.105348	AT4G35880	0.239149	0.111916	AT5G60400	0.24536	0.362275				AT5G53430	0.266957	0.167386				AT5G13520	0.267695	0.0714654				AT5G60270	0.173819	0.249521				AT1G09340	0.26268	0.0301637
			AT5G24330	0.353046	0.0532401	AT4G35905	0.163864	0.141348	AT5G60920	0.279837	0.0503284				AT5G54280	0.252861	0.0971664				AT5G13630	0.298522	0.0492327				AT5G61060	0.278929	0.26888				AT1G09660	0.232166	0.0981811
			AT5G24500	0.381682	0.197681	AT4G36030	0.302184	0.114281	AT5G60950	0.184857	0.651022				AT5G54780	0.220361	0.0467399				AT5G13740	0.450801	0.106343				AT5G62230	0.27902	0.110649				AT1G09760	0.3064	0.0882441
			AT5G24560	0.335087	0.252498	AT4G36140	0.356535	0.475247	AT5G61780	0.291302	0.152315				AT5G54830	0.306791	0.06326				AT5G14050	0.257216	0.113459				AT5G62840	0.187087	0.166858				AT1G09810	0.24382	0.314369
			AT5G24710	0.243112	0.111182	AT4G36220	0.248176	0.0822153	AT5G61840	0.196227	0.0333443				AT5G55500	0.288046	0.153328				AT5G14105	0.156224	0.195311				AT5G62960	0.231362	0.0825053				AT1G09960	0.287586	0.0732111
			AT5G25060	0.19971	0.112995	AT4G36380	0.235352	0.195596	AT5G61890	0.4405	0.17117				AT5G55950	0.240329	0.0809798				AT5G14410	0.280609	0.136764				AT5G63010	0.254967	0.254999				AT1G10010	0.161628	0.432114
			AT5G25430	0.251332	0.116069	AT4G36430	0.263897	0.117597	AT5G62030	0.322085	0.089051				AT5G55960	0.323271	0.0670497				AT5G14460	0.330449	0.0855059				AT5G63060	0.198125	0.0787302				AT1G10270	0.289632	0.231746
			AT5G25490	0.252498	0.158804	AT4G36500	0.242462	0.0590363	AT5G62070	0.295291	0.181908				AT5G56170	0.415898	0.28302				AT5G14680	0.211425	0.0512349				AT5G63290	0.290782	0.121754				AT1G10540	0.253935	0.213805
			AT5G25580	0.214259	0.39719	AT4G36540	0.172475	0.256632	AT5G62610	0.290751	0.0482396				AT5G56230	0.247187	0.461316				AT5G14970	0.221605	0.108234				AT5G63440	0.224301	0.24239				AT1G10720	0.279563	0.187273
			AT5G25620	0.311289	0.0520816	AT4G36940	0.210023	0.0568472	AT5G62630	0.253761	0.111081				AT5G56540	0.203089	0.366069				AT5G15120	0.280983	0.216494				AT5G64370	0.260574	0.0906507				AT1G10740	0.314227	0.0790348
			AT5G26040	0.270636	0.128834	AT4G37080	0.238105	0.125788	AT5G62790	0.173555	0.0850198				AT5G56740	0.2575	0.16976				AT5G15350	0.261699	0.0852463				AT5G64420	0.179425	0.281731				AT1G11000	0.192941	0.0515821
			AT5G26220	0.312091	0.0952819	AT4G37290	0.285849	0.215256	AT5G62810	0.139254	0.231561				AT5G56780	0.339836	0.190239				AT5G15400	0.219229	0.0902694				AT5G64650	0.393732	0.0427244				AT1G11060	0.163414	0.29847
			AT5G26780	0.254398	0.0526895	AT4G37300	0.196766	0.319173	AT5G63100	0.286508	0.196119				AT5G56870	0.27959	0.122722				AT5G15410	0.282263	0.0909482				AT5G64720	0.348457	0.233632				AT1G11390	0.243716	0.0947082
			AT5G27200	0.193927	0.271752	AT4G37560	0.294432	0.132115	AT5G63220	0.176505	0.112983				AT5G57040	0.377417	0.118548				AT5G15440	0.196081	0.103751				AT5G64760	0.344496	0.0806254				AT1G11430	0.244501	0.0907452
			AT5G27210	0.228621	0.142115	AT4G37670	0.30417	0.15017	AT5G63410	0.227674	0.157601				AT5G57070	0.439493	0.193423				AT5G15490	0.236524	0.0399115				AT5G64780	0.257989	0.182641				AT1G11530	0.253664	0.186561
			AT5G27410	0.270768	0.102516	AT4G37790	0.255366	0.169863	AT5G63420	0.191521	0.111604				AT5G57170	0.315524	0.0127876				AT5G15860	0.256025	0.13703				AT5G64830	0.273458	0.240359				AT1G11730	0.164474	0.267561
			AT5G27510	0.280089	0.611804	AT4G37800	0.375174	0.0830109	AT5G63450	0.271239	0.207822				AT5G57250	0.291215	0.237462				AT5G15980	0.210893	0.247118				AT5G64840	0.348616	0.0386176				AT1G11940	0.160746	0.231335
			AT5G27600	0.178315	0.30602	AT4G38400	0.294956	0.216902	AT5G63700	0.245289	0.372669				AT5G57440	0.339221	0.0498717				AT5G16060	0.317536	0.0673586				AT5G64860	0.23114	0.121965				AT1G11960	0.242727	0.155146
			AT5G35700	0.190627	0.141143	AT4G38420	0.290128	0.156007	AT5G63810	0.214227	0.106226				AT5G57830	0.327072	0.137543				AT5G16710	0.244582	0.15022				AT5G64900	0.337479	0.361076				AT1G12000	0.256756	0.045151
			AT5G36260	0.413086	0.103235	AT4G38620	0.359454	0.080643	AT5G63930	0.171771	0.178654				AT5G58040	0.228881	0.234876				AT5G17700	0.237762	0.313287				AT5G65205	0.245948	0.183763				AT1G12020	0.39225	0.184391
			AT5G37630	0.27993	0.147314	AT4G38660	0.482105	0.112076	AT5G64180	0.288707	0.0689115				AT5G58760	0.244729	0.105198				AT5G17790	0.274257	0.34347				AT5G65390	0.347765	0.367067				AT1G12160	0.210138	0.283094
			AT5G38160	0.421754	0.431076	AT4G38840	0.360278	0.073113	AT5G64410	0.215552	0.0475446				AT5G60040	0.169269	0.183604				AT5G17840	0.293487	0.214788				AT5G65420	0.146892	0.299008				AT1G12230	0.194863	0.11312
			AT5G40460	0.372392	0.164753	AT4G38860	0.233701	0.0194859	AT5G64480	0.351251	0.333151				AT5G60250	0.295439	0.354158				AT5G18070	0.324202	0.119386				AT5G65430	0.437221	0.00828015				AT1G12240	0.287705	0.107211
			AT5G40740	0.209353	0.0481227	AT4G39050	0.153345	0.112371	AT5G64560	0.263613	0.126728				AT5G60310	0.165124	0.296833				AT5G18410	0.164226	0.038379				AT5G65490	0.273948	0.1443				AT1G12600	0.304609	0.0496642
			AT5G41000	0.225952	0.188572	AT4G39100	0.215632	0.189007	AT5G64700	0.200311	0.121159				AT5G60450	0.199357	0.145204				AT5G18450	0.221513	0.278224				AT5G65890	0.378219	0.0714265				AT1G12710	0.27824	0.114001
			AT5G42000	0.127836	0.0236421	AT4G39370	0.28146	0.325093	AT5G65120	0.315715	0.342507				AT5G60570	0.357271	0.0641751				AT5G18630	0.231499	0.15129				AT5G65970	0.163604	0.174968				AT1G12860	0.326236	0.103302
			AT5G42010	0.256617	0.148463	AT4G39510	0.20548	0.298469	AT5G65660	0.265264	0.0663983				AT5G60680	0.431075	0.129429				AT5G18830	0.300545	0.17852				AT5G66150	0.215807	0.248082				AT1G12990	0.254198	0.0220399
			AT5G42620	0.20626	0.0437542	AT4G39620	0.261165	0.162734	AT5G65730	0.256257	0.214223				AT5G60760	0.335402	0.0901489				AT5G19120	0.433987	0.208174				AT5G66550	0.267694	0.175445				AT1G13160	0.208072	0.2409
			AT5G42940	0.195304	0.37319	AT4G39675	0.195987	1.10062	AT5G66055	0.271773	0.193854				AT5G60790	0.469304	0.013355				AT5G19630	0.180546	0.14918				AT5G66820	0.294477	0.5868				AT1G13270	0.179197	0.107719
			AT5G44080	0.408518	0.155871	AT4G39710	0.196195	0.097656	AT5G66060	0.199913	0.0718446				AT5G60930	0.308962	0.157865				AT5G19910	0.131868	0.22911				AT5G67110	0.151241	0.4827				AT1G13280	0.273373	0.124954
			AT5G44520	0.245795	0.333099	AT4G39770	0.280462	0.088049	AT5G66100	0.272826	0.414374				AT5G62650	0.220786	0.139314				AT5G20070	0.302349	0.142128				AT5G67240	0.237699	0.379998				AT1G13740	0.327292	0.113931
			AT5G44800	0.17298	0.230435	AT4G39780	0.272926	0.168145	AT5G66310	0.208755	0.335731				AT5G62840	0.187087	0.166858				AT5G20140	0.319713	0.191578				AT5G67280	0.340502	0.123304				AT1G13870	0.246114	0.0960687
			AT5G45370	0.166137	0.299417	AT4G39840	0.212058	0.154078	AT5G66470	0.199534	0.101212				AT5G63120	0.309365	0.0721053				AT5G21010	0.255911	0.113507				AT5G67290	0.26805	0.175911				AT1G14020	0.216978	0.093486
			AT5G45420	0.402651	0.150356	AT4G39940	0.208863	0.169121	AT5G66490	0.30456	0.282415				AT5G63130	0.345345	0.16706				AT5G21120	0.29599	0.363547				AT1G01080	0.239434	0.276883				AT1G14220	0.261668	0.270387
			AT5G45710	0.259165	0.153286	AT4G39950	0.266045	0.0826487	AT5G66730	0.239693	0.136158				AT5G63180	0.352202	0.0948456				AT5G22510	0.300079	0.0846722				AT1G01160	0.244069	0.203669				AT1G14460	0.287703	0.1893
			AT5G45840	0.271868	0.161656	AT4G39960	0.305351	0.0393119	AT5G66920	0.25344	0.0963253				AT5G63530	0.211393	0.214644				AT5G22580	0.285197	0.0738793				AT1G01300	0.290893	0.0882286				AT1G14480	0.263516	0.620896
			AT5G46590	0.253618	0.145502	AT4G40050	0.397953	0.142974	AT5G66930	0.456201	0.140883				AT5G63820	0.221412	1.13016				AT5G22640	0.290957	0.0980979				AT1G01430	0.246699	0.28939				AT1G14720	0.343473	0.0931328
			AT5G46840	0.365013	0.0446607	AT5G01110	0.330742	0.117711	AT5G67030	0.250892	0.112778				AT5G63850	0.204469	0.0762877				AT5G22840	0.302357	0.140893				AT1G01570	0.261568	0.206628				AT1G15010	0.430915	0.16064
			AT5G48230	0.250489	0.0435475	AT5G01220	0.249766	0.156974	AT5G67100	0.216721	0.15895				AT5G63940	0.260796	0.107567				AT5G23060	0.181854	0.128107				AT1G01620	0.270073	0.0176505				AT1G15040	0.349516	0.105069
			AT5G48250	0.318045	0.151937	AT5G01310	0.220368	0.246568	AT5G67160	0.284168	0.279399				AT5G64100	0.186767	0.287244				AT5G23110	0.154952	0.227722				AT1G01720	0.335175	0.0972033				AT1G15130	0.206455	0.143906
			AT5G48340	0.326276	0.20342	AT5G01370	0.190569	0.145197	AT5G67250	0.301638	0.106186				AT5G64260	0.363773	0.0725686				AT5G23120	0.293488	0.0542638				AT1G01790	0.252574	0.208717				AT1G15200	0.204639	0.258287
			AT5G48520	0.216018	0.0449475	AT5G01550	0.422105	0.195228	AT1G01060	0.215435	0.235788				AT5G64470	0.261309	0.117692				AT5G23330	0.266033	0.284411				AT1G01930	0.295775	0.192383				AT1G15250	0.387311	0.0377148
			AT5G48570	0.340039	0.0983052	AT5G01790	0.26388	0.294788	AT1G01140	0.264589	0.0552165				AT5G64600	0.210067	0.152181				AT5G23530	0.393088	0.139093				AT1G01940	0.345224	0.0157362				AT1G15570	0.152336	0.311546
			AT5G48880	0.298104	0.0771381	AT5G02010	0.216659	0.104751	AT1G01190	0.265398	0.123836				AT5G64640	0.254916	0.172179				AT5G23870	0.290629	0.104911				AT1G02150	0.255132	0.105017				AT1G15730	0.234082	0.21777
			AT5G48930	0.416655	0.107241	AT5G02200	0.189439	0.494891	AT1G01200	0.310081	0.10838				AT5G65010	0.239813	0.06862				AT5G24165	0.358984	0.050619				AT1G02330	0.281614	0.0873908				AT1G15740	0.244148	0.139874
			AT5G49680	0.214782	0.203398	AT5G02710	0.338706	0.162729	AT1G01220	0.286032	0.109692				AT5G65205	0.245948	0.183763				AT5G24240	0.225667	0.218149				AT1G02730	0.227894	0.0726433				AT1G15820	0.148603	0.194983
			AT5G50020	0.34714	0.222588	AT5G02760	0.235149	0.17554	AT1G01320	0.205782	0.159639				AT5G65280	0.21041	0.208205				AT5G24490	0.275504	0.128896				AT1G02850	0.180404	0.418144				AT1G16040	0.214059	0.693328
			AT5G50210	0.329037	0.185538	AT5G02860	0.184756	0.0975106	AT1G01360	0.481427	0.0897515				AT5G65420	0.146892	0.299008				AT5G24840	0.351654	0.0596535				AT1G02870	0.309494	0.100245				AT1G16520	0.218472	0.124161
			AT5G50860	0.22372	0.133612	AT5G02940	0.159461	0.274426	AT1G01630	0.31406	0.136771				AT5G66150	0.215807	0.248082				AT5G24850	0.322525	0.0743784				AT1G02910	0.275832	0.210702				AT1G16720	0.290563	0.0490092
			AT5G51600	0.31132	0.131424	AT5G03120	0.290917	0.38802	AT1G01770	0.214361	0.293226				AT5G66810	0.190728	0.244631				AT5G25460	0.36207	0.0577638				AT1G02960	0.27075	0.369937				AT1G16880	0.250768	0.135502
			AT5G52190	0.298714	0.239053	AT5G03230	0.340032	0.0910085	AT1G01970	0.284974	0.216402				AT5G67080	0.25489	0.235169				AT5G25520	0.225961	0.381858				AT1G03330	0.16669	0.0650002				AT1G17200	0.221742	0.209076
			AT5G52340	0.361495	0.0437227	AT5G03320	0.219672	0.0991332	AT1G02020	0.347038	0.270877				AT1G01010	0.304152	0.370079				AT5G25630	0.280441	0.0944343				AT1G03600	0.286917	0.160384				AT1G17220	0.18329	0.11418
			AT5G52640	0.46329	0.0186882	AT5G03420	0.168347	0.609648	AT1G02110	0.272851	0.134279				AT1G01160	0.244069	0.203669				AT5G26250	0.282142	0.104289				AT1G04040	0.239921	0.189971				AT1G17710	0.361289	0.142175
			AT5G52800	0.241793	0.241184	AT5G03610	0.334545	0.110185	AT1G02400	0.287881	0.147901				AT1G01430	0.246699	0.28939				AT5G26880	0.275503	0.244261				AT1G04120	0.234569	0.0665604				AT1G17790	0.427622	0.166255
			AT5G52860	0.263824	0.11058	AT5G03660	0.200703	0.0712261	AT1G02410	0.196161	0.187855				AT1G01570	0.261568	0.206628				AT5G27610	0.196403	0.575056				AT1G04250	0.249248	0.0805228				AT1G18060	0.314149	0.0949624
			AT5G52890	0.241081	0.470313	AT5G04150	0.18586	0.308448	AT1G02475	0.308994	0.111469				AT1G01650	0.13788	0.132056				AT5G27820	0.210359	0.0397558				AT1G04340	0.196499	0.165458				AT1G18160	0.19871	0.14017
			AT5G53050	0.342709	0.178941	AT5G04530	0.222003	0.122745	AT1G02810	0.363082	0.0720086				AT1G01720	0.335175	0.0972033				AT5G35080	0.244392	0.229749				AT1G04510	0.242082	0.114908				AT1G18450	0.19457	0.0650306
			AT5G53430	0.266957	0.167386	AT5G04870	0.182563	0.0967271	AT1G02890	0.254268	0.24588				AT1G01790	0.252574	0.208717				AT5G35400	0.221765	0.214934				AT1G04520	0.303792	0.102022				AT1G18470	0.250345	0.101694
[truncated: 7,472 more rows]
