# Supplementary material for: Fixation of Expression Divergences by Natural Selection in Arabidopsis Coding Genes
Source: Int J Mol Sci. 2024 Dec 22;25(24):13710. doi: 10.3390/ijms252413710 (PMC11678068; doi:10.3390/ijms252413710)
Supplement: Supplementary file 1 [file ijms-25-13710-s001.zip › Table S25.xlsx]

## Sheet: Loci w microarrays & ω (Ws-Col)
Table S25. Analysis of ω, Ks (within species) in loci with specific expression (microarrays) in six samples.
Table S25A. Loci with ω and Ks (within species) & expression from microarrays.
Locus	Ks	ω	Pollen	Seedlings	Sperm	Synergid cells	Central cells	Eggs
AT1G01900	0.00570953	0.109503	0	1	0	0	0	0
AT1G01980	0.00257991	1.8897	1	0	0	0	0	0
AT1G02205	0.0108261	0.324987	0	1	0	0	0	0
AT1G02220	0.0644605	0.563024	0	1	0	0	0	0
AT1G02300	0.00760081	0.316273	0	1	0	0	0	0
AT1G02750	0.030074	0.829032	0	1	0	0	0	0
AT1G02980	0.00922389	0.0645714	0	0	1	0	0	0
AT1G03170	0.0124142	0.581187	1	0	0	0	0	0
AT1G04470	0.00245387	0.35634	1	0	0	0	0	0
AT1G04500	0.00367074	0.308121	1	0	0	0	0	0
AT1G05200	0.0306838	0.0749982	0	1	0	0	0	0
AT1G05300	0.00655565	0.19737	0	1	0	0	0	0
AT1G05310	0.00337966	0.671625	0	1	0	0	0	0
AT1G05410	0.00303099	0.305027	0	1	0	0	0	0
AT1G05450	0.0055147	0.840374	0	0	0	0	0	1
AT1G05550	0.0701286	0.447505	0	0	0	1	0	0
AT1G05560	0.0207343	0.190437	0	1	0	0	0	0
AT1G05680	0.00833822	0.84632	0	1	0	0	0	0
AT1G05770	0.00690404	1.46782	1	0	0	0	0	0
AT1G05805	0.00361992	0.341756	0	1	0	0	0	0
AT1G06000	0.0085333	0.123291	0	1	0	0	0	0
AT1G06720	0.00655056	0.171398	0	1	0	0	0	0
AT1G06730	0.0522068	0.28611	0	1	0	0	0	0
AT1G06850	0.00795618	0.332167	1	0	0	0	0	0
AT1G06970	0.0163444	0.0634456	1	0	0	0	0	0
AT1G07150	0.0051511	0.703003	0	1	0	0	0	0
AT1G07160	0.00359881	1.29441	0	0	1	0	0	0
AT1G07640	0.00390158	0.337569	0	1	0	0	0	0
AT1G07740	0.00301693	0.317493	0	0	1	0	0	0
AT1G07840	0.00912854	0.153261	0	1	0	0	0	0
AT1G07990	0.00151777	1.51178	0	1	0	0	0	0
AT1G08135	0.00166553	0.672565	1	0	0	0	0	0
AT1G08230	0.0259514	0.241909	0	1	0	0	0	0
AT1G08260	0.00305207	0.0633873	0	0	1	0	0	0
AT1G08310	0.00429836	0.323156	0	0	1	0	0	0
AT1G08650	0.0662194	0.0702822	1	0	0	0	0	0
AT1G08800	0.00263091	0.442754	0	1	0	0	0	0
AT1G08920	0.0110393	0.255517	0	1	0	0	0	0
AT1G08930	0.00505362	0.181524	0	1	0	0	0	0
AT1G09170	0.0122458	0.207001	1	0	0	0	0	0
AT1G09500	0.00337134	2.6427	0	1	0	0	0	0
AT1G09600	0.00166605	1.56114	1	0	0	0	0	0
AT1G09820	0.074589	0.0969403	0	1	0	0	0	0
AT1G09890	0.0296338	0.217516	0	0	0	0	1	0
AT1G10050	0.0118805	0.324776	0	1	0	0	0	0
AT1G10110	0.00406618	0.657644	0	0	0	0	1	0
AT1G10320	0.00371746	0.311002	0	1	0	0	0	0
AT1G10610	0.0032837	0.299443	0	1	0	0	0	0
AT1G10750	0.012007	0.0782451	0	1	0	0	0	0
AT1G11070	0.0158719	0.457464	0	0	0	0	1	0
AT1G11170	0.00350975	0.277257	0	0	0	0	0	1
AT1G11580	0.00232957	0.692535	0	1	0	0	0	0
AT1G11610	0.0243337	0.0362659	1	0	0	0	0	0
AT1G11690	0.00596957	0.586895	0	0	0	0	1	0
AT1G11740	0.00481477	0.549245	0	0	1	0	0	0
AT1G11770	0.00244125	1.02786	1	0	0	0	0	0
AT1G12220	0.00279765	0.733993	0	1	0	0	0	0
AT1G12620	0.0224553	0.373453	0	1	0	0	0	0
AT1G13090	0.00272769	0.33266	0	1	0	0	0	0
AT1G13100	0.00824554	0.25366	0	1	0	0	0	0
AT1G13220	0.00329828	0.327891	0	1	0	0	0	0
AT1G13260	0.016834	0.326579	0	1	0	0	0	0
AT1G13290	0.0172277	0.522891	0	0	1	0	0	0
AT1G13410	0.023552	0.803688	0	0	1	0	0	0
AT1G14040	0.024275	0.167587	0	1	0	0	0	0
AT1G14580	0.00283952	0.336204	0	1	0	0	0	0
AT1G14640	0.0017615	1.75442	1	0	0	0	0	0
AT1G14660	0.00175607	1.00759	0	0	0	0	0	1
AT1G14680	0.0195855	0.387041	0	0	1	0	0	0
AT1G15080	0.0719549	0.109802	0	1	0	0	0	0
AT1G15670	0.0104847	0.242232	0	1	0	0	0	0
AT1G15870	0.0227663	0.403563	0	0	0	1	0	0
AT1G16260	0.00568123	0.324481	0	1	0	0	0	0
AT1G16280	0.00248101	1.13334	0	1	0	0	0	0
AT1G16380	0.00961738	0.180866	1	0	0	0	0	0
AT1G16540	0.0164756	0.18567	0	1	0	0	0	0
AT1G17060	0.0144864	0.192195	0	0	0	0	1	0
AT1G17170	0.059018	0.166236	0	1	0	0	0	0
AT1G17310	0.00669293	0.616922	0	0	1	0	0	0
AT1G17380	0.00507689	0.315857	0	1	0	0	0	0
AT1G17910	0.036067	0.395492	0	0	1	0	0	0
AT1G18350	0.0131444	0.110268	0	0	0	0	1	0
AT1G18485	0.00144811	0.311327	0	1	0	0	0	0
AT1G18840	0.00487683	0.314682	0	1	0	0	0	0
AT1G18910	0.00710635	0.0507876	0	1	0	0	0	0
AT1G19090	0.00791493	0.885546	1	0	0	0	0	0
AT1G19160	0.0049562	0.955272	0	0	0	0	1	0
AT1G19410	0.00430407	1.28855	0	0	0	0	0	1
AT1G19640	0.0286968	0.0791154	1	0	0	0	0	0
AT1G19700	0.0506426	0.0912392	0	1	0	0	0	0
AT1G19870	0.00178304	0.308201	0	1	0	0	0	0
AT1G20030	0.0342833	0.259994	0	1	0	0	0	0
AT1G20135	0.0448991	0.329831	1	0	0	0	0	0
AT1G20150	0.00177797	0.316682	0	0	0	0	0	1
AT1G20300	0.049697	0.147727	0	1	0	0	0	0
AT1G20330	0.0144257	0.173592	0	1	0	0	0	0
AT1G20370	0.00251232	0.319059	0	1	0	0	0	0
AT1G20560	0.00243727	0.326572	0	1	0	0	0	0
AT1G20650	0.00727079	0.158844	0	1	0	0	0	0
AT1G20750	0.00990627	0.35908	0	0	1	0	0	0
AT1G21120	0.0290198	0.0402279	0	1	0	0	0	0
AT1G21130	0.0187397	0.127311	0	1	0	0	0	0
AT1G21190	0.0255892	0.185395	0	1	0	0	0	0
AT1G21250	0.0065609	1.73717	0	1	0	0	0	0
AT1G21270	0.00370883	0.326036	0	1	0	0	0	0
AT1G21590	0.00368057	0.31558	0	1	0	0	0	0
AT1G22060	0.00130546	1.03068	0	1	0	0	0	0
AT1G22110	0.0189919	0.334418	1	0	0	0	0	0
AT1G22180	0.00442376	0.316373	0	1	0	0	0	0
AT1G22240	0.0276227	0.530376	1	0	0	0	0	0
AT1G22360	0.0255461	0.150501	0	1	0	0	0	0
AT1G22440	0.0128756	0.276701	0	1	0	0	0	0
AT1G23020	0.0224541	0.135039	0	1	0	0	0	0
AT1G23060	0.0291556	0.444736	0	0	1	0	0	0
AT1G23205	0.0571121	0.274439	0	1	0	0	0	0
AT1G23340	0.0105788	0.30197	0	1	0	0	0	0
AT1G23350	0.0390211	0.224391	1	0	0	0	0	0
AT1G23380	0.0262299	0.107006	0	1	0	0	0	0
AT1G23480	0.011113	0.0741771	0	1	0	0	0	0
AT1G24140	0.0102194	0.343673	1	0	0	0	0	0
AT1G24430	0.00539283	1.60052	0	1	0	0	0	0
AT1G24650	0.00437738	0.755412	0	0	1	0	0	0
AT1G25230	0.0124813	0.207229	0	1	0	0	0	0
AT1G25240	0.00356791	0.66292	1	0	0	0	0	0
AT1G25450	0.00547539	0.164738	0	1	0	0	0	0
AT1G26240	0.00501216	0.239712	1	0	0	0	0	0
AT1G26380	0.00245235	0.340977	0	1	0	0	0	0
AT1G26620	0.00165963	0.603615	0	0	1	0	0	0
AT1G26800	0.00726964	0.29081	0	1	0	0	0	0
AT1G27030	0.02548	0.364519	0	1	0	0	0	0
AT1G27070	0.0328041	0.392734	0	1	0	0	0	0
AT1G27320	0.0052806	0.16145	0	1	0	0	0	0
AT1G28010	0.00206607	0.174672	0	1	0	0	0	0
AT1G28400	0.0153822	0.0811794	0	1	0	0	0	0
AT1G28440	0.00537591	0.08302	0	1	0	0	0	0
AT1G28570	0.00684079	0.335358	0	1	0	0	0	0
AT1G28680	0.00762272	0.137165	0	1	0	0	0	0
AT1G29200	0.00480667	0.884436	1	0	0	0	0	0
AT1G30010	0.0106703	0.112995	0	0	1	0	0	0
AT1G30460	0.00220057	0.316203	0	1	0	0	0	0
AT1G30570	0.00164978	0.625302	0	1	0	0	0	0
AT1G30740	0.0725534	0.526687	0	0	1	0	0	0
AT1G30840	0.00339136	0.694633	0	1	0	0	0	0
AT1G30990	0.0103226	0.270849	0	0	1	0	0	0
AT1G31380	0.0401675	0.357031	0	0	0	0	0	1
AT1G31550	0.0506901	0.222048	0	1	0	0	0	0
AT1G31650	0.00527597	0.282232	0	1	0	0	0	0
AT1G31710	0.0505822	0.187364	0	1	0	0	0	0
AT1G31720	0.0253102	0.851619	0	1	0	0	0	0
AT1G31840	0.0447251	0.537897	0	0	1	0	0	0
AT1G31920	0.00463957	0.155637	0	1	0	0	0	0
AT1G31930	0.0497735	0.0907324	0	1	0	0	0	0
AT1G32090	0.00740945	0.0719963	0	1	0	0	0	0
AT1G32300	0.00671923	1.39837	0	0	0	1	0	0
AT1G32350	0.0155373	0.466286	0	1	0	0	0	0
AT1G33030	0.00388937	0.968748	0	1	0	0	0	0
AT1G33110	0.00950639	0.199006	0	1	0	0	0	0
AT1G33220	0.0152357	0.625064	1	0	0	0	0	0
AT1G33600	0.0228463	0.169998	0	1	0	0	0	0
AT1G33770	0.0474929	0.0717026	1	0	0	0	0	0
AT1G33790	0.00582967	0.400105	0	1	0	0	0	0
AT1G33811	0.00715858	0.337552	0	1	0	0	0	0
AT1G33830	0.025375	0.357597	0	0	0	0	0	1
AT1G33840	0.0266349	0.386509	0	0	1	0	0	0
AT1G33970	0.0472122	0.0593013	0	1	0	0	0	0
AT1G34180	0.0057861	0.250543	0	0	0	0	1	0
AT1G34355	0.00357495	0.592617	0	0	1	0	0	0
AT1G34410	0.00530836	0.445143	0	0	0	1	0	0
AT1G34575	0.0288695	0.445595	1	0	0	0	0	0
AT1G35230	0.0128406	0.648381	0	0	0	0	1	0
AT1G35330	0.034833	0.355958	1	0	0	0	0	0
AT1G35560	0.0412576	0.297456	0	1	0	0	0	0
AT1G36060	0.0536282	0.0558464	0	1	0	0	0	0
AT1G36160	0.0341516	0.105263	0	1	0	0	0	0
AT1G36180	0.00540075	0.378706	0	0	0	0	0	1
AT1G36340	0.0169678	0.694336	0	0	0	0	1	0
AT1G37140	0.0243278	0.863146	0	0	1	0	0	0
AT1G42550	0.00500593	0.103663	0	1	0	0	0	0
AT1G43160	0.0426348	0.52831	0	1	0	0	0	0
AT1G43640	0.0598699	0.516508	0	0	0	0	1	0
AT1G43650	0.0108396	0.493685	0	1	0	0	0	0
AT1G43850	0.00164937	0.599573	0	1	0	0	0	0
AT1G44120	0.00122232	0.696012	1	0	0	0	0	0
AT1G44224	0.0214876	0.278477	1	0	0	0	0	0
AT1G44446	0.0648165	0.0385597	0	1	0	0	0	0
AT1G44810	0.00514171	0.567659	0	1	0	0	0	0
AT1G45100	0.01286	0.388	0	0	0	0	1	0
AT1G45545	0.0324007	0.224879	1	0	0	0	0	0
AT1G47610	0.00730953	0.175985	0	0	1	0	0	0
AT1G47770	0.0086148	1.68804	0	0	1	0	0	0
AT1G47885	0.0212502	0.846646	0	0	0	1	0	0
AT1G47900	0.0117957	0.071814	0	1	0	0	0	0
AT1G47990	0.00800892	0.704296	1	0	0	0	0	0
AT1G48000	0.0118163	0.151766	0	1	0	0	0	0
AT1G48010	0.0265859	0.112731	0	0	0	0	1	0
AT1G48470	0.00399002	0.310549	1	0	0	0	0	0
AT1G48480	0.00387304	0.357155	0	1	0	0	0	0
AT1G48760	0.00852861	0.291143	0	1	0	0	0	0
AT1G48800	0.00181083	2.20568	0	0	1	0	0	0
AT1G48840	0.0150577	0.136562	0	1	0	0	0	0
AT1G49000	0.0235139	0.507896	0	1	0	0	0	0
AT1G49190	0.00542105	0.705705	0	0	0	1	0	0
AT1G49270	0.00815434	0.499834	1	0	0	0	0	0
AT1G49490	0.00151823	0.35414	1	0	0	0	0	0
AT1G49580	0.00216406	0.682634	0	1	0	0	0	0
AT1G49630	0.0222273	0.252529	0	1	0	0	0	0
AT1G49940	0.0121849	0.946471	0	0	1	0	0	0
AT1G49960	0.00743091	0.114865	0	1	0	0	0	0
AT1G50140	0.00491406	0.254958	0	1	0	0	0	0
AT1G50270	0.0631851	0.373376	0	0	1	0	0	0
AT1G50610	0.0146477	0.227161	1	0	0	0	0	0
AT1G51340	0.00518252	0.166787	1	0	0	0	0	0
AT1G51360	0.0173917	0.764408	1	0	0	0	0	0
AT1G51380	0.0376737	0.0294309	0	0	0	0	1	0
AT1G51410	0.0077408	0.180811	1	0	0	0	0	0
AT1G51440	0.00870979	0.7217	0	1	0	0	0	0
AT1G51640	0.00611933	0.109898	1	0	0	0	0	0
AT1G51800	0.0282547	0.139782	0	1	0	0	0	0
AT1G51805	0.00478306	0.103407	0	1	0	0	0	0
AT1G51820	0.00160005	1.23353	0	1	0	0	0	0
AT1G51860	0.0276093	0.267633	0	1	0	0	0	0
AT1G51890	0.0330155	0.194188	0	1	0	0	0	0
AT1G51915	0.0155088	0.959158	1	0	0	0	0	0
AT1G52000	0.0440124	0.592453	0	1	0	0	0	0
AT1G52080	0.0455001	0.197821	0	1	0	0	0	0
AT1G52200	0.0161325	0.139654	0	1	0	0	0	0
AT1G52240	0.0648699	0.459375	1	0	0	0	0	0
AT1G52260	0.0584812	0.595014	0	1	0	0	0	0
AT1G52550	0.0616217	0.426244	0	1	0	0	0	0
AT1G52560	0.0677261	0.34733	0	0	1	0	0	0
AT1G52620	0.0103896	0.441981	0	0	0	0	1	0
AT1G52810	0.0327366	0.334379	0	0	0	0	1	0
AT1G53010	0.0236131	0.970055	1	0	0	0	0	0
AT1G53300	0.0368681	0.04859	0	1	0	0	0	0
AT1G53350	0.00733268	0.24465	0	1	0	0	0	0
AT1G53430	0.00429507	0.540982	0	1	0	0	0	0
AT1G53440	0.00129397	0.33156	0	1	0	0	0	0
AT1G53730	0.0515147	0.0493763	0	1	0	0	0	0
AT1G53930	0.00702466	3.50621	0	0	0	0	0	1
AT1G53940	0.0141306	0.208731	0	0	1	0	0	0
AT1G54030	0.0382522	0.215561	0	1	0	0	0	0
AT1G54550	0.0234377	0.770406	0	0	0	1	0	0
AT1G55450	0.0620244	0.0670066	0	1	0	0	0	0
AT1G55570	0.00764697	0.102968	1	0	0	0	0	0
AT1G55610	0.00292915	0.414774	0	1	0	0	0	0
AT1G55820	0.00231595	1.33921	0	0	1	0	0	0
AT1G55940	0.0363899	0.468714	0	0	0	0	1	0
AT1G56230	0.00193198	0.894763	0	1	0	0	0	0
AT1G56360	0.021391	0.0439455	1	0	0	0	0	0
AT1G56430	0.00421006	0.64856	0	1	0	0	0	0
AT1G56510	0.00861698	0.386396	0	1	0	0	0	0
AT1G58160	0.0550133	0.323921	0	0	1	0	0	0
AT1G58180	0.0204595	0.219186	0	1	0	0	0	0
AT1G58210	0.00830375	0.351388	1	0	0	0	0	0
AT1G59640	0.0643192	0.440508	0	1	0	0	0	0
AT1G59740	0.0369288	0.0800928	0	1	0	0	0	0
AT1G60550	0.0124102	0.21051	0	1	0	0	0	0
AT1G60710	0.0267399	0.206001	0	1	0	0	0	0
AT1G60730	0.0537795	0.167127	0	1	0	0	0	0
AT1G60800	0.00619129	0.11468	0	1	0	0	0	0
AT1G60930	0.0186363	0.421276	0	0	0	0	0	1
AT1G61080	0.0547	0.366343	1	0	0	0	0	0
AT1G61280	0.0204742	0.156938	0	0	1	0	0	0
AT1G61420	0.00174535	0.311266	0	1	0	0	0	0
AT1G61810	0.0163001	0.361499	0	0	0	0	0	1
AT1G61820	0.00581619	0.143043	0	1	0	0	0	0
AT1G62030	0.0485157	0.135568	0	1	0	0	0	0
AT1G62085	0.0446825	0.32735	0	1	0	0	0	0
AT1G62130	0.00136514	0.611847	0	1	0	0	0	0
AT1G62330	0.0686406	0.088908	0	1	0	0	0	0
AT1G62540	0.00969003	0.651174	0	1	0	0	0	0
AT1G62560	0.0307459	0.132175	0	1	0	0	0	0
AT1G62570	0.0346989	0.0545952	0	1	0	0	0	0
AT1G62800	0.00663039	0.497339	0	1	0	0	0	0
AT1G62810	0.0373369	0.122953	0	1	0	0	0	0
AT1G62840	0.0371524	0.113089	0	1	0	0	0	0
AT1G63210	0.0197685	0.242967	0	0	1	0	0	0
AT1G63420	0.0122742	0.308624	0	1	0	0	0	0
AT1G63430	0.00871321	0.215207	0	1	0	0	0	0
AT1G63480	0.00365458	1.35812	0	1	0	0	0	0
AT1G63540	0.00205637	2.40884	0	0	0	0	0	1
AT1G63590	0.0164745	0.658064	0	0	0	1	0	0
AT1G63740	0.00143337	0.617863	0	1	0	0	0	0
AT1G63750	0.00474989	0.745598	0	1	0	0	0	0
AT1G63880	0.0312648	0.754721	0	1	0	0	0	0
AT1G64170	0.00149504	0.379461	0	1	0	0	0	0
AT1G64180	0.0172888	0.645878	0	1	0	0	0	0
AT1G64580	0.00286224	0.573891	0	0	1	0	0	0
AT1G64780	0.045233	0.0587611	0	1	0	0	0	0
AT1G64900	0.0669563	0.116741	0	1	0	0	0	0
AT1G64930	0.00879427	0.638941	1	0	0	0	0	0
AT1G64950	0.00789225	0.221037	0	1	0	0	0	0
AT1G65060	0.042055	0.120324	0	1	0	0	0	0
AT1G65500	0.076552	0.35251	0	1	0	0	0	0
AT1G65590	0.0372467	0.0678027	1	0	0	0	0	0
AT1G65760	0.00507558	1.56083	0	0	1	0	0	0
AT1G66090	0.0560998	0.874484	0	1	0	0	0	0
AT1G66130	0.0480113	0.167302	0	1	0	0	0	0
AT1G66160	0.0127384	0.0804622	0	1	0	0	0	0
AT1G66170	0.00457534	0.130659	0	0	1	0	0	0
AT1G66210	0.00445995	1.2654	1	0	0	0	0	0
AT1G66220	0.00567609	0.510744	1	0	0	0	0	0
AT1G66250	0.0732933	0.0236371	0	1	0	0	0	0
AT1G66360	0.00797108	0.317529	1	0	0	0	0	0
AT1G66830	0.00401709	0.320309	0	0	0	0	0	1
AT1G66840	0.0178656	0.171309	0	1	0	0	0	0
AT1G66880	0.0481474	0.622669	0	1	0	0	0	0
AT1G67030	0.0068229	0.996124	0	1	0	0	0	0
AT1G67690	0.0177423	0.290231	0	1	0	0	0	0
AT1G67710	0.00263546	0.32098	0	0	0	1	0	0
AT1G68560	0.00297447	0.324887	0	1	0	0	0	0
AT1G68620	0.0130143	0.298128	0	1	0	0	0	0
AT1G68740	0.00342184	0.662914	0	1	0	0	0	0
AT1G69100	0.00900206	0.507957	0	0	0	0	1	0
AT1G69270	0.0104524	0.155147	0	1	0	0	0	0
AT1G69440	0.00144354	0.304378	0	1	0	0	0	0
AT1G69530	0.00909417	0.182392	0	1	0	0	0	0
AT1G69630	0.0300421	0.350312	0	0	1	0	0	0
AT1G69700	0.0329334	0.142604	0	1	0	0	0	0
AT1G69720	0.0543002	0.148891	1	0	0	0	0	0
AT1G69730	0.0653001	0.365539	0	1	0	0	0	0
AT1G69780	0.00544198	0.26371	0	1	0	0	0	0
AT1G69790	0.0159142	0.299433	0	1	0	0	0	0
AT1G69850	0.0305269	0.0254819	0	1	0	0	0	0
AT1G70090	0.055347	0.0416146	0	1	0	0	0	0
AT1G70100	0.0519753	0.724252	0	1	0	0	0	0
AT1G70110	0.00209275	0.314629	0	0	0	0	0	1
AT1G70140	0.0166801	0.290994	0	1	0	0	0	0
AT1G70230	0.0170466	0.18539	0	1	0	0	0	0
AT1G70460	0.0322736	0.020317	1	0	0	0	0	0
AT1G70520	0.00209559	0.324958	0	1	0	0	0	0
AT1G70550	0.00511687	0.97796	0	1	0	0	0	0
AT1G70650	0.0285146	0.0777844	0	0	0	0	0	1
AT1G70820	0.0121662	0.244534	0	1	0	0	0	0
AT1G70830	0.0122962	0.322511	0	1	0	0	0	0
AT1G70880	0.0326874	0.174622	1	0	0	0	0	0
AT1G70890	0.00740258	1.2066	0	1	0	0	0	0
AT1G71060	0.0294245	0.148467	0	1	0	0	0	0
AT1G71070	0.0432227	0.0516041	0	1	0	0	0	0
AT1G71400	0.0228748	0.328317	0	1	0	0	0	0
AT1G71680	0.00543895	0.188725	1	0	0	0	0	0
AT1G72070	0.0468279	0.148312	1	0	0	0	0	0
AT1G72100	0.00297268	0.916677	0	0	1	0	0	0
AT1G72160	0.00274306	0.330208	0	1	0	0	0	0
AT1G72200	0.00636817	0.350869	0	1	0	0	0	0
AT1G72270	0.00644968	1.15112	0	0	0	0	1	0
AT1G72300	0.00132751	0.893569	0	1	0	0	0	0
AT1G72410	0.0283792	0.22212	0	1	0	0	0	0
AT1G72500	0.0111252	0.104338	0	1	0	0	0	0
AT1G72520	0.0179074	0.0844819	0	1	0	0	0	0
AT1G72790	0.0561125	0.394942	0	1	0	0	0	0
AT1G72890	0.0599179	0.316352	0	1	0	0	0	0
AT1G72900	0.0374179	0.575931	0	1	0	0	0	0
AT1G72940	0.0381789	0.2212	0	1	0	0	0	0
AT1G72950	0.0146377	0.39889	0	0	0	1	0	0
AT1G73500	0.0380043	0.0383433	0	1	0	0	0	0
AT1G73560	0.0433411	0.234367	0	0	0	0	1	0
AT1G74170	0.0254758	0.351454	0	1	0	0	0	0
AT1G74430	0.00501347	0.652388	0	1	0	0	0	0
AT1G74590	0.0066966	0.823544	0	1	0	0	0	0
AT1G74720	0.00601177	0.0694563	0	1	0	0	0	0
AT1G74750	0.00171827	0.588492	0	1	0	0	0	0
AT1G74770	0.00229716	0.451332	0	1	0	0	0	0
AT1G74810	0.00181086	0.369293	0	1	0	0	0	0
AT1G75680	0.0683867	0.0122914	0	1	0	0	0	0
AT1G75890	0.00380224	0.301414	0	0	1	0	0	0
AT1G76120	0.0096032	0.0969975	0	0	0	0	0	1
AT1G76530	0.0520099	0.641204	0	1	0	0	0	0
AT1G76590	0.0377387	0.05138	0	1	0	0	0	0
AT1G76630	0.00125038	0.888104	0	1	0	0	0	0
AT1G77060	0.0145603	0.0929603	0	1	0	0	0	0
AT1G77500	0.00307884	0.491113	0	1	0	0	0	0
AT1G77580	0.00179694	0.625887	0	1	0	0	0	0
AT1G77630	0.014808	0.0728959	0	1	0	0	0	0
AT1G77950	0.00549065	0.956626	0	0	0	0	0	1
AT1G77960	0.0341887	0.5445	0	0	0	0	1	0
AT1G77980	0.0363599	0.0345038	1	0	0	0	0	0
AT1G78160	0.00658856	0.203592	1	0	0	0	0	0
AT1G78370	0.0132608	0.15142	0	1	0	0	0	0
AT1G78980	0.003076	1.12779	1	0	0	0	0	0
AT1G79030	0.00534858	0.143059	0	1	0	0	0	0
AT1G79250	0.00476846	0.168655	1	0	0	0	0	0
AT1G79460	0.00521698	0.107873	0	1	0	0	0	0
AT1G79670	0.00411701	1.2422	0	1	0	0	0	0
AT1G79840	0.0078141	0.228258	0	1	0	0	0	0
AT1G79860	0.0053803	0.158691	1	0	0	0	0	0
AT1G80240	0.0188422	0.189712	0	1	0	0	0	0
AT1G80810	0.0037264	0.454874	0	0	1	0	0	0
AT1G80880	0.00894657	0.385267	1	0	0	0	0	0
AT2G01300	0.00800502	0.732923	1	0	0	0	0	0
AT2G01430	0.0478225	0.14719	0	0	0	0	1	0
AT2G01790	0.0052797	0.307442	0	0	0	0	0	1
AT2G01880	0.0206062	0.185512	0	0	0	0	1	0
AT2G01890	0.00862077	0.150453	0	1	0	0	0	0
AT2G01950	0.00225788	0.348668	0	1	0	0	0	0
AT2G02170	0.00593044	0.301644	0	1	0	0	0	0
AT2G02220	0.00952888	0.0461663	0	1	0	0	0	0
AT2G02250	0.0471058	0.211988	0	0	0	0	0	1
AT2G02360	0.0725496	0.537801	0	1	0	0	0	0
AT2G02720	0.00291842	0.335633	1	0	0	0	0	0
AT2G02780	0.0366456	0.146271	0	1	0	0	0	0
AT2G02950	0.0156765	0.128887	0	1	0	0	0	0
AT2G03220	0.0200127	0.20583	0	1	0	0	0	0
AT2G03340	0.0121404	0.700514	0	1	0	0	0	0
AT2G03410	0.0243861	0.103637	1	0	0	0	0	0
AT2G03850	0.00671835	0.352141	0	0	1	0	0	0
AT2G03890	0.0195948	0.0356726	0	1	0	0	0	0
AT2G04040	0.0107328	0.0885889	0	1	0	0	0	0
AT2G04050	0.0145357	0.341713	0	1	0	0	0	0
AT2G04160	0.00918114	0.329196	0	1	0	0	0	0
AT2G04420	0.0242429	0.614642	0	0	0	1	0	0
AT2G04850	0.0208949	0.220139	0	1	0	0	0	0
AT2G05400	0.0602554	0.392389	0	0	0	0	0	1
AT2G05850	0.00555605	0.163788	1	0	0	0	0	0
AT2G06000	0.00305493	0.768633	0	1	0	0	0	0
AT2G07040	0.0212033	0.369449	1	0	0	0	0	0
AT2G07560	0.0367531	0.039575	1	0	0	0	0	0
AT2G07760	0.0107069	0.889144	0	0	1	0	0	0
AT2G11010	0.0768185	0.326534	1	0	0	0	0	0
AT2G14050	0.0600719	0.107744	0	0	1	0	0	0
AT2G14100	0.00250361	0.693123	0	1	0	0	0	0
AT2G14530	0.0332269	0.252595	0	1	0	0	0	0
AT2G15050	0.0106762	0.341976	0	1	0	0	0	0
AT2G15080	0.0016467	3.75283	0	1	0	0	0	0
AT2G15310	0.0575961	0.0369674	0	1	0	0	0	0
AT2G15390	0.0160603	0.0508853	0	1	0	0	0	0
AT2G15490	0.0526133	0.138214	0	1	0	0	0	0
AT2G15640	0.028903	0.382441	1	0	0	0	0	0
AT2G16040	0.0141189	2.00719	1	0	0	0	0	0
AT2G16365	0.0446907	0.265156	0	1	0	0	0	0
AT2G16450	0.0245038	0.389828	1	0	0	0	0	0
AT2G16720	0.0187465	0.454584	0	1	0	0	0	0
AT2G16835	0.0643974	1.74523	0	0	0	0	0	1
AT2G16890	0.0523192	0.0909243	0	1	0	0	0	0
AT2G17110	0.0100758	0.23403	0	1	0	0	0	0
AT2G17260	0.0595247	0.151534	0	1	0	0	0	0
AT2G17570	0.0444859	0.336712	0	1	0	0	0	0
AT2G17750	0.00850058	0.12376	0	0	1	0	0	0
AT2G18080	0.0126862	0.34422	1	0	0	0	0	0
AT2G18090	0.020686	0.371276	0	1	0	0	0	0
AT2G18180	0.0192305	0.208434	1	0	0	0	0	0
AT2G18260	0.00484656	0.584152	0	0	1	0	0	0
AT2G18750	0.0214743	0.346263	0	1	0	0	0	0
AT2G18760	0.00232649	0.47796	1	0	0	0	0	0
AT2G19190	0.0130373	0.307724	0	1	0	0	0	0
AT2G19580	0.0643121	0.0261023	0	1	0	0	0	0
AT2G19950	0.0239615	0.410812	0	1	0	0	0	0
AT2G20000	0.0019057	0.307616	0	1	0	0	0	0
AT2G20020	0.00191909	0.990079	0	1	0	0	0	0
AT2G20240	0.00183256	2.40572	0	1	0	0	0	0
AT2G20800	0.00229577	0.332794	0	0	0	0	1	0
AT2G21050	0.0375782	0.0243461	0	1	0	0	0	0
AT2G21450	0.00143298	1.59848	0	0	0	0	0	1
AT2G22200	0.0210255	0.596882	1	0	0	0	0	0
AT2G22270	0.0178762	0.296462	0	0	0	0	0	1
AT2G22330	0.00496254	0.164653	0	1	0	0	0	0
AT2G22680	0.00638694	0.442186	0	1	0	0	0	0
AT2G22910	0.00629827	0.471873	0	1	0	0	0	0
AT2G22970	0.0112085	0.724649	0	1	0	0	0	0
AT2G22980	0.0330987	0.298513	0	1	0	0	0	0
AT2G22990	0.0084424	0.116621	0	1	0	0	0	0
AT2G23160	0.010821	0.165012	0	0	1	0	0	0
AT2G23180	0.00805957	0.105776	0	1	0	0	0	0
AT2G23200	0.005883	0.562008	0	1	0	0	0	0
AT2G23260	0.0193765	0.570987	0	0	0	0	1	0
AT2G23300	0.00324093	0.181529	0	1	0	0	0	0
AT2G23360	0.0358554	0.227827	0	1	0	0	0	0
AT2G24180	0.035542	0.0510606	0	1	0	0	0	0
AT2G24210	0.0131284	0.274964	0	0	0	0	1	0
AT2G24230	0.00331324	0.309138	0	1	0	0	0	0
AT2G24280	0.0245758	0.257959	0	1	0	0	0	0
AT2G24290	0.00792962	0.645547	0	1	0	0	0	0
AT2G24762	0.0160427	0.182674	0	1	0	0	0	0
AT2G24800	0.0195891	0.140482	0	0	1	0	0	0
AT2G25360	0.00404276	0.28425	0	0	1	0	0	0
AT2G25460	0.0214458	0.199469	1	0	0	0	0	0
AT2G25580	0.0196383	0.433714	0	1	0	0	0	0
AT2G25630	0.0207757	0.405489	1	0	0	0	0	0
AT2G25650	0.0382302	0.318183	0	1	0	0	0	0
AT2G25710	0.0266555	0.408295	0	1	0	0	0	0
AT2G25980	0.00682446	0.558277	0	1	0	0	0	0
AT2G26380	0.0209091	0.335831	0	0	0	1	0	0
AT2G26410	0.00847023	0.750875	1	0	0	0	0	0
AT2G26520	0.039726	0.383489	1	0	0	0	0	0
AT2G26550	0.0440291	0.580791	0	1	0	0	0	0
AT2G26690	0.00223548	0.348865	0	1	0	0	0	0
AT2G26850	0.00389908	0.299976	1	0	0	0	0	0
AT2G27190	0.0160697	0.4254	0	1	0	0	0	0
AT2G27310	0.0116389	0.11449	0	0	1	0	0	0
AT2G27360	0.0392338	0.143097	0	1	0	0	0	0
AT2G27420	0.00382963	0.668959	0	1	0	0	0	0
AT2G27660	0.0291053	0.694314	0	1	0	0	0	0
AT2G28010	0.00322197	1.42012	0	0	0	0	1	0
AT2G29040	0.00396794	0.304871	1	0	0	0	0	0
AT2G29090	0.00535152	0.174616	0	1	0	0	0	0
AT2G29130	0.00445243	0.354542	0	0	1	0	0	0
AT2G29320	0.0590042	0.0837757	0	1	0	0	0	0
AT2G29410	0.0405264	0.113718	1	0	0	0	0	0
AT2G29490	0.0119257	0.166939	0	1	0	0	0	0
AT2G29620	0.0116567	0.400063	1	0	0	0	0	0
AT2G30040	0.00626831	0.299006	0	1	0	0	0	0
AT2G30240	0.0399693	0.0400906	1	0	0	0	0	0
AT2G30290	0.00886928	0.153667	1	0	0	0	0	0
AT2G30500	0.0296033	0.106271	0	1	0	0	0	0
AT2G30520	0.00220927	0.341607	0	1	0	0	0	0
AT2G30630	0.0207939	0.11889	1	0	0	0	0	0
AT2G30690	0.00774807	0.220112	1	0	0	0	0	0
AT2G30820	0.00998662	0.83869	0	0	0	0	0	1
AT2G30840	0.0476737	0.485543	0	1	0	0	0	0
AT2G30930	0.00663452	0.443523	0	1	0	0	0	0
AT2G31250	0.00762627	0.223229	0	0	1	0	0	0
AT2G31780	0.00342813	0.28161	0	0	1	0	0	0
AT2G32010	0.00236358	0.623624	0	1	0	0	0	0
AT2G32160	0.0372118	1.05955	0	1	0	0	0	0
AT2G32400	0.00416639	0.117654	0	1	0	0	0	0
AT2G32450	0.00178828	0.606308	0	1	0	0	0	0
AT2G32630	0.0302827	0.342497	0	0	1	0	0	0
AT2G32780	0.0715132	0.431413	0	0	0	0	0	1
AT2G32800	0.00310699	0.168763	0	1	0	0	0	0
AT2G32860	0.00678174	0.105561	0	1	0	0	0	0
AT2G33100	0.0115411	0.0388122	1	0	0	0	0	0
AT2G33160	0.00868373	0.0815946	0	0	1	0	0	0
AT2G33320	0.00213627	1.05196	1	0	0	0	0	0
AT2G33530	0.00271996	0.717158	0	1	0	0	0	0
AT2G33540	0.00682021	0.196566	1	0	0	0	0	0
AT2G35270	0.00787314	0.212114	0	1	0	0	0	0
AT2G35620	0.00224324	0.337771	0	1	0	0	0	0
AT2G36220	0.00489405	0.70169	0	1	0	0	0	0
AT2G36350	0.00433885	0.545271	0	1	0	0	0	0
AT2G36490	0.00102571	0.608969	0	1	0	0	0	0
AT2G36590	0.0349993	0.123679	0	1	0	0	0	0
AT2G36670	0.0101343	0.0867115	0	1	0	0	0	0
AT2G36750	0.00540977	0.335963	0	1	0	0	0	0
AT2G36970	0.00263059	0.698885	0	1	0	0	0	0
AT2G37380	0.00381296	0.750726	0	1	0	0	0	0
AT2G37678	0.0227169	0.18721	0	1	0	0	0	0
AT2G37730	0.00381833	0.760592	1	0	0	0	0	0
AT2G38100	0.00240072	0.363779	0	0	1	0	0	0
AT2G38420	0.00310123	0.623369	0	1	0	0	0	0
AT2G39110	0.00313033	0.324644	0	0	0	0	0	1
AT2G39310	0.00569194	0.172137	0	1	0	0	0	0
AT2G39380	0.0118928	0.240491	0	1	0	0	0	0
AT2G39435	0.0131908	0.139854	0	0	1	0	0	0
AT2G39850	0.00342547	0.167869	0	1	0	0	0	0
AT2G40240	0.0247038	0.0502677	0	0	1	0	0	0
AT2G40460	0.00220169	1.05719	0	1	0	0	0	0
AT2G41100	0.0112237	0.33818	0	1	0	0	0	0
AT2G41480	0.0236083	0.172388	0	1	0	0	0	0
AT2G41520	0.00117396	1.03494	0	1	0	0	0	0
AT2G42540	0.00817988	0.41684	0	1	0	0	0	0
AT2G43010	0.00314573	0.327493	1	0	0	0	0	0
AT2G43180	0.00552486	0.168695	0	1	0	0	0	0
AT2G43220	0.0625649	0.538619	0	0	1	0	0	0
AT2G43480	0.0121307	0.21865	0	0	1	0	0	0
AT2G43650	0.00225716	0.876711	0	1	0	0	0	0
AT2G44230	0.019077	0.504888	0	1	0	0	0	0
AT2G44480	0.008409	0.299813	0	1	0	0	0	0
AT2G45050	0.0232868	0.150075	0	0	0	0	1	0
AT2G45130	0.00557312	0.97411	0	0	1	0	0	0
AT2G45220	0.00245717	0.36188	0	1	0	0	0	0
AT2G45340	0.00165552	2.89081	0	1	0	0	0	0
AT2G45570	0.0021979	1.26618	0	1	0	0	0	0
AT2G46450	0.0125573	0.217897	0	1	0	0	0	0
AT2G46480	0.00791609	0.42107	1	0	0	0	0	0
AT2G46700	0.00461228	0.321569	0	1	0	0	0	0
AT2G46760	0.00413951	0.182497	0	0	1	0	0	0
AT2G47240	0.0224247	0.0602875	0	1	0	0	0	0
AT2G47460	0.00758236	0.311599	0	1	0	0	0	0
AT3G01080	0.00652975	0.159432	0	0	1	0	0	0
AT3G01260	0.0154405	0.651396	0	1	0	0	0	0
AT3G02010	0.00547358	0.0949461	0	0	1	0	0	0
AT3G02170	0.00148332	0.992457	0	1	0	0	0	0
AT3G02270	0.00429552	0.149199	0	0	1	0	0	0
AT3G02440	0.0073532	0.16094	1	0	0	0	0	0
AT3G02810	0.00546103	0.140236	1	0	0	0	0	0
AT3G02970	0.00764982	0.357242	1	0	0	0	0	0
AT3G03440	0.0193119	0.0570291	1	0	0	0	0	0
AT3G03450	0.00447726	0.18735	0	1	0	0	0	0
AT3G03470	0.0379432	0.121343	0	1	0	0	0	0
AT3G03690	0.0157276	0.235596	0	1	0	0	0	0
AT3G03800	0.0444309	0.0659726	1	0	0	0	0	0
AT3G03840	0.0111907	2.90734	0	1	0	0	0	0
AT3G03910	0.0271658	0.118639	0	0	0	0	1	0
AT3G04110	0.0373641	0.0436118	0	1	0	0	0	0
AT3G04210	0.00246553	4.14185	0	1	0	0	0	0
AT3G05150	0.01023	0.0962445	1	0	0	0	0	0
AT3G05270	0.00212132	0.687513	0	1	0	0	0	0
AT3G05310	0.00604741	0.918815	0	0	0	0	1	0
AT3G05370	0.0033275	1.22658	0	1	0	0	0	0
AT3G05510	0.00307774	0.320226	0	1	0	0	0	0
AT3G05610	0.0153683	0.0880123	1	0	0	0	0	0
AT3G05640	0.00722693	0.348367	0	1	0	0	0	0
AT3G05820	0.00797334	0.170549	1	0	0	0	0	0
AT3G05910	0.0202238	0.104947	0	1	0	0	0	0
AT3G05920	0.0108964	0.329175	0	1	0	0	0	0
AT3G06010	0.00643083	0.246619	0	1	0	0	0	0
AT3G06080	0.021701	0.0854921	0	1	0	0	0	0
AT3G06560	0.00273449	0.952051	1	0	0	0	0	0
AT3G06830	0.00228824	0.690974	1	0	0	0	0	0
AT3G07540	0.00297708	0.363457	0	1	0	0	0	0
AT3G07610	0.00517968	0.301333	0	1	0	0	0	0
AT3G09080	0.00155988	1.05379	0	0	0	1	0	0
AT3G09220	0.00435133	0.185429	0	1	0	0	0	0
AT3G09370	0.00823189	0.523779	0	1	0	0	0	0
AT3G09490	0.0037684	0.722571	0	0	0	0	1	0
AT3G09620	0.00293609	0.149144	0	0	1	0	0	0
AT3G10120	0.0420176	0.430589	0	1	0	0	0	0
AT3G10150	0.0110287	0.109743	0	0	0	0	0	1
AT3G10180	0.0402492	0.2074	0	0	1	0	0	0
AT3G11180	0.00417191	0.743931	1	0	0	0	0	0
AT3G11240	0.0523519	0.370122	0	1	0	0	0	0
AT3G11340	0.0110589	0.464662	0	1	0	0	0	0
AT3G11460	0.00436338	0.325603	0	0	1	0	0	0
AT3G11870	0.00312361	0.304166	1	0	0	0	0	0
AT3G12200	0.00481407	0.313619	0	1	0	0	0	0
AT3G12660	0.00492722	0.724838	1	0	0	0	0	0
AT3G12750	0.0115708	0.107621	0	1	0	0	0	0
AT3G13760	0.0137591	0.0518615	0	1	0	0	0	0
AT3G13810	0.00849084	0.298319	0	1	0	0	0	0
AT3G13820	0.0105454	0.297436	0	0	1	0	0	0
AT3G14210	0.0405664	0.545386	0	1	0	0	0	0
AT3G14250	0.0175307	0.274089	0	0	0	0	0	1
AT3G14470	0.00125545	0.674044	0	1	0	0	0	0
AT3G14650	0.00506646	0.346721	0	1	0	0	0	0
AT3G14660	0.0025354	0.345901	0	1	0	0	0	0
AT3G14680	0.00507766	0.518969	0	1	0	0	0	0
AT3G14820	0.00870745	0.139878	0	0	0	0	1	0
AT3G15570	0.00292931	0.674275	0	1	0	0	0	0
AT3G15720	0.0310458	0.898407	0	1	0	0	0	0
AT3G15770	0.0212727	0.241538	0	1	0	0	0	0
AT3G16160	0.00770335	0.308474	0	0	0	1	0	0
AT3G16340	0.000921663	0.343181	0	1	0	0	0	0
AT3G16450	0.0564507	0.210651	0	1	0	0	0	0
AT3G16530	0.0304788	0.104944	0	1	0	0	0	0
AT3G16580	0.0225839	0.253786	0	0	1	0	0	0
AT3G16950	0.00224566	0.313095	0	1	0	0	0	0
AT3G17340	0.00238153	0.172287	0	1	0	0	0	0
AT3G17350	0.0135107	0.222512	0	1	0	0	0	0
AT3G17680	0.00368999	0.679343	0	1	0	0	0	0
AT3G18390	0.00165167	0.938469	0	1	0	0	0	0
AT3G18930	0.00534848	0.436689	0	1	0	0	0	0
AT3G19330	0.0300311	0.0764564	1	0	0	0	0	0
AT3G19370	0.0601394	0.28496	0	1	0	0	0	0
AT3G19470	0.00359636	0.648958	0	0	1	0	0	0
AT3G19515	0.00419283	0.614304	0	1	0	0	0	0
AT3G19620	0.00637144	0.18345	0	1	0	0	0	0
AT3G19680	0.00723662	0.13092	0	1	0	0	0	0
AT3G19700	0.00542832	0.082512	0	0	0	0	0	1
AT3G19840	0.00342992	0.608188	0	1	0	0	0	0
AT3G20190	0.00203418	0.637052	1	0	0	0	0	0
AT3G20475	0.00167587	0.327328	0	0	1	0	0	0
AT3G20530	0.0258036	0.0460903	1	0	0	0	0	0
AT3G21250	0.0139801	0.221576	0	1	0	0	0	0
AT3G21260	0.00568748	0.336995	0	1	0	0	0	0
AT3G21370	0.0025943	0.32283	0	0	0	0	0	1
AT3G21520	0.00582709	0.76738	0	1	0	0	0	0
AT3G21670	0.00214517	0.357921	0	1	0	0	0	0
AT3G21690	0.010904	0.0869283	0	1	0	0	0	0
AT3G21750	0.0027253	0.349273	0	1	0	0	0	0
AT3G22650	0.0261824	0.594861	1	0	0	0	0	0
AT3G22700	0.0477659	0.894707	0	0	1	0	0	0
AT3G22740	0.0516843	0.0767083	0	1	0	0	0	0
AT3G22810	0.00270228	0.708994	0	1	0	0	0	0
AT3G23030	0.0421295	0.119199	0	1	0	0	0	0
AT3G23070	0.054461	0.20621	0	1	0	0	0	0
AT3G23260	0.0100115	0.7688	0	0	1	0	0	0
AT3G23880	0.00362674	0.338382	0	1	0	0	0	0
AT3G24495	0.00123523	0.321753	0	1	0	0	0	0
AT3G24620	0.0131545	0.128506	1	0	0	0	0	0
AT3G24660	0.0697418	0.0655181	0	1	0	0	0	0
AT3G24770	0.0130146	1.41992	0	1	0	0	0	0
AT3G24780	0.00367598	0.170142	0	1	0	0	0	0
AT3G24790	0.00784596	0.153202	0	0	0	0	1	0
AT3G24840	0.0365255	0.13103	1	0	0	0	0	0
AT3G24850	0.0541191	0.225223	0	0	1	0	0	0
AT3G25110	0.0122824	0.291664	0	1	0	0	0	0
AT3G25210	0.0241234	0.235614	0	1	0	0	0	0
AT3G25540	0.00879273	0.162383	0	1	0	0	0	0
AT3G25620	0.00380567	0.353239	0	1	0	0	0	0
AT3G25810	0.00317473	0.853838	0	0	1	0	0	0
AT3G26130	0.0118407	0.275922	1	0	0	0	0	0
AT3G26210	0.00269104	0.328835	0	1	0	0	0	0
AT3G26230	0.00531713	0.168559	0	1	0	0	0	0
AT3G26280	0.00512473	0.878402	0	1	0	0	0	0
AT3G26440	0.00738646	0.147922	0	1	0	0	0	0
AT3G26450	0.00976067	0.290986	0	1	0	0	0	0
AT3G26610	0.00828222	0.231249	0	1	0	0	0	0
AT3G26680	0.0034769	0.247313	0	0	1	0	0	0
AT3G26800	0.00673364	0.327787	0	0	0	0	1	0
AT3G26830	0.00815575	0.111544	0	1	0	0	0	0
AT3G27210	0.00582971	0.324183	0	0	0	0	1	0
AT3G27510	0.0516994	0.367344	0	0	1	0	0	0
AT3G27550	0.0218976	0.0834315	0	0	1	0	0	0
AT3G27610	0.00361992	0.619691	0	1	0	0	0	0
AT3G27620	0.0124958	0.333901	0	0	0	0	1	0
AT3G27730	0.00123128	0.628415	0	0	1	0	0	0
AT3G27870	0.0618249	0.121002	0	1	0	0	0	0
AT3G27960	0.0524962	0.0862444	0	1	0	0	0	0
AT3G28080	0.00296327	3.70097	0	1	0	0	0	0
AT3G28130	0.0144625	0.0880992	0	1	0	0	0	0
AT3G28150	0.0399868	0.270762	1	0	0	0	0	0
AT3G28270	0.0356338	0.135039	0	1	0	0	0	0
AT3G28540	0.0259061	0.252232	0	1	0	0	0	0
AT3G28550	0.00808059	0.40014	1	0	0	0	0	0
AT3G28740	0.022362	0.0740677	0	1	0	0	0	0
AT3G28770	0.0191495	0.567001	1	0	0	0	0	0
AT3G28790	0.00236331	2.13195	1	0	0	0	0	0
AT3G28830	0.00461162	0.367422	1	0	0	0	0	0
AT3G28840	0.0203755	0.12963	1	0	0	0	0	0
AT3G28860	0.0061678	0.175217	0	1	0	0	0	0
AT3G28950	0.00830008	0.323039	0	1	0	0	0	0
AT3G28960	0.0158316	0.0705876	0	0	1	0	0	0
AT3G28980	0.0119056	0.257455	1	0	0	0	0	0
AT3G29070	0.0399101	0.157891	1	0	0	0	0	0
AT3G29400	0.00789306	0.774456	0	1	0	0	0	0
AT3G29410	0.0667707	0.425416	0	1	0	0	0	0
AT3G29670	0.039316	0.252944	0	1	0	0	0	0
AT3G29770	0.064386	0.0348926	0	1	0	0	0	0
AT3G30210	0.0111879	0.276649	0	0	1	0	0	0
AT3G30230	0.0722975	0.564696	1	0	0	0	0	0
AT3G30300	0.0388003	0.0152863	0	1	0	0	0	0
AT3G30340	0.0524072	0.024652	0	1	0	0	0	0
AT3G42140	0.0129356	0.802697	1	0	0	0	0	0
AT3G42860	0.00377414	0.640091	0	0	1	0	0	0
AT3G42880	0.0208585	0.136127	1	0	0	0	0	0
AT3G43600	0.0294683	0.248195	0	1	0	0	0	0
AT3G43670	0.00913613	0.290557	0	1	0	0	0	0
AT3G43860	0.0260454	0.0347493	1	0	0	0	0	0
AT3G44050	0.0341067	0.209923	0	0	1	0	0	0
AT3G44230	0.0208477	0.62307	1	0	0	0	0	0
AT3G44380	0.0195192	0.127674	0	1	0	0	0	0
AT3G44400	0.0180067	1.08225	1	0	0	0	0	0
AT3G44450	0.0426676	0.377653	0	1	0	0	0	0
AT3G44630	0.0359596	1.03919	0	1	0	0	0	0
AT3G44970	0.021093	0.332511	0	1	0	0	0	0
AT3G44990	0.0409661	0.0390157	0	1	0	0	0	0
AT3G45220	0.0136465	0.416553	0	0	1	0	0	0
AT3G45260	0.014513	0.0652553	0	1	0	0	0	0
AT3G45290	0.00804729	0.108223	0	1	0	0	0	0
AT3G45320	0.0254974	0.736071	1	0	0	0	0	0
AT3G45410	0.0307489	0.201254	0	1	0	0	0	0
AT3G45710	0.0629049	0.397074	0	1	0	0	0	0
AT3G45720	0.0102146	0.503421	0	0	0	1	0	0
AT3G45810	0.0107325	0.214793	1	0	0	0	0	0
AT3G45960	0.0476414	0.310231	0	0	0	1	0	0
AT3G46280	0.0024013	1.67729	0	1	0	0	0	0
AT3G46290	0.00170768	0.307722	0	1	0	0	0	0
AT3G46370	0.0125099	1.73757	0	1	0	0	0	0
AT3G46700	0.00464424	0.663139	0	1	0	0	0	0
AT3G46780	0.0206859	0.0890297	0	1	0	0	0	0
AT3G46910	0.065408	0.821976	0	0	0	0	1	0
AT3G47130	0.0181268	0.506683	1	0	0	0	0	0
AT3G47250	0.00672465	1.17904	0	1	0	0	0	0
AT3G47380	0.0578104	0.0375011	0	0	0	1	0	0
AT3G47420	0.00719378	0.242145	0	1	0	0	0	0
AT3G47430	0.012045	0.486868	0	1	0	0	0	0
AT3G47450	0.0121264	0.0651131	0	1	0	0	0	0
AT3G48350	0.00375434	0.646827	0	1	0	0	0	0
AT3G48610	0.00253558	0.338739	0	1	0	0	0	0
AT3G48690	0.0216563	0.201308	0	1	0	0	0	0
AT3G49070	0.0420955	0.473855	0	0	0	0	0	1
AT3G49130	0.00516585	0.266672	1	0	0	0	0	0
AT3G49260	0.00549243	0.347082	0	1	0	0	0	0
AT3G49270	0.0339796	0.545318	0	0	1	0	0	0
AT3G49360	0.010014	0.347616	0	1	0	0	0	0
AT3G49600	0.00138855	0.871836	0	1	0	0	0	0
AT3G49620	0.00757975	0.163861	0	1	0	0	0	0
AT3G49810	0.00719369	0.130652	0	1	0	0	0	0
AT3G49900	0.0347922	0.125601	0	0	0	0	1	0
AT3G49940	0.0381575	0.0499959	0	1	0	0	0	0
AT3G50570	0.0254518	0.0967909	1	0	0	0	0	0
AT3G50900	0.0128489	0.89377	0	1	0	0	0	0
AT3G50930	0.00937758	0.0821884	0	1	0	0	0	0
AT3G50940	0.0132718	0.297488	0	0	0	0	1	0
AT3G50990	0.0271801	0.531424	0	0	0	1	0	0
AT3G51550	0.0142368	0.0332774	0	1	0	0	0	0
AT3G51560	0.00119173	1.43894	0	0	1	0	0	0
AT3G52600	0.0115867	0.129496	1	0	0	0	0	0
AT3G53100	0.0198573	0.13532	0	1	0	0	0	0
AT3G53360	0.00380906	0.295608	0	0	1	0	0	0
AT3G53380	0.0481955	0.0808802	0	1	0	0	0	0
AT3G53480	0.00100847	0.886491	0	1	0	0	0	0
AT3G53960	0.00431941	0.345494	0	1	0	0	0	0
AT3G54260	0.00327405	1.10578	0	1	0	0	0	0
AT3G54950	0.00549522	0.331672	0	1	0	0	0	0
AT3G54990	0.00739779	0.530756	0	1	0	0	0	0
AT3G55020	0.0165344	0.388725	0	0	1	0	0	0
AT3G55320	0.00352118	0.184206	0	1	0	0	0	0
AT3G55500	0.0758435	0.0724018	1	0	0	0	0	0
AT3G55710	0.03266	0.860681	0	1	0	0	0	0
AT3G55980	0.0049157	0.305845	0	1	0	0	0	0
AT3G56060	0.0375561	0.141599	0	1	0	0	0	0
AT3G56230	0.00469495	0.337242	0	1	0	0	0	0
AT3G56270	0.0155432	1.34551	0	1	0	0	0	0
AT3G56400	0.00482897	0.307533	0	1	0	0	0	0
AT3G56410	0.000994305	0.838904	0	1	0	0	0	0
AT3G56660	0.00236082	0.590617	0	0	0	0	1	0
AT3G57060	0.000873176	1.47949	0	0	1	0	0	0
AT3G57270	0.0350094	0.381808	0	0	0	0	1	0
AT3G57370	0.003629	3.10922	0	0	1	0	0	0
AT3G57380	0.0276654	0.241979	0	1	0	0	0	0
AT3G57620	0.00239018	0.342632	0	0	0	0	1	0
AT3G57750	0.0158493	0.254185	0	1	0	0	0	0
AT3G57760	0.0274772	0.489806	0	1	0	0	0	0
AT3G57780	0.0042715	0.303645	0	1	0	0	0	0
AT3G57960	0.00615718	0.321512	0	0	0	0	1	0
AT3G58390	0.00501037	0.32297	0	0	1	0	0	0
AT3G58450	0.0127538	0.173017	0	0	0	0	0	1
AT3G58590	0.00192812	0.304579	0	1	0	0	0	0
AT3G58810	0.00318907	0.319673	0	1	0	0	0	0
AT3G59040	0.0097611	0.226825	0	1	0	0	0	0
AT3G59700	0.00204686	0.982567	0	1	0	0	0	0
AT3G59850	0.0100366	0.23129	0	0	0	0	0	1
AT3G59870	0.0139702	0.110756	0	1	0	0	0	0
AT3G60440	0.00482926	0.311617	0	1	0	0	0	0
AT3G60580	0.00512472	0.292319	1	0	0	0	0	0
AT3G60680	0.0140866	0.0624013	0	1	0	0	0	0
AT3G60900	0.00269038	0.839048	0	0	0	0	0	1
AT3G61010	0.00269596	0.736638	0	1	0	0	0	0
AT3G61190	0.0343364	0.0638766	0	1	0	0	0	0
AT3G61250	0.0051381	0.278863	0	0	0	0	1	0
AT3G61410	0.0046765	0.642045	1	0	0	0	0	0
AT3G61670	0.0198112	0.132434	0	1	0	0	0	0
AT3G61780	0.00114598	1.05246	0	1	0	0	0	0
AT3G61810	0.00666581	0.182292	0	0	0	1	0	0
AT3G61890	0.00659379	0.274812	0	1	0	0	0	0
AT3G61990	0.00467527	0.326731	0	1	0	0	0	0
AT3G62150	0.00199742	0.347195	0	1	0	0	0	0
AT3G62170	0.00735963	0.100378	1	0	0	0	0	0
AT3G62380	0.0112406	0.44877	0	0	0	0	1	0
AT3G62430	0.0230492	0.12462	0	0	0	0	1	0
AT3G62610	0.00405488	0.632115	0	0	1	0	0	0
AT3G62710	0.00193785	0.360228	1	0	0	0	0	0
AT3G62750	0.0206603	0.220856	0	1	0	0	0	0
AT3G62780	0.00410283	0.375642	0	0	0	0	0	1
AT3G63010	0.00389891	0.314278	0	1	0	0	0	0
AT3G63200	0.00339452	0.344121	0	1	0	0	0	0
AT3G63210	0.00520965	0.645415	0	1	0	0	0	0
AT3G63480	0.005696	0.500418	0	1	0	0	0	0
AT3G66652	0.00502067	0.0833144	0	1	0	0	0	0
AT4G00190	0.00272519	0.696919	0	0	0	1	0	0
AT4G00270	0.0265075	0.311233	0	1	0	0	0	0
AT4G00330	0.0138756	0.083009	0	1	0	0	0	0
AT4G00350	0.044027	0.0783075	1	0	0	0	0	0
AT4G00390	0.00357457	0.690585	0	0	0	0	0	1
AT4G01130	0.0174962	0.0667776	0	1	0	0	0	0
AT4G01330	0.034842	0.0528536	0	1	0	0	0	0
AT4G01460	0.0156508	0.845858	0	1	0	0	0	0
AT4G01510	0.00435136	3.58746	0	1	0	0	0	0
AT4G01650	0.0613749	0.204646	0	1	0	0	0	0
AT4G01680	0.0288779	0.045626	0	0	0	1	0	0
AT4G01840	0.0160457	0.207068	0	1	0	0	0	0
AT4G02180	0.00855114	0.414149	0	1	0	0	0	0
AT4G02280	0.00854139	0.0637147	0	1	0	0	0	0
AT4G02300	0.0321906	0.211138	0	0	0	0	1	0
AT4G02310	0.0251178	0.492949	0	0	1	0	0	0
AT4G02410	0.0398417	0.143797	0	1	0	0	0	0
AT4G02460	0.011205	0.0837235	0	0	0	0	0	1
AT4G02660	0.00275769	0.722885	1	0	0	0	0	0
AT4G02700	0.0134451	0.158336	0	0	0	0	1	0
AT4G02780	0.00643477	0.630963	0	0	0	1	0	0
AT4G03410	0.00337088	1.13602	0	1	0	0	0	0
AT4G03610	0.00916207	0.476584	0	1	0	0	0	0
AT4G04370	0.0195991	0.306961	0	1	0	0	0	0
AT4G04450	0.00508451	0.66305	1	0	0	0	0	0
AT4G04510	0.00206406	0.664827	1	0	0	0	0	0
AT4G04750	0.0106944	0.175137	0	1	0	0	0	0
AT4G04790	0.0334291	0.385158	0	1	0	0	0	0
AT4G04980	0.0164191	0.393271	1	0	0	0	0	0
AT4G05060	0.0279822	0.158373	0	1	0	0	0	0
AT4G05200	0.0040522	0.322868	0	1	0	0	0	0
AT4G07820	0.035022	0.182006	0	1	0	0	0	0
AT4G07960	0.00198722	0.632284	1	0	0	0	0	0
AT4G08150	0.00356955	0.614674	0	1	0	0	0	0
AT4G08850	0.0112133	0.111121	0	1	0	0	0	0
AT4G08940	0.021289	0.15972	0	1	0	0	0	0
AT4G09350	0.0288411	0.121962	0	1	0	0	0	0
AT4G09900	0.039757	0.160242	0	1	0	0	0	0
AT4G09940	0.0177097	0.400576	0	0	0	0	0	1
AT4G09980	0.0329005	0.0537358	0	0	1	0	0	0
AT4G10010	0.0148302	0.0633239	1	0	0	0	0	0
AT4G10120	0.0233061	0.189072	0	1	0	0	0	0
AT4G10440	0.0325433	0.125826	1	0	0	0	0	0
AT4G11030	0.0357781	0.055623	1	0	0	0	0	0
AT4G11300	0.0353963	0.128598	0	1	0	0	0	0
AT4G11400	0.0126465	0.3399	0	0	1	0	0	0
AT4G11460	0.0758196	0.265405	0	0	0	0	0	1
AT4G11690	0.00254624	0.904696	0	0	1	0	0	0
AT4G11760	0.0555458	0.169999	1	0	0	0	0	0
AT4G11830	0.00355959	0.561372	0	1	0	0	0	0
AT4G11890	0.0436839	0.251751	0	1	0	0	0	0
AT4G11900	0.0212582	0.343741	0	1	0	0	0	0
AT4G12010	0.0611169	0.377754	0	1	0	0	0	0
AT4G12300	0.00491538	0.357479	0	1	0	0	0	0
AT4G12330	0.00218356	2.09742	0	1	0	0	0	0
AT4G12400	0.00262056	0.295626	0	0	1	0	0	0
AT4G12460	0.0198897	0.311642	0	1	0	0	0	0
AT4G12490	0.0493987	0.27741	0	1	0	0	0	0
AT4G12500	0.0680845	0.240124	0	1	0	0	0	0
AT4G12640	0.00575561	0.447311	0	1	0	0	0	0
AT4G12730	0.031473	0.108246	0	1	0	0	0	0
AT4G12930	0.00993074	0.62888	1	0	0	0	0	0
AT4G13000	0.0567383	0.129919	0	0	1	0	0	0
AT4G13130	0.0306317	0.779556	0	1	0	0	0	0
AT4G13180	0.0139124	0.12603	0	1	0	0	0	0
AT4G13195	0.0112467	0.362137	0	1	0	0	0	0
AT4G13280	0.0291445	0.339637	0	1	0	0	0	0
AT4G13580	0.0106699	0.34594	0	1	0	0	0	0
AT4G13660	0.0467407	0.142904	0	1	0	0	0	0
AT4G13700	0.0698137	0.169852	0	0	1	0	0	0
AT4G13960	0.0223088	0.4914	0	0	0	0	0	1
AT4G13980	0.0207537	0.105459	1	0	0	0	0	0
AT4G14220	0.00793115	0.146829	0	1	0	0	0	0
AT4G14365	0.0115337	0.100219	0	1	0	0	0	0
AT4G14368	0.0532436	0.0971429	1	0	0	0	0	0
AT4G14400	0.0262366	1.16061	0	1	0	0	0	0
AT4G14490	0.0755329	0.506301	0	0	1	0	0	0
AT4G14570	0.0171295	0.199799	0	1	0	0	0	0
AT4G14850	0.00201788	0.318713	0	0	1	0	0	0
AT4G15020	0.00202449	0.273125	1	0	0	0	0	0
AT4G15200	0.00277782	1.13342	1	0	0	0	0	0
AT4G15250	0.0388799	0.199486	1	0	0	0	0	0
AT4G15270	0.0312159	0.552638	0	0	1	0	0	0
AT4G15310	0.0166301	0.399117	0	0	0	0	0	1
AT4G15390	0.0551115	0.124215	0	1	0	0	0	0
AT4G15570	0.0414812	0.105528	0	1	0	0	0	0
AT4G15870	0.00860279	0.439323	0	0	1	0	0	0
AT4G15920	0.00908126	1.09756	0	1	0	0	0	0
AT4G15980	0.0019038	0.333226	1	0	0	0	0	0
AT4G16146	0.0135556	0.319499	0	1	0	0	0	0
AT4G16260	0.00748867	0.17503	0	1	0	0	0	0
AT4G16310	0.00254025	0.319316	0	0	1	0	0	0
AT4G16650	0.00252236	0.317363	0	1	0	0	0	0
AT4G16670	0.0100976	0.507769	0	1	0	0	0	0
AT4G17030	0.0331076	0.0568222	1	0	0	0	0	0
AT4G17090	0.00246791	0.327473	0	1	0	0	0	0
AT4G17785	0.00381874	0.641725	0	0	0	1	0	0
AT4G17880	0.00568257	0.375623	0	1	0	0	0	0
AT4G17990	0.00801526	0.31529	0	0	0	0	0	1
AT4G18010	0.0132207	0.10235	0	1	0	0	0	0
AT4G18340	0.00978703	0.115879	0	1	0	0	0	0
AT4G18570	0.0292145	0.163395	0	1	0	0	0	0
AT4G18750	0.00482482	0.208553	0	0	1	0	0	0
AT4G18790	0.0273043	0.132123	1	0	0	0	0	0
AT4G18920	0.0055322	0.323417	1	0	0	0	0	0
AT4G18990	0.030031	0.083529	1	0	0	0	0	0
AT4G19191	0.0558947	0.26179	0	0	1	0	0	0
AT4G19440	0.00193862	0.527161	0	0	1	0	0	0
AT4G19610	0.00188467	0.27692	0	1	0	0	0	0
AT4G19810	0.00670823	0.535286	0	1	0	0	0	0
AT4G19840	0.0216177	0.423679	0	1	0	0	0	0
AT4G19900	0.0316753	0.241223	0	0	1	0	0	0
AT4G20110	0.0503849	0.0666393	0	1	0	0	0	0
AT4G20140	0.00276855	0.815623	0	1	0	0	0	0
AT4G20160	0.00413784	0.426945	1	0	0	0	0	0
AT4G20230	0.00883836	0.649619	0	1	0	0	0	0
AT4G20270	0.00255408	0.536519	0	1	0	0	0	0
AT4G20800	0.00664512	0.133233	0	0	0	1	0	0
AT4G20820	0.038217	0.225936	0	1	0	0	0	0
AT4G20840	0.00688408	0.24671	0	1	0	0	0	0
AT4G21410	0.00202193	0.320945	0	1	0	0	0	0
AT4G21500	0.019632	0.212407	1	0	0	0	0	0
AT4G22060	0.0167049	1.50765	1	0	0	0	0	0
AT4G22110	0.0231909	0.191467	0	0	0	1	0	0
AT4G22250	0.0320188	0.0648334	0	0	0	1	0	0
AT4G22430	0.065265	0.594003	0	0	1	0	0	0
AT4G22756	0.00925157	0.47882	0	1	0	0	0	0
AT4G22790	0.0464977	0.232058	0	1	0	0	0	0
AT4G23240	0.00414857	0.2963	0	0	0	0	0	1
AT4G23260	0.0256939	0.137474	0	1	0	0	0	0
AT4G23290	0.0230937	0.503385	0	1	0	0	0	0
AT4G23300	0.0366073	0.541701	0	1	0	0	0	0
AT4G23440	0.0159478	0.0540625	0	1	0	0	0	0
AT4G23580	0.00726606	1.75037	0	0	1	0	0	0
AT4G24170	0.00292219	0.299414	1	0	0	0	0	0
AT4G24640	0.00604174	0.420052	1	0	0	0	0	0
AT4G24670	0.00631297	0.316659	0	1	0	0	0	0
AT4G24970	0.00610043	0.100779	0	1	0	0	0	0
AT4G25380	0.0296131	0.839293	0	0	1	0	0	0
AT4G25810	0.026396	0.243119	0	1	0	0	0	0
AT4G25940	0.00475232	0.3051	1	0	0	0	0	0
AT4G25960	0.0104491	0.188553	0	1	0	0	0	0
AT4G26130	0.004724	0.986674	0	1	0	0	0	0
AT4G26600	0.00225631	0.282595	0	1	0	0	0	0
AT4G26930	0.00338201	0.341097	1	0	0	0	0	0
AT4G27240	0.0279273	0.143476	0	1	0	0	0	0
AT4G27430	0.00263585	0.157221	0	1	0	0	0	0
AT4G27710	0.0571366	0.135449	0	1	0	0	0	0
AT4G27820	0.0054641	0.642973	0	1	0	0	0	0
AT4G27830	0.00566359	0.151847	0	1	0	0	0	0
AT4G27980	0.00257798	0.59447	1	0	0	0	0	0
AT4G28000	0.0153176	0.107191	1	0	0	0	0	0
AT4G28160	0.0327121	0.387448	0	0	0	1	0	0
AT4G28350	0.00200438	0.69001	0	1	0	0	0	0
AT4G28490	0.0708424	0.154336	0	1	0	0	0	0
AT4G28760	0.00149724	0.317627	0	1	0	0	0	0
AT4G29240	0.0303476	0.0328604	0	1	0	0	0	0
AT4G29250	0.0567719	0.196767	0	0	0	1	0	0
AT4G29450	0.0140078	0.0368018	1	0	0	0	0	0
AT4G29650	0.00497545	0.731028	0	0	1	0	0	0
AT4G29740	0.0195608	0.0463151	0	1	0	0	0	0
AT4G29750	0.00292197	0.933262	0	1	0	0	0	0
AT4G30610	0.00279425	0.345541	0	1	0	0	0	0
AT4G30825	0.011631	0.0392448	0	1	0	0	0	0
AT4G31020	0.00905348	0.33561	1	0	0	0	0	0
AT4G31710	0.0153027	0.669921	1	0	0	0	0	0
AT4G31800	0.00442063	0.644675	0	1	0	0	0	0
AT4G31820	0.00234298	0.664813	0	1	0	0	0	0
AT4G32010	0.00166491	0.345582	0	1	0	0	0	0
AT4G32450	0.00528988	0.461332	0	1	0	0	0	0
AT4G32700	0.0018557	0.556756	0	0	1	0	0	0
AT4G32950	0.0335743	0.127494	0	0	1	0	0	0
AT4G32970	0.0155949	0.29025	0	1	0	0	0	0
AT4G32980	0.00317169	0.286789	0	1	0	0	0	0
AT4G33220	0.00247582	0.345317	0	1	0	0	0	0
AT4G33390	0.00346608	0.164115	1	0	0	0	0	0
AT4G33470	0.00322297	0.648643	0	1	0	0	0	0
AT4G34138	0.00271544	0.336499	0	1	0	0	0	0
AT4G34220	0.0231394	0.284177	0	1	0	0	0	0
AT4G34250	0.00539456	0.335391	0	1	0	0	0	0
AT4G34610	0.00267197	0.306664	0	1	0	0	0	0
AT4G34650	0.0196868	0.32911	0	1	0	0	0	0
AT4G34940	0.00197572	0.340947	1	0	0	0	0	0
AT4G35350	0.00375126	0.334439	0	1	0	0	0	0
AT4G36380	0.0025399	0.334575	0	1	0	0	0	0
AT4G36940	0.0101276	0.0772263	0	1	0	0	0	0
AT4G37080	0.00227592	0.316287	0	1	0	0	0	0
AT4G37170	0.0168393	0.487672	0	0	1	0	0	0
AT4G37410	0.0725924	0.0923721	0	1	0	0	0	0
AT4G37560	0.00302195	0.646919	0	1	0	0	0	0
AT4G37790	0.0097936	0.652842	0	1	0	0	0	0
AT4G38620	0.0476027	0.0646895	0	1	0	0	0	0
AT4G38690	0.00423252	0.329888	0	1	0	0	0	0
AT4G38870	0.0065492	0.158799	0	0	0	0	0	1
AT4G39050	0.00132156	0.314368	0	1	0	0	0	0
AT4G39370	0.00274896	0.316379	0	1	0	0	0	0
AT4G39950	0.0237812	0.0680076	0	1	0	0	0	0
AT4G40020	0.00225619	1.26827	1	0	0	0	0	0
AT5G01110	0.00440302	1.05281	0	1	0	0	0	0
AT5G01550	0.00363621	0.181895	0	1	0	0	0	0
AT5G02010	0.0128046	0.126289	0	1	0	0	0	0
AT5G02200	0.0296333	0.512869	0	1	0	0	0	0
AT5G02290	0.031265	0.13687	0	1	0	0	0	0
AT5G02540	0.00751088	0.552405	0	0	0	0	1	0
AT5G02620	0.0195311	0.0423791	0	1	0	0	0	0
AT5G02640	0.0514131	0.0538155	0	0	0	0	0	1
AT5G02760	0.00705632	0.171899	0	1	0	0	0	0
AT5G02860	0.0270882	0.139681	0	1	0	0	0	0
AT5G02940	0.00895279	0.253791	0	1	0	0	0	0
AT5G03040	0.00274203	0.717684	0	1	0	0	0	0
AT5G03250	0.0401436	0.0372436	1	0	0	0	0	0
AT5G03420	0.00922807	0.536592	0	1	0	0	0	0
AT5G03610	0.00364575	0.34753	0	1	0	0	0	0
AT5G03620	0.00168768	0.347737	1	0	0	0	0	0
AT5G03870	0.0121031	0.183457	0	0	1	0	0	0
AT5G04070	0.0412869	0.410445	0	0	1	0	0	0
AT5G04150	0.00568515	0.324073	0	1	0	0	0	0
AT5G04330	0.0329202	0.20026	0	0	1	0	0	0
AT5G04390	0.00646393	1.00219	1	0	0	0	0	0
AT5G04530	0.0302436	0.0628518	0	1	0	0	0	0
AT5G05870	0.0146184	0.791065	0	1	0	0	0	0
AT5G05890	0.0640188	0.136604	0	1	0	0	0	0
AT5G06330	0.0172932	0.53956	0	0	0	0	1	0
AT5G06870	0.00402968	0.335119	0	1	0	0	0	0
AT5G07070	0.0331496	0.0284868	0	1	0	0	0	0
AT5G07080	0.0311771	0.420747	0	1	0	0	0	0
AT5G07430	0.0106523	0.353312	1	0	0	0	0	0
AT5G07560	0.0201852	0.167629	1	0	0	0	0	0
AT5G07580	0.00495883	0.325782	0	1	0	0	0	0
AT5G07660	0.00120176	1.06729	0	0	1	0	0	0
AT5G07690	0.00847217	0.306981	0	1	0	0	0	0
AT5G10090	0.0022547	0.99615	1	0	0	0	0	0
AT5G10180	0.0254828	0.137653	0	1	0	0	0	0
AT5G10190	0.0273946	0.144071	0	1	0	0	0	0
AT5G10500	0.00401765	0.555559	1	0	0	0	0	0
AT5G10580	0.00535947	0.339249	0	1	0	0	0	0
AT5G10660	0.0424586	0.884274	1	0	0	0	0	0
AT5G10770	0.00762843	0.127774	0	0	0	0	0	1
AT5G11210	0.00161802	0.330922	0	0	0	0	1	0
AT5G11250	0.00231649	0.801522	0	1	0	0	0	0
AT5G11920	0.00253621	0.314359	0	1	0	0	0	0
AT5G12330	0.00576671	0.200959	0	1	0	0	0	0
AT5G12350	0.00269216	0.149772	0	1	0	0	0	0
AT5G13270	0.00199069	0.573572	0	1	0	0	0	0
AT5G13620	0.00450367	0.32676	0	0	0	0	1	0
AT5G13730	0.00946629	0.451915	0	1	0	0	0	0
AT5G13880	0.00768713	0.60246	0	0	1	0	0	0
AT5G14380	0.00580831	3.1471	1	0	0	0	0	0
AT5G14510	0.00380987	0.365978	0	1	0	0	0	0
AT5G14730	0.0162065	0.112218	0	1	0	0	0	0
AT5G14860	0.00596417	0.590109	0	0	0	0	1	0
AT5G14960	0.00402304	0.601762	0	0	0	0	0	1
AT5G15010	0.011786	0.123638	0	1	0	0	0	0
AT5G15250	0.00359087	0.177618	0	0	1	0	0	0
AT5G15280	0.00960627	0.214815	0	1	0	0	0	0
AT5G15300	0.00296571	0.516956	0	0	1	0	0	0
AT5G15310	0.00857742	0.156969	0	1	0	0	0	0
AT5G15580	0.00173058	0.787828	0	1	0	0	0	0
AT5G15780	0.00257282	0.957082	1	0	0	0	0	0
AT5G15790	0.0592999	0.245736	0	0	1	0	0	0
AT5G16080	0.0143455	0.466669	0	0	1	0	0	0
AT5G16180	0.00193202	0.631053	0	1	0	0	0	0
AT5G16500	0.0118752	0.113662	1	0	0	0	0	0
AT5G16730	0.00578089	0.0928446	0	1	0	0	0	0
AT5G16900	0.056509	0.993632	0	0	1	0	0	0
AT5G16980	0.00449382	0.321973	0	1	0	0	0	0
AT5G17270	0.0014945	1.6531	0	1	0	0	0	0
AT5G17360	0.065654	0.298712	0	0	1	0	0	0
AT5G17430	0.0193643	0.179971	0	0	1	0	0	0
AT5G17440	0.00675397	0.162045	0	1	0	0	0	0
AT5G17600	0.00359706	0.689885	0	1	0	0	0	0
AT5G17980	0.0596404	0.170037	0	1	0	0	0	0
AT5G18340	0.0319989	0.124455	0	0	1	0	0	0
AT5G18490	0.00251358	0.315812	0	1	0	0	0	0
AT5G19610	0.00307226	0.103467	1	0	0	0	0	0
AT5G19850	0.00364996	0.341792	0	1	0	0	0	0
AT5G19890	0.00383654	1.08558	0	1	0	0	0	0
AT5G19940	0.00523445	0.364213	0	1	0	0	0	0
AT5G20380	0.0157627	0.163584	0	1	0	0	0	0
AT5G20390	0.0493031	0.171458	1	0	0	0	0	0
AT5G20580	0.0368731	0.0662319	0	1	0	0	0	0
AT5G20690	0.00396896	0.171305	1	0	0	0	0	0
AT5G20700	0.0255919	0.215995	0	1	0	0	0	0
AT5G20740	0.0429331	0.157149	0	1	0	0	0	0
AT5G22700	0.0108341	0.358763	0	1	0	0	0	0
AT5G22750	0.00485501	0.0911736	0	0	1	0	0	0
AT5G22860	0.00653222	0.400936	0	1	0	0	0	0
AT5G22910	0.0120637	0.201642	0	0	1	0	0	0
AT5G22960	0.0365866	0.592525	0	0	0	1	0	0
AT5G23010	0.0338333	0.547847	0	1	0	0	0	0
AT5G23020	0.00783153	0.341446	0	1	0	0	0	0
AT5G23270	0.015278	0.115667	1	0	0	0	0	0
AT5G23690	0.0201321	0.126737	0	1	0	0	0	0
AT5G23760	0.048581	0.0924581	0	1	0	0	0	0
AT5G23770	0.00251051	0.298546	0	0	0	0	0	1
AT5G23830	0.00775601	0.714177	0	1	0	0	0	0
AT5G23890	0.002869	0.489246	0	1	0	0	0	0
AT5G24010	0.00338272	0.314808	0	1	0	0	0	0
AT5G24210	0.00361351	2.52287	0	1	0	0	0	0
AT5G24280	0.0022411	1.05958	0	0	0	0	0	1
AT5G24470	0.00215008	1.51817	0	1	0	0	0	0
AT5G24530	0.00405372	0.318398	0	1	0	0	0	0
AT5G24580	0.00390898	0.365539	0	1	0	0	0	0
AT5G24830	0.00788429	0.181864	0	1	0	0	0	0
AT5G24880	0.0224248	0.592726	1	0	0	0	0	0
AT5G25130	0.0499804	0.174327	0	0	1	0	0	0
AT5G25380	0.00533005	1.2106	0	0	1	0	0	0
AT5G25400	0.00366695	0.352846	1	0	0	0	0	0
AT5G25470	0.0105248	0.293684	0	0	0	0	1	0
AT5G25550	0.00288124	1.09716	1	0	0	0	0	0
AT5G25820	0.00626465	0.107842	0	0	0	0	0	1
AT5G25860	0.00631133	1.24248	0	0	0	1	0	0
AT5G25960	0.00388868	1.2932	0	0	0	1	0	0
AT5G26100	0.0163617	0.305585	1	0	0	0	0	0
AT5G26150	0.0274021	0.0664162	1	0	0	0	0	0
AT5G26260	0.0132118	0.406789	0	1	0	0	0	0
AT5G26280	0.00772335	0.164128	0	1	0	0	0	0
AT5G26770	0.00779296	0.185858	0	1	0	0	0	0
AT5G26920	0.0046861	0.508569	0	1	0	0	0	0
AT5G27290	0.00372632	0.713387	0	1	0	0	0	0
AT5G27680	0.00668197	0.379991	0	0	1	0	0	0
AT5G27950	0.00229618	0.932853	0	1	0	0	0	0
AT5G27990	0.0190708	0.53912	0	1	0	0	0	0
AT5G28010	0.00786877	0.343862	1	0	0	0	0	0
AT5G28030	0.00414508	0.66483	0	1	0	0	0	0
AT5G28210	0.00510798	0.396811	0	0	1	0	0	0
AT5G28220	0.00799902	0.179667	0	1	0	0	0	0
AT5G28300	0.00490969	0.42342	0	1	0	0	0	0
AT5G28470	0.00224606	0.361841	1	0	0	0	0	0
AT5G28680	0.0043258	0.123131	1	0	0	0	0	0
AT5G28770	0.0398966	0.320896	0	1	0	0	0	0
AT5G33300	0.0208863	0.604947	0	0	1	0	0	0
AT5G33340	0.0322634	0.16164	0	0	0	0	1	0
AT5G34940	0.00504665	0.327801	0	1	0	0	0	0
AT5G35380	0.00867506	0.358075	1	0	0	0	0	0
AT5G35390	0.00188711	3.2922	1	0	0	0	0	0
AT5G35570	0.00227531	0.292404	0	1	0	0	0	0
AT5G36220	0.00253055	0.356203	0	1	0	0	0	0
AT5G37030	0.00248551	0.267467	0	0	0	0	0	1
AT5G37060	0.0287367	0.055107	1	0	0	0	0	0
AT5G37180	0.00764065	0.212535	0	1	0	0	0	0
AT5G37540	0.0087285	0.11696	0	1	0	0	0	0
AT5G37970	0.0397629	0.300969	0	0	1	0	0	0
AT5G37990	0.0605612	0.119526	0	1	0	0	0	0
AT5G38020	0.039112	0.207451	0	1	0	0	0	0
AT5G38390	0.0229133	0.121015	1	0	0	0	0	0
AT5G38500	0.0205652	0.663376	0	0	1	0	0	0
AT5G38530	0.0118918	0.142835	0	1	0	0	0	0
AT5G38780	0.0161358	0.424675	0	1	0	0	0	0
AT5G39020	0.0146353	0.481712	0	1	0	0	0	0
AT5G39030	0.00188978	1.12262	0	1	0	0	0	0
AT5G39050	0.00258378	1.14175	0	1	0	0	0	0
AT5G39080	0.015364	0.402546	0	1	0	0	0	0
AT5G39310	0.0135116	0.223495	1	0	0	0	0	0
AT5G39370	0.0401868	0.700345	1	0	0	0	0	0
AT5G39400	0.0449554	0.0243717	1	0	0	0	0	0
AT5G39420	0.0192865	0.1069	1	0	0	0	0	0
AT5G39500	0.000947547	1.29087	0	1	0	0	0	0
AT5G39520	0.0212229	0.0947098	0	1	0	0	0	0
AT5G39580	0.0200757	0.141738	0	1	0	0	0	0
AT5G39785	0.0472475	0.379481	0	0	1	0	0	0
AT5G39840	0.0020395	1.06925	0	1	0	0	0	0
AT5G39870	0.005336	0.296047	1	0	0	0	0	0
AT5G39880	0.00383729	0.315169	1	0	0	0	0	0
AT5G39980	0.00629158	0.102271	0	1	0	0	0	0
AT5G40020	0.0104759	0.499401	0	1	0	0	0	0
AT5G40060	0.0412078	0.423868	0	1	0	0	0	0
AT5G40160	0.0422852	0.237807	0	1	0	0	0	0
AT5G40170	0.0339484	0.271596	0	1	0	0	0	0
AT5G40340	0.00990778	0.474463	0	1	0	0	0	0
AT5G40640	0.0520884	0.0736146	0	0	1	0	0	0
AT5G40680	0.0545617	0.192564	0	0	1	0	0	0
AT5G40690	0.0362424	0.402105	0	1	0	0	0	0
AT5G41040	0.00287614	0.340243	0	1	0	0	0	0
AT5G41170	0.00316778	0.249769	0	0	1	0	0	0
AT5G41400	0.0136882	0.192377	0	1	0	0	0	0
AT5G41620	0.0273435	0.548965	0	1	0	0	0	0
AT5G41640	0.073384	0.570322	0	0	1	0	0	0
AT5G41730	0.035053	0.12466	1	0	0	0	0	0
AT5G41780	0.0332099	0.320661	1	0	0	0	0	0
AT5G41790	0.00163504	1.03988	0	1	0	0	0	0
AT5G42140	0.00404207	0.0999938	0	1	0	0	0	0
AT5G42170	0.00436667	0.261227	1	0	0	0	0	0
AT5G42310	0.020422	0.181301	0	1	0	0	0	0
AT5G42400	0.00103722	1.75292	0	1	0	0	0	0
AT5G42450	0.00771919	0.564372	0	0	1	0	0	0
AT5G42490	0.0221138	0.135409	1	0	0	0	0	0
AT5G42690	0.0499325	0.298216	0	0	0	0	0	1
AT5G42720	0.0135445	0.157066	0	1	0	0	0	0
AT5G42810	0.0543512	0.152561	0	1	0	0	0	0
AT5G42880	0.00182161	0.322435	1	0	0	0	0	0
AT5G43080	0.0426361	0.121922	0	1	0	0	0	0
AT5G43200	0.0360787	0.468444	0	0	1	0	0	0
AT5G43440	0.0306816	0.266846	0	1	0	0	0	0
AT5G43580	0.018174	0.345231	0	1	0	0	0	0
AT5G43610	0.0350575	0.351736	0	0	0	1	0	0
AT5G43740	0.0300587	0.901933	0	1	0	0	0	0
AT5G43810	0.0212941	0.102924	0	1	0	0	0	0
AT5G43900	0.0391447	0.0441581	0	1	0	0	0	0
AT5G44050	0.0176072	0.219341	0	1	0	0	0	0
AT5G44210	0.0125422	0.181834	0	0	1	0	0	0
AT5G44270	0.00784598	0.319264	0	0	0	1	0	0
AT5G44290	0.0520703	0.0376449	0	1	0	0	0	0
AT5G44400	0.0024958	0.331436	0	1	0	0	0	0
AT5G44410	0.0128671	0.38601	0	1	0	0	0	0
AT5G44560	0.0454489	0.045657	0	1	0	0	0	0
AT5G44580	0.0636932	0.714584	0	1	0	0	0	0
AT5G44680	0.00698839	0.208346	0	1	0	0	0	0
AT5G44820	0.0276475	0.289339	0	0	0	0	0	1
AT5G44930	0.00793696	1.74437	0	1	0	0	0	0
AT5G45020	0.00431843	0.312041	0	1	0	0	0	0
AT5G45260	0.0128482	0.550564	0	1	0	0	0	0
AT5G45930	0.0367216	0.0560555	0	1	0	0	0	0
AT5G46040	0.0490849	0.158442	0	0	0	0	1	0
AT5G46200	0.0038306	0.81566	1	0	0	0	0	0
AT5G46240	0.00917009	0.274466	0	1	0	0	0	0
AT5G46470	0.00382704	1.09535	0	1	0	0	0	0
AT5G46540	0.00306054	0.592417	0	0	1	0	0	0
AT5G46760	0.00747353	0.0977541	0	1	0	0	0	0
AT5G46790	0.0243627	0.0829505	0	1	0	0	0	0
AT5G47070	0.0102282	0.104717	0	1	0	0	0	0
AT5G47220	0.00575992	0.313426	0	1	0	0	0	0
AT5G47230	0.017292	0.0870061	0	1	0	0	0	0
AT5G47250	0.0270897	0.222297	0	0	0	1	0	0
AT5G47330	0.00867606	0.162471	0	1	0	0	0	0
AT5G47470	0.00327318	0.389157	1	0	0	0	0	0
AT5G47790	0.0365054	0.0998287	0	1	0	0	0	0
AT5G47820	0.0168208	0.0231966	0	1	0	0	0	0
AT5G47910	0.0293219	0.065033	0	1	0	0	0	0
AT5G47970	0.00362915	0.311693	0	1	0	0	0	0
AT5G47980	0.0173852	1.19081	0	0	0	0	1	0
AT5G48010	0.00372236	0.154874	0	1	0	0	0	0
AT5G48100	0.00472915	0.166519	1	0	0	0	0	0
AT5G48140	0.00677955	0.166121	1	0	0	0	0	0
AT5G48485	0.0265016	0.331319	0	1	0	0	0	0
AT5G48490	0.0136871	0.319602	0	1	0	0	0	0
AT5G48540	0.0109418	1.06602	0	1	0	0	0	0
AT5G48690	0.0532373	0.316011	0	0	1	0	0	0
AT5G49470	0.00172934	0.302211	0	1	0	0	0	0
AT5G49560	0.00493338	0.986178	0	0	0	0	1	0
AT5G49660	0.00276427	0.166532	0	1	0	0	0	0
AT5G49960	0.0242921	0.0447312	0	1	0	0	0	0
AT5G50130	0.0633152	0.312384	0	1	0	0	0	0
AT5G50160	0.00359301	0.514286	0	1	0	0	0	0
AT5G50200	0.00640653	0.330361	0	1	0	0	0	0
AT5G50280	0.00861337	0.441437	0	1	0	0	0	0
AT5G50390	0.00224023	0.53958	0	1	0	0	0	0
AT5G50770	0.00351431	0.769923	0	0	1	0	0	0
AT5G51060	0.0102632	0.0961655	0	1	0	0	0	0
AT5G51350	0.00151591	0.325946	0	1	0	0	0	0
AT5G51440	0.00617357	0.347168	0	1	0	0	0	0
AT5G51760	0.00322742	0.661989	0	0	1	0	0	0
AT5G52000	0.00325195	0.303215	0	0	1	0	0	0
AT5G52280	0.00162608	0.316584	0	1	0	0	0	0
AT5G52330	0.00374923	0.289018	0	0	0	0	1	0
AT5G52410	0.00397241	0.567167	0	1	0	0	0	0
AT5G52620	0.0051751	0.299385	0	0	1	0	0	0
AT5G52630	0.0104766	0.138592	0	1	0	0	0	0
AT5G52850	0.00384469	0.845826	0	0	1	0	0	0
AT5G53020	0.005849	0.105344	0	1	0	0	0	0
AT5G53290	0.00821343	0.149126	0	0	0	0	1	0
AT5G53810	0.00326317	1.8612	0	0	0	1	0	0
AT5G53840	0.00447169	0.343552	0	0	0	0	1	0
AT5G54095	0.00700969	0.546891	1	0	0	0	0	0
AT5G54250	0.00936324	0.0692105	0	1	0	0	0	0
AT5G54960	0.0176941	0.0796826	0	1	0	0	0	0
AT5G55040	0.00461364	0.207026	0	1	0	0	0	0
AT5G55230	0.00673265	0.10612	0	1	0	0	0	0
AT5G55780	0.0281845	0.394002	1	0	0	0	0	0
AT5G55790	0.0129348	0.559187	0	1	0	0	0	0
AT5G56330	0.0150785	0.169963	0	0	0	0	1	0
AT5G56700	0.00872401	0.163379	0	0	0	0	0	1
AT5G56980	0.00330551	0.727034	0	1	0	0	0	0
AT5G57240	0.0299752	0.193873	1	0	0	0	0	0
AT5G57320	0.0014446	1.89752	1	0	0	0	0	0
AT5G57780	0.0247693	0.107069	0	1	0	0	0	0
AT5G58160	0.00100406	0.334809	1	0	0	0	0	0
AT5G58900	0.00450837	0.34622	0	1	0	0	0	0
AT5G58940	0.00898351	0.20754	0	1	0	0	0	0
AT5G59040	0.00850699	0.352059	1	0	0	0	0	0
AT5G59200	0.00269717	0.294299	0	0	1	0	0	0
AT5G59680	0.0148121	0.17089	0	1	0	0	0	0
AT5G59730	0.0547611	0.0526733	0	1	0	0	0	0
AT5G60440	0.00546255	0.516497	0	0	0	0	1	0
AT5G60740	0.0034489	0.354657	1	0	0	0	0	0
AT5G60890	0.0187678	0.161777	0	1	0	0	0	0
AT5G61120	0.00346352	0.292302	0	0	0	0	0	1
AT5G61290	0.00302298	0.631896	0	1	0	0	0	0
AT5G61340	0.0651449	0.0408854	0	1	0	0	0	0
AT5G61400	0.0313734	0.244689	1	0	0	0	0	0
AT5G61540	0.00371911	0.667103	0	1	0	0	0	0
AT5G61700	0.00532119	0.0984784	1	0	0	0	0	0
AT5G62190	0.00684962	0.0928766	0	1	0	0	0	0
AT5G62340	0.00630638	0.34622	0	1	0	0	0	0
AT5G62520	0.0228854	0.175362	1	0	0	0	0	0
AT5G63020	0.0432316	0.378037	0	1	0	0	0	0
AT5G63380	0.00426288	0.386476	0	1	0	0	0	0
AT5G63390	0.00237541	0.335554	0	0	0	0	0	1
AT5G63560	0.00574375	0.18768	0	1	0	0	0	0
AT5G63600	0.00410889	0.664393	0	1	0	0	0	0
AT5G63740	0.00917558	0.589922	0	0	1	0	0	0
AT5G63750	0.00257816	0.956059	0	0	1	0	0	0
AT5G65140	0.0148169	0.0807156	0	1	0	0	0	0
AT5G65240	0.00598345	0.354496	0	1	0	0	0	0
AT5G65310	0.0127714	0.67619	0	1	0	0	0	0
AT5G65440	0.00255325	0.605441	0	1	0	0	0	0
AT5G65640	0.00398217	0.313685	0	1	0	0	0	0
AT5G65830	0.0188406	0.171072	0	0	0	1	0	0
AT5G66220	0.0255518	0.29333	0	0	0	1	0	0
AT5G66590	0.0127894	0.39495	0	1	0	0	0	0
AT5G66640	0.0307883	0.902781	1	0	0	0	0	0
AT5G66660	0.00902265	1.03836	0	0	1	0	0	0
AT5G67130	0.00322027	0.321487	0	1	0	0	0	0
AT5G67310	0.00673893	0.69329	0	1	0	0	0	0
AT5G67340	0.0274843	0.191309	0	1	0	0	0	0
AT5G67360	0.024666	0.0756179	0	1	0	0	0	0
AT5G67370	0.0289173	0.044987	0	1	0	0	0	0
AT5G67440	0.00658749	0.252619	0	1	0	0	0	0
AT5G67470	0.025586	0.178663	0	1	0	0	0	0
AT1G01695	0.00341519	0.291395	1	0	0	0	0	1
AT1G01800	0.00877204	0.348469	0	1	0	1	0	0
AT1G02270	0.0448811	0.0844181	0	1	0	0	0	1
AT1G03060	0.00111577	0.221005	1	1	0	0	0	0
AT1G03410	0.00816744	0.418954	0	1	0	0	0	1
AT1G04540	0.00903742	0.244864	1	0	1	0	0	0
AT1G04600	0.000804137	0.315226	1	0	1	0	0	0
AT1G04700	0.00147013	0.27828	1	0	1	0	0	0
AT1G05020	0.00585598	0.118256	1	0	1	0	0	0
AT1G05270	0.00724233	0.331093	1	1	0	0	0	0
AT1G05590	0.00469095	0.325259	0	1	0	0	1	0
AT1G06210	0.0226265	0.0502719	1	1	0	0	0	0
AT1G06390	0.0133176	0.0818649	1	1	0	0	0	0
AT1G07220	0.00265313	0.990646	1	1	0	0	0	0
AT1G07705	0.00711905	0.297593	0	1	0	0	0	1
AT1G08720	0.0154187	0.187728	0	1	0	0	0	1
AT1G08730	0.000924614	0.612694	1	0	1	0	0	0
AT1G09530	0.00274788	0.301612	0	1	0	0	0	1
AT1G09550	0.0227114	0.103846	1	0	0	0	1	0
AT1G09930	0.0199732	0.0609868	1	0	1	0	0	0
AT1G09940	0.00251186	0.33442	1	1	0	0	0	0
AT1G09970	0.0761565	0.083406	1	1	0	0	0	0
AT1G10060	0.0294854	0.202783	1	1	0	0	0	0
AT1G10390	0.00117091	0.753514	0	1	1	0	0	0
AT1G10900	0.00193069	0.297225	0	1	0	0	1	0
AT1G10910	0.00208307	0.317814	0	1	0	0	1	0
AT1G11200	0.0130373	0.235563	0	1	0	0	0	1
AT1G11950	0.0537217	0.210608	0	0	0	0	1	1
AT1G12180	0.0245945	0.923065	0	0	0	1	1	0
AT1G12460	0.00312347	0.159784	0	1	0	0	0	1
AT1G12660	0.0145155	0.609085	0	0	1	0	1	0
AT1G12850	0.0197568	0.0558683	1	1	0	0	0	0
AT1G13750	0.00663087	0.109005	0	1	0	0	1	0
AT1G13790	0.00799203	0.0734418	0	0	1	0	0	1
AT1G14710	0.00224495	0.328468	0	1	0	0	0	1
AT1G14770	0.0174296	0.583813	0	1	1	0	0	0
AT1G15600	0.0275011	1.02685	0	0	0	0	1	1
AT1G16560	0.0219413	0.172471	1	1	0	0	0	0
AT1G16710	0.000894635	0.559135	1	1	0	0	0	0
AT1G16830	0.00770111	0.0906989	0	1	0	0	0	1
AT1G17240	0.0646827	0.468727	0	1	0	1	0	0
AT1G17440	0.0103614	0.065927	1	1	0	0	0	0
AT1G18250	0.0057833	0.310062	0	1	0	0	1	0
AT1G18370	0.00290265	0.6183	0	1	0	0	1	0
AT1G18500	0.0042168	0.167413	0	1	0	0	1	0
AT1G18560	0.027629	0.176596	0	1	1	0	0	0
AT1G18870	0.0046604	0.171034	0	1	1	0	0	0
AT1G18890	0.00536247	0.296206	0	1	0	0	0	1
AT1G18950	0.0019659	0.292341	0	1	1	0	0	0
AT1G19220	0.00297855	0.391269	0	1	0	1	0	0
AT1G19520	0.00388689	0.465859	0	1	0	0	1	0
AT1G19715	0.00231012	0.632807	0	1	0	0	1	0
AT1G19940	0.00296425	0.279679	1	0	0	0	1	0
AT1G20480	0.00197973	1.27678	1	0	1	0	0	0
AT1G20640	0.00338487	0.15236	1	1	0	0	0	0
AT1G20870	0.00265478	1.11962	1	1	0	0	0	0
AT1G20980	0.0036418	0.361783	0	1	0	0	1	0
AT1G21010	0.0113818	0.19432	1	0	1	0	0	0
AT1G21060	0.00545167	0.160042	0	1	1	0	0	0
AT1G21440	0.00359113	0.382497	0	1	0	0	1	0
AT1G21450	0.0587167	0.081353	0	1	0	1	0	0
AT1G21860	0.00497993	0.332037	1	0	0	0	1	0
AT1G21900	0.00635024	0.321969	0	1	0	0	1	0
AT1G22090	0.00377519	1.84508	0	0	0	0	1	1
AT1G22460	0.00961701	0.163121	1	0	0	0	0	1
AT1G22530	0.0118489	0.116241	1	1	0	0	0	0
AT1G22550	0.0253342	0.126681	0	1	0	0	0	1
AT1G22590	0.00843898	0.321178	0	1	0	0	1	0
AT1G22900	0.0254471	0.0939512	1	0	0	0	1	0
AT1G23010	0.0163143	0.33585	0	1	1	0	0	0
AT1G23050	0.0666541	0.132792	1	1	0	0	0	0
AT1G23210	0.00657999	0.907723	1	0	1	0	0	0
AT1G23710	0.00927924	0.161458	0	1	1	0	0	0
AT1G23740	0.0440737	0.220578	0	1	0	0	1	0
AT1G23800	0.00765787	0.108167	1	1	0	0	0	0
AT1G23840	0.0034813	0.396023	0	1	0	0	0	1
AT1G23870	0.00793058	0.0641511	0	1	1	0	0	0
AT1G24150	0.0133938	0.238326	0	1	1	0	0	0
AT1G24240	0.015724	0.950358	0	0	0	0	1	1
AT1G24490	0.0409713	0.253155	0	1	0	0	1	0
AT1G25370	0.00526997	0.638814	1	0	0	1	0	0
AT1G26320	0.00758351	0.335323	1	0	0	0	1	0
AT1G26680	0.0363173	0.636604	0	0	0	1	0	1
AT1G27040	0.0296955	0.0854545	0	0	0	0	1	1
AT1G27570	0.00251501	2.74741	0	0	1	0	0	1
AT1G27595	0.00140251	0.328777	1	1	0	0	0	0
AT1G27600	0.00344247	0.326393	1	1	0	0	0	0
AT1G27620	0.00285482	0.719562	1	1	0	0	0	0
AT1G27720	0.0176435	0.631104	1	0	1	0	0	0
AT1G28050	0.0129568	0.313663	0	1	1	0	0	0
AT1G28090	0.00767392	0.106004	1	1	0	0	0	0
AT1G28420	0.00687634	0.21344	0	1	0	0	1	0
AT1G29630	0.00195625	0.604353	1	0	1	0	0	0
AT1G29720	0.00600471	0.225208	0	1	0	0	0	1
AT1G30440	0.00203961	0.326126	0	1	0	1	0	0
AT1G30550	0.00960157	0.0992141	0	1	0	0	0	1
AT1G30790	0.00310339	2.22335	0	0	1	0	1	0
AT1G30870	0.00355269	0.368333	0	1	1	0	0	0
AT1G30950	0.0202766	0.101279	0	0	0	0	1	1
AT1G31050	0.0066891	0.298965	0	1	1	0	0	0
AT1G31070	0.0416739	0.0197264	1	0	1	0	0	0
AT1G31240	0.0645893	0.354451	0	0	1	0	1	0
AT1G31360	0.0749027	0.147163	0	1	1	0	0	0
AT1G31730	0.00293404	0.320082	1	1	0	0	0	0
AT1G32260	0.00638749	0.349437	1	1	0	0	0	0
AT1G34110	0.00571808	0.224679	0	1	0	1	0	0
AT1G34200	0.0438713	0.245038	0	1	0	0	0	1
AT1G34580	0.0211195	0.0436391	0	0	1	1	0	0
AT1G34760	0.0187715	0.354896	0	1	1	0	0	0
AT1G35510	0.00665935	0.360694	1	1	0	0	0	0
AT1G35530	0.000929635	1.04389	1	0	1	0	0	0
AT1G35670	0.0661587	0.0131225	1	1	0	0	0	0
AT1G42540	0.0057783	0.0822811	0	1	1	0	0	0
AT1G43760	0.0495023	0.628686	0	0	0	1	0	1
AT1G44780	0.025465	0.48338	0	1	1	0	0	0
AT1G44800	0.0219866	0.232525	0	1	1	0	0	0
AT1G44830	0.0372056	0.173327	0	0	0	1	0	1
AT1G47290	0.00322243	0.308708	0	1	0	0	0	1
AT1G47960	0.0451554	0.243956	0	1	0	0	1	0
AT1G48180	0.00532719	0.355617	0	0	0	1	0	1
AT1G48280	0.00539734	0.427527	0	1	0	0	1	0
AT1G48370	0.00722443	0.257381	0	1	0	0	1	0
AT1G48870	0.00250936	0.608644	0	1	1	0	0	0
AT1G49290	0.0117933	1.01859	1	0	1	0	0	0
AT1G50110	0.00740894	0.169592	0	0	1	0	1	0
AT1G50400	0.00877878	0.162727	0	0	0	0	1	1
AT1G50420	0.00838003	0.109987	0	1	0	0	1	0
AT1G50590	0.00505068	1.08692	0	1	0	0	0	1
AT1G51420	0.0334763	0.186934	1	1	0	0	0	0
AT1G51790	0.00157506	0.948348	0	1	1	0	0	0
AT1G51940	0.0239376	0.197962	0	1	0	1	0	0
AT1G51960	0.0359694	0.458917	0	0	1	0	1	0
AT1G52150	0.00318199	0.334383	0	1	0	0	0	1
AT1G52340	0.00482467	0.320698	0	1	0	0	1	0
AT1G52510	0.00684065	0.172872	1	1	0	0	0	0
AT1G52520	0.00410482	0.300928	0	1	1	0	0	0
AT1G53360	0.00423823	1.49529	0	0	1	0	1	0
AT1G54220	0.00242541	0.342654	1	1	0	0	0	0
AT1G55500	0.00246069	0.585402	0	1	0	0	0	1
AT1G55600	0.00745382	1.29376	1	0	0	0	1	0
AT1G55740	0.0307213	0.143366	0	1	1	0	0	0
AT1G55850	0.00177171	1.04553	0	1	1	0	0	0
AT1G55870	0.00378487	0.171956	0	1	1	0	0	0
AT1G55910	0.00755508	0.372567	0	1	0	0	1	0
AT1G55930	0.00422408	0.159578	0	1	0	0	1	0
AT1G56040	0.00749049	1.66317	0	0	0	1	0	1
AT1G56150	0.0110899	0.378234	0	1	0	0	0	1
AT1G56520	0.0292572	0.702109	0	1	0	0	1	0
AT1G56690	0.00220619	0.821251	0	1	1	0	0	0
AT1G57790	0.0044178	0.273312	0	1	0	0	0	1
AT1G59510	0.00699787	2.19416	0	1	1	0	0	0
AT1G59660	0.0137829	0.665607	1	0	1	0	0	0
AT1G59750	0.0119842	0.106107	0	1	0	0	0	1
AT1G60890	0.00785548	0.0748102	0	1	0	0	1	0
AT1G61120	0.0262939	0.477068	0	0	1	0	1	0
AT1G61240	0.00719134	0.279745	0	1	0	0	0	1
AT1G61260	0.0265472	0.0470836	0	1	1	0	0	0
AT1G61340	0.0288075	0.338759	1	1	0	0	0	0
AT1G61720	0.0534458	0.171706	1	0	0	0	0	1
AT1G61860	0.0647613	0.0180223	1	0	1	0	0	0
AT1G62830	0.013917	0.191677	0	1	0	0	0	1
AT1G63100	0.032066	0.186728	0	1	1	0	0	0
AT1G64300	0.00507761	0.126478	1	0	1	0	0	0
AT1G64530	0.00471694	0.225099	0	1	0	0	1	0
AT1G64660	0.0419741	0.0231757	0	1	0	1	0	0
AT1G64670	0.0253563	0.0755611	0	1	0	0	1	0
AT1G64860	0.0659503	0.0781718	0	1	1	0	0	0
AT1G65380	0.0402181	0.119926	0	1	0	0	0	1
AT1G65610	0.00213954	0.333785	0	1	0	1	0	0
AT1G65810	0.00403025	1.03362	0	0	0	1	0	1
AT1G66230	0.0500369	0.125913	0	1	0	0	0	1
AT1G66430	0.0290493	0.114983	0	1	0	0	0	1
AT1G66620	0.0613936	0.259887	0	1	1	0	0	0
AT1G66760	0.0401911	0.0229055	0	1	0	0	0	1
AT1G66770	0.0395613	0.16835	0	0	1	0	0	1
AT1G66970	0.0142456	0.704968	0	1	0	0	0	1
AT1G67210	0.0362761	0.0574903	1	0	1	0	0	0
AT1G67470	0.0152623	0.200181	1	1	0	0	0	0
AT1G67810	0.00504131	0.345505	1	1	0	0	0	0
AT1G67865	0.0184421	0.968504	0	1	1	0	0	0
AT1G68020	0.00178782	0.276993	1	1	0	0	0	0
AT1G68370	0.0394647	0.026165	1	1	0	0	0	0
AT1G68610	0.0677197	0.336702	1	0	1	0	0	0
AT1G68670	0.0118314	0.21006	0	1	0	0	1	0
AT1G69200	0.00462038	0.306473	0	1	0	0	1	0
AT1G69295	0.0281675	0.238631	1	1	0	0	0	0
AT1G69310	0.0153132	0.594849	1	1	0	0	0	0
AT1G69480	0.0269833	0.193248	0	1	0	0	0	1
AT1G69610	0.062713	0.161859	0	1	0	0	0	1
AT1G69670	0.00407364	0.144147	0	1	1	0	0	0
AT1G69830	0.00642971	0.076431	0	1	0	0	0	1
AT1G69870	0.0160979	0.0457956	0	1	0	0	0	1
AT1G69920	0.0218336	0.0867392	0	1	1	0	0	0
AT1G70300	0.0549204	0.0447097	0	1	1	0	0	0
AT1G71040	0.0344147	0.135109	0	1	0	0	1	0
AT1G71140	0.0198392	0.451517	0	1	0	0	0	1
AT1G72920	0.0260837	0.398115	0	1	0	0	0	1
AT1G72960	0.0152039	0.184425	1	0	0	0	1	0
AT1G73260	0.0120217	0.174546	0	1	0	0	1	0
AT1G73680	0.0398028	0.0321465	0	1	0	0	1	0
AT1G73860	0.00138615	0.30671	1	0	0	0	0	1
AT1G73870	0.0324889	0.369811	0	1	1	0	0	0
AT1G73880	0.0473138	0.173196	1	1	0	0	0	0
AT1G74160	0.00280143	0.302761	0	1	1	0	0	0
AT1G75090	0.0148414	0.28372	0	0	0	1	0	1
AT1G75110	0.00608381	0.345121	1	0	1	0	0	0
AT1G75160	0.00644979	0.177626	1	0	1	0	0	0
AT1G75960	0.0340099	0.863938	0	1	1	0	0	0
AT1G76370	0.0035591	0.326483	1	0	1	0	0	0
AT1G76520	0.0032941	1.05453	0	1	0	0	1	0
AT1G76580	0.00515519	0.326424	0	1	0	0	1	0
AT1G76700	0.00367728	0.295354	0	1	1	0	0	0
AT1G76740	0.000977663	1.14615	1	0	0	0	0	1
AT1G76820	0.0161989	0.726968	0	1	1	0	0	0
AT1G77930	0.00550829	0.293704	0	1	1	0	0	0
AT1G78120	0.00498445	0.507764	0	1	0	0	1	0
AT1G79330	0.0321297	0.232205	0	0	0	1	0	1
AT1G79510	0.00983579	0.164918	0	1	0	0	0	1
AT1G80520	0.0315212	0.0768063	1	0	0	1	0	0
AT1G80870	0.00865493	0.3876	0	1	0	0	1	0
AT2G01320	0.00515319	0.242843	1	1	0	0	0	0
AT2G01390	0.0320425	0.504218	1	0	0	1	0	0
AT2G01570	0.0146857	0.101147	0	1	0	0	0	1
AT2G01710	0.0159356	0.278306	0	0	1	0	1	0
AT2G01860	0.0554723	0.0781444	0	1	0	0	0	1
AT2G01920	0.00431587	0.991083	1	0	1	0	0	0
AT2G01980	0.00205062	0.796468	0	1	0	0	0	1
AT2G03530	0.0113078	0.105747	0	1	0	1	0	0
AT2G04230	0.00313754	0.935033	0	1	0	0	1	0
AT2G04430	0.0407912	0.298744	0	1	1	0	0	0
AT2G04440	0.017471	1.04412	0	0	1	0	1	0
AT2G05160	0.0141971	0.239215	1	0	1	0	0	0
AT2G05920	0.0131186	0.241565	0	1	0	0	1	0
AT2G07020	0.00375831	0.512261	0	0	0	1	1	0
AT2G07170	0.00164098	0.989493	0	1	0	0	1	0
AT2G11810	0.00889685	0.106537	1	1	0	0	0	0
AT2G13680	0.0155926	0.0143419	1	0	0	1	0	0
AT2G14120	0.00848336	0.128698	0	1	0	0	0	1
AT2G14880	0.0256048	0.128979	0	1	0	1	0	0
AT2G15480	0.0306736	0.259068	1	1	0	0	0	0
AT2G15695	0.00329317	0.636404	1	1	0	0	0	0
AT2G16270	0.00783542	0.362618	0	0	0	1	0	1
AT2G16485	0.00507989	0.333794	1	1	0	0	0	0
AT2G16580	0.0129224	0.315616	0	0	0	1	0	1
AT2G16750	0.00955586	0.735707	1	1	0	0	0	0
AT2G16900	0.0430157	0.892367	0	1	0	0	0	1
AT2G16920	0.00429187	0.268568	1	1	0	0	0	0
AT2G16990	0.00282679	0.698994	0	1	0	0	0	1
AT2G17090	0.0692193	0.1233	1	0	1	0	0	0
AT2G17150	0.00153508	0.628377	0	1	1	0	0	0
AT2G17180	0.0501721	0.166665	1	0	1	0	0	0
AT2G17440	0.00361972	0.369738	1	1	0	0	0	0
AT2G17560	0.0409576	0.0851574	0	1	1	0	0	0
AT2G17650	0.0206776	0.248576	0	1	0	0	0	1
AT2G17700	0.0644364	0.0245698	1	1	0	0	0	0
AT2G17790	0.00496087	0.114968	1	1	0	0	0	0
AT2G17900	0.00287572	0.318755	1	0	1	0	0	0
AT2G18870	0.010802	0.720769	0	0	1	0	1	0
AT2G18876	0.00361552	0.318658	0	1	1	0	0	0
AT2G20310	0.00336371	0.600188	1	1	0	0	0	0
AT2G20440	0.00329995	0.312239	1	0	0	1	0	0
AT2G20960	0.0134354	0.639169	0	1	0	0	1	0
AT2G21300	0.00154154	0.335081	1	0	1	0	0	0
AT2G21340	0.0185152	0.234712	0	1	0	0	1	0
AT2G21640	0.0126123	0.687779	1	1	0	0	0	0
AT2G21850	0.00367286	0.150076	0	1	0	0	1	0
AT2G22050	0.0050049	0.346966	0	0	1	0	0	1
AT2G22060	0.0180647	0.220716	0	0	1	0	1	0
AT2G22300	0.00492147	0.446407	0	1	0	0	0	1
AT2G22610	0.00130807	0.615897	0	0	1	0	1	0
AT2G23980	0.00361266	0.328605	0	1	1	0	0	0
AT2G24190	0.0515625	0.268876	0	1	0	0	1	0
AT2G24320	0.00488786	0.313749	1	0	1	0	0	0
AT2G24370	0.0103109	0.0546073	1	0	0	1	0	0
AT2G24440	0.00771521	0.310209	0	1	0	0	0	1
AT2G24630	0.00190189	0.340806	0	1	0	0	1	0
AT2G25270	0.0232183	0.365213	0	1	0	0	1	0
AT2G25565	0.0120414	1.30474	0	0	0	1	0	1
AT2G25600	0.00458904	0.217533	1	0	1	0	0	0
AT2G25680	0.00293791	0.996385	0	1	1	0	0	0
AT2G26440	0.00476524	0.172134	0	1	1	0	0	0
AT2G26490	0.00607139	0.154875	1	0	1	0	0	0
AT2G28330	0.0470478	0.171498	0	0	0	0	1	1
AT2G28930	0.00355074	0.285649	0	1	0	0	1	0
AT2G29940	0.00375542	0.0829679	1	0	0	0	0	1
AT2G30140	0.0522315	0.543809	0	1	1	0	0	0
AT2G30150	0.0473064	0.146684	0	1	1	0	0	0
AT2G30740	0.00401141	0.29422	0	1	0	0	1	0
AT2G31500	0.00964546	0.0781096	1	0	1	0	0	0
AT2G31830	0.00111183	0.34352	1	0	0	1	0	0
AT2G31870	0.0341443	0.212509	0	1	0	0	1	0
AT2G32415	0.00334593	0.144161	0	0	0	0	1	1
AT2G32430	0.0268139	0.07477	0	1	0	0	0	1
AT2G32670	0.0097155	0.318633	1	0	1	0	0	0
AT2G33170	0.00344201	0.349209	1	1	0	0	0	0
AT2G33240	0.000797805	0.618307	1	0	0	1	0	0
AT2G33250	0.0296497	0.196287	0	1	0	0	1	0
AT2G33270	0.00520601	0.307052	1	0	0	0	1	0
AT2G35160	0.00742395	0.219826	1	0	1	0	0	0
AT2G35340	0.00396861	0.42571	1	1	0	0	0	0
AT2G35820	0.01333	0.354654	0	1	0	0	1	0
AT2G36000	0.00364537	1.1401	0	1	0	0	0	1
AT2G36330	0.00966877	0.161566	0	1	0	0	0	1
AT2G36680	0.00612885	0.333383	1	1	0	0	0	0
AT2G36730	0.0028664	0.605709	0	1	0	0	0	1
AT2G37585	0.00732959	0.311343	1	1	0	0	0	0
AT2G37590	0.0201665	0.136795	0	0	0	0	1	1
AT2G37650	0.026427	0.0673453	0	1	1	0	0	0
AT2G38110	0.0145383	0.44522	0	1	0	0	1	0
AT2G38770	0.0058915	0.0924094	0	1	0	1	0	0
AT2G38950	0.00492256	0.673387	0	1	1	0	0	0
AT2G39510	0.0296932	0.0400561	0	1	1	0	0	0
AT2G40250	0.0174098	0.0725429	1	0	1	0	0	0
AT2G40400	0.00351574	0.348269	1	1	0	0	0	0
AT2G40480	0.00846	0.39578	0	1	1	0	0	0
AT2G40810	0.0039389	0.274849	0	1	0	0	1	0
AT2G41010	0.0258948	0.22487	0	1	0	0	1	0
AT2G41080	0.00265248	0.288305	0	1	1	0	0	0
AT2G41210	0.00185539	0.303527	1	1	0	0	0	0
AT2G41445	0.0136847	0.689248	1	0	0	0	0	1
AT2G43050	0.0230704	0.352577	1	0	1	0	0	0
AT2G43230	0.0235769	0.0974946	1	0	1	0	0	0
AT2G43500	0.00155972	0.583437	0	1	1	0	0	0
AT2G44270	0.0164692	0.0733612	0	1	0	0	0	1
AT2G44440	0.0241212	0.0837727	1	1	0	0	0	0
AT2G44560	0.00256334	0.722048	1	0	0	0	1	0
AT2G44630	0.003535	0.340096	0	0	0	0	1	1
AT2G44710	0.00529896	0.406762	1	1	0	0	0	0
AT2G44790	0.0053946	1.33055	0	1	1	0	0	0
AT2G45150	0.00314855	1.63991	0	1	0	0	1	0
AT2G45610	0.00381522	0.370033	1	0	1	0	0	0
AT2G45880	0.0101198	0.125629	1	1	0	0	0	0
AT2G46270	0.00385235	0.293353	1	1	0	0	0	0
AT2G46750	0.0165783	0.472254	0	1	0	1	0	0
AT2G46830	0.00707873	0.101085	1	1	0	0	0	0
AT2G47020	0.00336105	0.316506	1	1	0	0	0	0
AT2G47570	0.0492922	0.212912	1	0	0	1	0	0
AT2G48080	0.00281529	0.370983	1	0	0	0	0	1
AT3G01670	0.00678757	0.078671	0	1	0	0	0	1
AT3G01930	0.0150218	0.104016	0	1	0	0	0	1
AT3G02130	0.00113307	0.34354	0	1	0	1	0	0
AT3G03060	0.00207652	0.343742	0	1	0	0	0	1
AT3G03750	0.00347896	0.371746	0	1	0	0	0	1
AT3G03810	0.00895118	0.221064	1	1	0	0	0	0
AT3G04290	0.00699453	0.176527	0	1	0	1	0	0
AT3G05430	0.00880935	0.931269	0	0	0	0	1	1
AT3G05990	0.0152807	0.113549	1	1	0	0	0	0
AT3G07010	0.00325478	0.327051	1	1	0	0	0	0
AT3G07520	0.0125714	0.429266	1	1	0	0	0	0
AT3G07570	0.0102444	0.120304	0	1	1	0	0	0
AT3G08020	0.00202481	0.80504	0	1	1	0	0	0
AT3G09405	0.00352123	0.603708	0	1	0	0	1	0
AT3G09520	0.026583	0.136272	1	0	1	0	0	0
AT3G09530	0.0324925	0.161168	1	0	1	0	0	0
AT3G09550	0.00201997	0.373761	1	1	0	0	0	0
AT3G09760	0.00788814	0.349433	1	1	0	0	0	0
AT3G09780	0.0242314	0.150318	0	1	1	0	0	0
AT3G11230	0.00964609	0.545427	0	1	0	0	1	0
AT3G11430	0.00471932	0.197266	0	1	0	0	1	0
AT3G11840	0.00270162	0.356453	0	1	1	0	0	0
AT3G12550	0.00230951	0.585517	0	1	0	0	1	0
AT3G13750	0.0467664	0.0462566	0	1	1	0	0	0
AT3G14180	0.00646726	0.151954	0	1	1	0	0	0
AT3G14205	0.00347451	0.155878	1	1	0	0	0	0
AT3G14380	0.00639968	0.832117	0	0	0	0	1	1
AT3G14450	0.074449	0.0507744	1	1	0	0	0	0
AT3G14730	0.00214612	0.312365	0	0	1	0	1	0
AT3G15070	0.00306482	0.866969	1	1	0	0	0	0
AT3G15370	0.00490397	0.370315	0	0	1	1	0	0
AT3G15740	0.0121501	0.658308	0	0	0	0	1	1
AT3G16220	0.0121077	0.27396	0	1	1	0	0	0
AT3G16320	0.00509279	0.447725	1	0	1	0	0	0
AT3G16380	0.0121166	0.485382	1	0	1	0	0	0
AT3G16440	0.0243678	0.0594337	0	1	1	0	0	0
AT3G16460	0.0771629	0.252669	0	1	0	0	1	0
AT3G16480	0.0084018	0.209453	1	1	0	0	0	0
AT3G17230	0.0198412	0.248161	0	0	0	1	1	0
AT3G18360	0.00432893	1.12625	1	0	1	0	0	0
AT3G19020	0.014668	0.143667	1	0	1	0	0	0
AT3G19510	0.0138644	0.250573	0	1	0	0	1	0
AT3G20200	0.0033758	0.169709	1	0	0	0	1	0
AT3G20660	0.0388316	0.350895	1	1	0	0	0	0
AT3G20930	0.0073433	0.160668	0	1	0	0	1	0
AT3G21230	0.0170708	0.135896	0	1	0	0	1	0
AT3G21770	0.0689387	0.0751967	0	1	1	0	0	0
AT3G21960	0.00490902	1.00288	1	0	1	0	0	0
AT3G22350	0.0669641	0.415301	0	0	1	0	0	1
AT3G22360	0.00851202	0.318675	1	0	0	0	1	0
AT3G22670	0.00318649	0.228928	0	1	0	0	1	0
AT3G23230	0.018432	0.177046	0	0	1	1	0	0
AT3G23330	0.00639276	0.0935136	0	1	0	0	0	1
AT3G23750	0.00656549	0.0701514	1	1	0	0	0	0
AT3G24130	0.00390343	0.686119	0	0	0	0	1	1
AT3G24240	0.00306939	0.400394	0	1	0	0	0	1
AT3G24340	0.00132781	0.285105	0	0	1	0	0	1
AT3G24360	0.00328428	0.642796	0	0	0	0	1	1
AT3G25290	0.0424003	0.137393	1	1	0	0	0	0
AT3G25480	0.0140909	0.743689	0	1	1	0	0	0
AT3G26480	0.00518922	1.24413	1	0	1	0	0	0
AT3G26760	0.0215955	0.34991	0	1	0	0	1	0
AT3G26990	0.00502534	0.349614	1	0	1	0	0	0
AT3G27010	0.00388073	0.782297	0	1	0	0	1	0
AT3G27300	0.00281756	0.297834	1	1	0	0	0	0
AT3G27440	0.0149376	0.0677927	1	0	1	0	0	0
AT3G28200	0.0161788	0.177619	0	1	0	1	0	0
AT3G28220	0.00644296	0.976393	0	1	1	0	0	0
AT3G28340	0.0411063	0.32444	1	1	0	0	0	0
AT3G28910	0.00422648	0.323684	0	1	0	0	0	1
AT3G29060	0.0155413	0.0332049	1	0	1	0	0	0
AT3G30180	0.0277598	0.0316755	0	1	0	1	0	0
AT3G42670	0.0109038	0.156614	0	1	1	0	0	0
AT3G43270	0.0202919	0.131087	0	1	1	0	0	0
AT3G43540	0.00351569	0.693361	0	1	0	0	0	1
AT3G45140	0.0314058	0.136521	0	1	0	0	0	1
AT3G45430	0.0328457	0.187066	0	1	1	0	0	0
AT3G45460	0.0144637	1.35359	0	1	1	0	0	0
AT3G46110	0.0565914	0.210121	0	1	1	0	0	0
AT3G46180	0.00391662	0.325559	1	1	0	0	0	0
AT3G46230	0.0294862	0.18697	1	0	1	0	0	0
AT3G46790	0.0065391	0.202738	0	1	1	0	0	0
AT3G47170	0.0293019	0.134144	1	0	1	0	0	0
AT3G47400	0.00430527	0.353353	1	0	0	0	0	1
AT3G47460	0.0381369	0.253731	0	0	0	0	1	1
AT3G48460	0.0350975	0.201923	0	1	0	1	0	0
AT3G48810	0.00459757	0.141243	0	0	0	1	1	0
AT3G49210	0.0157095	0.163884	0	1	0	0	0	1
AT3G49670	0.00503474	0.270026	1	1	0	0	0	0
AT3G50660	0.00298622	0.278455	0	1	0	0	1	0
AT3G50730	0.0130473	0.442848	1	0	0	0	1	0
AT3G50880	0.00469038	0.706536	0	1	1	0	0	0
AT3G50950	0.010446	0.388319	0	1	0	1	0	0
AT3G51000	0.00417792	0.328726	0	1	0	0	1	0
AT3G51090	0.0496572	0.117503	1	0	0	0	0	1
AT3G51120	0.000963793	1.46394	0	1	0	1	0	0
AT3G51240	0.0548718	0.0711683	0	1	0	0	1	0
AT3G51440	0.00353922	0.682254	0	0	0	1	1	0
AT3G51540	0.010979	0.0963182	0	0	0	1	1	0
AT3G53260	0.0254481	0.0247275	0	1	0	0	1	0
AT3G53720	0.0105852	0.0508324	0	1	1	0	0	0
AT3G54050	0.0417302	0.0503014	0	1	0	0	1	0
AT3G54310	0.00408438	0.295756	0	0	0	0	1	1
AT3G54500	0.00236138	0.535585	0	1	0	0	0	1
AT3G54800	0.00193394	1.23225	1	0	1	0	0	0
AT3G55840	0.0147384	0.337088	0	0	1	0	0	1
AT3G55940	0.0112991	0.31807	1	0	1	0	0	0
AT3G55950	0.0328448	0.0342451	0	1	1	0	0	0
AT3G56080	0.00376367	1.02741	0	1	0	0	1	0
AT3G56600	0.00304882	1.02777	1	0	1	0	0	0
AT3G57180	0.0043274	0.305043	0	1	0	0	1	0
AT3G57430	0.0135091	0.540175	0	1	0	0	1	0
AT3G57710	0.0266233	0.0959191	0	1	0	1	0	0
AT3G57720	0.00782179	0.312384	0	0	0	1	0	1
AT3G60140	0.00261376	0.568375	0	1	0	0	1	0
AT3G60380	0.003532	0.51195	0	1	1	0	0	0
AT3G60390	0.0110787	0.474795	0	1	1	0	0	0
AT3G60690	0.00753727	0.352865	0	1	0	0	0	1
AT3G61170	0.0060217	0.179785	1	0	1	0	0	0
AT3G61360	0.0232134	0.246453	0	1	0	0	0	1
AT3G61910	0.0259678	0.353882	1	0	0	1	0	0
AT3G62230	0.00291079	0.662407	1	0	1	0	0	0
AT3G63240	0.0154781	0.103834	0	1	0	1	0	0
AT3G63300	0.00678866	0.703853	1	1	0	0	0	0
AT4G00630	0.0245677	0.0783615	0	1	0	0	0	1
AT4G00750	0.00830026	0.255996	0	1	0	0	1	0
AT4G00900	0.00516204	0.162582	0	1	1	0	0	0
AT4G00920	0.00450758	0.308725	0	0	1	0	0	1
AT4G00980	0.0616242	0.387536	0	1	1	0	0	0
AT4G01070	0.00505379	0.189857	1	1	0	0	0	0
AT4G01120	0.0234367	0.221111	0	1	1	0	0	0
AT4G01220	0.0312412	0.11777	1	1	0	0	0	0
AT4G01280	0.00902861	0.161612	0	0	1	0	0	1
AT4G01430	0.00361184	0.339002	0	1	0	0	0	1
AT4G01450	0.055449	0.0903313	0	1	0	0	0	1
AT4G01550	0.0148465	0.262279	0	1	1	0	0	0
AT4G01570	0.00405129	0.515018	0	1	0	0	0	1
AT4G01990	0.00753624	0.120098	0	1	0	0	1	0
AT4G02130	0.00715692	0.369728	0	1	0	0	1	0
AT4G02350	0.073724	0.0152045	0	1	0	1	0	0
AT4G02650	0.0107821	0.255743	1	0	1	0	0	0
AT4G02670	0.0149586	0.143085	0	0	0	1	1	0
AT4G02860	0.00438596	0.321385	0	1	0	0	1	0
AT4G03450	0.00620414	0.34114	0	0	0	1	1	0
AT4G04960	0.0561419	0.224226	0	1	0	0	1	0
AT4G05040	0.0619549	0.624518	0	1	1	0	0	0
AT4G05520	0.0311017	0.0822777	0	1	1	0	0	0
AT4G07400	0.0229744	0.694853	0	1	1	0	0	0
AT4G07410	0.0306756	0.159702	1	1	0	0	0	0
AT4G08160	0.0017874	0.660363	0	1	1	0	0	0
AT4G08790	0.0215513	0.272162	0	1	0	0	1	0
AT4G10060	0.00289589	0.166561	0	1	1	0	0	0
AT4G10770	0.0303056	0.0398892	1	1	0	0	0	0
AT4G10850	0.0145278	0.121871	0	0	1	0	0	1
AT4G11100	0.0514419	0.118886	0	1	0	0	0	1
AT4G11110	0.00437065	0.189241	1	1	0	0	0	0
AT4G11650	0.0496449	0.0371356	0	1	1	0	0	0
AT4G11660	0.0101853	0.47262	0	1	1	0	0	0
AT4G12390	0.0241986	0.092097	0	1	1	0	0	0
AT4G12700	0.00508806	0.918116	0	1	0	0	1	0
AT4G13420	0.00318818	0.181759	0	0	0	0	1	1
AT4G13550	0.00915935	0.0640449	0	1	0	0	1	0
AT4G13950	0.0247929	0.1574	0	1	0	1	0	0
AT4G13990	0.0637914	0.0247641	0	1	1	0	0	0
AT4G14150	0.00364047	0.270398	0	0	1	0	0	1
AT4G14440	0.0546436	0.14079	0	1	0	0	1	0
AT4G14550	0.0056635	1.04999	0	1	1	0	0	0
AT4G14820	0.00397355	0.303219	0	1	1	0	0	0
AT4G15490	0.002647	0.357146	0	1	0	1	0	0
AT4G16563	0.00568422	0.462275	0	1	0	0	1	0
AT4G16800	0.0667014	0.110606	0	1	1	0	0	0
AT4G16860	0.0254359	0.848563	1	1	0	0	0	0
AT4G16890	0.00379155	0.557077	0	1	1	0	0	0
AT4G16920	0.00263029	1.7362	0	1	1	0	0	0
AT4G17490	0.0529717	0.472643	0	1	1	0	0	0
AT4G17500	0.0208033	0.158198	0	1	1	0	0	0
AT4G17505	0.0648585	0.606516	0	0	0	1	1	0
AT4G17900	0.031273	0.0618873	1	1	0	0	0	0
AT4G18140	0.00340094	0.282041	0	1	0	0	1	0
AT4G18300	0.0123863	0.307415	0	1	1	0	0	0
AT4G18770	0.0278868	0.211647	0	0	0	1	0	1
AT4G19100	0.0535356	0.15443	0	1	0	0	1	0
AT4G19220	0.00301795	0.155479	0	1	1	0	0	0
AT4G19500	0.0289789	0.786797	1	1	0	0	0	0
AT4G19530	0.0766558	0.57347	0	1	0	0	0	1
AT4G20390	0.00590398	0.403192	1	1	0	0	0	0
AT4G20910	0.00251817	1.17613	0	0	0	0	1	1
AT4G21070	0.00322176	0.847744	1	0	1	0	0	0
AT4G21100	0.00372843	0.218425	0	1	1	0	0	0
AT4G21380	0.0448467	0.244673	0	1	0	0	0	1
AT4G21400	0.00569124	0.219332	0	1	0	0	0	1
AT4G21490	0.00565217	0.383857	1	0	1	0	0	0
AT4G21880	0.00168651	0.306474	0	1	1	0	0	0
AT4G22070	0.0124479	0.266468	1	0	1	0	0	0
AT4G22260	0.0189365	0.202314	1	1	0	0	0	0
AT4G22753	0.00218522	0.356413	0	1	1	0	0	0
AT4G22960	0.00453453	0.979334	1	0	1	0	0	0
AT4G23490	0.00260563	0.643841	1	1	0	0	0	0
AT4G23640	0.00320453	0.183685	1	1	0	0	0	0
AT4G25150	0.0524707	0.244798	1	1	0	0	0	0
AT4G25230	0.00451401	0.171873	1	1	0	0	0	0
AT4G25640	0.0655144	0.0131831	1	1	0	0	0	0
AT4G26110	0.00786434	0.147919	0	1	0	0	1	0
AT4G26310	0.0358122	0.289667	0	1	0	0	1	0
AT4G26830	0.0107912	0.281064	1	0	1	0	0	0
AT4G28395	0.00759515	0.323584	1	0	0	1	0	0
AT4G28680	0.00501343	0.160861	1	1	0	0	0	0
AT4G29140	0.00419563	0.213334	0	1	0	0	1	0
AT4G29210	0.00428802	0.161671	0	1	0	0	0	1
AT4G29770	0.0686663	0.452003	0	0	1	1	0	0
AT4G29800	0.00649581	0.138286	0	0	1	0	1	0
AT4G30700	0.0032908	0.34427	0	1	0	0	0	1
AT4G32000	0.0143649	0.310748	0	1	1	0	0	0
AT4G32030	0.0051231	0.347092	1	1	0	0	0	0
AT4G32810	0.00228029	0.345299	0	0	1	1	0	0
AT4G33000	0.00549119	0.311583	0	1	0	0	0	1
AT4G33970	0.00152348	0.45612	1	0	1	0	0	0
AT4G33985	0.00831322	0.3535	0	1	0	1	0	0
AT4G35230	0.0118049	0.0709726	0	1	0	0	1	0
AT4G35335	0.00366422	0.349098	0	1	0	0	1	0
AT4G35850	0.00305521	0.326215	1	1	0	0	0	0
AT4G36520	0.00865859	0.226854	0	1	0	0	0	1
AT4G36600	0.0137995	1.42022	1	0	1	0	0	0
AT4G36710	0.0141929	0.0684439	0	1	0	0	0	1
AT4G37150	0.00564683	0.601521	1	1	0	0	0	0
AT4G37360	0.0105472	0.170275	0	0	0	0	1	1
AT4G37400	0.00812607	0.326919	0	1	1	0	0	0
AT4G38340	0.00884897	0.279781	1	0	0	0	0	1
AT4G38390	0.0139384	0.0556171	1	0	0	0	0	1
AT4G39650	0.0150327	0.531152	0	0	1	1	0	0
AT4G39955	0.016778	0.0803209	0	1	0	0	0	1
AT5G01240	0.00528393	0.174683	0	1	0	1	0	0
AT5G01400	0.00719034	0.409387	0	1	1	0	0	0
AT5G01540	0.0037253	0.356389	0	1	0	0	1	0
AT5G01700	0.0169985	0.0693952	1	0	1	0	0	0
AT5G01830	0.019856	0.0667237	0	1	1	0	0	0
AT5G01850	0.00875521	0.148628	0	1	0	0	1	0
AT5G02370	0.0395505	0.182905	1	0	0	0	1	0
AT5G02780	0.0052905	1.09248	1	1	0	0	0	0
AT5G03415	0.0287626	0.0739095	0	1	1	0	0	0
AT5G03690	0.0433252	0.109886	1	1	0	0	0	0
AT5G03720	0.00334793	0.319124	0	1	0	0	1	0
AT5G03760	0.00766497	0.108307	1	1	0	0	0	0
AT5G03795	0.00509479	0.338784	0	0	0	1	1	0
AT5G04310	0.0105514	0.327564	0	1	1	0	0	0
AT5G04320	0.0376233	0.156003	0	1	1	0	0	0
AT5G04340	0.0315327	0.184057	1	1	0	0	0	0
AT5G04660	0.0025712	0.33945	0	1	1	0	0	0
AT5G05390	0.0216427	0.0755202	1	0	1	0	0	0
AT5G06940	0.00152435	0.670111	1	0	0	0	1	0
AT5G07530	0.00246467	0.998026	0	1	1	0	0	0
AT5G07870	0.00905819	0.104665	0	1	0	1	0	0
AT5G09360	0.00754308	0.508483	0	0	0	1	1	0
AT5G09820	0.018917	0.362261	1	1	0	0	0	0
AT5G10470	0.002426	0.413001	0	1	0	0	0	1
AT5G10560	0.00343664	0.324871	0	1	0	0	0	1
AT5G10620	0.0411673	0.170681	0	1	0	0	1	0
AT5G10650	0.00812368	0.102346	1	1	0	0	0	0
AT5G10900	0.00234268	0.934607	0	1	1	0	0	0
AT5G11100	0.00508153	0.597082	1	0	0	0	1	0
AT5G11380	0.00193133	0.327523	1	1	0	0	0	0
AT5G12000	0.0376591	0.0324226	1	0	1	0	0	0
AT5G13090	0.00535791	0.301553	0	1	1	0	0	0
AT5G13150	0.0104241	0.39278	1	0	1	0	0	0
AT5G13220	0.00645643	0.356381	1	0	1	0	0	0
AT5G13550	0.0035235	0.191074	1	1	0	0	0	0
AT5G13700	0.00277898	0.341173	1	0	1	0	0	0
AT5G13990	0.00208712	0.29863	1	0	1	0	0	0
AT5G14180	0.00309368	0.347829	1	1	0	0	0	0
AT5G14500	0.00460195	0.31075	0	1	0	0	1	0
AT5G14870	0.00947161	0.0665685	1	0	1	0	0	0
AT5G14890	0.00368358	0.316369	1	0	1	0	0	0
AT5G14940	0.0234853	0.0377089	0	1	0	0	0	1
AT5G14950	0.0337089	0.0872311	1	1	0	0	0	0
AT5G15730	0.00958256	0.211777	0	1	0	1	0	0
AT5G16230	0.0553807	0.0577327	1	0	0	0	1	0
AT5G16490	0.036672	0.477533	1	1	0	0	0	0
AT5G16590	0.0137905	0.0532417	1	1	0	0	0	0
AT5G17240	0.0698348	0.231042	0	1	0	0	0	1
AT5G17320	0.0092346	0.134701	1	0	0	1	0	0
AT5G17420	0.0418759	0.0413319	0	1	0	0	0	1
AT5G17640	0.0332964	0.0313958	1	1	0	0	0	0
AT5G17910	0.0235229	0.219031	1	1	0	0	0	0
AT5G18370	0.00276814	0.568678	0	0	0	1	0	1
AT5G18510	0.0024049	0.739238	1	0	1	0	0	0
AT5G18640	0.00393067	0.312061	0	1	1	0	0	0
AT5G19750	0.0164371	0.197363	0	1	0	0	1	0
AT5G20370	0.0156271	0.495268	1	0	1	0	0	0
AT5G20610	0.0169478	0.182249	0	1	0	1	0	0
AT5G20710	0.0175375	0.231978	1	1	0	0	0	0
AT5G20940	0.00408133	0.353765	0	0	1	0	1	0
AT5G20950	0.00415685	0.346601	0	1	0	0	1	0
AT5G20960	0.00632309	0.530036	0	1	0	0	0	1
AT5G23210	0.0457452	0.0363795	0	1	0	0	1	0
AT5G23480	0.0101445	0.630919	1	0	1	0	0	0
AT5G23580	0.00601793	0.14632	0	1	0	0	0	1
AT5G23750	0.0172507	0.135152	1	1	0	0	0	0
AT5G23810	0.0190448	0.0510935	0	1	0	0	1	0
AT5G23880	0.00187122	0.317863	0	1	1	0	0	0
AT5G24230	0.0600969	0.114023	1	0	1	0	0	0
[truncated: 2,718 more rows]

## Sheet: Loci sorted by expression 
Table S25B. Loci with ω and Ks (within species) & microarray expression.
Pollen						Seedlings						Sperm						Synergid cells						Central cells						Eggs
Specific expression			Broad expression			Specific expression			Broad expression			Specific expression			Broad expression			Specific expression			Broad expression			Specific expression			Broad expression			Specific expression			Broad expression
Locus	Ks	ω	Locus	Ks	ω	Locus	Ks	ω	Locus	Ks	ω	Locus	Ks	ω	Locus	Ks	ω	Locus	Ks	ω	Locus	Ks	ω	Locus	Ks	ω	Locus	Ks	ω	Locus	Ks	ω	Locus	Ks	ω
AT1G01980	0.00257991	1.8897	AT1G01695	0.00341519	0.291395	AT1G01900	0.00570953	0.109503	AT1G01800	0.00877204	0.348469	AT1G02980	0.00922389	0.0645714	AT1G04540	0.00903742	0.244864	AT1G05550	0.0701286	0.447505	AT1G01800	0.00877204	0.348469	AT1G09890	0.0296338	0.217516	AT1G05590	0.00469095	0.325259	AT1G05450	0.0055147	0.840374	AT1G01695	0.00341519	0.291395
AT1G03170	0.0124142	0.581187	AT1G03060	0.00111577	0.221005	AT1G02205	0.0108261	0.324987	AT1G02270	0.0448811	0.0844181	AT1G07160	0.00359881	1.29441	AT1G04600	0.000804137	0.315226	AT1G15870	0.0227663	0.403563	AT1G12180	0.0245945	0.923065	AT1G10110	0.00406618	0.657644	AT1G09550	0.0227114	0.103846	AT1G11170	0.00350975	0.277257	AT1G02270	0.0448811	0.0844181
AT1G04470	0.00245387	0.35634	AT1G04540	0.00903742	0.244864	AT1G02220	0.0644605	0.563024	AT1G03060	0.00111577	0.221005	AT1G07740	0.00301693	0.317493	AT1G04700	0.00147013	0.27828	AT1G32300	0.00671923	1.39837	AT1G17240	0.0646827	0.468727	AT1G11070	0.0158719	0.457464	AT1G10900	0.00193069	0.297225	AT1G14660	0.00175607	1.00759	AT1G03410	0.00816744	0.418954
AT1G04500	0.00367074	0.308121	AT1G04600	0.000804137	0.315226	AT1G02300	0.00760081	0.316273	AT1G03410	0.00816744	0.418954	AT1G08260	0.00305207	0.0633873	AT1G05020	0.00585598	0.118256	AT1G34410	0.00530836	0.445143	AT1G19220	0.00297855	0.391269	AT1G11690	0.00596957	0.586895	AT1G10910	0.00208307	0.317814	AT1G19410	0.00430407	1.28855	AT1G07705	0.00711905	0.297593
AT1G05770	0.00690404	1.46782	AT1G04700	0.00147013	0.27828	AT1G02750	0.030074	0.829032	AT1G05270	0.00724233	0.331093	AT1G08310	0.00429836	0.323156	AT1G08730	0.000924614	0.612694	AT1G47885	0.0212502	0.846646	AT1G21450	0.0587167	0.081353	AT1G17060	0.0144864	0.192195	AT1G11950	0.0537217	0.210608	AT1G20150	0.00177797	0.316682	AT1G08720	0.0154187	0.187728
AT1G06850	0.00795618	0.332167	AT1G05020	0.00585598	0.118256	AT1G05200	0.0306838	0.0749982	AT1G05590	0.00469095	0.325259	AT1G11740	0.00481477	0.549245	AT1G09930	0.0199732	0.0609868	AT1G49190	0.00542105	0.705705	AT1G25370	0.00526997	0.638814	AT1G18350	0.0131444	0.110268	AT1G12180	0.0245945	0.923065	AT1G31380	0.0401675	0.357031	AT1G09530	0.00274788	0.301612
AT1G06970	0.0163444	0.0634456	AT1G05270	0.00724233	0.331093	AT1G05300	0.00655565	0.19737	AT1G06210	0.0226265	0.0502719	AT1G13290	0.0172277	0.522891	AT1G10390	0.00117091	0.753514	AT1G54550	0.0234377	0.770406	AT1G26680	0.0363173	0.636604	AT1G19160	0.0049562	0.955272	AT1G12660	0.0145155	0.609085	AT1G33830	0.025375	0.357597	AT1G11200	0.0130373	0.235563
AT1G08135	0.00166553	0.672565	AT1G06210	0.0226265	0.0502719	AT1G05310	0.00337966	0.671625	AT1G06390	0.0133176	0.0818649	AT1G13410	0.023552	0.803688	AT1G12660	0.0145155	0.609085	AT1G63590	0.0164745	0.658064	AT1G30440	0.00203961	0.326126	AT1G34180	0.0057861	0.250543	AT1G13750	0.00663087	0.109005	AT1G36180	0.00540075	0.378706	AT1G11950	0.0537217	0.210608
AT1G08650	0.0662194	0.0702822	AT1G06390	0.0133176	0.0818649	AT1G05410	0.00303099	0.305027	AT1G07220	0.00265313	0.990646	AT1G14680	0.0195855	0.387041	AT1G13790	0.00799203	0.0734418	AT1G67710	0.00263546	0.32098	AT1G34110	0.00571808	0.224679	AT1G35230	0.0128406	0.648381	AT1G15600	0.0275011	1.02685	AT1G53930	0.00702466	3.50621	AT1G12460	0.00312347	0.159784
AT1G09170	0.0122458	0.207001	AT1G07220	0.00265313	0.990646	AT1G05560	0.0207343	0.190437	AT1G07705	0.00711905	0.297593	AT1G17310	0.00669293	0.616922	AT1G14770	0.0174296	0.583813	AT1G72950	0.0146377	0.39889	AT1G34580	0.0211195	0.0436391	AT1G36340	0.0169678	0.694336	AT1G18250	0.0057833	0.310062	AT1G60930	0.0186363	0.421276	AT1G13790	0.00799203	0.0734418
AT1G09600	0.00166605	1.56114	AT1G08730	0.000924614	0.612694	AT1G05680	0.00833822	0.84632	AT1G08720	0.0154187	0.187728	AT1G17910	0.036067	0.395492	AT1G18560	0.027629	0.176596	AT2G04420	0.0242429	0.614642	AT1G43760	0.0495023	0.628686	AT1G43640	0.0598699	0.516508	AT1G18370	0.00290265	0.6183	AT1G61810	0.0163001	0.361499	AT1G14710	0.00224495	0.328468
AT1G11610	0.0243337	0.0362659	AT1G09550	0.0227114	0.103846	AT1G05805	0.00361992	0.341756	AT1G09530	0.00274788	0.301612	AT1G20750	0.00990627	0.35908	AT1G18870	0.0046604	0.171034	AT2G26380	0.0209091	0.335831	AT1G44830	0.0372056	0.173327	AT1G45100	0.01286	0.388	AT1G18500	0.0042168	0.167413	AT1G63540	0.00205637	2.40884	AT1G15600	0.0275011	1.02685
AT1G11770	0.00244125	1.02786	AT1G09930	0.0199732	0.0609868	AT1G06000	0.0085333	0.123291	AT1G09940	0.00251186	0.33442	AT1G23060	0.0291556	0.444736	AT1G18950	0.0019659	0.292341	AT3G09080	0.00155988	1.05379	AT1G48180	0.00532719	0.355617	AT1G48010	0.0265859	0.112731	AT1G19520	0.00388689	0.465859	AT1G66830	0.00401709	0.320309	AT1G16830	0.00770111	0.0906989
AT1G14640	0.0017615	1.75442	AT1G09940	0.00251186	0.33442	AT1G06720	0.00655056	0.171398	AT1G09970	0.0761565	0.083406	AT1G24650	0.00437738	0.755412	AT1G20480	0.00197973	1.27678	AT3G16160	0.00770335	0.308474	AT1G51940	0.0239376	0.197962	AT1G51380	0.0376737	0.0294309	AT1G19715	0.00231012	0.632807	AT1G70110	0.00209275	0.314629	AT1G18890	0.00536247	0.296206
AT1G16380	0.00961738	0.180866	AT1G09970	0.0761565	0.083406	AT1G06730	0.0522068	0.28611	AT1G10060	0.0294854	0.202783	AT1G26620	0.00165963	0.603615	AT1G21010	0.0113818	0.19432	AT3G45720	0.0102146	0.503421	AT1G56040	0.00749049	1.66317	AT1G52620	0.0103896	0.441981	AT1G19940	0.00296425	0.279679	AT1G70650	0.0285146	0.0777844	AT1G22090	0.00377519	1.84508
AT1G19090	0.00791493	0.885546	AT1G10060	0.0294854	0.202783	AT1G07150	0.0051511	0.703003	AT1G10390	0.00117091	0.753514	AT1G30010	0.0106703	0.112995	AT1G21060	0.00545167	0.160042	AT3G45960	0.0476414	0.310231	AT1G64660	0.0419741	0.0231757	AT1G52810	0.0327366	0.334379	AT1G20980	0.0036418	0.361783	AT1G76120	0.0096032	0.0969975	AT1G22460	0.00961701	0.163121
AT1G19640	0.0286968	0.0791154	AT1G12850	0.0197568	0.0558683	AT1G07640	0.00390158	0.337569	AT1G10900	0.00193069	0.297225	AT1G30740	0.0725534	0.526687	AT1G23010	0.0163143	0.33585	AT3G47380	0.0578104	0.0375011	AT1G65610	0.00213954	0.333785	AT1G55940	0.0363899	0.468714	AT1G21440	0.00359113	0.382497	AT1G77950	0.00549065	0.956626	AT1G22550	0.0253342	0.126681
AT1G20135	0.0448991	0.329831	AT1G16560	0.0219413	0.172471	AT1G07840	0.00912854	0.153261	AT1G10910	0.00208307	0.317814	AT1G30990	0.0103226	0.270849	AT1G23210	0.00657999	0.907723	AT3G50990	0.0271801	0.531424	AT1G65810	0.00403025	1.03362	AT1G69100	0.00900206	0.507957	AT1G21860	0.00497993	0.332037	AT2G01790	0.0052797	0.307442	AT1G23840	0.0034813	0.396023
AT1G22110	0.0189919	0.334418	AT1G16710	0.000894635	0.559135	AT1G07990	0.00151777	1.51178	AT1G11200	0.0130373	0.235563	AT1G31840	0.0447251	0.537897	AT1G23710	0.00927924	0.161458	AT3G61810	0.00666581	0.182292	AT1G75090	0.0148414	0.28372	AT1G72270	0.00644968	1.15112	AT1G21900	0.00635024	0.321969	AT2G02250	0.0471058	0.211988	AT1G24240	0.015724	0.950358
AT1G22240	0.0276227	0.530376	AT1G17440	0.0103614	0.065927	AT1G08230	0.0259514	0.241909	AT1G12460	0.00312347	0.159784	AT1G33840	0.0266349	0.386509	AT1G23870	0.00793058	0.0641511	AT4G00190	0.00272519	0.696919	AT1G79330	0.0321297	0.232205	AT1G73560	0.0433411	0.234367	AT1G22090	0.00377519	1.84508	AT2G05400	0.0602554	0.392389	AT1G26680	0.0363173	0.636604
AT1G23350	0.0390211	0.224391	AT1G19940	0.00296425	0.279679	AT1G08800	0.00263091	0.442754	AT1G12850	0.0197568	0.0558683	AT1G34355	0.00357495	0.592617	AT1G24150	0.0133938	0.238326	AT4G01680	0.0288779	0.045626	AT1G80520	0.0315212	0.0768063	AT1G77960	0.0341887	0.5445	AT1G22590	0.00843898	0.321178	AT2G16835	0.0643974	1.74523	AT1G27040	0.0296955	0.0854545
AT1G24140	0.0102194	0.343673	AT1G20480	0.00197973	1.27678	AT1G08920	0.0110393	0.255517	AT1G13750	0.00663087	0.109005	AT1G37140	0.0243278	0.863146	AT1G27570	0.00251501	2.74741	AT4G02780	0.00643477	0.630963	AT2G01390	0.0320425	0.504218	AT2G01430	0.0478225	0.14719	AT1G22900	0.0254471	0.0939512	AT2G21450	0.00143298	1.59848	AT1G27570	0.00251501	2.74741
AT1G25240	0.00356791	0.66292	AT1G20640	0.00338487	0.15236	AT1G08930	0.00505362	0.181524	AT1G14710	0.00224495	0.328468	AT1G47610	0.00730953	0.175985	AT1G27720	0.0176435	0.631104	AT4G17785	0.00381874	0.641725	AT2G03530	0.0113078	0.105747	AT2G01880	0.0206062	0.185512	AT1G23740	0.0440737	0.220578	AT2G22270	0.0178762	0.296462	AT1G29720	0.00600471	0.225208
AT1G26240	0.00501216	0.239712	AT1G20870	0.00265478	1.11962	AT1G09500	0.00337134	2.6427	AT1G14770	0.0174296	0.583813	AT1G47770	0.0086148	1.68804	AT1G28050	0.0129568	0.313663	AT4G20800	0.00664512	0.133233	AT2G07020	0.00375831	0.512261	AT2G20800	0.00229577	0.332794	AT1G24240	0.015724	0.950358	AT2G30820	0.00998662	0.83869	AT1G30550	0.00960157	0.0992141
AT1G29200	0.00480667	0.884436	AT1G21010	0.0113818	0.19432	AT1G09820	0.074589	0.0969403	AT1G16560	0.0219413	0.172471	AT1G48800	0.00181083	2.20568	AT1G29630	0.00195625	0.604353	AT4G22110	0.0231909	0.191467	AT2G13680	0.0155926	0.0143419	AT2G23260	0.0193765	0.570987	AT1G24490	0.0409713	0.253155	AT2G32780	0.0715132	0.431413	AT1G30950	0.0202766	0.101279
AT1G33220	0.0152357	0.625064	AT1G21860	0.00497993	0.332037	AT1G10050	0.0118805	0.324776	AT1G16710	0.000894635	0.559135	AT1G49940	0.0121849	0.946471	AT1G30790	0.00310339	2.22335	AT4G22250	0.0320188	0.0648334	AT2G14880	0.0256048	0.128979	AT2G24210	0.0131284	0.274964	AT1G26320	0.00758351	0.335323	AT2G39110	0.00313033	0.324644	AT1G34200	0.0438713	0.245038
AT1G33770	0.0474929	0.0717026	AT1G22460	0.00961701	0.163121	AT1G10320	0.00371746	0.311002	AT1G16830	0.00770111	0.0906989	AT1G50270	0.0631851	0.373376	AT1G30870	0.00355269	0.368333	AT4G28160	0.0327121	0.387448	AT2G16270	0.00783542	0.362618	AT2G28010	0.00322197	1.42012	AT1G27040	0.0296955	0.0854545	AT3G10150	0.0110287	0.109743	AT1G43760	0.0495023	0.628686
AT1G34575	0.0288695	0.445595	AT1G22530	0.0118489	0.116241	AT1G10610	0.0032837	0.299443	AT1G17240	0.0646827	0.468727	AT1G52560	0.0677261	0.34733	AT1G31050	0.0066891	0.298965	AT4G29250	0.0567719	0.196767	AT2G16580	0.0129224	0.315616	AT2G45050	0.0232868	0.150075	AT1G28420	0.00687634	0.21344	AT3G14250	0.0175307	0.274089	AT1G44830	0.0372056	0.173327
AT1G35330	0.034833	0.355958	AT1G22900	0.0254471	0.0939512	AT1G10750	0.012007	0.0782451	AT1G17440	0.0103614	0.065927	AT1G53940	0.0141306	0.208731	AT1G31070	0.0416739	0.0197264	AT5G22960	0.0365866	0.592525	AT2G20440	0.00329995	0.312239	AT3G03910	0.0271658	0.118639	AT1G30790	0.00310339	2.22335	AT3G19700	0.00542832	0.082512	AT1G47290	0.00322243	0.308708
AT1G44120	0.00122232	0.696012	AT1G23050	0.0666541	0.132792	AT1G11580	0.00232957	0.692535	AT1G18250	0.0057833	0.310062	AT1G55820	0.00231595	1.33921	AT1G31240	0.0645893	0.354451	AT5G25860	0.00631133	1.24248	AT2G24370	0.0103109	0.0546073	AT3G05310	0.00604741	0.918815	AT1G30950	0.0202766	0.101279	AT3G21370	0.0025943	0.32283	AT1G48180	0.00532719	0.355617
AT1G44224	0.0214876	0.278477	AT1G23210	0.00657999	0.907723	AT1G12220	0.00279765	0.733993	AT1G18370	0.00290265	0.6183	AT1G58160	0.0550133	0.323921	AT1G31360	0.0749027	0.147163	AT5G25960	0.00388868	1.2932	AT2G25565	0.0120414	1.30474	AT3G09490	0.0037684	0.722571	AT1G31240	0.0645893	0.354451	AT3G49070	0.0420955	0.473855	AT1G50400	0.00877878	0.162727
AT1G45545	0.0324007	0.224879	AT1G23800	0.00765787	0.108167	AT1G12620	0.0224553	0.373453	AT1G18500	0.0042168	0.167413	AT1G61280	0.0204742	0.156938	AT1G34580	0.0211195	0.0436391	AT5G43610	0.0350575	0.351736	AT2G31830	0.00111183	0.34352	AT3G14820	0.00870745	0.139878	AT1G47960	0.0451554	0.243956	AT3G58450	0.0127538	0.173017	AT1G50590	0.00505068	1.08692
AT1G47990	0.00800892	0.704296	AT1G25370	0.00526997	0.638814	AT1G13090	0.00272769	0.33266	AT1G18560	0.027629	0.176596	AT1G63210	0.0197685	0.242967	AT1G34760	0.0187715	0.354896	AT5G44270	0.00784598	0.319264	AT2G33240	0.000797805	0.618307	AT3G24790	0.00784596	0.153202	AT1G48280	0.00539734	0.427527	AT3G59850	0.0100366	0.23129	AT1G52150	0.00318199	0.334383
AT1G48470	0.00399002	0.310549	AT1G26320	0.00758351	0.335323	AT1G13100	0.00824554	0.25366	AT1G18870	0.0046604	0.171034	AT1G64580	0.00286224	0.573891	AT1G35530	0.000929635	1.04389	AT5G47250	0.0270897	0.222297	AT2G38770	0.0058915	0.0924094	AT3G26800	0.00673364	0.327787	AT1G48370	0.00722443	0.257381	AT3G60900	0.00269038	0.839048	AT1G55500	0.00246069	0.585402
AT1G49270	0.00815434	0.499834	AT1G27595	0.00140251	0.328777	AT1G13220	0.00329828	0.327891	AT1G18890	0.00536247	0.296206	AT1G65760	0.00507558	1.56083	AT1G42540	0.0057783	0.0822811	AT5G53810	0.00326317	1.8612	AT2G46750	0.0165783	0.472254	AT3G27210	0.00582971	0.324183	AT1G50110	0.00740894	0.169592	AT3G62780	0.00410283	0.375642	AT1G56040	0.00749049	1.66317
AT1G49490	0.00151823	0.35414	AT1G27600	0.00344247	0.326393	AT1G13260	0.016834	0.326579	AT1G18950	0.0019659	0.292341	AT1G66170	0.00457534	0.130659	AT1G44780	0.025465	0.48338	AT5G65830	0.0188406	0.171072	AT2G47570	0.0492922	0.212912	AT3G27620	0.0124958	0.333901	AT1G50400	0.00877878	0.162727	AT4G00390	0.00357457	0.690585	AT1G56150	0.0110899	0.378234
AT1G50610	0.0146477	0.227161	AT1G27620	0.00285482	0.719562	AT1G14040	0.024275	0.167587	AT1G19220	0.00297855	0.391269	AT1G69630	0.0300421	0.350312	AT1G44800	0.0219866	0.232525	AT5G66220	0.0255518	0.29333	AT3G02130	0.00113307	0.34354	AT3G46910	0.065408	0.821976	AT1G50420	0.00838003	0.109987	AT4G02460	0.011205	0.0837235	AT1G57790	0.0044178	0.273312
AT1G51340	0.00518252	0.166787	AT1G27720	0.0176435	0.631104	AT1G14580	0.00283952	0.336204	AT1G19520	0.00388689	0.465859	AT1G72100	0.00297268	0.916677	AT1G48870	0.00250936	0.608644				AT3G04290	0.00699453	0.176527	AT3G49900	0.0347922	0.125601	AT1G51960	0.0359694	0.458917	AT4G09940	0.0177097	0.400576	AT1G59750	0.0119842	0.106107
AT1G51360	0.0173917	0.764408	AT1G28090	0.00767392	0.106004	AT1G15080	0.0719549	0.109802	AT1G19715	0.00231012	0.632807	AT1G75890	0.00380224	0.301414	AT1G49290	0.0117933	1.01859				AT3G15370	0.00490397	0.370315	AT3G50940	0.0132718	0.297488	AT1G52340	0.00482467	0.320698	AT4G11460	0.0758196	0.265405	AT1G61240	0.00719134	0.279745
AT1G51410	0.0077408	0.180811	AT1G29630	0.00195625	0.604353	AT1G15670	0.0104847	0.242232	AT1G20640	0.00338487	0.15236	AT1G80810	0.0037264	0.454874	AT1G50110	0.00740894	0.169592				AT3G17230	0.0198412	0.248161	AT3G56660	0.00236082	0.590617	AT1G53360	0.00423823	1.49529	AT4G13960	0.0223088	0.4914	AT1G61720	0.0534458	0.171706
AT1G51640	0.00611933	0.109898	AT1G31070	0.0416739	0.0197264	AT1G16260	0.00568123	0.324481	AT1G20870	0.00265478	1.11962	AT2G03850	0.00671835	0.352141	AT1G51790	0.00157506	0.948348				AT3G23230	0.018432	0.177046	AT3G57270	0.0350094	0.381808	AT1G55600	0.00745382	1.29376	AT4G15310	0.0166301	0.399117	AT1G62830	0.013917	0.191677
AT1G51915	0.0155088	0.959158	AT1G31730	0.00293404	0.320082	AT1G16280	0.00248101	1.13334	AT1G20980	0.0036418	0.361783	AT2G07760	0.0107069	0.889144	AT1G51960	0.0359694	0.458917				AT3G28200	0.0161788	0.177619	AT3G57620	0.00239018	0.342632	AT1G55910	0.00755508	0.372567	AT4G17990	0.00801526	0.31529	AT1G65380	0.0402181	0.119926
AT1G52240	0.0648699	0.459375	AT1G32260	0.00638749	0.349437	AT1G16540	0.0164756	0.18567	AT1G21060	0.00545167	0.160042	AT2G14050	0.0600719	0.107744	AT1G52520	0.00410482	0.300928				AT3G30180	0.0277598	0.0316755	AT3G57960	0.00615718	0.321512	AT1G55930	0.00422408	0.159578	AT4G23240	0.00414857	0.2963	AT1G65810	0.00403025	1.03362
AT1G53010	0.0236131	0.970055	AT1G35510	0.00665935	0.360694	AT1G17170	0.059018	0.166236	AT1G21440	0.00359113	0.382497	AT2G17750	0.00850058	0.12376	AT1G53360	0.00423823	1.49529				AT3G48460	0.0350975	0.201923	AT3G61250	0.0051381	0.278863	AT1G56520	0.0292572	0.702109	AT4G38870	0.0065492	0.158799	AT1G66230	0.0500369	0.125913
AT1G55570	0.00764697	0.102968	AT1G35530	0.000929635	1.04389	AT1G17380	0.00507689	0.315857	AT1G21450	0.0587167	0.081353	AT2G18260	0.00484656	0.584152	AT1G55740	0.0307213	0.143366				AT3G48810	0.00459757	0.141243	AT3G62380	0.0112406	0.44877	AT1G60890	0.00785548	0.0748102	AT5G02640	0.0514131	0.0538155	AT1G66430	0.0290493	0.114983
AT1G56360	0.021391	0.0439455	AT1G35670	0.0661587	0.0131225	AT1G18485	0.00144811	0.311327	AT1G21900	0.00635024	0.321969	AT2G23160	0.010821	0.165012	AT1G55850	0.00177171	1.04553				AT3G50950	0.010446	0.388319	AT3G62430	0.0230492	0.12462	AT1G61120	0.0262939	0.477068	AT5G10770	0.00762843	0.127774	AT1G66760	0.0401911	0.0229055
AT1G58210	0.00830375	0.351388	AT1G49290	0.0117933	1.01859	AT1G18840	0.00487683	0.314682	AT1G22530	0.0118489	0.116241	AT2G24800	0.0195891	0.140482	AT1G55870	0.00378487	0.171956				AT3G51120	0.000963793	1.46394	AT4G02300	0.0321906	0.211138	AT1G64530	0.00471694	0.225099	AT5G14960	0.00402304	0.601762	AT1G66770	0.0395613	0.16835
AT1G61080	0.0547	0.366343	AT1G51420	0.0334763	0.186934	AT1G18910	0.00710635	0.0507876	AT1G22550	0.0253342	0.126681	AT2G25360	0.00404276	0.28425	AT1G56690	0.00220619	0.821251				AT3G51440	0.00353922	0.682254	AT4G02700	0.0134451	0.158336	AT1G64670	0.0253563	0.0755611	AT5G23770	0.00251051	0.298546	AT1G66970	0.0142456	0.704968
AT1G64930	0.00879427	0.638941	AT1G52510	0.00684065	0.172872	AT1G19700	0.0506426	0.0912392	AT1G22590	0.00843898	0.321178	AT2G27310	0.0116389	0.11449	AT1G59510	0.00699787	2.19416				AT3G51540	0.010979	0.0963182	AT5G02540	0.00751088	0.552405	AT1G68670	0.0118314	0.21006	AT5G24280	0.0022411	1.05958	AT1G69480	0.0269833	0.193248
AT1G65590	0.0372467	0.0678027	AT1G54220	0.00242541	0.342654	AT1G19870	0.00178304	0.308201	AT1G23010	0.0163143	0.33585	AT2G29130	0.00445243	0.354542	AT1G59660	0.0137829	0.665607				AT3G57710	0.0266233	0.0959191	AT5G06330	0.0172932	0.53956	AT1G69200	0.00462038	0.306473	AT5G25820	0.00626465	0.107842	AT1G69610	0.062713	0.161859
AT1G66210	0.00445995	1.2654	AT1G55600	0.00745382	1.29376	AT1G20030	0.0342833	0.259994	AT1G23050	0.0666541	0.132792	AT2G31250	0.00762627	0.223229	AT1G61120	0.0262939	0.477068				AT3G57720	0.00782179	0.312384	AT5G11210	0.00161802	0.330922	AT1G71040	0.0344147	0.135109	AT5G37030	0.00248551	0.267467	AT1G69830	0.00642971	0.076431
AT1G66220	0.00567609	0.510744	AT1G59660	0.0137829	0.665607	AT1G20300	0.049697	0.147727	AT1G23710	0.00927924	0.161458	AT2G31780	0.00342813	0.28161	AT1G61260	0.0265472	0.0470836				AT3G61910	0.0259678	0.353882	AT5G13620	0.00450367	0.32676	AT1G72960	0.0152039	0.184425	AT5G42690	0.0499325	0.298216	AT1G69870	0.0160979	0.0457956
AT1G66360	0.00797108	0.317529	AT1G61340	0.0288075	0.338759	AT1G20330	0.0144257	0.173592	AT1G23740	0.0440737	0.220578	AT2G32630	0.0302827	0.342497	AT1G61860	0.0647613	0.0180223				AT3G63240	0.0154781	0.103834	AT5G14860	0.00596417	0.590109	AT1G73260	0.0120217	0.174546	AT5G44820	0.0276475	0.289339	AT1G71140	0.0198392	0.451517
AT1G69720	0.0543002	0.148891	AT1G61720	0.0534458	0.171706	AT1G20370	0.00251232	0.319059	AT1G23800	0.00765787	0.108167	AT2G33160	0.00868373	0.0815946	AT1G63100	0.032066	0.186728				AT4G02350	0.073724	0.0152045	AT5G25470	0.0105248	0.293684	AT1G73680	0.0398028	0.0321465	AT5G56700	0.00872401	0.163379	AT1G72920	0.0260837	0.398115
AT1G70460	0.0322736	0.020317	AT1G61860	0.0647613	0.0180223	AT1G20560	0.00243727	0.326572	AT1G23840	0.0034813	0.396023	AT2G38100	0.00240072	0.363779	AT1G64300	0.00507761	0.126478				AT4G02670	0.0149586	0.143085	AT5G33340	0.0322634	0.16164	AT1G76520	0.0032941	1.05453	AT5G61120	0.00346352	0.292302	AT1G73860	0.00138615	0.30671
AT1G70880	0.0326874	0.174622	AT1G64300	0.00507761	0.126478	AT1G20650	0.00727079	0.158844	AT1G23870	0.00793058	0.0641511	AT2G39435	0.0131908	0.139854	AT1G64860	0.0659503	0.0781718				AT4G03450	0.00620414	0.34114	AT5G46040	0.0490849	0.158442	AT1G76580	0.00515519	0.326424	AT5G63390	0.00237541	0.335554	AT1G75090	0.0148414	0.28372
AT1G71680	0.00543895	0.188725	AT1G67210	0.0362761	0.0574903	AT1G21120	0.0290198	0.0402279	AT1G24150	0.0133938	0.238326	AT2G40240	0.0247038	0.0502677	AT1G66620	0.0613936	0.259887				AT4G13950	0.0247929	0.1574	AT5G47980	0.0173852	1.19081	AT1G78120	0.00498445	0.507764				AT1G76740	0.000977663	1.14615
AT1G72070	0.0468279	0.148312	AT1G67470	0.0152623	0.200181	AT1G21130	0.0187397	0.127311	AT1G24490	0.0409713	0.253155	AT2G43220	0.0625649	0.538619	AT1G66770	0.0395613	0.16835				AT4G15490	0.002647	0.357146	AT5G49560	0.00493338	0.986178	AT1G80870	0.00865493	0.3876				AT1G79330	0.0321297	0.232205
AT1G77980	0.0363599	0.0345038	AT1G67810	0.00504131	0.345505	AT1G21190	0.0255892	0.185395	AT1G27595	0.00140251	0.328777	AT2G43480	0.0121307	0.21865	AT1G67210	0.0362761	0.0574903				AT4G17505	0.0648585	0.606516	AT5G52330	0.00374923	0.289018	AT2G01710	0.0159356	0.278306				AT1G79510	0.00983579	0.164918
AT1G78160	0.00658856	0.203592	AT1G68020	0.00178782	0.276993	AT1G21250	0.0065609	1.73717	AT1G27600	0.00344247	0.326393	AT2G45130	0.00557312	0.97411	AT1G67865	0.0184421	0.968504				AT4G18770	0.0278868	0.211647	AT5G53290	0.00821343	0.149126	AT2G04230	0.00313754	0.935033				AT2G01570	0.0146857	0.101147
AT1G78980	0.003076	1.12779	AT1G68370	0.0394647	0.026165	AT1G21270	0.00370883	0.326036	AT1G27620	0.00285482	0.719562	AT2G46760	0.00413951	0.182497	AT1G68610	0.0677197	0.336702				AT4G28395	0.00759515	0.323584	AT5G53840	0.00447169	0.343552	AT2G04440	0.017471	1.04412				AT2G01860	0.0554723	0.0781444
AT1G79250	0.00476846	0.168655	AT1G68610	0.0677197	0.336702	AT1G21590	0.00368057	0.31558	AT1G28050	0.0129568	0.313663	AT3G01080	0.00652975	0.159432	AT1G69670	0.00407364	0.144147				AT4G29770	0.0686663	0.452003	AT5G56330	0.0150785	0.169963	AT2G05920	0.0131186	0.241565				AT2G01980	0.00205062	0.796468
AT1G79860	0.0053803	0.158691	AT1G69295	0.0281675	0.238631	AT1G22060	0.00130546	1.03068	AT1G28090	0.00767392	0.106004	AT3G02010	0.00547358	0.0949461	AT1G69920	0.0218336	0.0867392				AT4G32810	0.00228029	0.345299	AT5G60440	0.00546255	0.516497	AT2G07020	0.00375831	0.512261				AT2G14120	0.00848336	0.128698
AT1G80880	0.00894657	0.385267	AT1G69310	0.0153132	0.594849	AT1G22180	0.00442376	0.316373	AT1G28420	0.00687634	0.21344	AT3G02270	0.00429552	0.149199	AT1G70300	0.0549204	0.0447097				AT4G33985	0.00831322	0.3535				AT2G07170	0.00164098	0.989493				AT2G16270	0.00783542	0.362618
AT2G01300	0.00800502	0.732923	AT1G72960	0.0152039	0.184425	AT1G22360	0.0255461	0.150501	AT1G29720	0.00600471	0.225208	AT3G09620	0.00293609	0.149144	AT1G73870	0.0324889	0.369811				AT4G39650	0.0150327	0.531152				AT2G18870	0.010802	0.720769				AT2G16580	0.0129224	0.315616
AT2G02720	0.00291842	0.335633	AT1G73860	0.00138615	0.30671	AT1G22440	0.0128756	0.276701	AT1G30440	0.00203961	0.326126	AT3G10180	0.0402492	0.2074	AT1G74160	0.00280143	0.302761				AT5G01240	0.00528393	0.174683				AT2G20960	0.0134354	0.639169				AT2G16900	0.0430157	0.892367
AT2G03410	0.0243861	0.103637	AT1G73880	0.0473138	0.173196	AT1G23020	0.0224541	0.135039	AT1G30550	0.00960157	0.0992141	AT3G11460	0.00436338	0.325603	AT1G75110	0.00608381	0.345121				AT5G03795	0.00509479	0.338784				AT2G21340	0.0185152	0.234712				AT2G16990	0.00282679	0.698994
AT2G05850	0.00555605	0.163788	AT1G75110	0.00608381	0.345121	AT1G23205	0.0571121	0.274439	AT1G30870	0.00355269	0.368333	AT3G13820	0.0105454	0.297436	AT1G75160	0.00644979	0.177626				AT5G07870	0.00905819	0.104665				AT2G21850	0.00367286	0.150076				AT2G17650	0.0206776	0.248576
AT2G07040	0.0212033	0.369449	AT1G75160	0.00644979	0.177626	AT1G23340	0.0105788	0.30197	AT1G31050	0.0066891	0.298965	AT3G16580	0.0225839	0.253786	AT1G75960	0.0340099	0.863938				AT5G09360	0.00754308	0.508483				AT2G22060	0.0180647	0.220716				AT2G22050	0.0050049	0.346966
AT2G07560	0.0367531	0.039575	AT1G76370	0.0035591	0.326483	AT1G23380	0.0262299	0.107006	AT1G31360	0.0749027	0.147163	AT3G19470	0.00359636	0.648958	AT1G76370	0.0035591	0.326483				AT5G15730	0.00958256	0.211777				AT2G22610	0.00130807	0.615897				AT2G22300	0.00492147	0.446407
AT2G11010	0.0768185	0.326534	AT1G76740	0.000977663	1.14615	AT1G23480	0.011113	0.0741771	AT1G31730	0.00293404	0.320082	AT3G20475	0.00167587	0.327328	AT1G76700	0.00367728	0.295354				AT5G17320	0.0092346	0.134701				AT2G24190	0.0515625	0.268876				AT2G24440	0.00771521	0.310209
AT2G15640	0.028903	0.382441	AT1G80520	0.0315212	0.0768063	AT1G24430	0.00539283	1.60052	AT1G32260	0.00638749	0.349437	AT3G22700	0.0477659	0.894707	AT1G76820	0.0161989	0.726968				AT5G18370	0.00276814	0.568678				AT2G24630	0.00190189	0.340806				AT2G25565	0.0120414	1.30474
AT2G16040	0.0141189	2.00719	AT2G01320	0.00515319	0.242843	AT1G25230	0.0124813	0.207229	AT1G34110	0.00571808	0.224679	AT3G23260	0.0100115	0.7688	AT1G77930	0.00550829	0.293704				AT5G20610	0.0169478	0.182249				AT2G25270	0.0232183	0.365213				AT2G28330	0.0470478	0.171498
AT2G16450	0.0245038	0.389828	AT2G01390	0.0320425	0.504218	AT1G25450	0.00547539	0.164738	AT1G34200	0.0438713	0.245038	AT3G24850	0.0541191	0.225223	AT2G01710	0.0159356	0.278306				AT5G24440	0.00452113	1.5051				AT2G28330	0.0470478	0.171498				AT2G29940	0.00375542	0.0829679
AT2G18080	0.0126862	0.34422	AT2G01920	0.00431587	0.991083	AT1G26380	0.00245235	0.340977	AT1G34760	0.0187715	0.354896	AT3G25810	0.00317473	0.853838	AT2G01920	0.00431587	0.991083				AT5G25370	0.0277226	0.0985203				AT2G28930	0.00355074	0.285649				AT2G32415	0.00334593	0.144161
AT2G18180	0.0192305	0.208434	AT2G05160	0.0141971	0.239215	AT1G26800	0.00726964	0.29081	AT1G35510	0.00665935	0.360694	AT3G26680	0.0034769	0.247313	AT2G04430	0.0407912	0.298744				AT5G25950	0.00322574	0.314901				AT2G30740	0.00401141	0.29422				AT2G32430	0.0268139	0.07477
AT2G18760	0.00232649	0.47796	AT2G11810	0.00889685	0.106537	AT1G27030	0.02548	0.364519	AT1G35670	0.0661587	0.0131225	AT3G27510	0.0516994	0.367344	AT2G04440	0.017471	1.04412				AT5G26660	0.0162621	0.230032				AT2G31870	0.0341443	0.212509				AT2G36000	0.00364537	1.1401
AT2G22200	0.0210255	0.596882	AT2G13680	0.0155926	0.0143419	AT1G27070	0.0328041	0.392734	AT1G42540	0.0057783	0.0822811	AT3G27550	0.0218976	0.0834315	AT2G05160	0.0141971	0.239215				AT5G26700	0.00627218	0.667698				AT2G32415	0.00334593	0.144161				AT2G36330	0.00966877	0.161566
AT2G25460	0.0214458	0.199469	AT2G15480	0.0306736	0.259068	AT1G27320	0.0052806	0.16145	AT1G44780	0.025465	0.48338	AT3G27730	0.00123128	0.628415	AT2G17090	0.0692193	0.1233				AT5G40100	0.0278554	0.180768				AT2G33250	0.0296497	0.196287				AT2G36730	0.0028664	0.605709
AT2G25630	0.0207757	0.405489	AT2G15695	0.00329317	0.636404	AT1G28010	0.00206607	0.174672	AT1G44800	0.0219866	0.232525	AT3G28960	0.0158316	0.0705876	AT2G17150	0.00153508	0.628377				AT5G40210	0.020882	0.0661603				AT2G33270	0.00520601	0.307052				AT2G37590	0.0201665	0.136795
AT2G26410	0.00847023	0.750875	AT2G16485	0.00507989	0.333794	AT1G28400	0.0153822	0.0811794	AT1G47290	0.00322243	0.308708	AT3G30210	0.0111879	0.276649	AT2G17180	0.0501721	0.166665				AT5G40550	0.0104038	0.153869				AT2G35820	0.01333	0.354654				AT2G41445	0.0136847	0.689248
AT2G26520	0.039726	0.383489	AT2G16750	0.00955586	0.735707	AT1G28440	0.00537591	0.08302	AT1G47960	0.0451554	0.243956	AT3G42860	0.00377414	0.640091	AT2G17560	0.0409576	0.0851574				AT5G40645	0.0703229	0.0818938				AT2G37590	0.0201665	0.136795				AT2G44270	0.0164692	0.0733612
AT2G26850	0.00389908	0.299976	AT2G16920	0.00429187	0.268568	AT1G28570	0.00684079	0.335358	AT1G48280	0.00539734	0.427527	AT3G44050	0.0341067	0.209923	AT2G17900	0.00287572	0.318755				AT5G42340	0.00207031	0.32295				AT2G38110	0.0145383	0.44522				AT2G44630	0.003535	0.340096
AT2G29040	0.00396794	0.304871	AT2G17090	0.0692193	0.1233	AT1G28680	0.00762272	0.137165	AT1G48370	0.00722443	0.257381	AT3G45220	0.0136465	0.416553	AT2G18870	0.010802	0.720769				AT5G43980	0.0324643	0.0433663				AT2G40810	0.0039389	0.274849				AT2G48080	0.00281529	0.370983
AT2G29410	0.0405264	0.113718	AT2G17180	0.0501721	0.166665	AT1G30460	0.00220057	0.316203	AT1G48870	0.00250936	0.608644	AT3G49270	0.0339796	0.545318	AT2G18876	0.00361552	0.318658				AT5G44780	0.00785923	0.771031				AT2G41010	0.0258948	0.22487				AT3G01670	0.00678757	0.078671
AT2G29620	0.0116567	0.400063	AT2G17440	0.00361972	0.369738	AT1G30570	0.00164978	0.625302	AT1G50420	0.00838003	0.109987	AT3G51560	0.00119173	1.43894	AT2G21300	0.00154154	0.335081				AT5G45120	0.043327	0.256279				AT2G44560	0.00256334	0.722048				AT3G01930	0.0150218	0.104016
AT2G30240	0.0399693	0.0400906	AT2G17700	0.0644364	0.0245698	AT1G30840	0.00339136	0.694633	AT1G50590	0.00505068	1.08692	AT3G53360	0.00380906	0.295608	AT2G22050	0.0050049	0.346966				AT5G46360	0.0141044	1.01403				AT2G44630	0.003535	0.340096				AT3G03060	0.00207652	0.343742
AT2G30290	0.00886928	0.153667	AT2G17790	0.00496087	0.114968	AT1G31550	0.0506901	0.222048	AT1G51420	0.0334763	0.186934	AT3G55020	0.0165344	0.388725	AT2G22060	0.0180647	0.220716				AT5G47380	0.00225927	0.94278				AT2G45150	0.00314855	1.63991				AT3G03750	0.00347896	0.371746
AT2G30630	0.0207939	0.11889	AT2G17900	0.00287572	0.318755	AT1G31650	0.00527597	0.282232	AT1G51790	0.00157506	0.948348	AT3G57060	0.000873176	1.47949	AT2G22610	0.00130807	0.615897				AT5G51160	0.00261364	1.22048				AT3G05430	0.00880935	0.931269				AT3G05430	0.00880935	0.931269
AT2G30690	0.00774807	0.220112	AT2G20310	0.00336371	0.600188	AT1G31710	0.0505822	0.187364	AT1G51940	0.0239376	0.197962	AT3G57370	0.003629	3.10922	AT2G23980	0.00361266	0.328605				AT5G55210	0.0151141	0.178981				AT3G09405	0.00352123	0.603708				AT3G14380	0.00639968	0.832117
AT2G33100	0.0115411	0.0388122	AT2G20440	0.00329995	0.312239	AT1G31720	0.0253102	0.851619	AT1G52150	0.00318199	0.334383	AT3G58390	0.00501037	0.32297	AT2G24320	0.00488786	0.313749				AT5G57060	0.00976122	2.36763				AT3G11230	0.00964609	0.545427				AT3G15740	0.0121501	0.658308
AT2G33320	0.00213627	1.05196	AT2G21300	0.00154154	0.335081	AT1G31920	0.00463957	0.155637	AT1G52340	0.00482467	0.320698	AT3G62610	0.00405488	0.632115	AT2G25600	0.00458904	0.217533				AT5G58170	0.00163354	0.748468				AT3G11430	0.00471932	0.197266				AT3G22350	0.0669641	0.415301
AT2G33540	0.00682021	0.196566	AT2G21640	0.0126123	0.687779	AT1G31930	0.0497735	0.0907324	AT1G52510	0.00684065	0.172872	AT4G02310	0.0251178	0.492949	AT2G25680	0.00293791	0.996385				AT5G65230	0.048019	0.0938227				AT3G12550	0.00230951	0.585517				AT3G23330	0.00639276	0.0935136
AT2G37730	0.00381833	0.760592	AT2G24320	0.00488786	0.313749	AT1G32090	0.00740945	0.0719963	AT1G52520	0.00410482	0.300928	AT4G09980	0.0329005	0.0537358	AT2G26440	0.00476524	0.172134				AT5G66330	0.00965428	0.330943				AT3G14380	0.00639968	0.832117				AT3G24130	0.00390343	0.686119
AT2G43010	0.00314573	0.327493	AT2G24370	0.0103109	0.0546073	AT1G32350	0.0155373	0.466286	AT1G54220	0.00242541	0.342654	AT4G11400	0.0126465	0.3399	AT2G26490	0.00607139	0.154875				AT1G05370	0.00586436	0.18782				AT3G14730	0.00214612	0.312365				AT3G24240	0.00306939	0.400394
AT2G46480	0.00791609	0.42107	AT2G25600	0.00458904	0.217533	AT1G33030	0.00388937	0.968748	AT1G55500	0.00246069	0.585402	AT4G11690	0.00254624	0.904696	AT2G30140	0.0522315	0.543809				AT1G06520	0.00221623	0.693253				AT3G15740	0.0121501	0.658308				AT3G24340	0.00132781	0.285105
AT3G02440	0.0073532	0.16094	AT2G26490	0.00607139	0.154875	AT1G33110	0.00950639	0.199006	AT1G55740	0.0307213	0.143366	AT4G12400	0.00262056	0.295626	AT2G30150	0.0473064	0.146684				AT1G06840	0.00422992	0.440866				AT3G16460	0.0771629	0.252669				AT3G24360	0.00328428	0.642796
AT3G02810	0.00546103	0.140236	AT2G29940	0.00375542	0.0829679	AT1G33600	0.0228463	0.169998	AT1G55850	0.00177171	1.04553	AT4G13000	0.0567383	0.129919	AT2G31500	0.00964546	0.0781096				AT1G07540	0.0443231	0.212645				AT3G17230	0.0198412	0.248161				AT3G28910	0.00422648	0.323684
AT3G02970	0.00764982	0.357242	AT2G31500	0.00964546	0.0781096	AT1G33790	0.00582967	0.400105	AT1G55870	0.00378487	0.171956	AT4G13700	0.0698137	0.169852	AT2G32670	0.0097155	0.318633				AT1G09700	0.00661402	0.348434				AT3G19510	0.0138644	0.250573				AT3G43540	0.00351569	0.693361
AT3G03440	0.0193119	0.0570291	AT2G31830	0.00111183	0.34352	AT1G33811	0.00715858	0.337552	AT1G55910	0.00755508	0.372567	AT4G14490	0.0755329	0.506301	AT2G35160	0.00742395	0.219826				AT1G10130	0.00271039	0.327492				AT3G20200	0.0033758	0.169709				AT3G45140	0.0314058	0.136521
AT3G03800	0.0444309	0.0659726	AT2G32670	0.0097155	0.318633	AT1G33970	0.0472122	0.0593013	AT1G55930	0.00422408	0.159578	AT4G14850	0.00201788	0.318713	AT2G37650	0.026427	0.0673453				AT1G17430	0.0296598	0.218816				AT3G20930	0.0073433	0.160668				AT3G47400	0.00430527	0.353353
AT3G05150	0.01023	0.0962445	AT2G33170	0.00344201	0.349209	AT1G35560	0.0412576	0.297456	AT1G56150	0.0110899	0.378234	AT4G15270	0.0312159	0.552638	AT2G38950	0.00492256	0.673387				AT1G17590	0.00431499	0.617832				AT3G21230	0.0170708	0.135896				AT3G47460	0.0381369	0.253731
AT3G05610	0.0153683	0.0880123	AT2G33240	0.000797805	0.618307	AT1G36060	0.0536282	0.0558464	AT1G56520	0.0292572	0.702109	AT4G15870	0.00860279	0.439323	AT2G39510	0.0296932	0.0400561				AT1G17850	0.0338366	0.544037				AT3G22360	0.00851202	0.318675				AT3G49210	0.0157095	0.163884
AT3G05820	0.00797334	0.170549	AT2G33270	0.00520601	0.307052	AT1G36160	0.0341516	0.105263	AT1G56690	0.00220619	0.821251	AT4G16310	0.00254025	0.319316	AT2G40250	0.0174098	0.0725429				AT1G22015	0.0263443	0.039505				AT3G22670	0.00318649	0.228928				AT3G51090	0.0496572	0.117503
AT3G06560	0.00273449	0.952051	AT2G35160	0.00742395	0.219826	AT1G42550	0.00500593	0.103663	AT1G57790	0.0044178	0.273312	AT4G18750	0.00482482	0.208553	AT2G40480	0.00846	0.39578				AT1G24190	0.00372758	0.277574				AT3G24130	0.00390343	0.686119				AT3G54310	0.00408438	0.295756
AT3G06830	0.00228824	0.690974	AT2G35340	0.00396861	0.42571	AT1G43160	0.0426348	0.52831	AT1G59510	0.00699787	2.19416	AT4G19191	0.0558947	0.26179	AT2G41080	0.00265248	0.288305				AT1G24330	0.00169725	0.342058				AT3G24360	0.00328428	0.642796				AT3G54500	0.00236138	0.535585
AT3G11180	0.00417191	0.743931	AT2G36680	0.00612885	0.333383	AT1G43650	0.0108396	0.493685	AT1G59750	0.0119842	0.106107	AT4G19440	0.00193862	0.527161	AT2G43050	0.0230704	0.352577				AT1G26920	0.00739908	0.353326				AT3G26760	0.0215955	0.34991				AT3G55840	0.0147384	0.337088
AT3G11870	0.00312361	0.304166	AT2G37585	0.00732959	0.311343	AT1G43850	0.00164937	0.599573	AT1G60890	0.00785548	0.0748102	AT4G19900	0.0316753	0.241223	AT2G43230	0.0235769	0.0974946				AT1G27080	0.00724165	0.591003				AT3G27010	0.00388073	0.782297				AT3G57720	0.00782179	0.312384
AT3G12660	0.00492722	0.724838	AT2G40250	0.0174098	0.0725429	AT1G44446	0.0648165	0.0385597	AT1G61240	0.00719134	0.279745	AT4G22430	0.065265	0.594003	AT2G43500	0.00155972	0.583437				AT1G27510	0.00877941	0.663482				AT3G47460	0.0381369	0.253731				AT3G60690	0.00753727	0.352865
AT3G19330	0.0300311	0.0764564	AT2G40400	0.00351574	0.348269	AT1G44810	0.00514171	0.567659	AT1G61260	0.0265472	0.0470836	AT4G23580	0.00726606	1.75037	AT2G44790	0.0053946	1.33055				AT1G31150	0.00670046	0.192215				AT3G48810	0.00459757	0.141243				AT3G61360	0.0232134	0.246453
AT3G20190	0.00203418	0.637052	AT2G41210	0.00185539	0.303527	AT1G47900	0.0117957	0.071814	AT1G61340	0.0288075	0.338759	AT4G25380	0.0296131	0.839293	AT2G45610	0.00381522	0.370033				AT1G32375	0.0035711	0.587183				AT3G50660	0.00298622	0.278455				AT4G00630	0.0245677	0.0783615
AT3G20530	0.0258036	0.0460903	AT2G41445	0.0136847	0.689248	AT1G48000	0.0118163	0.151766	AT1G62830	0.013917	0.191677	AT4G29650	0.00497545	0.731028	AT3G07570	0.0102444	0.120304				AT1G33560	0.00599293	0.990908				AT3G50730	0.0130473	0.442848				AT4G00920	0.00450758	0.308725
AT3G22650	0.0261824	0.594861	AT2G43050	0.0230704	0.352577	AT1G48480	0.00387304	0.357155	AT1G63100	0.032066	0.186728	AT4G32700	0.0018557	0.556756	AT3G08020	0.00202481	0.80504				AT1G34210	0.00210828	0.336813				AT3G51000	0.00417792	0.328726				AT4G01280	0.00902861	0.161612
AT3G24620	0.0131545	0.128506	AT2G43230	0.0235769	0.0974946	AT1G48760	0.00852861	0.291143	AT1G64530	0.00471694	0.225099	AT4G32950	0.0335743	0.127494	AT3G09520	0.026583	0.136272				AT1G34300	0.04139	0.169446				AT3G51240	0.0548718	0.0711683				AT4G01430	0.00361184	0.339002
AT3G24840	0.0365255	0.13103	AT2G44440	0.0241212	0.0837727	AT1G48840	0.0150577	0.136562	AT1G64660	0.0419741	0.0231757	AT4G37170	0.0168393	0.487672	AT3G09530	0.0324925	0.161168				AT1G34440	0.0196274	1.22662				AT3G51440	0.00353922	0.682254				AT4G01450	0.055449	0.0903313
AT3G26130	0.0118407	0.275922	AT2G44560	0.00256334	0.722048	AT1G49000	0.0235139	0.507896	AT1G64670	0.0253563	0.0755611	AT5G03870	0.0121031	0.183457	AT3G09780	0.0242314	0.150318				AT1G41830	0.0120579	0.0687039				AT3G51540	0.010979	0.0963182				AT4G01570	0.00405129	0.515018
AT3G28150	0.0399868	0.270762	AT2G44710	0.00529896	0.406762	AT1G49580	0.00216406	0.682634	AT1G64860	0.0659503	0.0781718	AT5G04070	0.0412869	0.410445	AT3G11840	0.00270162	0.356453				AT1G51170	0.00265657	1.81037				AT3G53260	0.0254481	0.0247275				AT4G10850	0.0145278	0.121871
AT3G28550	0.00808059	0.40014	AT2G45610	0.00381522	0.370033	AT1G49630	0.0222273	0.252529	AT1G65380	0.0402181	0.119926	AT5G04330	0.0329202	0.20026	AT3G13750	0.0467664	0.0462566				AT1G56100	0.0072673	0.667593				AT3G54050	0.0417302	0.0503014				AT4G11100	0.0514419	0.118886
AT3G28770	0.0191495	0.567001	AT2G45880	0.0101198	0.125629	AT1G49960	0.00743091	0.114865	AT1G65610	0.00213954	0.333785	AT5G07660	0.00120176	1.06729	AT3G14180	0.00646726	0.151954				AT1G67830	0.00718292	0.333519				AT3G54310	0.00408438	0.295756				AT4G13420	0.00318818	0.181759
AT3G28790	0.00236331	2.13195	AT2G46270	0.00385235	0.293353	AT1G50140	0.00491406	0.254958	AT1G66230	0.0500369	0.125913	AT5G13880	0.00768713	0.60246	AT3G14730	0.00214612	0.312365				AT1G70750	0.00196438	0.586588				AT3G56080	0.00376367	1.02741				AT4G14150	0.00364047	0.270398
AT3G28830	0.00461162	0.367422	AT2G46830	0.00707873	0.101085	AT1G51440	0.00870979	0.7217	AT1G66430	0.0290493	0.114983	AT5G15250	0.00359087	0.177618	AT3G15370	0.00490397	0.370315				AT1G72250	0.00475525	0.304507				AT3G57180	0.0043274	0.305043				AT4G18770	0.0278868	0.211647
AT3G28840	0.0203755	0.12963	AT2G47020	0.00336105	0.316506	AT1G51800	0.0282547	0.139782	AT1G66620	0.0613936	0.259887	AT5G15300	0.00296571	0.516956	AT3G16220	0.0121077	0.27396				AT1G72860	0.00399095	0.475702				AT3G57430	0.0135091	0.540175				AT4G19530	0.0766558	0.57347
AT3G28980	0.0119056	0.257455	AT2G47570	0.0492922	0.212912	AT1G51805	0.00478306	0.103407	AT1G66760	0.0401911	0.0229055	AT5G15790	0.0592999	0.245736	AT3G16320	0.00509279	0.447725				AT1G74800	0.0175642	0.267262				AT3G60140	0.00261376	0.568375				AT4G20910	0.00251817	1.17613
AT3G29070	0.0399101	0.157891	AT2G48080	0.00281529	0.370983	AT1G51820	0.00160005	1.23353	AT1G66970	0.0142456	0.704968	AT5G16080	0.0143455	0.466669	AT3G16380	0.0121166	0.485382				AT1G75130	0.00533882	0.164538				AT4G00750	0.00830026	0.255996				AT4G21380	0.0448467	0.244673
AT3G30230	0.0722975	0.564696	AT3G03810	0.00895118	0.221064	AT1G51860	0.0276093	0.267633	AT1G67470	0.0152623	0.200181	AT5G16900	0.056509	0.993632	AT3G16440	0.0243678	0.0594337				AT1G75310	0.00187002	0.490476				AT4G01990	0.00753624	0.120098				AT4G21400	0.00569124	0.219332
AT3G42140	0.0129356	0.802697	AT3G05990	0.0152807	0.113549	AT1G51890	0.0330155	0.194188	AT1G67810	0.00504131	0.345505	AT5G17360	0.065654	0.298712	AT3G18360	0.00432893	1.12625				AT1G77990	0.00377409	0.176763				AT4G02130	0.00715692	0.369728				AT4G29210	0.00428802	0.161671
AT3G42880	0.0208585	0.136127	AT3G07010	0.00325478	0.327051	AT1G52000	0.0440124	0.592453	AT1G67865	0.0184421	0.968504	AT5G17430	0.0193643	0.179971	AT3G19020	0.014668	0.143667				AT1G78490	0.00281895	0.656803				AT4G02670	0.0149586	0.143085				AT4G30700	0.0032908	0.34427
AT3G43860	0.0260454	0.0347493	AT3G07520	0.0125714	0.429266	AT1G52080	0.0455001	0.197821	AT1G68020	0.00178782	0.276993	AT5G18340	0.0319989	0.124455	AT3G21770	0.0689387	0.0751967				AT2G02020	0.0145483	0.986298				AT4G02860	0.00438596	0.321385				AT4G33000	0.00549119	0.311583
AT3G44230	0.0208477	0.62307	AT3G09520	0.026583	0.136272	AT1G52200	0.0161325	0.139654	AT1G68370	0.0394647	0.026165	AT5G22750	0.00485501	0.0911736	AT3G21960	0.00490902	1.00288				AT2G02690	0.0169465	0.614852				AT4G03450	0.00620414	0.34114				AT4G36520	0.00865859	0.226854
AT3G44400	0.0180067	1.08225	AT3G09530	0.0324925	0.161168	AT1G52260	0.0584812	0.595014	AT1G68670	0.0118314	0.21006	AT5G22910	0.0120637	0.201642	AT3G22350	0.0669641	0.415301				AT2G03450	0.00226184	0.2929				AT4G04960	0.0561419	0.224226				AT4G36710	0.0141929	0.0684439
AT3G45320	0.0254974	0.736071	AT3G09550	0.00201997	0.373761	AT1G52550	0.0616217	0.426244	AT1G69200	0.00462038	0.306473	AT5G25130	0.0499804	0.174327	AT3G23230	0.018432	0.177046				AT2G04500	0.0509345	0.215882				AT4G08790	0.0215513	0.272162				AT4G37360	0.0105472	0.170275
AT3G45810	0.0107325	0.214793	AT3G09760	0.00788814	0.349433	AT1G53300	0.0368681	0.04859	AT1G69295	0.0281675	0.238631	AT5G25380	0.00533005	1.2106	AT3G24340	0.00132781	0.285105				AT2G12480	0.00341511	0.849968				AT4G12700	0.00508806	0.918116				AT4G38340	0.00884897	0.279781
AT3G47130	0.0181268	0.506683	AT3G14205	0.00347451	0.155878	AT1G53350	0.00733268	0.24465	AT1G69310	0.0153132	0.594849	AT5G27680	0.00668197	0.379991	AT3G25480	0.0140909	0.743689				AT2G15900	0.00195287	1.27052				AT4G13420	0.00318818	0.181759				AT4G38390	0.0139384	0.0556171
AT3G49130	0.00516585	0.266672	AT3G14450	0.074449	0.0507744	AT1G53430	0.00429507	0.540982	AT1G69480	0.0269833	0.193248	AT5G28210	0.00510798	0.396811	AT3G26480	0.00518922	1.24413				AT2G21630	0.0639408	0.13674				AT4G13550	0.00915935	0.0640449				AT4G39955	0.016778	0.0803209
AT3G50570	0.0254518	0.0967909	AT3G15070	0.00306482	0.866969	AT1G53440	0.00129397	0.33156	AT1G69610	0.062713	0.161859	AT5G33300	0.0208863	0.604947	AT3G26990	0.00502534	0.349614				AT2G21655	0.0581734	0.0458555				AT4G14440	0.0546436	0.14079				AT5G10470	0.002426	0.413001
AT3G52600	0.0115867	0.129496	AT3G16320	0.00509279	0.447725	AT1G53730	0.0515147	0.0493763	AT1G69670	0.00407364	0.144147	AT5G37970	0.0397629	0.300969	AT3G27440	0.0149376	0.0677927				AT2G22125	0.00471447	0.0427676				AT4G16563	0.00568422	0.462275				AT5G10560	0.00343664	0.324871
AT3G55500	0.0758435	0.0724018	AT3G16380	0.0121166	0.485382	AT1G54030	0.0382522	0.215561	AT1G69830	0.00642971	0.076431	AT5G38500	0.0205652	0.663376	AT3G28220	0.00644296	0.976393				AT2G23096	0.0119685	0.288002				AT4G17505	0.0648585	0.606516				AT5G14940	0.0234853	0.0377089
AT3G60580	0.00512472	0.292319	AT3G16480	0.0084018	0.209453	AT1G55450	0.0620244	0.0670066	AT1G69870	0.0160979	0.0457956	AT5G39785	0.0472475	0.379481	AT3G29060	0.0155413	0.0332049				AT2G23990	0.0106118	1.36431				AT4G18140	0.00340094	0.282041				AT5G17240	0.0698348	0.231042
AT3G61410	0.0046765	0.642045	AT3G18360	0.00432893	1.12625	AT1G55610	0.00292915	0.414774	AT1G69920	0.0218336	0.0867392	AT5G40640	0.0520884	0.0736146	AT3G42670	0.0109038	0.156614				AT2G24850	0.0472922	0.0617424				AT4G19100	0.0535356	0.15443				AT5G17420	0.0418759	0.0413319
AT3G62170	0.00735963	0.100378	AT3G19020	0.014668	0.143667	AT1G56230	0.00193198	0.894763	AT1G70300	0.0549204	0.0447097	AT5G40680	0.0545617	0.192564	AT3G43270	0.0202919	0.131087				AT2G26950	0.00664509	1.79925				AT4G20910	0.00251817	1.17613				AT5G18370	0.00276814	0.568678
AT3G62710	0.00193785	0.360228	AT3G20200	0.0033758	0.169709	AT1G56430	0.00421006	0.64856	AT1G71040	0.0344147	0.135109	AT5G41170	0.00316778	0.249769	AT3G45430	0.0328457	0.187066				AT2G27080	0.00451137	1.1973				AT4G26110	0.00786434	0.147919				AT5G20960	0.00632309	0.530036
AT4G00350	0.044027	0.0783075	AT3G20660	0.0388316	0.350895	AT1G56510	0.00861698	0.386396	AT1G71140	0.0198392	0.451517	AT5G41640	0.073384	0.570322	AT3G45460	0.0144637	1.35359				AT2G30490	0.00526465	0.167657				AT4G26310	0.0358122	0.289667				AT5G23580	0.00601793	0.14632
AT4G02660	0.00275769	0.722885	AT3G21960	0.00490902	1.00288	AT1G58180	0.0204595	0.219186	AT1G72920	0.0260837	0.398115	AT5G42450	0.00771919	0.564372	AT3G46110	0.0565914	0.210121				AT2G38660	0.00743598	0.171319				AT4G29140	0.00419563	0.213334				AT5G24310	0.0249215	0.0559317
AT4G04450	0.00508451	0.66305	AT3G22360	0.00851202	0.318675	AT1G59640	0.0643192	0.440508	AT1G73260	0.0120217	0.174546	AT5G43200	0.0360787	0.468444	AT3G46230	0.0294862	0.18697				AT2G43610	0.0183069	0.176081				AT4G29800	0.00649581	0.138286				AT5G24450	0.0204785	0.369757
AT4G04510	0.00206406	0.664827	AT3G23750	0.00656549	0.0701514	AT1G59740	0.0369288	0.0800928	AT1G73680	0.0398028	0.0321465	AT5G44210	0.0125422	0.181834	AT3G46790	0.0065391	0.202738				AT2G46660	0.00232869	1.11259				AT4G35230	0.0118049	0.0709726				AT5G25415	0.0196861	0.342659
AT4G04980	0.0164191	0.393271	AT3G25290	0.0424003	0.137393	AT1G60550	0.0124102	0.21051	AT1G73870	0.0324889	0.369811	AT5G46540	0.00306054	0.592417	AT3G47170	0.0293019	0.134144				AT3G03320	0.0227575	0.391122				AT4G35335	0.00366422	0.349098				AT5G25950	0.00322574	0.314901
AT4G07960	0.00198722	0.632284	AT3G26480	0.00518922	1.24413	AT1G60710	0.0267399	0.206001	AT1G73880	0.0473138	0.173196	AT5G48690	0.0532373	0.316011	AT3G50880	0.00469038	0.706536				AT3G05470	0.00168433	0.866465				AT4G37360	0.0105472	0.170275				AT5G26120	0.0728098	0.320575
AT4G10010	0.0148302	0.0633239	AT3G26990	0.00502534	0.349614	AT1G60730	0.0537795	0.167127	AT1G74160	0.00280143	0.302761	AT5G50770	0.00351431	0.769923	AT3G53720	0.0105852	0.0508324				AT3G08970	0.00237874	0.324855				AT5G01540	0.0037253	0.356389				AT5G27240	0.00666462	0.834843
AT4G10440	0.0325433	0.125826	AT3G27300	0.00281756	0.297834	AT1G60800	0.00619129	0.11468	AT1G75960	0.0340099	0.863938	AT5G51760	0.00322742	0.661989	AT3G54800	0.00193394	1.23225				AT3G10010	0.00362564	0.775244				AT5G01850	0.00875521	0.148628				AT5G27270	0.0568619	0.221419
AT4G11030	0.0357781	0.055623	AT3G27440	0.0149376	0.0677927	AT1G61420	0.00174535	0.311266	AT1G76520	0.0032941	1.05453	AT5G52000	0.00325195	0.303215	AT3G55840	0.0147384	0.337088				AT3G10190	0.00637346	0.334711				AT5G02370	0.0395505	0.182905				AT5G27870	0.0242667	0.136215
AT4G11760	0.0555458	0.169999	AT3G28340	0.0411063	0.32444	AT1G61820	0.00581619	0.143043	AT1G76580	0.00515519	0.326424	AT5G52620	0.0051751	0.299385	AT3G55940	0.0112991	0.31807				AT3G10890	0.00330618	1.29257				AT5G03720	0.00334793	0.319124				AT5G37130	0.00761722	0.429308
AT4G12930	0.00993074	0.62888	AT3G29060	0.0155413	0.0332049	AT1G62030	0.0485157	0.135568	AT1G76700	0.00367728	0.295354	AT5G52850	0.00384469	0.845826	AT3G55950	0.0328448	0.0342451				AT3G15410	0.00221944	0.341854				AT5G03795	0.00509479	0.338784				AT5G38100	0.0508205	0.30931
AT4G13980	0.0207537	0.105459	AT3G46180	0.00391662	0.325559	AT1G62085	0.0446825	0.32735	AT1G76820	0.0161989	0.726968	AT5G59200	0.00269717	0.294299	AT3G56600	0.00304882	1.02777				AT3G15940	0.0379397	0.102472				AT5G06940	0.00152435	0.670111				AT5G40100	0.0278554	0.180768
AT4G14368	0.0532436	0.0971429	AT3G46230	0.0294862	0.18697	AT1G62130	0.00136514	0.611847	AT1G77930	0.00550829	0.293704	AT5G63740	0.00917558	0.589922	AT3G60380	0.003532	0.51195				AT3G18220	0.00876548	0.329213				AT5G09360	0.00754308	0.508483				AT5G40150	0.0460715	0.0572486
AT4G15020	0.00202449	0.273125	AT3G47170	0.0293019	0.134144	AT1G62330	0.0686406	0.088908	AT1G78120	0.00498445	0.507764	AT5G63750	0.00257816	0.956059	AT3G60390	0.0110787	0.474795				AT3G19440	0.0221391	0.29894				AT5G10620	0.0411673	0.170681				AT5G41760	0.00762118	0.173695
AT4G15200	0.00277782	1.13342	AT3G47400	0.00430527	0.353353	AT1G62540	0.00969003	0.651174	AT1G79510	0.00983579	0.164918	AT5G66660	0.00902265	1.03836	AT3G61170	0.0060217	0.179785				AT3G20520	0.0173934	0.215578				AT5G11100	0.00508153	0.597082				AT5G43910	0.0482487	0.43833
AT4G15250	0.0388799	0.199486	AT3G49670	0.00503474	0.270026	AT1G62560	0.0307459	0.132175	AT1G80870	0.00865493	0.3876				AT3G62230	0.00291079	0.662407				AT3G21620	0.00347174	0.170468				AT5G14500	0.00460195	0.31075				AT5G44780	0.00785923	0.771031
AT4G15980	0.0019038	0.333226	AT3G50730	0.0130473	0.442848	AT1G62570	0.0346989	0.0545952	AT2G01320	0.00515319	0.242843				AT4G00900	0.00516204	0.162582				AT3G21790	0.00270663	0.331594				AT5G16230	0.0553807	0.0577327				AT5G45120	0.043327	0.256279
AT4G17030	0.0331076	0.0568222	AT3G51090	0.0496572	0.117503	AT1G62800	0.00663039	0.497339	AT2G01570	0.0146857	0.101147				AT4G00920	0.00450758	0.308725				AT3G24510	0.0156848	1.00076				AT5G19750	0.0164371	0.197363				AT5G45960	0.00360358	0.656423
AT4G18790	0.0273043	0.132123	AT3G54800	0.00193394	1.23225	AT1G62810	0.0373369	0.122953	AT2G01860	0.0554723	0.0781444				AT4G00980	0.0616242	0.387536				AT3G26770	0.0274295	0.172836				AT5G20940	0.00408133	0.353765				AT5G46050	0.00482032	0.468736
AT4G18920	0.0055322	0.323417	AT3G55940	0.0112991	0.31807	AT1G62840	0.0371524	0.113089	AT2G01980	0.00205062	0.796468				AT4G01120	0.0234367	0.221111				AT3G26930	0.0105226	0.50915				AT5G20950	0.00415685	0.346601				AT5G46360	0.0141044	1.01403
AT4G18990	0.030031	0.083529	AT3G56600	0.00304882	1.02777	AT1G63420	0.0122742	0.308624	AT2G03530	0.0113078	0.105747				AT4G01280	0.00902861	0.161612				AT3G27560	0.0538391	0.0244983				AT5G23210	0.0457452	0.0363795				AT5G47240	0.0269112	0.132811
AT4G20160	0.00413784	0.426945	AT3G61170	0.0060217	0.179785	AT1G63430	0.00871321	0.215207	AT2G04230	0.00313754	0.935033				AT4G01550	0.0148465	0.262279				AT3G28030	0.00630209	0.182486				AT5G23810	0.0190448	0.0510935				AT5G47450	0.00420743	0.465125
AT4G21500	0.019632	0.212407	AT3G61910	0.0259678	0.353882	AT1G63480	0.00365458	1.35812	AT2G04430	0.0407912	0.298744				AT4G02650	0.0107821	0.255743				AT3G28940	0.00824123	0.632551				AT5G25415	0.0196861	0.342659				AT5G49060	0.0103356	0.111668
AT4G22060	0.0167049	1.50765	AT3G62230	0.00291079	0.662407	AT1G63740	0.00143337	0.617863	AT2G05920	0.0131186	0.241565				AT4G05040	0.0619549	0.624518				AT3G44280	0.0593202	0.215914				AT5G27240	0.00666462	0.834843				AT5G49310	0.005397	0.472266
AT4G24170	0.00292219	0.299414	AT3G63300	0.00678866	0.703853	AT1G63750	0.00474989	0.745598	AT2G07170	0.00164098	0.989493				AT4G05520	0.0311017	0.0822777				AT3G44820	0.00431752	0.467479				AT5G33280	0.0100389	0.058892				AT5G54070	0.00411067	1.30371
AT4G24640	0.00604174	0.420052	AT4G01070	0.00505379	0.189857	AT1G63880	0.0312648	0.754721	AT2G11810	0.00889685	0.106537				AT4G07400	0.0229744	0.694853				AT3G45900	0.0141131	0.179306				AT5G37380	0.00306246	0.338331				AT5G54520	0.0576968	0.140727
AT4G25940	0.00475232	0.3051	AT4G01220	0.0312412	0.11777	AT1G64170	0.00149504	0.379461	AT2G14120	0.00848336	0.128698				AT4G08160	0.0017874	0.660363				AT3G46240	0.00528058	0.205591				AT5G40250	0.00886264	0.250883				AT5G57710	0.00252196	0.547342
AT4G26930	0.00338201	0.341097	AT4G02650	0.0107821	0.255743	AT1G64180	0.0172888	0.645878	AT2G14880	0.0256048	0.128979				AT4G10060	0.00289589	0.166561				AT3G50700	0.00313941	0.615325				AT5G41920	0.00296283	0.385225				AT5G58080	0.00227844	0.310466
AT4G27980	0.00257798	0.59447	AT4G07410	0.0306756	0.159702	AT1G64780	0.045233	0.0587611	AT2G15480	0.0306736	0.259068				AT4G10850	0.0145278	0.121871				AT3G51690	0.0142319	0.270979				AT5G43710	0.00818923	0.621712				AT5G58180	0.0067046	0.334104
AT4G28000	0.0153176	0.107191	AT4G10770	0.0303056	0.0398892	AT1G64900	0.0669563	0.116741	AT2G15695	0.00329317	0.636404				AT4G11650	0.0496449	0.0371356				AT3G55480	0.0248602	0.185032				AT5G45940	0.0452315	0.398909				AT5G59190	0.00486129	0.706565
AT4G29450	0.0140078	0.0368018	AT4G11110	0.00437065	0.189241	AT1G64950	0.00789225	0.221037	AT2G16485	0.00507989	0.333794				AT4G11660	0.0101853	0.47262				AT3G56430	0.00628874	0.161949				AT5G47440	0.0178281	0.709925				AT5G59780	0.0124349	0.297145
AT4G31020	0.00905348	0.33561	AT4G16860	0.0254359	0.848563	AT1G65060	0.042055	0.120324	AT2G16750	0.00955586	0.735707				AT4G12390	0.0241986	0.092097				AT3G59060	0.0156733	0.25348				AT5G48360	0.00169124	0.674749				AT5G62000	0.00161751	0.631951
AT4G31710	0.0153027	0.669921	AT4G17900	0.031273	0.0618873	AT1G65500	0.076552	0.35251	AT2G16900	0.0430157	0.892367				AT4G13990	0.0637914	0.0247641				AT3G59690	0.00262417	0.326096				AT5G48380	0.0289782	0.130086				AT5G65230	0.048019	0.0938227
AT4G33390	0.00346608	0.164115	AT4G19500	0.0289789	0.786797	AT1G66090	0.0560998	0.874484	AT2G16920	0.00429187	0.268568				AT4G14150	0.00364047	0.270398				AT3G61400	0.016251	0.0771715				AT5G50250	0.00494371	0.304915				AT5G66330	0.00965428	0.330943
AT4G34940	0.00197572	0.340947	AT4G20390	0.00590398	0.403192	AT1G66130	0.0480113	0.167302	AT2G16990	0.00282679	0.698994				AT4G14550	0.0056635	1.04999				AT3G61450	0.0515755	0.165397				AT5G51070	0.0166038	0.027838				AT5G67030	0.0155611	0.310241
AT4G40020	0.00225619	1.26827	AT4G21070	0.00322176	0.847744	AT1G66160	0.0127384	0.0804622	AT2G17150	0.00153508	0.628377				AT4G14820	0.00397355	0.303219				AT3G62630	0.0104015	0.113264				AT5G51770	0.0122267	0.167489				AT1G02110	0.00391446	0.160066
AT5G03250	0.0401436	0.0372436	AT4G21490	0.00565217	0.383857	AT1G66250	0.0732933	0.0236371	AT2G17440	0.00361972	0.369738				AT4G16800	0.0667014	0.110606				AT3G62680	0.0335796	0.0898016				AT5G51820	0.0543415	0.133269				AT1G06520	0.00221623	0.693253
AT5G03620	0.00168768	0.347737	AT4G22070	0.0124479	0.266468	AT1G66840	0.0178656	0.171309	AT2G17560	0.0409576	0.0851574				AT4G16890	0.00379155	0.557077				AT4G00700	0.02879	0.0482166				AT5G52030	0.00279008	1.27298				AT1G07380	0.00355364	0.1588
AT5G04390	0.00646393	1.00219	AT4G22260	0.0189365	0.202314	AT1G66880	0.0481474	0.622669	AT2G17650	0.0206776	0.248576				AT4G16920	0.00263029	1.7362				AT4G01080	0.0414822	0.178822				AT5G52400	0.00517617	0.330896				AT1G07540	0.0443231	0.212645
AT5G07430	0.0106523	0.353312	AT4G22960	0.00453453	0.979334	AT1G67030	0.0068229	0.996124	AT2G17700	0.0644364	0.0245698				AT4G17490	0.0529717	0.472643				AT4G01970	0.00695116	0.151183				AT5G53580	0.0038744	0.618365				AT1G08050	0.0238541	0.0297571
AT5G07560	0.0201852	0.167629	AT4G23490	0.00260563	0.643841	AT1G67690	0.0177423	0.290231	AT2G17790	0.00496087	0.114968				AT4G17500	0.0208033	0.158198				AT4G03070	0.00474072	0.287916				AT5G54070	0.00411067	1.30371				AT1G08170	0.00489576	1.56864
AT5G10090	0.0022547	0.99615	AT4G23640	0.00320453	0.183685	AT1G68560	0.00297447	0.324887	AT2G18876	0.00361552	0.318658				AT4G18300	0.0123863	0.307415				AT4G03100	0.010046	0.10069				AT5G54630	0.0456133	0.175612				AT1G08660	0.0116023	0.241207
AT5G10500	0.00401765	0.555559	AT4G25150	0.0524707	0.244798	AT1G68620	0.0130143	0.298128	AT2G20310	0.00336371	0.600188				AT4G19220	0.00301795	0.155479				AT4G08380	0.00635924	0.190214				AT5G58080	0.00227844	0.310466				AT1G09300	0.0197016	0.293079
AT5G10660	0.0424586	0.884274	AT4G25230	0.00451401	0.171873	AT1G68740	0.00342184	0.662914	AT2G20960	0.0134354	0.639169				AT4G21070	0.00322176	0.847744				AT4G08480	0.00199896	0.826505				AT5G58120	0.0417224	0.326842				AT1G09700	0.00661402	0.348434
AT5G14380	0.00580831	3.1471	AT4G25640	0.0655144	0.0131831	AT1G69270	0.0104524	0.155147	AT2G21340	0.0185152	0.234712				AT4G21100	0.00372843	0.218425				AT4G10640	0.0495104	0.152355				AT5G59020	0.00180213	0.622472				AT1G10130	0.00271039	0.327492
AT5G15780	0.00257282	0.957082	AT4G26830	0.0107912	0.281064	AT1G69440	0.00144354	0.304378	AT2G21640	0.0126123	0.687779				AT4G21490	0.00565217	0.383857				AT4G10845	0.0506265	1.15282				AT5G59190	0.00486129	0.706565				AT1G10550	0.0194643	0.153959
AT5G16500	0.0118752	0.113662	AT4G28395	0.00759515	0.323584	AT1G69530	0.00909417	0.182392	AT2G21850	0.00367286	0.150076				AT4G21880	0.00168651	0.306474				AT4G11530	0.0269572	0.34583				AT5G60210	0.00231803	0.685561				AT1G11100	0.00233499	0.581418
AT5G19610	0.00307226	0.103467	AT4G28680	0.00501343	0.160861	AT1G69700	0.0329334	0.142604	AT2G22300	0.00492147	0.446407				AT4G22070	0.0124479	0.266468				AT4G12080	0.0066812	0.390847				AT5G63410	0.0102926	0.0626775				AT1G11720	0.0026566	0.447086
AT5G20390	0.0493031	0.171458	AT4G32030	0.0051231	0.347092	AT1G69730	0.0653001	0.365539	AT2G23980	0.00361266	0.328605				AT4G22753	0.00218522	0.356413				AT4G13630	0.0769527	0.24217				AT5G64410	0.0383522	0.0316255				AT1G12730	0.00527004	0.182394
AT5G20690	0.00396896	0.171305	AT4G33970	0.00152348	0.45612	AT1G69780	0.00544198	0.26371	AT2G24190	0.0515625	0.268876				AT4G22960	0.00453453	0.979334				AT4G14580	0.0212749	0.149694				AT5G64870	0.00278707	0.666918				AT1G13910	0.00391091	0.348847
AT5G23270	0.015278	0.115667	AT4G35850	0.00305521	0.326215	AT1G69790	0.0159142	0.299433	AT2G24440	0.00771521	0.310209				AT4G26830	0.0107912	0.281064				AT4G14760	0.000803631	1.28212				AT5G66710	0.0343486	0.287804				AT1G14970	0.00213471	1.15701
AT5G24880	0.0224248	0.592726	AT4G36600	0.0137995	1.42022	AT1G69850	0.0305269	0.0254819	AT2G24630	0.00190189	0.340806				AT4G29770	0.0686663	0.452003				AT4G16600	0.0209289	0.0961119				AT1G02110	0.00391446	0.160066				AT1G15750	0.00119457	0.327697
AT5G25400	0.00366695	0.352846	AT4G37150	0.00564683	0.601521	AT1G70090	0.055347	0.0416146	AT2G25270	0.0232183	0.365213				AT4G29800	0.00649581	0.138286				AT4G17460	0.0716299	0.0439845				AT1G05630	0.00302518	0.13142				AT1G16370	0.0521143	0.177022
AT5G25550	0.00288124	1.09716	AT4G38340	0.00884897	0.279781	AT1G70100	0.0519753	0.724252	AT2G25680	0.00293791	0.996385				AT4G32000	0.0143649	0.310748				AT4G18390	0.0711845	0.0328001				AT1G07380	0.00355364	0.1588				AT1G17830	0.00477871	0.785776
AT5G26100	0.0163617	0.305585	AT4G38390	0.0139384	0.0556171	AT1G70140	0.0166801	0.290994	AT2G26440	0.00476524	0.172134				AT4G32810	0.00228029	0.345299				AT4G18670	0.0147628	0.247572				AT1G09300	0.0197016	0.293079				AT1G17850	0.0338366	0.544037
AT5G26150	0.0274021	0.0664162	AT5G01700	0.0169985	0.0693952	AT1G70230	0.0170466	0.18539	AT2G28930	0.00355074	0.285649				AT4G33970	0.00152348	0.45612				AT4G18810	0.0261112	0.230623				AT1G09680	0.0261332	0.545619				AT1G17960	0.00596057	0.161868
AT5G28010	0.00786877	0.343862	AT5G02370	0.0395505	0.182905	AT1G70520	0.00209559	0.324958	AT2G30140	0.0522315	0.543809				AT4G36600	0.0137995	1.42022				AT4G18970	0.0258383	0.0478097				AT1G09700	0.00661402	0.348434				AT1G19440	0.0362163	0.0228921
AT5G28470	0.00224606	0.361841	AT5G02780	0.0052905	1.09248	AT1G70550	0.00511687	0.97796	AT2G30150	0.0473064	0.146684				AT4G37400	0.00812607	0.326919				AT4G19020	0.0205246	0.304489				AT1G11720	0.0026566	0.447086				AT1G19835	0.0271895	0.18175
AT5G28680	0.0043258	0.123131	AT5G03690	0.0433252	0.109886	AT1G70820	0.0121662	0.244534	AT2G30740	0.00401141	0.29422				AT4G39650	0.0150327	0.531152				AT4G20050	0.00505115	0.56923				AT1G12730	0.00527004	0.182394				AT1G20080	0.00528813	0.307467
AT5G35380	0.00867506	0.358075	AT5G03760	0.00766497	0.108307	AT1G70830	0.0122962	0.322511	AT2G31870	0.0341443	0.212509				AT5G01400	0.00719034	0.409387				AT4G22270	0.0125438	0.242245				AT1G13910	0.00391091	0.348847				AT1G20230	0.0237054	0.14456
AT5G35390	0.00188711	3.2922	AT5G04340	0.0315327	0.184057	AT1G70890	0.00740258	1.2066	AT2G32430	0.0268139	0.07477				AT5G01700	0.0169985	0.0693952				AT4G22280	0.0186302	1.23119				AT1G15460	0.00182761	0.364653				AT1G20510	0.00226735	0.738175
AT5G37060	0.0287367	0.055107	AT5G05390	0.0216427	0.0755202	AT1G71060	0.0294245	0.148467	AT2G33170	0.00344201	0.349209				AT5G01830	0.019856	0.0667237				AT4G23520	0.0267734	0.178509				AT1G16370	0.0521143	0.177022				AT1G22015	0.0263443	0.039505
AT5G38390	0.0229133	0.121015	AT5G06940	0.00152435	0.670111	AT1G71070	0.0432227	0.0516041	AT2G33250	0.0296497	0.196287				AT5G03415	0.0287626	0.0739095				AT4G25320	0.00316447	0.353218				AT1G17590	0.00431499	0.617832				AT1G22400	0.0120265	0.294724
AT5G39310	0.0135116	0.223495	AT5G09820	0.018917	0.362261	AT1G71400	0.0228748	0.328317	AT2G35340	0.00396861	0.42571				AT5G04310	0.0105514	0.327564				AT4G26520	0.00355612	0.35539				AT1G17960	0.00596057	0.161868				AT1G22650	0.0330903	0.0757418
AT5G39370	0.0401868	0.700345	AT5G10650	0.00812368	0.102346	AT1G72160	0.00274306	0.330208	AT2G35820	0.01333	0.354654				AT5G04320	0.0376233	0.156003				AT4G27730	0.0635218	0.0193273				AT1G20230	0.0237054	0.14456				AT1G22880	0.00805346	0.230776
AT5G39400	0.0449554	0.0243717	AT5G11100	0.00508153	0.597082	AT1G72200	0.00636817	0.350869	AT2G36000	0.00364537	1.1401				AT5G04660	0.0025712	0.33945				AT4G28220	0.0264012	0.0857481				AT1G20510	0.00226735	0.738175				AT1G23390	0.0225795	0.517314
AT5G39420	0.0192865	0.1069	AT5G11380	0.00193133	0.327523	AT1G72300	0.00132751	0.893569	AT2G36330	0.00966877	0.161566				AT5G05390	0.0216427	0.0755202				AT4G30430	0.00536674	0.594041				AT1G22015	0.0263443	0.039505				AT1G24210	0.00895745	0.317293
AT5G39870	0.005336	0.296047	AT5G12000	0.0376591	0.0324226	AT1G72410	0.0283792	0.22212	AT2G36680	0.00612885	0.333383				AT5G07530	0.00246467	0.998026				AT4G32350	0.00338266	0.738971				AT1G22880	0.00805346	0.230776				AT1G25290	0.0078546	0.164873
AT5G39880	0.00383729	0.315169	AT5G13150	0.0104241	0.39278	AT1G72500	0.0111252	0.104338	AT2G36730	0.0028664	0.605709				AT5G10900	0.00234268	0.934607				AT4G33700	0.00308663	0.342287				AT1G24210	0.00895745	0.317293				AT1G25420	0.00426111	0.640967
AT5G41730	0.035053	0.12466	AT5G13220	0.00645643	0.356381	AT1G72520	0.0179074	0.0844819	AT2G37585	0.00732959	0.311343				AT5G12000	0.0376591	0.0324226				AT4G36180	0.00217531	0.184885				AT1G25290	0.0078546	0.164873				AT1G27080	0.00724165	0.591003
AT5G41780	0.0332099	0.320661	AT5G13550	0.0035235	0.191074	AT1G72790	0.0561125	0.394942	AT2G37650	0.026427	0.0673453				AT5G13090	0.00535791	0.301553				AT4G36450	0.00392568	0.308081				AT1G25530	0.0170008	0.0611248				AT1G27210	0.0402545	0.125529
AT5G42170	0.00436667	0.261227	AT5G13700	0.00277898	0.341173	AT1G72890	0.0599179	0.316352	AT2G38110	0.0145383	0.44522				AT5G13150	0.0104241	0.39278				AT4G38170	0.00511303	0.315163				AT1G26920	0.00739908	0.353326				AT1G27930	0.0043248	0.364502
AT5G42490	0.0221138	0.135409	AT5G13990	0.00208712	0.29863	AT1G72900	0.0374179	0.575931	AT2G38770	0.0058915	0.0924094				AT5G13220	0.00645643	0.356381				AT5G01360	0.0538658	0.0958938				AT1G30900	0.0603611	0.0115018				AT1G30510	0.00363952	0.632228
AT5G42880	0.00182161	0.322435	AT5G14180	0.00309368	0.347829	AT1G72940	0.0381789	0.2212	AT2G38950	0.00492256	0.673387				AT5G13700	0.00277898	0.341173				AT5G01480	0.00526714	1.22471				AT1G31150	0.00670046	0.192215				AT1G31230	0.034929	0.0574415
AT5G46200	0.0038306	0.81566	AT5G14870	0.00947161	0.0665685	AT1G73500	0.0380043	0.0383433	AT2G39510	0.0296932	0.0400561				AT5G13990	0.00208712	0.29863				AT5G01930	0.00303758	0.976045				AT1G31230	0.034929	0.0574415				AT1G32160	0.0173038	0.0667851
AT5G47470	0.00327318	0.389157	AT5G14890	0.00368358	0.316369	AT1G74170	0.0254758	0.351454	AT2G40400	0.00351574	0.348269				AT5G14870	0.00947161	0.0665685				AT5G02030	0.00233497	0.661671				AT1G32160	0.0173038	0.0667851				AT1G32375	0.0035711	0.587183
AT5G48100	0.00472915	0.166519	AT5G14950	0.0337089	0.0872311	AT1G74430	0.00501347	0.652388	AT2G40480	0.00846	0.39578				AT5G14890	0.00368358	0.316369				AT5G02890	0.00363927	0.351031				AT1G32375	0.0035711	0.587183				AT1G33170	0.0124623	0.265926
AT5G48140	0.00677955	0.166121	AT5G16230	0.0553807	0.0577327	AT1G74590	0.0066966	0.823544	AT2G40810	0.0039389	0.274849				AT5G18510	0.0024049	0.739238				AT5G03780	0.00344607	0.300561				AT1G34010	0.0197943	0.228577				AT1G33240	0.00702997	0.2708
AT5G54095	0.00700969	0.546891	AT5G16490	0.036672	0.477533	AT1G74720	0.00601177	0.0694563	AT2G41010	0.0258948	0.22487				AT5G18640	0.00393067	0.312061				AT5G04020	0.000995529	0.866545				AT1G34065	0.0133017	0.720528				AT1G33560	0.00599293	0.990908
AT5G55780	0.0281845	0.394002	AT5G16590	0.0137905	0.0532417	AT1G74750	0.00171827	0.588492	AT2G41080	0.00265248	0.288305				AT5G20370	0.0156271	0.495268				AT5G05690	0.00830019	0.114572				AT1G34420	0.020662	0.265533				AT1G34010	0.0197943	0.228577
AT5G57240	0.0299752	0.193873	AT5G17320	0.0092346	0.134701	AT1G74770	0.00229716	0.451332	AT2G41210	0.00185539	0.303527				AT5G20940	0.00408133	0.353765				AT5G06630	0.00189506	1.33539				AT1G44900	0.0301007	0.088212				AT1G34020	0.00770655	0.174551
AT5G57320	0.0014446	1.89752	AT5G17640	0.0332964	0.0313958	AT1G74810	0.00181086	0.369293	AT2G43500	0.00155972	0.583437				AT5G23480	0.0101445	0.630919				AT5G11940	0.00328006	0.18211				AT1G48620	0.00252861	0.760988				AT1G34130	0.00362312	0.167184
AT5G58160	0.00100406	0.334809	AT5G17910	0.0235229	0.219031	AT1G75680	0.0683867	0.0122914	AT2G44270	0.0164692	0.0733612				AT5G23880	0.00187122	0.317863				AT5G15800	0.0467406	0.0393121				AT1G49160	0.00258701	0.301283				AT1G34210	0.00210828	0.336813
AT5G59040	0.00850699	0.352059	AT5G18510	0.0024049	0.739238	AT1G76530	0.0520099	0.641204	AT2G44440	0.0241212	0.0837727				AT5G24230	0.0600969	0.114023				AT5G16200	0.0607739	0.189464				AT1G50990	0.0116851	0.145783				AT1G34300	0.04139	0.169446
AT5G60740	0.0034489	0.354657	AT5G20370	0.0156271	0.495268	AT1G76590	0.0377387	0.05138	AT2G44710	0.00529896	0.406762				AT5G24440	0.00452113	1.5051				AT5G17170	0.0517915	0.0948971				AT1G51110	0.00356243	0.594628				AT1G34420	0.020662	0.265533
AT5G61400	0.0313734	0.244689	AT5G20710	0.0175375	0.231978	AT1G76630	0.00125038	0.888104	AT2G44790	0.0053946	1.33055				AT5G24590	0.0124614	0.312693				AT5G17300	0.0383442	0.0603404				AT1G51390	0.0511795	0.0314996				AT1G34750	0.0197149	0.0793525
AT5G61700	0.00532119	0.0984784	AT5G23480	0.0101445	0.630919	AT1G77060	0.0145603	0.0929603	AT2G45150	0.00314855	1.63991				AT5G25120	0.00592108	0.14788				AT5G19110	0.0244298	0.37379				AT1G52320	0.0463658	0.04547				AT1G41830	0.0120579	0.0687039
AT5G62520	0.0228854	0.175362	AT5G23750	0.0172507	0.135152	AT1G77500	0.00307884	0.491113	AT2G45880	0.0101198	0.125629				AT5G25370	0.0277226	0.0985203				AT5G20110	0.00701972	0.294875				AT1G52930	0.00473647	0.282508				AT1G51110	0.00356243	0.594628
AT5G66640	0.0307883	0.902781	AT5G24230	0.0600969	0.114023	AT1G77580	0.00179694	0.625887	AT2G46270	0.00385235	0.293353				AT5G25800	0.0476495	0.307243				AT5G21030	0.0165433	0.74329				AT1G55690	0.00466647	0.29686				AT1G52320	0.0463658	0.04547
			AT5G25830	0.0350465	0.26472	AT1G77630	0.014808	0.0728959	AT2G46750	0.0165783	0.472254				AT5G25880	0.0389761	0.0574621				AT5G22980	0.00426266	1.47303				AT1G56310	0.00248005	0.29599				AT1G52930	0.00473647	0.282508
			AT5G25880	0.0389761	0.0574621	AT1G78370	0.0132608	0.15142	AT2G46830	0.00707873	0.101085				AT5G26310	0.020683	0.378346				AT5G23320	0.0514323	1.01171				AT1G58250	0.00278541	0.116463				AT1G53840	0.00429829	0.180258
			AT5G26120	0.0728098	0.320575	AT1G79030	0.00534858	0.143059	AT2G47020	0.00336105	0.316506				AT5G27420	0.0485072	0.207129				AT5G24390	0.00541352	0.304911				AT1G59650	0.0175108	0.144644				AT1G56100	0.0072673	0.667593
			AT5G26660	0.0162621	0.230032	AT1G79460	0.00521698	0.107873	AT3G01670	0.00678757	0.078671				AT5G27620	0.0421937	0.0965677				AT5G25090	0.0211855	0.228768				AT1G60390	0.054325	0.0903685				AT1G56310	0.00248005	0.29599
			AT5G26700	0.00627218	0.667698	AT1G79670	0.00411701	1.2422	AT3G01930	0.0150218	0.104016				AT5G27630	0.00827776	0.0828889				AT5G27510	0.00914619	0.160261				AT1G61170	0.0275728	0.38637				AT1G58250	0.00278541	0.116463
			AT5G27630	0.00827776	0.0828889	AT1G79840	0.0078141	0.228258	AT3G02130	0.00113307	0.34354				AT5G27930	0.0105214	0.114347				AT5G34930	0.02263	0.217726				AT1G61400	0.003405	0.157275				AT1G59560	0.00390581	1.358
			AT5G27870	0.0242667	0.136215	AT1G80240	0.0188422	0.189712	AT3G03060	0.00207652	0.343742				AT5G28530	0.00827345	0.154291				AT5G38070	0.00915248	1.38531				AT1G61630	0.0284839	0.0393855				AT1G61100	0.0053473	0.201156
			AT5G34870	0.0199949	0.709831	AT2G01890	0.00862077	0.150453	AT3G03750	0.00347896	0.371746				AT5G34870	0.0199949	0.709831				AT5G38850	0.00326243	3.25292				AT1G61870	0.027374	0.206345				AT1G61400	0.003405	0.157275
			AT5G40550	0.0104038	0.153869	AT2G01950	0.00225788	0.348668	AT3G03810	0.00895118	0.221064				AT5G35370	0.0060593	0.0846582				AT5G41460	0.00489762	0.527919				AT1G62920	0.00541058	0.311233				AT1G61870	0.027374	0.206345
			AT5G40645	0.0703229	0.0818938	AT2G02170	0.00593044	0.301644	AT3G04290	0.00699453	0.176527				AT5G38030	0.0578665	0.16983				AT5G43310	0.036049	0.249638				AT1G63470	0.0451654	0.077535				AT1G62920	0.00541058	0.311233
			AT5G41680	0.0584851	0.234684	AT2G02220	0.00952888	0.0461663	AT3G05990	0.0152807	0.113549				AT5G38690	0.0523796	0.219818				AT5G43850	0.0229373	0.101974				AT1G63820	0.00455544	0.667927				AT1G63820	0.00455544	0.667927
			AT5G42340	0.00207031	0.32295	AT2G02360	0.0725496	0.537801	AT3G07010	0.00325478	0.327051				AT5G39350	0.0537832	0.267894				AT5G44480	0.0208946	0.0470981				AT1G64550	0.0076772	0.0804061				AT1G64350	0.00707423	0.255393
			AT5G42390	0.00775232	0.385605	AT2G02780	0.0366456	0.146271	AT3G07520	0.0125714	0.429266				AT5G40380	0.0409516	0.13858				AT5G44740	0.0574495	0.338362				AT1G66180	0.0309126	0.033744				AT1G65560	0.0194303	0.0652831
			AT5G43530	0.0567075	0.179784	AT2G02950	0.0156765	0.128887	AT3G07570	0.0102444	0.120304				AT5G40510	0.00893283	0.144833				AT5G45910	0.00730844	0.162824				AT1G67830	0.00718292	0.333519				AT1G66180	0.0309126	0.033744
			AT5G44260	0.064801	0.0534011	AT2G03220	0.0200127	0.20583	AT3G08020	0.00202481	0.80504				AT5G40710	0.00569765	1.10202				AT5G46400	0.00140975	0.295914				AT1G68570	0.00630672	0.121096				AT1G67510	0.0214295	0.0294023
			AT5G47430	0.00315046	0.311435	AT2G03340	0.0121404	0.700514	AT3G09405	0.00352123	0.603708				AT5G41680	0.0584851	0.234684				AT5G48350	0.00684248	0.978255				AT1G69450	0.0135889	0.0456477				AT1G69360	0.00292886	0.682526
			AT5G51460	0.0110905	0.204731	AT2G03890	0.0195948	0.0356726	AT3G09550	0.00201997	0.373761				AT5G42240	0.0404484	0.0217166				AT5G49180	0.0143298	0.108303				AT1G69910	0.0578782	0.0917414				AT1G69450	0.0135889	0.0456477
			AT5G51890	0.00388448	0.364101	AT2G04040	0.0107328	0.0885889	AT3G09760	0.00788814	0.349433				AT5G42830	0.0191671	0.304322				AT5G51600	0.0020292	0.609541				AT1G70070	0.0140477	0.0786851				AT1G69910	0.0578782	0.0917414
			AT5G53280	0.0282553	0.297494	AT2G04050	0.0145357	0.341713	AT3G09780	0.0242314	0.150318				AT5G42840	0.0208486	0.0917064				AT5G58560	0.00390244	0.386308				AT1G70690	0.019649	0.0737627				AT1G70070	0.0140477	0.0786851
			AT5G53510	0.00352692	0.171446	AT2G04160	0.00918114	0.329196	AT3G11230	0.00964609	0.545427				AT5G43530	0.0567075	0.179784				AT5G58600	0.0425891	0.053364				AT1G70810	0.015765	0.17333				AT1G71480	0.0783771	0.199094
			AT5G56790	0.00222643	0.288596	AT2G04850	0.0208949	0.220139	AT3G11430	0.00471932	0.197266				AT5G43745	0.0432619	0.216324				AT5G59700	0.0197825	0.162525				AT1G71130	0.0157977	0.17876				AT1G72150	0.00621259	1.04843
			AT5G57350	0.00559761	0.169812	AT2G06000	0.00305493	0.768633	AT3G11840	0.00270162	0.356453				AT5G43870	0.0454034	0.0679474				AT5G59810	0.00328879	0.352913				AT1G71410	0.00284336	0.173976				AT1G72180	0.00398193	0.231012
			AT5G57590	0.00153306	0.707264	AT2G14100	0.00250361	0.693123	AT3G12550	0.00230951	0.585517				AT5G43920	0.00533676	0.472145				AT5G60760	0.0323131	0.120518				AT1G72140	0.00245121	0.9757				AT1G72220	0.00338066	0.628622
			AT5G58170	0.00163354	0.748468	AT2G14530	0.0332269	0.252595	AT3G13750	0.0467664	0.0462566				AT5G44190	0.006858	0.168724				AT5G63010	0.00834995	0.304469				AT1G72150	0.00621259	1.04843				AT1G72250	0.00475525	0.304507
			AT5G58690	0.00734156	0.103009	AT2G15050	0.0106762	0.341976	AT3G14180	0.00646726	0.151954				AT5G45070	0.00376988	0.333537				AT5G63080	0.0274152	0.358843				AT1G72470	0.0587949	0.0121558				AT1G72460	0.00199958	0.349588
			AT5G60070	0.00439963	0.767201	AT2G15080	0.0016467	3.75283	AT3G14205	0.00347451	0.155878				AT5G45080	0.00291261	3.7433				AT5G63530	0.0035477	0.360547				AT1G72860	0.00399095	0.475702				AT1G72470	0.0587949	0.0121558
			AT5G61780	0.00398379	0.228377	AT2G15310	0.0575961	0.0369674	AT3G14450	0.074449	0.0507744				AT5G45250	0.0125611	0.168543				AT5G64360	0.00289028	0.994931				AT1G73080	0.00231812	0.172262				AT1G72860	0.00399095	0.475702
			AT5G62460	0.00479766	0.881017	AT2G15390	0.0160603	0.0508853	AT3G15070	0.00306482	0.866969				AT5G46070	0.00560873	0.0758797				AT5G65280	0.0075094	0.148545				AT1G74040	0.00204357	0.348948				AT1G74040	0.00204357	0.348948
			AT5G64870	0.00278707	0.666918	AT2G15490	0.0526133	0.138214	AT3G16220	0.0121077	0.27396				AT5G46460	0.00219458	0.837282				AT1G02150	0.0136895	0.121567				AT1G75310	0.00187002	0.490476				AT1G76100	0.0066473	0.416559
			AT5G66060	0.0471797	0.170201	AT2G16365	0.0446907	0.265156	AT3G16440	0.0243678	0.0594337				AT5G46550	0.0103777	0.243222				AT1G02850	0.00249826	0.689708				AT1G76100	0.0066473	0.416559				AT1G77990	0.00377409	0.176763
			AT5G66280	0.0607824	0.0184228	AT2G16720	0.0187465	0.454584	AT3G16460	0.0771629	0.252669				AT5G48450	0.033401	0.153327				AT1G05260	0.00396212	0.348513				AT1G78550	0.0046848	0.751815				AT1G78490	0.00281895	0.656803
			AT5G66310	0.0159392	0.176918	AT2G16890	0.0523192	0.0909243	AT3G16480	0.0084018	0.209453				AT5G49310	0.005397	0.472266				AT1G06190	0.00356228	0.610218				AT1G79880	0.00342315	0.323362				AT1G78550	0.0046848	0.751815
			AT5G66750	0.00187197	0.305713	AT2G17110	0.0100758	0.23403	AT3G19510	0.0138644	0.250573				AT5G52310	0.00192975	0.321798				AT1G06560	0.00229586	0.64083				AT1G79890	0.00318432	0.155783				AT1G79880	0.00342315	0.323362
			AT5G67520	0.00944557	0.29971	AT2G17260	0.0595247	0.151534	AT3G20660	0.0388316	0.350895				AT5G52400	0.00517617	0.330896				AT1G06760	0.0183646	0.547645				AT1G80900	0.0128527	0.153524				AT1G79890	0.00318432	0.155783
			AT5G67580	0.00456987	0.323406	AT2G17570	0.0444859	0.336712	AT3G20930	0.0073433	0.160668				AT5G53510	0.00352692	0.171446				AT1G06770	0.00650348	0.646781				AT2G01290	0.0372459	0.0937323				AT1G80900	0.0128527	0.153524
			AT1G02890	0.00221579	0.15929	AT2G18090	0.020686	0.371276	AT3G21230	0.0170708	0.135896				AT5G53660	0.0603751	0.13447				AT1G07330	0.0718448	0.18839				AT2G01760	0.0445405	0.223301				AT2G01760	0.0445405	0.223301
			AT1G03457	0.0361179	0.238051	AT2G18750	0.0214743	0.346263	AT3G21770	0.0689387	0.0751967				AT5G54300	0.0323848	0.128038				AT1G07650	0.0026675	0.487575				AT2G02070	0.0133536	0.29449				AT2G02020	0.0145483	0.986298
			AT1G05630	0.00302518	0.13142	AT2G19190	0.0130373	0.307724	AT3G22670	0.00318649	0.228928				AT5G54380	0.00159016	0.325031				AT1G10270	0.00150327	0.963679				AT2G02480	0.0247101	0.116326				AT2G02080	0.00268444	0.63492
			AT1G06230	0.00378029	0.299544	AT2G19580	0.0643121	0.0261023	AT3G23330	0.00639276	0.0935136				AT5G55740	0.0055427	0.4643				AT1G10540	0.00242457	0.686044				AT2G02690	0.0169465	0.614852				AT2G02480	0.0247101	0.116326
			AT1G06840	0.00422992	0.440866	AT2G19950	0.0239615	0.410812	AT3G23750	0.00656549	0.0701514				AT5G58180	0.0067046	0.334104				AT1G11270	0.00275224	1.38762				AT2G04620	0.00521899	0.105498				AT2G02690	0.0169465	0.614852
			AT1G07540	0.0443231	0.212645	AT2G20000	0.0019057	0.307616	AT3G24240	0.00306939	0.400394				AT5G59020	0.00180213	0.622472				AT1G12160	0.0383091	0.124109				AT2G12480	0.00341511	0.849968				AT2G03200	0.0154417	0.184409
			AT1G08170	0.00489576	1.56864	AT2G20020	0.00191909	0.990079	AT3G25290	0.0424003	0.137393				AT5G60070	0.00439963	0.767201				AT1G12710	0.0098591	0.609096				AT2G16230	0.00455633	0.617436				AT2G03260	0.0216723	0.0727359
			AT1G08660	0.0116023	0.241207	AT2G20240	0.00183256	2.40572	AT3G25480	0.0140909	0.743689				AT5G63100	0.00422872	0.315684				AT1G12860	0.0471565	0.0654552				AT2G16780	0.00653161	0.327113				AT2G04620	0.00521899	0.105498
			AT1G11100	0.00233499	0.581418	AT2G21050	0.0375782	0.0243461	AT3G26760	0.0215955	0.34991				AT5G63450	0.0104625	0.250887				AT1G13270	0.0229925	0.10355				AT2G17130	0.00774108	0.307603				AT2G06040	0.0295522	0.222574
			AT1G12560	0.0211942	0.159278	AT2G22330	0.00496254	0.164653	AT3G27010	0.00388073	0.782297				AT5G63810	0.0132109	0.0858579				AT1G13280	0.0104111	0.169136				AT2G17340	0.00375363	0.319759				AT2G15630	0.00561867	0.46812
			AT1G12630	0.0182432	0.812166	AT2G22680	0.00638694	0.442186	AT3G27300	0.00281756	0.297834				AT5G66055	0.0226642	0.178645				AT1G14460	0.00695677	0.109575				AT2G18100	0.0373849	0.432548				AT2G17340	0.00375363	0.319759
			AT1G13880	0.00363854	0.552377	AT2G22910	0.00629827	0.471873	AT3G28200	0.0161788	0.177619				AT5G66280	0.0607824	0.0184228				AT1G14690	0.046935	0.273913				AT2G19130	0.0201463	0.180622				AT2G17970	0.00293444	0.289097
			AT1G14970	0.00213471	1.15701	AT2G22970	0.0112085	0.724649	AT3G28220	0.00644296	0.976393				AT5G66710	0.0343486	0.287804				AT1G15740	0.00220182	0.34952				AT2G20260	0.00734267	0.457821				AT2G18100	0.0373849	0.432548
			AT1G15460	0.00182761	0.364653	AT2G22980	0.0330987	0.298513	AT3G28340	0.0411063	0.32444				AT5G66750	0.00187197	0.305713				AT1G15820	0.0045903	0.786326				AT2G20340	0.023819	0.111851				AT2G19930	0.0343245	0.26129
			AT1G15750	0.00119457	0.327697	AT2G22990	0.0084424	0.116621	AT3G28910	0.00422648	0.323684				AT5G67520	0.00944557	0.29971				AT1G18160	0.00291209	0.300372				AT2G20610	0.0115492	0.512384				AT2G20260	0.00734267	0.457821
			AT1G17830	0.00477871	0.785776	AT2G23180	0.00805957	0.105776	AT3G30180	0.0277598	0.0316755				AT1G02890	0.00221579	0.15929				AT1G18450	0.00311525	0.642037				AT2G21440	0.00139667	0.937998				AT2G20610	0.0115492	0.512384
			AT1G18520	0.00489191	0.674213	AT2G23200	0.005883	0.562008	AT3G42670	0.0109038	0.156614				AT1G03457	0.0361179	0.238051				AT1G18750	0.0202986	0.107698				AT2G21655	0.0581734	0.0458555				AT2G20680	0.055247	0.0398615
			AT1G18940	0.0497669	0.144362	AT2G23300	0.00324093	0.181529	AT3G43270	0.0202919	0.131087				AT1G05370	0.00586436	0.18782				AT1G19540	0.00419309	0.345593				AT2G23096	0.0119685	0.288002				AT2G21440	0.00139667	0.937998
			AT1G19440	0.0362163	0.0228921	AT2G23360	0.0358554	0.227827	AT3G43540	0.00351569	0.693361				AT1G06230	0.00378029	0.299544				AT1G20380	0.00819891	0.1434				AT2G23990	0.0106118	1.36431				AT2G21630	0.0639408	0.13674
			AT1G19835	0.0271895	0.18175	AT2G24180	0.035542	0.0510606	AT3G45140	0.0314058	0.136521				AT1G08050	0.0238541	0.0297571				AT1G20960	0.00404475	0.196888				AT2G24850	0.0472922	0.0617424				AT2G21655	0.0581734	0.0458555
			AT1G20080	0.00528813	0.307467	AT2G24230	0.00331324	0.309138	AT3G45430	0.0328457	0.187066				AT1G08170	0.00489576	1.56864				AT1G21170	0.00132734	0.89909				AT2G26950	0.00664509	1.79925				AT2G22125	0.00471447	0.0427676
			AT1G21160	0.00239636	1.3715	AT2G24280	0.0245758	0.257959	AT3G45460	0.0144637	1.35359				AT1G09680	0.0261332	0.545619				AT1G21560	0.00421541	0.247546				AT2G27480	0.0060374	0.641876				AT2G23096	0.0119685	0.288002
			AT1G22650	0.0330903	0.0757418	AT2G24290	0.00792962	0.645547	AT3G46110	0.0565914	0.210121				AT1G10550	0.0194643	0.153959				AT1G21670	0.0646788	0.176173				AT2G28450	0.0644176	0.231336				AT2G23990	0.0106118	1.36431
			AT1G22880	0.00805346	0.230776	AT2G24762	0.0160427	0.182674	AT3G46180	0.00391662	0.325559				AT1G11100	0.00233499	0.581418				AT1G22070	0.00707865	0.162866				AT2G28590	0.00372515	0.53623				AT2G24850	0.0472922	0.0617424
			AT1G23200	0.0270689	0.144041	AT2G25580	0.0196383	0.433714	AT3G46790	0.0065391	0.202738				AT1G12560	0.0211942	0.159278				AT1G22410	0.00251739	0.335949				AT2G29650	0.00504227	0.52377				AT2G25250	0.0258357	0.666644
			AT1G23760	0.00216145	0.66032	AT2G25650	0.0382302	0.318183	AT3G48460	0.0350975	0.201923				AT1G12630	0.0182432	0.812166				AT1G22870	0.00392791	0.129082				AT2G30490	0.00526465	0.167657				AT2G25420	0.00195796	1.19769
			AT1G24190	0.00372758	0.277574	AT2G25710	0.0266555	0.408295	AT3G49210	0.0157095	0.163884				AT1G13880	0.00363854	0.552377				AT1G23030	0.00628037	0.117462				AT2G32100	0.00517585	0.719912				AT2G26950	0.00664509	1.79925
			AT1G24330	0.00169725	0.342058	AT2G25980	0.00682446	0.558277	AT3G49670	0.00503474	0.270026				AT1G14970	0.00213471	1.15701				AT1G23330	0.00289943	0.647049				AT2G32850	0.00454109	0.140479				AT2G27480	0.0060374	0.641876
			AT1G25420	0.00426111	0.640967	AT2G26550	0.0440291	0.580791	AT3G50660	0.00298622	0.278455				AT1G15460	0.00182761	0.364653				AT1G24070	0.019845	0.467005				AT2G33290	0.00537764	0.669276				AT2G28590	0.00372515	0.53623
			AT1G25530	0.0170008	0.0611248	AT2G26690	0.00223548	0.348865	AT3G50880	0.00469038	0.706536				AT1G17430	0.0296598	0.218816				AT1G24540	0.0131573	0.257729				AT2G34357	0.00318674	0.216772				AT2G32390	0.0640473	0.630137
			AT1G26900	0.00556676	0.398257	AT2G27190	0.0160697	0.4254	AT3G50950	0.010446	0.388319				AT1G18520	0.00489191	0.674213				AT1G27130	0.055685	0.273084				AT2G36050	0.00491875	0.703898				AT2G34210	0.00146816	0.298156
			AT1G27200	0.00635618	0.44749	AT2G27360	0.0392338	0.143097	AT3G51000	0.00417792	0.328726				AT1G18940	0.0497669	0.144362				AT1G27950	0.00564714	0.885691				AT2G38560	0.0263396	0.132242				AT2G34357	0.00318674	0.216772
			AT1G27510	0.00877941	0.663482	AT2G27420	0.00382963	0.668959	AT3G51120	0.000963793	1.46394				AT1G20080	0.00528813	0.307467				AT1G29820	0.0357001	0.138675				AT2G39220	0.0111888	0.236444				AT2G35330	0.00415836	0.417152
			AT1G27930	0.0043248	0.364502	AT2G27660	0.0291053	0.694314	AT3G51240	0.0548718	0.0711683				AT1G21160	0.00239636	1.3715				AT1G31470	0.0755743	0.239724				AT2G40140	0.00500377	0.143877				AT2G38660	0.00743598	0.171319
			AT1G28070	0.0242744	0.413	AT2G29090	0.00535152	0.174616	AT3G53260	0.0254481	0.0247275				AT1G22400	0.0120265	0.294724				AT1G32100	0.00813783	0.174765				AT2G40660	0.0218212	0.328699				AT2G40660	0.0218212	0.328699
			AT1G30510	0.00363952	0.632228	AT2G29320	0.0590042	0.0837757	AT3G53720	0.0105852	0.0508324				AT1G23200	0.0270689	0.144041				AT1G33050	0.0121832	0.679367				AT2G41770	0.0141118	0.125303				AT2G40770	0.0016724	0.788614
			AT1G32360	0.0527482	0.111642	AT2G29490	0.0119257	0.166939	AT3G54050	0.0417302	0.0503014				AT1G23390	0.0225795	0.517314				AT1G33420	0.00386531	0.164629				AT2G43610	0.0183069	0.176081				AT2G41770	0.0141118	0.125303
			AT1G33170	0.0124623	0.265926	AT2G30040	0.00626831	0.299006	AT3G54500	0.00236138	0.535585				AT1G23760	0.00216145	0.66032				AT1G33590	0.0171697	0.287323				AT2G45100	0.0398895	0.392888				AT2G45100	0.0398895	0.392888
			AT1G33240	0.00702997	0.2708	AT2G30500	0.0296033	0.106271	AT3G55950	0.0328448	0.0342451				AT1G26900	0.00556676	0.398257				AT1G43560	0.0151173	1.09291				AT2G45400	0.0107724	0.114522				AT2G45620	0.0019297	0.293365
			AT1G33360	0.00655089	0.101295	AT2G30520	0.00220927	0.341607	AT3G56080	0.00376367	1.02741				AT1G27080	0.00724165	0.591003				AT1G43630	0.0032234	1.11361				AT2G45630	0.0563586	0.0729864				AT2G45630	0.0563586	0.0729864
			AT1G34020	0.00770655	0.174551	AT2G30840	0.0476737	0.485543	AT3G57180	0.0043274	0.305043				AT1G27200	0.00635618	0.44749				AT1G44350	0.0139299	0.139619				AT2G46310	0.00926199	0.162654				AT2G46660	0.00232869	1.11259
			AT1G34065	0.0133017	0.720528	AT2G30930	0.00663452	0.443523	AT3G57430	0.0135091	0.540175				AT1G27210	0.0402545	0.125529				AT1G44790	0.0202255	0.684351				AT2G47590	0.0165401	0.186716				AT2G47590	0.0165401	0.186716
			AT1G34130	0.00362312	0.167184	AT2G32010	0.00236358	0.623624	AT3G57710	0.0266233	0.0959191				AT1G28070	0.0242744	0.413				AT1G49430	0.0020211	0.330098				AT3G04260	0.0392144	0.399265				AT3G02100	0.00840201	0.927081
			AT1G34440	0.0196274	1.22662	AT2G32160	0.0372118	1.05955	AT3G60140	0.00261376	0.568375				AT1G30900	0.0603611	0.0115018				AT1G49970	0.00721694	0.157124				AT3G04870	0.00236172	0.338968				AT3G04260	0.0392144	0.399265
			AT1G43620	0.00229115	0.310181	AT2G32400	0.00416639	0.117654	AT3G60380	0.003532	0.51195				AT1G32360	0.0527482	0.111642				AT1G50840	0.00274676	0.300987				AT3G05060	0.00511374	0.16218				AT3G05060	0.00511374	0.16218
			AT1G48040	0.00696809	0.334087	AT2G32450	0.00178828	0.606308	AT3G60390	0.0110787	0.474795				AT1G33360	0.00655089	0.101295				AT1G52380	0.00326061	0.606523				AT3G08940	0.0635531	0.0797578				AT3G09650	0.00178114	0.634209
			AT1G49160	0.00258701	0.301283	AT2G32800	0.00310699	0.168763	AT3G60690	0.00753727	0.352865				AT1G34440	0.0196274	1.22662				AT1G52400	0.0265855	0.0670775				AT3G09650	0.00178114	0.634209				AT3G09660	0.00178047	0.317689
			AT1G49600	0.00647563	0.150828	AT2G32860	0.00678174	0.105561	AT3G61360	0.0232134	0.246453				AT1G34750	0.0197149	0.0793525				AT1G52420	0.008521	0.152772				AT3G09660	0.00178047	0.317689				AT3G10010	0.00362564	0.775244
			AT1G50990	0.0116851	0.145783	AT2G33530	0.00271996	0.717158	AT3G63240	0.0154781	0.103834				AT1G43620	0.00229115	0.310181				AT1G52720	0.0104138	0.759702				AT3G10890	0.00330618	1.29257				AT3G10190	0.00637346	0.334711
			AT1G51390	0.0511795	0.0314996	AT2G35270	0.00787314	0.212114	AT3G63300	0.00678866	0.703853				AT1G44900	0.0301007	0.088212				AT1G53770	0.00380223	1.03623				AT3G11590	0.00255994	0.795767				AT3G10740	0.00209767	0.306427
			AT1G55690	0.00466647	0.29686	AT2G35620	0.00224324	0.337771	AT4G00630	0.0245677	0.0783615				AT1G48040	0.00696809	0.334087				AT1G58100	0.0470945	0.196388				AT3G14310	0.0169717	0.190821				AT3G10890	0.00330618	1.29257
			AT1G56100	0.0072673	0.667593	AT2G36220	0.00489405	0.70169	AT4G00750	0.00830026	0.255996				AT1G48620	0.00252861	0.760988				AT1G59590	0.0396694	0.0560717				AT3G14690	0.00503866	0.174564				AT3G11590	0.00255994	0.795767
			AT1G59650	0.0175108	0.144644	AT2G36350	0.00433885	0.545271	AT4G00900	0.00516204	0.162582				AT1G49600	0.00647563	0.150828				AT1G59700	0.0192232	0.287982				AT3G16170	0.007777	0.103407				AT3G14050	0.0019702	0.627717
			AT1G61630	0.0284839	0.0393855	AT2G36490	0.00102571	0.608969	AT4G00980	0.0616242	0.387536				AT1G50990	0.0116851	0.145783				AT1G61290	0.0462092	0.636984				AT3G17740	0.00121809	0.93894				AT3G14690	0.00503866	0.174564
			AT1G61740	0.0251734	0.0410549	AT2G36590	0.0349993	0.123679	AT4G01070	0.00505379	0.189857				AT1G51170	0.00265657	1.81037				AT1G61670	0.00248785	1.41884				AT3G18080	0.0349465	0.138648				AT3G15940	0.0379397	0.102472
			AT1G62300	0.034548	0.0699567	AT2G36670	0.0101343	0.0867115	AT4G01120	0.0234367	0.221111				AT1G53840	0.00429829	0.180258				AT1G62380	0.0206488	0.0634792				AT3G19390	0.00304172	0.320493				AT3G17740	0.00121809	0.93894
			AT1G62920	0.00541058	0.311233	AT2G36750	0.00540977	0.335963	AT4G01220	0.0312412	0.11777				AT1G59560	0.00390581	1.358				AT1G62790	0.0309072	0.410701				AT3G20520	0.0173934	0.215578				AT3G18080	0.0349465	0.138648
			AT1G63930	0.0452189	0.0236211	AT2G36970	0.00263059	0.698885	AT4G01430	0.00361184	0.339002				AT1G60390	0.054325	0.0903685				AT1G63490	0.00273403	0.419921				AT3G21240	0.016129	0.20228				AT3G19040	0.0534557	0.679174
			AT1G64550	0.0076772	0.0804061	AT2G37380	0.00381296	0.750726	AT4G01450	0.055449	0.0903313				AT1G61100	0.0053473	0.201156				AT1G63670	0.0758596	0.151972				AT3G21540	0.00145165	0.316781				AT3G19440	0.0221391	0.29894
			AT1G67340	0.00742036	0.467992	AT2G37678	0.0227169	0.18721	AT4G01550	0.0148465	0.262279				AT1G61170	0.0275728	0.38637				AT1G65450	0.0128533	0.0751408				AT3G21620	0.00347174	0.170468				AT3G19670	0.00298214	0.437017
			AT1G67510	0.0214295	0.0294023	AT2G38420	0.00310123	0.623369	AT4G01570	0.00405129	0.515018				AT1G61630	0.0284839	0.0393855				AT1G66660	0.0321374	0.23339				AT3G21790	0.00270663	0.331594				AT3G20520	0.0173934	0.215578
			AT1G69360	0.00292886	0.682526	AT2G39310	0.00569194	0.172137	AT4G01990	0.00753624	0.120098				AT1G61740	0.0251734	0.0410549				AT1G66730	0.00415184	1.04987				AT3G24510	0.0156848	1.00076				AT3G21540	0.00145165	0.316781
			AT1G70810	0.015765	0.17333	AT2G39380	0.0118928	0.240491	AT4G02130	0.00715692	0.369728				AT1G62300	0.034548	0.0699567				AT1G67460	0.00529622	1.07177				AT3G25080	0.0345341	0.473716				AT3G21620	0.00347174	0.170468
			AT1G71410	0.00284336	0.173976	AT2G39850	0.00342547	0.167869	AT4G02350	0.073724	0.0152045				AT1G63470	0.0451654	0.077535				AT1G67770	0.0090594	0.390375				AT3G25720	0.0050024	0.620891				AT3G24510	0.0156848	1.00076
			AT1G71480	0.0783771	0.199094	AT2G40460	0.00220169	1.05719	AT4G02860	0.00438596	0.321385				AT1G63930	0.0452189	0.0236211				AT1G67820	0.00324982	0.901212				AT3G25990	0.02034	0.113609				AT3G24515	0.0715065	0.303467
			AT1G71697	0.00445769	0.276194	AT2G41100	0.0112237	0.33818	AT4G04960	0.0561419	0.224226				AT1G64350	0.00707423	0.255393				AT1G67950	0.00536469	1.44857				AT3G26290	0.0259227	0.236747				AT3G25080	0.0345341	0.473716
			AT1G72140	0.00245121	0.9757	AT2G41480	0.0236083	0.172388	AT4G05040	0.0619549	0.624518				AT1G65560	0.0194303	0.0652831				AT1G68590	0.0150509	0.183024				AT3G26770	0.0274295	0.172836				AT3G25720	0.0050024	0.620891
			AT1G72180	0.00398193	0.231012	AT2G41520	0.00117396	1.03494	AT4G05520	0.0311017	0.0822777				AT1G67340	0.00742036	0.467992				AT1G68820	0.00300778	0.621778				AT3G27200	0.0668971	0.249577				AT3G26290	0.0259227	0.236747
			AT1G72460	0.00199958	0.349588	AT2G42540	0.00817988	0.41684	AT4G07400	0.0229744	0.694853				AT1G68570	0.00630672	0.121096				AT1G70060	0.00797644	0.16217				AT3G27330	0.00289166	0.507566				AT3G26930	0.0105226	0.50915
			AT1G73080	0.00231812	0.172262	AT2G43180	0.00552486	0.168695	AT4G07410	0.0306756	0.159702				AT1G70690	0.019649	0.0737627				AT1G71010	0.0255157	0.11705				AT3G43920	0.0246211	0.37423				AT3G27200	0.0668971	0.249577
			AT1G73390	0.0149695	0.145639	AT2G43650	0.00225716	0.876711	AT4G08160	0.0017874	0.660363				AT1G70750	0.00196438	0.586588				AT1G71170	0.0135605	0.550014				AT3G43960	0.0349728	0.217494				AT3G27560	0.0538391	0.0244983
			AT1G74320	0.00463428	0.259115	AT2G44230	0.019077	0.504888	AT4G08790	0.0215513	0.272162				AT1G71130	0.0157977	0.17876				AT1G71890	0.0023448	0.770142				AT3G44600	0.0162992	0.0420991				AT3G28940	0.00824123	0.632551
			AT1G74800	0.0175642	0.267262	AT2G44480	0.008409	0.299813	AT4G10060	0.00289589	0.166561				AT1G71697	0.00445769	0.276194				AT1G72000	0.00272495	0.325192				AT3G45010	0.03875	0.159863				AT3G43720	0.0288549	0.173004
			AT1G75130	0.00533882	0.164538	AT2G45220	0.00245717	0.36188	AT4G10770	0.0303056	0.0398892				AT1G72220	0.00338066	0.628622				AT1G73130	0.00246824	0.529326				AT3G47670	0.00470993	0.691997				AT3G44820	0.00431752	0.467479
			AT1G76110	0.00824284	0.157686	AT2G45340	0.00165552	2.89081	AT4G11100	0.0514419	0.118886				AT1G72250	0.00475525	0.304507				AT1G74250	0.00469721	0.145603				AT3G49180	0.0469444	0.108992				AT3G45850	0.00650276	0.0640539
			AT1G77250	0.00595068	0.136858	AT2G45570	0.0021979	1.26618	AT4G11110	0.00437065	0.189241				AT1G73390	0.0149695	0.145639				AT1G75010	0.0033381	0.925345				AT3G49680	0.00323457	0.333034				AT3G45870	0.00594331	0.619615
			AT1G79000	0.00085285	0.57928	AT2G46450	0.0125573	0.217897	AT4G11650	0.0496449	0.0371356				AT1G74320	0.00463428	0.259115				AT1G76380	0.00668144	0.698939				AT3G50700	0.00313941	0.615325				AT3G49060	0.00172489	0.6325
			AT2G01290	0.0372459	0.0937323	AT2G46700	0.00461228	0.321569	AT4G11660	0.0101853	0.47262				AT1G76110	0.00824284	0.157686				AT1G77410	0.0033994	0.317345				AT3G51280	0.00326922	0.31127				AT3G49180	0.0469444	0.108992
			AT2G01420	0.0182307	0.15662	AT2G47240	0.0224247	0.0602875	AT4G12390	0.0241986	0.092097				AT1G77250	0.00595068	0.136858				AT1G78130	0.00253654	0.366998				AT3G51320	0.00268758	0.612045				AT3G49930	0.0148794	0.1322
			AT2G01930	0.0479545	0.0308575	AT2G47460	0.00758236	0.311599	AT4G12700	0.00508806	0.918116				AT1G79000	0.00085285	0.57928				AT1G80640	0.0059305	0.179083				AT3G51720	0.00710219	0.150205				AT3G51690	0.0142319	0.270979
			AT2G02070	0.0133536	0.29449	AT3G01260	0.0154405	0.651396	AT4G13550	0.00915935	0.0640449				AT1G79890	0.00318432	0.155783				AT2G01820	0.0479343	0.196266				AT3G52310	0.0103393	0.109512				AT3G52290	0.00327738	0.310293
			AT2G02080	0.00268444	0.63492	AT3G02170	0.00148332	0.992457	AT4G13950	0.0247929	0.1574				AT2G01420	0.0182307	0.15662				AT2G02990	0.0505687	0.037669				AT3G52570	0.0118782	0.340313				AT3G52310	0.0103393	0.109512
			AT2G02350	0.00808705	0.279755	AT3G03450	0.00447726	0.18735	AT4G13990	0.0637914	0.0247641				AT2G01930	0.0479545	0.0308575				AT2G03210	0.0779229	0.136501				AT3G53650	0.0287571	0.113323				AT3G53650	0.0287571	0.113323
			AT2G03200	0.0154417	0.184409	AT3G03470	0.0379432	0.121343	AT4G14440	0.0546436	0.14079				AT2G02350	0.00808705	0.279755				AT2G04860	0.00696094	0.262632				AT3G53700	0.0747684	0.124097				AT3G53700	0.0747684	0.124097
			AT2G03380	0.0131915	0.29783	AT3G03690	0.0157276	0.235596	AT4G14550	0.0056635	1.04999				AT2G03260	0.0216723	0.0727359				AT2G05830	0.0232018	0.20129				AT3G55760	0.00234003	0.327387				AT3G54060	0.00307524	0.93788
			AT2G04500	0.0509345	0.215882	AT3G03840	0.0111907	2.90734	AT4G14820	0.00397355	0.303219				AT2G03380	0.0131915	0.29783				AT2G06050	0.0338007	0.258209				AT3G59060	0.0156733	0.25348				AT3G54790	0.00181929	0.317908
			AT2G06040	0.0295522	0.222574	AT3G04110	0.0373641	0.0436118	AT4G15490	0.002647	0.357146				AT2G03450	0.00226184	0.2929				AT2G12400	0.00467934	0.179052				AT3G59670	0.0030023	0.273806				AT3G55480	0.0248602	0.185032
			AT2G15900	0.00195287	1.27052	AT3G04210	0.00246553	4.14185	AT4G16563	0.00568422	0.462275				AT2G04500	0.0509345	0.215882				AT2G13650	0.0522911	0.0258334				AT3G59690	0.00262417	0.326096				AT3G55760	0.00234003	0.327387
			AT2G16230	0.00455633	0.617436	AT3G05270	0.00212132	0.687513	AT4G16800	0.0667014	0.110606				AT2G06040	0.0295522	0.222574				AT2G13690	0.0290673	0.228621				AT3G60030	0.00671974	0.0681888				AT3G56430	0.00628874	0.161949
			AT2G16440	0.029617	0.0722218	AT3G05370	0.0033275	1.22658	AT4G16860	0.0254359	0.848563				AT2G15630	0.00561867	0.46812				AT2G14290	0.0582009	0.550872				AT3G61340	0.00886431	0.772652				AT3G56640	0.00338882	0.165992
			AT2G17020	0.0661657	0.100262	AT3G05510	0.00307774	0.320226	AT4G16890	0.00379155	0.557077				AT2G16230	0.00455633	0.617436				AT2G16640	0.00404438	0.0861353				AT3G61350	0.0157088	0.628583				AT3G58010	0.0210958	0.208898
			AT2G17270	0.0664148	0.0199932	AT3G05640	0.00722693	0.348367	AT4G16920	0.00263029	1.7362				AT2G16440	0.029617	0.0722218				AT2G17890	0.00240649	0.320604				AT3G61450	0.0515755	0.165397				AT3G59670	0.0030023	0.273806
			AT2G17970	0.00293444	0.289097	AT3G05910	0.0202238	0.104947	AT4G17490	0.0529717	0.472643				AT2G16780	0.00653161	0.327113				AT2G19170	0.0016536	0.328857				AT3G62550	0.00789196	0.354094				AT3G59940	0.00324786	0.652373
			AT2G18100	0.0373849	0.432548	AT3G05920	0.0108964	0.329175	AT4G17500	0.0208033	0.158198				AT2G17020	0.0661657	0.100262				AT2G20370	0.00565767	0.803435				AT3G62630	0.0104015	0.113264				AT3G61340	0.00886431	0.772652
			AT2G20340	0.023819	0.111851	AT3G06010	0.00643083	0.246619	AT4G17900	0.031273	0.0618873				AT2G17130	0.00774108	0.307603				AT2G20710	0.0264286	0.202891				AT3G63190	0.00478815	0.33975				AT3G61350	0.0157088	0.628583
			AT2G20760	0.0116649	0.113714	AT3G06080	0.021701	0.0854921	AT4G18140	0.00340094	0.282041				AT2G17270	0.0664148	0.0199932				AT2G20850	0.00338495	0.341259				AT4G00020	0.00224994	0.501323				AT3G61380	0.00200128	0.907841
			AT2G23620	0.00505897	1.00738	AT3G07540	0.00297708	0.363457	AT4G18300	0.0123863	0.307415				AT2G19130	0.0201463	0.180622				AT2G21770	0.0078408	0.255975				AT4G00880	0.0117652	0.30414				AT3G61400	0.016251	0.0771715
			AT2G25250	0.0258357	0.666644	AT3G07610	0.00517968	0.301333	AT4G19100	0.0535356	0.15443				AT2G19930	0.0343245	0.26129				AT2G22950	0.0510733	0.0599367				AT4G01050	0.00549886	0.176168				AT3G62000	0.0039366	0.317316
			AT2G26280	0.0470443	0.06538	AT3G09220	0.00435133	0.185429	AT4G19220	0.00301795	0.155479				AT2G20680	0.055247	0.0398615				AT2G23130	0.0646567	0.806764				AT4G01390	0.00483302	0.598953				AT3G62550	0.00789196	0.354094
			AT2G26640	0.0249373	0.0692677	AT3G09370	0.00823189	0.523779	AT4G19500	0.0289789	0.786797				AT2G20760	0.0116649	0.113714				AT2G24120	0.00140661	0.314065				AT4G01410	0.0647556	0.0636744				AT3G62680	0.0335796	0.0898016
			AT2G27080	0.00451137	1.1973	AT3G10120	0.0420176	0.430589	AT4G19530	0.0766558	0.57347				AT2G23620	0.00505897	1.00738				AT2G25140	0.00144069	0.948724				AT4G01970	0.00695116	0.151183				AT3G62860	0.0181102	0.218187
			AT2G28450	0.0644176	0.231336	AT3G11240	0.0523519	0.370122	AT4G20390	0.00590398	0.403192				AT2G25420	0.00195796	1.19769				AT2G25540	0.00259364	0.159198				AT4G02420	0.00784494	0.17075				AT3G63180	0.00259055	1.61263
			AT2G28590	0.00372515	0.53623	AT3G11340	0.0110589	0.464662	AT4G21100	0.00372843	0.218425				AT2G26280	0.0470443	0.06538				AT2G27320	0.0185513	0.479716				AT4G02610	0.0307201	0.20906				AT3G63190	0.00478815	0.33975
			AT2G30530	0.00375814	0.314683	AT3G12200	0.00481407	0.313619	AT4G21380	0.0448467	0.244673				AT2G26640	0.0249373	0.0692677				AT2G27810	0.00181005	0.351197				AT4G03070	0.00474072	0.287916				AT4G00020	0.00224994	0.501323
			AT2G32390	0.0640473	0.630137	AT3G12750	0.0115708	0.107621	AT4G21400	0.00569124	0.219332				AT2G29650	0.00504227	0.52377				AT2G29690	0.00437565	0.162792				AT4G03510	0.0641618	0.0275424				AT4G00700	0.02879	0.0482166
			AT2G32850	0.00454109	0.140479	AT3G13760	0.0137591	0.0518615	AT4G21880	0.00168651	0.306474				AT2G30530	0.00375814	0.314683				AT2G29890	0.00154792	0.901463				AT4G05410	0.00593308	0.143723				AT4G00880	0.0117652	0.30414
			AT2G34210	0.00146816	0.298156	AT3G13810	0.00849084	0.298319	AT4G22260	0.0189365	0.202314				AT2G32100	0.00517585	0.719912				AT2G29970	0.00136597	0.322136				AT4G08310	0.00530871	0.166245				AT4G01970	0.00695116	0.151183
			AT2G35170	0.00609689	0.146197	AT3G14210	0.0405664	0.545386	AT4G22753	0.00218522	0.356413				AT2G33290	0.00537764	0.669276				AT2G30900	0.00368156	0.326883				AT4G08480	0.00199896	0.826505				AT4G02610	0.0307201	0.20906
			AT2G36050	0.00491875	0.703898	AT3G14470	0.00125545	0.674044	AT4G23490	0.00260563	0.643841				AT2G34210	0.00146816	0.298156				AT2G31740	0.00188957	0.302508				AT4G08950	0.0210713	0.067741				AT4G05410	0.00593308	0.143723
			AT2G36320	0.00819616	0.339235	AT3G14650	0.00506646	0.346721	AT4G23640	0.00320453	0.183685				AT2G35170	0.00609689	0.146197				AT2G33130	0.057434	0.0805832				AT4G10640	0.0495104	0.152355				AT4G08380	0.00635924	0.190214
			AT2G37840	0.00773845	0.154014	AT3G14660	0.0025354	0.345901	AT4G25150	0.0524707	0.244798				AT2G35330	0.00415836	0.417152				AT2G34190	0.0310947	0.0289896				AT4G10750	0.00670807	0.38573				AT4G10845	0.0506265	1.15282
			AT2G38560	0.0263396	0.132242	AT3G14680	0.00507766	0.518969	AT4G25230	0.00451401	0.171873				AT2G36320	0.00819616	0.339235				AT2G34260	0.0082726	0.148296				AT4G11530	0.0269572	0.34583				AT4G11130	0.00216144	0.561917
			AT2G39040	0.0036403	0.710651	AT3G15570	0.00292931	0.674275	AT4G25640	0.0655144	0.0131831				AT2G37840	0.00773845	0.154014				AT2G34360	0.0024647	1.18005				AT4G12080	0.0066812	0.390847				AT4G13630	0.0769527	0.24217
			AT2G40140	0.00500377	0.143877	AT3G15720	0.0310458	0.898407	AT4G26110	0.00786434	0.147919				AT2G39040	0.0036403	0.710651				AT2G35760	0.0125372	0.180676				AT4G13100	0.0554449	0.645935				AT4G14070	0.0312767	0.201935
			AT2G40180	0.00324633	0.357967	AT3G15770	0.0212727	0.241538	AT4G26310	0.0358122	0.289667				AT2G39220	0.0111888	0.236444				AT2G37450	0.0148214	0.0918497				AT4G14070	0.0312767	0.201935				AT4G14510	0.00163951	1.15759
			AT2G40770	0.0016724	0.788614	AT3G16340	0.000921663	0.343181	AT4G28680	0.00501343	0.160861				AT2G40180	0.00324633	0.357967				AT2G37760	0.00853713	0.168167				AT4G14100	0.0651638	0.126399				AT4G14760	0.000803631	1.28212
			AT2G41370	0.00532358	0.343239	AT3G16450	0.0564507	0.210651	AT4G29140	0.00419563	0.213334				AT2G41370	0.00532358	0.343239				AT2G39020	0.00510106	0.383915				AT4G14350	0.0354408	0.0207058				AT4G14780	0.00814854	0.145328
			AT2G42270	0.000723708	2.15558	AT3G16530	0.0304788	0.104944	AT4G29210	0.00428802	0.161671				AT2G42270	0.000723708	2.15558				AT2G39240	0.0194254	0.639741				AT4G14780	0.00814854	0.145328				AT4G16390	0.0304234	0.158067
			AT2G42330	0.00595977	0.191877	AT3G16950	0.00224566	0.313095	AT4G30700	0.0032908	0.34427				AT2G42330	0.00595977	0.191877				AT2G41560	0.00368712	0.119285				AT4G15090	0.00365327	0.141714				AT4G16470	0.00441052	1.07582
			AT2G44730	0.0486682	0.143835	AT3G17340	0.00238153	0.172287	AT4G32000	0.0143649	0.310748				AT2G44730	0.0486682	0.143835				AT2G41740	0.0135923	0.166145				AT4G16390	0.0304234	0.158067				AT4G16600	0.0209289	0.0961119
			AT2G45620	0.0019297	0.293365	AT3G17350	0.0135107	0.222512	AT4G32030	0.0051231	0.347092				AT2G45400	0.0107724	0.114522				AT2G45870	0.00305348	0.363502				AT4G16690	0.00492908	0.348764				AT4G16690	0.00492908	0.348764
			AT2G45760	0.00689222	0.305791	AT3G17680	0.00368999	0.679343	AT4G33000	0.00549119	0.311583				AT2G45760	0.00689222	0.305791				AT2G46950	0.00231694	1.01022				AT4G16780	0.0420394	0.0757569				AT4G16780	0.0420394	0.0757569
			AT2G45970	0.00243357	0.342819	AT3G18390	0.00165167	0.938469	AT4G33985	0.00831322	0.3535				AT2G45970	0.00243357	0.342819				AT2G47680	0.00463899	0.594654				AT4G17460	0.0716299	0.0439845				AT4G16970	0.0321616	0.791127
			AT2G46310	0.00926199	0.162654	AT3G18930	0.00534848	0.436689	AT4G35230	0.0118049	0.0709726				AT2G46310	0.00926199	0.162654				AT2G47820	0.00343627	0.477296				AT4G17600	0.0753914	0.023717				AT4G18120	0.0159078	0.144735
			AT2G47180	0.0112659	0.116329	AT3G19370	0.0601394	0.28496	AT4G35335	0.00366422	0.349098				AT2G47180	0.0112659	0.116329				AT3G01140	0.0210256	0.157116				AT4G18390	0.0711845	0.0328001				AT4G19020	0.0205246	0.304489
			AT3G01720	0.0215668	0.0820251	AT3G19515	0.00419283	0.614304	AT4G35850	0.00305521	0.326215				AT3G01720	0.0215668	0.0820251				AT3G01170	0.0123948	0.16757				AT4G18970	0.0258383	0.0478097				AT4G20050	0.00505115	0.56923
			AT3G02100	0.00840201	0.927081	AT3G19620	0.00637144	0.18345	AT4G36520	0.00865859	0.226854				AT3G02100	0.00840201	0.927081				AT3G01640	0.0160836	0.242585				AT4G19380	0.028491	0.370339				AT4G21060	0.00187082	0.951365
			AT3G02890	0.00828773	0.2035	AT3G19680	0.00723662	0.13092	AT4G36710	0.0141929	0.0684439				AT3G02890	0.00828773	0.2035				AT3G01690	0.0273153	0.171183				AT4G20050	0.00505115	0.56923				AT4G22280	0.0186302	1.23119
			AT3G03320	0.0227575	0.391122	AT3G19840	0.00342992	0.608188	AT4G37150	0.00564683	0.601521				AT3G05470	0.00168433	0.866465				AT3G01750	0.00390963	0.519599				AT4G21060	0.00187082	0.951365				AT4G23520	0.0267734	0.178509
			AT3G04870	0.00236172	0.338968	AT3G21250	0.0139801	0.221576	AT4G37400	0.00812607	0.326919				AT3G05620	0.01047	0.0832677				AT3G02830	0.00353348	0.312143				AT4G22280	0.0186302	1.23119				AT4G23840	0.00207207	0.369293
			AT3G05620	0.01047	0.0832677	AT3G21260	0.00568748	0.336995	AT4G39955	0.016778	0.0803209				AT3G07320	0.0351884	0.157253				AT3G02980	0.00569023	0.311637				AT4G23520	0.0267734	0.178509				AT4G23920	0.00773715	0.168179
			AT3G07320	0.0351884	0.157253	AT3G21520	0.00582709	0.76738	AT5G01240	0.00528393	0.174683				AT3G07350	0.0082925	0.371104				AT3G03150	0.00970222	0.398573				AT4G23700	0.042778	0.103816				AT4G24050	0.022307	0.132894
			AT3G07350	0.0082925	0.371104	AT3G21670	0.00214517	0.357921	AT5G01400	0.00719034	0.409387				AT3G08940	0.0635531	0.0797578				AT3G03300	0.00397411	0.079789				AT4G23750	0.00361456	0.36843				AT4G24490	0.00215644	0.592538
			AT3G08970	0.00237874	0.324855	AT3G21690	0.010904	0.0869283	AT5G01540	0.0037253	0.356389				AT3G08970	0.00237874	0.324855				AT3G04000	0.0410196	0.166011				AT4G23840	0.00207207	0.369293				AT4G25870	0.0742443	0.0305979
			AT3G09560	0.00196289	0.694754	AT3G21750	0.0027253	0.349273	AT5G01830	0.019856	0.0667237				AT3G09560	0.00196289	0.694754				AT3G04220	0.00161985	0.94927				AT4G24050	0.022307	0.132894				AT4G28220	0.0264012	0.0857481
			AT3G10190	0.00637346	0.334711	AT3G22740	0.0516843	0.0767083	AT5G01850	0.00875521	0.148628				AT3G14050	0.0019702	0.627717				AT3G05400	0.00579284	0.332605				AT4G24490	0.00215644	0.592538				AT4G28706	0.0280514	0.187347
			AT3G10740	0.00209767	0.306427	AT3G22810	0.00270228	0.708994	AT5G02780	0.0052905	1.09248				AT3G14310	0.0169717	0.190821				AT3G06670	0.00311246	0.479123				AT4G25280	0.00586447	0.593802				AT4G30430	0.00536674	0.594041
			AT3G15410	0.00221944	0.341854	AT3G23030	0.0421295	0.119199	AT5G03415	0.0287626	0.0739095				AT3G16170	0.007777	0.103407				AT3G09735	0.0176777	0.706541				AT4G25320	0.00316447	0.353218				AT4G30480	0.00471925	0.343144
			AT3G18100	0.00641	0.226211	AT3G23070	0.054461	0.20621	AT5G03690	0.0433252	0.109886				AT3G18100	0.00641	0.226211				AT3G09920	0.00340657	0.15818				AT4G25870	0.0742443	0.0305979				AT4G31670	0.00681346	0.203411
			AT3G18220	0.00876548	0.329213	AT3G23880	0.00362674	0.338382	AT5G03720	0.00334793	0.319124				AT3G18220	0.00876548	0.329213				AT3G10850	0.00532624	0.321089				AT4G27340	0.00435278	0.164625				AT4G32410	0.00260397	0.155298
			AT3G19040	0.0534557	0.679174	AT3G24495	0.00123523	0.321753	AT5G03760	0.00766497	0.108307				AT3G19040	0.0534557	0.679174				AT3G11040	0.0619059	0.218408				AT4G27890	0.0123722	1.28924				AT4G32551	0.00295354	0.456292
			AT3G20970	0.0627278	0.229911	AT3G24660	0.0697418	0.0655181	AT5G04310	0.0105514	0.327564				AT3G19390	0.00304172	0.320493				AT3G13900	0.00214135	0.167202				AT4G28706	0.0280514	0.187347				AT4G35780	0.00252114	0.302339
			AT3G23740	0.0025452	0.301376	AT3G24770	0.0130146	1.41992	AT5G04320	0.0376233	0.156003				AT3G19670	0.00298214	0.437017				AT3G14610	0.00261192	0.665343				AT4G29940	0.00369284	0.440814				AT4G36450	0.00392568	0.308081
			AT3G25250	0.0101365	0.102298	AT3G24780	0.00367598	0.170142	AT5G04340	0.0315327	0.184057				AT3G20970	0.0627278	0.229911				AT3G14720	0.00241496	0.300409				AT4G30430	0.00536674	0.594041				AT4G36580	0.00669783	0.316135
			AT3G25610	0.0191829	0.0589899	AT3G25110	0.0122824	0.291664	AT5G04660	0.0025712	0.33945				AT3G21240	0.016129	0.20228				AT3G15120	0.000936103	0.892006				AT4G30480	0.00471925	0.343144				AT4G37110	0.0656644	0.33439
			AT3G25720	0.0050024	0.620891	AT3G25210	0.0241234	0.235614	AT5G07530	0.00246467	0.998026				AT3G23740	0.0025452	0.301376				AT3G16700	0.0317344	0.0617572				AT4G31670	0.00681346	0.203411				AT4G37320	0.016414	0.0579329
			AT3G25990	0.02034	0.113609	AT3G25540	0.00879273	0.162383	AT5G07870	0.00905819	0.104665				AT3G24515	0.0715065	0.303467				AT3G16840	0.00169861	0.31185				AT4G32350	0.00338266	0.738971				AT4G38170	0.00511303	0.315163
			AT3G27330	0.00289166	0.507566	AT3G25620	0.00380567	0.353239	AT5G09820	0.018917	0.362261				AT3G25250	0.0101365	0.102298				AT3G17700	0.00375921	0.151332				AT4G32551	0.00295354	0.456292				AT4G39010	0.00445955	1.08058
			AT3G28780	0.0286784	0.574674	AT3G26210	0.00269104	0.328835	AT5G10470	0.002426	0.413001				AT3G25610	0.0191829	0.0589899				AT3G21300	0.00251979	0.62844				AT4G33700	0.00308663	0.342287				AT4G39850	0.00291739	0.113323
			AT3G43720	0.0288549	0.173004	AT3G26230	0.00531713	0.168559	AT5G10560	0.00343664	0.324871				AT3G25990	0.02034	0.113609				AT3G22180	0.00443347	0.81457				AT4G34215	0.0255808	0.338287				AT5G01090	0.0077789	0.160745
			AT3G44280	0.0593202	0.215914	AT3G26280	0.00512473	0.878402	AT5G10620	0.0411673	0.170681				AT3G26930	0.0105226	0.50915				AT3G22570	0.0385564	6.15839				AT4G35370	0.00653422	0.30911				AT5G01480	0.00526714	1.22471
			AT3G44600	0.0162992	0.0420991	AT3G26440	0.00738646	0.147922	AT5G10650	0.00812368	0.102346				AT3G27330	0.00289166	0.507566				AT3G22780	0.00401957	0.156933				AT4G35780	0.00252114	0.302339				AT5G01520	0.0353108	0.0514218
			AT3G45090	0.0034885	0.546329	AT3G26450	0.00976067	0.290986	AT5G10900	0.00234268	0.934607				AT3G28030	0.00630209	0.182486				AT3G25160	0.0132571	0.128518				AT4G36180	0.00217531	0.184885				AT5G01730	0.00836067	0.188067
			AT3G45870	0.00594331	0.619615	AT3G26610	0.00828222	0.231249	AT5G11380	0.00193133	0.327523				AT3G28780	0.0286784	0.574674				AT3G25500	0.013365	0.0645586				AT4G36450	0.00392568	0.308081				AT5G01950	0.00556466	0.253229
			AT3G45900	0.0141131	0.179306	AT3G26830	0.00815575	0.111544	AT5G13090	0.00535791	0.301553				AT3G43920	0.0246211	0.37423				AT3G25640	0.00465066	2.22008				AT4G36580	0.00669783	0.316135				AT5G02390	0.0488213	0.25142
			AT3G47670	0.00470993	0.691997	AT3G27610	0.00361992	0.619691	AT5G13550	0.0035235	0.191074				AT3G43960	0.0349728	0.217494				AT3G26050	0.00254004	0.327023				AT4G38760	0.00435725	0.537926				AT5G02430	0.0231714	0.0858576
			AT3G49160	0.0602121	0.16471	AT3G27870	0.0618249	0.121002	AT5G14180	0.00309368	0.347829				AT3G45010	0.03875	0.159863				AT3G26510	0.0359843	0.0612055				AT4G39180	0.00529629	0.294648				AT5G02630	0.00577101	1.11558
			AT3G49680	0.00323457	0.333034	AT3G27960	0.0524962	0.0862444	AT5G14500	0.00460195	0.31075				AT3G45090	0.0034885	0.546329				AT3G26690	0.00738374	0.288687				AT4G39210	0.0192386	0.0456217				AT5G03000	0.00373616	0.67575
			AT3G49930	0.0148794	0.1322	AT3G28080	0.00296327	3.70097	AT5G14940	0.0234853	0.0377089				AT3G45850	0.00650276	0.0640539				AT3G26900	0.0240661	0.601787				AT5G01090	0.0077789	0.160745				AT5G03780	0.00344607	0.300561
			AT3G51320	0.00268758	0.612045	AT3G28130	0.0144625	0.0880992	AT5G14950	0.0337089	0.0872311				AT3G45870	0.00594331	0.619615				AT3G27390	0.0185845	0.214602				AT5G01480	0.00526714	1.22471				AT5G04020	0.000995529	0.866545
			AT3G51470	0.00377613	0.324239	AT3G28270	0.0356338	0.135039	AT5G15730	0.00958256	0.211777				AT3G46240	0.00528058	0.205591				AT3G28180	0.0454267	0.0589483				AT5G01520	0.0353108	0.0514218				AT5G04140	0.0112648	0.0688644
			AT3G51620	0.010007	0.283554	AT3G28540	0.0259061	0.252232	AT5G16490	0.036672	0.477533				AT3G49060	0.00172489	0.6325				AT3G29810	0.00662069	0.314276				AT5G01950	0.00556466	0.253229				AT5G04720	0.00163549	0.672142
			AT3G51880	0.0400671	0.117338	AT3G28740	0.022362	0.0740677	AT5G16590	0.0137905	0.0532417				AT3G49160	0.0602121	0.16471				AT3G33530	0.00167347	0.816258				AT5G02630	0.00577101	1.11558				AT5G04740	0.0122606	0.391288
			AT3G52290	0.00327738	0.310293	AT3G28860	0.0061678	0.175217	AT5G17240	0.0698348	0.231042				AT3G51280	0.00326922	0.31127				AT3G42770	0.00885095	0.787606				AT5G02890	0.00363927	0.351031				AT5G05690	0.00830019	0.114572
			AT3G52570	0.0118782	0.340313	AT3G28950	0.00830008	0.323039	AT5G17420	0.0418759	0.0413319				AT3G51470	0.00377613	0.324239				AT3G43500	0.0389515	0.989297				AT5G03780	0.00344607	0.300561				AT5G06050	0.00207096	0.309195
			AT3G54060	0.00307524	0.93788	AT3G29400	0.00789306	0.774456	AT5G17640	0.0332964	0.0313958				AT3G51620	0.010007	0.283554				AT3G43610	0.0113828	0.404517				AT5G04720	0.00163549	0.672142				AT5G06630	0.00189506	1.33539
			AT3G54100	0.00626055	0.11156	AT3G29410	0.0667707	0.425416	AT5G17910	0.0235229	0.219031				AT3G51690	0.0142319	0.270979				AT3G44730	0.0085809	0.239231				AT5G04740	0.0122606	0.391288				AT5G08000	0.0198748	0.235498
			AT3G56640	0.00338882	0.165992	AT3G29670	0.039316	0.252944	AT5G18640	0.00393067	0.312061				AT3G51720	0.00710219	0.150205				AT3G46100	0.00280136	0.346338				AT5G04810	0.00144486	0.32007				AT5G08010	0.0151613	0.976779
			AT3G58010	0.0210958	0.208898	AT3G29770	0.064386	0.0348926	AT5G19750	0.0164371	0.197363				AT3G51880	0.0400671	0.117338				AT3G47340	0.00931583	0.0813987				AT5G06630	0.00189506	1.33539				AT5G09690	0.0309679	0.235554
			AT3G58650	0.00178738	0.589399	AT3G30300	0.0388003	0.0152863	AT5G20610	0.0169478	0.182249				AT3G53650	0.0287571	0.113323				AT3G47700	0.00326537	0.521121				AT5G08000	0.0198748	0.235498				AT5G10170	0.0101267	0.174711
			AT3G60030	0.00671974	0.0681888	AT3G30340	0.0524072	0.024652	AT5G20710	0.0175375	0.231978				AT3G54060	0.00307524	0.93788				AT3G48760	0.00286395	0.324085				AT5G08010	0.0151613	0.976779				AT5G11940	0.00328006	0.18211
			AT3G61380	0.00200128	0.907841	AT3G43600	0.0294683	0.248195	AT5G20950	0.00415685	0.346601				AT3G54100	0.00626055	0.11156				AT3G49150	0.044377	0.578614				AT5G08460	0.0374125	0.13001				AT5G14080	0.00220482	0.941129
			AT3G62160	0.00755659	0.60047	AT3G43670	0.00913613	0.290557	AT5G20960	0.00632309	0.530036				AT3G54790	0.00181929	0.317908				AT3G49190	0.0189384	0.255321				AT5G09690	0.0309679	0.235554				AT5G15920	0.00261038	0.641621
			AT3G62860	0.0181102	0.218187	AT3G44380	0.0195192	0.127674	AT5G23210	0.0457452	0.0363795				AT3G58650	0.00178738	0.589399				AT3G50960	0.00623899	0.303416				AT5G10170	0.0101267	0.174711				AT5G16270	0.011169	0.354923
			AT3G63140	0.00636553	0.523526	AT3G44450	0.0426676	0.377653	AT5G23580	0.00601793	0.14632				AT3G59940	0.00324786	0.652373				AT3G51270	0.0188386	0.100236				AT5G11940	0.00328006	0.18211				AT5G17000	0.0276463	0.0465859
			AT4G01390	0.00483302	0.598953	AT3G44630	0.0359596	1.03919	AT5G23750	0.0172507	0.135152				AT3G61340	0.00886431	0.772652				AT3G51850	0.0026222	0.317453				AT5G13890	0.0690115	0.0216561				AT5G17930	0.0122806	0.275672
			AT4G01410	0.0647556	0.0636744	AT3G44970	0.021093	0.332511	AT5G23810	0.0190448	0.0510935				AT3G61400	0.016251	0.0771715				AT3G54580	0.000852275	0.699103				AT5G14080	0.00220482	0.941129				AT5G20110	0.00701972	0.294875
			AT4G02380	0.0123963	0.386219	AT3G44990	0.0409661	0.0390157	AT5G23880	0.00187122	0.317863				AT3G61450	0.0515755	0.165397				AT3G55510	0.00237018	0.621416				AT5G17000	0.0276463	0.0465859				AT5G20630	0.0774608	0.0284744
			AT4G04610	0.0180393	0.105009	AT3G45260	0.014513	0.0652553	AT5G24310	0.0249215	0.0559317				AT3G62000	0.0039366	0.317316				AT3G55800	0.011462	0.423442				AT5G17170	0.0517915	0.0948971				AT5G20840	0.0137954	0.158354
			AT4G04955	0.0170749	0.201992	AT3G45290	0.00804729	0.108223	AT5G24450	0.0204785	0.369757				AT3G62160	0.00755659	0.60047				AT3G57470	0.0193785	0.296422				AT5G17930	0.0122806	0.275672				AT5G21030	0.0165433	0.74329
			AT4G08380	0.00635924	0.190214	AT3G45410	0.0307489	0.201254	AT5G24590	0.0124614	0.312693				AT3G63140	0.00636553	0.523526				AT3G57940	0.0026723	0.160369				AT5G19100	0.0282193	0.325838				AT5G21160	0.00712489	0.255531
			AT4G08950	0.0210713	0.067741	AT3G45710	0.0629049	0.397074	AT5G25120	0.00592108	0.14788				AT3G63180	0.00259055	1.61263				AT3G58530	0.010995	0.232428				AT5G19980	0.0418523	0.0318144				AT5G22980	0.00426266	1.47303
			AT4G10790	0.0356092	0.0256816	AT3G46280	0.0024013	1.67729	AT5G25800	0.0476495	0.307243				AT4G00020	0.00224994	0.501323				AT3G58600	0.00933694	0.155339				AT5G20630	0.0774608	0.0284744				AT5G23320	0.0514323	1.01171
			AT4G13020	0.0517304	0.067187	AT3G46290	0.00170768	0.307722	AT5G25830	0.0350465	0.26472				AT4G01050	0.00549886	0.176168				AT3G62300	0.00188731	0.323534				AT5G21030	0.0165433	0.74329				AT5G23380	0.014036	0.20775
			AT4G13100	0.0554449	0.645935	AT3G46370	0.0125099	1.73757	AT5G26310	0.020683	0.378346				AT4G01080	0.0414822	0.178822				AT3G63090	0.00320466	0.347323				AT5G21160	0.00712489	0.255531				AT5G23850	0.00669833	0.382596
			AT4G13710	0.00288652	0.326143	AT3G46700	0.00464424	0.663139	AT5G27270	0.0568619	0.221419				AT4G02380	0.0123963	0.386219				AT3G63440	0.00215334	1.64217				AT5G22690	0.00141626	0.609807				AT5G24390	0.00541352	0.304911
			AT4G14100	0.0651638	0.126399	AT3G46780	0.0206859	0.0890297	AT5G27420	0.0485072	0.207129				AT4G02420	0.00784494	0.17075				AT3G66658	0.0583209	0.012616				AT5G23320	0.0514323	1.01171				AT5G24430	0.0362394	0.021244
			AT4G14780	0.00814854	0.145328	AT3G47250	0.00672465	1.17904	AT5G27620	0.0421937	0.0965677				AT4G03100	0.010046	0.10069				AT4G00050	0.00657075	0.170898				AT5G24390	0.00541352	0.304911				AT5G24560	0.0289958	0.232654
			AT4G15900	0.0083399	0.219025	AT3G47420	0.00719378	0.242145	AT5G27930	0.0105214	0.114347				AT4G03510	0.0641618	0.0275424				AT4G00240	0.0145164	0.308798				AT5G24560	0.0289958	0.232654				AT5G24740	0.000900866	0.544018
			AT4G16110	0.00609413	0.329248	AT3G47430	0.012045	0.486868	AT5G28530	0.00827345	0.154291				AT4G04610	0.0180393	0.105009				AT4G00955	0.0157836	0.112536				AT5G24740	0.000900866	0.544018				AT5G25060	0.02908	0.0161081
			AT4G18640	0.0218298	0.0933018	AT3G47450	0.0121264	0.0651131	AT5G33280	0.0100389	0.058892				AT4G04955	0.0170749	0.201992				AT4G01010	0.0427661	0.0437475				AT5G25090	0.0211855	0.228768				AT5G25090	0.0211855	0.228768
			AT4G18670	0.0147628	0.247572	AT3G48350	0.00375434	0.646827	AT5G35370	0.0060593	0.0846582				AT4G08310	0.00530871	0.166245				AT4G01210	0.00839904	0.252667				AT5G27410	0.00280187	0.341302				AT5G26860	0.0310391	0.235667
			AT4G19010	0.00427581	0.954777	AT3G48610	0.00253558	0.338739	AT5G37130	0.00761722	0.429308				AT4G10640	0.0495104	0.152355				AT4G02010	0.00376507	0.485715				AT5G27600	0.0221346	0.0850702				AT5G27910	0.0366334	0.135543
			AT4G22270	0.0125438	0.242245	AT3G48690	0.0216563	0.201308	AT5G37380	0.00306246	0.338331				AT4G10750	0.00670807	0.38573				AT4G02050	0.00250656	0.362842				AT5G27910	0.0366334	0.135543				AT5G36260	0.0339978	0.0794318
			AT4G22540	0.00195871	0.618741	AT3G49260	0.00549243	0.347082	AT5G38030	0.0578665	0.16983				AT4G10790	0.0356092	0.0256816				AT4G02290	0.0219951	0.115947				AT5G38850	0.00326243	3.25292				AT5G38070	0.00915248	1.38531
			AT4G23750	0.00361456	0.36843	AT3G49360	0.010014	0.347616	AT5G38100	0.0508205	0.30931				AT4G10845	0.0506265	1.15282				AT4G03210	0.0442387	0.134806				AT5G40140	0.00702512	0.116676				AT5G41770	0.0323012	0.0192709
			AT4G25170	0.0160145	0.0758097	AT3G49600	0.00138855	0.871836	AT5G38690	0.0523796	0.219818				AT4G11130	0.00216144	0.561917				AT4G03230	0.038325	0.214529				AT5G41770	0.0323012	0.0192709				AT5G42030	0.0167542	0.30194
			AT4G25280	0.00586447	0.593802	AT3G49620	0.00757975	0.163861	AT5G39350	0.0537832	0.267894				AT4G13020	0.0517304	0.067187				AT4G04180	0.00244363	0.288912				AT5G42030	0.0167542	0.30194				AT5G42650	0.0109772	0.15371
			AT4G25780	0.0340136	0.065492	AT3G49810	0.00719369	0.130652	AT5G40150	0.0460715	0.0572486				AT4G13710	0.00288652	0.326143				AT4G05090	0.0430581	0.185917				AT5G43020	0.0195527	0.166764				AT5G43310	0.036049	0.249638
			AT4G26520	0.00355612	0.35539	AT3G49940	0.0381575	0.0499959	AT5G40210	0.020882	0.0661603				AT4G14350	0.0354408	0.0207058				AT4G08590	0.0172078	0.585025				AT5G43850	0.0229373	0.101974				AT5G44480	0.0208946	0.0470981
			AT4G26940	0.0134607	0.0810292	AT3G50900	0.0128489	0.89377	AT5G40250	0.00886264	0.250883				AT4G14510	0.00163951	1.15759				AT4G08920	0.0277287	0.0236524				AT5G44740	0.0574495	0.338362				AT5G44785	0.00600095	0.168202
			AT4G27340	0.00435278	0.164625	AT3G50930	0.00937758	0.0821884	AT5G40380	0.0409516	0.13858				AT4G14580	0.0212749	0.149694				AT4G09030	0.0532575	0.154482				AT5G44785	0.00600095	0.168202				AT5G44870	0.00216615	1.61672
			AT4G27890	0.0123722	1.28924	AT3G51550	0.0142368	0.0332774	AT5G40510	0.00893283	0.144833				AT4G15090	0.00365327	0.141714				AT4G11000	0.0357889	1.05779				AT5G44870	0.00216615	1.61672				AT5G45910	0.00730844	0.162824
			AT4G29260	0.0107868	0.321486	AT3G53100	0.0198573	0.13532	AT5G40710	0.00569765	1.10202				AT4G15900	0.0083399	0.219025				AT4G12020	0.0238646	0.649471				AT5G45060	0.0156465	0.287011				AT5G46400	0.00140975	0.295914
			AT4G32120	0.00411957	0.306912	AT3G53380	0.0481955	0.0808802	AT5G41760	0.00762118	0.173695				AT4G16110	0.00609413	0.329248				AT4G12960	0.0417629	0.207258				AT5G45910	0.00730844	0.162824				AT5G46710	0.0130103	0.294852
			AT4G32410	0.00260397	0.155298	AT3G53480	0.00100847	0.886491	AT5G41920	0.00296283	0.385225				AT4G16470	0.00441052	1.07582				AT4G14210	0.00240219	0.32515				AT5G46400	0.00140975	0.295914				AT5G47460	0.0257177	0.644996
			AT4G33200	0.00189792	0.450481	AT3G53960	0.00431941	0.345494	AT5G42240	0.0404484	0.0217166				AT4G16600	0.0209289	0.0961119				AT4G15880	0.0210531	0.210949				AT5G48230	0.00975183	0.114157				AT5G48350	0.00684248	0.978255
			AT4G33530	0.00308603	0.169232	AT3G54260	0.00327405	1.10578	AT5G42390	0.00775232	0.385605				AT4G16970	0.0321616	0.791127				AT4G16610	0.0132397	0.164593				AT5G48590	0.0195284	0.199491				AT5G48590	0.0195284	0.199491
			AT4G34215	0.0255808	0.338287	AT3G54950	0.00549522	0.331672	AT5G42830	0.0191671	0.304322				AT4G17600	0.0753914	0.023717				AT4G16830	0.0521017	0.167953				AT5G48960	0.0024683	0.301122				AT5G49180	0.0143298	0.108303
			AT4G35370	0.00653422	0.30911	AT3G54990	0.00739779	0.530756	AT5G42840	0.0208486	0.0917064				AT4G18120	0.0159078	0.144735				AT4G17180	0.00282287	0.331255				AT5G49130	0.0308409	0.187803				AT5G50310	0.00224534	0.574431
			AT4G37760	0.00236672	0.367091	AT3G55320	0.00352118	0.184206	AT5G43710	0.00818923	0.621712				AT4G18640	0.0218298	0.0933018				AT4G18465	0.00193665	0.329493				AT5G49180	0.0143298	0.108303				AT5G51480	0.0348056	0.21939
			AT4G38760	0.00435725	0.537926	AT3G55710	0.03266	0.860681	AT5G43745	0.0432619	0.216324				AT4G18810	0.0261112	0.230623				AT4G18550	0.00963484	0.220402				AT5G50310	0.00224534	0.574431				AT5G51600	0.0020292	0.609541
			AT4G39010	0.00445955	1.08058	AT3G55980	0.0049157	0.305845	AT5G43870	0.0454034	0.0679474				AT4G19010	0.00427581	0.954777				AT4G18780	0.0687171	0.0260163				AT5G51480	0.0348056	0.21939				AT5G52520	0.0279058	0.0567839
			AT4G39180	0.00529629	0.294648	AT3G56060	0.0375561	0.141599	AT5G43910	0.0482487	0.43833				AT4G19380	0.028491	0.370339				AT4G19660	0.0123511	0.185199				AT5G52520	0.0279058	0.0567839				AT5G52860	0.0188444	0.216726
			AT4G39210	0.0192386	0.0456217	AT3G56230	0.00469495	0.337242	AT5G43920	0.00533676	0.472145				AT4G22540	0.00195871	0.618741				AT4G21960	0.0573041	0.0698441				AT5G52860	0.0188444	0.216726				AT5G54840	0.028636	0.107796
			AT4G39850	0.00291739	0.113323	AT3G56270	0.0155432	1.34551	AT5G43980	0.0324643	0.0433663				AT4G23700	0.042778	0.103816				AT4G22320	0.0705686	0.0873808				AT5G54840	0.028636	0.107796				AT5G55200	0.00434315	0.683529
			AT5G01360	0.0538658	0.0958938	AT3G56400	0.00482897	0.307533	AT5G44190	0.006858	0.168724				AT4G23920	0.00773715	0.168179				AT4G22530	0.0568772	0.190468				AT5G55200	0.00434315	0.683529				AT5G56500	0.0217827	0.10058
			AT5G01820	0.006618	0.147887	AT3G56410	0.000994305	0.838904	AT5G44260	0.064801	0.0534011				AT4G25170	0.0160145	0.0758097				AT4G22560	0.070571	0.147143				AT5G56500	0.0217827	0.10058				AT5G58560	0.00390244	0.386308
			AT5G01930	0.00303758	0.976045	AT3G57380	0.0276654	0.241979	AT5G45070	0.00376988	0.333537				AT4G25780	0.0340136	0.065492				AT4G23040	0.0022531	1.96932				AT5G56760	0.0236268	0.125135				AT5G59010	0.00288744	0.61926
			AT5G02230	0.00472732	0.337379	AT3G57750	0.0158493	0.254185	AT5G45080	0.00291261	3.7433				AT4G26940	0.0134607	0.0810292				AT4G23940	0.0013938	0.677332				AT5G58600	0.0425891	0.053364				AT5G59700	0.0197825	0.162525
			AT5G02270	0.0637386	0.020835	AT3G57760	0.0274772	0.489806	AT5G45250	0.0125611	0.168543				AT4G27730	0.0635218	0.0193273				AT4G24270	0.00528379	0.201403				AT5G59010	0.00288744	0.61926				AT5G60250	0.00220714	1.20148
			AT5G02390	0.0488213	0.25142	AT3G57780	0.0042715	0.303645	AT5G45940	0.0452315	0.398909				AT4G27890	0.0123722	1.28924				AT4G26250	0.00430595	0.299916				AT5G59810	0.00328879	0.352913				AT5G60270	0.00201097	0.661067
			AT5G02430	0.0231714	0.0858576	AT3G58590	0.00192812	0.304579	AT5G45960	0.00360358	0.656423				AT4G29260	0.0107868	0.321486				AT4G26630	0.00166675	0.355553				AT5G60040	0.00207361	0.30087				AT5G62230	0.00413314	0.111525
			AT5G03000	0.00373616	0.67575	AT3G58810	0.00318907	0.319673	AT5G46050	0.00482032	0.468736				AT4G29940	0.00369284	0.440814				AT4G27410	0.00900437	0.154732				AT5G60270	0.00201097	0.661067				AT5G62570	0.0165017	0.622941
			AT5G05410	0.0629245	0.183121	AT3G59040	0.0097611	0.226825	AT5G46070	0.00560873	0.0758797				AT4G32120	0.00411957	0.306912				AT4G29550	0.00764021	0.278179				AT5G62230	0.00413314	0.111525				AT5G63080	0.0274152	0.358843
			AT5G05710	0.0300557	0.101091	AT3G59700	0.00204686	0.982567	AT5G46460	0.00219458	0.837282				AT4G33200	0.00189792	0.450481				AT4G30020	0.0314699	0.0347772				AT5G63010	0.00834995	0.304469				AT5G64370	0.00342408	0.313857
			AT5G05760	0.0100317	1.42468	AT3G59870	0.0139702	0.110756	AT5G46550	0.0103777	0.243222				AT4G33530	0.00308603	0.169232				AT4G30520	0.00206326	0.332442				AT5G64360	0.00289028	0.994931				AT5G65420	0.00461829	0.294145
			AT5G06980	0.00913193	2.26714	AT3G60440	0.00482926	0.311617	AT5G47240	0.0269112	0.132811				AT4G35370	0.00653422	0.30911				AT4G32375	0.0150221	0.207672				AT5G64370	0.00342408	0.313857				AT5G65750	0.0674966	0.0128441
			AT5G07290	0.0113249	0.126483	AT3G60680	0.0140866	0.0624013	AT5G47380	0.00225927	0.94278				AT4G37110	0.0656644	0.33439				AT4G33280	0.0112955	0.718831				AT5G65390	0.0203618	0.827468				AT5G65850	0.00338884	0.671479
			AT5G07770	0.00361364	0.171833	AT3G61010	0.00269596	0.736638	AT5G47430	0.00315046	0.311435				AT4G37320	0.016414	0.0579329				AT4G35650	0.00350037	0.349682				AT5G65420	0.00461829	0.294145				AT1G02120	0.00231982	0.633512
			AT5G08460	0.0374125	0.13001	AT3G61190	0.0343364	0.0638766	AT5G47440	0.0178281	0.709925				AT4G37760	0.00236672	0.367091				AT4G36860	0.0694859	0.0430604				AT5G65890	0.00900681	0.304493				AT1G02150	0.0136895	0.121567
			AT5G10950	0.00349295	0.95919	AT3G61670	0.0198112	0.132434	AT5G47450	0.00420743	0.465125				AT4G38760	0.00435725	0.537926				AT4G37610	0.00415683	0.558717				AT5G66150	0.00515754	0.57559				AT1G02850	0.00249826	0.689708
			AT5G12400	0.000943461	0.849443	AT3G61780	0.00114598	1.05246	AT5G48360	0.00169124	0.674749				AT5G01730	0.00836067	0.188067				AT4G38480	0.00325151	0.278575				AT1G01790	0.00100011	1.55314				AT1G04510	0.00516623	0.164056
			AT5G12430	0.00589808	0.578729	AT3G61890	0.00659379	0.274812	AT5G48380	0.0289782	0.130086				AT5G01820	0.006618	0.147887				AT4G38700	0.0309581	0.321707				AT1G02150	0.0136895	0.121567				AT1G05120	0.00823613	0.0643457
			AT5G12940	0.00683016	0.358229	AT3G61990	0.00467527	0.326731	AT5G48450	0.033401	0.153327				AT5G02030	0.00233497	0.661671				AT4G39990	0.0117022	0.171369				AT1G02850	0.00249826	0.689708				AT1G05460	0.00469611	0.101439
			AT5G13760	0.0129734	0.124466	AT3G62150	0.00199742	0.347195	AT5G49060	0.0103356	0.111668				AT5G02230	0.00472732	0.337379				AT5G01670	0.00762247	0.335572				AT1G04510	0.00516623	0.164056				AT1G06200	0.00658878	0.326547
			AT5G13820	0.00202927	1.03797	AT3G62750	0.0206603	0.220856	AT5G50250	0.00494371	0.304915				AT5G02270	0.0637386	0.020835				AT5G04460	0.0110078	0.140098				AT1G05460	0.00469611	0.101439				AT1G06380	0.00521452	0.337157
			AT5G13890	0.0690115	0.0216561	AT3G63010	0.00389891	0.314278	AT5G51070	0.0166038	0.027838				AT5G02390	0.0488213	0.25142				AT5G04560	0.000835662	0.753932				AT1G06190	0.00356228	0.610218				AT1G06560	0.00229586	0.64083
			AT5G15800	0.0467406	0.0393121	AT3G63200	0.00339452	0.344121	AT5G51160	0.00261364	1.22048				AT5G02430	0.0231714	0.0858576				AT5G04710	0.0317442	0.0529497				AT1G06200	0.00658878	0.326547				AT1G06760	0.0183646	0.547645
			AT5G16240	0.0336736	0.0983092	AT3G63210	0.00520965	0.645415	AT5G51460	0.0110905	0.204731				AT5G03000	0.00373616	0.67575				AT5G05480	0.00677231	0.757936				AT1G06380	0.00521452	0.337157				AT1G06770	0.00650348	0.646781
			AT5G16270	0.011169	0.354923	AT3G63480	0.005696	0.500418	AT5G51770	0.0122267	0.167489				AT5G04140	0.0112648	0.0688644				AT5G05700	0.00988715	0.273912				AT1G06560	0.00229586	0.64083				AT1G07330	0.0718448	0.18839
			AT5G17300	0.0383442	0.0603404	AT3G66652	0.00502067	0.0833144	AT5G51820	0.0543415	0.133269				AT5G04810	0.00144486	0.32007				AT5G06110	0.00203162	0.329165				AT1G07650	0.0026675	0.487575				AT1G07650	0.0026675	0.487575
			AT5G18400	0.0445115	0.186403	AT4G00270	0.0265075	0.311233	AT5G51890	0.00388448	0.364101				AT5G05410	0.0629245	0.183121				AT5G06640	0.011006	0.44158				AT1G07870	0.00506631	0.487106				AT1G10010	0.0280007	0.0651671
			AT5G19100	0.0282193	0.325838	AT4G00330	0.0138756	0.083009	AT5G52030	0.00279008	1.27298				AT5G05710	0.0300557	0.101091				AT5G07130	0.0136137	0.116515				AT1G09795	0.00304371	0.361425				AT1G10270	0.00150327	0.963679
			AT5G19110	0.0244298	0.37379	AT4G01130	0.0174962	0.0667776	AT5G52310	0.00192975	0.321798				AT5G05760	0.0100317	1.42468				AT5G07280	0.00106848	0.35469				AT1G10010	0.0280007	0.0651671				AT1G10340	0.0204434	0.719225
			AT5G19980	0.0418523	0.0318144	AT4G01330	0.034842	0.0528536	AT5G53280	0.0282553	0.297494				AT5G06050	0.00207096	0.309195				AT5G07370	0.00467876	0.332479				AT1G10170	0.0092449	0.160877				AT1G10540	0.00242457	0.686044
			AT5G20360	0.00377601	0.139727	AT4G01460	0.0156508	0.845858	AT5G53580	0.0038744	0.618365				AT5G06980	0.00913193	2.26714				AT5G08470	0.00240078	0.331216				AT1G10270	0.00150327	0.963679				AT1G11060	0.00144687	0.329507
			AT5G20840	0.0137954	0.158354	AT4G01510	0.00435136	3.58746	AT5G53660	0.0603751	0.13447				AT5G07290	0.0113249	0.126483				AT5G12080	0.001765	0.693758				AT1G10350	0.0347441	0.110764				AT1G12160	0.0383091	0.124109
			AT5G21100	0.00223558	0.352141	AT4G01650	0.0613749	0.204646	AT5G54300	0.0323848	0.128038				AT5G07770	0.00361364	0.171833				AT5G12170	0.0681819	0.516903				AT1G10540	0.00242457	0.686044				AT1G12240	0.0459609	0.10067
			AT5G22690	0.00141626	0.609807	AT4G01840	0.0160457	0.207068	AT5G54380	0.00159016	0.325031				AT5G08460	0.0374125	0.13001				AT5G13300	0.00178578	0.583625				AT1G11060	0.00144687	0.329507				AT1G12600	0.00375876	0.341287
			AT5G22940	0.0293889	0.334548	AT4G02180	0.00855114	0.414149	AT5G54520	0.0576968	0.140727				AT5G09690	0.0309679	0.235554				AT5G13800	0.0027985	0.326857				AT1G11270	0.00275224	1.38762				AT1G12710	0.0098591	0.609096
			AT5G23380	0.014036	0.20775	AT4G02280	0.00854139	0.0637147	AT5G54630	0.0456133	0.175612				AT5G10950	0.00349295	0.95919				AT5G14680	0.00758808	0.336379				AT1G12160	0.0383091	0.124109				AT1G12860	0.0471565	0.0654552
			AT5G24560	0.0289958	0.232654	AT4G02410	0.0398417	0.143797	AT5G55210	0.0151141	0.178981				AT5G12400	0.000943461	0.849443				AT5G15980	0.0457287	0.328915				AT1G12600	0.00375876	0.341287				AT1G13270	0.0229925	0.10355
			AT5G25060	0.02908	0.0161081	AT4G03410	0.00337088	1.13602	AT5G55740	0.0055427	0.4643				AT5G12430	0.00589808	0.578729				AT5G16710	0.0101597	0.514653				AT1G12860	0.0471565	0.0654552				AT1G13280	0.0104111	0.169136
			AT5G27360	0.0179179	0.204397	AT4G03610	0.00916207	0.476584	AT5G56790	0.00222643	0.288596				AT5G12940	0.00683016	0.358229				AT5G16820	0.00554417	0.669213				AT1G13270	0.0229925	0.10355				AT1G14460	0.00695677	0.109575
			AT5G27410	0.00280187	0.341302	AT4G04370	0.0195991	0.306961	AT5G57060	0.00976122	2.36763				AT5G13760	0.0129734	0.124466				AT5G17790	0.0588231	0.492103				AT1G13280	0.0104111	0.169136				AT1G14690	0.046935	0.273913
			AT5G27510	0.00914619	0.160261	AT4G04750	0.0106944	0.175137	AT5G57350	0.00559761	0.169812				AT5G13820	0.00202927	1.03797				AT5G18630	0.00381513	0.323378				AT1G14200	0.0446008	0.283934				AT1G15010	0.0091994	0.344304
			AT5G27600	0.0221346	0.0850702	AT4G04790	0.0334291	0.385158	AT5G57590	0.00153306	0.707264				AT5G15920	0.00261038	0.641621				AT5G18830	0.0119747	0.0469677				AT1G14460	0.00695677	0.109575				AT1G15740	0.00220182	0.34952
			AT5G27910	0.0366334	0.135543	AT4G05060	0.0279822	0.158373	AT5G57710	0.00252196	0.547342				AT5G16200	0.0607739	0.189464				AT5G19120	0.0739214	0.193309				AT1G14690	0.046935	0.273913				AT1G15820	0.0045903	0.786326
			AT5G35170	0.00229255	0.328838	AT4G05200	0.0040522	0.322868	AT5G58120	0.0417224	0.326842				AT5G16240	0.0336736	0.0983092				AT5G20140	0.00671159	0.168383				AT1G15010	0.0091994	0.344304				AT1G18160	0.00291209	0.300372
			AT5G36260	0.0339978	0.0794318	AT4G07820	0.035022	0.182006	AT5G58690	0.00734156	0.103009				AT5G18400	0.0445115	0.186403				AT5G20560	0.0373978	0.739911				AT1G15740	0.00220182	0.34952				AT1G18450	0.00311525	0.642037
			AT5G42010	0.0314257	0.097298	AT4G08150	0.00356955	0.614674	AT5G59780	0.0124349	0.297145				AT5G20360	0.00377601	0.139727				AT5G20730	0.030437	0.0754618				AT1G15820	0.0045903	0.786326				AT1G18750	0.0202986	0.107698
			AT5G42940	0.00409809	0.308441	AT4G08850	0.0112133	0.111121	AT5G60210	0.00231803	0.685561				AT5G21100	0.00223558	0.352141				AT5G23060	0.0571826	0.149128				AT1G18150	0.0169676	0.0438102				AT1G19150	0.00482112	0.345101
			AT5G43930	0.00186389	0.937648	AT4G08940	0.021289	0.15972	AT5G61780	0.00398379	0.228377				AT5G22940	0.0293889	0.334548				AT5G23330	0.00712634	0.360436				AT1G18160	0.00291209	0.300372				AT1G19540	0.00419309	0.345593
			AT5G44080	0.025315	0.228547	AT4G09350	0.0288411	0.121962	AT5G62000	0.00161751	0.631951				AT5G22980	0.00426266	1.47303				AT5G23530	0.0286648	0.13261				AT1G18450	0.00311525	0.642037				AT1G20960	0.00404475	0.196888
			AT5G44800	0.00331208	0.377581	AT4G09900	0.039757	0.160242	AT5G62460	0.00479766	0.881017				AT5G23850	0.00669833	0.382596				AT5G23870	0.0269718	0.229098				AT1G19150	0.00482112	0.345101				AT1G21170	0.00132734	0.89909
			AT5G46590	0.00515566	1.14322	AT4G10120	0.0233061	0.189072	AT5G63100	0.00422872	0.315684				AT5G24430	0.0362394	0.021244				AT5G24240	0.0590337	0.0655011				AT1G19540	0.00419309	0.345593				AT1G21560	0.00421541	0.247546
			AT5G48230	0.00975183	0.114157	AT4G11300	0.0353963	0.128598	AT5G63410	0.0102926	0.0626775				AT5G26860	0.0310391	0.235667				AT5G24850	0.00830371	0.19858				AT1G20380	0.00819891	0.1434				AT1G21670	0.0646788	0.176173
			AT5G50860	0.00246633	0.304125	AT4G11830	0.00355959	0.561372	AT5G63450	0.0104625	0.250887				AT5G27360	0.0179179	0.204397				AT5G25520	0.00144914	0.300093				AT1G20960	0.00404475	0.196888				AT1G22070	0.00707865	0.162866
			AT5G51600	0.0020292	0.609541	AT4G11890	0.0436839	0.251751	AT5G63810	0.0132109	0.0858579				AT5G27510	0.00914619	0.160261				AT5G26250	0.0446359	0.085103				AT1G21170	0.00132734	0.89909				AT1G22870	0.00392791	0.129082
			AT5G52640	0.0104184	0.0588822	AT4G11900	0.0212582	0.343741	AT5G64410	0.0383522	0.0316255				AT5G34930	0.02263	0.217726				AT5G27400	0.00688706	0.178277				AT1G21560	0.00421541	0.247546				AT1G23030	0.00628037	0.117462
			AT5G52860	0.0188444	0.216726	AT4G12010	0.0611169	0.377754	AT5G66055	0.0226642	0.178645				AT5G35170	0.00229255	0.328838				AT5G27730	0.00820291	0.116386				AT1G21670	0.0646788	0.176173				AT1G23330	0.00289943	0.647049
			AT5G54280	0.00393886	0.175404	AT4G12300	0.00491538	0.357479	AT5G66060	0.0471797	0.170201				AT5G36260	0.0339978	0.0794318				AT5G37500	0.0131816	0.224602				AT1G22410	0.00251739	0.335949				AT1G23360	0.0352716	0.0982001
			AT5G54780	0.0173424	0.0574554	AT4G12330	0.00218356	2.09742	AT5G66310	0.0159392	0.176918				AT5G40140	0.00702512	0.116676				AT5G38710	0.00268264	1.06245				AT1G23330	0.00289943	0.647049				AT1G24070	0.019845	0.467005
			AT5G54830	0.00509408	0.0921879	AT4G12460	0.0198897	0.311642	AT5G67030	0.0155611	0.310241				AT5G41460	0.00489762	0.527919				AT5G39730	0.0182627	0.135393				AT1G23360	0.0352716	0.0982001				AT1G24280	0.00670881	0.110655
			AT5G56760	0.0236268	0.125135	AT4G12490	0.0493987	0.27741	AT5G67580	0.00456987	0.323406				AT5G42010	0.0314257	0.097298				AT5G39790	0.0759926	0.256679				AT1G24070	0.019845	0.467005				AT1G24540	0.0131573	0.257729
			AT5G56870	0.00406749	0.293141	AT4G12500	0.0680845	0.240124	AT1G02110	0.00391446	0.160066				AT5G42650	0.0109772	0.15371				AT5G40300	0.0194658	0.17643				AT1G24280	0.00670881	0.110655				AT1G27130	0.055685	0.273084
			AT5G57070	0.00214663	0.370414	AT4G12640	0.00575561	0.447311	AT1G02890	0.00221579	0.15929				AT5G42940	0.00409809	0.308441				AT5G40470	0.0192186	0.294059				AT1G24540	0.0131573	0.257729				AT1G27950	0.00564714	0.885691
			AT5G57250	0.0058335	0.773097	AT4G12730	0.031473	0.108246	AT1G03457	0.0361179	0.238051				AT5G43020	0.0195527	0.166764				AT5G40890	0.038023	0.030992				AT1G27130	0.055685	0.273084				AT1G28320	0.00836902	0.1461
			AT5G57830	0.00410313	0.799801	AT4G13130	0.0306317	0.779556	AT1G05370	0.00586436	0.18782				AT5G43930	0.00186389	0.937648				AT5G41480	0.00249367	1.35361				AT1G27950	0.00564714	0.885691				AT1G28580	0.0276805	0.126723
			AT5G58040	0.00893656	0.0799781	AT4G13180	0.0139124	0.12603	AT1G05630	0.00302518	0.13142				AT5G44080	0.025315	0.228547				AT5G41870	0.0616406	0.118559				AT1G28320	0.00836902	0.1461				AT1G29820	0.0357001	0.138675
			AT5G58760	0.00525971	0.443129	AT4G13195	0.0112467	0.362137	AT1G06230	0.00378029	0.299544				AT5G44740	0.0574495	0.338362				AT5G43780	0.0548331	0.0741051				AT1G28580	0.0276805	0.126723				AT1G31160	0.00678992	0.715748
			AT5G59810	0.00328879	0.352913	AT4G13280	0.0291445	0.339637	AT1G06520	0.00221623	0.693253				AT5G44800	0.00331208	0.377581				AT5G44670	0.0025628	0.334824				AT1G31160	0.00678992	0.715748				AT1G31420	0.016102	0.0488049
			AT5G60250	0.00220714	1.20148	AT4G13580	0.0106699	0.34594	AT1G06840	0.00422992	0.440866				AT5G45060	0.0156465	0.287011				AT5G44720	0.0322717	0.266467				AT1G31420	0.016102	0.0488049				AT1G31470	0.0755743	0.239724
			AT5G60310	0.0247067	0.666915	AT4G13660	0.0467407	0.142904	AT1G07380	0.00355364	0.1588				AT5G46590	0.00515566	1.14322				AT5G45280	0.0224373	0.366693				AT1G31470	0.0755743	0.239724				AT1G32100	0.00813783	0.174765
			AT5G60760	0.0323131	0.120518	AT4G14220	0.00793115	0.146829	AT1G08050	0.0238541	0.0297571				AT5G46710	0.0130103	0.294852				AT5G46420	0.00441578	0.301274				AT1G32100	0.00813783	0.174765				AT1G33050	0.0121832	0.679367
			AT5G62570	0.0165017	0.622941	AT4G14365	0.0115337	0.100219	AT1G08660	0.0116023	0.241207				AT5G47460	0.0257177	0.644996				AT5G46680	0.00660206	0.275799				AT1G33080	0.00725887	0.518064				AT1G33080	0.00725887	0.518064
			AT5G64600	0.00503615	0.511224	AT4G14400	0.0262366	1.16061	AT1G09300	0.0197016	0.293079				AT5G48350	0.00684248	0.978255				AT5G47050	0.00754516	0.629842				AT1G33420	0.00386531	0.164629				AT1G33420	0.00386531	0.164629
			AT5G64640	0.00415535	0.546379	AT4G14570	0.0171295	0.199799	AT1G09680	0.0261332	0.545619				AT5G48960	0.0024683	0.301122				AT5G47490	0.00199007	0.653956				AT1G33590	0.0171697	0.287323				AT1G33590	0.0171697	0.287323
			AT5G65390	0.0203618	0.827468	AT4G15390	0.0551115	0.124215	AT1G10130	0.00271039	0.327492				AT5G49130	0.0308409	0.187803				AT5G48310	0.0390908	0.2093				AT1G35470	0.00304832	0.612753				AT1G34360	0.0310476	0.166524
			AT5G65750	0.0674966	0.0128441	AT4G15570	0.0414812	0.105528	AT1G10550	0.0194643	0.153959				AT5G50860	0.00246633	0.304125				AT5G48430	0.00859019	0.539054				AT1G43560	0.0151173	1.09291				AT1G34780	0.0221253	0.55766
			AT5G65890	0.00900681	0.304493	AT4G15920	0.00908126	1.09756	AT1G11720	0.0026566	0.447086				AT5G51480	0.0348056	0.21939				AT5G48460	0.0419455	0.0309385				AT1G43630	0.0032234	1.11361				AT1G35470	0.00304832	0.612753
			AT5G66150	0.00515754	0.57559	AT4G16146	0.0135556	0.319499	AT1G12560	0.0211942	0.159278				AT5G52640	0.0104184	0.0588822				AT5G48790	0.0782722	0.149235				AT1G44790	0.0202255	0.684351				AT1G36990	0.00470085	0.485736
			AT5G66810	0.00397792	0.318949	AT4G16260	0.00748867	0.17503	AT1G12630	0.0182432	0.812166				AT5G54280	0.00393886	0.175404				AT5G49555	0.00920797	0.620394				AT1G45050	0.027025	0.100299				AT1G42560	0.0349302	0.0270911
			AT1G01790	0.00100011	1.55314	AT4G16650	0.00252236	0.317363	AT1G12730	0.00527004	0.182394				AT5G54780	0.0173424	0.0574554				AT5G53500	0.00188633	1.48506				AT1G47330	0.0110941	0.0740679				AT1G43560	0.0151173	1.09291
			AT1G02120	0.00231982	0.633512	AT4G16670	0.0100976	0.507769	AT1G13880	0.00363854	0.552377				AT5G54830	0.00509408	0.0921879				AT5G53870	0.0349459	0.499266				AT1G49430	0.0020211	0.330098				AT1G43630	0.0032234	1.11361
			AT1G05120	0.00823613	0.0643457	AT4G17090	0.00246791	0.327473	AT1G13910	0.00391091	0.348847				AT5G56870	0.00406749	0.293141				AT5G54910	0.0039035	0.451822				AT1G49660	0.0231066	0.313733				AT1G44790	0.0202255	0.684351
			AT1G05260	0.00396212	0.348513	AT4G17880	0.00568257	0.375623	AT1G15750	0.00119457	0.327697				AT5G57070	0.00214663	0.370414				AT5G55050	0.00793349	0.43341				AT1G49970	0.00721694	0.157124				AT1G45050	0.027025	0.100299
			AT1G06200	0.00658878	0.326547	AT4G18010	0.0132207	0.10235	AT1G16370	0.0521143	0.177022				AT5G57250	0.0058335	0.773097				AT5G55540	0.00193182	0.166837				AT1G50840	0.00274676	0.300987				AT1G47330	0.0110941	0.0740679
			AT1G06760	0.0183646	0.547645	AT4G18340	0.00978703	0.115879	AT1G17430	0.0296598	0.218816				AT5G57830	0.00410313	0.799801				AT5G55900	0.0137975	0.307238				AT1G51950	0.00558119	0.288812				AT1G49430	0.0020211	0.330098
			AT1G06770	0.00650348	0.646781	AT4G18570	0.0292145	0.163395	AT1G17590	0.00431499	0.617832				AT5G58040	0.00893656	0.0799781				AT5G58830	0.00720741	0.269716				AT1G52380	0.00326061	0.606523				AT1G49660	0.0231066	0.313733
			AT1G07330	0.0718448	0.18839	AT4G19610	0.00188467	0.27692	AT1G17830	0.00477871	0.785776				AT5G58760	0.00525971	0.443129				AT5G58980	0.045722	0.184194				AT1G52400	0.0265855	0.0670775				AT1G49970	0.00721694	0.157124
			AT1G07870	0.00506631	0.487106	AT4G19810	0.00670823	0.535286	AT1G17850	0.0338366	0.544037				AT5G60040	0.00207361	0.30087				AT5G59740	0.050709	0.02579				AT1G52420	0.008521	0.152772				AT1G50840	0.00274676	0.300987
			AT1G09795	0.00304371	0.361425	AT4G19840	0.0216177	0.423679	AT1G17960	0.00596057	0.161868				AT5G60250	0.00220714	1.20148				AT5G60690	0.00330014	0.157989				AT1G52720	0.0104138	0.759702				AT1G52380	0.00326061	0.606523
			AT1G10010	0.0280007	0.0651671	AT4G20110	0.0503849	0.0666393	AT1G18520	0.00489191	0.674213				AT5G60310	0.0247067	0.666915				AT5G61520	0.00473422	0.189026				AT1G53520	0.00441463	0.716341				AT1G52400	0.0265855	0.0670775
			AT1G10170	0.0092449	0.160877	AT4G20140	0.00276855	0.815623	AT1G18940	0.0497669	0.144362				AT5G60760	0.0323131	0.120518				AT5G61740	0.00350734	0.434093				AT1G57770	0.0357687	0.186593				AT1G52420	0.008521	0.152772
			AT1G10340	0.0204434	0.719225	AT4G20230	0.00883836	0.649619	AT1G19440	0.0362163	0.0228921				AT5G63530	0.0035477	0.360547				AT5G62620	0.0060561	0.106904				AT1G58080	0.0344628	0.0621133				AT1G53520	0.00441463	0.716341
			AT1G10350	0.0347441	0.110764	AT4G20270	0.00255408	0.536519	AT1G19835	0.0271895	0.18175				AT5G64600	0.00503615	0.511224				AT5G63030	0.0376844	0.200864				AT1G59590	0.0396694	0.0560717				AT1G53770	0.00380223	1.03623
			AT1G11060	0.00144687	0.329507	AT4G20820	0.038217	0.225936	AT1G20230	0.0237054	0.14456				AT5G64640	0.00415535	0.546379				AT5G63590	0.00624637	1.26544				AT1G59700	0.0192232	0.287982				AT1G57770	0.0357687	0.186593
			AT1G11270	0.00275224	1.38762	AT4G20840	0.00688408	0.24671	AT1G20510	0.00226735	0.738175				AT5G65280	0.0075094	0.148545				AT5G64090	0.00262447	0.39623				AT1G60850	0.00369562	0.31723				AT1G57820	0.0342398	0.0757195
			AT1G12240	0.0459609	0.10067	AT4G21410	0.00202193	0.320945	AT1G21160	0.00239636	1.3715				AT5G65420	0.00461829	0.294145				AT5G65760	0.00266849	0.641715				AT1G61670	0.00248785	1.41884				AT1G58080	0.0344628	0.0621133
			AT1G12600	0.00375876	0.341287	AT4G22756	0.00925157	0.47882	AT1G22400	0.0120265	0.294724				AT5G65850	0.00338884	0.671479				AT5G66020	0.00233365	0.31764				AT1G62380	0.0206488	0.0634792				AT1G58100	0.0470945	0.196388
			AT1G14200	0.0446008	0.283934	AT4G22790	0.0464977	0.232058	AT1G22650	0.0330903	0.0757418				AT5G66150	0.00515754	0.57559				AT5G66200	0.00410212	0.166587				AT1G62390	0.00206194	0.274514				AT1G59590	0.0396694	0.0560717
			AT1G15010	0.0091994	0.344304	AT4G23260	0.0256939	0.137474	AT1G23200	0.0270689	0.144041				AT5G66810	0.00397792	0.318949				AT5G66320	0.0115476	0.114778				AT1G62790	0.0309072	0.410701				AT1G60850	0.00369562	0.31723
			AT1G18150	0.0169676	0.0438102	AT4G23290	0.0230937	0.503385	AT1G23390	0.0225795	0.517314				AT1G01790	0.00100011	1.55314				AT5G66690	0.0391769	0.0952021				AT1G63090	0.0310563	0.0481438				AT1G61290	0.0462092	0.636984
			AT1G18750	0.0202986	0.107698	AT4G23300	0.0366073	0.541701	AT1G23760	0.00216145	0.66032				AT1G02120	0.00231982	0.633512				AT5G67020	0.0279253	0.354073				AT1G63670	0.0758596	0.151972				AT1G61670	0.00248785	1.41884
			AT1G20380	0.00819891	0.1434	AT4G23440	0.0159478	0.0540625	AT1G24190	0.00372758	0.277574				AT1G04510	0.00516623	0.164056				AT5G67070	0.019123	0.186588				AT1G65450	0.0128533	0.0751408				AT1G62380	0.0206488	0.0634792
			AT1G21170	0.00132734	0.89909	AT4G24670	0.00631297	0.316659	AT1G24210	0.00895745	0.317293				AT1G05120	0.00823613	0.0643457				AT5G67330	0.0122674	0.0725226				AT1G65950	0.0023283	1.40861				AT1G62390	0.00206194	0.274514
			AT1G22070	0.00707865	0.162866	AT4G24970	0.00610043	0.100779	AT1G24330	0.00169725	0.342058				AT1G05260	0.00396212	0.348513				AT1G01460	0.00777953	0.377932				AT1G66530	0.00477228	0.310865				AT1G62660	0.0377552	0.0527182
			AT1G22410	0.00251739	0.335949	AT4G25810	0.026396	0.243119	AT1G25290	0.0078546	0.164873				AT1G05460	0.00469611	0.101439				AT1G01920	0.00392081	1.74533				AT1G66730	0.00415184	1.04987				AT1G62790	0.0309072	0.410701
			AT1G23030	0.00628037	0.117462	AT4G25960	0.0104491	0.188553	AT1G25420	0.00426111	0.640967				AT1G06190	0.00356228	0.610218				AT1G01960	0.00342376	0.308856				AT1G67230	0.00224247	0.71352				AT1G63490	0.00273403	0.419921
			AT1G28320	0.00836902	0.1461	AT4G26130	0.004724	0.986674	AT1G25530	0.0170008	0.0611248				AT1G06380	0.00521452	0.337157				AT1G04400	0.00327306	0.562516				AT1G67460	0.00529622	1.07177				AT1G63670	0.0758596	0.151972
			AT1G28580	0.0276805	0.126723	AT4G26600	0.00225631	0.282595	AT1G26900	0.00556676	0.398257				AT1G06770	0.00650348	0.646781				AT1G05140	0.00293775	0.694291				AT1G67820	0.00324982	0.901212				AT1G65450	0.0128533	0.0751408
			AT1G31420	0.016102	0.0488049	AT4G27240	0.0279273	0.143476	AT1G26920	0.00739908	0.353326				AT1G07330	0.0718448	0.18839				AT1G05320	0.00492993	0.346308				AT1G68360	0.0109039	0.167839				AT1G65950	0.0023283	1.40861
			AT1G33050	0.0121832	0.679367	AT4G27430	0.00263585	0.157221	AT1G27200	0.00635618	0.44749				AT1G07870	0.00506631	0.487106				AT1G05570	0.00207816	0.109278				AT1G68590	0.0150509	0.183024				AT1G66530	0.00477228	0.310865
			AT1G34360	0.0310476	0.166524	AT4G27710	0.0571366	0.135449	AT1G27210	0.0402545	0.125529				AT1G09795	0.00304371	0.361425				AT1G06450	0.00371332	0.332766				AT1G68820	0.00300778	0.621778				AT1G66660	0.0321374	0.23339
			AT1G34780	0.0221253	0.55766	AT4G27820	0.0054641	0.642973	AT1G27510	0.00877941	0.663482				AT1G10010	0.0280007	0.0651671				AT1G06470	0.00332992	0.319355				AT1G70060	0.00797644	0.16217				AT1G66730	0.00415184	1.04987
			AT1G36990	0.00470085	0.485736	AT4G27830	0.00566359	0.151847	AT1G27930	0.0043248	0.364502				AT1G10170	0.0092449	0.160877				AT1G06820	0.00220866	1.0218				AT1G71010	0.0255157	0.11705				AT1G67230	0.00224247	0.71352
			AT1G42560	0.0349302	0.0270911	AT4G28350	0.00200438	0.69001	AT1G28070	0.0242744	0.413				AT1G10340	0.0204434	0.719225				AT1G07040	0.00352341	0.342835				AT1G71170	0.0135605	0.550014				AT1G67460	0.00529622	1.07177
			AT1G43630	0.0032234	1.11361	AT4G28490	0.0708424	0.154336	AT1G30510	0.00363952	0.632228				AT1G10350	0.0347441	0.110764				AT1G07280	0.0150742	0.265262				AT1G71890	0.0023448	0.770142				AT1G67820	0.00324982	0.901212
			AT1G44350	0.0139299	0.139619	AT4G28760	0.00149724	0.317627	AT1G30900	0.0603611	0.0115018				AT1G12240	0.0459609	0.10067				AT1G07320	0.00902225	0.178118				AT1G72000	0.00272495	0.325192				AT1G67950	0.00536469	1.44857
			AT1G45050	0.027025	0.100299	AT4G29240	0.0303476	0.0328604	AT1G31150	0.00670046	0.192215				AT1G12600	0.00375876	0.341287				AT1G08680	0.0164189	0.588165				AT1G73130	0.00246824	0.529326				AT1G68360	0.0109039	0.167839
			AT1G47330	0.0110941	0.0740679	AT4G29740	0.0195608	0.0463151	AT1G31230	0.034929	0.0574415				AT1G12710	0.0098591	0.609096				AT1G08700	0.0139484	0.216196				AT1G74250	0.00469721	0.145603				AT1G68590	0.0150509	0.183024
			AT1G51950	0.00558119	0.288812	AT4G29750	0.00292197	0.933262	AT1G32160	0.0173038	0.0667851				AT1G14200	0.0446008	0.283934				AT1G08860	0.00449504	0.170484				AT1G75010	0.0033381	0.925345				AT1G68820	0.00300778	0.621778
			AT1G52720	0.0104138	0.759702	AT4G30610	0.00279425	0.345541	AT1G32360	0.0527482	0.111642				AT1G18150	0.0169676	0.0438102				AT1G09560	0.0498625	0.0820708				AT1G75710	0.039242	0.0501238				AT1G70060	0.00797644	0.16217
			AT1G57820	0.0342398	0.0757195	AT4G30825	0.011631	0.0392448	AT1G33170	0.0124623	0.265926				AT1G19150	0.00482112	0.345101				AT1G09790	0.0182022	0.0534927				AT1G76380	0.00668144	0.698939				AT1G71010	0.0255157	0.11705
			AT1G58080	0.0344628	0.0621133	AT4G31800	0.00442063	0.644675	AT1G33240	0.00702997	0.2708				AT1G22870	0.00392791	0.129082				AT1G09900	0.074563	0.126959				AT1G76560	0.0115386	0.27633				AT1G71890	0.0023448	0.770142
			AT1G58100	0.0470945	0.196388	AT4G31820	0.00234298	0.664813	AT1G33360	0.00655089	0.101295				AT1G23360	0.0352716	0.0982001				AT1G10150	0.0242646	0.0871351				AT1G78130	0.00253654	0.366998				AT1G74250	0.00469721	0.145603
			AT1G59700	0.0192232	0.287982	AT4G32010	0.00166491	0.345582	AT1G33560	0.00599293	0.990908				AT1G24280	0.00670881	0.110655				AT1G10240	0.0131957	0.0457366				AT1G80560	0.00964087	0.115107				AT1G75010	0.0033381	0.925345
			AT1G61290	0.0462092	0.636984	AT4G32450	0.00528988	0.461332	AT1G34010	0.0197943	0.228577				AT1G24540	0.0131573	0.257729				AT1G10490	0.00269574	0.317166				AT1G80950	0.0104998	0.105211				AT1G75710	0.039242	0.0501238
			AT1G62390	0.00206194	0.274514	AT4G32970	0.0155949	0.29025	AT1G34020	0.00770655	0.174551				AT1G29820	0.0357001	0.138675				AT1G11660	0.00364316	0.316				AT2G01260	0.0109566	0.109932				AT1G76560	0.0115386	0.27633
			AT1G62660	0.0377552	0.0527182	AT4G32980	0.00317169	0.286789	AT1G34065	0.0133017	0.720528				AT1G31160	0.00678992	0.715748				AT1G12520	0.0271059	0.168862				AT2G01820	0.0479343	0.196266				AT1G77410	0.0033994	0.317345
			AT1G63090	0.0310563	0.0481438	AT4G33220	0.00247582	0.345317	AT1G34130	0.00362312	0.167184				AT1G33080	0.00725887	0.518064				AT1G12750	0.0176853	0.410946				AT2G02990	0.0505687	0.037669				AT1G77720	0.00553656	0.101108
			AT1G63490	0.00273403	0.419921	AT4G33470	0.00322297	0.648643	AT1G34210	0.00210828	0.336813				AT1G34360	0.0310476	0.166524				AT1G13460	0.0260994	0.0957757				AT2G03210	0.0779229	0.136501				AT1G78130	0.00253654	0.366998
			AT1G66530	0.00477228	0.310865	AT4G34138	0.00271544	0.336499	AT1G34300	0.04139	0.169446				AT1G34780	0.0221253	0.55766				AT1G13940	0.00360931	0.564026				AT2G03730	0.00905371	0.106837				AT1G78960	0.00177536	0.32668
			AT1G66660	0.0321374	0.23339	AT4G34220	0.0231394	0.284177	AT1G34420	0.020662	0.265533				AT1G35470	0.00304832	0.612753				AT1G14610	0.00493813	0.161397				AT2G04280	0.00266012	0.283366				AT1G80560	0.00964087	0.115107
			AT1G67770	0.0090594	0.390375	AT4G34250	0.00539456	0.335391	AT1G34750	0.0197149	0.0793525				AT1G36990	0.00470085	0.485736				AT1G15720	0.0464375	0.504772				AT2G05380	0.0162155	0.27725				AT1G80950	0.0104998	0.105211
			AT1G68360	0.0109039	0.167839	AT4G34610	0.00267197	0.306664	AT1G41830	0.0120579	0.0687039				AT1G42560	0.0349302	0.0270911				AT1G15780	0.00191509	0.176492				AT2G05830	0.0232018	0.20129				AT2G01260	0.0109566	0.109932
			AT1G73130	0.00246824	0.529326	AT4G34650	0.0196868	0.32911	AT1G43620	0.00229115	0.310181				AT1G44350	0.0139299	0.139619				AT1G15860	0.00601647	0.307538				AT2G05990	0.0504759	0.0675629				AT2G01820	0.0479343	0.196266
			AT1G76380	0.00668144	0.698939	AT4G35350	0.00375126	0.334439	AT1G44900	0.0301007	0.088212				AT1G49660	0.0231066	0.313733				AT1G17360	0.00283338	0.285287				AT2G06005	0.0147506	0.0857757				AT2G02990	0.0505687	0.037669
			AT1G77410	0.0033994	0.317345	AT4G36380	0.0025399	0.334575	AT1G48040	0.00696809	0.334087				AT1G51950	0.00558119	0.288812				AT1G17760	0.00189933	0.314486				AT2G13650	0.0522911	0.0258334				AT2G03210	0.0779229	0.136501
			AT1G77720	0.00553656	0.101108	AT4G36940	0.0101276	0.0772263	AT1G48620	0.00252861	0.760988				AT1G53520	0.00441463	0.716341				AT1G18190	0.00190356	1.42445				AT2G13690	0.0290673	0.228621				AT2G04280	0.00266012	0.283366
			AT1G78960	0.00177536	0.32668	AT4G37080	0.00227592	0.316287	AT1G49160	0.00258701	0.301283				AT1G53770	0.00380223	1.03623				AT1G18540	0.0204321	0.178365				AT2G14290	0.0582009	0.550872				AT2G04860	0.00696094	0.262632
			AT1G80640	0.0059305	0.179083	AT4G37410	0.0725924	0.0923721	AT1G49600	0.00647563	0.150828				AT1G57770	0.0357687	0.186593				AT1G20200	0.0264456	0.065563				AT2G16430	0.0209301	0.388556				AT2G05380	0.0162155	0.27725
			AT1G80950	0.0104998	0.105211	AT4G37560	0.00302195	0.646919	AT1G51110	0.00356243	0.594628				AT1G57820	0.0342398	0.0757195				AT1G21700	0.00172592	0.316945				AT2G16640	0.00404438	0.0861353				AT2G05830	0.0232018	0.20129
			AT2G01260	0.0109566	0.109932	AT4G37790	0.0097936	0.652842	AT1G51170	0.00265657	1.81037				AT1G60850	0.00369562	0.31723				AT1G22340	0.00292276	0.306161				AT2G17120	0.0114063	0.448683				AT2G05990	0.0504759	0.0675629
			AT2G03210	0.0779229	0.136501	AT4G38620	0.0476027	0.0646895	AT1G51390	0.0511795	0.0314996				AT1G61290	0.0462092	0.636984				AT1G22540	0.0592105	0.113872				AT2G17230	0.0321346	0.233846				AT2G06005	0.0147506	0.0857757
			AT2G03730	0.00905371	0.106837	AT4G38690	0.00423252	0.329888	AT1G52320	0.0463658	0.04547				AT1G62660	0.0377552	0.0527182				AT1G22660	0.00228383	0.318258				AT2G17480	0.060959	0.0771723				AT2G06050	0.0338007	0.258209
			AT2G04280	0.00266012	0.283366	AT4G39050	0.00132156	0.314368	AT1G52930	0.00473647	0.282508				AT1G63090	0.0310563	0.0481438				AT1G22760	0.027641	0.0508108				AT2G17890	0.00240649	0.320604				AT2G13650	0.0522911	0.0258334
			AT2G05990	0.0504759	0.0675629	AT4G39370	0.00274896	0.316379	AT1G53840	0.00429829	0.180258				AT1G65950	0.0023283	1.40861				AT1G22910	0.00797277	0.379234				AT2G18330	0.00211915	0.328892				AT2G13690	0.0290673	0.228621
			AT2G06005	0.0147506	0.0857757	AT4G39950	0.0237812	0.0680076	AT1G55690	0.00466647	0.29686				AT1G66730	0.00415184	1.04987				AT1G23860	0.0065136	0.378264				AT2G20370	0.00565767	0.803435				AT2G14290	0.0582009	0.550872
			AT2G12400	0.00467934	0.179052	AT5G01110	0.00440302	1.05281	AT1G56310	0.00248005	0.29599				AT1G67230	0.00224247	0.71352				AT1G24460	0.00132084	2.52612				AT2G20470	0.00486423	0.158914				AT2G15560	0.0145449	0.12297
			AT2G15560	0.0145449	0.12297	AT5G01550	0.00363621	0.181895	AT1G58250	0.00278541	0.116463				AT1G67770	0.0090594	0.390375				AT1G24610	0.0163826	0.115588				AT2G20710	0.0264286	0.202891				AT2G16640	0.00404438	0.0861353
			AT2G16430	0.0209301	0.388556	AT5G02010	0.0128046	0.126289	AT1G59560	0.00390581	1.358				AT1G67950	0.00536469	1.44857				AT1G25260	0.0362162	0.0490585				AT2G20850	0.00338495	0.341259				AT2G17120	0.0114063	0.448683
			AT2G17120	0.0114063	0.448683	AT5G02200	0.0296333	0.512869	AT1G59650	0.0175108	0.144644				AT1G71170	0.0135605	0.550014				AT1G25390	0.00214846	0.655772				AT2G21770	0.0078408	0.255975				AT2G17230	0.0321346	0.233846
			AT2G17230	0.0321346	0.233846	AT5G02290	0.031265	0.13687	AT1G60390	0.054325	0.0903685				AT1G71890	0.0023448	0.770142				AT1G25500	0.00247598	0.381496				AT2G22830	0.00451016	0.508451				AT2G17480	0.060959	0.0771723
			AT2G17890	0.00240649	0.320604	AT5G02620	0.0195311	0.0423791	AT1G61100	0.0053473	0.201156				AT1G72000	0.00272495	0.325192				AT1G26170	0.00136268	0.314858				AT2G22950	0.0510733	0.0599367				AT2G18330	0.00211915	0.328892
			AT2G18330	0.00211915	0.328892	AT5G02760	0.00705632	0.171899	AT1G61170	0.0275728	0.38637				AT1G75710	0.039242	0.0501238				AT1G26560	0.00277392	0.308605				AT2G23130	0.0646567	0.806764				AT2G20370	0.00565767	0.803435
			AT2G19170	0.0016536	0.328857	AT5G02860	0.0270882	0.139681	AT1G61400	0.003405	0.157275				AT1G76560	0.0115386	0.27633				AT1G27000	0.0134201	0.108704				AT2G23140	0.0179752	0.059664				AT2G20470	0.00486423	0.158914
			AT2G20470	0.00486423	0.158914	AT5G02940	0.00895279	0.253791	AT1G61740	0.0251734	0.0410549				AT1G77410	0.0033994	0.317345				AT1G27520	0.00245664	0.309905				AT2G23470	0.00776029	0.330661				AT2G20710	0.0264286	0.202891
			AT2G22830	0.00451016	0.508451	AT5G03040	0.00274203	0.717684	AT1G61870	0.027374	0.206345				AT1G77720	0.00553656	0.101108				AT1G29750	0.0136676	0.270049				AT2G23660	0.00492296	0.278855				AT2G20850	0.00338495	0.341259
			AT2G22950	0.0510733	0.0599367	AT5G03420	0.00922807	0.536592	AT1G62300	0.034548	0.0699567				AT1G78960	0.00177536	0.32668				AT1G29980	0.0061295	0.732788				AT2G23740	0.00532295	0.117356				AT2G21770	0.0078408	0.255975
			AT2G23130	0.0646567	0.806764	AT5G03610	0.00364575	0.34753	AT1G63470	0.0451654	0.077535				AT1G80560	0.00964087	0.115107				AT1G30120	0.00320839	0.34445				AT2G24100	0.0285757	0.101115				AT2G22950	0.0510733	0.0599367
			AT2G23140	0.0179752	0.059664	AT5G04150	0.00568515	0.324073	AT1G63820	0.00455544	0.667927				AT1G80640	0.0059305	0.179083				AT1G30200	0.00354226	0.330816				AT2G24120	0.00140661	0.314065				AT2G23130	0.0646567	0.806764
			AT2G23470	0.00776029	0.330661	AT5G04530	0.0302436	0.0628518	AT1G63930	0.0452189	0.0236211				AT2G03730	0.00905371	0.106837				AT1G30610	0.0037054	0.764692				AT2G25140	0.00144069	0.948724				AT2G23140	0.0179752	0.059664
			AT2G23660	0.00492296	0.278855	AT5G05870	0.0146184	0.791065	AT1G64350	0.00707423	0.255393				AT2G04860	0.00696094	0.262632				AT1G30640	0.00259741	0.296252				AT2G25450	0.0113405	0.327433				AT2G23470	0.00776029	0.330661
			AT2G23740	0.00532295	0.117356	AT5G05890	0.0640188	0.136604	AT1G64550	0.0076772	0.0804061				AT2G05380	0.0162155	0.27725				AT1G30960	0.0126008	0.0801537				AT2G25530	0.0197235	0.339843				AT2G23740	0.00532295	0.117356
			AT2G24100	0.0285757	0.101115	AT5G06870	0.00402968	0.335119	AT1G65560	0.0194303	0.0652831				AT2G06050	0.0338007	0.258209				AT1G31600	0.0576508	0.386553				AT2G25540	0.00259364	0.159198				AT2G25140	0.00144069	0.948724
			AT2G24120	0.00140661	0.314065	AT5G07070	0.0331496	0.0284868	AT1G66180	0.0309126	0.033744				AT2G12400	0.00467934	0.179052				AT1G32120	0.0171481	0.429208				AT2G27320	0.0185513	0.479716				AT2G25530	0.0197235	0.339843
			AT2G25450	0.0113405	0.327433	AT5G07080	0.0311771	0.420747	AT1G67340	0.00742036	0.467992				AT2G14290	0.0582009	0.550872				AT1G32220	0.0551965	0.110416				AT2G27810	0.00181005	0.351197				AT2G25540	0.00259364	0.159198
			AT2G25530	0.0197235	0.339843	AT5G07580	0.00495883	0.325782	AT1G67510	0.0214295	0.0294023				AT2G15560	0.0145449	0.12297				AT1G32340	0.0216471	0.137046				AT2G29690	0.00437565	0.162792				AT2G25900	0.0241235	0.063974
			AT2G25540	0.00259364	0.159198	AT5G07690	0.00847217	0.306981	AT1G67830	0.00718292	0.333519				AT2G16430	0.0209301	0.388556				AT1G33390	0.00115933	0.909352				AT2G29990	0.00813708	0.21337				AT2G26080	0.0104065	0.0407753
			AT2G25900	0.0241235	0.063974	AT5G10180	0.0254828	0.137653	AT1G68570	0.00630672	0.121096				AT2G17480	0.060959	0.0771723				AT1G33400	0.00372863	0.433921				AT2G30900	0.00368156	0.326883				AT2G26980	0.0199376	0.0493066
			AT2G26080	0.0104065	0.0407753	AT5G10190	0.0273946	0.144071	AT1G69360	0.00292886	0.682526				AT2G17890	0.00240649	0.320604				AT1G42440	0.0503533	0.126178				AT2G31200	0.0543077	0.272224				AT2G27320	0.0185513	0.479716
			AT2G26980	0.0199376	0.0493066	AT5G10580	0.00535947	0.339249	AT1G69450	0.0135889	0.0456477				AT2G19170	0.0016536	0.328857				AT1G42960	0.00790299	0.336411				AT2G31740	0.00188957	0.302508				AT2G27810	0.00181005	0.351197
			AT2G27320	0.0185513	0.479716	AT5G11250	0.00231649	0.801522	AT1G69910	0.0578782	0.0917414				AT2G20470	0.00486423	0.158914				AT1G45130	0.00332545	0.403829				AT2G33130	0.057434	0.0805832				AT2G29690	0.00437565	0.162792
			AT2G29890	0.00154792	0.901463	AT5G11920	0.00253621	0.314359	AT1G70070	0.0140477	0.0786851				AT2G21770	0.0078408	0.255975				AT1G49540	0.00315321	0.336875				AT2G34190	0.0310947	0.0289896				AT2G29970	0.00136597	0.322136
			AT2G29990	0.00813708	0.21337	AT5G12330	0.00576671	0.200959	AT1G70690	0.019649	0.0737627				AT2G22830	0.00451016	0.508451				AT1G49650	0.00685412	0.352681				AT2G34260	0.0082726	0.148296				AT2G29990	0.00813708	0.21337
			AT2G31200	0.0543077	0.272224	AT5G12350	0.00269216	0.149772	AT1G70750	0.00196438	0.586588				AT2G23660	0.00492296	0.278855				AT1G49670	0.022867	0.277856				AT2G34300	0.00185808	0.304001				AT2G30900	0.00368156	0.326883
			AT2G34360	0.0024647	1.18005	AT5G13270	0.00199069	0.573572	AT1G70810	0.015765	0.17333				AT2G24100	0.0285757	0.101115				AT1G49840	0.00544372	0.165141				AT2G34360	0.0024647	1.18005				AT2G31740	0.00188957	0.302508
			AT2G36990	0.00487035	0.334503	AT5G13730	0.00946629	0.451915	AT1G71130	0.0157977	0.17876				AT2G25450	0.0113405	0.327433				AT1G50260	0.00205931	0.31574				AT2G35760	0.0125372	0.180676				AT2G33130	0.057434	0.0805832
			AT2G37450	0.0148214	0.0918497	AT5G14510	0.00380987	0.365978	AT1G71410	0.00284336	0.173976				AT2G25900	0.0241235	0.063974				AT1G51400	0.0124773	0.338854				AT2G35800	0.0447635	0.049804				AT2G34190	0.0310947	0.0289896
			AT2G37760	0.00853713	0.168167	AT5G14730	0.0162065	0.112218	AT1G71480	0.0783771	0.199094				AT2G26080	0.0104065	0.0407753				AT1G52760	0.00423181	0.311675				AT2G36990	0.00487035	0.334503				AT2G34260	0.0082726	0.148296
			AT2G37980	0.00624296	0.111953	AT5G15010	0.011786	0.123638	AT1G71697	0.00445769	0.276194				AT2G26980	0.0199376	0.0493066				AT1G53580	0.00959921	0.310568				AT2G37760	0.00853713	0.168167				AT2G34300	0.00185808	0.304001
			AT2G39240	0.0194254	0.639741	AT5G15280	0.00960627	0.214815	AT1G72140	0.00245121	0.9757				AT2G29890	0.00154792	0.901463				AT1G55040	0.00183879	0.543536				AT2G37980	0.00624296	0.111953				AT2G35760	0.0125372	0.180676
			AT2G40580	0.00799511	1.10864	AT5G15310	0.00857742	0.156969	AT1G72150	0.00621259	1.04843				AT2G29970	0.00136597	0.322136				AT1G55290	0.0270063	0.301383				AT2G39020	0.00510106	0.383915				AT2G35800	0.0447635	0.049804
			AT2G40630	0.00289573	0.549194	AT5G15580	0.00173058	0.787828	AT1G72180	0.00398193	0.231012				AT2G31200	0.0543077	0.272224				AT1G55510	0.0217956	0.0557941				AT2G39240	0.0194254	0.639741				AT2G36990	0.00487035	0.334503
			AT2G41560	0.00368712	0.119285	AT5G16180	0.00193202	0.631053	AT1G72220	0.00338066	0.628622				AT2G33130	0.057434	0.0805832				AT1G55660	0.00282761	0.947787				AT2G40580	0.00799511	1.10864				AT2G37980	0.00624296	0.111953
			AT2G41740	0.0135923	0.166145	AT5G16730	0.00578089	0.0928446	AT1G72460	0.00199958	0.349588				AT2G34300	0.00185808	0.304001				AT1G55920	0.0266727	0.279311				AT2G40700	0.00230999	0.622006				AT2G39020	0.00510106	0.383915
			AT2G42890	0.00616108	0.259718	AT5G16980	0.00449382	0.321973	AT1G72470	0.0587949	0.0121558				AT2G34360	0.0024647	1.18005				AT1G57870	0.0162052	0.307162				AT2G41460	0.00900101	0.866772				AT2G39240	0.0194254	0.639741
			AT2G43710	0.0033101	0.67231	AT5G17270	0.0014945	1.6531	AT1G73080	0.00231812	0.172262				AT2G35800	0.0447635	0.049804				AT1G58470	0.035217	0.317108				AT2G41740	0.0135923	0.166145				AT2G40580	0.00799511	1.10864
			AT2G44980	0.00158193	0.316474	AT5G17440	0.00675397	0.162045	AT1G73390	0.0149695	0.145639				AT2G37450	0.0148214	0.0918497				AT1G60610	0.0232658	0.590855				AT2G42890	0.00616108	0.259718				AT2G40630	0.00289573	0.549194
			AT2G46520	0.00278332	0.16366	AT5G17600	0.00359706	0.689885	AT1G74040	0.00204357	0.348948				AT2G37980	0.00624296	0.111953				AT1G60810	0.0126933	0.0828857				AT2G43710	0.0033101	0.67231				AT2G40700	0.00230999	0.622006
			AT2G46950	0.00231694	1.01022	AT5G17980	0.0596404	0.170037	AT1G74320	0.00463428	0.259115				AT2G40580	0.00799511	1.10864				AT1G61065	0.0303676	0.267804				AT2G45870	0.00305348	0.363502				AT2G41460	0.00900101	0.866772
			AT2G47820	0.00343627	0.477296	AT5G18490	0.00251358	0.315812	AT1G74800	0.0175642	0.267262				AT2G40630	0.00289573	0.549194				AT1G61580	0.0386419	0.0860883				AT2G45910	0.0200588	0.128397				AT2G41560	0.00368712	0.119285
			AT3G01140	0.0210256	0.157116	AT5G19850	0.00364996	0.341792	AT1G75130	0.00533882	0.164538				AT2G40700	0.00230999	0.622006				AT1G61690	0.00803802	0.406307				AT2G46520	0.00278332	0.16366				AT2G44980	0.00158193	0.316474
			AT3G01630	0.00444983	0.374327	AT5G19890	0.00383654	1.08558	AT1G75310	0.00187002	0.490476				AT2G41460	0.00900101	0.866772				AT1G61900	0.0531818	0.117236				AT2G46950	0.00231694	1.01022				AT2G45870	0.00305348	0.363502
			AT3G01640	0.0160836	0.242585	AT5G19940	0.00523445	0.364213	AT1G76100	0.0066473	0.416559				AT2G42890	0.00616108	0.259718				AT1G61990	0.02246	0.605734				AT2G47680	0.00463899	0.594654				AT2G45910	0.0200588	0.128397
			AT3G01750	0.00390963	0.519599	AT5G20380	0.0157627	0.163584	AT1G76110	0.00824284	0.157686				AT2G43710	0.0033101	0.67231				AT1G62050	0.0600119	0.0992161				AT2G47820	0.00343627	0.477296				AT2G46950	0.00231694	1.01022
			AT3G02830	0.00353348	0.312143	AT5G20580	0.0368731	0.0662319	AT1G77250	0.00595068	0.136858				AT2G44980	0.00158193	0.316474				AT1G62960	0.0045447	0.897441				AT3G01140	0.0210256	0.157116				AT2G47680	0.00463899	0.594654
			AT3G02980	0.00569023	0.311637	AT5G20700	0.0255919	0.215995	AT1G77990	0.00377409	0.176763				AT2G45870	0.00305348	0.363502				AT1G63020	0.0102755	0.258361				AT3G01170	0.0123948	0.16757				AT2G47820	0.00343627	0.477296
			AT3G03860	0.0222363	0.580792	AT5G20740	0.0429331	0.157149	AT1G78490	0.00281895	0.656803				AT2G45910	0.0200588	0.128397				AT1G63110	0.0533751	0.185431				AT3G01630	0.00444983	0.374327				AT3G01170	0.0123948	0.16757
			AT3G03990	0.00991928	0.168787	AT5G22700	0.0108341	0.358763	AT1G78550	0.0046848	0.751815				AT2G46520	0.00278332	0.16366				AT1G63690	0.00665796	0.386815				AT3G01690	0.0273153	0.171183				AT3G01630	0.00444983	0.374327
			AT3G04010	0.0165346	0.164402	AT5G22860	0.00653222	0.400936	AT1G79000	0.00085285	0.57928				AT3G01630	0.00444983	0.374327				AT1G63700	0.00321041	0.153906				AT3G01750	0.00390963	0.519599				AT3G01690	0.0273153	0.171183
			AT3G05220	0.00494372	0.613372	AT5G23010	0.0338333	0.547847	AT1G79880	0.00342315	0.323362				AT3G01640	0.0160836	0.242585				AT1G64230	0.0682049	0.0694879				AT3G02830	0.00353348	0.312143				AT3G01750	0.00390963	0.519599
			AT3G06670	0.00311246	0.479123	AT5G23020	0.00783153	0.341446	AT1G80900	0.0128527	0.153524				AT3G02980	0.00569023	0.311637				AT1G64460	0.00881242	0.168387				AT3G03150	0.00970222	0.398573				AT3G03150	0.00970222	0.398573
			AT3G08920	0.0689192	0.231315	AT5G23690	0.0201321	0.126737	AT2G01290	0.0372459	0.0937323				AT3G04010	0.0165346	0.164402				AT1G64610	0.0113311	0.236352				AT3G03300	0.00397411	0.079789				AT3G03300	0.00397411	0.079789
			AT3G09830	0.00334411	0.345052	AT5G23760	0.048581	0.0924581	AT2G01420	0.0182307	0.15662				AT3G04220	0.00161985	0.94927				AT1G65240	0.0211152	0.0416917				AT3G03860	0.0222363	0.580792				AT3G03860	0.0222363	0.580792
			AT3G10160	0.00634766	0.112573	AT5G23830	0.00775601	0.714177	AT2G01760	0.0445405	0.223301				AT3G05220	0.00494372	0.613372				AT1G65295	0.0137561	0.537884				AT3G03990	0.00991928	0.168787				AT3G03990	0.00991928	0.168787
			AT3G10230	0.00554527	0.316552	AT5G23890	0.002869	0.489246	AT2G01930	0.0479545	0.0308575				AT3G05400	0.00579284	0.332605				AT1G67640	0.00285778	0.720721				AT3G04000	0.0410196	0.166011				AT3G04000	0.0410196	0.166011
			AT3G11210	0.0164072	0.104647	AT5G24010	0.00338272	0.314808	AT2G02020	0.0145483	0.986298				AT3G06670	0.00311246	0.479123				AT1G67970	0.0172634	0.350824				AT3G05220	0.00494372	0.613372				AT3G04010	0.0165346	0.164402
			AT3G12800	0.0185196	0.160305	AT5G24210	0.00361351	2.52287	AT2G02070	0.0133536	0.29449				AT3G07630	0.00664834	0.358339				AT1G68720	0.00822458	0.414402				AT3G07630	0.00664834	0.358339				AT3G04220	0.00161985	0.94927
			AT3G13900	0.00214135	0.167202	AT5G24470	0.00215008	1.51817	AT2G02080	0.00268444	0.63492				AT3G08920	0.0689192	0.231315				AT1G69570	0.0296328	0.238655				AT3G08920	0.0689192	0.231315				AT3G05400	0.00579284	0.332605
			AT3G14067	0.00301927	0.198743	AT5G24530	0.00405372	0.318398	AT2G02350	0.00808705	0.279755				AT3G08950	0.00403318	0.329395				AT1G69740	0.00316467	0.324865				AT3G08950	0.00403318	0.329395				AT3G07630	0.00664834	0.358339
			AT3G14720	0.00241496	0.300409	AT5G24580	0.00390898	0.365539	AT2G02480	0.0247101	0.116326				AT3G09830	0.00334411	0.345052				AT1G71770	0.00432172	0.292818				AT3G09735	0.0176777	0.706541				AT3G08950	0.00403318	0.329395
			AT3G17920	0.00143838	0.297952	AT5G24830	0.00788429	0.181864	AT2G03200	0.0154417	0.184409				AT3G09920	0.00340657	0.15818				AT1G72190	0.00368761	0.64122				AT3G09830	0.00334411	0.345052				AT3G09735	0.0176777	0.706541
			AT3G18840	0.0162281	0.111483	AT5G26260	0.0132118	0.406789	AT2G03260	0.0216723	0.0727359				AT3G11040	0.0619059	0.218408				AT1G72340	0.0033039	1.08013				AT3G10160	0.00634766	0.112573				AT3G09920	0.00340657	0.15818
			AT3G19300	0.00199591	0.337037	AT5G26280	0.00772335	0.164128	AT2G03380	0.0131915	0.29783				AT3G11290	0.00649504	0.143889				AT1G73330	0.00623964	0.344361				AT3G10230	0.00554527	0.316552				AT3G10160	0.00634766	0.112573
			AT3G21175	0.00673009	0.298319	AT5G26770	0.00779296	0.185858	AT2G03450	0.00226184	0.2929				AT3G14720	0.00241496	0.300409				AT1G73440	0.00528415	0.996063				AT3G10850	0.00532624	0.321089				AT3G10230	0.00554527	0.316552
			AT3G23300	0.035631	0.0199487	AT5G26920	0.0046861	0.508569	AT2G04620	0.00521899	0.105498				AT3G16190	0.0547237	0.211291				AT1G73490	0.00564987	0.294272				AT3G11040	0.0619059	0.218408				AT3G10850	0.00532624	0.321089
			AT3G25160	0.0132571	0.128518	AT5G27290	0.00372632	0.713387	AT2G12480	0.00341511	0.849968				AT3G18840	0.0162281	0.111483				AT1G74910	0.00647073	0.165478				AT3G11210	0.0164072	0.104647				AT3G11040	0.0619059	0.218408
			AT3G25860	0.00805038	0.116688	AT5G27950	0.00229618	0.932853	AT2G15630	0.00561867	0.46812				AT3G21175	0.00673009	0.298319				AT1G76850	0.00128169	1.88384				AT3G11290	0.00649504	0.143889				AT3G11210	0.0164072	0.104647
			AT3G26050	0.00254004	0.327023	AT5G27990	0.0190708	0.53912	AT2G15900	0.00195287	1.27052				AT3G23300	0.035631	0.0199487				AT1G76880	0.00214257	0.351205				AT3G12800	0.0185196	0.160305				AT3G11290	0.00649504	0.143889
			AT3G26690	0.00738374	0.288687	AT5G28030	0.00414508	0.66483	AT2G16440	0.029617	0.0722218				AT3G25410	0.0148592	0.141473				AT1G76970	0.00997151	0.388564				AT3G13900	0.00214135	0.167202				AT3G12800	0.0185196	0.160305
			AT3G27420	0.0765289	0.490673	AT5G28220	0.00799902	0.179667	AT2G16780	0.00653161	0.327113				AT3G25640	0.00465066	2.22008				AT1G77120	0.0329378	0.0684486				AT3G14067	0.00301927	0.198743				AT3G13900	0.00214135	0.167202
			AT3G27590	0.0198825	1.21754	AT5G28300	0.00490969	0.42342	AT2G17020	0.0661657	0.100262				AT3G26510	0.0359843	0.0612055				AT1G77300	0.00223097	0.77233				AT3G14610	0.00261192	0.665343				AT3G14067	0.00301927	0.198743
			AT3G30775	0.0470355	0.0592566	AT5G28770	0.0398966	0.320896	AT2G17130	0.00774108	0.307603				AT3G27390	0.0185845	0.214602				AT1G78170	0.0326304	0.0610122				AT3G15120	0.000936103	0.892006				AT3G14610	0.00261192	0.665343
			AT3G33530	0.00167347	0.816258	AT5G34940	0.00504665	0.327801	AT2G17270	0.0664148	0.0199932				AT3G27420	0.0765289	0.490673				AT1G78210	0.00416097	0.343207				AT3G16190	0.0547237	0.211291				AT3G15120	0.000936103	0.892006
			AT3G42640	0.00276654	0.341278	AT5G35570	0.00227531	0.292404	AT2G17340	0.00375363	0.319759				AT3G27590	0.0198825	1.21754				AT1G79490	0.00747467	0.585169				AT3G16700	0.0317344	0.0617572				AT3G16190	0.0547237	0.211291
			AT3G42770	0.00885095	0.787606	AT5G36220	0.00253055	0.356203	AT2G17970	0.00293444	0.289097				AT3G43630	0.0639407	0.0359646				AT1G79660	0.014291	0.676572				AT3G16840	0.00169861	0.31185				AT3G16700	0.0317344	0.0617572
			AT3G43500	0.0389515	0.989297	AT5G37180	0.00764065	0.212535	AT2G19130	0.0201463	0.180622				AT3G44730	0.0085809	0.239231				AT1G80270	0.00234556	0.313407				AT3G17700	0.00375921	0.151332				AT3G16840	0.00169861	0.31185
			AT3G45300	0.0067168	0.160614	AT5G37540	0.0087285	0.11696	AT2G19930	0.0343245	0.26129				AT3G45310	0.0233845	0.229696				AT1G80530	0.0120091	0.0707144				AT3G17920	0.00143838	0.297952				AT3G17700	0.00375921	0.151332
			AT3G45630	0.00312277	0.27562	AT5G37990	0.0605612	0.119526	AT2G20260	0.00734267	0.457821				AT3G45630	0.00312277	0.27562				AT1G80570	0.00791127	0.119474				AT3G19300	0.00199591	0.337037				AT3G17920	0.00143838	0.297952
			AT3G45750	0.0298616	0.577655	AT5G38020	0.039112	0.207451	AT2G20340	0.023819	0.111851				AT3G45750	0.0298616	0.577655				AT1G80680	0.00138286	0.299629				AT3G21175	0.00673009	0.298319				AT3G18840	0.0162281	0.111483
			AT3G47340	0.00931583	0.0813987	AT5G38530	0.0118918	0.142835	AT2G20610	0.0115492	0.512384				AT3G47340	0.00931583	0.0813987				AT2G01720	0.00540295	0.181496				AT3G21300	0.00251979	0.62844				AT3G19300	0.00199591	0.337037
			AT3G48360	0.00362294	0.338859	AT5G38780	0.0161358	0.424675	AT2G20680	0.055247	0.0398615				AT3G47700	0.00326537	0.521121				AT2G01910	0.00467406	0.307137				AT3G22180	0.00443347	0.81457				AT3G21300	0.00251979	0.62844
			AT3G48510	0.00452923	0.33459	AT5G39020	0.0146353	0.481712	AT2G20760	0.0116649	0.113714				AT3G48190	0.000746251	0.605607				AT2G02400	0.0177365	0.0777754				AT3G22570	0.0385564	6.15839				AT3G22180	0.00443347	0.81457
			AT3G48520	0.0748378	0.180122	AT5G39030	0.00188978	1.12262	AT2G21440	0.00139667	0.937998				AT3G48360	0.00362294	0.338859				AT2G02810	0.0310215	0.0461982				AT3G22780	0.00401957	0.156933				AT3G22570	0.0385564	6.15839
			AT3G48680	0.00416212	1.37341	AT5G39050	0.00258378	1.14175	AT2G21630	0.0639408	0.13674				AT3G48510	0.00452923	0.33459				AT2G05790	0.00846813	0.111523				AT3G25160	0.0132571	0.128518				AT3G22780	0.00401957	0.156933
			AT3G49150	0.044377	0.578614	AT5G39080	0.015364	0.402546	AT2G22125	0.00471447	0.0427676				AT3G48520	0.0748378	0.180122				AT2G05810	0.00413616	0.385695				AT3G25410	0.0148592	0.141473				AT3G23300	0.035631	0.0199487
			AT3G50690	0.00375406	0.496727	AT5G39500	0.000947547	1.29087	AT2G23620	0.00505897	1.00738				AT3G49150	0.044377	0.578614				AT2G07680	0.0219994	0.348225				AT3G25500	0.013365	0.0645586				AT3G25160	0.0132571	0.128518
			AT3G50960	0.00623899	0.303416	AT5G39520	0.0212229	0.0947098	AT2G25250	0.0258357	0.666644				AT3G49190	0.0189384	0.255321				AT2G12190	0.00519075	0.335635				AT3G25860	0.00805038	0.116688				AT3G25410	0.0148592	0.141473
			AT3G54250	0.0185979	0.057909	AT5G39580	0.0200757	0.141738	AT2G25420	0.00195796	1.19769				AT3G49640	0.0044252	0.297501				AT2G13510	0.0610942	0.452741				AT3G26050	0.00254004	0.327023				AT3G25500	0.013365	0.0645586
			AT3G54580	0.000852275	0.699103	AT5G39840	0.0020395	1.06925	AT2G26280	0.0470443	0.06538				AT3G49710	0.00230805	1.25534				AT2G13560	0.0641342	0.0108077				AT3G26690	0.00738374	0.288687				AT3G25640	0.00465066	2.22008
			AT3G54670	0.00117573	0.29687	AT5G39980	0.00629158	0.102271	AT2G26640	0.0249373	0.0692677				AT3G49725	0.00457918	0.153655				AT2G14080	0.0649288	0.691925				AT3G26900	0.0240661	0.601787				AT3G25860	0.00805038	0.116688
			AT3G56140	0.00341775	0.355318	AT5G40020	0.0104759	0.499401	AT2G27080	0.00451137	1.1973				AT3G50690	0.00375406	0.496727				AT2G16400	0.00932652	0.671739				AT3G27390	0.0185845	0.214602				AT3G26050	0.00254004	0.327023
			AT3G56740	0.00398203	0.40088	AT5G40060	0.0412078	0.423868	AT2G27480	0.0060374	0.641876				AT3G50960	0.00623899	0.303416				AT2G16800	0.0130502	0.285927				AT3G27590	0.0198825	1.21754				AT3G26510	0.0359843	0.0612055
			AT3G58460	0.0172966	0.0624118	AT5G40160	0.0422852	0.237807	AT2G28450	0.0644176	0.231336				AT3G51310	0.00169834	0.330818				AT2G16940	0.0023793	0.298423				AT3G28180	0.0454267	0.0589483				AT3G26900	0.0240661	0.601787
			AT3G60590	0.00274812	1.2916	AT5G40170	0.0339484	0.271596	AT2G29650	0.00504227	0.52377				AT3G51850	0.0026222	0.317453				AT2G17265	0.0540116	0.0486687				AT3G29810	0.00662069	0.314276				AT3G27420	0.0765289	0.490673
			AT3G63440	0.00215334	1.64217	AT5G40340	0.00990778	0.474463	AT2G30490	0.00526465	0.167657				AT3G53130	0.037992	0.0639226				AT2G17280	0.0604853	0.241043				AT3G30775	0.0470355	0.0592566				AT3G27590	0.0198825	1.21754
			AT3G66658	0.0583209	0.012616	AT5G40690	0.0362424	0.402105	AT2G30530	0.00375814	0.314683				AT3G53540	0.00152776	0.618832				AT2G17370	0.00743861	0.105024				AT3G42640	0.00276654	0.341278				AT3G28180	0.0454267	0.0589483
			AT4G00050	0.00657075	0.170898	AT5G41040	0.00287614	0.340243	AT2G32100	0.00517585	0.719912				AT3G54250	0.0185979	0.057909				AT2G17500	0.00310084	0.373181				AT3G42770	0.00885095	0.787606				AT3G29810	0.00662069	0.314276
			AT4G00230	0.0558367	0.110284	AT5G41400	0.0136882	0.192377	AT2G32390	0.0640473	0.630137				AT3G54670	0.00117573	0.29687				AT2G17670	0.0452152	0.0830864				AT3G43500	0.0389515	0.989297				AT3G30775	0.0470355	0.0592566
			AT4G00240	0.0145164	0.308798	AT5G41620	0.0273435	0.548965	AT2G32850	0.00454109	0.140479				AT3G56120	0.00657968	0.138427				AT2G18280	0.0595422	0.0994157				AT3G43610	0.0113828	0.404517				AT3G33530	0.00167347	0.816258
			AT4G00955	0.0157836	0.112536	AT5G41790	0.00163504	1.03988	AT2G33290	0.00537764	0.669276				AT3G56740	0.00398203	0.40088				AT2G18400	0.0596051	0.0772411				AT3G43630	0.0639407	0.0359646				AT3G42640	0.00276654	0.341278
			AT4G01960	0.0066932	0.537092	AT5G42140	0.00404207	0.0999938	AT2G34357	0.00318674	0.216772				AT3G58460	0.0172966	0.0624118				AT2G21060	0.0157136	0.217055				AT3G45300	0.0067168	0.160614				AT3G42770	0.00885095	0.787606
			AT4G02010	0.00376507	0.485715	AT5G42310	0.020422	0.181301	AT2G35170	0.00609689	0.146197				AT3G58660	0.0036324	0.259419				AT2G21930	0.0142483	0.0886531				AT3G45310	0.0233845	0.229696				AT3G43500	0.0389515	0.989297
			AT4G02050	0.00250656	0.362842	AT5G42400	0.00103722	1.75292	AT2G35330	0.00415836	0.417152				AT3G59630	0.00922757	0.860436				AT2G22430	0.0138658	0.202296				AT3G46100	0.00280136	0.346338				AT3G43610	0.0113828	0.404517
			AT4G02290	0.0219951	0.115947	AT5G42720	0.0135445	0.157066	AT2G36050	0.00491875	0.703898				AT3G60590	0.00274812	1.2916				AT2G23290	0.00891869	0.964852				AT3G47700	0.00326537	0.521121				AT3G43630	0.0639407	0.0359646
			AT4G02550	0.0155683	0.671111	AT5G42810	0.0543512	0.152561	AT2G36320	0.00819616	0.339235				AT3G62700	0.00860511	0.101195				AT2G23460	0.00166147	0.292075				AT3G48190	0.000746251	0.605607				AT3G44730	0.0085809	0.239231
			AT4G03230	0.038325	0.214529	AT5G43080	0.0426361	0.121922	AT2G37840	0.00773845	0.154014				AT4G00230	0.0558367	0.110284				AT2G23640	0.0194406	0.223635				AT3G48510	0.00452923	0.33459				AT3G45300	0.0067168	0.160614
			AT4G04770	0.0538175	0.0285521	AT5G43440	0.0306816	0.266846	AT2G38560	0.0263396	0.132242				AT4G00240	0.0145164	0.308798				AT2G24050	0.00177353	0.336482				AT3G48680	0.00416212	1.37341				AT3G45310	0.0233845	0.229696
			AT4G04800	0.0214355	0.121146	AT5G43580	0.018174	0.345231	AT2G38660	0.00743598	0.171319				AT4G00955	0.0157836	0.112536				AT2G24810	0.0311487	1.36674				AT3G48760	0.00286395	0.324085				AT3G45630	0.00312277	0.27562
			AT4G05160	0.0125775	0.129344	AT5G43740	0.0300587	0.901933	AT2G39040	0.0036403	0.710651				AT4G01010	0.0427661	0.0437475				AT2G25310	0.0174932	0.125483				AT3G49190	0.0189384	0.255321				AT3G45750	0.0298616	0.577655
			AT4G05460	0.0142049	0.613611	AT5G43810	0.0212941	0.102924	AT2G39220	0.0111888	0.236444				AT4G01210	0.00839904	0.252667				AT2G25430	0.00224514	0.295133				AT3G49640	0.0044252	0.297501				AT3G46100	0.00280136	0.346338
			AT4G08180	0.00172851	0.932848	AT5G43900	0.0391447	0.0441581	AT2G40140	0.00500377	0.143877				AT4G01960	0.0066932	0.537092				AT2G26350	0.0156751	0.0778886				AT3G49710	0.00230805	1.25534				AT3G48190	0.000746251	0.605607
			AT4G08590	0.0172078	0.585025	AT5G44050	0.0176072	0.219341	AT2G40180	0.00324633	0.357967				AT4G02390	0.0264754	0.249799				AT2G26510	0.00224005	0.370429				AT3G49725	0.00457918	0.153655				AT3G48360	0.00362294	0.338859
			AT4G09340	0.00652777	0.148362	AT5G44290	0.0520703	0.0376449	AT2G40660	0.0218212	0.328699				AT4G02450	0.0771952	0.04845				AT2G27380	0.00832632	0.182719				AT3G50690	0.00375406	0.496727				AT3G48510	0.00452923	0.33459
			AT4G11000	0.0357889	1.05779	AT5G44400	0.0024958	0.331436	AT2G40770	0.0016724	0.788614				AT4G02550	0.0155683	0.671111				AT2G27460	0.00182308	0.325504				AT3G51270	0.0188386	0.100236				AT3G48520	0.0748378	0.180122
			AT4G11160	0.0347607	0.0537041	AT5G44410	0.0128671	0.38601	AT2G41370	0.00532358	0.343239				AT4G04800	0.0214355	0.121146				AT2G27880	0.00284303	0.153904				AT3G51310	0.00169834	0.330818				AT3G48680	0.00416212	1.37341
			AT4G11350	0.00541015	0.160836	AT5G44560	0.0454489	0.045657	AT2G41770	0.0141118	0.125303				AT4G05460	0.0142049	0.613611				AT2G28470	0.00169281	0.903101				AT3G53130	0.037992	0.0639226				AT3G48760	0.00286395	0.324085
			AT4G12750	0.00535701	0.353614	AT5G44580	0.0636932	0.714584	AT2G42270	0.000723708	2.15558				AT4G08180	0.00172851	0.932848				AT2G28790	0.0111491	0.158603				AT3G53540	0.00152776	0.618832				AT3G49150	0.044377	0.578614
			AT4G12960	0.0417629	0.207258	AT5G44680	0.00698839	0.208346	AT2G42330	0.00595977	0.191877				AT4G08590	0.0172078	0.585025				AT2G29510	0.00675378	0.838601				AT3G54250	0.0185979	0.057909				AT3G49190	0.0189384	0.255321
			AT4G15500	0.00618162	0.589635	AT5G44930	0.00793696	1.74437	AT2G43610	0.0183069	0.176081				AT4G09340	0.00652777	0.148362				AT2G29600	0.0128639	0.661528				AT3G54580	0.000852275	0.699103				AT3G49640	0.0044252	0.297501
			AT4G15880	0.0210531	0.210949	AT5G45020	0.00431843	0.312041	AT2G44730	0.0486682	0.143835				AT4G11160	0.0347607	0.0537041				AT2G31400	0.00301478	0.158821				AT3G55510	0.00237018	0.621416				AT3G49710	0.00230805	1.25534
			AT4G15890	0.00102535	0.987101	AT5G45260	0.0128482	0.550564	AT2G45100	0.0398895	0.392888				AT4G11350	0.00541015	0.160836				AT2G32090	0.0101556	0.322834				AT3G55800	0.011462	0.423442				AT3G49725	0.00457918	0.153655
			AT4G16100	0.00311131	3.76801	AT5G45930	0.0367216	0.0560555	AT2G45400	0.0107724	0.114522				AT4G11960	0.047071	0.0287044				AT2G32910	0.00214936	0.579507				AT3G56120	0.00657968	0.138427				AT3G51270	0.0188386	0.100236
			AT4G16430	0.0168709	0.0538577	AT5G46240	0.00917009	0.274466	AT2G45620	0.0019297	0.293365				AT4G12020	0.0238646	0.649471				AT2G32920	0.0107108	0.0983115				AT3G56140	0.00341775	0.355318				AT3G51310	0.00169834	0.330818
			AT4G16610	0.0132397	0.164593	AT5G46470	0.00382704	1.09535	AT2G45630	0.0563586	0.0729864				AT4G12750	0.00535701	0.353614				AT2G36290	0.00371942	0.327195				AT3G57470	0.0193785	0.296422				AT3G51850	0.0026222	0.317453
			AT4G18130	0.00256964	0.152278	AT5G46760	0.00747353	0.0977541	AT2G45760	0.00689222	0.305791				AT4G15500	0.00618162	0.589635				AT2G40420	0.0107352	0.197637				AT3G57940	0.0026723	0.160369				AT3G53130	0.037992	0.0639226
			AT4G18550	0.00963484	0.220402	AT5G46790	0.0243627	0.0829505	AT2G45970	0.00243357	0.342819				AT4G15880	0.0210531	0.210949				AT2G42080	0.0161684	0.102964				AT3G58530	0.010995	0.232428				AT3G53540	0.00152776	0.618832
			AT4G19960	0.0043293	0.391162	AT5G47070	0.0102282	0.104717	AT2G46660	0.00232869	1.11259				AT4G15890	0.00102535	0.987101				AT2G42850	0.0230493	0.237039				AT3G58600	0.00933694	0.155339				AT3G54580	0.000852275	0.699103
			AT4G20430	0.00966129	0.161281	AT5G47220	0.00575992	0.313426	AT2G47180	0.0112659	0.116329				AT4G16100	0.00311131	3.76801				AT2G43260	0.00312163	1.02595				AT3G58660	0.0036324	0.259419				AT3G54670	0.00117573	0.29687
			AT4G21700	0.00145646	0.312378	AT5G47230	0.017292	0.0870061	AT2G47590	0.0165401	0.186716				AT4G18550	0.00963484	0.220402				AT2G44450	0.00552258	0.314075				AT3G59630	0.00922757	0.860436				AT3G55510	0.00237018	0.621416
			AT4G21960	0.0573041	0.0698441	AT5G47330	0.00867606	0.162471	AT3G01720	0.0215668	0.0820251				AT4G19130	0.0231929	0.316194				AT2G45470	0.00266072	0.425781				AT3G62300	0.00188731	0.323534				AT3G55800	0.011462	0.423442
			AT4G23990	0.00173201	0.68997	AT5G47790	0.0365054	0.0998287	AT3G02890	0.00828773	0.2035				AT4G19450	0.0250392	0.0610526				AT2G45580	0.0024953	1.05339				AT3G62700	0.00860511	0.101195				AT3G56120	0.00657968	0.138427
			AT4G24610	0.00116616	0.329046	AT5G47820	0.0168208	0.0231966	AT3G03320	0.0227575	0.391122				AT4G19710	0.00156018	0.60901				AT2G47250	0.00785815	0.0760006				AT3G63090	0.00320466	0.347323				AT3G56140	0.00341775	0.355318
			AT4G26630	0.00166675	0.355553	AT5G47910	0.0293219	0.065033	AT3G04260	0.0392144	0.399265				AT4G19960	0.0043293	0.391162				AT2G47790	0.0104109	0.10856				AT3G63440	0.00215334	1.64217				AT3G56740	0.00398203	0.40088
			AT4G27010	0.00332967	0.485863	AT5G47970	0.00362915	0.311693	AT3G04870	0.00236172	0.338968				AT4G22560	0.070571	0.147143				AT2G47800	0.000817517	0.736269				AT4G00050	0.00657075	0.170898				AT3G57470	0.0193785	0.296422
			AT4G27370	0.0268657	0.483262	AT5G48010	0.00372236	0.154874	AT3G05060	0.00511374	0.16218				AT4G22720	0.0366771	0.0338291				AT3G01810	0.00901681	0.515717				AT4G01960	0.0066932	0.537092				AT3G57940	0.0026723	0.160369
			AT4G27860	0.00434134	0.504894	AT5G48485	0.0265016	0.331319	AT3G05470	0.00168433	0.866465				AT4G24610	0.00116616	0.329046				AT3G01970	0.0144735	0.534138				AT4G02390	0.0264754	0.249799				AT3G58460	0.0172966	0.0624118
			AT4G28700	0.00503444	0.178522	AT5G48490	0.0136871	0.319602	AT3G05620	0.01047	0.0832677				AT4G26250	0.00430595	0.299916				AT3G02550	0.0102933	0.163913				AT4G02450	0.0771952	0.04845				AT3G58530	0.010995	0.232428
			AT4G29490	0.00537182	0.516127	AT5G48540	0.0109418	1.06602	AT3G07320	0.0351884	0.157253				AT4G27370	0.0268657	0.483262				AT3G02910	0.0202363	0.12142				AT4G02550	0.0155683	0.671111				AT3G58600	0.00933694	0.155339
			AT4G29550	0.00764021	0.278179	AT5G49470	0.00172934	0.302211	AT3G07350	0.0082925	0.371104				AT4G27410	0.00900437	0.154732				AT3G03360	0.00577802	1.11065				AT4G03210	0.0442387	0.134806				AT3G58660	0.0036324	0.259419
			AT4G29780	0.00217913	1.18867	AT5G49660	0.00276427	0.166532	AT3G08940	0.0635531	0.0797578				AT4G28700	0.00503444	0.178522				AT3G03680	0.0192136	0.14238				AT4G04180	0.00244363	0.288912				AT3G59630	0.00922757	0.860436
			AT4G30020	0.0314699	0.0347772	AT5G49960	0.0242921	0.0447312	AT3G09560	0.00196289	0.694754				AT4G29550	0.00764021	0.278179				AT3G03720	0.00172031	0.638883				AT4G04770	0.0538175	0.0285521				AT3G60590	0.00274812	1.2916
			AT4G31600	0.0111655	0.128448	AT5G50130	0.0633152	0.312384	AT3G09650	0.00178114	0.634209				AT4G29780	0.00217913	1.18867				AT3G04550	0.032067	0.0648524				AT4G04800	0.0214355	0.121146				AT3G62300	0.00188731	0.323534
			AT4G32375	0.0150221	0.207672	AT5G50160	0.00359301	0.514286	AT3G09660	0.00178047	0.317689				AT4G32500	0.0129004	0.321521				AT3G04610	0.0182352	0.0467658				AT4G05090	0.0430581	0.185917				AT3G62700	0.00860511	0.101195
			AT4G32500	0.0129004	0.321521	AT5G50200	0.00640653	0.330361	AT3G10010	0.00362564	0.775244				AT4G32640	0.00123063	0.334956				AT3G04980	0.00235365	0.482516				AT4G05160	0.0125775	0.129344				AT3G63090	0.00320466	0.347323
			AT4G32640	0.00123063	0.334956	AT5G50280	0.00861337	0.441437	AT3G10740	0.00209767	0.306427				AT4G33280	0.0112955	0.718831				AT3G05290	0.0268697	0.0504754				AT4G08920	0.0277287	0.0236524				AT3G66658	0.0583209	0.012616
			AT4G33905	0.00951722	0.186018	AT5G50390	0.00224023	0.53958	AT3G11590	0.00255994	0.795767				AT4G33905	0.00951722	0.186018				AT3G07020	0.00220443	0.623453				AT4G09030	0.0532575	0.154482				AT4G00230	0.0558367	0.110284
			AT4G35650	0.00350037	0.349682	AT5G51060	0.0102632	0.0961655	AT3G14050	0.0019702	0.627717				AT4G35650	0.00350037	0.349682				AT3G07430	0.0135293	0.471802				AT4G11160	0.0347607	0.0537041				AT4G01010	0.0427661	0.0437475
			AT4G35740	0.00195796	0.942752	AT5G51350	0.00151591	0.325946	AT3G14310	0.0169717	0.190821				AT4G35740	0.00195796	0.942752				AT3G09720	0.00762252	0.106964				AT4G11350	0.00541015	0.160836				AT4G01210	0.00839904	0.252667
			AT4G37610	0.00415683	0.558717	AT5G51440	0.00617357	0.347168	AT3G14690	0.00503866	0.174564				AT4G37310	0.0242487	0.175718				AT3G10760	0.0158063	0.0845794				AT4G11960	0.047071	0.0287044				AT4G02010	0.00376507	0.485715
			AT4G38480	0.00325151	0.278575	AT5G52280	0.00162608	0.316584	AT3G15410	0.00221944	0.341854				AT4G38480	0.00325151	0.278575				AT3G11020	0.00495571	1.54557				AT4G12020	0.0238646	0.649471				AT4G02050	0.00250656	0.362842
			AT4G38600	0.00283471	0.0830129	AT5G52410	0.00397241	0.567167	AT3G15940	0.0379397	0.102472				AT4G38600	0.00283471	0.0830129				AT3G11050	0.0402991	0.123403				AT4G12960	0.0417629	0.207258				AT4G02290	0.0219951	0.115947
			AT4G39080	0.00483758	0.224755	AT5G52630	0.0104766	0.138592	AT3G16170	0.007777	0.103407				AT4G39350	0.0129758	0.128805				AT3G11400	0.0333382	0.0876834				AT4G14210	0.00240219	0.32515				AT4G02390	0.0264754	0.249799
			AT4G39350	0.0129758	0.128805	AT5G53020	0.005849	0.105344	AT3G17740	0.00121809	0.93894				AT4G39970	0.0122793	0.700498				AT3G11450	0.00622606	0.331218				AT4G15890	0.00102535	0.987101				AT4G02450	0.0771952	0.04845
			AT4G39970	0.0122793	0.700498	AT5G54250	0.00936324	0.0692105	AT3G18080	0.0349465	0.138648				AT5G01720	0.00479998	0.485062				AT3G12070	0.00424982	0.329462				AT4G16430	0.0168709	0.0538577				AT4G03210	0.0442387	0.134806
			AT5G01720	0.00479998	0.485062	AT5G54960	0.0176941	0.0796826	AT3G18100	0.00641	0.226211				AT5G01770	0.00403937	0.658171				AT3G12370	0.00779306	0.334735				AT4G16830	0.0521017	0.167953				AT4G03230	0.038325	0.214529
			AT5G01770	0.00403937	0.658171	AT5G55040	0.00461364	0.207026	AT3G19390	0.00304172	0.320493				AT5G01920	0.00267203	0.337362				AT3G12390	0.0399397	1.4937				AT4G17180	0.00282287	0.331255				AT4G04180	0.00244363	0.288912
			AT5G01920	0.00267203	0.337362	AT5G55230	0.00673265	0.10612	AT3G19440	0.0221391	0.29894				AT5G02100	0.00613713	0.316319				AT3G12400	0.00650247	0.173901				AT4G18130	0.00256964	0.152278				AT4G04770	0.0538175	0.0285521
			AT5G01970	0.027097	0.0467556	AT5G55790	0.0129348	0.559187	AT3G19670	0.00298214	0.437017				AT5G04240	0.00214923	0.452306				AT3G12850	0.0031474	1.22147				AT4G18465	0.00193665	0.329493				AT4G05090	0.0430581	0.185917
			AT5G02100	0.00613713	0.316319	AT5G56980	0.00330551	0.727034	AT3G20970	0.0627278	0.229911				AT5G04430	0.0342484	0.0383153				AT3G13800	0.0183269	0.0677128				AT4G18780	0.0687171	0.0260163				AT4G05160	0.0125775	0.129344
			AT5G04060	0.0361022	0.248862	AT5G57780	0.0247693	0.107069	AT3G21240	0.016129	0.20228				AT5G04460	0.0110078	0.140098				AT3G13870	0.00341044	0.161324				AT4G19130	0.0231929	0.316194				AT4G05460	0.0142049	0.613611
			AT5G04240	0.00214923	0.452306	AT5G58900	0.00450837	0.34622	AT3G21540	0.00145165	0.316781				AT5G05730	0.0237067	0.0311412				AT3G14070	0.00398017	0.352955				AT4G19450	0.0250392	0.0610526				AT4G08180	0.00172851	0.932848
			AT5G04430	0.0342484	0.0383153	AT5G58940	0.00898351	0.20754	AT3G21790	0.00270663	0.331594				AT5G05740	0.0214648	0.168649				AT3G15430	0.0055437	0.32784				AT4G19660	0.0123511	0.185199				AT4G08590	0.0172078	0.585025
			AT5G04460	0.0110078	0.140098	AT5G59680	0.0148121	0.17089	AT3G23740	0.0025452	0.301376				AT5G05860	0.00583513	0.341267				AT3G16290	0.00166802	0.591693				AT4G19710	0.00156018	0.60901				AT4G08920	0.0277287	0.0236524
			AT5G04560	0.000835662	0.753932	AT5G59730	0.0547611	0.0526733	AT3G24515	0.0715065	0.303467				AT5G06600	0.00261251	0.148342				AT3G16810	0.002128	0.647716				AT4G20430	0.00966129	0.161281				AT4G09030	0.0532575	0.154482
			AT5G05980	0.00471683	0.164738	AT5G60890	0.0187678	0.161777	AT3G25080	0.0345341	0.473716				AT5G07810	0.00430777	0.616944				AT3G17000	0.0042852	0.337079				AT4G21700	0.00145646	0.312378				AT4G09340	0.00652777	0.148362
			AT5G06600	0.00261251	0.148342	AT5G61290	0.00302298	0.631896	AT3G25250	0.0101365	0.102298				AT5G08020	0.00489239	0.438068				AT3G17310	0.0170359	0.249081				AT4G22320	0.0705686	0.0873808				AT4G11000	0.0357889	1.05779
			AT5G06640	0.011006	0.44158	AT5G61340	0.0651449	0.0408854	AT3G25610	0.0191829	0.0589899				AT5G08110	0.00123467	0.620388				AT3G18750	0.00249093	0.618823				AT4G22530	0.0568772	0.190468				AT4G11960	0.047071	0.0287044
			AT5G07370	0.00467876	0.332479	AT5G61540	0.00371911	0.667103	AT3G26290	0.0259227	0.236747				AT5G08550	0.0153081	0.22217				AT3G18860	0.0317757	0.232881				AT4G22720	0.0366771	0.0338291				AT4G12750	0.00535701	0.353614
			AT5G07810	0.00430777	0.616944	AT5G62190	0.00684962	0.0928766	AT3G26770	0.0274295	0.172836				AT5G08740	0.00259976	0.986556				AT3G18890	0.00601551	0.233995				AT4G23040	0.0022531	1.96932				AT4G12960	0.0417629	0.207258
			AT5G08020	0.00489239	0.438068	AT5G62340	0.00630638	0.34622	AT3G27200	0.0668971	0.249577				AT5G09450	0.00353062	0.300571				AT3G20010	0.00271389	0.460541				AT4G23940	0.0013938	0.677332				AT4G14210	0.00240219	0.32515
			AT5G08110	0.00123467	0.620388	AT5G63020	0.0432316	0.378037	AT3G27560	0.0538391	0.0244983				AT5G10690	0.00230736	0.6645				AT3G21060	0.025798	0.0622842				AT4G23990	0.00173201	0.68997				AT4G15500	0.00618162	0.589635
			AT5G08550	0.0153081	0.22217	AT5G63380	0.00426288	0.386476	AT3G28030	0.00630209	0.182486				AT5G13610	0.0147389	0.0728635				AT3G21610	0.00727712	0.358639				AT4G24270	0.00528379	0.201403				AT4G16100	0.00311131	3.76801
			AT5G09450	0.00353062	0.300571	AT5G63560	0.00574375	0.18768	AT3G28780	0.0286784	0.574674				AT5G13800	0.0027985	0.326857				AT3G21650	0.00264873	0.299864				AT4G26250	0.00430595	0.299916				AT4G16430	0.0168709	0.0538577
			AT5G10020	0.0270995	0.141511	AT5G63600	0.00410889	0.664393	AT3G28940	0.00824123	0.632551				AT5G13950	0.00156655	0.287243				AT3G22980	0.00267765	0.162663				AT4G26630	0.00166675	0.355553				AT4G16610	0.0132397	0.164593
			AT5G11300	0.00608486	0.168187	AT5G65140	0.0148169	0.0807156	AT3G43720	0.0288549	0.173004				AT5G15020	0.00113612	1.9162				AT3G23050	0.012072	0.444028				AT4G27010	0.00332967	0.485863				AT4G16830	0.0521017	0.167953
			AT5G13950	0.00156655	0.287243	AT5G65240	0.00598345	0.354496	AT3G43920	0.0246211	0.37423				AT5G15450	0.00464773	0.0953828				AT3G23060	0.0296099	0.483499				AT4G27860	0.00434134	0.504894				AT4G17180	0.00282287	0.331255
			AT5G14700	0.0238381	0.156805	AT5G65310	0.0127714	0.67619	AT3G43960	0.0349728	0.217494				AT5G16220	0.0325791	0.413361				AT3G23150	0.00393573	0.281047				AT4G28700	0.00503444	0.178522				AT4G18130	0.00256964	0.152278
			AT5G15020	0.00113612	1.9162	AT5G65440	0.00255325	0.605441	AT3G44280	0.0593202	0.215914				AT5G16990	0.0108217	0.619311				AT3G23280	0.00560456	0.173723				AT4G29490	0.00537182	0.516127				AT4G18465	0.00193665	0.329493
			AT5G16010	0.0239678	0.212178	AT5G65640	0.00398217	0.313685	AT3G44600	0.0162992	0.0420991				AT5G17050	0.0101062	0.303157				AT3G23410	0.00354813	0.168542				AT4G29550	0.00764021	0.278179				AT4G18780	0.0687171	0.0260163
			AT5G16220	0.0325791	0.413361	AT5G66590	0.0127894	0.39495	AT3G44820	0.00431752	0.467479				AT5G18520	0.00291041	0.35241				AT3G23590	0.00287434	0.24163				AT4G30520	0.00206326	0.332442				AT4G19130	0.0231929	0.316194
			AT5G16990	0.0108217	0.619311	AT5G67130	0.00322027	0.321487	AT3G45010	0.03875	0.159863				AT5G18630	0.00381513	0.323378				AT3G23690	0.00382797	0.307217				AT4G31600	0.0111655	0.128448				AT4G19450	0.0250392	0.0610526
			AT5G17400	0.0315304	0.138211	AT5G67310	0.00673893	0.69329	AT3G45090	0.0034885	0.546329				AT5G18830	0.0119747	0.0469677				AT3G24350	0.00779314	0.164032				AT4G32375	0.0150221	0.207672				AT4G19660	0.0123511	0.185199
			AT5G18520	0.00291041	0.35241	AT5G67340	0.0274843	0.191309	AT3G45850	0.00650276	0.0640539				AT5G19120	0.0739214	0.193309				AT3G24440	0.0025551	0.276923				AT4G32500	0.0129004	0.321521				AT4G19710	0.00156018	0.60901
			AT5G18630	0.00381513	0.323378	AT5G67360	0.024666	0.0756179	AT3G45900	0.0141131	0.179306				AT5G19430	0.0111889	0.459999				AT3G24715	0.00143474	1.31509				AT4G33280	0.0112955	0.718831				AT4G19960	0.0043293	0.391162
			AT5G18830	0.0119747	0.0469677	AT5G67370	0.0289173	0.044987	AT3G46240	0.00528058	0.205591				AT5G20560	0.0373978	0.739911				AT3G25900	0.011255	0.125404				AT4G33905	0.00951722	0.186018				AT4G20430	0.00966129	0.161281
			AT5G19430	0.0111889	0.459999	AT5G67440	0.00658749	0.252619	AT3G47670	0.00470993	0.691997				AT5G22760	0.000934985	0.589859				AT3G26100	0.00242007	0.349747				AT4G35650	0.00350037	0.349682				AT4G21700	0.00145646	0.312378
			AT5G20560	0.0373978	0.739911	AT5G67470	0.025586	0.178663	AT3G49060	0.00172489	0.6325				AT5G24850	0.00830371	0.19858				AT3G26720	0.00135912	0.317183				AT4G35740	0.00195796	0.942752				AT4G21960	0.0573041	0.0698441
			AT5G22760	0.000934985	0.589859				AT3G49160	0.0602121	0.16471				AT5G26250	0.0446359	0.085103				AT3G27540	0.0571967	0.0552778				AT4G36860	0.0694859	0.0430604				AT4G22320	0.0705686	0.0873808
			AT5G23530	0.0286648	0.13261				AT3G49180	0.0469444	0.108992				AT5G27940	0.00852843	0.6671				AT3G28040	0.0474859	0.157768				AT4G37310	0.0242487	0.175718				AT4G22530	0.0568772	0.190468
			AT5G24020	0.00386565	0.360348				AT3G49680	0.00323457	0.333034				AT5G35360	0.0692785	0.245543				AT3G28450	0.0050826	0.277379				AT4G37610	0.00415683	0.558717				AT4G22560	0.070571	0.147143
			AT5G24240	0.0590337	0.0655011				AT3G49930	0.0148794	0.1322				AT5G37530	0.0407665	0.0947071				AT3G29320	0.00490236	0.395297				AT4G38480	0.00325151	0.278575				AT4G22720	0.0366771	0.0338291
			AT5G24260	0.0330311	0.0375121				AT3G50700	0.00313941	0.615325				AT5G38730	0.00253723	0.283032				AT3G29575	0.00600304	0.317384				AT4G38600	0.00283471	0.0830129				AT4G23040	0.0022531	1.96932
			AT5G25280	0.0269277	0.15817				AT3G51280	0.00326922	0.31127				AT5G39660	0.00870533	0.33716				AT3G29760	0.00333195	0.549426				AT4G38700	0.0309581	0.321707				AT4G23940	0.0013938	0.677332
			AT5G27730	0.00820291	0.116386				AT3G51320	0.00268758	0.612045				AT5G39890	0.0215621	0.14739				AT3G32940	0.0443114	0.614497				AT4G39080	0.00483758	0.224755				AT4G23990	0.00173201	0.68997
			AT5G27940	0.00852843	0.6671				AT3G51470	0.00377613	0.324239				AT5G40870	0.0590576	0.0158606				AT3G43220	0.00360287	0.292763				AT4G39970	0.0122793	0.700498				AT4G24270	0.00528379	0.201403
			AT5G35360	0.0692785	0.245543				AT3G51620	0.010007	0.283554				AT5G43670	0.0657331	0.109929				AT3G44750	0.0167994	0.107527				AT4G39990	0.0117022	0.171369				AT4G24610	0.00116616	0.329046
			AT5G36160	0.0410071	0.0248164				AT3G51720	0.00710219	0.150205				AT5G44200	0.06143	0.0815532				AT3G45620	0.00266904	0.641368				AT5G01670	0.00762247	0.335572				AT4G26250	0.00430595	0.299916
			AT5G37530	0.0407665	0.0947071				AT3G51880	0.0400671	0.117338				AT5G44250	0.0158909	0.354919				AT3G45680	0.065559	0.109552				AT5G01720	0.00479998	0.485062				AT4G27010	0.00332967	0.485863
			AT5G38380	0.0431293	0.0301373				AT3G52290	0.00327738	0.310293				AT5G44670	0.0025628	0.334824				AT3G45830	0.00120309	0.814892				AT5G01920	0.00267203	0.337362				AT4G27370	0.0268657	0.483262
			AT5G39660	0.00870533	0.33716				AT3G52310	0.0103393	0.109512				AT5G45170	0.0366389	0.0949836				AT3G46360	0.00589626	0.808889				AT5G01970	0.027097	0.0467556				AT4G27410	0.00900437	0.154732
			AT5G39890	0.0215621	0.14739				AT3G52570	0.0118782	0.340313				AT5G46580	0.00415183	0.146038				AT3G47010	0.0215934	0.241011				AT5G04060	0.0361022	0.248862				AT4G27860	0.00434134	0.504894
			AT5G39960	0.00782961	0.34633				AT3G53700	0.0747684	0.124097				AT5G46680	0.00660206	0.275799				AT3G47500	0.0491707	0.431551				AT5G04430	0.0342484	0.0383153				AT4G29490	0.00537182	0.516127
			AT5G43780	0.0548331	0.0741051				AT3G54100	0.00626055	0.11156				AT5G47020	0.00279182	0.112448				AT3G48410	0.0138607	0.251278				AT5G04560	0.000835662	0.753932				AT4G29780	0.00217913	1.18867
			AT5G44250	0.0158909	0.354919				AT3G54790	0.00181929	0.317908				AT5G48820	0.00611446	0.326428				AT3G49500	0.00117053	1.26268				AT5G04710	0.0317442	0.0529497				AT4G30020	0.0314699	0.0347772
			AT5G45050	0.0277185	0.434407				AT3G55480	0.0248602	0.185032				AT5G50450	0.00787741	0.168786				AT3G49530	0.00293531	0.640181				AT5G05480	0.00677231	0.757936				AT4G30520	0.00206326	0.332442
			AT5G47490	0.00199007	0.653956				AT3G55760	0.00234003	0.327387				AT5G51710	0.00428934	0.188671				AT3G49590	0.00234598	0.897582				AT5G05700	0.00988715	0.273912				AT4G31600	0.0111655	0.128448
			AT5G48820	0.00611446	0.326428				AT3G56430	0.00628874	0.161949				AT5G52250	0.00317613	0.375348				AT3G50210	0.0228	0.0602768				AT5G05730	0.0237067	0.0311412				AT4G32375	0.0150221	0.207672
			AT5G50450	0.00787741	0.168786				AT3G56640	0.00338882	0.165992				AT5G53970	0.00328702	0.324905				AT3G50520	0.0451273	0.126271				AT5G05740	0.0214648	0.168649				AT4G32640	0.00123063	0.334956
			AT5G51710	0.00428934	0.188671				AT3G58010	0.0210958	0.208898				AT5G54470	0.0410743	0.188338				AT3G51800	0.00483343	1.50324				AT5G05860	0.00583513	0.341267				AT4G33280	0.0112955	0.718831
			AT5G52250	0.00317613	0.375348				AT3G58650	0.00178738	0.589399				AT5G55180	0.0750206	0.0135399				AT3G51950	0.0053332	0.150861				AT5G05980	0.00471683	0.164738				AT4G33905	0.00951722	0.186018
			AT5G53500	0.00188633	1.48506				AT3G59060	0.0156733	0.25348				AT5G57850	0.00361841	0.328531				AT3G53030	0.00279503	0.291377				AT5G06110	0.00203162	0.329165				AT4G36860	0.0694859	0.0430604
			AT5G54470	0.0410743	0.188338				AT3G59670	0.0030023	0.273806				AT5G58830	0.00720741	0.269716				AT3G53190	0.0330252	0.160163				AT5G06600	0.00261251	0.148342				AT4G37310	0.0242487	0.175718
			AT5G54500	0.0114229	0.172064				AT3G59690	0.00262417	0.326096				AT5G59520	0.00346327	0.375559				AT3G53810	0.0151249	0.185397				AT5G06640	0.011006	0.44158				AT4G38700	0.0309581	0.321707
			AT5G55180	0.0750206	0.0135399				AT3G59940	0.00324786	0.652373				AT5G59720	0.0528634	0.0519545				AT3G54220	0.00791481	0.0871231				AT5G07130	0.0136137	0.116515				AT4G39080	0.00483758	0.224755
			AT5G55540	0.00193182	0.166837				AT3G60030	0.00671974	0.0681888				AT5G60710	0.00180099	0.356999				AT3G55040	0.00881961	0.1752				AT5G07280	0.00106848	0.35469				AT4G39350	0.0129758	0.128805
			AT5G57850	0.00361841	0.328531				AT3G61350	0.0157088	0.628583				AT5G61740	0.00350734	0.434093				AT3G55120	0.00489802	0.383469				AT5G07810	0.00430777	0.616944				AT4G39990	0.0117022	0.171369
			AT5G59720	0.0528634	0.0519545				AT3G61380	0.00200128	0.907841				AT5G62980	0.0696078	0.339028				AT3G55400	0.00515302	0.533193				AT5G08020	0.00489239	0.438068				AT5G01670	0.00762247	0.335572
			AT5G59740	0.050709	0.02579				AT3G62000	0.0039366	0.317316				AT5G63590	0.00624637	1.26544				AT3G56200	0.00267657	0.401748				AT5G08470	0.00240078	0.331216				AT5G01770	0.00403937	0.658171
			AT5G60710	0.00180099	0.356999				AT3G62160	0.00755659	0.60047				AT5G63920	0.00150491	0.629443				AT3G56590	0.00496676	0.19008				AT5G08550	0.0153081	0.22217				AT5G01970	0.027097	0.0467556
			AT5G61300	0.00608146	0.491581				AT3G62550	0.00789196	0.354094				AT5G64090	0.00262447	0.39623				AT3G57490	0.0298822	0.228531				AT5G08740	0.00259976	0.986556				AT5G02100	0.00613713	0.316319
			AT5G63030	0.0376844	0.200864				AT3G62630	0.0104015	0.113264				AT5G64740	0.0431901	0.0191917				AT3G57890	0.00207247	0.359265				AT5G10020	0.0270995	0.141511				AT5G04060	0.0361022	0.248862
			AT5G63590	0.00624637	1.26544				AT3G62680	0.0335796	0.0898016				AT5G65530	0.00300214	0.645086				AT3G58050	0.0138501	0.410569				AT5G10690	0.00230736	0.6645				AT5G04240	0.00214923	0.452306
			AT5G63760	0.0135799	1.29382				AT3G62860	0.0181102	0.218187				AT5G65560	0.00324409	0.144969				AT3G59020	0.00398892	0.107356				AT5G11300	0.00608486	0.168187				AT5G04710	0.0317442	0.0529497
			AT5G63920	0.00150491	0.629443				AT3G63140	0.00636553	0.523526				AT5G65630	0.00984921	0.224114				AT3G59220	0.00467391	0.331346				AT5G12080	0.001765	0.693758				AT5G05480	0.00677231	0.757936
			AT5G64170	0.00251306	0.274666				AT3G63180	0.00259055	1.61263				AT5G66200	0.00410212	0.166587				AT3G60100	0.00290486	0.988444				AT5G12170	0.0681819	0.516903				AT5G05700	0.00988715	0.273912
			AT5G64740	0.0431901	0.0191917				AT3G63190	0.00478815	0.33975				AT5G66230	0.00775439	0.311034				AT3G60720	0.00454761	0.357107				AT5G13300	0.00178578	0.583625				AT5G05730	0.0237067	0.0311412
			AT5G65530	0.00300214	0.645086				AT4G00700	0.02879	0.0482166				AT5G66320	0.0115476	0.114778				AT3G61150	0.0115715	0.047669				AT5G13610	0.0147389	0.0728635				AT5G05740	0.0214648	0.168649
			AT5G65560	0.00324409	0.144969				AT4G00880	0.0117652	0.30414				AT5G66690	0.0391769	0.0952021				AT3G61570	0.00585679	0.527619				AT5G13950	0.00156655	0.287243				AT5G05860	0.00583513	0.341267
			AT5G65630	0.00984921	0.224114				AT4G01050	0.00549886	0.176168				AT5G66880	0.0285176	0.0843819				AT3G61820	0.00237361	0.82152				AT5G14680	0.00758808	0.336379				AT5G05980	0.00471683	0.164738
			AT5G65900	0.00457594	0.299528				AT4G01080	0.0414822	0.178822				AT1G01460	0.00777953	0.377932				AT3G61880	0.0097318	0.664868				AT5G14700	0.0238381	0.156805				AT5G06110	0.00203162	0.329165
			AT5G66020	0.00233365	0.31764				AT4G01390	0.00483302	0.598953				AT1G01710	0.00303051	0.34749				AT3G63250	0.00769169	0.353323				AT5G15450	0.00464773	0.0953828				AT5G06640	0.011006	0.44158
			AT5G66230	0.00775439	0.311034				AT4G01410	0.0647556	0.0636744				AT1G01920	0.00392081	1.74533				AT3G63510	0.0594922	0.683532				AT5G15980	0.0457287	0.328915				AT5G07130	0.0136137	0.116515
			AT5G66320	0.0115476	0.114778				AT4G02380	0.0123963	0.386219				AT1G02970	0.00579287	0.149752				AT4G00730	0.00960502	0.110728				AT5G16010	0.0239678	0.212178				AT5G07280	0.00106848	0.35469
			AT5G66690	0.0391769	0.0952021				AT4G02420	0.00784494	0.17075				AT1G05140	0.00293775	0.694291				AT4G01400	0.0102187	0.08038				AT5G16710	0.0101597	0.514653				AT5G07370	0.00467876	0.332479
			AT5G66880	0.0285176	0.0843819				AT4G02610	0.0307201	0.20906				AT1G05320	0.00492993	0.346308				AT4G02020	0.00173582	0.579091				AT5G16820	0.00554417	0.669213				AT5G07810	0.00430777	0.616944
			AT5G67070	0.019123	0.186588				AT4G03070	0.00474072	0.287916				AT1G05380	0.00222155	0.897384				AT4G02070	0.0228676	0.347095				AT5G16990	0.0108217	0.619311				AT5G08110	0.00123467	0.620388
			AT1G01460	0.00777953	0.377932				AT4G03100	0.010046	0.10069				AT1G05570	0.00207816	0.109278				AT4G02120	0.00728256	0.109565				AT5G17050	0.0101062	0.303157				AT5G08470	0.00240078	0.331216
			AT1G01710	0.00303051	0.34749				AT4G03510	0.0641618	0.0275424				AT1G06450	0.00371332	0.332766				AT4G02370	0.0329969	0.657877				AT5G17400	0.0315304	0.138211				AT5G08740	0.00259976	0.986556
			AT1G01960	0.00342376	0.308856				AT4G04610	0.0180393	0.105009				AT1G06820	0.00220866	1.0218				AT4G02400	0.0256428	0.0793896				AT5G17790	0.0588231	0.492103				AT5G09450	0.00353062	0.300571
			AT1G02970	0.00579287	0.149752				AT4G04955	0.0170749	0.201992				AT1G07320	0.00902225	0.178118				AT4G04620	0.0110069	0.331806				AT5G18520	0.00291041	0.35241				AT5G10020	0.0270995	0.141511
			AT1G04400	0.00327306	0.562516				AT4G05410	0.00593308	0.143723				AT1G07360	0.0070645	0.55888				AT4G04670	0.0605059	0.334961				AT5G19430	0.0111889	0.459999				AT5G10690	0.00230736	0.6645
			AT1G05380	0.00222155	0.897384				AT4G08310	0.00530871	0.166245				AT1G08130	0.00361903	0.152218				AT4G04700	0.0235345	0.18344				AT5G20140	0.00671159	0.168383				AT5G11300	0.00608486	0.168187
			AT1G06450	0.00371332	0.332766				AT4G08480	0.00199896	0.826505				AT1G08680	0.0164189	0.588165				AT4G04970	0.0522588	0.0434503				AT5G20730	0.030437	0.0754618				AT5G12080	0.001765	0.693758
			AT1G06470	0.00332992	0.319355				AT4G08950	0.0210713	0.067741				AT1G08860	0.00449504	0.170484				AT4G05020	0.0076857	0.0888767				AT5G22760	0.000934985	0.589859				AT5G12170	0.0681819	0.516903
			AT1G07040	0.00352341	0.342835				AT4G10750	0.00670807	0.38573				AT1G09900	0.074563	0.126959				AT4G05150	0.0248404	0.153587				AT5G23060	0.0571826	0.149128				AT5G13300	0.00178578	0.583625
			AT1G07280	0.0150742	0.265262				AT4G10790	0.0356092	0.0256816				AT1G10150	0.0242646	0.0871351				AT4G09020	0.0200945	0.287756				AT5G23330	0.00712634	0.360436				AT5G13610	0.0147389	0.0728635
			AT1G07360	0.0070645	0.55888				AT4G11130	0.00216144	0.561917				AT1G10700	0.00316303	0.345372				AT4G10620	0.0553775	0.0909035				AT5G23530	0.0286648	0.13261				AT5G13800	0.0027985	0.326857
			AT1G08130	0.00361903	0.152218				AT4G11530	0.0269572	0.34583				AT1G11660	0.00364316	0.316				AT4G10810	0.0172035	0.31753				AT5G23870	0.0269718	0.229098				AT5G14680	0.00758808	0.336379
			AT1G08680	0.0164189	0.588165				AT4G12080	0.0066812	0.390847				AT1G12640	0.0737529	0.0515253				AT4G10970	0.0255053	0.636207				AT5G24020	0.00386565	0.360348				AT5G14700	0.0238381	0.156805
			AT1G08700	0.0139484	0.216196				AT4G13020	0.0517304	0.067187				AT1G15490	0.0018827	0.376323				AT4G11090	0.0293137	0.327008				AT5G24240	0.0590337	0.0655011				AT5G15020	0.00113612	1.9162
			AT1G08860	0.00449504	0.170484				AT4G13100	0.0554449	0.645935				AT1G15720	0.0464375	0.504772				AT4G11800	0.0454988	0.129447				AT5G24260	0.0330311	0.0375121				AT5G15450	0.00464773	0.0953828
			AT1G09560	0.0498625	0.0820708				AT4G13630	0.0769527	0.24217				AT1G17760	0.00189933	0.314486				AT4G11920	0.0106283	0.0900655				AT5G24850	0.00830371	0.19858				AT5G15980	0.0457287	0.328915
			AT1G09790	0.0182022	0.0534927				AT4G13710	0.00288652	0.326143				AT1G17860	0.030231	0.732978				AT4G12040	0.0155301	0.16336				AT5G25280	0.0269277	0.15817				AT5G16010	0.0239678	0.212178
			AT1G10150	0.0242646	0.0871351				AT4G14070	0.0312767	0.201935				AT1G18190	0.00190356	1.42445				AT4G12600	0.00811941	0.873665				AT5G25520	0.00144914	0.300093				AT5G16220	0.0325791	0.413361
			AT1G10240	0.0131957	0.0457366				AT4G14100	0.0651638	0.126399				AT1G21980	0.00446444	0.307489				AT4G13750	0.00757979	0.240259				AT5G26250	0.0446359	0.085103				AT5G16710	0.0101597	0.514653
			AT1G10490	0.00269574	0.317166				AT4G14350	0.0354408	0.0207058				AT1G22340	0.00292276	0.306161				AT4G13780	0.00795144	0.0667395				AT5G27400	0.00688706	0.178277				AT5G16820	0.00554417	0.669213
			AT1G10700	0.00316303	0.345372				AT4G14510	0.00163951	1.15759				AT1G22540	0.0592105	0.113872				AT4G13850	0.0467873	0.0652263				AT5G27730	0.00820291	0.116386				AT5G17050	0.0101062	0.303157
			AT1G11660	0.00364316	0.316				AT4G14580	0.0212749	0.149694				AT1G22660	0.00228383	0.318258				AT4G14000	0.0127404	0.875898				AT5G35360	0.0692785	0.245543				AT5G17400	0.0315304	0.138211
			AT1G12520	0.0271059	0.168862				AT4G14760	0.000803631	1.28212				AT1G22760	0.027641	0.0508108				AT4G14190	0.0031757	0.53109				AT5G36160	0.0410071	0.0248164				AT5G17790	0.0588231	0.492103
			AT1G12640	0.0737529	0.0515253				AT4G15090	0.00365327	0.141714				AT1G23860	0.0065136	0.378264				AT4G14930	0.0130448	0.323455				AT5G37500	0.0131816	0.224602				AT5G19120	0.0739214	0.193309
			AT1G12750	0.0176853	0.410946				AT4G15900	0.0083399	0.219025				AT1G25390	0.00214846	0.655772				AT4G15290	0.0084897	0.459995				AT5G38380	0.0431293	0.0301373				AT5G20140	0.00671159	0.168383
			AT1G13460	0.0260994	0.0957757				AT4G16110	0.00609413	0.329248				AT1G25490	0.00786148	0.882049				AT4G16745	0.028778	0.187998				AT5G38710	0.00268264	1.06245				AT5G20730	0.030437	0.0754618
			AT1G13940	0.00360931	0.564026				AT4G16390	0.0304234	0.158067				AT1G25500	0.00247598	0.381496				AT4G16760	0.0664382	0.0602839				AT5G38730	0.00253723	0.283032				AT5G23060	0.0571826	0.149128
			AT1G14610	0.00493813	0.161397				AT4G16470	0.00441052	1.07582				AT1G26130	0.00227344	0.658678				AT4G16845	0.0564008	0.217526				AT5G39730	0.0182627	0.135393				AT5G23330	0.00712634	0.360436
			AT1G15490	0.0018827	0.376323				AT4G16690	0.00492908	0.348764				AT1G27430	0.00648512	0.25049				AT4G16850	0.0167746	0.343076				AT5G39790	0.0759926	0.256679				AT5G23870	0.0269718	0.229098
			AT1G15720	0.0464375	0.504772				AT4G16780	0.0420394	0.0757569				AT1G27680	0.0105139	0.081316				AT4G17730	0.0609939	0.797569				AT5G39960	0.00782961	0.34633				AT5G24020	0.00386565	0.360348
			AT1G15780	0.00191509	0.176492				AT4G16970	0.0321616	0.791127				AT1G27850	0.00133737	0.555066				AT4G18370	0.0383261	0.216681				AT5G40300	0.0194658	0.17643				AT5G24240	0.0590337	0.0655011
			AT1G15860	0.00601647	0.307538				AT4G17460	0.0716299	0.0439845				AT1G29750	0.0136676	0.270049				AT4G18520	0.00263428	0.258245				AT5G40470	0.0192186	0.294059				AT5G24260	0.0330311	0.0375121
			AT1G17360	0.00283338	0.285287				AT4G17600	0.0753914	0.023717				AT1G29980	0.0061295	0.732788				AT4G19540	0.040442	0.246914				AT5G40870	0.0590576	0.0158606				AT5G25280	0.0269277	0.15817
			AT1G17860	0.030231	0.732978				AT4G18120	0.0159078	0.144735				AT1G30200	0.00354226	0.330816				AT4G21430	0.0032801	0.281183				AT5G40890	0.038023	0.030992				AT5G25520	0.00144914	0.300093
			AT1G18540	0.0204321	0.178365				AT4G18390	0.0711845	0.0328001				AT1G30520	0.00227369	1.06643				AT4G23570	0.00360122	0.358773				AT5G41480	0.00249367	1.35361				AT5G26250	0.0446359	0.085103
			AT1G20200	0.0264456	0.065563				AT4G18640	0.0218298	0.0933018				AT1G30610	0.0037054	0.764692				AT4G23620	0.026633	0.187837				AT5G41870	0.0616406	0.118559				AT5G27400	0.00688706	0.178277
			AT1G21700	0.00172592	0.316945				AT4G18670	0.0147628	0.247572				AT1G30640	0.00259741	0.296252				AT4G24190	0.00164048	0.985096				AT5G43670	0.0657331	0.109929				AT5G27940	0.00852843	0.6671
			AT1G21980	0.00446444	0.307489				AT4G18810	0.0261112	0.230623				AT1G30960	0.0126008	0.0801537				AT4G25390	0.00659109	0.101473				AT5G44200	0.06143	0.0815532				AT5G36160	0.0410071	0.0248164
			AT1G22760	0.027641	0.0508108				AT4G18970	0.0258383	0.0478097				AT1G31190	0.00737126	0.161583				AT4G26190	0.00930589	0.368608				AT5G44720	0.0322717	0.266467				AT5G37500	0.0131816	0.224602
			AT1G22910	0.00797277	0.379234				AT4G19010	0.00427581	0.954777				AT1G31220	0.0172884	0.560595				AT4G26270	0.055548	0.0171116				AT5G45050	0.0277185	0.434407				AT5G37530	0.0407665	0.0947071
			AT1G23860	0.0065136	0.378264				AT4G19020	0.0205246	0.304489				AT1G31600	0.0576508	0.386553				AT4G26300	0.0114759	0.131164				AT5G45170	0.0366389	0.0949836				AT5G38380	0.0431293	0.0301373
			AT1G24460	0.00132084	2.52612				AT4G19380	0.028491	0.370339				AT1G32410	0.0172828	0.191473				AT4G26320	0.050435	0.173108				AT5G45280	0.0224373	0.366693				AT5G38710	0.00268264	1.06245
			AT1G24610	0.0163826	0.115588				AT4G21060	0.00187082	0.951365				AT1G33250	0.00537834	0.292937				AT4G26850	0.00308135	0.649536				AT5G46420	0.00441578	0.301274				AT5G38730	0.00253723	0.283032
			AT1G25260	0.0362162	0.0490585				AT4G22270	0.0125438	0.242245				AT1G33390	0.00115933	0.909352				AT4G26860	0.0100267	0.188041				AT5G46580	0.00415183	0.146038				AT5G39660	0.00870533	0.33716
			AT1G25390	0.00214846	0.655772				AT4G22540	0.00195871	0.618741				AT1G33400	0.00372863	0.433921				AT4G27060	0.0142113	0.18663				AT5G47020	0.00279182	0.112448				AT5G39730	0.0182627	0.135393
			AT1G25490	0.00786148	0.882049				AT4G23700	0.042778	0.103816				AT1G34260	0.0186233	0.197062				AT4G28090	0.00746084	0.222946				AT5G47050	0.00754516	0.629842				AT5G39790	0.0759926	0.256679
			AT1G25500	0.00247598	0.381496				AT4G23750	0.00361456	0.36843				AT1G34630	0.0209517	0.0905786				AT4G28150	0.00492568	0.624843				AT5G47490	0.00199007	0.653956				AT5G39890	0.0215621	0.14739
			AT1G26130	0.00227344	0.658678				AT4G23840	0.00207207	0.369293				AT1G43770	0.0275741	0.081828				AT4G28300	0.00950069	0.198637				AT5G48310	0.0390908	0.2093				AT5G39960	0.00782961	0.34633
			AT1G26170	0.00136268	0.314858				AT4G23920	0.00773715	0.168179				AT1G45130	0.00332545	0.403829				AT4G28670	0.0132441	0.0537116				AT5G48430	0.00859019	0.539054				AT5G40300	0.0194658	0.17643
			AT1G26560	0.00277392	0.308605				AT4G24050	0.022307	0.132894				AT1G48310	0.00397608	0.16612				AT4G29010	0.000247749	4.69208				AT5G48460	0.0419455	0.0309385				AT5G40470	0.0192186	0.294059
			AT1G27000	0.0134201	0.108704				AT4G24490	0.00215644	0.592538				AT1G49540	0.00315321	0.336875				AT4G29160	0.00574575	0.361563				AT5G48790	0.0782722	0.149235				AT5G40870	0.0590576	0.0158606
			AT1G27430	0.00648512	0.25049				AT4G25170	0.0160145	0.0758097				AT1G49650	0.00685412	0.352681				AT4G29900	0.00246025	0.169921				AT5G48820	0.00611446	0.326428				AT5G40890	0.038023	0.030992
			AT1G27520	0.00245664	0.309905				AT4G25280	0.00586447	0.593802				AT1G49710	0.00989351	0.447913				AT4G29950	0.0145537	0.142706				AT5G49555	0.00920797	0.620394				AT5G41480	0.00249367	1.35361
			AT1G27680	0.0105139	0.081316				AT4G25320	0.00316447	0.353218				AT1G49840	0.00544372	0.165141				AT4G30350	0.00147684	0.970919				AT5G53500	0.00188633	1.48506				AT5G41870	0.0616406	0.118559
			AT1G27850	0.00133737	0.555066				AT4G25780	0.0340136	0.065492				AT1G50240	0.00202753	0.49719				AT4G30590	0.00727054	0.960085				AT5G53870	0.0349459	0.499266				AT5G43670	0.0657331	0.109929
			AT1G29750	0.0136676	0.270049				AT4G25870	0.0742443	0.0305979				AT1G50260	0.00205931	0.31574				AT4G30860	0.00601362	0.287809				AT5G53970	0.00328702	0.324905				AT5G43780	0.0548331	0.0741051
			AT1G30120	0.00320839	0.34445				AT4G26520	0.00355612	0.35539				AT1G52760	0.00423181	0.311675				AT4G31840	0.0141999	0.181535				AT5G54470	0.0410743	0.188338				AT5G44200	0.06143	0.0815532
			AT1G30200	0.00354226	0.330816				AT4G26940	0.0134607	0.0810292				AT1G52980	0.00238398	0.642224				AT4G32420	0.00318039	0.167253				AT5G54500	0.0114229	0.172064				AT5G44250	0.0158909	0.354919
			AT1G30520	0.00227369	1.06643				AT4G27340	0.00435278	0.164625				AT1G53165	0.00222903	0.277968				AT4G32920	0.00476625	0.19419				AT5G54910	0.0039035	0.451822				AT5G44670	0.0025628	0.334824
			AT1G30640	0.00259741	0.296252				AT4G27730	0.0635218	0.0193273				AT1G55040	0.00183879	0.543536				AT4G33300	0.0268898	0.228788				AT5G55050	0.00793349	0.43341				AT5G44720	0.0322717	0.266467
			AT1G31190	0.00737126	0.161583				AT4G28220	0.0264012	0.0857481				AT1G55510	0.0217956	0.0557941				AT4G35380	0.000773455	0.338122				AT5G55180	0.0750206	0.0135399				AT5G45050	0.0277185	0.434407
			AT1G31220	0.0172884	0.560595				AT4G28706	0.0280514	0.187347				AT1G55640	0.00561165	2.8338				AT4G35870	0.00319019	0.172043				AT5G55540	0.00193182	0.166837				AT5G45170	0.0366389	0.0949836
			AT1G31600	0.0576508	0.386553				AT4G29260	0.0107868	0.321486				AT1G55660	0.00282761	0.947787				AT4G35930	0.0461724	0.262875				AT5G55900	0.0137975	0.307238				AT5G45280	0.0224373	0.366693
			AT1G32120	0.0171481	0.429208				AT4G29940	0.00369284	0.440814				AT1G55890	0.00323446	2.108				AT4G37250	0.0129212	0.138496				AT5G57850	0.00361841	0.328531				AT5G46420	0.00441578	0.301274
			AT1G32220	0.0551965	0.110416				AT4G30480	0.00471925	0.343144				AT1G56290	0.0307711	0.211614				AT4G37280	0.00417318	0.333257				AT5G58830	0.00720741	0.269716				AT5G46580	0.00415183	0.146038
			AT1G32340	0.0216471	0.137046				AT4G31670	0.00681346	0.203411				AT1G56500	0.00763998	0.165514				AT4G38350	0.00111433	1.20047				AT5G58980	0.045722	0.184194				AT5G46680	0.00660206	0.275799
			AT1G32410	0.0172828	0.191473				AT4G32120	0.00411957	0.306912				AT1G58470	0.035217	0.317108				AT4G38590	0.0243967	0.677288				AT5G59520	0.00346327	0.375559				AT5G47020	0.00279182	0.112448
			AT1G33250	0.00537834	0.292937				AT4G32350	0.00338266	0.738971				AT1G61900	0.0531818	0.117236				AT4G38780	0.00121939	0.612942				AT5G59720	0.0528634	0.0519545				AT5G47050	0.00754516	0.629842
			AT1G34260	0.0186233	0.197062				AT4G32410	0.00260397	0.155298				AT1G62050	0.0600119	0.0992161				AT4G38890	0.0020249	0.313017				AT5G60690	0.00330014	0.157989				AT5G48310	0.0390908	0.2093
			AT1G34630	0.0209517	0.0905786				AT4G32551	0.00295354	0.456292				AT1G63020	0.0102755	0.258361				AT4G39730	0.0147485	0.167467				AT5G61300	0.00608146	0.491581				AT5G48430	0.00859019	0.539054
			AT1G42440	0.0503533	0.126178				AT4G33200	0.00189792	0.450481				AT1G63170	0.0039818	0.282048				AT4G39980	0.0115467	0.212309				AT5G61520	0.00473422	0.189026				AT5G48460	0.0419455	0.0309385
			AT1G42960	0.00790299	0.336411				AT4G33530	0.00308603	0.169232				AT1G64460	0.00881242	0.168387				AT4G40000	0.00348288	1.13636				AT5G61740	0.00350734	0.434093				AT5G48790	0.0782722	0.149235
			AT1G43770	0.0275741	0.081828				AT4G33700	0.00308663	0.342287				AT1G64610	0.0113311	0.236352				AT5G01020	0.00310336	0.355493				AT5G62620	0.0060561	0.106904				AT5G49555	0.00920797	0.620394
			AT1G48310	0.00397608	0.16612				AT4G34215	0.0255808	0.338287				AT1G65240	0.0211152	0.0416917				AT5G01180	0.00224435	0.352753				AT5G62980	0.0696078	0.339028				AT5G50450	0.00787741	0.168786
			AT1G49670	0.022867	0.277856				AT4G35780	0.00252114	0.302339				AT1G65520	0.0450642	0.249939				AT5G01620	0.00951827	0.0997605				AT5G63030	0.0376844	0.200864				AT5G51710	0.00428934	0.188671
			AT1G49710	0.00989351	0.447913				AT4G36180	0.00217531	0.184885				AT1G67970	0.0172634	0.350824				AT5G01780	0.00650329	0.454431				AT5G63760	0.0135799	1.29382				AT5G52250	0.00317613	0.375348
			AT1G50240	0.00202753	0.49719				AT4G36580	0.00669783	0.316135				AT1G69570	0.0296328	0.238655				AT5G02170	0.00474904	0.364876				AT5G63920	0.00150491	0.629443				AT5G53870	0.0349459	0.499266
			AT1G51400	0.0124773	0.338854				AT4G37110	0.0656644	0.33439				AT1G70580	0.00287788	0.317597				AT5G03140	0.0324804	0.0821073				AT5G64170	0.00251306	0.274666				AT5G53970	0.00328702	0.324905
			AT1G52980	0.00238398	0.642224				AT4G37320	0.016414	0.0579329				AT1G71770	0.00432172	0.292818				AT5G03280	0.00310652	0.552989				AT5G64740	0.0431901	0.0191917				AT5G54500	0.0114229	0.172064
			AT1G53165	0.00222903	0.277968				AT4G37760	0.00236672	0.367091				AT1G72190	0.00368761	0.64122				AT5G03300	0.0401248	0.0641199				AT5G65760	0.00266849	0.641715				AT5G54910	0.0039035	0.451822
			AT1G53580	0.00959921	0.310568				AT4G38170	0.00511303	0.315163				AT1G74450	0.00415967	0.253278				AT5G03340	0.046928	0.0340936				AT5G65900	0.00457594	0.299528				AT5G55050	0.00793349	0.43341
			AT1G55290	0.0270063	0.301383				AT4G39010	0.00445955	1.08058				AT1G75660	0.00565923	0.0754078				AT5G03350	0.0104373	0.308237				AT5G66020	0.00233365	0.31764				AT5G55900	0.0137975	0.307238
			AT1G55510	0.0217956	0.0557941				AT4G39180	0.00529629	0.294648				AT1G76880	0.00214257	0.351205				AT5G03390	0.0608227	0.79178				AT5G66200	0.00410212	0.166587				AT5G58830	0.00720741	0.269716
			AT1G55640	0.00561165	2.8338				AT4G39210	0.0192386	0.0456217				AT1G76970	0.00997151	0.388564				AT5G03730	0.0309612	0.0166951				AT5G66230	0.00775439	0.311034				AT5G58980	0.045722	0.184194
			AT1G55660	0.00282761	0.947787				AT4G39850	0.00291739	0.113323				AT1G77120	0.0329378	0.0684486				AT5G04360	0.00443816	0.102496				AT5G66880	0.0285176	0.0843819				AT5G59520	0.00346327	0.375559
			AT1G55890	0.00323446	2.108				AT5G01090	0.0077789	0.160745				AT1G77300	0.00223097	0.77233				AT5G04480	0.0186848	0.0940229				AT5G67020	0.0279253	0.354073				AT5G59740	0.050709	0.02579
			AT1G55920	0.0266727	0.279311				AT5G01360	0.0538658	0.0958938				AT1G77850	0.0154889	0.18993				AT5G05250	0.0172176	0.215557				AT5G67070	0.019123	0.186588				AT5G60690	0.00330014	0.157989
			AT1G56290	0.0307711	0.211614				AT5G01520	0.0353108	0.0514218				AT1G78210	0.00416097	0.343207				AT5G05460	0.00551699	1.22923				AT5G67330	0.0122674	0.0725226				AT5G60710	0.00180099	0.356999
			AT1G56500	0.00763998	0.165514				AT5G01730	0.00836067	0.188067				AT1G79470	0.0428419	0.0798145				AT5G06290	0.0173669	0.593946				AT1G01460	0.00777953	0.377932				AT5G61300	0.00608146	0.491581
			AT1G57870	0.0162052	0.307162				AT5G01820	0.006618	0.147887				AT1G79490	0.00747467	0.585169				AT5G07110	0.0245395	0.185581				AT1G01710	0.00303051	0.34749				AT5G61520	0.00473422	0.189026
			AT1G58470	0.035217	0.317108				AT5G01930	0.00303758	0.976045				AT1G80680	0.00138286	0.299629				AT5G07470	0.00647928	0.3428				AT1G01920	0.00392081	1.74533				AT5G61740	0.00350734	0.434093
			AT1G60610	0.0232658	0.590855				AT5G01950	0.00556466	0.253229				AT2G01910	0.00467406	0.307137				AT5G08535	0.0100114	1.24986				AT1G01960	0.00342376	0.308856				AT5G62620	0.0060561	0.106904
			AT1G60810	0.0126933	0.0828857				AT5G02030	0.00233497	0.661671				AT2G03140	0.00627336	0.475458				AT5G10820	0.00242689	0.376129				AT1G02970	0.00579287	0.149752				AT5G62980	0.0696078	0.339028
			AT1G61065	0.0303676	0.267804				AT5G02230	0.00472732	0.337379				AT2G04400	0.0283639	0.484507				AT5G10940	0.0060401	0.186975				AT1G04400	0.00327306	0.562516				AT5G63760	0.0135799	1.29382
			AT1G61580	0.0386419	0.0860883				AT5G02270	0.0637386	0.020835				AT2G05810	0.00413616	0.385695				AT5G11430	0.00160426	0.62535				AT1G05140	0.00293775	0.694291				AT5G64090	0.00262447	0.39623
			AT1G61690	0.00803802	0.406307				AT5G02630	0.00577101	1.11558				AT2G07050	0.00180883	0.320911				AT5G11490	0.00153518	0.34333				AT1G05320	0.00492993	0.346308				AT5G64170	0.00251306	0.274666
			AT1G61990	0.02246	0.605734				AT5G02890	0.00363927	0.351031				AT2G07680	0.0219994	0.348225				AT5G12150	0.00681754	0.0775948				AT1G05380	0.00222155	0.897384				AT5G65530	0.00300214	0.645086
			AT1G62050	0.0600119	0.0992161				AT5G04020	0.000995529	0.866545				AT2G13510	0.0610942	0.452741				AT5G12200	0.00262303	0.314962				AT1G05570	0.00207816	0.109278				AT5G65560	0.00324409	0.144969
			AT1G62960	0.0045447	0.897441				AT5G04140	0.0112648	0.0688644				AT2G17033	0.0147703	0.173481				AT5G12850	0.00199184	0.622199				AT1G06470	0.00332992	0.319355				AT5G65630	0.00984921	0.224114
			AT1G63110	0.0533751	0.185431				AT5G04720	0.00163549	0.672142				AT2G17370	0.00743861	0.105024				AT5G13560	0.0019866	0.328535				AT1G06820	0.00220866	1.0218				AT5G65760	0.00266849	0.641715
			AT1G63170	0.0039818	0.282048				AT5G04740	0.0122606	0.391288				AT2G17630	0.022098	0.137548				AT5G13710	0.00796435	0.166341				AT1G07040	0.00352341	0.342835				AT5G65900	0.00457594	0.299528
			AT1G63690	0.00665796	0.386815				AT5G04810	0.00144486	0.32007				AT2G17670	0.0452152	0.0830864				AT5G13980	0.00132926	0.324496				AT1G07280	0.0150742	0.265262				AT5G66020	0.00233365	0.31764
			AT1G63700	0.00321041	0.153906				AT5G05410	0.0629245	0.183121				AT2G18170	0.0538636	0.0223259				AT5G14210	0.0306815	0.0966166				AT1G07320	0.00902225	0.178118				AT5G67020	0.0279253	0.354073
			AT1G64230	0.0682049	0.0694879				AT5G05690	0.00830019	0.114572				AT2G18280	0.0595422	0.0994157				AT5G14230	0.00158329	0.780101				AT1G07360	0.0070645	0.55888				AT5G67330	0.0122674	0.0725226
			AT1G64460	0.00881242	0.168387				AT5G05710	0.0300557	0.101091				AT2G18400	0.0596051	0.0772411				AT5G14270	0.00744125	0.264571				AT1G08130	0.00361903	0.152218				AT1G01460	0.00777953	0.377932
			AT1G64610	0.0113311	0.236352				AT5G05760	0.0100317	1.42468				AT2G20570	0.00603535	0.357901				AT5G14430	0.00215976	0.337582				AT1G08700	0.0139484	0.216196				AT1G01710	0.00303051	0.34749
			AT1G65240	0.0211152	0.0416917				AT5G06050	0.00207096	0.309195				AT2G21930	0.0142483	0.0886531				AT5G15330	0.0086802	0.159667				AT1G08860	0.00449504	0.170484				AT1G01920	0.00392081	1.74533
			AT1G65295	0.0137561	0.537884				AT5G06980	0.00913193	2.26714				AT2G22090	0.00830136	0.302155				AT5G18110	0.00631996	0.633622				AT1G09560	0.0498625	0.0820708				AT1G01960	0.00342376	0.308856
			AT1G65520	0.0450642	0.249939				AT5G07290	0.0113249	0.126483				AT2G23290	0.00891869	0.964852				AT5G19180	0.0464185	0.0439549				AT1G09790	0.0182022	0.0534927				AT1G02970	0.00579287	0.149752
			AT1G67640	0.00285778	0.720721				AT5G07770	0.00361364	0.171833				AT2G23640	0.0194406	0.223635				AT5G19680	0.00388992	0.354296				AT1G09900	0.074563	0.126959				AT1G04400	0.00327306	0.562516
			AT1G68720	0.00822458	0.414402				AT5G08000	0.0198748	0.235498				AT2G24540	0.00703636	0.171305				AT5G20080	0.0202318	0.067483				AT1G10240	0.0131957	0.0457366				AT1G05140	0.00293775	0.694291
			AT1G69570	0.0296328	0.238655				AT5G08010	0.0151613	0.976779				AT2G24810	0.0311487	1.36674				AT5G20200	0.00152734	2.41546				AT1G10490	0.00269574	0.317166				AT1G05320	0.00492993	0.346308
			AT1G69740	0.00316467	0.324865				AT5G10170	0.0101267	0.174711				AT2G25310	0.0174932	0.125483				AT5G20590	0.00829243	0.768096				AT1G10700	0.00316303	0.345372				AT1G05380	0.00222155	0.897384
			AT1G70580	0.00287788	0.317597				AT5G10950	0.00349295	0.95919				AT2G25430	0.00224514	0.295133				AT5G20830	0.0485988	0.0346751				AT1G12520	0.0271059	0.168862				AT1G05570	0.00207816	0.109278
			AT1G71770	0.00432172	0.292818				AT5G12400	0.000943461	0.849443				AT2G25490	0.0089465	0.16943				AT5G21090	0.0228231	0.0921665				AT1G12640	0.0737529	0.0515253				AT1G06450	0.00371332	0.332766
			AT1G72340	0.0033039	1.08013				AT5G12430	0.00589808	0.578729				AT2G26510	0.00224005	0.370429				AT5G22000	0.0101289	0.730989				AT1G12750	0.0176853	0.410946				AT1G06470	0.00332992	0.319355
			AT1G73330	0.00623964	0.344361				AT5G12940	0.00683016	0.358229				AT2G27350	0.00286472	0.298969				AT5G23050	0.00375194	0.163721				AT1G13460	0.0260994	0.0957757				AT1G06820	0.00220866	1.0218
			AT1G73440	0.00528415	0.996063				AT5G13760	0.0129734	0.124466				AT2G27380	0.00832632	0.182719				AT5G25110	0.0101068	0.372584				AT1G13940	0.00360931	0.564026				AT1G07040	0.00352341	0.342835
			AT1G73490	0.00564987	0.294272				AT5G13820	0.00202927	1.03797				AT2G27460	0.00182308	0.325504				AT5G25475	0.0268556	0.200912				AT1G14610	0.00493813	0.161397				AT1G07280	0.0150742	0.265262
			AT1G74450	0.00415967	0.253278				AT5G13890	0.0690115	0.0216561				AT2G27880	0.00284303	0.153904				AT5G26640	0.0247466	1.14077				AT1G15490	0.0018827	0.376323				AT1G07320	0.00902225	0.178118
			AT1G74910	0.00647073	0.165478				AT5G14080	0.00220482	0.941129				AT2G28120	0.00216729	0.363865				AT5G26850	0.0522047	0.148061				AT1G15720	0.0464375	0.504772				AT1G07360	0.0070645	0.55888
			AT1G75660	0.00565923	0.0754078				AT5G15800	0.0467406	0.0393121				AT2G28240	0.003489	1.22728				AT5G26910	0.0130944	0.113551				AT1G15780	0.00191509	0.176492				AT1G08130	0.00361903	0.152218
			AT1G76850	0.00128169	1.88384				AT5G15920	0.00261038	0.641621				AT2G28470	0.00169281	0.903101				AT5G27430	0.0399481	0.0673852				AT1G15860	0.00601647	0.307538				AT1G08680	0.0164189	0.588165
			AT1G76970	0.00997151	0.388564				AT5G16200	0.0607739	0.189464				AT2G28790	0.0111491	0.158603				AT5G27460	0.00640194	0.134833				AT1G17360	0.00283338	0.285287				AT1G08700	0.0139484	0.216196
			AT1G77300	0.00223097	0.77233				AT5G16240	0.0336736	0.0983092				AT2G29600	0.0128639	0.661528				AT5G27650	0.00218898	0.994524				AT1G17760	0.00189933	0.314486				AT1G08860	0.00449504	0.170484
			AT1G77850	0.0154889	0.18993				AT5G16270	0.011169	0.354923				AT2G36570	0.06899	0.115609				AT5G27970	0.00310361	0.350299				AT1G17860	0.030231	0.732978				AT1G09560	0.0498625	0.0820708
			AT1G78170	0.0326304	0.0610122				AT5G17000	0.0276463	0.0465859				AT2G38450	0.0167711	0.614803				AT5G28650	0.0239012	0.324821				AT1G18190	0.00190356	1.42445				AT1G09790	0.0182022	0.0534927
			AT1G79470	0.0428419	0.0798145				AT5G17170	0.0517915	0.0948971				AT2G41830	0.00135113	0.317178				AT5G33390	0.018195	0.493185				AT1G18540	0.0204321	0.178365				AT1G09900	0.074563	0.126959
			AT1G79660	0.014291	0.676572				AT5G17300	0.0383442	0.0603404				AT2G42920	0.0027278	0.560433				AT5G37230	0.013895	0.309437				AT1G20200	0.0264456	0.065563				AT1G10150	0.0242646	0.0871351
			AT1G80270	0.00234556	0.313407				AT5G17930	0.0122806	0.275672				AT2G45930	0.0505446	0.644061				AT5G40230	0.00322276	1.16848				AT1G21700	0.00172592	0.316945				AT1G10240	0.0131957	0.0457366
			AT1G80530	0.0120091	0.0707144				AT5G18400	0.0445115	0.186403				AT2G46610	0.00615191	0.277337				AT5G41100	0.00225384	0.676281				AT1G21980	0.00446444	0.307489				AT1G10490	0.00269574	0.317166
			AT1G80570	0.00791127	0.119474				AT5G19100	0.0282193	0.325838				AT2G47250	0.00785815	0.0760006				AT5G41670	0.00300098	0.29588				AT1G22340	0.00292276	0.306161				AT1G10700	0.00316303	0.345372
			AT2G01720	0.00540295	0.181496				AT5G19110	0.0244298	0.37379				AT2G47790	0.0104109	0.10856				AT5G42250	0.0274261	0.043733				AT1G22540	0.0592105	0.113872				AT1G11660	0.00364316	0.316
			AT2G02400	0.0177365	0.0777754				AT5G19980	0.0418523	0.0318144				AT2G47800	0.000817517	0.736269				AT5G42870	0.0168816	0.135475				AT1G22660	0.00228383	0.318258				AT1G12520	0.0271059	0.168862
			AT2G02810	0.0310215	0.0461982				AT5G20110	0.00701972	0.294875				AT3G01320	0.00648758	0.476616				AT5G42920	0.019986	0.353905				AT1G22760	0.027641	0.0508108				AT1G12640	0.0737529	0.0515253
			AT2G03140	0.00627336	0.475458				AT5G20360	0.00377601	0.139727				AT3G02910	0.0202363	0.12142				AT5G43130	0.0115251	0.432037				AT1G22910	0.00797277	0.379234				AT1G12750	0.0176853	0.410946
			AT2G04400	0.0283639	0.484507				AT5G20630	0.0774608	0.0284744				AT3G03330	0.00391918	0.350767				AT5G43140	0.0638283	0.083438				AT1G23860	0.0065136	0.378264				AT1G13460	0.0260994	0.0957757
			AT2G05790	0.00846813	0.111523				AT5G20840	0.0137954	0.158354				AT3G04520	0.00679902	0.191338				AT5G43560	0.0183792	0.158129				AT1G24460	0.00132084	2.52612				AT1G13940	0.00360931	0.564026
			AT2G05810	0.00413616	0.385695				AT5G21100	0.00223558	0.352141				AT3G04550	0.032067	0.0648524				AT5G43860	0.0364827	0.0784184				AT1G24610	0.0163826	0.115588				AT1G14610	0.00493813	0.161397
			AT2G07050	0.00180883	0.320911				AT5G21160	0.00712489	0.255531				AT3G04980	0.00235365	0.482516				AT5G43990	0.0016905	1.09172				AT1G25260	0.0362162	0.0490585				AT1G15490	0.0018827	0.376323
			AT2G12190	0.00519075	0.335635				AT5G22690	0.00141626	0.609807				AT3G06540	0.00227209	0.705987				AT5G44240	0.0318356	0.046955				AT1G25490	0.00786148	0.882049				AT1G15780	0.00191509	0.176492
			AT2G13510	0.0610942	0.452741				AT5G22940	0.0293889	0.334548				AT3G07020	0.00220443	0.623453				AT5G45160	0.0210515	0.126963				AT1G25500	0.00247598	0.381496				AT1G15860	0.00601647	0.307538
			AT2G13560	0.0641342	0.0108077				AT5G23380	0.014036	0.20775				AT3G09720	0.00762252	0.106964				AT5G46150	0.0511571	0.049878				AT1G26130	0.00227344	0.658678				AT1G17360	0.00283338	0.285287
			AT2G14080	0.0649288	0.691925				AT5G23850	0.00669833	0.382596				AT3G11020	0.00495571	1.54557				AT5G46620	0.0117664	0.472407				AT1G26170	0.00136268	0.314858				AT1G17760	0.00189933	0.314486
			AT2G16400	0.00932652	0.671739				AT5G24430	0.0362394	0.021244				AT3G11050	0.0402991	0.123403				AT5G46880	0.0135043	0.078908				AT1G26560	0.00277392	0.308605				AT1G17860	0.030231	0.732978
			AT2G16800	0.0130502	0.285927				AT5G24740	0.000900866	0.544018				AT3G12070	0.00424982	0.329462				AT5G47455	0.00922725	0.912161				AT1G27000	0.0134201	0.108704				AT1G18190	0.00190356	1.42445
			AT2G16940	0.0023793	0.298423				AT5G25060	0.02908	0.0161081				AT3G12690	0.00221139	0.354039				AT5G47780	0.0311667	0.115842				AT1G27430	0.00648512	0.25049				AT1G18540	0.0204321	0.178365
			AT2G17033	0.0147703	0.173481				AT5G26860	0.0310391	0.235667				AT3G12850	0.0031474	1.22147				AT5G47840	0.0139088	0.343037				AT1G27520	0.00245664	0.309905				AT1G20200	0.0264456	0.065563
			AT2G17265	0.0540116	0.0486687				AT5G27360	0.0179179	0.204397				AT3G13800	0.0183269	0.0677128				AT5G47870	0.0407116	0.104686				AT1G27680	0.0105139	0.081316				AT1G21700	0.00172592	0.316945
			AT2G17280	0.0604853	0.241043				AT5G27410	0.00280187	0.341302				AT3G14070	0.00398017	0.352955				AT5G47880	0.0254553	0.0385687				AT1G27850	0.00133737	0.555066				AT1G21980	0.00446444	0.307489
			AT2G17370	0.00743861	0.105024				AT5G27600	0.0221346	0.0850702				AT3G16290	0.00166802	0.591693				AT5G48330	0.0169588	0.412328				AT1G29980	0.0061295	0.732788				AT1G22340	0.00292276	0.306161
			AT2G17500	0.00310084	0.373181				AT5G34930	0.02263	0.217726				AT3G17310	0.0170359	0.249081				AT5G48580	0.0174845	0.307768				AT1G30120	0.00320839	0.34445				AT1G22540	0.0592105	0.113872
			AT2G17630	0.022098	0.137548				AT5G35170	0.00229255	0.328838				AT3G17365	0.00546971	0.282643				AT5G49610	0.0443835	0.0803641				AT1G30520	0.00227369	1.06643				AT1G22660	0.00228383	0.318258
			AT2G18170	0.0538636	0.0223259				AT5G38070	0.00915248	1.38531				AT3G20010	0.00271389	0.460541				AT5G49830	0.00380915	0.411566				AT1G30610	0.0037054	0.764692				AT1G22760	0.027641	0.0508108
			AT2G18280	0.0595422	0.0994157				AT5G38850	0.00326243	3.25292				AT3G21060	0.025798	0.0622842				AT5G49945	0.00288523	0.635158				AT1G30960	0.0126008	0.0801537				AT1G22910	0.00797277	0.379234
			AT2G20570	0.00603535	0.357901				AT5G40140	0.00702512	0.116676				AT3G23050	0.012072	0.444028				AT5G51010	0.00835096	0.704276				AT1G31190	0.00737126	0.161583				AT1G24460	0.00132084	2.52612
			AT2G21060	0.0157136	0.217055				AT5G41460	0.00489762	0.527919				AT3G23060	0.0296099	0.483499				AT5G51050	0.00299758	0.296282				AT1G31220	0.0172884	0.560595				AT1G24610	0.0163826	0.115588
			AT2G21930	0.0142483	0.0886531				AT5G41770	0.0323012	0.0192709				AT3G23150	0.00393573	0.281047				AT5G52240	0.00602534	0.336933				AT1G31600	0.0576508	0.386553				AT1G25260	0.0362162	0.0490585
			AT2G22090	0.00830136	0.302155				AT5G42010	0.0314257	0.097298				AT3G23560	0.0300144	0.122604				AT5G52975	0.0104666	0.359379				AT1G32120	0.0171481	0.429208				AT1G25390	0.00214846	0.655772
			AT2G22430	0.0138658	0.202296				AT5G42030	0.0167542	0.30194				AT3G23590	0.00287434	0.24163				AT5G53520	0.00174261	1.77006				AT1G32220	0.0551965	0.110416				AT1G25490	0.00786148	0.882049
			AT2G23290	0.00891869	0.964852				AT5G42650	0.0109772	0.15371				AT3G23640	0.0040534	0.442953				AT5G53550	0.0256179	0.147866				AT1G32340	0.0216471	0.137046				AT1G26130	0.00227344	0.658678
			AT2G23460	0.00166147	0.292075				AT5G42940	0.00409809	0.308441				AT3G23690	0.00382797	0.307217				AT5G54090	0.0133899	0.350632				AT1G32410	0.0172828	0.191473				AT1G26170	0.00136268	0.314858
			AT2G23640	0.0194406	0.223635				AT5G43020	0.0195527	0.166764				AT3G24715	0.00143474	1.31509				AT5G54140	0.0212711	0.189001				AT1G33250	0.00537834	0.292937				AT1G26560	0.00277392	0.308605
			AT2G24050	0.00177353	0.336482				AT5G43310	0.036049	0.249638				AT3G25230	0.010412	0.0799863				AT5G54170	0.0205213	0.139549				AT1G33390	0.00115933	0.909352				AT1G27000	0.0134201	0.108704
			AT2G24540	0.00703636	0.171305				AT5G43850	0.0229373	0.101974				AT3G25900	0.011255	0.125404				AT5G54310	0.0316248	0.145201				AT1G33400	0.00372863	0.433921				AT1G27430	0.00648512	0.25049
			AT2G24810	0.0311487	1.36674				AT5G43930	0.00186389	0.937648				AT3G26100	0.00242007	0.349747				AT5G54870	0.00526435	0.156869				AT1G34260	0.0186233	0.197062				AT1G27520	0.00245664	0.309905
			AT2G25430	0.00224514	0.295133				AT5G44080	0.025315	0.228547				AT3G26720	0.00135912	0.317183				AT5G56040	0.00624101	0.139205				AT1G34630	0.0209517	0.0905786				AT1G27680	0.0105139	0.081316
			AT2G25490	0.0089465	0.16943				AT5G44480	0.0208946	0.0470981				AT3G27540	0.0571967	0.0552778				AT5G56360	0.00215173	0.315125				AT1G42440	0.0503533	0.126178				AT1G27850	0.00133737	0.555066
			AT2G26350	0.0156751	0.0778886				AT5G44785	0.00600095	0.168202				AT3G29760	0.00333195	0.549426				AT5G56370	0.00319612	0.660031				AT1G42960	0.00790299	0.336411				AT1G29750	0.0136676	0.270049
			AT2G26510	0.00224005	0.370429				AT5G44800	0.00331208	0.377581				AT3G44850	0.0314664	0.12834				AT5G57900	0.00929636	0.473508				AT1G43770	0.0275741	0.081828				AT1G29980	0.0061295	0.732788
			AT2G27350	0.00286472	0.298969				AT5G44870	0.00216615	1.61672				AT3G45620	0.00266904	0.641368				AT5G57940	0.00618326	0.291959				AT1G45130	0.00332545	0.403829				AT1G30120	0.00320839	0.34445
			AT2G27380	0.00832632	0.182719				AT5G45060	0.0156465	0.287011				AT3G45830	0.00120309	0.814892				AT5G58100	0.0014514	0.642725				AT1G48310	0.00397608	0.16612				AT1G30200	0.00354226	0.330816
			AT2G27880	0.00284303	0.153904				AT5G46590	0.00515566	1.14322				AT3G46360	0.00589626	0.808889				AT5G59770	0.0135059	0.629644				AT1G49540	0.00315321	0.336875				AT1G30520	0.00227369	1.06643
			AT2G28120	0.00216729	0.363865				AT5G46710	0.0130103	0.294852				AT3G47010	0.0215934	0.241011				AT5G60300	0.00333241	0.176968				AT1G49650	0.00685412	0.352681				AT1G30610	0.0037054	0.764692
			AT2G28240	0.003489	1.22728				AT5G47460	0.0257177	0.644996				AT3G47120	0.0162419	0.541985				AT5G60460	0.0297944	0.150295				AT1G49670	0.022867	0.277856				AT1G30640	0.00259741	0.296252
			AT2G29510	0.00675378	0.838601				AT5G48230	0.00975183	0.114157				AT3G47500	0.0491707	0.431551				AT5G61760	0.00452925	0.979588				AT1G49710	0.00989351	0.447913				AT1G30960	0.0126008	0.0801537
			AT2G29600	0.0128639	0.661528				AT5G48590	0.0195284	0.199491				AT3G48410	0.0138607	0.251278				AT5G61790	0.0025479	0.328167				AT1G49840	0.00544372	0.165141				AT1G31190	0.00737126	0.161583
			AT2G31400	0.00301478	0.158821				AT5G48960	0.0024683	0.301122				AT3G49080	0.0350847	0.111463				AT5G62200	0.013454	0.53416				AT1G50240	0.00202753	0.49719				AT1G31220	0.0172884	0.560595
			AT2G32090	0.0101556	0.322834				AT5G49130	0.0308409	0.187803				AT3G50210	0.0228	0.0602768				AT5G62530	0.042067	0.0373173				AT1G50260	0.00205931	0.31574				AT1G32120	0.0171481	0.429208
			AT2G32910	0.00214936	0.579507				AT5G50310	0.00224534	0.574431				AT3G51190	0.00473527	0.372203				AT5G62580	0.0123218	0.603189				AT1G51400	0.0124773	0.338854				AT1G32220	0.0551965	0.110416
			AT2G32920	0.0107108	0.0983115				AT5G50860	0.00246633	0.304125				AT3G53090	0.0272924	0.291631				AT5G63040	0.0570584	0.202134				AT1G52760	0.00423181	0.311675				AT1G32340	0.0216471	0.137046
			AT2G36290	0.00371942	0.327195				AT5G52520	0.0279058	0.0567839				AT3G53190	0.0330252	0.160163				AT5G63570	0.0420726	0.0440957				AT1G52980	0.00238398	0.642224				AT1G32410	0.0172828	0.191473
			AT2G36570	0.06899	0.115609				AT5G52640	0.0104184	0.0588822				AT3G53810	0.0151249	0.185397				AT5G64440	0.0267245	0.331468				AT1G53165	0.00222903	0.277968				AT1G33250	0.00537834	0.292937
			AT2G38450	0.0167711	0.614803				AT5G54280	0.00393886	0.175404				AT3G54040	0.071664	0.0671066				AT5G64630	0.00562658	0.32237				AT1G53580	0.00959921	0.310568				AT1G33390	0.00115933	0.909352
			AT2G40420	0.0107352	0.197637				AT5G54780	0.0173424	0.0574554				AT3G54220	0.00791481	0.0871231				AT5G65710	0.00265336	0.169531				AT1G55040	0.00183879	0.543536				AT1G33400	0.00372863	0.433921
			AT2G41830	0.00135113	0.317178				AT5G54830	0.00509408	0.0921879				AT3G55040	0.00881961	0.1752				AT5G65780	0.00387727	1.02181				AT1G55290	0.0270063	0.301383				AT1G34260	0.0186233	0.197062
			AT2G42080	0.0161684	0.102964				AT5G54840	0.028636	0.107796				AT3G55070	0.00308341	0.349383				AT5G65930	0.00228346	0.14997				AT1G55510	0.0217956	0.0557941				AT1G34630	0.0209517	0.0905786
			AT2G42850	0.0230493	0.237039				AT5G55200	0.00434315	0.683529				AT3G55120	0.00489802	0.383469				AT5G66130	0.00532667	0.39713				AT1G55640	0.00561165	2.8338				AT1G42440	0.0503533	0.126178
			AT2G42920	0.0027278	0.560433				AT5G56500	0.0217827	0.10058				AT3G55830	0.00425442	0.307047				AT5G67460	0.0110101	0.315672				AT1G55660	0.00282761	0.947787				AT1G42960	0.00790299	0.336411
			AT2G43260	0.00312163	1.02595				AT5G56760	0.0236268	0.125135				AT3G57490	0.0298822	0.228531				AT1G02170	0.0245215	0.106371				AT1G55890	0.00323446	2.108				AT1G43770	0.0275741	0.081828
			AT2G44450	0.00552258	0.314075				AT5G56870	0.00406749	0.293141				AT3G59020	0.00398892	0.107356				AT1G02720	0.0100128	0.256164				AT1G55920	0.0266727	0.279311				AT1G45130	0.00332545	0.403829
			AT2G45470	0.00266072	0.425781				AT5G57070	0.00214663	0.370414				AT3G59220	0.00467391	0.331346				AT1G02840	0.00881956	0.166686				AT1G56290	0.0307711	0.211614				AT1G48310	0.00397608	0.16612
			AT2G45580	0.0024953	1.05339				AT5G57250	0.0058335	0.773097				AT3G59790	0.0068747	0.164174				AT1G03070	0.00490884	0.380098				AT1G56500	0.00763998	0.165514				AT1G49540	0.00315321	0.336875
			AT2G45930	0.0505446	0.644061				AT5G57830	0.00410313	0.799801				AT3G60080	0.0219862	0.265932				AT1G03110	0.00320991	0.32179				AT1G57870	0.0162052	0.307162				AT1G49650	0.00685412	0.352681
			AT2G46610	0.00615191	0.277337				AT5G58040	0.00893656	0.0799781				AT3G60100	0.00290486	0.988444				AT1G03210	0.00913061	0.172057				AT1G60610	0.0232658	0.590855				AT1G49670	0.022867	0.277856
			AT3G01320	0.00648758	0.476616				AT5G58560	0.00390244	0.386308				AT3G61150	0.0115715	0.047669				AT1G04970	0.00536183	0.171274				AT1G60810	0.0126933	0.0828857				AT1G49710	0.00989351	0.447913
			AT3G01810	0.00901681	0.515717				AT5G58600	0.0425891	0.053364				AT3G61820	0.00237361	0.82152				AT1G05360	0.0380943	0.0880556				AT1G61065	0.0303676	0.267804				AT1G49840	0.00544372	0.165141
			AT3G01970	0.0144735	0.534138				AT5G58760	0.00525971	0.443129				AT3G61880	0.0097318	0.664868				AT1G05520	0.0018023	0.619255				AT1G61580	0.0386419	0.0860883				AT1G50240	0.00202753	0.49719
			AT3G02550	0.0102933	0.163913				AT5G59010	0.00288744	0.61926				AT3G63400	0.00236023	0.659822				AT1G05540	0.0348343	0.574062				AT1G61690	0.00803802	0.406307				AT1G50260	0.00205931	0.31574
			AT3G02910	0.0202363	0.12142				AT5G59700	0.0197825	0.162525				AT4G00355	0.0151871	0.110204				AT1G05790	0.00199605	0.965246				AT1G61900	0.0531818	0.117236				AT1G51400	0.0124773	0.338854
			AT3G03330	0.00391918	0.350767				AT5G60040	0.00207361	0.30087				AT4G00730	0.00960502	0.110728				AT1G06900	0.00276714	0.462155				AT1G61990	0.02246	0.605734				AT1G52760	0.00423181	0.311675
			AT3G03360	0.00577802	1.11065				AT5G60270	0.00201097	0.661067				AT4G02070	0.0228676	0.347095				AT1G07510	0.00164632	0.664014				AT1G62960	0.0045447	0.897441				AT1G52980	0.00238398	0.642224
			AT3G03680	0.0192136	0.14238				AT5G60310	0.0247067	0.666915				AT4G02120	0.00728256	0.109565				AT1G07750	0.00384409	0.322659				AT1G63020	0.0102755	0.258361				AT1G53165	0.00222903	0.277968
			AT3G03720	0.00172031	0.638883				AT5G62230	0.00413314	0.111525				AT4G02370	0.0329969	0.657877				AT1G08060	0.000849749	2.87331				AT1G63110	0.0533751	0.185431				AT1G53580	0.00959921	0.310568
			AT3G04520	0.00679902	0.191338				AT5G62570	0.0165017	0.622941				AT4G02400	0.0256428	0.0793896				AT1G09070	0.0040561	0.69312				AT1G63170	0.0039818	0.282048				AT1G55040	0.00183879	0.543536
			AT3G04610	0.0182352	0.0467658				AT5G63010	0.00834995	0.304469				AT4G03430	0.00275619	0.307652				AT1G09140	0.0108625	0.149008				AT1G63690	0.00665796	0.386815				AT1G55290	0.0270063	0.301383
			AT3G05290	0.0268697	0.0504754				AT5G63080	0.0274152	0.358843				AT4G04620	0.0110069	0.331806				AT1G09620	0.0013016	0.30691				AT1G63700	0.00321041	0.153906				AT1G55640	0.00561165	2.8338
			AT3G06540	0.00227209	0.705987				AT5G63530	0.0035477	0.360547				AT4G04670	0.0605059	0.334961				AT1G09850	0.00325793	0.612627				AT1G64230	0.0682049	0.0694879				AT1G55660	0.00282761	0.947787
			AT3G07020	0.00220443	0.623453				AT5G64360	0.00289028	0.994931				AT4G05150	0.0248404	0.153587				AT1G09910	0.00588876	1.12942				AT1G65240	0.0211152	0.0416917				AT1G55890	0.00323446	2.108
			AT3G07430	0.0135293	0.471802				AT5G64370	0.00342408	0.313857				AT4G05450	0.0117911	1.19913				AT1G10090	0.00349554	0.167117				AT1G65295	0.0137561	0.537884				AT1G55920	0.0266727	0.279311
			AT3G10760	0.0158063	0.0845794				AT5G64600	0.00503615	0.511224				AT4G08500	0.00243579	0.873022				AT1G10290	0.0145126	0.0657511				AT1G65520	0.0450642	0.249939				AT1G56290	0.0307711	0.211614
			AT3G11020	0.00495571	1.54557				AT5G64640	0.00415535	0.546379				AT4G09020	0.0200945	0.287756				AT1G10470	0.0103081	0.16698				AT1G67640	0.00285778	0.720721				AT1G56500	0.00763998	0.165514
			AT3G11050	0.0402991	0.123403				AT5G65280	0.0075094	0.148545				AT4G09150	0.00371986	0.324768				AT1G10570	0.00246559	0.310554				AT1G67970	0.0172634	0.350824				AT1G57870	0.0162052	0.307162
			AT3G11400	0.0333382	0.0876834				AT5G65390	0.0203618	0.827468				AT4G10030	0.0136899	0.259911				AT1G11650	0.0033012	0.665701				AT1G68720	0.00822458	0.414402				AT1G58470	0.035217	0.317108
			AT3G11450	0.00622606	0.331218				AT5G65750	0.0674966	0.0128441				AT4G10360	0.025079	0.269575				AT1G11750	0.00454031	0.341296				AT1G69570	0.0296328	0.238655				AT1G60610	0.0232658	0.590855
			AT3G12370	0.00779306	0.334735				AT5G65850	0.00338884	0.671479				AT4G10620	0.0553775	0.0909035				AT1G12550	0.027819	0.241003				AT1G69740	0.00316467	0.324865				AT1G60810	0.0126933	0.0828857
			AT3G12390	0.0399397	1.4937				AT5G65890	0.00900681	0.304493				AT4G10970	0.0255053	0.636207				AT1G12680	0.00290377	0.323578				AT1G70580	0.00287788	0.317597				AT1G61065	0.0303676	0.267804
			AT3G12400	0.00650247	0.173901				AT5G66810	0.00397792	0.318949				AT4G11090	0.0293137	0.327008				AT1G13170	0.00168177	0.621202				AT1G71770	0.00432172	0.292818				AT1G61580	0.0386419	0.0860883
			AT3G12690	0.00221139	0.354039				AT1G01790	0.00100011	1.55314				AT4G11560	0.00243394	0.609629				AT1G13210	0.00995392	0.232544				AT1G72190	0.00368761	0.64122				AT1G61690	0.00803802	0.406307
			AT3G12850	0.0031474	1.22147				AT1G02120	0.00231982	0.633512				AT4G11800	0.0454988	0.129447				AT1G13570	0.00324937	0.327804				AT1G72340	0.0033039	1.08013				AT1G61900	0.0531818	0.117236
			AT3G13800	0.0183269	0.0677128				AT1G02150	0.0136895	0.121567				AT4G11920	0.0106283	0.0900655				AT1G13900	0.00462397	0.141044				AT1G73330	0.00623964	0.344361				AT1G61990	0.02246	0.605734
			AT3G13870	0.00341044	0.161324				AT1G02850	0.00249826	0.689708				AT4G12980	0.0031344	0.370313				AT1G13980	0.0143487	0.0634588				AT1G73440	0.00528415	0.996063				AT1G62050	0.0600119	0.0992161
			AT3G14070	0.00398017	0.352955				AT1G04510	0.00516623	0.164056				AT4G13010	0.00360287	0.392021				AT1G14530	0.00415347	0.378021				AT1G73490	0.00564987	0.294272				AT1G62960	0.0045447	0.897441
			AT3G15430	0.0055437	0.32784				AT1G05120	0.00823613	0.0643457				AT4G13360	0.0221017	0.368645				AT1G15020	0.00265016	0.626508				AT1G74450	0.00415967	0.253278				AT1G63020	0.0102755	0.258361
			AT3G16810	0.002128	0.647716				AT1G05260	0.00396212	0.348513				AT4G13750	0.00757979	0.240259				AT1G15640	0.00665388	0.782891				AT1G74910	0.00647073	0.165478				AT1G63110	0.0533751	0.185431
			AT3G17000	0.0042852	0.337079				AT1G05460	0.00469611	0.101439				AT4G14360	0.00254016	0.275512				AT1G15810	0.00309773	0.346055				AT1G75660	0.00565923	0.0754078				AT1G63170	0.0039818	0.282048
			AT3G17310	0.0170359	0.249081				AT1G06190	0.00356228	0.610218				AT4G14410	0.0497567	0.0978337				AT1G15880	0.0552982	0.109148				AT1G76850	0.00128169	1.88384				AT1G63690	0.00665796	0.386815
			AT3G17365	0.00546971	0.282643				AT1G06200	0.00658878	0.326547				AT4G15290	0.0084897	0.459995				AT1G16610	0.00830479	0.665183				AT1G76880	0.00214257	0.351205				AT1G63700	0.00321041	0.153906
			AT3G18750	0.00249093	0.618823				AT1G06380	0.00521452	0.337157				AT4G16180	0.0624694	0.128504				AT1G16750	0.0307943	0.0823597				AT1G77120	0.0329378	0.0684486				AT1G64230	0.0682049	0.0694879
			AT3G18860	0.0317757	0.232881				AT1G06560	0.00229586	0.64083				AT4G16745	0.028778	0.187998				AT1G17040	0.00804226	0.257237				AT1G77300	0.00223097	0.77233				AT1G64460	0.00881242	0.168387
			AT3G18890	0.00601551	0.233995				AT1G06760	0.0183646	0.547645				AT4G16845	0.0564008	0.217526				AT1G17070	0.0173556	0.273138				AT1G77850	0.0154889	0.18993				AT1G64610	0.0113311	0.236352
			AT3G21610	0.00727712	0.358639				AT1G07650	0.0026675	0.487575				AT4G16850	0.0167746	0.343076				AT1G17160	0.0450083	0.0799052				AT1G78170	0.0326304	0.0610122				AT1G65240	0.0211152	0.0416917
			AT3G21650	0.00264873	0.299864				AT1G07870	0.00506631	0.487106				AT4G17580	0.0182091	0.533714				AT1G17880	0.0439767	0.0643632				AT1G78210	0.00416097	0.343207				AT1G65295	0.0137561	0.537884
			AT3G22980	0.00267765	0.162663				AT1G09795	0.00304371	0.361425				AT4G17730	0.0609939	0.797569				AT1G18260	0.0161482	0.162877				AT1G79470	0.0428419	0.0798145				AT1G65520	0.0450642	0.249939
			AT3G23060	0.0296099	0.483499				AT1G10170	0.0092449	0.160877				AT4G18520	0.00263428	0.258245				AT1G18270	0.00189247	0.169357				AT1G79490	0.00747467	0.585169				AT1G67640	0.00285778	0.720721
			AT3G23280	0.00560456	0.173723				AT1G10270	0.00150327	0.963679				AT4G18700	0.0417358	0.0876552				AT1G18900	0.0319967	0.189652				AT1G79660	0.014291	0.676572				AT1G67970	0.0172634	0.350824
			AT3G23410	0.00354813	0.168542				AT1G10340	0.0204434	0.719225				AT4G21430	0.0032801	0.281183				AT1G19370	0.00607329	0.37514				AT1G80270	0.00234556	0.313407				AT1G68720	0.00822458	0.414402
			AT3G23560	0.0300144	0.122604				AT1G10350	0.0347441	0.110764				AT4G23570	0.00360122	0.358773				AT1G20110	0.00220611	0.336171				AT1G80530	0.0120091	0.0707144				AT1G69740	0.00316467	0.324865
			AT3G23590	0.00287434	0.24163				AT1G10540	0.00242457	0.686044				AT4G25390	0.00659109	0.101473				AT1G20220	0.0413492	0.0722977				AT1G80570	0.00791127	0.119474				AT1G70580	0.00287788	0.317597
			AT3G23640	0.0040534	0.442953				AT1G11060	0.00144687	0.329507				AT4G25660	0.00540465	0.31976				AT1G20670	0.0258412	0.0744195				AT1G80680	0.00138286	0.299629				AT1G71770	0.00432172	0.292818
			AT3G24350	0.00779314	0.164032				AT1G11270	0.00275224	1.38762				AT4G26190	0.00930589	0.368608				AT1G20920	0.00128206	0.287142				AT2G01720	0.00540295	0.181496				AT1G72190	0.00368761	0.64122
			AT3G24440	0.0025551	0.276923				AT1G12160	0.0383091	0.124109				AT4G26320	0.050435	0.173108				AT1G20930	0.0172708	0.081624				AT2G01910	0.00467406	0.307137				AT1G72340	0.0033039	1.08013
			AT3G24715	0.00143474	1.31509				AT1G12240	0.0459609	0.10067				AT4G26860	0.0100267	0.188041				AT1G20950	0.0146331	0.151207				AT2G02400	0.0177365	0.0777754				AT1G73330	0.00623964	0.344361
			AT3G25230	0.010412	0.0799863				AT1G12710	0.0098591	0.609096				AT4G28090	0.00746084	0.222946				AT1G21480	0.0183901	0.103278				AT2G02810	0.0310215	0.0461982				AT1G73440	0.00528415	0.996063
			AT3G25900	0.011255	0.125404				AT1G12860	0.0471565	0.0654552				AT4G28150	0.00492568	0.624843				AT1G21640	0.00247872	0.39528				AT2G03140	0.00627336	0.475458				AT1G73490	0.00564987	0.294272
			AT3G26100	0.00242007	0.349747				AT1G13270	0.0229925	0.10355				AT4G28300	0.00950069	0.198637				AT1G21660	0.0536549	0.105681				AT2G04400	0.0283639	0.484507				AT1G74450	0.00415967	0.253278
			AT3G27540	0.0571967	0.0552778				AT1G13280	0.0104111	0.169136				AT4G28670	0.0132441	0.0537116				AT1G21920	0.00344775	0.605111				AT2G05790	0.00846813	0.111523				AT1G74910	0.00647073	0.165478
			AT3G28040	0.0474859	0.157768				AT1G14200	0.0446008	0.283934				AT4G29160	0.00574575	0.361563				AT1G22020	0.00259669	0.546308				AT2G05810	0.00413616	0.385695				AT1G75660	0.00565923	0.0754078
			AT3G28450	0.0050826	0.277379				AT1G14460	0.00695677	0.109575				AT4G29900	0.00246025	0.169921				AT1G22200	0.00721539	0.157733				AT2G07050	0.00180883	0.320911				AT1G76850	0.00128169	1.88384
			AT3G29320	0.00490236	0.395297				AT1G14690	0.046935	0.273913				AT4G30860	0.00601362	0.287809				AT1G22450	0.00700823	0.666622				AT2G07680	0.0219994	0.348225				AT1G76880	0.00214257	0.351205
			AT3G29575	0.00600304	0.317384				AT1G15010	0.0091994	0.344304				AT4G31780	0.00252483	0.32964				AT1G22730	0.00676827	0.298975				AT2G12190	0.00519075	0.335635				AT1G76970	0.00997151	0.388564
			AT3G32940	0.0443114	0.614497				AT1G15740	0.00220182	0.34952				AT4G32730	0.00153949	0.55677				AT1G24180	0.00345376	0.326045				AT2G13510	0.0610942	0.452741				AT1G77120	0.0329378	0.0684486
			AT3G43220	0.00360287	0.292763				AT1G15820	0.0045903	0.786326				AT4G32800	0.00640508	0.308831				AT1G25350	0.00181044	0.299165				AT2G13560	0.0641342	0.0108077				AT1G77300	0.00223097	0.77233
			AT3G44750	0.0167994	0.107527				AT1G18150	0.0169676	0.0438102				AT4G32920	0.00476625	0.19419				AT1G25570	0.00208338	0.342196				AT2G14080	0.0649288	0.691925				AT1G77850	0.0154889	0.18993
			AT3G44850	0.0314664	0.12834				AT1G18160	0.00291209	0.300372				AT4G34140	0.00536792	0.46047				AT1G26110	0.00215113	0.340118				AT2G16400	0.00932652	0.671739				AT1G78170	0.0326304	0.0610122
			AT3G45680	0.065559	0.109552				AT1G18450	0.00311525	0.642037				AT4G35930	0.0461724	0.262875				AT1G26740	0.0102833	0.320702				AT2G16800	0.0130502	0.285927				AT1G78210	0.00416097	0.343207
			AT3G45830	0.00120309	0.814892				AT1G18750	0.0202986	0.107698				AT4G36020	0.00423049	0.358628				AT1G27100	0.0222113	0.0756859				AT2G16940	0.0023793	0.298423				AT1G79470	0.0428419	0.0798145
			AT3G46360	0.00589626	0.808889				AT1G19150	0.00482112	0.345101				AT4G36750	0.0235853	0.140875				AT1G27120	0.0564248	0.108233				AT2G17033	0.0147703	0.173481				AT1G79490	0.00747467	0.585169
			AT3G47120	0.0162419	0.541985				AT1G19540	0.00419309	0.345593				AT4G36830	0.00912158	0.169805				AT1G27340	0.00283878	0.336321				AT2G17265	0.0540116	0.0486687				AT1G79660	0.014291	0.676572
			AT3G47500	0.0491707	0.431551				AT1G20380	0.00819891	0.1434				AT4G37250	0.0129212	0.138496				AT1G27450	0.00472257	0.331497				AT2G17280	0.0604853	0.241043				AT1G80270	0.00234556	0.313407
			AT3G49080	0.0350847	0.111463				AT1G20960	0.00404475	0.196888				AT4G37270	0.00161869	0.67252				AT1G27900	0.00199619	0.627425				AT2G17370	0.00743861	0.105024				AT1G80530	0.0120091	0.0707144
			AT3G49500	0.00117053	1.26268				AT1G21560	0.00421541	0.247546				AT4G37280	0.00417318	0.333257				AT1G27980	0.00755652	0.214949				AT2G17500	0.00310084	0.373181				AT1G80570	0.00791127	0.119474
			AT3G49530	0.00293531	0.640181				AT1G21670	0.0646788	0.176173				AT4G37460	0.00315715	0.377197				AT1G28060	0.00788211	0.147683				AT2G17630	0.022098	0.137548				AT1G80680	0.00138286	0.299629
			AT3G49590	0.00234598	0.897582				AT1G22070	0.00707865	0.162866				AT4G37880	0.048959	0.0691815				AT1G28110	0.00830906	0.236376				AT2G17670	0.0452152	0.0830864				AT2G01720	0.00540295	0.181496
			AT3G50520	0.0451273	0.126271				AT1G22410	0.00251739	0.335949				AT4G38350	0.00111433	1.20047				AT1G28230	0.00332933	0.392034				AT2G18170	0.0538636	0.0223259				AT2G01910	0.00467406	0.307137
			AT3G51190	0.00473527	0.372203				AT1G22870	0.00392791	0.129082				AT4G38590	0.0243967	0.677288				AT1G28260	0.00160227	0.309817				AT2G18280	0.0595422	0.0994157				AT2G02400	0.0177365	0.0777754
			AT3G51800	0.00483343	1.50324				AT1G23030	0.00628037	0.117462				AT4G38780	0.00121939	0.612942				AT1G28600	0.0209454	0.228165				AT2G18400	0.0596051	0.0772411				AT2G02810	0.0310215	0.0461982
			AT3G51950	0.0053332	0.150861				AT1G23330	0.00289943	0.647049				AT4G38890	0.0020249	0.313017				AT1G29340	0.00191931	0.313028				AT2G20570	0.00603535	0.357901				AT2G03140	0.00627336	0.475458
			AT3G53030	0.00279503	0.291377				AT1G23360	0.0352716	0.0982001				AT4G38930	0.00449024	0.308944				AT1G29760	0.0466804	0.155712				AT2G21060	0.0157136	0.217055				AT2G04400	0.0283639	0.484507
			AT3G53090	0.0272924	0.291631				AT1G24070	0.019845	0.467005				AT4G39730	0.0147485	0.167467				AT1G29790	0.0379176	0.0297649				AT2G21930	0.0142483	0.0886531				AT2G05790	0.00846813	0.111523
			AT3G53190	0.0330252	0.160163				AT1G24280	0.00670881	0.110655				AT4G40000	0.00348288	1.13636				AT1G29970	0.00890213	0.158375				AT2G22090	0.00830136	0.302155				AT2G07050	0.00180883	0.320911
			AT3G53810	0.0151249	0.185397				AT1G27130	0.055685	0.273084				AT5G01020	0.00310336	0.355493				AT1G30220	0.00459824	0.166917				AT2G22430	0.0138658	0.202296				AT2G07680	0.0219994	0.348225
			AT3G54040	0.071664	0.0671066				AT1G27950	0.00564714	0.885691				AT5G01180	0.00224435	0.352753				AT1G31830	0.0341933	0.0535073				AT2G23290	0.00891869	0.964852				AT2G12190	0.00519075	0.335635
			AT3G54220	0.00791481	0.0871231				AT1G28320	0.00836902	0.1461				AT5G01340	0.00801762	0.184668				AT1G31850	0.0634482	0.0865483				AT2G23460	0.00166147	0.292075				AT2G13510	0.0610942	0.452741
			AT3G55070	0.00308341	0.349383				AT1G28580	0.0276805	0.126723				AT5G01500	0.00587689	0.188503				AT1G32050	0.0265122	0.067305				AT2G24050	0.00177353	0.336482				AT2G13560	0.0641342	0.0108077
			AT3G55400	0.00515302	0.533193				AT1G29820	0.0357001	0.138675				AT5G01620	0.00951827	0.0997605				AT1G32170	0.00822484	0.155146				AT2G24540	0.00703636	0.171305				AT2G14080	0.0649288	0.691925
			AT3G55830	0.00425442	0.307047				AT1G31160	0.00678992	0.715748				AT5G01780	0.00650329	0.454431				AT1G32230	0.0145399	0.0509643				AT2G24810	0.0311487	1.36674				AT2G16400	0.00932652	0.671739
			AT3G56200	0.00267657	0.401748				AT1G31420	0.016102	0.0488049				AT5G01890	0.00529817	0.176279				AT1G34310	0.0101863	0.498673				AT2G25310	0.0174932	0.125483				AT2G16800	0.0130502	0.285927
			AT3G56590	0.00496676	0.19008				AT1G31470	0.0755743	0.239724				AT5G02170	0.00474904	0.364876				AT1G34340	0.0222538	0.152933				AT2G25430	0.00224514	0.295133				AT2G16940	0.0023793	0.298423
			AT3G57890	0.00207247	0.359265				AT1G32100	0.00813783	0.174765				AT5G02910	0.00286233	0.683294				AT1G35420	0.0109466	0.411082				AT2G25490	0.0089465	0.16943				AT2G17033	0.0147703	0.173481
			AT3G58050	0.0138501	0.410569				AT1G33050	0.0121832	0.679367				AT5G03140	0.0324804	0.0821073				AT1G35620	0.0429983	0.274222				AT2G26350	0.0156751	0.0778886				AT2G17265	0.0540116	0.0486687
			AT3G59220	0.00467391	0.331346				AT1G33080	0.00725887	0.518064				AT5G03290	0.017561	0.0683391				AT1G35780	0.0104326	0.433881				AT2G26510	0.00224005	0.370429				AT2G17280	0.0604853	0.241043
			AT3G59790	0.0068747	0.164174				AT1G33420	0.00386531	0.164629				AT5G03730	0.0309612	0.0166951				AT1G36050	0.00643365	0.158599				AT2G27350	0.00286472	0.298969				AT2G17500	0.00310084	0.373181
			AT3G60080	0.0219862	0.265932				AT1G33590	0.0171697	0.287323				AT5G04360	0.00443816	0.102496				AT1G36150	0.0398656	0.70208				AT2G27380	0.00832632	0.182719				AT2G17630	0.022098	0.137548
			AT3G60100	0.00290486	0.988444				AT1G34360	0.0310476	0.166524				AT5G04480	0.0186848	0.0940229				AT1G36370	0.020259	0.0709605				AT2G27460	0.00182308	0.325504				AT2G17670	0.0452152	0.0830864
			AT3G60720	0.00454761	0.357107				AT1G34780	0.0221253	0.55766				AT5G04540	0.00325513	0.163191				AT1G42470	0.00227965	0.149378				AT2G27880	0.00284303	0.153904				AT2G18170	0.0538636	0.0223259
			AT3G61570	0.00585679	0.527619				AT1G35470	0.00304832	0.612753				AT5G05130	0.00804489	0.135545				AT1G42990	0.0196745	0.150132				AT2G28120	0.00216729	0.363865				AT2G18400	0.0596051	0.0772411
			AT3G63250	0.00769169	0.353323				AT1G36990	0.00470085	0.485736				AT5G05250	0.0172176	0.215557				AT1G44110	0.0242115	0.0380615				AT2G28240	0.003489	1.22728				AT2G20570	0.00603535	0.357901
			AT3G63400	0.00236023	0.659822				AT1G42560	0.0349302	0.0270911				AT5G05320	0.00333559	0.982493				AT1G44160	0.0118471	0.4155				AT2G28470	0.00169281	0.903101				AT2G21060	0.0157136	0.217055
			AT3G63510	0.0594922	0.683532				AT1G43560	0.0151173	1.09291				AT5G06290	0.0173669	0.593946				AT1G44770	0.0540092	0.0319532				AT2G28790	0.0111491	0.158603				AT2G21930	0.0142483	0.0886531
			AT4G00355	0.0151871	0.110204				AT1G44350	0.0139299	0.139619				AT5G07470	0.00647928	0.3428				AT1G44890	0.0708397	0.11174				AT2G29510	0.00675378	0.838601				AT2G22090	0.00830136	0.302155
			AT4G01400	0.0102187	0.08038				AT1G44790	0.0202255	0.684351				AT5G08535	0.0100114	1.24986				AT1G45160	0.00501519	0.833095				AT2G29600	0.0128639	0.661528				AT2G22430	0.0138658	0.202296
			AT4G02020	0.00173582	0.579091				AT1G45050	0.027025	0.100299				AT5G09590	0.00380484	0.17312				AT1G45474	0.0147491	0.48469				AT2G31400	0.00301478	0.158821				AT2G23460	0.00166147	0.292075
			AT4G02070	0.0228676	0.347095				AT1G47330	0.0110941	0.0740679				AT5G09880	0.00531853	0.156308				AT1G45976	0.00464317	0.284057				AT2G32090	0.0101556	0.322834				AT2G23640	0.0194406	0.223635
			AT4G02120	0.00728256	0.109565				AT1G49430	0.0020211	0.330098				AT5G09920	0.0202149	0.158101				AT1G47240	0.00501471	0.335637				AT2G32910	0.00214936	0.579507				AT2G24050	0.00177353	0.336482
			AT4G02370	0.0329969	0.657877				AT1G49660	0.0231066	0.313733				AT5G10630	0.0311953	0.217939				AT1G47270	0.0516134	0.0693588				AT2G32920	0.0107108	0.0983115				AT2G24540	0.00703636	0.171305
			AT4G03430	0.00275619	0.307652				AT1G49970	0.00721694	0.157124				AT5G10940	0.0060401	0.186975				AT1G47340	0.00269256	1.11121				AT2G36290	0.00371942	0.327195				AT2G24810	0.0311487	1.36674
			AT4G04620	0.0110069	0.331806				AT1G50840	0.00274676	0.300987				AT5G10960	0.0103283	0.152437				AT1G47420	0.0355264	0.255306				AT2G36570	0.06899	0.115609				AT2G25310	0.0174932	0.125483
			AT4G04700	0.0235345	0.18344				AT1G51950	0.00558119	0.288812				AT5G11430	0.00160426	0.62535				AT1G47710	0.0377502	0.162365				AT2G38450	0.0167711	0.614803				AT2G25490	0.0089465	0.16943
			AT4G04970	0.0522588	0.0434503				AT1G52380	0.00326061	0.606523				AT5G13310	0.00361505	0.332495				AT1G47720	0.0167772	0.198557				AT2G40420	0.0107352	0.197637				AT2G26350	0.0156751	0.0778886
			AT4G05020	0.0076857	0.0888767				AT1G52400	0.0265855	0.0670775				AT5G13560	0.0019866	0.328535				AT1G47750	0.0386479	0.0464498				AT2G41830	0.00135113	0.317178				AT2G27350	0.00286472	0.298969
			AT4G05150	0.0248404	0.153587				AT1G52420	0.008521	0.152772				AT5G14230	0.00158329	0.780101				AT1G47980	0.00461071	0.896924				AT2G42080	0.0161684	0.102964				AT2G27380	0.00832632	0.182719
			AT4G05450	0.0117911	1.19913				AT1G52720	0.0104138	0.759702				AT5G14270	0.00744125	0.264571				AT1G48090	0.00227546	0.044932				AT2G42850	0.0230493	0.237039				AT2G27460	0.00182308	0.325504
			AT4G08500	0.00243579	0.873022				AT1G53520	0.00441463	0.716341				AT5G15700	0.00134306	0.309334				AT1G48110	0.00447809	0.30431				AT2G42920	0.0027278	0.560433				AT2G27880	0.00284303	0.153904
			AT4G09150	0.00371986	0.324768				AT1G53770	0.00380223	1.03623				AT5G16030	0.00444896	0.284248				AT1G48260	0.00638557	0.159678				AT2G43260	0.00312163	1.02595				AT2G28120	0.00216729	0.363865
			AT4G10030	0.0136899	0.259911				AT1G57770	0.0357687	0.186593				AT5G16715	0.0262825	0.174858				AT1G48850	0.0457895	0.0906607				AT2G44450	0.00552258	0.314075				AT2G28240	0.003489	1.22728
			AT4G10360	0.025079	0.269575				AT1G57820	0.0342398	0.0757195				AT5G16800	0.00476798	0.345102				AT1G48920	0.00261214	0.893751				AT2G45470	0.00266072	0.425781				AT2G28470	0.00169281	0.903101
			AT4G10810	0.0172035	0.31753				AT1G58080	0.0344628	0.0621133				AT5G17410	0.0615454	0.104457				AT1G49050	0.00645176	0.606349				AT2G45580	0.0024953	1.05339				AT2G28790	0.0111491	0.158603
			AT4G11090	0.0293137	0.327008				AT1G58100	0.0470945	0.196388				AT5G18750	0.00321713	0.153252				AT1G49620	0.0157355	0.419443				AT2G45930	0.0505446	0.644061				AT2G29510	0.00675378	0.838601
			AT4G11560	0.00243394	0.609629				AT1G59590	0.0396694	0.0560717				AT5G19400	0.00134982	0.608704				AT1G49930	0.0251375	0.734137				AT2G46610	0.00615191	0.277337				AT2G29600	0.0128639	0.661528
			AT4G11800	0.0454988	0.129447				AT1G59700	0.0192232	0.287982				AT5G20830	0.0485988	0.0346751				AT1G49980	0.0322731	0.627235				AT2G47250	0.00785815	0.0760006				AT2G31400	0.00301478	0.158821
			AT4G11920	0.0106283	0.0900655				AT1G60850	0.00369562	0.31723				AT5G22000	0.0101289	0.730989				AT1G50200	0.00410853	0.106934				AT2G47790	0.0104109	0.10856				AT2G32090	0.0101556	0.322834
			AT4G12040	0.0155301	0.16336				AT1G61670	0.00248785	1.41884				AT5G23390	0.0356185	0.122108				AT1G50300	0.0260404	0.0960677				AT2G47800	0.000817517	0.736269				AT2G32910	0.00214936	0.579507
			AT4G12600	0.00811941	0.873665				AT1G62380	0.0206488	0.0634792				AT5G25110	0.0101068	0.372584				AT1G50890	0.00504842	0.106166				AT3G01320	0.00648758	0.476616				AT2G32920	0.0107108	0.0983115
			AT4G12980	0.0031344	0.370313				AT1G62390	0.00206194	0.274514				AT5G25150	0.00208907	0.627237				AT1G52290	0.0189499	0.45259				AT3G01810	0.00901681	0.515717				AT2G36290	0.00371942	0.327195
			AT4G13010	0.00360287	0.392021				AT1G62660	0.0377552	0.0527182				AT5G25350	0.00211483	0.678336				AT1G53050	0.00205046	0.306154				AT3G01970	0.0144735	0.534138				AT2G36570	0.06899	0.115609
			AT4G13360	0.0221017	0.368645				AT1G62790	0.0309072	0.410701				AT5G26640	0.0247466	1.14077				AT1G53140	0.00171761	0.311762				AT3G02550	0.0102933	0.163913				AT2G38450	0.0167711	0.614803
			AT4G13780	0.00795144	0.0667395				AT1G63090	0.0310563	0.0481438				AT5G26850	0.0522047	0.148061				AT1G53210	0.00847768	0.184514				AT3G03330	0.00391918	0.350767				AT2G40420	0.0107352	0.197637
			AT4G13850	0.0467873	0.0652263				AT1G63490	0.00273403	0.419921				AT5G26910	0.0130944	0.113551				AT1G53240	0.016216	0.0868828				AT3G03360	0.00577802	1.11065				AT2G41830	0.00135113	0.317178
			AT4G14000	0.0127404	0.875898				AT1G63670	0.0758596	0.151972				AT5G27460	0.00640194	0.134833				AT1G53260	0.0163651	0.393025				AT3G03680	0.0192136	0.14238				AT2G42080	0.0161684	0.102964
			AT4G14190	0.0031757	0.53109				AT1G65450	0.0128533	0.0751408				AT5G28650	0.0239012	0.324821				AT1G53390	0.00128575	0.916343				AT3G03720	0.00172031	0.638883				AT2G42850	0.0230493	0.237039
			AT4G14360	0.00254016	0.275512				AT1G65950	0.0023283	1.40861				AT5G33390	0.018195	0.493185				AT1G54150	0.00347148	0.335145				AT3G04520	0.00679902	0.191338				AT2G42920	0.0027278	0.560433
			AT4G14410	0.0497567	0.0978337				AT1G66530	0.00477228	0.310865				AT5G37230	0.013895	0.309437				AT1G54350	0.0018153	0.351844				AT3G04550	0.032067	0.0648524				AT2G43260	0.00312163	1.02595
			AT4G14930	0.0130448	0.323455				AT1G66660	0.0321374	0.23339				AT5G38840	0.0247978	0.474104				AT1G54680	0.041796	0.451402				AT3G04610	0.0182352	0.0467658				AT2G44450	0.00552258	0.314075
			AT4G16180	0.0624694	0.128504				AT1G67230	0.00224247	0.71352				AT5G40230	0.00322276	1.16848				AT1G55310	0.0194369	0.162104				AT3G04980	0.00235365	0.482516				AT2G45470	0.00266072	0.425781
			AT4G16745	0.028778	0.187998				AT1G67460	0.00529622	1.07177				AT5G40820	0.0013758	0.368261				AT1G55530	0.00871855	0.140659				AT3G05290	0.0268697	0.0504754				AT2G45580	0.0024953	1.05339
			AT4G16760	0.0664382	0.0602839				AT1G67770	0.0090594	0.390375				AT5G42250	0.0274261	0.043733				AT1G55810	0.00297463	0.317031				AT3G06540	0.00227209	0.705987				AT2G45930	0.0505446	0.644061
			AT4G16845	0.0564008	0.217526				AT1G67820	0.00324982	0.901212				AT5G42870	0.0168816	0.135475				AT1G55960	0.0102293	0.107465				AT3G07020	0.00220443	0.623453				AT2G46610	0.00615191	0.277337
			AT4G17580	0.0182091	0.533714				AT1G67950	0.00536469	1.44857				AT5G42920	0.019986	0.353905				AT1G55970	0.00519375	0.448807				AT3G07430	0.0135293	0.471802				AT2G47250	0.00785815	0.0760006
			AT4G17730	0.0609939	0.797569				AT1G68360	0.0109039	0.167839				AT5G42950	0.00164972	0.308718				AT1G56020	0.0157528	0.31631				AT3G09720	0.00762252	0.106964				AT2G47790	0.0104109	0.10856
			AT4G18370	0.0383261	0.216681				AT1G68590	0.0150509	0.183024				AT5G43860	0.0364827	0.0784184				AT1G56300	0.0238489	0.497741				AT3G10760	0.0158063	0.0845794				AT2G47800	0.000817517	0.736269
			AT4G18700	0.0417358	0.0876552				AT1G68820	0.00300778	0.621778				AT5G43990	0.0016905	1.09172				AT1G56560	0.00229538	0.308778				AT3G11020	0.00495571	1.54557				AT3G01320	0.00648758	0.476616
			AT4G19540	0.040442	0.246914				AT1G70060	0.00797644	0.16217				AT5G45160	0.0210515	0.126963				AT1G58030	0.0146532	0.240497				AT3G11050	0.0402991	0.123403				AT3G01810	0.00901681	0.515717
			AT4G23620	0.026633	0.187837				AT1G71010	0.0255157	0.11705				AT5G46620	0.0117664	0.472407				AT1G58230	0.0083141	0.335107				AT3G11400	0.0333382	0.0876834				AT3G01970	0.0144735	0.534138
			AT4G24190	0.00164048	0.985096				AT1G71170	0.0135605	0.550014				AT5G47810	0.0409263	0.190771				AT1G58440	0.00493886	0.341634				AT3G11450	0.00622606	0.331218				AT3G02550	0.0102933	0.163913
			AT4G25660	0.00540465	0.31976				AT1G72000	0.00272495	0.325192				AT5G47870	0.0407116	0.104686				AT1G59610	0.0311748	0.049039				AT3G12070	0.00424982	0.329462				AT3G02910	0.0202363	0.12142
			AT4G26270	0.055548	0.0171116				AT1G73130	0.00246824	0.529326				AT5G47880	0.0254553	0.0385687				AT1G59760	0.0187914	0.0920106				AT3G12370	0.00779306	0.334735				AT3G03330	0.00391918	0.350767
			AT4G26300	0.0114759	0.131164				AT1G74250	0.00469721	0.145603				AT5G48330	0.0169588	0.412328				AT1G60940	0.0380092	0.0324269				AT3G12390	0.0399397	1.4937				AT3G03360	0.00577802	1.11065
			AT4G26850	0.00308135	0.649536				AT1G75010	0.0033381	0.925345				AT5G48370	0.0124714	0.0810226				AT1G61150	0.00581231	0.620296				AT3G12400	0.00650247	0.173901				AT3G03680	0.0192136	0.14238
			AT4G27060	0.0142113	0.18663				AT1G75710	0.039242	0.0501238				AT5G48730	0.00284834	0.29969				AT1G61730	0.0285899	0.250379				AT3G12690	0.00221139	0.354039				AT3G03720	0.00172031	0.638883
			AT4G28090	0.00746084	0.222946				AT1G76380	0.00668144	0.698939				AT5G49160	0.00709792	0.244033				AT1G61850	0.0149641	0.0218808				AT3G12850	0.0031474	1.22147				AT3G04520	0.00679902	0.191338
			AT4G28150	0.00492568	0.624843				AT1G76560	0.0115386	0.27633				AT5G49220	0.00375322	0.277763				AT1G61890	0.00466916	0.199676				AT3G13870	0.00341044	0.161324				AT3G04550	0.032067	0.0648524
			AT4G28300	0.00950069	0.198637				AT1G77720	0.00553656	0.101108				AT5G49610	0.0443835	0.0803641				AT1G62020	0.00338792	0.106951				AT3G14070	0.00398017	0.352955				AT3G04610	0.0182352	0.0467658
			AT4G28670	0.0132441	0.0537116				AT1G78130	0.00253654	0.366998				AT5G49890	0.0213843	0.0583198				AT1G62040	0.0315842	0.210792				AT3G15430	0.0055437	0.32784				AT3G04980	0.00235365	0.482516
			AT4G29010	0.000247749	4.69208				AT1G78960	0.00177536	0.32668				AT5G52560	0.00241425	0.290374				AT1G62200	0.0128045	0.181037				AT3G16290	0.00166802	0.591693				AT3G05290	0.0268697	0.0504754
			AT4G29950	0.0145537	0.142706				AT1G80560	0.00964087	0.115107				AT5G52975	0.0104666	0.359379				AT1G62820	0.00917368	0.326791				AT3G16810	0.002128	0.647716				AT3G06540	0.00227209	0.705987
			AT4G30350	0.00147684	0.970919				AT1G80640	0.0059305	0.179083				AT5G53360	0.0595146	0.524528				AT1G62930	0.0141901	0.146819				AT3G17000	0.0042852	0.337079				AT3G07430	0.0135293	0.471802
			AT4G30590	0.00727054	0.960085				AT1G80950	0.0104998	0.105211				AT5G53470	0.00835345	0.154985				AT1G62970	0.00841798	0.426837				AT3G17365	0.00546971	0.282643				AT3G09720	0.00762252	0.106964
			AT4G30860	0.00601362	0.287809				AT2G01260	0.0109566	0.109932				AT5G53520	0.00174261	1.77006				AT1G63010	0.00897115	0.0713368				AT3G18750	0.00249093	0.618823				AT3G10760	0.0158063	0.0845794
			AT4G31780	0.00252483	0.32964				AT2G01820	0.0479343	0.196266				AT5G54870	0.00526435	0.156869				AT1G63120	0.0458658	0.124568				AT3G18860	0.0317757	0.232881				AT3G11050	0.0402991	0.123403
			AT4G31840	0.0141999	0.181535				AT2G02990	0.0505687	0.037669				AT5G56040	0.00624101	0.139205				AT1G63640	0.00411191	0.295721				AT3G18890	0.00601551	0.233995				AT3G11400	0.0333382	0.0876834
			AT4G32420	0.00318039	0.167253				AT2G03730	0.00905371	0.106837				AT5G56370	0.00319612	0.660031				AT1G63770	0.00406878	0.106904				AT3G20010	0.00271389	0.460541				AT3G11450	0.00622606	0.331218
			AT4G32730	0.00153949	0.55677				AT2G04280	0.00266012	0.283366				AT5G57940	0.00618326	0.291959				AT1G64090	0.00822778	1.07563				AT3G21060	0.025798	0.0622842				AT3G12070	0.00424982	0.329462
			AT4G32800	0.00640508	0.308831				AT2G04860	0.00696094	0.262632				AT5G58720	0.00252954	1.36532				AT1G64150	0.0701647	0.309544				AT3G21610	0.00727712	0.358639				AT3G12370	0.00779306	0.334735
			AT4G32920	0.00476625	0.19419				AT2G05380	0.0162155	0.27725				AT5G59220	0.0200266	0.0599852				AT1G64290	0.00390283	0.614653				AT3G21650	0.00264873	0.299864				AT3G12390	0.0399397	1.4937
			AT4G33300	0.0268898	0.228788				AT2G05830	0.0232018	0.20129				AT5G59750	0.00262416	0.305721				AT1G64720	0.0182837	0.312716				AT3G22980	0.00267765	0.162663				AT3G12400	0.00650247	0.173901
			AT4G34140	0.00536792	0.46047				AT2G05990	0.0504759	0.0675629				AT5G61760	0.00452925	0.979588				AT1G64770	0.0718218	0.671333				AT3G23050	0.012072	0.444028				AT3G12690	0.00221139	0.354039
			AT4G35380	0.000773455	0.338122				AT2G06005	0.0147506	0.0857757				AT5G62580	0.0123218	0.603189				AT1G64810	0.00676959	0.273088				AT3G23060	0.0296099	0.483499				AT3G13800	0.0183269	0.0677128
			AT4G35870	0.00319019	0.172043				AT2G06050	0.0338007	0.258209				AT5G63040	0.0570584	0.202134				AT1G64890	0.029772	0.0992593				AT3G23150	0.00393573	0.281047				AT3G13870	0.00341044	0.161324
			AT4G35930	0.0461724	0.262875				AT2G12400	0.00467934	0.179052				AT5G63370	0.00385504	0.988801				AT1G65440	0.00581136	0.264947				AT3G23280	0.00560456	0.173723				AT3G15430	0.0055437	0.32784
			AT4G36020	0.00423049	0.358628				AT2G13650	0.0522911	0.0258334				AT5G64630	0.00562658	0.32237				AT1G66240	0.0224542	0.196256				AT3G23410	0.00354813	0.168542				AT3G16290	0.00166802	0.591693
			AT4G36750	0.0235853	0.140875				AT2G13690	0.0290673	0.228621				AT5G64940	0.00357598	0.325017				AT1G66260	0.0537137	0.22617				AT3G23560	0.0300144	0.122604				AT3G16810	0.002128	0.647716
			AT4G36830	0.00912158	0.169805				AT2G15560	0.0145449	0.12297				AT5G65710	0.00265336	0.169531				AT1G66340	0.00881774	0.20732				AT3G23590	0.00287434	0.24163				AT3G17000	0.0042852	0.337079
			AT4G37270	0.00161869	0.67252				AT2G16430	0.0209301	0.388556				AT5G65780	0.00387727	1.02181				AT1G66680	0.0177977	0.0712363				AT3G23640	0.0040534	0.442953				AT3G17310	0.0170359	0.249081
			AT4G37280	0.00417318	0.333257				AT2G16640	0.00404438	0.0861353				AT5G66050	0.0179667	0.14037				AT1G66940	0.0326029	0.480009				AT3G23690	0.00382797	0.307217				AT3G17365	0.00546971	0.282643
			AT4G37460	0.00315715	0.377197				AT2G17120	0.0114063	0.448683				AT5G67500	0.0166316	0.362725				AT1G67070	0.00912943	0.331883				AT3G24350	0.00779314	0.164032				AT3G18750	0.00249093	0.618823
			AT4G37880	0.048959	0.0691815				AT2G17230	0.0321346	0.233846				AT1G02170	0.0245215	0.106371				AT1G67420	0.0167483	0.327726				AT3G24440	0.0025551	0.276923				AT3G18860	0.0317757	0.232881
			AT4G38590	0.0243967	0.677288				AT2G17480	0.060959	0.0771723				AT1G02720	0.0100128	0.256164				AT1G67500	0.00328385	0.433312				AT3G24715	0.00143474	1.31509				AT3G18890	0.00601551	0.233995
			AT4G38780	0.00121939	0.612942				AT2G18330	0.00211915	0.328892				AT1G02840	0.00881956	0.166686				AT1G67580	0.00474833	0.344985				AT3G25230	0.010412	0.0799863				AT3G20010	0.00271389	0.460541
			AT4G38930	0.00449024	0.308944				AT2G19170	0.0016536	0.328857				AT1G03070	0.00490884	0.380098				AT1G68580	0.00861158	0.0786941				AT3G25900	0.011255	0.125404				AT3G21060	0.025798	0.0622842
			AT4G39730	0.0147485	0.167467				AT2G20370	0.00565767	0.803435				AT1G03110	0.00320991	0.32179				AT1G69220	0.00167606	0.312388				AT3G26720	0.00135912	0.317183				AT3G21610	0.00727712	0.358639
			AT4G39980	0.0115467	0.212309				AT2G20710	0.0264286	0.202891				AT1G03210	0.00913061	0.172057				AT1G69260	0.0262917	0.100274				AT3G28040	0.0474859	0.157768				AT3G21650	0.00264873	0.299864
			AT5G01180	0.00224435	0.352753				AT2G20850	0.00338495	0.341259				AT1G04970	0.00536183	0.171274				AT1G69770	0.0120027	0.173139				AT3G28450	0.0050826	0.277379				AT3G22980	0.00267765	0.162663
			AT5G01340	0.00801762	0.184668				AT2G22830	0.00451016	0.508451				AT1G05360	0.0380943	0.0880556				AT1G69800	0.0432532	0.0432552				AT3G29320	0.00490236	0.395297				AT3G23050	0.012072	0.444028
			AT5G01500	0.00587689	0.188503				AT2G23140	0.0179752	0.059664				AT1G05520	0.0018023	0.619255				AT1G70160	0.00579167	0.141341				AT3G29575	0.00600304	0.317384				AT3G23060	0.0296099	0.483499
			AT5G01890	0.00529817	0.176279				AT2G23470	0.00776029	0.330661				AT1G05540	0.0348343	0.574062				AT1G70590	0.022552	0.114453				AT3G29760	0.00333195	0.549426				AT3G23150	0.00393573	0.281047
			AT5G02170	0.00474904	0.364876				AT2G23660	0.00492296	0.278855				AT1G05790	0.00199605	0.965246				AT1G70770	0.0021874	0.333353				AT3G32940	0.0443114	0.614497				AT3G23280	0.00560456	0.173723
			AT5G02910	0.00286233	0.683294				AT2G23740	0.00532295	0.117356				AT1G06900	0.00276714	0.462155				AT1G71180	0.00819851	0.378698				AT3G43220	0.00360287	0.292763				AT3G23410	0.00354813	0.168542
			AT5G03140	0.0324804	0.0821073				AT2G24100	0.0285757	0.101115				AT1G07510	0.00164632	0.664014				AT1G72480	0.0177401	0.0500261				AT3G44750	0.0167994	0.107527				AT3G23560	0.0300144	0.122604
			AT5G03280	0.00310652	0.552989				AT2G24120	0.00140661	0.314065				AT1G07750	0.00384409	0.322659				AT1G73950	0.019264	0.202199				AT3G44850	0.0314664	0.12834				AT3G23640	0.0040534	0.442953
			AT5G03290	0.017561	0.0683391				AT2G25140	0.00144069	0.948724				AT1G08060	0.000849749	2.87331				AT1G74030	0.00270573	0.34864				AT3G45620	0.00266904	0.641368				AT3G23690	0.00382797	0.307217
			AT5G03300	0.0401248	0.0641199				AT2G25450	0.0113405	0.327433				AT1G09070	0.0040561	0.69312				AT1G74230	0.00878159	0.178697				AT3G45680	0.065559	0.109552				AT3G24350	0.00779314	0.164032
			AT5G03340	0.046928	0.0340936				AT2G25530	0.0197235	0.339843				AT1G09140	0.0108625	0.149008				AT1G74300	0.0074882	0.34768				AT3G45830	0.00120309	0.814892				AT3G24440	0.0025551	0.276923
			AT5G03350	0.0104373	0.308237				AT2G25900	0.0241235	0.063974				AT1G09620	0.0013016	0.30691				AT1G74380	0.00344718	0.268759				AT3G46360	0.00589626	0.808889				AT3G25230	0.010412	0.0799863
			AT5G03390	0.0608227	0.79178				AT2G26080	0.0104065	0.0407753				AT1G09850	0.00325793	0.612627				AT1G74790	0.0328748	0.100017				AT3G47010	0.0215934	0.241011				AT3G26100	0.00242007	0.349747
			AT5G03730	0.0309612	0.0166951				AT2G26980	0.0199376	0.0493066				AT1G09910	0.00588876	1.12942				AT1G75100	0.00222092	0.299916				AT3G47120	0.0162419	0.541985				AT3G26720	0.00135912	0.317183
			AT5G04480	0.0186848	0.0940229				AT2G27810	0.00181005	0.351197				AT1G10090	0.00349554	0.167117				AT1G75860	0.00493239	0.295189				AT3G47500	0.0491707	0.431551				AT3G27540	0.0571967	0.0552778
			AT5G04540	0.00325513	0.163191				AT2G29690	0.00437565	0.162792				AT1G10290	0.0145126	0.0657511				AT1G76050	0.0125513	0.330011				AT3G48410	0.0138607	0.251278				AT3G28040	0.0474859	0.157768
			AT5G05130	0.00804489	0.135545				AT2G29890	0.00154792	0.901463				AT1G10470	0.0103081	0.16698				AT1G76550	0.00220679	0.324483				AT3G49080	0.0350847	0.111463				AT3G28450	0.0050826	0.277379
			AT5G05320	0.00333559	0.982493				AT2G29970	0.00136597	0.322136				AT1G10570	0.00246559	0.310554				AT1G77210	0.00236115	0.389646				AT3G49500	0.00117053	1.26268				AT3G29320	0.00490236	0.395297
			AT5G05460	0.00551699	1.22923				AT2G29990	0.00813708	0.21337				AT1G11650	0.0033012	0.665701				AT1G77260	0.00257374	0.988027				AT3G49530	0.00293531	0.640181				AT3G29575	0.00600304	0.317384
			AT5G07110	0.0245395	0.185581				AT2G30900	0.00368156	0.326883				AT1G11750	0.00454031	0.341296				AT1G77310	0.00146743	3.26139				AT3G49590	0.00234598	0.897582				AT3G29760	0.00333195	0.549426
			AT5G07470	0.00647928	0.3428				AT2G31200	0.0543077	0.272224				AT1G12550	0.027819	0.241003				AT1G77600	0.00342791	0.381748				AT3G50210	0.0228	0.0602768				AT3G32940	0.0443114	0.614497
			AT5G08535	0.0100114	1.24986				AT2G31740	0.00188957	0.302508				AT1G12680	0.00290377	0.323578				AT1G77800	0.00220501	0.564519				AT3G50520	0.0451273	0.126271				AT3G43220	0.00360287	0.292763
			AT5G09590	0.00380484	0.17312				AT2G34190	0.0310947	0.0289896				AT1G13170	0.00168177	0.621202				AT1G77840	0.00344918	0.284311				AT3G51190	0.00473527	0.372203				AT3G44750	0.0167994	0.107527
			AT5G09880	0.00531853	0.156308				AT2G34260	0.0082726	0.148296				AT1G13210	0.00995392	0.232544				AT1G78040	0.0418009	0.0642499				AT3G51800	0.00483343	1.50324				AT3G44850	0.0314664	0.12834
			AT5G09920	0.0202149	0.158101				AT2G34300	0.00185808	0.304001				AT1G13570	0.00324937	0.327804				AT1G79050	0.0165911	0.179042				AT3G51950	0.0053332	0.150861				AT3G45620	0.00266904	0.641368
			AT5G10630	0.0311953	0.217939				AT2G35760	0.0125372	0.180676				AT1G13900	0.00462397	0.141044				AT1G79540	0.00179042	0.627746				AT3G53030	0.00279503	0.291377				AT3G45680	0.065559	0.109552
			AT5G10820	0.00242689	0.376129				AT2G35800	0.0447635	0.049804				AT1G13980	0.0143487	0.0634588				AT1G79550	0.00306413	0.372888				AT3G53090	0.0272924	0.291631				AT3G46360	0.00589626	0.808889
			AT5G10940	0.0060401	0.186975				AT2G36990	0.00487035	0.334503				AT1G14530	0.00415347	0.378021				AT1G79590	0.00610379	0.306959				AT3G53190	0.0330252	0.160163				AT3G47010	0.0215934	0.241011
			AT5G10960	0.0103283	0.152437				AT2G37450	0.0148214	0.0918497				AT1G15020	0.00265016	0.626508				AT1G79640	0.00422105	0.149466				AT3G54040	0.071664	0.0671066				AT3G47120	0.0162419	0.541985
			AT5G11430	0.00160426	0.62535				AT2G37760	0.00853713	0.168167				AT1G15640	0.00665388	0.782891				AT1G79900	0.0135586	0.22247				AT3G54220	0.00791481	0.0871231				AT3G48410	0.0138607	0.251278
			AT5G11490	0.00153518	0.34333				AT2G39020	0.00510106	0.383915				AT1G15810	0.00309773	0.346055				AT1G80230	0.00701954	0.385943				AT3G55040	0.00881961	0.1752				AT3G49080	0.0350847	0.111463
			AT5G12150	0.00681754	0.0775948				AT2G40630	0.00289573	0.549194				AT1G15880	0.0552982	0.109148				AT1G80600	0.016751	0.252905				AT3G55070	0.00308341	0.349383				AT3G49500	0.00117053	1.26268
			AT5G12200	0.00262303	0.314962				AT2G40700	0.00230999	0.622006				AT1G16610	0.00830479	0.665183				AT1G80740	0.00528516	0.210019				AT3G55120	0.00489802	0.383469				AT3G49530	0.00293531	0.640181
			AT5G12850	0.00199184	0.622199				AT2G41460	0.00900101	0.866772				AT1G16750	0.0307943	0.0823597				AT1G80830	0.00229547	0.375941				AT3G55400	0.00515302	0.533193				AT3G49590	0.00234598	0.897582
			AT5G13310	0.00361505	0.332495				AT2G41560	0.00368712	0.119285				AT1G17040	0.00804226	0.257237				AT1G80910	0.0181417	0.200851				AT3G55830	0.00425442	0.307047				AT3G50210	0.0228	0.0602768
			AT5G13560	0.0019866	0.328535				AT2G41740	0.0135923	0.166145				AT1G17070	0.0173556	0.273138				AT1G80930	0.00285314	0.878965				AT3G56200	0.00267657	0.401748				AT3G50520	0.0451273	0.126271
			AT5G13710	0.00796435	0.166341				AT2G42890	0.00616108	0.259718				AT1G17160	0.0450083	0.0799052				AT2G01270	0.00863929	0.104213				AT3G56590	0.00496676	0.19008				AT3G51190	0.00473527	0.372203
			AT5G13980	0.00132926	0.324496				AT2G43710	0.0033101	0.67231				AT1G17880	0.0439767	0.0643632				AT2G01410	0.024841	0.0460857				AT3G57490	0.0298822	0.228531				AT3G51800	0.00483343	1.50324
			AT5G14210	0.0306815	0.0966166				AT2G44980	0.00158193	0.316474				AT1G18260	0.0161482	0.162877				AT2G01620	0.00474305	0.636018				AT3G57890	0.00207247	0.359265				AT3G51950	0.0053332	0.150861
			AT5G14430	0.00215976	0.337582				AT2G45910	0.0200588	0.128397				AT1G18270	0.00189247	0.169357				AT2G01970	0.00837281	0.184666				AT3G58050	0.0138501	0.410569				AT3G53030	0.00279503	0.291377
			AT5G15330	0.0086802	0.159667				AT2G46520	0.00278332	0.16366				AT1G18900	0.0319967	0.189652				AT2G02230	0.0427362	0.112797				AT3G59020	0.00398892	0.107356				AT3G53090	0.0272924	0.291631
			AT5G15700	0.00134306	0.309334				AT2G47680	0.00463899	0.594654				AT1G19370	0.00607329	0.37514				AT2G02498	0.037466	0.560163				AT3G59220	0.00467391	0.331346				AT3G53810	0.0151249	0.185397
			AT5G16030	0.00444896	0.284248				AT3G01140	0.0210256	0.157116				AT1G20110	0.00220611	0.336171				AT2G02860	0.00227719	0.327362				AT3G59790	0.0068747	0.164174				AT3G54040	0.071664	0.0671066
			AT5G16715	0.0262825	0.174858				AT3G01170	0.0123948	0.16757				AT1G20220	0.0413492	0.0722977				AT2G02970	0.0297714	0.209521				AT3G60080	0.0219862	0.265932				AT3G55040	0.00881961	0.1752
			AT5G16800	0.00476798	0.345102				AT3G01640	0.0160836	0.242585				AT1G20670	0.0258412	0.0744195				AT2G03350	0.0570411	0.0901565				AT3G60100	0.00290486	0.988444				AT3G55070	0.00308341	0.349383
			AT5G17410	0.0615454	0.104457				AT3G01690	0.0273153	0.171183				AT1G20920	0.00128206	0.287142				AT2G04540	0.0289162	0.236158				AT3G60720	0.00454761	0.357107				AT3G55120	0.00489802	0.383469
			AT5G18110	0.00631996	0.633622				AT3G02830	0.00353348	0.312143				AT1G20930	0.0172708	0.081624				AT2G04550	0.0391184	0.0835951				AT3G61150	0.0115715	0.047669				AT3G55400	0.00515302	0.533193
			AT5G18750	0.00321713	0.153252				AT3G02980	0.00569023	0.311637				AT1G20950	0.0146331	0.151207				AT2G05630	0.00810911	0.672927				AT3G61570	0.00585679	0.527619				AT3G55830	0.00425442	0.307047
			AT5G19180	0.0464185	0.0439549				AT3G03150	0.00970222	0.398573				AT1G21480	0.0183901	0.103278				AT2G07180	0.0098813	0.0992822				AT3G61820	0.00237361	0.82152				AT3G56200	0.00267657	0.401748
			AT5G19400	0.00134982	0.608704				AT3G03300	0.00397411	0.079789				AT1G21640	0.00247872	0.39528				AT2G13290	0.00399078	0.90607				AT3G61880	0.0097318	0.664868				AT3G56590	0.00496676	0.19008
			AT5G19680	0.00388992	0.354296				AT3G03860	0.0222363	0.580792				AT1G21660	0.0536549	0.105681				AT2G13370	0.000876334	0.283187				AT3G63250	0.00769169	0.353323				AT3G57490	0.0298822	0.228531
			AT5G20080	0.0202318	0.067483				AT3G03990	0.00991928	0.168787				AT1G21920	0.00344775	0.605111				AT2G15230	0.0646764	0.203593				AT3G63400	0.00236023	0.659822				AT3G57890	0.00207247	0.359265
			AT5G20200	0.00152734	2.41546				AT3G04000	0.0410196	0.166011				AT1G22020	0.00259669	0.546308				AT2G15570	0.0337448	0.0808612				AT3G63510	0.0594922	0.683532				AT3G58050	0.0138501	0.410569
			AT5G20590	0.00829243	0.768096				AT3G04010	0.0165346	0.164402				AT1G22200	0.00721539	0.157733				AT2G16500	0.0476717	0.0959923				AT4G00355	0.0151871	0.110204				AT3G59020	0.00398892	0.107356
			AT5G20830	0.0485988	0.0346751				AT3G04220	0.00161985	0.94927				AT1G22450	0.00700823	0.666622				AT2G16570	0.0208108	0.258294				AT4G00730	0.00960502	0.110728				AT3G59220	0.00467391	0.331346
			AT5G21090	0.0228231	0.0921665				AT3G05220	0.00494372	0.613372				AT1G22730	0.00676827	0.298975				AT2G16660	0.0269399	0.0313687				AT4G01400	0.0102187	0.08038				AT3G59790	0.0068747	0.164174
			AT5G22000	0.0101289	0.730989				AT3G05400	0.00579284	0.332605				AT1G24180	0.00345376	0.326045				AT2G16710	0.00946731	0.327994				AT4G02020	0.00173582	0.579091				AT3G60080	0.0219862	0.265932
			AT5G23050	0.00375194	0.163721				AT3G06670	0.00311246	0.479123				AT1G25350	0.00181044	0.299165				AT2G17410	0.00185285	1.18955				AT4G02070	0.0228676	0.347095				AT3G60100	0.00290486	0.988444
			AT5G23390	0.0356185	0.122108				AT3G07630	0.00664834	0.358339				AT1G25570	0.00208338	0.342196				AT2G17510	0.00137571	0.314979				AT4G02370	0.0329969	0.657877				AT3G60720	0.00454761	0.357107
			AT5G25110	0.0101068	0.372584				AT3G08920	0.0689192	0.231315				AT1G26110	0.00215113	0.340118				AT2G17520	0.0208415	0.178293				AT4G02400	0.0256428	0.0793896				AT3G61150	0.0115715	0.047669
			AT5G25150	0.00208907	0.627237				AT3G08950	0.00403318	0.329395				AT1G26740	0.0102833	0.320702				AT2G17870	0.0104864	0.15525				AT4G03430	0.00275619	0.307652				AT3G61570	0.00585679	0.527619
			AT5G25350	0.00211483	0.678336				AT3G09735	0.0176777	0.706541				AT1G27100	0.0222113	0.0756859				AT2G17930	0.00191623	0.17476				AT4G04670	0.0605059	0.334961				AT3G61820	0.00237361	0.82152
			AT5G25475	0.0268556	0.200912				AT3G09830	0.00334411	0.345052				AT1G27120	0.0564248	0.108233				AT2G19600	0.0214229	0.0762755				AT4G04700	0.0235345	0.18344				AT3G61880	0.0097318	0.664868
			AT5G26640	0.0247466	1.14077				AT3G09920	0.00340657	0.15818				AT1G27340	0.00283878	0.336321				AT2G20010	0.00124005	1.57679				AT4G04970	0.0522588	0.0434503				AT3G63250	0.00769169	0.353323
			AT5G26850	0.0522047	0.148061				AT3G10160	0.00634766	0.112573				AT1G27450	0.00472257	0.331497				AT2G20060	0.0373925	0.0394003				AT4G05020	0.0076857	0.0888767				AT3G63400	0.00236023	0.659822
			AT5G26910	0.0130944	0.113551				AT3G10230	0.00554527	0.316552				AT1G27900	0.00199619	0.627425				AT2G20880	0.0383344	0.212912				AT4G05450	0.0117911	1.19913				AT3G63510	0.0594922	0.683532
			AT5G27430	0.0399481	0.0673852				AT3G10850	0.00532624	0.321089				AT1G27980	0.00755652	0.214949				AT2G21140	0.00367348	0.394842				AT4G08500	0.00243579	0.873022				AT4G00355	0.0151871	0.110204
			AT5G27650	0.00218898	0.994524				AT3G11210	0.0164072	0.104647				AT1G28060	0.00788211	0.147683				AT2G21390	0.00450912	0.0802549				AT4G09020	0.0200945	0.287756				AT4G00730	0.00960502	0.110728
			AT5G27970	0.00310361	0.350299				AT3G11290	0.00649504	0.143889				AT1G28110	0.00830906	0.236376				AT2G21520	0.00449017	0.460799				AT4G09150	0.00371986	0.324768				AT4G01400	0.0102187	0.08038
			AT5G37230	0.013895	0.309437				AT3G12800	0.0185196	0.160305				AT1G28230	0.00332933	0.392034				AT2G22660	0.00176241	0.902171				AT4G10030	0.0136899	0.259911				AT4G02020	0.00173582	0.579091
			AT5G38840	0.0247978	0.474104				AT3G14067	0.00301927	0.198743				AT1G28260	0.00160227	0.309817				AT2G22670	0.01475	0.179339				AT4G10360	0.025079	0.269575				AT4G02120	0.00728256	0.109565
			AT5G40230	0.00322276	1.16848				AT3G14610	0.00261192	0.665343				AT1G28600	0.0209454	0.228165				AT2G22690	0.00710995	0.163619				AT4G10620	0.0553775	0.0909035				AT4G02400	0.0256428	0.0793896
			AT5G40820	0.0013758	0.368261				AT3G14720	0.00241496	0.300409				AT1G29340	0.00191931	0.313028				AT2G22740	0.00455794	1.41833				AT4G10810	0.0172035	0.31753				AT4G03430	0.00275619	0.307652
			AT5G41100	0.00225384	0.676281				AT3G15120	0.000936103	0.892006				AT1G29760	0.0466804	0.155712				AT2G22810	0.00859109	0.108786				AT4G10970	0.0255053	0.636207				AT4G04620	0.0110069	0.331806
			AT5G41670	0.00300098	0.29588				AT3G16190	0.0547237	0.211291				AT1G29790	0.0379176	0.0297649				AT2G23340	0.0079928	0.311675				AT4G11560	0.00243394	0.609629				AT4G04670	0.0605059	0.334961
			AT5G42870	0.0168816	0.135475				AT3G16700	0.0317344	0.0617572				AT1G29970	0.00890213	0.158375				AT2G23380	0.00164357	0.580728				AT4G12040	0.0155301	0.16336				AT4G04700	0.0235345	0.18344
			AT5G42950	0.00164972	0.308718				AT3G16840	0.00169861	0.31185				AT1G30220	0.00459824	0.166917				AT2G24150	0.00760007	0.171603				AT4G12600	0.00811941	0.873665				AT4G04970	0.0522588	0.0434503
			AT5G43130	0.0115251	0.432037				AT3G17700	0.00375921	0.151332				AT1G31830	0.0341933	0.0535073				AT2G24250	0.0034731	0.345793				AT4G12980	0.0031344	0.370313				AT4G05020	0.0076857	0.0888767
			AT5G43140	0.0638283	0.083438				AT3G17920	0.00143838	0.297952				AT1G31850	0.0634482	0.0865483				AT2G25300	0.0721473	0.197854				AT4G13010	0.00360287	0.392021				AT4G05150	0.0248404	0.153587
			AT5G43560	0.0183792	0.158129				AT3G18840	0.0162281	0.111483				AT1G32050	0.0265122	0.067305				AT2G25520	0.0293165	0.0448322				AT4G13360	0.0221017	0.368645				AT4G05450	0.0117911	1.19913
			AT5G43860	0.0364827	0.0784184				AT3G19300	0.00199591	0.337037				AT1G32170	0.00822484	0.155146				AT2G25560	0.00972229	0.856405				AT4G13750	0.00757979	0.240259				AT4G08500	0.00243579	0.873022
			AT5G44240	0.0318356	0.046955				AT3G21175	0.00673009	0.298319				AT1G32230	0.0145399	0.0509643				AT2G26830	0.0321246	0.112052				AT4G13780	0.00795144	0.0667395				AT4G09020	0.0200945	0.287756
			AT5G46150	0.0511571	0.049878				AT3G21300	0.00251979	0.62844				AT1G34310	0.0101863	0.498673				AT2G27040	0.00299338	0.158941				AT4G13850	0.0467873	0.0652263				AT4G09150	0.00371986	0.324768
			AT5G46880	0.0135043	0.078908				AT3G22180	0.00443347	0.81457				AT1G34340	0.0222538	0.152933				AT2G27060	0.00131815	0.659944				AT4G14000	0.0127404	0.875898				AT4G10030	0.0136899	0.259911
			AT5G47455	0.00922725	0.912161				AT3G22570	0.0385564	6.15839				AT1G35420	0.0109466	0.411082				AT2G27260	0.00537352	0.343682				AT4G14190	0.0031757	0.53109				AT4G10360	0.025079	0.269575
			AT5G47780	0.0311667	0.115842				AT3G22780	0.00401957	0.156933				AT1G35620	0.0429983	0.274222				AT2G28290	0.00163232	0.0740945				AT4G14360	0.00254016	0.275512				AT4G10620	0.0553775	0.0909035
			AT5G47810	0.0409263	0.190771				AT3G23300	0.035631	0.0199487				AT1G35780	0.0104326	0.433881				AT2G28350	0.00379032	0.170296				AT4G14410	0.0497567	0.0978337				AT4G10810	0.0172035	0.31753
			AT5G47840	0.0139088	0.343037				AT3G25410	0.0148592	0.141473				AT1G36050	0.00643365	0.158599				AT2G29310	0.0162157	0.206497				AT4G14930	0.0130448	0.323455				AT4G10970	0.0255053	0.636207
			AT5G47880	0.0254553	0.0385687				AT3G25500	0.013365	0.0645586				AT1G36150	0.0398656	0.70208				AT2G30110	0.00249867	0.164192				AT4G15290	0.0084897	0.459995				AT4G11090	0.0293137	0.327008
			AT5G48370	0.0124714	0.0810226				AT3G25640	0.00465066	2.22008				AT1G36370	0.020259	0.0709605				AT2G30270	0.0137675	0.182339				AT4G16180	0.0624694	0.128504				AT4G11560	0.00243394	0.609629
			AT5G48580	0.0174845	0.307768				AT3G25860	0.00805038	0.116688				AT1G42470	0.00227965	0.149378				AT2G30620	0.041034	0.0790384				AT4G16745	0.028778	0.187998				AT4G11800	0.0454988	0.129447
			AT5G48730	0.00284834	0.29969				AT3G26510	0.0359843	0.0612055				AT1G42990	0.0196745	0.150132				AT2G31350	0.00421439	0.32359				AT4G16760	0.0664382	0.0602839				AT4G11920	0.0106283	0.0900655
			AT5G49160	0.00709792	0.244033				AT3G26690	0.00738374	0.288687				AT1G44110	0.0242115	0.0380615				AT2G31650	0.0043125	0.0932169				AT4G16850	0.0167746	0.343076				AT4G12040	0.0155301	0.16336
			AT5G49220	0.00375322	0.277763				AT3G26900	0.0240661	0.601787				AT1G44160	0.0118471	0.4155				AT2G32170	0.00886993	0.28921				AT4G17580	0.0182091	0.533714				AT4G12600	0.00811941	0.873665
			AT5G49610	0.0443835	0.0803641				AT3G27390	0.0185845	0.214602				AT1G44770	0.0540092	0.0319532				AT2G32340	0.00615795	1.15117				AT4G17730	0.0609939	0.797569				AT4G12980	0.0031344	0.370313
			AT5G49830	0.00380915	0.411566				AT3G27420	0.0765289	0.490673				AT1G44890	0.0708397	0.11174				AT2G32730	0.00257208	0.174169				AT4G18370	0.0383261	0.216681				AT4G13010	0.00360287	0.392021
			AT5G49890	0.0213843	0.0583198				AT3G28180	0.0454267	0.0589483				AT1G45160	0.00501519	0.833095				AT2G33210	0.0580928	0.013236				AT4G18520	0.00263428	0.258245				AT4G13360	0.0221017	0.368645
			AT5G49945	0.00288523	0.635158				AT3G29810	0.00662069	0.314276				AT1G45474	0.0147491	0.48469				AT2G35650	0.00999207	0.0860771				AT4G18700	0.0417358	0.0876552				AT4G13750	0.00757979	0.240259
			AT5G51010	0.00835096	0.704276				AT3G30775	0.0470355	0.0592566				AT1G45976	0.00464317	0.284057				AT2G36360	0.00845536	0.200882				AT4G19540	0.040442	0.246914				AT4G13780	0.00795144	0.0667395
			AT5G51050	0.00299758	0.296282				AT3G33530	0.00167347	0.816258				AT1G47240	0.00501471	0.335637				AT2G36630	0.0352592	0.0586064				AT4G21430	0.0032801	0.281183				AT4G13850	0.0467873	0.0652263
			AT5G52240	0.00602534	0.336933				AT3G42640	0.00276654	0.341278				AT1G47270	0.0516134	0.0693588				AT2G36830	0.00464384	0.401771				AT4G23570	0.00360122	0.358773				AT4G14000	0.0127404	0.875898
			AT5G52560	0.00241425	0.290374				AT3G43610	0.0113828	0.404517				AT1G47340	0.00269256	1.11121				AT2G36960	0.00384801	0.151957				AT4G23620	0.026633	0.187837				AT4G14190	0.0031757	0.53109
			AT5G52975	0.0104666	0.359379				AT3G43630	0.0639407	0.0359646				AT1G47420	0.0355264	0.255306				AT2G37660	0.0116721	0.119839				AT4G24190	0.00164048	0.985096				AT4G14360	0.00254016	0.275512
			AT5G53360	0.0595146	0.524528				AT3G44730	0.0085809	0.239231				AT1G47710	0.0377502	0.162365				AT2G37860	0.0272165	0.110959				AT4G25390	0.00659109	0.101473				AT4G14410	0.0497567	0.0978337
			AT5G53470	0.00835345	0.154985				AT3G45300	0.0067168	0.160614				AT1G47720	0.0167772	0.198557				AT2G37970	0.0556355	0.235012				AT4G25660	0.00540465	0.31976				AT4G14930	0.0130448	0.323455
			AT5G53520	0.00174261	1.77006				AT3G45310	0.0233845	0.229696				AT1G47750	0.0386479	0.0464498				AT2G38170	0.00502289	0.194277				AT4G26190	0.00930589	0.368608				AT4G15290	0.0084897	0.459995
			AT5G53550	0.0256179	0.147866				AT3G45630	0.00312277	0.27562				AT1G47980	0.00461071	0.896924				AT2G38440	0.00422609	0.29168				AT4G26270	0.055548	0.0171116				AT4G16180	0.0624694	0.128504
			AT5G54090	0.0133899	0.350632				AT3G45750	0.0298616	0.577655				AT1G48090	0.00227546	0.044932				AT2G38550	0.00390505	0.342583				AT4G26300	0.0114759	0.131164				AT4G16745	0.028778	0.187998
			AT5G54140	0.0212711	0.189001				AT3G46100	0.00280136	0.346338				AT1G48110	0.00447809	0.30431				AT2G38820	0.00460374	0.305359				AT4G26320	0.050435	0.173108				AT4G16760	0.0664382	0.0602839
			AT5G54170	0.0205213	0.139549				AT3G47340	0.00931583	0.0813987				AT1G48260	0.00638557	0.159678				AT2G39750	0.0020763	0.602645				AT4G26850	0.00308135	0.649536				AT4G16845	0.0564008	0.217526
			AT5G54310	0.0316248	0.145201				AT3G47700	0.00326537	0.521121				AT1G48850	0.0457895	0.0906607				AT2G41190	0.0025296	0.326371				AT4G26860	0.0100267	0.188041				AT4G16850	0.0167746	0.343076
			AT5G54870	0.00526435	0.156869				AT3G48190	0.000746251	0.605607				AT1G48920	0.00261214	0.893751				AT2G41250	0.0139896	0.439318				AT4G27060	0.0142113	0.18663				AT4G17580	0.0182091	0.533714
			AT5G56040	0.00624101	0.139205				AT3G48360	0.00362294	0.338859				AT1G49050	0.00645176	0.606349				AT2G41490	0.0029517	0.355541				AT4G28090	0.00746084	0.222946				AT4G18370	0.0383261	0.216681
			AT5G56360	0.00215173	0.315125				AT3G48520	0.0748378	0.180122				AT1G49620	0.0157355	0.419443				AT2G41720	0.00475041	0.575608				AT4G28150	0.00492568	0.624843				AT4G18520	0.00263428	0.258245
			AT5G56370	0.00319612	0.660031				AT3G48680	0.00416212	1.37341				AT1G49930	0.0251375	0.734137				AT2G42320	0.0069402	0.183429				AT4G28670	0.0132441	0.0537116				AT4G18700	0.0417358	0.0876552
			AT5G57900	0.00929636	0.473508				AT3G48760	0.00286395	0.324085				AT1G49980	0.0322731	0.627235				AT2G42910	0.0117274	0.11337				AT4G29010	0.000247749	4.69208				AT4G19540	0.040442	0.246914
			AT5G58100	0.0014514	0.642725				AT3G49640	0.0044252	0.297501				AT1G50200	0.00410853	0.106934				AT2G43040	0.00793216	0.0785806				AT4G29160	0.00574575	0.361563				AT4G21430	0.0032801	0.281183
			AT5G58720	0.00252954	1.36532				AT3G49710	0.00230805	1.25534				AT1G50300	0.0260404	0.0960677				AT2G43420	0.00467832	0.170548				AT4G29900	0.00246025	0.169921				AT4G23570	0.00360122	0.358773
			AT5G59220	0.0200266	0.0599852				AT3G49725	0.00457918	0.153655				AT1G50890	0.00504842	0.106166				AT2G45270	0.0029565	0.30737				AT4G29950	0.0145537	0.142706				AT4G23620	0.026633	0.187837
			AT5G59750	0.00262416	0.305721				AT3G50690	0.00375406	0.496727				AT1G52290	0.0189499	0.45259				AT2G45540	0.00196325	0.14977				AT4G30350	0.00147684	0.970919				AT4G24190	0.00164048	0.985096
			AT5G59770	0.0135059	0.629644				AT3G50960	0.00623899	0.303416				AT1G53050	0.00205046	0.306154				AT2G45740	0.0176405	0.212111				AT4G30590	0.00727054	0.960085				AT4G25390	0.00659109	0.101473
			AT5G60300	0.00333241	0.176968				AT3G51270	0.0188386	0.100236				AT1G53140	0.00171761	0.311762				AT2G46180	0.00195524	0.30771				AT4G31780	0.00252483	0.32964				AT4G25660	0.00540465	0.31976
			AT5G60460	0.0297944	0.150295				AT3G51310	0.00169834	0.330818				AT1G53210	0.00847768	0.184514				AT2G46220	0.00617778	0.28916				AT4G31840	0.0141999	0.181535				AT4G26190	0.00930589	0.368608
			AT5G61760	0.00452925	0.979588				AT3G51850	0.0026222	0.317453				AT1G53240	0.016216	0.0868828				AT2G46470	0.019038	0.270859				AT4G32420	0.00318039	0.167253				AT4G26270	0.055548	0.0171116
			AT5G61790	0.0025479	0.328167				AT3G53130	0.037992	0.0639226				AT1G53260	0.0163651	0.393025				AT2G46490	0.0474138	0.0721308				AT4G32730	0.00153949	0.55677				AT4G26300	0.0114759	0.131164
			AT5G62200	0.013454	0.53416				AT3G53540	0.00152776	0.618832				AT1G53390	0.00128575	0.916343				AT3G01100	0.0036269	0.177253				AT4G32800	0.00640508	0.308831				AT4G26320	0.050435	0.173108
			AT5G62530	0.042067	0.0373173				AT3G54250	0.0185979	0.057909				AT1G54150	0.00347148	0.335145				AT3G01460	0.00240986	0.256009				AT4G32920	0.00476625	0.19419				AT4G26850	0.00308135	0.649536
			AT5G63040	0.0570584	0.202134				AT3G54670	0.00117573	0.29687				AT1G54350	0.0018153	0.351844				AT3G01910	0.0032618	0.704478				AT4G33300	0.0268898	0.228788				AT4G26860	0.0100267	0.188041
			AT5G63370	0.00385504	0.988801				AT3G55510	0.00237018	0.621416				AT1G54680	0.041796	0.451402				AT3G02040	0.0185703	0.312566				AT4G34140	0.00536792	0.46047				AT4G27060	0.0142113	0.18663
			AT5G63570	0.0420726	0.0440957				AT3G55800	0.011462	0.423442				AT1G55310	0.0194369	0.162104				AT3G02060	0.0165965	0.162379				AT4G35380	0.000773455	0.338122				AT4G28090	0.00746084	0.222946
			AT5G64440	0.0267245	0.331468				AT3G56120	0.00657968	0.138427				AT1G55530	0.00871855	0.140659				AT3G02700	0.0370947	0.0962254				AT4G35870	0.00319019	0.172043				AT4G28300	0.00950069	0.198637
			AT5G64630	0.00562658	0.32237				AT3G56140	0.00341775	0.355318				AT1G55810	0.00297463	0.317031				AT3G03380	0.00903762	0.0881664				AT4G35930	0.0461724	0.262875				AT4G28670	0.0132441	0.0537116
			AT5G64940	0.00357598	0.325017				AT3G56740	0.00398203	0.40088				AT1G55960	0.0102293	0.107465				AT3G03790	0.00975708	0.346308				AT4G36020	0.00423049	0.358628				AT4G29010	0.000247749	4.69208
			AT5G65930	0.00228346	0.14997				AT3G57470	0.0193785	0.296422				AT1G55970	0.00519375	0.448807				AT3G03890	0.00839474	0.495719				AT4G36750	0.0235853	0.140875				AT4G29160	0.00574575	0.361563
			AT5G66050	0.0179667	0.14037				AT3G57940	0.0026723	0.160369				AT1G56020	0.0157528	0.31631				AT3G03900	0.0133073	0.159325				AT4G36830	0.00912158	0.169805				AT4G29900	0.00246025	0.169921
			AT5G66130	0.00532667	0.39713				AT3G58460	0.0172966	0.0624118				AT1G56300	0.0238489	0.497741				AT3G04340	0.00217471	0.151351				AT4G37250	0.0129212	0.138496				AT4G29950	0.0145537	0.142706
			AT5G67460	0.0110101	0.315672				AT3G58530	0.010995	0.232428				AT1G56560	0.00229538	0.308778				AT3G05350	0.00797478	0.0773052				AT4G37270	0.00161869	0.67252				AT4G30350	0.00147684	0.970919
			AT5G67500	0.0166316	0.362725				AT3G58600	0.00933694	0.155339				AT1G58030	0.0146532	0.240497				AT3G05970	0.00994402	0.189207				AT4G37460	0.00315715	0.377197				AT4G30590	0.00727054	0.960085
			AT1G02170	0.0245215	0.106371				AT3G58660	0.0036324	0.259419				AT1G58230	0.0083141	0.335107				AT3G06580	0.00270338	0.331233				AT4G37880	0.048959	0.0691815				AT4G30860	0.00601362	0.287809
			AT1G02720	0.0100128	0.256164				AT3G59630	0.00922757	0.860436				AT1G58440	0.00493886	0.341634				AT3G06660	0.00325162	0.633147				AT4G38350	0.00111433	1.20047				AT4G31780	0.00252483	0.32964
			AT1G02840	0.00881956	0.166686				AT3G60590	0.00274812	1.2916				AT1G59610	0.0311748	0.049039				AT3G07370	0.00890919	1.07412				AT4G38590	0.0243967	0.677288				AT4G31840	0.0141999	0.181535
			AT1G03070	0.00490884	0.380098				AT3G62300	0.00188731	0.323534				AT1G59760	0.0187914	0.0920106				AT3G07680	0.00649377	0.328712				AT4G38780	0.00121939	0.612942				AT4G32420	0.00318039	0.167253
			AT1G03110	0.00320991	0.32179				AT3G62700	0.00860511	0.101195				AT1G60940	0.0380092	0.0324269				AT3G08040	0.006796	0.129803				AT4G38890	0.0020249	0.313017				AT4G32730	0.00153949	0.55677
			AT1G03210	0.00913061	0.172057				AT3G63090	0.00320466	0.347323				AT1G61150	0.00581231	0.620296				AT3G08930	0.0273023	0.0657427				AT4G38930	0.00449024	0.308944				AT4G32800	0.00640508	0.308831
			AT1G04970	0.00536183	0.171274				AT3G63440	0.00215334	1.64217				AT1G61730	0.0285899	0.250379				AT3G08960	0.00132475	0.332005				AT4G39730	0.0147485	0.167467				AT4G33300	0.0268898	0.228788
			AT1G05360	0.0380943	0.0880556				AT3G66658	0.0583209	0.012616				AT1G61850	0.0149641	0.0218808				AT3G09570	0.00580797	0.177397				AT4G39980	0.0115467	0.212309				AT4G34140	0.00536792	0.46047
			AT1G05520	0.0018023	0.619255				AT4G00050	0.00657075	0.170898				AT1G61890	0.00466916	0.199676				AT3G09820	0.0037779	0.691886				AT4G40000	0.00348288	1.13636				AT4G35380	0.000773455	0.338122
			AT1G05540	0.0348343	0.574062				AT4G00230	0.0558367	0.110284				AT1G62020	0.00338792	0.106951				AT3G09850	0.00783449	0.0698114				AT5G01020	0.00310336	0.355493				AT4G35870	0.00319019	0.172043
			AT1G05790	0.00199605	0.965246				AT4G00240	0.0145164	0.308798				AT1G62040	0.0315842	0.210792				AT3G10800	0.00209655	0.308401				AT5G01180	0.00224435	0.352753				AT4G35930	0.0461724	0.262875
			AT1G06900	0.00276714	0.462155				AT4G00955	0.0157836	0.112536				AT1G62200	0.0128045	0.181037				AT3G11330	0.00915734	0.518343				AT5G01340	0.00801762	0.184668				AT4G36020	0.00423049	0.358628
			AT1G07510	0.00164632	0.664014				AT4G01010	0.0427661	0.0437475				AT1G62820	0.00917368	0.326791				AT3G11410	0.0601832	0.0739158				AT5G01500	0.00587689	0.188503				AT4G36750	0.0235853	0.140875
			AT1G07750	0.00384409	0.322659				AT4G01210	0.00839904	0.252667				AT1G62930	0.0141901	0.146819				AT3G11830	0.00241986	0.328908				AT5G01620	0.00951827	0.0997605				AT4G36830	0.00912158	0.169805
			AT1G08060	0.000849749	2.87331				AT4G01960	0.0066932	0.537092				AT1G62970	0.00841798	0.426837				AT3G12570	0.00274608	0.661758				AT5G01780	0.00650329	0.454431				AT4G37250	0.0129212	0.138496
			AT1G09070	0.0040561	0.69312				AT4G02010	0.00376507	0.485715				AT1G63010	0.00897115	0.0713368				AT3G13420	0.0571869	0.511668				AT5G01890	0.00529817	0.176279				AT4G37270	0.00161869	0.67252
			AT1G09140	0.0108625	0.149008				AT4G02050	0.00250656	0.362842				AT1G63120	0.0458658	0.124568				AT3G13772	0.0200965	0.0327859				AT5G02910	0.00286233	0.683294				AT4G37280	0.00417318	0.333257
			AT1G09620	0.0013016	0.30691				AT4G02290	0.0219951	0.115947				AT1G63640	0.00411191	0.295721				AT3G14270	0.00460815	0.106771				AT5G03140	0.0324804	0.0821073				AT4G37460	0.00315715	0.377197
			AT1G09850	0.00325793	0.612627				AT4G02390	0.0264754	0.249799				AT1G63770	0.00406878	0.106904				AT3G14360	0.00259865	0.329507				AT5G03280	0.00310652	0.552989				AT4G37880	0.048959	0.0691815
			AT1G09910	0.00588876	1.12942				AT4G02450	0.0771952	0.04845				AT1G64090	0.00822778	1.07563				AT3G14570	0.00185983	0.37422				AT5G03290	0.017561	0.0683391				AT4G38350	0.00111433	1.20047
			AT1G10090	0.00349554	0.167117				AT4G02550	0.0155683	0.671111				AT1G64150	0.0701647	0.309544				AT3G15210	0.00598937	0.335527				AT5G03300	0.0401248	0.0641199				AT4G38780	0.00121939	0.612942
			AT1G10290	0.0145126	0.0657511				AT4G03210	0.0442387	0.134806				AT1G64290	0.00390283	0.614653				AT3G15220	0.0020877	0.301318				AT5G03340	0.046928	0.0340936				AT4G38890	0.0020249	0.313017
			AT1G10470	0.0103081	0.16698				AT4G03230	0.038325	0.214529				AT1G64720	0.0182837	0.312716				AT3G15510	0.0518747	0.0464448				AT5G03350	0.0104373	0.308237				AT4G38930	0.00449024	0.308944
			AT1G10570	0.00246559	0.310554				AT4G04180	0.00244363	0.288912				AT1G64770	0.0718218	0.671333				AT3G15540	0.0432098	0.147867				AT5G03390	0.0608227	0.79178				AT4G39980	0.0115467	0.212309
			AT1G11650	0.0033012	0.665701				AT4G04770	0.0538175	0.0285521				AT1G64810	0.00676959	0.273088				AT3G16620	0.0081587	0.138825				AT5G04360	0.00443816	0.102496				AT4G40000	0.00348288	1.13636
			AT1G11750	0.00454031	0.341296				AT4G04800	0.0214355	0.121146				AT1G64890	0.029772	0.0992593				AT3G16780	0.00779175	0.517204				AT5G04540	0.00325513	0.163191				AT5G01020	0.00310336	0.355493
			AT1G12550	0.027819	0.241003				AT4G05090	0.0430581	0.185917				AT1G65440	0.00581136	0.264947				AT3G17465	0.00408389	0.337459				AT5G05130	0.00804489	0.135545				AT5G01180	0.00224435	0.352753
			AT1G12680	0.00290377	0.323578				AT4G05160	0.0125775	0.129344				AT1G66240	0.0224542	0.196256				AT3G17940	0.0275876	0.200443				AT5G05250	0.0172176	0.215557				AT5G01340	0.00801762	0.184668
			AT1G13170	0.00168177	0.621202				AT4G05460	0.0142049	0.613611				AT1G66260	0.0537137	0.22617				AT3G18130	0.0475589	0.026181				AT5G05320	0.00333559	0.982493				AT5G01500	0.00587689	0.188503
			AT1G13210	0.00995392	0.232544				AT4G08180	0.00172851	0.932848				AT1G66340	0.00881774	0.20732				AT3G18230	0.00355389	0.196348				AT5G05460	0.00551699	1.22923				AT5G01620	0.00951827	0.0997605
			AT1G13570	0.00324937	0.327804				AT4G08920	0.0277287	0.0236524				AT1G66680	0.0177977	0.0712363				AT3G18350	0.0037025	0.176098				AT5G06290	0.0173669	0.593946				AT5G01780	0.00650329	0.454431
			AT1G13900	0.00462397	0.141044				AT4G09030	0.0532575	0.154482				AT1G66940	0.0326029	0.480009				AT3G18520	0.00484777	0.323128				AT5G07110	0.0245395	0.185581				AT5G01890	0.00529817	0.176279
			AT1G13980	0.0143487	0.0634588				AT4G09340	0.00652777	0.148362				AT1G67070	0.00912943	0.331883				AT3G18980	0.00972872	0.220321				AT5G07470	0.00647928	0.3428				AT5G02170	0.00474904	0.364876
			AT1G14530	0.00415347	0.378021				AT4G11000	0.0357889	1.05779				AT1G67420	0.0167483	0.327726				AT3G19340	0.00575905	0.156205				AT5G09590	0.00380484	0.17312				AT5G02910	0.00286233	0.683294
			AT1G15020	0.00265016	0.626508				AT4G11160	0.0347607	0.0537041				AT1G67500	0.00328385	0.433312				AT3G19520	0.011131	0.955275				AT5G09880	0.00531853	0.156308				AT5G03280	0.00310652	0.552989
			AT1G15640	0.00665388	0.782891				AT4G11350	0.00541015	0.160836				AT1G67580	0.00474833	0.344985				AT3G19740	0.00420044	0.210567				AT5G09920	0.0202149	0.158101				AT5G03290	0.017561	0.0683391
			AT1G15810	0.00309773	0.346055				AT4G11960	0.047071	0.0287044				AT1G68580	0.00861158	0.0786941				AT3G19760	0.00369961	0.56814				AT5G10630	0.0311953	0.217939				AT5G03300	0.0401248	0.0641199
			AT1G15880	0.0552982	0.109148				AT4G12020	0.0238646	0.649471				AT1G69220	0.00167606	0.312388				AT3G20050	0.00232779	0.713991				AT5G10820	0.00242689	0.376129				AT5G03340	0.046928	0.0340936
			AT1G16610	0.00830479	0.665183				AT4G12750	0.00535701	0.353614				AT1G69260	0.0262917	0.100274				AT3G21740	0.00853957	0.151159				AT5G10960	0.0103283	0.152437				AT5G03350	0.0104373	0.308237
			AT1G16750	0.0307943	0.0823597				AT4G14210	0.00240219	0.32515				AT1G69770	0.0120027	0.173139				AT3G22200	0.0374367	0.465978				AT5G11490	0.00153518	0.34333				AT5G03390	0.0608227	0.79178
			AT1G17040	0.00804226	0.257237				AT4G15500	0.00618162	0.589635				AT1G69800	0.0432532	0.0432552				AT3G22600	0.0076441	0.346226				AT5G12150	0.00681754	0.0775948				AT5G03730	0.0309612	0.0166951
			AT1G17070	0.0173556	0.273138				AT4G15880	0.0210531	0.210949				AT1G70160	0.00579167	0.141341				AT3G22760	0.00239101	0.300361				AT5G12200	0.00262303	0.314962				AT5G04360	0.00443816	0.102496
			AT1G17160	0.0450083	0.0799052				AT4G15890	0.00102535	0.987101				AT1G70590	0.022552	0.114453				AT3G23080	0.0377948	0.334321				AT5G12850	0.00199184	0.622199				AT5G04480	0.0186848	0.0940229
			AT1G17880	0.0439767	0.0643632				AT4G16100	0.00311131	3.76801				AT1G70770	0.0021874	0.333353				AT3G23550	0.0156586	0.125439				AT5G13310	0.00361505	0.332495				AT5G04540	0.00325513	0.163191
			AT1G18260	0.0161482	0.162877				AT4G16430	0.0168709	0.0538577				AT1G71180	0.00819851	0.378698				AT3G23570	0.00561463	0.996958				AT5G13560	0.0019866	0.328535				AT5G05130	0.00804489	0.135545
			AT1G18270	0.00189247	0.169357				AT4G16610	0.0132397	0.164593				AT1G72480	0.0177401	0.0500261				AT3G23600	0.0106706	0.177684				AT5G13710	0.00796435	0.166341				AT5G05250	0.0172176	0.215557
[truncated: 1,518 more rows]
