# Supplementary material for: Fixation of Expression Divergences by Natural Selection in Arabidopsis Coding Genes
Source: Int J Mol Sci. 2024 Dec 22;25(24):13710. doi: 10.3390/ijms252413710 (PMC11678068; doi:10.3390/ijms252413710)
Supplement: Supplementary file 1 [file ijms-25-13710-s001.zip › Table S26.xlsx]

## Sheet: Female-enriched genes (FEGs) 
Table S26. Evolutionary analysis of female-eriched genes.
Table S26A Genes Enriched in Female Gametophytic Cells (dChip Expression Signals; Annotations) (reference 16)
Locus	FC against tissue atlas
AT1G01040	3.8417
AT1G04980	1.74117
AT1G06820	1.92219
AT1G07300	3.51999
AT1G09700	7.34853
AT1G10320	2.00761
AT1G13040	2.17982
AT1G13680	4.56906
AT1G14800	4.62699
AT1G17665	1.73276
AT1G18550	2.13673
AT1G18860	3.483
AT1G19060	1.93519
AT1G19410	1.50062
AT1G21700	2.00305
AT1G21810	2.7068
AT1G21860	2.38267
AT1G23600	4.05144
AT1G23680	2.37592
AT1G26350	1.66478
AT1G26380	1.70984
AT1G26420	2.04607
AT1G26795	2.62039
AT1G27050	2.35914
AT1G28530	1.4953
AT1G29060	3.07106
AT1G30290	1.33576
AT1G30780	1.99168
AT1G30800	1.67152
AT1G32020	3.0333
AT1G33890	1.66341
AT1G34440	1.53714
AT1G35150	2.11002
AT1G35620	1.82221
AT1G36180	2.39097
AT1G44030	2.14708
AT1G46336	6.28417
AT1G48140	2.15091
AT1G48390	3.90542
AT1G48780	1.78004
AT1G49150	2.51289
AT1G49350	1.55012
AT1G49700	2.41197
AT1G50280	1.84421
AT1G50620	6.02728
AT1G50760	16.0375
AT1G54110	2.15418
AT1G54640	23.2825
AT1G55130	1.99228
AT1G55810	2.30618
AT1G60350	6.57954
AT1G60390	1.7988
AT1G60530	1.69115
AT1G61450	2.00391
AT1G61640	2.7963
AT1G62170	2.51014
AT1G62720	1.47862
AT1G63490	1.34861
AT1G63540	1.53559
AT1G63730	1.69687
AT1G65280	1.72769
AT1G65850	1.57041
AT1G66660	1.96736
AT1G67220	1.48484
AT1G68550	1.74024
AT1G69240	1.6003
AT1G69660	3.71074
AT1G70650	3.80089
AT1G73350	2.0559
AT1G73700	2.26354
AT1G74890	2.25027
AT1G79190	1.64104
AT1G79390	1.6714
AT1G80060	1.3333
AT1G80560	1.69704
AT1G80730	2.73702
AT2G01400	11.3855
AT2G01700	1.84568
AT2G02380	9.95786
AT2G02490	9.31485
AT2G04038	1.71946
AT2G05350	1.69616
AT2G10340	2.99785
AT2G10850	1.55982
AT2G10950	1.96307
AT2G15750	1.80679
AT2G16580	1.61295
AT2G18650	2.12217
AT2G19290	14.9955
AT2G19630	1.54847
AT2G20070	3.26603
AT2G21710	1.45238
AT2G22160	23.2856
AT2G22200	2.16059
AT2G23060	4.13961
AT2G23460	1.58619
AT2G23470	1.58506
AT2G24880	28.6132
AT2G27220	2.36173
AT2G27285	2.56414
AT2G27480	1.66793
AT2G27650	18.3392
AT2G28360	2.60615
AT2G28440	1.77805
AT2G28590	3.35034
AT2G28680	3.14626
AT2G29690	1.55624
AT2G30820	1.60735
AT2G30900	22.8975
AT2G31770	13.3539
AT2G32340	1.79452
AT2G32770	1.62973
AT2G32930	2.20556
AT2G33980	3.04899
AT2G34200	2.2657
AT2G34830	1.61941
AT2G35430	2.37184
AT2G35480	1.58151
AT2G35690	1.50823
AT2G35750	3.85621
AT2G35920	1.57455
AT2G36730	1.17069
AT2G38020	1.96609
AT2G40280	1.41053
AT2G41510	2.08213
AT2G42160	1.4527
AT2G42850	1.81597
AT2G42980	1.6792
AT2G43860	1.78917
AT2G44510	1.51649
AT2G45100	2.43373
AT2G45150	1.71195
AT2G45200	1.67728
AT2G46480	1.92807
AT2G46980	1.94163
AT2G47280	2.38956
AT2G47820	2.51248
AT3G01160	2.37392
AT3G01610	2.2956
AT3G02100	2.16858
AT3G02440	2.58755
AT3G02870	2.01777
AT3G03580	2.05457
AT3G04490	1.43979
AT3G05130	1.65239
AT3G06120	1.40751
AT3G07970	5.59084
AT3G08960	1.9226
AT3G10070	1.51377
AT3G10140	1.5927
AT3G10620	1.4399
AT3G10780	3.69443
AT3G11650	3.06026
AT3G12340	3.03783
AT3G12910	2.42197
AT3G13890	1.88139
AT3G14850	3.69642
AT3G15430	1.5673
AT3G15590	2.04085
AT3G16180	1.7681
AT3G17140	5.78469
AT3G17150	3.71917
AT3G17230	7.4716
AT3G18120	11.667
AT3G18524	2.72424
AT3G19440	1.5818
AT3G19660	2.93217
AT3G20930	1.93836
AT3G21410	1.99335
AT3G21620	10.2253
AT3G21810	1.48218
AT3G21870	2.00704
AT3G22020	2.31471
AT3G22670	1.60765
AT3G22900	2.29939
AT3G23040	1.70759
AT3G23260	9.2106
AT3G24790	1.85073
AT3G25200	1.74028
AT3G25440	1.42494
AT3G25940	2.55997
AT3G26950	1.93156
AT3G28330	1.51611
AT3G29570	1.37049
AT3G31430	1.48963
AT3G42100	1.78207
AT3G42160	2.11411
AT3G42250	5.30886
AT3G43100	8.46209
AT3G43320	1.97805
AT3G43390	2.24064
AT3G45380	5.15117
AT3G45390	3.56387
AT3G45490	1.71097
AT3G45880	3.06962
AT3G46220	1.76539
AT3G46350	2.84948
AT3G46910	1.81423
AT3G48810	1.67059
AT3G49000	1.84494
AT3G49020	2.46413
AT3G49850	1.48375
AT3G50380	1.79449
AT3G50430	1.76287
AT3G50940	2.44481
AT3G51540	2.24834
AT3G53350	2.14804
AT3G54010	2.0024
AT3G55590	1.57505
AT3G55890	1.65283
AT3G56590	1.94155
AT3G57360	1.96094
AT3G57720	2.18601
AT3G57940	1.54105
AT3G59070	2.41797
AT3G59470	4.76824
AT3G59480	3.70013
AT3G61400	3.06276
AT3G61570	1.93451
AT3G61630	1.54971
AT3G61880	1.6365
AT3G62380	1.83668
AT3G62740	1.55452
AT3G63180	2.22599
AT4G00530	2.47058
AT4G01860	2.81913
AT4G02460	1.54387
AT4G04350	1.82251
AT4G04940	1.59299
AT4G05270	12.1891
AT4G05280	4.11772
AT4G08270	1.71977
AT4G08410	10.03
AT4G09300	3.13236
AT4G10890	1.3912
AT4G11530	1.50226
AT4G11550	1.98012
AT4G12020	1.44347
AT4G12270	2.58477
AT4G13390	1.83109
AT4G13750	2.43509
AT4G14600	1.69854
AT4G15310	2.59359
AT4G17420	1.65066
AT4G17895	1.66378
AT4G18050	2.70528
AT4G18850	2.97066
AT4G19470	2.31429
AT4G19550	3.5881
AT4G20510	2.56867
AT4G21120	2.52018
AT4G22400	2.63253
AT4G22840	1.62398
AT4G22970	1.90165
AT4G23260	3.1943
AT4G23510	1.46233
AT4G23520	3.49116
AT4G23540	1.66051
AT4G24020	2.08242
AT4G24880	1.86201
AT4G25510	2.30304
AT4G25560	1.62925
AT4G26680	2.31525
AT4G26800	3.14193
AT4G26820	1.92755
AT4G27050	1.6511
AT4G28320	1.48073
AT4G29090	2.7269
AT4G29600	2.99201
AT4G30120	2.40292
AT4G30570	1.49635
AT4G30590	6.0754
AT4G31520	1.86959
AT4G31610	3.01833
AT4G31875	2.39161
AT4G32375	4.65667
AT4G32860	1.98607
AT4G32900	2.48468
AT4G34360	1.60962
AT4G35740	1.55344
AT4G37780	2.79622
AT4G38020	1.73095
AT4G39780	1.65777
AT5G02200	2.42239
AT5G02900	3.88612
AT5G04020	3.61793
AT5G04220	1.65002
AT5G05490	1.47496
AT5G06410	1.49448
AT5G06630	2.67896
AT5G07300	1.74324
AT5G07700	2.49374
AT5G08380	2.53303
AT5G09500	2.51127
AT5G10100	8.66251
AT5G10280	1.50913
AT5G10790	1.8102
AT5G11300	1.52322
AT5G13600	1.94433
AT5G14080	1.66664
AT5G15760	1.70824
AT5G17690	1.98831
AT5G18160	1.58519
AT5G18210	1.76594
AT5G18440	1.69783
AT5G19490	1.55952
AT5G19710	2.71824
AT5G20110	1.21451
AT5G22820	2.70781
AT5G22990	2.42605
AT5G23580	1.44326
AT5G24390	1.87399
AT5G24740	2.00158
AT5G24900	1.59507
AT5G25415	1.48929
AT5G25520	1.39479
AT5G26080	2.79253
AT5G27020	1.44806
AT5G27240	3.01964
AT5G27810	2.55115
AT5G28720	1.87631
AT5G35250	22.8267
AT5G35370	9.74107
AT5G35490	1.65271
AT5G37140	7.86431
AT5G37500	2.38987
AT5G37960	3.68177
AT5G38080	2.8778
AT5G38150	1.74043
AT5G39900	1.76198
AT5G40070	1.58852
AT5G40260	1.54283
AT5G41820	2.4569
AT5G42860	1.84939
AT5G43230	5.91185
AT5G43310	1.44044
AT5G43730	2.04415
AT5G44280	1.34003
AT5G44780	2.53978
AT5G45050	1.44185
AT5G45140	2.14878
AT5G45640	4.56577
AT5G46120	2.22794
AT5G46670	1.5855
AT5G47650	1.61529
AT5G48200	1.69137
AT5G49590	3.97747
AT5G53210	1.45524
AT5G55050	3.34593
AT5G56700	2.39317
AT5G60440	1.10186
AT5G61190	1.89902
AT5G62200	1.56788
AT5G63080	1.73382
AT5G63460	5.01795
AT5G64110	1.53338
AT5G64620	1.87665
AT5G64720	9.99538
AT5G64800	5.90987
AT5G65230	2.74374
AT5G66080	1.4271
AT5G66370	2.00695
AT5G66620	4.14603
AT1G01130	1.60508
AT1G02820	4.0041
AT1G09720	2.03726
AT1G11730	7.63517
AT1G12160	1.64736
AT1G14240	3.65512
AT1G15020	1.49338
AT1G15530	2.17758
AT1G15870	1.74889
AT1G17590	1.49793
AT1G19100	1.85925
AT1G20800	1.42916
AT1G22015	5.81541
AT1G22275	1.6607
AT1G26290	1.52101
AT1G27120	3.76505
AT1G27620	2.8198
AT1G28630	2.26601
AT1G28710	2.58085
AT1G31490	3.07941
AT1G31960	1.7593
AT1G32300	2.48751
AT1G33390	2.53012
AT1G33850	43.4623
AT1G35515	2.7294
AT1G42480	1.6571
AT1G43040	3.02318
AT1G44090	1.62415
AT1G47470	4.3925
AT1G47620	2.0316
AT1G48220	3.29275
AT1G48960	1.35808
AT1G49560	10.4
AT1G49620	14.6572
AT1G50080	3.72823
AT1G52790	1.71591
AT1G52970	7.32735
AT1G55120	1.84845
AT1G59630	8.12232
AT1G59780	1.85546
AT1G60470	2.44116
AT1G69470	2.39316
AT1G72280	3.03182
AT1G75470	1.65202
AT1G76350	2.20358
AT1G79960	5.36646
AT2G04420	15.7506
AT2G10050	3.52115
AT2G10070	1.85517
AT2G14160	2.88627
AT2G16980	1.7309
AT2G17430	2.077
AT2G18320	1.91002
AT2G18920	5.31922
AT2G19500	2.0898
AT2G20660	6.2564
AT2G21655	6.53465
AT2G23096	5.73111
AT2G26040	2.17198
AT2G36240	2.50456
AT2G41450	1.70716
AT2G44910	3.85145
AT3G04410	2.88551
AT3G05230	5.57435
AT3G06360	1.96379
AT3G09310	2.73621
AT3G10525	1.73188
AT3G11440	3.15448
AT3G12460	1.47812
AT3G13030	2.06101
AT3G13682	1.93905
AT3G13730	1.60221
AT3G17080	8.17184
AT3G18900	1.49621
AT3G20680	1.68737
AT3G21170	1.90482
AT3G21310	4.97169
AT3G24270	1.58012
AT3G26700	1.81193
AT3G27640	2.61287
AT3G29100	1.98937
AT3G42070	3.41315
AT3G42240	2.34054
AT3G42680	2.23068
AT3G46570	3.54835
AT3G50240	2.49301
AT3G50850	3.73062
AT3G52210	2.17702
AT3G55680	3.10322
AT3G56610	6.45275
AT3G56730	2.0475
AT3G57840	9.04378
AT3G57850	13.0456
AT3G60540	2.09377
AT4G00190	4.93712
AT4G01010	1.85502
AT4G07515	8.30267
AT4G08380	3.14972
AT4G09850	3.01432
AT4G13630	3.25071
AT4G13810	4.58561
AT4G18770	8.67409
AT4G20050	1.76458
AT4G20800	7.63584
AT4G21610	1.68503
AT4G21640	2.82368
AT4G22110	1.44578
AT4G23720	3.46812
AT4G24890	2.28503
AT4G25720	1.96066
AT4G26250	6.12451
AT4G35170	1.71523
AT4G35210	2.76154
AT4G36770	13.0691
AT4G39640	2.55232
AT5G03160	3.88613
AT5G07390	1.55696
AT5G07570	1.61288
AT5G07950	5.20845
AT5G09630	1.72389
AT5G11780	1.50194
AT5G11940	22.8596
AT5G12380	5.17169
AT5G22410	2.8089
AT5G22970	8.72558
AT5G24316	7.00435
AT5G24550	2.26505
AT5G25950	30.6174
AT5G25960	8.44055
AT5G28550	10.3976
AT5G28650	2.11066
AT5G37910	1.86707
AT5G40750	1.61414
AT5G43610	3.35334
AT5G45910	9.76338
AT5G47380	1.97893
AT5G47635	2.15799
AT5G49080	4.46447
AT5G52975	7.59006
AT5G53740	2.05532
AT5G58450	1.69118
AT5G60150	2.29689
AT5G61740	6.16809
AT5G64210	3.5189
AT1G02260	1.86469
AT1G05320	1.96345
AT1G06270	1.56588
AT1G09100	1.54571
AT1G09790	5.46294
AT1G10330	1.69308
AT1G10570	2.08062
AT1G13910	1.87327
AT1G14220	2.91835
AT1G14460	1.67077
AT1G24340	1.82518
AT1G25330	1.86432
AT1G26190	1.80979
AT1G30460	1.36178
AT1G31380	10.5335
AT1G31450	14.4077
AT1G31790	2.00615
AT1G33400	1.54057
AT1G33830	5.61135
AT1G34120	1.91655
AT1G50030	2.06706
AT1G50400	1.71895
AT1G50700	2.69298
AT1G51590	2.15776
AT1G53200	2.79948
AT1G53390	1.82479
AT1G53930	3.40594
AT1G56040	7.17097
AT1G58250	3.40683
AT1G60500	2.56679
AT1G61810	2.02514
AT1G65810	3.26535
AT1G67820	1.18073
AT1G70400	2.97286
AT1G71470	5.47815
AT1G72050	1.64471
AT1G74480	16.7635
AT1G75010	1.87329
AT1G75370	1.76299
AT1G75730	1.92705
AT1G77310	3.09165
AT1G77850	1.88282
AT1G78980	2.69835
AT1G79800	5.59078
AT1G80570	1.87438
AT2G02630	3.14995
AT2G03430	1.77224
AT2G05400	7.88628
AT2G07680	2.81913
AT2G11000	3.71535
AT2G12550	3.15734
AT2G17960	2.88987
AT2G18190	1.64166
AT2G21450	3.44368
AT2G21740	27.8011
AT2G24360	1.44764
AT2G25370	3.31149
AT2G30280	1.58792
AT2G35330	1.72747
AT2G35730	3.64041
AT2G36550	4.62624
AT2G39300	2.72655
AT2G39810	1.73811
AT2G39880	3.76355
AT2G40410	1.86482
AT2G40780	4.34378
AT2G42720	1.81612
AT3G01170	1.49038
AT3G02930	3.15
AT3G05430	2.43527
AT3G06640	1.99381
AT3G09720	2.82884
AT3G12440	3.00821
AT3G14250	4.68902
AT3G15140	2.00922
AT3G15490	3.49422
AT3G18610	2.7358
AT3G20420	3.59943
AT3G21640	1.60627
AT3G22090	7.44851
AT3G24630	2.14991
AT3G26930	2.83686
AT3G28680	3.20605
AT3G30730	31.6308
AT3G50810	2.67836
AT3G51940	2.9221
AT3G52270	2.6321
AT3G52390	1.89056
AT3G54310	7.41417
AT3G54720	1.91367
AT3G56690	1.88489
AT3G58100	2.36929
AT3G58330	1.63182
AT3G60070	2.00116
AT3G61150	2.22131
AT3G61340	4.72324
AT3G61920	2.34656
AT3G61960	2.58992
AT3G62050	1.82137
AT3G62320	7.95563
AT3G62370	1.73238
AT4G00420	2.37062
AT4G00990	1.62358
AT4G01970	2.29221
AT4G04340	1.69403
AT4G09940	9.87053
AT4G10970	2.26822
AT4G12570	1.88108
AT4G13960	3.26249
AT4G15440	1.64574
AT4G16440	1.69914
AT4G17990	2.32587
AT4G18375	3.16876
AT4G27420	3.16476
AT4G28570	1.70067
AT4G30110	3.59738
AT4G30430	3.39974
AT4G31630	3.24529
AT4G32840	1.5558
AT4G35380	1.84769
AT4G36150	2.62368
AT4G36860	2.56876
AT4G37630	2.64773
AT4G38050	1.45878
AT4G39010	1.58302
AT4G39320	4.02339
AT4G40090	2.31485
AT5G01030	1.6245
AT5G04030	5.06793
AT5G07380	4.83779
AT5G09240	1.47945
AT5G09330	1.65079
AT5G10520	2.51079
AT5G11030	2.70897
AT5G11050	5.9975
AT5G14960	1.48726
AT5G15910	2.17751
AT5G17410	1.63109
AT5G21030	6.21037
AT5G27750	3.11693
AT5G35930	1.97938
AT5G40520	1.79286
AT5G42470	2.26693
AT5G43160	1.8892
AT5G45980	1.61352
AT5G48250	1.63891
AT5G48350	4.85953
AT5G48650	2.80561
AT5G51230	2.36889
AT5G53010	1.88133
AT5G54930	2.59213
AT5G55560	3.35163
AT5G55900	2.61542
AT5G56510	2.35143
AT5G57400	2.65105
AT5G58180	1.79845
AT5G58410	1.71051
AT5G58850	2.52289
AT5G61930	1.80782
AT5G62770	2.03616
AT5G63390	1.63298
AT5G63910	1.85653
AT5G66980	2.15455
AT1G03055	1.54972
AT1G06020	4.59738
AT1G10010	8.55216
AT1G11070	2.30407
AT1G11690	2.76289
AT1G12660	1.75265
AT1G12970	2.77693
AT1G18350	2.88099
AT1G22090	2.96701
AT1G22210	2.23668
AT1G28030	2.73887
AT1G28560	1.86807
AT1G32100	1.50005
AT1G32600	1.66262
AT1G34380	1.4788
AT1G48010	13.3722
AT1G50340	26.0542
AT1G50950	2.02942
AT1G50960	17.6286
AT1G53710	2.72095
AT1G56620	11.5908
AT1G60985	9.80919
AT1G65445	2.50659
AT1G66950	1.76485
AT1G73560	3.98755
AT1G73610	5.4052
AT1G78710	1.86089
AT2G01880	2.04939
AT2G02515	1.79303
AT2G06090	6.72167
AT2G18420	2.81955
AT2G20595	7.44803
AT2G21110	4.18349
AT2G23970	5.73461
AT2G23990	6.41517
AT2G24970	7.98378
AT2G26050	3.0493
AT2G29100	2.02966
AT2G33130	8.3415
AT2G34790	2.19664
AT2G35670	6.87966
AT2G39540	4.84459
AT2G41290	2.99009
AT2G45450	2.14486
AT2G46375	1.79325
AT2G47350	2.64049
AT2G47430	2.35656
AT3G01070	1.55406
AT3G03400	4.6457
AT3G04540	2.64967
AT3G05310	1.56581
AT3G05460	2.62444
AT3G09490	2.75297
AT3G10560	2.91754
AT3G10870	4.74933
AT3G10890	10.2262
AT3G14820	2.06557
AT3G15740	6.49597
AT3G18160	1.82393
AT3G22920	1.50667
AT3G23060	3.20557
AT3G24510	4.63795
AT3G25990	3.92014
AT3G27290	2.09975
AT3G28230	3.21997
AT3G43500	13.7467
AT3G48950	7.45494
AT3G49300	2.66373
AT3G55740	2.36781
AT3G56330	1.42739
AT3G59180	1.70657
AT4G09090	12.6952
AT4G10220	7.62916
AT4G17505	9.16865
AT4G17860	3.96574
AT4G22320	1.3598
AT4G22530	1.65477
AT4G23210	2.0017
AT4G23320	2.0837
AT4G24175	1.45346
AT4G25530	3.68836
AT4G27550	2.04412
AT4G29285	3.98779
AT4G30070	2.29134
AT4G30090	2.11196
AT4G30830	8.46024
AT4G37360	2.47189
AT4G38700	8.30249
AT4G39490	9.75238
AT5G04560	1.49132
AT5G04630	1.85667
AT5G09360	1.32088
AT5G09370	2.31979
AT5G11540	7.15649
AT5G11910	5.83784
AT5G14860	3.266
AT5G18990	9.27195
AT5G20940	2.0994
AT5G27530	1.84358
AT5G33340	9.98777
AT5G38330	5.97139
AT5G39640	3.10385
AT5G49560	2.28669
AT5G53870	2.54509
AT5G56200	1.89824
AT5G56480	4.24222
AT5G56490	2.18349
AT5G58830	3.04324
AT5G59110	2.16673
AT5G59190	2.20455
AT5G59240	2.00654
AT5G60080	2.39069
AT5G65900	1.72958

## Sheet: Analysis of PS in FEGs
Table S26B. Analysis of Phylostratum (PS) for female-enriched genes in Arabisopsis thaliana.
All		Female-enriched
Locus	PS	Locus	PS	FC against tissue atlas
AT3G07950	1	AT1G01040	2	3.8417
AT5G41480	1	AT1G01130	6	1.60508
AT5G07360	1	AT1G02260	1	1.86469
AT3G46440	1	AT1G02820	6	4.0041
AT5G04950	1	AT1G03055	1	1.54972
AT4G13720	1	AT1G04980	2	1.74117
AT5G50110	1	AT1G06020	1	4.59738
AT2G26900	1	AT1G06270	4	1.56588
AT5G03560	1	AT1G06820	1	1.92219
AT1G65630	1	AT1G07300	8	3.51999
AT5G27680	1	AT1G09100	1	1.54571
AT4G19380	1	AT1G09700	4	7.34853
AT2G16970	1	AT1G09720	5	2.03726
AT2G43750	1	AT1G09790	4	5.46294
AT1G04310	1	AT1G10010	4	8.55216
AT3G56070	1	AT1G10320	2	2.00761
AT2G27700	1	AT1G10330	6	1.69308
AT4G35440	1	AT1G10570	2	2.08062
AT4G10925	1	AT1G11070	6	2.30407
AT4G34640	1	AT1G11690	4	2.76289
AT4G13550	1	AT1G11730	4	7.63517
AT1G31760	1	AT1G12160	2	1.64736
AT5G66420	1	AT1G12970	1	2.77693
AT3G63400	1	AT1G13040	4	2.17982
ATCG00160	1	AT1G13680	1	4.56906
AT4G28600	1	AT1G13910	1	1.87327
AT2G06050	1	AT1G14220	1	2.91835
AT5G26220	1	AT1G14240	2	3.65512
AT4G21470	1	AT1G14460	1	1.67077
AT1G33330	1	AT1G14800	6	4.62699
AT3G29010	1	AT1G15020	2	1.49338
AT3G14510	1	AT1G15530	6	2.17758
AT1G69770	1	AT1G15870	2	1.74889
AT1G08460	1	AT1G17590	4	1.49793
AT3G28930	1	AT1G17665	4	1.73276
AT1G79710	1	AT1G18350	2	2.88099
AT2G39140	1	AT1G18860	4	3.483
AT2G17630	1	AT1G19060	11	1.93519
AT2G47790	1	AT1G19100	2	1.85925
AT1G09795	1	AT1G19410	9	1.50062
AT1G26440	1	AT1G20800	11	1.42916
AT3G54900	1	AT1G21700	2	2.00305
AT5G25480	1	AT1G21810	4	2.7068
AT3G48680	1	AT1G21860	5	2.38267
AT4G12000	1	AT1G22015	4	5.81541
AT1G29880	1	AT1G22090	11	2.96701
AT4G37760	1	AT1G22210	4	2.23668
AT2G20690	1	AT1G22275	5	1.6607
AT2G31360	1	AT1G23600	4	4.05144
AT3G14290	1	AT1G23680	13	2.37592
AT2G01830	1	AT1G24340	1	1.82518
AT1G06240	1	AT1G25330	4	1.86432
AT1G20840	1	AT1G26190	1	1.80979
AT1G52500	1	AT1G26290	11	1.52101
AT5G58750	1	AT1G26350	13	1.66478
AT3G01820	1	AT1G26380	7	1.70984
AT5G66240	1	AT1G26420	7	2.04607
AT2G16710	1	AT1G26795	7	2.62039
AT2G29080	1	AT1G27050	4	2.35914
AT4G34200	1	AT1G27120	4	3.76505
AT4G12800	1	AT1G27620	4	2.8198
AT5G66760	1	AT1G28030	6	2.73887
AT3G09700	1	AT1G28530	4	1.4953
AT1G11190	1	AT1G28560	2	1.86807
AT4G34350	1	AT1G28630	11	2.26601
AT5G49950	1	AT1G28710	4	2.58085
AT5G40530	1	AT1G29060	3	3.07106
AT2G32040	1	AT1G30290	4	1.33576
AT3G08970	1	AT1G30460	2	1.36178
AT3G53900	1	AT1G30800	7	1.67152
AT2G18720	1	AT1G31380	11	10.5335
AT4G02730	1	AT1G31450	4	14.4077
AT4G11175	1	AT1G31490	4	3.07941
ATCG00065	1	AT1G31790	4	2.00615
AT1G76820	1	AT1G31960	12	1.7593
AT2G38010	1	AT1G32020	6	3.0333
AT3G12050	1	AT1G32100	5	1.50005
AT1G73740	1	AT1G32300	1	2.48751
AT2G47400	1	AT1G32600	7	1.66262
AT1G29260	1	AT1G33390	2	2.53012
AT4G09580	1	AT1G33400	1	1.54057
AT2G40360	1	AT1G33830	2	5.61135
AT4G02930	1	AT1G33890	2	1.66341
AT5G47840	1	AT1G34120	4	1.91655
AT1G12480	1	AT1G34380	1	1.4788
AT1G73570	1	AT1G34440	11	1.53714
AT1G08630	1	AT1G35150	2	2.11002
AT1G04640	1	AT1G35515	4	2.7294
AT1G56500	1	AT1G35620	2	1.82221
AT3G02590	1	AT1G36180	1	2.39097
AT1G77120	1	AT1G42480	2	1.6571
AT1G50590	1	AT1G43040	4	3.02318
AT5G05470	1	AT1G44090	4	1.62415
AT4G27670	1	AT1G46336	13	6.28417
AT3G23830	1	AT1G47470	7	4.3925
AT4G29580	1	AT1G47620	6	2.0316
AT4G21600	1	AT1G48010	9	13.3722
AT2G14880	1	AT1G48140	4	2.15091
AT3G24780	1	AT1G48220	4	3.29275
AT4G25970	1	AT1G48390	10	3.90542
AT3G52750	1	AT1G48780	7	1.78004
AT2G38660	1	AT1G48960	6	1.35808
AT1G74350	1	AT1G49150	11	2.51289
AT4G33360	1	AT1G49350	1	1.55012
AT1G75230	1	AT1G49560	3	10.4
AT1G43560	1	AT1G49620	5	14.6572
AT5G26030	1	AT1G49700	3	2.41197
AT5G62760	1	AT1G50030	2	2.06706
AT1G05900	1	AT1G50080	11	3.72823
AT1G52990	1	AT1G50280	4	1.84421
AT2G28560	1	AT1G50340	9	26.0542
AT1G01710	1	AT1G50400	2	1.71895
AT1G44000	1	AT1G50620	2	6.02728
AT1G73960	1	AT1G50700	4	2.69298
AT1G15310	1	AT1G50760	6	16.0375
AT4G10050	1	AT1G50950	2	2.02942
AT4G26620	1	AT1G50960	4	17.6286
AT4G02790	1	AT1G51590	2	2.15776
AT2G39770	1	AT1G52790	6	1.71591
AT3G58810	1	AT1G52970	7	7.32735
AT4G35520	1	AT1G53200	4	2.79948
AT5G27470	1	AT1G53390	2	1.82479
AT5G44000	1	AT1G53710	2	2.72095
AT4G36250	1	AT1G53930	3	3.40594
AT5G11480	1	AT1G54110	3	2.15418
AT2G34770	1	AT1G54640	8	23.2825
AT3G60100	1	AT1G55120	4	1.84845
AT3G10350	1	AT1G55130	2	1.99228
AT1G36310	1	AT1G55810	2	2.30618
AT4G02860	1	AT1G56620	11	11.5908
AT1G60080	1	AT1G58250	2	3.40683
AT4G08590	1	AT1G59630	11	8.12232
AT2G18400	1	AT1G59780	6	1.85546
AT1G64355	1	AT1G60350	4	6.57954
AT3G02270	1	AT1G60390	4	1.7988
AT3G08650	1	AT1G60470	2	2.44116
AT5G44330	1	AT1G60500	2	2.56679
AT4G30930	1	AT1G60530	2	1.69115
AT5G08530	1	AT1G60985	11	9.80919
AT3G18210	1	AT1G61450	6	2.00391
AT3G01410	1	AT1G61640	1	2.7963
AT1G32480	1	AT1G61810	1	2.02514
AT5G01230	1	AT1G62170	1	2.51014
AT5G63080	1	AT1G62720	7	1.47862
AT5G58780	1	AT1G63490	2	1.34861
AT1G07350	1	AT1G63540	4	1.53559
AT5G49900	1	AT1G63730	9	1.69687
AT3G09940	1	AT1G65280	1	1.72769
AT4G17190	1	AT1G65445	4	2.50659
AT5G41240	1	AT1G65810	2	3.26535
AT4G04640	1	AT1G65850	9	1.57041
AT1G63160	1	AT1G66660	4	1.96736
AT5G43600	1	AT1G66950	5	1.76485
AT2G28880	1	AT1G67220	2	1.48484
AT4G18910	1	AT1G67820	2	1.18073
AT4G01320	1	AT1G68550	4	1.74024
AT5G60940	1	AT1G69240	4	1.6003
AT2G21280	1	AT1G69470	11	2.39316
AT2G01290	1	AT1G69660	6	3.71074
AT4G37040	1	AT1G70400	2	2.97286
AT3G01880	1	AT1G70650	2	3.80089
AT5G64840	1	AT1G71470	11	5.47815
AT4G38570	1	AT1G72050	2	1.64471
AT1G48970	1	AT1G72280	2	3.03182
AT5G53070	1	AT1G73350	4	2.0559
AT2G37660	1	AT1G73560	6	3.98755
AT3G15530	1	AT1G73610	6	5.4052
AT1G12450	1	AT1G73700	4	2.26354
AT5G40950	1	AT1G74480	3	16.7635
AT3G05020	1	AT1G74890	4	2.25027
AT5G20410	1	AT1G75010	1	1.87329
AT2G38130	1	AT1G75370	6	1.76299
ATCG00470	1	AT1G75470	6	1.65202
AT4G18920	1	AT1G75730	7	1.92705
AT5G56760	1	AT1G76350	4	2.20358
AT2G31670	1	AT1G77310	4	3.09165
AT5G41670	1	AT1G77850	4	1.88282
AT4G13610	1	AT1G78710	6	1.86089
AT3G10330	1	AT1G78980	4	2.69835
AT1G75210	1	AT1G79190	2	1.64104
AT3G23810	1	AT1G79390	4	1.6714
AT1G04410	1	AT1G79800	6	5.59078
AT3G12080	1	AT1G79960	6	5.36646
AT5G46920	1	AT1G80060	4	1.3333
AT3G19490	1	AT1G80560	1	1.69704
AT5G05700	1	AT1G80570	1	1.87438
AT1G21650	1	AT1G80730	6	2.73702
AT5G43860	1	AT2G01400	11	11.3855
AT3G53990	1	AT2G01880	1	2.04939
AT5G39960	1	AT2G02380	1	9.95786
AT5G36940	1	AT2G02515	11	1.79303
AT1G32060	1	AT2G02630	11	3.14995
AT1G26520	1	AT2G03430	1	1.77224
AT1G08540	1	AT2G04038	4	1.71946
AT5G41850	1	AT2G04420	6	15.7506
AT5G38900	1	AT2G05350	9	1.69616
AT4G04955	1	AT2G05400	11	7.88628
AT3G23640	1	AT2G06090	7	6.72167
AT4G34870	1	AT2G07680	2	2.81913
AT3G19780	1	AT2G10340	13	2.99785
AT4G24620	1	AT2G10950	4	1.96307
AT5G60230	1	AT2G11000	2	3.71535
AT1G61210	1	AT2G12550	2	3.15734
AT4G24090	1	AT2G14160	4	2.88627
AT4G27650	1	AT2G16580	6	1.61295
AT1G15140	1	AT2G16980	1	1.7309
AT4G27390	1	AT2G17430	6	2.077
AT1G67070	1	AT2G17960	13	2.88987
AT1G27450	1	AT2G18190	6	1.64166
AT4G10140	1	AT2G18320	11	1.91002
AT5G10860	1	AT2G18420	5	2.81955
AT1G08100	1	AT2G18650	4	2.12217
AT1G75960	1	AT2G18920	13	5.31922
AT2G33260	1	AT2G19290	13	14.9955
AT1G48310	1	AT2G19500	4	2.0898
AT3G43540	1	AT2G19630	11	1.54847
AT1G27150	1	AT2G20070	11	3.26603
AT2G46110	1	AT2G20595	11	7.44803
AT3G10340	1	AT2G20660	9	6.2564
AT5G11110	1	AT2G21110	6	4.18349
AT4G31460	1	AT2G21450	2	3.44368
AT4G16970	1	AT2G21655	7	6.53465
AT2G25830	1	AT2G21710	2	1.45238
AT5G38750	1	AT2G21740	6	27.8011
AT1G24090	1	AT2G22160	6	23.2856
AT1G49350	1	AT2G22200	5	2.16059
AT5G60340	1	AT2G23060	4	4.13961
AT5G64380	1	AT2G23460	2	1.58619
AT4G14430	1	AT2G23470	2	1.58506
AT4G37560	1	AT2G23970	1	5.73461
AT4G31780	1	AT2G23990	6	6.41517
AT3G09310	1	AT2G24360	4	1.44764
AT2G39090	1	AT2G24880	8	28.6132
AT5G11910	1	AT2G24970	3	7.98378
AT3G50620	1	AT2G25370	3	3.31149
AT1G07040	1	AT2G26040	4	2.17198
AT1G71170	1	AT2G26050	4	3.0493
AT2G43330	1	AT2G27220	4	2.36173
AT4G16210	1	AT2G27285	2	2.56414
AT4G33030	1	AT2G27480	2	1.66793
AT5G42650	1	AT2G27650	4	18.3392
AT3G62360	1	AT2G28360	2	2.60615
AT3G01750	1	AT2G28440	9	1.77805
AT3G26710	1	AT2G28590	4	3.35034
ATMG00060	1	AT2G28680	5	3.14626
AT1G20630	1	AT2G29100	6	2.02966
AT3G29360	1	AT2G29690	1	1.55624
AT1G63970	1	AT2G30280	4	1.58792
AT1G62850	1	AT2G30820	4	1.60735
AT5G20930	1	AT2G30900	6	22.8975
AT2G41460	1	AT2G31770	2	13.3539
AT1G26090	1	AT2G32770	3	1.62973
AT5G13520	1	AT2G32930	4	2.20556
AT4G18480	1	AT2G33130	11	8.3415
ATMG00160	1	AT2G33980	1	3.04899
AT5G55330	1	AT2G34200	4	2.2657
AT4G24810	1	AT2G34790	7	2.19664
AT1G80050	1	AT2G34830	5	1.61941
AT1G50320	1	AT2G35330	2	1.72747
AT3G14930	1	AT2G35430	2	2.37184
AT1G50090	1	AT2G35480	4	1.58151
AT1G16650	1	AT2G35670	2	6.87966
AT1G02410	1	AT2G35690	2	1.50823
AT1G04420	1	AT2G35730	6	3.64041
AT4G36210	1	AT2G35750	13	3.85621
AT1G05190	1	AT2G35920	2	1.57455
AT1G32990	1	AT2G36240	4	2.50456
AT1G15440	1	AT2G36550	2	4.62624
AT5G14970	1	AT2G36730	6	1.17069
AT3G09630	1	AT2G38020	2	1.96609
AT1G34150	1	AT2G39300	4	2.72655
AT2G29410	1	AT2G39540	5	4.84459
AT5G43920	1	AT2G39810	2	1.73811
ATCG01060	1	AT2G39880	3	3.76355
AT3G25220	1	AT2G40280	4	1.41053
AT2G39930	1	AT2G40410	1	1.86482
AT5G03650	1	AT2G40780	2	4.34378
AT5G42390	1	AT2G41290	4	2.99009
AT4G02390	1	AT2G41510	4	2.08213
AT4G31180	1	AT2G42160	2	1.4527
AT5G44740	1	AT2G42720	8	1.81612
AT3G57370	1	AT2G42850	4	1.81597
AT1G54350	1	AT2G42980	4	1.6792
AT3G16260	1	AT2G43860	6	1.78917
AT3G58460	1	AT2G44510	2	1.51649
AT5G54080	1	AT2G44910	4	3.85145
AT5G56220	1	AT2G45100	1	2.43373
AT4G17370	1	AT2G45150	1	1.71195
AT4G37670	1	AT2G45200	2	1.67728
AT4G37510	1	AT2G45450	11	2.14486
AT4G09730	1	AT2G46375	11	1.79325
AT3G10390	1	AT2G46480	4	1.92807
AT1G35190	1	AT2G46980	6	1.94163
AT1G09620	1	AT2G47280	4	2.38956
AT2G24020	1	AT2G47350	2	2.64049
AT3G27840	1	AT2G47430	1	2.35656
AT1G13810	1	AT2G47820	5	2.51248
ATCG00270	1	AT3G01070	4	1.55406
AT5G56900	1	AT3G01160	2	2.37392
AT5G58870	1	AT3G01170	4	1.49038
AT1G49530	1	AT3G01610	1	2.2956
AT1G08090	1	AT3G02100	5	2.16858
AT5G53100	1	AT3G02440	4	2.58755
AT2G24200	1	AT3G02870	1	2.01777
AT3G13120	1	AT3G02930	6	3.15
AT5G16140	1	AT3G03400	2	4.6457
AT3G04870	1	AT3G03580	4	2.05457
AT4G22530	1	AT3G04410	11	2.88551
AT4G39800	1	AT3G04540	12	2.64967
AT5G23140	1	AT3G05130	7	1.65239
AT1G44318	1	AT3G05230	2	5.57435
AT2G01880	1	AT3G05310	2	1.56581
AT3G60810	1	AT3G05430	2	2.43527
AT1G05350	1	AT3G05460	11	2.62444
AT4G30440	1	AT3G06120	4	1.40751
AT3G14950	1	AT3G06360	11	1.96379
AT5G13050	1	AT3G06640	4	1.99381
AT1G22660	1	AT3G07970	4	5.59084
AT4G04800	1	AT3G08960	2	1.9226
AT3G03060	1	AT3G09310	1	2.73621
AT4G15570	1	AT3G09490	4	2.75297
AT1G76770	1	AT3G09720	1	2.82884
AT1G78800	1	AT3G10070	2	1.51377
ATCG00700	1	AT3G10140	1	1.5927
AT5G09590	1	AT3G10525	11	1.73188
AT1G35250	1	AT3G10560	5	2.91754
AT1G52700	1	AT3G10620	1	1.4399
AT1G03980	1	AT3G10780	2	3.69443
AT1G24320	1	AT3G10870	6	4.74933
AT3G29430	1	AT3G10890	4	10.2262
AT4G04080	1	AT3G11440	4	3.15448
ATCG00560	1	AT3G11650	6	3.06026
AT1G18260	1	AT3G12340	1	3.03783
AT1G34430	1	AT3G12440	1	3.00821
AT1G14460	1	AT3G12460	4	1.47812
AT4G33520	1	AT3G12910	4	2.42197
AT1G06570	1	AT3G13030	4	2.06101
ATCG00660	1	AT3G13682	1	1.93905
AT3G10370	1	AT3G13730	5	1.60221
AT1G09870	1	AT3G13890	4	1.88139
AT4G24220	1	AT3G14250	4	4.68902
AT2G13440	1	AT3G14820	6	2.06557
AT2G33150	1	AT3G14850	6	3.69642
AT1G27200	1	AT3G15140	1	2.00922
AT2G44525	1	AT3G15430	1	1.5673
AT3G02400	1	AT3G15490	4	3.49422
AT1G04770	1	AT3G15590	4	2.04085
AT3G01980	1	AT3G15740	2	6.49597
AT1G09240	1	AT3G16180	5	1.7681
AT1G67810	1	AT3G17080	7	8.17184
AT3G16840	1	AT3G17140	8	5.78469
AT3G19710	1	AT3G17230	8	7.4716
AT3G53920	1	AT3G18120	11	11.667
AT2G42600	1	AT3G18160	2	1.82393
AT4G21850	1	AT3G18524	1	2.72424
AT5G11870	1	AT3G18610	2	2.7358
AT5G64500	1	AT3G18900	4	1.49621
ATCG00790	1	AT3G19440	1	1.5818
AT5G23340	1	AT3G19660	8	2.93217
AT5G53350	1	AT3G20420	2	3.59943
AT2G07690	1	AT3G20680	3	1.68737
AT5G20990	1	AT3G20930	4	1.93836
AT3G20480	1	AT3G21170	11	1.90482
AT3G52190	1	AT3G21310	6	4.97169
AT5G50375	1	AT3G21410	11	1.99335
AT2G40760	1	AT3G21620	5	10.2253
AT1G16740	1	AT3G21640	2	1.60627
AT1G15470	1	AT3G21810	4	1.48218
AT2G32415	1	AT3G21870	2	2.00704
AT5G58250	1	AT3G22020	7	2.31471
AT3G62000	1	AT3G22090	11	7.44851
AT1G49520	1	AT3G22670	4	1.60765
AT3G27060	1	AT3G22900	4	2.29939
AT5G16390	1	AT3G22920	1	1.50667
AT1G74920	1	AT3G23040	13	1.70759
AT5G66950	1	AT3G23060	2	3.20557
AT4G34620	1	AT3G23260	11	9.2106
AT5G51310	1	AT3G24270	13	1.58012
AT1G56050	1	AT3G24510	11	4.63795
AT1G26220	1	AT3G24630	6	2.14991
AT5G24400	1	AT3G24790	4	1.85073
AT3G49680	1	AT3G25200	11	1.74028
AT5G45760	1	AT3G25440	4	1.42494
AT1G18080	1	AT3G25940	1	2.55997
AT1G66970	1	AT3G25990	4	3.92014
AT4G19210	1	AT3G26700	5	1.81193
AT2G02390	1	AT3G26930	11	2.83686
AT3G19160	1	AT3G26950	4	1.93156
AT5G21070	1	AT3G27290	4	2.09975
AT4G36940	1	AT3G27640	1	2.61287
AT4G14070	1	AT3G28230	2	3.21997
AT2G46470	1	AT3G28330	11	1.51611
AT5G08030	1	AT3G28680	2	3.20605
AT1G71696	1	AT3G29100	2	1.98937
AT5G58730	1	AT3G29570	13	1.37049
AT1G37150	1	AT3G30730	6	31.6308
AT4G30120	1	AT3G31430	6	1.48963
AT1G43130	1	AT3G42160	6	2.11411
AT5G43745	1	AT3G43500	12	13.7467
AT3G47590	1	AT3G45390	6	3.56387
AT3G04240	1	AT3G45490	6	1.71097
AT1G01440	1	AT3G45880	1	3.06962
AT5G46420	1	AT3G46220	2	1.76539
AT1G77750	1	AT3G46350	6	2.84948
AT3G57460	1	AT3G46570	4	3.54835
AT5G24410	1	AT3G46910	2	1.81423
AT1G23100	1	AT3G48810	4	1.67059
AT5G40660	1	AT3G48950	4	7.45494
AT1G32220	1	AT3G49000	2	1.84494
AT1G17330	1	AT3G49020	11	2.46413
AT4G22980	1	AT3G49300	11	2.66373
AT1G10590	1	AT3G49850	2	1.48375
AT5G67370	1	AT3G50240	2	2.49301
AT5G16800	1	AT3G50380	4	1.79449
AT5G55540	1	AT3G50430	2	1.76287
ATCG00490	1	AT3G50850	2	3.73062
AT1G05610	1	AT3G51540	6	2.24834
AT2G42120	1	AT3G51940	6	2.9221
AT3G23460	1	AT3G52270	2	2.6321
AT3G51140	1	AT3G52390	1	1.89056
AT1G09150	1	AT3G53350	6	2.14804
AT3G24090	1	AT3G54010	2	2.0024
AT3G13682	1	AT3G54310	6	7.41417
ATCG00480	1	AT3G54720	1	1.91367
AT3G09820	1	AT3G55590	2	1.57505
AT3G56170	1	AT3G55680	9	3.10322
AT5G14470	1	AT3G55740	4	2.36781
AT5G11650	1	AT3G55890	2	1.65283
AT5G18570	1	AT3G56330	1	1.42739
AT3G54640	1	AT3G56590	5	1.94155
AT2G31320	1	AT3G56610	11	6.45275
AT5G48950	1	AT3G56690	1	1.88489
AT2G24120	1	AT3G56730	6	2.0475
AT4G31050	1	AT3G57360	2	1.96094
AT1G28210	1	AT3G57720	6	2.18601
AT3G63140	1	AT3G57840	9	9.04378
AT2G39670	1	AT3G57850	13	13.0456
AT1G01910	1	AT3G57940	1	1.54105
AT2G38700	1	AT3G58100	4	2.36929
AT2G20260	1	AT3G58330	8	1.63182
AT3G02530	1	AT3G59070	4	2.41797
AT4G33865	1	AT3G59180	9	1.70657
AT5G26040	1	AT3G59470	9	4.76824
AT3G47060	1	AT3G59480	1	3.70013
AT4G29610	1	AT3G60070	1	2.00116
AT2G38050	1	AT3G60540	2	2.09377
AT5G51140	1	AT3G61150	4	2.22131
AT4G34050	1	AT3G61340	11	4.72324
AT1G71500	1	AT3G61400	6	3.06276
AT3G20790	1	AT3G61570	3	1.93451
AT1G70760	1	AT3G61630	3	1.54971
AT1G73680	1	AT3G61880	4	1.6365
AT4G04610	1	AT3G61920	7	2.34656
AT3G61530	1	AT3G61960	2	2.58992
AT3G21240	1	AT3G62050	4	1.82137
AT3G48425	1	AT3G62320	4	7.95563
AT5G49810	1	AT3G62370	2	1.73238
AT5G10240	1	AT3G62380	7	1.83668
AT4G36400	1	AT3G62740	5	1.55452
AT1G74250	1	AT3G63180	7	2.22599
AT4G26500	1	AT4G00190	6	4.93712
AT1G67500	1	AT4G00420	6	2.37062
AT1G73170	1	AT4G00530	7	2.47058
AT2G24090	1	AT4G00990	4	1.62358
AT5G24490	1	AT4G01010	4	1.85502
AT3G46970	1	AT4G01860	1	2.81913
AT4G04840	1	AT4G01970	3	2.29221
AT3G11040	1	AT4G02460	1	1.54387
AT5G58770	1	AT4G04340	4	1.69403
AT2G35820	1	AT4G04350	1	1.82251
AT4G14210	1	AT4G04940	1	1.59299
AT5G10920	1	AT4G05270	8	12.1891
AT2G42710	1	AT4G07515	8	8.30267
AT1G63460	1	AT4G08270	13	1.71977
AT1G77660	1	AT4G08380	13	3.14972
AT1G30130	1	AT4G09090	4	12.6952
AT2G26260	1	AT4G09300	2	3.13236
AT1G73750	1	AT4G09850	13	3.01432
AT2G13290	1	AT4G09940	2	9.87053
AT5G59250	1	AT4G10220	6	7.62916
ATCG01090	1	AT4G10890	2	1.3912
AT2G47450	1	AT4G10970	6	2.26822
AT1G49170	1	AT4G11530	7	1.50226
AT5G54390	1	AT4G11550	11	1.98012
AT5G49650	1	AT4G12020	8	1.44347
AT4G21210	1	AT4G12270	1	2.58477
AT1G48850	1	AT4G12570	2	1.88108
AT4G11640	1	AT4G13390	13	1.83109
AT4G39120	1	AT4G13630	4	3.25071
AT3G18030	1	AT4G13750	1	2.43509
AT1G50110	1	AT4G13810	8	4.58561
AT1G21540	1	AT4G13960	7	3.26249
AT5G03770	1	AT4G14600	3	1.69854
AT1G73110	1	AT4G15310	5	2.59359
AT5G59290	1	AT4G15440	1	1.64574
AT1G20370	1	AT4G16440	1	1.69914
AT1G55510	1	AT4G17420	1	1.65066
AT4G10100	1	AT4G17505	6	9.16865
AT5G57700	1	AT4G17860	6	3.96574
AT5G20040	1	AT4G17895	2	1.66378
AT4G13940	1	AT4G17990	11	2.32587
AT5G16150	1	AT4G18050	4	2.70528
AT5G55380	1	AT4G18375	4	3.16876
AT3G60620	1	AT4G18770	2	8.67409
AT5G05730	1	AT4G18850	13	2.97066
AT4G05450	1	AT4G19470	9	2.31429
AT1G67880	1	AT4G20050	2	1.76458
ATMG00510	1	AT4G20800	7	7.63584
AT5G58140	1	AT4G21120	1	2.52018
AT3G24170	1	AT4G21610	3	1.68503
AT3G07420	1	AT4G22110	4	1.44578
AT5G44070	1	AT4G22320	4	1.3598
AT2G17650	1	AT4G22400	7	2.63253
AT3G10150	1	AT4G22530	1	1.65477
AT1G25230	1	AT4G22840	1	1.62398
AT5G64200	1	AT4G22970	2	1.90165
AT3G15290	1	AT4G23210	6	2.0017
AT1G67840	1	AT4G23260	7	3.1943
AT1G64660	1	AT4G23320	7	2.0837
AT1G17960	1	AT4G23510	8	1.46233
AT1G55930	1	AT4G23520	4	3.49116
AT2G46580	1	AT4G23540	2	1.66051
AT4G19030	1	AT4G23720	6	3.46812
AT5G19210	1	AT4G24020	4	2.08242
AT1G48350	1	AT4G24175	1	1.45346
AT2G16500	1	AT4G24880	2	1.86201
AT5G15870	1	AT4G24890	2	2.28503
AT3G05170	1	AT4G25510	13	2.30304
ATCG01080	1	AT4G25530	4	3.68836
AT4G24190	1	AT4G25560	4	1.62925
AT3G02280	1	AT4G25720	1	1.96066
AT1G03055	1	AT4G26250	2	6.12451
AT1G27060	1	AT4G26680	6	2.31525
AT2G25355	1	AT4G26800	5	3.14193
ATCG00600	1	AT4G26820	11	1.92755
AT4G39040	1	AT4G27050	9	1.6511
AT4G14790	1	AT4G27420	3	3.16476
AT1G35680	1	AT4G27550	1	2.04412
AT3G63170	1	AT4G28320	4	1.48073
AT4G27700	1	AT4G28570	1	1.70067
AT1G10740	1	AT4G29090	6	2.7269
AT1G20575	1	AT4G29285	11	3.98779
AT5G63510	1	AT4G29600	1	2.99201
AT5G47560	1	AT4G30070	9	2.29134
AT5G22300	1	AT4G30090	4	2.11196
AT5G64350	1	AT4G30110	1	3.59738
AT2G41770	1	AT4G30120	1	2.40292
AT5G45940	1	AT4G30430	4	3.39974
AT5G18200	1	AT4G30570	2	1.49635
AT3G42660	1	AT4G30590	5	6.0754
AT4G37910	1	AT4G30830	4	8.46024
AT1G01180	1	AT4G31520	2	1.86959
AT5G23250	1	AT4G31610	7	3.01833
AT5G43330	1	AT4G31630	7	3.24529
AT1G30110	1	AT4G31875	12	2.39161
AT2G16440	1	AT4G32375	6	4.65667
AT4G37870	1	AT4G32840	4	1.5558
AT2G22830	1	AT4G32860	7	1.98607
AT1G69190	1	AT4G32900	1	2.48468
AT1G18180	1	AT4G34360	2	1.60962
AT5G45180	1	AT4G35170	4	1.71523
AT1G31670	1	AT4G35210	7	2.76154
AT1G64510	1	AT4G35380	2	1.84769
AT4G32900	1	AT4G35740	1	1.55344
AT5G47760	1	AT4G36150	8	2.62368
AT5G16870	1	AT4G36770	6	13.0691
AT2G40840	1	AT4G36860	3	2.56876
AT5G43280	1	AT4G37360	7	2.47189
AT4G09650	1	AT4G37630	4	2.64773
AT1G19710	1	AT4G37780	4	2.79622
AT1G51420	1	AT4G38020	1	1.73095
AT3G18630	1	AT4G38050	4	1.45878
AT2G38270	1	AT4G38700	6	8.30249
AT3G10530	1	AT4G39010	4	1.58302
AT2G19940	1	AT4G39320	11	4.02339
AT2G28840	1	AT4G39490	6	9.75238
AT1G02260	1	AT4G39640	1	2.55232
AT4G27970	1	AT4G39780	4	1.65777
AT3G56460	1	AT4G40090	13	2.31485
AT1G20410	1	AT5G01030	5	1.6245
AT5G53080	1	AT5G02200	7	2.42239
AT4G18370	1	AT5G02900	6	3.88612
AT4G25030	1	AT5G03160	1	3.88613
AT3G13490	1	AT5G04020	6	3.61793
AT5G61440	1	AT5G04030	11	5.06793
AT1G11390	1	AT5G04220	4	1.65002
AT4G35760	1	AT5G04560	1	1.49132
AT2G01890	1	AT5G04630	5	1.85667
AT3G27220	1	AT5G05490	2	1.47496
AT1G53670	1	AT5G06410	1	1.49448
AT5G23050	1	AT5G06630	11	2.67896
AT1G52590	1	AT5G07300	2	1.74324
AT1G29850	1	AT5G07380	5	4.83779
AT1G19600	1	AT5G07390	4	1.55696
AT5G53920	1	AT5G07570	2	1.61288
AT5G26600	1	AT5G07700	4	2.49374
AT1G53345	1	AT5G07950	4	5.20845
AT5G67100	1	AT5G08380	1	2.53303
AT2G15290	1	AT5G09240	2	1.47945
AT5G43010	1	AT5G09330	4	1.65079
AT3G49620	1	AT5G09360	5	1.32088
AT3G17930	1	AT5G09370	6	2.31979
AT4G17740	1	AT5G09500	2	2.51127
AT1G67060	1	AT5G09630	2	1.72389
AT5G47970	1	AT5G10100	4	8.66251
AT2G47320	1	AT5G10280	4	1.50913
AT5G52560	1	AT5G10520	4	2.51079
AT2G43090	1	AT5G10790	2	1.8102
AT5G17010	1	AT5G11030	4	2.70897
AT1G75010	1	AT5G11050	2	5.9975
AT5G46160	1	AT5G11300	3	1.52322
AT5G61540	1	AT5G11540	1	7.15649
AT1G12900	1	AT5G11780	6	1.50194
AT5G26860	1	AT5G11910	1	5.83784
AT1G69740	1	AT5G11940	4	22.8596
AT2G35580	1	AT5G12380	2	5.17169
AT5G10620	1	AT5G13600	4	1.94433
AT2G42800	1	AT5G14080	4	1.66664
AT5G16230	1	AT5G14860	6	3.266
AT3G48560	1	AT5G14960	2	1.48726
AT4G31040	1	AT5G15760	1	1.70824
AT2G05990	1	AT5G15910	1	2.17751
AT1G08750	1	AT5G17410	2	1.63109
AT5G64050	1	AT5G17690	2	1.98831
AT5G15530	1	AT5G18160	11	1.58519
AT2G16980	1	AT5G18210	1	1.76594
AT3G07430	1	AT5G18440	6	1.69783
AT4G02980	1	AT5G18990	4	9.27195
AT1G06900	1	AT5G19490	2	1.55952
AT3G13445	1	AT5G19710	6	2.71824
AT1G73250	1	AT5G20110	2	1.21451
AT4G23900	1	AT5G20940	4	2.0994
AT3G10840	1	AT5G22410	4	2.8089
AT1G75270	1	AT5G22820	2	2.70781
AT2G46760	1	AT5G22970	11	8.72558
AT3G12370	1	AT5G22990	9	2.42605
AT2G41250	1	AT5G23580	4	1.44326
AT2G35120	1	AT5G24316	11	7.00435
ATCG00180	1	AT5G24390	2	1.87399
AT3G08590	1	AT5G24550	6	2.26505
AT1G54680	1	AT5G24740	2	2.00158
AT5G16040	1	AT5G24900	5	1.59507
AT1G73990	1	AT5G25415	6	1.48929
AT1G78580	1	AT5G25520	2	1.39479
AT4G22260	1	AT5G25950	9	30.6174
AT1G80030	1	AT5G25960	6	8.44055
AT2G03520	1	AT5G26080	11	2.79253
AT1G53530	1	AT5G27020	9	1.44806
AT4G17610	1	AT5G27240	5	3.01964
AT2G41630	1	AT5G27530	5	1.84358
AT2G04360	1	AT5G27750	8	3.11693
AT1G13910	1	AT5G27810	6	2.55115
AT1G76100	1	AT5G28550	6	10.3976
AT1G73530	1	AT5G28650	4	2.11066
AT2G32520	1	AT5G33340	4	9.98777
ATCG00570	1	AT5G35370	4	9.74107
AT3G05530	1	AT5G35490	11	1.65271
AT1G51680	1	AT5G35930	1	1.97938
AT2G28755	1	AT5G37140	4	7.86431
AT1G69380	1	AT5G37500	4	2.38987
AT4G09320	1	AT5G37910	4	1.86707
AT5G14460	1	AT5G37960	6	3.68177
AT1G49040	1	AT5G38080	11	2.8778
AT2G29670	1	AT5G38150	6	1.74043
AT5G16930	1	AT5G38330	9	5.97139
AT5G24840	1	AT5G39640	6	3.10385
AT4G27550	1	AT5G39900	1	1.76198
AT2G34500	1	AT5G40070	11	1.58852
AT4G24750	1	AT5G40260	6	1.54283
AT1G48030	1	AT5G40520	5	1.79286
AT3G01380	1	AT5G40750	11	1.61414
AT5G60540	1	AT5G41820	2	2.4569
AT3G16290	1	AT5G42470	2	2.26693
AT1G69523	1	AT5G42860	4	1.84939
AT3G20390	1	AT5G43230	4	5.91185
AT3G63410	1	AT5G43310	4	1.44044
AT1G44170	1	AT5G43610	2	3.35334
AT3G01520	1	AT5G43730	6	2.04415
AT3G19800	1	AT5G44280	2	1.34003
AT1G15040	1	AT5G44780	6	2.53978
AT3G02660	1	AT5G45050	8	1.44185
AT5G27200	1	AT5G45140	1	2.14878
AT1G61810	1	AT5G45640	4	4.56577
AT1G62640	1	AT5G45910	6	9.76338
AT2G18040	1	AT5G45980	5	1.61352
AT5G51110	1	AT5G46670	11	1.5855
AT1G23890	1	AT5G47380	6	1.97893
AT3G57340	1	AT5G47635	6	2.15799
AT1G68300	1	AT5G47650	1	1.61529
AT2G47590	1	AT5G48200	13	1.69137
AT2G20725	1	AT5G48250	4	1.63891
AT2G41370	1	AT5G48350	6	4.85953
AT5G13530	1	AT5G48650	4	2.80561
AT3G25400	1	AT5G49560	2	2.28669
AT3G16550	1	AT5G49590	13	3.97747
AT5G51100	1	AT5G51230	2	2.36889
AT5G37510	1	AT5G52975	7	7.59006
AT5G67590	1	AT5G53210	4	1.45524
AT4G15520	1	AT5G53740	11	2.05532
AT4G00570	1	AT5G53870	6	2.54509
AT4G05090	1	AT5G54930	4	2.59213
AT5G48880	1	AT5G55050	4	3.34593
AT5G65720	1	AT5G55560	4	3.35163
AT1G29900	1	AT5G55900	2	2.61542
AT1G33320	1	AT5G56200	5	1.89824
AT5G11800	1	AT5G56480	6	4.24222
AT5G13800	1	AT5G56490	1	2.18349
AT3G08010	1	AT5G56510	2	2.35143
AT2G20060	1	AT5G56700	11	2.39317
AT1G09780	1	AT5G57400	11	2.65105
AT5G12860	1	AT5G58180	2	1.79845
AT5G05750	1	AT5G58410	2	1.71051
AT3G16175	1	AT5G58450	2	1.69118
AT4G24690	1	AT5G58830	6	3.04324
AT3G29380	1	AT5G58850	2	2.52289
AT1G76130	1	AT5G59190	6	2.20455
AT2G36640	1	AT5G59240	2	2.00654
AT2G45770	1	AT5G60080	4	2.39069
AT2G30790	1	AT5G60150	6	2.29689
AT1G32780	1	AT5G60440	7	1.10186
AT5G58240	1	AT5G61190	4	1.89902
AT5G54960	1	AT5G61740	2	6.16809
AT2G25110	1	AT5G61930	4	1.80782
AT4G38880	1	AT5G62200	6	1.56788
AT5G45680	1	AT5G62770	6	2.03616
AT2G18710	1	AT5G63080	1	1.73382
AT1G80460	1	AT5G63390	4	1.63298
AT2G40490	1	AT5G63910	2	1.85653
AT1G48600	1	AT5G64110	4	1.53338
AT5G14230	1	AT5G64210	1	3.5189
AT5G38290	1	AT5G64620	6	1.87665
AT3G16200	1	AT5G64720	6	9.99538
AT5G13420	1	AT5G64800	11	5.90987
AT5G19960	1	AT5G65230	4	2.74374
AT5G41190	1	AT5G65900	2	1.72958
AT4G29210	1	AT5G66080	4	1.4271
AT4G20310	1	AT5G66370	9	2.00695
AT1G12230	1	AT5G66620	3	4.14603
AT3G57550	1	AT5G66980	6	2.15455
AT3G03600	1		4.75237
AT2G28100	1
AT5G10630	1
AT3G15650	1
AT1G28150	1
AT2G36885	1
AT3G57220	1
AT3G21500	1
AT1G18060	1
AT4G35740	1
AT5G05520	1
AT5G22580	1
AT1G17220	1
AT3G05410	1
AT3G26085	1
AT3G60820	1
AT5G64870	1
AT4G19880	1
AT1G15380	1
AT4G28706	1
AT4G32590	1
AT1G08130	1
AT4G00560	1
AT4G39710	1
AT3G04280	1
AT3G25940	1
AT1G23880	1
AT3G29200	1
AT1G12780	1
AT1G30300	1
AT3G10740	1
AT3G20230	1
AT1G03190	1
AT3G61940	1
AT1G65640	1
AT1G23190	1
AT3G55800	1
AT1G74210	1
AT5G42270	1
AT1G76090	1
AT1G63990	1
AT5G13410	1
AT5G56290	1
AT2G43770	1
AT4G01660	1
AT3G50880	1
AT1G01225	1
AT4G22380	1
AT5G13730	1
AT5G10190	1
AT2G44180	1
AT2G40940	1
AT1G65840	1
AT4G39210	1
AT3G59940	1
AT4G11120	1
AT1G67980	1
AT5G61410	1
AT1G02020	1
AT1G15000	1
AT2G31970	1
AT3G60420	1
AT1G11160	1
AT5G23320	1
AT4G14940	1
AT5G16010	1
AT5G39940	1
AT3G27960	1
AT5G51830	1
AT3G58180	1
AT5G61640	1
AT4G05210	1
AT4G05410	1
AT1G53310	1
AT4G23620	1
AT4G22330	1
AT4G35987	1
AT1G49810	1
AT5G04490	1
AT5G10820	1
AT2G23800	1
AT5G66130	1
AT1G31230	1
AT5G11500	1
AT5G48020	1
AT2G22890	1
AT5G09930	1
AT3G03520	1
AT3G04650	1
AT3G58990	1
AT3G47540	1
AT2G46910	1
AT4G32690	1
AT1G19480	1
AT4G24520	1
AT2G01980	1
AT2G44990	1
ATCG00120	1
AT4G36790	1
AT4G21710	1
AT3G03710	1
AT3G17830	1
AT5G66970	1
AT4G26970	1
AT5G24340	1
AT5G02790	1
AT1G33360	1
AT3G08860	1
AT4G13670	1
AT1G10300	1
AT1G49820	1
AT5G15200	1
AT3G63130	1
AT1G51110	1
AT1G52560	1
AT1G54340	1
AT5G24260	1
AT3G17820	1
AT5G08740	1
AT4G24350	1
AT1G07745	1
AT1G71000	1
AT5G43910	1
AT5G15750	1
AT5G52440	1
AT5G16650	1
AT5G12190	1
AT1G15220	1
AT1G27680	1
AT2G45630	1
AT3G51280	1
AT5G50100	1
AT3G50560	1
AT1G12250	1
AT1G80740	1
AT2G25740	1
AT1G70190	1
AT5G05480	1
AT1G80570	1
AT2G17265	1
AT1G65290	1
AT4G13430	1
AT2G25570	1
AT4G24710	1
AT5G54600	1
AT5G58760	1
AT3G05890	1
AT2G02370	1
AT1G15490	1
AT5G04110	1
AT1G07210	1
AT5G16750	1
AT2G14170	1
AT5G50960	1
AT2G18620	1
AT5G51980	1
AT4G15955	1
AT3G14940	1
AT4G17650	1
AT4G36040	1
AT5G34930	1
AT1G12050	1
AT3G47120	1
AT3G10030	1
AT5G08335	1
AT5G60780	1
AT5G40270	1
AT3G15120	1
AT5G26570	1
AT3G08950	1
AT5G67020	1
AT4G32700	1
AT5G04440	1
AT1G64030	1
AT3G26570	1
AT4G10300	1
AT2G47940	1
AT1G16800	1
AT4G34240	1
AT3G12800	1
AT4G32260	1
AT5G05200	1
AT5G60040	1
AT5G47790	1
AT1G07615	1
AT2G45290	1
AT5G25050	1
AT5G62790	1
AT3G11400	1
AT3G53460	1
AT5G56130	1
AT5G09420	1
AT4G22930	1
AT2G18250	1
AT4G35260	1
AT1G70730	1
AT3G03960	1
AT5G13690	1
AT5G66550	1
AT1G49980	1
AT4G00630	1
AT1G59980	1
AT5G57030	1
AT2G21370	1
AT5G09300	1
AT3G01910	1
AT1G47250	1
AT5G27660	1
AT1G68000	1
AT5G12200	1
AT4G19740	1
AT1G02670	1
AT5G27450	1
AT5G35170	1
AT2G41500	1
AT5G65840	1
AT5G55320	1
AT4G12740	1
AT5G60730	1
AT2G18640	1
AT2G31240	1
AT4G30110	1
AT1G57770	1
AT2G25530	1
AT3G47340	1
AT3G44620	1
AT4G29670	1
AT4G39980	1
AT1G21690	1
AT2G41220	1
AT4G14910	1
AT4G24790	1
AT2G45240	1
AT1G18720	1
AT5G44790	1
AT1G68100	1
AT3G04550	1
AT5G03860	1
AT1G68270	1
AT5G24810	1
AT5G61090	1
AT1G79470	1
AT2G38290	1
AT2G27330	1
AT5G64650	1
AT2G03530	1
AT4G40000	1
AT5G04590	1
AT1G75420	1
AT4G04770	1
AT5G18640	1
AT1G10050	1
AT4G25630	1
AT4G21590	1
AT1G09280	1
AT5G57140	1
AT5G24150	1
AT1G04140	1
AT5G39830	1
AT4G21860	1
AT4G16265	1
AT4G29680	1
AT5G67530	1
AT3G09430	1
AT4G37480	1
AT2G37330	1
AT1G24490	1
AT3G23800	1
AT3G15410	1
AT5G45140	1
AT2G38905	1
AT3G09720	1
AT4G33010	1
AT4G36530	1
AT4G30480	1
AT3G21060	1
AT3G57140	1
AT4G28660	1
AT1G76150	1
AT1G55880	1
AT5G14570	1
AT5G60590	1
AT1G45230	1
AT1G31160	1
AT3G47930	1
AT1G62750	1
AT3G50340	1
AT3G04000	1
AT2G21960	1
AT2G40030	1
AT1G29700	1
AT1G68010	1
AT5G27290	1
AT4G36580	1
AT1G68260	1
AT4G30580	1
AT5G04500	1
AT4G23920	1
AT1G54100	1
AT1G56430	1
AT4G34710	1
AT4G09020	1
AT3G17910	1
AT3G52260	1
AT1G03360	1
AT5G64140	1
AT2G41950	1
AT1G18480	1
AT1G31190	1
AT2G04900	1
AT5G64940	1
AT5G38530	1
AT4G20760	1
AT1G26550	1
AT2G35170	1
AT1G24360	1
AT1G78630	1
AT3G01020	1
AT1G63210	1
AT4G37200	1
AT4G35770	1
AT5G49580	1
AT3G26060	1
AT1G01470	1
AT1G49400	1
AT4G18230	1
AT5G14800	1
AT1G74470	1
ATCG00800	1
AT5G26180	1
AT2G43030	1
AT1G52160	1
AT2G14910	1
AT3G49360	1
AT3G01660	1
AT1G30220	1
AT1G09940	1
AT5G08410	1
AT1G45000	1
AT2G29690	1
AT3G18130	1
AT3G06730	1
AT2G37160	1
AT3G20970	1
AT3G58390	1
AT2G39030	1
AT3G25190	1
AT2G26670	1
AT5G63920	1
AT5G12260	1
AT5G41080	1
AT1G77630	1
AT1G58200	1
AT5G50370	1
AT1G59840	1
AT4G15510	1
AT3G12340	1
AT3G28700	1
AT4G38090	1
AT5G17670	1
AT3G49180	1
AT3G07060	1
AT1G15410	1
AT1G05510	1
AT2G17510	1
AT5G60160	1
AT4G35370	1
AT2G22650	1
AT4G29120	1
AT4G28020	1
AT2G17820	1
AT1G75460	1
AT1G80410	1
AT3G01480	1
AT4G21090	1
AT1G06680	1
AT5G62840	1
AT4G38260	1
AT1G18170	1
AT1G79350	1
AT5G20070	1
AT1G29870	1
AT3G10140	1
AT3G51660	1
AT3G61440	1
AT5G66590	1
ATCG00530	1
AT1G34340	1
AT3G09960	1
AT1G65060	1
AT5G66960	1
AT3G46210	1
AT5G56470	1
AT2G04039	1
AT3G22370	1
AT2G23960	1
AT3G52880	1
AT3G01260	1
AT5G46390	1
AT2G44620	1
AT2G21550	1
AT1G31410	1
AT2G37240	1
AT2G40600	1
AT3G05350	1
AT5G15810	1
AT5G67630	1
AT1G30620	1
AT3G03890	1
AT3G13740	1
AT2G03780	1
AT2G20920	1
AT5G64370	1
AT3G45300	1
AT5G17850	1
AT2G26800	1
AT3G07480	1
AT4G03240	1
AT4G10710	1
AT4G11800	1
AT1G20020	1
AT1G18090	1
AT1G65260	1
AT5G58220	1
AT1G77470	1
AT4G15530	1
AT5G17270	1
AT3G04520	1
AT4G35800	1
AT5G63420	1
AT3G59220	1
AT5G63310	1
AT5G18140	1
AT2G18340	1
AT5G57960	1
AT2G22400	1
AT3G06860	1
AT4G24270	1
AT4G01690	1
AT3G11700	1
AT5G32470	1
AT2G36840	1
AT2G46140	1
AT1G10490	1
AT5G02870	1
AT4G31390	1
AT5G13630	1
AT4G01310	1
AT4G30690	1
AT4G29010	1
AT1G57550	1
AT3G13800	1
AT5G67520	1
AT3G19340	1
AT5G13120	1
AT1G06690	1
AT3G13310	1
AT5G06690	1
AT5G19660	1
AT4G09350	1
AT5G49940	1
AT4G02460	1
AT3G10050	1
AT3G13640	1
AT3G61540	1
AT2G45280	1
AT3G20520	1
AT5G50330	1
AT4G22720	1
AT1G69820	1
AT1G72680	1
AT4G20350	1
AT5G63980	1
AT5G56940	1
AT2G31955	1
AT1G65070	1
AT5G63890	1
AT3G54210	1
AT5G62630	1
AT1G60650	1
AT1G08260	1
AT1G18440	1
AT5G44990	1
AT3G11920	1
AT5G07440	1
AT1G11840	1
AT2G26170	1
AT5G58370	1
ATCG01050	1
AT2G47990	1
AT4G21990	1
AT5G03555	1
AT4G10020	1
AT1G23330	1
AT2G38460	1
ATCG00280	1
AT5G04520	1
AT4G10760	1
ATCG00020	1
AT3G23150	1
AT5G65685	1
AT2G15620	1
AT1G21840	1
AT2G26230	1
AT3G56120	1
AT4G19985	1
AT3G16150	1
AT5G56090	1
AT3G25740	1
AT4G37230	1
AT1G51310	1
AT3G54720	1
AT3G16250	1
AT1G16980	1
AT3G01640	1
AT1G48360	1
AT4G10130	1
AT2G32020	1
AT1G79260	1
AT2G30695	1
AT5G23890	1
AT1G13190	1
AT2G40410	1
AT3G45880	1
AT1G71800	1
AT5G64210	1
AT2G25080	1
AT5G14660	1
AT2G34490	1
AT3G63080	1
AT5G20520	1
AT2G33210	1
AT5G57300	1
AT1G05270	1
AT1G28960	1
AT2G22250	1
AT5G08280	1
AT5G53580	1
AT5G62410	1
AT2G24270	1
AT3G25780	1
AT1G56345	1
AT1G24180	1
AT1G67690	1
AT4G35470	1
AT1G13130	1
AT1G23010	1
AT5G65620	1
AT3G49080	1
AT3G15690	1
AT4G25120	1
AT1G58300	1
AT2G03800	1
AT5G52820	1
AT3G21300	1
AT1G78140	1
AT4G24830	1
AT1G26160	1
AT5G42480	1
AT2G46740	1
AT5G11240	1
AT1G31817	1
AT5G06430	1
AT5G39930	1
AT5G23690	1
AT5G08100	1
AT3G25110	1
AT5G13550	1
AT5G57740	1
AT2G03870	1
AT1G23820	1
AT5G58980	1
AT4G12030	1
AT4G12830	1
AT3G55360	1
AT1G66520	1
AT3G61080	1
AT5G52970	1
AT4G23000	1
AT5G14220	1
AT5G16710	1
AT2G41490	1
AT1G67300	1
AT1G24290	1
AT3G48170	1
AT1G43670	1
AT3G61620	1
AT5G63570	1
ATCG00740	1
AT5G10070	1
AT5G01660	1
AT2G17580	1
AT3G56950	1
AT1G19340	1
AT4G01040	1
AT2G16800	1
AT2G44060	1
AT4G33810	1
AT4G31530	1
AT3G55040	1
AT5G41900	1
AT1G75200	1
AT2G04700	1
AT3G19820	1
AT1G32070	1
AT1G49250	1
AT1G05590	1
AT5G14780	1
AT2G38740	1
AT4G36910	1
AT5G14600	1
AT5G58800	1
AT5G17560	1
AT4G04180	1
AT5G60870	1
AT1G06790	1
AT2G26680	1
AT1G01220	1
AT3G02090	1
AT5G45040	1
AT4G26880	1
AT4G22570	1
AT1G69526	1
AT5G08390	1
AT1G64880	1
AT4G03260	1
AT3G13170	1
AT1G61010	1
AT2G39000	1
AT5G45020	1
AT5G64440	1
AT4G23940	1
AT2G39190	1
AT2G45990	1
AT1G01860	1
AT5G08470	1
AT3G03720	1
AT3G49880	1
ATMG00580	1
AT3G12520	1
AT4G26310	1
AT4G15440	1
AT1G26190	1
AT4G20930	1
AT5G40850	1
AT2G44920	1
AT2G19080	1
AT4G19540	1
AT1G53580	1
AT3G24590	1
AT1G07280	1
AT4G32420	1
AT5G16940	1
AT1G58440	1
AT3G47460	1
AT3G02060	1
AT5G67490	1
AT2G31570	1
AT5G55920	1
AT3G03320	1
AT2G43760	1
AT1G77680	1
AT1G68650	1
AT2G26240	1
AT1G72420	1
AT4G28830	1
AT5G47650	1
AT1G18360	1
ATCG00670	1
AT1G31690	1
AT5G09290	1
AT1G73720	1
AT3G29240	1
AT3G01890	1
AT3G26650	1
AT2G04305	1
AT3G54150	1
AT3G30775	1
AT3G25530	1
AT2G38570	1
AT3G47450	1
AT2G14660	1
AT1G21920	1
AT1G75090	1
AT3G15520	1
AT3G13070	1
AT3G07930	1
AT5G50340	1
AT1G72500	1
AT1G22800	1
AT5G03630	1
AT5G58330	1
AT5G63950	1
AT5G55220	1
AT3G60370	1
AT1G80380	1
AT4G34910	1
AT1G54870	1
AT1G48320	1
AT5G55310	1
AT2G37500	1
AT5G63400	1
AT3G15870	1
AT3G07750	1
AT5G58050	1
AT4G33460	1
AT4G36750	1
AT2G39820	1
AT3G13050	1
AT3G16910	1
AT5G39320	1
AT1G71190	1
AT2G38870	1
AT4G35450	1
AT1G65280	1
AT1G74260	1
AT3G60440	1
AT5G15760	1
AT3G02360	1
AT5G52780	1
AT5G49060	1
AT1G68760	1
AT5G07470	1
AT3G57180	1
AT2G17130	1
AT1G68660	1
AT1G13690	1
AT5G10170	1
AT3G56490	1
AT1G63290	1
AT4G04950	1
AT3G48730	1
AT5G36290	1
AT3G23540	1
AT4G10000	1
AT3G55920	1
AT1G27160	1
AT3G48990	1
AT5G57850	1
AT1G29940	1
AT1G10510	1
AT1G47710	1
AT2G17440	1
AT1G12550	1
AT2G27680	1
AT5G42760	1
AT5G15450	1
AT1G06460	1
AT5G67050	1
AT5G37850	1
AT1G36390	1
AT4G33540	1
AT5G24030	1
AT1G18660	1
AT2G44230	1
AT2G46800	1
AT3G23700	1
AT2G33450	1
AT5G48230	1
AT4G18930	1
AT5G26120	1
AT2G17845	1
AT2G21070	1
AT2G04620	1
AT1G74960	1
AT4G10120	1
AT1G09340	1
AT2G04940	1
AT3G27890	1
AT3G11710	1
AT3G20740	1
AT2G24600	1
AT3G54660	1
AT5G49910	1
AT5G45170	1
AT3G57610	1
AT2G22570	1
AT3G03790	1
AT4G34740	1
AT1G63770	1
AT2G17870	1
AT1G24735	1
AT3G25900	1
AT5G59520	1
AT5G18870	1
AT2G39080	1
AT2G13360	1
AT5G66170	1
AT1G43860	1
AT4G14930	1
AT5G42220	1
ATCG01110	1
AT3G08920	1
AT5G65860	1
AT3G55400	1
AT2G06210	1
AT5G15940	1
AT4G34290	1
AT2G18790	1
AT2G20420	1
AT1G27320	1
AT1G22410	1
AT2G02380	1
AT2G42220	1
AT5G64580	1
AT1G74710	1
AT5G54580	1
AT3G13230	1
AT5G63840	1
AT1G32300	1
AT1G54220	1
AT4G29380	1
AT1G50720	1
AT2G26970	1
AT5G56500	1
AT1G21710	1
AT1G63940	1
AT1G55920	1
AT5G51020	1
AT4G33090	1
AT1G70280	1
AT3G58530	1
AT5G10580	1
AT4G26260	1
AT2G15790	1
AT2G47020	1
AT3G02630	1
AT5G07710	1
AT2G25140	1
AT3G55850	1
AT5G17530	1
AT3G55260	1
AT1G80830	1
AT5G52100	1
AT4G00110	1
AT4G36760	1
AT1G65950	1
AT2G36230	1
AT2G19570	1
AT4G26850	1
AT5G26710	1
AT4G25050	1
AT5G11770	1
AT5G03030	1
AT3G55410	1
AT5G07910	1
AT1G61770	1
AT1G66730	1
AT3G01620	1
AT3G09210	1
AT3G10940	1
AT4G18330	1
AT5G41650	1
AT1G74390	1
AT3G19900	1
AT5G19200	1
AT1G63280	1
AT1G64450	1
AT2G41880	1
AT1G33490	1
AT4G01800	1
AT5G19140	1
AT4G39650	1
AT4G18160	1
AT5G37530	1
AT5G55200	1
AT2G26810	1
AT1G71940	1
AT5G63290	1
AT5G10720	1
AT3G08850	1
AT2G47390	1
AT4G35905	1
AT4G17420	1
AT4G12130	1
AT2G27590	1
AT4G39260	1
AT3G06650	1
AT1G23320	1
AT3G26900	1
AT5G04260	1
AT3G05260	1
AT5G08170	1
AT3G09250	1
AT1G14310	1
AT4G20960	1
AT5G39730	1
AT3G28940	1
AT3G27110	1
AT1G08110	1
AT2G35450	1
AT4G39740	1
AT5G48330	1
AT3G63490	1
ATCG00710	1
AT1G74640	1
ATCG00520	1
AT1G19580	1
AT5G30510	1
AT5G04620	1
AT3G18420	1
AT5G08420	1
AT4G13830	1
AT3G06850	1
AT1G48420	1
AT5G05920	1
AT1G61640	1
AT1G67490	1
AT3G28140	1
AT3G01420	1
AT5G23120	1
AT5G13830	1
AT4G29630	1
AT5G64730	1
AT5G55300	1
AT5G58200	1
AT4G29700	1
AT4G31770	1
AT4G26780	1
AT3G27730	1
AT3G54280	1
AT5G66570	1
AT5G61510	1
AT1G02560	1
ATCG00540	1
AT2G20360	1
AT3G50520	1
AT5G51880	1
AT1G60990	1
AT3G56300	1
AT3G05740	1
AT1G73655	1
AT1G30910	1
AT4G26870	1
AT3G22110	1
AT1G30120	1
AT5G23440	1
AT1G58030	1
AT5G04140	1
AT3G50790	1
AT2G33255	1
AT4G32360	1
AT3G58740	1
AT1G79750	1
AT3G10670	1
AT1G67440	1
AT2G19170	1
AT5G57360	1
AT2G17880	1
AT1G01940	1
AT4G04830	1
AT5G20180	1
AT3G03100	1
AT5G27820	1
AT1G76630	1
AT1G69830	1
AT2G41790	1
AT3G49160	1
AT1G48160	1
AT3G03330	1
AT1G19140	1
AT5G41880	1
AT4G19460	1
AT2G43710	1
AT1G70610	1
AT3G13450	1
AT3G53260	1
AT5G04560	1
AT1G32500	1
AT5G35360	1
AT2G04530	1
AT3G09080	1
AT3G59260	1
AT3G03590	1
AT3G26380	1
AT3G20780	1
AT5G05850	1
AT5G10880	1
AT5G06410	1
AT5G15770	1
AT5G39840	1
ATCG00640	1
AT2G23970	1
AT1G71100	1
AT1G52670	1
AT1G67280	1
AT5G35680	1
AT2G35390	1
AT4G13780	1
AT2G37400	1
AT1G67660	1
AT4G36480	1
AT5G11380	1
AT1G11790	1
AT3G27820	1
AT1G71810	1
AT3G53390	1
AT5G20850	1
AT5G13480	1
AT1G35860	1
ATCG00350	1
AT2G29630	1
AT4G29060	1
AT3G16050	1
AT3G51770	1
AT5G18660	1
AT3G44880	1
AT1G79790	1
AT3G17210	1
AT5G26940	1
AT5G67030	1
AT5G39520	1
AT1G14430	1
AT1G76080	1
AT2G01490	1
AT5G57190	1
AT5G55340	1
AT5G64860	1
AT1G10070	1
AT1G65930	1
AT5G28050	1
AT1G35530	1
AT5G54090	1
AT2G04540	1
AT4G20360	1
AT3G21140	1
AT3G05510	1
AT3G47390	1
AT2G40090	1
AT5G52540	1
ATMG00070	1
AT3G10630	1
AT1G12990	1
AT3G08840	1
AT1G30540	1
AT2G21340	1
AT5G14320	1
AT2G26140	1
AT4G10620	1
AT5G01920	1
ATCG01120	1
AT3G07370	1
AT3G28460	1
AT2G20410	1
AT1G79510	1
AT2G26470	1
AT1G08220	1
AT3G55630	1
AT4G38220	1
AT3G49830	1
AT1G79690	1
AT1G34355	1
AT5G20980	1
AT5G17250	1
AT1G25375	1
AT5G43680	1
AT1G54990	1
AT5G35100	1
AT1G19800	1
AT4G17790	1
AT5G49750	1
AT1G71340	1
AT3G10420	1
AT5G04610	1
AT3G06510	1
ATCG00070	1
AT5G18490	1
AT1G27480	1
AT5G20935	1
AT3G44370	1
AT2G43350	1
AT2G36250	1
AT5G54860	1
AT1G14660	1
AT3G63250	1
AT2G14690	1
AT3G56130	1
AT2G18330	1
AT5G04050	1
AT3G17970	1
AT5G59500	1
AT2G29680	1
AT3G16990	1
AT5G10730	1
AT5G16070	1
AT1G28140	1
AT3G03910	1
AT1G72070	1
AT4G31310	1
AT5G60760	1
AT3G25920	1
AT1G19130	1
ATCG00770	1
AT5G43430	1
AT5G66280	1
AT5G66050	1
AT5G36140	1
AT4G35490	1
AT4G26910	1
AT3G02870	1
AT5G55670	1
AT5G19630	1
AT5G19855	1
AT3G01920	1
AT4G28703	1
AT1G50170	1
AT5G23430	1
AT1G07230	1
AT3G01200	1
AT1G67990	1
AT2G02590	1
AT1G78010	1
AT2G39290	1
AT1G50060	1
AT4G14440	1
AT1G17050	1
AT4G27030	1
AT1G28320	1
AT1G10700	1
AT1G21140	1
AT1G51980	1
AT5G49030	1
AT3G59050	1
AT2G35490	1
AT1G02470	1
AT2G23890	1
AT3G52390	1
AT4G01900	1
AT5G15700	1
AT5G54770	1
AT3G48110	1
AT2G44270	1
AT3G29320	1
AT3G57420	1
AT4G32940	1
AT5G23310	1
AT1G75330	1
AT2G23390	1
AT3G06350	1
AT5G21040	1
AT1G74970	1
AT4G39660	1
AT2G36070	1
AT4G26050	1
AT1G15730	1
AT1G09130	1
AT2G18660	1
AT4G00520	1
AT5G03880	1
AT4G30540	1
ATCG00050	1
AT5G48600	1
AT5G16510	1
AT1G61850	1
AT1G23360	1
AT5G38510	1
ATCG00150	1
AT4G25080	1
AT2G22910	1
AT1G10830	1
AT3G07690	1
AT5G64150	1
AT3G17170	1
AT1G56450	1
AT4G23100	1
AT3G10970	1
AT4G27440	1
AT5G45380	1
AT1G67760	1
AT2G41000	1
AT3G56310	1
AT3G04820	1
AT5G58560	1
AT1G71040	1
AT4G28940	1
AT5G10160	1
AT3G21540	1
AT5G49570	1
AT4G28680	1
AT1G72090	1
AT5G47190	1
AT3G01610	1
AT5G15490	1
AT5G42370	1
AT3G57190	1
AT1G63020	1
AT5G58170	1
AT4G02070	1
AT4G16566	1
AT5G47240	1
AT5G19720	1
AT1G20560	1
AT5G52470	1
AT1G20730	1
AT1G09300	1
AT5G14620	1
AT4G26555	1
AT1G80850	1
AT1G50380	1
AT4G33210	1
AT5G26820	1
AT5G47630	1
AT1G10670	1
AT4G27270	1
AT2G27920	1
ATCG00780	1
AT4G28570	1
AT2G35155	1
AT4G25730	1
AT3G28950	1
ATCG00430	1
AT2G38860	1
AT5G62720	1
AT1G02000	1
AT3G61870	1
AT3G06040	1
AT5G55120	1
AT2G19330	1
AT2G18950	1
AT5G26680	1
AT3G59870	1
AT1G65980	1
AT2G43400	1
AT3G15360	1
AT3G09150	1
AT3G14990	1
AT5G14530	1
AT4G27600	1
AT1G47980	1
AT5G16240	1
AT1G13700	1
AT5G16715	1
AT1G03905	1
AT1G55910	1
AT3G10010	1
AT5G44520	1
AT1G26940	1
AT3G23940	1
AT1G01510	1
AT3G02910	1
AT2G01330	1
AT3G05880	1
AT1G80600	1
AT5G19540	1
AT5G20660	1
AT3G09660	1
AT3G23630	1
AT4G34840	1
AT3G52090	1
AT1G26570	1
AT1G73980	1
AT5G05420	1
AT2G18900	1
AT1G03090	1
AT5G40560	1
AT4G25100	1
AT4G37580	1
AT1G07270	1
[truncated: 18,074 more rows]

## Sheet:  Analysis of ω (At-Al) in FEGs 
Table S26C. Analysis of ω (between species) for female-enriched genes in Arabisopsis thaliana.
At Gene ID	Ka	Ks	ω	Female genes	Ks	ω	FC against tissue atlas
AT5G38990	0.127868	0.279953	0.456747	AT1G01040	0.132381	0.100962	3.8417
AT2G31710	0.00831594	0.279916	0.0297087	AT1G02260	0.1963	0.122385	1.86469
AT2G23780	0.0262484	0.279724	0.093837	AT1G02820	0.103278	0.378899	4.0041
AT3G53980	0.0291801	0.279608	0.104361	AT1G03055	0.159766	0.0914687	1.54972
AT5G17820	0.0276786	0.279416	0.0990588	AT1G04980	0.0811215	0.214968	1.74117
AT2G36110	0.0729822	0.279328	0.261278	AT1G06020	0.192727	0.0669242	4.59738
AT1G02830	0.113706	0.279159	0.407317	AT1G06270	0.13396	0.136735	1.56588
AT5G38490	0.121199	0.278999	0.434407	AT1G06820	0.111851	0.197622	1.92219
AT4G11930	0.121285	0.278888	0.434889	AT1G07300	0.133037	0.113396	3.51999
AT2G23110	0.0336811	0.278768	0.120821	AT1G09100	0.147237	0.203351	1.54571
AT1G48920	0.0546237	0.278719	0.195981	AT1G09700	0.251462	0.784506	7.34853
AT5G40510	0.0153745	0.278668	0.0551715	AT1G09720	0.0919025	0.576307	2.03726
AT5G60805	0.126596	0.278325	0.454848	AT1G09790	0.17439	0.135668	5.46294
AT5G13810	0.0241746	0.278116	0.0869225	AT1G10010	0.0930745	0.226096	8.55216
AT3G03890	0.0298697	0.278025	0.107435	AT1G10320	0.140304	0.339946	2.00761
AT4G14276	0.100968	0.278011	0.36318	AT1G10330	0.139617	0.303026	1.69308
AT5G48375	0.10956	0.277991	0.394112	AT1G10570	0.11491	0.346339	2.08062
AT2G16450	0.138568	0.277932	0.498567	AT1G11070	0.269786	0.354645	2.30407
AT5G49000	0.0393281	0.277853	0.141543	AT1G11690	0.123401	0.554047	2.76289
AT1G22810	0.0526128	0.277672	0.189478	AT1G11730	0.107103	0.267773	7.63517
AT2G30660	0.0710887	0.277589	0.256093	AT1G12660	0.230228	0.533862	1.75265
AT1G71760	0.0827417	0.277476	0.298194	AT1G12970	0.142417	0.216387	2.77693
AT3G45720	0.0652287	0.277475	0.235079	AT1G13040	0.125025	0.152458	2.17982
AT5G48370	0.00821586	0.277421	0.0296151	AT1G13680	0.109531	0.275201	4.56906
AT3G26630	0.0160211	0.277294	0.0577766	AT1G13910	0.123506	0.289581	1.87327
AT1G75780	0.00478469	0.2771	0.017267	AT1G14240	0.104805	0.409394	3.65512
AT1G66800	0.155586	0.277087	0.561505	AT1G14460	0.173541	0.174548	1.67077
AT2G31780	0.0703182	0.277017	0.253841	AT1G15020	0.111096	0.201744	1.49338
AT4G26030	0.0881797	0.276918	0.318433	AT1G15530	0.172472	0.113409	2.17758
AT4G03930	0.110659	0.276765	0.399829	AT1G15870	0.183472	0.271444	1.74889
AT4G08810	0.0218274	0.276526	0.0789345	AT1G17590	0.125019	0.638925	1.49793
AT2G41473	0.171135	0.276427	0.619096	AT1G17665	0.0797809	0.381063	1.73276
AT4G16330	0.082765	0.276352	0.299491	AT1G18350	0.189409	0.360518	2.88099
AT4G05620	0.19253	0.276289	0.696842	AT1G18550	0.120446	0.122603	2.13673
AT3G18720	0.204051	0.276124	0.738984	AT1G18860	0.17049	0.321807	3.483
AT5G66560	0.0670341	0.276093	0.242795	AT1G19100	0.0917341	0.247646	1.85925
AT3G10130	0.0783025	0.275993	0.283712	AT1G19410	0.193329	0.889269	1.50062
AT3G21120	0.290282	0.275932	1.052	AT1G21700	0.0802017	0.17008	2.00305
AT1G15230	0.0806565	0.275558	0.292702	AT1G21810	0.1352	0.539143	2.7068
AT1G14960	0.0320546	0.275403	0.116392	AT1G22015	0.105596	0.206214	5.81541
AT1G59850	0.0377182	0.27519	0.137063	AT1G22210	0.141207	0.150164	2.23668
AT1G67100	0.0131489	0.275164	0.0477855	AT1G24340	0.087704	0.276019	1.82518
AT1G19397	0.155684	0.274976	0.566172	AT1G26190	0.0973149	0.104251	1.80979
AT2G22795	0.13688	0.274933	0.497866	AT1G27120	0.129957	0.075788	3.76505
AT2G15460	0.0493768	0.274705	0.179745	AT1G27620	0.110474	0.244656	2.8198
AT3G30580	0.0583932	0.274686	0.212582	AT1G28530	0.151166	0.188962	1.4953
AT1G67820	0.0807569	0.274564	0.294128	AT1G28560	0.0815814	0.5563	1.86807
AT4G29190	0.0245587	0.274471	0.0894764	AT1G29060	0.157728	0.0829726	3.07106
AT2G43310	0.0403008	0.274415	0.146861	AT1G30290	0.130787	0.333672	1.33576
AT5G25760	0.00891041	0.27437	0.0324759	AT1G30460	0.153878	0.116988	1.36178
AT1G15430	0.0243515	0.274333	0.0887663	AT1G30800	0.177192	0.320036	1.67152
AT4G38690	0.0106625	0.274314	0.0388698	AT1G31450	0.184658	0.256568	14.4077
AT5G45105	0.0848587	0.27431	0.309354	AT1G31490	0.108689	0.292011	3.07941
AT2G01930	0.0493508	0.274282	0.179927	AT1G31790	0.120904	0.270816	2.00615
AT3G21780	0.0615681	0.273646	0.224991	AT1G32100	0.142433	0.0856374	1.50005
AT1G14760	0.125838	0.273487	0.460125	AT1G32300	0.165934	0.27178	2.48751
AT1G54110	0.157804	0.27346	0.577066	AT1G32600	0.182985	0.622722	1.66262
AT1G54860	0.0115081	0.273459	0.0420836	AT1G33390	0.0992923	0.280008	2.53012
AT4G21366	0.0992785	0.273412	0.363109	AT1G34120	0.116684	0.223353	1.91655
AT3G16460	0.122126	0.273208	0.447008	AT1G34380	0.122877	0.200795	1.4788
AT2G16225	0.0963653	0.273189	0.352742	AT1G35620	0.213762	0.144386	1.82221
AT3G53330	0.122891	0.273097	0.44999	AT1G42480	0.174093	0.0694857	1.6571
AT2G26550	0.137269	0.273087	0.502657	AT1G43040	0.235995	0.0777986	3.02318
AT1G15600	0.166166	0.273077	0.608494	AT1G44090	0.144741	0.214875	1.62415
AT1G50190	0.14753	0.272948	0.540507	AT1G47620	0.174213	0.273346	2.0316
AT3G29100	0.0857802	0.272896	0.314333	AT1G48010	0.226719	0.283388	13.3722
AT3G27290	0.0696847	0.272833	0.255412	AT1G48140	0.168344	0.0334024	2.15091
AT3G49270	0.502097	0.272769	1.84074	AT1G48780	0.137301	0.0655137	1.78004
AT4G38910	0.0915714	0.27266	0.335845	AT1G48960	0.120539	0.188206	1.35808
AT4G10390	0.0247496	0.272542	0.0908102	AT1G49350	0.138479	0.286276	1.55012
AT2G03090	0.0124985	0.272414	0.0458805	AT1G49560	0.144056	0.229885	10.4
AT2G31215	0.223859	0.272389	0.821835	AT1G49620	0.0773749	0.388013	14.6572
AT2G24240	0.00568497	0.272357	0.0208732	AT1G50030	0.0827403	0.0457256	2.06706
AT1G67880	0.00917844	0.272348	0.0337012	AT1G50280	0.1023	0.435436	1.84421
AT4G25130	0.0209081	0.272337	0.0767728	AT1G50400	0.0984765	0.802245	1.71895
AT3G21570	0.0484549	0.272223	0.177997	AT1G50620	0.125849	0.515444	6.02728
AT1G44835	0.0176418	0.272214	0.0648086	AT1G50700	0.131685	0.112719	2.69298
AT5G38860	0.0824581	0.272169	0.302966	AT1G50950	0.110179	0.172663	2.02942
AT1G64900	0.0253575	0.272157	0.0931725	AT1G50960	0.121117	0.416633	17.6286
AT3G26360	0.027372	0.271925	0.10066	AT1G51590	0.0907047	0.132445	2.15776
AT2G28050	0.0786411	0.271899	0.289229	AT1G52970	0.105814	0.52767	7.32735
AT4G18540	0.0555679	0.271763	0.204472	AT1G53200	0.142208	0.389122	2.79948
AT3G56070	0.022941	0.271719	0.0844292	AT1G53390	0.10937	0.322735	1.82479
AT3G12420	0.168406	0.271668	0.619897	AT1G53710	0.0963126	0.349315	2.72095
AT2G18250	0.0249518	0.271662	0.0918487	AT1G54110	0.27346	0.577066	2.15418
AT2G27580	0.0438832	0.271623	0.161559	AT1G54640	0.182984	0.481313	23.2825
AT5G19860	0.0161508	0.271548	0.0594766	AT1G55120	0.145102	0.232267	1.84845
AT1G52825	0.0692913	0.27148	0.255235	AT1G55130	0.160402	0.0818908	1.99228
AT4G05018	0.12196	0.2714	0.449373	AT1G56040	0.11792	0.531597	7.17097
AT1G70640	0.0641431	0.27113	0.236577	AT1G56620	0.160128	0.56493	11.5908
AT3G16895	0.094973	0.271052	0.350387	AT1G58250	0.108133	0.165304	3.40683
AT3G17370	0.0714708	0.270827	0.263898	AT1G59780	0.164495	0.772377	1.85546
AT1G34570	0.0538922	0.270697	0.199087	AT1G60390	0.160854	0.146701	1.7988
AT1G48150	0.116218	0.270533	0.429588	AT1G60500	0.232733	0.134264	2.56679
AT5G28040	0.0293652	0.270493	0.108562	AT1G61640	0.141483	0.18162	2.7963
AT4G38700	0.0563739	0.270262	0.208589	AT1G61810	0.204054	0.433221	2.02514
AT5G24520	0.00370466	0.270217	0.0137099	AT1G62170	0.143721	0.724408	2.51014
AT4G19520	0.112647	0.270196	0.416908	AT1G63490	0.116002	0.281723	1.34861
AT1G43630	0.029493	0.270145	0.109175	AT1G63540	0.148979	0.898529	1.53559
AT1G33970	0.0221858	0.270038	0.0821579	AT1G65280	0.127876	0.156125	1.72769
AT5G63580	0.0636526	0.269953	0.235791	AT1G66950	0.184135	0.131552	1.76485
AT1G11070	0.0956783	0.269786	0.354645	AT1G67220	0.150124	0.549711	1.48484
AT4G25820	0.0562018	0.269762	0.208339	AT1G67820	0.274564	0.294128	1.18073
AT5G37160	0.0636976	0.269728	0.236155	AT1G68550	0.178555	0.2581	1.74024
AT1G06960	0.0669937	0.269715	0.248387	AT1G69240	0.175895	0.0285682	1.6003
AT5G53720	0.09777	0.26961	0.362635	AT1G69470	0.210421	0.354878	2.39316
AT4G39675	0.0584765	0.269522	0.216964	AT1G70400	0.211489	0.419781	2.97286
AT2G01850	0.0281364	0.269501	0.104402	AT1G70650	0.193646	0.268497	3.80089
AT1G67190	0.00210619	0.269483	0.00781566	AT1G71470	0.145023	0.828001	5.47815
AT2G29550	0.00553023	0.269474	0.0205224	AT1G72050	0.256897	0.157528	1.64471
AT3G22450	0.0340358	0.269472	0.126305	AT1G72280	0.175113	0.0700751	3.03182
AT1G33350	0.040537	0.269396	0.150474	AT1G73610	0.103226	0.471927	5.4052
AT3G56720	0.133472	0.269338	0.495556	AT1G73700	0.144065	0.0627693	2.26354
AT4G01985	0.222223	0.269312	0.825149	AT1G74480	0.134444	0.218933	16.7635
AT3G56300	0.045701	0.269211	0.169759	AT1G74890	0.116289	0.175424	2.25027
AT5G02830	0.100976	0.269057	0.375296	AT1G75010	0.121106	0.256293	1.87329
AT2G04440	0.0592171	0.269035	0.220109	AT1G75370	0.131812	0.173565	1.76299
AT3G47180	0.0425932	0.268925	0.158383	AT1G75470	0.132533	0.622011	1.65202
AT3G04735	0.0646524	0.268882	0.240449	AT1G75730	0.147608	0.25852	1.92705
AT3G63010	0.0159182	0.268866	0.0592048	AT1G76350	0.166496	0.120332	2.20358
AT4G26820	0.0778978	0.268702	0.289904	AT1G77310	0.148217	0.421844	3.09165
AT5G37420	0.175	0.268657	0.651387	AT1G77850	0.225816	0.19404	1.88282
AT2G03350	0.00462052	0.268637	0.0171998	AT1G78710	0.165475	0.220078	1.86089
AT2G37170	0.0115013	0.268601	0.0428191	AT1G78980	0.112646	0.169792	2.69835
AT1G51240	0.0265215	0.268561	0.0987542	AT1G79190	0.0921506	0.330194	1.64104
AT4G14450	0.0738248	0.268122	0.27534	AT1G79390	0.116158	0.0589417	1.6714
AT1G73885	0.0301316	0.268108	0.112386	AT1G79800	0.202814	0.336315	5.59078
AT5G57140	0.0421497	0.268043	0.15725	AT1G79960	0.232644	0.11165	5.36646
AT2G05330	0.132864	0.26795	0.495853	AT1G80060	0.123578	0.266063	1.3333
AT5G06860	0.0373121	0.267937	0.139257	AT1G80560	0.116655	0.114336	1.69704
AT1G55300	0.107255	0.267882	0.40038	AT1G80730	0.102354	0.320338	2.73702
AT3G24506	0.111494	0.267667	0.416541	AT2G01400	0.188577	0.190369	11.3855
AT1G01010	0.107628	0.267574	0.402238	AT2G01880	0.0901641	0.449348	2.04939
AT5G54010	0.0502076	0.26754	0.187664	AT2G04038	0.0608143	0.581879	1.71946
AT3G23830	0.096642	0.267419	0.361388	AT2G06090	0.192127	0.720554	6.72167
AT3G45180	0.0229758	0.267401	0.0859226	AT2G11000	0.141051	0.120177	3.71535
AT5G27720	0.0413334	0.26693	0.154847	AT2G12550	0.150092	0.203148	3.15734
AT5G16580	0.0647956	0.266906	0.242765	AT2G16580	0.17183	0.0692262	1.61295
AT5G66780	0.0320865	0.266899	0.12022	AT2G18420	0.178147	0.217968	2.81955
AT4G11470	0.0761121	0.266789	0.28529	AT2G18650	0.134825	0.352667	2.12217
AT4G38280	0.0888824	0.266758	0.333195	AT2G19500	0.207053	0.15748	2.0898
AT4G10080	0.107841	0.266741	0.404292	AT2G20070	0.0413486	1.03141	3.26603
AT4G26960	0.184711	0.266434	0.693272	AT2G21450	0.11257	0.204322	3.44368
AT4G36945	0.0591303	0.266374	0.221982	AT2G21710	0.170751	0.116448	1.45238
AT3G13224	0.148362	0.266293	0.557137	AT2G22200	0.143172	0.567417	2.16059
AT3G61190	0.0541075	0.266187	0.203268	AT2G23060	0.170593	0.108396	4.13961
AT4G12690	0.020369	0.266111	0.0765431	AT2G23470	0.14238	0.249976	1.58506
AT2G17000	0.0262661	0.265901	0.0987815	AT2G23990	0.0615822	1.01362	6.41517
AT4G21030	0.141283	0.2659	0.531337	AT2G24360	0.122101	0.026274	1.44764
AT5G60250	0.11445	0.265876	0.430465	AT2G24970	0.176172	0.24966	7.98378
AT5G49540	0.0714852	0.265763	0.268981	AT2G26040	0.256556	0.101577	2.17198
AT5G26680	0.0448188	0.265744	0.168654	AT2G26050	0.166214	0.539001	3.0493
AT1G55365	0.142064	0.265642	0.534793	AT2G27220	0.137928	0.46388	2.36173
AT2G03360	0.0709878	0.265592	0.267281	AT2G27480	0.248666	0.248969	1.66793
AT4G21705	0.0372018	0.265566	0.140085	AT2G27650	0.0843776	0.761549	18.3392
AT3G16100	0.011974	0.265521	0.0450964	AT2G28360	0.119203	0.208067	2.60615
AT1G32480	0.0715825	0.265443	0.269672	AT2G28590	0.18199	0.188637	3.35034
AT3G16920	0.00796603	0.265172	0.0300409	AT2G28680	0.151889	0.0750238	3.14626
AT5G50440	0.0122609	0.265129	0.0462448	AT2G29690	0.117256	0.232173	1.55624
AT1G73603	0.12045	0.265107	0.454346	AT2G30280	0.113809	0.40558	1.58792
AT5G35320	0.0419432	0.265038	0.158254	AT2G30820	0.116437	0.60209	1.60735
AT1G14688	0.252022	0.264984	0.951083	AT2G32340	0.16156	0.50093	1.79452
AT2G22941	0.179798	0.264877	0.678797	AT2G32770	0.104431	0.410466	1.62973
AT5G44585	0.16606	0.264857	0.626982	AT2G32930	0.138484	0.442999	2.20556
AT2G23270	0.0407023	0.264844	0.153684	AT2G33130	0.169397	0.448359	8.3415
AT3G29360	0.00525063	0.264795	0.019829	AT2G33980	0.0901912	0.424942	3.04899
AT2G01640	0.0166557	0.264725	0.062917	AT2G34200	0.170296	0.311608	2.2657
AT1G31400	0.162413	0.264668	0.613648	AT2G34790	0.159459	0.0690231	2.19664
AT2G22960	0.0453501	0.264649	0.171359	AT2G34830	0.105018	0.533833	1.61941
AT1G72210	0.092496	0.264616	0.349548	AT2G35430	0.226035	0.403271	2.37184
AT1G65710	0.0436381	0.26451	0.164977	AT2G35480	0.212427	0.252617	1.58151
AT5G18661	0.0979045	0.264471	0.37019	AT2G35730	0.104839	0.373097	3.64041
AT1G54095	0.0936048	0.264407	0.354018	AT2G35920	0.128764	0.139446	1.57455
AT4G10800	0.0206112	0.264279	0.0779904	AT2G36240	0.136677	0.177027	2.50456
AT2G02515	0.0615781	0.26426	0.233021	AT2G36730	0.153614	0.181664	1.17069
AT1G50050	0.155667	0.264257	0.589074	AT2G38020	0.0997313	0.0604346	1.96609
AT1G06500	0.0683915	0.264243	0.25882	AT2G39300	0.13318	0.267471	2.72655
AT4G10130	0.0293003	0.264168	0.110915	AT2G39810	0.119097	0.196536	1.73811
AT1G47470	0.0816764	0.264137	0.30922	AT2G39880	0.160562	0.664564	3.76355
AT2G24696	0.113787	0.264038	0.430948	AT2G40280	0.162141	0.127599	1.41053
AT1G07900	0.0451284	0.263942	0.170979	AT2G40410	0.139217	0.152927	1.86482
AT5G63085	0.211526	0.263904	0.801528	AT2G40780	0.106677	0.145564	4.34378
AT5G04760	0.015544	0.263779	0.0589283	AT2G41290	0.138258	0.372843	2.99009
AT1G29970	0.0263398	0.263665	0.0998985	AT2G41510	0.1022	0.234642	2.08213
AT1G59675	0.132623	0.263628	0.503067	AT2G42160	0.165646	0.168115	1.4527
AT3G56340	0.0129966	0.263557	0.0493123	AT2G42850	0.141576	0.125296	1.81597
AT5G14600	0.0319939	0.26344	0.121446	AT2G42980	0.102424	0.302405	1.6792
AT4G04580	0.127767	0.263397	0.485076	AT2G44510	0.092666	0.301104	1.51649
AT4G21050	0.115474	0.263388	0.438419	AT2G44910	0.129092	0.123452	3.85145
AT1G34170	0.146896	0.263336	0.557829	AT2G45100	0.0705297	0.918328	2.43373
AT3G29230	0.0249973	0.26329	0.094942	AT2G45150	0.143614	0.205551	1.71195
AT4G12250	0.000971372	0.263277	0.00368954	AT2G45200	0.093482	0.0394136	1.67728
AT5G33406	0.105631	0.263222	0.401299	AT2G45450	0.117734	0.205498	2.14486
AT3G45670	0.105123	0.263159	0.399465	AT2G46375	0.247112	0.400346	1.79325
AT3G22930	0.024885	0.263065	0.0945966	AT2G46480	0.135887	0.164419	1.92807
AT3G14580	0.0330486	0.262921	0.125698	AT2G46980	0.0880142	0.418658	1.94163
AT5G62020	0.0299017	0.262907	0.113735	AT2G47350	0.122684	0.212343	2.64049
AT2G27775	0.131527	0.262782	0.500519	AT2G47430	0.130215	0.365628	2.35656
AT3G28850	0.0279503	0.262778	0.106365	AT2G47820	0.128523	0.336225	2.51248
AT5G24330	0.0158371	0.262742	0.0602763	AT3G01070	0.164318	0.286342	1.55406
AT3G08505	0.0168044	0.262738	0.0639589	AT3G01160	0.148684	0.259788	2.37392
AT1G12540	0.207136	0.262657	0.788617	AT3G01610	0.136814	0.128594	2.2956
AT2G22880	0.0235674	0.262513	0.089776	AT3G02100	0.104181	0.329992	2.16858
AT1G11820	0.0432755	0.262451	0.16489	AT3G02440	0.149103	0.200916	2.58755
AT1G42440	0.0415711	0.262379	0.158439	AT3G02870	0.152286	0.120349	2.01777
AT2G20825	0.0127397	0.262232	0.0485817	AT3G02930	0.148277	0.280577	3.15
AT4G37580	0.00975372	0.262021	0.0372249	AT3G03400	0.206235	0.266889	4.6457
AT5G38900	0.0225005	0.261995	0.0858812	AT3G03580	0.11382	0.227649	2.05457
AT1G79910	0.120843	0.261986	0.461258	AT3G04490	0.0703211	0.173599	1.43979
AT2G43220	0.376534	0.26193	1.43754	AT3G04540	0.104825	0.444216	2.64967
AT1G59690	0.247444	0.26192	0.944729	AT3G05230	0.21517	0.0241224	5.57435
AT1G29510	0.0887641	0.261875	0.338956	AT3G05310	0.110382	0.458102	1.56581
AT2G48000	0.121755	0.261759	0.465139	AT3G05430	0.117915	0.541512	2.43527
AT4G29670	0.0907307	0.261732	0.346655	AT3G06120	0.164192	0.0257865	1.40751
AT1G63340	0.0803562	0.261718	0.307034	AT3G06360	0.067279	0.822447	1.96379
AT1G08780	0.0203783	0.26146	0.0779406	AT3G07970	0.0852291	0.186543	5.59084
AT3G14520	0.125168	0.261355	0.47892	AT3G08960	0.102288	0.16436	1.9226
AT2G14850	0.0299914	0.261174	0.114833	AT3G09490	0.256043	0.506178	2.75297
AT4G13380	0.13335	0.261143	0.51064	AT3G09720	0.134276	0.172512	2.82884
AT1G14850	0.128919	0.261084	0.493783	AT3G10070	0.0629899	0.342237	1.51377
AT2G28090	0.0588984	0.261062	0.225611	AT3G10525	0.138866	0.101795	1.73188
AT1G63360	0.180881	0.261024	0.692969	AT3G10620	0.206603	0.150554	1.4399
AT3G25870	0.0669431	0.261001	0.256486	AT3G10780	0.0940479	0.610507	3.69443
AT4G31630	0.152385	0.260979	0.583899	AT3G10870	0.124001	0.163147	4.74933
AT3G44020	0.0590076	0.260964	0.226114	AT3G11440	0.0848013	0.394312	3.15448
AT3G27890	0.018911	0.26091	0.0724808	AT3G11650	0.122551	0.309209	3.06026
AT2G38050	0.0335278	0.260871	0.128523	AT3G12340	0.161014	0.513461	3.03783
AT1G49000	0.0499764	0.260805	0.191624	AT3G13682	0.127181	0.351194	1.93905
AT2G21750	0.0492851	0.260791	0.188983	AT3G13730	0.127233	0.22512	1.60221
AT2G04840	0.129514	0.260674	0.496846	AT3G13890	0.0844476	0.329544	1.88139
AT1G70230	0.0569039	0.260581	0.218373	AT3G14250	0.247003	0.25466	4.68902
AT1G54445	0.0397179	0.26055	0.152439	AT3G14820	0.124305	0.202462	2.06557
AT1G37140	0.0883863	0.260541	0.339242	AT3G14850	0.197727	0.208461	3.69642
AT5G34869	0.210551	0.260489	0.808292	AT3G15430	0.0944123	0.119102	1.5673
AT4G11393	0.0290454	0.260372	0.111554	AT3G15490	0.112579	0.795164	3.49422
AT2G44120	0.00534791	0.260232	0.0205505	AT3G15590	0.118163	0.264149	2.04085
AT1G53790	0.137918	0.26015	0.530148	AT3G15740	0.194652	0.710097	6.49597
AT4G00170	0.015729	0.260099	0.0604729	AT3G16180	0.135806	0.117953	1.7681
AT2G30100	0.0335916	0.260084	0.129157	AT3G17080	0.11737	0.709487	8.17184
AT1G16240	0.0646772	0.260014	0.248745	AT3G17140	0.10731	0.35103	5.78469
AT3G12410	0.0497902	0.259922	0.191558	AT3G17150	0.176006	0.591901	3.71917
AT2G24500	0.0185391	0.259913	0.0713282	AT3G17230	0.0927053	1.03802	7.4716
AT2G22990	0.0404248	0.259837	0.155578	AT3G18160	0.154552	0.241136	1.82393
AT3G16330	0.0357096	0.259833	0.137433	AT3G18524	0.0991398	0.11091	2.72424
AT5G47850	0.040621	0.2598	0.156355	AT3G18610	0.151465	0.492254	2.7358
AT5G07170	0.121229	0.259659	0.466877	AT3G18900	0.169776	0.4916	1.49621
AT3G55672	0.0456437	0.259642	0.175795	AT3G19440	0.158027	0.17285	1.5818
AT1G33030	0.0397122	0.259594	0.152978	AT3G19660	0.12852	0.0598466	2.93217
AT5G23710	0.0856735	0.259541	0.330096	AT3G20420	0.173781	0.245206	3.59943
AT3G44720	0.00765186	0.259506	0.0294862	AT3G20680	0.179237	0.191969	1.68737
AT1G53780	0.162833	0.259432	0.627653	AT3G20930	0.107596	0.35536	1.93836
AT5G49170	0.0326412	0.259334	0.125866	AT3G21170	0.124019	0.64168	1.90482
AT4G14605	0.0151957	0.259272	0.0586091	AT3G21310	0.142671	0.236002	4.97169
AT1G78320	0.0446405	0.259232	0.172203	AT3G21410	0.127148	0.581336	1.99335
AT3G51800	0.0203881	0.259144	0.078675	AT3G21620	0.210087	0.0481272	10.2253
AT1G71520	0.0432992	0.259104	0.167111	AT3G21640	0.158921	0.128369	1.60627
AT3G51770	0.00850385	0.259011	0.0328321	AT3G21810	0.178953	0.273398	1.48218
AT4G08380	0.0382138	0.258988	0.14755	AT3G21870	0.185411	0.130094	2.00704
AT1G65690	0.0137038	0.258936	0.0529235	AT3G22090	0.139773	0.322741	7.44851
AT3G11380	0.16287	0.258818	0.629284	AT3G22900	0.176487	0.195543	2.29939
AT2G32470	0.349216	0.258805	1.34934	AT3G22920	0.238287	0.286407	1.50667
AT4G34930	0.062873	0.258758	0.24298	AT3G23060	0.156748	0.65242	3.20557
AT2G22905	0.107651	0.25853	0.416395	AT3G23260	0.178108	0.729162	9.2106
AT1G07747	0.098621	0.258525	0.381476	AT3G24630	0.12229	0.368577	2.14991
AT2G40200	0.0329298	0.258439	0.127418	AT3G24790	0.203255	0.09368	1.85073
AT3G18880	0.0243964	0.258424	0.0944044	AT3G25940	0.256061	0.127937	2.55997
AT1G69250	0.100016	0.258323	0.387174	AT3G25990	0.12246	0.339273	3.92014
AT2G33520	0.0484965	0.258228	0.187805	AT3G26700	0.103635	0.0330482	1.81193
AT1G71940	0.0562433	0.258079	0.217931	AT3G26950	0.115401	0.123929	1.93156
AT4G02450	0.0210938	0.258018	0.0817532	AT3G27290	0.272833	0.255412	2.09975
AT5G17540	0.0698467	0.258013	0.27071	AT3G27640	0.178784	0.135189	2.61287
AT1G01170	0.00564482	0.258005	0.0218787	AT3G28230	0.179058	0.409961	3.21997
AT3G25520	0.00819377	0.257932	0.0317671	AT3G29100	0.272896	0.314333	1.98937
AT2G21385	0.0592029	0.257817	0.229632	AT3G45880	0.185264	0.193785	3.06962
AT4G13580	0.00718018	0.257816	0.0278501	AT3G46220	0.112871	0.137853	1.76539
AT1G28390	0.064408	0.257589	0.250042	AT3G46910	0.202044	0.832085	1.81423
AT1G59960	0.0206779	0.257551	0.0802868	AT3G48810	0.131422	0.240041	1.67059
AT2G30370	0.0813297	0.257513	0.315828	AT3G49000	0.114897	0.278498	1.84494
AT4G19150	0.107606	0.257511	0.417871	AT3G49850	0.0938833	0.339138	1.48375
AT4G04620	0.0261091	0.257478	0.101403	AT3G50240	0.110158	0.243339	2.49301
AT5G38800	0.0499037	0.257305	0.193948	AT3G50380	0.0792299	0.385652	1.79449
AT1G53550	0.183817	0.257276	0.714473	AT3G50430	0.155316	0.37395	1.76287
AT4G35725	0.137144	0.25724	0.533136	AT3G50810	0.170681	0.418474	2.67836
AT1G21050	0.0198004	0.257153	0.0769984	AT3G51540	0.133251	0.334322	2.24834
AT4G36140	0.15706	0.257113	0.610861	AT3G51940	0.156772	0.391478	2.9221
AT4G10955	0.0276572	0.257007	0.107612	AT3G52210	0.116544	0.132788	2.17702
AT2G04360	0.0565607	0.256964	0.220111	AT3G52270	0.219941	0.119085	2.6321
AT1G72050	0.0404685	0.256897	0.157528	AT3G52390	0.194022	0.123364	1.89056
AT1G61580	0.0251272	0.256832	0.0978353	AT3G54310	0.139526	0.372505	7.41417
AT3G18980	0.252801	0.256819	0.984354	AT3G54720	0.131776	0.176154	1.91367
AT2G17980	0.0312172	0.256789	0.121568	AT3G55680	0.0952496	0.541283	3.10322
AT3G51910	0.0304569	0.256703	0.118647	AT3G55740	0.134628	0.069213	2.36781
AT2G26040	0.0260601	0.256556	0.101577	AT3G55890	0.0748281	0.328494	1.65283
AT1G34370	0.0237078	0.256556	0.0924078	AT3G56330	0.2075	0.112099	1.42739
AT1G56423	0.0551273	0.25653	0.214896	AT3G56590	0.229082	0.362126	1.94155
AT5G57480	0.00857587	0.256529	0.0334305	AT3G56610	0.206236	0.571762	6.45275
AT1G28335	0.0614521	0.256495	0.239584	AT3G56690	0.110066	0.26998	1.88489
AT3G04880	0.0254678	0.256479	0.0992978	AT3G57360	0.105129	0.289364	1.96094
AT5G21430	0.0205905	0.256344	0.0803235	AT3G57840	0.124545	1.47016	9.04378
AT1G68210	0.14951	0.256304	0.583329	AT3G57940	0.096271	0.111961	1.54105
AT4G08690	0.0221119	0.256204	0.0863058	AT3G58100	0.105099	0.447639	2.36929
AT1G66930	0.0629761	0.256196	0.245813	AT3G59070	0.170383	0.39822	2.41797
AT5G05910	0.0712134	0.256087	0.278083	AT3G59470	0.114428	0.0307504	4.76824
AT4G20030	0.0213286	0.256068	0.0832928	AT3G59480	0.160806	0.0617489	3.70013
AT3G25940	0.0327598	0.256061	0.127937	AT3G60070	0.127259	0.0312524	2.00116
AT3G09490	0.129603	0.256043	0.506178	AT3G60540	0.247365	0.115155	2.09377
AT1G64970	0.0300526	0.256037	0.117376	AT3G61150	0.195965	0.095107	2.22131
AT5G01360	0.0123917	0.255973	0.0484104	AT3G61570	0.0962758	0.31768	1.93451
AT2G38995	0.0928386	0.255865	0.362842	AT3G61630	0.0989355	0.45693	1.54971
AT4G13370	0.0269458	0.255865	0.105313	AT3G61880	0.137971	0.174672	1.6365
AT5G48870	0.00516921	0.255853	0.0202038	AT3G61920	0.155294	0.175278	2.34656
AT1G19570	0.0203944	0.255829	0.0797187	AT3G61960	0.0842124	0.225115	2.58992
AT5G23395	0.0291328	0.255809	0.113885	AT3G62370	0.128324	0.12248	1.73238
AT5G45420	0.0293455	0.255734	0.11475	AT3G63180	0.0985141	0.552418	2.22599
AT3G63220	0.0324087	0.255667	0.126761	AT4G00190	0.130422	0.278063	4.93712
AT2G43270	0.174316	0.255614	0.681952	AT4G00530	0.0853299	0.291981	2.47058
AT4G26170	0.121636	0.255337	0.476373	AT4G00990	0.10126	0.57089	1.62358
AT4G11900	0.113573	0.255266	0.44492	AT4G01010	0.150952	0.151902	1.85502
AT4G08280	0.029114	0.255256	0.114058	AT4G01860	0.114945	0.294956	2.81913
AT5G58920	0.0141925	0.25504	0.0556482	AT4G01970	0.12555	0.272315	2.29221
AT4G23240	0.0763413	0.254901	0.299494	AT4G02460	0.140305	0.209449	1.54387
AT5G02110	0.0862269	0.254888	0.338294	AT4G04340	0.114441	0.190531	1.69403
AT4G09510	0.00397157	0.254863	0.0155832	AT4G04350	0.133787	0.124425	1.82251
AT1G33780	0.0178265	0.254771	0.0699709	AT4G04940	0.100945	0.125022	1.59299
AT2G27930	0.0195322	0.254731	0.0766774	AT4G10890	0.131052	0.468184	1.3912
AT5G11070	0.0220924	0.254454	0.0868226	AT4G10970	0.123059	0.444325	2.26822
AT3G26810	0.00512751	0.254357	0.0201587	AT4G12570	0.17496	0.211622	1.88108
AT3G18035	0.065371	0.254255	0.257109	AT4G13630	0.216397	0.284572	3.25071
AT1G25550	0.047955	0.254252	0.188612	AT4G13750	0.104832	0.286942	2.43509
AT2G25650	0.0709466	0.254228	0.279067	AT4G15440	0.148967	0.272117	1.64574
AT3G48980	0.0179765	0.254207	0.070716	AT4G16440	0.0913855	0.178695	1.69914
AT4G02810	0.076301	0.254068	0.300317	AT4G17420	0.13489	0.123995	1.65066
AT1G73120	0.020173	0.254021	0.0794146	AT4G17860	0.137825	0.41865	3.96574
AT3G52790	0.0155044	0.254009	0.0610386	AT4G17895	0.253051	0.30176	1.66378
AT3G17400	0.19145	0.254005	0.753724	AT4G18050	0.146147	0.120652	2.70528
AT4G10630	0.0396455	0.25391	0.15614	AT4G18375	0.113814	0.362552	3.16876
AT4G04080	0.0716969	0.253907	0.282374	AT4G18770	0.0938128	0.34477	8.67409
AT3G47740	0.0631729	0.253883	0.248827	AT4G20050	0.113187	0.222319	1.76458
AT1G08710	0.0742347	0.253879	0.292402	AT4G21120	0.164553	0.0838125	2.52018
AT5G63250	0.0544181	0.253855	0.214366	AT4G21610	0.20055	0.176576	1.68503
AT2G04115	0.132972	0.253782	0.523962	AT4G22320	0.186177	0.145948	1.3598
AT2G37710	0.0208233	0.253757	0.0820603	AT4G22530	0.217179	0.115258	1.65477
AT2G23080	0.0187672	0.253729	0.0739657	AT4G22840	0.144424	0.191111	1.62398
AT5G23700	0.0604658	0.253644	0.238388	AT4G22970	0.0856898	0.375548	1.90165
AT1G34010	0.0231371	0.253553	0.0912514	AT4G23510	0.141465	0.480065	1.46233
AT4G37220	0.0367078	0.25341	0.144856	AT4G23520	0.121292	0.394035	3.49116
AT4G14120	0.128124	0.253377	0.505665	AT4G23540	0.107596	0.311222	1.66051
AT3G58940	0.133507	0.253359	0.526947	AT4G23720	0.165168	0.266563	3.46812
AT1G20135	0.0487453	0.253346	0.192406	AT4G24020	0.110749	0.106075	2.08242
AT1G59860	0.0133935	0.253234	0.0528898	AT4G24175	0.132291	0.225742	1.45346
AT3G27940	0.25595	0.253159	1.01103	AT4G24880	0.164523	0.104514	1.86201
AT4G17895	0.0763608	0.253051	0.30176	AT4G24890	0.140815	0.0944587	2.28503
AT2G23570	0.0411434	0.25303	0.162603	AT4G25560	0.129994	0.379397	1.62925
AT2G42885	0.226606	0.252991	0.895708	AT4G25720	0.141567	0.282366	1.96066
AT5G56520	0.0164941	0.252979	0.0651995	AT4G26680	0.14542	0.211294	2.31525
AT2G25250	0.111625	0.252974	0.441251	AT4G26820	0.268702	0.289904	1.92755
AT2G32160	0.0949331	0.252903	0.375374	AT4G27420	0.11949	0.181614	3.16476
AT1G05810	0.00814153	0.252746	0.0322123	AT4G27550	0.0983105	0.195167	2.04412
AT4G14730	0.0262222	0.252732	0.103755	AT4G28320	0.203226	0.0501844	1.48073
AT5G46560	0.11027	0.25268	0.436402	AT4G28570	0.156802	0.215839	1.70067
AT1G31530	0.219756	0.252619	0.869912	AT4G29285	0.0953264	0.472799	3.98779
AT1G16090	0.18035	0.252523	0.714193	AT4G30070	0.178569	0.523565	2.29134
AT5G25890	0.0573913	0.252512	0.227281	AT4G30090	0.171236	0.324581	2.11196
AT1G65870	0.0982607	0.252492	0.389164	AT4G30430	0.147328	0.468255	3.39974
AT3G01345	0.19315	0.252424	0.765183	AT4G30570	0.187613	0.185387	1.49635
AT1G54450	0.00404119	0.252402	0.0160109	AT4G30590	0.124782	0.307455	6.0754
AT1G28180	0.0311243	0.252234	0.123394	AT4G31875	0.088015	0.861558	2.39161
AT4G36150	0.115703	0.252141	0.458881	AT4G32375	0.14221	0.377884	4.65667
AT2G18780	0.0639466	0.252089	0.253667	AT4G32840	0.101645	0.115522	1.5558
AT4G21065	0.0260069	0.252065	0.103175	AT4G32860	0.147525	0.0928485	1.98607
AT3G19880	0.0619608	0.251987	0.245889	AT4G32900	0.199221	0.0313091	2.48468
AT2G04305	0.020803	0.251953	0.0825672	AT4G34360	0.101391	0.159508	1.60962
AT5G57170	0.0709452	0.25195	0.281584	AT4G35170	0.161652	0.290996	1.71523
AT2G22740	0.0870318	0.251887	0.345519	AT4G35380	0.124133	0.0973584	1.84769
AT5G60840	0.136359	0.25185	0.541429	AT4G35740	0.0873311	0.195588	1.55344
AT2G45130	0.0240348	0.251837	0.0954379	AT4G36770	0.101534	0.288578	13.0691
AT1G71530	0.0781779	0.251803	0.310473	AT4G36860	0.10715	0.0725821	2.56876
AT3G43722	0.179224	0.251796	0.711781	AT4G37630	0.185895	0.33423	2.64773
AT3G56360	0.0319567	0.251758	0.126934	AT4G37780	0.2181	0.147187	2.79622
AT5G50090	0.0141062	0.251741	0.0560346	AT4G38020	0.165835	0.289115	1.73095
AT1G30475	0.103182	0.251738	0.409877	AT4G38050	0.12875	0.161199	1.45878
AT1G57670	0.12684	0.251697	0.503941	AT4G38700	0.270262	0.208589	8.30249
AT1G68540	0.00676107	0.251649	0.026867	AT4G39320	0.061881	1.66002	4.02339
AT2G18170	0.00587489	0.251573	0.0233526	AT4G40090	0.130305	0.493116	2.31485
AT2G29420	0.0531669	0.251481	0.211415	AT5G01030	0.145103	0.343345	1.6245
AT1G09700	0.197273	0.251462	0.784506	AT5G02200	0.0980215	0.50098	2.42239
AT5G43550	0.137467	0.251414	0.546775	AT5G03160	0.129588	0.0839642	3.88613
AT3G28180	0.00709507	0.251403	0.0282219	AT5G04020	0.119826	0.380838	3.61793
AT4G28485	0.211025	0.251187	0.840112	AT5G04030	0.0655901	1.69349	5.06793
AT2G15345	0.139909	0.251173	0.557022	AT5G04220	0.105739	0.176645	1.65002
AT5G25757	0.0238038	0.251093	0.0948009	AT5G04560	0.120382	0.388343	1.49132
AT1G56260	0.042498	0.251032	0.169293	AT5G05490	0.0754117	0.382753	1.47496
AT2G03690	0.0116665	0.251029	0.0464748	AT5G06410	0.131549	0.170657	1.49448
AT4G18750	0.0193717	0.250999	0.0771782	AT5G07300	0.147147	0.0558356	1.74324
AT1G61100	0.0657148	0.250925	0.26189	AT5G07380	0.108448	0.371495	4.83779
AT1G02840	0.0410514	0.250905	0.163613	AT5G07390	0.150619	0.174407	1.55696
AT4G34060	0.103674	0.250887	0.413232	AT5G07950	0.109007	0.338074	5.20845
AT2G19320	0.0725772	0.250858	0.289315	AT5G08380	0.150514	0.224017	2.53303
AT3G16600	0.098635	0.250835	0.393226	AT5G09330	0.099038	0.24308	1.65079
AT4G08990	0.0817159	0.250781	0.325845	AT5G09360	0.139586	0.221565	1.32088
AT3G22210	0.0194345	0.250781	0.0774962	AT5G09370	0.145588	1.02637	2.31979
AT2G36620	0.0100705	0.250754	0.0401607	AT5G09630	0.158699	0.237729	1.72389
AT1G07870	0.0143567	0.250684	0.05727	AT5G10100	0.164614	0.258455	8.66251
AT5G07560	0.106565	0.250674	0.425113	AT5G10280	0.120929	0.175891	1.50913
AT1G74280	0.0819988	0.250581	0.327234	AT5G10520	0.121494	0.167332	2.51079
AT1G27380	0.0843581	0.25046	0.336812	AT5G10790	0.119199	0.0703853	1.8102
AT3G43250	0.074293	0.250346	0.296762	AT5G11030	0.0747758	0.697705	2.70897
AT3G13650	0.0558439	0.250265	0.223139	AT5G11050	0.119657	0.349357	5.9975
AT4G19750	0.076899	0.250197	0.307353	AT5G11300	0.0955341	0.226822	1.52322
AT5G53310	0.0184571	0.250085	0.0738032	AT5G11540	0.17763	0.178647	7.15649
AT1G32510	0.0461553	0.249968	0.184645	AT5G11780	0.113791	0.472228	1.50194
AT1G73630	0.0328611	0.249891	0.131502	AT5G11910	0.15523	0.181243	5.83784
AT3G51240	0.00821757	0.249864	0.0328882	AT5G11940	0.112988	0.325933	22.8596
AT3G26870	0.0628722	0.249858	0.251632	AT5G12380	0.084749	0.231854	5.17169
AT5G63010	0.0353296	0.249813	0.141424	AT5G13600	0.153417	0.1268	1.94433
AT1G80520	0.0302918	0.249794	0.121267	AT5G14080	0.17331	0.226684	1.66664
AT4G38870	0.136941	0.249724	0.548368	AT5G14860	0.120315	0.358759	3.266
AT1G01090	0.00992468	0.249662	0.0397525	AT5G14960	0.0831648	0.716626	1.48726
AT3G57100	0.0560708	0.249634	0.224611	AT5G15760	0.138573	0.355359	1.70824
AT4G10490	0.0352935	0.249569	0.141418	AT5G15910	0.144046	0.124542	2.17751
AT1G07060	0.110276	0.249521	0.44195	AT5G17410	0.0792067	0.0832963	1.63109
AT1G14540	0.0167862	0.249515	0.0672751	AT5G17690	0.127257	0.286741	1.98831
AT3G52980	0.0844574	0.249437	0.338592	AT5G18160	0.164785	0.423248	1.58519
AT4G29273	0.0493201	0.249406	0.19775	AT5G18990	0.0929126	0.653478	9.27195
AT1G60400	0.125909	0.249404	0.504841	AT5G19490	0.146638	0.484202	1.55952
AT4G14440	0.0189816	0.249377	0.0761161	AT5G19710	0.144527	0.441192	2.71824
AT3G56380	0.011666	0.249324	0.0467906	AT5G20110	0.0940326	0.115066	1.21451
AT5G53570	0.0259758	0.249293	0.104198	AT5G22410	0.224773	0.307744	2.8089
AT3G11520	0.0519382	0.249271	0.20836	AT5G22820	0.110288	0.493983	2.70781
AT5G42930	0.017371	0.249188	0.0697107	AT5G22970	0.1017	0.940816	8.72558
AT4G32590	0.068144	0.24916	0.273495	AT5G22990	0.199793	0.505561	2.42605
AT2G13290	0.016893	0.24916	0.0677998	AT5G23580	0.181492	0.0767304	1.44326
AT3G12850	0.206692	0.249147	0.829601	AT5G24316	0.168402	0.554553	7.00435
AT4G11290	0.0192244	0.249146	0.0771613	AT5G24390	0.207783	0.149987	1.87399
AT3G50310	0.0581513	0.248963	0.233574	AT5G25520	0.137712	0.36449	1.39479
AT3G16930	0.150649	0.248914	0.605224	AT5G27530	0.22156	0.472278	1.84358
AT3G28810	0.0759748	0.248887	0.305258	AT5G27750	0.15941	0.540283	3.11693
AT4G18590	0.0239034	0.248879	0.0960444	AT5G28650	0.245027	0.12377	2.11066
AT4G39235	0.0237085	0.248847	0.0952736	AT5G33340	0.198108	0.263587	9.98777
AT2G15370	0.0470747	0.24884	0.189177	AT5G35370	0.213972	0.101106	9.74107
AT2G35615	0.0310269	0.248791	0.124711	AT5G35930	0.119326	0.371121	1.97938
AT4G22660	0.121944	0.248723	0.490279	AT5G38150	0.166909	0.484409	1.74043
AT5G62710	0.0119348	0.248693	0.0479902	AT5G39900	0.12865	0.0511595	1.76198
AT2G27480	0.0619102	0.248666	0.248969	AT5G40260	0.136778	0.512382	1.54283
AT5G53870	0.0977022	0.248504	0.393161	AT5G40520	0.105257	0.412669	1.79286
AT3G29010	0.022001	0.248464	0.0885483	AT5G40750	0.14465	0.754335	1.61414
AT4G09970	0.0727514	0.248437	0.292836	AT5G41820	0.164608	0.580615	2.4569
AT1G32540	0.0882751	0.248339	0.355462	AT5G42470	0.213678	0.149189	2.26693
AT1G11870	0.0204061	0.248271	0.0821931	AT5G42860	0.168527	0.00861135	1.84939
AT5G27140	0.11352	0.248248	0.457285	AT5G43160	0.176175	0.560032	1.8892
AT4G12960	0.208863	0.248214	0.841465	AT5G43230	0.14146	0.124033	5.91185
AT5G16650	0.0129991	0.248151	0.052384	AT5G43310	0.188638	0.242477	1.44044
AT1G10210	0.00789498	0.24814	0.0318166	AT5G44280	0.214057	0.358887	1.34003
AT1G64185	0.0278574	0.248106	0.11228	AT5G44780	0.168482	0.527923	2.53978
AT4G16470	0.0410377	0.248088	0.165416	AT5G45140	0.111103	0.320035	2.14878
AT5G42640	0.105122	0.248071	0.423759	AT5G45910	0.0717951	0.421419	9.76338
AT3G26744	0.0091986	0.248068	0.0370809	AT5G45980	0.151271	0.265472	1.61352
AT1G43850	0.0120492	0.248064	0.048573	AT5G47380	0.135769	0.457505	1.97893
AT5G02500	0.00316647	0.248037	0.0127661	AT5G47635	0.143339	0.375421	2.15799
AT5G46230	0.0177143	0.248023	0.0714219	AT5G47650	0.132028	0.11481	1.61529
AT2G46160	0.0154273	0.24801	0.0622043	AT5G48250	0.118612	0.180621	1.63891
AT1G35860	0.0683393	0.248004	0.275558	AT5G48350	0.172216	0.527689	4.85953
AT5G11550	0.0141876	0.247988	0.0572109	AT5G48650	0.123468	0.525591	2.80561
AT1G61060	0.125882	0.247927	0.507738	AT5G49560	0.0473097	0.648899	2.28669
AT3G25165	0.104553	0.24788	0.421788	AT5G51230	0.113929	0.124774	2.36889
AT4G01420	0.03743	0.247815	0.15104	AT5G53210	0.127133	0.0565192	1.45524
AT5G37490	0.0420175	0.247762	0.169588	AT5G53870	0.248504	0.393161	2.54509
AT1G20696	0.12159	0.247713	0.49085	AT5G54930	0.119296	0.371095	2.59213
AT4G18370	0.0360693	0.247688	0.145624	AT5G55050	0.180562	0.119742	3.34593
AT2G31945	0.0479602	0.24767	0.193645	AT5G55560	0.175562	0.0522194	3.35163
AT1G76060	0.0343437	0.247634	0.138687	AT5G55900	0.127511	0.286345	2.61542
AT2G27380	0.0441064	0.247503	0.178206	AT5G56480	0.114377	0.51174	4.24222
AT5G17650	0.0374344	0.247492	0.151255	AT5G58180	0.0832918	0.485887	1.79845
AT5G56920	0.0606573	0.247434	0.245146	AT5G58410	0.0915977	0.323699	1.71051
AT3G60540	0.0284853	0.247365	0.115155	AT5G58450	0.0902227	0.284694	1.69118
AT2G36540	0.0549354	0.247353	0.222093	AT5G58850	0.0830822	0.499973	2.52289
AT1G22370	0.0844152	0.247343	0.341288	AT5G59240	0.178408	0.0454742	2.00654
AT5G25415	0.101511	0.247341	0.410408	AT5G60150	0.102644	0.665068	2.29689
AT3G44590	0.0272187	0.247334	0.110048	AT5G60440	0.210355	0.193503	1.10186
AT1G76880	0.0229453	0.247167	0.0928333	AT5G61190	0.19189	0.559352	1.89902
AT1G35730	0.0667756	0.247151	0.270181	AT5G61930	0.195498	0.275511	1.80782
AT3G14320	0.124037	0.247127	0.501918	AT5G62200	0.10793	0.386277	1.56788
AT2G46375	0.0989305	0.247112	0.400346	AT5G62770	0.184044	0.18712	2.03616
AT5G60230	0.0418949	0.2471	0.169546	AT5G63080	0.122673	0.333632	1.73382
AT3G27150	0.0335614	0.247088	0.135828	AT5G63390	0.116125	0.201304	1.63298
AT5G62065	0.0319969	0.247055	0.129513	AT5G63460	0.140232	0.0599306	5.01795
AT1G76740	0.170359	0.24705	0.689573	AT5G63910	0.126766	0.144765	1.85653
AT4G29905	0.0127886	0.247047	0.0517659	AT5G64210	0.195981	0.458574	3.5189
AT3G14250	0.0629018	0.247003	0.25466	AT5G64620	0.131073	0.183321	1.87665
AT3G60120	0.0107306	0.246982	0.0434471	AT5G64720	0.192389	0.115449	9.99538
AT5G55620	0.016961	0.246887	0.0686992	AT5G64800	0.0602923	1.32655	5.90987
AT5G22875	0.013108	0.246877	0.0530955	AT5G65230	0.151285	0.271105	2.74374
AT5G47090	0.0382192	0.24681	0.154852	AT5G65900	0.126694	0.481558	1.72958
AT1G64760	0.0119519	0.246714	0.0484443	AT5G66080	0.2383	0.391108	1.4271
AT3G53170	0.0431251	0.246696	0.174811	AT5G66370	0.111105	0.516172	2.00695
AT4G20280	0.00800867	0.246639	0.0324712	AT5G66620	0.197096	0.485356	4.14603
AT1G43770	0.0987435	0.246628	0.400374	AT5G66980	0.135518	0.605963	2.15455
AT1G35183	0.209721	0.24662	0.850382
AT2G04031	0.126449	0.246599	0.512769
AT4G16550	0.0861412	0.24656	0.349373
AT4G17390	0.00204059	0.246496	0.00827839
AT5G22380	0.0350367	0.246457	0.142162
AT1G53370	0.257508	0.246423	1.04499
AT4G10740	0.164572	0.246396	0.667917
AT1G15000	0.0373909	0.24629	0.151817
AT1G66345	0.072416	0.24626	0.294063
AT5G15770	0.0208175	0.24626	0.0845347
AT1G62410	0.191977	0.246224	0.779685
AT1G28040	0.148519	0.246219	0.603202
AT3G22110	0.0435299	0.246195	0.176811
AT4G09467	0.0266796	0.246093	0.108413
AT1G24140	0.0326044	0.246083	0.132494
AT1G57650	0.187094	0.246049	0.760392
AT5G12940	0.0380994	0.246048	0.154845
AT1G69825	0.0455773	0.246041	0.185242
AT2G35450	0.0307509	0.24602	0.124994
AT4G08500	0.0315229	0.246008	0.128138
AT5G17150	0.0635685	0.245911	0.258502
AT5G62700	0.00089921	0.245855	0.00365748
AT5G46700	0.0253965	0.24581	0.103318
AT2G05642	0.0848776	0.245684	0.345475
AT5G53690	0.0844716	0.24566	0.343856
AT1G54950	0.10608	0.245493	0.432109
AT3G44300	0.0381749	0.245357	0.155589
AT5G36100	0.055198	0.245323	0.225002
AT4G24420	0.209859	0.245224	0.855785
AT4G23450	0.0392778	0.245193	0.160191
AT2G15325	0.0820964	0.245126	0.334915
AT2G40220	0.112169	0.245114	0.457621
AT5G28650	0.0303271	0.245027	0.12377
AT5G67520	0.0418219	0.245002	0.1707
AT2G34655	0.170798	0.244928	0.697342
AT2G29250	0.0582705	0.244899	0.237937
AT4G13510	0.0156397	0.244898	0.0638619
AT3G14330	0.0581556	0.244881	0.237486
AT2G31420	0.183515	0.244873	0.749429
AT2G31680	0.00402282	0.244794	0.0164335
AT5G46160	0.00485704	0.244779	0.0198425
AT1G42700	0.173326	0.244772	0.708111
AT4G18190	0.0514898	0.244727	0.210397
AT4G09647	0.140259	0.244531	0.573585
AT2G17040	0.0189544	0.244528	0.0775144
AT5G48410	0.0616701	0.244524	0.252205
AT1G52080	0.0339846	0.244517	0.138987
AT3G46680	0.0576093	0.244438	0.23568
AT5G28590	0.0548928	0.244396	0.224606
AT3G42940	0.135128	0.244369	0.552967
AT5G46760	0.0090857	0.244321	0.0371876
AT5G40410	0.0357272	0.244317	0.146233
AT3G46950	0.057444	0.244267	0.235168
AT5G35960	0.0373041	0.244232	0.15274
AT1G77525	0.129686	0.244224	0.531015
AT5G25290	0.137654	0.244197	0.5637
AT1G44224	0.113079	0.244181	0.463095
AT3G29370	0.0830177	0.244163	0.340009
AT3G28270	0.178588	0.244107	0.731596
AT1G33055	0.0335868	0.244106	0.137591
AT3G50040	0.0745301	0.244013	0.305435
AT1G49290	0.0635503	0.244003	0.260448
AT5G59270	0.103222	0.243976	0.423084
AT3G42860	0.0462301	0.243963	0.189497
AT2G24060	0.0261447	0.243891	0.107198
AT3G15210	0.0202466	0.243856	0.0830266
AT2G24870	0.151777	0.24377	0.622625
AT5G20260	0.0993421	0.243769	0.407526
AT1G76160	0.015099	0.243767	0.0619404
AT1G23010	0.0177157	0.243751	0.0726795
AT3G01185	0.0790719	0.243741	0.324409
AT3G48185	0.0773482	0.243612	0.317506
AT1G24220	0.189716	0.243564	0.778915
AT4G26210	0.0185527	0.243461	0.0762039
AT4G17660	0.0489726	0.243396	0.201205
AT1G55475	0.0585625	0.243354	0.240648
AT3G27720	0.163873	0.243333	0.673449
AT5G54585	0.0219799	0.243291	0.0903438
AT3G28600	0.0617098	0.243162	0.25378
AT5G22340	0.110312	0.243045	0.453876
AT2G06000	0.0265627	0.243044	0.109292
AT3G09520	0.0227993	0.242998	0.0938248
AT3G07410	0.00200583	0.242982	0.00825506
AT3G26300	0.0337535	0.242918	0.13895
AT1G70300	0.0104705	0.242907	0.0431047
AT1G16740	0.00324214	0.242875	0.013349
AT5G48980	0.164376	0.242805	0.676988
AT2G16360	0.126836	0.242803	0.522383
AT3G18800	0.00203286	0.24271	0.00837566
AT4G09984	0.0680724	0.242704	0.280475
AT4G03610	0.0359414	0.242695	0.148093
AT2G01420	0.0191051	0.242624	0.0787436
AT2G35658	0.047531	0.242618	0.195909
AT1G49900	0.157562	0.24261	0.649446
AT5G53380	0.0643637	0.242582	0.265328
AT3G59200	0.0510125	0.242551	0.210317
AT3G60640	0.0622587	0.242522	0.256713
AT2G07180	0.0182854	0.24247	0.075413
AT4G09320	0.0181721	0.242419	0.0749614
AT2G26600	0.0222729	0.242392	0.0918879
AT1G64490	0.0591271	0.242383	0.243941
AT2G03170	0.153201	0.242342	0.632169
AT5G66930	0.0300088	0.242329	0.123835
AT5G58005	0.00335801	0.242319	0.0138578
AT5G15380	0.0781001	0.242315	0.322308
AT5G41530	0.189984	0.242251	0.784243
AT2G30520	0.0111201	0.242244	0.0459045
AT1G32530	0.0576769	0.242152	0.238185
AT5G23230	0.0494291	0.242151	0.204125
AT4G11060	0.0129017	0.242149	0.0532799
AT3G48120	0.0418889	0.242106	0.173019
AT5G60860	0.00623738	0.242102	0.0257635
AT3G52525	0.0187058	0.242046	0.0772819
AT3G13110	0.0238758	0.242038	0.0986447
AT1G13670	0.0540674	0.242035	0.223387
AT3G09440	0.0187895	0.242035	0.0776316
AT2G20860	0.00810509	0.24202	0.0334893
AT5G58020	0.0239136	0.241994	0.0988189
AT2G33120	0.00372372	0.241925	0.0153921
AT5G11190	0.0120443	0.241919	0.0497864
AT1G03810	0.0590113	0.241843	0.244007
AT1G07860	0.0356377	0.241831	0.147366
AT3G58330	0.0972146	0.241826	0.402002
AT1G70290	0.0125763	0.241792	0.0520131
AT1G68640	0.0105812	0.241762	0.0437668
AT1G77780	0.0690007	0.241723	0.285454
AT1G04540	0.0276703	0.241711	0.114477
AT4G15130	0.0299525	0.241526	0.124014
AT2G29220	0.0404663	0.241396	0.167634
AT5G42270	0.00557121	0.241285	0.0230898
AT3G22470	0.0567077	0.241276	0.235033
AT2G29400	0.00904409	0.241126	0.0375078
AT4G04720	0.00872836	0.241117	0.0361996
AT4G15690	0.0088923	0.241084	0.0368847
AT3G09960	0.0819065	0.241079	0.339749
AT5G38280	0.0873207	0.241009	0.362313
AT5G01560	0.0411103	0.240985	0.170593
AT2G26380	0.0492838	0.240912	0.204572
AT5G19100	0.0976592	0.24089	0.405409
AT5G17470	0.0776491	0.240838	0.322412
AT1G66240	0.00627387	0.240742	0.0260606
AT3G29830	0.112082	0.240703	0.465643
AT3G50120	0.0149146	0.240673	0.0619704
AT1G66430	0.0114223	0.240671	0.0474602
AT2G13150	0.163386	0.240642	0.678959
AT2G32310	0.124931	0.240624	0.519197
AT4G09600	0.0317317	0.24058	0.131897
AT1G80290	0.0351061	0.240547	0.145943
AT5G18090	0.0727337	0.240512	0.302412
AT1G75630	0.0987979	0.240501	0.4108
AT5G50950	0.049972	0.240494	0.207789
AT2G01505	0.113891	0.24047	0.473619
AT4G22810	0.0157317	0.240446	0.0654272
AT3G25760	0.0480053	0.240365	0.199718
AT5G37950	0.0609303	0.240329	0.253529
AT1G66230	0.0498914	0.240327	0.207598
AT3G45330	0.0408488	0.240313	0.169981
AT4G11530	0.0767957	0.240281	0.319608
AT3G23200	0.00306282	0.240227	0.0127497
AT5G22300	0.0307421	0.240204	0.127983
AT1G09250	0.024154	0.240172	0.100569
AT1G28960	0.0202301	0.240144	0.0842414
AT5G17510	0.0232035	0.240105	0.0966391
AT1G67390	0.126629	0.240044	0.527524
AT1G36730	0.0264174	0.239974	0.110085
AT2G34520	0.0248659	0.239777	0.103704
AT1G09210	0.0194964	0.239756	0.0813178
AT5G36910	0.159394	0.23972	0.664915
AT1G58242	0.0924291	0.239688	0.385622
AT3G63430	0.0679346	0.239661	0.283461
AT3G22040	0.132948	0.239622	0.554821
AT1G03720	0.1653	0.239438	0.690366
AT3G21680	0.0504241	0.239363	0.210659
AT1G59970	0.0418726	0.239342	0.174949
AT5G61160	0.130781	0.239332	0.546443
AT1G11230	0.13912	0.239296	0.581371
AT2G02250	0.0747286	0.239212	0.312395
AT1G17890	0.00915756	0.239185	0.0382865
AT5G24850	0.0153546	0.239108	0.0642162
AT4G35750	0.00214162	0.239105	0.00895683
AT5G25120	0.0516323	0.23907	0.215971
AT5G36200	0.228691	0.239024	0.956768
AT5G61090	0.0995566	0.238967	0.416611
AT4G13100	0.0766002	0.238922	0.320607
AT2G03230	0.0665842	0.238913	0.278696
AT1G62190	0.0784766	0.238882	0.328516
AT5G37150	0.0582249	0.238866	0.243755
AT4G37610	0.0257906	0.238786	0.108007
AT5G39110	0.0235544	0.238779	0.0986453
AT1G58300	0.136061	0.23872	0.56996
AT3G55840	0.0192473	0.238645	0.0806524
AT4G24660	0.026666	0.23864	0.111742
AT1G52980	0.0262272	0.238627	0.109909
AT3G50620	0.0116797	0.238622	0.0489466
AT1G77740	0.0135072	0.238563	0.056619
AT5G49350	0.117142	0.238522	0.491118
AT5G44930	0.071105	0.23852	0.298109
AT1G68670	0.027	0.238396	0.113257
AT5G34850	0.0198227	0.238312	0.0831797
AT5G66080	0.0932008	0.2383	0.391108
AT3G22920	0.0682471	0.238287	0.286407
AT2G02020	0.064765	0.238281	0.271801
AT2G15025	0.169989	0.238202	0.713635
AT1G33260	0.0275217	0.238193	0.115543
AT4G28780	0.0112171	0.238174	0.0470963
AT4G09840	0.123881	0.238153	0.520176
AT5G44260	0.0318639	0.238133	0.133807
AT5G48710	0.135235	0.238106	0.567963
AT2G45960	0.0695362	0.238082	0.292068
AT1G45230	0.0253479	0.238046	0.106483
AT1G74710	0.0320157	0.23802	0.134509
AT4G20770	0.0444633	0.237915	0.186887
AT4G25330	0.0501752	0.23783	0.210971
AT1G57800	0.0900388	0.237824	0.378595
AT1G61097	0.133404	0.237776	0.561048
AT4G12560	0.0282327	0.237748	0.118751
AT5G26667	0.0147091	0.237745	0.0618692
AT3G43505	0.0669044	0.237681	0.281488
AT1G62520	0.0216259	0.237576	0.0910273
AT2G31150	0.126921	0.237472	0.534468
AT3G46900	0.029534	0.237441	0.124385
AT2G37410	0.0690274	0.237437	0.290719
AT5G13210	0.0611771	0.237415	0.25768
AT3G46650	0.0950833	0.237379	0.400555
AT1G62440	0.0991505	0.237375	0.417696
AT3G56350	0.0141497	0.237354	0.0596141
AT2G32120	0.0158518	0.237297	0.0668013
AT2G27389	0.150254	0.237231	0.633364
AT5G01160	0.0840428	0.237212	0.354295
AT5G62740	0.00746668	0.237142	0.0314861
AT3G21800	0.0634701	0.237139	0.267649
AT5G27830	0.0648837	0.237091	0.273666
AT5G26730	0.0764367	0.237043	0.322459
AT2G39320	0.0768398	0.237002	0.324216
AT5G48160	0.011835	0.236917	0.0499541
AT1G20225	0.0534031	0.236905	0.22542
AT3G44750	0.0786263	0.23689	0.331911
AT2G01620	0.0417113	0.236767	0.17617
AT2G30590	0.0229913	0.236756	0.0971097
AT3G27060	0.0013384	0.236737	0.00565355
AT4G23780	0.0794923	0.236696	0.335841
AT1G23300	0.118938	0.236662	0.502564
AT4G14905	0.205735	0.23663	0.869434
AT3G02190	0.00814572	0.236609	0.0344269
AT4G01710	0.00615726	0.236593	0.0260247
AT3G23700	0.0156993	0.236576	0.0663605
AT2G23755	0.0540248	0.236525	0.228411
AT5G56340	0.033909	0.236508	0.143374
AT4G05475	0.0962519	0.236488	0.407005
AT5G13940	0.0698307	0.236487	0.295283
AT5G59330	0.206853	0.236477	0.874729
AT2G30140	0.0332604	0.236474	0.140651
AT4G29270	0.0707525	0.236439	0.299242
AT5G03930	0.132788	0.236373	0.561773
AT2G30730	0.0717025	0.236355	0.303367
AT5G47110	0.0256337	0.236348	0.108457
AT3G27440	0.00948484	0.236327	0.0401343
AT5G19120	0.0486432	0.236238	0.205908
AT5G56990	0.0850984	0.236202	0.360278
AT2G36026	0.00897841	0.236161	0.0380182
AT5G23900	0.00825929	0.235996	0.0349976
AT1G43040	0.0183601	0.235995	0.0777986
AT1G79670	0.0826193	0.235831	0.350332
AT3G23860	0.324337	0.235752	1.37576
AT1G60690	0.0196622	0.235724	0.0834119
AT1G24388	0.128975	0.235677	0.547253
AT4G18140	0.081369	0.235662	0.345279
AT4G38060	0.06119	0.235637	0.259679
AT4G09670	0.013049	0.235405	0.0554321
AT3G27620	0.0274154	0.235382	0.116472
AT1G15920	0.077448	0.235337	0.329094
AT2G32670	0.0117838	0.235311	0.0500775
AT1G22340	0.0370756	0.235305	0.157564
AT4G11770	0.179091	0.235291	0.761145
AT3G23380	0.0541369	0.23528	0.230095
AT4G18250	0.0853761	0.235248	0.36292
AT3G52970	0.0136169	0.235205	0.0578938
AT2G36690	0.0258981	0.235199	0.110112
AT5G10810	0.0148629	0.235189	0.0631957
AT3G02670	0.0962587	0.235166	0.409322
AT1G10800	0.0328345	0.235152	0.139631
AT3G44718	0.0363611	0.235141	0.154636
AT1G16210	0.013451	0.235137	0.0572047
AT3G44060	0.137141	0.235081	0.583378
AT3G05640	0.0176121	0.235054	0.074928
AT2G27830	0.0241885	0.234984	0.102937
AT3G09405	0.0918452	0.234952	0.390911
AT5G24470	0.0418704	0.234932	0.178223
AT4G21860	0.0438633	0.234888	0.186742
AT4G18975	0.0408195	0.234884	0.173786
AT2G04530	0.0152698	0.234833	0.0650243
AT3G54420	0.0207968	0.234828	0.088562
AT2G31240	0.0180768	0.234763	0.0770003
AT5G50060	0.0579196	0.234699	0.246782
AT4G09560	0.0647663	0.234693	0.275962
AT5G39080	0.104704	0.234667	0.446182
AT2G35980	0.00744753	0.23458	0.0317483
AT5G10380	0.0852421	0.234544	0.363438
AT5G38360	0.0596512	0.234527	0.254347
AT5G54500	0.123067	0.234432	0.524956
AT1G66880	0.0989739	0.23442	0.422208
AT5G26010	0.0473884	0.234419	0.202153
AT4G17718	0.110413	0.234373	0.471099
AT4G18070	0.0649453	0.234319	0.277166
AT5G27660	0.0641304	0.234252	0.273767
AT5G13330	0.0273071	0.234246	0.116574
AT1G44810	0.139777	0.234206	0.596812
AT5G44670	0.0348843	0.234126	0.148998
AT4G07960	0.0110637	0.234118	0.047257
AT4G11640	0.0259911	0.234097	0.111027
AT4G22030	0.0823674	0.234079	0.351878
AT4G10020	0.00713175	0.234043	0.0304719
AT3G26330	0.0289418	0.23402	0.123673
AT1G14685	0.0106437	0.23387	0.0455112
AT3G23080	0.0391873	0.23385	0.167575
AT5G43410	0.024563	0.233819	0.105051
AT3G29185	0.0325949	0.233812	0.139406
AT1G29160	0.0131988	0.233746	0.0564666
AT1G09176	0.152246	0.233713	0.651424
AT1G60750	0.0538337	0.233703	0.23035
AT1G58460	0.0393204	0.233659	0.168281
AT1G73690	0.0160201	0.233592	0.0685816
AT5G60800	0.014493	0.233526	0.0620614
AT1G73250	0.01372	0.233524	0.058752
AT2G21240	0.0242966	0.233449	0.104077
AT1G01540	0.00376615	0.233426	0.0161342
AT5G28680	0.0123573	0.233388	0.0529474
AT4G22910	0.00550625	0.233378	0.0235937
AT5G48440	0.0443102	0.233368	0.189873
AT5G46310	0.139321	0.233345	0.597061
AT1G06850	0.0237133	0.233324	0.101633
AT1G76770	0.0424746	0.23332	0.182044
AT1G47730	0.195116	0.233289	0.836369
AT1G76520	0.00801855	0.233272	0.0343742
AT4G09520	0.024732	0.233255	0.10603
AT2G26430	0.0288273	0.233215	0.123608
AT3G14450	0.0645448	0.233115	0.27688
AT1G65630	0.129905	0.233108	0.557275
AT2G15490	0.0359483	0.23294	0.154324
AT5G40950	0.0245559	0.232928	0.105423
AT1G44608	0.0427419	0.232916	0.183507
AT1G48405	0.0713671	0.232882	0.306452
AT5G54165	0.0306538	0.232845	0.131649
AT2G38960	0.0300438	0.232839	0.129033
AT5G28646	0.0248828	0.232792	0.106889
AT5G41030	0.0823674	0.232766	0.353863
AT1G60500	0.0312477	0.232733	0.134264
AT5G19473	0.0168034	0.232715	0.0722062
AT5G58170	0.0303751	0.23265	0.130561
AT4G12840	0.0535382	0.232649	0.230124
AT4G14103	0.0776553	0.232645	0.333793
AT1G79960	0.0259746	0.232644	0.11165
AT5G61570	0.0391957	0.232629	0.16849
AT3G44150	0.0176363	0.232611	0.0758187
AT5G20500	0.0327268	0.232592	0.140705
AT2G41870	0.0467075	0.232539	0.200859
AT3G51400	0.0233376	0.232516	0.10037
AT2G34860	0.0561685	0.232411	0.241678
AT3G50210	0.0381981	0.232403	0.164361
AT1G27110	0.166979	0.232359	0.718625
AT2G19590	0.0170192	0.232358	0.0732456
AT1G67040	0.05356	0.23235	0.230514
AT5G18360	0.10922	0.232331	0.470106
AT5G43250	0.0531578	0.232324	0.228808
AT3G11400	0.0122087	0.232313	0.052553
AT1G79160	0.0361427	0.232308	0.155581
AT2G21045	0.0267916	0.232273	0.115345
AT1G29340	0.0130541	0.232259	0.0562052
AT1G61566	0.0821813	0.232168	0.353974
AT3G26600	0.00977041	0.232144	0.0420877
AT3G10790	0.133375	0.2321	0.574644
AT3G56700	0.138329	0.232091	0.59601
AT4G17260	0.00758798	0.232073	0.0326965
AT3G55120	0.0490651	0.232066	0.211428
AT1G67510	0.0235962	0.232053	0.101685
AT2G27750	0.159453	0.231963	0.687409
AT3G50420	0.0704964	0.231936	0.303947
AT4G26390	0.00700271	0.231929	0.0301933
AT1G75990	0.0160808	0.231917	0.0693386
AT3G51430	0.0354124	0.231875	0.152722
AT5G63000	0.00459403	0.231817	0.0198174
AT3G25780	0.00862129	0.23176	0.0371992
AT1G07025	0.123316	0.23175	0.532109
AT1G62340	0.0376555	0.231709	0.162512
AT1G69670	0.0414908	0.231706	0.179066
AT1G59930	0.107558	0.231648	0.464316
AT1G32910	0.0800186	0.231605	0.345495
AT2G24480	0.0800393	0.231589	0.34561
AT1G76190	0.0269773	0.231571	0.116497
AT4G35610	0.0937229	0.23152	0.404815
AT5G58900	0.0230484	0.231428	0.0995923
AT2G34500	0.0341872	0.231368	0.147761
AT1G14330	0.0247106	0.231339	0.106815
AT3G49950	0.0322139	0.231221	0.139321
AT1G66150	0.0208073	0.231164	0.090011
AT1G70020	0.131402	0.231145	0.568482
AT1G21400	0.0175221	0.231133	0.0758095
AT4G30620	0.0236247	0.231127	0.102215
AT1G72000	0.0148146	0.231113	0.0641011
AT5G64950	0.0867185	0.231105	0.375234
AT2G01710	0.0217355	0.231057	0.0940699
AT1G15120	0.0754893	0.231033	0.326747
AT5G45520	0.144147	0.231024	0.623947
AT2G01730	0.0659579	0.231013	0.285516
AT3G45248	0.105687	0.231	0.457519
AT3G10750	0.336745	0.230967	1.45798
AT2G25440	0.0874734	0.230958	0.378741
AT1G80555	0.0849564	0.230871	0.367983
AT5G65470	0.00969669	0.230836	0.0420068
AT1G74070	0.026913	0.230809	0.116603
AT3G48520	0.0228687	0.230799	0.099085
AT4G35310	0.0279264	0.230741	0.121029
AT1G66390	0.031578	0.230681	0.13689
AT4G15460	0.0836465	0.230671	0.362623
AT1G14220	0.0341242	0.230653	0.147946
AT5G54390	0.0141162	0.230617	0.0612104
AT5G44005	0.0144771	0.230612	0.0627771
AT4G08160	0.0276617	0.230545	0.119984
AT1G65810	0.0435267	0.230541	0.188803
AT2G32060	0.0137412	0.230537	0.059605
AT3G55490	0.00470234	0.230526	0.0203983
AT4G23370	0.112661	0.230519	0.488728
AT1G66540	0.0403764	0.230515	0.175157
AT1G77932	0.123938	0.230434	0.537845
AT3G18810	0.0869466	0.230419	0.377341
AT5G42830	0.0464148	0.230417	0.201438
AT2G25690	0.051515	0.230414	0.223576
AT5G35338	0.0687801	0.230407	0.298516
AT4G12490	0.0554641	0.230396	0.240733
AT4G01650	0.0396975	0.230395	0.172302
AT1G78820	0.0240279	0.230322	0.104323
AT1G50340	0.132977	0.230261	0.577507
AT1G12660	0.12291	0.230228	0.533862
AT3G55580	0.0289653	0.230136	0.125862
AT5G37930	0.0482296	0.230127	0.209578
AT1G13200	0.0945713	0.230116	0.410972
AT1G14680	0.032419	0.230092	0.140896
AT1G20450	0.0802321	0.230056	0.34875
AT1G76870	0.0637423	0.230012	0.277126
AT2G20875	0.0177637	0.230005	0.0772319
AT1G44160	0.0324335	0.229999	0.141016
AT2G05320	0.0227314	0.229849	0.0988972
AT3G28470	0.0237587	0.229825	0.103377
AT1G31850	0.00949339	0.229804	0.0413108
AT3G29670	0.0644878	0.229777	0.280654
AT5G42850	0.0308031	0.229777	0.134057
AT5G20570	0.00730685	0.229729	0.0318064
AT4G18170	0.0186364	0.229714	0.0811287
AT4G10520	0.0597683	0.229693	0.260209
AT1G80190	0.0101459	0.229665	0.0441768
AT2G23148	0.0730827	0.229659	0.318222
AT5G63087	0.295997	0.229655	1.28887
AT1G01355	0.114678	0.229641	0.499377
AT2G25130	0.0442204	0.229637	0.192567
AT4G01470	0.0133114	0.229612	0.0579736
AT5G05550	0.0318058	0.229535	0.138566
AT4G24730	0.0539761	0.22953	0.23516
AT1G14950	0.0131835	0.229498	0.0574452
AT1G75670	0.0145938	0.229478	0.0635956
AT1G13380	0.00740223	0.22946	0.0322594
AT2G21850	0.102803	0.229353	0.448229
AT5G15510	0.104294	0.229283	0.45487
AT1G68260	0.0370628	0.229252	0.161669
AT3G11740	0.015328	0.229247	0.0668623
AT3G12000	0.0703636	0.229236	0.306949
AT4G30670	0.073547	0.229218	0.32086
AT1G76430	0.0212862	0.229213	0.0928666
AT4G21400	0.106251	0.229099	0.463779
AT3G56590	0.0829565	0.229082	0.362126
AT2G04280	0.021625	0.229031	0.0944195
AT4G39630	0.0277062	0.228964	0.121007
AT5G25310	0.0210561	0.228961	0.0919639
AT1G37007	0.192476	0.228915	0.840819
AT4G00231	0.0276149	0.228877	0.120654
AT4G20110	0.0133035	0.228833	0.0581363
AT5G06290	0.0260952	0.228789	0.114058
AT3G09250	0.0569188	0.228765	0.24881
AT1G16190	0.0245661	0.228729	0.107403
AT5G43240	0.141735	0.228693	0.61976
AT1G13500	0.0981819	0.228674	0.429352
AT4G13150	0.0167823	0.228671	0.0733906
AT1G22970	0.026591	0.228665	0.116288
AT1G65250	0.148903	0.228607	0.651351
AT5G35360	0.0211613	0.228595	0.0925711
AT3G47020	0.161301	0.228514	0.70587
AT1G77170	0.0369814	0.228504	0.161841
AT4G14890	0.0391877	0.228496	0.171503
AT1G02065	0.0381568	0.228406	0.167057
AT5G51740	0.0360017	0.22839	0.157632
AT4G29410	0.019346	0.22837	0.0847136
AT5G39460	0.0839663	0.228336	0.367731
AT4G30750	0.216072	0.228333	0.946303
AT4G20000	0.0692911	0.228332	0.303467
AT2G39110	0.0122862	0.228279	0.0538208
AT2G25200	0.0477455	0.22827	0.209163
AT3G12470	0.0950014	0.228215	0.416281
AT5G60310	0.0782011	0.228179	0.342718
AT5G65495	0.0137637	0.22812	0.0603353
AT4G11100	0.087256	0.228062	0.382598
AT3G24093	0.246863	0.228037	1.08256
AT5G22650	0.0923105	0.227981	0.404904
AT1G42550	0.0175761	0.227976	0.0770963
AT5G47230	0.0351322	0.227949	0.154123
AT2G14110	0.0113279	0.227945	0.0496957
AT1G75050	0.00857396	0.227935	0.0376157
AT1G21840	0.0248576	0.227835	0.109104
AT4G08980	0.0151478	0.227828	0.066488
AT2G30010	0.0166272	0.227778	0.0729974
AT5G50390	0.0273341	0.227672	0.120059
AT5G57785	0.0062051	0.227613	0.0272616
AT4G08210	0.0442229	0.227447	0.194432
AT3G48160	0.0274442	0.227444	0.120663
AT1G51770	0.0263774	0.227412	0.115989
AT2G40310	0.0388979	0.227377	0.171072
AT5G63690	0.00986449	0.227345	0.0433899
AT5G41870	0.0259156	0.227331	0.114
AT4G28950	0.00626564	0.227296	0.027566
AT5G48910	0.0192229	0.22728	0.0845781
AT5G18660	0.0113098	0.227258	0.0497665
AT4G10510	0.0316419	0.227232	0.13925
AT5G56770	0.180188	0.227226	0.792988
AT2G21810	0.111856	0.227214	0.492295
AT4G16610	0.0248038	0.227172	0.109185
AT4G12910	0.039508	0.227093	0.173973
AT3G26125	0.0226448	0.227091	0.0997168
AT5G25530	0.0271147	0.227045	0.119424
AT4G05200	0.0727743	0.227031	0.320548
AT4G16430	0.0109657	0.22702	0.0483027
AT2G30020	0.0203133	0.227002	0.0894851
AT2G27960	0.00512325	0.226984	0.022571
AT5G25350	0.0592978	0.226949	0.261283
AT5G27670	0.0122834	0.22687	0.0541431
AT5G47080	0.0151946	0.226859	0.0669781
AT4G27040	0.00329733	0.226817	0.0145374
AT5G43010	0.00219308	0.226735	0.00967245
AT5G50375	0.0676766	0.226733	0.298486
AT1G48010	0.0642494	0.226719	0.283388
AT1G23860	0.0115407	0.226679	0.0509122
AT1G15110	0.0478365	0.226675	0.211036
AT4G12900	0.0149942	0.226661	0.0661526
AT1G33290	0.00785644	0.226658	0.034662
AT3G24580	0.101136	0.226635	0.446248
AT2G23450	0.0442372	0.226629	0.195197
AT5G42895	0.0646569	0.226593	0.285344
AT1G31740	0.0167755	0.226579	0.074038
AT5G05410	0.0453628	0.226574	0.200212
AT3G63210	0.0367681	0.226574	0.162279
AT3G06460	0.0484076	0.226524	0.213698
AT4G37050	0.0239523	0.226501	0.105749
AT4G33666	0.088743	0.226481	0.391833
AT2G24710	0.0829767	0.226458	0.366412
AT1G01530	0.138594	0.226442	0.612053
AT1G67865	0.10988	0.226403	0.48533
AT2G29730	0.0456193	0.226397	0.201502
AT5G03230	0.013744	0.226361	0.0607172
AT2G30870	0.00420193	0.226357	0.0185633
AT1G46768	0.0316417	0.226308	0.139817
AT5G19020	0.0357413	0.226295	0.157941
AT5G24570	0.0156098	0.226282	0.0689837
AT5G53220	0.0850958	0.226267	0.376086
AT3G18140	0.00293437	0.226246	0.0129698
AT4G13540	0.0425899	0.226242	0.188249
AT1G48200	0.0283085	0.226195	0.125151
AT2G36640	0.0304036	0.226078	0.134483
AT1G49860	0.0610112	0.226072	0.269875
AT1G75460	0.0101547	0.226071	0.0449183
AT5G13780	0.00221229	0.22607	0.00978584
AT2G35430	0.0911533	0.226035	0.403271
AT3G58800	0.0407617	0.225991	0.180369
AT3G51080	0.0749452	0.225952	0.331687
AT5G54820	0.110286	0.22591	0.488185
AT4G14680	0.0173456	0.225824	0.0768104
AT1G77850	0.0438174	0.225816	0.19404
AT1G72340	0.0167841	0.225776	0.0743397
AT4G03590	0.144479	0.225771	0.639935
AT1G78510	0.0314337	0.225771	0.139228
AT4G21450	0.00983743	0.225735	0.0435794
AT5G48690	0.0651997	0.225719	0.288854
AT4G04840	0.034559	0.225688	0.153127
AT5G52270	0.054055	0.225643	0.23956
AT5G39740	0.00973	0.225617	0.0431261
AT1G11145	0.163157	0.225589	0.723251
AT2G41910	0.0579835	0.225588	0.257032
AT3G29270	0.0127734	0.225544	0.0566339
AT2G26810	0.0253183	0.225522	0.112265
AT3G29050	0.138663	0.225467	0.615001
AT3G23450	0.134735	0.225411	0.59773
AT1G77765	0.0756004	0.225405	0.335397
AT1G26630	0.0207607	0.225404	0.0921045
AT5G61890	0.0365625	0.225395	0.162215
AT5G63225	0.0569356	0.225392	0.252607
AT4G17215	0.0265918	0.225388	0.117982
AT5G20340	0.0401835	0.22536	0.178308
AT3G61172	0.0685114	0.225355	0.304016
AT4G22740	0.052989	0.225324	0.235168
AT1G67950	0.0299828	0.22531	0.133074
AT5G27280	0.0219484	0.225293	0.0974218
AT1G72690	0.040986	0.225238	0.181967
AT2G15570	0.0495601	0.225221	0.220051
AT1G47760	0.120101	0.225186	0.533344
AT1G48640	0.0440262	0.225137	0.195553
AT2G25810	0.0132925	0.225112	0.0590486
AT5G36960	0.0462588	0.225101	0.205502
AT1G14260	0.0317145	0.225037	0.14093
AT1G54690	0.00324207	0.224952	0.0144123
AT1G48130	0.0160403	0.224944	0.0713078
AT3G47770	0.078522	0.22493	0.349096
AT4G34700	0.00361289	0.224921	0.0160629
AT4G11040	0.0524643	0.224886	0.233292
AT5G61270	0.0165142	0.224879	0.0734358
AT1G43890	0.00416313	0.224859	0.0185144
AT1G12860	0.0243647	0.224814	0.108377
AT3G19508	0.0116641	0.224799	0.0518865
AT1G44446	0.00888824	0.224782	0.0395416
AT5G22410	0.0691726	0.224773	0.307744
AT5G47910	0.0127129	0.224682	0.0565818
AT2G16120	0.0176723	0.224672	0.0786582
AT2G41170	0.0241026	0.224662	0.107284
AT2G17972	0.025194	0.224652	0.112147
AT5G56420	0.0253376	0.224651	0.112787
AT3G29152	0.147629	0.224645	0.657166
AT1G69530	0.0148824	0.224644	0.0662488
AT1G60680	0.0378586	0.22462	0.168546
AT1G12060	0.100996	0.224606	0.449657
AT4G15370	0.0349978	0.224478	0.155908
AT1G21520	0.0572383	0.224474	0.254988
AT3G24090	0.0130737	0.224473	0.0582417
AT2G40610	0.0123497	0.224348	0.0550468
AT1G21600	0.0167513	0.224267	0.0746934
AT2G31760	0.122535	0.224259	0.546401
AT3G26310	0.028795	0.224171	0.128451
AT3G47570	0.0564661	0.224133	0.251932
AT2G34585	0.0341686	0.224072	0.15249
AT3G44250	0.0721673	0.224049	0.322105
AT2G34580	0.0571001	0.224044	0.254861
AT3G16770	0.0392166	0.223975	0.175094
AT1G27970	0.0253204	0.223952	0.113062
AT5G22540	0.0298566	0.223944	0.133322
AT4G11330	0.0171146	0.223943	0.0764238
AT5G57345	0.0214236	0.223788	0.095732
AT1G01810	0.08267	0.223748	0.369478
AT2G19820	0.0865621	0.223745	0.386878
AT2G36895	0.0272408	0.223743	0.12175
AT2G39050	0.0400355	0.223742	0.178936
AT1G74055	0.0529251	0.223733	0.236555
AT3G48380	0.0448915	0.223725	0.200655
AT1G32450	0.00488306	0.223722	0.0218265
AT5G42610	0.0374172	0.22369	0.167272
AT5G25280	0.0130501	0.22369	0.0583402
AT2G18196	0.0294781	0.22367	0.131793
AT1G20440	0.0307835	0.223622	0.137658
AT4G26710	0.0132766	0.223563	0.0593861
AT1G58380	0.0223796	0.223543	0.100113
AT4G08540	0.0273426	0.223506	0.122335
AT4G15350	0.0317369	0.223488	0.142007
AT4G22756	0.0379949	0.223474	0.170019
AT1G62330	0.0163172	0.223472	0.0730166
AT1G55000	0.0206681	0.223446	0.0924968
AT5G61350	0.0157746	0.22339	0.0706149
AT1G33670	0.116669	0.223378	0.522295
AT5G41200	0.100392	0.223349	0.449484
AT5G67450	0.0193197	0.223343	0.0865026
AT3G03776	0.122163	0.223328	0.547011
AT4G10925	0.0239948	0.223326	0.107443
AT1G44170	0.0205068	0.223307	0.0918325
AT2G23790	0.0222014	0.223264	0.0994402
AT1G66900	0.00621147	0.223263	0.0278214
AT4G38220	0.0452867	0.223221	0.202878
AT1G20090	0.00220449	0.223216	0.00987607
AT4G04610	0.0100677	0.223183	0.0451097
AT1G51960	0.0635413	0.223165	0.284727
AT2G15580	0.0237203	0.223161	0.106293
AT1G61600	0.0195039	0.223158	0.0873997
AT5G54470	0.0616354	0.223148	0.276209
AT3G46560	0.00913387	0.223137	0.0409339
AT1G69460	0.00969009	0.223125	0.0434289
AT5G20560	0.0895312	0.223114	0.40128
AT5G59770	0.0888199	0.22311	0.398099
AT4G16230	0.0535575	0.22305	0.240115
AT1G48580	0.0458525	0.223033	0.205586
AT1G60815	0.163689	0.223022	0.733959
AT3G53690	0.0324801	0.223022	0.145636
AT5G22160	0.177436	0.223008	0.795651
AT5G39870	0.127753	0.222997	0.572893
AT1G31885	0.0228703	0.222991	0.102562
AT1G33750	0.120178	0.222981	0.53896
AT1G29540	0.0768264	0.222979	0.344545
AT2G18870	0.0845929	0.222921	0.379474
AT5G38300	0.0266782	0.222901	0.119686
AT2G18340	0.0636925	0.222894	0.285752
AT1G35140	0.0343364	0.222862	0.15407
AT1G76800	0.00965314	0.222816	0.0433234
AT1G04280	0.0247126	0.22265	0.110993
AT5G35330	0.0547781	0.222633	0.246046
AT5G06690	0.105019	0.222619	0.471745
AT5G37980	0.0200136	0.222584	0.0899147
AT1G36060	0.0288707	0.222581	0.129709
AT4G19890	0.0372277	0.222576	0.167259
AT5G44980	0.214791	0.222575	0.965031
AT5G08180	0.00855728	0.22255	0.0384511
AT2G15260	0.126389	0.222546	0.567922
AT5G22510	0.013413	0.222544	0.0602712
AT2G02220	0.0267888	0.222529	0.120383
AT1G17770	0.107289	0.222508	0.482181
AT1G58260	0.0442839	0.222464	0.199061
AT5G18200	0.0230579	0.222392	0.103682
AT3G29170	0.0109029	0.222385	0.0490271
AT2G34880	0.079594	0.222376	0.357925
AT1G70140	0.0485511	0.222325	0.218379
AT5G60470	0.132297	0.222321	0.595072
AT3G52090	0.00750816	0.222301	0.0337748
AT3G62630	0.00796226	0.222237	0.0358277
AT2G25052	0.0347832	0.222187	0.156549
AT1G49005	0.0484873	0.222177	0.218237
AT5G53970	0.0106097	0.22216	0.0477571
AT2G36780	0.0633709	0.222141	0.285274
AT4G27160	0.031925	0.22212	0.143729
AT1G20100	0.0758316	0.222111	0.341413
AT3G24515	0.0604203	0.222111	0.272027
AT5G63230	0.0954242	0.222095	0.429655
AT5G55080	0.0730943	0.222094	0.329114
AT1G75390	0.0124782	0.22209	0.0561853
AT1G73650	0.0586737	0.222068	0.264215
AT5G62510	0.115201	0.222064	0.518775
AT5G04640	0.106757	0.222055	0.480765
AT3G09400	0.0640797	0.22201	0.288634
AT4G39340	0.0330627	0.222007	0.148926
AT1G30700	0.0205867	0.221999	0.0927334
AT2G45600	0.0146605	0.22196	0.0660502
AT5G01820	0.015572	0.221956	0.0701582
AT1G01350	0.0170823	0.221925	0.0769734
AT5G44030	0.00749975	0.221891	0.0337993
AT1G07850	0.0170663	0.221853	0.0769263
AT3G45275	0.0624476	0.221792	0.28156
AT4G18520	0.0157404	0.221778	0.0709737
AT3G30300	0.012994	0.221778	0.0585901
AT3G19020	0.0806867	0.221766	0.363838
AT1G67070	0.0250659	0.221688	0.113068
AT3G24490	0.0134964	0.221682	0.0608821
AT1G52890	0.0175766	0.221681	0.0792878
AT1G52830	0.0415029	0.221656	0.187241
AT5G49015	0.0281796	0.221631	0.127147
AT3G44850	0.0217503	0.221611	0.0981464
AT1G14100	0.0589915	0.22161	0.266196
AT4G10220	0.0545599	0.221595	0.246214
AT5G27530	0.104638	0.22156	0.472278
AT1G29460	0.0674976	0.22155	0.304661
AT5G24020	0.00428898	0.22155	0.019359
AT4G28430	0.0409798	0.221539	0.184978
AT1G61430	0.088321	0.221517	0.39871
AT1G05970	0.0527563	0.221486	0.238193
AT3G49560	0.00695103	0.221468	0.0313862
AT3G62420	0.00572078	0.221447	0.0258336
AT5G39820	0.0229364	0.221446	0.103576
AT3G47440	0.0145911	0.221416	0.0658991
AT5G44440	0.0714644	0.221415	0.322762
AT4G22680	0.0225817	0.2214	0.101995
AT3G16857	0.0139158	0.221318	0.0628768
AT5G42420	0.00745364	0.221277	0.0336847
AT4G34870	0.0120624	0.221255	0.054518
AT5G45220	0.224774	0.221249	1.01593
AT2G01570	0.0169433	0.221242	0.0765826
AT3G22990	0.01159	0.221204	0.0523951
AT2G34315	0.120879	0.221138	0.546622
AT1G07150	0.104597	0.221098	0.473082
AT5G40370	0.0961602	0.221097	0.434923
AT4G12040	0.0105804	0.221093	0.0478547
AT5G15260	0.0172014	0.221025	0.0778254
AT2G35490	0.0696702	0.221004	0.315244
AT2G28600	0.0480038	0.221	0.217212
AT5G66090	0.0795691	0.220995	0.360049
AT2G17620	0.0408238	0.220959	0.184758
AT3G05935	0.0959018	0.220919	0.434104
AT1G05310	0.026253	0.220908	0.118841
AT5G07900	0.0278474	0.2209	0.126063
AT4G24210	0.0250717	0.220828	0.113535
AT1G01290	0.0436333	0.220822	0.197595
AT1G32250	0.0107014	0.22076	0.0484754
AT5G57070	0.0450696	0.220711	0.204202
AT3G47340	0.00732828	0.220688	0.0332065
AT5G43380	0.0208221	0.220641	0.0943712
AT5G11130	0.0162436	0.220611	0.0736302
AT5G46871	0.080458	0.220558	0.364793
AT5G66230	0.0466229	0.220547	0.211397
AT1G35330	0.0580938	0.220525	0.263434
AT5G19090	0.0420947	0.220518	0.19089
AT5G48150	0.0141117	0.220431	0.0640186
AT4G29050	0.0803805	0.220426	0.364659
AT1G66080	0.0112287	0.220424	0.0509414
AT2G23348	0.188702	0.220419	0.856106
AT2G37678	0.0247736	0.220408	0.112399
AT4G05120	0.0171095	0.2204	0.0776292
AT3G04840	0.0130525	0.220395	0.0592234
AT1G60710	0.0160724	0.220385	0.0729289
AT2G41990	0.0440641	0.220333	0.199989
AT1G54385	0.0581213	0.220305	0.263823
AT5G52030	0.0373396	0.220263	0.169523
AT4G25270	0.0485604	0.220242	0.220486
AT1G48590	0.0105678	0.220122	0.0480088
AT3G28980	0.0551774	0.220078	0.250717
AT1G70540	0.00538716	0.220062	0.0244802
AT1G03490	0.165963	0.220057	0.754186
AT2G24580	0.0210704	0.220048	0.0957536
AT5G64510	0.0235834	0.219983	0.107205
AT1G48030	0.0050887	0.219953	0.0231354
AT3G52270	0.0261918	0.219941	0.119085
AT1G53030	0.0380642	0.219886	0.173109
AT5G04610	0.0443296	0.219882	0.201606
AT3G01430	0.0318863	0.21985	0.145036
AT1G49120	0.0487737	0.219811	0.22189
AT3G49730	0.0311025	0.219709	0.141562
AT3G44235	0.083221	0.219708	0.37878
AT2G42140	0.0446626	0.219684	0.203304
AT3G29320	0.0161443	0.21968	0.0734899
AT4G13160	0.0554286	0.219679	0.252317
AT1G64890	0.0181776	0.219615	0.0827703
AT1G76980	0.0483558	0.219608	0.220191
AT1G56570	0.0200729	0.219573	0.091418
AT2G37250	0.023001	0.219528	0.104775
AT1G44900	0.0119061	0.219526	0.0542356
AT5G48180	0.0300653	0.219495	0.136975
AT1G53345	0.0200039	0.219453	0.0911536
AT1G20850	0.00943273	0.219437	0.042986
AT2G14160	0.0899353	0.219415	0.409887
AT5G49780	0.042481	0.219398	0.193625
AT5G19250	0.0326601	0.219362	0.148887
AT2G04910	0.114823	0.219338	0.523496
AT5G15950	0.0181405	0.219303	0.0827185
AT3G27010	0.0160291	0.219297	0.0730933
AT1G66040	0.100973	0.219293	0.46045
AT1G34190	0.0420852	0.219243	0.191957
AT1G18390	0.0380073	0.219217	0.173378
AT1G49640	0.0579712	0.219213	0.264451
AT3G53750	0.0364268	0.219197	0.166184
AT2G47485	0.015178	0.219127	0.0692657
AT1G80650	0.067408	0.219109	0.307645
AT1G65170	0.0838593	0.219081	0.382777
AT5G01830	0.0182116	0.219071	0.083131
AT1G61970	0.117213	0.219056	0.535083
AT1G52490	0.184445	0.219047	0.842032
AT4G10010	0.0219983	0.219035	0.100433
AT2G02810	0.0143509	0.218989	0.0655325
AT5G21105	0.0177312	0.218981	0.0809715
AT3G13882	0.0755558	0.218973	0.345047
AT1G21240	0.117924	0.218962	0.538562
AT2G36270	0.0160801	0.218941	0.0734452
AT1G28150	0.0432579	0.218909	0.197607
AT4G30080	0.00577256	0.218905	0.0263702
AT1G36320	0.0161959	0.218902	0.0739867
AT1G18780	0.169256	0.218875	0.773301
AT5G38110	0.0321285	0.218875	0.146789
AT5G47880	0.00908584	0.218872	0.0415122
AT4G01560	0.0198056	0.218843	0.0905014
AT4G08480	0.0920059	0.218822	0.420459
AT2G04340	0.0180927	0.218796	0.0826918
AT4G17510	0.0254214	0.218737	0.116219
AT1G54790	0.02336	0.218705	0.106811
AT2G15430	0.0106806	0.218678	0.0488417
AT1G34065	0.0138619	0.21865	0.0633978
AT4G34980	0.0114022	0.218629	0.0521535
AT2G41660	0.0384866	0.218611	0.176051
AT3G45020	0.013898	0.218579	0.0635831
AT1G14170	0.0202786	0.218528	0.0927964
AT3G29380	0.0577073	0.218525	0.264077
AT1G76610	0.0246317	0.218519	0.112721
AT3G45310	0.0295463	0.218509	0.135218
AT4G23060	0.0237748	0.218509	0.108805
AT3G45580	0.0976138	0.218497	0.446751
AT5G18710	0.0544561	0.218495	0.249232
AT2G25770	0.0647176	0.218491	0.296203
AT4G14305	0.0101219	0.218477	0.0463294
AT1G51400	0.0218644	0.218459	0.100085
AT1G74088	0.168333	0.218433	0.770638
AT4G10280	0.0159677	0.218406	0.0731101
AT1G74020	0.00820991	0.218373	0.0375958
AT4G14910	0.0401747	0.21837	0.183975
AT4G04770	0.00840738	0.21837	0.0385007
AT2G44060	0.0140203	0.218336	0.0642142
AT4G22720	0.00623455	0.218334	0.0285551
AT1G20580	0.0804656	0.218311	0.368582
AT4G14250	0.089885	0.21831	0.411731
AT3G10585	0.105446	0.218288	0.48306
AT5G16660	0.0261775	0.21824	0.119948
AT1G59680	0.278036	0.218237	1.27401
AT5G23790	0.0433542	0.218176	0.198712
AT5G23740	0.00543587	0.218128	0.0249206
AT3G04640	0.0780482	0.218121	0.35782
AT4G37780	0.0321015	0.2181	0.147187
AT4G31550	0.0210505	0.218034	0.0965468
AT2G28660	0.0353943	0.218019	0.162345
AT5G52545	0.0375597	0.218002	0.17229
AT1G35440	0.0711607	0.218001	0.326424
AT2G34160	0.0217465	0.217994	0.0997574
AT4G02420	0.0518807	0.217991	0.237994
AT2G19690	0.0627799	0.217937	0.288064
AT5G42810	0.0382145	0.217936	0.175347
AT4G21740	0.0236051	0.217914	0.108323
AT1G14200	0.0615111	0.217906	0.282282
AT2G24190	0.040463	0.217905	0.185691
AT1G73177	0.0208366	0.217874	0.095636
AT3G28740	0.0362107	0.217859	0.166211
AT5G44760	0.0652224	0.21783	0.299418
AT5G40500	0.0275525	0.217818	0.126493
AT3G28380	0.0433302	0.217794	0.19895
AT5G50770	0.0808729	0.217756	0.371393
AT1G65346	0.073313	0.217754	0.336678
AT1G74400	0.054737	0.21775	0.251375
AT5G38120	0.0479859	0.217743	0.220379
AT2G18640	0.0271181	0.217729	0.12455
AT3G13540	0.024159	0.217719	0.110964
AT2G17670	0.0166897	0.217694	0.076666
AT4G01900	0.0275519	0.217672	0.126575
AT3G55130	0.0216566	0.217663	0.0994959
AT2G05760	0.00986767	0.217663	0.0453347
AT1G14340	0.0372427	0.21765	0.171113
AT4G19910	0.084339	0.217643	0.387511
AT4G18010	0.0127788	0.217616	0.0587215
AT1G48060	0.098892	0.217614	0.454439
AT3G55870	0.0294656	0.21761	0.135406
AT2G46840	0.227021	0.217588	1.04335
AT2G40670	0.0173017	0.217579	0.0795192
AT3G49010	0.00410979	0.21748	0.0188973
AT1G10360	0.0213671	0.217462	0.0982569
AT2G31100	0.0620574	0.217452	0.285384
AT4G20810	0.103634	0.217435	0.47662
AT1G69580	0.0307007	0.217432	0.141197
AT3G18500	0.0739303	0.217418	0.340037
AT4G26120	0.0477765	0.217408	0.219755
AT4G02820	0.0283164	0.217397	0.130252
AT1G56360	0.0196636	0.217383	0.0904559
AT1G22180	0.0259629	0.217329	0.119464
AT5G28180	0.120426	0.217322	0.554135
AT2G01913	0.0410067	0.217259	0.188745
AT5G20870	0.0304011	0.217235	0.139945
AT4G15415	0.00776606	0.217215	0.0357529
AT4G33930	0.122261	0.217208	0.562874
AT4G22530	0.0250317	0.217179	0.115258
AT4G37140	0.121864	0.217176	0.56113
AT5G43610	0.0327867	0.217115	0.151011
AT3G21350	0.0153319	0.217101	0.0706212
AT4G12000	0.0401555	0.217082	0.184978
AT2G14960	0.00928032	0.21702	0.0427625
AT5G49960	0.00955686	0.217016	0.0440376
AT5G46850	0.0723651	0.216969	0.333527
AT2G14740	0.00838474	0.216961	0.0386463
AT4G11570	0.0092303	0.216883	0.0425589
AT1G49475	0.0852768	0.216803	0.393338
AT5G52010	0.0158628	0.21677	0.0731781
AT3G05240	0.0251845	0.216767	0.116183
AT5G11690	0.158353	0.216761	0.730545
AT1G51250	0.0359818	0.216761	0.165998
AT4G29690	0.0233101	0.216751	0.107543
AT1G70310	0.0142306	0.21674	0.0656577
AT3G14740	0.0278984	0.216733	0.128723
AT5G16410	0.100497	0.216681	0.463801
AT4G25200	0.0312026	0.216674	0.144008
AT5G19900	0.0244853	0.216642	0.113022
AT1G29380	0.0199206	0.216535	0.091997
AT5G65100	0.0329558	0.216506	0.152216
AT4G14100	0.0407596	0.216504	0.188262
AT1G66750	0.0102345	0.216487	0.0472753
AT5G18930	0.0100823	0.216486	0.0465724
AT3G28450	0.0181366	0.216483	0.0837786
AT5G25590	0.0137677	0.216475	0.0635995
AT1G77930	0.0284664	0.216464	0.131506
AT2G28150	0.024906	0.216459	0.115061
AT1G75880	0.0653483	0.216447	0.301913
AT1G47210	0.0234414	0.216427	0.108311
AT3G43440	0.0984182	0.216417	0.454761
AT2G28420	0.0277464	0.216405	0.128215
AT4G13630	0.0615804	0.216397	0.284572
AT5G10870	0.0320893	0.216384	0.148298
AT5G25450	0.0106161	0.216376	0.0490632
AT2G25660	0.0297833	0.216358	0.137657
AT2G36300	0.00742668	0.216352	0.0343269
AT1G50690	0.124178	0.216301	0.5741
AT1G49830	0.146963	0.21626	0.679569
AT4G11890	0.0599162	0.216222	0.277105
AT1G24110	0.018375	0.216195	0.0849927
AT5G65165	0.029243	0.216176	0.135274
AT5G44410	0.036377	0.216155	0.168291
AT1G66160	0.0289059	0.216143	0.133735
AT2G27320	0.094553	0.216132	0.437478
AT1G32160	0.0134542	0.21612	0.0622534
AT1G65113	0.052052	0.216113	0.240856
AT3G45000	0.082587	0.216109	0.382155
AT2G15630	0.0377198	0.216091	0.174555
AT2G02230	0.0637345	0.216036	0.295018
AT1G68070	0.0285403	0.216031	0.132112
AT4G20150	0.00640543	0.21597	0.0296588
AT4G27280	0.0111049	0.215963	0.0514205
AT1G11490	0.0492328	0.215911	0.228024
AT2G30420	0.0444275	0.215911	0.205768
AT2G46230	0.0699543	0.21591	0.323998
AT1G15930	0.0417657	0.215909	0.193441
AT1G16510	0.0353108	0.215899	0.163553
AT1G78210	0.0229314	0.215883	0.106221
AT2G21520	0.0274963	0.215842	0.127391
AT1G63450	0.0958224	0.2158	0.444033
AT5G48657	0.0662329	0.215776	0.306953
AT4G10810	0.0114508	0.215775	0.0530684
AT4G22110	0.0769067	0.215771	0.356427
AT2G35770	0.0179282	0.215766	0.0830909
AT3G45030	0.011749	0.215746	0.0544578
AT5G49210	0.0200189	0.215734	0.0927946
AT5G27870	0.0272344	0.215731	0.126243
AT3G47940	0.0205682	0.21572	0.0953469
AT2G39080	0.0338505	0.215712	0.156925
AT3G21150	0.0331883	0.215672	0.153883
AT5G58560	0.0958027	0.215662	0.444227
AT5G40050	0.225316	0.215596	1.04509
AT4G27890	0.0279951	0.215585	0.129856
AT5G23590	0.032673	0.21558	0.151559
AT1G14550	0.0175364	0.215566	0.0813507
AT5G53700	0.254402	0.215517	1.18043
AT1G78660	0.0378378	0.215459	0.175615
AT3G27650	0.100561	0.215438	0.466776
AT2G15280	0.0278092	0.215384	0.129115
AT5G19590	0.0151557	0.215371	0.0703703
AT5G27990	0.080325	0.215346	0.373005
AT3G50900	0.0314156	0.215343	0.145886
AT3G29770	0.0156965	0.215276	0.0729134
AT1G11810	0.178116	0.215265	0.827423
AT5G39880	0.0676303	0.215192	0.314279
AT3G46110	0.0750166	0.215182	0.348619
AT1G50600	0.009222	0.215181	0.0428569
AT3G05230	0.00519043	0.21517	0.0241224
AT1G07790	0.00933065	0.215153	0.0433674
AT1G48820	0.112841	0.215116	0.524562
AT3G63120	0.0283507	0.215043	0.131838
AT5G11150	0.0131256	0.215025	0.0610423
AT4G35830	0.0822322	0.214999	0.382477
AT1G47056	0.0214122	0.214978	0.0996019
AT1G73820	0.00678449	0.214967	0.0315606
AT2G24590	0.00883864	0.214964	0.0411168
AT2G28330	0.0421752	0.214962	0.196199
AT3G30210	0.0413335	0.214931	0.192311
AT3G06420	0.00747922	0.214911	0.0348014
AT3G53870	0.017851	0.214883	0.0830733
AT4G18372	0.0240114	0.214867	0.11175
AT2G20180	0.0372706	0.214835	0.173485
AT5G41090	0.0987528	0.214834	0.45967
AT5G38770	0.061255	0.214818	0.285149
AT2G47950	0.0657292	0.214778	0.306034
AT4G13020	0.0282037	0.214711	0.131357
AT1G54050	0.0301483	0.214705	0.140417
AT1G29150	0.0111857	0.214652	0.0521111
AT5G46330	0.0749419	0.214645	0.349143
AT1G66350	0.0174307	0.214626	0.0812142
AT5G24590	0.0399352	0.214599	0.186092
AT2G23350	0.0187954	0.214598	0.0875844
AT5G42440	0.0276206	0.214591	0.128713
AT3G20500	0.0133876	0.214552	0.062398
AT4G25760	0.0455846	0.214532	0.212484
AT1G60913	0.118108	0.214528	0.550546
AT5G59860	0.157344	0.214511	0.733499
AT5G53270	0.0351242	0.214486	0.16376
AT5G17980	0.0228411	0.214473	0.106499
AT4G01870	0.0322899	0.214456	0.150566
AT2G31530	0.067003	0.2144	0.312514
AT1G66740	0.0556823	0.214378	0.259739
AT3G56420	0.193757	0.214321	0.904049
AT1G69630	0.0809033	0.214307	0.377511
AT1G35680	0.0125966	0.214303	0.0587795
AT5G13150	0.0240344	0.214291	0.112158
AT3G13437	0.23694	0.214277	1.10576
AT2G14710	0.128871	0.214268	0.601446
AT5G14620	0.0384096	0.214268	0.17926
AT5G37740	0.0315585	0.214262	0.147289
AT3G27230	0.0166476	0.214262	0.0776975
AT2G43620	0.0233216	0.214257	0.108849
AT4G19460	0.0106853	0.214218	0.0498805
AT4G12340	0.0556799	0.214191	0.259954
AT4G37680	0.0080906	0.214139	0.037782
AT5G37890	0.130599	0.214126	0.609914
AT2G19630	0.138457	0.21408	0.646754
AT5G44280	0.0768223	0.214057	0.358887
AT3G28630	0.0186236	0.214054	0.0870042
AT2G29880	0.0638798	0.213983	0.298528
AT5G35370	0.0216339	0.213972	0.101106
AT1G14686	0.0425176	0.213955	0.198722
AT3G29035	0.0546526	0.213951	0.255445
AT4G11485	0.0918889	0.213942	0.429504
AT2G45710	0.0104988	0.213931	0.0490757
AT2G27230	0.0108536	0.213891	0.0507434
AT4G02800	0.0390754	0.213883	0.182696
AT5G20650	0.00607391	0.213874	0.0283995
AT1G68700	0.103831	0.21384	0.485556
AT1G14920	0.0211132	0.213818	0.0987439
AT5G54550	0.105116	0.21377	0.491724
AT1G35620	0.0308643	0.213762	0.144386
AT3G50750	0.0321679	0.213757	0.150489
AT1G69740	0.00858961	0.213755	0.0401844
AT1G63910	0.0660158	0.213742	0.308858
AT4G24204	0.0536761	0.213719	0.251153
AT5G02470	0.0107797	0.213709	0.0504411
AT5G42470	0.0318784	0.213678	0.149189
AT4G15820	0.0741369	0.213661	0.346984
AT4G34400	0.107888	0.213659	0.504953
AT5G50410	0.0173812	0.213659	0.08135
AT1G78040	0.0386314	0.213617	0.180845
AT3G12580	0.00547596	0.213571	0.02564
AT2G28170	0.102606	0.213561	0.480454
AT5G35090	0.0357573	0.213503	0.167479
AT4G02870	0.268498	0.213499	1.25761
AT4G22470	0.072895	0.213497	0.341434
AT4G13290	0.03477	0.213435	0.162906
AT5G62865	0.00273337	0.213417	0.0128076
AT3G25250	0.0258674	0.213409	0.121211
AT1G15250	0.00468487	0.213316	0.0219621
AT1G74440	0.0475002	0.213306	0.222686
AT1G77145	0.0610057	0.213299	0.286011
AT3G25540	0.0648112	0.21327	0.303893
AT3G15360	0.0298151	0.21327	0.1398
AT5G44360	0.0246774	0.213269	0.115711
AT2G38400	0.0241671	0.213231	0.113338
AT3G54760	0.0986056	0.213215	0.462471
AT4G03210	0.0124382	0.213195	0.0583419
AT1G65190	0.16919	0.213185	0.793632
AT3G26235	0.105323	0.213158	0.494109
AT5G42310	0.012713	0.213097	0.0596585
AT5G01210	0.0102946	0.212968	0.0483387
AT3G55430	0.00817073	0.212915	0.0383756
AT4G34790	0.00796214	0.212882	0.0374016
AT4G28400	0.0377891	0.212866	0.177525
AT4G11370	0.0889883	0.21286	0.418061
AT3G53220	0.030588	0.212844	0.143711
AT1G59910	0.0370028	0.212823	0.173866
AT1G23390	0.0669245	0.212782	0.314522
AT5G57040	0.0384296	0.212768	0.180617
AT1G06320	0.108834	0.212738	0.511588
AT2G01290	0.0182067	0.212718	0.0855907
AT3G53010	0.0417328	0.212688	0.196216
AT5G14870	0.00484714	0.212672	0.0227916
AT2G27470	0.038787	0.212668	0.182383
AT2G25460	0.03595	0.212629	0.169074
AT3G23770	0.0284732	0.212593	0.133933
AT1G76690	0.0480563	0.212587	0.226055
AT5G51760	0.0328593	0.212565	0.154585
AT2G27150	0.028784	0.212554	0.135419
AT4G12620	0.0228826	0.212518	0.107673
AT5G62180	0.0521531	0.212502	0.245424
AT4G15500	0.0568506	0.212484	0.267552
AT1G50790	0.155556	0.21246	0.732166
AT1G10190	0.0858487	0.212428	0.404131
AT2G35480	0.0536627	0.212427	0.252617
AT5G07720	0.0113652	0.212427	0.0535018
AT5G09680	0.0306801	0.212409	0.144439
AT4G04960	0.0199888	0.212394	0.094112
AT5G24500	0.0572323	0.212377	0.269485
AT5G34830	0.100459	0.212343	0.4731
AT1G06280	0.0192052	0.212326	0.0904512
AT2G26440	0.0428559	0.212323	0.201843
AT3G60420	0.121068	0.212307	0.570249
AT5G54660	0.0208582	0.212229	0.0982818
AT5G36120	0.032375	0.212183	0.152581
AT1G69750	0.0129717	0.212175	0.0611368
AT4G15960	0.0839135	0.212159	0.395523
AT5G01320	0.0164354	0.212142	0.0774734
AT3G29636	0.0740596	0.212083	0.349201
AT1G69320	0.153231	0.212072	0.72254
AT3G63360	0.0202088	0.212072	0.0952923
AT3G13190	0.0460354	0.212065	0.217082
AT5G48300	0.0221547	0.212049	0.104479
AT4G09120	0.084891	0.212043	0.400349
AT2G40810	0.0278908	0.211993	0.131565
AT2G26135	0.124243	0.211991	0.586078
AT1G65160	0.117095	0.211959	0.552441
AT5G23130	0.060355	0.211937	0.284778
AT5G42690	0.0584683	0.21193	0.275885
AT3G48770	0.0461552	0.21193	0.217785
AT4G02715	0.0226867	0.211927	0.10705
AT1G74770	0.0287156	0.21192	0.135502
AT1G68250	0.0638826	0.211915	0.301454
AT5G37970	0.042942	0.211905	0.202647
AT3G14790	0.00833635	0.211896	0.0393417
AT4G32390	0.00885557	0.211895	0.0417923
AT1G72940	0.0436903	0.21185	0.206232
AT5G24400	0.0354049	0.21183	0.167138
AT2G28500	0.0180377	0.211756	0.0851812
AT2G24860	0.0303931	0.211739	0.14354
AT5G38050	0.048009	0.211727	0.22675
AT4G05000	0.0104021	0.211693	0.0491377
AT3G26780	0.0330623	0.211679	0.156191
AT2G01918	0.0415813	0.211668	0.196446
AT4G13266	0.0638685	0.211665	0.301743
AT1G32870	0.0641936	0.21161	0.303358
AT3G12870	0.00857492	0.211596	0.040525
AT3G49601	0.0609441	0.211568	0.288059
AT3G46230	0.0192115	0.211537	0.0908186
AT5G54180	0.0220718	0.211518	0.10435
AT3G52570	0.02695	0.211497	0.127425
AT1G70400	0.0887791	0.211489	0.419781
AT3G14300	0.110602	0.211459	0.523042
AT5G37800	0.0627702	0.211459	0.296843
AT4G12820	0.181754	0.211438	0.859609
AT4G25580	0.0702815	0.211426	0.332416
AT1G55460	0.0229551	0.211418	0.108577
AT5G55180	0.0250876	0.211384	0.118683
AT1G14670	0.0466688	0.211311	0.220854
AT4G21745	0.0589158	0.211292	0.278836
AT4G19100	0.0268532	0.211283	0.127096
AT3G60280	0.060734	0.211271	0.287469
AT3G50800	0.00898438	0.211224	0.0425349
AT5G07470	0.0249471	0.211203	0.118119
AT2G32070	0.0064699	0.211203	0.0306335
AT1G34140	0.0913534	0.211188	0.432569
AT1G35435	0.122635	0.21111	0.580907
AT3G42630	0.0325201	0.211021	0.154108
AT5G53160	0.0244136	0.211008	0.1157
AT4G23180	0.0678304	0.211004	0.321465
AT5G50345	0.0539877	0.210992	0.255875
AT3G16380	0.0904412	0.210989	0.428654
AT1G23590	0.0739712	0.210895	0.350749
AT3G43930	0.0592861	0.210888	0.281126
AT3G06130	0.0217587	0.210872	0.103184
AT1G60170	0.0146371	0.210847	0.0694203
AT1G59406	0.0235432	0.210788	0.111691
AT1G70520	0.0211927	0.210781	0.100543
AT2G41800	0.0267031	0.210777	0.126689
AT4G14455	0.0137807	0.21076	0.0653856
AT5G39280	0.0582823	0.210751	0.276546
AT2G15690	0.027405	0.210713	0.130058
AT1G43020	0.0981716	0.210695	0.465942
AT2G02500	0.032953	0.210667	0.156422
AT2G42975	0.028328	0.210651	0.134478
AT5G42410	0.0372848	0.210637	0.17701
AT3G27520	0.0938195	0.210635	0.445412
AT2G40320	0.0103174	0.210617	0.0489864
AT5G14270	0.0418883	0.210605	0.198895
AT3G18430	0.00255363	0.210598	0.0121256
AT1G04270	0.00563261	0.210579	0.0267482
AT1G07320	0.0195624	0.210527	0.0929211
AT2G22080	0.257279	0.210481	1.22234
AT1G71030	0.0364794	0.210465	0.173327
AT1G62730	0.00714567	0.210453	0.0339537
AT1G73550	0.0735884	0.210433	0.3497
AT5G43140	0.0255608	0.210429	0.12147
AT1G69470	0.0746738	0.210421	0.354878
AT5G60440	0.0407045	0.210355	0.193503
AT4G12240	0.0298447	0.210321	0.141901
AT5G57050	0.00934653	0.210244	0.0444555
AT5G27570	0.0861475	0.210229	0.40978
AT3G18710	0.0388842	0.210208	0.18498
AT5G59450	0.0236157	0.210166	0.112367
AT3G43230	0.0178197	0.210164	0.0847895
AT3G24020	0.011698	0.210149	0.0556652
AT1G65320	0.0101305	0.210088	0.0482204
AT3G21620	0.0101109	0.210087	0.0481272
AT2G34510	0.0222774	0.210067	0.106049
AT4G09990	0.0530742	0.210065	0.252656
AT1G54830	0.00843795	0.210041	0.0401729
AT3G63090	0.0264226	0.209978	0.125835
AT3G17611	0.00784866	0.209971	0.0373798
AT3G26620	0.030001	0.209889	0.142938
AT5G26880	0.118888	0.209848	0.566545
AT1G67460	0.0988427	0.209848	0.47102
AT5G35870	0.0425781	0.209843	0.202904
AT5G26110	0.0142555	0.209843	0.0679343
AT2G22090	0.0370215	0.20981	0.176453
AT3G62880	0.0249507	0.209799	0.118927
AT2G27800	0.0426389	0.209714	0.203319
AT5G48270	0.0132876	0.209676	0.0633723
AT4G01110	0.0192124	0.209663	0.0916349
AT1G33930	0.027893	0.209652	0.133044
AT5G12360	0.0533615	0.209568	0.254626
AT2G34270	0.207921	0.209566	0.992151
AT1G14180	0.058895	0.209562	0.281038
AT1G76960	0.213996	0.209546	1.02124
AT2G41550	0.0542221	0.20953	0.25878
AT3G45690	0.0467608	0.209477	0.223227
AT5G35660	0.136686	0.20943	0.652658
AT1G77060	0.00938556	0.209371	0.0448273
AT1G59940	0.0526155	0.209347	0.251331
AT1G75160	0.00928644	0.209316	0.0443657
AT5G41890	0.0359823	0.209306	0.171912
AT3G15518	0.0185675	0.209269	0.0887253
AT2G32220	0.0305841	0.209246	0.146163
AT4G11240	0.00817482	0.209246	0.0390679
AT4G22745	0.0956508	0.209243	0.457129
AT5G27560	0.027859	0.209204	0.133167
AT1G06210	0.0175202	0.209201	0.0837483
AT5G53045	0.00909527	0.209165	0.0434838
AT1G45545	0.0277207	0.209163	0.132532
AT2G19470	0.0149023	0.209155	0.0712502
AT2G03980	0.0629558	0.209143	0.301018
AT1G72810	0.00752878	0.209102	0.0360053
AT5G17910	0.0549529	0.209073	0.262841
AT1G67540	0.0312662	0.20906	0.149556
AT3G55520	0.0111211	0.209045	0.0531997
AT2G34390	0.0189734	0.209029	0.0907693
AT5G65840	0.0132175	0.20901	0.0632388
AT5G47760	0.0212625	0.208966	0.101751
AT1G30110	0.00962719	0.208941	0.0460761
AT1G64065	0.0210002	0.208919	0.100518
AT4G16490	0.00854344	0.208909	0.0408955
AT5G51920	0.0334307	0.208869	0.160056
AT4G28700	0.0160986	0.20884	0.0770859
AT1G08700	0.0235071	0.208839	0.112561
AT3G30841	0.0207087	0.208808	0.0991758
AT4G37400	0.0182507	0.208782	0.0874148
AT2G46780	0.0251932	0.208781	0.120668
AT5G42800	0.0304212	0.208761	0.145723
AT1G58080	0.00657219	0.208747	0.031484
AT2G32380	0.0141316	0.208738	0.0677003
AT5G47455	0.0596191	0.208723	0.285638
AT2G27840	0.15942	0.208701	0.763865
AT1G49910	0.0141308	0.208693	0.0677108
AT5G22470	0.0166657	0.208677	0.0798635
AT3G22620	0.0385801	0.208655	0.184899
AT3G16190	0.0557207	0.208575	0.26715
AT1G77960	0.108654	0.208573	0.520941
AT1G77840	0.0280761	0.20856	0.134619
AT3G17530	0.149152	0.208501	0.715351
AT1G77530	0.0330843	0.208493	0.158683
AT2G36290	0.0183111	0.20847	0.0878357
AT1G15830	0.0841946	0.208452	0.403903
AT3G46690	0.04796	0.208452	0.230077
AT2G35500	0.0225678	0.208434	0.108273
AT5G49760	0.0195571	0.208434	0.0938286
AT2G21140	0.0235598	0.208433	0.113033
AT5G56980	0.0329382	0.208427	0.158032
AT2G03200	0.0102311	0.208373	0.0491001
AT2G30740	0.00979122	0.208368	0.0469901
AT5G04045	0.0838575	0.208349	0.402485
AT1G01260	0.0199503	0.208331	0.0957625
AT3G03720	0.0724429	0.208329	0.347734
AT1G11770	0.0178469	0.20831	0.0856751
AT4G15480	0.0321352	0.208309	0.154267
AT2G39350	0.0113756	0.208272	0.0546186
AT5G48290	0.0241355	0.20827	0.115886
AT1G14990	0.0270386	0.208258	0.129832
AT1G80620	0.0737002	0.208256	0.353892
AT1G71040	0.0327783	0.208181	0.157451
AT5G61230	0.0187286	0.208175	0.0899658
AT3G14430	0.0183375	0.208165	0.0880914
AT3G23210	0.0645244	0.208151	0.309988
AT1G73850	0.0262103	0.208151	0.12592
AT5G57210	0.0225426	0.20814	0.108305
AT3G55820	0.0482767	0.208139	0.231945
AT1G21620	0.206138	0.208091	0.990618
AT3G22590	0.00849944	0.208045	0.0408539
AT1G53670	0.0273997	0.208011	0.131722
AT5G25950	0.0490064	0.208	0.235608
AT2G44790	0.227447	0.207963	1.09369
AT5G28830	0.0477645	0.207962	0.229679
AT4G12420	0.00932023	0.207942	0.0448213
AT3G60290	0.0578975	0.207921	0.278459
AT3G47660	0.0289501	0.207909	0.139244
AT1G60800	0.0126164	0.207886	0.060689
AT1G70280	0.0110518	0.207881	0.0531641
AT3G50140	0.0825009	0.207849	0.396927
AT2G02010	0.00547397	0.207815	0.0263406
AT3G46290	0.0184848	0.207812	0.0889497
AT5G28490	0.0046666	0.20781	0.0224561
AT3G14920	0.0273948	0.207788	0.13184
AT3G28345	0.00738147	0.207788	0.035524
AT1G29990	0.00676904	0.207787	0.0325769
AT5G24390	0.0311648	0.207783	0.149987
AT1G62180	0.0106655	0.207778	0.0513311
AT4G02320	0.0362951	0.207749	0.174706
AT3G09620	0.0827481	0.207696	0.39841
AT3G20997	0.0529284	0.207653	0.254888
AT1G31820	0.0399802	0.207649	0.192537
AT5G51640	0.0221791	0.207631	0.10682
AT3G24730	0.0236654	0.207608	0.113991
AT4G25940	0.0162962	0.207592	0.0785012
AT4G37420	0.0345809	0.207542	0.166621
AT1G67480	0.0211828	0.207522	0.102075
AT1G67340	0.0137799	0.207512	0.0664055
AT1G60190	0.0346957	0.207506	0.167203
AT3G13970	0.0332415	0.2075	0.1602
AT3G56330	0.0232605	0.2075	0.112099
AT5G50640	0.00611313	0.207481	0.0294635
AT2G26975	0.0587161	0.207473	0.283005
AT1G12610	0.0255797	0.207456	0.123302
AT5G24313	0.0569508	0.207452	0.274526
AT2G24950	0.0713337	0.207445	0.343868
AT1G01150	0.134362	0.207442	0.647709
AT5G54060	0.028369	0.207428	0.136765
AT4G33585	0.139881	0.207402	0.674444
AT3G47510	0.0264109	0.207383	0.127353
AT4G08390	0.0347185	0.207369	0.167424
AT4G39670	0.0201795	0.207354	0.0973188
AT4G23340	0.0374452	0.207344	0.180594
AT4G10457	0.0326321	0.207344	0.157381
AT5G59200	0.0585135	0.207327	0.282228
AT4G06744	0.0220636	0.207299	0.106434
AT4G14330	0.0161736	0.207279	0.0780282
AT2G02980	0.033508	0.207275	0.161659
AT2G13690	0.0225404	0.20727	0.108749
AT1G42430	0.0145556	0.207236	0.0702367
AT1G63105	0.0736814	0.20722	0.355572
AT2G42005	0.0130581	0.207207	0.0630196
AT1G66960	0.0631585	0.207159	0.30488
AT1G16916	0.0440626	0.207154	0.212705
AT4G10540	0.0419189	0.20713	0.20238
AT1G56070	0.00626415	0.207126	0.0302432
AT5G43340	0.0254709	0.20712	0.122977
AT2G27250	0.0959191	0.207089	0.463178
AT3G57790	0.034954	0.207079	0.168795
AT2G19500	0.0326067	0.207053	0.15748
AT1G64800	0.0150555	0.206994	0.0727339
AT2G29580	0.024877	0.206955	0.120205
AT5G26670	0.0191159	0.206913	0.0923862
AT3G11020	0.110391	0.20691	0.533522
AT5G44310	0.0328988	0.206895	0.159012
AT1G49100	0.0510581	0.206894	0.246783
AT1G20750	0.0679197	0.206823	0.328395
AT4G37340	0.0434528	0.20672	0.210201
AT5G03495	0.145606	0.206712	0.70439
AT3G24225	0.048172	0.20671	0.233042
AT5G16060	0.0172417	0.206639	0.0834387
AT4G13650	0.0264484	0.20663	0.127999
AT1G10455	0.120958	0.206606	0.58545
AT1G52770	0.051863	0.206604	0.251027
AT3G10620	0.031105	0.206603	0.150554
AT2G25430	0.0116425	0.20659	0.0563554
AT5G58090	0.0177805	0.206504	0.0861025
AT1G72200	0.0521237	0.206498	0.252418
AT1G20770	0.0383431	0.20649	0.18569
AT2G35420	0.0508706	0.206479	0.246372
AT3G17710	0.105267	0.206471	0.509839
AT1G64770	0.107237	0.206438	0.519462
AT3G59000	0.116756	0.206412	0.565646
AT1G65610	0.0214918	0.206384	0.104135
AT2G30160	0.00794493	0.206358	0.0385006
AT2G13620	0.00921835	0.206313	0.0446813
AT3G11550	0.0114229	0.206307	0.0553684
AT2G32790	0.0820911	0.206261	0.397997
AT3G56610	0.117918	0.206236	0.571762
AT3G03400	0.0550418	0.206235	0.266889
AT1G68600	0.0110288	0.206234	0.0534769
AT4G32030	0.0260476	0.206209	0.126316
AT2G29390	0.00682974	0.2062	0.0331219
AT1G76065	0.0227075	0.206137	0.110158
AT2G38255	0.084196	0.206134	0.408453
AT2G36210	0.0293942	0.206056	0.142652
AT1G32550	0.014844	0.206052	0.0720403
AT3G50880	0.0426501	0.206024	0.207016
AT1G47389	0.218207	0.206006	1.05923
AT5G14130	0.0584106	0.205998	0.28355
AT1G44890	0.0457018	0.205964	0.221892
AT1G54180	0.0255729	0.205948	0.124172
AT1G31710	0.0227148	0.205934	0.110301
AT5G23280	0.0248851	0.205893	0.120865
AT2G29180	0.0292581	0.205866	0.142122
AT2G27680	0.0196919	0.20586	0.0956567
AT2G20500	0.0484296	0.205854	0.235262
AT5G15210	0.0389953	0.205852	0.189433
AT4G00540	0.100339	0.20585	0.48744
AT4G10840	0.00452733	0.205784	0.0220004
AT4G36790	0.012051	0.205755	0.0585697
AT2G28490	0.0292011	0.205737	0.141934
AT2G16030	0.0338524	0.205732	0.164546
AT3G16910	0.0195964	0.205732	0.0952518
AT1G37130	0.0046833	0.205729	0.0227644
AT1G26580	0.0728803	0.20572	0.354269
AT5G65710	0.0245914	0.205702	0.119549
AT5G50280	0.0434209	0.205699	0.211089
AT5G57220	0.0134616	0.205689	0.0654463
AT3G47730	0.0157705	0.205681	0.0766748
AT2G41420	0.00504247	0.205667	0.0245176
AT1G64810	0.0288661	0.20566	0.140359
AT4G08930	0.0727989	0.205614	0.354057
AT2G17975	0.0363544	0.205592	0.176828
AT3G49380	0.0712291	0.205566	0.346502
AT3G22630	0.00432484	0.205553	0.02104
AT4G03635	0.0527151	0.205546	0.256464
AT4G11600	0.0116202	0.205532	0.0565369
AT5G52620	0.124528	0.205527	0.605896
AT5G52860	0.0165157	0.205526	0.0803579
AT1G27580	0.183713	0.205518	0.893904
AT4G04470	0.0198179	0.205517	0.0964293
AT5G02190	0.0143194	0.205517	0.0696748
AT4G38630	0.0184313	0.205508	0.0896862
AT3G43870	0.129159	0.205505	0.628498
AT1G28330	0.0649106	0.205501	0.315865
AT4G17200	0.141293	0.205497	0.687565
AT5G23350	0.0376951	0.205484	0.183446
AT1G67570	0.0212407	0.205466	0.103378
AT1G49330	0.153178	0.205461	0.745534
AT1G11040	0.0152956	0.205414	0.0744624
AT1G48440	0.0106262	0.205413	0.0517306
AT1G04560	0.02237	0.205361	0.10893
AT5G44460	0.00994965	0.205361	0.0484497
AT2G18000	0.0475491	0.205352	0.231549
AT1G05575	0.0474074	0.205309	0.230907
AT2G33280	0.0302022	0.205272	0.147132
AT3G14030	0.0832085	0.205216	0.405467
AT1G19740	0.00159329	0.205189	0.00776498
AT2G16365	0.0362562	0.205182	0.176703
AT3G22104	0.0317706	0.205164	0.154855
AT3G10190	0.0238676	0.205153	0.116341
AT5G56380	0.119393	0.205123	0.582057
AT5G42570	0.0152212	0.205121	0.074206
AT1G64107	0.0683841	0.205115	0.333394
AT5G50170	0.0212057	0.205113	0.103386
AT5G38830	0.0300359	0.205107	0.14644
AT2G47115	0.0993683	0.20509	0.484511
AT1G21790	0.0168384	0.205086	0.0821043
[truncated: 18,734 more rows]

## Sheet: Analysis of ω (At-Cr) in FEGs 
TableTable S26D. Analysis of ω (between genera) for female-enriched genes in Arabisopsis thaliana.
At Gene ID	Ka	Ks	ω	Female enriched genes	Ka	Ks	ω
AT3G10020	0.0317901	0.493319	0.0644414	AT1G01040	0.0227922	0.269404	0.0846025
AT4G32717	0.0240314	0.49328	0.0487175	AT1G02260	0.0286224	0.236779	0.120882
AT1G67100	0.0190711	0.493249	0.0386643	AT1G02820	0.0906336	0.165994	0.546006
AT4G36780	0.099	0.493234	0.200716	AT1G03055	0.0561833	0.21898	0.256568
AT5G38310	0.047308	0.493111	0.0959379	AT1G04980	0.0424434	0.207781	0.20427
AT5G08070	0.118234	0.493091	0.239782	AT1G06270	0.0304374	0.282263	0.107833
AT3G18790	0.0218449	0.492999	0.0443102	AT1G06820	0.0264241	0.301038	0.0877766
AT3G16520	0.105109	0.492996	0.213205	AT1G07300	0.0345687	0.163451	0.211492
AT5G59870	0.0314749	0.492909	0.0638554	AT1G09700	0.0962788	0.254677	0.378042
AT2G26250	0.0117657	0.492661	0.0238818	AT1G09720	0.0755682	0.193034	0.391477
AT1G53790	0.216918	0.492585	0.440367	AT1G09790	0.055482	0.328995	0.168641
AT4G22060	0.201568	0.492518	0.409261	AT1G10010	0.0698415	0.161628	0.432114
AT2G37190	0.00811461	0.492449	0.0164781	AT1G10320	0.0699621	0.219589	0.318605
AT3G43430	0.102083	0.492254	0.207379	AT1G10330	0.0593054	0.267142	0.222
AT5G48810	0.0398998	0.492212	0.0810622	AT1G10570	0.0977362	0.211475	0.462164
AT1G41920	0.101175	0.491948	0.205662	AT1G11070	0.11046	0.294525	0.375043
AT2G26640	0.0144639	0.491829	0.0294083	AT1G11690	0.115323	0.205656	0.560756
AT1G20440	0.0885834	0.491442	0.180252	AT1G11730	0.0440068	0.164474	0.267561
AT5G35090	0.0817714	0.491398	0.166406	AT1G12970	0.0552075	0.241758	0.228359
AT3G63090	0.0551839	0.491348	0.112311	AT1G13040	0.0334054	0.262131	0.127438
AT2G16050	0.0315897	0.491251	0.0643046	AT1G13680	0.0518665	0.226018	0.229479
AT1G54870	0.0307591	0.491074	0.0626363	AT1G13910	0.0638047	0.263783	0.241883
AT3G50350	0.141176	0.490983	0.287537	AT1G14460	0.0544622	0.287703	0.1893
AT5G39030	0.132956	0.490957	0.27081	AT1G15020	0.0604462	0.212491	0.284465
AT3G59070	0.122792	0.490415	0.250384	AT1G15530	0.0449509	0.330227	0.136121
AT5G47580	0.092879	0.490401	0.189394	AT1G15870	0.0596529	0.255171	0.233776
AT3G17152	0.205958	0.490385	0.419993	AT1G17665	0.0858325	0.24176	0.355031
AT3G01250	0.0908746	0.490201	0.185382	AT1G18350	0.0675113	0.39043	0.172915
AT2G22460	0.0380449	0.490055	0.077634	AT1G18550	0.0263729	0.246874	0.106827
AT3G44810	0.271937	0.489736	0.555273	AT1G18860	0.0799247	0.3307	0.241683
AT2G47730	0.18478	0.489541	0.377455	AT1G19100	0.0441284	0.159329	0.276963
AT4G11530	0.127035	0.489479	0.259531	AT1G21700	0.0303458	0.250824	0.120984
AT2G42990	0.0719383	0.489286	0.147027	AT1G21810	0.0872933	0.235278	0.371023
AT5G38620	0.245509	0.488924	0.502142	AT1G22015	0.0372463	0.286553	0.129981
AT2G34520	0.0582456	0.488807	0.119159	AT1G22210	0.0570284	0.265951	0.214432
AT2G27420	0.0621938	0.488756	0.127249	AT1G24340	0.0451122	0.20524	0.219802
AT2G26860	0.112995	0.488692	0.231219	AT1G26190	0.0140042	0.167701	0.0835067
AT1G28306	0.253479	0.488542	0.518848	AT1G27120	0.0420742	0.372361	0.112993
AT5G43250	0.0813277	0.488504	0.166483	AT1G27620	0.0628584	0.266893	0.235519
AT4G13992	0.13619	0.487945	0.279109	AT1G28530	0.044613	0.339368	0.131459
AT4G30067	0.144035	0.487857	0.29524	AT1G28560	0.0884804	0.251299	0.352091
AT4G24975	0.185539	0.487756	0.380394	AT1G30460	0.0247813	0.255782	0.0968841
AT5G56690	0.305436	0.487518	0.626513	AT1G31450	0.0565708	0.297212	0.190338
AT4G39753	0.203949	0.487456	0.418395	AT1G31490	0.0492068	0.215918	0.227895
AT5G64890	0.279406	0.487425	0.573229	AT1G31790	0.0563698	0.309756	0.181981
AT1G73790	0.0473682	0.487271	0.0972113	AT1G32100	0.0323754	0.351659	0.0920646
AT5G44610	0.075107	0.487094	0.154194	AT1G32300	0.0614939	0.354871	0.173285
AT4G33585	0.147257	0.486979	0.302388	AT1G33390	0.0519683	0.191818	0.270925
AT5G14010	0.107775	0.486587	0.221491	AT1G34120	0.0590481	0.243408	0.242589
AT1G13245	0.0343545	0.48654	0.0706098	AT1G34380	0.0492977	0.315709	0.156149
AT2G34900	0.0682732	0.486389	0.140368	AT1G35620	0.0445107	0.39682	0.112168
AT2G25344	0.14816	0.486048	0.304825	AT1G42480	0.025766	0.420896	0.0612171
AT1G64107	0.135636	0.485997	0.279088	AT1G43040	0.0742018	0.466361	0.159108
AT1G47420	0.164308	0.485995	0.338086	AT1G44090	0.0546596	0.266781	0.204886
AT1G14455	0.273021	0.485876	0.561915	AT1G47620	0.0640264	0.210728	0.303835
AT5G37740	0.0678243	0.48577	0.139622	AT1G48140	0.0358137	0.19562	0.183078
AT2G21970	0.0290278	0.485701	0.0597647	AT1G48960	0.0510748	0.289062	0.176692
AT2G26310	0.0927448	0.485573	0.191001	AT1G49350	0.0688722	0.333734	0.206368
AT3G03990	0.0140409	0.485206	0.0289381	AT1G49560	0.0769839	0.349399	0.220332
AT1G76740	0.340053	0.485086	0.701017	AT1G49620	0.0717496	0.185613	0.386555
AT3G14210	0.15981	0.484795	0.329645	AT1G50030	0.0107977	0.170108	0.0634756
AT3G29780	0.1347	0.484562	0.277983	AT1G50280	0.0734463	0.21223	0.34607
AT4G00360	0.0284952	0.484543	0.0588084	AT1G50400	0.13123	0.252484	0.519754
AT3G22640	0.176008	0.484489	0.363285	AT1G50620	0.10751	0.280268	0.383597
AT5G65207	0.177706	0.484196	0.367011	AT1G50700	0.0230164	0.251447	0.0915359
AT4G16045	0.285039	0.484137	0.588757	AT1G50950	0.0362817	0.15575	0.232949
AT4G32105	0.08286	0.483993	0.171201	AT1G50960	0.0841225	0.229851	0.365987
AT1G70640	0.125019	0.483826	0.258397	AT1G51590	0.0118802	0.177833	0.0668053
AT3G15210	0.0737962	0.483697	0.152567	AT1G52970	0.158661	0.305111	0.520011
AT4G15060	0.279094	0.483574	0.577149	AT1G53200	0.111033	0.223061	0.49777
AT3G14740	0.0575989	0.483478	0.119134	AT1G53390	0.040532	0.262478	0.154421
AT5G24990	0.117979	0.483448	0.244037	AT1G53710	0.0420994	0.130185	0.323382
AT4G36710	0.01393	0.483411	0.028816	AT1G55120	0.0691365	0.316077	0.218733
AT4G18425	0.0278099	0.483405	0.0575293	AT1G55130	0.0173315	0.190277	0.0910853
AT5G07560	0.232569	0.483369	0.481142	AT1G56040	0.16207	0.360614	0.449427
AT4G17700	0.194035	0.483331	0.401453	AT1G58250	0.0292332	0.226816	0.128885
AT4G23930	0.106771	0.483191	0.22097	AT1G59780	0.181145	0.365454	0.495672
AT5G24410	0.040242	0.482708	0.0833673	AT1G60390	0.0507474	0.301042	0.168572
AT4G14716	0.0220141	0.482633	0.0456124	AT1G61640	0.0509491	0.218229	0.233467
AT1G75040	0.0640282	0.482557	0.132685	AT1G61810	0.0655444	0.285349	0.229699
AT2G44120	0.00509535	0.482436	0.0105617	AT1G62170	0.147836	0.240374	0.615023
AT5G60130	0.143982	0.4823	0.298532	AT1G63490	0.0583286	0.175651	0.332071
AT1G14200	0.141906	0.482232	0.294269	AT1G63540	0.279829	0.453512	0.617028
AT1G01355	0.291454	0.482178	0.604454	AT1G65280	0.0422803	0.235037	0.179888
AT4G38660	0.0540324	0.482105	0.112076	AT1G66950	0.0424802	0.278502	0.152531
AT2G21237	0.247556	0.48208	0.513518	AT1G67820	0.109096	0.372074	0.293211
AT1G12910	0.00235725	0.482049	0.00489006	AT1G69240	0.0207497	0.303858	0.0682877
AT5G66640	0.151055	0.482045	0.313364	AT1G69470	0.103084	0.299681	0.343978
AT5G35695	0.20785	0.481973	0.431248	AT1G70650	0.0712056	0.329471	0.216121
AT1G13750	0.0486741	0.481934	0.100998	AT1G71470	0.409651	0.479067	0.855101
AT5G22250	0.0383712	0.481648	0.0796665	AT1G72280	0.0234701	0.255158	0.0919827
AT1G63206	0.141857	0.48149	0.29462	AT1G73610	0.105521	0.363478	0.290308
AT1G15900	0.117149	0.481441	0.24333	AT1G73700	0.0190741	0.290926	0.0655636
AT1G01360	0.0432088	0.481427	0.0897515	AT1G74480	0.0764328	0.252146	0.303129
AT1G43800	0.0430722	0.481015	0.0895444	AT1G74890	0.0546832	0.252565	0.216511
AT3G21450	0.292972	0.48093	0.609179	AT1G75010	0.0592398	0.193395	0.306315
AT4G31550	0.0676714	0.480849	0.140733	AT1G75370	0.0622775	0.262747	0.237024
AT5G23420	0.077251	0.48061	0.160735	AT1G76350	0.0362498	0.272399	0.133076
AT1G47389	0.317107	0.480302	0.660223	AT1G77310	0.136089	0.28421	0.478832
AT1G08650	0.0301276	0.480183	0.0627418	AT1G78710	0.0678222	0.257299	0.263592
AT2G24670	0.447588	0.480172	0.932141	AT1G78980	0.0279685	0.25061	0.111602
AT3G21570	0.0999888	0.480059	0.208285	AT1G79190	0.0515082	0.239189	0.215345
AT5G42780	0.129813	0.479963	0.270465	AT1G79390	0.0216928	0.186798	0.11613
AT1G16640	0.122717	0.479938	0.255693	AT1G79800	0.171645	0.44964	0.381738
AT2G14110	0.0248643	0.479912	0.0518101	AT1G79960	0.053412	0.450085	0.118671
AT3G55250	0.0253698	0.479755	0.0528808	AT1G80060	0.0454983	0.18454	0.246551
AT2G16210	0.166293	0.479633	0.346709	AT1G80560	0.0146225	0.173641	0.0842112
AT3G21790	0.106418	0.479476	0.221947	AT1G80730	0.06207	0.14793	0.419589
AT1G66145	0.217602	0.479452	0.453856	AT2G01400	0.0639646	0.169098	0.378269
AT5G42910	0.14267	0.479281	0.297674	AT2G01880	0.0729384	0.214755	0.339635
AT5G56520	0.0286435	0.479163	0.0597782	AT2G04038	0.0260431	0.1505	0.173044
AT3G45252	0.198657	0.479091	0.414655	AT2G11000	0.0331703	0.290634	0.114131
AT1G71470	0.409651	0.479067	0.855101	AT2G12550	0.0607057	0.324372	0.187149
AT1G16030	0.0232123	0.479058	0.0484541	AT2G16580	0.0155508	0.36565	0.0425293
AT3G11690	0.0445409	0.479051	0.0929774	AT2G18420	0.0939758	0.270465	0.34746
AT2G19802	0.251456	0.47901	0.52495	AT2G18650	0.0801412	0.255016	0.31426
AT2G33130	0.181341	0.478981	0.378597	AT2G19500	0.0476411	0.287768	0.165554
AT3G60140	0.0608132	0.478787	0.127015	AT2G20070	0.1303	0.461039	0.282623
AT1G46408	0.208165	0.478609	0.434936	AT2G21450	0.0872895	0.21592	0.404268
AT1G05760	0.0444353	0.478324	0.092898	AT2G21710	0.0417436	0.285145	0.146394
AT5G56368	0.166205	0.478279	0.347506	AT2G22200	0.137565	0.296251	0.464354
AT1G04680	0.0118393	0.478248	0.0247556	AT2G23060	0.0410687	0.37508	0.109493
AT2G26150	0.029021	0.478188	0.0606897	AT2G23096	0.124597	0.418027	0.29806
AT1G55770	0.0762528	0.478046	0.159509	AT2G23460	0.0262133	0.435987	0.0601241
AT5G43180	0.0281517	0.477648	0.0589382	AT2G23470	0.0597375	0.284801	0.209752
AT1G10380	0.0555183	0.477566	0.116253	AT2G23990	0.147382	0.239008	0.61664
AT5G60000	0.0840657	0.47744	0.176076	AT2G24360	0.0117239	0.27565	0.0425318
AT3G55130	0.0386363	0.477402	0.0809303	AT2G24970	0.0605304	0.365759	0.165492
AT4G12370	0.118668	0.477189	0.248682	AT2G26040	0.0432203	0.333624	0.129548
AT2G26130	0.244558	0.47718	0.512506	AT2G27220	0.101359	0.315819	0.32094
AT4G28700	0.0379279	0.477175	0.0794843	AT2G27480	0.0705782	0.350732	0.201231
AT1G65985	0.272687	0.477052	0.571607	AT2G27650	0.140911	0.20048	0.702871
AT3G49610	0.329488	0.476933	0.690848	AT2G28360	0.0289781	0.190317	0.152262
AT5G27980	0.0915139	0.476853	0.191912	AT2G28590	0.0692429	0.472896	0.146423
AT5G44310	0.0700696	0.476796	0.146959	AT2G28680	0.0156753	0.279001	0.0561838
AT5G33370	0.0963279	0.476778	0.202039	AT2G30280	0.0609337	0.218545	0.278815
AT1G49245	0.121268	0.476727	0.254377	AT2G32770	0.0893101	0.203061	0.43982
AT5G22980	0.120693	0.476666	0.253203	AT2G32930	0.0704642	0.234178	0.3009
AT4G24210	0.0843174	0.476556	0.17693	AT2G33130	0.181341	0.478981	0.378597
AT1G59970	0.0687282	0.476546	0.144222	AT2G33980	0.129136	0.214745	0.601344
AT5G37010	0.0699082	0.476461	0.146724	AT2G34200	0.065471	0.225743	0.290024
AT4G12820	0.236715	0.476361	0.496925	AT2G34790	0.0235631	0.324779	0.0725512
AT3G07030	0.215091	0.476192	0.45169	AT2G34830	0.0705791	0.263413	0.267941
AT4G28690	0.230283	0.476183	0.483602	AT2G35430	0.115912	0.252455	0.459139
AT4G21930	0.145035	0.475963	0.30472	AT2G35480	0.0486449	0.341677	0.142371
AT3G29830	0.229698	0.475951	0.482609	AT2G35730	0.0910028	0.288248	0.31571
AT3G60080	0.0522275	0.47581	0.109765	AT2G35920	0.0285154	0.258183	0.110446
AT3G23220	0.109401	0.475753	0.229954	AT2G36240	0.0381843	0.264758	0.144224
AT1G73500	0.0383657	0.475692	0.0806523	AT2G36730	0.0454391	0.294508	0.154288
AT5G05040	0.182854	0.475588	0.384479	AT2G38020	0.041872	0.219729	0.190562
AT2G30120	0.112102	0.475532	0.235739	AT2G39810	0.0515811	0.251497	0.205097
AT1G77790	0.104921	0.475454	0.220675	AT2G39880	0.126747	0.24758	0.511944
AT4G27390	0.120874	0.475412	0.254252	AT2G40280	0.0477616	0.259557	0.184012
AT1G64583	0.130898	0.475352	0.275372	AT2G40410	0.0746884	0.417785	0.178772
AT4G20840	0.0656945	0.475233	0.138236	AT2G40780	0.0362789	0.186145	0.194896
AT5G07260	0.186148	0.475098	0.391811	AT2G41290	0.0668774	0.374561	0.178549
AT2G01420	0.0338892	0.474981	0.0713485	AT2G41510	0.0345267	0.192959	0.178932
AT5G24180	0.110419	0.4748	0.232559	AT2G42160	0.0399836	0.261076	0.153149
AT5G13880	0.0630479	0.474782	0.132793	AT2G42850	0.0387186	0.218216	0.177433
AT3G57500	0.045642	0.474712	0.0961467	AT2G42980	0.080506	0.213777	0.376589
AT2G07020	0.117767	0.47471	0.248082	AT2G44510	0.06586	0.292572	0.225107
AT4G11400	0.238294	0.474465	0.502238	AT2G44910	0.0616245	0.303991	0.202718
AT2G01290	0.0352657	0.474272	0.0743576	AT2G45150	0.040199	0.225113	0.178573
AT1G67390	0.234989	0.474039	0.495716	AT2G45200	0.011541	0.274292	0.0420756
AT5G15820	0.243511	0.473899	0.513847	AT2G45450	0.0502213	0.220555	0.227704
AT3G29635	0.135929	0.473677	0.286966	AT2G46375	0.156322	0.394828	0.395925
AT4G11700	0.300631	0.473665	0.63469	AT2G46480	0.0752846	0.261361	0.288048
AT1G79110	0.0938364	0.473549	0.198156	AT2G46980	0.0880816	0.179952	0.489472
AT5G23950	0.11806	0.473015	0.24959	AT2G47350	0.0561143	0.274748	0.20424
AT3G21270	0.0481419	0.472916	0.101798	AT2G47430	0.0889349	0.219543	0.40509
AT2G28590	0.0692429	0.472896	0.146423	AT3G01160	0.0885251	0.342377	0.25856
AT2G15390	0.0916972	0.472831	0.193932	AT3G01170	0.0327792	0.357178	0.0917728
AT2G47950	0.160363	0.472696	0.339253	AT3G01610	0.0379481	0.264438	0.143505
AT1G20140	0.0678943	0.472652	0.143646	AT3G02100	0.0842026	0.250812	0.33572
AT3G47870	0.0663209	0.472644	0.140319	AT3G02440	0.0695243	0.401472	0.173173
AT5G13090	0.11729	0.472618	0.248171	AT3G02870	0.0217338	0.266414	0.081579
AT2G26850	0.103536	0.47261	0.219072	AT3G02930	0.0607065	0.221508	0.27406
AT3G50970	0.0641942	0.472581	0.135837	AT3G03580	0.0549682	0.229697	0.239307
AT4G10850	0.094612	0.472459	0.200255	AT3G04490	0.015566	0.141021	0.110381
AT5G57140	0.0758353	0.472077	0.160642	AT3G05230	0.0151039	0.250927	0.0601924
AT5G41410	0.0364659	0.472069	0.0772469	AT3G05310	0.0947082	0.196594	0.481745
AT2G22760	0.111415	0.471925	0.236087	AT3G05430	0.133663	0.224438	0.595546
AT1G21327	0.0596332	0.471829	0.126387	AT3G06120	0.020453	0.332419	0.0615277
AT1G18800	0.0385997	0.471749	0.0818225	AT3G06360	0.152958	0.236766	0.64603
AT2G23970	0.0349852	0.471722	0.074165	AT3G07970	0.0749814	0.152142	0.492839
AT5G38710	0.0323617	0.471599	0.0686213	AT3G08960	0.0260137	0.164038	0.158584
AT4G32375	0.166388	0.471443	0.352933	AT3G09490	0.208576	0.297222	0.701751
AT5G08360	0.268004	0.471331	0.568611	AT3G09720	0.038036	0.201577	0.188692
AT5G59820	0.0642877	0.471304	0.136404	AT3G10070	0.0500562	0.189341	0.26437
AT5G53040	0.102066	0.47073	0.216825	AT3G10525	0.04867	0.190241	0.255833
AT1G77885	0.0799847	0.470493	0.170002	AT3G10620	0.0404234	0.299913	0.134784
AT2G25130	0.0762233	0.470416	0.162034	AT3G10780	0.0910709	0.248396	0.366636
AT4G08500	0.10132	0.470375	0.215403	AT3G10870	0.0534844	0.239884	0.22296
AT1G40087	0.188003	0.470271	0.399775	AT3G11440	0.05744	0.191093	0.300586
AT4G24110	0.035573	0.470174	0.0756592	AT3G11650	0.0560459	0.330827	0.169412
AT5G19590	0.0356582	0.470153	0.0758438	AT3G12340	0.0814721	0.210469	0.387098
AT3G27473	0.183625	0.470123	0.390589	AT3G13682	0.0318927	0.233188	0.136768
AT1G33960	0.197041	0.47012	0.41913	AT3G13730	0.0463164	0.165728	0.279473
AT1G13260	0.0363743	0.470112	0.0773736	AT3G13890	0.0471855	0.151861	0.310716
AT5G47150	0.116898	0.470103	0.248665	AT3G14250	0.0871464	0.436765	0.199527
AT5G25110	0.0447824	0.470074	0.0952667	AT3G14820	0.087889	0.41879	0.209864
AT1G66500	0.142282	0.470025	0.302712	AT3G14850	0.0515874	0.283212	0.182151
AT4G17650	0.0641092	0.469856	0.136444	AT3G15490	0.179096	0.348459	0.513964
AT1G16850	0.0593728	0.469691	0.126408	AT3G15590	0.088113	0.292018	0.301738
AT5G67350	0.061514	0.469545	0.131007	AT3G15740	0.234099	0.419818	0.557621
AT3G62380	0.266203	0.469444	0.567061	AT3G16180	0.0435032	0.252198	0.172496
AT5G07225	0.239615	0.469418	0.510451	AT3G17080	0.180242	0.439553	0.410059
AT4G11911	0.119088	0.469367	0.25372	AT3G17140	0.098715	0.394367	0.250313
AT5G60790	0.00626754	0.469304	0.013355	AT3G18160	0.0353254	0.224935	0.157047
AT4G27660	0.120212	0.469138	0.25624	AT3G18524	0.0174396	0.180353	0.0966973
AT5G02900	0.156211	0.468946	0.333111	AT3G18610	0.16112	0.356116	0.452437
AT5G56030	0.00852208	0.468846	0.0181767	AT3G18900	0.0535296	0.250613	0.213595
AT2G25460	0.0650437	0.468697	0.138776	AT3G19440	0.0555376	0.259133	0.214321
AT4G17870	0.0373356	0.468592	0.0796761	AT3G20420	0.0696116	0.306259	0.227297
AT3G20620	0.187503	0.46856	0.400169	AT3G20680	0.0442351	0.30381	0.145601
AT5G12050	0.0422942	0.468513	0.0902733	AT3G20930	0.0448917	0.258582	0.173607
AT5G24313	0.297381	0.468306	0.635015	AT3G21170	0.158466	0.224961	0.704416
AT2G37920	0.0928277	0.468183	0.198273	AT3G21310	0.0684312	0.276643	0.247363
AT5G54400	0.0300042	0.468137	0.0640929	AT3G21410	0.161674	0.36269	0.445762
AT5G54470	0.143845	0.468121	0.307283	AT3G21620	0.0237854	0.34269	0.0694081
AT5G05440	0.0130814	0.468091	0.0279463	AT3G21810	0.0634706	0.244394	0.259706
AT3G63210	0.123414	0.467783	0.263827	AT3G21870	0.0359084	0.196095	0.183118
AT1G32460	0.143019	0.46771	0.305785	AT3G22090	0.139182	0.319789	0.435232
AT2G20835	0.0260885	0.467603	0.0557919	AT3G22900	0.112524	0.258677	0.434996
AT1G78995	0.0584508	0.467521	0.125023	AT3G22920	0.146687	0.295667	0.496121
AT1G75990	0.0194074	0.467504	0.0415128	AT3G24630	0.088767	0.273088	0.325049
AT1G12064	0.047741	0.467497	0.102121	AT3G24790	0.0636045	0.311551	0.204154
AT5G38120	0.0723478	0.467253	0.154837	AT3G25940	0.0766139	0.389425	0.196736
AT4G11390	0.137652	0.467225	0.294616	AT3G25990	0.0615272	0.24873	0.247365
AT1G66720	0.108251	0.467145	0.231729	AT3G26700	0.00790913	0.168819	0.0468499
AT3G10190	0.0382903	0.467107	0.0819731	AT3G26950	0.0268396	0.284904	0.0942055
AT1G27030	0.114103	0.467085	0.244288	AT3G27640	0.0520758	0.20054	0.259678
AT1G09155	0.091652	0.467034	0.196243	AT3G46220	0.0236479	0.152225	0.155348
AT5G67310	0.155726	0.46702	0.333446	AT3G46570	0.0681526	0.374848	0.181814
AT4G12620	0.0456745	0.46693	0.0978187	AT3G48810	0.0432877	0.259357	0.166904
AT4G19330	0.168234	0.466921	0.360304	AT3G49850	0.0451152	0.197836	0.228043
AT4G12980	0.07266	0.466858	0.155636	AT3G50240	0.038965	0.184709	0.210954
AT2G25370	0.180816	0.466654	0.387473	AT3G50380	0.0585371	0.160765	0.364117
AT5G07330	0.0934567	0.466562	0.200309	AT3G50430	0.110276	0.24105	0.457479
AT1G20680	0.314124	0.466393	0.673517	AT3G50810	0.0619562	0.156769	0.395206
AT1G43040	0.0742018	0.466361	0.159108	AT3G50850	0.0870628	0.316042	0.275479
AT2G01300	0.0635274	0.46612	0.13629	AT3G51540	0.0877401	0.271175	0.323555
AT4G36900	0.0271589	0.466118	0.0582662	AT3G51940	0.144546	0.353898	0.408441
AT4G00300	0.0607635	0.465856	0.130434	AT3G52210	0.0404036	0.233074	0.173351
AT3G19680	0.0365831	0.465576	0.0785759	AT3G52270	0.0402581	0.240804	0.167182
AT3G28930	0.0828829	0.465523	0.178042	AT3G52390	0.0163317	0.250213	0.0652711
AT5G46320	0.265187	0.465503	0.569679	AT3G54310	0.113791	0.303991	0.374325
AT5G09876	0.18652	0.465478	0.400706	AT3G54720	0.0435791	0.223804	0.19472
AT1G29340	0.0203192	0.46536	0.0436634	AT3G55740	0.0133397	0.252499	0.0528307
AT3G43250	0.143549	0.465244	0.308546	AT3G56330	0.0363057	0.361301	0.100486
AT4G18372	0.039736	0.46522	0.0854134	AT3G56690	0.056098	0.177067	0.316818
AT1G65710	0.0894197	0.465177	0.192227	AT3G57360	0.0473452	0.247529	0.191272
AT1G61320	0.217876	0.465053	0.468498	AT3G57940	0.0302811	0.227696	0.132989
AT1G78370	0.047752	0.464976	0.102698	AT3G58100	0.0501119	0.212643	0.235662
AT3G61190	0.0908031	0.464818	0.195352	AT3G59070	0.122792	0.490415	0.250384
AT1G14686	0.124902	0.464783	0.268732	AT3G59480	0.018357	0.289673	0.0633713
AT2G28610	0.036007	0.464704	0.0774838	AT3G60070	0.0393674	0.303005	0.129923
AT1G50790	0.210757	0.464675	0.453558	AT3G61150	0.0258138	0.287725	0.0897168
AT1G05970	0.108269	0.464636	0.233019	AT3G61630	0.134762	0.356775	0.377723
AT5G42650	0.0681023	0.464286	0.146682	AT3G61880	0.0396475	0.288563	0.137396
AT2G34490	0.0476555	0.464253	0.10265	AT3G61920	0.0497704	0.229705	0.216671
AT2G28650	0.0809678	0.464229	0.174414	AT3G61960	0.0415811	0.171489	0.242472
AT1G06320	0.257346	0.464089	0.554519	AT3G62050	0.177072	0.419809	0.421792
AT5G54067	0.142651	0.463949	0.30747	AT3G62370	0.0346904	0.24553	0.141288
AT4G35610	0.188217	0.463925	0.405705	AT3G63180	0.124214	0.267104	0.465041
AT2G29065	0.0781184	0.463916	0.168389	AT4G00190	0.0843389	0.383854	0.219716
AT2G18170	0.0102432	0.463856	0.0220828	AT4G00530	0.0457619	0.247236	0.185094
AT5G54990	0.193663	0.463764	0.417589	AT4G00990	0.134811	0.310431	0.43427
AT5G42310	0.0228034	0.46371	0.0491761	AT4G01010	0.0247202	0.282872	0.08739
AT1G27050	0.113295	0.463493	0.244438	AT4G01970	0.0526391	0.210498	0.250069
AT1G67830	0.0312713	0.463488	0.0674693	AT4G02460	0.0510623	0.30075	0.169783
AT3G25770	0.0580325	0.463417	0.125228	AT4G04350	0.0230125	0.238633	0.0964344
AT2G28700	0.307964	0.46335	0.664646	AT4G04940	0.0177267	0.225103	0.0787495
AT5G52640	0.00865808	0.46329	0.0186882	AT4G09940	0.128953	0.339022	0.380366
AT5G18220	0.0408623	0.463265	0.0882051	AT4G10890	0.112621	0.233728	0.481847
AT5G44640	0.0392644	0.463227	0.0847628	AT4G12570	0.0835227	0.297365	0.280876
AT3G27900	0.197643	0.46305	0.426828	AT4G13750	0.0518827	0.193029	0.268782
AT5G37000	0.0925223	0.462987	0.199838	AT4G15440	0.0582169	0.391697	0.148627
AT1G27220	0.0914605	0.462944	0.197563	AT4G16440	0.0373065	0.272068	0.137122
AT2G28725	0.13503	0.46289	0.29171	AT4G17860	0.152435	0.29872	0.510293
AT1G20030	0.0682444	0.462884	0.147433	AT4G17895	0.140554	0.345587	0.40671
AT5G53680	0.16442	0.462422	0.355563	AT4G18050	0.0331703	0.255459	0.129846
AT4G29270	0.147892	0.462353	0.319868	AT4G18770	0.0374201	0.260877	0.14344
AT3G57910	0.0449494	0.462232	0.0972444	AT4G19550	0.14214	0.197784	0.718667
AT5G47910	0.0204326	0.462198	0.0442075	AT4G21120	0.0491863	0.328208	0.149863
AT3G13230	0.0115863	0.461981	0.0250797	AT4G21610	0.105857	0.259915	0.407276
AT3G06470	0.0612008	0.461801	0.132526	AT4G22530	0.0254545	0.309747	0.0821783
AT1G32928	0.0607586	0.461741	0.131586	AT4G22840	0.049153	0.24194	0.203162
AT1G73640	0.0322578	0.461674	0.0698712	AT4G22970	0.05721	0.188854	0.302933
AT2G28570	0.114432	0.461574	0.247918	AT4G23520	0.110779	0.26535	0.417482
AT3G52860	0.0409307	0.46148	0.0886945	AT4G23540	0.0507295	0.189822	0.267247
AT3G12830	0.0260403	0.461458	0.0564305	AT4G23720	0.0588488	0.294849	0.19959
AT3G16740	0.168811	0.461394	0.365871	AT4G24020	0.02123	0.245597	0.0864424
AT3G28850	0.073068	0.4613	0.158396	AT4G24175	0.0522055	0.242283	0.215473
AT4G08910	0.120526	0.461238	0.261309	AT4G24880	0.0320526	0.262957	0.121893
AT2G20070	0.1303	0.461039	0.282623	AT4G24890	0.0393846	0.260843	0.15099
AT2G14880	0.0384598	0.460994	0.083428	AT4G25560	0.0797498	0.216562	0.368254
AT5G17180	0.253858	0.460853	0.550845	AT4G26820	0.111122	0.266183	0.417466
AT3G54560	0.00673424	0.460767	0.0146153	AT4G27420	0.0456861	0.267911	0.170527
AT1G10530	0.0452826	0.460723	0.0982859	AT4G27550	0.0366194	0.264311	0.138547
AT3G21760	0.0914672	0.460644	0.198564	AT4G28320	0.0300989	0.275142	0.109394
AT3G50510	0.249762	0.46059	0.542267	AT4G28570	0.0574348	0.302199	0.190056
AT2G29660	0.0441849	0.46041	0.0959686	AT4G29285	0.153166	0.235065	0.65159
AT5G36100	0.112998	0.460369	0.245451	AT4G30070	0.146248	0.41119	0.355671
AT5G08055	0.0742414	0.460309	0.161286	AT4G30090	0.0805059	0.241031	0.334007
AT5G07540	0.290574	0.460248	0.631341	AT4G30430	0.128376	0.433801	0.295932
AT3G49580	0.06038	0.460221	0.131198	AT4G30570	0.0344234	0.27353	0.125849
AT2G20595	0.278954	0.46015	0.606223	AT4G30590	0.0574134	0.285725	0.20094
AT4G08395	0.30861	0.460137	0.670692	AT4G32375	0.166388	0.471443	0.352933
AT3G57120	0.039748	0.459893	0.0864288	AT4G32840	0.0163146	0.2079	0.0784732
AT1G66120	0.115829	0.459815	0.251904	AT4G32860	0.0302652	0.418484	0.072321
AT4G24500	0.185612	0.459719	0.40375	AT4G32900	0.0187841	0.225062	0.0834619
AT3G55420	0.0228242	0.459666	0.0496539	AT4G34360	0.0285423	0.258084	0.110593
AT3G29670	0.119897	0.459622	0.26086	AT4G35170	0.107528	0.250924	0.428529
AT2G15370	0.0975255	0.459545	0.212222	AT4G35380	0.0233335	0.273771	0.0852298
AT1G51700	0.0635679	0.459536	0.138331	AT4G35740	0.0517286	0.214653	0.240987
AT1G47490	0.0703832	0.459517	0.153168	AT4G36770	0.0645279	0.306889	0.210265
AT5G28650	0.0395252	0.459464	0.0860247	AT4G36860	0.023089	0.229731	0.100505
AT1G01090	0.0151285	0.459459	0.0329268	AT4G37630	0.0756385	0.235379	0.321348
AT5G09620	0.0650946	0.459452	0.141679	AT4G37780	0.0833904	0.335087	0.248862
AT1G66240	0.185713	0.459406	0.404245	AT4G38020	0.0801245	0.27047	0.296242
AT1G79915	0.122473	0.459262	0.266673	AT4G38050	0.0345483	0.189452	0.182359
AT2G16190	0.28861	0.459253	0.628434	AT4G39320	0.15866	0.242043	0.655506
AT1G80440	0.082429	0.459172	0.179517	AT4G40090	0.0785434	0.186153	0.42193
AT4G27740	0.0288043	0.459153	0.0627334	AT5G02200	0.0937516	0.189439	0.494891
AT5G47230	0.0846467	0.459106	0.184373	AT5G03160	0.01929	0.308552	0.0625177
AT3G58410	0.219686	0.459044	0.478573	AT5G04020	0.0851413	0.221076	0.385123
AT3G53690	0.0678767	0.458972	0.147889	AT5G04220	0.0445179	0.183426	0.242702
AT1G65670	0.134301	0.458864	0.292681	AT5G04560	0.0844023	0.235647	0.358173
AT2G43670	0.13003	0.458674	0.283491	AT5G05490	0.0540772	0.163277	0.331198
AT3G22940	0.264392	0.458663	0.576442	AT5G06410	0.0497054	0.239894	0.207198
AT3G16330	0.062785	0.458315	0.136991	AT5G07300	0.020669	0.291844	0.070822
AT5G23790	0.0577945	0.458093	0.126163	AT5G07380	0.0825406	0.150863	0.547123
AT1G22240	0.0648042	0.458027	0.141485	AT5G07950	0.0689387	0.182601	0.377538
AT3G49980	0.290564	0.457785	0.634717	AT5G08380	0.0206167	0.153057	0.134699
AT1G75780	0.00374571	0.457728	0.00818329	AT5G09360	0.0547313	0.323537	0.169166
AT2G28080	0.0262955	0.457721	0.0574487	AT5G09370	0.274952	0.376356	0.730564
AT4G27240	0.0447548	0.457712	0.0977794	AT5G09630	0.145054	0.42511	0.341215
AT5G40680	0.164378	0.457657	0.359172	AT5G10100	0.0262664	0.231579	0.113423
AT1G35140	0.062129	0.457457	0.135814	AT5G10280	0.0522262	0.241843	0.215951
AT2G30550	0.0558286	0.457401	0.122056	AT5G10520	0.0425055	0.234219	0.181477
AT4G31900	0.219186	0.45718	0.47943	AT5G10790	0.029546	0.250998	0.117714
AT3G26940	0.274903	0.457106	0.601398	AT5G11030	0.0869989	0.188194	0.462282
AT1G61750	0.0818887	0.456981	0.179195	AT5G11050	0.108755	0.210001	0.517878
AT5G39240	0.152826	0.456934	0.334459	AT5G11300	0.0628663	0.143618	0.437732
AT3G49601	0.114821	0.456478	0.251538	AT5G11540	0.0715874	0.359261	0.199263
AT2G24370	0.0373498	0.456455	0.0818258	AT5G11780	0.0792745	0.204081	0.388447
AT5G14480	0.0147808	0.456389	0.0323865	AT5G11910	0.0574226	0.246305	0.233137
AT5G17870	0.0212531	0.456345	0.0465725	AT5G11940	0.100544	0.412049	0.244011
AT1G68430	0.0514614	0.456323	0.112774	AT5G12380	0.0373944	0.140759	0.265663
AT1G79060	0.0699842	0.456239	0.153394	AT5G13600	0.047896	0.347029	0.138017
AT5G66930	0.064271	0.456201	0.140883	AT5G14080	0.0600534	0.294301	0.204055
AT3G44870	0.119719	0.456055	0.262509	AT5G14860	0.0859695	0.303373	0.283379
AT1G24210	0.215771	0.45605	0.47313	AT5G14960	0.147703	0.311202	0.474621
AT1G66910	0.152561	0.455997	0.334567	AT5G15760	0.0741366	0.21477	0.345191
AT2G36460	0.00812393	0.45594	0.017818	AT5G15910	0.0355476	0.204069	0.174194
AT1G27970	0.010137	0.455552	0.0222522	AT5G17410	0.0107809	0.172744	0.0624093
AT5G59720	0.0190389	0.455519	0.0417961	AT5G17690	0.0473853	0.232681	0.203649
AT1G68210	0.202306	0.455205	0.444428	AT5G18210	0.0745402	0.306041	0.243563
AT2G47380	0.00695496	0.455077	0.015283	AT5G19490	0.0861486	0.327656	0.262924
AT3G24513	0.276322	0.454864	0.607484	AT5G19710	0.0725807	0.152398	0.476257
AT5G27870	0.0821269	0.454863	0.180553	AT5G20110	0.0606412	0.360613	0.168161
AT2G27880	0.108772	0.454776	0.239177	AT5G22410	0.126322	0.294413	0.429065
AT1G49660	0.090965	0.45461	0.200094	AT5G22820	0.0803859	0.239566	0.335549
AT4G03565	0.245833	0.454601	0.540767	AT5G22970	0.243612	0.28163	0.865009
AT1G67035	0.0879453	0.454592	0.19346	AT5G22990	0.185385	0.415762	0.445892
AT4G11175	0.0313155	0.454382	0.0689188	AT5G23580	0.0211491	0.265248	0.0797331
AT4G11330	0.0241752	0.454369	0.0532062	AT5G24390	0.0685595	0.311888	0.219821
AT1G60983	0.0878065	0.454322	0.193269	AT5G25520	0.086285	0.225961	0.381858
AT3G62200	0.0698633	0.454267	0.153794	AT5G27750	0.147279	0.410828	0.358492
AT5G43150	0.0682785	0.454265	0.150306	AT5G28650	0.0395252	0.459464	0.0860247
AT4G15393	0.0958533	0.454258	0.211011	AT5G33340	0.10973	0.446492	0.245759
AT5G26717	0.162891	0.454218	0.358619	AT5G35370	0.0466378	0.318898	0.146247
AT1G59530	0.0625377	0.454047	0.137734	AT5G35930	0.0555539	0.17416	0.318982
AT1G32920	0.198809	0.454007	0.4379	AT5G38150	0.166944	0.426961	0.391006
AT3G47090	0.159873	0.453876	0.352239	AT5G39900	0.0155749	0.275081	0.0566194
AT5G35520	0.115215	0.453857	0.253857	AT5G40260	0.0772633	0.319041	0.242174
AT2G20463	0.353728	0.453795	0.779489	AT5G40520	0.0764277	0.182178	0.419523
AT2G28355	0.15825	0.453792	0.348728	AT5G41820	0.108905	0.201272	0.541085
AT2G15590	0.0534669	0.453779	0.117826	AT5G42470	0.0569265	0.336626	0.169109
AT2G25890	0.0702646	0.453716	0.154865	AT5G42860	0.0131854	0.34044	0.0387303
AT1G11220	0.208997	0.453593	0.460759	AT5G43160	0.0915466	0.176156	0.519691
AT3G30580	0.0793003	0.453564	0.174838	AT5G43230	0.0435868	0.341717	0.127552
AT1G63540	0.279829	0.453512	0.617028	AT5G44280	0.0698171	0.334931	0.208452
AT4G28310	0.0779866	0.453512	0.171961	AT5G44780	0.113188	0.308832	0.366503
AT1G08780	0.0334026	0.453333	0.0736823	AT5G45140	0.0361991	0.201118	0.179989
AT5G53590	0.0418033	0.453284	0.0922231	AT5G45910	0.0943445	0.447606	0.210776
AT1G70750	0.0821237	0.453233	0.181195	AT5G45980	0.132731	0.4302	0.308533
AT4G18370	0.113509	0.453176	0.250475	AT5G47380	0.0799759	0.279362	0.286281
AT1G80010	0.0803364	0.452941	0.177366	AT5G47635	0.0769783	0.250534	0.307257
AT5G14380	0.0919582	0.452789	0.203093	AT5G48250	0.0483227	0.318045	0.151937
AT5G64820	0.0728389	0.452646	0.160918	AT5G48650	0.113767	0.252046	0.451373
AT5G42750	0.0502581	0.45252	0.111063	AT5G49560	0.083041	0.283879	0.292523
AT2G46620	0.0367823	0.452418	0.0813015	AT5G53210	0.0190303	0.226	0.0842049
AT4G22000	0.0202223	0.452329	0.0447072	AT5G54930	0.0922111	0.291288	0.316564
AT5G37550	0.123134	0.452042	0.272395	AT5G55050	0.0428904	0.301748	0.14214
AT5G08330	0.0504017	0.45202	0.111503	AT5G55560	0.0237423	0.297758	0.079737
AT1G49420	0.167948	0.451891	0.371657	AT5G56510	0.0723335	0.331438	0.218242
AT5G01881	0.337482	0.451582	0.747333	AT5G58410	0.0604192	0.194285	0.310982
AT5G38900	0.0279296	0.451493	0.0618607	AT5G58450	0.0394717	0.129796	0.304105
AT1G70120	0.181282	0.451411	0.401589	AT5G58850	0.0658003	0.21099	0.311865
AT4G09530	0.11991	0.451403	0.265639	AT5G59240	0.0122725	0.370146	0.0331559
AT3G55430	0.0219548	0.45125	0.0486533	AT5G60150	0.09354	0.177187	0.527916
AT2G25720	0.0684447	0.451227	0.151686	AT5G60440	0.0848142	0.426552	0.198837
AT4G20900	0.0897153	0.45121	0.198833	AT5G61190	0.146542	0.2519	0.581746
AT5G37490	0.0807544	0.451044	0.179039	AT5G62200	0.0447745	0.259074	0.172825
AT3G17611	0.0229281	0.451036	0.0508344	AT5G62770	0.103178	0.306457	0.336679
AT5G12940	0.0583675	0.450979	0.129424	AT5G63080	0.0563148	0.278006	0.202567
AT2G37570	0.0117186	0.450849	0.0259923	AT5G63390	0.0367034	0.205132	0.178926
AT5G13740	0.0479395	0.450801	0.106343	AT5G63460	0.0407392	0.233233	0.174672
AT2G25430	0.0180922	0.4508	0.0401335	AT5G63910	0.043367	0.216463	0.200344
AT3G04930	0.0437769	0.450796	0.0971101	AT5G64210	0.0598156	0.197333	0.303119
AT2G28640	0.0432509	0.45066	0.0959722	AT5G64620	0.0809801	0.294441	0.27503
AT3G54760	0.180235	0.450567	0.400018	AT5G64720	0.0814107	0.348457	0.233632
AT3G27010	0.050939	0.450541	0.113062	AT5G64800	0.165542	0.349644	0.473458
AT2G31100	0.0517137	0.450412	0.114814	AT5G65230	0.0560431	0.222138	0.252289
AT2G31425	0.401711	0.450389	0.89192	AT5G65900	0.119459	0.334082	0.357572
AT1G49110	0.122915	0.450367	0.272922	AT5G66370	0.183605	0.220691	0.831955
AT5G57750	0.183053	0.450124	0.406673	AT5G66620	0.167525	0.230343	0.727286
AT1G79960	0.053412	0.450085	0.118671	AT5G66980	0.179882	0.239776	0.750206
AT1G32660	0.263518	0.449943	0.585669
AT1G12550	0.110359	0.449821	0.24534
AT1G17430	0.0394673	0.449757	0.0877526
AT1G79800	0.171645	0.44964	0.381738
AT1G60350	0.182634	0.449563	0.406248
AT2G16600	0.0341562	0.449476	0.0759912
AT5G44585	0.173548	0.449399	0.386179
AT4G09970	0.108896	0.449398	0.242316
AT4G19360	0.25056	0.449393	0.557551
AT5G38940	0.085217	0.449323	0.189657
AT1G75000	0.0373851	0.449317	0.0832042
AT1G03810	0.120135	0.449287	0.267392
AT5G50390	0.0385969	0.449182	0.0859272
AT4G23680	0.0311655	0.44914	0.0693893
AT5G41200	0.208699	0.449003	0.464805
AT1G64800	0.088519	0.448942	0.197172
AT1G68530	0.0548792	0.448895	0.122254
AT1G49640	0.0837116	0.448854	0.186501
AT2G32070	0.0124107	0.448491	0.0276721
AT2G35910	0.0938394	0.448377	0.209287
AT5G43780	0.0482944	0.448312	0.107725
AT1G13360	0.0731666	0.448284	0.163215
AT1G62190	0.113796	0.448189	0.253901
AT3G52770	0.0246442	0.448092	0.0549981
AT2G40080	0.00823132	0.447919	0.0183768
AT1G30860	0.138205	0.44777	0.308652
AT4G16890	0.272851	0.447758	0.609371
AT1G49120	0.183164	0.447683	0.409138
AT5G45910	0.0943445	0.447606	0.210776
AT4G10260	0.0143389	0.447453	0.0320456
AT1G27650	0.00732172	0.447367	0.0163663
AT2G40200	0.0351441	0.447253	0.0785776
AT1G16705	0.230003	0.447239	0.514274
AT5G28740	0.0208936	0.447174	0.0467237
AT4G11970	0.100535	0.447006	0.224907
AT3G21940	0.113892	0.446962	0.254814
AT1G24650	0.137224	0.446957	0.307018
AT5G20670	0.0250366	0.446923	0.0560199
AT3G57480	0.0238759	0.446853	0.0534312
AT2G32275	0.447845	0.446837	1.00226
AT5G20045	0.146442	0.446826	0.327739
AT4G30074	0.147429	0.446708	0.330035
AT1G67040	0.0925595	0.446623	0.207243
AT1G14920	0.0344417	0.446498	0.0771374
AT5G33340	0.10973	0.446492	0.245759
AT1G64100	0.17895	0.446373	0.400897
AT1G69260	0.0557138	0.446312	0.124832
AT1G57570	0.181654	0.446258	0.40706
AT5G38240	0.155334	0.446217	0.348114
AT1G45231	0.155514	0.446207	0.348525
AT5G13700	0.0712909	0.446172	0.159784
AT2G37710	0.0396743	0.446144	0.0889272
AT3G07470	0.0710207	0.446106	0.159201
AT4G03610	0.0719569	0.446029	0.161328
AT3G45540	0.191966	0.445993	0.430424
AT4G23370	0.138076	0.445916	0.309646
AT1G69620	0.00352614	0.445909	0.00790774
AT1G21050	0.0498046	0.445885	0.111698
AT5G18710	0.0936164	0.445792	0.21
AT1G69325	0.0722961	0.445724	0.162199
AT4G36040	0.0366193	0.44561	0.0821779
AT2G40000	0.0423995	0.445576	0.0951568
AT3G30280	0.129516	0.445574	0.290672
AT3G52360	0.050029	0.44555	0.112286
AT5G44260	0.0540822	0.445417	0.121419
AT5G37060	0.0601857	0.445397	0.135128
AT3G45400	0.0362963	0.445348	0.081501
AT3G62100	0.020147	0.445334	0.0452403
AT3G12370	0.0266995	0.44529	0.0599598
AT5G36120	0.0914885	0.44521	0.205495
AT4G30170	0.0536312	0.445152	0.120478
AT1G79260	0.0460122	0.445045	0.103388
AT5G48510	0.112237	0.44498	0.252229
AT1G54890	0.0625159	0.444685	0.140585
AT5G66700	0.0426093	0.444633	0.0958303
AT5G65830	0.0554845	0.444586	0.1248
AT3G45310	0.0672264	0.444569	0.151217
AT2G34160	0.0232697	0.444511	0.0523488
AT1G20100	0.122984	0.444494	0.276683
AT5G58090	0.0314388	0.444166	0.0707816
AT1G76640	0.0343506	0.444093	0.0773499
AT2G33010	0.39552	0.444069	0.890672
AT1G29640	0.0866479	0.444039	0.195136
AT2G17305	0.12888	0.443923	0.29032
AT1G08940	0.0215543	0.443922	0.0485543
AT1G29720	0.151705	0.443739	0.341879
AT1G20823	0.0490527	0.44373	0.110546
AT2G14670	0.0595585	0.44363	0.134253
AT4G08550	0.0723445	0.443437	0.163145
AT1G66660	0.234481	0.443354	0.528879
AT2G27520	0.312052	0.443297	0.703934
AT5G36770	0.171647	0.443297	0.387207
AT5G44160	0.0515605	0.443247	0.116324
AT3G52500	0.0657354	0.443235	0.148308
AT2G47270	0.0303031	0.443127	0.0683846
AT4G10600	0.108741	0.44295	0.245493
AT2G27830	0.0856408	0.442904	0.193362
AT2G39720	0.0464225	0.442877	0.10482
AT2G43340	0.0415289	0.442841	0.0937783
AT3G04700	0.0637003	0.442719	0.143884
AT2G15130	0.116494	0.442703	0.263143
AT2G44580	0.0541	0.44261	0.122229
AT2G31710	0.0217664	0.442563	0.0491825
AT4G00290	0.0775157	0.442561	0.175153
AT5G48140	0.0683211	0.442527	0.154388
AT4G19850	0.326289	0.442475	0.737418
AT1G11040	0.0308567	0.442194	0.0697808
AT4G25210	0.107868	0.442185	0.243944
AT4G33467	0.0588825	0.442078	0.133195
AT1G10220	0.230414	0.442069	0.521217
AT4G13950	0.0985541	0.442031	0.222958
AT5G24960	0.131118	0.442008	0.296642
AT1G45063	0.188251	0.441919	0.425986
AT2G31370	0.0769051	0.44189	0.174037
AT3G60966	0.149838	0.44182	0.339138
AT3G09070	0.0370655	0.441804	0.0838958
AT1G50880	0.155012	0.441769	0.350889
AT4G09320	0.064094	0.441732	0.145097
AT2G46505	0.0741529	0.44173	0.167869
AT2G45550	0.118534	0.441691	0.268364
AT1G29980	0.0298444	0.441673	0.0675712
AT5G39250	0.0476556	0.441655	0.107902
AT1G29450	0.057248	0.441607	0.129636
AT1G12250	0.53457	0.441573	1.2106
AT1G22420	0.441797	0.441567	1.00052
AT5G42300	0.00560607	0.441541	0.0126966
AT5G20870	0.0657115	0.441484	0.148843
AT4G23310	0.155484	0.441414	0.35224
AT1G47730	0.303024	0.441259	0.686725
AT3G26390	0.332952	0.441159	0.754722
AT2G26070	0.0912621	0.441119	0.206888
AT2G24790	0.10197	0.441047	0.2312
AT5G38400	0.213255	0.441003	0.483567
AT1G68070	0.034821	0.440993	0.0789604
AT1G20500	0.0907104	0.440892	0.205743
AT4G00890	0.214052	0.440846	0.485548
AT2G27145	0.296972	0.440771	0.673757
AT5G61890	0.0754004	0.4405	0.17117
AT1G44180	0.0598965	0.440435	0.135994
AT1G51140	0.0384283	0.440411	0.0872557
AT5G49170	0.0418598	0.440333	0.0950639
AT1G78510	0.0792775	0.440282	0.180061
AT5G20810	0.0343887	0.4402	0.0781207
AT4G10300	0.0822121	0.44017	0.186773
AT1G67290	0.077477	0.440156	0.176022
AT5G50115	0.266286	0.440118	0.605034
AT5G25450	0.0298131	0.440076	0.0677453
AT1G42540	0.0397044	0.440022	0.0902329
AT5G49000	0.130733	0.439949	0.297155
AT1G74070	0.0466266	0.439869	0.106001
AT1G69410	0.00257702	0.439855	0.00585879
AT3G13980	0.0779387	0.439833	0.177201
AT1G31460	0.0543361	0.439807	0.123545
AT5G06380	0.0779471	0.439688	0.177278
AT1G32860	0.0606217	0.439652	0.137886
AT3G17080	0.180242	0.439553	0.410059
AT5G57070	0.0850081	0.439493	0.193423
AT1G05575	0.0995669	0.43936	0.226618
AT5G25260	0.013459	0.439345	0.0306342
AT5G44670	0.0484041	0.439102	0.110234
AT3G63390	0.102988	0.439036	0.234579
AT4G13955	0.231242	0.438971	0.526782
AT1G33950	0.224647	0.438916	0.511823
AT5G17110	0.289441	0.438815	0.659598
AT2G21880	0.0254863	0.438795	0.0580825
AT2G03230	0.152831	0.43879	0.3483
AT1G66150	0.0250033	0.438648	0.0570008
AT1G19720	0.112153	0.438642	0.255683
AT1G54540	0.0561753	0.438637	0.128068
AT2G25680	0.0409582	0.438442	0.0934176
AT2G39020	0.0315762	0.438296	0.072043
AT1G76490	0.0292018	0.438276	0.0666288
AT2G29800	0.24808	0.438198	0.566137
AT1G19890	0.0280365	0.438167	0.0639858
AT2G21490	0.114431	0.438129	0.26118
AT2G16430	0.0246425	0.438078	0.0562513
AT2G17040	0.0384341	0.438015	0.0877461
AT3G25080	0.206035	0.437946	0.470458
AT2G28090	0.102474	0.437921	0.234
AT2G03955	0.21092	0.437914	0.481648
AT1G68120	0.0583809	0.437913	0.133316
AT4G01550	0.122141	0.43782	0.278975
AT4G20030	0.0300192	0.437743	0.0685773
AT1G72470	0.0147657	0.43773	0.0337324
AT5G66200	0.0211552	0.437703	0.0483323
AT5G28180	0.204918	0.43765	0.468224
AT4G08300	0.0678468	0.437519	0.155072
AT1G73830	0.081253	0.437472	0.185733
AT3G42786	0.183946	0.4373	0.420639
AT1G80310	0.0370394	0.437292	0.0847018
AT1G23010	0.0490082	0.437234	0.112087
AT5G51105	0.142076	0.437229	0.324946
AT5G65430	0.00362025	0.437221	0.00828015
AT5G53260	0.0870328	0.437202	0.199068
AT1G28340	0.0255889	0.437138	0.0585373
AT5G01650	0.0117494	0.437098	0.0268804
AT1G72010	0.0617348	0.437089	0.141241
AT4G01240	0.0834457	0.437088	0.190913
AT4G18110	0.449044	0.436974	1.02762
AT1G44170	0.0428937	0.436861	0.0981861
AT3G14250	0.0871464	0.436765	0.199527
AT3G44220	0.0168367	0.436699	0.0385545
AT2G30020	0.036652	0.436681	0.0839332
AT1G31330	0.0175572	0.436629	0.0402108
AT5G39700	0.306681	0.436496	0.702597
AT1G43910	0.0138853	0.436485	0.0318116
AT3G51790	0.0312485	0.43646	0.0715954
AT2G23340	0.0453949	0.436442	0.104011
AT3G26600	0.0262335	0.436276	0.0601306
AT3G29340	0.206391	0.43617	0.47319
AT3G61660	0.133225	0.436095	0.305495
AT2G44578	0.0846887	0.436082	0.194204
AT3G04880	0.110885	0.436017	0.254314
AT1G72800	0.343655	0.436011	0.78818
AT2G23460	0.0262133	0.435987	0.0601241
AT5G37650	0.156111	0.435985	0.358065
AT5G26210	0.0286749	0.435916	0.0657807
AT1G61840	0.1498	0.435617	0.34388
AT1G73410	0.0486687	0.435528	0.111746
AT5G48870	0.0050222	0.435493	0.0115322
AT2G25200	0.0834684	0.43541	0.191701
AT1G75350	0.0384148	0.43533	0.088243
AT3G25870	0.0860665	0.435225	0.197752
AT3G54950	0.0397925	0.435211	0.0914327
AT1G02816	0.0569286	0.435136	0.13083
AT4G00650	0.150541	0.435065	0.346018
AT5G39360	0.00983744	0.435025	0.0226135
AT5G07900	0.0409175	0.434969	0.09407
AT5G55910	0.00670529	0.434848	0.0154199
AT1G70110	0.116831	0.434511	0.26888
AT1G48100	0.0309618	0.434511	0.0712567
AT2G16380	0.0865733	0.434506	0.199245
AT4G11040	0.0615269	0.434446	0.141621
AT2G02250	0.10387	0.434389	0.239119
AT4G15000	0.0266581	0.434332	0.0613771
AT1G69460	0.0254824	0.434193	0.0586892
AT3G45140	0.0851675	0.434191	0.196152
AT5G19120	0.0903449	0.433987	0.208174
AT4G30430	0.128376	0.433801	0.295932
AT5G42610	0.0774621	0.433657	0.178625
AT4G27160	0.0889462	0.433595	0.205136
AT1G66180	0.0340824	0.433588	0.0786055
AT1G01540	0.0427751	0.433502	0.0986732
AT1G20450	0.0603075	0.433496	0.139119
AT3G25250	0.091037	0.433279	0.210112
AT1G23350	0.0697594	0.433236	0.16102
AT3G12580	0.0115035	0.433235	0.0265526
AT5G19080	0.14151	0.433217	0.326649
AT5G47160	0.199687	0.433128	0.461035
AT1G43160	0.116124	0.433112	0.268115
AT1G49450	0.0340981	0.43311	0.0787286
AT4G22810	0.0133364	0.432909	0.0308064
AT3G04530	0.0477189	0.432723	0.110276
AT3G13310	0.0660061	0.432643	0.152565
AT4G37700	0.17127	0.432602	0.395907
AT2G32500	0.134411	0.432389	0.310855
AT1G59940	0.0566005	0.432377	0.130905
AT3G46580	0.0924417	0.432241	0.213866
AT5G17820	0.0463104	0.432232	0.107142
AT5G52010	0.0335755	0.432204	0.0776843
AT1G70170	0.0417297	0.432168	0.0965589
AT5G26090	0.143339	0.43216	0.331681
AT2G18880	0.260123	0.432093	0.602006
AT1G06030	0.0304971	0.432093	0.0705799
AT3G02000	0.0228963	0.432067	0.0529924
AT2G43550	0.0468091	0.432061	0.108339
AT5G22390	0.0574459	0.432014	0.132972
AT3G62730	0.0492845	0.431919	0.114106
AT5G57640	0.145104	0.431729	0.336101
AT1G01530	0.289949	0.431678	0.67168
AT5G45100	0.0659171	0.431672	0.152702
AT1G10690	0.10831	0.431668	0.25091
AT3G46620	0.0343348	0.431315	0.0796049
AT5G11220	0.111816	0.431287	0.259261
AT3G10010	0.161728	0.431263	0.37501
AT5G16960	0.0401774	0.431235	0.0931683
AT1G32585	0.199023	0.431081	0.461685
AT5G60680	0.0557935	0.431075	0.129429
AT5G11000	0.0185337	0.431051	0.0429966
AT2G26680	0.0281319	0.431026	0.0652674
AT5G63790	0.0425895	0.431025	0.0988098
AT3G02190	0.00888049	0.430994	0.0206047
AT1G68030	0.140802	0.430981	0.326702
AT2G41170	0.0451033	0.430948	0.104661
AT1G15010	0.0692224	0.430915	0.16064
AT2G44330	0.243386	0.430897	0.564835
AT5G27420	0.0757332	0.430791	0.1758
AT4G12110	0.018969	0.430692	0.044043
AT5G37840	0.0878077	0.43069	0.203877
AT5G42190	0.0213794	0.430676	0.0496417
AT5G44860	0.0217591	0.430551	0.0505378
AT1G44224	0.163556	0.430545	0.379881
AT5G38770	0.0896352	0.430424	0.208249
AT3G12800	0.0197134	0.430413	0.0458012
AT5G53490	0.036	0.430396	0.0836437
AT1G01310	0.121743	0.430272	0.282945
AT4G13420	0.046992	0.430214	0.109229
AT5G45980	0.132731	0.4302	0.308533
AT3G02730	0.0429388	0.43016	0.0998204
AT4G15200	0.0614472	0.430141	0.142854
AT1G03790	0.0323324	0.430126	0.0751696
AT1G21950	0.319282	0.430108	0.742331
AT1G65690	0.0310366	0.430014	0.0721758
AT4G31870	0.0709869	0.42996	0.165101
AT1G66540	0.0750912	0.429929	0.174659
AT5G40430	0.315499	0.42979	0.734077
AT4G08990	0.132554	0.429661	0.308508
AT2G37670	0.036909	0.429621	0.0859106
AT2G36220	0.0939706	0.429598	0.218741
AT5G52700	0.234436	0.429584	0.545727
AT2G26180	0.0313056	0.429542	0.0728815
AT5G26749	0.0613143	0.429493	0.14276
AT3G50620	0.0509456	0.429439	0.118633
AT5G40420	0.0225594	0.429354	0.0525427
AT1G67460	0.207933	0.42934	0.484309
AT2G23755	0.141541	0.429284	0.329714
AT3G16030	0.115988	0.429284	0.27019
AT2G15690	0.0478619	0.429069	0.111548
AT3G53010	0.105886	0.428996	0.246823
AT1G11820	0.0649034	0.428954	0.151306
AT3G29680	0.151216	0.428887	0.352579
AT1G34000	0.0181674	0.428849	0.0423631
AT5G53540	0.0449017	0.428816	0.104711
AT1G07740	0.0946749	0.428747	0.220818
AT2G17770	0.0761051	0.428651	0.177545
AT3G19890	0.197659	0.428602	0.46117
AT5G47220	0.0627689	0.4286	0.146451
AT1G03445	0.21837	0.428565	0.509537
AT4G00330	0.0579234	0.428518	0.135171
AT1G44800	0.0413732	0.428504	0.0965526
AT5G10930	0.0329805	0.428476	0.0769715
AT5G60960	0.0349426	0.428415	0.0815624
AT1G01210	0.0119016	0.428301	0.0277879
AT4G25920	0.246841	0.428259	0.576382
AT1G33260	0.0299307	0.428236	0.0698929
AT4G08160	0.0489288	0.428195	0.114268
AT4G21920	0.114285	0.428159	0.266922
AT5G06660	0.0154271	0.428153	0.0360318
AT2G25625	0.092222	0.4281	0.215421
AT5G49240	0.245825	0.428038	0.574306
AT3G29230	0.0333931	0.428034	0.078015
AT3G45080	0.103517	0.427994	0.241866
AT1G55530	0.0815387	0.427889	0.19056
AT1G58100	0.0581814	0.427848	0.135986
AT2G20180	0.0795049	0.427788	0.185851
AT4G16050	0.144878	0.427767	0.338685
AT5G23940	0.043581	0.427763	0.101881
AT1G17790	0.0710943	0.427622	0.166255
AT3G29130	0.061665	0.42754	0.144232
AT4G15130	0.0264558	0.427515	0.0618827
AT1G56300	0.0425272	0.427379	0.0995069
AT2G45530	0.0444297	0.427311	0.103975
AT5G37560	0.268639	0.427192	0.628849
AT2G23200	0.126065	0.427145	0.295135
AT5G38150	0.166944	0.426961	0.391006
AT1G75510	0.104798	0.426916	0.245478
AT2G39445	0.0521103	0.42681	0.122092
AT1G27250	0.119537	0.426726	0.280126
AT5G60440	0.0848142	0.426552	0.198837
AT3G16280	0.133595	0.426515	0.313223
AT5G01210	0.0397489	0.426473	0.0932038
AT4G29190	0.070054	0.426452	0.164272
AT2G41920	0.124151	0.426449	0.291127
AT4G21740	0.100963	0.426407	0.236777
AT5G03870	0.0355474	0.426335	0.083379
AT4G08455	0.0309698	0.426295	0.0726489
AT1G69250	0.221455	0.426207	0.519595
AT5G59450	0.0527396	0.426138	0.123762
AT1G07476	0.18237	0.425979	0.42812
AT1G09950	0.0809345	0.425889	0.190037
AT2G44360	0.0589118	0.425731	0.138378
AT2G27310	0.0765314	0.425728	0.179766
AT1G68875	0.147624	0.425427	0.347002
AT1G11750	0.00967303	0.425375	0.02274
AT5G23650	0.215349	0.425343	0.506294
AT3G50260	0.0717946	0.425341	0.168793
AT2G06850	0.0228666	0.425237	0.0537737
AT2G41420	0.0262941	0.42522	0.0618365
AT3G21130	0.248251	0.425128	0.583945
AT5G09630	0.145054	0.42511	0.341215
AT4G13690	0.119017	0.424987	0.280048
AT5G49260	0.46504	0.424962	1.09431
AT1G70590	0.0664558	0.424949	0.156385
AT5G01750	0.0354413	0.424917	0.0834075
AT4G09670	0.0283566	0.424692	0.0667698
AT5G51990	0.0569372	0.424594	0.134098
AT4G08280	0.0663542	0.424495	0.156313
AT1G65730	0.0462482	0.424434	0.108964
AT1G28390	0.0703582	0.423992	0.165942
AT1G03440	0.0344856	0.423903	0.0813526
AT1G63840	0.047282	0.423898	0.111541
AT2G20810	0.0158268	0.423877	0.0373382
AT3G47510	0.113001	0.423804	0.266635
AT1G67570	0.0293079	0.423708	0.0691701
AT5G39200	0.137115	0.423701	0.323612
AT5G55170	0.15214	0.423624	0.359139
AT4G19865	0.203575	0.423584	0.4806
AT5G18850	0.0457072	0.423529	0.10792
AT4G39917	0.167587	0.423508	0.395712
AT5G42700	0.133747	0.423474	0.315832
AT5G02210	0.288735	0.423281	0.682136
AT5G52490	0.110443	0.423223	0.260958
AT5G06320	0.0597323	0.423164	0.141156
AT2G07190	0.18135	0.423014	0.42871
AT5G05330	0.0549527	0.422932	0.129933
AT4G30290	0.0257328	0.422771	0.0608671
AT1G43630	0.0510064	0.422758	0.120652
AT1G54050	0.060228	0.422757	0.142465
AT1G54860	0.0366893	0.422711	0.0867952
AT3G10040	0.0311462	0.422701	0.0736839
AT4G16610	0.0461512	0.422626	0.109201
AT3G02910	0.0443864	0.422618	0.105027
AT3G03150	0.0687226	0.422465	0.162671
AT2G25820	0.10698	0.422396	0.253269
AT1G57765	0.0947301	0.422371	0.224282
AT1G45688	0.0455182	0.422295	0.107788
AT1G69810	0.0963641	0.422287	0.228196
AT1G65560	0.0565197	0.422166	0.13388
AT3G55290	0.0527664	0.422115	0.125005
AT5G01550	0.0824065	0.422105	0.195228
AT4G21450	0.0219067	0.42201	0.0519103
AT2G05940	0.0155885	0.422004	0.0369393
AT5G26100	0.144167	0.421983	0.341641
AT2G28660	0.0472226	0.421949	0.111915
AT4G01535	0.292226	0.421947	0.692565
AT3G05610	0.0681418	0.421943	0.161495
AT4G22150	0.056595	0.421923	0.134136
AT5G67190	0.072073	0.42192	0.170821
AT2G03190	0.222145	0.421824	0.52663
AT3G17710	0.200655	0.421811	0.475699
AT4G28660	0.0417664	0.421766	0.0990274
AT5G38160	0.181808	0.421754	0.431076
AT2G38050	0.0692317	0.421609	0.164208
AT1G79340	0.0242485	0.421351	0.0575494
AT1G33530	0.28177	0.421298	0.668815
AT5G57790	0.179873	0.421266	0.426983
AT4G30640	0.150007	0.421251	0.3561
AT2G28220	0.188192	0.421245	0.446751
AT4G11300	0.0479539	0.421164	0.11386
AT5G42330	0.100811	0.421112	0.239393
AT5G53910	0.285748	0.421097	0.678579
AT2G46450	0.172282	0.421053	0.409171
AT3G43270	0.0720466	0.421036	0.171117
AT5G19030	0.168592	0.421001	0.400455
AT1G33760	0.0959537	0.420937	0.227953
AT5G37790	0.0341402	0.420926	0.0811074
AT1G42480	0.025766	0.420896	0.0612171
AT1G14870	0.078405	0.420856	0.186299
AT1G57560	0.0838273	0.420776	0.199221
AT3G23630	0.0400371	0.420752	0.0951561
AT1G14048	0.181182	0.420707	0.430661
AT4G11490	0.148962	0.420657	0.354117
AT2G14160	0.114969	0.420525	0.273394
AT1G52510	0.0163759	0.420372	0.0389557
AT1G03430	0.0240077	0.420339	0.0571151
AT5G56369	0.153631	0.420331	0.365501
AT5G57020	0.00489276	0.420241	0.0116427
AT4G00860	0.0539085	0.420235	0.128282
AT5G38700	0.0660061	0.42021	0.157079
AT2G17450	0.033703	0.420188	0.0802095
AT5G37350	0.0407622	0.420146	0.0970191
AT5G27880	0.138144	0.42013	0.328813
AT4G02250	0.014789	0.419952	0.0352161
AT3G46720	0.155569	0.41995	0.370446
AT5G39300	0.129525	0.41986	0.308497
AT5G08680	0.00643452	0.419839	0.0153262
AT3G15740	0.234099	0.419818	0.557621
AT3G62050	0.177072	0.419809	0.421792
AT1G08510	0.0116361	0.419793	0.0277186
AT2G29380	0.0651321	0.419768	0.155162
AT1G74000	0.0618712	0.419734	0.147406
AT4G06599	0.0154437	0.41973	0.0367944
AT3G50730	0.235519	0.419551	0.561361
AT3G22400	0.0417311	0.419546	0.0994673
AT1G29020	0.20667	0.419511	0.492645
AT2G15560	0.0787997	0.419439	0.18787
AT5G67520	0.0717888	0.41942	0.171162
AT1G11362	0.290326	0.419393	0.692252
AT4G21895	0.292449	0.41935	0.697387
AT2G35640	0.131524	0.41934	0.313646
AT1G42550	0.0325372	0.419228	0.0776122
AT4G22910	0.0189095	0.419211	0.0451074
AT1G29300	0.0596873	0.419181	0.14239
AT1G66890	0.0745914	0.419153	0.177958
AT5G25250	0.0135342	0.41915	0.0322897
AT1G67623	0.274969	0.419035	0.656196
AT2G24210	0.0985174	0.418941	0.235158
AT4G10640	0.0641041	0.418933	0.153018
AT5G02220	0.0577453	0.418898	0.137851
AT2G01818	0.0590242	0.418882	0.140909
AT2G01150	0.10815	0.418854	0.258205
AT2G14365	0.31815	0.418841	0.759595
AT4G11900	0.135873	0.418808	0.324427
AT3G14820	0.087889	0.41879	0.209864
AT4G09340	0.0938364	0.418779	0.224071
AT3G04720	0.0499274	0.418721	0.119238
AT5G39880	0.201969	0.418719	0.482349
AT3G46950	0.101446	0.418717	0.242278
AT1G14890	0.0904346	0.418704	0.215987
AT3G45245	0.150077	0.41854	0.358573
AT5G25170	0.0225566	0.418537	0.0538941
AT1G01840	0.0940577	0.418485	0.224758
AT4G32860	0.0302652	0.418484	0.072321
AT4G23440	0.0193013	0.418396	0.0461317
AT5G25950	0.121268	0.418382	0.289849
AT5G05370	0.0240493	0.418217	0.0575044
AT4G31660	0.209716	0.41819	0.501485
AT5G22730	0.172324	0.418146	0.412113
AT3G20750	0.167842	0.418135	0.401406
AT1G11050	0.0460216	0.418114	0.110069
AT1G32970	0.107161	0.418066	0.256325
AT2G23096	0.124597	0.418027	0.29806
AT1G50732	0.0843923	0.417838	0.201974
AT3G48660	0.00689277	0.417786	0.0164983
AT2G40410	0.0746884	0.417785	0.178772
AT4G11140	0.135565	0.417777	0.324491
AT5G46830	0.161245	0.417662	0.386067
AT3G56380	0.0215698	0.417625	0.0516486
AT1G62120	0.190093	0.417534	0.455276
AT5G59280	0.260697	0.417482	0.624452
AT3G04510	0.0425299	0.417472	0.101875
AT3G44930	0.0992456	0.417372	0.237787
AT3G04900	0.120921	0.417252	0.289803
AT4G08840	0.15179	0.417231	0.363804
AT1G66250	0.0378964	0.417196	0.0908358
AT3G17570	0.173272	0.417009	0.415511
AT1G49900	0.263463	0.416957	0.631871
AT5G43190	0.0545594	0.416957	0.130851
AT1G55270	0.0077337	0.416927	0.0185493
AT3G58150	0.0496362	0.416832	0.11908
AT5G58530	0.0323751	0.416814	0.0776729
AT1G16210	0.0311516	0.416802	0.0747396
AT5G51210	0.0414229	0.416718	0.0994028
AT5G56980	0.0707626	0.416698	0.169817
AT2G03820	0.0147879	0.416697	0.0354884
AT5G48930	0.0446824	0.416655	0.107241
AT5G58750	0.0594812	0.416475	0.14282
AT3G61860	0.0351343	0.416412	0.0843738
AT1G67440	0.0192382	0.416311	0.0462111
AT3G53070	0.158904	0.415959	0.382019
AT2G34340	0.143342	0.415926	0.344634
AT5G37260	0.0609515	0.415926	0.146544
AT5G56170	0.117707	0.415898	0.28302
AT4G28430	0.14198	0.415789	0.34147
AT5G22990	0.185385	0.415762	0.445892
AT3G25480	0.0506668	0.415744	0.12187
AT3G26420	0.0482964	0.415719	0.116176
AT1G65890	0.0825763	0.415717	0.198636
AT5G55410	0.0879203	0.415707	0.211496
AT1G04360	0.0647098	0.415653	0.155682
AT2G06025	0.0405283	0.415584	0.0975213
AT4G17718	0.244477	0.415557	0.588313
AT4G39340	0.054201	0.415515	0.130443
AT1G33811	0.0428041	0.415259	0.103078
AT1G69900	0.0778013	0.415248	0.187361
AT2G42395	0.108145	0.41517	0.260483
AT2G16365	0.0862725	0.415161	0.207805
AT5G17510	0.0271666	0.41516	0.0654364
AT3G06230	0.105065	0.415056	0.253134
AT4G25990	0.127802	0.415044	0.307925
AT1G33280	0.038786	0.415034	0.0934526
AT3G23120	0.191341	0.414984	0.461081
AT1G07850	0.0176027	0.414981	0.0424181
AT1G78190	0.051947	0.414955	0.125187
AT1G24350	0.0133687	0.414955	0.0322172
AT3G44755	0.370027	0.414897	0.891851
AT3G05450	0.253554	0.414806	0.61126
AT1G32160	0.0291421	0.414711	0.0702708
AT4G36820	0.0976267	0.414616	0.235463
AT4G31830	0.0193879	0.414533	0.0467704
AT4G11510	0.248716	0.414521	0.600008
AT2G43535	0.341493	0.414506	0.823853
AT5G10200	0.00471596	0.414429	0.0113794
AT1G03170	0.10291	0.414423	0.248321
AT5G61160	0.0846207	0.414167	0.204316
AT2G32800	0.030204	0.414153	0.0729295
AT1G70505	0.135059	0.41375	0.326426
AT4G17900	0.0108863	0.413716	0.0263136
AT5G18690	0.159888	0.413714	0.38647
AT3G22300	0.0771223	0.413658	0.18644
AT3G20300	0.023562	0.413639	0.0569627
AT3G52400	0.069757	0.413609	0.168654
AT5G43650	0.132214	0.413541	0.319712
AT5G06620	0.0652961	0.413487	0.157916
AT3G11410	0.0358989	0.413487	0.08682
AT5G38195	0.233617	0.413411	0.565096
AT3G46770	0.169093	0.413364	0.409066
AT1G30720	0.055275	0.413266	0.133752
AT1G63970	0.0568698	0.413215	0.137628
AT1G52930	0.0385339	0.413182	0.0932612
AT5G40320	0.0780306	0.413134	0.188875
AT5G02750	0.0563588	0.413111	0.136425
AT5G36260	0.0426448	0.413086	0.103235
AT5G27460	0.0695233	0.413065	0.168311
AT4G25200	0.0622394	0.413006	0.150699
AT3G63000	0.0206598	0.412982	0.0500259
AT2G27000	0.131769	0.412922	0.319114
AT1G64490	0.104412	0.412921	0.252862
AT1G32690	0.0645163	0.412916	0.156246
AT1G35780	0.0472512	0.412819	0.11446
AT5G21280	0.0544853	0.412807	0.131987
AT1G80090	0.072901	0.412762	0.176617
AT5G49690	0.0643216	0.412762	0.155832
AT5G15140	0.0688368	0.412726	0.166786
AT4G08810	0.0273534	0.412719	0.066276
AT3G10790	0.308472	0.412687	0.747473
AT4G01000	0.124876	0.412662	0.30261
AT5G42170	0.0728504	0.412648	0.176544
AT5G44005	0.0351159	0.412645	0.0850996
AT1G54620	0.158194	0.412631	0.38338
AT1G24130	0.0478298	0.412613	0.11592
AT1G80500	0.00307598	0.412611	0.00745491
AT2G41990	0.0606961	0.412539	0.147128
AT3G22100	0.115185	0.412276	0.279388
AT5G10610	0.083318	0.412271	0.202095
AT5G49940	0.0498138	0.412271	0.120828
AT1G16510	0.0289202	0.41224	0.0701538
AT3G21990	0.0601993	0.412158	0.146059
AT1G65060	0.0357727	0.412151	0.086795
AT2G28240	0.266562	0.412116	0.646815
AT4G17730	0.0957557	0.412096	0.232363
AT4G23230	0.129849	0.412056	0.315126
AT5G11940	0.100544	0.412049	0.244011
AT2G05420	0.208628	0.412032	0.506339
AT1G20810	0.0574511	0.411975	0.139453
AT2G40130	0.0716426	0.411839	0.173958
AT4G13370	0.041009	0.411678	0.0996141
AT2G28400	0.0973518	0.411554	0.236547
AT3G27150	0.0639484	0.411554	0.155383
AT3G62770	0.0325184	0.411499	0.0790241
AT2G38920	0.0753483	0.411414	0.183144
AT3G20180	0.115443	0.411385	0.280621
AT1G76965	0.282259	0.411333	0.686207
AT1G55020	0.0266618	0.411316	0.0648207
AT3G23820	0.00758042	0.41131	0.0184299
AT4G34210	0.112915	0.411289	0.27454
AT2G42470	0.196841	0.411281	0.478604
AT5G24590	0.0782385	0.411201	0.190268
AT1G05720	0.0284282	0.411194	0.0691356
AT4G30070	0.146248	0.41119	0.355671
AT5G40500	0.0352341	0.41119	0.0856882
AT3G11520	0.0506172	0.411184	0.123101
AT5G65495	0.0250878	0.41118	0.0610141
AT1G73730	0.0370094	0.411002	0.0900468
AT3G05727	0.150887	0.410988	0.367133
AT1G11260	0.024036	0.410923	0.0584927
AT4G13080	0.132116	0.410917	0.321515
AT3G47820	0.0443776	0.410834	0.108018
AT5G27750	0.147279	0.410828	0.358492
AT2G11520	0.0523579	0.41077	0.127463
AT1G31320	0.00776939	0.410708	0.0189171
AT1G21940	0.146618	0.410368	0.357285
AT2G41000	0.0546518	0.410232	0.133222
AT2G04450	0.0936876	0.410087	0.228458
AT1G80330	0.0957587	0.410082	0.233511
AT1G47210	0.042103	0.410069	0.102673
AT5G50450	0.141173	0.410033	0.344297
AT3G01513	0.149138	0.410016	0.363737
AT4G08870	0.0192276	0.410009	0.0468954
AT2G31780	0.182386	0.40986	0.444996
AT4G29273	0.190266	0.409858	0.464224
AT3G53110	0.0350218	0.409852	0.0854499
AT4G27670	0.0541037	0.409785	0.132029
AT2G24840	0.0667284	0.40977	0.162844
AT2G47910	0.0744258	0.409766	0.18163
AT2G29750	0.0672096	0.409684	0.164052
AT1G44100	0.0578938	0.409537	0.141364
AT2G15680	0.0238357	0.409504	0.0582064
AT3G17210	0.0270897	0.409498	0.0661533
AT1G29970	0.0312344	0.409477	0.0762788
AT2G15580	0.0565885	0.409431	0.138213
AT1G30135	0.109739	0.409384	0.268059
AT2G16810	0.186811	0.409332	0.45638
AT2G38880	0.119448	0.409322	0.291819
AT2G03240	0.033857	0.409274	0.0827245
AT5G38110	0.0445448	0.40926	0.108842
AT1G47610	0.0339244	0.409211	0.0829019
AT1G19120	0.0126932	0.409207	0.0310191
AT5G42500	0.0872015	0.409195	0.213105
AT3G27890	0.0333399	0.409153	0.0814851
AT3G43833	0.322552	0.409143	0.78836
AT4G14103	0.0872378	0.408904	0.213345
AT4G23580	0.236543	0.408858	0.578545
AT4G16680	0.103155	0.408733	0.252376
AT5G03990	0.110462	0.408713	0.270268
AT2G16120	0.0280793	0.40868	0.0687073
AT2G33585	0.0911838	0.408613	0.223154
AT4G29550	0.18131	0.408536	0.443804
AT2G48080	0.0521754	0.408529	0.127715
AT5G44080	0.0636759	0.408518	0.155871
AT5G39080	0.1446	0.408461	0.354013
AT1G22160	0.051434	0.408399	0.125941
AT5G19040	0.0355231	0.408349	0.086992
AT4G21780	0.0863052	0.40831	0.211372
AT5G25510	0.012042	0.408296	0.0294933
AT4G23432	0.329849	0.408284	0.80789
AT4G10390	0.0582592	0.408279	0.142694
AT2G28790	0.0311313	0.408242	0.076257
AT5G65200	0.0406101	0.408221	0.0994806
AT4G12430	0.0247347	0.408189	0.0605963
AT1G70250	0.175789	0.408172	0.430673
AT3G52450	0.0244694	0.408112	0.0599577
AT5G66230	0.0608479	0.408096	0.149102
AT5G46490	0.109933	0.408078	0.269391
AT4G36990	0.0316364	0.408055	0.0775297
AT3G49820	0.13168	0.408052	0.322705
AT3G11740	0.0196921	0.408005	0.0482644
AT1G06620	0.0386483	0.407914	0.0947462
AT4G12400	0.0442183	0.407845	0.108419
AT2G37170	0.00986881	0.40781	0.0241995
AT1G27930	0.0160347	0.407702	0.0393295
AT1G05310	0.0467958	0.4077	0.11478
AT3G01200	0.0527025	0.407549	0.129316
AT5G44320	0.0264734	0.40753	0.0649606
AT2G10970	0.089248	0.407462	0.219034
AT1G75050	0.015526	0.407462	0.0381041
AT3G33520	0.123741	0.407442	0.303702
AT3G06840	0.076399	0.407376	0.187539
AT2G38230	0.0134107	0.407337	0.0329229
AT3G57560	0.0249212	0.406935	0.0612413
AT4G13440	0.13077	0.406908	0.321375
AT2G14960	0.0146436	0.406847	0.0359929
AT5G27940	0.290516	0.406826	0.714104
AT5G24318	0.0673079	0.406764	0.165472
AT1G70470	0.070419	0.406733	0.173133
AT5G47077	0.234085	0.406716	0.575548
AT2G33250	0.142843	0.40671	0.351215
AT3G29030	0.0292243	0.406624	0.0718707
AT1G67775	0.269079	0.406502	0.661937
AT1G08880	0.00321498	0.406472	0.00790947
AT5G54770	0.0202888	0.406432	0.0499194
AT4G16015	0.140258	0.406325	0.345185
AT5G01480	0.207196	0.406323	0.50993
AT4G13090	0.130927	0.40632	0.322227
AT5G10890	0.0966249	0.406218	0.237865
AT3G22680	0.0463752	0.406192	0.114171
AT1G69550	0.160934	0.406171	0.396223
AT2G37970	0.0357374	0.406151	0.0879904
AT3G18715	0.0697146	0.406119	0.171661
AT1G54450	0.0129254	0.406051	0.031832
AT4G21890	0.056676	0.405728	0.13969
AT4G38430	0.0488388	0.405679	0.120388
AT5G11710	0.107754	0.405655	0.26563
AT1G07725	0.0800983	0.405633	0.197465
AT3G21220	0.0367956	0.405632	0.0907117
AT2G22500	0.0615369	0.405565	0.151731
AT5G55460	0.133021	0.405561	0.327992
AT5G01610	0.0364346	0.405551	0.0898398
AT2G34050	0.0171829	0.405507	0.0423738
AT2G38490	0.0187264	0.405499	0.0461811
AT5G11400	0.214376	0.405471	0.528709
AT1G45201	0.0617913	0.405322	0.15245
AT3G47720	0.0814857	0.405266	0.201067
AT2G26440	0.0557847	0.405243	0.137657
AT2G01470	0.0725521	0.405198	0.179054
AT5G25180	0.0994443	0.405137	0.245459
AT4G03380	0.253721	0.405106	0.626308
AT2G30590	0.0529331	0.405058	0.13068
AT2G38340	0.1105	0.405022	0.272825
AT4G15480	0.0584875	0.40486	0.144464
AT1G78820	0.0362969	0.404857	0.0896538
AT1G50720	0.0982859	0.404832	0.242782
AT3G22490	0.0328417	0.404768	0.081137
AT4G13100	0.0891928	0.404762	0.220359
AT3G28740	0.0547871	0.404753	0.135359
AT5G47850	0.0922879	0.404742	0.228016
AT3G43110	0.0801975	0.404706	0.198162
AT3G12650	0.0381785	0.404698	0.094338
AT1G66930	0.086535	0.404591	0.213883
AT4G15735	0.22308	0.404512	0.55148
AT4G22753	0.0730278	0.404446	0.180563
AT3G44300	0.0520714	0.404389	0.128766
AT2G30395	0.044971	0.404387	0.111208
AT3G58660	0.0778923	0.404365	0.192629
AT1G10110	0.21009	0.404308	0.519628
AT4G03170	0.350163	0.404234	0.866236
AT3G43570	0.0544472	0.404182	0.13471
AT5G05150	0.138399	0.404031	0.342545
AT1G08470	0.0219689	0.403954	0.0543847
AT5G65740	0.0704028	0.403942	0.174289
AT5G60900	0.101097	0.403906	0.250297
AT3G17160	0.135137	0.40385	0.334621
AT4G22560	0.0771121	0.403771	0.19098
AT3G50640	0.106241	0.403764	0.263127
AT1G48920	0.0852049	0.403708	0.211056
AT3G23715	0.212929	0.403697	0.527447
AT2G23840	0.0522364	0.403478	0.129465
AT4G25910	0.113152	0.403337	0.280541
AT1G60060	0.0233765	0.403314	0.057961
AT1G52830	0.0569328	0.403304	0.141166
AT5G13080	0.056007	0.403131	0.13893
AT3G15580	0.0188883	0.403119	0.0468554
AT5G25130	0.100152	0.403094	0.248458
AT1G57820	0.0658876	0.403019	0.163485
AT2G32150	0.0225196	0.402914	0.0558918
AT1G67540	0.0988436	0.402905	0.245327
AT4G08290	0.0685683	0.402889	0.170192
AT5G58900	0.0282464	0.40281	0.0701234
AT2G41550	0.127402	0.402804	0.316289
AT1G80450	0.0620357	0.402697	0.15405
AT3G20898	0.0844652	0.402694	0.20975
AT5G45420	0.0605412	0.402651	0.150356
AT1G33610	0.0797115	0.402607	0.197989
AT1G18300	0.0400922	0.402606	0.0995816
AT1G67810	0.0760722	0.40257	0.188966
AT1G25520	0.0151597	0.402569	0.0376573
AT3G09870	0.0557346	0.40239	0.138509
AT1G23290	0.00298684	0.402372	0.00742307
AT1G32230	0.0659348	0.402318	0.163887
AT3G08640	0.0438361	0.402267	0.108973
AT1G12900	0.143577	0.402217	0.356965
AT5G23930	0.0734862	0.402198	0.182712
AT5G12090	0.201065	0.402194	0.499921
AT3G12700	0.0787752	0.402194	0.195864
AT1G05040	0.219862	0.402028	0.546882
AT2G38090	0.0265755	0.401882	0.0661277
AT5G10810	0.0397636	0.401866	0.0989476
AT3G44910	0.100302	0.401827	0.249615
AT1G35510	0.025016	0.401803	0.0622594
AT4G16447	0.0178677	0.401759	0.0444737
AT4G12960	0.13746	0.401698	0.342198
AT4G12930	0.136591	0.401691	0.340039
AT5G41380	0.0648901	0.401668	0.161552
AT1G17020	0.0966821	0.40165	0.240712
AT5G04910	0.0341101	0.401616	0.0849321
AT4G09010	0.0325678	0.401615	0.0810919
AT1G14950	0.040665	0.401609	0.101255
AT4G09160	0.135393	0.401575	0.337154
AT1G43000	0.150127	0.401543	0.373876
AT5G22340	0.133033	0.401492	0.331347
AT3G52230	0.131732	0.401492	0.328106
AT3G12410	0.0857086	0.401473	0.213486
AT3G02440	0.0695243	0.401472	0.173173
AT1G28695	0.0882731	0.401459	0.219881
AT5G63580	0.089189	0.401389	0.222201
AT5G01190	0.0211282	0.401364	0.052641
AT1G76790	0.0703607	0.401359	0.175306
AT4G24380	0.0453007	0.401353	0.11287
AT2G28840	0.0731277	0.401348	0.182205
AT1G22220	0.076941	0.401253	0.191752
AT2G46300	0.0503102	0.401245	0.125385
AT5G01800	0.128067	0.401208	0.319205
AT5G50900	0.0290868	0.401059	0.072525
AT3G23610	0.0515433	0.401026	0.128529
AT3G14790	0.00635547	0.400933	0.0158517
AT3G16560	0.0220153	0.400879	0.0549175
AT1G50090	0.0724118	0.400867	0.180638
AT1G61570	0.0930297	0.40078	0.232122
AT1G31400	0.206142	0.400739	0.514405
AT2G27270	0.263479	0.400597	0.657716
AT5G11610	0.0695045	0.400558	0.173519
AT3G58070	0.122304	0.400533	0.305354
AT2G16700	0.0291171	0.400491	0.0727036
AT1G74710	0.0483001	0.400416	0.120625
AT3G24530	0.00795505	0.400367	0.0198694
AT2G47800	0.0443213	0.400207	0.110746
AT1G06330	0.0293487	0.400089	0.0733554
AT4G00231	0.0618204	0.399884	0.154596
AT2G37780	0.179886	0.399846	0.44989
AT3G22670	0.0457599	0.399723	0.114479
AT1G36730	0.0357392	0.399688	0.0894179
AT5G46170	0.0135814	0.399601	0.0339874
AT1G14330	0.0558689	0.399441	0.139868
AT1G47485	0.144682	0.399422	0.362229
AT2G39782	0.116525	0.399414	0.291739
AT4G00232	0.427938	0.399388	1.07149
AT2G21045	0.0398815	0.399297	0.0998793
AT1G73620	0.060879	0.399272	0.152475
AT4G14580	0.0631113	0.399224	0.158085
AT4G04614	0.0460217	0.399146	0.115301
AT5G36970	0.063687	0.399009	0.159613
AT1G79900	0.0565906	0.398933	0.141855
AT4G15140	0.0579434	0.39893	0.145247
AT1G76250	0.0525019	0.398823	0.131642
AT2G36270	0.04461	0.39878	0.111866
AT1G28440	0.0310225	0.398729	0.0778035
AT4G05220	0.043508	0.398566	0.109161
AT1G75160	0.0233389	0.39855	0.0585597
AT5G65720	0.0191334	0.398502	0.0480133
AT3G12145	0.0899667	0.398496	0.225766
AT4G31860	0.0559384	0.398424	0.140399
AT3G05020	0.0818307	0.398302	0.205449
AT3G52420	0.110958	0.398286	0.278589
AT2G20465	0.219755	0.398278	0.551763
AT1G30870	0.0536846	0.398233	0.134807
AT1G51040	0.135515	0.398125	0.340382
AT5G26060	0.108469	0.397973	0.272553
AT4G40050	0.0568969	0.397953	0.142974
AT2G21110	0.100997	0.397941	0.253799
AT5G17760	0.0139786	0.39788	0.0351326
AT3G06150	0.0540939	0.397871	0.135958
AT2G15220	0.026604	0.397859	0.0668679
AT1G10588	0.0981241	0.397836	0.246644
AT5G45810	0.0282506	0.397813	0.0710147
AT4G32800	0.103456	0.397812	0.260062
AT2G05320	0.041923	0.397792	0.105389
AT3G49110	0.0403994	0.397642	0.101598
AT5G40860	0.0830345	0.397639	0.208819
AT2G25010	0.0179697	0.39761	0.0451944
AT4G17245	0.0720982	0.397567	0.181348
AT5G21430	0.0447353	0.397496	0.112543
AT1G06210	0.0563988	0.397466	0.141896
AT1G54010	0.0676752	0.397445	0.170276
AT3G11020	0.111322	0.397396	0.280129
AT1G80080	0.0624129	0.397382	0.15706
AT2G28890	0.0292746	0.397326	0.0736791
AT3G01920	0.0756086	0.397281	0.190315
AT4G19590	0.108423	0.397225	0.272952
AT4G17905	0.0602112	0.397147	0.151609
AT5G13510	0.0116611	0.39712	0.0293641
AT2G46760	0.0522217	0.397093	0.13151
AT5G27470	0.0256525	0.397085	0.0646019
AT5G18930	0.0219969	0.397037	0.0554027
AT3G19950	0.0504794	0.397022	0.127145
AT1G28430	0.0820908	0.397016	0.206769
AT1G66650	0.139836	0.396982	0.352247
AT1G72460	0.0818409	0.396974	0.206162
AT5G63750	0.192321	0.396967	0.484476
AT5G46960	0.210197	0.396899	0.529599
AT1G67880	0.0141741	0.396865	0.0357153
AT1G35620	0.0445107	0.39682	0.112168
AT5G42720	0.034253	0.396776	0.0863282
AT5G07420	0.078236	0.396758	0.197188
AT1G65610	0.0320302	0.396618	0.0807582
AT3G29000	0.0939435	0.396518	0.236921
AT3G53020	0.0159193	0.396508	0.0401489
AT3G20500	0.02278	0.396494	0.0574537
AT1G22600	0.140212	0.396435	0.353682
AT5G53110	0.0595865	0.396395	0.150321
AT1G80570	0.0594659	0.396377	0.150024
AT2G46310	0.107595	0.396356	0.271461
AT5G07280	0.0605917	0.396351	0.152874
AT3G20600	0.101618	0.396333	0.256395
AT5G13150	0.04897	0.396319	0.123562
AT2G15970	0.0457882	0.396247	0.115555
AT1G22370	0.0857503	0.396227	0.216417
AT4G15390	0.100812	0.396109	0.254505
AT3G28330	0.110155	0.396081	0.278113
AT5G47510	0.0957019	0.396062	0.241634
AT5G08040	0.0813708	0.395992	0.205486
AT1G11210	0.11604	0.395988	0.293039
AT4G24240	0.0531442	0.395943	0.134222
AT3G16920	0.0209937	0.395858	0.0530334
AT3G44260	0.0641917	0.395849	0.162162
AT1G73080	0.130674	0.395791	0.33016
AT5G45890	0.0726016	0.395783	0.183438
AT1G62780	0.0481545	0.395748	0.12168
AT3G59940	0.0729862	0.395549	0.184519
AT3G44020	0.0384698	0.395541	0.0972587
AT1G07260	0.0726833	0.395413	0.183816
AT1G22340	0.0766572	0.395382	0.193881
AT5G61360	0.258858	0.395231	0.654954
AT1G03220	0.0524739	0.395173	0.132787
AT3G22590	0.0225188	0.395089	0.0569968
AT4G37400	0.0403603	0.395002	0.102177
AT3G24730	0.0419654	0.39499	0.106244
AT1G22010	0.199533	0.39498	0.505172
AT2G26810	0.0610703	0.394932	0.154635
AT3G19800	0.0465797	0.394887	0.117957
AT4G28190	0.0229379	0.394858	0.0580915
AT3G10760	0.0207215	0.394835	0.0524814
AT2G46375	0.156322	0.394828	0.395925
AT5G46230	0.0328153	0.394714	0.083137
AT2G20208	0.161848	0.394626	0.41013
AT5G61630	0.0448238	0.394558	0.113605
AT2G05335	0.220253	0.394556	0.55823
AT5G55430	0.341431	0.394529	0.865416
AT3G22540	0.0156568	0.394525	0.0396851
AT2G28950	0.0143088	0.394521	0.0362687
AT1G54730	0.0748283	0.394481	0.189688
AT3G53140	0.0340008	0.394466	0.0861944
AT1G73210	0.0738276	0.394389	0.187195
AT3G17140	0.098715	0.394367	0.250313
AT4G29305	0.0528942	0.394256	0.134162
AT2G05600	0.236733	0.394143	0.600627
AT5G37820	0.0311351	0.394101	0.0790028
AT5G43690	0.102083	0.394063	0.259053
AT1G65250	0.235573	0.393985	0.597925
AT1G64385	0.073321	0.393938	0.186123
AT1G80580	0.219303	0.393928	0.556709
AT2G13820	0.0836628	0.39392	0.212385
AT4G23885	0.147935	0.393908	0.375556
AT1G15757	0.171581	0.393903	0.435592
AT5G64650	0.016822	0.393732	0.0427244
AT4G08230	0.0414973	0.39372	0.105398
AT5G13730	0.0408518	0.393671	0.103771
AT2G22370	0.0203348	0.393666	0.0516549
AT2G37040	0.0167116	0.393572	0.0424614
AT5G01640	0.0541701	0.393507	0.13766
AT4G37760	0.0467226	0.393505	0.118735
AT1G04290	0.0537844	0.393486	0.136687
AT2G34990	0.140009	0.393466	0.355837
AT1G35910	0.0362529	0.393461	0.0921383
AT3G44550	0.0419766	0.393459	0.106686
AT1G64590	0.0461803	0.393324	0.11741
AT2G13350	0.0485607	0.393319	0.123464
AT4G15250	0.0931859	0.393272	0.236951
AT5G11880	0.0201987	0.393157	0.0513758
AT1G48940	0.0642135	0.393154	0.163329
AT3G50310	0.125019	0.393115	0.318021
AT5G23530	0.0546759	0.393088	0.139093
AT4G06744	0.0337414	0.392984	0.0858594
AT1G32530	0.0587238	0.392925	0.149453
AT3G48100	0.0163685	0.392893	0.0416615
AT1G14520	0.0305497	0.392854	0.0777634
AT1G47890	0.120675	0.392708	0.307291
AT3G60020	0.212594	0.392705	0.541357
AT1G21010	0.0467899	0.392703	0.119149
AT1G10980	0.105186	0.392693	0.267859
AT3G45620	0.0758871	0.392683	0.193253
AT5G43450	0.0922651	0.392671	0.234968
AT3G50650	0.0716907	0.392648	0.182582
AT4G23700	0.0490253	0.392647	0.124858
AT3G30380	0.0216494	0.392584	0.0551459
AT2G38270	0.0502615	0.392576	0.12803
AT1G11250	0.0182716	0.392491	0.0465529
AT5G22070	0.0158319	0.392386	0.0403476
AT4G22390	0.108809	0.392345	0.277331
AT3G07490	0.0104137	0.392255	0.0265482
AT1G12020	0.0723274	0.39225	0.184391
AT3G07310	0.0214007	0.392217	0.0545633
AT3G22550	0.0405177	0.392211	0.103306
AT5G23730	0.0321001	0.39214	0.0818587
AT5G49770	0.149505	0.39206	0.381333
AT5G65370	0.10603	0.391996	0.270488
AT1G44120	0.0766786	0.391984	0.195616
AT5G17200	0.0788589	0.391921	0.201211
AT3G05858	0.0619804	0.391892	0.158157
AT5G59340	0.0957572	0.391888	0.244348
AT1G76360	0.0558172	0.391878	0.142435
AT1G18760	0.267416	0.391863	0.682422
AT5G35940	0.0641257	0.391817	0.163662
AT4G00305	0.160292	0.391774	0.409143
AT3G11920	0.100999	0.391773	0.257799
AT5G04770	0.0409566	0.391725	0.104554
AT1G52760	0.0300103	0.391698	0.0766159
AT4G15440	0.0582169	0.391697	0.148627
AT3G62430	0.19904	0.391682	0.508168
AT2G45990	0.0296675	0.391635	0.0757531
AT1G21540	0.0324835	0.39161	0.0829486
AT1G77360	0.0251321	0.391591	0.0641794
AT1G64620	0.11026	0.39145	0.281672
AT2G14290	0.088181	0.391329	0.225337
AT5G07520	0.156489	0.39117	0.400055
AT2G30060	0.0220454	0.391131	0.0563634
AT5G28830	0.0981239	0.391126	0.250876
AT1G76600	0.10858	0.391103	0.277626
AT3G22110	0.0125082	0.391074	0.0319843
AT5G11210	0.0948269	0.391031	0.242505
AT5G10360	0.00521979	0.390969	0.0133509
AT1G63330	0.0972282	0.390967	0.248686
AT3G47410	0.194458	0.390905	0.497455
AT4G14990	0.0359306	0.390884	0.0919214
AT5G62540	0.0390623	0.390823	0.0999488
AT5G43340	0.0582809	0.390751	0.149151
AT5G24930	0.024285	0.390693	0.0621588
AT5G58680	0.0848877	0.390669	0.217288
AT3G50740	0.0853527	0.39061	0.218511
AT2G30080	0.0325803	0.390558	0.0834198
AT1G18530	0.0117111	0.390558	0.0299856
AT2G29730	0.0807347	0.39052	0.206736
AT4G27380	0.150467	0.390438	0.38538
AT2G30290	0.0241423	0.390436	0.0618344
AT1G18350	0.0675113	0.39043	0.172915
AT1G77740	0.0109373	0.390423	0.028014
AT2G32820	0.280601	0.390417	0.718721
AT4G28703	0.0424964	0.390404	0.108852
AT4G29905	0.0122621	0.390336	0.0314143
AT1G14060	0.0815613	0.390254	0.208995
AT4G22170	0.214373	0.390225	0.549357
AT1G09970	0.0296404	0.390111	0.0759794
AT4G00730	0.0217966	0.3901	0.0558744
AT5G27495	0.344675	0.390088	0.883583
AT1G75110	0.0518783	0.390065	0.132999
AT4G25580	0.0918649	0.389981	0.235563
AT3G29060	0.0274682	0.389956	0.0704394
AT5G60630	0.148126	0.389825	0.37998
AT1G74470	0.01161	0.389805	0.0297841
AT5G22940	0.0439486	0.389683	0.112781
AT4G16144	0.0713846	0.389675	0.18319
AT1G37130	0.0143489	0.389664	0.0368238
AT2G47420	0.0353843	0.389633	0.0908144
AT5G45510	0.245666	0.389577	0.630598
AT2G45490	0.0368819	0.389548	0.0946788
AT3G50130	0.0550947	0.389487	0.141455
AT3G25940	0.0766139	0.389425	0.196736
AT3G48180	0.0701504	0.389391	0.180154
AT1G77730	0.0505023	0.389389	0.129696
AT2G37820	0.0671973	0.389362	0.172583
AT1G30280	0.0306029	0.38929	0.0786123
AT5G27670	0.0557291	0.389267	0.143164
AT4G13810	0.173305	0.389019	0.445494
AT5G58390	0.0604031	0.38901	0.155274
AT1G18835	0.132212	0.389008	0.33987
AT1G04690	0.00685654	0.389005	0.0176258
AT5G42800	0.0272297	0.388981	0.0700027
AT1G02610	0.0901093	0.388978	0.231657
AT5G44380	0.119492	0.388965	0.307204
AT5G21130	0.134695	0.388906	0.346342
AT2G21990	0.0302777	0.388894	0.0778559
AT1G09250	0.067525	0.388764	0.173692
AT4G08950	0.0564974	0.388754	0.14533
AT5G40470	0.0984133	0.388708	0.253181
AT3G04790	0.0126698	0.38868	0.0325971
AT1G21850	0.0758796	0.388639	0.195244
AT3G28345	0.0257554	0.388605	0.0662766
AT3G24290	0.0251535	0.388497	0.0647457
AT3G01870	0.0866359	0.38849	0.223007
AT2G27300	0.0335258	0.388432	0.0863108
AT1G18500	0.0375433	0.388367	0.0966698
AT3G62240	0.0589366	0.388356	0.151759
AT4G11470	0.0905366	0.388353	0.233129
AT4G39240	0.0922503	0.388284	0.237584
AT1G66940	0.120933	0.388136	0.311573
AT5G09480	0.0995127	0.38808	0.256423
AT3G10880	0.171045	0.388079	0.440749
AT1G70910	0.287073	0.388036	0.73981
AT5G07880	0.123801	0.388022	0.319056
AT1G66360	0.0507102	0.387971	0.130706
AT3G04050	0.022101	0.387952	0.0569683
AT4G27650	0.039627	0.387935	0.102149
AT5G07572	0.145092	0.38788	0.374064
AT1G11540	0.0700232	0.387813	0.180559
AT3G30210	0.0920193	0.387793	0.23729
AT4G14819	0.0305232	0.387769	0.0787149
AT1G48330	0.036537	0.387732	0.0942327
AT1G17510	0.127176	0.38773	0.328002
AT4G37840	0.0718586	0.387653	0.185368
AT3G54830	0.100699	0.387473	0.259886
AT1G53170	0.124996	0.387436	0.322623
AT4G18360	0.0214257	0.387421	0.0553035
AT2G40480	0.0480669	0.387405	0.124074
AT4G16330	0.096755	0.387396	0.249757
AT4G29420	0.0836083	0.387386	0.215827
AT2G23690	0.0223357	0.387371	0.0576597
AT5G16380	0.0539869	0.387318	0.139387
AT1G15250	0.0146074	0.387311	0.0377148
AT1G68630	0.0341015	0.387296	0.0880504
AT4G13920	0.218606	0.387271	0.564478
AT1G70290	0.0229389	0.387194	0.0592439
AT5G39640	0.120833	0.38716	0.312099
AT3G23180	0.0714307	0.387141	0.184508
AT3G49790	0.0375099	0.387108	0.0968979
AT3G49845	0.0700637	0.387067	0.181012
AT4G28490	0.0644022	0.387036	0.166399
AT3G42860	0.0778437	0.387016	0.201138
AT5G45990	0.0770467	0.386995	0.19909
AT3G16770	0.0638935	0.386967	0.165113
AT2G19320	0.154593	0.386957	0.399509
AT3G45610	0.0626858	0.38692	0.162012
AT4G28560	0.0796291	0.386908	0.205809
AT3G08760	0.0409488	0.386879	0.105844
AT1G26799	0.128071	0.386843	0.331068
AT4G14720	0.0804945	0.386842	0.208081
AT2G15660	0.275354	0.386827	0.711826
AT2G04795	0.0891351	0.386802	0.230441
AT1G43710	0.0259274	0.386735	0.0670417
AT4G36840	0.12822	0.386684	0.33159
AT5G52630	0.0247122	0.38668	0.0639086
AT4G32590	0.0786405	0.386622	0.203404
AT4G24000	0.102322	0.386611	0.264663
AT4G20830	0.0449165	0.386563	0.116194
AT3G50060	0.0338222	0.386552	0.0874972
AT1G67560	0.0321534	0.386535	0.0831836
AT5G58740	0.014379	0.38651	0.0372022
AT2G41120	0.068047	0.386486	0.176066
AT1G15360	0.0506887	0.386484	0.131153
AT1G45976	0.0273497	0.386325	0.0707945
AT5G59350	0.0387206	0.386293	0.100236
AT5G60350	0.289541	0.386259	0.749604
AT1G57590	0.0425507	0.386254	0.110162
AT2G03933	0.261559	0.38623	0.677209
AT2G47520	0.10727	0.386217	0.277746
AT2G40970	0.0402215	0.386172	0.104154
AT5G52540	0.117132	0.386096	0.303375
AT4G10800	0.0676152	0.386026	0.175157
AT2G12400	0.0506523	0.386024	0.131215
AT1G07240	0.0607085	0.385944	0.157299
AT1G48770	0.161532	0.385932	0.41855
AT2G20670	0.053455	0.385882	0.138527
AT2G21230	0.0541891	0.385872	0.140433
AT5G52510	0.0681156	0.385839	0.176539
AT3G47340	0.0142207	0.385806	0.0368597
AT1G13605	0.208504	0.385796	0.54045
AT1G08985	0.202143	0.385619	0.524204
AT3G57510	0.0553885	0.385608	0.143639
AT4G22250	0.0453444	0.385586	0.117599
AT5G58770	0.0546665	0.385584	0.141776
AT2G45440	0.00855635	0.385551	0.0221925
AT3G23960	0.309091	0.385546	0.801696
AT5G04410	0.0989418	0.385458	0.256686
AT2G35240	0.0403308	0.385395	0.104648
AT3G14880	0.0522737	0.385374	0.135644
AT4G18750	0.033476	0.385372	0.0868666
AT5G24400	0.0777478	0.385312	0.201779
AT1G66480	0.0505755	0.385296	0.131264
AT5G35580	0.0589298	0.385192	0.152988
AT3G21900	0.139939	0.385175	0.363312
AT4G00340	0.0413162	0.385073	0.107295
AT5G54130	0.0376784	0.38506	0.0978508
AT3G15770	0.135891	0.384888	0.353067
AT5G58010	0.0317014	0.384828	0.0823783
AT4G35660	0.151476	0.38482	0.393628
AT5G04060	0.0363506	0.384698	0.0944912
AT5G41030	0.117265	0.384689	0.30483
AT3G15860	0.0835543	0.384676	0.217207
AT5G17350	0.0676673	0.384656	0.175916
AT1G21840	0.0548806	0.384652	0.142676
AT3G54920	0.0483541	0.384646	0.125711
AT5G45280	0.116297	0.384539	0.302431
AT2G23080	0.0176438	0.384532	0.045884
AT5G23010	0.0723024	0.384523	0.188032
AT1G36370	0.0175676	0.384499	0.0456897
AT5G50040	0.254176	0.384493	0.661069
AT5G43020	0.0575574	0.384354	0.149751
AT2G15730	0.0139568	0.384285	0.0363189
AT1G69150	0.0968014	0.384242	0.251928
AT2G47480	0.15027	0.384238	0.391087
AT1G64065	0.0526908	0.384205	0.137143
AT1G47750	0.0488839	0.384152	0.127251
AT2G34570	0.0900564	0.384148	0.234431
AT4G21970	0.053177	0.384087	0.13845
AT4G36945	0.0591438	0.38408	0.153988
AT1G49990	0.146194	0.384041	0.380674
AT1G23760	0.0662149	0.384031	0.172421
AT2G04530	0.0247857	0.384014	0.0645438
AT3G13150	0.0840227	0.383931	0.218848
AT4G00190	0.0843389	0.383854	0.219716
AT4G12860	0.0132273	0.383801	0.0344639
AT2G13620	0.0291327	0.383795	0.0759069
AT1G10747	0.224655	0.383786	0.585366
AT2G21140	0.0759456	0.383632	0.197964
AT4G18670	0.100232	0.383609	0.261286
AT1G32640	0.0331275	0.383376	0.08641
AT5G43870	0.0222128	0.383285	0.0579537
AT3G07090	0.0380631	0.383172	0.0993367
AT3G23400	0.0367094	0.383168	0.095805
AT5G55140	0.0161178	0.383153	0.0420662
AT5G52900	0.0502085	0.383143	0.131044
AT2G17972	0.0359431	0.383088	0.0938247
AT2G18630	0.0403984	0.383066	0.105461
AT4G25390	0.0397407	0.383052	0.103748
AT1G51450	0.0833587	0.383032	0.217628
AT3G55820	0.0772535	0.383015	0.201698
AT1G65910	0.0660107	0.382986	0.172358
AT3G62850	0.310848	0.382967	0.811683
AT4G39980	0.0174465	0.382912	0.0455628
AT2G34650	0.018282	0.382909	0.047745
AT4G29310	0.00876007	0.382839	0.0228819
AT1G74875	0.148888	0.382786	0.38896
AT1G61930	0.0920712	0.382762	0.240544
AT1G27461	0.0423066	0.382749	0.110533
AT2G15280	0.0460857	0.382674	0.120431
AT2G33160	0.0697188	0.382667	0.182192
AT1G71430	0.0970334	0.382639	0.25359
AT1G70510	0.0789091	0.382623	0.206232
AT4G26880	0.0951167	0.382614	0.248597
AT3G18035	0.0871193	0.382605	0.2277
AT1G61667	0.0245305	0.3825	0.064132
AT2G20780	0.0123846	0.382442	0.0323831
AT5G42340	0.0409678	0.382412	0.10713
AT4G32870	0.068316	0.382367	0.178666
AT3G50020	0.321795	0.382344	0.841637
AT1G72000	0.026822	0.382303	0.070159
AT1G07747	0.16598	0.382293	0.434168
AT1G65790	0.0769281	0.382283	0.201233
AT5G67640	0.13498	0.38225	0.353119
AT1G51960	0.108022	0.38222	0.282616
AT1G56415	0.222042	0.382212	0.580939
AT2G23250	0.0894361	0.382182	0.234014
AT3G57530	0.00874596	0.382143	0.0228866
AT4G01895	0.167311	0.382066	0.437911
AT2G26510	0.089209	0.381995	0.233535
AT5G57210	0.0393683	0.381978	0.103064
AT3G09990	0.175747	0.381968	0.460109
AT5G39730	0.115035	0.381958	0.301173
AT5G38330	0.202445	0.381901	0.530098
AT3G60090	0.0572955	0.381842	0.15005
AT3G21770	0.0478017	0.381809	0.125198
AT4G24220	0.0269123	0.381787	0.0704903
AT2G21520	0.0154654	0.381772	0.0405096
AT1G24577	0.0921956	0.381737	0.241516
AT4G24080	0.0608877	0.381731	0.159504
AT2G01430	0.0867733	0.381723	0.22732
AT2G21850	0.124955	0.381714	0.327351
AT2G18860	0.0776375	0.381687	0.203406
AT2G33320	0.0404372	0.381683	0.105944
AT5G24500	0.0754514	0.381682	0.197681
AT2G16385	0.0855499	0.381664	0.22415
AT3G56710	0.127727	0.381655	0.334667
AT3G55450	0.088288	0.38165	0.231332
AT1G36380	0.0832811	0.381635	0.218222
AT1G65810	0.0739853	0.381576	0.193894
AT5G05550	0.0680865	0.381565	0.17844
AT5G50940	0.183476	0.381531	0.480895
AT1G04260	0.028559	0.381506	0.0748585
AT4G18710	0.0044428	0.381426	0.0116479
AT3G21740	0.048409	0.381401	0.126924
AT2G45400	0.0631971	0.381378	0.165707
AT5G22310	0.0925743	0.381375	0.242739
AT1G70210	0.0330229	0.381341	0.0865967
AT2G26420	0.0245469	0.381333	0.0643714
AT5G14930	0.218943	0.381305	0.574192
AT2G29780	0.231288	0.381301	0.606575
AT5G05960	0.0665662	0.38128	0.174586
AT3G56350	0.0367685	0.381258	0.09644
AT1G44542	0.102928	0.381153	0.270044
AT5G48410	0.0870335	0.381125	0.22836
AT1G22480	0.0478823	0.38108	0.125649
AT5G60800	0.0415848	0.381073	0.109125
AT2G48000	0.0687121	0.381072	0.180313
AT3G48770	0.0955421	0.381046	0.250736
AT5G40150	0.0407869	0.380952	0.107066
AT3G09380	0.204704	0.38095	0.537352
AT3G63540	0.0352812	0.380937	0.0926168
AT5G09830	0.035313	0.38093	0.0927022
AT3G60220	0.054055	0.380868	0.141926
AT3G61090	0.454969	0.380865	1.19457
AT3G27040	0.176146	0.380848	0.462509
AT3G18580	0.0225866	0.38084	0.0593072
AT1G61580	0.0262936	0.380834	0.0690421
AT2G29040	0.0503493	0.380756	0.132235
AT5G38396	0.193557	0.380729	0.508384
AT1G09070	0.031579	0.3807	0.0829499
AT3G23010	0.190751	0.380688	0.501071
AT2G38480	0.0800578	0.380675	0.210305
AT5G17540	0.0879825	0.380644	0.231141
AT1G48630	0.0269825	0.380623	0.0708904
AT5G19900	0.0415184	0.380606	0.109085
AT2G43090	0.0276004	0.3806	0.0725181
AT2G28340	0.194792	0.380596	0.511807
AT5G37660	0.0349044	0.380539	0.0917235
AT1G22440	0.07709	0.380518	0.202592
AT1G02140	0.036568	0.380499	0.0961054
AT5G46160	0.0129046	0.380477	0.0339169
AT5G22650	0.143778	0.380449	0.377918
AT3G12630	0.0261231	0.380399	0.0686729
AT4G15280	0.0919582	0.380375	0.241757
AT5G46620	0.0238409	0.38035	0.0626814
AT4G33160	0.0691649	0.380324	0.181857
AT5G26630	0.145626	0.380296	0.382929
AT5G18960	0.013743	0.380291	0.036138
AT3G19010	0.0952414	0.380266	0.25046
AT2G25490	0.0368691	0.380232	0.0969648
AT2G32788	0.17502	0.380226	0.460306
AT3G61250	0.0491394	0.380201	0.129246
AT1G33250	0.0258073	0.380196	0.067879
AT1G27700	0.0351723	0.380127	0.0925276
AT5G65180	0.0545389	0.380062	0.1435
AT2G22590	0.0448081	0.380012	0.117912
AT1G35830	0.0412157	0.379945	0.108478
AT3G05800	0.0776558	0.379925	0.204398
AT2G14900	0.03751	0.379879	0.098742
AT5G02870	0.0150544	0.379857	0.0396318
AT4G24420	0.284928	0.379816	0.750176
AT5G54380	0.0158668	0.379724	0.0417851
AT2G20970	0.168445	0.379679	0.443652
AT1G56020	0.0609392	0.379678	0.160502
AT5G51360	0.152422	0.379671	0.401459
AT4G15690	0.018263	0.379619	0.0481087
AT1G62790	0.127383	0.379609	0.335564
AT4G16000	0.165367	0.379594	0.435642
AT5G13720	0.039635	0.379592	0.104415
AT4G13840	0.0781961	0.379553	0.206022
AT2G29290	0.0995804	0.379499	0.2624
AT1G66110	0.258259	0.379456	0.680604
AT1G10190	0.167019	0.379414	0.440203
AT1G76680	0.0127889	0.379348	0.0337128
AT5G07460	0.0818988	0.379318	0.215911
AT3G28570	0.0698667	0.379274	0.184212
AT1G70440	0.0894058	0.379231	0.235756
AT1G66860	0.0469306	0.379208	0.123759
AT5G26670	0.0175522	0.379138	0.046295
AT1G12380	0.0211764	0.379086	0.0558618
AT1G17100	0.0618042	0.379069	0.163042
AT4G11290	0.0297646	0.379064	0.0785213
AT1G64970	0.0376076	0.379039	0.0992181
AT1G32440	0.0299105	0.379032	0.0789129
AT5G61490	0.109684	0.379027	0.289383
AT3G62440	0.121986	0.378983	0.321878
AT5G36220	0.0379073	0.378959	0.10003
AT4G29210	0.0954022	0.378952	0.251753
AT4G13700	0.0491486	0.378881	0.12972
AT1G27090	0.0557043	0.378863	0.14703
AT5G66815	0.127232	0.37885	0.335839
AT5G48800	0.00828186	0.37885	0.0218605
AT2G17670	0.0735373	0.378793	0.194136
AT3G15500	0.0327585	0.378785	0.086483
AT2G22900	0.028072	0.378777	0.0741123
AT3G23380	0.0903798	0.378767	0.238616
AT1G61070	0.0738479	0.378756	0.194975
AT3G46240	0.114792	0.378752	0.303081
AT5G66830	0.152118	0.378746	0.401637
AT3G49340	0.106764	0.378701	0.28192
AT1G34160	0.0698562	0.378701	0.184463
AT3G28050	0.0206599	0.378665	0.0545599
AT1G06225	0.0945818	0.378586	0.249829
AT3G53260	0.0173943	0.378532	0.0459519
AT5G59845	0.0700244	0.378529	0.184991
AT1G43810	0.12959	0.378469	0.342406
AT4G10130	0.052025	0.378464	0.137464
AT4G27270	0.0252799	0.378453	0.0667979
AT5G15770	0.0452564	0.378319	0.119625
AT4G30440	0.00209541	0.378304	0.00553897
AT4G17500	0.0831947	0.378249	0.219947
AT4G13160	0.0782378	0.378243	0.206845
AT5G65890	0.0270149	0.378219	0.0714265
AT4G16490	0.0132438	0.378171	0.0350208
AT3G52710	0.072815	0.378156	0.192553
AT1G22920	0.0371401	0.378132	0.09822
AT3G26550	0.0833817	0.378078	0.220541
AT3G46940	0.0356029	0.378077	0.0941684
AT1G27420	0.0753989	0.378047	0.199443
AT5G59680	0.104289	0.377954	0.27593
AT5G44040	0.109225	0.377928	0.289011
AT1G47810	0.234739	0.377913	0.621146
AT4G12910	0.0672653	0.377911	0.177993
AT4G38540	0.0804949	0.377898	0.213007
AT5G16160	0.0464377	0.377894	0.122886
AT1G71170	0.0810463	0.377884	0.214474
AT1G07320	0.035885	0.377851	0.0949714
AT2G22260	0.0849271	0.377813	0.224786
AT1G02130	0.0128958	0.377801	0.034134
AT2G21185	0.015103	0.377679	0.0399891
AT5G62020	0.0522731	0.377663	0.138412
AT4G35987	0.0418696	0.377663	0.110865
AT2G38550	0.0510818	0.377654	0.135261
AT5G61440	0.0979099	0.377649	0.259262
AT3G07568	0.0802148	0.377618	0.212423
AT3G42725	0.156533	0.377614	0.414532
AT5G28000	0.0700785	0.377462	0.185657
AT2G25580	0.161695	0.377419	0.428424
AT5G57040	0.0447421	0.377417	0.118548
AT1G07795	0.0416188	0.377344	0.110294
AT5G27070	0.131866	0.377331	0.34947
AT2G32890	0.0452528	0.37732	0.119932
AT5G53280	0.0587199	0.377311	0.155627
AT1G30850	0.0656967	0.377258	0.174143
AT1G68200	0.0631629	0.377237	0.167436
AT2G47890	0.0767734	0.377192	0.203539
AT3G09110	0.110096	0.377103	0.291951
AT5G26150	0.0561078	0.377091	0.148791
AT2G45810	0.0228767	0.377075	0.0606688
AT3G43660	0.0677952	0.376936	0.179859
AT5G63250	0.158173	0.376908	0.419659
AT5G37920	0.158929	0.376901	0.421674
AT2G24762	0.124919	0.376769	0.331552
AT2G42390	0.0621853	0.376765	0.165051
AT5G05920	0.0526325	0.376681	0.139727
AT5G37480	0.134094	0.376679	0.355991
AT4G02715	0.0248509	0.376679	0.0659737
AT1G14740	0.0127688	0.376633	0.0339026
AT4G11280	0.0259293	0.376585	0.0688538
AT2G29220	0.0723033	0.37654	0.192021
AT2G35200	0.133561	0.376464	0.354777
AT4G20240	0.135957	0.376439	0.361166
AT2G27370	0.0236836	0.376421	0.0629179
AT3G49930	0.0559599	0.376386	0.148677
AT5G09370	0.274952	0.376356	0.730564
AT2G40980	0.0209309	0.376322	0.0556198
AT4G13010	0.0273554	0.37632	0.072692
AT3G29035	0.0652619	0.376312	0.173425
AT3G24093	0.218631	0.376283	0.58103
AT1G70720	0.069058	0.376275	0.183531
AT4G18920	0.0183735	0.376246	0.0488337
AT4G15500	0.084887	0.376245	0.225616
AT1G44890	0.120242	0.37622	0.319606
AT1G02750	0.104675	0.376132	0.278292
AT1G03970	0.0445816	0.376104	0.118535
AT5G03435	0.138864	0.376091	0.369231
AT3G05345	0.0590022	0.376069	0.156892
AT5G56110	0.0204381	0.376047	0.05435
AT5G19020	0.0517899	0.376019	0.137732
AT5G48210	0.0997808	0.375994	0.265379
AT1G80400	0.0561805	0.375979	0.149425
AT5G47900	0.0711282	0.375928	0.189207
AT4G13790	0.0284223	0.375892	0.0756128
AT1G55970	0.169485	0.375884	0.450898
AT3G63350	0.0754919	0.375875	0.200843
AT5G24170	0.0444037	0.375835	0.118147
AT5G05690	0.0435346	0.375832	0.115835
AT5G51740	0.0770124	0.375806	0.204926
AT2G46160	0.0307774	0.375795	0.0818994
AT5G21050	0.0347075	0.37577	0.0923638
AT1G65295	0.0545775	0.375766	0.145243
AT1G22640	0.0587807	0.375745	0.156438
AT5G28500	0.04233	0.375711	0.112666
AT1G71690	0.0954823	0.375705	0.254142
AT1G15230	0.0508403	0.375678	0.135329
AT1G80120	0.0320753	0.375581	0.0854018
AT5G25830	0.0684956	0.375542	0.182391
AT3G44680	0.00502069	0.375524	0.0133698
AT1G15000	0.0528597	0.375469	0.140783
AT2G41380	0.0572874	0.375392	0.152607
AT3G07670	0.0846774	0.375332	0.225607
AT4G02310	0.232129	0.375323	0.618478
AT2G41660	0.0540659	0.375257	0.144077
AT4G15650	0.305086	0.375208	0.813111
AT4G37800	0.0311436	0.375174	0.0830109
AT2G38152	0.0346027	0.375129	0.0922422
AT3G45970	0.0497697	0.375121	0.132676
AT5G23820	0.173936	0.375114	0.463688
AT2G23060	0.0410687	0.37508	0.109493
AT5G60840	0.205576	0.375073	0.548097
AT1G26930	0.0218411	0.37502	0.0582398
AT5G63690	0.0745461	0.374958	0.198812
AT4G04770	0.0177536	0.374944	0.04735
AT5G56380	0.164981	0.374942	0.440017
AT3G44510	0.052123	0.374922	0.139024
AT4G21660	0.0496394	0.374903	0.132406
AT5G53440	0.0642702	0.374902	0.171432
AT3G46570	0.0681526	0.374848	0.181814
AT2G35650	0.0780622	0.374834	0.208258
AT1G52050	0.0411676	0.374792	0.109841
AT2G39980	0.0325092	0.374777	0.0867428
AT5G36950	0.0522949	0.374715	0.139559
AT5G57760	0.105287	0.374655	0.281024
AT2G41290	0.0668774	0.374561	0.178549
AT5G16500	0.0846637	0.374553	0.22604
AT5G60530	0.0329854	0.374532	0.0880708
AT3G17130	0.0415344	0.374522	0.1109
AT5G25310	0.058621	0.374509	0.156528
AT3G01311	0.0552097	0.374502	0.147422
AT1G55660	0.182013	0.374501	0.486015
AT2G20980	0.0717347	0.374473	0.191562
AT5G46940	0.127153	0.374459	0.339566
AT3G22930	0.0275653	0.374454	0.0736145
AT2G26430	0.0329724	0.374453	0.0880548
AT2G01180	0.0376187	0.374441	0.100466
AT1G71870	0.0461476	0.374417	0.123252
AT3G49550	0.0596626	0.374391	0.159359
AT2G15880	0.0501531	0.374379	0.133963
AT5G55360	0.115652	0.374348	0.308942
AT2G32220	0.0401359	0.374303	0.107228
AT2G03980	0.131045	0.374283	0.350122
AT1G02220	0.223883	0.374257	0.598207
AT3G13940	0.154014	0.374187	0.411596
AT4G04695	0.0859082	0.37417	0.229597
AT4G01940	0.0500926	0.374143	0.133886
AT5G06720	0.0380631	0.374096	0.101747
AT5G06980	0.0522609	0.37406	0.139712
AT4G25225	0.0301967	0.37406	0.0807269
AT5G42420	0.0170987	0.373957	0.0457238
AT5G65683	0.056075	0.373875	0.149983
AT1G62880	0.0151952	0.373871	0.040643
AT1G12980	0.132478	0.373849	0.354363
AT3G28415	0.060843	0.373818	0.162761
AT4G00690	0.202369	0.373774	0.541421
AT5G25590	0.0320605	0.37372	0.0857875
AT3G45060	0.0221049	0.37369	0.0591531
AT2G28630	0.0211386	0.373644	0.0565741
AT1G07520	0.0733011	0.37364	0.196181
AT2G33500	0.0929949	0.373626	0.248899
AT5G65920	0.032526	0.373544	0.087074
AT5G60090	0.281654	0.373534	0.754025
AT5G45730	0.0934559	0.37353	0.250197
AT3G06750	0.0886872	0.373498	0.23745
AT3G14370	0.0205702	0.373459	0.0550801
AT1G24150	0.051843	0.373451	0.138821
AT1G80220	0.255286	0.37345	0.683587
AT1G44835	0.0595862	0.37337	0.15959
AT2G45130	0.04022	0.37337	0.107722
AT1G72630	0.0109568	0.373361	0.0293463
AT3G01860	0.0935055	0.373358	0.250445
AT1G35160	0.0146987	0.373344	0.0393705
AT2G47780	0.0883868	0.37334	0.236746
AT1G08360	0.013706	0.373338	0.0367121
AT4G08685	0.0400228	0.373274	0.107221
AT3G28390	0.0706133	0.373261	0.189179
AT3G23270	0.037988	0.373192	0.101792
AT5G65470	0.0237655	0.373162	0.0636867
AT1G62085	0.125698	0.373141	0.336866
AT4G30380	0.0642928	0.37307	0.172335
AT1G29870	0.169724	0.373066	0.454944
AT2G14860	0.0573819	0.373059	0.153814
AT4G18540	0.0789086	0.372959	0.211574
AT5G62150	0.0230413	0.37291	0.0617879
AT3G62990	0.131425	0.372879	0.352461
[truncated: 16,061 more rows]

## Sheet: Analysis of ω (Ws-Col) in FEGs
TableTable S26E. Analysis of ω (within species) for female-enriched genes in Arabisopsis thaliana.
At Gene ID	Ka	Ks	ω	Female enriched genes	Ka	Ks	ω	FC against tissue atlas
AT1G43140	0.0505143	0.0787497	0.641454	AT1G06820	0.00225681	0.00220866	1.0218	1.92219
AT4G12450	0.0121594	0.078635	0.15463	AT1G09700	0.00230455	0.00661402	0.348434	7.34853
AT4G10457	0.00452622	0.0785553	0.0576182	AT1G09720	0.00234286	0.00154853	1.51295	2.03726
AT4G02360	0.0281299	0.0783877	0.358857	AT1G09790	0.000973686	0.0182022	0.0534927	5.46294
AT1G71480	0.0156044	0.0783771	0.199094	AT1G10010	0.00182472	0.0280007	0.0651671	8.55216
AT5G66040	0.0191898	0.0782909	0.245109	AT1G10320	0.00115614	0.00371746	0.311002	2.00761
AT5G48790	0.0116809	0.0782722	0.149235	AT1G10570	0.000765698	0.00246559	0.310554	2.08062
AT1G63855	0.0313499	0.0779671	0.402091	AT1G11070	0.00726082	0.0158719	0.457464	2.30407
AT2G03210	0.0106366	0.0779229	0.136501	AT1G11690	0.00350351	0.00596957	0.586895	2.76289
AT4G05080	0.00822261	0.0778022	0.105686	AT1G12660	0.00884117	0.0145155	0.609085	1.75265
AT3G43170	0.0433499	0.077481	0.55949	AT1G13910	0.00136431	0.00391091	0.348847	1.87327
AT5G20630	0.00220565	0.0774608	0.0284744	AT1G14460	0.000762292	0.00695677	0.109575	1.67077
AT4G02450	0.00374011	0.0771952	0.04845	AT1G15020	0.00166034	0.00265016	0.626508	1.49338
AT3G16460	0.0194967	0.0771629	0.252669	AT1G15870	0.00918761	0.0227663	0.403563	1.74889
AT1G32560	0.0165478	0.0770924	0.214649	AT1G17590	0.00266594	0.00431499	0.617832	1.49793
AT2G24205	0.00773279	0.0770112	0.100411	AT1G18350	0.00144941	0.0131444	0.110268	2.88099
AT5G46915	0.0345356	0.07697	0.44869	AT1G18860	0.00285946	0.00257786	1.10923	3.483
AT4G13630	0.0186356	0.0769527	0.24217	AT1G19410	0.00554603	0.00430407	1.28855	1.50062
AT2G11010	0.0250838	0.0768185	0.326534	AT1G21700	0.000547021	0.00172592	0.316945	2.00305
AT4G19530	0.0439598	0.0766558	0.57347	AT1G21860	0.00165352	0.00497993	0.332037	2.38267
AT1G65500	0.0269853	0.076552	0.35251	AT1G22015	0.00104073	0.0263443	0.039505	5.81541
AT3G27420	0.0375507	0.0765289	0.490673	AT1G22090	0.00696554	0.00377519	1.84508	2.96701
AT5G17165	0.0128194	0.0764414	0.167702	AT1G22210	0.00138879	0.00419243	0.331262	2.23668
AT4G13095	0.02957	0.0764184	0.386948	AT1G27120	0.00610705	0.0564248	0.108233	3.76505
AT5G28080	0.0166233	0.0763693	0.21767	AT1G27620	0.00205422	0.00285482	0.719562	2.8198
AT1G09970	0.00635191	0.0761565	0.083406	AT1G30460	0.000695826	0.00220057	0.316203	1.36178
AT5G39790	0.0195057	0.0759926	0.256679	AT1G30800	0.00187307	0.0055155	0.339601	1.67152
AT1G63670	0.0115285	0.0758596	0.151972	AT1G32100	0.00142221	0.00813783	0.174765	1.50005
AT3G55500	0.00549121	0.0758435	0.0724018	AT1G32300	0.009396	0.00671923	1.39837	2.48751
AT4G11460	0.0201229	0.0758196	0.265405	AT1G33390	0.00105424	0.00115933	0.909352	2.53012
AT1G53860	0.00181731	0.0757681	0.0239851	AT1G35515	0.00396847	0.0154614	0.256669	2.7294
AT1G31470	0.0181169	0.0755743	0.239724	AT1G35620	0.0117911	0.0429983	0.274222	1.82221
AT4G14490	0.0382424	0.0755329	0.506301	AT1G36180	0.0020453	0.00540075	0.378706	2.39097
AT4G11080	0.0181722	0.0754883	0.240729	AT1G44090	0.00231861	0.00690375	0.335847	1.62415
AT4G17600	0.00178806	0.0753914	0.023717	AT1G47620	0.00168636	0.0026888	0.627179	2.0316
AT3G61111	0.0168837	0.0752285	0.224433	AT1G48010	0.00299704	0.0265859	0.112731	13.3722
AT5G55180	0.00101577	0.0750206	0.0135399	AT1G49560	0.0025745	0.0045471	0.566185	10.4
AT1G31360	0.0110229	0.0749027	0.147163	AT1G49620	0.00660013	0.0157355	0.419443	14.6572
AT3G48520	0.0134799	0.0748378	0.180122	AT1G50280	0.0130852	0.0220751	0.592758	1.84421
AT3G53700	0.00927854	0.0747684	0.124097	AT1G50400	0.00142854	0.00877878	0.162727	1.71895
AT1G09820	0.00723068	0.074589	0.0969403	AT1G53390	0.00117819	0.00128575	0.916343	1.82479
AT1G09900	0.00946645	0.074563	0.126959	AT1G56040	0.0124579	0.00749049	1.66317	7.17097
AT3G28330	0.0135527	0.0745255	0.181854	AT1G58250	0.000324398	0.00278541	0.116463	3.40683
AT3G14450	0.0037801	0.074449	0.0507744	AT1G59780	0.00495351	0.00822021	0.602601	1.85546
AT1G12610	0.00426468	0.0744464	0.0572852	AT1G60390	0.00490927	0.054325	0.0903685	1.7988
AT4G11640	0.00810594	0.0744344	0.108901	AT1G61810	0.00589248	0.0163001	0.361499	2.02514
AT4G25870	0.00227172	0.0742443	0.0305979	AT1G62170	0.000945162	0.00295389	0.319972	2.51014
AT5G09700	0.0215305	0.0741744	0.290269	AT1G63490	0.00114808	0.00273403	0.419921	1.34861
AT4G01740	0.0287029	0.0741079	0.387312	AT1G63540	0.00495346	0.00205637	2.40884	1.53559
AT5G44970	0.0546924	0.0740067	0.739019	AT1G67220	0.0029139	0.00498706	0.584292	1.48484
AT5G10605	0.0668691	0.0739633	0.904085	AT1G67820	0.00292878	0.00324982	0.901212	1.18073
AT5G19120	0.0142897	0.0739214	0.193309	AT1G70650	0.00221799	0.0285146	0.0777844	3.80089
AT3G11000	0.033798	0.073794	0.458005	AT1G75010	0.00308889	0.0033381	0.925345	1.87329
AT1G12640	0.00380014	0.0737529	0.0515253	AT1G75470	0.00114965	0.00368279	0.312167	1.65202
AT4G02350	0.00112094	0.073724	0.0152045	AT1G77310	0.00478586	0.00146743	3.26139	3.09165
AT4G14080	0.00372953	0.0736502	0.0506385	AT1G77850	0.0029418	0.0154889	0.18993	1.88282
AT1G57630	0.0311662	0.0735944	0.423486	AT1G78980	0.00346907	0.003076	1.12779	2.69835
AT5G03495	0.0598745	0.0734184	0.815525	AT1G80560	0.00110973	0.00964087	0.115107	1.69704
AT5G41640	0.0418525	0.073384	0.570322	AT2G01880	0.00382269	0.0206062	0.185512	2.04939
AT4G10603	0.0215881	0.0733274	0.294408	AT2G16580	0.00407853	0.0129224	0.315616	1.61295
AT1G66250	0.00173244	0.0732933	0.0236371	AT2G21450	0.00229058	0.00143298	1.59848	3.44368
AT3G09400	0.0236737	0.0732927	0.323002	AT2G22200	0.0125498	0.0210255	0.596882	2.16059
AT4G12920	0.037578	0.0731727	0.513552	AT2G23096	0.00344695	0.0119685	0.288002	5.73111
AT1G64235	0.0266596	0.0730653	0.364874	AT2G23460	0.000485274	0.00166147	0.292075	1.58619
AT5G26120	0.023341	0.0728098	0.320575	AT2G23470	0.00256603	0.00776029	0.330661	1.58506
AT4G37410	0.00670552	0.0725924	0.0923721	AT2G23990	0.0144778	0.0106118	1.36431	6.41517
AT1G30740	0.0382129	0.0725534	0.526687	AT2G27480	0.00387526	0.0060374	0.641876	1.66793
AT2G02360	0.0390172	0.0725496	0.537801	AT2G27650	0.00346442	0.00140174	2.47151	18.3392
AT3G30230	0.0408262	0.0722975	0.564696	AT2G28590	0.00199753	0.00372515	0.53623	3.35034
AT2G25300	0.0142746	0.0721473	0.197854	AT2G29690	0.000712319	0.00437565	0.162792	1.55624
AT1G69820	0.0247121	0.0721435	0.342541	AT2G30820	0.00837568	0.00998662	0.83869	1.60735
AT1G15080	0.00790077	0.0719549	0.109802	AT2G32340	0.00708884	0.00615795	1.15117	1.79452
AT1G07330	0.0135348	0.0718448	0.18839	AT2G33130	0.00462821	0.057434	0.0805832	8.3415
AT1G64770	0.0482163	0.0718218	0.671333	AT2G36730	0.00173621	0.0028664	0.605709	1.17069
AT3G54040	0.00480913	0.071664	0.0671066	AT2G41510	0.000772647	0.00466477	0.165634	2.08213
AT4G17460	0.0031506	0.0716299	0.0439845	AT2G42850	0.00546358	0.0230493	0.237039	1.81597
AT2G32780	0.0308518	0.0715132	0.431413	AT2G42980	0.000845005	0.00505974	0.167006	1.6792
AT3G24515	0.0216999	0.0715065	0.303467	AT2G45100	0.0156721	0.0398895	0.392888	2.43373
AT5G17390	0.00465707	0.0713935	0.0652311	AT2G45150	0.00516333	0.00314855	1.63991	1.71195
AT1G65250	0.0355765	0.0713391	0.498696	AT2G46480	0.00333323	0.00791609	0.42107	1.92807
AT5G37410	0.0221251	0.0712218	0.310651	AT2G47820	0.00164012	0.00343627	0.477296	2.51248
AT1G65390	0.0239167	0.0712152	0.335837	AT3G01170	0.00207699	0.0123948	0.16757	1.49038
AT4G18390	0.00233486	0.0711845	0.0328001	AT3G02100	0.00778935	0.00840201	0.927081	2.16858
AT5G18080	0.0051334	0.0711523	0.0721466	AT3G02440	0.00118342	0.0073532	0.16094	2.58755
AT1G65320	0.00213503	0.0711188	0.0300206	AT3G05310	0.00555645	0.00604741	0.918815	1.56581
AT3G18150	0.0538176	0.0709604	0.758417	AT3G05430	0.00820387	0.00880935	0.931269	2.43527
AT4G22650	0.0793623	0.0709116	1.11917	AT3G08960	0.000439825	0.00132475	0.332005	1.9226
AT4G28490	0.0109335	0.0708424	0.154336	AT3G09490	0.00272294	0.0037684	0.722571	2.75297
AT1G44890	0.00791563	0.0708397	0.11174	AT3G09720	0.000815334	0.00762252	0.106964	2.82884
AT4G22560	0.010384	0.070571	0.147143	AT3G14250	0.00480497	0.0175307	0.274089	4.68902
AT4G22320	0.00616634	0.0705686	0.0873808	AT3G14820	0.00121798	0.00870745	0.139878	2.06557
AT1G29590	0.0247657	0.0704694	0.351439	AT3G15430	0.00181744	0.0055437	0.32784	1.5673
AT1G35365	0.0331035	0.0704152	0.470118	AT3G15740	0.00799852	0.0121501	0.658308	6.49597
AT1G48690	0.0260551	0.0703751	0.370232	AT3G17230	0.00492381	0.0198412	0.248161	7.4716
AT5G40645	0.00575901	0.0703229	0.0818938	AT3G18900	0.00498834	0.00914141	0.545686	1.49621
AT5G04350	0.00829943	0.070302	0.118054	AT3G19440	0.00661826	0.0221391	0.29894	1.5818
AT2G04680	0.0207364	0.0702882	0.29502	AT3G20930	0.00117983	0.0073433	0.160668	1.93836
AT1G58265	0.0579274	0.0701948	0.825238	AT3G21620	0.00059182	0.00347174	0.170468	10.2253
AT1G64150	0.0217191	0.0701647	0.309544	AT3G23060	0.0143163	0.0296099	0.483499	3.20557
AT1G05550	0.0313829	0.0701286	0.447505	AT3G23260	0.00769682	0.0100115	0.7688	9.2106
AT4G36570	0.0317385	0.0701134	0.452673	AT3G24790	0.00120202	0.00784596	0.153202	1.85073
AT2G14920	0.00664261	0.0700844	0.0947802	AT3G25990	0.00231081	0.02034	0.113609	3.92014
AT3G19380	0.00312186	0.0699677	0.0446186	AT3G45390	0.0112211	0.0319937	0.350727	3.56387
AT1G52640	0.00547693	0.0699631	0.0782831	AT3G46910	0.0537638	0.065408	0.821976	1.81423
AT5G17240	0.0161348	0.0698348	0.231042	AT3G48810	0.000649376	0.00459757	0.141243	1.67059
AT4G13700	0.011858	0.0698137	0.169852	AT3G51540	0.00105748	0.010979	0.0963182	2.24834
AT3G24660	0.00456935	0.0697418	0.0655181	AT3G54310	0.00120798	0.00408438	0.295756	7.41417
AT5G46630	0.0030858	0.0697256	0.0442563	AT3G56590	0.000944083	0.00496676	0.19008	1.94155
AT3G25030	0.0106997	0.0696697	0.153578	AT3G56690	0.0065185	0.00936135	0.69632	1.88489
AT5G62980	0.023599	0.0696078	0.339028	AT3G57940	0.000428553	0.0026723	0.160369	1.54105
AT5G44265	0.0133377	0.0695626	0.191736	AT3G59070	0.00914483	0.0281297	0.325096	2.41797
AT3G14520	0.0204149	0.0695518	0.293521	AT3G59480	0.00139925	0.0038193	0.366363	3.70013
AT5G26160	0.0422798	0.069486	0.608464	AT3G61150	0.000551603	0.0115715	0.047669	2.22131
AT4G36860	0.00299209	0.0694859	0.0430604	AT3G61570	0.00309016	0.00585679	0.527619	1.93451
AT5G35360	0.0170108	0.0692785	0.245543	AT3G61880	0.00647037	0.0097318	0.664868	1.6365
AT5G52420	0.00383165	0.0692531	0.0553282	AT3G61960	0.00139799	0.00449844	0.310771	2.58992
AT2G17090	0.00853472	0.0692193	0.1233	AT3G63180	0.00417759	0.00259055	1.61263	2.22599
AT5G13890	0.00149452	0.0690115	0.0216561	AT4G00190	0.00189924	0.00272519	0.696919	4.93712
AT2G36570	0.0079759	0.06899	0.115609	AT4G00990	0.00530669	0.00483851	1.09676	1.62358
AT3G21770	0.00518396	0.0689387	0.0751967	AT4G01010	0.00187091	0.0427661	0.0437475	1.85502
AT3G08920	0.015942	0.0689192	0.231315	AT4G01970	0.0010509	0.00695116	0.151183	2.29221
AT4G21760	0.0179258	0.068823	0.260462	AT4G02460	0.000938124	0.011205	0.0837235	1.54387
AT4G18780	0.00178776	0.0687171	0.0260163	AT4G04340	0.0017706	0.0130617	0.135556	1.69403
AT4G29770	0.0310373	0.0686663	0.452003	AT4G09940	0.00709407	0.0177097	0.400576	9.87053
AT1G61070	0.00601077	0.0686612	0.0875424	AT4G10970	0.0162267	0.0255053	0.636207	2.26822
AT1G62330	0.0061027	0.0686406	0.088908	AT4G12570	0.00100732	0.00158355	0.636118	1.88108
AT5G23200	0.00974607	0.0685652	0.142143	AT4G13630	0.0186356	0.0769527	0.24217	3.25071
AT4G16045	0.0778376	0.0685272	1.13586	AT4G13750	0.00182111	0.00757979	0.240259	2.43509
AT1G75680	0.000840565	0.0683867	0.0122914	AT4G18050	0.000750699	0.0224482	0.0334414	2.70528
AT5G28510	0.0109751	0.0683152	0.160654	AT4G18770	0.00590215	0.0278868	0.211647	8.67409
AT1G64230	0.00473942	0.0682049	0.0694879	AT4G20050	0.00287527	0.00505115	0.56923	1.76458
AT5G12170	0.0352434	0.0681819	0.516903	AT4G22320	0.00616634	0.0705686	0.0873808	1.3598
AT4G12500	0.0163487	0.0680845	0.240124	AT4G22530	0.0108333	0.0568772	0.190468	1.65477
AT1G13420	0.0144199	0.0680244	0.211981	AT4G22970	0.0021254	0.00223296	0.951833	1.90165
AT1G51965	0.0037366	0.0678739	0.0550521	AT4G23510	0.00209844	0.00636833	0.329512	1.46233
AT3G28610	0.0168772	0.0678332	0.248805	AT4G23520	0.00477929	0.0267734	0.178509	3.49116
AT5G17760	0.0017054	0.0677476	0.0251728	AT4G26250	0.00129142	0.00430595	0.299916	6.12451
AT1G52560	0.0235233	0.0677261	0.34733	AT4G28570	0.00227683	0.0041397	0.549998	1.70067
AT1G68610	0.0228014	0.0677197	0.336702	AT4G30430	0.00318807	0.00536674	0.594041	3.39974
AT5G02920	0.0419564	0.0677154	0.619599	AT4G30590	0.00698034	0.00727054	0.960085	6.0754
AT4G15950	0.0101001	0.0675379	0.149547	AT4G32375	0.00311968	0.0150221	0.207672	4.65667
AT5G65750	0.000866936	0.0674966	0.0128441	AT4G35380	0.000261522	0.000773455	0.338122	1.84769
AT5G59270	0.0142742	0.0674775	0.21154	AT4G35740	0.00184587	0.00195796	0.942752	1.55344
AT1G23640	0.0195385	0.0669884	0.29167	AT4G36860	0.00299209	0.0694859	0.0430604	2.56876
AT3G22350	0.0278103	0.0669641	0.415301	AT4G38700	0.00995945	0.0309581	0.321707	8.30249
AT1G64900	0.00781656	0.0669563	0.116741	AT5G02200	0.015198	0.0296333	0.512869	2.42239
AT3G27200	0.016696	0.0668971	0.249577	AT5G04020	0.000862671	0.000995529	0.866545	3.61793
AT3G29410	0.0284054	0.0667707	0.425416	AT5G04560	0.000630032	0.000835662	0.753932	1.49132
AT4G16800	0.00737756	0.0667014	0.110606	AT5G07390	0.00149072	0.0268457	0.0555292	1.55696
AT1G23050	0.0088511	0.0666541	0.132792	AT5G09360	0.00383553	0.00754308	0.508483	1.32088
AT3G30280	0.0244036	0.0665988	0.366427	AT5G11300	0.0010234	0.00608486	0.168187	1.52322
AT2G29220	0.0132044	0.0665821	0.198317	AT5G11940	0.000597332	0.00328006	0.18211	22.8596
AT4G16760	0.00400516	0.0664382	0.0602839	AT5G14080	0.00207502	0.00220482	0.941129	1.66664
AT2G17270	0.00132785	0.0664148	0.0199932	AT5G14860	0.00351951	0.00596417	0.590109	3.266
AT5G39645	0.0269474	0.0662667	0.406651	AT5G14960	0.00242092	0.00402304	0.601762	1.48726
AT1G08650	0.00465404	0.0662194	0.0702822	AT5G17410	0.00642882	0.0615454	0.104457	1.63109
AT2G17020	0.00663388	0.0661657	0.100262	AT5G20110	0.00206994	0.00701972	0.294875	1.21451
AT1G35670	0.000868169	0.0661587	0.0131225	AT5G22410	0.00931678	0.0302496	0.307997	2.8089
AT4G36120	0.0326376	0.0661561	0.493342	AT5G22990	0.0207736	0.0299984	0.692489	2.42605
AT1G69090	0.0291473	0.0660539	0.441265	AT5G23580	0.000880547	0.00601793	0.14632	1.44326
AT1G74190	0.0182618	0.0659955	0.276713	AT5G24390	0.00165064	0.00541352	0.304911	1.87399
AT1G64860	0.00515545	0.0659503	0.0781718	AT5G25520	0.000434876	0.00144914	0.300093	1.39479
AT4G19030	0.00316738	0.0658159	0.0481249	AT5G25960	0.00502886	0.00388868	1.2932	8.44055
AT5G48750	0.0411097	0.0657797	0.624961	AT5G28650	0.0077636	0.0239012	0.324821	2.11066
AT5G43670	0.00722599	0.0657331	0.109929	AT5G33340	0.00521505	0.0322634	0.16164	9.98777
AT4G37110	0.0219575	0.0656644	0.33439	AT5G35370	0.000512969	0.0060593	0.0846582	9.74107
AT5G17360	0.0196117	0.065654	0.298712	AT5G40750	0.0167708	0.0420621	0.398715	1.61414
AT3G45680	0.00718209	0.065559	0.109552	AT5G41820	0.0246367	0.0476999	0.516495	2.4569
AT4G25640	0.00086368	0.0655144	0.0131831	AT5G43230	0.00445943	0.0474953	0.0938919	5.91185
AT3G29050	0.0204115	0.0654964	0.311644	AT5G43310	0.00899918	0.036049	0.249638	1.44044
AT3G46910	0.0537638	0.065408	0.821976	AT5G44780	0.00605971	0.00785923	0.771031	2.53978
AT3G11405	0.0221915	0.0653439	0.33961	AT5G45910	0.00118999	0.00730844	0.162824	9.76338
AT4G27870	0.0276017	0.0653066	0.422649	AT5G47380	0.00212999	0.00225927	0.94278	1.97893
AT1G69730	0.0238697	0.0653001	0.365539	AT5G47635	0.00269634	0.00835383	0.322767	2.15799
AT4G22430	0.0387676	0.065265	0.594003	AT5G48350	0.00669369	0.00684248	0.978255	4.85953
AT4G14100	0.00823661	0.0651638	0.126399	AT5G49560	0.00486519	0.00493338	0.986178	2.28669
AT5G61340	0.00266348	0.0651449	0.0408854	AT5G53210	0.0012355	0.0035564	0.3474	1.45524
AT3G51110	0.0441675	0.0650224	0.679265	AT5G53870	0.0174473	0.0349459	0.499266	2.54509
AT2G14080	0.0449259	0.0649288	0.691925	AT5G55050	0.00343846	0.00793349	0.43341	3.34593
AT1G52240	0.0297996	0.0648699	0.459375	AT5G55900	0.00423912	0.0137975	0.307238	2.61542
AT4G17505	0.0393377	0.0648585	0.606516	AT5G58180	0.00224003	0.0067046	0.334104	1.79845
AT2G16030	0.0217003	0.0648281	0.334736	AT5G60440	0.00282139	0.00546255	0.516497	1.10186
AT1G44446	0.00249931	0.0648165	0.0385597	AT5G62200	0.00718656	0.013454	0.53416	1.56788
AT5G44260	0.00346045	0.064801	0.0534011	AT5G63080	0.00983776	0.0274152	0.358843	1.73382
AT1G61860	0.00116715	0.0647613	0.0180223	AT5G63390	0.000797078	0.00237541	0.335554	1.63298
AT4G01410	0.00412327	0.0647556	0.0636744	AT5G65230	0.00450527	0.048019	0.0938227	2.74374
AT1G17240	0.0303185	0.0646827	0.468727	AT5G65900	0.00137062	0.00457594	0.299528	1.72958
AT1G21670	0.0113947	0.0646788	0.176173	AT5G66620	0.00776267	0.00797853	0.972945	4.14603
AT2G15230	0.0131677	0.0646764	0.203593
AT2G23130	0.0521627	0.0646567	0.806764
AT1G31240	0.0228938	0.0645893	0.354451
AT1G02220	0.0362929	0.0644605	0.563024
AT2G17700	0.00158319	0.0644364	0.0245698
AT2G28450	0.0149021	0.0644176	0.231336
AT2G16835	0.112388	0.0643974	1.74523
AT3G29770	0.00224659	0.064386	0.0348926
AT3G22560	0.0188096	0.0643737	0.292194
AT1G59640	0.0283331	0.0643192	0.440508
AT2G19580	0.00167869	0.0643121	0.0261023
AT4G03510	0.00176717	0.0641618	0.0275424
AT1G60300	0.048876	0.0641518	0.761879
AT2G13560	0.000693143	0.0641342	0.0108077
AT5G03820	0.00739343	0.0640494	0.115433
AT2G32390	0.0403586	0.0640473	0.630137
AT5G05890	0.00874523	0.0640188	0.136604
AT2G21630	0.00874326	0.0639408	0.13674
AT3G43630	0.0022996	0.0639407	0.0359646
AT5G43140	0.0053257	0.0638283	0.083438
AT4G13990	0.00157973	0.0637914	0.0247641
AT5G02270	0.00132799	0.0637386	0.020835
AT5G44580	0.0455141	0.0636932	0.714584
AT4G17590	0.0208498	0.063555	0.328059
AT3G08940	0.00506886	0.0635531	0.0797578
AT4G27730	0.0012277	0.0635218	0.0193273
AT1G31850	0.00549133	0.0634482	0.0865483
AT5G50130	0.0197787	0.0633152	0.312384
AT1G50270	0.0235918	0.0631851	0.373376
AT5G58990	0.0186037	0.0630202	0.295203
AT5G05410	0.0115228	0.0629245	0.183121
AT3G45710	0.0249779	0.0629049	0.397074
AT1G17345	0.00685259	0.062777	0.109158
AT3G20970	0.0144218	0.0627278	0.229911
AT1G69610	0.0101506	0.062713	0.161859
AT2G16520	0.0493488	0.0627084	0.786956
AT1G80745	0.0212367	0.0626695	0.338869
AT5G06790	0.0278259	0.0625852	0.444608
AT2G43220	0.0336986	0.0625649	0.538619
AT4G16180	0.00802755	0.0624694	0.128504
AT1G15772	0.0223309	0.0624164	0.357774
AT4G14050	0.0095553	0.0621037	0.15386
AT3G62740	0.0156768	0.0620775	0.252536
AT3G60470	0.0316304	0.0620555	0.509711
AT1G55450	0.00415605	0.0620244	0.0670066
AT4G05040	0.0386919	0.0619549	0.624518
AT3G11040	0.0135208	0.0619059	0.218408
AT4G20080	0.00539064	0.0618883	0.0871028
AT3G26820	0.0154825	0.0618634	0.25027
AT3G27870	0.00748095	0.0618249	0.121002
AT5G48657	0.0361192	0.0616857	0.585535
AT4G11653	0.0184731	0.0616579	0.299606
AT5G41870	0.00730803	0.0616406	0.118559
AT4G00980	0.0238816	0.0616242	0.387536
AT1G52550	0.0262659	0.0616217	0.426244
AT5G17410	0.00642882	0.0615454	0.104457
AT5G44200	0.00500981	0.06143	0.0815532
AT1G66620	0.0159554	0.0613936	0.259887
AT4G01650	0.0125601	0.0613749	0.204646
AT1G61050	0.0149363	0.0613475	0.243471
AT1G43260	0.034458	0.0612497	0.562582
AT4G09750	0.00691087	0.0612389	0.112851
AT4G12010	0.0230871	0.0611169	0.377754
AT2G13510	0.0276599	0.0610942	0.452741
AT4G17730	0.0486468	0.0609939	0.797569
AT2G17480	0.00470435	0.060959	0.0771723
AT5G23490	0.0130244	0.0608915	0.213896
AT5G03390	0.0481582	0.0608227	0.79178
AT5G66280	0.00111978	0.0607824	0.0184228
AT5G16200	0.0115144	0.0607739	0.189464
AT5G43320	0.00182751	0.0606394	0.0301374
AT4G33560	0.0520074	0.0606232	0.857879
AT3G27425	0.0205871	0.0605779	0.339845
AT5G37990	0.00723862	0.0605612	0.119526
AT4G04670	0.0202671	0.0605059	0.334961
AT2G17280	0.0145796	0.0604853	0.241043
AT5G42700	0.0249623	0.060429	0.413084
AT2G17040	0.0142554	0.0604101	0.235977
AT4G04500	0.00899957	0.0603852	0.149036
AT5G53660	0.00811864	0.0603751	0.13447
AT1G30900	0.000694263	0.0603611	0.0115018
AT4G20240	0.0111703	0.0603581	0.185068
AT2G05400	0.0236435	0.0602554	0.392389
AT1G58260	0.0152183	0.0602362	0.252643
AT3G49160	0.00991756	0.0602121	0.16471
AT3G11410	0.00444849	0.0601832	0.0739158
AT3G19370	0.0171373	0.0601394	0.28496
AT5G10610	0.020677	0.0601187	0.343936
AT5G06030	0.013267	0.0601022	0.220741
AT5G24230	0.00685243	0.0600969	0.114023
AT2G14050	0.00647238	0.0600719	0.107744
AT3G44860	0.00512801	0.0600718	0.0853647
AT1G62050	0.00595415	0.0600119	0.0992161
AT5G07100	0.0283606	0.0599971	0.4727
AT1G72890	0.0189551	0.0599179	0.316352
AT2G02890	0.0669643	0.0598807	1.11829
AT1G43640	0.0309233	0.0598699	0.516508
AT5G17980	0.0101411	0.0596404	0.170037
AT1G34047	0.103402	0.0596356	1.7339
AT2G06904	0.0136681	0.0596106	0.22929
AT2G18400	0.00460397	0.0596051	0.0772411
AT4G19050	0.0195058	0.0595437	0.327589
AT2G18280	0.00591943	0.0595422	0.0994157
AT2G17260	0.00902002	0.0595247	0.151534
AT5G53360	0.0312171	0.0595146	0.524528
AT3G63510	0.0406649	0.0594922	0.683532
AT3G44280	0.0128081	0.0593202	0.215914
AT5G15790	0.0145721	0.0592999	0.245736
AT1G22540	0.00674239	0.0592105	0.113872
AT3G01345	0.0579488	0.0590959	0.980589
AT5G40870	0.000936688	0.0590576	0.0158606
AT5G24240	0.00386677	0.0590337	0.0655011
AT1G17170	0.00981089	0.059018	0.166236
AT2G29320	0.00494312	0.0590042	0.0837757
AT5G25040	0.039902	0.0589237	0.677182
AT1G63360	0.0434278	0.0588598	0.737818
AT5G17790	0.028947	0.0588231	0.492103
AT1G72470	0.000714701	0.0587949	0.0121558
AT1G21450	0.00477678	0.0587167	0.081353
AT4G09320	0.00525471	0.0586585	0.0895814
AT5G41680	0.0137255	0.0584851	0.234684
AT1G52260	0.0347972	0.0584812	0.595014
AT4G08250	0.0139366	0.05847	0.238355
AT3G66658	0.000735776	0.0583209	0.012616
AT2G14290	0.0320613	0.0582009	0.550872
AT3G43930	0.0215002	0.0581953	0.36945
AT2G16810	0.0494866	0.0581886	0.850451
AT2G21655	0.00266757	0.0581734	0.0458555
AT4G28100	0.00144092	0.0581609	0.0247747
AT2G33210	0.000768919	0.0580928	0.013236
AT2G01280	0.0246789	0.0579846	0.425612
AT1G22600	0.0281949	0.0579235	0.486761
AT1G69910	0.00530983	0.0578782	0.0917414
AT5G38030	0.0098275	0.0578665	0.16983
AT3G47380	0.00216795	0.0578104	0.0375011
AT4G01060	0.0114053	0.0577223	0.197588
AT5G54520	0.00811952	0.0576968	0.140727
AT3G44713	0.024013	0.057676	0.416343
AT1G31600	0.0222851	0.0576508	0.386553
AT2G15310	0.00212918	0.0575961	0.0369674
AT1G53920	0.00236918	0.057581	0.0411453
AT3G28223	0.0193809	0.0574776	0.337191
AT5G44740	0.0194387	0.0574495	0.338362
AT2G33130	0.00462821	0.057434	0.0805832
AT4G21960	0.00400235	0.0573041	0.0698441
AT1G61566	0.0118359	0.0572643	0.206689
AT3G27540	0.0031617	0.0571967	0.0552778
AT3G13420	0.0292607	0.0571869	0.511668
AT5G23060	0.00852754	0.0571826	0.149128
AT4G27710	0.00773908	0.0571366	0.135449
AT1G23205	0.0156738	0.0571121	0.274439
AT1G06645	0.0301917	0.0570849	0.528892
AT5G63040	0.0115335	0.0570584	0.202134
AT2G03350	0.00514262	0.0570411	0.0901565
AT4G10630	0.00944998	0.056995	0.165804
AT4G22530	0.0108333	0.0568772	0.190468
AT5G27270	0.0125903	0.0568619	0.221419
AT3G45690	0.0238221	0.056848	0.419049
AT4G29250	0.0111708	0.0567719	0.196767
AT4G13000	0.00737138	0.0567383	0.129919
AT3G44550	0.000865431	0.0567114	0.0152603
AT5G42410	0.0116679	0.0567088	0.205751
AT5G43530	0.0101951	0.0567075	0.179784
AT3G46110	0.011891	0.0565914	0.210121
AT5G16900	0.0561492	0.056509	0.993632
AT3G16450	0.0118914	0.0564507	0.210651
AT1G27120	0.00610705	0.0564248	0.108233
AT5G56940	0.0103108	0.0564204	0.18275
AT4G16845	0.0122686	0.0564008	0.217526
AT4G31740	0.0165621	0.0563728	0.293795
AT2G45630	0.00411341	0.0563586	0.0729864
AT1G67150	0.00348877	0.0561662	0.0621151
AT4G04960	0.0125885	0.0561419	0.224226
AT1G72790	0.0221612	0.0561125	0.394942
AT1G66090	0.0490584	0.0560998	0.874484
AT1G45191	0.00570126	0.0560686	0.101684
AT5G11400	0.0133701	0.0560275	0.238634
AT1G31510	0.0302869	0.0559346	0.54147
AT4G19191	0.0146327	0.0558947	0.26179
AT3G24508	0.030977	0.0558882	0.554267
AT4G00230	0.00615787	0.0558367	0.110284
AT1G27130	0.0152067	0.055685	0.273084
AT4G21903	0.0297613	0.0556525	0.53477
AT1G52330	0.0732747	0.0556402	1.31694
AT2G37970	0.013075	0.0556355	0.235012
AT1G10300	0.00800592	0.055616	0.14395
AT5G28810	0.0254602	0.0555744	0.458128
AT4G14140	0.0329528	0.0555648	0.593052
AT4G26270	0.000950515	0.055548	0.0171116
AT4G11760	0.00944271	0.0555458	0.169999
AT1G77530	0.0131893	0.0554789	0.237735
AT2G01860	0.00433485	0.0554723	0.0781444
AT4G01450	0.00500878	0.055449	0.0903313
AT4G25410	0.0141869	0.0554488	0.255856
AT4G13100	0.0358138	0.0554449	0.645935
AT5G16230	0.00319728	0.0553807	0.0577327
AT4G10620	0.00503401	0.0553775	0.0909035
AT1G70090	0.00230324	0.055347	0.0416146
AT1G15880	0.00603569	0.0552982	0.109148
AT2G18070	0.0439496	0.0552501	0.795467
AT2G20680	0.00220223	0.055247	0.0398615
AT1G32220	0.0060946	0.0551965	0.110416
AT5G45230	0.0110369	0.0551361	0.200176
AT4G15390	0.00684566	0.0551115	0.124215
AT5G41840	0.0259665	0.0551049	0.47122
AT5G43175	0.00580971	0.0550987	0.105442
AT3G46070	0.0106656	0.0550835	0.193626
AT4G03260	0.00559842	0.0550242	0.101745
AT1G58160	0.0178199	0.0550133	0.323921
AT1G21835	0.0141923	0.0549575	0.258242
AT1G70300	0.00245547	0.0549204	0.0447097
AT3G51240	0.00390513	0.0548718	0.0711683
AT1G20310	0.001781	0.0548447	0.0324735
AT5G43780	0.00406341	0.0548331	0.0741051
AT4G16141	0.00209888	0.0547652	0.0383251
AT5G59730	0.00288445	0.0547611	0.0526733
AT3G16190	0.0115626	0.0547237	0.211291
AT5G17090	0.0250929	0.0547097	0.458656
AT1G61080	0.0200389	0.0547	0.366343
AT3G53060	0.0426143	0.0546997	0.779059
AT4G14440	0.0076933	0.0546436	0.14079
AT1G15770	0.0557306	0.054595	1.0208
AT1G60790	0.00577549	0.0545727	0.105831
AT5G40680	0.0105066	0.0545617	0.192564
AT3G23070	0.0112304	0.054461	0.20621
AT1G49640	0.019293	0.0544505	0.354322
AT4G27740	0.00420221	0.0544125	0.0772288
AT5G42810	0.00829185	0.0543512	0.152561
AT5G51820	0.00724205	0.0543415	0.133269
AT1G60390	0.00490927	0.054325	0.0903685
AT2G31200	0.0147838	0.0543077	0.272224
AT1G69720	0.00808481	0.0543002	0.148891
AT3G24850	0.0121889	0.0541191	0.225223
AT5G49870	0.0385004	0.0541158	0.711444
AT2G17265	0.00262867	0.0540116	0.0486687
AT1G44770	0.00172577	0.0540092	0.0319532
AT5G01360	0.0051654	0.0538658	0.0958938
AT2G18170	0.00120255	0.0538636	0.0223259
AT3G27560	0.00131896	0.0538391	0.0244983
AT4G04770	0.0015366	0.0538175	0.0285521
AT2G14800	0.0304501	0.0537915	0.566077
AT5G39350	0.0144082	0.0537832	0.267894
AT1G60730	0.00898803	0.0537795	0.167127
AT1G11950	0.0113142	0.0537217	0.210608
AT1G66260	0.0121484	0.0537137	0.22617
AT5G49900	0.00427621	0.0536946	0.0796395
AT1G21660	0.00567028	0.0536549	0.105681
AT1G36060	0.00299494	0.0536282	0.0558464
AT4G19100	0.00826747	0.0535356	0.15443
AT1G15015	0.0431097	0.053513	0.805594
AT3G19040	0.0363057	0.0534557	0.679174
AT1G61720	0.00917695	0.0534458	0.171706
AT3G11010	0.0440068	0.0534403	0.823475
AT5G63085	0.0332197	0.0534338	0.621698
AT1G63110	0.00989737	0.0533751	0.185431
AT4G12420	0.002222	0.0533734	0.0416312
AT4G09030	0.00822735	0.0532575	0.154482
AT4G14368	0.00517224	0.0532436	0.0971429
AT5G48690	0.0168236	0.0532373	0.316011
AT1G61900	0.00623481	0.0531818	0.117236
AT5G43550	0.0697679	0.0530096	1.31614
AT4G17490	0.0250367	0.0529717	0.472643
AT4G11630	0.0019335	0.052953	0.0365135
AT2G02030	0.0567366	0.0529239	1.07204
AT5G67060	0.00354435	0.0529004	0.0670004
AT5G59720	0.00274649	0.0528634	0.0519545
AT2G19970	0.00242626	0.0528602	0.0458996
AT3G03410	0.0128355	0.0527727	0.243222
AT1G32360	0.00588889	0.0527482	0.111642
AT2G33080	0.0471328	0.052745	0.893598
AT2G15490	0.00727188	0.0526133	0.138214
AT5G51380	0.00175556	0.0525965	0.0333779
AT5G05770	0.0416989	0.0525908	0.792894
AT3G27960	0.0045275	0.0524962	0.0862444
AT4G25150	0.0128447	0.0524707	0.244798
AT3G56670	0.0431202	0.0524413	0.822257
AT4G09770	0.00897854	0.0524088	0.171317
AT3G30340	0.00129194	0.0524072	0.024652
AT5G38690	0.011514	0.0523796	0.219818
AT3G11240	0.0193766	0.0523519	0.370122
AT5G38680	0.0159459	0.0523324	0.304704
AT2G16890	0.00475708	0.0523192	0.0909243
AT2G13650	0.00135086	0.0522911	0.0258334
AT4G04970	0.00227066	0.0522588	0.0434503
AT2G30140	0.028404	0.0522315	0.543809
AT4G31650	0.0341505	0.0522289	0.653863
AT1G62440	0.0157482	0.0522208	0.301571
AT1G06730	0.0149369	0.0522068	0.28611
AT5G26850	0.00772946	0.0522047	0.148061
AT1G57850	0.0270387	0.0521647	0.518334
AT1G16370	0.00922539	0.0521143	0.177022
AT4G16830	0.00875062	0.0521017	0.167953
AT5G40640	0.00383447	0.0520884	0.0736146
AT3G44805	0.020169	0.0520787	0.387279
AT5G44290	0.00196018	0.0520703	0.0376449
AT5G37940	0.0165315	0.0520332	0.317711
AT1G76530	0.0333489	0.0520099	0.641204
AT4G16680	0.00591343	0.0519825	0.113758
AT1G70100	0.0376432	0.0519753	0.724252
AT2G31215	0.0904984	0.0519542	1.74189
AT4G19820	0.0423184	0.0518962	0.815442
AT3G15510	0.00240931	0.0518747	0.0464448
AT2G35660	0.00841455	0.0518691	0.162227
AT1G61090	0.0185115	0.0518436	0.357064
AT5G63595	0.0386349	0.0517964	0.745901
AT5G17170	0.00491486	0.0517915	0.0948971
AT4G13020	0.0034756	0.0517304	0.067187
AT3G27510	0.0189915	0.0516994	0.367344
AT3G22740	0.00396462	0.0516843	0.0767083
AT4G22080	0.00335199	0.0516746	0.0648672
AT1G47270	0.00357984	0.0516134	0.0693588
AT3G61450	0.00853041	0.0515755	0.165397
AT2G24190	0.0138639	0.0515625	0.268876
AT1G53730	0.0025436	0.0515147	0.0493763
AT1G70130	0.0182563	0.051508	0.354437
AT4G11100	0.00611573	0.0514419	0.118886
AT5G23320	0.0520345	0.0514323	1.01171
AT5G02640	0.00276682	0.0514131	0.0538155
AT5G08055	0.0250936	0.0514065	0.48814
AT1G17150	0.0179445	0.0512373	0.350223
AT5G03310	0.00779466	0.0512316	0.152145
AT5G02450	0.00412706	0.0511959	0.0806131
AT1G51390	0.00161214	0.0511795	0.0314996
AT5G46150	0.00255162	0.0511571	0.049878
AT4G11480	0.00431838	0.0511473	0.0844304
AT1G66860	0.00913921	0.0511272	0.178754
AT2G22950	0.00306117	0.0510733	0.0599367
AT2G04500	0.0109959	0.0509345	0.215882
AT4G11770	0.028588	0.0508928	0.561731
AT4G11550	0.0165683	0.0508903	0.32557
AT4G13810	0.0347328	0.0508548	0.68298
AT2G28850	0.00487574	0.0508265	0.095929
AT5G38100	0.0157193	0.0508205	0.30931
AT1G64210	0.00473928	0.0508113	0.0932723
AT5G59740	0.00130778	0.050709	0.02579
AT1G31550	0.0112556	0.0506901	0.222048
AT4G01730	0.00648678	0.050661	0.128043
AT1G19700	0.00462059	0.0506426	0.0912392
AT4G10845	0.0583634	0.0506265	1.15282
AT2G38150	0.00934664	0.0506083	0.184686
AT1G31710	0.00947728	0.0505822	0.187364
AT2G02990	0.00190487	0.0505687	0.037669
AT1G61930	0.00215356	0.0505566	0.042597
AT2G45930	0.0325538	0.0505446	0.644061
AT2G05990	0.00341029	0.0504759	0.0675629
AT1G29870	0.0286723	0.0504553	0.568272
AT5G05350	0.0115736	0.050455	0.229384
AT4G26320	0.0087307	0.050435	0.173108
AT4G20110	0.00335761	0.0503849	0.0666393
AT1G42440	0.00635349	0.0503533	0.126178
AT3G46740	0.00323833	0.0503376	0.0643322
AT4G14990	0.0045039	0.0502848	0.0895678
AT5G19720	0.00519246	0.0502541	0.103324
AT2G17180	0.00836194	0.0501721	0.166665
AT1G66230	0.00630029	0.0500369	0.125913
AT2G24645	0.0331054	0.0500321	0.661682
AT5G48420	0.0156813	0.0500305	0.313435
AT2G24720	0.0230997	0.050026	0.461754
AT5G25130	0.00871291	0.0499804	0.174327
AT5G42690	0.0148907	0.0499325	0.298216
AT1G09560	0.00409226	0.0498625	0.0820708
AT2G13790	0.0022085	0.049785	0.0443608
AT1G31930	0.00451607	0.0497735	0.0907324
AT1G18940	0.00718443	0.0497669	0.144362
AT4G14410	0.00486788	0.0497567	0.0978337
AT1G20300	0.00734161	0.049697	0.147727
AT3G51090	0.00583488	0.0496572	0.117503
AT1G66235	0.0324417	0.0496495	0.653414
AT4G11650	0.00184359	0.0496449	0.0371356
AT3G45200	0.0028184	0.0496429	0.0567734
AT5G38940	0.00416777	0.0496238	0.0839873
AT3G44840	0.00379237	0.0496122	0.0764402
AT4G10640	0.00754316	0.0495104	0.152355
AT1G43760	0.0311214	0.0495023	0.628686
AT4G16807	0.0472781	0.0494946	0.955217
AT4G10800	0.00761764	0.0494123	0.154165
AT4G12490	0.0137037	0.0493987	0.27741
AT5G20390	0.00845341	0.0493031	0.171458
AT4G23500	0.0027192	0.0493017	0.0551542
AT2G47570	0.0104949	0.0492922	0.212912
AT5G44230	0.00973865	0.0491965	0.197954
AT3G47500	0.0212197	0.0491707	0.431551
AT5G06040	0.0438526	0.0490935	0.893247
AT5G46040	0.00777711	0.0490849	0.158442
AT3G26115	0.0174538	0.049017	0.356077
AT4G37880	0.00338706	0.048959	0.0691815
AT4G20100	0.00597461	0.048894	0.122195
AT5G02390	0.0122746	0.0488213	0.25142
AT2G03913	0.0171839	0.0487426	0.352544
AT3G50830	0.00228636	0.0486937	0.0469539
AT2G44730	0.00700017	0.0486682	0.143835
AT4G13340	0.0103822	0.048647	0.213418
AT3G17480	0.0523636	0.0486307	1.07676
AT5G20830	0.00168517	0.0485988	0.0346751
AT5G23760	0.0044917	0.048581	0.0924581
AT4G20200	0.0181845	0.0485622	0.374457
AT5G50060	0.0108961	0.0485459	0.224449
AT1G62030	0.00657718	0.0485157	0.135568
AT5G27420	0.0100472	0.0485072	0.207129
AT3G45170	0.0112756	0.0484356	0.232795
AT5G49600	0.0245071	0.0483594	0.50677
AT4G08878	0.0314422	0.0482671	0.651422
AT5G43910	0.0211488	0.0482487	0.43833
AT1G57560	0.0258157	0.048233	0.535228
AT3G53380	0.00389806	0.0481955	0.0808802
AT4G14940	0.00918469	0.0481916	0.190587
AT1G66880	0.0299799	0.0481474	0.622669
AT3G44920	0.00412112	0.0480714	0.0857292
AT5G65230	0.00450527	0.048019	0.0938227
AT1G66130	0.00803236	0.0480113	0.167302
AT2G01930	0.00147975	0.0479545	0.0308575
AT2G01820	0.00940789	0.0479343	0.196266
AT1G62260	0.00494757	0.0478703	0.103354
AT2G14060	0.015482	0.0478258	0.323716
AT2G01430	0.007039	0.0478225	0.14719
AT3G22700	0.0427365	0.0477659	0.894707
AT4G18660	0.00577825	0.0477056	0.121123
AT5G41820	0.0246367	0.0476999	0.516495
AT2G30840	0.0231476	0.0476737	0.485543
AT2G16500	0.00457612	0.0476717	0.0959923
AT5G25800	0.01464	0.0476495	0.307243
AT3G45960	0.0147799	0.0476414	0.310231
AT5G42895	0.0150403	0.0476236	0.315815
AT4G38620	0.00307939	0.0476027	0.0646895
AT3G18130	0.00124514	0.0475589	0.026181
AT5G43230	0.00445943	0.0474953	0.0938919
AT1G33770	0.00340536	0.0474929	0.0717026
AT3G28040	0.00749174	0.0474859	0.157768
AT3G46760	0.00133648	0.0474751	0.0281511
AT3G54270	0.00197766	0.0474326	0.041694
AT2G13542	0.0109352	0.0474292	0.230559
AT2G46490	0.00342	0.0474138	0.0721308
AT1G28670	0.0101792	0.0474114	0.214699
AT3G05440	0.0256594	0.047383	0.541531
AT4G04740	0.0211361	0.0473511	0.446369
AT1G16890	0.00266065	0.0473171	0.0562303
AT1G73880	0.00819456	0.0473138	0.173196
AT2G30150	0.00693911	0.0473064	0.146684
AT2G24850	0.00291993	0.0472922	0.0617424
AT5G45113	0.0308585	0.0472796	0.652681
AT3G25440	0.00195449	0.0472632	0.0413534
AT5G39785	0.0179295	0.0472475	0.379481
AT1G52780	0.00573374	0.0472415	0.121371
AT1G33970	0.00279975	0.0472122	0.0593013
AT5G66060	0.00803003	0.0471797	0.170201
AT5G26240	0.00115213	0.0471789	0.0244205
AT1G12860	0.00308664	0.0471565	0.0654552
AT5G56000	0.00167822	0.047119	0.0356167
AT1G62990	0.00153056	0.0471167	0.0324844
AT4G22520	0.0190564	0.0471127	0.404485
AT2G02250	0.00998585	0.0471058	0.211988
AT1G58100	0.00924878	0.0470945	0.196388
AT4G11960	0.00135115	0.047071	0.0287044
AT2G28330	0.00806862	0.0470478	0.171498
AT2G26280	0.00307576	0.0470443	0.06538
AT3G30775	0.00278716	0.0470355	0.0592566
AT3G49180	0.00511656	0.0469444	0.108992
AT1G14690	0.0128561	0.046935	0.273913
AT5G03340	0.00159994	0.046928	0.0340936
AT4G12410	0.00277782	0.0469113	0.0592142
AT5G37520	0.0041186	0.0468625	0.0878868
AT4G00480	0.0247179	0.0468592	0.527492
AT1G72070	0.00694515	0.0468279	0.148312
AT4G24650	0.00961794	0.0468116	0.205461
AT3G27750	0.00204825	0.046808	0.0437584
AT3G44790	0.0411881	0.0468036	0.880018
AT4G13850	0.00305176	0.0467873	0.0652263
AT3G13750	0.00216326	0.0467664	0.0462566
AT4G13660	0.00667945	0.0467407	0.142904
AT5G15800	0.00183747	0.0467406	0.0393121
AT5G27050	0.0121423	0.0467306	0.259835
AT1G29760	0.00726871	0.0466804	0.155712
AT1G51630	0.00419799	0.0466782	0.0899347
AT3G23110	0.0308097	0.0466109	0.660998
AT4G22790	0.0107902	0.0464977	0.232058
AT4G16162	0.0389049	0.0464922	0.836805
AT1G15720	0.0234404	0.0464375	0.504772
AT5G19180	0.00204032	0.0464185	0.0439549
AT4G01350	0.0412657	0.0464156	0.889048
AT1G52320	0.00210825	0.0463658	0.04547
AT5G05900	0.0336061	0.046324	0.725456
AT1G66780	0.0124574	0.0462104	0.269581
AT1G61290	0.0294345	0.0462092	0.636984
AT4G35930	0.0121376	0.0461724	0.262875
AT2G03360	0.0164598	0.0461714	0.356494
AT4G10140	0.0025553	0.046121	0.0554044
AT3G25140	0.00240572	0.0461164	0.0521663
AT5G18720	0.00711689	0.0461076	0.154354
AT5G40150	0.00263753	0.0460715	0.0572486
AT1G61940	0.0614856	0.0459974	1.33672
AT1G33440	0.00604736	0.0459915	0.131489
AT5G37920	0.012705	0.0459807	0.276312
AT1G61215	0.010481	0.0459785	0.227954
AT1G12240	0.00462689	0.0459609	0.10067
AT3G51250	0.00190516	0.045927	0.0414824
AT1G63120	0.00571343	0.0458658	0.124568
AT1G48850	0.00415131	0.0457895	0.0906607
AT4G17850	0.0171721	0.0457836	0.37507
AT5G23210	0.00166419	0.0457452	0.0363795
AT5G24200	0.0219901	0.0457334	0.480832
AT5G15980	0.0150409	0.0457287	0.328915
AT5G58980	0.00842175	0.045722	0.184194
AT1G09665	0.00841438	0.0457195	0.184043
AT1G69485	0.00698374	0.0457144	0.152769
AT3G32160	0.0371876	0.0456513	0.814601
AT5G54630	0.00801023	0.0456133	0.175612
AT1G29800	0.00791591	0.0455994	0.173597
AT1G62870	0.00222195	0.0455836	0.0487444
AT5G24780	0.00496667	0.0455669	0.108997
AT1G52080	0.00900085	0.0455001	0.197821
AT4G11800	0.00588968	0.0454988	0.129447
AT5G44560	0.00207506	0.0454489	0.045657
AT3G28180	0.00267783	0.0454267	0.0589483
AT5G43870	0.00308504	0.0454034	0.0679474
AT1G52790	0.00693	0.0452691	0.153084
AT2G27700	0.0377236	0.045257	0.833542
AT1G30974	0.0265926	0.045255	0.587617
AT1G64780	0.00265794	0.045233	0.0587611
AT5G45940	0.0180432	0.0452315	0.398909
AT1G63930	0.00106812	0.0452189	0.0236211
AT2G17670	0.00375677	0.0452152	0.0830864
AT4G21050	0.0284122	0.0451786	0.628886
AT1G63470	0.0035019	0.0451654	0.077535
AT1G47960	0.0110159	0.0451554	0.243956
AT3G50520	0.00569825	0.0451273	0.126271
AT5G46270	0.026546	0.0451166	0.588387
AT4G16730	0.0150366	0.0451127	0.333313
AT1G65520	0.0112633	0.0450642	0.249939
AT1G61060	0.0183654	0.0450594	0.407583
AT3G44540	0.0142154	0.0450587	0.315487
AT1G12740	0.000864013	0.0450402	0.0191832
AT1G17160	0.00359639	0.0450083	0.0799052
AT5G39400	0.00109564	0.0449554	0.0243717
AT2G28920	0.00645658	0.0449452	0.143655
AT1G20135	0.0148091	0.0448991	0.329831
AT4G08876	0.00702074	0.0448929	0.156389
AT1G02270	0.00378878	0.0448811	0.0844181
AT4G21380	0.0109728	0.0448467	0.244673
AT2G31480	0.0129318	0.0447841	0.288759
AT2G35800	0.0022294	0.0447635	0.049804
AT1G66400	0.00264776	0.0447458	0.0591734
AT1G31840	0.0240575	0.0447251	0.537897
AT2G16365	0.01185	0.0446907	0.265156
AT1G62085	0.0146268	0.0446825	0.32735
AT2G23530	0.0174447	0.0446601	0.390611
AT3G25597	0.00828555	0.044654	0.18555
AT1G64020	0.0189344	0.044644	0.424121
AT5G26250	0.00379865	0.0446359	0.085103
AT1G14200	0.0126637	0.0446008	0.283934
AT2G01760	0.00994594	0.0445405	0.223301
AT1G31760	0.0166189	0.0445341	0.373171
AT5G18400	0.00829706	0.0445115	0.186403
AT2G17570	0.0149789	0.0444859	0.336712
AT1G01450	0.00361216	0.0444826	0.0812038
AT5G27090	0.00999895	0.0444449	0.224974
AT2G12170	0.0142766	0.0444348	0.321293
AT3G03800	0.00293122	0.0444309	0.0659726
AT1G58390	0.0164972	0.0443855	0.371679
AT5G49610	0.00356684	0.0443835	0.0803641
AT3G49150	0.0256772	0.044377	0.578614
AT1G07540	0.00942508	0.0443231	0.212645
AT4G10600	0.003371	0.0443192	0.0760619
AT3G32940	0.0272292	0.0443114	0.614497
AT1G73603	0.0387533	0.044265	0.875486
AT2G15420	0.0222071	0.04425	0.501856
AT4G03210	0.00596362	0.0442387	0.134806
AT3G27925	0.00197561	0.0441846	0.0447126
AT1G31640	0.00765845	0.0441647	0.173407
AT1G23740	0.00972169	0.0440737	0.220578
AT1G23560	0.00408041	0.0440488	0.092634
AT2G26550	0.0255717	0.0440291	0.580791
AT4G00350	0.00344764	0.044027	0.0783075
AT4G15360	0.0192797	0.0440257	0.437918
AT5G39540	0.0291636	0.0440216	0.662484
AT2G19530	0.00682544	0.0440205	0.155051
AT1G52000	0.0260753	0.0440124	0.592453
AT1G17880	0.00283049	0.0439767	0.0643632
AT5G06090	0.0057353	0.0439415	0.130521
AT4G13090	0.0106388	0.0439294	0.24218
AT1G29780	0.00262753	0.0438891	0.0598675
AT4G16765	0.00727337	0.0438838	0.165742
AT1G34200	0.0107501	0.0438713	0.245038
AT2G28970	0.00930287	0.0438488	0.212158
AT5G17350	0.00245641	0.0437827	0.0561046
AT4G21000	0.0295022	0.0437684	0.674053
AT1G51900	0.0416532	0.0437447	0.952189
AT4G11890	0.0109975	0.0436839	0.251751
AT1G60370	0.0212712	0.0435841	0.48805
AT4G35940	0.0136484	0.043452	0.314102
AT2G46493	0.00489935	0.043414	0.112852
AT1G19630	0.010342	0.0434051	0.238267
AT1G73560	0.0101577	0.0433411	0.234367
AT5G45120	0.0111038	0.043327	0.256279
AT5G03690	0.00476081	0.0433252	0.109886
AT1G21245	0.00852234	0.0433236	0.196714
AT5G43745	0.0093586	0.0432619	0.216324
AT1G69800	0.00187093	0.0432532	0.0432552
AT5G63020	0.0163432	0.0432316	0.378037
AT1G71070	0.00223047	0.0432227	0.0516041
AT1G45015	0.0139991	0.0432224	0.323886
AT5G47860	0.00418801	0.0432147	0.0969118
AT3G15540	0.00638931	0.0432098	0.147867
AT5G13000	0.031944	0.0432006	0.739435
AT5G64740	0.000828892	0.0431901	0.0191917
AT1G47510	0.00407848	0.0431888	0.0944338
AT5G22730	0.0307907	0.0431636	0.713348
AT5G38380	0.0012998	0.0431293	0.0301373
AT2G21910	0.00877545	0.0430906	0.203651
AT4G05090	0.00800521	0.0430581	0.185917
AT1G32361	0.00265995	0.0430197	0.061831
AT2G16900	0.0383858	0.0430157	0.892367
AT5G23100	0.00169675	0.0430043	0.0394553
AT1G35620	0.0117911	0.0429983	0.274222
AT5G24318	0.0112012	0.0429917	0.260543
AT3G42660	0.0115251	0.0429673	0.26823
AT5G20740	0.0067469	0.0429331	0.157149
AT1G62340	0.0100916	0.0429115	0.235173
AT5G53750	0.00214097	0.0428537	0.0499601
AT1G79470	0.0034194	0.0428419	0.0798145
AT4G23700	0.00444102	0.042778	0.103816
AT3G45660	0.01421	0.042769	0.332251
AT4G01010	0.00187091	0.0427661	0.0437475
AT2G02230	0.00482053	0.0427362	0.112797
AT4G15396	0.00625713	0.042695	0.146554
AT3G44450	0.0161136	0.0426676	0.377653
AT5G43080	0.00519829	0.0426361	0.121922
AT1G43160	0.0225244	0.0426348	0.52831
AT2G24670	0.0142368	0.0425932	0.33425
AT5G58600	0.00227272	0.0425891	0.053364
AT4G22666	0.00279115	0.0425012	0.0656723
AT5G10660	0.037545	0.0424586	0.884274
AT3G25290	0.00582552	0.0424003	0.137393
AT5G41650	0.0119472	0.0423873	0.281858
AT4G36050	0.00957043	0.042379	0.225829
AT5G40160	0.0100557	0.0422852	0.237807
AT5G48410	0.0111163	0.0422564	0.263069
AT1G63530	0.0295184	0.0422439	0.698761
AT5G27620	0.00407455	0.0421937	0.0965677
AT3G23030	0.00502181	0.0421295	0.119199
AT4G37020	0.0157653	0.0421258	0.374242
AT3G49070	0.0199472	0.0420955	0.473855
AT5G65158	0.0046265	0.0420817	0.109941
AT5G63570	0.00185522	0.0420726	0.0440957
AT5G62530	0.00156982	0.042067	0.0373173
AT5G40750	0.0167708	0.0420621	0.398715
AT1G65060	0.00506023	0.042055	0.120324
AT5G04700	0.00194971	0.042045	0.0463718
AT4G16780	0.00318478	0.0420394	0.0757569
AT3G10120	0.0180923	0.0420176	0.430589
AT1G64660	0.000972776	0.0419741	0.0231757
AT1G63230	0.0249107	0.0419526	0.593782
AT5G48460	0.00129773	0.0419455	0.0309385
AT5G17420	0.00173081	0.0418759	0.0413319
AT5G19980	0.00133151	0.0418523	0.0318144
AT5G42090	0.00201047	0.0418093	0.0480867
AT1G78040	0.0026857	0.0418009	0.0642499
AT1G54680	0.0188668	0.041796	0.451402
AT4G12960	0.00865569	0.0417629	0.207258
AT5G16190	0.00291182	0.0417465	0.0697501
AT4G18700	0.00365836	0.0417358	0.0876552
AT3G54050	0.00209909	0.0417302	0.0503014
AT5G58120	0.0136366	0.0417224	0.326842
AT1G08900	0.00460333	0.0416892	0.11042
AT2G07140	0.035928	0.0416828	0.861939
AT1G31070	0.000822075	0.0416739	0.0197264
AT4G19890	0.00706472	0.0416448	0.169642
AT5G26960	0.00676174	0.0416181	0.162471
AT5G23170	0.0188061	0.041596	0.452112
AT2G13150	0.0385639	0.041546	0.928221
AT5G39820	0.0105717	0.0414935	0.25478
AT4G01080	0.00741791	0.0414822	0.178822
AT4G15570	0.00437744	0.0414812	0.105528
AT1G55730	0.00489848	0.0414538	0.118167
AT5G54020	0.0593039	0.0414221	1.4317
AT2G02240	0.0390984	0.041403	0.944337
AT1G34300	0.00701336	0.04139	0.169446
AT3G59900	0.0174392	0.0413661	0.421581
AT1G20220	0.00298945	0.0413492	0.0722977
AT3G07500	0.00880966	0.0413374	0.213116
AT5G04070	0.016946	0.0412869	0.410445
AT1G35560	0.0122723	0.0412576	0.297456
AT3G52910	0.00347422	0.041246	0.0842316
AT4G13290	0.0128151	0.0412158	0.310927
AT2G37800	0.0128756	0.0412126	0.312418
AT5G40060	0.0174667	0.0412078	0.423868
AT5G10620	0.0070265	0.0411673	0.170681
AT3G28340	0.0133366	0.0411063	0.32444
AT5G54470	0.00773586	0.0410743	0.188338
AT3G29040	0.0104525	0.0410736	0.254483
AT2G30620	0.00324326	0.041034	0.0790384
AT3G04000	0.00680973	0.0410196	0.166011
AT5G36160	0.00101765	0.0410071	0.0248164
AT1G24490	0.0103721	0.0409713	0.253155
AT3G44990	0.00159832	0.0409661	0.0390157
AT2G17560	0.00348784	0.0409576	0.0851574
AT5G40380	0.00567508	0.0409516	0.13858
AT5G47810	0.00780756	0.0409263	0.190771
AT4G05010	0.0129047	0.0408906	0.315591
AT1G80555	0.0219721	0.0408506	0.537865
AT3G45470	0.0421148	0.0408126	1.03191
AT2G04430	0.0121861	0.0407912	0.298744
AT5G26820	0.00627225	0.0407698	0.153846
AT5G37530	0.00386087	0.0407665	0.0947071
AT2G31432	0.0174247	0.0407498	0.427602
AT5G47870	0.00426194	0.0407116	0.104686
AT4G22620	0.0060906	0.0406914	0.149678
AT3G14210	0.0221244	0.0405664	0.545386
AT2G29410	0.00460858	0.0405264	0.113718
AT1G58280	0.0100712	0.0405106	0.248608
AT3G27940	0.0245348	0.0404549	0.606474
AT5G42240	0.000878402	0.0404484	0.0217166
AT4G19540	0.00998569	0.040442	0.246914
AT1G52030	0.0111782	0.0404384	0.276425
AT1G35850	0.0192364	0.0403042	0.47728
AT3G11050	0.00497304	0.0402991	0.123403
AT1G43080	0.0182621	0.0402805	0.453375
AT4G03170	0.0102759	0.0402657	0.255202
AT1G27210	0.00505312	0.0402545	0.125529
AT3G10180	0.00834769	0.0402492	0.2074
AT5G44100	0.000937269	0.0402464	0.0232883
AT1G65380	0.00482319	0.0402181	0.119926
AT1G66760	0.000920599	0.0401911	0.0229055
AT5G39370	0.0281446	0.0401868	0.700345
AT1G31380	0.014341	0.0401675	0.357031
AT5G03250	0.00149509	0.0401436	0.0372436
AT3G48260	0.00474365	0.040135	0.118192
AT5G03300	0.0025728	0.0401248	0.0641199
AT3G51880	0.0047014	0.0400671	0.117338
AT2G31020	0.00475868	0.040061	0.118786
AT3G33393	0.0258082	0.0400065	0.645099
AT1G63410	0.0221332	0.0400016	0.553308
AT3G28150	0.0108269	0.0399868	0.270762
AT2G30240	0.00160239	0.0399693	0.0400906
AT5G27430	0.00269191	0.0399481	0.0673852
AT3G12390	0.0596579	0.0399397	1.4937
AT1G65300	0.0115532	0.0399282	0.289349
AT3G29070	0.00630144	0.0399101	0.157891
AT5G28770	0.0128026	0.0398966	0.320896
AT5G05910	0.00573825	0.0398964	0.143829
AT2G45100	0.0156721	0.0398895	0.392888
AT1G36150	0.0279888	0.0398656	0.70208
AT3G45070	0.0211365	0.0398494	0.530409
AT4G02410	0.00572914	0.0398417	0.143797
AT5G56070	0.0338871	0.0398394	0.850593
AT1G73680	0.00127952	0.0398028	0.0321465
AT3G27400	0.00650927	0.0397894	0.163593
AT5G37970	0.0119674	0.0397629	0.300969
AT3G49610	0.0178408	0.0397599	0.448713
AT4G09900	0.00637076	0.039757	0.160242
AT2G26520	0.0152345	0.039726	0.383489
AT3G26618	0.00201899	0.0396858	0.0508743
AT1G59590	0.00222433	0.0396694	0.0560717
AT1G52070	0.00281462	0.0396512	0.0709844
AT1G58060	0.00724817	0.0396506	0.182801
AT4G10870	0.00484255	0.0396131	0.122246
AT1G66770	0.00666014	0.0395613	0.16835
AT5G40720	0.00809989	0.0395551	0.204775
AT5G02370	0.00723399	0.0395505	0.182905
AT1G78830	0.00304399	0.0395429	0.0769794
AT1G68370	0.0010326	0.0394647	0.026165
AT2G24255	0.0256067	0.0394608	0.648915
AT1G50720	0.0169665	0.0394515	0.43006
AT5G38490	0.0133647	0.0394343	0.33891
AT4G28340	0.00584852	0.0394235	0.148351
AT5G49665	0.00464939	0.0393593	0.118127
AT3G45950	0.01802	0.0393476	0.457971
AT4G13992	0.0242622	0.0393471	0.61662
AT2G18810	0.0143867	0.0393266	0.365827
AT3G29670	0.00994475	0.039316	0.252944
AT5G38920	0.0482282	0.0392615	1.22838
AT1G75710	0.00196696	0.039242	0.0501238
AT2G27360	0.00561423	0.0392338	0.143097
AT3G04260	0.015657	0.0392144	0.399265
AT4G05018	0.0378952	0.0391832	0.96713
AT5G66690	0.00372972	0.0391769	0.0952021
AT5G43900	0.00172856	0.0391447	0.0441581
AT2G24340	0.0149507	0.0391393	0.381987
AT4G09920	0.0185459	0.0391241	0.474028
AT2G04550	0.00327011	0.0391184	0.0835951
AT5G38020	0.00811381	0.039112	0.207451
AT5G48310	0.00818172	0.0390908	0.2093
AT5G02060	0.00591615	0.0390401	0.151541
AT2G24560	0.0199588	0.0390275	0.511403
AT1G23350	0.00875598	0.0390211	0.224391
AT3G44800	0.0152356	0.0390195	0.390461
AT1G13520	0.0140065	0.039003	0.359113
AT2G16530	0.0042751	0.0389812	0.109671
AT5G25880	0.00223965	0.0389761	0.0574621
AT3G59000	0.00811277	0.0389673	0.208194
AT3G43500	0.0385346	0.0389515	0.989297
AT4G15250	0.007756	0.0388799	0.199486
AT3G20660	0.0136258	0.0388316	0.350895
AT5G01980	0.00453223	0.0388163	0.116761
AT3G30300	0.000593111	0.0388003	0.0152863
AT1G35625	0.0159599	0.0387771	0.41158
AT5G38010	0.0145464	0.0387709	0.375189
AT3G18870	0.00164235	0.038757	0.0423756
AT3G45010	0.00619469	0.03875	0.159863
AT4G05140	0.00521215	0.0387472	0.134517
AT1G33610	0.0109862	0.0387354	0.283622
AT3G21210	0.0360156	0.0386725	0.931298
AT1G47750	0.00179519	0.0386479	0.0464498
AT1G61580	0.00332662	0.0386419	0.0860883
AT5G53895	0.0180563	0.0385644	0.468212
AT2G07440	0.0167842	0.0385615	0.435258
AT3G22570	0.237445	0.0385564	6.15839
AT4G37390	0.00462888	0.0384126	0.120504
AT1G80590	0.00529714	0.0384034	0.137934
AT4G12780	0.01231	0.0383984	0.320587
AT3G44326	0.00857968	0.0383731	0.223586
AT5G64410	0.00121291	0.0383522	0.0316255
AT5G17300	0.0023137	0.0383442	0.0603404
AT2G20880	0.00816185	0.0383344	0.212912
AT4G18370	0.00830454	0.0383261	0.216681
AT4G03230	0.00822182	0.038325	0.214529
AT1G12160	0.0047545	0.0383091	0.124109
AT2G24400	0.00250965	0.0383012	0.0655242
AT4G39745	0.0503068	0.0382717	1.31447
AT4G12170	0.0257901	0.0382541	0.67418
AT1G54030	0.00824569	0.0382522	0.215561
AT1G21230	0.00604608	0.0382483	0.158075
AT2G25650	0.0121642	0.0382302	0.318183
AT4G20820	0.0086346	0.038217	0.225936
AT1G72940	0.00844517	0.0381789	0.2212
AT1G64940	0.0106468	0.0381712	0.278921
AT1G67000	0.00911751	0.0381709	0.23886
AT3G49940	0.00190772	0.0381575	0.0499959
AT5G27140	0.0249282	0.0381574	0.653299
AT3G47460	0.00967652	0.0381369	0.253731
AT1G05360	0.00335442	0.0380943	0.0880556
AT5G40890	0.00117841	0.038023	0.030992
AT1G60940	0.00123252	0.0380092	0.0324269
AT1G62980	0.00542954	0.0380078	0.142853
AT1G73500	0.00145721	0.0380043	0.0383433
AT3G53130	0.00242854	0.037992	0.0639226
AT5G66670	0.00632255	0.0379469	0.166616
AT3G03470	0.00460413	0.0379432	0.121343
AT5G23240	0.00711334	0.0379417	0.187481
AT3G15940	0.00388776	0.0379397	0.102472
AT1G29790	0.00112861	0.0379176	0.0297649
AT1G08695	0.0193545	0.0378152	0.511817
AT5G43540	0.0167146	0.0378097	0.442072
AT3G23080	0.0126356	0.0377948	0.334321
AT2G42090	0.00846347	0.0377619	0.224127
AT4G14358	0.0296311	0.0377579	0.784765
AT1G62660	0.00199039	0.0377552	0.0527182
AT1G47710	0.00612933	0.0377502	0.162365
AT1G69810	0.0067908	0.0377485	0.179896
AT1G76590	0.00193902	0.0377387	0.05138
AT2G37170	0.00164029	0.0377147	0.043492
AT1G62110	0.00801115	0.0376905	0.212551
AT1G27280	0.0422345	0.037687	1.12067
AT5G63030	0.00756947	0.0376844	0.200864
AT1G51380	0.00110877	0.0376737	0.0294309
AT5G12000	0.001221	0.0376591	0.0324226
AT5G44950	0.0142591	0.0376547	0.37868
AT5G04320	0.00586933	0.0376233	0.156003
AT5G46250	0.0213302	0.0375913	0.567425
AT2G21050	0.000914883	0.0375782	0.0243461
AT3G56060	0.00531789	0.0375561	0.141599
AT5G28540	0.00134692	0.037523	0.0358959
AT1G47765	0.0487313	0.0375055	1.29931
AT3G52510	0.0202583	0.0375008	0.540209
AT2G02498	0.0209871	0.037466	0.560163
AT3G22200	0.0174447	0.0374367	0.465978
AT1G72900	0.0215501	0.0374179	0.575931
AT5G42610	0.010695	0.037417	0.285832
AT5G08460	0.00486401	0.0374125	0.13001
AT5G20560	0.027671	0.0373978	0.739911
AT2G20060	0.00147328	0.0373925	0.0394003
AT2G18100	0.0161708	0.0373849	0.432548
AT1G21110	0.0022275	0.0373842	0.059584
AT3G04110	0.00162952	0.0373641	0.0436118
AT1G62810	0.0045907	0.0373369	0.122953
AT1G33760	0.0401184	0.0372836	1.07603
AT5G16640	0.00581844	0.0372502	0.156199
AT1G65590	0.00252542	0.0372467	0.0678027
AT2G01290	0.00349115	0.0372459	0.0937323
AT4G20210	0.0238283	0.0372254	0.64011
AT3G16710	0.00506226	0.0372137	0.136032
AT5G48510	0.0182087	0.0372129	0.489311
AT2G32160	0.0394277	0.0372118	1.05955
AT1G44830	0.00644873	0.0372056	0.173327
AT1G62840	0.00420154	0.0371524	0.113089
AT5G17920	0.000565834	0.0371456	0.0152329
AT5G41750	0.036088	0.0371403	0.971668
AT4G03635	0.0293126	0.0371152	0.789773
AT3G02700	0.00356945	0.0370947	0.0962254
AT3G28390	0.00924187	0.0369993	0.249785
AT3G43180	0.0210511	0.0369882	0.56913
AT1G59740	0.00295773	0.0369288	0.0800928
AT5G44500	0.00530512	0.0368938	0.143794
AT2G06200	0.00510376	0.0368761	0.138403
AT5G20580	0.00244217	0.0368731	0.0662319
AT3G56100	0.0202684	0.0368699	0.549726
AT1G53300	0.00179142	0.0368681	0.04859
AT3G61660	0.00330525	0.0368656	0.0896567
AT2G07560	0.0014545	0.0367531	0.039575
AT5G45930	0.00205845	0.0367216	0.0560555
AT4G22720	0.00124075	0.0366771	0.0338291
AT5G16490	0.0175121	0.036672	0.477533
AT4G21910	0.0184006	0.0366476	0.502096
AT2G02780	0.00536018	0.0366456	0.146271
AT5G45170	0.0034801	0.0366389	0.0949836
AT5G27910	0.00496541	0.0366334	0.135543
AT4G23300	0.0198302	0.0366073	0.541701
AT3G18240	0.0058393	0.0366063	0.159516
AT5G22960	0.0216785	0.0365866	0.592525
AT1G57750	0.00414216	0.0365715	0.113262
AT1G55320	0.0104072	0.0365677	0.2846
AT3G28570	0.00280425	0.0365608	0.076701
AT1G65310	0.00154441	0.036553	0.0422512
AT1G20060	0.011763	0.0365378	0.321942
AT5G38670	0.0252829	0.0365314	0.692086
AT3G24840	0.00478595	0.0365255	0.13103
AT5G47790	0.00364428	0.0365054	0.0998287
AT5G43860	0.00286091	0.0364827	0.0784184
AT5G04050	0.00398147	0.036429	0.109294
AT1G20320	0.0150515	0.0364041	0.413455
AT1G55940	0.0170565	0.0363899	0.468714
AT1G77980	0.00125456	0.0363599	0.0345038
AT5G41500	0.00978249	0.0363532	0.269095
AT1G10155	0.0172447	0.0363522	0.474379
AT1G26680	0.0231198	0.0363173	0.636604
AT1G67210	0.00208553	0.0362761	0.0574903
AT5G59470	0.00387387	0.0362695	0.106808
AT4G38730	0.00277263	0.0362466	0.0764937
AT1G35750	0.0177515	0.0362448	0.489767
AT5G40690	0.0145732	0.0362424	0.402105
AT5G24430	0.000769871	0.0362394	0.021244
AT1G19440	0.000829066	0.0362163	0.0228921
AT1G25260	0.00177671	0.0362162	0.0490585
AT2G22920	0.00741092	0.0361903	0.204776
AT4G02733	0.0101512	0.0361215	0.281029
AT1G03457	0.00859792	0.0361179	0.238051
AT5G43400	0.00414353	0.036107	0.114757
AT5G04060	0.00898448	0.0361022	0.248862
AT2G29330	0.00519193	0.0360971	0.143832
AT5G43200	0.0169008	0.0360787	0.468444
AT1G17910	0.0142642	0.036067	0.395492
AT5G23790	0.00651191	0.0360603	0.180584
AT5G43310	0.00899918	0.036049	0.249638
AT4G10570	0.00356045	0.0360458	0.0987757
AT4G13870	0.0106098	0.0360172	0.294577
AT5G54950	0.00608451	0.0360105	0.168965
AT3G51340	0.0161888	0.0360066	0.449608
AT3G26510	0.00220244	0.0359843	0.0612055
AT1G51960	0.016507	0.0359694	0.458917
AT3G44630	0.0373688	0.0359596	1.03919
AT2G05360	0.0113986	0.0359506	0.317062
AT2G23360	0.00816885	0.0358554	0.227827
AT4G26310	0.0103736	0.0358122	0.289667
AT4G11000	0.0378572	0.0357889	1.05779
AT3G14530	0.00632622	0.035779	0.176814
AT4G11030	0.00199008	0.0357781	0.055623
AT1G57770	0.0066742	0.0357687	0.186593
AT3G20860	0.00607451	0.035752	0.169907
AT5G23800	0.013054	0.0357008	0.365651
AT1G29820	0.00495071	0.0357001	0.138675
AT3G28270	0.00481195	0.0356338	0.135039
AT1G63870	0.0212468	0.035631	0.596303
AT3G23300	0.000710793	0.035631	0.0199487
AT5G23390	0.00434932	0.0356185	0.122108
AT4G10790	0.000914502	0.0356092	0.0256816
AT4G25310	0.00387883	0.0355806	0.109015
AT1G48190	0.00634953	0.0355773	0.178471
AT2G24180	0.0018148	0.035542	0.0510606
AT5G49730	0.0220691	0.0355415	0.620939
AT5G24770	0.00893239	0.0355356	0.251364
AT4G37445	0.00272862	0.0355273	0.0768037
AT1G47420	0.00907011	0.0355264	0.255306
AT1G52565	0.00668661	0.0355092	0.188306
AT3G45760	0.0286781	0.0354685	0.808552
AT5G17200	0.0128251	0.0354571	0.361707
AT4G14350	0.000733829	0.0354408	0.0207058
AT5G14400	0.00744996	0.0354384	0.210223
AT4G11300	0.00455187	0.0353963	0.128598
AT1G43800	0.00486364	0.0353776	0.137478
AT1G43010	0.0352368	0.0353385	0.997121
AT1G47056	0.00582986	0.035319	0.165063
AT5G01520	0.00181574	0.0353108	0.0514218
AT1G60360	0.0069943	0.0353052	0.19811
AT1G48660	0.00649088	0.0352744	0.184011
AT2G14282	0.00430808	0.0352731	0.122135
AT3G29720	0.00828009	0.0352716	0.234752
AT1G23360	0.00346367	0.0352716	0.0982001
AT2G36630	0.00206642	0.0352592	0.0586064
AT1G28430	0.00457979	0.0352402	0.129959
AT1G58470	0.0111676	0.035217	0.317108
AT2G26840	0.00162647	0.035211	0.0461922
AT3G07320	0.00553348	0.0351884	0.157253
AT3G48460	0.00708699	0.0350975	0.201923
AT3G49080	0.00391064	0.0350847	0.111463
AT5G43610	0.012331	0.0350575	0.351736
AT5G41730	0.00436973	0.035053	0.12466
AT5G25830	0.0092775	0.0350465	0.26472
AT3G50180	0.00455077	0.0350334	0.129898
AT4G07820	0.00637423	0.035022	0.182006
AT3G57270	0.0133669	0.0350094	0.381808
AT2G36590	0.00432868	0.0349993	0.123679
AT3G43960	0.00760635	0.0349728	0.217494
AT3G18080	0.00484526	0.0349465	0.138648
AT5G53870	0.0174473	0.0349459	0.499266
AT4G23170	0.00975749	0.0349443	0.279229
AT1G42560	0.000946297	0.0349302	0.0270911
AT1G31230	0.00200638	0.034929	0.0574415
AT1G74140	0.0148048	0.0349047	0.42415
AT4G21900	0.00995557	0.0348679	0.285522
AT4G01330	0.00184153	0.034842	0.0528536
AT1G05540	0.019997	0.0348343	0.574062
AT1G35330	0.0123991	0.034833	0.355958
AT2G33230	0.00213345	0.0348299	0.0612535
AT5G65690	0.00130098	0.034828	0.0373544
AT5G51480	0.007636	0.0348056	0.21939
AT3G22310	0.000737652	0.0347947	0.0212001
AT3G49900	0.00436993	0.0347922	0.125601
AT4G05220	0.00212908	0.0347683	0.0612362
AT4G11160	0.00186679	0.0347607	0.0537041
AT3G42560	0.114318	0.0347442	3.29028
AT1G10350	0.00384838	0.0347441	0.110764
AT2G04080	0.0102246	0.0347077	0.294591
AT1G62570	0.00189439	0.0346989	0.0545952
AT2G26620	0.0185852	0.0346964	0.535652
AT1G71100	0.00506829	0.0346494	0.146274
AT5G23980	0.0025166	0.0346398	0.0726505
AT4G12270	0.0228229	0.0346001	0.659618
AT1G62300	0.00241687	0.034548	0.0699567
AT3G25080	0.0163593	0.0345341	0.473716
AT1G56250	0.00948316	0.034504	0.274842
AT1G58080	0.0021406	0.0344628	0.0621133
AT4G05370	0.00280116	0.0344334	0.0813501
AT1G71040	0.00464972	0.0344147	0.135109
AT5G34828	0.0292599	0.0344107	0.850313
AT2G25260	0.00134562	0.0343902	0.039128
AT1G66110	0.0238199	0.0343749	0.692944
AT1G19840	0.0059103	0.0343602	0.17201
AT5G66710	0.00988567	0.0343486	0.287804
AT3G61190	0.00219329	0.0343364	0.0638766
AT2G19930	0.00896867	0.0343245	0.26129
AT1G20030	0.00891344	0.0342833	0.259994
AT5G04430	0.00131224	0.0342484	0.0383153
AT1G57820	0.00259262	0.0342398	0.0757195
AT5G40190	0.00233356	0.0342157	0.0682016
AT1G31830	0.00182959	0.0341933	0.0535073
AT1G77960	0.0186157	0.0341887	0.5445
AT3G44910	0.00371895	0.0341739	0.108824
AT5G46350	0.00669509	0.0341564	0.196012
AT1G36160	0.00359491	0.0341516	0.105263
AT2G31870	0.00725597	0.0341443	0.212509
AT4G12060	0.0105487	0.0341337	0.309039
AT5G58610	0.0264305	0.034123	0.774566
AT2G01800	0.0265714	0.034117	0.778833
AT2G23590	0.0110966	0.0341076	0.325341
AT3G44050	0.00715977	0.0341067	0.209923
AT4G20340	0.00643014	0.0340945	0.188598
AT4G11470	0.00745421	0.034064	0.21883
AT5G56060	0.0305582	0.0340577	0.897248
AT4G25780	0.00222762	0.0340136	0.065492
AT1G75960	0.0293825	0.0340099	0.863938
AT3G05450	0.0106614	0.0339994	0.313576
AT5G36260	0.0027005	0.0339978	0.0794318
AT3G49270	0.0185297	0.0339796	0.545318
AT5G40170	0.00922026	0.0339484	0.271596
AT3G59330	0.0272532	0.0338942	0.804067
AT5G07160	0.00839542	0.0338551	0.247981
AT1G17850	0.0184083	0.0338366	0.544037
AT5G23010	0.0185355	0.0338333	0.547847
AT2G06050	0.00872764	0.0338007	0.258209
AT2G15570	0.00272864	0.0337448	0.0808612
AT5G14950	0.00294047	0.0337089	0.0872311
AT5G43590	0.00346567	0.0337088	0.102812
AT5G47390	0.00122001	0.0336955	0.036207
AT3G49120	0.00132694	0.0336883	0.0393887
AT5G43300	0.0163457	0.0336858	0.485239
AT5G16240	0.00331043	0.0336736	0.0983092
AT5G22660	0.00595349	0.0336497	0.176925
AT3G62680	0.0030155	0.0335796	0.0898016
AT4G32950	0.0042805	0.0335743	0.127494
AT4G03270	0.0101878	0.0335604	0.303565
AT3G23120	0.0218817	0.0335315	0.65257
AT2G40745	0.00628704	0.0335285	0.187514
AT1G12700	0.0224329	0.0335106	0.669426
AT1G51420	0.00625784	0.0334763	0.186934
AT4G18610	0.00238346	0.0334699	0.0712121
AT3G57730	0.00258398	0.0334657	0.0772126
AT2G29750	0.000880642	0.0334542	0.0263238
AT4G04790	0.0128755	0.0334291	0.385158
AT1G57650	0.0154802	0.0334264	0.463114
AT5G48450	0.00512126	0.033401	0.153327
AT3G11400	0.00292321	0.0333382	0.0876834
AT4G19460	0.00169899	0.0333169	0.0509949
AT5G17640	0.00104537	0.0332964	0.0313958
AT3G12220	0.00502933	0.0332939	0.151058
AT2G19410	0.00407119	0.0332716	0.122362
AT2G14530	0.00839294	0.0332269	0.252595
AT5G41780	0.0106491	0.0332099	0.320661
AT4G11911	0.00475464	0.033183	0.143285
AT5G07070	0.000944327	0.0331496	0.0284868
AT1G46984	0.0307269	0.0331444	0.92706
AT4G00970	0.0221765	0.0331187	0.669606
AT4G17030	0.00188125	0.0331076	0.0568222
AT2G22980	0.00988039	0.0330987	0.298513
AT1G22650	0.00250632	0.0330903	0.0757418
AT5G43830	0.00335015	0.0330828	0.101265
AT5G24260	0.00123906	0.0330311	0.0375121
AT5G57640	0.00909074	0.0330302	0.275226
AT1G63600	0.00305294	0.0330274	0.0924365
AT3G53190	0.00528941	0.0330252	0.160163
AT1G51890	0.0064112	0.0330155	0.194188
AT4G02370	0.0217079	0.0329969	0.657877
AT4G18290	0.00125557	0.032992	0.0380569
AT2G05510	0.00448369	0.0329433	0.136103
AT1G77120	0.00225455	0.0329378	0.0684486
AT1G69700	0.00469643	0.0329334	0.142604
AT5G04330	0.00659261	0.0329202	0.20026
AT4G09980	0.00176793	0.0329005	0.0537358
AT5G02380	0.00594532	0.0329002	0.180708
AT4G16810	0.0106296	0.0328963	0.323125
AT1G74790	0.00328803	0.0328748	0.100017
AT5G10040	0.028723	0.0328726	0.873769
AT3G45430	0.00614433	0.0328457	0.187066
AT3G55950	0.00112477	0.0328448	0.0342451
AT1G27070	0.0128833	0.0328041	0.392734
AT5G44770	0.00767429	0.0327582	0.234271
AT1G52810	0.0109464	0.0327366	0.334379
AT4G28160	0.0126743	0.0327121	0.387448
AT1G70880	0.00570793	0.0326874	0.174622
AT4G19180	0.00233194	0.0326601	0.0714005
AT3G55710	0.0281098	0.03266	0.860681
AT1G78170	0.00199085	0.0326304	0.0610122
AT1G66940	0.0156497	0.0326029	0.480009
AT5G16220	0.0134669	0.0325791	0.413361
AT5G03360	0.0141896	0.0325615	0.435778
AT4G10440	0.0040948	0.0325433	0.125826
AT5G40360	0.0141387	0.0325285	0.434654
AT1G12490	0.0300238	0.0325201	0.923237
AT3G09530	0.00523677	0.0324925	0.161168
AT1G73870	0.0120147	0.0324889	0.369811
AT5G03140	0.00266688	0.0324804	0.0821073
AT1G02230	0.0105823	0.0324667	0.325942
AT5G43980	0.00140786	0.0324643	0.0433663
AT4G15340	0.00345201	0.0324554	0.106362
AT2G14690	0.0114675	0.0324328	0.353578
AT5G40560	0.0175208	0.0324263	0.540328
AT1G45545	0.00728624	0.0324007	0.224879
AT5G54300	0.00414648	0.0323848	0.128038
AT3G44110	0.000963189	0.0323779	0.0297484
AT5G60760	0.00389432	0.0323131	0.120518
AT4G10860	0.0114828	0.0323103	0.35539
AT5G41770	0.000622472	0.0323012	0.0192709
AT1G70460	0.000655702	0.0322736	0.020317
AT1G49980	0.0202428	0.0322731	0.627235
AT5G44720	0.00859933	0.0322717	0.266467
AT4G15400	0.0105486	0.0322658	0.326929
AT5G33340	0.00521505	0.0322634	0.16164
AT3G23020	0.00195348	0.0322433	0.0605855
AT2G17000	0.00703895	0.0322378	0.218344
AT1G61310	0.0161227	0.0322169	0.500444
AT4G30030	0.00815695	0.0322153	0.253201
AT1G66500	0.0101654	0.0321911	0.315784
AT4G02300	0.00679668	0.0321906	0.211138
AT1G13430	0.0114846	0.0321766	0.356922
AT4G16970	0.0254439	0.0321616	0.791127
AT1G66660	0.00750055	0.0321374	0.23339
AT2G17230	0.00751456	0.0321346	0.233846
AT2G23190	0.0149669	0.0321303	0.46582
AT1G79330	0.00746068	0.0321297	0.232205
AT2G26830	0.00359962	0.0321246	0.112052
AT4G10510	0.00118462	0.0321218	0.0368791
AT1G77815	0.00851161	0.032078	0.265341
AT3G04550	0.00207963	0.032067	0.0648524
AT1G63100	0.00598762	0.032066	0.186728
AT4G13350	0.00295142	0.0320618	0.0920542
AT2G01390	0.0161564	0.0320425	0.504218
AT5G61160	0.0220158	0.0320339	0.687266
AT1G77855	0.00131781	0.0320228	0.0411523
AT4G22250	0.00207589	0.0320188	0.0648334
AT3G42060	0.0152827	0.0320165	0.477339
AT5G18340	0.00398243	0.0319989	0.124455
AT1G18900	0.00606823	0.0319967	0.189652
AT3G45390	0.0112211	0.0319937	0.350727
AT5G58580	0.0151416	0.0319851	0.473395
AT5G20260	0.00196374	0.0319827	0.0613999
AT1G62914	0.0176683	0.0319515	0.552973
AT1G61800	0.00804178	0.0319183	0.251948
AT4G01335	0.0460032	0.0319103	1.44164
AT5G43620	0.0211168	0.0319011	0.661948
AT4G25400	0.0185051	0.0318771	0.580514
AT5G44240	0.00149484	0.0318356	0.046955
AT1G20500	0.00401485	0.0318111	0.126209
AT1G61500	0.0121709	0.0318019	0.382709
AT4G25760	0.00344864	0.0317968	0.108459
AT1G69710	0.00252883	0.0317812	0.07957
AT3G18860	0.00739993	0.0317757	0.232881
AT1G29740	0.0100384	0.0317457	0.316214
AT5G04710	0.00168084	0.0317442	0.0529497
AT3G16700	0.00195983	0.0317344	0.0617572
AT3G43910	0.0110437	0.0317086	0.348286
AT4G11040	0.0015988	0.0316937	0.0504455
AT5G02350	0.0301143	0.031678	0.950639
AT4G19900	0.00764081	0.0316753	0.241223
AT3G50100	0.00501201	0.0316623	0.158296
AT1G49030	0.00392956	0.0316489	0.124161
AT3G11773	0.0180457	0.0316445	0.570263
AT4G04810	0.0109257	0.0316372	0.345342
AT5G54310	0.00459195	0.0316248	0.145201
AT3G52980	0.0202694	0.0316198	0.641033
AT2G25737	0.00467741	0.0316074	0.147985
AT1G62040	0.00665772	0.0315842	0.210792
AT5G23230	0.0043211	0.0315332	0.137034
AT5G04340	0.0058038	0.0315327	0.184057
AT5G17400	0.00435785	0.0315304	0.138211
AT1G80520	0.00242103	0.0315212	0.0768063
AT4G02060	0.000669208	0.0315188	0.021232
AT5G49420	0.00258567	0.0315119	0.0820537
AT1G61250	0.00156784	0.031511	0.0497554
AT4G10490	0.00770395	0.0314833	0.244699
AT4G12730	0.00340682	0.031473	0.108246
AT4G30020	0.00109443	0.0314699	0.0347772
AT4G13370	0.00279809	0.031468	0.0889186
AT3G44850	0.0040384	0.0314664	0.12834
AT5G25790	0.0108747	0.0314541	0.345734
AT4G05490	0.0223568	0.0314535	0.710789
AT2G20618	0.0228924	0.0314394	0.728142
AT5G42010	0.00305766	0.0314257	0.097298
AT1G51320	0.0115375	0.0314091	0.36733
AT3G44350	0.00717709	0.0314086	0.228507
AT3G45140	0.00428756	0.0314058	0.136521
AT5G61400	0.00767674	0.0313734	0.244689
AT4G15740	0.00536762	0.0313483	0.171225
AT1G52940	0.0194454	0.0313357	0.62055
AT3G25950	0.00966376	0.0313316	0.308435
AT5G16350	0.00939524	0.0313235	0.299942
AT3G05155	0.00399768	0.0312967	0.127735
AT4G14070	0.00631587	0.0312767	0.201935
AT4G17900	0.0019354	0.031273	0.0618873
AT5G02290	0.00427923	0.031265	0.13687
AT1G63880	0.0235962	0.0312648	0.754721
AT4G01220	0.00367929	0.0312412	0.11777
AT4G15270	0.0172511	0.0312159	0.552638
AT5G10630	0.00679865	0.0311953	0.217939
AT1G51620	0.0119393	0.0311788	0.38293
AT5G07080	0.0131176	0.0311771	0.420747
AT1G59610	0.00152878	0.0311748	0.049039
AT5G47780	0.00361043	0.0311667	0.115842
AT5G40405	0.00408144	0.0311498	0.131026
AT2G24810	0.042572	0.0311487	1.36674
AT4G05520	0.00255898	0.0311017	0.0822777
AT2G34190	0.000901423	0.0310947	0.0289896
AT3G19320	0.0153129	0.0310902	0.492531
AT1G63090	0.00149517	0.0310563	0.0481438
AT5G61270	0.00500462	0.0310532	0.161163
AT3G36659	0.0270533	0.0310529	0.8712
AT1G34360	0.00517016	0.0310476	0.166524
AT3G15720	0.0278918	0.0310458	0.898407
AT1G48220	0.0220869	0.0310444	0.71146
AT3G44130	0.0102084	0.0310437	0.32884
AT5G26860	0.00731489	0.0310391	0.235667
AT4G22240	0.00301018	0.0310365	0.0969884
AT2G02810	0.00143314	0.0310215	0.0461982
AT5G45030	0.00215953	0.0309827	0.0697013
AT5G09690	0.00729461	0.0309679	0.235554
AT5G03730	0.000516902	0.0309612	0.0166951
AT4G38700	0.00995945	0.0309581	0.321707
AT5G54700	0.0194407	0.0309279	0.628581
AT1G66180	0.00104311	0.0309126	0.033744
AT1G62790	0.0126936	0.0309072	0.410701
AT3G24460	0.00215688	0.0308831	0.0698402
AT3G16210	0.0194616	0.0308702	0.630433
AT3G10950	0.0095927	0.0308501	0.310945
AT5G49130	0.00579201	0.0308409	0.187803
AT3G47150	0.0149798	0.0308391	0.485739
AT1G16750	0.00253621	0.0307943	0.0823597
AT1G73280	0.00692757	0.0307892	0.225
AT5G66640	0.0277951	0.0307883	0.902781
AT1G56290	0.00651158	0.0307711	0.211614
AT3G45410	0.00618836	0.0307489	0.201254
AT1G62560	0.00406384	0.0307459	0.132175
AT1G55740	0.00440438	0.0307213	0.143366
AT4G02610	0.00642235	0.0307201	0.20906
AT5G27230	0.0164391	0.030715	0.535215
AT1G48020	0.0025391	0.030715	0.0826663
AT3G27490	0.0178027	0.0306994	0.579905
AT1G05200	0.00230123	0.0306838	0.0749982
AT5G43440	0.00818729	0.0306816	0.266846
AT5G14210	0.00296434	0.0306815	0.0966166
AT5G49750	0.00526199	0.0306762	0.171533
AT4G07410	0.00489894	0.0306756	0.159702
AT2G15480	0.00794656	0.0306736	0.259068
AT5G25900	0.000945643	0.0306695	0.0308334
AT3G27860	0.0189696	0.0306662	0.618584
AT4G13130	0.0238791	0.0306317	0.779556
AT5G20790	0.00487775	0.0306045	0.15938
AT5G23700	0.00533461	0.0305591	0.174567
AT1G69850	0.000777882	0.0305269	0.0254819
AT4G33860	0.00682276	0.0305267	0.223501
AT5G15290	0.00255016	0.0305132	0.0835757
AT3G16530	0.00319857	0.0304788	0.104944
AT5G20730	0.00229683	0.030437	0.0754618
AT4G16390	0.00480894	0.0304234	0.158067
AT5G38970	0.000976787	0.0304115	0.032119
AT1G34650	0.00974261	0.0304074	0.320402
AT4G27070	0.00285027	0.030394	0.0937776
AT1G61065	0.00813256	0.0303676	0.267804
AT3G56891	0.0127138	0.030363	0.418726
AT4G29240	0.000997235	0.0303476	0.0328604
AT1G29770	0.0118823	0.0303447	0.391579
AT1G30780	0.0320963	0.0303201	1.05858
AT4G10770	0.00120887	0.0303056	0.0398892
AT4G14096	0.00867859	0.030291	0.286508
AT2G32630	0.0103717	0.0302827	0.342497
AT4G26970	0.00268039	0.030278	0.0885261
AT5G06905	0.00252499	0.0302657	0.0834274
AT5G22410	0.00931678	0.0302496	0.307997
AT5G04530	0.00190087	0.0302436	0.0628518
AT1G17860	0.0221587	0.030231	0.732978
AT4G04078	0.0141936	0.030198	0.470018
AT3G25010	0.0210504	0.0301327	0.69859
AT3G23100	0.0201578	0.0301087	0.669502
AT1G44900	0.00265524	0.0301007	0.088212
AT4G09450	0.00431989	0.0300853	0.143588
AT1G02750	0.0249323	0.030074	0.829032
AT4G08430	0.0212869	0.0300652	0.708026
AT5G43740	0.0271109	0.0300587	0.901933
AT5G05710	0.00303834	0.0300557	0.101091
AT1G69630	0.0105241	0.0300421	0.350312
AT3G19330	0.00229607	0.0300311	0.0764564
AT4G18990	0.00250846	0.030031	0.083529
AT3G23560	0.00367988	0.0300144	0.122604
AT5G22990	0.0207736	0.0299984	0.692489
AT4G16165	0.00759014	0.0299887	0.2531
AT5G57240	0.00581139	0.0299752	0.193873
AT5G23180	0.0166822	0.0299588	0.556836
AT5G43090	0.0358842	0.0299286	1.19899
AT2G18193	0.00335797	0.0299086	0.112275
AT3G57490	0.00682903	0.0298822	0.228531
AT3G28810	0.00216691	0.0298683	0.072549
AT1G47680	0.0166052	0.0298664	0.555985
AT5G44540	0.0199538	0.0298639	0.668158
AT2G23580	0.0155875	0.0298618	0.52199
AT3G45750	0.0172497	0.0298616	0.577655
AT1G57580	0.015606	0.0298407	0.522978
AT5G28646	0.00427867	0.0298218	0.143475
AT2G35740	0.00245403	0.029804	0.0823391
AT5G60460	0.00447795	0.0297944	0.150295
AT5G66675	0.0010045	0.0297894	0.0337199
AT5G42260	0.0224448	0.0297774	0.753751
AT1G64890	0.00295514	0.029772	0.0992593
AT2G02970	0.00623774	0.0297714	0.209521
AT5G43250	0.00700125	0.0297293	0.2355
AT1G27040	0.00253761	0.0296955	0.0854545
AT2G39510	0.00118939	0.0296932	0.0400561
AT1G23900	0.00368614	0.029661	0.124276
AT1G17430	0.00649003	0.0296598	0.218816
AT2G33250	0.00581986	0.0296497	0.196287
AT5G38540	0.0164443	0.0296481	0.554649
AT4G16230	0.0167462	0.0296412	0.564964
AT1G18200	0.00781466	0.0296377	0.263673
AT1G09890	0.00644583	0.0296338	0.217516
AT5G02200	0.015198	0.0296333	0.512869
AT1G69570	0.00707202	0.0296328	0.238655
AT2G16440	0.00213899	0.029617	0.0722218
AT4G25380	0.0248541	0.0296131	0.839293
AT3G23060	0.0143163	0.0296099	0.483499
AT2G30500	0.00314599	0.0296033	0.106271
AT5G02750	0.00156855	0.029591	0.0530078
AT2G06040	0.00657755	0.0295522	0.222574
AT2G16535	0.0209924	0.0295252	0.711
AT3G27720	0.00406615	0.0295017	0.137827
AT5G40900	0.0111458	0.0294975	0.377857
AT3G46230	0.00551304	0.0294862	0.18697
AT1G10060	0.00597914	0.0294854	0.202783
AT3G43600	0.00731389	0.0294683	0.248195
AT3G29430	0.0132963	0.0294505	0.451479
AT5G41980	0.0112065	0.0294467	0.380569
AT5G44495	0.0283872	0.0294384	0.964292
AT1G71060	0.00436857	0.0294245	0.148467
AT4G15960	0.00885196	0.0293929	0.30116
AT5G22940	0.009832	0.0293889	0.334548
AT1G53325	0.0151632	0.0293606	0.516448
AT5G47910	0.00190689	0.0293219	0.065033
AT2G25520	0.00131432	0.0293165	0.0448322
AT4G11090	0.0095858	0.0293137	0.327008
AT3G47170	0.00393067	0.0293019	0.134144
AT3G26890	0.00672641	0.029288	0.229664
AT4G10650	0.00782348	0.0292646	0.267336
AT1G56520	0.0205418	0.0292572	0.702109
AT4G18570	0.0047735	0.0292145	0.163395
AT1G79180	0.0100609	0.029209	0.344446
AT1G23060	0.0129665	0.0291556	0.444736
AT4G13280	0.00989853	0.0291445	0.339637
AT5G43940	0.00224455	0.029143	0.0770183
AT3G44935	0.0142394	0.0291282	0.488852
AT2G27660	0.0202082	0.0291053	0.694314
AT5G25060	0.000468425	0.02908	0.0161081
AT1G65180	0.00653569	0.029072	0.22481
AT2G13690	0.00664539	0.0290673	0.228621
AT1G66430	0.00334019	0.0290493	0.114983
AT2G15370	0.00784581	0.0290389	0.270182
AT3G60490	0.00904237	0.029032	0.311462
AT1G21120	0.00116741	0.0290198	0.0402279
AT5G55070	0.00582992	0.0290041	0.201003
AT5G24560	0.00674598	0.0289958	0.232654
AT5G45200	0.00691412	0.0289863	0.23853
AT4G19500	0.0228006	0.0289789	0.786797
AT5G48380	0.00376967	0.0289782	0.130086
AT1G63030	0.00249386	0.0289607	0.086112
AT5G07190	0.00216312	0.0289547	0.0747072
AT5G67370	0.0013009	0.0289173	0.044987
AT2G04540	0.00682878	0.0289162	0.236158
AT2G15640	0.0110537	0.028903	0.382441
AT1G62610	0.00755545	0.0288984	0.261449
AT4G01680	0.00131758	0.0288779	0.045626
AT2G17580	0.0148873	0.0288698	0.51567
AT1G34575	0.0128641	0.0288695	0.445595
AT3G43720	0.004992	0.0288549	0.173004
AT4G09350	0.00351753	0.0288411	0.121962
AT1G52750	0.00513753	0.0288185	0.178272
AT1G61340	0.00975878	0.0288075	0.338759
AT4G00700	0.00138816	0.02879	0.0482166
AT4G16745	0.00541021	0.028778	0.187998
AT5G03415	0.00212583	0.0287626	0.0739095
AT3G53650	0.00325885	0.0287571	0.113323
AT5G37060	0.00158359	0.0287367	0.055107
AT3G46050	0.0178526	0.0287254	0.621492
AT4G35680	0.0228981	0.0287003	0.797836
AT1G19640	0.00227036	0.0286968	0.0791154
AT2G03505	0.0204093	0.0286848	0.711502
AT3G26190	0.00263819	0.0286812	0.0919833
AT3G28780	0.0164808	0.0286784	0.574674
AT3G50770	0.0280624	0.0286692	0.978834
AT5G23530	0.00380124	0.0286648	0.13261
AT4G10410	0.00875015	0.0286566	0.305345
AT5G54840	0.00308685	0.028636	0.107796
AT1G61730	0.00715831	0.0285899	0.250379
AT2G24100	0.00288943	0.0285757	0.101115
AT5G52870	0.0154767	0.0285627	0.54185
AT4G11420	0.0177349	0.028562	0.620926
AT1G67025	0.0102487	0.028534	0.359175
AT1G51250	0.0241645	0.0285225	0.847208
AT5G66880	0.00240637	0.0285176	0.0843819
AT1G70650	0.00221799	0.0285146	0.0777844
AT1G50980	0.0332389	0.0285	1.16628
AT4G19380	0.0105513	0.028491	0.370339
AT1G79310	0.00209119	0.0284882	0.0734053
AT1G61630	0.00112185	0.0284839	0.0393855
AT1G44030	0.0131101	0.0284827	0.460284
AT4G04490	0.00698304	0.0284376	0.245557
AT3G14510	0.0067028	0.028419	0.235857
AT1G72410	0.0063036	0.0283792	0.22212
AT2G04400	0.0137425	0.0283639	0.484507
AT4G10350	0.00546764	0.0283372	0.192949
AT2G12900	0.0188477	0.0283355	0.665161
AT4G38710	0.00389502	0.0282825	0.137718
AT3G58350	0.0111657	0.028278	0.394856
AT5G53280	0.00840578	0.0282553	0.297494
AT1G51800	0.00394951	0.0282547	0.139782
AT3G45440	0.0110107	0.0282273	0.390071
AT5G19100	0.00919494	0.0282193	0.325838
AT5G55780	0.0111048	0.0281845	0.394002
AT1G69295	0.00672164	0.0281675	0.238631
AT1G54000	0.00237012	0.0281607	0.084164
AT4G21930	0.0124913	0.0281592	0.443596
AT3G59070	0.00914483	0.0281297	0.325096
AT5G59530	0.00524381	0.0281284	0.186424
AT2G21730	0.0166614	0.0281214	0.592483
AT1G40083	0.0253133	0.028108	0.900572
AT4G28706	0.00525535	0.0280514	0.187347
AT1G10010	0.00182472	0.0280007	0.0651671
AT2G16120	0.00182731	0.0279914	0.0652813
AT4G05060	0.00443163	0.0279822	0.158373
AT4G27240	0.0040069	0.0279273	0.143476
AT5G67020	0.00988761	0.0279253	0.354073
AT5G52520	0.0015846	0.0279058	0.0567839
AT1G47271	0.00697579	0.0278884	0.250132
AT4G18770	0.00590215	0.0278868	0.211647
AT5G57270	0.00114981	0.0278741	0.0412501
AT5G40100	0.00503536	0.0278554	0.180768
AT3G24900	0.0197468	0.0278537	0.708948
AT1G11925	0.00974174	0.0278421	0.349893
AT3G25420	0.0035644	0.0278416	0.128024
AT1G12550	0.00670447	0.027819	0.241003
AT5G40000	0.00464525	0.0277609	0.167331
AT3G30180	0.000879308	0.0277598	0.0316755
AT3G26240	0.0230602	0.0277494	0.831014
AT4G08920	0.00065585	0.0277287	0.0236524
AT5G25370	0.00273124	0.0277226	0.0985203
AT1G53470	0.00262923	0.0277206	0.0948475
AT5G45050	0.0120411	0.0277185	0.434407
AT1G28580	0.00350775	0.0276805	0.126723
AT5G65207	0.00551166	0.0276788	0.19913
AT5G54860	0.00470516	0.0276732	0.170026
AT3G57380	0.00669445	0.0276654	0.241979
AT3G26920	0.0159211	0.0276492	0.575824
AT5G44820	0.00799949	0.0276475	0.289339
AT5G17000	0.00128793	0.0276463	0.0465859
AT1G22760	0.00140446	0.027641	0.0508108
AT1G18560	0.00487917	0.027629	0.176596
AT1G22240	0.0146504	0.0276227	0.530376
AT1G63070	0.00740541	0.0276204	0.268114
AT3G01710	0.00328825	0.0276172	0.119065
AT1G51860	0.00738917	0.0276093	0.267633
AT3G17940	0.00552974	0.0275876	0.200443
AT2G04037	0.00919682	0.0275753	0.333517
AT1G43770	0.00225633	0.0275741	0.081828
AT1G61170	0.0106533	0.0275728	0.38637
AT5G26830	0.00392433	0.027539	0.142501
AT4G36820	0.00733079	0.0275385	0.266202
AT1G15600	0.0282396	0.0275011	1.02685
AT5G67340	0.005258	0.0274843	0.191309
AT3G57760	0.0134585	0.0274772	0.489806
AT3G45890	0.00389647	0.0274421	0.141989
AT2G03000	0.0109547	0.0274298	0.399372
AT3G26770	0.0047408	0.0274295	0.172836
AT5G42250	0.00119942	0.0274261	0.043733
AT5G63080	0.00983776	0.0274152	0.358843
AT5G16090	0.0280263	0.0274145	1.02232
AT5G26150	0.00181994	0.0274021	0.0664162
AT5G10190	0.00394678	0.0273946	0.144071
AT1G61870	0.00564849	0.027374	0.206345
AT4G15350	0.00359306	0.0273725	0.131266
AT4G05475	0.0179832	0.0273691	0.65706
AT5G38197	0.0189721	0.0273678	0.693228
AT3G45510	0.0241547	0.0273452	0.883325
AT5G41620	0.0150106	0.0273435	0.548965
AT3G01690	0.00467593	0.0273153	0.171183
AT4G00580	0.0223629	0.0273067	0.818954
AT4G18790	0.00360752	0.0273043	0.132123
AT5G66450	0.00843167	0.0273028	0.30882
AT3G08930	0.00179493	0.0273023	0.0657427
AT5G41090	0.00827455	0.0273013	0.303082
AT3G53090	0.00795932	0.0272924	0.291631
AT1G49140	0.00407219	0.0272393	0.149497
AT3G47200	0.0194941	0.0272373	0.715716
AT2G37860	0.00301992	0.0272165	0.110959
AT1G19835	0.00494171	0.0271895	0.18175
AT3G50990	0.0144442	0.0271801	0.531424
AT3G03910	0.00322293	0.0271658	0.118639
AT5G42325	0.0160531	0.0271357	0.591588
AT3G14140	0.0245191	0.0271089	0.904467
AT1G12520	0.00457715	0.0271059	0.168862
AT5G10020	0.00383488	0.0270995	0.141511
AT5G01970	0.00126693	0.027097	0.0467556
AT5G47250	0.00602196	0.0270897	0.222297
AT5G02860	0.00378372	0.0270882	0.139681
AT3G22345	0.00647512	0.0270781	0.239128
AT1G23200	0.00389903	0.0270689	0.144041
AT1G24570	0.00228008	0.0270349	0.0843383
AT1G45050	0.00271058	0.027025	0.100299
AT5G02070	0.00146504	0.0270201	0.0542204
AT1G55290	0.00813923	0.0270063	0.301383
AT3G45670	0.0280804	0.0269877	1.04049
AT1G69480	0.00521447	0.0269833	0.193248
AT5G23870	0.0061792	0.0269718	0.229098
AT4G11530	0.00932259	0.0269572	0.34583
AT2G16660	0.000845068	0.0269399	0.0313687
AT5G25280	0.00425915	0.0269277	0.15817
AT5G47240	0.0035741	0.0269112	0.132811
AT3G22800	0.0122181	0.0268943	0.454299
AT4G33300	0.00615205	0.0268898	0.228788
AT3G05290	0.00135626	0.0268697	0.0504754
AT4G27370	0.0129832	0.0268657	0.483262
AT1G47920	0.00925241	0.0268596	0.344474
AT3G17550	0.0144626	0.026856	0.538523
AT5G25475	0.00539561	0.0268556	0.200912
AT5G07390	0.00149072	0.0268457	0.0555292
AT2G12940	0.0217717	0.026823	0.811679
AT2G32430	0.00200487	0.0268139	0.07477
AT4G32580	0.0110124	0.0268084	0.410781
AT1G44820	0.00799378	0.0267898	0.298389
AT4G23520	0.00477929	0.0267734	0.178509
AT1G60710	0.00550844	0.0267399	0.206001
AT3G46950	0.00707121	0.0267349	0.264494
AT5G64440	0.0088583	0.0267245	0.331468
AT3G14320	0.00217956	0.0267132	0.0815912
AT1G70440	0.00415391	0.0266962	0.155599
AT5G36150	0.00450708	0.0266874	0.168885
AT1G61130	0.00769378	0.0266786	0.288388
AT2G15325	0.00349622	0.0266779	0.131053
AT1G55920	0.00744998	0.0266727	0.279311
AT5G02110	0.00603629	0.0266564	0.226448
AT2G25710	0.0108833	0.0266555	0.408295
AT1G33840	0.0102946	0.0266349	0.386509
AT4G23620	0.00500265	0.026633	0.187837
AT3G57710	0.00255368	0.0266233	0.0959191
AT4G07950	0.00833625	0.0266165	0.313199
AT4G03460	0.00410868	0.0266022	0.154449
AT1G48010	0.00299704	0.0265859	0.112731
AT1G52400	0.00178328	0.0265855	0.0670775
AT3G09520	0.00362253	0.026583	0.136272
AT1G64760	0.00088065	0.0265714	0.0331428
AT1G61260	0.00124994	0.0265472	0.0470836
AT1G69560	0.0152528	0.0265461	0.574576
AT4G25300	0.00778732	0.0265461	0.293351
AT3G27140	0.00953788	0.0265426	0.359342
AT1G32050	0.0017844	0.0265122	0.067305
AT4G00270	0.00825	0.0265075	0.311233
AT2G03880	0.00753839	0.0265029	0.284436
AT5G48485	0.00878047	0.0265016	0.331319
AT4G18330	0.00421591	0.0264959	0.159115
AT4G19000	0.0100683	0.026495	0.380008
AT4G02390	0.00661353	0.0264754	0.249799
AT1G31630	0.0276421	0.0264533	1.04494
AT5G38344	0.0198068	0.0264476	0.748906
AT1G20200	0.00173385	0.0264456	0.065563
AT2G20710	0.00536212	0.0264286	0.202891
AT2G37650	0.00177973	0.026427	0.0673453
AT4G28220	0.00226385	0.0264012	0.0857481
AT4G25810	0.00641737	0.026396	0.243119
AT4G10560	0.00565371	0.0263938	0.214206
AT2G04090	0.00599606	0.0263732	0.227354
AT1G31670	0.01243	0.0263721	0.471333
AT4G16790	0.00618194	0.0263545	0.234569
AT1G22015	0.00104073	0.0263443	0.039505
AT2G38560	0.00348319	0.0263396	0.132242
AT4G11950	0.00670922	0.0263381	0.254734
AT3G60420	0.0110913	0.0263251	0.421323
AT5G02600	0.00146193	0.0263056	0.0555747
AT5G44760	0.011204	0.0263015	0.425982
AT1G71370	0.00844075	0.0263006	0.320934
AT1G61120	0.012544	0.0262939	0.477068
AT1G69260	0.00263639	0.0262917	0.100274
AT5G16715	0.0045957	0.0262825	0.174858
AT4G14400	0.0304505	0.0262366	1.16061
AT1G23380	0.00280676	0.0262299	0.107006
AT1G51760	0.000991885	0.0261895	0.0378734
AT3G22650	0.0155749	0.0261824	0.594861
AT5G39090	0.00371316	0.0261692	0.141891
AT1G09680	0.0142588	0.0261332	0.545619
AT4G18810	0.00602184	0.0261112	0.230623
AT1G13460	0.00249969	0.0260994	0.0957757
AT1G72920	0.0103843	0.0260837	0.398115
AT3G43860	0.00090506	0.0260454	0.0347493
AT5G44960	0.0355432	0.0260441	1.36473
AT1G50300	0.00250164	0.0260404	0.0960677
AT3G03460	0.0104991	0.0260306	0.403338
AT4G11780	0.0104063	0.0259909	0.400383
AT1G79320	0.00578214	0.0259834	0.222532
AT3G61910	0.00918952	0.0259678	0.353882
AT5G41510	0.0176358	0.0259638	0.679247
AT5G22650	0.00147307	0.0259543	0.0567563
AT1G08230	0.00627787	0.0259514	0.241909
AT3G26290	0.00613712	0.0259227	0.236747
AT3G17370	0.0123843	0.025918	0.477826
AT5G23600	0.0105366	0.0259157	0.406572
AT4G15280	0.00776982	0.0259142	0.299829
AT5G02340	0.0159408	0.0259098	0.615242
AT3G28540	0.00653435	0.0259061	0.252232
AT2G41010	0.00582296	0.0258948	0.22487
AT5G59260	0.0106822	0.0258676	0.412955
AT1G20225	0.00599947	0.0258659	0.231945
AT5G16720	0.0154044	0.0258633	0.59561
AT1G36030	0.0116208	0.0258421	0.449683
AT1G20670	0.00192309	0.0258412	0.0744195
AT4G18970	0.00123532	0.0258383	0.0478097
AT2G25250	0.0172232	0.0258357	0.666644
AT4G11970	0.00514106	0.0258309	0.199028
AT3G20530	0.00118929	0.0258036	0.0460903
AT3G21060	0.00160681	0.025798	0.0622842
AT1G48405	0.00961998	0.0257785	0.373179
AT1G55440	0.0140996	0.0257705	0.547122
AT3G43490	0.0230679	0.025745	0.896016
AT4G09170	0.0909199	0.0257291	3.53374
AT5G47460	0.0165878	0.0257177	0.644996
AT4G23260	0.00353223	0.0256939	0.137474
AT5G44690	0.00887022	0.0256815	0.345394
AT3G17520	0.0109622	0.0256715	0.42702
AT5G48180	0.00257099	0.0256553	0.100213
AT2G10602	0.00442601	0.0256525	0.172537
AT4G02400	0.00203577	0.0256428	0.0793896
AT5G53550	0.00378803	0.0256179	0.147866
AT2G14880	0.00330248	0.0256048	0.128979
AT1G23670	0.00508276	0.0256039	0.198515
AT5G20700	0.00552773	0.0255919	0.215995
AT1G21190	0.00474411	0.0255892	0.185395
AT3G22080	0.0120903	0.0255872	0.472513
AT5G67470	0.00457128	0.025586	0.178663
AT4G34215	0.00865366	0.0255808	0.338287
AT5G66220	0.00749511	0.0255518	0.29333
AT1G22360	0.00384471	0.0255461	0.150501
AT2G14846	0.00461821	0.0255459	0.180781
AT1G64625	0.00575828	0.0255371	0.225487
AT1G71010	0.0029866	0.0255157	0.11705
AT4G10970	0.0162267	0.0255053	0.636207
AT3G45320	0.0187679	0.0254974	0.736071
AT1G61688	0.0177986	0.025489	0.698287
AT5G48700	0.0339783	0.0254864	1.33319
AT5G10180	0.00350778	0.0254828	0.137653
AT1G27030	0.00928795	0.02548	0.364519
AT1G74170	0.00895358	0.0254758	0.351454
AT1G44780	0.0123093	0.025465	0.48338
AT5G47880	0.000981776	0.0254553	0.0385687
AT3G50570	0.0024635	0.0254518	0.0967909
AT3G53260	0.000629268	0.0254481	0.0247275
AT1G22900	0.00239079	0.0254471	0.0939512
AT3G46690	0.019373	0.0254464	0.761327
AT4G16860	0.021584	0.0254359	0.848563
AT4G23130	0.00479005	0.0254153	0.188471
AT3G27680	0.0125562	0.0253998	0.494342
AT3G03405	0.0338117	0.0253991	1.33122
AT1G58410	0.0122646	0.0253842	0.483158
AT1G33830	0.00907403	0.025375	0.357597
AT5G26130	0.00531835	0.0253653	0.20967
AT1G64670	0.00191595	0.0253563	0.0755611
AT1G22550	0.00320936	0.0253342	0.126681
AT1G71015	0.00710904	0.0253318	0.280637
AT5G44080	0.00578568	0.025315	0.228547
AT4G12360	0.0159407	0.025313	0.629742
AT1G31720	0.0215546	0.0253102	0.851619
AT1G59670	0.00876544	0.0252044	0.347774
AT1G61740	0.00103349	0.0251734	0.0410549
AT3G50510	0.0192896	0.0251729	0.766287
AT1G47500	0.00492265	0.0251728	0.195555
AT5G11310	0.00929213	0.0251699	0.369176
AT5G03550	0.00807138	0.0251662	0.320723
AT1G80540	0.00249754	0.0251557	0.0992834
AT1G49930	0.0184543	0.0251375	0.734137
AT4G02310	0.0123818	0.0251178	0.492949
AT1G64255	0.00883568	0.0251154	0.351804
AT3G50140	0.000835833	0.0250852	0.0333198
AT2G13640	0.0158141	0.0250793	0.630562
AT4G10360	0.00676067	0.025079	0.269575
AT5G17730	0.0261679	0.0250695	1.04382
AT1G53990	0.0127359	0.0250685	0.508043
AT3G59520	0.00311117	0.0250398	0.124249
AT4G08840	0.0132112	0.0250392	0.527621
AT4G19450	0.00152871	0.0250392	0.0610526
AT5G63630	0.00401582	0.0250125	0.160552
AT2G40116	0.00066107	0.0250037	0.0264389
AT1G78820	0.00301208	0.0249863	0.120549
AT5G28500	0.00205237	0.0249853	0.082143
AT5G22470	0.00367171	0.0249784	0.146995
AT2G14070	0.00949788	0.024939	0.380844
AT2G26640	0.00172735	0.0249373	0.0692677
AT4G13310	0.00267495	0.0249291	0.107303
AT5G24310	0.0013939	0.0249215	0.0559317
AT3G45248	0.00385301	0.0249109	0.154672
AT5G46130	0.0119945	0.0248815	0.482066
AT3G55480	0.00459992	0.0248602	0.185032
AT2G01410	0.00114482	0.024841	0.0460857
AT4G05150	0.00381516	0.0248404	0.153587
AT4G28920	0.00448399	0.0248345	0.180555
AT4G08390	0.00120737	0.0248109	0.048663
AT5G38840	0.0117567	0.0247978	0.474104
AT1G61750	0.00387383	0.0247963	0.156226
AT4G13950	0.00390241	0.0247929	0.1574
AT4G05170	0.00394877	0.0247793	0.159357
AT5G57780	0.00265201	0.0247693	0.107069
AT5G26640	0.0282302	0.0247466	1.14077
AT4G15300	0.000944194	0.0247397	0.0381652
AT1G61460	0.00759147	0.0247291	0.306985
AT5G43240	0.0193167	0.0247155	0.78156
AT2G02480	0.00287443	0.0247101	0.116326
AT5G60310	0.0164773	0.0247067	0.666915
AT2G40240	0.0012418	0.0247038	0.0502677
AT3G44340	0.00248245	0.0246863	0.10056
AT5G67360	0.00186519	0.024666	0.0756179
AT2G20590	0.00747243	0.0246489	0.303155
AT3G43920	0.00921397	0.0246211	0.37423
AT5G16580	0.0129337	0.024598	0.525804
AT1G12180	0.0227023	0.0245945	0.923065
AT3G04370	0.00669783	0.0245878	0.272405
AT2G24280	0.00633955	0.0245758	0.257959
AT4G00630	0.00192516	0.0245677	0.0783615
AT5G28919	0.00806342	0.0245401	0.328582
AT5G07110	0.00455407	0.0245395	0.185581
AT4G12210	0.0124868	0.0245233	0.50918
AT5G51520	0.00675807	0.0245227	0.275584
AT1G02170	0.00260837	0.0245215	0.106371
AT1G24485	0.0156031	0.0245051	0.636729
AT2G16450	0.00955224	0.0245038	0.389828
AT3G22050	0.0127264	0.0244965	0.519518
AT4G28640	0.0243775	0.0244826	0.995709
AT1G50580	0.00621478	0.0244811	0.25386
AT5G18360	0.0054305	0.0244526	0.222082
AT2G14540	0.0166041	0.0244434	0.679288
AT2G28990	0.00631315	0.0244385	0.258328
AT5G19110	0.00913161	0.0244298	0.37379
AT3G55810	0.0208389	0.0244279	0.853078
AT4G38590	0.0165236	0.0243967	0.677288
AT2G03410	0.00252729	0.0243861	0.103637
AT3G16440	0.00144827	0.0243678	0.0594337
AT5G46790	0.0020209	0.0243627	0.0829505
AT4G15370	0.005549	0.0243371	0.228005
AT1G43730	0.0107338	0.0243349	0.441089
AT1G11610	0.000882483	0.0243337	0.0362659
AT1G37140	0.0209984	0.0243278	0.863146
AT5G23650	0.00124796	0.0243217	0.0513104
AT5G04347	0.00655849	0.0242969	0.269931
AT5G49960	0.00108662	0.0242921	0.0447312
AT1G08300	0.00919482	0.02428	0.378699
AT1G14040	0.00406816	0.024275	0.167587
AT1G28070	0.0100253	0.0242744	0.413
AT5G27870	0.00330549	0.0242667	0.136215
AT1G10150	0.0021143	0.0242646	0.0871351
AT4G37310	0.00426093	0.0242487	0.175718
AT2G04420	0.0149007	0.0242429	0.614642
AT2G38620	0.00277098	0.0242423	0.114303
AT3G09780	0.00364242	0.0242314	0.150318
AT1G66490	0.0134044	0.0242294	0.553229
AT2G27315	0.0109484	0.0242252	0.451942
AT2G37690	0.00137047	0.0242133	0.0565999
AT4G00005	0.0112074	0.0242117	0.462893
AT1G44110	0.000921526	0.0242115	0.0380615
AT4G12390	0.00222862	0.0241986	0.092097
AT3G24420	0.0066109	0.0241881	0.273311
AT5G59070	0.00596565	0.0241833	0.246685
AT4G36925	0.00882606	0.0241774	0.365054
AT4G00290	0.00264746	0.0241756	0.109509
AT5G44220	0.0253559	0.0241733	1.04892
[truncated: 6,010 more rows]
