# Supplementary material for: Fixation of Expression Divergences by Natural Selection in Arabidopsis Coding Genes
Source: Int J Mol Sci. 2024 Dec 22;25(24):13710. doi: 10.3390/ijms252413710 (PMC11678068; doi:10.3390/ijms252413710)
Supplement: Supplementary file 1 [file ijms-25-13710-s001.zip › Table S27.xlsx]

## Sheet:  Loci with ω & Ks (At-Al) & GEB
Table S27. Analysis of Ks, ω and ω > 1 (At-Al) in loci with gene expression breadth (GEB) in 11 samples.
Table S27A. Loci with ω and Ks (At-Al) sorted by GEB (present calls) in 11 samples.
Locus	Ks	ω	Present calls	Locus	Ks	ω	Present calls (0)	Locus	Ks	ω	Present calls (1)	Locus	Ks	ω	present calls (2)	Locus	Ks	ω	Present calls (3)	Locus	Ks	ω	Present calls (4)	Locus	Ks	ω	Present calls (5-6)	Locus	Ks	ω	Present calls (7-8)	Locus	Ks	ω	Present calls (9-11)
AT1G01410	0.103066	0.487084	0	AT1G01410	0.103066	0.487084	0	AT1G01590	0.109228	0.379488	1	AT1G01150	0.207442	0.647709	2	AT1G01250	0.0821254	0.309057	3	AT1G01020	0.0951677	0.437559	4	AT1G01030	0.11158	0.149452	5	AT1G01080	0.0995795	0.394721	7	AT1G01040	0.132381	0.100962	9
AT1G03670	0.116956	0.551896	0	AT1G03670	0.116956	0.551896	0	AT1G02074	0.198143	1.72974	1	AT1G01355	0.229641	0.499377	2	AT1G01305	0.157602	0.481615	3	AT1G01110	0.129316	0.254645	4	AT1G01070	0.0938974	0.203908	5	AT1G01190	0.153861	0.185181	7	AT1G01090	0.249662	0.0397525	9
AT1G03810	0.241843	0.244007	0	AT1G03810	0.241843	0.244007	0	AT1G02575	0.13611	0.436793	1	AT1G01400	0.102467	1.95744	2	AT1G01450	0.194125	0.254489	3	AT1G01210	0.143363	0.146963	4	AT1G01180	0.143253	0.219246	5	AT1G01200	0.151251	0.131136	7	AT1G01160	0.201179	0.431977	9
AT1G05615	0.0794701	1.68139	0	AT1G05615	0.0794701	1.68139	0	AT1G02830	0.279159	0.407317	1	AT1G01660	0.0676395	0.236904	2	AT1G01530	0.226442	0.612053	3	AT1G01350	0.221925	0.0769734	4	AT1G01280	0.158678	0.163793	5	AT1G01220	0.144648	0.105778	7	AT1G01300	0.170682	0.0668925	9
AT1G07690	0.181791	0.898054	0	AT1G07690	0.181791	0.898054	0	AT1G02940	0.122321	0.31319	1	AT1G02510	0.0939968	0.255424	2	AT1G01580	0.107895	0.158981	3	AT1G01380	0.0830698	0.184139	4	AT1G01310	0.0812619	0.443907	5	AT1G01290	0.220822	0.197595	7	AT1G01430	0.126679	0.377536	9
AT1G07747	0.258525	0.381476	0	AT1G07747	0.258525	0.381476	0	AT1G03490	0.220057	0.754186	1	AT1G02550	0.131011	0.215785	2	AT1G01680	0.0722735	0.481729	3	AT1G01390	0.106535	0.460108	4	AT1G01370	0.139603	0.554559	5	AT1G01320	0.0959417	0.228751	7	AT1G01550	0.127538	0.145377	9
AT1G09026	0.0665997	0.183435	0	AT1G09026	0.0665997	0.183435	0	AT1G05065	0.165613	0.223266	1	AT1G03103	0.108596	0.679662	2	AT1G01880	0.141868	0.197697	3	AT1G01690	0.0971822	0.351466	4	AT1G01420	0.0931333	0.557521	5	AT1G01540	0.233426	0.0161342	7	AT1G01650	0.0905812	0.07283	9
AT1G09935	0.0964252	0.264086	0	AT1G09935	0.0964252	0.264086	0	AT1G05080	0.0715191	0.824593	1	AT1G03340	0.0949774	0.526354	2	AT1G02010	0.0562089	0.0591573	3	AT1G01750	0.0435865	0.213358	4	AT1G01480	0.126706	0.174773	5	AT1G01600	0.102594	0.117366	7	AT1G01720	0.113019	0.0862438	9
AT1G11145	0.225589	0.723251	0	AT1G11145	0.225589	0.723251	0	AT1G05250	0.142057	0.730996	1	AT1G03510	0.156515	0.175736	2	AT1G02040	0.0838381	0.158558	3	AT1G01810	0.223748	0.369478	4	AT1G01560	0.129311	0.0807389	5	AT1G01780	0.122754	0.117784	7	AT1G01820	0.124432	0.0904963	9
AT1G11980	0.200334	0.447509	0	AT1G11980	0.200334	0.447509	0	AT1G05650	0.123486	0.192842	1	AT1G04150	0.14593	0.269942	2	AT1G02065	0.228406	0.167057	3	AT1G02060	0.133015	0.295868	4	AT1G01610	0.117083	0.0650173	5	AT1G01800	0.101297	0.207258	7	AT1G01860	0.0983858	0.189382	9
AT1G12170	0.108265	1.14756	0	AT1G12170	0.108265	1.14756	0	AT1G05660	0.0812279	0.303468	1	AT1G04180	0.150883	0.0571783	2	AT1G02070	0.156786	0.49814	3	AT1G02145	0.0706876	0.22708	4	AT1G01830	0.126202	0.141577	5	AT1G01970	0.156976	0.150633	7	AT1G01920	0.0922152	0.507006	9
AT1G12423	0.202644	0.500531	0	AT1G12423	0.202644	0.500531	0	AT1G05800	0.114361	0.290612	1	AT1G04370	0.149233	0.221732	2	AT1G02290	0.102067	0.608917	3	AT1G02190	0.103401	0.376146	4	AT1G02205	0.122363	0.331822	5	AT1G02020	0.129353	0.368816	7	AT1G01960	0.0812669	0.117606	9
AT1G13500	0.228674	0.429352	0	AT1G13500	0.228674	0.429352	0	AT1G06225	0.181727	0.248474	1	AT1G04450	0.0682695	0.445809	2	AT1G02335	0.171776	0.0934082	3	AT1G02230	0.143953	0.601365	4	AT1G02390	0.144225	0.230912	5	AT1G02270	0.143818	0.137156	7	AT1G02150	0.0736758	0.263193	9
AT1G14110	0.171175	0.172985	0	AT1G14110	0.171175	0.172985	0	AT1G06280	0.212326	0.0904512	1	AT1G04890	0.12876	0.218422	2	AT1G02380	0.119073	0.385357	3	AT1G02405	0.0901938	1.11852	4	AT1G02430	0.0646566	0.954751	5	AT1G02310	0.146185	0.172214	7	AT1G02180	0.0987262	0.479123	9
AT1G15680	0.0994584	0.674939	0	AT1G15680	0.0994584	0.674939	0	AT1G06330	0.18829	0.0450064	1	AT1G05280	0.165831	0.275789	2	AT1G02450	0.0963902	0.524882	3	AT1G02470	0.0939728	0.301998	4	AT1G02580	0.0913084	0.706146	5	AT1G02360	0.162027	0.170784	7	AT1G02260	0.1963	0.122385	9
AT1G15850	0.198798	0.223392	0	AT1G15850	0.198798	0.223392	0	AT1G06920	0.114428	0.780789	1	AT1G05291	0.126613	0.814595	2	AT1G02610	0.0839676	0.31227	3	AT1G02530	0.177258	0.189383	4	AT1G02750	0.0906003	0.61587	5	AT1G02370	0.14574	0.218626	7	AT1G02305	0.103562	0.0937446	9
AT1G18130	0.168409	0.49733	0	AT1G18130	0.168409	0.49733	0	AT1G08150	0.0989869	0.358072	1	AT1G05420	0.110612	0.187704	2	AT1G02630	0.141584	0.0898258	3	AT1G02700	0.172307	0.0655993	4	AT1G02900	0.0825271	0.758412	5	AT1G02640	0.104448	0.0967711	7	AT1G02330	0.14169	0.0465783	9
AT1G18770	0.162755	0.608954	0	AT1G18770	0.162755	0.608954	0	AT1G08695	0.141841	0.280872	1	AT1G05930	0.189306	0.968708	2	AT1G02650	0.0731248	0.458655	3	AT1G02880	0.122623	0.291876	4	AT1G03040	0.120506	0.101277	5	AT1G02860	0.093473	0.129172	7	AT1G02460	0.109758	0.134055	9
AT1G20710	0.176179	0.322706	0	AT1G20710	0.176179	0.322706	0	AT1G09665	0.173057	0.199016	1	AT1G06030	0.180718	0.118804	2	AT1G02813	0.0843833	0.437009	3	AT1G02950	0.079533	0.241599	4	AT1G03170	0.117477	0.396468	5	AT1G02890	0.10156	0.270084	7	AT1G02800	0.110515	0.130569	9
AT1G20735	0.0811872	1.75371	0	AT1G20735	0.0811872	1.75371	0	AT1G10155	0.0630179	0.485374	1	AT1G07025	0.23175	0.532109	2	AT1G02920	0.161822	0.0849705	3	AT1G02980	0.14104	0.698021	4	AT1G03220	0.162469	0.120288	5	AT1G03030	0.139209	0.112791	7	AT1G02850	0.0910965	0.452533	9
AT1G20740	0.154214	1.10949	0	AT1G20740	0.154214	1.10949	0	AT1G10455	0.206606	0.58545	1	AT1G07680	0.127888	0.700171	2	AT1G02930	0.147466	0.0578825	3	AT1G02990	0.0719367	0.412964	4	AT1G03430	0.1364	0.135673	5	AT1G03360	0.10783	0.106183	7	AT1G02870	0.121817	0.130997	9
AT1G20940	0.160603	0.560913	0	AT1G20940	0.160603	0.560913	0	AT1G10790	0.100623	0.707074	1	AT1G08035	0.046267	0.916036	2	AT1G03010	0.128125	0.0926278	3	AT1G03140	0.10564	0.0919908	4	AT1G03530	0.0972472	0.462622	5	AT1G03475	0.132538	0.0360873	7	AT1G02970	0.148659	0.14216	9
AT1G20967	0.168548	1.2077	0	AT1G20967	0.168548	1.2077	0	AT1G11460	0.102234	0.585314	1	AT1G08065	0.106159	0.354789	2	AT1G03020	0.114809	0.119239	3	AT1G03495	0.143717	0.297322	4	AT1G03540	0.172659	0.169178	5	AT1G03630	0.18193	0.0369696	7	AT1G03130	0.0949204	0.071633	9
AT1G21327	0.157883	0.189349	0	AT1G21327	0.157883	0.189349	0	AT1G11560	0.179643	0.324115	1	AT1G08135	0.129128	0.297817	2	AT1G03120	0.186528	0.490392	3	AT1G03650	0.144622	0.306601	4	AT1G03560	0.168619	0.107518	5	AT1G03750	0.121067	0.167104	7	AT1G03280	0.104229	0.197241	9
AT1G21620	0.208091	0.990618	0	AT1G21620	0.208091	0.990618	0	AT1G11620	0.118273	0.528019	1	AT1G08440	0.117921	0.229796	2	AT1G03160	0.123454	0.18932	3	AT1G03770	0.0936311	0.549084	4	AT1G03790	0.164663	0.0960613	5	AT1G03780	0.0973051	0.377858	7	AT1G03350	0.120916	0.346857	9
AT1G22767	0.16024	0.55939	0	AT1G22767	0.16024	0.55939	0	AT1G12190	0.156507	0.403599	1	AT1G08670	0.100172	0.38191	2	AT1G03270	0.114435	0.0619386	3	AT1G03800	0.19604	0.693022	4	AT1G03890	0.172662	0.139247	5	AT1G03920	0.12378	0.126178	7	AT1G03380	0.0945486	0.237739	9
AT1G23145	0.0794274	1.25868	0	AT1G23145	0.0794274	1.25868	0	AT1G14100	0.22161	0.266196	1	AT1G09030	0.0592774	0.174122	2	AT1G03300	0.157265	0.620999	3	AT1G03820	0.181605	0.197975	4	AT1G04010	0.0636666	0.144266	5	AT1G03960	0.137853	0.192009	7	AT1G03445	0.117785	0.468581	9
AT1G23160	0.199378	0.330144	0	AT1G23160	0.199378	0.330144	0	AT1G14550	0.215566	0.0813507	1	AT1G09176	0.233713	0.651424	2	AT1G03320	0.0941024	1.06875	3	AT1G03930	0.0917829	0.247444	4	AT1G04240	0.122516	0.182977	5	AT1G04030	0.107236	0.367194	7	AT1G03860	0.119202	0.0674002	9
AT1G23300	0.236662	0.502564	0	AT1G23300	0.236662	0.502564	0	AT1G15540	0.134569	0.29102	1	AT1G09360	0.0738938	0.542396	2	AT1G03390	0.153772	0.157937	3	AT1G04020	0.160679	0.238677	4	AT1G04360	0.160373	0.205557	5	AT1G04200	0.149645	0.130133	7	AT1G03910	0.142712	0.113912	9
AT1G23640	0.126211	0.321551	0	AT1G23640	0.126211	0.321551	0	AT1G15757	0.0818445	1.1176	1	AT1G09625	0.190383	0.569961	2	AT1G03720	0.239438	0.690366	3	AT1G04160	0.0602188	0.108747	4	AT1G04530	0.131295	0.291975	5	AT1G04350	0.158754	0.225785	7	AT1G04040	0.127652	0.205998	9
AT1G23810	0.08658	1.9907	0	AT1G23810	0.08658	1.9907	0	AT1G17150	0.147999	0.522956	1	AT1G09720	0.0919025	0.576307	2	AT1G03880	0.112975	0.149632	3	AT1G04210	0.099371	0.223415	4	AT1G04560	0.205361	0.10893	5	AT1G04640	0.135336	0.0799607	7	AT1G04120	0.130806	0.0719954	9
AT1G24060	0.146149	0.605851	0	AT1G24060	0.146149	0.605851	0	AT1G18780	0.218875	0.773301	1	AT1G09880	0.134937	0.18038	2	AT1G03940	0.196216	0.228566	3	AT1G04330	0.195984	0.0908122	4	AT1G04580	0.0877036	0.277104	5	AT1G04645	0.0861504	0.905266	7	AT1G04340	0.0927951	0.186874	9
AT1G26870	0.0732143	0.350238	0	AT1G26870	0.0732143	0.350238	0	AT1G20000	0.142785	0.32116	1	AT1G10190	0.212428	0.404131	2	AT1G04110	0.094209	0.132109	3	AT1G04380	0.102778	0.386778	4	AT1G04670	0.0465891	0.243011	5	AT1G04730	0.151341	0.235989	7	AT1G04410	0.118758	0.0346944	9
AT1G29100	0.0967642	0.327722	0	AT1G29100	0.0967642	0.327722	0	AT1G20240	0.170945	0.528603	1	AT1G10588	0.0456132	0.779539	2	AT1G04280	0.22265	0.110993	3	AT1G04555	0.115583	0.168828	4	AT1G04700	0.0818827	0.221155	5	AT1G04770	0.0793277	0.14944	7	AT1G04510	0.12005	0.114892	9
AT1G29570	0.140528	1.0642	0	AT1G29570	0.140528	1.0642	0	AT1G20795	0.181846	0.865118	1	AT1G10717	0.14319	0.973921	2	AT1G04490	0.189443	0.472354	3	AT1G04570	0.106173	0.204948	4	AT1G04945	0.126464	0.408314	5	AT1G04930	0.113514	0.567966	7	AT1G04590	0.107573	0.406652	9
AT1G29580	0.19294	0.527744	0	AT1G29580	0.19294	0.527744	0	AT1G21395	0.100511	0.41485	1	AT1G10745	0.0503171	0.696022	2	AT1G05330	0.0636949	1.33342	3	AT1G04630	0.0849214	0.144524	4	AT1G05070	0.11062	0.226149	5	AT1G05150	0.141236	0.059857	7	AT1G04620	0.0761077	0.251785	9
AT1G31530	0.252619	0.869912	0	AT1G31530	0.252619	0.869912	0	AT1G21470	0.19241	1.35783	1	AT1G11125	0.150025	0.41812	2	AT1G05470	0.121507	0.0486267	3	AT1G04650	0.0796529	0.394342	4	AT1G05200	0.124297	0.12494	5	AT1G05190	0.172756	0.034074	7	AT1G04690	0.122775	0.0225424	9
AT1G32140	0.159452	0.630334	0	AT1G32140	0.159452	0.630334	0	AT1G21722	0.160731	0.2632	1	AT1G11160	0.103856	0.306573	2	AT1G05490	0.111183	0.366219	3	AT1G04840	0.152455	0.245572	4	AT1G05340	0.131786	0.147379	5	AT1G05270	0.0960682	0.146322	7	AT1G04830	0.160968	0.146142	9
AT1G32585	0.108807	0.593609	0	AT1G32585	0.108807	0.593609	0	AT1G21835	0.100643	1.14868	1	AT1G11510	0.192149	0.873166	2	AT1G05740	0.0812331	0.516654	3	AT1G04940	0.110545	0.130333	4	AT1G05410	0.092915	0.341549	5	AT1G05385	0.0990339	0.223347	7	AT1G04920	0.116454	0.0568871	9
AT1G33530	0.118072	0.527664	0	AT1G33530	0.118072	0.527664	0	AT1G21925	0.148122	0.895671	1	AT1G11655	0.131902	0.381669	2	AT1G06100	0.0715696	0.596099	3	AT1G05040	0.195521	0.234351	4	AT1G05500	0.0670769	0.0921262	5	AT1G05510	0.13437	0.106022	7	AT1G04985	0.0898023	0.212249	9
AT1G33870	0.146411	0.363963	0	AT1G33870	0.146411	0.363963	0	AT1G21940	0.179691	0.344611	1	AT1G11690	0.123401	0.554047	2	AT1G06260	0.0458202	0.239623	3	AT1G05220	0.126239	0.124239	4	AT1G05577	0.107018	0.178463	5	AT1G05850	0.196866	0.0772114	7	AT1G05055	0.113115	0.0300318	9
AT1G33920	0.166	0.343778	0	AT1G33920	0.166	0.343778	0	AT1G22000	0.118243	0.781704	1	AT1G12040	0.173383	0.396847	2	AT1G06310	0.153551	0.172367	3	AT1G05290	0.193013	0.390487	4	AT1G05580	0.0910683	0.250068	5	AT1G05880	0.10918	0.630155	7	AT1G05060	0.150844	0.132057	9
AT1G34140	0.211188	0.432569	0	AT1G34140	0.211188	0.432569	0	AT1G23201	0.127383	0.876557	1	AT1G12060	0.224606	0.449657	2	AT1G06340	0.145014	0.660299	3	AT1G05310	0.220908	0.118841	4	AT1G05670	0.153247	0.224155	5	AT1G05890	0.0855397	0.471725	7	AT1G05350	0.119778	0.0527837	9
AT1G35440	0.218001	0.326424	0	AT1G35440	0.218001	0.326424	0	AT1G23270	0.167099	0.834144	1	AT1G12290	0.191163	0.235182	2	AT1G06360	0.110203	0.164856	3	AT1G05450	0.161873	0.356529	4	AT1G05805	0.121544	0.222756	5	AT1G05900	0.103646	0.468012	7	AT1G05690	0.113272	0.296566	9
AT1G35860	0.248004	0.275558	0	AT1G35860	0.248004	0.275558	0	AT1G24388	0.235677	0.547253	1	AT1G12540	0.262657	0.788617	2	AT1G06710	0.112826	0.178042	3	AT1G05530	0.110993	0.371425	4	AT1G05860	0.156732	0.176911	5	AT1G06320	0.212738	0.511588	7	AT1G05960	0.0918175	0.291479	9
AT1G37007	0.228915	0.840819	0	AT1G37007	0.228915	0.840819	0	AT1G26200	0.143114	0.250188	1	AT1G12663	0.119656	0.670909	2	AT1G06910	0.136599	0.280705	3	AT1G05550	0.161535	0.452665	4	AT1G06140	0.121649	0.250438	5	AT1G06380	0.0830803	0.424857	7	AT1G06200	0.131418	0.189356	9
AT1G42699	0.140142	0.954702	0	AT1G42699	0.140142	0.954702	0	AT1G26720	0.121558	0.500042	1	AT1G12672	0.183007	0.755157	2	AT1G06923	0.0801207	0.491359	3	AT1G05575	0.205309	0.230907	4	AT1G06180	0.0956323	0.409548	5	AT1G06510	0.122765	0.387658	7	AT1G06400	0.133334	0.0991382	9
AT1G42700	0.244772	0.708111	0	AT1G42700	0.244772	0.708111	0	AT1G27135	0.105987	0.905639	1	AT1G13590	0.0260825	0.237852	2	AT1G07050	0.108164	0.26038	3	AT1G05610	0.108317	0.232645	4	AT1G06220	0.0833852	0.0890732	5	AT1G06520	0.120512	0.274971	7	AT1G06410	0.0966709	0.0495091	9
AT1G43090	0.163459	0.320414	0	AT1G43090	0.163459	0.320414	0	AT1G27240	0.105862	0.616034	1	AT1G13605	0.171436	0.640702	2	AT1G07120	0.0848868	0.531163	3	AT1G05730	0.0806905	0.176437	4	AT1G06250	0.0970801	0.335221	5	AT1G06590	0.0898168	0.219761	7	AT1G06450	0.184397	0.0802796	9
AT1G44080	0.139768	0.603088	0	AT1G44080	0.139768	0.603088	0	AT1G28020	0.170998	0.323226	1	AT1G13620	0.1025	0.422081	2	AT1G07200	0.149834	0.214371	3	AT1G05780	0.155484	0.160275	4	AT1G06440	0.109225	0.185338	5	AT1G06750	0.146222	0.125489	7	AT1G06470	0.074922	0.185896	9
AT1G47390	0.088581	0.908269	0	AT1G47390	0.088581	0.908269	0	AT1G28170	0.204394	0.287554	1	AT1G13630	0.147939	0.497456	2	AT1G07340	0.0898875	0.358406	3	AT1G05820	0.0991869	0.226305	4	AT1G06640	0.161046	0.284557	5	AT1G06840	0.108517	0.179268	7	AT1G06490	0.107547	0.14627	9
AT1G47730	0.233289	0.836369	0	AT1G47730	0.233289	0.836369	0	AT1G28180	0.252234	0.123394	1	AT1G13920	0.116535	0.276569	2	AT1G07550	0.168125	0.670952	3	AT1G05830	0.140719	0.192044	4	AT1G06720	0.105311	0.407151	5	AT1G06930	0.091181	0.626338	7	AT1G06770	0.104138	0.533725	9
AT1G47786	0.167217	0.468248	0	AT1G47786	0.167217	0.468248	0	AT1G28500	0.0903322	1.13121	1	AT1G14190	0.200959	0.160122	2	AT1G07645	0.149922	0.0689518	3	AT1G05870	0.0815363	0.54783	4	AT1G06730	0.107085	0.236974	5	AT1G07000	0.157204	0.130657	7	AT1G06800	0.173793	0.0986903	9
AT1G49100	0.206894	0.246783	0	AT1G49100	0.206894	0.246783	0	AT1G29000	0.0986067	0.326819	1	AT1G14205	0.117476	0.205544	2	AT1G07850	0.221853	0.0769263	3	AT1G05894	0.0943287	0.315856	4	AT1G06850	0.233324	0.101633	5	AT1G07210	0.12883	0.209924	7	AT1G06820	0.111851	0.197622	9
AT1G49420	0.13926	0.533952	0	AT1G49420	0.13926	0.533952	0	AT1G29600	0.149031	1.18089	1	AT1G14686	0.213955	0.198722	2	AT1G07860	0.241831	0.147366	3	AT1G05920	0.161318	0.473838	4	AT1G06870	0.119445	0.123053	5	AT1G07220	0.102549	0.195709	7	AT1G06960	0.269715	0.248387	9
AT1G50090	0.105963	0.258216	0	AT1G50090	0.105963	0.258216	0	AT1G30560	0.124809	0.0882466	1	AT1G14688	0.264984	0.951083	2	AT1G07900	0.263942	0.170979	3	AT1G05970	0.221486	0.238193	4	AT1G07160	0.156822	0.27824	5	AT1G07700	0.119302	0.538378	7	AT1G07180	0.169458	0.0767553	9
AT1G50870	0.160916	0.830724	0	AT1G50870	0.160916	0.830724	0	AT1G30670	0.175676	0.330782	1	AT1G14960	0.275403	0.116392	2	AT1G07985	0.147913	0.0584729	3	AT1G05990	0.140113	0.0860344	4	AT1G07260	0.164423	0.186556	5	AT1G07705	0.0665638	0.282625	7	AT1G07230	0.15868	0.129652	9
AT1G51000	0.113915	1.15414	0	AT1G51000	0.113915	1.15414	0	AT1G31260	0.122327	0.326368	1	AT1G15590	0.152318	0.597994	2	AT1G08080	0.100194	0.298891	3	AT1G06020	0.192727	0.0669242	4	AT1G07300	0.133037	0.113396	5	AT1G07790	0.215153	0.0433674	7	AT1G07240	0.201449	0.179976	9
AT1G51010	0.20432	0.934763	0	AT1G51010	0.20432	0.934763	0	AT1G31740	0.226579	0.074038	1	AT1G16160	0.137626	0.249729	2	AT1G08100	0.196855	0.148424	3	AT1G06090	0.183363	0.172336	4	AT1G07450	0.15445	0.244263	5	AT1G07910	0.139694	0.246134	7	AT1G07320	0.210527	0.0929211	9
AT1G51035	0.177049	1.01418	0	AT1G51035	0.177049	1.01418	0	AT1G32030	0.142458	0.531475	1	AT1G16480	0.10726	0.187276	2	AT1G08140	0.0834747	0.600544	3	AT1G06149	0.0372542	0.364557	4	AT1G07530	0.12615	0.163577	5	AT1G08320	0.193292	0.292868	7	AT1G07650	0.126438	0.214226	9
AT1G51320	0.0548654	1.69629	0	AT1G51320	0.0548654	1.69629	0	AT1G32270	0.165522	0.673376	1	AT1G16905	0.177962	0.187645	2	AT1G08160	0.0944427	0.111878	3	AT1G06150	0.114298	0.345445	4	AT1G07590	0.157216	0.119586	5	AT1G08350	0.131394	0.258333	7	AT1G07830	0.155638	0.0788838	9
AT1G51970	0.0608887	1.33936	0	AT1G51970	0.0608887	1.33936	0	AT1G32280	0.138534	0.200967	1	AT1G16916	0.207154	0.212705	2	AT1G08180	0.0933254	0.312508	3	AT1G06160	0.123475	0.200674	4	AT1G07640	0.142044	0.186932	5	AT1G08560	0.165408	0.0751131	7	AT1G07870	0.250684	0.05727	9
AT1G52490	0.219047	0.842032	0	AT1G52490	0.219047	0.842032	0	AT1G32430	0.190161	0.693627	1	AT1G16930	0.138594	0.191808	2	AT1G08290	0.130044	0.231803	3	AT1G06170	0.153658	0.193903	4	AT1G07670	0.142465	0.0514845	5	AT1G08620	0.0877	0.379637	7	AT1G07960	0.107613	0.148881	9
AT1G52900	0.0635608	0.358653	0	AT1G52900	0.0635608	0.358653	0	AT1G32480	0.265443	0.269672	1	AT1G17400	0.112818	0.135615	2	AT1G08300	0.157534	0.484559	3	AT1G06290	0.114826	0.0915855	4	AT1G07720	0.119278	0.147027	5	AT1G09000	0.0917733	0.266569	7	AT1G08030	0.114576	0.233968	9
AT1G53370	0.246423	1.04499	0	AT1G53370	0.246423	1.04499	0	AT1G32660	0.158537	0.822324	1	AT1G17770	0.222508	0.482181	2	AT1G08340	0.125055	0.141267	3	AT1G06350	0.131614	0.391007	4	AT1G07990	0.0765604	0.208687	5	AT1G09230	0.102831	0.254996	7	AT1G08130	0.124542	0.117491	9
AT1G53550	0.257276	0.714473	0	AT1G53550	0.257276	0.714473	0	AT1G32763	0.148963	0.366297	1	AT1G17800	0.10858	0.273689	2	AT1G08465	0.1518	0.0934205	3	AT1G06515	0.050577	0.156685	4	AT1G08070	0.144353	0.173213	5	AT1G09300	0.147099	0.104508	7	AT1G08210	0.134721	0.0888237	9
AT1G54640	0.182984	0.481313	0	AT1G54640	0.182984	0.481313	0	AT1G33820	0.161614	0.198095	1	AT1G18010	0.157315	0.138856	2	AT1G08610	0.174157	0.164175	3	AT1G06540	0.133627	0.265035	4	AT1G08090	0.152244	0.0865394	5	AT1G09320	0.143974	0.169885	7	AT1G08380	0.110984	0.0601261	9
AT1G54950	0.245493	0.432109	0	AT1G54950	0.245493	0.432109	0	AT1G33890	0.192693	0.270518	1	AT1G18020	0.120332	0.82077	2	AT1G08790	0.112847	0.104738	3	AT1G06620	0.191732	0.144232	4	AT1G08410	0.141108	0.103308	5	AT1G09630	0.0844882	0.0773592	7	AT1G08490	0.124646	0.0929141	9
AT1G55720	0.14964	0.200098	0	AT1G55720	0.14964	0.200098	0	AT1G33900	0.137422	0.307901	1	AT1G19115	0.0784294	0.406386	2	AT1G08845	0.0856824	0.112669	3	AT1G06660	0.160999	0.160226	4	AT1G08420	0.108058	0.0238929	5	AT1G09700	0.251462	0.784506	7	AT1G08500	0.0893089	0.385435	9
AT1G56400	0.144552	0.430289	0	AT1G56400	0.144552	0.430289	0	AT1G34170	0.263336	0.557829	1	AT1G19250	0.123978	0.197142	2	AT1G08890	0.131092	0.102941	3	AT1G06990	0.158983	0.190111	4	AT1G08450	0.162082	0.0618361	5	AT1G09750	0.154366	0.0978945	7	AT1G08510	0.150062	0.0349825	9
AT1G57565	0.127948	0.934009	0	AT1G57565	0.127948	0.934009	0	AT1G35410	0.0669066	1.74869	1	AT1G19470	0.192546	0.56429	2	AT1G08910	0.114156	0.617057	3	AT1G07090	0.13946	0.0503824	4	AT1G08540	0.10913	0.0865404	5	AT1G09940	0.123974	0.178677	7	AT1G08520	0.109377	0.0476484	9
AT1G58320	0.140116	0.366841	0	AT1G58320	0.140116	0.366841	0	AT1G35435	0.21111	0.580907	1	AT1G19630	0.118122	0.332359	2	AT1G09410	0.184568	0.427329	3	AT1G07130	0.117664	0.357148	4	AT1G08550	0.144059	0.0788711	5	AT1G09970	0.161406	0.114758	7	AT1G08640	0.0974875	0.232707	9
AT1G58450	0.122958	0.601144	0	AT1G58450	0.122958	0.601144	0	AT1G35467	0.152244	0.867969	1	AT1G19840	0.146412	0.021307	2	AT1G09490	0.122994	0.251806	3	AT1G07150	0.221098	0.473082	4	AT1G08710	0.253879	0.292402	5	AT1G10060	0.116114	0.187187	7	AT1G08680	0.0728414	0.630444	9
AT1G59500	0.130433	0.352178	0	AT1G59500	0.130433	0.352178	0	AT1G35750	0.161431	0.766177	1	AT1G20135	0.253346	0.192406	2	AT1G09650	0.0913398	0.797692	3	AT1G07470	0.178023	0.139046	4	AT1G08720	0.12256	0.268528	5	AT1G10070	0.0710714	0.233243	7	AT1G08700	0.208839	0.112561	9
AT1G59550	0.144463	0.857304	0	AT1G59550	0.144463	0.857304	0	AT1G36000	0.202889	0.42619	1	AT1G20150	0.123082	0.260245	2	AT1G09812	0.0425323	0.331207	3	AT1G07473	0.127412	0.546319	4	AT1G08800	0.171257	0.333976	5	AT1G10170	0.101381	0.208001	7	AT1G08860	0.105077	0.175883	9
AT1G59690	0.26192	0.944729	0	AT1G59690	0.26192	0.944729	0	AT1G36240	0.128232	0.0614219	1	AT1G20530	0.117531	0.304963	2	AT1G09890	0.138274	0.0857396	3	AT1G07476	0.179025	0.576022	4	AT1G08920	0.113102	0.299322	5	AT1G10270	0.0614268	0.224183	7	AT1G09130	0.180042	0.0770633	9
AT1G60050	0.0817517	0.196249	0	AT1G60050	0.0817517	0.196249	0	AT1G43780	0.152158	0.226167	1	AT1G20570	0.118801	0.396074	2	AT1G10040	0.149547	0.360468	3	AT1G07480	0.132643	0.157625	4	AT1G08930	0.100375	0.0444599	5	AT1G10330	0.139617	0.303026	7	AT1G09180	0.1536	0.159237	9
AT1G60320	0.132762	0.377023	0	AT1G60320	0.132762	0.377023	0	AT1G43810	0.110495	0.605882	1	AT1G20680	0.145037	0.874934	2	AT1G10220	0.174521	0.706247	3	AT1G07620	0.175699	0.431771	4	AT1G09080	0.135152	0.253232	5	AT1G10340	0.119144	0.280315	7	AT1G09210	0.239756	0.0813178	9
AT1G60400	0.249404	0.504841	0	AT1G60400	0.249404	0.504841	0	AT1G44191	0.15411	0.246613	1	AT1G20730	0.106563	1.51469	2	AT1G10385	0.148899	0.0524998	3	AT1G07725	0.128674	0.238651	4	AT1G09240	0.0967179	0.247473	5	AT1G10460	0.155798	0.273966	7	AT1G09310	0.0736812	0.0345136	9
AT1G60983	0.12267	0.120873	0	AT1G60983	0.12267	0.120873	0	AT1G44318	0.159203	0.182588	1	AT1G20750	0.206823	0.328395	2	AT1G10417	0.0847114	0.61904	3	AT1G07840	0.133888	0.374058	4	AT1G09290	0.0900231	0.538698	5	AT1G10550	0.102644	0.145768	7	AT1G09660	0.166365	0.0891387	9
AT1G61090	0.201665	0.912299	0	AT1G61090	0.201665	0.912299	0	AT1G47389	0.206006	1.05923	1	AT1G20990	0.181413	0.138433	2	AT1G10450	0.086708	0.370433	3	AT1G07950	0.169401	0.093604	4	AT1G09350	0.142392	0.112045	5	AT1G10690	0.180314	0.239253	7	AT1G09760	0.135042	0.0871441	9
AT1G61330	0.182082	0.49931	0	AT1G61330	0.182082	0.49931	0	AT1G47603	0.172573	0.289842	1	AT1G21230	0.18211	0.166555	2	AT1G10480	0.194029	0.169371	3	AT1G08010	0.193597	0.282324	4	AT1G09380	0.0910493	0.163275	5	AT1G10870	0.149586	0.105209	7	AT1G09770	0.0733056	0.149515	9
AT1G62410	0.246224	0.779685	0	AT1G62410	0.246224	0.779685	0	AT1G48510	0.138898	0.48744	1	AT1G21320	0.13673	0.593779	2	AT1G10620	0.0894806	0.244843	3	AT1G08125	0.130425	0.307221	4	AT1G09400	0.186687	0.19376	5	AT1G11100	0.111276	0.423423	7	AT1G09795	0.144572	0.255436	9
AT1G63410	0.138074	0.286975	0	AT1G63410	0.138074	0.286975	0	AT1G49005	0.222177	0.218237	1	AT1G21950	0.148093	0.686359	2	AT1G10657	0.173452	0.0982296	3	AT1G08200	0.135046	0.0168564	4	AT1G09430	0.160819	0.0263975	5	AT1G11130	0.0997484	0.0995865	7	AT1G09840	0.136368	0.01544	9
AT1G63535	0.145695	0.171144	0	AT1G63535	0.145695	0.171144	0	AT1G49190	0.114323	0.691076	1	AT1G22120	0.154963	0.477287	2	AT1G10800	0.235152	0.139631	3	AT1G08400	0.120022	0.240322	4	AT1G09500	0.125558	0.441985	5	AT1G11310	0.0692115	0.326809	7	AT1G09900	0.188438	0.0856745	9
AT1G64295	0.192198	0.422756	0	AT1G64295	0.192198	0.422756	0	AT1G49770	0.124873	0.351279	1	AT1G22670	0.0792816	0.696237	2	AT1G10820	0.107823	0.204953	3	AT1G08430	0.0970353	0.285666	4	AT1G09530	0.156715	0.213325	5	AT1G11410	0.134552	0.182186	7	AT1G10500	0.171294	0.117287	9
AT1G64920	0.177428	0.263895	0	AT1G64920	0.177428	0.263895	0	AT1G49810	0.125529	0.205814	1	AT1G23450	0.163179	0.302094	2	AT1G10880	0.132992	0.304665	3	AT1G08530	0.183521	0.163407	4	AT1G09540	0.132468	0.165185	5	AT1G11630	0.143821	0.195576	7	AT1G10700	0.113094	0.107435	9
AT1G65160	0.211959	0.552441	0	AT1G65160	0.211959	0.552441	0	AT1G50050	0.264257	0.589074	1	AT1G23520	0.117823	0.417037	2	AT1G10890	0.132541	0.188584	3	AT1G08760	0.13797	0.271847	4	AT1G09610	0.0915481	0.267725	5	AT1G11720	0.0918545	0.206147	7	AT1G10740	0.100528	0.12963	9
AT1G65170	0.219081	0.382777	0	AT1G65170	0.219081	0.382777	0	AT1G50060	0.114349	0.310302	1	AT1G23670	0.152981	0.246279	2	AT1G11040	0.205414	0.0744624	3	AT1G08810	0.148201	0.158587	4	AT1G09820	0.162768	0.180089	5	AT1G11730	0.107103	0.267773	7	AT1G10960	0.169237	0.100823	9
AT1G65210	0.182046	0.205126	0	AT1G65210	0.182046	0.205126	0	AT1G50190	0.272948	0.540507	1	AT1G23700	0.130506	0.823198	2	AT1G11112	0.0884197	0.311994	3	AT1G08820	0.067075	0.360039	4	AT1G09980	0.0601803	0.177639	5	AT1G11755	0.153322	0.177099	7	AT1G11060	0.0724035	0.317093	9
AT1G65340	0.14002	0.228922	0	AT1G65340	0.14002	0.228922	0	AT1G50220	0.105045	0.427708	1	AT1G24160	0.128776	0.476159	2	AT1G11230	0.239296	0.581371	3	AT1G08900	0.149801	0.181771	4	AT1G10020	0.119712	0.051644	5	AT1G11880	0.166799	0.228682	7	AT1G11270	0.131318	0.597471	9
AT1G66720	0.164696	0.24629	0	AT1G66720	0.164696	0.24629	0	AT1G50325	0.115968	1.19914	1	AT1G24220	0.243564	0.778915	2	AT1G11420	0.199267	0.664352	3	AT1G08940	0.18837	0.0891601	4	AT1G10050	0.108338	0.28206	5	AT1G11960	0.134023	0.115277	7	AT1G11390	0.13303	0.115524	9
AT1G67390	0.240044	0.527524	0	AT1G67390	0.240044	0.527524	0	AT1G50340	0.230261	0.577507	1	AT1G24420	0.171399	0.24783	2	AT1G11490	0.215911	0.228024	3	AT1G08990	0.11774	0.27733	4	AT1G10120	0.0901047	0.146313	5	AT1G12050	0.0975955	0.0995482	7	AT1G11530	0.136221	0.140595	9
AT1G68210	0.256304	0.583329	0	AT1G68210	0.256304	0.583329	0	AT1G50650	0.133371	0.348191	1	AT1G24590	0.106139	0.232716	2	AT1G11500	0.0797151	0.444538	3	AT1G09040	0.133043	0.422468	4	AT1G10200	0.105331	0.0222777	5	AT1G12080	0.0530085	0.909048	7	AT1G11680	0.194231	0.0446781	9
AT1G69650	0.0981661	1.21541	0	AT1G69650	0.0981661	1.21541	0	AT1G51120	0.174292	0.205518	1	AT1G25250	0.195434	0.201149	2	AT1G11572	0.140575	0.300339	3	AT1G09155	0.169266	0.235749	4	AT1G10210	0.24814	0.0318166	5	AT1G12400	0.135511	0.0453762	7	AT1G11800	0.118468	0.198275	9
AT1G69825	0.246041	0.185242	0	AT1G69825	0.246041	0.185242	0	AT1G51150	0.202389	0.691021	1	AT1G26420	0.130685	0.248754	2	AT1G11710	0.128928	0.314375	3	AT1G09170	0.155606	0.232239	4	AT1G10370	0.0887517	0.158787	5	AT1G12460	0.150475	0.210844	7	AT1G11820	0.262451	0.16489	9
AT1G71320	0.143835	1.10645	0	AT1G71320	0.143835	1.10645	0	AT1G51900	0.17569	0.691692	1	AT1G26510	0.194018	0.566778	2	AT1G11810	0.215265	0.827423	3	AT1G09250	0.240172	0.100569	4	AT1G10380	0.203936	0.162388	5	AT1G12560	0.150067	0.171913	7	AT1G11860	0.109572	0.0517812	9
AT1G72570	0.153182	0.330015	0	AT1G72570	0.153182	0.330015	0	AT1G52390	0.0354577	6.85508	1	AT1G26710	0.118449	0.612915	2	AT1G11850	0.0409241	0.770988	3	AT1G09440	0.109293	0.164794	4	AT1G10400	0.0873682	0.331374	5	AT1G12780	0.0526713	0.227615	7	AT1G11940	0.0789261	0.200534	9
AT1G80220	0.138891	0.53809	0	AT1G80220	0.138891	0.53809	0	AT1G52450	0.0920913	0.791287	1	AT1G26799	0.069333	0.690098	2	AT1G11915	0.168058	0.0930625	3	AT1G09450	0.13229	0.226393	4	AT1G10510	0.114469	0.076554	5	AT1G12810	0.106267	0.22693	7	AT1G12000	0.102021	0.121827	9
AT2G03300	0.141902	0.276526	0	AT2G03300	0.141902	0.276526	0	AT1G53325	0.162043	0.305073	1	AT1G27420	0.128515	0.171917	2	AT1G11920	0.135997	0.134333	3	AT1G09460	0.088001	0.392945	4	AT1G10520	0.0798759	0.369398	5	AT1G12820	0.145407	0.0912679	7	AT1G12090	0.16875	0.0593972	9
AT2G03913	0.190552	0.629917	0	AT2G03913	0.190552	0.629917	0	AT1G53900	0.107516	0.275684	1	AT1G27940	0.189762	0.12463	2	AT1G12130	0.18533	0.270963	3	AT1G09510	0.134281	0.225281	4	AT1G10610	0.094721	0.41171	5	AT1G12860	0.224814	0.108377	7	AT1G12240	0.167906	0.105327	9
AT2G03931	0.107292	0.4399	0	AT2G03931	0.107292	0.4399	0	AT1G53903	0.160291	0.310261	1	AT1G29080	0.129145	0.479559	2	AT1G12350	0.131934	0.146918	3	AT1G09550	0.116734	0.368441	4	AT1G10640	0.133308	0.178843	5	AT1G12880	0.11838	0.289319	7	AT1G12520	0.144437	0.231227	9
AT2G04622	0.192571	0.35353	0	AT2G04622	0.192571	0.35353	0	AT1G54445	0.26055	0.152439	1	AT1G29110	0.106351	0.51697	2	AT1G12805	0.128217	0.527649	3	AT1G09580	0.116187	0.128196	4	AT1G10730	0.100846	0.272813	5	AT1G12900	0.100044	0.0340874	7	AT1G12600	0.126242	0.105489	9
AT2G04810	0.12471	0.895771	0	AT2G04810	0.12471	0.895771	0	AT1G54590	0.092979	0.515731	1	AT1G29179	0.189507	0.536603	2	AT1G12980	0.197454	0.306178	3	AT1G09640	0.145991	0.102882	4	AT1G10750	0.0969169	0.111659	5	AT1G13020	0.137244	0.15911	7	AT1G12640	0.14752	0.0442371	9
AT2G04930	0.105404	1.14288	0	AT2G04930	0.105404	1.14288	0	AT1G54930	0.107874	0.882776	1	AT1G30190	0.0984205	0.942344	2	AT1G13100	0.128482	0.28737	3	AT1G09645	0.160407	0.12025	4	AT1G10780	0.117566	0.280815	5	AT1G13200	0.230116	0.410972	7	AT1G12710	0.132042	0.146317	9
AT2G05335	0.0967613	0.524058	0	AT2G05335	0.0967613	0.524058	0	AT1G54980	0.158616	0.713502	1	AT1G30410	0.120662	0.117149	2	AT1G13290	0.102169	0.115867	3	AT1G09690	0.107919	0.0487313	4	AT1G11070	0.269786	0.354645	5	AT1G13270	0.14942	0.112493	7	AT1G12790	0.105452	0.221049	9
AT2G05530	0.174485	0.358906	0	AT2G05530	0.174485	0.358906	0	AT1G56410	0.117177	0.351395	1	AT1G30780	0.15056	0.759968	2	AT1G13430	0.12712	0.539279	3	AT1G09710	0.0909368	0.599495	4	AT1G11190	0.0878458	0.0693139	5	AT1G13640	0.135482	0.152536	7	AT1G12990	0.154357	0.0352718	9
AT2G06020	0.1648	0.61163	0	AT2G06020	0.1648	0.61163	0	AT1G56418	0.121522	0.574563	1	AT1G31400	0.264668	0.613648	2	AT1G13480	0.117564	0.275078	3	AT1G09860	0.122999	0.226154	4	AT1G11220	0.179434	0.379648	5	AT1G13910	0.123506	0.289581	7	AT1G13160	0.0870217	0.281184	9
AT2G13542	0.196149	0.681338	0	AT2G13542	0.196149	0.681338	0	AT1G56630	0.0878573	0.32557	1	AT1G31885	0.222991	0.102562	2	AT1G13530	0.137385	0.237822	3	AT1G09932	0.17321	0.219285	4	AT1G11250	0.177997	0.0241826	5	AT1G13950	0.159529	0.0535542	7	AT1G13190	0.128996	0.128144	9
AT2G14935	0.114753	0.739195	0	AT2G14935	0.114753	0.739195	0	AT1G57650	0.246049	0.760392	1	AT1G32300	0.165934	0.27178	2	AT1G13600	0.144432	0.175709	3	AT1G09950	0.14258	0.218703	4	AT1G11290	0.160591	0.168603	5	AT1G13960	0.0905676	0.159057	7	AT1G13195	0.142602	0.108082	9
AT2G15460	0.274705	0.179745	0	AT2G15460	0.274705	0.179745	0	AT1G57780	0.0909959	0.361614	1	AT1G32415	0.149226	0.22042	2	AT1G13607	0.13806	1.05758	3	AT1G10095	0.13084	0.434663	4	AT1G11330	0.129296	0.110937	5	AT1G14130	0.0968155	0.257832	7	AT1G13210	0.132031	0.0832046	9
AT2G16225	0.273189	0.352742	0	AT2G16225	0.273189	0.352742	0	AT1G58090	0.150457	0.598723	1	AT1G32510	0.249968	0.184645	2	AT1G13635	0.102887	0.248788	3	AT1G10280	0.0494364	0.0630973	4	AT1G11340	0.129881	0.333485	5	AT1G14240	0.104805	0.409394	7	AT1G13320	0.0758793	0.112185	9
AT2G16960	0.154707	0.543618	0	AT2G16960	0.154707	0.543618	0	AT1G58242	0.239688	0.385622	1	AT1G32600	0.182985	0.622722	2	AT1G13670	0.242035	0.223387	3	AT1G10300	0.141179	0.238445	4	AT1G11440	0.126558	0.311912	5	AT1G14460	0.173541	0.174548	7	AT1G13440	0.138851	0.0188683	9
AT2G18930	0.135683	1.51883	0	AT2G18930	0.135683	1.51883	0	AT1G58260	0.222464	0.199061	1	AT1G32770	0.199139	0.172882	2	AT1G13800	0.166106	0.333886	3	AT1G10320	0.140304	0.339946	4	AT1G11580	0.176043	0.097313	5	AT1G14920	0.213818	0.0987439	7	AT1G13690	0.106176	0.12274	9
AT2G19150	0.13982	0.550633	0	AT2G19150	0.13982	0.550633	0	AT1G58310	0.144314	0.478875	1	AT1G32910	0.231605	0.345495	2	AT1G13830	0.146031	0.223423	3	AT1G10530	0.200342	0.188078	4	AT1G11670	0.122728	0.036336	5	AT1G14970	0.0953557	0.119459	7	AT1G13940	0.106734	0.336167	9
AT2G20160	0.10299	1.12624	0	AT2G20160	0.10299	1.12624	0	AT1G59312	0.129012	0.408701	1	AT1G33020	0.169796	0.751762	2	AT1G14160	0.122702	0.145929	3	AT1G10585	0.0832293	0.301156	4	AT1G11740	0.133329	0.291805	5	AT1G15060	0.113115	0.142795	7	AT1G14020	0.0977631	0.287244	9
AT2G20463	0.201409	0.988455	0	AT2G20463	0.201409	0.988455	0	AT1G59675	0.263628	0.503067	1	AT1G33220	0.161227	0.249357	2	AT1G14390	0.137204	0.240749	3	AT1G10586	0.106418	0.362881	4	AT1G11990	0.173681	0.112763	5	AT1G15220	0.104419	0.155216	7	AT1G14200	0.217906	0.282282	9
AT2G20921	0.199393	1.10326	0	AT2G20921	0.199393	1.10326	0	AT1G59680	0.218237	1.27401	1	AT1G33280	0.173059	0.177025	2	AT1G14455	0.0572931	1.60985	3	AT1G10600	0.0931095	0.0852461	4	AT1G12110	0.112245	0.0705305	5	AT1G15360	0.131354	0.222668	7	AT1G14210	0.119545	0.345431	9
AT2G21725	0.10812	0.575437	0	AT2G21725	0.10812	0.575437	0	AT1G60250	0.167646	0.682547	1	AT1G33540	0.170981	0.345618	2	AT1G14470	0.185273	0.246927	3	AT1G10680	0.134733	0.1224	4	AT1G12150	0.1385	0.124224	5	AT1G15460	0.121253	0.131172	7	AT1G14260	0.225037	0.14093	9
AT2G21810	0.227214	0.492295	0	AT2G21810	0.227214	0.492295	0	AT1G60360	0.156853	0.331044	1	AT1G33750	0.222981	0.53896	2	AT1G14540	0.249515	0.0672751	3	AT1G10710	0.0770966	0.960541	4	AT1G12580	0.16749	0.123876	5	AT1G15520	0.12438	0.0826623	7	AT1G14310	0.0732571	0.25335	9
AT2G22121	0.0900279	0.62008	0	AT2G22121	0.0900279	0.62008	0	AT1G60815	0.223022	0.733959	1	AT1G33830	0.127696	0.38022	2	AT1G14600	0.102265	0.20603	3	AT1G10865	0.166255	0.120536	4	AT1G12630	0.110143	0.49506	5	AT1G15530	0.172472	0.113409	7	AT1G14670	0.211311	0.220854	9
AT2G22145	0.143411	0.312231	0	AT2G22145	0.143411	0.312231	0	AT1G60913	0.214528	0.550546	1	AT1G33880	0.177245	0.517177	2	AT1G14630	0.144963	0.152702	3	AT1G11080	0.0888712	0.185863	4	AT1G12930	0.0953585	0.11171	5	AT1G15550	0.140602	0.1722	7	AT1G14720	0.174277	0.150463	9
AT2G23067	0.0582671	3.67403	0	AT2G23067	0.0582671	3.67403	0	AT1G61060	0.247927	0.507738	1	AT1G33910	0.0983008	0.324053	2	AT1G14687	0.161936	0.186013	3	AT1G11110	0.11508	0.789428	4	AT1G13060	0.113674	0.0293143	5	AT1G15700	0.144465	0.112319	7	AT1G14810	0.183445	0.45624	9
AT2G24710	0.226458	0.366412	0	AT2G24710	0.226458	0.366412	0	AT1G61095	0.182179	1.16762	1	AT1G33930	0.209652	0.133044	2	AT1G14750	0.0926255	0.1998	3	AT1G11180	0.15941	0.107158	4	AT1G13080	0.183538	0.157258	5	AT1G15750	0.093254	0.0245473	7	AT1G14850	0.261084	0.493783	9
AT2G25120	0.14172	0.613381	0	AT2G25120	0.14172	0.613381	0	AT1G61097	0.237776	0.561048	1	AT1G34040	0.13418	0.47613	2	AT1G14755	0.0738104	0.633273	3	AT1G11300	0.124971	0.129186	4	AT1G13110	0.162103	0.145048	5	AT1G15830	0.208452	0.403903	7	AT1G15010	0.131956	0.359806	9
AT2G25185	0.0809741	0.735763	0	AT2G25185	0.0809741	0.735763	0	AT1G61270	0.155568	0.339064	1	AT1G35183	0.24662	0.850382	2	AT1G14860	0.0832138	0.577061	3	AT1G11700	0.138399	0.117585	4	AT1G13140	0.160915	0.149728	5	AT1G16190	0.228729	0.107403	7	AT1G15040	0.187796	0.138319	9
AT2G25295	0.164176	0.462897	0	AT2G25295	0.164176	0.462897	0	AT1G63057	0.115268	0.580415	1	AT1G35365	0.179135	0.614026	2	AT1G15125	0.190579	0.291744	3	AT1G11905	0.143164	0.0569904	4	AT1G13220	0.0926715	0.467398	5	AT1G16530	0.174659	0.219788	7	AT1G15200	0.109206	0.268156	9
AT2G25305	0.0609749	0.865244	0	AT2G25305	0.0609749	0.865244	0	AT1G63105	0.20722	0.355572	1	AT1G35400	0.101838	1.11576	2	AT1G15160	0.119634	0.390718	3	AT1G12180	0.129703	1.52729	4	AT1G13250	0.138677	0.177274	5	AT1G16560	0.104148	0.156091	7	AT1G15250	0.213316	0.0219621	9
AT2G26135	0.211991	0.586078	0	AT2G26135	0.211991	0.586078	0	AT1G63205	0.114752	0.400861	1	AT1G35537	0.107102	0.554399	2	AT1G15320	0.191678	0.306929	3	AT1G12210	0.0892865	0.392884	4	AT1G13260	0.0994322	0.16496	5	AT1G16650	0.126795	0.234002	7	AT1G15280	0.0943198	0.728709	9
AT2G26940	0.0944104	0.68218	0	AT2G26940	0.0944104	0.68218	0	AT1G63295	0.142327	0.18672	1	AT1G35540	0.173808	0.458909	2	AT1G15415	0.0932225	0.148974	3	AT1G12244	0.122132	0.208224	4	AT1G13300	0.122578	0.134381	5	AT1G16840	0.105804	0.312562	7	AT1G15440	0.140944	0.166765	9
AT2G27670	0.114676	0.339813	0	AT2G27670	0.114676	0.339813	0	AT1G63340	0.261718	0.307034	1	AT1G35630	0.151353	0.559326	2	AT1G15620	0.176471	0.738631	3	AT1G12250	0.149986	0.112037	4	AT1G13310	0.153507	0.361247	5	AT1G17350	0.204379	0.213186	7	AT1G15720	0.149896	0.285275	9
AT2G28725	0.172631	0.247885	0	AT2G28725	0.172631	0.247885	0	AT1G63960	0.0388608	1.18523	1	AT1G36640	0.111233	0.590511	2	AT1G15760	0.1005	0.352595	3	AT1G12380	0.146176	0.0521806	4	AT1G13330	0.145286	0.0830195	5	AT1G17460	0.116781	0.621457	7	AT1G15730	0.141927	0.193552	9
AT2G29220	0.241396	0.167634	0	AT2G29220	0.241396	0.167634	0	AT1G64030	0.183647	0.566593	1	AT1G37140	0.260541	0.339242	2	AT1G15770	0.196471	1.13104	3	AT1G12390	0.0651828	0.155533	4	AT1G13340	0.0797019	0.367889	5	AT1G17720	0.100566	0.0881011	7	AT1G15780	0.105019	0.128581	9
AT2G30032	0.0267379	1.82179	0	AT2G30032	0.0267379	1.82179	0	AT1G64210	0.167865	0.236821	1	AT1G42980	0.0858037	1.38205	2	AT1G16022	0.186617	0.589807	3	AT1G12420	0.121084	0.105386	4	AT1G13610	0.127639	0.21315	5	AT1G17745	0.168682	0.176138	7	AT1G15820	0.124358	0.161766	9
AT2G31215	0.272389	0.821835	0	AT2G31215	0.272389	0.821835	0	AT1G64870	0.105795	0.530441	1	AT1G43610	0.181938	0.437317	2	AT1G16070	0.153353	0.158626	3	AT1G12440	0.139474	0.185512	4	AT1G13680	0.109531	0.275201	5	AT1G17970	0.200659	0.232788	7	AT1G16040	0.143401	0.694636	9
AT2G31620	0.163491	0.44691	0	AT2G31620	0.163491	0.44691	0	AT1G64910	0.116092	0.322511	1	AT1G43667	0.11337	0.876134	2	AT1G16090	0.252523	0.714193	3	AT1G12570	0.127502	0.13674	4	AT1G13710	0.168256	0.115665	5	AT1G18170	0.116486	0.184483	7	AT1G16210	0.235137	0.0572047	9
AT2G31953	0.11043	0.244691	0	AT2G31953	0.11043	0.244691	0	AT1G65346	0.217754	0.336678	1	AT1G44090	0.144741	0.214875	2	AT1G16110	0.183865	0.377623	3	AT1G12610	0.207456	0.123302	4	AT1G13790	0.112708	0.372783	5	AT1G18280	0.0794059	0.281371	7	AT1G16330	0.160357	0.369862	9
AT2G32835	0.0439436	2.13824	0	AT2G32835	0.0439436	2.13824	0	AT1G65352	0.102866	0.44867	1	AT1G44130	0.14805	0.432855	2	AT1G16150	0.169118	0.318891	3	AT1G12660	0.230228	0.533862	4	AT1G13970	0.140691	0.043755	5	AT1G18370	0.102944	0.115296	7	AT1G16470	0.087502	0.0209414	9
AT2G35612	0.102002	0.108043	0	AT2G35612	0.102002	0.108043	0	AT1G65550	0.161004	0.148765	1	AT1G44180	0.191979	0.224133	2	AT1G16220	0.180078	0.184566	3	AT1G12740	0.147521	0.082422	4	AT1G14030	0.102153	0.206156	5	AT1G18500	0.134286	0.0821152	7	AT1G16520	0.102792	0.352799	9
AT2G36255	0.167384	0.577856	0	AT2G36255	0.167384	0.577856	0	AT1G65630	0.233108	0.557275	1	AT1G45191	0.195121	0.271673	2	AT1G16400	0.138885	0.256499	3	AT1G12760	0.0933731	0.104916	4	AT1G14120	0.182722	0.216817	5	AT1G18520	0.138143	0.0949163	7	AT1G16970	0.0919043	0.201674	9
AT2G36440	0.0863659	1.06987	0	AT2G36440	0.0863659	1.06987	0	AT1G65640	0.157284	0.281509	1	AT1G45207	0.194192	0.131929	2	AT1G16515	0.0245431	6.96317	3	AT1G12770	0.117399	0.102585	4	AT1G14350	0.107818	0.215835	5	AT1G18580	0.127946	0.132713	7	AT1G17210	0.0824102	0.0936266	9
AT2G38150	0.188471	0.295784	0	AT2G38150	0.188471	0.295784	0	AT1G65680	0.191097	0.356375	1	AT1G47220	0.115736	0.526608	2	AT1G16640	0.105202	1.07093	3	AT1G12920	0.11128	0.00919656	4	AT1G14520	0.167259	0.123476	5	AT1G18630	0.0549418	0.583853	7	AT1G17480	0.120393	0.172031	9
AT2G39415	0.153202	0.427928	0	AT2G39415	0.153202	0.427928	0	AT1G66560	0.192709	0.421378	1	AT1G47317	0.14959	0.586704	2	AT1G16760	0.11517	0.149119	3	AT1G13040	0.125025	0.152458	4	AT1G14660	0.110768	0.246924	5	AT1G18640	0.101781	0.228322	7	AT1G17510	0.0700629	0.807773	9
AT2G39782	0.108797	0.456957	0	AT2G39782	0.108797	0.456957	0	AT1G66780	0.169364	0.186538	1	AT1G47600	0.113836	0.127197	2	AT1G16800	0.132358	0.322654	3	AT1G13130	0.143591	0.139114	4	AT1G14730	0.0786298	0.110722	5	AT1G18730	0.125905	0.153314	7	AT1G17710	0.112046	0.229139	9
AT2G39790	0.0606549	1.13616	0	AT2G39790	0.0606549	1.13616	0	AT1G67670	0.0654152	0.106818	1	AT1G47620	0.174213	0.273346	2	AT1G16820	0.116152	1.19441	3	AT1G13150	0.108649	0.199126	4	AT1G14740	0.126736	0.0643206	5	AT1G18800	0.13462	0.182554	7	AT1G17730	0.167883	0.116138	9
AT2G40310	0.227377	0.171072	0	AT2G40310	0.227377	0.171072	0	AT1G68907	0.0946643	0.634894	1	AT1G47810	0.0825282	1.10297	2	AT1G16950	0.157882	0.123804	3	AT1G13230	0.19184	0.15225	4	AT1G14780	0.146331	0.0839529	5	AT1G18870	0.130673	0.188738	7	AT1G17760	0.081668	0.19736	9
AT2G40560	0.187491	0.654906	0	AT2G40560	0.187491	0.654906	0	AT1G69470	0.210421	0.354878	1	AT1G48010	0.226719	0.283388	2	AT1G16980	0.122013	0.315608	3	AT1G13360	0.146062	0.179992	4	AT1G14790	0.168404	0.148722	5	AT1G18890	0.121615	0.0522194	7	AT1G17790	0.0970786	0.349331	9
AT2G41473	0.276427	0.619096	0	AT2G41473	0.276427	0.619096	0	AT1G69828	0.0666378	0.723135	1	AT1G48070	0.105155	0.619784	2	AT1G17060	0.115248	0.0879374	3	AT1G13390	0.104703	0.305043	4	AT1G14840	0.127277	0.0854655	5	AT1G18940	0.144791	0.23906	7	AT1G17870	0.175052	0.133013	9
AT2G42100	0.108575	0.328153	0	AT2G42100	0.108575	0.328153	0	AT1G69860	0.102666	0.309605	1	AT1G48150	0.270533	0.429588	2	AT1G17235	0.116861	1.00864	3	AT1G13420	0.161866	0.296776	4	AT1G14900	0.17444	0.193019	5	AT1G18980	0.175869	0.180564	7	AT1G17980	0.0864265	0.344422	9
AT2G42410	0.0757332	0.359844	0	AT2G42410	0.0757332	0.359844	0	AT1G72580	0.16549	0.602222	1	AT1G48325	0.0719371	0.651563	2	AT1G17285	0.0405623	0.985858	3	AT1G13470	0.108116	0.505302	4	AT1G15340	0.147922	0.266612	5	AT1G19170	0.138904	0.0930348	7	AT1G18150	0.14937	0.0498026	9
AT2G42470	0.124659	0.530469	0	AT2G42470	0.124659	0.530469	0	AT1G73325	0.125997	0.426144	1	AT1G48390	0.162076	0.729922	2	AT1G17450	0.090094	0.246088	3	AT1G13540	0.12049	0.483814	4	AT1G15480	0.0902722	0.468068	5	AT1G19360	0.114439	0.148675	7	AT1G18180	0.0849576	0.193557	9
AT3G02242	0.111164	1.44363	0	AT3G02242	0.111164	1.44363	0	AT1G74400	0.21775	0.251375	1	AT1G48700	0.117256	0.507366	2	AT1G17610	0.133591	0.273996	3	AT1G13609	0.189043	0.228357	4	AT1G15500	0.118115	0.0892883	5	AT1G19580	0.120423	0.0827578	7	AT1G18270	0.0825101	0.163807	9
AT3G03826	0.11477	0.969217	0	AT3G03826	0.11477	0.969217	0	AT1G75530	0.198925	0.607197	1	AT1G48820	0.215116	0.524562	2	AT1G17630	0.149919	0.307185	3	AT1G13650	0.136732	0.797655	4	AT1G15990	0.163131	0.0488316	5	AT1G19740	0.205189	0.00776498	7	AT1G18450	0.106524	0.0669204	9
AT3G04430	0.103405	0.337859	0	AT3G04430	0.103405	0.337859	0	AT1G75720	0.156667	0.208946	1	AT1G48910	0.136358	0.218847	2	AT1G17940	0.123282	0.036666	3	AT1G13770	0.116607	0.156646	4	AT1G16280	0.0982105	0.187319	5	AT1G19850	0.156998	0.0829555	7	AT1G18460	0.111281	0.161191	9
AT3G04903	0.132341	0.583832	0	AT3G04903	0.132341	0.583832	0	AT1G76480	0.183523	0.341829	1	AT1G48940	0.162845	0.262541	2	AT1G18290	0.100449	0.5312	3	AT1G13780	0.147618	0.491323	4	AT1G16390	0.121445	0.221771	5	AT1G19880	0.128095	0.0900479	7	AT1G18470	0.113137	0.0970666	9
AT3G04943	0.154482	0.142983	0	AT3G04943	0.154482	0.142983	0	AT1G76954	0.140094	1.28794	1	AT1G49220	0.148172	0.291391	2	AT1G18330	0.129366	0.400988	3	AT1G13860	0.11412	0.212708	4	AT1G16410	0.112322	0.170361	5	AT1G19940	0.16207	0.149687	7	AT1G18660	0.0953021	0.105366	9
AT3G04945	0.149975	0.74302	0	AT3G04945	0.149975	0.74302	0	AT1G77100	0.131419	0.213482	1	AT1G49330	0.205461	0.745534	2	AT1G18335	0.108615	0.307662	3	AT1G13890	0.117971	0.107779	4	AT1G16440	0.168618	0.053948	5	AT1G19980	0.146829	0.359446	7	AT1G18680	0.0943103	0.113081	9
AT3G04990	0.139181	0.657871	0	AT3G04990	0.139181	0.657871	0	AT1G77525	0.244224	0.531015	1	AT1G49390	0.194795	0.132641	2	AT1G18410	0.130045	0.234661	3	AT1G14010	0.139931	0.22991	4	AT1G16540	0.0772635	0.306094	5	AT1G20380	0.0902236	0.172604	7	AT1G18740	0.167974	0.0784713	9
AT3G04997	0.0949329	1.54191	0	AT3G04997	0.0949329	1.54191	0	AT1G78400	0.143006	0.490113	1	AT1G49405	0.0656529	0.147454	2	AT1G18420	0.12123	0.295985	3	AT1G14170	0.218528	0.0927964	4	AT1G16830	0.140259	0.275438	5	AT1G20640	0.127749	0.0803684	7	AT1G18850	0.09678	0.195503	9
AT3G05300	0.12902	0.431899	0	AT3G05300	0.12902	0.431899	0	AT1G78470	0.103563	0.828486	1	AT1G49640	0.219213	0.264451	2	AT1G18710	0.0752239	0.85714	3	AT1G14230	0.0944838	0.463354	4	AT1G17050	0.127817	0.114379	5	AT1G20696	0.247713	0.49085	7	AT1G19150	0.118317	0.142704	9
AT3G05440	0.0569943	0.457231	0	AT3G05440	0.0569943	0.457231	0	AT1G78520	0.119304	0.781268	1	AT1G49830	0.21626	0.679569	2	AT1G18830	0.188579	0.587913	3	AT1G14300	0.095268	0.155109	4	AT1G17170	0.133009	0.255292	5	AT1G20780	0.08571	0.189399	7	AT1G19240	0.141806	0.292792	9
AT3G06000	0.15038	0.444403	0	AT3G06000	0.15038	0.444403	0	AT1G79370	0.087937	0.286047	1	AT1G50180	0.0987158	0.283014	2	AT1G18835	0.109892	0.0898036	3	AT1G14340	0.21765	0.171113	4	AT1G17230	0.0928002	0.222168	5	AT1G20830	0.0857078	0.376161	7	AT1G19485	0.113698	0.345607	9
AT3G07710	0.117675	0.741436	0	AT3G07710	0.117675	0.741436	0	AT2G02147	0.199927	0.115383	1	AT1G51055	0.196052	0.77615	2	AT1G18860	0.17049	0.321807	3	AT1G14430	0.168831	0.135272	4	AT1G17280	0.164924	0.0783634	5	AT1G21010	0.17739	0.114291	7	AT1G19690	0.138942	0.352259	9
AT3G10526	0.0708193	2.0372	0	AT3G10526	0.0708193	2.0372	0	AT2G03190	0.129612	0.936849	1	AT1G51190	0.140063	0.0801773	2	AT1G18970	0.153199	0.237233	3	AT1G14440	0.104801	0.0917247	4	AT1G17290	0.0987184	0.129185	5	AT1G21060	0.125698	0.230638	7	AT1G19800	0.162365	0.0803282	9
AT3G10585	0.218288	0.48306	0	AT3G10585	0.218288	0.48306	0	AT2G03770	0.173083	0.297493	1	AT1G51220	0.0886037	0.318994	2	AT1G19090	0.119791	0.264557	3	AT1G14640	0.16715	0.276352	4	AT1G17310	0.0815794	0.330957	5	AT1G21160	0.126443	0.606997	7	AT1G19920	0.184677	0.113594	9
AT3G10790	0.2321	0.574644	0	AT3G10790	0.2321	0.574644	0	AT2G04020	0.135552	0.236467	1	AT1G51240	0.268561	0.0987542	2	AT1G19160	0.138922	0.868443	3	AT1G14680	0.230092	0.140896	4	AT1G17330	0.0908817	0.228742	5	AT1G21440	0.182395	0.0755079	7	AT1G20340	0.132136	0.131219	9
AT3G11380	0.258818	0.629284	0	AT3G11380	0.258818	0.629284	0	AT2G04034	0.153714	1.16502	1	AT1G51405	0.138351	0.225326	2	AT1G19230	0.107257	0.125648	3	AT1G14930	0.190284	0.236624	4	AT1G17380	0.109814	0.578527	5	AT1G21580	0.114967	0.468345	7	AT1G20410	0.0794543	0.300295	9
AT3G14300	0.211459	0.523042	0	AT3G14300	0.211459	0.523042	0	AT2G04750	0.150753	0.119089	1	AT1G51530	0.190448	1.07245	2	AT1G19290	0.138835	0.231104	3	AT1G14950	0.229498	0.0574452	4	AT1G17500	0.100592	0.108187	5	AT1G21600	0.224267	0.0746934	7	AT1G20575	0.0650941	0.0851732	9
AT3G15700	0.131389	0.197687	0	AT3G15700	0.131389	0.197687	0	AT2G04910	0.219338	0.523496	1	AT1G51780	0.0659468	0.304396	2	AT1G19397	0.274976	0.566172	3	AT1G15030	0.199691	0.17419	4	AT1G17640	0.108549	0.248246	5	AT1G21770	0.0951896	0.426389	7	AT1G20760	0.0814028	0.258199	9
AT3G15960	0.023592	1.52692	0	AT3G15960	0.023592	1.52692	0	AT2G05060	0.192634	0.268733	1	AT1G51830	0.181279	0.305037	2	AT1G19410	0.193329	0.889269	3	AT1G15180	0.134156	0.220845	4	AT1G17680	0.075149	0.279947	5	AT1G21880	0.105686	0.231597	7	AT1G20840	0.194402	0.0380939	9
AT3G16555	0.200926	0.961676	0	AT3G16555	0.200926	0.961676	0	AT2G05330	0.26795	0.495853	1	AT1G51930	0.0646631	1.47686	2	AT1G19620	0.175135	0.664295	3	AT1G15215	0.140664	0.286115	4	AT1G17700	0.175287	0.170436	5	AT1G22030	0.168346	0.00838317	7	AT1G20890	0.182791	0.223517	9
AT3G16590	0.194207	0.192051	0	AT3G16590	0.194207	0.192051	0	AT2G06983	0.0977873	0.085497	1	AT1G52060	0.110059	0.33308	2	AT1G19720	0.179577	0.197468	3	AT1G15240	0.126775	0.306331	4	AT1G17810	0.091596	0.162304	5	AT1G22130	0.126249	0.165643	7	AT1G20960	0.0968983	0.147	9
AT3G16820	0.136362	1.00036	0	AT3G16820	0.136362	1.00036	0	AT2G07768	0.150288	0.646214	1	AT1G52315	0.135853	0.372695	2	AT1G19830	0.0725249	0.264886	3	AT1G15260	0.121155	0.124768	4	AT1G17950	0.161644	0.112061	5	AT1G22160	0.117232	0.190931	7	AT1G21000	0.0579761	0.199843	9
AT3G17265	0.103232	1.15701	0	AT3G17265	0.103232	1.15701	0	AT2G12475	0.0573027	0.592588	1	AT1G52343	0.120509	0.313116	2	AT1G19900	0.132963	0.317546	3	AT1G15290	0.103799	0.404275	4	AT1G18140	0.130442	0.167386	5	AT1G22650	0.163548	0.055268	7	AT1G21070	0.135741	0.0381205	9
AT3G17370	0.270827	0.263898	0	AT3G17370	0.270827	0.263898	0	AT2G13295	0.11272	0.643269	1	AT1G52460	0.128368	1.185	2	AT1G20060	0.152817	0.372067	3	AT1G15600	0.273077	0.608494	4	AT1G18590	0.163699	0.147242	5	AT1G22710	0.101917	0.0941158	7	AT1G21410	0.122405	0.0918589	9
AT3G17400	0.254005	0.753724	0	AT3G17400	0.254005	0.753724	0	AT2G14160	0.219415	0.409887	1	AT1G52660	0.199834	0.0529437	2	AT1G20320	0.138238	0.298735	3	AT1G15900	0.0893793	0.577275	4	AT1G18620	0.12203	0.416253	5	AT1G22850	0.160047	0.121807	7	AT1G21670	0.147291	0.209888	9
AT3G17560	0.0825316	0.726137	0	AT3G17560	0.0825316	0.726137	0	AT2G14510	0.183519	0.575924	1	AT1G53010	0.11078	0.341546	2	AT1G20520	0.136398	0.619394	3	AT1G15910	0.114185	0.420388	4	AT1G18650	0.0721015	0.32517	5	AT1G22860	0.0983616	0.258124	7	AT1G21700	0.0802017	0.17008	9
AT3G17570	0.123459	0.608217	0	AT3G17570	0.123459	0.608217	0	AT2G15260	0.222546	0.567922	1	AT1G53282	0.150678	0.725601	2	AT1G20925	0.0996602	0.10668	3	AT1G15970	0.107167	0.208008	4	AT1G18880	0.120474	0.192448	5	AT1G22880	0.163025	0.0683414	7	AT1G21720	0.117472	0.0377753	9
AT3G17620	0.170009	0.822059	0	AT3G17620	0.170009	0.822059	0	AT2G15610	0.152787	1.15499	1	AT1G53330	0.176593	0.161468	2	AT1G21110	0.200863	0.121293	3	AT1G16250	0.138347	0.0721364	4	AT1G18910	0.203365	0.140815	5	AT1G22970	0.228665	0.116288	7	AT1G21790	0.205086	0.0821043	9
AT3G17675	0.0883396	0.376478	0	AT3G17675	0.0883396	0.376478	0	AT2G15740	0.204234	0.439648	1	AT1G53470	0.158562	0.146009	2	AT1G21240	0.218962	0.538562	3	AT1G16270	0.105808	0.1873	4	AT1G18950	0.0870603	0.202473	5	AT1G23010	0.243751	0.0726795	7	AT1G21830	0.0778395	0.111349	9
AT3G18340	0.11305	1.49558	0	AT3G18340	0.11305	1.49558	0	AT2G16120	0.224672	0.0786582	1	AT1G53610	0.0760289	0.432973	2	AT1G21340	0.123014	0.310796	3	AT1G16300	0.0883276	0.176578	4	AT1G19020	0.0941358	0.348009	5	AT1G23220	0.176467	0.122403	7	AT1G22140	0.0958551	0.266116	9
AT3G18460	0.106813	0.400774	0	AT3G18460	0.106813	0.400774	0	AT2G16130	0.15044	0.115286	1	AT1G53820	0.103483	0.387388	2	AT1G21360	0.104058	0.295061	3	AT1G16320	0.115584	0.228516	4	AT1G19180	0.0947634	0.285273	5	AT1G23390	0.212782	0.314522	7	AT1G22300	0.1434	0.0975999	9
AT3G18518	0.167095	0.435528	0	AT3G18518	0.167095	0.435528	0	AT2G16535	0.160271	0.664122	1	AT1G53870	0.122381	0.350258	2	AT1G21430	0.101857	0.306376	3	AT1G16380	0.122909	0.162574	4	AT1G19190	0.188564	0.596751	5	AT1G23710	0.157298	0.300611	7	AT1G22660	0.126015	0.335851	9
AT3G19410	0.198814	0.757432	0	AT3G19410	0.198814	0.757432	0	AT2G16594	0.17718	0.224938	1	AT1G54215	0.124099	0.692695	2	AT1G21540	0.172917	0.0809498	3	AT1G16420	0.107718	0.777003	4	AT1G19220	0.0973218	0.203832	5	AT1G23740	0.143399	0.189919	7	AT1G22740	0.141716	0.174055	9
AT3G19560	0.181717	1.1289	0	AT3G19560	0.181717	1.1289	0	AT2G17070	0.124826	0.166511	1	AT1G54230	0.168101	1.0976	2	AT1G21650	0.091909	0.238764	3	AT1G16430	0.184127	0.102722	4	AT1G19430	0.109815	0.163822	5	AT1G23750	0.171301	0.0385762	7	AT1G22800	0.161927	0.101172	9
AT3G20400	0.112303	0.998768	0	AT3G20400	0.112303	0.998768	0	AT2G17080	0.121574	0.316376	1	AT1G54400	0.118785	0.472989	2	AT1G21810	0.1352	0.539143	3	AT1G16445	0.073627	0.369254	4	AT1G19610	0.0371908	0.304	5	AT1G23800	0.160376	0.0573833	7	AT1G23030	0.140505	0.0709668	9
AT3G20610	0.18063	0.622617	0	AT3G20610	0.18063	0.622617	0	AT2G17170	0.112687	0.443947	1	AT1G54970	0.157763	0.358611	2	AT1G21866	0.177824	0.554713	3	AT1G16490	0.127563	0.200777	4	AT1G19640	0.104133	0.228145	5	AT1G24210	0.150992	0.741915	7	AT1G23230	0.095765	0.132599	9
AT3G21120	0.275932	1.052	0	AT3G21120	0.275932	1.052	0	AT2G17600	0.145827	0.451008	1	AT1G55010	0.0395989	0.964127	2	AT1G22065	0.149074	0.265471	3	AT1G16630	0.14276	0.469088	4	AT1G19660	0.112355	0.182078	5	AT1G24330	0.126312	0.187984	7	AT1G23260	0.117763	0.0919935	9
AT3G21450	0.15659	0.952103	0	AT3G21450	0.15659	0.952103	0	AT2G17785	0.125987	0.677739	1	AT1G55230	0.117659	0.404911	2	AT1G22100	0.107642	0.218011	3	AT1G16730	0.0999432	0.530775	4	AT1G19780	0.135874	0.0784598	5	AT1G24520	0.120133	0.286739	7	AT1G23780	0.184449	0.237502	9
AT3G22080	0.151947	0.746247	0	AT3G22080	0.151947	0.746247	0	AT2G18540	0.187073	0.258569	1	AT1G56030	0.192536	0.592072	2	AT1G22210	0.141207	0.150164	3	AT1G16850	0.16598	0.280865	4	AT1G19870	0.0999036	0.322378	5	AT1G24540	0.117553	0.21288	7	AT1G23860	0.226679	0.0509122	9
AT3G23165	0.130793	0.719995	0	AT3G23165	0.130793	0.719995	0	AT2G18800	0.0671266	0.394797	1	AT1G56415	0.120808	0.558326	2	AT1G22230	0.131691	0.179375	3	AT1G16860	0.117649	0.0568321	4	AT1G20010	0.178071	0.0211536	5	AT1G25360	0.147405	0.15035	7	AT1G23980	0.114937	0.200998	9
AT3G23685	0.194087	0.416756	0	AT3G23685	0.194087	0.416756	0	AT2G19410	0.170369	0.244025	1	AT1G56553	0.141932	0.426471	2	AT1G22240	0.203516	0.126389	3	AT1G16890	0.0783161	0.0364407	4	AT1G20030	0.186251	0.131786	5	AT1G25420	0.0833778	0.278302	7	AT1G24050	0.072908	0.175365	9
AT3G23950	0.111183	0.49678	0	AT3G23950	0.111183	0.49678	0	AT2G19820	0.223745	0.386878	1	AT1G57630	0.189567	0.555617	2	AT1G22275	0.0985346	0.409443	3	AT1G16960	0.193668	0.0755589	4	AT1G20160	0.143634	0.106062	5	AT1G25530	0.137534	0.105979	7	AT1G24120	0.126775	0.10984	9
AT3G24060	0.102093	0.166528	0	AT3G24060	0.102093	0.166528	0	AT2G19893	0.0483671	2.27672	1	AT1G57730	0.173344	0.958331	2	AT1G22370	0.247343	0.341288	3	AT1G17030	0.0910576	0.217507	4	AT1G20300	0.137016	0.154475	5	AT1G26160	0.119044	0.184036	7	AT1G24280	0.101778	0.164816	9
AT3G24260	0.169608	1.11209	0	AT3G24260	0.169608	1.11209	0	AT2G21465	0.185355	0.618051	1	AT1G57800	0.237824	0.378595	2	AT1G22380	0.147752	0.321799	3	AT1G17147	0.142676	0.198912	4	AT1G20330	0.146758	0.00832329	5	AT1G26270	0.103769	0.174371	7	AT1G24290	0.131944	0.234315	9
AT3G24513	0.0841758	0.928631	0	AT3G24513	0.0841758	0.928631	0	AT2G21680	0.157856	0.661899	1	AT1G57850	0.142584	0.241409	2	AT1G22470	0.151491	0.190085	3	AT1G17180	0.172902	0.181006	4	AT1G20370	0.110811	0.287557	5	AT1G26340	0.174021	0.146063	7	AT1G24350	0.121554	0.0900571	9
AT3G25280	0.096959	0.29693	0	AT3G25280	0.096959	0.29693	0	AT2G21720	0.179591	0.160992	1	AT1G58050	0.164993	0.395962	2	AT1G22480	0.112721	0.368212	3	AT1G17240	0.147023	0.370239	4	AT1G20550	0.119784	0.192339	5	AT1G26900	0.100621	0.454907	7	AT1G24400	0.100067	0.216111	9
AT3G25460	0.201742	0.838871	0	AT3G25460	0.201742	0.838871	0	AT2G21750	0.260791	0.188983	1	AT1G58055	0.177317	1.22785	2	AT1G22600	0.188617	0.378653	3	AT1G17270	0.124928	0.214539	4	AT1G20580	0.218311	0.368582	5	AT1G27190	0.131885	0.0587019	7	AT1G24450	0.13435	0.434058	9
AT3G26160	0.16674	0.331831	0	AT3G26160	0.16674	0.331831	0	AT2G22155	0.0607471	0.331665	1	AT1G58300	0.23872	0.56996	2	AT1G22680	0.113909	0.492852	3	AT1G17600	0.146357	0.38628	4	AT1G20816	0.101639	0.176661	5	AT1G27410	0.13076	0.210229	7	AT1G24460	0.0901482	0.61422	9
AT3G27331	0.183997	0.221152	0	AT3G27331	0.183997	0.221152	0	AT2G22320	0.0820447	1.02193	1	AT1G58460	0.233659	0.168281	2	AT1G23000	0.197567	0.198722	3	AT1G17615	0.153702	0.259081	4	AT1G20860	0.14293	0.17048	5	AT1G27600	0.0538471	0.179151	7	AT1G24610	0.153731	0.118425	9
AT3G27425	0.152806	0.38405	0	AT3G27425	0.152806	0.38405	0	AT2G22807	0.0625507	0.840811	1	AT1G59406	0.210788	0.111691	2	AT1G23320	0.136373	0.230268	3	AT1G17665	0.0797809	0.381063	4	AT1G20870	0.194912	0.239139	5	AT1G27620	0.110474	0.244656	7	AT1G25500	0.10535	0.063971	9
AT3G27720	0.243333	0.673449	0	AT3G27720	0.243333	0.673449	0	AT2G22941	0.264877	0.678797	1	AT1G59453	0.159378	0.383203	2	AT1G23570	0.131565	0.396212	3	AT1G17750	0.0902202	0.445182	4	AT1G21090	0.0994845	0.439473	5	AT1G27630	0.117882	0.11564	7	AT1G26090	0.13005	0.24664	9
AT3G29385	0.15342	0.589304	0	AT3G29385	0.15342	0.589304	0	AT2G22942	0.137611	0.551927	1	AT1G59630	0.188802	0.699059	2	AT1G23580	0.1788	0.430808	3	AT1G17820	0.130668	0.166231	4	AT1G21400	0.231133	0.0758095	5	AT1G27720	0.0600124	1.24966	7	AT1G26100	0.10452	0.23073	9
AT3G29636	0.212083	0.349201	0	AT3G29636	0.212083	0.349201	0	AT2G22960	0.264649	0.171359	1	AT1G59725	0.179611	0.0956934	2	AT1G23590	0.210895	0.350749	3	AT1G18200	0.111375	0.178969	4	AT1G21550	0.156662	0.285952	5	AT1G27910	0.0962664	0.150131	7	AT1G26520	0.063417	0.197359	9
AT3G29830	0.240703	0.465643	0	AT3G29830	0.240703	0.465643	0	AT2G23230	0.146516	0.461096	1	AT1G59790	0.17341	0.777362	2	AT1G23690	0.119805	0.372611	3	AT1G18265	0.0809152	0.814604	4	AT1G21870	0.151899	0.123245	5	AT1G28040	0.246219	0.603202	7	AT1G26665	0.196258	0.103862	9
AT3G30290	0.140384	0.260308	0	AT3G30290	0.140384	0.260308	0	AT2G23250	0.15823	0.195345	1	AT1G59800	0.138714	0.943004	2	AT1G23965	0.144851	0.488647	3	AT1G18300	0.13114	0.0777102	4	AT1G21970	0.096125	0.257336	5	AT1G28050	0.167599	0.242149	7	AT1G27460	0.12252	0.192097	9
AT3G30580	0.274686	0.212582	0	AT3G30580	0.274686	0.212582	0	AT2G23570	0.25303	0.162603	1	AT1G60280	0.14485	0.465637	2	AT1G24147	0.150773	0.450271	3	AT1G18350	0.189409	0.360518	4	AT1G22110	0.105796	0.316858	5	AT1G28090	0.148463	0.147896	7	AT1G28370	0.111189	0.377949	9
AT3G31051	0.0940909	1.97888	0	AT3G31051	0.0940909	1.97888	0	AT2G23630	0.142003	0.143255	1	AT1G60300	0.136348	0.7552	2	AT1G24148	0.0963766	0.581253	3	AT1G18390	0.219217	0.173378	4	AT1G22170	0.139695	0.0857433	5	AT1G28150	0.218909	0.197607	7	AT1G28395	0.137811	0.263594	9
AT3G32030	0.161542	0.558011	0	AT3G32030	0.161542	0.558011	0	AT2G24130	0.140695	0.210909	1	AT1G60350	0.154432	0.497874	2	AT1G24570	0.139546	0.190652	3	AT1G18510	0.196498	0.121005	4	AT1G22330	0.0975049	0.152458	5	AT1G28280	0.0869918	0.112719	7	AT1G28480	0.109501	0.333427	9
AT3G32280	0.166782	0.521804	0	AT3G32280	0.166782	0.521804	0	AT2G24510	0.14576	0.592848	1	AT1G60410	0.15156	0.391542	2	AT1G24577	0.191743	0.391638	3	AT1G18570	0.0997309	0.317596	4	AT1G22360	0.198987	0.12035	5	AT1G28290	0.116744	0.19411	7	AT1G28510	0.12289	0.0214761	9
AT3G33187	0.108389	0.766979	0	AT3G33187	0.108389	0.766979	0	AT2G24615	0.176507	0.605823	1	AT1G60500	0.232733	0.134264	2	AT1G25422	0.0957806	0.468335	3	AT1G18610	0.0939009	0.148669	4	AT1G22440	0.191427	0.179117	5	AT1G28380	0.145106	0.10345	7	AT1G28600	0.128179	0.474516	9
AT3G43505	0.237681	0.281488	0	AT3G43505	0.237681	0.281488	0	AT2G24696	0.264038	0.430948	1	AT1G60750	0.233703	0.23035	2	AT1G25425	0.128422	0.183142	3	AT1G18690	0.144076	0.203963	4	AT1G22500	0.195751	0.475488	5	AT1G28520	0.102721	0.0758164	7	AT1G28760	0.19633	0.13325	9
AT3G43710	0.082142	0.971529	0	AT3G43710	0.082142	0.971529	0	AT2G24720	0.159428	0.311884	1	AT1G60760	0.125758	0.307545	2	AT1G25460	0.189259	0.158346	3	AT1G18810	0.0788559	0.375933	4	AT1G22630	0.043232	0.361784	5	AT1G28540	0.177785	0.048113	7	AT1G29060	0.157728	0.0829726	9
AT3G43722	0.251796	0.711781	0	AT3G43722	0.251796	0.711781	0	AT2G25482	0.184219	0.538661	1	AT1G60880	0.128665	0.632996	2	AT1G25480	0.145131	0.0730225	3	AT1G19210	0.181993	0.147949	4	AT1G22690	0.0690349	0.234052	5	AT1G28560	0.0815814	0.5563	7	AT1G29670	0.141075	0.0847669	9
AT3G43870	0.205505	0.628498	0	AT3G43870	0.205505	0.628498	0	AT2G26020	0.194164	0.296921	1	AT1G60986	0.0971311	0.294691	2	AT1G26140	0.134891	0.780535	3	AT1G19300	0.155567	0.0515891	4	AT1G22700	0.155439	0.0821896	5	AT1G28580	0.157831	0.242695	7	AT1G29690	0.18609	0.112016	9
AT3G43910	0.146608	0.946797	0	AT3G43910	0.146608	0.946797	0	AT2G26130	0.131568	0.732351	1	AT1G61230	0.177739	0.548386	2	AT1G26330	0.0865627	0.508315	3	AT1G19350	0.1696	0.0553217	4	AT1G22810	0.277672	0.189478	5	AT1G29240	0.150052	0.349699	7	AT1G29750	0.0875591	0.181347	9
AT3G43990	0.0799574	1.29338	0	AT3G43990	0.0799574	1.29338	0	AT2G26880	0.196931	0.555116	1	AT1G61415	0.204907	0.423701	2	AT1G26360	0.109146	0.112851	3	AT1G19400	0.111645	0.273834	4	AT1G22885	0.088308	1.1857	5	AT1G29280	0.13308	0.121969	7	AT1G29980	0.173919	0.111376	9
AT3G44428	0.202834	0.277241	0	AT3G44428	0.202834	0.277241	0	AT2G27315	0.110692	0.583586	1	AT1G61430	0.221517	0.39871	2	AT1G26500	0.176449	0.20324	3	AT1G19490	0.180648	0.153806	4	AT1G22890	0.131902	0.546615	5	AT1G30530	0.118048	0.42208	7	AT1G30090	0.196	0.0390256	9
AT3G45243	0.173973	0.541388	0	AT3G45243	0.173973	0.541388	0	AT2G27700	0.135703	0.447377	1	AT1G61440	0.160111	0.209094	2	AT1G26700	0.1226	0.116432	3	AT1G19530	0.159506	0.294763	4	AT1G22900	0.0991653	0.433697	5	AT1G30690	0.0896962	0.342675	7	AT1G30580	0.061225	0.0374828	9
AT3G45245	0.121669	0.64172	0	AT3G45245	0.121669	0.64172	0	AT2G27750	0.231963	0.687409	1	AT1G61460	0.176166	0.238369	2	AT1G26780	0.123212	0.202794	3	AT1G19570	0.255829	0.0797187	4	AT1G22980	0.161136	0.526346	5	AT1G30810	0.163613	0.158836	7	AT1G30620	0.125507	0.0536975	9
AT3G45248	0.231	0.457519	0	AT3G45248	0.231	0.457519	0	AT2G28050	0.271899	0.289229	1	AT1G61600	0.223158	0.0873997	2	AT1G26790	0.0890417	0.504615	3	AT1G19790	0.144449	0.222028	4	AT1G22990	0.186788	0.126017	5	AT1G31070	0.156604	0.0216172	7	AT1G30820	0.134278	0.107133	9
AT3G45252	0.192113	0.375175	0	AT3G45252	0.192113	0.375175	0	AT2G28170	0.213561	0.480454	1	AT1G61688	0.109849	1.11163	2	AT1G26970	0.104853	0.397541	3	AT1G19910	0.0289904	0.0977262	4	AT1G23020	0.117759	0.391018	5	AT1G31350	0.115492	0.242689	7	AT1G30960	0.15432	0.123959	9
AT3G45275	0.221792	0.28156	0	AT3G45275	0.221792	0.28156	0	AT2G28220	0.167386	0.861291	1	AT1G61760	0.127678	0.232713	2	AT1G27020	0.129761	0.138356	3	AT1G19960	0.0841209	0.475208	4	AT1G23040	0.12542	0.234752	5	AT1G31480	0.0968869	0.238696	7	AT1G31190	0.14211	0.188115	9
AT3G45555	0.152431	0.789523	0	AT3G45555	0.152431	0.789523	0	AT2G28850	0.140291	0.251718	1	AT1G61950	0.116464	0.185216	2	AT1G27110	0.232359	0.718625	3	AT1G20065	0.184177	0.317215	4	AT1G23070	0.159673	0.0575521	5	AT1G31940	0.158132	0.164736	7	AT1G31420	0.116625	0.10001	9
AT3G45990	0.154812	0.532497	0	AT3G45990	0.154812	0.532497	0	AT2G29150	0.145548	0.263294	1	AT1G62320	0.175849	0.0828716	2	AT1G27380	0.25046	0.336812	3	AT1G20180	0.139351	0.216837	4	AT1G23080	0.13817	0.0586917	5	AT1G32260	0.16664	0.203385	7	AT1G31440	0.157632	0.0973591	9
AT3G46613	0.137271	0.266059	0	AT3G46613	0.137271	0.266059	0	AT2G29250	0.244899	0.237937	1	AT1G62440	0.237375	0.417696	2	AT1G27461	0.202901	0.280169	3	AT1G20225	0.236905	0.22542	4	AT1G23090	0.0977538	0.10819	5	AT1G32360	0.166838	0.13108	7	AT1G31470	0.169014	0.145642	9
AT3G46840	0.143564	0.18818	0	AT3G46840	0.143564	0.18818	0	AT2G29430	0.102847	1.95539	1	AT1G62700	0.168298	0.172954	2	AT1G27580	0.205518	0.893904	3	AT1G20260	0.116438	0.00815364	4	AT1G23130	0.0622128	1.7614	5	AT1G32920	0.159388	0.384764	7	AT1G31600	0.150842	0.285439	9
AT3G47020	0.228514	0.70587	0	AT3G47020	0.228514	0.70587	0	AT2G30090	0.160152	0.219304	1	AT1G62886	0.0722239	0.826116	2	AT1G27660	0.112651	0.187553	3	AT1G20310	0.0995019	0.657569	4	AT1G23205	0.0794468	0.149138	5	AT1G32940	0.117957	0.188249	7	AT1G31860	0.185891	0.0743015	9
AT3G48270	0.194725	0.272357	0	AT3G48270	0.194725	0.272357	0	AT2G30220	0.0993855	0.28167	1	AT1G62935	0.0845694	0.426417	2	AT1G27670	0.113288	0.400485	3	AT1G20460	0.0804079	0.167284	4	AT1G23340	0.139265	0.144535	5	AT1G33055	0.244106	0.137591	7	AT1G31870	0.146845	0.230311	9
AT3G49610	0.159776	0.720615	0	AT3G49610	0.159776	0.720615	0	AT2G31030	0.195778	0.137041	1	AT1G63206	0.138791	0.602811	2	AT1G27710	0.117786	0.568712	3	AT1G20470	0.132581	0.0449867	4	AT1G23350	0.191048	0.19885	5	AT1G33080	0.13813	0.227945	7	AT1G32130	0.171292	0.0721875	9
AT3G50090	0.186813	0.326251	0	AT3G50090	0.186813	0.326251	0	AT2G31310	0.151443	0.216232	1	AT1G63245	0.0824324	0.955025	2	AT1G27740	0.0723587	0.227213	3	AT1G20610	0.0962392	0.270439	4	AT1G23380	0.165744	0.0836682	5	AT1G33340	0.15986	0.199684	7	AT1G32220	0.0856065	0.108581	9
AT3G50460	0.150179	0.215068	0	AT3G50460	0.150179	0.215068	0	AT2G31432	0.0991433	1.00257	1	AT1G63950	0.130379	0.931581	2	AT1G27990	0.133291	0.201213	3	AT1G20900	0.122197	0.0371268	4	AT1G23480	0.126117	0.0866339	5	AT1G33360	0.13739	0.0999721	7	AT1G32340	0.192742	0.169695	9
AT3G50751	0.168035	0.81767	0	AT3G50751	0.168035	0.81767	0	AT2G32275	0.146032	0.811735	1	AT1G64020	0.170313	0.288413	2	AT1G28190	0.190238	0.160856	3	AT1G20970	0.101087	0.392	4	AT1G23560	0.174792	0.191013	5	AT1G33490	0.0775918	0.226134	7	AT1G32370	0.153215	0.151217	9
AT3G50925	0.203319	1.51243	0	AT3G50925	0.203319	1.51243	0	AT2G32610	0.130911	0.399707	1	AT1G64220	0.132781	0.700795	2	AT1G28300	0.0812344	0.395954	3	AT1G21130	0.16442	0.100706	4	AT1G23790	0.158636	0.215503	5	AT1G33560	0.111595	0.34978	7	AT1G32470	0.113932	0.0771677	9
AT3G52330	0.0792104	1.13275	0	AT3G52330	0.0792104	1.13275	0	AT2G32740	0.175351	0.294942	1	AT1G65110	0.101523	0.6262	2	AT1G28305	0.133632	0.18609	3	AT1G21350	0.130665	0.350167	4	AT1G23840	0.167888	0.213188	5	AT1G33700	0.185738	0.0930519	7	AT1G32500	0.127048	0.129773	9
AT3G55566	0.110813	0.718132	0	AT3G55566	0.110813	0.718132	0	AT2G32785	0.076704	1.04229	1	AT1G65140	0.158582	0.375715	2	AT1G28327	0.119336	0.743641	3	AT1G21390	0.120134	0.241438	4	AT1G23850	0.115366	0.708004	5	AT1G34110	0.161165	0.0972825	7	AT1G32580	0.165106	0.143694	9
AT3G55570	0.0962116	0.566713	0	AT3G55570	0.0962116	0.566713	0	AT2G32788	0.0336576	1.01749	1	AT1G65200	0.103398	0.695737	2	AT1G28335	0.256495	0.239584	3	AT1G21510	0.151643	0.384391	4	AT1G24090	0.203035	0.199795	5	AT1G34300	0.176392	0.201816	7	AT1G32870	0.21161	0.303358	9
AT3G55672	0.259642	0.175795	0	AT3G55672	0.259642	0.175795	0	AT2G33230	0.203043	0.104314	1	AT1G65481	0.0927067	0.407222	2	AT1G28375	0.142298	0.27572	3	AT1G21520	0.224474	0.254988	4	AT1G24150	0.130417	0.163227	5	AT1G34420	0.13957	0.431806	7	AT1G32930	0.158784	0.067526	9
AT3G55790	0.081533	0.765195	0	AT3G55790	0.081533	0.765195	0	AT2G34270	0.209566	0.992151	1	AT1G65570	0.186279	0.164235	2	AT1G28470	0.138148	0.135783	3	AT1G21695	0.100012	0.457677	4	AT1G24310	0.135599	0.0738029	5	AT1G34760	0.183236	0.103153	7	AT1G33040	0.148093	0.249445	9
AT3G57250	0.166857	1.30032	0	AT3G57250	0.166857	1.30032	0	AT2G34825	0.170078	0.274888	1	AT1G65850	0.18498	0.325807	2	AT1G28630	0.124262	0.590255	3	AT1G21730	0.109994	0.137677	4	AT1G24430	0.171087	0.252121	5	AT1G34770	0.155271	0.156338	7	AT1G33330	0.16477	0.271975	9
AT3G58440	0.11012	0.961756	0	AT3G58440	0.11012	0.961756	0	AT2G35615	0.248791	0.124711	1	AT1G65870	0.252492	0.389164	2	AT1G28650	0.161992	0.17497	3	AT1G21850	0.0896303	0.361393	4	AT1G24470	0.0933058	0.179199	5	AT1G35220	0.111075	0.12761	7	AT1G33390	0.0992923	0.280008	9
AT3G60270	0.15531	0.819349	0	AT3G60270	0.15531	0.819349	0	AT2G37740	0.129259	0.254431	1	AT1G65990	0.145646	1.00442	2	AT1G28815	0.182957	0.481357	3	AT1G21890	0.1242	0.156652	4	AT1G24600	0.132266	0.232077	5	AT1G35510	0.162065	0.0775227	7	AT1G33400	0.113091	0.357447	9
AT3G61177	0.152578	0.446066	0	AT3G61177	0.152578	0.446066	0	AT2G38152	0.148088	0.300939	1	AT1G66110	0.150187	0.429672	2	AT1G29010	0.129644	0.437301	3	AT1G21930	0.164641	0.0532525	4	AT1G24625	0.158025	0.149093	5	AT1G36070	0.166189	0.150111	7	AT1G33410	0.122799	0.164161	9
AT3G62097	0.0784657	0.158668	0	AT3G62097	0.0784657	0.158668	0	AT2G40260	0.13067	0.194888	1	AT1G66245	0.167113	0.266916	2	AT1G29025	0.131914	0.413228	3	AT1G22060	0.0798288	0.367624	4	AT1G24650	0.187332	0.269188	5	AT1G36390	0.159013	0.308196	7	AT1G33520	0.141265	0.208244	9
AT3G62670	0.0706361	1.04635	0	AT3G62670	0.0706361	1.04635	0	AT2G40450	0.121221	0.64445	1	AT1G66550	0.146627	0.705463	2	AT1G29030	0.145664	0.176972	3	AT1G22190	0.150124	0.245835	4	AT1G24764	0.116066	0.0550671	5	AT1G42560	0.115426	0.103014	7	AT1G34220	0.0984318	0.296118	9
AT4G00467	0.172903	0.294217	0	AT4G00467	0.172903	0.294217	0	AT2G40955	0.0350266	0.830898	1	AT1G66810	0.193345	0.303659	2	AT1G29170	0.108894	0.37255	3	AT1G22250	0.109787	0.420701	4	AT1G25230	0.111059	0.168301	5	AT1G43580	0.13707	0.0887848	7	AT1G34270	0.177422	0.153351	9
AT4G03160	0.0744349	2.14251	0	AT4G03160	0.0744349	2.14251	0	AT2G40995	0.0879424	0.336667	1	AT1G66920	0.127217	0.318213	2	AT1G29300	0.130825	0.217005	3	AT1G22420	0.190796	0.939241	4	AT1G25450	0.151496	0.0561661	5	AT1G43620	0.10333	0.151022	7	AT1G34370	0.256556	0.0924078	9
AT4G03170	0.13884	1.10326	0	AT4G03170	0.13884	1.10326	0	AT2G41910	0.225588	0.257032	1	AT1G66930	0.256196	0.245813	2	AT1G29540	0.222979	0.344545	3	AT1G22490	0.131079	0.321876	4	AT1G26210	0.0863166	0.222357	5	AT1G44780	0.142309	0.659102	7	AT1G34550	0.113437	0.19579	9
AT4G03590	0.225771	0.639935	0	AT4G03590	0.225771	0.639935	0	AT2G41920	0.195987	0.326119	1	AT1G67040	0.23235	0.230514	2	AT1G29550	0.140844	0.262905	3	AT1G22882	0.12762	0.431029	4	AT1G26390	0.131801	0.159955	5	AT1G44800	0.173483	0.0506265	7	AT1G34630	0.153866	0.111028	9
AT4G04580	0.263397	0.485076	0	AT4G04580	0.263397	0.485076	0	AT2G41997	0.134594	1.09115	1	AT1G67220	0.150124	0.549711	2	AT1G29740	0.166882	0.16577	3	AT1G22960	0.149225	0.298447	4	AT1G26480	0.0927424	0.114042	5	AT1G44900	0.219526	0.0542356	7	AT1G34640	0.146012	0.0865614	9
AT4G05310	0.0668721	1.75529	0	AT4G05310	0.0668721	1.75529	0	AT2G42550	0.135384	0.378615	1	AT1G67260	0.200336	0.485062	2	AT1G29840	0.175313	0.136547	3	AT1G23110	0.171436	0.0745896	4	AT1G26540	0.0997537	0.615031	5	AT1G44910	0.0895858	0.187053	7	AT1G34780	0.184454	0.167683	9
AT4G08878	0.143831	0.311186	0	AT4G08878	0.143831	0.311186	0	AT2G44340	0.1209	0.254859	1	AT1G67775	0.150786	1.01268	2	AT1G29962	0.172287	0.523655	3	AT1G23149	0.119538	0.605205	4	AT1G26680	0.157827	0.484099	5	AT1G45150	0.124925	0.148705	7	AT1G35340	0.169518	0.130407	9
AT4G08895	0.118172	0.427368	0	AT4G08895	0.118172	0.427368	0	AT2G44550	0.0510158	0.583867	1	AT1G67990	0.183855	0.0208651	2	AT1G30170	0.0630099	0.441253	3	AT1G23150	0.132011	0.19638	4	AT1G26940	0.0815999	0.194956	5	AT1G48050	0.134497	0.160781	7	AT1G35420	0.199809	0.142256	9
AT4G09120	0.212043	0.400349	0	AT4G09120	0.212043	0.400349	0	AT3G01760	0.124911	0.177483	1	AT1G68030	0.167372	0.43315	2	AT1G30280	0.192189	0.0994691	3	AT1G23240	0.146724	0.529606	4	AT1G26960	0.0714679	0.195949	5	AT1G48100	0.163821	0.10366	7	AT1G35470	0.100754	0.24197	9
AT4G09740	0.17673	0.0976039	0	AT4G09740	0.17673	0.0976039	0	AT3G02590	0.12469	0.217381	1	AT1G68480	0.077378	0.193585	2	AT1G30320	0.132096	0.212504	3	AT1G23280	0.105161	0.448156	4	AT1G27070	0.119661	0.281689	5	AT1G48170	0.0851405	0.188688	7	AT1G35580	0.189953	0.0215379	9
AT4G10190	0.162905	0.692607	0	AT4G10190	0.162905	0.692607	0	AT3G03405	0.0895162	2.04281	1	AT1G68930	0.155302	0.196064	2	AT1G30350	0.158263	0.399498	3	AT1G23420	0.0828206	0.126939	4	AT1G27690	0.170528	0.0351462	5	AT1G48200	0.226195	0.125151	7	AT1G36150	0.180577	0.588804	9
AT4G10457	0.207344	0.157381	0	AT4G10457	0.207344	0.157381	0	AT3G03730	0.0757702	0.4411	1	AT1G68940	0.149081	0.266805	2	AT1G30370	0.174257	0.115338	3	AT1G23530	0.169257	0.169956	4	AT1G28250	0.0985684	0.187896	5	AT1G48300	0.154091	0.195557	7	AT1G36320	0.218902	0.0739867	9
AT4G10520	0.229693	0.260209	0	AT4G10520	0.229693	0.260209	0	AT3G03828	0.140162	0.712739	1	AT1G69190	0.166689	0.278454	2	AT1G30420	0.0909303	0.277087	3	AT1G23540	0.13411	0.250916	4	AT1G28360	0.165575	0.236535	5	AT1G48320	0.117371	0.21179	7	AT1G36990	0.0630423	0.650644	9
AT4G11340	0.200369	0.225647	0	AT4G11340	0.200369	0.225647	0	AT3G04250	0.185752	0.551074	1	AT1G69350	0.16788	0.23905	2	AT1G30590	0.0787942	0.910678	3	AT1G23900	0.113292	0.169955	4	AT1G28420	0.107878	0.290022	5	AT1G48370	0.0916373	0.236441	7	AT1G37130	0.205729	0.0227644	9
AT4G11393	0.260372	0.111554	0	AT4G11393	0.260372	0.111554	0	AT3G04735	0.268882	0.240449	1	AT1G69990	0.202416	0.168647	2	AT1G31040	0.132152	0.164194	3	AT1G23970	0.162908	0.800449	4	AT1G28440	0.146	0.102511	5	AT1G48420	0.154985	0.161357	7	AT1G42440	0.262379	0.158439	9
AT4G11580	0.189414	0.52494	0	AT4G11580	0.189414	0.52494	0	AT3G05975	0.148904	0.217377	1	AT1G70130	0.193287	0.186649	2	AT1G31180	0.102316	0.207875	3	AT1G24040	0.193414	0.115032	4	AT1G28530	0.151166	0.188962	5	AT1G48460	0.131884	0.169109	7	AT1G42470	0.12762	0.150337	9
AT4G11770	0.235291	0.761145	0	AT4G11770	0.235291	0.761145	0	AT3G08790	0.11486	0.16364	1	AT1G70250	0.143933	0.470951	2	AT1G31310	0.154554	0.184106	3	AT1G24110	0.216195	0.0849927	4	AT1G28550	0.160796	0.0134455	5	AT1G48570	0.100434	0.249124	7	AT1G42480	0.174093	0.0694857	9
AT4G12617	0.0996027	0.784323	0	AT4G12617	0.0996027	0.784323	0	AT3G09400	0.22201	0.288634	1	AT1G70505	0.145881	0.381581	2	AT1G31430	0.189238	0.204773	3	AT1G24265	0.111594	0.725119	4	AT1G28690	0.153199	0.17711	5	AT1G48880	0.161859	0.108417	7	AT1G43770	0.246628	0.400374	9
AT4G12820	0.211438	0.859609	0	AT4G12820	0.211438	0.859609	0	AT3G10195	0.148861	0.354918	1	AT1G71390	0.190883	0.311903	2	AT1G31690	0.134089	0.213763	3	AT1G24267	0.0840836	0.260444	4	AT1G29050	0.10977	0.156651	5	AT1G49740	0.193575	0.075628	7	AT1G43790	0.0497939	0.333957	9
AT4G13080	0.117798	0.372397	0	AT4G13080	0.117798	0.372397	0	AT3G10580	0.103876	1.14762	1	AT1G72620	0.146352	0.194279	2	AT1G31840	0.161009	0.315235	3	AT1G24300	0.119409	0.32061	4	AT1G29160	0.233746	0.0564666	5	AT1G49750	0.127709	0.484074	7	AT1G44000	0.176263	0.122545	9
AT4G13380	0.261143	0.51064	0	AT4G13380	0.261143	0.51064	0	AT3G10595	0.102334	1.28012	1	AT1G73780	0.150139	0.592874	2	AT1G32240	0.148514	0.0524571	3	AT1G24320	0.141618	0.266648	4	AT1G29520	0.0583112	0.156299	5	AT1G49820	0.100194	0.201874	7	AT1G44170	0.223307	0.0918325	9
AT4G13490	0.128464	1.26664	0	AT4G13490	0.128464	1.26664	0	AT3G10710	0.160148	0.152314	1	AT1G73890	0.124208	0.358704	2	AT1G32320	0.168882	0.285807	3	AT1G24480	0.16859	0.0982752	4	AT1G29660	0.119694	0.218048	5	AT1G49890	0.0984285	0.097027	7	AT1G44350	0.121309	0.13292	9
AT4G13955	0.0794982	0.74027	0	AT4G13955	0.0794982	0.74027	0	AT3G10845	0.108257	0.803925	1	AT1G74110	0.121593	0.220308	2	AT1G32361	0.0547193	0.241131	3	AT1G24575	0.133285	0.11231	4	AT1G29710	0.15352	0.497795	5	AT1G50110	0.150207	0.118609	7	AT1G44790	0.0551031	0.515425	9
AT4G13968	0.186581	0.684749	0	AT4G13968	0.186581	0.684749	0	AT3G10900	0.16953	0.481539	1	AT1G74820	0.0970805	0.343298	2	AT1G32583	0.15253	0.177905	3	AT1G24580	0.110107	0.379794	4	AT1G29770	0.114474	0.189013	5	AT1G50320	0.0794606	0.453574	7	AT1G44920	0.168348	0.174831	9
AT4G14226	0.074429	1.40983	0	AT4G14226	0.074429	1.40983	0	AT3G10950	0.157291	0.157555	1	AT1G75470	0.132533	0.622011	2	AT1G33470	0.0823481	0.135894	3	AT1G24735	0.120947	0.364979	4	AT1G30080	0.175167	0.188674	5	AT1G50360	0.087712	0.219909	7	AT1G45110	0.130796	0.217472	9
AT4G15370	0.224478	0.155908	0	AT4G15370	0.224478	0.155908	0	AT3G10990	0.130647	0.612387	1	AT1G75700	0.161105	0.150671	2	AT1G33670	0.223378	0.522295	3	AT1G25240	0.119186	0.113638	4	AT1G30330	0.152354	0.0819714	5	AT1G50420	0.128387	0.0552173	7	AT1G45130	0.107946	0.0699239	9
AT4G15733	0.0836676	0.613485	0	AT4G15733	0.0836676	0.613485	0	AT3G11870	0.181678	1.09014	1	AT1G75717	0.197052	0.495918	2	AT1G33840	0.0594029	0.361252	3	AT1G25440	0.165951	0.157306	4	AT1G30440	0.140787	0.0576725	5	AT1G50640	0.155218	0.205901	7	AT1G45170	0.128542	0.273871	9
AT4G16045	0.177767	0.624625	0	AT4G16045	0.177767	0.624625	0	AT3G11920	0.135916	0.361682	1	AT1G76220	0.121695	0.23564	2	AT1G34047	0.109859	0.48084	3	AT1G25470	0.115811	0.436078	4	AT1G30450	0.0846408	0.0329169	5	AT1G50900	0.16063	0.167315	7	AT1G45230	0.238046	0.106483	9
AT4G16095	0.168185	0.657648	0	AT4G16095	0.168185	0.657648	0	AT3G12240	0.142505	0.356086	1	AT1G76420	0.15142	0.129429	2	AT1G34060	0.160418	0.270409	3	AT1G25682	0.096935	0.107711	4	AT1G30460	0.153878	0.116988	5	AT1G51110	0.185985	0.129917	7	AT1G45688	0.116415	0.112016	9
AT4G16295	0.107316	0.453198	0	AT4G16295	0.107316	0.453198	0	AT3G12540	0.135112	0.134772	1	AT1G76952	0.111395	0.258814	2	AT1G34245	0.0673749	0.493392	3	AT1G26120	0.110057	0.218092	4	AT1G30473	0.177354	0.58275	5	AT1G51140	0.193547	0.0965962	7	AT1G47200	0.14729	0.307758	9
AT4G17200	0.205497	0.687565	0	AT4G17200	0.205497	0.687565	0	AT3G14030	0.205216	0.405467	1	AT1G76965	0.121789	0.957076	2	AT1G34670	0.0681164	0.351891	3	AT1G26150	0.147208	0.544501	4	AT1G30500	0.13145	0.351736	5	AT1G51210	0.169214	0.238469	7	AT1G47210	0.216427	0.108311	9
AT4G17565	0.151634	0.913134	0	AT4G17565	0.151634	0.913134	0	AT3G14320	0.247127	0.501918	1	AT1G77010	0.155048	0.161103	2	AT1G34790	0.120969	0.173869	3	AT1G26220	0.138949	0.0711822	4	AT1G30710	0.112949	0.175707	5	AT1G51390	0.137976	0.220631	7	AT1G47330	0.136316	0.0637014	9
AT4G17718	0.234373	0.471099	0	AT4G17718	0.234373	0.471099	0	AT3G14490	0.189749	0.400061	1	AT1G77530	0.208493	0.158683	2	AT1G35180	0.108427	0.22897	3	AT1G26260	0.163629	0.284819	4	AT1G30760	0.147972	0.107641	5	AT1G51960	0.223165	0.284727	7	AT1G47570	0.141205	0.181479	9
AT4G18680	0.0802453	0.907116	0	AT4G18680	0.0802453	0.907116	0	AT3G14970	0.113482	0.897125	1	AT1G77700	0.129836	0.133737	2	AT1G35210	0.0572268	0.90655	3	AT1G26290	0.130819	0.192112	4	AT1G31320	0.201426	0.0118819	5	AT1G52220	0.138953	0.472266	7	AT1G47670	0.141042	0.00623401	9
AT4G18823	0.0878432	0.362517	0	AT4G18823	0.0878432	0.362517	0	AT3G15130	0.159013	0.253709	1	AT1G77780	0.241723	0.285454	2	AT1G36340	0.156793	0.711466	3	AT1G26310	0.146719	0.246132	4	AT1G31490	0.108689	0.292011	5	AT1G52320	0.135995	0.210088	7	AT1G47720	0.201731	0.434215	9
AT4G19035	0.163962	0.705765	0	AT4G19035	0.163962	0.705765	0	AT3G15440	0.162908	0.270337	1	AT1G78172	0.158892	0.315155	2	AT1G38131	0.17714	0.0795549	3	AT1G26380	0.0962592	0.376645	4	AT1G31550	0.191939	0.208844	5	AT1G52880	0.18687	0.114105	7	AT1G48360	0.113468	0.329831	9
AT4G19910	0.217643	0.387511	0	AT4G19910	0.217643	0.387511	0	AT3G16210	0.0876295	0.499635	1	AT1G78220	0.0957117	0.538233	2	AT1G42430	0.207236	0.0702367	3	AT1G26410	0.139407	0.177333	4	AT1G31710	0.205934	0.110301	5	AT1G52920	0.14301	0.283198	7	AT1G48380	0.123551	0.333438	9
AT4G21000	0.150169	0.273842	0	AT4G21000	0.150169	0.273842	0	AT3G16300	0.181038	0.251525	1	AT1G78500	0.124593	0.256791	2	AT1G43020	0.210695	0.465942	3	AT1G26450	0.154409	0.249863	4	AT1G31750	0.11521	0.127508	5	AT1G52930	0.12229	0.140909	7	AT1G48410	0.145005	0.102539	9
AT4G21366	0.273412	0.363109	0	AT4G21366	0.273412	0.363109	0	AT3G16540	0.113362	0.692596	1	AT1G78640	0.143988	0.504308	2	AT1G43040	0.235995	0.0777986	3	AT1G26590	0.119715	0.620734	4	AT1G31790	0.120904	0.270816	5	AT1G53490	0.103697	0.0414812	7	AT1G48550	0.136103	0.0744761	9
AT4G21902	0.0958836	0.847546	0	AT4G21902	0.0958836	0.847546	0	AT3G16550	0.0657107	0.913288	1	AT1G78730	0.172036	0.617316	2	AT1G44010	0.190306	0.570892	3	AT1G26600	0.0805711	0.508547	4	AT1G31820	0.207649	0.192537	5	AT1G53700	0.132807	0.151758	7	AT1G48970	0.174338	0.133961	9
AT4G22115	0.0936535	0.771801	0	AT4G22115	0.0936535	0.771801	0	AT3G16600	0.250835	0.393226	1	AT1G78955	0.136438	0.154863	2	AT1G44224	0.244181	0.463095	3	AT1G26760	0.16396	0.178924	4	AT1G31920	0.115809	0.26818	5	AT1G53840	0.199003	0.129953	7	AT1G49010	0.122982	0.0789906	9
AT4G22460	0.13516	0.580313	0	AT4G22460	0.13516	0.580313	0	AT3G16895	0.271052	0.350387	1	AT1G79130	0.156775	0.227169	2	AT1G44542	0.151718	0.34784	3	AT1G26810	0.125007	0.1118	4	AT1G32190	0.135127	0.15058	5	AT1G54160	0.0458894	0.80498	7	AT1G49410	0.115296	0.311418	9
AT4G22650	0.137478	1.15472	0	AT4G22650	0.137478	1.15472	0	AT3G16930	0.248914	0.605224	1	AT1G80090	0.182174	0.329199	2	AT1G44608	0.232916	0.183507	3	AT1G27030	0.091332	0.182805	4	AT1G32250	0.22076	0.0484754	5	AT1G54210	0.0948429	0.145064	7	AT1G49540	0.148036	0.127077	9
AT4G23120	0.171128	0.597654	0	AT4G23120	0.171128	0.597654	0	AT3G16960	0.19329	0.408145	1	AT1G80390	0.160169	0.258625	2	AT1G45010	0.144058	0.0658554	3	AT1G27170	0.10674	0.505327	4	AT1G32450	0.223722	0.0218265	5	AT1G54220	0.0701046	0.520898	7	AT1G49650	0.164346	0.276864	9
AT4G26030	0.276918	0.318433	0	AT4G26030	0.276918	0.318433	0	AT3G16970	0.148919	0.63542	1	AT1G80580	0.185229	0.563531	2	AT1G45233	0.188154	0.275682	3	AT1G27180	0.13731	0.544626	4	AT1G32540	0.248339	0.355462	5	AT1G54340	0.067482	0.139136	7	AT1G49670	0.135306	0.122892	9
AT4G26880	0.139384	0.297926	0	AT4G26880	0.139384	0.297926	0	AT3G17540	0.164027	0.676417	1	AT2G02030	0.133518	0.469049	2	AT1G46264	0.109154	0.128481	3	AT1G27480	0.101812	0.474289	4	AT1G32630	0.181006	0.245694	5	AT1G54460	0.184262	0.231744	7	AT1G49710	0.177046	0.140574	9
AT4G28920	0.124683	0.844464	0	AT4G28920	0.124683	0.844464	0	AT3G17550	0.18467	0.139953	1	AT2G02340	0.116306	0.707284	2	AT1G46480	0.0961261	0.25435	3	AT1G27500	0.117529	0.0858816	4	AT1G32760	0.126206	0.283767	5	AT1G54510	0.15025	0.16081	7	AT1G50240	0.0987013	0.272655	9
AT4G29273	0.249406	0.19775	0	AT4G29273	0.249406	0.19775	0	AT3G19880	0.251987	0.245889	1	AT2G02660	0.114803	0.905691	2	AT1G46768	0.226308	0.139817	3	AT1G27695	0.0854398	0.449299	4	AT1G32810	0.125798	0.312501	5	AT1G54690	0.224952	0.0144123	7	AT1G50260	0.140479	0.331261	9
AT4G29290	0.100793	0.377922	0	AT4G29290	0.100793	0.377922	0	AT3G20030	0.134652	0.940568	1	AT2G03720	0.120084	0.0222783	2	AT1G47056	0.214978	0.0996019	3	AT1G27750	0.133921	0.306984	4	AT1G32900	0.111047	0.125156	5	AT1G54920	0.145502	0.476741	7	AT1G50380	0.0777362	0.237099	9
AT4G29970	0.152796	0.845192	0	AT4G29970	0.152796	0.845192	0	AT3G20362	0.0619605	3.5434	1	AT2G04025	0.165328	0.36255	2	AT1G47271	0.127954	0.173797	3	AT1G27840	0.118372	0.16743	4	AT1G32950	0.16166	0.235955	5	AT1G54960	0.175611	0.152927	7	AT1G50450	0.132577	0.0906646	9
AT4G32100	0.159965	0.556396	0	AT4G32100	0.159965	0.556396	0	AT3G20460	0.10947	0.224174	1	AT2G04031	0.246599	0.512769	2	AT1G47400	0.141728	0.330506	3	AT1G28010	0.147652	0.0957136	4	AT1G33030	0.259594	0.152978	5	AT1G55000	0.223446	0.0924968	7	AT1G50460	0.139047	0.0782052	9
AT4G32370	0.11747	0.510481	0	AT4G32370	0.11747	0.510481	0	AT3G20750	0.114291	0.786514	1	AT2G04038	0.0608143	0.581879	2	AT1G47485	0.171743	0.180063	3	AT1G28080	0.154346	0.220375	4	AT1G33350	0.269396	0.150474	5	AT1G55050	0.136471	0.639328	7	AT1G50570	0.130268	0.245655	9
AT4G35820	0.0848007	0.377922	0	AT4G35820	0.0848007	0.377922	0	AT3G20880	0.131697	0.220057	1	AT2G04045	0.159544	0.550985	2	AT1G47540	0.0738978	0.36761	3	AT1G28350	0.136258	0.194163	4	AT1G33811	0.143048	0.0935437	5	AT1G55120	0.145102	0.232267	7	AT1G50670	0.0828024	0.182337	9
AT4G38990	0.177462	0.171695	0	AT4G38990	0.177462	0.171695	0	AT3G20997	0.207653	0.254888	1	AT2G04046	0.141795	0.567721	2	AT1G47550	0.105631	0.0383291	3	AT1G28390	0.257589	0.250042	4	AT1G34355	0.126927	0.572204	5	AT1G55170	0.115047	0.151917	7	AT1G50730	0.0826274	0.481825	9
AT4G39756	0.138284	0.499302	0	AT4G39756	0.138284	0.499302	0	AT3G21590	0.0649533	1.71148	1	AT2G04090	0.145043	0.19427	2	AT1G47655	0.175499	0.175449	3	AT1G29041	0.159363	0.478621	4	AT1G35140	0.222862	0.15407	5	AT1G55250	0.101393	0.194954	7	AT1G50920	0.160162	0.138229	9
AT4G39760	0.156173	0.419524	0	AT4G39760	0.156173	0.419524	0	AT3G21860	0.164923	1.08581	1	AT2G04830	0.0888714	0.542711	2	AT1G47820	0.0546029	0.446181	3	AT1G29090	0.14039	0.126164	4	AT1G35230	0.146968	0.386903	5	AT1G55265	0.183061	0.306644	7	AT1G50940	0.145707	0.101359	9
AT5G01140	0.155327	0.405153	0	AT5G01140	0.155327	0.405153	0	AT3G21900	0.158167	0.421034	1	AT2G05410	0.188046	0.513886	2	AT1G48060	0.217614	0.454439	3	AT1G29195	0.115492	0.154585	4	AT1G35490	0.156905	0.13032	5	AT1G55500	0.141817	0.305626	7	AT1G51350	0.109612	0.169768	9
AT5G03550	0.0455969	1.64108	0	AT5G03550	0.0455969	1.64108	0	AT3G21910	0.18044	0.371489	1	AT2G05642	0.245684	0.345475	2	AT1G48195	0.0643192	0.802743	3	AT1G29270	0.193314	0.396132	4	AT1G35530	0.14776	0.281677	5	AT1G55560	0.111616	0.0752837	7	AT1G51730	0.0979152	0.182012	9
AT5G03580	0.0808025	0.536144	0	AT5G03580	0.0808025	0.536144	0	AT3G21930	0.140803	0.379505	1	AT2G07674	0.00918007	0.409233	2	AT1G48400	0.190078	0.118532	3	AT1G29290	0.175044	0.212732	4	AT1G35710	0.174309	0.432496	5	AT1G55640	0.18612	0.536299	7	AT1G52160	0.19715	0.160862	9
AT5G06905	0.154034	0.134959	0	AT5G06905	0.154034	0.134959	0	AT3G21945	0.107045	0.296075	1	AT2G07713	0.0175899	2.21324	2	AT1G48405	0.232882	0.306452	3	AT1G29320	0.107429	0.153788	4	AT1G36060	0.222581	0.129709	5	AT1G55830	0.118505	0.294637	7	AT1G52290	0.181693	0.191989	9
AT5G07210	0.088268	0.783711	0	AT5G07210	0.088268	0.783711	0	AT3G21980	0.126704	0.276278	1	AT2G07715	0.131537	0.614692	2	AT1G48605	0.158909	0.0813042	3	AT1G29350	0.0791442	0.376483	4	AT1G36160	0.13707	0.094663	5	AT1G55840	0.1645	0.0869257	7	AT1G52360	0.0748295	0.059857	9
AT5G08141	0.092765	0.668332	0	AT5G08141	0.092765	0.668332	0	AT3G22720	0.131826	0.738562	1	AT2G07732	0.118928	0.780387	2	AT1G48660	0.12056	0.433354	3	AT1G29380	0.216535	0.091997	4	AT1G36940	0.0811017	0.347988	5	AT1G55850	0.176028	0.296822	7	AT1G52380	0.0832348	0.375041	9
AT5G09940	0.18565	0.392487	0	AT5G09940	0.18565	0.392487	0	AT3G22870	0.129758	1.07193	1	AT2G07739	0.0129485	0.531522	2	AT1G48745	0.160675	0.111011	3	AT1G29450	0.197272	0.281177	4	AT1G43640	0.186551	0.442235	5	AT1G55900	0.104617	0.283018	7	AT1G52400	0.165027	0.137164	9
AT5G10590	0.0380017	1.62486	0	AT5G10590	0.0380017	1.62486	0	AT3G23637	0.136068	0.117752	1	AT2G13150	0.240642	0.678959	2	AT1G48770	0.100992	0.385498	3	AT1G29460	0.22155	0.304661	4	AT1G43800	0.150041	0.103298	5	AT1G55910	0.130156	0.115161	7	AT1G52420	0.10264	0.218215	9
AT5G14995	0.0739064	1.71401	0	AT5G14995	0.0739064	1.71401	0	AT3G23715	0.138585	0.575352	1	AT2G13640	0.15363	0.536974	2	AT1G48800	0.133518	0.450228	3	AT1G29510	0.261875	0.338956	4	AT1G43850	0.248064	0.048573	5	AT1G56010	0.154646	0.107978	7	AT1G52500	0.192661	0.342756	9
AT5G15000	0.173566	0.580511	0	AT5G15000	0.173566	0.580511	0	AT3G23955	0.196896	0.792095	1	AT2G14070	0.197402	0.638758	2	AT1G48980	0.127662	0.367889	3	AT1G29640	0.197277	0.252914	4	AT1G44120	0.185326	0.185913	5	AT1G56220	0.116212	0.135569	7	AT1G52530	0.186307	0.0469195	9
AT5G15560	0.131302	0.587501	0	AT5G15560	0.131302	0.587501	0	AT3G24290	0.183764	0.0886502	1	AT2G14365	0.120881	0.89013	2	AT1G49120	0.219811	0.22189	3	AT1G29680	0.12364	0.312121	4	AT1G44414	0.181933	0.137078	5	AT1G56345	0.158204	0.289638	7	AT1G52720	0.141095	0.402869	9
AT5G16330	0.13884	0.246091	0	AT5G16330	0.13884	0.246091	0	AT3G24580	0.226635	0.446248	1	AT2G15025	0.238202	0.713635	2	AT1G49210	0.100664	0.393754	3	AT1G29780	0.114677	0.355299	4	AT1G44446	0.224782	0.0395416	5	AT1G56570	0.219573	0.091418	7	AT1G52760	0.201459	0.0657033	9
AT5G16567	0.0231578	1.81058	0	AT5G16567	0.0231578	1.81058	0	AT3G24690	0.123635	0.676249	1	AT2G15325	0.245126	0.334915	2	AT1G49475	0.216803	0.393338	3	AT1G29800	0.121962	0.138151	4	AT1G44810	0.234206	0.596812	5	AT1G58270	0.176123	0.676781	7	AT1G53260	0.102577	0.661978	9
AT5G16700	0.174823	0.165569	0	AT5G16700	0.174823	0.165569	0	AT3G25420	0.111397	0.260091	1	AT2G15345	0.251173	0.557022	2	AT1G49560	0.144056	0.229885	3	AT1G29810	0.0964541	0.350738	4	AT1G44970	0.146722	0.0908885	5	AT1G59600	0.140002	0.171995	7	AT1G53460	0.0858484	0.24854	9
AT5G17140	0.182971	0.989196	0	AT5G17140	0.182971	0.989196	0	AT3G25830	0.137969	0.395825	1	AT2G15370	0.24884	0.189177	2	AT1G49610	0.192717	0.77361	3	AT1G29860	0.0975538	0.701214	4	AT1G45545	0.209163	0.132532	5	AT1G59750	0.104155	0.10994	7	AT1G53500	0.0806015	0.120919	9
AT5G17720	0.204749	0.706969	0	AT5G17720	0.204749	0.706969	0	AT3G26120	0.118657	0.299129	1	AT2G15590	0.146032	0.145343	2	AT1G49880	0.149625	0.145786	3	AT1G29890	0.0851401	0.24798	4	AT1G47290	0.134145	0.180906	5	AT1G59840	0.166568	0.244474	7	AT1G53510	0.12382	0.140607	9
AT5G17730	0.14104	0.504112	0	AT5G17730	0.14104	0.504112	0	AT3G26140	0.15978	0.126864	1	AT2G16190	0.165989	0.98057	2	AT1G49900	0.24261	0.649446	3	AT1G29930	0.121657	0.0428016	4	AT1G47900	0.165997	0.170147	5	AT1G59850	0.27519	0.137063	7	AT1G53530	0.150373	0.0908752	9
AT5G17950	0.16601	0.545515	0	AT5G17950	0.16601	0.545515	0	AT3G26870	0.249858	0.251632	1	AT2G16300	0.17275	0.87974	2	AT1G50680	0.17769	0.231039	3	AT1G29950	0.178359	0.0952391	4	AT1G48000	0.105282	0.339995	5	AT1G59890	0.160517	0.32245	7	AT1G53560	0.0942176	0.411944	9
AT5G18870	0.111572	0.350608	0	AT5G18870	0.111572	0.350608	0	AT3G27040	0.195986	0.53867	1	AT2G16870	0.110085	0.419173	2	AT1G50732	0.0957789	0.505186	3	AT1G29960	0.119861	0.331855	4	AT1G48180	0.116733	0.505279	5	AT1G59980	0.14534	0.0876045	7	AT1G53580	0.14877	0.0467752	9
AT5G19315	0.0806602	0.482991	0	AT5G19315	0.0806602	0.482991	0	AT3G27835	0.199313	0.431828	1	AT2G17000	0.265901	0.0987815	2	AT1G50790	0.21246	0.732166	3	AT1G30050	0.101135	0.154512	4	AT1G48280	0.126271	0.223588	5	AT1G60230	0.124375	0.101402	7	AT1G53650	0.180428	0.266466	9
AT5G19710	0.144527	0.441192	0	AT5G19710	0.144527	0.441192	0	AT3G27900	0.19566	0.56337	1	AT2G17210	0.1589	0.349355	2	AT1G51090	0.163473	0.228559	3	AT1G30100	0.165045	0.0625481	4	AT1G48330	0.0851535	0.272186	5	AT1G60390	0.160854	0.146701	7	AT1G53670	0.208011	0.131722	9
AT5G22180	0.0860843	1.38567	0	AT5G22180	0.0860843	1.38567	0	AT3G27910	0.181677	0.576863	1	AT2G17305	0.130637	0.205693	2	AT1G51250	0.216761	0.165998	3	AT1G30110	0.208941	0.0460761	4	AT1G48580	0.223033	0.205586	5	AT1G60430	0.175011	0.0761861	7	AT1G53770	0.112724	0.247892	9
AT5G22670	0.150443	0.497759	0	AT5G22670	0.150443	0.497759	0	AT3G28190	0.127812	0.338918	1	AT2G17310	0.105993	0.611187	2	AT1G51913	0.0290396	1.65123	3	AT1G30160	0.12899	0.556834	4	AT1G48650	0.0991967	0.197474	5	AT1G60460	0.179723	0.244668	7	AT1G53910	0.176643	0.174381	9
AT5G22990	0.199793	0.505561	0	AT5G22990	0.199793	0.505561	0	AT3G28380	0.217794	0.19895	1	AT2G17470	0.106447	0.2331	2	AT1G51965	0.169557	0.0742809	3	AT1G30230	0.141054	0.0595356	4	AT1G48760	0.186738	0.229499	5	AT1G60470	0.131713	0.209146	7	AT1G54050	0.214705	0.140417	9
AT5G24040	0.156179	0.229341	0	AT5G24040	0.156179	0.229341	0	AT3G28390	0.18783	0.18843	1	AT2G17950	0.0596753	0.280444	2	AT1G52050	0.140346	0.240083	3	AT1G30250	0.0713067	0.944387	4	AT1G48780	0.137301	0.0655137	5	AT1G60600	0.133785	0.0984726	7	AT1G54260	0.136128	0.449797	9
AT5G24180	0.14958	0.337377	0	AT5G24180	0.14958	0.337377	0	AT3G29040	0.190189	0.311776	1	AT2G18060	0.174478	0.204715	2	AT1G52070	0.172307	0.207105	3	AT1G30260	0.115961	0.497676	4	AT1G48860	0.192814	0.118472	5	AT1G60660	0.175169	0.192839	7	AT1G54310	0.119652	0.0892104	9
AT5G24220	0.100478	0.34685	0	AT5G24220	0.100478	0.34685	0	AT3G29050	0.225467	0.615001	1	AT2G18190	0.190956	0.250851	2	AT1G52155	0.168609	0.0113649	3	AT1G30470	0.133723	0.0914758	4	AT1G48870	0.185765	0.367562	5	AT1G60890	0.149881	0.0960213	7	AT1G54360	0.125851	0.255606	9
AT5G25030	0.145805	0.307228	0	AT5G25030	0.145805	0.307228	0	AT3G29152	0.224645	0.657166	1	AT2G18640	0.217729	0.12455	2	AT1G52342	0.0963468	0.386868	3	AT1G30475	0.251738	0.409877	4	AT1G48930	0.165864	0.116723	5	AT1G61040	0.105735	0.0726708	7	AT1G54370	0.0669465	0.118825	9
AT5G26114	0.119372	0.611587	0	AT5G26114	0.119372	0.611587	0	AT3G29255	0.196447	0.218917	1	AT2G18969	0.149419	0.632519	2	AT1G52695	0.0551949	0.860493	3	AT1G30515	0.18361	0.26051	4	AT1G49140	0.0786403	0.170946	5	AT1G61100	0.250925	0.26189	7	AT1G54500	0.1895	0.108696	9
AT5G26594	0.115202	0.115262	0	AT5G26594	0.115202	0.115262	0	AT3G29580	0.18581	0.655546	1	AT2G19030	0.144979	0.172707	2	AT1G52700	0.189245	0.213084	3	AT1G30550	0.13711	0.190711	4	AT1G49200	0.118747	0.17309	5	AT1G61170	0.149766	0.131187	7	AT1G54570	0.113475	0.154247	9
AT5G27140	0.248248	0.457285	0	AT5G27140	0.248248	0.457285	0	AT3G29635	0.188139	0.337159	1	AT2G19060	0.132408	0.362115	2	AT1G53060	0.140342	0.359188	3	AT1G30570	0.132139	0.164644	4	AT1G49290	0.244003	0.260448	5	AT1G61240	0.0979404	0.117026	7	AT1G55080	0.176034	0.069331	9
AT5G27880	0.181038	0.267498	0	AT5G27880	0.181038	0.267498	0	AT3G30725	0.140276	0.301839	1	AT2G19090	0.138933	0.117433	2	AT1G53080	0.151518	0.270808	3	AT1G30650	0.159313	0.1848	4	AT1G49400	0.142237	0.233625	5	AT1G61340	0.107564	0.267254	7	AT1G55110	0.141469	0.169343	9
AT5G28180	0.217322	0.554135	0	AT5G28180	0.217322	0.554135	0	AT3G30842	0.191765	0.203771	1	AT2G19360	0.117761	0.464393	2	AT1G53110	0.141002	0.489732	3	AT1G30660	0.12755	0.483474	4	AT1G49470	0.106114	0.196018	5	AT1G61360	0.136678	0.205495	7	AT1G55150	0.159142	0.0580743	9
AT5G33406	0.263222	0.401299	0	AT5G33406	0.263222	0.401299	0	AT3G42940	0.244369	0.552967	1	AT2G19802	0.182795	0.747967	2	AT1G53163	0.178249	0.2448	3	AT1G30680	0.124612	0.221328	4	AT1G49580	0.12103	0.108277	5	AT1G61380	0.131045	0.202219	7	AT1G55325	0.100546	0.238402	9
AT5G34828	0.189106	0.507989	0	AT5G34828	0.189106	0.507989	0	AT3G44235	0.219708	0.37878	1	AT2G19910	0.100601	0.407083	2	AT1G53180	0.112169	0.404728	3	AT1G30720	0.204895	0.137234	4	AT1G49730	0.139071	0.198752	5	AT1G61740	0.0966742	0.166477	7	AT1G55480	0.14773	0.117354	9
AT5G35338	0.230407	0.298516	0	AT5G35338	0.230407	0.298516	0	AT3G44250	0.224049	0.322105	1	AT2G20030	0.165919	0.16953	2	AT1G53250	0.114895	0.46047	3	AT1G30730	0.200625	0.14319	4	AT1G49850	0.132393	0.232059	5	AT1G61870	0.146752	0.0837244	7	AT1G55540	0.110788	0.337326	9
AT5G35540	0.11841	0.750335	0	AT5G35540	0.11841	0.750335	0	AT3G44718	0.235141	0.154636	1	AT2G20142	0.105988	0.270189	2	AT1G53625	0.114302	0.371508	3	AT1G30750	0.204033	0.169596	4	AT1G49975	0.166458	0.0813151	5	AT1G62430	0.149328	0.0592893	7	AT1G55880	0.155926	0.134733	9
AT5G35698	0.164689	1.06475	0	AT5G35698	0.164689	1.06475	0	AT3G44920	0.150541	0.36953	1	AT2G20208	0.0714029	1.16439	2	AT1G53660	0.121953	0.175061	3	AT1G30755	0.150607	0.186446	4	AT1G50140	0.106476	0.254858	5	AT1G63180	0.126723	0.0379614	7	AT1G55920	0.16783	0.116313	9
AT5G36200	0.239024	0.956768	0	AT5G36200	0.239024	0.956768	0	AT3G45000	0.216109	0.382155	1	AT2G20350	0.107662	0.521861	2	AT1G53680	0.162288	0.111333	3	AT1G30790	0.119692	0.690186	4	AT1G50280	0.1023	0.435436	5	AT1G64060	0.153753	0.0427968	7	AT1G56020	0.155734	0.136066	9
AT5G36805	0.12889	0.964623	0	AT5G36805	0.12889	0.964623	0	AT3G45200	0.119478	0.482114	1	AT2G20380	0.148127	0.711819	2	AT1G53780	0.259432	0.627653	3	AT1G30800	0.177192	0.320036	4	AT1G50310	0.0944821	0.119152	5	AT1G64110	0.154013	0.0627316	7	AT1G56080	0.146199	0.148174	9
AT5G37473	0.171724	0.864557	0	AT5G37473	0.171724	0.864557	0	AT3G45480	0.166423	0.7245	1	AT2G21350	0.198323	0.392657	2	AT1G53800	0.10646	0.30454	3	AT1G30814	0.176206	0.527579	4	AT1G50400	0.0984765	0.802245	5	AT1G64290	0.101407	1.36251	7	AT1G56170	0.131172	0.117923	9
AT5G37520	0.134628	0.40272	0	AT5G37520	0.134628	0.40272	0	AT3G45580	0.218497	0.446751	1	AT2G21550	0.169672	0.370202	2	AT1G53860	0.169228	0.110546	3	AT1G30845	0.152686	0.174917	4	AT1G50560	0.15429	0.46484	5	AT1G64300	0.144224	0.0549802	7	AT1G56290	0.119719	0.16987	9
AT5G38317	0.1614	0.399248	0	AT5G38317	0.1614	0.399248	0	AT3G45690	0.209477	0.223227	1	AT2G21910	0.170129	0.213926	2	AT1G53930	0.171185	0.655438	3	AT1G30850	0.15846	0.26824	4	AT1G50600	0.215181	0.0428569	5	AT1G64350	0.097537	0.267599	7	AT1G56500	0.146166	0.13488	9
AT5G38580	0.113511	0.749814	0	AT5G38580	0.113511	0.749814	0	AT3G45720	0.277475	0.235079	1	AT2G22750	0.109532	0.444494	2	AT1G53990	0.184659	0.323621	3	AT1G30950	0.175848	0.0795255	4	AT1G50610	0.156122	0.142849	5	AT1G64440	0.104054	0.0633958	7	AT1G57540	0.157116	0.112765	9
AT5G38790	0.152293	0.160217	0	AT5G38790	0.152293	0.160217	0	AT3G45760	0.145878	0.519504	1	AT2G22920	0.115344	0.489879	2	AT1G54095	0.264407	0.354018	3	AT1G31175	0.155237	0.620249	4	AT1G50630	0.151092	0.101926	5	AT1G64570	0.104088	0.322804	7	AT1G57590	0.178817	0.141378	9
AT5G39010	0.154204	0.55962	0	AT5G39010	0.154204	0.55962	0	AT3G46260	0.0585208	0.531689	1	AT2G23010	0.171366	0.327912	2	AT1G54330	0.0648878	0.123493	3	AT1G31650	0.162817	0.101898	4	AT1G50960	0.121117	0.416633	5	AT1G65020	0.0829262	0.142027	7	AT1G58080	0.208747	0.031484	9
AT5G39230	0.15682	0.725315	0	AT5G39230	0.15682	0.725315	0	AT3G46340	0.120139	0.357986	1	AT2G23110	0.278768	0.120821	2	AT1G54385	0.220305	0.263823	3	AT1G31720	0.132455	0.483747	4	AT1G50990	0.0978326	0.201434	5	AT1G65040	0.151273	0.116474	7	AT1G58290	0.145103	0.0605764	9
AT5G39290	0.182117	0.348331	0	AT5G39290	0.182117	0.348331	0	AT3G46850	0.119917	0.510407	1	AT2G23220	0.134133	0.277762	2	AT1G54470	0.189283	0.365366	3	AT1G31760	0.0952052	0.229312	4	AT1G51260	0.116389	0.131453	5	AT1G65540	0.147434	0.085932	7	AT1G58340	0.148468	0.121777	9
AT5G39440	0.145317	0.313887	0	AT5G39440	0.145317	0.313887	0	AT3G47150	0.1601	0.486603	1	AT2G23510	0.16546	0.19558	2	AT1G54530	0.18975	0.189642	3	AT1G31880	0.144665	0.106663	4	AT1G51360	0.117029	0.560348	5	AT1G65960	0.130194	0.116713	7	AT1G58360	0.119292	0.0802721	9
AT5G41840	0.150232	0.554525	0	AT5G41840	0.150232	0.554525	0	AT3G47410	0.198565	0.506948	1	AT2G23770	0.183554	0.215233	2	AT1G54575	0.181471	0.369094	3	AT1G31990	0.166641	0.923628	4	AT1G51380	0.157952	0.0573572	5	AT1G66730	0.178251	0.285329	7	AT1G58470	0.184871	0.358354	9
AT5G42223	0.158383	0.319724	0	AT5G42223	0.158383	0.319724	0	AT3G47770	0.22493	0.349096	1	AT2G24000	0.16303	0.22294	2	AT1G54620	0.156137	0.567176	3	AT1G32070	0.187043	0.0962872	4	AT1G51420	0.190406	0.116227	5	AT1G66760	0.152956	0.0999347	7	AT1G59580	0.181245	0.0579938	9
AT5G42410	0.210637	0.17701	0	AT5G42410	0.210637	0.17701	0	AT3G48205	0.176085	1.00037	1	AT2G24560	0.173707	0.147289	2	AT1G54940	0.147975	0.20778	3	AT1G32180	0.152596	0.226386	4	AT1G51440	0.100361	0.274433	5	AT1G67050	0.13907	0.023798	7	AT1G59710	0.176932	0.159307	9
AT5G42640	0.248071	0.423759	0	AT5G42640	0.248071	0.423759	0	AT3G48675	0.169035	0.51869	1	AT2G24670	0.142556	1.08764	2	AT1G55140	0.148057	0.158764	3	AT1G32380	0.149225	0.0221567	4	AT1G51680	0.144552	0.0838359	5	AT1G67080	0.121315	0.371813	7	AT1G59900	0.0908383	0.0865251	9
AT5G43066	0.101733	0.252867	0	AT5G43066	0.101733	0.252867	0	AT3G48940	0.137529	0.282002	1	AT2G24693	0.086158	1.09447	2	AT1G55205	0.114192	0.577904	3	AT1G32850	0.171588	0.2372	4	AT1G51940	0.1622	0.0965257	5	AT1G67310	0.130619	0.38175	7	AT1G60030	0.160416	0.0948584	9
AT5G43360	0.163856	0.108396	0	AT5G43360	0.163856	0.108396	0	AT3G49630	0.162029	0.420543	1	AT2G24870	0.24377	0.622625	2	AT1G55207	0.177185	0.445123	3	AT1G32928	0.18726	0.1139	4	AT1G52080	0.244517	0.138987	5	AT1G67410	0.176462	0.115231	7	AT1G60080	0.198133	0.11106	9
AT5G43550	0.251414	0.546775	0	AT5G43550	0.251414	0.546775	0	AT3G49700	0.135298	0.112057	1	AT2G24950	0.207445	0.343868	2	AT1G55365	0.265642	0.534793	3	AT1G32960	0.122284	0.285429	4	AT1G52190	0.134794	0.0789713	5	AT1G67460	0.209848	0.47102	7	AT1G60190	0.207506	0.167203	9
AT5G44345	0.200659	1.17695	0	AT5G44345	0.200659	1.17695	0	AT3G49970	0.131936	0.392751	1	AT2G25052	0.222187	0.156549	2	AT1G55430	0.168908	0.767989	3	AT1G33090	0.0914048	0.344766	4	AT1G52200	0.122014	0.517825	5	AT1G67820	0.274564	0.294128	7	AT1G60200	0.127523	0.207132	9
AT5G44760	0.21783	0.299418	0	AT5G44760	0.21783	0.299418	0	AT3G50020	0.0547458	1.71361	1	AT2G25220	0.160463	0.10972	2	AT1G55475	0.243354	0.240648	3	AT1G33110	0.106061	0.0802797	4	AT1G52260	0.132773	0.300642	5	AT1G67830	0.20288	0.13566	7	AT1G60220	0.161937	0.360012	9
AT5G44840	0.138571	0.275934	0	AT5G44840	0.138571	0.275934	0	AT3G50180	0.133597	0.376285	1	AT2G25230	0.0838529	1.51526	2	AT1G55770	0.195088	0.13536	3	AT1G33120	0.150963	0.0297519	4	AT1G52410	0.121698	0.354786	5	AT1G67880	0.272348	0.0337012	7	AT1G60440	0.185834	0.100205	9
AT5G45105	0.27431	0.309354	0	AT5G45105	0.27431	0.309354	0	AT3G50450	0.11294	0.532744	1	AT2G25440	0.230958	0.378741	2	AT1G56040	0.11792	0.531597	3	AT1G33260	0.238193	0.115543	4	AT1G52550	0.154446	0.462151	5	AT1G68140	0.140589	0.158529	7	AT1G60670	0.157923	0.145801	9
AT5G45230	0.151914	0.45393	0	AT5G45230	0.151914	0.45393	0	AT3G50710	0.127679	0.231184	1	AT2G25780	0.170333	0.375528	2	AT1G56130	0.125723	0.283902	3	AT1G33430	0.164463	0.0636135	4	AT1G52580	0.0855177	0.227843	5	AT1G68360	0.148029	0.125926	7	AT1G60850	0.124686	0.32285	9
AT5G46873	0.159237	0.227573	0	AT5G46873	0.159237	0.227573	0	AT3G50720	0.177233	0.44564	1	AT2G26380	0.240912	0.204572	2	AT1G56420	0.111356	0.210871	3	AT1G33440	0.150263	0.0944092	4	AT1G52590	0.177227	0.143349	5	AT1G68370	0.136911	0.031033	7	AT1G60950	0.117545	0.103421	9
AT5G47300	0.127004	0.51616	0	AT5G47300	0.127004	0.51616	0	AT3G52320	0.126518	0.856567	1	AT2G27220	0.137928	0.46388	2	AT1G56460	0.190594	0.217862	3	AT1G33475	0.17431	0.361544	4	AT1G52630	0.0641715	0.120358	5	AT1G68530	0.154369	0.0291431	7	AT1G61010	0.124617	0.0267317	9
AT5G48420	0.136332	0.835334	0	AT5G48420	0.136332	0.835334	0	AT3G52440	0.181036	0.103195	1	AT2G27240	0.135571	0.180599	2	AT1G56550	0.143845	0.257695	3	AT1G33790	0.178909	0.486488	4	AT1G52640	0.187533	0.102817	5	AT1G68650	0.151407	0.0394446	7	AT1G61065	0.0855127	0.199579	9
AT5G48510	0.171724	0.613121	0	AT5G48510	0.171724	0.613121	0	AT3G52980	0.249437	0.338592	1	AT2G27270	0.168532	0.986465	2	AT1G56650	0.134165	0.286046	3	AT1G33800	0.151256	0.0613622	4	AT1G52830	0.221656	0.187241	5	AT1G68710	0.147768	0.0563125	7	AT1G61290	0.118519	0.0868188	9
AT5G48905	0.165531	0.267299	0	AT5G48905	0.165531	0.267299	0	AT3G53065	0.137428	0.418385	1	AT2G27280	0.130114	0.526827	2	AT1G57943	0.132834	0.383378	3	AT1G33970	0.270038	0.0821579	4	AT1G53035	0.110904	0.107834	5	AT1G68990	0.107666	0.230658	7	AT1G61570	0.134094	0.705039	9
AT5G48945	0.197993	0.487193	0	AT5G48945	0.197993	0.487193	0	AT3G53330	0.273097	0.44999	1	AT2G27300	0.177598	0.244215	2	AT1G57990	0.105397	0.352101	3	AT1G34380	0.122877	0.200795	4	AT1G53230	0.0874498	0.249139	5	AT1G69070	0.110768	0.217757	7	AT1G61640	0.141483	0.18162	9
AT5G49050	0.134398	0.207476	0	AT5G49050	0.134398	0.207476	0	AT3G53590	0.114515	0.156731	1	AT2G27505	0.106947	1.06857	2	AT1G58007	0.175021	0.268205	3	AT1G34540	0.140631	0.179168	4	AT1G53270	0.111118	0.137202	5	AT1G69080	0.0808501	0.252587	7	AT1G61667	0.0807543	0.132882	9
AT5G49240	0.190489	0.566803	0	AT5G49240	0.190489	0.566803	0	AT3G53820	0.0800974	0.563009	1	AT2G27535	0.0766776	1.34243	2	AT1G58025	0.137921	0.367007	3	AT1G34570	0.270697	0.199087	4	AT1G53300	0.167954	0.135407	5	AT1G69360	0.154533	0.445679	7	AT1G61690	0.135609	0.236797	9
AT5G49340	0.135601	0.170868	0	AT5G49340	0.135601	0.170868	0	AT3G54160	0.108001	0.591728	1	AT2G27930	0.254731	0.0766774	2	AT1G58225	0.14212	0.43067	3	AT1G35160	0.0989571	0.0328826	4	AT1G53380	0.167398	0.0677244	5	AT1G69380	0.144527	0.300519	7	AT1G61850	0.121663	0.107356	9
AT5G50060	0.234699	0.246782	0	AT5G50060	0.234699	0.246782	0	AT3G55515	0.195595	0.461145	1	AT2G27940	0.136557	0.41123	2	AT1G58280	0.157737	0.431456	3	AT1G35260	0.133674	0.242042	4	AT1G53570	0.106843	0.228397	5	AT1G69870	0.120474	0.174532	7	AT1G62380	0.113112	0.114548	9
AT5G50690	0.138625	0.1871	0	AT5G50690	0.138625	0.1871	0	AT3G55540	0.107266	0.237677	1	AT2G28010	0.115388	0.598794	2	AT1G58330	0.172234	0.276873	3	AT1G35330	0.220525	0.263434	4	AT1G53600	0.183543	0.157836	5	AT1G69890	0.166668	0.175806	7	AT1G62390	0.138009	0.0805274	9
AT5G51845	0.0232674	1.76534	0	AT5G51845	0.0232674	1.76534	0	AT3G55650	0.14492	0.22489	1	AT2G28340	0.200757	0.642699	2	AT1G59620	0.148896	0.383493	3	AT1G35460	0.142028	0.13643	4	AT1G53790	0.26015	0.530148	5	AT1G70000	0.173986	0.223703	7	AT1G62660	0.166243	0.171069	9
AT5G52350	0.0997059	0.823444	0	AT5G52350	0.0997059	0.823444	0	AT3G56420	0.214321	0.904049	1	AT2G28490	0.205737	0.141934	2	AT1G59780	0.164495	0.772377	3	AT1G35560	0.130057	0.210042	4	AT1G53830	0.176775	0.106658	5	AT1G70070	0.13666	0.121475	7	AT1G62720	0.163565	0.381597	9
AT5G52610	0.132293	0.835657	0	AT5G52610	0.132293	0.835657	0	AT3G56530	0.126623	0.636904	1	AT2G28990	0.156786	0.349282	2	AT1G59930	0.231648	0.464316	3	AT1G35730	0.247151	0.270181	4	AT1G53940	0.149822	0.433195	5	AT1G70200	0.172881	0.429449	7	AT1G62790	0.112599	0.296926	9
AT5G52680	0.148402	0.734507	0	AT5G52680	0.148402	0.734507	0	AT3G56540	0.158206	0.658963	1	AT2G29800	0.136531	0.780015	2	AT1G60260	0.178564	0.223259	3	AT1G35910	0.142851	0.15219	4	AT1G54010	0.108889	0.413928	5	AT1G70210	0.170743	0.123299	7	AT1G62850	0.169691	0.168387	9
AT5G53270	0.214486	0.16376	0	AT5G53270	0.214486	0.16376	0	AT3G56670	0.179281	0.943032	1	AT2G29830	0.155353	1.03465	2	AT1G60450	0.126376	0.314798	3	AT1G36280	0.130355	0.256649	4	AT1G54090	0.171455	0.126365	5	AT1G70300	0.242907	0.0431047	7	AT1G63020	0.13295	0.267276	9
AT5G53610	0.0407644	1.61382	0	AT5G53610	0.0407644	1.61382	0	AT3G56770	0.0963474	0.660945	1	AT2G29930	0.201021	1.1139	2	AT1G60987	0.106282	1.34565	3	AT1G36622	0.138977	1.77017	4	AT1G54180	0.205948	0.124172	5	AT1G70420	0.135733	0.273906	7	AT1G63090	0.140175	0.15471	9
AT5G53690	0.24566	0.343856	0	AT5G53690	0.24566	0.343856	0	AT3G56891	0.195445	0.162762	1	AT2G30424	0.143491	0.352081	2	AT1G61030	0.129037	0.31412	3	AT1G36730	0.239974	0.110085	4	AT1G54240	0.174928	1.00594	5	AT1G70530	0.170555	0.094069	7	AT1G63170	0.124075	0.131042	9
AT5G53780	0.115057	0.581484	0	AT5G53780	0.115057	0.581484	0	AT3G57310	0.0245699	1.85879	1	AT2G30730	0.236355	0.303367	2	AT1G61050	0.108941	0.226874	3	AT1G36732	0.132265	0.628345	4	AT1G54250	0.100822	0.0290589	5	AT1G70750	0.177787	0.231289	7	AT1G63220	0.156934	0.0781374	9
AT5G53790	0.130268	0.666844	0	AT5G53790	0.130268	0.666844	0	AT3G57740	0.111815	0.364174	1	AT2G31081	0.0921191	0.241883	2	AT1G61080	0.163373	0.221824	3	AT1G37150	0.134446	0.228681	4	AT1G54280	0.193457	0.0381266	5	AT1G70760	0.156914	0.243194	7	AT1G63440	0.162888	0.074782	9
AT5G53910	0.0807414	1.19723	0	AT5G53910	0.0807414	1.19723	0	AT3G57960	0.109487	1.35726	1	AT2G31083	0.0505078	1.0247	2	AT1G61160	0.125896	0.628569	3	AT1G42550	0.227976	0.0770963	4	AT1G54390	0.129378	0.180261	5	AT1G70810	0.113396	0.253584	7	AT1G63700	0.130591	0.0483952	9
AT5G54210	0.175993	0.302629	0	AT5G54210	0.175993	0.302629	0	AT3G58240	0.0708945	0.870307	1	AT2G31150	0.237472	0.534468	2	AT1G61390	0.180331	0.223283	3	AT1G43245	0.174019	0.427627	4	AT1G54450	0.252402	0.0160109	5	AT1G70900	0.103623	0.0891724	7	AT1G63900	0.113975	0.0704313	9
AT5G54215	0.137146	0.201651	0	AT5G54215	0.137146	0.201651	0	AT3G58250	0.112178	0.60856	1	AT2G31335	0.110103	0.768398	2	AT1G61480	0.192737	0.22102	3	AT1G43650	0.0846591	0.196019	4	AT1G54730	0.0941296	0.322219	5	AT1G71040	0.208181	0.157451	7	AT1G63970	0.18171	0.120041	9
AT5G54225	0.0778814	0.989883	0	AT5G54225	0.0778814	0.989883	0	AT3G58310	0.15988	0.309552	1	AT2G31345	0.0662064	0.208826	2	AT1G61490	0.187577	0.272142	3	AT1G44820	0.201006	0.192338	4	AT1G54790	0.218705	0.106811	5	AT1G71120	0.136248	0.217073	7	AT1G64355	0.0683574	0.350991	9
AT5G54320	0.0160412	0.714463	0	AT5G54320	0.0160412	0.714463	0	AT3G58320	0.138078	0.560105	1	AT2G31690	0.14223	0.341679	2	AT1G61550	0.154462	0.39171	3	AT1G45100	0.190984	0.619707	4	AT1G54850	0.158419	0.242388	5	AT1G71130	0.187882	0.158633	7	AT1G64390	0.121513	0.0236748	9
AT5G54340	0.0276499	1.11886	0	AT5G54340	0.0276499	1.11886	0	AT3G58340	0.0923041	0.467401	1	AT2G31760	0.224259	0.546401	2	AT1G61610	0.182818	0.216592	3	AT1G45201	0.123398	0.153687	4	AT1G55180	0.1194	0.142087	5	AT1G71340	0.16496	0.194414	7	AT1G64460	0.147585	0.0790752	9
AT5G54820	0.22591	0.488185	0	AT5G54820	0.22591	0.488185	0	AT3G58960	0.159479	0.454669	1	AT2G31930	0.0873647	0.700873	2	AT1G61810	0.204054	0.433221	3	AT1G45249	0.173374	0.142394	4	AT1G55200	0.149872	0.229681	5	AT1G71695	0.125126	0.189757	7	AT1G64740	0.138287	0.0366985	9
AT5G55320	0.0498938	1.41048	0	AT5G55320	0.0498938	1.41048	0	AT3G60090	0.134018	0.271591	1	AT2G31940	0.147277	0.0852058	2	AT1G61960	0.192816	0.250331	3	AT1G47280	0.204186	0.328037	4	AT1G55210	0.136215	0.107623	5	AT1G71870	0.167668	0.0947239	7	AT1G64790	0.0790286	0.0923753	9
AT5G55856	0.191509	0.0744083	0	AT5G55856	0.191509	0.0744083	0	AT3G60870	0.174139	0.379381	1	AT2G31957	0.0253293	3.82198	2	AT1G62170	0.143721	0.724408	3	AT1G47395	0.13745	0.383106	4	AT1G55370	0.169483	0.252992	5	AT1G71880	0.138241	0.105713	7	AT1G64810	0.20566	0.140359	9
AT5G56369	0.0885555	0.865487	0	AT5G56369	0.0885555	0.865487	0	AT3G61172	0.225355	0.304016	1	AT2G32310	0.240624	0.519197	2	AT1G62190	0.238882	0.328516	3	AT1G47470	0.264137	0.30922	4	AT1G55450	0.119357	0.0739397	5	AT1G71960	0.122944	0.197823	7	AT1G64880	0.152126	0.0708673	9
AT5G56410	0.147332	0.628665	0	AT5G56410	0.147332	0.628665	0	AT3G61182	0.0775956	0.976181	1	AT2G32350	0.158649	0.0920873	2	AT1G62210	0.162499	0.550802	3	AT1G47480	0.146598	0.282435	4	AT1G55580	0.159372	0.0647827	5	AT1G72000	0.231113	0.0641011	7	AT1G64960	0.152453	0.265387	9
AT5G56820	0.202751	0.585562	0	AT5G56820	0.202751	0.585562	0	AT3G61290	0.118347	0.309937	1	AT2G32360	0.184729	0.297936	2	AT1G62220	0.182953	0.954146	3	AT1G47490	0.196046	0.190662	4	AT1G55600	0.119247	0.744622	5	AT1G72140	0.17332	0.185719	7	AT1G65000	0.132869	0.241513	9
AT5G59110	0.132252	0.347348	0	AT5G59110	0.132252	0.347348	0	AT3G61510	0.132857	0.291281	1	AT2G32820	0.170272	0.729898	2	AT1G62260	0.177896	0.197831	3	AT1G47510	0.113681	0.21319	4	AT1G55730	0.162425	0.0636373	5	AT1G72150	0.156582	0.130729	7	AT1G65220	0.0979289	0.123729	9
AT5G59270	0.243976	0.423084	0	AT5G59270	0.243976	0.423084	0	AT3G61730	0.0871912	0.285467	1	AT2G33010	0.152232	0.920262	2	AT1G62333	0.048179	2.25525	3	AT1G47580	0.195606	0.202252	4	AT1G55750	0.131897	0.11162	5	AT1G72180	0.18381	0.179501	7	AT1G65240	0.113222	0.288386	9
AT5G62065	0.247055	0.129513	0	AT5G62065	0.247055	0.129513	0	AT3G62850	0.119658	0.961037	1	AT2G33190	0.159628	0.19168	2	AT1G62340	0.231709	0.162512	3	AT1G47640	0.148378	0.0415267	4	AT1G55760	0.112029	0.180083	5	AT1G72190	0.158007	0.116568	7	AT1G65260	0.108575	0.0866635	9
AT5G62120	0.20438	0.624971	0	AT5G62120	0.20438	0.624971	0	AT3G63088	0.109862	0.16099	1	AT2G33233	0.127972	0.181929	2	AT1G62370	0.157199	0.282011	3	AT1G47760	0.225186	0.533344	4	AT1G55820	0.106668	0.458427	5	AT1G72220	0.149814	0.520042	7	AT1G65295	0.0634033	0.292968	9
AT5G62660	0.150251	0.791869	0	AT5G62660	0.150251	0.791869	0	AT3G63360	0.212072	0.0952923	1	AT2G33280	0.205272	0.147132	2	AT1G62400	0.131975	0.0409383	3	AT1G47840	0.11046	0.430499	4	AT1G56050	0.168077	0.0655747	5	AT1G72420	0.10403	0.192956	7	AT1G65420	0.186503	0.095229	9
AT5G62830	0.149295	0.742558	0	AT5G62830	0.149295	0.742558	0	AT4G00600	0.193132	0.310539	1	AT2G33385	0.132086	0.295258	2	AT1G62450	0.0992731	0.306315	3	AT1G48020	0.133435	0.0917306	4	AT1G56160	0.0997149	0.49889	5	AT1G72460	0.173607	0.106809	7	AT1G65950	0.114567	0.157741	9
AT5G65980	0.0923173	0.128714	0	AT5G65980	0.0923173	0.128714	0	AT4G00872	0.120986	0.451586	1	AT2G33793	0.0707933	0.188077	2	AT1G62980	0.122267	0.232341	3	AT1G48130	0.224944	0.0713078	4	AT1G56230	0.176064	0.125201	5	AT1G72560	0.125002	0.309751	7	AT1G66520	0.15933	0.099608	9
AT5G66370	0.111105	0.516172	0	AT5G66370	0.111105	0.516172	0	AT4G01240	0.183327	0.203005	1	AT2G33796	0.094091	1.21291	2	AT1G63140	0.110559	0.512163	3	AT1G48175	0.147263	0.106236	4	AT1G56260	0.251032	0.169293	5	AT1G72800	0.0520783	1.62781	7	AT1G66660	0.202072	0.61487	9
AT5G66990	0.0770331	0.54778	0	AT5G66990	0.0770331	0.54778	0	AT4G02870	0.213499	1.25761	1	AT2G34280	0.0623221	1.51735	2	AT1G63210	0.140612	0.283292	3	AT1G48480	0.144178	0.106953	4	AT1G56310	0.180551	0.27179	5	AT1G73240	0.115876	0.147618	7	AT1G66740	0.214378	0.259739	9
AT5G67120	0.176088	0.92892	0	AT5G67120	0.176088	0.92892	0	AT4G04710	0.196219	0.28627	1	AT2G34315	0.221138	0.546622	2	AT1G63250	0.178293	0.138423	3	AT1G48490	0.0833118	0.56501	4	AT1G56430	0.190834	0.0897719	5	AT1G73260	0.170976	0.290795	7	AT1G66820	0.20305	0.200147	9
AT1G01590	0.109228	0.379488	1					AT4G05030	0.137458	0.0491857	1	AT2G34700	0.151164	0.141986	2	AT1G63270	0.132619	0.0147359	3	AT1G48540	0.133339	0.249698	4	AT1G56600	0.139472	0.119114	5	AT1G73570	0.140825	0.235458	7	AT1G66940	0.129735	0.381108	9
AT1G02074	0.198143	1.72974	1					AT4G05170	0.13248	0.441958	1	AT2G34890	0.141436	0.359723	2	AT1G63310	0.134312	0.0200756	3	AT1G48590	0.220122	0.0480088	4	AT1G56620	0.160128	0.56493	5	AT1G73630	0.249891	0.131502	7	AT1G67140	0.118831	0.275194	9
AT1G02575	0.13611	0.436793	1					AT4G05220	0.112366	0.183015	1	AT2G34925	0.133654	0.352065	2	AT1G63360	0.261024	0.692969	3	AT1G48600	0.144303	0.104032	4	AT1G56660	0.155126	0.489718	5	AT1G73690	0.233592	0.0685816	7	AT1G67300	0.112191	0.110857	9
AT1G02830	0.279159	0.407317	1					AT4G05475	0.236488	0.407005	1	AT2G35090	0.0954293	1.23674	2	AT1G63420	0.120946	0.256517	3	AT1G48640	0.225137	0.195553	4	AT1G57560	0.1681	0.29733	5	AT1G73700	0.144065	0.0627693	7	AT1G67500	0.122852	0.278255	9
AT1G02940	0.122321	0.31319	1					AT4G05490	0.147494	0.789745	1	AT2G35130	0.176023	0.321285	2	AT1G63530	0.117305	0.69756	3	AT1G48740	0.101539	0.836599	4	AT1G57620	0.126597	0.105661	5	AT1G73730	0.173747	0.170175	7	AT1G67530	0.121623	0.15803	9
AT1G03490	0.220057	0.754186	1					AT4G08530	0.175955	0.589831	1	AT2G35640	0.151369	0.434775	2	AT1G63540	0.148979	0.898529	3	AT1G49130	0.189904	0.314299	4	AT1G57670	0.251697	0.503941	5	AT1G73750	0.132043	0.195521	7	AT1G67620	0.116899	0.185342	9
AT1G05065	0.165613	0.223266	1					AT4G08630	0.164184	0.312697	1	AT2G36026	0.236161	0.0380182	2	AT1G63560	0.149001	0.532095	3	AT1G49170	0.108091	0.139358	4	AT1G58070	0.142932	0.332774	5	AT1G73870	0.133484	0.548557	7	AT1G67640	0.126007	0.0670339	9
AT1G05080	0.0715191	0.824593	1					AT4G08840	0.169113	0.390007	1	AT2G36450	0.11522	0.281901	2	AT1G63580	0.160525	0.337923	3	AT1G49230	0.0753089	0.591629	4	AT1G58170	0.167078	0.243708	5	AT1G73880	0.126888	0.236656	7	AT1G67740	0.0994389	0.213819	9
AT1G05250	0.142057	0.730996	1					AT4G09130	0.178533	0.470706	1	AT2G36540	0.247353	0.222093	2	AT1G63910	0.213742	0.308858	3	AT1G49270	0.131524	0.197607	4	AT1G58180	0.159241	0.171469	5	AT1G74000	0.138821	0.274619	7	AT1G67800	0.135541	0.146255	9
AT1G05650	0.123486	0.192842	1					AT4G09190	0.130261	0.538959	1	AT2G36710	0.141279	0.191362	2	AT1G64080	0.179303	0.198543	3	AT1G49310	0.0691749	0.322614	4	AT1G58370	0.197503	0.118989	5	AT1G74070	0.230809	0.116603	7	AT1G67840	0.143238	0.124539	9
AT1G05660	0.0812279	0.303468	1					AT4G09467	0.246093	0.108413	1	AT2G36985	0.105633	0.225052	2	AT1G64107	0.205115	0.333394	3	AT1G49320	0.0928535	0.130071	4	AT1G59540	0.112972	0.184658	5	AT1G74160	0.112134	0.225497	7	AT1G67950	0.22531	0.133074	9
AT1G05800	0.114361	0.290612	1					AT4G09647	0.244531	0.573585	1	AT2G37720	0.142559	0.476952	2	AT1G64130	0.0724902	1.47921	3	AT1G49340	0.083407	0.131795	4	AT1G59740	0.102804	0.112292	5	AT1G74250	0.112879	0.325072	7	AT1G67970	0.191111	0.109409	9
AT1G06225	0.181727	0.248474	1					AT4G09984	0.242704	0.280475	1	AT2G37730	0.155941	0.269381	2	AT1G64160	0.198099	0.0620251	3	AT1G49860	0.226072	0.269875	4	AT1G59940	0.209347	0.251331	5	AT1G74260	0.121857	0.0767842	7	AT1G68070	0.216031	0.132112	9
AT1G06280	0.212326	0.0904512	1					AT4G10510	0.227232	0.13925	1	AT2G38590	0.182408	0.686743	2	AT1G64310	0.097037	0.361205	3	AT1G49990	0.070241	0.6127	4	AT1G60060	0.162217	0.0414462	5	AT1G74390	0.125025	0.427945	7	AT1G68300	0.15644	0.203029	9
AT1G06330	0.18829	0.0450064	1					AT4G10540	0.20713	0.20238	1	AT2G38600	0.0804684	0.343366	2	AT1G64320	0.0846984	0.375178	3	AT1G50350	0.142647	0.333604	4	AT1G60160	0.148405	0.0402213	5	AT1G74440	0.213306	0.222686	7	AT1G68400	0.201534	0.0971539	9
AT1G06920	0.114428	0.780789	1					AT4G10740	0.246396	0.667917	1	AT2G38995	0.255865	0.362842	2	AT1G64340	0.145748	0.459011	3	AT1G50480	0.123452	0.033995	4	AT1G60550	0.121606	0.205092	5	AT1G74490	0.0978186	0.366463	7	AT1G68720	0.108033	0.311333	9
AT1G08150	0.0989869	0.358072	1					AT4G11485	0.213942	0.429504	1	AT2G39230	0.133588	0.327509	2	AT1G64380	0.176834	0.197655	3	AT1G50580	0.118225	0.277539	4	AT1G60590	0.132518	0.173396	5	AT1G74560	0.122339	0.161347	7	AT1G68820	0.104241	0.0578375	9
AT1G08695	0.141841	0.280872	1					AT4G11653	0.166054	0.702959	1	AT2G39370	0.123126	0.157319	2	AT1G64385	0.18736	0.288201	3	AT1G50690	0.216301	0.5741	4	AT1G60680	0.22462	0.168546	5	AT1G74690	0.0996986	0.284197	7	AT1G69020	0.124526	0.211659	9
AT1G09665	0.173057	0.199016	1					AT4G12140	0.123009	1.04815	1	AT2G39490	0.142892	0.36618	2	AT1G64690	0.0725815	0.223256	3	AT1G50930	0.102431	0.239132	4	AT1G60710	0.220385	0.0729289	5	AT1G74710	0.23802	0.134509	7	AT1G69250	0.258323	0.387174	9
AT1G10155	0.0630179	0.485374	1					AT4G12740	0.172256	0.357492	1	AT2G39590	0.0918726	0.175052	2	AT1G64800	0.206994	0.0727339	3	AT1G51080	0.0859205	0.392222	4	AT1G60800	0.207886	0.060689	5	AT1G74880	0.144097	0.20735	7	AT1G69340	0.121265	0.0510666	9
AT1G10455	0.206606	0.58545	1					AT4G13060	0.142741	1.02892	1	AT2G39851	0.0669394	2.11324	2	AT1G64820	0.146073	0.288025	3	AT1G51100	0.137089	0.154956	4	AT1G60870	0.128916	0.0975189	5	AT1G74900	0.185355	0.13539	7	AT1G69370	0.10428	0.330998	9
AT1G10790	0.100623	0.707074	1					AT4G13440	0.203721	0.087736	1	AT2G39975	0.190131	0.211379	2	AT1G65030	0.166979	0.116435	3	AT1G51130	0.136145	0.245122	4	AT1G60970	0.136947	0.18108	5	AT1G74970	0.18426	0.0730134	7	AT1G69510	0.153681	0.130766	9
AT1G11460	0.102234	0.585314	1					AT4G13600	0.148814	0.162834	1	AT2G40220	0.245114	0.457621	2	AT1G65113	0.216113	0.240856	3	AT1G51560	0.117263	0.230537	4	AT1G60990	0.146155	0.145528	5	AT1G75010	0.121106	0.256293	7	AT1G69570	0.13908	0.188474	9
AT1G11560	0.179643	0.324115	1					AT4G14260	0.187826	1.01263	1	AT2G40745	0.175575	0.299569	2	AT1G65130	0.110437	0.601663	3	AT1G51620	0.115638	0.295758	4	AT1G61120	0.135336	0.360057	5	AT1G75050	0.227935	0.0376157	7	AT1G70360	0.135598	0.516306	9
AT1G11620	0.118273	0.528019	1					AT4G14276	0.278011	0.36318	1	AT2G40820	0.177896	0.181843	2	AT1G65150	0.168741	0.523968	3	AT1G51630	0.145875	0.0975601	4	AT1G61250	0.075987	0.123713	5	AT1G75130	0.133684	0.276019	7	AT1G70480	0.147985	0.211065	9
AT1G12190	0.156507	0.403599	1					AT4G14785	0.145716	0.544278	1	AT2G41225	0.0612676	0.674928	2	AT1G65190	0.213185	0.793632	3	AT1G51760	0.148123	0.0858812	4	AT1G61280	0.133727	0.442688	5	AT1G75160	0.209316	0.0443657	7	AT1G71010	0.113472	0.138834	9
AT1G14100	0.22161	0.266196	1					AT4G15053	0.0971465	0.885117	1	AT2G41360	0.17699	0.712014	2	AT1G65310	0.139696	0.0993401	3	AT1G51770	0.227412	0.115989	4	AT1G61350	0.152317	0.119132	5	AT1G75220	0.0964837	0.0974152	7	AT1G71090	0.157237	0.117013	9
AT1G14550	0.215566	0.0813507	1					AT4G15990	0.149324	0.331211	1	AT2G41415	0.0626688	0.872587	2	AT1G65486	0.092901	0.574601	3	AT1G51800	0.194683	0.533752	4	AT1G61370	0.0954418	0.23707	5	AT1G75420	0.142139	0.196949	7	AT1G71220	0.0671188	0.172142	9
AT1G15540	0.134569	0.29102	1					AT4G16195	0.159126	0.517798	1	AT2G42090	0.117153	0.475165	2	AT1G65710	0.26451	0.164977	3	AT1G51915	0.064504	0.704576	4	AT1G61420	0.113272	0.36133	5	AT1G75460	0.226071	0.0449183	7	AT1G71230	0.139948	0.16681	9
AT1G15757	0.0818445	1.1176	1					AT4G17210	0.182615	0.154813	1	AT2G42370	0.146108	0.562158	2	AT1G65800	0.178584	0.297834	3	AT1G51920	0.0973275	0.721872	4	AT1G61560	0.173311	0.101425	5	AT1G75710	0.134662	0.202999	7	AT1G71440	0.152633	0.178359	9
AT1G17150	0.147999	0.522956	1					AT4G17713	0.170917	0.415729	1	AT2G42440	0.162363	0.332441	2	AT1G65845	0.149689	0.363005	3	AT1G52000	0.188012	0.283362	4	AT1G61566	0.232168	0.353974	5	AT1G75820	0.178723	0.143405	7	AT1G71691	0.193085	0.0472207	9
AT1G18780	0.218875	0.773301	1					AT4G17780	0.177891	0.634136	1	AT2G42460	0.16268	0.497339	2	AT1G65890	0.179112	0.242025	3	AT1G52140	0.0685734	0.32553	4	AT1G61590	0.161695	0.100838	5	AT1G76160	0.243767	0.0619404	7	AT1G71830	0.13981	0.0527876	9
AT1G20000	0.142785	0.32116	1					AT4G17850	0.148781	0.907654	1	AT2G42660	0.0848785	0.35812	2	AT1G66040	0.219293	0.46045	3	AT1G52330	0.175635	0.563271	4	AT1G61680	0.193172	0.527365	5	AT1G76300	0.164047	0.258873	7	AT1G71970	0.145354	0.24634	9
AT1G20240	0.170945	0.528603	1					AT4G18190	0.244727	0.210397	1	AT2G43140	0.148135	0.359076	2	AT1G66060	0.144008	0.800298	3	AT1G52370	0.0952853	0.171229	4	AT1G61720	0.0919875	0.28988	5	AT1G76370	0.180223	0.0638843	7	AT1G71980	0.200613	0.0844464	9
AT1G20795	0.181846	0.865118	1					AT4G18320	0.103185	1.46752	1	AT2G43261	0.101759	2.26154	2	AT1G66120	0.190154	0.187716	3	AT1G52560	0.106694	0.378248	4	AT1G61820	0.198486	0.186066	5	AT1G76405	0.137418	0.114276	7	AT1G71990	0.178615	0.127986	9
AT1G21395	0.100511	0.41485	1					AT4G18620	0.0907036	0.356348	1	AT2G43740	0.151872	0.593192	2	AT1G66190	0.200852	0.257437	3	AT1G52565	0.0857979	0.156691	4	AT1G62130	0.136514	0.681284	5	AT1G76520	0.233272	0.0343742	7	AT1G72030	0.193804	0.196367	9
AT1G21470	0.19241	1.35783	1					AT4G19580	0.177214	0.267026	1	AT2G43960	0.179268	0.678167	2	AT1G66220	0.158393	0.344683	3	AT1G52620	0.130642	0.264482	4	AT1G62310	0.180601	0.295909	5	AT1G76700	0.12151	0.188202	7	AT1G72050	0.256897	0.157528	9
AT1G21722	0.160731	0.2632	1					AT4G19750	0.250197	0.307353	1	AT2G44250	0.0685983	0.839155	2	AT1G66280	0.194101	0.102949	3	AT1G52680	0.10844	0.154605	4	AT1G62330	0.223472	0.0730166	5	AT1G76810	0.14679	0.231104	7	AT1G72310	0.171642	0.154462	9
AT1G21835	0.100643	1.14868	1					AT4G19905	0.203532	0.274237	1	AT2G45350	0.130693	0.20801	2	AT1G66390	0.230681	0.13689	3	AT1G52750	0.163711	0.218147	4	AT1G62420	0.204	0.235676	5	AT1G77740	0.238563	0.056619	7	AT1G72340	0.225776	0.0743397	9
AT1G21925	0.148122	0.895671	1					AT4G19980	0.186215	0.453347	1	AT2G45900	0.100424	0.477482	2	AT1G66460	0.175497	0.198549	3	AT1G52770	0.206604	0.251027	4	AT1G62480	0.0766264	0.946671	5	AT1G77770	0.201841	0.0567239	7	AT1G72650	0.11865	0.372102	9
AT1G21940	0.179691	0.344611	1					AT4G20810	0.217435	0.47662	1	AT2G46495	0.149406	0.513352	2	AT1G66950	0.184135	0.131552	3	AT1G52780	0.166441	0.143665	4	AT1G62520	0.237576	0.0910273	5	AT1G78000	0.133977	0.104703	7	AT1G72740	0.168502	0.374563	9
AT1G22000	0.118243	0.781704	1					AT4G20920	0.115653	0.430594	1	AT2G46570	0.0659791	0.282585	2	AT1G66960	0.207159	0.30488	3	AT1G52825	0.27148	0.255235	4	AT1G62570	0.152253	0.0961343	5	AT1G78060	0.181746	0.149141	7	AT1G72810	0.209102	0.0360053	9
AT1G23201	0.127383	0.876557	1					AT4G21030	0.2659	0.531337	1	AT2G47430	0.130215	0.365628	2	AT1G67000	0.189139	0.494368	3	AT1G53025	0.117278	0.347713	4	AT1G62680	0.156634	0.21882	5	AT1G78070	0.165957	0.135803	7	AT1G73060	0.0780289	0.13185	9
AT1G23270	0.167099	0.834144	1					AT4G21050	0.263388	0.438419	1	AT2G47530	0.146098	0.241734	2	AT1G67025	0.133807	0.566438	3	AT1G53040	0.136113	0.172899	4	AT1G62690	0.19205	0.638635	5	AT1G78080	0.132452	0.157282	7	AT1G73180	0.137475	0.116567	9
AT1G24388	0.235677	0.547253	1					AT4G21240	0.0775238	1.15829	1	AT2G47870	0.192304	0.0890428	2	AT1G67150	0.150733	0.191138	3	AT1G53070	0.101969	0.184997	4	AT1G62780	0.11231	0.124658	5	AT1G78270	0.147604	0.273743	7	AT1G73220	0.153211	0.0338845	9
AT1G26200	0.143114	0.250188	1					AT4G21903	0.202532	0.202574	1	AT3G01185	0.243741	0.324409	2	AT1G67370	0.103521	0.177651	3	AT1G53160	0.154423	0.266444	4	AT1G62800	0.102957	0.188409	5	AT1G78340	0.183426	0.0445494	7	AT1G73440	0.119204	0.558843	9
AT1G26720	0.121558	0.500042	1					AT4G22105	0.136748	0.362523	1	AT3G01580	0.142418	0.255977	2	AT1G67623	0.161001	1.07376	3	AT1G53190	0.0846911	0.179455	4	AT1G62810	0.149906	0.132719	5	AT1G78490	0.192699	0.600792	7	AT1G73840	0.133641	0.256275	9
AT1G27135	0.105987	0.905639	1					AT4G22170	0.164514	0.686034	1	AT3G01600	0.123626	0.241051	2	AT1G67790	0.150072	0.338386	3	AT1G53345	0.219453	0.0911536	4	AT1G62950	0.108314	0.247687	5	AT1G78510	0.225771	0.139228	7	AT1G73930	0.134311	0.106077	9
AT1G27240	0.105862	0.616034	1					AT4G22180	0.139275	0.735597	1	AT3G01840	0.150756	0.38369	2	AT1G67856	0.197364	0.297719	3	AT1G53350	0.15625	0.281628	4	AT1G63100	0.155811	0.100048	5	AT1G78550	0.110942	0.291792	7	AT1G73940	0.177672	0.11393	9
AT1G28020	0.170998	0.323226	1					AT4G22660	0.248723	0.490279	1	AT3G01880	0.193129	0.276648	2	AT1G68150	0.0823903	0.394257	3	AT1G53360	0.192364	0.76738	4	AT1G63430	0.137935	0.0763774	5	AT1G78610	0.172626	0.0581231	7	AT1G73990	0.0824964	0.158976	9
AT1G28170	0.204394	0.287554	1					AT4G22760	0.198237	0.292854	1	AT3G01940	0.0795076	0.0805029	2	AT1G68170	0.118683	0.385123	3	AT1G53420	0.118921	0.347351	4	AT1G63610	0.159853	0.162532	5	AT1G78660	0.215459	0.175615	7	AT1G74010	0.153542	0.0910905	9
AT1G28180	0.252234	0.123394	1					AT4G23350	0.144648	0.671376	1	AT3G02440	0.149103	0.200916	2	AT1G68180	0.0731198	0.422294	3	AT1G53440	0.160351	0.191412	4	AT1G63680	0.132113	0.0720142	5	AT1G78940	0.16683	0.126908	7	AT1G74090	0.112053	0.151838	9
AT1G28500	0.0903322	1.13121	1					AT4G23370	0.230519	0.488728	1	AT3G02960	0.12057	0.192427	2	AT1G68230	0.132718	0.100462	3	AT1G53480	0.160833	0.764571	4	AT1G63730	0.14058	0.193439	5	AT1G79000	0.100147	0.122964	7	AT1G74310	0.160181	0.0211372	9
AT1G29000	0.0986067	0.326819	1					AT4G23380	0.185507	0.304975	1	AT3G03500	0.0672038	0.154963	2	AT1G68238	0.125687	0.609054	3	AT1G53542	0.166142	0.937268	4	AT1G63740	0.0915313	0.432202	5	AT1G79270	0.118193	0.189325	7	AT1G74730	0.174498	0.0972145	9
AT1G29600	0.149031	1.18089	1					AT4G23780	0.236696	0.335841	1	AT3G03760	0.085976	0.276448	2	AT1G68350	0.0940598	0.941551	3	AT1G53730	0.121924	0.114685	4	AT1G63840	0.203405	0.140178	5	AT1G79450	0.118635	0.218331	7	AT1G74940	0.161011	0.207503	9
AT1G30560	0.124809	0.0882466	1					AT4G26280	0.175265	0.202127	1	AT3G03820	0.17347	0.112061	2	AT1G68380	0.12535	0.46266	3	AT1G53920	0.140044	0.140007	4	AT1G64170	0.142335	0.196553	5	AT1G79600	0.129876	0.0720642	7	AT1G75210	0.119287	0.131627	9
AT1G30670	0.175676	0.330782	1					AT4G26820	0.268702	0.289904	1	AT3G04180	0.102691	0.299383	2	AT1G68390	0.176011	0.143503	3	AT1G54020	0.116137	0.21541	4	AT1G64180	0.118338	0.381949	5	AT1G79650	0.143039	0.160686	7	AT1G75230	0.181409	0.19325	9
AT1G31260	0.122327	0.326368	1					AT4G26920	0.120844	1.06009	1	AT3G05110	0.177233	0.600698	2	AT1G68510	0.113751	0.125278	3	AT1G54030	0.14148	0.193118	4	AT1G64280	0.15034	0.351722	5	AT1G79880	0.131913	0.391716	7	AT1G75280	0.201607	0.144443	9
AT1G31740	0.226579	0.074038	1					AT4G27330	0.0955826	0.307631	1	AT3G05240	0.216767	0.116183	2	AT1G68690	0.195283	0.124732	3	AT1G54070	0.112666	0.107722	4	AT1G64405	0.128796	0.294037	5	AT1G80050	0.106876	0.188928	7	AT1G75690	0.133468	0.0681029	9
AT1G32030	0.142458	0.531475	1					AT4G28130	0.136557	0.364976	1	AT3G05340	0.123371	0.360872	2	AT1G68700	0.21384	0.485556	3	AT1G54217	0.0835968	0.692498	4	AT1G64450	0.15376	0.133371	5	AT1G80080	0.136246	0.249883	7	AT1G75810	0.0953469	0.0415966	9
AT1G32270	0.165522	0.673376	1					AT4G29033	0.160677	0.170133	1	AT3G05540	0.188486	0.0460747	2	AT1G68725	0.197551	0.34482	3	AT1G54540	0.127585	0.235548	4	AT1G64480	0.0917406	0.15059	5	AT1G80160	0.157901	0.183609	7	AT1G75980	0.184264	0.275008	9
AT1G32280	0.138534	0.200967	1					AT4G30064	0.175741	0.456607	1	AT3G05660	0.102612	0.444893	2	AT1G68730	0.187621	0.31186	3	AT1G54580	0.0961372	0.286653	4	AT1G64500	0.119946	0.171357	5	AT1G80180	0.115237	0.151817	7	AT1G75990	0.231917	0.0693386	9
AT1G32430	0.190161	0.693627	1					AT4G30380	0.17726	0.313188	1	AT3G06985	0.0378964	4.52868	2	AT1G68795	0.193601	0.211681	3	AT1G54820	0.154553	0.189566	4	AT1G64580	0.101019	0.355337	5	AT1G80550	0.150779	0.113232	7	AT1G76130	0.153622	0.0488019	9
AT1G32480	0.265443	0.269672	1					AT4G30880	0.107179	0.16706	1	AT3G07005	0.145158	0.880575	2	AT1G68800	0.117314	0.427598	3	AT1G54840	0.165633	0.326507	4	AT1G64590	0.14112	0.116762	5	AT1G80940	0.08401	0.438631	7	AT1G76260	0.108295	0.147913	9
AT1G32660	0.158537	0.822324	1					AT4G31900	0.147598	0.736292	1	AT3G07150	0.120515	0.255294	2	AT1G68875	0.121881	0.375521	3	AT1G54860	0.273459	0.0420836	4	AT1G64660	0.130723	0.146511	5	AT2G01190	0.174595	0.0907564	7	AT1G76380	0.155326	0.275217	9
AT1G32763	0.148963	0.366297	1					AT4G32090	0.0902302	0.564765	1	AT3G07250	0.133974	0.558693	2	AT1G68880	0.120602	0.568807	3	AT1G55152	0.203441	0.949386	4	AT1G64710	0.0813529	0.271742	5	AT2G01290	0.212718	0.0855907	7	AT1G76400	0.124263	0.170855	9
AT1G33820	0.161614	0.198095	1					AT4G32714	0.126221	0.737988	1	AT3G07290	0.0937261	0.283422	2	AT1G68910	0.0933217	0.304482	3	AT1G55240	0.0982492	0.601692	4	AT1G64780	0.17957	0.0624547	5	AT2G01320	0.106597	0.19229	7	AT1G76460	0.143231	0.191666	9
AT1G33890	0.192693	0.270518	1					AT4G32717	0.142161	0.280033	1	AT3G07425	0.113297	0.334511	2	AT1G68960	0.158774	0.391523	3	AT1G55340	0.141397	0.063313	4	AT1G64900	0.272157	0.0931725	5	AT2G01480	0.145956	0.217855	7	AT1G76490	0.178282	0.108374	9
AT1G33900	0.137422	0.307901	1					AT4G32990	0.120898	0.409525	1	AT3G07450	0.0207199	1.57415	2	AT1G69320	0.212072	0.72254	3	AT1G55360	0.123496	0.105184	4	AT1G65060	0.101798	0.117193	5	AT2G01540	0.192434	0.101744	7	AT1G76730	0.139488	0.189601	9
AT1G34170	0.263336	0.557829	1					AT4G34780	0.083315	0.745554	1	AT3G07620	0.135498	0.126216	2	AT1G69485	0.0655016	0.330413	3	AT1G55535	0.165636	0.194504	4	AT1G65230	0.0989654	0.202317	5	AT2G01670	0.114901	0.0414064	7	AT1G76860	0.0386522	0.243251	9
AT1G35410	0.0669066	1.74869	1					AT4G35655	0.113405	0.122474	1	AT3G07730	0.125077	0.604369	2	AT1G69560	0.130443	0.329851	3	AT1G55860	0.105771	0.218853	4	AT1G65490	0.116554	0.184015	5	AT2G01850	0.269501	0.104402	7	AT1G76880	0.247167	0.0928333	9
AT1G35435	0.21111	0.580907	1					AT4G37860	0.19767	0.354097	1	AT3G07920	0.139271	0.843266	2	AT1G69580	0.217432	0.141197	3	AT1G55940	0.0959925	0.281327	4	AT1G65500	0.08677	0.581715	5	AT2G02080	0.0975321	0.210825	7	AT1G76970	0.0848814	0.357422	9
AT1G35467	0.152244	0.867969	1					AT4G39290	0.172011	0.892096	1	AT3G08660	0.147787	0.307566	2	AT1G69600	0.110083	0.103338	3	AT1G56000	0.0782593	0.148489	4	AT1G65610	0.206384	0.104135	5	AT2G02350	0.150805	0.798138	7	AT1G77140	0.107611	0.0576944	9
AT1G35750	0.161431	0.766177	1					AT4G39700	0.0775504	0.0740593	1	AT3G09110	0.181974	0.267309	2	AT1G69660	0.192326	0.417423	3	AT1G56120	0.116748	0.301115	4	AT1G65910	0.135778	0.22033	5	AT2G02370	0.150412	0.153546	7	AT1G77300	0.0963102	0.570909	9
AT1G36000	0.202889	0.42619	1					AT4G39745	0.199002	0.504803	1	AT3G09130	0.183711	0.469029	2	AT1G69690	0.0660861	0.158824	3	AT1G56210	0.196293	0.421621	4	AT1G66090	0.16233	0.784216	5	AT2G02570	0.161765	0.150367	7	AT1G77370	0.135638	0.135455	9
AT1G36240	0.128232	0.0614219	1					AT4G39917	0.0814231	0.491931	1	AT3G09190	0.0917555	0.607955	2	AT1G69710	0.0780491	0.32976	3	AT1G56360	0.217383	0.0904559	4	AT1G66130	0.140892	0.198444	5	AT2G02800	0.162445	0.0252183	7	AT1G77410	0.10183	0.259197	9
AT1G43780	0.152158	0.226167	1					AT4G40100	0.201696	0.598716	1	AT3G09280	0.16312	0.209793	2	AT1G69810	0.146705	0.230916	3	AT1G56423	0.25653	0.214896	4	AT1G66140	0.183704	0.128918	5	AT2G02850	0.0932004	0.429177	7	AT1G77510	0.0884593	0.272977	9
AT1G43810	0.110495	0.605882	1					AT5G02510	0.0636572	0.647987	1	AT3G09290	0.088877	0.311721	2	AT1G69880	0.168318	0.311273	3	AT1G56440	0.158669	0.305252	4	AT1G66160	0.216143	0.133735	5	AT2G02990	0.154297	0.100854	7	AT1G77600	0.132837	0.263011	9
AT1G44191	0.15411	0.246613	1					AT5G02980	0.0964157	1.10736	1	AT3G09450	0.131337	0.273182	2	AT1G70020	0.231145	0.568482	3	AT1G56540	0.16287	0.448175	4	AT1G66200	0.158165	0.086221	5	AT2G03280	0.198395	0.21744	7	AT1G77800	0.0710968	0.443474	9
AT1G44318	0.159203	0.182588	1					AT5G03204	0.128206	0.290966	1	AT3G09790	0.0828415	0.644096	2	AT1G70030	0.116859	0.789664	3	AT1G56670	0.170331	0.21047	4	AT1G66210	0.127058	0.392827	5	AT2G04070	0.162967	0.306652	7	AT1G77850	0.225816	0.19404	9
AT1G47389	0.206006	1.05923	1					AT5G03640	0.131865	0.137978	1	AT3G10680	0.125981	0.506827	2	AT1G70040	0.154935	0.444854	3	AT1G56710	0.196185	0.192413	4	AT1G66230	0.240327	0.207598	5	AT2G04230	0.128053	0.293227	7	AT1G78010	0.145164	0.148943	9
AT1G47603	0.172573	0.289842	1					AT5G05120	0.163433	0.663413	1	AT3G10750	0.230967	1.45798	2	AT1G70220	0.119537	0.977994	3	AT1G56720	0.196807	0.0474689	4	AT1G66350	0.214626	0.0812142	5	AT2G04340	0.218796	0.0826918	7	AT1G78050	0.18892	0.107206	9
AT1G48510	0.138898	0.48744	1					AT5G05900	0.130882	0.353111	1	AT3G10986	0.0967682	0.467257	2	AT1G70260	0.152431	0.163656	3	AT1G57610	0.156085	0.118168	4	AT1G66400	0.15132	0.185287	5	AT2G04430	0.141308	0.335479	7	AT1G78130	0.135487	0.119151	9
AT1G49005	0.222177	0.218237	1					AT5G05910	0.256087	0.278083	1	AT3G11060	0.131341	1.06791	2	AT1G70270	0.0745633	0.762922	3	AT1G57660	0.0906981	0.0314033	4	AT1G66840	0.157024	0.288984	5	AT2G04660	0.120915	0.118752	7	AT1G78140	0.129346	0.278057	9
AT1G49190	0.114323	0.691076	1					AT5G06010	0.0795944	0.630702	1	AT3G11405	0.127497	0.778498	2	AT1G70440	0.183902	0.286151	3	AT1G57720	0.148066	0.0851882	4	AT1G66850	0.102035	0.286018	5	AT2G04845	0.187804	0.177814	7	AT1G78170	0.0997705	0.410506	9
AT1G49770	0.124873	0.351279	1					AT5G06090	0.177171	0.0862662	1	AT3G11680	0.131856	0.303289	2	AT1G70500	0.123516	0.344618	3	AT1G57750	0.120327	0.402618	4	AT1G67090	0.0868172	0.211255	5	AT2G05380	0.0904088	1.22787	7	AT1G78180	0.123107	0.185965	9
AT1G49810	0.125529	0.205814	1					AT5G06490	0.0892149	0.287811	1	AT3G12880	0.116539	0.438628	2	AT1G70510	0.190384	0.19436	3	AT1G58060	0.126419	0.141786	4	AT1G67180	0.165061	0.219378	5	AT2G05520	0.17428	0.409167	7	AT1G78210	0.215883	0.106221	9
AT1G50050	0.264257	0.589074	1					AT5G06650	0.06998	0.583711	1	AT3G12910	0.150024	0.160377	2	AT1G70640	0.27113	0.236577	3	AT1G58120	0.0856632	0.146979	4	AT1G67290	0.145216	0.152114	5	AT2G05920	0.165907	0.113712	7	AT1G78300	0.131783	0.0809109	9
AT1G50060	0.114349	0.310302	1					AT5G06890	0.128053	0.798171	1	AT3G13220	0.144691	0.0358352	2	AT1G70910	0.179762	0.968911	3	AT1G58210	0.202713	0.206014	4	AT1G67440	0.168799	0.105364	5	AT2G06040	0.183648	0.334517	7	AT1G78570	0.113925	0.0842978	9
AT1G50190	0.272948	0.540507	1					AT5G06920	0.12783	0.319306	1	AT3G13630	0.0984745	0.714116	2	AT1G70920	0.142405	0.0563208	3	AT1G58350	0.177503	0.0837918	4	AT1G67550	0.172203	0.078536	5	AT2G06050	0.199655	0.124932	7	AT1G78810	0.128771	0.338034	9
AT1G50220	0.105045	0.427708	1					AT5G07160	0.192727	0.315769	1	AT3G13662	0.196733	0.158027	2	AT1G71015	0.128993	0.137124	3	AT1G58380	0.223543	0.100113	4	AT1G67680	0.137173	0.332561	5	AT2G06210	0.138399	0.0982643	7	AT1G78890	0.116177	0.387022	9
AT1G50325	0.115968	1.19914	1					AT5G07225	0.145669	0.372896	1	AT3G13674	0.0454587	0.343776	2	AT1G71160	0.166612	0.100085	3	AT1G58430	0.138397	0.170009	4	AT1G67910	0.0854442	0.803388	5	AT2G06510	0.129762	0.124983	7	AT1G78960	0.194496	0.290036	9
AT1G50340	0.230261	0.577507	1					AT5G07480	0.160086	0.162548	1	AT3G13840	0.0905691	0.358845	2	AT1G71200	0.105636	0.146113	3	AT1G58520	0.155216	0.182752	4	AT1G68050	0.133484	0.14467	5	AT2G06925	0.101582	0.0534232	7	AT1G79150	0.120031	0.197224	9
AT1G50650	0.133371	0.348191	1					AT5G07600	0.1268	0.403311	1	AT3G14250	0.247003	0.25466	2	AT1G71240	0.114294	0.223139	3	AT1G59670	0.161674	0.496956	4	AT1G68060	0.0818692	0.0745204	5	AT2G06990	0.18746	0.0455081	7	AT1G79160	0.232308	0.155581	9
AT1G51120	0.174292	0.205518	1					AT5G07760	0.184415	0.686914	1	AT3G14260	0.177093	0.138845	2	AT1G71360	0.0731294	0.468865	3	AT1G59720	0.139713	0.247333	4	AT1G68250	0.211915	0.301454	5	AT2G07340	0.11259	0.0902731	7	AT1G79210	0.0486635	0.0400986	9
AT1G51150	0.202389	0.691021	1					AT5G07930	0.168441	0.615239	1	AT3G14460	0.0920039	0.270957	2	AT1G71370	0.0887558	0.793908	3	AT1G59730	0.0343776	0.80591	4	AT1G68460	0.119914	0.241759	5	AT2G11890	0.0876239	0.252819	7	AT1G79350	0.101214	0.0964683	9
AT1G51900	0.17569	0.691692	1					AT5G08315	0.0650618	1.49968	1	AT3G14520	0.261355	0.47892	2	AT1G71450	0.0818914	0.336211	3	AT1G59860	0.253234	0.0528898	4	AT1G68470	0.171779	0.2589	5	AT2G12480	0.15087	0.233118	7	AT1G79490	0.146275	0.0580502	9
AT1G52390	0.0354577	6.85508	1					AT5G08505	0.123802	0.187059	1	AT3G14820	0.124305	0.202462	2	AT1G71470	0.145023	0.828001	3	AT1G59960	0.257551	0.0802868	4	AT1G68630	0.17582	0.0578143	5	AT2G13650	0.175192	0.0468717	7	AT1G79500	0.156286	0.264707	9
AT1G52450	0.0920913	0.791287	1					AT5G11130	0.220611	0.0736302	1	AT3G14880	0.20109	0.171238	2	AT1G71520	0.259104	0.167111	3	AT1G60170	0.210847	0.0694203	4	AT1G68780	0.136891	0.226996	5	AT2G14120	0.123046	0.17255	7	AT1G79520	0.11151	0.0597535	9
AT1G53325	0.162043	0.305073	1					AT5G11180	0.138023	0.25804	1	AT3G15200	0.162789	0.229548	2	AT1G71530	0.251803	0.310473	3	AT1G60240	0.1238	0.620611	4	AT1G68810	0.0844271	0.176034	5	AT2G14255	0.119248	0.148211	7	AT1G79610	0.0780638	0.0868154	9
AT1G53900	0.107516	0.275684	1					AT5G12060	0.112015	0.678477	1	AT3G15534	0.155917	0.236971	2	AT1G71866	0.196375	0.338386	3	AT1G60270	0.0781739	0.558842	4	AT1G68850	0.176392	0.0717714	5	AT2G14750	0.117206	0.170369	7	AT1G79690	0.116042	0.156604	9
AT1G53903	0.160291	0.310261	1					AT5G12070	0.078813	1.03984	1	AT3G15830	0.194917	0.0946279	2	AT1G72010	0.177719	0.114991	3	AT1G60570	0.132089	1.23473	4	AT1G68980	0.150084	0.280614	5	AT2G14850	0.261174	0.114833	7	AT1G79730	0.11429	0.23606	9
AT1G54445	0.26055	0.152439	1					AT5G12235	0.0961456	0.220843	1	AT3G16070	0.0808931	0.533315	2	AT1G72125	0.20405	0.214547	3	AT1G60630	0.158395	0.225423	4	AT1G69180	0.157447	0.0651318	5	AT2G14880	0.204047	0.101147	7	AT1G79790	0.0968217	0.461996	9
AT1G54590	0.092979	0.515731	1					AT5G12910	0.121993	0.141252	1	AT3G16360	0.178886	0.231162	2	AT1G72210	0.264616	0.349548	3	AT1G60640	0.110625	0.468801	4	AT1G69230	0.16895	0.331855	5	AT2G14900	0.196703	0.229559	7	AT1G79800	0.202814	0.336315	9
AT1G54930	0.107874	0.882776	1					AT5G13380	0.197409	0.214435	1	AT3G16890	0.158699	0.218808	2	AT1G72240	0.115918	0.188787	3	AT1G60700	0.152626	0.447956	4	AT1G69240	0.175895	0.0285682	5	AT2G15090	0.131249	0.0999652	7	AT1G79850	0.103073	0.301061	9
AT1G54980	0.158616	0.713502	1					AT5G14160	0.159677	0.625139	1	AT3G16900	0.157879	0.181194	2	AT1G72350	0.15603	0.285707	3	AT1G60783	0.159572	0.623513	4	AT1G69310	0.120421	0.18731	5	AT2G15480	0.131575	0.113339	7	AT1G79950	0.120396	0.185916	9
AT1G56410	0.117177	0.351395	1					AT5G14300	0.122212	0.33406	1	AT3G17130	0.151237	0.139909	2	AT1G72530	0.0882097	0.482649	3	AT1G60790	0.147001	0.184214	4	AT1G69420	0.131377	0.0952496	5	AT2G15695	0.179579	0.101532	7	AT1G80040	0.105062	0.443228	9
AT1G56418	0.121522	0.574563	1					AT5G14490	0.106462	0.727427	1	AT3G17155	0.125506	0.820468	2	AT1G72540	0.0857592	0.181114	3	AT1G60900	0.117693	0.136075	4	AT1G69526	0.193499	0.329418	5	AT2G15760	0.173528	0.115955	7	AT1G80060	0.123578	0.266063	9
AT1G56630	0.0878573	0.32557	1					AT5G15040	0.138981	0.748775	1	AT3G17180	0.135537	0.13043	2	AT1G72645	0.044322	1.38285	3	AT1G61070	0.0902544	0.376071	4	AT1G69530	0.224644	0.0662488	5	AT2G16440	0.12461	0.0658609	7	AT1G80280	0.0952208	0.280511	9
AT1G57650	0.246049	0.760392	1					AT5G15660	0.165331	0.745085	1	AT3G17460	0.0810822	0.728714	2	AT1G72720	0.146362	0.188913	3	AT1G61110	0.150751	0.0557892	4	AT1G69610	0.123838	0.352037	5	AT2G16980	0.130363	0.298603	7	AT1G80350	0.114807	0.0364913	9
AT1G57780	0.0909959	0.361614	1					AT5G16285	0.149891	1.31315	1	AT3G17530	0.208501	0.715351	2	AT1G72910	0.15794	0.860965	3	AT1G61130	0.138682	0.282362	4	AT1G69700	0.173657	0.0543701	5	AT2G16990	0.12883	0.170791	7	AT1G80460	0.145632	0.0630981	9
AT1G58090	0.150457	0.598723	1					AT5G16460	0.144284	0.189252	1	AT3G17580	0.0829714	0.128643	2	AT1G72980	0.182127	0.43567	3	AT1G61215	0.10932	0.170491	4	AT1G69730	0.18243	0.631321	5	AT2G17120	0.140719	0.433282	7	AT1G80480	0.139478	0.143983	9
AT1G58242	0.239688	0.385622	1					AT5G16580	0.266906	0.242765	1	AT3G17600	0.117154	0.024301	2	AT1G73000	0.10832	0.281593	3	AT1G61255	0.0835355	0.931538	4	AT1G69780	0.131173	0.055917	5	AT2G17150	0.110256	0.242026	7	AT1G80510	0.123273	0.114837	9
AT1G58260	0.222464	0.199061	1					AT5G16740	0.175056	0.158679	1	AT3G18180	0.162188	0.530473	2	AT1G73120	0.254021	0.0794146	3	AT1G61563	0.142861	0.658703	4	AT1G69790	0.133391	0.11652	5	AT2G17290	0.136275	0.108355	7	AT1G80560	0.116655	0.114336	9
AT1G58310	0.144314	0.478875	1					AT5G17200	0.101075	0.418784	1	AT3G18470	0.141483	0.26272	2	AT1G73140	0.13154	0.14929	3	AT1G61660	0.0784048	0.373743	4	AT1G69850	0.204493	0.111957	5	AT2G17340	0.0873337	0.169255	7	AT1G80570	0.196369	0.0899882	9
AT1G59312	0.129012	0.408701	1					AT5G18330	0.136107	1.0151	1	AT3G18590	0.119958	0.16476	2	AT1G73160	0.184699	0.205827	3	AT1G61795	0.157309	0.0821847	4	AT1G69930	0.133898	0.19291	5	AT2G17440	0.145923	0.302024	7	AT1G80620	0.208256	0.353892	9
AT1G59675	0.263628	0.503067	1					AT5G18403	0.163856	0.82314	1	AT3G18715	0.096123	0.592002	2	AT1G73340	0.177599	0.107398	3	AT1G61800	0.148431	0.137262	4	AT1G70090	0.147543	0.105524	5	AT2G17530	0.0937054	0.0947032	7	AT1G80630	0.133564	0.262267	9
AT1G59680	0.218237	1.27401	1					AT5G20260	0.243769	0.407526	1	AT3G18900	0.169776	0.4916	2	AT1G73550	0.210433	0.3497	3	AT1G61970	0.219056	0.535083	4	AT1G70100	0.169407	0.495379	5	AT2G17560	0.155044	0.169367	7	AT1G80640	0.119381	0.149832	9
AT1G60250	0.167646	0.682547	1					AT5G20440	0.0850015	1.19524	1	AT3G19050	0.096596	0.320431	2	AT1G73580	0.158386	0.0866852	3	AT1G61980	0.157618	0.429796	4	AT1G70170	0.147306	0.099233	5	AT2G17650	0.204022	0.102345	7	AT1G80680	0.0918372	0.290801	9
AT1G60360	0.156853	0.331044	1					AT5G22240	0.146399	0.443805	1	AT3G19160	0.121832	0.343587	2	AT1G73603	0.265107	0.454346	3	AT1G62030	0.153122	0.2862	4	AT1G70190	0.0902084	0.0908762	5	AT2G17700	0.153164	0.0396596	7	AT1G80850	0.128676	0.195212	9
AT1G60815	0.223022	0.733959	1					AT5G22260	0.160451	0.11838	1	AT3G19320	0.13177	0.327442	2	AT1G73810	0.138357	0.38166	3	AT1G62045	0.119513	0.35443	4	AT1G70230	0.260581	0.218373	5	AT2G17790	0.0677669	0.180093	7	AT2G01100	0.0911607	0.351919	9
AT1G60913	0.214528	0.550546	1					AT5G22610	0.150124	0.599028	1	AT3G19350	0.17082	1.40508	2	AT1G73875	0.155502	0.22817	3	AT1G62085	0.197903	0.486586	4	AT1G70400	0.211489	0.419781	5	AT2G17975	0.205592	0.176828	7	AT2G01110	0.107699	0.143076	9
AT1G61060	0.247927	0.507738	1					AT5G22930	0.133637	0.149627	1	AT3G19595	0.174162	0.445396	2	AT1G73885	0.268108	0.112386	3	AT1G62225	0.203126	0.578066	4	AT1G70460	0.195182	0.167374	5	AT2G17990	0.0966288	0.220856	7	AT2G01220	0.0842548	0.289954	9
AT1G61095	0.182179	1.16762	1					AT5G23035	0.064183	3.08769	1	AT3G20155	0.112071	0.624867	2	AT1G73965	0.110729	0.61288	3	AT1G62305	0.124555	0.158509	4	AT1G70520	0.210781	0.100543	5	AT2G18220	0.139646	0.229393	7	AT2G01260	0.188724	0.257348	9
AT1G61097	0.237776	0.561048	1					AT5G23212	0.113393	0.311444	1	AT3G20557	0.131585	0.31234	2	AT1G74045	0.112228	0.506072	3	AT1G62422	0.186643	0.248931	4	AT1G70550	0.137255	0.183605	5	AT2G18245	0.176929	0.196883	7	AT2G01330	0.184024	0.0967408	9
AT1G61270	0.155568	0.339064	1					AT5G23370	0.118075	0.313443	1	AT3G20590	0.0991997	0.556717	2	AT1G74055	0.223733	0.236555	3	AT1G62530	0.160962	0.376185	4	AT1G70650	0.193646	0.268497	5	AT2G18250	0.271662	0.0918487	7	AT2G01350	0.0930741	0.15534	9
AT1G63057	0.115268	0.580415	1					AT5G24355	0.175711	0.767844	1	AT3G21730	0.071235	0.703379	2	AT1G74080	0.127139	0.489806	3	AT1G62560	0.174485	0.152172	4	AT1G70720	0.162182	0.277706	5	AT2G18630	0.157148	0.0797162	7	AT2G01650	0.123394	0.207497	9
AT1G63105	0.20722	0.355572	1					AT5G24370	0.0744107	1.15801	1	AT3G22090	0.139773	0.322741	2	AT1G74088	0.218433	0.770638	3	AT1G62600	0.161362	0.190046	4	AT1G70850	0.0921725	0.165471	5	AT2G18670	0.122791	0.218118	7	AT2G01690	0.101973	0.0468712	9
AT1G63205	0.114752	0.400861	1					AT5G24790	0.166871	0.185538	1	AT3G22345	0.107886	0.598245	2	AT1G74140	0.181023	0.709532	3	AT1G62620	0.187936	0.157213	4	AT1G70950	0.131585	0.388889	5	AT2G18890	0.126988	0.0785998	7	AT2G01720	0.107946	0.128722	9
AT1G63295	0.142327	0.18672	1					AT5G24820	0.121639	0.311386	1	AT3G22421	0.133222	0.809992	2	AT1G74458	0.108618	0.528493	3	AT1G62760	0.191412	0.344415	4	AT1G71050	0.124257	0.216751	5	AT2G19130	0.204139	0.187281	7	AT2G01810	0.0930367	0.688341	9
AT1G63340	0.261718	0.307034	1					AT5G25425	0.147576	0.77146	1	AT3G22640	0.151198	0.357391	2	AT1G74500	0.095369	0.0496808	3	AT1G62770	0.133312	0.26431	4	AT1G71060	0.197184	0.151641	5	AT2G19590	0.232358	0.0732456	7	AT2G01820	0.169343	0.230267	9
AT1G63960	0.0388608	1.18523	1					AT5G25850	0.201587	0.421541	1	AT3G22961	0.142033	0.797304	2	AT1G74580	0.113255	0.184123	3	AT1G62870	0.152509	0.062021	4	AT1G71100	0.119921	0.198311	5	AT2G19930	0.106597	0.2814	7	AT2G01910	0.188493	0.101164	9
AT1G64030	0.183647	0.566593	1					AT5G26070	0.045655	1.05062	1	AT3G23020	0.152882	0.158392	2	AT1G74600	0.179679	0.19614	3	AT1G62880	0.14921	0.0692682	4	AT1G71140	0.130242	0.236902	5	AT2G20250	0.0764989	0.902656	7	AT2G02050	0.0816211	0.215265	9
AT1G64210	0.167865	0.236821	1					AT5G26140	0.122984	0.633086	1	AT3G23120	0.127289	0.394955	2	AT1G74830	0.136926	0.218027	3	AT1G62940	0.105869	0.171192	4	AT1G71210	0.14575	0.14772	5	AT2G20370	0.122219	0.122449	7	AT2G02710	0.178732	0.216968	9
AT1G64870	0.105795	0.530441	1					AT5G26673	0.191876	0.602167	1	AT3G23180	0.0817433	0.462742	2	AT1G74850	0.172641	0.0532563	3	AT1G62990	0.122124	0.199931	4	AT1G71400	0.163601	0.560618	5	AT2G20420	0.0902332	0.102463	7	AT2G02880	0.157101	0.13098	9
AT1G64910	0.116092	0.322511	1					AT5G26805	0.15261	0.70756	1	AT3G23220	0.132982	0.426374	2	AT1G75060	0.0897872	0.284322	3	AT1G63030	0.15365	0.137342	4	AT1G71420	0.174547	0.289522	5	AT2G20440	0.0889617	0.0602254	7	AT2G03210	0.173162	0.247019	9
AT1G65346	0.217754	0.336678	1					AT5G27495	0.178708	0.522514	1	AT3G23360	0.181267	0.316128	2	AT1G75260	0.118973	0.630985	3	AT1G63060	0.148223	0.0848085	4	AT1G71460	0.179777	0.133565	5	AT2G20610	0.0857403	0.099156	7	AT2G03680	0.0838021	0.237443	9
AT1G65352	0.102866	0.44867	1					AT5G27570	0.210229	0.40978	1	AT3G23380	0.23528	0.230095	2	AT1G75430	0.100363	0.164021	3	AT1G63200	0.164356	0.413565	4	AT1G71490	0.147718	0.290992	5	AT2G20670	0.133867	0.12076	7	AT2G03730	0.192381	0.0523892	9
AT1G65550	0.161004	0.148765	1					AT5G28000	0.162584	0.326816	1	AT3G23860	0.235752	1.37576	2	AT1G75550	0.125358	0.304887	3	AT1G63450	0.2158	0.444033	4	AT1G71680	0.162605	0.121269	5	AT2G20760	0.125145	0.116847	7	AT2G04550	0.172735	0.0842148	9
AT1G65630	0.233108	0.557275	1					AT5G28288	0.0714779	1.23247	1	AT3G24093	0.228037	1.08256	2	AT1G75600	0.16517	0.0645412	3	AT1G63550	0.116894	0.416217	4	AT1G71710	0.151495	0.132907	5	AT2G21300	0.12019	0.108	7	AT2G04740	0.202186	0.0769738	9
AT1G65640	0.157284	0.281509	1					AT5G28823	0.0867392	1.44365	1	AT3G24225	0.20671	0.233042	2	AT1G75790	0.143444	0.228694	3	AT1G63650	0.142543	0.12405	4	AT1G72100	0.145939	0.240097	5	AT2G21320	0.165209	0.145754	7	AT2G04860	0.177738	0.111949	9
AT1G65680	0.191097	0.356375	1					AT5G29560	0.18389	0.138993	1	AT3G24535	0.187838	0.284443	2	AT1G75830	0.183489	0.214256	3	AT1G63710	0.161316	0.108498	4	AT1G72130	0.162998	0.301433	5	AT2G21380	0.0831481	0.245637	7	AT2G05620	0.152171	0.0902842	9
AT1G66560	0.192709	0.421378	1					AT5G34887	0.117988	0.420333	1	AT3G24630	0.12229	0.368577	2	AT1G75880	0.216447	0.301913	3	AT1G63855	0.169084	0.265154	4	AT1G72230	0.0514622	0.414082	5	AT2G21430	0.159317	0.121872	7	AT2G06005	0.131762	0.132784	9
AT1G66780	0.169364	0.186538	1					AT5G35870	0.209843	0.202904	1	AT3G25240	0.199885	0.339467	2	AT1G75940	0.112188	0.141059	3	AT1G63990	0.158638	0.0868119	4	AT1G72430	0.149087	0.0260742	5	AT2G21440	0.134563	0.28929	7	AT2G07360	0.104816	0.0607318	9
AT1G67670	0.0654152	0.106818	1					AT5G35945	0.178267	0.794656	1	AT3G25670	0.103693	0.394421	2	AT1G76190	0.231571	0.116497	3	AT1G64000	0.12627	0.194989	4	AT1G72520	0.137469	0.110896	5	AT2G21640	0.111083	0.497481	7	AT2G07680	0.135333	0.169349	9
AT1G68907	0.0946643	0.634894	1					AT5G36780	0.192483	0.5771	1	AT3G25716	0.0671093	0.862209	2	AT1G76230	0.172784	0.553864	3	AT1G64010	0.0994918	0.369616	4	AT1G72660	0.1138	0.0513127	5	AT2G21850	0.229353	0.448229	7	AT2G07690	0.101813	0.0286812	9
AT1G69470	0.210421	0.354878	1					AT5G36970	0.137473	0.138105	1	AT3G26150	0.120334	0.32393	2	AT1G76430	0.229213	0.0928666	3	AT1G64065	0.208919	0.100518	4	AT1G72700	0.0995788	0.0385647	5	AT2G21880	0.0792112	0.317593	7	AT2G11000	0.141051	0.120177	9
AT1G69828	0.0666378	0.723135	1					AT5G37150	0.238866	0.243755	1	AT3G26190	0.140375	0.120836	2	AT1G76440	0.173546	0.136145	3	AT1G64140	0.116933	0.113727	4	AT1G72960	0.118069	0.0882547	5	AT2G21950	0.134322	0.157403	7	AT2G11910	0.100296	0.379312	9
AT1G69860	0.102666	0.309605	1					AT5G37250	0.101634	1.16392	1	AT3G26235	0.213158	0.494109	2	AT1G76470	0.0939105	0.263312	3	AT1G64400	0.114693	0.275849	4	AT1G72990	0.154516	0.278283	5	AT2G22300	0.0824871	0.175392	7	AT2G12550	0.150092	0.203148	9
AT1G72580	0.16549	0.602222	1					AT5G37320	0.126201	1.1116	1	AT3G26620	0.209889	0.142938	2	AT1G76610	0.218519	0.112721	3	AT1G64490	0.242383	0.243941	4	AT1G73050	0.102652	0.123259	5	AT2G23140	0.104921	0.121538	7	AT2G13610	0.160411	0.116235	9
AT1G73325	0.125997	0.426144	1					AT5G37474	0.155357	0.427181	1	AT3G27025	0.104857	0.713233	2	AT1G76770	0.23332	0.182044	3	AT1G64630	0.131145	0.353496	4	AT1G73066	0.12921	0.228544	5	AT2G23420	0.148557	0.031833	7	AT2G14110	0.227945	0.0496957	9
AT1G74400	0.21775	0.251375	1					AT5G37810	0.161854	0.0703826	1	AT3G27630	0.169193	0.704931	2	AT1G76870	0.230012	0.277126	3	AT1G64700	0.073121	0.420868	4	AT1G73410	0.102099	0.249086	5	AT2G23620	0.183072	0.181463	7	AT2G14835	0.0952863	0.165462	9
AT1G75530	0.198925	0.607197	1					AT5G37860	0.172563	0.107025	1	AT3G27840	0.16684	0.285841	2	AT1G77020	0.0829872	0.159652	3	AT1G64760	0.246714	0.0484443	4	AT1G73660	0.102758	0.191812	5	AT2G23640	0.138711	0.315449	7	AT2G15000	0.176361	0.0836764	9
AT1G75720	0.156667	0.208946	1					AT5G37870	0.187975	1.10826	1	AT3G27950	0.13489	0.157141	2	AT1G77270	0.161873	0.649367	3	AT1G64990	0.0837267	0.0833086	4	AT1G73830	0.125014	0.278054	5	AT2G23660	0.165537	0.151046	7	AT2G15530	0.0957036	0.417088	9
AT1G76480	0.183523	0.341829	1					AT5G37910	0.140854	1.04074	1	AT3G27970	0.192231	0.047334	2	AT1G77320	0.0965732	0.511943	3	AT1G65090	0.12837	0.34099	4	AT1G74100	0.189241	0.0446498	5	AT2G23670	0.173074	0.212854	7	AT2G16430	0.161305	0.0792379	9
AT1G76954	0.140094	1.28794	1					AT5G38270	0.0856497	1.18696	1	AT3G27999	0.106246	1.63446	2	AT1G77520	0.165541	0.214334	3	AT1G65120	0.132268	0.569577	4	AT1G74360	0.110005	0.206894	5	AT2G23700	0.170501	0.221511	7	AT2G16600	0.152992	0.198628	9
AT1G77100	0.131419	0.213482	1					AT5G38400	0.11243	0.827299	1	AT3G28410	0.130792	0.805665	2	AT1G77682	0.123511	0.402098	3	AT1G65250	0.228607	0.651351	4	AT1G74420	0.0759758	0.61049	5	AT2G23900	0.153682	0.0558446	7	AT2G16800	0.144633	0.147349	9
AT1G77525	0.244224	0.531015	1					AT5G38440	0.115909	0.426603	1	AT3G28810	0.248887	0.305258	2	AT1G77790	0.196695	0.233875	3	AT1G65320	0.210088	0.0482204	4	AT1G74550	0.101307	0.272215	5	AT2G23980	0.117753	0.0471289	7	AT2G16940	0.131118	0.0951548	9
AT1G78400	0.143006	0.490113	1					AT5G38670	0.0952678	1.17824	1	AT3G28880	0.181636	0.395579	2	AT1G77855	0.139283	0.109778	3	AT1G65390	0.202412	0.298652	4	AT1G74590	0.100842	0.522191	5	AT2G24090	0.202791	0.127257	7	AT2G17030	0.193729	0.0915637	9
AT1G78470	0.103563	0.828486	1					AT5G38680	0.167217	0.567246	1	AT3G28917	0.191998	0.0249044	2	AT1G78230	0.172459	0.179284	3	AT1G65480	0.117404	0.135205	4	AT1G74750	0.108028	0.210024	5	AT2G24260	0.11237	0.239557	7	AT2G17033	0.144436	0.282448	9
AT1G78520	0.119304	0.781268	1					AT5G39110	0.238779	0.0986453	1	AT3G29780	0.195041	0.442041	2	AT1G78390	0.177379	0.165043	3	AT1G65510	0.154454	0.256821	4	AT1G74990	0.157488	0.394066	5	AT2G24320	0.147883	0.162544	7	AT2G17230	0.173219	0.0907955	9
AT1G79370	0.087937	0.286047	1					AT5G39200	0.165777	0.261431	1	AT3G30247	0.178387	0.62085	2	AT1G78430	0.109878	0.284012	3	AT1G65690	0.258936	0.0529235	4	AT1G75080	0.150839	0.0265208	5	AT2G24350	0.0749198	1.01553	7	AT2G17265	0.163352	0.0483225	9
AT2G02147	0.199927	0.115383	1					AT5G39280	0.210751	0.276546	1	AT3G36659	0.147645	0.420139	2	AT1G78815	0.13053	0.0677586	3	AT1G65810	0.230541	0.188803	4	AT1G75170	0.100106	0.238192	5	AT2G24530	0.165016	0.213944	7	AT2G17380	0.10585	0.0278849	9
AT2G03190	0.129612	0.936849	1					AT5G39430	0.147773	0.22633	1	AT3G43250	0.250346	0.296762	2	AT1G79030	0.113482	0.0954207	3	AT1G65920	0.200384	0.120906	4	AT1G75290	0.130595	0.244932	5	AT2G25070	0.169648	0.0933415	7	AT2G17480	0.172028	0.132902	9
AT2G03770	0.173083	0.297493	1					AT5G39460	0.228336	0.367731	1	AT3G43750	0.158235	0.681111	2	AT1G79120	0.127585	0.117117	3	AT1G65970	0.0799716	0.0370599	4	AT1G75300	0.19977	0.555861	5	AT2G25250	0.252974	0.441251	7	AT2G17670	0.217694	0.076666	9
AT2G04020	0.135552	0.236467	1					AT5G39480	0.138917	0.503169	1	AT3G44060	0.235081	0.583378	2	AT1G79310	0.159412	0.240177	3	AT1G66080	0.220424	0.0509414	4	AT1G75520	0.105595	0.208315	5	AT2G25420	0.175188	0.264618	7	AT2G17710	0.181712	0.113465	9
AT2G04034	0.153714	1.16502	1					AT5G39910	0.14834	0.315988	1	AT3G44290	0.178886	0.179797	2	AT1G79480	0.101986	0.331726	3	AT1G66345	0.24626	0.294063	4	AT1G75590	0.146928	0.131067	5	AT2G25530	0.157845	0.124042	7	AT2G17972	0.224652	0.112147	9
AT2G04750	0.150753	0.119089	1					AT5G40050	0.215596	1.04509	1	AT3G44716	0.0643206	1.02499	2	AT1G79580	0.0856704	0.138027	3	AT1G66470	0.150593	0.103389	4	AT1G75750	0.0739693	0.131206	5	AT2G25620	0.149631	0.070058	7	AT2G17980	0.256789	0.121568	9
AT2G04910	0.219338	0.523496	1					AT5G40405	0.157509	0.157703	1	AT3G44780	0.194885	0.477268	2	AT1G80100	0.102378	0.0567763	3	AT1G66480	0.178666	0.128694	4	AT1G76020	0.141433	0.312243	5	AT2G25660	0.216358	0.137657	7	AT2G18240	0.12766	0.135144	9
AT2G05060	0.192634	0.268733	1					AT5G40560	0.0993568	0.67179	1	AT3G44790	0.152614	0.754194	2	AT1G80133	0.183136	0.233068	3	AT1G66510	0.194933	0.205305	4	AT1G76070	0.182297	0.219809	5	AT2G25690	0.230414	0.223576	7	AT2G18290	0.107684	0.0451017	9
AT2G05330	0.26795	0.495853	1					AT5G40750	0.14465	0.754335	1	AT3G44830	0.167524	0.134734	2	AT1G80140	0.0834459	0.311661	3	AT1G66540	0.230515	0.175157	4	AT1G76090	0.197806	0.0969821	5	AT2G25740	0.083122	0.260957	7	AT2G18330	0.163125	0.0615392	9
AT2G06983	0.0977873	0.085497	1					AT5G41200	0.223349	0.449484	1	AT3G44900	0.191587	0.177406	2	AT1G80210	0.138733	0.244382	3	AT1G66770	0.177381	0.217921	4	AT1G76170	0.136643	0.150076	5	AT2G25800	0.173638	0.0494374	7	AT2G18400	0.135685	0.0358993	9
AT2G07768	0.150288	0.646214	1					AT5G41300	0.16614	0.401504	1	AT3G44910	0.194472	0.251221	2	AT1G80260	0.100502	0.222646	3	AT1G66800	0.277087	0.561505	4	AT1G76240	0.115901	0.152389	5	AT2G25930	0.139841	0.293118	7	AT2G18500	0.136264	0.25972	9
AT2G12475	0.0573027	0.592588	1					AT5G41530	0.242251	0.784243	1	AT3G45180	0.267401	0.0859226	2	AT1G80330	0.173983	0.20123	3	AT1G66830	0.196875	0.184008	4	AT1G76410	0.106795	0.249543	5	AT2G26200	0.13263	0.153543	7	AT2G18710	0.130779	0.0887934	9
AT2G13295	0.11272	0.643269	1					AT5G42567	0.120632	0.442944	1	AT3G45330	0.240313	0.169981	2	AT1G80340	0.14048	0.182433	3	AT1G66860	0.0999589	0.188173	4	AT1G76450	0.11976	0.18051	5	AT2G26280	0.185813	0.0962777	7	AT2G19170	0.122085	0.0535652	9
AT2G14160	0.219415	0.409887	1					AT5G43175	0.184053	0.213669	1	AT3G45670	0.263159	0.399465	2	AT1G80540	0.168766	0.185958	3	AT1G66880	0.23442	0.422208	4	AT1G76590	0.133579	0.205658	5	AT2G26360	0.12881	0.2332	7	AT2G19450	0.112015	0.171875	9
AT2G14510	0.183519	0.575924	1					AT5G43230	0.14146	0.124033	1	AT3G45800	0.156345	0.987581	2	AT1G80555	0.230871	0.367983	3	AT1G66980	0.176422	0.37148	4	AT1G76620	0.118927	0.194485	5	AT2G26440	0.212323	0.201843	7	AT2G19470	0.209155	0.0712502	9
AT2G15260	0.222546	0.567922	1					AT5G43370	0.16761	0.148479	1	AT3G45810	0.152383	0.152653	2	AT1G80730	0.102354	0.320338	3	AT1G67030	0.131565	0.247319	4	AT1G76650	0.20173	0.268205	5	AT2G26450	0.18952	0.142473	7	AT2G19540	0.135593	0.0474017	9
AT2G15610	0.152787	1.15499	1					AT5G43490	0.162885	0.689515	1	AT3G46680	0.244438	0.23568	2	AT1G80980	0.0995504	0.256627	3	AT1G67110	0.169442	0.0470395	4	AT1G76660	0.133319	0.0946764	5	AT2G26470	0.150163	0.428017	7	AT2G19640	0.150111	0.302716	9
AT2G15740	0.204234	0.439648	1					AT5G43520	0.142033	0.331308	1	AT3G46730	0.198438	0.492122	2	AT2G01080	0.113275	0.0682246	3	AT1G67170	0.202077	0.145557	4	AT1G76740	0.24705	0.689573	5	AT2G26570	0.146425	0.15962	7	AT2G19670	0.170738	0.132269	9
AT2G16120	0.224672	0.0786582	1					AT5G43540	0.114371	0.139817	1	AT3G46810	0.104113	0.833234	2	AT2G01280	0.0968923	0.904007	3	AT1G67190	0.269483	0.00781566	4	AT1G76890	0.128796	0.175202	5	AT2G26660	0.19622	0.0801219	7	AT2G19710	0.142147	0.303928	9
AT2G16130	0.15044	0.115286	1					AT5G43935	0.175089	0.38272	1	AT3G47740	0.253883	0.248827	2	AT2G01500	0.116126	0.496911	3	AT1G67325	0.0969532	0.146861	4	AT1G76990	0.132198	0.0828853	5	AT2G26730	0.163075	0.0738213	7	AT2G19760	0.102081	0.265493	9
AT2G16535	0.160271	0.664122	1					AT5G44265	0.0994402	0.145101	1	AT3G48280	0.11002	0.209184	2	AT2G01505	0.24047	0.473619	3	AT1G67330	0.166615	0.135546	4	AT1G77240	0.142095	0.205484	5	AT2G26760	0.195138	0.15968	7	AT2G19800	0.150715	0.0667154	9
AT2G16594	0.17718	0.224938	1					AT5G44690	0.181315	0.550966	1	AT3G48300	0.141437	0.242101	2	AT2G01560	0.192076	0.49864	3	AT1G67400	0.181041	0.0834453	4	AT1G77330	0.155642	0.0180935	5	AT2G26870	0.124892	0.0838573	7	AT2G19940	0.108999	0.127067	9
AT2G17070	0.124826	0.166511	1					AT5G44970	0.179777	0.564234	1	AT3G48770	0.21193	0.217785	2	AT2G01740	0.140758	0.255889	3	AT1G67590	0.203565	0.0772546	4	AT1G77380	0.0922446	0.12695	5	AT2G27030	0.173973	0.0660098	7	AT2G20050	0.106987	0.149418	9
AT2G17080	0.121574	0.316376	1					AT5G45860	0.0813603	0.544512	1	AT3G49142	0.165996	0.146981	2	AT2G01905	0.170838	0.190315	3	AT1G67690	0.0780309	0.227383	4	AT1G77630	0.159997	0.110203	5	AT2G27080	0.123854	0.300938	7	AT2G20190	0.101249	0.0902148	9
AT2G17170	0.112687	0.443947	1					AT5G45870	0.163471	0.303195	1	AT3G49200	0.0899702	0.439419	2	AT2G01918	0.211668	0.196446	3	AT1G67710	0.0972155	0.15865	4	AT1G77920	0.152684	0.0799779	5	AT2G27130	0.161388	0.396163	7	AT2G20270	0.125471	0.600683	9
AT2G17600	0.145827	0.451008	1					AT5G45875	0.157772	0.337119	1	AT3G49307	0.0306047	2.35708	2	AT2G02240	0.173568	0.41962	3	AT1G67780	0.134138	0.240706	4	AT1G77950	0.15365	0.238945	5	AT2G27480	0.248666	0.248969	7	AT2G20400	0.116376	0.796411	9
AT2G17785	0.125987	0.677739	1					AT5G46000	0.08826	0.486772	1	AT3G49330	0.11156	0.0655362	2	AT2G02250	0.239212	0.312395	3	AT1G67860	0.185168	0.699968	4	AT1G77980	0.193858	0.0851372	5	AT2G27840	0.208701	0.763865	7	AT2G20570	0.127534	0.15919	9
AT2G18540	0.187073	0.258569	1					AT5G46060	0.149354	0.0747311	1	AT3G49340	0.145081	0.201665	2	AT2G02380	0.135419	0.256984	3	AT1G67980	0.149904	0.116407	4	AT1G78020	0.126059	0.15869	5	AT2G27900	0.0905159	0.23706	7	AT2G20710	0.1336	0.136148	9
AT2G18800	0.0671266	0.394797	1					AT5G46930	0.107229	0.292231	1	AT3G49380	0.205566	0.346502	2	AT2G02440	0.147496	1.07435	3	AT1G68040	0.133755	0.230991	4	AT1G78090	0.11156	0.208037	5	AT2G27980	0.130933	0.355577	7	AT2G21060	0.125628	0.208455	9
AT2G19410	0.170369	0.244025	1					AT5G46970	0.147683	0.302446	1	AT3G49730	0.219709	0.141562	2	AT2G02450	0.10166	0.14799	3	AT1G68090	0.0693544	0.172876	4	AT1G78110	0.141849	0.0893175	5	AT2G28380	0.125714	0.190667	7	AT2G21120	0.117612	0.0354837	9
AT2G19820	0.223745	0.386878	1					AT5G46990	0.151821	0.55169	1	AT3G50030	0.145755	0.159213	2	AT2G02930	0.0683228	0.46615	3	AT1G68240	0.0920927	0.661186	4	AT1G78120	0.140296	0.173242	5	AT2G28450	0.107206	0.26202	7	AT2G21130	0.157856	0.112164	9
AT2G19893	0.0483671	2.27672	1					AT5G48375	0.277991	0.394112	1	AT3G50510	0.156208	0.924591	2	AT2G03130	0.17728	0.655946	3	AT1G68310	0.172169	0.147456	4	AT1G78290	0.192827	0.0840613	5	AT2G28590	0.18199	0.188637	7	AT2G21150	0.123541	0.0301317	9
AT2G21465	0.185355	0.618051	1					AT5G48595	0.0912144	0.765539	1	AT3G50610	0.114414	0.392771	2	AT2G03160	0.20415	0.829093	3	AT1G68320	0.162739	0.190007	4	AT1G78320	0.259232	0.172203	5	AT2G28760	0.154972	0.0414247	7	AT2G21270	0.122778	0.0985646	9
AT2G21680	0.157856	0.661899	1					AT5G49260	0.170345	0.998196	1	AT3G51360	0.144647	0.281233	2	AT2G03170	0.242342	0.632169	3	AT1G68330	0.12056	0.230058	4	AT1G78410	0.0776858	0.642072	5	AT2G28890	0.143709	0.0731512	7	AT2G21290	0.122245	0.252369	9
AT2G21720	0.179591	0.160992	1					AT5G49750	0.162766	0.527072	1	AT3G51680	0.160782	0.207592	2	AT2G03230	0.238913	0.278696	3	AT1G68430	0.195409	0.172368	4	AT1G79070	0.188533	0.156927	5	AT2G29360	0.166939	0.142448	7	AT2G21470	0.103018	0.22362	9
AT2G21750	0.260791	0.188983	1					AT5G50070	0.0855093	0.667958	1	AT3G51700	0.17014	1.80622	2	AT2G03360	0.265592	0.267281	3	AT1G68450	0.17609	0.188161	4	AT1G79420	0.171931	0.0878002	5	AT2G29550	0.269474	0.0205224	7	AT2G21510	0.123252	0.106408	9
AT2G22155	0.0607471	0.331665	1					AT5G50650	0.139115	0.61975	1	AT3G51710	0.163075	0.0937336	2	AT2G03500	0.166665	0.117419	3	AT1G68500	0.204954	0.121306	4	AT1G79460	0.0684601	0.349288	5	AT2G29670	0.2041	0.179643	7	AT2G21540	0.164188	0.0674945	9
AT2G22320	0.0820447	1.02193	1					AT5G50660	0.133	0.151198	1	AT3G52020	0.185381	0.506898	2	AT2G03505	0.119069	0.371707	3	AT1G68550	0.178555	0.2581	4	AT1G79530	0.0770391	0.190534	5	AT2G30070	0.152993	0.0337103	7	AT2G21620	0.154151	0.0485634	9
AT2G22807	0.0625507	0.840811	1					AT5G50680	0.131859	0.178634	1	AT3G52280	0.125628	0.201844	2	AT2G03560	0.134426	1.0115	3	AT1G68600	0.206234	0.0534769	4	AT1G79570	0.0835628	0.342103	5	AT2G30080	0.150204	0.0634905	7	AT2G21790	0.153224	0.0663525	9
AT2G22941	0.264877	0.678797	1					AT5G50710	0.100726	0.778906	1	AT3G52350	0.123269	0.628901	2	AT2G03590	0.165982	0.0881999	3	AT1G68640	0.241762	0.0437668	4	AT1G79620	0.127068	0.0847219	5	AT2G30140	0.236474	0.140651	7	AT2G21930	0.198492	0.526271	9
AT2G22942	0.137611	0.551927	1					AT5G51360	0.148433	0.324556	1	AT3G52525	0.242046	0.0772819	2	AT2G03630	0.174913	0.237458	3	AT1G68750	0.160843	0.0772607	4	AT1G79670	0.235831	0.350332	5	AT2G30170	0.120038	0.139423	7	AT2G22090	0.20981	0.176453	9
AT2G22960	0.264649	0.171359	1					AT5G51610	0.183133	0.811485	1	AT3G53060	0.200738	0.405508	2	AT2G03640	0.14442	0.484997	3	AT1G68870	0.0973945	0.345468	4	AT1G79760	0.14044	0.298322	5	AT2G30280	0.113809	0.40558	7	AT2G22230	0.190281	0.0429885	9
AT2G23230	0.146516	0.461096	1					AT5G51930	0.186762	0.415565	1	AT3G53150	0.0946446	0.277888	2	AT2G03740	0.0732583	0.513915	3	AT1G68890	0.0926325	0.247971	4	AT1G79860	0.11565	0.154419	5	AT2G30320	0.122254	0.127434	7	AT2G22250	0.16837	0.0507463	9
AT2G23250	0.15823	0.195345	1					AT5G52140	0.20208	0.329426	1	AT3G53200	0.119377	0.31941	2	AT2G03830	0.131977	0.411925	3	AT1G69060	0.122653	0.332837	4	AT1G80030	0.121498	0.17655	5	AT2G30460	0.114095	0.147407	7	AT2G22260	0.181564	0.240947	9
AT2G23570	0.25303	0.162603	1					AT5G52480	0.136624	0.94379	1	AT3G53450	0.0790434	0.083894	2	AT2G03840	0.0912549	0.258921	3	AT1G69120	0.0887039	0.145429	4	AT1G80130	0.108314	0.446424	5	AT2G30470	0.112769	0.192573	7	AT2G22400	0.125616	0.136015	9
AT2G23630	0.142003	0.143255	1					AT5G52670	0.088848	0.0532581	1	AT3G53640	0.124292	0.411498	2	AT2G04050	0.111373	0.263058	3	AT1G69160	0.123997	0.202049	4	AT1G80240	0.19119	0.126633	5	AT2G30530	0.160802	0.0845901	7	AT2G22425	0.152167	0.102889	9
AT2G24130	0.140695	0.210909	1					AT5G52740	0.178524	0.212334	1	AT3G53770	0.0697338	0.824813	2	AT2G04115	0.253782	0.523962	3	AT1G69170	0.0949421	0.418321	4	AT1G80290	0.240547	0.145943	5	AT2G30740	0.208368	0.0469901	7	AT2G22430	0.18969	0.0924266	9
AT2G24510	0.14576	0.592848	1					AT5G52901	0.0677339	2.61947	1	AT3G54530	0.104956	0.773048	2	AT2G04170	0.116421	0.24596	3	AT1G69200	0.08301	0.334032	4	AT1G80450	0.115635	0.236829	5	AT2G31270	0.166211	0.201028	7	AT2G22490	0.133093	0.227588	9
AT2G24615	0.176507	0.605823	1					AT5G53260	0.1939	0.199942	1	AT3G54550	0.166722	0.427519	2	AT2G04440	0.269035	0.220109	3	AT1G69290	0.184695	0.190622	4	AT1G80840	0.116516	0.14338	5	AT2G31320	0.093718	0.184802	7	AT2G22830	0.144152	0.256617	9
AT2G24696	0.264038	0.430948	1					AT5G53380	0.242582	0.265328	1	AT3G54570	0.0852961	0.749435	2	AT2G04515	0.107779	0.773677	3	AT1G69440	0.174787	0.09466	4	AT1G80870	0.136921	0.203955	5	AT2G31340	0.0945734	0.0678302	7	AT2G22900	0.129058	0.209904	9
AT2G24720	0.159428	0.311884	1					AT5G53720	0.26961	0.362635	1	AT3G55220	0.107726	0.116098	2	AT2G04560	0.103014	0.278768	3	AT1G69460	0.223125	0.0434289	4	AT1G80880	0.155828	0.401298	5	AT2G31370	0.131387	0.106315	7	AT2G23690	0.162998	0.122351	9
AT2G25482	0.184219	0.538661	1					AT5G54000	0.148092	0.3761	1	AT3G55252	0.184163	0.594771	2	AT2G04842	0.135004	0.0592648	3	AT1G69500	0.167494	0.0748923	4	AT2G01400	0.188577	0.190369	5	AT2G31380	0.137483	0.111464	7	AT2G23780	0.279724	0.093837	9
AT2G26020	0.194164	0.296921	1					AT5G54480	0.124545	0.478619	1	AT3G55780	0.142055	0.157202	2	AT2G05100	0.111417	0.0458003	3	AT1G69540	0.108539	0.388515	4	AT2G01430	0.0787642	0.180276	5	AT2G31410	0.149052	0.193979	7	AT2G24020	0.172553	0.116436	9
AT2G26130	0.131568	0.732351	1					AT5G54990	0.161654	0.384368	1	AT3G55930	0.0887523	0.726587	2	AT2G05250	0.149902	0.110035	3	AT1G69588	0.131207	0.509785	4	AT2G01750	0.128519	0.109556	5	AT2G31500	0.109989	0.0537026	7	AT2G24430	0.198078	0.0744418	9
AT2G26880	0.196931	0.555116	1					AT5G55110	0.0994847	0.198851	1	AT3G56520	0.167438	0.385388	2	AT2G05430	0.145244	0.413342	3	AT1G69750	0.212175	0.0611368	4	AT2G01770	0.129129	0.04353	5	AT2G31750	0.149967	0.119582	7	AT2G24540	0.192368	0.221496	9
AT2G27315	0.110692	0.583586	1					AT5G55890	0.10479	0.372337	1	AT3G56570	0.0884244	0.304695	2	AT2G05440	0.0764924	0.672939	3	AT1G69760	0.148835	0.286253	4	AT2G01860	0.204035	0.172063	5	AT2G31830	0.106514	0.222624	7	AT2G24590	0.214964	0.0411168	9
AT2G27700	0.135703	0.447377	1					AT5G56075	0.127916	0.311516	1	AT3G56660	0.168073	0.545335	2	AT2G06200	0.122423	0.0930614	3	AT1G69900	0.160378	0.20099	4	AT2G01920	0.190853	0.285819	5	AT2G31970	0.0876591	0.26485	7	AT2G24830	0.136824	0.297322	9
AT2G27750	0.231963	0.687409	1					AT5G56368	0.143646	0.440744	1	AT3G56780	0.102896	0.48655	2	AT2G07687	0.0212875	0.155976	3	AT1G69940	0.113019	0.102295	4	AT2G01960	0.164032	0.467514	5	AT2G32000	0.131875	0.0535467	7	AT2G25140	0.15459	0.175307	9
AT2G28050	0.271899	0.289229	1					AT5G56390	0.191455	0.641892	1	AT3G57970	0.089299	1.79836	2	AT2G12646	0.169284	0.050503	3	AT1G70140	0.222325	0.218379	4	AT2G02010	0.207815	0.0263406	5	AT2G32080	0.0809132	0.0762453	7	AT2G25170	0.12739	0.13731	9
AT2G28170	0.213561	0.480454	1					AT5G56400	0.175962	0.297841	1	AT3G58000	0.0872825	0.277005	2	AT2G13800	0.159357	0.353197	3	AT1G70340	0.10378	0.407677	4	AT2G02060	0.163054	0.272594	5	AT2G32390	0.161699	0.417787	7	AT2G25180	0.145781	0.22612	9
AT2G28220	0.167386	0.861291	1					AT5G56430	0.132646	0.699742	1	AT3G58230	0.103259	0.325278	2	AT2G14210	0.104813	0.223334	3	AT1G70430	0.181701	0.21507	4	AT2G02130	0.171708	0.216763	5	AT2G32640	0.129225	0.245136	7	AT2G25280	0.157504	0.0795951	9
AT2G28850	0.140291	0.251718	1					AT5G56960	0.153417	0.238019	1	AT3G58260	0.132605	0.516915	2	AT2G14540	0.123825	0.636343	3	AT1G70540	0.220062	0.0244802	4	AT2G02170	0.151903	0.10327	5	AT2G32670	0.235311	0.0500775	7	AT2G25540	0.141878	0.35199	9
AT2G29150	0.145548	0.263294	1					AT5G58820	0.143513	0.451597	1	AT3G58290	0.0470595	0.957102	2	AT2G14580	0.162071	0.139863	3	AT1G70630	0.129814	0.264001	4	AT2G02220	0.222529	0.120383	5	AT2G32765	0.138078	0.407218	7	AT2G25720	0.135555	0.430698	9
AT2G29250	0.244899	0.237937	1					AT5G58890	0.164937	0.381076	1	AT3G58300	0.0719987	0.602638	2	AT2G14660	0.116769	0.193786	3	AT1G70670	0.106344	0.14404	4	AT2G02730	0.122254	0.0657845	5	AT2G32850	0.133931	0.168211	7	AT2G25870	0.159013	0.179157	9
AT2G29430	0.102847	1.95539	1					AT5G59280	0.139556	0.80984	1	AT3G58940	0.253359	0.526947	2	AT2G14710	0.214268	0.601446	3	AT1G70680	0.118749	0.296148	4	AT2G02750	0.119257	0.151271	5	AT2G32940	0.0859064	0.341433	7	AT2G25880	0.177344	0.072298	9
AT2G30090	0.160152	0.219304	1					AT5G60000	0.123393	0.414959	1	AT3G59340	0.14225	0.157109	2	AT2G14740	0.216961	0.0386463	3	AT1G70780	0.158489	0.134592	4	AT2G02780	0.160393	0.202929	5	AT2G32950	0.0990932	0.101754	7	AT2G25900	0.116637	0.260542	9
AT2G30220	0.0993855	0.28167	1					AT5G60060	0.117733	0.540975	1	AT3G59930	0.157352	0.311683	2	AT2G14960	0.21702	0.0427625	3	AT1G70782	0.0264089	0.341765	4	AT2G02980	0.207275	0.161659	5	AT2G33130	0.169397	0.448359	7	AT2G25910	0.141695	0.0657274	9
AT2G31030	0.195778	0.137041	1					AT5G60090	0.131064	0.77288	1	AT3G60280	0.211271	0.287469	2	AT2G15010	0.18999	0.492548	3	AT1G70800	0.168454	0.354424	4	AT2G03380	0.19812	0.205722	5	AT2G33250	0.15549	0.311226	7	AT2G25970	0.155173	0.138981	9
AT2G31310	0.151443	0.216232	1					AT5G60110	0.0716629	0.650326	1	AT3G60460	0.148367	0.170635	2	AT2G15220	0.204873	0.175189	3	AT1G70840	0.125678	0.13091	4	AT2G03460	0.16163	0.651599	5	AT2G33480	0.145025	0.227541	7	AT2G26060	0.105443	0.0858411	9
AT2G31432	0.0991433	1.00257	1					AT5G60130	0.118642	0.665043	1	AT3G60670	0.138284	0.140715	2	AT2G15400	0.109879	0.444794	3	AT1G70880	0.107408	0.322853	4	AT2G03530	0.179764	0.0694171	5	AT2G33770	0.104424	0.329585	7	AT2G26080	0.164142	0.0620225	9
AT2G32275	0.146032	0.811735	1					AT5G60320	0.189543	0.295812	1	AT3G60790	0.128611	0.909784	2	AT2G15440	0.0786214	0.334123	3	AT1G71000	0.149558	0.200022	4	AT2G03550	0.14497	0.241244	5	AT2G33830	0.151961	0.142141	7	AT2G26110	0.124118	0.10631	9
AT2G32610	0.130911	0.399707	1					AT5G60335	0.114654	0.358141	1	AT3G60890	0.123207	0.468338	2	AT2G15780	0.173465	0.13607	3	AT1G71110	0.149829	0.227373	4	AT2G03710	0.0767266	0.289154	5	AT2G34260	0.152794	0.333028	7	AT2G26180	0.166501	0.120747	9
AT2G32740	0.175351	0.294942	1					AT5G60553	0.182512	0.588037	1	AT3G61113	0.162579	0.249729	2	AT2G16030	0.205732	0.164546	3	AT1G71150	0.174386	0.331995	4	AT2G03750	0.103309	0.41977	5	AT2G34357	0.160913	0.295288	7	AT2G26350	0.105616	0.152608	9
AT2G32785	0.076704	1.04229	1					AT5G60615	0.073647	0.625518	1	AT3G61750	0.148421	0.143066	2	AT2G16380	0.110871	0.337592	3	AT1G71270	0.0826784	0.0868939	4	AT2G03800	0.136867	0.145597	5	AT2G34500	0.231368	0.147761	7	AT2G26510	0.166313	0.159948	9
AT2G32788	0.0336576	1.01749	1					AT5G60805	0.278325	0.454848	1	AT3G62740	0.163979	0.274992	2	AT2G16385	0.169157	0.462826	3	AT1G71692	0.0640373	0.0623316	4	AT2G03850	0.160772	0.300316	5	AT2G34640	0.174337	0.131742	7	AT2G26990	0.135297	0.055132	9
AT2G33230	0.203043	0.104314	1					AT5G61280	0.168622	0.3526	1	AT3G63320	0.0700318	0.752745	2	AT2G17010	0.163594	0.0836718	3	AT1G71760	0.277476	0.298194	4	AT2G03890	0.171068	0.0386533	5	AT2G34790	0.159459	0.0690231	7	AT2G27100	0.124771	0.1022	9
AT2G34270	0.209566	0.992151	1					AT5G61470	0.112312	1.01047	1	AT4G00190	0.130422	0.278063	2	AT2G17036	0.113968	0.539443	3	AT1G71850	0.180326	0.150564	4	AT2G04032	0.128257	0.434495	5	AT2G34930	0.144572	0.269595	7	AT2G27350	0.111103	0.17837	9
AT2G34825	0.170078	0.274888	1					AT5G61690	0.0847163	0.1844	1	AT4G00210	0.107677	0.439951	2	AT2G17442	0.0598113	3.07116	3	AT1G71865	0.123757	0.0721431	4	AT2G04040	0.105861	0.233228	5	AT2G35050	0.0613031	0.479288	7	AT2G27460	0.11547	0.0581503	9
AT2G35615	0.248791	0.124711	1					AT5G62060	0.185441	0.512947	1	AT4G00890	0.165577	0.749654	2	AT2G17580	0.102399	0.386538	3	AT1G71930	0.145412	0.125834	4	AT2G04220	0.17341	0.0583747	5	AT2G35160	0.126313	0.530635	7	AT2G27580	0.271623	0.161559	9
AT2G37740	0.129259	0.254431	1					AT5G63063	0.0703071	1.62374	1	AT4G01160	0.155764	0.428917	2	AT2G17695	0.147743	0.138061	3	AT1G72110	0.146968	0.323868	4	AT2G04270	0.13135	0.230812	5	AT2G35170	0.133679	0.175009	7	AT2G27680	0.20586	0.0956567	9
AT2G38152	0.148088	0.300939	1					AT5G63085	0.263904	0.801528	1	AT4G01730	0.16202	0.12112	2	AT2G17770	0.201565	0.506114	3	AT1G72330	0.117862	0.0877212	4	AT2G04790	0.166293	0.403176	5	AT2G35410	0.169053	0.222094	7	AT2G27730	0.121684	0.317161	9
AT2G40260	0.13067	0.194888	1					AT5G63170	0.17668	0.0935917	1	AT4G01735	0.0474119	1.22878	2	AT2G17780	0.103498	0.316419	3	AT1G72490	0.203523	0.165159	4	AT2G04850	0.163294	0.0923477	5	AT2G35430	0.226035	0.403271	7	AT2G27810	0.129337	0.132639	9
AT2G40450	0.121221	0.64445	1					AT5G63230	0.222095	0.429655	1	AT4G01830	0.160765	0.266613	2	AT2G17850	0.13879	0.466084	3	AT1G72500	0.12142	0.221052	4	AT2G05320	0.229849	0.0988972	5	AT2G35600	0.158464	0.0473942	7	AT2G28060	0.114988	0.143232	9
AT2G40955	0.0350266	0.830898	1					AT5G63250	0.253855	0.214366	1	AT4G01890	0.149466	0.253777	2	AT2G17940	0.12276	0.461922	3	AT1G72640	0.102157	0.238406	4	AT2G05760	0.217663	0.0453347	5	AT2G35930	0.15993	0.0892443	7	AT2G28390	0.12978	0.168752	9
AT2G40995	0.0879424	0.336667	1					AT5G63270	0.042033	0.732904	1	AT4G01985	0.269312	0.825149	2	AT2G18000	0.205352	0.231549	3	AT1G72670	0.174107	0.0676909	4	AT2G05910	0.120903	0.324163	5	AT2G36010	0.140791	0.273125	7	AT2G28540	0.117246	0.419906	9
AT2G41910	0.225588	0.257032	1					AT5G64800	0.0602923	1.32655	1	AT4G02170	0.0789463	0.606205	2	AT2G18010	0.201587	0.0791787	3	AT1G72690	0.225238	0.181967	4	AT2G06000	0.243044	0.109292	5	AT2G36320	0.174652	0.081376	7	AT2G28650	0.195404	0.265371	9
AT2G41920	0.195987	0.326119	1					AT5G65274	0.1904	0.31729	1	AT4G02320	0.207749	0.174706	2	AT2G18150	0.131192	0.0989601	3	AT1G72760	0.111058	0.28288	4	AT2G06255	0.0780487	0.441824	5	AT2G36400	0.0859582	0.199431	7	AT2G28680	0.151889	0.0750238	9
AT2G41997	0.134594	1.09115	1					AT5G65370	0.187562	0.378927	1	AT4G02360	0.159236	0.236946	2	AT2G18196	0.22367	0.131793	3	AT1G72790	0.135943	0.298952	4	AT2G07170	0.151935	0.173056	5	AT2G36485	0.100237	0.224426	7	AT2G28710	0.122431	0.0742697	9
AT2G42550	0.135384	0.378615	1					AT5G66260	0.0500907	0.430795	1	AT4G03220	0.112682	0.283548	2	AT2G18328	0.156569	0.20789	3	AT1G72880	0.139199	0.145313	4	AT2G10970	0.203471	0.215651	5	AT2G36680	0.131312	0.105754	7	AT2G28790	0.19708	0.0814557	9
AT2G44340	0.1209	0.254859	1									AT4G03298	0.14756	0.758093	2	AT2G18860	0.204974	0.233686	3	AT1G72890	0.170165	0.338078	4	AT2G11520	0.201111	0.117997	5	AT2G36910	0.18668	0.0112362	7	AT2G28800	0.136846	0.0793638	9
AT2G44550	0.0510158	0.583867	1									AT4G03540	0.129383	0.0687563	2	AT2G19050	0.127788	0.238978	3	AT1G72940	0.21185	0.206232	4	AT2G13680	0.110569	0.0431794	5	AT2G37130	0.0967046	0.107002	7	AT2G28810	0.156233	0.154887	9
AT3G01760	0.124911	0.177483	1									AT4G03565	0.177034	0.389108	2	AT2G19070	0.168769	0.117077	3	AT1G72950	0.178803	0.168593	4	AT2G13790	0.142817	0.108835	5	AT2G37150	0.144011	0.287271	7	AT2G28950	0.156614	0.0563773	9
AT3G02590	0.12469	0.217381	1									AT4G04260	0.193374	0.595556	2	AT2G19630	0.21408	0.646754	3	AT1G73150	0.128292	0.314469	4	AT2G13820	0.163774	0.350718	5	AT2G37460	0.105059	0.467049	7	AT2G29400	0.241126	0.0375078	9
AT3G03405	0.0895162	2.04281	1									AT4G04480	0.152354	0.171606	2	AT2G19920	0.119283	0.490083	3	AT1G73210	0.129209	0.142069	4	AT2G14690	0.137496	0.412149	5	AT2G37520	0.140838	0.206489	7	AT2G29510	0.161461	0.259579	9
AT3G03730	0.0757702	0.4411	1									AT4G04540	0.155221	0.180635	2	AT2G19970	0.10822	0.257878	3	AT1G73270	0.185711	0.316166	4	AT2G15050	0.156447	0.46459	5	AT2G37550	0.0994044	0.125263	7	AT2G29530	0.122299	0.161999	9
AT3G03828	0.140162	0.712739	1									AT4G04695	0.163218	0.328026	2	AT2G20080	0.178208	0.251797	3	AT1G73460	0.126335	0.165846	4	AT2G15310	0.128915	0.0899028	5	AT2G37600	0.091217	0.498743	7	AT2G29570	0.203658	0.00842743	9
AT3G04250	0.185752	0.551074	1									AT4G04990	0.191793	0.277705	2	AT2G20170	0.137454	0.427422	3	AT1G73560	0.146797	0.423433	4	AT2G15490	0.23294	0.154324	5	AT2G37650	0.196352	0.206976	7	AT2G29680	0.115437	0.276694	9
AT3G04735	0.268882	0.240449	1									AT4G05010	0.100794	0.651747	2	AT2G20515	0.14793	0.210308	3	AT1G73590	0.173927	0.0496534	4	AT2G15580	0.223161	0.106293	5	AT2G37670	0.190409	0.0761492	7	AT2G29690	0.117256	0.232173	9
AT3G05975	0.148904	0.217377	1									AT4G05018	0.2714	0.449373	2	AT2G20520	0.156017	0.256238	3	AT1G73600	0.102874	0.163743	4	AT2G15620	0.155061	0.0788606	5	AT2G37770	0.187853	0.106223	7	AT2G29970	0.154051	0.233474	9
AT3G08790	0.11486	0.16364	1									AT4G05370	0.0903846	0.581157	2	AT2G20635	0.0692054	0.452038	3	AT1G73710	0.161412	0.121432	4	AT2G15880	0.192419	0.108584	5	AT2G38010	0.128889	0.101864	7	AT2G29990	0.17773	0.105866	9
AT3G09400	0.22201	0.288634	1									AT4G05497	0.127109	0.851322	2	AT2G20875	0.230005	0.0772319	3	AT1G73740	0.138044	0.188343	4	AT2G16250	0.172898	0.135438	5	AT2G38110	0.170633	0.0779461	7	AT2G30010	0.227778	0.0729974	9
AT3G10195	0.148861	0.354918	1									AT4G05540	0.175188	0.377294	2	AT2G20970	0.15464	0.496573	3	AT1G73805	0.100198	0.4236	4	AT2G16360	0.242803	0.522383	5	AT2G38370	0.167497	0.305149	7	AT2G30060	0.126347	0.148554	9
AT3G10580	0.103876	1.14762	1									AT4G06744	0.207299	0.106434	2	AT2G21220	0.0820069	0.318831	3	AT1G73850	0.208151	0.12592	4	AT2G16365	0.205182	0.176703	5	AT2G38560	0.128474	0.151845	7	AT2G30390	0.150557	0.0686277	9
AT3G10595	0.102334	1.28012	1									AT4G08025	0.109026	0.358189	2	AT2G21400	0.157275	0.380629	3	AT1G74050	0.15065	0.0794189	4	AT2G16370	0.204494	0.0754062	5	AT2G38780	0.10053	0.444767	7	AT2G30710	0.138229	0.0213932	9
AT3G10710	0.160148	0.152314	1									AT4G08620	0.175885	0.159032	2	AT2G21450	0.11257	0.204322	3	AT1G74150	0.126879	0.364688	4	AT2G16450	0.277932	0.498567	5	AT2G38840	0.132489	0.182634	7	AT2G30800	0.0884609	0.220781	9
AT3G10845	0.108257	0.803925	1									AT4G08780	0.155754	0.215076	2	AT2G21820	0.0694091	0.219275	3	AT1G74220	0.1555	0.270409	4	AT2G16485	0.0792875	0.457373	5	AT2G39040	0.169245	0.191394	7	AT2G31110	0.106003	0.151985	9
AT3G10900	0.16953	0.481539	1									AT4G08990	0.250781	0.325845	2	AT2G21840	0.154241	0.596801	3	AT1G74280	0.250581	0.327234	4	AT2G16530	0.172864	0.103601	5	AT2G39130	0.117377	0.115319	7	AT2G31190	0.141881	0.15316	9
AT3G10950	0.157291	0.157555	1									AT4G09012	0.163992	0.0962013	2	AT2G21890	0.0833765	0.465756	3	AT1G74460	0.126948	0.121245	4	AT2G16580	0.17183	0.0692262	5	AT2G39240	0.142367	0.79008	7	AT2G31200	0.137781	0.172455	9
AT3G10990	0.130647	0.612387	1									AT4G09100	0.114985	0.455117	2	AT2G22000	0.110517	0.362254	3	AT1G74540	0.173778	0.0835522	4	AT2G16595	0.0899754	0.385571	5	AT2G39470	0.115936	0.312952	7	AT2G31400	0.117166	0.136332	9
AT3G11870	0.181678	1.09014	1									AT4G09610	0.135758	0.375997	2	AT2G22040	0.109433	0.651915	3	AT1G74630	0.186034	0.242951	4	AT2G16650	0.148327	0.232356	5	AT2G39480	0.085339	0.0926514	7	AT2G31570	0.17911	0.0555478	9
AT3G11920	0.135916	0.361682	1									AT4G10350	0.117594	0.146793	2	AT2G22460	0.170781	0.0534759	3	AT1G74650	0.0947844	0.395246	4	AT2G16730	0.145031	0.110912	5	AT2G39700	0.152938	0.0353198	7	AT2G31670	0.143017	0.353835	9
AT3G12240	0.142505	0.356086	1									AT4G10465	0.155147	0.169348	2	AT2G22730	0.167477	0.262874	3	AT1G74890	0.116289	0.175424	4	AT2G16790	0.0899864	0.400203	5	AT2G39795	0.13746	0.253864	7	AT2G31840	0.151671	0.200231	9
AT3G12540	0.135112	0.134772	1									AT4G10895	0.0811494	1.18932	2	AT2G22760	0.196526	0.314304	3	AT1G75000	0.122732	0.142935	4	AT2G16920	0.141156	0.229136	5	AT2G39970	0.114019	0.142041	7	AT2G31890	0.153729	0.178174	9
AT3G14030	0.205216	0.405467	1									AT4G11040	0.224886	0.233292	2	AT2G22790	0.160194	0.40807	3	AT1G75120	0.0858235	0.646136	4	AT2G17110	0.153037	0.282725	5	AT2G39980	0.166301	0.132956	7	AT2G31960	0.104598	0.111885	9
AT3G14320	0.247127	0.501918	1									AT4G11050	0.176511	0.093858	2	AT2G22905	0.25853	0.416395	3	AT1G75360	0.119996	0.935695	4	AT2G17200	0.193846	0.101711	5	AT2G40020	0.090012	1.05408	7	AT2G31980	0.149196	0.23416	9
AT3G14490	0.189749	0.400061	1									AT4G11470	0.266789	0.28529	2	AT2G23000	0.177262	0.160984	3	AT1G75380	0.121037	0.0651945	4	AT2G17260	0.143592	0.104335	5	AT2G40030	0.0884742	0.296902	7	AT2G32040	0.137317	0.138799	9
AT3G14970	0.113482	0.897125	1									AT4G11480	0.157779	0.363506	2	AT2G23148	0.229659	0.318222	3	AT1G75390	0.22209	0.0561853	4	AT2G17300	0.1556	0.0212663	5	AT2G40110	0.148101	0.0219724	7	AT2G32060	0.230537	0.059605	9
AT3G15130	0.159013	0.253709	1									AT4G11655	0.128093	0.335139	2	AT2G23190	0.191983	0.243663	3	AT1G75490	0.105486	0.132279	4	AT2G17420	0.176784	0.0618744	5	AT2G40180	0.189064	0.109013	7	AT2G32090	0.159622	0.159207	9
AT3G15440	0.162908	0.270337	1									AT4G11750	0.152018	0.817261	2	AT2G23240	0.102386	0.109232	3	AT1G75580	0.0926396	0.0444866	4	AT2G17550	0.125079	0.121401	5	AT2G40250	0.137469	0.203641	7	AT2G32340	0.16156	0.50093	9
AT3G16210	0.0876295	0.499635	1									AT4G11810	0.160386	0.0619493	2	AT2G23348	0.220419	0.856106	3	AT1G75620	0.153889	0.265938	4	AT2G17570	0.140326	0.277808	5	AT2G40300	0.134524	0.118945	7	AT2G32910	0.145223	0.331428	9
AT3G16300	0.181038	0.251525	1									AT4G11930	0.278888	0.434889	2	AT2G23440	0.156505	0.56544	3	AT1G75630	0.240501	0.4108	4	AT2G17820	0.110043	0.23216	5	AT2G40330	0.14905	0.225209	7	AT2G33430	0.170939	0.0882475	9
AT3G16540	0.113362	0.692596	1									AT4G11940	0.124336	0.995113	2	AT2G23580	0.13114	0.398647	3	AT1G75640	0.194638	0.156764	4	AT2G17880	0.1309	0.445693	5	AT2G40400	0.0975634	0.198688	7	AT2G33580	0.18804	0.162226	9
AT3G16550	0.0657107	0.913288	1									AT4G12530	0.106409	0.522833	2	AT2G23600	0.130064	0.360718	3	AT1G75920	0.107216	0.328448	4	AT2G17890	0.127579	0.090217	5	AT2G40480	0.194273	0.132616	7	AT2G33700	0.0852726	0.140786	9
AT3G16600	0.250835	0.393226	1									AT4G12825	0.160245	0.658686	2	AT2G23800	0.137621	0.112386	3	AT1G76030	0.102291	0.0176639	4	AT2G18090	0.175417	0.166491	5	AT2G40600	0.163387	0.246297	7	AT2G34160	0.217994	0.0997574	9
AT3G16895	0.271052	0.350387	1									AT4G12900	0.226661	0.0661526	2	AT2G24070	0.173288	0.287688	3	AT1G76040	0.176633	0.167016	4	AT2G18300	0.139273	0.215201	5	AT2G40650	0.173213	0.114117	7	AT2G34190	0.0887256	0.0836853	9
AT3G16930	0.248914	0.605224	1									AT4G13090	0.11279	0.449863	2	AT2G24080	0.198542	0.596959	3	AT1G76065	0.206137	0.110158	4	AT2G18350	0.172881	0.148924	5	AT2G40660	0.0942426	0.375817	7	AT2G34300	0.128921	0.160882	9
AT3G16960	0.19329	0.408145	1									AT4G13266	0.211665	0.301743	2	AT2G24140	0.143732	0.431423	3	AT1G76120	0.153869	0.246182	4	AT2G18360	0.138783	0.129415	5	AT2G40690	0.0902629	0.096218	7	AT2G34340	0.11387	0.521037	9
AT3G16970	0.148919	0.63542	1									AT4G14250	0.21831	0.411731	2	AT2G24255	0.0858023	1.35484	3	AT1G76210	0.080825	0.229112	4	AT2G18370	0.102626	0.116039	5	AT2G40730	0.0911667	0.0365243	7	AT2G34470	0.118497	0.0526259	9
AT3G17540	0.164027	0.676417	1									AT4G14746	0.161417	0.256835	2	AT2G24480	0.231589	0.34561	3	AT1G76290	0.142715	0.309317	4	AT2G18420	0.178147	0.217968	5	AT2G40790	0.115485	0.357269	7	AT2G34585	0.224072	0.15249	9
AT3G17550	0.18467	0.139953	1									AT4G14805	0.106324	0.70021	2	AT2G24645	0.156449	0.525205	3	AT1G76310	0.106776	0.179639	4	AT2G18450	0.162372	0.0851521	5	AT2G40900	0.093103	0.270845	7	AT2G34650	0.162348	0.0749412	9
AT3G19880	0.251987	0.245889	1									AT4G15215	0.109394	0.219127	2	AT2G24690	0.153316	0.537943	3	AT1G76350	0.166496	0.120332	4	AT2G18520	0.137318	0.2275	5	AT2G41010	0.187502	0.274943	7	AT2G35110	0.0995172	0.0913587	9
AT3G20030	0.134652	0.940568	1									AT4G15360	0.157487	0.289532	2	AT2G24700	0.167512	0.447787	3	AT1G76360	0.182878	0.152357	4	AT2G18750	0.119477	0.0838482	5	AT2G41770	0.121951	0.0723314	7	AT2G35155	0.0882125	0.125862	9
AT3G20362	0.0619605	3.5434	1									AT4G15417	0.133756	0.35667	2	AT2G25050	0.117343	0.179998	3	AT1G76630	0.13592	0.197635	4	AT2G18840	0.100636	0.0339452	5	AT2G42110	0.0774777	0.443316	7	AT2G35230	0.0711579	0.756462	9
AT3G20460	0.10947	0.224174	1									AT4G15715	0.114955	0.923182	2	AT2G25130	0.229637	0.192567	3	AT1G76690	0.212587	0.226055	4	AT2G18910	0.0602752	0.115203	5	AT2G42200	0.125001	0.123125	7	AT2G35320	0.0691307	0.404769	9
AT3G20750	0.114291	0.786514	1									AT4G15810	0.179113	0.565932	2	AT2G25240	0.140834	0.308529	3	AT1G76750	0.184396	0.20571	4	AT2G19000	0.077576	0.535331	5	AT2G42240	0.182434	0.309865	7	AT2G35450	0.24602	0.124994	9
AT3G20880	0.131697	0.220057	1									AT4G15980	0.155079	0.228247	2	AT2G25470	0.168364	0.281439	3	AT1G76800	0.222816	0.0433234	4	AT2G19010	0.169322	0.140282	5	AT2G42300	0.130605	0.157062	7	AT2G35490	0.221004	0.315244	9
AT3G20997	0.207653	0.254888	1									AT4G16230	0.22305	0.240115	2	AT2G25735	0.184944	0.227401	3	AT1G76960	0.209546	1.02124	4	AT2G19310	0.11854	0.466459	5	AT2G42400	0.108626	0.147554	7	AT2G35500	0.208434	0.108273	9
AT3G21590	0.0649533	1.71148	1									AT4G16550	0.24656	0.349373	2	AT2G25770	0.218491	0.296203	3	AT1G76980	0.219608	0.220191	4	AT2G19380	0.129209	0.47471	5	AT2G42450	0.120356	0.214739	7	AT2G35690	0.131194	0.120953	9
AT3G21860	0.164923	1.08581	1									AT4G17700	0.106214	1.72132	2	AT2G26050	0.166214	0.539001	3	AT1G77122	0.146543	0.250893	4	AT2G19390	0.0821374	0.306081	5	AT2G42880	0.123029	0.0426451	7	AT2G36100	0.198157	0.137706	9
AT3G21900	0.158167	0.421034	1									AT4G18110	0.128368	0.883766	2	AT2G26420	0.191912	0.0976419	3	AT1G77145	0.213299	0.286011	4	AT2G19460	0.0845366	0.0873877	5	AT2G43050	0.110608	0.229111	7	AT2G36200	0.113712	0.0976072	9
AT3G21910	0.18044	0.371489	1									AT4G18150	0.163582	0.392758	2	AT2G26550	0.273087	0.502657	3	AT1G77170	0.228504	0.161841	4	AT2G19520	0.0573734	0.132094	5	AT2G43130	0.143644	0.0444126	7	AT2G36250	0.112214	0.0847889	9
AT3G21930	0.140803	0.379505	1									AT4G18180	0.105023	0.203583	2	AT2G26580	0.167895	0.156178	3	AT1G77200	0.147963	0.199133	4	AT2G19700	0.0964213	1.82131	5	AT2G43190	0.116624	0.0917471	7	AT2G36310	0.153154	0.0527907	9
AT3G21945	0.107045	0.296075	1									AT4G18220	0.0708171	0.492394	2	AT2G26610	0.155256	0.176221	3	AT1G77230	0.10878	0.462731	4	AT2G19770	0.102925	0.0328185	5	AT2G43230	0.141674	0.0742057	7	AT2G36480	0.100519	0.305273	9
AT3G21980	0.126704	0.276278	1									AT4G18250	0.235248	0.36292	2	AT2G26790	0.18219	0.304432	3	AT1G77290	0.0803527	0.180746	4	AT2G19780	0.126522	0.112478	5	AT2G43570	0.129983	0.269259	7	AT2G36570	0.175517	0.106894	9
AT3G22720	0.131826	0.738562	1									AT4G18335	0.0781045	0.466945	2	AT2G26975	0.207473	0.283005	3	AT1G77405	0.140958	0.173873	4	AT2G19950	0.0868667	0.34463	5	AT2G43610	0.118425	0.109118	7	AT2G36835	0.10324	0.0362491	9
AT3G22870	0.129758	1.07193	1									AT4G18450	0.145978	0.563239	2	AT2G27140	0.13407	0.201981	3	AT1G77580	0.134065	0.268039	4	AT2G20020	0.114404	0.262074	5	AT2G43660	0.0867577	0.764995	7	AT2G36850	0.0933739	0.132511	9
AT3G23637	0.136068	0.117752	1									AT4G18690	0.154516	0.327114	2	AT2G27210	0.132451	0.0863691	3	AT1G77620	0.110249	0.413108	4	AT2G20070	0.0413486	1.03141	5	AT2G43760	0.0861811	0.127687	7	AT2G37040	0.155587	0.0402065	9
AT3G23715	0.138585	0.575352	1									AT4G18760	0.135896	0.0549221	2	AT2G27370	0.161941	0.10477	3	AT1G77640	0.112938	0.328216	4	AT2G20180	0.214835	0.173485	5	AT2G43770	0.0564257	0.142478	7	AT2G37060	0.160501	0.127073	9
AT3G23955	0.196896	0.792095	1									AT4G19038	0.130366	1.4955	2	AT2G27385	0.143959	0.386942	3	AT1G77690	0.134357	0.180286	4	AT2G20430	0.184028	0.0892308	5	AT2G44020	0.148854	0.0413283	7	AT2G37070	0.0851283	0.812094	9
AT3G24290	0.183764	0.0886502	1									AT4G19050	0.140933	0.404285	2	AT2G27389	0.237231	0.633364	3	AT1G77730	0.185662	0.290766	4	AT2G20500	0.205854	0.235262	5	AT2G44065	0.0505854	0.239688	7	AT2G37120	0.193581	0.163851	9
AT3G24580	0.226635	0.446248	1									AT4G19520	0.270196	0.416908	2	AT2G27430	0.175342	0.154309	3	AT1G77765	0.225405	0.335397	4	AT2G20510	0.11604	0.30596	5	AT2G44190	0.194199	0.126993	7	AT2G37500	0.0895509	0.143163	9
AT3G24690	0.123635	0.676249	1									AT4G19720	0.202268	0.534023	2	AT2G27650	0.0843776	0.761549	3	AT1G77870	0.133689	0.183306	4	AT2G20530	0.163064	0.0625049	5	AT2G44510	0.092666	0.301104	7	AT2G37570	0.128852	0.0886634	9
AT3G25420	0.111397	0.260091	1									AT4G20080	0.131979	0.182213	2	AT2G27770	0.118515	0.115318	3	AT1G77885	0.0835106	0.338806	4	AT2G20540	0.152786	0.207287	5	AT2G44670	0.104923	0.169391	7	AT2G37760	0.102493	0.233541	9
AT3G25830	0.137969	0.395825	1									AT4G20095	0.135717	0.772545	2	AT2G27800	0.209714	0.203319	3	AT1G77932	0.230434	0.537845	4	AT2G20630	0.134848	0.300229	5	AT2G44680	0.113591	0.0500917	7	AT2G37870	0.190961	0.0639132	9
AT3G26120	0.118657	0.299129	1									AT4G20100	0.14434	0.329672	2	AT2G28090	0.261062	0.225611	3	AT1G77960	0.208573	0.520941	4	AT2G20750	0.18699	0.129508	5	AT2G44770	0.0543031	0.163745	7	AT2G37980	0.1647	0.105712	9
AT3G26140	0.15978	0.126864	1									AT4G20450	0.20173	0.450982	2	AT2G28140	0.147673	0.148562	3	AT1G78190	0.188825	0.278965	4	AT2G20800	0.0927218	0.20902	5	AT2G44860	0.169171	0.218882	7	AT2G37990	0.126993	0.211966	9
AT3G26870	0.249858	0.251632	1									AT4G20970	0.118412	0.266055	2	AT2G28160	0.197499	0.103118	3	AT1G78440	0.191522	0.219957	4	AT2G20950	0.154265	0.216298	5	AT2G44980	0.106806	0.217571	7	AT2G38020	0.0997313	0.0604346	9
AT3G27040	0.195986	0.53867	1									AT4G20990	0.150994	0.138171	2	AT2G28260	0.145894	0.0441644	3	AT1G78530	0.155735	0.0821494	4	AT2G20990	0.100304	0.143782	5	AT2G45150	0.143614	0.205551	7	AT2G38060	0.137949	0.240522	9
AT3G27835	0.199313	0.431828	1									AT4G21010	0.186172	0.375267	2	AT2G28315	0.0944435	0.0739378	3	AT1G78540	0.0992371	0.353847	4	AT2G21050	0.124787	0.0387975	5	AT2G45170	0.0621462	0.0653708	7	AT2G38450	0.143296	0.188659	9
AT3G27900	0.19566	0.56337	1									AT4G21220	0.154171	0.375577	2	AT2G28460	0.1642	0.339976	3	AT1G78590	0.186865	0.116297	4	AT2G21210	0.0843948	0.455088	5	AT2G45400	0.135279	0.184686	7	AT2G38500	0.0893947	0.169276	9
AT3G27910	0.181677	0.576863	1									AT4G21250	0.136277	0.166167	2	AT2G28500	0.211756	0.0851812	3	AT1G78670	0.114478	0.39212	4	AT2G21230	0.174113	0.177977	5	AT2G45460	0.090458	0.301539	7	AT2G38580	0.059094	0.525143	9
AT3G28190	0.127812	0.338918	1									AT4G21323	0.17228	0.371455	2	AT2G28580	0.140747	0.287839	3	AT1G78820	0.230322	0.104323	4	AT2G21590	0.115138	0.193245	5	AT2G45490	0.128577	0.119724	7	AT2G38670	0.0807195	0.0251239	9
AT3G28380	0.217794	0.19895	1									AT4G21330	0.0819947	0.2699	2	AT2G28610	0.165591	0.140496	3	AT1G78830	0.155131	0.104793	4	AT2G21610	0.193665	0.241376	5	AT2G45530	0.157797	0.163385	7	AT2G38700	0.105679	0.0885124	9
AT3G28390	0.18783	0.18843	1									AT4G21340	0.0977545	0.434408	2	AT2G28640	0.193457	0.1506	3	AT1G78850	0.174279	0.0728418	4	AT2G21830	0.0849393	0.375811	5	AT2G45590	0.19199	0.105607	7	AT2G38720	0.112847	0.242289	9
AT3G29040	0.190189	0.311776	1									AT4G21585	0.200382	0.0864833	2	AT2G28660	0.218019	0.162345	3	AT1G78870	0.135372	0.0209716	4	AT2G22180	0.0771116	0.305446	5	AT2G45620	0.110017	0.244143	7	AT2G38740	0.127441	0.111691	9
AT3G29050	0.225467	0.615001	1									AT4G21970	0.142006	0.163168	2	AT2G28920	0.17102	0.137435	3	AT1G78880	0.0812088	0.0845471	4	AT2G22410	0.18662	0.195999	5	AT2G45670	0.126758	0.0857475	7	AT2G39000	0.163488	0.211145	9
AT3G29152	0.224645	0.657166	1									AT4G22100	0.197864	0.412542	2	AT2G29060	0.16016	0.157472	3	AT1G78910	0.0873742	0.262395	4	AT2G22420	0.120506	0.101796	5	AT2G45760	0.157186	0.14319	7	AT2G39020	0.113197	0.129451	9
AT3G29255	0.196447	0.218917	1									AT4G22390	0.133555	0.487213	2	AT2G29125	0.0298536	0.16155	3	AT1G78915	0.154127	0.114377	4	AT2G22470	0.127798	0.146742	5	AT2G45840	0.0893138	0.503383	7	AT2G39290	0.0554074	0.255113	9
AT3G29580	0.18581	0.655546	1									AT4G22520	0.1419	0.642505	2	AT2G29140	0.173534	0.13717	3	AT1G78990	0.131769	0.260653	4	AT2G22600	0.161687	0.306	5	AT2G45880	0.104611	0.138335	7	AT2G39390	0.135065	0.025759	9
AT3G29635	0.188139	0.337159	1									AT4G22600	0.14052	0.235489	2	AT2G29200	0.143181	0.14553	3	AT1G79020	0.136929	0.122789	4	AT2G22620	0.104187	0.307493	5	AT2G46080	0.0884351	0.159639	7	AT2G39430	0.124758	0.109429	9
AT3G30725	0.140276	0.301839	1									AT4G22666	0.171479	0.266904	2	AT2G29640	0.115942	0.747209	3	AT1G79180	0.141935	0.23544	4	AT2G22770	0.151442	0.20071	5	AT2G46270	0.112684	0.15332	7	AT2G39650	0.199578	0.0684574	9
AT3G30842	0.191765	0.203771	1									AT4G22810	0.240446	0.0654272	2	AT2G29710	0.154954	0.193898	3	AT1G79250	0.197561	0.053596	4	AT2G22800	0.0699691	0.654721	5	AT2G46340	0.126425	0.206387	7	AT2G39730	0.0923503	0.126467	9
AT3G42940	0.244369	0.552967	1									AT4G22940	0.150635	0.335737	2	AT2G29770	0.160741	0.862563	3	AT1G79320	0.0899832	0.298225	4	AT2G22840	0.108372	0.203462	5	AT2G46620	0.11736	0.178602	7	AT2G39830	0.118077	0.113909	9
AT3G44235	0.219708	0.37878	1									AT4G23340	0.207344	0.180594	2	AT2G29880	0.213983	0.298528	3	AT1G79400	0.132754	0.138322	4	AT2G22850	0.132219	0.434002	5	AT2G46735	0.135918	0.363631	7	AT2G39900	0.0747238	0.0956838	9
AT3G44250	0.224049	0.322105	1									AT4G23390	0.135192	0.317831	2	AT2G30130	0.184901	0.012054	3	AT1G79700	0.0852678	0.383166	4	AT2G22980	0.131649	0.270997	5	AT2G46830	0.0789437	0.328226	7	AT2G40010	0.147699	0.0998232	9
AT3G44718	0.235141	0.154636	1									AT4G23510	0.141465	0.480065	2	AT2G30395	0.184896	0.171717	3	AT1G79930	0.189931	0.0881411	4	AT2G22990	0.259837	0.155578	5	AT2G47050	0.0929924	0.0850951	7	AT2G40280	0.162141	0.127599	9
AT3G44920	0.150541	0.36953	1									AT4G23560	0.197491	0.0962338	2	AT2G30420	0.215911	0.205768	3	AT1G80120	0.0653145	0.135836	4	AT2G23030	0.117436	0.167898	5	AT2G47230	0.153099	0.375951	7	AT2G40316	0.176353	0.189267	9
AT3G45000	0.216109	0.382155	1									AT4G23882	0.145083	0.384577	2	AT2G30432	0.178977	0.269473	3	AT1G80150	0.135689	0.155117	4	AT2G23060	0.170593	0.108396	5	AT2G47440	0.181118	0.0771948	7	AT2G40360	0.15597	0.193994	9
AT3G45200	0.119478	0.482114	1									AT4G24320	0.190676	0.217168	2	AT2G30670	0.118871	0.250243	3	AT1G80245	0.148041	0.321625	4	AT2G23180	0.140875	0.172832	5	AT2G47500	0.083387	0.114662	7	AT2G40475	0.110394	0.377119	9
AT3G45480	0.166423	0.7245	1									AT4G25190	0.148525	0.343288	2	AT2G30700	0.143386	0.123395	3	AT1G80300	0.111289	0.110829	4	AT2G23200	0.169101	0.324596	5	AT2G47590	0.145639	0.113819	7	AT2G40540	0.168086	0.0284803	9
AT3G45580	0.218497	0.446751	1									AT4G25250	0.171116	0.21046	2	AT2G30810	0.171984	0.417882	3	AT1G80320	0.121871	0.17953	4	AT2G23260	0.131791	0.293082	5	AT2G47630	0.117693	0.111435	7	AT2G40550	0.138881	0.118123	9
AT3G45690	0.209477	0.223227	1									AT4G25290	0.131754	0.334836	2	AT2G30890	0.0904144	0.666776	3	AT1G80490	0.110601	0.0646839	4	AT2G23300	0.174045	0.0972635	5	AT2G47910	0.202692	0.154355	7	AT2G40700	0.130884	0.141543	9
AT3G45720	0.277475	0.235079	1									AT4G25330	0.23783	0.210971	2	AT2G30933	0.135884	0.256576	3	AT1G80650	0.219109	0.307645	4	AT2G23410	0.163129	0.295831	5	AT2G47940	0.0954027	0.162878	7	AT2G40740	0.119352	0.382552	9
AT3G45760	0.145878	0.519504	1									AT4G25400	0.203062	0.502344	2	AT2G30942	0.143677	0.067572	3	AT1G80710	0.136812	0.273792	4	AT2G23610	0.172995	0.390866	5	AT3G01015	0.127956	0.267126	7	AT2G40840	0.123141	0.106259	9
AT3G46260	0.0585208	0.531689	1									AT4G25410	0.161705	0.368477	2	AT2G31020	0.155514	0.133561	3	AT1G80745	0.121207	0.379596	4	AT2G23910	0.14295	0.169629	5	AT3G01040	0.0969062	0.0528771	7	AT2G40880	0.137674	0.150184	9
AT3G46340	0.120139	0.357986	1									AT4G25430	0.160192	0.798343	2	AT2G31050	0.13128	0.624175	3	AT1G80890	0.0448713	0.268146	4	AT2G23950	0.159894	0.103875	5	AT3G01160	0.148684	0.259788	7	AT2G40890	0.132274	0.0989844	9
AT3G46850	0.119917	0.510407	1									AT4G25515	0.149333	0.305364	2	AT2G31100	0.217452	0.285384	3	AT2G01130	0.0968087	0.283899	4	AT2G23970	0.103421	0.153151	5	AT3G01430	0.21985	0.145036	7	AT2G40935	0.13234	0.17636	9
AT3G47150	0.1601	0.486603	1									AT4G25820	0.269762	0.208339	2	AT2G31160	0.064561	0.28357	3	AT2G01275	0.121433	0.141785	4	AT2G23990	0.0615822	1.01362	5	AT3G01490	0.111744	0.0509915	7	AT2G40980	0.159053	0.0904569	9
AT3G47410	0.198565	0.506948	1									AT4G26055	0.110586	0.20513	2	AT2G31220	0.183511	0.0921553	3	AT2G01340	0.200576	0.109842	4	AT2G24040	0.138635	0.086063	5	AT3G01610	0.136814	0.128594	7	AT2G41040	0.13185	0.136585	9
AT3G47770	0.22493	0.349096	1									AT4G26170	0.255337	0.476373	2	AT2G31430	0.135871	0.296802	3	AT2G01390	0.164209	0.299546	4	AT2G24180	0.188501	0.132355	5	AT3G01720	0.11713	0.106032	7	AT2G41220	0.0974003	0.0721073	9
AT3G48205	0.176085	1.00037	1									AT4G26380	0.115151	1.20938	2	AT2G31580	0.112026	0.193554	3	AT2G01460	0.117093	0.124188	4	AT2G24230	0.141226	0.18671	5	AT3G01800	0.158618	0.231362	7	AT2G41550	0.20953	0.25878	9
AT3G48675	0.169035	0.51869	1									AT4G27920	0.191372	0.281872	2	AT2G31780	0.277017	0.253841	3	AT2G01510	0.16048	0.223908	4	AT2G24290	0.135768	0.238389	5	AT3G01820	0.140648	0.271858	7	AT2G41560	0.113276	0.12256	9
AT3G48940	0.137529	0.282002	1									AT4G28000	0.136669	0.136071	2	AT2G31850	0.177315	0.816504	3	AT2G01520	0.110298	0.0498808	4	AT2G24390	0.108618	0.166409	5	AT3G01900	0.107036	0.220348	7	AT2G41700	0.0748701	0.185891	9
AT3G49630	0.162029	0.420543	1									AT4G28170	0.142601	0.275644	2	AT2G31862	0.130714	1.22395	3	AT2G01610	0.172483	0.150041	4	AT2G24450	0.0789993	0.324415	5	AT3G01930	0.0939127	0.127893	7	AT2G41950	0.114165	0.254534	9
AT3G49700	0.135298	0.112057	1									AT4G28380	0.132687	0.468344	2	AT2G32200	0.14607	0.269957	3	AT2G01730	0.231013	0.285516	4	AT2G24460	0.203031	0.830241	5	AT3G01980	0.119172	0.287418	7	AT2G41970	0.0764447	0.0155203	9
AT3G49970	0.131936	0.392751	1									AT4G28397	0.07272	0.696366	2	AT2G32270	0.153993	0.205769	3	AT2G01818	0.103884	0.308783	4	AT2G24762	0.0935572	0.315613	5	AT3G02100	0.104181	0.329992	7	AT2G42030	0.143311	0.322513	9
AT3G50020	0.0547458	1.71361	1									AT4G28775	0.131933	0.739079	2	AT2G32300	0.0922195	0.304968	3	AT2G01880	0.0901641	0.449348	4	AT2G24970	0.176172	0.24966	5	AT3G02310	0.0775398	0.15567	7	AT2G42210	0.112517	0.0681555	9
AT3G50180	0.133597	0.376285	1									AT4G28850	0.179467	0.289662	2	AT2G32320	0.111078	0.15671	3	AT2G01900	0.138017	0.248288	4	AT2G25000	0.1394	0.280309	5	AT3G02380	0.134927	0.0930879	7	AT2G42570	0.0954871	0.128672	9
AT3G50450	0.11294	0.532744	1									AT4G28930	0.0253065	2.55498	2	AT2G32370	0.103396	1.31251	3	AT2G01913	0.217259	0.188745	4	AT2G25090	0.177315	0.080383	5	AT3G02650	0.122763	0.237932	7	AT2G42700	0.130178	0.128924	9
AT3G50710	0.127679	0.231184	1									AT4G29230	0.0880335	0.112925	2	AT2G32540	0.134357	0.331393	3	AT2G01940	0.11856	0.158847	4	AT2G25160	0.190497	0.27999	5	AT3G02680	0.104352	0.349249	7	AT2G42750	0.105647	0.126553	9
AT3G50720	0.177233	0.44564	1									AT4G29460	0.137843	0.224382	2	AT2G32650	0.180752	0.100421	3	AT2G02140	0.0705248	0.106149	4	AT2G25460	0.212629	0.169074	5	AT3G02760	0.0876163	0.189787	7	AT2G42760	0.117146	0.475878	9
AT3G52320	0.126518	0.856567	1									AT4G29760	0.147735	0.551792	2	AT2G32750	0.140803	0.368474	3	AT2G02148	0.109316	0.249823	4	AT2G25580	0.112885	0.546456	5	AT3G02770	0.131478	0.085973	7	AT2G42800	0.154668	0.117264	9
AT3G52440	0.181036	0.103195	1									AT4G30040	0.141931	0.28898	2	AT2G32790	0.206261	0.397997	3	AT2G02540	0.1116	0.330306	4	AT2G25650	0.254228	0.279067	5	AT3G02820	0.156193	0.145025	7	AT2G42830	0.0839377	0.127226	9
AT3G52980	0.249437	0.338592	1									AT4G30067	0.150753	0.282292	2	AT2G32905	0.174018	0.635982	3	AT2G02740	0.0640031	0.381503	4	AT2G25820	0.202137	0.271986	5	AT3G02950	0.18497	0.0560286	7	AT2G42890	0.0913846	0.176833	9
AT3G53065	0.137428	0.418385	1									AT4G30074	0.154233	0.415373	2	AT2G32960	0.109114	0.455449	3	AT2G02790	0.135032	0.384966	4	AT2G26260	0.10524	0.185092	5	AT3G02980	0.174787	0.576245	7	AT2G43080	0.0568482	0.112517	9
AT3G53330	0.273097	0.44999	1									AT4G30540	0.114044	0.325078	2	AT2G33050	0.10742	0.354508	3	AT2G02820	0.133322	0.308663	4	AT2G26480	0.175053	0.237053	5	AT3G03170	0.106959	0.263301	7	AT2G43430	0.125777	0.0332698	9
AT3G53590	0.114515	0.156731	1									AT4G31070	0.106674	0.500098	2	AT2G33205	0.177272	0.429667	3	AT2G02910	0.147524	0.109747	4	AT2G26530	0.130436	0.177453	5	AT3G03320	0.149761	0.300197	7	AT2G43710	0.123819	0.0601977	9
AT3G53820	0.0800974	0.563009	1									AT4G31320	0.0605453	0.444497	2	AT2G33360	0.0859395	0.404293	3	AT2G02955	0.133169	0.516822	4	AT2G26690	0.166129	0.0478758	5	AT3G03520	0.131324	0.134114	7	AT2G43750	0.0719564	0.0656439	9
AT3G54160	0.108001	0.591728	1									AT4G31615	0.11063	0.551967	2	AT2G33780	0.129483	0.977683	3	AT2G03020	0.174624	0.848031	4	AT2G26710	0.108355	0.0316107	5	AT3G03550	0.109601	0.204773	7	AT2G43810	0.171819	0.0292547	9
AT3G55515	0.195595	0.461145	1									AT4G31630	0.260979	0.583899	2	AT2G33810	0.109837	0.248359	3	AT2G03290	0.121374	0.174091	4	AT2G26950	0.185574	0.861883	5	AT3G03580	0.11382	0.227649	7	AT2G43850	0.134192	0.0603389	9
AT3G55540	0.107266	0.237677	1									AT4G31940	0.133249	0.21885	2	AT2G33847	0.142449	0.625247	3	AT2G03440	0.150385	0.230646	4	AT2G26970	0.150206	0.248964	5	AT3G03810	0.0895866	0.112483	7	AT2G43970	0.108895	0.161171	9
AT3G55650	0.14492	0.22489	1									AT4G32780	0.155426	0.175504	2	AT2G34010	0.11971	0.435131	3	AT2G03480	0.137936	0.0784721	4	AT2G27190	0.146605	0.212309	5	AT3G04060	0.0472363	0.503471	7	AT2G44050	0.0846561	0.093902	9
AT3G56420	0.214321	0.904049	1									AT4G32785	0.141233	0.0498702	2	AT2G34020	0.109601	0.198437	3	AT2G03520	0.147538	0.167014	4	AT2G27360	0.152763	0.292103	5	AT3G04530	0.19251	0.0748562	7	AT2G44120	0.260232	0.0205505	9
AT3G56530	0.126623	0.636904	1									AT4G33020	0.145756	0.0668652	2	AT2G34150	0.163153	0.246505	3	AT2G03620	0.180396	0.0279568	4	AT2G27420	0.149835	0.176969	5	AT3G04590	0.15267	0.168059	7	AT2G44450	0.122112	0.127621	9
AT3G56540	0.158206	0.658963	1									AT4G33590	0.155919	0.211663	2	AT2G34230	0.145747	0.775366	3	AT2G03667	0.114415	0.255958	4	AT2G27590	0.124077	0.0966853	5	AT3G04630	0.112671	0.259611	7	AT2G44530	0.0979441	0.046207	9
AT3G56670	0.179281	0.943032	1									AT4G33600	0.139235	0.228696	2	AT2G34530	0.128528	0.493465	3	AT2G03760	0.163113	0.164343	4	AT2G27690	0.116025	0.207633	5	AT3G05100	0.168724	0.127732	7	AT2G44640	0.109104	0.172642	9
AT3G56770	0.0963474	0.660945	1									AT4G33710	0.107969	0.29279	2	AT2G34540	0.18324	0.238924	3	AT2G04100	0.127118	0.181045	4	AT2G27790	0.137222	0.127105	5	AT3G05120	0.154544	0.0854014	7	AT2G44820	0.139692	0.394556	9
AT3G56891	0.195445	0.162762	1									AT4G33820	0.137375	0.310597	2	AT2G34555	0.139595	0.216842	3	AT2G04160	0.160916	0.166231	4	AT2G27860	0.134923	0.0898777	5	AT3G05170	0.0964766	0.136448	7	AT2G44850	0.16924	0.664849	9
AT3G57310	0.0245699	1.85879	1									AT4G33830	0.169402	0.272531	2	AT2G34580	0.224044	0.254861	3	AT2G04235	0.147569	0.411165	4	AT2G27990	0.153434	0.333385	5	AT3G05190	0.106697	0.130161	7	AT2G45470	0.0940561	0.110316	9
AT3G57740	0.111815	0.364174	1									AT4G33870	0.148535	0.393637	2	AT2G34600	0.10578	0.702694	3	AT2G04390	0.0794748	0.158745	4	AT2G28085	0.190285	0.0677209	5	AT3G05480	0.0590452	0.275299	7	AT2G45600	0.22196	0.0660502	9
AT3G57960	0.109487	1.35726	1									AT4G33880	0.140352	0.158018	2	AT2G34610	0.134764	0.538845	3	AT2G04690	0.132043	0.283703	4	AT2G28100	0.200097	0.19616	5	AT3G05570	0.183246	0.247621	7	AT2G45690	0.0606781	0.460335	9
AT3G58240	0.0708945	0.870307	1									AT4G33930	0.217208	0.562874	2	AT2G34850	0.146592	0.143812	3	AT2G04840	0.260674	0.496846	4	AT2G28180	0.129928	0.467882	5	AT3G05690	0.0959998	0.138622	7	AT2G45710	0.213931	0.0490757	9
AT3G58250	0.112178	0.60856	1									AT4G34210	0.155329	0.556858	2	AT2G34870	0.0822937	0.283701	3	AT2G05310	0.0792804	0.483688	4	AT2G28305	0.0486457	0.176683	5	AT3G05810	0.163413	0.153411	7	AT2G45730	0.0811619	0.228481	9
AT3G58310	0.15988	0.309552	1									AT4G34510	0.180843	0.174728	2	AT2G35035	0.176478	0.112341	3	AT2G05400	0.114549	0.776078	4	AT2G28330	0.214962	0.196199	5	AT3G06030	0.164379	0.135945	7	AT2G45820	0.101862	0.0965297	9
AT3G58320	0.138078	0.560105	1									AT4G34520	0.133757	0.211641	2	AT2G35215	0.179516	0.214534	3	AT2G05540	0.141931	0.266092	4	AT2G28400	0.132959	0.258497	5	AT3G06035	0.201459	0.124444	7	AT2G45910	0.105982	0.0934737	9
AT3G58340	0.0923041	0.467401	1									AT4G34550	0.0863262	0.882704	2	AT2G35270	0.158707	0.0330586	3	AT2G05850	0.169528	0.580624	4	AT2G28605	0.10709	0.609213	5	AT3G06150	0.18807	0.134972	7	AT2G45920	0.076406	0.464837	9
AT3G58960	0.159479	0.454669	1									AT4G34580	0.108714	0.0872533	2	AT2G35300	0.114085	0.0826744	3	AT2G06025	0.168801	0.135602	4	AT2G28630	0.145835	0.0628507	5	AT3G06260	0.124309	0.0207035	7	AT2G45990	0.109131	0.126208	9
AT3G60090	0.134018	0.271591	1									AT4G34810	0.0714182	0.124464	2	AT2G35350	0.130763	0.184635	3	AT2G06090	0.192127	0.720554	4	AT2G28670	0.156756	0.181715	5	AT3G06300	0.16878	0.0578572	7	AT2G46230	0.21591	0.323998	9
AT3G60870	0.174139	0.379381	1									AT4G34880	0.0835295	0.446048	2	AT2G35850	0.167368	0.102598	3	AT2G07020	0.178186	0.28143	4	AT2G28720	0.138401	0.0416655	5	AT3G06350	0.147622	0.203354	7	AT2G46560	0.109938	0.367601	9
AT3G61172	0.225355	0.304016	1									AT4G35610	0.23152	0.404815	2	AT2G35990	0.0642832	0.102449	3	AT2G07698	0.0599187	0.400663	4	AT2G28830	0.191217	0.248669	5	AT3G06380	0.169148	0.180511	7	AT2G46580	0.121141	0.270675	9
AT3G61182	0.0775956	0.976181	1									AT4G35733	0.122516	0.41309	2	AT2G36210	0.206056	0.142652	3	AT2G12462	0.162443	0.243312	4	AT2G29070	0.159778	0.116834	5	AT3G06600	0.123786	0.370321	7	AT2G46910	0.1023	0.176385	9
AT3G61290	0.118347	0.309937	1									AT4G35810	0.100674	0.277613	2	AT2G36295	0.156393	0.492223	3	AT2G13350	0.119015	0.0938067	4	AT2G29090	0.167254	0.17387	5	AT3G06730	0.0840544	0.181716	7	AT2G47060	0.168532	0.0626819	9
AT3G61510	0.132857	0.291281	1									AT4G35900	0.127826	0.309132	2	AT2G36325	0.102506	0.584308	3	AT2G13600	0.156265	0.188621	4	AT2G29120	0.172947	0.300936	5	AT3G06810	0.0775358	0.142101	7	AT2G47070	0.0870011	0.354412	9
AT3G61730	0.0871912	0.285467	1									AT4G37100	0.123008	0.102442	2	AT2G36355	0.0880272	0.279134	3	AT2G13620	0.206313	0.0446813	4	AT2G29130	0.123459	0.161902	5	AT3G07010	0.115055	0.0968798	7	AT2G47190	0.150437	0.228822	9
AT3G62850	0.119658	0.961037	1									AT4G37140	0.217176	0.56113	2	AT2G36420	0.136457	0.24026	3	AT2G13810	0.133131	0.113958	4	AT2G29290	0.142155	0.275957	5	AT3G07070	0.149851	0.0343132	7	AT2G47390	0.0991769	0.136839	9
AT3G63088	0.109862	0.16099	1									AT4G37160	0.0914582	0.165689	2	AT2G36560	0.0891727	1.18238	3	AT2G14045	0.134014	0.0546981	4	AT2G29470	0.116277	0.190775	5	AT3G07080	0.144213	0.0711725	7	AT2G47470	0.0861973	0.0451013	9
AT3G63360	0.212072	0.0952923	1									AT4G37720	0.0894811	0.551174	2	AT2G36610	0.123801	0.338311	3	AT2G14050	0.115898	0.112638	4	AT2G29490	0.0995487	0.166634	5	AT3G07190	0.0878686	0.144025	7	AT2G47710	0.0925437	0.0627617	9
AT4G00600	0.193132	0.310539	1									AT4G37730	0.204257	0.424543	2	AT2G36724	0.155494	0.41291	3	AT2G14095	0.104277	0.285872	4	AT2G29620	0.171566	0.294957	5	AT3G07520	0.0763771	0.357791	7	AT2G47770	0.187492	0.103123	9
AT4G00872	0.120986	0.451586	1									AT4G37810	0.0713296	0.245323	2	AT2G36800	0.147834	0.192936	3	AT2G14247	0.134998	0.623927	4	AT2G29740	0.127759	0.302785	5	AT3G07530	0.0741558	0.466905	7	AT2G47790	0.143005	0.174369	9
AT4G01240	0.183327	0.203005	1									AT4G38030	0.0896604	0.281581	2	AT2G36890	0.0770148	0.391889	3	AT2G14520	0.170586	0.125742	4	AT2G29760	0.186207	0.114265	5	AT3G07660	0.0724738	0.485807	7	AT2G48010	0.164291	0.163594	9
AT4G02870	0.213499	1.25761	1									AT4G39250	0.103446	0.0858387	2	AT2G36920	0.140935	1.16905	3	AT2G14620	0.19763	0.161311	4	AT2G30040	0.167114	0.359242	5	AT3G07690	0.102338	0.0577868	7	AT3G01310	0.127298	0.0635982	9
AT4G04710	0.196219	0.28627	1									AT4G39340	0.222007	0.148926	2	AT2G37035	0.139879	0.165545	3	AT2G14720	0.185696	0.0313307	4	AT2G30240	0.168396	0.114681	5	AT3G07740	0.0989233	0.271034	7	AT3G01320	0.132322	0.346185	9
AT4G05030	0.137458	0.0491857	1									AT4G39580	0.102645	0.259375	2	AT2G37100	0.101395	0.326174	3	AT2G14760	0.130123	0.17612	4	AT2G30330	0.188694	0.118476	5	AT3G07750	0.0729665	0.198706	7	AT3G01560	0.161984	0.332891	9
AT4G05170	0.13248	0.441958	1									AT4G39810	0.159002	0.192238	2	AT2G37170	0.268601	0.0428191	3	AT2G14830	0.146685	0.421607	4	AT2G30480	0.0943645	0.470117	5	AT3G07870	0.0812756	0.14855	7	AT3G01630	0.14513	0.170691	9
AT4G05220	0.112366	0.183015	1									AT4G39952	0.0946296	0.34876	2	AT2G37260	0.187143	0.136345	3	AT2G15020	0.178072	0.102746	4	AT2G30520	0.242244	0.0459045	5	AT3G08620	0.14667	0.0979288	7	AT3G01690	0.0682271	0.207271	9
AT4G05475	0.236488	0.407005	1									AT5G01660	0.0726511	0.37324	2	AT2G37290	0.129212	0.184272	3	AT2G15300	0.1501	0.332391	4	AT2G30540	0.156358	0.0612809	5	AT3G08760	0.149262	0.0505524	7	AT3G01740	0.184102	0.0957117	9
AT4G05490	0.147494	0.789745	1									AT5G01680	0.127477	0.333026	2	AT2G37320	0.160304	0.191975	3	AT2G15390	0.129143	0.232711	4	AT2G30660	0.277589	0.256093	5	AT3G08860	0.142559	0.191664	7	AT3G01810	0.0962263	0.391954	9
AT4G08530	0.175955	0.589831	1									AT5G01840	0.1513	0.264324	2	AT2G37390	0.153964	0.284401	3	AT2G15430	0.218678	0.0488417	4	AT2G30750	0.124141	0.150337	5	AT3G08970	0.135321	0.209262	7	AT3G01890	0.128822	0.379365	9
AT4G08630	0.164184	0.312697	1									AT5G01860	0.153947	0.326294	2	AT2G37435	0.182151	0.94888	3	AT2G15730	0.182722	0.0597509	4	AT2G30820	0.116437	0.60209	5	AT3G09010	0.144552	0.150125	7	AT3G02050	0.103464	0.215568	9
AT4G08840	0.169113	0.390007	1									AT5G02110	0.254888	0.338294	2	AT2G37690	0.0991411	0.231401	3	AT2G15830	0.124993	0.301442	4	AT2G31070	0.145378	0.135174	5	AT3G09100	0.150758	0.073007	7	AT3G02200	0.143682	0.21647	9
AT4G09130	0.178533	0.470706	1									AT5G02210	0.126417	0.782829	2	AT2G37930	0.198567	0.280636	3	AT2G16210	0.112862	0.523841	4	AT2G31180	0.121095	0.319162	5	AT3G09520	0.242998	0.0938248	7	AT3G02210	0.111846	0.136353	9
AT4G09190	0.130261	0.538959	1									AT5G02730	0.118963	0.300528	2	AT2G38025	0.155437	0.173813	3	AT2G16230	0.174992	0.188601	4	AT2G31250	0.138073	0.660252	5	AT3G09530	0.170023	0.191184	7	AT3G02260	0.0611711	0.181143	9
AT4G09467	0.246093	0.108413	1									AT5G02930	0.195872	0.98334	2	AT2G38070	0.164777	0.180664	3	AT2G16405	0.148221	0.0853849	4	AT2G31290	0.171536	0.0727894	5	AT3G09560	0.129866	0.228415	7	AT3G02350	0.159681	0.0192825	9
AT4G09647	0.244531	0.573585	1									AT5G03590	0.0915192	0.30238	2	AT2G38100	0.132998	0.197174	3	AT2G16720	0.132067	0.220413	4	AT2G31420	0.244873	0.749429	5	AT3G09580	0.107485	0.278139	7	AT3G02490	0.16174	0.179793	9
AT4G09984	0.242704	0.280475	1									AT5G03790	0.0986212	0.28058	2	AT2G38230	0.16351	0.0267943	3	AT2G16770	0.147072	0.0691824	4	AT2G31610	0.141682	0.100409	5	AT3G09760	0.106616	0.270847	7	AT3G02530	0.0816195	0.0518836	9
AT4G10510	0.227232	0.13925	1									AT5G03820	0.143693	0.23473	2	AT2G38255	0.206134	0.408453	3	AT2G16850	0.130056	0.0649974	4	AT2G32020	0.128817	0.135983	5	AT3G09880	0.116267	0.0995663	7	AT3G02660	0.144698	0.089252	9
AT4G10540	0.20713	0.20238	1									AT5G04640	0.222055	0.480765	2	AT2G38300	0.0816607	0.475728	3	AT2G16880	0.104735	0.253369	4	AT2G32400	0.160597	0.151212	5	AT3G10050	0.0852199	0.188245	7	AT3G02690	0.127426	0.131471	9
AT4G10740	0.246396	0.667917	1									AT5G04700	0.0946642	0.135711	2	AT2G38320	0.122256	0.216375	3	AT2G16910	0.108061	0.109299	4	AT2G32415	0.158072	0.13931	5	AT3G10070	0.0629899	0.342237	7	AT3G02740	0.0992229	0.252989	9
AT4G11485	0.213942	0.429504	1									AT5G04730	0.115896	1.04562	2	AT2G38510	0.139946	0.0870893	3	AT2G17040	0.244528	0.0775144	4	AT2G32560	0.129553	0.19034	5	AT3G10190	0.205153	0.116341	7	AT3G02750	0.087316	0.155401	9
AT4G11653	0.166054	0.702959	1									AT5G05030	0.107961	0.317719	2	AT2G38910	0.152221	0.0381469	3	AT2G17090	0.137906	0.312572	4	AT2G32770	0.104431	0.410466	5	AT3G10330	0.123732	0.0110269	7	AT3G02780	0.156919	0.0750421	9
AT4G12140	0.123009	1.04815	1									AT5G05280	0.0472348	0.343869	2	AT2G39120	0.114839	0.237285	3	AT2G17140	0.154512	0.104387	4	AT2G32800	0.186417	0.0719681	5	AT3G10450	0.09702	0.238319	7	AT3G02830	0.098054	0.100783	9
AT4G12740	0.172256	0.357492	1									AT5G05420	0.0497684	0.53331	2	AT2G39300	0.13318	0.267471	3	AT2G17190	0.156573	0.0852592	4	AT2G32830	0.148468	0.114639	5	AT3G10550	0.129669	0.165264	7	AT3G02885	0.154361	0.159416	9
AT4G13060	0.142741	1.02892	1									AT5G05770	0.155147	0.470204	2	AT2G39518	0.169851	0.180613	3	AT2G17320	0.117289	0.230171	4	AT2G32860	0.0962852	0.415253	5	AT3G10630	0.133568	0.211112	7	AT3G03110	0.0699817	0.196239	9
AT4G13440	0.203721	0.087736	1									AT5G06080	0.113623	0.247961	2	AT2G39620	0.137243	0.367711	3	AT2G17430	0.116544	0.162964	4	AT2G32890	0.153001	0.223719	5	AT3G10700	0.104046	0.0833797	7	AT3G03210	0.182553	0.0757667	9
AT4G13600	0.148814	0.162834	1									AT5G06250	0.169245	0.31355	2	AT2G39855	0.138825	1.07998	3	AT2G17525	0.170965	0.188833	4	AT2G32990	0.144222	0.0855622	5	AT3G10840	0.158091	0.208093	7	AT3G03310	0.117558	0.0859564	9
AT4G14260	0.187826	1.01263	1									AT5G06400	0.101628	0.347544	2	AT2G40095	0.128938	0.180579	3	AT2G17540	0.169568	0.299119	4	AT2G33000	0.0742394	1.87791	5	AT3G10870	0.124001	0.163147	7	AT3G03330	0.17517	0.102365	9
AT4G14276	0.278011	0.36318	1									AT5G06470	0.0902292	0.279034	2	AT2G40116	0.184976	0.029072	3	AT2G17680	0.152724	0.263602	4	AT2G33070	0.134259	0.154024	5	AT3G11150	0.119943	0.386313	7	AT3G03340	0.108579	0.136326	9
AT4G14785	0.145716	0.544278	1									AT5G06520	0.18949	0.717969	2	AT2G40130	0.139927	0.229925	3	AT2G17705	0.165017	0.0418508	4	AT2G33270	0.155219	0.301442	5	AT3G11230	0.179276	0.0377294	7	AT3G03720	0.208329	0.347734	9
AT4G15053	0.0971465	0.885117	1									AT5G06900	0.151604	0.22712	2	AT2G40200	0.258439	0.127418	3	AT2G17750	0.0945565	0.32397	4	AT2G33310	0.180618	0.0684925	5	AT3G11320	0.103951	0.0144954	7	AT3G03860	0.122615	0.201838	9
AT4G15990	0.149324	0.331211	1									AT5G07150	0.079193	0.467648	2	AT2G40320	0.210617	0.0489864	3	AT2G17787	0.135977	0.502656	4	AT2G33320	0.168405	0.116557	5	AT3G11420	0.16659	0.154272	7	AT3G03870	0.111043	0.224825	9
AT4G16195	0.159126	0.517798	1									AT5G07170	0.259659	0.466877	2	AT2G40380	0.158005	0.0667302	3	AT2G17860	0.162021	0.267944	4	AT2G33460	0.10345	0.309891	5	AT3G11430	0.140395	0.123157	7	AT3G03900	0.133479	0.0493459	9
AT4G17210	0.182615	0.154813	1									AT5G07540	0.0756851	0.775056	2	AT2G40470	0.121898	0.116563	3	AT2G18020	0.110928	0.0162375	4	AT2G33540	0.106602	0.349459	5	AT3G11560	0.111787	0.201426	7	AT3G03920	0.0738256	0.197311	9
AT4G17713	0.170917	0.415729	1									AT5G07550	0.0688071	0.864498	2	AT2G40520	0.101383	1.57088	3	AT2G18080	0.160646	0.208557	4	AT2G33570	0.176749	0.0594713	5	AT3G11600	0.109306	0.147168	7	AT3G03950	0.155171	0.13957	9
AT4G17780	0.177891	0.634136	1									AT5G07610	0.198064	0.230264	2	AT2G40530	0.185823	0.266366	3	AT2G18110	0.154872	0.134819	4	AT2G33610	0.121039	0.359595	5	AT3G11620	0.107243	0.228262	7	AT3G03960	0.142345	0.0400935	9
AT4G17850	0.148781	0.907654	1									AT5G08695	0.161933	0.616506	2	AT2G40720	0.126374	0.247796	3	AT2G18120	0.141525	0.409529	4	AT2G33670	0.107947	0.147292	5	AT3G11690	0.159914	0.0575881	7	AT3G04010	0.165643	0.102606	9
AT4G18190	0.244727	0.210397	1									AT5G09490	0.0606172	0.553489	2	AT2G40750	0.0772305	0.460164	3	AT2G18160	0.0280092	0.392031	4	AT2G33735	0.0375001	0.660357	5	AT3G11700	0.187089	0.058626	7	AT3G04120	0.133899	0.00976897	9
AT4G18320	0.103185	1.46752	1									AT5G09610	0.155167	0.531744	2	AT2G40925	0.194909	0.994033	3	AT2G18180	0.0857307	0.302686	4	AT2G33850	0.125943	0.226264	5	AT3G11820	0.124033	0.177605	7	AT3G04230	0.177877	0.272415	9
AT4G18620	0.0907036	0.356348	1									AT5G09805	0.0925065	0.358022	2	AT2G40990	0.0842056	0.216148	3	AT2G18210	0.187443	0.164683	4	AT2G33980	0.0901912	0.424942	5	AT3G11840	0.129707	0.33412	7	AT3G04460	0.119548	0.0605275	9
AT4G19580	0.177214	0.267026	1									AT5G09876	0.196868	0.28461	2	AT2G41130	0.111443	0.0824861	3	AT2G18380	0.108507	0.390381	4	AT2G34180	0.151225	0.181839	5	AT3G11850	0.153169	0.314222	7	AT3G04480	0.0488376	0.513195	9
AT4G19750	0.250197	0.307353	1									AT5G09910	0.162244	0.189514	2	AT2G41260	0.103584	0.503567	3	AT2G18460	0.146972	0.0721907	4	AT2G34390	0.209029	0.0907693	5	AT3G11960	0.0980134	0.203132	7	AT3G04500	0.103622	0.129785	9
AT4G19905	0.203532	0.274237	1									AT5G10040	0.100793	0.968483	2	AT2G41340	0.162383	0.31975	3	AT2G18465	0.19358	0.19653	4	AT2G34400	0.141308	0.256072	5	AT3G12080	0.11782	0.0747269	7	AT3G04600	0.120166	0.108062	9
AT4G19980	0.186215	0.453347	1									AT5G10120	0.162766	0.16718	2	AT2G41342	0.0940494	0.384026	3	AT2G18470	0.15634	0.125992	4	AT2G34510	0.210067	0.106049	5	AT3G12180	0.0746845	0.262406	7	AT3G04610	0.0781984	0.32101	9
AT4G20810	0.217435	0.47662	1									AT5G10220	0.106876	0.25083	2	AT2G41390	0.115501	0.86854	3	AT2G18480	0.139292	0.158022	4	AT2G34560	0.0905873	0.0666785	5	AT3G12320	0.101589	0.214875	7	AT3G04640	0.218121	0.35782	9
AT4G20920	0.115653	0.430594	1									AT5G10890	0.111209	0.413049	2	AT2G41690	0.065513	0.730078	3	AT2G18550	0.115444	0.296668	4	AT2G34830	0.105018	0.533833	5	AT3G12900	0.084598	0.159875	7	AT3G04740	0.0971672	0.157175	9
AT4G21030	0.2659	0.531337	1									AT5G11190	0.241919	0.0497864	2	AT2G41930	0.112628	0.389701	3	AT2G18560	0.185711	0.240931	4	AT2G34910	0.0942617	0.286781	5	AT3G12930	0.165727	0.159184	7	AT3G04980	0.0955385	0.621712	9
AT4G21050	0.263388	0.438419	1									AT5G11220	0.146966	0.458193	2	AT2G42000	0.182812	0.271467	3	AT2G18570	0.154922	0.381212	4	AT2G34920	0.152415	0.321854	5	AT3G13000	0.120546	0.11832	7	AT3G05070	0.0667635	0.247474	9
AT4G21240	0.0775238	1.15829	1									AT5G11290	0.179459	0.412081	2	AT2G42060	0.0906207	0.464852	3	AT2G18660	0.094613	0.358369	4	AT2G35060	0.135301	0.0591536	5	AT3G13150	0.167124	0.282482	7	AT3G05200	0.0968751	0.138907	9
AT4G21903	0.202532	0.202574	1									AT5G11400	0.196381	0.512207	2	AT2G42180	0.115715	0.365663	3	AT2G18680	0.065121	0.508539	4	AT2G35150	0.133143	0.202794	5	AT3G13170	0.0994911	0.194689	7	AT3G05210	0.12222	0.232604	9
AT4G22105	0.136748	0.362523	1									AT5G11410	0.098561	0.483499	2	AT2G42260	0.160879	0.0994374	3	AT2G18760	0.115869	0.167843	4	AT2G35310	0.141559	0.467584	5	AT3G13222	0.10052	0.547541	7	AT3G05580	0.145495	0.037588	9
AT4G22170	0.164514	0.686034	1									AT5G11570	0.156638	0.242399	2	AT2G42395	0.174598	0.620038	3	AT2G18870	0.222921	0.379474	4	AT2G35470	0.201715	0.180143	5	AT3G13560	0.159803	0.125354	7	AT3G06040	0.158544	0.0579644	9
AT4G22180	0.139275	0.735597	1									AT5G11830	0.129185	0.226227	2	AT2G42430	0.0635208	0.277682	3	AT2G18880	0.13742	0.767044	4	AT2G35530	0.093018	0.330785	5	AT3G13750	0.0702064	0.0684071	7	AT3G06050	0.154704	0.0296858	9
AT4G22660	0.248723	0.490279	1									AT5G12340	0.12789	0.172636	2	AT2G42480	0.0829887	1.18762	3	AT2G18950	0.0864054	0.122305	4	AT2G35710	0.12663	0.124136	5	AT3G13780	0.193411	0.249105	7	AT3G06180	0.140532	0.0864661	9
AT4G22760	0.198237	0.292854	1									AT5G12450	0.0526552	1.0642	2	AT2G42610	0.100221	0.132781	3	AT2G18980	0.153833	0.149367	4	AT2G35740	0.143557	0.108188	5	AT3G13782	0.168665	0.143666	7	AT3G06390	0.11642	0.300021	9
AT4G23350	0.144648	0.671376	1									AT5G12460	0.13893	0.236642	2	AT2G42650	0.125578	0.529551	3	AT2G19160	0.110674	0.204358	4	AT2G35770	0.215766	0.0830909	5	AT3G14100	0.128032	0.0400922	7	AT3G06500	0.135395	0.133374	9
AT4G23370	0.230519	0.488728	1									AT5G12990	0.0810648	0.436062	2	AT2G42730	0.160526	0.250404	3	AT2G19260	0.11376	0.500342	4	AT2G35890	0.160035	0.1599	5	AT3G14110	0.12094	0.330311	7	AT3G06540	0.0793337	0.316631	9
AT4G23380	0.185507	0.304975	1									AT5G13620	0.105655	0.473467	2	AT2G42820	0.0897666	0.16392	3	AT2G19320	0.250858	0.289315	4	AT2G35950	0.106568	0.509419	5	AT3G14160	0.122995	0.500381	7	AT3G06650	0.100898	0.0288194	9
AT4G23780	0.236696	0.335841	1									AT5G14110	0.144602	0.237217	2	AT2G42860	0.0835336	0.828934	3	AT2G19530	0.113973	0.150484	4	AT2G35960	0.170944	0.0910612	5	AT3G14205	0.11122	0.177319	7	AT3G06750	0.100595	0.261848	9
AT4G26280	0.175265	0.202127	1									AT5G14900	0.199409	0.199883	2	AT2G42870	0.0655599	0.326256	3	AT2G19690	0.217937	0.288064	4	AT2G36190	0.12782	0.152808	5	AT3G14690	0.201961	0.192291	7	AT3G06780	0.129787	0.0921252	9
AT4G26820	0.268702	0.289904	1									AT5G14990	0.105304	0.302551	2	AT2G42885	0.252991	0.895708	3	AT2G19870	0.173255	0.159833	4	AT2G36270	0.218941	0.0734452	5	AT3G14920	0.207788	0.13184	7	AT3G06980	0.110743	0.277004	9
AT4G26920	0.120844	1.06009	1									AT5G15725	0.120543	0.62059	2	AT2G42900	0.119225	0.387349	3	AT2G19990	0.148543	0.108775	4	AT2G36330	0.093414	0.336008	5	AT3G15110	0.130148	0.195245	7	AT3G07020	0.0967023	0.100585	9
AT4G27330	0.0955826	0.307631	1									AT5G15900	0.173206	0.139605	2	AT2G42930	0.123814	0.499377	3	AT2G20100	0.109642	0.37614	4	AT2G36430	0.124704	0.197535	5	AT3G15355	0.116108	0.661412	7	AT3G07140	0.19963	0.103421	9
AT4G28130	0.136557	0.364976	1									AT5G16020	0.100949	0.370428	2	AT2G42975	0.210651	0.134478	3	AT2G20120	0.112726	0.0947752	4	AT2G36470	0.141622	0.227568	5	AT3G15410	0.070822	0.263497	7	AT3G07180	0.092838	0.236694	9
AT4G29033	0.160677	0.170133	1									AT5G16023	0.0269095	1.33402	2	AT2G42980	0.102424	0.302405	3	AT2G20362	0.112213	0.216429	4	AT2G36490	0.181805	0.294206	5	AT3G15520	0.169244	0.13145	7	AT3G07330	0.103642	0.082801	9
AT4G30064	0.175741	0.456607	1									AT5G16920	0.128548	0.3171	2	AT2G43000	0.108461	0.148157	3	AT2G20495	0.109887	0.304568	4	AT2G36580	0.11386	0.0655144	5	AT3G15620	0.161641	0.148655	7	AT3G07400	0.12464	0.088417	9
AT4G30380	0.17726	0.313188	1									AT5G17110	0.181191	0.39236	2	AT2G43110	0.116358	0.261656	3	AT2G20562	0.158645	0.220639	4	AT2G36670	0.128181	0.184898	5	AT3G15760	0.0677816	0.659558	7	AT3G07410	0.242982	0.00825506	9
AT4G30880	0.107179	0.16706	1									AT5G17150	0.245911	0.258502	2	AT2G43150	0.175201	0.0165577	3	AT2G20620	0.19924	0.956819	4	AT2G36730	0.153614	0.181664	5	AT3G15800	0.139368	0.195963	7	AT3G07420	0.123596	0.2217	9
AT4G31900	0.147598	0.736292	1									AT5G17390	0.150588	0.0993865	2	AT2G43310	0.274415	0.146861	3	AT2G20825	0.262232	0.0485817	4	AT2G36750	0.147027	0.185083	5	AT3G15810	0.103198	0.0591759	7	AT3G07430	0.135169	0.254837	9
AT4G32090	0.0902302	0.564765	1									AT5G17500	0.096828	0.374219	2	AT2G43465	0.134452	0.374733	3	AT2G21110	0.157636	0.33896	4	AT2G36840	0.120863	0.118419	5	AT3G15840	0.161736	0.0892715	7	AT3G07580	0.199055	0.59372	9
AT4G32714	0.126221	0.737988	1									AT5G17590	0.063029	0.734504	2	AT2G43470	0.168915	1.15447	3	AT2G21190	0.0638885	0.239327	4	AT2G36870	0.100308	0.0303242	5	AT3G15940	0.113215	0.263459	7	AT3G07780	0.149963	0.0725346	9
AT4G32717	0.142161	0.280033	1									AT5G17680	0.0883226	0.41961	2	AT2G43720	0.11644	0.319919	3	AT2G21200	0.131886	0.28029	4	AT2G36970	0.164326	0.156363	5	AT3G16090	0.132233	0.178895	7	AT3G07890	0.149114	0.0455679	9
AT4G32990	0.120898	0.409525	1									AT5G18160	0.164785	0.423248	2	AT2G43730	0.0798629	1.13778	3	AT2G21250	0.146632	0.0860569	4	AT2G37280	0.153194	0.179396	5	AT3G16170	0.14004	0.142295	7	AT3G08600	0.116567	0.31569	9
AT4G34780	0.083315	0.745554	1									AT5G18300	0.179044	0.464163	2	AT2G43745	0.0844325	0.785679	3	AT2G21260	0.167855	0.174413	4	AT2G37300	0.114764	0.463927	5	AT3G16270	0.0902774	0.207556	7	AT3G08680	0.150974	0.0694013	9
AT4G35655	0.113405	0.122474	1									AT5G18320	0.127311	0.378708	2	AT2G43890	0.200484	0.0917544	3	AT2G21480	0.171552	0.0723528	4	AT2G37360	0.182312	0.212929	5	AT3G16320	0.0759625	0.409326	7	AT3G08720	0.144263	0.146237	9
AT4G37860	0.19767	0.354097	1									AT5G18560	0.0863002	0.312293	2	AT2G43910	0.156474	0.377784	3	AT2G21500	0.131468	0.311203	4	AT2G37420	0.16705	0.126983	5	AT3G16330	0.259833	0.137433	7	AT3G08740	0.190594	0.0392827	9
AT4G39290	0.172011	0.892096	1									AT5G18661	0.264471	0.37019	2	AT2G44220	0.179663	0.295339	3	AT2G21560	0.143707	0.445733	4	AT2G37585	0.116075	0.29901	5	AT3G16480	0.125594	0.25024	7	AT3G08800	0.0907309	0.409939	9
AT4G39700	0.0775504	0.0740593	1									AT5G18740	0.199964	0.391597	2	AT2G44290	0.119203	0.706032	3	AT2G21650	0.120325	0.074397	4	AT2G37890	0.143235	0.169607	5	AT3G16500	0.14775	0.135526	7	AT3G08910	0.188896	0.0954379	9
AT4G39745	0.199002	0.504803	1									AT5G19490	0.146638	0.484202	2	AT2G44470	0.14782	0.297241	3	AT2G21900	0.149899	0.256756	4	AT2G37950	0.112728	0.287047	5	AT3G16520	0.115954	0.249589	7	AT3G08990	0.075048	0.367136	9
AT4G39917	0.0814231	0.491931	1									AT5G19640	0.163024	0.0880839	2	AT2G44800	0.132032	0.167047	3	AT2G22070	0.156642	0.102607	4	AT2G38080	0.162856	0.0865526	5	AT3G16720	0.144477	0.345089	7	AT3G09180	0.0494109	0.215794	9
AT4G40100	0.201696	0.598716	1									AT5G19650	0.0874364	0.142683	2	AT2G44840	0.106675	0.130131	3	AT2G22140	0.109192	0.337289	4	AT2G38180	0.203933	0.154551	5	AT3G17120	0.085552	0.124955	7	AT3G09350	0.1709	0.0771571	9
AT5G02510	0.0636572	0.647987	1									AT5G20100	0.135336	0.290815	2	AT2G45030	0.107406	0.0589765	3	AT2G22190	0.121591	0.222827	4	AT2G38185	0.13804	0.377725	5	AT3G17152	0.0623337	1.07388	7	AT3G09480	0.164197	0.124834	9
AT5G02980	0.0964157	1.10736	1									AT5G20340	0.22536	0.178308	2	AT2G45410	0.0773334	0.388618	3	AT2G22200	0.143172	0.567417	4	AT2G38240	0.108338	0.28074	5	AT3G17250	0.143644	0.243069	7	AT3G09720	0.134276	0.172512	9
AT5G03204	0.128206	0.290966	1									AT5G22160	0.223008	0.795651	2	AT2G45650	0.105098	0.111754	3	AT2G22290	0.193988	0.0216052	4	AT2G38250	0.0788475	0.178265	5	AT3G17440	0.0866509	0.0189716	7	AT3G09770	0.181465	0.208719	9
AT5G03640	0.131865	0.137978	1									AT5G22870	0.0890366	0.5821	2	AT2G46050	0.0942068	0.545356	3	AT2G22510	0.0928361	0.0422482	4	AT2G38470	0.140607	0.101409	5	AT3G17590	0.127307	0.0710734	7	AT3G09810	0.0761162	0.152907	9
AT5G05120	0.163433	0.663413	1									AT5G22890	0.12332	0.39547	2	AT2G46130	0.16277	0.206354	3	AT2G22590	0.177782	0.36456	4	AT2G38640	0.166144	0.125466	5	AT3G17740	0.117077	0.218334	7	AT3G09830	0.152638	0.0915571	9
AT5G05900	0.130882	0.353111	1									AT5G23470	0.132678	0.748205	2	AT2G46410	0.06222	0.312859	3	AT2G22630	0.161659	0.326788	4	AT2G38790	0.143997	0.228031	5	AT3G17880	0.134769	0.197308	7	AT3G10030	0.185301	0.0697149	9
AT5G05910	0.256087	0.278083	1									AT5G23650	0.169425	0.510646	2	AT2G46430	0.145067	0.217092	3	AT2G22795	0.274933	0.497866	4	AT2G38800	0.142083	0.330393	5	AT3G18040	0.0902429	0.185483	7	AT3G10210	0.140963	0.187616	9
AT5G06010	0.0795944	0.630702	1									AT5G23930	0.190862	0.237099	2	AT2G46450	0.116849	0.581805	3	AT2G22880	0.262513	0.089776	4	AT2G38900	0.130863	1.10441	5	AT3G18080	0.147469	0.133305	7	AT3G10230	0.162404	0.0650838	9
AT5G06090	0.177171	0.0862662	1									AT5G24050	0.141181	0.530038	2	AT2G46630	0.131307	0.228274	3	AT2G22970	0.178802	0.403467	4	AT2G38940	0.204622	0.0856054	5	AT3G18100	0.0996097	0.44277	7	AT3G10250	0.125181	0.106068	9
AT5G06490	0.0892149	0.287811	1									AT5G25320	0.194282	0.0809063	2	AT2G46740	0.119048	0.337559	3	AT2G23093	0.143125	0.213347	4	AT2G39030	0.122009	0.151867	5	AT3G18220	0.154067	0.0743303	7	AT3G10300	0.124651	0.109308	9
AT5G06650	0.06998	0.583711	1									AT5G25640	0.0902012	0.461553	2	AT2G46810	0.139608	0.316057	3	AT2G23160	0.160175	0.672258	4	AT2G39090	0.0963	0.109167	5	AT3G18710	0.210208	0.18498	7	AT3G10525	0.138866	0.101795	9
AT5G06890	0.128053	0.798171	1									AT5G26100	0.131814	0.413361	2	AT2G46840	0.217588	1.04335	3	AT2G23360	0.152246	0.215479	4	AT2G39180	0.164339	0.0684578	5	AT3G18840	0.158266	0.161668	7	AT3G10560	0.11412	0.312162	9
AT5G06920	0.12783	0.319306	1									AT5G26290	0.177822	0.660281	2	AT2G46850	0.196648	0.0999876	3	AT2G23370	0.143423	0.234119	4	AT2G39190	0.131523	0.194329	5	AT3G18880	0.258424	0.0944044	7	AT3G10780	0.0940479	0.610507	9
AT5G07160	0.192727	0.315769	1									AT5G26730	0.237043	0.322459	2	AT2G46970	0.0940272	0.610152	3	AT2G23430	0.0919847	0.641138	4	AT2G39210	0.106262	0.13021	5	AT3G19010	0.117662	0.0924333	7	AT3G10850	0.193451	0.0801801	9
AT5G07225	0.145669	0.372896	1									AT5G27010	0.13806	0.673899	2	AT2G47310	0.0898173	0.533531	3	AT2G23520	0.117494	0.0853169	4	AT2G39250	0.134175	0.25999	5	AT3G19030	0.0648233	0.603634	7	AT3G11210	0.0699779	0.303653	9
AT5G07480	0.160086	0.162548	1									AT5G27070	0.157743	0.510099	2	AT2G47360	0.0850289	0.177231	3	AT2G23530	0.169547	0.359302	4	AT2G39280	0.0963547	0.320989	5	AT3G19440	0.158027	0.17285	7	AT3G11400	0.232313	0.052553	9
AT5G07600	0.1268	0.403311	1									AT5G27370	0.187137	0.196195	2	AT2G47370	0.0996671	0.281402	3	AT2G23550	0.108684	0.611777	4	AT2G39360	0.187703	0.184295	5	AT3G19480	0.173206	0.0176902	7	AT3G11510	0.134768	0.0653861	9
AT5G07760	0.184415	0.686914	1									AT5G28460	0.150206	0.215228	2	AT2G47860	0.174765	0.0704558	3	AT2G23755	0.236525	0.228411	4	AT2G39380	0.110885	0.193924	5	AT3G19820	0.11305	0.115056	7	AT3G11630	0.100849	0.0887739	9
AT5G07930	0.168441	0.615239	1									AT5G28550	0.129233	1.01261	2	AT2G47950	0.214778	0.306034	3	AT2G23760	0.141777	0.0395325	4	AT2G39435	0.1241	0.447981	5	AT3G19860	0.0865676	0.0869604	7	AT3G11760	0.158138	0.111915	9
AT5G08315	0.0650618	1.49968	1									AT5G35110	0.0931018	0.140518	2	AT3G01080	0.181483	0.182096	3	AT2G23790	0.223264	0.0994402	4	AT2G39530	0.148735	0.277605	5	AT3G19930	0.0708021	0.166421	7	AT3G11780	0.181629	0.229546	9
AT5G08505	0.123802	0.187059	1									AT5G35405	0.118531	0.492635	2	AT3G01220	0.0845062	0.12634	3	AT2G23820	0.160216	0.0425497	4	AT2G39640	0.144915	0.304768	5	AT3G20020	0.0983313	0.151971	7	AT3G11930	0.152548	0.180063	9
AT5G11130	0.220611	0.0736302	1									AT5G35960	0.244232	0.15274	2	AT3G01230	0.122926	0.34065	3	AT2G24010	0.127007	0.26583	4	AT2G39670	0.16656	0.0823271	5	AT3G20070	0.135936	0.532896	7	AT3G11945	0.124887	0.394712	9
AT5G11180	0.138023	0.25804	1									AT5G36100	0.245323	0.225002	2	AT3G01345	0.252424	0.765183	3	AT2G24030	0.187831	0.363558	4	AT2G40160	0.145352	0.321657	5	AT3G20200	0.093715	0.136782	7	AT3G11964	0.0955957	0.298634	9
AT5G12060	0.112015	0.678477	1									AT5G36240	0.113274	0.821303	2	AT3G01516	0.180288	0.123625	3	AT2G24300	0.166023	0.0922266	4	AT2G40230	0.102933	0.179387	5	AT3G20230	0.201353	0.0865474	7	AT3G12070	0.105823	0.356155	9
AT5G12070	0.078813	1.03984	1									AT5G36790	0.200535	0.0407575	2	AT3G01730	0.0419099	2.09601	3	AT2G24395	0.14632	0.347148	4	AT2G40270	0.127079	0.359287	5	AT3G20300	0.140327	0.0487126	7	AT3G12210	0.11451	0.223185	9
AT5G12235	0.0961456	0.220843	1									AT5G36920	0.0957008	0.455888	2	AT3G01960	0.0560131	0.684579	3	AT2G24570	0.187106	0.0950512	4	AT2G40370	0.173568	0.106359	5	AT3G20440	0.114111	0.1139	7	AT3G12340	0.161014	0.513461	9
AT5G12910	0.121993	0.141252	1									AT5G37000	0.193807	0.320657	2	AT3G02430	0.109049	0.118401	3	AT2G24610	0.0950088	0.0486832	4	AT2G40610	0.224348	0.0550468	5	AT3G20510	0.0583044	0.129262	7	AT3G12380	0.117582	0.156854	9
AT5G13380	0.197409	0.214435	1									AT5G37140	0.182887	0.286941	2	AT3G02493	0.109058	0.294756	3	AT2G24800	0.147606	0.124834	4	AT2G40780	0.106677	0.145564	5	AT3G20660	0.155315	0.100135	7	AT3G12390	0.121249	0.107164	9
AT5G14160	0.159677	0.625139	1									AT5G37160	0.269728	0.236155	2	AT3G02500	0.120996	0.307212	3	AT2G24840	0.165212	0.242367	4	AT2G40830	0.157164	0.139877	5	AT3G20720	0.1212	0.122796	7	AT3G12480	0.133788	0.250097	9
AT5G14300	0.122212	0.33406	1									AT5G37280	0.142047	0.681673	2	AT3G02510	0.0862385	0.129537	3	AT2G24940	0.0501808	0.0921714	4	AT2G40960	0.111488	0.62444	5	AT3G21170	0.124019	0.64168	7	AT3G12580	0.213571	0.02564	9
AT5G14490	0.106462	0.727427	1									AT5G37410	0.166125	0.835504	2	AT3G03272	0.117368	0.486632	3	AT2G24945	0.107198	2.17915	4	AT2G41070	0.106639	0.0823591	5	AT3G21220	0.1789	0.0711072	7	AT3G12590	0.0813784	0.12851	9
AT5G15040	0.138981	0.748775	1									AT5G37460	0.138227	0.485002	2	AT3G03290	0.154186	0.306321	3	AT2G25150	0.152956	0.194449	4	AT2G41100	0.114629	0.94992	5	AT3G21230	0.166916	0.152276	7	AT3G12620	0.151817	0.0151098	9
AT5G15660	0.165331	0.745085	1									AT5G37470	0.149482	0.562688	2	AT3G03400	0.206235	0.266889	3	AT2G25260	0.118386	0.154113	4	AT2G41170	0.224662	0.107284	5	AT3G21240	0.199128	0.114754	7	AT3G12680	0.0920835	0.233125	9
AT5G16285	0.149891	1.31315	1									AT5G37478	0.142992	0.0944659	2	AT3G03410	0.16988	0.168784	3	AT2G25290	0.201017	0.116634	4	AT2G41310	0.169087	0.0747643	5	AT3G21270	0.14024	0.160308	7	AT3G12690	0.152376	0.0806647	9
AT5G16460	0.144284	0.189252	1									AT5G37650	0.121131	0.499075	2	AT3G03540	0.168215	0.270746	3	AT2G25410	0.185729	0.312397	4	AT2G41330	0.200861	0.279065	5	AT3G21310	0.142671	0.236002	7	AT3G12700	0.174922	0.315479	9
AT5G16580	0.266906	0.242765	1									AT5G37800	0.211459	0.296843	2	AT3G03700	0.193101	0.113565	3	AT2G25480	0.133436	0.307213	4	AT2G41380	0.182046	0.187959	5	AT3G21420	0.0899083	0.119829	7	AT3G12800	0.182237	0.0745651	9
AT5G16740	0.175056	0.158679	1									AT5G38080	0.113861	0.61505	2	AT3G03776	0.223328	0.547011	3	AT2G25737	0.152559	0.0965948	4	AT2G41480	0.1377	0.113055	5	AT3G21540	0.107497	0.229055	7	AT3G12870	0.211596	0.040525	9
AT5G17200	0.101075	0.418784	1									AT5G38195	0.099361	0.928511	2	AT3G03830	0.144215	0.496237	3	AT2G25980	0.124212	0.45494	4	AT2G41510	0.1022	0.234642	5	AT3G21620	0.210087	0.0481272	7	AT3G12940	0.123939	0.111166	9
AT5G18330	0.136107	1.0151	1									AT5G38260	0.202396	0.549506	2	AT3G03930	0.110232	0.613626	3	AT2G26030	0.164741	0.36481	4	AT2G41520	0.108077	0.386018	5	AT3G21630	0.187197	0.127665	7	AT3G13120	0.183502	0.0637754	9
AT5G18403	0.163856	0.82314	1									AT5G38490	0.278999	0.434407	2	AT3G04170	0.136864	0.490728	3	AT2G26100	0.113755	0.13963	4	AT2G41680	0.117876	0.08611	5	AT3G21640	0.158921	0.128369	7	AT3G13160	0.0921718	0.307759	9
AT5G20260	0.243769	0.407526	1									AT5G38770	0.214818	0.285149	2	AT3G04280	0.172591	0.213748	3	AT2G26270	0.148833	0.232009	4	AT2G41850	0.0915645	0.328852	5	AT3G21720	0.201906	0.0307059	7	AT3G13225	0.111509	0.422262	9
AT5G20440	0.0850015	1.19524	1									AT5G39370	0.155353	0.434753	2	AT3G04300	0.089446	0.0520285	3	AT2G26290	0.109234	0.212589	4	AT2G41870	0.232539	0.200859	5	AT3G21770	0.196211	0.118286	7	AT3G13226	0.0903098	0.630693	9
AT5G22240	0.146399	0.443805	1									AT5G39630	0.192458	0.495851	2	AT3G04320	0.110056	0.294	3	AT2G26300	0.140765	0.033912	4	AT2G41890	0.121981	0.232463	5	AT3G21890	0.122292	0.239212	7	AT3G13230	0.0862991	0.0986949	9
AT5G22260	0.160451	0.11838	1									AT5G39820	0.221446	0.103576	2	AT3G04380	0.0776301	0.408617	3	AT2G26310	0.179336	0.14575	4	AT2G42140	0.219684	0.203304	5	AT3G22180	0.0983499	0.236606	7	AT3G13490	0.106921	0.125081	9
AT5G22610	0.150124	0.599028	1									AT5G40360	0.171475	0.618121	2	AT3G04660	0.137438	0.502581	3	AT2G26410	0.134119	0.276323	4	AT2G42350	0.151548	0.34202	5	AT3G22210	0.250781	0.0774962	7	AT3G13550	0.154192	0.0847298	9
AT5G22930	0.133637	0.149627	1									AT5G40382	0.0637086	0.217724	2	AT3G05155	0.121117	0.295281	3	AT2G26520	0.125144	0.110769	4	AT2G42360	0.165847	0.281952	5	AT3G22750	0.136311	0.0498989	7	AT3G13620	0.14254	0.12123	9
AT5G23035	0.064183	3.08769	1									AT5G40620	0.129788	0.914966	2	AT3G05310	0.110382	0.458102	3	AT2G26560	0.0924811	0.152166	4	AT2G42530	0.0536116	0.755032	5	AT3G22840	0.183073	0.201855	7	AT3G13720	0.110393	0.158806	9
AT5G23212	0.113393	0.311444	1									AT5G40800	0.0730736	0.486924	2	AT3G05327	0.106622	0.384941	3	AT2G26695	0.136026	0.0740609	4	AT2G42580	0.148505	0.154674	5	AT3G22860	0.151902	0.463672	7	AT3G14020	0.124717	0.362971	9
AT5G23370	0.118075	0.313443	1									AT5G40990	0.109248	0.201903	2	AT3G05390	0.103743	0.18274	3	AT2G26700	0.155009	0.0852374	4	AT2G43010	0.106594	0.389771	5	AT3G22920	0.238287	0.286407	7	AT3G14067	0.134486	0.144119	9
AT5G24355	0.175711	0.767844	1									AT5G41030	0.232766	0.353863	2	AT3G05700	0.145906	0.253712	3	AT2G26740	0.170032	0.143316	4	AT2G43060	0.113606	0.422053	5	AT3G23310	0.17776	0.0685558	7	AT3G14075	0.133174	0.130759	9
AT5G24370	0.0744107	1.15801	1									AT5G41290	0.100599	0.709211	2	AT3G05770	0.195762	0.737057	3	AT2G26840	0.204069	0.136448	4	AT2G43100	0.181248	0.110459	5	AT3G23730	0.149628	0.0400474	7	AT3G14290	0.106009	0.0175793	9
AT5G24790	0.166871	0.185538	1									AT5G41430	0.18819	1.03904	2	AT3G05780	0.0922532	0.357883	3	AT2G27035	0.157346	0.203557	4	AT2G43180	0.173046	0.201198	5	AT3G23830	0.267419	0.361388	7	AT3G14430	0.208165	0.0880914	9
AT5G24820	0.121639	0.311386	1									AT5G41830	0.174931	0.683693	2	AT3G05790	0.0996804	0.318576	3	AT2G27120	0.0289509	0.493114	4	AT2G43200	0.106286	0.434147	5	AT3G23840	0.109936	0.409582	7	AT3G14720	0.154693	0.0758389	9
AT5G25425	0.147576	0.77146	1									AT5G42040	0.204024	0.471217	2	AT3G05858	0.120027	0.20529	3	AT2G27170	0.123676	0.225369	4	AT2G43235	0.0979092	0.225546	5	AT3G24080	0.144787	0.596561	7	AT3G14740	0.216733	0.128723	9
AT5G25850	0.201587	0.421541	1									AT5G42242	0.111198	0.664123	2	AT3G05936	0.0763653	0.73448	3	AT2G27230	0.213891	0.0507434	4	AT2G43270	0.255614	0.681952	5	AT3G24120	0.160516	0.118037	7	AT3G14850	0.197727	0.208461	9
AT5G26070	0.045655	1.05062	1									AT5G42325	0.175411	0.468083	2	AT3G05937	0.125663	0.432818	3	AT2G27250	0.207089	0.463178	4	AT2G43280	0.153549	0.0695052	5	AT3G24220	0.130978	0.228496	7	AT3G14910	0.158703	0.0859656	9
AT5G26140	0.122984	0.633086	1									AT5G42710	0.15315	0.401907	2	AT3G06020	0.131762	0.328923	3	AT2G27470	0.212668	0.182383	4	AT2G43400	0.0905037	0.159583	5	AT3G24360	0.13183	0.302442	7	AT3G14940	0.0736042	0.0331174	9
AT5G26673	0.191876	0.602167	1									AT5G42770	0.159015	0.0933603	2	AT3G06630	0.151398	0.309254	3	AT2G27610	0.14592	0.159858	4	AT2G43520	0.106487	0.30787	5	AT3G24503	0.131761	0.0872191	7	AT3G14980	0.113679	0.42691	9
AT5G26805	0.15261	0.70756	1									AT5G42785	0.160151	0.478983	2	AT3G06868	0.0798668	0.218462	3	AT2G27630	0.126291	0.664992	4	AT2G43650	0.108941	0.334589	5	AT3G24515	0.222111	0.272027	7	AT3G15180	0.132317	0.119798	9
AT5G27495	0.178708	0.522514	1									AT5G42895	0.226593	0.285344	2	AT3G06920	0.124039	0.0733934	3	AT2G27740	0.122594	0.0852246	4	AT2G43840	0.162483	0.0949104	5	AT3G24530	0.134837	0.0219134	7	AT3G15351	0.12201	0.177197	9
AT5G27570	0.210229	0.40978	1									AT5G42930	0.249188	0.0697107	2	AT3G07040	0.116822	0.185448	3	AT2G27775	0.262782	0.500519	4	AT2G43860	0.0899332	0.290826	5	AT3G24670	0.135578	0.0831363	7	AT3G15360	0.21327	0.1398	9
AT5G28000	0.162584	0.326816	1									AT5G43120	0.165712	0.195545	2	AT3G07060	0.115765	0.26261	3	AT2G27920	0.131387	0.261387	4	AT2G44040	0.0892279	0.0899397	5	AT3G25190	0.120859	0.199309	7	AT3G15500	0.186384	0.0959876	9
AT5G28288	0.0714779	1.23247	1									AT5G43200	0.167393	0.675191	2	AT3G07460	0.129593	0.449293	3	AT2G28105	0.17868	0.197269	4	AT2G44160	0.0596386	0.166225	5	AT3G25290	0.126401	0.117798	7	AT3G15540	0.164243	0.110326	9
AT5G28823	0.0867392	1.44365	1									AT5G43410	0.233819	0.105051	2	AT3G08000	0.0935337	0.138694	3	AT2G28150	0.216459	0.115061	4	AT2G44260	0.199026	0.243927	5	AT3G25400	0.171853	0.140131	7	AT3G16180	0.135806	0.117953	9
AT5G29560	0.18389	0.138993	1									AT5G43610	0.217115	0.151011	2	AT3G08490	0.168184	0.560843	3	AT2G28230	0.163656	0.0740818	4	AT2G44460	0.162147	0.14496	5	AT3G25560	0.148672	0.14277	7	AT3G16200	0.154235	0.019118	9
AT5G34887	0.117988	0.420333	1									AT5G43640	0.12442	0.229195	2	AT3G08500	0.113818	0.251346	3	AT2G28250	0.149336	0.115862	4	AT2G44480	0.102879	0.206943	5	AT3G25585	0.0968188	0.0717311	7	AT3G16230	0.128031	0.395411	9
AT5G35870	0.209843	0.202904	1									AT5G43890	0.204814	0.0642483	2	AT3G09020	0.172686	0.219358	3	AT2G28355	0.0726173	0.605767	4	AT2G44580	0.195399	0.0979341	5	AT3G25600	0.174842	0.0470787	7	AT3G16260	0.12923	0.171392	9
AT5G35945	0.178267	0.794656	1									AT5G44140	0.201879	0.125074	2	AT3G09032	0.0546595	0.439916	3	AT2G28420	0.216405	0.128215	4	AT2G44740	0.0899243	0.102804	5	AT3G25640	0.124902	0.12869	7	AT3G16290	0.124201	0.117266	9
AT5G36780	0.192483	0.5771	1									AT5G44360	0.213269	0.115711	2	AT3G09035	0.117243	0.420909	3	AT2G28480	0.191713	0.175053	4	AT2G44745	0.0554543	0.14997	5	AT3G25890	0.109766	0.358857	7	AT3G16310	0.135818	0.0397195	9
AT5G36970	0.137473	0.138105	1									AT5G44540	0.1209	0.458252	2	AT3G09060	0.108443	0.246551	3	AT2G28690	0.121	0.2233	4	AT2G44790	0.207963	1.09369	5	AT3G25940	0.256061	0.127937	7	AT3G16700	0.0882755	0.11932	9
AT5G37150	0.238866	0.243755	1									AT5G44574	0.156052	0.642662	2	AT3G09070	0.19731	0.131737	3	AT2G28780	0.140749	0.121064	4	AT2G44910	0.129092	0.123452	5	AT3G26030	0.121076	0.0887867	7	AT3G16740	0.111634	0.543734	9
AT5G37250	0.101634	1.16392	1									AT5G44590	0.192903	0.29233	2	AT3G09080	0.150999	0.358386	3	AT2G29040	0.183854	0.130298	4	AT2G44930	0.0957342	0.559063	5	AT3G26110	0.083467	0.639598	7	AT3G16760	0.121084	0.21288	9
AT5G37320	0.126201	1.1116	1									AT5G45113	0.115248	0.551667	2	AT3G09140	0.162927	0.815401	3	AT2G29110	0.155163	0.451517	4	AT2G44950	0.0685423	0.203695	5	AT3G26200	0.130732	0.125106	7	AT3G16785	0.0903392	0.103388	9
AT5G37474	0.155357	0.427181	1									AT5G45150	0.18199	0.700545	2	AT3G09240	0.144891	0.233874	3	AT2G29350	0.07641	0.23385	4	AT2G45050	0.0863413	0.173523	5	AT3G26590	0.121903	0.110708	7	AT3G16810	0.111235	0.288394	9
AT5G37810	0.161854	0.0703826	1									AT5G45220	0.221249	1.01593	2	AT3G09330	0.196121	0.526328	3	AT2G29440	0.0973522	0.2176	4	AT2G45060	0.0543009	0.262275	5	AT3G26630	0.277294	0.0577766	7	AT3G17000	0.142676	0.357815	9
AT5G37860	0.172563	0.107025	1									AT5G45530	0.161604	0.205305	2	AT3G09380	0.136579	0.392102	3	AT2G29480	0.130498	0.235352	4	AT2G45120	0.110929	0.310359	5	AT3G26770	0.144649	0.248456	7	AT3G17030	0.150369	0.322573	9
AT5G37870	0.187975	1.10826	1									AT5G45640	0.145872	0.215849	2	AT3G09640	0.162109	0.110507	3	AT2G29525	0.181119	0.111837	4	AT2G45510	0.134372	0.232925	5	AT3G26910	0.100977	0.260554	7	AT3G17210	0.132838	0.243453	9
AT5G37910	0.140854	1.04074	1									AT5G45790	0.17388	0.161734	2	AT3G09870	0.135327	0.326717	3	AT2G29660	0.14005	0.199149	4	AT2G45560	0.0856004	0.962873	5	AT3G27000	0.123563	0.0272862	7	AT3G17310	0.107591	0.280266	9
AT5G38270	0.0856497	1.18696	1									AT5G45970	0.142426	0.0802449	2	AT3G09925	0.132985	0.393761	3	AT2G29720	0.0981384	0.514622	4	AT2G45770	0.143872	0.0417388	5	AT3G27280	0.101658	0.129102	7	AT3G17465	0.137134	0.170852	9
AT5G38400	0.11243	0.827299	1									AT5G46090	0.146065	0.258781	2	AT3G10110	0.13617	0.242443	3	AT2G29730	0.226397	0.201502	4	AT2G45800	0.0832484	0.224033	5	AT3G27290	0.272833	0.255412	7	AT3G17790	0.135157	0.120286	9
AT5G38440	0.115909	0.426603	1									AT5G46100	0.165565	0.0921678	2	AT3G10290	0.0829388	0.106992	3	AT2G29750	0.169592	0.148135	4	AT2G45810	0.132102	0.0595703	5	AT3G27300	0.0957312	0.17371	7	AT3G17930	0.143965	0.14485	9
AT5G38670	0.0952678	1.17824	1									AT5G46300	0.0391895	2.82657	2	AT3G10310	0.110223	0.243553	3	AT2G29995	0.148757	0.525047	4	AT2G45850	0.0879428	0.217886	5	AT3G27520	0.210635	0.445412	7	AT3G18165	0.158247	0.0827517	9
AT5G38680	0.167217	0.567246	1									AT5G46530	0.131865	0.0663775	2	AT3G10440	0.0955352	0.814093	3	AT2G30020	0.227002	0.0894851	4	AT2G45940	0.128826	0.163701	5	AT3G27530	0.124081	0.133615	7	AT3G18215	0.149488	0.0996048	9
AT5G39110	0.238779	0.0986453	1									AT5G46810	0.154558	0.515775	2	AT3G10880	0.164805	0.293903	3	AT2G30120	0.139032	0.23644	4	AT2G45950	0.135259	0.184035	5	AT3G27560	0.138793	0.00904567	7	AT3G18490	0.126321	0.26849	9
AT5G39200	0.165777	0.261431	1									AT5G46900	0.0942021	0.232664	2	AT3G10910	0.122906	0.147735	3	AT2G30210	0.20139	0.0645719	4	AT2G46240	0.129914	0.548679	5	AT3G27650	0.215438	0.466776	7	AT3G18500	0.217418	0.340037	9
AT5G39280	0.210751	0.276546	1									AT5G46960	0.173826	0.739204	2	AT3G11180	0.16783	0.278928	3	AT2G30230	0.112905	0.107507	4	AT2G46360	0.181307	0.241783	5	AT3G28030	0.0966147	0.307431	7	AT3G18800	0.24271	0.00837566	9
AT5G39430	0.147773	0.22633	1									AT5G47150	0.196676	0.35002	2	AT3G11260	0.163299	0.0774402	3	AT2G30290	0.196873	0.0831986	4	AT2G46400	0.127638	0.333935	5	AT3G28050	0.118295	0.0730497	7	AT3G18850	0.0943355	0.207668	9
AT5G39460	0.228336	0.367731	1									AT5G47340	0.0703302	0.901157	2	AT3G11591	0.0739001	0.315027	3	AT2G30300	0.138271	0.170503	4	AT2G46550	0.169151	0.286311	5	AT3G28340	0.13978	0.140994	7	AT3G18860	0.118727	0.108647	9
AT5G39480	0.138917	0.503169	1									AT5G48400	0.155886	0.248682	2	AT3G11640	0.127041	0.47503	3	AT2G30310	0.164661	0.156927	4	AT2G46640	0.155381	0.238937	5	AT3G28630	0.214054	0.0870042	7	AT3G18940	0.107886	0.228362	9
AT5G39910	0.14834	0.315988	1									AT5G48890	0.14842	0.315737	2	AT3G11720	0.148725	0.319975	3	AT2G30340	0.136027	0.200865	4	AT2G46650	0.151751	0.164289	5	AT3G28910	0.100402	0.123661	7	AT3G19090	0.132607	0.0447782	9
AT5G40050	0.215596	1.04509	1									AT5G49070	0.0988271	0.248399	2	AT3G11810	0.128691	0.419539	3	AT2G30370	0.257513	0.315828	4	AT2G46680	0.114234	0.236587	5	AT3G28940	0.173833	0.17156	7	AT3G19130	0.13855	0.217179	9
AT5G40405	0.157509	0.157703	1									AT5G50345	0.210992	0.255875	2	AT3G12000	0.229236	0.306949	3	AT2G30440	0.134731	0.306009	4	AT2G46760	0.139943	0.161963	5	AT3G29030	0.174642	0.0703267	7	AT3G19630	0.128776	0.0643681	9
AT5G40560	0.0993568	0.67179	1									AT5G50630	0.124075	0.213064	2	AT3G12420	0.271668	0.619897	3	AT2G30505	0.140414	0.186112	4	AT2G46860	0.0906019	0.104286	5	AT3G29075	0.144899	0.384835	7	AT3G19900	0.11847	0.212723	9
AT5G40750	0.14465	0.754335	1									AT5G50640	0.207481	0.0294635	2	AT3G12660	0.115325	0.260926	3	AT2G30575	0.101229	0.332051	4	AT2G47160	0.0853235	0.0762143	5	AT3G29185	0.233812	0.139406	7	AT3G19980	0.0616507	0.0460837	9
AT5G41200	0.223349	0.449484	1									AT5G50670	0.138699	0.136906	2	AT3G12820	0.091147	0.440675	3	AT2G30690	0.110616	0.337477	4	AT2G47340	0.0917342	0.467602	5	AT3G29360	0.264795	0.019829	7	AT3G20250	0.12206	0.115198	9
AT5G41300	0.16614	0.401504	1									AT5G50700	0.178339	0.0660502	2	AT3G12830	0.154526	0.0932164	3	AT2G30720	0.18344	0.11052	4	AT2G47670	0.134267	0.237081	5	AT3G29375	0.099674	1.45636	7	AT3G20290	0.0694688	0.0888261	9
AT5G41530	0.242251	0.784243	1									AT5G51105	0.197256	0.602647	2	AT3G12890	0.137445	0.0734976	3	AT2G30770	0.144178	0.15975	4	AT2G47750	0.10853	0.199653	5	AT3G30180	0.102302	0.0835893	7	AT3G20500	0.214552	0.062398	9
AT5G42567	0.120632	0.442944	1									AT5G51330	0.118028	0.410991	2	AT3G12915	0.127855	0.0812331	3	AT2G30780	0.144495	0.171273	4	AT2G48030	0.13811	0.151133	5	AT3G30280	0.198538	0.190392	7	AT3G20650	0.0836348	0.0569896	9
AT5G43175	0.184053	0.213669	1									AT5G51520	0.126342	0.234394	2	AT3G12960	0.198355	0.114037	3	AT2G30840	0.193331	0.191675	4	AT2G48080	0.125547	0.157774	5	AT3G43610	0.086171	0.356583	7	AT3G20870	0.108962	0.0867183	9
AT5G43230	0.14146	0.124033	1									AT5G51530	0.140728	0.609595	2	AT3G12970	0.146509	0.151579	3	AT2G30880	0.140498	0.0803072	4	AT2G48110	0.109343	0.207569	5	AT3G43720	0.177468	0.172847	7	AT3G21055	0.0371297	0.605299	9
AT5G43370	0.16761	0.148479	1									AT5G51580	0.16982	0.851768	2	AT3G13140	0.150671	0.470433	3	AT2G30910	0.167386	0.0819791	4	AT2G48130	0.0681098	0.714085	5	AT3G43920	0.107539	0.321536	7	AT3G21060	0.127071	0.0898818	9
AT5G43490	0.162885	0.689515	1									AT5G51670	0.168145	0.102678	2	AT3G13175	0.145081	0.123835	3	AT2G30930	0.183057	0.487859	4	AT3G01020	0.115894	0.252355	5	AT3G43960	0.166739	0.207942	7	AT3G21175	0.146289	0.255431	9
AT5G43520	0.142033	0.331308	1									AT5G51790	0.108173	0.182323	2	AT3G13290	0.129861	0.302595	3	AT2G30940	0.154603	0.401502	4	AT3G01190	0.130132	0.215838	5	AT3G44600	0.10455	0.115246	7	AT3G21190	0.18385	0.0332308	9
AT5G43540	0.114371	0.139817	1									AT5G51800	0.162485	0.170671	2	AT3G13432	0.165726	0.556582	3	AT2G30990	0.130285	0.408604	4	AT3G01240	0.103696	0.279203	5	AT3G44620	0.194607	0.178009	7	AT3G21290	0.0675569	0.611774	9
AT5G43935	0.175089	0.38272	1									AT5G52160	0.156319	0.289814	2	AT3G13435	0.107456	0.292489	3	AT2G31140	0.0959293	0.0724862	4	AT3G01260	0.0620082	0.987115	5	AT3G44730	0.124604	0.143057	7	AT3G21360	0.164546	0.164388	9
AT5G44265	0.0994402	0.145101	1									AT5G52270	0.225643	0.23956	2	AT3G13437	0.214277	1.10576	3	AT2G31210	0.13296	0.244537	4	AT3G01440	0.15043	0.240294	5	AT3G45140	0.17835	0.177174	7	AT3G21400	0.164357	0.18973	9
AT5G44690	0.181315	0.550966	1									AT5G52460	0.104219	1.25503	2	AT3G13660	0.0814277	0.184213	3	AT2G31230	0.193228	0.11166	4	AT3G01530	0.133121	0.0819554	5	AT3G45190	0.108796	0.0835379	7	AT3G21430	0.0909341	0.24918	9
AT5G44970	0.179777	0.564234	1									AT5G52965	0.0982654	0.31911	2	AT3G13770	0.1898	0.0947598	3	AT2G31280	0.130016	0.313544	4	AT3G01550	0.129276	0.230464	5	AT3G45280	0.166793	0.0967395	7	AT3G21865	0.139999	0.121543	9
AT5G45860	0.0813603	0.544512	1									AT5G54330	0.0236311	0.315209	2	AT3G13850	0.091199	0.272658	3	AT2G31425	0.135272	0.555846	4	AT3G01570	0.107757	0.123882	5	AT3G45310	0.218509	0.135218	7	AT3G22104	0.205164	0.154855	9
AT5G45870	0.163471	0.303195	1									AT5G54450	0.0621811	0.259717	2	AT3G13880	0.161136	0.18401	3	AT2G31480	0.175412	0.21223	4	AT3G01660	0.129193	0.159007	5	AT3G45850	0.163281	0.05742	7	AT3G22160	0.0870393	0.177558	9
AT5G45875	0.157772	0.337119	1									AT5G54790	0.0927587	0.365678	2	AT3G13890	0.0844476	0.329544	3	AT2G31540	0.0942481	0.350221	4	AT3G01670	0.148018	0.198838	5	AT3G45900	0.162813	0.107987	7	AT3G22380	0.145431	0.188039	9
AT5G46000	0.08826	0.486772	1									AT5G55080	0.222094	0.329114	2	AT3G13950	0.124603	0.267711	3	AT2G31560	0.12004	0.326949	4	AT3G01680	0.0964762	0.119812	5	AT3G46000	0.178791	0.0185334	7	AT3G22440	0.16858	0.0375352	9
AT5G46060	0.149354	0.0747311	1									AT5G55135	0.0469216	1.33271	2	AT3G13960	0.118043	0.178104	3	AT2G31600	0.185428	0.219133	4	AT3G02250	0.105973	0.107555	5	AT3G46180	0.109622	0.0903261	7	AT3G22550	0.0670426	0.407236	9
AT5G46930	0.107229	0.292231	1									AT5G55150	0.125125	0.297066	2	AT3G14130	0.179547	0.164625	3	AT2G31680	0.244794	0.0164335	4	AT3G02610	0.130821	0.180966	5	AT3G46210	0.116842	0.0628424	7	AT3G22990	0.221204	0.0523951	9
AT5G46970	0.147683	0.302446	1									AT5G55690	0.106232	0.549388	2	AT3G14170	0.125233	0.295415	3	AT2G31725	0.130218	0.133187	4	AT3G02810	0.16535	0.145641	5	AT3G46510	0.126755	0.0895212	7	AT3G23000	0.134889	0.11224	9
AT5G46990	0.151821	0.55169	1									AT5G55840	0.193583	0.237982	2	AT3G14172	0.0879512	0.323438	3	AT2G31865	0.115797	0.264923	4	AT3G02860	0.100364	0.27649	5	AT3G46580	0.143894	0.274669	7	AT3G23150	0.189991	0.104128	9
AT5G48375	0.277991	0.394112	1									AT5G55980	0.092879	0.422824	2	AT3G14225	0.162057	0.169146	3	AT2G31900	0.0879955	0.175946	4	AT3G02970	0.121046	0.301493	5	AT3G46790	0.11518	0.117656	7	AT3G23280	0.11631	0.184723	9
AT5G48595	0.0912144	0.765539	1									AT5G56325	0.08302	0.791654	2	AT3G14810	0.125175	0.245782	3	AT2G31910	0.108212	0.515945	4	AT3G02990	0.10872	0.214114	5	AT3G46930	0.11855	0.616016	7	AT3G23300	0.173576	0.0377596	9
AT5G49260	0.170345	0.998196	1									AT5G56330	0.178787	0.202721	2	AT3G14950	0.150352	0.229072	3	AT2G31920	0.138262	0.479133	4	AT3G03080	0.114662	0.16701	5	AT3G47070	0.124019	0.264966	7	AT3G23400	0.188333	0.132741	9
AT5G49750	0.162766	0.527072	1									AT5G56452	0.163858	0.671942	2	AT3G15170	0.114175	0.146156	3	AT2G31945	0.24767	0.193645	4	AT3G03190	0.0919771	0.300971	5	AT3G47670	0.174	0.21867	7	AT3G23690	0.180429	0.0945879	9
AT5G50070	0.0855093	0.667958	1									AT5G57420	0.197288	0.0931341	2	AT3G15250	0.141329	0.428859	3	AT2G31985	0.140935	0.0677098	4	AT3G03430	0.137625	0.0759004	5	AT3G47780	0.165596	0.180107	7	AT3G23710	0.0908094	0.238316	9
AT5G50650	0.139115	0.61975	1									AT5G57480	0.256529	0.0334305	2	AT3G15354	0.11661	0.158681	3	AT2G31990	0.151982	0.339348	4	AT3G03450	0.137418	0.158675	5	AT3G47960	0.116418	0.215136	7	AT3G23790	0.139203	0.123082	9
AT5G50660	0.133	0.151198	1									AT5G57510	0.0607096	0.469539	2	AT3G15518	0.209269	0.0887253	3	AT2G32030	0.199679	0.199179	4	AT3G03710	0.129644	0.0472825	5	AT3G47990	0.0813068	0.108047	7	AT3G23810	0.203201	0.0610124	9
AT5G50680	0.131859	0.178634	1									AT5G57625	0.148698	0.180072	2	AT3G15550	0.143579	0.1506	3	AT2G32050	0.144447	0.572537	4	AT3G03770	0.122902	0.139676	5	AT3G48185	0.243612	0.317506	7	AT3G23870	0.150699	0.052912	9
AT5G50710	0.100726	0.778906	1									AT5G57770	0.164538	0.0338765	2	AT3G16420	0.147637	0.400938	3	AT2G32160	0.252903	0.375374	4	AT3G03800	0.0533125	0.0567492	5	AT3G48190	0.0802373	0.271643	7	AT3G23990	0.127376	0.0545834	9
AT5G51360	0.148433	0.324556	1									AT5G58180	0.0832918	0.485887	2	AT3G16565	0.0940388	0.504697	3	AT2G32190	0.0863307	0.556267	4	AT3G04070	0.0937305	0.205886	5	AT3G48450	0.114658	0.178663	7	AT3G24180	0.16739	0.0326921	9
AT5G51610	0.183133	0.811485	1									AT5G58280	0.120902	0.349861	2	AT3G17360	0.0894889	0.328065	3	AT2G32230	0.151788	0.0862411	4	AT3G04110	0.112332	0.275323	5	AT3G48460	0.165144	0.125922	7	AT3G24320	0.1381	0.136753	9
AT5G51930	0.186762	0.415565	1									AT5G58610	0.12574	0.531878	2	AT3G17670	0.168642	0.124944	3	AT2G32235	0.0975354	0.20554	4	AT3G04370	0.138578	0.30514	5	AT3G48500	0.131977	0.10131	7	AT3G24430	0.140336	0.078318	9
AT5G52140	0.20208	0.329426	1									AT5G58880	0.149446	0.424154	2	AT3G17730	0.113886	0.0161334	3	AT2G32295	0.110779	0.150612	4	AT3G04450	0.121496	0.408368	5	AT3G49160	0.19935	0.179078	7	AT3G24440	0.145252	0.243865	9
AT5G52480	0.136624	0.94379	1									AT5G58910	0.132941	0.114626	2	AT3G18020	0.128802	0.271673	3	AT2G32470	0.258805	1.34934	4	AT3G04510	0.140055	0.0761903	5	AT3G49180	0.149287	0.401233	7	AT3G24760	0.187723	0.124302	9
AT5G52670	0.088848	0.0532581	1									AT5G59105	0.0866613	1.24193	2	AT3G18330	0.0856482	1.38418	3	AT2G32530	0.179842	0.168047	4	AT3G04580	0.164945	0.0461422	5	AT3G49320	0.20329	0.0783573	7	AT3G25040	0.13082	0.0451801	9
AT5G52740	0.178524	0.212334	1									AT5G59230	0.154699	0.412128	2	AT3G18400	0.0704206	0.055976	3	AT2G32550	0.168484	0.496527	4	AT3G04690	0.172364	0.110393	5	AT3G49350	0.175997	0.0827708	7	AT3G25220	0.144908	0.103012	9
AT5G52901	0.0677339	2.61947	1									AT5G59900	0.114566	0.279523	2	AT3G18450	0.0813067	0.63369	3	AT2G32630	0.146839	0.246922	4	AT3G04750	0.0944059	0.387272	5	AT3G49400	0.110529	0.260476	7	AT3G25545	0.0857853	0.316075	9
AT5G53260	0.1939	0.199942	1									AT5G60080	0.143629	0.793889	2	AT3G18580	0.154131	0.0653753	3	AT2G32660	0.154984	0.270783	4	AT3G04970	0.0640501	0.369281	5	AT3G49480	0.152708	0.797749	7	AT3G25805	0.10788	0.395692	9
AT5G53380	0.242582	0.265328	1									AT5G60380	0.168985	0.210254	2	AT3G18670	0.147927	0.207877	3	AT2G32690	0.141257	0.162964	4	AT3G05165	0.0617194	0.336147	5	AT3G49670	0.183218	0.0862676	7	AT3G25910	0.167845	0.388759	9
AT5G53720	0.26961	0.362635	1									AT5G60510	0.136995	0.121668	2	AT3G18773	0.128072	0.209437	3	AT2G32780	0.166218	0.516785	4	AT3G05180	0.107096	0.274905	5	AT3G49750	0.115394	0.148383	7	AT3G25920	0.164432	0.122936	9
AT5G54000	0.148092	0.3761	1									AT5G60830	0.150915	0.243192	2	AT3G18810	0.230419	0.377341	3	AT2G32840	0.155145	0.226422	4	AT3G05430	0.117915	0.541512	5	AT3G49930	0.0954794	0.215185	7	AT3G26060	0.154872	0.0923053	9
AT5G54480	0.124545	0.478619	1									AT5G61090	0.238967	0.416611	2	AT3G19184	0.14396	0.325123	3	AT2G32870	0.0944812	0.297823	4	AT3G05470	0.122068	0.149402	5	AT3G50080	0.168499	0.294524	7	AT3G26360	0.271925	0.10066	9
AT5G54990	0.161654	0.384368	1									AT5G61110	0.105739	1.0198	2	AT3G19250	0.160088	0.198856	3	AT2G33120	0.241925	0.0153921	4	AT3G05490	0.161062	0.067617	5	AT3G50500	0.171206	0.0281135	7	AT3G26380	0.11441	0.263492	9
AT5G55110	0.0994847	0.198851	1									AT5G61260	0.168778	0.312945	2	AT3G19610	0.133171	0.207083	3	AT2G33160	0.129801	0.206738	4	AT3G05510	0.105571	0.311978	5	AT3G50660	0.114503	0.0645527	7	AT3G26520	0.0982709	0.0574432	9
AT5G55890	0.10479	0.372337	1									AT5G61320	0.172988	0.244539	2	AT3G19890	0.144012	0.527059	3	AT2G33400	0.109595	0.569591	4	AT3G05620	0.164706	0.135946	5	AT3G50690	0.11559	0.234211	7	AT3G26570	0.147013	0.0453957	9
AT5G56075	0.127916	0.311516	1									AT5G61490	0.190457	0.326255	2	AT3G20260	0.10393	0.12331	3	AT2G33435	0.183363	0.517435	4	AT3G05630	0.161028	0.114316	5	AT3G51000	0.129279	0.183094	7	AT3G26640	0.178821	0.0432053	9
AT5G56368	0.143646	0.440744	1									AT5G61610	0.119511	0.595415	2	AT3G20395	0.0990833	0.505824	3	AT2G33510	0.0692887	0.114717	4	AT3G05675	0.138362	0.194208	5	AT3G51150	0.110039	0.206395	7	AT3G26650	0.135902	0.0163241	9
AT5G56390	0.191455	0.641892	1									AT5G61680	0.109634	0.0483603	2	AT3G20600	0.0946078	0.380094	3	AT2G33550	0.107882	0.121857	4	AT3G05800	0.147086	0.276363	5	AT3G51270	0.170677	0.168018	7	AT3G26690	0.117331	0.111698	9
AT5G56400	0.175962	0.297841	1									AT5G61700	0.104671	0.18067	2	AT3G20640	0.0920313	0.2132	3	AT2G33560	0.0892955	0.310957	4	AT3G05830	0.107786	0.296313	5	AT3G51280	0.122832	0.127857	7	AT3G26744	0.248068	0.0370809	9
AT5G56430	0.132646	0.699742	1									AT5G61950	0.09192	0.815404	2	AT3G20860	0.109272	0.106608	3	AT2G33590	0.164277	0.261306	4	AT3G05840	0.114481	0.0284785	5	AT3G51330	0.112691	0.324768	7	AT3G27050	0.0991158	0.122204	9
AT5G56960	0.153417	0.238019	1									AT5G62040	0.12785	0.100344	2	AT3G20890	0.163937	0.156851	3	AT2G33640	0.100855	0.202218	4	AT3G05920	0.127041	0.0580117	5	AT3G51400	0.232516	0.10037	7	AT3G27180	0.136596	0.139052	9
AT5G58820	0.143513	0.451597	1									AT5G62110	0.196623	0.878578	2	AT3G21215	0.112886	0.0446588	3	AT2G33680	0.157949	0.385166	4	AT3G05960	0.114968	0.0474605	5	AT3G51720	0.175772	0.155582	7	AT3G27190	0.132365	0.0419279	9
AT5G58890	0.164937	0.381076	1									AT5G62370	0.117404	0.221303	2	AT3G21330	0.141986	0.0737291	3	AT2G33690	0.161978	0.339313	4	AT3G06010	0.0811126	0.139587	5	AT3G51730	0.180312	0.0693651	7	AT3G27230	0.214262	0.0776975	9
AT5G59280	0.139556	0.80984	1									AT5G62510	0.222064	0.518775	2	AT3G21352	0.170488	0.694125	3	AT2G33720	0.16596	0.77802	4	AT3G06070	0.0928502	0.310583	5	AT3G51770	0.259011	0.0328321	7	AT3G27310	0.126836	0.218003	9
AT5G60000	0.123393	0.414959	1									AT5G62990	0.172895	0.225795	2	AT3G21380	0.134727	0.149976	3	AT2G33750	0.18768	0.210242	4	AT3G06200	0.180532	0.141566	5	AT3G51860	0.0790752	0.22705	7	AT3G27340	0.124275	0.355601	9
AT5G60060	0.117733	0.540975	1									AT5G63087	0.229655	1.28887	2	AT3G21460	0.0799357	0.0591619	3	AT2G33775	0.155978	0.050031	4	AT3G06520	0.0786533	0.541248	5	AT3G51880	0.0830773	0.156717	7	AT3G27390	0.110824	0.138355	9
AT5G60090	0.131064	0.77288	1									AT5G63240	0.0719656	0.921223	2	AT3G21490	0.160074	0.540218	3	AT2G33790	0.107772	0.564889	4	AT3G06590	0.178841	0.252217	5	AT3G52100	0.122738	0.26443	7	AT3G27660	0.165149	0.120325	9
AT5G60110	0.0716629	0.650326	1									AT5G63900	0.146006	0.418749	2	AT3G21880	0.182128	0.415882	3	AT2G33835	0.0810774	0.452081	4	AT3G06620	0.111255	0.19562	5	AT3G52290	0.16468	0.129152	7	AT3G27770	0.116298	0.2194	9
AT5G60130	0.118642	0.665043	1									AT5G64210	0.195981	0.458574	2	AT3G22040	0.239622	0.554821	3	AT2G33840	0.198434	0.0507233	4	AT3G07340	0.10241	0.460122	5	AT3G52400	0.171365	0.30785	7	AT3G28330	0.148069	0.370562	9
AT5G60320	0.189543	0.295812	1									AT5G64320	0.137965	0.171279	2	AT3G22275	0.17794	0.306858	3	AT2G33855	0.201072	0.19767	4	AT3G07360	0.129787	0.0935175	5	AT3G52450	0.133441	0.0859775	7	AT3G28450	0.216483	0.0837786	9
AT5G60335	0.114654	0.358141	1									AT5G65500	0.17549	0.238988	2	AT3G22500	0.136661	0.0854853	3	AT2G33860	0.186743	0.167234	4	AT3G07600	0.174965	0.329055	5	AT3G52570	0.211497	0.127425	7	AT3G28480	0.187767	0.275383	9
AT5G60553	0.182512	0.588037	1									AT5G66620	0.197096	0.485356	2	AT3G22510	0.170378	0.23971	3	AT2G34000	0.104924	0.338972	4	AT3G07610	0.115965	0.529627	5	AT3G52710	0.134655	0.25367	7	AT3G28900	0.133861	0.0845807	9
AT5G60615	0.073647	0.625518	1									AT5G66815	0.109372	0.461765	2	AT3G22560	0.200862	0.253108	3	AT2G34080	0.181561	0.244143	4	AT3G07670	0.111723	0.112419	5	AT3G52720	0.103963	0.430218	7	AT3G29160	0.114725	0.0472932	9
AT5G60805	0.278325	0.454848	1									AT5G66816	0.101865	0.353533	2	AT3G22820	0.162712	0.257645	3	AT2G34170	0.113511	0.360181	4	AT3G07700	0.1064	0.102813	5	AT3G52780	0.152469	0.212706	7	AT3G29350	0.127307	0.166939	9
AT5G61280	0.168622	0.3526	1									AT5G66830	0.0319808	0.812295	2	AT3G22830	0.154416	0.172842	3	AT2G34220	0.152347	0.680281	4	AT3G07830	0.0885143	0.154968	5	AT3G52800	0.191387	0.110964	7	AT3G29810	0.155801	0.150043	9
AT5G61470	0.112312	1.01047	1									AT5G66840	0.0764502	0.505902	2	AT3G22930	0.263065	0.0945966	3	AT2G34330	0.0914078	0.0693384	4	AT3G07990	0.0813193	0.292203	5	AT3G53110	0.166227	0.102326	7	AT3G30775	0.181572	0.0772013	9
AT5G61690	0.0847163	0.1844	1									AT5G66940	0.129243	0.343194	2	AT3G23110	0.172146	0.457752	3	AT2G34380	0.139812	0.441416	4	AT3G08900	0.103361	0.120163	5	AT3G53260	0.177755	0.0214873	7	AT3G32940	0.148858	0.542854	9
AT5G62060	0.185441	0.512947	1									AT5G67010	0.130005	0.554509	2	AT3G23130	0.0982784	0.301654	3	AT2G34420	0.081365	0.0217412	4	AT3G09050	0.0842682	0.295557	5	AT3G53620	0.0831011	0.0231896	7	AT3G42630	0.211021	0.154108	9
AT5G63063	0.0703071	1.62374	1									AT5G67265	0.142328	0.40341	2	AT3G23175	0.0716967	0.598192	3	AT2G34430	0.191996	0.0537911	4	AT3G09150	0.0762623	0.247954	5	AT3G53700	0.169107	0.0715401	7	AT3G42660	0.146017	0.177751	9
AT5G63085	0.263904	0.801528	1									AT5G67410	0.149943	0.432066	2	AT3G23290	0.184562	0.0391485	3	AT2G34655	0.244928	0.697342	4	AT3G09220	0.132428	0.1985	5	AT3G53720	0.117839	0.1187	7	AT3G42850	0.175012	0.0697014	9
AT5G63170	0.17668	0.0935917	1									AT1G01250	0.0821254	0.309057	3	AT3G23370	0.0937077	0.811166	3	AT2G34740	0.115485	0.423387	4	AT3G09270	0.0948012	0.212493	5	AT3G53920	0.158949	0.214077	7	AT3G43240	0.146155	0.0660331	9
AT5G63230	0.222095	0.429655	1									AT1G01305	0.157602	0.481615	3	AT3G23910	0.0903512	0.447763	3	AT2G34820	0.132897	0.286454	4	AT3G09370	0.118473	0.3585	5	AT3G53990	0.0487791	0.413634	7	AT3G44330	0.0704306	0.17887	9
AT5G63250	0.253855	0.214366	1									AT1G01450	0.194125	0.254489	3	AT3G24020	0.210149	0.0556652	3	AT2G35030	0.0918536	0.404101	4	AT3G09410	0.115688	0.165471	5	AT3G54050	0.203393	0.108887	7	AT3G44750	0.23689	0.331911	9
AT5G63270	0.042033	0.732904	1									AT1G01530	0.226442	0.612053	3	AT3G24068	0.117917	0.719738	3	AT2G35140	0.0993447	0.809257	4	AT3G09600	0.139753	0.0744857	5	AT3G54090	0.192756	0.118148	7	AT3G44850	0.221611	0.0981464	9
AT5G64800	0.0602923	1.32655	1									AT1G01580	0.107895	0.158981	3	AT3G24450	0.101821	0.183632	3	AT2G35200	0.197258	0.288274	4	AT3G09700	0.0515901	0.152565	5	AT3G54170	0.141067	0.205016	7	AT3G45100	0.137543	0.106547	9
AT5G65274	0.1904	0.31729	1									AT1G01680	0.0722735	0.481729	3	AT3G24600	0.189477	0.153832	3	AT2G35240	0.144504	0.159685	4	AT3G09710	0.145987	0.331323	5	AT3G54200	0.118649	0.484859	7	AT3G45590	0.193651	0.310619	9
AT5G65370	0.187562	0.378927	1									AT1G01880	0.141868	0.197697	3	AT3G24880	0.100856	0.288441	3	AT2G35290	0.0922976	0.169865	4	AT3G09800	0.0820886	0.161984	5	AT3G54320	0.14834	0.148974	7	AT3G45680	0.183072	0.230451	9
AT5G66260	0.0500907	0.430795	1									AT1G02010	0.0562089	0.0591573	3	AT3G25430	0.194886	0.140856	3	AT2G35420	0.206479	0.246372	4	AT3G09930	0.175362	0.178481	5	AT3G54610	0.117015	0.0545036	7	AT3G46200	0.151928	0.22193	9
AT1G01150	0.207442	0.647709	2									AT1G02040	0.0838381	0.158558	3	AT3G25570	0.174872	0.301512	3	AT2G35585	0.176419	0.225851	4	AT3G10010	0.1482	0.426622	5	AT3G54790	0.0955489	0.148194	7	AT3G46220	0.112871	0.137853	9
AT1G01355	0.229641	0.499377	2									AT1G02065	0.228406	0.167057	3	AT3G25590	0.189218	0.0909142	3	AT2G35658	0.242618	0.195909	4	AT3G10150	0.132882	0.174304	5	AT3G54800	0.160554	0.0975482	7	AT3G46450	0.143125	0.165723	9
AT1G01400	0.102467	1.95744	2									AT1G02070	0.156786	0.49814	3	AT3G25710	0.151821	0.182577	3	AT2G35660	0.142124	0.16364	4	AT3G10390	0.119165	0.118832	5	AT3G54930	0.147301	0.0376563	7	AT3G46560	0.223137	0.0409339	9
AT1G01660	0.0676395	0.236904	2									AT1G02290	0.102067	0.608917	3	AT3G25760	0.240365	0.199718	3	AT2G35700	0.12413	0.117617	4	AT3G10400	0.145232	0.192451	5	AT3G54980	0.0804843	0.37153	7	AT3G46590	0.133755	0.245683	9
AT1G02510	0.0939968	0.255424	2									AT1G02335	0.171776	0.0934082	3	AT3G25770	0.150623	0.137335	3	AT2G35730	0.104839	0.373097	4	AT3G10490	0.0930214	0.218257	5	AT3G55170	0.0938112	0.255635	7	AT3G46900	0.237441	0.124385	9
AT1G02550	0.131011	0.215785	2									AT1G02380	0.119073	0.385357	3	AT3G25780	0.23176	0.0371992	3	AT2G35765	0.063177	0.643256	4	AT3G10720	0.180676	0.102146	5	AT3G55250	0.193382	0.158893	7	AT3G46920	0.142511	0.390219	9
AT1G03103	0.108596	0.679662	2									AT1G02450	0.0963902	0.524882	3	AT3G25790	0.0667522	0.744269	3	AT2G35830	0.16619	0.538216	4	AT3G10890	0.15995	0.240006	5	AT3G55480	0.0803702	0.381344	7	AT3G46940	0.126326	0.175402	9
AT1G03340	0.0949774	0.526354	2									AT1G02610	0.0839676	0.31227	3	AT3G25855	0.100634	0.561394	3	AT2G35860	0.165861	0.0552584	4	AT3G10960	0.124012	0.115859	5	AT3G55520	0.209045	0.0531997	7	AT3G46960	0.0798376	0.210252	9
AT1G03510	0.156515	0.175736	2									AT1G02630	0.141584	0.0898258	3	AT3G25905	0.118471	0.410118	3	AT2G35980	0.23458	0.0317483	4	AT3G10980	0.155625	0.0909321	5	AT3G55760	0.156185	0.0901629	7	AT3G47120	0.126908	0.401865	9
AT1G04150	0.14593	0.269942	2									AT1G02650	0.0731248	0.458655	3	AT3G25930	0.16964	0.265903	3	AT2G36110	0.279328	0.261278	4	AT3G11170	0.129753	0.0849293	5	AT3G55840	0.238645	0.0806524	7	AT3G47340	0.220688	0.0332065	9
AT1G04180	0.150883	0.0571783	2									AT1G02813	0.0843833	0.437009	3	AT3G25970	0.192941	0.27735	3	AT2G36305	0.0980989	0.337542	4	AT3G11220	0.138466	0.13083	5	AT3G55890	0.0748281	0.328494	7	AT3G47500	0.195374	0.214411	9
AT1G04370	0.149233	0.221732	2									AT1G02920	0.161822	0.0849705	3	AT3G26080	0.138305	0.261759	3	AT2G36350	0.0930718	0.249297	4	AT3G11270	0.147564	0.118448	5	AT3G55910	0.100606	1.75662	7	AT3G47550	0.153329	0.145409	9
AT1G04450	0.0682695	0.445809	2									AT1G02930	0.147466	0.0578825	3	AT3G26125	0.227091	0.0997168	3	AT2G36370	0.106905	0.39277	4	AT3G11340	0.12031	0.2043	5	AT3G55960	0.14893	0.0782696	7	AT3G47700	0.150908	0.147033	9
AT1G04890	0.12876	0.218422	2									AT1G03010	0.128125	0.0926278	3	AT3G26330	0.23402	0.123673	3	AT2G36410	0.131975	0.0166521	4	AT3G11660	0.151727	0.369488	5	AT3G56120	0.142309	0.124788	7	AT3G47850	0.149467	0.320926	9
AT1G05280	0.165831	0.275789	2									AT1G03020	0.114809	0.119239	3	AT3G26460	0.0986913	0.327845	3	AT2G36500	0.169894	0.0708853	4	AT3G11745	0.193327	0.640316	5	AT3G56130	0.105522	0.254635	7	AT3G48030	0.189774	0.155059	9
AT1G05291	0.126613	0.814595	2									AT1G03120	0.186528	0.490392	3	AT3G26540	0.121714	0.217997	3	AT2G36640	0.226078	0.134483	4	AT3G11950	0.165864	0.13142	5	AT3G56480	0.132448	0.0889647	7	AT3G48110	0.0775662	0.177816	9
AT1G05420	0.110612	0.187704	2									AT1G03160	0.123454	0.18932	3	AT3G26934	0.147715	0.571751	3	AT2G36650	0.196665	0.349674	4	AT3G12020	0.111095	0.204458	5	AT3G56600	0.151386	0.218977	7	AT3G48150	0.128187	0.0623782	9
AT1G05930	0.189306	0.968708	2									AT1G03270	0.114435	0.0619386	3	AT3G27030	0.117226	0.0300366	3	AT2G36690	0.235199	0.110112	4	AT3G12090	0.119882	0.0639447	5	AT3G56640	0.114523	0.0196957	7	AT3G48250	0.140545	0.148195	9
AT1G06030	0.180718	0.118804	2									AT1G03300	0.157265	0.620999	3	AT3G27150	0.247088	0.135828	3	AT2G36780	0.222141	0.285274	4	AT3G12850	0.249147	0.829601	5	AT3G56910	0.0942578	0.243996	7	AT3G48360	0.153809	0.156296	9
AT1G07025	0.23175	0.532109	2									AT1G03320	0.0941024	1.06875	3	AT3G27400	0.154204	0.217464	3	AT2G36895	0.223743	0.12175	4	AT3G13228	0.117846	1.30877	5	AT3G56930	0.105414	0.0714499	7	AT3G48510	0.0819564	0.386063	9
AT1G07680	0.127888	0.700171	2									AT1G03390	0.153772	0.157937	3	AT3G27785	0.113165	0.436753	3	AT2G36980	0.157252	0.235378	4	AT3G13540	0.217719	0.110964	5	AT3G56990	0.100173	0.351807	7	AT3G48530	0.0895494	0.0613472	9
AT1G08035	0.046267	0.916036	2									AT1G03720	0.239438	0.690366	3	AT3G27860	0.193645	0.286625	3	AT2G37000	0.174255	0.670618	4	AT3G13610	0.154333	0.113042	5	AT3G57070	0.14944	0.0946718	7	AT3G48560	0.147243	0.0714282	9
AT1G08065	0.106159	0.354789	2									AT1G03880	0.112975	0.149632	3	AT3G27940	0.253159	1.01103	3	AT2G37010	0.150463	0.0808219	4	AT3G13640	0.0619261	0.200295	5	AT3G57430	0.167309	0.196955	7	AT3G48680	0.157831	0.0852883	9
AT1G08135	0.129128	0.297817	2									AT1G03940	0.196216	0.228566	3	AT3G28070	0.1567	0.253746	3	AT2G37025	0.15759	0.465244	4	AT3G13650	0.250265	0.223139	5	AT3G57470	0.123218	0.193961	7	AT3G48730	0.148915	0.024598	9
AT1G08440	0.117921	0.229796	2									AT1G04110	0.094209	0.132109	3	AT3G28370	0.123579	0.366366	3	AT2G37030	0.0850711	0.167317	4	AT3G13784	0.14366	0.302392	5	AT3G57530	0.116122	0.0209509	7	AT3G48760	0.0939587	0.110939	9
AT1G08670	0.100172	0.38191	2									AT1G04280	0.22265	0.110993	3	AT3G28455	0.110896	0.402693	3	AT2G37195	0.0978052	0.239076	4	AT3G13820	0.18942	0.498357	5	AT3G57660	0.0916033	0.297617	7	AT3G48860	0.122511	0.10608	9
AT1G09030	0.0592774	0.174122	2									AT1G04490	0.189443	0.472354	3	AT3G28600	0.243162	0.25378	3	AT2G37200	0.135036	0.099943	4	AT3G13970	0.2075	0.1602	5	AT3G57690	0.0463464	0.376971	7	AT3G48930	0.134452	0.0203677	9
AT1G09176	0.233713	0.651424	2									AT1G05330	0.0636949	1.33342	3	AT3G28640	0.155715	0.168436	3	AT2G37230	0.162988	0.120156	4	AT3G14000	0.0831326	0.160899	5	AT3G57710	0.165644	0.180075	7	AT3G49080	0.127311	0.169603	9
AT1G09360	0.0738938	0.542396	2									AT1G05470	0.121507	0.0486267	3	AT3G28857	0.0988862	0.145016	3	AT2G37270	0.183403	0.0593317	4	AT3G14060	0.11231	0.135011	5	AT3G57810	0.17461	0.210241	7	AT3G49250	0.11559	0.299227	9
AT1G09625	0.190383	0.569961	2									AT1G05490	0.111183	0.366219	3	AT3G28956	0.146371	0.358381	3	AT2G37370	0.0807107	0.215152	4	AT3G14210	0.0890549	0.745308	5	AT3G57930	0.0908823	0.203576	7	AT3G49430	0.0914644	0.124367	9
AT1G09720	0.0919025	0.576307	2									AT1G05740	0.0812331	0.516654	3	AT3G29034	0.14536	0.114966	3	AT2G37380	0.20414	0.314849	4	AT3G14390	0.130712	0.125843	5	AT3G58010	0.110227	0.292278	7	AT3G49500	0.140688	0.186513	9
AT1G09880	0.134937	0.18038	2									AT1G06100	0.0715696	0.596099	3	AT3G29300	0.147306	0.368831	3	AT2G37430	0.143263	0.344221	4	AT3G14440	0.105128	0.15354	5	AT3G58120	0.178416	0.0599064	7	AT3G49590	0.150576	0.164083	9
AT1G10190	0.212428	0.404131	2									AT1G06260	0.0458202	0.239623	3	AT3G29370	0.244163	0.340009	3	AT2G37480	0.093096	0.391133	4	AT3G14560	0.098978	0.316518	5	AT3G58620	0.162773	0.163721	7	AT3G50070	0.0892425	0.243732	9
AT1G10588	0.0456132	0.779539	2									AT1G06310	0.153551	0.172367	3	AT3G29380	0.218525	0.264077	3	AT2G37610	0.113578	0.609103	4	AT3G14760	0.177104	0.119933	5	AT3G58650	0.0980683	0.259474	7	AT3G50210	0.232403	0.164361	9
AT1G10717	0.14319	0.973921	2									AT1G06340	0.145014	0.660299	3	AT3G29970	0.114977	0.129152	3	AT2G37620	0.143088	0.00793069	4	AT3G14900	0.150824	0.0887661	5	AT3G58780	0.100025	0.0877792	7	AT3G50240	0.110158	0.243339	9
AT1G10745	0.0503171	0.696022	2									AT1G06360	0.110203	0.164856	3	AT3G32980	0.139975	0.103388	3	AT2G37678	0.220408	0.112399	4	AT3G15030	0.0941385	0.291747	5	AT3G59060	0.143845	0.26447	7	AT3G50350	0.167951	0.13626	9
AT1G11125	0.150025	0.41812	2									AT1G06710	0.112826	0.178042	3	AT3G42800	0.163428	0.392015	3	AT2G37700	0.14158	0.340452	4	AT3G15370	0.150546	0.0838215	5	AT3G59090	0.123141	0.23488	7	AT3G50370	0.113838	0.264442	9
AT1G11160	0.103856	0.306573	2									AT1G06910	0.136599	0.280705	3	AT3G43833	0.173281	1.74692	3	AT2G37880	0.0973704	0.15601	4	AT3G15720	0.112699	0.417649	5	AT3G59350	0.186104	0.022936	7	AT3G50440	0.0917721	0.244564	9
AT1G11510	0.192149	0.873166	2									AT1G06923	0.0801207	0.491359	3	AT3G43850	0.194368	0.768008	3	AT2G37900	0.154868	0.243284	4	AT3G15820	0.113694	0.152106	5	AT3G59470	0.114428	0.0307504	7	AT3G50810	0.170681	0.418474	9
AT1G11655	0.131902	0.381669	2									AT1G07050	0.108164	0.26038	3	AT3G44120	0.100474	1.01974	3	AT2G37920	0.165263	0.147646	4	AT3G15860	0.182504	0.188209	5	AT3G59530	0.0770336	0.188786	7	AT3G51050	0.0714595	0.0571463	9
AT1G11690	0.123401	0.554047	2									AT1G07120	0.0848868	0.531163	3	AT3G44220	0.178988	0.0531293	3	AT2G37960	0.113897	0.365506	4	AT3G15890	0.182184	0.140826	5	AT3G59670	0.121464	0.222692	7	AT3G51260	0.198666	0.00925344	9
AT1G12040	0.173383	0.396847	2									AT1G07200	0.149834	0.214371	3	AT3G44230	0.175492	0.519564	3	AT2G38090	0.162634	0.0974061	4	AT3G15950	0.0911928	0.309065	5	AT3G59690	0.0868017	0.325616	7	AT3G51300	0.100135	0.0239724	9
AT1G12060	0.224606	0.449657	2									AT1G07340	0.0898875	0.358406	3	AT3G44326	0.186913	0.317261	3	AT2G38340	0.176356	0.270325	4	AT3G16040	0.0890647	0.0862819	5	AT3G59790	0.147809	0.23919	7	AT3G51310	0.125721	0.116242	9
AT1G12290	0.191163	0.235182	2									AT1G07550	0.168125	0.670952	3	AT3G44350	0.163428	0.206922	3	AT2G38390	0.168982	0.235769	4	AT3G16060	0.126276	0.0471485	5	AT3G60180	0.178297	0.157107	7	AT3G51430	0.231875	0.152722	9
AT1G12540	0.262657	0.788617	2									AT1G07645	0.149922	0.0689518	3	AT3G44510	0.146485	0.25811	3	AT2G38420	0.155852	0.173019	4	AT3G16130	0.186847	0.218585	5	AT3G60390	0.187594	0.111209	7	AT3G51480	0.103216	0.180128	9
AT1G12663	0.119656	0.670909	2									AT1G07850	0.221853	0.0769263	3	AT3G44540	0.143741	0.218157	3	AT2G38430	0.139476	0.505615	4	AT3G16220	0.178165	0.183466	5	AT3G60480	0.109524	0.283606	7	AT3G51510	0.143919	0.172535	9
AT1G12672	0.183007	0.755157	2									AT1G07860	0.241831	0.147366	3	AT3G44560	0.104769	0.417377	3	AT2G38465	0.10443	0.308471	4	AT3G16340	0.116117	0.124905	5	AT3G60780	0.11266	0.300668	7	AT3G51580	0.168292	0.266758	9
AT1G13590	0.0260825	0.237852	2									AT1G07900	0.263942	0.170979	3	AT3G44800	0.1831	0.739362	3	AT2G38630	0.0776743	0.181574	4	AT3G16380	0.210989	0.428654	5	AT3G61240	0.197453	0.0296705	7	AT3G51800	0.259144	0.078675	9
AT1G13605	0.171436	0.640702	2									AT1G07985	0.147913	0.0584729	3	AT3G44860	0.174498	0.285792	3	AT2G38690	0.098295	0.649017	4	AT3G16440	0.19471	0.152561	5	AT3G61350	0.121833	0.445029	7	AT3G51895	0.152957	0.0782548	9
AT1G13620	0.1025	0.422081	2									AT1G08080	0.100194	0.298891	3	AT3G44960	0.136472	0.630259	3	AT2G38695	0.171495	0.370789	4	AT3G16450	0.169341	0.18544	5	AT3G61430	0.14512	0.0114547	7	AT3G51940	0.156772	0.391478	9
AT1G13630	0.147939	0.497456	2									AT1G08100	0.196855	0.148424	3	AT3G45080	0.151767	0.396617	3	AT2G38823	0.0708644	0.649056	4	AT3G16460	0.273208	0.447008	5	AT3G61490	0.0831104	0.0593298	7	AT3G52060	0.0978441	0.195855	9
AT1G13920	0.116535	0.276569	2									AT1G08140	0.0834747	0.600544	3	AT3G45093	0.132764	0.476568	3	AT2G38830	0.126709	0.418216	4	AT3G16530	0.0476505	0.324633	5	AT3G61550	0.0946145	0.244392	7	AT3G52090	0.222301	0.0337748	9
AT1G14190	0.200959	0.160122	2									AT1G08160	0.0944427	0.111878	3	AT3G45220	0.0924987	0.491185	3	AT2G39060	0.0770439	0.0895769	4	AT3G16610	0.176856	0.16927	5	AT3G61720	0.131361	0.587931	7	AT3G52140	0.0971658	0.141397	9
AT1G14205	0.117476	0.205544	2									AT1G08180	0.0933254	0.312508	3	AT3G45420	0.0897953	0.382858	3	AT2G39100	0.148814	0.429215	4	AT3G16770	0.223975	0.175094	5	AT3G61910	0.13428	0.404723	7	AT3G52200	0.0633842	0.283103	9
AT1G14686	0.213955	0.198722	2									AT1G08290	0.130044	0.231803	3	AT3G45440	0.105834	0.25562	3	AT2G39110	0.228279	0.0538208	4	AT3G16800	0.0978969	0.096462	5	AT3G62000	0.134087	0.341691	7	AT3G52640	0.106295	0.156131	9
AT1G14688	0.264984	0.951083	2									AT1G08300	0.157534	0.484559	3	AT3G45610	0.12569	0.432677	3	AT2G39140	0.0942877	0.137625	4	AT3G17040	0.145753	0.174262	5	AT3G62060	0.112523	0.182363	7	AT3G52890	0.146938	0.150669	9
AT1G14960	0.275403	0.116392	2									AT1G08340	0.125055	0.141267	3	AT3G45950	0.187055	0.522822	3	AT2G39270	0.162774	0.124352	4	AT3G17100	0.194202	0.236685	5	AT3G62110	0.106724	0.147831	7	AT3G52930	0.166274	0.0151015	9
AT1G15590	0.152318	0.597994	2									AT1G08465	0.1518	0.0934205	3	AT3G46020	0.203426	0.173635	3	AT2G39320	0.237002	0.324216	4	AT3G17350	0.152867	0.265081	5	AT3G62130	0.121838	0.11752	7	AT3G53090	0.083593	0.245639	9
AT1G16160	0.137626	0.249729	2									AT1G08610	0.174157	0.164175	3	AT3G46080	0.175298	0.169657	3	AT2G39330	0.139861	0.159677	4	AT3G17520	0.172753	0.188271	5	AT3G62160	0.167101	0.21585	7	AT3G53130	0.175634	0.105881	9
AT1G16480	0.10726	0.187276	2									AT1G08790	0.112847	0.104738	3	AT3G46270	0.151468	0.335273	3	AT2G39410	0.116827	0.274879	4	AT3G17609	0.160036	0.0754033	5	AT3G62860	0.137046	0.0635299	7	AT3G53180	0.127874	0.196641	9
AT1G16905	0.177962	0.187645	2									AT1G08845	0.0856824	0.112669	3	AT3G46330	0.137068	0.251956	3	AT2G39500	0.0951793	0.161579	4	AT3G17650	0.112996	0.0658569	5	AT3G62910	0.124672	0.0736006	7	AT3G53410	0.170606	0.353961	9
AT1G16916	0.207154	0.212705	2									AT1G08890	0.131092	0.102941	3	AT3G46500	0.121117	0.135406	3	AT2G39690	0.167565	0.0891503	4	AT3G17710	0.206471	0.509839	5	AT3G63080	0.192245	0.106992	7	AT3G53430	0.0862759	0.0644783	9
AT1G16930	0.138594	0.191808	2									AT1G08910	0.114156	0.617057	3	AT3G46760	0.168038	0.0157185	3	AT2G39740	0.0782941	0.393437	4	AT3G17830	0.137401	0.160708	5	AT3G63140	0.128054	0.138617	7	AT3G53520	0.14161	0.0647744	9
AT1G17400	0.112818	0.135615	2									AT1G09410	0.184568	0.427329	3	AT3G46770	0.110937	0.43583	3	AT2G39800	0.126971	0.0686555	4	AT3G18250	0.199559	0.0942841	5	AT3G63180	0.0985141	0.552418	7	AT3G53560	0.0951842	0.216466	9
AT1G17770	0.222508	0.482181	2									AT1G09490	0.122994	0.251806	3	AT3G46910	0.202044	0.832085	3	AT2G39805	0.121784	0.0656121	4	AT3G18390	0.108586	0.152893	5	AT3G63190	0.108115	0.154465	7	AT3G53690	0.223022	0.145636	9
AT1G17800	0.10858	0.273689	2									AT1G09650	0.0913398	0.797692	3	AT3G47110	0.0865487	0.280873	3	AT2G39850	0.107665	0.262841	4	AT3G18560	0.150452	0.180053	5	AT3G63240	0.0957158	0.202831	7	AT3G53890	0.0922173	0.35516	9
AT1G18010	0.157315	0.138856	2									AT1G09812	0.0425323	0.331207	3	AT3G47170	0.122525	0.384301	3	AT2G40085	0.196441	0.132333	4	AT3G18630	0.113488	0.189259	5	AT3G63300	0.106457	0.143355	7	AT3G53940	0.11681	0.0636188	9
AT1G18020	0.120332	0.82077	2									AT1G09890	0.138274	0.0857396	3	AT3G47180	0.268925	0.158383	3	AT2G40113	0.125883	0.19562	4	AT3G18870	0.133246	0.187235	5	AT3G63470	0.0935686	0.0914267	7	AT3G54080	0.117488	0.470642	9
AT1G19115	0.0784294	0.406386	2									AT1G10040	0.149547	0.360468	3	AT3G47190	0.116594	0.242951	3	AT2G40170	0.169068	0.0891985	4	AT3G19210	0.111054	0.11401	5	AT4G00200	0.157808	0.397131	7	AT3G54220	0.164778	0.0654873	9
AT1G19250	0.123978	0.197142	2									AT1G10220	0.174521	0.706247	3	AT3G47300	0.200404	0.177333	3	AT2G40190	0.118668	0.142664	4	AT3G19380	0.13912	0.0679831	5	AT4G00240	0.169253	0.172556	7	AT3G54230	0.125367	0.189513	9
AT1G19470	0.192546	0.56429	2									AT1G10385	0.148899	0.0524998	3	AT3G47360	0.142939	0.151906	3	AT2G40340	0.153851	0.293984	4	AT3G19540	0.15593	0.0595382	5	AT4G00450	0.110522	0.425931	7	AT3G54250	0.123199	0.067058	9
AT1G19630	0.118122	0.332359	2									AT1G10417	0.0847114	0.61904	3	AT3G47480	0.119305	0.272177	3	AT2G40390	0.12131	0.124372	4	AT3G19553	0.107362	0.0965684	5	AT4G00500	0.133528	0.144141	7	AT3G54350	0.0916817	0.34499	9
AT1G19840	0.146412	0.021307	2									AT1G10450	0.086708	0.370433	3	AT3G47510	0.207383	0.127353	3	AT2G40435	0.128876	0.0840878	4	AT3G19620	0.18071	0.146329	5	AT4G00520	0.145517	0.379574	7	AT3G54620	0.0952596	0.249359	9
AT1G20135	0.253346	0.192406	2									AT1G10480	0.194029	0.169371	3	AT3G47830	0.191803	0.228516	3	AT2G40510	0.152192	0.068456	4	AT3G19770	0.0723579	0.377665	5	AT4G00720	0.0840623	0.109361	7	AT3G54660	0.140013	0.0722615	9
AT1G20150	0.123082	0.260245	2									AT1G10620	0.0894806	0.244843	3	AT3G48050	0.104558	0.218256	3	AT2G40640	0.137127	0.24527	4	AT3G19850	0.13198	0.280333	5	AT4G00750	0.122926	0.200764	7	AT3G54810	0.158004	0.0764078	9
AT1G20530	0.117531	0.304963	2									AT1G10657	0.173452	0.0982296	3	AT3G48260	0.113752	0.130317	3	AT2G40850	0.124611	0.184527	4	AT3G20080	0.135804	0.417964	5	AT4G00850	0.1368	0.50034	7	AT3G54890	0.1029	0.0379539	9
AT1G20570	0.118801	0.396074	2									AT1G10800	0.235152	0.139631	3	AT3G48310	0.169437	0.347278	3	AT2G40860	0.0900291	0.200053	4	AT3G20340	0.182283	0.124684	5	AT4G00880	0.0849844	0.204322	7	AT3G55030	0.0776717	0.153334	9
AT1G20680	0.145037	0.874934	2									AT1G10820	0.107823	0.204953	3	AT3G48330	0.170955	0.0858748	3	AT2G40910	0.119512	0.646736	4	AT3G20410	0.102196	0.0525712	5	AT4G00900	0.163667	0.0686705	7	AT3G55040	0.155242	0.210544	9
AT1G20730	0.106563	1.51469	2									AT1G10880	0.132992	0.304665	3	AT3G48470	0.137599	0.295773	3	AT2G40920	0.0844129	0.855941	4	AT3G20475	0.090645	0.165976	5	AT4G01010	0.150952	0.151902	7	AT3G55070	0.0721156	0.289951	9
AT1G20750	0.206823	0.328395	2									AT1G10890	0.132541	0.188584	3	AT3G48550	0.14825	0.091096	3	AT2G40970	0.17023	0.132494	4	AT3G20570	0.0846655	0.276923	5	AT4G01070	0.125926	0.141761	7	AT3G55080	0.142571	0.36014	9
AT1G20990	0.181413	0.138433	2									AT1G11040	0.205414	0.0744624	3	AT3G48640	0.0757403	2.83128	3	AT2G41020	0.117409	0.282927	4	AT3G20730	0.102548	0.438771	5	AT4G01080	0.139888	0.202586	7	AT3G55110	0.13342	0.142398	9
AT1G21230	0.18211	0.166555	2									AT1G11112	0.0884197	0.311994	3	AT3G48660	0.0596815	0.0924325	3	AT2G41150	0.195273	0.117002	4	AT3G20780	0.0562999	0.125069	5	AT4G01220	0.192042	0.0790821	7	AT3G55120	0.232066	0.211428	9
AT1G21320	0.13673	0.593779	2									AT1G11230	0.239296	0.581371	3	AT3G48830	0.110628	0.576365	3	AT2G41180	0.143405	0.150133	4	AT3G20830	0.162084	0.121368	5	AT4G01280	0.1056	0.303425	7	AT3G55390	0.0649968	0.192235	9
AT1G21950	0.148093	0.686359	2									AT1G11420	0.199267	0.664352	3	AT3G49070	0.185632	0.182052	3	AT2G41240	0.144233	0.37254	4	AT3G20840	0.10917	0.0821673	5	AT4G01500	0.087189	0.50687	7	AT3G55400	0.166304	0.103224	9
AT1G22120	0.154963	0.477287	2									AT1G11490	0.215911	0.228024	3	AT3G49410	0.141101	0.173003	3	AT2G41445	0.158568	0.553414	4	AT3G20930	0.107596	0.35536	5	AT4G01710	0.236593	0.0260247	7	AT3G55580	0.230136	0.125862	9
AT1G22670	0.0792816	0.696237	2									AT1G11500	0.0797151	0.444538	3	AT3G49510	0.126251	0.760036	3	AT2G41450	0.0757361	0.44446	4	AT3G21070	0.0924707	0.102627	5	AT4G01870	0.214456	0.150566	7	AT3G55920	0.107055	0.093831	9
AT1G23450	0.163179	0.302094	2									AT1G11572	0.140575	0.300339	3	AT3G49601	0.211568	0.288059	3	AT2G41475	0.0754375	0.329401	4	AT3G21370	0.149339	0.144751	5	AT4G01897	0.114551	0.245378	7	AT3G56010	0.170088	0.144856	9
AT1G23520	0.117823	0.417037	2									AT1G11710	0.128928	0.314375	3	AT3G49690	0.0974779	0.255144	3	AT2G41660	0.218611	0.176051	4	AT3G21470	0.120828	0.261559	5	AT4G01950	0.112978	0.191317	7	AT3G56090	0.11394	0.0661169	9
AT1G23670	0.152981	0.246279	2									AT1G11810	0.215265	0.827423	3	AT3G49740	0.197663	0.274454	3	AT2G41670	0.0915665	0.0529402	4	AT3G21500	0.163814	0.17809	5	AT4G01990	0.19211	0.20915	7	AT3G56110	0.138151	0.0482444	9
AT1G23700	0.130506	0.823198	2									AT1G11850	0.0409241	0.770988	3	AT3G49920	0.177552	0.48492	3	AT2G41750	0.133191	0.227566	4	AT3G21600	0.174981	0.114127	5	AT4G02340	0.103638	0.14118	7	AT3G56140	0.143829	0.102241	9
AT1G24160	0.128776	0.476159	2									AT1G11915	0.168058	0.0930625	3	AT3G49950	0.231221	0.139321	3	AT2G41835	0.152563	0.173866	4	AT3G21660	0.180851	0.836603	5	AT4G02380	0.0127167	0.781747	7	AT3G56160	0.123569	0.324178	9
AT1G24220	0.243564	0.778915	2									AT1G11920	0.135997	0.134333	3	AT3G50100	0.121762	0.352604	3	AT2G41860	0.152855	0.0727154	4	AT3G21670	0.139651	0.123893	5	AT4G02420	0.217991	0.237994	7	AT3G56340	0.263557	0.0493123	9
AT1G24420	0.171399	0.24783	2									AT1G12130	0.18533	0.270963	3	AT3G50140	0.207849	0.396927	3	AT2G41905	0.128373	0.138156	4	AT3G22070	0.105678	0.401859	5	AT4G02530	0.120457	0.0353284	7	AT3G56590	0.229082	0.362126	9
AT1G24590	0.106139	0.232716	2									AT1G12350	0.131934	0.146918	3	AT3G50150	0.148892	0.222911	3	AT2G41945	0.150742	0.052906	4	AT3G22190	0.162147	0.134268	5	AT4G02650	0.140792	0.223433	7	AT3G56740	0.0843274	0.0761297	9
AT1G25250	0.195434	0.201149	2									AT1G12805	0.128217	0.527649	3	AT3G50420	0.231936	0.303947	3	AT2G42005	0.207207	0.0630196	4	AT3G22310	0.162201	0.0999832	5	AT4G02655	0.142679	0.419636	7	AT3G56750	0.122024	0.0812797	9
AT1G26420	0.130685	0.248754	2									AT1G12980	0.197454	0.306178	3	AT3G50470	0.131952	0.16462	3	AT2G42230	0.125688	0.295292	4	AT3G22360	0.124484	0.20295	5	AT4G03020	0.140811	0.0491183	7	AT3G56760	0.142217	0.0414204	9
AT1G26510	0.194018	0.566778	2									AT1G13100	0.128482	0.28737	3	AT3G50580	0.145106	0.503771	3	AT2G42250	0.102439	0.207926	4	AT3G22400	0.201042	0.136987	5	AT4G03100	0.162094	0.0918817	7	AT3G56840	0.132219	0.273601	9
AT1G26710	0.118449	0.612915	2									AT1G13290	0.102169	0.115867	3	AT3G50730	0.169496	0.57306	3	AT2G42640	0.0959441	1.27385	4	AT3G22460	0.160391	0.05351	5	AT4G04610	0.223183	0.0451097	7	AT3G56850	0.143171	0.127074	9
AT1G26799	0.069333	0.690098	2									AT1G13430	0.12712	0.539279	3	AT3G50800	0.211224	0.0425349	3	AT2G42960	0.143414	0.153029	4	AT3G22620	0.208655	0.184899	5	AT4G04940	0.100945	0.125022	7	AT3G56940	0.178966	0.069174	9
AT1G27420	0.128515	0.171917	2									AT1G13480	0.117564	0.275078	3	AT3G50980	0.108046	0.160687	3	AT2G42990	0.131386	0.127973	4	AT3G22740	0.163399	0.136549	5	AT4G04950	0.145312	0.10318	7	AT3G57220	0.135902	0.176377	9
AT1G27940	0.189762	0.12463	2									AT1G13530	0.137385	0.237822	3	AT3G51020	0.139536	0.456024	3	AT2G43020	0.164574	0.0112094	4	AT3G22910	0.156157	0.0784838	5	AT4G04955	0.139368	0.14791	7	AT3G57340	0.103706	0.136866	9
AT1G29080	0.129145	0.479559	2									AT1G13600	0.144432	0.175709	3	AT3G51060	0.100527	0.0877564	3	AT2G43120	0.117264	0.108774	4	AT3G23030	0.116684	0.113276	5	AT4G04960	0.212394	0.094112	7	AT3G57490	0.15734	0.0988881	9
AT1G29110	0.106351	0.51697	2									AT1G13607	0.13806	1.05758	3	AT3G51220	0.10574	0.199476	3	AT2G43220	0.26193	1.43754	4	AT3G23070	0.104756	0.249957	5	AT4G05330	0.0691561	0.130884	7	AT3G57560	0.180391	0.0734602	9
AT1G29179	0.189507	0.536603	2									AT1G13635	0.102887	0.248788	3	AT3G51230	0.119692	0.478163	3	AT2G43290	0.117235	0.0691937	4	AT3G23340	0.182443	0.0913797	5	AT4G05400	0.193042	0.116213	7	AT3G57880	0.150787	0.0256779	9
AT1G30190	0.0984205	0.942344	2									AT1G13670	0.242035	0.223387	3	AT3G51290	0.161891	0.0810021	3	AT2G43390	0.123226	0.201748	4	AT3G23350	0.168631	0.348482	5	AT4G05420	0.0867303	0.0418348	7	AT3G57940	0.096271	0.111961	9
AT1G30410	0.120662	0.117149	2									AT1G13800	0.166106	0.333886	3	AT3G51350	0.131018	0.238618	3	AT2G43410	0.0891839	0.368181	4	AT3G23450	0.225411	0.59773	5	AT4G05520	0.156671	0.0626791	7	AT3G58040	0.0795055	0.0393945	9
AT1G30780	0.15056	0.759968	2									AT1G13830	0.146031	0.223423	3	AT3G51410	0.180798	0.0970695	3	AT2G43445	0.114769	0.649131	4	AT3G23630	0.179936	0.0877754	5	AT4G08480	0.218822	0.420459	7	AT3G58050	0.143219	0.283803	9
AT1G31400	0.264668	0.613648	2									AT1G14160	0.122702	0.145929	3	AT3G51560	0.0759338	0.538236	3	AT2G43480	0.116161	0.16121	4	AT3G23670	0.115112	0.217021	5	AT4G08950	0.143429	0.132866	7	AT3G58100	0.105099	0.447639	9
AT1G31885	0.222991	0.102562	2									AT1G14390	0.137204	0.240749	3	AT3G51590	0.175532	0.233659	3	AT2G43490	0.0826982	0.148113	4	AT3G24130	0.142005	0.0593999	5	AT4G09030	0.138439	0.215745	7	AT3G58470	0.0867707	0.418642	9
AT1G32300	0.165934	0.27178	2									AT1G14455	0.0572931	1.60985	3	AT3G51910	0.256703	0.118647	3	AT2G43535	0.133672	0.958836	4	AT3G24240	0.180571	0.0755666	5	AT4G09140	0.147902	0.130502	7	AT3G58690	0.155863	0.0711994	9
AT1G32415	0.149226	0.22042	2									AT1G14470	0.185273	0.246927	3	AT3G52250	0.0994783	0.318356	3	AT2G43580	0.115799	0.327891	4	AT3G24340	0.110445	0.601949	5	AT4G09560	0.234693	0.275962	7	AT3G58700	0.118762	0.0415594	9
AT1G32510	0.249968	0.184645	2									AT1G14540	0.249515	0.0672751	3	AT3G52630	0.141361	0.330398	3	AT2G43620	0.214257	0.108849	4	AT3G24495	0.137081	0.202939	5	AT4G09640	0.131096	0.110008	7	AT3G58710	0.176373	0.0380722	9
AT1G32600	0.182985	0.622722	2									AT1G14600	0.102265	0.20603	3	AT3G52770	0.161142	0.0872606	3	AT2G43670	0.109282	0.300496	4	AT3G24560	0.180968	0.25656	5	AT4G09670	0.235405	0.0554321	7	AT3G58730	0.124775	0.0683522	9
AT1G32770	0.199139	0.172882	2									AT1G14630	0.144963	0.152702	3	AT3G52790	0.254009	0.0610386	3	AT2G43870	0.189447	0.0369975	4	AT3G25165	0.24788	0.421788	5	AT4G09680	0.112119	0.516026	7	AT3G58800	0.225991	0.180369	9
AT1G32910	0.231605	0.345495	2									AT1G14687	0.161936	0.186013	3	AT3G52910	0.100428	0.146801	3	AT2G43880	0.13199	0.124582	4	AT3G25170	0.115559	0.473169	5	AT4G09970	0.248437	0.292836	7	AT3G58830	0.106478	0.121016	9
AT1G33020	0.169796	0.751762	2									AT1G14750	0.0926255	0.1998	3	AT3G53010	0.212688	0.196216	3	AT2G43945	0.175675	0.0967341	4	AT3G25210	0.15745	0.186159	5	AT4G09990	0.210065	0.252656	7	AT3G59100	0.0866617	0.137314	9
AT1G33220	0.161227	0.249357	2									AT1G14755	0.0738104	0.633273	3	AT3G53160	0.123138	0.294268	3	AT2G43990	0.158857	0.192369	4	AT3G25540	0.21327	0.303893	5	AT4G10300	0.142268	0.158124	7	AT3G59110	0.115516	0.106915	9
AT1G33280	0.173059	0.177025	2									AT1G14860	0.0832138	0.577061	3	AT3G53232	0.169462	0.0869766	3	AT2G44000	0.0847085	0.726707	4	AT3G25620	0.125437	0.143798	5	AT4G10750	0.122697	0.153482	7	AT3G59220	0.164474	0.16752	9
AT1G33540	0.170981	0.345618	2									AT1G15125	0.190579	0.291744	3	AT3G53235	0.0758771	0.643071	3	AT2G44010	0.0753107	0.347991	4	AT3G25690	0.11801	0.069278	5	AT4G10770	0.171387	0.0397141	7	AT3G59390	0.10911	0.162804	9
AT1G33750	0.222981	0.53896	2									AT1G15160	0.119634	0.390718	3	AT3G53250	0.133495	0.181011	3	AT2G44140	0.141257	0.155607	4	AT3G25870	0.261001	0.256486	5	AT4G10790	0.169734	0.173375	7	AT3G59650	0.108027	0.0701664	9
AT1G33830	0.127696	0.38022	2									AT1G15320	0.191678	0.306929	3	AT3G53530	0.101401	0.334562	3	AT2G44240	0.103398	0.568059	4	AT3G25980	0.13278	0.0152367	5	AT4G10850	0.119595	0.202697	7	AT3G59660	0.137843	0.228695	9
AT1G33880	0.177245	0.517177	2									AT1G15415	0.0932225	0.148974	3	AT3G53830	0.102736	0.234344	3	AT2G44280	0.102529	0.145862	4	AT3G26010	0.158606	0.604253	5	AT4G10930	0.0889254	0.434333	7	AT3G60080	0.153619	0.206263	9
AT1G33910	0.0983008	0.324053	2									AT1G15620	0.176471	0.738631	3	AT3G53850	0.119519	0.0237595	3	AT2G44410	0.155684	0.18	4	AT3G26070	0.117704	0.152516	5	AT4G11110	0.145135	0.154719	7	AT3G60130	0.143975	0.221533	9
AT1G33930	0.209652	0.133044	2									AT1G15760	0.1005	0.352595	3	AT3G54390	0.135936	0.202728	3	AT2G44430	0.119786	0.364822	4	AT3G26210	0.12373	0.144861	5	AT4G11130	0.137556	0.172581	7	AT3G60750	0.09266	0.0572334	9
AT1G34040	0.13418	0.47613	2									AT1G15770	0.196471	1.13104	3	AT3G54410	0.180372	0.611304	3	AT2G44570	0.145366	0.199341	4	AT3G26220	0.157617	0.165658	5	AT4G11240	0.209246	0.0390679	7	AT3G61140	0.119057	0.209485	9
AT1G35183	0.24662	0.850382	2									AT1G16022	0.186617	0.589807	3	AT3G54430	0.0746078	0.534227	3	AT2G44578	0.125968	0.450432	4	AT3G26280	0.177526	0.264826	5	AT4G11610	0.18583	0.0359043	7	AT3G61150	0.195965	0.095107	9
AT1G35365	0.179135	0.614026	2									AT1G16070	0.153353	0.158626	3	AT3G54520	0.080465	0.81761	3	AT2G44600	0.0835754	0.293432	4	AT3G26300	0.242918	0.13895	5	AT4G12080	0.138946	0.22905	7	AT3G61220	0.112234	0.166794	9
AT1G35400	0.101838	1.11576	2									AT1G16090	0.252523	0.714193	3	AT3G54600	0.104576	0.183312	3	AT2G44810	0.157506	0.073383	4	AT3G26310	0.224171	0.128451	5	AT4G12130	0.154507	0.119237	7	AT3G61530	0.104666	0.125793	9
AT1G35537	0.107102	0.554399	2									AT1G16110	0.183865	0.377623	3	AT3G54700	0.19259	0.0351564	3	AT2G44880	0.1328	0.281759	4	AT3G26440	0.158356	0.089711	5	AT4G12690	0.266111	0.0765431	7	AT3G61620	0.0876971	0.0211622	9
AT1G35540	0.173808	0.458909	2									AT1G16150	0.169118	0.318891	3	AT3G54760	0.213215	0.462471	3	AT2G44940	0.156286	0.269965	4	AT3G26618	0.169606	0.0173433	5	AT4G12700	0.12116	0.276717	7	AT3G61630	0.0989355	0.45693	9
AT1G35630	0.151353	0.559326	2									AT1G16220	0.180078	0.184566	3	AT3G54770	0.0801766	0.211258	3	AT2G45000	0.0938681	0.326992	4	AT3G26680	0.161074	0.0983211	5	AT4G12750	0.0980597	0.33366	7	AT3G61640	0.08101	0.38227	9
AT1G36640	0.111233	0.590511	2									AT1G16400	0.138885	0.256499	3	AT3G54780	0.112691	0.26844	3	AT2G45040	0.128149	0.161499	4	AT3G26790	0.125982	0.144465	5	AT4G12960	0.248214	0.841465	7	AT3G61800	0.10805	0.335177	9
AT1G37140	0.260541	0.339242	2									AT1G16515	0.0245431	6.96317	3	AT3G54830	0.163981	0.361515	3	AT2G45080	0.138816	0.043721	4	AT3G26830	0.0869305	0.865709	5	AT4G13020	0.214711	0.131357	7	AT3G61880	0.137971	0.174672	9
AT1G42980	0.0858037	1.38205	2									AT1G16640	0.105202	1.07093	3	AT3G54870	0.167346	0.139559	3	AT2G45220	0.102417	0.144865	4	AT3G26840	0.184502	0.171619	5	AT4G13050	0.122742	0.173497	7	AT3G61980	0.13308	0.37212	9
AT1G43610	0.181938	0.437317	2									AT1G16760	0.11517	0.149119	3	AT3G54940	0.128116	0.1296	3	AT2G45300	0.143246	0.0534343	4	AT3G26932	0.101114	0.269877	5	AT4G13560	0.150952	0.056368	7	AT3G62190	0.106193	0.154459	9
AT1G43667	0.11337	0.876134	2									AT1G16800	0.132358	0.322654	3	AT3G55060	0.0897043	0.319883	3	AT2G45330	0.169164	0.0991769	4	AT3G26960	0.177202	0.204506	5	AT4G13630	0.216397	0.284572	7	AT3G62220	0.172669	0.0701805	9
AT1G44090	0.144741	0.214875	2									AT1G16820	0.116152	1.19441	3	AT3G55100	0.171906	0.145018	3	AT2G45360	0.118853	0.274858	4	AT3G27620	0.235382	0.116472	5	AT4G13950	0.126624	0.367599	7	AT3G62270	0.0796249	0.0896508	9
AT1G44130	0.14805	0.432855	2									AT1G16950	0.157882	0.123804	3	AT3G55180	0.117882	0.207722	3	AT2G45380	0.150787	0.269321	4	AT3G27710	0.192843	0.335749	5	AT4G13990	0.162191	0.0919054	7	AT3G62300	0.128759	0.506317	9
AT1G44180	0.191979	0.224133	2									AT1G16980	0.122013	0.315608	3	AT3G55190	0.0630784	0.413052	3	AT2G45420	0.0921237	0.143025	4	AT3G27730	0.124313	0.188059	5	AT4G14240	0.163981	0.068087	7	AT3G62580	0.130447	0.224602	9
AT1G45191	0.195121	0.271673	2									AT1G17060	0.115248	0.0879374	3	AT3G55230	0.154649	0.137227	3	AT2G45450	0.117734	0.205498	4	AT3G27810	0.111566	0.0705597	5	AT4G14340	0.123114	0.0549729	7	AT3G62840	0.144483	0.0253986	9
AT1G45207	0.194192	0.131929	2									AT1G17235	0.116861	1.00864	3	AT3G55370	0.114975	0.319014	3	AT2G45480	0.146925	0.447858	4	AT3G28007	0.068208	0.220866	5	AT4G14455	0.21076	0.0653856	7	AT3G62880	0.209799	0.118927	9
AT1G47220	0.115736	0.526608	2									AT1G17285	0.0405623	0.985858	3	AT3G55490	0.230526	0.0203983	3	AT2G45695	0.0979473	0.505662	4	AT3G28130	0.0896197	0.397454	5	AT4G14510	0.136403	0.241671	7	AT3G62970	0.138531	0.225577	9
AT1G47317	0.14959	0.586704	2									AT1G17450	0.090094	0.246088	3	AT3G55550	0.149275	0.154313	3	AT2G45890	0.107726	0.0832821	4	AT3G28140	0.0690971	0.540062	5	AT4G14540	0.0995202	0.0285759	7	AT3G62980	0.108967	0.140219	9
AT1G47600	0.113836	0.127197	2									AT1G17610	0.133591	0.273996	3	AT3G55646	0.117192	0.14168	3	AT2G46150	0.132695	0.257801	4	AT3G28210	0.185514	0.266433	5	AT4G14560	0.163524	0.107859	7	AT3G63090	0.209978	0.125835	9
AT1G47620	0.174213	0.273346	2									AT1G17630	0.149919	0.307185	3	AT3G55710	0.168087	0.432609	3	AT2G46160	0.24801	0.0622043	4	AT3G28230	0.179058	0.409961	5	AT4G14660	0.0636989	0.164562	7	AT3G63170	0.152548	0.151514	9
AT1G47810	0.0825282	1.10297	2									AT1G17940	0.123282	0.036666	3	AT3G55860	0.110826	1.75611	3	AT2G46250	0.164275	0.0823318	4	AT3G28345	0.207788	0.035524	5	AT4G14815	0.19317	0.260497	7	AT3G63220	0.255667	0.126761	9
AT1G48010	0.226719	0.283388	2									AT1G18290	0.100449	0.5312	3	AT3G55870	0.21761	0.135406	3	AT2G46280	0.125755	0.292549	4	AT3G28490	0.148225	0.421044	5	AT4G14870	0.149133	0.530226	7	AT3G63400	0.0974968	0.394591	9
AT1G48070	0.105155	0.619784	2									AT1G18330	0.129366	0.400988	3	AT3G55990	0.113516	0.11663	3	AT2G46290	0.175882	0.216679	4	AT3G28790	0.13667	0.438231	5	AT4G15140	0.169462	0.264141	7	AT3G63460	0.0657041	0.205484	9
AT1G48150	0.270533	0.429588	2									AT1G18335	0.108615	0.307662	3	AT3G56380	0.249324	0.0467906	3	AT2G46320	0.116225	0.212091	4	AT3G28830	0.153887	0.395014	5	AT4G15290	0.181932	0.331098	7	AT3G63490	0.121478	0.0803304	9
AT1G48325	0.0719371	0.651563	2									AT1G18410	0.130045	0.234661	3	AT3G56390	0.133873	0.430473	3	AT2G46375	0.247112	0.400346	4	AT3G28840	0.17518	0.543948	5	AT4G15520	0.15749	0.0678017	7	AT3G63510	0.0811338	0.15724	9
AT1G48390	0.162076	0.729922	2									AT1G18420	0.12123	0.295985	3	AT3G56470	0.155386	0.314504	3	AT2G46480	0.135887	0.164419	4	AT3G28920	0.138995	0.149265	5	AT4G16190	0.160042	0.0722459	7	AT3G63520	0.112826	0.165383	9
AT1G48700	0.117256	0.507366	2									AT1G18710	0.0752239	0.85714	3	AT3G56700	0.232091	0.59601	3	AT2G46530	0.160109	0.179303	4	AT3G28980	0.220078	0.250717	5	AT4G16460	0.107064	0.489028	7	AT3G66658	0.0847161	0.0466494	9
AT1G48820	0.215116	0.524562	2									AT1G18830	0.188579	0.587913	3	AT3G56920	0.102803	0.276383	3	AT2G46535	0.0525842	0.359096	4	AT3G29010	0.248464	0.0885483	5	AT4G16610	0.227172	0.109185	7	AT4G00030	0.0999562	0.531896	9
AT1G48910	0.136358	0.218847	2									AT1G18835	0.109892	0.0898036	3	AT3G57100	0.249634	0.224611	3	AT2G46690	0.0735924	0.0989606	4	AT3G29035	0.213951	0.255445	5	AT4G16970	0.09798	0.635318	7	AT4G00040	0.106102	0.18407	9
AT1G48940	0.162845	0.262541	2									AT1G18860	0.17049	0.321807	3	AT3G57210	0.181875	1.04897	3	AT2G46710	0.161217	0.100138	4	AT3G29100	0.272896	0.314333	5	AT4G17020	0.0557837	0.315024	7	AT4G00090	0.124472	0.134744	9
AT1G49220	0.148172	0.291391	2									AT1G18970	0.153199	0.237233	3	AT3G57350	0.125174	0.202411	3	AT2G46720	0.0976254	0.149963	4	AT3G29230	0.26329	0.094942	5	AT4G17060	0.0835041	0.136348	7	AT4G00230	0.131805	0.152108	9
AT1G49330	0.205461	0.745534	2									AT1G19090	0.119791	0.264557	3	AT3G57400	0.149924	0.133193	3	AT2G46770	0.0960241	0.200488	4	AT3G29670	0.229777	0.280654	5	AT4G17070	0.130034	0.217782	7	AT4G00335	0.103106	0.324632	9
AT1G49390	0.194795	0.132641	2									AT1G19160	0.138922	0.868443	3	AT3G57500	0.183794	0.238214	3	AT2G46780	0.208781	0.120668	4	AT3G30340	0.111811	0.11028	5	AT4G17360	0.101519	0.110518	7	AT4G00430	0.192569	0.00821933	9
AT1G49405	0.0656529	0.147454	2									AT1G19230	0.107257	0.125648	3	AT3G57620	0.129157	0.168619	3	AT2G46790	0.15026	0.171304	4	AT3G42860	0.243963	0.189497	5	AT4G17460	0.162875	0.0789144	7	AT4G00440	0.103284	0.206596	9
AT1G49640	0.219213	0.264451	2									AT1G19290	0.138835	0.231104	3	AT3G57670	0.175026	0.0570871	3	AT2G46870	0.114014	0.0760706	4	AT3G42960	0.17242	0.122007	5	AT4G17490	0.0889381	0.408307	7	AT4G00490	0.135999	0.105059	9
AT1G49830	0.21626	0.679569	2									AT1G19397	0.274976	0.566172	3	AT3G57730	0.182842	0.261923	3	AT2G46880	0.108129	0.160539	4	AT3G43110	0.1674	0.237575	5	AT4G17570	0.091125	0.362844	7	AT4G00660	0.139556	0.0750789	9
AT1G50180	0.0987158	0.283014	2									AT1G19410	0.193329	0.889269	3	AT3G57980	0.0915783	0.58262	3	AT2G46890	0.0975586	0.222614	4	AT3G43120	0.057107	0.362527	5	AT4G18070	0.234319	0.277166	7	AT4G00740	0.107856	0.0403305	9
AT1G51055	0.196052	0.77615	2									AT1G19620	0.175135	0.664295	3	AT3G58060	0.146863	0.0685667	3	AT2G46915	0.0882126	0.217376	4	AT3G43190	0.199209	0.084601	5	AT4G18350	0.203691	0.109794	7	AT4G00760	0.0428361	1.32336	9
AT1G51190	0.140063	0.0801773	2									AT1G19720	0.179577	0.197468	3	AT3G58110	0.152373	0.29165	3	AT2G46980	0.0880142	0.418658	4	AT3G43540	0.131347	0.122441	5	AT4G18810	0.114697	0.106534	7	AT4G01026	0.175699	0.129564	9
AT1G51220	0.0886037	0.318994	2									AT1G19830	0.0725249	0.264886	3	AT3G58190	0.0794191	0.252314	3	AT2G46990	0.125577	0.109583	4	AT3G43670	0.122995	0.17878	5	AT4G18890	0.0883756	0.128815	7	AT4G01100	0.0947995	0.232493	9
AT1G51240	0.268561	0.0987542	2									AT1G19900	0.132963	0.317546	3	AT3G58210	0.126108	0.523994	3	AT2G47000	0.152632	0.0469845	4	AT3G44020	0.260964	0.226114	5	AT4G18950	0.121439	0.0738398	7	AT4G01210	0.0952726	0.250477	9
AT1G51405	0.138351	0.225326	2									AT1G20060	0.152817	0.372067	3	AT3G58270	0.0921663	0.434384	3	AT2G47030	0.150446	0.490702	4	AT3G44300	0.245357	0.155589	5	AT4G18970	0.0972113	0.0649587	7	AT4G01320	0.105188	0.0206529	9
AT1G51530	0.190448	1.07245	2									AT1G20320	0.138238	0.298735	3	AT3G58280	0.198381	0.522107	3	AT2G47090	0.0808509	0.356955	4	AT3G44720	0.259506	0.0294862	5	AT4G19020	0.125312	0.277433	7	AT4G01400	0.145309	0.176914	9
AT1G51780	0.0659468	0.304396	2									AT1G20520	0.136398	0.619394	3	AT3G58850	0.153191	0.305884	3	AT2G47115	0.20509	0.484511	4	AT3G44990	0.122064	0.164133	5	AT4G19420	0.0997252	0.058073	7	AT4G01470	0.229612	0.0579736	9
AT1G51830	0.181279	0.305037	2									AT1G20925	0.0996602	0.10668	3	AT3G59070	0.170383	0.39822	3	AT2G47140	0.144453	0.1585	4	AT3G45260	0.145921	0.227248	5	AT4G19490	0.114383	0.133751	7	AT4G01560	0.218843	0.0905014	9
AT1G51930	0.0646631	1.47686	2									AT1G21110	0.200863	0.121293	3	AT3G59260	0.132501	0.42801	3	AT2G47200	0.182639	0.189572	4	AT3G45290	0.159722	0.246199	5	AT4G20050	0.113187	0.222319	7	AT4G01660	0.13526	0.195305	9
AT1G52060	0.110059	0.33308	2									AT1G21240	0.218962	0.538562	3	AT3G59270	0.204837	0.200938	3	AT2G47210	0.0757715	0.0543048	4	AT3G45880	0.185264	0.193785	5	AT4G20170	0.146339	0.105113	7	AT4G01800	0.126383	0.0632114	9
AT1G52315	0.135853	0.372695	2									AT1G21340	0.123014	0.310796	3	AT3G59440	0.112418	0.465243	3	AT2G47270	0.127219	0.0692122	4	AT3G46130	0.142694	0.146667	5	AT4G20260	0.0981574	0.283968	7	AT4G01900	0.217672	0.126575	9
AT1G52343	0.120509	0.313116	2									AT1G21360	0.104058	0.295061	3	AT3G59455	0.137006	0.800357	3	AT2G47300	0.12183	0.282988	4	AT3G46490	0.128808	0.179136	5	AT4G20350	0.124875	0.277121	7	AT4G02030	0.0726441	0.177788	9
AT1G52460	0.128368	1.185	2									AT1G21430	0.101857	0.306376	3	AT3G59510	0.113384	0.128131	3	AT2G47480	0.203111	0.420892	4	AT3G47090	0.140377	0.389771	5	AT4G20390	0.148486	0.190915	7	AT4G02050	0.176425	0.041165	9
AT1G52660	0.199834	0.0529437	2									AT1G21540	0.172917	0.0809498	3	AT3G59710	0.140795	0.306671	3	AT2G47485	0.219127	0.0692657	4	AT3G47295	0.0611835	1.28806	5	AT4G20860	0.197455	0.1223	7	AT4G02140	0.131081	0.180434	9
AT1G53010	0.11078	0.341546	2									AT1G21650	0.091909	0.238764	3	AT3G60050	0.0841033	0.300382	3	AT2G47510	0.0913847	0.0598549	4	AT3G47380	0.157975	0.201973	5	AT4G20880	0.136809	0.397156	7	AT4G02290	0.143847	0.068734	9
AT1G53282	0.150678	0.725601	2									AT1G21810	0.1352	0.539143	3	AT3G60120	0.246982	0.0434471	3	AT2G47520	0.113815	0.354787	4	AT3G47420	0.178258	0.0830523	5	AT4G21100	0.119066	0.0927435	7	AT4G02370	0.108248	0.36533	9
AT1G53330	0.176593	0.161468	2									AT1G21866	0.177824	0.554713	3	AT3G60160	0.104964	0.16818	3	AT2G47540	0.0778305	0.499696	4	AT3G47430	0.158749	0.185211	5	AT4G21140	0.184716	0.231488	7	AT4G02560	0.0966179	0.272383	9
AT1G53470	0.158562	0.146009	2									AT1G22065	0.149074	0.265471	3	AT3G60420	0.212307	0.570249	3	AT2G47650	0.126367	0.123228	4	AT3G47450	0.141702	0.138478	5	AT4G21210	0.117647	0.195829	7	AT4G02580	0.149862	0.0351463	9
AT1G53610	0.0760289	0.432973	2									AT1G22100	0.107642	0.218011	3	AT3G60490	0.131333	0.245065	3	AT2G48000	0.261759	0.465139	4	AT3G47540	0.186069	0.327452	5	AT4G21310	0.121858	0.0457696	7	AT4G02720	0.201846	0.158932	9
AT1G53820	0.103483	0.387388	2									AT1G22210	0.141207	0.150164	3	AT3G60650	0.156757	0.824736	3	AT2G48090	0.0717504	0.519866	4	AT3G47560	0.190311	0.21808	5	AT4G21700	0.133389	0.361098	7	AT4G02880	0.11091	0.608972	9
AT1G53870	0.122381	0.350258	2									AT1G22230	0.131691	0.179375	3	AT3G60660	0.126933	0.0927261	3	AT2G48140	0.107239	0.186165	4	AT3G47600	0.0902191	0.180504	5	AT4G22070	0.106671	0.225025	7	AT4G02920	0.121811	0.224214	9
AT1G54215	0.124099	0.692695	2									AT1G22240	0.203516	0.126389	3	AT3G60920	0.185946	0.311583	3	AT3G01050	0.0596609	0.27575	4	AT3G47790	0.124762	0.259786	5	AT4G22130	0.105142	0.131862	7	AT4G02990	0.160349	0.133459	9
AT1G54230	0.168101	1.0976	2									AT1G22275	0.0985346	0.409443	3	AT3G60966	0.158763	0.401716	3	AT3G01250	0.16258	0.153574	4	AT3G47980	0.0890392	0.382794	5	AT4G22140	0.130731	0.0814928	7	AT4G03000	0.111537	0.277356	9
AT1G54400	0.118785	0.472989	2									AT1G22370	0.247343	0.341288	3	AT3G61040	0.117001	0.423941	3	AT3G01300	0.184005	0.101436	4	AT3G48010	0.11194	0.0752277	5	AT4G22340	0.0805856	0.0818748	7	AT4G03140	0.125223	0.193452	9
AT1G54970	0.157763	0.358611	2									AT1G22380	0.147752	0.321799	3	AT3G61120	0.122	0.254199	3	AT3G01311	0.189284	0.309629	4	AT3G48090	0.12548	0.57477	5	AT4G22360	0.0829214	0.314664	7	AT4G03180	0.0758283	0.80253	9
AT1G55010	0.0395989	0.964127	2									AT1G22470	0.151491	0.190085	3	AT3G61270	0.130561	0.284741	3	AT3G01435	0.157044	0.068433	4	AT3G48350	0.165988	0.0799001	5	AT4G22560	0.172128	0.19463	7	AT4G03210	0.213195	0.0583419	9
AT1G55230	0.117659	0.404911	2									AT1G22480	0.112721	0.368212	3	AT3G61370	0.113158	0.32063	3	AT3G01470	0.124398	0.154389	4	AT3G48600	0.155705	0.529413	5	AT4G22580	0.138049	0.141658	7	AT4G03430	0.123073	0.123322	9
AT1G56030	0.192536	0.592072	2									AT1G22600	0.188617	0.378653	3	AT3G61390	0.140114	0.522953	3	AT3G01710	0.115675	0.474473	4	AT3G48900	0.0979204	0.444183	5	AT4G22720	0.218334	0.0285551	7	AT4G04350	0.133787	0.124425	9
AT1G56415	0.120808	0.558326	2									AT1G22680	0.113909	0.492852	3	AT3G61840	0.204845	0.394819	3	AT3G01870	0.106822	0.323058	4	AT3G48950	0.198771	0.155821	5	AT4G23060	0.218509	0.108805	7	AT4G04620	0.257478	0.101403	9
AT1G56553	0.141932	0.426471	2									AT1G23000	0.197567	0.198722	3	AT3G61940	0.102446	0.252758	3	AT3G01950	0.0223922	0.602348	4	AT3G48970	0.146151	0.0644593	5	AT4G23410	0.157149	0.106044	7	AT4G04670	0.126169	0.180171	9
AT1G57630	0.189567	0.555617	2									AT1G23320	0.136373	0.230268	3	AT3G62070	0.146415	0.235301	3	AT3G01990	0.0786486	0.0964754	4	AT3G49050	0.158732	0.0772608	5	AT4G23470	0.0868023	0.165359	7	AT4G04770	0.21837	0.0385007	9
AT1G57730	0.173344	0.958331	2									AT1G23570	0.131565	0.396212	3	AT3G62430	0.193131	0.989889	3	AT3G02000	0.151018	0.0641227	4	AT3G49120	0.119558	0.197666	5	AT4G23640	0.100768	0.0584627	7	AT4G04850	0.115925	0.157118	9
AT1G57800	0.237824	0.378595	2									AT1G23580	0.1788	0.430808	3	AT3G62760	0.112143	0.218239	3	AT3G02010	0.11975	0.353729	4	AT3G49240	0.180247	0.120214	5	AT4G23750	0.201626	0.177425	7	AT4G04920	0.101332	0.159013	9
AT1G57850	0.142584	0.241409	2									AT1G23590	0.210895	0.350749	3	AT3G62900	0.0814456	0.356566	3	AT3G02020	0.0874135	0.189094	4	AT3G49360	0.125609	0.185623	5	AT4G23840	0.120974	0.363168	7	AT4G05150	0.119702	0.10359	9
AT1G58050	0.164993	0.395962	2									AT1G23690	0.119805	0.372611	3	AT3G62990	0.0507391	1.20521	3	AT3G02030	0.11013	0.333615	4	AT3G49580	0.0847038	0.498621	5	AT4G23920	0.153537	0.0680995	7	AT4G05160	0.193844	0.0858064	9
AT1G58055	0.177317	1.22785	2									AT1G23965	0.144851	0.488647	3	AT3G63020	0.127687	0.373206	3	AT3G02065	0.0794479	0.327555	4	AT3G49600	0.0843855	0.219675	5	AT4G23940	0.123025	0.1852	7	AT4G05460	0.163911	0.469624	9
AT1G58300	0.23872	0.56996	2									AT1G24147	0.150773	0.450271	3	AT3G63350	0.0982175	0.431017	3	AT3G02125	0.143368	0.330205	4	AT3G49650	0.161329	0.0704404	5	AT4G24330	0.146363	0.0962111	7	AT4G08170	0.192746	0.125084	9
AT1G58460	0.233659	0.168281	2									AT1G24148	0.0963766	0.581253	3	AT3G63370	0.155165	0.399842	3	AT3G02150	0.0972179	0.329746	4	AT3G50270	0.159108	0.34548	5	AT4G24400	0.0939405	0.119047	7	AT4G08180	0.184479	0.0502906	9
AT1G59406	0.210788	0.111691	2									AT1G24570	0.139546	0.190652	3	AT3G63430	0.239661	0.283461	3	AT3G02160	0.0789297	0.731529	4	AT3G50300	0.169212	0.431512	5	AT4G24450	0.0827788	0.324476	7	AT4G08920	0.14813	0.0339191	9
AT1G59453	0.159378	0.383203	2									AT1G24577	0.191743	0.391638	3	AT3G63450	0.160429	0.479914	3	AT3G02330	0.0706844	0.166385	4	AT3G50400	0.154622	0.163044	5	AT4G24890	0.140815	0.0944587	7	AT4G08980	0.227828	0.066488	9
AT1G59630	0.188802	0.699059	2									AT1G25422	0.0957806	0.468335	3	AT3G63540	0.124483	0.135873	3	AT3G02370	0.172068	0.426742	4	AT3G50560	0.0929024	0.113382	5	AT4G24960	0.172988	0.0759292	7	AT4G09150	0.148056	0.186627	9
AT1G59725	0.179611	0.0956934	2									AT1G25425	0.128422	0.183142	3	AT3G66656	0.173933	0.18185	3	AT3G02410	0.0879738	0.202034	4	AT3G50570	0.161889	0.100654	5	AT4G25150	0.117392	0.236001	7	AT4G09520	0.233255	0.10603	9
AT1G59790	0.17341	0.777362	2									AT1G25460	0.189259	0.158346	3	AT4G00080	0.122516	0.132694	3	AT3G02470	0.0895249	0.113032	4	AT3G50750	0.213757	0.150489	5	AT4G25170	0.10904	0.282839	7	AT4G09570	0.170105	0.0860787	9
AT1G59800	0.138714	0.943004	2									AT1G25480	0.145131	0.0730225	3	AT4G00232	0.161321	1.12406	3	AT3G02840	0.149245	0.270099	4	AT3G50760	0.187572	0.0927712	5	AT4G25230	0.0716699	0.178301	7	AT4G09620	0.203826	0.150227	9
AT1G60280	0.14485	0.465637	2									AT1G26140	0.134891	0.780535	3	AT4G00460	0.11501	0.0855519	3	AT3G02930	0.148277	0.280577	4	AT3G50860	0.145308	0.111322	5	AT4G25500	0.159484	0.089028	7	AT4G09840	0.238153	0.520176	9
AT1G60300	0.136348	0.7552	2									AT1G26330	0.0865627	0.508315	3	AT4G00480	0.152026	0.224803	3	AT3G02940	0.0601425	0.281302	4	AT3G50900	0.215343	0.145886	5	AT4G25610	0.0763352	0.560091	7	AT4G10030	0.147697	0.238381	9
AT1G60350	0.154432	0.497874	2									AT1G26360	0.109146	0.112851	3	AT4G00525	0.178513	0.363158	3	AT3G03000	0.0901565	0.144613	4	AT3G51120	0.0963681	0.320131	5	AT4G25620	0.126813	0.176924	7	AT4G10180	0.170992	0.109715	9
AT1G60410	0.15156	0.391542	2									AT1G26500	0.176449	0.20324	3	AT4G00540	0.20585	0.48744	3	AT3G03010	0.0580021	0.492821	4	AT3G51440	0.138105	0.220133	5	AT4G25640	0.185803	0.0452961	7	AT4G10330	0.118996	0.148589	9
AT1G60500	0.232733	0.134264	2									AT1G26700	0.1226	0.116432	3	AT4G00905	0.127096	0.165202	3	AT3G03200	0.141873	0.195738	4	AT3G51760	0.164681	0.18187	5	AT4G25680	0.0972897	0.15844	7	AT4G10620	0.161158	0.164455	9
AT1G60750	0.233703	0.23035	2									AT1G26780	0.123212	0.202794	3	AT4G00910	0.138299	0.166399	3	AT3G03240	0.094896	0.224659	4	AT3G51830	0.0720023	0.248742	5	AT4G25730	0.131891	0.142567	7	AT4G10710	0.175186	0.0378847	9
AT1G60760	0.125758	0.307545	2									AT1G26790	0.0890417	0.504615	3	AT4G00930	0.116515	0.674528	3	AT3G03280	0.1535	0.286608	4	AT3G51920	0.181158	0.0159748	5	AT4G25770	0.129088	0.151965	7	AT4G10810	0.215775	0.0530684	9
AT1G60880	0.128665	0.632996	2									AT1G26970	0.104853	0.397541	3	AT4G00940	0.0796838	0.344102	3	AT3G03460	0.138753	0.335149	4	AT3G52370	0.116905	0.0815306	5	AT4G25780	0.108588	0.107868	7	AT4G10890	0.131052	0.468184	9
AT1G60986	0.0971311	0.294691	2									AT1G27020	0.129761	0.138356	3	AT4G00970	0.136985	0.545821	3	AT3G03480	0.16655	0.2094	4	AT3G52460	0.105461	0.267543	5	AT4G25870	0.128792	0.151472	7	AT4G11350	0.186146	0.0818197	9
AT1G61230	0.177739	0.548386	2									AT1G27110	0.232359	0.718625	3	AT4G01030	0.159599	0.369861	3	AT3G03510	0.120776	0.307126	4	AT3G52470	0.159871	0.264591	5	AT4G26050	0.108589	0.176312	7	AT4G11380	0.147801	0.0666824	9
AT1G61415	0.204907	0.423701	2									AT1G27380	0.25046	0.336812	3	AT4G01060	0.0811471	0.21615	3	AT3G03530	0.115984	0.205013	4	AT3G52480	0.192533	0.22253	5	AT4G26110	0.101653	0.298504	7	AT4G11560	0.0830082	0.414947	9
AT1G61430	0.221517	0.39871	2									AT1G27461	0.202901	0.280169	3	AT4G01230	0.202762	0.17482	3	AT3G03560	0.121859	0.115451	4	AT3G52540	0.159965	0.235967	5	AT4G26180	0.14521	0.129505	7	AT4G11570	0.216883	0.0425589	9
AT1G61440	0.160111	0.209094	2									AT1G27580	0.205518	0.893904	3	AT4G01420	0.247815	0.15104	3	AT3G03630	0.09906	0.302108	4	AT3G52740	0.113064	0.325485	5	AT4G26330	0.118866	0.360537	7	AT4G11640	0.234097	0.111027	9
AT1G61460	0.176166	0.238369	2									AT1G27660	0.112651	0.187553	3	AT4G01750	0.139527	0.174875	3	AT3G03650	0.14356	0.222368	4	AT3G52810	0.102087	0.265804	5	AT4G26370	0.14955	0.0521314	7	AT4G11670	0.0937739	0.215653	9
AT1G61600	0.223158	0.0873997	2									AT1G27670	0.113288	0.400485	3	AT4G02090	0.17154	0.148139	3	AT3G03660	0.0900879	0.205014	4	AT3G52970	0.235205	0.0578938	5	AT4G26390	0.231929	0.0301933	7	AT4G11800	0.101704	0.0932113	9
AT1G61688	0.109849	1.11163	2									AT1G27710	0.117786	0.568712	3	AT4G02110	0.0950295	0.512328	3	AT3G03670	0.125673	0.456786	4	AT3G53080	0.100069	0.593356	5	AT4G26520	0.0879185	0.266306	7	AT4G12030	0.14949	0.186047	9
AT1G61760	0.127678	0.232713	2									AT1G27740	0.0723587	0.227213	3	AT4G02250	0.175713	0.0165432	3	AT3G03773	0.110132	0.18939	4	AT3G53210	0.116663	0.341505	5	AT4G26620	0.139352	0.097836	7	AT4G12040	0.221093	0.0478547	9
AT1G61950	0.116464	0.185216	2									AT1G27990	0.133291	0.201213	3	AT4G02300	0.162304	0.312064	3	AT3G03780	0.0723474	0.0567915	4	AT3G53360	0.112955	0.235402	5	AT4G26780	0.128449	0.236899	7	AT4G12590	0.14176	0.0386357	9
AT1G62320	0.175849	0.0828716	2									AT1G28190	0.190238	0.160856	3	AT4G02405	0.143029	0.22807	3	AT3G03840	0.0929894	0.657091	4	AT3G53510	0.151693	0.081645	5	AT4G26790	0.163313	0.131361	7	AT4G12980	0.156114	0.13669	9
AT1G62440	0.237375	0.417696	2									AT1G28300	0.0812344	0.395954	3	AT4G02710	0.136095	0.360751	3	AT3G03910	0.154245	0.11328	4	AT3G53960	0.0941246	0.190939	5	AT4G26830	0.164942	0.207692	7	AT4G13150	0.228671	0.0733906	9
AT1G62700	0.168298	0.172954	2									AT1G28305	0.133632	0.18609	3	AT4G02715	0.211927	0.10705	3	AT3G03940	0.0876625	0.0341713	4	AT3G54030	0.139108	0.0630899	5	AT4G26900	0.0928865	0.125576	7	AT4G13170	0.134693	0.105079	9
AT1G62886	0.0722239	0.826116	2									AT1G28327	0.119336	0.743641	3	AT4G02733	0.175958	0.60852	3	AT3G04020	0.102991	0.245619	4	AT3G54260	0.128363	0.235173	5	AT4G26980	0.065676	0.499572	7	AT4G13340	0.125574	0.163865	9
AT1G62935	0.0845694	0.426417	2									AT1G28335	0.256495	0.239584	3	AT4G02760	0.0788082	0.712643	3	AT3G04030	0.103631	0.20149	4	AT3G54270	0.144909	0.206014	5	AT4G27010	0.0730412	0.462234	7	AT4G13750	0.104832	0.286942	9
AT1G63206	0.138791	0.602811	2									AT1G28375	0.142298	0.27572	3	AT4G02800	0.213883	0.182696	3	AT3G04040	0.118067	0.172178	4	AT3G54310	0.139526	0.372505	5	AT4G27340	0.134066	0.203389	7	AT4G13780	0.0689407	0.239317	9
AT1G63245	0.0824324	0.955025	2									AT1G28470	0.138148	0.135783	3	AT4G02830	0.165142	0.168843	3	AT3G04050	0.19212	0.0486789	4	AT3G54400	0.0804385	0.120825	5	AT4G27510	0.103773	0.520941	7	AT4G14000	0.137547	0.238868	9
AT1G63950	0.130379	0.931581	2									AT1G28630	0.124262	0.590255	3	AT4G03115	0.184345	0.231681	3	AT3G04100	0.107422	0.402508	4	AT3G54490	0.092004	0.431028	5	AT4G27520	0.147807	0.349986	7	AT4G14190	0.177471	0.234569	9
AT1G64020	0.170313	0.288413	2									AT1G28650	0.161992	0.17497	3	AT4G03130	0.174024	0.454549	3	AT3G04140	0.171061	0.446402	4	AT3G55020	0.138049	0.23025	5	AT4G27590	0.140757	0.233392	7	AT4G14360	0.187335	0.0334787	9
AT1G64220	0.132781	0.700795	2									AT1G28815	0.182957	0.481357	3	AT4G03270	0.148862	0.198513	3	AT3G04150	0.166166	0.729598	4	AT3G55270	0.140819	0.104879	5	AT4G27640	0.113356	0.10684	7	AT4G14680	0.225824	0.0768104	9
AT1G65110	0.101523	0.6262	2									AT1G29010	0.129644	0.437301	3	AT4G03930	0.276765	0.399829	3	AT3G04160	0.122163	0.683745	4	AT3G55470	0.114778	0.0247023	5	AT4G27860	0.165387	0.518397	7	AT4G14690	0.153599	0.178256	9
AT1G65140	0.158582	0.375715	2									AT1G29025	0.131914	0.413228	3	AT4G03965	0.124011	0.355916	3	AT3G04310	0.173187	0.344927	4	AT3G55610	0.100879	0.0430714	5	AT4G28090	0.102868	0.454261	7	AT4G14910	0.21837	0.183975	9
AT1G65200	0.103398	0.695737	2									AT1G29030	0.145664	0.176972	3	AT4G04200	0.0935875	0.325298	3	AT3G04420	0.187317	0.511163	4	AT3G55850	0.113391	0.144518	5	AT4G28220	0.129222	0.176874	7	AT4G15000	0.174549	0.034457	9
AT1G65481	0.0927067	0.407222	2									AT1G29170	0.108894	0.37255	3	AT4G04360	0.0421028	0.301513	3	AT3G04540	0.104825	0.444216	4	AT3G55880	0.154074	0.0718561	5	AT4G28230	0.127538	0.184377	7	AT4G15110	0.119326	0.19602	9
AT1G65570	0.186279	0.164235	2									AT1G29300	0.130825	0.217005	3	AT4G04500	0.120064	0.286731	3	AT3G04800	0.109768	0.394512	4	AT3G55970	0.161598	0.0734088	5	AT4G28560	0.195896	0.237894	7	AT4G15130	0.241526	0.124014	9
AT1G65850	0.18498	0.325807	2									AT1G29540	0.222979	0.344545	3	AT4G04720	0.241117	0.0361996	3	AT3G04850	0.150953	0.501479	4	AT3G56040	0.111184	0.211163	5	AT4G28610	0.165806	0.204174	7	AT4G15240	0.195406	0.0794237	9
AT1G65870	0.252492	0.389164	2									AT1G29550	0.140844	0.262905	3	AT4G04745	0.144068	0.203632	3	AT3G04930	0.177323	0.101793	4	AT3G56080	0.162477	0.116869	5	AT4G28670	0.120191	0.275078	7	AT4G15500	0.212484	0.267552	9
AT1G65990	0.145646	1.00442	2									AT1G29740	0.166882	0.16577	3	AT4G04750	0.0960159	0.321607	3	AT3G04950	0.119772	0.13053	4	AT3G56370	0.13762	0.154601	5	AT4G28680	0.173726	0.135175	7	AT4G15560	0.147146	0.0461177	9
AT1G66110	0.150187	0.429672	2									AT1G29840	0.175313	0.136547	3	AT4G05110	0.120212	0.336828	3	AT3G04960	0.104636	0.705024	4	AT3G56400	0.138619	0.308574	5	AT4G29000	0.105926	0.351534	7	AT4G15640	0.105689	0.211467	9
AT1G66245	0.167113	0.266916	2									AT1G29962	0.172287	0.523655	3	AT4G05130	0.193537	0.154393	3	AT3G05330	0.107315	0.373251	4	AT3G56410	0.101717	0.548955	5	AT4G29030	0.0716811	0.434358	7	AT4G15730	0.071308	0.758727	9
AT1G66550	0.146627	0.705463	2									AT1G30170	0.0630099	0.441253	3	AT4G05200	0.227031	0.320548	3	AT3G05410	0.179759	0.177111	4	AT3G56550	0.148473	0.306531	5	AT4G29210	0.182075	0.279646	7	AT4G15880	0.199857	0.123678	9
AT1G66810	0.193345	0.303659	2									AT1G30280	0.192189	0.0994691	3	AT4G05430	0.159716	0.287954	3	AT3G05545	0.103853	0.114636	4	AT3G56610	0.206236	0.571762	5	AT4G29520	0.152893	0.146118	7	AT4G15930	0.181461	0.0587817	9
AT1G66920	0.127217	0.318213	2									AT1G30320	0.132096	0.212504	3	AT4G05620	0.276289	0.696842	3	AT3G05625	0.164543	0.0958236	4	AT3G56710	0.129099	0.270666	5	AT4G29940	0.136707	0.250161	7	AT4G16180	0.113138	0.0992719	9
AT1G66930	0.256196	0.245813	2									AT1G30350	0.158263	0.399498	3	AT4G05630	0.153538	0.405465	3	AT3G05935	0.220919	0.434104	4	AT3G56980	0.0791038	0.456694	5	AT4G30060	0.113187	0.146729	7	AT4G16250	0.12588	0.203391	9
AT1G67040	0.23235	0.230514	2									AT1G30370	0.174257	0.115338	3	AT4G06599	0.172394	0.0859177	3	AT3G05950	0.145103	0.0840825	4	AT3G57040	0.0831106	0.552026	5	AT4G30360	0.157817	0.0638003	7	AT4G16330	0.276352	0.299491	9
AT1G67220	0.150124	0.549711	2									AT1G30420	0.0909303	0.277087	3	AT4G06634	0.133335	0.21085	3	AT3G05980	0.149014	0.164889	4	AT3G57180	0.114673	0.217992	5	AT4G30400	0.137421	0.142669	7	AT4G16410	0.132467	0.342961	9
AT1G67260	0.200336	0.485062	2									AT1G30590	0.0787942	0.910678	3	AT4G08040	0.179044	0.0697004	3	AT3G06120	0.164192	0.0257865	4	AT3G57190	0.151301	0.206619	5	AT4G30410	0.155729	0.0464189	7	AT4G16430	0.22702	0.0483027	9
AT1G67775	0.150786	1.01268	2									AT1G31040	0.132152	0.164194	3	AT4G08570	0.138988	0.155404	3	AT3G06140	0.184544	0.168296	4	AT3G57260	0.168074	0.24059	5	AT4G30470	0.102102	0.0295203	7	AT4G16510	0.176233	0.140045	9
AT1G67990	0.183855	0.0208651	2									AT1G31180	0.102316	0.207875	3	AT4G08770	0.131401	0.153661	3	AT3G06160	0.177942	0.609645	4	AT3G57270	0.118206	0.518012	5	AT4G30480	0.085809	0.397129	7	AT4G16515	0.130498	0.280263	9
AT1G68030	0.167372	0.43315	2									AT1G31310	0.154554	0.184106	3	AT4G08910	0.152549	0.408401	3	AT3G06270	0.159136	0.0316803	4	AT3G57380	0.182002	0.24266	5	AT4G30630	0.0857028	0.629151	7	AT4G16710	0.155435	0.0991455	9
AT1G68480	0.077378	0.193585	2									AT1G31430	0.189238	0.204773	3	AT4G09080	0.13705	0.625134	3	AT3G06360	0.067279	0.822447	4	AT3G57510	0.14553	0.0927463	5	AT4G30660	0.160726	0.113575	7	AT4G16720	0.0992956	0.042837	9
AT1G68930	0.155302	0.196064	2									AT1G31690	0.134089	0.213763	3	AT4G09170	0.136318	0.753817	3	AT3G06430	0.143335	0.0695921	4	AT3G57600	0.151026	0.105228	5	AT4G30700	0.0777342	0.218308	7	AT4G16745	0.200034	0.280892	9
AT1G68940	0.149081	0.266805	2									AT1G31840	0.161009	0.315235	3	AT4G09450	0.159252	1.11147	3	AT3G06435	0.200466	0.786255	4	AT3G57700	0.131288	0.352723	5	AT4G30720	0.100863	0.101812	7	AT4G16850	0.146233	0.186344	9
AT1G69190	0.166689	0.278454	2									AT1G32240	0.148514	0.0524571	3	AT4G09500	0.150989	0.266688	3	AT3G06490	0.120569	0.147501	4	AT3G57720	0.116453	0.292049	5	AT4G30996	0.0696731	0.0729131	7	AT4G17010	0.094277	0.228535	9
AT1G69350	0.16788	0.23905	2									AT1G32320	0.168882	0.285807	3	AT4G09600	0.24058	0.131897	3	AT3G06550	0.064325	0.173063	4	AT3G57780	0.152659	0.354128	5	AT4G31060	0.0647853	0.515753	7	AT4G17040	0.137647	0.0428693	9
AT1G69990	0.202416	0.168647	2									AT1G32361	0.0547193	0.241131	3	AT4G09770	0.149579	0.33369	3	AT3G06560	0.123029	0.2723	4	AT3G57840	0.124545	1.47016	5	AT4G31120	0.0793205	0.18316	7	AT4G17180	0.152719	0.128423	9
AT1G70130	0.193287	0.186649	2									AT1G32583	0.15253	0.177905	3	AT4G09820	0.152955	0.168419	3	AT3G06778	0.134911	0.183776	4	AT3G57860	0.134197	0.387988	5	AT4G31160	0.112367	0.23026	7	AT4G17190	0.099879	0.0517434	9
AT1G70250	0.143933	0.470951	2									AT1G33470	0.0823481	0.135894	3	AT4G10150	0.132329	0.295908	3	AT3G07120	0.110739	0.16081	4	AT3G57920	0.127897	0.290393	5	AT4G31460	0.108388	0.30667	7	AT4G17260	0.232073	0.0326965	9
AT1G70505	0.145881	0.381581	2									AT1G33670	0.223378	0.522295	3	AT4G10220	0.221595	0.246214	3	AT3G07195	0.133698	0.451612	4	AT3G58020	0.109623	0.39826	5	AT4G31670	0.078264	0.276153	7	AT4G17410	0.120715	0.284084	9
AT1G71390	0.190883	0.311903	2									AT1G33840	0.0594029	0.361252	3	AT4G10240	0.149691	0.145314	3	AT3G07220	0.191022	0.0628419	4	AT3G58330	0.241826	0.402002	5	AT4G31850	0.119715	0.144024	7	AT4G17520	0.125992	0.383936	9
AT1G72620	0.146352	0.194279	2									AT1G34047	0.109859	0.48084	3	AT4G10250	0.104419	0.0949164	3	AT3G07500	0.185739	0.232444	4	AT3G58590	0.108534	0.315586	5	AT4G31875	0.088015	0.861558	7	AT4G17790	0.120015	0.133096	9
AT1G73780	0.150139	0.592874	2									AT1G34060	0.160418	0.270409	3	AT4G10470	0.198577	0.393229	3	AT3G07525	0.146809	0.280549	4	AT3G58630	0.140247	0.140678	5	AT4G31910	0.0960128	0.330709	7	AT4G17830	0.118471	0.157634	9
AT1G73890	0.124208	0.358704	2									AT1G34245	0.0673749	0.493392	3	AT4G10490	0.249569	0.141418	3	AT3G07540	0.117188	0.264152	4	AT3G58790	0.13703	0.0884734	5	AT4G31920	0.147564	0.299038	7	AT4G17895	0.253051	0.30176	9
AT1G74110	0.121593	0.220308	2									AT1G34670	0.0681164	0.351891	3	AT4G10630	0.25391	0.15614	3	AT3G07900	0.090804	0.231618	4	AT3G59010	0.125735	0.17577	5	AT4G31980	0.159148	0.281365	7	AT4G18050	0.146147	0.120652	9
AT1G74820	0.0970805	0.343298	2									AT1G34790	0.120969	0.173869	3	AT4G11030	0.172744	0.0954585	3	AT3G07980	0.0923253	0.209155	4	AT3G59040	0.121992	0.21768	5	AT4G32130	0.110495	0.274231	7	AT4G18130	0.12719	0.125889	9
AT1G75470	0.132533	0.622011	2									AT1G35180	0.108427	0.22897	3	AT4G11180	0.120017	0.577223	3	AT3G08505	0.262738	0.0639589	4	AT3G59080	0.144519	0.134438	5	AT4G32290	0.122768	0.243102	7	AT4G18230	0.129468	0.168729	9
AT1G75700	0.161105	0.150671	2									AT1G35210	0.0572268	0.90655	3	AT4G11190	0.127015	0.52009	3	AT3G08530	0.0615192	0.0368138	4	AT3G59400	0.10646	0.187082	5	AT4G32350	0.136407	0.294089	7	AT4G18370	0.247688	0.145624	9
AT1G75717	0.197052	0.495918	2									AT1G36340	0.156793	0.711466	3	AT4G11310	0.15232	0.155826	3	AT3G08560	0.134525	0.0443363	4	AT3G59420	0.120263	0.113138	5	AT4G32551	0.117511	0.0677577	7	AT4G18480	0.174579	0.0465941	9
AT1G76220	0.121695	0.23564	2									AT1G38131	0.17714	0.0795549	3	AT4G11370	0.21286	0.418061	3	AT3G08570	0.151347	0.153062	4	AT3G59570	0.124421	0.333211	5	AT4G32590	0.24916	0.273495	7	AT4G18520	0.221778	0.0709737	9
AT1G76420	0.15142	0.129429	2									AT1G42430	0.207236	0.0702367	3	AT4G11521	0.108548	0.440317	3	AT3G08870	0.149425	0.238737	4	AT3G59580	0.127483	0.320249	5	AT4G32640	0.106867	0.269432	7	AT4G18700	0.180059	0.0675206	9
AT1G76952	0.111395	0.258814	2									AT1G43020	0.210695	0.465942	3	AT4G11590	0.101212	1.22886	3	AT3G08947	0.127206	0.11233	4	AT3G59700	0.184028	0.158498	5	AT4G33000	0.163641	0.201803	7	AT4G18710	0.124836	0.0093462	9
AT1G76965	0.121789	0.957076	2									AT1G43040	0.235995	0.0777986	3	AT4G11780	0.132579	0.353742	3	AT3G09040	0.10308	0.252722	4	AT3G59830	0.109215	0.0963971	5	AT4G33060	0.139912	0.14418	7	AT4G18780	0.179353	0.0432641	9
AT1G77010	0.155048	0.161103	2									AT1G44010	0.190306	0.570892	3	AT4G11990	0.139939	0.366948	3	AT3G09230	0.0561699	1.0933	4	AT3G59870	0.153392	0.174798	5	AT4G33280	0.0760499	0.688567	7	AT4G18800	0.115034	0.0193543	9
AT1G77530	0.208493	0.158683	2									AT1G44224	0.244181	0.463095	3	AT4G12050	0.139062	0.0838868	3	AT3G09360	0.0881679	0.530138	4	AT3G60020	0.124152	0.883885	5	AT4G33360	0.141616	0.192132	7	AT4G19130	0.152861	0.325651	9
AT1G77700	0.129836	0.133737	2									AT1G44542	0.151718	0.34784	3	AT4G12090	0.152369	0.181718	3	AT3G09430	0.157223	0.152934	4	AT3G60310	0.107261	0.471623	5	AT4G33650	0.0999439	0.190717	7	AT4G19140	0.0805021	0.373424	9
AT1G77780	0.241723	0.285454	2									AT1G44608	0.232916	0.183507	3	AT4G12100	0.18285	0.747338	3	AT3G09490	0.256043	0.506178	4	AT3G60410	0.117109	0.194538	5	AT4G33660	0.197363	0.0660987	7	AT4G19185	0.0619462	0.167976	9
AT1G78172	0.158892	0.315155	2									AT1G45010	0.144058	0.0658554	3	AT4G12280	0.148748	0.193628	3	AT3G09620	0.207696	0.39841	4	AT3G60440	0.163533	0.216468	5	AT4G33700	0.116888	0.0563787	7	AT4G19660	0.161454	0.144533	9
AT1G78220	0.0957117	0.538233	2									AT1G45233	0.188154	0.275682	3	AT4G12320	0.145106	0.35162	3	AT3G09680	0.108185	0.261852	4	AT3G60470	0.165802	0.287533	5	AT4G33950	0.114116	0.0330807	7	AT4G19710	0.165491	0.0665147	9
AT1G78500	0.124593	0.256791	2									AT1G46264	0.109154	0.128481	3	AT4G12350	0.13414	0.442788	3	AT3G09910	0.156101	0.0962758	4	AT3G60520	0.144214	0.110643	5	AT4G33985	0.153533	0.126331	7	AT4G19960	0.150873	0.16056	9
AT1G78640	0.143988	0.504308	2									AT1G46480	0.0961261	0.25435	3	AT4G12410	0.178853	0.191907	3	AT3G09940	0.092766	0.240139	4	AT3G60570	0.160174	0.129234	5	AT4G34100	0.115875	0.0655296	7	AT4G19985	0.17907	0.224908	9
AT1G78730	0.172036	0.617316	2									AT1G46768	0.226308	0.139817	3	AT4G13070	0.172266	0.161259	3	AT3G09950	0.101505	0.491142	4	AT3G60580	0.152053	0.185833	5	AT4G34430	0.118879	0.263597	7	AT4G20020	0.179777	0.237973	9
AT1G78955	0.136438	0.154863	2									AT1G47056	0.214978	0.0996019	3	AT4G13075	0.13076	0.37593	3	AT3G09960	0.241079	0.339749	4	AT3G60680	0.133083	0.26402	5	AT4G34490	0.101976	0.121204	7	AT4G20070	0.156486	0.117249	9
AT1G79130	0.156775	0.227169	2									AT1G47271	0.127954	0.173797	3	AT4G13160	0.219679	0.252317	3	AT3G10000	0.113386	0.564731	4	AT3G60690	0.171364	0.234026	5	AT4G34540	0.0931709	0.40069	7	AT4G20380	0.151404	0.14527	9
AT1G80090	0.182174	0.329199	2									AT1G47400	0.141728	0.330506	3	AT4G13210	0.162539	0.0983758	3	AT3G10130	0.275993	0.283712	4	AT3G60730	0.138032	0.23163	5	AT4G35050	0.161754	0.0474855	7	AT4G20850	0.0968796	0.152779	9
AT1G80390	0.160169	0.258625	2									AT1G47485	0.171743	0.180063	3	AT4G13400	0.164875	0.109802	3	AT3G10180	0.0969918	0.218031	4	AT3G60900	0.151101	0.18069	5	AT4G35230	0.120327	0.0433794	7	AT4G20980	0.100374	0.144626	9
AT1G80580	0.185229	0.563531	2									AT1G47540	0.0738978	0.36761	3	AT4G13410	0.119169	0.348096	3	AT3G10200	0.125364	0.196627	4	AT3G61090	0.11489	0.779722	5	AT4G35500	0.163678	0.191204	7	AT4G21280	0.130032	0.147532	9
AT2G02030	0.133518	0.469049	2									AT1G47550	0.105631	0.0383291	3	AT4G13540	0.226242	0.188249	3	AT3G10270	0.10168	0.0334154	4	AT3G61210	0.0978483	0.290742	5	AT4G35740	0.0873311	0.195588	7	AT4G21430	0.108958	0.339458	9
AT2G02340	0.116306	0.707284	2									AT1G47655	0.175499	0.175449	3	AT4G13680	0.0680727	1.10141	3	AT3G10320	0.126952	0.268284	4	AT3G61230	0.0928584	0.265154	5	AT4G35920	0.139064	0.0447315	7	AT4G21590	0.158676	0.14571	9
AT2G02660	0.114803	0.905691	2									AT1G47820	0.0546029	0.446181	3	AT4G14050	0.163427	0.0922847	3	AT3G10405	0.11501	0.365875	4	AT3G61300	0.126913	0.200426	5	AT4G36040	0.166582	0.142433	7	AT4G21960	0.177813	0.0296182	9
AT2G03720	0.120084	0.0222783	2									AT1G48060	0.217614	0.454439	3	AT4G14103	0.232645	0.333793	3	AT3G10520	0.115955	0.149546	4	AT3G61410	0.134678	0.2185	5	AT4G36180	0.13707	0.0977232	7	AT4G22000	0.183868	0.0193722	9
AT2G04025	0.165328	0.36255	2									AT1G48195	0.0643192	0.802743	3	AT4G14120	0.253377	0.505665	3	AT3G10572	0.133167	0.226916	4	AT3G61470	0.0801652	0.0229059	5	AT4G36390	0.180825	0.112804	7	AT4G22010	0.114239	0.05997	9
AT2G04031	0.246599	0.512769	2									AT1G48400	0.190078	0.118532	3	AT4G14170	0.20201	0.184075	3	AT3G10820	0.147579	0.454129	4	AT3G61610	0.150383	0.156326	5	AT4G36580	0.100438	0.205811	7	AT4G22530	0.217179	0.115258	9
AT2G04038	0.0608143	0.581879	2									AT1G48405	0.232882	0.306452	3	AT4G14280	0.166997	0.192436	3	AT3G10915	0.136273	0.114714	4	AT3G61890	0.130405	0.166515	5	AT4G36610	0.100046	0.14784	7	AT4G22670	0.126573	0.0997991	9
AT2G04045	0.159544	0.550985	2									AT1G48605	0.158909	0.0813042	3	AT4G14310	0.13263	0.172238	3	AT3G11000	0.0917722	0.458827	4	AT3G61920	0.155294	0.175278	5	AT4G36770	0.101534	0.288578	7	AT4G22820	0.145465	0.330458	9
AT2G04046	0.141795	0.567721	2									AT1G48660	0.12056	0.433354	3	AT4G14315	0.0797299	0.536175	3	AT3G11030	0.179004	0.0938063	4	AT3G61930	0.0922526	0.485192	5	AT4G36910	0.123678	0.0903562	7	AT4G23040	0.100932	0.28602	9
AT2G04090	0.145043	0.19427	2									AT1G48745	0.160675	0.111011	3	AT4G14590	0.168923	0.256178	3	AT3G11070	0.147945	0.191826	4	AT3G62080	0.062453	0.473102	5	AT4G37050	0.226501	0.105749	7	AT4G23100	0.115889	0.0602052	9
AT2G04830	0.0888714	0.542711	2									AT1G48770	0.100992	0.385498	3	AT4G14630	0.166936	0.184771	3	AT3G11110	0.16652	0.368477	4	AT3G62090	0.126334	0.506984	5	AT4G37110	0.162267	0.37724	7	AT4G23620	0.125186	0.042205	9
AT2G05410	0.188046	0.513886	2									AT1G48800	0.133518	0.450228	3	AT4G14713	0.18898	0.313587	3	AT3G11130	0.117881	0.0169262	4	AT3G62180	0.143433	0.181292	5	AT4G37190	0.108577	0.130567	7	AT4G23650	0.177843	0.0512281	9
AT2G05642	0.245684	0.345475	2									AT1G48980	0.127662	0.367889	3	AT4G14723	0.0425013	1.3062	3	AT3G11397	0.0994591	0.157774	4	AT3G62680	0.120049	0.290086	5	AT4G37310	0.148568	0.28565	7	AT4G23820	0.17196	0.0777108	9
AT2G07674	0.00918007	0.409233	2									AT1G49120	0.219811	0.22189	3	AT4G14819	0.0722687	0.124453	3	AT3G11460	0.101158	0.244521	4	AT3G62730	0.14041	0.21447	5	AT4G37370	0.149451	0.209679	7	AT4G23910	0.0839617	0.469029	9
AT2G07713	0.0175899	2.21324	2									AT1G49210	0.100664	0.393754	3	AT4G14830	0.104947	0.261691	3	AT3G11470	0.19397	0.325617	4	AT3G62930	0.125397	0.187048	5	AT4G37430	0.185616	0.0894412	7	AT4G23950	0.157274	0.221798	9
AT2G07715	0.131537	0.614692	2									AT1G49475	0.216803	0.393338	3	AT4G14970	0.126653	0.236254	3	AT3G11480	0.128208	0.324772	4	AT3G63010	0.268866	0.0592048	5	AT4G37580	0.262021	0.0372249	7	AT4G23980	0.103255	0.128212	9
AT2G07732	0.118928	0.780387	2									AT1G49560	0.144056	0.229885	3	AT4G15236	0.1206	0.245718	3	AT3G11490	0.132275	0.113123	4	AT3G63060	0.089774	0.235999	5	AT4G37980	0.118472	0.212702	7	AT4G24010	0.180434	0.281104	9
AT2G07739	0.0129485	0.531522	2									AT1G49610	0.192717	0.77361	3	AT4G15350	0.223488	0.142007	3	AT3G11580	0.0772988	0.240281	4	AT3G63110	0.128983	0.19556	5	AT4G38160	0.175826	0.193413	7	AT4G24130	0.102423	0.053567	9
AT2G13150	0.240642	0.678959	2									AT1G49880	0.149625	0.145786	3	AT4G15396	0.176382	0.241957	3	AT3G11650	0.122551	0.309209	4	AT3G63120	0.215043	0.131838	5	AT4G38430	0.14837	0.117022	7	AT4G24175	0.132291	0.225742	9
AT2G13640	0.15363	0.536974	2									AT1G49900	0.24261	0.649446	3	AT4G15450	0.18308	0.111821	3	AT3G11740	0.229247	0.0668623	4	AT3G63380	0.0781473	0.119042	5	AT4G38440	0.105502	0.338168	7	AT4G24280	0.15052	0.050316	9
AT2G14070	0.197402	0.638758	2									AT1G50680	0.17769	0.231039	3	AT4G15540	0.130901	0.196111	3	AT3G11890	0.133526	0.68723	4	AT3G63420	0.0823643	1.17776	5	AT4G38540	0.144117	0.267174	7	AT4G24570	0.187441	0.0399338	9
AT2G14365	0.120881	0.89013	2									AT1G50732	0.0957789	0.505186	3	AT4G15563	0.141206	0.426736	3	AT3G11980	0.151492	0.0739787	4	AT3G63480	0.0877106	0.193925	5	AT4G38550	0.116181	0.280141	7	AT4G24630	0.106086	0.209215	9
AT2G15025	0.238202	0.713635	2									AT1G50790	0.21246	0.732166	3	AT4G15650	0.152119	0.758554	3	AT3G12010	0.0906719	0.234568	4	AT4G00180	0.113502	0.214542	5	AT4G38760	0.0859297	0.341015	7	AT4G24780	0.133223	0.00823818	9
AT2G15325	0.245126	0.334915	2									AT1G51090	0.163473	0.228559	3	AT4G15660	0.141491	0.164287	3	AT3G12145	0.155078	0.197796	4	AT4G00220	0.0823172	0.126194	5	AT4G38960	0.0980842	0.173125	7	AT4G24820	0.132361	0.0861652	9
AT2G15345	0.251173	0.557022	2									AT1G51250	0.216761	0.165998	3	AT4G15670	0.177238	0.102626	3	AT3G12200	0.132055	0.251531	4	AT4G00310	0.159518	0.343655	5	AT4G39010	0.144151	0.138724	7	AT4G24930	0.121388	0.254989	9
AT2G15370	0.24884	0.189177	2									AT1G51913	0.0290396	1.65123	3	AT4G15700	0.138237	0.0933059	3	AT3G12410	0.259922	0.191558	4	AT4G00330	0.154136	0.17993	5	AT4G39030	0.119635	0.19795	7	AT4G24940	0.0880109	0.321069	9
AT2G15590	0.146032	0.145343	2									AT1G51965	0.169557	0.0742809	3	AT4G15735	0.0560754	0.973437	3	AT3G12710	0.114878	0.151313	4	AT4G00360	0.163981	0.034449	5	AT4G39040	0.122144	0.353123	7	AT4G25130	0.272337	0.0767728	9
AT2G16190	0.165989	0.98057	2									AT1G52050	0.140346	0.240083	3	AT4G15740	0.179274	0.32265	3	AT3G12720	0.126161	0.149751	4	AT4G00400	0.132632	0.134459	5	AT4G39180	0.0850331	0.345625	7	AT4G25270	0.220242	0.220486	9
AT2G16300	0.17275	0.87974	2									AT1G52070	0.172307	0.207105	3	AT4G15760	0.190679	0.153636	3	AT3G12730	0.145058	0.149974	4	AT4G00630	0.116718	0.198876	5	AT4G39300	0.0792381	0.344344	7	AT4G25450	0.132332	0.0981908	9
AT2G16870	0.110085	0.419173	2									AT1G52155	0.168609	0.0113649	3	AT4G15950	0.163353	0.288266	3	AT3G12810	0.101172	0.177002	4	AT4G00780	0.0879529	0.713816	5	AT4G39400	0.149649	0.0824255	7	AT4G25540	0.14648	0.234509	9
AT2G17000	0.265901	0.0987815	2									AT1G52342	0.0963468	0.386868	3	AT4G15960	0.212159	0.395523	3	AT3G12977	0.131898	0.419071	4	AT4G00820	0.167452	0.145943	5	AT4G39560	0.170206	0.46309	7	AT4G25600	0.0877184	0.633643	9
AT2G17210	0.1589	0.349355	2									AT1G52695	0.0551949	0.860493	3	AT4G16008	0.0825502	0.927364	3	AT3G13080	0.101153	0.212869	4	AT4G01110	0.209663	0.0916349	5	AT4G39630	0.228964	0.121007	7	AT4G25660	0.118766	0.104043	9
AT2G17305	0.130637	0.205693	2									AT1G52700	0.189245	0.213084	3	AT4G16080	0.186722	0.39875	3	AT3G13090	0.080844	0.292644	4	AT4G01190	0.134806	0.374284	5	AT4G39690	0.0980855	0.335057	7	AT4G25910	0.159306	0.166737	9
AT2G17310	0.105993	0.611187	2									AT1G53060	0.140342	0.359188	3	AT4G16140	0.0885358	0.301138	3	AT3G13100	0.106898	0.17789	4	AT4G01310	0.168717	0.0611002	5	AT4G39820	0.176936	0.141416	7	AT4G26190	0.167163	0.599721	9
AT2G17470	0.106447	0.2331	2									AT1G53080	0.151518	0.270808	3	AT4G16141	0.160024	0.208037	3	AT3G13190	0.212065	0.217082	4	AT4G01440	0.146214	0.191239	5	AT4G39850	0.0932684	0.0894179	7	AT4G26200	0.134964	0.0530513	9
AT2G17950	0.0596753	0.280444	2									AT1G53110	0.141002	0.489732	3	AT4G16730	0.0761316	0.517387	3	AT3G13224	0.266293	0.557137	4	AT4G01450	0.127864	0.196398	5	AT4G39920	0.126497	0.200828	7	AT4G26270	0.116543	0.0505443	9
AT2G18060	0.174478	0.204715	2									AT1G53163	0.178249	0.2448	3	AT4G16740	0.140886	0.49167	3	AT3G13227	0.102168	0.299594	4	AT4G01460	0.109603	0.371224	5	AT4G39990	0.140216	0.0699008	7	AT4G26300	0.0714887	0.0740659	9
AT2G18190	0.190956	0.250851	2									AT1G53180	0.112169	0.404728	3	AT4G16790	0.175466	0.218349	3	AT3G13229	0.141367	0.150737	4	AT4G01510	0.105893	0.358125	5	AT4G40070	0.14947	0.357635	7	AT4G26555	0.105719	0.288672	9
AT2G18640	0.217729	0.12455	2									AT1G53250	0.114895	0.46047	3	AT4G16807	0.129773	0.632267	3	AT3G13275	0.100534	0.430427	4	AT4G01650	0.230395	0.172302	5	AT5G01010	0.150227	0.300205	7	AT4G26610	0.0955134	0.164373	9
AT2G18969	0.149419	0.632519	2									AT1G53625	0.114302	0.371508	3	AT4G16820	0.161546	0.0766988	3	AT3G13300	0.102396	0.161591	4	AT4G01860	0.114945	0.294956	5	AT5G01360	0.255973	0.0484104	7	AT4G26670	0.13585	0.117605	9
AT2G19030	0.144979	0.172707	2									AT1G53660	0.121953	0.175061	3	AT4G17660	0.243396	0.201205	3	AT3G13530	0.103369	0.0803531	4	AT4G01880	0.185519	0.169658	5	AT5G01540	0.187371	0.151956	7	AT4G26750	0.0873629	0.30469	9
AT2G19060	0.132408	0.362115	2									AT1G53680	0.162288	0.111333	3	AT4G17680	0.196688	0.443295	3	AT3G13672	0.161737	0.314369	4	AT4G02075	0.12273	0.285881	5	AT5G01590	0.150665	0.0595318	7	AT4G26770	0.121296	0.079075	9
AT2G19090	0.138933	0.117433	2									AT1G53780	0.259432	0.627653	3	AT4G17690	0.134557	0.132546	3	AT3G13680	0.119663	0.534602	4	AT4G02160	0.190932	0.184152	5	AT5G01730	0.114526	0.61827	7	AT4G27040	0.226817	0.0145374	9
AT2G19360	0.117761	0.464393	2									AT1G53800	0.10646	0.30454	3	AT4G17695	0.136493	0.231739	3	AT3G13682	0.127181	0.351194	4	AT4G02410	0.162542	0.181135	5	AT5G01930	0.0893616	0.090424	7	AT4G27410	0.13998	0.122352	9
AT2G19802	0.182795	0.747967	2									AT1G53860	0.169228	0.110546	3	AT4G17910	0.134124	0.289419	3	AT3G13690	0.0921285	0.147153	4	AT4G02460	0.140305	0.209449	5	AT5G02120	0.187709	0.234882	7	AT4G27652	0.134152	0.158502	9
AT2G19910	0.100601	0.407083	2									AT1G53930	0.171185	0.655438	3	AT4G17920	0.117586	0.161619	3	AT3G13700	0.0874417	0.344966	4	AT4G02660	0.108504	0.309815	5	AT5G02270	0.151254	0.026626	7	AT4G27680	0.145028	0.0888385	9
AT2G20030	0.165919	0.16953	2									AT1G53990	0.184659	0.323621	3	AT4G18080	0.0792331	1.15548	3	AT3G13730	0.127233	0.22512	4	AT4G02670	0.141154	0.235648	5	AT5G02430	0.11947	0.128277	7	AT4G27760	0.108577	0.0933018	9
AT2G20142	0.105988	0.270189	2									AT1G54095	0.264407	0.354018	3	AT4G18170	0.229714	0.0811287	3	AT3G13790	0.146469	0.083605	4	AT4G02770	0.11132	0.101744	5	AT5G02550	0.0884636	0.526298	7	AT4G27990	0.169712	0.152298	9
AT2G20208	0.0714029	1.16439	2									AT1G54330	0.0648878	0.123493	3	AT4G18197	0.198668	0.189956	3	AT3G13810	0.134929	0.319348	4	AT4G02810	0.254068	0.300317	5	AT5G02630	0.0959203	0.685776	7	AT4G28025	0.170707	0.243711	9
AT2G20350	0.107662	0.521861	2									AT1G54385	0.220305	0.263823	3	AT4G18210	0.119714	0.208369	3	AT3G13882	0.218973	0.345047	4	AT4G02860	0.148782	0.201842	5	AT5G02840	0.107686	0.183315	7	AT4G28040	0.128719	0.122525	9
AT2G20380	0.148127	0.711819	2									AT1G54470	0.189283	0.365366	3	AT4G18460	0.193162	0.0607508	3	AT3G13910	0.0887887	0.147975	4	AT4G03330	0.162936	0.12019	5	AT5G03180	0.105271	0.328229	7	AT4G28080	0.0968011	0.213477	9
AT2G21350	0.198323	0.392657	2									AT1G54530	0.18975	0.189642	3	AT4G18470	0.125298	0.309765	3	AT3G13980	0.173571	0.201238	4	AT4G03410	0.145357	0.202148	5	AT5G03690	0.12881	0.084196	7	AT4G28210	0.173087	0.153452	9
AT2G21550	0.169672	0.370202	2									AT1G54575	0.181471	0.369094	3	AT4G18490	0.0423737	0.971434	3	AT3G13990	0.101786	0.410608	4	AT4G03610	0.242695	0.148093	5	AT5G03700	0.128121	0.185512	7	AT4G28250	0.162288	0.033009	9
AT2G21910	0.170129	0.213926	2									AT1G54620	0.156137	0.567176	3	AT4G18501	0.0545927	1.07072	3	AT3G14040	0.101844	0.401215	4	AT4G04020	0.189866	0.15264	5	AT5G03760	0.112864	0.0676024	7	AT4G28300	0.0968164	0.237272	9
AT2G22750	0.109532	0.444494	2									AT1G54940	0.147975	0.20778	3	AT4G18510	0.196761	0.337261	3	AT3G14330	0.244881	0.237486	4	AT4G04080	0.253907	0.282374	5	AT5G03780	0.169799	0.534888	7	AT4G28480	0.0732131	0.0905694	9
AT2G22920	0.115344	0.489879	2									AT1G55140	0.148057	0.158764	3	AT4G18540	0.271763	0.204472	3	AT3G14370	0.183666	0.0570672	4	AT4G04330	0.180236	0.128034	5	AT5G03880	0.13411	0.0416056	7	AT4G28740	0.174873	0.124934	9
AT2G23010	0.171366	0.327912	2									AT1G55205	0.114192	0.577904	3	AT4G18610	0.0623286	0.184903	3	AT3G14395	0.0775615	0.166547	4	AT4G04370	0.133015	0.272653	5	AT5G03900	0.134268	0.114783	7	AT4G29120	0.103892	0.200857	9
AT2G23110	0.278768	0.120821	2									AT1G55207	0.177185	0.445123	3	AT4G18650	0.144144	0.201076	3	AT3G14470	0.143523	0.286861	4	AT4G04450	0.125704	0.23557	5	AT5G03960	0.168314	0.226117	7	AT4G29130	0.0868279	0.0941214	9
AT2G23220	0.134133	0.277762	2									AT1G55365	0.265642	0.534793	3	AT4G18830	0.0852959	0.335968	3	AT3G14550	0.190577	0.276272	4	AT4G04460	0.145569	0.124489	5	AT5G04010	0.137169	0.287339	7	AT4G29480	0.103295	0.0344449	9
AT2G23510	0.16546	0.19558	2									AT1G55430	0.168908	0.767989	3	AT4G18840	0.170969	0.242844	3	AT3G14580	0.262921	0.125698	4	AT4G04510	0.125699	0.295629	5	AT5G04020	0.119826	0.380838	7	AT4G29560	0.111896	0.446543	9
AT2G23770	0.183554	0.215233	2									AT1G55475	0.243354	0.240648	3	AT4G18870	0.144746	0.685814	3	AT3G14590	0.113998	0.271741	4	AT4G04630	0.130342	0.135816	5	AT5G04260	0.119635	0.36743	7	AT4G29840	0.157671	0.036279	9
AT2G24000	0.16303	0.22294	2									AT1G55770	0.195088	0.13536	3	AT4G18905	0.119585	0.332322	3	AT3G14700	0.141384	0.328024	4	AT4G04760	0.096558	0.266528	5	AT5G04340	0.167553	0.178624	7	AT4G29890	0.167898	0.213715	9
AT2G24560	0.173707	0.147289	2									AT1G56040	0.11792	0.531597	3	AT4G19000	0.107137	0.59834	3	AT3G14710	0.132054	0.44664	4	AT4G04930	0.129205	0.164086	5	AT5G04470	0.0994581	0.116568	7	AT4G29950	0.129153	0.137288	9
AT2G24670	0.142556	1.08764	2									AT1G56130	0.125723	0.283902	3	AT4G19370	0.121272	0.227206	3	AT3G14830	0.140392	0.11865	4	AT4G05060	0.147301	0.112442	5	AT5G04610	0.219882	0.201606	7	AT4G30210	0.117553	0.0433071	9
AT2G24693	0.086158	1.09447	2									AT1G56420	0.111356	0.210871	3	AT4G19570	0.128731	0.519443	3	AT3G14870	0.124438	0.31765	4	AT4G05190	0.157139	0.141692	5	AT5G04660	0.18888	0.0879831	7	AT4G30310	0.14295	0.0740204	9
AT2G24870	0.24377	0.622625	2									AT1G56460	0.190594	0.217862	3	AT4G19680	0.114565	0.204953	3	AT3G15115	0.179894	0.303038	4	AT4G05590	0.143615	0.252225	5	AT5G04720	0.15453	0.253737	7	AT4G30390	0.075769	0.375919	9
AT2G24950	0.207445	0.343868	2									AT1G56550	0.143845	0.257695	3	AT4G19690	0.151708	0.080779	3	AT3G15240	0.0790077	0.169326	4	AT4G08700	0.157035	0.144061	5	AT5G04740	0.0903091	0.149614	7	AT4G30420	0.159201	0.162412	9
AT2G25052	0.222187	0.156549	2									AT1G56650	0.134165	0.286046	3	AT4G19820	0.131978	0.412927	3	AT3G15340	0.115517	0.635795	4	AT4G08790	0.184742	0.0398358	5	AT5G04750	0.118945	0.869583	7	AT4G30550	0.173436	0.131551	9
AT2G25220	0.160463	0.10972	2									AT1G57943	0.132834	0.383378	3	AT4G19890	0.222576	0.167259	3	AT3G15356	0.10858	0.293571	4	AT4G08850	0.136326	0.185507	5	AT5G04810	0.157176	0.104364	7	AT4G30580	0.132398	0.290906	9
AT2G25230	0.0838529	1.51526	2									AT1G57990	0.105397	0.352101	3	AT4G20000	0.228332	0.303467	3	AT3G15358	0.0621727	0.260293	4	AT4G09000	0.101429	0.16374	5	AT5G04840	0.134836	0.117166	7	AT4G30790	0.0968828	0.189281	9
AT2G25440	0.230958	0.378741	2									AT1G58007	0.175021	0.268205	3	AT4G20040	0.161218	0.106328	3	AT3G15390	0.141124	0.377635	4	AT4G09160	0.133304	0.358445	5	AT5G05140	0.104548	0.149814	7	AT4G30800	0.11788	0.173918	9
AT2G25780	0.170333	0.375528	2									AT1G58025	0.137921	0.367007	3	AT4G20090	0.165189	0.173099	3	AT3G15395	0.150974	0.0478138	4	AT4G09650	0.0921944	0.177657	5	AT5G05270	0.14487	0.0598388	7	AT4G30860	0.0917478	0.407782	9
AT2G26380	0.240912	0.204572	2									AT1G58225	0.14212	0.43067	3	AT4G20325	0.080829	0.251207	3	AT3G15490	0.112579	0.795164	4	AT4G09730	0.166324	0.052516	5	AT5G05550	0.229535	0.138566	7	AT4G31150	0.152091	0.351147	9
AT2G27220	0.137928	0.46388	2									AT1G58280	0.157737	0.431456	3	AT4G20370	0.171508	0.124746	3	AT3G15650	0.110273	0.0631338	4	AT4G09900	0.199594	0.0792132	5	AT5G05560	0.12081	0.33235	7	AT4G31170	0.106048	0.0513825	9
AT2G27240	0.135571	0.180599	2									AT1G58330	0.172234	0.276873	3	AT4G20790	0.164866	0.185921	3	AT3G15670	0.135241	0.192388	4	AT4G09960	0.156466	0.0241639	5	AT5G05570	0.0746184	0.282523	7	AT4G31330	0.142721	0.0515393	9
AT2G27270	0.168532	0.986465	2									AT1G59620	0.148896	0.383493	3	AT4G20900	0.181904	0.237972	3	AT3G15770	0.0827415	0.457494	4	AT4G10010	0.219035	0.100433	5	AT5G05630	0.147641	0.172422	7	AT4G31430	0.0931579	0.3634	9
AT2G27280	0.130114	0.526827	2									AT1G59780	0.164495	0.772377	3	AT4G21020	0.134984	0.243185	3	AT3G15920	0.128078	0.259819	4	AT4G10020	0.234043	0.0304719	5	AT5G05660	0.11312	0.152655	7	AT4G31450	0.139765	0.244047	9
AT2G27300	0.177598	0.244215	2									AT1G59930	0.231648	0.464316	3	AT4G21130	0.119506	0.528764	3	AT3G16120	0.0863962	0.113722	4	AT4G10120	0.124057	0.116032	5	AT5G05690	0.10388	0.045977	7	AT4G31780	0.0834764	0.1788	9
AT2G27505	0.106947	1.06857	2									AT1G60260	0.178564	0.223259	3	AT4G21200	0.148219	0.233466	3	AT3G16160	0.194233	0.410851	4	AT4G10310	0.160168	0.223743	5	AT5G05740	0.0894205	0.250435	7	AT4G31840	0.115845	0.189628	9
AT2G27535	0.0766776	1.34243	2									AT1G60450	0.126376	0.314798	3	AT4G21445	0.160118	0.226729	3	AT3G16175	0.0820577	0.553561	4	AT4G10390	0.272542	0.0908102	5	AT5G05850	0.0964146	0.135013	7	AT4G31860	0.141758	0.131124	9
AT2G27930	0.254731	0.0766774	2									AT1G60987	0.106282	1.34565	3	AT4G21520	0.11453	0.0919693	3	AT3G16250	0.0844069	0.220258	4	AT4G10550	0.177139	0.316994	5	AT5G06140	0.112437	0.0678068	7	AT4G31985	0.159569	0.0503764	9
AT2G27940	0.136557	0.41123	2									AT1G61030	0.129037	0.31412	3	AT4G21740	0.217914	0.108323	3	AT3G16280	0.141969	0.318573	4	AT4G10730	0.10254	0.214834	5	AT5G06560	0.105304	0.255945	7	AT4G32150	0.0756484	0.111824	9
AT2G28010	0.115388	0.598794	2									AT1G61050	0.108941	0.226874	3	AT4G21745	0.211292	0.278836	3	AT3G16390	0.11899	0.428173	4	AT4G10940	0.086491	0.459469	5	AT5G06860	0.267937	0.139257	7	AT4G32250	0.080683	0.362924	9
AT2G28340	0.200757	0.642699	2									AT1G61080	0.163373	0.221824	3	AT4G21760	0.144754	0.216415	3	AT3G16490	0.199661	0.113999	4	AT4G11060	0.242149	0.0532799	5	AT5G06980	0.170932	0.246363	7	AT4G32390	0.211895	0.0417923	9
AT2G28490	0.205737	0.141934	2									AT1G61160	0.125896	0.628569	3	AT4G21820	0.14775	0.215132	3	AT3G16510	0.151226	0.322999	4	AT4G11100	0.228062	0.382598	5	AT5G07810	0.112123	0.284559	7	AT4G32400	0.145898	0.12947	9
AT2G28990	0.156786	0.349282	2									AT1G61390	0.180331	0.223283	3	AT4G21830	0.097245	0.270194	3	AT3G17070	0.154561	0.16514	4	AT4G11175	0.156353	0.223382	5	AT5G07950	0.109007	0.338074	7	AT4G32420	0.147971	0.313715	9
AT2G29800	0.136531	0.780015	2									AT1G61480	0.192737	0.22102	3	AT4G21895	0.142958	0.721398	3	AT3G17140	0.10731	0.35103	4	AT4G11230	0.193373	0.284213	5	AT5G07990	0.145255	0.142368	7	AT4G32680	0.0959984	0.46637	9
AT2G29830	0.155353	1.03465	2									AT1G61490	0.187577	0.272142	3	AT4G21920	0.172029	0.267069	3	AT3G17205	0.0818094	0.162231	4	AT4G11290	0.249146	0.0771613	5	AT5G08000	0.104102	0.35248	7	AT4G32690	0.190401	0.110956	9
AT2G29930	0.201021	1.1139	2									AT1G61550	0.154462	0.39171	3	AT4G21930	0.139789	0.484518	3	AT3G17230	0.0927053	1.03802	4	AT4G11330	0.223943	0.0764238	5	AT5G08030	0.0769994	0.153403	7	AT4G32760	0.070482	0.240672	9
AT2G30424	0.143491	0.352081	2									AT1G61610	0.182818	0.216592	3	AT4G22030	0.234079	0.351878	3	AT3G17280	0.0927491	0.849077	4	AT4G11410	0.135333	0.184235	5	AT5G08050	0.103916	0.0590728	7	AT4G32870	0.130066	0.268338	9
AT2G30730	0.236355	0.303367	2									AT1G61810	0.204054	0.433221	3	AT4G22080	0.140154	0.0823652	3	AT3G17340	0.0727301	0.400138	4	AT4G11460	0.123068	0.367435	5	AT5G08110	0.10683	0.451967	7	AT4G32880	0.16609	0.0342182	9
AT2G31081	0.0921191	0.241883	2									AT1G61960	0.192816	0.250331	3	AT4G22110	0.215771	0.356427	3	AT3G17380	0.11656	0.0737725	4	AT4G11530	0.240281	0.319608	5	AT5G08270	0.0898473	0.5981	7	AT4G32900	0.199221	0.0313091	9
AT2G31083	0.0505078	1.0247	2									AT1G62170	0.143721	0.724408	3	AT4G22217	0.148865	0.222109	3	AT3G17640	0.11929	0.0701439	4	AT4G11890	0.216222	0.277105	5	AT5G08280	0.132776	0.0688505	7	AT4G32960	0.135012	0.12596	9
AT2G31150	0.237472	0.534468	2									AT1G62190	0.238882	0.328516	3	AT4G22235	0.141266	0.884975	3	AT3G17660	0.065803	0.143072	4	AT4G12010	0.170348	0.173851	5	AT5G08400	0.0899885	0.136879	7	AT4G33090	0.102089	0.100661	9
AT2G31335	0.110103	0.768398	2									AT1G62210	0.162499	0.550802	3	AT4G22290	0.114091	0.0472289	3	AT3G17668	0.145889	0.257187	4	AT4G12110	0.127965	0.0625675	5	AT5G08440	0.0776815	0.372257	7	AT4G33180	0.132806	0.187622	9
AT2G31345	0.0662064	0.208826	2									AT1G62220	0.182953	0.954146	3	AT4G22300	0.118979	0.24313	3	AT3G17680	0.164955	0.190129	4	AT4G12300	0.189074	0.125782	5	AT5G08590	0.13443	0.0575882	7	AT4G33210	0.095796	0.155918	9
AT2G31690	0.14223	0.341679	2									AT1G62260	0.177896	0.197831	3	AT4G22485	0.202414	0.521591	3	AT3G17690	0.125062	0.292974	4	AT4G12330	0.139271	0.356932	5	AT5G08630	0.0639967	0.398755	7	AT4G33250	0.174604	0.0675822	9
AT2G31760	0.224259	0.546401	2									AT1G62333	0.048179	2.25525	3	AT4G22517	0.0847693	0.696668	3	AT3G17760	0.119458	0.0710672	4	AT4G12490	0.230396	0.240733	5	AT5G08650	0.0961703	0.0326732	7	AT4G33580	0.0992649	0.223405	9
AT2G31930	0.0873647	0.700873	2									AT1G62340	0.231709	0.162512	3	AT4G22640	0.146452	0.476403	3	AT3G17850	0.0999267	0.140291	4	AT4G12540	0.12558	0.547263	5	AT5G09420	0.12986	0.190558	7	AT4G33905	0.129839	0.278333	9
AT2G31940	0.147277	0.0852058	2									AT1G62370	0.157199	0.282011	3	AT4G22690	0.172755	0.0573688	3	AT3G17890	0.159317	0.420536	4	AT4G12620	0.212518	0.107673	5	AT5G09430	0.146546	0.0583968	7	AT4G33925	0.0794756	0.277941	9
AT2G31957	0.0253293	3.82198	2									AT1G62400	0.131975	0.0409383	3	AT4G22900	0.11365	0.248805	3	AT3G17950	0.176472	0.172188	4	AT4G12640	0.143125	0.218381	5	AT5G09510	0.0815485	0.0362819	7	AT4G34030	0.129098	0.058709	9
AT2G32310	0.240624	0.519197	2									AT1G62450	0.0992731	0.306315	3	AT4G22990	0.170844	0.0525507	3	AT3G18000	0.0948127	0.078077	4	AT4G12730	0.123835	0.142724	5	AT5G09730	0.198621	0.334859	7	AT4G34230	0.135727	0.0278884	9
AT2G32350	0.158649	0.0920873	2									AT1G62980	0.122267	0.232341	3	AT4G23020	0.109097	0.77498	3	AT3G18010	0.0827056	0.606073	4	AT4G12860	0.047591	0.183067	5	AT5G09800	0.151706	0.275939	7	AT4G34260	0.111238	0.158217	9
AT2G32360	0.184729	0.297936	2									AT1G63140	0.110559	0.512163	3	AT4G23030	0.135563	0.137373	3	AT3G18070	0.134611	0.297777	4	AT4G12970	0.14585	0.149782	5	AT5G09830	0.121409	0.0856786	7	AT4G34340	0.170796	0.165834	9
AT2G32820	0.170272	0.729898	2									AT1G63210	0.140612	0.283292	3	AT4G23110	0.073626	2.52337	3	AT3G18140	0.226246	0.0129698	4	AT4G13190	0.16714	0.193183	5	AT5G09960	0.116548	0.13869	7	AT4G34360	0.101391	0.159508	9
AT2G33010	0.152232	0.920262	2									AT1G63250	0.178293	0.138423	3	AT4G23150	0.101501	0.539286	3	AT3G18240	0.160789	0.113435	4	AT4G13240	0.145702	0.0838333	5	AT5G10170	0.100418	0.0828387	7	AT4G34620	0.200504	0.168771	9
AT2G33190	0.159628	0.19168	2									AT1G63270	0.132619	0.0147359	3	AT4G23240	0.254901	0.299494	3	AT3G18260	0.140327	0.225637	4	AT4G13270	0.194838	0.129068	5	AT5G10280	0.120929	0.175891	7	AT4G34860	0.128374	0.0345349	9
AT2G33233	0.127972	0.181929	2									AT1G63310	0.134312	0.0200756	3	AT4G23450	0.245193	0.160191	3	AT3G18300	0.106205	0.268161	4	AT4G13290	0.213435	0.162906	5	AT5G10470	0.103263	0.175176	7	AT4G34980	0.218629	0.0521535	9
AT2G33280	0.205272	0.147132	2									AT1G63360	0.261024	0.692969	3	AT4G23496	0.0735099	0.25127	3	AT3G18310	0.134645	0.385836	4	AT4G13330	0.158195	0.279907	5	AT5G10560	0.147359	0.160677	7	AT4G35300	0.0879671	0.0936426	9
AT2G33385	0.132086	0.295258	2									AT1G63420	0.120946	0.256517	3	AT4G23550	0.147362	0.304694	3	AT3G18410	0.137039	0.0312494	4	AT4G13345	0.153638	0.0884684	5	AT5G10620	0.158021	0.176022	7	AT4G35380	0.124133	0.0973584	9
AT2G33793	0.0707933	0.188077	2									AT1G63530	0.117305	0.69756	3	AT4G23590	0.203316	0.125874	3	AT3G18535	0.0375037	1.93432	4	AT4G13450	0.152648	0.0695001	5	AT5G11090	0.137189	0.0963513	7	AT4G35420	0.152657	0.0608653	9
AT2G33796	0.094091	1.21291	2									AT1G63540	0.148979	0.898529	3	AT4G23720	0.165168	0.266563	3	AT3G18550	0.165937	0.29145	4	AT4G13650	0.20663	0.127999	5	AT5G11380	0.119413	0.113211	7	AT4G35470	0.131719	0.234763	9
AT2G34280	0.0623221	1.51735	2									AT1G63560	0.149001	0.532095	3	AT4G23770	0.103242	1.22416	3	AT3G18620	0.0672288	0.265076	4	AT4G13660	0.173661	0.273199	5	AT5G11700	0.071452	0.101319	7	AT4G35480	0.118858	0.167252	9
AT2G34315	0.221138	0.546622	2									AT1G63580	0.160525	0.337923	3	AT4G23790	0.170747	0.145183	3	AT3G18640	0.133483	0.290389	4	AT4G13720	0.126326	0.0886776	5	AT5G11790	0.166992	0.0381433	7	AT4G35490	0.107407	0.0815979	9
AT2G34700	0.151164	0.141986	2									AT1G63910	0.213742	0.308858	3	AT4G24000	0.187904	0.238782	3	AT3G18650	0.110905	0.618349	4	AT4G13980	0.122412	0.129993	5	AT5G12000	0.105821	0.150225	7	AT4G35530	0.0643558	0.724605	9
AT2G34890	0.141436	0.359723	2									AT1G64080	0.179303	0.198543	3	AT4G24204	0.213719	0.251153	3	AT3G18660	0.202638	0.099005	4	AT4G14010	0.204719	0.136865	5	AT5G12040	0.11873	0.119866	7	AT4G35540	0.156499	0.408755	9
AT2G34925	0.133654	0.352065	2									AT1G64107	0.205115	0.333394	3	AT4G24265	0.100534	0.608586	3	AT3G18730	0.0899502	0.289028	4	AT4G14020	0.0915641	0.357389	5	AT5G12230	0.104707	0.142895	7	AT4G35650	0.167259	0.0671412	9
AT2G35090	0.0954293	1.23674	2									AT1G64130	0.0724902	1.47921	3	AT4G24275	0.0828196	0.311162	3	AT3G18970	0.147853	0.186822	4	AT4G14060	0.184109	0.113862	5	AT5G12400	0.108576	0.400214	7	AT4G35750	0.239105	0.00895683	9
AT2G35130	0.176023	0.321285	2									AT1G64160	0.198099	0.0620251	3	AT4G24310	0.15733	0.136983	3	AT3G19150	0.114064	0.75987	4	AT4G14080	0.189295	0.0815415	5	AT5G12430	0.0959427	0.313867	7	AT4G35800	0.122678	0.0520907	9
AT2G35640	0.151369	0.434775	2									AT1G64310	0.097037	0.361205	3	AT4G24350	0.16715	0.230938	3	AT3G19180	0.114922	0.2054	4	AT4G14090	0.165261	0.11067	5	AT5G12840	0.195321	0.065145	7	AT4G35870	0.127624	0.0634636	9
AT2G36026	0.236161	0.0380182	2									AT1G64320	0.0846984	0.375178	3	AT4G24420	0.245224	0.855785	3	AT3G19200	0.11408	0.304212	4	AT4G14130	0.185806	0.112686	5	AT5G13020	0.0988231	0.211795	7	AT4G35930	0.181067	0.113879	9
AT2G36450	0.11522	0.281901	2									AT1G64340	0.145748	0.459011	3	AT4G24650	0.117937	0.233019	3	AT3G19270	0.0726618	0.246932	4	AT4G14220	0.158901	0.175865	5	AT5G13120	0.113281	0.405878	7	AT4G35940	0.081289	0.581051	9
AT2G36540	0.247353	0.222093	2									AT1G64380	0.176834	0.197655	3	AT4G24860	0.0677374	1.4076	3	AT3G19370	0.127631	0.294927	4	AT4G14290	0.140542	0.205626	5	AT5G13200	0.201978	0.136523	7	AT4G36440	0.118402	0.107522	9
AT2G36710	0.141279	0.191362	2									AT1G64385	0.18736	0.288201	3	AT4G24910	0.185842	0.272235	3	AT3G19508	0.224799	0.0518865	4	AT4G14365	0.100969	0.634169	5	AT5G13260	0.0873401	0.176307	7	AT4G36650	0.100889	0.189214	9
AT2G36985	0.105633	0.225052	2									AT1G64690	0.0725815	0.223256	3	AT4G24950	0.201157	0.40375	3	AT3G19550	0.0523625	0.769439	4	AT4G14440	0.249377	0.0761161	5	AT5G13550	0.0904492	0.0936227	7	AT4G36670	0.160046	0.0407377	9
AT2G37720	0.142559	0.476952	2									AT1G64800	0.206994	0.0727339	3	AT4G25090	0.163313	0.172815	3	AT3G19700	0.174552	0.33189	4	AT4G14490	0.198574	0.43555	5	AT5G13680	0.0901315	0.236624	7	AT4G36680	0.150239	0.109377	9
AT2G37730	0.155941	0.269381	2									AT1G64820	0.146073	0.288025	3	AT4G25433	0.200807	0.155368	3	AT3G19780	0.125791	0.286916	4	AT4G14570	0.151025	0.221269	5	AT5G13760	0.132962	0.0718768	7	AT4G36730	0.120078	0.176438	9
AT2G38590	0.182408	0.686743	2									AT1G65030	0.166979	0.116435	3	AT4G25750	0.146562	0.165348	3	AT3G19830	0.12015	0.169607	4	AT4G14605	0.259272	0.0586091	5	AT5G13770	0.177208	0.112947	7	AT4G36750	0.129363	0.0626536	9
AT2G38600	0.0804684	0.343366	2									AT1G65113	0.216113	0.240856	3	AT4G25845	0.0857808	0.541199	3	AT3G19840	0.12323	0.299523	4	AT4G14760	0.11028	0.373265	5	AT5G13830	0.141668	0.130681	7	AT4G36830	0.201143	0.154012	9
AT2G38995	0.255865	0.362842	2									AT1G65130	0.110437	0.601663	3	AT4G25850	0.160631	0.179819	3	AT3G19895	0.100793	0.0809148	4	AT4G14840	0.164019	0.395593	5	AT5G13890	0.156742	0.0482601	7	AT4G37000	0.179795	0.164013	9
AT2G39230	0.133588	0.327509	2									AT1G65150	0.168741	0.523968	3	AT4G25860	0.0885012	0.304854	3	AT3G19920	0.183335	0.0302187	4	AT4G14900	0.168926	0.185775	5	AT5G13990	0.117414	0.101612	7	AT4G37180	0.0819381	0.34678	9
AT2G39370	0.123126	0.157319	2									AT1G65190	0.213185	0.793632	3	AT4G25930	0.0651793	1.44705	3	AT3G19940	0.161328	0.0422839	4	AT4G15030	0.119158	0.182923	5	AT5G14080	0.17331	0.226684	7	AT4G37250	0.138855	0.116517	9
AT2G39490	0.142892	0.36618	2									AT1G65310	0.139696	0.0993401	3	AT4G26120	0.217408	0.219755	3	AT3G20150	0.126296	0.299676	4	AT4G15120	0.108195	0.877282	5	AT5G14100	0.144913	0.113369	7	AT4G37270	0.136389	0.115601	9
AT2G39590	0.0918726	0.175052	2									AT1G65486	0.092901	0.574601	3	AT4G26340	0.156928	0.455393	3	AT3G20170	0.145617	0.138682	4	AT4G15200	0.187526	0.151924	5	AT5G14180	0.124017	0.179634	7	AT4G37280	0.13064	0.0972074	9
AT2G39851	0.0669394	2.11324	2									AT1G65710	0.26451	0.164977	3	AT4G26420	0.116728	0.355018	3	AT3G20350	0.108581	0.403018	4	AT4G15430	0.147085	0.0502364	5	AT5G14500	0.0836787	0.193487	7	AT4G37460	0.0852703	0.187095	9
AT2G39975	0.190131	0.211379	2									AT1G65800	0.178584	0.297834	3	AT4G26490	0.0744115	0.365108	3	AT3G20370	0.136001	0.400375	4	AT4G15480	0.208309	0.154267	5	AT5G14670	0.17869	0.0133744	7	AT4G37540	0.149168	0.225595	9
AT2G40220	0.245114	0.457621	2									AT1G65845	0.149689	0.363005	3	AT4G26580	0.106312	0.312183	3	AT3G20540	0.101614	0.202758	4	AT4G15510	0.133519	0.233773	5	AT5G14720	0.150965	0.0693864	7	AT4G37610	0.238786	0.108007	9
AT2G40745	0.175575	0.299569	2									AT1G65890	0.179112	0.242025	3	AT4G26680	0.14542	0.211294	3	AT3G20630	0.131171	0.0737601	4	AT4G15620	0.133213	0.199788	5	AT5G14790	0.117926	0.202099	7	AT4G37770	0.102556	0.166532	9
AT2G40820	0.177896	0.181843	2									AT1G66040	0.219293	0.46045	3	AT4G26740	0.130172	0.0138081	3	AT3G21100	0.100218	0.219719	4	AT4G15690	0.241084	0.0368847	5	AT5G14880	0.143082	0.0535524	7	AT4G38050	0.12875	0.161199	9
AT2G41225	0.0612676	0.674928	2									AT1G66060	0.144008	0.800298	3	AT4G26960	0.266434	0.693272	3	AT3G21150	0.215672	0.153883	4	AT4G15850	0.119893	0.0944345	5	AT5G15110	0.116255	0.084069	7	AT4G38090	0.112192	0.316675	9
AT2G41360	0.17699	0.712014	2									AT1G66120	0.190154	0.187716	3	AT4G27150	0.159008	0.371811	3	AT3G21260	0.121976	0.100055	4	AT4G15920	0.14911	0.128926	5	AT5G15240	0.132897	0.168624	7	AT4G38220	0.223221	0.202878	9
AT2G41415	0.0626688	0.872587	2									AT1G66190	0.200852	0.257437	3	AT4G27190	0.126383	0.391983	3	AT3G21320	0.102288	0.505225	4	AT4G16146	0.161164	0.280777	5	AT5G15270	0.149839	0.0840449	7	AT4G38260	0.110181	0.262997	9
AT2G42090	0.117153	0.475165	2									AT1G66220	0.158393	0.344683	3	AT4G27360	0.174411	0.30959	3	AT3G21510	0.14106	0.018946	4	AT4G16160	0.14798	0.0710454	5	AT5G15470	0.100973	0.0514097	7	AT4G38480	0.165006	0.147118	9
AT2G42370	0.146108	0.562158	2									AT1G66280	0.194101	0.102949	3	AT4G27560	0.0924511	0.47615	3	AT3G21530	0.130639	0.108848	4	AT4G16270	0.151126	0.12749	5	AT5G15540	0.0703606	0.245608	7	AT4G38500	0.1645	0.0614308	9
AT2G42440	0.162363	0.332441	2									AT1G66390	0.230681	0.13689	3	AT4G27670	0.126555	0.169513	3	AT3G21680	0.239363	0.210659	4	AT4G16310	0.088322	0.225265	5	AT5G15550	0.152771	0.0794805	7	AT4G38640	0.110417	0.176744	9
AT2G42460	0.16268	0.497339	2									AT1G66460	0.175497	0.198549	3	AT4G27745	0.130183	0.124347	3	AT3G21760	0.174749	0.164353	4	AT4G16490	0.208909	0.0408955	5	AT5G15750	0.0788333	0.272413	7	AT4G39080	0.0895912	0.180875	9
AT2G42660	0.0848785	0.35812	2									AT1G66950	0.184135	0.131552	3	AT4G27810	0.178583	0.305386	3	AT3G21780	0.273646	0.224991	4	AT4G16563	0.157689	0.153261	5	AT5G15760	0.138573	0.355359	7	AT4G39160	0.0941797	0.544636	9
AT2G43140	0.148135	0.359076	2									AT1G66960	0.207159	0.30488	3	AT4G28110	0.185977	0.228703	3	AT3G21800	0.237139	0.267649	4	AT4G16620	0.150157	0.112501	5	AT5G15920	0.126078	0.214167	7	AT4G39230	0.185405	0.0797644	9
AT2G43261	0.101759	2.26154	2									AT1G67000	0.189139	0.494368	3	AT4G28365	0.069735	0.567241	3	AT3G21820	0.15017	0.180062	4	AT4G16630	0.0932101	0.224674	5	AT5G16230	0.129291	0.108577	7	AT4G39350	0.141044	0.0321637	9
AT2G43740	0.151872	0.593192	2									AT1G67025	0.133807	0.566438	3	AT4G28420	0.140987	0.121743	3	AT3G21970	0.107852	0.228613	4	AT4G16700	0.148386	0.241207	5	AT5G16270	0.0932512	0.323211	7	AT4G39800	0.132532	0.050535	9
AT2G43960	0.179268	0.678167	2									AT1G67150	0.150733	0.191138	3	AT4G28430	0.221539	0.184978	3	AT3G22250	0.161617	0.200354	4	AT4G16770	0.0921327	0.332571	5	AT5G16520	0.122474	0.233103	7	AT4G39870	0.145512	0.16046	9
AT2G44250	0.0685983	0.839155	2									AT1G67370	0.103521	0.177651	3	AT4G28485	0.251187	0.840112	3	AT3G22270	0.0899853	0.0894317	4	AT4G17030	0.0828156	0.134186	5	AT5G16590	0.189728	0.202774	7	AT4G39910	0.150074	0.00729911	9
AT2G45350	0.130693	0.20801	2									AT1G67623	0.161001	1.07376	3	AT4G28520	0.158393	0.140259	3	AT3G22330	0.170856	0.0732591	4	AT4G17080	0.151092	0.0788452	5	AT5G16750	0.101705	0.203238	7	AT4G40010	0.121649	0.14632	9
AT2G45900	0.100424	0.477482	2									AT1G67790	0.150072	0.338386	3	AT4G28580	0.0749462	0.787967	3	AT3G22350	0.161476	1.08519	4	AT4G17160	0.105645	0.286206	5	AT5G17020	0.0986897	0.0920141	7	AT5G01030	0.145103	0.343345	9
AT2G46495	0.149406	0.513352	2									AT1G67856	0.197364	0.297719	3	AT4G28630	0.202624	0.165084	3	AT3G22410	0.118118	0.256136	4	AT4G17240	0.185927	0.109245	5	AT5G17060	0.082794	0.0279141	7	AT5G01260	0.131275	0.44491	9
AT2G46570	0.0659791	0.282585	2									AT1G68150	0.0823903	0.394257	3	AT4G28710	0.0682378	0.259384	3	AT3G22450	0.269472	0.126305	4	AT4G17245	0.0730841	0.225666	5	AT5G17070	0.102497	0.434531	7	AT5G01450	0.11808	0.110281	9
AT2G47430	0.130215	0.365628	2									AT1G68170	0.118683	0.385123	3	AT4G28811	0.161263	0.677535	3	AT3G22470	0.241276	0.235033	4	AT4G17280	0.172914	0.0837875	5	AT5G17170	0.117614	0.159778	7	AT5G01470	0.104683	0.205601	9
AT2G47530	0.146098	0.241734	2									AT1G68180	0.0731198	0.422294	3	AT4G28840	0.12004	0.147574	3	AT3G22490	0.19926	0.0973184	4	AT4G17310	0.106516	0.294026	5	AT5G17300	0.169524	0.184609	7	AT5G01500	0.106425	0.134649	9
AT2G47870	0.192304	0.0890428	2									AT1G68230	0.132718	0.100462	3	AT4G29050	0.220426	0.364659	3	AT3G22540	0.203671	0.0397019	4	AT4G17785	0.0996438	0.407342	5	AT5G17370	0.118063	0.52301	7	AT5G01530	0.15086	0.0760267	9
AT3G01185	0.243741	0.324409	2									AT1G68238	0.125687	0.609054	3	AT4G29150	0.164559	0.103959	3	AT3G22690	0.186826	0.207404	4	AT4G17800	0.0823225	0.0201015	5	AT5G17420	0.129805	0.0265906	7	AT5G01610	0.107191	0.0795975	9
AT3G01580	0.142418	0.255977	2									AT1G68350	0.0940598	0.941551	3	AT4G29400	0.163075	0.27846	3	AT3G22810	0.152385	0.145212	4	AT4G17880	0.157742	0.246952	5	AT5G17530	0.115868	0.189785	7	AT5G01670	0.104607	0.183815	9
AT3G01600	0.123626	0.241051	2									AT1G68380	0.12535	0.46266	3	AT4G29470	0.160398	0.285117	3	AT3G22942	0.1245	0.0713826	4	AT4G17900	0.108828	0.0182181	5	AT5G17570	0.105571	0.228712	7	AT5G01720	0.16851	0.095903	9
AT3G01840	0.150756	0.38369	2									AT1G68390	0.176011	0.143503	3	AT4G29570	0.0799639	1.70918	3	AT3G22970	0.153776	0.245294	4	AT4G17960	0.115948	0.223686	5	AT5G17610	0.0632684	0.406845	7	AT5G01780	0.201644	0.454102	9
AT3G01880	0.193129	0.276648	2									AT1G68510	0.113751	0.125278	3	AT4G29580	0.118842	1.74336	3	AT3G23100	0.159648	0.237052	4	AT4G17970	0.117238	0.147973	5	AT5G17640	0.203797	0.0659156	7	AT5G01890	0.170248	0.146108	9
AT3G01940	0.0795076	0.0805029	2									AT1G68690	0.195283	0.124732	3	AT4G29600	0.132405	0.455177	3	AT3G23160	0.17159	0.115585	4	AT4G17980	0.135415	0.328416	5	AT5G17860	0.0907846	0.208607	7	AT5G01960	0.115219	0.155365	9
AT3G02440	0.149103	0.200916	2									AT1G68700	0.21384	0.485556	3	AT4G29620	0.116097	0.437762	3	AT3G23240	0.198631	0.214659	4	AT4G18010	0.217616	0.0587215	5	AT5G17930	0.142513	0.178652	7	AT5G01970	0.103865	0.207211	9
AT3G02960	0.12057	0.192427	2									AT1G68725	0.197551	0.34482	3	AT4G29658	0.0703117	0.569014	3	AT3G23250	0.167362	0.185291	4	AT4G18260	0.128098	0.26916	5	AT5G18170	0.166543	0.0375983	7	AT5G02100	0.123586	0.0825843	9
AT3G03500	0.0672038	0.154963	2									AT1G68730	0.187621	0.31186	3	AT4G29905	0.247047	0.0517659	3	AT3G23255	0.175328	0.324389	4	AT4G18425	0.155586	0.0676724	5	AT5G18250	0.114883	0.119016	7	AT5G02130	0.129271	0.167979	9
AT3G03760	0.085976	0.276448	2									AT1G68795	0.193601	0.211681	3	AT4G29980	0.10964	0.147101	3	AT3G23270	0.143848	0.101926	4	AT4G18440	0.118188	0.1521	5	AT5G18400	0.111593	0.238621	7	AT5G02180	0.148958	0.147966	9
AT3G03820	0.17347	0.112061	2									AT1G68800	0.117314	0.427598	3	AT4G30030	0.160736	0.231592	3	AT3G23530	0.149633	0.0928037	4	AT4G18570	0.135661	0.133577	5	AT5G18460	0.115841	0.125675	7	AT5G02530	0.17483	0.0521902	9
AT3G04180	0.102691	0.299383	2									AT1G68875	0.121881	0.375521	3	AT4G30070	0.178569	0.523565	3	AT3G23770	0.212593	0.133933	4	AT4G18630	0.141681	0.249017	5	AT5G18600	0.117073	0.187218	7	AT5G02600	0.146197	0.181318	9
AT3G05110	0.177233	0.600698	2									AT1G68880	0.120602	0.568807	3	AT4G30180	0.0741761	0.422534	3	AT3G23780	0.121652	0.21012	4	AT4G18670	0.192848	0.345624	5	AT5G18760	0.141557	0.147487	7	AT5G02740	0.0962885	0.219008	9
AT3G05240	0.216767	0.116183	2									AT1G68910	0.0933217	0.304482	3	AT4G30280	0.126589	0.15014	3	AT3G23805	0.171924	0.11037	4	AT4G18770	0.0938128	0.34477	5	AT5G19010	0.112019	0.0566614	7	AT5G02770	0.124703	0.202884	9
AT3G05340	0.123371	0.360872	2									AT1G68960	0.158774	0.391523	3	AT4G30370	0.145683	0.354609	3	AT3G23880	0.133375	0.354864	4	AT4G18790	0.193896	0.0497582	5	AT5G19030	0.139617	0.61468	7	AT5G02810	0.121053	0.136567	9
AT3G05540	0.188486	0.0460747	2									AT1G69320	0.212072	0.72254	3	AT4G30640	0.157261	0.251499	3	AT3G23930	0.137631	0.315145	4	AT4G18960	0.0579706	0.103432	5	AT5G19070	0.0895262	0.0380654	7	AT5G02880	0.117348	0.279968	9
AT3G05660	0.102612	0.444893	2									AT1G69485	0.0655016	0.330413	3	AT4G30770	0.118098	0.143099	3	AT3G24000	0.191443	0.132062	4	AT4G18990	0.121347	0.176157	5	AT5G19140	0.17468	0.0462151	7	AT5G02910	0.123973	0.364381	9
AT3G06985	0.0378964	4.52868	2									AT1G69560	0.130443	0.329851	3	AT4G30825	0.159929	0.252386	3	AT3G24110	0.170628	0.281967	4	AT4G19030	0.143879	0.112908	5	AT5G19260	0.161953	0.244843	7	AT5G03280	0.104235	0.111554	9
AT3G07005	0.145158	0.880575	2									AT1G69580	0.217432	0.141197	3	AT4G30990	0.0889374	0.550826	3	AT3G24140	0.0902978	0.0909322	4	AT4G19150	0.257511	0.417871	5	AT5G19300	0.0868887	0.313131	7	AT5G03340	0.10042	0.0761627	9
AT3G07150	0.120515	0.255294	2									AT1G69600	0.110083	0.103338	3	AT4G31380	0.0881237	0.0396648	3	AT3G24150	0.125514	0.250181	4	AT4G19220	0.151249	0.317071	5	AT5G19320	0.157885	0.134725	7	AT5G03390	0.0754458	0.961152	9
AT3G07250	0.133974	0.558693	2									AT1G69660	0.192326	0.417423	3	AT4G31440	0.107772	0.567911	3	AT3G24230	0.173943	0.245794	4	AT4G19440	0.0984121	0.270472	5	AT5G19855	0.138617	0.228544	7	AT5G03545	0.110066	0.557651	9
AT3G07290	0.0937261	0.283422	2									AT1G69690	0.0660861	0.158824	3	AT4G31510	0.133642	0.180785	3	AT3G24280	0.154023	1.33822	4	AT4G19460	0.214218	0.0498805	5	AT5G20050	0.0943271	0.170598	7	AT5G03560	0.182594	0.306856	9
AT3G07425	0.113297	0.334511	2									AT1G69710	0.0780491	0.32976	3	AT4G31520	0.040666	1.02619	3	AT3G24300	0.145658	0.0858533	4	AT4G19610	0.0893405	0.446159	5	AT5G20110	0.0940326	0.115066	7	AT5G03630	0.125362	0.106961	9
AT3G07450	0.0207199	1.57415	2									AT1G69810	0.146705	0.230916	3	AT4G31570	0.0941062	0.405007	3	AT3G24310	0.115509	0.241068	4	AT4G19810	0.165942	0.112701	5	AT5G20230	0.116123	0.193044	7	AT5G03730	0.090895	0.0797902	9
AT3G07620	0.135498	0.126216	2									AT1G69880	0.168318	0.311273	3	AT4G31740	0.148324	0.338473	3	AT3G24330	0.128948	0.150552	4	AT4G20270	0.142884	0.138009	5	AT5G20300	0.0849411	0.346786	7	AT5G03740	0.141478	0.694634	9
AT3G07730	0.125077	0.604369	2									AT1G70020	0.231145	0.568482	3	AT4G31760	0.156562	0.333367	3	AT3G24420	0.14299	0.129918	4	AT4G20320	0.11681	0.140033	5	AT5G20360	0.075241	0.557955	7	AT5G04060	0.0928914	0.224639	9
AT3G07920	0.139271	0.843266	2									AT1G70030	0.116859	0.789664	3	AT4G31805	0.177178	0.47684	3	AT3G24460	0.182881	0.0721977	4	AT4G20420	0.185158	0.347879	5	AT5G20630	0.193656	0.101245	7	AT5G04290	0.10847	0.440434	9
AT3G08660	0.147787	0.307566	2									AT1G70040	0.154935	0.444854	3	AT4G31830	0.203554	0.0236114	3	AT3G24620	0.165822	0.0697147	4	AT4G20800	0.16112	0.231628	5	AT5G20680	0.0974229	0.298082	7	AT5G04420	0.0950424	0.19087	9
AT3G09110	0.181974	0.267309	2									AT1G70220	0.119537	0.977994	3	AT4G32050	0.0922721	0.557244	3	AT3G24650	0.18433	0.118362	4	AT4G21170	0.142939	0.254167	5	AT5G20710	0.135877	0.117391	7	AT5G04500	0.160425	0.133359	9
AT3G09130	0.183711	0.469029	2									AT1G70260	0.152431	0.163656	3	AT4G32170	0.144749	0.187523	3	AT3G24730	0.207608	0.113991	4	AT4G21190	0.106664	0.154415	5	AT5G20940	0.139447	0.151344	7	AT5G04540	0.112394	0.175209	9
AT3G09190	0.0917555	0.607955	2									AT1G70270	0.0745633	0.762922	3	AT4G32175	0.131312	0.33559	3	AT3G24750	0.0401541	0.751584	4	AT4G21390	0.174111	0.11009	5	AT5G20950	0.15751	0.065868	7	AT5G04600	0.116921	0.228673	9
AT3G09280	0.16312	0.209793	2									AT1G70440	0.183902	0.286151	3	AT4G32272	0.0950595	0.126488	3	AT3G24770	0.0618552	1.12242	4	AT4G21400	0.229099	0.463779	5	AT5G20960	0.150733	0.179065	7	AT5G04710	0.12023	0.108091	9
AT3G09290	0.088877	0.311721	2									AT1G70500	0.123516	0.344618	3	AT4G32295	0.140347	0.140754	3	AT3G24780	0.133484	0.441289	4	AT4G21600	0.122143	0.319586	5	AT5G21030	0.156833	0.465624	7	AT5G05130	0.129256	0.169992	9
AT3G09450	0.131337	0.273182	2									AT1G70510	0.190384	0.19436	3	AT4G32380	0.0820455	1.19629	3	AT3G24790	0.203255	0.09368	4	AT4G21630	0.145437	0.389249	5	AT5G21060	0.111008	0.234012	7	AT5G05190	0.0910295	0.37746	9
AT3G09790	0.0828415	0.644096	2									AT1G70640	0.27113	0.236577	3	AT4G32820	0.139411	0.342795	3	AT3G24820	0.175506	0.140329	4	AT4G21690	0.124343	0.0721673	5	AT5G21105	0.218981	0.0809715	7	AT5G05250	0.134244	0.184584	9
AT3G10680	0.125981	0.506827	2									AT1G70910	0.179762	0.968911	3	AT4G33130	0.128999	0.120899	3	AT3G24860	0.15047	0.241114	4	AT4G21870	0.195924	0.220256	5	AT5G21160	0.0870754	0.278327	7	AT5G05480	0.142052	0.281303	9
AT3G10750	0.230967	1.45798	2									AT1G70920	0.142405	0.0563208	3	AT4G33355	0.141041	0.160427	3	AT3G25030	0.122028	0.19395	4	AT4G21940	0.183941	0.146351	5	AT5G22220	0.141162	0.220421	7	AT5G05700	0.13941	0.274496	9
AT3G10986	0.0967682	0.467257	2									AT1G71015	0.128993	0.137124	3	AT4G33560	0.140416	0.413496	3	AT3G25050	0.0825323	0.180794	4	AT4G22470	0.213497	0.341434	5	AT5G22250	0.132147	0.180891	7	AT5G05730	0.110713	0.0799111	9
AT3G11060	0.131341	1.06791	2									AT1G71160	0.166612	0.100085	3	AT4G33565	0.176185	0.277743	3	AT3G25130	0.158513	0.217492	4	AT4G22730	0.185392	0.104146	5	AT5G22290	0.161541	0.321008	7	AT5G05980	0.111004	0.170911	9
AT3G11405	0.127497	0.778498	2									AT1G71200	0.105636	0.146113	3	AT4G33610	0.125654	0.289369	3	AT3G25180	0.118838	0.357903	4	AT4G22756	0.223474	0.170019	5	AT5G22300	0.240204	0.127983	7	AT5G05990	0.135795	0.233085	9
AT3G11680	0.131856	0.303289	2									AT1G71240	0.114294	0.223139	3	AT4G33625	0.102485	0.170726	3	AT3G25577	0.194034	0.266154	4	AT4G22790	0.0827226	0.354298	5	AT5G22320	0.172988	0.193993	7	AT5G06130	0.147075	0.0715083	9
AT3G12880	0.116539	0.438628	2									AT1G71360	0.0731294	0.468865	3	AT4G33730	0.129122	0.190779	3	AT3G25597	0.070739	0.363408	4	AT4G22860	0.111662	0.299941	5	AT5G22370	0.176144	0.173369	7	AT5G06290	0.228789	0.114058	9
AT3G12910	0.150024	0.160377	2									AT1G71370	0.0887558	0.793908	3	AT4G33800	0.158522	0.150194	3	AT3G25700	0.152749	0.165007	4	AT4G23000	0.102845	0.133076	5	AT5G22540	0.223944	0.133322	7	AT5G06460	0.0898489	0.181753	9
AT3G13220	0.144691	0.0358352	2									AT1G71450	0.0818914	0.336211	3	AT4G33840	0.139495	0.329812	3	AT3G25882	0.143909	0.391109	4	AT4G23070	0.176293	0.144488	5	AT5G22600	0.0987334	0.560471	7	AT5G06600	0.0973538	0.0355899	9
AT3G13630	0.0984745	0.714116	2									AT1G71470	0.145023	0.828001	3	AT4G33860	0.140726	0.121091	3	AT3G26040	0.111688	0.252437	4	AT4G23220	0.177547	0.253821	5	AT5G22760	0.105843	0.360454	7	AT5G06750	0.146885	0.0788464	9
AT3G13662	0.196733	0.158027	2									AT1G71520	0.259104	0.167111	3	AT4G34320	0.143939	0.024355	3	AT3G26115	0.159833	0.325186	4	AT4G23260	0.14543	0.25789	5	AT5G23060	0.150214	0.135135	7	AT5G07110	0.164089	0.111531	9
AT3G13674	0.0454587	0.343776	2									AT1G71530	0.251803	0.310473	3	AT4G34400	0.213659	0.504953	3	AT3G26130	0.17756	0.209068	4	AT4G23440	0.157506	0.0527227	5	AT5G23130	0.211937	0.284778	7	AT5G07320	0.133788	0.054727	9
AT3G13840	0.0905691	0.358845	2									AT1G71866	0.196375	0.338386	3	AT4G34410	0.151473	0.110607	3	AT3G26170	0.142316	0.217785	4	AT4G23600	0.183105	0.150332	5	AT5G23210	0.134481	0.114708	7	AT5G07370	0.132888	0.206513	9
AT3G14250	0.247003	0.25466	2									AT1G72010	0.177719	0.114991	3	AT4G34412	0.146599	0.107528	3	AT3G26340	0.110563	0.0747112	4	AT4G23670	0.126334	0.378699	5	AT5G23290	0.100475	0.0332512	7	AT5G07400	0.137657	0.391138	9
AT3G14260	0.177093	0.138845	2									AT1G72125	0.20405	0.214547	3	AT4G34420	0.103981	0.116615	3	AT3G26350	0.147852	0.330447	4	AT4G23880	0.0562295	0.830357	5	AT5G23340	0.148864	0.0648823	7	AT5G07740	0.201187	0.149696	9
AT3G14460	0.0920039	0.270957	2									AT1G72210	0.264616	0.349548	3	AT4G34530	0.160108	0.274831	3	AT3G26430	0.164804	0.265495	4	AT4G24100	0.112008	0.236853	5	AT5G23580	0.181492	0.0767304	7	AT5G07890	0.127917	0.185684	9
AT3G14520	0.261355	0.47892	2									AT1G72240	0.115918	0.188787	3	AT4G34560	0.122777	0.386782	3	AT3G26470	0.114341	0.126948	4	AT4G24110	0.202928	0.0735565	5	AT5G23660	0.136141	0.0889324	7	AT5G07910	0.0485387	0.209666	9
AT3G14820	0.124305	0.202462	2									AT1G72350	0.15603	0.285707	3	AT4G34650	0.15637	0.213918	3	AT3G26500	0.182089	0.173838	4	AT4G24140	0.119157	0.115735	5	AT5G23710	0.259541	0.330096	7	AT5G07920	0.119757	0.0683801	9
AT3G14880	0.20109	0.171238	2									AT1G72530	0.0882097	0.482649	3	AT4G34790	0.212882	0.0374016	3	AT3G26610	0.146317	0.129678	4	AT4G24290	0.137032	0.0836403	5	AT5G23720	0.121961	0.134654	7	AT5G07960	0.0998213	0.129983	9
AT3G15200	0.162789	0.229548	2									AT1G72540	0.0857592	0.181114	3	AT4G34800	0.137749	0.034758	3	AT3G26780	0.211679	0.156191	4	AT4G24540	0.0801109	0.207593	5	AT5G23810	0.166515	0.200538	7	AT5G08160	0.132498	0.00964497	9
AT3G15534	0.155917	0.236971	2									AT1G72645	0.044322	1.38285	3	AT4G35120	0.131643	0.783694	3	AT3G26782	0.192144	0.0929958	4	AT4G24660	0.23864	0.111742	5	AT5G24000	0.142126	0.154048	7	AT5G08420	0.16442	0.212763	9
AT3G15830	0.194917	0.0946279	2									AT1G72720	0.146362	0.188913	3	AT4G35130	0.130151	0.291355	3	AT3G26850	0.13392	0.249208	4	AT4G24790	0.13307	0.111931	5	AT5G24230	0.157956	0.207345	7	AT5G08535	0.049348	0.652696	9
AT3G16070	0.0808931	0.533315	2									AT1G72910	0.15794	0.860965	3	AT4G35165	0.111719	0.299192	3	AT3G27120	0.0989621	0.073686	4	AT4G25140	0.147597	0.107315	5	AT5G24316	0.168402	0.554553	7	AT5G08540	0.136098	0.144079	9
AT3G16360	0.178886	0.231162	2									AT1G72980	0.182127	0.43567	3	AT4G35210	0.178512	0.225196	3	AT3G27250	0.0960123	0.324948	4	AT4G25160	0.119148	0.198103	5	AT5G24590	0.214599	0.186092	7	AT5G08610	0.108382	0.200639	9
AT3G16890	0.158699	0.218808	2									AT1G73000	0.10832	0.281593	3	AT4G35390	0.107181	0.129024	3	AT3G27325	0.0586616	0.318654	4	AT4G25260	0.118111	0.27488	5	AT5G24710	0.105963	0.118039	7	AT5G09330	0.099038	0.24308	9
AT3G16900	0.157879	0.181194	2									AT1G73120	0.254021	0.0794146	3	AT4G35520	0.095736	0.423793	3	AT3G27410	0.110215	0.336853	4	AT4G25760	0.214532	0.212484	5	AT5G25500	0.144662	0.265269	7	AT5G09770	0.202916	0.113747	9
AT3G17130	0.151237	0.139909	2									AT1G73140	0.13154	0.14929	3	AT4G35640	0.097577	0.175921	3	AT3G27415	0.160487	0.347273	4	AT4G25990	0.193669	0.291698	5	AT5G25580	0.149902	0.337289	7	AT5G09870	0.141844	0.0395992	9
AT3G17155	0.125506	0.820468	2									AT1G73160	0.184699	0.205827	3	AT4G35660	0.0875959	0.498898	3	AT3G27460	0.0894958	0.228972	4	AT4G26010	0.165586	0.387441	5	AT5G25930	0.180426	0.136499	7	AT5G09880	0.160943	0.1822	9
AT3G17180	0.135537	0.13043	2									AT1G73340	0.177599	0.107398	3	AT4G35670	0.163734	0.107772	3	AT3G27550	0.122946	0.11285	4	AT4G26130	0.127997	0.179887	5	AT5G26040	0.132169	0.13125	7	AT5G09920	0.0963308	0.0331782	9
AT3G17460	0.0810822	0.728714	2									AT1G73550	0.210433	0.3497	3	AT4G35680	0.117111	0.567631	3	AT3G27580	0.160078	0.153801	4	AT4G26140	0.107422	0.170061	5	AT5G27380	0.165815	0.262053	7	AT5G10020	0.12083	0.116856	9
AT3G17530	0.208501	0.715351	2									AT1G73580	0.158386	0.0866852	3	AT4G35710	0.136623	0.476737	3	AT3G27640	0.178784	0.135189	4	AT4G26440	0.111036	0.449713	5	AT5G27395	0.0926568	0.245091	7	AT5G10630	0.123491	0.118065	9
AT3G17580	0.0829714	0.128643	2									AT1G73603	0.265107	0.454346	3	AT4G35720	0.0816315	0.180501	3	AT3G27750	0.17661	0.211827	4	AT4G26530	0.157029	0.0888007	5	AT5G27420	0.175183	0.226481	7	AT5G10695	0.126757	0.106713	9
AT3G17600	0.117154	0.024301	2									AT1G73810	0.138357	0.38166	3	AT4G36070	0.152459	0.221851	3	AT3G27850	0.16133	0.11166	4	AT4G26550	0.153972	0.0392272	5	AT5G27630	0.111407	0.343635	7	AT5G10700	0.1448	0.198476	9
AT3G18180	0.162188	0.530473	2									AT1G73875	0.155502	0.22817	3	AT4G36120	0.143258	0.344663	3	AT3G27870	0.181195	0.0779641	4	AT4G26660	0.119969	0.40922	5	AT5G27930	0.179428	0.0991534	7	AT5G10710	0.0799722	0.428439	9
AT3G18470	0.141483	0.26272	2									AT1G73885	0.268108	0.112386	3	AT4G36160	0.063758	0.443726	3	AT3G27920	0.0467243	0.403575	4	AT4G26760	0.151331	0.0911047	5	AT5G28750	0.123697	0.234536	7	AT5G10730	0.0929962	0.101198	9
AT3G18590	0.119958	0.16476	2									AT1G73965	0.110729	0.61288	3	AT4G36240	0.121524	0.562407	3	AT3G28100	0.153568	0.262862	4	AT4G26890	0.162131	0.549098	5	AT5G34930	0.164233	0.199951	7	AT5G10740	0.186002	0.149509	9
AT3G18715	0.096123	0.592002	2									AT1G74045	0.112228	0.506072	3	AT4G36260	0.0981253	0.1119	3	AT3G28270	0.244107	0.731596	4	AT4G26930	0.155155	0.26357	5	AT5G35170	0.161983	0.124315	7	AT5G10750	0.1503	0.0725334	9
AT3G18900	0.169776	0.4916	2									AT1G74055	0.223733	0.236555	3	AT4G36570	0.1624	0.190936	3	AT3G28420	0.184646	0.289227	4	AT4G27070	0.111674	0.145855	5	AT5G35370	0.213972	0.101106	7	AT5G10860	0.0762594	0.193166	9
AT3G19050	0.096596	0.320431	2									AT1G74080	0.127139	0.489806	3	AT4G36590	0.15837	0.3103	3	AT3G28470	0.229825	0.103377	4	AT4G27110	0.178218	0.0778773	5	AT5G35410	0.145264	0.152973	7	AT5G10870	0.216384	0.148298	9
AT3G19160	0.121832	0.343587	2									AT1G74088	0.218433	0.770638	3	AT4G36620	0.111655	0.302223	3	AT3G28715	0.178784	0.0132902	4	AT4G27320	0.108497	0.0748684	5	AT5G35740	0.114589	0.238178	7	AT5G10920	0.149951	0.112902	9
AT3G19320	0.13177	0.327442	2									AT1G74140	0.181023	0.709532	3	AT4G36700	0.149197	0.197177	3	AT3G28930	0.150977	0.217718	4	AT4G27420	0.11949	0.181614	5	AT5G37530	0.0738205	0.276617	7	AT5G10940	0.116028	0.140162	9
AT3G19350	0.17082	1.40508	2									AT1G74458	0.108618	0.528493	3	AT4G36740	0.0993274	0.266905	3	AT3G28960	0.205085	0.0828354	4	AT4G27430	0.12715	0.234083	5	AT5G37590	0.070716	0.416666	7	AT5G11010	0.100613	0.167371	9
AT3G19595	0.174162	0.445396	2									AT1G74500	0.095369	0.0496808	3	AT4G36850	0.0971691	0.225196	3	AT3G29020	0.0919255	0.299768	4	AT4G27580	0.114742	0.439587	5	AT5G37830	0.165261	0.0877144	7	AT5G11150	0.215025	0.0610423	9
AT3G20155	0.112071	0.624867	2									AT1G74580	0.113255	0.184123	3	AT4G36945	0.266374	0.221982	3	AT3G29070	0.0979637	0.215241	4	AT4G27620	0.134838	0.196073	5	AT5G37850	0.128321	0.0663576	7	AT5G11280	0.138352	0.115145	9
AT3G20557	0.131585	0.31234	2									AT1G74600	0.179679	0.19614	3	AT4G37070	0.139093	0.480088	3	AT3G29290	0.15934	0.200383	4	AT4G27630	0.101572	0.0300748	5	AT5G38070	0.140122	0.291348	7	AT5G11490	0.123982	0.0835954	9
AT3G20590	0.0991997	0.556717	2									AT1G74830	0.136926	0.218027	3	AT4G37420	0.207542	0.166621	3	AT3G29590	0.142281	0.364237	4	AT4G27660	0.152767	0.457831	5	AT5G38220	0.193653	0.0727966	7	AT5G11630	0.0753553	0.41719	9
AT3G21730	0.071235	0.703379	2									AT1G74850	0.172641	0.0532563	3	AT4G37520	0.121007	0.143194	3	AT3G29770	0.215276	0.0729134	4	AT4G27830	0.111821	0.275783	5	AT5G38380	0.122632	0.136266	7	AT5G11720	0.132041	0.144866	9
AT3G22090	0.139773	0.322741	2									AT1G75060	0.0897872	0.284322	3	AT4G37700	0.202477	0.484277	3	AT3G30210	0.214931	0.192311	4	AT4G27890	0.215585	0.129856	5	AT5G38460	0.0968726	0.304384	7	AT5G11760	0.189745	1.10902	9
AT3G22345	0.107886	0.598245	2									AT1G75260	0.118973	0.630985	3	AT4G37780	0.2181	0.147187	3	AT3G30260	0.150636	0.319006	4	AT4G27970	0.132689	0.154774	5	AT5G38900	0.261995	0.0858812	7	AT5G12140	0.116539	0.14059	9
AT3G22421	0.133222	0.809992	2									AT1G75430	0.100363	0.164021	3	AT4G37920	0.151413	0.18634	3	AT3G30350	0.18777	0.33524	4	AT4G28085	0.120812	0.447371	5	AT5G39360	0.113235	0.0151647	7	AT5G12170	0.0877539	0.30731	9
AT3G22640	0.151198	0.357391	2									AT1G75550	0.125358	0.304887	3	AT4G38140	0.12129	0.404823	3	AT3G30530	0.112349	0.293051	4	AT4G28160	0.0693683	1.19493	5	AT5G39960	0.120111	0.115334	7	AT5G12200	0.12568	0.10101	9
AT3G22961	0.142033	0.797304	2									AT1G75600	0.16517	0.0645412	3	AT4G38410	0.0406935	1.04261	3	AT3G30841	0.208808	0.0991758	4	AT4G28280	0.20223	0.355508	5	AT5G40140	0.138653	0.144703	7	AT5G12290	0.127427	0.0675379	9
AT3G23020	0.152882	0.158392	2									AT1G75790	0.143444	0.228694	3	AT4G38650	0.141954	0.159394	3	AT3G42180	0.175846	0.110979	4	AT4G28460	0.146105	0.0812858	5	AT5G40150	0.147581	0.165182	7	AT5G12370	0.0722538	0.0606128	9
AT3G23120	0.127289	0.394955	2									AT1G75830	0.183489	0.214256	3	AT4G38825	0.149034	0.136893	3	AT3G42770	0.171065	0.672476	4	AT4G28500	0.192668	0.0598707	5	AT5G40270	0.139784	0.223017	7	AT5G12410	0.123541	0.127065	9
AT3G23180	0.0817433	0.462742	2									AT1G75880	0.216447	0.301913	3	AT4G38850	0.121945	0.121386	3	AT3G42880	0.20057	0.069939	4	AT4G28640	0.202391	0.119028	5	AT5G40380	0.138394	0.168267	7	AT5G12890	0.139322	0.173601	9
AT3G23220	0.132982	0.426374	2									AT1G75940	0.112188	0.141059	3	AT4G38910	0.27266	0.335845	3	AT3G43440	0.216417	0.454761	4	AT4G28650	0.177446	0.119092	5	AT5G40470	0.125907	0.319423	7	AT5G13000	0.165182	0.216116	9
AT3G23360	0.181267	0.316128	2									AT1G76190	0.231571	0.116497	3	AT4G39000	0.114431	0.372596	3	AT3G43660	0.115262	0.268135	4	AT4G28720	0.127102	0.0468833	5	AT5G40480	0.11337	0.200118	7	AT5G13010	0.135951	0.31603	9
AT3G23380	0.23528	0.230095	2									AT1G76230	0.172784	0.553864	3	AT4G39190	0.0807968	0.533031	3	AT3G43930	0.210888	0.281126	4	AT4G28760	0.0996085	0.373709	5	AT5G40550	0.0943777	0.2394	7	AT5G13030	0.138564	0.0650424	9
AT3G23860	0.235752	1.37576	2									AT1G76430	0.229213	0.0928666	3	AT4G39410	0.0920367	0.279954	3	AT3G44050	0.117622	0.159626	4	AT4G28890	0.152781	0.186877	5	AT5G40645	0.120211	0.0481091	7	AT5G13300	0.14686	0.0551627	9
AT3G24093	0.228037	1.08256	2									AT1G76440	0.173546	0.136145	3	AT4G39490	0.128719	0.154425	3	AT3G44150	0.232611	0.0758187	4	AT4G29240	0.155313	0.136816	5	AT5G40710	0.20011	0.287816	7	AT5G13310	0.179787	0.344817	9
AT3G24225	0.20671	0.233042	2									AT1G76470	0.0939105	0.263312	3	AT4G39530	0.124301	0.197212	3	AT3G44160	0.0828739	0.0892145	4	AT4G29250	0.135018	0.32297	5	AT5G40890	0.143502	0.0524104	7	AT5G13630	0.166342	0.0226022	9
AT3G24535	0.187838	0.284443	2									AT1G76610	0.218519	0.112721	3	AT4G39795	0.174228	0.252225	3	AT3G44380	0.111266	0.112031	4	AT4G29285	0.0953264	0.472799	5	AT5G41050	0.156369	0.264945	7	AT5G13650	0.0823655	0.0327784	9
AT3G24630	0.12229	0.368577	2									AT1G76770	0.23332	0.182044	3	AT4G40090	0.130305	0.493116	3	AT3G44450	0.172598	0.163143	4	AT4G29370	0.200746	0.589119	5	AT5G41150	0.13666	0.140051	7	AT5G13720	0.164919	0.105696	9
AT3G25240	0.199885	0.339467	2									AT1G76870	0.230012	0.277126	3	AT5G01060	0.138233	0.114766	3	AT3G44460	0.173757	0.0932824	4	AT4G29700	0.10965	0.358222	5	AT5G41330	0.134826	0.182973	7	AT5G13740	0.14088	0.151379	9
AT3G25670	0.103693	0.394421	2									AT1G77020	0.0829872	0.159652	3	AT5G01150	0.144043	0.512567	3	AT3G44550	0.157807	0.151557	4	AT4G29820	0.104171	0.3371	5	AT5G41460	0.181357	0.0823191	7	AT5G13810	0.278116	0.0869225	9
AT3G25716	0.0671093	0.862209	2									AT1G77270	0.161873	0.649367	3	AT5G01250	0.11324	0.304241	3	AT3G44690	0.11459	0.722067	4	AT4G30000	0.149714	0.184607	5	AT5G41810	0.0962767	0.297917	7	AT5G13840	0.135201	0.0534163	9
AT3G26150	0.120334	0.32393	2									AT1G77320	0.0965732	0.511943	3	AT5G01280	0.179104	0.434707	3	AT3G44735	0.0962722	0.28394	4	AT4G30090	0.171236	0.324581	5	AT5G41880	0.197595	0.176943	7	AT5G13850	0.15925	0.0686046	9
AT3G26190	0.140375	0.120836	2									AT1G77520	0.165541	0.214334	3	AT5G01330	0.173074	0.154942	3	AT3G44940	0.116784	0.236595	4	AT4G30170	0.169479	0.174583	5	AT5G41920	0.178366	0.12728	7	AT5G13970	0.131855	0.432333	9
AT3G26235	0.213158	0.494109	2									AT1G77682	0.123511	0.402098	3	AT5G01445	0.0937609	1.55204	3	AT3G45020	0.218579	0.0635831	4	AT4G30570	0.187613	0.185387	5	AT5G42050	0.0943957	0.127181	7	AT5G14105	0.119018	0.105496	9
AT3G26620	0.209889	0.142938	2									AT1G77790	0.196695	0.233875	3	AT5G01570	0.153269	0.771797	3	AT3G45030	0.215746	0.0544578	4	AT4G30680	0.114445	0.404999	5	AT5G42080	0.0812894	0.0477256	7	AT5G14210	0.101906	0.238153	9
AT3G27025	0.104857	0.713233	2									AT1G77855	0.139283	0.109778	3	AT5G01580	0.0607822	0.455592	3	AT3G45210	0.166992	0.23825	4	AT4G30870	0.0977688	0.243458	5	AT5G42180	0.18841	0.10662	7	AT5G14220	0.095637	0.344867	9
AT3G27630	0.169193	0.704931	2									AT1G78230	0.172459	0.179284	3	AT5G01760	0.187996	0.262118	3	AT3G45240	0.142139	0.208542	4	AT4G31000	0.0996836	0.411566	5	AT5G42650	0.175832	0.105058	7	AT5G14230	0.105233	0.224254	9
AT3G27840	0.16684	0.285841	2									AT1G78390	0.177379	0.165043	3	AT5G01881	0.0717983	2.57395	3	AT3G45320	0.110307	0.403371	4	AT4G31230	0.060897	0.390844	5	AT5G42850	0.229777	0.134057	7	AT5G14250	0.101598	0.307963	9
AT3G27950	0.13489	0.157141	2									AT1G78430	0.109878	0.284012	3	AT5G01900	0.120455	0.323765	3	AT3G45650	0.1546	0.109558	4	AT4G31240	0.127753	0.17663	5	AT5G43070	0.179664	0.271462	7	AT5G14520	0.17371	0.140559	9
AT3G27970	0.192231	0.047334	2									AT1G78815	0.13053	0.0677586	3	AT5G01940	0.203434	0.477299	3	AT3G45710	0.193934	0.267283	4	AT4G31250	0.187248	0.14951	5	AT5G43310	0.188638	0.242477	7	AT5G14530	0.135912	0.0500614	9
AT3G27999	0.106246	1.63446	2									AT1G79030	0.113482	0.0954207	3	AT5G02070	0.187499	0.0792386	3	AT3G45780	0.171564	0.0639404	4	AT4G31270	0.112575	0.398559	5	AT5G43745	0.120524	0.229329	7	AT5G14540	0.127941	0.404703	9
AT3G28410	0.130792	0.805665	2									AT1G79120	0.127585	0.117117	3	AT5G02400	0.149773	0.172686	3	AT3G45860	0.12952	0.365443	4	AT4G31310	0.100855	0.416809	5	AT5G43870	0.174292	0.143151	7	AT5G14610	0.114002	0.175935	9
AT3G28810	0.248887	0.305258	2									AT1G79310	0.159412	0.240177	3	AT5G02460	0.125427	0.107673	3	AT3G45890	0.134599	0.215848	4	AT4G31480	0.181469	0.0492618	5	AT5G43880	0.142367	0.230401	7	AT5G15020	0.122832	0.190842	9
AT3G28880	0.181636	0.395579	2									AT1G79480	0.101986	0.331726	3	AT5G02750	0.196738	0.113832	3	AT3G45940	0.177273	0.22064	4	AT4G31530	0.0166888	0.329779	5	AT5G43910	0.146242	0.178869	7	AT5G15120	0.0991152	0.323559	9
AT3G28917	0.191998	0.0249044	2									AT1G79580	0.0856704	0.138027	3	AT5G02950	0.146791	0.388253	3	AT3G46070	0.135731	0.512826	4	AT4G31550	0.218034	0.0965468	5	AT5G43920	0.143987	0.179354	7	AT5G15350	0.139744	0.215437	9
AT3G29780	0.195041	0.442041	2									AT1G80100	0.102378	0.0567763	3	AT5G03270	0.113425	0.786261	3	AT3G46240	0.166814	0.249067	4	AT4G31610	0.0985116	0.548358	5	AT5G44030	0.221891	0.0337993	7	AT5G15390	0.120451	0.26202	9
AT3G30247	0.178387	0.62085	2									AT1G80133	0.183136	0.233068	3	AT5G03310	0.190829	0.205133	3	AT3G46300	0.162826	0.542284	4	AT4G32450	0.171864	0.292659	5	AT5G44080	0.155843	0.148643	7	AT5G15450	0.114794	0.0856381	9
AT3G36659	0.147645	0.420139	2									AT1G80140	0.0834459	0.311661	3	AT5G03600	0.132514	0.275833	3	AT3G46540	0.154122	0.191052	4	AT4G32570	0.115802	0.202999	5	AT5G44090	0.106783	0.0470937	7	AT5G15490	0.142022	0.031172	9
AT3G43250	0.250346	0.296762	2									AT1G80210	0.138733	0.244382	3	AT5G03670	0.163629	0.143812	3	AT3G46550	0.174292	0.0635575	4	AT4G32650	0.196696	0.200958	5	AT5G44200	0.199244	0.032575	7	AT5G15600	0.0996152	0.318723	9
AT3G43750	0.158235	0.681111	2									AT1G80260	0.100502	0.222646	3	AT5G03680	0.152482	0.0818449	3	AT3G46610	0.195236	0.216169	4	AT4G32700	0.0715136	0.269105	5	AT5G44520	0.126955	0.279881	7	AT5G15870	0.166192	0.129667	9
AT3G44060	0.235081	0.583378	2									AT1G80330	0.173983	0.20123	3	AT5G03920	0.0716427	1.00809	3	AT3G46650	0.237379	0.400555	4	AT4G32860	0.147525	0.0928485	5	AT5G44740	0.171726	0.191631	7	AT5G15980	0.11893	0.293866	9
AT3G44290	0.178886	0.179797	2									AT1G80340	0.14048	0.182433	3	AT5G04045	0.208349	0.402485	3	AT3G46670	0.144042	0.244877	4	AT4G33170	0.10452	0.311533	5	AT5G44800	0.127223	0.231431	7	AT5G16040	0.11313	0.0899291	9
AT3G44716	0.0643206	1.02499	2									AT1G80540	0.168766	0.185958	3	AT5G04080	0.107031	0.126864	3	AT3G46690	0.208452	0.230077	4	AT4G33420	0.166683	0.048142	5	AT5G45040	0.14799	0.327869	7	AT5G16060	0.206639	0.0834387	9
AT3G44780	0.194885	0.477268	2									AT1G80555	0.230871	0.367983	3	AT5G04190	0.119298	0.274843	3	AT3G46750	0.144147	0.123189	4	AT4G33470	0.118359	0.282485	5	AT5G45050	0.114172	0.788828	7	AT5G16120	0.123883	0.0901984	9
AT3G44790	0.152614	0.754194	2									AT1G80730	0.102354	0.320338	3	AT5G04347	0.147933	0.340694	3	AT3G46780	0.193078	0.0784531	4	AT4G33540	0.143603	0.18396	5	AT5G45090	0.196739	0.310705	7	AT5G16210	0.0793531	0.172601	9
AT3G44830	0.167524	0.134734	2									AT1G80980	0.0995504	0.256627	3	AT5G04780	0.130342	0.22561	3	AT3G46870	0.145244	0.0719247	4	AT4G33550	0.139174	0.425463	5	AT5G45420	0.255734	0.11475	7	AT5G16320	0.14986	0.402242	9
AT3G44900	0.191587	0.177406	2									AT2G01080	0.113275	0.0682246	3	AT5G04970	0.201727	0.121628	3	AT3G46890	0.196659	0.136022	4	AT4G33810	0.164455	0.135849	5	AT5G45600	0.132983	0.0378758	7	AT5G16380	0.182915	0.208006	9
AT3G44910	0.194472	0.251221	2									AT2G01280	0.0968923	0.904007	3	AT5G05260	0.157691	0.211824	3	AT3G46950	0.244267	0.235168	4	AT4G33960	0.124047	0.118114	5	AT5G45610	0.165949	0.406781	7	AT5G16610	0.146528	0.317181	9
AT3G45180	0.267401	0.0859226	2									AT2G01500	0.116126	0.496911	3	AT5G05330	0.201256	0.228	3	AT3G46990	0.14436	0.283972	4	AT4G34135	0.0897649	0.263039	5	AT5G45650	0.118833	0.205376	7	AT5G16715	0.193691	0.159427	9
AT3G45330	0.240313	0.169981	2									AT2G01505	0.24047	0.473619	3	AT5G05790	0.1956	0.118542	3	AT3G47030	0.20274	1.03229	4	AT4G34138	0.150683	0.196207	5	AT5G45670	0.130783	0.0943861	7	AT5G16810	0.110015	0.209742	9
AT3G45670	0.263159	0.399465	2									AT2G01560	0.192076	0.49864	3	AT5G05830	0.0889641	0.301653	3	AT3G47040	0.203537	0.284853	4	AT4G34220	0.106276	0.221216	5	AT5G45840	0.119097	0.193194	7	AT5G16820	0.0911434	0.513024	9
AT3G45800	0.156345	0.987581	2									AT2G01740	0.140758	0.255889	3	AT5G05965	0.126894	0.145425	3	AT3G47570	0.224133	0.251932	4	AT4G34440	0.144774	0.106113	5	AT5G46140	0.0919009	0.445911	7	AT5G16910	0.147504	0.0835313	9
AT3G45810	0.152383	0.152653	2									AT2G01905	0.170838	0.190315	3	AT5G06070	0.164204	0.137204	3	AT3G47690	0.13201	0.0982212	4	AT4G34480	0.119437	0.151587	5	AT5G46570	0.131197	0.0272341	7	AT5G16970	0.150421	0.198361	9
AT3G46680	0.244438	0.23568	2									AT2G01918	0.211668	0.196446	3	AT5G06220	0.130281	0.262677	3	AT3G47720	0.18797	0.362713	4	AT4G34610	0.115877	0.286013	5	AT5G46590	0.173906	0.12062	7	AT5G17190	0.13616	0.0244005	9
AT3G46730	0.198438	0.492122	2									AT2G02240	0.173568	0.41962	3	AT5G06350	0.0607761	0.60213	3	AT3G47820	0.192969	0.0839198	4	AT4G34850	0.130382	0.0791912	5	AT5G46840	0.142013	0.151332	7	AT5G17400	0.181295	0.0665422	9
AT3G46810	0.104113	0.833234	2									AT2G02250	0.239212	0.312395	3	AT5G06380	0.134779	0.216358	3	AT3G47840	0.1561	0.221488	4	AT4G34890	0.124583	0.0894023	5	AT5G47080	0.226859	0.0669781	7	AT5G17410	0.0792067	0.0832963	9
AT3G47740	0.253883	0.248827	2									AT2G02380	0.135419	0.256984	3	AT5G06390	0.175384	0.109657	3	AT3G47870	0.156423	0.189226	4	AT4G34990	0.184245	0.150708	5	AT5G47110	0.236348	0.108457	7	AT5G17560	0.104849	0.144844	9
AT3G48280	0.11002	0.209184	2									AT2G02440	0.147496	1.07435	3	AT5G06450	0.100156	0.233417	3	AT3G47890	0.119749	0.276983	4	AT4G35010	0.112234	0.109767	5	AT5G47450	0.134236	0.0879933	7	AT5G17650	0.247492	0.151255	9
AT3G48300	0.141437	0.242101	2									AT2G02450	0.10166	0.14799	3	AT5G06620	0.168507	0.148103	3	AT3G48100	0.147559	0.0317989	4	AT4G35030	0.143764	0.213088	5	AT5G47460	0.188608	0.211948	7	AT5G17700	0.111078	0.155656	9
AT3G48770	0.21193	0.217785	2									AT2G02930	0.0683228	0.46615	3	AT5G06670	0.139298	0.283934	3	AT3G48160	0.227444	0.120663	4	AT4G35070	0.0995273	0.441805	5	AT5G47490	0.0749267	0.383012	7	AT5G17770	0.103102	0.200031	9
AT3G49142	0.165996	0.146981	2									AT2G03130	0.17728	0.655946	3	AT5G06839	0.0765423	0.063129	3	AT3G48195	0.142027	0.31414	4	AT4G35170	0.161652	0.290996	5	AT5G47630	0.0636873	0.309412	7	AT5G18070	0.169786	0.167933	9
AT3G49200	0.0899702	0.439419	2									AT2G03160	0.20415	0.829093	3	AT5G07010	0.164128	0.296195	3	AT3G48240	0.146639	0.111435	4	AT4G35240	0.174719	0.100738	5	AT5G47750	0.132659	0.0704476	7	AT5G18110	0.181931	0.0853944	9
AT3G49307	0.0306047	2.35708	2									AT2G03170	0.242342	0.632169	3	AT5G07190	0.158252	0.189833	3	AT3G48340	0.170407	0.124139	4	AT4G35270	0.126632	0.22706	5	AT5G48270	0.209676	0.0633723	7	AT5G18410	0.127422	0.0265087	9
AT3G49330	0.11156	0.0655362	2									AT2G03230	0.238913	0.278696	3	AT5G07230	0.17136	0.218934	3	AT3G48380	0.223725	0.200655	4	AT4G35310	0.230741	0.121029	5	AT5G48380	0.184174	0.245251	7	AT5G18475	0.151242	0.20038	9
AT3G49340	0.145081	0.201665	2									AT2G03360	0.265592	0.267281	3	AT5G07475	0.146256	0.32491	3	AT3G48390	0.148636	0.392043	4	AT4G35550	0.15496	0.156359	5	AT5G48720	0.193433	0.0587846	7	AT5G18520	0.128938	0.0873797	9
AT3G49380	0.205566	0.346502	2									AT2G03500	0.166665	0.117419	3	AT5G07490	0.0702198	0.371981	3	AT3G48430	0.132059	0.284288	4	AT4G35725	0.25724	0.533136	5	AT5G48840	0.1231	0.173413	7	AT5G18570	0.130793	0.110429	9
AT3G49730	0.219709	0.141562	2									AT2G03505	0.119069	0.371707	3	AT5G07510	0.128542	0.780863	3	AT3G48480	0.0824668	0.63014	4	AT4G35730	0.0754275	0.311725	5	AT5G48960	0.119576	0.0877033	7	AT5G18580	0.135866	0.0585737	9
AT3G50030	0.145755	0.159213	2									AT2G03560	0.134426	1.0115	3	AT5G07520	0.0904989	0.297255	3	AT3G48590	0.165135	0.0343834	4	AT4G35770	0.122433	0.102272	5	AT5G49180	0.201127	0.19232	7	AT5G18900	0.130623	0.185082	9
AT3G50510	0.156208	0.924591	2									AT2G03590	0.165982	0.0881999	3	AT5G07572	0.125202	0.644908	3	AT3G48670	0.1474	0.177305	4	AT4G35840	0.115939	0.0704751	5	AT5G49190	0.0982564	0.0571544	7	AT5G19120	0.236238	0.205908	9
AT3G50610	0.114414	0.392771	2									AT2G03630	0.174913	0.237458	3	AT5G07620	0.124367	0.185129	3	AT3G48710	0.0756602	0.4733	4	AT4G35905	0.0325967	0.183006	5	AT5G49320	0.129986	0.128831	7	AT5G19180	0.111909	0.124297	9
AT3G51360	0.144647	0.281233	2									AT2G03640	0.14442	0.484997	3	AT5G07820	0.144599	0.355089	3	AT3G48720	0.141219	0.128332	4	AT4G35987	0.150051	0.232764	5	AT5G49430	0.0736587	0.1606	7	AT5G19280	0.0680415	0.378942	9
AT3G51680	0.160782	0.207592	2									AT2G03740	0.0732583	0.513915	3	AT5G07980	0.113047	0.559937	3	AT3G48780	0.134068	0.0474975	4	AT4G36140	0.257113	0.610861	5	AT5G49570	0.151126	0.170069	7	AT5G19330	0.118271	0.0423643	9
AT3G51700	0.17014	1.80622	2									AT2G03830	0.131977	0.411925	3	AT5G08070	0.141263	0.180993	3	AT3G48820	0.181636	0.0494955	4	AT4G36350	0.184319	0.176949	5	AT5G49680	0.104843	0.187253	7	AT5G19590	0.215371	0.0703703	9
AT3G51710	0.163075	0.0937336	2									AT2G03840	0.0912549	0.258921	3	AT5G08150	0.140944	0.256686	3	AT3G48850	0.185259	0.127197	4	AT4G36400	0.0707229	0.204298	5	AT5G50000	0.113346	0.009752	7	AT5G19680	0.0823706	0.214566	9
AT3G52020	0.185381	0.506898	2									AT2G04050	0.111373	0.263058	3	AT5G08310	0.173827	0.23692	3	AT3G48870	0.109147	0.17876	4	AT4G36420	0.138264	0.254412	5	AT5G50020	0.0586717	0.299712	7	AT5G19910	0.100673	0.220388	9
AT3G52280	0.125628	0.201844	2									AT2G04115	0.253782	0.523962	3	AT5G08391	0.132666	0.0541317	3	AT3G48920	0.123881	0.489019	4	AT4G36470	0.103195	0.35542	5	AT5G50030	0.161702	0.15782	7	AT5G19930	0.160341	0.138948	9
AT3G52350	0.123269	0.628901	2									AT2G04170	0.116421	0.24596	3	AT5G08490	0.0923221	0.225084	3	AT3G48980	0.254207	0.070716	4	AT4G36490	0.0873719	0.0728759	5	AT5G50210	0.136551	0.131203	7	AT5G20030	0.126431	0.327676	9
AT3G52525	0.242046	0.0772819	2									AT2G04440	0.269035	0.220109	3	AT5G08660	0.105583	0.146922	3	AT3G49055	0.192178	0.378056	4	AT4G36500	0.169054	0.0218364	5	AT5G50310	0.119575	0.11391	7	AT5G20080	0.101516	0.0270897	9
AT3G53060	0.200738	0.405508	2									AT2G04515	0.107779	0.773677	3	AT5G08760	0.114714	0.645685	3	AT3G49110	0.201207	0.109918	4	AT4G36520	0.130494	0.294321	5	AT5G50410	0.213659	0.08135	7	AT5G20200	0.0799117	0.604639	9
AT3G53150	0.0946446	0.277888	2									AT2G04560	0.103014	0.278768	3	AT5G08770	0.170776	0.134669	3	AT3G49170	0.170437	0.308668	4	AT4G36540	0.193277	0.168412	5	AT5G50440	0.265129	0.0462448	7	AT5G20320	0.072978	0.504652	9
AT3G53200	0.119377	0.31941	2									AT2G04842	0.135004	0.0592648	3	AT5G08790	0.0771409	0.0844882	3	AT3G49260	0.153502	0.054737	4	AT4G36550	0.144674	0.365603	5	AT5G50760	0.118115	0.332691	7	AT5G20500	0.232592	0.140705	9
AT3G53450	0.0790434	0.083894	2									AT2G05100	0.111417	0.0458003	3	AT5G09210	0.171	0.970305	3	AT3G49270	0.272769	1.84074	4	AT4G36870	0.115662	0.272449	5	AT5G50860	0.109401	0.176462	7	AT5G20590	0.0969404	0.261794	9
AT3G53640	0.124292	0.411498	2									AT2G05250	0.149902	0.110035	3	AT5G09280	0.099126	0.278188	3	AT3G49290	0.152976	0.0474182	4	AT4G36890	0.124493	0.118874	5	AT5G50890	0.134589	0.134652	7	AT5G20650	0.213874	0.0283995	9
AT3G53770	0.0697338	0.824813	2									AT2G05430	0.145244	0.413342	3	AT5G09380	0.124883	0.227478	3	AT3G49450	0.121586	0.98948	4	AT4G37080	0.125708	0.17466	5	AT5G50915	0.101146	0.489572	7	AT5G20885	0.188064	0.133096	9
AT3G54530	0.104956	0.773048	2									AT2G05440	0.0764924	0.672939	3	AT5G09460	0.0942365	0.412895	3	AT3G49540	0.0498543	0.937531	4	AT4G37170	0.188536	0.158088	5	AT5G51070	0.124243	0.0663162	7	AT5G20900	0.111803	0.339535	9
AT3G54550	0.166722	0.427519	2									AT2G06200	0.122423	0.0930614	3	AT5G09461	0.0615518	0.127612	3	AT3G49550	0.200176	0.115677	4	AT4G37290	0.18254	0.409402	5	AT5G51100	0.125142	0.257661	7	AT5G20980	0.101723	0.127009	9
AT3G54570	0.0852961	0.749435	2									AT2G07687	0.0212875	0.155976	3	AT5G09520	0.157038	0.405081	3	AT3G49620	0.1041	0.251681	4	AT4G37340	0.20672	0.210201	5	AT5G51460	0.0949677	0.13772	7	AT5G21010	0.138724	0.13048	9
AT3G55220	0.107726	0.116098	2									AT2G12646	0.169284	0.050503	3	AT5G09580	0.134973	0.203737	3	AT3G49645	0.182336	0.194751	4	AT4G37400	0.208782	0.0874148	5	AT5G51480	0.126605	0.281089	7	AT5G21120	0.182827	0.261679	9
AT3G55252	0.184163	0.594771	2									AT2G13800	0.159357	0.353197	3	AT5G09640	0.14847	0.346516	3	AT3G49760	0.133413	0.559342	4	AT4G37410	0.204267	0.082819	5	AT5G51545	0.172188	0.241374	7	AT5G21150	0.180506	0.147865	9
AT3G55780	0.142055	0.157202	2									AT2G14210	0.104813	0.223334	3	AT5G09930	0.134784	0.174138	3	AT3G49780	0.141051	0.224553	4	AT4G37550	0.134606	0.167368	5	AT5G51560	0.148226	0.0846949	7	AT5G21170	0.109087	0.165087	9
AT3G55930	0.0887523	0.726587	2									AT2G14540	0.123825	0.636343	3	AT5G09950	0.0922676	0.250077	3	AT3G49820	0.203046	0.460358	4	AT4G37650	0.106972	0.0326442	5	AT5G51590	0.122623	0.181242	7	AT5G22000	0.132368	0.145728	9
AT3G56520	0.167438	0.385388	2									AT2G14580	0.162071	0.139863	3	AT5G09978	0.145433	0.775136	3	AT3G49840	0.143807	0.431899	4	AT4G37670	0.157482	0.178458	5	AT5G51600	0.17078	0.12737	7	AT5G22340	0.243045	0.453876	9
AT3G56570	0.0884244	0.304695	2									AT2G14660	0.116769	0.193786	3	AT5G09980	0.108424	0.500305	3	AT3G49900	0.147004	0.212156	4	AT4G37750	0.0962126	0.167037	5	AT5G51640	0.207631	0.10682	7	AT5G22830	0.155352	0.0384488	9
AT3G56660	0.168073	0.545335	2									AT2G14710	0.214268	0.601446	3	AT5G10080	0.0892765	0.310997	3	AT3G49960	0.0839685	0.348937	4	AT4G37800	0.149261	0.150626	5	AT5G51700	0.157068	0.233803	7	AT5G22840	0.169171	0.148187	9
AT3G56780	0.102896	0.48655	2									AT2G14740	0.216961	0.0386463	3	AT5G10150	0.140978	0.229029	3	AT3G50040	0.244013	0.305435	4	AT4G37940	0.129864	0.271886	5	AT5G51820	0.179147	0.083464	7	AT5G23050	0.125462	0.146012	9
AT3G57970	0.089299	1.79836	2									AT2G14960	0.21702	0.0427625	3	AT5G10230	0.0976871	0.234393	3	AT3G50120	0.240673	0.0619704	4	AT4G37950	0.191949	0.363099	5	AT5G51890	0.119227	0.157653	7	AT5G23090	0.118227	0.0663808	9
[truncated: 19,045 more rows]

## Sheet: Evolutionary analysis of GEB
Table S27B. ANOVA analysis of Ks for loci with gene expression breadth (GEB) in 11 samples.
[truncated: 20 more rows]
