# Supplementary material for: Fixation of Expression Divergences by Natural Selection in Arabidopsis Coding Genes
Source: Int J Mol Sci. 2024 Dec 22;25(24):13710. doi: 10.3390/ijms252413710 (PMC11678068; doi:10.3390/ijms252413710)
Supplement: Supplementary file 1 [file ijms-25-13710-s001.zip › Table S28.xlsx]

## Sheet:  Loci with ω & Ks (At-Cr) & GEB
Table S28. Analysis of Ks, ω and ω > 1 (At-Cr) in loci with gene expression breadth (GEB) in 11 samples.
Table S28A. Loci with ω and Ks (At-Cr) sorted by (GEB) present calls in 11 samples.
Locus	Ks	ω	Present calls (all)	Locus	Ks	ω	Present calls (0)	Locus	Ks	ω	Present calls (1)	Locus	Ks	ω	present calls (2)	Locus	Ks	ω	Present calls (3)	Locus	Ks	ω	Present calls (4)	Locus	Ks	ω	Present calls (5-6)	Locus	Ks	ω	Present calls (7-8)	Locus	Ks	ω	Present calls (9-11)
AT1G03670	0.313867	0.4388	0	AT1G03670	0.313867	0.4388	0	AT1G02440	0.194612	0.729563	1	AT1G01150	0.255977	0.919574	2	AT1G01250	0.367152	0.10674	3	AT1G01020	0.14295	0.602313	4	AT1G01030	0.20057	0.13352	5	AT1G01080	0.239434	0.276883	7	AT1G01040	0.269404	0.0846025	9
AT1G03810	0.449287	0.267392	0	AT1G03810	0.449287	0.267392	0	AT1G02940	0.153246	0.778999	1	AT1G01355	0.482178	0.604454	2	AT1G01450	0.325477	0.15302	3	AT1G01110	0.183015	0.266856	4	AT1G01070	0.327922	0.380082	5	AT1G01190	0.265398	0.123836	7	AT1G01090	0.459459	0.0329268	9
AT1G06137	0.292649	0.349781	0	AT1G06137	0.292649	0.349781	0	AT1G05065	0.285564	0.434173	1	AT1G01660	0.177161	0.179326	2	AT1G01530	0.431678	0.67168	3	AT1G01210	0.428301	0.0277879	4	AT1G01180	0.328647	0.181744	5	AT1G01200	0.310081	0.10838	7	AT1G01160	0.244069	0.203669	9
AT1G07690	0.356604	0.794414	0	AT1G07690	0.356604	0.794414	0	AT1G05080	0.19958	0.734659	1	AT1G01700	0.293639	0.163395	2	AT1G01580	0.222566	0.19321	3	AT1G01350	0.224604	0.136003	4	AT1G01280	0.314381	0.110601	5	AT1G01220	0.286032	0.109692	7	AT1G01300	0.290893	0.0882286	9
AT1G07747	0.382293	0.434168	0	AT1G07747	0.382293	0.434168	0	AT1G05650	0.230793	0.164538	1	AT1G02510	0.327357	0.307141	2	AT1G01680	0.310297	0.486871	3	AT1G01380	0.218351	0.220462	4	AT1G01310	0.430272	0.282945	5	AT1G01320	0.205782	0.159639	7	AT1G01430	0.246699	0.28939	9
AT1G09935	0.228526	0.258498	0	AT1G09935	0.228526	0.258498	0	AT1G05660	0.247537	0.224418	1	AT1G02520	0.304006	0.0790405	2	AT1G01695	0.24735	0.70168	3	AT1G01390	0.265892	0.344756	4	AT1G01560	0.201184	0.149784	5	AT1G01540	0.433502	0.0986732	7	AT1G01650	0.13788	0.132056	9
AT1G12170	0.307385	0.641071	0	AT1G12170	0.307385	0.641071	0	AT1G05800	0.180288	0.328475	1	AT1G02540	0.371571	0.781166	2	AT1G01880	0.250743	0.266062	3	AT1G01453	0.264119	0.268804	4	AT1G01610	0.321639	0.0695327	5	AT1G01670	0.297315	0.332671	7	AT1G01720	0.335175	0.0972033	9
AT1G14048	0.420707	0.430661	0	AT1G14048	0.420707	0.430661	0	AT1G06225	0.378586	0.249829	1	AT1G02550	0.21482	0.290667	2	AT1G02010	0.207258	0.0574143	3	AT1G01520	0.301487	0.274429	4	AT1G02205	0.232058	0.143754	5	AT1G01780	0.284979	0.0917191	7	AT1G01860	0.192958	0.244231	9
AT1G14110	0.287341	0.295289	0	AT1G14110	0.287341	0.295289	0	AT1G06280	0.204858	0.267774	1	AT1G03340	0.17624	0.651642	2	AT1G02040	0.361491	0.304666	3	AT1G01690	0.234118	0.313692	4	AT1G02390	0.257503	0.227829	5	AT1G01970	0.284974	0.216402	7	AT1G01920	0.237502	0.255864	9
AT1G14500	0.254839	0.290552	0	AT1G14500	0.254839	0.290552	0	AT1G06330	0.400089	0.0733554	1	AT1G03510	0.289354	0.126745	2	AT1G02070	0.352769	0.30182	3	AT1G01750	0.223269	0.027356	4	AT1G02580	0.341212	0.59962	5	AT1G02020	0.347038	0.270877	7	AT1G01960	0.182715	0.0752322	9
AT1G18790	0.224791	0.527079	0	AT1G18790	0.224791	0.527079	0	AT1G06920	0.260919	0.612398	1	AT1G04150	0.307708	0.140997	2	AT1G02290	0.245481	0.443994	3	AT1G02060	0.30248	0.208162	4	AT1G02750	0.376132	0.278292	5	AT1G02270	0.181969	0.288992	7	AT1G02150	0.255132	0.105017	9
AT1G21327	0.471829	0.126387	0	AT1G21327	0.471829	0.126387	0	AT1G07460	0.315383	0.181455	1	AT1G04180	0.313708	0.0381336	2	AT1G02335	0.354583	0.0812401	3	AT1G02145	0.183274	0.196914	4	AT1G02900	0.360672	0.222754	5	AT1G02310	0.275695	0.120344	7	AT1G02260	0.236779	0.120882	9
AT1G23160	0.246453	0.263781	0	AT1G23160	0.246453	0.263781	0	AT1G07710	0.230304	0.0672603	1	AT1G04370	0.325415	0.122053	2	AT1G02380	0.249605	0.483605	3	AT1G02190	0.217793	0.226863	4	AT1G03040	0.211367	0.147905	5	AT1G02360	0.363441	0.152927	7	AT1G02305	0.234455	0.114216	9
AT1G23300	0.276479	0.224438	0	AT1G23300	0.276479	0.224438	0	AT1G08150	0.237345	0.419975	1	AT1G04450	0.198693	0.240228	2	AT1G02450	0.188451	0.662107	3	AT1G02340	0.291111	0.479312	4	AT1G03170	0.414423	0.248321	5	AT1G02370	0.182959	0.311935	7	AT1G02330	0.281614	0.0873908	9
AT1G23640	0.288869	0.169245	0	AT1G23640	0.288869	0.169245	0	AT1G10155	0.161154	0.265638	1	AT1G04890	0.2861	0.251038	2	AT1G02610	0.388978	0.231657	3	AT1G02470	0.20758	0.385568	4	AT1G03220	0.395173	0.132787	5	AT1G02640	0.27823	0.0842805	7	AT1G02460	0.312498	0.116577	9
AT1G23810	0.24173	1.13516	0	AT1G23810	0.24173	1.13516	0	AT1G10790	0.291815	1.11087	1	AT1G05280	0.238879	0.273125	2	AT1G02630	0.317938	0.144925	3	AT1G02570	0.200615	0.227646	4	AT1G03430	0.420339	0.0571151	5	AT1G02860	0.250615	0.183779	7	AT1G02800	0.146886	0.200178	9
AT1G25300	0.316451	0.375779	0	AT1G25300	0.316451	0.375779	0	AT1G11460	0.185955	0.421903	1	AT1G05291	0.168287	1.53017	2	AT1G02650	0.306782	0.370054	3	AT1G02700	0.312535	0.08734	4	AT1G03530	0.257374	0.292687	5	AT1G02890	0.254268	0.24588	7	AT1G02850	0.180404	0.418144	9
AT1G25310	0.229102	0.907381	0	AT1G25310	0.229102	0.907381	0	AT1G11560	0.263403	0.515378	1	AT1G05420	0.368982	0.133945	2	AT1G02813	0.254321	0.507779	3	AT1G02880	0.311011	0.205818	4	AT1G03540	0.271347	0.251609	5	AT1G03030	0.308864	0.176263	7	AT1G02870	0.309494	0.100245	9
AT1G26870	0.219633	0.223957	0	AT1G26870	0.219633	0.223957	0	AT1G11620	0.360004	0.292262	1	AT1G05700	0.322624	0.151882	2	AT1G03010	0.213169	0.0961412	3	AT1G02980	0.275949	0.445136	4	AT1G03560	0.284563	0.131745	5	AT1G03360	0.22298	0.0662852	7	AT1G02970	0.271541	0.137256	9
AT1G27220	0.462944	0.197563	0	AT1G27220	0.462944	0.197563	0	AT1G12100	0.352504	0.35897	1	AT1G06030	0.432093	0.0705799	2	AT1G03020	0.285448	0.0609371	3	AT1G02990	0.197164	0.453164	4	AT1G03790	0.430126	0.0751696	5	AT1G03475	0.208726	0.0750432	7	AT1G03130	0.225305	0.0895637	9
AT1G27250	0.426726	0.280126	0	AT1G27250	0.426726	0.280126	0	AT1G12190	0.25472	0.750111	1	AT1G06135	0.129782	0.497456	2	AT1G03120	0.209491	0.379238	3	AT1G03100	0.227789	0.189323	4	AT1G03890	0.267099	0.193459	5	AT1G03630	0.296956	0.051195	7	AT1G03280	0.22428	0.17853	9
AT1G29100	0.182519	0.358947	0	AT1G29100	0.182519	0.358947	0	AT1G14550	0.354684	0.104207	1	AT1G06645	0.34112	0.279249	2	AT1G03160	0.21304	0.131066	3	AT1G03140	0.199231	0.101266	4	AT1G04010	0.227588	0.0719223	5	AT1G03740	0.290883	0.202719	7	AT1G03350	0.21733	0.238774	9
AT1G29870	0.373066	0.454944	0	AT1G29870	0.373066	0.454944	0	AT1G15540	0.242748	0.225312	1	AT1G07560	0.255881	0.248366	2	AT1G03270	0.24854	0.0942485	3	AT1G03650	0.160944	0.219894	4	AT1G04240	0.290568	0.173949	5	AT1G03750	0.259256	0.13609	7	AT1G03380	0.196397	0.267655	9
AT1G32140	0.302292	0.545879	0	AT1G32140	0.302292	0.545879	0	AT1G15757	0.393903	0.435592	1	AT1G08035	0.352901	0.480714	2	AT1G03300	0.369925	0.433135	3	AT1G03660	0.263546	0.657005	4	AT1G04360	0.415653	0.155682	5	AT1G03780	0.19253	0.243354	7	AT1G03445	0.428565	0.509537	9
AT1G32420	0.35501	0.284473	0	AT1G32420	0.35501	0.284473	0	AT1G19460	0.272031	0.523612	1	AT1G08065	0.137166	0.520226	2	AT1G03320	0.240214	0.703893	3	AT1G03770	0.205926	0.625846	4	AT1G04530	0.242221	0.331427	5	AT1G03830	0.247768	0.41892	7	AT1G03910	0.195725	0.125058	9
AT1G32585	0.431081	0.461685	0	AT1G32585	0.431081	0.461685	0	AT1G20132	0.246572	0.293263	1	AT1G08135	0.237368	0.431764	2	AT1G03365	0.196624	0.320621	3	AT1G03930	0.292729	0.157188	4	AT1G04560	0.26078	0.097963	5	AT1G03920	0.186116	0.201625	7	AT1G04040	0.239921	0.189971	9
AT1G33530	0.421298	0.668815	0	AT1G33530	0.421298	0.668815	0	AT1G21326	0.322151	0.315156	1	AT1G08440	0.259257	0.223527	2	AT1G03390	0.299291	0.142742	3	AT1G04020	0.224352	0.33516	4	AT1G04580	0.164482	0.209635	5	AT1G03960	0.290369	0.154515	7	AT1G04120	0.234569	0.0665604	9
AT1G34050	0.329006	0.338684	0	AT1G34050	0.329006	0.338684	0	AT1G21395	0.232322	0.768208	1	AT1G08670	0.269281	0.350606	2	AT1G03700	0.186651	0.0341794	3	AT1G04160	0.150274	0.111366	4	AT1G04670	0.220027	0.240263	5	AT1G04030	0.220215	0.399895	7	AT1G04340	0.196499	0.165458	9
AT1G34140	0.344328	0.381607	0	AT1G34140	0.344328	0.381607	0	AT1G21722	0.177326	0.355005	1	AT1G08985	0.385619	0.524204	2	AT1G03880	0.239704	0.12244	3	AT1G04210	0.234602	0.232072	4	AT1G04700	0.25382	0.218682	5	AT1G04190	0.204158	0.12376	7	AT1G04510	0.242082	0.114908	9
AT1G41920	0.491948	0.205662	0	AT1G41920	0.491948	0.205662	0	AT1G21940	0.410368	0.357285	1	AT1G09030	0.140191	0.15779	2	AT1G03940	0.304069	0.348663	3	AT1G04330	0.343207	0.12908	4	AT1G04945	0.270029	0.209545	5	AT1G04200	0.25005	0.109511	7	AT1G04590	0.261738	0.322944	9
AT1G44080	0.367864	0.570733	0	AT1G44080	0.367864	0.570733	0	AT1G21960	0.349579	0.676316	1	AT1G09360	0.246112	0.659589	2	AT1G04110	0.26837	0.103816	3	AT1G04380	0.240319	0.355129	4	AT1G05070	0.163649	0.283436	5	AT1G04645	0.165473	1.05296	7	AT1G04620	0.156756	0.162085	9
AT1G46840	0.340427	0.699628	0	AT1G46840	0.340427	0.699628	0	AT1G22000	0.302426	0.746063	1	AT1G09480	0.234852	0.333459	2	AT1G04280	0.336973	0.179194	3	AT1G04555	0.239993	0.164425	4	AT1G05410	0.235925	0.345051	5	AT1G04730	0.310083	0.190137	7	AT1G04690	0.389005	0.0176258	9
AT1G47390	0.236644	0.992111	0	AT1G47390	0.236644	0.992111	0	AT1G23201	0.294234	1.21716	1	AT1G09720	0.193034	0.391477	2	AT1G04445	0.317865	0.664719	3	AT1G04570	0.214546	0.183464	4	AT1G05500	0.191432	0.0863933	5	AT1G04770	0.213396	0.191263	7	AT1G04830	0.197218	0.0604154	9
AT1G47730	0.441259	0.686725	0	AT1G47730	0.441259	0.686725	0	AT1G23270	0.273038	0.850986	1	AT1G09880	0.209169	0.213145	2	AT1G05090	0.250034	0.360126	3	AT1G04635	0.347473	0.0598138	4	AT1G05577	0.268577	0.234568	5	AT1G04930	0.188734	0.714202	7	AT1G04920	0.235696	0.089553	9
AT1G47765	0.351546	0.58621	0	AT1G47765	0.351546	0.58621	0	AT1G23660	0.231105	0.200743	1	AT1G10190	0.379414	0.440203	2	AT1G05330	0.18876	0.968365	3	AT1G04650	0.215665	0.390533	4	AT1G05580	0.326389	0.143765	5	AT1G05150	0.244937	0.0481252	7	AT1G04985	0.244336	0.0784058	9
AT1G48670	0.309918	0.240165	0	AT1G48670	0.309918	0.240165	0	AT1G24010	0.366725	1.3774	1	AT1G10588	0.397836	0.246644	2	AT1G05470	0.209605	0.0564229	3	AT1G04840	0.252052	0.240655	4	AT1G05760	0.478324	0.092898	5	AT1G05190	0.328205	0.0181069	7	AT1G05055	0.322332	0.0732288	9
AT1G49100	0.273993	0.217632	0	AT1G49100	0.273993	0.217632	0	AT1G24230	0.28679	1.36992	1	AT1G10745	0.301768	0.939151	2	AT1G05490	0.241328	0.415166	3	AT1G05040	0.402028	0.546882	4	AT1G05805	0.322583	0.127584	5	AT1G05270	0.214193	0.160771	7	AT1G05060	0.229193	0.181967	9
AT1G49420	0.451891	0.371657	0	AT1G49420	0.451891	0.371657	0	AT1G25270	0.229501	0.367753	1	AT1G11125	0.216506	0.515254	2	AT1G05640	0.220487	0.241804	3	AT1G05290	0.290787	0.552573	4	AT1G05860	0.269286	0.165847	5	AT1G05385	0.241549	0.348819	7	AT1G05350	0.25519	0.183858	9
AT1G50090	0.400867	0.180638	0	AT1G50090	0.400867	0.180638	0	AT1G26200	0.177501	0.281574	1	AT1G11160	0.252598	0.309514	2	AT1G06260	0.294444	0.157964	3	AT1G05310	0.4077	0.11478	4	AT1G05950	0.248355	0.372772	5	AT1G05460	0.248703	0.179857	7	AT1G05960	0.162966	0.257427	9
AT1G50880	0.441769	0.350889	0	AT1G50880	0.441769	0.350889	0	AT1G26720	0.212842	0.426042	1	AT1G11362	0.419393	0.692252	2	AT1G06340	0.297633	0.497221	3	AT1G05450	0.257292	0.631793	4	AT1G06140	0.272031	0.200097	5	AT1G05510	0.270371	0.0346211	7	AT1G06200	0.208817	0.213672	9
AT1G50980	0.264325	0.584352	0	AT1G50980	0.264325	0.584352	0	AT1G26798	0.212425	0.818613	1	AT1G11593	0.372575	0.872501	2	AT1G06360	0.293872	0.109125	3	AT1G05575	0.43936	0.226618	4	AT1G06250	0.213562	0.213343	5	AT1G05850	0.332299	0.0669976	7	AT1G06400	0.307694	0.0543841	9
AT1G51910	0.256181	0.357457	0	AT1G51910	0.256181	0.357457	0	AT1G28000	0.267165	0.70727	1	AT1G11655	0.174778	0.252	2	AT1G06710	0.198426	0.171471	3	AT1G05610	0.20931	0.2285	4	AT1G06420	0.349646	0.573	5	AT1G05880	0.242948	0.889306	7	AT1G06770	0.203962	0.418829	9
AT1G51970	0.283573	0.470916	0	AT1G51970	0.283573	0.470916	0	AT1G28160	0.269511	0.191516	1	AT1G11690	0.205656	0.560756	2	AT1G06910	0.262405	0.366401	3	AT1G05730	0.185959	0.328061	4	AT1G06440	0.16045	0.164724	5	AT1G05890	0.217378	0.373058	7	AT1G06800	0.317258	0.167155	9
AT1G52191	0.354381	0.290222	0	AT1G52191	0.354381	0.290222	0	AT1G28170	0.363248	0.310044	1	AT1G11925	0.350508	0.138095	2	AT1G06923	0.288345	0.229783	3	AT1G05820	0.21163	0.283913	4	AT1G06720	0.218858	0.377851	5	AT1G05900	0.209546	0.403518	7	AT1G06820	0.301038	0.0877766	9
AT1G52900	0.269388	0.191839	0	AT1G52900	0.269388	0.191839	0	AT1G28180	0.291644	0.347873	1	AT1G12040	0.302638	0.17652	2	AT1G07050	0.312582	0.309229	3	AT1G05835	0.193748	0.361214	4	AT1G06730	0.216868	0.215528	5	AT1G06320	0.464089	0.554519	7	AT1G06960	0.207878	0.164345	9
AT1G56400	0.313367	0.711863	0	AT1G56400	0.313367	0.711863	0	AT1G28500	0.270205	0.764291	1	AT1G12060	0.368922	0.160595	2	AT1G07120	0.167605	0.308162	3	AT1G05894	0.173884	0.359528	4	AT1G06870	0.228816	0.186232	5	AT1G06380	0.294439	0.290687	7	AT1G07180	0.268141	0.0750299	9
AT1G58320	0.304749	0.213056	0	AT1G58320	0.304749	0.213056	0	AT1G29000	0.156234	0.260292	1	AT1G12280	0.208414	0.50781	2	AT1G07200	0.318478	0.231933	3	AT1G05920	0.32394	0.638581	4	AT1G07160	0.24527	0.300723	5	AT1G06510	0.186503	0.444278	7	AT1G07230	0.31283	0.0644743	9
AT1G60050	0.231188	0.11553	0	AT1G60050	0.231188	0.11553	0	AT1G29020	0.419511	0.492645	1	AT1G12290	0.163907	0.238074	2	AT1G07340	0.26766	0.250513	3	AT1G05970	0.464636	0.233019	4	AT1G07260	0.395413	0.183816	5	AT1G06520	0.221789	0.198464	7	AT1G07240	0.385944	0.157299	9
AT1G60983	0.454322	0.193269	0	AT1G60983	0.454322	0.193269	0	AT1G30560	0.242029	0.0886673	1	AT1G12540	0.271511	0.636617	2	AT1G07645	0.26733	0.0776535	3	AT1G05990	0.358073	0.0846602	4	AT1G07300	0.163451	0.211492	5	AT1G06590	0.220537	0.165243	7	AT1G07320	0.377851	0.0949714	9
AT1G61840	0.435617	0.34388	0	AT1G61840	0.435617	0.34388	0	AT1G30670	0.341437	0.359822	1	AT1G12663	0.175319	0.587159	2	AT1G07850	0.414981	0.0424181	3	AT1G06090	0.264239	0.1719	4	AT1G07530	0.265925	0.175475	5	AT1G06750	0.256511	0.103603	7	AT1G07650	0.259154	0.206688	9
AT1G63410	0.328191	0.124461	0	AT1G63410	0.328191	0.124461	0	AT1G31080	0.29887	0.712653	1	AT1G12700	0.210104	0.387314	2	AT1G07900	0.199117	0.213001	3	AT1G06150	0.200325	0.356904	4	AT1G07590	0.241214	0.140057	5	AT1G06840	0.219739	0.148495	7	AT1G07795	0.377344	0.110294	9
AT1G64295	0.340537	0.421082	0	AT1G64295	0.340537	0.421082	0	AT1G31260	0.274948	0.202767	1	AT1G12855	0.260589	0.514037	2	AT1G07985	0.321562	0.103597	3	AT1G06160	0.266604	0.234722	4	AT1G07640	0.226073	0.212942	5	AT1G06930	0.219417	0.584181	7	AT1G07870	0.327702	0.0719904	9
AT1G65170	0.222926	0.679536	0	AT1G65170	0.222926	0.679536	0	AT1G32280	0.344405	0.19935	1	AT1G12870	0.253322	0.777226	2	AT1G08080	0.271615	0.136668	3	AT1G06290	0.248876	0.0721655	4	AT1G07670	0.260494	0.0642609	5	AT1G07000	0.277848	0.140682	7	AT1G08030	0.234949	0.239326	9
AT1G66145	0.479452	0.453856	0	AT1G66145	0.479452	0.453856	0	AT1G32430	0.31582	0.550384	1	AT1G12940	0.254391	0.119699	2	AT1G08140	0.27	0.46156	3	AT1G06475	0.357105	0.114533	4	AT1G07720	0.307054	0.105674	5	AT1G07210	0.248323	0.264773	7	AT1G08130	0.268815	0.092521	9
AT1G66720	0.467145	0.231729	0	AT1G66720	0.467145	0.231729	0	AT1G32660	0.449943	0.585669	1	AT1G13400	0.270893	0.266768	2	AT1G08160	0.264726	0.164085	3	AT1G06540	0.199532	0.315455	4	AT1G07990	0.185893	0.201464	5	AT1G07220	0.269098	0.118548	7	AT1G08210	0.213852	0.106486	9
AT1G67390	0.474039	0.495716	0	AT1G67390	0.474039	0.495716	0	AT1G32970	0.418066	0.256325	1	AT1G13590	0.153673	0.650508	2	AT1G08180	0.174737	0.345034	3	AT1G06620	0.407914	0.0947462	4	AT1G08070	0.295535	0.142487	5	AT1G07290	0.265262	0.108114	7	AT1G08315	0.350341	0.0752158	9
AT1G68210	0.455205	0.444428	0	AT1G68210	0.455205	0.444428	0	AT1G35435	0.217052	1.10072	1	AT1G13605	0.385796	0.54045	2	AT1G08290	0.238553	0.200211	3	AT1G06660	0.185465	0.335665	4	AT1G08090	0.357719	0.0498453	5	AT1G07410	0.283941	0.0152215	7	AT1G08380	0.222623	0.0145839	9
AT1G68905	0.330917	0.40669	0	AT1G68905	0.330917	0.40669	0	AT1G35750	0.261364	0.570146	1	AT1G13620	0.177549	0.431159	2	AT1G08300	0.269108	0.386726	3	AT1G06990	0.35218	0.136367	4	AT1G08260	0.191557	0.197655	5	AT1G07705	0.231754	0.144267	7	AT1G08490	0.260071	0.106794	9
AT1G70970	0.274846	0.757348	0	AT1G70970	0.274846	0.757348	0	AT1G40087	0.470271	0.399775	1	AT1G13920	0.200588	0.402385	2	AT1G08340	0.209348	0.374361	3	AT1G07090	0.26744	0.04462	4	AT1G08410	0.216368	0.0695121	5	AT1G07745	0.270133	0.411786	7	AT1G08500	0.259795	0.298884	9
AT1G71320	0.351636	0.633293	0	AT1G71320	0.351636	0.633293	0	AT1G43080	0.364104	0.167567	1	AT1G14190	0.368722	0.0990384	2	AT1G08465	0.266654	0.140574	3	AT1G07130	0.301049	0.328179	4	AT1G08420	0.236835	0.039848	5	AT1G08320	0.318864	0.0264393	7	AT1G08510	0.419793	0.0277186	9
AT1G72570	0.211625	0.377309	0	AT1G72570	0.211625	0.377309	0	AT1G43722	0.346497	0.236297	1	AT1G14205	0.33653	0.19447	2	AT1G08610	0.272485	0.203638	3	AT1G07150	0.281015	0.581345	4	AT1G08450	0.339019	0.0600847	5	AT1G08350	0.234236	0.265674	7	AT1G08520	0.202945	0.0859844	9
AT1G73165	0.186059	0.449188	0	AT1G73165	0.186059	0.449188	0	AT1G43780	0.315059	0.175802	1	AT1G14686	0.464783	0.268732	2	AT1G08790	0.198678	0.218918	3	AT1G07400	0.343503	0.112658	4	AT1G08540	0.274344	0.137926	5	AT1G08560	0.355478	0.103763	7	AT1G08640	0.235068	0.180534	9
AT1G80220	0.37345	0.683587	0	AT1G80220	0.37345	0.683587	0	AT1G43810	0.378469	0.342406	1	AT1G16160	0.256154	0.217809	2	AT1G08845	0.360582	0.0334473	3	AT1G07470	0.237558	0.117651	4	AT1G08710	0.352265	0.309615	5	AT1G08840	0.226695	0.239668	7	AT1G08680	0.205576	0.458889	9
AT1G80990	0.346269	0.731324	0	AT1G80990	0.346269	0.731324	0	AT1G44318	0.336363	0.183328	1	AT1G16480	0.260966	0.166205	2	AT1G08890	0.24225	0.219693	3	AT1G07473	0.182469	0.793597	4	AT1G08720	0.28219	0.163422	5	AT1G09000	0.17132	0.318727	7	AT1G08700	0.22444	0.151673	9
AT2G03300	0.25105	0.220586	0	AT2G03300	0.25105	0.220586	0	AT1G46408	0.478609	0.434936	1	AT1G16916	0.241217	0.218945	2	AT1G08910	0.211602	0.621402	3	AT1G07476	0.425979	0.42812	4	AT1G08730	0.216115	0.0999784	5	AT1G09230	0.176587	0.32401	7	AT1G08860	0.230037	0.138025	9
AT2G03936	0.263126	1.08913	0	AT2G03936	0.263126	1.08913	0	AT1G46984	0.338149	0.453918	1	AT1G16930	0.269325	0.350802	2	AT1G09812	0.22177	0.162573	3	AT1G07490	0.2049	0.0447372	4	AT1G09080	0.209952	0.14391	5	AT1G09300	0.277324	0.161624	7	AT1G09210	0.230881	0.0938895	9
AT2G03955	0.437914	0.481648	0	AT2G03955	0.437914	0.481648	0	AT1G47389	0.480302	0.660223	1	AT1G17010	0.212389	0.389733	2	AT1G09890	0.26868	0.0801582	3	AT1G07520	0.37364	0.196181	4	AT1G09240	0.266383	0.129883	5	AT1G09320	0.294826	0.226013	7	AT1G09310	0.222162	0.0851612	9
AT2G04622	0.350836	0.62453	0	AT2G04622	0.350836	0.62453	0	AT1G47890	0.392708	0.307291	1	AT1G17400	0.261179	0.20658	2	AT1G10040	0.255668	0.238049	3	AT1G07725	0.405633	0.197465	4	AT1G09290	0.14958	0.361546	5	AT1G09415	0.120929	0.775979	7	AT1G09660	0.232166	0.0981811	9
AT2G05335	0.394556	0.55823	0	AT2G05335	0.394556	0.55823	0	AT1G48510	0.367806	0.52692	1	AT1G17800	0.259678	0.365956	2	AT1G10220	0.442069	0.521217	3	AT1G08125	0.216379	0.189632	4	AT1G09350	0.334368	0.120816	5	AT1G09630	0.189139	0.0437052	7	AT1G09760	0.3064	0.0882441	9
AT2G05420	0.412032	0.506339	0	AT2G05420	0.412032	0.506339	0	AT1G49005	0.251004	0.364818	1	AT1G18760	0.391863	0.682422	2	AT1G10385	0.227176	0.0724119	3	AT1G08200	0.218608	0.0436118	4	AT1G09380	0.178041	0.211256	5	AT1G09700	0.254677	0.378042	7	AT1G09770	0.213452	0.123842	9
AT2G05600	0.394143	0.600627	0	AT2G05600	0.394143	0.600627	0	AT1G49770	0.350841	0.365427	1	AT1G19115	0.176452	0.303417	2	AT1G10417	0.274875	0.391114	3	AT1G08400	0.236604	0.258458	4	AT1G09400	0.266209	0.218463	5	AT1G09750	0.352874	0.133077	7	AT1G09795	0.221454	0.124669	9
AT2G05645	0.227483	1.24328	0	AT2G05645	0.227483	1.24328	0	AT1G49810	0.238692	0.274099	1	AT1G19250	0.25115	0.16346	2	AT1G10450	0.19829	0.397337	3	AT1G08430	0.222905	0.346921	4	AT1G09430	0.275591	0.0339981	5	AT1G09940	0.226299	0.152824	7	AT1G09900	0.3709	0.0621094	9
AT2G06020	0.351207	0.507554	0	AT2G06020	0.351207	0.507554	0	AT1G50060	0.261652	0.363843	1	AT1G19630	0.161786	0.272655	2	AT1G10480	0.333059	0.209888	3	AT1G08530	0.245457	0.224788	4	AT1G09500	0.156809	0.472761	5	AT1G09970	0.390111	0.0759794	7	AT1G10240	0.221523	0.064775	9
AT2G07190	0.423014	0.42871	0	AT2G07190	0.423014	0.42871	0	AT1G50325	0.320345	0.996359	1	AT1G19840	0.297977	0.0979044	2	AT1G10620	0.312531	0.232194	3	AT1G08760	0.294871	0.154238	4	AT1G09540	0.256299	0.114072	5	AT1G10060	0.208853	0.168244	7	AT1G10500	0.341634	0.0821576	9
AT2G14670	0.44363	0.134253	0	AT2G14670	0.44363	0.134253	0	AT1G50650	0.307882	0.276934	1	AT1G20135	0.258986	0.303237	2	AT1G10657	0.326881	0.114781	3	AT1G08810	0.247887	0.26712	4	AT1G09610	0.156136	0.233642	5	AT1G10070	0.24555	0.131072	7	AT1G10700	0.246276	0.105076	9
AT2G14935	0.208414	1.24901	0	AT2G14935	0.208414	1.24901	0	AT1G50720	0.404832	0.242782	1	AT1G20150	0.248819	0.252656	2	AT1G10747	0.383786	0.585366	3	AT1G08940	0.443922	0.0485543	4	AT1G09820	0.283762	0.16164	5	AT1G10270	0.289632	0.231746	7	AT1G10740	0.314227	0.0790348	9
AT2G19210	0.340372	0.249617	0	AT2G19210	0.340372	0.249617	0	AT1G51040	0.398125	0.340382	1	AT1G20500	0.440892	0.205743	2	AT1G10800	0.28039	0.206233	3	AT1G08990	0.270487	0.210701	4	AT1G09980	0.201115	0.134202	5	AT1G10330	0.267142	0.222	7	AT1G11060	0.163414	0.29847	9
AT2G20463	0.453795	0.779489	0	AT2G20463	0.453795	0.779489	0	AT1G51120	0.283795	0.184575	1	AT1G20530	0.342104	0.308791	2	AT1G10820	0.324943	0.155042	3	AT1G09040	0.234544	0.384928	4	AT1G10020	0.301742	0.0305705	5	AT1G10550	0.178693	0.193197	7	AT1G11390	0.243716	0.0947082	9
AT2G21725	0.202958	0.486131	0	AT2G21725	0.202958	0.486131	0	AT1G51880	0.278312	0.318446	1	AT1G20680	0.466393	0.673517	2	AT1G10880	0.3226	0.272395	3	AT1G09155	0.467034	0.196243	4	AT1G10050	0.213888	0.215133	5	AT1G10690	0.431668	0.25091	7	AT1G11530	0.253664	0.186561	9
AT2G25185	0.239943	0.393546	0	AT2G25185	0.239943	0.393546	0	AT1G52415	0.327716	0.322727	1	AT1G20730	0.281072	1.34425	2	AT1G11040	0.442194	0.0697808	3	AT1G09170	0.255876	0.227778	4	AT1G10120	0.199231	0.102073	5	AT1G10870	0.26476	0.12764	7	AT1G11680	0.335001	0.0399483	9
AT2G25305	0.285863	0.750408	0	AT2G25305	0.285863	0.750408	0	AT1G52450	0.234321	0.664747	1	AT1G20750	0.273361	0.366841	2	AT1G11112	0.18785	0.26321	3	AT1G09195	0.288557	0.360851	4	AT1G10200	0.189507	0.0387775	5	AT1G11130	0.232374	0.108098	7	AT1G11820	0.428954	0.151306	9
AT2G26135	0.28492	0.763659	0	AT2G26135	0.28492	0.763659	0	AT1G52790	0.215268	0.197146	1	AT1G20990	0.319575	0.137813	2	AT1G11490	0.344299	0.223156	3	AT1G09220	0.258589	0.223218	4	AT1G10370	0.274729	0.164809	5	AT1G11310	0.221814	0.168906	7	AT1G11940	0.160746	0.231335	9
AT2G26940	0.328253	0.27535	0	AT2G26940	0.328253	0.27535	0	AT1G53890	0.204523	0.504856	1	AT1G21230	0.370199	0.259032	2	AT1G11500	0.274493	0.371589	3	AT1G09250	0.388764	0.173692	4	AT1G10380	0.477566	0.116253	5	AT1G11410	0.194983	0.248401	7	AT1G12000	0.256756	0.045151	9
AT2G27670	0.243607	0.516747	0	AT2G27670	0.243607	0.516747	0	AT1G53900	0.229113	0.226059	1	AT1G21950	0.430108	0.742331	2	AT1G11572	0.317025	0.324857	3	AT1G09440	0.350451	0.0974104	4	AT1G10400	0.188058	0.265288	5	AT1G11630	0.254761	0.266454	7	AT1G12090	0.349679	0.152646	9
AT2G28725	0.46289	0.29171	0	AT2G28725	0.46289	0.29171	0	AT1G54930	0.280815	0.668057	1	AT1G22120	0.311211	0.655905	2	AT1G11710	0.280491	0.207776	3	AT1G09450	0.221447	0.240904	4	AT1G10520	0.213706	0.191266	5	AT1G11720	0.221766	0.165806	7	AT1G12240	0.287705	0.107211	9
AT2G29220	0.37654	0.192021	0	AT2G29220	0.37654	0.192021	0	AT1G54980	0.313213	0.744149	1	AT1G22670	0.176913	0.720523	2	AT1G11915	0.221853	0.135573	3	AT1G09460	0.189583	0.255279	4	AT1G10610	0.259566	0.327469	5	AT1G11730	0.164474	0.267561	7	AT1G12520	0.192822	0.127654	9
AT2G31082	0.160139	0.267493	0	AT2G31082	0.160139	0.267493	0	AT1G55700	0.269376	0.499758	1	AT1G23520	0.318843	0.298208	2	AT1G11920	0.273188	0.119484	3	AT1G09510	0.291003	0.325135	4	AT1G10640	0.275026	0.154888	5	AT1G11755	0.17724	0.387227	7	AT1G12600	0.304609	0.0496642	9
AT2G31620	0.320961	0.368302	0	AT2G31620	0.320961	0.368302	0	AT1G56630	0.257506	0.306372	1	AT1G23670	0.204665	0.593587	2	AT1G12064	0.467497	0.102121	3	AT1G09550	0.252995	0.26968	4	AT1G10750	0.239407	0.0895819	5	AT1G11880	0.223525	0.197841	7	AT1G12640	0.345783	0.0409595	9
AT2G31953	0.209189	0.88474	0	AT2G31953	0.209189	0.88474	0	AT1G57780	0.352277	0.600711	1	AT1G23700	0.175647	0.801605	2	AT1G12300	0.304238	0.387472	3	AT1G09580	0.149786	0.330639	4	AT1G10780	0.195833	0.337758	5	AT1G11960	0.242727	0.155146	7	AT1G12710	0.27824	0.114001	9
AT2G35580	0.223425	0.522973	0	AT2G35580	0.223425	0.522973	0	AT1G58090	0.296932	0.866655	1	AT1G24130	0.412613	0.11592	2	AT1G12350	0.272653	0.166008	3	AT1G09600	0.25634	0.24261	4	AT1G11070	0.294525	0.375043	5	AT1G12050	0.292125	0.0814709	7	AT1G12790	0.225751	0.201638	9
AT2G35612	0.372488	0.149944	0	AT2G35612	0.372488	0.149944	0	AT1G58260	0.312537	0.173831	1	AT1G24420	0.200365	0.269538	2	AT1G12805	0.279139	0.486937	3	AT1G09640	0.228509	0.0985023	4	AT1G11120	0.220534	0.234321	5	AT1G12460	0.19543	0.262086	7	AT1G12990	0.254198	0.0220399	9
AT2G36440	0.161857	0.996439	0	AT2G36440	0.161857	0.996439	0	AT1G58310	0.310215	0.469365	1	AT1G24590	0.281273	0.242293	2	AT1G12890	0.343682	0.458266	3	AT1G09645	0.306163	0.123701	4	AT1G11190	0.208082	0.0710046	5	AT1G12560	0.312848	0.0918102	7	AT1G13160	0.208072	0.2409	9
AT2G37780	0.399846	0.44989	0	AT2G37780	0.399846	0.44989	0	AT1G59530	0.454047	0.137734	1	AT1G25250	0.30932	0.224134	2	AT1G12980	0.373849	0.354363	3	AT1G09710	0.219556	0.524148	4	AT1G11220	0.453593	0.460759	5	AT1G12780	0.213394	0.118984	7	AT1G13190	0.229446	0.101171	9
AT2G38150	0.231299	0.388878	0	AT2G38150	0.231299	0.388878	0	AT1G60110	0.339423	0.428039	1	AT1G26420	0.282456	0.189324	2	AT1G13245	0.48654	0.0706098	3	AT1G09860	0.211247	0.184403	4	AT1G11250	0.392491	0.0465529	5	AT1G12820	0.278894	0.0812817	7	AT1G13195	0.230115	0.0822056	9
AT2G39782	0.399414	0.291739	0	AT2G39782	0.399414	0.291739	0	AT1G60360	0.290162	0.318399	1	AT1G26799	0.386843	0.331068	2	AT1G13290	0.223268	0.157801	3	AT1G09932	0.2013	0.583143	4	AT1G11290	0.225373	0.170341	5	AT1G12860	0.326236	0.103302	7	AT1G13210	0.25414	0.0684415	9
AT2G40560	0.278333	0.622508	0	AT2G40560	0.278333	0.622508	0	AT1G60920	0.329531	0.40828	1	AT1G27045	0.245583	0.36564	2	AT1G13430	0.19756	0.481278	3	AT1G09950	0.425889	0.190037	4	AT1G11330	0.234662	0.165876	5	AT1G12900	0.402217	0.356965	7	AT1G13320	0.221512	0.135985	9
AT2G42100	0.28204	0.234512	0	AT2G42100	0.28204	0.234512	0	AT1G61105	0.20087	0.633726	1	AT1G27420	0.378047	0.199443	2	AT1G13480	0.220428	0.347828	3	AT1G10095	0.188715	0.389597	4	AT1G11340	0.264286	0.200666	5	AT1G13020	0.335187	0.10059	7	AT1G13440	0.208711	0.0175813	9
AT2G42410	0.111518	0.503405	0	AT2G42410	0.111518	0.503405	0	AT1G61540	0.250663	0.730993	1	AT1G27940	0.324544	0.118678	2	AT1G13520	0.230014	0.283466	3	AT1G10280	0.353959	0.0511329	4	AT1G11440	0.314109	0.317724	5	AT1G13270	0.179197	0.107719	7	AT1G13690	0.285317	0.0834491	9
AT2G42470	0.411281	0.478604	0	AT2G42470	0.411281	0.478604	0	AT1G61750	0.456981	0.179195	1	AT1G28306	0.488542	0.518848	2	AT1G13530	0.247433	0.215619	3	AT1G10300	0.240784	0.256554	4	AT1G11580	0.310153	0.167479	5	AT1G13640	0.345062	0.153646	7	AT1G13940	0.19916	0.341001	9
AT2G45550	0.441691	0.268364	0	AT2G45550	0.441691	0.268364	0	AT1G62270	0.292496	0.622953	1	AT1G28695	0.401459	0.219881	2	AT1G13550	0.272756	0.162187	3	AT1G10320	0.219589	0.318605	4	AT1G11670	0.351907	0.0450005	5	AT1G13740	0.327292	0.113931	7	AT1G14020	0.216978	0.093486	9
AT3G03826	0.255093	0.645439	0	AT3G03826	0.255093	0.645439	0	AT1G63295	0.144336	0.567549	1	AT1G29080	0.290172	0.562543	2	AT1G13600	0.217373	0.0991996	3	AT1G10530	0.460723	0.0982859	4	AT1G11740	0.347102	0.19203	5	AT1G13910	0.263783	0.241883	7	AT1G14200	0.482232	0.294269	9
AT3G04990	0.233536	0.690163	0	AT3G04990	0.233536	0.690163	0	AT1G63330	0.390967	0.248686	1	AT1G30190	0.233899	0.518027	2	AT1G13670	0.256185	0.373597	3	AT1G10585	0.270465	0.273532	4	AT1G11990	0.337094	0.217675	5	AT1G13960	0.180954	0.16653	7	AT1G14210	0.200268	0.411306	9
AT3G05440	0.151414	0.304307	0	AT3G05440	0.151414	0.304307	0	AT1G63570	0.27339	0.432723	1	AT1G30410	0.212855	0.131713	2	AT1G13800	0.195957	0.460171	3	AT1G10586	0.274211	0.289484	4	AT1G12110	0.268516	0.0838929	5	AT1G14130	0.194363	0.202985	7	AT1G14310	0.145035	0.186344	9
AT3G06000	0.342111	0.348891	0	AT3G06000	0.342111	0.348891	0	AT1G63590	0.154265	0.627062	1	AT1G30990	0.355186	0.41301	2	AT1G13830	0.285482	0.244919	3	AT1G10600	0.31116	0.0790788	4	AT1G12150	0.256014	0.12287	5	AT1G14460	0.287703	0.1893	7	AT1G14670	0.308232	0.0242657	9
AT3G10240	0.243795	0.931734	0	AT3G10240	0.243795	0.931734	0	AT1G63600	0.282094	0.204183	1	AT1G31400	0.400739	0.514405	2	AT1G14070	0.258044	0.216628	3	AT1G10680	0.273297	0.179401	4	AT1G12580	0.318424	0.0953968	5	AT1G14920	0.446498	0.0771374	7	AT1G14720	0.343473	0.0931328	9
AT3G10790	0.412687	0.747473	0	AT3G10790	0.412687	0.747473	0	AT1G64030	0.290652	0.36165	1	AT1G31885	0.241828	0.226897	2	AT1G14160	0.223024	0.33736	3	AT1G10710	0.200364	0.708214	4	AT1G12630	0.271345	0.283491	5	AT1G14970	0.234823	0.119294	7	AT1G14810	0.238099	0.0714953	9
AT3G11380	0.219112	0.715274	0	AT3G11380	0.219112	0.715274	0	AT1G64210	0.294542	0.199854	1	AT1G32300	0.354871	0.173285	2	AT1G14390	0.180008	0.251019	3	AT1G11080	0.17548	0.1045	4	AT1G12930	0.216216	0.0826751	5	AT1G15060	0.166924	0.170018	7	AT1G14850	0.178516	0.198865	9
AT3G11385	0.293817	0.497932	0	AT3G11385	0.293817	0.497932	0	AT1G64235	0.359897	1.24308	1	AT1G32415	0.249672	0.187095	2	AT1G14455	0.485876	0.561915	3	AT1G11180	0.267861	0.0702653	4	AT1G12950	0.185213	0.144995	5	AT1G15360	0.386484	0.131153	7	AT1G15010	0.430915	0.16064	9
AT3G15700	0.251081	0.104583	0	AT3G15700	0.251081	0.104583	0	AT1G64255	0.24929	0.423405	1	AT1G32510	0.234212	0.301846	2	AT1G14470	0.27628	0.241793	3	AT1G11300	0.222462	0.14855	4	AT1G13060	0.232689	0.0663794	5	AT1G15460	0.293189	0.127132	7	AT1G15040	0.349516	0.105069	9
AT3G16590	0.288869	0.348409	0	AT3G16590	0.288869	0.348409	0	AT1G64260	0.301061	0.570189	1	AT1G32770	0.319299	0.105294	2	AT1G14540	0.273614	0.149454	3	AT1G11570	0.216775	0.200205	4	AT1G13080	0.328942	0.138897	5	AT1G15520	0.256815	0.0957914	7	AT1G15200	0.204639	0.258287	9
AT3G16880	0.213397	1.04358	0	AT3G16880	0.213397	1.04358	0	AT1G65352	0.318955	0.507504	1	AT1G33220	0.33633	0.178006	2	AT1G14600	0.204108	0.161467	3	AT1G11700	0.218369	0.184099	4	AT1G13220	0.209731	0.352534	5	AT1G15530	0.330227	0.136121	7	AT1G15250	0.387311	0.0377148	9
AT3G17370	0.276896	0.339258	0	AT3G17370	0.276896	0.339258	0	AT1G65550	0.292424	0.151367	1	AT1G33280	0.415034	0.0934526	2	AT1G14630	0.260424	0.163637	3	AT1G11760	0.232235	0.15738	4	AT1G13250	0.345043	0.0551357	5	AT1G15550	0.24685	0.158015	7	AT1G15280	0.308066	0.369574	9
AT3G17560	0.233763	0.452139	0	AT3G17560	0.233763	0.452139	0	AT1G65670	0.458864	0.292681	1	AT1G33540	0.298859	0.272962	2	AT1G14687	0.29386	0.135204	3	AT1G11905	0.306193	0.0805795	4	AT1G13260	0.470112	0.0773736	5	AT1G15700	0.354105	0.084725	7	AT1G15370	0.266235	0.0342784	9
AT3G17570	0.417009	0.415511	0	AT3G17570	0.417009	0.415511	0	AT1G65680	0.204744	0.43427	1	AT1G33720	0.256841	0.378394	2	AT1G14750	0.187961	0.273095	3	AT1G12244	0.299502	0.179505	4	AT1G13300	0.230593	0.101549	5	AT1G15830	0.258176	0.442691	7	AT1G15440	0.333883	0.11371	9
AT3G17675	0.158367	0.236585	0	AT3G17675	0.158367	0.236585	0	AT1G65780	0.244555	0.242537	1	AT1G33950	0.438916	0.511823	2	AT1G14755	0.28039	0.402278	3	AT1G12250	0.441573	1.2106	4	AT1G13310	0.262801	0.4843	5	AT1G15940	0.281529	0.5282	7	AT1G15720	0.289149	0.302825	9
AT3G21130	0.425128	0.583945	0	AT3G21130	0.425128	0.583945	0	AT1G65790	0.382283	0.201233	1	AT1G34040	0.226308	0.413368	2	AT1G14860	0.201805	0.324512	3	AT1G12380	0.379086	0.0558618	4	AT1G13330	0.243654	0.14129	5	AT1G16190	0.277451	0.150225	7	AT1G15730	0.234082	0.21777	9
AT3G21450	0.48093	0.609179	0	AT3G21450	0.48093	0.609179	0	AT1G66780	0.282357	0.197116	1	AT1G34575	0.28767	0.149429	2	AT1G15125	0.199766	0.184484	3	AT1G12390	0.145061	0.11784	4	AT1G13340	0.203998	0.394214	5	AT1G16650	0.325562	0.240854	7	AT1G15780	0.229061	0.126272	9
AT3G22580	0.352465	0.912136	0	AT3G22580	0.352465	0.912136	0	AT1G68907	0.248816	0.522609	1	AT1G35660	0.32329	0.181427	2	AT1G15320	0.225783	0.276004	3	AT1G12420	0.276072	0.0674474	4	AT1G13610	0.223173	0.269409	5	AT1G16705	0.447239	0.514274	7	AT1G15820	0.148603	0.194983	9
AT3G22940	0.458663	0.576442	0	AT3G22940	0.458663	0.576442	0	AT1G69470	0.299681	0.343978	1	AT1G35830	0.379945	0.108478	2	AT1G15415	0.138219	0.607185	3	AT1G12570	0.269752	0.0835684	4	AT1G13680	0.226018	0.229479	5	AT1G16790	0.266038	0.221291	7	AT1G16030	0.479058	0.0484541	9
AT3G23950	0.366619	0.535531	0	AT3G23950	0.366619	0.535531	0	AT1G69860	0.287242	0.200232	1	AT1G42980	0.194267	1.9243	2	AT1G15620	0.197777	0.753795	3	AT1G12770	0.195463	0.0840907	4	AT1G13710	0.315834	0.121344	5	AT1G17350	0.173058	0.120065	7	AT1G16040	0.214059	0.693328	9
AT3G24060	0.32918	0.208519	0	AT3G24060	0.32918	0.208519	0	AT1G70080	0.222061	0.433717	1	AT1G43980	0.3114	0.290476	2	AT1G15630	0.281396	0.809378	3	AT1G12845	0.153813	0.628444	4	AT1G13790	0.204379	0.373986	5	AT1G17460	0.248727	0.475847	7	AT1G16210	0.416802	0.0747396	9
AT3G24513	0.454864	0.607484	0	AT3G24513	0.454864	0.607484	0	AT1G70120	0.451411	0.401589	1	AT1G44090	0.266781	0.204886	2	AT1G15760	0.308584	0.199988	3	AT1G12920	0.180143	0.0167482	4	AT1G13970	0.251716	0.0847309	5	AT1G17720	0.169561	0.0676121	7	AT1G16330	0.222688	0.313429	9
AT3G25750	0.13713	1.28497	0	AT3G25750	0.13713	1.28497	0	AT1G74400	0.304544	0.259602	1	AT1G44130	0.314845	0.316572	2	AT1G16022	0.249807	0.432694	3	AT1G13040	0.262131	0.127438	4	AT1G14030	0.209045	0.170919	5	AT1G17745	0.266008	0.0990622	7	AT1G16520	0.218472	0.124161	9
AT3G26160	0.331599	0.274009	0	AT3G26160	0.331599	0.274009	0	AT1G74620	0.33812	0.881781	1	AT1G44180	0.440435	0.135994	2	AT1G16070	0.305491	0.18372	3	AT1G13090	0.25058	0.359452	4	AT1G14040	0.271592	0.227819	5	AT1G17970	0.264166	0.277435	7	AT1G16970	0.181911	0.0941645	9
AT3G27425	0.253864	0.651391	0	AT3G27425	0.253864	0.651391	0	AT1G75530	0.263151	0.722909	1	AT1G45191	0.232106	0.372174	2	AT1G16110	0.364322	0.228456	3	AT1G13130	0.299096	0.180278	4	AT1G14120	0.220312	0.392659	5	AT1G18280	0.251739	0.358996	7	AT1G17080	0.235582	0.0866998	9
AT3G27720	0.315149	0.527211	0	AT3G27720	0.315149	0.527211	0	AT1G75720	0.285551	0.245765	1	AT1G45207	0.230581	0.194747	2	AT1G16220	0.217756	0.315622	3	AT1G13230	0.253229	0.272803	4	AT1G14345	0.331666	0.077873	5	AT1G18370	0.177786	0.0752633	7	AT1G17210	0.232289	0.103971	9
AT3G28415	0.373818	0.162761	0	AT3G28415	0.373818	0.162761	0	AT1G77100	0.260857	0.170519	1	AT1G45231	0.446207	0.348525	2	AT1G16400	0.336899	0.266952	3	AT1G13360	0.448284	0.163215	4	AT1G14520	0.392854	0.0777634	5	AT1G18500	0.388367	0.0966698	7	AT1G17480	0.273167	0.133974	9
AT3G29340	0.43617	0.47319	0	AT3G29340	0.43617	0.47319	0	AT1G78400	0.343059	0.309925	1	AT1G47600	0.257374	0.140057	2	AT1G16640	0.479938	0.255693	3	AT1G13470	0.297427	0.43868	4	AT1G14660	0.206445	0.30475	5	AT1G18520	0.309879	0.206908	7	AT1G17510	0.38773	0.328002	9
AT3G29385	0.278641	0.568342	0	AT3G29385	0.278641	0.568342	0	AT1G78470	0.331743	0.431806	1	AT1G47620	0.210728	0.303835	2	AT1G16760	0.300299	0.113332	3	AT1G13540	0.213317	0.518144	4	AT1G14730	0.210429	0.0940306	5	AT1G18580	0.178876	0.142253	7	AT1G17710	0.361289	0.142175	9
AT3G29830	0.475951	0.482609	0	AT3G29830	0.475951	0.482609	0	AT1G78520	0.128544	0.658874	1	AT1G47810	0.377913	0.621146	2	AT1G16800	0.22397	0.165577	3	AT1G13770	0.26031	0.192658	4	AT1G14740	0.376633	0.0339026	5	AT1G18640	0.178325	0.193969	7	AT1G17730	0.269523	0.0418642	9
AT3G30580	0.453564	0.174838	0	AT3G30580	0.453564	0.174838	0	AT1G79370	0.164217	0.362484	1	AT1G48070	0.358853	0.500041	2	AT1G16950	0.241784	0.236828	3	AT1G13820	0.346078	0.203571	4	AT1G14780	0.266017	0.130752	5	AT1G18730	0.234245	0.108569	7	AT1G17760	0.119488	0.311808	9
AT3G42786	0.4373	0.420639	0	AT3G42786	0.4373	0.420639	0	AT2G02147	0.304575	0.493969	1	AT1G48910	0.254284	0.228025	2	AT1G16980	0.258114	0.275835	3	AT1G13860	0.160452	0.115031	4	AT1G14790	0.238381	0.211703	5	AT1G18800	0.471749	0.0818225	7	AT1G17790	0.427622	0.166255	9
AT3G43990	0.339246	0.862458	0	AT3G43990	0.339246	0.862458	0	AT2G03190	0.421824	0.52663	1	AT1G48940	0.393154	0.163329	2	AT1G17060	0.245709	0.118489	3	AT1G13890	0.309548	0.0958994	4	AT1G14840	0.253709	0.129891	5	AT1G18870	0.328727	0.150469	7	AT1G17870	0.353269	0.121511	9
AT3G44810	0.489736	0.555273	0	AT3G44810	0.489736	0.555273	0	AT2G03250	0.203845	0.312888	1	AT1G48990	0.24794	0.218947	2	AT1G17285	0.101446	0.911879	3	AT1G14010	0.283598	0.230801	4	AT1G15190	0.178886	0.214143	5	AT1G18890	0.289761	0.0604318	7	AT1G17930	0.304867	0.0455203	9
AT3G45245	0.41854	0.358573	0	AT3G45245	0.41854	0.358573	0	AT2G03770	0.283296	0.295992	1	AT1G49220	0.199601	0.292946	2	AT1G17345	0.265638	0.135764	3	AT1G14170	0.357299	0.107199	4	AT1G15340	0.177853	0.39649	5	AT1G18940	0.2777	0.155186	7	AT1G17980	0.190916	0.302197	9
AT3G45252	0.479091	0.414655	0	AT3G45252	0.479091	0.414655	0	AT2G03933	0.38623	0.677209	1	AT1G49405	0.16689	0.256944	2	AT1G17450	0.189156	0.216651	3	AT1G14230	0.272651	0.3634	4	AT1G15480	0.23121	0.373807	5	AT1G19170	0.2836	0.0843112	7	AT1G18190	0.206969	0.294487	9
AT3G46190	0.258414	0.932557	0	AT3G46190	0.258414	0.932557	0	AT2G04750	0.313806	0.131463	1	AT1G49640	0.448854	0.186501	2	AT1G17630	0.18582	0.377195	3	AT1G14340	0.249419	0.222316	4	AT1G15500	0.181438	0.0713954	5	AT1G19360	0.279258	0.068548	7	AT1G18270	0.17571	0.144119	9
AT3G46400	0.221863	0.294256	0	AT3G46400	0.221863	0.294256	0	AT2G04910	0.243962	0.749034	1	AT1G49830	0.222389	0.700726	2	AT1G17940	0.198056	0.0999275	3	AT1G14430	0.344899	0.110002	4	AT1G15960	0.246652	0.177235	5	AT1G19580	0.149206	0.179793	7	AT1G18450	0.19457	0.0650306	9
AT3G46410	0.300881	0.0820928	0	AT3G46410	0.300881	0.0820928	0	AT2G04920	0.355165	0.749938	1	AT1G50180	0.205406	0.222538	2	AT1G18290	0.246575	0.221049	3	AT1G14590	0.367203	0.0778116	4	AT1G15990	0.30161	0.0632496	5	AT1G19850	0.267157	0.0904231	7	AT1G18460	0.235746	0.150135	9
AT3G46840	0.3235	0.260103	0	AT3G46840	0.3235	0.260103	0	AT2G05330	0.313701	0.571764	1	AT1G50820	0.191447	0.62377	2	AT1G18330	0.259145	0.326237	3	AT1G14680	0.277366	0.374468	4	AT1G16280	0.237457	0.166152	5	AT1G19880	0.235727	0.0999561	7	AT1G18470	0.250345	0.101694	9
AT3G47710	0.205485	0.138816	0	AT3G47710	0.205485	0.138816	0	AT2G12475	0.193646	0.636245	1	AT1G51190	0.298832	0.0761341	2	AT1G18400	0.310319	0.114316	3	AT1G14870	0.420856	0.186299	4	AT1G16390	0.207308	0.285497	5	AT1G19940	0.327612	0.0970615	7	AT1G18670	0.314723	0.0811638	9
AT3G48209	0.246899	0.603834	0	AT3G48209	0.246899	0.603834	0	AT2G14160	0.420525	0.273394	1	AT1G51220	0.166131	0.202702	2	AT1G18410	0.258048	0.221789	3	AT1G14950	0.401609	0.101255	4	AT1G16440	0.341724	0.15346	5	AT1G19980	0.287037	0.266304	7	AT1G18680	0.325201	0.0751732	9
AT3G48270	0.317674	0.243541	0	AT3G48270	0.317674	0.243541	0	AT2G14510	0.296782	0.316524	1	AT1G51405	0.208615	0.306018	2	AT1G18710	0.211603	0.517538	3	AT1G15030	0.252659	0.173295	4	AT1G16540	0.132327	0.283718	5	AT1G20380	0.263097	0.123051	7	AT1G18740	0.201771	0.132746	9
AT3G49610	0.476933	0.690848	0	AT3G49610	0.476933	0.690848	0	AT2G15740	0.361517	0.541569	1	AT1G51538	0.238222	0.427428	2	AT1G18830	0.371868	0.320046	3	AT1G15240	0.216625	0.253785	4	AT1G16680	0.207236	0.147328	5	AT1G20780	0.151017	0.259727	7	AT1G18850	0.24784	0.181018	9
AT3G50090	0.336362	0.391237	0	AT3G50090	0.336362	0.391237	0	AT2G16120	0.40868	0.0687073	1	AT1G51780	0.183797	0.349667	2	AT1G18835	0.389008	0.33987	3	AT1G15260	0.359217	0.118863	4	AT1G16830	0.306808	0.282583	5	AT1G20830	0.259205	0.208886	7	AT1G19150	0.372638	0.123101	9
AT3G50460	0.305686	0.388969	0	AT3G50460	0.305686	0.388969	0	AT2G17070	0.205114	0.172766	1	AT1G51930	0.141952	1.37145	2	AT1G18860	0.3307	0.241683	3	AT1G15290	0.212173	0.32846	4	AT1G17050	0.310008	0.0981092	5	AT1G21010	0.392703	0.119149	7	AT1G19240	0.271543	0.193038	9
AT3G50808	0.264328	0.540239	0	AT3G50808	0.264328	0.540239	0	AT2G17170	0.33159	0.504875	1	AT1G52315	0.27493	0.315646	2	AT1G18970	0.275266	0.193898	3	AT1G15600	0.228442	0.643456	4	AT1G17170	0.26665	0.292576	5	AT1G21060	0.187105	0.285671	7	AT1G19690	0.256264	0.291459	9
AT3G51200	0.334866	0.179478	0	AT3G51200	0.334866	0.179478	0	AT2G17600	0.255835	0.252574	1	AT1G52343	0.307225	0.23504	2	AT1G19090	0.237307	0.220009	3	AT1G15900	0.481441	0.24333	4	AT1G17230	0.158303	0.199097	5	AT1G21160	0.219606	0.536489	7	AT1G19920	0.315654	0.103685	9
AT3G55570	0.250626	0.148659	0	AT3G55570	0.250626	0.148659	0	AT2G18800	0.307986	0.2348	1	AT1G52660	0.326415	0.0724356	2	AT1G19230	0.311725	0.158695	3	AT1G15970	0.237954	0.122315	4	AT1G17290	0.218018	0.111576	5	AT1G21440	0.266931	0.0851264	7	AT1G20200	0.355923	0.0237693	9
AT3G58410	0.459044	0.478573	0	AT3G58410	0.459044	0.478573	0	AT2G19410	0.281882	0.241775	1	AT1G52800	0.311544	0.196109	2	AT1G19290	0.235831	0.262295	3	AT1G16250	0.292582	0.0447892	4	AT1G17310	0.257775	0.373114	5	AT1G21580	0.235945	0.421341	7	AT1G20340	0.213082	0.166285	9
AT3G58440	0.29144	0.807396	0	AT3G58440	0.29144	0.807396	0	AT2G19440	0.249029	0.177081	1	AT1G53010	0.156399	0.583018	2	AT1G19720	0.438642	0.255683	3	AT1G16300	0.245622	0.0880958	4	AT1G17330	0.174148	0.302409	5	AT1G21770	0.203336	0.253995	7	AT1G20410	0.216524	0.213172	9
AT3G62670	0.224993	0.816057	0	AT3G62670	0.224993	0.816057	0	AT2G19820	0.354513	0.679119	1	AT1G53282	0.29068	1.22567	2	AT1G19830	0.116136	0.264023	3	AT1G16320	0.187156	0.223578	4	AT1G17380	0.256798	0.392301	5	AT1G21880	0.239261	0.103908	7	AT1G20575	0.185917	0.140196	9
AT4G00467	0.247676	0.228074	0	AT4G00467	0.247676	0.228074	0	AT2G21680	0.240051	0.708366	1	AT1G53330	0.275588	0.153482	2	AT1G19900	0.308452	0.324173	3	AT1G16380	0.222064	0.155248	4	AT1G17420	0.290365	0.0801616	5	AT1G21900	0.261572	0.196493	7	AT1G20760	0.180302	0.193739	9
AT4G03170	0.404234	0.866236	0	AT4G03170	0.404234	0.866236	0	AT2G21720	0.226806	0.192898	1	AT1G53470	0.2465	0.167681	2	AT1G19990	0.187097	0.452996	3	AT1G16420	0.339487	0.482641	4	AT1G17500	0.175734	0.102255	5	AT1G22030	0.250265	0.0889492	7	AT1G20840	0.25468	0.0508663	9
AT4G05310	0.26256	0.946927	0	AT4G05310	0.26256	0.946927	0	AT2G22030	0.280506	0.691361	1	AT1G53820	0.202259	0.39921	2	AT1G20060	0.236735	0.35624	3	AT1G16490	0.285297	0.231216	4	AT1G17640	0.193994	0.257703	5	AT1G22130	0.268624	0.204919	7	AT1G20890	0.241504	0.364386	9
AT4G08395	0.460137	0.670692	0	AT4G08395	0.460137	0.670692	0	AT2G22320	0.176312	0.805061	1	AT1G54215	0.244897	0.578336	2	AT1G20320	0.295225	0.368639	3	AT1G16630	0.275911	0.431415	4	AT1G17810	0.168133	0.0872493	5	AT1G22160	0.408399	0.125941	7	AT1G21000	0.227724	0.0742804	9
AT4G09120	0.307802	0.499293	0	AT4G09120	0.307802	0.499293	0	AT2G22941	0.30707	0.485203	1	AT1G54400	0.247086	0.447502	2	AT1G20520	0.254225	0.281282	3	AT1G16700	0.155822	0.0768908	4	AT1G17950	0.266646	0.116497	5	AT1G22650	0.350806	0.0405807	7	AT1G21070	0.190467	0.0622221	9
AT4G10190	0.277547	0.640557	0	AT4G10190	0.277547	0.640557	0	AT2G22942	0.325524	0.776762	1	AT1G54970	0.237848	0.394056	2	AT1G20925	0.192361	0.253037	3	AT1G16730	0.274098	0.469231	4	AT1G18140	0.314968	0.131338	5	AT1G22710	0.197929	0.0709585	7	AT1G21310	0.355524	0.0742571	9
AT4G10530	0.307926	0.254109	0	AT4G10530	0.307926	0.254109	0	AT2G23230	0.201535	0.628161	1	AT1G55010	0.243445	0.51444	2	AT1G21340	0.201251	0.193038	3	AT1G16825	0.206478	0.170175	4	AT1G18560	0.248514	0.172326	5	AT1G22850	0.314559	0.0984432	7	AT1G21410	0.292097	0.0935742	9
AT4G11340	0.20832	0.479108	0	AT4G11340	0.20832	0.479108	0	AT2G23250	0.382182	0.234014	1	AT1G55790	0.227455	0.427733	2	AT1G21360	0.117852	0.318729	3	AT1G16850	0.469691	0.126408	4	AT1G18590	0.306857	0.141131	5	AT1G22860	0.203669	0.153971	7	AT1G21700	0.250824	0.120984	9
AT4G11390	0.467225	0.294616	0	AT4G11390	0.467225	0.294616	0	AT2G23630	0.223264	0.132505	1	AT1G56233	0.355019	0.883657	2	AT1G21430	0.225926	0.271795	3	AT1G16860	0.202781	0.0536609	4	AT1G18620	0.191509	0.350182	5	AT1G22880	0.323734	0.0673869	7	AT1G21720	0.190768	0.0122627	9
AT4G11490	0.420657	0.354117	0	AT4G11490	0.420657	0.354117	0	AT2G24130	0.236869	0.192374	1	AT1G56415	0.382212	0.580939	2	AT1G21528	0.239969	0.345573	3	AT1G16960	0.202872	0.091634	4	AT1G18650	0.143258	0.279247	5	AT1G22970	0.3121	0.159676	7	AT1G21790	0.307784	0.107554	9
AT4G11580	0.230432	0.828763	0	AT4G11580	0.230432	0.828763	0	AT2G24720	0.363878	0.292079	1	AT1G57850	0.290458	0.185174	2	AT1G21540	0.39161	0.0829486	3	AT1G17030	0.286528	0.165481	4	AT1G18880	0.246515	0.152088	5	AT1G23010	0.437234	0.112087	7	AT1G21830	0.160753	0.204701	9
AT4G12617	0.34219	0.375317	0	AT4G12617	0.34219	0.375317	0	AT2G25344	0.486048	0.304825	1	AT1G58050	0.207287	0.374223	2	AT1G21650	0.271905	0.159942	3	AT1G17147	0.346977	0.109197	4	AT1G18910	0.324818	0.189494	5	AT1G23220	0.309416	0.0555647	7	AT1G22140	0.318027	0.156598	9
AT4G12820	0.476361	0.496925	0	AT4G12820	0.476361	0.496925	0	AT2G25482	0.362365	0.782386	1	AT1G58300	0.201627	0.680027	2	AT1G21810	0.235278	0.371023	3	AT1G17180	0.31981	0.110286	4	AT1G18950	0.300103	0.131216	5	AT1G23390	0.33449	0.320209	7	AT1G22300	0.199972	0.0762674	9
AT4G13080	0.410917	0.321515	0	AT4G13080	0.410917	0.321515	0	AT2G26130	0.47718	0.512506	1	AT1G58460	0.26666	0.324683	2	AT1G22010	0.39498	0.505172	3	AT1G17260	0.221816	0.10126	4	AT1G19020	0.269361	0.200169	5	AT1G23710	0.365588	0.301934	7	AT1G22660	0.305274	0.202013	9
AT4G13300	0.287987	0.288486	0	AT4G13300	0.287987	0.288486	0	AT2G27145	0.440771	0.673757	1	AT1G59725	0.326536	0.0934969	2	AT1G22065	0.254921	0.185623	3	AT1G17270	0.30794	0.149008	4	AT1G19180	0.234354	0.373634	5	AT1G23740	0.239679	0.194636	7	AT1G22740	0.160956	0.151367	9
AT4G13955	0.438971	0.526782	0	AT4G13955	0.438971	0.526782	0	AT2G27750	0.352479	0.612542	1	AT1G60280	0.281629	0.649949	2	AT1G22100	0.25923	0.183553	3	AT1G17615	0.371801	0.173208	4	AT1G19220	0.212612	0.111865	5	AT1G23750	0.194157	0.125132	7	AT1G22800	0.313106	0.100237	9
AT4G13965	0.283576	0.764428	0	AT4G13965	0.283576	0.764428	0	AT2G28050	0.320558	0.272837	1	AT1G60350	0.449563	0.406248	2	AT1G22210	0.265951	0.214432	3	AT1G17665	0.24176	0.355031	4	AT1G19430	0.23693	0.106157	5	AT1G23800	0.327964	0.0997536	7	AT1G23030	0.287898	0.0814644	9
AT4G14225	0.355313	0.354049	0	AT4G14225	0.355313	0.354049	0	AT2G28220	0.421245	0.446751	1	AT1G60750	0.326715	0.078548	2	AT1G22220	0.401253	0.191752	3	AT1G17750	0.225182	0.273924	4	AT1G19480	0.366711	0.154695	5	AT1G24210	0.45605	0.47313	7	AT1G23230	0.159202	0.132923	9
AT4G15060	0.483574	0.577149	0	AT4G15060	0.483574	0.577149	0	AT2G28625	0.367149	0.192728	1	AT1G60760	0.244485	0.260194	2	AT1G22230	0.344403	0.165758	3	AT1G17780	0.227539	0.544612	4	AT1G19500	0.31399	0.446118	5	AT1G24330	0.238902	0.21143	7	AT1G23260	0.238192	0.0325267	9
AT4G15100	0.261786	0.225815	0	AT4G15100	0.261786	0.225815	0	AT2G28850	0.352918	0.275744	1	AT1G60986	0.361012	0.157121	2	AT1G22240	0.458027	0.141485	3	AT1G17820	0.224937	0.238117	4	AT1G19610	0.155887	0.17131	5	AT1G24520	0.261012	0.293317	7	AT1G23780	0.300299	0.30287	9
AT4G15733	0.209082	0.491076	0	AT4G15733	0.209082	0.491076	0	AT2G29045	0.287726	0.506164	1	AT1G61320	0.465053	0.468498	2	AT1G22370	0.396227	0.216417	3	AT1G17920	0.208491	0.148285	4	AT1G19640	0.330655	0.149716	5	AT1G24540	0.293374	0.169858	7	AT1G23980	0.286622	0.185697	9
AT4G16045	0.484137	0.588757	0	AT4G16045	0.484137	0.588757	0	AT2G29100	0.283949	0.473762	1	AT1G61415	0.25162	0.1887	2	AT1G22380	0.285647	0.228467	3	AT1G18200	0.238313	0.191323	4	AT1G19870	0.201675	0.372191	5	AT1G24560	0.216949	0.131692	7	AT1G24050	0.19219	0.162408	9
AT4G16295	0.256347	0.416188	0	AT4G16295	0.256347	0.416188	0	AT2G30090	0.255819	0.365139	1	AT1G61440	0.307779	0.218321	2	AT1G22470	0.275676	0.192982	3	AT1G18265	0.286342	0.345384	4	AT1G20030	0.462884	0.147433	5	AT1G25275	0.154022	0.494124	7	AT1G24120	0.187461	0.0908278	9
AT4G16560	0.329103	0.321665	0	AT4G16560	0.329103	0.321665	0	AT2G30220	0.282411	0.168556	1	AT1G61600	0.252691	0.0999846	2	AT1G22480	0.38108	0.125649	3	AT1G18300	0.402606	0.0995816	4	AT1G20160	0.248525	0.118005	5	AT1G25360	0.325684	0.085594	7	AT1G24280	0.310626	0.103116	9
AT4G17718	0.415557	0.588313	0	AT4G17718	0.415557	0.588313	0	AT2G31310	0.16045	0.218391	1	AT1G61760	0.262655	0.27628	2	AT1G22600	0.396435	0.353682	3	AT1G18350	0.39043	0.172915	4	AT1G20300	0.262078	0.134617	5	AT1G25420	0.266697	0.184834	7	AT1G24350	0.414955	0.0322172	9
AT4G19330	0.466921	0.360304	0	AT4G19330	0.466921	0.360304	0	AT2G32275	0.446837	1.00226	1	AT1G61950	0.262449	0.107964	2	AT1G22680	0.177277	0.59697	3	AT1G18390	0.298963	0.468149	4	AT1G20370	0.187682	0.367828	5	AT1G25530	0.287153	0.108085	7	AT1G24400	0.234858	0.156876	9
AT4G21902	0.135018	0.579864	0	AT4G21902	0.135018	0.579864	0	AT2G32620	0.358995	0.313743	1	AT1G62320	0.311278	0.124208	2	AT1G22950	0.349623	0.175229	3	AT1G18510	0.351209	0.166675	4	AT1G20550	0.285326	0.163576	5	AT1G26270	0.220383	0.0982282	7	AT1G24450	0.185979	0.365957	9
AT4G22165	0.3146	0.521919	0	AT4G22165	0.3146	0.521919	0	AT2G32740	0.287328	0.284644	1	AT1G62580	0.259068	0.251497	2	AT1G23000	0.369349	0.201411	3	AT1G18530	0.390558	0.0299856	4	AT1G20580	0.149642	0.0244373	5	AT1G26340	0.332704	0.0836627	7	AT1G24460	0.163412	0.429975	9
AT4G22460	0.200353	0.412379	0	AT4G22460	0.200353	0.412379	0	AT2G32785	0.260236	0.761376	1	AT1G62630	0.266971	0.723783	2	AT1G23170	0.205598	0.220861	3	AT1G18570	0.261038	0.24705	4	AT1G20816	0.145215	0.24319	5	AT1G26900	0.192841	0.44096	7	AT1G24610	0.271296	0.107969	9
AT4G23432	0.408284	0.80789	0	AT4G23432	0.408284	0.80789	0	AT2G32788	0.380226	0.460306	1	AT1G62700	0.288746	0.166132	2	AT1G23320	0.203558	0.266238	3	AT1G18610	0.197166	0.224301	4	AT1G20860	0.322256	0.167587	5	AT1G27190	0.298043	0.0379023	7	AT1G25260	0.220664	0.337539	9
AT4G26350	0.299784	0.675881	0	AT4G26350	0.299784	0.675881	0	AT2G33230	0.268826	0.110954	1	AT1G62886	0.206126	0.28295	2	AT1G23570	0.239735	0.518303	3	AT1G18810	0.219994	0.306023	4	AT1G20870	0.268909	0.381483	5	AT1G27410	0.295335	0.110128	7	AT1G25500	0.267516	0.118954	9
AT4G26485	0.229269	0.202476	0	AT4G26485	0.229269	0.202476	0	AT2G35615	0.352066	0.13748	1	AT1G63206	0.48149	0.29462	2	AT1G23600	0.225113	0.483195	3	AT1G18960	0.196524	0.240137	4	AT1G21090	0.231351	0.183246	5	AT1G27620	0.266893	0.235519	7	AT1G25570	0.253155	0.102693	9
AT4G26880	0.382614	0.248597	0	AT4G26880	0.382614	0.248597	0	AT2G37740	0.268809	0.194902	1	AT1G63245	0.304195	0.311745	2	AT1G24147	0.201469	0.838821	3	AT1G19320	0.368561	0.349226	4	AT1G21400	0.354762	0.0386308	5	AT1G27630	0.236598	0.133382	7	AT1G26090	0.218607	0.20338	9
AT4G29273	0.409858	0.464224	0	AT4G29273	0.409858	0.464224	0	AT2G38152	0.375129	0.0922422	1	AT1G63950	0.271233	1.06065	2	AT1G24148	0.199643	0.77409	3	AT1G19490	0.296771	0.14673	4	AT1G21550	0.301955	0.184074	5	AT1G27720	0.158806	0.949299	7	AT1G26100	0.194576	0.169757	9
AT4G35820	0.270613	0.527818	0	AT4G35820	0.270613	0.527818	0	AT2G40260	0.283387	0.175468	1	AT1G65110	0.185536	0.647409	2	AT1G24570	0.251217	0.216845	3	AT1G19510	0.230653	0.0590219	4	AT1G21870	0.177451	0.117061	5	AT1G27910	0.210611	0.0854832	7	AT1G26520	0.186242	0.110783	9
AT4G38990	0.254707	0.234448	0	AT4G38990	0.254707	0.234448	0	AT2G41910	0.282408	0.352011	1	AT1G65140	0.354454	0.747631	2	AT1G24577	0.381737	0.241516	3	AT1G19530	0.235237	0.407425	4	AT1G21970	0.249494	0.256664	5	AT1G28040	0.324849	0.502701	7	AT1G26665	0.272571	0.342663	9
AT4G39756	0.303334	0.434304	0	AT4G39756	0.303334	0.434304	0	AT2G41920	0.426449	0.291127	1	AT1G65200	0.182684	0.578664	2	AT1G25340	0.225912	0.402029	3	AT1G19570	0.253852	0.183	4	AT1G22110	0.201921	0.322472	5	AT1G28090	0.239149	0.172213	7	AT1G27460	0.230371	0.174678	9
AT5G02900	0.468946	0.333111	0	AT5G02900	0.468946	0.333111	0	AT2G42550	0.312039	0.3617	1	AT1G65481	0.267228	0.659388	2	AT1G25422	0.213332	0.46418	3	AT1G20120	0.253932	0.185635	4	AT1G22170	0.372141	0.0569303	5	AT1G28150	0.280465	0.305738	7	AT1G28395	0.220238	0.250375	9
AT5G03550	0.179356	0.726296	0	AT5G03550	0.179356	0.726296	0	AT2G44330	0.430897	0.564835	1	AT1G65484	0.358083	0.242793	2	AT1G25425	0.234934	0.358579	3	AT1G20140	0.472652	0.143646	4	AT1G22330	0.213731	0.209173	5	AT1G28380	0.329225	0.204722	7	AT1G28480	0.365595	0.137491	9
AT5G03580	0.114808	0.781749	0	AT5G03580	0.114808	0.781749	0	AT2G44340	0.312552	0.186988	1	AT1G65570	0.325172	0.128691	2	AT1G25460	0.214526	0.221024	3	AT1G20180	0.217379	0.323211	4	AT1G22360	0.327503	0.180221	5	AT1G28490	0.118116	0.131605	7	AT1G28510	0.285368	0.0731425	9
AT5G06905	0.247285	0.169964	0	AT5G06905	0.247285	0.169964	0	AT2G44400	0.16941	0.393318	1	AT1G65870	0.303587	0.149894	2	AT1G25480	0.331284	0.0741633	3	AT1G20225	0.136275	0.204573	4	AT1G22440	0.380518	0.202592	5	AT1G28560	0.251299	0.352091	7	AT1G28760	0.350664	0.217535	9
AT5G07210	0.364806	0.42242	0	AT5G07210	0.364806	0.42242	0	AT3G01760	0.307677	0.134023	1	AT1G65990	0.23974	0.921651	2	AT1G26140	0.242222	0.244672	3	AT1G20260	0.203256	0.0182983	4	AT1G22500	0.300045	0.290916	5	AT1G29040	0.266171	0.299765	7	AT1G29670	0.347369	0.0922057	9
AT5G08141	0.263026	0.812331	0	AT5G08141	0.263026	0.812331	0	AT3G02645	0.201902	0.236324	1	AT1G66110	0.379456	0.680604	2	AT1G26330	0.221637	0.576624	3	AT1G20310	0.313814	0.386508	4	AT1G22590	0.323518	0.217986	5	AT1G29240	0.215216	0.36831	7	AT1G29690	0.202397	0.0882003	9
AT5G09940	0.231466	0.403585	0	AT5G09940	0.231466	0.403585	0	AT3G04900	0.417252	0.289803	1	AT1G66810	0.354	0.219308	2	AT1G26360	0.27018	0.110748	3	AT1G20460	0.232736	0.0364071	4	AT1G22630	0.245142	0.113402	5	AT1G29280	0.254547	0.104478	7	AT1G29750	0.280329	0.216071	9
AT5G10000	0.253039	0.350672	0	AT5G10000	0.253039	0.350672	0	AT3G05975	0.336128	0.314656	1	AT1G66920	0.325172	0.257334	2	AT1G26500	0.304269	0.16372	3	AT1G20470	0.188958	0.0797797	4	AT1G22700	0.194802	0.109856	5	AT1G31070	0.241247	0.0486865	7	AT1G29980	0.441673	0.0675712	9
AT5G10590	0.146693	2.19252	0	AT5G10590	0.146693	2.19252	0	AT3G06090	0.240917	0.330815	1	AT1G66930	0.404591	0.213883	2	AT1G26700	0.183089	0.180133	3	AT1G20610	0.169943	0.232846	4	AT1G22810	0.318477	0.177673	5	AT1G31335	0.363202	0.0352164	7	AT1G30090	0.350182	0.0640894	9
AT5G12090	0.402194	0.499921	0	AT5G12090	0.402194	0.499921	0	AT3G06230	0.415056	0.253134	1	AT1G67040	0.446623	0.207243	2	AT1G26761	0.332704	0.191959	3	AT1G20900	0.264508	0.0619457	4	AT1G22990	0.366785	0.0640981	5	AT1G31350	0.24264	0.16198	7	AT1G30580	0.132938	0.0342381	9
AT5G15000	0.326672	0.777904	0	AT5G15000	0.326672	0.777904	0	AT3G08790	0.2125	0.152677	1	AT1G67260	0.317611	0.425935	2	AT1G26780	0.303868	0.201281	3	AT1G20970	0.196315	0.47357	4	AT1G23020	0.168067	0.427827	5	AT1G31480	0.172089	0.221863	7	AT1G30620	0.317737	0.104597	9
AT5G17740	0.302727	0.396759	0	AT5G17740	0.302727	0.396759	0	AT3G09400	0.338219	0.239947	1	AT1G67775	0.406502	0.661937	2	AT1G26790	0.233693	0.48792	3	AT1G21100	0.363619	0.137199	4	AT1G23040	0.262088	0.183724	5	AT1G31660	0.259336	0.16517	7	AT1G30820	0.196495	0.0997405	9
AT5G17750	0.147471	0.590964	0	AT5G17750	0.147471	0.590964	0	AT3G09990	0.381968	0.460109	1	AT1G67990	0.257777	0.159901	2	AT1G27110	0.275953	0.497445	3	AT1G21150	0.250216	0.288681	4	AT1G23070	0.245932	0.0829675	5	AT1G31814	0.310779	0.332631	7	AT1G30960	0.222644	0.0821954	9
AT5G17960	0.222187	0.354573	0	AT5G17960	0.222187	0.354573	0	AT3G10580	0.329387	0.599039	1	AT1G68030	0.430981	0.326702	2	AT1G27461	0.382749	0.110533	3	AT1G21280	0.21832	0.86364	4	AT1G23080	0.317039	0.063406	5	AT1G32260	0.314646	0.180471	7	AT1G31130	0.259543	0.0911678	9
AT5G19315	0.192371	0.395554	0	AT5G19315	0.192371	0.395554	0	AT3G10710	0.269149	0.17783	1	AT1G68480	0.198768	0.183569	2	AT1G27660	0.241138	0.157157	3	AT1G21350	0.196911	0.2025	4	AT1G23090	0.255574	0.0967252	5	AT1G32360	0.250197	0.134467	7	AT1G31190	0.369471	0.109088	9
AT5G19710	0.152398	0.476257	0	AT5G19710	0.152398	0.476257	0	AT3G10900	0.236031	0.567148	1	AT1G68930	0.259566	0.132354	2	AT1G27670	0.299889	0.431168	3	AT1G21390	0.325044	0.342027	4	AT1G23130	0.180355	0.946578	5	AT1G32920	0.454007	0.4379	7	AT1G31440	0.239705	0.131198	9
AT5G22180	0.301974	0.753173	0	AT5G22180	0.301974	0.753173	0	AT3G11920	0.391773	0.257799	1	AT1G68940	0.183594	0.143328	2	AT1G27740	0.118686	0.185607	3	AT1G21510	0.269293	0.358057	4	AT1G23205	0.264775	0.133739	5	AT1G32940	0.255876	0.193316	7	AT1G31470	0.246204	0.139624	9
AT5G22670	0.305022	0.523725	0	AT5G22670	0.305022	0.523725	0	AT3G12190	0.144682	1.17535	1	AT1G69150	0.384242	0.251928	2	AT1G27990	0.194598	0.225888	3	AT1G21695	0.226653	0.456091	4	AT1G23290	0.402372	0.00742307	5	AT1G33080	0.314323	0.206229	7	AT1G31860	0.235395	0.122223	9
AT5G22990	0.415762	0.445892	0	AT5G22990	0.415762	0.445892	0	AT3G12540	0.231477	0.139617	1	AT1G69350	0.262945	0.243931	2	AT1G28030	0.145088	0.510036	3	AT1G21730	0.184012	0.172217	4	AT1G23350	0.433236	0.16102	5	AT1G33340	0.207703	0.224976	7	AT1G32130	0.301484	0.0488677	9
AT5G24040	0.260425	0.197223	0	AT5G24040	0.260425	0.197223	0	AT3G14490	0.272737	0.357505	1	AT1G69520	0.211484	0.320827	2	AT1G28190	0.279042	0.226605	3	AT1G21850	0.388639	0.195244	4	AT1G23480	0.258344	0.0211665	5	AT1G33360	0.260983	0.116292	7	AT1G32220	0.217607	0.14696	9
AT5G24180	0.4748	0.232559	0	AT5G24180	0.4748	0.232559	0	AT3G14970	0.318464	0.549697	1	AT1G69990	0.371799	0.138613	2	AT1G28300	0.268585	0.467528	3	AT1G21890	0.200741	0.238172	4	AT1G23560	0.305444	0.232414	5	AT1G33490	0.219522	0.174752	7	AT1G32340	0.334178	0.165802	9
AT5G25000	0.236901	0.733289	0	AT5G25000	0.236901	0.733289	0	AT3G15130	0.107307	0.386589	1	AT1G70110	0.434511	0.26888	2	AT1G28310	0.152664	0.217627	3	AT1G21930	0.157036	0.0912114	4	AT1G23790	0.327274	0.124919	5	AT1G33560	0.275409	0.319404	7	AT1G32370	0.245442	0.213776	9
AT5G25030	0.324777	0.490408	0	AT5G25030	0.324777	0.490408	0	AT3G16210	0.144952	0.594976	1	AT1G70130	0.260058	0.1837	2	AT1G28375	0.225245	0.465574	3	AT1G22060	0.162531	0.339496	4	AT1G23850	0.239936	0.461418	5	AT1G34110	0.271171	0.0774885	7	AT1G32470	0.120635	0.231172	9
AT5G26114	0.227357	0.792942	0	AT5G26114	0.227357	0.792942	0	AT3G16300	0.249283	0.263998	1	AT1G70250	0.408172	0.430673	2	AT1G28470	0.32742	0.101725	3	AT1G22190	0.328083	0.182718	4	AT1G24090	0.322791	0.24026	5	AT1G34300	0.244951	0.214235	7	AT1G32500	0.335491	0.104817	9
AT5G26594	0.330916	0.193951	0	AT5G26594	0.330916	0.193951	0	AT3G16540	0.321374	0.450022	1	AT1G70505	0.41375	0.326426	2	AT1G28815	0.319517	0.533163	3	AT1G22250	0.367123	0.231528	4	AT1G24150	0.373451	0.138821	5	AT1G34420	0.269355	0.318839	7	AT1G32580	0.316603	0.124201	9
AT5G26810	0.337301	0.346081	0	AT5G26810	0.337301	0.346081	0	AT3G16600	0.299902	0.361462	1	AT1G71390	0.326485	0.3398	2	AT1G29010	0.26129	0.552376	3	AT1G22260	0.180958	0.369541	4	AT1G24310	0.247495	0.1104	5	AT1G34770	0.36513	0.167869	7	AT1G32870	0.295745	0.322634	9
AT5G27880	0.42013	0.328813	0	AT5G27880	0.42013	0.328813	0	AT3G17550	0.184657	0.513783	1	AT1G72290	0.297633	0.7078	2	AT1G29170	0.248454	0.372282	3	AT1G22420	0.441567	1.00052	4	AT1G24470	0.255024	0.147195	5	AT1G35220	0.23729	0.14537	7	AT1G32930	0.201415	0.0891646	9
AT5G28180	0.43765	0.468224	0	AT5G28180	0.43765	0.468224	0	AT3G19600	0.230775	0.479154	1	AT1G72620	0.330064	0.155476	2	AT1G29300	0.419181	0.14239	3	AT1G22490	0.301059	0.238561	4	AT1G24600	0.296482	0.376767	5	AT1G35510	0.401803	0.0622594	7	AT1G33265	0.221143	0.162512	9
AT5G35695	0.481973	0.431248	0	AT5G35695	0.481973	0.431248	0	AT3G19880	0.372382	0.649114	1	AT1G73780	0.229757	0.539759	2	AT1G29540	0.196497	0.356817	3	AT1G22882	0.21491	0.420277	4	AT1G24625	0.276781	0.141664	5	AT1G42560	0.265864	0.0571259	7	AT1G33330	0.30271	0.16563	9
AT5G37620	0.315116	0.410863	0	AT5G37620	0.315116	0.410863	0	AT3G20030	0.305708	0.63528	1	AT1G73890	0.208592	0.322331	2	AT1G29550	0.227271	0.337237	3	AT1G22960	0.276866	0.21417	4	AT1G24650	0.446957	0.307018	5	AT1G43580	0.286437	0.118144	7	AT1G33390	0.191818	0.270925	9
AT5G38317	0.294527	0.636381	0	AT5G38317	0.294527	0.636381	0	AT3G20180	0.411385	0.280621	1	AT1G74110	0.21766	0.234662	2	AT1G29740	0.32581	0.210698	3	AT1G23150	0.33427	0.0823457	4	AT1G24764	0.214571	0.0605157	5	AT1G44800	0.428504	0.0965526	7	AT1G33400	0.233004	0.307598	9
AT5G38790	0.299801	0.297286	0	AT5G38790	0.299801	0.297286	0	AT3G20460	0.21583	0.223187	1	AT1G74130	0.323491	0.54702	2	AT1G30020	0.167809	0.177215	3	AT1G23240	0.35345	0.434139	4	AT1G25230	0.268418	0.206468	5	AT1G44900	0.308991	0.053039	7	AT1G33410	0.235838	0.1902	9
AT5G38960	0.367822	0.161642	0	AT5G38960	0.367822	0.161642	0	AT3G20750	0.418135	0.401406	1	AT1G74820	0.241129	0.328931	2	AT1G30170	0.175357	0.385304	3	AT1G23280	0.251584	0.302709	4	AT1G25320	0.225738	0.139957	5	AT1G44910	0.201388	0.206689	7	AT1G33520	0.256946	0.232921	9
AT5G39230	0.325883	0.296396	0	AT5G39230	0.325883	0.296396	0	AT3G20880	0.239338	0.215706	1	AT1G75700	0.323675	0.268691	2	AT1G30280	0.38929	0.0786123	3	AT1G23420	0.181454	0.16806	4	AT1G25330	0.2089	0.344735	5	AT1G45150	0.331148	0.0606598	7	AT1G34220	0.173865	0.299668	9
AT5G39440	0.370545	0.297438	0	AT5G39440	0.370545	0.297438	0	AT3G21900	0.385175	0.363312	1	AT1G75910	0.286208	0.293892	2	AT1G30320	0.311228	0.173039	3	AT1G23460	0.245099	0.115432	4	AT1G25450	0.274236	0.0798714	5	AT1G48050	0.193731	0.204663	7	AT1G34270	0.325519	0.0973406	9
AT5G40940	0.220063	0.372709	0	AT5G40940	0.220063	0.372709	0	AT3G21910	0.316144	0.22852	1	AT1G75930	0.361715	0.197359	2	AT1G30350	0.337488	0.526045	3	AT1G23530	0.222874	0.197915	4	AT1G26390	0.330451	0.180635	5	AT1G48100	0.434511	0.0712567	7	AT1G34370	0.217179	0.200154	9
AT5G42410	0.268603	0.197236	0	AT5G42410	0.268603	0.197236	0	AT3G21940	0.446962	0.254814	1	AT1G76220	0.282648	0.238416	2	AT1G30370	0.364066	0.0892106	3	AT1G23540	0.303068	0.194855	4	AT1G26480	0.178646	0.0372157	5	AT1G48170	0.161883	0.296899	7	AT1G34550	0.245235	0.148422	9
AT5G42655	0.311203	0.149874	0	AT5G42655	0.311203	0.149874	0	AT3G22010	0.324533	0.27497	1	AT1G76420	0.256923	0.152188	2	AT1G30590	0.199143	0.567576	3	AT1G23950	0.302039	0.863949	4	AT1G26540	0.244941	0.66953	5	AT1G48200	0.336603	0.0821953	7	AT1G34630	0.318647	0.182978	9
AT5G44840	0.36924	0.211187	0	AT5G44840	0.36924	0.211187	0	AT3G22050	0.257989	0.366118	1	AT1G76952	0.210864	0.676105	2	AT1G31040	0.325102	0.109021	3	AT1G24030	0.143615	0.0751422	4	AT1G26610	0.272303	0.153068	5	AT1G48300	0.171584	0.20956	7	AT1G34640	0.26186	0.0802925	9
AT5G45105	0.205424	0.172362	0	AT5G45105	0.205424	0.172362	0	AT3G23140	0.158335	0.570723	1	AT1G76965	0.411333	0.686207	2	AT1G31140	0.206943	0.421622	3	AT1G24095	0.186488	0.395568	4	AT1G26680	0.309296	0.503595	5	AT1G48320	0.237775	0.149653	7	AT1G34780	0.33574	0.129837	9
AT5G45230	0.303417	0.427139	0	AT5G45230	0.303417	0.427139	0	AT3G23470	0.256254	0.214354	1	AT1G77010	0.299541	0.20494	2	AT1G31200	0.137816	0.368595	3	AT1G24267	0.262961	0.234682	4	AT1G26730	0.22407	0.25209	5	AT1G48370	0.15421	0.214984	7	AT1G35340	0.287446	0.1772	9
AT5G46873	0.291209	0.75357	0	AT5G46873	0.291209	0.75357	0	AT3G23715	0.403697	0.527447	1	AT1G77530	0.270229	0.285881	2	AT1G31310	0.358103	0.114164	3	AT1G24300	0.255177	0.324101	4	AT1G26940	0.192365	0.159623	5	AT1G48420	0.240462	0.133133	7	AT1G35420	0.305911	0.146535	9
AT5G47077	0.406716	0.575548	0	AT5G47077	0.406716	0.575548	0	AT3G23960	0.385546	0.801696	1	AT1G77830	0.340578	0.389543	2	AT1G31430	0.299568	0.167188	3	AT1G24320	0.224377	0.236521	4	AT1G26960	0.262282	0.0950346	5	AT1G48460	0.1711	0.221785	7	AT1G35470	0.210523	0.286073	9
AT5G48510	0.44498	0.252229	0	AT5G48510	0.44498	0.252229	0	AT3G24290	0.388497	0.0647457	1	AT1G78160	0.311778	0.228371	2	AT1G31690	0.256171	0.207921	3	AT1G24480	0.234187	0.194691	4	AT1G27070	0.217165	0.370583	5	AT1G48570	0.278142	0.114162	7	AT1G36150	0.250703	0.486631	9
AT5G49050	0.301612	0.286461	0	AT5G49050	0.301612	0.286461	0	AT3G24900	0.260666	0.421843	1	AT1G78220	0.337371	0.309662	2	AT1G31840	0.181908	0.431386	3	AT1G24575	0.321443	0.0578644	4	AT1G27540	0.33295	0.750812	5	AT1G48880	0.294063	0.10056	7	AT1G36320	0.340407	0.112776	9
AT5G49240	0.428038	0.574306	0	AT5G49240	0.428038	0.574306	0	AT3G25090	0.310331	0.49143	1	AT1G78360	0.357121	0.20892	2	AT1G32240	0.251192	0.0830473	3	AT1G24580	0.341321	0.169344	4	AT1G27690	0.256029	0.0409612	5	AT1G49740	0.293675	0.140937	7	AT1G37130	0.389664	0.0368238	9
AT5G49340	0.252662	0.174842	0	AT5G49340	0.252662	0.174842	0	AT3G26120	0.261666	0.246432	1	AT1G78640	0.329941	0.889752	2	AT1G32320	0.273206	0.328	3	AT1G24735	0.349977	0.226248	4	AT1G28250	0.226785	0.141996	5	AT1G49750	0.266247	0.542017	7	AT1G42440	0.287291	0.120469	9
AT5G52610	0.297991	0.626786	0	AT5G52610	0.297991	0.626786	0	AT3G26140	0.215272	0.199886	1	AT1G78955	0.194519	0.139956	2	AT1G32361	0.177609	0.291495	3	AT1G25220	0.230624	0.118069	4	AT1G28340	0.437138	0.0585373	5	AT1G49820	0.225017	0.0857418	7	AT1G42470	0.312174	0.163562	9
AT5G52700	0.429584	0.545727	0	AT5G52700	0.429584	0.545727	0	AT3G26390	0.441159	0.754722	1	AT1G80090	0.412762	0.176617	2	AT1G32583	0.295828	0.235654	3	AT1G25240	0.295533	0.129183	4	AT1G28360	0.263445	0.321846	5	AT1G49890	0.198901	0.0652173	7	AT1G42480	0.420896	0.0612171	9
AT5G53040	0.47073	0.216825	0	AT5G53040	0.47073	0.216825	0	AT3G27027	0.235792	0.0289434	1	AT1G80390	0.265731	0.277313	2	AT1G33470	0.232322	0.0702074	3	AT1G25440	0.324934	0.161409	4	AT1G28420	0.207492	0.258091	5	AT1G50110	0.229077	0.174233	7	AT1G43790	0.329774	0.247293	9
AT5G53270	0.329009	0.3687	0	AT5G53270	0.329009	0.3687	0	AT3G27040	0.380848	0.462509	1	AT1G80580	0.393928	0.556709	2	AT1G33500	0.263218	0.207445	3	AT1G25472	0.138013	0.392724	4	AT1G28430	0.397016	0.206769	5	AT1G50320	0.280921	0.154801	7	AT1G44000	0.328137	0.106665	9
AT5G53610	0.304874	0.457639	0	AT5G53610	0.304874	0.457639	0	AT3G27835	0.287858	0.885386	1	AT2G02300	0.263085	0.432717	2	AT1G33610	0.402607	0.197989	3	AT1G25682	0.288129	0.0810398	4	AT1G28440	0.398729	0.0778035	5	AT1G50360	0.207672	0.135415	7	AT1G44170	0.436861	0.0981861	9
AT5G53910	0.421097	0.678579	0	AT5G53910	0.421097	0.678579	0	AT3G27900	0.46305	0.426828	1	AT2G02310	0.338033	0.371227	2	AT1G33612	0.313294	0.449626	3	AT1G26120	0.225764	0.177131	4	AT1G28530	0.339368	0.131459	5	AT1G50420	0.165304	0.0771208	7	AT1G44350	0.368514	0.0962795	9
AT5G54215	0.106159	1.26328	0	AT5G54215	0.106159	1.26328	0	AT3G28190	0.228922	0.32046	1	AT2G02340	0.319441	0.302827	2	AT1G33760	0.420937	0.227953	3	AT1G26150	0.272609	0.421568	4	AT1G28550	0.253425	0.0171918	5	AT1G50900	0.25283	0.106067	7	AT1G44790	0.260136	0.166029	9
AT5G54225	0.312568	0.432458	0	AT5G54225	0.312568	0.432458	0	AT3G28380	0.305785	0.21184	1	AT2G02580	0.272711	0.228273	2	AT1G33960	0.47012	0.41913	3	AT1G26220	0.306101	0.0822451	4	AT1G28690	0.346348	0.149806	5	AT1G51110	0.198313	0.178192	7	AT1G44920	0.350728	0.153244	9
AT5G55320	0.269268	0.398581	0	AT5G55320	0.269268	0.398581	0	AT3G28390	0.373261	0.189179	1	AT2G02680	0.325351	0.567154	2	AT1G34060	0.212021	0.294436	3	AT1G26290	0.280561	0.243327	4	AT1G29050	0.264576	0.119173	5	AT1G51140	0.440411	0.0872557	7	AT1G45110	0.254402	0.0987679	9
AT5G55856	0.355623	0.374552	0	AT5G55856	0.355623	0.374552	0	AT3G28990	0.266253	0.511249	1	AT2G03720	0.18755	0.0607795	2	AT1G34245	0.291229	0.245618	3	AT1G26310	0.177752	0.317608	4	AT1G29160	0.275872	0.0956584	5	AT1G51210	0.237294	0.257115	7	AT1G45130	0.261325	0.0911949	9
AT5G56369	0.420331	0.365501	0	AT5G56369	0.420331	0.365501	0	AT3G29152	0.332002	0.624346	1	AT2G04025	0.266591	0.156079	2	AT1G34670	0.346616	0.128982	3	AT1G26380	0.231112	0.341556	4	AT1G29520	0.269062	0.0453419	5	AT1G51390	0.255462	0.162355	7	AT1G45170	0.199493	0.358057	9
AT5G56560	0.207763	0.586547	0	AT5G56560	0.207763	0.586547	0	AT3G29635	0.473677	0.286966	1	AT2G04038	0.1505	0.173044	2	AT1G34790	0.349896	0.161123	3	AT1G26410	0.251169	0.228721	4	AT1G29660	0.29577	0.215702	5	AT1G51960	0.38222	0.282616	7	AT1G45230	0.270614	0.173166	9
AT5G56690	0.487518	0.626513	0	AT5G56690	0.487518	0.626513	0	AT3G29800	0.256258	0.748485	1	AT2G04046	0.3652	0.485487	2	AT1G35180	0.311277	0.148709	3	AT1G26450	0.249593	0.290629	4	AT1G29770	0.237844	0.309926	5	AT1G52220	0.288412	0.445773	7	AT1G45688	0.422295	0.107788	9
AT5G57540	0.28441	0.0903591	0	AT5G57540	0.28441	0.0903591	0	AT3G30725	0.192238	0.41873	1	AT2G14100	0.171881	0.50712	2	AT1G35210	0.312127	0.272944	3	AT1G26590	0.207421	0.665419	4	AT1G30080	0.258721	0.134682	5	AT1G52920	0.242578	0.274944	7	AT1G47210	0.410069	0.102673	9
AT5G62065	0.226186	0.179666	0	AT5G62065	0.226186	0.179666	0	AT3G30842	0.34874	0.207217	1	AT2G14365	0.418841	0.759595	2	AT1G38131	0.266216	0.106224	3	AT1G26600	0.214716	0.511616	4	AT1G30330	0.246602	0.0308407	5	AT1G52930	0.413182	0.0932612	7	AT1G47330	0.36405	0.112664	9
AT5G62660	0.337347	0.577675	0	AT5G62660	0.337347	0.577675	0	AT3G43570	0.404182	0.13471	1	AT2G15370	0.459545	0.212222	2	AT1G42430	0.338727	0.0583223	3	AT1G26760	0.349377	0.14084	4	AT1G30440	0.319504	0.0346189	5	AT1G53490	0.164393	0.0660425	7	AT1G47570	0.181219	0.238362	9
AT5G65980	0.178289	0.134723	0	AT5G65980	0.178289	0.134723	0	AT3G44170	0.325593	0.207995	1	AT2G15590	0.453779	0.117826	2	AT1G43000	0.401543	0.373876	3	AT1G26762	0.365217	1.17812	4	AT1G30460	0.255782	0.0968841	5	AT1G53700	0.263492	0.0906492	7	AT1G47670	0.255075	0.0104391	9
AT5G66370	0.220691	0.831955	0	AT5G66370	0.220691	0.831955	0	AT3G44718	0.358051	0.292332	1	AT2G16050	0.491251	0.0643046	2	AT1G43020	0.268671	0.479942	3	AT1G26810	0.244583	0.13303	4	AT1G30473	0.237072	0.722465	5	AT1G53840	0.317578	0.141333	7	AT1G47720	0.277969	0.413619	9
AT5G66990	0.255612	0.425811	0	AT5G66990	0.255612	0.425811	0	AT3G45690	0.295878	0.313413	1	AT2G16190	0.459253	0.628434	2	AT1G43040	0.466361	0.159108	3	AT1G26945	0.152039	0.0285747	4	AT1G30500	0.35384	0.171882	5	AT1G54160	0.139532	0.553011	7	AT1G47830	0.197098	0.0165883	9
AT1G02440	0.194612	0.729563	1					AT3G46340	0.284644	0.30144	1	AT2G16810	0.409332	0.45638	2	AT1G44224	0.430545	0.379881	3	AT1G27030	0.467085	0.244288	4	AT1G30710	0.324557	0.148515	5	AT1G54340	0.17483	0.118151	7	AT1G48360	0.227568	0.273495	9
AT1G02940	0.153246	0.778999	1					AT3G46570	0.374848	0.181814	1	AT2G17000	0.360058	0.123222	2	AT1G44542	0.381153	0.270044	3	AT1G27170	0.291197	0.483039	4	AT1G30760	0.267053	0.0785216	5	AT1G54460	0.346491	0.289454	7	AT1G48380	0.201943	0.238668	9
AT1G05065	0.285564	0.434173	1					AT3G46880	0.184457	0.645944	1	AT2G17210	0.226925	0.332623	2	AT1G44608	0.324565	0.374069	3	AT1G27470	0.189722	0.184243	4	AT1G31320	0.410708	0.0189171	5	AT1G54920	0.249477	0.391055	7	AT1G48410	0.28238	0.0502311	9
AT1G05080	0.19958	0.734659	1					AT3G47410	0.390905	0.497455	1	AT2G17305	0.443923	0.29032	2	AT1G45010	0.196116	0.138687	3	AT1G27480	0.206729	0.341169	4	AT1G31490	0.215918	0.227895	5	AT1G54960	0.299897	0.163186	7	AT1G48550	0.222482	0.092043	9
AT1G05650	0.230793	0.164538	1					AT3G48940	0.278398	0.284396	1	AT2G17310	0.276464	0.60624	2	AT1G45063	0.441919	0.425986	3	AT1G27500	0.269066	0.120815	4	AT1G31710	0.311472	0.147871	5	AT1G55120	0.316077	0.218733	7	AT1G48970	0.282876	0.168278	9
AT1G05660	0.247537	0.224418	1					AT3G49040	0.365535	0.537154	1	AT2G17470	0.229337	0.239519	2	AT1G45233	0.263202	0.239572	3	AT1G27750	0.20207	0.199124	4	AT1G31790	0.309756	0.181981	5	AT1G55170	0.328892	0.138963	7	AT1G49010	0.205445	0.126724	9
AT1G05800	0.180288	0.328475	1					AT3G49630	0.183259	0.349942	1	AT2G17950	0.26071	0.165141	2	AT1G45332	0.213409	0.0450064	3	AT1G27752	0.242468	0.165266	4	AT1G31820	0.313186	0.178278	5	AT1G55250	0.233922	0.128715	7	AT1G49540	0.174955	0.155883	9
AT1G06225	0.378586	0.249829	1					AT3G49700	0.171944	0.0769724	1	AT2G18640	0.362738	0.167068	2	AT1G46264	0.324488	0.0498925	3	AT1G27840	0.176596	0.199018	4	AT1G31920	0.245508	0.278125	5	AT1G55265	0.231516	0.374616	7	AT1G49650	0.305438	0.22183	9
AT1G06280	0.204858	0.267774	1					AT3G49796	0.291941	1.20402	1	AT2G18969	0.243846	0.598791	2	AT1G46480	0.297295	0.109277	3	AT1G27920	0.212843	0.166775	4	AT1G32190	0.307995	0.0952387	5	AT1G55560	0.26584	0.0643225	7	AT1G49670	0.236226	0.190838	9
AT1G06330	0.400089	0.0733554	1					AT3G49830	0.369935	0.196873	1	AT2G19060	0.225549	0.410396	2	AT1G47056	0.22821	0.192699	3	AT1G28010	0.268951	0.175327	4	AT1G32250	0.30493	0.0435803	5	AT1G55830	0.243496	0.391061	7	AT1G49710	0.319613	0.144486	9
AT1G06920	0.260919	0.612398	1					AT3G49970	0.208405	0.357815	1	AT2G19090	0.293587	0.0966581	2	AT1G47271	0.328515	0.154679	3	AT1G28080	0.224314	0.446897	4	AT1G32450	0.313186	0.055158	5	AT1G55840	0.318673	0.0778754	7	AT1G50260	0.249699	0.354989	9
AT1G07460	0.315383	0.181455	1					AT3G49980	0.457785	0.634717	1	AT2G19240	0.313362	0.364545	2	AT1G47485	0.399422	0.362229	3	AT1G28350	0.276597	0.0956607	4	AT1G32630	0.272966	0.246871	5	AT1G55850	0.219796	0.277488	7	AT1G50380	0.286146	0.157055	9
AT1G07710	0.230304	0.0672603	1					AT3G50020	0.382344	0.841637	1	AT2G19802	0.47901	0.52495	2	AT1G47550	0.184171	0.040182	3	AT1G28390	0.423992	0.165942	4	AT1G32760	0.368342	0.245185	5	AT1G55900	0.302255	0.204674	7	AT1G50450	0.304542	0.102928	9
AT1G08150	0.237345	0.419975	1					AT3G50180	0.352115	0.280331	1	AT2G19910	0.252689	0.426519	2	AT1G47655	0.337641	0.145304	3	AT1G29041	0.343855	0.451046	4	AT1G32810	0.233419	0.361925	5	AT1G56010	0.270538	0.122136	7	AT1G50460	0.26334	0.0694902	9
AT1G10155	0.161154	0.265638	1					AT3G51642	0.22094	0.173614	1	AT2G20030	0.328417	0.210095	2	AT1G48195	0.311693	0.584629	3	AT1G29090	0.217534	0.194202	4	AT1G32900	0.228079	0.104732	5	AT1G56220	0.155587	0.13653	7	AT1G50670	0.296541	0.0732043	9
AT1G10790	0.291815	1.11087	1					AT3G52440	0.236307	0.156496	1	AT2G20142	0.241531	0.228528	2	AT1G48400	0.293786	0.617162	3	AT1G29140	0.35022	0.0423206	4	AT1G33030	0.243623	0.259727	5	AT1G56570	0.285405	0.118881	7	AT1G50730	0.186466	0.315146	9
AT1G11460	0.185955	0.421903	1					AT3G52980	0.289713	0.291866	1	AT2G20208	0.394626	0.41013	2	AT1G48405	0.157567	0.602387	3	AT1G29195	0.295161	0.278007	4	AT1G33350	0.369452	0.126901	5	AT1G58100	0.427848	0.135986	7	AT1G50920	0.321028	0.0809529	9
AT1G11560	0.263403	0.515378	1					AT3G53050	0.330235	0.325184	1	AT2G20350	0.366667	0.466076	2	AT1G48500	0.311976	0.670812	3	AT1G29230	0.294956	0.0985054	4	AT1G33811	0.415259	0.103078	5	AT1G59590	0.196845	0.190608	7	AT1G50940	0.3141	0.135165	9
AT1G11620	0.360004	0.292262	1					AT3G53065	0.287154	0.200582	1	AT2G20465	0.398278	0.551763	2	AT1G48605	0.312331	0.098211	3	AT1G29270	0.162295	0.632625	4	AT1G34355	0.239382	0.499852	5	AT1G59600	0.219353	0.120262	7	AT1G51350	0.239878	0.174891	9
AT1G12100	0.352504	0.35897	1					AT3G53075	0.235059	0.398879	1	AT2G21350	0.293038	0.500295	2	AT1G48635	0.13876	0.338031	3	AT1G29290	0.296743	0.169885	4	AT1G35140	0.457457	0.135814	5	AT1G59850	0.31917	0.182394	7	AT1G51730	0.260684	0.122898	9
AT1G12190	0.25472	0.750111	1					AT3G53590	0.262513	0.186955	1	AT2G21550	0.32178	0.291642	2	AT1G48660	0.299715	0.346026	3	AT1G29320	0.200708	0.23312	4	AT1G35230	0.258469	0.46848	5	AT1G59890	0.27446	0.232521	7	AT1G52280	0.179172	0.0118437	9
AT1G14550	0.354684	0.104207	1					AT3G53820	0.120718	0.500985	1	AT2G21910	0.289472	0.171108	2	AT1G48745	0.339862	0.189485	3	AT1G29370	0.201347	0.337115	4	AT1G35490	0.28278	0.401978	5	AT1G59980	0.314068	0.138076	7	AT1G52290	0.3678	0.201737	9
AT1G15540	0.242748	0.225312	1					AT3G54160	0.237128	0.770831	1	AT2G21920	0.354795	0.492392	2	AT1G48770	0.385932	0.41855	3	AT1G29380	0.270162	0.145288	4	AT1G35530	0.242261	0.287923	5	AT1G60230	0.247699	0.163074	7	AT1G52380	0.279652	0.17716	9
AT1G15757	0.393903	0.435592	1					AT3G55515	0.247613	0.495882	1	AT2G22750	0.247762	0.342699	2	AT1G48800	0.284961	0.353592	3	AT1G29450	0.441607	0.129636	4	AT1G36060	0.335947	0.132055	5	AT1G60390	0.301042	0.168572	7	AT1G52420	0.243583	0.18732	9
AT1G19460	0.272031	0.523612	1					AT3G55540	0.301341	0.196654	1	AT2G23010	0.319031	0.235232	2	AT1G49030	0.192447	0.198214	3	AT1G29460	0.317938	0.248022	4	AT1G36940	0.349595	0.20743	5	AT1G60460	0.259242	0.231887	7	AT1G52500	0.210605	0.172127	9
AT1G20132	0.246572	0.293263	1					AT3G56420	0.154698	0.290654	1	AT2G23220	0.246618	0.280982	2	AT1G49120	0.447683	0.409138	3	AT1G29640	0.444039	0.195136	4	AT1G43640	0.336067	0.321143	5	AT1G60470	0.195917	0.13165	7	AT1G52530	0.356255	0.0362831	9
AT1G21326	0.322151	0.315156	1					AT3G56770	0.26897	0.334196	1	AT2G23510	0.351718	0.150898	2	AT1G49560	0.349399	0.220332	3	AT1G29680	0.271929	0.14421	4	AT1G43800	0.481015	0.0895444	5	AT1G60600	0.268049	0.243651	7	AT1G52720	0.28044	0.305818	9
AT1G21395	0.232322	0.768208	1					AT3G56891	0.317453	0.216142	1	AT2G23770	0.33834	0.223213	2	AT1G49800	0.265057	0.3007	3	AT1G29780	0.197942	0.305497	4	AT1G43910	0.436485	0.0318116	5	AT1G60660	0.343194	0.149485	7	AT1G52760	0.391698	0.0766159	9
AT1G21722	0.177326	0.355005	1					AT3G57310	0.326613	0.306953	1	AT2G23960	0.278086	0.151988	2	AT1G49880	0.205129	0.242958	3	AT1G29800	0.192756	0.14722	4	AT1G44120	0.391984	0.195616	5	AT1G60890	0.245659	0.0804281	7	AT1G53120	0.223477	0.202293	9
AT1G21940	0.410368	0.357285	1					AT3G57740	0.22131	0.244047	1	AT2G24000	0.322318	0.215226	2	AT1G49900	0.416957	0.631871	3	AT1G29810	0.155283	0.330264	4	AT1G44414	0.35022	0.119317	5	AT1G61040	0.265756	0.083575	7	AT1G53460	0.160681	0.218818	9
AT1G21960	0.349579	0.676316	1					AT3G57960	0.2786	1.04327	1	AT2G24560	0.252021	0.228201	2	AT1G49920	0.280794	0.528666	3	AT1G29860	0.279186	0.271989	4	AT1G44446	0.284351	0.0498471	5	AT1G61100	0.356117	0.180041	7	AT1G53500	0.181514	0.0705754	9
AT1G22000	0.302426	0.746063	1					AT3G58310	0.256756	0.24758	1	AT2G24670	0.480172	0.932141	2	AT1G50680	0.27896	0.301792	3	AT1G29920	0.207257	0.0417614	4	AT1G44970	0.348443	0.105434	5	AT1G61170	0.241237	0.247802	7	AT1G53510	0.32059	0.0818933	9
AT1G23201	0.294234	1.21716	1					AT3G58340	0.222062	0.418276	1	AT2G25220	0.264533	0.10524	2	AT1G50732	0.417838	0.201974	3	AT1G29960	0.23082	0.226852	4	AT1G45545	0.367858	0.201698	5	AT1G61340	0.313037	0.289432	7	AT1G53530	0.323455	0.110831	9
AT1G23270	0.273038	0.850986	1					AT3G58880	0.297442	0.685184	1	AT2G25370	0.466654	0.387473	2	AT1G50790	0.464675	0.453558	3	AT1G30050	0.211893	0.137874	4	AT1G47290	0.224586	0.162535	5	AT1G61380	0.259306	0.151498	7	AT1G53560	0.110069	0.675104	9
AT1G23660	0.231105	0.200743	1					AT3G59240	0.270989	0.76122	1	AT2G25780	0.307464	0.343971	2	AT1G50830	0.345661	0.444361	3	AT1G30100	0.361591	0.0763803	4	AT1G48000	0.239472	0.436123	5	AT1G61740	0.322908	0.115583	7	AT1G53580	0.286378	0.125728	9
AT1G24010	0.366725	1.3774	1					AT3G59610	0.348627	0.597659	1	AT2G26370	0.270086	0.419267	2	AT1G51090	0.305157	0.496278	3	AT1G30160	0.259885	0.275688	4	AT1G48120	0.255462	0.243636	5	AT1G61870	0.233902	0.0980362	7	AT1G53650	0.13649	0.347499	9
AT1G24230	0.28679	1.36992	1					AT3G59730	0.332953	0.320909	1	AT2G26380	0.309746	0.177226	2	AT1G51355	0.294978	0.316767	3	AT1G30250	0.194561	0.668949	4	AT1G48280	0.175004	0.225355	5	AT1G62430	0.293605	0.0548949	7	AT1G53670	0.349357	0.344841	9
AT1G25270	0.229501	0.367753	1					AT3G60090	0.381842	0.15005	1	AT2G27000	0.412922	0.319114	2	AT1G51850	0.238851	0.213569	3	AT1G30260	0.333952	0.244417	4	AT1G48330	0.387732	0.0942327	5	AT1G63180	0.274125	0.0345511	7	AT1G53770	0.205293	0.188892	9
AT1G26200	0.177501	0.281574	1					AT3G60710	0.190042	0.573471	1	AT2G27220	0.315819	0.32094	2	AT1G51860	0.268788	0.219875	3	AT1G30470	0.198051	0.201922	4	AT1G48580	0.235817	0.277203	5	AT1G64060	0.287186	0.0664364	7	AT1G54050	0.422757	0.142465	9
AT1G26720	0.212842	0.426042	1					AT3G60870	0.257513	0.382968	1	AT2G27240	0.241577	0.27654	2	AT1G51965	0.34943	0.0754391	3	AT1G30515	0.332234	0.482389	4	AT1G48610	0.234952	0.592301	5	AT1G64110	0.256656	0.0630272	7	AT1G54060	0.266425	0.212423	9
AT1G26798	0.212425	0.818613	1					AT3G61172	0.299747	0.414544	1	AT2G27270	0.400597	0.657716	2	AT1G52050	0.374792	0.109841	3	AT1G30550	0.267166	0.301223	4	AT1G48650	0.209865	0.11128	5	AT1G64350	0.281402	0.0882148	7	AT1G54260	0.191361	0.537485	9
AT1G28000	0.267165	0.70727	1					AT3G61182	0.328887	0.508787	1	AT2G27280	0.328256	0.37301	2	AT1G52070	0.132501	0.373737	3	AT1G30650	0.224162	0.207273	4	AT1G48870	0.256048	0.280215	5	AT1G64440	0.200145	0.0585518	7	AT1G54310	0.223557	0.11885	9
AT1G28160	0.269511	0.191516	1					AT3G61500	0.35738	0.59218	1	AT2G27300	0.388432	0.0863108	2	AT1G52155	0.26004	0.0432465	3	AT1G30680	0.249	0.28808	4	AT1G48930	0.242644	0.115407	5	AT1G64570	0.234928	0.301114	7	AT1G54360	0.194404	0.230883	9
AT1G28170	0.363248	0.310044	1					AT3G61510	0.212548	0.30162	1	AT2G27505	0.363873	0.829305	2	AT1G52342	0.251846	0.246756	3	AT1G30720	0.413266	0.133752	4	AT1G49180	0.361491	0.125995	5	AT1G65020	0.287451	0.288357	7	AT1G54370	0.121223	0.11718	9
AT1G28180	0.291644	0.347873	1					AT3G61660	0.436095	0.305495	1	AT2G27930	0.34958	0.0859264	2	AT1G52470	0.251325	1.00526	3	AT1G30730	0.344211	0.214042	4	AT1G49200	0.144192	0.340531	5	AT1G65040	0.304591	0.102627	7	AT1G54490	0.211274	0.11743	9
AT1G28500	0.270205	0.764291	1					AT3G61730	0.177303	0.427012	1	AT2G28010	0.282016	0.490877	2	AT1G52650	0.305699	0.471502	3	AT1G30750	0.339169	0.297977	4	AT1G49400	0.25277	0.126133	5	AT1G65540	0.310568	0.0742963	7	AT1G54500	0.306121	0.121507	9
AT1G29000	0.156234	0.260292	1					AT3G62850	0.382967	0.811683	1	AT2G28340	0.380596	0.511807	2	AT1G52700	0.196953	0.121964	3	AT1G30755	0.202498	0.216709	4	AT1G49470	0.16527	0.223618	5	AT1G65960	0.286807	0.024974	7	AT1G54570	0.244943	0.173942	9
AT1G29020	0.419511	0.492645	1					AT3G63360	0.330455	0.329489	1	AT2G28490	0.363482	0.204202	2	AT1G53060	0.239281	0.575671	3	AT1G30845	0.350426	0.116478	4	AT1G49580	0.220228	0.147574	5	AT1G66730	0.181566	0.293851	7	AT1G54610	0.236163	0.126852	9
AT1G30560	0.242029	0.0886673	1					AT4G00320	0.256495	0.773653	1	AT2G28700	0.46335	0.664646	2	AT1G53080	0.253188	0.218255	3	AT1G30850	0.377258	0.174143	4	AT1G49730	0.232448	0.177047	5	AT1G66760	0.316715	0.0575545	7	AT1G54680	0.325963	0.295555	9
AT1G30670	0.341437	0.359822	1					AT4G01240	0.437088	0.190913	1	AT2G28970	0.282407	0.19662	2	AT1G53110	0.212092	0.48195	3	AT1G30950	0.244732	0.0588948	4	AT1G49850	0.280547	0.178618	5	AT1G67080	0.286197	0.264064	7	AT1G55080	0.304883	0.0982915	9
AT1G31080	0.29887	0.712653	1					AT4G02310	0.375323	0.618478	1	AT2G29380	0.419768	0.155162	2	AT1G53130	0.277188	0.183051	3	AT1G31175	0.294061	0.0673083	4	AT1G49975	0.289944	0.212269	5	AT1G67310	0.278348	0.317907	7	AT1G55110	0.286807	0.195927	9
AT1G31260	0.274948	0.202767	1					AT4G02870	0.16582	2.30763	1	AT2G29800	0.438198	0.566137	2	AT1G53163	0.331351	0.339664	3	AT1G31650	0.271865	0.0876548	4	AT1G50140	0.230458	0.170027	5	AT1G67410	0.299322	0.118294	7	AT1G55150	0.335753	0.0434413	9
AT1G32280	0.344405	0.19935	1					AT4G03153	0.317224	0.590243	1	AT2G29830	0.337155	0.925234	2	AT1G53180	0.182139	0.556783	3	AT1G31720	0.228644	0.410409	4	AT1G50280	0.21223	0.34607	5	AT1G67460	0.42934	0.484309	7	AT1G55325	0.214428	0.157883	9
AT1G32430	0.31582	0.550384	1					AT4G03360	0.360655	1.18097	1	AT2G30400	0.262386	0.375673	2	AT1G53250	0.26998	0.287216	3	AT1G31760	0.294241	0.218178	4	AT1G50310	0.180705	0.147582	5	AT1G67820	0.372074	0.293211	7	AT1G55480	0.253786	0.0776451	9
AT1G32660	0.449943	0.585669	1					AT4G03470	0.291377	0.532726	1	AT2G30830	0.300013	0.189987	2	AT1G53635	0.261711	0.586039	3	AT1G31880	0.323612	0.0467776	4	AT1G50400	0.252484	0.519754	5	AT1G67830	0.463488	0.0674693	7	AT1G55540	0.209453	0.3459	9
AT1G32970	0.418066	0.256325	1					AT4G04710	0.33138	0.204137	1	AT2G31035	0.265102	0.141217	2	AT1G53660	0.136907	0.313645	3	AT1G32180	0.347232	0.18954	4	AT1G50560	0.270141	0.377699	5	AT1G67880	0.396865	0.0357153	7	AT1G55880	0.262337	0.110658	9
AT1G35435	0.217052	1.10072	1					AT4G05030	0.282711	0.2577	1	AT2G31081	0.239016	0.317805	2	AT1G53680	0.153547	0.235438	3	AT1G32375	0.26894	0.451958	4	AT1G50600	0.332239	0.0728099	5	AT1G68200	0.377237	0.167436	7	AT1G55920	0.360592	0.137491	9
AT1G35750	0.261364	0.570146	1					AT4G05170	0.363863	0.309789	1	AT2G31085	0.257927	0.309202	2	AT1G53708	0.0512609	1.11298	3	AT1G32380	0.334271	0.0262734	4	AT1G50610	0.292264	0.174519	5	AT1G68360	0.369604	0.122455	7	AT1G56020	0.379678	0.160502	9
AT1G40087	0.470271	0.399775	1					AT4G05220	0.398566	0.109161	1	AT2G31345	0.32668	0.102645	2	AT1G53800	0.185003	0.206636	3	AT1G32928	0.461741	0.131586	4	AT1G50630	0.288902	0.0870268	5	AT1G68370	0.278152	0.0499887	7	AT1G56080	0.271652	0.166833	9
AT1G43080	0.364104	0.167567	1					AT4G05230	0.222606	0.464317	1	AT2G31690	0.237315	0.290775	2	AT1G53860	0.207132	0.1806	3	AT1G32960	0.271437	0.265065	4	AT1G50960	0.229851	0.365987	5	AT1G68530	0.448895	0.122254	7	AT1G56290	0.215449	0.157061	9
AT1G43722	0.346497	0.236297	1					AT4G05260	0.288852	0.935432	1	AT2G31720	0.32045	0.913356	2	AT1G53930	0.339147	0.773096	3	AT1G33110	0.365068	0.129933	4	AT1G50990	0.287874	0.247324	5	AT1G68650	0.206204	0.0493662	7	AT1G56500	0.209393	0.139577	9
AT1G43780	0.315059	0.175802	1					AT4G08630	0.235359	0.208009	1	AT2G31930	0.166495	0.460568	2	AT1G53990	0.231185	0.282876	3	AT1G33260	0.428236	0.0698929	4	AT1G51260	0.16296	0.215953	5	AT1G68710	0.26746	0.0933869	7	AT1G57590	0.386254	0.110162	9
AT1G43810	0.378469	0.342406	1					AT4G08840	0.417231	0.363804	1	AT2G31940	0.247352	0.184608	2	AT1G54330	0.233969	0.11251	3	AT1G33430	0.315061	0.0265868	4	AT1G51380	0.281844	0.0728979	5	AT1G68990	0.224865	0.207769	7	AT1G58080	0.286441	0.112501	9
AT1G44318	0.336363	0.183328	1					AT4G09130	0.293998	0.388181	1	AT2G32350	0.302905	0.153282	2	AT1G54470	0.286986	0.344041	3	AT1G33440	0.233469	0.134258	4	AT1G51420	0.266654	0.125231	5	AT1G69070	0.260912	0.226787	7	AT1G58220	0.184994	0.555014	9
AT1G46408	0.478609	0.434936	1					AT4G09190	0.306388	0.596044	1	AT2G32820	0.390417	0.718721	2	AT1G54530	0.353138	0.159017	3	AT1G33475	0.215733	0.27294	4	AT1G51440	0.248027	0.25038	5	AT1G69360	0.333268	0.317206	7	AT1G58290	0.204332	0.116003	9
AT1G46984	0.338149	0.453918	1					AT4G09530	0.451403	0.265639	1	AT2G33010	0.444069	0.890672	2	AT1G54575	0.3036	0.479334	3	AT1G33480	0.363817	0.211464	4	AT1G51520	0.27557	0.296062	5	AT1G69380	0.24146	0.364408	7	AT1G58340	0.264273	0.117103	9
AT1G47389	0.480302	0.660223	1					AT4G10290	0.274311	0.458756	1	AT2G33190	0.213266	0.275595	2	AT1G54620	0.412631	0.38338	3	AT1G33600	0.326467	0.416661	4	AT1G51680	0.357303	0.0659964	5	AT1G69870	0.280971	0.139027	7	AT1G58360	0.26171	0.107538	9
AT1G47890	0.392708	0.307291	1					AT4G10510	0.337508	0.175535	1	AT2G33200	0.358005	0.427483	2	AT1G54890	0.444685	0.140585	3	AT1G33770	0.314953	0.115615	4	AT1G51790	0.270307	0.162713	5	AT1G69890	0.326	0.152185	7	AT1G58470	0.303349	0.362407	9
AT1G48510	0.367806	0.52692	1					AT4G10540	0.330735	0.248692	1	AT2G33385	0.279068	0.120886	2	AT1G54940	0.323604	0.181902	3	AT1G33800	0.210076	0.121537	4	AT1G51940	0.257667	0.140112	5	AT1G70070	0.209564	0.109323	7	AT1G59710	0.341849	0.117715	9
AT1G49005	0.251004	0.364818	1					AT4G10595	0.3704	0.566094	1	AT2G33793	0.154932	0.275279	2	AT1G55140	0.351068	0.0648786	3	AT1G34380	0.315709	0.156149	4	AT1G52080	0.30707	0.20615	5	AT1G70200	0.310726	0.301763	7	AT1G59900	0.198371	0.0395615	9
AT1G49770	0.350841	0.365427	1					AT4G11911	0.469367	0.25372	1	AT2G34315	0.345627	0.417439	2	AT1G55205	0.213184	0.280696	3	AT1G34570	0.320988	0.311163	4	AT1G52190	0.257707	0.0979746	5	AT1G70210	0.381341	0.0865967	7	AT1G60030	0.28247	0.0960896	9
AT1G49810	0.238692	0.274099	1					AT4G12140	0.253708	1.13476	1	AT2G34700	0.299335	0.196723	2	AT1G55207	0.209881	0.59559	3	AT1G35160	0.373344	0.0393705	4	AT1G52200	0.23053	0.296737	5	AT1G70300	0.348801	0.0496118	7	AT1G60080	0.250222	0.135994	9
AT1G50060	0.261652	0.363843	1					AT4G12210	0.285627	0.851568	1	AT2G34890	0.23928	0.199752	2	AT1G55365	0.212139	0.244504	3	AT1G35290	0.291878	0.444772	4	AT1G52260	0.245836	0.16777	5	AT1G70530	0.247675	0.156795	7	AT1G60190	0.349262	0.15813	9
AT1G50325	0.320345	0.996359	1					AT4G12370	0.477189	0.248682	1	AT2G34925	0.220408	0.488883	2	AT1G55475	0.248035	0.303951	3	AT1G35330	0.334352	0.312186	4	AT1G52410	0.209446	0.395572	5	AT1G70750	0.453233	0.181195	7	AT1G60200	0.196396	0.171908	9
AT1G50650	0.307882	0.276934	1					AT4G12740	0.304581	0.329079	1	AT2G35090	0.190648	0.94267	2	AT1G55770	0.478046	0.159509	3	AT1G35350	0.289594	0.209097	4	AT1G52550	0.14189	0.810969	5	AT1G70760	0.2587	0.233981	7	AT1G60220	0.283051	0.348688	9
AT1G50720	0.404832	0.242782	1					AT4G13060	0.348196	0.651205	1	AT2G35130	0.228853	0.156196	2	AT1G56040	0.360614	0.449427	3	AT1G35910	0.393461	0.0921383	4	AT1G52580	0.140084	0.177025	5	AT1G70900	0.24102	0.0864275	7	AT1G60440	0.231213	0.138041	9
AT1G51040	0.398125	0.340382	1					AT4G13440	0.406908	0.321375	1	AT2G35640	0.41934	0.313646	2	AT1G56250	0.365455	0.196224	3	AT1G36280	0.255359	0.168865	4	AT1G52590	0.243918	0.158945	5	AT1G71120	0.293448	0.174705	7	AT1G60670	0.181054	0.308244	9
AT1G51120	0.283795	0.184575	1					AT4G13600	0.286015	0.13394	1	AT2G36450	0.149492	0.381692	2	AT1G56420	0.338494	0.0994808	3	AT1G36730	0.399688	0.0894179	4	AT1G52630	0.159605	0.0759162	5	AT1G71340	0.14963	0.29676	7	AT1G60950	0.103799	0.184352	9
AT1G51880	0.278312	0.318446	1					AT4G13992	0.487945	0.279109	1	AT2G36710	0.324316	0.294496	2	AT1G56460	0.278453	0.138504	3	AT1G42550	0.419228	0.0776122	4	AT1G52640	0.369148	0.117461	5	AT1G71480	0.369355	0.138039	7	AT1G61065	0.203956	0.0905385	9
AT1G52415	0.327716	0.322727	1					AT4G14785	0.319237	0.383302	1	AT2G37730	0.34999	0.252091	2	AT1G56550	0.290729	0.188779	3	AT1G43160	0.433112	0.268115	4	AT1G52830	0.403304	0.141166	5	AT1G71695	0.296169	0.0917345	7	AT1G61570	0.40078	0.232122	9
AT1G52450	0.234321	0.664747	1					AT4G14860	0.34379	0.250036	1	AT2G38600	0.295732	0.153994	2	AT1G57570	0.446258	0.40706	3	AT1G43245	0.310263	0.455796	4	AT1G53035	0.303013	0.0693252	5	AT1G71870	0.374417	0.123252	7	AT1G61640	0.218229	0.233467	9
AT1G52790	0.215268	0.197146	1					AT4G15990	0.229215	0.364269	1	AT2G38890	0.333671	0.206414	2	AT1G57980	0.184053	0.475389	3	AT1G43650	0.342223	0.101965	4	AT1G53230	0.273181	0.195394	5	AT1G71880	0.298227	0.115246	7	AT1G61667	0.3825	0.064132	9
AT1G53890	0.204523	0.504856	1					AT4G16015	0.406325	0.345185	1	AT2G38995	0.290194	0.293624	2	AT1G57990	0.219728	0.431825	3	AT1G44820	0.332527	0.247972	4	AT1G53270	0.192291	0.120887	5	AT1G71960	0.363388	0.0903502	7	AT1G61690	0.228702	0.206125	9
AT1G53900	0.229113	0.226059	1					AT4G16195	0.340905	0.462061	1	AT2G39230	0.275206	0.255935	2	AT1G58025	0.287077	0.223612	3	AT1G45201	0.405322	0.15245	4	AT1G53300	0.329891	0.113966	5	AT1G72000	0.382303	0.070159	7	AT1G61850	0.175883	0.0936674	9
AT1G54930	0.280815	0.668057	1					AT4G17210	0.238064	0.243857	1	AT2G39370	0.347938	0.122046	2	AT1G58225	0.159435	1.01594	3	AT1G45249	0.211501	0.215865	4	AT1G53430	0.240564	0.23492	5	AT1G72140	0.3354	0.247766	7	AT1G62380	0.206192	0.116913	9
AT1G54980	0.313213	0.744149	1					AT4G17780	0.269757	0.552141	1	AT2G39490	0.339756	0.294998	2	AT1G58280	0.281551	0.234861	3	AT1G47280	0.156717	0.698179	4	AT1G53750	0.312776	0.00312676	5	AT1G72150	0.307817	0.139366	7	AT1G62390	0.232355	0.0750609	9
AT1G55700	0.269376	0.499758	1					AT4G17850	0.36523	0.95565	1	AT2G39590	0.229848	0.112886	2	AT1G58330	0.350409	0.292095	3	AT1G47480	0.329561	0.307333	4	AT1G53790	0.492585	0.440367	5	AT1G72180	0.366835	0.175848	7	AT1G62660	0.273434	0.201495	9
AT1G56630	0.257506	0.306372	1					AT4G18190	0.301985	0.275438	1	AT2G39851	0.18672	1.23249	2	AT1G59620	0.368239	0.439934	3	AT1G47490	0.459517	0.153168	4	AT1G53830	0.26207	0.194096	5	AT1G72190	0.346467	0.170612	7	AT1G62720	0.327433	0.217596	9
AT1G57780	0.352277	0.600711	1					AT4G18620	0.326615	0.307784	1	AT2G40220	0.269127	0.142923	2	AT1G59780	0.365454	0.495672	3	AT1G47510	0.349883	0.132996	4	AT1G53940	0.216998	0.270631	5	AT1G72220	0.262946	0.469216	7	AT1G62740	0.295336	0.0819112	9
AT1G58090	0.296932	0.866655	1					AT4G18940	0.304181	0.249219	1	AT2G40820	0.25118	0.159071	2	AT1G60450	0.297854	0.152008	3	AT1G47610	0.409211	0.0829019	4	AT1G54010	0.397445	0.170276	5	AT1G72420	0.120785	0.166991	7	AT1G62790	0.379609	0.335564	9
AT1G58260	0.312537	0.173831	1					AT4G19360	0.449393	0.557551	1	AT2G41415	0.284998	0.613417	2	AT1G60989	0.112586	0.172609	3	AT1G47640	0.296082	0.04104	4	AT1G54090	0.277709	0.0867472	5	AT1G72460	0.396974	0.206162	7	AT1G62970	0.237355	0.395174	9
AT1G58310	0.310215	0.469365	1					AT4G19730	0.213877	0.68136	1	AT2G41451	0.254681	0.23599	2	AT1G61030	0.274144	0.353308	3	AT1G47840	0.233601	0.252886	4	AT1G54180	0.301666	0.0924784	5	AT1G72800	0.436011	0.78818	7	AT1G63090	0.240799	0.149812	9
AT1G59530	0.454047	0.137734	1					AT4G19930	0.198376	0.618891	1	AT2G42460	0.263905	0.757721	2	AT1G61050	0.221754	0.311398	3	AT1G48020	0.18638	0.24308	4	AT1G54240	0.351109	1.08245	5	AT1G73240	0.221866	0.175769	7	AT1G63170	0.202149	0.15357	9
AT1G60110	0.339423	0.428039	1					AT4G19940	0.333134	0.476893	1	AT2G42660	0.21123	0.309091	2	AT1G61080	0.359899	0.169067	3	AT1G48130	0.293225	0.028937	4	AT1G54280	0.299231	0.049755	5	AT1G73260	0.214458	0.360894	7	AT1G63220	0.194547	0.153838	9
AT1G60360	0.290162	0.318399	1					AT4G19980	0.319142	0.254402	1	AT2G43140	0.2432	0.181631	2	AT1G61390	0.232967	0.178473	3	AT1G48175	0.21905	0.162688	4	AT1G54450	0.406051	0.031832	5	AT1G73690	0.235124	0.160874	7	AT1G63440	0.203149	0.113726	9
AT1G60920	0.329531	0.40828	1					AT4G20190	0.29685	0.113652	1	AT2G43600	0.239356	0.113041	2	AT1G61490	0.303106	0.258888	3	AT1G48480	0.273891	0.136702	4	AT1G54730	0.394481	0.189688	5	AT1G73700	0.290926	0.0655636	7	AT1G63700	0.184297	0.0820904	9
AT1G61105	0.20087	0.633726	1					AT4G20920	0.249805	0.684474	1	AT2G44110	0.233739	0.285224	2	AT1G61500	0.319014	0.367486	3	AT1G48530	0.310754	0.430239	4	AT1G54850	0.241644	0.325616	5	AT1G73730	0.411002	0.0900468	7	AT1G63900	0.191737	0.0775805	9
AT1G61540	0.250663	0.730993	1					AT4G21240	0.181446	0.822418	1	AT2G44250	0.1705	0.748211	2	AT1G61550	0.19532	0.455634	3	AT1G48540	0.286006	0.301794	4	AT1G55180	0.269279	0.136718	5	AT1G73870	0.302251	0.390879	7	AT1G63970	0.413215	0.137628	9
AT1G61750	0.456981	0.179195	1					AT4G21534	0.259236	0.211899	1	AT2G45110	0.363935	0.24567	2	AT1G61610	0.320854	0.276443	3	AT1G48600	0.226179	0.0716968	4	AT1G55200	0.301286	0.155518	5	AT1G73880	0.33673	0.178783	7	AT1G64355	0.222219	0.29917	9
AT1G62270	0.292496	0.622953	1					AT4G21903	0.267646	0.221688	1	AT2G45350	0.244732	0.188405	2	AT1G61810	0.285349	0.229699	3	AT1G48640	0.251475	0.0994145	4	AT1G55370	0.320736	0.358263	5	AT1G74000	0.419734	0.147406	7	AT1G64390	0.170402	0.092075	9
AT1G63295	0.144336	0.567549	1					AT4G22105	0.176667	0.90522	1	AT2G45900	0.212518	0.476574	2	AT1G61930	0.382762	0.240544	3	AT1G49130	0.228334	0.296173	4	AT1G55580	0.212523	0.209268	5	AT1G74070	0.439869	0.106001	7	AT1G64460	0.227018	0.108867	9
AT1G63330	0.390967	0.248686	1					AT4G22170	0.390225	0.549357	1	AT2G46455	0.37	0.739345	2	AT1G61960	0.286706	0.249665	3	AT1G49170	0.291735	0.185055	4	AT1G55600	0.288526	0.794075	5	AT1G74160	0.119354	0.324859	7	AT1G64740	0.336332	0.0293797	9
AT1G63570	0.27339	0.432723	1					AT4G22760	0.261084	0.269319	1	AT2G46495	0.295488	0.227422	2	AT1G62170	0.240374	0.615023	3	AT1G49230	0.240866	0.123295	4	AT1G55750	0.170854	0.188246	5	AT1G74250	0.2215	0.249682	7	AT1G64790	0.228497	0.0988569	9
AT1G63590	0.154265	0.627062	1					AT4G23310	0.441414	0.35224	1	AT2G46570	0.143656	0.239148	2	AT1G62190	0.448189	0.253901	3	AT1G49270	0.213211	0.203057	4	AT1G55760	0.144463	0.235715	5	AT1G74260	0.223579	0.0724679	7	AT1G64880	0.235235	0.0835385	9
AT1G63600	0.282094	0.204183	1					AT4G23370	0.445916	0.309646	1	AT2G47430	0.219543	0.40509	2	AT1G62220	0.308518	0.930093	3	AT1G49320	0.297923	0.243772	4	AT1G55820	0.218261	0.52005	5	AT1G74390	0.260378	0.332351	7	AT1G64960	0.265861	0.240347	9
AT1G64030	0.290652	0.36165	1					AT4G23380	0.307979	0.352673	1	AT2G47530	0.239431	0.320973	2	AT1G62260	0.267956	0.18665	3	AT1G49450	0.43311	0.0787286	4	AT1G56050	0.278839	0.0741195	5	AT1G74440	0.316419	0.17471	7	AT1G65220	0.182374	0.0865481	9
AT1G64210	0.294542	0.199854	1					AT4G23515	0.290484	0.435243	1	AT3G01175	0.236685	0.65009	2	AT1G62262	0.304458	0.130072	3	AT1G49860	0.292837	0.337514	4	AT1G56160	0.166979	0.45163	5	AT1G74490	0.289381	0.19461	7	AT1G65240	0.230307	0.200235	9
AT1G64235	0.359897	1.24308	1					AT4G26466	0.296884	0.284382	1	AT3G01323	0.250141	0.927443	2	AT1G62340	0.330607	0.181386	3	AT1G49990	0.384041	0.380674	4	AT1G56230	0.363982	0.125411	5	AT1G74560	0.230158	0.0920189	7	AT1G65260	0.27727	0.0436729	9
AT1G64255	0.24929	0.423405	1					AT4G26820	0.266183	0.417466	1	AT3G01329	0.314181	0.511782	2	AT1G62370	0.277579	0.274722	3	AT1G50480	0.254191	0.0493208	4	AT1G56310	0.280042	0.269602	5	AT1G74690	0.186735	0.294918	7	AT1G65295	0.375766	0.145243	9
AT1G64260	0.301061	0.570189	1					AT4G27330	0.23381	0.564615	1	AT3G01580	0.236812	0.231716	2	AT1G62400	0.317379	0.020015	3	AT1G50930	0.283567	0.286606	4	AT1G56430	0.280664	0.121059	5	AT1G74710	0.400416	0.120625	7	AT1G65420	0.258104	0.199554	9
AT1G65352	0.318955	0.507504	1					AT4G28130	0.290744	0.252489	1	AT3G01600	0.239923	0.23159	2	AT1G62450	0.237672	0.140914	3	AT1G51080	0.253768	0.276101	4	AT1G56600	0.300934	0.11238	5	AT1G74840	0.297447	0.200089	7	AT1G65950	0.267624	0.163804	9
AT1G65550	0.292424	0.151367	1					AT4G28800	0.352935	0.473844	1	AT3G01840	0.282316	0.225903	2	AT1G62975	0.224601	0.429106	3	AT1G51100	0.316819	0.128734	4	AT1G57560	0.420776	0.199221	5	AT1G74880	0.238261	0.107209	7	AT1G66520	0.239121	0.271255	9
AT1G65670	0.458864	0.292681	1					AT4G29033	0.197852	0.402979	1	AT3G02440	0.401472	0.173173	2	AT1G62980	0.332086	0.103403	3	AT1G51130	0.326435	0.198457	4	AT1G57620	0.240028	0.184383	5	AT1G74900	0.326687	0.116182	7	AT1G66660	0.443354	0.528879	9
AT1G65680	0.204744	0.43427	1					AT4G30380	0.37307	0.172335	1	AT3G02960	0.281971	0.248709	2	AT1G63140	0.278566	0.427934	3	AT1G51370	0.316293	0.794008	4	AT1G58070	0.235292	0.322492	5	AT1G74970	0.273191	0.0321199	7	AT1G66740	0.236948	0.222171	9
AT1G65780	0.244555	0.242537	1					AT4G30880	0.15026	0.378742	1	AT3G03500	0.153947	0.149049	2	AT1G63250	0.349141	0.104873	3	AT1G51410	0.197051	0.0654934	4	AT1G58170	0.371927	0.235156	5	AT1G75010	0.193395	0.306315	7	AT1G66940	0.388136	0.311573	9
AT1G65790	0.382283	0.201233	1					AT4G31900	0.45718	0.47943	1	AT3G03760	0.271645	0.104603	2	AT1G63300	0.234482	0.159947	3	AT1G51560	0.190678	0.272474	4	AT1G58370	0.299866	0.114001	5	AT1G75050	0.407462	0.0381041	7	AT1G67140	0.181262	0.237417	9
AT1G66780	0.282357	0.197116	1					AT4G32090	0.239498	0.283056	1	AT3G03820	0.162121	0.184687	2	AT1G63310	0.365092	0.115772	3	AT1G51630	0.220103	0.0955085	4	AT1G59540	0.233939	0.202731	5	AT1G75130	0.240582	0.19861	7	AT1G67300	0.191508	0.112008	9
AT1G68907	0.248816	0.522609	1					AT4G32342	0.182948	0.481759	1	AT3G04190	0.282682	0.293819	2	AT1G63420	0.205175	0.274559	3	AT1G51760	0.2593	0.104583	4	AT1G59660	0.170726	0.531662	5	AT1G75160	0.39855	0.0585597	7	AT1G67500	0.175142	0.293547	9
AT1G69470	0.299681	0.343978	1					AT4G32717	0.49328	0.0487175	1	AT3G05240	0.289839	0.210657	2	AT1G63520	0.233773	0.25206	3	AT1G51800	0.24934	0.288848	4	AT1G59740	0.158894	0.0903968	5	AT1G75220	0.25068	0.0366801	7	AT1G67620	0.279872	0.255014	9
AT1G69860	0.287242	0.200232	1					AT4G32990	0.211439	0.446294	1	AT3G05340	0.217028	0.21468	2	AT1G63540	0.453512	0.617028	3	AT1G51890	0.34095	0.258458	4	AT1G59940	0.432377	0.130905	5	AT1G75420	0.224186	0.132352	7	AT1G67640	0.26574	0.100028	9
AT1G70080	0.222061	0.433717	1					AT4G34780	0.270007	0.72078	1	AT3G05450	0.414806	0.61126	2	AT1G63560	0.300965	0.379226	3	AT1G51915	0.303761	0.321453	4	AT1G60060	0.403314	0.057961	5	AT1G75710	0.263886	0.155855	7	AT1G67740	0.235309	0.187874	9
AT1G70120	0.451411	0.401589	1					AT4G35655	0.18657	0.260839	1	AT3G05540	0.176615	0.0955519	2	AT1G63580	0.224574	0.578805	3	AT1G51920	0.187093	0.618949	4	AT1G60160	0.321604	0.0390833	5	AT1G75820	0.343919	0.0941464	7	AT1G67840	0.186323	0.140682	9
AT1G74400	0.304544	0.259602	1					AT4G39700	0.358124	0.015999	1	AT3G05550	0.204899	0.0647082	2	AT1G63910	0.356052	0.174246	3	AT1G52140	0.306411	0.169688	4	AT1G60550	0.232296	0.146047	5	AT1G76160	0.345708	0.0527573	7	AT1G67950	0.283678	0.0892149	9
AT1G74620	0.33812	0.881781	1					AT4G39745	0.265969	0.278448	1	AT3G05860	0.364069	0.589796	2	AT1G64080	0.336832	0.163382	3	AT1G52330	0.195094	0.335483	4	AT1G60590	0.263576	0.129601	5	AT1G76300	0.237348	0.244491	7	AT1G67970	0.215626	0.229102	9
AT1G75530	0.263151	0.722909	1					AT4G39917	0.423508	0.395712	1	AT3G06640	0.288327	0.425062	2	AT1G64107	0.485997	0.279088	3	AT1G52560	0.221282	0.333364	4	AT1G60710	0.28537	0.135738	5	AT1G76320	0.336217	0.140285	7	AT1G68070	0.440993	0.0789604	9
AT1G75720	0.285551	0.245765	1					AT5G02510	0.277352	0.409946	1	AT3G06985	0.192071	1.14102	2	AT1G64160	0.311063	0.0882562	3	AT1G52565	0.260787	0.121887	4	AT1G60800	0.293759	0.0757189	5	AT1G76370	0.304306	0.113449	7	AT1G68300	0.230266	0.270516	9
AT1G77100	0.260857	0.170519	1					AT5G03435	0.376091	0.369231	1	AT3G07150	0.199919	0.396693	2	AT1G64310	0.317985	0.217811	3	AT1G52620	0.325153	0.186625	4	AT1G60870	0.369372	0.060598	5	AT1G76405	0.234963	0.106059	7	AT1G68400	0.324554	0.105151	9
AT1G78400	0.343059	0.309925	1					AT5G03640	0.345656	0.101886	1	AT3G07250	0.185692	0.986678	2	AT1G64320	0.332428	0.306528	3	AT1G52680	0.323927	0.197586	4	AT1G60970	0.318122	0.151307	5	AT1G76700	0.287287	0.107209	7	AT1G68720	0.269862	0.394984	9
AT1G78470	0.331743	0.431806	1					AT5G04380	0.256967	0.345696	1	AT3G07290	0.214289	0.290459	2	AT1G64340	0.336219	0.441501	3	AT1G52750	0.250948	0.298788	4	AT1G61120	0.225683	0.354497	5	AT1G76810	0.258921	0.185185	7	AT1G68820	0.22629	0.0686722	9
AT1G78520	0.128544	0.658874	1					AT5G06010	0.341615	0.331637	1	AT3G07425	0.269793	0.268581	2	AT1G64360	0.336744	0.47039	3	AT1G52770	0.271569	0.228814	4	AT1G61250	0.168701	0.113493	5	AT1G77250	0.177144	0.387394	7	AT1G69020	0.210717	0.296436	9
AT1G79370	0.164217	0.362484	1					AT5G06090	0.316227	0.104416	1	AT3G07450	0.129549	0.356292	2	AT1G64380	0.232807	0.214565	3	AT1G52780	0.29425	0.153298	4	AT1G61350	0.27956	0.093876	5	AT1G77740	0.390423	0.028014	7	AT1G69210	0.169693	0.396394	9
AT2G02147	0.304575	0.493969	1					AT5G06490	0.230364	0.256029	1	AT3G07620	0.254516	0.0899339	2	AT1G64385	0.393938	0.186123	3	AT1G52855	0.0680987	0.0934382	4	AT1G61560	0.246999	0.120411	5	AT1G78060	0.350966	0.144827	7	AT1G69250	0.426207	0.519595	9
AT2G03190	0.421824	0.52663	1					AT5G06650	0.200831	0.465023	1	AT3G07730	0.352354	0.417576	2	AT1G64583	0.475352	0.275372	3	AT1G53025	0.259051	0.405321	4	AT1G61590	0.334184	0.0463753	5	AT1G78070	0.242016	0.179695	7	AT1G69340	0.329466	0.130683	9
AT2G03250	0.203845	0.312888	1					AT5G06890	0.14875	0.639081	1	AT3G08660	0.289529	0.265232	2	AT1G64690	0.215484	0.242384	3	AT1G53070	0.312011	0.234758	4	AT1G61680	0.187607	0.53125	5	AT1G78080	0.237491	0.189928	7	AT1G69370	0.209917	0.223169	9
AT2G03770	0.283296	0.295992	1					AT5G06920	0.22343	0.284581	1	AT3G09110	0.377103	0.291951	2	AT1G64800	0.448942	0.197172	3	AT1G53345	0.194381	0.251154	4	AT1G61720	0.278999	0.200113	5	AT1G78340	0.287101	0.130588	7	AT1G69570	0.18162	0.298225	9
AT2G03933	0.38623	0.677209	1					AT5G07160	0.268153	0.741267	1	AT3G09280	0.295777	0.380895	2	AT1G64820	0.218388	0.383772	3	AT1G53350	0.26316	0.267238	4	AT1G61820	0.32699	0.164449	5	AT1G78510	0.440282	0.180061	7	AT1G70480	0.208306	0.186395	9
AT2G04750	0.313806	0.131463	1					AT5G07225	0.469418	0.510451	1	AT3G09290	0.275033	0.283946	2	AT1G64830	0.350809	0.423128	3	AT1G53360	0.36433	0.742615	4	AT1G62310	0.359482	0.382618	5	AT1G78550	0.184454	0.335731	7	AT1G71090	0.338637	0.104655	9
AT2G04910	0.243962	0.749034	1					AT5G07480	0.23491	0.134162	1	AT3G09450	0.215532	0.296088	2	AT1G65030	0.230388	0.125305	3	AT1G53440	0.229395	0.258903	4	AT1G62330	0.313356	0.0842142	5	AT1G78610	0.342496	0.0524491	7	AT1G71230	0.246421	0.125122	9
AT2G04920	0.355165	0.749938	1					AT5G08055	0.460309	0.161286	1	AT3G10185	0.133761	0.353804	2	AT1G65113	0.346385	0.251508	3	AT1G53730	0.17402	0.165544	4	AT1G62420	0.338393	0.264487	5	AT1G78940	0.238915	0.112385	7	AT1G71440	0.257348	0.200129	9
AT2G05330	0.313701	0.571764	1					AT5G08505	0.220829	0.366045	1	AT3G10680	0.302869	0.416745	2	AT1G65130	0.243793	0.540114	3	AT1G53920	0.220865	0.146296	4	AT1G62480	0.154257	0.667506	5	AT1G79270	0.246797	0.214765	7	AT1G71691	0.332494	0.0786902	9
AT2G12475	0.193646	0.636245	1					AT5G08730	0.2903	0.628581	1	AT3G10986	0.189536	0.320951	2	AT1G65710	0.465177	0.192227	3	AT1G54030	0.295864	0.288105	4	AT1G62520	0.309983	0.0887817	5	AT1G79450	0.25355	0.192957	7	AT1G71730	0.353448	0.457969	9
AT2G14160	0.420525	0.273394	1					AT5G11130	0.260633	0.178678	1	AT3G11405	0.164002	0.703581	2	AT1G65845	0.28456	0.449658	3	AT1G54540	0.438637	0.128068	4	AT1G62540	0.291517	0.242111	5	AT1G79600	0.238811	0.0709105	7	AT1G71830	0.277778	0.0285745	9
AT2G14510	0.296782	0.316524	1					AT5G12235	0.220236	0.381359	1	AT3G11680	0.223682	0.303447	2	AT1G65890	0.415717	0.198636	3	AT1G54560	0.270678	0.0595778	4	AT1G62680	0.249564	0.264821	5	AT1G79650	0.282509	0.126273	7	AT1G71970	0.217745	0.370364	9
AT2G15740	0.361517	0.541569	1					AT5G13380	0.24675	0.250781	1	AT3G12220	0.234557	0.150426	2	AT1G65985	0.477052	0.571607	3	AT1G54820	0.338675	0.124821	4	AT1G62690	0.331023	0.681041	5	AT1G80080	0.397382	0.15706	7	AT1G71980	0.361071	0.0668068	9
AT2G16120	0.40868	0.0687073	1					AT5G14010	0.486587	0.221491	1	AT3G12775	0.328971	0.439683	2	AT1G66120	0.459815	0.251904	3	AT1G54840	0.156962	0.708051	4	AT1G62780	0.395748	0.12168	5	AT1G80160	0.3212	0.114787	7	AT1G71990	0.239559	0.119208	9
AT2G17070	0.205114	0.172766	1					AT5G14160	0.266931	0.583916	1	AT3G12880	0.256237	0.371427	2	AT1G66190	0.268305	0.390857	3	AT1G54860	0.422711	0.0867952	4	AT1G62800	0.282584	0.314361	5	AT1G80550	0.329979	0.141038	7	AT1G72030	0.34767	0.181889	9
AT2G17170	0.33159	0.504875	1					AT5G14300	0.337164	0.224522	1	AT3G12910	0.262166	0.287811	2	AT1G66220	0.337308	0.381239	3	AT1G54870	0.491074	0.0626363	4	AT1G62810	0.271917	0.165233	5	AT1G80940	0.23764	0.107294	7	AT1G72310	0.288567	0.200359	9
AT2G17600	0.255835	0.252574	1					AT5G14490	0.203751	0.391172	1	AT3G13220	0.238036	0.0463433	2	AT1G66460	0.338557	0.173539	3	AT1G55320	0.23944	0.168286	4	AT1G62840	0.206185	0.162816	5	AT1G80970	0.272416	0.91734	7	AT1G72340	0.265426	0.0777988	9
AT2G18800	0.307986	0.2348	1					AT5G15660	0.33833	0.656812	1	AT3G13674	0.135828	0.277926	2	AT1G66650	0.396982	0.352247	3	AT1G55340	0.31628	0.0983048	4	AT1G62950	0.20993	0.219541	5	AT2G01190	0.341786	0.139002	7	AT1G72650	0.22018	0.365528	9
AT2G19410	0.281882	0.241775	1					AT5G16460	0.308592	0.149679	1	AT3G13840	0.21051	0.411886	2	AT1G66910	0.455997	0.334567	3	AT1G55360	0.160996	0.0832596	4	AT1G63100	0.271707	0.0728671	5	AT2G01290	0.474272	0.0743576	7	AT1G72740	0.274427	0.484668	9
AT2G19440	0.249029	0.177081	1					AT5G16740	0.290317	0.159712	1	AT3G14250	0.436765	0.199527	2	AT1G66950	0.278502	0.152531	3	AT1G55535	0.249778	0.159317	4	AT1G63430	0.221874	0.101995	5	AT2G01440	0.20238	0.189246	7	AT1G72810	0.346628	0.0692535	9
AT2G19820	0.354513	0.679119	1					AT5G17180	0.460853	0.550845	1	AT3G14260	0.273682	0.160332	2	AT1G67035	0.454592	0.19346	3	AT1G55860	0.217369	0.165894	4	AT1G63610	0.320169	0.120365	5	AT2G01480	0.246158	0.0396546	7	AT1G73060	0.233297	0.205344	9
AT2G21680	0.240051	0.708366	1					AT5G17200	0.391921	0.201211	1	AT3G14460	0.210722	0.305706	2	AT1G67370	0.186878	0.184903	3	AT1G55940	0.250146	0.446407	4	AT1G63680	0.265362	0.068486	5	AT2G01540	0.332289	0.0810266	7	AT1G73180	0.232919	0.208726	9
AT2G21720	0.226806	0.192898	1					AT5G18890	0.242784	0.315043	1	AT3G14520	0.142402	0.599641	2	AT1G67623	0.419035	0.656196	3	AT1G56000	0.198821	0.113034	4	AT1G63840	0.423898	0.111541	5	AT2G01670	0.180879	0.0387228	7	AT1G73220	0.341774	0.0411182	9
AT2G22030	0.280506	0.691361	1					AT5G20260	0.285188	0.226375	1	AT3G14820	0.41879	0.209864	2	AT1G67790	0.273411	0.28428	3	AT1G56120	0.187322	0.27215	4	AT1G64180	0.210115	0.330459	5	AT2G01850	0.350891	0.0907765	7	AT1G73840	0.246368	0.226467	9
AT2G22320	0.176312	0.805061	1					AT5G22190	0.203188	0.873714	1	AT3G14880	0.385374	0.135644	2	AT1G67856	0.265293	0.226245	3	AT1G56140	0.258534	0.178889	4	AT1G64280	0.279781	0.364537	5	AT2G02080	0.187856	0.173073	7	AT1G73940	0.256012	0.175401	9
AT2G22941	0.30707	0.485203	1					AT5G22240	0.293401	0.219657	1	AT3G15200	0.285686	0.304485	2	AT1G68150	0.214679	0.290905	3	AT1G56210	0.289504	0.440113	4	AT1G64405	0.154128	0.45244	5	AT2G02850	0.175647	0.47709	7	AT1G73990	0.167566	0.166398	9
AT2G22942	0.325524	0.776762	1					AT5G22260	0.210307	0.157005	1	AT3G15534	0.219808	0.23782	2	AT1G68170	0.200446	0.318887	3	AT1G56350	0.316302	0.105157	4	AT1G64450	0.321012	0.144023	5	AT2G02990	0.21684	0.0912858	7	AT1G74090	0.252626	0.131521	9
AT2G23230	0.201535	0.628161	1					AT5G22930	0.269962	0.145999	1	AT3G15830	0.274622	0.161564	2	AT1G68180	0.269945	0.194943	3	AT1G56423	0.29015	0.245028	4	AT1G64480	0.170441	0.0756321	5	AT2G03280	0.25729	0.152032	7	AT1G74310	0.359985	0.0290731	9
AT2G23250	0.382182	0.234014	1					AT5G24790	0.325243	0.207994	1	AT3G15930	0.229907	0.244029	2	AT1G68230	0.186317	0.337069	3	AT1G56440	0.2425	0.335049	4	AT1G64500	0.343466	0.14499	5	AT2G04230	0.153268	0.377809	7	AT1G74330	0.221316	0.121731	9
AT2G23630	0.223264	0.132505	1					AT5G24820	0.262133	0.19306	1	AT3G16030	0.429284	0.27019	2	AT1G68238	0.346445	0.411824	3	AT1G56670	0.300791	0.22643	4	AT1G64580	0.302706	0.228966	5	AT2G04340	0.273664	0.0838577	7	AT1G74730	0.214878	0.161432	9
AT2G24130	0.236869	0.192374	1					AT5G25860	0.335186	0.671604	1	AT3G16070	0.127615	0.5124	2	AT1G68350	0.259795	0.302786	3	AT1G56710	0.328997	0.13382	4	AT1G64590	0.393324	0.11741	5	AT2G04430	0.337099	0.357483	7	AT1G74940	0.214353	0.297423	9
AT2G24720	0.363878	0.292079	1					AT5G27495	0.390088	0.883583	1	AT3G16360	0.180565	0.0533447	2	AT1G68390	0.333472	0.116454	3	AT1G57700	0.327596	0.0781082	4	AT1G64660	0.254672	0.137485	5	AT2G04660	0.224542	0.0973606	7	AT1G75210	0.194262	0.155818	9
AT2G25344	0.486048	0.304825	1					AT5G28000	0.377462	0.185657	1	AT3G16890	0.211498	0.243881	2	AT1G68510	0.265453	0.124149	3	AT1G57750	0.301955	0.27628	4	AT1G64710	0.192479	0.130493	5	AT2G04845	0.273608	0.157417	7	AT1G75230	0.318199	0.148678	9
AT2G25482	0.362365	0.782386	1					AT5G29560	0.322515	0.129745	1	AT3G16900	0.200826	0.188097	2	AT1G68690	0.308409	0.185041	3	AT1G58060	0.171001	0.129431	4	AT1G64780	0.367318	0.0346653	5	AT2G05920	0.310968	0.10088	7	AT1G75280	0.29994	0.132142	9
AT2G26130	0.47718	0.512506	1					AT5G35050	0.289531	0.881179	1	AT3G17130	0.374522	0.1109	2	AT1G68700	0.135221	1.00398	3	AT1G58120	0.198704	0.153635	4	AT1G65060	0.412151	0.086795	5	AT2G06040	0.33214	0.384229	7	AT1G75660	0.214245	0.103932	9
AT2G27145	0.440771	0.673757	1					AT5G35600	0.236747	0.252195	1	AT3G17180	0.221233	0.158186	2	AT1G68730	0.248795	0.31541	3	AT1G58210	0.347014	0.213125	4	AT1G65230	0.209038	0.16612	5	AT2G06210	0.219789	0.107694	7	AT1G75690	0.207155	0.0735132	9
AT2G27750	0.352479	0.612542	1					AT5G35870	0.220638	0.397482	1	AT3G17320	0.246398	0.729263	2	AT1G68765	0.144532	0.853089	3	AT1G58350	0.266275	0.115471	4	AT1G65490	0.328694	0.394602	5	AT2G06510	0.250544	0.129334	7	AT1G75810	0.318164	0.0718355	9
AT2G28050	0.320558	0.272837	1					AT5G36770	0.443297	0.387207	1	AT3G17460	0.18624	0.90329	2	AT1G68800	0.220791	0.557829	3	AT1G58420	0.313173	0.159991	4	AT1G65500	0.222389	0.56738	5	AT2G06925	0.147081	0.232156	7	AT1G75980	0.312105	0.20837	9
AT2G28220	0.421245	0.446751	1					AT5G36970	0.399009	0.159613	1	AT3G17580	0.172363	0.125251	2	AT1G68875	0.425427	0.347002	3	AT1G58430	0.248841	0.294594	4	AT1G65610	0.396618	0.0807582	5	AT2G06990	0.31551	0.0535602	7	AT1G75990	0.467504	0.0415128	9
AT2G28625	0.367149	0.192728	1					AT5G37560	0.427192	0.628849	1	AT3G17600	0.293452	0.0743078	2	AT1G68880	0.25583	0.310384	3	AT1G58520	0.230523	0.0813249	4	AT1G65910	0.382986	0.172358	5	AT2G07340	0.169416	0.231124	7	AT1G76130	0.206302	0.0848411	9
AT2G28850	0.352918	0.275744	1					AT5G37810	0.279067	0.125308	1	AT3G18470	0.13561	0.906123	2	AT1G69320	0.154031	0.30887	3	AT1G59640	0.338841	0.0747136	4	AT1G66130	0.341349	0.16485	5	AT2G11890	0.285203	0.12178	7	AT1G76260	0.307456	0.0722677	9
AT2G29045	0.287726	0.506164	1					AT5G37860	0.297491	0.263811	1	AT3G18485	0.327011	0.389826	2	AT1G69325	0.445724	0.162199	3	AT1G59670	0.224084	0.421388	4	AT1G66160	0.356386	0.158187	5	AT2G12480	0.341675	0.170217	7	AT1G76380	0.305417	0.302765	9
AT2G29100	0.283949	0.473762	1					AT5G37920	0.376901	0.421674	1	AT3G18590	0.174018	0.235256	2	AT1G69560	0.194148	0.416186	3	AT1G59720	0.243529	0.203755	4	AT1G66200	0.302276	0.0490748	5	AT2G14120	0.256208	0.185607	7	AT1G76400	0.247552	0.100454	9
AT2G30090	0.255819	0.365139	1					AT5G38400	0.441003	0.483567	1	AT3G18715	0.406119	0.171661	2	AT1G69580	0.206055	0.21783	3	AT1G59730	0.121795	0.678335	4	AT1G66210	0.348111	0.283335	5	AT2G14255	0.257342	0.231092	7	AT1G76460	0.188622	0.157613	9
AT2G30220	0.282411	0.168556	1					AT5G38440	0.246053	0.298352	1	AT3G18900	0.250613	0.213595	2	AT1G69600	0.253373	0.0768859	3	AT1G60170	0.329603	0.0765565	4	AT1G66230	0.263803	0.267157	5	AT2G14290	0.391329	0.225337	7	AT1G76490	0.438276	0.0666288	9
AT2G31310	0.16045	0.218391	1					AT5G38680	0.336517	0.601537	1	AT3G19050	0.159655	0.333556	2	AT1G69660	0.357468	0.460023	3	AT1G60240	0.325379	0.620985	4	AT1G66250	0.417196	0.0908358	5	AT2G14750	0.323	0.125773	7	AT1G76730	0.178993	0.206536	9
AT2G32275	0.446837	1.00226	1					AT5G39110	0.362422	0.105704	1	AT3G19160	0.252796	0.400463	2	AT1G69690	0.28527	0.0794195	3	AT1G60570	0.365992	0.515154	4	AT1G66350	0.316801	0.110265	5	AT2G14880	0.460994	0.083428	7	AT1G76970	0.248977	0.238588	9
AT2G32620	0.358995	0.313743	1					AT5G39200	0.423701	0.323612	1	AT3G19430	0.243401	0.158093	2	AT1G69710	0.221764	0.227738	3	AT1G60630	0.279656	0.209887	4	AT1G66360	0.387971	0.130706	5	AT2G14900	0.379879	0.098742	7	AT1G77140	0.190251	0.0369664	9
AT2G32740	0.287328	0.284644	1					AT5G39270	0.350012	0.244147	1	AT3G19595	0.24221	0.411658	2	AT1G69810	0.422287	0.228196	3	AT1G60783	0.239898	0.600111	4	AT1G66610	0.308827	0.642372	5	AT2G15090	0.244541	0.158979	7	AT1G77300	0.218292	0.458346	9
AT2G32785	0.260236	0.761376	1					AT5G39300	0.41986	0.308497	1	AT3G20155	0.368129	0.354244	2	AT1G69880	0.33869	0.249481	3	AT1G60790	0.275127	0.159617	4	AT1G66840	0.295012	0.255499	5	AT2G15480	0.27765	0.204849	7	AT1G77370	0.258459	0.179441	9
AT2G32788	0.380226	0.460306	1					AT5G39640	0.38716	0.312099	1	AT3G20160	0.191935	0.485871	2	AT1G69970	0.189014	0.443174	3	AT1G60900	0.209805	0.214618	4	AT1G66850	0.317375	0.225107	5	AT2G15695	0.278295	0.133318	7	AT1G77410	0.187792	0.332131	9
AT2G33230	0.268826	0.110954	1					AT5G39700	0.436496	0.702597	1	AT3G20360	0.317059	0.20719	2	AT1G70030	0.342236	0.712611	3	AT1G61000	0.209773	0.357551	4	AT1G66970	0.363975	0.276048	5	AT2G15760	0.309852	0.116983	7	AT1G77510	0.295631	0.140951	9
AT2G35615	0.352066	0.13748	1					AT5G39910	0.312563	0.285466	1	AT3G20898	0.402694	0.20975	2	AT1G70220	0.227988	0.848146	3	AT1G61070	0.378756	0.194975	4	AT1G67180	0.254548	0.283824	5	AT2G16440	0.223085	0.0775319	7	AT1G77600	0.182624	0.29513	9
AT2G37740	0.268809	0.194902	1					AT5G40050	0.279546	0.517683	1	AT3G21340	0.237752	0.186786	2	AT1G70260	0.212378	0.194012	3	AT1G61110	0.257075	0.0489667	4	AT1G67290	0.440156	0.176022	5	AT2G17120	0.210319	0.391088	7	AT1G77800	0.207574	0.267775	9
AT2G38152	0.375129	0.0922422	1					AT5G40310	0.234295	0.160579	1	AT3G21990	0.412158	0.146059	2	AT1G70440	0.379231	0.235756	3	AT1G61130	0.35183	0.122496	4	AT1G67440	0.416311	0.0462111	5	AT2G17150	0.223205	0.174489	7	AT1G78010	0.298078	0.15727	9
AT2G40260	0.283387	0.175468	1					AT5G40405	0.267452	0.130574	1	AT3G22030	0.259333	0.46595	2	AT1G70470	0.406733	0.173133	3	AT1G61210	0.218027	0.281078	4	AT1G67550	0.267903	0.0883994	5	AT2G17290	0.237091	0.0656644	7	AT1G78050	0.27954	0.116513	9
AT2G41910	0.282408	0.352011	1					AT5G40430	0.42979	0.734077	1	AT3G22090	0.319789	0.435232	2	AT1G70500	0.250723	0.215995	3	AT1G61215	0.212037	0.191142	4	AT1G67680	0.208768	0.303876	5	AT2G17340	0.185878	0.132037	7	AT1G78130	0.308318	0.0695269	9
AT2G41920	0.426449	0.291127	1					AT5G41200	0.449003	0.464805	1	AT3G22100	0.412276	0.279388	2	AT1G70510	0.382623	0.206232	3	AT1G61255	0.269586	0.444295	4	AT1G67720	0.221209	0.150213	5	AT2G17440	0.282107	0.287416	7	AT1G78140	0.261835	0.206128	9
AT2G42550	0.312039	0.3617	1					AT5G41530	0.300571	1.07161	1	AT3G22640	0.484489	0.363285	2	AT1G70640	0.483826	0.258397	3	AT1G61660	0.184918	0.250815	4	AT1G68050	0.281159	0.0652555	5	AT2G17650	0.283849	0.209904	7	AT1G78170	0.232062	0.409201	9
AT2G44330	0.430897	0.564835	1					AT5G43175	0.315456	0.195166	1	AT3G22650	0.296905	0.352194	2	AT1G70910	0.388036	0.73981	3	AT1G61800	0.203433	0.135733	4	AT1G68060	0.293358	0.0592615	5	AT2G17700	0.222306	0.0842666	7	AT1G78180	0.299556	0.0454818	9
AT2G44340	0.312552	0.186988	1					AT5G43230	0.341717	0.127552	1	AT3G22961	0.347729	0.661922	2	AT1G70920	0.187126	0.190166	3	AT1G61980	0.263611	0.50187	4	AT1G68460	0.278042	0.234253	5	AT2G17790	0.217884	0.134356	7	AT1G78210	0.35948	0.0881916	9
AT2G44400	0.16941	0.393318	1					AT5G43520	0.252485	0.235962	1	AT3G23020	0.271338	0.0943662	2	AT1G70980	0.241462	0.203924	3	AT1G62030	0.287684	0.22291	4	AT1G68470	0.352894	0.215955	5	AT2G17975	0.335835	0.137173	7	AT1G78300	0.310028	0.049992	9
AT3G01760	0.307677	0.134023	1					AT5G43540	0.240251	0.116005	1	AT3G23120	0.414984	0.461081	2	AT1G70990	0.347691	0.288724	3	AT1G62045	0.30997	0.227621	4	AT1G68585	0.229594	0.0842487	5	AT2G17990	0.233731	0.169036	7	AT1G78310	0.301119	0.159502	9
AT3G02645	0.201902	0.236324	1					AT5G43935	0.238067	0.567525	1	AT3G23180	0.387141	0.184508	2	AT1G71015	0.241485	0.353917	3	AT1G62085	0.373141	0.336866	4	AT1G68630	0.387296	0.0880504	5	AT2G18220	0.270703	0.209865	7	AT1G78380	0.343849	0.118803	9
AT3G04900	0.417252	0.289803	1					AT5G44265	0.145469	0.29911	1	AT3G23220	0.475753	0.229954	2	AT1G71160	0.228261	0.107993	3	AT1G62120	0.417534	0.455276	4	AT1G68780	0.201657	0.279435	5	AT2G18245	0.241936	0.263565	7	AT1G78570	0.220106	0.0503256	9
AT3G05975	0.336128	0.314656	1					AT5G44690	0.295204	0.572177	1	AT3G23360	0.304314	0.170297	2	AT1G71200	0.224082	0.0871436	3	AT1G62225	0.23511	1.21014	4	AT1G68810	0.244081	0.0719858	5	AT2G18250	0.283316	0.107349	7	AT1G78810	0.287848	0.32745	9
AT3G06090	0.240917	0.330815	1					AT5G44770	0.225689	0.494023	1	AT3G23380	0.378767	0.238616	2	AT1G71240	0.222446	0.151994	3	AT1G62305	0.253115	0.219475	4	AT1G68850	0.287628	0.221412	5	AT2G18630	0.383066	0.105461	7	AT1G78890	0.227097	0.29503	9
AT3G06230	0.415056	0.253134	1					AT5G45180	0.272277	0.247118	1	AT3G24093	0.376283	0.58103	2	AT1G71360	0.199196	0.301875	3	AT1G62422	0.284559	0.217869	4	AT1G68980	0.258862	0.216873	5	AT2G18670	0.279798	0.144887	7	AT1G78960	0.290424	0.198207	9
AT3G08790	0.2125	0.152677	1					AT5G45860	0.142551	0.335606	1	AT3G24225	0.156338	0.366327	2	AT1G71370	0.100327	0.338054	3	AT1G62500	0.158952	0.146434	4	AT1G69010	0.253297	0.107017	5	AT2G18890	0.285386	0.230512	7	AT1G79050	0.321087	0.098988	9
AT3G09400	0.338219	0.239947	1					AT5G45870	0.25769	0.255929	1	AT3G24535	0.221388	0.680155	2	AT1G71450	0.316004	0.295736	3	AT1G62510	0.340696	0.0990229	4	AT1G69180	0.33051	0.0362382	5	AT2G19130	0.320836	0.150429	7	AT1G79150	0.295744	0.17026	9
AT3G09990	0.381968	0.460109	1					AT5G45875	0.354917	0.448385	1	AT3G24630	0.273088	0.325049	2	AT1G71470	0.479067	0.855101	3	AT1G62560	0.280209	0.163562	4	AT1G69240	0.303858	0.0682877	5	AT2G19590	0.21209	0.146707	7	AT1G79350	0.1981	0.0644351	9
AT3G10580	0.329387	0.599039	1					AT5G46060	0.244377	0.12875	1	AT3G25060	0.309978	0.21206	2	AT1G71520	0.370334	0.196265	3	AT1G62590	0.370866	0.258212	4	AT1G69526	0.282284	0.184553	5	AT2G19930	0.356319	0.258013	7	AT1G79490	0.264919	0.0698119	9
AT3G10710	0.269149	0.17783	1					AT5G46930	0.209444	0.46473	1	AT3G25655	0.153425	0.693525	2	AT1G71530	0.338832	0.0526174	3	AT1G62600	0.236695	0.156096	4	AT1G69610	0.2481	0.274283	5	AT2G20250	0.180372	0.637008	7	AT1G79520	0.308986	0.094612	9
AT3G10900	0.236031	0.567148	1					AT5G46970	0.332446	0.397127	1	AT3G25670	0.268004	0.281579	2	AT1G71866	0.338864	0.324354	3	AT1G62770	0.30107	0.125583	4	AT1G69700	0.346862	0.0490743	5	AT2G20370	0.184982	0.0736905	7	AT1G79690	0.272479	0.121832	9
AT3G11920	0.391773	0.257799	1					AT5G46990	0.357082	0.313919	1	AT3G26490	0.273889	0.206412	2	AT1G72010	0.437089	0.141241	3	AT1G62870	0.269268	0.0682503	4	AT1G69730	0.277867	0.524072	5	AT2G20420	0.221776	0.0599341	7	AT1G79730	0.145778	0.14555	9
AT3G12190	0.144682	1.17535	1					AT5G47260	0.178423	0.513847	1	AT3G26550	0.378078	0.220541	2	AT1G72120	0.296886	0.214129	3	AT1G62880	0.373871	0.040643	4	AT1G69780	0.330197	0.0530629	5	AT2G20610	0.237974	0.177678	7	AT1G79790	0.206934	0.280326	9
AT3G12540	0.231477	0.139617	1					AT5G49260	0.424962	1.09431	1	AT3G26660	0.166147	0.273263	2	AT1G72210	0.276319	0.143868	3	AT1G62940	0.27315	0.049214	4	AT1G69790	0.262379	0.106227	5	AT2G20670	0.385882	0.138527	7	AT1G79800	0.44964	0.381738	9
AT3G14490	0.272737	0.357505	1					AT5G50115	0.440118	0.605034	1	AT3G27025	0.205849	0.558084	2	AT1G72240	0.286697	0.396764	3	AT1G62990	0.217033	0.0734469	4	AT1G69850	0.330039	0.0835368	5	AT2G20760	0.213819	0.149027	7	AT1G79850	0.264466	0.18086	9
AT3G14970	0.318464	0.549697	1					AT5G50680	0.217735	0.147343	1	AT3G27950	0.326723	0.183219	2	AT1G72350	0.29656	0.33738	3	AT1G63060	0.344963	0.0846623	4	AT1G69930	0.243695	0.256249	5	AT2G21320	0.350901	0.0682786	7	AT1G79950	0.267106	0.171041	9
AT3G15130	0.107307	0.386589	1					AT5G50710	0.316995	0.592079	1	AT3G27970	0.261056	0.0711384	2	AT1G72530	0.304194	0.234442	3	AT1G63450	0.298029	0.282467	4	AT1G70100	0.264064	0.485254	5	AT2G21380	0.19738	0.139046	7	AT1G80010	0.452941	0.177366	9
AT3G16210	0.144952	0.594976	1					AT5G51360	0.379671	0.401459	1	AT3G28223	0.321645	0.577516	2	AT1G72540	0.153334	0.253102	3	AT1G63710	0.320454	0.0906431	4	AT1G70170	0.432168	0.0965589	5	AT2G21440	0.196985	0.288127	7	AT1G80040	0.277914	0.335353	9
AT3G16300	0.249283	0.263998	1					AT5G51930	0.313617	0.370388	1	AT3G28410	0.245513	0.661753	2	AT1G72720	0.206422	0.363925	3	AT1G63990	0.191712	0.100642	4	AT1G70460	0.325915	0.130715	5	AT2G21640	0.125986	0.845604	7	AT1G80060	0.18454	0.246551	9
AT3G16540	0.321374	0.450022	1					AT5G52140	0.34403	0.406622	1	AT3G28880	0.318794	0.339214	2	AT1G72980	0.319405	0.481915	3	AT1G64000	0.238585	0.145771	4	AT1G70520	0.318917	0.0970414	5	AT2G21850	0.381714	0.327351	7	AT1G80280	0.306695	0.174906	9
AT3G16600	0.299902	0.361462	1					AT5G52670	0.286544	0.241053	1	AT3G29780	0.484562	0.277983	2	AT1G73000	0.182173	0.268566	3	AT1G64065	0.384205	0.137143	4	AT1G70550	0.307709	0.140018	5	AT2G21880	0.438795	0.0580825	7	AT1G80350	0.243021	0.0458927	9
AT3G17550	0.184657	0.513783	1					AT5G53260	0.437202	0.199068	1	AT3G43250	0.465244	0.308546	2	AT1G73120	0.327598	0.074877	3	AT1G64100	0.446373	0.400897	4	AT1G70650	0.329471	0.216121	5	AT2G21950	0.225535	0.186305	7	AT1G80460	0.299023	0.0599049	9
AT3G19600	0.230775	0.479154	1					AT5G53635	0.366549	0.840415	1	AT3G44060	0.353242	0.732639	2	AT1G73140	0.180293	0.196906	3	AT1G64140	0.172021	0.127194	4	AT1G70720	0.376275	0.183531	5	AT2G21970	0.485701	0.0597647	7	AT1G80480	0.269009	0.130516	9
AT3G19880	0.372382	0.649114	1					AT5G53680	0.462422	0.355563	1	AT3G44290	0.234215	0.184354	2	AT1G73160	0.271475	0.150587	3	AT1G64400	0.236615	0.150005	4	AT1G70890	0.28729	0.406368	5	AT2G23140	0.262695	0.105085	7	AT1G80510	0.289336	0.110422	9
AT3G20030	0.305708	0.63528	1					AT5G54000	0.219565	0.354673	1	AT3G44710	0.291248	0.524574	2	AT1G73340	0.299208	0.0951223	3	AT1G64490	0.412921	0.252862	4	AT1G70950	0.208262	0.376915	5	AT2G23420	0.231398	0.0881532	7	AT1G80560	0.173641	0.0842112	9
AT3G20180	0.411385	0.280621	1					AT5G54360	0.367889	1.15779	1	AT3G44760	0.320155	1.01804	2	AT1G73550	0.334242	0.661878	3	AT1G64625	0.334361	0.178939	4	AT1G71050	0.329553	0.160881	5	AT2G23620	0.370526	0.176216	7	AT1G80570	0.396377	0.150024	9
AT3G20460	0.21583	0.223187	1					AT5G54480	0.327146	0.34525	1	AT3G44830	0.287877	0.182036	2	AT1G73580	0.353285	0.105387	3	AT1G64700	0.238013	0.317056	4	AT1G71060	0.286072	0.177473	5	AT2G23640	0.340157	0.248427	7	AT1G80620	0.302435	0.329443	9
AT3G20750	0.418135	0.401406	1					AT5G54990	0.463764	0.417589	1	AT3G44870	0.456055	0.262509	2	AT1G73810	0.3139	0.304207	3	AT1G65010	0.203576	0.30366	4	AT1G71100	0.284223	0.135201	5	AT2G23670	0.261421	0.155903	7	AT1G80640	0.272022	0.117105	9
AT3G20880	0.239338	0.215706	1					AT5G55110	0.216195	0.241427	1	AT3G44900	0.336313	0.167035	2	AT1G73885	0.34246	0.254399	3	AT1G65090	0.330648	0.24603	4	AT1G71140	0.322375	0.172616	5	AT2G23700	0.24057	0.136896	7	AT1G80680	0.194923	0.240088	9
AT3G21900	0.385175	0.363312	1					AT5G55360	0.374348	0.308942	1	AT3G44910	0.401827	0.249615	2	AT1G73965	0.16978	0.645786	3	AT1G65120	0.205424	0.436331	4	AT1G71210	0.237859	0.19941	5	AT2G23900	0.314886	0.0761586	7	AT1G80850	0.297862	0.13757	9
AT3G21910	0.316144	0.22852	1					AT5G56075	0.295761	0.181945	1	AT3G44930	0.417372	0.237787	2	AT1G74045	0.216431	0.401213	3	AT1G65250	0.393985	0.597925	4	AT1G71420	0.29849	0.222491	5	AT2G23980	0.349222	0.0613744	7	AT2G01110	0.213243	0.134493	9
AT3G21940	0.446962	0.254814	1					AT5G56200	0.260587	0.38912	1	AT3G45330	0.358135	0.122102	2	AT1G74055	0.187292	0.378815	3	AT1G65320	0.32289	0.0371956	4	AT1G71460	0.283009	0.107441	5	AT2G24090	0.274456	0.0889995	7	AT2G01220	0.182344	0.233364	9
AT3G22010	0.324533	0.27497	1					AT5G56368	0.478279	0.347506	1	AT3G45540	0.445993	0.430424	2	AT1G74080	0.320367	0.380736	3	AT1G65390	0.353445	0.614326	4	AT1G71490	0.30142	0.221177	5	AT2G24260	0.284574	0.164791	7	AT2G01350	0.17455	0.0942216	9
AT3G22050	0.257989	0.366118	1					AT5G56390	0.235583	0.728595	1	AT3G45810	0.321847	0.136653	2	AT1G74350	0.19005	0.225053	3	AT1G65480	0.293993	0.123828	4	AT1G71680	0.233167	0.147614	5	AT2G24320	0.241723	0.253905	7	AT2G01650	0.256165	0.110647	9
AT3G23140	0.158335	0.570723	1					AT5G56400	0.290284	0.473984	1	AT3G46310	0.364671	0.538474	2	AT1G74458	0.220724	0.524278	3	AT1G65690	0.430014	0.0721758	4	AT1G72070	0.224176	0.239049	5	AT2G24350	0.158071	0.974408	7	AT2G01690	0.1861	0.0533582	9
AT3G23470	0.256254	0.214354	1					AT5G56430	0.249902	0.719864	1	AT3G46480	0.330764	0.287161	2	AT1G74500	0.203771	0.0221097	3	AT1G65810	0.381576	0.193894	4	AT1G72100	0.34312	0.217975	5	AT2G24530	0.30083	0.222083	7	AT2G01720	0.192943	0.103611	9
AT3G23715	0.403697	0.527447	1					AT5G56440	0.265302	0.700883	1	AT3G46860	0.30664	0.766864	2	AT1G74580	0.246087	0.173763	3	AT1G65900	0.305929	0.138952	4	AT1G72230	0.177115	0.390185	5	AT2G25070	0.329424	0.0804654	7	AT2G01735	0.314662	0.114081	9
AT3G23960	0.385546	0.801696	1					AT5G56620	0.164434	0.33603	1	AT3G48280	0.217441	0.323039	2	AT1G74600	0.250997	0.200534	3	AT1G65920	0.33047	0.119868	4	AT1G72270	0.171499	0.644839	5	AT2G25250	0.337065	0.461994	7	AT2G01810	0.227976	0.390697	9
AT3G24290	0.388497	0.0647457	1					AT5G56960	0.221714	0.277388	1	AT3G48300	0.320157	0.24206	2	AT1G74830	0.22464	0.218903	3	AT1G65970	0.287847	0.0619704	4	AT1G72430	0.181746	0.0232137	5	AT2G25355	0.326745	0.188191	7	AT2G01820	0.272767	0.192059	9
AT3G24900	0.260666	0.421843	1					AT5G57750	0.450124	0.406673	1	AT3G48400	0.220853	0.315963	2	AT1G74850	0.32795	0.0432998	3	AT1G66080	0.227235	0.064135	4	AT1G72520	0.299339	0.0951376	5	AT2G25420	0.18551	0.476993	7	AT2G01910	0.209839	0.0879717	9
AT3G25090	0.310331	0.49143	1					AT5G58820	0.261723	0.438779	1	AT3G48770	0.381046	0.250736	2	AT1G74875	0.382786	0.38896	3	AT1G66345	0.320595	0.33716	4	AT1G72700	0.172864	0.0645153	5	AT2G25530	0.252369	0.0926993	7	AT2G02050	0.238748	0.11733	9
AT3G26120	0.261666	0.246432	1					AT5G58890	0.336883	0.359988	1	AT3G49142	0.259641	0.103469	2	AT1G75060	0.344979	0.293185	3	AT1G66470	0.335616	0.0720735	4	AT1G72960	0.232998	0.116118	5	AT2G25620	0.255365	0.13541	7	AT2G02100	0.289275	0.166234	9
AT3G26140	0.215272	0.199886	1					AT5G59280	0.417482	0.624452	1	AT3G49200	0.287	0.333415	2	AT1G75250	0.185575	0.535658	3	AT1G66480	0.385296	0.131264	4	AT1G72990	0.279221	0.232582	5	AT2G25660	0.218113	0.118034	7	AT2G02710	0.28169	0.237203	9
AT3G26390	0.441159	0.754722	1					AT5G60000	0.47744	0.176076	1	AT3G49330	0.240541	0.110027	2	AT1G75260	0.278277	0.400609	3	AT1G66500	0.470025	0.302712	4	AT1G73050	0.205773	0.0889287	5	AT2G25740	0.290228	0.2001	7	AT2G02880	0.366999	0.137415	9
AT3G27027	0.235792	0.0289434	1					AT5G60060	0.244268	0.36996	1	AT3G49340	0.378701	0.28192	2	AT1G75430	0.171052	0.142381	3	AT1G66540	0.429929	0.174659	4	AT1G73410	0.435528	0.111746	5	AT2G25800	0.350744	0.0420787	7	AT2G03210	0.250951	0.243157	9
AT3G27040	0.380848	0.462509	1					AT5G60090	0.373534	0.754025	1	AT3G49380	0.27571	0.354197	2	AT1G75550	0.323752	0.253431	3	AT1G66800	0.242973	0.446672	4	AT1G73660	0.234833	0.161976	5	AT2G25930	0.219427	0.326459	7	AT2G03240	0.409274	0.0827245	9
AT3G27835	0.287858	0.885386	1					AT5G60130	0.4823	0.298532	1	AT3G49730	0.275306	0.151139	2	AT1G75790	0.252557	0.215962	3	AT1G66830	0.313076	0.195352	4	AT1G73830	0.437472	0.185733	5	AT2G26200	0.224263	0.202891	7	AT2G03270	0.273757	0.0503164	9
AT3G27900	0.46305	0.426828	1					AT5G60330	0.215065	0.285482	1	AT3G50030	0.364797	0.150081	2	AT1G75880	0.260599	0.198085	3	AT1G66860	0.379208	0.123759	4	AT1G73860	0.27589	0.151611	5	AT2G26280	0.335405	0.0654165	7	AT2G04410	0.329886	0.0573724	9
AT3G28190	0.228922	0.32046	1					AT5G60335	0.223726	0.291017	1	AT3G50330	0.231183	0.148002	2	AT1G75940	0.204881	0.159554	3	AT1G66880	0.3466	0.534225	4	AT1G74100	0.318343	0.0669874	5	AT2G26360	0.312853	0.124433	7	AT2G04550	0.300378	0.102798	9
AT3G28380	0.305785	0.21184	1					AT5G60480	0.283558	0.361966	1	AT3G50510	0.46059	0.542267	2	AT1G76190	0.274125	0.18445	3	AT1G67030	0.275192	0.140792	4	AT1G74360	0.322035	0.340924	5	AT2G26440	0.405243	0.137657	7	AT2G04740	0.261108	0.0922805	9
AT3G28390	0.373261	0.189179	1					AT5G60615	0.199692	0.705535	1	AT3G50610	0.297093	0.338139	2	AT1G76430	0.357188	0.137577	3	AT1G67110	0.332578	0.0838017	4	AT1G74420	0.300604	0.259134	5	AT2G26450	0.324392	0.161097	7	AT2G04860	0.311332	0.181568	9
AT3G28990	0.266253	0.511249	1					AT5G61280	0.360447	0.307631	1	AT3G51360	0.258458	0.28915	2	AT1G76470	0.253996	0.219366	3	AT1G67170	0.274141	0.175778	4	AT1G74590	0.142821	0.65561	5	AT2G26470	0.234643	0.418083	7	AT2G05590	0.353749	0.180698	9
AT3G29152	0.332002	0.624346	1					AT5G61470	0.357476	0.560643	1	AT3G51680	0.275814	0.123258	2	AT1G76610	0.355822	0.129769	3	AT1G67325	0.262939	0.10499	4	AT1G74990	0.349647	0.260518	5	AT2G26570	0.249504	0.244349	7	AT2G05620	0.302331	0.105978	9
AT3G29635	0.473677	0.286966	1					AT5G61690	0.216708	0.274776	1	AT3G51700	0.334426	0.551453	2	AT1G77020	0.206573	0.137988	3	AT1G67400	0.329262	0.061211	4	AT1G75090	0.247461	0.226825	5	AT2G26640	0.491829	0.0294083	7	AT2G06005	0.228755	0.152193	9
AT3G29800	0.256258	0.748485	1					AT5G62970	0.31067	0.667292	1	AT3G51710	0.303947	0.161498	2	AT1G77270	0.290516	0.494073	3	AT1G67690	0.118111	0.172238	4	AT1G75300	0.235162	0.265046	5	AT2G26730	0.325026	0.0788316	7	AT2G07360	0.213499	0.049615	9
AT3G30725	0.192238	0.41873	1					AT5G63063	0.13563	2.12431	1	AT3G52280	0.252049	0.215979	2	AT1G77320	0.189009	0.425437	3	AT1G67710	0.234157	0.137565	4	AT1G75520	0.142945	0.200518	5	AT2G26760	0.306169	0.148747	7	AT2G07680	0.275723	0.204154	9
AT3G30842	0.34874	0.207217	1					AT5G63170	0.342912	0.151409	1	AT3G53070	0.415959	0.382019	2	AT1G77520	0.309979	0.262696	3	AT1G67780	0.223568	0.388923	4	AT1G75590	0.313032	0.0473599	5	AT2G27030	0.198925	0.0473951	7	AT2G07690	0.20864	0.0995283	9
AT3G43570	0.404182	0.13471	1					AT5G63250	0.376908	0.419659	1	AT3G53150	0.235552	0.184588	2	AT1G77570	0.312676	0.914368	3	AT1G68040	0.2264	0.382608	4	AT1G75750	0.350749	0.106535	5	AT2G27110	0.227304	0.118155	7	AT2G11000	0.290634	0.114131	9
AT3G44170	0.325593	0.207995	1					AT5G63270	0.107836	0.570149	1	AT3G53200	0.286759	0.274964	2	AT1G77790	0.475454	0.220675	3	AT1G68090	0.256994	0.0580294	4	AT1G75890	0.255393	0.249846	5	AT2G27130	0.360155	0.359809	7	AT2G12550	0.324372	0.187149	9
AT3G44718	0.358051	0.292332	1					AT5G64800	0.349644	0.473458	1	AT3G53450	0.177756	0.0790753	2	AT1G77855	0.186513	0.217948	3	AT1G68310	0.365085	0.0810855	4	AT1G76020	0.269201	0.215254	5	AT2G27480	0.350732	0.201231	7	AT2G13610	0.222734	0.119421	9
AT3G45690	0.295878	0.313413	1					AT5G65274	0.251774	0.268492	1	AT3G53770	0.209312	0.470333	2	AT1G78230	0.300714	0.196724	3	AT1G68320	0.326821	0.141962	4	AT1G76070	0.372485	0.126445	5	AT2G27980	0.234284	0.308773	7	AT2G14110	0.479912	0.0518101	9
AT3G46340	0.284644	0.30144	1					AT5G65370	0.391996	0.270488	1	AT3G54530	0.253501	0.44198	2	AT1G78390	0.341563	0.143666	3	AT1G68330	0.258856	0.19787	4	AT1G76090	0.361	0.0704219	5	AT2G28380	0.211872	0.201038	7	AT2G16070	0.340273	0.140368	9
AT3G46570	0.374848	0.181814	1					AT5G66260	0.240165	0.154156	1	AT3G54550	0.355016	0.451553	2	AT1G78430	0.256269	0.27545	3	AT1G68430	0.456323	0.112774	4	AT1G76240	0.317649	0.103029	5	AT2G28450	0.236217	0.224032	7	AT2G16430	0.438078	0.0562513	9
AT3G46880	0.184457	0.645944	1									AT3G54570	0.261415	0.789938	2	AT1G78815	0.191004	0.102122	3	AT1G68450	0.366918	0.263607	4	AT1G76410	0.323356	0.138041	5	AT2G28590	0.472896	0.146423	7	AT2G16600	0.449476	0.0759912	9
AT3G47410	0.390905	0.497455	1									AT3G54730	0.350385	0.721298	2	AT1G79030	0.27103	0.0934042	3	AT1G68500	0.271952	0.33313	4	AT1G76450	0.143238	0.251405	5	AT2G28890	0.397326	0.0736791	7	AT2G16800	0.295718	0.220021	9
AT3G48940	0.278398	0.284396	1									AT3G55220	0.212522	0.0526582	2	AT1G79120	0.192193	0.246648	3	AT1G68552	0.149002	0.278493	4	AT1G76590	0.302558	0.0698785	5	AT2G29360	0.31484	0.233586	7	AT2G16940	0.253182	0.115235	9
AT3G49040	0.365535	0.537154	1									AT3G55780	0.327399	0.117583	2	AT1G79310	0.229931	0.237958	3	AT1G68600	0.366261	0.0527674	4	AT1G76620	0.24599	0.168657	5	AT2G29550	0.264826	0.0393348	7	AT2G17030	0.302475	0.174193	9
AT3G49630	0.183259	0.349942	1									AT3G56500	0.210632	0.416419	2	AT1G79740	0.229071	0.169334	3	AT1G68640	0.28262	0.0877383	4	AT1G76660	0.246043	0.0996177	5	AT2G29670	0.356083	0.162886	7	AT2G17033	0.272106	0.251014	9
AT3G49700	0.171944	0.0769724	1									AT3G56570	0.304817	0.227633	2	AT1G79915	0.459262	0.266673	3	AT1G68740	0.242718	0.134746	4	AT1G76740	0.485086	0.701017	5	AT2G30070	0.240073	0.0763112	7	AT2G17265	0.217772	0.0656985	9
AT3G49796	0.291941	1.20402	1									AT3G56660	0.269685	0.618202	2	AT1G80100	0.132759	0.122935	3	AT1G68750	0.265443	0.113972	4	AT1G76890	0.188827	0.225108	5	AT2G30080	0.390558	0.0834198	7	AT2G17380	0.191225	0.0150129	9
AT3G49830	0.369935	0.196873	1									AT3G56780	0.298647	0.435035	2	AT1G80133	0.340137	0.549311	3	AT1G68870	0.241152	0.237783	4	AT1G77240	0.268156	0.165366	5	AT2G30140	0.347284	0.221214	7	AT2G17480	0.240678	0.153395	9
AT3G49970	0.208405	0.357815	1									AT3G57970	0.157004	1.58371	2	AT1G80140	0.200377	0.223031	3	AT1G68890	0.184105	0.251291	4	AT1G77330	0.217971	0.0806131	5	AT2G30170	0.193461	0.156797	7	AT2G17670	0.378793	0.194136	9
AT3G49980	0.457785	0.634717	1									AT3G58000	0.251772	0.203113	2	AT1G80210	0.306766	0.205858	3	AT1G69060	0.217235	0.41319	4	AT1G77380	0.226779	0.138401	5	AT2G30280	0.218545	0.278815	7	AT2G17710	0.190494	0.152071	9
AT3G50020	0.382344	0.841637	1									AT3G58230	0.13657	0.360669	2	AT1G80260	0.270903	0.281934	3	AT1G69120	0.164912	0.10625	4	AT1G77630	0.278794	0.13729	5	AT2G30320	0.254199	0.177238	7	AT2G17972	0.383088	0.0938247	9
AT3G50180	0.352115	0.280331	1									AT3G58260	0.188708	1.07996	2	AT1G80330	0.410082	0.233511	3	AT1G69160	0.352192	0.115872	4	AT1G77920	0.346244	0.0908788	5	AT2G30470	0.276986	0.227717	7	AT2G17980	0.308364	0.0941687	9
AT3G51642	0.22094	0.173614	1									AT3G58290	0.224943	0.48207	2	AT1G80340	0.229807	0.208151	3	AT1G69170	0.278178	0.327797	4	AT1G77980	0.274165	0.117734	5	AT2G30530	0.281208	0.101797	7	AT2G18240	0.263147	0.196188	9
AT3G52440	0.236307	0.156496	1									AT3G58300	0.197608	0.317262	2	AT1G80540	0.28045	0.10425	3	AT1G69200	0.196174	0.245533	4	AT1G78020	0.315562	0.224286	5	AT2G30740	0.356134	0.0476717	7	AT2G18290	0.227234	0.081253	9
AT3G52980	0.289713	0.291866	1									AT3G58360	0.355458	0.226566	2	AT1G80610	0.246929	0.197866	3	AT1G69290	0.252011	0.148733	4	AT1G78090	0.241102	0.199136	5	AT2G31270	0.33131	0.225609	7	AT2G18330	0.271148	0.114967	9
AT3G53050	0.330235	0.325184	1									AT3G58480	0.29861	0.154649	2	AT1G80730	0.14793	0.419589	3	AT1G69440	0.303979	0.103226	4	AT1G78110	0.268147	0.162153	5	AT2G31320	0.227995	0.132197	7	AT2G18400	0.134396	0.0363948	9
AT3G53065	0.287154	0.200582	1									AT3G58720	0.218856	0.394064	2	AT1G80820	0.249042	0.065987	3	AT1G69460	0.434193	0.0586892	4	AT1G78120	0.235201	0.173315	5	AT2G31340	0.306376	0.0484187	7	AT2G18500	0.300438	0.167789	9
AT3G53075	0.235059	0.398879	1									AT3G58820	0.254268	0.632094	2	AT1G80980	0.266401	0.312134	3	AT1G69500	0.254589	0.160406	4	AT1G78320	0.313137	0.178524	5	AT2G31370	0.44189	0.174037	7	AT2G18710	0.236702	0.0780286	9
AT3G53590	0.262513	0.186955	1									AT3G58860	0.224384	0.416139	2	AT2G01280	0.225014	0.657028	3	AT1G69550	0.406171	0.396223	4	AT1G78410	0.218504	0.312042	5	AT2G31380	0.242364	0.16617	7	AT2G19170	0.203234	0.0864302	9
AT3G53820	0.120718	0.500985	1									AT3G58940	0.21299	0.442067	2	AT2G01500	0.287908	0.465424	3	AT1G69588	0.179621	0.613082	4	AT1G79420	0.219666	0.0503357	5	AT2G31410	0.362382	0.197977	7	AT2G19450	0.241106	0.157312	9
AT3G54160	0.237128	0.770831	1									AT3G59170	0.304796	0.444402	2	AT2G01505	0.292104	0.550077	3	AT1G69750	0.210575	0.096852	4	AT1G79460	0.17361	0.334353	5	AT2G31500	0.159614	0.0728449	7	AT2G19470	0.243468	0.0866301	9
AT3G55515	0.247613	0.495882	1									AT3G59250	0.320383	0.57048	2	AT2G01740	0.230601	0.259207	3	AT1G69760	0.319107	0.189498	4	AT1G79530	0.171439	0.138389	5	AT2G31750	0.33607	0.0947833	7	AT2G19540	0.24554	0.0987551	9
AT3G55540	0.301341	0.196654	1									AT3G59960	0.277459	0.282462	2	AT2G01905	0.313638	0.157376	3	AT1G69900	0.415248	0.187361	4	AT1G79570	0.192809	0.26906	5	AT2G31830	0.187124	0.163711	7	AT2G19640	0.245156	0.174824	9
AT3G56420	0.154698	0.290654	1									AT3G60280	0.284642	0.472639	2	AT2G01918	0.287351	0.199982	3	AT1G69940	0.20677	0.12901	4	AT1G79620	0.230219	0.0729804	5	AT2G31970	0.152804	0.177525	7	AT2G19670	0.34018	0.0283998	9
AT3G56770	0.26897	0.334196	1									AT3G60460	0.208186	0.154854	2	AT2G02061	0.269163	0.46277	3	AT1G70140	0.242188	0.271681	4	AT1G79760	0.22782	0.32172	5	AT2G32000	0.193321	0.0764362	7	AT2G19710	0.226006	0.350958	9
AT3G56891	0.317453	0.216142	1									AT3G60670	0.23313	0.162272	2	AT2G02240	0.261021	0.335835	3	AT1G70150	0.256695	0.303625	4	AT1G79770	0.269891	0.156186	5	AT2G32080	0.310592	0.0645898	7	AT2G19760	0.177808	0.205192	9
AT3G57310	0.326613	0.306953	1									AT3G60890	0.312395	0.45208	2	AT2G02250	0.434389	0.239119	3	AT1G70340	0.301848	0.273788	4	AT1G79840	0.280986	0.0569055	5	AT2G32390	0.20826	0.224358	7	AT2G19800	0.296919	0.182363	9
AT3G57740	0.22131	0.244047	1									AT3G61750	0.201534	0.137043	2	AT2G02450	0.146706	0.22501	3	AT1G70430	0.315337	0.248135	4	AT1G79860	0.324723	0.123771	5	AT2G32640	0.214151	0.175592	7	AT2G20050	0.261756	0.103997	9
AT3G57960	0.2786	1.04327	1									AT3G62440	0.378983	0.321878	2	AT2G02930	0.211162	0.178346	3	AT1G70540	0.339864	0.0754926	4	AT1G80130	0.22898	0.339788	5	AT2G32765	0.268075	0.510539	7	AT2G20190	0.179679	0.0914583	9
AT3G58310	0.256756	0.24758	1									AT4G00190	0.383854	0.219716	2	AT2G03230	0.43879	0.3483	3	AT1G70600	0.324051	0.00896577	4	AT1G80240	0.340166	0.147392	5	AT2G32850	0.299108	0.125497	7	AT2G20270	0.18516	0.287029	9
AT3G58340	0.222062	0.418276	1									AT4G00210	0.242709	0.435093	2	AT2G03360	0.330895	0.262266	3	AT1G70630	0.231289	0.213965	4	AT1G80450	0.402697	0.15405	5	AT2G32940	0.128342	0.399079	7	AT2G20570	0.263776	0.258461	9
AT3G58880	0.297442	0.685184	1									AT4G00305	0.391774	0.409143	2	AT2G03500	0.311118	0.109058	3	AT1G70670	0.300894	0.106157	4	AT1G80660	0.246848	0.0769979	5	AT2G32950	0.19302	0.0503693	7	AT2G20585	0.27131	0.19564	9
AT3G59240	0.270989	0.76122	1									AT4G00890	0.440846	0.485548	2	AT2G03505	0.27825	0.368485	3	AT1G70780	0.160709	0.208279	4	AT1G80810	0.225687	0.399812	5	AT2G33130	0.478981	0.378597	7	AT2G21120	0.254466	0.0390759	9
AT3G59610	0.348627	0.597659	1									AT4G01023	0.339648	0.481575	2	AT2G03590	0.247249	0.0573066	3	AT1G70800	0.370351	0.164102	4	AT1G80840	0.267386	0.148178	5	AT2G33250	0.40671	0.351215	7	AT2G21130	0.340896	0.0830276	9
AT3G59730	0.332953	0.320909	1									AT4G01160	0.264322	0.725652	2	AT2G03630	0.353045	0.281617	3	AT1G70880	0.230173	0.395218	4	AT1G80870	0.269306	0.129808	5	AT2G33440	0.163654	0.527581	7	AT2G21150	0.247992	0.0490854	9
AT3G60090	0.381842	0.15005	1									AT4G01535	0.421947	0.692565	2	AT2G03640	0.240345	0.476341	3	AT1G71000	0.30184	0.250465	4	AT1G80880	0.188458	0.303015	5	AT2G33480	0.339895	0.212965	7	AT2G21270	0.315222	0.0959199	9
AT3G60710	0.190042	0.573471	1									AT4G01730	0.21007	0.150744	2	AT2G03740	0.264783	0.396203	3	AT1G71110	0.218457	0.205961	4	AT2G01400	0.169098	0.378269	5	AT2G33770	0.174583	0.380866	7	AT2G21290	0.267937	0.113475	9
AT3G60870	0.257513	0.382968	1									AT4G01735	0.180224	1.03318	2	AT2G03830	0.204665	0.58628	3	AT1G71270	0.198562	0.0704518	4	AT2G01430	0.381723	0.22732	5	AT2G33830	0.330478	0.037682	7	AT2G21470	0.170408	0.117044	9
AT3G61172	0.299747	0.414544	1									AT4G01890	0.199633	0.412302	2	AT2G03840	0.312244	0.368319	3	AT1G71692	0.195608	0.0810279	4	AT2G01680	0.347021	0.0438154	5	AT2G33845	0.194083	0.12278	7	AT2G21510	0.156971	0.11248	9
AT3G61182	0.328887	0.508787	1									AT4G02170	0.10163	0.577025	2	AT2G04480	0.308499	0.422672	3	AT1G71760	0.308379	0.502483	4	AT2G01750	0.187371	0.09797	5	AT2G34260	0.241044	0.157554	7	AT2G21540	0.296017	0.0978341	9
AT3G61500	0.35738	0.59218	1									AT4G02320	0.272886	0.260625	2	AT2G04515	0.259427	0.49591	3	AT1G71850	0.326422	0.088604	4	AT2G01770	0.230381	0.116432	5	AT2G34357	0.188308	0.236045	7	AT2G21620	0.308026	0.108861	9
AT3G61510	0.212548	0.30162	1									AT4G02360	0.287768	0.20864	2	AT2G04560	0.257705	0.242731	3	AT1G71865	0.18412	0.0988338	4	AT2G01860	0.26985	0.123283	5	AT2G34500	0.366677	0.120276	7	AT2G21790	0.370495	0.0749554	9
AT3G61660	0.436095	0.305495	1									AT4G03220	0.266377	0.232593	2	AT2G04842	0.276225	0.0454936	3	AT1G71930	0.307047	0.0726768	4	AT2G01920	0.349307	0.216869	5	AT2G34640	0.289944	0.118074	7	AT2G22230	0.318042	0.101173	9
AT3G61730	0.177303	0.427012	1									AT4G03380	0.405106	0.626308	2	AT2G04865	0.214027	0.224029	3	AT1G72110	0.30515	0.283346	4	AT2G01950	0.242188	0.084881	5	AT2G34790	0.324779	0.0725512	7	AT2G22250	0.322484	0.0817719	9
AT3G62850	0.382967	0.811683	1									AT4G03565	0.454601	0.540767	2	AT2G05100	0.196636	0.0596193	3	AT1G72330	0.251533	0.119378	4	AT2G02010	0.278085	0.0553834	5	AT2G34930	0.224324	0.315415	7	AT2G22260	0.377813	0.224786	9
AT3G63360	0.330455	0.329489	1									AT4G04480	0.337566	0.13364	2	AT2G05180	0.236095	0.330135	3	AT1G72410	0.227438	0.377001	4	AT2G02060	0.299816	0.311346	5	AT2G35050	0.1568	0.325937	7	AT2G22400	0.190197	0.210003	9
AT4G00320	0.256495	0.773653	1									AT4G04540	0.29839	0.180085	2	AT2G05250	0.212426	0.1682	3	AT1G72490	0.353028	0.12868	4	AT2G02220	0.307574	0.191406	5	AT2G35160	0.316805	0.466921	7	AT2G22430	0.284784	0.0684294	9
AT4G01240	0.437088	0.190913	1									AT4G04695	0.37417	0.229597	2	AT2G05430	0.282667	0.910665	3	AT1G72500	0.242766	0.170098	4	AT2G02750	0.221886	0.20472	5	AT2G35170	0.354018	0.177735	7	AT2G22490	0.230518	0.310836	9
AT4G02310	0.375323	0.618478	1									AT4G04990	0.268118	0.373716	2	AT2G06200	0.263459	0.207805	3	AT1G72640	0.182023	0.239602	4	AT2G02780	0.181174	0.266894	5	AT2G35330	0.215689	0.205421	7	AT2G22830	0.268548	0.362458	9
AT4G02870	0.16582	2.30763	1									AT4G05497	0.297471	0.63257	2	AT2G12646	0.343185	0.0363973	3	AT1G72670	0.28169	0.0747762	4	AT2G02980	0.318777	0.131813	5	AT2G35410	0.254345	0.267119	7	AT2G22900	0.378777	0.0741123	9
AT4G03153	0.317224	0.590243	1									AT4G05540	0.32203	0.299713	2	AT2G14210	0.326158	0.105075	3	AT1G72690	0.330522	0.227438	4	AT2G03380	0.248843	0.190947	5	AT2G35430	0.252455	0.459139	7	AT2G23690	0.387371	0.0576597	9
AT4G03360	0.360655	1.18097	1									AT4G06744	0.392984	0.0858594	2	AT2G14540	0.304336	0.437164	3	AT1G72760	0.235238	0.425636	4	AT2G03550	0.35884	0.264091	5	AT2G35600	0.273464	0.027031	7	AT2G24020	0.262056	0.146124	9
AT4G03470	0.291377	0.532726	1									AT4G08550	0.443437	0.163145	2	AT2G14580	0.32695	0.261243	3	AT1G72790	0.273047	0.263699	4	AT2G03710	0.219896	0.108288	5	AT2G35930	0.285857	0.0933262	7	AT2G24540	0.320005	0.1965	9
AT4G04710	0.33138	0.204137	1									AT4G08620	0.313567	0.195653	2	AT2G14610	0.326709	0.238823	3	AT1G72890	0.316471	0.307216	4	AT2G03750	0.230274	0.367459	5	AT2G36010	0.223918	0.162159	7	AT2G24590	0.359483	0.0252263	9
AT4G05030	0.282711	0.2577	1									AT4G08990	0.429661	0.308508	2	AT2G14660	0.267988	0.273636	3	AT1G73150	0.304737	0.255227	4	AT2G03800	0.204847	0.18251	5	AT2G36400	0.243469	0.134722	7	AT2G24790	0.441047	0.2312	9
AT4G05170	0.363863	0.309789	1									AT4G09012	0.232658	0.196905	2	AT2G14710	0.328113	0.471358	3	AT1G73210	0.394389	0.187195	4	AT2G03850	0.199045	0.574228	5	AT2G36680	0.239787	0.275239	7	AT2G24830	0.233174	0.364996	9
AT4G05220	0.398566	0.109161	1									AT4G10350	0.310717	0.0753058	2	AT2G14820	0.25873	0.111479	3	AT1G73360	0.24662	0.109627	4	AT2G03890	0.298688	0.0463788	5	AT2G36910	0.269889	0.0265807	7	AT2G25010	0.39761	0.0451944	9
AT4G05230	0.222606	0.464317	1									AT4G10465	0.317919	0.125488	2	AT2G14960	0.406847	0.0359929	3	AT1G73460	0.190853	0.188928	4	AT2G04040	0.289945	0.17703	5	AT2G37130	0.248166	0.0669058	7	AT2G25060	0.296612	0.154704	9
AT4G05260	0.288852	0.935432	1									AT4G10650	0.272738	0.196615	2	AT2G15220	0.397859	0.0668679	3	AT1G73560	0.298928	0.347278	4	AT2G04220	0.297584	0.114722	5	AT2G37150	0.233174	0.392317	7	AT2G25140	0.34195	0.165914	9
AT4G08630	0.235359	0.208009	1									AT4G11040	0.434446	0.141621	2	AT2G15440	0.199478	0.255943	3	AT1G73590	0.289627	0.042392	4	AT2G04270	0.156061	0.197581	5	AT2G37460	0.323821	0.123442	7	AT2G25170	0.250089	0.114401	9
AT4G08840	0.417231	0.363804	1									AT4G11050	0.34255	0.10846	2	AT2G15660	0.386827	0.711826	3	AT1G73600	0.232558	0.135291	4	AT2G04850	0.371633	0.0646389	5	AT2G37520	0.257049	0.136976	7	AT2G25180	0.238119	0.176968	9
AT4G09130	0.293998	0.388181	1									AT4G11170	0.269886	0.37992	2	AT2G15780	0.310186	0.238398	3	AT1G73710	0.290446	0.0885032	4	AT2G05320	0.397792	0.105389	5	AT2G37650	0.304525	0.137282	7	AT2G25280	0.198115	0.0880197	9
AT4G09190	0.306388	0.596044	1									AT4G11470	0.388353	0.233129	2	AT2G15980	0.277101	0.29869	3	AT1G73740	0.204896	0.1932	4	AT2G05760	0.350246	0.0668395	5	AT2G37670	0.429621	0.0859106	7	AT2G25540	0.309538	0.14947	9
AT4G09530	0.451403	0.265639	1									AT4G11480	0.274958	0.270483	2	AT2G16030	0.327921	0.169359	3	AT1G73805	0.278487	0.332856	4	AT2G05910	0.256634	0.145226	5	AT2G37770	0.316781	0.198224	7	AT2G25720	0.451227	0.151686	9
AT4G10290	0.274311	0.458756	1									AT4G11550	0.30826	0.416277	2	AT2G16380	0.434506	0.199245	3	AT1G73850	0.261744	0.169447	4	AT2G06255	0.372735	0.200378	5	AT2G38010	0.291786	0.126151	7	AT2G25870	0.287314	0.123869	9
AT4G10510	0.337508	0.175535	1									AT4G11655	0.189134	0.37714	2	AT2G16385	0.381664	0.22415	3	AT1G74050	0.310739	0.090581	4	AT2G07170	0.328639	0.150278	5	AT2G38110	0.257582	0.0906632	7	AT2G25880	0.359539	0.0459167	9
AT4G10540	0.330735	0.248692	1									AT4G11700	0.473665	0.63469	2	AT2G17010	0.360647	0.14269	3	AT1G74150	0.28853	0.325084	4	AT2G10970	0.407462	0.219034	5	AT2G38370	0.308437	0.237361	7	AT2G25910	0.245368	0.0367209	9
AT4G10595	0.3704	0.566094	1									AT4G11750	0.263765	0.716593	2	AT2G17580	0.154347	0.453673	3	AT1G74220	0.288141	0.224438	4	AT2G11520	0.41077	0.127463	5	AT2G38780	0.211522	0.325499	7	AT2G25970	0.24591	0.160292	9
AT4G11911	0.469367	0.25372	1									AT4G11810	0.348597	0.0560299	2	AT2G17770	0.428651	0.177545	3	AT1G74430	0.295263	0.377945	4	AT2G13790	0.286871	0.140059	5	AT2G38840	0.157264	0.0759232	7	AT2G26060	0.207324	0.125761	9
AT4G12140	0.253708	1.13476	1									AT4G12440	0.23152	0.113814	2	AT2G17780	0.269812	0.387272	3	AT1G74460	0.212414	0.119124	4	AT2G13820	0.39392	0.212385	5	AT2G39040	0.26918	0.217601	7	AT2G26080	0.300176	0.116031	9
AT4G12210	0.285627	0.851568	1									AT4G12530	0.169646	0.486627	2	AT2G17850	0.274083	0.370367	3	AT1G74540	0.312235	0.129374	4	AT2G14690	0.354405	0.293701	5	AT2G39130	0.228091	0.152378	7	AT2G26180	0.429542	0.0728815	9
AT4G12370	0.477189	0.248682	1									AT4G12940	0.345375	0.577782	2	AT2G17940	0.24777	0.372969	3	AT1G74630	0.306134	0.171903	4	AT2G15050	0.351363	0.686636	5	AT2G39240	0.177092	0.65383	7	AT2G26190	0.266913	0.133528	9
AT4G12740	0.304581	0.329079	1									AT4G13090	0.40632	0.322227	2	AT2G18000	0.188763	0.44778	3	AT1G74650	0.203317	0.321636	4	AT2G15490	0.275786	0.192973	5	AT2G39470	0.183384	0.30302	7	AT2G26350	0.258913	0.152884	9
AT4G13060	0.348196	0.651205	1									AT4G13880	0.35925	0.446629	2	AT2G18010	0.219273	0.275759	3	AT1G74890	0.252565	0.216511	4	AT2G15580	0.409431	0.138213	5	AT2G39480	0.225349	0.0451011	7	AT2G26510	0.381995	0.233535	9
AT4G13440	0.406908	0.321375	1									AT4G13890	0.364388	0.145153	2	AT2G18150	0.271161	0.075129	3	AT1G75000	0.449317	0.0832042	4	AT2G15620	0.284021	0.0526571	5	AT2G39700	0.248426	0.0213629	7	AT2G26990	0.279099	0.0791428	9
AT4G13600	0.286015	0.13394	1									AT4G14670	0.239261	0.380154	2	AT2G18328	0.308086	0.158287	3	AT1G75120	0.232162	0.432278	4	AT2G15680	0.409504	0.0582064	5	AT2G39705	0.213433	0.0794798	7	AT2G27100	0.229666	0.165807	9
AT4G13992	0.487945	0.279109	1									AT4G14746	0.165012	0.392332	2	AT2G18860	0.381687	0.203406	3	AT1G75360	0.190505	1.06805	4	AT2G15880	0.374379	0.133963	5	AT2G39795	0.283012	0.257078	7	AT2G27460	0.222094	0.0546653	9
AT4G14785	0.319237	0.383302	1									AT4G14805	0.285483	0.395409	2	AT2G19050	0.345265	0.227248	3	AT1G75490	0.197348	0.0807193	4	AT2G16250	0.243135	0.219665	5	AT2G39970	0.209385	0.116392	7	AT2G27680	0.268858	0.102449	9
AT4G14860	0.34379	0.250036	1									AT4G15215	0.261131	0.197477	2	AT2G19070	0.346915	0.104394	3	AT1G75580	0.307635	0.0669078	4	AT2G16365	0.415161	0.207805	5	AT2G39980	0.374777	0.0867428	7	AT2G27730	0.247764	0.291817	9
AT4G15990	0.229215	0.364269	1									AT4G15280	0.380375	0.241757	2	AT2G19120	0.241673	0.221112	3	AT1G75620	0.307941	0.250297	4	AT2G16370	0.300464	0.0987329	5	AT2G40020	0.201295	0.442599	7	AT2G27810	0.227055	0.075616	9
AT4G16015	0.406325	0.345185	1									AT4G15393	0.454258	0.211011	2	AT2G19970	0.292327	0.271648	3	AT1G75640	0.277851	0.160928	4	AT2G16450	0.299483	0.57115	5	AT2G40030	0.192267	0.262887	7	AT2G28060	0.323516	0.131521	9
AT4G16195	0.340905	0.462061	1									AT4G15417	0.310078	0.693317	2	AT2G20080	0.241208	0.19333	3	AT1G76030	0.229189	0.019428	4	AT2G16485	0.15098	0.505821	5	AT2G40070	0.136357	0.0789242	7	AT2G28240	0.412116	0.646815	9
AT4G17210	0.238064	0.243857	1									AT4G15810	0.232076	0.600175	2	AT2G20515	0.256379	0.239819	3	AT1G76040	0.369424	0.159502	4	AT2G16530	0.215685	0.213506	5	AT2G40110	0.2738	0.0114487	7	AT2G28390	0.222574	0.135958	9
AT4G17780	0.269757	0.552141	1									AT4G15980	0.317127	0.296238	2	AT2G20520	0.253343	0.314258	3	AT1G76065	0.318108	0.0736467	4	AT2G16580	0.36565	0.0425293	5	AT2G40180	0.284556	0.168121	7	AT2G28650	0.464229	0.174414	9
AT4G17850	0.36523	0.95565	1									AT4G16050	0.427767	0.338685	2	AT2G20590	0.297714	0.256668	3	AT1G76120	0.326518	0.232614	4	AT2G16595	0.179777	0.228957	5	AT2G40250	0.283041	0.427415	7	AT2G28680	0.279001	0.0561838	9
AT4G18190	0.301985	0.275438	1									AT4G16230	0.298921	0.230319	2	AT2G20635	0.185474	0.303979	3	AT1G76210	0.130516	0.30632	4	AT2G16650	0.211293	0.26922	5	AT2G40300	0.349152	0.0685825	7	AT2G28710	0.358564	0.0469664	9
AT4G18620	0.326615	0.307784	1									AT4G17700	0.483331	0.401453	2	AT2G20875	0.252021	0.141031	3	AT1G76290	0.225375	0.377773	4	AT2G16730	0.232066	0.157751	5	AT2G40330	0.204614	0.217367	7	AT2G28790	0.408242	0.076257	9
AT4G18940	0.304181	0.249219	1									AT4G18090	0.294971	0.566125	2	AT2G20970	0.379679	0.443652	3	AT1G76310	0.259921	0.142254	4	AT2G16790	0.275787	0.169933	5	AT2G40480	0.387405	0.124074	7	AT2G28810	0.265603	0.238004	9
AT4G19360	0.449393	0.557551	1									AT4G18110	0.436974	1.02762	2	AT2G21220	0.218824	0.130165	3	AT1G76350	0.272399	0.133076	4	AT2G16920	0.248783	0.216423	5	AT2G40600	0.372248	0.252264	7	AT2G28950	0.394521	0.0362687	9
AT4G19730	0.213877	0.68136	1									AT4G18150	0.369592	0.433646	2	AT2G21237	0.48208	0.513518	3	AT1G76360	0.391878	0.142435	4	AT2G17110	0.302929	0.236791	5	AT2G40660	0.200987	0.302659	7	AT2G29510	0.336841	0.199994	9
AT4G19930	0.198376	0.618891	1									AT4G18180	0.166906	0.181279	2	AT2G21400	0.367224	0.322405	3	AT1G76630	0.198581	0.152029	4	AT2G17200	0.283184	0.107574	5	AT2G40690	0.163555	0.104926	7	AT2G29570	0.271166	0.0183507	9
AT4G19940	0.333134	0.476893	1									AT4G18220	0.118465	0.427709	2	AT2G21450	0.21592	0.404268	3	AT1G76680	0.379348	0.0337128	4	AT2G17260	0.216586	0.116356	5	AT2G40730	0.186034	0.0523563	7	AT2G29680	0.228661	0.166968	9
AT4G19980	0.319142	0.254402	1									AT4G18250	0.208784	0.271712	2	AT2G21820	0.07845	0.233612	3	AT1G76750	0.223823	0.287235	4	AT2G17300	0.268069	0.216983	5	AT2G40790	0.145705	0.524416	7	AT2G29970	0.3501	0.174836	9
AT4G20190	0.29685	0.113652	1									AT4G18450	0.180119	0.662403	2	AT2G21840	0.3135	0.368613	3	AT1G76955	0.202724	0.709044	4	AT2G17420	0.273432	0.0868194	5	AT2G40900	0.217112	0.205991	7	AT2G29990	0.309041	0.0729934	9
AT4G20920	0.249805	0.684474	1									AT4G18690	0.281889	0.396078	2	AT2G22000	0.240669	0.257683	3	AT1G76980	0.308695	0.185018	4	AT2G17550	0.250884	0.124783	5	AT2G41000	0.410232	0.133222	7	AT2G30010	0.285729	0.126189	9
AT4G21240	0.181446	0.822418	1									AT4G18760	0.298119	0.0885261	2	AT2G22040	0.194096	0.448111	3	AT1G77122	0.322401	0.228337	4	AT2G17570	0.25987	0.175284	5	AT2G41770	0.294273	0.0540122	7	AT2G30060	0.391131	0.0563634	9
AT4G21534	0.259236	0.211899	1									AT4G19050	0.24266	0.388013	2	AT2G22460	0.490055	0.077634	3	AT1G77145	0.357918	0.288542	4	AT2G17820	0.212403	0.113052	5	AT2G42110	0.324696	0.341475	7	AT2G30390	0.283515	0.0695797	9
AT4G21903	0.267646	0.221688	1									AT4G19590	0.397225	0.272952	2	AT2G22730	0.182972	0.170267	3	AT1G77170	0.29845	0.221133	4	AT2G17890	0.273781	0.066864	5	AT2G42200	0.239642	0.1193	7	AT2G30710	0.283629	0.0209511	9
AT4G22105	0.176667	0.90522	1									AT4G19720	0.356374	0.315672	2	AT2G22760	0.471925	0.236087	3	AT1G77200	0.244946	0.207798	4	AT2G18090	0.230474	0.24752	5	AT2G42240	0.194982	0.276422	7	AT2G30800	0.234602	0.123364	9
AT4G22170	0.390225	0.549357	1									AT4G19925	0.208671	0.284857	2	AT2G22790	0.370774	0.3138	3	AT1G77230	0.228457	0.427809	4	AT2G18350	0.173691	0.258354	5	AT2G42300	0.26506	0.341435	7	AT2G31110	0.284696	0.108347	9
AT4G22760	0.261084	0.269319	1									AT4G20080	0.247784	0.180856	2	AT2G22905	0.337947	0.509179	3	AT1G77400	0.232387	0.227667	4	AT2G18360	0.216726	0.211354	5	AT2G42400	0.265195	0.118578	7	AT2G31190	0.239496	0.120281	9
AT4G23310	0.441414	0.35224	1									AT4G20095	0.270922	0.831004	2	AT2G22930	0.267101	0.305989	3	AT1G77405	0.307529	0.147146	4	AT2G18370	0.240035	0.221861	5	AT2G42450	0.259792	0.145547	7	AT2G31200	0.262282	0.174429	9
AT4G23370	0.445916	0.309646	1									AT4G20100	0.350343	0.216161	2	AT2G23000	0.250201	0.284505	3	AT1G77620	0.213876	0.344484	4	AT2G18420	0.270465	0.34746	5	AT2G42880	0.290024	0.0354539	7	AT2G31400	0.247259	0.104438	9
AT4G23380	0.307979	0.352673	1									AT4G20240	0.376439	0.361166	2	AT2G23050	0.194463	0.268223	3	AT1G77660	0.255593	0.105625	4	AT2G18450	0.274947	0.0744861	5	AT2G43050	0.24951	0.271775	7	AT2G31570	0.164378	0.114174	9
AT4G23515	0.290484	0.435243	1									AT4G20680	0.312347	0.389421	2	AT2G23240	0.274734	0.219122	3	AT1G77690	0.28294	0.0273262	4	AT2G18520	0.258963	0.167779	5	AT2G43130	0.331876	0.0124505	7	AT2G31670	0.203278	0.274623	9
AT4G26466	0.296884	0.284382	1									AT4G20970	0.229815	0.224962	2	AT2G23580	0.29596	0.324182	3	AT1G77730	0.389389	0.129696	4	AT2G18840	0.203298	0.0257924	5	AT2G43230	0.228979	0.0876527	7	AT2G31840	0.258926	0.18489	9
AT4G26820	0.266183	0.417466	1									AT4G21220	0.216352	0.356463	2	AT2G23800	0.345209	0.153437	3	AT1G77765	0.366422	0.357229	4	AT2G18910	0.209978	0.143057	5	AT2G43570	0.304402	0.292225	7	AT2G31890	0.236364	0.144388	9
AT4G27330	0.23381	0.564615	1									AT4G21250	0.267181	0.145686	2	AT2G24140	0.318612	0.309631	3	AT1G77870	0.148646	0.264289	4	AT2G19000	0.341333	0.399783	5	AT2G43610	0.207851	0.157153	7	AT2G31980	0.312518	0.291776	9
AT4G28130	0.290744	0.252489	1									AT4G21323	0.268531	0.269764	2	AT2G24400	0.280366	0.136053	3	AT1G77885	0.470493	0.170002	4	AT2G19010	0.325491	0.355878	5	AT2G43770	0.2302	0.0636609	7	AT2G32040	0.219208	0.129024	9
AT4G28800	0.352935	0.473844	1									AT4G21330	0.364902	0.197899	2	AT2G24645	0.359239	0.472205	3	AT1G77932	0.245534	0.720479	4	AT2G19310	0.289712	0.204073	5	AT2G44020	0.260831	0.102647	7	AT2G32090	0.283106	0.201235	9
AT4G29033	0.197852	0.402979	1									AT4G21340	0.348646	0.392781	2	AT2G24690	0.324855	0.508493	3	AT1G78190	0.414955	0.125187	4	AT2G19380	0.282614	0.412971	5	AT2G44190	0.309631	0.124843	7	AT2G32910	0.314444	0.354598	9
AT4G30380	0.37307	0.172335	1									AT4G21585	0.195494	0.174541	2	AT2G24700	0.357217	0.397089	3	AT1G78370	0.464976	0.102698	4	AT2G19390	0.191542	0.208075	5	AT2G44510	0.292572	0.225107	7	AT2G33430	0.187208	0.105603	9
AT4G30880	0.15026	0.378742	1									AT4G21970	0.384087	0.13845	2	AT2G25050	0.177559	0.235839	3	AT1G78440	0.298534	0.294608	4	AT2G19460	0.245481	0.061095	5	AT2G44670	0.190634	0.125101	7	AT2G33580	0.25652	0.204488	9
AT4G31900	0.45718	0.47943	1									AT4G22060	0.492518	0.409261	2	AT2G25130	0.470416	0.162034	3	AT1G78530	0.246853	0.0872573	4	AT2G19520	0.198416	0.10424	5	AT2G44680	0.239794	0.0552468	7	AT2G33700	0.0949992	0.209488	9
AT4G32090	0.239498	0.283056	1									AT4G22100	0.267792	0.155484	2	AT2G25470	0.278237	0.337793	3	AT1G78540	0.247549	0.30065	4	AT2G19770	0.146334	0.0700181	5	AT2G44770	0.219731	0.0695225	7	AT2G34060	0.237157	0.195345	9
AT4G32342	0.182948	0.481759	1									AT4G22390	0.392345	0.277331	2	AT2G25735	0.364201	0.176564	3	AT1G78590	0.247258	0.15126	4	AT2G19780	0.280047	0.139798	5	AT2G44980	0.265294	0.161852	7	AT2G34160	0.444511	0.0523488	9
AT4G32717	0.49328	0.0487175	1									AT4G22520	0.278698	0.849582	2	AT2G26420	0.381333	0.0643714	3	AT1G78820	0.404857	0.0896538	4	AT2G19950	0.173801	0.313267	5	AT2G45150	0.225113	0.178573	7	AT2G34190	0.193999	0.0720611	9
AT4G32990	0.211439	0.446294	1									AT4G22600	0.256978	0.177356	2	AT2G26550	0.172982	0.34233	3	AT1G78830	0.325227	0.06803	4	AT2G20020	0.226001	0.263738	5	AT2G45160	0.231704	0.170715	7	AT2G34340	0.415926	0.344634	9
AT4G34780	0.270007	0.72078	1									AT4G22810	0.432909	0.0308064	2	AT2G26610	0.313966	0.157695	3	AT1G78850	0.304728	0.0854159	4	AT2G20070	0.461039	0.282623	5	AT2G45400	0.381378	0.165707	7	AT2G34470	0.165237	0.116406	9
AT4G35655	0.18657	0.260839	1									AT4G22940	0.280759	0.239862	2	AT2G26790	0.356553	0.319285	3	AT1G78880	0.16066	0.0720029	4	AT2G20180	0.427788	0.185851	5	AT2G45460	0.219025	0.318847	7	AT2G34585	0.224999	0.125219	9
AT4G39700	0.358124	0.015999	1									AT4G23340	0.214608	0.24126	2	AT2G26860	0.488692	0.231219	3	AT1G78910	0.201866	0.134789	4	AT2G20430	0.299455	0.269733	5	AT2G45490	0.389548	0.0946788	7	AT2G34650	0.382909	0.047745	9
AT4G39745	0.265969	0.278448	1									AT4G23390	0.24515	0.416212	2	AT2G27140	0.244457	0.3825	3	AT1G78915	0.17195	0.164454	4	AT2G20500	0.29796	0.208214	5	AT2G45530	0.427311	0.103975	7	AT2G35110	0.239222	0.0436048	9
AT4G39917	0.423508	0.395712	1									AT4G23560	0.346599	0.0855525	2	AT2G27210	0.295318	0.0635129	3	AT1G78922	0.220242	0.428052	4	AT2G20510	0.197917	0.598788	5	AT2G45590	0.354205	0.0916693	7	AT2G35155	0.261569	0.249299	9
AT5G02510	0.277352	0.409946	1									AT4G23580	0.408858	0.578545	2	AT2G27370	0.376421	0.0629179	3	AT1G78990	0.236634	0.153669	4	AT2G20540	0.260737	0.164446	5	AT2G45620	0.274061	0.280802	7	AT2G35230	0.193596	0.494893	9
AT5G03435	0.376091	0.369231	1									AT4G23882	0.25215	0.654301	2	AT2G27410	0.341005	0.533008	3	AT1G79010	0.338079	0.0411264	4	AT2G20595	0.46015	0.606223	5	AT2G45670	0.292009	0.132017	7	AT2G35320	0.178059	0.32593	9
AT5G03640	0.345656	0.101886	1									AT4G24080	0.381731	0.159504	2	AT2G27430	0.235505	0.257252	3	AT1G79020	0.273284	0.120719	4	AT2G20630	0.292865	0.193923	5	AT2G45840	0.301028	0.321648	7	AT2G35450	0.209759	0.206201	9
AT5G04380	0.256967	0.345696	1									AT4G24320	0.254197	0.25421	2	AT2G27650	0.20048	0.702871	3	AT1G79060	0.456239	0.153394	4	AT2G20750	0.307301	0.0876315	5	AT2G45880	0.162309	0.169894	7	AT2G35490	0.202248	0.275675	9
AT5G06010	0.341615	0.331637	1									AT4G24975	0.487756	0.380394	2	AT2G27660	0.35587	0.246577	3	AT1G79180	0.314207	0.193371	4	AT2G20800	0.207608	0.146222	5	AT2G46080	0.135483	0.212126	7	AT2G35500	0.210744	0.162945	9
AT5G06090	0.316227	0.104416	1									AT4G25190	0.233512	0.305067	2	AT2G27770	0.354076	0.0711687	3	AT1G79320	0.16816	0.206551	4	AT2G20990	0.254265	0.0503396	5	AT2G46270	0.267631	0.121498	7	AT2G35635	0.287465	0.020187	9
AT5G06490	0.230364	0.256029	1									AT4G25250	0.258126	0.29993	2	AT2G28090	0.437921	0.234	3	AT1G79400	0.231939	0.195628	4	AT2G21050	0.246179	0.0361702	5	AT2G46340	0.28267	0.155337	7	AT2G35690	0.286038	0.125242	9
AT5G06650	0.200831	0.465023	1									AT4G25290	0.202956	0.379754	2	AT2G28140	0.304208	0.158861	3	AT1G79430	0.158388	0.0552317	4	AT2G21210	0.300574	0.171664	5	AT2G46620	0.452418	0.0813015	7	AT2G36100	0.276915	0.143897	9
AT5G06890	0.14875	0.639081	1									AT4G25400	0.300387	0.403877	2	AT2G28160	0.220708	0.106075	3	AT1G79700	0.154657	0.466943	4	AT2G21230	0.385872	0.140433	5	AT2G46735	0.268987	0.417487	7	AT2G36200	0.207669	0.131426	9
AT5G06920	0.22343	0.284581	1									AT4G25410	0.309551	0.237075	2	AT2G28260	0.29613	0.0551153	3	AT1G79920	0.315677	0.0852186	4	AT2G21610	0.229812	0.157632	5	AT2G46830	0.210042	0.337958	7	AT2G36310	0.209854	0.124926	9
AT5G07160	0.268153	0.741267	1									AT4G25430	0.172739	0.922622	2	AT2G28315	0.169981	0.0317051	3	AT1G80120	0.375581	0.0854018	4	AT2G22180	0.241117	0.258431	5	AT2G47050	0.184119	0.227389	7	AT2G36460	0.45594	0.017818	9
AT5G07225	0.469418	0.510451	1									AT4G25515	0.264291	0.187814	2	AT2G28500	0.276837	0.0740877	3	AT1G80150	0.205552	0.224328	4	AT2G22410	0.325588	0.160705	5	AT2G47230	0.252885	0.450047	7	AT2G36570	0.304963	0.128816	9
AT5G07480	0.23491	0.134162	1									AT4G25820	0.313316	0.183621	2	AT2G28610	0.464704	0.0774838	3	AT1G80300	0.205673	0.117466	4	AT2G22420	0.372644	0.116448	5	AT2G47500	0.218288	0.117619	7	AT2G36835	0.187234	0.0605533	9
AT5G08055	0.460309	0.161286	1									AT4G26020	0.3508	0.0611239	2	AT2G28640	0.45066	0.0959722	3	AT1G80320	0.368318	0.147036	4	AT2G22470	0.175907	0.0651095	5	AT2G47590	0.299929	0.100348	7	AT2G36850	0.239434	0.0969863	9
AT5G08505	0.220829	0.366045	1									AT4G26055	0.172346	0.481021	2	AT2G28660	0.421949	0.111915	3	AT1G80490	0.223005	0.0429138	4	AT2G22600	0.282376	0.326826	5	AT2G47700	0.308325	0.220789	7	AT2G37040	0.393572	0.0424614	9
AT5G08730	0.2903	0.628581	1									AT4G26170	0.358514	0.479509	2	AT2G28920	0.342802	0.140992	3	AT1G80650	0.324495	0.515254	4	AT2G22610	0.32474	0.131922	5	AT2G47910	0.409766	0.18163	7	AT2G37070	0.214249	0.516872	9
AT5G11130	0.260633	0.178678	1									AT4G28000	0.253586	0.102399	2	AT2G28960	0.314548	0.173191	3	AT1G80710	0.288472	0.310104	4	AT2G22620	0.275681	0.195883	5	AT2G47940	0.332691	0.10608	7	AT2G37500	0.295319	0.0881804	9
AT5G12235	0.220236	0.381359	1									AT4G28170	0.324381	0.533864	2	AT2G29060	0.284628	0.170083	3	AT2G01130	0.188254	0.219808	4	AT2G22770	0.339927	0.105206	5	AT3G01015	0.352962	0.194898	7	AT2G37570	0.450849	0.0259923	9
AT5G13380	0.24675	0.250781	1									AT4G28380	0.294386	0.127367	2	AT2G29065	0.463916	0.168389	3	AT2G01340	0.370459	0.208981	4	AT2G22800	0.248563	0.362613	5	AT3G01040	0.185228	0.0228406	7	AT2G37870	0.216966	0.285027	9
AT5G14010	0.486587	0.221491	1									AT4G28397	0.19663	0.991268	2	AT2G29125	0.152467	0.121222	3	AT2G01390	0.282783	0.22015	4	AT2G22840	0.241392	0.147751	5	AT3G01160	0.342377	0.25856	7	AT2G37975	0.210028	0.0311426	9
AT5G14160	0.266931	0.583916	1									AT4G28850	0.282462	0.164002	2	AT2G29200	0.307198	0.0574344	3	AT2G01460	0.219001	0.045012	4	AT2G23030	0.320687	0.158527	5	AT3G01370	0.21998	0.266037	7	AT2G37980	0.240646	0.108881	9
AT5G14300	0.337164	0.224522	1									AT4G28930	0.348828	0.790634	2	AT2G29640	0.195737	0.312565	3	AT2G01510	0.289175	0.112596	4	AT2G23060	0.37508	0.109493	5	AT3G01400	0.336156	0.0730831	7	AT2G37990	0.283504	0.11448	9
AT5G14490	0.203751	0.391172	1									AT4G29230	0.164689	0.0932322	2	AT2G29770	0.264387	1.11405	3	AT2G01520	0.300113	0.0566732	4	AT2G23180	0.264524	0.172975	5	AT3G01490	0.262266	0.0470599	7	AT2G38020	0.219729	0.190562	9
AT5G15660	0.33833	0.656812	1									AT4G29610	0.243658	0.566132	2	AT2G30130	0.28811	0.0307176	3	AT2G01610	0.252038	0.147959	4	AT2G23200	0.427145	0.295135	5	AT3G01610	0.264438	0.143505	7	AT2G38060	0.329892	0.280986	9
AT5G16460	0.308592	0.149679	1									AT4G29760	0.331781	0.687228	2	AT2G30395	0.404387	0.111208	3	AT2G01730	0.177002	0.214806	4	AT2G23260	0.369026	0.205346	5	AT3G01720	0.223383	0.135173	7	AT2G38450	0.235211	0.288085	9
AT5G16740	0.290317	0.159712	1									AT4G29920	0.203919	0.205005	2	AT2G30670	0.20604	0.235721	3	AT2G01818	0.418882	0.140909	4	AT2G23300	0.297336	0.114876	5	AT3G01800	0.344004	0.114327	7	AT2G38500	0.292958	0.0851697	9
AT5G17180	0.460853	0.550845	1									AT4G30040	0.314575	0.331681	2	AT2G30700	0.123543	0.195369	3	AT2G01880	0.214755	0.339635	4	AT2G23410	0.247423	0.462753	5	AT3G01820	0.286214	0.223588	7	AT2G38580	0.161895	0.510431	9
AT5G17200	0.391921	0.201211	1									AT4G30067	0.487857	0.29524	2	AT2G30810	0.268191	0.347818	3	AT2G01900	0.199564	0.237385	4	AT2G23560	0.35118	0.403828	5	AT3G01900	0.351071	0.23344	7	AT2G38670	0.306464	0.0446257	9
AT5G18890	0.242784	0.315043	1									AT4G30074	0.446708	0.330035	2	AT2G30890	0.184584	0.452599	3	AT2G01913	0.325296	0.176335	4	AT2G23910	0.217972	0.114803	5	AT3G02100	0.250812	0.33572	7	AT2G38680	0.297364	0.118162	9
AT5G20260	0.285188	0.226375	1									AT4G30250	0.328015	0.0763452	2	AT2G30933	0.356199	0.287194	3	AT2G01940	0.199926	0.0920777	4	AT2G23950	0.2443	0.122514	5	AT3G02310	0.147125	0.192507	7	AT2G38700	0.185294	0.035145	9
AT5G22190	0.203188	0.873714	1									AT4G30540	0.272809	0.30497	2	AT2G31020	0.321388	0.0955534	3	AT2G02140	0.242217	0.279139	4	AT2G23970	0.471722	0.074165	5	AT3G02380	0.23878	0.158253	7	AT2G38720	0.252446	0.17917	9
AT5G22240	0.293401	0.219657	1									AT4G31070	0.168033	0.511305	2	AT2G31100	0.450412	0.114814	3	AT2G02148	0.265656	0.186611	4	AT2G23990	0.239008	0.61664	5	AT3G02650	0.185518	0.262031	7	AT2G38740	0.220004	0.0957473	9
AT5G22260	0.210307	0.157005	1									AT4G31320	0.155032	0.186159	2	AT2G31160	0.179233	0.150977	3	AT2G02540	0.207866	0.275439	4	AT2G24040	0.290383	0.0851066	5	AT3G02680	0.124246	0.453219	7	AT2G39000	0.273285	0.171504	9
AT5G22930	0.269962	0.145999	1									AT4G31630	0.270212	0.526923	2	AT2G31220	0.272853	0.164679	3	AT2G02610	0.238684	0.374411	4	AT2G24180	0.368011	0.15744	5	AT3G02760	0.253423	0.21792	7	AT2G39020	0.438296	0.072043	9
AT5G24790	0.325243	0.207994	1									AT4G31940	0.254567	0.190932	2	AT2G31430	0.25403	0.609554	3	AT2G02740	0.207144	0.178709	4	AT2G24230	0.202784	0.176012	5	AT3G02770	0.273845	0.0100016	7	AT2G39290	0.190514	0.354801	9
AT5G24820	0.262133	0.19306	1									AT4G32780	0.36258	0.157374	2	AT2G31580	0.160011	0.207738	3	AT2G02790	0.207448	0.344499	4	AT2G24370	0.456455	0.0818258	5	AT3G02820	0.186765	0.214188	7	AT2G39390	0.320213	0.0224777	9
AT5G25860	0.335186	0.671604	1									AT4G33020	0.290162	0.103117	2	AT2G31780	0.40986	0.444996	3	AT2G02820	0.183267	0.309834	4	AT2G24390	0.305955	0.171678	5	AT3G02850	0.306766	0.0630109	7	AT2G39430	0.267735	0.150408	9
AT5G27495	0.390088	0.883583	1									AT4G33590	0.317697	0.156117	2	AT2G31850	0.258366	0.835948	3	AT2G02910	0.22758	0.16546	4	AT2G24450	0.207574	0.162445	5	AT3G02950	0.280522	0.0572962	7	AT2G39730	0.1311	0.207273	9
AT5G28000	0.377462	0.185657	1									AT4G33600	0.260003	0.222312	2	AT2G32180	0.322671	0.066007	3	AT2G02955	0.259982	0.435723	4	AT2G24520	0.248504	0.100504	5	AT3G02980	0.292019	0.13266	7	AT2G39830	0.184848	0.115646	9
AT5G29560	0.322515	0.129745	1									AT4G33870	0.316984	0.383084	2	AT2G32200	0.220384	0.385418	3	AT2G03290	0.214932	0.428304	4	AT2G24762	0.376769	0.331552	5	AT3G03170	0.220809	0.15758	7	AT2G39900	0.163908	0.0781918	9
AT5G35050	0.289531	0.881179	1									AT4G33880	0.194212	0.184161	2	AT2G32210	0.31751	0.14734	3	AT2G03440	0.232106	0.173058	4	AT2G24970	0.365759	0.165492	5	AT3G03320	0.281574	0.262506	7	AT2G40010	0.263299	0.188286	9
AT5G35600	0.236747	0.252195	1									AT4G33930	0.241183	0.361807	2	AT2G32270	0.355085	0.10687	3	AT2G03480	0.24247	0.0702498	4	AT2G25000	0.335279	0.289401	5	AT3G03520	0.347158	0.0575177	7	AT2G40280	0.259557	0.184012	9
AT5G35870	0.220638	0.397482	1									AT4G34210	0.411289	0.27454	2	AT2G32300	0.29081	0.136142	3	AT2G03520	0.279537	0.129515	4	AT2G25090	0.335828	0.0961091	5	AT3G03550	0.278784	0.221929	7	AT2G40316	0.196325	0.284725	9
AT5G36770	0.443297	0.387207	1									AT4G34510	0.327511	0.162141	2	AT2G32320	0.207426	0.175571	3	AT2G03667	0.246777	0.230278	4	AT2G25460	0.468697	0.138776	5	AT3G03580	0.229697	0.239307	7	AT2G40360	0.32071	0.168097	9
AT5G36970	0.399009	0.159613	1									AT4G34520	0.281069	0.157571	2	AT2G32370	0.303454	0.843995	3	AT2G03760	0.232485	0.181275	4	AT2G25580	0.377419	0.428424	5	AT3G03810	0.169825	0.128899	7	AT2G40475	0.208867	0.22282	9
AT5G37560	0.427192	0.628849	1									AT4G34550	0.159928	0.879152	2	AT2G32680	0.367673	0.485391	3	AT2G03880	0.185173	0.203083	4	AT2G25600	0.332326	0.102663	5	AT3G04060	0.27328	0.18733	7	AT2G40550	0.24117	0.126675	9
AT5G37810	0.279067	0.125308	1									AT4G34580	0.241096	0.113512	2	AT2G32750	0.268097	0.295928	3	AT2G04039	0.30297	0.161493	4	AT2G25820	0.422396	0.253269	5	AT3G04530	0.432723	0.110276	7	AT2G40700	0.262545	0.110693	9
AT5G37860	0.297491	0.263811	1									AT4G34810	0.166245	0.222026	2	AT2G32790	0.228321	0.435589	3	AT2G04100	0.347708	0.156002	4	AT2G26150	0.478188	0.0606897	5	AT3G04590	0.30188	0.218345	7	AT2G40740	0.319569	0.346809	9
AT5G37920	0.376901	0.421674	1									AT4G34880	0.237487	0.208378	2	AT2G32960	0.253828	0.285534	3	AT2G04160	0.339365	0.118358	4	AT2G26260	0.21069	0.231453	5	AT3G04890	0.264151	0.33935	7	AT2G40840	0.210076	0.121287	9
AT5G38400	0.441003	0.483567	1									AT4G35610	0.463925	0.405705	2	AT2G33050	0.187033	0.478281	3	AT2G04235	0.236036	0.446298	4	AT2G26480	0.330544	0.289168	5	AT3G05100	0.298254	0.136658	7	AT2G40880	0.192435	0.219652	9
AT5G38440	0.246053	0.298352	1									AT4G35733	0.334255	0.54777	2	AT2G33205	0.230185	0.229328	3	AT2G04450	0.410087	0.228458	4	AT2G26530	0.25223	0.220965	5	AT3G05120	0.259801	0.0525924	7	AT2G40890	0.261573	0.117499	9
AT5G38680	0.336517	0.601537	1									AT4G35810	0.235869	0.258792	2	AT2G33360	0.210809	0.257128	3	AT2G04690	0.230805	0.302776	4	AT2G26650	0.331394	0.0944971	5	AT3G05170	0.30885	0.075229	7	AT2G40935	0.204038	0.317188	9
AT5G39110	0.362422	0.105704	1									AT4G35900	0.20659	0.385917	2	AT2G33780	0.35869	0.698635	3	AT2G06025	0.415584	0.0975213	4	AT2G26690	0.342845	0.0744956	5	AT3G05190	0.242645	0.114602	7	AT2G40980	0.376322	0.0556198	9
AT5G39200	0.423701	0.323612	1									AT4G37100	0.311235	0.0645724	2	AT2G33810	0.249585	0.140577	3	AT2G07020	0.47471	0.248082	4	AT2G26710	0.283154	0.0716687	5	AT3G05480	0.192195	0.187499	7	AT2G41040	0.268989	0.0880846	9
AT5G39270	0.350012	0.244147	1									AT4G37160	0.273963	0.0738198	2	AT2G33847	0.174041	0.308912	3	AT2G07560	0.269901	0.0228652	4	AT2G26970	0.325265	0.279021	5	AT3G05570	0.246123	0.217512	7	AT2G41220	0.20068	0.0688039	9
AT5G39300	0.41986	0.308497	1									AT4G37720	0.155409	0.557983	2	AT2G34010	0.232516	0.574784	3	AT2G12462	0.307121	0.140834	4	AT2G27190	0.35446	0.113884	5	AT3G05690	0.241334	0.219829	7	AT2G41550	0.402804	0.316289	9
AT5G39640	0.38716	0.312099	1									AT4G37730	0.191793	0.459714	2	AT2G34020	0.265478	0.155832	3	AT2G13350	0.393319	0.123464	4	AT2G27420	0.488756	0.127249	5	AT3G05810	0.202318	0.130045	7	AT2G41560	0.20116	0.126785	9
AT5G39700	0.436496	0.702597	1									AT4G37810	0.212959	0.102907	2	AT2G34150	0.322286	0.251501	3	AT2G13600	0.294058	0.147064	4	AT2G27590	0.293251	0.130222	5	AT3G06030	0.196919	0.150393	7	AT2G41700	0.137597	0.196282	9
AT5G39910	0.312563	0.285466	1									AT4G37850	0.226027	0.386527	2	AT2G34350	0.291764	0.150352	3	AT2G13620	0.383795	0.0759069	4	AT2G27690	0.305897	0.154449	5	AT3G06035	0.240472	0.314493	7	AT2G41950	0.2509	0.239418	9
AT5G40050	0.279546	0.517683	1									AT4G38030	0.188009	0.357116	2	AT2G34355	0.172809	0.270444	3	AT2G13810	0.24966	0.14903	4	AT2G27990	0.323625	0.381103	5	AT3G06150	0.397871	0.135958	7	AT2G41970	0.208334	0.0360907	9
AT5G40310	0.234295	0.160579	1									AT4G39250	0.161057	0.171263	2	AT2G34530	0.266864	0.302316	3	AT2G14050	0.277167	0.110795	4	AT2G28085	0.305705	0.141582	5	AT3G06260	0.276774	0.0466727	7	AT2G42030	0.357836	0.283231	9
AT5G40405	0.267452	0.130574	1									AT4G39340	0.415515	0.130443	2	AT2G34540	0.230238	0.352681	3	AT2G14060	0.274371	0.358418	4	AT2G28100	0.321058	0.194578	5	AT3G06300	0.32846	0.0442763	7	AT2G42210	0.20146	0.102489	9
AT5G40430	0.42979	0.734077	1									AT4G39580	0.320455	0.0985056	2	AT2G34555	0.313326	0.212552	3	AT2G14095	0.339966	0.163578	4	AT2G28180	0.291148	0.411128	5	AT3G06350	0.294692	0.229205	7	AT2G42570	0.18458	0.154269	9
AT5G41200	0.449003	0.464805	1									AT4G39810	0.236531	0.0954692	2	AT2G34600	0.300822	0.516419	3	AT2G14520	0.216679	0.140719	4	AT2G28305	0.165889	0.062983	5	AT3G06380	0.333994	0.16308	7	AT2G42700	0.173801	0.137945	9
AT5G41530	0.300571	1.07161	1									AT4G39952	0.261589	0.242503	2	AT2G34610	0.227696	0.541935	3	AT2G14620	0.262939	0.216781	4	AT2G28400	0.411554	0.236547	5	AT3G06730	0.254807	0.216707	7	AT2G42720	0.205892	0.679371	9
AT5G43175	0.315456	0.195166	1									AT5G01070	0.250164	0.215415	2	AT2G34870	0.280214	0.371174	3	AT2G14760	0.32475	0.185226	4	AT2G28560	0.275927	0.135101	5	AT3G06810	0.223544	0.216252	7	AT2G42750	0.24101	0.097663	9
AT5G43230	0.341717	0.127552	1									AT5G01660	0.192432	0.367489	2	AT2G35215	0.188875	0.376234	3	AT2G15020	0.349519	0.166111	4	AT2G28605	0.336469	0.208263	5	AT3G07010	0.302027	0.115274	7	AT2G42760	0.252487	0.420125	9
AT5G43520	0.252485	0.235962	1									AT5G01860	0.291062	0.42691	2	AT2G35270	0.252488	0.104399	3	AT2G15130	0.442703	0.263143	4	AT2G28630	0.373644	0.0565741	5	AT3G07070	0.174532	0.14694	7	AT2G42780	0.176917	0.456643	9
AT5G43540	0.240251	0.116005	1									AT5G02210	0.423281	0.682136	2	AT2G35300	0.359494	0.0853036	3	AT2G15300	0.327799	0.250165	4	AT2G28830	0.37116	0.326086	5	AT3G07080	0.236309	0.185644	7	AT2G42800	0.285313	0.130437	9
AT5G43935	0.238067	0.567525	1									AT5G02730	0.194573	0.70373	2	AT2G35350	0.226428	0.160668	3	AT2G15390	0.472831	0.193932	4	AT2G29070	0.362997	0.146359	5	AT3G07520	0.142303	0.400217	7	AT2G42830	0.118746	0.128213	9
AT5G44265	0.145469	0.29911	1									AT5G02930	0.312297	1.07333	2	AT2G35380	0.308849	0.13289	3	AT2G15430	0.370256	0.0460375	4	AT2G29120	0.318687	0.353439	5	AT3G07530	0.210216	0.265444	7	AT2G42840	0.203916	0.266986	9
AT5G44690	0.295204	0.572177	1									AT5G03060	0.263251	0.939748	2	AT2G35850	0.226657	0.470733	3	AT2G15730	0.384285	0.0363189	4	AT2G29130	0.276212	0.0888433	5	AT3G07660	0.239634	0.238339	7	AT2G42890	0.202237	0.240292	9
AT5G44770	0.225689	0.494023	1									AT5G03590	0.204413	0.203494	2	AT2G35990	0.174404	0.128749	3	AT2G15790	0.179127	0.0482634	4	AT2G29290	0.379499	0.2624	5	AT3G07690	0.28367	0.0500121	7	AT2G43080	0.200767	0.056621	9
AT5G45180	0.272277	0.247118	1									AT5G03790	0.225402	0.202612	2	AT2G36210	0.347661	0.0962384	3	AT2G15830	0.248323	0.615253	4	AT2G29470	0.250417	0.279078	5	AT3G07740	0.216001	0.312083	7	AT2G43260	0.221176	0.455843	9
AT5G45860	0.142551	0.335606	1									AT5G03820	0.265465	0.22317	2	AT2G36295	0.358031	0.573962	3	AT2G16060	0.201786	0.113902	4	AT2G29490	0.288712	0.205122	5	AT3G07870	0.288269	0.124134	7	AT2G43710	0.206238	0.0599021	9
AT5G45870	0.25769	0.255929	1									AT5G03890	0.229216	0.32077	2	AT2G36325	0.221569	0.486588	3	AT2G16210	0.479633	0.346709	4	AT2G29620	0.266056	0.38355	5	AT3G08620	0.20458	0.101856	7	AT2G43850	0.212061	0.114696	9
AT5G45875	0.354917	0.448385	1									AT5G04700	0.193416	0.198664	2	AT2G36340	0.212271	0.883288	3	AT2G16230	0.303978	0.144029	4	AT2G29760	0.256592	0.106012	5	AT3G08760	0.386879	0.105844	7	AT2G43970	0.187142	0.166483	9
AT5G46060	0.244377	0.12875	1									AT5G04730	0.22657	0.689144	2	AT2G36355	0.173071	0.245292	3	AT2G16405	0.288816	0.0861411	4	AT2G30040	0.267425	0.323512	5	AT3G08860	0.278217	0.132376	7	AT2G44050	0.159897	0.0932301	9
AT5G46930	0.209444	0.46473	1									AT5G05040	0.475588	0.384479	2	AT2G36420	0.250709	0.228759	3	AT2G16720	0.281821	0.235685	4	AT2G30240	0.303249	0.155788	5	AT3G08970	0.26055	0.21858	7	AT2G44120	0.482436	0.0105617	9
AT5G46970	0.332446	0.397127	1									AT5G05280	0.201887	0.354023	2	AT2G36610	0.235675	0.289181	3	AT2G16770	0.197388	0.145279	4	AT2G30330	0.312864	0.146823	5	AT3G09010	0.226046	0.23084	7	AT2G44360	0.425731	0.138378	9
AT5G46990	0.357082	0.313919	1									AT5G06080	0.281373	0.24369	2	AT2G36695	0.26421	0.535356	3	AT2G16850	0.185741	0.0819222	4	AT2G30480	0.199639	0.442811	5	AT3G09100	0.22377	0.0413812	7	AT2G44450	0.272223	0.104844	9
AT5G47260	0.178423	0.513847	1									AT5G06400	0.244878	0.252144	2	AT2G36724	0.342645	0.608455	3	AT2G16880	0.230218	0.190201	4	AT2G30540	0.291432	0.0642259	5	AT3G09580	0.245135	0.235296	7	AT2G44530	0.263909	0.0681435	9
AT5G49260	0.424962	1.09431	1									AT5G06470	0.172333	0.226331	2	AT2G36770	0.297149	0.25103	3	AT2G16910	0.283796	0.0946604	4	AT2G30750	0.298218	0.233772	5	AT3G09760	0.269857	0.262794	7	AT2G44640	0.225698	0.124405	9
AT5G50115	0.440118	0.605034	1									AT5G06900	0.255046	0.175419	2	AT2G36800	0.22262	0.292297	3	AT2G16970	0.316533	0.27551	4	AT2G31070	0.232063	0.131272	5	AT3G09880	0.252255	0.0615085	7	AT2G44850	0.156916	0.412702	9
AT5G50680	0.217735	0.147343	1									AT5G07150	0.16458	0.462444	2	AT2G36854	0.225374	1.48604	3	AT2G17040	0.438015	0.0877461	4	AT2G31180	0.219136	0.269343	5	AT3G09890	0.243123	0.204933	7	AT2G45280	0.273163	0.135183	9
AT5G50710	0.316995	0.592079	1									AT5G07170	0.318115	0.406467	2	AT2G36890	0.17973	0.157026	3	AT2G17090	0.339436	0.416854	4	AT2G31250	0.317656	0.421577	5	AT3G10050	0.216156	0.175131	7	AT2G45470	0.193704	0.212427	9
AT5G51360	0.379671	0.401459	1									AT5G07540	0.460248	0.631341	2	AT2G37035	0.241623	0.196847	3	AT2G17140	0.266169	0.128974	4	AT2G32020	0.280203	0.14725	5	AT3G10070	0.189341	0.26437	7	AT2G45600	0.308297	0.0681739	9
AT5G51930	0.313617	0.370388	1									AT5G07550	0.174674	0.504384	2	AT2G37100	0.291745	0.289343	3	AT2G17190	0.34353	0.0823737	4	AT2G32280	0.229263	0.0766081	5	AT3G10190	0.467107	0.0819731	7	AT2G45690	0.266758	0.296125	9
AT5G52140	0.34403	0.406622	1									AT5G07610	0.283499	0.394951	2	AT2G37170	0.40781	0.0241995	3	AT2G17320	0.163957	0.230967	4	AT2G32400	0.240489	0.141059	5	AT3G10330	0.303874	0.00455962	7	AT2G45730	0.172412	0.291109	9
AT5G52670	0.286544	0.241053	1									AT5G09490	0.212536	0.183113	2	AT2G37260	0.204946	0.199905	3	AT2G17430	0.188651	0.257179	4	AT2G32415	0.289466	0.144365	5	AT3G10450	0.21203	0.319253	7	AT2G45820	0.210421	0.141185	9
AT5G53260	0.437202	0.199068	1									AT5G09750	0.343765	0.179306	2	AT2G37290	0.330471	0.229788	3	AT2G17525	0.281196	0.176428	4	AT2G32560	0.194854	0.187111	5	AT3G10550	0.232257	0.13129	7	AT2G45910	0.178758	0.0991425	9
AT5G53635	0.366549	0.840415	1									AT5G09805	0.188524	0.426231	2	AT2G37320	0.294353	0.238034	3	AT2G17680	0.208152	0.306785	4	AT2G32770	0.203061	0.43982	5	AT3G10630	0.278041	0.17127	7	AT2G45920	0.141542	0.589656	9
AT5G53680	0.462422	0.355563	1									AT5G09876	0.465478	0.400706	2	AT2G37390	0.2733	0.245085	3	AT2G17705	0.275485	0.121827	4	AT2G32800	0.414153	0.0729295	5	AT3G10700	0.186889	0.122402	7	AT2G45990	0.391635	0.0757531	9
AT5G54000	0.219565	0.354673	1									AT5G09910	0.21307	0.326766	2	AT2G37435	0.250695	1.05657	3	AT2G17740	0.277344	0.286382	4	AT2G32830	0.278982	0.119819	5	AT3G10840	0.241848	0.261398	7	AT2G46230	0.137545	0.194111	9
AT5G54360	0.367889	1.15779	1									AT5G10120	0.29476	0.211354	2	AT2G37530	0.372059	0.157	3	AT2G17787	0.211934	0.441007	4	AT2G32890	0.37732	0.119932	5	AT3G10870	0.239884	0.22296	7	AT2G46370	0.25299	0.107175	9
AT5G54480	0.327146	0.34525	1									AT5G10220	0.264472	0.168497	2	AT2G37690	0.175838	0.18095	3	AT2G17860	0.299798	0.264084	4	AT2G32990	0.300385	0.0594555	5	AT3G11150	0.216072	0.391897	7	AT2G46560	0.222834	0.260197	9
AT5G54990	0.463764	0.417589	1									AT5G10890	0.406218	0.237865	2	AT2G37820	0.389362	0.172583	3	AT2G18020	0.169879	0.0101717	4	AT2G33000	0.244386	1.01358	5	AT3G11230	0.366946	0.253411	7	AT2G46580	0.266967	0.142361	9
AT5G55110	0.216195	0.241427	1									AT5G11220	0.431287	0.259261	2	AT2G37930	0.269402	0.348384	3	AT2G18050	0.280743	0.336395	4	AT2G33320	0.381683	0.105944	5	AT3G11320	0.241531	0.0246942	7	AT2G46910	0.206349	0.165369	9
AT5G55360	0.374348	0.308942	1									AT5G11400	0.405471	0.528709	2	AT2G38025	0.304106	0.130646	3	AT2G18080	0.311272	0.203386	4	AT2G33460	0.220739	0.249553	5	AT3G11420	0.299623	0.155766	7	AT2G47070	0.19203	0.172309	9
AT5G56075	0.295761	0.181945	1									AT5G11410	0.191984	0.862924	2	AT2G38070	0.303988	0.240328	3	AT2G18120	0.212951	0.487421	4	AT2G33540	0.241375	0.276441	5	AT3G11430	0.290759	0.0991817	7	AT2G47190	0.239075	0.212079	9
AT5G56200	0.260587	0.38912	1									AT5G11570	0.232469	0.322287	2	AT2G38100	0.321046	0.175693	3	AT2G18160	0.315956	0.064775	4	AT2G33570	0.298117	0.0588876	5	AT3G11600	0.224142	0.271735	7	AT2G47390	0.203155	0.136614	9
AT5G56368	0.478279	0.347506	1									AT5G11830	0.266975	0.407853	2	AT2G38230	0.407337	0.0329229	3	AT2G18180	0.272358	0.171445	4	AT2G33610	0.26795	0.292018	5	AT3G11690	0.479051	0.0929774	7	AT2G47470	0.14672	0.0851267	9
AT5G56390	0.235583	0.728595	1									AT5G12340	0.300599	0.239656	2	AT2G38300	0.264769	0.232388	3	AT2G18193	0.300518	0.161371	4	AT2G33670	0.221452	0.0862664	5	AT3G11700	0.301969	0.0736763	7	AT2G47710	0.225618	0.108973	9
AT5G56400	0.290284	0.473984	1									AT5G12460	0.258676	0.25616	2	AT2G38320	0.291162	0.172907	3	AT2G18210	0.285552	0.147881	4	AT2G33735	0.157861	0.195108	5	AT3G11840	0.297818	0.199725	7	AT2G47770	0.268021	0.119453	9
AT5G56430	0.249902	0.719864	1									AT5G12990	0.131788	0.620242	2	AT2G38510	0.367712	0.056225	3	AT2G18380	0.175573	0.32575	4	AT2G33850	0.186957	0.439048	5	AT3G11960	0.175521	0.182676	7	AT2G47790	0.33471	0.186833	9
AT5G56440	0.265302	0.700883	1									AT5G13620	0.325882	0.374171	2	AT2G38910	0.325987	0.0591296	3	AT2G18460	0.245617	0.103497	4	AT2G33980	0.214745	0.601344	5	AT3G12180	0.207278	0.160783	7	AT3G01310	0.252768	0.040326	9
AT5G56620	0.164434	0.33603	1									AT5G14110	0.324337	0.156537	2	AT2G39120	0.238668	0.173685	3	AT2G18465	0.32239	0.189316	4	AT2G34050	0.405507	0.0423738	5	AT3G12320	0.216353	0.143842	7	AT3G01320	0.2056	0.348705	9
AT5G56960	0.221714	0.277388	1									AT5G14330	0.178502	0.346019	2	AT2G39445	0.42681	0.122092	3	AT2G18470	0.283946	0.142097	4	AT2G34180	0.2241	0.178606	5	AT3G12900	0.239492	0.215174	7	AT3G01330	0.2814	0.311863	9
AT5G57750	0.450124	0.406673	1									AT5G14340	0.222081	0.152383	2	AT2G39518	0.256594	0.183051	3	AT2G18480	0.309556	0.110799	4	AT2G34390	0.257854	0.151325	5	AT3G12930	0.332073	0.100671	7	AT3G01560	0.255533	0.515112	9
AT5G58820	0.261723	0.438779	1									AT5G14900	0.297825	0.158524	2	AT2G39855	0.221166	0.5353	3	AT2G18550	0.281151	0.167511	4	AT2G34400	0.204792	0.296076	5	AT3G13000	0.197241	0.177455	7	AT3G01630	0.350005	0.186547	9
AT5G58890	0.336883	0.359988	1									AT5G14990	0.234253	0.301586	2	AT2G40050	0.353433	0.320673	3	AT2G18570	0.20195	0.412254	4	AT2G34450	0.210561	0.339484	5	AT3G13150	0.383931	0.218848	7	AT3G01690	0.264801	0.0785039	9
AT5G59280	0.417482	0.624452	1									AT5G15725	0.34652	0.508442	2	AT2G40095	0.170056	0.124956	3	AT2G18660	0.230795	0.467634	4	AT2G34490	0.464253	0.10265	5	AT3G13170	0.243917	0.177368	7	AT3G01740	0.321748	0.0528456	9
AT5G60000	0.47744	0.176076	1									AT5G15900	0.25737	0.235427	2	AT2G40116	0.262152	0.0611753	3	AT2G18680	0.160597	0.608458	4	AT2G34510	0.328866	0.160129	5	AT3G13222	0.254754	0.457564	7	AT3G01970	0.370369	0.188319	9
AT5G60060	0.244268	0.36996	1									AT5G16020	0.325076	0.227175	2	AT2G40130	0.411839	0.173958	3	AT2G18760	0.199155	0.185547	4	AT2G34560	0.306272	0.115932	5	AT3G13750	0.186103	0.0483252	7	AT3G02050	0.187675	0.209358	9
AT5G60090	0.373534	0.754025	1									AT5G16090	0.157884	1.24849	2	AT2G40200	0.447253	0.0785776	3	AT2G18880	0.432093	0.602006	4	AT2G34830	0.263413	0.267941	5	AT3G13780	0.220035	0.520629	7	AT3G02200	0.281562	0.156945	9
AT5G60130	0.4823	0.298532	1									AT5G16920	0.275258	0.325832	2	AT2G40320	0.361116	0.0490559	3	AT2G18950	0.174366	0.164491	4	AT2G34840	0.257543	0.134466	5	AT3G13782	0.19691	0.192244	7	AT3G02210	0.208198	0.178076	9
AT5G60330	0.215065	0.285482	1									AT5G17110	0.438815	0.659598	2	AT2G40380	0.318193	0.0555476	3	AT2G18980	0.303368	0.154491	4	AT2G34910	0.271124	0.127497	5	AT3G14110	0.25263	0.24131	7	AT3G02260	0.181206	0.153565	9
AT5G60335	0.223726	0.291017	1									AT5G17390	0.301054	0.0919977	2	AT2G40470	0.164864	0.113765	3	AT2G19160	0.206598	0.184282	4	AT2G34920	0.288635	0.347773	5	AT3G14160	0.266368	0.481264	7	AT3G02350	0.251302	0.0355758	9
AT5G60480	0.283558	0.361966	1									AT5G17500	0.184626	0.267005	2	AT2G40530	0.275268	0.352078	3	AT2G19260	0.206931	0.376246	4	AT2G35060	0.277913	0.0320062	5	AT3G14205	0.196736	0.176058	7	AT3G02490	0.285478	0.186863	9
AT5G60615	0.199692	0.705535	1									AT5G17590	0.274302	0.416989	2	AT2G40720	0.264208	0.248562	3	AT2G19320	0.386957	0.399509	4	AT2G35150	0.256949	0.123058	5	AT3G14690	0.274274	0.189194	7	AT3G02530	0.163279	0.0456193	9
AT5G61280	0.360447	0.307631	1									AT5G17680	0.174122	0.411842	2	AT2G40750	0.371406	0.31981	3	AT2G19490	0.167657	0.131546	4	AT2G35470	0.299246	0.244284	5	AT3G15110	0.312735	0.204912	7	AT3G02660	0.241406	0.1092	9
AT5G61470	0.357476	0.560643	1									AT5G18080	0.343079	0.0433826	2	AT2G40990	0.24142	0.158535	3	AT2G19530	0.365436	0.121012	4	AT2G35530	0.234637	0.11887	5	AT3G15355	0.27103	0.455671	7	AT3G02690	0.281263	0.138821	9
AT5G61690	0.216708	0.274776	1									AT5G18320	0.216881	0.355058	2	AT2G41130	0.246894	0.0462629	3	AT2G19610	0.177141	0.423582	4	AT2G35710	0.232122	0.118517	5	AT3G15410	0.141263	0.190052	7	AT3G02740	0.180254	0.215215	9
AT5G62970	0.31067	0.667292	1									AT5G18560	0.202838	0.12884	2	AT2G41260	0.367283	0.806058	3	AT2G19690	0.236098	0.205397	4	AT2G35770	0.300658	0.133598	5	AT3G15520	0.299209	0.144826	7	AT3G02780	0.24872	0.060361	9
AT5G63063	0.13563	2.12431	1									AT5G19490	0.327656	0.262924	2	AT2G41340	0.300937	0.228084	3	AT2G19870	0.239422	0.203204	4	AT2G35890	0.285827	0.197056	5	AT3G15620	0.234933	0.125712	7	AT3G02830	0.282324	0.0618959	9
AT5G63170	0.342912	0.151409	1									AT5G19640	0.254559	0.126814	2	AT2G41342	0.208791	0.851159	3	AT2G19980	0.35526	0.236197	4	AT2G35950	0.239118	0.570724	5	AT3G15760	0.163744	0.373189	7	AT3G02885	0.302082	0.142185	9
AT5G63250	0.376908	0.419659	1									AT5G19650	0.31853	0.217664	2	AT2G41690	0.21991	0.245065	3	AT2G19990	0.246262	0.254486	4	AT2G36190	0.259359	0.180424	5	AT3G15800	0.290593	0.152233	7	AT3G03110	0.169694	0.15221	9
AT5G63270	0.107836	0.570149	1									AT5G20100	0.228665	0.286093	2	AT2G41930	0.27636	0.306565	3	AT2G20100	0.193848	0.288636	4	AT2G36270	0.39878	0.111866	5	AT3G15810	0.312286	0.0653545	7	AT3G03210	0.32784	0.0583092	9
AT5G64800	0.349644	0.473458	1									AT5G22160	0.317706	0.676714	2	AT2G42000	0.276143	0.36727	3	AT2G20120	0.252812	0.0699389	4	AT2G36330	0.23468	0.177814	5	AT3G15840	0.261219	0.104117	7	AT3G03310	0.212138	0.13109	9
AT5G65274	0.251774	0.268492	1									AT5G22660	0.243905	0.93385	2	AT2G42060	0.284478	0.189534	3	AT2G20362	0.247639	0.428752	4	AT2G36430	0.208601	0.371143	5	AT3G16000	0.18714	0.391237	7	AT3G03330	0.226457	0.149391	9
AT5G65370	0.391996	0.270488	1									AT5G22870	0.217227	0.527394	2	AT2G42180	0.334546	0.300151	3	AT2G20495	0.194861	0.218795	4	AT2G36470	0.312193	0.199019	5	AT3G16090	0.237909	0.12623	7	AT3G03340	0.200291	0.107258	9
AT5G66260	0.240165	0.154156	1									AT5G22890	0.237903	0.291711	2	AT2G42260	0.252919	0.0934529	3	AT2G20562	0.205043	0.183993	4	AT2G36490	0.311968	0.299671	5	AT3G16170	0.228855	0.133229	7	AT3G03720	0.182163	0.100088	9
AT1G01150	0.255977	0.919574	2									AT5G23650	0.425343	0.506294	2	AT2G42340	0.240585	0.575104	3	AT2G20620	0.366962	0.680697	4	AT2G36580	0.196173	0.0425199	5	AT3G16270	0.298116	0.13053	7	AT3G03860	0.218531	0.290595	9
AT1G01355	0.482178	0.604454	2									AT5G23930	0.402198	0.182712	2	AT2G42395	0.41517	0.260483	3	AT2G20815	0.220818	0.37308	4	AT2G36670	0.217355	0.193573	5	AT3G16320	0.236578	0.280185	7	AT3G03870	0.217327	0.292213	9
AT1G01660	0.177161	0.179326	2									AT5G23960	0.237743	0.258046	2	AT2G42430	0.134095	0.207113	3	AT2G20825	0.356678	0.150029	4	AT2G36730	0.294508	0.154288	5	AT3G16330	0.458315	0.136991	7	AT3G03900	0.21951	0.0516544	9
AT1G01700	0.293639	0.163395	2									AT5G24050	0.313468	0.375411	2	AT2G42820	0.183037	0.0636144	3	AT2G20835	0.467603	0.0557919	4	AT2G36750	0.192271	0.297001	5	AT3G16480	0.22276	0.259356	7	AT3G03920	0.340786	0.29138	9
AT1G02510	0.327357	0.307141	2									AT5G25180	0.405137	0.245459	2	AT2G42860	0.308344	0.431507	3	AT2G21110	0.397941	0.253799	4	AT2G36840	0.190576	0.152906	5	AT3G16500	0.143123	0.240184	7	AT3G03950	0.222282	0.151523	9
AT1G02520	0.304006	0.0790405	2									AT5G25320	0.284597	0.105109	2	AT2G42870	0.212266	0.240852	3	AT2G21190	0.181757	0.213221	4	AT2G36870	0.226224	0.103889	5	AT3G16520	0.492996	0.213205	7	AT3G03960	0.255902	0.0438671	9
AT1G02540	0.371571	0.781166	2									AT5G25910	0.25344	0.413725	2	AT2G42930	0.200981	0.734746	3	AT2G21250	0.233422	0.0785731	4	AT2G36970	0.283876	0.139073	5	AT3G16720	0.338813	0.266423	7	AT3G04010	0.276848	0.133129	9
AT1G02550	0.21482	0.290667	2									AT5G26100	0.421983	0.341641	2	AT2G42975	0.264	0.264468	3	AT2G21480	0.359568	0.0562935	4	AT2G37080	0.260745	0.139453	5	AT3G17152	0.490385	0.419993	7	AT3G04120	0.145045	0.0480678	9
AT1G03340	0.17624	0.651642	2									AT5G26730	0.318253	0.134653	2	AT2G42980	0.213777	0.376589	3	AT2G21490	0.438129	0.26118	4	AT2G37280	0.280578	0.163331	5	AT3G17250	0.285102	0.135976	7	AT3G04460	0.290035	0.124879	9
AT1G03510	0.289354	0.126745	2									AT5G27070	0.377331	0.34947	2	AT2G43000	0.297242	0.136075	3	AT2G21650	0.328721	0.053149	4	AT2G37300	0.192556	0.502674	5	AT3G17440	0.145078	0.0454616	7	AT3G04480	0.146617	0.282192	9
AT1G04150	0.307708	0.140997	2									AT5G35110	0.362253	0.0708142	2	AT2G43110	0.24303	0.321939	3	AT2G21730	0.236971	0.223943	4	AT2G37360	0.304194	0.162775	5	AT3G17590	0.201236	0.116297	7	AT3G04500	0.200035	0.0492427	9
AT1G04180	0.313708	0.0381336	2									AT5G35190	0.370723	0.184791	2	AT2G43465	0.226617	0.387292	3	AT2G21900	0.339967	0.228778	4	AT2G37420	0.234388	0.163715	5	AT3G17740	0.211727	0.220454	7	AT3G04610	0.16111	0.244999	9
AT1G04370	0.325415	0.122053	2									AT5G35753	0.292291	0.237595	2	AT2G43720	0.150039	0.418611	3	AT2G22070	0.258926	0.111297	4	AT2G37440	0.299622	0.106371	5	AT3G17880	0.202777	0.213487	7	AT3G04740	0.234486	0.167319	9
AT1G04450	0.198693	0.240228	2									AT5G35960	0.3053	0.104543	2	AT2G43745	0.188129	0.628668	3	AT2G22140	0.212496	0.317207	4	AT2G37585	0.232725	0.180336	5	AT3G18040	0.206167	0.0626065	7	AT3G04980	0.19774	0.632966	9
AT1G04890	0.2861	0.251038	2									AT5G36100	0.460369	0.245451	2	AT2G43890	0.27818	0.097542	3	AT2G22190	0.184585	0.178401	4	AT2G37680	0.246218	0.0810737	5	AT3G18080	0.24727	0.11643	7	AT3G05070	0.173283	0.156225	9
AT1G05280	0.238879	0.273125	2									AT5G36920	0.163968	0.659968	2	AT2G43910	0.175225	0.327082	3	AT2G22200	0.296251	0.464354	4	AT2G37890	0.202285	0.411214	5	AT3G18100	0.172557	0.387363	7	AT3G05200	0.353684	0.124477	9
AT1G05291	0.168287	1.53017	2									AT5G37000	0.462987	0.199838	2	AT2G43920	0.202212	0.201156	3	AT2G22510	0.247601	0.359683	4	AT2G37950	0.220621	0.19807	5	AT3G18220	0.226065	0.150817	7	AT3G05210	0.372346	0.186637	9
AT1G05420	0.368982	0.133945	2									AT5G37160	0.34303	0.272208	2	AT2G44220	0.211421	0.251326	3	AT2G22590	0.380012	0.117912	4	AT2G38080	0.270329	0.0856918	5	AT3G18840	0.311419	0.196176	7	AT3G05580	0.202887	0.0204698	9
AT1G05700	0.322624	0.151882	2									AT5G37410	0.241754	0.639637	2	AT2G44370	0.288342	0.0879893	3	AT2G22630	0.345274	0.132082	4	AT2G38240	0.247429	0.297499	5	AT3G19010	0.380266	0.25046	7	AT3G06050	0.218685	0.080715	9
AT1G06030	0.432093	0.0705799	2									AT5G37460	0.183591	0.671676	2	AT2G44470	0.36145	0.254343	3	AT2G22795	0.321001	0.299631	4	AT2G38310	0.174841	0.0666638	5	AT3G19440	0.259133	0.214321	7	AT3G06390	0.357999	0.248159	9
AT1G06135	0.129782	0.497456	2									AT5G37470	0.168274	0.910253	2	AT2G44800	0.30769	0.135645	3	AT2G22880	0.361192	0.221328	4	AT2G38470	0.31716	0.111561	5	AT3G19480	0.292718	0.0533285	7	AT3G06500	0.291618	0.0825589	9
AT1G06645	0.34112	0.279249	2									AT5G37478	0.248937	0.14496	2	AT2G44840	0.371505	0.152115	3	AT2G23093	0.229975	0.166639	4	AT2G38640	0.255553	0.126963	5	AT3G19860	0.35943	0.0789337	7	AT3G06540	0.193706	0.237859	9
AT1G07560	0.255881	0.248366	2									AT5G37650	0.435985	0.358065	2	AT2G45410	0.208523	0.242278	3	AT2G23096	0.418027	0.29806	4	AT2G38790	0.241841	0.319395	5	AT3G19930	0.192477	0.0589499	7	AT3G06650	0.202886	0.0184185	9
AT1G08035	0.352901	0.480714	2									AT5G38080	0.275685	0.775716	2	AT2G45650	0.263808	0.12568	3	AT2G23360	0.27175	0.277334	4	AT2G38800	0.228929	0.363031	5	AT3G20020	0.217073	0.226477	7	AT3G06750	0.373498	0.23745	9
AT1G08065	0.137166	0.520226	2									AT5G38195	0.413411	0.565096	2	AT2G46050	0.235896	0.360933	3	AT2G23370	0.243867	0.199673	4	AT2G38880	0.409322	0.291819	5	AT3G20200	0.260979	0.136456	7	AT3G06780	0.304218	0.106143	9
AT1G08135	0.237368	0.431764	2									AT5G38390	0.371982	0.486683	2	AT2G46410	0.167877	0.0843156	3	AT2G23520	0.23624	0.0570723	4	AT2G38900	0.211144	0.880767	5	AT3G20230	0.33039	0.0772724	7	AT3G06980	0.222459	0.239724	9
AT1G08440	0.259257	0.223527	2									AT5G38396	0.380729	0.508384	2	AT2G46450	0.421053	0.409171	3	AT2G23530	0.279216	0.479502	4	AT2G38920	0.411414	0.183144	5	AT3G20300	0.413639	0.0569627	7	AT3G07020	0.191524	0.13628	9
AT1G08670	0.269281	0.350606	2									AT5G38770	0.430424	0.208249	2	AT2G46630	0.160686	0.49908	3	AT2G23755	0.429284	0.329714	4	AT2G38940	0.289159	0.0685098	5	AT3G20440	0.214241	0.12673	7	AT3G07030	0.476192	0.45169	9
AT1G08985	0.385619	0.524204	2									AT5G39000	0.357434	0.248859	2	AT2G46810	0.274433	0.311522	3	AT2G23790	0.369122	0.123925	4	AT2G39030	0.250666	0.190262	5	AT3G20510	0.254963	0.10117	7	AT3G07140	0.325556	0.112525	9
AT1G09030	0.140191	0.15779	2									AT5G39240	0.456934	0.334459	2	AT2G46850	0.288332	0.0958086	3	AT2G23820	0.219689	0.0825371	4	AT2G39090	0.193621	0.0831988	5	AT3G20660	0.328251	0.0878715	7	AT3G07180	0.221922	0.20853	9
AT1G09360	0.246112	0.659589	2									AT5G39820	0.367172	0.101672	2	AT2G46970	0.276827	0.289844	3	AT2G23945	0.194075	0.472891	4	AT2G39180	0.354153	0.0561435	5	AT3G20720	0.159126	0.152777	7	AT3G07330	0.340327	0.0283787	9
AT1G09480	0.234852	0.333459	2									AT5G40000	0.249094	0.207944	2	AT2G47310	0.187808	0.38035	3	AT2G24010	0.269058	0.240465	4	AT2G39190	0.250496	0.22009	5	AT3G20970	0.274164	0.139384	7	AT3G07400	0.226115	0.109195	9
AT1G09720	0.193034	0.391477	2									AT5G40010	0.364859	0.139393	2	AT2G47360	0.191912	0.263125	3	AT2G24030	0.294321	0.52886	4	AT2G39210	0.264313	0.143945	5	AT3G21170	0.224961	0.704416	7	AT3G07410	0.338538	0.0124422	9
AT1G09880	0.209169	0.213145	2									AT5G40320	0.413134	0.188875	2	AT2G47370	0.365791	0.158201	3	AT2G24300	0.250821	0.102103	4	AT2G39250	0.263873	0.346436	5	AT3G21220	0.405632	0.0907117	7	AT3G07420	0.189576	0.208958	9
AT1G10190	0.379414	0.440203	2									AT5G40360	0.325725	0.638676	2	AT2G47880	0.270301	0.0306047	3	AT2G24395	0.323455	0.192306	4	AT2G39280	0.166729	0.420576	5	AT3G21230	0.343394	0.152872	7	AT3G07430	0.291872	0.168625	9
AT1G10588	0.397836	0.246644	2									AT5G40595	0.368857	0.633191	2	AT2G47950	0.472696	0.339253	3	AT2G24570	0.34597	0.144788	4	AT2G39360	0.346244	0.189159	5	AT3G21240	0.311805	0.180175	7	AT3G07480	0.300412	0.0512109	9
AT1G10745	0.301768	0.939151	2									AT5G40620	0.299396	0.927245	2	AT3G01030	0.368815	0.35397	3	AT2G24610	0.291485	0.0652025	4	AT2G39435	0.242631	0.406201	5	AT3G21270	0.472916	0.101798	7	AT3G07568	0.377618	0.212423	9
AT1G11125	0.216506	0.515254	2									AT5G40800	0.189696	0.252942	2	AT3G01080	0.318345	0.163855	3	AT2G24800	0.316099	0.117925	4	AT2G39530	0.243102	0.238833	5	AT3G21310	0.276643	0.247363	7	AT3G07580	0.249131	0.510942	9
AT1G11160	0.252598	0.309514	2									AT5G40990	0.226056	0.274697	2	AT3G01085	0.216027	0.148403	3	AT2G24840	0.40977	0.162844	4	AT2G39640	0.272091	0.418891	5	AT3G21420	0.177545	0.0947702	7	AT3G08600	0.304287	0.172905	9
AT1G11362	0.419393	0.692252	2									AT5G41030	0.384689	0.30483	2	AT3G01220	0.265414	0.117477	3	AT2G24940	0.286885	0.101744	4	AT2G39670	0.223383	0.117393	5	AT3G21540	0.218495	0.187744	7	AT3G08730	0.231182	0.111069	9
AT1G11593	0.372575	0.872501	2									AT5G41290	0.217542	0.358139	2	AT3G01230	0.240843	0.616079	3	AT2G25260	0.263646	0.139474	4	AT2G40160	0.194475	0.382558	5	AT3G21620	0.34269	0.0694081	7	AT3G08740	0.292387	0.123278	9
AT1G11655	0.174778	0.252	2									AT5G42242	0.307229	0.541535	2	AT3G01513	0.410016	0.363737	3	AT2G25320	0.222108	0.100927	4	AT2G40230	0.176952	0.139144	5	AT3G21630	0.273483	0.20378	7	AT3G08800	0.1668	0.466251	9
AT1G11690	0.205656	0.560756	2									AT5G42710	0.224689	0.395056	2	AT3G01516	0.302363	0.212626	3	AT2G25410	0.2656	0.379987	4	AT2G40270	0.23449	0.379608	5	AT3G21720	0.353559	0.042104	7	AT3G08910	0.351829	0.0595251	9
AT1G11925	0.350508	0.138095	2									AT5G42785	0.257928	0.467428	2	AT3G01960	0.139753	0.761141	3	AT2G25737	0.301652	0.154609	4	AT2G40370	0.273551	0.0870651	5	AT3G21770	0.381809	0.125198	7	AT3G09180	0.285434	0.138906	9
AT1G12040	0.302638	0.17652	2									AT5G42930	0.336794	0.134005	2	AT3G02430	0.211414	0.152483	3	AT2G26100	0.176276	0.22144	4	AT2G40610	0.281143	0.118534	5	AT3G21890	0.309767	0.31527	7	AT3G09350	0.352069	0.0801198	9
AT1G12060	0.368922	0.160595	2									AT5G43120	0.25537	0.25899	2	AT3G02500	0.269823	0.585105	3	AT2G26270	0.290742	0.289612	4	AT2G40780	0.186145	0.194896	5	AT3G22180	0.183328	0.247258	7	AT3G09500	0.331884	0.0216744	9
AT1G12280	0.208414	0.50781	2									AT5G43820	0.268199	0.211974	2	AT3G02510	0.175457	0.082214	3	AT2G26290	0.234195	0.194138	4	AT2G40960	0.323639	0.314926	5	AT3G22210	0.290249	0.0952314	7	AT3G09720	0.201577	0.188692	9
AT1G12290	0.163907	0.238074	2									AT5G43890	0.35938	0.0512245	2	AT3G03030	0.266158	0.432983	3	AT2G26300	0.181958	0.0324299	4	AT2G41170	0.430948	0.104661	5	AT3G22750	0.338615	0.0834506	7	AT3G09770	0.357904	0.184926	9
AT1G12540	0.271511	0.636617	2									AT5G44360	0.276425	0.162111	2	AT3G03272	0.286907	0.530387	3	AT2G26310	0.485573	0.191001	4	AT2G41310	0.357118	0.127608	5	AT3G22840	0.328326	0.081473	7	AT3G09810	0.264216	0.101385	9
AT1G12663	0.175319	0.587159	2									AT5G44490	0.303628	0.822138	2	AT3G03290	0.287374	0.197563	3	AT2G26390	0.311563	0.330417	4	AT2G41330	0.263258	0.29277	5	AT3G22860	0.242887	0.613984	7	AT3G10030	0.290481	0.0511141	9
AT1G12700	0.210104	0.387314	2									AT5G44540	0.189307	0.443831	2	AT3G03540	0.32373	0.165451	3	AT2G26410	0.366128	0.230193	4	AT2G41380	0.375392	0.152607	5	AT3G22920	0.295667	0.496121	7	AT3G10140	0.175971	0.238643	9
AT1G12855	0.260589	0.514037	2									AT5G44574	0.361177	0.580779	2	AT3G03700	0.279743	0.155741	3	AT2G26520	0.272059	0.123526	4	AT2G41480	0.245767	0.0663229	5	AT3G23190	0.226392	0.590544	7	AT3G10210	0.177087	0.146271	9
AT1G12870	0.253322	0.777226	2									AT5G44640	0.463227	0.0847628	2	AT3G03830	0.312838	0.117162	3	AT2G26560	0.320187	0.131015	4	AT2G41510	0.192959	0.178932	5	AT3G23310	0.21373	0.0888656	7	AT3G10230	0.195816	0.0694564	9
AT1G12940	0.254391	0.119699	2									AT5G45113	0.20418	0.426433	2	AT3G03850	0.234988	0.188264	3	AT2G26695	0.36606	0.0465795	4	AT2G41520	0.210819	0.357369	5	AT3G23730	0.315301	0.0534572	7	AT3G10300	0.296879	0.0653924	9
AT1G13400	0.270893	0.266768	2									AT5G45150	0.305085	0.574212	2	AT3G03930	0.22234	0.637645	3	AT2G26700	0.286874	0.0822591	4	AT2G41680	0.225288	0.0492449	5	AT3G23840	0.276532	0.364333	7	AT3G10525	0.190241	0.255833	9
AT1G13590	0.153673	0.650508	2									AT5G45220	0.214153	0.656353	2	AT3G04300	0.101991	0.195812	3	AT2G26740	0.366006	0.107045	4	AT2G41850	0.295834	0.191993	5	AT3G24080	0.283085	0.447397	7	AT3G10780	0.248396	0.366636	9
AT1G13605	0.385796	0.54045	2									AT5G45240	0.220092	0.870153	2	AT3G04320	0.312706	0.293139	3	AT2G26840	0.339664	0.312748	4	AT2G41870	0.244177	0.219872	5	AT3G24120	0.225939	0.108329	7	AT3G10850	0.245124	0.150184	9
AT1G13620	0.177549	0.431159	2									AT5G45530	0.334217	0.207038	2	AT3G04380	0.211727	0.296275	3	AT2G27520	0.443297	0.703934	4	AT2G41890	0.243576	0.156577	5	AT3G24220	0.29037	0.171658	7	AT3G11210	0.264633	0.164647	9
AT1G13920	0.200588	0.402385	2									AT5G45640	0.320467	0.239056	2	AT3G04570	0.234932	0.0252706	3	AT2G27610	0.224311	0.143027	4	AT2G41900	0.338583	0.0603876	5	AT3G24360	0.240023	0.277797	7	AT3G11400	0.250713	0.0504411	9
AT1G14190	0.368722	0.0990384	2									AT5G45730	0.37353	0.250197	2	AT3G05155	0.278952	0.278029	3	AT2G27630	0.221959	0.616464	4	AT2G42140	0.262111	0.313523	5	AT3G24503	0.335394	0.0948566	7	AT3G11630	0.22736	0.0612226	9
AT1G14205	0.33653	0.19447	2									AT5G45790	0.270135	0.155079	2	AT3G05310	0.196594	0.481745	3	AT2G27740	0.182871	0.113597	4	AT2G42350	0.298444	0.357425	5	AT3G24515	0.351203	0.388903	7	AT3G11760	0.286168	0.0942932	9
AT1G14686	0.464783	0.268732	2									AT5G45970	0.217248	0.0506727	2	AT3G05327	0.212981	0.234621	3	AT2G27920	0.224946	0.306067	4	AT2G42360	0.269576	0.228087	5	AT3G24530	0.400367	0.0198694	7	AT3G11780	0.300028	0.182057	9
AT1G16160	0.256154	0.217809	2									AT5G46090	0.273425	0.290736	2	AT3G05390	0.173942	0.174082	3	AT2G28105	0.213571	0.184319	4	AT2G42530	0.183229	0.364272	5	AT3G24670	0.304625	0.085246	7	AT3G11930	0.294543	0.201363	9
AT1G16480	0.260966	0.166205	2									AT5G46100	0.300217	0.118035	2	AT3G05650	0.222664	0.35135	3	AT2G28150	0.364943	0.132756	4	AT2G42560	0.296381	0.267179	5	AT3G25190	0.300847	0.0775997	7	AT3G11945	0.14913	0.155258	9
AT1G16916	0.241217	0.218945	2									AT5G46300	0.354935	1.20903	2	AT3G05700	0.307702	0.187356	3	AT2G28355	0.453792	0.348728	4	AT2G42580	0.319041	0.104007	5	AT3G25400	0.245029	0.157667	7	AT3G11964	0.180259	0.237989	9
AT1G16930	0.269325	0.350802	2									AT5G46320	0.465503	0.569679	2	AT3G05725	0.322499	0.195819	3	AT2G28480	0.347756	0.121664	4	AT2G43010	0.186105	0.384276	5	AT3G25560	0.237482	0.101685	7	AT3G12210	0.224678	0.125532	9
AT1G17010	0.212389	0.389733	2									AT5G46530	0.221531	0.0399667	2	AT3G05770	0.2624	1.10378	3	AT2G28690	0.250767	0.110311	4	AT2G43060	0.280131	0.260603	5	AT3G25640	0.228368	0.0998524	7	AT3G12340	0.210469	0.387098	9
AT1G17400	0.261179	0.20658	2									AT5G46810	0.346302	0.762102	2	AT3G05790	0.180157	0.335106	3	AT2G28780	0.260141	0.100958	4	AT2G43100	0.292973	0.17927	5	AT3G25940	0.389425	0.196736	7	AT3G12360	0.222885	0.0374648	9
AT1G17800	0.259678	0.365956	2									AT5G46960	0.396899	0.529599	2	AT3G05858	0.391892	0.158157	3	AT2G29040	0.380756	0.132235	4	AT2G43200	0.224639	0.257042	5	AT3G26030	0.147506	0.121715	7	AT3G12370	0.44529	0.0599598	9
AT1G18760	0.391863	0.682422	2									AT5G47150	0.470103	0.248665	2	AT3G05936	0.321405	0.274176	3	AT2G29110	0.24359	0.448074	4	AT2G43235	0.258215	0.149165	5	AT3G26110	0.32406	0.498926	7	AT3G12380	0.220292	0.177053	9
AT1G19115	0.176452	0.303417	2									AT5G47170	0.303003	0.416293	2	AT3G06020	0.222371	0.395264	3	AT2G29320	0.329184	0.197303	4	AT2G43280	0.320118	0.109734	5	AT3G26290	0.296784	0.240972	7	AT3G12390	0.165048	0.116285	9
AT1G19250	0.25115	0.16346	2									AT5G48210	0.375994	0.265379	2	AT3G06145	0.173731	0.151017	3	AT2G29480	0.274087	0.167749	4	AT2G43400	0.226916	0.155427	5	AT3G26590	0.244549	0.172076	7	AT3G12480	0.208879	0.217454	9
AT1G19630	0.161786	0.272655	2									AT5G48400	0.219187	0.319923	2	AT3G06630	0.238309	0.367232	3	AT2G29660	0.46041	0.0959686	4	AT2G43520	0.233226	0.392646	5	AT3G26630	0.255856	0.164254	7	AT3G12510	0.338631	0.695737	9
AT1G19840	0.297977	0.0979044	2									AT5G48890	0.182957	0.434486	2	AT3G06868	0.222784	0.165999	3	AT2G29730	0.39052	0.206736	4	AT2G43650	0.250928	0.270258	5	AT3G26770	0.330697	0.175941	7	AT3G12580	0.433235	0.0265526	9
AT1G20135	0.258986	0.303237	2									AT5G49070	0.161011	0.235526	2	AT3G06880	0.197879	0.209893	3	AT2G29750	0.409684	0.164052	4	AT2G43840	0.227375	0.160973	5	AT3G26910	0.211897	0.257137	7	AT3G12590	0.185767	0.0749946	9
AT1G20150	0.248819	0.252656	2									AT5G50040	0.384493	0.661069	2	AT3G06920	0.201786	0.120932	3	AT2G29995	0.143916	0.45612	4	AT2G43860	0.217608	0.28372	5	AT3G27000	0.298672	0.0617273	7	AT3G12680	0.180787	0.19304	9
AT1G20500	0.440892	0.205743	2									AT5G50080	0.244028	0.325969	2	AT3G07060	0.182159	0.311214	3	AT2G30020	0.436681	0.0839332	4	AT2G44040	0.174152	0.120778	5	AT3G27520	0.215638	0.645695	7	AT3G12700	0.402194	0.195864	9
AT1G20530	0.342104	0.308791	2									AT5G50670	0.342906	0.117335	2	AT3G07460	0.354102	0.15026	3	AT2G30105	0.20034	0.221188	4	AT2G44160	0.178991	0.0933555	5	AT3G27530	0.187079	0.0928716	7	AT3G12800	0.430413	0.0458012	9
AT1G20680	0.466393	0.673517	2									AT5G51105	0.437229	0.324946	2	AT3G07840	0.317868	0.179165	3	AT2G30120	0.475532	0.235739	4	AT2G44260	0.265535	0.170465	5	AT3G27560	0.216026	0.0286916	7	AT3G12870	0.345217	0.0252701	9
AT1G20730	0.281072	1.34425	2									AT5G51330	0.224681	0.399712	2	AT3G08000	0.232944	0.108614	3	AT2G30210	0.36964	0.0702345	4	AT2G44580	0.44261	0.122229	5	AT3G27650	0.321905	0.0227769	7	AT3G12940	0.33451	0.107071	9
AT1G20750	0.273361	0.366841	2									AT5G51470	0.321816	0.216946	2	AT3G08490	0.215212	0.340136	3	AT2G30230	0.246453	0.262829	4	AT2G44740	0.224452	0.0399438	5	AT3G28030	0.181397	0.339426	7	AT3G13160	0.252518	0.194797	9
AT1G20990	0.319575	0.137813	2									AT5G51520	0.24309	0.249882	2	AT3G08500	0.20387	0.240732	3	AT2G30290	0.390436	0.0618344	4	AT2G44745	0.160042	0.215639	5	AT3G28050	0.378665	0.0545599	7	AT3G13226	0.296045	0.486475	9
AT1G21230	0.370199	0.259032	2									AT5G51580	0.332821	0.786306	2	AT3G08750	0.204544	0.9259	3	AT2G30300	0.350907	0.176432	4	AT2G44790	0.333575	0.437505	5	AT3G28340	0.304907	0.118144	7	AT3G13230	0.461981	0.0250797	9
AT1G21950	0.430108	0.742331	2									AT5G51670	0.336899	0.0912905	2	AT3G08880	0.242017	0.246429	3	AT2G30310	0.252956	0.152004	4	AT2G44910	0.303991	0.202718	5	AT3G28630	0.24677	0.0850853	7	AT3G13470	0.255665	0.0405087	9
AT1G22120	0.311211	0.655905	2									AT5G51790	0.247766	0.197871	2	AT3G09020	0.256291	0.221429	3	AT2G30340	0.277122	0.14072	4	AT2G44930	0.222847	0.40733	5	AT3G28910	0.306683	0.091981	7	AT3G13490	0.230832	0.0971635	9
AT1G22670	0.176913	0.720523	2									AT5G51800	0.28212	0.177477	2	AT3G09032	0.244405	0.119703	3	AT2G30370	0.3425	0.282581	4	AT2G44950	0.237021	0.174647	5	AT3G29030	0.406624	0.0718707	7	AT3G13550	0.279343	0.0517751	9
AT1G23520	0.318843	0.298208	2									AT5G52160	0.348188	0.367503	2	AT3G09035	0.207001	0.470364	3	AT2G30440	0.275909	0.160646	4	AT2G45050	0.241218	0.0742559	5	AT3G29185	0.308537	0.206701	7	AT3G13620	0.294785	0.110076	9
AT1G23670	0.204665	0.593587	2									AT5G52170	0.265526	0.157979	2	AT3G09060	0.276964	0.204607	3	AT2G30505	0.339151	0.19749	4	AT2G45060	0.172776	0.196741	5	AT3G30180	0.348961	0.0424058	7	AT3G13720	0.335507	0.171929	9
AT1G23700	0.175647	0.801605	2									AT5G52270	0.292012	0.250658	2	AT3G09070	0.441804	0.0838958	3	AT2G30575	0.147139	0.4081	4	AT2G45120	0.312469	0.270133	5	AT3G30280	0.445574	0.290672	7	AT3G14020	0.362153	0.2135	9
AT1G24130	0.412613	0.11592	2									AT5G52460	0.308415	1.03076	2	AT3G09080	0.237655	0.298097	3	AT2G30690	0.250814	0.363032	4	AT2G45180	0.259952	0.116441	5	AT3G43610	0.246724	0.304048	7	AT3G14067	0.279891	0.149634	9
AT1G24420	0.200365	0.269538	2									AT5G52965	0.296494	0.29853	2	AT3G09160	0.322723	1.04966	3	AT2G30720	0.330977	0.113785	4	AT2G45290	0.231102	0.125443	5	AT3G43720	0.331333	0.197469	7	AT3G14290	0.195698	0.0288238	9
AT1G24590	0.281273	0.242293	2									AT5G54790	0.312841	0.228079	2	AT3G09240	0.283642	0.185928	3	AT2G30770	0.32699	0.184333	4	AT2G45510	0.19737	0.270909	5	AT3G43920	0.198293	0.289145	7	AT3G14430	0.286941	0.0822278	9
AT1G25250	0.30932	0.224134	2									AT5G55090	0.247987	0.290753	2	AT3G09330	0.270674	0.375134	3	AT2G30780	0.249609	0.215424	4	AT2G45560	0.204495	0.458033	5	AT3G44600	0.212291	0.108507	7	AT3G14595	0.360647	0.253923	9
AT1G26420	0.282456	0.189324	2									AT5G55135	0.192854	0.730418	2	AT3G09380	0.38095	0.537352	3	AT2G30840	0.259446	0.175006	4	AT2G45770	0.175332	0.10962	5	AT3G44620	0.326936	0.097514	7	AT3G14720	0.237366	0.0970935	9
AT1G26799	0.386843	0.331068	2									AT5G55150	0.288861	0.369036	2	AT3G09870	0.40239	0.138509	3	AT2G30880	0.264759	0.0885172	4	AT2G45800	0.249792	0.122368	5	AT3G44730	0.181698	0.177274	7	AT3G14740	0.483478	0.119134	9
AT1G27045	0.245583	0.36564	2									AT5G55370	0.177857	0.58769	2	AT3G09925	0.197367	0.322952	3	AT2G30930	0.34215	0.263727	4	AT2G45810	0.377075	0.0606688	5	AT3G45140	0.434191	0.196152	7	AT3G14850	0.283212	0.182151	9
AT1G27420	0.378047	0.199443	2									AT5G55430	0.394529	0.865416	2	AT3G10110	0.291332	0.0997756	3	AT2G30940	0.27306	0.24555	4	AT2G45950	0.181573	0.180415	5	AT3G45190	0.181058	0.108173	7	AT3G14940	0.218613	0.040228	9
AT1G27940	0.324544	0.118678	2									AT5G55690	0.221585	0.380165	2	AT3G10290	0.226591	0.115523	3	AT2G31140	0.27411	0.137355	4	AT2G46240	0.219944	0.700759	5	AT3G45280	0.307475	0.0998674	7	AT3G14980	0.177924	0.391012	9
AT1G28306	0.488542	0.518848	2									AT5G55840	0.240992	0.275822	2	AT3G10310	0.191095	0.250605	3	AT2G31210	0.207722	0.245068	4	AT2G46360	0.199381	0.516356	5	AT3G45310	0.444569	0.151217	7	AT3G15180	0.207393	0.15136	9
AT1G28695	0.401459	0.219881	2									AT5G57420	0.291549	0.136738	2	AT3G10440	0.202091	0.580385	3	AT2G31230	0.234023	0.111736	4	AT2G46400	0.237619	0.496806	5	AT3G45900	0.369954	0.115784	7	AT3G15351	0.292945	0.156064	9
AT1G29080	0.290172	0.562543	2									AT5G57480	0.324355	0.0341278	2	AT3G10880	0.388079	0.440749	3	AT2G31280	0.194411	0.334622	4	AT2G46550	0.326747	0.197667	5	AT3G46000	0.305614	0.033098	7	AT3G15360	0.248391	0.141969	9
AT1G30190	0.233899	0.518027	2									AT5G57510	0.197743	0.37687	2	AT3G10910	0.223182	0.333432	3	AT2G31425	0.450389	0.89192	4	AT2G46640	0.206315	0.587931	5	AT3G46010	0.308849	0.0746112	7	AT3G15500	0.378785	0.086483	9
AT1G30410	0.212855	0.131713	2									AT5G57625	0.322281	0.153969	2	AT3G11180	0.228644	0.24606	3	AT2G31480	0.256264	0.19948	4	AT2G46650	0.309315	0.174999	5	AT3G46180	0.232595	0.0806807	7	AT3G15540	0.273495	0.0686609	9
AT1G30990	0.355186	0.41301	2									AT5G57770	0.261983	0.0742608	2	AT3G11260	0.363282	0.0541665	3	AT2G31540	0.213409	0.454683	4	AT2G46680	0.338729	0.180949	5	AT3G46510	0.331889	0.06117	7	AT3G16180	0.252198	0.172496	9
AT1G31400	0.400739	0.514405	2									AT5G58280	0.321658	0.405952	2	AT3G11640	0.208192	0.37706	3	AT2G31600	0.3344	0.14796	4	AT2G46750	0.225373	0.130198	5	AT3G46580	0.432241	0.213866	7	AT3G16200	0.254168	0.058921	9
AT1G31885	0.241828	0.226897	2									AT5G58610	0.252439	0.486347	2	AT3G11810	0.250987	0.303226	3	AT2G31680	0.338451	0.0317321	4	AT2G46760	0.397093	0.13151	5	AT3G46790	0.221208	0.115918	7	AT3G16260	0.206246	0.156819	9
AT1G32300	0.354871	0.173285	2									AT5G58910	0.249697	0.0731041	2	AT3G12000	0.270309	0.466179	3	AT2G31725	0.315578	0.165945	4	AT2G46940	0.3678	0.18255	5	AT3G46930	0.317389	0.293871	7	AT3G16290	0.277135	0.0422443	9
AT1G32415	0.249672	0.187095	2									AT5G59260	0.259376	0.296467	2	AT3G12460	0.345475	0.603793	3	AT2G31865	0.263723	0.219165	4	AT2G47160	0.218843	0.0487197	5	AT3G47070	0.2577	0.326753	7	AT3G16310	0.276456	0.099149	9
AT1G32510	0.234212	0.301846	2									AT5G59900	0.216803	0.273854	2	AT3G12660	0.278619	0.213633	3	AT2G31910	0.267075	0.425918	4	AT2G47340	0.268865	0.317783	5	AT3G47670	0.327487	0.368049	7	AT3G16700	0.128684	0.13224	9
AT1G32770	0.319299	0.105294	2									AT5G60080	0.260539	0.770202	2	AT3G12820	0.185091	0.431798	3	AT2G31920	0.302011	0.336297	4	AT2G47750	0.187868	0.176388	5	AT3G47780	0.281034	0.192086	7	AT3G16740	0.461394	0.365871	9
AT1G33220	0.33633	0.178006	2									AT5G60510	0.305348	0.165577	2	AT3G12830	0.461458	0.0564305	3	AT2G31945	0.293572	0.19424	4	AT2G48030	0.34403	0.155753	5	AT3G47960	0.253762	0.183223	7	AT3G16760	0.258592	0.151939	9
AT1G33280	0.415034	0.0934526	2									AT5G60520	0.248236	0.11978	2	AT3G12890	0.204537	0.1466	3	AT2G31985	0.240619	0.104221	4	AT2G48080	0.408529	0.127715	5	AT3G47990	0.239078	0.0991988	7	AT3G16785	0.171506	0.0966247	9
AT1G33540	0.298859	0.272962	2									AT5G60810	0.174995	0.53636	2	AT3G12955	0.212648	0.253062	3	AT2G31990	0.324321	0.277806	4	AT2G48110	0.220597	0.141658	5	AT3G48190	0.207272	0.229623	7	AT3G16810	0.199034	0.297026	9
AT1G33720	0.256841	0.378394	2									AT5G60830	0.307699	0.354666	2	AT3G12960	0.338344	0.196428	3	AT2G32030	0.230982	0.338257	4	AT2G48130	0.180163	0.447198	5	AT3G48200	0.197537	0.192527	7	AT3G17000	0.281574	0.22346	9
AT1G33950	0.438916	0.511823	2									AT5G61090	0.204383	0.627352	2	AT3G12970	0.273763	0.132642	3	AT2G32160	0.352056	0.407892	4	AT3G01020	0.229556	0.177363	5	AT3G48460	0.292691	0.166246	7	AT3G17030	0.264032	0.24654	9
AT1G34040	0.226308	0.413368	2									AT5G61260	0.267252	0.355361	2	AT3G13130	0.248383	0.537111	3	AT2G32230	0.22242	0.13688	4	AT3G01190	0.237542	0.149389	5	AT3G48500	0.234723	0.121299	7	AT3G17210	0.409498	0.0661533	9
AT1G34575	0.28767	0.149429	2									AT5G61490	0.379027	0.289383	2	AT3G13140	0.324712	0.407608	3	AT2G32235	0.260527	0.28902	4	AT3G01240	0.282985	0.4777	5	AT3G49160	0.28951	0.19162	7	AT3G17465	0.169207	0.214485	9
AT1G35660	0.32329	0.181427	2									AT5G61610	0.342271	0.394187	2	AT3G13175	0.336456	0.180735	3	AT2G32240	0.18985	0.288301	4	AT3G01350	0.212872	0.252856	5	AT3G49180	0.190737	0.335734	7	AT3G17790	0.345057	0.115953	9
AT1G35830	0.379945	0.108478	2									AT5G61680	0.141625	0.176829	2	AT3G13290	0.346507	0.230742	3	AT2G32295	0.178878	0.162346	4	AT3G01380	0.202239	0.0754813	5	AT3G49320	0.306163	0.0912402	7	AT3G17930	0.218663	0.212006	9
AT1G42980	0.194267	1.9243	2									AT5G61700	0.266501	0.279601	2	AT3G13432	0.0526515	2.13427	3	AT2G32530	0.322004	0.317603	4	AT3G01440	0.343952	0.0716645	5	AT3G49350	0.347797	0.0651298	7	AT3G18165	0.289095	0.146037	9
AT1G43980	0.3114	0.290476	2									AT5G61950	0.258229	0.651535	2	AT3G13435	0.296313	0.367245	3	AT2G32550	0.361345	0.568482	4	AT3G01530	0.190895	0.107835	5	AT3G49400	0.163679	0.333776	7	AT3G18215	0.329688	0.132175	9
AT1G44090	0.266781	0.204886	2									AT5G62040	0.242526	0.112694	2	AT3G13437	0.215994	1.44809	3	AT2G32630	0.259164	0.23827	4	AT3G01550	0.251446	0.21266	5	AT3G49670	0.32544	0.0733473	7	AT3G18490	0.293588	0.201678	9
AT1G44130	0.314845	0.316572	2									AT5G62370	0.272375	0.202013	2	AT3G13590	0.371184	0.299174	3	AT2G32660	0.252783	0.361866	4	AT3G01570	0.300067	0.0538822	5	AT3G49750	0.363168	0.0694318	7	AT3G18500	0.204611	0.28243	9
AT1G44180	0.440435	0.135994	2									AT5G63900	0.259816	0.468218	2	AT3G13600	0.266342	0.107438	3	AT2G32780	0.245692	0.597617	4	AT3G01660	0.24182	0.211225	5	AT3G49930	0.376386	0.148677	7	AT3G18860	0.186863	0.12928	9
AT1G45191	0.232106	0.372174	2									AT5G64210	0.197333	0.303119	2	AT3G13677	0.179627	0.0688035	3	AT2G32840	0.236545	0.283509	4	AT3G01680	0.346206	0.0907447	5	AT3G50080	0.320975	0.288861	7	AT3G18940	0.194226	0.234445	9
AT1G45207	0.230581	0.194747	2									AT5G64320	0.307447	0.139324	2	AT3G13770	0.301361	0.131475	3	AT2G33120	0.203119	0.0301269	4	AT3G01700	0.288089	0.217642	5	AT3G50500	0.32567	0.0148507	7	AT3G19090	0.204582	0.0972566	9
AT1G45231	0.446207	0.348525	2									AT5G65500	0.276813	0.168191	2	AT3G13850	0.201371	0.150294	3	AT2G33160	0.382667	0.182192	4	AT3G02230	0.162929	0.0493532	5	AT3G50660	0.266541	0.0753171	7	AT3G19130	0.367598	0.112705	9
AT1G47600	0.257374	0.140057	2									AT5G66620	0.230343	0.727286	2	AT3G13880	0.32556	0.178392	3	AT2G33400	0.329924	0.1971	4	AT3G02250	0.219969	0.0487927	5	AT3G51000	0.218664	0.184023	7	AT3G19630	0.23659	0.12155	9
AT1G47620	0.210728	0.303835	2									AT5G66815	0.37885	0.335839	2	AT3G13890	0.151861	0.310716	3	AT2G33510	0.253932	0.176734	4	AT3G02860	0.207886	0.272452	5	AT3G51150	0.141974	0.389471	7	AT3G19900	0.143322	0.36812	9
AT1G47810	0.377913	0.621146	2									AT5G66830	0.378746	0.401637	2	AT3G13960	0.298634	0.109139	3	AT2G33550	0.233718	0.171969	4	AT3G02970	0.225174	0.272842	5	AT3G51270	0.268172	0.0693116	7	AT3G20500	0.396494	0.0574537	9
AT1G48070	0.358853	0.500041	2									AT5G66840	0.202283	0.408567	2	AT3G14130	0.222726	0.116887	3	AT2G33560	0.229638	0.157956	4	AT3G02990	0.213516	0.234382	5	AT3G51280	0.334041	0.0764749	7	AT3G20650	0.194886	0.0366988	9
AT1G48910	0.254284	0.228025	2									AT5G66940	0.318958	0.197592	2	AT3G14170	0.235478	0.292374	3	AT2G33585	0.408613	0.223154	4	AT3G03080	0.266003	0.140987	5	AT3G51400	0.360964	0.0786675	7	AT3G20870	0.2515	0.0679215	9
AT1G48940	0.393154	0.163329	2									AT5G67265	0.224699	0.569968	2	AT3G14172	0.184758	0.316587	3	AT2G33590	0.28789	0.135634	4	AT3G03190	0.11824	0.279889	5	AT3G51660	0.265279	0.0303888	7	AT3G21055	0.117789	0.308667	9
AT1G48990	0.24794	0.218947	2									AT5G67410	0.279158	0.27217	2	AT3G14780	0.27647	0.545702	3	AT2G33640	0.147772	0.248772	4	AT3G03430	0.253807	0.085609	5	AT3G51720	0.243483	0.214757	7	AT3G21060	0.289013	0.105163	9
AT1G49220	0.199601	0.292946	2													AT3G14810	0.270079	0.122241	3	AT2G33680	0.240795	0.199502	4	AT3G03450	0.350955	0.153012	5	AT3G51730	0.267345	0.198612	7	AT3G21175	0.187965	0.306364	9
AT1G49405	0.16689	0.256944	2													AT3G14950	0.36508	0.280781	3	AT2G33690	0.101501	0.6965	4	AT3G03710	0.209212	0.0779524	5	AT3G51770	0.339837	0.0459164	7	AT3G21190	0.167916	0.1209	9
AT1G49640	0.448854	0.186501	2													AT3G15050	0.236842	0.380229	3	AT2G33710	0.294479	0.261273	4	AT3G03800	0.163949	0.0652232	5	AT3G51860	0.302808	0.121143	7	AT3G21290	0.152468	0.515845	9
AT1G49830	0.222389	0.700726	2													AT3G15170	0.206605	0.187577	3	AT2G33750	0.215923	0.238834	4	AT3G04070	0.214001	0.307448	5	AT3G52100	0.233089	0.25354	7	AT3G21360	0.275076	0.109347	9
AT1G50180	0.205406	0.222538	2													AT3G15250	0.358806	0.394644	3	AT2G33775	0.212719	0.172053	4	AT3G04200	0.179267	0.318227	5	AT3G52155	0.208922	0.226122	7	AT3G21400	0.200405	0.255374	9
AT1G50820	0.191447	0.62377	2													AT3G15354	0.195348	0.121437	3	AT2G33790	0.259788	0.404411	4	AT3G04360	0.370469	0.103265	5	AT3G52290	0.224523	0.195112	7	AT3G21430	0.196783	0.277501	9
AT1G51190	0.298832	0.0761341	2													AT3G15550	0.229333	0.211642	3	AT2G33835	0.190586	0.559926	4	AT3G04370	0.261836	0.245596	5	AT3G52400	0.413609	0.168654	7	AT3G21865	0.25124	0.133786	9
AT1G51220	0.166131	0.202702	2													AT3G15870	0.217129	0.390812	3	AT2G33840	0.318648	0.0616935	4	AT3G04510	0.417472	0.101875	5	AT3G52450	0.408112	0.0599577	7	AT3G22104	0.249847	0.239108	9
AT1G51405	0.208615	0.306018	2													AT3G15910	0.216237	0.601425	3	AT2G33855	0.259165	0.226033	4	AT3G04750	0.18592	0.30301	5	AT3G52570	0.242979	0.176122	7	AT3G22160	0.251672	0.122184	9
AT1G51538	0.238222	0.427428	2													AT3G16565	0.34908	0.372239	3	AT2G33860	0.212028	0.092376	4	AT3G04970	0.249418	0.238227	5	AT3G52710	0.378156	0.192553	7	AT3G22380	0.28882	0.144295	9
AT1G51780	0.183797	0.349667	2													AT3G17360	0.133868	0.362606	3	AT2G33870	0.249961	0.0695813	4	AT3G05180	0.2947	0.194968	5	AT3G52720	0.204995	0.370785	7	AT3G22440	0.294072	0.0504898	9
AT1G51930	0.141952	1.37145	2													AT3G17670	0.248229	0.162188	3	AT2G34000	0.296031	0.175511	4	AT3G05430	0.224438	0.595546	5	AT3G52780	0.208034	0.245703	7	AT3G22550	0.392211	0.103306	9
AT1G52315	0.27493	0.315646	2													AT3G17730	0.307969	0.0514841	3	AT2G34080	0.237735	0.29528	4	AT3G05470	0.294504	0.132346	5	AT3G53110	0.409852	0.0854499	7	AT3G22990	0.313505	0.0361077	9
AT1G52343	0.307225	0.23504	2													AT3G18020	0.245469	0.205359	3	AT2G34220	0.273547	0.468453	4	AT3G05510	0.237956	0.199619	5	AT3G53260	0.378532	0.0459519	7	AT3G23000	0.267863	0.0999518	9
AT1G52660	0.326415	0.0724356	2													AT3G18400	0.235344	0.123202	3	AT2G34330	0.264041	0.102953	4	AT3G05620	0.266326	0.101068	5	AT3G53620	0.183025	0.0453439	7	AT3G23150	0.317119	0.080426	9
AT1G52800	0.311544	0.196109	2													AT3G18580	0.38084	0.0593072	3	AT2G34380	0.231287	0.44656	4	AT3G05630	0.344888	0.139334	5	AT3G53700	0.29744	0.0713391	7	AT3G23280	0.242553	0.196441	9
AT1G53010	0.156399	0.583018	2													AT3G18670	0.292648	0.22087	3	AT2G34420	0.221181	0.00756384	4	AT3G05800	0.379925	0.204398	5	AT3G53720	0.252018	0.116575	7	AT3G23300	0.237	0.0608499	9
AT1G53282	0.29068	1.22567	2													AT3G18773	0.256604	0.241239	3	AT2G34430	0.290871	0.0121302	4	AT3G05830	0.23364	0.213038	5	AT3G53920	0.258952	0.194899	7	AT3G23400	0.383168	0.095805	9
AT1G53330	0.275588	0.153482	2													AT3G18810	0.223142	0.163722	3	AT2G34740	0.251978	0.275948	4	AT3G05890	0.236334	0.0706399	5	AT3G53990	0.216575	0.218005	7	AT3G23710	0.219333	0.239027	9
AT1G53470	0.2465	0.167681	2													AT3G18960	0.117536	1.12095	3	AT2G35030	0.205118	0.297146	4	AT3G05900	0.181267	0.737049	5	AT3G54090	0.262779	0.135728	7	AT3G23790	0.204005	0.151598	9
AT1G53820	0.202259	0.39921	2													AT3G19184	0.264646	0.304186	3	AT2G35200	0.376464	0.354777	4	AT3G05920	0.275145	0.140166	5	AT3G54170	0.320299	0.162146	7	AT3G23810	0.370029	0.0259028	9
AT1G54215	0.244897	0.578336	2													AT3G19250	0.296182	0.294048	3	AT2G35240	0.385395	0.104648	4	AT3G06010	0.240491	0.0799188	5	AT3G54320	0.252567	0.177424	7	AT3G23990	0.240655	0.0320326	9
AT1G54400	0.247086	0.447502	2													AT3G19610	0.229226	0.303105	3	AT2G35290	0.239112	0.210606	4	AT3G06070	0.250037	0.220644	5	AT3G54560	0.460767	0.0146153	7	AT3G24320	0.295305	0.134172	9
AT1G54970	0.237848	0.394056	2													AT3G19615	0.241777	0.313796	3	AT2G35420	0.314428	0.189878	4	AT3G06200	0.275318	0.0950116	5	AT3G54610	0.278692	0.0333937	7	AT3G24430	0.254048	0.098805	9
AT1G55010	0.243445	0.51444	2													AT3G19890	0.428602	0.46117	3	AT2G35585	0.247544	0.219665	4	AT3G06250	0.221257	0.089826	5	AT3G55250	0.479755	0.0528808	7	AT3G24440	0.318743	0.275371	9
AT1G55790	0.227455	0.427733	2													AT3G20110	0.290296	0.27692	3	AT2G35658	0.263319	0.161724	4	AT3G06520	0.23439	0.351782	5	AT3G55480	0.207579	0.242788	7	AT3G24590	0.291561	0.169174	9
AT1G56233	0.355019	0.883657	2													AT3G20260	0.213773	0.120595	3	AT2G35700	0.324318	0.178285	4	AT3G06620	0.213541	0.126093	5	AT3G55520	0.199159	0.0459543	7	AT3G24760	0.295386	0.157336	9
AT1G56415	0.382212	0.580939	2													AT3G20395	0.22122	0.256952	3	AT2G35730	0.288248	0.31571	4	AT3G07340	0.33612	0.222505	5	AT3G55600	0.252232	0.101843	7	AT3G25040	0.132585	0.106828	9
AT1G57850	0.290458	0.185174	2													AT3G20600	0.396333	0.256395	3	AT2G35765	0.285053	0.603441	4	AT3G07600	0.266718	0.188428	5	AT3G55840	0.295234	0.164254	7	AT3G25220	0.19806	0.0874248	9
AT1G58050	0.207287	0.374223	2													AT3G20640	0.245053	0.149883	3	AT2G35810	0.309791	0.41941	4	AT3G07670	0.375332	0.225607	5	AT3G55960	0.245015	0.0979628	7	AT3G25545	0.196353	0.264932	9
AT1G58300	0.201627	0.680027	2													AT3G20860	0.283064	0.0557992	3	AT2G35860	0.253883	0.098837	4	AT3G07830	0.30211	0.261759	5	AT3G56120	0.242968	0.139914	7	AT3G25805	0.169363	0.324921	9
AT1G58460	0.26666	0.324683	2													AT3G20890	0.270086	0.106033	3	AT2G35980	0.196541	0.213161	4	AT3G07990	0.215535	0.132277	5	AT3G56260	0.229137	0.503712	7	AT3G25910	0.335887	0.269804	9
AT1G59725	0.326536	0.0934969	2													AT3G21080	0.191016	0.571092	3	AT2G36110	0.243398	0.614552	4	AT3G08900	0.212985	0.0900308	5	AT3G56480	0.253592	0.142204	7	AT3G25920	0.324275	0.0903122	9
AT1G60280	0.281629	0.649949	2													AT3G21215	0.189697	0.0816464	3	AT2G36305	0.187931	0.381713	4	AT3G09000	0.273985	0.147132	5	AT3G56640	0.22373	0.0271837	7	AT3G26060	0.328089	0.0787836	9
AT1G60350	0.449563	0.406248	2													AT3G21330	0.348253	0.0645074	3	AT2G36350	0.196272	0.327884	4	AT3G09050	0.226252	0.174455	5	AT3G56910	0.128367	0.325609	7	AT3G26360	0.251886	0.160019	9
AT1G60750	0.326715	0.078548	2													AT3G21352	0.187803	0.637616	3	AT2G36370	0.183306	0.424603	4	AT3G09220	0.262862	0.170008	5	AT3G56930	0.231034	0.10869	7	AT3G26380	0.197067	0.263451	9
AT1G60760	0.244485	0.260194	2													AT3G21460	0.157956	0.0604221	3	AT2G36410	0.186358	0.168845	4	AT3G09270	0.356465	0.221058	5	AT3G56990	0.285116	0.200791	7	AT3G26520	0.320459	0.080349	9
AT1G60986	0.361012	0.157121	2													AT3G21490	0.372587	0.226905	3	AT2G36500	0.247631	0.119224	4	AT3G09370	0.244197	0.337002	5	AT3G57070	0.345778	0.170839	7	AT3G26560	0.347483	0.0246555	9
AT1G61320	0.465053	0.468498	2													AT3G21880	0.300008	0.340987	3	AT2G36640	0.351439	0.141414	4	AT3G09410	0.249276	0.155058	5	AT3G57430	0.245917	0.185763	7	AT3G26640	0.298323	0.0321921	9
AT1G61415	0.25162	0.1887	2													AT3G21920	0.307663	0.508812	3	AT2G36650	0.331886	0.418441	4	AT3G09600	0.233538	0.159341	5	AT3G57470	0.216171	0.175289	7	AT3G26650	0.182991	0.0188109	9
AT1G61440	0.307779	0.218321	2													AT3G21950	0.178487	0.467155	3	AT2G36690	0.328502	0.13701	4	AT3G09710	0.234639	0.362551	5	AT3G57530	0.382143	0.0228866	7	AT3G27050	0.343767	0.123535	9
AT1G61600	0.252691	0.0999846	2													AT3G22040	0.347738	0.437253	3	AT2G36780	0.353368	0.247947	4	AT3G09800	0.148191	0.119289	5	AT3G57660	0.237239	0.218937	7	AT3G27180	0.234841	0.102708	9
AT1G61760	0.262655	0.27628	2													AT3G22275	0.246908	0.50003	3	AT2G36895	0.31037	0.0997932	4	AT3G09930	0.306034	0.252021	5	AT3G57710	0.273867	0.2646	7	AT3G27190	0.183535	0.0455346	9
AT1G61950	0.262449	0.107964	2													AT3G22500	0.25724	0.280925	3	AT2G36980	0.329	0.172912	4	AT3G10010	0.431263	0.37501	5	AT3G58010	0.168808	0.27063	7	AT3G27230	0.351371	0.0567561	9
AT1G62320	0.311278	0.124208	2													AT3G22510	0.365914	0.287301	3	AT2G37010	0.329432	0.0532761	4	AT3G10150	0.246944	0.251327	5	AT3G58120	0.371308	0.0361217	7	AT3G27310	0.193366	0.259265	9
AT1G62580	0.259068	0.251497	2													AT3G22560	0.260297	0.24571	3	AT2G37030	0.132827	0.272238	4	AT3G10390	0.233367	0.102087	5	AT3G58620	0.244285	0.156969	7	AT3G27340	0.137558	0.274847	9
AT1G62630	0.266971	0.723783	2													AT3G22790	0.237041	0.215389	3	AT2G37195	0.277396	0.197929	4	AT3G10400	0.253772	0.127223	5	AT3G58650	0.188264	0.229131	7	AT3G27390	0.215057	0.202344	9
AT1G62700	0.288746	0.166132	2													AT3G22800	0.314545	0.162622	3	AT2G37200	0.234488	0.057506	4	AT3G10490	0.208766	0.19807	5	AT3G58780	0.285561	0.0730553	7	AT3G27660	0.295944	0.136568	9
AT1G62886	0.206126	0.28295	2													AT3G22830	0.329797	0.133696	3	AT2G37230	0.354609	0.07252	4	AT3G10720	0.27984	0.0862067	5	AT3G59090	0.368357	0.192315	7	AT3G27770	0.226741	0.304114	9
AT1G63206	0.48149	0.29462	2													AT3G22930	0.374454	0.0736145	3	AT2G37370	0.271279	0.156462	4	AT3G10890	0.25672	0.378803	5	AT3G59350	0.258452	0.0549954	7	AT3G28330	0.396081	0.278113	9
AT1G63245	0.304195	0.311745	2													AT3G23010	0.380688	0.501071	3	AT2G37380	0.289756	0.161755	4	AT3G10960	0.292542	0.0651377	5	AT3G59670	0.185437	0.232381	7	AT3G28450	0.316646	0.184935	9
AT1G63950	0.271233	1.06065	2													AT3G23090	0.240953	0.18757	3	AT2G37430	0.21977	0.252721	4	AT3G10980	0.29261	0.1135	5	AT3G59690	0.233242	0.130953	7	AT3G28480	0.330449	0.118554	9
AT1G65110	0.185536	0.647409	2													AT3G23130	0.116737	0.472606	3	AT2G37480	0.136927	0.608344	4	AT3G11170	0.230001	0.172943	5	AT3G59790	0.32951	0.369787	7	AT3G28720	0.291866	0.12798	9
AT1G65140	0.354454	0.747631	2													AT3G23175	0.200004	0.627425	3	AT2G37610	0.299352	0.457438	4	AT3G11220	0.342281	0.0727685	5	AT3G60390	0.287181	0.157304	7	AT3G28900	0.304428	0.012273	9
AT1G65200	0.182684	0.578664	2													AT3G23290	0.207858	0.0911795	3	AT2G37678	0.251168	0.338911	4	AT3G11270	0.174599	0.103374	5	AT3G60480	0.270782	0.147896	7	AT3G29350	0.252819	0.171327	9
AT1G65481	0.267228	0.659388	2													AT3G23370	0.207472	0.743743	3	AT2G37700	0.186909	0.377967	4	AT3G11340	0.239398	0.220231	5	AT3G60780	0.121992	0.484732	7	AT3G29810	0.366786	0.133229	9
AT1G65484	0.358083	0.242793	2													AT3G23800	0.271104	0.142369	3	AT2G37880	0.314012	0.08889	4	AT3G11660	0.261022	0.290032	5	AT3G61350	0.220834	0.218304	7	AT3G30775	0.280891	0.0615228	9
AT1G65570	0.325172	0.128691	2													AT3G23910	0.143501	0.401461	3	AT2G37900	0.233594	0.184663	4	AT3G11750	0.21324	0.389204	5	AT3G61550	0.311825	0.133242	7	AT3G32940	0.227651	0.501421	9
AT1G65870	0.303587	0.149894	2													AT3G24020	0.268121	0.0217672	3	AT2G37920	0.468183	0.198273	4	AT3G12020	0.197611	0.139446	5	AT3G61910	0.267372	0.273051	7	AT3G42630	0.360669	0.207932	9
AT1G65990	0.23974	0.921651	2													AT3G24450	0.167409	0.0889961	3	AT2G38090	0.401882	0.0661277	4	AT3G12090	0.24374	0.0746166	5	AT3G62000	0.138681	0.290143	7	AT3G42660	0.291536	0.167041	9
AT1G66110	0.379456	0.680604	2													AT3G25430	0.193582	0.224228	3	AT2G38340	0.405022	0.272825	4	AT3G13228	0.325888	1.0847	5	AT3G62060	0.192944	0.205201	7	AT3G42850	0.186683	0.102337	9
AT1G66810	0.354	0.219308	2													AT3G25440	0.359899	0.116423	3	AT2G38380	0.254775	0.239401	4	AT3G13540	0.333943	0.138826	5	AT3G62110	0.227492	0.0820657	7	AT3G43240	0.276303	0.069292	9
AT1G66920	0.325172	0.257334	2													AT3G25590	0.275351	0.0957064	3	AT2G38420	0.246928	0.226075	4	AT3G13610	0.234776	0.15667	5	AT3G62130	0.240496	0.127355	7	AT3G44330	0.207833	0.0910704	9
AT1G66930	0.404591	0.213883	2													AT3G25710	0.24072	0.14024	3	AT2G38430	0.272896	0.434886	4	AT3G13640	0.203477	0.125274	5	AT3G62860	0.294415	0.110407	7	AT3G44750	0.260979	0.621357	9
AT1G67040	0.446623	0.207243	2													AT3G25770	0.463417	0.125228	3	AT2G38465	0.243069	0.224388	4	AT3G13650	0.268362	0.130125	5	AT3G62910	0.142779	0.0867188	7	AT3G44850	0.338474	0.139551	9
AT1G67260	0.317611	0.425935	2													AT3G25780	0.291841	0.109148	3	AT2G38570	0.296553	0.234496	4	AT3G13784	0.289809	0.221305	5	AT3G63080	0.303048	0.118091	7	AT3G45680	0.370503	0.213471	9
AT1G67775	0.406502	0.661937	2													AT3G25790	0.284388	0.326241	3	AT2G38630	0.183318	0.138347	4	AT3G14060	0.255843	0.147381	5	AT3G63140	0.231273	0.122334	7	AT3G46200	0.248646	0.213681	9
AT1G67990	0.257777	0.159901	2													AT3G25855	0.189215	0.522558	3	AT2G38690	0.208909	0.464078	4	AT3G14210	0.484795	0.329645	5	AT3G63180	0.267104	0.465041	7	AT3G46220	0.152225	0.155348	9
AT1G68030	0.430981	0.326702	2													AT3G25905	0.307291	0.283584	3	AT2G38695	0.139212	0.580325	4	AT3G14440	0.262476	0.100567	5	AT3G63190	0.239901	0.152921	7	AT3G46450	0.189618	0.244961	9
AT1G68480	0.198768	0.183569	2													AT3G25930	0.361591	0.252947	3	AT2G38823	0.171759	0.811447	4	AT3G14560	0.198822	0.307549	5	AT3G63240	0.286272	0.159702	7	AT3G46560	0.345164	0.0128504	9
AT1G68930	0.259566	0.132354	2													AT3G25970	0.308532	0.217753	3	AT2G38830	0.294719	0.216788	4	AT3G14760	0.257545	0.169338	5	AT3G63300	0.346602	0.0824725	7	AT3G46920	0.322368	0.297807	9
AT1G68940	0.183594	0.143328	2													AT3G26125	0.241576	0.136162	3	AT2G39060	0.149744	0.248126	4	AT3G14900	0.262144	0.113467	5	AT3G63470	0.16225	0.133377	7	AT3G46940	0.378077	0.0941684	9
AT1G69150	0.384242	0.251928	2													AT3G26330	0.252942	0.157458	3	AT2G39100	0.247378	0.388427	4	AT3G15140	0.147647	0.257251	5	AT4G00200	0.360326	0.193695	7	AT3G46960	0.193164	0.135888	9
AT1G69350	0.262945	0.243931	2													AT3G26460	0.311596	0.273448	3	AT2G39110	0.240003	0.0940862	4	AT3G15353	0.318417	0.145353	5	AT4G00450	0.229626	0.269389	7	AT3G47120	0.232349	0.452463	9
AT1G69520	0.211484	0.320827	2													AT3G26540	0.22503	0.144961	3	AT2G39140	0.226194	0.212356	4	AT3G15370	0.319656	0.0697696	5	AT4G00520	0.191874	0.281673	7	AT3G47160	0.354791	0.0256487	9
AT1G69990	0.371799	0.138613	2													AT3G26934	0.346191	0.416053	3	AT2G39270	0.314547	0.104185	4	AT3G15720	0.260892	0.184593	5	AT4G00720	0.215748	0.102079	7	AT3G47340	0.385806	0.0368597	9
AT1G70110	0.434511	0.26888	2													AT3G27070	0.262765	0.442787	3	AT2G39410	0.201029	0.272355	4	AT3G15820	0.346106	0.203662	5	AT4G00750	0.207377	0.237397	7	AT3G47500	0.353674	0.200056	9
AT1G70130	0.260058	0.1837	2													AT3G27150	0.411554	0.155383	3	AT2G39440	0.311237	0.20941	4	AT3G15860	0.384676	0.217207	5	AT4G00850	0.225549	0.398063	7	AT3G47700	0.252012	0.166309	9
AT1G70250	0.408172	0.430673	2													AT3G27400	0.371021	0.0963254	3	AT2G39690	0.252925	0.0522555	4	AT3G15890	0.344631	0.149218	5	AT4G00880	0.0698769	0.622851	7	AT3G47850	0.259519	0.319854	9
AT1G70505	0.41375	0.326426	2													AT3G27785	0.31182	0.321593	3	AT2G39740	0.172267	0.324522	4	AT3G15950	0.228589	0.239198	5	AT4G00900	0.284672	0.0627456	7	AT3G48030	0.363423	0.316804	9
AT1G71390	0.326485	0.3398	2													AT3G27860	0.32595	0.393018	3	AT2G39850	0.18313	0.586033	4	AT3G16040	0.237047	0.0544256	5	AT4G01010	0.282872	0.08739	7	AT3G48110	0.155063	0.172451	9
AT1G72290	0.297633	0.7078	2													AT3G28070	0.27975	0.262587	3	AT2G39920	0.240985	0.287322	4	AT3G16060	0.279187	0.0310409	5	AT4G01050	0.222786	0.131672	7	AT3G48150	0.238164	0.0644991	9
AT1G72620	0.330064	0.155476	2													AT3G28370	0.173233	0.455785	3	AT2G40080	0.447919	0.0183768	4	AT3G16130	0.350141	0.365775	5	AT4G01070	0.336259	0.197623	7	AT3G48360	0.331019	0.158476	9
AT1G73780	0.229757	0.539759	2													AT3G28455	0.123659	0.415206	3	AT2G40085	0.198292	0.219812	4	AT3G16220	0.317964	0.263821	5	AT4G01080	0.34677	0.132116	7	AT3G48510	0.261168	0.257779	9
AT1G73890	0.208592	0.322331	2													AT3G28510	0.331296	0.146869	3	AT2G40113	0.247213	0.22395	4	AT3G16340	0.226816	0.165238	5	AT4G01220	0.365505	0.0876289	7	AT3G48530	0.224527	0.0754253	9
AT1G74110	0.21766	0.234662	2													AT3G28570	0.379274	0.184212	3	AT2G40120	0.337069	0.114913	4	AT3G16380	0.246238	0.481091	5	AT4G01280	0.319235	0.203739	7	AT3G48560	0.286533	0.102208	9
AT1G74130	0.323491	0.54702	2													AT3G28610	0.313812	0.229973	3	AT2G40170	0.256113	0.0870974	4	AT3G16440	0.260115	0.217526	5	AT4G01500	0.33404	0.345106	7	AT3G48680	0.213529	0.0981368	9
AT1G74820	0.241129	0.328931	2													AT3G28857	0.157915	0.220908	3	AT2G40190	0.223549	0.0939505	4	AT3G16530	0.335294	0.151296	5	AT4G01870	0.270239	0.203228	7	AT3G48730	0.23003	0.0317855	9
AT1G75700	0.323675	0.268691	2													AT3G29300	0.2754	0.362492	3	AT2G40340	0.336042	0.364209	4	AT3G16610	0.243159	0.274246	5	AT4G01897	0.253397	0.230962	7	AT3G48760	0.259566	0.100988	9
AT1G75910	0.286208	0.293892	2													AT3G32980	0.310539	0.105368	3	AT2G40390	0.259512	0.114056	4	AT3G16770	0.386967	0.165113	5	AT4G01950	0.266952	0.120488	7	AT3G48860	0.267433	0.0630583	9
AT1G75930	0.361715	0.197359	2													AT3G42800	0.307948	0.278614	3	AT2G40435	0.199142	0.183293	4	AT3G17040	0.190456	0.192545	5	AT4G01990	0.280492	0.232119	7	AT3G48930	0.220387	0.0246742	9
AT1G76220	0.282648	0.238416	2													AT3G43833	0.409143	0.78836	3	AT2G40640	0.274423	0.341001	4	AT3G17520	0.314671	0.243763	5	AT4G02340	0.180737	0.182263	7	AT3G49080	0.249785	0.163057	9
AT1G76420	0.256923	0.152188	2													AT3G44220	0.436699	0.0385545	3	AT2G40850	0.198558	0.209238	4	AT3G17650	0.197979	0.0869243	5	AT4G02380	0.129669	0.239418	7	AT3G49250	0.175982	0.440879	9
AT1G76952	0.210864	0.676105	2													AT3G44350	0.298138	0.164604	3	AT2G40860	0.216062	0.18789	4	AT3G17710	0.421811	0.475699	5	AT4G02420	0.332439	0.207562	7	AT3G49500	0.183988	0.216134	9
AT1G76965	0.411333	0.686207	2													AT3G44510	0.374922	0.139024	3	AT2G40910	0.270356	0.488912	4	AT3G17830	0.24464	0.237954	5	AT4G02530	0.222823	0.119987	7	AT3G50070	0.313855	0.119306	9
AT1G77010	0.299541	0.20494	2													AT3G44540	0.354004	0.204648	3	AT2G40970	0.386172	0.104154	4	AT3G17970	0.185213	0.216627	5	AT4G02650	0.325816	0.169143	7	AT3G50240	0.184709	0.210954	9
AT1G77530	0.270229	0.285881	2													AT3G44755	0.414897	0.891851	3	AT2G41020	0.239859	0.269658	4	AT3G18250	0.311749	0.255958	5	AT4G02655	0.263919	0.427935	7	AT3G50350	0.490983	0.287537	9
AT1G77830	0.340578	0.389543	2													AT3G44960	0.245856	0.651626	3	AT2G41150	0.359857	0.152928	4	AT3G18390	0.231866	0.127589	5	AT4G03100	0.371919	0.0863395	7	AT3G50370	0.228982	0.230532	9
AT1G78160	0.311778	0.228371	2													AT3G44970	0.330242	0.247277	3	AT2G41180	0.279642	0.266372	4	AT3G18560	0.279445	0.201936	5	AT4G04610	0.352718	0.0443863	7	AT3G50440	0.247016	0.156428	9
AT1G78220	0.337371	0.309662	2													AT3G45080	0.427994	0.241866	3	AT2G41240	0.273831	0.41962	4	AT3G18630	0.239663	0.223803	5	AT4G04940	0.225103	0.0787495	7	AT3G50810	0.156769	0.395206	9
AT1G78360	0.357121	0.20892	2													AT3G45400	0.445348	0.081501	3	AT2G41450	0.23075	0.242946	4	AT3G18790	0.492999	0.0443102	5	AT4G04950	0.28999	0.0701707	7	AT3G51050	0.165372	0.0769551	9
AT1G78640	0.329941	0.889752	2													AT3G45440	0.19729	0.251475	3	AT2G41475	0.27346	0.186747	4	AT3G18870	0.229111	0.129209	5	AT4G04955	0.193127	0.142814	7	AT3G51260	0.313476	0.0114514	9
AT1G78955	0.194519	0.139956	2													AT3G45610	0.38692	0.162012	3	AT2G41660	0.375257	0.144077	4	AT3G19210	0.203152	0.129602	5	AT4G04960	0.286019	0.16666	7	AT3G51300	0.10135	0.0229429	9
AT1G80090	0.412762	0.176617	2													AT3G46020	0.23333	0.329557	3	AT2G41670	0.185117	0.0905133	4	AT3G19380	0.311729	0.0848335	5	AT4G05330	0.213207	0.0826401	7	AT3G51310	0.146327	0.152044	9
AT1G80390	0.265731	0.277313	2													AT3G46330	0.307627	0.180295	3	AT2G41750	0.362456	0.172513	4	AT3G19515	0.363737	0.661113	5	AT4G05420	0.263316	0.0208118	7	AT3G51480	0.182769	0.136035	9
AT1G80580	0.393928	0.556709	2													AT3G46720	0.41995	0.370446	3	AT2G41835	0.242801	0.173267	4	AT3G19540	0.30274	0.0469824	5	AT4G05520	0.242157	0.0509041	7	AT3G51510	0.244763	0.272162	9
AT2G02300	0.263085	0.432717	2													AT3G46760	0.355144	0.0669976	3	AT2G41860	0.267446	0.0808649	4	AT3G19553	0.303062	0.0973154	5	AT4G08950	0.388754	0.14533	7	AT3G51580	0.290076	0.320746	9
AT2G02310	0.338033	0.371227	2													AT3G46770	0.413364	0.409066	3	AT2G41905	0.0935881	0.386174	4	AT3G19620	0.275138	0.108853	5	AT4G09030	0.264087	0.415481	7	AT3G51800	0.313939	0.0819465	9
AT2G02340	0.319441	0.302827	2													AT3G47180	0.25744	0.242722	3	AT2G41945	0.257499	0.0260662	4	AT3G19850	0.295507	0.200897	5	AT4G09140	0.226947	0.139853	7	AT3G51895	0.2136	0.122799	9
AT2G02580	0.272711	0.228273	2													AT3G47350	0.280161	0.312725	3	AT2G42005	0.301739	0.146452	4	AT3G20080	0.181547	0.385053	5	AT4G09560	0.314052	0.287101	7	AT3G51940	0.353898	0.408441	9
AT2G02680	0.325351	0.567154	2													AT3G47480	0.237562	0.238483	3	AT2G42230	0.22694	0.171571	4	AT3G20140	0.268046	0.358413	5	AT4G09640	0.275881	0.127133	7	AT3G52090	0.272995	0.041573	9
AT2G03720	0.18755	0.0607795	2													AT3G47510	0.423804	0.266635	3	AT2G42250	0.153965	0.206601	4	AT3G20410	0.290302	0.0350238	5	AT4G09670	0.424692	0.0667698	7	AT3G52140	0.271567	0.080253	9
AT2G04025	0.266591	0.156079	2													AT3G47750	0.31682	0.192351	3	AT2G42510	0.251863	0.562529	4	AT3G20475	0.205146	0.121398	5	AT4G09680	0.172159	0.52527	7	AT3G52640	0.187945	0.174843	9
AT2G04038	0.1505	0.173044	2													AT3G47830	0.355126	0.188688	3	AT2G42960	0.189184	0.113687	4	AT3G20570	0.27426	0.266127	5	AT4G09810	0.228829	0.12089	7	AT3G52930	0.211281	0.0291026	9
AT2G04046	0.3652	0.485487	2													AT3G48260	0.285521	0.119435	3	AT2G42990	0.489286	0.147027	4	AT3G20730	0.25775	0.271597	5	AT4G09970	0.449398	0.242316	7	AT3G53130	0.297393	0.0778371	9
AT2G14100	0.171881	0.50712	2													AT3G48290	0.340091	0.177252	3	AT2G43020	0.208438	0.054089	4	AT3G20780	0.197559	0.0700178	5	AT4G09990	0.291982	0.166849	7	AT3G53180	0.226835	0.289842	9
AT2G14365	0.418841	0.759595	2													AT3G48310	0.233686	0.372285	3	AT2G43120	0.22738	0.135656	4	AT3G20830	0.348896	0.0721737	5	AT4G10300	0.44017	0.186773	7	AT3G53410	0.254968	0.263588	9
AT2G15370	0.459545	0.212222	2													AT3G48470	0.194119	0.305808	3	AT2G43240	0.208251	0.100006	4	AT3G20840	0.218516	0.048315	5	AT4G10750	0.214235	0.192702	7	AT3G53520	0.231712	0.0406166	9
AT2G15590	0.453779	0.117826	2													AT3G48660	0.417786	0.0164983	3	AT2G43290	0.258055	0.0947747	4	AT3G20930	0.258582	0.173607	5	AT4G10770	0.247094	0.0660634	7	AT3G53560	0.188358	0.251026	9
AT2G16050	0.491251	0.0643046	2													AT3G48800	0.233348	0.198661	3	AT2G43340	0.442841	0.0937783	4	AT3G21070	0.222145	0.151519	5	AT4G10790	0.361293	0.142807	7	AT3G53690	0.458972	0.147889	9
AT2G16190	0.459253	0.628434	2													AT3G48830	0.273627	0.248788	3	AT2G43390	0.298321	0.220821	4	AT3G21470	0.32995	0.191601	5	AT4G10850	0.472459	0.200255	7	AT3G53940	0.166959	0.29783	9
AT2G16810	0.409332	0.45638	2													AT3G49070	0.366872	0.156873	3	AT2G43480	0.216976	0.199393	4	AT3G21500	0.26803	0.174059	5	AT4G10930	0.19025	0.397433	7	AT3G54220	0.334617	0.0592977	9
AT2G17000	0.360058	0.123222	2													AT3G49410	0.274914	0.163586	3	AT2G43490	0.223011	0.175896	4	AT3G21600	0.299688	0.121477	5	AT4G11110	0.281669	0.169275	7	AT3G54230	0.225762	0.188062	9
AT2G17210	0.226925	0.332623	2													AT3G49520	0.275401	0.617286	3	AT2G43535	0.414506	0.823853	4	AT3G21660	0.274123	0.757578	5	AT4G11130	0.234551	0.200297	7	AT3G54250	0.265899	0.0663829	9
AT2G17305	0.443923	0.29032	2													AT3G49570	0.249168	0.074205	3	AT2G43580	0.229323	0.442602	4	AT3G21670	0.251247	0.154264	5	AT4G11240	0.222653	0.0258843	7	AT3G54620	0.136735	0.377463	9
AT2G17310	0.276464	0.60624	2													AT3G49601	0.456478	0.251538	3	AT2G43620	0.281034	0.162209	4	AT3G21790	0.479476	0.221947	5	AT4G11260	0.23175	0.162271	7	AT3G54660	0.227382	0.0719585	9
AT2G17470	0.229337	0.239519	2													AT3G49690	0.275045	0.159658	3	AT2G43670	0.458674	0.283491	4	AT3G22070	0.258116	0.297637	5	AT4G11610	0.32455	0.0395544	7	AT3G54890	0.237518	0.0169084	9
AT2G17950	0.26071	0.165141	2													AT3G49740	0.263215	0.219088	3	AT2G43870	0.304191	0.0710083	4	AT3G22310	0.262434	0.122416	5	AT4G12080	0.236821	0.200801	7	AT3G55030	0.143479	0.16435	9
AT2G18640	0.362738	0.167068	2													AT3G49950	0.282847	0.0806141	3	AT2G43880	0.279898	0.150252	4	AT3G22400	0.419546	0.0994673	5	AT4G12130	0.292152	0.0706923	7	AT3G55040	0.354013	0.235372	9
AT2G18969	0.243846	0.598791	2													AT3G50100	0.17138	0.48565	3	AT2G43945	0.35038	0.180166	4	AT3G22520	0.31425	0.124615	5	AT4G12700	0.315637	0.117758	7	AT3G55070	0.160984	0.221353	9
AT2G19060	0.225549	0.410396	2													AT3G50140	0.322333	0.180457	3	AT2G43990	0.237322	0.268224	4	AT3G22620	0.181881	0.15703	5	AT4G12750	0.195864	0.286024	7	AT3G55080	0.167812	0.325614	9
AT2G19090	0.293587	0.0966581	2													AT3G50150	0.262254	0.203886	3	AT2G44000	0.142359	0.585179	4	AT3G22740	0.259052	0.143818	5	AT4G12960	0.401698	0.342198	7	AT3G55110	0.267158	0.17536	9
AT2G19240	0.313362	0.364545	2													AT3G50390	0.281236	0.102832	3	AT2G44010	0.269067	0.254172	4	AT3G22910	0.301191	0.096714	5	AT4G13050	0.178182	0.159267	7	AT3G55390	0.201687	0.073651	9
AT2G19802	0.47901	0.52495	2													AT3G50420	0.285587	0.248424	3	AT2G44140	0.26044	0.270369	4	AT3G23030	0.304981	0.0903743	5	AT4G13560	0.282864	0.165684	7	AT3G55400	0.257807	0.129018	9
AT2G19910	0.252689	0.426519	2													AT3G50470	0.240925	0.149947	3	AT2G44280	0.176611	0.143178	4	AT3G23070	0.170342	0.270844	5	AT4G13950	0.442031	0.222958	7	AT3G55580	0.303125	0.133061	9
AT2G20030	0.328417	0.210095	2													AT3G50730	0.419551	0.561361	3	AT2G44380	0.294833	0.14919	4	AT3G23230	0.255181	0.108364	5	AT4G13990	0.352596	0.116699	7	AT3G55830	0.225665	0.0767965	9
AT2G20142	0.241531	0.228528	2													AT3G50770	0.248156	0.179747	3	AT2G44410	0.268531	0.17738	4	AT3G23340	0.269016	0.0670236	5	AT4G14240	0.317722	0.0456645	7	AT3G55920	0.20878	0.0930493	9
AT2G20208	0.394626	0.41013	2													AT3G50800	0.287955	0.135205	3	AT2G44430	0.269337	0.356059	4	AT3G23350	0.238284	0.384311	5	AT4G14340	0.207578	0.106998	7	AT3G56010	0.329208	0.17012	9
AT2G20350	0.366667	0.466076	2													AT3G50840	0.334728	0.290083	3	AT2G44570	0.322653	0.201219	4	AT3G23630	0.420752	0.0951561	5	AT4G14455	0.268805	0.0870054	7	AT3G56090	0.311502	0.0812569	9
AT2G20465	0.398278	0.551763	2													AT3G50980	0.264668	0.25437	3	AT2G44578	0.436082	0.194204	4	AT3G23670	0.227787	0.138272	5	AT4G14510	0.22834	0.222961	7	AT3G56140	0.219561	0.165744	9
AT2G21350	0.293038	0.500295	2													AT3G51020	0.209268	0.462644	3	AT2G44600	0.324711	0.164938	4	AT3G24130	0.28584	0.297034	5	AT4G14540	0.349218	0.0163889	7	AT3G56160	0.209473	0.190332	9
AT2G21550	0.32178	0.291642	2													AT3G51060	0.264648	0.0868584	3	AT2G44810	0.292651	0.0585391	4	AT3G24240	0.327796	0.0532971	5	AT4G14560	0.179921	0.257856	7	AT3G56740	0.214603	0.0905275	9
AT2G21910	0.289472	0.171108	2													AT3G51070	0.361312	0.0992819	3	AT2G44880	0.256017	0.234269	4	AT3G24340	0.167767	0.630305	5	AT4G14660	0.148012	0.206098	7	AT3G56750	0.269948	0.110554	9
AT2G21920	0.354795	0.492392	2													AT3G51220	0.194223	0.335472	3	AT2G44940	0.32459	0.494513	4	AT3G24495	0.220925	0.218055	5	AT4G14815	0.321937	0.406221	7	AT3G56760	0.200499	0.0677899	9
AT2G22750	0.247762	0.342699	2													AT3G51230	0.256681	0.414773	3	AT2G45000	0.199244	0.398346	4	AT3G24560	0.211184	0.292887	5	AT4G14870	0.317091	0.138251	7	AT3G56840	0.252708	0.188677	9
AT2G23010	0.319031	0.235232	2													AT3G51290	0.317264	0.0455856	3	AT2G45040	0.300722	0.22101	4	AT3G25165	0.296272	0.670874	5	AT4G15090	0.30921	0.123656	7	AT3G56850	0.245107	0.0919882	9
AT2G23220	0.246618	0.280982	2													AT3G51340	0.331868	0.361548	3	AT2G45080	0.332175	0.0349119	4	AT3G25210	0.351334	0.105643	5	AT4G15140	0.39893	0.145247	7	AT3G56940	0.163709	0.0554926	9
AT2G23510	0.351718	0.150898	2													AT3G51350	0.255998	0.259849	3	AT2G45220	0.287058	0.12035	4	AT3G25540	0.313258	0.0698687	5	AT4G15290	0.277389	0.36341	7	AT3G57220	0.244046	0.115859	9
AT2G23770	0.33834	0.223213	2													AT3G51410	0.234988	0.241029	3	AT2G45260	0.18108	0.103572	4	AT3G25620	0.251604	0.0889486	5	AT4G15520	0.282286	0.091251	7	AT3G57560	0.406935	0.0612413	9
AT2G23960	0.278086	0.151988	2													AT3G51590	0.119368	0.726857	3	AT2G45300	0.251856	0.106859	4	AT3G25690	0.233838	0.0910064	5	AT4G16190	0.3245	0.112653	7	AT3G57785	0.321748	0.0392519	9
AT2G24000	0.322318	0.215226	2													AT3G52115	0.307458	0.280811	3	AT2G45360	0.286233	0.154564	4	AT3G25870	0.435225	0.197752	5	AT4G16610	0.422626	0.109201	7	AT3G57940	0.227696	0.132989	9
AT2G24560	0.252021	0.228201	2													AT3G52250	0.229183	0.265755	3	AT2G45380	0.300112	0.212917	4	AT3G25980	0.249893	0.0352681	5	AT4G16970	0.150049	0.586914	7	AT3G58040	0.233544	0.0437679	9
AT2G24670	0.480172	0.932141	2													AT3G52490	0.2774	0.160102	3	AT2G45420	0.338318	0.11023	4	AT3G26010	0.208369	0.735957	5	AT4G17020	0.23502	0.119499	7	AT3G58100	0.212643	0.235662	9
AT2G25220	0.264533	0.10524	2													AT3G52770	0.448092	0.0549981	3	AT2G45450	0.220555	0.227704	4	AT3G26070	0.264808	0.134083	5	AT4G17060	0.245837	0.0440917	7	AT3G58470	0.21769	0.184798	9
AT2G25370	0.466654	0.387473	2													AT3G52790	0.316822	0.163698	3	AT2G45480	0.257088	0.303641	4	AT3G26210	0.232475	0.189922	5	AT4G17070	0.236909	0.189697	7	AT3G58690	0.275388	0.0408945	9
AT2G25780	0.307464	0.343971	2													AT3G52910	0.181805	0.147596	3	AT2G45695	0.302321	0.101579	4	AT3G26220	0.354192	0.233118	5	AT4G17360	0.150833	0.124428	7	AT3G58710	0.272057	0.0684697	9
AT2G26370	0.270086	0.419267	2													AT3G53010	0.428996	0.246823	3	AT2G45890	0.202467	0.0523225	4	AT3G26310	0.313436	0.268775	5	AT4G17460	0.366159	0.0345603	7	AT3G58730	0.21587	0.040586	9
AT2G26380	0.309746	0.177226	2													AT3G53160	0.175076	0.286573	3	AT2G46150	0.242649	0.312082	4	AT3G26618	0.263048	0.019133	5	AT4G17490	0.278518	0.264944	7	AT3G58830	0.168533	0.179066	9
AT2G27000	0.412922	0.319114	2													AT3G53250	0.329938	0.0921489	3	AT2G46160	0.375795	0.0818994	4	AT3G26790	0.183232	0.266093	5	AT4G17500	0.378249	0.219947	7	AT3G59110	0.288087	0.0883686	9
AT2G27220	0.315819	0.32094	2													AT3G53300	0.210611	0.374593	3	AT2G46250	0.28972	0.22222	4	AT3G26830	0.177093	0.632935	5	AT4G17570	0.139246	0.270888	7	AT3G59220	0.239819	0.202622	9
AT2G27240	0.241577	0.27654	2													AT3G53530	0.240562	0.257626	3	AT2G46320	0.29112	0.128817	4	AT3G26840	0.298335	0.278838	5	AT4G17710	0.225811	0.456102	7	AT3G59650	0.222169	0.0181293	9
AT2G27270	0.400597	0.657716	2													AT3G53830	0.197276	0.289251	3	AT2G46375	0.394828	0.395925	4	AT3G26960	0.192864	0.305516	5	AT4G17890	0.24639	0.0921748	7	AT3G59660	0.316011	0.139649	9
AT2G27280	0.328256	0.37301	2													AT3G53850	0.22914	0.0506535	3	AT2G46480	0.261361	0.288048	4	AT3G27620	0.334201	0.10602	5	AT4G18350	0.273809	0.141742	7	AT3G60080	0.47581	0.109765	9
AT2G27300	0.388432	0.0863108	2													AT3G54390	0.257519	0.108118	3	AT2G46530	0.304855	0.199518	4	AT3G27730	0.165967	0.135467	5	AT4G18810	0.212368	0.0589011	7	AT3G60130	0.261556	0.213188	9
AT2G27505	0.363873	0.829305	2													AT3G54430	0.193232	0.232319	3	AT2G46535	0.189073	0.215567	4	AT3G27810	0.236076	0.0638725	5	AT4G18890	0.187168	0.0788874	7	AT3G60750	0.222416	0.0502499	9
AT2G27930	0.34958	0.0859264	2													AT3G54520	0.153077	0.933281	3	AT2G46690	0.230084	0.0834153	4	AT3G28007	0.202136	0.148301	5	AT4G18950	0.250848	0.106326	7	AT3G61150	0.287725	0.0897168	9
AT2G28010	0.282016	0.490877	2													AT3G54600	0.247935	0.126224	3	AT2G46710	0.20331	0.177281	4	AT3G28130	0.275504	0.303987	5	AT4G18970	0.275736	0.291344	7	AT3G61630	0.356775	0.377723	9
AT2G28340	0.380596	0.511807	2													AT3G54700	0.297103	0.064283	3	AT2G46720	0.295485	0.125663	4	AT3G28210	0.305272	0.144464	5	AT4G19020	0.19667	0.333121	7	AT3G61800	0.243379	0.236126	9
AT2G28490	0.363482	0.204202	2													AT3G54760	0.450567	0.400018	3	AT2G46770	0.194339	0.100812	4	AT3G28345	0.388605	0.0662766	5	AT4G19420	0.25597	0.0534687	7	AT3G61880	0.288563	0.137396	9
AT2G28700	0.46335	0.664646	2													AT3G54770	0.273471	0.153796	3	AT2G46780	0.308817	0.12619	4	AT3G28920	0.299982	0.222582	5	AT4G20170	0.306698	0.108672	7	AT3G61980	0.242433	0.377503	9
AT2G28970	0.282407	0.19662	2													AT3G54830	0.387473	0.259886	3	AT2G46870	0.361795	0.132585	4	AT3G29010	0.319286	0.136125	5	AT4G20350	0.182965	0.251165	7	AT3G62220	0.264835	0.0559397	9
AT2G29380	0.419768	0.155162	2													AT3G54870	0.324432	0.10385	3	AT2G46880	0.362482	0.118753	4	AT3G29035	0.376312	0.173425	5	AT4G20390	0.200984	0.308829	7	AT3G62270	0.202637	0.0607017	9
AT2G29800	0.438198	0.566137	2													AT3G54940	0.264978	0.190417	3	AT2G46890	0.189951	0.19245	4	AT3G29060	0.389956	0.0704394	5	AT4G20860	0.344659	0.169889	7	AT3G62300	0.231765	0.466225	9
AT2G29830	0.337155	0.925234	2													AT3G55060	0.267933	0.219456	3	AT2G46915	0.185072	0.155224	4	AT3G29230	0.428034	0.078015	5	AT4G20880	0.316894	0.332212	7	AT3G62580	0.171855	0.158376	9
AT2G30400	0.262386	0.375673	2													AT3G55100	0.258159	0.147365	3	AT2G46980	0.179952	0.489472	4	AT3G29670	0.459622	0.26086	5	AT4G21100	0.186611	0.0957731	7	AT3G62970	0.320162	0.299109	9
AT2G30830	0.300013	0.189987	2													AT3G55180	0.181524	0.246363	3	AT2G46990	0.262237	0.101196	4	AT3G30340	0.237079	0.191074	5	AT4G21210	0.297788	0.191288	7	AT3G62980	0.232091	0.052447	9
AT2G31035	0.265102	0.141217	2													AT3G55190	0.23495	0.203397	3	AT2G47000	0.295443	0.0870592	4	AT3G42860	0.387016	0.201138	5	AT4G21310	0.19673	0.134007	7	AT3G63090	0.491348	0.112311	9
AT2G31081	0.239016	0.317805	2													AT3G55240	0.0818797	0.0558037	3	AT2G47030	0.200273	0.311799	4	AT3G42960	0.262014	0.119565	5	AT4G21700	0.248195	0.293181	7	AT3G63170	0.297708	0.138745	9
AT2G31085	0.257927	0.309202	2													AT3G55370	0.319726	0.236458	3	AT2G47040	0.253199	0.141149	4	AT3G43110	0.404706	0.198162	5	AT4G22070	0.198438	0.202568	7	AT3G63460	0.165032	0.190099	9
AT2G31345	0.32668	0.102645	2													AT3G55550	0.275264	0.114794	3	AT2G47090	0.223676	0.34668	4	AT3G43120	0.367961	0.124219	5	AT4G22130	0.233366	0.105698	7	AT3G63490	0.240645	0.0925499	9
AT2G31690	0.237315	0.290775	2													AT3G55646	0.117016	0.654315	3	AT2G47115	0.262672	0.297443	4	AT3G43190	0.368035	0.0605155	5	AT4G22140	0.193422	0.0298223	7	AT3G63520	0.197656	0.169255	9
AT2G31720	0.32045	0.913356	2													AT3G55860	0.347191	1.11494	3	AT2G47140	0.31272	0.140882	4	AT3G43430	0.492254	0.207379	5	AT4G22280	0.244876	0.554509	7	AT3G66658	0.16974	0.0529644	9
AT2G31930	0.166495	0.460568	2													AT3G55870	0.310006	0.0942644	3	AT2G47210	0.177986	0.100174	4	AT3G43540	0.338173	0.113467	5	AT4G22340	0.19961	0.0504422	7	AT4G00030	0.270529	0.248608	9
AT2G31940	0.247352	0.184608	2													AT3G55990	0.201434	0.114285	3	AT2G47270	0.443127	0.0683846	4	AT3G44020	0.395541	0.0972587	5	AT4G22360	0.241525	0.224197	7	AT4G00040	0.17511	0.176588	9
AT2G32350	0.302905	0.153282	2													AT3G56380	0.417625	0.0516486	3	AT2G47300	0.269418	0.295692	4	AT3G44300	0.404389	0.128766	5	AT4G22560	0.403771	0.19098	7	AT4G00090	0.222844	0.124865	9
AT2G32820	0.390417	0.718721	2													AT3G56470	0.271139	0.428712	3	AT2G47480	0.384238	0.391087	4	AT3G44990	0.255202	0.108685	5	AT4G22570	0.290137	0.0174804	7	AT4G00230	0.339525	0.122651	9
AT2G33010	0.444069	0.890672	2													AT3G56920	0.199595	0.259403	3	AT2G47485	0.354183	0.165632	4	AT3G45260	0.300565	0.189356	5	AT4G22580	0.331997	0.0941107	7	AT4G00490	0.257963	0.144809	9
AT2G33190	0.213266	0.275595	2													AT3G57210	0.295055	0.702448	3	AT2G47520	0.386217	0.277746	4	AT3G45290	0.301858	0.331598	5	AT4G23060	0.348377	0.134964	7	AT4G00730	0.3901	0.0558744	9
AT2G33200	0.358005	0.427483	2													AT3G57350	0.202559	0.228736	3	AT2G47540	0.175181	0.326778	4	AT3G46130	0.281643	0.104856	5	AT4G23410	0.232357	0.125267	7	AT4G00740	0.197166	0.0714997	9
AT2G33385	0.279068	0.120886	2													AT3G57400	0.334235	0.15201	3	AT2G47650	0.345128	0.0927102	4	AT3G46280	0.368627	0.418846	5	AT4G23470	0.250977	0.189579	7	AT4G00760	0.270259	0.667393	9
AT2G33793	0.154932	0.275279	2													AT3G57500	0.474712	0.0961467	3	AT2G48000	0.381072	0.180313	4	AT3G46490	0.344757	0.126909	5	AT4G23640	0.180594	0.0320829	7	AT4G01026	0.261692	0.14174	9
AT2G34315	0.345627	0.417439	2													AT3G57620	0.250752	0.165475	3	AT2G48075	0.222803	0.456928	4	AT3G46530	0.340441	0.566833	5	AT4G23840	0.270107	0.37815	7	AT4G01100	0.23276	0.0893029	9
AT2G34700	0.299335	0.196723	2													AT3G57670	0.28018	0.0900417	3	AT2G48090	0.24277	0.344405	4	AT3G47090	0.453876	0.352239	5	AT4G23920	0.185157	0.0855631	7	AT4G01210	0.21294	0.234747	9
AT2G34890	0.23928	0.199752	2													AT3G57980	0.182855	0.573663	3	AT2G48140	0.346397	0.268671	4	AT3G47295	0.229529	0.494941	5	AT4G23940	0.243133	0.120407	7	AT4G01320	0.140614	0.0312176	9
AT2G34925	0.220408	0.488883	2													AT3G58060	0.330065	0.0594693	3	AT3G01050	0.191285	0.0811227	4	AT3G47380	0.359091	0.241928	5	AT4G24330	0.299412	0.144084	7	AT4G01400	0.257321	0.104467	9
AT2G35090	0.190648	0.94267	2													AT3G58090	0.259912	0.276446	3	AT3G01250	0.490201	0.185382	4	AT3G47420	0.29458	0.060858	5	AT4G24400	0.300778	0.160828	7	AT4G01470	0.362407	0.0305328	9
AT2G35130	0.228853	0.156196	2													AT3G58110	0.237387	0.318376	3	AT3G01300	0.316215	0.101415	4	AT3G47430	0.257569	0.166628	5	AT4G24450	0.201768	0.212798	7	AT4G01560	0.302631	0.0919472	9
AT2G35640	0.41934	0.313646	2													AT3G58190	0.238913	0.142595	3	AT3G01311	0.374502	0.147422	4	AT3G47450	0.332057	0.0731814	5	AT4G24890	0.260843	0.15099	7	AT4G01660	0.260685	0.135933	9
AT2G36450	0.149492	0.381692	2													AT3G58280	0.210478	0.816393	3	AT3G01435	0.169504	0.0459217	4	AT3G47460	0.229938	0.173417	5	AT4G24960	0.243597	0.0697519	7	AT4G01800	0.202607	0.053421	9
AT2G36710	0.324316	0.294496	2													AT3G58380	0.305229	0.605422	3	AT3G01470	0.252253	0.214992	4	AT3G47540	0.246484	0.378287	5	AT4G25150	0.339507	0.150498	7	AT4G01900	0.254114	0.136716	9
AT2G37730	0.34999	0.252091	2													AT3G58850	0.24209	0.263284	3	AT3G01710	0.320388	0.420866	4	AT3G47560	0.30679	0.173089	5	AT4G25170	0.329967	0.166631	7	AT4G01940	0.374143	0.133886	9
AT2G38600	0.295732	0.153994	2													AT3G59070	0.490415	0.250384	3	AT3G01870	0.38849	0.223007	4	AT3G47600	0.198005	0.146749	5	AT4G25280	0.259789	0.194719	7	AT4G02030	0.160794	0.160854	9
AT2G38890	0.333671	0.206414	2													AT3G59190	0.236268	0.408204	3	AT3G01950	0.213511	0.118445	4	AT3G47620	0.309052	0.118882	5	AT4G25420	0.352457	0.126864	7	AT4G02050	0.246104	0.120896	9
AT2G38995	0.290194	0.293624	2													AT3G59260	0.276103	0.314081	3	AT3G01990	0.157885	0.152412	4	AT3G47790	0.223564	0.217325	5	AT4G25610	0.199804	0.348813	7	AT4G02140	0.372355	0.0670655	9
AT2G39230	0.275206	0.255935	2													AT3G59270	0.331736	0.241625	3	AT3G02000	0.432067	0.0529924	4	AT3G47980	0.292785	0.217791	5	AT4G25620	0.369454	0.163358	7	AT4G02290	0.318047	0.052436	9
AT2G39370	0.347938	0.122046	2													AT3G59440	0.204451	0.159332	3	AT3G02010	0.217339	0.283742	4	AT3G48010	0.355011	0.0729191	5	AT4G25640	0.291659	0.0958059	7	AT4G02370	0.311836	0.149639	9
AT2G39490	0.339756	0.294998	2													AT3G59510	0.225837	0.137384	3	AT3G02020	0.158911	0.173141	4	AT3G48350	0.254498	0.180881	5	AT4G25680	0.246244	0.0843898	7	AT4G02440	0.347322	0.128746	9
AT2G39590	0.229848	0.112886	2													AT3G59710	0.241803	0.198382	3	AT3G02030	0.16184	0.302503	4	AT3G48900	0.170718	0.26245	5	AT4G25730	0.255136	0.1922	7	AT4G02580	0.232166	0.0441867	9
AT2G39851	0.18672	1.23249	2													AT3G60040	0.31071	0.497836	3	AT3G02065	0.168152	0.207273	4	AT3G48950	0.286212	0.172326	5	AT4G25770	0.219749	0.189169	7	AT4G02720	0.279836	0.163711	9
AT2G40220	0.269127	0.142923	2													AT3G60050	0.199293	0.263186	3	AT3G02125	0.271173	0.441021	4	AT3G48970	0.277266	0.0556852	5	AT4G25780	0.224177	0.25298	7	AT4G02880	0.21342	0.538222	9
AT2G40820	0.25118	0.159071	2													AT3G60160	0.145942	0.193774	3	AT3G02150	0.309386	0.210705	4	AT3G49050	0.241862	0.132077	5	AT4G25870	0.191339	0.105233	7	AT4G02920	0.193804	0.297223	9
AT2G41415	0.284998	0.613417	2													AT3G60420	0.226746	0.618236	3	AT3G02160	0.28203	0.397416	4	AT3G49240	0.237856	0.188037	5	AT4G26050	0.345625	0.0970374	7	AT4G02990	0.176133	0.128373	9
AT2G41451	0.254681	0.23599	2													AT3G60490	0.322618	0.22186	3	AT3G02330	0.229833	0.175272	4	AT3G49580	0.460221	0.131198	5	AT4G26110	0.267069	0.143777	7	AT4G03140	0.27404	0.11875	9
AT2G42460	0.263905	0.757721	2													AT3G60650	0.210788	0.598173	3	AT3G02400	0.172242	0.602495	4	AT3G49600	0.246545	0.14593	5	AT4G26180	0.276236	0.124963	7	AT4G03180	0.216054	0.377265	9
AT2G42660	0.21123	0.309091	2													AT3G60660	0.255027	0.130945	3	AT3G02410	0.34813	0.121335	4	AT3G49650	0.258464	0.102142	5	AT4G26370	0.214686	0.0741719	7	AT4G03210	0.365618	0.0537355	9
AT2G43140	0.2432	0.181631	2													AT3G60920	0.346193	0.232321	3	AT3G02840	0.24742	0.278639	4	AT3G50270	0.299862	0.275562	5	AT4G26390	0.353181	0.0484172	7	AT4G03430	0.264566	0.133839	9
AT2G43600	0.239356	0.113041	2													AT3G60966	0.44182	0.339138	3	AT3G02930	0.221508	0.27406	4	AT3G50400	0.237296	0.146198	5	AT4G26520	0.154022	0.361031	7	AT4G04350	0.238633	0.0964344	9
AT2G44110	0.233739	0.285224	2													AT3G61270	0.365396	0.183592	3	AT3G02940	0.257468	0.158212	4	AT3G50560	0.25654	0.0819336	5	AT4G26620	0.25557	0.095502	7	AT4G04670	0.214115	0.152556	9
AT2G44250	0.1705	0.748211	2													AT3G61280	0.24571	0.213587	3	AT3G03000	0.335459	0.0428151	4	AT3G50570	0.290754	0.158726	5	AT4G26780	0.247167	0.232737	7	AT4G04770	0.374944	0.04735	9
AT2G45110	0.363935	0.24567	2													AT3G61370	0.219312	0.30125	3	AT3G03140	0.174733	0.271118	4	AT3G50760	0.352104	0.0691986	5	AT4G26830	0.353696	0.18535	7	AT4G04850	0.192724	0.159928	9
AT2G45350	0.244732	0.188405	2													AT3G61390	0.193156	0.576357	3	AT3G03200	0.243618	0.164665	4	AT3G50860	0.269586	0.0497586	5	AT4G26900	0.247648	0.0936891	7	AT4G04920	0.198923	0.115868	9
AT2G45900	0.212518	0.476574	2													AT3G61480	0.146103	0.164261	3	AT3G03260	0.252098	0.610107	4	AT3G50900	0.278902	0.185163	5	AT4G26980	0.154219	0.418274	7	AT4G05150	0.244913	0.153932	9
AT2G46455	0.37	0.739345	2													AT3G61840	0.318949	0.508356	3	AT3G03280	0.364397	0.195215	4	AT3G51120	0.197717	0.281163	5	AT4G27010	0.169803	0.527291	7	AT4G05160	0.333837	0.0965999	9
AT2G46495	0.295488	0.227422	2													AT3G61940	0.259472	0.228312	3	AT3G03460	0.3021	0.245794	4	AT3G51440	0.366384	0.165181	5	AT4G27180	0.26781	0.0387028	7	AT4G05460	0.367503	0.288078	9
AT2G46570	0.143656	0.239148	2													AT3G62070	0.308521	0.2004	3	AT3G03480	0.33402	0.164209	4	AT3G51500	0.24135	0.42293	5	AT4G27340	0.259248	0.148331	7	AT4G08170	0.254822	0.109585	9
AT2G47430	0.219543	0.40509	2													AT3G62200	0.454267	0.153794	3	AT3G03510	0.218834	0.397193	4	AT3G51830	0.156461	0.29487	5	AT4G27510	0.23029	0.542609	7	AT4G08180	0.286893	0.0804122	9
AT2G47530	0.239431	0.320973	2													AT3G62430	0.391682	0.508168	3	AT3G03530	0.307676	0.14837	4	AT3G51920	0.283167	0.0856424	5	AT4G27520	0.207264	0.305331	7	AT4G08920	0.331435	0.0378365	9
AT3G01175	0.236685	0.65009	2													AT3G62900	0.207805	0.313609	3	AT3G03560	0.21383	0.124476	4	AT3G52370	0.240968	0.100104	5	AT4G27590	0.260195	0.36421	7	AT4G09150	0.225697	0.210251	9
AT3G01323	0.250141	0.927443	2													AT3G62990	0.372879	0.352461	3	AT3G03630	0.272767	0.190871	4	AT3G52460	0.294893	0.216963	5	AT4G27640	0.213612	0.129764	7	AT4G09520	0.336781	0.094564	9
AT3G01329	0.314181	0.511782	2													AT3G63350	0.375875	0.200843	3	AT3G03650	0.320336	0.155758	4	AT3G52470	0.289805	0.195796	5	AT4G28090	0.197082	0.521097	7	AT4G09570	0.304405	0.0501038	9
AT3G01580	0.236812	0.231716	2													AT3G63370	0.363125	0.26122	3	AT3G03660	0.179063	0.194353	4	AT3G52480	0.315333	0.28766	5	AT4G28220	0.194613	0.179415	7	AT4G09620	0.247935	0.152642	9
AT3G01600	0.239923	0.23159	2													AT3G63540	0.380937	0.0926168	3	AT3G03670	0.279366	0.441081	4	AT3G52540	0.252472	0.383048	5	AT4G28230	0.321941	0.180421	7	AT4G10030	0.298817	0.155162	9
AT3G01840	0.282316	0.225903	2													AT3G66656	0.267604	0.280341	3	AT3G03773	0.198689	0.144025	4	AT3G52740	0.236661	0.358754	5	AT4G28560	0.386908	0.205809	7	AT4G10180	0.36631	0.0821349	9
AT3G02440	0.401472	0.173173	2													AT4G00080	0.344129	0.12422	3	AT3G03840	0.145227	0.306192	4	AT3G52810	0.290133	0.203837	5	AT4G28610	0.318767	0.171651	7	AT4G10330	0.283117	0.104322	9
AT3G02960	0.281971	0.248709	2													AT4G00232	0.399388	1.07149	3	AT3G03910	0.261805	0.0755393	4	AT3G52860	0.46148	0.0886945	5	AT4G28670	0.269744	0.245833	7	AT4G10620	0.309622	0.121806	9
AT3G03500	0.153947	0.149049	2													AT4G00460	0.310729	0.04878	3	AT3G03940	0.200657	0.0588381	4	AT3G52970	0.346258	0.108557	5	AT4G28680	0.262599	0.231919	7	AT4G10710	0.185359	0.134079	9
AT3G03760	0.271645	0.104603	2													AT4G00480	0.16294	0.357543	3	AT3G04020	0.235525	0.185456	4	AT3G53080	0.16965	0.601194	5	AT4G29000	0.24882	0.293229	7	AT4G10890	0.233728	0.481847	9
AT3G03820	0.162121	0.184687	2													AT4G00525	0.1933	0.480688	3	AT3G04030	0.14373	0.263395	4	AT3G53210	0.260989	0.199516	5	AT4G29030	0.227439	0.356578	7	AT4G11350	0.299447	0.131886	9
AT3G04190	0.282682	0.293819	2													AT4G00540	0.321785	0.52271	3	AT3G04050	0.387952	0.0569683	4	AT3G53360	0.191198	0.283052	5	AT4G29210	0.378952	0.251753	7	AT4G11380	0.263998	0.041377	9
AT3G05240	0.289839	0.210657	2													AT4G00905	0.306557	0.11941	3	AT3G04140	0.286581	0.11732	4	AT3G53510	0.23714	0.100456	5	AT4G29520	0.244493	0.142983	7	AT4G11560	0.215776	0.284027	9
AT3G05340	0.217028	0.21468	2													AT4G00910	0.166926	0.239403	3	AT3G04150	0.243002	0.280872	4	AT3G53960	0.21701	0.187785	5	AT4G30060	0.272633	0.103404	7	AT4G11640	0.268371	0.0921929	9
AT3G05450	0.414806	0.61126	2													AT4G00930	0.221409	0.654951	3	AT3G04160	0.245334	0.414891	4	AT3G54030	0.233087	0.0780317	5	AT4G30360	0.303409	0.0681232	7	AT4G11670	0.213397	0.221466	9
AT3G05540	0.176615	0.0955519	2													AT4G00940	0.218565	0.177455	3	AT3G04310	0.241752	0.234016	4	AT3G54260	0.364144	0.136752	5	AT4G30400	0.317001	0.0997002	7	AT4G11800	0.176049	0.101009	9
AT3G05550	0.204899	0.0647082	2													AT4G00950	0.246914	0.324817	3	AT3G04800	0.260311	0.206971	4	AT3G54270	0.262823	0.248458	5	AT4G30470	0.160035	0.0667979	7	AT4G12030	0.267772	0.0509136	9
AT3G05860	0.364069	0.589796	2													AT4G01230	0.248442	0.213211	3	AT3G04850	0.260319	0.437591	4	AT3G54310	0.303991	0.374325	5	AT4G30480	0.198572	0.171273	7	AT4G12590	0.346558	0.0300769	9
AT3G06640	0.288327	0.425062	2													AT4G01420	0.296293	0.182659	3	AT3G04930	0.450796	0.0971101	4	AT3G54400	0.220617	0.131552	5	AT4G30630	0.267268	0.403209	7	AT4G12980	0.466858	0.155636	9
AT3G06985	0.192071	1.14102	2													AT4G01750	0.270344	0.192927	3	AT3G04950	0.326064	0.12352	4	AT3G54490	0.181219	0.368272	5	AT4G30700	0.185468	0.216855	7	AT4G13150	0.280331	0.297975	9
AT3G07150	0.199919	0.396693	2													AT4G01910	0.299151	0.535173	3	AT3G05330	0.197873	0.201781	4	AT3G55020	0.136148	0.194145	5	AT4G30720	0.168652	0.19001	7	AT4G13170	0.367621	0.071144	9
AT3G07250	0.185692	0.986678	2													AT4G02090	0.356164	0.137395	3	AT3G05345	0.376069	0.156892	4	AT3G55270	0.264155	0.148827	5	AT4G30996	0.152786	0.0338233	7	AT4G13200	0.280762	0.385643	9
AT3G07290	0.214289	0.290459	2													AT4G02110	0.184644	0.556282	3	AT3G05410	0.296863	0.161369	4	AT3G55470	0.224207	0.132834	5	AT4G31060	0.0975724	0.520954	7	AT4G13340	0.293605	0.178628	9
AT3G07425	0.269793	0.268581	2													AT4G02250	0.419952	0.0352161	3	AT3G05545	0.199425	0.0975176	4	AT3G55610	0.213123	0.0740586	5	AT4G31120	0.147111	0.122268	7	AT4G13750	0.193029	0.268782	9
AT3G07450	0.129549	0.356292	2													AT4G02300	0.267362	0.405883	3	AT3G05625	0.21102	0.163894	4	AT3G55850	0.23487	0.215114	5	AT4G31160	0.219824	0.194902	7	AT4G13780	0.176122	0.137852	9
AT3G07620	0.254516	0.0899339	2													AT4G02405	0.266151	0.350691	3	AT3G05727	0.410988	0.367133	4	AT3G55880	0.315602	0.0200772	5	AT4G31460	0.224574	0.180433	7	AT4G14000	0.196003	0.199669	9
AT3G07730	0.352354	0.417576	2													AT4G02715	0.376679	0.0659737	3	AT3G05740	0.272571	0.0807705	4	AT3G55970	0.299446	0.142299	5	AT4G31670	0.196576	0.295758	7	AT4G14190	0.30386	0.22024	9
AT3G08660	0.289529	0.265232	2													AT4G02800	0.272105	0.208558	3	AT3G05950	0.245427	0.105248	4	AT3G56040	0.275751	0.132131	5	AT4G31850	0.209697	0.152535	7	AT4G14680	0.371067	0.060159	9
AT3G09110	0.377103	0.291951	2													AT4G02830	0.234763	0.351983	3	AT3G05980	0.323876	0.118027	4	AT3G56080	0.253534	0.159108	5	AT4G31910	0.24325	0.28653	7	AT4G14690	0.350798	0.0840279	9
AT3G09280	0.295777	0.380895	2													AT4G03115	0.180805	0.202298	3	AT3G06120	0.332419	0.0615277	4	AT3G56370	0.242793	0.102175	5	AT4G31920	0.20712	0.347289	7	AT4G14910	0.318205	0.160123	9
AT3G09290	0.275033	0.283946	2													AT4G03130	0.241516	0.453158	3	AT3G06140	0.261355	0.220063	4	AT3G56400	0.310547	0.324911	5	AT4G31980	0.279846	0.241684	7	AT4G15000	0.434332	0.0613771	9
AT3G09450	0.215532	0.296088	2													AT4G03270	0.164442	0.310135	3	AT3G06270	0.339873	0.0178402	4	AT3G56410	0.280189	0.522857	5	AT4G32130	0.344141	0.13219	7	AT4G15110	0.212058	0.137642	9
AT3G10185	0.133761	0.353804	2													AT4G03460	0.308908	0.281014	3	AT3G06360	0.236766	0.64603	4	AT3G56550	0.273537	0.231819	5	AT4G32290	0.330416	0.230788	7	AT4G15130	0.427515	0.0618827	9
AT3G10680	0.302869	0.416745	2													AT4G03965	0.305187	0.134245	3	AT3G06430	0.24984	0.112514	4	AT3G56710	0.381655	0.334667	5	AT4G32350	0.255486	0.328842	7	AT4G15240	0.276787	0.116172	9
AT3G10986	0.189536	0.320951	2													AT4G04360	0.187926	0.144529	3	AT3G06490	0.268087	0.0736153	4	AT3G56980	0.20562	0.346401	5	AT4G32551	0.232497	0.121239	7	AT4G15500	0.376245	0.225616	9
AT3G11405	0.164002	0.703581	2													AT4G04500	0.278503	0.41121	3	AT3G06550	0.150865	0.179126	4	AT3G57040	0.243233	0.314976	5	AT4G32590	0.386622	0.203404	7	AT4G15560	0.201092	0.0344624	9
AT3G11680	0.223682	0.303447	2													AT4G04720	0.203666	0.0788195	3	AT3G06560	0.250155	0.30612	4	AT3G57180	0.197484	0.20856	5	AT4G33000	0.278262	0.154938	7	AT4G15640	0.231615	0.241031	9
AT3G12220	0.234557	0.150426	2													AT4G04745	0.354054	0.21458	3	AT3G06778	0.312819	0.204177	4	AT3G57190	0.207831	0.307616	5	AT4G33060	0.24051	0.110757	7	AT4G15730	0.211751	0.567233	9
AT3G12775	0.328971	0.439683	2													AT4G04750	0.263078	0.22948	3	AT3G07120	0.268828	0.121513	4	AT3G57260	0.266792	0.491391	5	AT4G33280	0.127846	1.01337	7	AT4G15880	0.264684	0.222766	9
AT3G12880	0.256237	0.371427	2													AT4G04972	0.302384	0.276132	3	AT3G07195	0.290596	0.298263	4	AT3G57270	0.208052	0.567504	5	AT4G33360	0.279314	0.187537	7	AT4G15930	0.191837	0.0959165	9
AT3G12910	0.262166	0.287811	2													AT4G05130	0.218891	0.242695	3	AT3G07220	0.307287	0.10133	4	AT3G57380	0.31284	0.203592	5	AT4G33650	0.214477	0.136363	7	AT4G16180	0.207385	0.0736031	9
AT3G13220	0.238036	0.0463433	2													AT4G05200	0.262081	0.282793	3	AT3G07490	0.392255	0.0265482	4	AT3G57510	0.385608	0.143639	5	AT4G33700	0.168609	0.13547	7	AT4G16250	0.314398	0.163055	9
AT3G13674	0.135828	0.277926	2													AT4G05430	0.269409	0.238895	3	AT3G07500	0.29948	0.278867	4	AT3G57600	0.211116	0.11422	5	AT4G33950	0.246665	0.0149643	7	AT4G16330	0.387396	0.249757	9
AT3G13840	0.21051	0.411886	2													AT4G06534	0.348114	0.373025	3	AT3G07525	0.28532	0.212749	4	AT3G57700	0.221353	0.221789	5	AT4G33985	0.367125	0.0981188	7	AT4G16430	0.366631	0.0581954	9
AT3G14250	0.436765	0.199527	2													AT4G06598	0.359353	0.163936	3	AT3G07540	0.210603	0.303696	4	AT3G57720	0.28314	0.179315	5	AT4G34100	0.25258	0.0626976	7	AT4G16510	0.275182	0.151161	9
AT3G14260	0.273682	0.160332	2													AT4G06599	0.41973	0.0367944	3	AT3G07900	0.183782	0.285868	4	AT3G57780	0.290176	0.363295	5	AT4G34430	0.18212	0.27819	7	AT4G16515	0.160878	0.62151	9
AT3G14460	0.210722	0.305706	2													AT4G06634	0.283644	0.17883	3	AT3G08530	0.171779	0.0442549	4	AT3G57860	0.298161	0.269871	5	AT4G34490	0.174067	0.0803632	7	AT4G16745	0.259109	0.178166	9
AT3G14520	0.142402	0.599641	2													AT4G08040	0.337255	0.0789227	3	AT3G08560	0.203142	0.111126	4	AT3G57920	0.246458	0.295868	5	AT4G34540	0.198172	0.195146	7	AT4G16845	0.186847	0.187316	9
AT3G14820	0.41879	0.209864	2													AT4G08570	0.323949	0.0677022	3	AT3G08570	0.326313	0.107343	4	AT3G58020	0.33087	0.288297	5	AT4G35050	0.257915	0.0591102	7	AT4G16850	0.183992	0.233812	9
AT3G14880	0.385374	0.135644	2													AT4G08910	0.461238	0.261309	3	AT3G08670	0.216471	0.128055	4	AT3G58590	0.247668	0.283192	5	AT4G35230	0.254871	0.0508612	7	AT4G17010	0.172326	0.312285	9
AT3G15200	0.285686	0.304485	2													AT4G09820	0.269302	0.176891	3	AT3G08870	0.267822	0.285995	4	AT3G58630	0.245905	0.12788	5	AT4G35500	0.274922	0.0771994	7	AT4G17040	0.138873	0.0956115	9
AT3G15534	0.219808	0.23782	2													AT4G09940	0.339022	0.380366	3	AT3G08943	0.316526	0.119513	4	AT3G58790	0.283754	0.0997026	5	AT4G35740	0.214653	0.240987	7	AT4G17180	0.219349	0.129957	9
AT3G15830	0.274622	0.161564	2													AT4G10150	0.233137	0.391879	3	AT3G09040	0.206931	0.216381	4	AT3G59010	0.275794	0.166824	5	AT4G36040	0.44561	0.0821779	7	AT4G17260	0.294747	0.0452303	9
AT3G15930	0.229907	0.244029	2													AT4G10240	0.319444	0.185039	3	AT3G09230	0.33951	0.298164	4	AT3G59040	0.157284	0.127501	5	AT4G36180	0.259585	0.0960489	7	AT4G17410	0.290106	0.317767	9
AT3G16030	0.429284	0.27019	2													AT4G10250	0.266253	0.105411	3	AT3G09360	0.32718	0.308288	4	AT3G59080	0.353515	0.0875045	5	AT4G36390	0.353934	0.102188	7	AT4G17520	0.268527	0.511713	9
AT3G16070	0.127615	0.5124	2													AT4G10490	0.299664	0.117091	3	AT3G09430	0.322344	0.247572	4	AT3G59400	0.247447	0.140207	5	AT4G36580	0.185544	0.204733	7	AT4G17620	0.22179	0.106317	9
AT3G16360	0.180565	0.0533447	2													AT4G10630	0.369359	0.208361	3	AT3G09490	0.297222	0.701751	4	AT3G59420	0.221567	0.135455	5	AT4G36610	0.260539	0.136393	7	AT4G17790	0.169485	0.17265	9
AT3G16890	0.211498	0.243881	2													AT4G10720	0.211918	0.199678	3	AT3G09620	0.232335	0.351929	4	AT3G59700	0.30082	0.183811	5	AT4G36770	0.306889	0.210265	7	AT4G17830	0.200359	0.11868	9
AT3G16900	0.200826	0.188097	2													AT4G11030	0.30359	0.0885109	3	AT3G09940	0.201568	0.421755	4	AT3G59830	0.244933	0.0728481	5	AT4G36910	0.247759	0.201528	7	AT4G17895	0.345587	0.40671	9
AT3G17130	0.374522	0.1109	2													AT4G11210	0.289634	0.400134	3	AT3G09950	0.288462	0.295937	4	AT3G59870	0.269457	0.133512	5	AT4G37050	0.287184	0.145902	7	AT4G18050	0.255459	0.129846	9
AT3G17180	0.221233	0.158186	2													AT4G11310	0.369204	0.152619	3	AT3G09960	0.28328	0.187659	4	AT3G60020	0.392705	0.541357	5	AT4G37110	0.331979	0.330469	7	AT4G18130	0.307034	0.10376	9
AT3G17320	0.246398	0.729263	2													AT4G11521	0.266984	0.42944	3	AT3G10000	0.291469	0.307773	4	AT3G60310	0.220892	0.431635	5	AT4G37190	0.248518	0.126931	7	AT4G18230	0.170119	0.230333	9
AT3G17460	0.18624	0.90329	2													AT4G11590	0.201406	0.802902	3	AT3G10130	0.233607	0.35239	4	AT3G60470	0.242786	0.328893	5	AT4G37370	0.317247	0.150012	7	AT4G18370	0.453176	0.250475	9
AT3G17580	0.172363	0.125251	2													AT4G11780	0.329674	0.284704	3	AT3G10180	0.246108	0.211818	4	AT3G60520	0.314465	0.101361	5	AT4G37430	0.359374	0.153731	7	AT4G18480	0.272326	0.0774487	9
AT3G17600	0.293452	0.0743078	2													AT4G11950	0.231367	0.325504	3	AT3G10200	0.211548	0.165158	4	AT3G60570	0.218327	0.23394	5	AT4G37980	0.354812	0.135893	7	AT4G18520	0.36622	0.0664121	9
AT3G18470	0.13561	0.906123	2													AT4G11990	0.210523	0.430605	3	AT3G10270	0.178821	0.0634446	4	AT3G60580	0.245065	0.267205	5	AT4G38160	0.235278	0.162337	7	AT4G18700	0.323133	0.0536875	9
AT3G18485	0.327011	0.389826	2													AT4G12050	0.271261	0.0587843	3	AT3G10320	0.154831	0.34755	4	AT3G60680	0.29942	0.135026	5	AT4G38170	0.188355	0.316592	7	AT4G18710	0.381426	0.0116479	9
AT3G18590	0.174018	0.235256	2													AT4G12090	0.266456	0.22187	3	AT3G10405	0.165447	0.27592	4	AT3G60690	0.299742	0.129521	5	AT4G38430	0.405679	0.120388	7	AT4G18780	0.262518	0.0205761	9
AT3G18715	0.406119	0.171661	2													AT4G12100	0.272897	0.795823	3	AT3G10480	0.199075	0.198781	4	AT3G60730	0.2474	0.223342	5	AT4G38540	0.377898	0.213007	7	AT4G18800	0.236048	0.00882016	9
AT3G18900	0.250613	0.213595	2													AT4G12280	0.265618	0.152689	3	AT3G10520	0.275812	0.0897643	4	AT3G60900	0.235571	0.191965	5	AT4G38590	0.253099	0.169917	7	AT4G19130	0.266388	0.334021	9
AT3G19050	0.159655	0.333556	2													AT4G12320	0.26158	0.276713	3	AT3G10572	0.22131	0.369532	4	AT3G61090	0.380865	1.19457	5	AT4G38760	0.192894	0.244181	7	AT4G19140	0.159338	0.253049	9
AT3G19160	0.252796	0.400463	2													AT4G12350	0.227742	0.413234	3	AT3G10815	0.315633	0.27847	4	AT3G61230	0.156213	0.193035	5	AT4G38960	0.207388	0.101042	7	AT4G19185	0.208951	0.100541	9
AT3G19430	0.243401	0.158093	2													AT4G12410	0.304736	0.190115	3	AT3G10820	0.216194	0.487044	4	AT3G61300	0.311412	0.194739	5	AT4G39010	0.279557	0.121054	7	AT4G19210	0.186627	0.0326383	9
AT3G19595	0.24221	0.411658	2													AT4G12550	0.327865	0.27324	3	AT3G10915	0.148347	0.190934	4	AT3G61410	0.199575	0.278395	5	AT4G39030	0.217915	0.165824	7	AT4G19660	0.245087	0.206456	9
AT3G20155	0.368129	0.354244	2													AT4G12930	0.401691	0.340039	3	AT3G11000	0.203807	0.353813	4	AT3G61470	0.13089	0.07118	5	AT4G39040	0.169184	0.322089	7	AT4G19710	0.277109	0.0541551	9
AT3G20160	0.191935	0.485871	2													AT4G13070	0.271858	0.215717	3	AT3G11010	0.292574	0.578866	4	AT3G61610	0.268609	0.13106	5	AT4G39180	0.167523	0.27117	7	AT4G19960	0.306282	0.118992	9
AT3G20360	0.317059	0.20719	2													AT4G13160	0.378243	0.206845	3	AT3G11030	0.247625	0.0822669	4	AT3G61890	0.220361	0.22687	5	AT4G39300	0.1968	0.277459	7	AT4G19985	0.309497	0.233214	9
AT3G20898	0.402694	0.20975	2													AT4G13235	0.259978	0.259424	3	AT3G11070	0.231394	0.251471	4	AT3G61920	0.229705	0.216671	5	AT4G39400	0.336312	0.0634922	7	AT4G20020	0.284072	0.225659	9
AT3G21340	0.237752	0.186786	2													AT4G13310	0.283681	0.146761	3	AT3G11130	0.143438	0.0350087	4	AT3G61930	0.337841	0.304681	5	AT4G39630	0.22797	0.292393	7	AT4G20070	0.220237	0.129322	9
AT3G21990	0.412158	0.146059	2													AT4G13400	0.268132	0.0876577	3	AT3G11460	0.218065	0.218208	4	AT3G62080	0.241175	0.294827	5	AT4G39690	0.238471	0.286905	7	AT4G20850	0.180114	0.169014	9
AT3G22030	0.259333	0.46595	2													AT4G13410	0.266329	0.278661	3	AT3G11470	0.238808	0.318558	4	AT3G62180	0.352377	0.27636	5	AT4G39820	0.280019	0.110715	7	AT4G21280	0.229997	0.148404	9
AT3G22090	0.319789	0.435232	2													AT4G13540	0.183394	0.408368	3	AT3G11480	0.231314	0.32684	4	AT3G62730	0.431919	0.114106	5	AT4G39850	0.183877	0.102177	7	AT4G21430	0.236587	0.30242	9
AT3G22100	0.412276	0.279388	2													AT4G13810	0.389019	0.445494	3	AT3G11490	0.277554	0.124593	4	AT3G62750	0.32878	0.317006	5	AT4G39920	0.225212	0.233104	7	AT4G21810	0.289967	0.0334799	9
AT3G22640	0.484489	0.363285	2													AT4G13820	0.271685	0.291089	3	AT3G11570	0.191897	0.200142	4	AT3G62930	0.230256	0.1192	5	AT4G39990	0.291525	0.0451354	7	AT4G21960	0.18912	0.0514437	9
AT3G22650	0.296905	0.352194	2													AT4G14040	0.3045	0.0715659	3	AT3G11580	0.284833	0.160324	4	AT3G63060	0.302439	0.108493	5	AT4G40070	0.310486	0.318323	7	AT4G22000	0.452329	0.0447072	9
AT3G22961	0.347729	0.661922	2													AT4G14050	0.226074	0.0955169	3	AT3G11650	0.330827	0.169412	4	AT3G63110	0.24915	0.216593	5	AT5G01010	0.199194	0.145826	7	AT4G22010	0.234014	0.111978	9
AT3G23020	0.271338	0.0943662	2													AT4G14103	0.408904	0.213345	3	AT3G11740	0.408005	0.0482644	4	AT3G63480	0.23338	0.276236	5	AT5G01360	0.311587	0.0628635	7	AT4G22530	0.309747	0.0821783	9
AT3G23120	0.414984	0.461081	2													AT4G14147	0.155375	0.125297	3	AT3G11890	0.248237	0.672043	4	AT4G00180	0.231697	0.19572	5	AT5G01540	0.287461	0.211826	7	AT4G22670	0.361021	0.0681509	9
AT3G23180	0.387141	0.184508	2													AT4G14170	0.289404	0.224278	3	AT3G11980	0.200887	0.127725	4	AT4G00220	0.204377	0.132341	5	AT5G01590	0.291089	0.0658293	7	AT4G23040	0.210413	0.39662	9
AT3G23220	0.475753	0.229954	2													AT4G14280	0.242192	0.291354	3	AT3G12010	0.186408	0.161866	4	AT4G00330	0.428518	0.135171	5	AT5G01730	0.225397	0.599745	7	AT4G23620	0.250837	0.117139	9
AT3G23360	0.304314	0.170297	2													AT4G14310	0.286908	0.142891	3	AT3G12145	0.398496	0.225766	4	AT4G00360	0.484543	0.0588084	5	AT5G01930	0.24003	0.0891373	7	AT4G23650	0.255159	0.0773541	9
AT3G23380	0.378767	0.238616	2													AT4G14368	0.28918	0.134146	3	AT3G12200	0.19241	0.264328	4	AT4G00400	0.30026	0.137786	5	AT5G02120	0.357464	0.151076	7	AT4G23820	0.345666	0.101078	9
AT3G24093	0.376283	0.58103	2													AT4G14590	0.222814	0.329809	3	AT3G12345	0.31129	0.130085	4	AT4G00630	0.231503	0.160678	5	AT5G02270	0.247141	0.0170529	7	AT4G23950	0.329258	0.226547	9
AT3G24225	0.156338	0.366327	2													AT4G14723	0.213281	0.33853	3	AT3G12410	0.401473	0.213486	4	AT4G00820	0.281579	0.115857	5	AT5G02430	0.284308	0.131755	7	AT4G23980	0.215833	0.220664	9
AT3G24535	0.221388	0.680155	2													AT4G14819	0.387769	0.0787149	3	AT3G12710	0.281895	0.108732	4	AT4G01110	0.304756	0.275543	5	AT5G02550	0.247614	0.246396	7	AT4G24130	0.318173	0.0655974	9
AT3G24630	0.273088	0.325049	2													AT4G14830	0.192846	0.20992	3	AT3G12720	0.286466	0.126077	4	AT4G01190	0.297755	0.286284	5	AT5G02560	0.249642	0.0511196	7	AT4G24175	0.242283	0.215473	9
AT3G25060	0.309978	0.21206	2													AT4G14980	0.351135	0.332244	3	AT3G12730	0.203105	0.147686	4	AT4G01310	0.171089	0.0623621	5	AT5G03180	0.2293	0.349667	7	AT4G24280	0.234948	0.0404784	9
AT3G25655	0.153425	0.693525	2													AT4G15236	0.223008	0.224767	3	AT3G12810	0.178513	0.241825	4	AT4G01440	0.297963	0.196516	5	AT5G03520	0.236074	0.0262411	7	AT4G24570	0.288999	0.0858875	9
AT3G25670	0.268004	0.281579	2													AT4G15380	0.362649	0.275026	3	AT3G13080	0.198564	0.155647	4	AT4G01450	0.302888	0.215431	5	AT5G03690	0.212772	0.0434994	7	AT4G24630	0.231805	0.281815	9
AT3G26490	0.273889	0.206412	2													AT4G15450	0.324921	0.160418	3	AT3G13090	0.191548	0.300476	4	AT4G01460	0.231995	0.298403	5	AT5G03700	0.285836	0.157924	7	AT4G24930	0.160756	0.404038	9
AT3G26550	0.378078	0.220541	2													AT4G15540	0.24635	0.133023	3	AT3G13100	0.186233	0.219659	4	AT4G01650	0.301386	0.156271	5	AT5G03760	0.307044	0.0467569	7	AT4G24940	0.278083	0.167089	9
AT3G26660	0.166147	0.273263	2													AT4G15563	0.262778	0.258255	3	AT3G13224	0.216494	0.203162	4	AT4G02075	0.303743	0.317724	5	AT5G03780	0.254262	0.522306	7	AT4G25130	0.36422	0.161372	9
AT3G27025	0.205849	0.558084	2													AT4G15650	0.375208	0.813111	3	AT3G13227	0.252469	0.278435	4	AT4G02160	0.242234	0.371134	5	AT5G03880	0.321674	0.148034	7	AT4G25270	0.286462	0.10917	9
AT3G27950	0.326723	0.183219	2													AT4G15680	0.333478	0.0272053	3	AT3G13229	0.321039	0.118483	4	AT4G02460	0.30075	0.169783	5	AT5G03900	0.182564	0.142646	7	AT4G25450	0.248982	0.0633386	9
AT3G27970	0.261056	0.0711384	2													AT4G15735	0.404512	0.55148	3	AT3G13275	0.257733	0.239889	4	AT4G02660	0.199519	0.374816	5	AT5G03960	0.245601	0.257115	7	AT4G25540	0.206886	0.302344	9
AT3G28223	0.321645	0.577516	2													AT4G15740	0.258274	0.275932	3	AT3G13530	0.219629	0.106743	4	AT4G02670	0.273039	0.229846	5	AT5G04010	0.291445	0.320303	7	AT4G25600	0.204969	0.451726	9
AT3G28410	0.245513	0.661753	2													AT4G15760	0.369004	0.220396	3	AT3G13672	0.263136	0.288235	4	AT4G02810	0.33715	0.483792	5	AT5G04020	0.221076	0.385123	7	AT4G25660	0.259861	0.068994	9
AT3G28880	0.318794	0.339214	2													AT4G15950	0.24445	0.295521	3	AT3G13682	0.233188	0.136768	4	AT4G02860	0.245709	0.316096	5	AT5G04110	0.22257	0.437013	7	AT4G25910	0.403337	0.280541	9
AT3G29780	0.484562	0.277983	2													AT4G15960	0.308406	0.231317	3	AT3G13690	0.23376	0.0863694	4	AT4G03330	0.288807	0.0884982	5	AT5G04260	0.204297	0.225626	7	AT4G26190	0.247803	0.470132	9
AT3G43250	0.465244	0.308546	2													AT4G16008	0.204016	0.745372	3	AT3G13730	0.165728	0.279473	4	AT4G03410	0.270846	0.209414	5	AT5G04340	0.364374	0.217842	7	AT4G26200	0.337363	0.0253467	9
AT3G44060	0.353242	0.732639	2													AT4G16030	0.203966	1.33711	3	AT3G13790	0.236263	0.0851091	4	AT4G03610	0.446029	0.161328	5	AT5G04470	0.343553	0.182946	7	AT4G26270	0.244431	0.029579	9
AT3G44290	0.234215	0.184354	2													AT4G16140	0.318225	0.297422	3	AT3G13810	0.256691	0.233105	4	AT4G04020	0.329386	0.111032	5	AT5G04610	0.347167	0.241174	7	AT4G26300	0.224434	0.0851731	9
AT3G44710	0.291248	0.524574	2													AT4G16141	0.206134	0.284077	3	AT3G13910	0.300551	0.0846051	4	AT4G04330	0.250029	0.169566	5	AT5G04660	0.302887	0.191686	7	AT4G26555	0.291583	0.211892	9
AT3G44760	0.320155	1.01804	2													AT4G16730	0.217698	0.324993	3	AT3G13980	0.439833	0.177201	4	AT4G04370	0.229514	0.269178	5	AT5G04720	0.299942	0.313451	7	AT4G26610	0.259993	0.085881	9
AT3G44830	0.287877	0.182036	2													AT4G16740	0.312919	0.251802	3	AT3G13990	0.242373	0.313828	4	AT4G04450	0.232014	0.174883	5	AT5G04740	0.181906	0.140187	7	AT4G26670	0.287792	0.090627	9
AT3G44870	0.456055	0.262509	2													AT4G16790	0.214971	0.256477	3	AT3G14040	0.256577	0.232078	4	AT4G04460	0.266998	0.0957082	5	AT5G04750	0.120186	0.856811	7	AT4G26750	0.245907	0.203298	9
AT3G44900	0.336313	0.167035	2													AT4G16807	0.183858	0.953843	3	AT3G14330	0.336558	0.170828	4	AT4G04510	0.264647	0.386502	5	AT5G04810	0.249228	0.108995	7	AT4G26770	0.223089	0.22195	9
AT3G44910	0.401827	0.249615	2													AT4G16820	0.331056	0.0935179	3	AT3G14370	0.373459	0.0550801	4	AT4G04630	0.352347	0.154982	5	AT5G04840	0.232789	0.22195	7	AT4G27410	0.26416	0.059828	9
AT3G44930	0.417372	0.237787	2													AT4G17660	0.351903	0.218443	3	AT3G14395	0.121605	0.219744	4	AT4G04690	0.332005	0.489422	5	AT5G05140	0.262893	0.141786	7	AT4G27680	0.273513	0.0813526	9
AT3G45330	0.358135	0.122102	2													AT4G17680	0.282784	0.498654	3	AT3G14420	0.333959	0.155023	4	AT4G04760	0.259975	0.171023	5	AT5G05550	0.381565	0.17844	7	AT4G27760	0.252099	0.0732342	9
AT3G45540	0.445993	0.430424	2													AT4G17690	0.278582	0.172748	3	AT3G14470	0.233194	0.29469	4	AT4G04930	0.316063	0.0731127	5	AT5G05560	0.203487	0.221968	7	AT4G27780	0.285401	0.0874376	9
AT3G45810	0.321847	0.136653	2													AT4G17695	0.178572	0.340582	3	AT3G14550	0.225079	0.306832	4	AT4G05060	0.291669	0.111406	5	AT5G05570	0.169908	0.225096	7	AT4G27990	0.292944	0.152902	9
AT3G46310	0.364671	0.538474	2													AT4G17905	0.397147	0.151609	3	AT3G14580	0.307402	0.168326	4	AT4G05190	0.322799	0.149148	5	AT5G05630	0.240142	0.184197	7	AT4G28025	0.283643	0.117811	9
AT3G46480	0.330764	0.287161	2													AT4G17910	0.234091	0.170504	3	AT3G14590	0.217165	0.20406	4	AT4G05590	0.312527	0.0929548	5	AT5G05660	0.256022	0.12728	7	AT4G28080	0.201865	0.193963	9
AT3G46860	0.30664	0.766864	2													AT4G17920	0.211377	0.170904	3	AT3G14710	0.305791	0.505533	4	AT4G08700	0.335782	0.171215	5	AT5G05690	0.375832	0.115835	7	AT4G28210	0.267182	0.162383	9
AT3G48280	0.217441	0.323039	2													AT4G18080	0.139546	0.86664	3	AT3G14870	0.317502	0.147961	4	AT4G08790	0.289803	0.0610244	5	AT5G05850	0.35991	0.101222	7	AT4G28250	0.372025	0.0482592	9
AT3G48300	0.320157	0.24206	2													AT4G18170	0.249422	0.193043	3	AT3G15115	0.239447	0.342397	4	AT4G08850	0.351929	0.23881	5	AT5G06140	0.182718	0.134174	7	AT4G28300	0.24036	0.179939	9
AT3G48400	0.220853	0.315963	2													AT4G18205	0.158361	0.395716	3	AT3G15240	0.161387	0.0883591	4	AT4G09000	0.260032	0.0773972	5	AT5G06860	0.3631	0.130968	7	AT4G28310	0.453512	0.171961	9
AT3G48770	0.381046	0.250736	2													AT4G18210	0.174747	0.278682	3	AT3G15270	0.190963	0.208001	4	AT4G09160	0.401575	0.337154	5	AT5G06980	0.37406	0.139712	7	AT4G28480	0.154415	0.152388	9
AT3G49142	0.259641	0.103469	2													AT4G18422	0.367789	0.282852	3	AT3G15358	0.207319	0.0748008	4	AT4G09650	0.352818	0.0972233	5	AT5G07270	0.267982	0.0522393	7	AT4G28740	0.244712	0.186039	9
AT3G49200	0.287	0.333415	2													AT4G18460	0.274983	0.0657735	3	AT3G15390	0.17916	0.538622	4	AT4G09730	0.297243	0.0685897	5	AT5G07810	0.210859	0.294364	7	AT4G29120	0.335771	0.0854459	9
AT3G49330	0.240541	0.110027	2													AT4G18470	0.189287	0.323775	3	AT3G15490	0.348459	0.513964	4	AT4G09900	0.263088	0.10241	5	AT5G07950	0.182601	0.377538	7	AT4G29130	0.228811	0.107675	9
AT3G49340	0.378701	0.28192	2													AT4G18501	0.228407	0.706174	3	AT3G15670	0.237514	0.137069	4	AT4G09960	0.304142	0.0564111	5	AT5G07990	0.339094	0.112472	7	AT4G29480	0.277236	0.0130347	9
AT3G49380	0.27571	0.354197	2													AT4G18510	0.233738	0.430726	3	AT3G15770	0.384888	0.353067	4	AT4G09980	0.302189	0.101449	5	AT5G08000	0.204167	0.290393	7	AT4G29560	0.245248	0.299789	9
AT3G49730	0.275306	0.151139	2													AT4G18540	0.372959	0.211574	3	AT3G15920	0.204434	0.362495	4	AT4G10010	0.259532	0.101458	5	AT5G08030	0.30215	0.109602	7	AT4G29840	0.258605	0.0471234	9
AT3G50030	0.364797	0.150081	2													AT4G18610	0.14438	0.230178	3	AT3G16160	0.331092	0.350915	4	AT4G10020	0.310163	0.037324	5	AT5G08050	0.290383	0.086629	7	AT4G29890	0.280707	0.187986	9
AT3G50330	0.231183	0.148002	2													AT4G18650	0.29171	0.258679	3	AT3G16175	0.24204	0.381869	4	AT4G10310	0.27865	0.308859	5	AT5G08110	0.201317	0.484296	7	AT4G29950	0.268825	0.146813	9
AT3G50510	0.46059	0.542267	2													AT4G18830	0.2294	0.289002	3	AT3G16250	0.151301	0.234475	4	AT4G10390	0.408279	0.142694	5	AT5G08270	0.241551	0.417687	7	AT4G30210	0.219713	0.0890798	9
AT3G50610	0.297093	0.338139	2													AT4G18840	0.248355	0.184174	3	AT3G16280	0.426515	0.313223	4	AT4G10550	0.291044	0.226359	5	AT5G08280	0.262381	0.0708468	7	AT4G30310	0.214828	0.0828568	9
AT3G51360	0.258458	0.28915	2													AT4G18870	0.361343	0.556769	3	AT3G16490	0.346762	0.101886	4	AT4G10730	0.154991	0.281919	5	AT5G08400	0.19145	0.133144	7	AT4G30350	0.326626	0.104221	9
AT3G51680	0.275814	0.123258	2													AT4G18900	0.361671	0.424174	3	AT3G16510	0.343887	0.287156	4	AT4G10940	0.208852	0.306538	5	AT5G08440	0.2191	0.263434	7	AT4G30390	0.197146	0.225733	9
AT3G51700	0.334426	0.551453	2													AT4G18905	0.148407	0.26803	3	AT3G17070	0.246546	0.221856	4	AT4G11060	0.25234	0.151911	5	AT5G08590	0.326354	0.121061	7	AT4G30420	0.271437	0.11206	9
AT3G51710	0.303947	0.161498	2													AT4G19000	0.262655	0.738902	3	AT3G17140	0.394367	0.250313	4	AT4G11140	0.417777	0.324491	5	AT5G08630	0.179685	0.314888	7	AT4G30440	0.378304	0.00553897	9
AT3G52280	0.252049	0.215979	2													AT4G19370	0.238086	0.240698	3	AT3G17220	0.227372	0.275288	4	AT4G11175	0.454382	0.0689188	5	AT5G08650	0.199747	0.0407014	7	AT4G30580	0.197423	0.288907	9
AT3G53070	0.415959	0.382019	2													AT4G19550	0.197784	0.718667	3	AT3G17340	0.168441	0.331717	4	AT4G11230	0.368698	0.217218	5	AT5G09420	0.208893	0.225546	7	AT4G30790	0.192552	0.150452	9
AT3G53150	0.235552	0.184588	2													AT4G19680	0.215181	0.279606	3	AT3G17380	0.354382	0.21314	4	AT4G11290	0.379064	0.0785213	5	AT5G09430	0.327844	0.0535687	7	AT4G30860	0.223469	0.29319	9
AT3G53200	0.286759	0.274964	2													AT4G19690	0.222327	0.0749276	3	AT3G17640	0.198984	0.172455	4	AT4G11330	0.454369	0.0532062	5	AT5G09510	0.255568	0.0355357	7	AT4G31150	0.17717	0.458778	9
AT3G53450	0.177756	0.0790753	2													AT4G19890	0.306498	0.105095	3	AT3G17660	0.188893	0.203923	4	AT4G11400	0.474465	0.502238	5	AT5G09800	0.244905	0.318148	7	AT4G31330	0.312761	0.066481	9
AT3G53770	0.209312	0.470333	2													AT4G20000	0.316382	0.197968	3	AT3G17668	0.154389	0.708023	4	AT4G11410	0.302593	0.0956482	5	AT5G09830	0.38093	0.0927022	7	AT4G31430	0.198885	0.415429	9
AT3G54530	0.253501	0.44198	2													AT4G20040	0.314761	0.133419	3	AT3G17680	0.309631	0.220767	4	AT4G11530	0.489479	0.259531	5	AT5G09960	0.24694	0.162287	7	AT4G31450	0.181646	0.45435	9
AT3G54550	0.355016	0.451553	2													AT4G20090	0.246623	0.203501	3	AT3G17690	0.220226	0.292212	4	AT4G11890	0.36273	0.291938	5	AT5G10170	0.315801	0.0414893	7	AT4G31780	0.248871	0.30971	9
AT3G54570	0.261415	0.789938	2													AT4G20325	0.280046	0.135658	3	AT3G17850	0.208344	0.116518	4	AT4G12010	0.293297	0.150127	5	AT5G10280	0.241843	0.215951	7	AT4G31840	0.364753	0.249242	9
AT3G54730	0.350385	0.721298	2													AT4G20370	0.257061	0.200696	3	AT3G17950	0.317701	0.13382	4	AT4G12110	0.430692	0.044043	5	AT5G10470	0.1924	0.190605	7	AT4G31860	0.398424	0.140399	9
AT3G55220	0.212522	0.0526582	2													AT4G20790	0.323781	0.162062	3	AT3G18000	0.266297	0.0419178	4	AT4G12300	0.334392	0.204107	5	AT5G10560	0.279556	0.166425	7	AT4G32150	0.296137	0.0405833	9
AT3G55780	0.327399	0.117583	2													AT4G20900	0.45121	0.198833	3	AT3G18010	0.287169	0.284945	4	AT4G12330	0.359021	0.246763	5	AT5G10620	0.297755	0.10765	7	AT4G32400	0.288379	0.0968297	9
AT3G56500	0.210632	0.416419	2													AT4G21020	0.327097	0.173825	3	AT3G18070	0.348411	0.146461	4	AT4G12400	0.407845	0.108419	5	AT5G11090	0.313325	0.113335	7	AT4G32680	0.281176	0.326972	9
AT3G56570	0.304817	0.227633	2													AT4G21200	0.295791	0.162919	3	AT3G18090	0.215654	0.236729	4	AT4G12540	0.34941	0.286279	5	AT5G11380	0.186348	0.218209	7	AT4G32690	0.273663	0.126356	9
AT3G56660	0.269685	0.618202	2													AT4G21445	0.351852	0.185925	3	AT3G18140	0.329385	0.00875262	4	AT4G12620	0.46693	0.0978187	5	AT5G11700	0.205218	0.0888811	7	AT4G32760	0.203157	0.172024	9
AT3G56780	0.298647	0.435035	2													AT4G21520	0.260197	0.133759	3	AT3G18260	0.203895	0.270651	4	AT4G12640	0.236794	0.233734	5	AT5G11790	0.24145	0.0419183	7	AT4G32870	0.382367	0.178666	9
AT3G57970	0.157004	1.58371	2													AT4G21740	0.426407	0.236777	3	AT3G18280	0.25963	0.361472	4	AT4G12730	0.327425	0.110148	5	AT5G12000	0.230737	0.288045	7	AT4G32880	0.257501	0.027116	9
AT3G58000	0.251772	0.203113	2													AT4G21745	0.268846	0.26174	3	AT3G18300	0.164373	0.444781	4	AT4G12860	0.383801	0.0344639	5	AT5G12040	0.303084	0.0764	7	AT4G32900	0.225062	0.0834619	9
AT3G58230	0.13657	0.360669	2													AT4G21760	0.215036	0.287237	3	AT3G18310	0.193561	0.532997	4	AT4G12970	0.201926	0.181923	5	AT5G12400	0.189422	0.343562	7	AT4G32960	0.200369	0.161609	9
AT3G58260	0.188708	1.07996	2													AT4G21820	0.233794	0.212741	3	AT3G18535	0.1784	1.66154	4	AT4G13190	0.283431	0.219669	5	AT5G12430	0.1917	0.292915	7	AT4G33090	0.196957	0.154962	9
AT3G58290	0.224943	0.48207	2													AT4G21895	0.41935	0.697387	3	AT3G18550	0.291096	0.261556	4	AT4G13240	0.227287	0.135607	5	AT5G13020	0.153179	0.197277	7	AT4G33180	0.232544	0.163147	9
AT3G58300	0.197608	0.317262	2													AT4G21920	0.428159	0.266922	3	AT3G18620	0.132215	0.252158	4	AT4G13270	0.295699	0.179954	5	AT5G13120	0.220333	0.158758	7	AT4G33210	0.235991	0.12282	9
AT3G58360	0.355458	0.226566	2													AT4G21930	0.475963	0.30472	3	AT3G18650	0.229377	0.698864	4	AT4G13330	0.246581	0.323375	5	AT5G13200	0.363423	0.0849654	7	AT4G33250	0.157752	0.168679	9
AT3G58480	0.29861	0.154649	2													AT4G22030	0.216585	0.251312	3	AT3G18660	0.33401	0.0854116	4	AT4G13345	0.230663	0.0627109	5	AT5G13260	0.214159	0.146139	7	AT4G33580	0.172084	0.333794	9
AT3G58720	0.218856	0.394064	2													AT4G22080	0.270267	0.0929805	3	AT3G18730	0.204131	0.318108	4	AT4G13650	0.267189	0.136473	5	AT5G13550	0.194208	0.106211	7	AT4G33905	0.256511	0.190737	9
AT3G58820	0.254268	0.632094	2													AT4G22235	0.146816	1.04896	3	AT3G18950	0.331048	0.104846	4	AT4G13660	0.263741	0.184783	5	AT5G13680	0.165761	0.214363	7	AT4G33925	0.276106	0.0746145	9
AT3G58860	0.224384	0.416139	2													AT4G22290	0.251115	0.0382916	3	AT3G18970	0.29811	0.123796	4	AT4G13720	0.166795	0.142408	5	AT5G13760	0.289974	0.11447	7	AT4G34030	0.299454	0.0739393	9
AT3G58940	0.21299	0.442067	2													AT4G22300	0.247095	0.218152	3	AT3G19150	0.29952	0.391792	4	AT4G13980	0.248012	0.135864	5	AT5G13770	0.36501	0.149645	7	AT4G34230	0.222044	0.0821177	9
AT3G59170	0.304796	0.444402	2													AT4G22305	0.189815	0.221568	3	AT3G19180	0.223141	0.243311	4	AT4G14010	0.304866	0.238836	5	AT5G13830	0.297688	0.130844	7	AT4G34260	0.259701	0.179431	9
AT3G59250	0.320383	0.57048	2													AT4G22410	0.327041	0.0767034	3	AT3G19200	0.273832	0.218434	4	AT4G14020	0.2009	0.24582	5	AT5G13990	0.310007	0.0863775	7	AT4G34340	0.337909	0.1482	9
AT3G59960	0.277459	0.282462	2													AT4G22517	0.263699	0.624783	3	AT3G19230	0.242444	0.129392	4	AT4G14080	0.328178	0.127866	5	AT5G14080	0.294301	0.204055	7	AT4G34360	0.258084	0.110593	9
AT3G60280	0.284642	0.472639	2													AT4G22640	0.344989	0.57799	3	AT3G19270	0.11865	0.370592	4	AT4G14090	0.317353	0.178476	5	AT5G14100	0.188722	0.250545	7	AT4G34980	0.329371	0.0632661	9
AT3G60460	0.208186	0.154854	2													AT4G22710	0.345377	0.0790738	3	AT3G19508	0.292379	0.0934134	4	AT4G14130	0.29792	0.0805946	5	AT5G14180	0.248567	0.201822	7	AT4G35380	0.273771	0.0852298	9
AT3G60670	0.23313	0.162272	2													AT4G22758	0.367629	0.225166	3	AT3G19550	0.198011	0.353734	4	AT4G14220	0.224764	0.298916	5	AT5G14500	0.294282	0.110431	7	AT4G35450	0.210336	0.065017	9
AT3G60890	0.312395	0.45208	2													AT4G22900	0.331962	0.181117	3	AT3G19700	0.281375	0.280077	4	AT4G14290	0.188923	0.239138	5	AT5G14720	0.165603	0.144058	7	AT4G35470	0.293105	0.174968	9
AT3G61750	0.201534	0.137043	2													AT4G22990	0.320149	0.0599161	3	AT3G19780	0.260652	0.298065	4	AT4G14365	0.268681	0.616992	5	AT5G14790	0.313739	0.126425	7	AT4G35480	0.372532	0.180409	9
AT3G62440	0.378983	0.321878	2													AT4G23020	0.265747	0.515376	3	AT3G19840	0.232983	0.251519	4	AT4G14490	0.356092	0.381553	5	AT5G14880	0.264145	0.0608642	7	AT4G35490	0.233559	0.0641377	9
AT4G00190	0.383854	0.219716	2													AT4G23030	0.306422	0.0840773	3	AT3G19895	0.129659	0.155635	4	AT4G14570	0.196785	0.182122	5	AT5G15110	0.247798	0.132334	7	AT4G35530	0.219318	0.332675	9
AT4G00210	0.242709	0.435093	2													AT4G23140	0.261885	0.458013	3	AT3G19920	0.218597	0.0929086	4	AT4G14605	0.256105	0.129719	5	AT5G15240	0.251338	0.184657	7	AT4G35540	0.335823	0.30065	9
AT4G00305	0.391774	0.409143	2													AT4G23230	0.412056	0.315126	3	AT3G19940	0.263161	0.0788689	4	AT4G14760	0.197889	0.365218	5	AT5G15470	0.180588	0.0383966	7	AT4G35650	0.292238	0.0651211	9
AT4G00890	0.440846	0.485548	2													AT4G23250	0.300945	0.339999	3	AT3G20150	0.211531	0.258106	4	AT4G14840	0.221661	0.434661	5	AT5G15550	0.346887	0.115496	7	AT4G35800	0.295548	0.0250454	9
AT4G01023	0.339648	0.481575	2													AT4G23320	0.327289	0.338442	3	AT3G20170	0.206267	0.136107	4	AT4G14900	0.271915	0.104459	5	AT5G15750	0.222701	0.228965	7	AT4G35870	0.299633	0.0529507	9
AT4G01160	0.264322	0.725652	2													AT4G23496	0.178761	0.420822	3	AT3G20540	0.182691	0.217411	4	AT4G15120	0.316176	0.442704	5	AT5G15760	0.21477	0.345191	7	AT4G35930	0.319046	0.128836	9
AT4G01535	0.421947	0.692565	2													AT4G23550	0.244005	0.16526	3	AT3G20630	0.213879	0.109091	4	AT4G15200	0.430141	0.142854	5	AT5G15920	0.237011	0.188232	7	AT4G35940	0.337321	0.48096	9
AT4G01730	0.21007	0.150744	2													AT4G23590	0.343524	0.148406	3	AT3G20960	0.216884	0.182121	4	AT4G15430	0.272006	0.114782	5	AT5G16230	0.344798	0.0492804	7	AT4G36440	0.174331	0.128116	9
AT4G01735	0.180224	1.03318	2													AT4G23610	0.275204	0.561729	3	AT3G21100	0.197717	0.203998	4	AT4G15480	0.40486	0.144464	5	AT5G16250	0.331652	0.0214692	7	AT4G36650	0.263157	0.117705	9
AT4G01890	0.199633	0.412302	2													AT4G23720	0.294849	0.19959	3	AT3G21150	0.369651	0.166817	4	AT4G15510	0.26256	0.176534	5	AT5G16270	0.180344	0.313398	7	AT4G36670	0.284624	0.0735609	9
AT4G02170	0.10163	0.577025	2													AT4G23770	0.320473	0.797669	3	AT3G21260	0.217866	0.112257	4	AT4G15570	0.265916	0.0861323	5	AT5G16520	0.24498	0.217203	7	AT4G36680	0.22014	0.151363	9
AT4G02320	0.272886	0.260625	2													AT4G23790	0.261862	0.16454	3	AT3G21295	0.263746	0.419182	4	AT4G15620	0.312578	0.254733	5	AT5G16590	0.305281	0.131617	7	AT4G36730	0.215125	0.210268	9
AT4G02360	0.287768	0.20864	2													AT4G24000	0.386611	0.264663	3	AT3G21320	0.179113	0.380631	4	AT4G15690	0.379619	0.0481087	5	AT5G16750	0.274903	0.0857175	7	AT4G36750	0.261811	0.0856536	9
AT4G03220	0.266377	0.232593	2													AT4G24170	0.299643	0.237776	3	AT3G21510	0.0950796	0.101345	4	AT4G15850	0.258408	0.105307	5	AT5G17020	0.166667	0.0789785	7	AT4G36830	0.363254	0.113732	9
AT4G03380	0.405106	0.626308	2													AT4G24265	0.206857	0.458413	3	AT3G21530	0.225355	0.119669	4	AT4G15920	0.174539	0.131293	5	AT5G17060	0.164865	0.0135913	7	AT4G37000	0.242143	0.211458	9
AT4G03565	0.454601	0.540767	2													AT4G24275	0.159322	0.403925	3	AT3G21680	0.268319	0.526413	4	AT4G16146	0.221588	0.237949	5	AT5G17070	0.184447	0.481036	7	AT4G37180	0.201154	0.226116	9
AT4G04480	0.337566	0.13364	2													AT4G24310	0.350035	0.102939	3	AT3G21760	0.460644	0.198564	4	AT4G16160	0.216856	0.063641	5	AT5G17170	0.172963	0.117998	7	AT4G37250	0.23978	0.198091	9
AT4G04540	0.29839	0.180085	2													AT4G24340	0.310271	0.197295	3	AT3G21800	0.33002	0.26246	4	AT4G16270	0.359897	0.131968	5	AT5G17300	0.169735	0.261897	7	AT4G37270	0.253895	0.0893777	9
AT4G04695	0.37417	0.229597	2													AT4G24350	0.234806	0.276282	3	AT3G21820	0.317174	0.160186	4	AT4G16310	0.186505	0.253821	5	AT5G17370	0.21184	0.291785	7	AT4G37280	0.29689	0.0873731	9
AT4G04990	0.268118	0.373716	2													AT4G24420	0.379816	0.750176	3	AT3G21970	0.363452	0.241533	4	AT4G16490	0.378171	0.0350208	5	AT5G17420	0.22276	0.0267224	7	AT4G37460	0.25188	0.162495	9
AT4G05497	0.297471	0.63257	2													AT4G24650	0.208256	0.383762	3	AT3G22250	0.279999	0.261993	4	AT4G16563	0.27722	0.163983	5	AT5G17570	0.300168	0.188465	7	AT4G37540	0.254494	0.226037	9
AT4G05540	0.32203	0.299713	2													AT4G24860	0.18038	1.03909	3	AT3G22270	0.181305	0.131447	4	AT4G16620	0.149021	0.313793	5	AT5G17610	0.209504	0.293406	7	AT4G37610	0.355078	0.160573	9
AT4G06744	0.392984	0.0858594	2													AT4G24910	0.22284	0.302894	3	AT3G22330	0.344356	0.0924857	4	AT4G16630	0.177343	0.155872	5	AT5G17640	0.312341	0.0747016	7	AT4G37770	0.220088	0.133804	9
AT4G08550	0.443437	0.163145	2													AT4G24950	0.239547	0.618259	3	AT3G22410	0.230568	0.206287	4	AT4G16700	0.216541	0.272316	5	AT5G17860	0.294347	0.283849	7	AT4G38050	0.189452	0.182359	9
AT4G08620	0.313567	0.195653	2													AT4G25090	0.266205	0.294333	3	AT3G22450	0.287315	0.253691	4	AT4G16770	0.223359	0.232536	5	AT5G17930	0.252275	0.203047	7	AT4G38090	0.276987	0.181099	9
AT4G08990	0.429661	0.308508	2													AT4G25120	0.214085	0.209297	3	AT3G22490	0.404768	0.081137	4	AT4G16890	0.447758	0.609371	5	AT5G18170	0.183614	0.0411844	7	AT4G38220	0.278311	0.142207	9
AT4G09012	0.232658	0.196905	2													AT4G25433	0.292515	0.184018	3	AT3G22540	0.394525	0.0396851	4	AT4G17030	0.189406	0.102295	5	AT5G18250	0.232952	0.0882846	7	AT4G38260	0.203497	0.219662	9
AT4G10350	0.310717	0.0753058	2													AT4G25750	0.204545	0.224987	3	AT3G22670	0.399723	0.114479	4	AT4G17080	0.197046	0.0907951	5	AT5G18460	0.263175	0.108956	7	AT4G38480	0.368351	0.149882	9
AT4G10465	0.317919	0.125488	2													AT4G25845	0.138447	0.52371	3	AT3G22690	0.295274	0.171871	4	AT4G17240	0.247008	0.163791	5	AT5G18600	0.331465	0.0650883	7	AT4G38500	0.324612	0.0808932	9
AT4G10650	0.272738	0.196615	2													AT4G25850	0.322778	0.204921	3	AT3G22810	0.268296	0.107005	4	AT4G17245	0.397567	0.181348	5	AT5G18760	0.317764	0.165701	7	AT4G38640	0.210185	0.125941	9
AT4G11040	0.434446	0.141621	2													AT4G25930	0.26087	0.711932	3	AT3G22942	0.159431	0.340782	4	AT4G17280	0.243937	0.0978009	5	AT5G18850	0.423529	0.10792	7	AT4G39080	0.157443	0.112955	9
AT4G11050	0.34255	0.10846	2													AT4G26120	0.343714	0.318817	3	AT3G22970	0.258429	0.228716	4	AT4G17310	0.286661	0.324757	5	AT5G19010	0.283819	0.0278527	7	AT4G39160	0.286101	0.368642	9
AT4G11170	0.269886	0.37992	2													AT4G26340	0.22422	0.544848	3	AT3G23160	0.344949	0.091161	4	AT4G17785	0.198641	0.348734	5	AT5G19030	0.421001	0.400455	7	AT4G39230	0.261679	0.0779423	9
AT4G11470	0.388353	0.233129	2													AT4G26420	0.335012	0.163705	3	AT3G23240	0.362906	0.169031	4	AT4G17800	0.166608	0.0301254	5	AT5G19070	0.218172	0.155416	7	AT4G39350	0.284734	0.0349778	9
AT4G11480	0.274958	0.270483	2													AT4G26450	0.250123	0.224682	3	AT3G23250	0.348383	0.152912	4	AT4G17880	0.334517	0.204771	5	AT5G19140	0.222751	0.0731573	7	AT4G39800	0.264893	0.0610736	9
AT4G11550	0.30826	0.416277	2													AT4G26490	0.20614	0.300611	3	AT3G23255	0.263599	0.288396	4	AT4G17900	0.413716	0.0263136	5	AT5G19260	0.213558	0.339596	7	AT4G39910	0.210031	0.00688077	9
AT4G11655	0.189134	0.37714	2													AT4G26740	0.294841	0.0365445	3	AT3G23270	0.373192	0.101792	4	AT4G17960	0.285913	0.200341	5	AT5G19300	0.172969	0.288488	7	AT4G40010	0.235619	0.0869306	9
AT4G11700	0.473665	0.63469	2													AT4G26800	0.277042	0.477571	3	AT3G23530	0.25452	0.0860556	4	AT4G17970	0.260941	0.093478	5	AT5G19320	0.254095	0.145255	7	AT5G01015	0.174898	0.296508	9
AT4G11750	0.263765	0.716593	2													AT4G26960	0.243975	0.457782	3	AT3G23770	0.304945	0.134822	4	AT4G17980	0.340014	0.207283	5	AT5G19855	0.2947	0.18979	7	AT5G01260	0.339061	0.271036	9
AT4G11810	0.348597	0.0560299	2													AT4G27360	0.337077	0.159898	3	AT3G23805	0.233496	0.139808	4	AT4G18010	0.285604	0.11109	5	AT5G19960	0.234332	0.273324	7	AT5G01450	0.242427	0.0940504	9
AT4G12440	0.23152	0.113814	2													AT4G27595	0.200477	0.467681	3	AT3G23880	0.203058	0.341762	4	AT4G18260	0.229751	0.251891	5	AT5G20050	0.29038	0.153506	7	AT5G01470	0.217271	0.172954	9
AT4G12530	0.169646	0.486627	2													AT4G27670	0.409785	0.132029	3	AT3G24000	0.368691	0.203456	4	AT4G18425	0.483405	0.0575293	5	AT5G20110	0.360613	0.168161	7	AT5G01500	0.273028	0.0980014	9
AT4G12940	0.345375	0.577782	2													AT4G27740	0.459153	0.0627334	3	AT3G24110	0.221108	0.164571	4	AT4G18430	0.330261	0.0127529	5	AT5G20140	0.319713	0.191578	7	AT5G01530	0.323775	0.080907	9
AT4G13090	0.40632	0.322227	2													AT4G27745	0.264051	0.0755197	3	AT3G24140	0.227101	0.076827	4	AT4G18570	0.280135	0.145192	5	AT5G20230	0.343047	0.230779	7	AT5G01610	0.405551	0.0898398	9
AT4G13880	0.35925	0.446629	2													AT4G27810	0.3614	0.141627	3	AT3G24150	0.320764	0.226517	4	AT4G18630	0.267497	0.271019	5	AT5G20360	0.295401	0.286018	7	AT5G01670	0.258337	0.131378	9
AT4G13890	0.364388	0.145153	2													AT4G28110	0.249135	0.179344	3	AT3G24230	0.263134	0.376016	4	AT4G18670	0.383609	0.261286	5	AT5G20630	0.304454	0.116811	7	AT5G01720	0.360716	0.12362	9
AT4G14670	0.239261	0.380154	2													AT4G28365	0.296497	0.222862	3	AT3G24300	0.32785	0.0533392	4	AT4G18770	0.260877	0.14344	5	AT5G20710	0.256127	0.131645	7	AT5G01890	0.331246	0.139552	9
AT4G14746	0.165012	0.392332	2													AT4G28410	0.219901	0.251004	3	AT3G24310	0.246704	0.129178	4	AT4G18790	0.260503	0.0819723	5	AT5G20850	0.223558	0.0178309	7	AT5G01960	0.300474	0.204047	9
AT4G14805	0.285483	0.395409	2													AT4G28430	0.415789	0.34147	3	AT3G24330	0.179912	0.188567	4	AT4G18960	0.202579	0.0274216	5	AT5G20940	0.190235	0.267265	7	AT5G01970	0.223996	0.260174	9
AT4G15215	0.261131	0.197477	2													AT4G28485	0.251883	0.284512	3	AT3G24420	0.334993	0.125726	4	AT4G18990	0.222749	0.165819	5	AT5G21030	0.226152	0.551402	7	AT5G02100	0.215811	0.128041	9
AT4G15280	0.380375	0.241757	2													AT4G28520	0.285616	0.129585	3	AT3G24460	0.273746	0.124281	4	AT4G19030	0.258313	0.257896	5	AT5G21060	0.190693	0.272093	7	AT5G02130	0.240092	0.239869	9
AT4G15393	0.454258	0.211011	2													AT4G28580	0.280403	0.65548	3	AT3G24620	0.258405	0.118316	4	AT4G19150	0.296377	0.208799	5	AT5G21100	0.307567	0.0964135	7	AT5G02180	0.253648	0.15384	9
AT4G15417	0.310078	0.693317	2													AT4G28630	0.32019	0.154378	3	AT3G24650	0.277141	0.103485	4	AT4G19220	0.293249	0.278469	5	AT5G21105	0.336924	0.0919729	7	AT5G02530	0.295253	0.129499	9
AT4G15810	0.232076	0.600175	2													AT4G28710	0.208305	0.18558	3	AT3G24730	0.39499	0.106244	4	AT4G19460	0.30792	0.0753567	5	AT5G22220	0.214814	0.22171	7	AT5G02740	0.172608	0.244728	9
AT4G15980	0.317127	0.296238	2													AT4G28840	0.266392	0.163793	3	AT3G24750	0.199441	0.408142	4	AT4G19510	0.349984	0.427274	5	AT5G22250	0.481648	0.0796665	7	AT5G02810	0.233561	0.144376	9
AT4G16050	0.427767	0.338685	2													AT4G29050	0.280783	0.35068	3	AT3G24770	0.157782	0.43959	4	AT4G19610	0.160041	0.496659	5	AT5G22290	0.240093	0.174848	7	AT5G02880	0.205167	0.245756	9
AT4G16230	0.298921	0.230319	2													AT4G29110	0.27017	0.239981	3	AT3G24790	0.311551	0.204154	4	AT4G19810	0.330814	0.0879264	5	AT5G22300	0.310131	0.15234	7	AT5G02910	0.324765	0.207559	9
AT4G17700	0.483331	0.401453	2													AT4G29150	0.325078	0.131354	3	AT3G24820	0.213807	0.162283	4	AT4G20230	0.180261	0.59564	5	AT5G22320	0.329038	0.186181	7	AT5G03280	0.214961	0.129583	9
AT4G18090	0.294971	0.566125	2													AT4G29305	0.394256	0.134162	3	AT3G24860	0.319528	0.203764	4	AT4G20270	0.211856	0.124771	5	AT5G22540	0.350882	0.154832	7	AT5G03300	0.114146	0.0464437	9
AT4G18110	0.436974	1.02762	2													AT4G29400	0.204039	0.272218	3	AT3G24870	0.174302	0.327642	4	AT4G20420	0.27863	0.362051	5	AT5G22760	0.195915	0.369491	7	AT5G03340	0.193282	0.0506425	9
AT4G18150	0.369592	0.433646	2													AT4G29470	0.2071	0.49369	3	AT3G24982	0.248544	0.462349	4	AT4G20800	0.310771	0.254204	5	AT5G23060	0.181854	0.128107	7	AT5G03545	0.216876	0.68134	9
AT4G18180	0.166906	0.181279	2													AT4G29600	0.282439	0.527666	3	AT3G25050	0.271288	0.185995	4	AT4G21170	0.294627	0.321431	5	AT5G23130	0.285739	0.249601	7	AT5G03630	0.260653	0.134135	9
AT4G18220	0.118465	0.427709	2													AT4G29658	0.189369	0.275598	3	AT3G25130	0.217266	0.299171	4	AT4G21190	0.253149	0.195858	5	AT5G23210	0.273256	0.156428	7	AT5G03740	0.238442	0.511138	9
AT4G18250	0.208784	0.271712	2													AT4G29905	0.390336	0.0314143	3	AT3G25180	0.266845	0.271092	4	AT4G21390	0.312305	0.13025	5	AT5G23290	0.228861	0.0133489	7	AT5G04060	0.384698	0.0944912	9
AT4G18450	0.180119	0.662403	2													AT4G29930	0.348479	0.111219	3	AT3G25597	0.30515	0.229004	4	AT4G21400	0.322105	0.263985	5	AT5G23340	0.292891	0.0817649	7	AT5G04290	0.312357	0.328442	9
AT4G18690	0.281889	0.396078	2													AT4G29980	0.331771	0.274418	3	AT3G25700	0.357141	0.130375	4	AT4G21600	0.323583	0.347766	5	AT5G23580	0.265248	0.0797331	7	AT5G04500	0.318965	0.145136	9
AT4G18760	0.298119	0.0885261	2													AT4G30030	0.245464	0.304266	3	AT3G25882	0.294562	0.626506	4	AT4G21690	0.248916	0.188997	5	AT5G23660	0.274905	0.19307	7	AT5G04540	0.15968	0.297201	9
AT4G19050	0.24266	0.388013	2													AT4G30070	0.41119	0.355671	3	AT3G26040	0.239387	0.254724	4	AT4G21890	0.405728	0.13969	5	AT5G23720	0.260959	0.105348	7	AT5G04600	0.250572	0.142562	9
AT4G19590	0.397225	0.272952	2													AT4G30180	0.151373	0.366299	3	AT3G26115	0.25888	0.286139	4	AT4G21940	0.26478	0.169636	5	AT5G23810	0.23335	0.345241	7	AT5G04710	0.215607	0.129605	9
AT4G19720	0.356374	0.315672	2													AT4G30280	0.312924	0.0896872	3	AT3G26130	0.288862	0.218037	4	AT4G22610	0.337683	0.979989	5	AT5G23870	0.290629	0.104911	7	AT5G05130	0.264706	0.161538	9
AT4G19925	0.208671	0.284857	2													AT4G30320	0.208797	0.270388	3	AT3G26340	0.14104	0.117494	4	AT4G22730	0.257219	0.15883	5	AT5G24000	0.274539	0.101993	7	AT5G05190	0.191139	0.491392	9
AT4G20080	0.247784	0.180856	2													AT4G30370	0.318444	0.151829	3	AT3G26350	0.221086	0.34936	4	AT4G22790	0.22207	0.203914	5	AT5G24230	0.240208	0.143688	7	AT5G05250	0.287839	0.0935118	9
AT4G20095	0.270922	0.831004	2													AT4G30640	0.421251	0.3561	3	AT3G26420	0.415719	0.116176	4	AT4G22830	0.35353	0.218676	5	AT5G24590	0.411201	0.190268	7	AT5G05320	0.220597	0.241316	9
AT4G20100	0.350343	0.216161	2													AT4G30770	0.264437	0.158065	3	AT3G26430	0.304109	0.224125	4	AT4G22860	0.230234	0.239511	5	AT5G24710	0.243112	0.111182	7	AT5G05480	0.200287	0.291375	9
AT4G20240	0.376439	0.361166	2													AT4G30825	0.338297	0.186717	3	AT3G26500	0.31729	0.171407	4	AT4G23000	0.15107	0.170049	5	AT5G25500	0.336151	0.150172	7	AT5G05700	0.209243	0.397314	9
AT4G20680	0.312347	0.389421	2													AT4G30990	0.199657	0.380753	3	AT3G26610	0.255591	0.171832	4	AT4G23070	0.322055	0.217895	5	AT5G25580	0.214259	0.39719	7	AT5G05730	0.247463	0.134695	9
AT4G20970	0.229815	0.224962	2													AT4G31380	0.171882	0.163969	3	AT3G26780	0.366082	0.0859756	4	AT4G23220	0.305324	0.374326	5	AT5G25930	0.312661	0.219317	7	AT5G05980	0.20048	0.142741	9
AT4G21220	0.216352	0.356463	2													AT4G31440	0.245229	0.492315	3	AT3G26782	0.32652	0.0683715	4	AT4G23260	0.244229	0.309135	5	AT5G26040	0.270636	0.128834	7	AT5G05990	0.275084	0.199203	9
AT4G21250	0.267181	0.145686	2													AT4G31570	0.213914	0.341675	3	AT3G27120	0.18138	0.0848609	4	AT4G23440	0.418396	0.0461317	5	AT5G26220	0.312091	0.0952819	7	AT5G06130	0.258349	0.103563	9
AT4G21323	0.268531	0.269764	2													AT4G31620	0.233674	0.550231	3	AT3G27250	0.199508	0.281103	4	AT4G23670	0.26519	0.253197	5	AT5G27380	0.287065	0.213734	7	AT5G06460	0.183057	0.17276	9
AT4G21330	0.364902	0.197899	2													AT4G31660	0.41819	0.501485	3	AT3G27325	0.172701	0.177034	4	AT4G23800	0.291577	0.0927175	5	AT5G27395	0.149996	0.269218	7	AT5G06600	0.167662	0.0212739	9
AT4G21340	0.348646	0.392781	2													AT4G31805	0.292637	0.265134	3	AT3G27410	0.240841	0.705749	4	AT4G23880	0.182723	0.451911	5	AT5G27420	0.430791	0.1758	7	AT5G06750	0.252	0.267143	9
AT4G21585	0.195494	0.174541	2													AT4G31830	0.414533	0.0467704	3	AT3G27415	0.265724	0.304226	4	AT4G24100	0.207528	0.1674	5	AT5G27630	0.208179	0.241696	7	AT5G07110	0.26451	0.0936073	9
AT4G21970	0.384087	0.13845	2													AT4G32050	0.215919	0.368474	3	AT3G27460	0.228368	0.165581	4	AT4G24110	0.470174	0.0756592	5	AT5G28750	0.299538	0.159791	7	AT5G07320	0.320867	0.0596845	9
AT4G22060	0.492518	0.409261	2													AT4G32170	0.280798	0.240755	3	AT3G27473	0.470123	0.390589	4	AT4G24140	0.18866	0.261631	5	AT5G34930	0.30465	0.226561	7	AT5G07400	0.24261	0.299256	9
AT4G22100	0.267792	0.155484	2													AT4G32272	0.25943	0.103327	3	AT3G27550	0.224036	0.0864458	4	AT4G24290	0.283296	0.0907997	5	AT5G35370	0.318898	0.146247	7	AT5G07740	0.309685	0.148595	9
AT4G22390	0.392345	0.277331	2													AT4G32295	0.170089	0.255928	3	AT3G27640	0.20054	0.259678	4	AT4G24540	0.152743	0.318845	5	AT5G35410	0.265404	0.126966	7	AT5G07910	0.185167	0.0835042	9
AT4G22520	0.278698	0.849582	2													AT4G32820	0.204288	0.217192	3	AT3G27830	0.329828	0.0693425	4	AT4G24660	0.255565	0.136522	5	AT5G35740	0.315432	0.136202	7	AT5G07920	0.267816	0.10214	9
AT4G22600	0.256978	0.177356	2													AT4G33130	0.257319	0.172397	3	AT3G27850	0.314766	0.0559849	4	AT4G25140	0.297049	0.045104	5	AT5G37530	0.223055	0.124468	7	AT5G07960	0.234715	0.0911557	9
AT4G22810	0.432909	0.0308064	2													AT4G33355	0.222382	0.226288	3	AT3G27870	0.280782	0.0996477	4	AT4G25160	0.279714	0.147106	5	AT5G37590	0.175164	0.344397	7	AT5G08160	0.233845	0.0220914	9
AT4G22940	0.280759	0.239862	2													AT4G33560	0.289656	0.259006	3	AT3G27920	0.213991	0.252094	4	AT4G25260	0.285539	0.16838	5	AT5G38070	0.188492	0.304803	7	AT5G08420	0.243117	0.208895	9
AT4G23340	0.214608	0.24126	2													AT4G33565	0.288464	0.217634	3	AT3G28100	0.306016	0.191949	4	AT4G25530	0.289174	0.800432	5	AT5G38380	0.196911	0.0926934	7	AT5G08540	0.16735	0.20825	9
AT4G23390	0.24515	0.416212	2													AT4G33625	0.194409	0.196631	3	AT3G28420	0.252598	0.322292	4	AT4G25760	0.30146	0.313399	5	AT5G38900	0.451493	0.0618607	7	AT5G09620	0.459452	0.141679	9
AT4G23560	0.346599	0.0855525	2													AT4G33730	0.337607	0.12005	3	AT3G28470	0.339168	0.181291	4	AT4G25990	0.415044	0.307925	5	AT5G39360	0.435025	0.0226135	7	AT5G09810	0.227051	0.00520567	9
AT4G23580	0.408858	0.578545	2													AT4G33800	0.181711	0.25505	3	AT3G28660	0.26567	0.171424	4	AT4G26010	0.24243	0.280921	5	AT5G39960	0.259457	0.139858	7	AT5G09870	0.350533	0.0380621	9
AT4G23882	0.25215	0.654301	2													AT4G33840	0.295218	0.279548	3	AT3G28710	0.352587	0.00350117	4	AT4G26130	0.227545	0.352283	5	AT5G40140	0.206801	0.154788	7	AT5G09920	0.160157	0.0595642	9
AT4G24080	0.381731	0.159504	2													AT4G33860	0.343774	0.164396	3	AT3G28930	0.465523	0.178042	4	AT4G26140	0.212368	0.151639	5	AT5G40150	0.380952	0.107066	7	AT5G10020	0.231838	0.142147	9
AT4G24320	0.254197	0.25421	2													AT4G34320	0.333095	0.0238025	3	AT3G28960	0.330855	0.0788721	4	AT4G26440	0.213101	0.359972	5	AT5G40270	0.206853	0.170064	7	AT5G10630	0.226788	0.115739	9
AT4G24975	0.487756	0.380394	2													AT4G34400	0.369873	0.348657	3	AT3G29000	0.396518	0.236921	4	AT4G26550	0.196398	0.118121	5	AT5G40300	0.336702	0.208552	7	AT5G10700	0.365698	0.123705	9
AT4G25190	0.233512	0.305067	2													AT4G34410	0.294206	0.18762	3	AT3G29020	0.199794	0.280561	4	AT4G26660	0.229644	0.292653	5	AT5G40380	0.298614	0.173165	7	AT5G10730	0.155227	0.0816807	9
AT4G25250	0.258126	0.29993	2													AT4G34412	0.21197	0.147565	3	AT3G29290	0.239036	0.233154	4	AT4G26760	0.333914	0.0668725	5	AT5G40470	0.388708	0.253181	7	AT5G10750	0.269856	0.0904587	9
AT4G25290	0.202956	0.379754	2													AT4G34419	0.354744	0.0884304	3	AT3G29590	0.355748	0.164864	4	AT4G26890	0.32262	0.348794	5	AT5G40480	0.184471	0.249399	7	AT5G10860	0.243672	0.0932713	9
AT4G25400	0.300387	0.403877	2													AT4G34420	0.245911	0.0442039	3	AT3G29680	0.428887	0.352579	4	AT4G27070	0.212821	0.0982205	5	AT5G40550	0.267519	0.115122	7	AT5G10870	0.278551	0.212472	9
AT4G25410	0.309551	0.237075	2													AT4G34530	0.213049	0.38354	3	AT3G29770	0.332934	0.104315	4	AT4G27110	0.336523	0.10793	5	AT5G40645	0.202897	0.0578851	7	AT5G10920	0.348952	0.0693072	9
AT4G25430	0.172739	0.922622	2													AT4G34560	0.115319	0.604991	3	AT3G30210	0.387793	0.23729	4	AT4G27320	0.333791	0.0489928	5	AT5G40890	0.214736	0.0296974	7	AT5G10940	0.180629	0.227724	9
AT4G25515	0.264291	0.187814	2													AT4G34650	0.300675	0.121802	3	AT3G30260	0.297871	0.217117	4	AT4G27420	0.267911	0.170527	5	AT5G41050	0.206162	0.2861	7	AT5G11150	0.292459	0.0905455	9
AT4G25820	0.313316	0.183621	2													AT4G34790	0.258317	0.0820741	3	AT3G30350	0.322999	0.471861	4	AT4G27580	0.114083	0.583511	5	AT5G41150	0.217564	0.109471	7	AT5G11280	0.213263	0.0948929	9
AT4G26020	0.3508	0.0611239	2													AT4G34800	0.288771	0.0501357	3	AT3G30380	0.392584	0.0551459	4	AT4G27630	0.230946	0.154215	5	AT5G41330	0.276138	0.150474	7	AT5G11490	0.186483	0.0682565	9
AT4G26055	0.172346	0.481021	2													AT4G35130	0.216889	0.257918	3	AT3G30530	0.273788	0.186896	4	AT4G27660	0.469138	0.25624	5	AT5G41460	0.336666	0.0608902	7	AT5G11630	0.217508	0.460757	9
AT4G26170	0.358514	0.479509	2													AT4G35200	0.275288	0.194586	3	AT3G42180	0.262101	0.201401	4	AT4G27890	0.303592	0.194001	5	AT5G41810	0.307261	0.312354	7	AT5G11720	0.280095	0.159069	9
AT4G28000	0.253586	0.102399	2													AT4G35210	0.180133	0.308528	3	AT3G43660	0.376936	0.179859	4	AT4G27970	0.228103	0.212454	5	AT5G41880	0.319571	0.0733894	7	AT5G12140	0.117213	0.291374	9
AT4G28170	0.324381	0.533864	2													AT4G35390	0.253563	0.128765	3	AT3G43740	0.279073	0.156086	4	AT4G28160	0.133925	1.0517	5	AT5G41920	0.269551	0.15496	7	AT5G12170	0.334962	0.285638	9
AT4G28380	0.294386	0.127367	2													AT4G35520	0.243392	0.473961	3	AT3G44050	0.203577	0.161786	4	AT4G28280	0.256409	0.263076	5	AT5G42050	0.208852	0.198007	7	AT5G12200	0.227238	0.123233	9
AT4G28397	0.19663	0.991268	2													AT4G35640	0.219287	0.231152	3	AT3G44160	0.185568	0.0539008	4	AT4G28500	0.269195	0.104356	5	AT5G42080	0.178973	0.0656923	7	AT5G12290	0.252441	0.145663	9
AT4G28850	0.282462	0.164002	2													AT4G35660	0.38482	0.393628	3	AT3G44380	0.200491	0.0622558	4	AT4G28640	0.267204	0.169574	5	AT5G42180	0.326184	0.0775776	7	AT5G12410	0.15667	0.391702	9
AT4G28930	0.348828	0.790634	2													AT4G35680	0.277538	0.363357	3	AT3G44550	0.393459	0.106686	4	AT4G28650	0.314008	0.0879602	5	AT5G42650	0.464286	0.146682	7	AT5G12890	0.290028	0.266205	9
AT4G29230	0.164689	0.0932322	2													AT4G35710	0.368087	0.296829	3	AT3G44690	0.230124	0.521998	4	AT4G28720	0.350912	0.0701083	5	AT5G43150	0.454265	0.150306	7	AT5G13010	0.236481	0.152255	9
AT4G29610	0.243658	0.566132	2													AT4G35720	0.232006	0.234754	3	AT3G44770	0.292721	0.54398	4	AT4G28890	0.286118	0.145398	5	AT5G43745	0.166487	0.181758	7	AT5G13030	0.214504	0.0843733	9
AT4G29760	0.331781	0.687228	2													AT4G36070	0.267698	0.163985	3	AT3G44940	0.305475	0.0937335	4	AT4G29240	0.273883	0.178971	5	AT5G43870	0.383285	0.0579537	7	AT5G13300	0.243493	0.0767607	9
AT4G29920	0.203919	0.205005	2													AT4G36120	0.319672	0.23272	3	AT3G45020	0.244539	0.0430314	4	AT4G29250	0.260325	0.24803	5	AT5G43910	0.25916	0.212246	7	AT5G13630	0.298522	0.0492327	9
AT4G30040	0.314575	0.331681	2													AT4G36160	0.134922	0.235066	3	AT3G45210	0.343609	0.302603	4	AT4G29285	0.235065	0.65159	5	AT5G43920	0.28641	0.0945515	7	AT5G13720	0.379592	0.104415	9
AT4G30067	0.487857	0.29524	2													AT4G36240	0.305408	0.399927	3	AT3G45240	0.308625	0.169765	4	AT4G29660	0.0976136	0.0444952	5	AT5G44030	0.277482	0.044773	7	AT5G13740	0.450801	0.106343	9
AT4G30074	0.446708	0.330035	2													AT4G36260	0.252094	0.0829561	3	AT3G45320	0.204396	0.551503	4	AT4G29700	0.27735	0.168309	5	AT5G44080	0.408518	0.155871	7	AT5G13970	0.222415	0.476238	9
AT4G30250	0.328015	0.0763452	2													AT4G36620	0.139546	0.480816	3	AT3G45430	0.225011	0.270131	4	AT4G29820	0.352255	0.143142	5	AT5G44090	0.191745	0.0766231	7	AT5G14105	0.156224	0.195311	9
AT4G30540	0.272809	0.30497	2													AT4G36700	0.332368	0.274474	3	AT3G45650	0.269556	0.144478	4	AT4G30000	0.305768	0.124367	5	AT5G44520	0.245795	0.333099	7	AT5G14210	0.205254	0.107548	9
AT4G31070	0.168033	0.511305	2													AT4G36740	0.317698	0.127866	3	AT3G45860	0.23559	0.213659	4	AT4G30090	0.241031	0.334007	5	AT5G44740	0.215846	0.213624	7	AT5G14220	0.213183	0.17223	9
AT4G31320	0.155032	0.186159	2													AT4G36850	0.22972	0.209042	3	AT3G45890	0.315341	0.133307	4	AT4G30170	0.445152	0.120478	5	AT5G44800	0.17298	0.230435	7	AT5G14230	0.257976	0.154359	9
AT4G31630	0.270212	0.526923	2													AT4G36945	0.38408	0.153988	3	AT3G45960	0.312313	0.238313	4	AT4G30570	0.27353	0.125849	5	AT5G45040	0.260463	0.290782	7	AT5G14250	0.251127	0.270072	9
AT4G31940	0.254567	0.190932	2													AT4G37420	0.355976	0.160468	3	AT3G46240	0.378752	0.303081	4	AT4G30830	0.274878	0.161108	5	AT5G45050	0.25162	0.529393	7	AT5G14320	0.160286	0.0815027	9
AT4G32780	0.36258	0.157374	2													AT4G37480	0.311359	0.203243	3	AT3G46300	0.330923	0.390415	4	AT4G30870	0.185716	0.266856	5	AT5G45420	0.402651	0.150356	7	AT5G14520	0.273269	0.100187	9
AT4G33020	0.290162	0.103117	2													AT4G37520	0.24425	0.123338	3	AT3G46540	0.302149	0.226552	4	AT4G31000	0.158935	0.332834	5	AT5G45600	0.156852	0.0671443	7	AT5G14530	0.220012	0.0644245	9
AT4G33590	0.317697	0.156117	2													AT4G37700	0.432602	0.395907	3	AT3G46550	0.269798	0.116263	4	AT4G31250	0.35228	0.128937	5	AT5G45610	0.223137	0.521102	7	AT5G14540	0.193642	0.238929	9
AT4G33600	0.260003	0.222312	2													AT4G37780	0.335087	0.248862	3	AT3G46610	0.177628	0.20234	4	AT4G31270	0.286404	0.350919	5	AT5G45650	0.248146	0.220576	7	AT5G15020	0.260632	0.204378	9
AT4G33870	0.316984	0.383084	2													AT4G37920	0.19481	0.119237	3	AT3G46650	0.370876	0.313912	4	AT4G31310	0.207773	0.306948	5	AT5G45670	0.212469	0.164939	7	AT5G15120	0.280983	0.216494	9
AT4G33880	0.194212	0.184161	2													AT4G38140	0.151012	0.286484	3	AT3G46660	0.338153	0.255764	4	AT4G31530	0.272887	0.19531	5	AT5G45840	0.271868	0.161656	7	AT5G15350	0.261699	0.0852463	9
AT4G33930	0.241183	0.361807	2													AT4G38410	0.161124	0.519111	3	AT3G46690	0.267596	0.280843	4	AT4G31550	0.480849	0.140733	5	AT5G46570	0.195584	0.0385278	7	AT5G15390	0.315217	0.183025	9
AT4G34210	0.411289	0.27454	2													AT4G38650	0.307183	0.147148	3	AT3G46700	0.352123	0.41512	4	AT4G31610	0.251414	0.5172	5	AT5G46590	0.253618	0.145502	7	AT5G15450	0.273336	0.0499342	9
AT4G34510	0.327511	0.162141	2													AT4G38825	0.295293	0.119657	3	AT3G46750	0.227615	0.247864	4	AT4G31800	0.294883	0.186189	5	AT5G46840	0.365013	0.0446607	7	AT5G15490	0.236524	0.0399115	9
AT4G34520	0.281069	0.157571	2													AT4G39000	0.273801	0.28669	3	AT3G46780	0.29749	0.132794	4	AT4G32000	0.232716	0.17685	5	AT5G47110	0.313679	0.142288	7	AT5G15870	0.288937	0.184733	9
AT4G34550	0.159928	0.879152	2													AT4G39190	0.263435	0.376033	3	AT3G46870	0.334648	0.0859085	4	AT4G32570	0.229872	0.261116	5	AT5G47450	0.345516	0.0338429	7	AT5G15980	0.210893	0.247118	9
AT4G34580	0.241096	0.113512	2													AT4G39410	0.263861	0.212174	3	AT3G46890	0.324551	0.166745	4	AT4G32630	0.206972	0.430261	5	AT5G47460	0.333464	0.206411	7	AT5G16040	0.189802	0.110258	9
AT4G34810	0.166245	0.222026	2													AT4G39490	0.229119	0.255247	3	AT3G46950	0.418717	0.242278	4	AT4G32650	0.277106	0.168942	5	AT5G47490	0.229367	0.331986	7	AT5G16060	0.317536	0.0673586	9
AT4G34880	0.237487	0.208378	2													AT4G39530	0.282384	0.156239	3	AT3G46990	0.347528	0.132249	4	AT4G32700	0.152183	0.318229	5	AT5G47750	0.214933	0.0644316	7	AT5G16120	0.263264	0.151775	9
AT4G35610	0.463925	0.405705	2													AT4G39720	0.271291	0.220405	3	AT3G47040	0.262528	0.121103	4	AT4G32860	0.418484	0.072321	5	AT5G48380	0.367277	0.183486	7	AT5G16210	0.184571	0.168751	9
AT4G35733	0.334255	0.54777	2													AT4G39795	0.185489	0.409789	3	AT3G47570	0.314796	0.219938	4	AT4G33170	0.223874	0.253201	5	AT5G48720	0.244788	0.0850993	7	AT5G16320	0.260901	0.416203	9
AT4G35810	0.235869	0.258792	2													AT4G40090	0.186153	0.42193	3	AT3G47690	0.17416	0.153748	4	AT4G33420	0.267867	0.0892131	5	AT5G48840	0.187772	0.300533	7	AT5G16380	0.387318	0.139387	9
AT4G35900	0.20659	0.385917	2													AT5G01060	0.21923	0.150314	3	AT3G47720	0.405266	0.201067	4	AT4G33470	0.241086	0.185816	5	AT5G48930	0.416655	0.107241	7	AT5G16680	0.214699	0.418301	9
AT4G37100	0.311235	0.0645724	2													AT5G01250	0.309067	0.237882	3	AT3G47820	0.410834	0.108018	4	AT4G33540	0.178105	0.208258	5	AT5G48960	0.210211	0.0870065	7	AT5G16715	0.188765	0.0674966	9
AT4G37160	0.273963	0.0738198	2													AT5G01280	0.256637	0.447629	3	AT3G47840	0.272082	0.242541	4	AT4G33550	0.267964	0.212818	5	AT5G49180	0.28512	0.242591	7	AT5G16810	0.213843	0.155655	9
AT4G37720	0.155409	0.557983	2													AT5G01570	0.36356	0.418417	3	AT3G47870	0.472644	0.140319	4	AT4G33810	0.286727	0.216475	5	AT5G49190	0.202448	0.0694214	7	AT5G17400	0.214508	0.0862578	9
AT4G37730	0.191793	0.459714	2													AT5G01580	0.230854	0.27211	3	AT3G47890	0.257868	0.244281	4	AT4G33970	0.320246	0.138499	5	AT5G49320	0.292785	0.158455	7	AT5G17410	0.172744	0.0624093	9
AT4G37810	0.212959	0.102907	2													AT5G01760	0.305683	0.249103	3	AT3G48080	0.261626	0.474875	4	AT4G34135	0.257698	0.225551	5	AT5G49430	0.166313	0.181885	7	AT5G17560	0.25637	0.255106	9
AT4G37850	0.226027	0.386527	2													AT5G01881	0.451582	0.747333	3	AT3G48100	0.392893	0.0416615	4	AT4G34138	0.346039	0.196866	5	AT5G49570	0.261594	0.208465	7	AT5G17700	0.237762	0.313287	9
AT4G38030	0.188009	0.357116	2													AT5G01900	0.142019	0.478207	3	AT3G48160	0.289135	0.125052	4	AT4G34220	0.257759	0.269511	5	AT5G49680	0.214782	0.203398	7	AT5G17770	0.245195	0.139928	9
AT4G39250	0.161057	0.171263	2													AT5G02070	0.206456	0.113941	3	AT3G48180	0.389391	0.180154	4	AT4G34440	0.276846	0.132868	5	AT5G50000	0.18926	0.0378819	7	AT5G18070	0.324202	0.119386	9
AT4G39340	0.415515	0.130443	2													AT5G02400	0.293194	0.117362	3	AT3G48195	0.24217	0.243139	4	AT4G34480	0.331477	0.11008	5	AT5G50020	0.34714	0.222588	7	AT5G18110	0.277002	0.110599	9
AT4G39580	0.320455	0.0985056	2													AT5G02460	0.224713	0.119607	3	AT3G48240	0.342591	0.174137	4	AT4G34730	0.289244	0.122311	5	AT5G50030	0.332679	0.251688	7	AT5G18410	0.164226	0.038379	9
AT4G39810	0.236531	0.0954692	2													AT5G02750	0.413111	0.136425	3	AT3G48340	0.309804	0.117505	4	AT4G34850	0.19049	0.105887	5	AT5G50210	0.329037	0.185538	7	AT5G18475	0.211121	0.323332	9
AT4G39952	0.261589	0.242503	2													AT5G02950	0.276655	0.439824	3	AT3G48380	0.252181	0.130113	4	AT4G34890	0.244361	0.11776	5	AT5G50310	0.211447	0.0986299	7	AT5G18520	0.177653	0.050956	9
AT5G01070	0.250164	0.215415	2													AT5G03310	0.214975	0.185033	3	AT3G48390	0.269442	0.314272	4	AT4G34990	0.29764	0.183846	5	AT5G50410	0.284276	0.0807263	7	AT5G18570	0.210301	0.103531	9
AT5G01660	0.192432	0.367489	2													AT5G03600	0.281134	0.326823	3	AT3G48430	0.229821	0.258629	4	AT4G35010	0.275154	0.083035	5	AT5G50760	0.21549	0.289236	7	AT5G18580	0.292807	0.0312788	9
AT5G01860	0.291062	0.42691	2													AT5G03670	0.312348	0.140536	3	AT3G48480	0.213324	0.317596	4	AT4G35030	0.244963	0.264576	5	AT5G50860	0.22372	0.133612	7	AT5G18900	0.189828	0.116081	9
AT5G02210	0.423281	0.682136	2													AT5G03680	0.226237	0.112064	3	AT3G48590	0.277991	0.100809	4	AT4G35070	0.289155	0.256907	5	AT5G50890	0.300199	0.13605	7	AT5G19120	0.433987	0.208174	9
AT5G02730	0.194573	0.70373	2													AT5G04190	0.303841	0.287965	3	AT3G48700	0.242727	0.321976	4	AT4G35170	0.250924	0.428529	5	AT5G51070	0.276372	0.0901344	7	AT5G19180	0.289048	0.261576	9
AT5G02930	0.312297	1.07333	2													AT5G04780	0.31976	0.147275	3	AT3G48710	0.227804	0.412057	4	AT4G35270	0.212352	0.136919	5	AT5G51100	0.206329	0.204683	7	AT5G19280	0.19033	0.312847	9
AT5G03060	0.263251	0.939748	2													AT5G04970	0.30933	0.112678	3	AT3G48720	0.257022	0.215499	4	AT4G35310	0.198877	0.114287	5	AT5G51460	0.30284	0.0729415	7	AT5G19330	0.182225	0.0561434	9
AT5G03590	0.204413	0.203494	2													AT5G05260	0.303004	0.21743	3	AT3G48780	0.287832	0.040419	4	AT4G35550	0.334576	0.0656692	5	AT5G51480	0.24197	0.224988	7	AT5G19590	0.470153	0.0758438	9
AT5G03790	0.225402	0.202612	2													AT5G05330	0.422932	0.129933	3	AT3G48820	0.251606	0.0870356	4	AT4G35725	0.372314	0.525257	5	AT5G51545	0.303152	0.195935	7	AT5G19680	0.206421	0.150219	9
AT5G03820	0.265465	0.22317	2													AT5G05790	0.283512	0.179268	3	AT3G48850	0.262662	0.134952	4	AT4G35730	0.166903	0.230165	5	AT5G51560	0.215434	0.151053	7	AT5G19910	0.131868	0.22911	9
AT5G03890	0.229216	0.32077	2													AT5G05830	0.179599	0.319921	3	AT3G48870	0.235668	0.166865	4	AT4G35770	0.249664	0.13892	5	AT5G51590	0.252482	0.217927	7	AT5G20030	0.222636	0.312442	9
AT5G04700	0.193416	0.198664	2													AT5G05965	0.293396	0.311197	3	AT3G48920	0.187432	0.472021	4	AT4G35840	0.281941	0.140942	5	AT5G51600	0.31132	0.131424	7	AT5G20080	0.178402	0.112279	9
AT5G04730	0.22657	0.689144	2													AT5G06070	0.177996	0.338186	3	AT3G48980	0.325347	0.0974606	4	AT4G35905	0.163864	0.141348	5	AT5G51700	0.202957	0.285033	7	AT5G20200	0.19392	0.45573	9
AT5G05040	0.475588	0.384479	2													AT5G06220	0.209814	0.25735	3	AT3G49055	0.312882	0.380976	4	AT4G35987	0.377663	0.110865	5	AT5G51820	0.275368	0.0920281	7	AT5G20320	0.156272	0.380505	9
AT5G05280	0.201887	0.354023	2													AT5G06350	0.213351	0.414934	3	AT3G49110	0.397642	0.101598	4	AT4G36140	0.356535	0.475247	5	AT5G51890	0.26145	0.0989736	7	AT5G20500	0.299012	0.19092	9
AT5G06080	0.281373	0.24369	2													AT5G06380	0.439688	0.177278	3	AT3G49170	0.271677	0.124308	4	AT4G36420	0.182341	0.359539	5	AT5G52340	0.361495	0.0437227	7	AT5G20590	0.282902	0.17842	9
AT5G06400	0.244878	0.252144	2													AT5G06390	0.238821	0.134531	3	AT3G49260	0.322413	0.0952793	4	AT4G36430	0.263897	0.117597	5	AT5G52640	0.46329	0.0186882	7	AT5G20650	0.254511	0.116906	9
AT5G06470	0.172333	0.226331	2													AT5G06450	0.22863	0.158109	3	AT3G49540	0.136084	0.726386	4	AT4G36470	0.223871	0.415839	5	AT5G52890	0.241081	0.470313	7	AT5G20885	0.363474	0.0530086	9
AT5G06900	0.255046	0.175419	2													AT5G06620	0.413487	0.157916	3	AT3G49550	0.374391	0.159359	4	AT4G36490	0.227514	0.104978	5	AT5G52960	0.270919	0.187557	7	AT5G20900	0.155651	0.460086	9
AT5G07150	0.16458	0.462444	2													AT5G06670	0.221478	0.255776	3	AT3G49620	0.265488	0.170201	4	AT4G36500	0.242462	0.0590363	5	AT5G53050	0.342709	0.178941	7	AT5G21010	0.255911	0.113507	9
AT5G07170	0.318115	0.406467	2													AT5G06839	0.181861	0.0623816	3	AT3G49645	0.18455	0.335788	4	AT4G36520	0.243228	0.322485	5	AT5G53080	0.265159	0.230916	7	AT5G21090	0.251915	0.0897821	9
AT5G07540	0.460248	0.631341	2													AT5G07010	0.309063	0.204302	3	AT3G49760	0.339943	0.347115	4	AT4G36540	0.172475	0.256632	5	AT5G53370	0.293293	0.120216	7	AT5G21120	0.29599	0.363547	9
AT5G07550	0.174674	0.504384	2													AT5G07230	0.281464	0.214974	3	AT3G49780	0.142821	0.550893	4	AT4G36550	0.288956	0.390641	5	AT5G53500	0.330911	0.12559	7	AT5G21150	0.355946	0.120278	9
AT5G07610	0.283499	0.394951	2													AT5G07330	0.466562	0.200309	3	AT3G49800	0.227859	0.30986	4	AT4G36710	0.483411	0.028816	5	AT5G53890	0.301254	0.10977	7	AT5G21170	0.217343	0.0981548	9
AT5G09490	0.212536	0.183113	2													AT5G07475	0.213307	0.340182	3	AT3G49820	0.408052	0.322705	4	AT4G36890	0.269044	0.124536	5	AT5G53940	0.27057	0.0126145	7	AT5G22340	0.401492	0.331347	9
AT5G09750	0.343765	0.179306	2													AT5G07490	0.1905	0.385902	3	AT3G49840	0.24745	0.365752	4	AT4G37080	0.238105	0.125788	5	AT5G54280	0.252861	0.0971664	7	AT5G22730	0.418146	0.412113	9
AT5G09805	0.188524	0.426231	2													AT5G07520	0.39117	0.400055	3	AT3G49900	0.290634	0.250094	4	AT4G37170	0.325194	0.121342	5	AT5G54300	0.321691	0.343904	7	AT5G22830	0.182487	0.0933941	9
AT5G09876	0.465478	0.400706	2													AT5G07572	0.38788	0.374064	3	AT3G49960	0.29441	0.109095	4	AT4G37290	0.285849	0.215256	5	AT5G54690	0.265709	0.0366126	7	AT5G22840	0.302357	0.140893	9
AT5G09910	0.21307	0.326766	2													AT5G07620	0.324042	0.128556	3	AT3G50120	0.31712	0.110296	4	AT4G37340	0.277765	0.192245	5	AT5G54830	0.306791	0.06326	7	AT5G23050	0.230038	0.168312	9
AT5G10120	0.29476	0.211354	2													AT5G07820	0.261599	0.411654	3	AT3G50130	0.389487	0.141455	4	AT4G37400	0.395002	0.102177	5	AT5G54910	0.209693	0.233078	7	AT5G23140	0.169922	0.0432622	9
AT5G10220	0.264472	0.168497	2													AT5G08070	0.493091	0.239782	3	AT3G50170	0.278656	0.119942	4	AT4G37560	0.294432	0.132115	5	AT5G55140	0.383153	0.0420662	7	AT5G23300	0.221351	0.0636245	9
AT5G10890	0.406218	0.237865	2													AT5G08305	0.20976	0.373773	3	AT3G50220	0.360049	0.0478781	4	AT4G37650	0.215729	0.0493954	5	AT5G55490	0.291135	0.258749	7	AT5G23330	0.266033	0.284411	9
AT5G11220	0.431287	0.259261	2													AT5G08310	0.260217	0.226895	3	AT3G50230	0.298569	0.244744	4	AT4G37670	0.30417	0.15017	5	AT5G55500	0.288046	0.153328	7	AT5G23530	0.393088	0.139093	9
AT5G11400	0.405471	0.528709	2													AT5G08391	0.201911	0.0347627	3	AT3G50260	0.425341	0.168793	4	AT4G37750	0.225907	0.174807	5	AT5G55560	0.297758	0.079737	7	AT5G24170	0.375835	0.118147	9
AT5G11410	0.191984	0.862924	2													AT5G08660	0.254657	0.0804737	3	AT3G50620	0.429439	0.118633	4	AT4G37800	0.375174	0.0830109	5	AT5G55960	0.323271	0.0670497	7	AT5G24240	0.225667	0.218149	9
AT5G11570	0.232469	0.322287	2													AT5G08770	0.334118	0.151563	3	AT3G50845	0.198985	0.206429	4	AT4G37940	0.134238	0.26604	5	AT5G56090	0.232118	0.0728062	7	AT5G24490	0.275504	0.128896	9
AT5G11830	0.266975	0.407853	2													AT5G08790	0.304298	0.0836154	3	AT3G50870	0.335308	0.117757	4	AT4G37950	0.252875	0.335083	5	AT5G56160	0.279167	0.26331	7	AT5G24690	0.22922	0.114442	9
AT5G12340	0.300599	0.239656	2													AT5G09280	0.169008	0.239803	3	AT3G50890	0.200509	0.277994	4	AT4G38180	0.290912	0.0742119	5	AT5G56170	0.415898	0.28302	7	AT5G25110	0.470074	0.0952667	9
AT5G12460	0.258676	0.25616	2													AT5G09380	0.247101	0.190814	3	AT3G50930	0.323247	0.0832513	4	AT4G38230	0.204016	0.0193303	5	AT5G56240	0.251348	0.409255	7	AT5G25150	0.278735	0.0876128	9
AT5G12990	0.131788	0.620242	2													AT5G09460	0.220795	0.297202	3	AT3G50940	0.274306	0.246403	4	AT4G38390	0.326556	0.11723	5	AT5G56350	0.244486	0.0414309	7	AT5G25590	0.37372	0.0857875	9
AT5G13620	0.325882	0.374171	2													AT5G09580	0.297312	0.244334	3	AT3G50970	0.472581	0.135837	4	AT4G38400	0.294956	0.216902	5	AT5G56540	0.203089	0.366069	7	AT5G25610	0.278068	0.163437	9
AT5G14110	0.324337	0.156537	2													AT5G09640	0.207495	0.262114	3	AT3G50990	0.265075	0.266423	4	AT4G38620	0.359454	0.080643	5	AT5G56730	0.18716	0.0869599	7	AT5G26110	0.281345	0.0751946	9
AT5G14330	0.178502	0.346019	2													AT5G09930	0.275095	0.140328	3	AT3G51080	0.23248	0.483056	4	AT4G39070	0.288167	0.100631	5	AT5G56900	0.199862	0.0946752	7	AT5G26250	0.282142	0.104289	9
AT5G14340	0.222081	0.152383	2													AT5G09950	0.250385	0.186971	3	AT3G51325	0.278747	0.0801094	4	AT4G39110	0.169214	0.104736	5	AT5G57040	0.377417	0.118548	7	AT5G26570	0.224064	0.11395	9
AT5G14900	0.297825	0.158524	2													AT5G09978	0.180815	1.2146	3	AT3G51380	0.336884	0.0549429	4	AT4G39370	0.28146	0.325093	5	AT5G57070	0.439493	0.193423	7	AT5G26680	0.196144	0.0300076	9
AT5G14990	0.234253	0.301586	2													AT5G10150	0.266622	0.14942	3	AT3G51540	0.271175	0.323555	4	AT4G39420	0.196982	0.198862	5	AT5G57170	0.315524	0.0127876	7	AT5G26880	0.275503	0.244261	9
AT5G15725	0.34652	0.508442	2													AT5G10230	0.212948	0.199681	3	AT3G51740	0.232295	0.125892	4	AT4G39510	0.20548	0.298469	5	AT5G57280	0.330114	0.175002	7	AT5G27430	0.27382	0.0195274	9
AT5G15900	0.25737	0.235427	2													AT5G10250	0.24652	0.255801	3	AT3G51810	0.269353	0.0996553	4	AT4G39650	0.258992	0.269888	5	AT5G57345	0.222844	0.225908	7	AT5G27550	0.178954	0.188736	9
AT5G16020	0.325076	0.227175	2													AT5G10310	0.2501	0.240076	3	AT3G51930	0.333801	0.0795332	4	AT4G39770	0.280462	0.088049	5	AT5G57610	0.187291	0.187923	7	AT5G27650	0.205141	0.307223	9
AT5G16090	0.157884	1.24849	2													AT5G10340	0.351108	0.474945	3	AT3G51960	0.248407	0.414594	4	AT4G39780	0.272926	0.168145	5	AT5G57630	0.267974	0.0564849	7	AT5G27660	0.28688	0.22144	9
AT5G16920	0.275258	0.325832	2													AT5G10410	0.35336	0.374218	3	AT3G51970	0.364667	0.361347	4	AT4G39790	0.252412	0.174861	5	AT5G57655	0.350353	0.11516	7	AT5G27740	0.177452	0.0578134	9
AT5G17110	0.438815	0.659598	2													AT5G10420	0.263465	0.193369	3	AT3G51980	0.241925	0.240972	4	AT4G39890	0.323718	0.0725844	5	AT5G57830	0.327072	0.137543	7	AT5G28060	0.282561	0.0237075	9
AT5G17390	0.301054	0.0919977	2													AT5G10440	0.242203	0.371002	3	AT3G52050	0.158827	0.194692	4	AT4G39940	0.208863	0.169121	5	AT5G58440	0.238088	0.099123	7	AT5G28650	0.459464	0.0860247	9
AT5G17500	0.184626	0.267005	2													AT5G10510	0.289516	0.0620832	3	AT3G52160	0.338476	0.111424	4	AT4G40050	0.397953	0.142974	5	AT5G58480	0.268775	0.210577	7	AT5G28740	0.447174	0.0467237	9
AT5G17590	0.274302	0.416989	2													AT5G10570	0.223779	0.403659	3	AT3G52430	0.34823	0.305335	4	AT5G01190	0.401364	0.052641	5	AT5G58600	0.257167	0.116844	7	AT5G30510	0.216994	0.0305241	9
AT5G17680	0.174122	0.411842	2													AT5G11140	0.26066	0.677962	3	AT3G52520	0.342607	0.172307	4	AT5G01220	0.249766	0.156974	5	AT5G58690	0.204551	0.237543	7	AT5G32450	0.205111	0.133288	9
AT5G18080	0.343079	0.0433826	2													AT5G11320	0.287763	0.263562	3	AT3G52550	0.306189	0.476739	4	AT5G01400	0.226495	0.241506	5	AT5G58700	0.208253	0.125231	7	AT5G35080	0.244392	0.229749	9
AT5G18320	0.216881	0.355058	2													AT5G11330	0.247097	0.216603	3	AT3G52561	0.265066	0.489523	4	AT5G01560	0.361521	0.171924	5	AT5G58760	0.244729	0.105198	7	AT5G35200	0.335681	0.0862485	9
AT5G18560	0.202838	0.12884	2													AT5G11425	0.257167	1.65116	3	AT3G52820	0.26456	0.126051	4	AT5G01740	0.139127	0.448328	5	AT5G58830	0.298701	0.33523	7	AT5G35430	0.251025	0.348912	9
AT5G19490	0.327656	0.262924	2													AT5G11440	0.302974	0.148276	3	AT3G52900	0.186009	0.165385	4	AT5G01790	0.26388	0.294788	5	AT5G58980	0.215289	0.198423	7	AT5G35460	0.201313	0.0688039	9
AT5G19640	0.254559	0.126814	2													AT5G11470	0.259939	0.380649	3	AT3G52990	0.276526	0.00888251	4	AT5G02220	0.418898	0.137851	5	AT5G59010	0.207064	0.0540396	7	AT5G35910	0.236749	0.257281	9
AT5G19650	0.31853	0.217664	2													AT5G11590	0.355207	0.0633653	3	AT3G53040	0.363061	0.179485	4	AT5G02260	0.350369	0.075168	5	AT5G59240	0.370146	0.0331559	7	AT5G35930	0.17416	0.318982	9
AT5G20100	0.228665	0.286093	2													AT5G11610	0.400558	0.173519	3	AT3G53120	0.270418	0.116212	4	AT5G02440	0.256596	0.150767	5	AT5G59810	0.340536	0.16976	7	AT5G36160	0.290511	0.190907	9
AT5G22160	0.317706	0.676714	2													AT5G11820	0.249041	0.258317	3	AT3G53140	0.394466	0.0861944	4	AT5G02540	0.331275	0.0448398	5	AT5G59845	0.378529	0.184991	7	AT5G36210	0.193042	0.174097	9
AT5G22660	0.243905	0.93385	2													AT5G11990	0.261735	0.249536	3	AT3G53170	0.250045	0.195174	4	AT5G03120	0.290917	0.38802	5	AT5G60020	0.170668	0.117852	7	AT5G37020	0.231541	0.054813	9
AT5G22870	0.217227	0.527394	2													AT5G12270	0.288793	0.235251	3	AT3G53280	0.313461	0.222539	4	AT5G03230	0.340032	0.0910085	5	AT5G60040	0.169269	0.183604	7	AT5G37480	0.376679	0.355991	9
AT5G22890	0.237903	0.291711	2													AT5G12300	0.226612	0.195393	3	AT3G53400	0.280815	0.153634	4	AT5G03250	0.275057	0.0662927	5	AT5G60230	0.253894	0.211058	7	AT5G37510	0.23933	0.0589682	9
AT5G23650	0.425343	0.506294	2													AT5G12320	0.2927	0.216419	3	AT3G53480	0.227477	0.131087	4	AT5G03320	0.219672	0.0991332	5	AT5G60250	0.295439	0.354158	7	AT5G37600	0.323792	0.0363015	9
AT5G23930	0.402198	0.182712	2													AT5G12880	0.268715	0.328439	3	AT3G53490	0.219998	0.280982	4	AT5G03530	0.271194	0.0446224	5	AT5G60270	0.173819	0.249521	7	AT5G37680	0.217306	0.0338414	9
AT5G23960	0.237743	0.258046	2													AT5G13130	0.319026	0.30528	3	AT3G53600	0.244735	0.338312	4	AT5G03610	0.334545	0.110185	5	AT5G60450	0.199357	0.145204	7	AT5G37690	0.317619	0.130897	9
AT5G24050	0.313468	0.375411	2													AT5G13230	0.303603	0.140605	3	AT3G53630	0.199415	0.0341295	4	AT5G03620	0.253652	0.187438	5	AT5G60680	0.431075	0.129429	7	AT5G38300	0.300458	0.259081	9
AT5G25180	0.405137	0.245459	2													AT5G13250	0.161224	0.276869	3	AT3G53760	0.190382	0.0510312	4	AT5G03660	0.200703	0.0712261	5	AT5G60790	0.469304	0.013355	7	AT5G38660	0.262517	0.133255	9
AT5G25320	0.284597	0.105109	2													AT5G13340	0.211358	0.157593	3	AT3G53790	0.22083	0.425784	4	AT5G03800	0.200704	0.250607	5	AT5G60860	0.343397	0.0121864	7	AT5G38720	0.229566	0.28056	9
AT5G25910	0.25344	0.413725	2													AT5G13900	0.285832	0.315521	3	AT3G54000	0.279931	0.359411	4	AT5G03870	0.426335	0.083379	5	AT5G60920	0.279837	0.0503284	7	AT5G38820	0.329854	0.126469	9
AT5G26100	0.421983	0.341641	2													AT5G13920	0.314223	0.425925	3	AT3G54020	0.15171	0.199296	4	AT5G03930	0.254191	0.989162	5	AT5G61060	0.278929	0.26888	7	AT5G38840	0.197728	0.258747	9
AT5G26730	0.318253	0.134653	2													AT5G14360	0.14559	0.321545	3	AT3G54120	0.155628	0.474193	4	AT5G04120	0.285353	0.122942	5	AT5G61190	0.2519	0.581746	7	AT5G38890	0.164582	0.192955	9
AT5G27070	0.377331	0.34947	2													AT5G14400	0.19332	0.35707	3	AT3G54150	0.276587	0.214299	4	AT5G04530	0.222003	0.122745	5	AT5G61590	0.219158	0.111254	7	AT5G38895	0.323741	0.12114	9
AT5G35110	0.362253	0.0708142	2													AT5G14770	0.179634	0.303427	3	AT3G54180	0.235719	0.0118203	4	AT5G04860	0.216933	0.179935	5	AT5G61640	0.197388	0.187202	7	AT5G39040	0.174666	0.0853226	9
AT5G35190	0.370723	0.184791	2													AT5G14930	0.381305	0.574192	3	AT3G54240	0.2903	0.0953072	4	AT5G04870	0.182563	0.0967271	5	AT5G61740	0.222494	0.337224	7	AT5G39410	0.231866	0.112784	9
AT5G35753	0.292291	0.237595	2													AT5G15130	0.224837	0.228011	3	AT3G54340	0.269675	0.0657733	4	AT5G04900	0.25459	0.160854	5	AT5G61780	0.291302	0.152315	7	AT5G39830	0.235819	0.0959281	9
AT5G35960	0.3053	0.104543	2													AT5G15150	0.163598	0.110696	3	AT3G54440	0.149191	0.187353	4	AT5G04950	0.367051	0.0835721	5	AT5G62570	0.258466	0.252225	7	AT5G39890	0.370937	0.15291	9
AT5G36100	0.460369	0.245451	2													AT5G15180	0.3339	0.148108	3	AT3G54450	0.253904	0.185529	4	AT5G04960	0.236881	0.254629	5	AT5G62650	0.220786	0.139314	7	AT5G40500	0.41119	0.0856882	9
AT5G36920	0.163968	0.659968	2													AT5G15265	0.175226	0.589174	3	AT3G54460	0.176037	0.323721	4	AT5G05090	0.316014	0.192717	5	AT5G62790	0.173555	0.0850198	7	AT5G40520	0.182178	0.419523	9
AT5G37000	0.462987	0.199838	2													AT5G15430	0.221068	0.626781	3	AT3G54470	0.289587	0.0871369	4	AT5G05160	0.207965	0.190385	5	AT5G62960	0.231362	0.0825053	7	AT5G40770	0.32787	0.0197129	9
AT5G37160	0.34303	0.272208	2													AT5G15480	0.308438	0.554524	3	AT3G54710	0.325946	0.318498	4	AT5G05220	0.343404	0.293969	5	AT5G63010	0.254967	0.254999	7	AT5G40780	0.318301	0.0745586	9
AT5G37410	0.241754	0.639637	2													AT5G15500	0.20494	0.376616	3	AT3G54740	0.215435	0.189902	4	AT5G05340	0.303923	0.0991271	5	AT5G63060	0.198125	0.0787302	7	AT5G40810	0.281046	0.00622746	9
AT5G37460	0.183591	0.671676	2													AT5G15830	0.232555	0.181841	3	AT3G54826	0.238091	0.203635	4	AT5G05390	0.29705	0.064322	5	AT5G63080	0.278006	0.202567	7	AT5G40820	0.148113	0.26178	9
AT5G37470	0.168274	0.910253	2													AT5G15890	0.258562	0.292828	3	AT3G54880	0.154626	0.161758	4	AT5G05490	0.163277	0.331198	5	AT5G63120	0.309365	0.0721053	7	AT5G40870	0.226789	0.0518368	9
AT5G37478	0.248937	0.14496	2													AT5G16170	0.241341	0.164591	3	AT3G55090	0.260202	0.10408	4	AT5G05840	0.266916	0.0284074	5	AT5G63180	0.352202	0.0948456	7	AT5G41190	0.202017	0.176596	9
AT5G37650	0.435985	0.358065	2													AT5G16180	0.265972	0.265857	3	AT3G55150	0.243406	0.179302	4	AT5G05870	0.233066	0.263722	5	AT5G63220	0.176505	0.112983	7	AT5G41270	0.28547	0.244094	9
AT5G38080	0.275685	0.775716	2													AT5G16600	0.121634	0.363968	3	AT3G55290	0.422115	0.125005	4	AT5G06300	0.188348	0.0113276	5	AT5G63290	0.290782	0.121754	7	AT5G41350	0.196589	0.205486	9
AT5G38195	0.413411	0.565096	2													AT5G16860	0.311971	0.146468	3	AT3G55340	0.252983	0.334855	4	AT5G06410	0.239894	0.207198	5	AT5G63440	0.224301	0.24239	7	AT5G41610	0.276371	0.0962414	9
AT5G38390	0.371982	0.486683	2													AT5G17165	0.309606	0.474336	3	AT3G55700	0.234505	0.271726	4	AT5G06480	0.182305	0.201979	5	AT5G63450	0.271239	0.207822	7	AT5G41685	0.109901	0.779641	9
AT5G38396	0.380729	0.508384	2													AT5G17260	0.25631	0.260125	3	AT3G55750	0.243687	0.0674086	4	AT5G06580	0.247143	0.126956	5	AT5G63530	0.211393	0.214644	7	AT5G41870	0.273718	0.154371	9
AT5G38770	0.430424	0.208249	2													AT5G17340	0.357085	0.349414	3	AT3G55820	0.383015	0.201698	4	AT5G06680	0.206985	0.0539876	5	AT5G63610	0.247331	0.0631509	7	AT5G42100	0.208201	0.076585	9
AT5G39000	0.357434	0.248859	2													AT5G17430	0.225534	0.203954	3	AT3G56000	0.29029	0.177078	4	AT5G06690	0.2065	0.27227	5	AT5G63810	0.214227	0.106226	7	AT5G42150	0.288789	0.0796902	9
AT5G39240	0.456934	0.334459	2													AT5G17480	0.303882	0.0348235	3	AT3G56030	0.298453	0.231595	4	AT5G06710	0.252957	0.16504	5	AT5G63820	0.221412	1.13016	7	AT5G42370	0.352634	0.126268	9
AT5G39820	0.367172	0.101672	2													AT5G17760	0.39788	0.0351326	3	AT3G56060	0.339694	0.18657	4	AT5G06720	0.374096	0.101747	5	AT5G63930	0.171771	0.178654	7	AT5G42560	0.241979	0.18286	9
AT5G40000	0.249094	0.207944	2													AT5G18220	0.463265	0.0882051	3	AT3G56100	0.275151	0.112866	4	AT5G06810	0.30876	0.274445	5	AT5G63940	0.260796	0.107567	7	AT5G42870	0.260509	0.210862	9
AT5G40010	0.364859	0.139393	2													AT5G18690	0.413714	0.38647	3	AT3G56180	0.17188	0.115565	4	AT5G06870	0.309534	0.0720017	5	AT5G64060	0.232501	0.357758	7	AT5G42990	0.322585	0.0157066	9
AT5G40320	0.413134	0.188875	2													AT5G18730	0.252843	0.530331	3	AT3G56190	0.145651	0.0450752	4	AT5G07030	0.334623	0.0752514	5	AT5G64100	0.186767	0.287244	7	AT5G43140	0.300721	0.201329	9
AT5G40360	0.325725	0.638676	2													AT5G19020	0.376019	0.137732	3	AT3G56220	0.17793	0.250992	4	AT5G07040	0.329868	0.110932	5	AT5G64180	0.288707	0.0689115	7	AT5G43430	0.335307	0.0712874	9
AT5G40595	0.368857	0.633191	2													AT5G19025	0.221775	0.327469	3	AT3G56230	0.248783	0.142748	4	AT5G07070	0.287021	0.128356	5	AT5G64240	0.182512	0.26237	7	AT5G43600	0.276126	0.0931691	9
AT5G40620	0.299396	0.927245	2													AT5G19060	0.342451	0.199272	3	AT3G56250	0.306339	0.364202	4	AT5G07080	0.286241	0.19398	5	AT5G64260	0.363773	0.0725686	7	AT5G43670	0.251364	0.108179	9
AT5G40800	0.189696	0.252942	2													AT5G19151	0.142802	0.496473	3	AT3G56320	0.274724	0.264394	4	AT5G07100	0.258701	0.315364	5	AT5G64370	0.260574	0.0906507	7	AT5G43720	0.261218	0.133571	9
AT5G40990	0.226056	0.274697	2													AT5G19160	0.255326	0.203653	3	AT3G56330	0.361301	0.100486	4	AT5G07180	0.277001	0.0849611	5	AT5G64410	0.215552	0.0475446	7	AT5G43780	0.448312	0.107725	9
AT5G41030	0.384689	0.30483	2													AT5G19190	0.0939254	0.348494	3	AT3G56350	0.381258	0.09644	4	AT5G07360	0.336411	0.0845211	5	AT5G64480	0.351251	0.333151	7	AT5G43860	0.294124	0.131224	9
AT5G41290	0.217542	0.358139	2													AT5G19390	0.208468	0.092555	3	AT3G56620	0.204014	0.243258	4	AT5G07420	0.396758	0.197188	5	AT5G64560	0.263613	0.126728	7	AT5G44000	0.213869	0.156425	9
AT5G42242	0.307229	0.541535	2													AT5G19473	0.235	0.192811	3	AT3G56630	0.344057	0.165844	4	AT5G07430	0.265843	0.194542	5	AT5G64650	0.393732	0.0427244	7	AT5G44060	0.237267	0.416951	9
AT5G42710	0.224689	0.395056	2													AT5G19610	0.355243	0.0749489	3	AT3G56970	0.244465	0.338268	4	AT5G07460	0.379318	0.215911	5	AT5G64760	0.344496	0.0806254	7	AT5G44650	0.264085	0.26093	9
AT5G42785	0.257928	0.467428	2													AT5G19670	0.309504	0.184357	3	AT3G57060	0.213942	0.132651	4	AT5G07580	0.292792	0.139754	5	AT5G64790	0.300498	0.105718	7	AT5G44710	0.299306	0.0569735	9
AT5G42930	0.336794	0.134005	2													AT5G19740	0.31223	0.14389	3	AT3G57120	0.459893	0.0864288	4	AT5G07660	0.177734	0.398641	5	AT5G64830	0.273458	0.240359	7	AT5G44720	0.214379	0.180187	9
AT5G43120	0.25537	0.25899	2													AT5G19840	0.210408	0.378283	3	AT3G57130	0.231608	0.0750377	4	AT5G07690	0.35447	0.240369	5	AT5G65120	0.315715	0.342507	7	AT5G44750	0.142781	0.253711	9
AT5G43820	0.268199	0.211974	2													AT5G19970	0.306476	0.0956814	3	AT3G57200	0.206065	0.215658	4	AT5G07720	0.314034	0.0770363	5	AT5G65205	0.245948	0.183763	7	AT5G44860	0.430551	0.0505378	9
AT5G43890	0.35938	0.0512245	2													AT5G20045	0.446826	0.327739	3	AT3G57240	0.352914	0.290112	4	AT5G08330	0.45202	0.111503	5	AT5G65280	0.21041	0.208205	7	AT5G45140	0.201118	0.179989	9
AT5G44360	0.276425	0.162111	2													AT5G20190	0.361818	0.105766	3	AT3G57440	0.247976	0.291548	4	AT5G08350	0.221921	0.239571	5	AT5G65420	0.146892	0.299008	7	AT5G45160	0.164299	0.277524	9
AT5G44490	0.303628	0.822138	2													AT5G20310	0.242225	0.361058	3	AT3G57540	0.270914	0.141376	4	AT5G09320	0.235966	0.345806	5	AT5G65430	0.437221	0.00828015	7	AT5G45300	0.188788	0.205826	9
AT5G44540	0.189307	0.443831	2													AT5G20370	0.340519	0.345239	3	AT3G57830	0.314183	0.157874	4	AT5G09360	0.323537	0.169166	5	AT5G65970	0.163604	0.174968	7	AT5G45510	0.389577	0.630598	9
AT5G44574	0.361177	0.580779	2													AT5G20550	0.334577	0.184837	3	AT3G57910	0.462232	0.0972444	4	AT5G09780	0.289576	0.618246	5	AT5G66310	0.208755	0.335731	7	AT5G45590	0.234109	0.086972	9
AT5G44640	0.463227	0.0847628	2													AT5G20635	0.280786	0.227412	3	AT3G57950	0.239016	0.247991	4	AT5G09990	0.20525	0.580645	5	AT5G66730	0.239693	0.136158	7	AT5G45820	0.253174	0.120099	9
AT5G45113	0.20418	0.426433	2													AT5G20670	0.446923	0.0560199	3	AT3G58150	0.416832	0.11908	4	AT5G10090	0.219666	0.193098	5	AT5G66810	0.190728	0.244631	7	AT5G46280	0.25349	0.179238	9
AT5G45150	0.305085	0.574212	2													AT5G20860	0.350051	0.209647	3	AT3G58350	0.235468	0.418855	4	AT5G10180	0.19415	0.202581	5	AT5G67070	0.328318	0.182337	7	AT5G46700	0.308492	0.107995	9
AT5G45220	0.214153	0.656353	2													AT5G20970	0.203125	0.2239	3	AT3G58740	0.167044	0.47623	4	AT5G10290	0.229932	0.0568452	5	AT5G67080	0.25489	0.235169	7	AT5G46740	0.265169	0.500765	9
AT5G45240	0.220092	0.870153	2													AT5G21080	0.233605	0.144147	3	AT3G58930	0.223236	0.538383	4	AT5G10500	0.254713	0.36197	5	AT5G67110	0.151241	0.4827	7	AT5G46750	0.331795	0.0908084	9
AT5G45530	0.334217	0.207038	2													AT5G21430	0.397496	0.112543	3	AT3G58980	0.322162	0.432884	4	AT5G10520	0.234219	0.181477	5	AT5G67240	0.237699	0.379998	7	AT5G46880	0.291934	0.120199	9
AT5G45640	0.320467	0.239056	2													AT5G21950	0.319951	0.120425	3	AT3G59050	0.256417	0.067156	4	AT5G10530	0.237136	0.191938	5	AT5G67250	0.301638	0.106186	7	AT5G46910	0.246303	0.160519	9
AT5G45730	0.37353	0.250197	2													AT5G21960	0.254936	0.231259	3	AT3G59150	0.244112	0.44785	4	AT5G10580	0.316211	0.0346823	5	AT5G67290	0.26805	0.175911	7	AT5G47320	0.242342	0.205291	9
AT5G45790	0.270135	0.155079	2													AT5G22010	0.202586	0.143456	3	AT3G59200	0.219655	0.473808	4	AT5G10660	0.164473	0.533479	5	AT5G67460	0.313339	0.234239	7	AT5G47360	0.275922	0.249038	9
AT5G45970	0.217248	0.0506727	2													AT5G22050	0.228171	0.0322785	3	AT3G59310	0.278518	0.334897	4	AT5G10810	0.401866	0.0989476	5	AT5G67520	0.41942	0.171162	7	AT5G47420	0.21757	0.102036	9
AT5G46090	0.273425	0.290736	2													AT5G22110	0.161151	0.165934	3	AT3G59500	0.307708	0.0576207	4	AT5G10900	0.23075	0.164246	5	AT5G67600	0.24003	0.0223567	7	AT5G47480	0.202909	0.354818	9
AT5G46100	0.300217	0.118035	2													AT5G22130	0.265083	0.211516	3	AT3G59520	0.264905	0.069993	4	AT5G10930	0.428476	0.0769715	5	AT1G01010	0.304152	0.370079	8	AT5G47540	0.289808	0.0307005	9
AT5G46300	0.354935	1.20903	2													AT5G22140	0.263939	0.0983892	3	AT3G59880	0.207688	0.338163	4	AT5G10970	0.178522	0.334189	5	AT1G01060	0.215435	0.235788	8	AT5G47810	0.344483	0.126227	9
AT5G46320	0.465503	0.569679	2													AT5G22355	0.23537	0.325259	3	AT3G59890	0.225382	0.165733	4	AT5G11260	0.272988	0.045467	5	AT1G01140	0.264589	0.0552165	8	AT5G47840	0.232648	0.223791	9
AT5G46530	0.221531	0.0399667	2													AT5G22390	0.432014	0.132972	3	AT3G59900	0.343743	0.192716	4	AT5G11530	0.218371	0.273132	5	AT1G01360	0.481427	0.0897515	8	AT5G47870	0.263864	0.153998	9
AT5G46810	0.346302	0.762102	2													AT5G22410	0.294413	0.429065	3	AT3G59970	0.36651	0.0992977	4	AT5G11730	0.263638	0.162928	5	AT1G01460	0.319853	0.120201	8	AT5G47890	0.204892	0.173803	9
AT5G46960	0.396899	0.529599	2													AT5G22470	0.292437	0.0702313	3	AT3G60000	0.277482	0.363085	4	AT5G11890	0.35827	0.130812	5	AT1G01570	0.261568	0.206628	8	AT5G48220	0.260058	0.0367459	9
AT5G47150	0.470103	0.248665	2													AT5G22530	0.17578	0.855736	3	AT3G60110	0.220997	0.380732	4	AT5G12220	0.213836	0.215357	5	AT1G01620	0.270073	0.0176505	8	AT5G48330	0.290057	0.183788	9
AT5G47170	0.303003	0.416293	2													AT5G22545	0.230539	0.936459	3	AT3G60150	0.254069	0.42374	4	AT5G12420	0.253565	0.256803	5	AT1G01630	0.31406	0.136771	8	AT5G48580	0.247438	0.197687	9
AT5G48210	0.375994	0.265379	2													AT5G22570	0.289225	0.277273	3	AT3G60220	0.380868	0.141926	4	AT5G12970	0.307627	0.0249703	5	AT1G01770	0.214361	0.293226	8	AT5G48600	0.153462	0.195109	9
AT5G48400	0.219187	0.319923	2													AT5G22800	0.21281	0.112833	3	AT3G60290	0.304642	0.343218	4	AT5G13080	0.403131	0.13893	5	AT1G01790	0.252574	0.208717	8	AT5G48630	0.241411	0.0768033	9
AT5G48890	0.182957	0.434486	2													AT5G22900	0.358849	0.190249	3	AT3G60400	0.262961	0.246485	4	AT5G13090	0.472618	0.248171	5	AT1G01930	0.295775	0.192383	8	AT5G48650	0.252046	0.451373	9
AT5G49070	0.161011	0.235526	2													AT5G23100	0.299063	0.138152	3	AT3G60530	0.330443	0.116881	4	AT5G13180	0.302436	0.0468307	5	AT1G01940	0.345224	0.0157362	8	AT5G48730	0.317387	0.0902129	9
AT5G50040	0.384493	0.661069	2													AT5G23490	0.255275	0.231901	3	AT3G60550	0.308597	0.140129	4	AT5G13290	0.333237	0.106616	5	AT1G02110	0.272851	0.134279	8	AT5G48830	0.156795	0.359068	9
AT5G50080	0.244028	0.325969	2													AT5G23700	0.277048	0.190779	3	AT3G60960	0.184385	0.44135	4	AT5G13400	0.308048	0.0448437	5	AT1G02120	0.269959	0.172427	8	AT5G49270	0.327239	0.103693	9
AT5G50670	0.342906	0.117335	2													AT5G23770	0.247799	0.578502	3	AT3G61250	0.380201	0.129246	4	AT5G13530	0.188172	0.106261	5	AT1G02400	0.287881	0.147901	8	AT5G49360	0.299122	0.0592482	9
AT5G51105	0.437229	0.324946	2													AT5G23790	0.458093	0.126163	3	AT3G61320	0.195456	0.117872	4	AT5G13570	0.174938	0.31534	5	AT1G02410	0.196161	0.187855	8	AT5G49400	0.308148	0.142454	9
AT5G51330	0.224681	0.399712	2													AT5G23950	0.473015	0.24959	3	AT3G61400	0.282132	0.309748	4	AT5G13600	0.347029	0.138017	5	AT1G02730	0.227894	0.0726433	8	AT5G49480	0.255761	0.28192	9
AT5G51470	0.321816	0.216946	2													AT5G23970	0.247241	0.294352	3	AT3G61415	0.138656	0.199747	4	AT5G13730	0.393671	0.103771	5	AT1G02810	0.363082	0.0720086	8	AT5G49580	0.236751	0.190666	9
AT5G51520	0.24309	0.249882	2													AT5G24060	0.230002	0.248932	3	AT3G61520	0.231048	0.261305	4	AT5G13870	0.225047	0.0720635	5	AT1G02910	0.275832	0.210702	8	AT5G49610	0.335301	0.083744	9
AT5G51580	0.332821	0.786306	2													AT5G24070	0.234886	0.165042	3	AT3G61560	0.171642	0.141292	4	AT5G14000	0.272709	0.243684	5	AT1G02960	0.27075	0.369937	8	AT5G49930	0.250151	0.108063	9
AT5G51670	0.336899	0.0912905	2													AT5G24313	0.468306	0.635015	3	AT3G61680	0.270132	0.14826	4	AT5G14130	0.293118	0.319072	5	AT1G03330	0.16669	0.0650002	8	AT5G49945	0.292327	0.234302	9
AT5G51790	0.247766	0.197871	2													AT5G24410	0.482708	0.0833673	3	AT3G61780	0.181569	0.377062	4	AT5G14150	0.207252	0.239407	5	AT1G03370	0.23529	0.12015	8	AT5G50420	0.26061	0.101262	9
AT5G51800	0.28212	0.177477	2													AT5G24440	0.199555	0.799323	3	AT3G61850	0.180828	0.109406	4	AT5G14380	0.452789	0.203093	5	AT1G03457	0.175319	0.300952	8	AT5G50450	0.410033	0.344297	9
AT5G52160	0.348188	0.367503	2													AT5G24540	0.339073	0.157548	3	AT3G61900	0.302294	0.396882	4	AT5G14450	0.216142	0.138487	5	AT1G03550	0.167518	0.0779511	8	AT5G50820	0.188007	0.114284	9
AT5G52170	0.265526	0.157979	2													AT5G24960	0.442008	0.296642	3	AT3G61950	0.369716	0.176651	4	AT5G14470	0.353689	0.10073	5	AT1G03600	0.286917	0.160384	8	AT5G50920	0.24316	0.0280609	9
AT5G52270	0.292012	0.250658	2													AT5G25050	0.250014	0.0603244	3	AT3G61970	0.265152	0.141254	4	AT5G14860	0.303373	0.283379	5	AT1G03610	0.227598	0.0703048	8	AT5G51010	0.252578	0.0570708	9
AT5G52460	0.308415	1.03076	2													AT5G25210	0.247981	0.359295	3	AT3G62040	0.318463	0.0884324	4	AT5G15010	0.247837	0.221503	5	AT1G03620	0.131058	0.214028	8	AT5G51050	0.277789	0.0641704	9
AT5G52965	0.296494	0.29853	2													AT5G25310	0.374509	0.156528	3	AT3G62100	0.445334	0.0452403	4	AT5G15140	0.412726	0.166786	5	AT1G04070	0.336589	0.355102	8	AT5G51290	0.19788	0.274438	9
AT5G54790	0.312841	0.228079	2													AT5G25330	0.314579	0.249971	3	AT3G62280	0.280552	0.109085	4	AT5G15210	0.271878	0.169284	5	AT1G04230	0.291059	0.226466	8	AT5G51510	0.207893	0.156401	9
AT5G55090	0.247987	0.290753	2													AT5G25790	0.282503	0.400432	3	AT3G62340	0.212389	0.436058	4	AT5G15250	0.28855	0.17364	5	AT1G04250	0.249248	0.0805228	8	AT5G51550	0.282975	0.0817507	9
AT5G55135	0.192854	0.730418	2													AT5G25950	0.418382	0.289849	3	AT3G62420	0.341663	0.0590297	4	AT5G15280	0.276599	0.31184	5	AT1G04310	0.314889	0.170296	8	AT5G51660	0.162972	0.153434	9
AT5G55150	0.288861	0.369036	2													AT5G25970	0.371129	0.171666	3	AT3G62470	0.296618	0.158651	4	AT5G15300	0.307369	0.0991395	5	AT1G04440	0.239678	0.119285	8	AT5G51710	0.220874	0.0884382	9
AT5G55370	0.177857	0.58769	2													AT5G26010	0.284658	0.174197	3	AT3G62570	0.316753	0.162465	4	AT5G15310	0.187101	0.140112	5	AT1G04520	0.303792	0.102022	8	AT5G51740	0.375806	0.204926	9
AT5G55430	0.394529	0.865416	2													AT5G26090	0.43216	0.331681	3	AT3G62780	0.300356	0.45385	4	AT5G15720	0.23673	0.116771	5	AT1G04680	0.478248	0.0247556	8	AT5G51750	0.272288	0.122737	9
AT5G55690	0.221585	0.380165	2													AT5G26150	0.377091	0.148791	3	AT3G62950	0.20212	0.0830832	4	AT5G15770	0.378319	0.119625	5	AT1G04900	0.193994	0.106732	8	AT5G52250	0.245886	0.168701	9
AT5G55840	0.240992	0.275822	2													AT5G26170	0.28167	0.24333	3	AT3G63040	0.262515	0.594796	4	AT5G15940	0.243653	0.385498	5	AT1G05000	0.261123	0.19973	8	AT5G52430	0.336108	0.0832873	9
AT5G57420	0.291549	0.136738	2													AT5G26330	0.276002	0.414874	3	AT3G63050	0.320852	0.495603	4	AT5G16000	0.285362	0.0598195	5	AT1G05100	0.24773	0.301278	8	AT5G52510	0.385839	0.176539	9
AT5G57480	0.324355	0.0341278	2													AT5G26630	0.380296	0.382929	3	AT3G63340	0.290141	0.176476	4	AT5G16160	0.377894	0.122886	5	AT1G05120	0.261349	0.191954	8	AT5G52560	0.294707	0.0666615	9
AT5G57510	0.197743	0.37687	2													AT5G26690	0.263204	0.287286	3	AT4G00026	0.231228	0.294119	4	AT5G16490	0.307691	0.267971	5	AT1G05160	0.218823	0.159787	8	AT5G52840	0.339095	0.124395	9
AT5G57625	0.322281	0.153969	2													AT5G26717	0.454218	0.358619	3	AT4G00060	0.22076	0.204968	4	AT5G16530	0.240436	0.153361	5	AT1G05260	0.331561	0.0492811	8	AT5G52910	0.238605	0.222628	9
AT5G57770	0.261983	0.0742608	2													AT5G26749	0.429493	0.14276	3	AT4G00120	0.271263	0.170232	4	AT5G16640	0.331082	0.153473	5	AT1G05630	0.23985	0.118224	8	AT5G52970	0.223368	0.180774	9
AT5G58280	0.321658	0.405952	2													AT5G26930	0.230242	0.455989	3	AT4G00290	0.442561	0.175153	4	AT5G16730	0.280678	0.171158	5	AT1G05720	0.411194	0.0691356	8	AT5G53150	0.334528	0.426571	9
AT5G58610	0.252439	0.486347	2													AT5G27390	0.216312	0.168634	3	AT4G00340	0.385073	0.107295	4	AT5G16930	0.187347	0.149729	5	AT1G05750	0.234599	0.212618	8	AT5G53330	0.313617	0.141486	9
AT5G58910	0.249697	0.0731041	2													AT5G27690	0.331878	0.185476	3	AT4G00620	0.221624	0.101758	4	AT5G17360	0.314369	0.212262	5	AT1G06060	0.164145	0.486659	8	AT5G53340	0.213444	0.0755801	9
AT5G59260	0.259376	0.296467	2													AT5G28690	0.312583	0.085934	3	AT4G00650	0.435065	0.346018	4	AT5G17460	0.23969	0.191148	5	AT1G06070	0.26546	0.104652	8	AT5G53400	0.213412	0.239394	9
AT5G59900	0.216803	0.273854	2													AT5G28830	0.391126	0.250876	3	AT4G00670	0.159715	0.602533	4	AT5G17490	0.354762	0.163352	5	AT1G06080	0.240963	0.0717656	8	AT5G53440	0.374902	0.171432	9
AT5G60080	0.260539	0.770202	2													AT5G32460	0.27091	0.499075	3	AT4G00690	0.373774	0.541421	4	AT5G17510	0.41516	0.0654364	5	AT1G06190	0.1948	0.372747	8	AT5G53450	0.273121	0.117907	9
AT5G60510	0.305348	0.165577	2													AT5G33340	0.446492	0.245759	3	AT4G00752	0.197161	0.284179	4	AT5G17540	0.380644	0.231141	5	AT1G06270	0.282263	0.107833	8	AT5G53470	0.288227	0.177482	9
AT5G60520	0.248236	0.11978	2													AT5G35220	0.296831	0.195617	3	AT4G00770	0.192054	0.465645	4	AT5G17660	0.193292	0.288673	5	AT1G06460	0.192166	0.411306	8	AT5G53520	0.255789	0.114644	9
AT5G60810	0.174995	0.53636	2													AT5G35380	0.306703	0.252253	3	AT4G00870	0.270704	0.400548	4	AT5G17690	0.232681	0.203649	5	AT1G06550	0.196522	0.312475	8	AT5G53530	0.188216	0.0540945	9
AT5G60830	0.307699	0.354666	2													AT5G35450	0.26719	0.378816	3	AT4G01000	0.412662	0.30261	4	AT5G18270	0.201301	0.191142	5	AT1G06560	0.218742	0.165227	8	AT5G53850	0.247635	0.114642	9
AT5G61090	0.204383	0.627352	2													AT5G35550	0.267023	0.177175	3	AT4G01140	0.296168	0.346738	4	AT5G18310	0.179602	0.375491	5	AT1G06680	0.133845	0.111673	8	AT5G53900	0.181915	0.104433	9
AT5G61260	0.267252	0.355361	2													AT5G35770	0.311888	0.0905898	3	AT4G01200	0.337687	0.113789	4	AT5G18390	0.276898	0.0448553	5	AT1G07135	0.263474	0.755475	8	AT5G53970	0.34624	0.0337989	9
AT5G61490	0.379027	0.289383	2													AT5G35940	0.391817	0.163662	3	AT4G01270	0.27092	0.277882	4	AT5G18470	0.25127	0.590369	5	AT1G07330	0.284139	0.327785	8	AT5G54140	0.191391	0.356113	9
AT5G61610	0.342271	0.394187	2													AT5G36110	0.271498	0.217002	3	AT4G01330	0.280352	0.0871758	4	AT5G18490	0.347221	0.112277	5	AT1G07390	0.184886	0.364278	8	AT5G54310	0.134858	0.198896	9
AT5G61680	0.141625	0.176829	2													AT5G36740	0.253512	0.51202	3	AT4G01360	0.343669	0.422006	4	AT5G18540	0.165697	0.120905	5	AT1G08110	0.248839	0.25799	8	AT5G54470	0.468121	0.307283	9
AT5G61700	0.266501	0.279601	2													AT5G36960	0.303066	0.217367	3	AT4G01600	0.191355	0.47557	4	AT5G18820	0.250282	0.108434	5	AT1G08190	0.192863	0.0902369	8	AT5G54500	0.233704	0.0578208	9
AT5G61950	0.258229	0.651535	2													AT5G37450	0.313307	0.20203	3	AT4G01630	0.252613	0.108386	4	AT5G18910	0.248391	0.122656	5	AT1G08390	0.26477	0.231263	8	AT5G54855	0.252447	0.116836	9
AT5G62040	0.242526	0.112694	2													AT5G37730	0.23462	0.309572	3	AT4G01670	0.264866	0.196381	4	AT5G18960	0.380291	0.036138	5	AT1G08580	0.318356	0.1947	8	AT5G55180	0.348438	0.147387	9
AT5G62370	0.272375	0.202013	2													AT5G37820	0.394101	0.0790028	3	AT4G01680	0.282183	0.101975	4	AT5G19340	0.298319	0.187791	5	AT1G08660	0.211017	0.113073	8	AT5G55310	0.186373	0.136588	9
AT5G63900	0.259816	0.468218	2													AT5G38040	0.311352	0.287339	3	AT4G01790	0.236828	0.219382	4	AT5G19410	0.331781	0.0778946	5	AT1G08880	0.406472	0.00790947	8	AT5G55380	0.230081	0.270121	9
AT5G64210	0.197333	0.303119	2													AT5G38060	0.219607	0.347815	3	AT4G01883	0.241736	0.271885	4	AT5G19420	0.230614	0.0911592	5	AT1G09020	0.198348	0.121333	8	AT5G55470	0.241634	0.0882786	9
AT5G64320	0.307447	0.139324	2													AT5G38130	0.307171	0.355517	3	AT4G01895	0.382066	0.437911	4	AT5G19520	0.249822	0.300244	5	AT1G09340	0.26268	0.0301637	8	AT5G55700	0.156502	0.107919	9
AT5G65500	0.276813	0.168191	2													AT5G38240	0.446217	0.348114	3	AT4G01935	0.119635	0.542942	4	AT5G19560	0.339485	0.0852501	5	AT1G09520	0.309111	0.361975	8	AT5G55990	0.150192	0.0132058	9
AT5G66620	0.230343	0.727286	2													AT5G38280	0.29221	0.313018	3	AT4G01995	0.182183	0.174125	4	AT5G19730	0.243524	0.0905379	5	AT1G09575	0.286228	0.100567	8	AT5G56040	0.301746	0.124232	9
AT5G66815	0.37885	0.335839	2													AT5G38320	0.368315	0.355439	3	AT4G02040	0.209103	0.806935	4	AT5G19790	0.297484	0.159365	5	AT1G09730	0.218446	0.3418	8	AT5G56100	0.35409	0.334891	9
AT5G66830	0.378746	0.401637	2													AT5G38500	0.361289	0.679718	3	AT4G02100	0.265484	0.110931	4	AT5G19880	0.258152	0.293655	5	AT1G09790	0.328995	0.168641	8	AT5G56270	0.280254	0.193771	9
AT5G66840	0.202283	0.408567	2													AT5G38620	0.488924	0.502142	3	AT4G02270	0.156821	0.420113	4	AT5G19950	0.26789	0.24389	5	AT1G09810	0.24382	0.314369	8	AT5G56280	0.235461	0.127676	9
AT5G66940	0.318958	0.197592	2													AT5G39030	0.490957	0.27081	3	AT4G02330	0.337355	0.108756	4	AT5G20240	0.205608	0.103856	5	AT1G09960	0.287586	0.0732111	8	AT5G56340	0.312667	0.118687	9
AT5G67265	0.224699	0.569968	2													AT5G39330	0.321077	0.57562	3	AT4G02425	0.194138	0.116183	4	AT5G20400	0.305745	0.169356	5	AT1G10130	0.149946	0.056234	8	AT5G56360	0.185168	0.23431	9
AT5G67410	0.279158	0.27217	2													AT5G39450	0.260571	0.24261	3	AT4G02485	0.234062	0.273044	4	AT5G20480	0.1947	0.399998	5	AT1G10350	0.244799	0.0515102	8	AT5G56450	0.283129	0.0283684	9
AT1G01250	0.367152	0.10674	3													AT5G39530	0.231296	0.183361	3	AT4G02700	0.198532	0.15674	4	AT5G20510	0.20935	0.237049	5	AT1G10540	0.253935	0.213805	8	AT5G56590	0.209101	0.0991207	9
AT1G01450	0.325477	0.15302	3													AT5G39760	0.304003	0.108617	3	AT4G02725	0.225194	0.265785	4	AT5G20640	0.364694	0.18196	5	AT1G10720	0.279563	0.187273	8	AT5G57050	0.345059	0.0953597	9
AT1G01530	0.431678	0.67168	3													AT5G39840	0.303987	0.184374	3	AT4G02740	0.313854	0.273729	4	AT5G20690	0.318005	0.258565	5	AT1G10970	0.274095	0.161088	8	AT5G57360	0.276616	0.0292104	9
AT1G01580	0.222566	0.19321	3													AT5G40030	0.270094	0.0839974	3	AT4G02780	0.189544	0.259044	4	AT5G20700	0.156622	0.200511	5	AT1G11000	0.192941	0.0515821	8	AT5G57930	0.230098	0.127338	9
AT1G01680	0.310297	0.486871	3													AT5G40330	0.339677	0.13258	3	AT4G03010	0.25717	0.125921	4	AT5G20740	0.297956	0.222031	5	AT1G11050	0.418114	0.110069	8	AT5G57990	0.303169	0.349118	9
AT1G01695	0.24735	0.70168	3													AT5G40350	0.205413	0.340861	3	AT4G03090	0.230139	0.317318	4	AT5G20790	0.334111	0.317962	5	AT1G11090	0.194319	0.148829	8	AT5G58070	0.335412	0.104682	9
AT1G01880	0.250743	0.266062	3													AT5G40420	0.429354	0.0525427	3	AT4G03250	0.352631	0.208865	4	AT5G22310	0.381375	0.242739	5	AT1G11210	0.395988	0.293039	8	AT5G58100	0.215681	0.172269	9
AT1G02010	0.207258	0.0574143	3													AT5G40570	0.316535	0.532035	3	AT4G03420	0.294472	0.0450629	4	AT5G22400	0.266298	0.14996	5	AT1G11260	0.410923	0.0584927	8	AT5G58190	0.275454	0.225046	9
AT1G02040	0.361491	0.304666	3													AT5G40590	0.245178	0.128655	3	AT4G03620	0.192912	0.335101	4	AT5G22480	0.202226	0.156392	5	AT1G11380	0.36045	0.102058	8	AT5G58240	0.196001	0.16141	9
AT1G02070	0.352769	0.30182	3													AT5G40790	0.303074	0.258711	3	AT4G04040	0.325231	0.0761567	4	AT5G22630	0.367858	0.027285	5	AT1G11430	0.244501	0.0907452	8	AT5G58250	0.261599	0.140937	9
AT1G02290	0.245481	0.443994	3													AT5G40860	0.397639	0.208819	3	AT4G04220	0.368434	0.45441	4	AT5G22750	0.25194	0.134397	5	AT1G11780	0.300702	0.181947	8	AT5G58270	0.269539	0.11486	9
AT1G02335	0.354583	0.0812401	3													AT5G40900	0.231916	0.39541	3	AT4G04490	0.250459	0.291638	4	AT5G22810	0.247982	0.128355	5	AT1G12020	0.39225	0.184391	8	AT5G58370	0.236732	0.221412	9
AT1G02380	0.249605	0.483605	3													AT5G41140	0.189498	0.318695	3	AT4G04570	0.301137	0.32995	4	AT5G22980	0.476666	0.253203	5	AT1G12160	0.210138	0.283094	8	AT5G58375	0.18429	0.367709	9
AT1G02450	0.188451	0.662107	3													AT5G41315	0.279999	0.0937512	3	AT4G04614	0.399146	0.115301	4	AT5G23010	0.384523	0.188032	5	AT1G12230	0.194863	0.11312	8	AT5G58380	0.248732	0.0756068	9
AT1G02610	0.388978	0.231657	3													AT5G41380	0.401668	0.161552	3	AT4G04780	0.287786	0.0476319	4	AT5G23030	0.330273	0.132415	5	AT1G12370	0.24582	0.148696	8	AT5G58410	0.194285	0.310982	9
AT1G02630	0.317938	0.144925	3													AT5G41470	0.209933	0.225035	3	AT4G04840	0.345341	0.248056	4	AT5G23190	0.227818	0.0948916	5	AT1G12730	0.328467	0.312354	8	AT5G58490	0.293623	0.135133	9
AT1G02650	0.306782	0.370054	3													AT5G41570	0.242204	0.232638	3	AT4G04885	0.256201	0.183007	4	AT5G23260	0.277703	0.302056	5	AT1G12970	0.241758	0.228359	8	AT5G58720	0.200684	0.225747	9
AT1G02813	0.254321	0.507779	3													AT5G41590	0.247992	0.195746	3	AT4G04980	0.253638	0.224309	4	AT5G23520	0.322376	0.226645	5	AT1G13030	0.249721	0.286886	8	AT5G58930	0.290619	0.174095	9
AT1G03010	0.213169	0.0961412	3													AT5G41761	0.205614	0.631996	3	AT4G05100	0.264063	0.184031	4	AT5G23690	0.205884	0.271617	5	AT1G13280	0.273373	0.124954	8	AT5G59140	0.180309	0.051046	9
AT1G03020	0.285448	0.0609371	3													AT5G42120	0.327578	0.183073	3	AT4G05120	0.246345	0.164324	4	AT5G23820	0.375114	0.463688	5	AT1G13700	0.22198	0.131088	8	AT5G59150	0.200481	0.0332838	9
AT1G03120	0.209491	0.379238	3													AT5G42146	0.213874	0.173216	3	AT4G06536	0.329717	0.183554	4	AT5G23890	0.216905	0.340772	5	AT1G13730	0.350175	0.294053	8	AT5G59220	0.252159	0.280574	9
AT1G03160	0.21304	0.131066	3													AT5G42170	0.412648	0.176544	3	AT4G06676	0.23438	0.241603	4	AT5G23940	0.427763	0.101881	5	AT1G13870	0.246114	0.0960687	8	AT5G59360	0.367195	0.375644	9
AT1G03270	0.24854	0.0942485	3													AT5G42210	0.358559	0.293657	3	AT4G08150	0.252369	0.0873985	4	AT5G24010	0.266507	0.192362	5	AT1G13880	0.272779	0.191105	8	AT5G59410	0.244923	0.0837134	9
AT1G03300	0.369925	0.433135	3													AT5G42490	0.20904	0.391951	3	AT4G08210	0.334128	0.229719	4	AT5G24080	0.283979	0.0601767	5	AT1G14220	0.261668	0.270387	8	AT5G59740	0.215303	0.0680099	9
AT1G03320	0.240214	0.703893	3													AT5G42500	0.409195	0.213105	3	AT4G08250	0.353803	0.176912	4	AT5G24120	0.347007	0.134713	5	AT1G14330	0.399441	0.139868	8	AT5G59820	0.471304	0.136404	9
AT1G03365	0.196624	0.320621	3													AT5G42610	0.433657	0.178625	3	AT4G08300	0.437519	0.155072	4	AT5G24210	0.212307	1.15421	5	AT1G14560	0.208076	0.0469385	8	AT5G60300	0.211339	0.225301	9
AT1G03390	0.299291	0.142742	3													AT5G42630	0.206427	0.272773	3	AT4G08350	0.283541	0.0766877	4	AT5G24470	0.314471	0.154662	5	AT1G14620	0.144702	0.0699809	8	AT5G60460	0.289911	0.0756203	9
AT1G03700	0.186651	0.0341794	3													AT5G42700	0.423474	0.315832	3	AT4G08455	0.426295	0.0726489	4	AT5G24800	0.164584	0.268523	5	AT1G14820	0.190992	0.346622	8	AT5G60600	0.210604	0.0543158	9
AT1G03880	0.239704	0.12244	3													AT5G42780	0.479963	0.270465	3	AT4G08510	0.184428	0.559208	4	AT5G24830	0.172634	0.448393	5	AT1G14990	0.211674	0.112592	8	AT5G60750	0.187887	0.0864651	9
AT1G03940	0.304069	0.348663	3													AT5G42910	0.479281	0.297674	3	AT4G08520	0.157006	0.110819	4	AT5G24860	0.325548	0.0115637	5	AT1G15110	0.284939	0.21498	8	AT5G61020	0.320009	0.227127	9
AT1G04110	0.26837	0.103816	3													AT5G43185	0.209981	0.673952	3	AT4G08540	0.287138	0.160461	4	AT5G24890	0.341669	0.104613	5	AT1G15130	0.206455	0.143906	8	AT5G61210	0.340583	0.102116	9
AT1G04280	0.336973	0.179194	3													AT5G43210	0.305508	0.191795	3	AT4G08555	0.253178	0.489822	4	AT5G24900	0.227109	0.18632	5	AT1G15570	0.152336	0.311546	8	AT5G61790	0.249445	0.0317563	9
AT1G04445	0.317865	0.664719	3													AT5G43250	0.488504	0.166483	3	AT4G08580	0.283827	0.0953707	4	AT5G25130	0.403094	0.248458	5	AT1G15740	0.244148	0.139874	8	AT5G61830	0.320556	0.124187	9
AT1G05090	0.250034	0.360126	3													AT5G43290	0.316966	0.401086	3	AT4G08670	0.315447	0.378608	4	AT5G25260	0.439345	0.0306342	5	AT1G16310	0.269465	0.0800081	8	AT5G62150	0.37291	0.0617879	9
AT1G05330	0.18876	0.968365	3													AT5G43340	0.390751	0.149151	3	AT4G08810	0.412719	0.066276	4	AT5G25380	0.253622	0.379944	5	AT1G16350	0.250888	0.0672116	8	AT5G62220	0.353551	0.0742879	9
AT1G05470	0.209605	0.0564229	3													AT5G43420	0.306136	0.187696	3	AT4G08870	0.410009	0.0468954	4	AT5G25530	0.264266	0.0561296	5	AT1G16370	0.261403	0.194459	8	AT5G62530	0.190634	0.0426215	9
AT1G05490	0.241328	0.415166	3													AT5G43650	0.413541	0.319712	3	AT4G08900	0.319883	0.0519365	4	AT5G25800	0.196501	0.289521	5	AT1G16670	0.247393	0.126642	8	AT5G62620	0.234652	0.0686374	9
AT1G05640	0.220487	0.241804	3													AT5G43690	0.394063	0.259053	3	AT4G09040	0.260226	0.257326	4	AT5G25880	0.272473	0.0638704	5	AT1G16720	0.290563	0.0490092	8	AT5G62720	0.228076	0.202075	9
AT1G06260	0.294444	0.157964	3													AT5G43770	0.2618	0.280141	3	AT4G09060	0.196214	0.282469	4	AT5G26060	0.397973	0.272553	5	AT1G16880	0.250768	0.135502	8	AT5G62910	0.3074	0.200294	9
AT1G06340	0.297633	0.497221	3													AT5G43840	0.359692	0.211361	3	AT4G09180	0.226638	0.106774	4	AT5G26280	0.243966	0.322456	5	AT1G17020	0.40165	0.240712	8	AT5G62930	0.302889	0.0629821	9
AT1G06360	0.293872	0.109125	3													AT5G44040	0.377928	0.289011	3	AT4G09350	0.361909	0.17649	4	AT5G26310	0.23519	0.307129	5	AT1G17200	0.221742	0.209076	8	AT5G63000	0.267246	0.058521	9
AT1G06710	0.198426	0.171471	3													AT5G44310	0.476796	0.146959	3	AT4G09750	0.270411	0.0762198	4	AT5G26660	0.230891	0.147984	5	AT1G17220	0.18329	0.11418	8	AT5G63460	0.233233	0.174672	9
AT1G06910	0.262405	0.366401	3													AT5G44330	0.23423	0.548478	3	AT4G09890	0.266987	0.0428267	4	AT5G26670	0.379138	0.046295	5	AT1G17360	0.244903	0.282681	8	AT5G63480	0.249051	0.159717	9
AT1G06923	0.288345	0.229783	3													AT5G44350	0.311644	0.559021	3	AT4G09950	0.33733	0.138206	4	AT5G27290	0.336665	0.0656263	5	AT1G17430	0.449757	0.0877526	8	AT5G63670	0.154847	0.156002	9
AT1G07050	0.312582	0.309229	3													AT5G44390	0.263378	0.300105	3	AT4G10080	0.288594	0.335356	4	AT5G27680	0.226376	0.306301	5	AT1G17550	0.281538	0.209871	8	AT5G63830	0.242931	0.231916	9
AT1G07120	0.167605	0.308162	3													AT5G44420	0.335793	0.172746	3	AT4G10110	0.297429	0.127673	4	AT5G27870	0.454863	0.180553	5	AT1G17650	0.26063	0.121461	8	AT5G63860	0.221653	0.0509746	9
AT1G07200	0.318478	0.231933	3													AT5G44575	0.269681	0.540079	3	AT4G10130	0.378464	0.137464	4	AT5G27950	0.262318	0.156325	5	AT1G17830	0.315367	0.267899	8	AT5G63880	0.193622	0.0523313	9
AT1G07340	0.26766	0.250513	3													AT5G44585	0.449399	0.386179	3	AT4G10280	0.361419	0.232493	4	AT5G27980	0.476853	0.191912	5	AT1G17840	0.259985	0.0223352	8	AT5G63990	0.201486	0.0992593	9
AT1G07645	0.26733	0.0776535	3													AT5G44600	0.293073	0.382991	3	AT4G10440	0.272763	0.0694111	4	AT5G28220	0.356805	0.189226	5	AT1G18040	0.223559	0.0893617	8	AT5G64040	0.174028	0.192068	9
AT1G07850	0.414981	0.0424181	3													AT5G44620	0.31166	0.252368	3	AT4G10500	0.330084	0.188153	4	AT5G28300	0.269131	0.215064	5	AT1G18060	0.314149	0.0949624	8	AT5G64230	0.362593	0.284357	9
AT1G07900	0.199117	0.213001	3													AT5G44635	0.249756	0.0315611	3	AT4G10570	0.184069	0.241645	4	AT5G28530	0.369509	0.110797	5	AT1G18160	0.19871	0.14017	8	AT5G64270	0.314686	0.0654147	9
AT1G07985	0.321562	0.103597	3													AT5G44900	0.300232	0.315125	3	AT4G10600	0.44295	0.245493	4	AT5G28770	0.303988	0.189217	5	AT1G18340	0.25859	0.155186	8	AT5G64290	0.214249	0.0746532	9
AT1G08080	0.271615	0.136668	3													AT5G45470	0.272808	0.341635	3	AT4G10800	0.386026	0.175157	4	AT5G33300	0.208437	0.26027	5	AT1G18750	0.183545	0.141795	8	AT5G64440	0.220421	0.143777	9
AT1G08140	0.27	0.46156	3													AT5G45520	0.287283	0.662367	3	AT4G10910	0.325833	0.237614	4	AT5G35090	0.491398	0.166406	5	AT1G19130	0.253286	0.107337	8	AT5G64510	0.339976	0.120442	9
AT1G08160	0.264726	0.164085	3													AT5G45580	0.240102	0.185153	3	AT4G10960	0.330505	0.103455	4	AT5G35390	0.269733	0.345121	5	AT1G19440	0.290877	0.0402293	8	AT5G64620	0.294441	0.27503	9
AT1G08180	0.174737	0.345034	3													AT5G45630	0.219478	0.570473	3	AT4G11070	0.34158	0.39674	4	AT5G35750	0.258894	0.151729	5	AT1G19540	0.349668	0.181614	8	AT5G64670	0.236427	0.112135	9
AT1G08290	0.238553	0.200211	3													AT5G45740	0.253399	0.14528	3	AT4G11080	0.310114	0.151359	4	AT5G36120	0.44521	0.205495	5	AT1G19710	0.301631	0.130748	8	AT5G64740	0.206232	0.0284759	9
AT1G08300	0.269108	0.386726	3													AT5G45770	0.302684	0.261945	3	AT4G11300	0.421164	0.11386	4	AT5G37300	0.355273	0.201856	5	AT1G20070	0.217838	0.385794	8	AT5G64880	0.28746	0.278646	9
AT1G08340	0.209348	0.374361	3													AT5G45990	0.386995	0.19909	3	AT4G11440	0.339861	0.345337	4	AT5G37540	0.323451	0.119454	5	AT1G20080	0.273714	0.0815572	8	AT5G65290	0.226286	0.122721	9
AT1G08465	0.266654	0.140574	3													AT5G46350	0.29377	0.118702	3	AT4G11510	0.414521	0.600008	4	AT5G37660	0.380539	0.0917235	5	AT1G20430	0.336004	0.101728	8	AT5G65300	0.345545	0.148702	9
AT1G08610	0.272485	0.203638	3													AT5G46610	0.270113	0.10214	3	AT4G11680	0.244524	0.148531	4	AT5G37670	0.297365	0.22299	5	AT1G20720	0.22556	0.195447	8	AT5G65380	0.252859	0.149271	9
AT1G08790	0.198678	0.218918	3													AT5G46650	0.301617	0.161314	3	AT4G11690	0.269452	0.183396	4	AT5G38160	0.421754	0.431076	5	AT1G20910	0.17196	0.492242	8	AT5G65450	0.227466	0.289228	9
AT1G08845	0.360582	0.0334473	3													AT5G46830	0.417662	0.386067	3	AT4G11760	0.255866	0.680223	4	AT5G38210	0.321861	0.285006	5	AT1G21170	0.242699	0.141955	8	AT5G65530	0.348708	0.120597	9
AT1G08890	0.24225	0.219693	3													AT5G46870	0.230191	0.240739	3	AT4G11850	0.296424	0.0674375	4	AT5G38330	0.381901	0.530098	5	AT1G21710	0.289251	0.142684	8	AT5G65560	0.187064	0.259656	9
AT1G08910	0.211602	0.621402	3													AT5G46871	0.308163	0.478925	3	AT4G11880	0.145663	0.21689	4	AT5G38450	0.252855	0.0940719	5	AT1G21740	0.360646	0.0840393	8	AT5G65630	0.334859	0.154601	9
AT1G09812	0.22177	0.162573	3													AT5G47160	0.433128	0.461035	3	AT4G11900	0.418808	0.324427	4	AT5G38760	0.189785	0.0345629	5	AT1G22040	0.305203	0.125642	8	AT5G65670	0.285138	0.0755093	9
AT1G09890	0.26868	0.0801582	3													AT5G47400	0.228694	0.217817	3	AT4G11910	0.332071	0.184492	4	AT5G39050	0.291719	0.257138	5	AT1G22070	0.191015	0.143429	8	AT5G65710	0.325037	0.177465	9
AT1G10040	0.255668	0.238049	3													AT5G47510	0.396062	0.241634	3	AT4G12290	0.361331	0.0799954	4	AT5G39210	0.207354	0.472224	5	AT1G22310	0.224326	0.506889	8	AT5G65720	0.398502	0.0480133	9
AT1G10220	0.442069	0.521217	3													AT5G47590	0.36208	0.4912	3	AT4G12360	0.280471	0.506141	4	AT5G39420	0.296297	0.108906	5	AT1G22340	0.395382	0.193881	8	AT5G65760	0.195783	0.205673	9
AT1G10385	0.227176	0.0724119	3													AT5G47600	0.343639	0.291841	3	AT4G12430	0.408189	0.0605963	4	AT5G39500	0.166209	0.364716	5	AT1G22400	0.33104	0.186179	8	AT5G65860	0.287969	0.100521	9
AT1G10417	0.274875	0.391114	3													AT5G47740	0.191204	0.239237	3	AT4G12450	0.257852	0.1587	4	AT5G39520	0.29296	0.219303	5	AT1G22410	0.197963	0.0643657	8	AT5G65900	0.334082	0.357572	9
AT1G10450	0.19829	0.397337	3													AT5G47950	0.326453	0.488496	3	AT4G12580	0.171307	0.633631	4	AT5G39580	0.293094	0.255828	5	AT1G22510	0.251178	0.132534	8	AT5G65930	0.235808	0.067496	9
AT1G10480	0.333059	0.209888	3													AT5G48060	0.299359	0.0869104	3	AT4G12610	0.228204	0.0934129	4	AT5G39785	0.348232	0.233765	5	AT1G22870	0.214322	0.180653	8	AT5G65960	0.139441	0.404377	9
AT1G10620	0.312531	0.232194	3													AT5G48130	0.298978	0.187296	3	AT4G12670	0.321471	0.455758	4	AT5G39880	0.418719	0.482349	5	AT1G22910	0.243182	0.128028	8	AT5G66030	0.194737	0.234165	9
AT1G10657	0.326881	0.114781	3													AT5G48170	0.297807	0.169582	3	AT4G12680	0.203666	0.119418	4	AT5G39900	0.275081	0.0566194	5	AT1G23200	0.260756	0.240985	8	AT5G66050	0.25964	0.324978	9
AT1G10747	0.383786	0.585366	3													AT5G48175	0.327223	0.743043	3	AT4G12710	0.269488	0.160595	4	AT5G40160	0.183947	0.223952	5	AT1G23330	0.308267	0.119573	8	AT5G66120	0.200396	0.0780302	9
AT1G10800	0.28039	0.206233	3													AT5G48320	0.326662	0.424734	3	AT4G12770	0.25526	0.196658	4	AT5G40210	0.327358	0.131773	5	AT1G23360	0.19893	0.223747	8	AT5G66170	0.211959	0.328139	9
AT1G10820	0.324943	0.155042	3													AT5G48390	0.257066	0.119081	3	AT4G12830	0.323813	0.0608749	4	AT5G40280	0.197175	0.244735	5	AT1G23440	0.247283	0.0900862	8	AT5G66200	0.437703	0.0483323	9
AT1G10880	0.3226	0.272395	3													AT5G48545	0.214886	0.135078	3	AT4G12870	0.347662	0.47836	4	AT5G40340	0.300237	0.356632	5	AT1G23760	0.384031	0.172421	8	AT5G66380	0.21421	0.114489	9
AT1G11040	0.442194	0.0697808	3													AT5G48660	0.193469	0.199881	3	AT4G13110	0.298087	0.40087	4	AT5G40410	0.275518	0.174756	5	AT1G24070	0.184431	0.278434	8	AT5G66570	0.249135	0.0397637	9
AT1G11112	0.18785	0.26321	3													AT5G48940	0.255373	0.128132	3	AT4G13195	0.310432	0.309178	4	AT5G40910	0.141487	0.627336	5	AT1G24190	0.227531	0.280012	8	AT5G67220	0.332411	0.10638	9
AT1G11490	0.344299	0.223156	3													AT5G49120	0.201775	0.883567	3	AT4G13370	0.411678	0.0996141	4	AT5G40980	0.0882396	0.0776508	5	AT1G24706	0.177081	0.165307	8	AT5G67330	0.312949	0.0540722	9
AT1G11500	0.274493	0.371589	3													AT5G49330	0.187207	0.351996	3	AT4G13480	0.199566	0.27192	4	AT5G41060	0.19218	0.162456	5	AT1G25375	0.235943	0.321433	8	AT5G67490	0.244623	0.185337	9
AT1G11572	0.317025	0.324857	3													AT5G49520	0.204994	0.190794	3	AT4G13550	0.275841	0.206199	4	AT5G41080	0.194423	0.158778	5	AT1G26170	0.142809	0.22108	8	AT5G67500	0.139284	0.100668	9
AT1G11710	0.280491	0.207776	3													AT5G49525	0.124888	0.416858	3	AT4G13590	0.273929	0.0848864	4	AT5G41170	0.205476	0.284824	5	AT1G26370	0.177225	0.238196	8	AT5G67530	0.206221	0.132041	9
AT1G11915	0.221853	0.135573	3													AT5G49870	0.284061	0.450125	3	AT4G13620	0.336235	0.113198	4	AT5G41180	0.183028	0.360755	5	AT1G26460	0.254404	0.0806231	8	AT5G67590	0.194327	0.221719	9
AT1G11920	0.273188	0.119484	3													AT5G49960	0.328066	0.0841629	3	AT4G13700	0.378881	0.12972	4	AT5G41400	0.315869	0.164752	5	AT1G26640	0.250325	0.119758	8	AT1G01050	0.17527	0.0640891	10
AT1G12064	0.467497	0.102121	3													AT5G50010	0.364272	0.292891	3	AT4G13790	0.375892	0.0756128	4	AT5G41410	0.472069	0.0772469	5	AT1G26660	0.260451	0.110633	8	AT1G01500	0.350877	0.102931	10
AT1G12300	0.304238	0.387472	3													AT5G50090	0.312631	0.138216	3	AT4G13870	0.26704	0.229685	4	AT5G41620	0.219466	0.286981	5	AT1G26820	0.227145	0.105964	8	AT1G01510	0.186026	0.0665418	10
AT1G12350	0.272653	0.166008	3													AT5G50120	0.292101	0.186045	3	AT4G13920	0.387271	0.564478	4	AT5G41720	0.364868	0.547297	5	AT1G26840	0.357629	0.0887754	8	AT1G01710	0.230298	0.132866	10
AT1G12805	0.279139	0.486937	3													AT5G50150	0.29759	0.100319	3	AT4G13930	0.312568	0.052629	4	AT5G42060	0.148037	0.859399	5	AT1G26920	0.249441	0.23441	8	AT1G01760	0.153866	0.404007	10
AT1G12890	0.343682	0.458266	3													AT5G50290	0.231693	0.123302	3	AT4G13970	0.191294	0.191098	4	AT5G42140	0.275003	0.147536	5	AT1G27050	0.463493	0.244438	8	AT1G01840	0.418485	0.224758	10
AT1G12980	0.373849	0.354363	3													AT5G50300	0.295955	0.0804052	3	AT4G13985	0.355049	0.565216	4	AT5G42310	0.46371	0.0491761	5	AT1G27090	0.378863	0.14703	8	AT1G02080	0.257722	0.170843	10
AT1G13245	0.48654	0.0706098	3													AT5G50940	0.381531	0.480895	3	AT4G14180	0.199308	0.312446	4	AT5G42400	0.265397	0.375463	5	AT1G27130	0.326333	0.217548	8	AT1G02160	0.167035	0.501751	10
AT1G13290	0.223268	0.157801	3													AT5G51250	0.352563	0.553924	3	AT4G14305	0.275822	0.125646	4	AT5G42750	0.45252	0.111063	5	AT1G27200	0.248447	0.142673	8	AT1G02560	0.185806	0.0585173	10
AT1G13430	0.19756	0.481278	3													AT5G51270	0.264219	0.331297	3	AT4G14330	0.33993	0.0960336	4	AT5G42760	0.365268	0.189671	5	AT1G27210	0.29827	0.13691	8	AT1G02660	0.324013	0.143924	10
AT1G13480	0.220428	0.347828	3													AT5G51310	0.318545	0.150305	3	AT4G14380	0.30494	0.172227	4	AT5G42830	0.329905	0.13422	5	AT1G27440	0.239761	0.0806109	8	AT1G02690	0.253779	0.31928	10
AT1G13520	0.230014	0.283466	3													AT5G51370	0.272195	0.256155	3	AT4G14450	0.296092	0.724449	4	AT5G42860	0.34044	0.0387303	5	AT1G27510	0.205607	0.370482	8	AT1G02816	0.435136	0.13083	10
AT1G13530	0.247433	0.215619	3													AT5G51451	0.35641	0.207956	3	AT4G14480	0.238052	0.134273	4	AT5G42880	0.282823	0.227491	5	AT1G27700	0.380127	0.0925276	8	AT1G02820	0.165994	0.546006	10
AT1G13550	0.272756	0.162187	3													AT5G51540	0.22705	0.159581	3	AT4G14600	0.372413	0.0615805	4	AT5G43180	0.477648	0.0589382	5	AT1G27760	0.241574	0.146897	8	AT1G03000	0.231099	0.20292	10
AT1G13600	0.217373	0.0991996	3													AT5G51730	0.341678	0.741701	3	AT4G14640	0.259682	0.0626528	4	AT5G43280	0.372168	0.0984521	5	AT1G27770	0.173481	0.106122	8	AT1G03090	0.156088	0.159461	10
AT1G13670	0.256185	0.373597	3													AT5G51780	0.208258	0.312992	3	AT4G14650	0.269985	0.678488	4	AT5G43530	0.29678	0.223071	5	AT1G27850	0.16061	0.342047	8	AT1G03110	0.22234	0.247011	10
AT1G13800	0.195957	0.460171	3													AT5G51850	0.270999	0.47851	3	AT4G14716	0.482633	0.0456124	4	AT5G43580	0.350674	0.391539	5	AT1G27880	0.186639	0.192038	8	AT1G03210	0.220573	0.371578	10
AT1G13830	0.285482	0.244919	3													AT5G51920	0.285829	0.111914	3	AT4G14720	0.386842	0.208081	4	AT5G43760	0.35575	0.0234087	5	AT1G27930	0.407702	0.0393295	8	AT1G03680	0.213421	0.263252	10
AT1G14070	0.258044	0.216628	3													AT5G52490	0.423223	0.260958	3	AT4G14730	0.333675	0.158298	4	AT5G44050	0.262727	0.245985	5	AT1G27950	0.260799	0.233498	8	AT1G03730	0.278576	0.0393306	10
AT1G14160	0.223024	0.33736	3													AT5G52600	0.292106	0.17842	3	AT4G14740	0.269302	0.0551757	4	AT5G44130	0.291632	0.195761	5	AT1G28220	0.275261	0.19103	8	AT1G03760	0.207639	0.517526	10
AT1G14390	0.180008	0.251019	3													AT5G52630	0.38668	0.0639086	3	AT4G14750	0.324098	0.107016	4	AT5G44160	0.443247	0.116324	5	AT1G28320	0.215595	0.218435	8	AT1G03900	0.216871	0.0327471	10
AT1G14455	0.485876	0.561915	3													AT5G52750	0.285517	0.307567	3	AT4G14940	0.280126	0.171278	4	AT5G44170	0.279265	0.143769	5	AT1G29940	0.222712	0.182654	8	AT1G04080	0.2404	0.194571	10
AT1G14470	0.27628	0.241793	3													AT5G52870	0.278172	0.292012	3	AT4G15080	0.204463	0.128251	4	AT5G44230	0.356371	0.094238	5	AT1G30000	0.248465	0.0884551	8	AT1G04140	0.226826	0.124793	10
AT1G14540	0.273614	0.149454	3													AT5G53100	0.327122	0.216465	3	AT4G15248	0.292309	0.330388	4	AT5G44300	0.190964	0.136957	5	AT1G30070	0.243681	0.186301	8	AT1G04170	0.265064	0.0253969	10
AT1G14600	0.204108	0.161467	3													AT5G53210	0.226	0.0842049	3	AT4G15250	0.393272	0.236951	4	AT5G44380	0.388965	0.307204	5	AT1G30240	0.202152	0.341924	8	AT1G04260	0.381506	0.0748585	10
AT1G14630	0.260424	0.163637	3													AT5G53390	0.246153	0.208475	3	AT4G15390	0.396109	0.254505	4	AT5G44400	0.271933	0.197889	5	AT1G30270	0.155408	0.109841	8	AT1G04270	0.212221	0.0418465	10
AT1G14687	0.29386	0.135204	3													AT5G53730	0.257259	0.106074	3	AT4G15400	0.28889	0.49962	4	AT5G44480	0.220797	0.0596505	5	AT1G30360	0.260783	0.1354	8	AT1G04300	0.225976	0.319079	10
AT1G14750	0.187961	0.273095	3													AT5G53950	0.269346	0.178291	3	AT4G15630	0.285058	0.271107	4	AT5G44530	0.26428	0.174841	5	AT1G30490	0.208901	0.0663325	8	AT1G04420	0.213001	0.277294	10
AT1G14755	0.28039	0.402278	3													AT5G53980	0.250245	0.292968	3	AT4G15720	0.312027	0.186028	4	AT5G44660	0.214535	0.280487	5	AT1G30510	0.228857	0.0391631	8	AT1G04750	0.192674	0.0210709	10
AT1G14860	0.201805	0.324512	3													AT5G53990	0.230332	0.33879	3	AT4G15780	0.220722	0.0470377	4	AT5G44780	0.308832	0.366503	5	AT1G30520	0.187842	0.247255	8	AT1G04780	0.267687	0.0690959	10
AT1G15125	0.199766	0.184484	3													AT5G54067	0.463949	0.30747	3	AT4G15802	0.244395	0.266016	4	AT5G45070	0.291168	0.434677	5	AT1G30610	0.192512	0.345619	8	AT1G04790	0.304141	0.340563	10
AT1G15320	0.225783	0.276004	3													AT5G54230	0.212781	0.149917	3	AT4G15820	0.266174	0.3469	4	AT5G45080	0.270252	0.540948	5	AT1G31020	0.192157	0.344952	8	AT1G04850	0.195635	0.130785	10
AT1G15415	0.138219	0.607185	3													AT5G54610	0.217594	1.13506	3	AT4G16000	0.379594	0.435642	4	AT5G45250	0.174568	0.401253	5	AT1G31160	0.340102	0.118219	8	AT1G04860	0.233587	0.33004	10
AT1G15620	0.197777	0.753795	3													AT5G55240	0.188613	0.241473	3	AT4G16070	0.235048	0.115618	4	AT5G45310	0.212804	0.315312	5	AT1G31220	0.31467	0.219236	8	AT1G04910	0.152254	0.0754831	10
AT1G15630	0.281396	0.809378	3													AT5G55350	0.279947	0.32525	3	AT4G16144	0.389675	0.18319	4	AT5G45380	0.246138	0.131049	5	AT1G31230	0.232301	0.0651678	8	AT1G04960	0.250078	0.166759	10
AT1G15760	0.308584	0.199988	3													AT5G55410	0.415707	0.211496	3	AT4G16350	0.267065	0.120072	4	AT5G45480	0.226052	0.346855	5	AT1G31280	0.335141	0.155135	8	AT1G04970	0.217475	0.206136	10
AT1G16022	0.249807	0.432694	3													AT5G55440	0.215779	0.46575	3	AT4G16400	0.259318	0.351694	4	AT5G45540	0.249843	0.360716	5	AT1G31340	0.354552	0.0253989	8	AT1G05140	0.268009	0.175615	10
AT1G16070	0.305491	0.18372	3													AT5G56490	0.296523	0.191761	3	AT4G16447	0.401759	0.0444737	4	AT5G45690	0.260159	0.176861	5	AT1G31460	0.439807	0.123545	8	AT1G05210	0.208644	0.175235	10
AT1G16110	0.364322	0.228456	3													AT5G56570	0.308928	0.807027	3	AT4G16580	0.26409	0.137425	4	AT5G45780	0.239726	0.0784494	5	AT1G31500	0.219157	0.134881	8	AT1G05430	0.329563	0.340336	10
AT1G16220	0.217756	0.315622	3													AT5G56770	0.360824	0.786118	3	AT4G16590	0.262153	0.109896	4	AT5G45800	0.320165	0.159494	5	AT1G31770	0.223741	0.0562231	8	AT1G05540	0.157087	0.369094	10
AT1G16400	0.336899	0.266952	3													AT5G56810	0.3224	0.344849	3	AT4G16640	0.301387	0.222547	4	AT5G45810	0.397813	0.0710147	5	AT1G31800	0.303903	0.0781367	8	AT1G05570	0.18351	0.0955363	10
AT1G16640	0.479938	0.255693	3													AT5G57123	0.162892	0.0386778	3	AT4G16680	0.408733	0.252376	4	AT5G45890	0.395783	0.183438	5	AT1G31817	0.297726	0.201137	8	AT1G05790	0.190746	0.112982	10
AT1G16760	0.300299	0.113332	3													AT5G57130	0.223565	0.249524	3	AT4G16695	0.244306	0.0717919	4	AT5G45930	0.358903	0.0919454	5	AT1G32060	0.296783	0.0149848	8	AT1G05840	0.269243	0.0656864	10
AT1G16800	0.22397	0.165577	3													AT5G57200	0.356994	0.0528825	3	AT4G16750	0.319313	0.0799959	4	AT5G45950	0.234482	0.175303	5	AT1G32100	0.351659	0.0920646	8	AT1G05910	0.247671	0.147367	10
AT1G16950	0.241784	0.236828	3													AT5G57260	0.2343	0.359223	3	AT4G16765	0.198684	0.169882	4	AT5G45960	0.299359	0.322419	5	AT1G32160	0.414711	0.0702708	8	AT1G05940	0.158969	0.181696	10
AT1G16980	0.258114	0.275835	3													AT5G57500	0.235696	0.0835111	3	AT4G16835	0.158842	0.277663	4	AT5G46050	0.274342	0.0916275	5	AT1G32330	0.20311	0.317463	8	AT1G06010	0.274173	0.201129	10
AT1G17060	0.245709	0.118489	3													AT5G57620	0.217301	0.145952	3	AT4G17150	0.304696	0.249968	4	AT5G46080	0.307343	0.149464	5	AT1G32440	0.379032	0.0789129	8	AT1G06040	0.262918	0.183793	10
AT1G17285	0.101446	0.911879	3													AT5G57640	0.431729	0.336101	3	AT4G17215	0.235876	0.327064	4	AT5G46200	0.305626	0.323895	5	AT1G32520	0.220252	0.212901	8	AT1G06050	0.274049	0.141305	10
AT1G17345	0.265638	0.135764	3													AT5G57670	0.28339	0.129439	3	AT4G17220	0.246678	0.154852	4	AT5G46230	0.394714	0.083137	5	AT1G32550	0.190255	0.251072	8	AT1G06110	0.163017	0.457096	10
AT1G17450	0.189156	0.216651	3													AT5G57760	0.374655	0.281024	3	AT4G17250	0.217155	0.243371	4	AT5G46240	0.286571	0.107781	5	AT1G32690	0.412916	0.156246	8	AT1G06530	0.337296	0.274097	10
AT1G17630	0.18582	0.377195	3													AT5G57887	0.330906	0.71522	3	AT4G17616	0.19215	0.300689	4	AT5G46370	0.31709	0.23478	5	AT1G32860	0.439652	0.137886	8	AT1G06670	0.172398	0.388577	10
AT1G17940	0.198056	0.0999275	3													AT5G57960	0.20936	0.177421	3	AT4G17810	0.163687	0.288207	4	AT5G46760	0.354888	0.09384	5	AT1G33170	0.304485	0.0829506	8	AT1G06790	0.236655	0.314648	10
AT1G18290	0.246575	0.221049	3													AT5G58360	0.251468	0.433559	3	AT4G18100	0.190177	0.0161862	4	AT5G46940	0.374459	0.339566	5	AT1G33250	0.380196	0.067879	8	AT1G06900	0.232824	0.0929176	10
AT1G18330	0.259145	0.326237	3													AT5G58460	0.333618	0.195452	3	AT4G18290	0.267401	0.156891	4	AT5G47070	0.31898	0.168151	5	AT1G33420	0.244523	0.226453	8	AT1G07020	0.226297	0.366191	10
AT1G18400	0.310319	0.114316	3													AT5G58500	0.251425	0.172677	3	AT4G18372	0.46522	0.0854134	4	AT5G47220	0.4286	0.146451	5	AT1G34020	0.177626	0.0153118	8	AT1G07040	0.295396	0.140672	10
AT1G18410	0.258048	0.221789	3													AT5G58570	0.281136	0.311867	3	AT4G18596	0.227203	0.121755	4	AT5G47240	0.215779	0.225834	5	AT1G34065	0.272298	0.13946	8	AT1G07080	0.358287	0.23016	10
AT1G18710	0.211603	0.517538	3													AT5G58580	0.336375	0.323204	3	AT4G18920	0.376246	0.0488337	4	AT5G47500	0.293499	0.0804659	5	AT1G34120	0.243408	0.242589	8	AT1G07110	0.193507	0.101859	10
AT1G18830	0.371868	0.320046	3													AT5G58630	0.239896	0.620714	3	AT4G18980	0.237357	0.410446	4	AT5G47690	0.153443	0.301136	5	AT1G34130	0.309303	0.0324701	8	AT1G07140	0.304334	0.12243	10
AT1G18835	0.389008	0.33987	3													AT5G58780	0.236987	0.258986	3	AT4G19006	0.207669	0.0970226	4	AT5G47790	0.345292	0.235165	5	AT1G34210	0.152709	0.082151	8	AT1G07310	0.206993	0.208104	10
AT1G18860	0.3307	0.241683	3													AT5G58784	0.197752	0.336219	3	AT4G19060	0.235568	0.426131	4	AT5G47910	0.462198	0.0442075	5	AT1G34260	0.286349	0.212686	8	AT1G07350	0.233353	0.364959	10
AT1G18970	0.275266	0.193898	3													AT5G59100	0.287346	0.252297	3	AT4G19110	0.212807	0.11864	4	AT5G48110	0.236336	0.664734	5	AT1G34320	0.292564	0.0771697	8	AT1G07360	0.266111	0.0970788	10
AT1G19090	0.237307	0.220009	3													AT5G59390	0.354536	0.28016	3	AT4G19180	0.303962	0.0841573	4	AT5G48360	0.277873	0.222188	5	AT1G34360	0.182498	0.364668	8	AT1G08360	0.373338	0.0367121	10
AT1G19230	0.311725	0.158695	3													AT5G59580	0.309814	0.137738	3	AT4G19190	0.198256	0.258623	4	AT5G48850	0.315363	0.102315	5	AT1G34750	0.335406	0.0801023	8	AT1G08370	0.19596	0.248555	10
AT1G19290	0.235831	0.262295	3													AT5G59790	0.266603	0.138002	3	AT4G19191	0.277913	0.235695	4	AT5G49170	0.440333	0.0950639	5	AT1G35190	0.316525	0.124651	8	AT1G08460	0.179474	0.113551	10
AT1G19720	0.438642	0.255683	3													AT5G59920	0.311946	0.490278	3	AT4G19430	0.207221	0.458509	4	AT5G49310	0.234652	0.589315	5	AT1G41830	0.324804	0.0668606	8	AT1G08470	0.403954	0.0543847	10
AT1G19830	0.116136	0.264023	3													AT5G59990	0.291344	0.133942	3	AT4G19560	0.204407	0.822107	4	AT5G49560	0.283879	0.292523	5	AT1G42960	0.286055	0.0807668	8	AT1G08570	0.364456	0.148371	10
AT1G19900	0.308452	0.324173	3													AT5G60010	0.26249	0.0597381	3	AT4G19650	0.289825	0.213896	4	AT5G49630	0.294394	0.0820922	5	AT1G42970	0.232618	0.0857432	8	AT1G08590	0.317406	0.11047	10
AT1G19990	0.187097	0.452996	3													AT5G60050	0.232106	0.108644	3	AT4G19700	0.250885	0.304968	4	AT5G49660	0.267468	0.123993	5	AT1G43560	0.326538	0.202545	8	AT1G08770	0.27397	0.234144	10
AT1G20060	0.236735	0.35624	3													AT5G60142	0.25135	0.459379	3	AT4G19840	0.213492	0.42431	4	AT5G49690	0.412762	0.155832	5	AT1G43630	0.422758	0.120652	8	AT1G08780	0.453333	0.0736823	10
AT1G20320	0.295225	0.368639	3													AT5G60200	0.302178	0.21442	3	AT4G19850	0.442475	0.737418	4	AT5G49700	0.352574	0.0577995	5	AT1G43700	0.277978	0.184781	8	AT1G08960	0.272202	0.151225	10
AT1G20520	0.254225	0.281282	3													AT5G60350	0.386259	0.749604	3	AT4G19900	0.338916	0.13496	4	AT5G49760	0.371025	0.194541	5	AT1G44100	0.409537	0.141364	8	AT1G08980	0.252774	0.194896	10
AT1G20925	0.192361	0.253037	3													AT5G60490	0.303422	0.118211	3	AT4G19950	0.31186	0.114366	4	AT5G49770	0.39206	0.381333	5	AT1G47128	0.240384	0.232845	8	AT1G09010	0.227735	0.193239	10
AT1G21340	0.201251	0.193038	3													AT5G60650	0.325399	0.185873	3	AT4G19970	0.284975	0.191675	4	AT5G49800	0.297201	0.176424	5	AT1G47230	0.252165	0.139635	8	AT1G09070	0.3807	0.0829499	10
AT1G21360	0.117852	0.318729	3													AT5G60720	0.181247	0.24275	3	AT4G20030	0.437743	0.0685773	4	AT5G50130	0.276672	0.0672646	5	AT1G48040	0.290709	0.113737	8	AT1G09140	0.295983	0.168066	10
AT1G21430	0.225926	0.271795	3													AT5G60740	0.271122	0.0536082	3	AT4G20130	0.234158	0.103738	4	AT5G50160	0.217588	0.436852	5	AT1G48230	0.241102	0.0261767	8	AT1G09150	0.228754	0.0526457	10
AT1G21528	0.239969	0.345573	3													AT5G60770	0.335683	0.0459634	3	AT4G20340	0.200425	0.441584	4	AT5G50260	0.207667	0.109162	5	AT1G48310	0.188839	0.262134	8	AT1G09280	0.158623	0.173443	10
AT1G21540	0.39161	0.0829486	3													AT5G60780	0.236928	0.112236	3	AT4G20740	0.239442	0.20466	4	AT5G50330	0.156285	0.105038	5	AT1G48350	0.240469	0.0333323	8	AT1G09560	0.32971	0.130236	10
AT1G21650	0.271905	0.159942	3													AT5G61200	0.17743	0.499347	3	AT4G20770	0.305446	0.251994	4	AT5G50390	0.449182	0.0859272	5	AT1G48520	0.27154	0.0779458	8	AT1G09620	0.29451	0.169713	10
AT1G21810	0.235278	0.371023	3													AT5G61270	0.297822	0.0866419	3	AT4G20820	0.201251	0.243549	4	AT5G50780	0.21808	0.418655	5	AT1G48950	0.240492	0.209588	8	AT1G09800	0.260911	0.253023	10
AT1G22010	0.39498	0.505172	3													AT5G61550	0.329882	0.135256	3	AT4G20940	0.20588	0.104667	4	AT5G50950	0.367718	0.0446679	5	AT1G49160	0.291641	0.0569139	8	AT1G09920	0.269881	0.0499948	10
AT1G22065	0.254921	0.185623	3													AT5G61605	0.276936	0.525515	3	AT4G21215	0.18669	0.309529	4	AT5G50990	0.240628	0.139959	5	AT1G49350	0.333734	0.206368	8	AT1G10030	0.133284	0.163221	10
AT1G22100	0.25923	0.183553	3													AT5G61630	0.394558	0.113605	3	AT4G21270	0.285509	0.115128	4	AT5G51030	0.237149	0.0879482	5	AT1G49380	0.251064	0.10833	8	AT1G10150	0.228319	0.274942	10
AT1G22210	0.265951	0.214432	3													AT5G61750	0.320213	0.240385	3	AT4G21300	0.29691	0.235174	4	AT5G51190	0.224499	0.316884	5	AT1G49430	0.240137	0.156318	8	AT1G10180	0.188723	0.126298	10
[truncated: 16,219 more rows]

## Sheet: Evolutionary analysis of GEB
Table S28B. ANOVA analysis of Ks for loci with gene expression breadth (GEB) in 11 samples.
[truncated: 20 more rows]
