# Supplementary material for: Fixation of Expression Divergences by Natural Selection in Arabidopsis Coding Genes
Source: Int J Mol Sci. 2024 Dec 22;25(24):13710. doi: 10.3390/ijms252413710 (PMC11678068; doi:10.3390/ijms252413710)
Supplement: Supplementary file 1 [file ijms-25-13710-s001.zip › Table S4.xlsx]

## Sheet: Data distributed by chromosomes
Table S4. Analysis of PS in loci with gene expression abundance (GEA) [Log10 (RPMs)] from seedling RNA-Seq.
Table S4A. The distribution of loci with PS and (GEA) [Log10 (RPMs)] from seedling RNA-Seq in the chromosomes.
All loci			Chromosome I			Chromosome II			Chromosome III			Chromosome IV			Chromosome V
Locus	PS	Log10 (RPMs)	locus	PS	Log10 (RPMs)	locus	PS	Log10 (RPMs)	locus	PS	Log10 (RPMs)	locus	PS	Log10 (RPMs)	locus	PS	Log10 (RPMs)
AT1G01010	6	0.627683	AT1G01010	6	0.627683	AT2G01060	4	1.65545	AT3G01040	4	1.22218	AT4G00020	2	0.813267	AT5G01010	3	1.86686
AT1G01030	4	0.118199	AT1G01030	4	0.118199	AT2G01070	2	1.44592	AT3G01060	1	1.65669	AT4G00030	2	1.5045	AT5G01015	6	1.14416
AT1G01040	2	1.58166	AT1G01040	2	1.58166	AT2G01080	4	1.18922	AT3G01080	4	0.584851	AT4G00040	4	1.47603	AT5G01020	4	2.02244
AT1G01050	3	1.63529	AT1G01050	3	1.63529	AT2G01090	2	0.879881	AT3G01090	2	1.83546	AT4G00050	4	1.71957	AT5G01030	5	1.16762
AT1G01060	3	2.05449	AT1G01060	3	2.05449	AT2G01100	4	1.40643	AT3G01100	4	1.33662	AT4G00090	1	1.15068	AT5G01075	7	0.532869
AT1G01070	6	0.626484	AT1G01070	6	0.626484	AT2G01110	1	2.15732	AT3G01120	1	2.5609	AT4G00100	2	2.03979	AT5G01090	6	1.24448
AT1G01080	2	1.72219	AT1G01080	2	1.72219	AT2G01120	2	0.658927	AT3G01130	6	1.37109	AT4G00110	1	0.994286	AT5G01110	4	0.140854
AT1G01090	1	2.18558	AT1G01090	1	2.18558	AT2G01130	2	1.35498	AT3G01140	4	1.30019	AT4G00150	4	1.48144	AT5G01160	2	1.29403
AT1G01100	2	2.11955	AT1G01100	2	2.11955	AT2G01140	3	2.11257	AT3G01150	2	1.33849	AT4G00170	4	1.0885	AT5G01180	4	0.393259
AT1G01110	4	0.619198	AT1G01110	4	0.619198	AT2G01150	2	1.28302	AT3G01160	2	1.24041	AT4G00180	6	1.56299	AT5G01190	5	0.189546
AT1G01120	4	1.84364	AT1G01120	4	1.84364	AT2G01170	1	1.68408	AT3G01170	4	1.25846	AT4G00200	6	0.66115	AT5G01200	3	0.456366
AT1G01130	6	0.267641	AT1G01130	6	0.267641	AT2G01180	4	1.24939	AT3G01180	1	1.73568	AT4G00230	5	1.3491	AT5G01210	6	1.38662
AT1G01140	4	1.81264	AT1G01140	4	1.81264	AT2G01190	6	1.86409	AT3G01200	1	1.24996	AT4G00231	2	0.922066	AT5G01220	1	1.81716
AT1G01160	2	1.6524	AT1G01160	2	1.6524	AT2G01210	4	0.663371	AT3G01210	4	1.08601	AT4G00240	6	0.576825	AT5G01230	1	0.713415
AT1G01170	4	1.49189	AT1G01170	4	1.49189	AT2G01220	1	1.45243	AT3G01280	2	1.98305	AT4G00270	6	1.47466	AT5G01240	2	1.77355
AT1G01180	1	1.06461	AT1G01180	1	1.06461	AT2G01250	2	2.23091	AT3G01290	4	1.66755	AT4G00300	4	1.62371	AT5G01260	1	1.25367
AT1G01190	4	0.253677	AT1G01190	4	0.253677	AT2G01260	3	1.22764	AT3G01310	2	2.11457	AT4G00310	8	0.382845	AT5G01270	3	1.41767
AT1G01200	2	0.278479	AT1G01200	2	0.278479	AT2G01270	2	1.46865	AT3G01320	2	1.50736	AT4G00330	4	1.85252	AT5G01290	2	1.2531
AT1G01220	1	1.51271	AT1G01220	1	1.51271	AT2G01280	1	1.44919	AT3G01330	2	0.0818152	AT4G00335	3	1.11742	AT5G01300	1	0.0466902
AT1G01225	1	0.278479	AT1G01225	1	0.278479	AT2G01290	1	1.72315	AT3G01340	2	1.79268	AT4G00340	5	1.77432	AT5G01310	2	0.810911
AT1G01230	2	1.38557	AT1G01230	2	1.38557	AT2G01320	2	1.81452	AT3G01350	4	0.676428	AT4G00355	4	1.69233	AT5G01340	2	0.721217
AT1G01240	6	1.28408	AT1G01240	6	1.28408	AT2G01330	1	0.922674	AT3G01360	4	1.04532	AT4G00370	2	1.95794	AT5G01350	2	1.5351
AT1G01250	5	0.968249	AT1G01250	5	0.968249	AT2G01350	1	1.84604	AT3G01370	4	1.79717	AT4G00400	4	1.73885	AT5G01370	9	0.595309
AT1G01260	4	1.12282	AT1G01260	4	1.12282	AT2G01390	2	0.432585	AT3G01380	1	1.24967	AT4G00420	6	0.850732	AT5G01390	2	0.888516
AT1G01290	1	0.994801	AT1G01290	1	0.994801	AT2G01400	11	1.28408	AT3G01390	3	1.90895	AT4G00430	4	2.47621	AT5G01400	2	1.51349
AT1G01300	4	2.04802	AT1G01300	4	2.04802	AT2G01410	1	1.50018	AT3G01400	4	1.29117	AT4G00440	6	1.53747	AT5G01410	1	2.40224
AT1G01320	1	2.67447	AT1G01320	1	2.67447	AT2G01420	4	2.00458	AT3G01410	1	0.514574	AT4G00450	4	1.88502	AT5G01450	4	1.24274
AT1G01340	5	0.734552	AT1G01340	5	0.734552	AT2G01440	1	1.54552	AT3G01430	6	0.740149	AT4G00480	4	0.864161	AT5G01460	2	1.51938
AT1G01360	4	1.5267	AT1G01360	4	1.5267	AT2G01450	4	1.90097	AT3G01440	4	1.33403	AT4G00490	3	1.68817	AT5G01470	1	0.684926
AT1G01370	2	0.403429	AT1G01370	2	0.403429	AT2G01460	1	1.21261	AT3G01460	2	1.53421	AT4G00500	4	1.26955	AT5G01500	2	1.2442
AT1G01390	6	0.706462	AT1G01390	6	0.706462	AT2G01470	1	1.48694	AT3G01470	4	1.97272	AT4G00520	1	1.14996	AT5G01510	2	0.8324
AT1G01420	6	1.18525	AT1G01420	6	1.18525	AT2G01480	4	1.08642	AT3G01480	1	2.17421	AT4G00530	7	0.278479	AT5G01520	4	1.30777
AT1G01430	4	1.56935	AT1G01430	4	1.56935	AT2G01490	1	1.53167	AT3G01490	4	1.46604	AT4G00550	2	1.1738	AT5G01530	3	3.45994
AT1G01440	1	1.34955	AT1G01440	1	1.34955	AT2G01510	4	0.0983668	AT3G01500	4	3.15878	AT4G00560	1	1.2407	AT5G01540	6	0.96107
AT1G01450	2	0.674282	AT1G01450	2	0.674282	AT2G01540	4	0.881887	AT3G01510	2	1.27282	AT4G00570	1	1.98162	AT5G01560	6	1.31473
AT1G01470	1	1.96263	AT1G01470	1	1.96263	AT2G01570	4	1.96677	AT3G01520	1	1.70375	AT4G00585	2	1.48511	AT5G01590	3	2.0526
AT1G01490	6	1.81917	AT1G01490	6	1.81917	AT2G01590	6	1.37988	AT3G01540	2	2.23058	AT4G00590	1	0.752018	AT5G01600	2	2.36485
AT1G01500	4	1.32689	AT1G01500	4	1.32689	AT2G01600	3	1.92078	AT3G01550	2	0.997369	AT4G00630	1	1.89219	AT5G01610	4	0.365638
AT1G01510	1	1.626	AT1G01510	1	1.626	AT2G01610	6	0.862763	AT3G01560	4	1.77841	AT4G00650	4	0.820254	AT5G01620	6	0.906561
AT1G01520	3	0.773128	AT1G01520	3	0.773128	AT2G01620	4	1.39797	AT3G01580	4	0.0557605	AT4G00660	2	1.59956	AT5G01650	1	1.56756
AT1G01540	4	1.88202	AT1G01540	4	1.88202	AT2G01630	4	1.37432	AT3G01590	4	1.34978	AT4G00700	6	1.28249	AT5G01660	1	0.0732783
AT1G01550	4	1.99982	AT1G01550	4	1.99982	AT2G01640	5	0.468643	AT3G01610	1	1.19705	AT4G00710	4	1.69408	AT5G01670	1	1.02944
AT1G01560	3	0.64068	AT1G01560	3	0.64068	AT2G01650	2	1.28593	AT3G01640	1	1.17585	AT4G00720	4	1.85961	AT5G01700	4	0.0232113
AT1G01570	4	0.114311	AT1G01570	4	0.114311	AT2G01660	5	0.857851	AT3G01650	5	1.25902	AT4G00730	4	2.27418	AT5G01710	2	1.85095
AT1G01600	4	1.35901	AT1G01600	4	1.35901	AT2G01670	3	1.54682	AT3G01660	1	1.078	AT4G00740	4	1.75498	AT5G01720	1	1.42135
AT1G01610	4	2.03904	AT1G01610	4	2.03904	AT2G01680	6	1.73577	AT3G01670	7	1.56201	AT4G00750	4	1.45619	AT5G01730	2	0.844949
AT1G01620	4	2.40323	AT1G01620	4	2.40323	AT2G01690	2	1.69849	AT3G01680	7	1.54363	AT4G00755	3	1.09714	AT5G01740	4	0.475511
AT1G01630	2	1.80957	AT1G01630	2	1.80957	AT2G01710	4	1.26626	AT3G01690	4	2.24683	AT4G00760	3	1.16519	AT5G01750	4	2.34869
AT1G01640	2	0.264865	AT1G01640	2	0.264865	AT2G01720	2	1.77985	AT3G01720	2	1.46343	AT4G00770	7	0.798139	AT5G01770	1	1.15994
AT1G01650	2	1.71889	AT1G01650	2	1.71889	AT2G01735	4	1.04532	AT3G01740	2	1.49581	AT4G00780	7	1.87664	AT5G01780	1	1.32376
AT1G01660	6	0.221258	AT1G01660	6	0.221258	AT2G01740	5	0.169351	AT3G01750	1	1.12626	AT4G00800	2	1.75579	AT5G01790	11	1.44281
AT1G01670	3	0.401418	AT1G01670	3	0.401418	AT2G01750	3	0.892451	AT3G01770	4	1.61143	AT4G00810	2	1.87147	AT5G01800	2	1.77115
AT1G01700	4	0.296863	AT1G01700	4	0.296863	AT2G01760	3	0.841297	AT3G01780	3	1.86949	AT4G00820	4	1.12167	AT5G01810	5	1.67836
AT1G01710	1	1.44755	AT1G01710	1	1.44755	AT2G01820	4	2.04418	AT3G01790	1	1.32304	AT4G00830	2	1.68091	AT5G01820	6	1.94755
AT1G01720	4	1.59155	AT1G01720	4	1.59155	AT2G01830	1	1.06854	AT3G01800	1	1.03323	AT4G00850	2	0.673196	AT5G01830	4	0.711436
AT1G01725	8	0.899563	AT1G01725	8	0.899563	AT2G01850	4	1.57575	AT3G01810	3	1.64312	AT4G00860	4	1.72593	AT5G01840	4	0.604269
AT1G01730	7	1.32809	AT1G01730	7	1.32809	AT2G01860	3	0.791606	AT3G01820	1	1.35565	AT4G00870	4	0.440043	AT5G01850	4	1.14233
AT1G01740	4	0.853589	AT1G01740	4	0.853589	AT2G01870	7	0.985426	AT3G01830	6	0.389113	AT4G00880	5	1.31251	AT5G01870	6	0.387034
AT1G01760	2	0.273094	AT1G01760	2	0.273094	AT2G01890	1	0.212001	AT3G01850	1	1.38009	AT4G00890	11	0.2243	AT5G01880	4	0.956029
AT1G01770	1	1.20538	AT1G01770	1	1.20538	AT2G01910	4	1.67093	AT3G01860	6	1.44446	AT4G00895	7	1.93579	AT5G01890	4	1.67449
AT1G01780	4	0.666668	AT1G01780	4	0.666668	AT2G01930	4	1.02897	AT3G01890	1	0.817162	AT4G00900	2	1.41238	AT5G01910	7	0.182928
AT1G01790	1	2.23169	AT1G01790	1	2.23169	AT2G01940	4	0.691188	AT3G01910	1	2.09994	AT4G00940	6	0.572767	AT5G01920	1	2.13062
AT1G01800	6	1.7676	AT1G01800	6	1.7676	AT2G01950	4	1.06417	AT3G01920	1	1.27418	AT4G00950	8	1.10038	AT5G01930	4	1.34058
AT1G01820	2	1.77063	AT1G01820	2	1.77063	AT2G01970	2	1.98045	AT3G01930	4	1.43596	AT4G00955	6	0.775691	AT5G01940	1	0.0646077
AT1G01830	2	1.54217	AT1G01830	2	1.54217	AT2G01980	1	1.20822	AT3G01960	9	0.367822	AT4G00970	6	1.11586	AT5G01950	4	1.5863
AT1G01840	7	0.576825	AT1G01840	7	0.576825	AT2G01990	4	0.597893	AT3G01970	4	0.526856	AT4G00980	2	0.532869	AT5G01960	2	1.53924
AT1G01860	1	1.00297	AT1G01860	1	1.00297	AT2G02020	4	0.760942	AT3G01980	1	1.40283	AT4G00990	4	1.27634	AT5G01970	4	1.11155
AT1G01900	4	1.17754	AT1G01900	4	1.17754	AT2G02040	4	1.77688	AT3G01990	6	0.603004	AT4G01010	4	1.0517	AT5G01980	4	1.32449
AT1G01910	1	1.69644	AT1G01910	1	1.69644	AT2G02050	2	1.59699	AT3G02010	4	0.440043	AT4G01026	4	1.29942	AT5G01990	4	1.25508
AT1G01920	2	1.0914	AT1G01920	2	1.0914	AT2G02070	4	1.90136	AT3G02040	1	0.740149	AT4G01030	4	1.07842	AT5G02010	4	0.613038
AT1G01930	2	0.97477	AT1G01930	2	0.97477	AT2G02080	4	1.55837	AT3G02050	4	1.90562	AT4G01040	1	1.15355	AT5G02020	7	0.409426
AT1G01940	1	0.857145	AT1G01940	1	0.857145	AT2G02090	2	1.42308	AT3G02060	1	1.5203	AT4G01050	1	2.56427	AT5G02030	5	1.4271
AT1G01950	2	1.35655	AT1G01950	2	1.35655	AT2G02100	6	2.06307	AT3G02070	4	0.949214	AT4G01070	6	2.24538	AT5G02040	3	1.10079
AT1G01960	2	2.07531	AT1G01960	2	2.07531	AT2G02130	6	1.80257	AT3G02080	2	2.07398	AT4G01080	4	1.46167	AT5G02050	2	1.38578
AT1G01970	4	1.34589	AT1G01970	4	1.34589	AT2G02160	2	1.87065	AT3G02090	1	2.3903	AT4G01090	4	1.38787	AT5G02070	4	0.42116
AT1G01990	9	1.37861	AT1G01990	9	1.37861	AT2G02170	4	1.08054	AT3G02110	4	1.66104	AT4G01100	2	1.91698	AT5G02100	2	0.964948
AT1G02000	1	1.15498	AT1G02000	1	1.15498	AT2G02180	2	1.4811	AT3G02120	7	0.704459	AT4G01110	6	0.314478	AT5G02120	3	1.55795
AT1G02020	1	1.48926	AT1G02020	1	1.48926	AT2G02220	4	1.16658	AT3G02130	4	1.57426	AT4G01120	3	1.33615	AT5G02130	2	1.15533
AT1G02050	4	0.779091	AT1G02050	4	0.779091	AT2G02230	6	0.940546	AT3G02140	5	0.345433	AT4G01130	4	0.845675	AT5G02150	2	0.851448
AT1G02060	4	0.72025	AT1G02060	4	0.72025	AT2G02350	6	0.172778	AT3G02150	4	0.887201	AT4G01150	1	2.71701	AT5G02160	4	2.31966
AT1G02080	2	2.10592	AT1G02080	2	2.10592	AT2G02360	6	1.39552	AT3G02170	6	1.67793	AT4G01210	1	1.63329	AT5G02180	4	1.1024
AT1G02090	2	1.5714	AT1G02090	2	1.5714	AT2G02370	1	0.897633	AT3G02180	4	1.73202	AT4G01220	2	1.0075	AT5G02190	4	0.820254
AT1G02100	2	1.44041	AT1G02100	2	1.44041	AT2G02390	1	1.54696	AT3G02190	2	1.09016	AT4G01250	5	0.432585	AT5G02200	7	0.122052
AT1G02110	4	1.59051	AT1G02110	4	1.59051	AT2G02400	4	1.07715	AT3G02200	2	1.52045	AT4G01270	2	0.122052	AT5G02230	4	1.09016
AT1G02120	2	1.98585	AT1G02120	2	1.98585	AT2G02410	1	0.883224	AT3G02210	4	0.601734	AT4G01280	3	1.0517	AT5G02240	1	2.13838
AT1G02130	2	1.55851	AT1G02130	2	1.55851	AT2G02450	4	1.357	AT3G02220	2	1.45243	AT4G01290	6	2.12854	AT5G02250	1	1.51145
AT1G02140	2	1.93815	AT1G02140	2	1.93815	AT2G02470	4	1.22673	AT3G02250	4	1.65466	AT4G01310	1	2.22306	AT5G02260	5	0.588798
AT1G02150	6	1.96429	AT1G02150	6	1.96429	AT2G02480	1	1.00347	AT3G02260	2	2.35216	AT4G01320	1	1.55526	AT5G02270	1	1.52091
AT1G02160	4	1.31325	AT1G02160	4	1.31325	AT2G02500	1	0.936443	AT3G02280	1	1.0237	AT4G01330	4	1.35521	AT5G02280	2	0.824087
AT1G02170	2	1.61736	AT1G02170	2	1.61736	AT2G02510	4	1.48428	AT3G02290	3	1.09223	AT4G01370	3	1.60503	AT5G02290	4	1.63518
AT1G02180	5	0.744754	AT1G02180	5	0.744754	AT2G02540	4	0.182928	AT3G02300	1	1.58485	AT4G01380	4	0.176178	AT5G02310	2	1.97687
AT1G02190	3	0.233326	AT1G02190	3	0.233326	AT2G02560	2	1.74713	AT3G02320	1	1.11273	AT4G01390	6	1.15676	AT5G02370	2	3.08841
AT1G02205	3	2.15262	AT1G02205	3	2.15262	AT2G02570	2	1.54696	AT3G02330	4	0.245068	AT4G01400	2	1.78439	AT5G02380	6	3.08705
AT1G02220	4	0.202516	AT1G02220	4	0.202516	AT2G02590	1	0.767942	AT3G02340	2	1.17517	AT4G01410	6	0.985956	AT5G02410	2	1.02177
AT1G02260	1	1.35901	AT1G02260	1	1.35901	AT2G02710	1	1.11858	AT3G02350	4	1.81778	AT4G01430	6	0.0602066	AT5G02420	4	0.273094
AT1G02270	2	1.25281	AT1G02270	2	1.25281	AT2G02730	4	0.966053	AT3G02360	1	2.09583	AT4G01440	6	0.715377	AT5G02430	4	0.565907
AT1G02280	3	1.56701	AT1G02280	3	1.56701	AT2G02740	3	0.957717	AT3G02380	3	1.59298	AT4G01450	6	1.23243	AT5G02440	7	0.192818
AT1G02300	2	1.39202	AT1G02300	2	1.39202	AT2G02750	4	0.345433	AT3G02400	1	0.939379	AT4G01460	4	0.859258	AT5G02450	2	1.87907
AT1G02305	2	1.98125	AT1G02305	2	1.98125	AT2G02760	2	2.05489	AT3G02420	3	1.39511	AT4G01480	3	1.3769	AT5G02460	4	0.520759
AT1G02330	2	1.20696	AT1G02330	2	1.20696	AT2G02780	4	1.09836	AT3G02450	1	1.71675	AT4G01510	2	0.426901	AT5G02470	2	0.653309
AT1G02360	4	0.367822	AT1G02360	4	0.367822	AT2G02800	5	1.69088	AT3G02460	2	1.11037	AT4G01550	4	1.19511	AT5G02480	4	1.98013
AT1G02370	6	0.72025	AT1G02370	6	0.72025	AT2G02810	2	1.08809	AT3G02470	2	2.90758	AT4G01560	2	1.1564	AT5G02490	2	1.67309
AT1G02390	4	0.918392	AT1G02390	4	0.918392	AT2G02820	2	0.799754	AT3G02480	8	0.458139	AT4G01570	4	1.17107	AT5G02500	2	3.46757
AT1G02400	4	0.2243	AT1G02400	4	0.2243	AT2G02850	4	0.664473	AT3G02490	4	0.858555	AT4G01610	2	2.00609	AT5G02520	6	0.68702
AT1G02410	1	1.16623	AT1G02410	1	1.16623	AT2G02860	2	1.27526	AT3G02500	7	0.00346053	AT4G01650	1	0.884552	AT5G02530	2	1.74503
AT1G02420	6	0.465175	AT1G02420	6	0.465175	AT2G02870	4	1.36476	AT3G02520	3	1.74356	AT4G01660	1	1.28143	AT5G02540	4	0.826373
AT1G02450	11	0.449185	AT1G02450	11	0.449185	AT2G02880	4	0.684926	AT3G02530	1	1.69552	AT4G01680	4	0.296863	AT5G02550	12	0.652169
AT1G02460	4	0.361237	AT1G02460	4	0.361237	AT2G02950	7	1.22884	AT3G02540	2	1.93785	AT4G01690	1	2.04224	AT5G02560	2	1.22248
AT1G02470	1	0.452783	AT1G02470	1	0.452783	AT2G02960	5	1.43334	AT3G02550	4	0.817162	AT4G01700	4	1.10918	AT5G02580	5	0.192818
AT1G02475	1	1.48992	AT1G02475	1	1.48992	AT2G02970	2	1.33403	AT3G02555	4	0.706462	AT4G01710	2	0.875831	AT5G02590	1	1.00949
AT1G02500	2	2.50657	AT1G02500	2	2.50657	AT2G02980	4	0.468643	AT3G02560	2	1.7306	AT4G01720	4	1.05798	AT5G02600	4	0.864855
AT1G02560	1	2.40319	AT1G02560	1	2.40319	AT2G03050	3	0.449185	AT3G02570	1	1.94554	AT4G01730	2	0.48728	AT5G02610	2	1.52382
AT1G02640	4	1.00949	AT1G02640	4	1.00949	AT2G03060	4	0.774838	AT3G02580	1	1.49467	AT4G01740	11	0.565907	AT5G02620	6	1.61515
AT1G02660	3	0.749311	AT1G02660	3	0.749311	AT2G03070	4	1.24245	AT3G02600	4	1.6507	AT4G01790	2	0.48728	AT5G02630	2	0.799754
AT1G02680	2	0.821022	AT1G02680	2	0.821022	AT2G03090	5	1.25224	AT3G02630	1	1.75534	AT4G01800	1	2.21958	AT5G02650	11	0.705462
AT1G02690	2	0.959394	AT1G02690	2	0.959394	AT2G03120	2	1.59311	AT3G02640	6	1.14707	AT4G01810	2	1.65736	AT5G02670	9	0.82256
AT1G02710	13	0.543186	AT1G02710	13	0.543186	AT2G03140	1	1.84922	AT3G02650	5	1.17652	AT4G01840	2	0.942296	AT5G02680	1	0.946924
AT1G02720	6	0.954898	AT1G02720	6	0.954898	AT2G03150	2	1.77637	AT3G02660	1	1.25053	AT4G01850	2	2.34396	AT5G02690	13	0.29429
AT1G02730	4	1.65421	AT1G02730	4	1.65421	AT2G03220	4	1.09469	AT3G02680	2	0.363443	AT4G01860	1	1.35476	AT5G02710	1	1.32928
AT1G02740	2	0.815611	AT1G02740	2	0.815611	AT2G03240	2	1.09592	AT3G02690	1	1.76873	AT4G01870	1	0.839088	AT5G02720	4	0.571406
AT1G02750	4	0.853589	AT1G02750	4	0.853589	AT2G03270	1	0.845675	AT3G02700	1	1.5267	AT4G01880	2	0.905931	AT5G02740	4	1.28908
AT1G02780	2	2.62771	AT1G02780	2	2.62771	AT2G03280	4	0.547541	AT3G02710	2	1.45261	AT4G01897	1	0.821789	AT5G02760	4	1.16169
AT1G02800	6	0.69736	AT1G02800	6	0.69736	AT2G03310	11	1.32809	AT3G02720	1	1.67707	AT4G01900	1	1.2468	AT5G02770	6	1.83487
AT1G02816	6	0.833899	AT1G02816	6	0.833899	AT2G03340	4	1.67579	AT3G02730	2	2.309	AT4G01910	11	0.370013	AT5G02790	1	2.19171
AT1G02820	6	0.445558	AT1G02820	6	0.445558	AT2G03350	4	1.20538	AT3G02740	4	1.40942	AT4G01920	11	0.42116	AT5G02800	4	1.33356
AT1G02840	4	1.99732	AT1G02840	4	1.99732	AT2G03380	4	0.262095	AT3G02750	4	1.76217	AT4G01940	2	1.77561	AT5G02810	3	1.89251
AT1G02850	5	1.48694	AT1G02850	5	1.48694	AT2G03390	1	1.68911	AT3G02760	1	1.62828	AT4G01950	4	1.5102	AT5G02820	1	1.1028
AT1G02860	3	0.677497	AT1G02860	3	0.677497	AT2G03410	2	1.4006	AT3G02770	1	1.43051	AT4G01960	7	1.14452	AT5G02830	2	1.6993
AT1G02870	3	1.04486	AT1G02870	3	1.04486	AT2G03420	4	1.39715	AT3G02780	2	1.6706	AT4G01990	6	0.576825	AT5G02840	3	1.54638
AT1G02890	4	1.87974	AT1G02890	4	1.87974	AT2G03430	1	0.922066	AT3G02790	3	0.999922	AT4G02010	4	1.4615	AT5G02850	3	1.27037
AT1G02900	6	0.0374663	AT1G02900	6	0.0374663	AT2G03450	2	0.759169	AT3G02800	2	0.0421028	AT4G02020	2	1.60679	AT5G02860	2	1.29169
AT1G02910	3	1.58775	AT1G02910	3	1.58775	AT2G03470	4	1.36761	AT3G02820	2	0.505136	AT4G02030	2	1.29891	AT5G02870	1	2.4991
AT1G02950	5	0.449185	AT1G02950	5	0.449185	AT2G03500	3	0.655561	AT3G02830	4	1.92895	AT4G02050	4	1.20411	AT5G02880	2	1.76899
AT1G02960	4	1.04898	AT1G02960	4	1.04898	AT2G03510	1	1.50466	AT3G02840	4	0.172778	AT4G02060	1	1.27119	AT5G02890	6	1.54056
AT1G02970	2	0.256501	AT1G02970	2	0.256501	AT2G03530	1	1.45476	AT3G02860	2	1.09592	AT4G02070	1	1.04118	AT5G02910	6	0.751117
AT1G03000	1	1.38263	AT1G03000	1	1.38263	AT2G03550	6	1.63364	AT3G02870	1	1.26681	AT4G02075	5	0.401418	AT5G02940	1	1.68692
AT1G03030	1	0.998394	AT1G03030	1	0.998394	AT2G03670	1	0.605531	AT3G02875	1	1.03464	AT4G02080	2	1.72257	AT5G03030	1	1.20569
AT1G03040	4	1.65635	AT1G03040	4	1.65635	AT2G03680	3	2.12929	AT3G02880	4	1.5966	AT4G02120	2	1.54595	AT5G03040	6	2.01626
AT1G03055	1	0.314478	AT1G03055	1	0.314478	AT2G03690	1	1.36805	AT3G02890	4	1.13679	AT4G02130	4	1.70153	AT5G03050	5	0.952637
AT1G03060	2	1.90346	AT1G03060	2	1.90346	AT2G03710	6	0.937031	AT3G02900	3	1.27445	AT4G02140	9	0.767074	AT5G03070	2	1.00043
AT1G03080	5	1.93218	AT1G03080	5	1.93218	AT2G03730	4	1.48328	AT3G02910	1	1.60654	AT4G02150	2	1.47329	AT5G03080	2	1.29686
AT1G03090	1	1.35453	AT1G03090	1	1.35453	AT2G03750	6	1.21355	AT3G02920	2	1.11076	AT4G02195	2	0.782465	AT5G03120	7	1.08391
AT1G03100	4	0.488931	AT1G03100	4	0.488931	AT2G03760	6	0.893751	AT3G02930	6	1.09305	AT4G02200	4	1.22884	AT5G03140	5	1.32545
AT1G03110	1	0.85996	AT1G03110	1	0.85996	AT2G03780	1	1.0835	AT3G02950	2	1.15248	AT4G02210	6	1.08308	AT5G03150	4	1.0951
AT1G03130	1	2.83475	AT1G03130	1	2.83475	AT2G03800	1	1.03182	AT3G02980	1	0.172778	AT4G02220	2	1.16064	AT5G03160	1	1.34336
AT1G03150	1	0.979066	AT1G03150	1	0.979066	AT2G03820	2	1.73633	AT3G02990	4	0.495489	AT4G02230	2	2.01734	AT5G03170	6	0.908453
AT1G03160	1	1.80521	AT1G03160	1	1.80521	AT2G03870	1	1.24996	AT3G03000	2	0.857851	AT4G02260	1	1.94235	AT5G03180	3	0.847128
AT1G03180	3	0.140854	AT1G03180	3	0.140854	AT2G03890	3	1.86762	AT3G03020	13	0.953769	AT4G02280	4	0.879205	AT5G03190	4	1.6181
AT1G03190	1	1.02801	AT1G03190	1	1.02801	AT2G03980	4	1.18558	AT3G03040	8	1.00347	AT4G02290	6	1.42805	AT5G03200	2	1.21819
AT1G03210	1	1.16204	AT1G03210	1	1.16204	AT2G04030	2	2.40985	AT3G03050	4	1.62189	AT4G02330	6	0.889178	AT5G03210	11	0.987528
AT1G03250	3	1.22854	AT1G03250	3	1.22854	AT2G04032	4	0.980131	AT3G03060	1	0.794885	AT4G02340	1	1.71675	AT5G03230	4	0.905299
AT1G03260	1	0.839824	AT1G03260	1	0.839824	AT2G04039	1	1.44555	AT3G03070	2	1.72122	AT4G02350	2	1.56493	AT5G03240	2	2.60116
AT1G03270	2	0.426901	AT1G03270	2	0.426901	AT2G04040	4	0.125871	AT3G03090	1	1.22248	AT4G02370	4	1.23363	AT5G03250	4	0.289076
AT1G03280	2	1.49678	AT1G03280	2	1.49678	AT2G04050	4	0.82256	AT3G03100	1	1.76112	AT4G02380	6	1.3561	AT5G03260	6	0.984901
AT1G03290	4	1.59506	AT1G03290	4	1.59506	AT2G04070	4	0.761823	AT3G03110	2	1.20442	AT4G02390	1	0.426901	AT5G03280	1	2.17835
AT1G03300	6	0.565907	AT1G03300	6	0.565907	AT2G04160	4	1.50561	AT3G03120	2	0.956591	AT4G02400	2	1.34589	AT5G03290	1	1.84502
AT1G03310	1	1.82371	AT1G03310	1	1.82371	AT2G04230	11	1.07544	AT3G03130	4	0.615519	AT4G02410	6	1.53002	AT5G03300	1	1.88435
AT1G03330	2	1.14996	AT1G03330	2	1.14996	AT2G04240	2	1.34174	AT3G03150	6	1.9732	AT4G02420	6	1.68775	AT5G03320	4	1.2098
AT1G03350	2	1.60096	AT1G03350	2	1.60096	AT2G04270	1	1.5641	AT3G03160	4	1.44078	AT4G02430	4	1.05753	AT5G03340	2	1.60515
AT1G03360	1	0.825608	AT1G03360	1	0.825608	AT2G04280	4	1.86066	AT3G03170	7	0.00346053	AT4G02440	4	1.32086	AT5G03345	2	0.955466
AT1G03370	4	1.63506	AT1G03370	4	1.63506	AT2G04305	1	1.04988	AT3G03180	2	0.480596	AT4G02450	2	2.03427	AT5G03350	6	1.70163
AT1G03380	2	1.84604	AT1G03380	2	1.84604	AT2G04340	4	0.995315	AT3G03190	1	1.2237	AT4G02460	1	0.693261	AT5G03360	11	0.560337
AT1G03400	6	1.52153	AT1G03400	6	1.52153	AT2G04350	2	1.90517	AT3G03210	2	0.881219	AT4G02480	4	2.30278	AT5G03370	1	1.17482
AT1G03410	6	1.55555	AT1G03410	6	1.55555	AT2G04360	1	1.36079	AT3G03220	5	1.13864	AT4G02485	1	0.498724	AT5G03380	6	1.62756
AT1G03430	3	1.17956	AT1G03430	3	1.17956	AT2G04380	13	1.46325	AT3G03250	1	2.13163	AT4G02500	4	1.92625	AT5G03390	6	0.472098
AT1G03440	4	1.35834	AT1G03440	4	1.35834	AT2G04400	1	1.65904	AT3G03270	4	0.990663	AT4G02510	3	2.58535	AT5G03415	2	1.0951
AT1G03457	2	0.632457	AT1G03457	2	0.632457	AT2G04410	5	1.71694	AT3G03300	2	1.49985	AT4G02530	4	1.92091	AT5G03420	3	1.59402
AT1G03470	5	0.511456	AT1G03470	5	0.511456	AT2G04430	2	0.443717	AT3G03310	1	0.895699	AT4G02540	11	1.2657	AT5G03430	1	1.78814
AT1G03475	1	2.22151	AT1G03475	1	2.22151	AT2G04450	2	0.72794	AT3G03320	1	0.597893	AT4G02550	6	0.810125	AT5G03440	3	0.582188
AT1G03510	6	0.114311	AT1G03510	6	0.114311	AT2G04520	1	1.65859	AT3G03330	1	1.22004	AT4G02560	4	1.29325	AT5G03450	2	1.07928
AT1G03520	4	0.878533	AT1G03520	4	0.878533	AT2G04530	1	1.05305	AT3G03340	2	1.47721	AT4G02570	2	2.13768	AT5G03455	2	1.33143
AT1G03530	2	1.29738	AT1G03530	2	1.29738	AT2G04540	1	1.00949	AT3G03360	6	0.889178	AT4G02580	1	1.95608	AT5G03460	5	1.60515
AT1G03540	4	0.270376	AT1G03540	4	0.270376	AT2G04550	2	1.1232	AT3G03370	6	0.239224	AT4G02590	4	1.52321	AT5G03470	2	0.998394
AT1G03550	2	0.900842	AT1G03550	2	0.900842	AT2G04560	1	0.380736	AT3G03380	1	1.94142	AT4G02600	6	1.41159	AT5G03490	6	1.30576
AT1G03560	4	0.929909	AT1G03560	4	0.929909	AT2G04570	6	1.27255	AT3G03420	2	0.885214	AT4G02610	1	0.919622	AT5G03510	6	0.165897
AT1G03590	4	1.31547	AT1G03590	4	1.31547	AT2G04620	1	1.20665	AT3G03440	4	1.15319	AT4G02620	1	1.7513	AT5G03520	2	1.6118
AT1G03600	1	2.28143	AT1G03600	1	2.28143	AT2G04630	1	1.43856	AT3G03450	4	0.702439	AT4G02630	4	1.53152	AT5G03530	2	1.02992
AT1G03610	3	1.18192	AT1G03610	3	1.18192	AT2G04650	2	0.525343	AT3G03470	6	1.94467	AT4G02640	4	1.68671	AT5G03555	1	1.72574
AT1G03630	1	2.13934	AT1G03630	1	2.13934	AT2G04660	2	0.961625	AT3G03480	6	0.158875	AT4G02660	2	0.621644	AT5G03560	1	1.03605
AT1G03680	1	2.46265	AT1G03680	1	2.46265	AT2G04690	1	1.29195	AT3G03490	2	0.953204	AT4G02680	4	1.78129	AT5G03610	4	1.17551
AT1G03687	1	0.969886	AT1G03687	1	0.969886	AT2G04700	1	1.79227	AT3G03520	1	1.12128	AT4G02700	4	0.531377	AT5G03630	1	2.10308
AT1G03730	6	0.844949	AT1G03730	6	0.844949	AT2G04740	2	1.13455	AT3G03550	4	1.16275	AT4G02710	5	1.27228	AT5G03640	6	0.684926
AT1G03740	4	1.72641	AT1G03740	4	1.72641	AT2G04780	5	1.77381	AT3G03560	4	1.43409	AT4G02720	2	1.50034	AT5G03650	1	2.01875
AT1G03750	2	0.80696	AT1G03750	2	0.80696	AT2G04790	3	0.710447	AT3G03570	2	1.15747	AT4G02730	1	0.570029	AT5G03660	4	1.69531
AT1G03770	2	0.605531	AT1G03770	2	0.605531	AT2G04795	7	0.546098	AT3G03580	4	0.70143	AT4G02750	4	0.614285	AT5G03670	7	0.430704
AT1G03780	3	0.833899	AT1G03780	3	0.833899	AT2G04845	1	0.729837	AT3G03590	1	0.553276	AT4G02770	1	3.12402	AT5G03680	4	0.426901
AT1G03820	10	0.814048	AT1G03820	10	0.814048	AT2G04850	4	1.16658	AT3G03600	1	1.13343	AT4G02790	1	1.52137	AT5G03690	2	0.848571
AT1G03830	2	0.944033	AT1G03830	2	0.944033	AT2G04860	4	0.48728	AT3G03610	3	0.836128	AT4G02800	4	0.777398	AT5G03700	4	0.202516
AT1G03850	4	0.0646077	AT1G03850	4	0.0646077	AT2G04880	4	1.55767	AT3G03630	1	1.14086	AT4G02820	6	1.00498	AT5G03720	4	0.286456
AT1G03860	2	1.5744	AT1G03860	2	1.5744	AT2G04890	4	1.15032	AT3G03640	6	1.32713	AT4G02840	2	1.19446	AT5G03730	4	1.80688
AT1G03870	6	1.62383	AT1G03870	6	1.62383	AT2G04900	1	1.38284	AT3G03680	4	1.2185	AT4G02850	1	0.796519	AT5G03740	4	1.57629
AT1G03900	2	1.84429	AT1G03900	2	1.84429	AT2G04940	1	1.24391	AT3G03690	4	0.949214	AT4G02860	1	1.42135	AT5G03760	4	1.87853
AT1G03905	1	0.384944	AT1G03905	1	0.384944	AT2G05120	2	1.08809	AT3G03710	1	1.79087	AT4G02880	4	1.61798	AT5G03770	1	0.380736
AT1G03910	2	1.66026	AT1G03910	2	1.66026	AT2G05160	4	0.66115	AT3G03720	1	1.66182	AT4G02890	2	2.49524	AT5G03780	4	0.652169
AT1G03950	2	1.0526	AT1G03950	2	1.0526	AT2G05170	2	1.66392	AT3G03740	4	1.4461	AT4G02900	5	0.758283	AT5G03850	1	1.71065
AT1G03960	2	0.939379	AT1G03960	2	0.939379	AT2G05210	3	1.00549	AT3G03750	2	0.770543	AT4G02920	6	2.04638	AT5G03870	4	0.514574
AT1G03970	6	1.39613	AT1G03970	6	1.39613	AT2G05260	4	1.01296	AT3G03770	4	1.62564	AT4G02930	1	1.71548	AT5G03880	1	2.14591
AT1G03980	1	1.23034	AT1G03980	1	1.23034	AT2G05320	2	1.09998	AT3G03790	1	1.75121	AT4G02940	3	1.97223	AT5G03900	1	1.79611
AT1G03990	1	0.493862	AT1G03990	1	0.493862	AT2G05380	11	2.40942	AT3G03810	4	1.08223	AT4G02980	1	0.888516	AT5G03905	1	1.04624
AT1G04000	6	1.00849	AT1G04000	6	1.00849	AT2G05590	2	0.92328	AT3G03860	1	1.28882	AT4G02990	4	1.56048	AT5G03910	1	1.54537
AT1G04010	2	1.08559	AT1G04010	2	1.08559	AT2G05620	1	1.70163	AT3G03870	6	1.76533	AT4G03010	4	0.564524	AT5G03940	1	2.07978
AT1G04020	2	0.873797	AT1G04020	2	0.873797	AT2G05630	2	1.34567	AT3G03880	4	0.766205	AT4G03020	1	1.91931	AT5G03960	7	0.110354
AT1G04030	4	1.43596	AT1G04030	4	1.43596	AT2G05710	1	2.66755	AT3G03890	1	1.56215	AT4G03030	2	1.74301	AT5G03970	6	0.857145
AT1G04040	4	1.87678	AT1G04040	4	1.87678	AT2G05755	1	0.965503	AT3G03900	1	0.702439	AT4G03070	6	0.808549	AT5G04020	6	1.37022
AT1G04050	2	0.649899	AT1G04050	2	0.649899	AT2G05760	4	0.750215	AT3G03910	1	0.472098	AT4G03080	2	2.00674	AT5G04040	1	1.5045
AT1G04070	3	0.651036	AT1G04070	3	0.651036	AT2G05790	4	1.8914	AT3G03920	2	1.58788	AT4G03090	4	1.06505	AT5G04050	1	0.674282
AT1G04080	2	1.96445	AT1G04080	2	1.96445	AT2G05810	2	1.52168	AT3G03950	6	1.38368	AT4G03100	2	0.874476	AT5G04060	4	1.26404
AT1G04100	5	0.558936	AT1G04100	5	0.558936	AT2G05830	1	1.70295	AT3G03960	1	1.89557	AT4G03110	2	1.33615	AT5G04070	1	0.621644
AT1G04110	4	0.68702	AT1G04110	4	0.68702	AT2G05920	4	2.23797	AT3G03970	4	0.525343	AT4G03120	2	1.17038	AT5G04080	9	0.490576
AT1G04120	4	1.86873	AT1G04120	4	1.86873	AT2G05940	4	1.55085	AT3G03980	1	0.965503	AT4G03140	5	1.0261	AT5G04110	1	1.00649
AT1G04130	2	0.830152	AT1G04130	2	0.830152	AT2G05990	1	1.90574	AT3G03990	1	1.58657	AT4G03150	1	1.07587	AT5G04140	1	3.0616
AT1G04140	1	2.06223	AT1G04140	1	2.06223	AT2G06000	4	0.903394	AT3G04000	1	0.426901	AT4G03180	6	0.963292	AT5G04160	2	1.22884
AT1G04160	4	1.0208	AT1G04160	4	1.0208	AT2G06005	4	0.475511	AT3G04010	5	0.509888	AT4G03190	4	1.42212	AT5G04170	2	1.76138
AT1G04170	1	1.79643	AT1G04170	1	1.79643	AT2G06010	4	1.1353	AT3G04020	4	0.461679	AT4G03200	1	1.75534	AT5G04190	6	0.172778
AT1G04190	2	1.15747	AT1G04190	2	1.15747	AT2G06040	2	0.850732	AT3G04030	4	0.813267	AT4G03205	1	0.970431	AT5G04200	2	0.556109
AT1G04200	2	1.31621	AT1G04200	2	1.31621	AT2G06050	1	1.81576	AT3G04060	4	0.716354	AT4G03210	4	2.00564	AT5G04220	4	0.784139
AT1G04220	4	1.0169	AT1G04220	4	1.0169	AT2G06210	1	1.5641	AT3G04080	2	1.37303	AT4G03230	6	0.834643	AT5G04230	1	1.25621
AT1G04230	2	0.907825	AT1G04230	2	0.907825	AT2G06255	3	0.133443	AT3G04090	3	1.88528	AT4G03240	1	0.825608	AT5G04240	2	1.42212
AT1G04240	6	1.4006	AT1G04240	6	1.4006	AT2G06510	2	0.928114	AT3G04110	6	1.19478	AT4G03260	1	2.12774	AT5G04250	3	0.700418
AT1G04250	6	1.3561	AT1G04250	6	1.3561	AT2G06520	4	3.04819	AT3G04120	1	2.66791	AT4G03270	4	0.316955	AT5G04260	1	1.38536
AT1G04260	3	1.16589	AT1G04260	3	1.16589	AT2G06530	2	1.71459	AT3G04130	4	0.679637	AT4G03280	1	2.8811	AT5G04270	2	0.637179
AT1G04270	2	2.13515	AT1G04270	2	2.13515	AT2G06850	4	2.15183	AT3G04160	4	0.845675	AT4G03320	4	0.72219	AT5G04280	1	1.78146
AT1G04290	1	1.18591	AT1G04290	1	1.18591	AT2G06925	3	1.33143	AT3G04210	9	2.0606	AT4G03330	3	0.00847242	AT5G04290	2	1.64347
AT1G04300	2	1.90921	AT1G04300	2	1.90921	AT2G06990	2	1.42385	AT3G04230	1	0.906561	AT4G03340	4	0.259307	AT5G04310	6	0.376467
AT1G04310	1	0.721217	AT1G04310	1	0.721217	AT2G07050	3	1.91864	AT3G04240	1	1.95518	AT4G03390	4	1.53167	AT5G04320	6	0.952066
AT1G04340	4	1.0517	AT1G04340	4	1.0517	AT2G07170	3	0.747489	AT3G04260	3	1.83613	AT4G03400	4	1.4984	AT5G04330	5	0.583527
AT1G04350	7	1.62286	AT1G04350	7	1.62286	AT2G07180	4	1.56076	AT3G04290	4	1.98648	AT4G03410	2	1.20347	AT5G04340	5	1.57992
AT1G04390	4	1.06417	AT1G04390	4	1.06417	AT2G07340	2	1.01247	AT3G04310	7	0.817935	AT4G03430	2	1.82325	AT5G04360	1	1.6807
AT1G04400	1	2.04948	AT1G04400	1	2.04948	AT2G07360	3	1.94899	AT3G04340	1	1.88202	AT4G03450	6	0.820254	AT5G04410	4	1.88468
AT1G04410	1	2.70887	AT1G04410	1	2.70887	AT2G07680	2	1.16134	AT3G04350	1	1.23303	AT4G03500	6	0.8324	AT5G04420	3	1.45404
AT1G04420	1	1.74567	AT1G04420	1	1.74567	AT2G07690	1	1.27037	AT3G04400	2	2.38831	AT4G03510	2	0.860667	AT5G04430	2	2.09588
AT1G04430	4	2.06871	AT1G04430	4	2.06871	AT2G10940	6	3.26205	AT3G04420	4	0.221258	AT4G03520	1	2.48615	AT5G04440	1	1.69889
AT1G04440	4	1.50274	AT1G04440	4	1.50274	AT2G10950	4	1.07587	AT3G04450	4	0.66004	AT4G03550	4	1.90826	AT5G04460	2	1.40383
AT1G04480	2	1.82233	AT1G04480	2	1.82233	AT2G11000	2	1.19086	AT3G04460	2	0.886541	AT4G03560	2	2.12063	AT5G04470	11	1.04302
AT1G04510	1	1.66436	AT1G04510	1	1.66436	AT2G11520	4	1.304	AT3G04470	2	1.66897	AT4G03600	6	0.179552	AT5G04480	2	1.3211
AT1G04520	5	1.00043	AT1G04520	5	1.00043	AT2G11810	1	0.924491	AT3G04480	1	1.5571	AT4G03820	4	1.09305	AT5G04490	1	1.52488
AT1G04530	1	1.66787	AT1G04530	1	1.66787	AT2G11890	3	1.60893	AT3G04500	2	1.23064	AT4G03940	13	0.42116	AT5G04510	2	1.36454
AT1G04540	4	0.531377	AT1G04540	4	0.531377	AT2G11910	11	2.03314	AT3G04510	4	0.307025	AT4G03960	2	0.588798	AT5G04520	1	0.620428
AT1G04550	6	1.22279	AT1G04550	6	1.22279	AT2G12190	6	0.72025	AT3G04520	1	1.42881	AT4G04040	1	1.68366	AT5G04530	5	1.49857
AT1G04590	4	1.07373	AT1G04590	4	1.07373	AT2G12400	3	1.31646	AT3G04550	1	2.18565	AT4G04180	1	0.643008	AT5G04540	2	1.36892
AT1G04600	4	0.122052	AT1G04600	4	0.122052	AT2G12550	2	0.993255	AT3G04560	2	1.14269	AT4G04190	4	0.352279	AT5G04550	4	1.81499
AT1G04620	1	1.66292	AT1G04620	1	1.66292	AT2G13100	2	1.45725	AT3G04580	1	1.26928	AT4G04210	2	1.74695	AT5G04560	1	1.78797
AT1G04625	6	0.0818152	AT1G04625	6	0.0818152	AT2G13290	1	1.14012	AT3G04590	4	1.74667	AT4G04220	4	0.976387	AT5G04590	1	2.51511
AT1G04640	1	1.32376	AT1G04640	1	1.32376	AT2G13360	1	3.17493	AT3G04600	1	1.52336	AT4G04320	1	1.39959	AT5G04600	1	1.31473
AT1G04650	4	0.230347	AT1G04650	4	0.230347	AT2G13370	2	1.77475	AT3G04610	4	1.70285	AT4G04330	3	1.41825	AT5G04620	1	0.894399
AT1G04660	11	0.511456	AT1G04660	11	0.511456	AT2G13440	1	1.626	AT3G04620	3	0.273094	AT4G04340	4	2.18288	AT5G04660	5	0.940546
AT1G04680	6	2.08016	AT1G04680	6	2.08016	AT2G13540	2	1.58432	AT3G04630	4	1.09917	AT4G04350	1	1.63565	AT5G04670	2	1.33755
AT1G04690	1	2.025	AT1G04690	1	2.025	AT2G13550	13	0.711436	AT3G04640	12	1.19413	AT4G04370	4	0.789136	AT5G04710	1	1.58232
AT1G04700	4	0.326643	AT1G04700	4	0.326643	AT2G13560	1	2.20759	AT3G04650	1	1.36388	AT4G04450	4	0.378598	AT5G04720	4	1.68973
AT1G04710	1	1.26681	AT1G04710	1	1.26681	AT2G13600	4	0.498724	AT3G04670	4	1.19608	AT4G04460	3	0.667761	AT5G04740	1	1.66259
AT1G04730	1	0.632457	AT1G04730	1	0.632457	AT2G13610	4	1.16935	AT3G04680	1	1.13679	AT4G04470	2	1.21727	AT5G04750	9	1.73305
AT1G04750	3	1.82156	AT1G04750	3	1.82156	AT2G13650	2	1.0421	AT3G04690	4	0.586171	AT4G04490	7	1.02658	AT5G04760	4	1.30324
AT1G04760	3	0.0280016	AT1G04760	3	0.0280016	AT2G13660	13	0.738289	AT3G04710	1	0.98332	AT4G04500	7	0.649899	AT5G04770	2	0.202516
AT1G04770	1	1.01934	AT1G04770	1	1.01934	AT2G13690	4	1.05753	AT3G04720	5	1.77467	AT4G04610	1	2.05125	AT5G04790	13	0.0280016
AT1G04780	2	1.66304	AT1G04780	2	1.66304	AT2G13820	4	0.987528	AT3G04730	6	1.98925	AT4G04620	2	1.12626	AT5G04810	4	1.96012
AT1G04790	2	1.35001	AT1G04790	2	1.35001	AT2G13840	1	0.855725	AT3G04740	2	1.63305	AT4G04630	4	0.685974	AT5G04820	5	0.721217
AT1G04800	13	1.92449	AT1G04800	13	1.92449	AT2G14080	9	1.4165	AT3G04750	4	0.862066	AT4G04640	1	2.80205	AT5G04830	2	1.80177
AT1G04810	2	1.7921	AT1G04810	2	1.7921	AT2G14110	2	0.568659	AT3G04760	5	1.69119	AT4G04670	1	0.989619	AT5G04840	4	0.129658
AT1G04820	2	2.56256	AT1G04820	2	2.56256	AT2G14120	2	1.62346	AT3G04770	2	0.736428	AT4G04740	4	1.34082	AT5G04850	2	1.37583
AT1G04830	2	1.12167	AT1G04830	2	1.12167	AT2G14170	1	1.72025	AT3G04780	2	0.987004	AT4G04750	6	1.58946	AT5G04870	4	1.63635
AT1G04840	4	0.106395	AT1G04840	4	0.106395	AT2G14260	1	1.57507	AT3G04790	1	2.25253	AT4G04770	1	2.16001	AT5G04890	6	0.546098
AT1G04850	2	1.85188	AT1G04850	2	1.85188	AT2G14460	13	0.622856	AT3G04810	2	1.25959	AT4G04790	2	0.470381	AT5G04900	1	1.36695
AT1G04860	2	1.42729	AT1G04860	2	1.42729	AT2G14520	2	0.903394	AT3G04820	1	0.987004	AT4G04800	1	1.20347	AT5G04910	2	0.982787
AT1G04870	2	1.324	AT1G04870	2	1.324	AT2G14530	4	1.23004	AT3G04830	2	1.55399	AT4G04830	1	0.984374	AT5G04920	2	1.63847
AT1G04900	1	0.761823	AT1G04900	1	0.761823	AT2G14560	4	2.44348	AT3G04840	2	2.3077	AT4G04840	1	1.36498	AT5G04930	2	2.09432
AT1G04910	4	1.44774	AT1G04910	4	1.44774	AT2G14610	4	0.702439	AT3G04860	4	0.583527	AT4G04850	1	1.73239	AT5G04940	4	1.25649
AT1G04920	1	0.478913	AT1G04920	1	0.478913	AT2G14660	1	0.691188	AT3G04870	1	2.05709	AT4G04860	2	1.22248	AT5G04950	1	0.949214
AT1G04930	6	0.547541	AT1G04930	6	0.547541	AT2G14680	4	1.2621	AT3G04880	1	1.66071	AT4G04870	1	0.837614	AT5G04980	4	0.73736
AT1G04945	2	1.74913	AT1G04945	2	1.74913	AT2G14690	1	0.0775859	AT3G04890	1	1.3211	AT4G04880	1	0.871748	AT5G05000	3	1.24303
AT1G04950	2	1.2531	AT1G04950	2	1.2531	AT2G14750	1	1.94119	AT3G04910	4	1.97612	AT4G04890	4	2.1219	AT5G05010	2	2.15587
AT1G04960	4	1.20601	AT1G04960	4	1.20601	AT2G14830	2	0.458139	AT3G04920	2	1.79529	AT4G04910	2	1.70244	AT5G05080	2	1.57925
AT1G04970	2	1.39367	AT1G04970	2	1.39367	AT2G14835	2	1.50799	AT3G04940	3	1.50847	AT4G04920	4	1.59866	AT5G05090	3	1.27445
AT1G04980	2	1.06767	AT1G04980	2	1.06767	AT2G14850	2	0.828641	AT3G04960	6	0.129658	AT4G04940	1	0.960514	AT5G05100	2	1.48345
AT1G04985	4	1.34382	AT1G04985	4	1.34382	AT2G14860	2	0.537328	AT3G04970	2	0.876507	AT4G04950	1	1.4643	AT5G05110	4	1.33849
AT1G04990	4	1.48926	AT1G04990	4	1.48926	AT2G14880	1	1.55879	AT3G04980	4	0.68702	AT4G04955	1	1.65127	AT5G05130	2	0.511456
AT1G05010	5	2.47063	AT1G05010	5	2.47063	AT2G14890	11	2.63079	AT3G05000	2	1.30121	AT4G04960	6	1.0914	AT5G05140	2	1.07842
AT1G05030	1	1.18625	AT1G05030	1	1.18625	AT2G14900	5	0.72794	AT3G05010	2	1.13193	AT4G04970	4	1.60818	AT5G05160	4	0.976387
AT1G05055	2	0.995315	AT1G05055	2	0.995315	AT2G14910	1	2.02897	AT3G05020	1	1.02562	AT4G05000	2	1.01148	AT5G05170	4	2.74263
AT1G05060	4	1.16727	AT1G05060	4	1.16727	AT2G15000	7	1.0544	AT3G05030	2	1.50625	AT4G05020	2	1.25987	AT5G05180	6	0.991182
AT1G05070	5	1.27553	AT1G05070	5	1.27553	AT2G15020	4	1.71253	AT3G05040	2	1.27173	AT4G05040	6	0.796519	AT5G05190	6	1.0951
AT1G05100	3	0.0232113	AT1G05100	3	0.0232113	AT2G15050	6	1.90682	AT3G05050	4	1.39119	AT4G05050	3	2.75501	AT5G05200	1	2.20794
AT1G05120	2	1.29532	AT1G05120	2	1.29532	AT2G15080	8	1.35834	AT3G05060	2	1.60389	AT4G05060	4	0.953204	AT5G05210	2	1.29583
AT1G05140	1	1.60045	AT1G05140	1	1.60045	AT2G15090	4	1.67825	AT3G05070	2	1.21881	AT4G05070	9	1.42174	AT5G05230	4	1.32183
AT1G05150	1	1.52731	AT1G05150	1	1.52731	AT2G15230	2	1.11469	AT3G05080	13	0.227347	AT4G05090	1	1.09673	AT5G05250	4	1.39979
AT1G05160	5	0.887859	AT1G05160	5	0.887859	AT2G15240	2	1.41572	AT3G05090	1	1.59905	AT4G05100	4	0.0374663	AT5G05270	4	1.87475
AT1G05170	6	1.33474	AT1G05170	6	1.33474	AT2G15270	3	0.969886	AT3G05100	1	1.25395	AT4G05150	5	2.13864	AT5G05310	1	0.917164
AT1G05180	2	1.34058	AT1G05180	2	1.34058	AT2G15280	4	0.968249	AT3G05120	4	1.30952	AT4G05160	1	1.50561	AT5G05320	4	0.568659
AT1G05190	1	2.2776	AT1G05190	1	2.2776	AT2G15290	1	1.80097	AT3G05130	7	1.01247	AT4G05180	3	3.04188	AT5G05340	6	0.519224
AT1G05200	6	1.62274	AT1G05200	6	1.62274	AT2G15300	4	0.583527	AT3G05140	4	0.125871	AT4G05190	2	0.900842	AT5G05370	3	1.24852
AT1G05205	3	1.07027	AT1G05205	3	1.07027	AT2G15310	3	0.407425	AT3G05170	1	0.546098	AT4G05320	2	3.36806	AT5G05410	4	0.789136
AT1G05210	2	0.450988	AT1G05210	2	0.450988	AT2G15320	4	1.57616	AT3G05180	6	1.09264	AT4G05330	4	0.809337	AT5G05440	4	0.69736
AT1G05230	4	1.60096	AT1G05230	4	1.60096	AT2G15390	4	0.990663	AT3G05190	1	0.678573	AT4G05390	2	1.0517	AT5G05450	2	1.17551
AT1G05260	6	0.125871	AT1G05260	6	0.125871	AT2G15440	4	0.774838	AT3G05200	4	1.30526	AT4G05400	4	1.1467	AT5G05460	1	1.00094
AT1G05270	1	1.37903	AT1G05270	1	1.37903	AT2G15480	6	0.810125	AT3G05210	2	1.24939	AT4G05410	1	1.13753	AT5G05470	1	1.18425
AT1G05300	4	0.745668	AT1G05300	4	0.745668	AT2G15530	4	1.45672	AT3G05220	6	2.35635	AT4G05420	2	1.88015	AT5G05480	1	1.2098
AT1G05310	4	0.532869	AT1G05310	4	0.532869	AT2G15570	1	1.30551	AT3G05230	2	0.886541	AT4G05440	2	0.716354	AT5G05510	2	0.133443
AT1G05340	11	0.488931	AT1G05340	11	0.488931	AT2G15580	2	1.78631	AT3G05250	2	0.779091	AT4G05450	1	0.757396	AT5G05520	1	1.40763
AT1G05350	1	1.33544	AT1G05350	1	1.33544	AT2G15620	1	2.12929	AT3G05270	4	1.34382	AT4G05460	5	0.912206	AT5G05540	2	0.950929
AT1G05360	2	0.891794	AT1G05360	2	0.891794	AT2G15630	5	0.110354	AT3G05280	2	1.45369	AT4G05520	2	0.821022	AT5G05550	4	1.07629
AT1G05370	2	0.0374663	AT1G05370	2	0.0374663	AT2G15680	2	0.452783	AT3G05290	2	1.2548	AT4G05530	1	1.70786	AT5G05560	2	1.28698
AT1G05380	4	1.6321	AT1G05380	4	1.6321	AT2G15690	4	1.36344	AT3G05320	2	0.621644	AT4G05590	2	1.00699	AT5G05570	2	1.36234
AT1G05385	3	0.966053	AT1G05385	3	0.966053	AT2G15695	2	1.44281	AT3G05350	1	1.72064	AT4G07390	2	1.24824	AT5G05600	4	0.96218
AT1G05410	6	1.08054	AT1G05410	6	1.08054	AT2G15760	5	0.278479	AT3G05360	8	0.399379	AT4G07400	2	0.599173	AT5G05610	4	1.63103
AT1G05430	6	1.22794	AT1G05430	6	1.22794	AT2G15790	1	0.942296	AT3G05370	8	0.80696	AT4G07410	1	1.70072	AT5G05630	2	0.374327
AT1G05440	5	0.106395	AT1G05440	5	0.106395	AT2G15820	4	1.40121	AT3G05410	1	1.13381	AT4G07990	1	1.12588	AT5G05660	2	1.50194
AT1G05460	2	1.24099	AT1G05460	2	1.24099	AT2G15830	11	1.00448	AT3G05420	3	1.80313	AT4G08150	4	0.879881	AT5G05670	2	1.15284
AT1G05470	4	0.937618	AT1G05470	4	0.937618	AT2G15860	4	1.5113	AT3G05430	2	0.516139	AT4G08160	1	0.343133	AT5G05680	2	1.09223
AT1G05490	1	0.227347	AT1G05490	1	0.227347	AT2G15880	5	0.920843	AT3G05470	6	0.909706	AT4G08170	2	1.03512	AT5G05690	4	1.99009
AT1G05500	4	1.53167	AT1G05500	4	1.53167	AT2G15890	4	1.86158	AT3G05480	2	0.122052	AT4G08180	2	1.52852	AT5G05700	1	1.33237
AT1G05520	2	1.63647	AT1G05520	2	1.63647	AT2G15900	2	1.36322	AT3G05490	6	1.31399	AT4G08240	6	0.875831	AT5G05710	2	0.812486
AT1G05540	8	0.688064	AT1G05540	8	0.688064	AT2G15960	9	1.53836	AT3G05500	4	1.35565	AT4G08280	1	1.33544	AT5G05730	1	1.72054
AT1G05560	6	1.65837	AT1G05560	6	1.65837	AT2G15970	4	2.47738	AT3G05510	1	0.916549	AT4G08290	6	1.22914	AT5G05740	1	1.75677
AT1G05570	6	1.91358	AT1G05570	6	1.91358	AT2G16070	4	1.37217	AT3G05520	2	1.32013	AT4G08300	6	1.32593	AT5G05750	1	1.26182
AT1G05575	11	0.0327799	AT1G05575	11	0.0327799	AT2G16090	2	0.998394	AT3G05530	1	2.07915	AT4G08310	6	1.46882	AT5G05760	2	0.896989
AT1G05590	1	1.28567	AT1G05590	1	1.28567	AT2G16250	4	1.01049	AT3G05560	2	1.99501	AT4G08320	2	1.14049	AT5G05780	2	1.74539
AT1G05600	5	0.72025	AT1G05600	5	0.72025	AT2G16270	6	0.72025	AT3G05570	4	0.641851	AT4G08330	5	0.873797	AT5G05790	3	0.610554
AT1G05620	1	1.00043	AT1G05620	1	1.00043	AT2G16280	4	1.84756	AT3G05580	2	0.885876	AT4G08390	2	1.83798	AT5G05800	6	1.25167
AT1G05630	2	1.52987	AT1G05630	2	1.52987	AT2G16365	6	1.64796	AT3G05590	2	2.25768	AT4G08460	4	1.57507	AT5G05820	2	1.22583
AT1G05670	5	0.63482	AT1G05670	5	0.63482	AT2G16380	6	1.24041	AT3G05600	1	0.929909	AT4G08470	4	1.72045	AT5G05840	5	0.689113
AT1G05680	6	0.511456	AT1G05680	6	0.511456	AT2G16390	1	0.904667	AT3G05630	2	0.688064	AT4G08480	4	1.36256	AT5G05850	1	0.963292
AT1G05690	2	0.802972	AT1G05690	2	0.802972	AT2G16400	5	1.49727	AT3G05640	4	0.946344	AT4G08500	4	1.43782	AT5G05860	6	0.557519
AT1G05710	5	0.635996	AT1G05710	5	0.635996	AT2G16430	4	1.48645	AT3G05650	8	1.06197	AT4G08590	1	0.262095	AT5G05870	6	1.08767
AT1G05720	2	1.21199	AT1G05720	2	1.21199	AT2G16440	1	1.18558	AT3G05660	8	0.936443	AT4G08685	6	1.62996	AT5G05890	6	0.85996
AT1G05750	6	0.798139	AT1G05750	6	0.798139	AT2G16460	2	0.910336	AT3G05670	2	1.58946	AT4G08690	2	0.969341	AT5G05920	1	0.875831
AT1G05760	6	0.192818	AT1G05760	6	0.192818	AT2G16485	2	1.7888	AT3G05675	4	0.731734	AT4G08790	1	0.944616	AT5G05930	2	1.2354
AT1G05790	2	1.38115	AT1G05790	2	1.38115	AT2G16500	1	2.13905	AT3G05690	4	1.41883	AT4G08850	6	2.10997	AT5G05940	4	0.409426
AT1G05805	4	1.60173	AT1G05805	4	1.60173	AT2G16510	2	1.88262	AT3G05710	2	1.20027	AT4G08920	1	2.14379	AT5G05950	4	1.33237
AT1G05810	2	0.899563	AT1G05810	2	0.899563	AT2G16580	6	0.29942	AT3G05730	11	1.5348	AT4G08930	2	1.15391	AT5G05960	4	0.490576
AT1G05840	4	1.29712	AT1G05840	4	1.29712	AT2G16595	2	0.365638	AT3G05740	1	0.403429	AT4G08940	4	0.620428	AT5G05980	1	1.45458
AT1G05850	4	2.82587	AT1G05850	4	2.82587	AT2G16600	1	2.57875	AT3G05750	6	1.0517	AT4G08950	4	1.20633	AT5G05990	2	0.694289
AT1G05860	3	0.847128	AT1G05860	3	0.847128	AT2G16630	4	1.07373	AT3G05760	2	1.18591	AT4G08960	2	1.3754	AT5G06000	1	0.411401
AT1G05890	2	1.53953	AT1G05890	2	1.53953	AT2G16640	3	1.92395	AT3G05800	6	1.00398	AT4G08980	5	1.70032	AT5G06050	4	1.1564
AT1G05900	1	1.08559	AT1G05900	1	1.08559	AT2G16660	4	2.11539	AT3G05810	4	0.952066	AT4G09010	3	2.1662	AT5G06060	3	1.7338
AT1G05910	1	1.52625	AT1G05910	1	1.52625	AT2G16700	5	0.95036	AT3G05830	6	0.881219	AT4G09020	1	2.19979	AT5G06100	4	1.14634
AT1G05940	1	1.69377	AT1G05940	1	1.69377	AT2G16710	1	1.01049	AT3G05880	1	2.20293	AT4G09030	11	1.28882	AT5G06110	2	1.65421
AT1G05950	6	0.610554	AT1G05950	6	0.610554	AT2G16720	5	0.468643	AT3G05890	1	0.367822	AT4G09140	1	1.01592	AT5G06120	2	1.51302
AT1G05960	2	1.73183	AT1G05960	2	1.73183	AT2G16740	4	0.985956	AT3G05900	8	1.85537	AT4G09150	2	1.75722	AT5G06130	2	1.82508
AT1G06000	6	2.01587	AT1G06000	6	2.01587	AT2G16750	4	0.622856	AT3G05910	6	1.80871	AT4G09320	1	2.35451	AT5G06140	2	1.54826
AT1G06010	7	0.741994	AT1G06010	7	0.741994	AT2G16780	2	1.28803	AT3G05930	5	0.523824	AT4G09340	2	1.18425	AT5G06160	2	1.40403
AT1G06040	4	2.17832	AT1G06040	4	2.17832	AT2G16790	1	0.0732783	AT3G05940	2	0.915927	AT4G09350	1	1.13455	AT5G06180	1	0.604269
AT1G06050	4	0.535838	AT1G06050	4	0.535838	AT2G16800	1	1.43146	AT3G05970	2	2.00594	AT4G09420	9	0.286456	AT5G06190	13	0.275795
AT1G06060	2	1.15959	AT1G06060	2	1.15959	AT2G16860	2	1.46044	AT3G05980	7	0.445558	AT4G09430	8	0.405432	AT5G06210	2	1.1209
AT1G06070	4	1.27956	AT1G06070	4	1.27956	AT2G16870	8	0.625282	AT3G05990	4	1.236	AT4G09460	5	0.744754	AT5G06240	3	0.653309
AT1G06080	1	0.619198	AT1G06080	1	0.619198	AT2G16880	5	0.958277	AT3G06010	2	1.42347	AT4G09490	6	0.560337	AT5G06250	4	0.114311
AT1G06100	1	0.943455	AT1G06100	1	0.943455	AT2G16890	6	1.02754	AT3G06020	7	0.114311	AT4G09500	6	1.0535	AT5G06260	2	1.43949
AT1G06110	1	1.37454	AT1G06110	1	1.37454	AT2G16900	4	1.20411	AT3G06030	2	0.803771	AT4G09510	4	1.37561	AT5G06265	5	0.910336
AT1G06130	1	1.43875	AT1G06130	1	1.43875	AT2G16920	2	1.38347	AT3G06035	4	1.43652	AT4G09520	1	0.98805	AT5G06270	4	0.949214
AT1G06160	4	0.3912	AT1G06160	4	0.3912	AT2G16940	2	1.9082	AT3G06040	1	1.25734	AT4G09550	2	1.08308	AT5G06280	8	1.25224
AT1G06180	4	0.669949	AT1G06180	4	0.669949	AT2G16950	2	1.90914	AT3G06050	1	1.59853	AT4G09560	2	1.12626	AT5G06290	1	2.1166
AT1G06190	6	1.76942	AT1G06190	6	1.76942	AT2G16990	1	0.842029	AT3G06060	1	1.29583	AT4G09570	4	1.33497	AT5G06300	5	0.702439
AT1G06200	1	1.53865	AT1G06200	1	1.53865	AT2G17020	1	1.32569	AT3G06070	6	0.892451	AT4G09580	1	1.04943	AT5G06320	6	2.15043
AT1G06210	2	1.33942	AT1G06210	2	1.33942	AT2G17030	7	0.881219	AT3G06080	4	1.54725	AT4G09620	2	1.29635	AT5G06330	6	0.666668
AT1G06230	4	1.73107	AT1G06230	4	1.73107	AT2G17033	4	1.37087	AT3G06110	2	1.1028	AT4G09630	4	1.42615	AT5G06340	1	1.55823
AT1G06240	1	1.20506	AT1G06240	1	1.20506	AT2G17040	4	1.33965	AT3G06130	6	1.50498	AT4G09640	3	0.996345	AT5G06360	2	1.67374
AT1G06250	6	0.29942	AT1G06250	6	0.29942	AT2G17110	5	1.13827	AT3G06140	2	0.956029	AT4G09650	1	2.64694	AT5G06370	2	1.52972
AT1G06260	6	0.189546	AT1G06260	6	0.189546	AT2G17120	1	1.55228	AT3G06150	4	1.42672	AT4G09670	1	1.70836	AT5G06410	1	0.79407
AT1G06270	4	0.611798	AT1G06270	4	0.611798	AT2G17130	1	1.37988	AT3G06160	6	0.560337	AT4G09680	4	1.40463	AT5G06430	1	0.397349
AT1G06380	2	0.787475	AT1G06380	2	0.787475	AT2G17140	4	0.419229	AT3G06170	2	1.84335	AT4G09720	2	1.35114	AT5G06440	2	1.43353
AT1G06390	4	1.46847	AT1G06390	4	1.46847	AT2G17150	4	0.98805	AT3G06180	4	0.979598	AT4G09730	1	1.72984	AT5G06460	2	1.56034
AT1G06400	2	1.47992	AT1G06400	2	1.47992	AT2G17210	4	0.106395	AT3G06190	4	1.40763	AT4G09760	2	1.75085	AT5G06480	2	0.345433
AT1G06410	4	2.01173	AT1G06410	4	2.01173	AT2G17220	6	1.48844	AT3G06200	1	1.25053	AT4G09800	2	1.96753	AT5G06510	4	1.1467
AT1G06420	11	0.380736	AT1G06420	11	0.380736	AT2G17230	4	1.59077	AT3G06210	5	1.06153	AT4G09810	3	0.86346	AT5G06530	3	2.14148
AT1G06430	1	2.14863	AT1G06430	1	2.14863	AT2G17240	4	1.54884	AT3G06240	7	1.11664	AT4G09820	4	1.1028	AT5G06540	4	0.221258
AT1G06440	4	0.245068	AT1G06440	4	0.245068	AT2G17250	2	1.0602	AT3G06250	6	1.1964	AT4G09830	3	1.76217	AT5G06550	2	0.756507
AT1G06450	2	0.844222	AT1G06450	2	0.844222	AT2G17260	6	0.685974	AT3G06290	2	1.53997	AT4G09840	13	0.0646077	AT5G06560	5	1.27391
AT1G06460	1	2.31258	AT1G06460	1	2.31258	AT2G17265	1	1.69869	AT3G06300	3	1.19543	AT4G09890	4	1.21417	AT5G06570	4	0.133443
AT1G06470	2	1.3429	AT1G06470	2	1.3429	AT2G17270	2	0.706462	AT3G06310	2	1.21603	AT4G09900	4	1.35295	AT5G06580	1	1.35069
AT1G06490	6	0.592721	AT1G06490	6	0.592721	AT2G17280	2	0.719282	AT3G06330	3	1.28276	AT4G09950	2	0.319398	AT5G06600	2	2.05219
AT1G06500	4	0.889178	AT1G06500	4	0.889178	AT2G17290	4	1.30752	AT3G06340	4	1.20791	AT4G09970	7	0.95036	AT5G06610	5	0.93526
AT1G06510	4	0.939379	AT1G06510	4	0.939379	AT2G17300	7	0.969341	AT3G06350	1	1.67136	AT4G09980	1	1.49337	AT5G06660	2	1.11547
AT1G06530	8	1.76629	AT1G06530	8	1.76629	AT2G17340	1	1.70052	AT3G06370	2	0.631271	AT4G10000	1	1.20315	AT5G06670	2	0.881887
AT1G06550	2	1.56962	AT1G06550	2	1.56962	AT2G17350	4	1.24099	AT3G06380	4	1.45636	AT4G10020	1	0.25081	AT5G06680	2	1.12435
AT1G06560	1	1.06329	AT1G06560	1	1.06329	AT2G17360	2	2.039	AT3G06400	2	1.93408	AT4G10030	1	1.24128	AT5G06690	1	1.39531
AT1G06570	1	1.80064	AT1G06570	1	1.80064	AT2G17370	2	0.79733	AT3G06410	4	1.53806	AT4G10040	2	0.972605	AT5G06700	4	1.88878
AT1G06580	5	0.189546	AT1G06580	5	0.189546	AT2G17380	2	1.34635	AT3G06420	2	0.715377	AT4G10050	1	1.18225	AT5G06710	4	0.743839
AT1G06590	2	0.818707	AT1G06590	2	0.818707	AT2G17390	1	2.03455	AT3G06440	4	1.06941	AT4G10060	1	1.90282	AT5G06720	5	0.0901522
AT1G06620	7	0.574124	AT1G06620	7	0.574124	AT2G17410	2	1.6491	AT3G06450	2	1.62804	AT4G10070	2	1.39264	AT5G06750	4	0.97585
AT1G06630	9	1.16064	AT1G06630	9	1.16064	AT2G17440	1	0.898281	AT3G06470	2	1.38995	AT4G10090	2	0.719282	AT5G06760	7	0.579521
AT1G06640	6	1.87549	AT1G06640	6	1.87549	AT2G17450	6	1.19021	AT3G06480	2	1.60045	AT4G10100	1	1.33143	AT5G06770	2	0.973691
AT1G06650	6	1.66204	AT1G06650	6	1.66204	AT2G17470	5	0.312008	AT3G06483	2	1.90958	AT4G10120	1	2.19106	AT5G06780	3	1.17788
AT1G06670	2	1.62528	AT1G06670	2	1.62528	AT2G17480	6	1.27983	AT3G06500	4	1.39572	AT4G10130	1	0.647618	AT5G06790	6	0.477208
AT1G06680	1	3.49755	AT1G06680	1	3.49755	AT2G17500	4	0.979066	AT3G06510	1	2.06002	AT4G10140	1	0.791606	AT5G06810	4	0.692221
AT1G06690	1	1.60351	AT1G06690	1	1.60351	AT2G17510	1	1.57426	AT3G06520	5	0.242169	AT4G10170	4	0.987528	AT5G06830	2	1.24333
AT1G06700	4	1.62504	AT1G06700	4	1.62504	AT2G17520	2	1.56438	AT3G06530	2	1.5564	AT4G10180	2	1.60414	AT5G06850	4	0.968796
AT1G06710	4	0.676428	AT1G06710	4	0.676428	AT2G17530	2	1.13493	AT3G06540	2	1.37476	AT4G10270	6	0.169351	AT5G06860	6	0.844222
AT1G06720	2	1.47586	AT1G06720	2	1.47586	AT2G17540	8	1.19021	AT3G06570	7	1.008	AT4G10280	1	0.490576	AT5G06870	4	1.1072
AT1G06730	1	1.03276	AT1G06730	1	1.03276	AT2G17550	6	1.17107	AT3G06580	1	1.64335	AT4G10300	1	1.85848	AT5G06910	1	1.05843
AT1G06750	4	0.122052	AT1G06750	4	0.122052	AT2G17560	4	1.43334	AT3G06590	6	1.47398	AT4G10310	1	0.0512297	AT5G06930	3	0.740149
AT1G06760	4	2.07023	AT1G06760	4	2.07023	AT2G17570	1	0.616749	AT3G06610	2	1.14269	AT4G10330	8	0.994286	AT5G06940	4	0.376467
AT1G06770	2	0.732675	AT1G06770	2	0.732675	AT2G17580	1	0.855725	AT3G06620	5	1.39979	AT4G10340	3	3.38336	AT5G06950	6	1.072
AT1G06780	4	1.0075	AT1G06780	4	1.0075	AT2G17630	1	1.00599	AT3G06630	4	0.144512	AT4G10360	2	1.24824	AT5G06960	6	1.04807
AT1G06790	1	0.941715	AT1G06790	1	0.941715	AT2G17640	1	1.1056	AT3G06650	1	2.16261	AT4G10380	4	1.2883	AT5G06970	2	1.57616
AT1G06800	4	1.25537	AT1G06800	4	1.25537	AT2G17650	1	0.877861	AT3G06660	4	0.952637	AT4G10390	4	0.568659	AT5G06980	9	1.37022
AT1G06820	1	1.46395	AT1G06820	1	1.46395	AT2G17670	4	0.847128	AT3G06670	2	1.69531	AT4G10450	2	1.29609	AT5G07000	6	0.715377
AT1G06830	5	0.79733	AT1G06830	5	0.79733	AT2G17700	3	1.2966	AT3G06680	2	1.14159	AT4G10470	11	0.893101	AT5G07010	6	0.434457
AT1G06840	4	1.25196	AT1G06840	4	1.25196	AT2G17710	6	1.53421	AT3G06700	2	1.9719	AT4G10480	2	2.05219	AT5G07020	4	2.17916
AT1G06850	4	1.04898	AT1G06850	4	1.04898	AT2G17720	3	1.23777	AT3G06720	2	1.94235	AT4G10500	4	0.760942	AT5G07030	4	2.02085
AT1G06890	3	1.64243	AT1G06890	3	1.64243	AT2G17730	2	0.94807	AT3G06730	1	1.31027	AT4G10550	4	0.784981	AT5G07070	6	0.705462
AT1G06900	1	1.47704	AT1G06900	1	1.47704	AT2G17760	4	1.47925	AT3G06740	3	0.934079	AT4G10610	2	1.65959	AT5G07080	6	0.654436
AT1G06950	3	2.20541	AT1G06950	3	2.20541	AT2G17790	2	1.58564	AT3G06760	4	1.12967	AT4G10620	1	0.940546	AT5G07090	2	2.22965
AT1G06960	2	0.989619	AT1G06960	2	0.989619	AT2G17800	4	1.29325	AT3G06770	4	1.23777	AT4G10710	1	1.90782	AT5G07100	4	0.988577
AT1G06980	6	0.459905	AT1G06980	6	0.459905	AT2G17820	1	1.50593	AT3G06780	7	1.37411	AT4G10730	2	1.53762	AT5G07110	3	1.14996
AT1G07000	6	1.49581	AT1G07000	6	1.49581	AT2G17840	2	1.98952	AT3G06790	6	1.16554	AT4G10750	1	1.42557	AT5G07130	5	0.774838
AT1G07010	1	1.73239	AT1G07010	1	1.73239	AT2G17870	1	1.59943	AT3G06810	1	1.62744	AT4G10760	1	1.36079	AT5G07150	4	0.84785
AT1G07020	6	0.843494	AT1G07020	6	0.843494	AT2G17880	1	0.702439	AT3G06830	6	0.262095	AT4G10770	4	1.90435	AT5G07180	4	1.14196
AT1G07030	2	1.27956	AT1G07030	2	1.27956	AT2G17900	2	0.336139	AT3G06840	7	0.378598	AT4G10790	2	1.7484	AT5G07220	4	1.77765
AT1G07040	1	1.50482	AT1G07040	1	1.50482	AT2G17930	2	2.03158	AT3G06850	1	1.17107	AT4G10800	4	0.384944	AT5G07240	6	1.64635
AT1G07050	3	1.50799	AT1G07050	3	1.50799	AT2G17970	2	0.952066	AT3G06860	1	1.942	AT4G10810	6	1.42519	AT5G07250	4	1.42729
AT1G07070	2	0.958277	AT1G07070	2	0.958277	AT2G17972	3	1.16414	AT3G06870	13	1.20633	AT4G10840	1	2.09457	AT5G07270	1	1.40483
AT1G07080	2	2.03498	AT1G07080	2	2.03498	AT2G17975	2	0.937618	AT3G06890	6	0.497109	AT4G10890	2	0.652169	AT5G07280	4	0.590117
AT1G07090	4	1.22974	AT1G07090	4	1.22974	AT2G17980	2	1.67771	AT3G06910	2	0.814048	AT4G10920	2	1.45867	AT5G07290	2	1.43577
AT1G07110	1	2.02548	AT1G07110	1	2.02548	AT2G17990	5	1.57534	AT3G06930	2	1.30627	AT4G10925	1	0.729837	AT5G07300	2	1.59389
AT1G07120	4	0.165897	AT1G07120	4	0.165897	AT2G18030	1	1.0668	AT3G06950	1	1.02897	AT4G10930	4	1.18024	AT5G07320	2	0.996345
AT1G07130	2	0.75382	AT1G07130	2	0.75382	AT2G18040	1	1.78036	AT3G06960	3	1.38974	AT4G10940	2	0.465175	AT5G07340	2	1.63753
AT1G07140	2	2.09074	AT1G07140	2	2.09074	AT2G18050	3	1.1209	AT3G06980	1	1.81825	AT4G10970	6	1.42385	AT5G07360	1	1.26154
AT1G07150	3	0.144512	AT1G07150	3	0.144512	AT2G18090	2	1.47347	AT3G07010	6	1.69716	AT4G11000	7	0.655561	AT5G07370	2	1.34475
AT1G07170	2	1.02944	AT1G07170	2	1.02944	AT2G18100	1	0.205691	AT3G07020	1	1.45973	AT4G11010	1	1.91729	AT5G07400	2	0.312008
AT1G07180	2	1.75908	AT1G07180	2	1.75908	AT2G18120	4	0.253677	AT3G07040	6	0.978532	AT4G11080	2	0.681757	AT5G07440	1	1.44336
AT1G07210	1	1.30248	AT1G07210	1	1.30248	AT2G18160	4	1.70446	AT3G07050	2	1.55541	AT4G11090	4	0.994286	AT5G07460	1	1.67846
AT1G07220	5	1.01098	AT1G07220	5	1.01098	AT2G18170	3	1.35431	AT3G07060	1	0.806166	AT4G11100	11	1.28856	AT5G07470	1	1.77765
AT1G07230	1	1.57521	AT1G07230	1	1.57521	AT2G18210	8	0.0232113	AT3G07080	1	1.01494	AT4G11110	2	1.60553	AT5G07580	4	1.84626
AT1G07240	6	1.61267	AT1G07240	6	1.61267	AT2G18220	2	1.23333	AT3G07090	2	1.48177	AT4G11120	1	1.12051	AT5G07590	2	1.00246
AT1G07250	6	1.70436	AT1G07250	6	1.70436	AT2G18230	3	1.89186	AT3G07100	2	2.13868	AT4G11130	2	0.765333	AT5G07620	4	0.5388
AT1G07260	6	0.389113	AT1G07260	6	0.389113	AT2G18240	2	0.813267	AT3G07110	2	1.97272	AT4G11150	2	2.25113	AT5G07630	2	1.11703
AT1G07280	1	2.13043	AT1G07280	1	2.13043	AT2G18245	2	1.02944	AT3G07130	3	0.456366	AT4G11160	1	1.64254	AT5G07660	2	0.336139
AT1G07290	2	0.169351	AT1G07290	2	0.169351	AT2G18250	1	1.10918	AT3G07140	2	1.27876	AT4G11175	1	1.33143	AT5G07690	4	1.56313
AT1G07300	8	0.576825	AT1G07300	8	0.576825	AT2G18270	13	1.15032	AT3G07160	4	2.15122	AT4G11190	6	0.0602066	AT5G07700	4	0.553276
AT1G07310	4	1.90587	AT1G07310	4	1.90587	AT2G18280	4	1.94433	AT3G07170	2	1.27768	AT4G11220	6	1.65612	AT5G07710	1	0.970979
AT1G07320	1	2.39072	AT1G07320	1	2.39072	AT2G18290	2	1.00448	AT3G07180	2	1.51613	AT4G11240	2	1.23718	AT5G07720	4	0.407425
AT1G07350	1	1.74393	AT1G07350	1	1.74393	AT2G18300	4	1.43428	AT3G07190	6	0.73079	AT4G11260	2	1.9342	AT5G07730	9	0.424996
AT1G07360	2	1.75498	AT1G07360	2	1.75498	AT2G18330	1	1.04715	AT3G07200	2	0.950929	AT4G11270	1	1.65058	AT5G07760	2	0.205691
AT1G07370	1	1.18024	AT1G07370	1	1.18024	AT2G18350	4	0.873797	AT3G07210	5	0.909706	AT4G11280	5	1.45956	AT5G07770	2	1.49483
AT1G07380	1	1.09998	AT1G07380	1	1.09998	AT2G18360	4	0.00847242	AT3G07230	4	1.42385	AT4G11290	5	0.770543	AT5G07800	2	0.445558
AT1G07390	6	0.647618	AT1G07390	6	0.647618	AT2G18370	6	0.0818152	AT3G07270	1	1.60566	AT4G11300	4	1.02801	AT5G07810	1	0.432585
AT1G07410	2	0.137164	AT1G07410	2	0.137164	AT2G18380	3	0.192818	AT3G07300	1	1.41356	AT4G11330	3	1.08475	AT5G07820	6	0.96218
AT1G07420	2	1.5013	AT1G07420	2	1.5013	AT2G18390	2	1.03182	AT3G07310	3	1.77235	AT4G11360	2	1.13043	AT5G07830	1	1.52822
AT1G07430	4	0.762701	AT1G07430	4	0.762701	AT2G18400	1	0.882553	AT3G07320	4	1.50736	AT4G11370	4	0.192818	AT5G07840	1	1.13306
AT1G07440	4	1.69243	AT1G07440	4	1.69243	AT2G18410	4	0.557519	AT3G07330	4	1.60591	AT4G11380	2	1.97016	AT5G07860	6	1.12205
AT1G07450	3	0.0818152	AT1G07450	3	0.0818152	AT2G18500	4	0.00847242	AT3G07340	4	0.680698	AT4G11410	4	1.26626	AT5G07870	6	0.91531
AT1G07485	12	0.236285	AT1G07485	12	0.236285	AT2G18510	2	1.64933	AT3G07360	4	1.89479	AT4G11420	2	2.13246	AT5G07890	6	1.02418
AT1G07500	13	0.458139	AT1G07500	13	0.458139	AT2G18520	4	0.578181	AT3G07370	1	0.984901	AT4G11440	2	0.60045	AT5G07900	6	1.03699
AT1G07510	1	1.64944	AT1G07510	1	1.64944	AT2G18600	2	0.301963	AT3G07390	4	2.01783	AT4G11450	5	0.768816	AT5G07910	1	1.10038
AT1G07520	6	0.939963	AT1G07520	6	0.939963	AT2G18630	4	1.21417	AT3G07400	2	1.30095	AT4G11460	7	0.0646077	AT5G07920	2	1.46674
AT1G07530	6	1.60376	AT1G07530	6	1.60376	AT2G18650	4	0.00346053	AT3G07410	2	1.01197	AT4G11530	7	0.652169	AT5G07950	4	0.752924
AT1G07570	4	1.12626	AT1G07570	4	1.12626	AT2G18660	1	1.05485	AT3G07420	1	0.759169	AT4G11550	11	0.0602066	AT5G07960	2	1.22884
AT1G07590	4	2.47379	AT1G07590	4	2.47379	AT2G18670	2	1.04025	AT3G07430	1	1.89121	AT4G11560	2	1.5445	AT5G07990	4	1.94479
AT1G07615	1	0.806166	AT1G07615	1	0.806166	AT2G18690	6	1.10079	AT3G07440	6	0.930511	AT4G11570	1	2.1331	AT5G08000	4	1.36167
AT1G07630	4	1.36388	AT1G07630	4	1.36388	AT2G18700	4	1.18988	AT3G07470	6	1.62624	AT4G11600	2	2.05704	AT5G08010	6	0.980662
AT1G07640	6	1.42995	AT1G07640	6	1.42995	AT2G18710	1	1.91494	AT3G07480	1	1.91033	AT4G11640	1	0.587486	AT5G08020	2	0.690152
AT1G07650	6	1.79854	AT1G07650	6	1.79854	AT2G18730	2	1.7453	AT3G07510	4	1.11037	AT4G11660	3	1.17551	AT5G08040	4	1.02225
AT1G07700	2	1.61329	AT1G07700	2	1.61329	AT2G18740	2	1.08559	AT3G07520	6	0.975308	AT4G11670	3	1.35745	AT5G08050	4	1.77586
AT1G07705	2	1.28036	AT1G07705	2	1.28036	AT2G18750	4	1.87468	AT3G07530	2	0.423082	AT4G11740	2	1.58643	AT5G08060	4	1.83887
AT1G07720	4	1.82531	AT1G07720	4	1.82531	AT2G18760	2	1.06197	AT3G07540	6	1.22461	AT4G11790	2	1.25367	AT5G08070	4	0.259307
AT1G07740	4	0.700418	AT1G07740	4	0.700418	AT2G18770	2	1.03323	AT3G07550	2	0.951498	AT4G11800	1	1.52061	AT5G08080	3	1.4406
AT1G07745	1	0.628879	AT1G07745	1	0.628879	AT2G18780	11	0.106395	AT3G07560	3	2.06082	AT4G11820	2	1.56062	AT5G08100	1	1.54581
AT1G07750	5	1.52731	AT1G07750	5	1.52731	AT2G18790	1	1.75953	AT3G07565	3	1.13381	AT4G11830	6	1.63293	AT5G08110	1	0.72025
AT1G07770	2	2.0661	AT1G07770	2	2.0661	AT2G18850	2	0.841297	AT3G07580	6	0.852163	AT4G11840	6	1.37454	AT5G08120	5	1.19152
AT1G07790	3	1.42729	AT1G07790	3	1.42729	AT2G18880	5	0.0183676	AT3G07590	2	0.759169	AT4G11850	6	1.71811	AT5G08130	3	1.65837
AT1G07830	2	1.0237	AT1G07830	2	1.0237	AT2G18890	4	1.00599	AT3G07600	6	0.0327799	AT4G11860	2	1.32593	AT5G08139	4	1.13455
AT1G07840	2	1.05395	AT1G07840	2	1.05395	AT2G18900	1	1.29583	AT3G07610	3	1.42366	AT4G11890	6	0.943455	AT5G08160	2	1.55056
AT1G07870	4	0.9917	AT1G07870	4	0.9917	AT2G18910	6	1.07629	AT3G07630	1	1.24996	AT4G11900	6	1.36012	AT5G08170	1	1.57154
AT1G07880	3	0.417272	AT1G07880	3	0.417272	AT2G18915	1	1.50941	AT3G07640	6	1.24881	AT4G11920	2	0.913454	AT5G08180	1	1.36167
AT1G07890	4	2.88043	AT1G07890	4	2.88043	AT2G18940	2	1.51333	AT3G07650	4	1.67771	AT4G11960	2	1.51753	AT5G08190	6	1.09223
AT1G07910	2	1.1977	AT1G07910	2	1.1977	AT2G18950	1	1.54377	AT3G07660	4	1.77612	AT4G11970	2	0.773984	AT5G08200	2	1.0885
AT1G07960	2	1.13418	AT1G07960	2	1.13418	AT2G18960	4	3.00049	AT3G07670	2	1.49074	AT4G11980	1	1.03605	AT5G08230	2	1.37518
AT1G07970	2	1.0733	AT1G07970	2	1.0733	AT2G18990	2	0.945193	AT3G07680	2	1.42443	AT4G12000	1	0.916549	AT5G08240	8	0.540267
AT1G07980	2	1.08642	AT1G07980	2	1.08642	AT2G19080	1	1.08975	AT3G07690	1	0.896989	AT4G12010	8	1.0261	AT5G08260	4	2.04436
AT1G07990	2	1.76507	AT1G07990	2	1.76507	AT2G19110	1	1.40202	AT3G07700	1	2.00089	AT4G12020	8	1.42481	AT5G08270	2	1.09469
AT1G08030	3	1.18889	AT1G08030	3	1.18889	AT2G19130	6	1.45565	AT3G07720	2	1.6866	AT4G12030	1	1.6947	AT5G08280	1	2.25105
AT1G08040	4	1.28698	AT1G08040	4	1.28698	AT2G19170	1	1.31226	AT3G07740	2	0.936443	AT4G12040	4	1.51271	AT5G08290	2	2.00297
AT1G08050	2	0.929909	AT1G08050	2	0.929909	AT2G19180	6	1.13268	AT3G07750	1	0.777398	AT4G12060	1	1.57467	AT5G08300	1	1.80449
AT1G08060	2	1.49759	AT1G08060	2	1.49759	AT2G19190	6	0.125871	AT3G07760	2	1.31102	AT4G12070	4	1.25253	AT5G08310	4	0.361237
AT1G08070	4	0.205691	AT1G08070	4	0.205691	AT2G19270	3	1.28567	AT3G07770	2	1.72161	AT4G12080	4	0.824087	AT5G08320	2	0.739224
AT1G08110	1	1.98658	AT1G08110	1	1.98658	AT2G19280	4	0.85996	AT3G07780	4	1.84633	AT4G12110	2	1.28567	AT5G08330	4	1.75301
AT1G08130	1	1.3769	AT1G08130	1	1.3769	AT2G19310	4	1.75301	AT3G07790	2	1.59609	AT4G12120	2	0.735495	AT5G08335	1	0.64876
AT1G08180	9	0.520759	AT1G08180	9	0.520759	AT2G19330	1	0.0466902	AT3G07800	1	1.04715	AT4G12130	1	0.761823	AT5G08340	1	0.818707
AT1G08190	1	2.06443	AT1G08190	1	2.06443	AT2G19340	2	0.984901	AT3G07810	4	1.65081	AT4G12230	1	1.58591	AT5G08370	1	1.49402
AT1G08210	4	1.16379	AT1G08210	4	1.16379	AT2G19350	2	0.733615	AT3G07860	2	0.66115	AT4G12240	3	0.534356	AT5G08380	1	1.5677
AT1G08220	1	0.619198	AT1G08220	1	0.619198	AT2G19380	4	0.307025	AT3G07870	7	1.18757	AT4G12250	1	0.951498	AT5G08390	1	1.32352
AT1G08230	4	1.40222	AT1G08230	4	1.40222	AT2G19385	2	0.682813	AT3G07880	2	1.6144	AT4G12300	6	1.45225	AT5G08400	1	1.15498
AT1G08250	1	1.37754	AT1G08250	1	1.37754	AT2G19390	4	1.30324	AT3G07890	2	1.37882	AT4G12340	6	1.23034	AT5G08410	1	1.83931
AT1G08260	1	1.15782	AT1G08260	1	1.15782	AT2G19400	4	0.588798	AT3G07910	3	1.26955	AT4G12390	6	0.995833	AT5G08415	1	1.3914
AT1G08270	2	0.547541	AT1G08270	2	0.547541	AT2G19430	1	1.10799	AT3G07930	1	0.785814	AT4G12400	1	0.137164	AT5G08420	1	1.69377
AT1G08280	2	0.798947	AT1G08280	2	0.798947	AT2G19450	2	1.32497	AT3G07940	2	1.34567	AT4G12420	4	2.01602	AT5G08430	4	1.22492
AT1G08315	4	0.926306	AT1G08315	4	0.926306	AT2G19460	5	0.853589	AT3G07950	1	1.31744	AT4G12430	4	0.544651	AT5G08440	4	1.15462
AT1G08340	2	0.179552	AT1G08340	2	0.179552	AT2G19470	3	1.38453	AT3G07960	4	0.278479	AT4G12460	2	1.35633	AT5G08450	2	1.87004
AT1G08350	2	0.965503	AT1G08350	2	0.965503	AT2G19480	2	2.04866	AT3G07990	4	1.25139	AT4G12470	6	0.996857	AT5G08470	1	1.44041
AT1G08360	2	2.00206	AT1G08360	2	2.00206	AT2G19540	2	1.76261	AT3G08000	1	0.326643	AT4G12480	6	0.84929	AT5G08490	4	0.102399
AT1G08370	2	1.68775	AT1G08370	2	1.68775	AT2G19560	2	0.977458	AT3G08010	1	1.63729	AT4G12490	6	0.839824	AT5G08500	2	1.35205
AT1G08380	3	3.16063	AT1G08380	3	3.16063	AT2G19570	1	1.31719	AT3G08020	2	1.37325	AT4G12500	6	0.199316	AT5G08510	6	0.79407
AT1G08390	4	0.535838	AT1G08390	4	0.535838	AT2G19580	4	0.726034	AT3G08030	6	1.7245	AT4G12570	2	1.31251	AT5G08520	3	1.54984
AT1G08450	2	2.06448	AT1G08450	2	2.06448	AT2G19590	6	0.497109	AT3G08510	4	2.23043	AT4G12590	2	1.52549	AT5G08530	1	2.34939
AT1G08460	1	1.50768	AT1G08460	1	1.50768	AT2G19600	1	1.1799	AT3G08550	1	1.429	AT4G12600	1	1.46062	AT5G08535	4	0.709457
AT1G08470	4	1.34612	AT1G08470	4	1.34612	AT2G19620	2	0.768816	AT3G08570	4	0.440043	AT4G12640	2	1.36123	AT5G08540	3	1.60249
AT1G08480	4	1.56935	AT1G08480	4	1.56935	AT2G19640	2	0.843494	AT3G08580	2	2.90681	AT4G12650	2	2.16852	AT5G08550	2	1.35834
AT1G08490	1	1.58959	AT1G08490	1	1.58959	AT2G19650	11	1.35812	AT3G08590	1	2.1553	AT4G12690	4	0.359	AT5G08560	1	1.69685
AT1G08500	5	0.454586	AT1G08500	5	0.454586	AT2G19670	2	0.779935	AT3G08600	4	1.22522	AT4G12700	4	0.946924	AT5G08565	2	0.301963
AT1G08510	1	2.16609	AT1G08510	1	2.16609	AT2G19680	3	1.44041	AT3G08610	6	1.94807	AT4G12720	2	1.56118	AT5G08570	2	1.88215
AT1G08520	1	2.30405	AT1G08520	1	2.30405	AT2G19710	2	1.15888	AT3G08620	2	0.980662	AT4G12730	6	2.18555	AT5G08580	2	1.16762
AT1G08540	1	1.922	AT1G08540	1	1.922	AT2G19720	2	0.675357	AT3G08630	3	1.01494	AT4G12750	3	1.17414	AT5G08590	4	1.8636
AT1G08550	2	1.92823	AT1G08550	2	1.92823	AT2G19730	2	2.11854	AT3G08640	3	1.71262	AT4G12760	3	0.625282	AT5G08600	2	0.411401
AT1G08560	3	1.35069	AT1G08560	3	1.35069	AT2G19740	2	1.61712	AT3G08650	1	2.01425	AT4G12790	2	1.45081	AT5G08610	2	1.8788
AT1G08570	1	1.81615	AT1G08570	1	1.81615	AT2G19750	2	1.37988	AT3G08660	4	0.624065	AT4G12800	1	3.31594	AT5G08620	2	1.26154
AT1G08580	8	1.07842	AT1G08580	8	1.07842	AT2G19760	2	1.71174	AT3G08670	6	1.55027	AT4G12830	1	1.49107	AT5G08630	2	1.1772
AT1G08590	4	0.738289	AT1G08590	4	0.738289	AT2G19780	4	0.700418	AT3G08680	4	1.78129	AT4G12840	4	0.68702	AT5G08640	4	1.54027
AT1G08600	2	1.46726	AT1G08600	2	1.46726	AT2G19790	2	1.44427	AT3G08690	4	1.36234	AT4G12880	5	1.65624	AT5G08650	1	2.08194
AT1G08610	5	0.879205	AT1G08610	5	0.879205	AT2G19810	3	1.66951	AT3G08710	2	1.07373	AT4G12910	3	1.37946	AT5G08740	1	1.41669
AT1G08620	2	1.51845	AT1G08620	2	1.51845	AT2G19830	2	1.82523	AT3G08720	2	1.14269	AT4G12970	5	0.752924	AT5G08750	4	1.14816
AT1G08630	1	0.883224	AT1G08630	1	0.883224	AT2G19860	4	1.64301	AT3G08730	2	1.79095	AT4G12980	5	1.63847	AT5G09220	4	2.46378
AT1G08640	3	1.62624	AT1G08640	3	1.62624	AT2G19880	1	1.45547	AT3G08740	1	1.90295	AT4G12990	13	0.411401	AT5G09230	1	1.1048
AT1G08650	4	1.47941	AT1G08650	4	1.47941	AT2G19930	2	0.568659	AT3G08760	4	1.35745	AT4G13010	1	2.01306	AT5G09240	2	0.66115
AT1G08660	2	1.37325	AT1G08660	2	1.37325	AT2G19940	1	1.4553	AT3G08770	6	1.73773	AT4G13020	2	1.60742	AT5G09250	2	0.862763
AT1G08680	2	1.53629	AT1G08680	2	1.53629	AT2G20000	2	1.20283	AT3G08800	2	0.674282	AT4G13030	4	0.403429	AT5G09270	4	0.365638
AT1G08700	2	1.57044	AT1G08700	2	1.57044	AT2G20010	3	1.40843	AT3G08820	4	0.314478	AT4G13050	1	1.19511	AT5G09290	1	0.267641
AT1G08710	4	0.912828	AT1G08710	4	0.912828	AT2G20020	4	1.60579	AT3G08840	1	1.48043	AT4G13070	4	0.592721	AT5G09300	1	0.978532
AT1G08720	4	1.42919	AT1G08720	4	1.42919	AT2G20050	2	1.73801	AT3G08850	1	2.11516	AT4G13100	2	1.45991	AT5G09310	2	1.18955
AT1G08750	1	0.976923	AT1G08750	1	0.976923	AT2G20060	1	1.357	AT3G08860	1	0.452783	AT4G13150	4	1.30349	AT5G09320	2	0.72507
AT1G08770	4	1.0797	AT1G08770	4	1.0797	AT2G20100	5	0.795699	AT3G08870	6	0.879881	AT4G13160	4	0.975308	AT5G09330	4	1.76367
AT1G08780	2	1.14924	AT1G08780	2	1.14924	AT2G20110	2	0.405432	AT3G08880	5	0.604269	AT4G13170	2	1.58326	AT5G09380	2	0.627683
AT1G08800	4	1.24158	AT1G08800	4	1.24158	AT2G20140	2	1.52351	AT3G08890	4	0.945769	AT4G13180	1	1.41864	AT5G09390	2	1.23718
AT1G08810	4	0.804576	AT1G08810	4	0.804576	AT2G20142	8	0.604269	AT3G08910	2	0.916549	AT4G13195	11	0.378598	AT5G09400	4	1.52168
AT1G08830	2	2.62073	AT1G08830	2	2.62073	AT2G20170	9	0.331427	AT3G08920	1	1.40563	AT4G13200	4	1.42174	AT5G09410	4	1.57643
AT1G08840	1	1.50783	AT1G08840	1	1.50783	AT2G20180	4	1.33285	AT3G08930	2	1.7143	AT4G13210	6	0.352279	AT5G09420	1	0.719282
AT1G08880	2	1.69706	AT1G08880	2	1.69706	AT2G20190	2	1.95552	AT3G08940	3	3.03396	AT4G13220	3	1.03087	AT5G09440	4	1.55795
AT1G08920	6	1.04852	AT1G08920	6	1.04852	AT2G20210	2	0.677497	AT3G08950	1	0.771404	AT4G13250	1	2.30029	AT5G09450	6	0.975308
AT1G08930	6	1.95867	AT1G08930	6	1.95867	AT2G20230	4	1.93709	AT3G08960	2	1.44628	AT4G13260	4	0.289076	AT5G09460	7	1.78473
AT1G08940	1	0.789961	AT1G08940	1	0.789961	AT2G20240	5	0.875831	AT3G08970	1	0.432585	AT4G13270	4	1.30172	AT5G09510	2	1.90587
AT1G08960	2	1.09714	AT1G08960	2	1.09714	AT2G20250	9	0.304512	AT3G08980	1	0.461679	AT4G13330	4	0.304512	AT5G09530	8	0.773984
AT1G08970	2	1.60376	AT1G08970	2	1.60376	AT2G20260	1	2.44528	AT3G08990	2	0.456366	AT4G13340	4	2.27023	AT5G09590	1	1.85565
AT1G08980	1	1.78087	AT1G08980	1	1.78087	AT2G20270	2	1.46778	AT3G09000	6	1.3739	AT4G13345	2	0.867627	AT5G09620	6	2.04738
AT1G09000	2	0.384944	AT1G09000	2	0.384944	AT2G20280	2	1.56048	AT3G09010	4	0.862763	AT4G13360	1	1.43353	AT5G09630	2	0.505136
AT1G09010	1	1.73012	AT1G09010	1	1.73012	AT2G20290	4	0.915927	AT3G09020	2	0.732675	AT4G13410	4	0.617975	AT5G09650	2	2.02452
AT1G09020	2	1.74475	AT1G09020	2	1.74475	AT2G20300	4	1.43465	AT3G09030	4	1.425	AT4G13430	1	2.50607	AT5G09660	2	2.91875
AT1G09060	4	1.5602	AT1G09060	4	1.5602	AT2G20310	2	1.01592	AT3G09040	4	0.283821	AT4G13460	4	1.51396	AT5G09670	2	1.72373
AT1G09070	4	2.31812	AT1G09070	4	2.31812	AT2G20320	2	1.20442	AT3G09050	4	1.25537	AT4G13510	1	2.47497	AT5G09690	3	0.500333
AT1G09080	2	0.942296	AT1G09080	2	0.942296	AT2G20330	1	1.56132	AT3G09060	4	0.227347	AT4G13520	9	1.70596	AT5G09730	4	0.236285
AT1G09100	1	1.58985	AT1G09100	1	1.58985	AT2G20340	1	1.45117	AT3G09070	6	1.21665	AT4G13530	6	1.80957	AT5G09740	2	1.07027
AT1G09130	1	2.31744	AT1G09130	1	2.31744	AT2G20360	1	1.99243	AT3G09085	1	0.711436	AT4G13550	1	1.45458	AT5G09760	4	1.27092
AT1G09140	4	1.86693	AT1G09140	4	1.86693	AT2G20370	4	1.58259	AT3G09090	1	1.74116	AT4G13560	6	0.199316	AT5G09770	1	1.29635
AT1G09150	1	1.3687	AT1G09150	1	1.3687	AT2G20390	3	1.0602	AT3G09100	2	1.70546	AT4G13570	2	0.575477	AT5G09790	2	0.461679
AT1G09160	2	1.19705	AT1G09160	2	1.19705	AT2G20400	4	0.824848	AT3G09150	1	0.940546	AT4G13580	6	0.776541	AT5G09800	4	0.125871
AT1G09170	4	0.506721	AT1G09170	4	0.506721	AT2G20410	1	0.749311	AT3G09160	6	0.478913	AT4G13630	4	1.0668	AT5G09810	4	2.76008
AT1G09180	2	0.151768	AT1G09180	2	0.151768	AT2G20420	1	2.09502	AT3G09180	4	1.11508	AT4G13640	4	1.313	AT5G09820	1	1.00195
AT1G09190	4	0.497109	AT1G09190	4	0.497109	AT2G20450	2	1.56076	AT3G09200	2	2.60291	AT4G13650	4	0.558936	AT5G09830	2	1.17107
AT1G09200	2	1.49792	AT1G09200	2	1.49792	AT2G20490	2	1.17072	AT3G09210	1	1.58099	AT4G13670	1	1.74831	AT5G09840	4	0.740149
AT1G09210	2	2.21224	AT1G09210	2	2.21224	AT2G20500	11	0.541729	AT3G09250	1	1.31915	AT4G13710	5	0.862763	AT5G09850	4	1.60503
AT1G09220	6	0.122052	AT1G09220	6	0.122052	AT2G20515	4	0.301963	AT3G09260	6	1.80513	AT4G13720	1	0.951498	AT5G09860	2	1.41883
AT1G09230	2	1.07842	AT1G09230	2	1.07842	AT2G20550	4	0.674282	AT3G09300	2	1.69685	AT4G13730	2	1.25508	AT5G09870	4	2.42214
AT1G09240	1	1.02658	AT1G09240	1	1.02658	AT2G20560	2	0.862763	AT3G09310	1	0.833899	AT4G13750	1	1.10878	AT5G09880	2	1.73727
AT1G09250	6	1.17244	AT1G09250	6	1.17244	AT2G20570	3	2.54649	AT3G09320	2	1.06064	AT4G13770	6	2.61656	AT5G09890	4	1.45512
AT1G09270	2	1.73838	AT1G09270	2	1.73838	AT2G20580	2	2.18485	AT3G09350	2	1.09957	AT4G13780	1	1.81763	AT5G09900	2	1.79489
AT1G09280	1	1.14086	AT1G09280	1	1.14086	AT2G20585	6	0.87038	AT3G09360	1	0.93585	AT4G13800	3	0.434457	AT5G09920	2	1.25053
AT1G09290	4	0.996345	AT1G09290	4	0.996345	AT2G20610	2	2.13761	AT3G09370	2	0.941715	AT4G13810	8	1.42116	AT5G09930	1	0.165897
AT1G09300	1	1.10759	AT1G09300	1	1.10759	AT2G20630	4	1.97315	AT3G09390	8	2.76694	AT4G13830	1	1.81146	AT5G09950	4	0.236285
AT1G09310	4	2.97078	AT1G09310	4	2.97078	AT2G20650	2	0.749311	AT3G09410	6	1.41278	AT4G13840	4	2.30531	AT5G09960	6	1.13753
AT1G09320	4	0.780778	AT1G09320	4	0.780778	AT2G20670	4	0.361237	AT3G09440	2	2.81338	AT4G13850	1	1.97746	AT5G09990	11	0.278479
AT1G09330	2	1.32665	AT1G09330	2	1.32665	AT2G20680	4	0.708463	AT3G09470	2	1.59763	AT4G13880	7	0.324241	AT5G09995	1	1.0602
AT1G09340	1	2.66387	AT1G09340	1	2.66387	AT2G20690	1	1.66502	AT3G09480	3	0.179552	AT4G13940	1	2.88837	AT5G10010	4	1.43334
AT1G09350	2	0.875831	AT1G09350	2	0.875831	AT2G20710	6	0.604269	AT3G09490	4	0.387034	AT4G13950	6	0.760942	AT5G10020	4	1.48876
AT1G09390	6	0.766205	AT1G09390	6	0.766205	AT2G20720	6	0.541729	AT3G09500	2	2.06338	AT4G13980	4	0.93289	AT5G10030	4	1.12397
AT1G09410	4	0.0732783	AT1G09410	4	0.0732783	AT2G20725	1	1.62176	AT3G09520	6	0.868315	AT4G13990	4	0.877187	AT5G10070	1	1.08517
AT1G09415	11	0.895047	AT1G09415	11	0.895047	AT2G20740	3	1.44973	AT3G09540	6	1.34567	AT4G14000	2	1.06854	AT5G10140	4	0.675357
AT1G09420	2	0.72219	AT1G09420	2	0.72219	AT2G20750	4	1.06373	AT3G09550	6	0.564524	AT4G14010	6	0.914073	AT5G10160	1	1.30602
AT1G09430	1	1.78263	AT1G09430	1	1.78263	AT2G20760	4	1.88687	AT3G09560	2	1.35521	AT4G14020	11	1.33332	AT5G10170	1	1.36761
AT1G09440	4	0.855016	AT1G09440	4	0.855016	AT2G20770	1	0.703455	AT3G09570	2	1.46272	AT4G14050	4	0.458139	AT5G10180	4	2.10288
AT1G09450	2	0.0942964	AT1G09450	2	0.0942964	AT2G20780	4	1.55498	AT3G09580	1	1.25281	AT4G14070	1	1.88235	AT5G10190	1	1.38995
AT1G09460	4	0.301963	AT1G09460	4	0.301963	AT2G20790	2	1.45315	AT3G09600	3	1.20633	AT4G14090	6	2.15416	AT5G10240	1	1.22944
AT1G09500	4	0.359	AT1G09500	4	0.359	AT2G20810	6	1.40483	AT3G09630	1	2.41211	AT4G14100	2	1.1772	AT5G10250	4	0.480596
AT1G09520	7	1.08726	AT1G09520	7	1.08726	AT2G20820	4	1.79968	AT3G09650	4	1.64658	AT4G14110	2	1.19543	AT5G10260	2	0.0183676
AT1G09530	4	1.04624	AT1G09530	4	1.04624	AT2G20830	1	1.43183	AT3G09660	1	0.505136	AT4G14130	6	0.259307	AT5G10270	2	1.1977
AT1G09560	4	1.59557	AT1G09560	4	1.59557	AT2G20840	2	1.00699	AT3G09670	2	0.954898	AT4G14150	2	0.667761	AT5G10290	4	1.43127
AT1G09570	1	1.92504	AT1G09570	1	1.92504	AT2G20850	4	1.25537	AT3G09690	4	1.2621	AT4G14160	2	1.94113	AT5G10300	4	0.698388
AT1G09575	2	0.0421028	AT1G09575	2	0.0421028	AT2G20860	1	2.1372	AT3G09700	1	0.64068	AT4G14170	4	0.393259	AT5G10310	5	0.359
AT1G09610	4	0.301963	AT1G09610	4	0.301963	AT2G20870	8	0.672116	AT3G09710	4	0.914073	AT4G14190	4	0.944616	AT5G10320	1	0.599173
AT1G09620	1	2.08438	AT1G09620	1	2.08438	AT2G20875	4	0.361237	AT3G09720	1	0.835386	AT4G14200	5	1.04715	AT5G10350	2	1.54348
AT1G09630	2	1.07544	AT1G09630	2	1.07544	AT2G20890	1	2.40335	AT3G09730	7	0.34772	AT4G14210	1	2.01616	AT5G10360	2	2.2352
AT1G09660	2	1.47772	AT1G09660	2	1.47772	AT2G20900	2	1.53182	AT3G09740	2	1.77731	AT4G14220	4	1.3652	AT5G10380	4	1.59802
AT1G09680	4	0.374327	AT1G09680	4	0.374327	AT2G20920	1	2.05584	AT3G09760	3	1.19413	AT4G14230	2	1.69036	AT5G10390	2	1.05931
AT1G09700	4	0.851448	AT1G09700	4	0.851448	AT2G20930	2	1.15355	AT3G09770	2	1.65444	AT4G14240	2	1.45422	AT5G10400	2	1.35363
AT1G09730	2	1.47244	AT1G09730	2	1.47244	AT2G20940	3	0.628879	AT3G09780	4	0.426901	AT4G14270	4	1.7935	AT5G10440	4	0.0512297
AT1G09740	5	0.969886	AT1G09740	5	0.969886	AT2G20950	8	1.76226	AT3G09810	1	1.39161	AT4G14290	1	0.587486	AT5G10450	3	2.49004
AT1G09750	4	2.48729	AT1G09750	4	2.48729	AT2G20960	8	2.03044	AT3G09820	1	2.31567	AT4G14300	4	1.68911	AT5G10460	1	1.16414
AT1G09760	2	1.37775	AT1G09760	2	1.37775	AT2G20980	2	0.336139	AT3G09830	4	1.32785	AT4G14320	2	1.91046	AT5G10470	2	1.98962
AT1G09770	2	1.98774	AT1G09770	2	1.98774	AT2G21050	2	1.35521	AT3G09840	2	2.81117	AT4G14330	2	0.909706	AT5G10480	2	1.77535
AT1G09780	1	2.06562	AT1G09780	1	2.06562	AT2G21060	2	1.51192	AT3G09850	2	1.78347	AT4G14340	4	1.28036	AT5G10490	1	1.58072
AT1G09795	1	2.00458	AT1G09795	1	2.00458	AT2G21070	1	0.698388	AT3G09880	2	1.22522	AT4G14350	4	1.36432	AT5G10510	4	0.517684
AT1G09800	1	0.632457	AT1G09800	1	0.632457	AT2G21080	4	0.798947	AT3G09890	1	0.960514	AT4G14360	4	1.77518	AT5G10520	4	0.459905
AT1G09810	4	0.899563	AT1G09810	4	0.899563	AT2G21090	4	0.68702	AT3G09900	2	1.17686	AT4G14365	1	1.60968	AT5G10530	6	0.393259
AT1G09815	2	1.33662	AT1G09815	2	1.33662	AT2G21120	3	1.47517	AT3G09910	2	0.270376	AT4G14380	8	0.162385	AT5G10540	1	2.1752
AT1G09820	5	0.66115	AT1G09820	5	0.66115	AT2G21130	1	1.42443	AT3G09920	4	1.50226	AT4G14385	2	0.934079	AT5G10550	4	1.98967
AT1G09830	1	1.51922	AT1G09830	1	1.51922	AT2G21140	6	1.97445	AT3G09940	1	0.264865	AT4G14390	6	0.172778	AT5G10560	4	1.72708
AT1G09840	4	1.49792	AT1G09840	4	1.49792	AT2G21160	2	1.88727	AT3G09970	1	1.34475	AT4G14400	6	2.67749	AT5G10620	1	0.498724
AT1G09850	3	1.43296	AT1G09850	3	1.43296	AT2G21170	2	2.54161	AT3G09980	4	1.78764	AT4G14410	3	1.54261	AT5G10630	1	1.2896
AT1G09870	1	1.23982	AT1G09870	1	1.23982	AT2G21180	7	0.812486	AT3G10010	1	1.22884	AT4G14420	4	1.39613	AT5G10650	4	1.33308
AT1G09890	4	0.0280016	AT1G09890	4	0.0280016	AT2G21185	11	1.26846	AT3G10020	4	1.54624	AT4G14430	1	1.58906	AT5G10690	4	1.60045
AT1G09900	5	1.18425	AT1G09900	5	1.18425	AT2G21195	6	0.833153	AT3G10030	1	1.31891	AT4G14440	1	1.77884	AT5G10695	6	1.03839
AT1G09910	4	1.32617	AT1G09910	4	1.32617	AT2G21210	7	0.654436	AT3G10040	6	0.681757	AT4G14465	7	0.761823	AT5G10700	2	0.820254
AT1G09920	2	1.40141	AT1G09920	2	1.40141	AT2G21230	4	1.41219	AT3G10050	1	1.51536	AT4G14480	3	0.673196	AT5G10710	2	0.965503
AT1G09940	1	1.18325	AT1G09940	1	1.18325	AT2G21240	4	1.55851	AT3G10060	1	1.84041	AT4G14490	1	0.140854	AT5G10730	1	1.27903
AT1G09950	6	0.0280016	AT1G09950	6	0.0280016	AT2G21270	2	1.58432	AT3G10070	2	1.22248	AT4G14500	2	1.59207	AT5G10740	3	1.12205
AT1G09960	2	0.857851	AT1G09960	2	0.857851	AT2G21280	1	1.65747	AT3G10080	4	0.889834	AT4G14510	4	1.32905	AT5G10750	4	1.22431
AT1G09970	4	2.16789	AT1G09970	4	2.16789	AT2G21290	6	1.53197	AT3G10090	1	0.961625	AT4G14540	6	1.42443	AT5G10760	4	2.11009
AT1G09980	2	1.39858	AT1G09980	2	1.39858	AT2G21300	4	1.74649	AT3G10120	7	0.740149	AT4G14550	6	0.91096	AT5G10770	4	1.78339
AT1G10020	4	1.39633	AT1G10020	4	1.39633	AT2G21320	4	1.33779	AT3G10140	1	0.944033	AT4G14560	6	0.860667	AT5G10780	2	1.57317
AT1G10030	2	0.833899	AT1G10030	2	0.833899	AT2G21330	2	3.05255	AT3G10150	1	0.345433	AT4G14570	1	1.59622	AT5G10790	2	1.11625
AT1G10050	1	1.26515	AT1G10050	1	1.26515	AT2G21340	1	1.84437	AT3G10160	1	1.53983	AT4G14580	5	0.631271	AT5G10800	2	0.582188
AT1G10060	1	1.18158	AT1G10060	1	1.18158	AT2G21370	1	1.58946	AT3G10180	2	0.478913	AT4G14590	2	0.218194	AT5G10810	2	0.999413
AT1G10070	1	1.25253	AT1G10070	1	1.25253	AT2G21380	2	1.88891	AT3G10190	2	0.889178	AT4G14600	3	0.684926	AT5G10820	1	0.740149
AT1G10090	5	1.6266	AT1G10090	5	1.6266	AT2G21385	2	1.54479	AT3G10200	4	0.48728	AT4G14605	3	1.06064	AT5G10830	1	0.780778
AT1G10110	11	0.114311	AT1G10110	11	0.114311	AT2G21390	2	2.27261	AT3G10210	2	1.2237	AT4G14615	3	1.26708	AT5G10840	2	2.04284
AT1G10120	4	1.16623	AT1G10120	4	1.16623	AT2G21410	2	1.84093	AT3G10220	2	1.15462	AT4G14650	9	0.378598	AT5G10860	1	2.25824
AT1G10130	2	1.55512	AT1G10130	2	1.55512	AT2G21440	1	1.57979	AT3G10230	1	1.91809	AT4G14660	1	0.698388	AT5G10870	1	0.72794
AT1G10140	7	0.587486	AT1G10140	7	0.587486	AT2G21470	2	1.42938	AT3G10250	2	1.21572	AT4G14680	2	1.5867	AT5G10900	2	0.520759
AT1G10150	3	1.20123	AT1G10150	3	1.20123	AT2G21520	6	1.75445	AT3G10260	6	1.59673	AT4G14690	3	0.762701	AT5G10910	1	1.24939
AT1G10170	2	1.86353	AT1G10170	2	1.86353	AT2G21540	6	1.22854	AT3G10300	2	1.45973	AT4G14720	4	0.928114	AT5G10920	1	1.42538
AT1G10180	4	1.3135	AT1G10180	4	1.3135	AT2G21550	1	0.29942	AT3G10310	4	0.675357	AT4G14750	4	0.864161	AT5G10930	5	1.22884
AT1G10200	2	1.754	AT1G10200	2	1.754	AT2G21560	8	1.0467	AT3G10320	4	0.236285	AT4G14760	5	1.78498	AT5G10940	2	1.54071
AT1G10210	3	1.0169	AT1G10210	3	1.0169	AT2G21580	2	1.92979	AT3G10330	1	1.19608	AT4G14770	2	1.08684	AT5G10950	2	1.26126
AT1G10230	2	0.885214	AT1G10230	2	0.885214	AT2G21590	1	0.958836	AT3G10340	1	0.994286	AT4G14790	1	0.987004	AT5G10960	2	2.10906
AT1G10240	6	0.87243	AT1G10240	6	0.87243	AT2G21600	2	1.48628	AT3G10350	1	1.67223	AT4G14800	1	1.7812	AT5G10970	6	0.324241
AT1G10270	4	1.43013	AT1G10270	4	1.43013	AT2G21620	1	2.03172	AT3G10370	1	1.66918	AT4G14820	4	0.296863	AT5G10980	2	1.91065
AT1G10290	4	1.9511	AT1G10290	4	1.9511	AT2G21630	2	0.987528	AT3G10380	2	1.8464	AT4G14840	4	0.426901	AT5G11000	4	1.37152
AT1G10310	1	1.25537	AT1G10310	1	1.25537	AT2G21640	4	0.516139	AT3G10390	1	1.13118	AT4G14850	4	0.710447	AT5G11010	1	0.815611
AT1G10320	2	1.30095	AT1G10320	2	1.30095	AT2G21650	6	1.39531	AT3G10400	1	0.664473	AT4G14870	4	1.51114	AT5G11020	4	0.434457
AT1G10330	6	0.165897	AT1G10330	6	0.165897	AT2G21660	1	3.46874	AT3G10410	2	2.1164	AT4G14880	1	2.32579	AT5G11030	4	1.1056
AT1G10340	6	0.799754	AT1G10340	6	0.799754	AT2G21710	2	0.733615	AT3G10420	1	2.29671	AT4G14890	1	1.98231	AT5G11040	2	1.71104
AT1G10350	2	1.06109	AT1G10350	2	1.06109	AT2G21770	4	0.393259	AT3G10450	6	0.979598	AT4G14900	4	1.88594	AT5G11060	4	2.02075
AT1G10360	6	1.35046	AT1G10360	6	1.35046	AT2G21790	1	1.65251	AT3G10500	4	1.15817	AT4G14910	1	1.34932	AT5G11070	8	1.36101
AT1G10370	6	1.438	AT1G10370	6	1.438	AT2G21820	5	0.110354	AT3G10520	1	1.51489	AT4G14920	4	1.51968	AT5G11090	6	1.29532
AT1G10380	6	0.836875	AT1G10380	6	0.836875	AT2G21830	8	0.946344	AT3G10525	11	1.52867	AT4G14930	1	1.30374	AT5G11110	1	1.11974
AT1G10390	2	2.03385	AT1G10390	2	2.03385	AT2G21850	8	0.550412	AT3G10530	1	1.11352	AT4G14940	1	0.189546	AT5G11150	2	1.58946
AT1G10410	2	1.2984	AT1G10410	2	1.2984	AT2G21860	2	1.58072	AT3G10540	2	1.12359	AT4G14950	1	1.18091	AT5G11160	1	0.461679
AT1G10430	2	1.28382	AT1G10430	2	1.28382	AT2G21870	4	2.13578	AT3G10550	2	1.14049	AT4G14960	2	2.69869	AT5G11230	2	0.732675
AT1G10470	4	1.72574	AT1G10470	4	1.72574	AT2G21880	2	0.447375	AT3G10570	5	1.09755	AT4G14965	2	1.363	AT5G11240	1	1.12282
AT1G10490	1	1.58749	AT1G10490	1	1.58749	AT2G21940	1	1.01592	AT3G10610	2	1.28355	AT4G14970	2	0.438194	AT5G11250	9	1.23747
AT1G10500	1	1.69624	AT1G10500	1	1.69624	AT2G21950	6	1.51396	AT3G10620	1	1.25706	AT4G14990	2	1.78339	AT5G11260	3	1.01543
AT1G10510	1	1.42231	AT1G10510	1	1.42231	AT2G21960	1	1.76489	AT3G10630	1	1.05619	AT4G15000	2	2.04565	AT5G11270	3	1.29117
AT1G10520	1	0.144512	AT1G10520	1	0.144512	AT2G21970	4	2.24292	AT3G10640	2	1.23034	AT4G15010	4	1.23865	AT5G11280	5	1.18359
AT1G10522	6	1.27336	AT1G10522	6	1.27336	AT2G22000	13	0.382845	AT3G10650	6	1.79611	AT4G15020	6	1.32255	AT5G11300	3	0.259307
AT1G10560	4	0.534356	AT1G10560	4	0.534356	AT2G22010	2	1.82148	AT3G10660	4	0.635996	AT4G15030	2	1.00246	AT5G11310	5	0.543186
AT1G10570	2	1.13901	AT1G10570	2	1.13901	AT2G22070	4	0.2243	AT3G10670	1	1.80185	AT4G15090	6	1.26126	AT5G11340	1	1.16554
AT1G10590	1	1.79111	AT1G10590	1	1.79111	AT2G22080	13	1.62467	AT3G10680	7	0.122052	AT4G15093	1	0.966053	AT5G11350	2	1.24011
AT1G10610	4	0.876507	AT1G10610	4	0.876507	AT2G22090	4	1.16519	AT3G10690	1	1.62419	AT4G15110	2	1.78764	AT5G11380	1	1.24274
AT1G10630	3	1.74777	AT1G10630	3	1.74777	AT2G22100	2	0.85996	AT3G10700	1	0.914692	AT4G15120	11	0.158875	AT5G11390	6	1.01885
AT1G10640	4	1.24939	AT1G10640	4	1.24939	AT2G22120	2	1.09181	AT3G10720	6	1.49124	AT4G15130	2	1.23835	AT5G11420	6	2.05709
AT1G10650	4	1.34475	AT1G10650	4	1.34475	AT2G22125	2	2.34668	AT3G10730	2	1.23835	AT4G15140	6	0.578181	AT5G11430	2	1.27715
AT1G10660	3	1.28036	AT1G10660	3	1.28036	AT2G22170	4	1.70636	AT3G10740	1	1.49662	AT4G15160	6	0.340821	AT5G11450	3	1.7306
AT1G10670	1	2.24489	AT1G10670	1	2.24489	AT2G22190	4	1.16589	AT3G10760	3	1.45333	AT4G15210	3	0.756507	AT5G11460	6	0.828641
AT1G10690	7	0.473808	AT1G10690	7	0.473808	AT2G22230	1	1.47483	AT3G10770	3	1.70275	AT4G15260	6	1.12967	AT5G11470	4	0.33379
AT1G10700	1	1.03746	AT1G10700	1	1.03746	AT2G22240	1	2.15133	AT3G10800	4	1.52183	AT4G15410	2	1.37882	AT5G11480	1	1.70666
AT1G10720	4	1.27336	AT1G10720	4	1.27336	AT2G22250	1	1.24041	AT3G10810	5	1.63067	AT4G15415	3	1.32785	AT5G11490	2	1.71918
AT1G10730	2	0.944616	AT1G10730	2	0.944616	AT2G22260	1	0.380736	AT3G10840	1	1.34359	AT4G15420	2	1.22583	AT5G11500	1	2.03568
AT1G10740	1	1.26487	AT1G10740	1	1.26487	AT2G22270	4	0.810911	AT3G10850	1	2.13872	AT4G15430	4	0.957717	AT5G11510	2	0.813267
AT1G10750	8	0.296863	AT1G10750	8	0.296863	AT2G22300	4	1.76734	AT3G10860	3	1.86031	AT4G15440	1	1.20538	AT5G11520	2	1.79838
AT1G10760	1	2.76568	AT1G10760	1	2.76568	AT2G22310	2	0.72507	AT3G10870	6	1.1052	AT4G15470	1	2.18651	AT5G11530	8	1.29351
AT1G10780	4	0.513018	AT1G10780	4	0.513018	AT2G22330	4	1.5775	AT3G10910	4	0.114311	AT4G15475	2	1.26955	AT5G11540	1	0.0134692
AT1G10830	1	1.34635	AT1G10830	1	1.34635	AT2G22360	1	1.56229	AT3G10920	1	2.1068	AT4G15480	6	0.247949	AT5G11550	4	1.66248
AT1G10840	2	1.75445	AT1G10840	2	1.75445	AT2G22370	2	0.72025	AT3G10930	13	0.541729	AT4G15490	6	1.70011	AT5G11560	2	2.13422
AT1G10850	4	1.34498	AT1G10850	4	1.34498	AT2G22400	1	1.69706	AT3G10940	1	1.41864	AT4G15500	6	0.755608	AT5G11580	1	1.82018
AT1G10870	2	1.26846	AT1G10870	2	1.26846	AT2G22410	6	0.247949	AT3G10960	1	1.11858	AT4G15510	1	1.28672	AT5G11590	4	0.801369
AT1G10900	4	1.41001	AT1G10900	4	1.41001	AT2G22420	4	0.609306	AT3G10970	1	1.73643	AT4G15520	1	0.932296	AT5G11600	3	1.05079
AT1G10910	2	1.35722	AT1G10910	2	1.35722	AT2G22425	4	1.68514	AT3G10985	4	1.71351	AT4G15530	1	2.37174	AT5G11610	4	1.20728
AT1G10920	7	1.01641	AT1G10920	7	1.01641	AT2G22430	4	2.37926	AT3G11000	4	0.155336	AT4G15545	2	2.36759	AT5G11630	7	0.938204
AT1G10940	4	1.85778	AT1G10940	4	1.85778	AT2G22450	1	1.47466	AT3G11020	4	0.413367	AT4G15550	6	1.78221	AT5G11640	2	1.02322
AT1G10950	2	2.08517	AT1G10950	2	2.08517	AT2G22470	13	0.546098	AT3G11040	1	0.692221	AT4G15560	1	2.52359	AT5G11650	1	1.57181
AT1G10960	1	2.37325	AT1G10960	1	2.37325	AT2G22475	4	1.16589	AT3G11080	8	0.673196	AT4G15570	1	0.938795	AT5G11670	1	2.73386
AT1G10970	4	0.975308	AT1G10970	4	0.975308	AT2G22480	1	1.43089	AT3G11090	4	1.10199	AT4G15610	6	1.01098	AT5G11680	2	1.40403
AT1G10990	13	0.73079	AT1G10990	13	0.73079	AT2G22490	4	1.1028	AT3G11100	4	1.27064	AT4G15620	6	1.62684	AT5G11690	2	0.901486
AT1G11000	6	0.694289	AT1G11000	6	0.694289	AT2G22500	2	1.62792	AT3G11110	4	1.15888	AT4G15630	5	1.44391	AT5G11700	4	2.09107
AT1G11020	2	1.03418	AT1G11020	2	1.03418	AT2G22510	11	0.789961	AT3G11200	4	1.71616	AT4G15640	4	1.02658	AT5G11710	2	1.79037
AT1G11050	4	1.24507	AT1G11050	4	1.24507	AT2G22530	2	1.00094	AT3G11210	2	1.07373	AT4G15730	2	0.407425	AT5G11720	1	1.70476
AT1G11060	2	1.1178	AT1G11060	2	1.1178	AT2G22540	4	2.06487	AT3G11220	2	0.767074	AT4G15770	1	1.41396	AT5G11730	4	1.1496
AT1G11080	5	0.304512	AT1G11080	5	0.304512	AT2G22560	5	0.915927	AT3G11230	2	1.14269	AT4G15780	3	1.40543	AT5G11760	3	1.25537
AT1G11090	4	1.13381	AT1G11090	4	1.13381	AT2G22570	1	0.744754	AT3G11240	1	0.733615	AT4G15790	3	1.12778	AT5G11770	1	2.32217
AT1G11100	2	0.129658	AT1G11100	2	0.129658	AT2G22610	2	0.862066	AT3G11250	2	1.38787	AT4G15800	6	1.42385	AT5G11780	6	0.137164
AT1G11120	5	0.570029	AT1G11120	5	0.570029	AT2G22620	4	0.205691	AT3G11270	2	1.04071	AT4G15810	2	1.30777	AT5G11790	2	2.05498
AT1G11130	4	1.26763	AT1G11130	4	1.26763	AT2G22650	1	0.740149	AT3G11280	3	1.41415	AT4G15820	4	1.01444	AT5G11800	1	1.21324
AT1G11160	1	0.387034	AT1G11160	1	0.387034	AT2G22660	1	1.96263	AT3G11290	6	1.25395	AT4G15830	2	0.698388	AT5G11810	4	1.18691
AT1G11170	4	0.480596	AT1G11170	4	0.480596	AT2G22670	6	2.05962	AT3G11320	2	1.1056	AT4G15840	2	1.51691	AT5G11840	1	1.67697
AT1G11190	1	0.389113	AT1G11190	1	0.389113	AT2G22680	2	0.490576	AT3G11330	1	1.43446	AT4G15850	1	0.586171	AT5G11850	3	1.47568
AT1G11200	2	1.09957	AT1G11200	2	1.09957	AT2G22690	2	0.747489	AT3G11400	1	1.94409	AT4G15880	2	1.19737	AT5G11860	2	1.25082
AT1G11210	6	1.38179	AT1G11210	6	1.38179	AT2G22720	4	1.5863	AT3G11410	4	2.02167	AT4G15890	2	0.652169	AT5G11890	4	1.51644
AT1G11220	6	0.415324	AT1G11220	6	0.415324	AT2G22740	4	1.26154	AT3G11420	4	1.14342	AT4G15900	1	1.82025	AT5G11900	2	1.33379
AT1G11240	6	1.24651	AT1G11240	6	1.24651	AT2G22770	4	0.0646077	AT3G11440	4	0.456366	AT4G15910	6	0.976387	AT5G11910	1	1.1977
AT1G11260	4	1.93319	AT1G11260	4	1.93319	AT2G22780	2	1.80902	AT3G11450	2	1.60667	AT4G15920	6	1.21386	AT5G11920	4	0.557519
AT1G11270	6	0.553276	AT1G11270	6	0.553276	AT2G22800	4	0.382845	AT3G11460	4	0.411401	AT4G15930	2	1.41864	AT5G11930	5	1.13043
AT1G11280	6	1.28036	AT1G11280	6	1.28036	AT2G22830	1	0.856433	AT3G11490	2	0.995315	AT4G15940	1	1.22004	AT5G11950	4	1.68334
AT1G11290	4	0.828641	AT1G11290	4	0.828641	AT2G22840	4	1.12664	AT3G11500	2	1.10958	AT4G15950	11	0.595309	AT5G11960	2	1.38136
AT1G11300	6	1.22218	AT1G11300	6	1.22218	AT2G22850	4	0.230347	AT3G11510	2	2.07864	AT4G15955	1	0.813267	AT5G11970	4	1.35295
AT1G11310	6	2.15562	AT1G11310	6	2.15562	AT2G22870	1	0.926306	AT3G11520	2	0.470381	AT4G16000	11	0.192818	AT5G11980	2	1.38221
AT1G11320	4	0.426901	AT1G11320	4	0.426901	AT2G22880	6	0.312008	AT3G11530	2	1.25253	AT4G16060	2	1.28249	AT5G11990	11	0.239224
AT1G11330	6	1.67309	AT1G11330	6	1.67309	AT2G22890	1	0.458139	AT3G11540	1	1.57629	AT4G16100	4	0.779091	AT5G12010	2	1.46899
AT1G11340	6	0.367822	AT1G11340	6	0.367822	AT2G22900	4	1.1925	AT3G11560	2	2.04173	AT4G16110	3	1.24738	AT5G12040	1	1.64439
AT1G11350	6	1.76612	AT1G11350	6	1.76612	AT2G22910	1	1.25452	AT3G11580	4	0.483944	AT4G16120	4	1.35543	AT5G12050	9	0.850009
AT1G11360	4	1.45796	AT1G11360	4	1.45796	AT2G22930	6	0.0232113	AT3G11590	4	1.45796	AT4G16130	1	1.66601	AT5G12080	4	1.23747
AT1G11380	4	0.673196	AT1G11380	4	0.673196	AT2G22970	6	1.29789	AT3G11600	4	0.764453	AT4G16140	12	1.25025	AT5G12100	5	0.864161
AT1G11390	1	1.09016	AT1G11390	1	1.09016	AT2G22980	6	1.15853	AT3G11620	2	0.876507	AT4G16143	2	2.11049	AT5G12110	2	0.883888
AT1G11400	2	1.01983	AT1G11400	2	1.01983	AT2G22990	6	1.92781	AT3G11630	1	2.53163	AT4G16146	4	1.23034	AT5G12120	5	1.91027
AT1G11410	6	1.54768	AT1G11410	6	1.54768	AT2G23070	2	1.82409	AT3G11650	6	0.865548	AT4G16155	1	1.73894	AT5G12130	1	1.35092
AT1G11420	4	0.424996	AT1G11420	4	0.424996	AT2G23080	2	1.34012	AT3G11660	6	2.0415	AT4G16180	3	1.66193	AT5G12140	4	2.11943
AT1G11430	6	1.93277	AT1G11430	6	1.93277	AT2G23090	2	2.23234	AT3G11670	2	1.97011	AT4G16190	2	2.93929	AT5G12150	2	2.15665
AT1G11440	6	1.02849	AT1G11440	6	1.02849	AT2G23120	9	1.75802	AT3G11690	7	0.812486	AT4G16210	1	1.26349	AT5G12170	3	1.52957
AT1G11480	4	1.67953	AT1G11480	4	1.67953	AT2G23130	13	1.21603	AT3G11700	1	1.91407	AT4G16250	1	1.25338	AT5G12190	1	1.17754
AT1G11530	4	1.05485	AT1G11530	4	1.05485	AT2G23150	2	0.764453	AT3G11710	1	1.94554	AT4G16260	5	0.844222	AT5G12200	1	1.69552
AT1G11545	4	1.3345	AT1G11545	4	1.3345	AT2G23170	5	0.804576	AT3G11730	2	1.24766	AT4G16265	1	0.516139	AT5G12210	2	1.60918
AT1G11580	6	1.5445	AT1G11580	6	1.5445	AT2G23180	6	0.768816	AT3G11745	12	0.0512297	AT4G16280	2	1.4307	AT5G12220	2	0.92328
AT1G11600	5	1.37195	AT1G11600	5	1.37195	AT2G23200	6	1.6606	AT3G11750	1	0.221258	AT4G16310	2	1.51953	AT5G12230	4	1.14562
AT1G11630	6	0.789961	AT1G11630	6	0.789961	AT2G23290	2	1.00448	AT3G11760	3	0.781626	AT4G16330	4	1.38389	AT5G12240	6	1.09876
AT1G11650	4	2.43767	AT1G11650	4	2.43767	AT2G23300	4	0.599173	AT3G11770	6	0.930511	AT4G16340	2	1.85996	AT5G12250	4	2.36412
AT1G11660	2	1.46009	AT1G11660	2	1.46009	AT2G23310	2	1.38766	AT3G11780	2	1.52731	AT4G16360	2	1.61736	AT5G12260	1	1.03932
AT1G11670	6	0.891141	AT1G11670	6	0.891141	AT2G23320	4	1.24651	AT3G11800	3	1.61118	AT4G16370	4	2.40125	AT5G12290	2	1.20411
AT1G11680	1	1.88528	AT1G11680	1	1.88528	AT2G23340	4	1.08265	AT3G11820	2	1.62864	AT4G16390	3	1.70113	AT5G12310	2	1.40443
AT1G11700	5	1.79513	AT1G11700	5	1.79513	AT2G23350	2	2.16602	AT3G11830	1	2.01773	AT4G16400	7	1.93479	AT5G12330	4	0.230347
AT1G11710	5	0.540267	AT1G11710	5	0.540267	AT2G23360	4	1.1052	AT3G11840	4	0.834643	AT4G16410	4	1.92979	AT5G12350	4	1.48943
AT1G11720	1	1.76489	AT1G11720	1	1.76489	AT2G23380	2	0.993771	AT3G11850	4	0.966602	AT4G16420	2	1.41297	AT5G12370	2	1.95104
AT1G11730	4	0.199316	AT1G11730	4	0.199316	AT2G23390	1	1.63222	AT3G11880	4	1.34359	AT4G16430	4	1.48794	AT5G12390	2	1.12702
AT1G11750	1	1.92679	AT1G11750	1	1.92679	AT2G23420	1	1.47857	AT3G11900	2	1.30802	AT4G16440	1	0.954334	AT5G12400	2	1.49565
AT1G11755	2	0.773128	AT1G11755	2	0.773128	AT2G23430	11	1.2357	AT3G11910	2	1.91581	AT4G16442	4	1.29814	AT5G12410	2	1.26015
AT1G11780	1	0.762701	AT1G11780	1	0.762701	AT2G23450	4	1.51768	AT3G11930	5	1.83516	AT4G16444	3	0.892451	AT5G12420	4	0.895047
AT1G11790	1	1.26098	AT1G11790	1	1.26098	AT2G23460	2	1.57099	AT3G11945	1	1.64601	AT4G16447	11	0.560337	AT5G12430	2	1.50386
AT1G11800	1	0.801369	AT1G11800	1	0.801369	AT2G23470	2	0.805372	AT3G11960	2	1.66744	AT4G16450	3	1.7944	AT5G12440	4	1.36608
AT1G11840	1	2.31988	AT1G11840	1	2.31988	AT2G23540	4	0.259307	AT3G11964	1	1.58893	AT4G16470	4	0.441884	AT5G12470	3	2.13178
AT1G11850	11	1.33685	AT1G11850	11	1.33685	AT2G23560	6	0.604269	AT3G12010	2	1.58112	AT4G16480	1	1.09387	AT5G12480	4	1.59738
AT1G11860	1	2.88647	AT1G11860	1	2.88647	AT2G23610	6	1.74052	AT3G12020	2	1.50274	AT4G16490	4	2.19201	AT5G12840	4	1.37861
AT1G11870	1	1.30146	AT1G11870	1	1.30146	AT2G23670	7	1.90751	AT3G12030	2	0.764453	AT4G16500	5	1.29635	AT5G12850	3	1.62828
AT1G11880	2	0.653309	AT1G11880	2	0.653309	AT2G23680	4	0.928713	AT3G12040	1	0.75382	AT4G16510	2	0.571406	AT5G12860	1	2.54917
AT1G11890	2	1.2862	AT1G11890	2	1.2862	AT2G23690	6	0.129658	AT3G12050	1	1.6093	AT4G16515	11	0.66004	AT5G12890	6	1.39223
AT1G11900	2	0.393259	AT1G11900	2	0.393259	AT2G23700	6	0.834643	AT3G12070	2	0.378598	AT4G16520	2	1.88832	AT5G12900	4	1.10038
AT1G11910	3	2.79751	AT1G11910	3	2.79751	AT2G23740	2	1.42289	AT3G12080	1	1.85416	AT4G16563	4	0.893101	AT5G12930	4	0.380736
AT1G11930	1	1.76655	AT1G11930	1	1.76655	AT2G23760	5	1.78714	AT3G12090	4	0.587486	AT4G16566	1	0.681757	AT5G12940	4	0.906561
AT1G11940	5	0.66004	AT1G11940	5	0.66004	AT2G23770	4	0.91531	AT3G12100	1	1.11155	AT4G16570	2	0.643008	AT5G12970	6	0.312008
AT1G11950	3	0.862066	AT1G11950	3	0.862066	AT2G23780	2	1.39633	AT3G12110	4	1.29091	AT4G16590	4	0.0646077	AT5G12980	2	0.916549
AT1G11960	4	1.11155	AT1G11960	4	1.11155	AT2G23810	4	1.66403	AT3G12120	2	2.8302	AT4G16650	4	1.41317	AT5G13000	6	2.13069
AT1G11990	4	0.370013	AT1G11990	4	0.370013	AT2G23840	1	1.46517	AT3G12130	2	1.26015	AT4G16660	2	1.96781	AT5G13010	2	1.92727
AT1G12000	1	1.80577	AT1G12000	1	1.80577	AT2G23890	1	0.983847	AT3G12140	3	1.43745	AT4G16670	4	0.999922	AT5G13020	3	1.74429
AT1G12010	6	0.29429	AT1G12010	6	0.29429	AT2G23910	4	1.35408	AT3G12150	1	1.008	AT4G16680	2	0.751117	AT5G13030	1	1.91759
AT1G12020	6	0.547541	AT1G12020	6	0.547541	AT2G23930	2	1.50941	AT3G12170	1	0.199316	AT4G16690	6	1.19446	AT5G13050	1	1.30802
AT1G12050	1	1.76014	AT1G12050	1	1.76014	AT2G23940	2	1.16519	AT3G12180	2	0.783303	AT4G16700	1	0.289076	AT5G13070	2	1.27228
AT1G12090	6	2.57422	AT1G12090	6	2.57422	AT2G23950	4	1.26404	AT3G12200	2	1.51489	AT4G16710	1	1.2234	AT5G13090	6	0.763578
AT1G12110	4	2.1722	AT1G12110	4	2.1722	AT2G23980	4	1.67038	AT3G12210	1	1.0602	AT4G16720	2	2.42674	AT5G13100	5	1.29609
AT1G12120	6	1.57385	AT1G12120	6	1.57385	AT2G24020	1	1.67632	AT3G12250	6	0.96107	AT4G16745	4	0.490576	AT5G13110	2	1.1514
AT1G12140	2	1.63293	AT1G12140	2	1.63293	AT2G24040	2	0.561733	AT3G12260	2	1.84386	AT4G16750	5	0.976923	AT5G13120	1	1.90033
AT1G12150	5	0.0557605	AT1G12150	5	0.0557605	AT2G24050	2	1.48093	AT3G12270	2	1.16449	AT4G16760	2	2.05224	AT5G13130	2	0.0860037
AT1G12160	2	0.245068	AT1G12160	2	0.245068	AT2G24060	1	1.63293	AT3G12280	2	1.60477	AT4G16770	1	1.15569	AT5G13140	6	1.70446
AT1G12200	2	1.20633	AT1G12200	2	1.20633	AT2G24090	1	2.05785	AT3G12290	1	1.97434	AT4G16780	4	1.18922	AT5G13160	4	1.35046
AT1G12210	7	0.678573	AT1G12210	7	0.678573	AT2G24100	4	1.09551	AT3G12300	2	0.984374	AT4G16790	6	1.00297	AT5G13180	4	1.76846
AT1G12220	7	1.0797	AT1G12220	7	1.0797	AT2G24120	1	1.58219	AT3G12320	6	1.53584	AT4G16800	1	0.802171	AT5G13190	4	1.43409
AT1G12230	1	1.68408	AT1G12230	1	1.68408	AT2G24150	2	1.60389	AT3G12340	1	0.654436	AT4G16830	4	2.26939	AT5G13200	4	1.36189
AT1G12240	4	1.92757	AT1G12240	4	1.92757	AT2G24170	2	1.01592	AT3G12350	4	1.35968	AT4G16840	11	0.485608	AT5G13240	2	1.20854
AT1G12250	1	1.53953	AT1G12250	1	1.53953	AT2G24180	6	1.71743	AT3G12360	6	1.8297	AT4G16845	2	1.1799	AT5G13270	4	0.920233
AT1G12260	5	0.106395	AT1G12260	5	0.106395	AT2G24190	6	0.529866	AT3G12370	1	1.00246	AT4G16850	7	0.773128	AT5G13280	1	1.4324
AT1G12270	1	1.50847	AT1G12270	1	1.50847	AT2G24200	1	2.42563	AT3G12380	2	1.14852	AT4G16860	8	1.76419	AT5G13290	4	0.907191
AT1G12280	6	1.19119	AT1G12280	6	1.19119	AT2G24220	5	0.86346	AT3G12390	2	1.96797	AT4G16880	9	1.18625	AT5G13300	2	1.75516
AT1G12290	7	0.726034	AT1G12290	7	0.726034	AT2G24230	4	0.962734	AT3G12400	2	1.5948	AT4G16890	8	2.22464	AT5G13310	6	0.959394
AT1G12310	2	1.75346	AT1G12310	2	1.75346	AT2G24240	2	0.681757	AT3G12480	2	1.52927	AT4G16900	8	1.17141	AT5G13320	5	0.941715
AT1G12320	6	0.811702	AT1G12320	6	0.811702	AT2G24250	7	0.363443	AT3G12490	4	1.9789	AT4G16920	8	0.0466902	AT5G13390	3	1.86887
AT1G12330	4	1.40981	AT1G12330	4	1.40981	AT2G24260	4	0.572767	AT3G12500	5	0.653309	AT4G16950	8	1.96945	AT5G13400	2	1.48794
AT1G12360	2	1.61576	AT1G12360	2	1.61576	AT2G24270	1	2.44381	AT3G12510	11	0.356771	AT4G16970	1	0.605531	AT5G13410	1	1.40443
AT1G12370	1	0.671034	AT1G12370	1	0.671034	AT2G24280	2	1.93573	AT3G12520	1	0.635996	AT4G16990	9	2.23897	AT5G13420	1	1.67136
AT1G12400	2	0.403429	AT1G12400	2	0.403429	AT2G24290	5	1.18158	AT3G12530	2	0.546098	AT4G17000	6	0.630072	AT5G13450	1	2.03755
AT1G12410	1	1.95923	AT1G12410	1	1.95923	AT2G24300	4	0.343133	AT3G12550	4	0.900842	AT4G17010	6	0.957717	AT5G13460	4	1.03323
AT1G12430	2	1.49353	AT1G12430	2	1.49353	AT2G24330	2	1.17278	AT3G12560	4	1.59789	AT4G17020	2	0.908453	AT5G13470	4	0.669949
AT1G12450	1	0.726034	AT1G12450	1	0.726034	AT2G24360	4	2.09949	AT3G12570	4	1.62888	AT4G17030	5	1.51999	AT5G13480	1	1.35655
AT1G12460	4	1.09387	AT1G12460	4	1.09387	AT2G24390	1	1.17072	AT3G12580	2	1.61859	AT4G17040	1	2.08876	AT5G13490	2	1.15533
AT1G12470	2	1.61105	AT1G12470	2	1.61105	AT2G24420	4	1.82705	AT3G12600	3	1.20665	AT4G17060	8	1.23094	AT5G13500	2	1.35543
AT1G12480	1	0.87243	AT1G12480	1	0.87243	AT2G24440	2	0.694289	AT3G12610	4	1.75382	AT4G17070	2	1.23422	AT5G13510	1	2.22434
AT1G12500	2	1.56243	AT1G12500	2	1.56243	AT2G24490	2	0.781626	AT3G12620	4	1.41396	AT4G17080	1	1.26681	AT5G13520	1	1.40202
AT1G12520	1	1.97885	AT1G12520	1	1.97885	AT2G24500	2	1.50783	AT3G12630	4	1.91058	AT4G17090	3	2.86137	AT5G13530	1	1.8315
AT1G12530	4	0.864161	AT1G12530	4	0.864161	AT2G24520	4	1.29325	AT3G12640	2	1.32976	AT4G17140	2	2.20639	AT5G13550	1	1.4622
AT1G12550	1	0.994286	AT1G12550	1	0.994286	AT2G24530	4	0.625282	AT3G12650	4	0.943455	AT4G17150	1	1.46009	AT5G13560	5	1.67082
AT1G12570	4	1.23064	AT1G12570	4	1.23064	AT2G24540	4	1.21448	AT3G12670	2	1.66292	AT4G17160	2	0.0466902	AT5G13570	1	1.32328
AT1G12580	4	1.46482	AT1G12580	4	1.46482	AT2G24550	6	1.09755	AT3G12680	5	1.28089	AT4G17170	2	1.93479	AT5G13590	7	1.66513
AT1G12620	7	0.674282	AT1G12620	7	0.674282	AT2G24570	4	0.846399	AT3G12685	1	0.757396	AT4G17180	4	0.694289	AT5G13610	1	0.990663
AT1G12640	2	1.41611	AT1G12640	2	1.41611	AT2G24580	1	1.28223	AT3G12690	4	0.787475	AT4G17190	1	1.16623	AT5G13630	1	3.06045
AT1G12650	2	0.999922	AT1G12650	2	0.999922	AT2G24590	2	1.54999	AT3G12700	4	1.34727	AT4G17215	6	0.148171	AT5G13640	2	1.84517
AT1G12680	5	1.36739	AT1G12680	5	1.36739	AT2G24600	1	1.14489	AT3G12710	1	0.983847	AT4G17230	4	1.75283	AT5G13650	1	2.68171
AT1G12700	7	0.405432	AT1G12700	7	0.405432	AT2G24630	4	0.978532	AT3G12730	4	0.76968	AT4G17240	5	0.784981	AT5G13680	2	1.55413
AT1G12710	6	1.19446	AT1G12710	6	1.19446	AT2G24640	2	1.03605	AT3G12740	2	1.98941	AT4G17245	6	1.22673	AT5G13690	1	1.45512
AT1G12730	2	0.917164	AT1G12730	2	0.917164	AT2G24762	6	0.927514	AT3G12750	4	1.07114	AT4G17250	7	1.37497	AT5G13700	2	0.635996
AT1G12750	4	1.38242	AT1G12750	4	1.38242	AT2G24765	2	1.40723	AT3G12760	2	1.5053	AT4G17260	1	1.33024	AT5G13710	1	1.98816
AT1G12775	7	0.456366	AT1G12775	7	0.456366	AT2G24790	3	2.20331	AT3G12770	4	0.490576	AT4G17270	2	1.5429	AT5G13720	1	1.70254
AT1G12780	1	1.38808	AT1G12780	1	1.38808	AT2G24820	1	1.97794	AT3G12780	1	2.98731	AT4G17280	4	0.673196	AT5G13730	1	1.57358
AT1G12790	5	0.345433	AT1G12790	5	0.345433	AT2G24830	2	0.904667	AT3G12800	1	2.02476	AT4G17300	1	1.69109	AT5G13740	4	1.58299
AT1G12800	1	2.10918	AT1G12800	1	2.10918	AT2G24850	2	1.11819	AT3G12810	2	1.60224	AT4G17310	8	0.627683	AT5G13750	4	1.25452
AT1G12810	13	1.61859	AT1G12810	13	1.61859	AT2G24860	3	1.32809	AT3G12820	4	0.253677	AT4G17330	4	2.21835	AT5G13760	2	1.19217
AT1G12820	4	1.60642	AT1G12820	4	1.60642	AT2G24960	6	0.744754	AT3G12830	4	0.86624	AT4G17340	4	2.14761	AT5G13770	4	1.81786
AT1G12830	8	1.03652	AT1G12830	8	1.03652	AT2G24970	3	0.0732783	AT3G12860	2	0.447375	AT4G17350	4	0.955466	AT5G13780	1	1.80241
AT1G12840	2	2.12675	AT1G12840	2	2.12675	AT2G25000	4	0.868315	AT3G12870	6	0.60679	AT4G17360	1	0.843494	AT5G13800	1	2.08983
AT1G12845	9	0.977993	AT1G12845	9	0.977993	AT2G25010	6	1.17482	AT3G12920	4	1.39552	AT4G17370	1	1.41021	AT5G13810	4	1.52183
AT1G12850	1	1.64899	AT1G12850	1	1.64899	AT2G25060	6	1.18292	AT3G12930	1	1.53569	AT4G17390	2	2.30546	AT5G13820	4	0.570029
AT1G12860	4	1.29635	AT1G12860	4	1.29635	AT2G25070	2	1.50466	AT3G12940	4	0.952637	AT4G17410	2	1.23718	AT5G13840	2	1.38242
AT1G12880	3	0.557519	AT1G12880	3	0.557519	AT2G25080	1	1.94183	AT3G12950	4	1.5013	AT4G17420	1	1.05843	AT5G13850	2	1.90996
AT1G12900	1	2.887	AT1G12900	1	2.887	AT2G25100	1	0.93289	AT3G12980	2	1.52076	AT4G17430	4	0.889178	AT5G13870	4	0.568659
AT1G12910	2	1.32617	AT1G12910	2	1.32617	AT2G25110	1	1.72209	AT3G13000	4	1.21665	AT4G17460	4	0.986481	AT5G13880	6	0.0327799
AT1G12930	2	1.34544	AT1G12930	2	1.34544	AT2G25140	1	1.31915	AT3G13020	4	0.0732783	AT4G17470	2	0.782465	AT5G13890	4	1.32061
AT1G12940	2	0.869689	AT1G12940	2	0.869689	AT2G25170	2	1.87617	AT3G13030	4	1.1064	AT4G17480	2	0.397349	AT5G13930	4	2.9699
AT1G12970	1	0.87243	AT1G12970	1	0.87243	AT2G25180	3	1.2701	AT3G13040	4	1.78514	AT4G17486	4	1.29993	AT5G13950	2	1.69828
AT1G12990	1	1.24448	AT1G12990	1	1.24448	AT2G25190	4	0.93467	AT3G13050	1	1.10759	AT4G17490	5	0.879881	AT5G13960	4	0.948643
AT1G13000	4	1.24478	AT1G13000	4	1.24478	AT2G25200	4	0.833899	AT3G13060	6	1.8757	AT4G17500	4	0.951498	AT5G13970	4	1.03979
AT1G13020	4	1.6278	AT1G13020	4	1.6278	AT2G25210	2	1.31473	AT3G13062	2	1.66864	AT4G17510	2	1.11664	AT5G13980	2	1.97698
AT1G13030	3	0.879205	AT1G13030	3	0.879205	AT2G25220	4	0.965503	AT3G13065	4	0.424996	AT4G17520	4	2.37115	AT5G14030	2	1.72937
AT1G13040	4	0.345433	AT1G13040	4	0.345433	AT2G25250	9	1.42289	AT3G13070	1	1.65769	AT4G17530	2	1.86818	AT5G14040	2	2.4957
AT1G13050	6	0.586171	AT1G13050	6	0.586171	AT2G25270	4	1.08139	AT3G13100	4	0.775691	AT4G17540	6	0.830903	AT5G14050	1	1.45225
AT1G13080	6	1.27822	AT1G13080	6	1.27822	AT2G25280	1	1.3429	AT3G13110	1	1.94629	AT4G17550	2	1.5264	AT5G14080	4	0.951498
AT1G13090	6	1.76014	AT1G13090	6	1.76014	AT2G25300	4	0.643008	AT3G13120	1	2.2286	AT4G17560	1	2.10042	AT5G14090	6	0.944616
AT1G13100	6	0.957152	AT1G13100	6	0.957152	AT2G25310	2	1.51349	AT3G13150	5	0.672116	AT4G17570	3	1.4481	AT5G14100	1	0.820254
AT1G13110	6	2.16675	AT1G13110	6	2.16675	AT2G25350	3	0.976387	AT3G13160	4	1.04988	AT4G17600	3	2.05561	AT5G14105	4	0.843494
AT1G13120	2	1.25649	AT1G13120	2	1.25649	AT2G25355	1	0.563125	AT3G13175	7	0.716354	AT4G17610	1	0.977993	AT5G14120	6	1.91611
AT1G13150	4	0.0646077	AT1G13150	4	0.0646077	AT2G25420	4	0.821022	AT3G13180	1	1.37303	AT4G17615	4	0.761823	AT5G14170	2	1.60045
AT1G13160	2	1.33166	AT1G13160	2	1.33166	AT2G25430	4	2.05485	AT3G13190	9	0.875154	AT4G17620	2	1.31719	AT5G14210	4	1.4811
AT1G13170	2	1.42995	AT1G13170	2	1.42995	AT2G25440	7	0.0775859	AT3G13200	2	1.67428	AT4G17640	2	1.57575	AT5G14220	1	1.35923
AT1G13180	2	0.856433	AT1G13180	2	0.856433	AT2G25450	6	2.22148	AT3G13222	4	1.34864	AT4G17650	1	1.14306	AT5G14230	1	1.13306
AT1G13190	1	1.66082	AT1G13190	1	1.66082	AT2G25490	2	2.06797	AT3G13225	3	1.4932	AT4G17670	6	0.806166	AT5G14240	2	1.39202
AT1G13195	4	0.964948	AT1G13195	4	0.964948	AT2G25510	13	2.85901	AT3G13226	1	1.04025	AT4G17695	4	0.943455	AT5G14250	2	1.40882
AT1G13210	3	2.07002	AT1G13210	3	2.07002	AT2G25520	2	1.93164	AT3G13230	1	1.03559	AT4G17720	4	1.48311	AT5G14260	2	2.00894
AT1G13220	4	1.33285	AT1G13220	4	1.33285	AT2G25530	1	0.767942	AT3G13235	2	1.55027	AT4G17730	2	1.46587	AT5G14270	4	1.76305
AT1G13250	4	1.42481	AT1G13250	4	1.42481	AT2G25560	4	0.925101	AT3G13310	1	1.19478	AT4G17740	1	1.42212	AT5G14310	1	1.2357
AT1G13260	4	1.60147	AT1G13260	4	1.60147	AT2G25570	1	0.839824	AT3G13320	2	1.30827	AT4G17750	3	0.790785	AT5G14320	1	2.26165
AT1G13270	1	1.71094	AT1G13270	1	1.71094	AT2G25580	4	0.791606	AT3G13330	2	1.9644	AT4G17760	2	0.162385	AT5G14370	4	1.60805
AT1G13280	1	1.49435	AT1G13280	1	1.49435	AT2G25590	6	1.1925	AT3G13340	3	1.70265	AT4G17770	4	1.98632	AT5G14390	4	1.32497
AT1G13320	2	1.68796	AT1G13320	2	1.68796	AT2G25610	2	1.62346	AT3G13350	2	1.01247	AT4G17790	1	1.0075	AT5G14410	7	0.513018
AT1G13330	2	0.93526	AT1G13330	2	0.93526	AT2G25620	3	1.01641	AT3G13360	8	1.43986	AT4G17810	4	0.95036	AT5G14420	2	1.32857
AT1G13340	3	0.992218	AT1G13340	3	0.992218	AT2G25625	6	1.34406	AT3G13380	4	1.09181	AT4G17830	1	1.71045	AT5G14430	4	1.76707
AT1G13380	4	1.20791	AT1G13380	4	1.20791	AT2G25640	2	0.783303	AT3G13410	4	2.03704	AT4G17840	4	1.97304	AT5G14440	5	1.2657
AT1G13410	6	0.162385	AT1G13410	6	0.162385	AT2G25650	6	1.32473	AT3G13430	4	0.97477	AT4G17860	6	0.205691	AT5G14450	6	1.07885
AT1G13440	1	2.84956	AT1G13440	1	2.84956	AT2G25660	1	1.65881	AT3G13440	1	1.45601	AT4G17870	4	1.5497	AT5G14460	1	1.52504
AT1G13450	4	1.37044	AT1G13450	4	1.37044	AT2G25670	6	1.78255	AT3G13445	1	0.981198	AT4G17880	4	1.57358	AT5G14500	4	1.0169
AT1G13460	3	1.00599	AT1G13460	3	1.00599	AT2G25680	1	0.708463	AT3G13450	1	1.12854	AT4G17890	2	1.33237	AT5G14510	4	0.118199
AT1G13470	6	0.91531	AT1G13470	6	0.91531	AT2G25690	6	0.709457	AT3G13460	4	2.52466	AT4G17895	2	0.875831	AT5G14520	2	1.70153
AT1G13560	2	1.75837	AT1G13560	2	1.75837	AT2G25710	1	0.972605	AT3G13470	1	2.1328	AT4G17940	5	1.37988	AT5G14530	1	1.06636
AT1G13570	6	0.846399	AT1G13570	6	0.846399	AT2G25720	4	0.990139	AT3G13480	7	1.17551	AT4G17950	4	1.42824	AT5G14540	3	2.04316
AT1G13580	2	0.582188	AT1G13580	2	0.582188	AT2G25730	2	2.0368	AT3G13490	1	1.73258	AT4G17960	4	0.674282	AT5G14550	4	1.23333
AT1G13630	4	0.289076	AT1G13630	4	0.289076	AT2G25735	9	0.60679	AT3G13510	6	1.54912	AT4G17970	6	0.703455	AT5G14570	1	1.67006
AT1G13640	3	1.57939	AT1G13640	3	1.57939	AT2G25740	1	1.04852	AT3G13520	9	1.79292	AT4G18010	4	1.42615	AT5G14580	1	0.981728
AT1G13650	7	0.580857	AT1G13650	7	0.580857	AT2G25760	3	1.72794	AT3G13540	4	0.387034	AT4G18020	3	1.73003	AT5G14590	1	1.66392
AT1G13670	11	0.0134692	AT1G13670	11	0.0134692	AT2G25790	4	1.01049	AT3G13550	2	0.928114	AT4G18030	4	2.23037	AT5G14600	1	0.708463
AT1G13690	1	1.19184	AT1G13690	1	1.19184	AT2G25800	3	1.68639	AT3G13560	4	1.39735	AT4G18040	2	1.59142	AT5G14610	2	1.30977
AT1G13700	1	0.482273	AT1G13700	1	0.482273	AT2G25810	5	0.340821	AT3G13570	2	1.65092	AT4G18050	4	0.614285	AT5G14620	1	0.979066
AT1G13710	4	0.876507	AT1G13710	4	0.876507	AT2G25820	4	0.3912	AT3G13580	2	1.67686	AT4G18060	2	1.3525	AT5G14640	4	1.75049
AT1G13730	2	1.17686	AT1G13730	2	1.17686	AT2G25830	1	1.47381	AT3G13610	4	0.0732783	AT4G18070	9	1.67697	AT5G14650	4	0.0232113
AT1G13740	4	0.891141	AT1G13740	4	0.891141	AT2G25840	1	1.49091	AT3G13620	2	1.19867	AT4G18130	1	1.58232	AT5G14660	1	1.40202
AT1G13750	2	1.0681	AT1G13750	2	1.0681	AT2G25850	2	1.47466	AT3G13650	6	0.578181	AT4G18140	2	0.990663	AT5G14680	1	1.29221
AT1G13790	4	0.611798	AT1G13790	4	0.611798	AT2G25870	1	1.72083	AT3G13670	3	2.07213	AT4G18160	1	1.01296	AT5G14690	7	0.376467
AT1G13810	1	0.66004	AT1G13810	1	0.66004	AT2G25880	2	0.637179	AT3G13672	4	1.54696	AT4G18230	1	0.928713	AT5G14700	4	1.21386
AT1G13830	4	0.144512	AT1G13830	4	0.144512	AT2G25900	3	1.41864	AT3G13674	9	0.275795	AT4G18240	1	1.99066	AT5G14710	2	0.820254
AT1G13870	2	0.947497	AT1G13870	2	0.947497	AT2G25910	1	1.64693	AT3G13682	1	0.365638	AT4G18250	6	0.968249	AT5G14720	3	1.81941
AT1G13880	4	1.28355	AT1G13880	4	1.28355	AT2G25920	4	1.1514	AT3G13690	4	1.80449	AT4G18260	2	0.891141	AT5G14730	11	0.0183676
AT1G13900	2	1.48545	AT1G13900	2	1.48545	AT2G25930	4	1.754	AT3G13720	4	1.54261	AT4G18270	1	1.06373	AT5G14740	4	2.73129
AT1G13910	1	0.617975	AT1G13910	1	0.617975	AT2G25950	2	1.22309	AT3G13730	5	0.639516	AT4G18280	11	1.02706	AT5G14760	1	1.14996
AT1G13920	6	0.839824	AT1G13920	6	0.839824	AT2G25970	2	2.21862	AT3G13740	1	1.2123	AT4G18290	4	0.46343	AT5G14770	4	0.734552
AT1G13930	8	2.97029	AT1G13930	8	2.97029	AT2G26000	2	0.878533	AT3G13750	6	2.23765	AT4G18300	1	0.917778	AT5G14780	1	2.33249
AT1G13940	5	1.1925	AT1G13940	5	1.1925	AT2G26040	4	0.0374663	AT3G13770	4	0.233326	AT4G18360	2	0.352279	AT5G14790	2	1.15817
AT1G13950	2	0.84929	AT1G13950	2	0.84929	AT2G26060	1	1.47261	AT3G13772	2	1.70576	AT4G18370	1	1.45027	AT5G14800	1	1.73866
AT1G13960	4	1.36848	AT1G13960	4	1.36848	AT2G26070	2	0.861367	AT3G13780	4	0.631271	AT4G18375	4	0.363443	AT5G14850	1	0.913454
AT1G13970	2	0.182928	AT1G13970	2	0.182928	AT2G26080	1	2.82263	AT3G13790	4	1.078	AT4G18390	4	1.59596	AT5G14880	4	1.67179
AT1G13980	2	1.72584	AT1G13980	2	1.72584	AT2G26110	6	1.24795	AT3G13800	1	0.971522	AT4G18400	6	0.227347	AT5G14890	4	0.189546
AT1G13990	5	1.60249	AT1G13990	5	1.60249	AT2G26140	1	1.94148	AT3G13810	4	1.51567	AT4G18425	5	0.0557605	AT5G14910	4	1.8201
AT1G14000	2	1.67049	AT1G14000	2	1.67049	AT2G26150	4	0.619198	AT3G13860	1	1.33521	AT4G18460	1	0.572767	AT5G14920	5	2.48653
AT1G14020	4	1.13567	AT1G14020	4	1.13567	AT2G26170	1	1.30476	AT3G13870	2	2.04606	AT4G18465	2	1.00043	AT5G14930	5	1.16623
AT1G14030	2	1.44719	AT1G14030	2	1.44719	AT2G26180	4	0.48728	AT3G13880	4	0.382845	AT4G18470	5	0.0232113	AT5G14940	4	0.842029
AT1G14040	2	0.582188	AT1G14040	2	0.582188	AT2G26190	6	1.6995	AT3G13910	4	0.750215	AT4G18480	1	2.27282	AT5G14950	2	1.61871
AT1G14060	2	0.838352	AT1G14060	2	0.838352	AT2G26200	2	1.14598	AT3G13920	2	2.52858	AT4G18520	4	1.17855	AT5G14960	2	0.361237
AT1G14070	4	0.73079	AT1G14070	4	0.73079	AT2G26210	1	1.45351	AT3G13930	1	1.80425	AT4G18530	4	1.04256	AT5G14970	1	2.0819
AT1G14130	2	0.807758	AT1G14130	2	0.807758	AT2G26230	1	1.43745	AT3G13940	2	0.98332	AT4G18570	4	1.80056	AT5G15010	6	0.473808
AT1G14140	2	0.982258	AT1G14140	2	0.982258	AT2G26240	1	1.54552	AT3G13950	6	0.291702	AT4G18580	11	0.817162	AT5G15020	2	1.80241
AT1G14150	4	1.77115	AT1G14150	4	1.77115	AT2G26250	4	2.45782	AT3G13960	4	0.779935	AT4G18590	3	0.944033	AT5G15050	4	1.16064
AT1G14180	4	0.626484	AT1G14180	4	0.626484	AT2G26260	1	1.05395	AT3G13980	6	1.2491	AT4G18593	2	1.05843	AT5G15070	2	0.754715
AT1G14200	2	1.20219	AT1G14200	2	1.20219	AT2G26280	2	1.89167	AT3G14000	4	0.946924	AT4G18600	2	1.30877	AT5G15090	2	1.97152
AT1G14210	1	0.914073	AT1G14210	1	0.914073	AT2G26300	2	1.45512	AT3G14010	2	1.66535	AT4G18630	9	0.144512	AT5G15120	4	0.0775859
AT1G14270	1	1.59725	AT1G14270	1	1.59725	AT2G26330	4	1.94882	AT3G14020	4	0.989619	AT4G18640	4	0.80696	AT5G15150	4	0.236285
AT1G14280	7	1.46657	AT1G14280	7	1.46657	AT2G26340	3	1.59802	AT3G14050	1	1.71928	AT4G18670	4	2.25734	AT5G15160	6	0.395309
AT1G14290	2	1.04715	AT1G14290	2	1.04715	AT2G26350	2	0.930511	AT3G14060	8	0.275795	AT4G18700	6	1.7854	AT5G15170	2	0.896344
AT1G14300	2	0.965503	AT1G14300	2	0.965503	AT2G26360	2	0.0646077	AT3G14067	4	2.86992	AT4G18710	4	2.04076	AT5G15190	11	0.411401
AT1G14310	1	0.914073	AT1G14310	1	0.914073	AT2G26400	2	0.741073	AT3G14070	2	0.64068	AT4G18740	7	0.879205	AT5G15200	1	2.41061
AT1G14320	2	2.50951	AT1G14320	2	2.50951	AT2G26430	2	1.42957	AT3G14075	2	1.26042	AT4G18750	4	0.443717	AT5G15210	4	1.11273
AT1G14330	4	0.877187	AT1G14330	4	0.877187	AT2G26440	6	1.55484	AT3G14080	2	0.878533	AT4G18780	4	0.785814	AT5G15230	5	1.84093
AT1G14340	4	1.0602	AT1G14340	4	1.0602	AT2G26460	2	1.27768	AT3G14090	6	1.1564	AT4G18800	2	0.997884	AT5G15240	4	0.189546
AT1G14345	1	1.81483	AT1G14345	1	1.81483	AT2G26470	1	0.938204	AT3G14100	2	1.9812	AT4G18810	1	1.80878	AT5G15280	5	0.932296
AT1G14350	2	1.21665	AT1G14350	2	1.21665	AT2G26500	4	2.48202	AT3G14110	3	1.8272	AT4G18820	1	1.52761	AT5G15300	6	0.102399
AT1G14360	2	1.31523	AT1G14360	2	1.31523	AT2G26510	4	1.69057	AT3G14120	2	1.30197	AT4G18840	6	0.343133	AT5G15310	4	1.25537
AT1G14370	5	1.1631	AT1G14370	5	1.1631	AT2G26530	7	1.16623	AT3G14160	1	0.793252	AT4G18880	4	1.35655	AT5G15320	5	1.23064
AT1G14380	4	1.51814	AT1G14380	4	1.51814	AT2G26540	1	1.39284	AT3G14180	4	1.43183	AT4G18890	4	1.04164	AT5G15330	2	0.570029
AT1G14390	4	0.233326	AT1G14390	4	0.233326	AT2G26550	2	1.23214	AT3G14190	8	0.522288	AT4G18910	1	1.24391	AT5G15340	4	0.00847242
AT1G14400	2	2.0695	AT1G14400	2	2.0695	AT2G26560	6	1.43446	AT3G14200	1	1.37368	AT4G18930	1	1.50799	AT5G15350	4	1.53953
AT1G14410	3	1.12892	AT1G14410	3	1.12892	AT2G26570	6	1.77603	AT3G14205	2	1.68017	AT4G18950	2	1.32641	AT5G15390	1	1.32352
AT1G14430	1	0.861367	AT1G14430	1	0.861367	AT2G26580	6	1.15462	AT3G14210	4	2.95124	AT4G18970	6	1.72737	AT5G15400	2	1.82705
AT1G14440	4	1.07287	AT1G14440	4	1.07287	AT2G26590	2	1.37882	AT3G14220	4	1.58153	AT4G18975	4	1.27499	AT5G15410	4	2.1939
AT1G14450	4	1.47415	AT1G14450	4	1.47415	AT2G26600	4	1.24041	AT3G14230	4	1.77011	AT4G19010	4	0.779935	AT5G15440	4	1.02992
AT1G14460	1	1.23481	AT1G14460	1	1.23481	AT2G26640	4	1.14269	AT3G14240	4	2.04477	AT4G19040	4	1.52091	AT5G15450	1	2.18737
AT1G14470	4	0.0466902	AT1G14470	4	0.0466902	AT2G26650	4	1.1308	AT3G14270	2	1.97364	AT4G19070	4	0.905931	AT5G15460	4	0.809337
AT1G14480	7	0.278479	AT1G14480	7	0.278479	AT2G26660	2	0.823324	AT3G14280	6	0.66115	AT4G19095	13	0.137164	AT5G15470	4	1.53421
AT1G14490	9	0.227347	AT1G14490	9	0.227347	AT2G26670	1	1.88202	AT3G14290	1	1.54912	AT4G19100	1	1.16692	AT5G15490	1	1.74804
AT1G14510	4	1.4367	AT1G14510	4	1.4367	AT2G26680	1	1.14525	AT3G14310	6	2.59135	AT4G19110	2	2.26084	AT5G15510	4	0.658927
AT1G14530	2	0.844222	AT1G14530	2	0.844222	AT2G26690	4	1.68471	AT3G14330	4	1.13268	AT4G19120	4	2.00734	AT5G15520	2	0.860667
AT1G14560	2	0.97585	AT1G14560	2	0.97585	AT2G26710	6	0.668861	AT3G14340	13	0.824848	AT4G19130	2	0.324241	AT5G15530	1	1.02658
AT1G14570	2	1.67396	AT1G14570	2	1.67396	AT2G26730	4	1.78656	AT3G14350	4	1.84166	AT4G19140	4	0.877861	AT5G15540	2	1.59324
AT1G14580	4	1.48278	AT1G14580	4	1.48278	AT2G26760	2	0.781626	AT3G14360	4	0.29942	AT4G19150	1	1.15462	AT5G15550	1	1.21789
AT1G14610	1	1.98332	AT1G14610	1	1.98332	AT2G26770	4	1.50194	AT3G14370	4	0.106395	AT4G19160	1	1.64173	AT5G15570	2	0.991182
AT1G14620	2	1.07885	AT1G14620	2	1.07885	AT2G26780	2	1.65342	AT3G14400	2	1.49662	AT4G19170	4	2.40705	AT5G15580	6	1.53227
AT1G14640	2	0.68702	AT1G14640	2	0.68702	AT2G26790	4	0.182928	AT3G14410	2	1.15427	AT4G19185	4	0.9917	AT5G15600	4	0.18625
AT1G14650	2	1.88641	AT1G14650	2	1.88641	AT2G26800	1	1.55455	AT3G14430	4	1.29454	AT4G19210	1	1.91295	AT5G15610	2	1.44207
AT1G14660	1	0.757396	AT1G14660	1	0.757396	AT2G26810	1	0.718311	AT3G14440	4	0.828641	AT4G19220	4	0.0327799	AT5G15630	4	0.34772
AT1G14670	2	2.07385	AT1G14670	2	2.07385	AT2G26830	2	1.15176	AT3G14450	2	0.273094	AT4G19230	4	0.520759	AT5G15640	2	1.09181
AT1G14685	4	1.4339	AT1G14685	4	1.4339	AT2G26870	1	0.707459	AT3G14460	8	0.405432	AT4G19350	6	1.16865	AT5G15680	2	1.83135
AT1G14687	4	0.307025	AT1G14687	4	0.307025	AT2G26890	2	2.13883	AT3G14470	8	0.906561	AT4G19370	5	0.33379	AT5G15700	1	1.13381
AT1G14700	1	1.01395	AT1G14700	1	1.01395	AT2G26900	1	2.21236	AT3G14560	11	0.359	AT4G19380	1	0.890488	AT5G15710	4	0.881887
AT1G14710	2	1.76612	AT1G14710	2	1.76612	AT2G26910	4	2.27499	AT3G14570	6	0.75382	AT4G19390	1	1.26042	AT5G15730	4	1.16969
AT1G14720	4	1.45171	AT1G14720	4	1.45171	AT2G26920	5	1.42634	AT3G14580	4	0.140854	AT4G19400	5	0.230347	AT5G15740	4	1.42462
AT1G14730	2	0.376467	AT1G14730	2	0.376467	AT2G26930	1	1.44664	AT3G14595	4	1.74089	AT4G19410	6	2.05382	AT5G15750	1	0.955466
AT1G14740	4	1.65455	AT1G14740	4	1.65455	AT2G26970	1	0.84929	AT3G14600	2	1.87671	AT4G19420	6	1.55865	AT5G15760	1	0.643008
AT1G14770	6	0.728889	AT1G14770	6	0.728889	AT2G26980	4	1.19834	AT3G14610	6	0.523824	AT4G19430	9	0.296863	AT5G15770	1	0.554695
AT1G14790	2	1.49516	AT1G14790	2	1.49516	AT2G26990	2	1.48694	AT3G14620	6	1.8135	AT4G19440	4	0.707459	AT5G15780	6	2.18981
AT1G14810	1	1.7634	AT1G14810	1	1.7634	AT2G27020	1	1.94055	AT3G14650	6	2.16938	AT4G19450	6	1.8201	AT5G15790	3	0.680698
AT1G14820	2	1.18458	AT1G14820	2	1.18458	AT2G27030	2	1.81933	AT3G14660	6	2.15722	AT4G19500	9	1.6507	AT5G15810	1	1.38557
AT1G14830	2	1.77089	AT1G14830	2	1.77089	AT2G27040	6	1.58617	AT3G14680	6	0.312008	AT4G19510	8	1.56549	AT5G15830	4	0.212001
AT1G14840	4	1.47089	AT1G14840	4	1.47089	AT2G27050	4	1.80097	AT3G14690	6	1.84734	AT4G19530	8	1.76279	AT5G15840	4	0.466912
AT1G14850	2	1.52686	AT1G14850	2	1.52686	AT2G27060	4	1.23865	AT3G14700	6	0.267641	AT4G19540	1	0.905299	AT5G15850	3	1.62696
AT1G14890	6	1.08308	AT1G14890	6	1.08308	AT2G27080	4	0.652169	AT3G14720	4	1.82194	AT4G19600	2	1.29789	AT5G15860	1	1.05887
AT1G14900	6	1.22461	AT1G14900	6	1.22461	AT2G27090	6	1.3007	AT3G14730	4	0.465175	AT4G19610	2	1.29635	AT5G15870	1	1.20728
AT1G14910	6	1.58032	AT1G14910	6	1.58032	AT2G27100	2	1.74985	AT3G14740	2	0.572767	AT4G19640	2	1.68953	AT5G15880	4	1.06723
AT1G14920	4	1.83524	AT1G14920	4	1.83524	AT2G27110	6	1.38683	AT3G14750	4	0.699404	AT4G19650	4	0.426901	AT5G15900	5	0.534356
AT1G14970	4	0.684926	AT1G14970	4	0.684926	AT2G27130	5	0.734552	AT3G14760	5	0.326643	AT4G19660	4	1.36256	AT5G15910	1	1.09099
AT1G14980	1	1.7142	AT1G14980	1	1.7142	AT2G27140	6	0.301963	AT3G14770	6	0.834643	AT4G19670	3	1.56048	AT5G15920	1	1.12512
AT1G14990	4	1.00195	AT1G14990	4	1.00195	AT2G27150	2	1.39572	AT3G14790	2	1.45814	AT4G19710	1	1.70022	AT5G15930	2	1.06461
AT1G15000	1	1.29583	AT1G15000	1	1.29583	AT2G27170	1	1.6284	AT3G14840	6	1.97032	AT4G19810	2	0.477208	AT5G15950	2	1.88773
AT1G15010	4	0.199316	AT1G15010	4	0.199316	AT2G27190	4	1.39735	AT3G14850	6	0.321826	AT4G19830	1	1.1232	AT5G15980	4	1.1772
AT1G15020	2	1.08934	AT1G15020	2	1.08934	AT2G27200	2	1.06854	AT3G14860	2	1.37432	AT4G19840	6	1.97869	AT5G16000	4	1.23451
AT1G15040	1	0.106395	AT1G15040	1	0.106395	AT2G27230	4	1.60679	AT3G14890	2	1.1024	AT4G19850	5	0.466912	AT5G16010	1	1.73894
AT1G15060	1	1.59337	AT1G15060	1	1.59337	AT2G27260	6	1.18823	AT3G14900	4	1.24041	AT4G19860	1	1.98742	AT5G16030	7	1.793
AT1G15080	4	0.525343	AT1G15080	4	0.525343	AT2G27285	2	1.1255	AT3G14910	2	0.942876	AT4G19865	8	0.490576	AT5G16040	1	1.13343
AT1G15100	2	1.28276	AT1G15100	2	1.28276	AT2G27290	2	1.63079	AT3G14920	1	1.42957	AT4G19880	1	1.55865	AT5G16050	3	2.04761
AT1G15110	2	0.990663	AT1G15110	2	0.990663	AT2G27310	4	1.10918	AT3G14930	1	2.01744	AT4G19900	4	1.06329	AT5G16060	2	0.908453
AT1G15120	2	1.61884	AT1G15120	2	1.61884	AT2G27330	1	0.719282	AT3G14940	1	0.550412	AT4G19960	4	1.28461	AT5G16070	1	1.61835
AT1G15130	2	2.00724	AT1G15130	2	2.00724	AT2G27350	2	1.5609	AT3G14960	4	1.11076	AT4G19985	1	1.12702	AT5G16080	5	0.273094
AT1G15140	1	1.96101	AT1G15140	1	1.96101	AT2G27360	6	1.01296	AT3G14980	4	1.33989	AT4G20010	3	1.31891	AT5G16110	6	1.70995
AT1G15170	4	1.07544	AT1G15170	4	1.07544	AT2G27420	6	0.990139	AT3G14990	1	1.93283	AT4G20020	6	1.39939	AT5G16120	4	1.25224
AT1G15180	4	1.38995	AT1G15180	4	1.38995	AT2G27450	1	1.4811	AT3G15000	6	2.26045	AT4G20030	1	0.685974	AT5G16130	2	1.94577
AT1G15200	2	1.6659	AT1G15200	2	1.6659	AT2G27460	2	1.27255	AT3G15010	2	1.68577	AT4G20060	2	0.594017	AT5G16140	1	0.72219
AT1G15210	4	0.182928	AT1G15210	4	0.182928	AT2G27470	2	1.16519	AT3G15020	2	1.37775	AT4G20070	1	1.51984	AT5G16150	1	2.15387
AT1G15220	1	0.721217	AT1G15220	1	0.721217	AT2G27480	2	0.34772	AT3G15030	4	1.92835	AT4G20090	4	0.574124	AT5G16160	8	0.777398
AT1G15230	6	1.28934	AT1G15230	6	1.28934	AT2G27490	1	0.945193	AT3G15040	4	1.17003	AT4G20110	2	1.22065	AT5G16180	4	1.19867
AT1G15250	2	1.12816	AT1G15250	2	1.12816	AT2G27500	4	0.889178	AT3G15060	2	0.828641	AT4G20130	3	1.48678	AT5G16190	4	0.613038
AT1G15260	7	1.54552	AT1G15260	7	1.54552	AT2G27510	1	1.33095	AT3G15070	4	1.22218	AT4G20140	4	0.133443	AT5G16200	7	0.831652
AT1G15270	6	1.58617	AT1G15270	6	1.58617	AT2G27530	2	2.04784	AT3G15080	2	0.751117	AT4G20150	2	1.84763	AT5G16210	2	1.71597
AT1G15280	6	1.75802	AT1G15280	6	1.75802	AT2G27580	4	1.34978	AT3G15090	1	1.24996	AT4G20170	4	1.7185	AT5G16220	6	1.53122
AT1G15290	2	2.08905	AT1G15290	2	2.08905	AT2G27590	1	0.767074	AT3G15095	6	2.07723	AT4G20260	6	2.50286	AT5G16230	1	0.560337
AT1G15310	1	0.620428	AT1G15310	1	0.620428	AT2G27600	2	1.94565	AT3G15110	3	1.55809	AT4G20270	4	1.44792	AT5G16240	1	0.940546
AT1G15340	4	2.09966	AT1G15340	4	2.09966	AT2G27610	4	0.0646077	AT3G15120	1	1.55156	AT4G20280	2	1.19963	AT5G16250	6	1.52822
AT1G15350	4	1.12816	AT1G15350	4	1.12816	AT2G27660	9	0.380736	AT3G15130	4	0.148171	AT4G20290	13	0.532869	AT5G16260	2	1.32086
AT1G15370	3	1.37022	AT1G15370	3	1.37022	AT2G27680	1	2.23582	AT3G15140	1	0.717338	AT4G20300	4	1.5547	AT5G16270	2	1.85216
AT1G15390	1	1.16449	AT1G15390	1	1.16449	AT2G27710	2	1.99906	AT3G15150	2	0.546098	AT4G20310	1	0.894399	AT5G16280	2	1.51938
AT1G15400	6	1.51114	AT1G15400	6	1.51114	AT2G27720	2	2.06029	AT3G15160	2	1.33755	AT4G20320	2	1.09876	AT5G16290	1	1.49467
AT1G15410	1	1.75211	AT1G15410	1	1.75211	AT2G27730	4	1.81871	AT3G15180	2	1.27983	AT4G20330	2	1.24852	AT5G16300	2	1.66381
AT1G15420	2	1.10038	AT1G15420	2	1.10038	AT2G27740	4	0.0689647	AT3G15190	3	2.26769	AT4G20360	1	3.09533	AT5G16310	2	0.859258
AT1G15430	4	0.97477	AT1G15430	4	0.97477	AT2G27760	1	0.702439	AT3G15200	6	0.937031	AT4G20370	5	0.158875	AT5G16320	4	0.72025
AT1G15440	1	1.37732	AT1G15440	1	1.37732	AT2G27775	9	0.760942	AT3G15210	4	1.99289	AT4G20380	3	1.34267	AT5G16380	6	0.987528
AT1G15470	1	1.0517	AT1G15470	1	1.0517	AT2G27790	2	0.172778	AT3G15220	2	1.32037	AT4G20390	6	0.133443	AT5G16390	1	1.65161
AT1G15480	4	0.945769	AT1G15480	4	0.945769	AT2G27810	2	1.53317	AT3G15260	4	1.48345	AT4G20400	2	1.5348	AT5G16400	2	1.76437
AT1G15490	1	0.993771	AT1G15490	1	0.993771	AT2G27820	1	1.58032	AT3G15270	6	0.557519	AT4G20410	2	1.49759	AT5G16420	5	0.572767
AT1G15510	4	1.11273	AT1G15510	4	1.11273	AT2G27830	5	1.2407	AT3G15290	1	1.24709	AT4G20420	11	0.114311	AT5G16440	2	1.56034
AT1G15520	4	0.830903	AT1G15520	4	0.830903	AT2G27840	4	0.905299	AT3G15300	4	0.158875	AT4G20430	4	1.20442	AT5G16450	1	1.08475
AT1G15530	6	1.33143	AT1G15530	6	1.33143	AT2G27900	2	1.71104	AT3G15350	4	1.3769	AT4G20440	2	1.76612	AT5G16470	3	1.79382
AT1G15550	4	0.354531	AT1G15550	4	0.354531	AT2G27920	1	1.14924	AT3G15351	4	0.682813	AT4G20460	1	0.179552	AT5G16480	2	0.63364
AT1G15570	3	0.820254	AT1G15570	3	0.820254	AT2G27950	4	1.73315	AT3G15352	2	0.632457	AT4G20480	5	1.53983	AT5G16490	6	0.0232113
AT1G15660	3	1.09016	AT1G15660	3	1.09016	AT2G27960	2	1.14196	AT3G15353	6	3.11805	AT4G20740	4	0.654436	AT5G16510	1	1.41474
AT1G15670	4	1.15747	AT1G15670	4	1.15747	AT2G27970	2	0.644163	AT3G15355	3	1.05619	AT4G20760	1	1.34589	AT5G16520	6	0.981198
AT1G15690	1	2.98115	AT1G15690	1	2.98115	AT2G27980	4	1.43596	AT3G15360	1	2.47275	AT4G20770	4	0.169351	AT5G16530	4	0.454586
AT1G15700	1	0.624065	AT1G15700	1	0.624065	AT2G27990	4	0.490576	AT3G15380	2	1.53107	AT4G20780	2	1.00195	AT5G16540	4	1.41474
AT1G15710	1	1.21199	AT1G15710	1	1.21199	AT2G28000	1	2.61833	AT3G15390	4	0.66115	AT4G20830	7	1.80273	AT5G16550	6	1.4622
AT1G15720	3	0.301963	AT1G15720	3	0.301963	AT2G28050	5	0.189546	AT3G15400	11	0.835386	AT4G20840	7	1.1143	AT5G16560	4	1.11935
AT1G15730	1	1.65398	AT1G15730	1	1.65398	AT2G28060	2	0.951498	AT3G15410	1	1.39756	AT4G20850	1	2.28231	AT5G16570	2	2.03149
AT1G15740	1	1.81886	AT1G15740	1	1.81886	AT2G28070	4	1.39979	AT3G15430	1	1.54144	AT4G20860	6	0.939963	AT5G16590	4	1.53227
AT1G15750	4	2.20964	AT1G15750	4	2.20964	AT2G28080	5	1.29686	AT3G15450	4	1.13418	AT4G20870	1	1.22065	AT5G16600	4	0.0818152
AT1G15780	4	1.93955	AT1G15780	4	1.93955	AT2G28085	6	0.0942964	AT3G15460	2	0.693261	AT4G20880	7	1.30927	AT5G16610	4	1.0951
AT1G15790	4	0.784981	AT1G15790	4	0.784981	AT2G28100	1	1.27092	AT3G15470	4	1.55342	AT4G20890	4	2.12117	AT5G16620	2	1.77629
AT1G15810	4	1.60465	AT1G15810	4	1.60465	AT2G28110	3	0.42116	AT3G15480	4	1.68123	AT4G20910	1	0.950929	AT5G16630	2	1.22884
AT1G15820	3	3.18428	AT1G15820	3	3.18428	AT2G28120	4	0.29429	AT3G15510	4	1.15605	AT4G20930	1	0.783303	AT5G16640	5	0.102399
AT1G15830	12	0.735495	AT1G15830	12	0.735495	AT2G28130	4	0.432585	AT3G15520	1	1.47755	AT4G20960	1	1.36608	AT5G16650	1	1.00899
AT1G15860	2	1.14924	AT1G15860	2	1.14924	AT2G28190	2	2.64482	AT3G15530	1	1.59531	AT4G20980	2	1.75157	AT5G16660	3	1.53938
AT1G15880	2	1.33379	AT1G15880	2	1.33379	AT2G28200	6	0.858555	AT3G15540	6	0.812486	AT4G21060	4	0.810911	AT5G16680	2	1.66612
AT1G15890	7	0.698388	AT1G15890	7	0.698388	AT2G28240	11	1.20791	AT3G15550	4	0.896344	AT4G21070	2	0.624065	AT5G16690	2	0.461679
AT1G15920	2	1.08308	AT1G15920	2	1.08308	AT2G28250	4	0.932296	AT3G15570	4	1.3887	AT4G21090	1	0.778245	AT5G16710	1	1.85565
AT1G15930	2	2.06645	AT1G15930	2	2.06645	AT2G28260	4	0.818707	AT3G15580	2	1.55921	AT4G21100	2	1.37967	AT5G16715	1	1.72632
AT1G15940	2	1.54363	AT1G15940	2	1.54363	AT2G28290	2	2.16599	AT3G15590	4	1.33895	AT4G21105	6	1.6507	AT5G16720	4	0.938204
AT1G15950	4	2.18846	AT1G15950	4	2.18846	AT2G28305	5	1.04943	AT3G15610	1	1.3475	AT4G21110	2	1.40383	AT5G16730	6	1.96528
AT1G15960	1	1.64161	AT1G15960	1	1.64161	AT2G28310	4	1.23629	AT3G15620	1	0.415324	AT4G21120	1	0.762701	AT5G16750	1	1.20283
AT1G15980	1	2.09494	AT1G15980	1	2.09494	AT2G28320	4	1.40843	AT3G15630	6	0.989098	AT4G21140	4	0.829394	AT5G16760	2	1.42653
AT1G15990	4	0.129658	AT1G15990	4	0.129658	AT2G28330	9	0.140854	AT3G15640	2	1.85608	AT4G21150	2	1.81319	AT5G16780	2	1.6914
AT1G16000	6	1.02897	AT1G16000	6	1.02897	AT2G28350	4	1.32449	AT3G15650	1	0.513018	AT4G21160	2	1.33779	AT5G16790	2	0.370013
AT1G16010	4	1.6296	AT1G16010	4	1.6296	AT2G28360	2	1.33095	AT3G15660	1	1.32352	AT4G21170	4	0.33379	AT5G16800	1	1.26126
AT1G16020	2	1.104	AT1G16020	2	1.104	AT2G28370	4	1.63811	AT3G15680	2	1.23894	AT4G21180	2	1.19152	AT5G16810	2	1.11234
AT1G16030	2	0.873797	AT1G16030	2	0.873797	AT2G28380	4	1.6541	AT3G15690	1	1.46865	AT4G21190	4	1.13005	AT5G16820	4	1.08809
AT1G16040	2	0.912206	AT1G16040	2	0.912206	AT2G28390	2	1.48959	AT3G15710	2	1.22431	AT4G21210	1	2.12232	AT5G16830	2	1.20315
AT1G16060	6	0.807758	AT1G16060	6	0.807758	AT2G28400	4	0.523824	AT3G15730	4	2.7783	AT4G21270	2	0.787475	AT5G16840	4	1.66962
AT1G16070	2	0.0901522	AT1G16070	2	0.0901522	AT2G28410	7	0.91096	AT3G15760	7	0.465175	AT4G21280	3	2.93859	AT5G16860	4	0.192818
AT1G16080	2	1.7807	AT1G16080	2	1.7807	AT2G28430	6	0.976387	AT3G15770	4	0.560337	AT4G21300	4	0.165897	AT5G16870	1	0.779091
AT1G16090	6	0.627683	AT1G16090	6	0.627683	AT2G28440	9	0.162385	AT3G15780	11	1.14122	AT4G21310	5	0.0602066	AT5G16880	2	1.8315
AT1G16130	6	0.102399	AT1G16130	6	0.102399	AT2G28450	1	1.29273	AT3G15790	4	1.5013	AT4G21326	5	1.14489	AT5G16910	4	1.54754
AT1G16170	5	0.652169	AT1G16170	5	0.652169	AT2G28460	11	0.2243	AT3G15800	4	0.0183676	AT4G21350	4	0.987528	AT5G16930	1	0.97585
AT1G16180	2	2.27231	AT1G16180	2	2.27231	AT2G28470	4	1.93319	AT3G15810	6	1.69243	AT4G21380	6	1.38787	AT5G16940	1	0.63482
AT1G16190	2	1.15391	AT1G16190	2	1.15391	AT2G28510	4	0.869689	AT3G15840	4	2.34834	AT4G21390	6	0.273094	AT5G16950	4	0.69736
AT1G16210	2	1.7267	AT1G16210	2	1.7267	AT2G28520	2	1.47603	AT3G15850	1	1.88282	AT4G21400	6	0.635996	AT5G16970	6	1.84965
AT1G16220	4	0.560337	AT1G16220	4	0.560337	AT2G28540	2	1.5203	AT3G15880	4	2.04367	AT4G21410	6	0.866937	AT5G16980	6	0.750215
AT1G16240	1	1.70032	AT1G16240	1	1.70032	AT2G28550	6	2.0018	AT3G15890	4	0.76968	AT4G21430	4	1.00448	AT5G16990	6	1.47551
AT1G16260	6	1.31646	AT1G16260	6	1.31646	AT2G28570	11	0.144512	AT3G15900	6	1.13864	AT4G21440	4	0.144512	AT5G17010	1	1.50082
AT1G16280	2	0.887201	AT1G16280	2	0.887201	AT2G28590	4	0.110354	AT3G15930	4	0.202516	AT4G21450	3	1.71704	AT5G17020	2	1.8421
AT1G16310	2	0.46343	AT1G16310	2	0.46343	AT2G28600	2	1.11194	AT3G15940	1	1.51999	AT4G21470	1	1.18425	AT5G17040	5	0.395309
AT1G16330	2	0.162385	AT1G16330	2	0.162385	AT2G28605	3	1.16658	AT3G15950	11	1.25987	AT4G21480	4	0.202516	AT5G17050	5	2.18181
AT1G16340	1	0.972064	AT1G16340	1	0.972064	AT2G28620	2	1.06636	AT3G15970	2	1.41396	AT4G21500	8	0.133443	AT5G17060	2	0.831652
AT1G16350	1	1.72363	AT1G16350	1	1.72363	AT2G28630	4	1.07842	AT3G15980	2	1.91283	AT4G21510	5	0.102399	AT5G17070	2	1.1209
AT1G16390	2	0.747489	AT1G16390	2	0.747489	AT2G28650	6	0.00847242	AT3G15990	4	0.677497	AT4G21550	3	0.608055	AT5G17160	4	1.08934
AT1G16460	1	1.64474	AT1G16460	1	1.64474	AT2G28660	4	0.778245	AT3G16000	4	2.09555	AT4G21560	2	1.27822	AT5G17170	3	2.01341
AT1G16470	1	1.52549	AT1G16470	1	1.52549	AT2G28670	6	0.82256	AT3G16010	2	0.68702	AT4G21580	1	1.70476	AT5G17190	4	1.56549
AT1G16480	4	0.447375	AT1G16480	4	0.447375	AT2G28710	6	0.239224	AT3G16050	1	1.00297	AT4G21610	3	0.480596	AT5G17210	4	0.18625
AT1G16490	4	0.245068	AT1G16490	4	0.245068	AT2G28720	3	1.71616	AT3G16060	2	1.68859	AT4G21620	6	1.7407	AT5G17220	1	1.95984
AT1G16500	6	1.09223	AT1G16500	6	1.09223	AT2G28740	2	1.41903	AT3G16080	2	1.83	AT4G21650	4	1.56646	AT5G17230	1	2.21696
AT1G16510	4	0.755608	AT1G16510	4	0.755608	AT2G28760	1	0.679637	AT3G16090	2	1.24939	AT4G21700	4	0.885214	AT5G17240	2	0.575477
AT1G16520	2	1.13938	AT1G16520	2	1.13938	AT2G28780	5	0.151768	AT3G16100	2	1.17889	AT4G21710	1	1.81941	AT5G17250	1	0.902759
AT1G16540	1	0.889834	AT1G16540	1	0.889834	AT2G28790	5	1.63905	AT3G16110	2	1.28725	AT4G21720	6	0.621644	AT5G17270	1	1.17686
AT1G16560	2	1.56618	AT1G16560	2	1.56618	AT2G28800	1	2.50949	AT3G16130	4	2.22998	AT4G21750	4	2.02849	AT5G17280	6	1.12013
AT1G16570	1	1.1024	AT1G16570	1	1.1024	AT2G28810	4	1.31027	AT3G16140	3	2.58723	AT4G21760	4	1.0237	AT5G17290	2	0.997369
AT1G16590	2	0.528364	AT1G16590	2	0.528364	AT2G28830	4	0.788303	AT3G16150	1	1.02801	AT4G21790	2	1.70816	AT5G17300	2	0.84785
AT1G16610	2	1.63376	AT1G16610	2	1.63376	AT2G28840	1	2.35114	AT3G16170	1	1.25025	AT4G21800	1	1.39979	AT5G17310	1	1.41454
AT1G16650	1	0.726034	AT1G16650	1	0.726034	AT2G28870	9	0.301963	AT3G16175	1	0.151768	AT4G21810	2	1.52686	AT5G17330	1	0.314478
AT1G16670	6	1.18158	AT1G16670	6	1.18158	AT2G28880	1	0.993771	AT3G16180	5	1.36717	AT4G21820	2	0.46343	AT5G17350	6	0.395309
AT1G16680	1	1.33237	AT1G16680	1	1.33237	AT2G28890	4	1.34336	AT3G16190	1	1.49824	AT4G21850	1	0.73736	AT5G17360	7	0.0818152
AT1G16690	2	0.778245	AT1G16690	2	0.778245	AT2G28900	4	2.45383	AT3G16200	1	1.24245	AT4G21860	1	1.89219	AT5G17370	2	0.609306
AT1G16710	2	1.71704	AT1G16710	2	1.71704	AT2G28910	2	2.36359	AT3G16220	2	1.20696	AT4G21870	4	0.69736	AT5G17380	1	1.7573
AT1G16720	1	2.19076	AT1G16720	1	2.19076	AT2G28930	4	1.19576	AT3G16230	2	1.33261	AT4G21890	5	0.519224	AT5G17400	2	0.889834
AT1G16730	9	1.08054	AT1G16730	9	1.08054	AT2G28940	4	1.1564	AT3G16240	4	2.48603	AT4G21940	4	0.651036	AT5G17410	2	1.13156
AT1G16740	1	1.34932	AT1G16740	1	1.34932	AT2G28950	6	1.9804	AT3G16250	1	1.68817	AT4G21960	4	3.60625	AT5G17420	4	0.84785
AT1G16750	6	1.09714	AT1G16750	6	1.09714	AT2G29020	2	1.4004	AT3G16260	1	1.42231	AT4G21980	3	1.3491	AT5G17440	2	1.36564
AT1G16780	1	1.29532	AT1G16780	1	1.29532	AT2G29050	4	0.830903	AT3G16270	2	1.58683	AT4G21990	1	1.79177	AT5G17450	6	0.806166
AT1G16790	4	0.66004	AT1G16790	4	0.66004	AT2G29070	2	0.817935	AT3G16280	5	0.475511	AT4G22000	4	1.23629	AT5G17460	5	1.25987
AT1G16800	1	0.903394	AT1G16800	1	0.903394	AT2G29080	1	1.99962	AT3G16290	1	1.84086	AT4G22010	4	1.72112	AT5G17490	4	0.329052
AT1G16810	2	1.73135	AT1G16810	2	1.73135	AT2G29090	1	0.645314	AT3G16310	2	1.23124	AT4G22120	4	1.20315	AT5G17510	4	1.50242
AT1G16820	4	0.363443	AT1G16820	4	0.363443	AT2G29110	6	0.0983668	AT3G16320	2	0.179552	AT4G22130	4	1.42443	AT5G17520	1	1.32617
AT1G16830	4	0.118199	AT1G16830	4	0.118199	AT2G29120	6	1.37732	AT3G16330	6	0.275795	AT4G22140	2	1.27742	AT5G17530	1	1.51427
AT1G16840	6	1.63753	AT1G16840	6	1.63753	AT2G29130	6	0.0374663	AT3G16340	4	1.10799	AT4G22150	2	1.25224	AT5G17540	6	0.492215
AT1G16850	9	0.833153	AT1G16850	9	0.833153	AT2G29180	11	1.34198	AT3G16350	3	0.603004	AT4G22160	11	0.98805	AT5G17560	1	1.36498
AT1G16860	4	1.74858	AT1G16860	4	1.74858	AT2G29190	2	1.7907	AT3G16360	3	0.821022	AT4G22190	6	1.60742	AT5G17570	1	0.470381
AT1G16870	2	1.23154	AT1G16870	2	1.23154	AT2G29210	2	1.79276	AT3G16370	4	2.47444	AT4G22200	4	1.5113	AT5G17580	4	0.466912
AT1G16880	3	2.41003	AT1G16880	3	2.41003	AT2G29260	3	0.289076	AT3G16380	2	0.155336	AT4G22220	1	2.00094	AT5G17600	4	1.2621
AT1G16900	2	1.17754	AT1G16900	2	1.17754	AT2G29290	4	1.18258	AT3G16450	6	0.632457	AT4G22250	2	0.432585	AT5G17610	3	1.09305
AT1G16920	2	1.21479	AT1G16920	2	1.21479	AT2G29300	4	0.256501	AT3G16460	6	1.52549	AT4G22260	1	1.6203	AT5G17620	2	0.802171
AT1G16970	2	1.00699	AT1G16970	2	1.00699	AT2G29310	4	1.28329	AT3G16470	6	2.11238	AT4G22270	4	0.937031	AT5G17630	3	1.51317
AT1G17020	6	0.278479	AT1G17020	6	0.278479	AT2G29320	4	1.34082	AT3G16480	1	1.46167	AT4G22280	7	0.205691	AT5G17640	4	0.948643
AT1G17040	4	0.734552	AT1G17040	4	0.734552	AT2G29340	4	1.31719	AT3G16490	6	0.0983668	AT4G22300	1	0.873797	AT5G17660	1	0.82256
AT1G17050	1	1.52519	AT1G17050	1	1.52519	AT2G29350	3	1.04025	AT3G16500	6	1.19737	AT4G22310	2	1.64819	AT5G17670	1	1.56355
AT1G17060	6	0.227347	AT1G17060	6	0.227347	AT2G29360	4	1.59673	AT3G16520	6	2.10252	AT4G22320	4	0.63482	AT5G17690	2	1.19413
AT1G17070	2	1.17346	AT1G17070	2	1.17346	AT2G29370	4	0.365638	AT3G16530	6	1.57602	AT4G22330	1	1.56271	AT5G17700	6	1.68229
AT1G17080	4	1.65421	AT1G17080	4	1.65421	AT2G29390	2	1.28777	AT3G16560	4	1.14924	AT4G22340	2	1.03371	AT5G17710	1	1.79218
AT1G17090	11	0.319398	AT1G17090	11	0.319398	AT2G29400	2	1.71606	AT3G16570	6	1.93879	AT4G22360	1	1.28143	AT5G17760	6	1.44919
AT1G17100	1	1.97917	AT1G17100	1	1.97917	AT2G29420	6	1.52321	AT3G16610	4	0.0134692	AT4G22380	1	0.992735	AT5G17770	2	1.83203
AT1G17110	2	1.69501	AT1G17110	2	1.69501	AT2G29450	6	1.92017	AT3G16620	3	1.21261	AT4G22470	6	0.155336	AT5G17780	1	0.106395
AT1G17120	1	1.47992	AT1G17120	1	1.47992	AT2G29460	6	0.580857	AT3G16630	2	1.83843	AT4G22490	6	1.25395	AT5G17790	4	1.35565
AT1G17130	2	1.50593	AT1G17130	2	1.50593	AT2G29490	6	0.0421028	AT3G16640	2	3.0412	AT4G22510	13	1.03605	AT5G17840	4	1.23422
AT1G17140	6	1.66414	AT1G17140	6	1.66414	AT2G29510	5	1.63905	AT3G16650	1	0.694289	AT4G22530	1	0.864855	AT5G17850	1	0.729837
AT1G17145	2	1.1064	AT1G17145	2	1.1064	AT2G29530	2	1.00195	AT3G16670	6	1.38787	AT4G22540	2	1.67995	AT5G17860	2	1.20885
AT1G17160	1	1.50482	AT1G17160	1	1.50482	AT2G29540	2	0.826373	AT3G16690	6	0.415324	AT4G22560	4	0.829394	AT5G17870	4	2.16772
AT1G17170	6	0.625282	AT1G17170	6	0.625282	AT2G29550	4	2.10284	AT3G16700	1	0.689113	AT4G22570	1	1.47874	AT5G17880	8	1.20759
AT1G17190	6	0.630072	AT1G17190	6	0.630072	AT2G29560	2	1.32809	AT3G16710	5	0.296863	AT4G22580	4	1.34429	AT5G17890	6	1.57003
AT1G17200	4	1.65024	AT1G17200	4	1.65024	AT2G29570	1	1.12588	AT3G16720	4	1.46132	AT4G22590	4	1.01098	AT5G17910	6	1.83598
AT1G17210	2	1.91968	AT1G17210	2	1.91968	AT2G29580	2	1.17209	AT3G16730	2	0.674282	AT4G22670	2	2.12209	AT5G17930	2	1.19478
AT1G17220	1	2.49475	AT1G17220	1	2.49475	AT2G29590	2	0.86346	AT3G16740	11	1.03087	AT4G22720	1	1.17754	AT5G17980	4	0.790785
AT1G17230	4	1.08975	AT1G17230	4	1.08975	AT2G29600	7	0.354531	AT3G16750	11	0.72507	AT4G22730	4	0.823324	AT5G17990	1	1.71626
AT1G17240	6	0.0512297	AT1G17240	6	0.0512297	AT2G29630	1	2.98029	AT3G16760	2	1.41041	AT4G22740	4	1.67611	AT5G18040	11	1.02897
AT1G17250	6	0.64068	AT1G17250	6	0.64068	AT2G29650	2	2.05673	AT3G16770	4	2.20471	AT4G22750	2	1.49173	AT5G18070	1	0.862066
AT1G17260	4	0.424996	AT1G17260	4	0.424996	AT2G29660	4	0.912206	AT3G16780	2	1.40503	AT4G22753	2	1.55013	AT5G18100	2	1.39408
AT1G17330	1	0.938795	AT1G17330	1	0.938795	AT2G29670	1	2.118	AT3G16785	2	1.50514	AT4G22756	2	0.968796	AT5G18110	2	1.75641
AT1G17340	2	1.29195	AT1G17340	2	1.29195	AT2G29680	1	0.307025	AT3G16800	4	1.1068	AT4G22760	6	0.118199	AT5G18120	2	1.09428
AT1G17350	1	0.714397	AT1G17350	1	0.714397	AT2G29690	1	1.46044	AT3G16810	2	1.3491	AT4G22770	5	0.889178	AT5G18130	6	2.00824
AT1G17360	4	1.52137	AT1G17360	4	1.52137	AT2G29700	2	1.55213	AT3G16830	4	1.87698	AT4G22780	5	1.27983	AT5G18140	1	1.42116
AT1G17370	2	1.92829	AT1G17370	2	1.92829	AT2G29750	6	0.267641	AT3G16840	1	1.42824	AT4G22790	4	0.340821	AT5G18150	4	0.466912
AT1G17380	4	0.387034	AT1G17380	4	0.387034	AT2G29760	4	0.890488	AT3G16850	4	2.03563	AT4G22820	3	1.22034	AT5G18170	1	1.56187
AT1G17410	1	0.622856	AT1G17410	1	0.622856	AT2G29890	2	1.03839	AT3G16857	3	1.77833	AT4G22830	1	1.14269	AT5G18190	3	1.80024
AT1G17420	4	1.33024	AT1G17420	4	1.33024	AT2G29900	2	1.01983	AT3G16860	4	0.741994	AT4G22840	1	0.898923	AT5G18200	1	1.16969
AT1G17430	4	0.913454	AT1G17430	4	0.913454	AT2G29940	4	0.64068	AT3G16870	2	0.886541	AT4G22850	1	0.580857	AT5G18210	1	0.953769
AT1G17440	2	1.91993	AT1G17440	2	1.91993	AT2G29960	1	1.56215	AT3G16890	4	0.459905	AT4G22890	2	2.34761	AT5G18230	2	1.9805
AT1G17455	3	0.411401	AT1G17455	3	0.411401	AT2G29970	4	1.81483	AT3G16910	1	2.03139	AT4G22910	2	0.96218	AT5G18240	4	0.927514
AT1G17460	3	0.721217	AT1G17460	3	0.721217	AT2G29980	3	2.03446	AT3G16920	4	0.666668	AT4G22920	1	1.40403	AT5G18250	4	0.729837
AT1G17470	2	1.6866	AT1G17470	2	1.6866	AT2G29990	2	1.37754	AT3G16940	4	1.81553	AT4G22930	1	1.34635	AT5G18270	4	0.314478
AT1G17480	4	0.468643	AT1G17480	4	0.468643	AT2G29995	11	0.196066	AT3G16950	1	1.49808	AT4G22970	2	0.688064	AT5G18280	2	1.63718
AT1G17490	7	0.999922	AT1G17490	7	0.999922	AT2G30000	2	0.839824	AT3G16990	1	1.25565	AT4G22980	1	0.851448	AT5G18290	4	0.470381
AT1G17500	3	1.48026	AT1G17500	3	1.48026	AT2G30010	6	1.62888	AT3G17000	2	1.54581	AT4G23000	1	0.639516	AT5G18310	6	1.44973
AT1G17510	9	0.961625	AT1G17510	9	0.961625	AT2G30040	3	0.671034	AT3G17020	4	2.2509	AT4G23010	2	1.48127	AT5G18340	4	0.291702
AT1G17520	3	0.998904	AT1G17520	3	0.998904	AT2G30050	2	1.60402	AT3G17030	5	0.480596	AT4G23030	4	0.270376	AT5G18360	9	0.646463
AT1G17530	2	1.37109	AT1G17530	2	1.37109	AT2G30060	2	1.67449	AT3G17040	1	1.80433	AT4G23040	2	1.12051	AT5G18370	9	0.918392
AT1G17550	3	1.80934	AT1G17550	3	1.80934	AT2G30070	4	1.35945	AT3G17090	4	1.64485	AT4G23050	5	1.35945	AT5G18390	4	0.786645
AT1G17560	1	0.561733	AT1G17560	1	0.561733	AT2G30080	4	0.608055	AT3G17100	6	1.59956	AT4G23060	6	1.11273	AT5G18400	2	1.14779
AT1G17580	4	1.58086	AT1G17580	4	1.58086	AT2G30100	1	1.41337	AT3G17120	6	1.30374	AT4G23100	1	2.30288	AT5G18410	2	1.55384
AT1G17590	4	0.662257	AT1G17590	4	0.662257	AT2G30110	2	2.35491	AT3G17130	9	0.557519	AT4G23130	7	0.988577	AT5G18420	2	1.21634
AT1G17600	8	0.802171	AT1G17600	8	0.802171	AT2G30120	4	0.862763	AT3G17160	11	1.38136	AT4G23150	7	0.713415	AT5G18430	4	0.605531
AT1G17610	8	0.522288	AT1G17610	8	0.522288	AT2G30140	5	1.411	AT3G17170	1	1.70646	AT4G23180	6	1.84553	AT5G18440	6	1.04118
AT1G17620	6	1.79846	AT1G17620	6	1.79846	AT2G30150	5	1.30374	AT3G17210	1	1.64428	AT4G23190	6	0.766205	AT5G18460	9	1.42308
AT1G17630	4	0.247949	AT1G17630	4	0.247949	AT2G30160	2	1.00043	AT3G17240	1	1.9766	AT4G23200	7	0.760053	AT5G18470	6	1.05843
AT1G17640	2	0.599173	AT1G17640	2	0.599173	AT2G30170	2	1.41533	AT3G17250	3	0.920843	AT4G23210	6	0.361237	AT5G18475	4	0.468643
AT1G17650	1	1.35228	AT1G17650	1	1.35228	AT2G30200	1	1.54984	AT3G17300	2	1.04578	AT4G23220	7	0.9917	AT5G18490	1	1.22096
AT1G17665	4	0.850009	AT1G17665	4	0.850009	AT2G30210	5	0.522288	AT3G17310	4	1.27983	AT4G23240	7	0.424996	AT5G18500	4	1.70686
AT1G17680	1	1.31572	AT1G17680	1	1.31572	AT2G30250	4	1.32761	AT3G17330	4	1.30677	AT4G23250	6	1.41825	AT5G18520	2	2.00271
AT1G17690	2	1.12967	AT1G17690	2	1.12967	AT2G30260	2	1.30172	AT3G17340	2	1.43596	AT4G23260	7	1.55313	AT5G18525	2	1.50146
AT1G17700	3	0.798947	AT1G17700	3	0.798947	AT2G30270	6	0.988577	AT3G17350	6	0.844949	AT4G23270	7	1.56507	AT5G18540	4	0.610554
AT1G17720	2	1.76751	AT1G17720	2	1.76751	AT2G30280	4	0.94807	AT3G17360	2	0.845675	AT4G23290	6	1.33332	AT5G18550	4	1.40323
AT1G17730	2	1.42557	AT1G17730	2	1.42557	AT2G30320	1	1.0668	AT3G17365	2	0.912206	AT4G23300	7	1.15782	AT5G18570	1	1.74622
AT1G17745	1	2.1671	AT1G17745	1	2.1671	AT2G30330	2	0.860667	AT3G17380	7	0.264865	AT4G23310	7	0.680698	AT5G18580	2	1.61761
AT1G17750	4	0.345433	AT1G17750	4	0.345433	AT2G30350	2	0.857145	AT3G17390	2	2.66514	AT4G23320	7	0.382845	AT5G18590	2	1.58458
AT1G17760	2	1.26349	AT1G17760	2	1.26349	AT2G30360	5	0.739224	AT3G17410	4	1.97141	AT4G23330	4	0.928114	AT5G18600	5	1.0797
AT1G17790	4	0.90908	AT1G17790	4	0.90908	AT2G30390	1	2.00554	AT3G17420	4	0.951498	AT4G23400	4	2.29637	AT5G18610	4	1.41806
AT1G17830	4	0.0942964	AT1G17830	4	0.0942964	AT2G30410	2	1.3211	AT3G17430	2	1.20059	AT4G23440	1	1.08892	AT5G18620	2	1.51083
AT1G17840	4	2.10688	AT1G17840	4	2.10688	AT2G30460	3	0.871748	AT3G17440	2	1.26071	AT4G23450	3	0.264865	AT5G18630	1	1.26818
AT1G17860	6	0.778245	AT1G17860	6	0.778245	AT2G30470	3	1.42976	AT3G17450	4	1.24362	AT4G23460	2	1.80289	AT5G18640	1	1.43409
AT1G17870	1	0.645314	AT1G17870	1	0.645314	AT2G30480	6	0.189546	AT3G17465	1	1.28355	AT4G23470	2	2.00999	AT5G18650	2	1.54523
AT1G17880	2	1.73502	AT1G17880	2	1.73502	AT2G30490	4	2.21829	AT3G17470	1	1.29403	AT4G23490	4	1.00949	AT5G18660	1	1.74985
AT1G17890	1	1.438	AT1G17890	1	1.438	AT2G30500	5	1.32833	AT3G17510	4	1.55399	AT4G23540	2	1.25762	AT5G18670	3	1.64704
AT1G17920	4	0.762701	AT1G17920	4	0.762701	AT2G30520	4	2.08105	AT3G17520	11	0.202516	AT4G23570	2	1.68545	AT5G18680	4	1.50894
AT1G17930	6	0.934079	AT1G17930	6	0.934079	AT2G30530	4	1.29065	AT3G17590	2	0.883224	AT4G23600	2	2.08609	AT5G18750	6	0.93289
AT1G17970	4	1.072	AT1G17970	4	1.072	AT2G30540	6	0.0775859	AT3G17609	3	0.909706	AT4G23610	4	0.447375	AT5G18760	3	1.30476
AT1G17980	2	1.45404	AT1G17980	2	1.45404	AT2G30550	4	1.61626	AT3G17611	2	0.815611	AT4G23620	1	0.98332	AT5G18770	8	0.63482
AT1G18030	2	0.869689	AT1G18030	2	0.869689	AT2G30570	3	2.92729	AT3G17630	4	0.565907	AT4G23630	6	2.41228	AT5G18780	7	0.885876
AT1G18040	2	0.744754	AT1G18040	2	0.744754	AT2G30580	2	0.852163	AT3G17640	1	1.02418	AT4G23640	4	1.66414	AT5G18800	2	1.54754
AT1G18060	1	1.64899	AT1G18060	1	1.64899	AT2G30590	4	1.36079	AT3G17680	6	0.740149	AT4G23650	4	2.03853	AT5G18820	1	0.903394
AT1G18070	2	1.87549	AT1G18070	2	1.87549	AT2G30600	2	1.57399	AT3G17700	4	1.37818	AT4G23660	1	0.755608	AT5G18830	6	1.49483
AT1G18080	1	2.47533	AT1G18080	1	2.47533	AT2G30620	3	1.94421	AT3G17710	11	0.48728	AT4G23670	8	2.67826	AT5G18850	7	0.928114
AT1G18090	1	0.728889	AT1G18090	1	0.728889	AT2G30695	1	0.987004	AT3G17740	2	1.07672	AT4G23680	8	0.48728	AT5G18900	3	1.42154
AT1G18100	4	0.363443	AT1G18100	4	0.363443	AT2G30710	2	1.37988	AT3G17750	2	1.56521	AT4G23690	6	0.176178	AT5G18920	4	0.0818152
AT1G18140	6	0.329052	AT1G18140	6	0.329052	AT2G30740	4	1.1467	AT3G17770	1	1.50178	AT4G23710	3	1.44023	AT5G18930	2	0.473808
AT1G18150	4	1.64254	AT1G18150	4	1.64254	AT2G30750	6	0.114311	AT3G17780	4	1.26042	AT4G23730	4	1.38746	AT5G18940	2	1.15212
AT1G18160	3	1.77791	AT1G18160	3	1.77791	AT2G30760	12	0.984901	AT3G17790	1	1.27607	AT4G23740	4	1.61613	AT5G18950	5	0.631271
AT1G18170	1	1.5648	AT1G18170	1	1.5648	AT2G30770	6	0.382845	AT3G17800	3	2.18581	AT4G23750	3	0.798947	AT5G18960	6	1.38536
AT1G18180	1	0.426901	AT1G18180	1	0.426901	AT2G30780	4	0.953769	AT3G17810	1	1.81358	AT4G23760	13	0.452783	AT5G18970	4	0.908453
AT1G18190	2	1.14852	AT1G18190	2	1.14852	AT2G30790	1	0.564524	AT3G17820	1	1.91488	AT4G23800	2	1.58246	AT5G19010	4	1.80473
AT1G18210	2	1.79456	AT1G18210	2	1.79456	AT2G30800	2	1.38052	AT3G17830	1	0.675357	AT4G23810	5	1.17923	AT5G19020	4	0.63482
AT1G18250	4	1.31695	AT1G18250	4	1.31695	AT2G30820	4	0.291702	AT3G17840	4	1.6845	AT4G23820	4	1.94264	AT5G19030	1	0.750215
AT1G18260	1	1.68197	AT1G18260	1	1.68197	AT2G30860	4	3.06096	AT3G17860	4	1.12051	AT4G23840	1	0.798139	AT5G19050	2	1.06329
AT1G18270	1	1.69767	AT1G18270	1	1.69767	AT2G30870	1	2.48686	AT3G17880	2	1.42634	AT4G23850	3	2.33558	AT5G19070	1	0.945769
AT1G18330	3	0.415324	AT1G18330	3	0.415324	AT2G30890	2	0.543186	AT3G17890	9	0.144512	AT4G23860	2	1.27228	AT5G19090	6	1.83672
AT1G18340	2	0.802171	AT1G18340	2	0.802171	AT2G30900	6	0.165897	AT3G17900	4	1.58946	AT4G23870	11	0.440043	AT5G19120	6	0.756507
AT1G18360	1	1.38305	AT1G18360	1	1.38305	AT2G30920	1	0.970431	AT3G17910	1	0.980131	AT4G23880	11	0.674282	AT5G19130	2	1.33872
AT1G18370	4	1.14233	AT1G18370	4	1.14233	AT2G30930	11	1.26763	AT3G17920	2	1.1255	AT4G23885	7	0.605531	AT5G19140	1	2.68531
AT1G18390	4	1.00899	AT1G18390	4	1.00899	AT2G30950	1	2.95039	AT3G17930	1	2.04219	AT4G23890	1	2.01924	AT5G19150	1	2.69745
AT1G18400	4	0.493862	AT1G18400	4	0.493862	AT2G30960	11	0.824087	AT3G17940	1	1.63729	AT4G23900	1	0.75382	AT5G19170	6	0.140854
AT1G18440	1	0.80696	AT1G18440	1	0.80696	AT2G30970	2	1.71104	AT3G17950	6	1.13193	AT4G23910	6	1.11273	AT5G19180	2	1.35046
AT1G18450	2	1.58959	AT1G18450	2	1.58959	AT2G30980	4	1.77424	AT3G17970	1	1.38431	AT4G23920	1	0.942296	AT5G19200	1	0.625282
AT1G18460	2	1.44133	AT1G18460	2	1.44133	AT2G30990	6	1.36212	AT3G18000	1	1.69284	AT4G23930	4	0.356771	AT5G19210	1	0.771404
AT1G18470	2	1.64289	AT1G18470	2	1.64289	AT2G31010	4	1.16762	AT3G18030	1	0.981198	AT4G23940	1	1.64126	AT5G19220	1	2.14964
AT1G18480	1	1.18955	AT1G18480	1	1.18955	AT2G31040	3	2.07493	AT3G18035	9	1.92328	AT4G23950	2	0.591421	AT5G19240	4	1.78044
AT1G18485	4	1.09714	AT1G18485	4	1.09714	AT2G31060	1	1.63103	AT3G18040	4	1.21541	AT4G23980	6	1.324	AT5G19250	4	2.26741
AT1G18490	3	1.11194	AT1G18490	3	1.11194	AT2G31070	4	1.67568	AT3G18050	5	1.97816	AT4G23990	6	1.66204	AT5G19260	6	0.556109
AT1G18500	1	1.94715	AT1G18500	1	1.94715	AT2G31110	6	1.2579	AT3G18060	1	2.03025	AT4G24000	6	0.639516	AT5G19280	2	1.13901
AT1G18540	2	2.09706	AT1G18540	2	2.09706	AT2G31130	7	0.96218	AT3G18070	4	0.0901522	AT4G24010	6	0.840564	AT5G19290	2	1.89251
AT1G18560	2	0.816387	AT1G18560	2	0.816387	AT2G31160	4	0.60679	AT3G18080	4	2.36907	AT4G24020	4	1.5729	AT5G19300	1	0.823324
AT1G18570	4	1.09632	AT1G18570	4	1.09632	AT2G31170	1	1.27634	AT3G18100	2	0.882553	AT4G24040	1	0.516139	AT5G19310	2	1.00649
AT1G18580	4	1.22218	AT1G18580	4	1.22218	AT2G31190	2	1.04486	AT3G18110	4	1.56756	AT4G24050	4	0.541729	AT5G19320	2	1.19608
AT1G18590	6	1.6078	AT1G18590	6	1.6078	AT2G31200	4	1.14562	AT3G18130	1	1.7368	AT4G24060	4	1.09428	AT5G19330	2	1.73135
AT1G18600	1	1.03559	AT1G18600	1	1.03559	AT2G31230	4	0.994801	AT3G18160	2	1.16099	AT4G24090	1	1.43089	AT5G19340	7	0.565907
AT1G18610	2	0.891141	AT1G18610	2	0.891141	AT2G31240	1	1.02128	AT3G18165	2	1.45404	AT4G24110	6	0.148171	AT5G19350	4	1.67396
AT1G18620	6	1.41786	AT1G18620	6	1.41786	AT2G31260	2	1.38954	AT3G18170	4	1.00498	AT4G24120	4	1.5744	AT5G19370	1	1.69981
AT1G18630	2	1.02658	AT1G18630	2	1.02658	AT2G31270	3	0.812486	AT3G18190	1	1.89647	AT4G24130	4	0.776541	AT5G19380	2	1.11194
AT1G18640	1	1.38974	AT1G18640	1	1.38974	AT2G31290	4	0.775691	AT3G18210	1	1.20347	AT4G24140	1	0.29429	AT5G19400	2	2.06789
AT1G18650	4	1.47806	AT1G18650	4	1.47806	AT2G31305	6	0.534356	AT3G18215	1	1.29247	AT4G24160	1	1.32061	AT5G19420	4	1.28567
AT1G18660	1	1.64347	AT1G18660	1	1.64347	AT2G31320	1	0.848571	AT3G18230	6	1.71243	AT4G24175	1	0.757396	AT5G19430	2	1.33166
AT1G18670	4	1.00398	AT1G18670	4	1.00398	AT2G31340	4	0.806166	AT3G18250	11	0.18625	AT4G24190	1	2.5915	AT5G19440	4	1.65206
AT1G18680	4	0.649899	AT1G18680	4	0.649899	AT2G31350	1	1.3167	AT3G18270	1	1.31596	AT4G24200	4	1.37022	AT5G19450	4	1.69005
AT1G18690	4	0.816387	AT1G18690	4	0.816387	AT2G31360	1	1.92455	AT3G18280	6	1.06592	AT4G24210	4	1.07071	AT5G19480	4	0.922674
AT1G18700	2	1.425	AT1G18700	2	1.425	AT2G31370	4	1.53317	AT3G18290	2	1.93271	AT4G24220	1	2.24391	AT5G19490	2	0.0466902
AT1G18710	6	0.944616	AT1G18710	6	0.944616	AT2G31380	4	1.57453	AT3G18295	6	1.008	AT4G24240	6	1.12128	AT5G19500	1	1.93774
AT1G18720	1	1.87079	AT1G18720	1	1.87079	AT2G31390	1	1.62298	AT3G18300	7	0.354531	AT4G24270	1	1.28461	AT5G19510	2	2.3368
AT1G18730	4	1.71567	AT1G18730	4	1.71567	AT2G31400	2	2.48495	AT3G18310	4	0.946924	AT4G24280	1	2.45016	AT5G19530	1	1.26377
AT1G18740	4	1.59506	AT1G18740	4	1.59506	AT2G31410	4	1.47671	AT3G18350	4	1.07715	AT4G24290	4	1.7627	AT5G19540	1	2.05016
AT1G18750	4	0.685974	AT1G18750	4	0.685974	AT2G31440	2	1.31251	AT3G18370	2	1.96118	AT4G24330	2	1.81514	AT5G19550	2	1.86506
AT1G18800	2	1.33047	AT1G18800	2	1.33047	AT2G31450	1	0.885876	AT3G18380	4	1.15747	AT4G24350	1	1.59155	AT5G19570	2	0.96715
AT1G18810	6	1.1048	AT1G18810	6	1.1048	AT2G31490	3	1.68775	AT3G18390	4	2.11316	AT4G24370	9	0.885214	AT5G19580	4	0.754715
AT1G18840	4	1.43689	AT1G18840	4	1.43689	AT2G31510	2	1.77867	AT3G18420	1	1.36057	AT4G24380	2	0.949214	AT5G19590	4	1.88733
AT1G18850	4	0.803771	AT1G18850	4	0.803771	AT2G31530	1	1.17244	AT3G18430	2	1.05931	AT4G24390	4	1.30298	AT5G19600	4	0.262095
AT1G18870	1	1.04852	AT1G18870	1	1.04852	AT2G31570	1	1.74052	AT3G18440	5	1.29273	AT4G24400	4	1.30019	AT5G19620	1	1.55696
AT1G18880	5	0.918392	AT1G18880	5	0.918392	AT2G31650	2	0.963844	AT3G18480	2	1.3641	AT4G24440	2	1.39119	AT5G19630	1	1.09099
AT1G18890	4	1.47857	AT1G18890	4	1.47857	AT2G31660	2	1.80926	AT3G18490	4	2.72534	AT4G24450	1	1.32061	AT5G19660	1	1.4227
AT1G18900	2	1.32737	AT1G18900	2	1.32737	AT2G31670	1	1.83687	AT3G18500	2	1.47671	AT4G24460	3	1.37303	AT5G19670	4	0.900203
AT1G18910	2	0.985956	AT1G18910	2	0.985956	AT2G31680	2	1.00498	AT3G18510	7	0.309524	AT4G24470	2	1.41376	AT5G19680	1	1.16519
AT1G18950	2	1.47003	AT1G18950	2	1.47003	AT2G31710	6	0.833899	AT3G18520	1	1.52168	AT4G24480	4	1.15888	AT5G19690	2	1.94131
AT1G19000	3	2.18548	AT1G19000	3	2.18548	AT2G31725	2	0.419229	AT3G18524	1	0.916549	AT4G24490	2	1.27822	AT5G19730	4	0.97585
AT1G19010	4	0.572767	AT1G19010	4	0.572767	AT2G31730	5	0.28117	AT3G18560	5	0.505136	AT4G24500	8	0.833899	AT5G19750	2	1.38453
AT1G19020	6	0.831652	AT1G19020	6	0.831652	AT2G31740	2	1.36322	AT3G18600	2	1.26042	AT4G24510	4	1.68429	AT5G19760	2	2.18238
AT1G19025	2	0.259307	AT1G19025	2	0.259307	AT2G31750	6	1.48595	AT3G18610	2	0.307025	AT4G24520	1	2.00844	AT5G19790	4	0.202516
AT1G19050	4	0.859258	AT1G19050	4	0.859258	AT2G31790	6	1.98988	AT3G18630	1	0.0942964	AT4G24530	4	1.09346	AT5G19810	13	0.215109
AT1G19100	2	0.984901	AT1G19100	2	0.984901	AT2G31800	2	1.71114	AT3G18640	4	1.48511	AT4G24540	4	1.19446	AT5G19820	2	2.03059
AT1G19110	1	1.59024	AT1G19110	1	1.59024	AT2G31810	1	1.79603	AT3G18660	2	0.133443	AT4G24550	2	1.66292	AT5G19830	1	0.350015
AT1G19120	2	1.13938	AT1G19120	2	1.13938	AT2G31820	6	1.57072	AT3G18680	1	1.85152	AT4G24560	2	1.52807	AT5G19840	2	0.842759
AT1G19130	1	1.41591	AT1G19130	1	1.41591	AT2G31830	2	0.275795	AT3G18690	6	1.09957	AT4G24570	2	1.72074	AT5G19850	1	1.20411
AT1G19140	1	1.19737	AT1G19140	1	1.19737	AT2G31840	4	1.51035	AT3G18710	4	0.983847	AT4G24610	3	1.17482	AT5G19855	1	1.70032
AT1G19150	3	1.87617	AT1G19150	3	1.87617	AT2G31870	2	0.765333	AT3G18740	2	2.00889	AT4G24620	1	1.99681	AT5G19860	6	1.6694
AT1G19170	4	1.15569	AT1G19170	4	1.15569	AT2G31880	4	2.13627	AT3G18750	4	1.1064	AT4G24630	4	1.2151	AT5G19875	6	1.16519
AT1G19180	4	1.26626	AT1G19180	4	1.26626	AT2G31890	2	1.76959	AT3G18760	2	0.974231	AT4G24660	6	1.15888	AT5G19900	4	1.69685
AT1G19210	4	0.0942964	AT1G19210	4	0.0942964	AT2G31900	4	0.838352	AT3G18770	2	1.06109	AT4G24670	2	0.767942	AT5G19910	2	0.873797
AT1G19220	4	1.32134	AT1G19220	4	1.32134	AT2G31955	1	1.21819	AT3G18780	6	2.76108	AT4G24680	4	1.84618	AT5G19920	2	0.895047
AT1G19240	7	0.752924	AT1G19240	7	0.752924	AT2G31960	6	2.1034	AT3G18790	2	1.36034	AT4G24690	1	2.47521	AT5G19930	1	1.05664
AT1G19270	3	1.17175	AT1G19270	3	1.17175	AT2G31970	1	1.29942	AT3G18800	5	0.897633	AT4G24700	6	0.754715	AT5G19940	2	2.28185
AT1G19290	4	0.833153	AT1G19290	4	0.833153	AT2G31990	4	0.611798	AT3G18820	2	1.81366	AT4G24710	1	0.267641	AT5G19950	2	1.24333
AT1G19300	4	1.5005	AT1G19300	4	1.5005	AT2G32000	1	1.26626	AT3G18830	4	2.03096	AT4G24730	1	0.957717	AT5G19960	1	1.05931
AT1G19310	2	1.24274	AT1G19310	2	1.24274	AT2G32010	4	1.30752	AT3G18850	2	0.920233	AT4G24740	2	1.72325	AT5G19980	2	1.40862
AT1G19330	3	1.169	AT1G19330	3	1.169	AT2G32030	1	0.158875	AT3G18860	1	1.67932	AT4G24750	1	1.59285	AT5G20030	6	0.291702
AT1G19340	1	0.596608	AT1G19340	1	0.596608	AT2G32040	1	1.46882	AT3G18870	4	0.82713	AT4G24760	4	1.1467	AT5G20040	1	1.12244
AT1G19360	2	1.34174	AT1G19360	2	1.34174	AT2G32060	2	1.70596	AT3G18880	1	0.182928	AT4G24770	2	2.76826	AT5G20050	4	1.24564
AT1G19370	3	1.18325	AT1G19370	3	1.18325	AT2G32070	2	1.38305	AT3G18890	1	2.11473	AT4G24780	5	1.99557	AT5G20060	1	1.43371
AT1G19380	6	0.817162	AT1G19380	6	0.817162	AT2G32080	2	1.80361	AT3G18900	4	0.218194	AT4G24790	1	0.912206	AT5G20070	1	1.70646
AT1G19430	4	1.42077	AT1G19430	4	1.42077	AT2G32090	1	1.12929	AT3G18910	11	0.617975	AT4G24800	2	1.72622	AT5G20080	2	1.6791
AT1G19440	4	1.22974	AT1G19440	4	1.22974	AT2G32100	6	1.15676	AT3G18930	4	1.29143	AT4G24810	1	1.27364	AT5G20090	2	1.50466
AT1G19450	4	1.40182	AT1G19450	4	1.40182	AT2G32120	2	0.407425	AT3G18940	2	1.01444	AT4G24820	2	1.89271	AT5G20110	2	0.784139
AT1G19480	1	0.91531	AT1G19480	1	0.91531	AT2G32140	8	0.376467	AT3G18970	6	0.575477	AT4G24830	1	1.75588	AT5G20120	4	0.993771
AT1G19485	2	1.23953	AT1G19485	2	1.23953	AT2G32150	4	1.38704	AT3G18980	11	1.27607	AT4G24840	2	1.49074	AT5G20130	4	1.411
AT1G19520	4	1.36673	AT1G19520	4	1.36673	AT2G32160	2	1.57494	AT3G18990	6	1.41376	AT4G24880	2	0.953204	AT5G20140	1	1.4393
AT1G19540	5	0.208844	AT1G19540	5	0.208844	AT2G32170	2	1.40182	AT3G19000	4	1.35767	AT4G24900	2	0.850009	AT5G20150	3	0.665572
AT1G19580	1	1.35386	AT1G19580	1	1.35386	AT2G32220	2	0.685974	AT3G19010	4	1.6203	AT4G24920	2	1.40262	AT5G20160	1	1.63162
AT1G19600	1	1.38494	AT1G19600	1	1.38494	AT2G32250	6	1.03605	AT3G19020	4	1.17209	AT4G24930	3	1.67071	AT5G20170	4	1.24303
AT1G19630	5	0.760053	AT1G19630	5	0.760053	AT2G32260	2	1.61945	AT3G19030	11	0.739224	AT4G24940	2	1.16134	AT5G20180	1	1.24216
AT1G19640	6	0.579521	AT1G19640	6	0.579521	AT2G32280	5	0.635996	AT3G19050	2	1.1068	AT4G24960	2	1.38052	AT5G20200	6	1.42443
AT1G19650	6	1.22734	AT1G19650	6	1.22734	AT2G32290	3	1.23806	AT3G19080	2	0.708463	AT4G24970	2	1.01197	AT5G20220	4	1.02992
AT1G19670	1	2.11383	AT1G19670	1	2.11383	AT2G32380	2	0.931107	AT3G19100	4	1.36454	AT4G24990	4	1.54246	AT5G20230	6	1.29763
AT1G19680	4	1.3167	AT1G19680	4	1.3167	AT2G32390	5	1.00899	AT3G19120	2	1.30501	AT4G25000	1	0.485608	AT5G20250	3	1.35565
AT1G19690	1	0.958836	AT1G19690	1	0.958836	AT2G32400	4	1.35431	AT3G19130	4	1.54202	AT4G25020	2	0.617975	AT5G20270	2	1.54494
AT1G19700	6	1.69767	AT1G19700	6	1.69767	AT2G32410	2	0.74658	AT3G19170	1	2.45121	AT4G25030	1	1.78506	AT5G20280	1	2.45205
AT1G19710	1	1.12435	AT1G19710	1	1.12435	AT2G32415	1	0.942296	AT3G19190	2	1.59454	AT4G25050	1	2.05476	AT5G20290	2	2.64787
AT1G19715	4	1.66853	AT1G19715	4	1.66853	AT2G32430	6	0.794885	AT3G19220	3	1.07243	AT4G25080	1	2.34005	AT5G20300	3	1.4569
AT1G19730	2	0.842029	AT1G19730	2	0.842029	AT2G32440	5	1.23511	AT3G19240	2	1.5183	AT4G25100	1	1.95394	AT5G20320	2	1.45422
AT1G19740	1	1.99387	AT1G19740	1	1.99387	AT2G32450	1	1.21448	AT3G19260	2	0.976923	AT4G25110	2	0.490576	AT5G20350	1	1.84647
AT1G19770	6	1.96753	AT1G19770	6	1.96753	AT2G32470	9	1.4481	AT3G19270	4	0.192818	AT4G25120	1	0.707459	AT5G20360	2	1.19021
AT1G19800	1	1.32881	AT1G19800	1	1.32881	AT2G32480	1	1.94612	AT3G19280	1	0.741073	AT4G25130	1	2.17503	AT5G20380	2	1.52091
AT1G19835	4	1.75175	AT1G19835	4	1.75175	AT2G32500	4	1.22914	AT3G19290	4	1.5688	AT4G25150	4	0.33379	AT5G20400	6	0.836128
AT1G19850	4	1.30526	AT1G19850	4	1.30526	AT2G32510	4	0.343133	AT3G19300	4	0.575477	AT4G25170	4	1.60427	AT5G20410	1	0.998394
AT1G19860	4	1.27146	AT1G19860	4	1.27146	AT2G32520	1	1.54711	AT3G19330	4	0.637179	AT4G25210	6	1.50354	AT5G20420	2	0.440043
AT1G19870	4	1.72507	AT1G19870	4	1.72507	AT2G32560	4	1.61773	AT3G19340	1	1.66304	AT4G25230	2	1.61785	AT5G20450	4	0.470381
AT1G19880	1	1.56327	AT1G19880	1	1.56327	AT2G32580	5	1.64819	AT3G19360	2	0.610554	AT4G25240	4	0.564524	AT5G20480	6	0.804576
AT1G19920	2	1.76655	AT1G19920	2	1.76655	AT2G32590	2	0.46343	AT3G19370	4	1.53406	AT4G25260	6	1.19608	AT5G20500	2	1.57168
AT1G19940	6	0.525343	AT1G19940	6	0.525343	AT2G32600	2	1.19021	AT3G19380	4	1.24041	AT4G25270	4	0.821789	AT5G20520	1	1.46813
AT1G19950	2	1.03134	AT1G19950	2	1.03134	AT2G32630	5	0.426901	AT3G19400	4	1.31768	AT4G25280	2	0.838352	AT5G20540	4	0.839088
AT1G19960	11	1.84857	AT1G19960	11	1.84857	AT2G32640	1	1.30802	AT3G19420	2	1.88108	AT4G25320	4	1.19348	AT5G20570	2	1.53257
AT1G19970	2	0.748405	AT1G19970	2	0.748405	AT2G32680	8	1.3663	AT3G19440	1	0.434457	AT4G25340	1	1.36957	AT5G20580	4	1.14196
AT1G19980	5	0.399379	AT1G19980	5	0.399379	AT2G32690	11	2.29231	AT3G19450	3	1.8929	AT4G25350	2	0.374327	AT5G20590	4	1.38179
AT1G20010	4	2.33249	AT1G20010	4	2.33249	AT2G32700	1	1.93532	AT3G19460	4	1.16029	AT4G25360	4	1.30095	AT5G20600	2	1.23363
AT1G20020	1	2.80836	AT1G20020	1	2.80836	AT2G32710	4	1.01148	AT3G19470	11	0.28117	AT4G25370	1	1.8931	AT5G20610	4	1.45081
AT1G20030	6	0.846399	AT1G20030	6	0.846399	AT2G32720	2	1.34773	AT3G19480	1	1.62055	AT4G25390	3	1.05798	AT5G20630	4	2.57214
AT1G20050	2	1.64738	AT1G20050	2	1.64738	AT2G32730	2	2.15348	AT3G19490	1	1.80553	AT4G25420	4	0.245068	AT5G20640	6	0.205691
AT1G20070	11	1.24448	AT1G20070	11	1.24448	AT2G32760	2	0.982258	AT3G19500	5	0.148171	AT4G25450	1	1.74749	AT5G20650	4	1.73305
AT1G20090	4	1.47891	AT1G20090	4	1.47891	AT2G32765	2	0.374327	AT3G19510	2	1.06854	AT4G25470	5	0.87243	AT5G20660	1	1.79472
AT1G20100	7	1.52229	AT1G20100	7	1.52229	AT2G32770	3	0.00847242	AT3G19515	2	1.36498	AT4G25480	5	0.869003	AT5G20680	4	1.25649
AT1G20110	2	1.98395	AT1G20110	2	1.98395	AT2G32800	4	1.4002	AT3G19520	11	1.41179	AT4G25490	5	0.413367	AT5G20700	6	2.50611
AT1G20160	4	0.96218	AT1G20160	4	0.96218	AT2G32810	4	1.69726	AT3G19540	5	1.44207	AT4G25500	2	1.83442	AT5G20720	1	2.45483
AT1G20190	5	1.1879	AT1G20190	5	1.1879	AT2G32850	2	1.45636	AT3G19550	6	0.309524	AT4G25520	4	1.50768	AT5G20730	4	1.94467
AT1G20200	2	1.76559	AT1G20200	2	1.76559	AT2G32860	6	1.62455	AT3G19553	2	1.7634	AT4G25550	2	1.5867	AT5G20740	6	1.13901
AT1G20220	2	1.72613	AT1G20220	2	1.72613	AT2G32890	12	0.747489	AT3G19570	4	1.15782	AT4G25570	2	2.10416	AT5G20820	5	0.356771
AT1G20230	4	0.472098	AT1G20230	4	0.472098	AT2G32900	2	1.28488	AT3G19580	6	0.907825	AT4G25610	4	0.830903	AT5G20830	1	1.82454
AT1G20270	3	1.02658	AT1G20270	3	1.02658	AT2G32910	4	1.46308	AT3G19590	2	0.877187	AT4G25620	6	1.4114	AT5G20840	2	1.59272
AT1G20300	4	0.956591	AT1G20300	4	0.956591	AT2G32920	2	1.55569	AT3G19620	4	0.882553	AT4G25630	1	1.5152	AT5G20850	1	0.275795
AT1G20330	1	1.92949	AT1G20330	1	1.92949	AT2G32930	4	0.914692	AT3G19630	1	1.07243	AT4G25640	6	2.18935	AT5G20870	5	0.0602066
AT1G20340	1	3.15094	AT1G20340	1	3.15094	AT2G32950	2	1.53776	AT3G19640	3	1.48328	AT4G25650	1	2.02945	AT5G20885	2	1.27391
AT1G20350	2	0.151768	AT1G20350	2	0.151768	AT2G32970	3	1.31027	AT3G19650	6	1.18955	AT4G25660	2	1.49337	AT5G20890	1	2.06928
AT1G20370	1	1.11115	AT1G20370	1	1.11115	AT2G32980	2	0.927514	AT3G19660	8	0.754715	AT4G25680	2	1.48295	AT5G20900	4	1.77501
AT1G20380	1	0.724112	AT1G20380	1	0.724112	AT2G32990	6	1.33662	AT3G19670	2	1.39592	AT4G25700	1	1.54638	AT5G20910	2	1.1052
AT1G20410	1	1.07415	AT1G20410	1	1.07415	AT2G33040	1	2.23697	AT3G19680	4	1.43484	AT4G25710	8	0.964396	AT5G20920	2	1.66722
AT1G20430	6	0.881887	AT1G20430	6	0.881887	AT2G33150	1	2.43975	AT3G19700	4	2.03666	AT4G25720	1	1.23243	AT5G20930	1	1.1143
AT1G20440	9	2.66802	AT1G20440	9	2.66802	AT2G33170	4	1.50162	AT3G19710	1	2.51258	AT4G25730	1	1.75507	AT5G20935	1	0.875831
AT1G20450	4	2.43437	AT1G20450	4	2.43437	AT2G33180	2	1.09998	AT3G19720	2	1.81013	AT4G25740	2	1.77867	AT5G20940	4	0.340821
AT1G20480	4	0.165897	AT1G20480	4	0.165897	AT2G33210	1	1.70946	AT3G19740	4	1.53836	AT4G25760	6	0.415324	AT5G20950	4	2.05476
AT1G20490	4	1.01346	AT1G20490	4	1.01346	AT2G33220	2	1.83687	AT3G19760	2	2.02629	AT4G25770	2	1.29917	AT5G20960	2	1.41806
AT1G20510	4	1.92901	AT1G20510	4	1.92901	AT2G33240	4	0.192818	AT3G19770	2	1.15959	AT4G25780	4	0.532869	AT5G20980	1	1.20506
AT1G20520	6	0.0327799	AT1G20520	6	0.0327799	AT2G33250	7	1.28777	AT3G19780	1	1.13716	AT4G25800	4	0.796519	AT5G20990	1	1.65635
AT1G20540	2	1.19315	AT1G20540	2	1.19315	AT2G33255	1	1.22126	AT3G19790	11	0.915927	AT4G25810	6	0.401418	AT5G21010	4	1.04807
AT1G20550	4	0.688064	AT1G20550	4	0.688064	AT2G33290	4	1.06109	AT3G19800	1	1.67471	AT4G25830	5	0.992218	AT5G21040	1	1.43296
AT1G20560	1	1.52897	AT1G20560	1	1.52897	AT2G33310	5	1.37626	AT3G19810	1	1.45153	AT4G25835	4	0.387034	AT5G21060	1	1.43819
AT1G20575	1	1.14416	AT1G20575	1	1.14416	AT2G33320	4	1.1308	AT3G19820	1	2.46204	AT4G25840	1	0.989098	AT5G21070	1	1.32497
AT1G20580	2	1.45991	AT1G20580	2	1.45991	AT2G33330	5	1.0885	AT3G19840	2	1.22552	AT4G25870	4	1.02562	AT5G21090	4	2.18465
AT1G20620	1	3.70532	AT1G20620	1	3.70532	AT2G33340	1	2.03676	AT3G19850	4	1.15212	AT4G25880	2	1.87995	AT5G21100	2	1.97896
AT1G20630	1	1.75301	AT1G20630	1	1.75301	AT2G33360	5	1.04761	AT3G19860	4	1.54173	AT4G25890	4	1.4163	AT5G21105	2	1.71253
AT1G20640	4	1.5258	AT1G20640	4	1.5258	AT2G33370	2	1.69961	AT3G19870	2	1.50831	AT4G25900	3	1.49889	AT5G21160	2	1.74494
AT1G20650	4	1.47432	AT1G20650	4	1.47432	AT2G33380	2	1.56132	AT3G19900	1	1.54682	AT4G25910	1	1.28672	AT5G21170	2	1.28461
AT1G20670	2	1.22552	AT1G20670	2	1.22552	AT2G33390	9	1.08265	AT3G19910	2	1.52091	AT4G25940	3	1.57358	AT5G22000	3	1.81413
AT1G20690	11	0.352279	AT1G20690	11	0.352279	AT2G33410	4	1.82118	AT3G19930	4	1.66722	AT4G25960	4	2.02821	AT5G22030	2	1.26432
AT1G20693	4	2.15597	AT1G20693	4	2.15597	AT2G33430	6	1.87441	AT3G19950	4	1.42462	AT4G25970	1	1.87134	AT5G22060	2	1.99768
AT1G20696	4	2.00236	AT1G20696	4	2.00236	AT2G33440	2	1.03464	AT3G19960	3	1.77347	AT4G25980	5	0.0983668	AT5G22220	2	0.778245
AT1G20720	2	0.525343	AT1G20720	2	0.525343	AT2G33450	1	1.99911	AT3G19970	2	0.994801	AT4G25990	4	0.227347	AT5G22250	2	1.2948
AT1G20760	2	1.77218	AT1G20760	2	1.77218	AT2G33470	2	1.5258	AT3G19980	2	1.41376	AT4G26000	3	1.39674	AT5G22270	6	0.853589
AT1G20770	2	1.20156	AT1G20770	2	1.20156	AT2G33480	5	1.26098	AT3G19990	1	1.33237	AT4G26060	4	0.921452	AT5G22280	6	0.989098
AT1G20780	4	1.39223	AT1G20780	4	1.39223	AT2G33490	4	1.31498	AT3G20000	2	1.53525	AT4G26070	2	1.26681	AT5G22290	6	1.21011
AT1G20810	1	1.37195	AT1G20810	1	1.37195	AT2G33500	4	1.11819	AT3G20010	2	1.03276	AT4G26080	4	1.9011	AT5G22300	1	1.84247
AT1G20823	4	1.49353	AT1G20823	4	1.49353	AT2G33530	5	1.52927	AT3G20015	4	1.09099	AT4G26090	6	1.42	AT5G22310	4	0.783303
AT1G20830	4	1.16029	AT1G20830	4	1.16029	AT2G33540	2	1.51114	AT3G20020	2	0.978532	AT4G26100	3	1.41786	AT5G22320	1	0.922066
AT1G20840	1	2.10886	AT1G20840	1	2.10886	AT2G33560	2	0.329052	AT3G20040	2	0.535838	AT4G26110	2	1.73773	AT5G22330	1	1.29814
AT1G20850	4	1.38347	AT1G20850	4	1.38347	AT2G33570	4	1.44846	AT3G20050	1	2.05102	AT4G26120	4	0.531377	AT5G22340	4	1.47466
AT1G20870	4	0.270376	AT1G20870	4	0.270376	AT2G33580	4	1.31276	AT3G20060	2	1.429	AT4G26130	6	1.94235	AT5G22360	2	1.29635
AT1G20880	4	1.2151	AT1G20880	4	1.2151	AT2G33590	4	1.39858	AT3G20070	5	0.857851	AT4G26140	6	0.948643	AT5G22370	2	0.924491
AT1G20890	3	0.785814	AT1G20890	3	0.785814	AT2G33600	4	1.20219	AT3G20080	5	1.28725	AT4G26150	2	0.866937	AT5G22380	4	0.155336
AT1G20910	2	0.899563	AT1G20910	2	0.899563	AT2G33610	2	1.20601	AT3G20090	4	0.568659	AT4G26160	2	1.04118	AT5G22390	6	0.763578
AT1G20920	2	1.87209	AT1G20920	2	1.87209	AT2G33620	4	1.57344	AT3G20100	5	1.4683	AT4G26180	2	0.497109	AT5G22400	2	0.983847
AT1G20930	2	0.658927	AT1G20930	2	0.658927	AT2G33630	1	1.5226	AT3G20120	6	1.19899	AT4G26190	2	1.54826	AT5G22430	6	0.122052
AT1G20950	1	1.61168	AT1G20950	1	1.61168	AT2G33640	2	0.165897	AT3G20130	5	0.259307	AT4G26210	3	1.00297	AT5G22440	2	1.36189
AT1G20960	2	2.36307	AT1G20960	2	2.36307	AT2G33680	4	0.407425	AT3G20150	2	0.925704	AT4G26230	2	1.76041	AT5G22450	4	1.69439
AT1G20980	6	1.93897	AT1G20980	6	1.93897	AT2G33700	4	1.26154	AT3G20200	6	0.519224	AT4G26240	5	0.945193	AT5G22460	5	0.760053
AT1G21000	4	1.68734	AT1G21000	4	1.68734	AT2G33730	2	1.97461	AT3G20230	1	1.52168	AT4G26270	4	1.45081	AT5G22500	4	0.895047
AT1G21010	6	0.605531	AT1G21010	6	0.605531	AT2G33735	1	0.189546	AT3G20240	2	1.03276	AT4G26300	1	1.67846	AT5G22510	4	1.90983
AT1G21050	4	1.11076	AT1G21050	4	1.11076	AT2G33740	1	1.37022	AT3G20250	2	1.9427	AT4G26310	1	0.930511	AT5G22570	4	0.370013
AT1G21060	6	0.909706	AT1G21060	6	0.909706	AT2G33760	4	0.0374663	AT3G20260	6	1.01247	AT4G26370	1	1.61043	AT5G22580	1	1.91888
AT1G21065	1	1.85665	AT1G21065	1	1.85665	AT2G33800	1	2.45513	AT3G20270	2	0.830903	AT4G26400	6	1.29583	AT5G22620	1	1.6315
AT1G21070	2	0.785814	AT1G21070	2	0.785814	AT2G33810	6	0.854306	AT3G20280	2	0.783303	AT4G26410	3	1.48545	AT5G22630	1	1.33591
AT1G21080	2	1.5571	AT1G21080	2	1.5571	AT2G33820	2	0.881887	AT3G20290	2	1.6192	AT4G26430	2	0.700418	AT5G22640	4	2.11566
AT1G21090	5	0.690152	AT1G21090	5	0.690152	AT2G33830	4	2.44247	AT3G20300	4	1.41708	AT4G26470	2	0.0134692	AT5G22650	3	2.0636
AT1G21100	5	0.75382	AT1G21100	5	0.75382	AT2G33845	1	1.40101	AT3G20310	4	1.47106	AT4G26480	4	1.72488	AT5G22690	9	0.781626
AT1G21120	5	0.430704	AT1G21120	5	0.430704	AT2G33850	11	2.16717	AT3G20320	1	1.3429	AT4G26490	6	0.458139	AT5G22700	8	1.03559
AT1G21130	5	2.33865	AT1G21130	5	2.33865	AT2G33860	4	1.50768	AT3G20330	1	1.34406	AT4G26500	1	1.26681	AT5G22730	7	0.721217
AT1G21140	1	0.270376	AT1G21140	1	0.270376	AT2G33980	1	0.579521	AT3G20370	6	0.247949	AT4G26510	2	1.55809	AT5G22740	4	1.6993
AT1G21160	1	1.33497	AT1G21160	1	1.33497	AT2G33990	4	1.0467	AT3G20390	1	2.29796	AT4G26520	2	1.60389	AT5G22750	2	0.716354
AT1G21170	2	1.35453	AT1G21170	2	1.35453	AT2G34040	2	1.49662	AT3G20410	4	1.43165	AT4G26530	2	2.57602	AT5G22760	2	1.61552
AT1G21190	2	1.29506	AT1G21190	2	1.29506	AT2G34050	2	0.584851	AT3G20420	2	0.695315	AT4G26540	4	1.6808	AT5G22790	3	1.01836
AT1G21200	6	1.03087	AT1G21200	6	1.03087	AT2G34060	5	0.345433	AT3G20430	3	0.995833	AT4G26550	2	0.854306	AT5G22820	2	0.726988
AT1G21240	6	1.00549	AT1G21240	6	1.00549	AT2G34070	6	1.09957	AT3G20440	1	1.13193	AT4G26555	1	1.28646	AT5G22830	2	1.69253
AT1G21250	6	2.44723	AT1G21250	6	2.44723	AT2G34080	6	0.470381	AT3G20470	11	1.67793	AT4G26570	4	1.37988	AT5G22840	2	1.09998
AT1G21270	6	2.07045	AT1G21270	6	2.07045	AT2G34090	1	1.1879	AT3G20480	1	0.34772	AT4G26590	4	0.840564	AT5G22850	4	1.40563
AT1G21350	1	1.25452	AT1G21350	1	1.25452	AT2G34110	11	1.2646	AT3G20490	6	0.696339	AT4G26600	1	0.975308	AT5G22860	2	0.991182
AT1G21370	2	0.913454	AT1G21370	2	0.913454	AT2G34150	2	0.999413	AT3G20500	4	1.52245	AT4G26610	4	1.39264	AT5G22875	4	0.844949
AT1G21380	4	1.61379	AT1G21380	4	1.61379	AT2G34160	3	0.915927	AT3G20510	2	1.2151	AT4G26620	1	1.40363	AT5G22880	3	1.7597
AT1G21410	2	0.980131	AT1G21410	2	0.980131	AT2G34180	4	0.289076	AT3G20550	2	1.30977	AT4G26630	2	2.28874	AT5G22920	2	0.911584
AT1G21440	1	1.87031	AT1G21440	1	1.87031	AT2G34190	4	0.879881	AT3G20560	2	0.96107	AT4G26640	4	1.63222	AT5G22940	2	0.91531
AT1G21450	4	1.32207	AT1G21450	4	1.32207	AT2G34200	4	0.733615	AT3G20570	6	1.13193	AT4G26650	2	1.46899	AT5G22950	2	1.36454
AT1G21460	6	1.16484	AT1G21460	6	1.16484	AT2G34250	2	2.37089	AT3G20620	7	0.949214	AT4G26660	4	0.915927	AT5G23010	1	2.68309
AT1G21480	2	0.953769	AT1G21480	2	0.953769	AT2G34260	1	0.963844	AT3G20630	2	1.60287	AT4G26670	2	1.54682	AT5G23020	1	1.66348
AT1G21500	6	1.86631	AT1G21500	6	1.86631	AT2G34300	4	1.626	AT3G20650	2	1.13193	AT4G26680	6	0.554695	AT5G23050	1	1.44427
AT1G21540	1	0.672116	AT1G21540	1	0.672116	AT2G34310	9	1.43912	AT3G20660	2	0.359	AT4G26690	1	1.75597	AT5G23060	3	2.28477
AT1G21550	2	0.601734	AT1G21550	2	0.601734	AT2G34357	2	1.61279	AT3G20670	2	1.34521	AT4G26700	2	1.62696	AT5G23070	1	1.25338
AT1G21560	5	1.15462	AT1G21560	5	1.15462	AT2G34360	4	0.668861	AT3G20680	3	1.13679	AT4G26710	4	1.86276	AT5G23080	2	1.31695
AT1G21580	6	2.03825	AT1G21580	6	2.03825	AT2G34400	4	0.436338	AT3G20720	2	1.47347	AT4G26720	2	1.21634	AT5G23090	6	0.820254
AT1G21590	4	1.91944	AT1G21590	4	1.91944	AT2G34450	4	0.529866	AT3G20730	4	0.824087	AT4G26750	2	1.55753	AT5G23110	2	1.79749
AT1G21600	4	1.96489	AT1G21600	4	1.96489	AT2G34460	1	1.78397	AT3G20740	1	1.18922	AT4G26760	4	1.40343	AT5G23120	1	2.3689
AT1G21610	4	1.41041	AT1G21610	4	1.41041	AT2G34470	1	1.92739	AT3G20770	4	2.22628	AT4G26780	1	1.04852	AT5G23130	2	0.517684
AT1G21630	2	2.10392	AT1G21630	2	2.10392	AT2G34480	2	2.44917	AT3G20780	1	0.905299	AT4G26790	6	0.975308	AT5G23140	1	1.41806
AT1G21640	2	1.81506	AT1G21640	2	1.81506	AT2G34490	1	1.50815	AT3G20790	1	1.46272	AT4G26800	5	0.0901522	AT5G23150	2	1.71518
AT1G21650	1	1.49921	AT1G21650	1	1.49921	AT2G34500	1	0.395309	AT3G20800	2	1.41611	AT4G26840	2	1.79692	AT5G23170	4	0.205691
AT1G21660	3	1.59233	AT1G21660	3	1.59233	AT2G34510	6	1.52045	AT3G20810	2	1.94548	AT4G26850	1	2.78142	AT5G23210	4	1.51427
AT1G21670	1	1.6278	AT1G21670	1	1.6278	AT2G34520	1	1.25139	AT3G20820	4	1.95258	AT4G26860	1	1.51286	AT5G23230	1	0.534356
AT1G21680	1	2.2692	AT1G21680	1	2.2692	AT2G34560	2	1.73437	AT3G20830	2	0.767074	AT4G26870	1	1.74822	AT5G23240	1	2.35058
AT1G21690	1	1.19995	AT1G21690	1	1.19995	AT2G34570	2	0.700418	AT3G20860	2	0.565907	AT4G26900	1	1.57804	AT5G23250	1	1.27092
AT1G21700	2	1.59376	AT1G21700	2	1.59376	AT2G34585	6	1.87651	AT3G20870	1	1.16064	AT4G26910	1	1.79144	AT5G23290	2	1.15176
AT1G21710	1	0.903394	AT1G21710	1	0.903394	AT2G34590	1	1.89982	AT3G20900	12	0.436338	AT4G26940	6	1.66995	AT5G23300	1	1.18889
AT1G21720	2	1.66667	AT1G21720	2	1.66667	AT2G34620	6	1.47415	AT3G20910	4	0.938204	AT4G26950	4	0.87243	AT5G23310	1	1.33071
AT1G21730	2	1.25621	AT1G21730	2	1.25621	AT2G34630	1	1.42976	AT3G20920	2	1.28751	AT4G26970	1	2.25236	AT5G23320	1	0.264865
AT1G21740	6	0.802171	AT1G21740	6	0.802171	AT2G34640	4	1.59454	AT3G20930	4	1.22431	AT4G26980	3	0.994286	AT5G23330	1	1.02031
AT1G21750	2	2.10143	AT1G21750	2	2.10143	AT2G34650	4	0.834643	AT3G20960	6	0.500333	AT4G27000	4	2.10791	AT5G23340	1	1.12854
AT1G21760	2	1.37347	AT1G21760	2	1.37347	AT2G34660	2	2.2619	AT3G20970	1	1.19348	AT4G27010	2	1.03559	AT5G23380	4	0.483944
AT1G21770	1	1.72074	AT1G21770	1	1.72074	AT2G34670	4	0.436338	AT3G21055	8	2.9304	AT4G27030	1	1.53924	AT5G23390	4	1.38326
AT1G21780	2	1.9002	AT1G21780	2	1.9002	AT2G34680	1	1.89101	AT3G21060	1	1.12128	AT4G27040	2	1.41415	AT5G23400	4	0.845675
AT1G21790	2	1.01444	AT1G21790	2	1.01444	AT2G34690	2	1.38683	AT3G21070	2	1.24709	AT4G27050	9	1.03699	AT5G23405	12	0.779935
AT1G21810	4	0.367822	AT1G21810	4	0.367822	AT2G34710	4	1.5507	AT3G21080	4	0.28117	AT4G27060	3	1.48043	AT5G23420	4	1.28882
AT1G21830	6	0.879205	AT1G21830	6	0.879205	AT2G34750	2	1.72832	AT3G21090	4	0.411401	AT4G27080	2	1.44774	AT5G23430	1	1.0914
AT1G21840	1	0.428815	AT1G21840	1	0.428815	AT2G34770	1	1.46132	AT3G21100	4	0.972064	AT4G27090	2	2.41282	AT5G23440	1	1.33568
AT1G21880	1	1.57737	AT1G21880	1	1.57737	AT2G34780	6	1.269	AT3G21110	1	1.0914	AT4G27120	2	1.38263	AT5G23450	2	1.9046
AT1G21890	6	0.0818152	AT1G21890	6	0.0818152	AT2G34790	7	0.541729	AT3G21140	1	1.23124	AT4G27130	2	1.93514	AT5G23460	13	0.575477
AT1G21900	2	1.28435	AT1G21900	2	1.28435	AT2G34810	7	1.04715	AT3G21160	2	1.28987	AT4G27180	2	1.68534	AT5G23480	4	0.34772
AT1G21910	4	0.122052	AT1G21910	4	0.122052	AT2G34840	2	0.953204	AT3G21175	2	1.1772	AT4G27230	2	1.6192	AT5G23520	3	1.08892
AT1G21920	1	1.24766	AT1G21920	1	1.24766	AT2G34850	1	0.312008	AT3G21190	4	1.50625	AT4G27240	4	1.0237	AT5G23530	4	0.810911
AT1G21980	4	1.45009	AT1G21980	4	1.45009	AT2G34860	3	1.98205	AT3G21200	1	1.73117	AT4G27260	5	1.33965	AT5G23540	2	2.01108
AT1G22020	2	1.35745	AT1G22020	2	1.35745	AT2G34900	2	1.07501	AT3G21220	4	1.34336	AT4G27270	1	0.653309	AT5G23550	2	0.894399
AT1G22030	6	0.29429	AT1G22030	6	0.29429	AT2G34920	2	0.724112	AT3G21230	1	0.857851	AT4G27280	2	1.68744	AT5G23570	4	1.2948
AT1G22040	2	1.13679	AT1G22040	2	1.13679	AT2G34930	6	0.900842	AT3G21240	1	1.19478	AT4G27300	7	1.7431	AT5G23580	4	1.05034
AT1G22050	4	0.883888	AT1G22050	4	0.883888	AT2G34940	2	0.169351	AT3G21250	4	1.91568	AT4G27320	4	1.86638	AT5G23610	4	1.38641
AT1G22060	4	1.73249	AT1G22060	4	1.73249	AT2G34960	1	0.986481	AT3G21260	2	0.563125	AT4G27350	1	0.605531	AT5G23630	2	1.87373
AT1G22070	4	1.72603	AT1G22070	4	1.72603	AT2G34970	1	1.42596	AT3G21270	6	1.17956	AT4G27370	2	0.470381	AT5G23660	6	1.52731
AT1G22140	4	1.29557	AT1G22140	4	1.29557	AT2G35010	1	1.23392	AT3G21280	2	1.07415	AT4G27380	6	1.1072	AT5G23670	1	1.50146
AT1G22160	6	1.56811	AT1G22160	6	1.56811	AT2G35020	2	1.41903	AT3G21290	4	1.2966	AT4G27390	1	1.22461	AT5G23680	2	0.98332
AT1G22170	1	0.765333	AT1G22170	1	0.765333	AT2G35030	4	0.473808	AT3G21300	1	1.0544	AT4G27410	4	0.785814	AT5G23690	1	0.772263
AT1G22180	2	0.899563	AT1G22180	2	0.899563	AT2G35040	1	1.754	AT3G21350	2	0.96715	AT4G27430	4	2.02026	AT5G23710	2	0.758283
AT1G22190	4	1.44427	AT1G22190	4	1.44427	AT2G35050	4	2.39994	AT3G21360	1	1.11234	AT4G27435	4	0.63482	AT5G23720	2	1.06723
AT1G22200	2	1.50577	AT1G22200	2	1.50577	AT2G35060	4	1.79218	AT3G21390	2	1.10958	AT4G27440	1	2.58661	AT5G23730	2	1.13268
AT1G22270	2	1.09223	AT1G22270	2	1.09223	AT2G35100	4	1.17038	AT3G21400	4	0.610554	AT4G27450	4	0.824087	AT5G23740	2	1.69315
AT1G22275	5	0.125871	AT1G22275	5	0.125871	AT2G35110	2	1.82758	AT3G21420	6	0.189546	AT4G27470	2	1.22401	AT5G23750	4	1.34864
AT1G22280	4	1.58445	AT1G22280	4	1.58445	AT2G35120	1	1.27173	AT3G21430	2	1.34151	AT4G27480	4	0.632457	AT5G23760	6	1.2468
AT1G22300	2	2.22477	AT1G22300	2	2.22477	AT2G35150	4	0.0983668	AT3G21470	6	0.144512	AT4G27500	2	2.2241	AT5G23770	6	0.148171
AT1G22310	6	0.925101	AT1G22310	6	0.925101	AT2G35155	1	1.36892	AT3G21540	1	1.15355	AT4G27520	6	2.43044	AT5G23800	6	0.245068
AT1G22330	4	1.16692	AT1G22330	4	1.16692	AT2G35160	4	0.321826	AT3G21550	5	0.731734	AT4G27540	4	0.883888	AT5G23810	4	0.680698
AT1G22340	6	0.0732783	AT1G22340	6	0.0732783	AT2G35170	1	0.679637	AT3G21560	6	1.83665	AT4G27600	1	2.05507	AT5G23820	11	1.55427
AT1G22360	6	1.53938	AT1G22360	6	1.53938	AT2G35190	2	1.04395	AT3G21580	1	1.17821	AT4G27620	4	1.17141	AT5G23850	5	1.33849
AT1G22370	6	1.33143	AT1G22370	6	1.33143	AT2G35230	6	1.31768	AT3G21600	4	0.60045	AT4G27640	2	1.83554	AT5G23860	4	1.7823
AT1G22380	6	0.118199	AT1G22380	6	0.118199	AT2G35260	4	2.17387	AT3G21610	1	1.20347	AT4G27650	1	1.27688	AT5G23870	6	0.905299
AT1G22400	6	0.968249	AT1G22400	6	0.968249	AT2G35290	6	0.316955	AT3G21630	4	1.48009	AT4G27652	11	1.0261	AT5G23880	2	1.2701
AT1G22410	1	2.06531	AT1G22410	1	2.06531	AT2G35320	2	1.07157	AT3G21640	2	1.02322	AT4G27654	13	0.449185	AT5G23890	1	1.93105
AT1G22430	4	1.35789	AT1G22430	4	1.35789	AT2G35330	2	1.58564	AT3G21650	3	1.02944	AT4G27657	11	1.07928	AT5G23900	2	1.74931
AT1G22450	2	1.70204	AT1G22450	2	1.70204	AT2G35340	2	0.896989	AT3G21670	4	1.82102	AT4G27680	2	1.25196	AT5G23910	2	0.76968
AT1G22490	4	0.345433	AT1G22490	4	0.345433	AT2G35360	2	0.752018	AT3G21690	6	2.14536	AT4G27690	2	0.95036	AT5G23920	4	1.64922
AT1G22500	4	0.574124	AT1G22500	4	0.574124	AT2G35370	1	2.43121	AT3G21700	2	1.00599	AT4G27700	1	1.82569	AT5G23940	6	1.91599
AT1G22510	2	0.875154	AT1G22510	2	0.875154	AT2G35390	1	1.69336	AT3G21740	5	0.609306	AT4G27710	5	1.43707	AT5G24000	1	0.999413
AT1G22520	4	1.18724	AT1G22520	4	1.18724	AT2G35410	3	1.72161	AT3G21750	6	1.96362	AT4G27720	2	1.68334	AT5G24010	4	1.0075
AT1G22530	2	1.86073	AT1G22530	2	1.86073	AT2G35430	2	0.522288	AT3G21760	7	1.89003	AT4G27730	4	0.91901	AT5G24020	1	1.39654
AT1G22540	4	1.2896	AT1G22540	4	1.2896	AT2G35450	1	1.20059	AT3G21770	6	0.755608	AT4G27750	4	1.18458	AT5G24030	1	1.1143
AT1G22550	4	0.788303	AT1G22550	4	0.788303	AT2G35470	7	1.05305	AT3G21780	7	0.695315	AT4G27760	1	1.38305	AT5G24120	1	1.96068
AT1G22570	4	0.93289	AT1G22570	4	0.93289	AT2G35480	4	0.363443	AT3G21790	7	1.54261	AT4G27780	1	1.20728	AT5G24150	1	1.95704
AT1G22590	6	1.02466	AT1G22590	6	1.02466	AT2G35490	1	1.9805	AT3G21810	4	1.14743	AT4G27800	2	2.36772	AT5G24160	1	1.4198
AT1G22610	6	1.91171	AT1G22610	6	1.91171	AT2G35500	3	1.58458	AT3G21865	2	1.49969	AT4G27820	5	1.52122	AT5G24165	6	1.76629
AT1G22620	2	1.44078	AT1G22620	2	1.44078	AT2G35510	4	1.69991	AT3G21870	2	0.762701	AT4G27830	5	1.68838	AT5G24170	2	0.688064
AT1G22630	4	1.44737	AT1G22630	4	1.44737	AT2G35520	2	0.999413	AT3G21890	3	0.778245	AT4G27840	4	0.994801	AT5G24210	4	1.80193
AT1G22640	5	1.24996	AT1G22640	5	1.24996	AT2G35530	3	1.18525	AT3G21950	6	0.862066	AT4G27850	11	0.0327799	AT5G24260	1	1.34521
AT1G22650	4	1.05709	AT1G22650	4	1.05709	AT2G35540	4	0.787475	AT3G22060	6	0.774838	AT4G27860	4	1.008	AT5G24270	4	0.155336
AT1G22660	1	0.941715	AT1G22660	1	0.941715	AT2G35550	4	0.192818	AT3G22104	4	1.24881	AT4G27880	5	1.18057	AT5G24280	4	0.671034
AT1G22690	5	1.104	AT1G22690	5	1.104	AT2G35585	4	0.0983668	AT3G22110	1	1.97304	AT4G27900	3	1.55099	AT5G24290	4	0.262095
AT1G22700	1	1.75003	AT1G22700	1	1.75003	AT2G35605	1	0.808549	AT3G22120	6	3.0247	AT4G27910	2	0.948643	AT5G24300	1	2.10364
AT1G22710	2	2.25917	AT1G22710	2	2.25917	AT2G35610	2	1.42231	AT3G22150	4	1.42576	AT4G27940	2	1.03746	AT5G24310	4	0.655561
AT1G22730	2	1.35588	AT1G22730	2	1.35588	AT2G35620	4	1.62189	AT3G22160	11	0.778245	AT4G27990	1	1.94663	AT5G24320	4	1.37626
AT1G22740	2	1.17141	AT1G22740	2	1.17141	AT2G35630	2	1.88799	AT3G22170	6	1.73913	AT4G28010	5	0.605531	AT5G24330	2	0.218194
AT1G22750	4	1.52957	AT1G22750	4	1.52957	AT2G35635	3	1.81444	AT3G22180	2	0.936443	AT4G28020	1	0.403429	AT5G24340	1	0.945193
AT1G22770	5	1.98826	AT1G22770	5	1.98826	AT2G35650	4	1.21789	AT3G22190	4	1.38389	AT4G28025	4	1.70385	AT5G24350	2	1.6616
AT1G22780	2	1.7287	AT1G22780	2	1.7287	AT2G35680	1	2.08601	AT3G22200	1	1.96301	AT4G28030	1	1.78606	AT5G24360	2	1.21042
AT1G22790	6	1.2984	AT1G22790	6	1.2984	AT2G35690	2	1.27064	AT3G22210	8	1.51892	AT4G28050	4	1.25139	AT5G24380	4	0.837614
AT1G22800	1	0.992218	AT1G22800	1	0.992218	AT2G35700	4	0.767074	AT3G22220	4	1.2151	AT4G28080	2	2.65463	AT5G24390	2	0.407425
AT1G22830	4	0.767074	AT1G22830	4	0.767074	AT2G35710	2	0.151768	AT3G22230	2	1.89673	AT4G28085	11	0.189546	AT5G24400	1	1.41337
AT1G22840	2	1.77977	AT1G22840	2	1.77977	AT2G35720	1	1.22218	AT3G22231	11	2.53716	AT4G28100	5	1.32833	AT5G24420	1	0.864161
AT1G22850	1	2.02447	AT1G22850	1	2.02447	AT2G35733	13	0.0374663	AT3G22260	4	0.93467	AT4G28150	3	0.389113	AT5G24430	4	1.27849
AT1G22860	2	1.22673	AT1G22860	2	1.22673	AT2G35736	4	0.610554	AT3G22290	2	1.33919	AT4G28160	11	0.338496	AT5G24450	2	1.51349
AT1G22870	1	1.20633	AT1G22870	1	1.20633	AT2G35740	1	0.714397	AT3G22300	1	1.04852	AT4G28180	11	0.881887	AT5G24460	2	1.41337
AT1G22880	6	1.04852	AT1G22880	6	1.04852	AT2G35750	13	0.495489	AT3G22320	2	1.44409	AT4G28190	6	0.622856	AT5G24470	3	1.46062
AT1G22885	12	0.80696	AT1G22885	12	0.80696	AT2G35760	5	1.44225	AT3G22370	1	1.82048	AT4G28200	2	1.37454	AT5G24490	1	2.16934
AT1G22890	12	1.12854	AT1G22890	12	1.12854	AT2G35780	4	1.59866	AT3G22380	6	2.6559	AT4G28210	4	1.4367	AT5G24500	7	1.22914
AT1G22900	6	0.253677	AT1G22900	6	0.253677	AT2G35790	3	1.44262	AT3G22400	6	1.00094	AT4G28220	2	1.304	AT5G24520	2	1.57831
AT1G22910	4	1.5641	AT1G22910	4	1.5641	AT2G35795	1	0.999922	AT3G22420	4	1.28751	AT4G28230	7	0.749311	AT5G24530	4	1.64324
AT1G22920	2	1.49581	AT1G22920	2	1.49581	AT2G35800	2	1.6103	AT3G22425	1	1.31793	AT4G28240	8	1.49597	AT5G24570	11	0.947497
AT1G22930	2	2.35123	AT1G22930	2	2.35123	AT2G35820	1	1.1964	AT3G22430	6	0.995315	AT4G28250	4	1.72584	AT5G24580	6	0.873797
AT1G22940	1	1.29866	AT1G22940	1	1.29866	AT2G35840	1	1.95794	AT3G22440	4	2.53993	AT4G28260	4	1.70163	AT5G24590	6	1.45225
AT1G22960	4	0.685974	AT1G22960	4	0.685974	AT2G35860	1	2.03087	AT3G22450	4	0.0818152	AT4G28270	2	1.39572	AT5G24610	3	1.43202
AT1G22970	4	0.985426	AT1G22970	4	0.985426	AT2G35880	4	1.70636	AT3G22460	3	0.603004	AT4G28290	11	0.575477	AT5G24620	6	1.90707
AT1G22985	3	0.595309	AT1G22985	3	0.595309	AT2G35900	4	1.24738	AT3G22480	2	1.1925	AT4G28300	3	2.11131	AT5G24650	3	1.59064
AT1G23000	6	0.773984	AT1G23000	6	0.773984	AT2G35910	4	0.110354	AT3G22520	4	1.54027	AT4G28310	4	0.744754	AT5G24655	7	0.596608
AT1G23010	1	0.548979	AT1G23010	1	0.548979	AT2G35920	2	1.34521	AT3G22530	4	1.23747	AT4G28320	4	0.760942	AT5G24660	7	1.24041
AT1G23020	2	1.35137	AT1G23020	2	1.35137	AT2G35930	4	1.13567	AT3G22550	6	1.19511	AT4G28330	6	0.405432	AT5G24670	1	1.61884
AT1G23030	4	1.31939	AT1G23030	4	1.31939	AT2G35940	4	2.43112	AT3G22590	2	1.12664	AT4G28350	6	1.05619	AT5G24690	3	2.10894
AT1G23040	10	1.27173	AT1G23040	10	1.27173	AT2G35960	6	1.66678	AT3G22600	4	0.779091	AT4G28370	2	1.20759	AT5G24710	3	2.01675
AT1G23050	11	0.5388	AT1G23050	11	0.5388	AT2G36000	4	1.67953	AT3G22620	6	0.571406	AT4G28390	2	1.11703	AT5G24740	2	1.62696
AT1G23060	6	0.378598	AT1G23060	6	0.378598	AT2G36010	2	0.70143	AT3G22630	1	1.53346	AT4G28400	4	1.52957	AT5G24750	1	0.750215
AT1G23080	4	1.98742	AT1G23080	4	1.98742	AT2G36030	13	0.25081	AT3G22660	2	1.24448	AT4G28430	4	0.18625	AT5G24760	2	0.910336
AT1G23090	4	1.53361	AT1G23090	4	1.53361	AT2G36050	6	0.488931	AT3G22670	4	0.267641	AT4G28440	1	1.63882	AT5G24800	4	1.20948
AT1G23100	1	0.326643	AT1G23100	1	0.326643	AT2G36060	2	1.69726	AT3G22680	6	0.744754	AT4G28450	1	1.18091	AT5G24810	1	2.02954
AT1G23130	7	2.91789	AT1G23130	7	2.91789	AT2G36070	1	1.33095	AT3G22690	4	0.477208	AT4G28480	2	1.59981	AT5G24830	4	0.844949
AT1G23140	4	0.436338	AT1G23140	4	0.436338	AT2G36080	4	0.399379	AT3G22740	1	1.37797	AT4G28490	4	1.72908	AT5G24840	1	0.879881
AT1G23180	4	1.44189	AT1G23180	4	1.44189	AT2G36090	4	0.93289	AT3G22750	4	0.834643	AT4G28540	3	1.52867	AT5G24850	1	1.04348
AT1G23190	1	2.03215	AT1G23190	1	2.03215	AT2G36100	6	0.0512297	AT3G22760	2	0.894399	AT4G28550	2	0.741994	AT5G24870	4	1.21942
AT1G23200	6	0.586171	AT1G23200	6	0.586171	AT2G36130	1	1.28514	AT3G22780	2	1.47124	AT4G28570	1	1.56646	AT5G24890	5	1.28882
AT1G23205	6	0.949214	AT1G23205	6	0.949214	AT2G36145	3	1.50988	AT3G22790	5	1.45009	AT4G28590	4	0.829394	AT5G24930	3	2.47825
AT1G23220	2	1.0075	AT1G23220	2	1.0075	AT2G36160	2	1.98695	AT3G22810	4	0.804576	AT4G28600	1	1.49921	AT5G24970	1	0.913454
AT1G23230	2	1.76976	AT1G23230	2	1.76976	AT2G36170	2	1.71508	AT3G22840	3	2.07187	AT4G28610	4	1.51349	AT5G25050	1	0.857145
AT1G23260	2	1.44097	AT1G23260	2	1.44097	AT2G36200	2	0.966602	AT3G22845	2	1.50082	AT4G28640	6	0.851448	AT5G25060	2	1.73885
AT1G23280	2	1.15104	AT1G23280	2	1.15104	AT2G36220	7	1.51286	AT3G22850	4	1.15747	AT4G28650	4	1.09181	AT5G25070	5	1.39898
AT1G23310	1	3.04745	AT1G23310	1	3.04745	AT2G36230	1	1.2185	AT3G22880	1	0.519224	AT4G28660	1	1.9511	AT5G25080	2	1.06767
AT1G23330	1	1.10038	AT1G23330	1	1.10038	AT2G36240	4	1.43763	AT3G22890	2	2.64832	AT4G28680	1	0.483944	AT5G25090	6	0.82713
AT1G23340	6	0.639516	AT1G23340	6	0.639516	AT2G36250	1	2.01281	AT3G22910	4	0.338496	AT4G28700	2	0.102399	AT5G25100	2	2.09864
AT1G23360	1	1.17482	AT1G23360	1	1.17482	AT2G36270	4	0.393259	AT3G22930	2	0.520759	AT4G28706	1	1.5152	AT5G25110	5	0.694289
AT1G23380	4	0.424996	AT1G23380	4	0.424996	AT2G36290	5	1.26515	AT3G22950	2	1.18091	AT4G28710	4	1.64532	AT5G25120	6	1.11194
AT1G23390	4	1.64358	AT1G23390	4	1.64358	AT2G36300	2	1.22492	AT3G22960	1	2.49066	AT4G28740	2	1.59725	AT5G25130	6	0.726034
AT1G23400	4	1.70446	AT1G23400	4	1.70446	AT2G36310	1	1.37109	AT3G22970	4	1.98585	AT4G28750	1	2.86818	AT5G25140	6	0.856433
AT1G23410	2	0.329052	AT1G23410	2	0.329052	AT2G36320	4	1.69838	AT3G22980	2	1.15176	AT4G28760	5	1.64658	AT5G25170	4	0.771404
AT1G23440	1	1.48794	AT1G23440	1	1.48794	AT2G36330	6	0.944033	AT3G22990	4	1.2966	AT4G28770	3	1.44004	AT5G25190	4	0.247949
AT1G23480	4	0.996345	AT1G23480	4	0.996345	AT2G36350	5	1.22673	AT3G23000	5	2.27084	AT4G28780	4	1.89537	AT5G25210	9	0.779091
AT1G23490	3	2.38629	AT1G23490	3	2.38629	AT2G36360	2	1.3345	AT3G23010	6	0.436338	AT4G28830	1	0.834643	AT5G25220	4	1.86052
AT1G23530	6	0.331427	AT1G23530	6	0.331427	AT2G36370	2	0.712431	AT3G23020	4	0.561733	AT4G28910	4	1.74804	AT5G25240	8	0.253677
AT1G23550	4	0.28117	AT1G23550	4	0.28117	AT2G36380	5	1.77287	AT3G23030	6	1.4886	AT4G28950	4	0.189546	AT5G25270	2	1.76085
AT1G23710	6	1.21324	AT1G23710	6	1.21324	AT2G36390	1	2.30977	AT3G23050	6	1.90199	AT4G28980	2	1.48711	AT5G25280	6	1.89336
AT1G23730	5	0.557519	AT1G23730	5	0.557519	AT2G36400	4	1.2646	AT3G23070	4	1.58683	AT4G28990	4	0.918392	AT5G25340	2	0.809337
AT1G23740	1	2.06113	AT1G23740	1	2.06113	AT2G36410	4	1.5267	AT3G23080	2	1.41747	AT4G29000	2	1.09957	AT5G25350	2	1.89245
AT1G23750	1	0.597893	AT1G23750	1	0.597893	AT2G36430	6	1.4108	AT3G23090	5	0.774838	AT4G29010	1	2.15476	AT5G25360	4	1.32689
AT1G23780	2	1.53495	AT1G23780	2	1.53495	AT2G36460	2	2.19201	AT3G23100	4	1.32037	AT4G29020	11	2.44449	AT5G25390	4	0.458139
AT1G23790	4	0.514574	AT1G23790	4	0.514574	AT2G36470	4	1.01148	AT3G23150	1	0.772263	AT4G29030	11	1.82355	AT5G25440	4	0.85996
AT1G23800	1	1.01836	AT1G23800	1	1.01836	AT2G36480	2	1.22824	AT3G23160	4	0.84929	AT4G29040	2	2.12274	AT5G25460	6	2.11049
AT1G23820	1	1.8128	AT1G23820	1	1.8128	AT2G36485	2	0.66115	AT3G23170	11	1.11625	AT4G29050	6	0.942876	AT5G25475	9	0.801369
AT1G23830	9	0.742914	AT1G23830	9	0.742914	AT2G36490	1	1.86728	AT3G23200	4	0.384944	AT4G29060	1	2.61542	AT5G25480	1	0.547541
AT1G23840	9	0.791606	AT1G23840	9	0.791606	AT2G36530	2	2.60688	AT3G23210	3	0.94979	AT4G29070	4	1.32593	AT5G25490	2	0.472098
AT1G23850	9	0.283821	AT1G23850	9	0.283821	AT2G36570	4	1.61292	AT3G23250	4	0.0942964	AT4G29080	6	1.36979	AT5G25500	6	0.267641
AT1G23860	2	1.43146	AT1G23860	2	1.43146	AT2G36590	4	0.882553	AT3G23280	1	2.11866	AT4G29100	5	1.51551	AT5G25510	4	1.40743
AT1G23870	4	1.01885	AT1G23870	4	1.01885	AT2G36620	2	1.89615	AT3G23290	4	1.24041	AT4G29120	1	1.40763	AT5G25520	2	1.67525
AT1G23880	1	0.513018	AT1G23880	1	0.513018	AT2G36630	4	1.65646	AT3G23300	4	1.85848	AT4G29130	4	1.81693	AT5G25540	7	1.46796
AT1G23890	1	0.641851	AT1G23890	1	0.641851	AT2G36670	4	0.994286	AT3G23310	4	1.44737	AT4G29140	4	1.21355	AT5G25560	2	1.77951
AT1G23960	11	1.51737	AT1G23960	11	1.51737	AT2G36680	2	1.21105	AT3G23325	2	0.851448	AT4G29160	2	1.95121	AT5G25570	6	0.140854
AT1G23980	4	0.436338	AT1G23980	4	0.436338	AT2G36720	3	1.54725	AT3G23330	4	0.547541	AT4G29170	2	0.345433	AT5G25580	4	0.42116
AT1G24020	5	2.00574	AT1G24020	5	2.00574	AT2G36730	6	0.466912	AT3G23340	4	1.08054	AT4G29190	3	1.82156	AT5G25590	6	1.28698
AT1G24030	4	0.571406	AT1G24030	4	0.571406	AT2G36740	2	0.952637	AT3G23390	2	1.7188	AT4G29210	1	1.73371	AT5G25610	4	2.90291
AT1G24040	3	1.2883	AT1G24040	3	1.2883	AT2G36750	6	0.208844	AT3G23400	1	2.10767	AT4G29220	4	1.89892	AT5G25620	4	0.657801
AT1G24050	2	1.50799	AT1G24050	2	1.50799	AT2G36810	2	1.77578	AT3G23410	1	1.53983	AT4G29230	4	0.319398	AT5G25630	4	2.09929
AT1G24070	4	0.941715	AT1G24070	4	0.941715	AT2G36830	5	2.60461	AT3G23430	2	1.16379	AT4G29240	4	0.68702	AT5G25760	2	1.24967
AT1G24100	6	2.01626	AT1G24100	6	2.01626	AT2G36835	4	1.67589	AT3G23450	11	2.06312	AT4G29250	4	0.509888	AT5G25770	1	1.04395
AT1G24120	1	1.324	AT1G24120	1	1.324	AT2G36840	1	0.801369	AT3G23490	1	1.81209	AT4G29260	4	1.35945	AT5G25800	2	0.736428
AT1G24140	2	0.942876	AT1G24140	2	0.942876	AT2G36850	4	2.03876	AT3G23540	1	1.33965	AT4G29270	4	0.218194	AT5G25810	4	0.202516
AT1G24150	6	0.956029	AT1G24150	6	0.956029	AT2G36870	4	1.1255	AT3G23550	4	0.676428	AT4G29330	2	1.31102	AT5G25820	4	0.452783
AT1G24170	4	1.6118	AT1G24170	4	1.6118	AT2G36880	2	2.53688	AT3G23560	4	1.1036	AT4G29350	2	2.46393	AT5G25830	4	0.459905
AT1G24180	1	1.64864	AT1G24180	1	1.64864	AT2G36885	1	1.16204	AT3G23570	2	1.49678	AT4G29360	4	1.01592	AT5G25840	4	1.32737
AT1G24190	2	1.72784	AT1G24190	2	1.72784	AT2G36890	4	0.0466902	AT3G23580	1	1.27634	AT4G29380	1	1.52655	AT5G25880	1	0.580857
AT1G24240	1	0.887859	AT1G24240	1	0.887859	AT2G36900	2	1.16589	AT3G23590	4	1.53614	AT4G29390	2	1.75908	AT5G25890	5	0.959952
AT1G24280	2	0.773128	AT1G24280	2	0.773128	AT2G36910	4	2.1906	AT3G23600	2	2.12074	AT4G29410	2	1.73764	AT5G25900	4	1.37497
AT1G24290	1	0.779935	AT1G24290	1	0.779935	AT2G36930	2	1.37303	AT3G23605	4	0.34772	AT4G29420	4	0.801369	AT5G25930	4	1.09957
AT1G24310	2	1.1772	AT1G24310	2	1.1772	AT2G36950	6	1.25224	AT3G23610	2	0.454586	AT4G29430	2	0.86346	AT5G25940	6	1.25875
AT1G24330	4	0.705462	AT1G24330	4	0.705462	AT2G36960	2	1.12588	AT3G23620	2	1.23273	AT4G29440	2	1.23451	AT5G26010	4	0.0602066
AT1G24340	1	1.08767	AT1G24340	1	1.08767	AT2G36970	5	1.52655	AT3G23640	1	1.92504	AT4G29480	3	1.73987	AT5G26030	1	1.69067
AT1G24350	1	1.28116	AT1G24350	1	1.28116	AT2G36980	6	0.256501	AT3G23660	2	1.54202	AT4G29490	1	1.44391	AT5G26040	1	0.945193
AT1G24360	1	1.86144	AT1G24360	1	1.86144	AT2G36990	1	1.87644	AT3G23670	2	1.08517	AT4G29510	2	1.4367	AT5G26110	1	0.956029
AT1G24400	4	0.975308	AT1G24400	4	0.975308	AT2G37020	2	1.03652	AT3G23690	4	1.52015	AT4G29520	2	1.21105	AT5G26180	1	1.10759
AT1G24440	4	0.840564	AT1G24440	4	0.840564	AT2G37040	1	2.45081	AT3G23700	1	1.86907	AT4G29530	2	0.324241	AT5G26200	2	0.179552
AT1G24450	1	0.931107	AT1G24450	1	0.931107	AT2G37050	4	1.60503	AT3G23710	1	0.862763	AT4G29540	1	0.652169	AT5G26210	4	1.61118
AT1G24460	6	1.81561	AT1G24460	6	1.81561	AT2G37080	6	1.64462	AT3G23730	6	1.072	AT4G29560	4	0.267641	AT5G26220	1	0.242169
AT1G24470	2	0.682813	AT1G24470	2	0.682813	AT2G37110	4	1.83746	AT3G23740	6	0.654436	AT4G29590	1	1.44937	AT5G26230	6	1.34429
AT1G24490	1	1.5226	AT1G24490	1	1.5226	AT2G37120	11	1.08433	AT3G23750	4	1.72334	AT4G29610	1	0.571406	AT5G26240	2	1.5922
AT1G24510	1	2.11951	AT1G24510	1	2.11951	AT2G37130	4	1.45903	AT3G23760	2	0.980662	AT4G29660	4	0.795699	AT5G26330	5	0.900842
AT1G24530	4	0.671034	AT1G24530	4	0.671034	AT2G37150	4	1.05619	AT3G23790	1	1.44755	AT4G29670	1	1.85771	AT5G26340	4	1.7907
AT1G24575	11	0.689113	AT1G24575	11	0.689113	AT2G37160	1	1.25053	AT3G23805	6	0.990663	AT4G29680	1	1.55027	AT5G26360	1	2.07557
AT1G24610	2	1.30777	AT1G24610	2	1.30777	AT2G37190	2	2.04413	AT3G23810	1	2.46665	AT4G29700	1	1.2098	AT5G26570	1	2.41053
AT1G24625	6	1.35767	AT1G24625	6	1.35767	AT2G37220	2	2.8713	AT3G23820	1	2.6014	AT4G29720	1	1.40101	AT5G26600	1	1.51442
AT1G24706	2	1.77926	AT1G24706	2	1.77926	AT2G37240	1	1.53703	AT3G23830	1	1.12282	AT4G29735	5	1.28143	AT5G26610	2	1.33872
AT1G24735	1	0.415324	AT1G24735	1	0.415324	AT2G37250	1	1.48711	AT3G23840	4	1.357	AT4G29740	4	0.675357	AT5G26660	4	0.468643
AT1G24764	4	1.40783	AT1G24764	4	1.40783	AT2G37260	4	1.08433	AT3G23870	3	0.169351	AT4G29750	4	1.54682	AT5G26680	1	0.789961
AT1G25230	1	1.15498	AT1G25230	1	1.15498	AT2G37280	4	0.289076	AT3G23880	7	0.608055	AT4G29780	2	1.61043	AT5G26710	1	1.69531
AT1G25250	4	0.799754	AT1G25250	4	0.799754	AT2G37300	11	0.582188	AT3G23890	2	1.47227	AT4G29790	4	1.51644	AT5G26720	11	0.340821
AT1G25260	1	1.24738	AT1G25260	1	1.24738	AT2G37310	4	0.586171	AT3G23900	3	1.55413	AT4G29810	2	1.69439	AT5G26731	11	0.227347
AT1G25275	7	2.01631	AT1G25275	7	2.01631	AT2G37320	4	0.256501	AT3G23920	3	2.32413	AT4G29820	2	0.798947	AT5G26740	2	1.19931
AT1G25280	4	1.61304	AT1G25280	4	1.61304	AT2G37330	1	0.884552	AT3G23930	8	0.247949	AT4G29830	1	1.33755	AT5G26760	2	1.39346
AT1G25290	1	1.15032	AT1G25290	1	1.15032	AT2G37340	2	1.86506	AT3G23940	1	1.92273	AT4G29840	1	2.06179	AT5G26770	6	0.848571
AT1G25320	4	0.882553	AT1G25320	4	0.882553	AT2G37360	4	1.00899	AT3G23980	3	1.44864	AT4G29870	2	1.3345	AT5G26780	2	1.54653
AT1G25350	1	1.67471	AT1G25350	1	1.67471	AT2G37380	4	0.554695	AT3G23990	1	1.88262	AT4G29890	1	1.15391	AT5G26790	9	0.118199
AT1G25360	4	0.329052	AT1G25360	4	0.329052	AT2G37390	4	0.514574	AT3G24000	4	0.745668	AT4G29900	4	1.98321	AT5G26820	1	1.70365
AT1G25370	4	0.989098	AT1G25370	4	0.989098	AT2G37400	1	1.21448	AT3G24010	2	1.16969	AT4G29910	2	0.72219	AT5G26830	1	1.82599
AT1G25375	1	1.02514	AT1G25375	1	1.02514	AT2G37410	2	1.87948	AT3G24030	1	1.30677	AT4G29940	2	1.11234	AT5G26850	2	1.66359
AT1G25380	2	1.30374	AT1G25380	2	1.30374	AT2G37420	2	0.825608	AT3G24040	4	1.43127	AT4G29950	2	1.32521	AT5G26860	1	1.5037
AT1G25390	4	1.49565	AT1G25390	4	1.49565	AT2G37450	6	1.22974	AT3G24050	6	1.68587	AT4G29960	3	1.21199	AT5G26880	1	1.68006
AT1G25400	8	0.943455	AT1G25400	8	0.943455	AT2G37460	6	1.18591	AT3G24070	7	1.28803	AT4G29990	6	0.440043	AT5G26910	4	1.25281
AT1G25420	2	1.21261	AT1G25420	2	1.21261	AT2G37470	3	1.16204	AT3G24080	2	1.70846	AT4G30000	1	0.920233	AT5G26920	4	1.31077
AT1G25450	4	1.77287	AT1G25450	4	1.77287	AT2G37480	7	1.93868	AT3G24090	1	0.655561	AT4G30010	4	1.85138	AT5G26940	1	1.22309
AT1G25470	4	0.882553	AT1G25470	4	0.882553	AT2G37500	1	1.48661	AT3G24120	4	1.2407	AT4G30020	4	1.86907	AT5G26960	2	1.38073
AT1G25490	2	1.92835	AT1G25490	2	1.92835	AT2G37510	4	0.29942	AT3G24140	4	1.26955	AT4G30060	4	1.08559	AT5G26980	2	0.915927
AT1G25500	2	0.885876	AT1G25500	2	0.885876	AT2G37520	4	1.42308	AT3G24150	5	1.05887	AT4G30080	4	1.32928	AT5G26990	4	0.804576
AT1G25510	4	0.883224	AT1G25510	4	0.883224	AT2G37540	4	1.39959	AT3G24160	4	2.09362	AT4G30110	1	1.1631	AT5G27000	4	0.321826
AT1G25520	1	1.29273	AT1G25520	1	1.29273	AT2G37550	2	1.80926	AT3G24170	1	2.07728	AT4G30130	6	0.488931	AT5G27100	6	0.682813
AT1G25530	4	0.880551	AT1G25530	4	0.880551	AT2G37560	2	0.25081	AT3G24180	1	1.91513	AT4G30140	6	1.1178	AT5G27110	4	0.378598
AT1G25540	2	1.62564	AT1G25540	2	1.62564	AT2G37570	4	1.5021	AT3G24190	1	2.11104	AT4G30150	4	1.18658	AT5G27150	2	1.96062
AT1G25550	3	0.990139	AT1G25550	3	0.990139	AT2G37580	6	1.17585	AT3G24200	1	1.46657	AT4G30160	2	1.77209	AT5G27210	4	0.382845
AT1G25560	4	1.47755	AT1G25560	4	1.47755	AT2G37585	4	0.810911	AT3G24315	2	1.05843	AT4G30190	4	2.46116	AT5G27220	8	0.0942964
AT1G25570	4	1.495	AT1G25570	4	1.495	AT2G37590	6	0.233326	AT3G24320	1	0.802972	AT4G30200	5	1.69798	AT5G27230	4	0.110354
AT1G25580	4	1.15319	AT1G25580	4	1.15319	AT2G37600	2	1.31176	AT3G24350	2	1.27282	AT4G30210	1	2.19754	AT5G27240	5	0.885214
AT1G26090	1	1.08265	AT1G26090	1	1.08265	AT2G37630	4	1.93027	AT3G24360	1	0.242169	AT4G30220	2	1.45476	AT5G27270	4	1.36979
AT1G26100	2	0.994801	AT1G26100	2	0.994801	AT2G37640	5	1.76916	AT3G24430	1	2.08492	AT4G30230	7	0.0901522	AT5G27280	2	1.61798
AT1G26110	2	2.34461	AT1G26110	2	2.34461	AT2G37650	6	1.0169	AT3G24440	4	1.12051	AT4G30270	6	1.94404	AT5G27290	1	1.39078
AT1G26130	3	1.23184	AT1G26130	3	1.23184	AT2G37660	1	2.43543	AT3G24450	6	0.0421028	AT4G30310	1	1.88753	AT5G27320	4	1.17038
AT1G26150	4	2.24263	AT1G26150	4	2.24263	AT2G37710	6	2.23603	AT3G24460	2	0.713415	AT4G30330	2	0.795699	AT5G27330	8	1.15248
AT1G26160	1	1.17551	AT1G26160	1	1.17551	AT2G37720	4	0.0374663	AT3G24480	4	2.17659	AT4G30340	2	1.36034	AT5G27350	6	1.49173
AT1G26170	2	1.38578	AT1G26170	2	1.38578	AT2G37760	2	1.21417	AT3G24490	4	1.29712	AT4G30350	4	1.59763	AT5G27360	6	0.698388
AT1G26190	1	1.05215	AT1G26190	1	1.05215	AT2G37770	2	0.760942	AT3G24495	1	0.928114	AT4G30360	4	1.22673	AT5G27380	1	1.89892
AT1G26210	11	1.34058	AT1G26210	11	1.34058	AT2G37790	2	1.19119	AT3G24500	2	1.09551	AT4G30390	3	0.957152	AT5G27395	1	0.952637
AT1G26220	1	1.1056	AT1G26220	1	1.1056	AT2G37840	2	1.2657	AT3G24503	1	2.20844	AT4G30400	4	1.18856	AT5G27400	2	0.981728
AT1G26230	1	1.26126	AT1G26230	1	1.26126	AT2G37860	3	1.51286	AT3G24506	4	1.09058	AT4G30410	5	0.520759	AT5G27410	1	1.41337
AT1G26260	4	0.671034	AT1G26260	4	0.671034	AT2G37890	2	0.461679	AT3G24515	2	0.492215	AT4G30440	1	2.18385	AT5G27420	4	1.29039
AT1G26270	3	1.65058	AT1G26270	3	1.65058	AT2G37900	4	0.411401	AT3G24520	4	1.12359	AT4G30450	12	0.503546	AT5G27430	2	1.02322
AT1G26290	11	0.0646077	AT1G26290	11	0.0646077	AT2G37920	4	1.44482	AT3G24530	1	1.23481	AT4G30470	4	1.65803	AT5G27450	1	0.980662
AT1G26300	3	0.995315	AT1G26300	3	0.995315	AT2G37940	2	1.68292	AT3G24550	5	1.99362	AT4G30480	1	1.26349	AT5G27460	6	0.857851
AT1G26330	3	0.350015	AT1G26330	3	0.350015	AT2G37950	4	0.0134692	AT3G24560	1	0.752018	AT4G30490	1	1.31473	AT5G27470	1	1.72927
AT1G26340	2	0.821022	AT1G26340	2	0.821022	AT2G37970	1	1.62055	AT3G24570	2	1.12702	AT4G30500	2	0.579521	AT5G27490	2	0.842759
AT1G26370	2	1.19446	AT1G26370	2	1.19446	AT2G37975	4	0.766205	AT3G24590	1	1.36652	AT4G30520	4	0.969886	AT5G27520	2	0.929909
AT1G26380	7	0.162385	AT1G26380	7	0.162385	AT2G37990	2	1.41942	AT3G24630	6	0.609306	AT4G30530	1	2.36005	AT5G27540	2	1.63091
AT1G26390	7	0.0183676	AT1G26390	7	0.0183676	AT2G38000	1	1.25082	AT3G24660	4	0.922674	AT4G30550	1	1.2883	AT5G27550	2	0.953204
AT1G26440	1	1.32037	AT1G26440	1	1.32037	AT2G38010	1	1.58551	AT3G24670	6	0.926306	AT4G30560	4	0.728889	AT5G27560	1	1.60805
AT1G26450	4	0.800566	AT1G26450	4	0.800566	AT2G38020	2	1.59943	AT3G24715	4	0.470381	AT4G30570	2	0.443717	AT5G27600	2	1.48462
AT1G26460	2	1.52275	AT1G26460	2	1.52275	AT2G38040	1	2.3773	AT3G24740	4	1.47586	AT4G30580	1	1.43108	AT5G27610	2	0.519224
AT1G26470	4	0.829394	AT1G26470	4	0.829394	AT2G38050	1	1.16029	AT3G24760	4	1.41513	AT4G30600	1	2.10159	AT5G27620	2	0.793252
AT1G26500	5	0.208844	AT1G26500	5	0.208844	AT2G38080	6	1.19086	AT3G24770	9	1.27553	AT4G30610	4	0.98332	AT5G27630	3	0.575477
AT1G26520	1	0.802972	AT1G26520	1	0.802972	AT2G38090	3	0.793252	AT3G24800	2	1.01543	AT4G30620	1	1.09058	AT5G27650	2	1.4544
AT1G26530	2	0.319398	AT1G26530	2	0.319398	AT2G38110	4	1.3534	AT3G24810	4	0.312008	AT4G30630	8	1.01739	AT5G27660	1	0.63482
AT1G26540	6	0.501949	AT1G26540	6	0.501949	AT2G38120	2	1.9464	AT3G24820	3	0.705462	AT4G30650	1	2.04427	AT5G27670	2	1.43875
AT1G26550	1	1.84283	AT1G26550	1	1.84283	AT2G38130	1	1.18024	AT3G24830	2	2.3041	AT4G30660	6	1.6949	AT5G27680	1	0.426901
AT1G26560	4	1.30777	AT1G26560	4	1.30777	AT2G38140	4	2.01281	AT3G24840	6	0.799754	AT4G30680	2	0.354531	AT5G27700	2	1.71075
AT1G26570	1	0.951498	AT1G26570	1	0.951498	AT2G38160	6	0.29429	AT3G24890	3	0.169351	AT4G30690	1	1.59969	AT5G27710	3	0.939379
AT1G26580	4	1.7676	AT1G26580	4	1.7676	AT2G38170	2	2.03591	AT3G24900	6	0.456366	AT4G30700	4	0.554695	AT5G27720	2	1.66535
AT1G26620	5	1.05976	AT1G26620	5	1.05976	AT2G38180	2	0.834643	AT3G24982	8	0.707459	AT4G30720	1	1.60389	AT5G27730	1	1.37946
AT1G26630	2	2.58872	AT1G26630	2	2.58872	AT2G38185	2	0.715377	AT3G25010	8	1.42404	AT4G30760	5	1.44555	AT5G27740	1	1.19446
AT1G26640	1	1.28488	AT1G26640	1	1.28488	AT2G38270	1	1.72937	AT3G25020	8	1.18591	AT4G30790	2	1.60654	AT5G27750	8	0.605531
AT1G26650	4	1.27688	AT1G26650	4	1.27688	AT2G38280	2	1.61155	AT3G25040	2	1.44755	AT4G30800	2	0.546098	AT5G27760	3	1.33638
AT1G26660	1	0.537328	AT1G26660	1	0.537328	AT2G38290	1	1.52351	AT3G25070	4	1.55113	AT4G30810	5	1.62225	AT5G27770	2	1.77603
AT1G26665	2	1.28116	AT1G26665	2	1.28116	AT2G38300	4	0.393259	AT3G25100	2	0.506721	AT4G30820	2	0.726034	AT5G27820	1	0.534356
AT1G26670	2	1.79765	AT1G26670	2	1.79765	AT2G38310	4	1.59673	AT3G25110	1	1.02562	AT4G30825	2	1.3841	AT5G27830	3	1.04943
AT1G26690	2	1.12664	AT1G26690	2	1.12664	AT2G38320	6	0.338496	AT3G25120	4	0.898281	AT4G30830	4	0.110354	AT5G27840	2	1.46917
AT1G26730	2	0.500333	AT1G26730	2	0.500333	AT2G38330	4	1.53643	AT3G25130	6	0.692221	AT4G30840	2	0.826373	AT5G27850	2	2.13126
AT1G26740	3	0.855016	AT1G26740	3	0.855016	AT2G38360	3	1.36848	AT3G25140	4	1.93738	AT4G30860	2	0.473808	AT5G27920	1	0.814827
AT1G26750	4	1.10119	AT1G26750	4	1.10119	AT2G38370	6	0.973151	AT3G25150	4	1.6682	AT4G30890	2	1.5091	AT5G27930	4	1.61871
AT1G26760	2	0.438194	AT1G26760	2	0.438194	AT2G38400	1	1.36012	AT3G25190	1	0.570029	AT4G30900	1	1.23333	AT5G27950	2	1.52716
AT1G26770	5	1.52091	AT1G26770	5	1.52091	AT2G38410	2	1.54552	AT3G25210	4	0.876507	AT4G30930	1	1.05664	AT5G27970	2	1.62274
AT1G26790	3	0.208844	AT1G26790	3	0.208844	AT2G38420	4	0.590117	AT3G25220	1	1.44281	AT4G30935	4	1.28089	AT5G27990	2	1.08934
AT1G26800	2	1.01739	AT1G26800	2	1.01739	AT2G38440	2	1.82048	AT3G25230	2	1.73484	AT4G30940	2	0.63482	AT5G28010	7	0.356771
AT1G26820	2	0.528364	AT1G26820	2	0.528364	AT2G38450	3	0.989098	AT3G25290	5	0.783303	AT4G30950	2	2.40335	AT5G28020	1	1.64208
AT1G26830	2	1.74457	AT1G26830	2	1.74457	AT2G38460	1	0.952066	AT3G25400	1	0.588798	AT4G30960	6	2.36529	AT5G28030	1	0.774838
AT1G26840	2	0.264865	AT1G26840	2	0.264865	AT2G38465	6	0.69736	AT3G25410	1	1.46009	AT4G30990	2	1.49467	AT5G28040	6	1.47003
AT1G26850	4	2.26928	AT1G26850	4	2.26928	AT2G38470	4	1.74227	AT3G25440	4	0.441884	AT4G30993	6	1.37131	AT5G28050	1	1.62467
AT1G26880	2	1.73399	AT1G26880	2	1.73399	AT2G38480	6	0.617975	AT3G25470	1	1.65036	AT4G30996	5	1.39346	AT5G28060	2	1.93479
AT1G26900	4	0.565907	AT1G26900	4	0.565907	AT2G38500	6	0.523824	AT3G25480	4	1.21479	AT4G31000	4	0.695315	AT5G28150	4	0.902759
AT1G26910	2	0.803771	AT1G26910	2	0.803771	AT2G38530	6	1.47227	AT3G25500	6	1.78423	AT4G31020	4	0.407425	AT5G28220	2	1.00043
AT1G26920	7	1.13231	AT1G26920	7	1.13231	AT2G38540	6	3.056	AT3G25510	9	0.365638	AT4G31040	1	1.7339	AT5G28290	2	1.1024
AT1G26930	4	0.509888	AT1G26930	4	0.509888	AT2G38550	4	1.62322	AT3G25520	2	2.38124	AT4G31050	1	0.75382	AT5G28300	4	1.58788
AT1G26940	1	0.852876	AT1G26940	1	0.852876	AT2G38560	2	1.2548	AT3G25530	1	1.89757	AT4G31060	4	0.715377	AT5G28490	4	1.17788
AT1G26960	4	0.735495	AT1G26960	4	0.735495	AT2G38570	1	0.662257	AT3G25540	2	1.15248	AT4G31080	2	1.68503	AT5G28500	1	2.25307
AT1G27000	4	1.84473	AT1G27000	4	1.84473	AT2G38580	7	1.03371	AT3G25545	3	0.965503	AT4G31120	1	1.39695	AT5G28530	6	0.806166
AT1G27030	1	1.30777	AT1G27030	1	1.30777	AT2G38610	2	1.38766	AT3G25560	4	1.25818	AT4G31130	4	1.40843	AT5G28630	12	0.376467
AT1G27050	4	0.713415	AT1G27050	4	0.713415	AT2G38640	6	0.971522	AT3G25570	2	1.0075	AT4G31140	5	1.07027	AT5G28640	2	1.15711
AT1G27060	1	0.718311	AT1G27060	1	0.718311	AT2G38650	4	1.6203	AT3G25580	2	0.948643	AT4G31150	1	0.898281	AT5G28740	2	1.66513
AT1G27070	1	1.05619	AT1G27070	1	1.05619	AT2G38660	1	1.1738	AT3G25585	2	1.50815	AT4G31160	2	1.69736	AT5G28750	1	1.77072
AT1G27090	4	2.06254	AT1G27090	4	2.06254	AT2G38670	2	1.73437	AT3G25600	2	0.868315	AT4G31170	3	1.82523	AT5G28770	4	0.806166
AT1G27100	4	1.75882	AT1G27100	4	1.75882	AT2G38700	1	1.57858	AT3G25610	3	1.33662	AT4G31180	1	1.99019	AT5G28840	1	2.11312
AT1G27120	4	1.18158	AT1G27120	4	1.18158	AT2G38710	1	1.46413	AT3G25620	3	0.434457	AT4G31200	2	1.37109	AT5G28920	11	1.6073
AT1G27130	6	1.83857	AT1G27130	6	1.83857	AT2G38720	4	0.215109	AT3G25640	4	0.114311	AT4G31210	1	1.50178	AT5G29000	4	1.02754
AT1G27150	1	1.15355	AT1G27150	1	1.15355	AT2G38730	1	0.926908	AT3G25660	1	1.965	AT4G31240	2	0.473808	AT5G30490	2	0.991182
AT1G27190	4	1.66973	AT1G27190	4	1.66973	AT2G38740	1	1.40583	AT3G25670	2	0.498724	AT4G31250	4	0.733615	AT5G30510	1	2.50824
AT1G27200	1	1.39552	AT1G27200	1	1.39552	AT2G38750	6	1.29583	AT3G25680	1	1.05125	AT4G31270	4	0.544651	AT5G32440	3	1.76165
AT1G27210	3	1.26515	AT1G27210	3	1.26515	AT2G38760	4	0.685974	AT3G25690	4	2.48135	AT4G31290	1	1.55526	AT5G32450	4	1.4886
AT1G27290	6	1.61403	AT1G27290	6	1.61403	AT2G38770	2	1.60211	AT3G25710	5	0.883888	AT4G31300	1	1.94876	AT5G32470	1	1.20474
AT1G27300	6	1.09876	AT1G27300	6	1.09876	AT2G38780	2	1.18591	AT3G25730	4	0.0646077	AT4G31310	1	1.31719	AT5G33280	2	1.55696
AT1G27310	2	1.78664	AT1G27310	2	1.78664	AT2G38790	9	1.12359	AT3G25740	1	0.93289	AT4G31330	1	0.336139	AT5G33290	4	1.50704
AT1G27320	1	2.07936	AT1G27320	1	2.07936	AT2G38800	6	1.90895	AT3G25780	1	0.809337	AT4G31340	4	1.89121	AT5G33300	4	0.331427
AT1G27340	4	1.57791	AT1G27340	4	1.57791	AT2G38810	2	0.786645	AT3G25800	2	1.73736	AT4G31360	2	0.779091	AT5G33370	4	1.48628
AT1G27360	6	1.03559	AT1G27360	6	1.03559	AT2G38820	4	0.64876	AT3G25805	1	1.23806	AT4G31390	1	1.70113	AT5G34850	4	2.06858
AT1G27370	6	0.897633	AT1G27370	6	0.897633	AT2G38830	2	0.359	AT3G25840	2	1.83158	AT4G31400	2	0.378598	AT5G34930	1	1.03699
AT1G27385	1	1.29428	AT1G27385	1	1.29428	AT2G38840	2	1.17754	AT3G25860	1	1.91667	AT4G31410	4	1.19576	AT5G34940	1	0.73736
AT1G27390	3	1.45369	AT1G27390	3	1.45369	AT2G38860	1	1.62358	AT3G25870	7	0.695315	AT4G31420	2	1.47398	AT5G35080	2	1.1274
AT1G27400	2	1.87678	AT1G27400	2	1.87678	AT2G38870	1	1.33237	AT3G25890	4	1.22126	AT4G31430	6	1.38326	AT5G35100	1	1.88129
AT1G27410	2	0.886541	AT1G27410	2	0.886541	AT2G38880	6	0.949214	AT3G25900	1	0.675357	AT4G31450	4	1.39959	AT5G35160	3	2.01118
AT1G27430	2	1.74273	AT1G27430	2	1.74273	AT2G38950	2	1.45654	AT3G25910	4	1.5771	AT4G31460	1	1.1048	AT5G35170	1	2.15537
AT1G27435	4	1.11115	AT1G27435	4	1.11115	AT2G38960	2	1.00498	AT3G25920	1	2.2407	AT4G31500	6	2.54463	AT5G35180	2	1.92817
AT1G27440	3	0.888516	AT1G27440	3	0.888516	AT2G38970	2	1.16519	AT3G25940	1	0.599173	AT4G31530	1	1.68144	AT5G35200	5	1.69067
AT1G27450	1	2.13742	AT1G27450	1	2.13742	AT2G39000	1	1.47209	AT3G25980	2	0.761823	AT4G31540	6	1.28329	AT5G35320	6	1.02031
AT1G27460	2	1.12512	AT1G27460	2	1.12512	AT2G39010	4	2.27461	AT3G26000	4	1.47227	AT4G31550	4	1.51473	AT5G35330	2	1.23303
AT1G27480	1	1.67201	AT1G27480	1	1.67201	AT2G39020	1	1.73192	AT3G26020	3	1.20379	AT4G31560	6	1.51629	AT5G35360	1	2.07415
AT1G27510	2	1.65364	AT1G27510	2	1.65364	AT2G39030	1	0.00847242	AT3G26030	3	1.53017	AT4G31570	5	1.74503	AT5G35370	4	1.29454
AT1G27520	2	1.46325	AT1G27520	2	1.46325	AT2G39050	4	1.58617	AT3G26050	6	0.140854	AT4G31580	2	1.73268	AT5G35410	4	0.663371
AT1G27530	2	1.83173	AT1G27530	2	1.83173	AT2G39080	1	1.4569	AT3G26060	1	2.24213	AT4G31590	4	1.68059	AT5G35430	2	1.34704
AT1G27590	2	0.994801	AT1G27590	2	0.994801	AT2G39090	1	0.966053	AT3G26085	1	1.28461	AT4G31600	2	0.957717	AT5G35450	7	1.27173
AT1G27595	2	1.38912	AT1G27595	2	1.38912	AT2G39100	2	0.765333	AT3G26090	5	1.21011	AT4G31670	2	1.09755	AT5G35460	2	1.64635
AT1G27600	2	1.41669	AT1G27600	2	1.41669	AT2G39120	4	0.162385	AT3G26100	2	1.81917	AT4G31700	2	2.08088	AT5G35490	11	0.264865
AT1G27630	2	1.52942	AT1G27630	2	1.52942	AT2G39130	4	1.18955	AT3G26200	6	0.694289	AT4G31720	2	1.43912	AT5G35520	4	0.483944
AT1G27640	13	0.621644	AT1G27640	13	0.621644	AT2G39140	1	1.44846	AT3G26210	6	1.1772	AT4G31730	6	0.0689647	AT5G35530	2	2.11021
AT1G27650	2	1.64853	AT1G27650	2	1.64853	AT2G39170	5	1.12167	AT3G26220	6	1.0421	AT4G31750	3	1.20027	AT5G35560	2	1.58232
AT1G27680	1	1.29609	AT1G27680	1	1.29609	AT2G39180	4	0.635996	AT3G26230	6	1.1624	AT4G31770	1	0.844222	AT5G35570	4	1.31596
AT1G27690	5	1.24852	AT1G27690	5	1.24852	AT2G39190	1	1.88155	AT3G26280	6	1.53287	AT4G31780	1	1.78314	AT5G35620	2	1.46882
AT1G27700	5	0.850009	AT1G27700	5	0.850009	AT2G39200	6	0.155336	AT3G26290	6	1.64543	AT4G31790	1	1.16554	AT5G35630	2	3.13309
AT1G27730	6	1.87563	AT1G27730	6	1.87563	AT2G39210	4	1.37022	AT3G26300	6	1.45369	AT4G31800	4	0.859258	AT5G35670	4	1.08475
AT1G27760	2	1.70496	AT1G27760	2	1.70496	AT2G39220	4	1.36057	AT3G26310	6	1.01197	AT4G31805	6	0.477208	AT5G35680	1	1.63647
AT1G27770	2	1.88409	AT1G27770	2	1.88409	AT2G39230	4	0.151768	AT3G26320	6	0.275795	AT4G31810	2	0.926306	AT5G35700	2	1.20948
AT1G27850	4	1.63127	AT1G27850	4	1.63127	AT2G39240	2	0.0860037	AT3G26330	6	0.245068	AT4G31820	4	1.70786	AT5G35730	2	1.2948
AT1G27880	1	0.399379	AT1G27880	1	0.399379	AT2G39250	6	1.31251	AT3G26370	4	1.37903	AT4G31840	6	1.22673	AT5G35735	5	2.13905
AT1G27900	2	1.35678	AT1G27900	2	1.35678	AT2G39260	2	1.72373	AT3G26380	1	1.43353	AT4G31850	4	1.74209	AT5G35740	4	0.710447
AT1G27910	4	1.26681	AT1G27910	4	1.26681	AT2G39280	2	1.4307	AT3G26400	4	1.3803	AT4G31860	2	1.62948	AT5G35750	1	1.40303
AT1G27920	4	1.05931	AT1G27920	4	1.05931	AT2G39290	1	1.30977	AT3G26410	1	0.717338	AT4G31870	1	0.680698	AT5G35790	2	1.797
AT1G27930	4	1.55441	AT1G27930	4	1.55441	AT2G39300	4	0.503546	AT3G26440	4	0.387034	AT4G31875	12	0.419229	AT5G35840	1	1.58153
AT1G27940	4	0.853589	AT1G27940	4	0.853589	AT2G39310	4	1.18192	AT3G26450	8	2.33021	AT4G31880	2	1.68994	AT5G35910	1	1.54783
AT1G27950	6	2.09103	AT1G27950	6	2.09103	AT2G39330	6	1.32952	AT3G26460	8	0.0421028	AT4G31890	4	0.820254	AT5G35930	1	1.08012
AT1G27960	6	0.601734	AT1G27960	6	0.601734	AT2G39340	2	1.69191	AT3G26470	7	0.343133	AT4G31910	4	0.0983668	AT5G35970	1	2.45112
AT1G27970	2	1.79317	AT1G27970	2	1.79317	AT2G39350	4	0.804576	AT3G26490	4	0.807758	AT4G31920	3	1.30677	AT5G35980	2	1.99957
AT1G27980	1	1.33474	AT1G27980	1	1.33474	AT2G39360	4	1.08642	AT3G26510	6	1.43707	AT4G31930	2	0.468643	AT5G36160	2	1.86151
AT1G28010	4	0.675357	AT1G28010	4	0.675357	AT2G39380	6	0.546098	AT3G26520	4	2.88168	AT4G31980	7	1.00949	AT5G36170	1	1.72613
AT1G28050	4	1.65331	AT1G28050	4	1.65331	AT2G39390	2	1.49353	AT3G26540	4	0.576825	AT4G31985	2	1.76603	AT5G36210	1	1.78154
AT1G28060	2	1.68639	AT1G28060	2	1.68639	AT2G39400	4	1.14379	AT3G26560	2	1.83613	AT4G31990	1	2.11932	AT5G36220	7	1.43315
AT1G28070	4	0.583527	AT1G28070	4	0.583527	AT2G39420	4	1.12013	AT3G26570	1	2.35372	AT4G32010	3	1.53272	AT5G36230	2	2.00634
AT1G28090	1	1.08517	AT1G28090	1	1.08517	AT2G39450	2	1.53643	AT3G26580	1	2.22737	AT4G32020	8	2.40495	AT5G36250	4	1.52852
AT1G28100	1	0.973691	AT1G28100	1	0.973691	AT2G39460	2	1.9916	AT3G26590	6	1.37152	AT4G32030	9	1.27742	AT5G36290	1	1.63706
AT1G28110	5	1.20315	AT1G28110	5	1.20315	AT2G39470	1	1.87867	AT3G26600	2	1.5013	AT4G32040	4	1.6231	AT5G36880	1	1.95053
AT1G28120	2	1.48127	AT1G28120	2	1.48127	AT2G39480	3	1.72161	AT3G26630	6	1.22914	AT4G32050	2	1.05753	AT5G36890	4	1.28435
AT1G28130	5	0.889834	AT1G28130	5	0.889834	AT2G39500	6	0.644163	AT3G26640	2	1.04715	AT4G32060	2	2.15888	AT5G36910	6	0.551852
AT1G28140	1	1.75908	AT1G28140	1	1.75908	AT2G39510	6	0.256501	AT3G26650	1	3.21147	AT4G32070	2	1.39552	AT5G36930	8	1.4914
AT1G28150	1	1.42995	AT1G28150	1	1.42995	AT2G39550	2	1.13043	AT3G26670	2	1.36278	AT4G32120	6	1.05709	AT5G36940	1	1.5102
AT1G28190	6	0.798139	AT1G28190	6	0.798139	AT2G39560	9	0.0689647	AT3G26680	2	0.654436	AT4G32140	2	1.15248	AT5G36950	1	0.996857
AT1G28200	4	1.61798	AT1G28200	4	1.61798	AT2G39570	3	1.57669	AT3G26690	3	0.438194	AT4G32150	2	2.10196	AT5G37010	6	0.843494
AT1G28210	1	0.541729	AT1G28210	1	0.541729	AT2G39580	6	1.58046	AT3G26700	5	0.989098	AT4G32160	3	1.30273	AT5G37020	4	1.64301
AT1G28230	5	1.6415	AT1G28230	5	1.6415	AT2G39630	1	1.21727	AT3G26710	1	1.60943	AT4G32180	2	1.79161	AT5G37055	2	0.543186
AT1G28240	4	1.3534	AT1G28240	4	1.3534	AT2G39650	4	0.679637	AT3G26720	2	1.59725	AT4G32190	5	1.59583	AT5G37070	5	1.05887
AT1G28250	4	1.0237	AT1G28250	4	1.0237	AT2G39660	4	0.94807	AT3G26730	2	1.85138	AT4G32240	13	1.50847	AT5G37130	1	1.52321
AT1G28260	2	1.14416	AT1G28260	2	1.14416	AT2G39670	1	1.68165	AT3G26740	5	2.73974	AT4G32250	1	1.495	AT5G37180	4	0.230347
AT1G28280	4	1.51644	AT1G28280	4	1.51644	AT2G39690	6	0.301963	AT3G26744	4	1.59011	AT4G32260	1	2.82689	AT5G37260	2	1.072
AT1G28290	6	2.10966	AT1G28290	6	2.10966	AT2G39700	5	1.58946	AT3G26750	4	0.586171	AT4G32270	2	1.01885	AT5G37290	2	0.664473
AT1G28320	1	1.58352	AT1G28320	1	1.58352	AT2G39705	6	0.363443	AT3G26760	5	0.289076	AT4G32280	5	0.567285	AT5G37300	4	0.605531
AT1G28330	4	2.06784	AT1G28330	4	2.06784	AT2G39710	4	1.13642	AT3G26770	5	0.118199	AT4G32290	4	1.13567	AT5G37310	2	1.67963
AT1G28340	4	1.61005	AT1G28340	4	1.61005	AT2G39720	4	1.79185	AT3G26782	4	0.732675	AT4G32300	4	1.43967	AT5G37360	4	1.73857
AT1G28360	3	0.29942	AT1G28360	3	0.29942	AT2G39725	2	0.470381	AT3G26810	4	1.70556	AT4G32320	2	1.23214	AT5G37370	2	1.67514
AT1G28370	3	1.09551	AT1G28370	3	1.09551	AT2G39730	1	3.83198	AT3G26830	6	0.857145	AT4G32330	4	1.81584	AT5G37380	4	1.15923
AT1G28380	4	1.8234	AT1G28380	4	1.8234	AT2G39750	4	1.66082	AT3G26850	4	1.05215	AT4G32340	5	2.13257	AT5G37480	4	0.888516
AT1G28390	4	0.854306	AT1G28390	4	0.854306	AT2G39760	4	1.37022	AT3G26890	2	1.58525	AT4G32350	4	0.926306	AT5G37500	4	0.592721
AT1G28395	6	1.02418	AT1G28395	6	1.02418	AT2G39770	1	2.23523	AT3G26900	1	1.65115	AT4G32360	1	0.975308	AT5G37510	1	2.27021
AT1G28400	11	1.61712	AT1G28400	11	1.61712	AT2G39780	1	1.51999	AT3G26910	4	1.19184	AT4G32390	2	1.74985	AT5G37530	1	0.511456
AT1G28410	6	0.932296	AT1G28410	6	0.932296	AT2G39795	2	0.970979	AT3G26932	1	1.10119	AT4G32400	2	1.2657	AT5G37540	4	1.01346
AT1G28420	3	1.70626	AT1G28420	3	1.70626	AT2G39810	2	1.43521	AT3G26935	4	1.56949	AT4G32410	4	2.78206	AT5G37550	7	0.468643
AT1G28440	4	1.92697	AT1G28440	4	1.92697	AT2G39830	3	0.584851	AT3G26950	4	1.50354	AT4G32420	1	1.67536	AT5G37570	6	0.227347
AT1G28480	5	0.66115	AT1G28480	5	0.66115	AT2G39840	2	1.26015	AT3G26960	6	0.688064	AT4G32430	4	0.212001	AT5G37590	1	0.834643
AT1G28490	2	1.38263	AT1G28490	2	1.38263	AT2G39850	5	1.69624	AT3G26980	3	0.820254	AT4G32440	6	1.16134	AT5G37600	2	2.65727
AT1G28510	2	1.06505	AT1G28510	2	1.06505	AT2G39870	9	1.31152	AT3G26990	2	1.21042	AT4G32450	4	0.509888	AT5G37630	2	0.858555
AT1G28520	4	1.52367	AT1G28520	4	1.52367	AT2G39880	3	0.28117	AT3G27000	2	0.860667	AT4G32460	6	1.13156	AT5G37660	5	0.579521
AT1G28530	4	0.792427	AT1G28530	4	0.792427	AT2G39890	4	1.4112	AT3G27010	4	0.793252	AT4G32470	2	2.08876	AT5G37680	2	0.888516
AT1G28540	6	0.920843	AT1G28540	6	0.920843	AT2G39900	4	1.38829	AT3G27020	4	1.9619	AT4G32520	2	1.754	AT5G37690	4	0.18625
AT1G28560	2	0.605531	AT1G28560	2	0.605531	AT2G39910	3	0.850732	AT3G27050	3	1.1799	AT4G32530	2	1.88713	AT5G37710	2	0.829394
AT1G28570	6	1.24478	AT1G28570	6	1.24478	AT2G39920	4	0.889834	AT3G27060	1	1.63269	AT4G32551	4	1.89264	AT5G37740	6	0.842759
AT1G28580	6	1.62067	AT1G28580	6	1.62067	AT2G39930	1	1.76612	AT3G27080	3	1.12205	AT4G32560	2	1.15212	AT5G37770	2	1.49969
AT1G28600	6	2.02119	AT1G28600	6	2.02119	AT2G39940	6	1.62708	AT3G27090	2	1.97724	AT4G32570	4	1.54041	AT5G37780	2	1.98406
AT1G28610	6	1.29712	AT1G28610	6	1.29712	AT2G39950	4	1.6016	AT3G27100	2	1.008	AT4G32590	1	1.69212	AT5G37790	4	1.19576
AT1G28680	4	1.53836	AT1G28680	4	1.53836	AT2G39970	2	1.67439	AT3G27110	1	1.46899	AT4G32600	4	1.52987	AT5G37830	1	1.92474
AT1G28690	4	0.0512297	AT1G28690	4	0.0512297	AT2G39980	6	1.008	AT3G27120	2	0.936443	AT4G32605	2	0.979066	AT5G37850	1	1.40862
AT1G28710	4	0.928114	AT1G28710	4	0.928114	AT2G39990	2	1.72083	AT3G27160	3	2.12109	AT4G32620	2	1.66623	AT5G37890	5	0.751117
AT1G28760	3	0.656683	AT1G28760	3	0.656683	AT2G40000	4	1.86942	AT3G27170	2	0.945193	AT4G32640	2	1.96495	AT5G37930	5	1.1048
AT1G28960	1	1.18889	AT1G28960	1	1.18889	AT2G40010	2	0.662257	AT3G27190	2	0.682813	AT4G32650	4	0.760053	AT5G38040	6	0.509888
AT1G29040	1	1.23243	AT1G29040	1	1.23243	AT2G40020	7	1.21572	AT3G27200	4	0.556109	AT4G32660	2	1.33521	AT5G38070	5	0.0860037
AT1G29050	6	1.64899	AT1G29050	6	1.64899	AT2G40030	1	1.1977	AT3G27210	6	1.10878	AT4G32680	6	1.22552	AT5G38110	2	0.680698
AT1G29060	3	0.873111	AT1G29060	3	0.873111	AT2G40060	4	1.87038	AT3G27220	1	0.73736	AT4G32690	1	0.809337	AT5G38120	4	0.286456
AT1G29070	4	2.24338	AT1G29070	4	2.24338	AT2G40070	4	1.54941	AT3G27230	4	1.60058	AT4G32700	1	0.921452	AT5G38140	2	0.783303
AT1G29120	2	1.39016	AT1G29120	2	1.39016	AT2G40080	3	1.60477	AT3G27240	1	1.87168	AT4G32710	4	1.02706	AT5G38150	6	1.22431
AT1G29150	2	1.95732	AT1G29150	2	1.95732	AT2G40090	1	1.03746	AT3G27260	4	1.79464	AT4G32720	2	1.51629	AT5G38210	4	1.31399
AT1G29160	3	0.584851	AT1G29160	3	0.584851	AT2G40100	3	1.88102	AT3G27270	4	0.176178	AT4G32730	2	1.18192	AT5G38220	4	1.0951
AT1G29195	6	0.0646077	AT1G29195	6	0.0646077	AT2G40110	2	0.910336	AT3G27280	2	1.41513	AT4G32750	4	0.776541	AT5G38290	1	1.00094
AT1G29220	2	1.15284	AT1G29220	2	1.15284	AT2G40120	2	0.610554	AT3G27300	2	1.68994	AT4G32760	4	2.06963	AT5G38300	7	0.242169
AT1G29240	6	1.12282	AT1G29240	6	1.12282	AT2G40130	4	1.71292	AT3G27310	2	1.13975	AT4G32770	1	1.40942	AT5G38340	9	0.212001
AT1G29250	3	1.35114	AT1G29250	3	1.35114	AT2G40140	3	1.80664	AT3G27320	4	1.33095	AT4G32800	4	1.05931	AT5G38360	1	0.86624
AT1G29260	1	1.37087	AT1G29260	1	1.37087	AT2G40150	6	0.837614	AT3G27325	2	1.46009	AT4G32830	2	0.668861	AT5G38380	2	1.00849
AT1G29270	6	0.114311	AT1G29270	6	0.114311	AT2G40160	6	0.304512	AT3G27330	1	0.627683	AT4G32840	4	0.844949	AT5G38460	2	0.877187
AT1G29280	4	0.18625	AT1G29280	4	0.18625	AT2G40230	4	0.759169	AT3G27340	1	1.09755	AT4G32850	2	1.91679	AT5G38470	2	2.10962
AT1G29310	2	1.41159	AT1G29310	2	1.41159	AT2G40240	4	0.498724	AT3G27350	6	1.11076	AT4G32870	1	0.468643	AT5G38480	2	2.0138
AT1G29330	2	0.700418	AT1G29330	2	0.700418	AT2G40260	4	0.395309	AT3G27360	2	1.05619	AT4G32880	4	1.40643	AT5G38510	1	1.58006
AT1G29340	4	1.73173	AT1G29340	4	1.73173	AT2G40270	4	1.73652	AT3G27380	1	1.66337	AT4G32890	4	0.799754	AT5G38520	1	1.8679
AT1G29390	4	1.77884	AT1G29390	4	1.77884	AT2G40280	4	1.36652	AT3G27390	4	1.54435	AT4G32900	1	1.11234	AT5G38530	1	1.46482
AT1G29395	4	2.31849	AT1G29395	4	2.31849	AT2G40290	1	1.69665	AT3G27400	6	0.782465	AT4G32910	2	1.429	AT5G38560	4	1.74895
AT1G29400	2	2.12051	AT1G29400	2	2.12051	AT2G40300	2	1.31473	AT3G27420	6	0.836875	AT4G32915	1	1.14049	AT5G38610	6	0.415324
AT1G29440	6	0.144512	AT1G29440	6	0.144512	AT2G40316	2	1.24709	AT3G27430	2	1.87583	AT4G32920	4	1.41356	AT5G38630	2	1.31399
AT1G29450	6	0.309524	AT1G29450	6	0.309524	AT2G40330	4	0.00346053	AT3G27470	4	1.0733	AT4G32930	2	1.32689	AT5G38650	2	1.54984
AT1G29460	6	0.169351	AT1G29460	6	0.169351	AT2G40360	1	1.64045	AT3G27520	7	0.434457	AT4G32940	1	3.1459	AT5G38660	1	2.07553
AT1G29470	4	2.39105	AT1G29470	4	2.39105	AT2G40400	3	1.33119	AT3G27530	2	1.6334	AT4G32960	2	1.09099	AT5G38690	2	0.887201
AT1G29500	6	0.405432	AT1G29500	6	0.405432	AT2G40410	1	1.17482	AT3G27540	1	0.488931	AT4G32970	2	0.845675	AT5G38710	1	0.708463
AT1G29510	6	0.0183676	AT1G29510	6	0.0183676	AT2G40420	4	1.12512	AT3G27550	4	0.768816	AT4G32980	4	1.35205	AT5G38720	2	0.912206
AT1G29520	4	0.895047	AT1G29520	4	0.895047	AT2G40430	2	1.50386	AT3G27560	4	1.04348	AT4G33000	4	1.09058	AT5G38730	4	0.239224
AT1G29530	9	1.19576	AT1G29530	9	1.19576	AT2G40435	4	0.684926	AT3G27570	1	1.65342	AT4G33010	1	3.43066	AT5G38780	6	0.0280016
AT1G29600	6	0.329052	AT1G29600	6	0.329052	AT2G40460	4	1.45743	AT3G27580	4	0.700418	AT4G33030	1	1.7287	AT5G38830	1	1.55555
AT1G29630	1	0.459905	AT1G29630	1	0.459905	AT2G40475	11	1.38641	AT3G27610	1	0.794885	AT4G33040	6	1.62116	AT5G38840	2	1.28934
AT1G29660	6	2.28511	AT1G29660	6	2.28511	AT2G40480	6	1.08934	AT3G27640	1	0.125871	AT4G33050	6	1.81553	AT5G38850	9	0.907825
AT1G29670	6	2.33692	AT1G29670	6	2.33692	AT2G40490	1	1.97011	AT3G27650	4	0.646463	AT4G33080	4	1.80823	AT5G38880	4	1.41728
AT1G29680	1	0.00847242	AT1G29680	1	0.00847242	AT2G40530	11	0.270376	AT3G27660	5	0.321826	AT4G33090	1	2.10175	AT5G38890	1	0.816387
AT1G29690	4	1.13043	AT1G29690	4	1.13043	AT2G40540	4	1.841	AT3G27670	2	1.49532	AT4G33100	2	0.654436	AT5G38895	3	0.877187
AT1G29700	1	1.60528	AT1G29700	1	1.60528	AT2G40550	2	1.04118	AT3G27690	3	2.37756	AT4G33130	4	0.33379	AT5G38900	1	0.321826
AT1G29710	4	0.571406	AT1G29710	4	0.571406	AT2G40570	2	0.893101	AT3G27700	2	1.45171	AT4G33140	1	1.16275	AT5G38980	11	2.25412
AT1G29720	6	1.71918	AT1G29720	6	1.71918	AT2G40600	1	1.6049	AT3G27740	1	1.68123	AT4G33150	1	1.09469	AT5G39020	6	1.13306
AT1G29750	6	1.23865	AT1G29750	6	1.23865	AT2G40610	5	1.67223	AT3G27750	4	1.32545	AT4G33160	4	0.506721	AT5G39030	6	1.31523
AT1G29760	2	1.08012	AT1G29760	2	1.08012	AT2G40620	4	0.886541	AT3G27770	3	1.5744	AT4G33170	4	0.196066	AT5G39040	1	1.48378
AT1G29790	4	1.49565	AT1G29790	4	1.49565	AT2G40630	6	0.898923	AT3G27820	1	2.16407	AT4G33180	4	1.11586	AT5G39050	7	1.20696
AT1G29820	1	0.857145	AT1G29820	1	0.857145	AT2G40640	4	0.793252	AT3G27870	3	0.977458	AT4G33200	4	1.53077	AT5G39080	7	1.14122
AT1G29850	1	1.76279	AT1G29850	1	1.76279	AT2G40650	2	1.42231	AT3G27880	7	0.550412	AT4G33210	1	1.79456	AT5G39090	7	0.750215
AT1G29880	1	2.01905	AT1G29880	1	2.01905	AT2G40660	2	1.4006	AT3G27890	1	1.44846	AT4G33220	6	1.90964	AT5G39210	1	1.2098
AT1G29900	1	2.19876	AT1G29900	1	2.19876	AT2G40670	4	0.706462	AT3G27920	6	0.0280016	AT4G33240	2	1.78246	AT5G39220	1	0.114311
AT1G29940	1	1.43614	AT1G29940	1	1.43614	AT2G40690	1	0.907191	AT3G27925	1	2.20344	AT4G33250	2	1.76716	AT5G39250	4	0.779091
AT1G29950	6	1.76165	AT1G29950	6	1.76165	AT2G40700	2	1.01494	AT3G27930	3	0.829394	AT4G33300	4	1.9004	AT5G39320	1	1.48445
AT1G29970	2	1.62383	AT1G29970	2	1.62383	AT2G40720	4	0.372175	AT3G27960	1	1.14634	AT4G33310	13	0.785814	AT5G39340	3	1.07587
AT1G29980	6	1.15747	AT1G29980	6	1.15747	AT2G40730	2	1.77654	AT3G27980	5	0.0646077	AT4G33350	1	1.35879	AT5G39350	4	0.74658
AT1G29990	2	1.37797	AT1G29990	2	1.37797	AT2G40740	5	0.0602066	AT3G28007	4	0.541729	AT4G33360	1	1.33071	AT5G39360	4	0.905931
AT1G30000	2	1.20442	AT1G30000	2	1.20442	AT2G40750	5	1.38431	AT3G28030	2	1.25395	AT4G33400	2	1.15284	AT5G39380	6	0.458139
AT1G30010	1	0.736428	AT1G30010	1	0.736428	AT2G40760	1	1.13493	AT3G28040	4	1.85996	AT4G33410	2	1.22552	AT5G39410	1	1.59905
AT1G30020	4	0.0860037	AT1G30020	4	0.0860037	AT2G40765	11	1.53197	AT3G28050	7	1.87624	AT4G33430	4	1.68027	AT5G39500	2	1.57385
AT1G30040	4	0.627683	AT1G30040	4	0.627683	AT2G40770	2	1.29532	AT3G28080	6	1.36673	AT4G33440	4	0.743839	AT5G39510	2	1.82187
AT1G30070	2	0.937618	AT1G30070	2	0.937618	AT2G40780	2	0.526856	AT3G28130	6	1.11586	AT4G33460	1	1.05843	AT5G39520	1	1.0169
AT1G30090	4	1.42919	AT1G30090	4	1.42919	AT2G40800	3	1.15355	AT3G28140	1	0.682813	AT4G33470	1	1.54523	AT5G39570	13	2.84097
AT1G30110	1	0.395309	AT1G30110	1	0.395309	AT2G40810	2	0.864161	AT3G28150	4	0.169351	AT4G33480	1	1.59725	AT5G39590	2	1.55413
AT1G30120	1	2.03115	AT1G30120	1	2.03115	AT2G40830	4	1.67417	AT3G28180	4	1.70436	AT4G33490	3	1.56907	AT5G39600	3	1.11586
AT1G30130	1	1.23243	AT1G30130	1	1.23243	AT2G40840	1	2.46009	AT3G28200	5	1.28249	AT4G33500	2	1.73135	AT5G39610	4	0.789136
AT1G30160	11	0.534356	AT1G30160	11	0.534356	AT2G40860	2	1.10441	AT3G28210	2	0.0818152	AT4G33510	1	2.27645	AT5G39660	3	0.924491
AT1G30200	4	1.48411	AT1G30200	4	1.48411	AT2G40880	4	1.70776	AT3G28220	7	0.886541	AT4G33520	1	1.80225	AT5G39670	5	0.733615
AT1G30210	4	1.49985	AT1G30210	4	1.49985	AT2G40890	4	1.63858	AT3G28270	4	1.65959	AT4G33530	4	1.8432	AT5G39680	4	0.0732783
AT1G30240	2	0.896989	AT1G30240	2	0.896989	AT2G40900	6	0.861367	AT3G28340	4	0.821022	AT4G33540	1	1.48059	AT5G39710	4	0.963844
AT1G30260	8	1.04256	AT1G30260	8	1.04256	AT2G40930	2	1.39016	AT3G28345	4	0.883224	AT4G33550	5	0.106395	AT5G39730	1	1.43033
AT1G30270	4	1.19737	AT1G30270	4	1.19737	AT2G40935	4	0.647618	AT3G28420	9	0.165897	AT4G33560	11	0.594017	AT5G39740	2	2.31471
AT1G30290	4	0.835386	AT1G30290	4	0.835386	AT2G40940	1	1.58126	AT3G28430	2	1.32352	AT4G33580	5	1.56907	AT5G39760	4	1.29325
AT1G30300	1	0.712431	AT1G30300	1	0.712431	AT2G40950	3	1.50768	AT3G28450	4	1.23688	AT4G33610	11	0.267641	AT5G39785	6	0.601734
AT1G30330	4	1.95867	AT1G30330	4	1.95867	AT2G40960	2	0.894399	AT3G28460	1	1.14852	AT4G33630	2	1.93366	AT5G39790	3	0.841297
AT1G30360	4	2.49155	AT1G30360	4	2.49155	AT2G40970	3	0.968796	AT3G28480	3	1.25649	AT4G33640	2	1.40743	AT5G39830	1	1.72286
AT1G30380	3	3.02605	AT1G30380	3	3.02605	AT2G40980	4	1.23481	AT3G28500	2	0.122052	AT4G33650	2	1.58538	AT5G39840	1	0.881219
AT1G30400	2	2.16484	AT1G30400	2	2.16484	AT2G41000	1	0.788303	AT3G28510	4	0.72794	AT4G33666	11	0.954334	AT5G39850	1	0.938795
AT1G30440	4	1.6606	AT1G30440	4	1.6606	AT2G41010	7	1.32617	AT3G28540	4	1.52153	AT4G33670	1	1.48511	AT5G39860	6	0.289076
AT1G30460	2	1.17551	AT1G30460	2	1.17551	AT2G41020	2	1.04441	AT3G28580	4	0.548979	AT4G33680	1	1.89783	AT5G39900	1	0.73079
AT1G30473	6	0.29942	AT1G30473	6	0.29942	AT2G41040	1	1.29273	AT3G28670	2	1.11037	AT4G33700	2	1.58432	AT5G39940	1	0.956591
AT1G30480	2	1.26653	AT1G30480	2	1.26653	AT2G41050	2	0.651036	AT3G28690	4	1.38389	AT4G33740	6	1.6108	AT5G39950	2	1.62828
AT1G30490	4	1.56452	AT1G30490	4	1.56452	AT2G41060	2	1.27364	AT3G28700	1	0.989619	AT4G33760	1	1.49889	AT5G39960	1	0.925704
AT1G30500	4	1.26543	AT1G30500	4	1.26543	AT2G41070	5	0.475511	AT3G28720	3	1.55413	AT4G33770	2	0.620428	AT5G39970	1	0.0280016
AT1G30510	2	1.21572	AT1G30510	2	1.21572	AT2G41080	4	0.917778	AT3G28730	2	1.7419	AT4G33780	6	1.35901	AT5G39980	2	0.936443
AT1G30520	1	1.26708	AT1G30520	1	1.26708	AT2G41090	2	2.68114	AT3G28740	7	0.343133	AT4G33810	1	0.208844	AT5G39990	4	1.19543
AT1G30530	5	2.03634	AT1G30530	5	2.03634	AT2G41100	2	1.9491	AT3G28760	1	0.999413	AT4G33865	1	1.81801	AT5G40020	4	0.0134692
AT1G30540	1	1.10878	AT1G30540	1	1.10878	AT2G41110	2	1.22218	AT3G28840	11	0.236285	AT4G33890	4	1.27282	AT5G40060	9	1.26015
AT1G30550	1	0.497109	AT1G30550	1	0.497109	AT2G41120	1	1.11234	AT3G28850	4	0.495489	AT4G33905	2	0.0983668	AT5G40140	4	0.830152
AT1G30570	4	1.10119	AT1G30570	4	1.10119	AT2G41140	4	1.74282	AT3G28860	4	2.10103	AT4G33910	3	1.25025	AT5G40150	5	1.17482
AT1G30580	1	2.06193	AT1G30580	1	2.06193	AT2G41160	2	0.996345	AT3G28890	8	0.399379	AT4G33920	4	1.43652	AT5G40160	1	1.28302
AT1G30600	1	1.17003	AT1G30600	1	1.17003	AT2G41180	6	1.48959	AT3G28900	2	1.49287	AT4G33925	2	0.0421028	AT5G40170	7	1.60084
AT1G30610	2	1.29635	AT1G30610	2	1.29635	AT2G41190	4	0.843494	AT3G28910	4	1.01592	AT4G33940	2	1.2966	AT5G40190	1	1.14779
AT1G30620	1	1.04348	AT1G30620	1	1.04348	AT2G41200	6	0.603004	AT3G28920	4	1.85445	AT4G33950	4	1.20123	AT5G40200	1	1.39037
AT1G30630	2	1.85651	AT1G30630	2	1.85651	AT2G41210	4	0.666668	AT3G28930	1	1.36145	AT4G33960	11	0.675357	AT5G40210	6	0.158875
AT1G30640	3	0.91901	AT1G30640	3	0.91901	AT2G41220	1	2.09763	AT3G28940	1	2.25666	AT4G33980	7	1.15994	AT5G40230	7	0.314478
AT1G30650	5	0.326643	AT1G30650	5	0.326643	AT2G41250	1	1.1068	AT3G28950	1	1.09876	AT4G33985	5	0.565907	AT5G40250	4	1.20728
AT1G30690	2	1.75301	AT1G30690	2	1.75301	AT2G41290	4	0.757396	AT3G28970	2	1.0553	AT4G33990	4	0.553276	AT5G40270	1	0.908453
AT1G30810	2	1.38326	AT1G30810	2	1.38326	AT2G41310	4	1.19899	AT3G29010	1	0.233326	AT4G34000	4	1.66104	AT5G40280	2	1.05798
AT1G30820	2	1.33895	AT1G30820	2	1.33895	AT2G41330	4	0.571406	AT3G29030	5	1.87468	AT4G34020	1	1.29299	AT5G40300	6	1.05395
AT1G30825	2	0.718311	AT1G30825	2	0.718311	AT2G41340	2	0.307025	AT3G29035	4	0.576825	AT4G34030	1	1.49287	AT5G40330	6	0.894399
AT1G30840	5	0.0374663	AT1G30840	5	0.0374663	AT2G41350	2	1.09264	AT3G29075	6	1.65534	AT4G34040	4	1.64876	AT5G40340	2	1.66601
AT1G30860	2	0.384944	AT1G30860	2	0.384944	AT2G41370	1	0.913454	AT3G29090	1	1.26626	AT4G34050	1	2.32134	AT5G40370	2	1.99382
AT1G30880	11	1.64138	AT1G30880	11	1.64138	AT2G41380	1	0.741994	AT3G29100	2	0.34772	AT4G34090	2	1.45601	AT5G40380	6	1.16344
AT1G30890	2	1.14086	AT1G30890	2	1.14086	AT2G41410	2	2.00519	AT3G29140	13	0.0557605	AT4G34100	2	2.24921	AT5G40390	4	1.47398
AT1G30900	2	0.998394	AT1G30900	2	0.998394	AT2G41430	4	2.66055	AT3G29160	2	1.54261	AT4G34110	2	2.7567	AT5G40440	2	0.926306
AT1G30910	1	1.20885	AT1G30910	1	1.20885	AT2G41460	1	0.949214	AT3G29170	2	0.817162	AT4G34120	1	1.99154	AT5G40450	11	2.55195
AT1G30960	1	0.551852	AT1G30960	1	0.551852	AT2G41490	1	1.1209	AT3G29180	2	1.32134	AT4G34138	7	1.05931	AT5G40470	2	0.728889
AT1G30970	2	1.54898	AT1G30970	2	1.54898	AT2G41500	1	1.17312	AT3G29185	1	1.50274	AT4G34140	2	1.23124	AT5G40480	2	1.77028
AT1G31010	4	0.570029	AT1G31010	4	0.570029	AT2G41510	4	0.454586	AT3G29200	1	1.55413	AT4G34150	3	2.1518	AT5G40490	2	1.35722
AT1G31020	1	0.773128	AT1G31020	1	0.773128	AT2G41520	2	1.24824	AT3G29230	4	1.25649	AT4G34160	4	1.13043	AT5G40500	2	1.05485
AT1G31070	1	1.26266	AT1G31070	1	1.26266	AT2G41530	1	2.02778	AT3G29240	1	2.01063	AT4G34180	1	1.8513	AT5G40520	5	0.988577
AT1G31120	4	1.11625	AT1G31120	4	1.11625	AT2G41540	1	1.2883	AT3G29270	4	1.40583	AT4G34190	4	2.11524	AT5G40530	1	0.693261
AT1G31130	4	1.86583	AT1G31130	4	1.86583	AT2G41550	11	0.572767	AT3G29280	4	0.611798	AT4G34200	1	2.19358	AT5G40540	4	0.456366
AT1G31150	8	0.976923	AT1G31150	8	0.976923	AT2G41560	4	1.99108	AT3G29290	2	1.29583	AT4G34215	1	1.60109	AT5G40550	3	0.655561
AT1G31160	1	1.03182	AT1G31160	1	1.03182	AT2G41600	4	0.970979	AT3G29310	4	1.24967	AT4G34220	4	1.64335	AT5G40580	2	1.64967
AT1G31170	1	1.51737	AT1G31170	1	1.51737	AT2G41620	2	1.57058	AT3G29320	1	2.4435	AT4G34230	3	1.5863	AT5G40600	7	0.567285
AT1G31190	1	1.6214	AT1G31190	1	1.6214	AT2G41630	1	1.51799	AT3G29330	6	0.855016	AT4G34240	1	1.60071	AT5G40610	2	1.19478
AT1G31200	4	0.227347	AT1G31200	4	0.227347	AT2G41640	4	1.15747	AT3G29350	3	1.1379	AT4G34250	4	1.21105	AT5G40640	4	0.731734
AT1G31220	1	0.93289	AT1G31220	1	0.93289	AT2G41650	13	1.05079	AT3G29360	1	2.10914	AT4G34260	1	1.54479	AT5G40650	1	1.30752
AT1G31230	1	2.02167	AT1G31230	1	2.02167	AT2G41660	4	0.176178	AT3G29375	4	1.16623	AT4G34265	7	1.39633	AT5G40660	1	1.09632
AT1G31240	4	0.165897	AT1G31240	4	0.165897	AT2G41680	1	2.19093	AT3G29390	2	1.70995	AT4G34270	2	1.21324	AT5G40670	2	1.50957
AT1G31280	6	1.49581	AT1G31280	6	1.49581	AT2G41700	2	1.68165	AT3G29400	6	1.37561	AT4G34290	1	1.51505	AT5G40690	6	0.724112
AT1G31300	2	1.39511	AT1G31300	2	1.39511	AT2G41705	2	1.06767	AT3G29575	4	0.750215	AT4G34310	1	1.24709	AT5G40710	2	0.543186
AT1G31310	4	0.426901	AT1G31310	4	0.426901	AT2G41710	6	1.46255	AT3G29590	6	1.64045	AT4G34340	2	0.655561	AT5G40740	4	1.15888
AT1G31320	4	0.461679	AT1G31320	4	0.461679	AT2G41720	2	1.44664	AT3G29670	6	0.810911	AT4G34350	1	2.26076	AT5G40760	2	1.5602
AT1G31330	1	3.37377	AT1G31330	1	3.37377	AT2G41740	2	2.01316	AT3G29760	2	1.1274	AT4G34360	2	0.0942964	AT5G40770	2	1.8072
AT1G31335	11	0.845675	AT1G31335	11	0.845675	AT2G41760	2	1.06549	AT3G29770	4	0.622856	AT4G34370	2	1.28725	AT5G40780	4	1.70265
AT1G31350	4	1.17618	AT1G31350	4	1.17618	AT2G41770	1	1.40503	AT3G29810	4	0.34772	AT4G34390	2	1.47227	AT5G40810	2	2.00859
AT1G31360	1	0.945769	AT1G31360	1	0.945769	AT2G41780	12	0.0818152	AT3G30180	4	1.0261	AT4G34400	6	0.199316	AT5G40820	2	0.704459
AT1G31410	1	1.2657	AT1G31410	1	1.2657	AT2G41790	1	1.85109	AT3G30300	4	1.55879	AT4G34410	3	0.917164	AT5G40830	4	1.32713
AT1G31420	4	2.12167	AT1G31420	4	2.12167	AT2G41820	4	1.5021	AT3G30340	6	0.179552	AT4G34430	2	1.41767	AT5G40840	2	0.267641
AT1G31430	6	0.233326	AT1G31430	6	0.233326	AT2G41830	2	0.929312	AT3G30380	2	1.03605	AT4G34450	2	2.37662	AT5G40850	1	1.54085
AT1G31440	2	1.61379	AT1G31440	2	1.61379	AT2G41840	2	2.45635	AT3G30390	3	2.31515	AT4G34460	2	1.94801	AT5G40870	2	1.31621
AT1G31460	6	0.556109	AT1G31460	6	0.556109	AT2G41870	4	1.56243	AT3G30460	2	0.0860037	AT4G34480	5	2.01929	AT5G40890	2	1.59712
AT1G31470	6	0.751117	AT1G31470	6	0.751117	AT2G41880	1	0.939963	AT3G30720	13	0.133443	AT4G34490	2	1.83828	AT5G40910	9	1.5748
AT1G31480	2	1.10997	AT1G31480	2	1.10997	AT2G41890	4	1.13043	AT3G30775	1	1.64185	AT4G34500	4	1.13193	AT5G40930	3	1.20791
AT1G31490	4	0.415324	AT1G31490	4	0.415324	AT2G41900	4	2.09235	AT3G32930	4	1.78831	AT4G34540	5	1.28408	AT5G40950	1	2.15654
AT1G31500	2	1.08559	AT1G31500	2	1.08559	AT2G41940	4	1.55837	AT3G32940	2	1.35945	AT4G34555	2	1.04988	AT5G40960	4	0.314478
AT1G31540	9	1.68229	AT1G31540	9	1.68229	AT2G41950	1	1.05887	AT3G33520	2	1.33166	AT4G34560	7	0.785814	AT5G40970	6	0.782465
AT1G31550	6	1.39531	AT1G31550	6	1.39531	AT2G41960	3	1.67439	AT3G33530	2	1.9499	AT4G34580	6	0.169351	AT5G40980	6	0.199316
AT1G31580	12	3.14322	AT1G31580	12	3.14322	AT2G41980	5	1.16969	AT3G42050	2	2.35999	AT4G34590	4	1.35633	AT5G41000	4	0.824087
AT1G31600	1	1.19119	AT1G31600	1	1.19119	AT2G41990	4	0.534356	AT3G42170	6	1.70426	AT4G34600	8	0.144512	AT5G41010	2	0.982787
AT1G31650	4	1.38179	AT1G31650	4	1.38179	AT2G42010	6	1.5909	AT3G42630	4	0.895699	AT4G34610	5	1.3914	AT5G41040	4	0.506721
AT1G31660	2	1.21417	AT1G31660	2	1.21417	AT2G42030	2	1.29917	AT3G42640	4	0.970979	AT4G34620	1	2.26556	AT5G41050	6	0.774838
AT1G31690	1	1.95405	AT1G31690	1	1.95405	AT2G42040	6	1.14996	AT3G42660	1	1.11076	AT4G34630	8	1.85693	AT5G41060	4	0.904667
AT1G31710	1	1.37282	AT1G31710	1	1.37282	AT2G42070	1	1.35767	AT3G42670	2	1.11076	AT4G34640	1	1.61217	AT5G41070	4	0.997884
AT1G31730	2	1.89049	AT1G31730	2	1.89049	AT2G42080	2	0.752924	AT3G42790	4	1.68461	AT4G34650	1	0.605531	AT5G41080	1	0.0232113
AT1G31760	1	0.2243	AT1G31760	1	0.2243	AT2G42110	6	0.182928	AT3G42800	7	0.0232113	AT4G34660	4	1.29789	AT5G41100	4	1.07458
AT1G31770	4	0.967698	AT1G31770	4	0.967698	AT2G42120	1	0.821789	AT3G42860	2	0.376467	AT4G34670	2	2.21199	AT5G41140	4	1.6719
AT1G31780	2	1.58577	AT1G31780	2	1.58577	AT2G42130	2	1.50306	AT3G42950	4	1.26653	AT4G34680	4	0.894399	AT5G41150	1	1.03839
AT1G31790	4	0.434457	AT1G31790	4	0.434457	AT2G42160	2	1.14888	AT3G43210	4	0.937031	AT4G34700	2	1.88515	AT5G41180	4	0.854306
AT1G31800	2	1.91803	AT1G31800	2	1.91803	AT2G42190	6	1.47089	AT3G43220	2	1.54927	AT4G34710	1	1.96885	AT5G41190	1	1.42212
AT1G31810	2	1.46657	AT1G31810	2	1.46657	AT2G42200	4	1.21105	AT3G43230	1	1.76288	AT4G34720	2	2.19886	AT5G41210	1	1.58736
AT1G31812	1	2.29099	AT1G31812	1	2.29099	AT2G42210	2	1.74338	AT3G43240	3	1.45117	AT4G34730	1	1.56852	AT5G41240	1	0.883224
AT1G31814	4	0.523824	AT1G31814	4	0.523824	AT2G42220	1	2.01375	AT3G43270	6	1.2984	AT4G34740	1	1.44189	AT5G41260	4	1.59853
AT1G31817	1	1.15068	AT1G31817	1	1.15068	AT2G42240	2	0.827886	AT3G43300	2	2.04011	AT4G34750	5	0.718311	AT5G41320	11	0.740149
AT1G31820	2	1.16623	AT1G31820	2	1.16623	AT2G42250	6	0.876507	AT3G43430	2	0.169351	AT4G34760	6	0.934079	AT5G41330	2	1.17889
AT1G31830	2	1.33071	AT1G31830	2	1.33071	AT2G42270	2	1.7143	AT3G43520	4	1.89277	AT4G34830	2	1.92721	AT5G41340	2	1.37411
AT1G31840	4	0.0512297	AT1G31840	4	0.0512297	AT2G42280	4	0.767942	AT3G43540	1	1.56438	AT4G34840	1	0.516139	AT5G41350	3	1.13193
AT1G31850	4	1.88555	AT1G31850	4	1.88555	AT2G42290	4	0.632457	AT3G43590	2	1.35001	AT4G34860	4	1.02128	AT5G41400	2	1.37668
AT1G31860	1	1.06197	AT1G31860	1	1.06197	AT2G42300	4	1.40523	AT3G43600	2	1.66281	AT4G34870	1	2.29914	AT5G41410	6	1.75525
AT1G31870	2	1.19511	AT1G31870	2	1.19511	AT2G42310	2	1.69991	AT3G43610	2	1.37583	AT4G34910	1	0.972064	AT5G41460	4	1.41159
AT1G31910	2	2.1277	AT1G31910	2	2.1277	AT2G42320	3	1.55837	AT3G43670	1	1.71272	AT4G34950	4	2.49286	AT5G41480	1	0.955466
AT1G31920	6	1.02849	AT1G31920	6	1.02849	AT2G42330	2	1.08181	AT3G43700	4	0.72219	AT4G34960	2	1.17141	AT5G41520	2	2.07437
AT1G31930	2	1.5267	AT1G31930	2	1.5267	AT2G42360	4	0.417272	AT3G43720	5	1.8918	AT4G34970	5	0.176178	AT5G41560	5	0.850009
AT1G31940	4	1.19348	AT1G31940	4	1.19348	AT2G42370	6	0.475511	AT3G43740	4	1.0467	AT4G34980	4	2.4091	AT5G41580	2	1.11703
AT1G31970	2	1.7381	AT1G31970	2	1.7381	AT2G42380	4	1.11974	AT3G43790	4	0.46343	AT4G34990	5	0.836875	AT5G41600	6	1.52473
AT1G32050	2	1.89225	AT1G32050	2	1.89225	AT2G42390	2	1.17278	AT3G43800	6	1.54158	AT4G35000	4	2.14178	AT5G41610	4	0.82256
AT1G32060	1	2.95477	AT1G32060	1	2.95477	AT2G42400	4	1.08054	AT3G43810	2	1.72975	AT4G35020	4	1.14852	AT5G41620	4	0.778245
AT1G32070	1	1.63811	AT1G32070	1	1.63811	AT2G42450	2	0.70143	AT3G43920	2	0.910336	AT4G35030	4	0.665572	AT5G41650	1	0.0280016
AT1G32080	1	2.32866	AT1G32080	1	2.32866	AT2G42490	1	1.92582	AT3G43960	4	0.944033	AT4G35040	4	1.32593	AT5G41670	1	1.75436
AT1G32090	4	1.32521	AT1G32090	4	1.32521	AT2G42520	2	1.60198	AT3G44020	3	1.28382	AT4G35050	2	1.11469	AT5G41680	4	1.32713
AT1G32100	5	0.731734	AT1G32100	5	0.731734	AT2G42530	11	2.18853	AT3G44050	2	0.799754	AT4G35060	6	0.673196	AT5G41685	4	1.50736
AT1G32120	4	0.980131	AT1G32120	4	0.980131	AT2G42540	11	2.0643	AT3G44100	2	1.58801	AT4G35070	4	0.615519	AT5G41700	4	2.53106
AT1G32130	2	1.82156	AT1G32130	2	1.82156	AT2G42560	8	0.0466902	AT3G44110	2	2.4023	AT4G35090	1	2.90293	AT5G41760	2	1.06329
AT1G32150	3	1.09099	AT1G32150	3	1.09099	AT2G42570	6	0.944033	AT3G44190	1	1.31449	AT4G35110	8	0.478913	AT5G41770	2	1.69726
AT1G32160	3	1.7983	AT1G32160	3	1.7983	AT2G42580	2	1.52412	AT3G44200	2	1.4324	AT4G35130	4	0.430704	AT5G41790	7	2.2607
AT1G32170	4	0.270376	AT1G32170	4	0.270376	AT2G42590	2	2.22367	AT3G44260	2	1.97261	AT4G35180	4	0.336139	AT5G41800	4	0.990663
AT1G32190	4	0.762701	AT1G32190	4	0.762701	AT2G42600	1	2.63146	AT3G44280	6	0.788303	AT4G35190	4	0.158875	AT5G41810	6	1.31939
AT1G32200	1	1.65948	AT1G32200	1	1.65948	AT2G42610	4	1.60033	AT3G44320	1	0.766205	AT4G35220	1	1.44628	AT5G41850	1	0.843494
AT1G32210	2	1.35767	AT1G32210	2	1.35767	AT2G42620	4	1.31176	AT3G44330	2	1.6415	AT4G35230	4	1.69253	AT5G41860	9	0.738289
AT1G32220	1	1.66929	AT1G32220	1	1.66929	AT2G42640	3	0.595309	AT3G44340	2	1.9352	AT4G35240	6	1.47925	AT5G41870	4	1.41337
AT1G32230	4	2.30372	AT1G32230	4	2.30372	AT2G42670	4	0.94979	AT3G44370	1	0.957717	AT4G35250	1	1.9879	AT5G41880	1	0.610554
AT1G32240	4	0.93526	AT1G32240	4	0.93526	AT2G42680	2	1.92865	AT3G44380	4	0.880551	AT4G35260	1	1.88289	AT5G41900	1	1.10799
AT1G32260	4	1.01983	AT1G32260	4	1.01983	AT2G42690	4	2.11053	AT3G44400	9	0.903394	AT4G35290	6	1.00145	AT5G41920	4	1.30526
AT1G32310	6	0.461679	AT1G32310	6	0.461679	AT2G42700	2	1.16344	AT3G44430	13	1.39408	AT4G35300	1	1.96118	AT5G41940	2	1.41199
AT1G32330	3	1.00699	AT1G32330	3	1.00699	AT2G42710	1	1.19152	AT3G44450	6	1.29117	AT4G35310	4	2.01138	AT5G41950	1	1.80989
AT1G32340	2	1.26042	AT1G32340	2	1.26042	AT2G42740	2	0.683875	AT3G44530	1	1.14707	AT4G35320	6	1.24362	AT5G41960	4	1.07629
AT1G32350	1	0.151768	AT1G32350	1	0.151768	AT2G42750	1	2.01919	AT3G44590	4	1.06373	AT4G35335	2	1.23982	AT5G41970	1	1.34058
AT1G32360	2	1.41454	AT1G32360	2	1.41454	AT2G42760	6	0.9917	AT3G44600	1	1.47992	AT4G35350	3	1.03418	AT5G41990	4	1.66037
AT1G32370	6	0.800566	AT1G32370	6	0.800566	AT2G42770	2	1.49124	AT3G44610	4	1.06329	AT4G35360	2	1.40803	AT5G42000	2	1.22914
AT1G32400	4	1.88746	AT1G32400	4	1.88746	AT2G42780	2	1.11547	AT3G44620	1	1.55113	AT4G35380	2	0.329052	AT5G42010	4	0.438194
AT1G32440	1	1.58405	AT1G32440	1	1.58405	AT2G42790	1	1.77612	AT3G44630	9	1.72975	AT4G35410	2	0.760942	AT5G42030	4	1.63776
AT1G32450	4	1.23392	AT1G32450	4	1.23392	AT2G42800	1	0.79407	AT3G44680	2	1.13231	AT4G35420	4	0.592721	AT5G42050	4	2.16762
AT1G32460	11	1.37967	AT1G32460	11	1.37967	AT2G42810	2	1.50498	AT3G44690	11	0.472098	AT4G35440	1	1.33071	AT5G42060	9	0.731734
AT1G32470	1	2.20639	AT1G32470	1	2.20639	AT2G42840	4	2.60026	AT3G44720	1	1.67266	AT4G35450	1	2.36366	AT5G42070	2	1.29039
AT1G32490	2	1.52957	AT1G32490	2	1.52957	AT2G42870	7	0.343133	AT3G44730	3	0.784981	AT4G35470	1	1.4002	AT5G42080	2	2.29794
AT1G32500	1	1.81107	AT1G32500	1	1.81107	AT2G42880	4	1.89783	AT3G44735	8	1.1056	AT4G35480	2	1.11076	AT5G42090	2	2.08534
AT1G32520	2	1.1232	AT1G32520	2	1.1232	AT2G42890	2	1.52882	AT3G44740	1	0.529866	AT4G35490	1	1.48628	AT5G42100	4	2.14656
AT1G32530	2	1.41001	AT1G32530	2	1.41001	AT2G42900	6	0.620428	AT3G44750	4	1.357	AT4G35500	2	0.700418	AT5G42130	2	1.47398
AT1G32540	3	0.889834	AT1G32540	3	0.889834	AT2G42910	1	1.53137	AT3G44820	4	1.1514	AT4G35510	8	1.02177	AT5G42140	4	1.29195
AT1G32550	1	1.37903	AT1G32550	1	1.37903	AT2G42920	6	0.962734	AT3G44850	2	1.06505	AT4G35530	4	0.715377	AT5G42150	1	1.08975
AT1G32580	6	1.60642	AT1G32580	6	1.60642	AT2G42940	6	0.560337	AT3G44880	1	2.02273	AT4G35540	3	0.553276	AT5G42190	6	1.86513
AT1G32610	7	0.354531	AT1G32610	7	0.354531	AT2G42950	1	0.848571	AT3G44890	1	2.065	AT4G35550	3	1.08012	AT5G42200	4	0.434457
AT1G32630	11	0.543186	AT1G32630	11	0.543186	AT2G42960	4	0.567285	AT3G44940	7	0.401418	AT4G35560	2	1.106	AT5G42220	1	1.76498
AT1G32640	4	1.97601	AT1G32640	4	1.97601	AT2G43000	4	0.436338	AT3G44970	6	0.672116	AT4G35570	4	1.39592	AT5G42240	4	1.495
AT1G32690	6	0.336139	AT1G32690	6	0.336139	AT2G43010	4	1.87488	AT3G44990	4	1.20315	AT4G35580	6	1.64335	AT5G42250	5	1.18823
AT1G32700	4	1.45636	AT1G32700	4	1.45636	AT2G43020	1	1.92304	AT3G45010	2	1.4461	AT4G35600	6	1.21819	AT5G42270	1	2.72242
AT1G32730	4	0.401418	AT1G32730	4	0.401418	AT2G43030	1	2.27067	AT3G45040	2	1.19963	AT4G35620	2	0.456366	AT5G42280	11	0.690152
AT1G32740	4	0.567285	AT1G32740	4	0.567285	AT2G43040	2	0.3912	AT3G45050	4	1.11076	AT4G35630	1	1.84408	AT5G42300	2	2.02269
AT1G32750	2	1.76821	AT1G32750	2	1.76821	AT2G43050	6	0.508301	AT3G45090	1	1.33708	AT4G35730	3	0.913454	AT5G42310	2	1.81342
AT1G32760	4	0.534356	AT1G32760	4	0.534356	AT2G43060	6	1.24795	AT3G45100	1	1.08517	AT4G35740	1	0.73079	AT5G42320	1	1.18955
AT1G32780	1	0.192818	AT1G32780	1	0.192818	AT2G43080	3	1.15533	AT3G45140	6	2.86729	AT4G35750	2	1.9449	AT5G42370	1	0.461679
AT1G32790	2	1.97092	AT1G32790	2	1.97092	AT2G43090	1	2.05543	AT3G45160	11	1.24881	AT4G35760	1	1.73173	AT5G42380	4	0.492215
AT1G32810	4	1.49937	AT1G32810	4	1.49937	AT2G43100	1	2.29848	AT3G45190	2	1.87968	AT4G35770	1	0.828641	AT5G42390	1	2.31913
AT1G32860	5	0.844222	AT1G32860	5	0.844222	AT2G43130	2	1.17209	AT3G45210	4	1.04988	AT4G35780	3	1.34589	AT5G42400	2	1.22034
AT1G32870	4	1.16344	AT1G32870	4	1.16344	AT2G43150	11	2.6005	AT3G45230	11	0.980131	AT4G35790	4	2.06378	AT5G42420	2	1.35521
AT1G32900	1	2.52874	AT1G32900	1	2.52874	AT2G43160	2	2.3875	AT3G45240	2	1.3862	AT4G35800	1	2.39513	AT5G42440	4	0.808549
AT1G32920	9	1.15498	AT1G32920	9	1.15498	AT2G43180	1	1.19478	AT3G45260	4	1.50815	AT4G35830	1	2.59216	AT5G42450	6	0.137164
AT1G32930	6	0.432585	AT1G32930	6	0.432585	AT2G43235	3	1.23333	AT3G45290	6	1.08054	AT4G35850	2	1.44446	AT5G42470	2	1.15959
AT1G32940	4	1.18889	AT1G32940	4	1.18889	AT2G43250	4	0.864855	AT3G45300	1	1.47517	AT4G35860	2	1.49614	AT5G42480	1	1.59402
AT1G32950	4	0.114311	AT1G32950	4	0.114311	AT2G43260	6	0.879205	AT3G45310	2	1.45261	AT4G35870	2	1.15569	AT5G42520	4	1.60893
AT1G32960	4	0.314478	AT1G32960	4	0.314478	AT2G43280	6	0.818707	AT3G45420	6	0.182928	AT4G35880	4	1.17551	AT5G42540	2	1.6775
AT1G32990	1	2.03087	AT1G32990	1	2.03087	AT2G43290	2	1.50768	AT3G45430	6	0.18625	AT4G35890	2	1.80089	AT5G42560	2	1.49025
AT1G33040	2	1.68901	AT1G33040	2	1.68901	AT2G43310	7	0.151768	AT3G45590	1	0.472098	AT4G35900	7	0.858555	AT5G42570	4	1.36278
AT1G33050	9	1.52852	AT1G33050	9	1.52852	AT2G43320	2	0.96107	AT3G45600	4	1.64864	AT4G35905	1	0.673196	AT5G42620	2	1.64819
AT1G33060	6	1.14269	AT1G33060	6	1.14269	AT2G43330	1	1.31102	AT3G45610	4	0.359	AT4G35910	2	1.02273	AT5G42650	1	2.20554
AT1G33080	6	0.873797	AT1G33080	6	0.873797	AT2G43350	1	1.18955	AT3G45620	2	1.62286	AT4G35920	2	1.57602	AT5G42660	4	0.979066
AT1G33110	6	1.70143	AT1G33110	6	1.70143	AT2G43360	1	1.53227	AT3G45630	2	1.57898	AT4G35930	4	0.672116	AT5G42670	4	0.889178
AT1G33170	4	1.35386	AT1G33170	4	1.35386	AT2G43400	1	1.18691	AT3G45640	3	2.11391	AT4G35940	7	1.03087	AT5G42680	4	0.690152
AT1G33230	2	1.40202	AT1G33230	2	1.40202	AT2G43420	1	1.23154	AT3G45680	4	0.291702	AT4G35950	4	1.16064	AT5G42690	4	0.304512
AT1G33240	4	1.8872	AT1G33240	4	1.8872	AT2G43430	1	1.31891	AT3G45730	11	1.07287	AT4G35970	3	0.106395	AT5G42720	4	1.45027
AT1G33250	4	1.36957	AT1G33250	4	1.36957	AT2G43460	2	1.8643	AT3G45740	2	0.875154	AT4G35980	4	0.929312	AT5G42740	1	1.75597
AT1G33260	4	0.821022	AT1G33260	4	0.821022	AT2G43500	4	1.48328	AT3G45750	2	0.835386	AT4G35985	4	0.675357	AT5G42750	7	1.19576
AT1G33265	4	1.05125	AT1G33265	4	1.05125	AT2G43510	11	0.770543	AT3G45770	1	1.58828	AT4G35987	1	0.544651	AT5G42760	1	1.1631
AT1G33270	2	1.30095	AT1G33270	2	1.30095	AT2G43520	11	0.230347	AT3G45780	3	2.32981	AT4G36010	6	1.05664	AT5G42765	4	1.36498
AT1G33290	1	1.357	AT1G33290	1	1.357	AT2G43530	11	1.19543	AT3G45830	2	1.49711	AT4G36020	2	1.51271	AT5G42780	4	0.447375
AT1G33330	1	1.15427	AT1G33330	1	1.15427	AT2G43535	11	0.570029	AT3G45850	2	1.64761	AT4G36030	4	1.31027	AT5G42790	1	1.93248
AT1G33340	4	0.0646077	AT1G33340	4	0.0646077	AT2G43540	4	1.2151	AT3G45860	6	1.5888	AT4G36040	1	2.07953	AT5G42800	5	2.3219
AT1G33350	6	0.158875	AT1G33350	6	0.158875	AT2G43550	11	1.61576	AT3G45880	1	0.331427	AT4G36050	1	0.922674	AT5G42810	2	1.15888
AT1G33360	1	1.09998	AT1G33360	1	1.09998	AT2G43560	1	1.74411	AT3G45900	4	1.19867	AT4G36110	6	0.0983668	AT5G42820	2	1.70816
AT1G33390	2	1.19446	AT1G33390	2	1.19446	AT2G43570	4	0.760053	AT3G45970	5	0.63364	AT4G36140	8	1.29117	AT5G42830	6	0.189546
AT1G33400	1	1.17788	AT1G33400	1	1.17788	AT2G43590	4	0.685974	AT3G45980	3	1.84604	AT4G36150	8	1.07672	AT5G42850	2	1.53762
AT1G33410	2	1.61773	AT1G33410	2	1.61773	AT2G43620	4	0.169351	AT3G46000	4	1.73922	AT4G36180	4	1.56146	AT5G42860	4	1.05753
AT1G33420	2	1.05931	AT1G33420	2	1.05931	AT2G43630	6	1.47483	AT3G46010	4	1.93372	AT4G36210	1	1.98395	AT5G42870	2	1.52897
AT1G33440	4	0.611798	AT1G33440	4	0.611798	AT2G43640	2	0.885876	AT3G46020	2	0.336139	AT4G36220	5	2.23416	AT5G42880	6	0.544651
AT1G33490	1	1.26487	AT1G33490	1	1.26487	AT2G43650	2	1.48893	AT3G46030	3	1.7442	AT4G36230	11	0.0327799	AT5G42890	1	1.31596
AT1G33520	2	1.6002	AT1G33520	2	1.6002	AT2G43680	4	2.42253	AT3G46040	2	1.58643	AT4G36250	1	2.03526	AT5G42900	6	1.31964
AT1G33560	4	1.14816	AT1G33560	4	1.14816	AT2G43690	6	0.0134692	AT3G46060	2	1.68932	AT4G36260	4	0.343133	AT5G42920	2	1.40343
AT1G33590	4	2.07006	AT1G33590	4	2.07006	AT2G43700	6	0.34772	AT3G46100	1	1.54898	AT4G36290	2	1.15853	AT5G42940	4	1.49025
AT1G33600	4	1.61453	AT1G33600	4	1.61453	AT2G43710	1	2.16488	AT3G46110	4	0.627683	AT4G36360	6	2.18128	AT5G42950	2	1.93212
AT1G33610	4	0.741073	AT1G33610	4	0.741073	AT2G43750	1	2.11676	AT3G46130	6	1.01049	AT4G36380	5	0.532869	AT5G42960	4	1.1964
AT1G33680	2	1.91704	AT1G33680	2	1.91704	AT2G43760	1	1.25593	AT3G46180	2	0.667761	AT4G36390	1	1.7408	AT5G42970	2	1.34058
AT1G33700	1	1.13156	AT1G33700	1	1.13156	AT2G43770	1	1.45708	AT3G46200	2	0.637179	AT4G36400	1	1.17517	AT5G42980	2	2.77315
AT1G33770	4	0.0557605	AT1G33770	4	0.0557605	AT2G43780	4	0.824087	AT3G46210	1	0.869003	AT4G36410	2	0.488931	AT5G42990	2	1.17855
AT1G33780	1	1.28934	AT1G33780	1	1.28934	AT2G43790	3	1.59233	AT3G46220	2	1.25367	AT4G36420	1	1.16344	AT5G43010	1	1.61205
AT1G33790	6	0.196066	AT1G33790	6	0.196066	AT2G43800	4	1.72613	AT3G46290	4	1.64624	AT4G36430	5	0.29429	AT5G43020	4	1.21042
AT1G33800	4	0.25081	AT1G33800	4	0.25081	AT2G43810	2	1.20219	AT3G46370	6	0.776541	AT4G36440	4	1.33732	AT5G43060	3	1.64727
AT1G33810	3	1.5984	AT1G33810	3	1.5984	AT2G43820	6	1.13118	AT3G46430	6	1.47975	AT4G36470	6	0.762701	AT5G43070	4	0.755608
AT1G33811	4	1.44372	AT1G33811	4	1.44372	AT2G43840	6	0.0280016	AT3G46440	1	1.57181	AT4G36480	1	1.31375	AT5G43080	3	0.29942
AT1G33930	2	0.140854	AT1G33930	2	0.140854	AT2G43850	2	1.13381	AT3G46450	2	1.62936	AT4G36500	8	1.54523	AT5G43100	3	1.61043
AT1G33960	2	0.726988	AT1G33960	2	0.726988	AT2G43900	2	1.33802	AT3G46460	2	1.21912	AT4G36530	1	1.69119	AT5G43130	2	1.63893
AT1G33970	2	1.74126	AT1G33970	2	1.74126	AT2G43950	4	1.48661	AT3G46490	1	0.976923	AT4G36540	4	1.46761	AT5G43140	2	0.873797
AT1G33980	2	1.54304	AT1G33980	2	1.54304	AT2G43970	2	2.85837	AT3G46510	4	1.89518	AT4G36550	5	1.12051	AT5G43150	6	1.80807
AT1G33990	4	1.69202	AT1G33990	4	1.69202	AT2G43980	2	1.04715	AT3G46530	6	1.82432	AT4G36580	1	0.653309	AT5G43170	6	0.639516
AT1G34000	3	1.67857	AT1G34000	3	1.67857	AT2G43990	6	0.331427	AT3G46540	2	1.41396	AT4G36630	2	1.48595	AT5G43180	1	0.212001
AT1G34010	6	0.862066	AT1G34010	6	0.862066	AT2G44020	2	0.740149	AT3G46560	2	1.33403	AT4G36640	2	1.1977	AT5G43190	4	1.36057
AT1G34020	3	1.2491	AT1G34020	3	1.2491	AT2G44050	1	1.72965	AT3G46580	5	0.717338	AT4G36650	1	1.08097	AT5G43260	3	1.43949
AT1G34030	2	1.70214	AT1G34030	2	1.70214	AT2G44060	1	2.25522	AT3G46590	3	1.99911	AT4G36660	6	1.38933	AT5G43270	6	1.32785
AT1G34065	2	0.571406	AT1G34065	2	0.571406	AT2G44065	1	1.20315	AT3G46600	6	1.59155	AT4G36670	4	0.880551	AT5G43280	1	1.16935
AT1G34110	4	1.32158	AT1G34110	4	1.32158	AT2G44080	9	0.630072	AT3G46620	4	1.72632	AT4G36680	4	1.12778	AT5G43310	4	1.59493
AT1G34120	4	0.921452	AT1G34120	4	0.921452	AT2G44090	4	1.64578	AT3G46630	4	1.33166	AT4G36690	2	2.09949	AT5G43320	4	1.79317
AT1G34130	2	1.74904	AT1G34130	2	1.74904	AT2G44100	2	2.14038	AT3G46660	6	0.449185	AT4G36710	4	1.08475	AT5G43330	1	1.57656
AT1G34150	1	0.738289	AT1G34150	1	0.738289	AT2G44120	2	1.91537	AT3G46670	6	1.02466	AT4G36730	3	1.52183	AT5G43380	2	0.155336
AT1G34160	4	0.575477	AT1G34160	4	0.575477	AT2G44130	4	0.970431	AT3G46740	1	2.11367	AT4G36750	1	1.60313	AT5G43430	1	1.08767
AT1G34180	4	0.110354	AT1G34180	4	0.110354	AT2G44150	2	1.12967	AT3G46780	1	2.77714	AT4G36760	1	1.80032	AT5G43440	7	1.50593
AT1G34190	4	1.71587	AT1G34190	4	1.71587	AT2G44180	1	1.46709	AT3G46790	4	1.22431	AT4G36770	6	0.162385	AT5G43450	7	1.25139
AT1G34200	1	1.21261	AT1G34200	1	1.21261	AT2G44190	4	0.259307	AT3G46820	2	1.2621	AT4G36780	4	1.54566	AT5G43460	4	1.56921
AT1G34210	4	1.38009	AT1G34210	4	1.38009	AT2G44200	2	1.31449	AT3G46830	2	1.46639	AT4G36790	1	1.06109	AT5G43500	2	0.93526
AT1G34220	2	1.58046	AT1G34220	2	1.58046	AT2G44210	6	2.09049	AT3G46900	4	0.564524	AT4G36800	2	1.68229	AT5G43560	2	1.74612
AT1G34245	4	0.253677	AT1G34245	4	0.253677	AT2G44230	1	1.37303	AT3G46920	4	1.09551	AT4G36810	1	1.85919	AT5G43600	1	1.5261
AT1G34260	2	1.59011	AT1G34260	2	1.59011	AT2G44260	1	0.974231	AT3G46930	4	0.657801	AT4G36830	3	0.812486	AT5G43670	2	1.2357
AT1G34270	4	0.804576	AT1G34270	4	0.804576	AT2G44270	1	0.923886	AT3G46940	1	1.09016	AT4G36860	3	1.22096	AT5G43680	1	0.72025
AT1G34300	4	1.40981	AT1G34300	4	1.40981	AT2G44300	4	0.90908	AT3G46960	2	1.32352	AT4G36870	5	1.73699	AT5G43700	6	1.15782
AT1G34320	4	1.57276	AT1G34320	4	1.57276	AT2G44310	4	1.56577	AT3G46970	1	2.79499	AT4G36890	2	1.43165	AT5G43710	2	1.10958
AT1G34340	1	1.41883	AT1G34340	1	1.41883	AT2G44350	1	1.94096	AT3G46980	2	1.41767	AT4G36900	4	0.875831	AT5G43720	3	1.01098
AT1G34350	2	0.72025	AT1G34350	2	0.72025	AT2G44360	4	1.09058	AT3G47000	4	1.49985	AT4G36910	1	1.21011	AT5G43730	6	0.438194
AT1G34355	1	0.638349	AT1G34355	1	0.638349	AT2G44420	2	0.93585	AT3G47010	4	1.008	AT4G36920	3	1.41494	AT5G43740	6	1.24795
AT1G34370	4	1.59699	AT1G34370	4	1.59699	AT2G44430	2	1.38808	AT3G47060	1	1.41376	AT4G36930	4	0.531377	AT5G43745	1	1.25846
AT1G34380	1	0.876507	AT1G34380	1	0.876507	AT2G44440	4	0.881219	AT3G47070	7	2.18952	AT4G36940	1	1.32737	AT5G43750	4	1.82302
AT1G34420	4	0.839824	AT1G34420	4	0.839824	AT2G44490	6	2.16512	AT3G47080	1	1.23953	AT4G36960	3	1.30827	AT5G43760	4	2.18651
AT1G34430	1	1.85629	AT1G34430	1	1.85629	AT2G44500	4	1.07027	AT3G47120	1	0.917164	AT4G36970	4	1.31325	AT5G43770	11	0.0466902
AT1G34470	3	0.987528	AT1G34470	3	0.987528	AT2G44510	2	0.465175	AT3G47160	4	1.32545	AT4G36980	2	1.9206	AT5G43780	2	2.05758
AT1G34550	4	1.52443	AT1G34550	4	1.52443	AT2G44520	1	1.47072	AT3G47250	6	1.82985	AT4G36990	3	1.37217	AT5G43790	6	0.665572
AT1G34580	4	0.529866	AT1G34580	4	0.529866	AT2G44525	1	0.972064	AT3G47295	11	0.856433	AT4G37000	4	1.74631	AT5G43810	6	1.61118
AT1G34630	2	0.850732	AT1G34630	2	0.850732	AT2G44530	1	1.58933	AT3G47340	1	0.345433	AT4G37020	2	0.86346	AT5G43830	4	2.01187
AT1G34640	6	0.738289	AT1G34640	6	0.738289	AT2G44610	2	1.80305	AT3G47370	2	1.6214	AT4G37040	1	1.53821	AT5G43850	2	1.88667
AT1G34750	4	1.2491	AT1G34750	4	1.2491	AT2G44620	1	1.42786	AT3G47380	6	0.798947	AT4G37080	6	1.44519	AT5G43860	1	0.711436
AT1G34760	2	0.644163	AT1G34760	2	0.644163	AT2G44630	7	0.0602066	AT3G47390	1	1.29013	AT4G37090	6	0.905931	AT5G43870	4	1.36498
AT1G34770	2	0.283821	AT1G34770	2	0.283821	AT2G44640	4	1.39346	AT3G47400	6	0.262095	AT4G37110	2	0.877187	AT5G43880	6	1.52015
AT1G34780	2	1.25846	AT1G34780	2	1.25846	AT2G44650	1	1.61317	AT3G47420	2	1.56048	AT4G37120	2	1.84086	AT5G43900	4	1.92273
AT1G35140	4	0.0732783	AT1G35140	4	0.0732783	AT2G44660	2	1.15498	AT3G47430	2	1.34887	AT4G37130	2	1.29221	AT5G43910	1	0.789136
AT1G35190	1	1.29583	AT1G35190	1	1.29583	AT2G44670	5	1.57561	AT3G47450	1	1.51004	AT4G37150	4	0.0421028	AT5G43920	1	1.19608
AT1G35210	8	0.784139	AT1G35210	8	0.784139	AT2G44680	2	1.33825	AT3G47460	1	0.883888	AT4G37170	4	0.28117	AT5G43930	1	1.33942
AT1G35220	2	1.3663	AT1G35220	2	1.3663	AT2G44710	2	1.59699	AT3G47470	3	3.42754	AT4G37180	3	0.879205	AT5G43940	1	2.48093
[truncated: 12,907 more rows]

## Sheet: Analysis of data by chromosomes
Table S4B. Chi-square analysis for distribution of all loci and loci with both PS and GEA from seeding RNA-Seq.
Chr	All loci	Loci with both PS & GEA	Df	χ²	P
I	7078	4573	4	3.485	0.4802
II	4245	2599
III	5437	3445
IV	4124	2623
V	6318	4072
All	27206	17312
Table S4C. Chi-square analysis for distribution of loci with PS and loci with both PS and GEA from seeding RNA-Seq.
Chr	All loci with PS	Loci with PS & GEA	Df	χ²	P
I	5254	3952	4	1.543	0.819
II	3077	2229
III	3984	2977
IV	2933	2196
V	4703	3549
All	19951	14903
Table S4D. ANOVA analysis of PS in loci with both PS and GEA from seeding RNA-Seq across chromosomes.
Loci grouped by chromosomes	SS	df	MS	F	P
Between chromosomes	36.63	4	9.158	1.208	0.305
Within each chromosome	72390	14898	4.859
Total	72420	14902
Table S4E. ANOVA analysis of GEA in loci with both PS and GEA from seeding RNA-Seq across chromosomes.
Loci grouped by chromosomes	SS	df	MS	F	P
Between chromosomes	4.598	4	1.149	3.479	0.076
Within each chromosome	4923	14898	0.3304
Total	4927	14902

## Sheet: Data grouped by 100 loci
Table S4F. Grouping loci with both PS and GEA in seedings from RNA-Seq.
Locus	PS	Seedling 1 (RPMs)	Seedling 2 (RPMs)	Seedling ave. (RPMs)	Log10 (ave. RPMs)	Data point	(Average of 100 loci ) PS	(Ave. of 100 loci ) seeling ave. RPMs	(ave. of 100 loci ) Log10 ( ave. RPMs)
AT1G49000	5	0.422	1.5941	1.008	0.00346053
AT1G53830	6	1.5003	0.5157	1.008	0.00346053
AT1G77330	6	0.8908	1.1252	1.008	0.00346053
AT2G18650	4	1.4769	0.5392	1.008	0.00346053
AT2G40330	4	0.8439	1.1721	1.008	0.00346053
AT3G02500	7	1.0784	0.9377	1.008	0.00346053
AT3G03170	7	1.3362	0.6798	1.008	0.00346053
AT5G56720	1	1.2425	0.7736	1.008	0.00346053
ATCG00150	1	1.2659	0.7502	1.008	0.00346053
AT1G29680	1	1.2659	0.7736	1.0197	0.00847242
AT1G48580	2	1.3362	0.7033	1.0197	0.00847242
AT2G18360	4	1.0549	0.9846	1.0197	0.00847242
AT2G18500	4	1.1956	0.8439	1.0197	0.00847242
AT2G28650	6	1.008	1.0315	1.0197	0.00847242
AT2G32770	3	1.1487	0.8908	1.0197	0.00847242
AT2G39030	1	0.8908	1.1487	1.0197	0.00847242
AT4G03330	3	1.3831	0.6564	1.0197	0.00847242
AT5G15340	4	1.5706	0.4689	1.0197	0.00847242
AT5G47460	4	1.4534	0.5861	1.0197	0.00847242
AT5G48400	6	0.2344	1.8051	1.0197	0.00847242
AT5G49150	1	1.6879	0.3516	1.0197	0.00847242
AT5G62380	5	1.3362	0.7033	1.0197	0.00847242
AT1G13670	11	1.7582	0.3048	1.0315	0.0134692
AT1G47400	12	1.43	0.6329	1.0315	0.0134692
AT1G74540	4	1.3128	0.7502	1.0315	0.0134692
AT1G74630	6	1.43	0.6329	1.0315	0.0134692
AT2G37950	4	1.0549	1.008	1.0315	0.0134692
AT2G43690	6	1.5003	0.5626	1.0315	0.0134692
AT3G16610	4	1.5706	0.4923	1.0315	0.0134692
AT4G26470	2	0.4923	1.5706	1.0315	0.0134692
AT5G11540	1	1.4769	0.5861	1.0315	0.0134692
AT5G40020	4	1.5706	0.4923	1.0315	0.0134692
AT5G65230	4	1.1018	0.9611	1.0315	0.0134692
AT1G26390	7	0.3985	1.6879	1.0432	0.0183676
AT1G29510	6	1.2659	0.8205	1.0432	0.0183676
AT1G35910	4	1.1956	0.8908	1.0432	0.0183676
AT1G68795	6	0.8674	1.219	1.0432	0.0183676
AT2G18880	5	1.3831	0.7033	1.0432	0.0183676
AT3G15800	4	1.219	0.8674	1.0432	0.0183676
AT3G59030	6	1.3128	0.7736	1.0432	0.0183676
AT5G10260	2	1.5941	0.4923	1.0432	0.0183676
AT5G14730	11	0.9377	1.1487	1.0432	0.0183676
AT5G60290	13	1.2425	0.8439	1.0432	0.0183676
AT1G05100	3	1.0549	1.0549	1.0549	0.0232113
AT1G50040	4	1.6644	0.4454	1.0549	0.0232113
AT2G18210	8	0.5392	1.5706	1.0549	0.0232113
AT2G22930	6	0.8674	1.2425	1.0549	0.0232113
AT2G44880	6	1.5472	0.5626	1.0549	0.0232113
AT3G42800	7	1.9223	0.1875	1.0549	0.0232113
AT3G54060	6	1.4769	0.6329	1.0549	0.0232113
AT4G18470	5	1.2425	0.8674	1.0549	0.0232113
AT5G01700	4	1.1721	0.9377	1.0549	0.0232113
AT5G14650	4	1.0315	1.0784	1.0549	0.0232113
AT5G16490	6	1.2425	0.8674	1.0549	0.0232113
AT5G41080	1	1.4534	0.6564	1.0549	0.0232113
AT5G44480	1	1.008	1.1018	1.0549	0.0232113
AT5G44980	8	0.5861	1.5238	1.0549	0.0232113
AT5G48650	4	1.2659	0.8439	1.0549	0.0232113
AT5G61865	7	1.2893	0.8205	1.0549	0.0232113
ATCG00740	1	1.3128	0.797	1.0549	0.0232113
AT1G04760	3	1.5003	0.6329	1.0666	0.0280016
AT1G09890	4	1.5472	0.5861	1.0666	0.0280016
AT1G09950	6	0.6329	1.5003	1.0666	0.0280016
AT2G43840	6	1.3597	0.7736	1.0666	0.0280016
AT2G47460	4	0.2579	1.8754	1.0666	0.0280016
AT3G27920	6	1.6879	0.4454	1.0666	0.0280016
AT5G04790	13	1.4534	0.6798	1.0666	0.0280016
AT5G38780	6	0.9846	1.1487	1.0666	0.0280016
AT5G39970	1	1.3128	0.8205	1.0666	0.0280016
AT5G41650	1	1.2893	0.8439	1.0666	0.0280016
AT1G05575	11	0.5626	1.5941	1.0784	0.0327799
AT1G20520	6	1.2893	0.8674	1.0784	0.0327799
AT1G52820	6	0.9377	1.219	1.0784	0.0327799
AT1G60680	4	1.7113	0.4454	1.0784	0.0327799
AT1G74000	4	1.641	0.5157	1.0784	0.0327799
AT2G45570	6	1.0315	1.1252	1.0784	0.0327799
AT3G07600	6	0.7736	1.3831	1.0784	0.0327799
AT4G19220	4	1.3831	0.7736	1.0784	0.0327799
AT4G27850	11	1.3128	0.8439	1.0784	0.0327799
AT4G36230	11	1.5003	0.6564	1.0784	0.0327799
AT5G13880	6	1.1956	0.9611	1.0784	0.0327799
AT5G55680	11	1.5472	0.6095	1.0784	0.0327799
AT5G61070	2	1.43	0.7267	1.0784	0.0327799
AT1G02900	6	1.4534	0.7267	1.0901	0.0374663
AT1G05370	2	1.1956	0.9846	1.0901	0.0374663
AT1G30840	5	1.3362	0.8439	1.0901	0.0374663
AT1G43980	4	1.3128	0.8674	1.0901	0.0374663
AT2G26040	4	0.1875	1.9926	1.0901	0.0374663
AT2G29130	6	1.852	0.3282	1.0901	0.0374663
AT2G33760	4	1.5472	0.6329	1.0901	0.0374663
AT2G35733	13	1.1252	1.0549	1.0901	0.0374663
AT2G37720	4	1.3128	0.8674	1.0901	0.0374663
AT4G05100	4	0.4689	1.7113	1.0901	0.0374663
AT5G65600	6	0.3985	1.7816	1.0901	0.0374663
ATCG00750	1	1.5472	0.6329	1.0901	0.0374663
AT3G26460	8	1.43	0.7736	1.1018	0.0421028	1	5.13	1.05315	0.0223398
AT1G79680	6	0.9143	1.2893	1.1018	0.0421028
AT2G29490	6	0.6798	1.5238	1.1018	0.0421028
AT3G02800	2	0.6564	1.5472	1.1018	0.0421028
AT3G24450	6	1.219	0.9846	1.1018	0.0421028
AT4G33925	2	1.2425	0.9611	1.1018	0.0421028
AT4G37150	4	0.6564	1.5472	1.1018	0.0421028
AT4G37730	7	0.7033	1.5003	1.1018	0.0421028
AT5G58500	4	0.797	1.4066	1.1018	0.0421028
AT5G63560	4	0.5861	1.6175	1.1018	0.0421028
ATCG00570	1	0.9377	1.2659	1.1018	0.0421028
AT1G09575	2	1.4534	0.7502	1.1018	0.0421028
AT1G62700	5	1.3597	0.8439	1.1018	0.0421028
AT1G66830	4	0.9143	1.2893	1.1018	0.0421028
AT1G74460	4	0.797	1.4066	1.1018	0.0421028
AT1G14470	4	1.5706	0.6564	1.1135	0.0466902
AT1G49200	4	1.3831	0.8439	1.1135	0.0466902
AT1G56260	2	1.0315	1.1956	1.1135	0.0466902
AT1G72950	8	0.5392	1.6879	1.1135	0.0466902
AT2G19330	1	1.0784	1.1487	1.1135	0.0466902
AT2G36890	4	1.1252	1.1018	1.1135	0.0466902
AT2G42560	8	2.227	0	1.1135	0.0466902
AT3G53480	4	1.1487	1.0784	1.1135	0.0466902
AT3G56550	4	1.43	0.797	1.1135	0.0466902
AT4G16920	8	1.5706	0.6564	1.1135	0.0466902
AT4G17160	2	1.1252	1.1018	1.1135	0.0466902
AT5G01300	1	1.1721	1.0549	1.1135	0.0466902
AT5G19490	2	0.6095	1.6175	1.1135	0.0466902
AT5G43770	11	1.0315	1.1956	1.1135	0.0466902
AT5G48670	6	1.1956	1.0315	1.1135	0.0466902
AT5G66690	6	0.5861	1.641	1.1135	0.0466902
AT1G17240	6	0.9611	1.2893	1.1252	0.0512297
AT1G28690	4	1.5472	0.7033	1.1252	0.0512297
AT1G31840	4	1.3597	0.8908	1.1252	0.0512297
AT1G66810	2	1.4534	0.797	1.1252	0.0512297
AT2G36100	6	1.9692	0.2813	1.1252	0.0512297
AT3G11745	12	1.0315	1.219	1.1252	0.0512297
AT4G10310	1	1.9457	0.3048	1.1252	0.0512297
AT5G10440	4	1.5472	0.7033	1.1252	0.0512297
AT5G46440	9	1.0784	1.1721	1.1252	0.0512297
AT1G12150	5	0.8908	1.3831	1.137	0.0557605
AT1G33770	4	1.3362	0.9377	1.137	0.0557605
AT1G53600	4	1.4769	0.797	1.137	0.0557605
AT3G01580	4	1.5941	0.6798	1.137	0.0557605
AT3G29140	13	0.9846	1.2893	1.137	0.0557605
AT3G50140	6	2.0629	0.211	1.137	0.0557605
AT3G57360	2	1.1956	1.0784	1.137	0.0557605
AT4G18425	5	1.3362	0.9377	1.137	0.0557605
AT4G40010	4	1.0784	1.1956	1.137	0.0557605
AT5G66300	5	1.6644	0.6095	1.137	0.0557605
AT1G52920	1	0.9143	1.3831	1.1487	0.0602066
AT2G40740	5	0.3985	1.8988	1.1487	0.0602066
AT2G44630	7	1.1252	1.1721	1.1487	0.0602066
AT2G45490	2	1.6644	0.6329	1.1487	0.0602066
AT4G01430	6	0.7736	1.5238	1.1487	0.0602066
AT4G11190	6	1.7113	0.5861	1.1487	0.0602066
AT4G11550	11	1.3597	0.9377	1.1487	0.0602066
AT4G21310	5	1.4534	0.8439	1.1487	0.0602066
AT5G20870	5	1.2659	1.0315	1.1487	0.0602066
AT5G26010	4	1.7113	0.5861	1.1487	0.0602066
AT1G03850	4	1.7113	0.6095	1.1604	0.0646077
AT1G13150	4	1.1487	1.1721	1.1604	0.0646077
AT1G26290	11	1.43	0.8908	1.1604	0.0646077
AT1G29195	6	1.0315	1.2893	1.1604	0.0646077
AT1G33340	4	1.6175	0.7033	1.1604	0.0646077
AT1G65180	9	1.0784	1.2425	1.1604	0.0646077
AT1G72200	4	0.9143	1.4066	1.1604	0.0646077
AT2G22770	4	1.5706	0.7502	1.1604	0.0646077
AT2G26360	2	1.43	0.8908	1.1604	0.0646077
AT2G27610	4	1.4534	0.8674	1.1604	0.0646077
AT3G25730	4	0.8205	1.5003	1.1604	0.0646077
AT3G27980	5	1.1018	1.219	1.1604	0.0646077
AT4G09840	13	1.2425	1.0784	1.1604	0.0646077
AT4G11460	7	1.7113	0.6095	1.1604	0.0646077
AT4G16590	4	0.9846	1.3362	1.1604	0.0646077
AT5G01940	1	0.8674	1.4534	1.1604	0.0646077
AT1G71420	4	1.5238	0.8205	1.1721	0.0689647
AT2G27740	4	1.5941	0.7502	1.1721	0.0689647
AT2G39560	9	1.0315	1.3128	1.1721	0.0689647
AT3G61920	7	1.5238	0.8205	1.1721	0.0689647
AT4G31730	6	1.2425	1.1018	1.1721	0.0689647
AT1G09410	4	1.5706	0.797	1.1838	0.0732783
AT1G22340	6	1.5941	0.7736	1.1838	0.0732783
AT1G35140	4	0.8908	1.4769	1.1838	0.0732783
AT2G16790	1	1.4769	0.8908	1.1838	0.0732783
AT2G24970	3	1.4534	0.9143	1.1838	0.0732783
AT2G47670	7	0.7502	1.6175	1.1838	0.0732783
AT3G13020	4	1.008	1.3597	1.1838	0.0732783
AT3G13610	4	0.0703	2.2974	1.1838	0.0732783
AT4G38010	4	1.3362	1.0315	1.1838	0.0732783
AT5G01660	1	1.3831	0.9846	1.1838	0.0732783
AT5G39680	4	1.4769	0.8908	1.1838	0.0732783
AT5G48740	4	1.6879	0.6798	1.1838	0.0732783
AT5G61800	6	1.43	0.9377	1.1838	0.0732783
AT5G67450	6	0.7736	1.5941	1.1838	0.0732783
AT2G14690	1	1.5003	0.8908	1.1956	0.0775859
AT2G25440	7	0.211	2.1802	1.1956	0.0775859
AT2G30540	6	1.0784	1.3128	1.1956	0.0775859
AT5G15120	4	1.6644	0.7267	1.1956	0.0775859
AT1G68230	4	1.1018	1.3128	1.2073	0.0818152	2	4.9	1.14844	0.0599449
AT1G68430	11	1.5238	0.8908	1.2073	0.0818152
AT1G04625	6	1.4534	0.9611	1.2073	0.0818152
AT1G07450	3	0.8439	1.5706	1.2073	0.0818152
AT1G21890	6	0.8674	1.5472	1.2073	0.0818152
AT1G65910	4	1.6175	0.797	1.2073	0.0818152
AT2G18370	6	1.1956	1.219	1.2073	0.0818152
AT2G41780	12	0.5626	1.852	1.2073	0.0818152
AT3G01330	2	1.5941	0.8205	1.2073	0.0818152
AT3G22450	4	1.5238	0.8908	1.2073	0.0818152
AT3G28210	2	0.3048	2.1098	1.2073	0.0818152
AT3G47840	4	1.4534	0.9611	1.2073	0.0818152
AT3G58200	9	0.9846	1.43	1.2073	0.0818152
AT5G16600	4	1.2425	1.1721	1.2073	0.0818152
AT5G17360	7	1.3362	1.0784	1.2073	0.0818152
AT5G18920	4	1.1956	1.219	1.2073	0.0818152
AT5G57320	2	1.1018	1.3128	1.2073	0.0818152
AT5G61430	4	0.8908	1.5238	1.2073	0.0818152
AT1G30020	4	1.641	0.797	1.219	0.0860037
AT2G39240	2	1.1721	1.2659	1.219	0.0860037
AT3G30460	2	0.7033	1.7347	1.219	0.0860037
AT5G13130	2	1.3128	1.1252	1.219	0.0860037
AT5G38070	5	1.6644	0.7736	1.219	0.0860037
AT5G59720	6	1.219	1.219	1.219	0.0860037
ATCG00800	1	1.3362	1.1018	1.219	0.0860037
AT1G16070	2	1.7347	0.7267	1.2307	0.0901522
AT1G79780	4	1.3362	1.1252	1.2307	0.0901522
AT3G18070	4	1.9223	0.5392	1.2307	0.0901522
AT3G49340	6	0.211	2.2505	1.2307	0.0901522
AT4G26800	5	1.43	1.0315	1.2307	0.0901522
AT4G30230	7	1.1721	1.2893	1.2307	0.0901522
AT5G06720	5	1.2425	1.219	1.2307	0.0901522
AT5G60720	6	1.8754	0.5861	1.2307	0.0901522
AT1G09450	2	1.8285	0.6564	1.2425	0.0942964
AT1G17830	4	1.5941	0.8908	1.2425	0.0942964
AT1G19210	4	0.2579	2.227	1.2425	0.0942964
AT1G49700	3	1.3128	1.1721	1.2425	0.0942964
AT1G58160	6	1.3362	1.1487	1.2425	0.0942964
AT1G61410	6	1.5941	0.8908	1.2425	0.0942964
AT1G77360	6	1.6644	0.8205	1.2425	0.0942964
AT2G28085	6	1.9692	0.5157	1.2425	0.0942964
AT3G18630	1	1.7347	0.7502	1.2425	0.0942964
AT3G23250	4	0.1407	2.3443	1.2425	0.0942964
AT4G34360	2	1.5472	0.9377	1.2425	0.0942964
AT5G27220	8	1.5941	0.8908	1.2425	0.0942964
AT5G65320	5	0.8674	1.6175	1.2425	0.0942964
AT1G54120	8	1.0784	1.43	1.2542	0.0983668
AT1G56080	2	1.3362	1.1721	1.2542	0.0983668
AT1G78530	4	1.43	1.0784	1.2542	0.0983668
AT2G01510	4	1.7582	0.7502	1.2542	0.0983668
AT2G29110	6	0.7267	1.7816	1.2542	0.0983668
AT2G35150	4	1.219	1.2893	1.2542	0.0983668
AT2G35585	4	0.8205	1.6879	1.2542	0.0983668
AT2G48140	6	0.9846	1.5238	1.2542	0.0983668
AT3G16490	6	1.5706	0.9377	1.2542	0.0983668
AT4G25980	5	1.1721	1.3362	1.2542	0.0983668
AT4G31910	4	1.7347	0.7736	1.2542	0.0983668
AT4G33905	2	0.5157	1.9926	1.2542	0.0983668
AT4G36110	6	0.9377	1.5706	1.2542	0.0983668
AT5G51950	4	1.0315	1.4769	1.2542	0.0983668
AT1G16130	6	0.8674	1.6644	1.2659	0.102399
AT3G58000	4	1.5238	1.008	1.2659	0.102399
AT4G21510	5	1.3128	1.219	1.2659	0.102399
AT4G28700	2	1.1487	1.3831	1.2659	0.102399
AT5G08490	4	1.6175	0.9143	1.2659	0.102399
AT5G15300	6	1.7582	0.7736	1.2659	0.102399
AT5G16640	5	1.4066	1.1252	1.2659	0.102399
AT1G04840	4	1.3362	1.219	1.2776	0.106395
AT1G05440	5	1.8988	0.6564	1.2776	0.106395
AT1G12260	5	1.7113	0.8439	1.2776	0.106395
AT1G15040	1	1.1956	1.3597	1.2776	0.106395
AT1G75110	2	1.219	1.3362	1.2776	0.106395
AT2G17210	4	1.6175	0.9377	1.2776	0.106395
AT2G18780	11	0.9611	1.5941	1.2776	0.106395
AT3G14370	4	1.5941	0.9611	1.2776	0.106395
AT3G52460	6	1.1721	1.3831	1.2776	0.106395
AT4G33550	5	1.2893	1.2659	1.2776	0.106395
AT4G35970	3	1.9692	0.5861	1.2776	0.106395
AT5G17780	1	0.7736	1.7816	1.2776	0.106395
AT5G49120	6	1.5472	1.008	1.2776	0.106395
AT5G60880	9	1.6879	0.8674	1.2776	0.106395
AT1G34180	4	0.5157	2.0629	1.2893	0.110354
AT2G15630	5	1.2659	1.3128	1.2893	0.110354
AT2G21820	5	0.7502	1.8285	1.2893	0.110354
AT2G28590	4	1.4534	1.1252	1.2893	0.110354
AT2G35910	4	1.0549	1.5238	1.2893	0.110354
AT3G63060	4	0.6329	1.9457	1.2893	0.110354
AT4G30830	4	1.1018	1.4769	1.2893	0.110354
AT5G03960	7	2.1567	0.422	1.2893	0.110354
AT5G27230	4	1.2425	1.3362	1.2893	0.110354
AT4G20420	11	1.8754	0.7267	1.3011	0.114311	3	4.7	1.25747	0.099365
AT4G39070	4	1.43	1.1721	1.3011	0.114311
AT1G01570	4	1.2425	1.3597	1.3011	0.114311
AT1G03510	6	1.4769	1.1252	1.3011	0.114311
AT1G10110	11	1.2425	1.3597	1.3011	0.114311
AT1G29270	6	1.8051	0.797	1.3011	0.114311
AT1G32950	4	0.4923	2.1098	1.3011	0.114311
AT1G69400	2	1.5238	1.0784	1.3011	0.114311
AT2G30750	6	1.43	1.1721	1.3011	0.114311
AT3G06020	7	1.1487	1.4534	1.3011	0.114311
AT3G10910	4	0.4689	2.1333	1.3011	0.114311
AT3G25640	4	0.9143	1.6879	1.3011	0.114311
AT3G53690	4	0.8439	1.7582	1.3011	0.114311
AT3G55970	4	0.6095	1.9926	1.3011	0.114311
AT3G60580	6	1.0549	1.5472	1.3011	0.114311
AT3G62740	5	1.641	0.9611	1.3011	0.114311
AT5G06250	4	1.0784	1.5238	1.3011	0.114311
AT5G39220	1	1.8285	0.7736	1.3011	0.114311
AT5G64710	4	1.5238	1.0784	1.3011	0.114311
AT1G01030	4	1.219	1.4066	1.3128	0.118199
AT1G16830	4	1.3362	1.2893	1.3128	0.118199
AT1G22380	6	2.2739	0.3516	1.3128	0.118199
AT1G55050	5	1.2425	1.3831	1.3128	0.118199
AT3G26770	5	1.1252	1.5003	1.3128	0.118199
AT3G60660	2	2.0161	0.6095	1.3128	0.118199
AT4G22760	6	1.43	1.1956	1.3128	0.118199
AT5G14510	4	1.641	0.9846	1.3128	0.118199
AT5G26790	9	1.641	0.9846	1.3128	0.118199
AT5G45000	9	1.8754	0.7502	1.3128	0.118199
ATCG00420	1	1.5003	1.1252	1.3128	0.118199
AT1G04600	4	0.8908	1.7582	1.3245	0.122052
AT1G06750	4	1.3831	1.2659	1.3245	0.122052
AT1G09220	6	1.6644	0.9846	1.3245	0.122052
AT1G21910	4	0.9846	1.6644	1.3245	0.122052
AT1G53060	6	1.7113	0.9377	1.3245	0.122052
AT3G05480	2	1.8285	0.8205	1.3245	0.122052
AT3G10680	7	1.7113	0.9377	1.3245	0.122052
AT3G28500	2	1.6879	0.9611	1.3245	0.122052
AT4G01270	2	2.2974	0.3516	1.3245	0.122052
AT5G02200	7	0.9611	1.6879	1.3245	0.122052
AT5G22430	6	0.0703	2.5787	1.3245	0.122052
AT1G05260	6	1.2893	1.3831	1.3362	0.125871
AT1G22275	5	1.5472	1.1252	1.3362	0.125871
AT1G49910	2	1.9223	0.7502	1.3362	0.125871
AT2G04040	4	0.3751	2.2974	1.3362	0.125871
AT2G19190	6	0.8674	1.8051	1.3362	0.125871
AT3G05140	4	2.4849	0.1875	1.3362	0.125871
AT3G27640	1	2.0395	0.6329	1.3362	0.125871
AT3G48970	5	2.0629	0.6095	1.3362	0.125871
AT3G59070	4	1.43	1.2425	1.3362	0.125871
AT3G63480	2	1.7347	0.9377	1.3362	0.125871
AT5G09800	4	1.4066	1.2659	1.3362	0.125871
AT5G45790	4	1.0549	1.6175	1.3362	0.125871
AT1G11100	2	1.4066	1.2893	1.3479	0.129658
AT1G15990	4	1.4066	1.2893	1.3479	0.129658
AT1G80880	5	1.852	0.8439	1.3479	0.129658
AT2G23690	6	1.1487	1.5472	1.3479	0.129658
AT3G04960	6	1.8988	0.797	1.3479	0.129658
AT3G58550	4	0.9846	1.7113	1.3479	0.129658
AT5G04840	4	1.8285	0.8674	1.3479	0.129658
AT5G55170	2	1.4066	1.2893	1.3479	0.129658
AT5G60610	9	0.7267	1.9692	1.3479	0.129658
AT5G63590	4	1.7347	0.9611	1.3479	0.129658
AT1G80820	4	0.7267	1.9926	1.3597	0.133443
AT2G06255	3	0.7267	1.9926	1.3597	0.133443
AT3G18660	2	2.438	0.2813	1.3597	0.133443
AT3G30720	13	1.2425	1.4769	1.3597	0.133443
AT3G50870	3	1.8285	0.8908	1.3597	0.133443
AT4G20140	4	1.6175	1.1018	1.3597	0.133443
AT4G20390	6	1.2893	1.43	1.3597	0.133443
AT4G21500	8	1.6644	1.0549	1.3597	0.133443
AT4G39630	6	1.8754	0.8439	1.3597	0.133443
AT5G05510	2	2.2036	0.5157	1.3597	0.133443
AT5G06570	4	1.0549	1.6644	1.3597	0.133443
AT5G51080	1	1.3831	1.3362	1.3597	0.133443
AT5G60760	1	0.8205	1.8988	1.3597	0.133443
AT1G07410	2	1.5941	1.1487	1.3714	0.137164
AT1G61450	6	2.2036	0.5392	1.3714	0.137164
AT4G12400	1	1.7816	0.9611	1.3714	0.137164
AT4G19095	13	1.8051	0.9377	1.3714	0.137164
AT5G11780	6	1.8285	0.9143	1.3714	0.137164
AT5G42450	6	2.0161	0.7267	1.3714	0.137164
AT5G55830	5	2.0161	0.7267	1.3714	0.137164
AT1G03180	3	1.641	1.1252	1.3831	0.140854
AT1G33930	2	2.0629	0.7033	1.3831	0.140854
AT1G52240	2	1.7113	1.0549	1.3831	0.140854
AT1G53180	9	1.5238	1.2425	1.3831	0.140854
AT2G28330	9	1.4066	1.3597	1.3831	0.140854
AT2G44930	7	1.8285	0.9377	1.3831	0.140854
AT3G14580	4	2.1567	0.6095	1.3831	0.140854
AT3G26050	6	2.3208	0.4454	1.3831	0.140854
AT3G62050	4	1.4534	1.3128	1.3831	0.140854
AT4G14490	1	2.0629	0.7033	1.3831	0.140854
AT5G01110	4	1.3597	1.4066	1.3831	0.140854
AT5G19170	6	1.9223	0.8439	1.3831	0.140854
AT5G25570	6	1.852	0.9143	1.3831	0.140854
AT5G53320	4	1.6175	1.1487	1.3831	0.140854
AT5G63690	2	1.7816	0.9846	1.3831	0.140854
AT5G65850	11	0.797	1.9692	1.3831	0.140854
AT1G07150	3	0.8674	1.9223	1.3948	0.144512
AT1G10520	1	1.1487	1.641	1.3948	0.144512
AT1G13830	4	0.7502	2.0395	1.3948	0.144512
AT1G29440	6	1.3128	1.4769	1.3948	0.144512
AT1G66230	4	1.7582	1.0315	1.3948	0.144512
AT1G70270	9	0.8674	1.9223	1.3948	0.144512
AT1G73010	2	1.2893	1.5003	1.3948	0.144512
AT2G28570	11	1.2425	1.5472	1.3948	0.144512
AT3G06630	4	1.9223	0.8674	1.3948	0.144512
AT3G17890	9	1.3831	1.4066	1.3948	0.144512
AT3G21470	6	1.6879	1.1018	1.3948	0.144512
AT3G62920	6	1.1956	1.5941	1.3948	0.144512
AT4G18630	9	1.4769	1.3128	1.3948	0.144512
AT4G21440	4	0.7267	2.0629	1.3948	0.144512
AT4G34600	8	0.7502	2.0395	1.3948	0.144512
AT5G61350	4	1.852	0.9377	1.3948	0.144512
AT2G44745	4	1.4066	1.4066	1.4066	0.148171	4	4.77	1.35556	0.132017
AT3G15130	4	1.8988	0.9143	1.4066	0.148171
AT3G19500	5	1.1956	1.6175	1.4066	0.148171
AT4G17215	6	1.8285	0.9846	1.4066	0.148171
AT4G24110	6	0.7033	2.1098	1.4066	0.148171
AT5G23770	6	0.8908	1.9223	1.4066	0.148171
AT1G09180	2	0.422	2.4146	1.4183	0.151768
AT1G20350	2	0.7033	2.1333	1.4183	0.151768
AT1G32350	1	0.0938	2.7428	1.4183	0.151768
AT1G48870	3	0.9377	1.8988	1.4183	0.151768
AT1G74350	1	1.5238	1.3128	1.4183	0.151768
AT2G28780	5	1.641	1.1956	1.4183	0.151768
AT2G35710	2	1.2659	1.5706	1.4183	0.151768
AT2G39230	4	1.2425	1.5941	1.4183	0.151768
AT2G43310	7	1.4769	1.3597	1.4183	0.151768
AT2G47190	6	0.7033	2.1333	1.4183	0.151768
AT3G16175	1	0.7502	2.0864	1.4183	0.151768
AT5G44160	4	1.4769	1.3597	1.4183	0.151768
AT5G49700	8	0.7033	2.1333	1.4183	0.151768
AT1G50520	6	1.6644	1.1956	1.43	0.155336
AT1G53345	1	1.7113	1.1487	1.43	0.155336
AT2G39200	6	0.7736	2.0864	1.43	0.155336
AT3G11000	4	1.3597	1.5003	1.43	0.155336
AT3G16380	2	2.0395	0.8205	1.43	0.155336
AT3G49580	7	1.1721	1.6879	1.43	0.155336
AT3G57920	7	1.5941	1.2659	1.43	0.155336
AT3G61170	4	1.5941	1.2659	1.43	0.155336
AT4G22470	6	1.1018	1.7582	1.43	0.155336
AT5G22380	4	0.3516	2.5083	1.43	0.155336
AT5G24270	4	1.1487	1.7113	1.43	0.155336
AT5G43380	2	1.4769	1.3831	1.43	0.155336
AT5G50820	4	1.6175	1.2425	1.43	0.155336
AT5G59740	2	1.3831	1.4769	1.43	0.155336
AT1G33350	6	2.0161	0.8674	1.4417	0.158875
AT1G47890	7	0.2813	2.6021	1.4417	0.158875
AT1G52700	1	2.3208	0.5626	1.4417	0.158875
AT1G55740	3	1.4066	1.4769	1.4417	0.158875
AT2G32030	1	0.7033	2.1802	1.4417	0.158875
AT3G03480	6	0.5626	2.3208	1.4417	0.158875
AT3G15300	4	1.3362	1.5472	1.4417	0.158875
AT3G48640	11	0.7033	2.1802	1.4417	0.158875
AT4G15120	11	1.3128	1.5706	1.4417	0.158875
AT4G20370	5	1.1252	1.7582	1.4417	0.158875
AT4G35190	4	0.5861	2.2974	1.4417	0.158875
AT5G40210	6	0.4454	2.438	1.4417	0.158875
AT5G61400	5	1.9457	0.9377	1.4417	0.158875
AT1G13410	6	1.9692	0.9377	1.4534	0.162385
AT1G16330	2	2.227	0.6798	1.4534	0.162385
AT1G26380	7	1.4769	1.43	1.4534	0.162385
AT2G28440	9	1.5472	1.3597	1.4534	0.162385
AT2G39120	4	1.641	1.2659	1.4534	0.162385
AT2G45210	6	0.3985	2.5083	1.4534	0.162385
AT3G48700	6	0.3048	2.6021	1.4534	0.162385
AT4G14380	8	1.7582	1.1487	1.4534	0.162385
AT4G17760	2	1.6175	1.2893	1.4534	0.162385
AT4G36770	6	1.641	1.2659	1.4534	0.162385
AT5G46830	4	1.1487	1.7582	1.4534	0.162385
AT1G07120	4	1.43	1.5003	1.4652	0.165897
AT1G10330	6	1.5238	1.4066	1.4652	0.165897
AT1G20480	4	1.8754	1.0549	1.4652	0.165897
AT1G31240	4	1.5941	1.3362	1.4652	0.165897
AT1G48000	6	0.6564	2.2739	1.4652	0.165897
AT1G65390	6	0.8205	2.1098	1.4652	0.165897
AT2G30900	6	1.6175	1.3128	1.4652	0.165897
AT2G33640	2	1.9457	0.9846	1.4652	0.165897
AT3G28420	9	1.8754	1.0549	1.4652	0.165897
AT4G21300	4	1.5941	1.3362	1.4652	0.165897
AT5G03510	6	1.7113	1.219	1.4652	0.165897
AT5G09930	1	0.1641	2.7662	1.4652	0.165897
AT5G45960	4	1.8051	1.1252	1.4652	0.165897
AT5G54690	4	1.5706	1.3597	1.4652	0.165897
AT1G07290	2	1.7582	1.1956	1.4769	0.169351
AT1G29460	6	2.1333	0.8205	1.4769	0.169351
AT1G61680	6	1.9926	0.9611	1.4769	0.169351
AT1G67000	6	1.1018	1.852	1.4769	0.169351
AT1G78120	2	1.7113	1.2425	1.4769	0.169351
AT2G01740	5	1.4769	1.4769	1.4769	0.169351
AT2G34940	2	2.1567	0.797	1.4769	0.169351
AT2G43620	4	1.3362	1.6175	1.4769	0.169351
AT3G23870	3	1.3128	1.641	1.4769	0.169351
AT3G24890	3	1.8754	1.0784	1.4769	0.169351
AT3G28150	4	1.008	1.9457	1.4769	0.169351
AT3G43430	2	1.4534	1.5003	1.4769	0.169351
AT3G53220	1	1.6879	1.2659	1.4769	0.169351
AT3G61760	2	1.9692	0.9846	1.4769	0.169351
AT4G10270	6	1.3128	1.641	1.4769	0.169351
AT4G20770	4	1.7816	1.1721	1.4769	0.169351
AT4G34580	6	2.4615	0.4923	1.4769	0.169351
AT5G51580	11	0.8674	2.0864	1.4769	0.169351
AT1G58150	13	1.4066	1.5706	1.4886	0.172778
AT2G02350	6	1.2425	1.7347	1.4886	0.172778
AT2G27790	2	1.4066	1.5706	1.4886	0.172778
AT3G02840	4	0.0703	2.9069	1.4886	0.172778
AT3G02980	1	1.4534	1.5238	1.4886	0.172778
AT3G50570	11	1.7816	1.1956	1.4886	0.172778
AT3G57760	6	1.3597	1.6175	1.4886	0.172778
AT3G58780	4	1.4066	1.5706	1.4886	0.172778
AT4G14390	6	1.8988	1.0784	1.4886	0.172778
AT5G04190	6	0.9611	2.0161	1.4886	0.172778
AT5G49390	2	1.852	1.1252	1.4886	0.172778
AT2G41660	4	1.5706	1.43	1.5003	0.176178	5	4.68	1.45192	0.161878
AT3G27270	4	1.1956	1.8051	1.5003	0.176178
AT4G01380	4	1.4534	1.5472	1.5003	0.176178
AT4G23690	6	1.8285	1.1721	1.5003	0.176178
AT4G34970	5	1.4534	1.5472	1.5003	0.176178
AT1G08340	2	2.3208	0.7033	1.512	0.179552
AT1G66930	6	1.43	1.5941	1.512	0.179552
AT1G69350	4	2.2739	0.7502	1.512	0.179552
AT1G72530	6	1.7113	1.3128	1.512	0.179552
AT3G09480	3	1.6644	1.3597	1.512	0.179552
AT3G16320	2	1.9223	1.1018	1.512	0.179552
AT3G30340	6	1.5238	1.5003	1.512	0.179552
AT4G03600	6	1.1956	1.8285	1.512	0.179552
AT4G20460	1	1.1721	1.852	1.512	0.179552
AT5G26200	2	1.2893	1.7347	1.512	0.179552
AT1G13970	2	1.3128	1.7347	1.5238	0.182928
AT1G15210	4	1.8285	1.219	1.5238	0.182928
AT1G67370	2	2.3911	0.6564	1.5238	0.182928
AT2G02540	4	1.9457	1.1018	1.5238	0.182928
AT2G26790	4	2.2739	0.7736	1.5238	0.182928
AT2G42110	6	2.4615	0.5861	1.5238	0.182928
AT3G18880	1	1.3597	1.6879	1.5238	0.182928
AT3G45420	6	1.8285	1.219	1.5238	0.182928
AT3G54270	1	1.852	1.1956	1.5238	0.182928
AT5G01910	7	2.3677	0.6798	1.5238	0.182928
AT1G29280	4	1.5706	1.5003	1.5355	0.18625
AT1G78050	1	1.4066	1.6644	1.5355	0.18625
AT3G18250	11	0.7736	2.2974	1.5355	0.18625
AT3G45430	6	2.4849	0.5861	1.5355	0.18625
AT4G28430	4	2.2974	0.7736	1.5355	0.18625
AT5G15600	4	0.8205	2.2505	1.5355	0.18625
AT5G17210	4	1.1721	1.8988	1.5355	0.18625
AT5G37690	4	1.3831	1.6879	1.5355	0.18625
AT5G65420	4	1.9692	1.1018	1.5355	0.18625
ATCG00580	1	1.1252	1.9457	1.5355	0.18625
AT1G06260	6	1.9457	1.1487	1.5472	0.189546
AT1G06580	5	1.8754	1.219	1.5472	0.189546
AT1G67180	2	2.3443	0.7502	1.5472	0.189546
AT1G69810	4	1.1252	1.9692	1.5472	0.189546
AT1G75580	6	1.852	1.2425	1.5472	0.189546
AT2G28050	5	2.1333	0.9611	1.5472	0.189546
AT2G30480	6	1.8285	1.2659	1.5472	0.189546
AT2G33735	1	2.227	0.8674	1.5472	0.189546
AT3G21420	6	0.8439	2.2505	1.5472	0.189546
AT4G14940	1	2.5787	0.5157	1.5472	0.189546
AT4G28085	11	1.1487	1.9457	1.5472	0.189546
AT4G28950	4	2.3911	0.7033	1.5472	0.189546
AT5G01190	5	2.2505	0.8439	1.5472	0.189546
AT5G14890	4	1.641	1.4534	1.5472	0.189546
AT5G15240	4	1.8051	1.2893	1.5472	0.189546
AT5G42830	6	1.1956	1.8988	1.5472	0.189546
AT5G55950	2	2.1333	0.9611	1.5472	0.189546
AT5G66740	5	0.5861	2.5083	1.5472	0.189546
AT1G05760	6	1.6879	1.43	1.5589	0.192818
AT1G32780	1	1.1487	1.9692	1.5589	0.192818
AT2G18380	3	1.6175	1.5003	1.5589	0.192818
AT2G33240	4	1.5706	1.5472	1.5589	0.192818
AT2G35550	4	0.8205	2.2974	1.5589	0.192818
AT3G19270	4	0.7267	2.3911	1.5589	0.192818
AT4G11370	4	1.5472	1.5706	1.5589	0.192818
AT4G16000	11	1.219	1.8988	1.5589	0.192818
AT5G02440	7	1.7347	1.3831	1.5589	0.192818
AT5G02580	5	0.1641	2.9538	1.5589	0.192818
AT5G16860	4	2.1802	0.9377	1.5589	0.192818
AT1G33790	6	2.3677	0.7736	1.5706	0.196066
AT1G62920	9	2.0629	1.0784	1.5706	0.196066
AT2G29995	11	1.4769	1.6644	1.5706	0.196066
AT4G33170	4	2.1567	0.9846	1.5706	0.196066
AT5G57550	6	2.8834	0.2579	1.5706	0.196066
AT1G11730	4	1.8754	1.2893	1.5824	0.199316
AT1G15010	4	0.6564	2.5083	1.5824	0.199316
AT1G78030	11	1.8754	1.2893	1.5824	0.199316
AT1G79900	2	0.7502	2.4146	1.5824	0.199316
AT3G12170	1	2.2036	0.9611	1.5824	0.199316
AT4G12500	6	1.8988	1.2659	1.5824	0.199316
AT4G13560	6	1.6175	1.5472	1.5824	0.199316
AT4G34400	6	1.1487	2.0161	1.5824	0.199316
AT5G40980	6	1.852	1.3128	1.5824	0.199316
AT1G02220	4	0.9846	2.2036	1.5941	0.202516
AT1G79890	2	2.0161	1.1721	1.5941	0.202516
AT3G15930	4	2.3911	0.797	1.5941	0.202516
AT3G17520	11	3.1647	0.0234	1.5941	0.202516
AT4G21480	4	1.4769	1.7113	1.5941	0.202516
AT5G03700	4	1.2893	1.8988	1.5941	0.202516
AT5G04770	2	2.4615	0.7267	1.5941	0.202516
AT5G19790	4	1.9692	1.219	1.5941	0.202516
AT5G25810	4	2.0629	1.1252	1.5941	0.202516
AT1G08070	4	1.9457	1.2659	1.6058	0.205691
AT2G18100	1	1.6644	1.5472	1.6058	0.205691
AT2G22620	4	1.9692	1.2425	1.6058	0.205691
AT4G17860	6	3.0241	0.1875	1.6058	0.205691
AT4G22280	7	1.0784	2.1333	1.6058	0.205691
AT5G07760	2	1.5706	1.641	1.6058	0.205691
AT5G20640	6	2.2739	0.9377	1.6058	0.205691
AT5G23170	4	1.6644	1.5472	1.6058	0.205691
AT5G52390	4	0.2344	2.9772	1.6058	0.205691
AT5G58680	4	1.3831	1.8285	1.6058	0.205691
AT1G26790	3	0.0703	3.1647	1.6175	0.208844	6	4.55	1.55681	0.19214
AT2G36750	6	0.6095	2.6256	1.6175	0.208844
AT1G19540	5	1.9926	1.2425	1.6175	0.208844
AT1G26500	5	1.9223	1.3128	1.6175	0.208844
AT4G33810	1	2.227	1.008	1.6175	0.208844
AT5G59650	6	2.0395	1.1956	1.6175	0.208844
AT5G60630	11	1.7816	1.4534	1.6175	0.208844
AT1G64185	1	2.227	1.0315	1.6293	0.212001
AT2G01890	1	1.1956	2.0629	1.6293	0.212001
AT3G55690	8	1.9692	1.2893	1.6293	0.212001
AT3G57010	4	2.2036	1.0549	1.6293	0.212001
AT4G32430	4	2.0629	1.1956	1.6293	0.212001
AT5G15830	4	0.7033	2.5552	1.6293	0.212001
AT5G38340	9	1.5238	1.7347	1.6293	0.212001
AT5G43180	1	0.8439	2.4146	1.6293	0.212001
AT5G44050	6	1.9223	1.3362	1.6293	0.212001
AT1G65310	6	2.86	0.422	1.641	0.215109
AT1G71400	8	1.641	1.641	1.641	0.215109
AT1G72060	6	1.2659	2.0161	1.641	0.215109
AT2G38720	4	2.7897	0.4923	1.641	0.215109
AT3G58810	1	2.2505	1.0315	1.641	0.215109
AT5G19810	13	1.7347	1.5472	1.641	0.215109
ATMG00660	6	1.7347	1.5472	1.641	0.215109
AT1G49160	4	2.6724	0.6329	1.6527	0.218194
AT1G55940	6	2.5083	0.797	1.6527	0.218194
AT1G68930	4	2.3443	0.9611	1.6527	0.218194
AT1G75360	9	1.852	1.4534	1.6527	0.218194
AT3G18900	4	2.4615	0.8439	1.6527	0.218194
AT3G53980	5	0.7736	2.5318	1.6527	0.218194
AT4G14590	2	1.7816	1.5238	1.6527	0.218194
AT4G29270	4	2.5787	0.7267	1.6527	0.218194
AT5G24330	2	2.4849	0.8205	1.6527	0.218194
AT1G01660	6	1.8051	1.5238	1.6644	0.221258
AT3G04420	4	0.3048	3.0241	1.6644	0.221258
AT3G11750	1	1.8988	1.43	1.6644	0.221258
AT3G57130	2	1.7582	1.5706	1.6644	0.221258
AT5G06540	4	2.1333	1.1956	1.6644	0.221258
AT5G59070	1	2.0161	1.3128	1.6644	0.221258
AT1G02400	4	0.9611	2.3911	1.6761	0.2243
AT1G31760	1	1.5003	1.852	1.6761	0.2243
AT1G57560	4	1.5941	1.7582	1.6761	0.2243
AT2G22070	4	2.4849	0.8674	1.6761	0.2243
AT2G28460	11	2.0161	1.3362	1.6761	0.2243
AT3G52540	6	1.8285	1.5238	1.6761	0.2243
AT4G00890	11	2.0864	1.2659	1.6761	0.2243
AT5G44390	7	0.797	2.5552	1.6761	0.2243
AT1G05490	1	1.852	1.5238	1.6879	0.227347
AT1G14490	9	0.8439	2.5318	1.6879	0.227347
AT1G17060	6	2.2974	1.0784	1.6879	0.227347
AT1G31200	4	1.7582	1.6175	1.6879	0.227347
AT1G67920	8	1.0315	2.3443	1.6879	0.227347
AT3G05080	13	1.4066	1.9692	1.6879	0.227347
AT3G09060	4	2.1802	1.1956	1.6879	0.227347
AT4G18400	6	2.1098	1.2659	1.6879	0.227347
AT4G25990	4	2.3911	0.9846	1.6879	0.227347
AT5G26731	11	1.219	2.1567	1.6879	0.227347
AT5G37570	6	2.0864	1.2893	1.6879	0.227347
AT1G04650	4	2.3208	1.0784	1.6996	0.230347
AT2G22850	4	1.0784	2.3208	1.6996	0.230347
AT2G43520	11	2.0864	1.3128	1.6996	0.230347
AT2G47920	5	2.0864	1.3128	1.6996	0.230347
AT3G55090	4	2.0161	1.3831	1.6996	0.230347
AT4G19400	5	1.8285	1.5706	1.6996	0.230347
AT5G12330	4	1.8051	1.5941	1.6996	0.230347
AT5G37180	4	1.9692	1.43	1.6996	0.230347
AT5G66500	6	2.1333	1.2659	1.6996	0.230347
ATCG00430	1	2.0629	1.3362	1.6996	0.230347
AT1G02190	3	1.6175	1.8051	1.7113	0.233326
AT1G14390	4	2.2505	1.1721	1.7113	0.233326
AT1G31430	6	2.0629	1.3597	1.7113	0.233326
AT1G61400	6	2.438	0.9846	1.7113	0.233326
AT2G37590	6	1.9223	1.5003	1.7113	0.233326
AT3G13770	4	2.0161	1.4066	1.7113	0.233326
AT3G29010	1	1.7582	1.6644	1.7113	0.233326
AT1G07485	12	2.1802	1.2659	1.723	0.236285
AT1G67070	1	1.219	2.227	1.723	0.236285
AT1G69970	7	1.9457	1.5003	1.723	0.236285
AT3G10320	4	0.4923	2.9538	1.723	0.236285
AT3G28840	11	1.5003	1.9457	1.723	0.236285
AT5G09730	4	2.5083	0.9377	1.723	0.236285
AT5G09950	4	2.438	1.008	1.723	0.236285
AT5G15150	4	2.3911	1.0549	1.723	0.236285
AT5G66800	6	2.227	1.219	1.723	0.236285
AT1G52800	6	0.4454	3.0241	1.7347	0.239224
AT2G28710	6	1.8051	1.6644	1.7347	0.239224
AT3G03370	6	1.8754	1.5941	1.7347	0.239224
AT5G11990	11	2.3911	1.0784	1.7347	0.239224
AT5G38730	4	1.9926	1.4769	1.7347	0.239224
AT5G66960	1	2.6256	0.8439	1.7347	0.239224
AT1G75290	5	1.6644	1.8285	1.7465	0.242169
AT3G06520	5	1.8754	1.6175	1.7465	0.242169
AT3G24360	1	1.7347	1.7582	1.7465	0.242169
AT3G54150	1	1.6175	1.8754	1.7465	0.242169
AT4G39720	6	1.6644	1.8285	1.7465	0.242169
AT5G26220	1	1.8285	1.6644	1.7465	0.242169
AT5G38300	7	2.86	0.6329	1.7465	0.242169
AT3G02330	4	2.2974	1.219	1.7582	0.245068	7	5.05	1.69021	0.227812
AT3G26330	6	1.852	1.6644	1.7582	0.245068
AT1G06440	4	2.4146	1.1018	1.7582	0.245068
AT1G12160	2	1.1487	2.3677	1.7582	0.245068
AT1G16490	4	1.8285	1.6879	1.7582	0.245068
AT1G49530	1	1.8988	1.6175	1.7582	0.245068
AT1G75250	6	2.0629	1.4534	1.7582	0.245068
AT2G48090	9	1.5706	1.9457	1.7582	0.245068
AT4G25420	4	1.3362	2.1802	1.7582	0.245068
AT5G23800	6	2.2739	1.2425	1.7582	0.245068
AT5G62920	4	2.4849	1.0315	1.7582	0.245068
AT1G17630	4	2.1802	1.3597	1.7699	0.247949
AT1G61667	4	2.3208	1.219	1.7699	0.247949
AT1G76410	4	1.8285	1.7113	1.7699	0.247949
AT1G79220	4	1.9926	1.5472	1.7699	0.247949
AT1G79760	6	1.8754	1.6644	1.7699	0.247949
AT2G22410	6	2.649	0.8908	1.7699	0.247949
AT3G20370	6	2.9538	0.5861	1.7699	0.247949
AT3G23930	8	1.2893	2.2505	1.7699	0.247949
AT3G50620	1	1.7347	1.8051	1.7699	0.247949
AT4G15480	6	0.7267	2.8131	1.7699	0.247949
AT5G25190	4	2.0395	1.5003	1.7699	0.247949
AT5G47960	2	0.8439	2.6959	1.7699	0.247949
AT5G54570	4	2.2739	1.2659	1.7699	0.247949
AT1G33800	4	1.8754	1.6879	1.7816	0.25081
AT2G36030	13	2.1098	1.4534	1.7816	0.25081
AT2G37560	2	2.6959	0.8674	1.7816	0.25081
AT3G63470	5	2.7428	0.8205	1.7816	0.25081
AT4G10020	1	2.2974	1.2659	1.7816	0.25081
AT5G53110	7	0.9611	2.6021	1.7816	0.25081
AT5G60250	4	1.1721	2.3911	1.7816	0.25081
AT1G01190	4	3.071	0.5157	1.7934	0.253677
AT1G22900	6	1.7347	1.852	1.7934	0.253677
AT1G34245	4	2.0864	1.5003	1.7934	0.253677
AT1G62760	6	1.1018	2.4849	1.7934	0.253677
AT2G18120	4	0.7736	2.8131	1.7934	0.253677
AT3G12820	4	1.5706	2.0161	1.7934	0.253677
AT4G37540	4	3.071	0.5157	1.7934	0.253677
AT5G25240	8	2.1098	1.4769	1.7934	0.253677
AT5G46050	4	1.1252	2.4615	1.7934	0.253677
AT5G53810	5	1.4066	2.1802	1.7934	0.253677
AT1G02970	2	2.7193	0.8908	1.8051	0.256501
AT1G63080	5	1.9692	1.641	1.8051	0.256501
AT1G80970	11	1.5003	2.1098	1.8051	0.256501
AT2G29300	4	1.8988	1.7113	1.8051	0.256501
AT2G36980	6	1.7816	1.8285	1.8051	0.256501
AT2G37320	4	2.0395	1.5706	1.8051	0.256501
AT2G39510	6	2.1333	1.4769	1.8051	0.256501
AT5G47850	4	0.3282	3.282	1.8051	0.256501
AT1G19025	2	2.1098	1.5238	1.8168	0.259307
AT1G78410	8	1.5238	2.1098	1.8168	0.259307
AT2G23540	4	1.4534	2.1802	1.8168	0.259307
AT2G44190	4	2.438	1.1956	1.8168	0.259307
AT3G20130	5	2.8131	0.8205	1.8168	0.259307
AT4G03340	4	2.1333	1.5003	1.8168	0.259307
AT4G14130	6	3.0006	0.6329	1.8168	0.259307
AT5G08070	4	1.3597	2.2739	1.8168	0.259307
AT5G11300	3	2.7662	0.8674	1.8168	0.259307
AT1G61610	6	1.852	1.8051	1.8285	0.262095
AT1G74890	4	1.9457	1.7113	1.8285	0.262095
AT2G03380	4	2.3677	1.2893	1.8285	0.262095
AT3G06830	6	1.8988	1.7582	1.8285	0.262095
AT3G47400	6	2.7897	0.8674	1.8285	0.262095
AT4G08590	1	1.9926	1.6644	1.8285	0.262095
AT5G19600	4	2.86	0.797	1.8285	0.262095
AT5G24290	4	2.3677	1.2893	1.8285	0.262095
AT1G01640	2	1.5706	2.1098	1.8402	0.264865
AT1G26840	2	2.6021	1.0784	1.8402	0.264865
AT1G63150	7	1.641	2.0395	1.8402	0.264865
AT1G72540	4	1.5941	2.0864	1.8402	0.264865
AT1G75550	6	2.6959	0.9846	1.8402	0.264865
AT1G80060	4	1.9223	1.7582	1.8402	0.264865
AT3G09940	1	2.0864	1.5941	1.8402	0.264865
AT3G17380	7	1.7582	1.9223	1.8402	0.264865
AT4G23450	3	1.1487	2.5318	1.8402	0.264865
AT4G37900	1	2.0161	1.6644	1.8402	0.264865
AT5G23320	1	1.852	1.8285	1.8402	0.264865
AT5G35490	11	1.3597	2.3208	1.8402	0.264865
AT5G52830	5	1.5941	2.0864	1.8402	0.264865
AT1G01130	6	2.3443	1.3597	1.852	0.267641
AT1G70985	9	0.6095	3.0944	1.852	0.267641
AT2G29750	6	1.6644	2.0395	1.852	0.267641
AT2G47780	4	1.852	1.852	1.852	0.267641
AT3G14700	6	0.9143	2.7897	1.852	0.267641
AT3G22670	4	2.227	1.4769	1.852	0.267641
AT4G24710	1	2.5083	1.1956	1.852	0.267641
AT4G29560	4	2.2036	1.5003	1.852	0.267641
AT4G33610	11	1.43	2.2739	1.852	0.267641
AT5G09290	1	1.0315	2.6724	1.852	0.267641
AT5G25500	6	2.2505	1.4534	1.852	0.267641
AT5G40840	2	2.4146	1.2893	1.852	0.267641
AT5G47510	4	2.5552	1.1487	1.852	0.267641
AT1G03540	4	2.4146	1.3128	1.8637	0.270376
AT1G20870	4	2.2505	1.4769	1.8637	0.270376
AT1G21140	1	1.7113	2.0161	1.8637	0.270376
AT1G32170	4	2.2505	1.4769	1.8637	0.270376
AT1G51800	6	0.7736	2.9538	1.8637	0.270376
AT2G40530	11	2.1098	1.6175	1.8637	0.270376
AT2G44800	5	1.9692	1.7582	1.8637	0.270376
AT3G09910	2	1.5472	2.1802	1.8637	0.270376
AT3G50420	4	2.4615	1.2659	1.8637	0.270376
AT3G56000	4	2.8131	0.9143	1.8637	0.270376
AT4G23030	4	1.1252	2.6021	1.8637	0.270376
AT4G38700	6	2.0864	1.641	1.8637	0.270376
AT5G49170	7	3.0006	0.7267	1.8637	0.270376
AT5G56580	2	2.6021	1.1252	1.8637	0.270376
AT1G01760	2	2.4146	1.3362	1.8754	0.273094	8	4.7	1.8195	0.259875
AT1G55990	11	2.0161	1.7347	1.8754	0.273094
AT1G74420	4	1.6644	2.0864	1.8754	0.273094
AT3G04620	3	2.4615	1.2893	1.8754	0.273094
AT3G14450	2	2.2974	1.4534	1.8754	0.273094
AT4G21390	6	1.7816	1.9692	1.8754	0.273094
AT5G02420	4	1.8285	1.9223	1.8754	0.273094
AT5G16080	5	2.6021	1.1487	1.8754	0.273094
AT5G45310	4	1.3362	2.4146	1.8754	0.273094
AT1G35530	1	2.9538	0.8205	1.8871	0.275795
AT2G31830	2	2.2739	1.5003	1.8871	0.275795
AT2G44910	4	1.2659	2.5083	1.8871	0.275795
AT3G13674	9	2.6021	1.1721	1.8871	0.275795
AT3G14060	8	1.1252	2.649	1.8871	0.275795
AT3G16330	6	1.9926	1.7816	1.8871	0.275795
AT3G26320	6	1.6879	2.0864	1.8871	0.275795
AT3G57670	4	1.8754	1.8988	1.8871	0.275795
AT5G06190	13	1.3831	2.3911	1.8871	0.275795
AT5G20850	1	2.7193	1.0549	1.8871	0.275795
AT5G44210	3	2.7193	1.0549	1.8871	0.275795
AT5G63580	4	0.7267	3.0475	1.8871	0.275795
AT1G01200	2	1.8754	1.9223	1.8988	0.278479
AT1G01225	1	2.6021	1.1956	1.8988	0.278479
AT1G14480	7	2.0161	1.7816	1.8988	0.278479
AT1G17020	6	0.7033	3.0944	1.8988	0.278479
AT2G15760	5	1.4769	2.3208	1.8988	0.278479
AT3G07960	4	2.4615	1.3362	1.8988	0.278479
AT4G00530	7	1.9926	1.8051	1.8988	0.278479
AT5G09990	11	1.1956	2.6021	1.8988	0.278479
AT1G23550	4	1.0315	2.7897	1.9106	0.28117
AT1G68640	4	2.6021	1.219	1.9106	0.28117
AT2G31730	5	1.641	2.1802	1.9106	0.28117
AT2G39880	3	2.8131	1.008	1.9106	0.28117
AT3G19470	11	1.5941	2.227	1.9106	0.28117
AT3G21080	4	0.6329	3.1882	1.9106	0.28117
AT4G37170	4	2.7428	1.0784	1.9106	0.28117
AT5G56230	3	1.9692	1.852	1.9106	0.28117
AT1G23850	9	1.2893	2.5552	1.9223	0.283821
AT1G34770	2	2.2505	1.5941	1.9223	0.283821
AT1G76870	6	2.1567	1.6879	1.9223	0.283821
AT3G09040	4	2.6021	1.2425	1.9223	0.283821
AT5G60660	4	2.6256	1.219	1.9223	0.283821
AT1G77200	5	1.43	2.438	1.934	0.286456
AT2G46940	6	0.2813	3.5867	1.934	0.286456
AT4G09420	9	2.5083	1.3597	1.934	0.286456
AT5G03720	4	2.5787	1.2893	1.934	0.286456
AT5G38120	4	1.1487	2.7193	1.934	0.286456
AT1G13630	4	2.0629	1.8285	1.9457	0.289076
AT2G29260	3	2.9303	0.9611	1.9457	0.289076
AT2G34180	4	2.3911	1.5003	1.9457	0.289076
AT2G37280	4	2.2739	1.6175	1.9457	0.289076
AT3G26760	5	2.7897	1.1018	1.9457	0.289076
AT4G13260	4	2.2036	1.6879	1.9457	0.289076
AT4G16700	1	2.3911	1.5003	1.9457	0.289076
AT5G03250	4	2.5552	1.3362	1.9457	0.289076
AT5G39860	6	2.2036	1.6879	1.9457	0.289076
AT5G44260	3	2.86	1.0315	1.9457	0.289076
AT5G59600	4	2.5787	1.3128	1.9457	0.289076
AT5G62480	5	0.4689	3.4226	1.9457	0.289076
ATCG00730	1	1.4534	2.438	1.9457	0.289076
AT1G65480	5	1.5941	2.3208	1.9575	0.291702
AT2G30820	4	2.5552	1.3597	1.9575	0.291702
AT2G45350	6	2.8131	1.1018	1.9575	0.291702
AT3G13950	6	0.3985	3.5164	1.9575	0.291702
AT3G45680	4	2.4146	1.5003	1.9575	0.291702
AT5G18340	4	1.3831	2.5318	1.9575	0.291702
AT5G20030	6	2.1802	1.7347	1.9575	0.291702
AT1G12010	6	2.5318	1.4066	1.9692	0.29429
AT1G22030	6	1.9692	1.9692	1.9692	0.29429
AT2G28120	4	2.2036	1.7347	1.9692	0.29429
AT2G38160	6	2.8131	1.1252	1.9692	0.29429
AT4G24140	1	1.9692	1.9692	1.9692	0.29429
AT4G36430	5	1.8988	2.0395	1.9692	0.29429
AT5G02690	13	1.8988	2.0395	1.9692	0.29429
AT5G45530	6	2.5318	1.4066	1.9692	0.29429
AT5G56160	6	1.6175	2.3208	1.9692	0.29429
ATCG00330	1	1.5472	2.3911	1.9692	0.29429
ATCG00780	1	2.5083	1.43	1.9692	0.29429
AT1G01700	4	1.8051	2.1567	1.9809	0.296863
AT1G10750	8	2.86	1.1018	1.9809	0.296863
AT1G49245	9	1.9926	1.9692	1.9809	0.296863
AT1G52140	6	2.5552	1.4066	1.9809	0.296863
AT1G75770	11	1.3597	2.6021	1.9809	0.296863
AT3G16710	5	2.2036	1.7582	1.9809	0.296863
AT3G61250	4	2.1567	1.8051	1.9809	0.296863
AT4G01680	4	1.7816	2.1802	1.9809	0.296863
AT4G14820	4	2.7428	1.219	1.9809	0.296863
AT4G19430	9	0.5626	3.3992	1.9809	0.296863
AT4G39530	4	2.3677	1.5941	1.9809	0.296863
AT5G61740	2	3.071	0.8908	1.9809	0.296863
AT1G06250	6	1.7816	2.2036	1.9926	0.29942
AT1G28360	3	1.3831	2.6021	1.9926	0.29942
AT1G30473	6	1.1252	2.86	1.9926	0.29942
AT1G79450	2	3.1179	0.8674	1.9926	0.29942
AT2G16580	6	1.8051	2.1802	1.9926	0.29942
AT2G21550	1	1.5941	2.3911	1.9926	0.29942
AT2G37510	4	2.6021	1.3831	1.9926	0.29942
AT3G14360	4	2.4849	1.5003	1.9926	0.29942
AT5G43080	3	3.282	0.7033	1.9926	0.29942
AT5G44010	6	3.0475	0.9377	1.9926	0.29942
ATMG00510	1	1.852	2.1333	1.9926	0.29942
AT1G09460	4	3.2585	0.7502	2.0043	0.301963	9	4.77	1.93881	0.287448
AT1G09610	4	2.5083	1.5003	2.0043	0.301963
AT1G15720	3	2.2739	1.7347	2.0043	0.301963
AT1G68740	2	2.4615	1.5472	2.0043	0.301963
AT1G72070	1	1.7582	2.2505	2.0043	0.301963
AT1G75030	4	1.9457	2.0629	2.0043	0.301963
AT2G18600	2	1.5941	2.4146	2.0043	0.301963
AT2G20515	4	2.7662	1.2425	2.0043	0.301963
AT2G27140	6	2.6256	1.3831	2.0043	0.301963
AT2G28870	9	1.9926	2.0161	2.0043	0.301963
AT2G39690	6	2.3677	1.641	2.0043	0.301963
AT2G46150	4	1.3362	2.6724	2.0043	0.301963
AT3G47510	11	2.0395	1.9692	2.0043	0.301963
AT3G51710	5	2.438	1.5706	2.0043	0.301963
AT3G53210	4	2.0864	1.9223	2.0043	0.301963
AT5G08565	2	2.0395	1.9692	2.0043	0.301963
AT5G45850	8	1.7816	2.227	2.0043	0.301963
ATCG00530	1	2.2036	1.8051	2.0043	0.301963
AT1G11080	5	3.1179	0.9143	2.0161	0.304512
AT2G20250	9	2.5318	1.5003	2.0161	0.304512
AT2G40160	6	2.1333	1.8988	2.0161	0.304512
AT4G13330	4	2.3208	1.7113	2.0161	0.304512
AT5G42690	4	3.1647	0.8674	2.0161	0.304512
AT5G50720	2	1.9926	2.0395	2.0161	0.304512
AT1G14687	4	2.0395	2.0161	2.0278	0.307025
AT2G19380	4	2.5552	1.5003	2.0278	0.307025
AT2G29680	1	3.3054	0.7502	2.0278	0.307025
AT2G41340	2	2.7428	1.3128	2.0278	0.307025
AT3G04510	4	1.641	2.4146	2.0278	0.307025
AT3G18610	2	1.1956	2.86	2.0278	0.307025
AT3G52450	4	0.8674	3.1882	2.0278	0.307025
AT1G29450	6	2.4146	1.6644	2.0395	0.309524
AT3G18510	7	2.4615	1.6175	2.0395	0.309524
AT3G19550	6	1.852	2.227	2.0395	0.309524
AT4G38780	2	2.1567	1.9223	2.0395	0.309524
AT5G48290	6	2.9069	1.1721	2.0395	0.309524
AT5G50990	4	2.3911	1.6879	2.0395	0.309524
AT5G64950	6	2.4615	1.6175	2.0395	0.309524
AT1G61460	6	1.9457	2.1567	2.0512	0.312008
AT1G62400	4	1.8754	2.227	2.0512	0.312008
AT2G17470	5	0.7267	3.3757	2.0512	0.312008
AT2G22880	6	0.3516	3.7508	2.0512	0.312008
AT2G34850	1	2.5083	1.5941	2.0512	0.312008
AT3G14680	6	2.1098	1.9926	2.0512	0.312008
AT3G24810	4	2.227	1.8754	2.0512	0.312008
AT5G07400	2	2.8834	1.219	2.0512	0.312008
AT5G12970	6	2.9303	1.1721	2.0512	0.312008
AT1G03055	1	1.0784	3.0475	2.0629	0.314478
AT1G32960	4	0.3282	3.7977	2.0629	0.314478
AT1G48780	7	1.9457	2.1802	2.0629	0.314478
AT2G45870	1	2.5318	1.5941	2.0629	0.314478
AT3G08820	4	2.9772	1.1487	2.0629	0.314478
AT3G49930	6	2.7428	1.3831	2.0629	0.314478
AT4G01110	6	2.2505	1.8754	2.0629	0.314478
AT4G39770	4	3.1179	1.008	2.0629	0.314478
AT5G17330	1	1.5238	2.6021	2.0629	0.314478
AT5G18270	4	1.008	3.1179	2.0629	0.314478
AT5G40230	7	2.1098	2.0161	2.0629	0.314478
AT5G40960	4	2.0864	2.0395	2.0629	0.314478
AT1G35310	7	1.852	2.2974	2.0747	0.316955
AT2G35290	6	1.008	3.1413	2.0747	0.316955
AT3G62890	6	2.86	1.2893	2.0747	0.316955
AT4G03270	4	2.8834	1.2659	2.0747	0.316955
AT1G17090	11	2.4849	1.6879	2.0864	0.319398
AT1G26530	2	2.2505	1.9223	2.0864	0.319398
AT4G09950	2	2.3911	1.7816	2.0864	0.319398
AT4G29230	4	2.86	1.3128	2.0864	0.319398
AT2G35160	4	2.8131	1.3831	2.0981	0.321826
AT3G14850	6	2.5787	1.6175	2.0981	0.321826
AT3G27660	5	1.7113	2.4849	2.0981	0.321826
AT5G27000	4	3.0475	1.1487	2.0981	0.321826
AT5G38900	1	0.7033	3.4929	2.0981	0.321826
ATMG01360	1	1.219	2.9772	2.0981	0.321826
AT1G78930	4	2.438	1.7816	2.1098	0.324241
AT4G13880	7	2.2739	1.9457	2.1098	0.324241
AT4G19130	2	2.9538	1.2659	2.1098	0.324241
AT4G29530	2	2.0629	2.1567	2.1098	0.324241
AT5G10970	6	2.649	1.5706	2.1098	0.324241
AT5G53660	4	1.7816	2.438	2.1098	0.324241
AT1G04700	4	2.6256	1.6175	2.1215	0.326643
AT1G23100	1	2.5787	1.6644	2.1215	0.326643
AT1G30650	5	2.0161	2.227	2.1215	0.326643
AT3G08000	1	2.3677	1.8754	2.1215	0.326643
AT3G14760	5	2.5787	1.6644	2.1215	0.326643
ATCG00170	1	3.1179	1.1252	2.1215	0.326643
AT1G18140	6	2.4849	1.7816	2.1333	0.329052
AT1G23410	2	3.1647	1.1018	2.1333	0.329052
AT1G25360	4	2.9069	1.3597	2.1333	0.329052
AT1G29600	6	2.6021	1.6644	2.1333	0.329052
AT1G51790	6	2.5552	1.7113	2.1333	0.329052
AT2G33560	2	3.5633	0.7033	2.1333	0.329052
AT3G50280	6	1.4769	2.7897	2.1333	0.329052
AT4G35380	2	1.5238	2.7428	2.1333	0.329052
AT4G39890	2	1.7347	2.5318	2.1333	0.329052
AT5G17490	4	2.9772	1.2893	2.1333	0.329052
AT1G79910	3	1.8285	2.4615	2.145	0.331427	10	4.22	2.0668	0.315188
AT3G45880	1	2.0395	2.2505	2.145	0.331427
AT3G60720	6	2.9538	1.3362	2.145	0.331427
AT5G33300	4	3.0944	1.1956	2.145	0.331427
AT1G23530	6	2.6256	1.6644	2.145	0.331427
AT1G69230	4	2.1098	2.1802	2.145	0.331427
AT2G20170	9	2.5318	1.7582	2.145	0.331427
AT2G43990	6	2.7662	1.5238	2.145	0.331427
AT1G49450	4	0.9143	3.3992	2.1567	0.33379
AT3G51910	4	1.6644	2.649	2.1567	0.33379
AT4G19370	5	1.1487	3.1647	2.1567	0.33379
AT4G21170	4	2.5552	1.7582	2.1567	0.33379
AT4G25150	4	2.7662	1.5472	2.1567	0.33379
AT4G33130	4	2.3677	1.9457	2.1567	0.33379
AT4G39830	2	1.9457	2.3677	2.1567	0.33379
AT5G11470	4	2.7428	1.5706	2.1567	0.33379
AT1G32690	6	1.1721	3.1647	2.1684	0.336139
AT2G17900	2	2.5787	1.7582	2.1684	0.336139
AT2G20980	2	3.6101	0.7267	2.1684	0.336139
AT3G46020	2	1.3597	2.9772	2.1684	0.336139
AT4G31330	1	0.9611	3.3757	2.1684	0.336139
AT4G35180	4	0.8674	3.4695	2.1684	0.336139
AT5G07660	2	3.4695	0.8674	2.1684	0.336139
AT5G63480	4	2.6256	1.7113	2.1684	0.336139
AT2G38320	6	3.3054	1.0549	2.1802	0.338496
AT3G22910	4	1.8285	2.5318	2.1802	0.338496
AT4G28160	11	3.1647	1.1956	2.1802	0.338496
AT5G45920	2	2.2974	2.0629	2.1802	0.338496
AT5G48560	4	2.649	1.7113	2.1802	0.338496
AT1G61490	6	2.5552	1.8285	2.1919	0.340821
AT2G25810	5	2.6724	1.7113	2.1919	0.340821
AT4G15160	6	2.1098	2.2739	2.1919	0.340821
AT4G22790	4	2.3911	1.9926	2.1919	0.340821
AT5G20940	4	2.3677	2.0161	2.1919	0.340821
AT5G26720	11	2.3677	2.0161	2.1919	0.340821
AT5G66000	11	2.4849	1.8988	2.1919	0.340821
AT1G53790	9	1.5941	2.8131	2.2036	0.343133
AT2G24300	4	2.9069	1.5003	2.2036	0.343133
AT2G32510	4	3.0475	1.3597	2.2036	0.343133
AT2G42870	7	3.2351	1.1721	2.2036	0.343133
AT3G26470	7	1.219	3.1882	2.2036	0.343133
AT3G28740	7	1.7582	2.649	2.2036	0.343133
AT3G54490	2	0.2813	4.1259	2.2036	0.343133
AT4G08160	1	3.4461	0.9611	2.2036	0.343133
AT4G18840	6	2.7428	1.6644	2.2036	0.343133
AT4G36260	4	2.3443	2.0629	2.2036	0.343133
AT5G56310	6	3.0006	1.4066	2.2036	0.343133
AT5G63340	13	1.6644	2.7428	2.2036	0.343133
AT1G12790	5	2.9772	1.4534	2.2153	0.345433
AT1G13040	4	3.3288	1.1018	2.2153	0.345433
AT1G17750	4	2.3208	2.1098	2.2153	0.345433
AT1G22490	4	2.4849	1.9457	2.2153	0.345433
AT1G72360	3	1.3831	3.0475	2.2153	0.345433
AT2G02750	4	3.0006	1.43	2.2153	0.345433
AT2G34060	5	2.7897	1.641	2.2153	0.345433
AT3G02140	5	1.6175	2.8131	2.2153	0.345433
AT3G10150	1	1.3831	3.0475	2.2153	0.345433
AT3G47340	1	2.9538	1.4769	2.2153	0.345433
AT3G48490	9	3.4226	1.008	2.2153	0.345433
AT4G29170	2	3.6101	0.8205	2.2153	0.345433
AT5G06480	2	2.4146	2.0161	2.2153	0.345433
AT1G50290	13	1.7816	2.6724	2.227	0.34772
AT1G68330	7	2.5083	1.9457	2.227	0.34772
AT1G68500	9	3.0241	1.43	2.227	0.34772
AT2G27480	2	2.2974	2.1567	2.227	0.34772
AT2G43700	6	2.6724	1.7816	2.227	0.34772
AT3G09730	7	2.6021	1.852	2.227	0.34772
AT3G20480	1	2.0864	2.3677	2.227	0.34772
AT3G23605	4	1.9223	2.5318	2.227	0.34772
AT3G29100	2	2.2036	2.2505	2.227	0.34772
AT3G29810	4	1.2659	3.1882	2.227	0.34772
AT4G40070	4	2.6256	1.8285	2.227	0.34772
AT5G15630	4	3.0944	1.3597	2.227	0.34772
AT5G23480	4	2.5318	1.9223	2.227	0.34772
AT5G45540	6	2.7428	1.7113	2.227	0.34772
AT1G26330	3	3.5398	0.9377	2.2388	0.350015
AT3G53360	4	3.0006	1.4769	2.2388	0.350015
AT5G19830	1	2.3443	2.1333	2.2388	0.350015
AT5G66650	2	0.3751	4.1024	2.2388	0.350015
AT1G20690	11	2.5083	1.9926	2.2505	0.352279
AT3G62160	6	3.4929	1.008	2.2505	0.352279
AT4G04190	4	2.5318	1.9692	2.2505	0.352279
AT4G13210	6	2.6021	1.8988	2.2505	0.352279
AT4G18360	2	1.0784	3.4226	2.2505	0.352279
AT1G15550	4	2.2974	2.227	2.2622	0.354531
AT1G32610	7	2.5552	1.9692	2.2622	0.354531
AT1G53920	4	3.071	1.4534	2.2622	0.354531
AT1G57630	11	0.7267	3.7977	2.2622	0.354531
AT1G66480	6	1.852	2.6724	2.2622	0.354531
AT1G73400	5	2.227	2.2974	2.2622	0.354531
AT2G29600	7	1.8754	2.649	2.2622	0.354531
AT3G18300	7	2.0629	2.4615	2.2622	0.354531
AT3G57460	1	1.4769	3.0475	2.2622	0.354531
AT4G30680	2	3.3757	1.1487	2.2622	0.354531
AT5G49560	2	2.2036	2.3208	2.2622	0.354531
AT5G65970	6	2.9303	1.5941	2.2622	0.354531
ATCG00130	1	2.2974	2.227	2.2622	0.354531
AT3G12510	11	2.2739	2.2739	2.2739	0.356771
AT4G23930	4	2.1802	2.3677	2.2739	0.356771
AT5G20820	5	2.7897	1.7582	2.2739	0.356771
AT5G28010	7	2.2739	2.2739	2.2739	0.356771
AT5G59680	6	2.5318	2.0161	2.2739	0.356771
AT2G38830	2	2.8131	1.7582	2.2856	0.359	11	4.91	2.21683	0.34567
AT3G14560	11	2.1802	2.3911	2.2856	0.359
AT1G09500	4	2.2974	2.2739	2.2856	0.359
AT1G76530	4	0.6095	3.9618	2.2856	0.359
AT3G20660	2	2.4615	2.1098	2.2856	0.359
AT3G45610	4	2.7897	1.7816	2.2856	0.359
AT3G48185	12	2.5318	2.0395	2.2856	0.359
AT3G56300	1	2.6724	1.8988	2.2856	0.359
AT4G12690	4	3.0944	1.4769	2.2856	0.359
AT5G10310	5	2.2974	2.2739	2.2856	0.359
AT1G02460	4	1.641	2.9538	2.2974	0.361237
AT1G54960	2	2.9069	1.6879	2.2974	0.361237
AT1G56570	4	3.1179	1.4769	2.2974	0.361237
AT2G20670	4	2.9069	1.6879	2.2974	0.361237
AT2G20875	4	1.7347	2.86	2.2974	0.361237
AT4G23210	6	2.1333	2.4615	2.2974	0.361237
AT5G08310	4	2.4146	2.1802	2.2974	0.361237
AT5G14960	2	2.2505	2.3443	2.2974	0.361237
AT1G16820	4	2.7428	1.8754	2.3091	0.363443
AT1G18100	4	3.0006	1.6175	2.3091	0.363443
AT1G65870	6	0.6798	3.9383	2.3091	0.363443
AT1G70430	2	3.2351	1.3831	2.3091	0.363443
AT2G24250	7	2.1098	2.5083	2.3091	0.363443
AT2G35480	4	2.4615	2.1567	2.3091	0.363443
AT2G39705	6	1.9692	2.649	2.3091	0.363443
AT3G02680	2	2.7428	1.8754	2.3091	0.363443
AT4G18375	4	2.8365	1.7816	2.3091	0.363443
AT4G40080	4	2.3208	2.2974	2.3091	0.363443
AT5G56490	1	3.3054	1.3128	2.3091	0.363443
AT1G62770	6	3.6101	1.0315	2.3208	0.365638
AT2G16595	2	1.7816	2.86	2.3208	0.365638
AT2G29370	4	0.3048	4.3369	2.3208	0.365638
AT3G13682	1	2.7662	1.8754	2.3208	0.365638
AT3G25510	9	1.1252	3.5164	2.3208	0.365638
AT3G51030	4	2.3911	2.2505	2.3208	0.365638
AT5G01610	4	2.0629	2.5787	2.3208	0.365638
AT5G09270	4	2.7428	1.8988	2.3208	0.365638
AT5G52740	6	0.5157	4.1259	2.3208	0.365638
AT1G02360	4	1.9692	2.6959	2.3325	0.367822
AT1G11340	6	2.2974	2.3677	2.3325	0.367822
AT1G21810	4	3.4461	1.219	2.3325	0.367822
AT1G49620	5	2.6724	1.9926	2.3325	0.367822
AT1G80520	6	1.8051	2.86	2.3325	0.367822
AT3G01960	9	2.3443	2.3208	2.3325	0.367822
AT3G05890	1	3.8446	0.8205	2.3325	0.367822
AT3G59680	6	2.9303	1.7347	2.3325	0.367822
AT5G51910	4	2.5083	2.1567	2.3325	0.367822
AT1G11990	4	3.4695	1.219	2.3443	0.370013
AT1G71060	6	2.86	1.8285	2.3443	0.370013
AT1G79960	6	3.0241	1.6644	2.3443	0.370013
AT2G44840	4	0.5157	4.1728	2.3443	0.370013
AT4G01910	11	1.5003	3.1882	2.3443	0.370013
AT5G16790	2	2.5083	2.1802	2.3443	0.370013
AT5G22570	4	2.4615	2.227	2.3443	0.370013
AT5G55560	4	1.3362	3.3523	2.3443	0.370013
AT5G60230	1	2.4615	2.227	2.3443	0.370013
AT5G61360	9	2.86	1.8285	2.3443	0.370013
AT1G53700	4	3.1413	1.5706	2.356	0.372175
AT1G64700	8	2.4146	2.2974	2.356	0.372175
AT2G40720	4	2.8365	1.8754	2.356	0.372175
AT3G50410	4	3.0241	1.6879	2.356	0.372175
AT5G46100	5	2.8131	1.8988	2.356	0.372175
AT5G54880	1	3.0944	1.6175	2.356	0.372175
AT5G66280	1	2.4146	2.2974	2.356	0.372175
AT1G09680	4	2.5318	2.2036	2.3677	0.374327
AT1G70360	4	1.9926	2.7428	2.3677	0.374327
AT2G32765	2	2.3443	2.3911	2.3677	0.374327
AT2G45750	4	3.3757	1.3597	2.3677	0.374327
AT4G25350	2	2.8365	1.8988	2.3677	0.374327
AT5G05630	2	1.9457	2.7897	2.3677	0.374327
AT5G59990	2	2.6724	2.0629	2.3677	0.374327
AT1G14730	2	3.0944	1.6644	2.3794	0.376467
AT2G32140	8	0.7267	4.0321	2.3794	0.376467
AT2G45900	6	2.6021	2.1567	2.3794	0.376467
AT3G42860	2	3.0241	1.7347	2.3794	0.376467
AT5G04310	6	3.5398	1.219	2.3794	0.376467
AT5G06940	4	3.2585	1.5003	2.3794	0.376467
AT5G14690	7	2.7897	1.9692	2.3794	0.376467
AT5G28630	12	1.5238	3.2351	2.3794	0.376467
AT5G49450	6	3.1179	1.641	2.3794	0.376467
AT1G23060	6	2.4146	2.3677	2.3911	0.378598
AT2G47300	2	2.9772	1.8051	2.3911	0.378598
AT3G06840	7	3.6101	1.1721	2.3911	0.378598
AT3G12070	2	1.5941	3.1882	2.3911	0.378598
AT4G04450	4	3.1413	1.641	2.3911	0.378598
AT4G13195	11	2.4849	2.2974	2.3911	0.378598
AT4G14650	9	3.9383	0.8439	2.3911	0.378598
AT4G31400	2	3.2116	1.5706	2.3911	0.378598
AT5G27110	4	2.8131	1.9692	2.3911	0.378598
AT5G44620	6	1.6879	3.0944	2.3911	0.378598
AT5G67110	4	2.7193	2.0629	2.3911	0.378598
AT1G06420	11	3.1882	1.6175	2.4029	0.380736
AT1G66160	4	1.0549	3.7508	2.4029	0.380736
AT1G78000	4	1.5706	3.2351	2.4029	0.380736
AT2G04560	1	2.3911	2.4146	2.4029	0.380736
AT2G22260	1	2.649	2.1567	2.4029	0.380736
AT2G27660	9	1.7582	3.0475	2.4029	0.380736
AT3G62040	4	3.1647	1.641	2.4029	0.380736
AT5G03770	1	2.5318	2.2739	2.4029	0.380736
AT5G12930	4	3.071	1.7347	2.4029	0.380736
AT5G57190	1	2.6724	2.1333	2.4029	0.380736
AT5G61980	2	3.3992	1.4066	2.4029	0.380736
AT1G72240	11	0.6095	4.2197	2.4146	0.382845	12	4.61	2.34859	0.370751
AT2G22000	13	2.2739	2.5552	2.4146	0.382845
AT2G22800	4	1.7816	3.0475	2.4146	0.382845
AT2G30770	6	1.6879	3.1413	2.4146	0.382845
AT3G13880	4	3.2585	1.5706	2.4146	0.382845
AT3G49740	4	3.282	1.5472	2.4146	0.382845
AT3G51760	7	1.5706	3.2585	2.4146	0.382845
AT3G57860	6	3.657	1.1721	2.4146	0.382845
AT4G00310	8	2.7897	2.0395	2.4146	0.382845
AT4G23320	7	1.2425	3.5867	2.4146	0.382845
AT5G27210	4	2.4615	2.3677	2.4146	0.382845
AT1G03905	1	2.0161	2.8365	2.4263	0.384944
AT1G09000	2	3.3523	1.5003	2.4263	0.384944
AT1G30860	2	2.5083	2.3443	2.4263	0.384944
AT2G45080	2	2.1333	2.7193	2.4263	0.384944
AT2G46210	1	2.649	2.2036	2.4263	0.384944
AT3G23200	4	1.8988	2.9538	2.4263	0.384944
AT4G10800	4	2.9538	1.8988	2.4263	0.384944
AT5G48820	5	3.5164	1.3362	2.4263	0.384944
AT5G56450	2	2.649	2.2036	2.4263	0.384944
AT1G11160	1	3.5398	1.3362	2.438	0.387034
AT1G17380	4	0.7033	4.1728	2.438	0.387034
AT3G09490	4	2.9069	1.9692	2.438	0.387034
AT3G13540	4	3.3054	1.5706	2.438	0.387034
AT3G26440	4	0.7502	4.1259	2.438	0.387034
AT4G25835	4	3.3992	1.4769	2.438	0.387034
AT5G01870	6	2.1567	2.7193	2.438	0.387034
AT5G60150	6	3.6336	1.2425	2.438	0.387034
AT1G07260	6	3.1882	1.7113	2.4497	0.389113
AT1G11190	1	3.3523	1.5472	2.4497	0.389113
AT1G51520	4	2.649	2.2505	2.4497	0.389113
AT3G01830	6	0.9611	3.9383	2.4497	0.389113
AT3G49950	4	3.7742	1.1252	2.4497	0.389113
AT4G28150	3	2.5787	2.3208	2.4497	0.389113
AT5G47360	5	2.8131	2.0864	2.4497	0.389113
AT1G06160	4	2.9303	1.9926	2.4615	0.3912
AT1G63440	1	3.3992	1.5238	2.4615	0.3912
AT1G68290	1	2.4849	2.438	2.4615	0.3912
AT2G25820	4	2.649	2.2739	2.4615	0.3912
AT2G43040	2	3.0006	1.9223	2.4615	0.3912
AT3G59550	2	3.6336	1.2893	2.4615	0.3912
AT5G47440	4	2.5787	2.3443	2.4615	0.3912
AT1G11900	2	2.438	2.5083	2.4732	0.393259
AT1G62010	8	2.4615	2.4849	2.4732	0.393259
AT2G21770	4	3.3054	1.641	2.4732	0.393259
AT2G36270	4	2.4615	2.4849	2.4732	0.393259
AT2G38300	4	1.3831	3.5633	2.4732	0.393259
AT4G14170	4	2.8365	2.1098	2.4732	0.393259
AT5G01180	4	2.6256	2.3208	2.4732	0.393259
AT5G10530	6	3.7742	1.1721	2.4732	0.393259
AT1G30110	1	1.641	3.3288	2.4849	0.395309
AT1G62520	4	3.4695	1.5003	2.4849	0.395309
AT1G62670	5	2.6959	2.2739	2.4849	0.395309
AT1G63730	9	3.3757	1.5941	2.4849	0.395309
AT2G34500	1	0.6095	4.3603	2.4849	0.395309
AT2G40260	4	1.8285	3.1413	2.4849	0.395309
AT5G15160	6	2.6959	2.2739	2.4849	0.395309
AT5G17040	5	0.7736	4.1962	2.4849	0.395309
AT5G17350	6	0.3516	4.6182	2.4849	0.395309
AT5G46080	4	1.9223	3.0475	2.4849	0.395309
AT5G46680	4	2.8834	2.0864	2.4849	0.395309
AT1G61930	5	0.9143	4.079	2.4966	0.397349
AT3G49920	3	3.1413	1.852	2.4966	0.397349
AT3G52480	9	2.1333	2.86	2.4966	0.397349
AT4G17480	2	2.5083	2.4849	2.4966	0.397349
AT5G06430	1	2.7897	2.2036	2.4966	0.397349
AT1G19980	5	2.6724	2.3443	2.5083	0.399379
AT1G27880	1	3.8446	1.1721	2.5083	0.399379
AT1G65500	11	2.1802	2.8365	2.5083	0.399379
AT1G69526	1	2.9772	2.0395	2.5083	0.399379
AT1G80450	6	3.0241	1.9926	2.5083	0.399379
AT2G36080	4	2.649	2.3677	2.5083	0.399379
AT3G05360	8	1.8285	3.1882	2.5083	0.399379
AT3G28890	8	1.219	3.7977	2.5083	0.399379
AT3G49750	4	2.5318	2.4849	2.5083	0.399379
AT1G01670	3	2.2036	2.8365	2.5201	0.401418
AT1G32730	4	3.4226	1.6175	2.5201	0.401418
AT1G76780	7	3.7977	1.2425	2.5201	0.401418
AT3G44940	7	3.0006	2.0395	2.5201	0.401418
AT4G02075	5	1.6175	3.4226	2.5201	0.401418
AT4G25810	6	4.0087	1.0315	2.5201	0.401418
AT1G01370	2	3.8915	1.1721	2.5318	0.403429
AT1G12400	2	2.649	2.4146	2.5318	0.403429
AT1G78940	6	3.282	1.7816	2.5318	0.403429
AT2G47770	4	4.2197	0.8439	2.5318	0.403429
AT3G05740	1	4.0087	1.0549	2.5318	0.403429
AT4G13030	4	1.5003	3.5633	2.5318	0.403429
AT4G28020	1	2.8834	2.1802	2.5318	0.403429
AT5G47330	2	2.3677	2.6959	2.5318	0.403429
AT5G55340	1	3.282	1.7816	2.5318	0.403429
AT1G12700	7	2.7428	2.3443	2.5435	0.405432
AT1G29500	6	3.3054	1.7816	2.5435	0.405432
AT1G36940	8	3.282	1.8051	2.5435	0.405432
AT1G45110	1	3.2585	1.8285	2.5435	0.405432
AT2G20110	2	2.86	2.227	2.5435	0.405432
AT3G14460	8	3.4695	1.6175	2.5435	0.405432
AT3G48830	1	2.9069	2.1802	2.5435	0.405432
AT4G09430	8	2.1098	2.9772	2.5435	0.405432
AT4G28330	6	1.7347	3.3523	2.5435	0.405432
AT5G50915	4	2.3911	2.6959	2.5435	0.405432
AT1G73830	4	2.6256	2.4849	2.5552	0.407425	13	4.2	2.4808	0.394527
AT1G74010	4	1.9692	3.1413	2.5552	0.407425
AT2G15310	3	1.8285	3.282	2.5552	0.407425
AT2G32120	2	2.3677	2.7428	2.5552	0.407425
AT2G33680	4	3.3054	1.8051	2.5552	0.407425
AT4G15730	2	3.0475	2.0629	2.5552	0.407425
AT4G31020	4	2.5083	2.6021	2.5552	0.407425
AT4G37970	3	2.2505	2.86	2.5552	0.407425
AT5G07720	4	3.3054	1.8051	2.5552	0.407425
AT5G24390	2	3.5867	1.5238	2.5552	0.407425
AT5G53200	6	0.9611	4.1493	2.5552	0.407425
AT5G54850	6	3.2585	1.852	2.5552	0.407425
AT5G02020	7	1.7816	3.3523	2.567	0.409426
AT5G05940	4	3.7977	1.3362	2.567	0.409426
AT5G57770	6	4.29	0.8439	2.567	0.409426
AT1G17455	3	3.0475	2.1098	2.5787	0.411401
AT1G49320	4	2.9772	2.1802	2.5787	0.411401
AT1G79770	4	0.6329	4.5244	2.5787	0.411401
AT2G37900	4	1.6175	3.5398	2.5787	0.411401
AT3G11460	4	3.2116	1.9457	2.5787	0.411401
AT3G21090	4	3.7274	1.43	2.5787	0.411401
AT4G12990	13	2.0864	3.071	2.5787	0.411401
AT4G39380	3	3.6805	1.4769	2.5787	0.411401
AT5G06000	1	3.3054	1.852	2.5787	0.411401
AT5G08600	2	2.5083	2.649	2.5787	0.411401
AT5G15190	11	1.8988	3.2585	2.5787	0.411401
AT5G52120	6	2.7897	2.3677	2.5787	0.411401
AT1G67710	3	2.8365	2.3443	2.5904	0.413367
AT1G73850	6	3.3992	1.7816	2.5904	0.413367
AT3G11020	4	3.0241	2.1567	2.5904	0.413367
AT4G25490	5	1.3362	3.8446	2.5904	0.413367
AT5G65820	5	2.7428	2.438	2.5904	0.413367
AT1G11220	6	2.8365	2.3677	2.6021	0.415324
AT1G18330	3	2.3911	2.8131	2.6021	0.415324
AT1G24735	1	2.5787	2.6256	2.6021	0.415324
AT1G31490	4	2.3208	2.8834	2.6021	0.415324
AT1G47655	6	3.3054	1.8988	2.6021	0.415324
AT1G61340	4	1.0784	4.1259	2.6021	0.415324
AT3G15620	1	3.9852	1.219	2.6021	0.415324
AT3G16690	6	3.6101	1.5941	2.6021	0.415324
AT3G61840	9	3.657	1.5472	2.6021	0.415324
AT4G25760	6	3.7508	1.4534	2.6021	0.415324
AT5G38610	6	3.3054	1.8988	2.6021	0.415324
AT5G44920	8	2.2974	2.9069	2.6021	0.415324
AT5G57480	4	2.1098	3.0944	2.6021	0.415324
AT5G58690	4	2.2974	2.9069	2.6021	0.415324
AT5G65570	4	3.3523	1.852	2.6021	0.415324
AT1G07880	3	3.3992	1.8285	2.6138	0.417272
AT1G43650	6	2.3443	2.8834	2.6138	0.417272
AT1G49520	1	2.8834	2.3443	2.6138	0.417272
AT1G64300	2	2.7428	2.4849	2.6138	0.417272
AT2G42360	4	1.3597	3.868	2.6138	0.417272
AT5G61940	4	3.5164	1.7113	2.6138	0.417272
AT5G66170	1	2.7897	2.438	2.6138	0.417272
AT2G17140	4	3.2116	2.0395	2.6256	0.419229
AT2G31725	2	3.4695	1.7816	2.6256	0.419229
AT3G60540	2	2.1098	3.1413	2.6256	0.419229
AT4G31875	12	0.5157	4.7354	2.6256	0.419229
AT1G80370	3	4.3603	0.9143	2.6373	0.42116
AT2G28110	3	1.9926	3.282	2.6373	0.42116
AT3G49370	4	3.3054	1.9692	2.6373	0.42116
AT4G01920	11	2.6021	2.6724	2.6373	0.42116
AT4G03940	13	2.7897	2.4849	2.6373	0.42116
AT5G02070	4	3.2116	2.0629	2.6373	0.42116
AT5G25580	4	3.9383	1.3362	2.6373	0.42116
AT5G66350	4	2.86	2.4146	2.6373	0.42116
AT1G56690	4	3.5867	1.7113	2.649	0.423082
AT3G07530	2	2.227	3.071	2.649	0.423082
AT3G56870	6	4.1024	1.1956	2.649	0.423082
AT4G39235	4	2.8834	2.4146	2.649	0.423082
AT5G56370	11	2.5552	2.7428	2.649	0.423082
AT1G11420	4	3.3523	1.9692	2.6607	0.424996
AT1G17260	4	1.6879	3.6336	2.6607	0.424996
AT1G23380	4	2.5787	2.7428	2.6607	0.424996
AT1G69790	4	0.9846	4.3369	2.6607	0.424996
AT1G71910	11	2.2036	3.1179	2.6607	0.424996
AT3G13065	4	2.2739	3.0475	2.6607	0.424996
AT4G23240	7	2.7662	2.5552	2.6607	0.424996
AT5G07730	9	3.1179	2.2036	2.6607	0.424996
AT5G57790	9	2.9538	2.3677	2.6607	0.424996
AT1G03270	2	2.9069	2.438	2.6724	0.426901
AT1G11320	4	3.3523	1.9926	2.6724	0.426901
AT1G18180	1	2.86	2.4849	2.6724	0.426901
AT1G31310	4	3.3757	1.9692	2.6724	0.426901
AT1G77410	6	3.7742	1.5706	2.6724	0.426901
AT2G32630	5	3.5398	1.8051	2.6724	0.426901
AT3G04000	1	1.4534	3.8915	2.6724	0.426901
AT3G09780	4	4.3369	1.008	2.6724	0.426901
AT3G53170	4	3.8211	1.5238	2.6724	0.426901
AT4G01510	2	2.2505	3.0944	2.6724	0.426901
AT4G02390	1	3.6336	1.7113	2.6724	0.426901
AT4G14840	4	2.8834	2.4615	2.6724	0.426901
AT4G19650	4	2.7193	2.6256	2.6724	0.426901
AT5G03680	4	3.4695	1.8754	2.6724	0.426901
AT5G27680	1	3.8446	1.5003	2.6724	0.426901
AT1G21840	1	2.3443	3.0241	2.6842	0.428815
AT1G59510	3	2.3911	2.9772	2.6842	0.428815
AT3G57700	6	3.0006	2.3677	2.6842	0.428815
AT4G35130	4	3.3757	2.0161	2.6959	0.430704	14	4.56	2.62192	0.418563
AT5G03670	7	2.7193	2.6724	2.6959	0.430704
AT1G21120	5	2.5787	2.8131	2.6959	0.430704
AT1G47480	6	2.9772	2.4146	2.6959	0.430704
AT5G55470	2	2.649	2.7428	2.6959	0.430704
AT1G32930	6	3.3757	2.0395	2.7076	0.432585
AT1G61370	6	2.3443	3.071	2.7076	0.432585
AT2G01390	2	3.282	2.1333	2.7076	0.432585
AT2G28130	4	2.7897	2.6256	2.7076	0.432585
AT3G08970	1	2.2739	3.1413	2.7076	0.432585
AT4G01250	5	1.9223	3.4929	2.7076	0.432585
AT4G22250	2	3.4929	1.9223	2.7076	0.432585
AT5G07810	1	4.079	1.3362	2.7076	0.432585
AT5G57840	4	2.7428	2.6724	2.7076	0.432585
AT1G31790	4	2.4146	3.0241	2.7193	0.434457
AT3G19440	1	3.3992	2.0395	2.7193	0.434457
AT3G25620	3	2.2036	3.2351	2.7193	0.434457
AT3G27520	7	3.3288	2.1098	2.7193	0.434457
AT3G51970	2	2.0395	3.3992	2.7193	0.434457
AT4G13800	3	1.7113	3.7274	2.7193	0.434457
AT5G07010	6	3.071	2.3677	2.7193	0.434457
AT5G11020	4	2.5552	2.8834	2.7193	0.434457
AT5G42200	4	3.3992	2.0395	2.7193	0.434457
AT1G23140	4	1.641	3.8211	2.7311	0.436338
AT1G23980	4	3.2351	2.227	2.7311	0.436338
AT1G65730	4	0.3516	5.1105	2.7311	0.436338
AT2G34400	4	3.5867	1.8754	2.7311	0.436338
AT2G34670	4	3.7742	1.6879	2.7311	0.436338
AT2G43000	4	1.1252	4.3369	2.7311	0.436338
AT3G20900	12	2.7897	2.6724	2.7311	0.436338
AT3G23010	6	3.2585	2.2036	2.7311	0.436338
AT1G26760	2	3.9383	1.5472	2.7428	0.438194
AT1G62930	7	3.2585	2.227	2.7428	0.438194
AT1G68340	6	2.8834	2.6021	2.7428	0.438194
AT3G26690	3	2.5318	2.9538	2.7428	0.438194
AT3G62960	6	0.7502	4.7354	2.7428	0.438194
AT4G14970	2	4.1024	1.3831	2.7428	0.438194
AT5G42010	4	1.852	3.6336	2.7428	0.438194
AT5G43730	6	3.0006	2.4849	2.7428	0.438194
AT3G02010	4	3.4461	2.0629	2.7545	0.440043
AT3G08570	4	3.5867	1.9223	2.7545	0.440043
AT4G00870	4	1.5472	3.9618	2.7545	0.440043
AT4G23870	11	3.0006	2.5083	2.7545	0.440043
AT4G29990	6	2.9538	2.5552	2.7545	0.440043
AT5G20420	2	3.0944	2.4146	2.7545	0.440043
AT5G62730	4	2.3208	3.1882	2.7545	0.440043
AT1G71870	4	3.2116	2.3208	2.7662	0.441884
AT3G25440	4	3.1179	2.4146	2.7662	0.441884
AT4G16470	4	2.4146	3.1179	2.7662	0.441884
AT5G49800	2	4.1259	1.4066	2.7662	0.441884
AT2G04430	2	2.5787	2.9772	2.7779	0.443717
AT4G18750	4	4.0321	1.5238	2.7779	0.443717
AT4G30570	2	3.0006	2.5552	2.7779	0.443717
AT4G37990	3	0.5392	5.0167	2.7779	0.443717
AT5G58790	13	2.6256	2.9303	2.7779	0.443717
AT5G65830	4	2.86	2.6959	2.7779	0.443717
AT1G02820	6	0.6564	4.9229	2.7897	0.445558
AT1G66400	2	0.9143	4.6651	2.7897	0.445558
AT1G66460	4	3.2585	2.3208	2.7897	0.445558
AT2G45830	5	3.0475	2.5318	2.7897	0.445558
AT3G05980	7	4.1962	1.3831	2.7897	0.445558
AT3G58590	4	3.7977	1.7816	2.7897	0.445558
AT5G07800	2	3.657	1.9223	2.7897	0.445558
AT5G65580	13	2.3677	3.2116	2.7897	0.445558
AT1G16480	4	3.6805	1.9223	2.8014	0.447375
AT2G21880	2	4.2197	1.3831	2.8014	0.447375
AT3G12860	2	2.9069	2.6959	2.8014	0.447375
AT4G23610	4	1.852	3.7508	2.8014	0.447375
AT4G37630	4	2.9772	2.6256	2.8014	0.447375
AT5G42780	4	2.9538	2.649	2.8014	0.447375
AT1G02450	11	3.0006	2.6256	2.8131	0.449185
AT1G02950	5	3.7508	1.8754	2.8131	0.449185
AT1G62150	8	3.8211	1.8051	2.8131	0.449185
AT2G03050	3	3.6336	1.9926	2.8131	0.449185
AT3G46660	6	2.6256	3.0006	2.8131	0.449185
AT3G54990	6	3.9383	1.6879	2.8131	0.449185
AT4G27654	13	0.3048	5.3215	2.8131	0.449185
AT4G39670	2	0.7267	4.8995	2.8131	0.449185
AT1G05210	2	4.6885	0.9611	2.8248	0.450988
AT5G48060	6	4.1024	1.5472	2.8248	0.450988
AT1G02470	1	1.1018	4.5713	2.8365	0.452783
AT1G56710	4	2.1567	3.5164	2.8365	0.452783
AT2G15680	2	3.0944	2.5787	2.8365	0.452783
AT3G08860	1	0.4923	5.1808	2.8365	0.452783
AT4G23760	13	3.3523	2.3208	2.8365	0.452783
AT5G25820	4	2.2974	3.3757	2.8365	0.452783
AT5G64980	4	3.657	2.0161	2.8365	0.452783
AT1G08500	5	4.7588	0.9377	2.8483	0.454586
AT1G66620	5	3.7977	1.8988	2.8483	0.454586
AT2G41510	4	2.3677	3.3288	2.8483	0.454586
AT3G23610	2	2.1567	3.5398	2.8483	0.454586
AT5G16530	4	3.0475	2.649	2.8483	0.454586
AT5G46230	4	2.6256	3.071	2.8483	0.454586
AT1G12775	7	3.8211	1.8988	2.86	0.456366
AT1G56540	8	2.9772	2.7428	2.86	0.456366
AT3G07130	3	3.282	2.438	2.86	0.456366
AT3G08990	2	2.7897	2.9303	2.86	0.456366
AT3G11440	4	2.6959	3.0241	2.86	0.456366
AT3G24900	6	0.6095	5.1105	2.86	0.456366
AT4G35620	2	4.4541	1.2659	2.86	0.456366
AT5G01200	3	2.5787	3.1413	2.86	0.456366
AT5G40540	4	1.852	3.868	2.86	0.456366
AT5G66610	3	3.5164	2.2036	2.86	0.456366
AT1G07500	13	0.211	5.5324	2.8717	0.458139	15	4.55	2.7804	0.444034
AT2G14830	2	2.9069	2.8365	2.8717	0.458139
AT2G22890	1	4.1962	1.5472	2.8717	0.458139
AT3G02480	8	5.4621	0.2813	2.8717	0.458139
AT4G14050	4	3.9149	1.8285	2.8717	0.458139
AT4G26490	6	3.1413	2.6021	2.8717	0.458139
AT5G25390	4	0.9377	4.8057	2.8717	0.458139
AT5G39380	6	3.6101	2.1333	2.8717	0.458139
AT1G06980	6	3.071	2.6959	2.8834	0.459905
AT1G29630	1	4.4775	1.2893	2.8834	0.459905
AT2G47570	2	4.0321	1.7347	2.8834	0.459905
AT3G16890	4	2.3677	3.3992	2.8834	0.459905
AT5G10520	4	3.657	2.1098	2.8834	0.459905
AT5G25830	4	2.649	3.1179	2.8834	0.459905
AT1G31320	4	2.6256	3.1647	2.8952	0.461679
AT1G32310	6	3.5398	2.2505	2.8952	0.461679
AT2G37890	2	3.2351	2.5552	2.8952	0.461679
AT3G04020	4	2.7662	3.0241	2.8952	0.461679
AT3G08980	1	3.3288	2.4615	2.8952	0.461679
AT5G09790	2	3.1647	2.6256	2.8952	0.461679
AT5G11160	1	3.2351	2.5552	2.8952	0.461679
AT5G16690	2	4.501	1.2893	2.8952	0.461679
AT5G42370	1	2.9772	2.8131	2.8952	0.461679
AT1G16310	2	2.6256	3.1882	2.9069	0.46343
AT1G50590	1	3.657	2.1567	2.9069	0.46343
AT2G32590	2	4.5244	1.2893	2.9069	0.46343
AT3G43790	4	3.4461	2.3677	2.9069	0.46343
AT4G18290	4	3.3757	2.438	2.9069	0.46343
AT4G21820	2	4.4541	1.3597	2.9069	0.46343
AT1G02420	6	3.3523	2.4849	2.9186	0.465175
AT1G49170	1	2.4615	3.3757	2.9186	0.465175
AT1G50180	6	1.9223	3.9149	2.9186	0.465175
AT1G72850	8	2.6959	3.1413	2.9186	0.465175
AT2G44510	2	3.282	2.5552	2.9186	0.465175
AT3G14730	4	3.6336	2.2036	2.9186	0.465175
AT3G15760	7	2.3911	3.4461	2.9186	0.465175
AT3G52310	3	1.7347	4.1024	2.9186	0.465175
AT4G10940	2	3.2585	2.5787	2.9186	0.465175
ATCG00140	1	2.7897	3.0475	2.9186	0.465175
AT1G35320	13	3.3757	2.4849	2.9303	0.466912
AT2G36730	6	3.8211	2.0395	2.9303	0.466912
AT4G19850	5	3.1647	2.6959	2.9303	0.466912
AT5G15840	4	4.079	1.7816	2.9303	0.466912
AT5G17580	4	2.86	3.0006	2.9303	0.466912
AT5G18150	4	2.7662	3.0944	2.9303	0.466912
AT5G56780	4	3.8211	2.0395	2.9303	0.466912
AT1G17480	4	4.1728	1.7113	2.942	0.468643
AT1G77310	4	3.3523	2.5318	2.942	0.468643
AT2G01640	5	3.7039	2.1802	2.942	0.468643
AT2G02980	4	4.1493	1.7347	2.942	0.468643
AT2G16720	5	1.7816	4.1024	2.942	0.468643
AT4G31930	2	3.5633	2.3208	2.942	0.468643
AT4G32870	1	2.1802	3.7039	2.942	0.468643
AT5G18475	4	3.657	2.227	2.942	0.468643
AT5G26660	4	3.9852	1.8988	2.942	0.468643
AT5G37550	7	0.9143	4.9698	2.942	0.468643
AT2G34080	6	1.2893	4.6182	2.9538	0.470381
AT2G39725	2	3.1647	2.7428	2.9538	0.470381
AT3G11520	2	4.29	1.6175	2.9538	0.470381
AT3G24715	4	3.657	2.2505	2.9538	0.470381
AT4G04790	2	3.4226	2.4849	2.9538	0.470381
AT4G27370	2	4.5947	1.3128	2.9538	0.470381
AT4G39010	4	3.6336	2.2739	2.9538	0.470381
AT5G17570	1	2.7428	3.1647	2.9538	0.470381
AT5G18290	4	2.2739	3.6336	2.9538	0.470381
AT5G20450	4	3.6805	2.227	2.9538	0.470381
AT1G20230	4	3.4695	2.4615	2.9655	0.472098
AT1G54450	2	3.1647	2.7662	2.9655	0.472098
AT3G03910	1	1.5472	4.3838	2.9655	0.472098
AT3G44690	11	3.7742	2.1567	2.9655	0.472098
AT3G45590	1	2.7193	3.2116	2.9655	0.472098
AT3G54000	5	2.0161	3.9149	2.9655	0.472098
AT4G37890	2	3.4695	2.4615	2.9655	0.472098
AT5G03390	6	4.4306	1.5003	2.9655	0.472098
AT5G25490	2	3.7508	2.1802	2.9655	0.472098
AT1G10690	7	2.1333	3.8211	2.9772	0.473808
AT1G65890	1	2.0395	3.9149	2.9772	0.473808
AT2G35030	4	3.9383	2.0161	2.9772	0.473808
AT4G30860	2	5.1105	0.8439	2.9772	0.473808
AT4G31240	2	2.2739	3.6805	2.9772	0.473808
AT5G15010	6	3.5867	2.3677	2.9772	0.473808
AT5G18930	2	2.4849	3.4695	2.9772	0.473808
AT2G06005	4	2.7428	3.2351	2.9889	0.475511
AT2G41070	5	2.8131	3.1647	2.9889	0.475511
AT2G42370	6	3.9618	2.0161	2.9889	0.475511
AT3G16280	5	1.9223	4.0556	2.9889	0.475511
AT3G56830	4	3.3523	2.6256	2.9889	0.475511
AT3G61360	5	3.2585	2.7193	2.9889	0.475511
AT5G01740	4	1.8051	4.1728	2.9889	0.475511
AT5G49410	4	3.5164	2.4615	2.9889	0.475511
AT5G60910	6	1.6644	4.3134	2.9889	0.475511
AT3G22690	4	4.079	1.9223	3.0006	0.477208
AT4G19810	2	3.5398	2.4615	3.0006	0.477208
AT4G31805	6	3.7508	2.2505	3.0006	0.477208
AT5G06790	6	2.8365	3.1647	3.0006	0.477208
AT5G46460	4	3.657	2.3443	3.0006	0.477208
AT5G49110	2	3.7274	2.2739	3.0006	0.477208
AT5G53030	7	2.1567	3.8446	3.0006	0.477208
AT1G80720	2	3.8211	2.2036	3.0124	0.478913	16	3.82	2.94028	0.468348
AT3G09160	6	2.5318	3.4929	3.0124	0.478913
AT1G04920	1	3.9383	2.0864	3.0124	0.478913
AT3G10180	2	4.5478	1.4769	3.0124	0.478913
AT3G51960	4	2.649	3.3757	3.0124	0.478913
AT4G35110	8	3.3523	2.6724	3.0124	0.478913
AT5G44230	4	4.2665	1.7582	3.0124	0.478913
AT5G50330	1	3.4461	2.5787	3.0124	0.478913
AT5G56100	11	3.1647	2.86	3.0124	0.478913
AT1G11170	4	2.9069	3.1413	3.0241	0.480596
AT1G64580	4	3.8211	2.227	3.0241	0.480596
AT3G03180	2	2.6256	3.4226	3.0241	0.480596
AT3G17030	5	4.1962	1.852	3.0241	0.480596
AT4G21610	3	3.6336	2.4146	3.0241	0.480596
AT5G10250	4	4.3838	1.6644	3.0241	0.480596
AT5G51130	2	3.3757	2.6724	3.0241	0.480596
AT1G13700	1	4.3369	1.7347	3.0358	0.482273
AT1G68110	4	4.7588	1.3128	3.0358	0.482273
AT1G75880	6	2.5787	3.4929	3.0358	0.482273
AT5G63650	4	3.7508	2.3208	3.0358	0.482273
AT1G61065	4	2.2505	3.8446	3.0475	0.483944
AT3G11580	4	2.8365	3.2585	3.0475	0.483944
AT3G51180	4	3.3523	2.7428	3.0475	0.483944
AT3G51400	7	4.5478	1.5472	3.0475	0.483944
AT4G28680	1	2.649	3.4461	3.0475	0.483944
AT5G23380	4	3.3757	2.7193	3.0475	0.483944
AT5G35520	4	3.4461	2.649	3.0475	0.483944
AT1G74590	5	2.4615	3.657	3.0592	0.485608
AT2G46410	6	3.1647	2.9538	3.0592	0.485608
AT3G52550	11	4.8292	1.2893	3.0592	0.485608
AT3G57720	6	3.3757	2.7428	3.0592	0.485608
AT4G16840	11	2.8131	3.3054	3.0592	0.485608
AT4G25000	1	1.6175	4.501	3.0592	0.485608
AT4G40000	1	4.2665	1.852	3.0592	0.485608
AT5G57390	4	3.8446	2.2739	3.0592	0.485608
AT5G62230	4	3.3992	2.7193	3.0592	0.485608
AT1G76740	8	4.3838	1.7582	3.071	0.48728
AT2G04860	4	4.1728	1.9692	3.071	0.48728
AT2G26180	4	3.657	2.4849	3.071	0.48728
AT3G10200	4	3.9618	2.1802	3.071	0.48728
AT3G17710	11	3.071	3.071	3.071	0.48728
AT4G01730	2	4.6651	1.4769	3.071	0.48728
AT4G01790	2	3.4461	2.6959	3.071	0.48728
AT4G23680	8	1.1487	4.9933	3.071	0.48728
AT1G03100	4	3.7274	2.438	3.0827	0.488931
AT1G05340	11	4.1728	1.9926	3.0827	0.488931
AT2G36050	6	5.0636	1.1018	3.0827	0.488931
AT3G27540	1	3.0241	3.1413	3.0827	0.488931
AT3G49890	6	3.9149	2.2505	3.0827	0.488931
AT3G55580	2	1.1487	5.0167	3.0827	0.488931
AT4G30130	6	3.6805	2.4849	3.0827	0.488931
AT4G36410	2	3.3992	2.7662	3.0827	0.488931
AT4G37400	7	3.2351	2.9303	3.0827	0.488931
AT5G50890	4	3.657	2.5083	3.0827	0.488931
AT1G55200	4	4.4306	1.7582	3.0944	0.490576
AT2G22680	2	3.2351	2.9538	3.0944	0.490576
AT2G27990	4	2.8365	3.3523	3.0944	0.490576
AT3G12770	4	3.9852	2.2036	3.0944	0.490576
AT3G56440	2	3.7742	2.4146	3.0944	0.490576
AT4G10280	1	3.3992	2.7897	3.0944	0.490576
AT4G16745	4	2.5552	3.6336	3.0944	0.490576
AT4G19865	8	3.868	2.3208	3.0944	0.490576
AT4G25110	2	3.7508	2.438	3.0944	0.490576
AT5G04080	9	3.1413	3.0475	3.0944	0.490576
AT5G05960	4	2.0629	4.1259	3.0944	0.490576
AT3G24515	2	4.9229	1.2893	3.1061	0.492215
AT3G49400	4	3.868	2.3443	3.1061	0.492215
AT5G17540	6	3.4929	2.7193	3.1061	0.492215
AT5G42380	4	0.6095	5.6028	3.1061	0.492215
AT5G65880	13	3.657	2.5552	3.1061	0.492215
AT1G03990	1	3.1647	3.071	3.1179	0.493862
AT1G18400	4	3.1882	3.0475	3.1179	0.493862
AT1G74240	2	3.9383	2.2974	3.1179	0.493862
AT5G45890	6	0.0234	6.2123	3.1179	0.493862
AT5G51380	2	4.4306	1.8051	3.1179	0.493862
AT1G49880	2	2.86	3.3992	3.1296	0.495489
AT2G35750	13	3.3054	2.9538	3.1296	0.495489
AT3G02990	4	3.6101	2.649	3.1296	0.495489
AT3G28850	4	2.6959	3.5633	3.1296	0.495489
AT4G38530	4	3.3992	2.86	3.1296	0.495489
ATCG00180	1	4.4775	1.7816	3.1296	0.495489
AT1G09190	4	4.1493	2.1333	3.1413	0.497109
AT1G30550	1	3.8446	2.438	3.1413	0.497109
AT1G76070	6	2.0395	4.2431	3.1413	0.497109
AT2G19590	6	2.5318	3.7508	3.1413	0.497109
AT3G06890	6	1.8988	4.3838	3.1413	0.497109
AT4G26180	2	3.0006	3.282	3.1413	0.497109
AT5G52300	7	6.0482	0.2344	3.1413	0.497109
AT5G61920	4	3.4929	2.7897	3.1413	0.497109
AT2G13600	4	4.3838	1.9223	3.153	0.498724
AT2G40240	4	3.5633	2.7428	3.153	0.498724
AT3G25670	2	3.7977	2.5083	3.153	0.498724
AT4G02485	1	3.657	2.649	3.153	0.498724
AT5G10620	1	4.2665	2.0395	3.153	0.498724
AT5G57760	11	5.3449	0.9611	3.153	0.498724
AT1G26730	2	4.0556	2.2739	3.1647	0.500333
AT1G75390	4	3.0241	3.3054	3.1647	0.500333
AT3G20960	6	2.227	4.1024	3.1647	0.500333
AT5G09690	3	3.657	2.6724	3.1647	0.500333
AT1G26540	6	4.3134	2.0395	3.1765	0.501949
AT3G54930	2	3.8915	2.4849	3.1882	0.503546	17	4.52	3.09031	0.489952
AT4G30450	12	3.2585	3.1179	3.1882	0.503546
AT2G39300	4	3.657	2.7193	3.1882	0.503546
AT1G47720	4	3.3992	3.0006	3.1999	0.505136
AT1G51890	6	1.3597	5.0401	3.1999	0.505136
AT1G63180	1	4.0087	2.3911	3.1999	0.505136
AT2G46310	4	3.4461	2.9538	3.1999	0.505136
AT3G02820	2	4.7823	1.6175	3.1999	0.505136
AT3G09660	1	3.657	2.7428	3.1999	0.505136
AT3G18560	5	1.3597	5.0401	3.1999	0.505136
AT5G09630	2	2.86	3.5398	3.1999	0.505136
AT1G09170	4	5.1105	1.3128	3.2116	0.506721
AT1G65000	4	2.7662	3.657	3.2116	0.506721
AT3G25100	2	5.0401	1.3831	3.2116	0.506721
AT4G33160	4	2.2739	4.1493	3.2116	0.506721
AT5G41040	4	2.6021	3.8211	3.2116	0.506721
AT5G45370	4	3.7274	2.6959	3.2116	0.506721
AT1G53490	2	4.3369	2.1098	3.2233	0.508301
AT1G67910	7	5.1339	1.3128	3.2233	0.508301
AT1G74700	1	3.2351	3.2116	3.2233	0.508301
AT2G43050	6	4.0556	2.3911	3.2233	0.508301
AT1G26930	4	3.5398	2.9303	3.2351	0.509888
AT1G43800	1	3.282	3.1882	3.2351	0.509888
AT3G04010	5	3.0475	3.4226	3.2351	0.509888
AT3G62500	4	3.6805	2.7897	3.2351	0.509888
AT4G29250	4	4.2431	2.227	3.2351	0.509888
AT4G32450	4	3.657	2.8131	3.2351	0.509888
AT5G38040	6	2.7897	3.6805	3.2351	0.509888
AT1G03470	5	4.1962	2.2974	3.2468	0.511456
AT1G04660	11	3.2116	3.282	3.2468	0.511456
AT1G05680	6	0.5392	5.9544	3.2468	0.511456
AT5G05130	2	3.9852	2.5083	3.2468	0.511456
AT5G37530	1	4.0087	2.4849	3.2468	0.511456
AT1G10780	4	4.6651	1.852	3.2585	0.513018
AT1G23880	1	3.9852	2.5318	3.2585	0.513018
AT1G55550	2	3.3288	3.1882	3.2585	0.513018
AT1G58370	1	5.6496	0.8674	3.2585	0.513018
AT1G62085	8	4.0321	2.4849	3.2585	0.513018
AT3G15650	1	2.438	4.079	3.2585	0.513018
AT3G50260	4	1.3597	5.1574	3.2585	0.513018
AT5G14410	7	3.4461	3.071	3.2585	0.513018
AT1G23790	4	5.0401	1.5003	3.2702	0.514574
AT1G75670	3	3.5164	3.0241	3.2702	0.514574
AT2G37390	4	4.1024	2.438	3.2702	0.514574
AT3G01410	1	4.7119	1.8285	3.2702	0.514574
AT5G03870	4	5.298	1.2425	3.2702	0.514574
AT5G54260	1	3.3757	3.1647	3.2702	0.514574
AT5G64870	1	2.1098	4.4306	3.2702	0.514574
AT1G78480	3	3.3054	3.2585	3.282	0.516139
AT1G80110	6	2.9772	3.5867	3.282	0.516139
AT2G21640	4	3.0475	3.5164	3.282	0.516139
AT3G05430	2	3.5633	3.0006	3.282	0.516139
AT3G49940	4	5.0636	1.5003	3.282	0.516139
AT3G53440	3	3.7274	2.8365	3.282	0.516139
AT4G16265	1	4.1024	2.4615	3.282	0.516139
AT4G24040	1	3.4929	3.071	3.282	0.516139
AT4G34840	1	3.7274	2.8365	3.282	0.516139
AT5G10510	4	3.5867	3.0006	3.2937	0.517684
AT5G23130	2	3.6101	2.9772	3.2937	0.517684
AT5G63130	6	1.1487	5.4387	3.2937	0.517684
AT5G65300	11	1.7347	4.8526	3.2937	0.517684
AT1G80960	6	3.3054	3.3054	3.3054	0.519224
AT3G20200	6	3.9618	2.649	3.3054	0.519224
AT3G22880	1	4.6885	1.9223	3.3054	0.519224
AT4G21890	5	3.9618	2.649	3.3054	0.519224
AT5G05340	6	1.5003	5.1105	3.3054	0.519224
AT5G27610	2	4.0087	2.6021	3.3054	0.519224
AT1G08180	9	2.227	4.4072	3.3171	0.520759
AT1G67210	2	2.9538	3.6805	3.3171	0.520759
AT3G22930	2	2.4615	4.1728	3.3171	0.520759
AT4G19230	4	3.0475	3.5867	3.3171	0.520759
AT4G30410	5	4.7823	1.852	3.3171	0.520759
AT4G37490	2	5.2277	1.4066	3.3171	0.520759
AT4G37580	1	2.7428	3.8915	3.3171	0.520759
AT5G02460	4	3.8446	2.7897	3.3171	0.520759
AT5G10900	2	3.3992	3.2351	3.3171	0.520759
AT1G17610	8	3.1179	3.5398	3.3288	0.522288
AT2G30210	5	2.8834	3.7742	3.3288	0.522288
AT2G35430	2	4.0556	2.6021	3.3288	0.522288
AT3G14190	8	4.5713	2.0864	3.3288	0.522288
AT5G50010	5	4.1259	2.5318	3.3288	0.522288
AT1G31814	4	3.3757	3.3054	3.3406	0.523824
AT1G59590	6	1.8285	4.8526	3.3406	0.523824
AT2G28400	4	1.3128	5.3683	3.3406	0.523824
AT2G38500	6	2.3443	4.3369	3.3406	0.523824
AT3G05930	5	2.3677	4.3134	3.3406	0.523824
AT3G14610	6	2.9538	3.7274	3.3406	0.523824
AT3G47530	6	3.8211	2.86	3.3406	0.523824
AT3G49320	1	2.1098	4.5713	3.3406	0.523824
AT3G51090	2	2.8131	3.868	3.3406	0.523824
AT5G52380	2	4.1493	2.5318	3.3406	0.523824
AT5G52900	7	2.7193	3.9618	3.3406	0.523824
AT5G57785	11	4.8057	1.8754	3.3406	0.523824
AT5G57830	5	4.8292	1.852	3.3406	0.523824
AT5G62280	4	4.079	2.6021	3.3406	0.523824
AT1G15080	4	4.5244	2.1802	3.3523	0.525343
AT1G19940	6	4.3838	2.3208	3.3523	0.525343
AT1G20720	2	5.5793	1.1252	3.3523	0.525343
AT2G04650	2	3.8446	2.86	3.3523	0.525343
AT3G03970	4	3.9852	2.7193	3.3523	0.525343
AT5G46350	4	3.4226	3.282	3.3523	0.525343
AT5G53920	1	3.3757	3.3288	3.3523	0.525343
AT1G50000	1	4.3603	2.3677	3.364	0.526856	18	3.88	3.28243	0.516147
AT2G40780	2	3.6336	3.0944	3.364	0.526856
AT3G01970	4	2.9303	3.7977	3.364	0.526856
AT1G16590	2	3.0944	3.657	3.3757	0.528364
AT1G26820	2	4.2665	2.4849	3.3757	0.528364
AT1G34580	4	2.2036	4.5713	3.3874	0.529866
AT1G77020	2	3.8915	2.8834	3.3874	0.529866
AT2G24190	6	2.5552	4.2197	3.3874	0.529866
AT2G34450	4	2.5787	4.1962	3.3874	0.529866
AT3G44740	1	3.9852	2.7897	3.3874	0.529866
AT3G61190	5	0.7736	6.0013	3.3874	0.529866
AT5G65590	6	3.4226	3.3523	3.3874	0.529866
AT1G04540	4	2.2036	4.5947	3.3992	0.531377
AT1G48560	7	3.3992	3.3992	3.3992	0.531377
AT3G48100	4	3.7977	3.0006	3.3992	0.531377
AT4G02700	4	4.1962	2.6021	3.3992	0.531377
AT4G26120	4	1.3128	5.4856	3.3992	0.531377
AT4G36930	4	3.5398	3.2585	3.3992	0.531377
AT5G62960	3	3.868	2.9303	3.3992	0.531377
AT1G05310	4	5.0636	1.7582	3.4109	0.532869
AT2G45220	6	2.0395	4.7823	3.4109	0.532869
AT3G62620	7	3.5633	3.2585	3.4109	0.532869
AT4G00980	2	3.9149	2.9069	3.4109	0.532869
AT4G20290	13	3.282	3.5398	3.4109	0.532869
AT4G25780	4	2.86	3.9618	3.4109	0.532869
AT4G36380	5	3.0944	3.7274	3.4109	0.532869
AT5G01075	7	4.9933	1.8285	3.4109	0.532869
AT5G51440	1	0.8674	5.9544	3.4109	0.532869
AT1G10560	4	2.1098	4.7354	3.4226	0.534356
AT1G30160	11	2.2739	4.5713	3.4226	0.534356
AT1G32760	4	4.1259	2.7193	3.4226	0.534356
AT1G70895	11	4.0087	2.8365	3.4226	0.534356
AT2G31305	6	3.1413	3.7039	3.4226	0.534356
AT2G41990	4	4.876	1.9692	3.4226	0.534356
AT4G12240	3	3.9852	2.86	3.4226	0.534356
AT5G15900	5	4.0321	2.8131	3.4226	0.534356
AT5G23230	1	2.5083	4.3369	3.4226	0.534356
AT5G27820	1	5.1105	1.7347	3.4226	0.534356
AT1G06050	4	3.1179	3.7508	3.4343	0.535838
AT1G08390	4	3.657	3.2116	3.4343	0.535838
AT1G61560	6	4.6416	2.227	3.4343	0.535838
AT3G20040	2	4.29	2.5787	3.4343	0.535838
AT5G43980	5	3.1882	3.6805	3.4343	0.535838
AT1G26660	1	3.7977	3.0944	3.4461	0.537328
AT2G14860	2	3.7742	3.1179	3.4461	0.537328
AT3G56100	4	5.1339	1.7582	3.4461	0.537328
AT5G54490	5	1.3362	5.5559	3.4461	0.537328
AT1G23050	11	3.5867	3.3288	3.4578	0.5388
AT1G52570	4	2.7662	4.1493	3.4578	0.5388
AT1G70140	6	2.3208	4.5947	3.4578	0.5388
AT5G07620	4	4.4541	2.4615	3.4578	0.5388
AT1G11710	5	3.2351	3.7039	3.4695	0.540267
AT3G55370	6	3.9618	2.9772	3.4695	0.540267
AT5G08240	8	2.3677	4.5713	3.4695	0.540267
AT1G28210	1	3.9149	3.0475	3.4812	0.541729
AT2G20500	11	3.3757	3.5867	3.4812	0.541729
AT2G20720	6	3.9618	3.0006	3.4812	0.541729
AT2G34790	7	5.2042	1.7582	3.4812	0.541729
AT3G10930	13	0.3751	6.5873	3.4812	0.541729
AT3G28007	4	3.9383	3.0241	3.4812	0.541729
AT3G50120	6	6.3529	0.6095	3.4812	0.541729
AT4G24050	4	3.2585	3.7039	3.4812	0.541729
AT5G49010	2	5.0401	1.9223	3.4812	0.541729
AT5G61880	2	2.8131	4.1493	3.4812	0.541729
ATCG00630	6	3.2116	3.7508	3.4812	0.541729
AT1G02710	13	4.7823	2.2036	3.4929	0.543186
AT1G32630	11	3.282	3.7039	3.4929	0.543186
AT1G67570	4	3.3288	3.657	3.4929	0.543186
AT2G30890	2	3.3992	3.5867	3.4929	0.543186
AT5G11310	5	4.29	2.6959	3.4929	0.543186
AT5G37055	2	3.3288	3.657	3.4929	0.543186
AT5G40710	2	3.3757	3.6101	3.4929	0.543186
AT5G52950	4	5.4387	1.5472	3.4929	0.543186
AT5G64530	4	1.641	5.3449	3.4929	0.543186
AT3G62780	6	5.0636	1.9457	3.5047	0.544651
AT4G12430	4	3.5398	3.4695	3.5047	0.544651
AT4G31270	4	3.9852	3.0241	3.5047	0.544651
AT4G35987	1	3.9383	3.071	3.5047	0.544651
AT5G42880	6	4.5947	2.4146	3.5047	0.544651
AT5G55640	4	3.3992	3.6101	3.5047	0.544651
AT1G48880	4	3.9383	3.0944	3.5164	0.546098
AT1G62680	7	3.6805	3.3523	3.5164	0.546098
AT2G04795	7	1.2659	5.7669	3.5164	0.546098
AT2G22470	13	4.3603	2.6724	3.5164	0.546098
AT2G39380	6	2.3208	4.7119	3.5164	0.546098
AT3G05170	1	3.6101	3.4226	3.5164	0.546098
AT3G12530	2	4.8057	2.227	3.5164	0.546098
AT3G15150	2	3.0475	3.9852	3.5164	0.546098
AT4G30800	2	4.4306	2.6021	3.5164	0.546098
AT5G04890	6	4.5244	2.5083	3.5164	0.546098
AT5G48530	6	3.1179	3.9149	3.5164	0.546098
AT1G04930	6	3.7977	3.2585	3.5281	0.547541
AT1G08270	2	4.9229	2.1333	3.5281	0.547541
AT1G12020	6	3.0241	4.0321	3.5281	0.547541
AT1G74120	3	3.657	3.3992	3.5281	0.547541
AT2G03280	4	3.5633	3.4929	3.5281	0.547541
AT3G23330	4	4.4306	2.6256	3.5281	0.547541
AT3G61810	4	5.8372	1.219	3.5281	0.547541
AT5G25480	1	3.6805	3.3757	3.5281	0.547541
AT1G23010	1	4.0321	3.0475	3.5398	0.548979	19	4.67	3.45848	0.53884
AT1G55915	2	3.2351	3.8446	3.5398	0.548979
AT2G45280	1	4.1962	2.8834	3.5398	0.548979
AT3G28580	4	1.7347	5.3449	3.5398	0.548979
AT5G65120	6	4.4306	2.649	3.5398	0.548979
AT1G60930	1	4.3134	2.7897	3.5515	0.550412
AT2G21850	8	3.7508	3.3523	3.5515	0.550412
AT3G14940	1	4.9933	2.1098	3.5515	0.550412
AT3G27880	7	2.5787	4.5244	3.5515	0.550412
AT3G48810	4	4.4306	2.6724	3.5515	0.550412
AT3G57600	4	5.1808	1.9223	3.5515	0.550412
AT3G63110	2	4.2197	2.8834	3.5515	0.550412
AT1G30960	1	4.4072	2.7193	3.5633	0.551852
AT1G62260	4	4.5478	2.5787	3.5633	0.551852
AT5G36910	6	4.29	2.8365	3.5633	0.551852
AT1G11270	6	3.0475	4.1024	3.575	0.553276
AT1G59850	3	4.2197	2.9303	3.575	0.553276
AT2G44850	2	3.5398	3.6101	3.575	0.553276
AT3G03590	1	3.282	3.868	3.575	0.553276
AT3G59530	4	3.7977	3.3523	3.575	0.553276
AT4G33990	4	4.2665	2.8834	3.575	0.553276
AT4G35540	3	3.282	3.868	3.575	0.553276
AT5G07700	4	4.501	2.649	3.575	0.553276
AT5G62770	6	3.0241	4.1259	3.575	0.553276
AT1G70470	11	4.2665	2.9069	3.5867	0.554695
AT2G37380	4	5.5793	1.5941	3.5867	0.554695
AT4G26680	6	4.6651	2.5083	3.5867	0.554695
AT4G30700	4	5.4387	1.7347	3.5867	0.554695
AT5G15770	1	4.6651	2.5083	3.5867	0.554695
AT5G67460	4	5.1105	2.0629	3.5867	0.554695
AT1G31460	6	3.9852	3.2116	3.5984	0.556109
AT3G27200	4	5.0167	2.1802	3.5984	0.556109
AT5G04200	2	4.9229	2.2739	3.5984	0.556109
AT5G19260	6	3.4461	3.7508	3.5984	0.556109
AT1G12880	3	3.4929	3.7274	3.6101	0.557519
AT1G23730	5	4.9229	2.2974	3.6101	0.557519
AT2G18410	4	3.5867	3.6336	3.6101	0.557519
AT3G15270	6	3.5164	3.7039	3.6101	0.557519
AT3G17130	9	1.3831	5.8372	3.6101	0.557519
AT5G05860	6	4.29	2.9303	3.6101	0.557519
AT5G11920	4	1.5472	5.6731	3.6101	0.557519
AT5G59310	6	5.6731	1.5472	3.6101	0.557519
AT5G61300	6	4.3369	2.8834	3.6101	0.557519
AT1G04100	5	2.9772	4.2665	3.6219	0.558936
AT4G13650	4	4.4541	2.7897	3.6219	0.558936
AT5G64510	3	1.4769	5.7669	3.6219	0.558936
AT5G65140	4	3.1413	4.1024	3.6219	0.558936
AT1G16220	4	4.7588	2.5083	3.6336	0.560337
AT2G42940	6	4.7588	2.5083	3.6336	0.560337
AT2G46570	5	4.2431	3.0241	3.6336	0.560337
AT3G06160	6	5.9544	1.3128	3.6336	0.560337
AT3G15770	4	3.5164	3.7508	3.6336	0.560337
AT4G09490	6	3.6101	3.657	3.6336	0.560337
AT4G16447	11	3.9383	3.3288	3.6336	0.560337
AT5G03360	11	4.9229	2.3443	3.6336	0.560337
AT5G16230	1	3.8915	3.3757	3.6336	0.560337
AT5G50440	2	4.5947	2.6724	3.6336	0.560337
AT1G17560	1	4.6885	2.6021	3.6453	0.561733
AT2G24040	2	3.3523	3.9383	3.6453	0.561733
AT3G23020	4	4.7823	2.5083	3.6453	0.561733
AT1G71230	2	4.1259	3.1882	3.657	0.563125
AT2G25355	1	4.1962	3.1179	3.657	0.563125
AT3G21260	2	3.4226	3.8915	3.657	0.563125
AT1G63650	4	4.079	3.2585	3.6688	0.564524
AT2G30790	1	3.0475	4.29	3.6688	0.564524
AT3G09550	6	3.8446	3.4929	3.6688	0.564524
AT3G46900	4	1.2893	6.0482	3.6688	0.564524
AT4G03010	4	4.5244	2.8131	3.6688	0.564524
AT4G25240	4	5.3918	1.9457	3.6688	0.564524
AT1G03300	6	4.079	3.282	3.6805	0.565907
AT1G26900	4	4.3134	3.0475	3.6805	0.565907
AT1G62170	1	1.8051	5.5559	3.6805	0.565907
AT1G65620	4	3.6101	3.7508	3.6805	0.565907
AT3G17630	4	3.4929	3.868	3.6805	0.565907
AT3G20860	2	4.6182	2.7428	3.6805	0.565907
AT4G01740	11	4.29	3.071	3.6805	0.565907
AT4G33985	5	5.1339	2.227	3.6805	0.565907
AT5G02430	4	5.4856	1.8754	3.6805	0.565907
AT5G19340	7	5.1574	2.2036	3.6805	0.565907
AT5G61370	5	4.4775	2.8834	3.6805	0.565907
AT1G32740	4	3.7039	3.6805	3.6922	0.567285
AT2G42960	4	4.4072	2.9772	3.6922	0.567285
AT2G45050	4	4.7119	2.6724	3.6922	0.567285
AT4G32280	5	6.2357	1.1487	3.6922	0.567285
AT4G37610	2	2.6021	4.7823	3.6922	0.567285
AT5G40600	7	4.5244	2.86	3.6922	0.567285
AT1G74580	4	3.9149	3.4929	3.7039	0.568659
AT2G14110	2	3.657	3.7508	3.7039	0.568659
AT2G19930	2	4.7119	2.6959	3.7039	0.568659
AT3G20090	4	3.8446	3.5633	3.7039	0.568659
AT3G48020	6	1.0784	6.3295	3.7039	0.568659
AT3G53350	6	3.868	3.5398	3.7039	0.568659
AT4G10390	4	2.8834	4.5244	3.7039	0.568659
AT5G05320	4	3.4929	3.9149	3.7039	0.568659
AT5G13870	4	4.1024	3.3054	3.7039	0.568659
AT5G65530	4	4.6885	2.7193	3.7039	0.568659
AT2G43535	11	6.3764	1.0549	3.7156	0.570029	20	4.32	3.63464	0.560414
AT3G25190	1	5.3215	2.1098	3.7156	0.570029
AT1G11120	5	5.2042	2.227	3.7156	0.570029
AT1G31010	4	4.29	3.1413	3.7156	0.570029
[truncated: 12,905 more rows]

## Sheet: Evolutionary analysis of GEA
Table S4G. ANOVA analysis of PS in loci with GEA in seeding RNA-Seq.
Loci grouped by 100 members	SS	df	MS	F	P
Between groups	6019.27	149	40.3978	8.97518	< 0.0001
Within each group	66404.1	14753	4.50106
Total	72423.3	14902
