# Supplementary material for: Fixation of Expression Divergences by Natural Selection in Arabidopsis Coding Genes
Source: Int J Mol Sci. 2024 Dec 22;25(24):13710. doi: 10.3390/ijms252413710 (PMC11678068; doi:10.3390/ijms252413710)
Supplement: Supplementary file 1 [file ijms-25-13710-s001.zip › Table S5.xlsx]

## Sheet: Data distributed by chromosomes
Table S5. Analysis of PS in loci with gene expression abundance (GEA) from Gaut's microarrays.
Table S5A. Loci with PS and GEA [Log10 (Gaut's microarrays)].
All loci			Chromosome I			Chromosome II			Chromosome III			Chromosome IV			Chromosome V
Locus	PS	Log10 (Gaut's microarrays)	Locus	PS	Log10 (Gaut's microarrays)	Locus	PS	Log10 (Gaut's microarrays)	Locus	PS	Log10 (Gaut's microarrays)	Locus	PS	Log10 (Gaut's microarrays)	Locus	PS	Log10 (Gaut's microarrays)
AT1G63560	7	0.455059	AT1G01060	3	2.8181	AT2G01070	2	2.17686	AT3G01020	1	1.6064	AT4G00080	6	1.32781	AT5G01010	3	2.68984
AT5G60770	1	0.507112	AT1G01070	6	2.14163	AT2G01110	1	2.68888	AT3G01040	4	2.45558	AT4G00110	1	2.3758	AT5G01020	4	2.72111
AT3G06230	2	0.524382	AT1G01110	4	1.39011	AT2G01130	2	1.56997	AT3G01060	1	2.5601	AT4G00150	4	1.94751	AT5G01075	7	2.23115
AT3G53550	11	0.554345	AT1G01120	4	3.02087	AT2G01140	3	3.16962	AT3G01070	4	1.44745	AT4G00180	6	2.21373	AT5G01090	6	2.71259
AT1G77790	4	0.558785	AT1G01140	4	3.05106	AT2G01150	2	2.32598	AT3G01090	2	2.63734	AT4G00190	6	1.07352	AT5G01150	6	0.701777
AT1G22420	11	0.5724	AT1G01160	2	2.47744	AT2G01210	4	1.69896	AT3G01100	4	2.34347	AT4G00220	4	1.58206	AT5G01180	4	1.75786
AT4G27190	6	0.573294	AT1G01190	4	1.97645	AT2G01250	2	3.71074	AT3G01130	6	2.20935	AT4G00230	5	2.00377	AT5G01190	5	1.56519
AT5G51930	4	0.576735	AT1G01200	2	1.11548	AT2G01260	3	2.24676	AT3G01140	4	1.8739	AT4G00231	2	2.0954	AT5G01210	6	2.54681
AT4G26340	11	0.58031	AT1G01220	1	2.22901	AT2G01270	2	2.51931	AT3G01150	2	2.39866	AT4G00232	11	1.35798	AT5G01240	2	2.45363
AT5G11570	4	0.580712	AT1G01225	1	1.76336	AT2G01300	4	2.02818	AT3G01160	2	2.22585	AT4G00240	6	1.8525	AT5G01270	3	2.05606
AT5G02730	4	0.584196	AT1G01230	2	2.53652	AT2G01320	2	2.45694	AT3G01190	5	2.47352	AT4G00310	8	1.6585	AT5G01290	2	2.27794
AT3G24130	4	0.586755	AT1G01260	4	2.11126	AT2G01350	1	3.00431	AT3G01200	1	2.43739	AT4G00330	4	2.50125	AT5G01300	1	2.89352
AT1G48060	11	0.587864	AT1G01280	4	1.69008	AT2G01400	11	1.7014	AT3G01210	4	2.16165	AT4G00335	3	2.05419	AT5G01340	2	2.25095
AT1G76430	4	0.589651	AT1G01290	1	2.20687	AT2G01420	4	2.36423	AT3G01250	11	2.33293	AT4G00350	6	2.23281	AT5G01350	2	3.12738
AT5G04630	5	0.593288	AT1G01300	4	2.86208	AT2G01450	4	3.17015	AT3G01260	1	1.89183	AT4G00355	4	2.51553	AT5G01360	6	2.1112
AT1G77780	4	0.59534	AT1G01360	4	2.48137	AT2G01480	4	1.95333	AT3G01270	6	3.04051	AT4G00370	2	2.90842	AT5G01370	9	2.08853
AT3G15860	11	0.60091	AT1G01390	6	1.33602	AT2G01490	1	2.83519	AT3G01280	2	3.29738	AT4G00400	4	2.43857	AT5G01380	2	1.13356
AT2G18120	4	0.601702	AT1G01430	4	2.52932	AT2G01500	6	0.935638	AT3G01290	4	3.09857	AT4G00450	4	2.25414	AT5G01390	2	2.18105
AT1G05800	6	0.602326	AT1G01440	1	2.04636	AT2G01510	4	0.973111	AT3G01310	2	2.7106	AT4G00490	3	2.52563	AT5G01410	1	3.25083
AT1G74110	4	0.606546	AT1G01460	4	2.17478	AT2G01580	4	1.94362	AT3G01320	2	2.27162	AT4G00500	4	2.09227	AT5G01460	2	2.3158
AT5G11940	4	0.611048	AT1G01470	1	3.20516	AT2G01590	6	2.46262	AT3G01420	1	2.9159	AT4G00520	1	1.66953	AT5G01520	4	2.5373
AT5G23650	4	0.612162	AT1G01480	4	1.91805	AT2G01600	3	2.73482	AT3G01490	4	2.1957	AT4G00570	1	2.62855	AT5G01530	3	4.02952
AT2G38510	4	0.615667	AT1G01540	4	2.68967	AT2G01610	6	2.17826	AT3G01520	1	2.98338	AT4G00585	2	2.8658	AT5G01540	6	1.89956
AT2G40580	6	0.616242	AT1G01560	3	2.22031	AT2G01630	4	1.98819	AT3G01530	6	2.17517	AT4G00660	2	2.54935	AT5G01550	6	1.63449
AT4G23090	11	0.62253	AT1G01570	4	1.51157	AT2G01640	5	2.09114	AT3G01550	2	2.3301	AT4G00700	6	2.15434	AT5G01560	6	0.650559
AT4G30230	7	0.623211	AT1G01610	4	2.77291	AT2G01670	3	2.95475	AT3G01570	5	3.20253	AT4G00710	4	2.56954	AT5G01590	3	2.39556
AT1G23320	1	0.630884	AT1G01630	2	2.76964	AT2G01750	3	1.73106	AT3G01580	4	0.773611	AT4G00720	4	2.85155	AT5G01610	4	2.40457
AT2G34370	4	0.634055	AT1G01640	2	2.2206	AT2G01810	2	1.3168	AT3G01590	4	2.34254	AT4G00740	4	2.51039	AT5G01620	6	2.06406
AT1G80140	5	0.634936	AT1G01650	2	2.70009	AT2G01820	4	2.79159	AT3G01630	4	1.93546	AT4G00750	4	2.10608	AT5G01650	1	3.0317
AT4G12360	6	0.639914	AT1G01710	1	2.46809	AT2G01830	1	2.20182	AT3G01650	5	2.42507	AT4G00755	3	2.28573	AT5G01670	1	2.82078
AT1G29080	6	0.645503	AT1G01720	4	3.003	AT2G01850	4	3.19695	AT3G01690	4	3.0165	AT4G00780	7	2.98759	AT5G01720	1	2.03681
AT5G49260	11	0.647651	AT1G01730	7	2.4549	AT2G01890	1	2.50797	AT3G01770	4	2.54483	AT4G00810	2	3.43144	AT5G01750	4	3.34961
AT5G01560	6	0.650559	AT1G01760	2	1.12799	AT2G01900	5	1.31177	AT3G01780	3	2.47599	AT4G00820	4	1.95118	AT5G01770	1	1.90769
AT1G22810	4	0.651572	AT1G01770	1	2.18247	AT2G01910	4	2.60897	AT3G01820	1	2.38181	AT4G00850	2	1.9089	AT5G01810	5	2.72036
AT2G37700	3	0.653276	AT1G01780	4	2.61669	AT2G01920	4	0.878603	AT3G01830	6	2.165	AT4G00860	4	3.6525	AT5G01820	6	2.8836
AT3G63060	4	0.653396	AT1G01800	6	2.93243	AT2G01930	4	2.26725	AT3G01900	4	0.83518	AT4G00870	4	1.4991	AT5G01830	4	1.33637
AT2G17860	6	0.654195	AT1G01820	2	2.82041	AT2G01950	4	2.23819	AT3G01930	4	2.03671	AT4G00880	5	2.48362	AT5G01850	4	1.97701
AT4G02300	6	0.655292	AT1G01830	2	1.83717	AT2G01970	2	2.82665	AT3G01990	6	1.41269	AT4G00900	2	2.17954	AT5G01870	6	2.72758
AT3G14030	11	0.656806	AT1G01840	7	1.54927	AT2G01990	4	1.47316	AT3G02000	6	1.48536	AT4G00910	6	1.40168	AT5G01880	4	2.02999
AT1G51190	4	0.66563	AT1G01900	4	2.41742	AT2G02020	4	1.53965	AT3G02010	4	1.23578	AT4G00990	4	2.30619	AT5G01890	4	2.42064
AT1G08100	1	0.665765	AT1G01940	1	2.27808	AT2G02040	4	2.65097	AT3G02050	4	2.36421	AT4G01026	4	2.40231	AT5G01950	4	1.88576
AT2G19410	5	0.667056	AT1G01950	2	2.22236	AT2G02050	2	3.12497	AT3G02070	4	2.28587	AT4G01070	6	2.95493	AT5G01970	4	2.11092
AT2G34080	6	0.667902	AT1G01960	2	2.76131	AT2G02080	4	2.3064	AT3G02080	2	3.61396	AT4G01090	4	2.08692	AT5G01990	4	2.17594
AT2G44000	8	0.66837	AT1G01980	7	2.69105	AT2G02160	2	2.42243	AT3G02100	5	1.02092	AT4G01100	2	2.94972	AT5G02000	11	0.813905
AT5G06650	4	0.671911	AT1G02000	1	2.61965	AT2G02180	2	2.55091	AT3G02110	4	2.82925	AT4G01110	6	0.850116	AT5G02010	4	1.905
AT5G67430	4	0.672101	AT1G02050	4	2.13375	AT2G02220	4	2.07045	AT3G02130	4	2.28522	AT4G01130	4	1.98269	AT5G02040	3	2.42718
AT1G64130	12	0.675702	AT1G02060	4	0.984821	AT2G02230	6	2.26362	AT3G02140	5	2.25731	AT4G01190	4	1.10986	AT5G02050	2	2.60331
AT2G14540	1	0.677322	AT1G02100	2	2.39274	AT2G02250	6	1.02079	AT3G02170	6	2.50896	AT4G01210	1	2.63504	AT5G02100	2	2.48727
AT4G14180	4	0.678702	AT1G02110	4	1.92768	AT2G02340	6	1.15433	AT3G02180	4	3.09189	AT4G01220	2	1.99499	AT5G02130	2	1.68589
AT3G09590	4	0.679169	AT1G02130	2	2.60474	AT2G02360	6	2.27574	AT3G02190	2	2.97322	AT4G01280	3	1.95844	AT5G02140	4	1.24298
AT1G26700	6	0.680023	AT1G02140	2	3.18291	AT2G02370	1	2.3168	AT3G02200	2	2.94664	AT4G01290	6	2.90755	AT5G02150	2	2.15838
AT1G60460	4	0.680811	AT1G02150	6	2.94774	AT2G02380	1	1.19585	AT3G02210	4	2.22043	AT4G01370	3	2.82212	AT5G02160	4	3.21461
AT1G08090	1	0.68127	AT1G02170	2	2.70658	AT2G02390	1	2.77774	AT3G02220	2	2.70049	AT4G01420	4	0.851966	AT5G02170	4	1.46725
AT4G11940	9	0.682625	AT1G02180	5	1.95861	AT2G02400	4	2.30534	AT3G02250	4	2.26831	AT4G01440	6	1.92277	AT5G02180	4	1.91674
AT3G13228	2	0.682899	AT1G02190	3	2.28051	AT2G02410	1	1.80659	AT3G02280	1	1.79817	AT4G01460	4	1.90081	AT5G02190	4	1.72547
AT2G35740	1	0.683099	AT1G02220	4	1.9296	AT2G02470	4	2.61808	AT3G02290	3	2.0214	AT4G01470	4	2.30153	AT5G02230	4	2.80983
AT1G31260	4	0.685709	AT1G02270	2	2.37352	AT2G02480	1	1.96618	AT3G02310	6	2.72206	AT4G01510	2	1.78575	AT5G02240	1	3.38547
AT1G47810	9	0.685825	AT1G02280	3	2.82447	AT2G02500	1	2.4662	AT3G02320	1	2.01429	AT4G01630	5	1.19801	AT5G02260	5	2.01685
AT5G37280	2	0.687777	AT1G02300	2	2.22232	AT2G02510	4	3.12608	AT3G02330	4	0.974037	AT4G01700	4	2.43049	AT5G02290	4	2.70795
AT4G21130	1	0.688242	AT1G02305	2	3.26468	AT2G02540	4	1.3631	AT3G02350	4	2.68993	AT4G01710	2	2.27488	AT5G02310	2	2.39295
AT1G30560	2	0.688779	AT1G02310	4	2.22235	AT2G02570	2	2.65624	AT3G02360	1	3.453	AT4G01720	4	1.86428	AT5G02410	2	2.02369
AT4G35170	4	0.689668	AT1G02330	2	2.46875	AT2G02590	1	1.77374	AT3G02380	3	2.59647	AT4G01870	1	2.74461	AT5G02430	4	1.69508
AT1G05550	11	0.694061	AT1G02360	4	2.35647	AT2G02720	6	2.49534	AT3G02420	3	2.42163	AT4G01880	2	1.94512	AT5G02440	7	1.79699
AT2G42440	4	0.696403	AT1G02370	6	1.87312	AT2G02730	4	1.79955	AT3G02460	2	2.41573	AT4G01890	4	0.838552	AT5G02450	2	3.62118
AT3G21620	5	0.698899	AT1G02390	4	1.75376	AT2G02740	3	2.05725	AT3G02480	8	3.25528	AT4G01900	1	2.87768	AT5G02480	4	2.97758
AT2G33980	1	0.700255	AT1G02400	4	1.91758	AT2G02750	4	1.12282	AT3G02490	4	2.17604	AT4G01950	4	2.33875	AT5G02490	2	2.73916
AT1G21870	2	0.700387	AT1G02410	1	2.54864	AT2G02780	4	2.4719	AT3G02520	3	3.11935	AT4G01990	6	1.52541	AT5G02500	2	4.0613
AT3G45690	4	0.700768	AT1G02420	6	1.71592	AT2G02810	2	2.38221	AT3G02530	1	2.83569	AT4G02020	2	2.4054	AT5G02540	4	2.19782
AT4G37950	4	0.701195	AT1G02640	4	2.61122	AT2G02850	4	3.06006	AT3G02550	4	2.95186	AT4G02050	4	2.36713	AT5G02550	12	2.41758
AT5G01150	6	0.701777	AT1G02660	3	2.52475	AT2G02860	2	2.41679	AT3G02555	4	2.36851	AT4G02120	2	2.39398	AT5G02580	5	2.48643
AT1G28040	4	0.704239	AT1G02680	2	2.20042	AT2G02950	7	1.89119	AT3G02560	2	3.49916	AT4G02130	4	2.47174	AT5G02630	2	1.97688
AT5G44970	9	0.704612	AT1G02730	4	2.57498	AT2G02970	2	2.55983	AT3G02570	1	2.81255	AT4G02150	2	2.56992	AT5G02710	1	2.41196
AT1G33670	4	0.705027	AT1G02740	2	1.79479	AT2G02980	4	1.32265	AT3G02580	1	2.65742	AT4G02160	9	1.0156	AT5G02730	4	0.584196
AT3G24790	4	0.705118	AT1G02750	4	2.24556	AT2G03050	3	1.89652	AT3G02600	4	2.5248	AT4G02170	6	1.08658	AT5G02740	4	2.39113
AT5G15940	1	0.705634	AT1G02780	2	3.95627	AT2G03070	4	2.09663	AT3G02630	1	2.89342	AT4G02195	2	2.08636	AT5G02760	4	2.09082
AT5G18610	4	0.706679	AT1G02790	6	3.20069	AT2G03090	5	2.51831	AT3G02660	1	2.27649	AT4G02200	4	2.70048	AT5G02770	6	2.69614
AT4G13700	3	0.711239	AT1G02800	6	2.42862	AT2G03160	3	0.989608	AT3G02680	2	1.44828	AT4G02230	2	3.3749	AT5G02800	4	2.01227
AT5G61750	4	0.711361	AT1G02810	6	2.04673	AT2G03200	4	2.36746	AT3G02690	1	2.6271	AT4G02270	7	2.3385	AT5G02840	3	2.91552
AT3G49820	11	0.71468	AT1G02813	6	2.01884	AT2G03210	4	1.24863	AT3G02700	1	2.65431	AT4G02280	4	2.45854	AT5G02850	3	2.21046
AT2G26960	4	0.714751	AT1G02816	6	2.69341	AT2G03220	4	2.20767	AT3G02720	1	2.69297	AT4G02290	6	2.93364	AT5G02860	2	1.72459
AT4G30380	1	0.714904	AT1G02820	6	2.32701	AT2G03280	4	1.73833	AT3G02730	2	3.3534	AT4G02300	6	0.655292	AT5G02870	1	3.63999
AT4G38880	1	0.71636	AT1G02830	2	0.825141	AT2G03310	11	2.44385	AT3G02740	4	2.65802	AT4G02340	1	2.62395	AT5G02940	1	2.76474
AT4G39420	4	0.716362	AT1G02850	5	2.65072	AT2G03320	11	0.960328	AT3G02750	4	2.64431	AT4G02350	2	2.65355	AT5G02980	9	0.970349
AT1G64820	4	0.717694	AT1G02860	3	2.29585	AT2G03340	4	2.3217	AT3G02790	3	2.97892	AT4G02400	2	2.25875	AT5G03000	9	1.11426
AT2G05430	8	0.719812	AT1G02870	3	2.53751	AT2G03350	4	2.52928	AT3G02800	2	1.76419	AT4G02410	6	2.36004	AT5G03030	1	2.82957
AT4G37710	7	0.720623	AT1G02890	4	2.63041	AT2G03360	4	1.11851	AT3G02830	4	2.62348	AT4G02420	6	2.11923	AT5G03040	6	2.83345
AT2G17210	4	0.721035	AT1G02900	6	2.70898	AT2G03410	2	2.05308	AT3G02875	1	2.29647	AT4G02480	4	2.29609	AT5G03050	5	2.01151
AT4G20080	5	0.721067	AT1G02950	5	1.8582	AT2G03450	2	1.93973	AT3G02880	4	2.81104	AT4G02500	4	2.9802	AT5G03120	7	2.57993
AT5G38670	9	0.723088	AT1G03010	4	1.08679	AT2G03460	9	0.904689	AT3G02900	3	2.79328	AT4G02530	4	3.25668	AT5G03140	5	2.47154
AT3G57270	4	0.724435	AT1G03020	5	1.51287	AT2G03510	1	2.85496	AT3G02910	1	2.63597	AT4G02570	2	3.11135	AT5G03180	3	2.01833
AT3G44910	7	0.724725	AT1G03040	4	2.50705	AT2G03520	1	1.56408	AT3G02920	2	2.20661	AT4G02590	4	2.21299	AT5G03190	4	2.22523
AT2G43860	6	0.725609	AT1G03050	4	2.21219	AT2G03550	6	2.659	AT3G02940	4	1.19538	AT4G02600	6	2.58958	AT5G03200	2	2.24722
AT5G43000	11	0.728031	AT1G03070	1	1.91036	AT2G03680	3	3.28342	AT3G02950	2	2.03885	AT4G02610	1	2.19911	AT5G03210	11	1.93313
AT5G53840	7	0.728817	AT1G03170	6	2.14969	AT2G03710	6	2.17789	AT3G02970	4	2.43657	AT4G02620	1	3.2951	AT5G03230	4	2.22475
AT5G03590	4	0.729593	AT1G03250	3	2.21367	AT2G03730	4	2.38726	AT3G02990	4	1.92243	AT4G02630	4	2.63616	AT5G03260	6	1.84088
AT1G53930	3	0.729862	AT1G03260	1	1.95294	AT2G03740	11	2.06194	AT3G03000	2	1.82984	AT4G02640	4	2.41606	AT5G03270	5	1.06748
AT4G18180	6	0.729929	AT1G03270	2	1.9805	AT2G03750	6	2.54853	AT3G03050	4	2.53586	AT4G02680	4	2.74589	AT5G03290	1	3.08608
AT5G05150	2	0.730279	AT1G03280	2	2.48609	AT2G03780	1	2.26821	AT3G03060	1	1.82721	AT4G02690	2	1.69927	AT5G03320	4	2.30697
AT1G55640	3	0.730649	AT1G03290	4	2.43746	AT2G03820	2	2.57711	AT3G03070	2	3.26739	AT4G02730	1	2.03696	AT5G03345	2	2.84731
AT5G41250	6	0.730683	AT1G03300	6	1.52217	AT2G03830	11	0.929255	AT3G03080	6	1.74003	AT4G02750	4	1.52635	AT5G03370	1	1.92919
AT5G55350	1	0.731044	AT1G03310	1	2.48819	AT2G03850	9	2.18579	AT3G03090	1	2.34955	AT4G02810	6	1.60767	AT5G03390	6	1.73739
AT2G34890	2	0.731067	AT1G03380	2	2.15482	AT2G03880	4	1.10255	AT3G03110	2	2.07449	AT4G02820	6	1.86723	AT5G03430	1	2.6145
AT2G26950	4	0.731572	AT1G03390	4	1.2891	AT2G03980	4	2.59959	AT3G03160	4	2.91165	AT4G02840	2	2.93441	AT5G03440	3	2.29103
AT5G28210	2	0.731854	AT1G03430	3	2.18799	AT2G04030	2	3.09102	AT3G03180	2	2.07563	AT4G02880	4	2.37506	AT5G03455	2	2.92855
AT2G24000	4	0.733881	AT1G03440	4	1.97404	AT2G04032	4	1.49906	AT3G03190	1	2.26421	AT4G02900	5	1.70171	AT5G03460	5	3.12443
AT3G51360	4	0.734496	AT1G03445	2	1.04956	AT2G04040	4	1.46252	AT3G03200	4	0.937995	AT4G02920	6	2.87854	AT5G03470	2	2.23469
AT5G19700	4	0.734985	AT1G03457	2	2.09851	AT2G04220	4	1.46782	AT3G03220	5	2.1975	AT4G02930	1	3.0365	AT5G03490	6	1.85815
AT2G35950	9	0.736061	AT1G03470	5	2.23089	AT2G04230	11	2.07439	AT3G03230	5	1.36629	AT4G02980	1	2.35569	AT5G03510	6	1.43102
AT5G06490	2	0.736304	AT1G03510	6	1.14456	AT2G04280	4	2.93584	AT3G03240	5	2.10513	AT4G03010	4	1.41938	AT5G03530	2	2.02398
AT3G51190	2	0.737814	AT1G03520	4	2.07067	AT2G04305	1	1.96997	AT3G03250	1	3.26176	AT4G03080	2	2.56103	AT5G03555	1	2.3897
AT3G45220	1	0.737977	AT1G03540	4	1.29412	AT2G04340	4	2.07239	AT3G03290	5	1.07864	AT4G03090	4	1.53914	AT5G03570	1	1.44161
AT1G53360	11	0.738405	AT1G03550	2	2.17441	AT2G04350	2	2.65121	AT3G03360	6	1.84953	AT4G03110	2	2.73934	AT5G03590	4	0.729593
AT3G49480	11	0.739439	AT1G03590	4	2.49821	AT2G04360	1	2.3904	AT3G03400	2	1.20507	AT4G03140	5	1.86257	AT5G03620	5	1.60403
AT2G21680	7	0.741488	AT1G03620	3	1.81711	AT2G04400	1	2.9127	AT3G03410	2	0.835396	AT4G03150	1	2.28497	AT5G03630	1	2.92956
AT4G18860	12	0.741554	AT1G03630	1	3.10709	AT2G04430	2	1.60818	AT3G03420	2	2.17631	AT4G03180	6	2.43106	AT5G03650	1	2.82399
AT3G50150	6	0.742093	AT1G03687	1	1.80042	AT2G04540	1	1.97823	AT3G03440	4	1.55239	AT4G03190	4	2.40949	AT5G03690	2	2.35899
AT5G59760	8	0.742188	AT1G03730	6	2.58144	AT2G04570	6	2.83574	AT3G03450	4	2.08632	AT4G03200	1	2.71663	AT5G03760	4	2.6098
AT1G66220	4	0.746731	AT1G03840	4	1.13616	AT2G04650	2	1.83722	AT3G03470	6	2.94456	AT4G03210	4	3.47052	AT5G03770	1	1.48096
AT4G30030	4	0.746834	AT1G03870	6	3.21448	AT2G04750	2	0.86066	AT3G03480	6	1.3301	AT4G03230	6	1.24441	AT5G03840	4	1.14841
AT3G20030	11	0.747658	AT1G03890	5	3.07175	AT2G04790	3	2.00574	AT3G03490	2	2.58063	AT4G03240	1	2.23064	AT5G03860	1	2.68788
AT3G20840	4	0.748183	AT1G03920	4	1.81527	AT2G04795	7	2.51829	AT3G03510	4	1.45681	AT4G03290	2	2.58063	AT5G03870	4	1.62696
AT1G10110	11	0.748933	AT1G03950	2	2.32833	AT2G04840	11	1.09584	AT3G03520	1	2.16882	AT4G03330	3	1.19171	AT5G03900	1	2.5623
AT2G31690	6	0.749691	AT1G03960	2	1.73797	AT2G04845	1	2.08996	AT3G03550	4	1.90051	AT4G03340	4	1.44217	AT5G03920	7	0.95911
AT5G21130	6	0.749744	AT1G03980	1	1.16532	AT2G04850	4	1.9188	AT3G03570	2	2.10337	AT4G03390	4	2.67397	AT5G03930	11	0.947722
AT2G45940	7	0.752137	AT1G03990	1	1.85291	AT2G04860	4	0.870679	AT3G03580	4	1.30418	AT4G03400	4	2.31066	AT5G03980	6	1.00796
AT5G25380	3	0.75368	AT1G04000	6	2.21445	AT2G04890	4	1.98991	AT3G03600	1	2.75006	AT4G03510	2	2.57873	AT5G04000	6	2.1531
AT1G53940	4	0.754657	AT1G04030	4	1.64587	AT2G04900	1	2.9819	AT3G03620	6	1.60107	AT4G03520	1	3.59401	AT5G04030	11	0.98742
AT5G12380	2	0.756978	AT1G04040	4	2.9421	AT2G04920	11	1.05357	AT3G03640	6	2.35917	AT4G03550	4	2.41842	AT5G04040	1	2.74031
AT1G56620	11	0.757721	AT1G04050	2	1.62983	AT2G04940	1	2.30466	AT3G03660	3	1.05049	AT4G03600	6	1.25089	AT5G04060	4	1.88049
AT2G31910	4	0.759093	AT1G04070	3	2.20065	AT2G05120	2	1.95325	AT3G03680	4	1.69727	AT4G03610	1	1.52235	AT5G04070	1	1.57453
AT5G56570	11	0.75982	AT1G04100	5	1.91363	AT2G05170	2	2.21579	AT3G03690	4	1.94478	AT4G03620	7	1.9147	AT5G04120	1	1.53305
AT3G43930	2	0.760735	AT1G04110	4	1.66533	AT2G05210	3	2.12629	AT3G03740	4	2.40154	AT4G03820	4	1.64407	AT5G04140	1	3.53667
AT5G46370	2	0.762072	AT1G04120	4	2.74519	AT2G05320	2	1.8993	AT3G03770	4	2.36307	AT4G03960	2	2.14582	AT5G04160	2	2.37645
AT4G24860	4	0.762363	AT1G04140	1	2.55097	AT2G05430	8	0.719812	AT3G03800	3	2.19868	AT4G04040	1	2.856	AT5G04180	5	2.69634
AT1G78400	6	0.762387	AT1G04170	1	2.86434	AT2G05620	1	3.22867	AT3G03810	4	1.80809	AT4G04080	1	1.228	AT5G04200	2	2.34292
AT1G43000	4	0.76606	AT1G04200	2	2.278	AT2G05630	2	2.63739	AT3G03860	1	2.48383	AT4G04210	2	2.80766	AT5G04220	4	1.931
AT5G39930	1	0.766783	AT1G04220	4	2.63546	AT2G05710	1	3.47413	AT3G03870	6	2.29345	AT4G04220	4	1.5276	AT5G04230	1	1.95624
AT3G22860	2	0.768895	AT1G04230	2	2.09146	AT2G05755	1	1.90121	AT3G03880	4	1.92061	AT4G04320	1	2.51995	AT5G04250	3	2.17031
AT2G14960	5	0.769018	AT1G04240	6	2.67613	AT2G05760	4	1.69157	AT3G03910	1	1.82389	AT4G04370	4	0.986302	AT5G04270	2	1.90451
AT1G17150	6	0.770036	AT1G04260	3	2.33346	AT2G05790	4	3.27692	AT3G03980	1	2.13249	AT4G04460	3	3.10839	AT5G04280	1	2.65392
AT1G28690	4	0.770229	AT1G04290	1	2.38034	AT2G05810	2	1.67423	AT3G03990	1	2.84737	AT4G04470	2	2.67186	AT5G04330	5	1.34221
AT1G31450	4	0.770548	AT1G04310	1	2.37903	AT2G05910	4	2.15033	AT3G04000	1	2.37113	AT4G04490	7	1.74813	AT5G04340	5	2.44153
AT3G17180	5	0.771428	AT1G04330	7	1.10428	AT2G05920	4	3.25302	AT3G04010	5	1.95894	AT4G04500	7	1.88213	AT5G04370	6	1.57898
AT1G16440	4	0.772267	AT1G04340	4	2.63841	AT2G05940	4	2.65018	AT3G04030	4	1.60387	AT4G04510	7	1.00782	AT5G04390	6	1.32854
AT1G09720	5	0.773316	AT1G04350	7	2.59221	AT2G06005	4	1.76415	AT3G04050	2	1.01356	AT4G04630	4	1.90132	AT5G04410	4	2.90251
AT3G01580	4	0.773611	AT1G04360	4	1.28255	AT2G06010	4	2.21464	AT3G04060	4	1.95312	AT4G04640	1	3.76029	AT5G04470	11	2.48368
AT1G32320	3	0.774839	AT1G04380	7	2.01021	AT2G06255	3	1.70356	AT3G04080	2	2.23296	AT4G04770	1	3.19477	AT5G04480	2	2.18218
AT2G39240	2	0.775226	AT1G04400	1	3.07684	AT2G06510	2	1.77953	AT3G04090	3	2.94493	AT4G04790	2	1.54388	AT5G04510	2	2.1027
AT4G23520	4	0.775229	AT1G04430	4	3.18634	AT2G06520	4	3.82203	AT3G04100	6	1.17834	AT4G04920	4	2.05393	AT5G04530	5	2.39043
AT5G04730	7	0.775583	AT1G04440	4	2.52465	AT2G06530	2	2.85437	AT3G04110	6	1.57969	AT4G04960	6	2.20471	AT5G04630	5	0.593288
AT4G18375	4	0.775779	AT1G04500	2	1.45244	AT2G06850	4	3.71943	AT3G04150	7	1.63414	AT4G04970	4	2.23059	AT5G04660	5	1.82336
AT2G44880	6	0.776985	AT1G04510	1	2.597	AT2G06990	2	2.3163	AT3G04170	7	2.1799	AT4G05020	2	2.5682	AT5G04710	1	2.54069
AT4G25920	6	0.777713	AT1G04520	5	2.0066	AT2G07020	6	0.853293	AT3G04230	1	2.24455	AT4G05090	1	2.0776	AT5G04720	4	2.72886
AT3G56700	4	0.778216	AT1G04540	4	2.37728	AT2G07040	4	2.57897	AT3G04280	1	1.84028	AT4G05100	4	1.3309	AT5G04730	7	0.775583
AT1G13680	1	0.778264	AT1G04550	6	2.20755	AT2G07050	3	2.93714	AT3G04290	4	3.20967	AT4G05160	1	2.8376	AT5G04750	9	3.13661
AT2G43580	4	0.780659	AT1G04560	4	3.16884	AT2G07340	2	2.4116	AT3G04310	7	1.90651	AT4G05180	3	3.95855	AT5G04760	4	2.39251
AT1G55030	11	0.781219	AT1G04600	4	1.56544	AT2G07360	3	2.76863	AT3G04350	1	2.37324	AT4G05190	2	2.22744	AT5G04770	2	2.19891
AT1G21510	8	0.781536	AT1G04610	4	1.55614	AT2G07680	2	1.60498	AT3G04370	5	1.61869	AT4G05330	4	2.61316	AT5G04830	2	2.73079
AT1G47990	4	0.78216	AT1G04620	1	2.30783	AT2G07690	1	2.21009	AT3G04450	4	1.41598	AT4G05390	2	2.55376	AT5G04850	2	2.38755
AT4G24650	1	0.782869	AT1G04650	4	1.15283	AT2G10970	11	1.62475	AT3G04470	2	2.56349	AT4G05400	4	2.29036	AT5G04870	4	2.4178
AT1G62170	1	0.784273	AT1G04670	9	2.09719	AT2G11890	3	2.61645	AT3G04510	4	1.27604	AT4G05410	1	2.10629	AT5G04910	2	2.37868
AT1G58330	6	0.785089	AT1G04680	6	3.02122	AT2G12480	5	1.97127	AT3G04520	1	2.46803	AT4G05420	2	2.61513	AT5G04920	2	2.43317
AT2G43890	6	0.785194	AT1G04710	1	2.40297	AT2G13290	1	2.08143	AT3G04530	4	1.32519	AT4G05450	1	2.20799	AT5G04930	2	2.39757
AT5G37450	4	0.785893	AT1G04750	3	3.20658	AT2G13360	1	3.725	AT3G04550	1	2.79516	AT4G05460	5	2.37892	AT5G04940	4	2.16726
AT3G14225	4	0.786755	AT1G04760	3	1.98385	AT2G13440	1	2.22715	AT3G04560	2	2.41935	AT4G05490	5	0.886511	AT5G04950	1	2.53066
AT3G30210	6	0.787108	AT1G04770	1	2.66759	AT2G13540	2	2.32544	AT3G04580	1	2.03158	AT4G05520	2	2.33529	AT5G04960	6	1.88177
AT1G72540	4	0.787533	AT1G04780	2	2.4661	AT2G13560	1	2.98771	AT3G04630	4	2.53415	AT4G05530	1	2.7366	AT5G04970	6	1.03759
AT1G29770	2	0.787549	AT1G04810	2	2.47604	AT2G13600	4	1.1635	AT3G04660	11	0.967363	AT4G05590	2	2.38471	AT5G04980	4	1.8977
AT3G59260	1	0.788347	AT1G04830	2	2.50585	AT2G13610	4	2.08786	AT3G04670	4	2.63865	AT4G05630	9	1.14683	AT5G05000	3	2.56475
AT2G16230	5	0.788887	AT1G04840	4	1.15335	AT2G13620	4	1.5791	AT3G04680	1	2.28095	AT4G07390	2	2.58647	AT5G05010	2	3.06421
AT5G43410	4	0.789573	AT1G04870	2	2.61812	AT2G13810	1	1.14303	AT3G04690	4	1.95545	AT4G07960	4	2.30179	AT5G05100	2	2.83933
AT3G55680	9	0.789935	AT1G04900	1	1.76956	AT2G14060	6	1.20049	AT3G04700	5	2.78466	AT4G08040	4	1.48422	AT5G05110	4	2.59002
AT1G25460	4	0.791139	AT1G04910	4	2.36024	AT2G14095	6	1.83218	AT3G04730	6	2.95257	AT4G08170	2	2.22843	AT5G05150	2	0.730279
AT5G52260	4	0.793042	AT1G04920	1	1.60937	AT2G14120	2	2.46825	AT3G04740	2	2.27567	AT4G08180	2	2.19103	AT5G05160	4	2.16718
AT2G46050	4	0.793286	AT1G04930	6	1.35503	AT2G14170	1	2.95831	AT3G04750	4	1.6545	AT4G08210	4	0.944726	AT5G05170	4	3.3694
AT2G18720	1	0.794186	AT1G04950	2	2.10531	AT2G14520	2	2.35894	AT3G04760	5	2.71111	AT4G08240	6	2.24315	AT5G05220	8	1.94817
AT5G60470	4	0.794223	AT1G04960	4	2.59416	AT2G14530	4	2.06318	AT3G04790	1	3.69296	AT4G08280	1	2.70254	AT5G05290	5	1.00015
AT1G68460	1	0.795313	AT1G04980	2	2.33884	AT2G14540	1	0.677322	AT3G04810	2	2.15534	AT4G08290	6	2.2896	AT5G05310	1	1.73595
AT3G49630	1	0.795409	AT1G04990	4	2.28513	AT2G14620	4	1.39515	AT3G04820	1	2.09535	AT4G08300	6	2.12076	AT5G05340	6	1.50415
AT2G43270	6	0.79693	AT1G05000	2	2.06438	AT2G14680	4	2.07991	AT3G04840	2	3.59094	AT4G08310	6	2.6613	AT5G05350	4	1.59788
AT1G29780	2	0.797009	AT1G05010	5	3.30462	AT2G14690	1	1.0248	AT3G04860	4	2.0295	AT4G08480	4	1.61895	AT5G05370	3	3.07357
AT5G18710	6	0.797244	AT1G05030	1	2.02605	AT2G14850	2	2.06685	AT3G04870	1	2.82834	AT4G08500	4	2.13238	AT5G05390	5	1.4861
AT1G76250	4	0.798172	AT1G05060	4	2.22313	AT2G14860	2	1.32649	AT3G04880	1	2.31262	AT4G08685	6	3.12816	AT5G05410	4	2.80523
AT3G56520	4	0.798392	AT1G05070	5	2.463	AT2G14880	1	3.017	AT3G04910	4	2.75002	AT4G08690	2	1.97219	AT5G05440	4	2.80664
AT3G09640	2	0.798814	AT1G05100	3	1.67745	AT2G14960	5	0.769018	AT3G04920	2	3.40817	AT4G08840	2	0.852343	AT5G05450	2	1.9829
AT4G31070	4	0.798913	AT1G05140	1	2.85105	AT2G15000	7	2.47345	AT3G04940	3	2.446	AT4G08920	1	2.52261	AT5G05460	1	1.87409
AT1G69860	5	0.79893	AT1G05150	1	2.62457	AT2G15010	6	2.76198	AT3G04960	6	1.915	AT4G08930	2	2.49096	AT5G05470	1	2.12723
AT1G72350	4	0.800927	AT1G05160	5	2.1767	AT2G15050	6	2.68693	AT3G04980	4	1.70604	AT4G08940	4	1.76416	AT5G05480	1	2.14318
AT5G07050	6	0.802023	AT1G05170	6	2.23944	AT2G15090	4	2.76942	AT3G05010	2	2.52679	AT4G08950	4	3.3353	AT5G05520	1	2.3998
AT4G10350	5	0.802225	AT1G05180	2	2.66319	AT2G15230	2	2.38722	AT3G05020	1	3.03821	AT4G08960	2	2.29494	AT5G05540	2	2.07766
AT5G07450	2	0.803117	AT1G05200	6	2.10882	AT2G15240	2	2.56251	AT3G05030	2	2.2621	AT4G08980	5	2.84159	AT5G05550	4	1.67235
AT3G54060	6	0.803324	AT1G05205	3	2.6066	AT2G15270	3	2.41767	AT3G05040	2	1.83932	AT4G09020	1	2.46322	AT5G05610	4	2.54274
AT3G18450	4	0.805638	AT1G05210	2	2.16765	AT2G15280	4	2.2084	AT3G05060	2	2.75541	AT4G09460	5	2.46871	AT5G05630	2	1.42182
AT2G31480	9	0.806406	AT1G05270	1	2.07394	AT2G15290	1	2.93402	AT3G05070	2	2.28804	AT4G09550	2	2.49457	AT5G05640	8	1.89896
AT1G29110	6	0.80686	AT1G05280	4	1.86175	AT2G15300	4	1.03197	AT3G05100	1	2.36838	AT4G09570	4	2.41327	AT5G05670	2	2.19328
AT5G26250	4	0.807077	AT1G05300	4	1.31341	AT2G15310	3	1.95868	AT3G05120	4	2.54788	AT4G09580	1	2.11063	AT5G05700	1	2.36341
AT1G09400	3	0.807704	AT1G05310	4	1.78566	AT2G15320	4	2.15888	AT3G05140	4	1.72709	AT4G09630	4	2.0344	AT5G05710	2	2.1038
AT2G23250	6	0.807974	AT1G05360	2	2.0778	AT2G15480	6	2.08179	AT3G05150	4	1.82551	AT4G09640	3	2.1996	AT5G05730	1	2.65983
AT1G74480	3	0.809839	AT1G05370	2	0.825573	AT2G15490	6	1.84528	AT3G05170	1	1.79907	AT4G09670	1	2.73401	AT5G05760	2	1.99107
AT4G10950	4	0.810383	AT1G05380	4	2.49348	AT2G15530	4	2.24009	AT3G05180	6	2.34014	AT4G09680	4	2.08825	AT5G05780	2	3.00633
AT3G26040	8	0.811738	AT1G05430	6	2.35732	AT2G15630	5	1.31237	AT3G05190	1	1.86882	AT4G09720	2	2.95481	AT5G05840	5	1.38306
AT1G63030	5	0.811845	AT1G05440	5	1.49364	AT2G15695	2	2.69796	AT3G05200	4	2.6931	AT4G09760	2	2.6385	AT5G05850	1	1.85313
AT2G41930	4	0.812388	AT1G05470	4	1.73885	AT2G15860	4	2.29193	AT3G05240	4	1.24826	AT4G09830	3	3.07585	AT5G05860	6	2.03358
AT5G02000	11	0.813905	AT1G05500	4	2.33749	AT2G15960	9	3.19682	AT3G05260	1	2.77119	AT4G09900	4	2.08929	AT5G05870	6	1.97919
AT3G61120	6	0.814476	AT1G05510	1	2.90998	AT2G16090	2	2.00133	AT3G05280	2	2.4057	AT4G09950	2	1.90535	AT5G05890	6	1.60393
AT5G41490	11	0.814811	AT1G05520	2	2.29077	AT2G16210	6	1.58723	AT3G05290	2	2.30186	AT4G09960	4	2.3193	AT5G05900	6	0.850939
AT1G74820	4	0.815546	AT1G05530	6	1.38574	AT2G16230	5	0.788887	AT3G05310	2	0.873791	AT4G09970	7	1.98454	AT5G05920	1	1.78072
AT3G59790	3	0.815858	AT1G05540	8	1.98533	AT2G16250	4	1.79275	AT3G05350	1	2.54763	AT4G10020	1	2.5988	AT5G05930	2	2.58308
AT2G34820	5	0.817364	AT1G05550	11	0.694061	AT2G16280	4	3.13	AT3G05360	8	1.51927	AT4G10040	2	2.98203	AT5G05940	4	1.42411
AT5G67010	6	0.817506	AT1G05560	6	2.55081	AT2G16400	5	2.31549	AT3G05400	6	2.21224	AT4G10060	1	2.93638	AT5G05950	4	2.2921
AT4G10540	4	0.81841	AT1G05570	6	2.49081	AT2G16430	4	2.83212	AT3G05410	1	1.91394	AT4G10090	2	2.19599	AT5G05960	4	2.97342
AT5G39430	2	0.818544	AT1G05590	1	1.84375	AT2G16500	1	2.9866	AT3G05420	3	2.57688	AT4G10100	1	2.95105	AT5G05980	1	2.39729
AT1G33880	2	0.819465	AT1G05610	1	1.06169	AT2G16595	2	1.76352	AT3G05460	11	1.45029	AT4G10120	1	2.83311	AT5G05990	2	2.28331
AT3G05780	1	0.820279	AT1G05620	1	2.49016	AT2G16600	1	3.64217	AT3G05480	2	1.29854	AT4G10140	1	2.41938	AT5G06000	1	2.05809
AT3G21410	11	0.822363	AT1G05630	2	1.97399	AT2G16660	4	3.0132	AT3G05490	6	2.88257	AT4G10180	2	2.40997	AT5G06050	4	2.24251
AT2G30300	6	0.823843	AT1G05680	6	2.16853	AT2G16700	5	2.55322	AT3G05500	4	3.27052	AT4G10260	1	1.56238	AT5G06060	3	2.82051
AT2G26050	4	0.824826	AT1G05690	2	1.61683	AT2G16740	4	2.58315	AT3G05520	2	2.38975	AT4G10270	6	2.68234	AT5G06080	4	1.00458
AT1G02830	2	0.825141	AT1G05710	5	2.4663	AT2G16760	1	2.16872	AT3G05530	1	3.1294	AT4G10310	1	1.71738	AT5G06100	4	1.65685
AT3G26010	6	0.825251	AT1G05740	4	1.12132	AT2G16780	2	2.14278	AT3G05540	2	0.868852	AT4G10340	3	3.9459	AT5G06130	2	2.81718
AT1G05370	2	0.825573	AT1G05750	6	1.40643	AT2G16800	1	2.59724	AT3G05560	2	3.72561	AT4G10350	5	0.802225	AT5G06180	1	1.68213
AT4G29580	1	0.826808	AT1G05800	6	0.602326	AT2G16870	8	1.27445	AT3G05590	2	3.71758	AT4G10360	2	2.3231	AT5G06200	6	1.3081
AT5G24070	4	0.828662	AT1G05805	4	2.34141	AT2G16890	6	2.469	AT3G05600	1	2.58967	AT4G10380	4	2.09218	AT5G06270	4	2.2654
AT2G30670	4	0.829145	AT1G05810	2	2.13527	AT2G16900	4	2.32721	AT3G05610	6	2.61661	AT4G10390	4	1.75578	AT5G06300	5	1.94496
AT1G54940	2	0.829339	AT1G05840	4	2.38426	AT2G16980	1	1.50177	AT3G05630	2	1.43285	AT4G10440	4	1.76521	AT5G06320	6	3.22786
AT1G51960	4	0.829875	AT1G05850	4	3.65394	AT2G16990	1	2.37833	AT3G05640	4	1.99826	AT4G10490	4	1.39315	AT5G06330	6	1.79352
AT3G53070	6	0.830773	AT1G05860	3	1.61384	AT2G17000	4	1.10869	AT3G05690	4	2.08085	AT4G10500	4	2.09855	AT5G06360	2	3.0737
AT3G14820	6	0.830782	AT1G05880	2	1.19905	AT2G17020	1	1.93278	AT3G05750	6	1.7187	AT4G10510	4	1.14358	AT5G06370	2	2.68666
AT2G40910	9	0.831326	AT1G05900	1	1.78409	AT2G17030	7	2.12298	AT3G05780	1	0.820279	AT4G10540	4	0.81841	AT5G06410	1	1.73808
AT1G45100	2	0.831824	AT1G05990	2	1.28973	AT2G17040	4	2.54942	AT3G05790	1	1.09161	AT4G10550	4	1.26204	AT5G06460	2	2.53774
AT5G15250	1	0.832076	AT1G06000	6	2.90361	AT2G17090	4	1.10204	AT3G05820	4	1.813	AT4G10610	2	3.02624	AT5G06480	2	1.7283
AT4G32950	4	0.832986	AT1G06010	7	2.56866	AT2G17130	1	2.68571	AT3G05830	6	1.95736	AT4G10640	4	1.24846	AT5G06490	2	0.736304
AT1G14550	5	0.833741	AT1G06040	4	3.20908	AT2G17150	4	1.85805	AT3G05880	1	3.80456	AT4G10730	2	1.23181	AT5G06510	4	1.07222
AT3G01900	4	0.83518	AT1G06080	1	2.35683	AT2G17180	4	1.0538	AT3G05890	1	2.75256	AT4G10770	4	2.38355	AT5G06530	3	2.55452
AT3G03410	2	0.835396	AT1G06140	4	1.10397	AT2G17210	4	0.721035	AT3G05910	6	2.82686	AT4G10840	1	3.15625	AT5G06540	4	1.3267
AT4G21240	9	0.83623	AT1G06160	4	1.54008	AT2G17220	6	2.44375	AT3G05920	6	1.67917	AT4G10850	4	2.02868	AT5G06560	5	2.58945
AT2G18010	6	0.836593	AT1G06170	4	1.53956	AT2G17230	4	2.72762	AT3G05930	5	2.64607	AT4G10930	4	1.93439	AT5G06570	4	1.56898
AT3G43750	4	0.837223	AT1G06180	4	1.96847	AT2G17260	6	1.37365	AT3G05940	2	2.23634	AT4G10950	4	0.810383	AT5G06600	2	2.75472
AT3G09140	6	0.83727	AT1G06200	1	2.95377	AT2G17270	2	1.69717	AT3G05960	4	1.79113	AT4G10970	6	2.85862	AT5G06610	5	2.16146
AT3G45440	6	0.837375	AT1G06250	6	1.29419	AT2G17280	2	2.433	AT3G05970	2	3.00286	AT4G11010	1	3.44122	AT5G06650	4	0.671911
AT5G52620	11	0.83784	AT1G06310	1	0.857616	AT2G17290	4	2.48333	AT3G05980	7	1.69787	AT4G11110	2	2.19165	AT5G06660	2	2.48377
AT5G61890	4	0.838015	AT1G06320	6	1.14035	AT2G17300	7	1.80351	AT3G06010	2	2.13457	AT4G11130	2	1.79369	AT5G06700	4	2.87422
AT1G63200	11	0.838022	AT1G06390	4	2.49946	AT2G17310	11	0.916737	AT3G06020	7	1.54385	AT4G11140	3	1.31225	AT5G06720	5	1.71601
AT4G01890	4	0.838552	AT1G06400	2	2.91658	AT2G17340	1	2.98161	AT3G06030	2	2.05322	AT4G11150	2	3.6125	AT5G06740	5	1.19717
AT3G46760	6	0.840557	AT1G06410	4	3.09146	AT2G17350	4	2.51435	AT3G06035	4	2.83196	AT4G11175	1	2.80485	AT5G06750	4	2.42679
AT1G64480	4	0.840796	AT1G06420	11	2.21256	AT2G17360	2	3.18299	AT3G06060	1	2.59557	AT4G11180	6	2.22894	AT5G06760	7	3.01508
AT5G56700	11	0.841109	AT1G06430	1	2.99084	AT2G17370	2	2.28281	AT3G06070	6	2.45978	AT4G11230	4	1.01637	AT5G06770	2	1.70156
AT1G80100	3	0.841587	AT1G06440	4	0.854678	AT2G17380	2	2.82921	AT3G06080	4	2.33428	AT4G11240	2	2.40274	AT5G06780	3	2.2607
AT1G78710	6	0.842695	AT1G06490	6	1.39826	AT2G17440	1	2.25225	AT3G06100	4	1.64839	AT4G11280	5	2.83105	AT5G06790	6	1.30897
AT3G61720	6	0.842815	AT1G06500	4	2.42158	AT2G17450	6	2.74093	AT3G06150	4	2.60261	AT4G11290	5	2.08944	AT5G06820	4	0.91646
AT4G25560	4	0.843	AT1G06510	4	2.27104	AT2G17480	6	2.5418	AT3G06160	6	1.76597	AT4G11350	4	1.58711	AT5G06830	2	1.97662
AT1G56710	4	0.844592	AT1G06520	4	2.18585	AT2G17500	4	2.90453	AT3G06170	2	2.63418	AT4G11380	2	3.01248	AT5G06850	4	1.73458
AT5G13230	4	0.845181	AT1G06550	2	2.6799	AT2G17540	8	1.90006	AT3G06190	4	2.52981	AT4G11410	4	2.2773	AT5G06870	4	2.88029
AT3G50720	4	0.845844	AT1G06570	1	2.66646	AT2G17560	4	2.8986	AT3G06210	5	2.05867	AT4G11460	7	1.44142	AT5G06940	4	1.42152
AT5G22900	6	0.846043	AT1G06580	5	1.61908	AT2G17570	1	1.88096	AT3G06230	2	0.524382	AT4G11470	7	0.869462	AT5G07020	4	3.08333
AT2G17750	8	0.846548	AT1G06590	2	1.55046	AT2G17620	2	1.55338	AT3G06260	4	2.32236	AT4G11480	7	1.08154	AT5G07030	4	2.99686
AT5G52460	8	0.846711	AT1G06620	7	1.75369	AT2G17630	1	2.25515	AT3G06300	3	2.41764	AT4G11510	7	1.41607	AT5G07040	4	1.41148
AT4G38870	9	0.84697	AT1G06670	2	2.33772	AT2G17640	1	2.4467	AT3G06310	2	2.69157	AT4G11610	6	0.967777	AT5G07050	6	0.802023
AT1G33910	2	0.847775	AT1G06690	1	2.57123	AT2G17650	1	1.84739	AT3G06330	3	2.23497	AT4G11740	2	2.44375	AT5G07070	6	1.58948
AT1G13200	6	0.847937	AT1G06700	4	2.90699	AT2G17660	6	2.02605	AT3G06370	2	1.39748	AT4G11790	2	2.25991	AT5G07080	6	1.84039
AT4G26280	6	0.848369	AT1G06750	4	1.29412	AT2G17680	7	0.871901	AT3G06380	4	2.41073	AT4G11800	1	2.25035	AT5G07090	2	3.52879
AT1G32850	2	0.849285	AT1G06770	2	2.10069	AT2G17700	3	2.0893	AT3G06400	2	3.06032	AT4G11820	2	2.95723	AT5G07100	4	1.89877
AT1G21850	5	0.849915	AT1G06780	4	2.41262	AT2G17710	6	3.07375	AT3G06410	4	2.51248	AT4G11880	6	1.65741	AT5G07130	5	1.66408
AT5G64720	6	0.850034	AT1G06800	4	1.26961	AT2G17750	8	0.846548	AT3G06420	2	2.69213	AT4G11890	6	2.04955	AT5G07180	4	1.80275
AT4G01110	6	0.850116	AT1G06830	5	2.43984	AT2G17790	2	2.47923	AT3G06450	2	2.43669	AT4G11920	2	1.62003	AT5G07200	4	2.54095
AT3G08810	9	0.850786	AT1G06840	4	1.90723	AT2G17845	1	1.36952	AT3G06460	2	1.32473	AT4G11940	9	0.682625	AT5G07220	4	2.54562
AT5G05900	6	0.850939	AT1G06890	3	2.88604	AT2G17850	1	1.55193	AT3G06470	2	2.21141	AT4G11950	6	1.07082	AT5G07230	7	2.28588
AT5G58910	6	0.85104	AT1G06900	1	2.49595	AT2G17860	6	0.654195	AT3G06483	2	2.87623	AT4G11960	2	2.63453	AT5G07240	6	2.08804
AT4G01420	4	0.851966	AT1G06960	2	2.12954	AT2G17870	1	3.05741	AT3G06490	6	2.0102	AT4G12000	1	2.19874	AT5G07250	4	2.50008
AT4G08840	2	0.852343	AT1G06970	6	1.47496	AT2G17930	2	2.60308	AT3G06500	4	2.8599	AT4G12010	8	1.84604	AT5G07280	4	2.19733
AT5G47850	4	0.852985	AT1G06980	6	1.36463	AT2G17940	6	1.29028	AT3G06570	7	1.993	AT4G12030	1	2.41017	AT5G07290	2	2.55039
AT2G07020	6	0.853293	AT1G06990	6	1.36909	AT2G17970	2	1.44472	AT3G06600	9	1.01966	AT4G12070	4	2.1759	AT5G07300	2	2.27627
AT2G21610	4	0.853418	AT1G07000	6	2.57906	AT2G17972	3	2.65108	AT3G06620	5	1.84073	AT4G12080	4	2.4209	AT5G07310	4	1.07249
AT4G15720	4	0.853476	AT1G07010	1	2.60268	AT2G18010	6	0.836593	AT3G06720	2	2.63823	AT4G12120	2	1.92167	AT5G07370	2	2.77648
AT4G36000	6	0.854146	AT1G07040	1	2.91338	AT2G18080	2	1.59981	AT3G06740	3	2.12976	AT4G12250	1	2.105	AT5G07390	4	0.971317
AT4G17980	4	0.854297	AT1G07060	6	1.05434	AT2G18100	1	1.73865	AT3G06760	4	2.59873	AT4G12300	6	1.95229	AT5G07440	1	3.37555
AT1G06440	4	0.854678	AT1G07070	2	2.67807	AT2G18120	4	0.601702	AT3G06770	4	2.27496	AT4G12340	6	2.6175	AT5G07450	2	0.803117
AT1G22670	2	0.856531	AT1G07180	2	2.46325	AT2G18170	3	2.50508	AT3G06830	6	2.17725	AT4G12360	6	0.639914	AT5G07470	1	2.93293
AT4G33870	4	0.856595	AT1G07220	5	2.11875	AT2G18180	6	2.18062	AT3G06840	7	1.83077	AT4G12390	6	2.32669	AT5G07620	4	1.20566
AT2G22070	4	0.856946	AT1G07230	1	2.40726	AT2G18210	8	1.98413	AT3G06860	1	3.02194	AT4G12410	6	2.0674	AT5G07660	2	1.65837
AT1G06310	1	0.857616	AT1G07240	6	2.37245	AT2G18230	3	2.83063	AT3G06890	6	1.95109	AT4G12420	4	3.38366	AT5G07680	4	2.04971
AT1G33900	2	0.857641	AT1G07250	6	2.55617	AT2G18260	3	1.46581	AT3G06910	2	1.67828	AT4G12460	2	2.12404	AT5G07690	4	2.2182
AT5G42120	5	0.858075	AT1G07260	6	1.7367	AT2G18280	4	2.90943	AT3G06930	2	2.14913	AT4G12540	6	1.64252	AT5G07700	4	0.864844
AT5G11400	4	0.858102	AT1G07270	1	1.21216	AT2G18330	1	2.34938	AT3G06960	3	2.32589	AT4G12580	11	1.67839	AT5G07710	1	1.90013
AT1G18510	4	0.858513	AT1G07280	1	2.61395	AT2G18350	4	1.77793	AT3G07010	6	2.67552	AT4G12600	1	3.24621	AT5G07720	4	1.2219
AT3G49450	11	0.858862	AT1G07330	6	1.64959	AT2G18360	4	2.18462	AT3G07070	4	1.31312	AT4G12650	2	3.09548	AT5G07800	2	1.84028
AT1G50960	4	0.858899	AT1G07360	2	2.51063	AT2G18370	6	2.61607	AT3G07130	3	1.67059	AT4G12690	4	1.67742	AT5G07830	1	2.874
AT5G58850	2	0.85927	AT1G07370	1	2.59988	AT2G18390	2	2.84188	AT3G07140	2	2.33589	AT4G12700	4	2.12318	AT5G07850	6	0.933321
AT2G20250	9	0.859502	AT1G07380	1	1.86844	AT2G18410	4	1.74012	AT3G07150	6	0.86821	AT4G12720	2	3.26703	AT5G07880	2	0.906168
AT2G04750	2	0.86066	AT1G07390	6	1.68848	AT2G18420	5	1.26378	AT3G07160	4	2.75746	AT4G12760	3	2.35296	AT5G07900	6	2.15566
AT4G15360	5	0.861947	AT1G07410	2	1.84168	AT2G18450	1	1.17669	AT3G07170	2	2.45482	AT4G12790	2	2.67464	AT5G07920	2	2.37198
AT1G56160	4	0.862086	AT1G07420	2	2.44956	AT2G18520	4	1.81315	AT3G07190	6	2.02429	AT4G12800	1	3.92855	AT5G07960	2	2.64649
AT2G36450	5	0.862744	AT1G07440	4	2.71197	AT2G18550	4	1.52116	AT3G07210	5	1.61095	AT4G12860	2	1.76308	AT5G07990	4	2.64002
AT1G12190	11	0.863709	AT1G07450	3	1.86011	AT2G18630	4	2.35485	AT3G07270	1	2.57003	AT4G12910	3	2.4907	AT5G08000	4	2.92003
AT5G40560	1	0.8645	AT1G07510	1	2.57401	AT2G18640	1	0.895209	AT3G07310	3	2.72185	AT4G12970	5	2.46827	AT5G08010	6	2.07012
AT2G20350	4	0.864661	AT1G07570	4	2.13619	AT2G18650	4	1.1438	AT3G07320	4	2.53188	AT4G13000	2	1.18231	AT5G08020	2	1.87305
AT5G07700	4	0.864844	AT1G07630	4	2.1491	AT2G18660	1	2.42177	AT3G07330	4	2.05582	AT4G13010	1	3.13275	AT5G08030	1	1.62469
AT4G28130	2	0.866187	AT1G07640	6	2.28216	AT2G18690	6	2.48077	AT3G07340	4	2.17928	AT4G13030	4	2.21285	AT5G08080	3	2.86341
AT3G52310	3	0.867197	AT1G07650	6	2.39062	AT2G18700	4	2.98194	AT3G07350	4	2.00558	AT4G13050	1	2.56778	AT5G08100	1	2.76855
AT3G07150	6	0.86821	AT1G07705	2	2.05433	AT2G18720	1	0.794186	AT3G07410	2	2.2856	AT4G13060	9	1.11568	AT5G08120	5	2.49896
AT3G05540	2	0.868852	AT1G07720	4	2.30296	AT2G18750	4	2.29142	AT3G07470	6	3.16884	AT4G13090	4	0.879163	AT5G08170	1	2.2901
AT4G11470	7	0.869462	AT1G07740	4	1.31632	AT2G18770	2	2.30735	AT3G07490	4	1.74717	AT4G13100	2	2.09445	AT5G08180	1	2.751
AT1G63580	7	0.870318	AT1G07750	5	2.94333	AT2G18780	11	1.6322	AT3G07510	4	1.96513	AT4G13180	1	2.79971	AT5G08200	2	2.10285
AT1G75620	4	0.870322	AT1G07870	4	2.53278	AT2G18790	1	2.47986	AT3G07520	6	1.71396	AT4G13200	4	2.60752	AT5G08240	8	2.33904
AT2G04860	4	0.870679	AT1G07880	3	1.65521	AT2G18890	4	1.74409	AT3G07565	3	2.44339	AT4G13210	6	1.9759	AT5G08250	4	1.63821
AT5G58820	6	0.87185	AT1G07890	4	3.86809	AT2G18900	1	1.85322	AT3G07590	2	2.37262	AT4G13220	3	2.48725	AT5G08260	4	2.99666
AT2G17680	7	0.871901	AT1G07970	2	2.0811	AT2G18910	6	2.54321	AT3G07600	6	1.44438	AT4G13240	4	1.85761	AT5G08270	2	1.60421
AT3G09380	2	0.872005	AT1G08030	3	2.25694	AT2G18915	1	2.0943	AT3G07630	1	2.38076	AT4G13260	4	1.54638	AT5G08280	1	3.34049
AT1G10810	4	0.873707	AT1G08040	4	2.60495	AT2G18940	2	2.22111	AT3G07640	6	2.39556	AT4G13330	4	1.32771	AT5G08290	2	3.46207
AT3G05310	2	0.873791	AT1G08065	5	1.15916	AT2G19010	6	1.62246	AT3G07650	4	2.16014	AT4G13345	2	1.9973	AT5G08300	1	3.1859
AT5G09950	4	0.873903	AT1G08070	4	1.15954	AT2G19050	6	1.82893	AT3G07680	2	2.90466	AT4G13360	1	2.62598	AT5G08320	2	2.2656
AT1G68040	7	0.874829	AT1G08080	5	0.902059	AT2G19070	4	1.64446	AT3G07690	1	1.6709	AT4G13410	4	1.41427	AT5G08330	4	2.77564
AT4G33020	4	0.875752	AT1G08090	1	0.68127	AT2G19080	1	2.49039	AT3G07720	2	2.55992	AT4G13460	4	2.32099	AT5G08340	1	1.98538
AT3G09240	4	0.876345	AT1G08100	1	0.665765	AT2G19130	6	2.39057	AT3G07740	2	2.03366	AT4G13480	6	0.951601	AT5G08350	4	1.97065
AT3G57440	7	0.878187	AT1G08210	4	2.36367	AT2G19170	1	2.14022	AT3G07760	2	2.62061	AT4G13560	6	2.89243	AT5G08370	1	2.44787
AT3G61810	4	0.878555	AT1G08220	1	1.8209	AT2G19270	3	2.46467	AT3G07770	2	2.84373	AT4G13580	6	2.10879	AT5G08380	1	2.57891
AT2G01920	4	0.878603	AT1G08230	4	1.78066	AT2G19320	11	2.46787	AT3G07780	4	2.5516	AT4G13640	4	2.35344	AT5G08390	1	2.481
AT3G60010	6	0.878716	AT1G08260	1	1.71003	AT2G19330	1	1.65105	AT3G07790	2	2.71314	AT4G13650	4	1.07142	AT5G08420	1	2.78881
AT3G51570	8	0.878895	AT1G08310	5	1.46299	AT2G19390	4	1.81292	AT3G07820	6	3.10008	AT4G13660	5	2.43724	AT5G08440	4	1.71803
AT4G13090	4	0.879163	AT1G08350	2	2.11243	AT2G19400	4	1.70062	AT3G07880	2	3.01409	AT4G13690	4	1.29148	AT5G08490	4	0.917227
AT1G16980	1	0.87949	AT1G08360	2	3.77708	AT2G19410	5	0.667056	AT3G07900	4	1.12384	AT4G13700	3	0.711239	AT5G08510	6	1.7685
AT2G20510	2	0.880606	AT1G08380	3	3.88661	AT2G19460	5	2.13205	AT3G07910	3	2.89681	AT4G13710	5	1.86719	AT5G08520	3	2.51709
AT3G46730	6	0.881283	AT1G08390	4	1.9378	AT2G19470	3	2.31737	AT3G07940	2	2.16991	AT4G13730	2	2.44828	AT5G08530	1	3.18514
AT3G29635	7	0.88136	AT1G08430	5	1.77617	AT2G19570	1	2.96733	AT3G07950	1	2.55077	AT4G13770	6	3.11253	AT5G08540	3	2.69689
AT1G30850	6	0.881513	AT1G08450	2	2.92735	AT2G19580	4	2.3209	AT3G07960	4	1.82306	AT4G13790	7	1.96789	AT5G08560	1	2.86918
AT3G46570	4	0.881994	AT1G08470	4	2.4856	AT2G19600	1	2.14839	AT3G07970	4	1.48208	AT4G13800	3	1.52417	AT5G08565	2	2.04575
AT3G19940	4	0.882286	AT1G08480	4	3.19172	AT2G19620	2	2.45745	AT3G07990	4	2.02219	AT4G13840	4	2.68424	AT5G08580	2	2.4569
AT4G19820	2	0.882691	AT1G08560	3	2.88082	AT2G19670	2	2.10445	AT3G08010	1	2.86658	AT4G13950	6	2.28114	AT5G08590	4	2.89722
AT3G62380	7	0.883176	AT1G08590	4	1.67996	AT2G19720	2	2.18069	AT3G08030	6	3.17712	AT4G13990	4	1.69742	AT5G08600	2	1.56941
AT1G65850	9	0.884587	AT1G08630	1	2.12384	AT2G19730	2	3.75479	AT3G08040	4	2.237	AT4G14000	2	2.45742	AT5G08620	2	2.49316
AT5G46830	4	0.885173	AT1G08650	4	2.0437	AT2G19740	2	3.06919	AT3G08510	4	3.02357	AT4G14070	1	2.42663	AT5G08640	4	3.11423
AT1G21890	6	0.886267	AT1G08660	2	2.43936	AT2G19780	4	1.71754	AT3G08560	2	2.07407	AT4G14080	4	2.18793	AT5G08650	1	2.76319
AT4G05490	5	0.886511	AT1G08830	2	3.65812	AT2G19790	2	2.95401	AT3G08570	4	1.17297	AT4G14090	6	2.047	AT5G08750	4	2.4771
AT4G24890	2	0.886589	AT1G08860	2	1.44291	AT2G19800	1	2.52828	AT3G08580	2	4.02359	AT4G14100	2	2.21991	AT5G09220	4	3.11548
AT3G22350	11	0.886711	AT1G08940	1	2.37654	AT2G19860	4	2.2569	AT3G08590	1	3.16331	AT4G14110	2	2.55019	AT5G09240	2	2.15322
AT4G21440	4	0.887154	AT1G08970	2	2.70286	AT2G19880	1	2.55805	AT3G08610	6	3.79036	AT4G14130	6	2.15667	AT5G09250	2	2.33232
AT4G21300	4	0.8877	AT1G08990	2	1.48726	AT2G19900	1	2.20169	AT3G08620	2	1.82487	AT4G14150	2	1.82986	AT5G09270	4	2.16308
AT5G66660	4	0.887787	AT1G09000	2	1.10216	AT2G19940	1	2.63643	AT3G08630	3	2.17955	AT4G14170	4	1.3059	AT5G09290	1	1.15599
AT3G47740	2	0.888437	AT1G09060	4	2.36965	AT2G19980	6	1.60545	AT3G08640	3	2.86287	AT4G14180	4	0.678702	AT5G09300	1	2.21119
AT1G65570	6	0.888459	AT1G09080	2	1.82344	AT2G20000	2	2.1383	AT3G08660	4	0.932532	AT4G14200	5	1.90741	AT5G09310	2	2.47655
AT3G10990	11	0.89005	AT1G09155	6	1.79851	AT2G20010	3	2.31339	AT3G08680	4	2.59319	AT4G14210	1	2.92657	AT5G09360	5	0.907213
AT1G56030	2	0.890632	AT1G09160	2	2.19305	AT2G20030	4	1.1497	AT3G08690	4	2.82976	AT4G14290	1	1.40956	AT5G09380	2	1.92837
AT5G55080	2	0.891323	AT1G09170	4	1.30694	AT2G20110	2	1.49769	AT3G08710	2	2.68031	AT4G14350	4	2.30004	AT5G09400	4	1.75088
AT1G78220	6	0.892505	AT1G09180	2	1.6786	AT2G20140	2	2.54567	AT3G08720	2	2.51281	AT4G14385	2	2.56472	AT5G09410	4	2.57012
AT5G44330	1	0.892933	AT1G09220	6	1.22588	AT2G20170	9	1.03619	AT3G08730	2	2.83666	AT4G14410	3	2.76381	AT5G09430	4	1.56721
AT5G14400	4	0.893326	AT1G09240	1	2.33452	AT2G20190	2	2.82322	AT3G08770	6	3.65666	AT4G14420	4	2.89339	AT5G09440	4	2.97301
AT1G77860	4	0.89348	AT1G09270	2	2.69395	AT2G20230	4	2.92823	AT3G08800	2	1.13503	AT4G14465	7	1.54079	AT5G09470	2	0.962469
AT2G26420	5	0.89414	AT1G09290	4	1.67332	AT2G20240	5	1.79986	AT3G08810	9	0.850786	AT4G14500	2	2.78832	AT5G09550	2	2.44976
AT3G17080	7	0.894452	AT1G09310	4	3.91345	AT2G20250	9	0.859502	AT3G08820	4	1.58697	AT4G14510	4	1.92246	AT5G09590	1	2.983
AT5G21120	4	0.895114	AT1G09330	2	2.80597	AT2G20260	1	3.32275	AT3G08840	1	1.58319	AT4G14580	5	2.06598	AT5G09630	2	1.72227
AT2G18640	1	0.895209	AT1G09350	2	1.51648	AT2G20270	2	2.75198	AT3G08850	1	2.16064	AT4G14640	2	1.14515	AT5G09640	6	2.27356
AT1G79370	4	0.89523	AT1G09380	6	2.49457	AT2G20340	1	2.20473	AT3G08860	1	2.49442	AT4G14650	9	1.22492	AT5G09690	3	1.80856
AT5G65570	4	0.895724	AT1G09390	6	2.21043	AT2G20350	4	0.864661	AT3G08870	6	1.56654	AT4G14660	1	1.86156	AT5G09730	4	2.45893
AT5G55330	1	0.896011	AT1G09400	3	0.807704	AT2G20380	9	1.02908	AT3G08890	4	2.34261	AT4G14770	2	2.33195	AT5G09740	2	2.14976
AT5G17830	2	0.898935	AT1G09415	11	2.23265	AT2G20390	3	2.33355	AT3G08900	1	1.94801	AT4G14780	4	2.04128	AT5G09760	4	2.55189
AT4G18540	1	0.899998	AT1G09420	2	2.15403	AT2G20400	4	1.34142	AT3G08910	2	1.90566	AT4G14800	1	3.04957	AT5G09770	1	2.57583
AT1G71490	4	0.900955	AT1G09430	1	2.83304	AT2G20430	4	2.03733	AT3G08930	2	2.96353	AT4G14815	5	2.00336	AT5G09780	4	1.21138
AT5G63390	4	0.900965	AT1G09440	4	1.78018	AT2G20450	2	3.12893	AT3G08940	3	3.84312	AT4G14820	4	0.982211	AT5G09790	2	2.04045
AT5G42910	4	0.901811	AT1G09450	2	1.57492	AT2G20480	6	1.51555	AT3G08980	1	2.0658	AT4G14850	4	1.42344	AT5G09800	4	1.70187
AT1G08080	5	0.902059	AT1G09510	4	1.08648	AT2G20490	2	2.90277	AT3G08990	2	2.50473	AT4G14870	4	2.72675	AT5G09840	4	1.48623
AT2G36750	6	0.90222	AT1G09550	6	1.87261	AT2G20500	11	1.66119	AT3G09010	4	1.94401	AT4G14880	1	3.66289	AT5G09860	2	2.38306
AT3G50730	4	0.902506	AT1G09560	4	2.97432	AT2G20510	2	0.880606	AT3G09020	2	1.72236	AT4G14900	4	2.49134	AT5G09870	4	2.94952
AT1G64160	6	0.903186	AT1G09570	1	2.72245	AT2G20520	6	1.30843	AT3G09030	4	1.96995	AT4G14910	1	2.57518	AT5G09890	4	2.59336
AT4G20800	7	0.903283	AT1G09575	2	1.82877	AT2G20540	6	0.970991	AT3G09040	4	1.09709	AT4G14920	4	2.08692	AT5G09930	1	1.19584
AT2G03460	9	0.904689	AT1G09610	4	1.37548	AT2G20560	2	2.46458	AT3G09050	4	2.13287	AT4G14930	1	2.69777	AT5G09950	4	0.873903
AT4G20900	1	0.905418	AT1G09630	2	2.47514	AT2G20570	3	2.5868	AT3G09085	1	2.39479	AT4G14940	1	1.41343	AT5G09960	6	2.48937
AT3G55550	6	0.905477	AT1G09660	2	2.35706	AT2G20610	2	2.90954	AT3G09090	1	2.42985	AT4G14950	1	2.19164	AT5G09970	4	1.57938
AT1G43040	4	0.905503	AT1G09720	5	0.773316	AT2G20650	2	1.92879	AT3G09100	2	2.36823	AT4G14990	2	2.47505	AT5G09990	11	2.02248
AT5G38800	4	0.905934	AT1G09740	5	2.41225	AT2G20670	4	2.69981	AT3G09140	6	0.83727	AT4G15030	2	2.0707	AT5G10020	4	2.08479
AT5G07880	2	0.906168	AT1G09750	4	3.18444	AT2G20680	4	1.98821	AT3G09180	4	2.2012	AT4G15093	1	2.69294	AT5G10030	4	2.05432
AT3G19700	4	0.906958	AT1G09760	2	2.42821	AT2G20690	1	2.47961	AT3G09210	1	2.82474	AT4G15110	2	2.58652	AT5G10070	1	2.28115
AT5G09360	5	0.907213	AT1G09780	1	3.11929	AT2G20710	6	1.38861	AT3G09220	6	2.62315	AT4G15140	6	1.82745	AT5G10100	4	1.2169
AT5G23790	2	0.908086	AT1G09790	4	1.83694	AT2G20750	4	1.88156	AT3G09240	4	0.876345	AT4G15210	3	3.10505	AT5G10120	4	1.3863
AT1G32950	4	0.908894	AT1G09795	1	2.80308	AT2G20770	1	1.93861	AT3G09260	6	3.4633	AT4G15250	4	1.0386	AT5G10130	6	1.63807
AT1G70130	6	0.909035	AT1G09815	2	2.61419	AT2G20780	4	2.15786	AT3G09270	6	2.58463	AT4G15350	6	0.983985	AT5G10140	4	2.13778
AT5G37840	6	0.909337	AT1G09820	5	1.82481	AT2G20810	6	2.26864	AT3G09300	2	2.96588	AT4G15360	5	0.861947	AT5G10160	1	2.80849
AT1G61630	2	0.910619	AT1G09830	1	2.39731	AT2G20830	1	2.33387	AT3G09320	2	2.40063	AT4G15400	8	1.47376	AT5G10170	1	2.37882
AT1G16160	7	0.911051	AT1G09840	4	2.51271	AT2G20840	2	2.15289	AT3G09380	2	0.872005	AT4G15430	4	1.55137	AT5G10180	4	2.53549
AT5G13620	6	0.913019	AT1G09850	3	2.66196	AT2G20850	4	1.83383	AT3G09440	2	3.26335	AT4G15470	1	3.15871	AT5G10190	1	1.96199
AT4G30640	2	0.913841	AT1G09870	1	2.39574	AT2G20880	4	1.50187	AT3G09520	6	1.56824	AT4G15480	6	1.4856	AT5G10210	7	1.31858
AT4G23110	11	0.916392	AT1G09900	5	2.3587	AT2G20890	1	3.40531	AT3G09530	6	2.39911	AT4G15490	6	2.28907	AT5G10240	1	2.362
AT5G06820	4	0.91646	AT1G09910	4	2.23755	AT2G20900	2	2.36028	AT3G09540	6	1.86734	AT4G15500	6	1.61464	AT5G10250	4	1.19412
AT5G67000	4	0.916476	AT1G09930	4	1.16947	AT2G20950	8	1.68007	AT3G09570	2	2.86885	AT4G15545	2	3.24491	AT5G10260	2	2.15533
AT3G26190	6	0.916551	AT1G09940	1	2.40779	AT2G20980	2	1.74482	AT3G09580	1	2.37347	AT4G15550	6	2.45789	AT5G10270	2	2.09843
AT4G35690	7	0.916603	AT1G09950	6	1.36455	AT2G21050	2	2.23778	AT3G09590	4	0.679169	AT4G15560	1	3.31377	AT5G10280	4	1.30338
AT2G17310	11	0.916737	AT1G09960	2	1.91261	AT2G21070	1	1.76275	AT3G09600	3	1.85543	AT4G15640	4	2.30611	AT5G10290	4	2.52481
AT5G08490	4	0.917227	AT1G09970	4	3.01421	AT2G21080	4	1.67203	AT3G09630	1	3.66468	AT4G15650	11	1.65534	AT5G10300	4	2.56203
AT5G56920	11	0.919947	AT1G09980	2	2.73953	AT2G21090	4	1.6736	AT3G09640	2	0.798814	AT4G15690	5	2.1244	AT5G10350	2	2.462
AT4G25160	5	0.920262	AT1G10020	4	2.25208	AT2G21100	6	1.74957	AT3G09660	1	1.31629	AT4G15720	4	0.853476	AT5G10470	2	2.59882
AT1G33280	5	0.921235	AT1G10030	2	2.50999	AT2G21110	6	0.965464	AT3G09690	4	2.33272	AT4G15750	8	2.56935	AT5G10490	1	2.21157
AT5G59070	1	0.92205	AT1G10050	1	1.85126	AT2G21120	3	2.68722	AT3G09700	1	2.22765	AT4G15770	1	3.08103	AT5G10500	5	1.67131
AT3G47170	6	0.923539	AT1G10060	1	2.3133	AT2G21160	2	3.31947	AT3G09710	4	1.58496	AT4G15780	3	2.54843	AT5G10520	4	1.87383
AT3G63350	4	0.92413	AT1G10070	1	2.52372	AT2G21170	2	3.49854	AT3G09740	2	2.88088	AT4G15790	3	2.29799	AT5G10530	6	0.973545
AT3G28330	11	0.924668	AT1G10090	5	1.9914	AT2G21195	6	2.41571	AT3G09760	3	1.89982	AT4G15800	6	3.01798	AT5G10560	4	2.61432
AT3G12900	5	0.925725	AT1G10110	11	0.748933	AT2G21200	7	1.49095	AT3G09780	4	1.4986	AT4G15840	2	2.0869	AT5G10580	1	2.36865
AT5G23030	4	0.929011	AT1G10130	2	2.22564	AT2G21210	7	2.49542	AT3G09820	1	3.21984	AT4G15850	1	1.56315	AT5G10620	1	1.80485
AT2G03830	11	0.929255	AT1G10140	7	2.58583	AT2G21230	4	2.24969	AT3G09830	4	2.3907	AT4G15880	2	2.34713	AT5G10695	6	2.72213
AT5G40750	11	0.930039	AT1G10150	3	2.70618	AT2G21240	4	2.84197	AT3G09840	2	3.48426	AT4G15900	1	2.45958	AT5G10700	2	2.06396
AT5G56480	6	0.930199	AT1G10180	4	2.35166	AT2G21270	2	2.70311	AT3G09880	2	2.23326	AT4G15920	6	2.68692	AT5G10750	4	2.42193
AT2G34555	4	0.930217	AT1G10200	2	3.00492	AT2G21290	6	2.83092	AT3G09910	2	1.53182	AT4G15940	1	2.80783	AT5G10770	4	2.68594
AT4G28580	4	0.930821	AT1G10210	3	1.76925	AT2G21300	4	2.02028	AT3G09920	4	2.16524	AT4G16060	2	2.43715	AT5G10780	2	2.92157
AT1G52470	4	0.93128	AT1G10230	2	2.2263	AT2G21320	4	2.47478	AT3G09930	4	1.52037	AT4G16110	3	2.04879	AT5G10800	2	1.5293
AT5G66670	4	0.931377	AT1G10290	4	2.39617	AT2G21330	2	3.49125	AT3G09970	1	2.49132	AT4G16120	4	2.11924	AT5G10820	1	1.97106
AT2G34100	11	0.931609	AT1G10300	1	1.20841	AT2G21340	1	2.35651	AT3G09980	4	2.83787	AT4G16130	1	2.87025	AT5G10830	1	2.17637
AT4G30040	4	0.932126	AT1G10330	6	1.60804	AT2G21370	1	1.90343	AT3G10020	4	3.24818	AT4G16155	1	2.78887	AT5G10840	2	2.85017
AT3G56250	9	0.93235	AT1G10350	2	2.43566	AT2G21380	2	2.20762	AT3G10080	4	2.22547	AT4G16190	2	3.72521	AT5G10910	1	1.95579
AT2G41510	4	0.932396	AT1G10360	6	2.61484	AT2G21385	2	2.69873	AT3G10120	7	1.68408	AT4G16250	1	2.06332	AT5G10960	2	3.49811
AT3G08660	4	0.932532	AT1G10380	6	1.75744	AT2G21410	2	2.77348	AT3G10200	4	1.99876	AT4G16260	5	2.26789	AT5G10970	6	1.1061
AT5G17200	5	0.932598	AT1G10410	2	2.64095	AT2G21430	2	2.24194	AT3G10220	2	2.50996	AT4G16270	4	1.66716	AT5G11030	4	1.97455
AT5G46310	12	0.932799	AT1G10460	4	1.59767	AT2G21480	4	1.95623	AT3G10230	1	2.7273	AT4G16350	4	1.2229	AT5G11040	2	2.34905
AT5G07850	6	0.933321	AT1G10490	1	2.14769	AT2G21510	2	1.39771	AT3G10250	2	2.4505	AT4G16390	3	2.75802	AT5G11050	2	1.06166
AT2G30090	4	0.933575	AT1G10522	6	2.50272	AT2G21520	6	2.75262	AT3G10260	6	2.89328	AT4G16420	2	2.66614	AT5G11090	6	2.75462
AT5G45910	6	0.933727	AT1G10530	4	0.96453	AT2G21540	6	2.63459	AT3G10320	4	1.95984	AT4G16430	4	2.31043	AT5G11110	1	2.29066
AT1G65810	2	0.933923	AT1G10540	6	2.26425	AT2G21550	1	1.03805	AT3G10330	1	2.22983	AT4G16440	1	2.05084	AT5G11150	2	2.23449
AT5G55090	4	0.934089	AT1G10550	4	1.84179	AT2G21590	1	1.83213	AT3G10340	1	2.71991	AT4G16442	4	2.49781	AT5G11160	1	2.12392
AT2G22320	11	0.934176	AT1G10560	4	1.59786	AT2G21600	2	2.99144	AT3G10350	1	2.70553	AT4G16444	3	2.42149	AT5G11210	5	0.960847
AT4G37340	7	0.934598	AT1G10570	2	2.20926	AT2G21610	4	0.853418	AT3G10390	1	1.60672	AT4G16447	11	1.97431	AT5G11220	6	0.944471
AT2G01500	6	0.935638	AT1G10590	1	3.34022	AT2G21630	2	1.8032	AT3G10410	2	3.19449	AT4G16450	3	3.46807	AT5G11270	3	2.47077
AT5G18220	5	0.93678	AT1G10630	3	3.25602	AT2G21640	4	1.84416	AT3G10420	1	2.78842	AT4G16460	10	1.24728	AT5G11300	3	1.65343
AT1G17615	8	0.937311	AT1G10640	4	2.55263	AT2G21680	7	0.741488	AT3G10450	6	2.37508	AT4G16480	1	2.54278	AT5G11320	4	1.17135
AT3G54490	2	0.937935	AT1G10650	4	2.53422	AT2G21770	4	1.63638	AT3G10460	7	1.90339	AT4G16510	2	2.04927	AT5G11380	1	1.88325
AT3G03200	4	0.937995	AT1G10660	3	2.52451	AT2G21800	4	1.33673	AT3G10470	6	1.58296	AT4G16520	2	3.52651	AT5G11400	4	0.858102
AT4G33170	4	0.938426	AT1G10670	1	3.48579	AT2G21850	8	1.19602	AT3G10500	4	2.76006	AT4G16600	1	0.956134	AT5G11410	4	1.42396
AT1G35730	2	0.938498	AT1G10680	4	1.56632	AT2G21880	2	2.20182	AT3G10525	11	2.66571	AT4G16620	5	1.95988	AT5G11420	6	3.0536
AT1G11920	4	0.938771	AT1G10690	7	1.62381	AT2G21910	6	1.03582	AT3G10540	2	2.01926	AT4G16640	2	1.65842	AT5G11460	6	1.65509
AT1G30740	7	0.938833	AT1G10740	1	2.47426	AT2G21940	1	2.3082	AT3G10560	5	0.996025	AT4G16650	4	2.10676	AT5G11510	2	1.87153
AT5G43590	6	0.939142	AT1G10750	8	1.45079	AT2G21950	6	2.49468	AT3G10570	5	2.56047	AT4G16670	4	1.83133	AT5G11520	2	3.05256
AT5G46000	9	0.939289	AT1G10760	1	3.02083	AT2G21990	4	1.77195	AT3G10600	1	1.10076	AT4G16690	6	2.35018	AT5G11540	1	1.45236
AT1G56690	4	0.941641	AT1G10770	9	3.08487	AT2G22070	4	0.856946	AT3G10610	2	3.09319	AT4G16750	5	1.32433	AT5G11560	2	3.02542
AT5G22910	7	0.942737	AT1G10800	7	1.2692	AT2G22120	2	1.88379	AT3G10640	2	2.37379	AT4G16760	2	3.08753	AT5G11570	4	0.580712
AT3G45320	9	0.943505	AT1G10810	4	0.873707	AT2G22125	2	2.99579	AT3G10660	4	1.67562	AT4G17010	6	2.08748	AT5G11640	2	2.31858
AT5G11220	6	0.944471	AT1G10830	1	2.37363	AT2G22170	4	3.08194	AT3G10710	6	1.32425	AT4G17020	2	1.7727	AT5G11670	1	3.42923
AT4G08210	4	0.944726	AT1G10850	4	2.09398	AT2G22180	6	2.07102	AT3G10720	6	2.86611	AT4G17030	5	2.06344	AT5G11680	2	2.67855
AT1G32180	4	0.945507	AT1G10870	2	2.27277	AT2G22230	1	2.72199	AT3G10740	1	3.14757	AT4G17090	3	3.21834	AT5G11700	4	2.59802
AT1G55580	4	0.94566	AT1G10900	4	2.19187	AT2G22240	1	2.8923	AT3G10770	3	2.90599	AT4G17180	4	2.03754	AT5G11720	1	2.50525
AT3G58190	4	0.94589	AT1G10940	4	2.4601	AT2G22250	1	2.19135	AT3G10780	2	1.2295	AT4G17190	1	2.60585	AT5G11730	4	2.12223
AT2G48060	2	0.946021	AT1G10950	2	2.9317	AT2G22270	4	1.72292	AT3G10800	4	2.44243	AT4G17215	6	2.30861	AT5G11760	3	2.64256
AT3G59710	4	0.946042	AT1G10960	1	3.59297	AT2G22290	2	1.40732	AT3G10850	1	3.02559	AT4G17220	4	1.83318	AT5G11780	6	1.51041
AT3G29300	11	0.946514	AT1G10970	4	1.93254	AT2G22300	4	2.40607	AT3G10860	3	3.57806	AT4G17240	5	1.67903	AT5G11790	2	2.7062
AT3G24230	6	0.946761	AT1G10980	2	1.4724	AT2G22320	11	0.934176	AT3G10870	6	2.12859	AT4G17245	6	2.25176	AT5G11800	1	2.28704
AT2G43990	6	0.947581	AT1G11000	6	2.12354	AT2G22330	4	2.50054	AT3G10890	4	1.20078	AT4G17270	2	2.63065	AT5G11810	4	2.52033
AT5G03930	11	0.947722	AT1G11020	2	2.34179	AT2G22370	2	2.28001	AT3G10920	1	3.23904	AT4G17300	1	2.50302	AT5G11850	3	2.05476
AT3G60470	6	0.948117	AT1G11050	4	2.1471	AT2G22410	6	1.32735	AT3G10950	2	1.34725	AT4G17340	4	3.11617	AT5G11870	1	1.47069
AT3G15370	5	0.94882	AT1G11060	2	1.84962	AT2G22420	4	2.22288	AT3G10960	1	1.90082	AT4G17350	4	2.08699	AT5G11890	4	2.02871
AT1G73050	4	0.948889	AT1G11080	5	1.93983	AT2G22450	1	2.3995	AT3G10990	11	0.89005	AT4G17360	1	1.76433	AT5G11910	1	2.46727
AT5G20560	4	0.949253	AT1G11090	4	2.02079	AT2G22480	1	2.69105	AT3G11020	4	1.75924	AT4G17460	4	2.64167	AT5G11920	4	1.75942
AT2G31340	4	0.950998	AT1G11100	2	1.22162	AT2G22490	4	2.21026	AT3G11040	1	1.73683	AT4G17480	2	1.73773	AT5G11930	5	1.41146
AT5G40990	4	0.951297	AT1G11130	4	1.45059	AT2G22500	2	3.22894	AT3G11050	2	3.03347	AT4G17486	4	2.57335	AT5G11940	4	0.611048
AT4G13480	6	0.951601	AT1G11170	4	2.66975	AT2G22540	4	2.0658	AT3G11090	4	2.2073	AT4G17490	5	2.35013	AT5G11950	4	2.40882
AT3G58230	11	0.954315	AT1G11190	1	2.4642	AT2G22560	5	1.954	AT3G11100	4	2.13611	AT4G17500	4	2.42309	AT5G11970	4	2.58979
AT2G23945	6	0.954331	AT1G11200	2	2.28295	AT2G22570	1	2.16656	AT3G11200	4	2.77252	AT4G17540	6	2.10852	AT5G11980	2	2.32503
AT4G20770	4	0.954394	AT1G11210	6	2.17527	AT2G22590	6	1.21269	AT3G11210	2	2.30634	AT4G17560	1	2.87594	AT5G12000	6	2.35709
AT2G44810	5	0.954609	AT1G11240	6	2.24559	AT2G22620	4	2.14666	AT3G11220	2	1.49489	AT4G17570	3	2.25045	AT5G12080	4	2.221
AT4G16600	1	0.956134	AT1G11250	3	1.94725	AT2G22630	4	1.26815	AT3G11230	2	2.65504	AT4G17600	3	3.30851	AT5G12110	2	2.55555
AT1G27620	4	0.956242	AT1G11260	4	3.19603	AT2G22670	6	3.51144	AT3G11240	1	1.65015	AT4G17615	4	2.40771	AT5G12120	5	2.78692
AT5G39680	4	0.956244	AT1G11270	6	1.68436	AT2G22690	2	2.19379	AT3G11280	3	2.65981	AT4G17640	2	2.76621	AT5G12130	1	2.45278
AT5G60280	6	0.957086	AT1G11280	6	2.48309	AT2G22740	4	2.41431	AT3G11330	1	2.37028	AT4G17650	1	2.25322	AT5G12150	2	2.86191
AT3G46340	6	0.957996	AT1G11290	4	1.44324	AT2G22760	4	0.962697	AT3G11340	6	2.21309	AT4G17660	4	1.38196	AT5G12170	3	2.45508
AT3G60790	6	0.958996	AT1G11310	6	2.83715	AT2G22770	4	1.93953	AT3G11410	4	3.0129	AT4G17670	6	2.26113	AT5G12180	4	2.39424
AT4G18330	1	0.959002	AT1G11320	4	1.72544	AT2G22780	2	2.79212	AT3G11420	4	2.3312	AT4G17690	5	1.85441	AT5G12210	2	2.7146
AT3G26350	6	0.959046	AT1G11330	6	2.26368	AT2G22800	4	2.05667	AT3G11430	4	2.43561	AT4G17720	4	2.56436	AT5G12220	2	1.78851
AT4G30050	11	0.959105	AT1G11340	6	1.16752	AT2G22810	4	1.1929	AT3G11440	4	1.88818	AT4G17730	2	2.72978	AT5G12250	4	3.15232
AT5G03920	7	0.95911	AT1G11350	6	2.0344	AT2G22830	1	1.73335	AT3G11460	4	1.31884	AT4G17750	3	1.83444	AT5G12270	5	1.42976
AT3G56550	4	0.959467	AT1G11390	1	1.94708	AT2G22840	4	2.25479	AT3G11500	2	3.01559	AT4G17760	2	1.31305	AT5G12350	4	1.88054
AT2G03320	11	0.960328	AT1G11400	2	2.19159	AT2G22850	4	1.74979	AT3G11520	2	2.04403	AT4G17770	4	2.40203	AT5G12370	2	2.55386
AT5G58784	1	0.960537	AT1G11410	6	2.19893	AT2G22890	1	1.42291	AT3G11550	6	1.69276	AT4G17785	4	1.09636	AT5G12380	2	0.756978
AT5G11210	5	0.960847	AT1G11420	4	1.62238	AT2G22900	4	2.48455	AT3G11560	2	2.48584	AT4G17790	1	2.87978	AT5G12420	4	2.24321
AT2G30760	12	0.960991	AT1G11530	4	2.87349	AT2G22910	1	2.03766	AT3G11580	4	1.75568	AT4G17800	4	1.93409	AT5G12480	4	2.31713
AT5G61740	2	0.961411	AT1G11545	4	2.54594	AT2G22950	4	1.72612	AT3G11600	4	2.40962	AT4G17860	6	1.11728	AT5G12850	3	2.3736
AT1G33890	2	0.961548	AT1G11580	6	2.84622	AT2G22980	6	2.74885	AT3G11620	2	1.9714	AT4G17870	4	2.86201	AT5G12860	1	3.48219
AT5G16790	2	0.961917	AT1G11600	5	2.10054	AT2G22990	6	3.38474	AT3G11660	6	2.70459	AT4G17880	4	2.3947	AT5G12890	6	2.50369
AT5G35770	5	0.962328	AT1G11630	6	1.98149	AT2G23030	4	1.68614	AT3G11700	1	3.0236	AT4G17960	4	2.11031	AT5G12910	2	0.991492
AT5G09470	2	0.962469	AT1G11660	2	2.51646	AT2G23080	2	2.28501	AT3G11710	1	3.15618	AT4G17970	6	1.53124	AT5G12930	4	1.53824
AT2G22760	4	0.962697	AT1G11670	6	2.43605	AT2G23090	2	3.86992	AT3G11730	2	2.81289	AT4G17980	4	0.854297	AT5G12940	4	2.09382
AT2G42140	4	0.962843	AT1G11700	5	2.31239	AT2G23150	2	2.51339	AT3G11740	4	1.82272	AT4G18010	4	2.46019	AT5G12970	6	1.80942
AT1G52970	7	0.963663	AT1G11730	4	1.6529	AT2G23170	5	2.3027	AT3G11745	12	1.72904	AT4G18030	4	3.08903	AT5G12980	2	2.0662
AT5G15480	9	0.96397	AT1G11770	7	2.28217	AT2G23180	6	1.90406	AT3G11750	1	1.62678	AT4G18040	2	3.07703	AT5G12990	11	1.17344
AT5G51520	6	0.964136	AT1G11790	1	2.52595	AT2G23200	6	2.16049	AT3G11760	3	2.46006	AT4G18130	1	2.48252	AT5G13000	6	3.15859
AT4G29620	1	0.964315	AT1G11870	1	2.2652	AT2G23230	6	1.22908	AT3G11770	6	2.64997	AT4G18160	1	2.32117	AT5G13020	3	2.45808
AT1G10530	4	0.96453	AT1G11880	2	1.49731	AT2G23250	6	0.807974	AT3G11780	2	2.86775	AT4G18180	6	0.729929	AT5G13030	1	2.49156
AT2G21110	6	0.965464	AT1G11910	3	3.98153	AT2G23260	6	1.34312	AT3G11800	3	2.93076	AT4G18230	1	2.16276	AT5G13070	2	2.41602
AT4G27290	6	0.966241	AT1G11920	4	0.938771	AT2G23270	9	1.55938	AT3G11820	2	2.83831	AT4G18270	1	2.06919	AT5G13100	5	2.86541
AT3G04660	11	0.967363	AT1G11930	1	2.8819	AT2G23290	2	2.20079	AT3G11830	1	2.88695	AT4G18280	11	2.62408	AT5G13110	2	2.67547
AT5G53520	4	0.967389	AT1G11940	5	1.76057	AT2G23310	2	2.47574	AT3G11840	4	1.94049	AT4G18290	4	1.91727	AT5G13150	6	1.70867
AT4G11610	6	0.967777	AT1G11990	4	1.71274	AT2G23350	2	3.0877	AT3G11850	4	2.13402	AT4G18300	1	1.97845	AT5G13160	4	2.2541
AT3G53590	4	0.96791	AT1G12000	1	2.97008	AT2G23380	2	1.86558	AT3G11900	2	2.594	AT4G18330	1	0.959002	AT5G13170	6	2.6304
AT5G24440	2	0.968848	AT1G12010	6	2.89201	AT2G23390	1	2.6725	AT3G11930	5	3.41918	AT4G18340	4	2.2965	AT5G13190	4	3.17045
AT5G02980	9	0.970349	AT1G12020	6	1.88144	AT2G23410	1	1.45974	AT3G11980	4	2.05591	AT4G18350	4	1.14399	AT5G13230	4	0.845181
AT1G61550	6	0.970639	AT1G12030	4	1.2796	AT2G23420	1	2.43478	AT3G12000	6	2.21989	AT4G18360	2	2.14355	AT5G13240	2	2.57786
AT5G17260	4	0.970957	AT1G12050	1	2.5385	AT2G23450	4	2.45452	AT3G12030	2	2.24195	AT4G18375	4	0.775779	AT5G13270	4	1.29722
AT2G20540	6	0.970991	AT1G12070	2	1.96553	AT2G23460	2	2.21831	AT3G12040	1	1.45831	AT4G18395	9	2.07084	AT5G13280	1	2.54799
AT5G07390	4	0.971317	AT1G12110	4	2.99383	AT2G23510	5	1.86756	AT3G12050	1	2.97465	AT4G18400	6	2.25649	AT5G13300	2	2.31715
AT5G39630	2	0.972149	AT1G12130	2	1.11592	AT2G23540	4	2.78858	AT3G12060	4	1.28708	AT4G18425	5	2.76461	AT5G13320	5	1.96186
AT2G01510	4	0.973111	AT1G12140	2	2.74101	AT2G23550	4	2.15873	AT3G12090	4	1.8219	AT4G18430	2	1.69512	AT5G13350	5	1.46652
AT5G10530	6	0.973545	AT1G12150	5	1.69844	AT2G23580	4	2.58612	AT3G12120	2	3.80798	AT4G18465	2	1.90648	AT5G13390	3	2.62112
AT3G02330	4	0.974037	AT1G12160	2	1.87729	AT2G23610	6	2.60954	AT3G12130	2	2.35934	AT4G18480	1	3.29254	AT5G13400	2	2.45079
AT1G32030	8	0.975696	AT1G12190	11	0.863709	AT2G23620	6	1.62058	AT3G12150	1	2.2068	AT4G18490	6	1.06512	AT5G13470	4	1.93346
AT3G18670	7	0.978185	AT1G12200	2	2.36216	AT2G23680	4	1.73855	AT3G12160	2	1.7528	AT4G18540	1	0.899998	AT5G13490	2	2.89218
AT3G55720	5	0.978893	AT1G12210	7	1.08628	AT2G23800	1	2.12191	AT3G12180	2	2.16794	AT4G18550	6	1.71934	AT5G13500	2	2.35122
AT3G45330	6	0.979568	AT1G12240	4	3.09643	AT2G23810	4	3.35237	AT3G12210	1	2.23204	AT4G18580	11	2.27268	AT5G13550	1	2.43781
AT1G17800	4	0.979777	AT1G12260	5	1.1856	AT2G23840	1	2.26122	AT3G12250	6	1.61945	AT4G18590	3	2.60101	AT5G13560	5	2.48726
AT3G50170	6	0.979841	AT1G12310	2	3.18862	AT2G23900	4	2.56612	AT3G12260	2	3.34605	AT4G18630	9	1.31897	AT5G13580	4	2.01707
AT4G14820	4	0.982211	AT1G12320	6	1.8371	AT2G23910	4	2.44463	AT3G12280	2	2.54638	AT4G18640	4	2.48354	AT5G13590	7	1.49973
AT5G19870	4	0.982273	AT1G12360	2	2.80082	AT2G23930	2	3.36831	AT3G12290	1	3.13014	AT4G18710	4	2.90056	AT5G13600	4	1.30403
AT4G21690	4	0.982752	AT1G12400	2	2.46262	AT2G23940	2	2.72996	AT3G12300	2	1.95985	AT4G18750	4	1.60128	AT5G13620	6	0.913019
AT2G27520	11	0.983176	AT1G12430	2	2.37644	AT2G23945	6	0.954331	AT3G12320	6	2.60926	AT4G18780	4	2.44471	AT5G13630	1	3.71002
AT2G35890	4	0.983436	AT1G12450	1	2.38299	AT2G23950	4	1.38843	AT3G12400	2	2.60381	AT4G18790	2	1.87304	AT5G13650	1	3.28744
AT4G15350	6	0.983985	AT1G12460	4	1.7834	AT2G23980	4	2.40917	AT3G12490	4	3.23044	AT4G18800	2	2.2638	AT5G13670	6	1.48019
AT4G26540	4	0.984148	AT1G12470	2	2.45234	AT2G24000	4	0.733881	AT3G12500	5	2.43036	AT4G18820	1	2.24998	AT5G13680	2	2.14478
AT2G45840	5	0.984375	AT1G12480	1	1.01558	AT2G24020	1	2.99087	AT3G12520	1	2.02096	AT4G18840	6	1.72988	AT5G13690	1	2.42414
AT3G50130	6	0.984422	AT1G12500	2	2.46675	AT2G24040	2	2.58466	AT3G12530	2	1.89118	AT4G18860	12	0.741554	AT5G13710	1	3.08531
AT5G67060	4	0.984467	AT1G12550	1	1.98133	AT2G24050	2	2.57292	AT3G12540	6	0.986715	AT4G18880	4	2.07001	AT5G13740	4	2.44026
AT1G02060	4	0.984821	AT1G12560	5	1.483	AT2G24060	1	2.81674	AT3G12550	4	1.99008	AT4G18890	4	1.98835	AT5G13750	4	2.30531
AT1G59680	11	0.985513	AT1G12570	4	2.27066	AT2G24120	1	1.85344	AT3G12560	4	2.30593	AT4G18910	1	2.50666	AT5G13790	4	1.77741
AT1G33830	2	0.985933	AT1G12600	2	1.90192	AT2G24130	6	0.992859	AT3G12570	4	2.62196	AT4G18950	2	2.31165	AT5G13820	4	2.015
AT3G24310	6	0.985941	AT1G12610	5	1.76585	AT2G24150	2	2.85858	AT3G12600	3	2.54857	AT4G18960	5	2.35262	AT5G13840	2	2.17874
AT4G04370	4	0.986302	AT1G12650	2	2.33551	AT2G24170	2	2.21065	AT3G12610	4	2.96822	AT4G18980	4	1.71154	AT5G13870	4	1.47656
AT3G12540	6	0.986715	AT1G12710	6	2.02761	AT2G24190	6	2.00413	AT3G12620	4	2.65523	AT4G18990	4	1.32822	AT5G13880	6	1.34924
AT5G19040	2	0.987089	AT1G12730	2	1.64236	AT2G24200	1	3.48739	AT3G12630	4	3.34794	AT4G19010	4	1.82586	AT5G13930	4	3.55765
AT5G04030	11	0.98742	AT1G12740	6	1.43513	AT2G24210	6	2.48229	AT3G12670	2	2.85217	AT4G19030	1	2.14933	AT5G13980	2	2.86144
AT5G51860	6	0.987497	AT1G12750	4	2.41065	AT2G24220	5	1.88	AT3G12700	4	2.31337	AT4G19040	4	2.52863	AT5G13990	6	2.02818
AT1G75470	6	0.988188	AT1G12820	4	2.39025	AT2G24230	4	1.95926	AT3G12720	4	1.17695	AT4G19120	4	3.02766	AT5G14020	4	1.04872
AT3G26940	4	0.988302	AT1G12830	8	2.20879	AT2G24240	2	2.2712	AT3G12730	4	1.7276	AT4G19130	2	1.48845	AT5G14040	2	3.52714
AT1G14390	4	0.989365	AT1G12840	2	3.22674	AT2G24260	4	1.63114	AT3G12740	2	3.1155	AT4G19160	1	2.86691	AT5G14070	4	1.71703
AT2G03160	3	0.989608	AT1G12880	3	2.31981	AT2G24270	1	3.35139	AT3G12750	4	2.00188	AT4G19170	4	2.8176	AT5G14105	4	2.63964
AT3G58280	11	0.989768	AT1G12900	1	3.89048	AT2G24280	2	2.49841	AT3G12770	4	1.04838	AT4G19185	4	2.14905	AT5G14120	6	3.35846
AT3G22690	4	0.990841	AT1G12910	2	2.69839	AT2G24300	4	1.46101	AT3G12800	1	2.84245	AT4G19220	4	1.22441	AT5G14130	5	1.82084
AT4G29600	1	0.991414	AT1G12970	1	1.65693	AT2G24320	4	1.77038	AT3G12860	2	1.80591	AT4G19230	4	1.97462	AT5G14150	6	1.40061
AT5G12910	2	0.991492	AT1G12990	1	2.04936	AT2G24330	2	2.27979	AT3G12870	6	2.4626	AT4G19350	6	2.38649	AT5G14180	2	2.02007
AT2G24130	6	0.992859	AT1G13000	4	2.17362	AT2G24360	4	3.07933	AT3G12900	5	0.925725	AT4G19380	1	2.0773	AT5G14210	4	2.42445
AT2G31760	2	0.993409	AT1G13030	3	1.87514	AT2G24390	1	1.72093	AT3G12920	4	2.79834	AT4G19430	9	2.7441	AT5G14270	4	2.28395
AT1G53420	6	0.993491	AT1G13040	4	0.994276	AT2G24400	4	1.1054	AT3G12950	4	2.10342	AT4G19450	6	2.51113	AT5G14310	1	2.1715
AT2G39640	5	0.993841	AT1G13050	6	1.21241	AT2G24420	4	2.90466	AT3G12960	6	2.90296	AT4G19460	1	1.7079	AT5G14390	4	2.09713
AT1G13040	4	0.994276	AT1G13080	6	2.66281	AT2G24490	2	2.05134	AT3G13000	4	2.25024	AT4G19540	1	2.14355	AT5G14400	4	0.893326
AT4G20100	2	0.995986	AT1G13110	6	2.77821	AT2G24500	2	2.71885	AT3G13060	6	2.53986	AT4G19600	2	2.42111	AT5G14410	7	2.28154
AT3G10560	5	0.996025	AT1G13130	1	1.63633	AT2G24530	4	1.5665	AT3G13070	1	2.85317	AT4G19610	2	2.01782	AT5G14420	2	2.20694
AT3G46070	6	0.997003	AT1G13140	4	2.06543	AT2G24550	6	2.87039	AT3G13160	4	2.37349	AT4G19640	2	3.21576	AT5G14430	4	2.75738
AT1G17910	6	0.998078	AT1G13150	4	1.67232	AT2G24570	4	2.16773	AT3G13200	2	3.05677	AT4G19660	4	2.10656	AT5G14450	6	2.18368
AT5G14980	4	0.998936	AT1G13160	2	2.28384	AT2G24610	5	1.50592	AT3G13220	3	1.4049	AT4G19710	1	2.3362	AT5G14500	4	2.20037
AT4G31900	2	0.999188	AT1G13170	2	2.07923	AT2G24630	4	1.8949	AT3G13226	1	2.39082	AT4G19810	2	1.94454	AT5G14510	4	1.60478
AT4G25750	4	0.999914	AT1G13180	2	2.13781	AT2G24762	6	2.27742	AT3G13228	2	0.682899	AT4G19820	2	0.882691	AT5G14520	2	2.99104
AT5G61320	6	1.00007	AT1G13195	4	2.22659	AT2G24790	3	3.07477	AT3G13320	2	2.26158	AT4G19880	1	2.8938	AT5G14530	1	2.21376
AT5G05290	5	1.00015	AT1G13200	6	0.847937	AT2G24800	5	1.0719	AT3G13330	2	2.70434	AT4G19960	4	2.4504	AT5G14550	4	2.15627
AT5G41890	4	1.00071	AT1G13230	4	1.05556	AT2G24850	2	2.44488	AT3G13350	2	1.96891	AT4G20010	3	2.59176	AT5G14590	1	2.7719
AT5G58830	6	1.00186	AT1G13250	4	2.34379	AT2G24970	3	1.72	AT3G13380	4	2.05091	AT4G20060	2	1.59481	AT5G14620	1	2.23274
AT3G25420	3	1.00274	AT1G13280	1	2.86606	AT2G25000	4	1.81489	AT3G13390	6	2.99196	AT4G20080	5	0.721067	AT5G14640	4	2.57713
AT5G51310	1	1.00279	AT1G13300	3	2.24076	AT2G25070	2	2.88719	AT3G13400	6	3.11339	AT4G20090	4	1.28682	AT5G14650	4	1.22757
AT3G50120	6	1.0039	AT1G13310	3	1.24169	AT2G25080	1	3.33859	AT3G13420	4	1.58281	AT4G20100	2	0.995986	AT5G14670	3	1.97373
AT5G44140	2	1.00414	AT1G13330	2	1.41541	AT2G25090	4	1.04062	AT3G13430	4	2.03076	AT4G20110	2	2.38638	AT5G14690	7	1.48124
AT1G44090	4	1.00454	AT1G13380	4	2.52096	AT2G25110	1	2.90852	AT3G13445	1	2.17791	AT4G20140	4	1.84708	AT5G14700	4	2.23145
AT5G06080	4	1.00458	AT1G13410	6	1.4062	AT2G25140	1	2.0803	AT3G13450	1	2.5753	AT4G20150	2	3.51506	AT5G14710	2	2.24124
AT5G59580	6	1.00601	AT1G13420	6	2.01752	AT2G25150	5	1.34783	AT3G13460	4	3.10194	AT4G20170	4	2.729	AT5G14720	3	2.33969
AT1G21430	6	1.0075	AT1G13450	4	2.35676	AT2G25170	2	2.54287	AT3G13490	1	2.32015	AT4G20270	4	2.58754	AT5G14740	4	3.83514
AT4G04510	7	1.00782	AT1G13460	3	2.09029	AT2G25180	3	2.25632	AT3G13510	6	2.54985	AT4G20320	2	2.43973	AT5G14750	6	1.51667
AT5G03980	6	1.00796	AT1G13470	6	2.12826	AT2G25240	1	1.04893	AT3G13540	4	1.64039	AT4G20330	2	2.70877	AT5G14760	1	2.11095
AT5G27510	5	1.00831	AT1G13540	6	1.22375	AT2G25280	1	2.57431	AT3G13550	2	2.0363	AT4G20360	1	3.92511	AT5G14800	1	2.82754
AT2G46480	4	1.01011	AT1G13580	2	1.77375	AT2G25300	4	2.1554	AT3G13560	4	2.50415	AT4G20370	5	1.2807	AT5G14860	6	1.44632
AT5G22550	6	1.0108	AT1G13610	2	1.26936	AT2G25310	2	2.26065	AT3G13580	2	3.08281	AT4G20390	6	2.52426	AT5G14870	4	1.59074
AT5G56310	6	1.01109	AT1G13640	3	2.14165	AT2G25430	4	2.61879	AT3G13620	2	2.07963	AT4G20460	1	2.17642	AT5G14880	4	2.5782
AT5G59190	6	1.01215	AT1G13680	1	0.778264	AT2G25440	7	1.29385	AT3G13650	6	2.30019	AT4G20770	4	0.954394	AT5G14910	4	3.2029
AT4G32430	4	1.01334	AT1G13700	1	2.233	AT2G25470	6	1.05961	AT3G13670	3	2.72076	AT4G20780	2	2.25953	AT5G14940	4	2.1683
AT3G04050	2	1.01356	AT1G13710	4	2.50927	AT2G25490	2	3.21649	AT3G13682	1	1.21494	AT4G20800	7	0.903283	AT5G14960	2	1.39764
AT4G24950	11	1.0137	AT1G13730	2	2.46191	AT2G25540	4	1.948	AT3G13740	1	2.22664	AT4G20820	7	1.62046	AT5G14980	4	0.998936
AT5G15290	6	1.01401	AT1G13750	2	2.13487	AT2G25560	4	2.18434	AT3G13750	6	3.32545	AT4G20840	7	1.87021	AT5G15010	6	1.36467
AT3G28190	11	1.015	AT1G13800	4	1.16693	AT2G25610	2	2.81247	AT3G13770	4	1.27733	AT4G20860	6	2.56347	AT5G15020	2	2.16703
AT5G15340	4	1.01502	AT1G13880	4	2.34101	AT2G25620	3	1.9834	AT3G13772	2	2.85281	AT4G20870	1	2.82873	AT5G15050	4	2.37588
AT1G12480	1	1.01558	AT1G13890	2	2.04143	AT2G25625	6	2.31789	AT3G13780	4	1.92943	AT4G20890	4	3.14361	AT5G15070	2	1.42995
AT4G02160	9	1.0156	AT1G13900	2	2.55652	AT2G25680	1	1.74197	AT3G13782	2	1.53021	AT4G20900	1	0.905418	AT5G15090	2	3.26738
AT3G51560	8	1.01567	AT1G13910	1	1.67192	AT2G25690	6	1.7428	AT3G13784	4	1.35434	AT4G20930	1	2.19882	AT5G15100	4	1.47959
AT4G11230	4	1.01637	AT1G13930	8	3.61703	AT2G25710	1	2.48205	AT3G13790	4	2.84078	AT4G20980	2	2.82298	AT5G15110	6	2.70051
AT5G67050	1	1.01701	AT1G13940	5	2.00833	AT2G25720	4	2.2959	AT3G13800	1	2.04421	AT4G21020	6	2.94546	AT5G15120	4	2.53154
AT5G56370	11	1.01759	AT1G13950	2	2.2597	AT2G25730	2	2.70365	AT3G13860	1	2.60046	AT4G21060	4	1.91735	AT5G15160	6	1.81531
AT1G73560	6	1.01852	AT1G13960	4	2.20286	AT2G25760	3	2.08342	AT3G13870	2	2.79586	AT4G21090	1	2.09165	AT5G15200	1	3.80383
AT1G57850	9	1.01876	AT1G13980	2	2.67316	AT2G25790	4	2.19438	AT3G13880	4	1.40438	AT4G21100	2	2.21647	AT5G15210	4	2.07153
AT3G06600	9	1.01966	AT1G13990	5	2.61778	AT2G25800	3	2.4044	AT3G13930	1	2.94522	AT4G21105	6	3.54976	AT5G15230	5	3.62863
AT5G65130	4	1.02043	AT1G14000	2	2.81373	AT2G25810	5	2.02588	AT3G13980	6	2.05993	AT4G21110	2	3.14766	AT5G15240	4	1.62123
AT2G02250	6	1.02079	AT1G14020	4	2.13455	AT2G25830	1	2.60238	AT3G14000	4	1.59273	AT4G21120	1	1.95466	AT5G15250	1	0.832076
AT3G02100	5	1.02092	AT1G14120	2	2.37914	AT2G25840	1	2.49061	AT3G14010	2	2.66692	AT4G21130	1	0.688242	AT5G15290	6	1.01401
AT3G58300	11	1.02113	AT1G14130	2	2.34583	AT2G25850	2	2.25962	AT3G14020	4	1.78351	AT4G21150	2	2.79695	AT5G15300	6	1.39272
AT3G46500	1	1.02199	AT1G14140	2	2.18483	AT2G25890	4	2.77821	AT3G14030	11	0.656806	AT4G21180	2	2.29625	AT5G15310	4	2.04845
AT5G35550	4	1.02328	AT1G14200	2	2.48281	AT2G25900	3	2.8385	AT3G14050	1	2.78809	AT4G21210	1	3.05042	AT5G15320	5	2.69721
AT1G15530	6	1.02352	AT1G14220	1	1.4918	AT2G25940	1	2.5067	AT3G14060	8	2.1114	AT4G21230	6	1.02721	AT5G15330	2	1.8812
AT3G59850	6	1.02472	AT1G14260	5	1.78268	AT2G25980	6	2.22763	AT3G14067	4	2.72808	AT4G21240	9	0.83623	AT5G15340	4	1.01502
AT1G69920	6	1.02473	AT1G14280	7	2.66073	AT2G26000	2	1.71214	AT3G14070	2	1.74886	AT4G21270	2	1.86098	AT5G15350	4	3.1923
AT2G14690	1	1.0248	AT1G14290	2	2.60185	AT2G26040	4	1.51257	AT3G14075	2	2.08939	AT4G21280	3	3.76262	AT5G15380	1	1.23998
AT2G32770	3	1.02561	AT1G14320	2	3.97829	AT2G26050	4	0.824826	AT3G14080	2	2.34805	AT4G21300	4	0.8877	AT5G15410	4	2.66925
AT3G61940	1	1.02598	AT1G14330	4	2.35113	AT2G26060	1	2.63423	AT3G14090	6	2.35041	AT4G21310	5	1.90399	AT5G15440	4	2.17742
AT5G19640	4	1.02682	AT1G14360	2	2.49812	AT2G26070	2	2.40845	AT3G14120	2	2.21895	AT4G21380	6	1.97103	AT5G15450	1	2.93023
AT1G60630	4	1.02698	AT1G14370	5	2.18067	AT2G26080	1	3.3759	AT3G14190	8	2.37299	AT4G21390	6	1.59878	AT5G15460	4	2.58456
AT4G21230	6	1.02721	AT1G14390	4	0.989365	AT2G26180	4	2.07153	AT3G14205	2	2.62314	AT4G21400	6	1.99664	AT5G15470	4	2.1742
AT1G56540	8	1.0273	AT1G14410	3	2.45525	AT2G26230	1	2.89718	AT3G14210	4	3.51588	AT4G21410	6	2.01953	AT5G15480	9	0.96397
AT3G21470	6	1.02819	AT1G14420	6	2.63809	AT2G26250	4	2.90928	AT3G14220	4	2.67777	AT4G21440	4	0.887154	AT5G15490	1	2.90781
AT4G38390	4	1.02875	AT1G14440	4	2.16131	AT2G26260	1	1.62187	AT3G14225	4	0.786755	AT4G21450	3	2.92211	AT5G15520	2	2.62488
AT2G20380	9	1.02908	AT1G14450	4	2.87411	AT2G26290	4	1.35328	AT3G14230	4	2.81301	AT4G21480	4	2.10735	AT5G15530	1	2.59222
AT3G47110	7	1.02963	AT1G14460	1	2.00578	AT2G26330	4	2.82228	AT3G14240	4	2.90608	AT4G21490	2	1.91518	AT5G15570	2	2.01783
AT2G26790	4	1.02993	AT1G14490	9	1.35568	AT2G26340	3	2.71229	AT3G14270	2	2.61277	AT4G21580	1	2.77929	AT5G15580	6	2.42284
AT1G50930	7	1.03034	AT1G14510	4	2.93223	AT2G26380	4	1.22471	AT3G14280	6	2.15851	AT4G21590	1	2.28612	AT5G15600	4	2.70322
AT1G33500	5	1.03143	AT1G14530	2	2.32497	AT2G26400	2	2.44866	AT3G14310	6	3.27377	AT4G21680	4	2.07208	AT5G15610	2	2.59809
AT2G15300	4	1.03197	AT1G14540	5	1.21681	AT2G26420	5	0.89414	AT3G14330	4	1.87365	AT4G21690	4	0.982752	AT5G15630	4	2.30432
AT5G38450	5	1.03256	AT1G14550	5	0.833741	AT2G26440	6	2.5631	AT3G14360	4	2.42068	AT4G21710	1	2.51564	AT5G15640	2	2.32307
AT5G63690	2	1.0351	AT1G14560	2	2.19382	AT2G26450	6	2.61434	AT3G14370	4	1.2385	AT4G21760	4	1.93665	AT5G15680	2	2.36558
AT2G21910	6	1.03582	AT1G14580	4	1.91158	AT2G26460	2	2.01196	AT3G14380	6	2.20097	AT4G21780	8	1.23308	AT5G15700	1	1.61263
AT5G62420	4	1.03596	AT1G14610	1	2.97407	AT2G26470	1	1.67163	AT3G14410	2	2.31256	AT4G21790	2	2.89058	AT5G15720	4	1.52833
AT2G20170	9	1.03619	AT1G14620	2	2.43147	AT2G26480	6	1.32304	AT3G14430	4	2.77211	AT4G21850	1	2.65624	AT5G15730	4	2.41587
AT4G31760	5	1.03752	AT1G14680	4	1.32586	AT2G26500	4	3.8168	AT3G14440	4	1.67131	AT4G21890	5	1.41527	AT5G15740	4	2.59462
AT5G04970	6	1.03759	AT1G14685	4	2.3113	AT2G26510	4	2.89343	AT3G14450	2	1.72735	AT4G21960	4	3.95311	AT5G15770	1	2.00195
AT2G21550	1	1.03805	AT1G14700	1	2.25304	AT2G26540	1	2.34859	AT3G14570	6	2.02622	AT4G22000	4	3.03979	AT5G15790	3	1.62203
AT4G15250	4	1.0386	AT1G14720	4	2.59482	AT2G26570	6	2.35054	AT3G14600	2	3.48622	AT4G22010	4	2.54505	AT5G15800	6	2.45548
AT5G64210	1	1.03863	AT1G14730	2	2.073	AT2G26590	2	2.62742	AT3G14610	6	1.81746	AT4G22070	4	1.326	AT5G15810	1	2.43717
AT1G73340	4	1.03946	AT1G14780	4	1.64272	AT2G26600	4	2.55628	AT3G14720	4	2.55089	AT4G22100	5	1.44003	AT5G15840	4	1.25044
AT3G54520	11	1.04002	AT1G14790	2	1.99002	AT2G26660	2	2.66528	AT3G14730	4	1.2228	AT4G22120	4	2.25883	AT5G15860	1	1.95247
AT2G42850	4	1.04049	AT1G14830	2	2.52041	AT2G26670	1	3.08457	AT3G14770	6	2.29086	AT4G22130	4	2.19051	AT5G15880	4	2.32339
AT2G25090	4	1.04062	AT1G14840	4	2.10198	AT2G26680	1	2.11005	AT3G14790	2	2.55573	AT4G22140	2	2.32196	AT5G15930	2	2.4543
AT5G62040	5	1.04098	AT1G14890	6	2.4065	AT2G26690	4	2.79658	AT3G14820	6	0.830782	AT4G22150	2	2.60321	AT5G15940	1	0.705634
AT4G27550	1	1.04155	AT1G14920	4	2.67699	AT2G26700	4	1.19478	AT3G14840	6	2.81284	AT4G22160	11	1.98962	AT5G15980	4	2.22137
AT1G48010	9	1.04241	AT1G14930	8	2.67568	AT2G26710	6	1.54926	AT3G14850	6	1.83791	AT4G22220	1	2.85909	AT5G16000	4	2.30557
AT1G30100	3	1.04288	AT1G14970	4	1.69164	AT2G26730	4	2.40062	AT3G14900	4	1.98759	AT4G22250	2	1.88431	AT5G16040	1	2.34401
AT3G21780	7	1.0432	AT1G14980	1	3.37738	AT2G26760	2	2.11738	AT3G14910	2	1.77045	AT4G22270	4	2.05287	AT5G16050	3	3.2796
AT3G47840	4	1.044	AT1G14990	4	2.16782	AT2G26770	4	2.44209	AT3G14920	1	2.26649	AT4G22310	2	3.10292	AT5G16060	2	2.75388
AT3G50230	4	1.04404	AT1G15000	1	2.14752	AT2G26780	2	2.32501	AT3G14930	1	2.74567	AT4G22330	1	2.55437	AT5G16070	1	2.61608
AT1G15900	6	1.04423	AT1G15010	4	2.25235	AT2G26790	4	1.02993	AT3G14940	1	2.70023	AT4G22340	2	2.20022	AT5G16080	5	1.58683
AT2G32750	6	1.04425	AT1G15020	2	1.68935	AT2G26830	2	2.36201	AT3G14950	1	1.24619	AT4G22530	1	2.11097	AT5G16120	4	2.56291
AT2G43480	4	1.04435	AT1G15040	1	1.07909	AT2G26850	4	2.36794	AT3G14960	4	2.22077	AT4G22540	2	2.50257	AT5G16130	2	3.74455
AT5G22970	11	1.04442	AT1G15050	5	1.39493	AT2G26870	1	1.84487	AT3G14990	1	3.48719	AT4G22570	1	3.42648	AT5G16140	1	2.06758
AT2G47140	6	1.04483	AT1G15080	4	1.53135	AT2G26900	1	3.27732	AT3G15020	2	2.71431	AT4G22580	4	1.83075	AT5G16150	1	3.04022
AT5G59600	4	1.04492	AT1G15100	2	2.36876	AT2G26910	4	2.67057	AT3G15030	4	2.19783	AT4G22620	6	1.10478	AT5G16160	8	1.63516
AT5G45850	8	1.04818	AT1G15110	2	2.29535	AT2G26920	5	2.39233	AT3G15050	4	2.16937	AT4G22680	4	1.44163	AT5G16190	4	2.10756
AT5G65600	6	1.04819	AT1G15120	2	3.37159	AT2G26930	1	2.31878	AT3G15070	4	2.20207	AT4G22730	4	2.00378	AT5G16200	7	2.06513
AT1G61760	6	1.04819	AT1G15200	2	2.7047	AT2G26950	4	0.731572	AT3G15110	3	2.49985	AT4G22770	5	1.88008	AT5G16230	1	1.76004
AT3G12770	4	1.04838	AT1G15210	4	2.04282	AT2G26960	4	0.714751	AT3G15150	2	1.82255	AT4G22780	5	2.52236	AT5G16240	1	2.35385
AT5G14020	4	1.04872	AT1G15220	1	1.62785	AT2G27020	1	3.157	AT3G15160	2	2.22447	AT4G22790	4	1.858	AT5G16280	2	2.19538
AT2G34180	4	1.04887	AT1G15250	2	2.54929	AT2G27030	2	3.25489	AT3G15190	3	3.3726	AT4G22840	1	1.70428	AT5G16290	1	2.58958
AT2G25240	1	1.04893	AT1G15280	6	2.12677	AT2G27040	6	2.70733	AT3G15210	4	2.75432	AT4G22850	1	2.19334	AT5G16300	2	2.35107
AT5G40090	8	1.04911	AT1G15350	4	2.48398	AT2G27050	4	2.72504	AT3G15220	2	2.01539	AT4G22890	2	3.60132	AT5G16310	2	2.05164
AT1G03445	2	1.04956	AT1G15360	4	1.78911	AT2G27060	4	1.97642	AT3G15240	4	1.34715	AT4G22910	2	1.95198	AT5G16390	1	2.91515
AT3G16580	11	1.04981	AT1G15380	1	2.8235	AT2G27080	4	2.70853	AT3G15260	4	2.75668	AT4G22930	1	2.42915	AT5G16400	2	2.97757
AT2G44590	2	1.04992	AT1G15400	6	2.95296	AT2G27120	1	1.16602	AT3G15300	4	1.62826	AT4G22950	6	1.45721	AT5G16420	5	1.75265
AT3G15740	2	1.04998	AT1G15410	1	2.18354	AT2G27150	2	2.1544	AT3G15357	11	1.48929	AT4G22980	1	1.42529	AT5G16470	3	3.36533
AT3G03660	3	1.05049	AT1G15430	4	2.58321	AT2G27200	2	1.9664	AT3G15370	5	0.94882	AT4G23010	2	2.89815	AT5G16480	2	2.29716
AT4G35280	4	1.05107	AT1G15460	2	1.81923	AT2G27290	2	2.77516	AT3G15420	4	1.77836	AT4G23030	4	1.49398	AT5G16510	1	2.67092
AT5G44160	4	1.05122	AT1G15470	1	2.51625	AT2G27310	4	1.94933	AT3G15430	1	2.47115	AT4G23040	2	1.81424	AT5G16520	6	2.04647
AT1G62720	7	1.05336	AT1G15490	1	1.94363	AT2G27360	6	2.32456	AT3G15450	4	3.67111	AT4G23070	4	1.10968	AT5G16530	4	1.39002
AT2G04920	11	1.05357	AT1G15510	4	1.77164	AT2G27420	6	1.77007	AT3G15460	2	2.25286	AT4G23090	11	0.62253	AT5G16540	4	2.6024
AT1G26970	4	1.05364	AT1G15520	4	1.65918	AT2G27500	4	2.65295	AT3G15470	4	2.39924	AT4G23110	11	0.916392	AT5G16570	2	2.57894
AT2G17180	4	1.0538	AT1G15530	6	1.02352	AT2G27510	1	3.23795	AT3G15480	4	3.01939	AT4G23130	7	1.72248	AT5G16590	4	2.50824
AT1G07060	6	1.05434	AT1G15550	4	2.03601	AT2G27520	11	0.983176	AT3G15500	4	2.52294	AT4G23180	6	2.97997	AT5G16610	4	1.95477
AT1G13230	4	1.05556	AT1G15570	3	1.92179	AT2G27610	4	1.18255	AT3G15510	4	2.30598	AT4G23190	6	2.08951	AT5G16640	5	1.1555
AT1G44318	1	1.05608	AT1G15660	3	2.40109	AT2G27690	4	2.08954	AT3G15530	1	2.66877	AT4G23210	6	1.27739	AT5G16660	3	2.99987
AT4G35120	8	1.05648	AT1G15670	4	3.01372	AT2G27740	4	1.92604	AT3G15570	4	2.12043	AT4G23220	7	2.03285	AT5G16690	2	1.18232
AT3G50870	3	1.05717	AT1G15690	1	3.73891	AT2G27810	2	2.49621	AT3G15590	4	2.61798	AT4G23260	7	2.27679	AT5G16715	1	2.46
AT4G38210	5	1.05769	AT1G15700	1	1.95477	AT2G27880	2	1.94496	AT3G15630	6	3.1711	AT4G23400	4	3.48302	AT5G16760	2	2.98838
AT3G26130	1	1.05772	AT1G15730	1	2.6803	AT2G28000	1	3.36734	AT3G15640	2	2.98067	AT4G23440	1	1.87373	AT5G16770	4	1.12822
AT2G25470	6	1.05961	AT1G15810	4	2.35392	AT2G28070	4	2.35387	AT3G15650	1	1.97607	AT4G23460	2	2.29101	AT5G16790	2	0.961917
AT3G50140	6	1.06016	AT1G15820	3	3.74264	AT2G28080	5	2.81554	AT3G15670	6	2.82554	AT4G23493	8	1.53162	AT5G16800	1	2.42537
AT4G31230	6	1.06147	AT1G15870	2	1.48982	AT2G28085	6	2.17923	AT3G15680	2	2.50092	AT4G23520	4	0.775229	AT5G16820	4	1.79541
AT5G37490	4	1.06155	AT1G15880	2	2.7918	AT2G28100	1	1.72228	AT3G15690	1	2.61338	AT4G23640	4	2.49599	AT5G16830	2	2.87082
AT5G11050	2	1.06166	AT1G15900	6	1.04423	AT2G28110	3	2.36754	AT3G15710	2	2.88755	AT4G23650	4	3.1953	AT5G16840	4	2.91968
AT1G05610	1	1.06169	AT1G15920	2	2.59495	AT2G28120	4	2.08162	AT3G15720	5	1.56619	AT4G23700	4	1.94327	AT5G16860	4	1.33113
AT3G27950	6	1.06216	AT1G15950	4	2.86683	AT2G28130	4	2.16296	AT3G15730	4	3.20897	AT4G23710	3	2.84883	AT5G16870	1	1.9541
AT1G76210	6	1.06247	AT1G15980	1	3.16087	AT2G28200	6	2.32787	AT3G15740	2	1.04998	AT4G23730	4	2.39403	AT5G16910	4	2.53141
AT3G48850	2	1.06247	AT1G15990	4	1.26081	AT2G28260	4	1.38887	AT3G15760	7	2.28304	AT4G23740	4	2.20342	AT5G16930	1	1.66311
AT2G47920	5	1.06401	AT1G16000	6	2.53401	AT2G28305	5	2.32673	AT3G15800	4	1.33056	AT4G23750	3	1.8411	AT5G16940	1	2.10124
AT3G30530	4	1.06441	AT1G16010	4	2.73819	AT2G28310	4	2.57151	AT3G15810	6	2.82941	AT4G23810	5	2.3559	AT5G16950	4	2.12105
AT5G20420	2	1.06499	AT1G16020	2	2.08297	AT2G28320	4	2.3518	AT3G15850	1	3.22365	AT4G23820	4	2.9851	AT5G16960	6	2.26617
AT4G18490	6	1.06512	AT1G16030	2	2.20682	AT2G28350	4	2.45147	AT3G15860	11	0.60091	AT4G23880	11	2.01992	AT5G17010	1	2.69351
AT5G41550	9	1.06562	AT1G16040	2	2.05467	AT2G28360	2	1.83809	AT3G15880	4	2.67195	AT4G23885	7	2.56549	AT5G17020	2	2.63459
AT3G23130	4	1.06679	AT1G16080	2	2.77486	AT2G28370	4	2.77136	AT3G15890	4	1.70884	AT4G23890	1	3.1022	AT5G17030	5	1.77154
AT3G57130	2	1.06688	AT1G16150	6	1.30068	AT2G28390	2	2.61542	AT3G15900	6	2.56402	AT4G23910	6	2.26581	AT5G17060	2	2.39411
AT2G48090	9	1.06704	AT1G16160	7	0.911051	AT2G28400	4	2.56701	AT3G15940	1	2.19186	AT4G23980	6	2.29414	AT5G17070	2	2.28168
AT3G16610	4	1.06738	AT1G16170	5	2.72277	AT2G28430	6	2.68311	AT3G15950	11	2.99781	AT4G23990	6	1.9801	AT5G17190	4	3.26305
AT5G03270	5	1.06748	AT1G16180	2	3.37008	AT2G28470	4	3.05184	AT3G15970	2	2.45239	AT4G24010	6	1.37401	AT5G17200	5	0.932598
AT1G33840	4	1.06781	AT1G16190	2	1.6948	AT2G28510	4	2.12383	AT3G15980	2	2.60021	AT4G24030	12	1.13966	AT5G17210	4	1.97624
AT5G53510	4	1.06836	AT1G16220	4	1.55031	AT2G28520	2	2.34572	AT3G15990	4	1.65618	AT4G24040	1	2.43221	AT5G17220	1	2.42444
AT3G58290	6	1.07006	AT1G16280	2	1.93302	AT2G28540	2	2.39017	AT3G16090	2	2.07064	AT4G24050	4	1.80931	AT5G17260	4	0.970957
AT3G58590	4	1.07038	AT1G16310	2	1.95591	AT2G28550	6	2.17382	AT3G16100	2	2.5213	AT4G24120	4	2.66998	AT5G17270	1	1.86309
AT1G23690	4	1.07073	AT1G16340	1	2.29743	AT2G28605	3	2.30568	AT3G16110	2	2.38862	AT4G24130	4	2.73772	AT5G17290	2	2.31503
AT4G11950	6	1.07082	AT1G16350	1	2.67942	AT2G28620	2	2.07307	AT3G16120	2	1.60632	AT4G24140	1	2.16204	AT5G17310	1	3.15601
AT4G13650	4	1.07142	AT1G16360	2	1.95828	AT2G28630	4	2.527	AT3G16130	4	1.15403	AT4G24175	1	1.91082	AT5G17330	1	2.93265
AT3G24210	2	1.07184	AT1G16370	2	1.68922	AT2G28640	6	1.87436	AT3G16150	1	2.4003	AT4G24180	6	1.08416	AT5G17350	6	2.15585
AT2G24800	5	1.0719	AT1G16380	4	1.20012	AT2G28690	4	1.10332	AT3G16180	5	2.78746	AT4G24190	1	3.62979	AT5G17400	2	2.5315
AT5G06510	4	1.07222	AT1G16390	2	2.07455	AT2G28710	6	1.50693	AT3G16200	1	2.28273	AT4G24220	1	3.16763	AT5G17420	4	2.37293
AT5G07310	4	1.07249	AT1G16420	2	1.20775	AT2G28760	1	2.50035	AT3G16240	4	3.67106	AT4G24250	6	1.2184	AT5G17450	6	1.83301
AT3G26150	6	1.07292	AT1G16440	4	0.772267	AT2G28780	5	1.63994	AT3G16260	1	2.21312	AT4G24260	6	1.88424	AT5G17460	5	1.38074
AT4G00190	6	1.07352	AT1G16460	1	2.88225	AT2G28790	5	3.30955	AT3G16270	2	2.53562	AT4G24280	1	3.10823	AT5G17470	2	1.26236
AT3G20140	6	1.07494	AT1G16490	4	1.46641	AT2G28810	4	2.11473	AT3G16310	2	2.49838	AT4G24290	4	2.13829	AT5G17490	4	1.50142
AT5G45120	4	1.07527	AT1G16500	6	2.10932	AT2G28830	4	1.57648	AT3G16320	2	1.38006	AT4G24390	4	2.19812	AT5G17510	4	1.81692
AT3G25970	4	1.07598	AT1G16520	2	2.14022	AT2G28890	4	2.63011	AT3G16330	6	1.70149	AT4G24400	4	2.59932	AT5G17530	1	2.36965
AT2G47560	4	1.07615	AT1G16530	4	1.68318	AT2G28930	4	2.54686	AT3G16340	4	2.30927	AT4G24440	2	2.79712	AT5G17540	6	1.15126
AT3G59270	9	1.07663	AT1G16560	2	2.45835	AT2G28940	4	1.92473	AT3G16350	3	1.98954	AT4G24450	1	2.01544	AT5G17570	1	1.86291
AT1G53820	4	1.07688	AT1G16650	1	1.89687	AT2G28950	6	3.04497	AT3G16370	4	3.24299	AT4G24460	3	2.19185	AT5G17580	4	1.41134
AT1G72660	2	1.07759	AT1G16670	6	2.25583	AT2G29050	4	2.38434	AT3G16450	6	3.13624	AT4G24490	2	2.17053	AT5G17600	4	1.93629
AT1G69660	6	1.0777	AT1G16690	2	1.78858	AT2G29070	2	1.92977	AT3G16470	6	3.19147	AT4G24500	8	1.76306	AT5G17610	3	2.31113
AT3G60020	6	1.078	AT1G16730	9	2.25942	AT2G29080	1	2.97702	AT3G16480	1	2.65911	AT4G24510	4	2.62193	AT5G17620	2	2.13045
AT5G37160	4	1.07805	AT1G16750	6	2.04688	AT2G29090	1	1.79405	AT3G16490	6	1.80637	AT4G24520	1	2.7801	AT5G17630	3	2.66405
AT3G03290	5	1.07864	AT1G16760	6	1.49122	AT2G29120	6	1.81443	AT3G16500	6	2.30013	AT4G24530	4	2.03179	AT5G17640	4	2.09836
AT1G15040	1	1.07909	AT1G16770	1	1.48799	AT2G29250	6	1.07957	AT3G16520	6	3.11444	AT4G24540	4	1.88836	AT5G17670	1	2.62816
AT2G29250	6	1.07957	AT1G16810	2	3.25387	AT2G29290	4	2.55169	AT3G16530	6	3.01053	AT4G24550	2	2.98335	AT5G17680	8	1.23357
AT3G20730	4	1.07982	AT1G16870	2	2.63671	AT2G29310	4	2.47477	AT3G16550	1	1.52158	AT4G24570	2	2.9957	AT5G17700	6	2.35804
AT4G11480	7	1.08154	AT1G16920	2	2.78281	AT2G29350	3	2.64397	AT3G16570	6	3.01202	AT4G24610	3	2.16839	AT5G17780	1	1.45135
AT1G77890	4	1.08224	AT1G16980	1	0.87949	AT2G29360	4	2.62318	AT3G16580	11	1.04981	AT4G24620	1	3.03891	AT5G17830	2	0.898935
AT2G41850	5	1.08225	AT1G17020	6	2.26041	AT2G29370	4	1.781	AT3G16610	4	1.06738	AT4G24630	4	1.97862	AT5G17850	1	2.4977
AT3G57720	6	1.08296	AT1G17050	1	2.73116	AT2G29390	2	2.52101	AT3G16640	2	3.92519	AT4G24640	9	2.52576	AT5G17860	2	2.45769
AT5G66710	4	1.08297	AT1G17100	1	2.94065	AT2G29400	2	2.89033	AT3G16650	1	1.80117	AT4G24650	1	0.782869	AT5G17870	4	3.59801
AT3G53600	6	1.08391	AT1G17120	1	2.17044	AT2G29410	1	1.79053	AT3G16670	6	2.48999	AT4G24660	6	2.06809	AT5G17980	4	1.73904
AT4G24180	6	1.08416	AT1G17150	6	0.770036	AT2G29440	6	1.78112	AT3G16690	6	2.13231	AT4G24670	2	1.89992	AT5G18000	6	1.5441
AT4G35370	1	1.08429	AT1G17170	6	2.56756	AT2G29450	6	2.96766	AT3G16700	1	1.62389	AT4G24680	4	2.35128	AT5G18070	1	1.98152
AT1G79060	6	1.08534	AT1G17190	6	2.43941	AT2G29460	6	2.13005	AT3G16710	5	1.3338	AT4G24700	6	1.92015	AT5G18090	6	1.22338
AT1G48180	11	1.08574	AT1G17200	4	2.77115	AT2G29470	6	1.61874	AT3G16730	2	1.57624	AT4G24740	2	2.8296	AT5G18100	2	2.36478
AT4G26890	4	1.08588	AT1G17230	4	1.92603	AT2G29480	6	1.16413	AT3G16740	11	2.30387	AT4G24760	4	2.11793	AT5G18120	2	2.38469
AT1G12210	7	1.08628	AT1G17310	4	1.13503	AT2G29490	6	2.17636	AT3G16780	2	3.06331	AT4G24770	2	3.44787	AT5G18130	6	2.48607
AT2G39590	2	1.08645	AT1G17330	1	1.53577	AT2G29550	4	2.94861	AT3G16785	2	2.27447	AT4G24780	5	3.03296	AT5G18170	1	2.62633
AT1G09510	4	1.08648	AT1G17350	1	2.28892	AT2G29560	2	2.61585	AT3G16800	4	2.29907	AT4G24810	1	2.10654	AT5G18190	3	2.57088
AT4G02170	6	1.08658	AT1G17370	2	2.78163	AT2G29570	1	2.66683	AT3G16830	4	2.42677	AT4G24840	2	2.61916	AT5G18200	1	2.32087
AT1G03010	4	1.08679	AT1G17380	4	2.60818	AT2G29580	2	1.80072	AT3G16850	4	2.70832	AT4G24860	4	0.762363	AT5G18220	5	0.93678
AT2G46940	6	1.08798	AT1G17420	4	2.52492	AT2G29590	2	2.01546	AT3G16857	3	2.21	AT4G24880	2	1.93455	AT5G18250	4	2.34933
AT1G23510	4	1.08851	AT1G17430	4	2.44963	AT2G29630	1	3.24707	AT3G16860	4	2.02471	AT4G24890	2	0.886589	AT5G18270	4	1.95347
AT5G49690	6	1.08954	AT1G17455	3	2.1506	AT2G29650	2	2.75846	AT3G16870	2	2.26674	AT4G24900	2	1.83615	AT5G18280	2	2.07376
AT1G61610	6	1.08995	AT1G17460	3	1.55984	AT2G29670	1	2.8289	AT3G16910	1	2.52397	AT4G24940	2	2.69378	AT5G18290	4	1.91008
AT5G62380	5	1.0904	AT1G17470	2	2.76639	AT2G29680	1	1.51164	AT3G16920	4	2.80594	AT4G24950	11	1.0137	AT5G18340	4	1.09983
AT1G64000	4	1.09117	AT1G17480	4	1.74673	AT2G29690	1	2.0805	AT3G16940	4	2.07576	AT4G24990	4	2.95905	AT5G18410	2	2.47747
AT3G05790	1	1.09161	AT1G17500	3	2.0546	AT2G29700	2	3.07301	AT3G16950	1	2.79602	AT4G25000	1	2.41759	AT5G18420	2	2.53771
AT3G16960	9	1.09175	AT1G17520	3	2.02656	AT2G29740	6	1.25031	AT3G16960	9	1.09175	AT4G25010	6	2.36537	AT5G18430	4	1.41912
AT4G28090	4	1.09242	AT1G17540	6	2.27557	AT2G29750	6	1.59908	AT3G16970	7	1.19234	AT4G25020	2	2.19723	AT5G18440	6	1.96529
AT2G34360	4	1.0935	AT1G17550	3	2.47121	AT2G29770	9	1.30628	AT3G16990	1	2.25378	AT4G25030	1	3.03288	AT5G18460	9	2.30299
AT5G39910	4	1.09419	AT1G17560	1	2.1221	AT2G29780	7	1.09528	AT3G17010	4	1.40226	AT4G25050	1	3.29171	AT5G18490	1	2.30166
AT1G34540	4	1.09459	AT1G17580	4	2.36611	AT2G29890	2	2.06705	AT3G17020	4	3.46839	AT4G25090	4	1.61016	AT5G18500	4	2.74146
AT1G72760	6	1.09517	AT1G17590	4	1.51211	AT2G29940	4	1.93928	AT3G17030	5	1.80116	AT4G25100	1	3.51426	AT5G18520	2	2.86552
AT2G29780	7	1.09528	AT1G17600	8	1.33276	AT2G29960	1	2.9134	AT3G17060	4	2.59726	AT4G25140	4	3.36634	AT5G18540	4	1.81559
AT2G39620	4	1.09554	AT1G17610	8	1.41253	AT2G29970	4	2.36193	AT3G17080	7	0.894452	AT4G25150	4	2.1866	AT5G18550	4	2.03007
AT2G04840	11	1.09584	AT1G17615	8	0.937311	AT2G29980	3	3.35308	AT3G17090	4	2.67237	AT4G25160	5	0.920262	AT5G18600	5	3.00579
AT1G68930	4	1.09588	AT1G17620	6	2.70518	AT2G29990	2	2.10273	AT3G17170	1	2.75748	AT4G25200	1	1.53927	AT5G18610	4	0.706679
AT3G22870	11	1.09594	AT1G17630	4	1.29976	AT2G30010	6	2.79709	AT3G17180	5	0.771428	AT4G25220	2	1.38169	AT5G18620	2	2.63297
AT4G17785	4	1.09636	AT1G17650	1	2.46983	AT2G30040	3	2.42603	AT3G17210	1	3.39846	AT4G25230	2	2.52756	AT5G18640	1	2.23328
AT4G37840	4	1.09693	AT1G17665	4	1.55354	AT2G30070	4	2.30619	AT3G17220	6	1.65858	AT4G25240	4	1.91068	AT5G18650	2	2.94969
AT3G09040	4	1.09709	AT1G17690	2	2.28727	AT2G30080	4	2.16507	AT3G17240	1	2.99191	AT4G25320	4	2.23881	AT5G18670	3	2.81986
AT5G67310	7	1.09807	AT1G17700	3	1.58459	AT2G30090	4	0.933575	AT3G17250	3	2.01217	AT4G25360	4	2.21693	AT5G18680	4	2.4623
AT3G23630	1	1.09892	AT1G17710	2	1.73592	AT2G30110	2	3.08678	AT3G17280	11	1.1765	AT4G25380	3	1.15466	AT5G18710	6	0.797244
AT5G67090	4	1.09925	AT1G17720	2	2.53118	AT2G30140	5	2.59965	AT3G17330	4	2.02498	AT4G25420	4	1.36418	AT5G18760	3	2.08549
AT5G18340	4	1.09983	AT1G17750	4	1.6212	AT2G30150	5	2.41618	AT3G17350	6	1.97853	AT4G25500	2	2.70005	AT5G18770	8	1.67203
AT5G60090	4	1.10066	AT1G17790	4	1.8515	AT2G30160	2	2.04011	AT3G17365	2	2.22209	AT4G25550	2	2.75157	AT5G18780	7	1.93433
AT3G10600	1	1.10076	AT1G17800	4	0.979777	AT2G30200	1	2.72926	AT3G17380	7	1.5814	AT4G25560	4	0.843	AT5G18800	2	2.93032
AT3G61300	6	1.10088	AT1G17810	4	2.8989	AT2G30210	5	1.92374	AT3G17390	2	3.96434	AT4G25570	2	2.93258	AT5G18820	1	1.39424
AT1G48800	8	1.10167	AT1G17830	4	2.02938	AT2G30240	4	1.193	AT3G17410	4	2.71997	AT4G25610	4	1.80151	AT5G18840	4	1.78089
AT2G17090	4	1.10204	AT1G17840	4	2.78674	AT2G30250	4	2.38354	AT3G17420	4	2.22228	AT4G25620	6	2.42954	AT5G18900	3	2.76227
AT1G09000	2	1.10216	AT1G17860	6	2.73358	AT2G30260	2	2.61222	AT3G17430	2	2.13439	AT4G25640	6	2.87531	AT5G18920	4	1.6826
AT2G03880	4	1.10255	AT1G17880	2	3.37581	AT2G30280	4	2.12613	AT3G17440	2	2.68907	AT4G25650	1	3.06279	AT5G18930	2	1.52704
AT2G28690	4	1.10332	AT1G17890	1	2.38728	AT2G30290	2	1.66897	AT3G17510	4	2.80686	AT4G25700	1	3.00498	AT5G18940	2	2.44664
AT2G39410	2	1.10356	AT1G17910	6	0.998078	AT2G30300	6	0.823843	AT3G17520	11	3.07003	AT4G25710	8	2.36048	AT5G18970	4	1.83052
AT1G43780	4	1.10382	AT1G17950	4	1.35602	AT2G30330	2	2.05763	AT3G17630	4	2.15125	AT4G25750	4	0.999914	AT5G19010	4	2.66098
AT1G22830	4	1.10392	AT1G17970	4	1.76965	AT2G30360	5	2.3538	AT3G17690	4	1.41145	AT4G25760	6	1.13918	AT5G19040	2	0.987089
AT1G06140	4	1.10397	AT1G18030	2	2.06146	AT2G30470	3	2.05179	AT3G17700	4	2.1004	AT4G25770	2	2.07009	AT5G19050	2	2.40538
AT1G04330	7	1.10428	AT1G18040	2	1.91968	AT2G30480	6	1.29555	AT3G17750	2	2.20715	AT4G25800	4	1.21709	AT5G19070	1	2.12856
AT1G66860	1	1.1043	AT1G18080	1	3.7682	AT2G30490	4	3.12921	AT3G17770	1	2.55199	AT4G25840	1	2.15408	AT5G19120	6	3.23255
AT4G22620	6	1.10478	AT1G18100	4	2.49007	AT2G30500	5	2.8134	AT3G17780	4	2.70405	AT4G25870	4	2.19867	AT5G19130	2	2.24045
AT5G51870	5	1.10496	AT1G18140	6	1.43382	AT2G30520	4	2.49708	AT3G17790	1	2.86798	AT4G25880	2	2.7125	AT5G19200	1	1.37982
AT3G62890	6	1.1051	AT1G18150	4	2.5595	AT2G30540	6	1.93632	AT3G17800	3	3.22342	AT4G25900	3	2.79618	AT5G19220	1	2.92439
AT2G24400	4	1.1054	AT1G18210	2	3.21897	AT2G30550	4	2.4235	AT3G17820	1	3.09704	AT4G25920	6	0.777713	AT5G19260	6	2.0754
AT2G34980	2	1.10566	AT1G18250	4	2.86804	AT2G30570	3	3.70071	AT3G17840	4	2.59101	AT4G25940	3	2.02376	AT5G19290	2	2.88513
AT5G10970	6	1.1061	AT1G18260	1	2.58275	AT2G30580	2	2.08195	AT3G17890	9	1.43165	AT4G25950	4	2.10248	AT5G19300	1	1.90921
AT3G22040	7	1.10618	AT1G18280	6	2.34789	AT2G30630	1	1.38385	AT3G17900	4	2.15428	AT4G25960	4	2.71495	AT5G19310	2	2.18644
AT1G21230	6	1.10622	AT1G18340	2	1.94011	AT2G30670	4	0.829145	AT3G17920	2	2.21341	AT4G25970	1	2.77969	AT5G19330	2	2.6935
AT5G53100	1	1.10654	AT1G18370	4	2.4148	AT2G30740	4	2.42841	AT3G17940	1	2.88829	AT4G25980	5	1.95613	AT5G19340	7	1.70265
AT1G62700	5	1.10705	AT1G18450	2	2.6223	AT2G30760	12	0.960991	AT3G17950	6	2.07175	AT4G25990	4	1.37665	AT5G19360	4	2.06099
AT2G17000	4	1.10869	AT1G18460	2	2.65226	AT2G30770	6	1.44088	AT3G17980	6	2.64721	AT4G26050	1	1.53579	AT5G19380	2	2.04535
AT2G32390	5	1.10892	AT1G18470	2	2.6288	AT2G30800	2	1.75515	AT3G18040	4	2.44973	AT4G26060	4	2.35688	AT5G19410	4	1.67935
AT4G23070	4	1.10968	AT1G18480	1	2.33846	AT2G30810	5	2.10085	AT3G18050	5	2.54697	AT4G26070	2	2.26877	AT5G19420	4	1.75808
AT4G01190	4	1.10986	AT1G18485	4	1.97005	AT2G30820	4	1.20087	AT3G18070	4	1.1712	AT4G26080	4	2.67075	AT5G19440	4	3.06742
AT5G58840	6	1.11027	AT1G18490	3	2.34562	AT2G30860	4	3.84826	AT3G18080	4	3.31219	AT4G26100	3	2.43008	AT5G19450	4	2.74937
AT5G51990	5	1.11036	AT1G18500	1	2.78122	AT2G30870	1	3.51926	AT3G18165	2	2.59611	AT4G26110	2	2.7365	AT5G19510	2	3.76095
AT1G26410	7	1.11049	AT1G18510	4	0.858513	AT2G30940	4	1.12161	AT3G18180	4	1.15624	AT4G26120	4	1.37495	AT5G19520	4	1.43429
AT3G26480	1	1.11067	AT1G18520	4	1.42139	AT2G30950	1	3.6032	AT3G18190	1	3.06429	AT4G26130	6	2.31648	AT5G19540	1	2.96897
AT3G47660	4	1.11142	AT1G18540	2	3.63233	AT2G30970	2	2.90817	AT3G18200	4	1.61603	AT4G26150	2	1.64805	AT5G19550	2	2.93771
AT1G73570	1	1.11295	AT1G18590	6	2.63909	AT2G31010	4	1.86506	AT3G18210	1	2.21319	AT4G26180	2	1.66879	AT5G19560	4	1.17879
AT1G73780	6	1.11309	AT1G18600	1	2.26426	AT2G31040	3	3.18788	AT3G18215	1	2.42558	AT4G26200	4	2.21679	AT5G19570	2	2.03671
AT3G18260	6	1.11313	AT1G18620	6	2.59725	AT2G31060	1	2.34459	AT3G18220	4	2.12599	AT4G26210	3	2.59542	AT5G19580	4	3.17691
AT1G19160	11	1.11325	AT1G18650	4	2.60122	AT2G31110	6	2.43634	AT3G18250	11	2.2064	AT4G26220	1	2.13794	AT5G19600	4	2.20369
AT5G24140	1	1.11414	AT1G18720	1	3.24466	AT2G31170	1	2.07256	AT3G18260	6	1.11313	AT4G26240	5	2.17844	AT5G19610	2	1.32938
AT3G50420	4	1.11423	AT1G18730	4	3.17385	AT2G31180	4	1.46823	AT3G18350	4	2.1918	AT4G26280	6	0.848369	AT5G19630	1	2.29195
AT5G03000	9	1.11426	AT1G18740	4	2.78112	AT2G31200	4	3.05423	AT3G18400	4	1.79567	AT4G26300	1	2.73534	AT5G19640	4	1.02682
AT3G45420	6	1.11472	AT1G18840	4	2.50235	AT2G31210	4	1.16061	AT3G18440	5	2.16388	AT4G26330	4	1.21797	AT5G19690	2	2.92829
AT1G01200	2	1.11548	AT1G18850	4	2.26846	AT2G31230	4	1.42475	AT3G18450	4	0.805638	AT4G26340	11	0.58031	AT5G19700	4	0.734985
AT4G13060	9	1.11568	AT1G18870	1	1.94736	AT2G31250	1	1.22315	AT3G18480	2	2.4464	AT4G26370	1	2.4304	AT5G19730	4	2.25387
AT1G12130	2	1.11592	AT1G18880	5	2.6248	AT2G31260	2	2.15139	AT3G18490	4	3.45538	AT4G26390	2	1.17419	AT5G19760	2	3.42244
AT4G17860	6	1.11728	AT1G18890	4	2.50173	AT2G31270	3	2.03762	AT3G18500	2	2.31063	AT4G26400	6	2.81891	AT5G19830	1	1.75126
AT3G55100	4	1.11755	AT1G18900	2	2.17247	AT2G31290	4	1.47109	AT3G18510	7	2.11334	AT4G26470	2	1.86801	AT5G19850	1	2.19376
AT3G43110	8	1.11772	AT1G18910	2	1.61777	AT2G31340	4	0.950998	AT3G18560	5	2.19182	AT4G26510	2	2.49726	AT5G19870	4	0.982273
AT2G03360	4	1.11851	AT1G18940	4	1.78603	AT2G31360	1	3.25705	AT3G18600	2	2.64258	AT4G26540	4	0.984148	AT5G19900	4	2.76511
AT3G54310	6	1.11901	AT1G18980	5	2.34586	AT2G31380	4	2.22029	AT3G18660	2	2.23821	AT4G26550	2	1.92662	AT5G19910	2	1.99682
AT3G21800	6	1.11915	AT1G18990	4	2.27595	AT2G31390	1	3.1285	AT3G18670	7	0.978185	AT4G26590	4	2.58886	AT5G19930	1	2.11805
AT1G05740	4	1.12132	AT1G19000	3	2.89895	AT2G31410	4	2.59743	AT3G18710	4	2.0241	AT4G26610	4	2.50627	AT5G19970	6	1.63293
AT3G55940	4	1.12158	AT1G19020	6	2.99894	AT2G31440	2	2.52024	AT3G18750	4	2.45309	AT4G26620	1	2.57202	AT5G19980	2	2.50118
AT2G30940	4	1.12161	AT1G19050	4	2.87014	AT2G31450	1	2.00544	AT3G18760	2	2.5476	AT4G26650	2	2.50986	AT5G20060	1	2.87218
AT5G38970	4	1.12248	AT1G19090	6	1.48196	AT2G31480	9	0.806406	AT3G18800	5	1.86954	AT4G26660	4	1.62582	AT5G20090	2	3.27159
AT2G02750	4	1.12282	AT1G19100	2	1.84755	AT2G31490	3	3.3465	AT3G18820	2	3.07128	AT4G26670	2	2.62964	AT5G20120	4	2.16462
AT3G07900	4	1.12384	AT1G19110	1	2.98561	AT2G31500	4	2.57566	AT3G18830	4	3.02394	AT4G26690	1	2.71647	AT5G20130	4	2.53068
AT1G71390	8	1.12529	AT1G19120	2	2.72042	AT2G31510	2	2.73088	AT3G18840	4	1.23727	AT4G26700	2	2.55932	AT5G20170	4	1.98509
AT2G44930	7	1.12531	AT1G19140	1	2.46114	AT2G31660	2	2.24898	AT3G18850	2	2.58547	AT4G26710	4	3.39905	AT5G20240	4	2.64454
AT1G59725	2	1.12688	AT1G19150	3	3.14525	AT2G31690	6	0.749691	AT3G18870	4	1.72806	AT4G26720	2	2.47888	AT5G20250	3	3.5904
AT1G49830	5	1.12712	AT1G19160	11	1.11325	AT2G31710	6	2.10335	AT3G18970	6	1.37426	AT4G26740	2	3.2166	AT5G20280	1	2.98312
AT1G01760	2	1.12799	AT1G19170	4	2.13479	AT2G31725	2	1.61761	AT3G19000	4	2.45675	AT4G26760	4	2.41178	AT5G20290	2	4.08457
AT5G16770	4	1.12822	AT1G19190	6	1.45314	AT2G31730	5	2.25556	AT3G19010	4	2.97401	AT4G26770	2	1.16333	AT5G20360	2	2.09683
AT4G36450	3	1.12897	AT1G19200	5	1.61092	AT2G31750	6	2.7156	AT3G19040	2	1.23533	AT4G26830	4	1.49826	AT5G20380	2	2.27673
AT1G33540	6	1.12992	AT1G19210	4	1.65484	AT2G31760	2	0.993409	AT3G19080	2	1.53035	AT4G26840	2	3.25866	AT5G20420	2	1.06499
AT1G61390	7	1.13018	AT1G19230	4	1.71298	AT2G31790	6	2.76694	AT3G19100	4	2.3873	AT4G26850	1	3.22794	AT5G20480	6	1.39869
AT1G60930	1	1.13026	AT1G19240	7	2.51319	AT2G31800	2	2.66521	AT3G19170	1	3.27008	AT4G26860	1	2.67547	AT5G20540	4	1.96294
AT2G34330	11	1.13099	AT1G19270	3	2.02647	AT2G31810	1	2.95297	AT3G19190	2	2.28539	AT4G26870	1	2.78806	AT5G20560	4	0.949253
AT3G27620	1	1.13156	AT1G19300	4	2.29817	AT2G31830	2	1.7899	AT3G19220	3	1.84672	AT4G26890	4	1.08588	AT5G20580	4	2.13127
AT1G24420	8	1.13212	AT1G19320	4	1.56461	AT2G31880	4	3.28744	AT3G19240	2	2.62026	AT4G26910	1	2.63232	AT5G20600	2	2.39967
AT1G78980	4	1.13219	AT1G19330	3	2.6618	AT2G31890	2	2.48044	AT3G19260	2	2.49676	AT4G26940	6	2.50773	AT5G20630	4	3.47401
AT5G49780	4	1.13296	AT1G19360	2	2.62305	AT2G31900	4	1.46111	AT3G19270	4	1.37351	AT4G26950	4	1.17623	AT5G20640	6	1.39875
AT5G42700	3	1.1331	AT1G19370	3	1.81825	AT2G31910	4	0.759093	AT3G19280	1	1.59816	AT4G26970	1	3.10186	AT5G20690	4	1.70207
AT5G01380	2	1.13356	AT1G19440	4	2.53258	AT2G31960	6	2.58345	AT3G19290	4	2.2848	AT4G27030	1	2.41403	AT5G20710	4	2.24182
AT1G24650	4	1.13411	AT1G19450	4	3.0787	AT2G32010	4	1.82829	AT3G19300	4	1.43562	AT4G27060	3	2.34326	AT5G20740	6	2.7359
AT1G62400	4	1.13451	AT1G19540	5	2.60392	AT2G32020	1	1.24357	AT3G19310	1	2.29493	AT4G27080	2	2.47444	AT5G20790	8	2.31847
AT3G08800	2	1.13503	AT1G19580	1	2.3937	AT2G32030	1	1.91112	AT3G19330	4	1.31817	AT4G27090	2	3.95175	AT5G20810	4	1.70228
AT1G17310	4	1.13503	AT1G19610	7	1.86548	AT2G32050	2	1.23648	AT3G19340	1	2.62785	AT4G27110	4	1.69679	AT5G20820	5	1.5347
AT5G65510	6	1.13534	AT1G19630	5	1.19107	AT2G32070	2	2.81877	AT3G19380	4	1.45008	AT4G27120	2	2.44343	AT5G20830	1	3.07997
AT3G51680	6	1.13594	AT1G19670	1	2.88226	AT2G32100	6	2.20617	AT3G19390	3	2.60249	AT4G27130	2	3.25712	AT5G20840	2	2.3051
AT1G03840	4	1.13616	AT1G19680	4	2.45851	AT2G32150	4	3.09311	AT3G19400	4	2.40094	AT4G27140	9	3.37483	AT5G20860	6	1.79227
AT3G66656	6	1.13666	AT1G19700	6	2.02698	AT2G32170	2	2.52355	AT3G19420	2	2.6719	AT4G27160	8	3.32129	AT5G20870	5	1.23567
AT5G35380	6	1.13691	AT1G19710	1	2.11912	AT2G32220	2	2.16656	AT3G19440	1	1.58522	AT4G27190	6	0.573294	AT5G20885	2	2.41482
AT4G25760	6	1.13918	AT1G19730	2	2.68066	AT2G32260	2	2.6031	AT3G19450	3	2.58578	AT4G27230	2	2.90792	AT5G20890	1	3.28555
AT4G24030	12	1.13966	AT1G19740	1	2.71028	AT2G32280	5	1.93385	AT3G19460	4	2.21038	AT4G27240	4	2.00864	AT5G20935	1	2.2774
AT1G06320	6	1.14035	AT1G19770	6	3.11754	AT2G32290	3	1.59916	AT3G19470	11	1.68702	AT4G27250	4	1.686	AT5G20940	4	1.71814
AT2G36980	6	1.14214	AT1G19780	4	1.38644	AT2G32390	5	1.10892	AT3G19480	1	2.28205	AT4G27260	5	2.26463	AT5G20950	4	2.9629
AT2G13810	1	1.14303	AT1G19835	4	2.99423	AT2G32400	4	1.90777	AT3G19500	5	1.94572	AT4G27270	1	2.02834	AT5G20960	2	2.59804
AT5G66500	6	1.14328	AT1G19890	3	1.86273	AT2G32410	2	1.89308	AT3G19540	5	2.35857	AT4G27280	2	3.52504	AT5G20980	1	2.15643
AT4G10510	4	1.14358	AT1G19900	4	2.67925	AT2G32430	6	2.22995	AT3G19553	2	2.39492	AT4G27290	6	0.966241	AT5G20990	1	2.5342
AT2G18650	4	1.1438	AT1G19920	2	2.8933	AT2G32440	5	2.24393	AT3G19570	4	1.71328	AT4G27300	7	2.46846	AT5G21010	4	2.21615
AT2G42980	4	1.14396	AT1G19940	6	1.84224	AT2G32450	1	2.03239	AT3G19580	6	2.63392	AT4G27350	1	2.54904	AT5G21070	1	2.228
AT4G18350	4	1.14399	AT1G19970	2	2.09668	AT2G32480	1	2.94989	AT3G19590	2	2.31445	AT4G27370	2	1.87321	AT5G21120	4	0.895114
AT5G49070	4	1.14443	AT1G20010	4	2.95426	AT2G32510	4	1.63513	AT3G19620	4	1.76239	AT4G27380	6	2.30798	AT5G21130	6	0.749744
AT1G03510	6	1.14456	AT1G20020	1	3.47436	AT2G32560	4	2.09374	AT3G19640	3	2.7175	AT4G27390	1	2.1823	AT5G22060	2	2.83068
AT5G24540	6	1.14459	AT1G20030	6	2.06451	AT2G32580	5	2.52296	AT3G19680	4	2.57309	AT4G27410	4	2.77922	AT5G22250	2	2.4631
AT4G14640	2	1.14515	AT1G20050	2	2.99584	AT2G32590	2	1.78838	AT3G19690	4	1.20343	AT4G27420	3	1.44149	AT5G22280	6	2.50583
AT4G29770	11	1.14616	AT1G20070	11	2.49976	AT2G32640	1	1.99001	AT3G19700	4	0.906958	AT4G27435	4	2.42336	AT5G22290	6	2.37168
AT4G05630	9	1.14683	AT1G20080	4	1.66532	AT2G32660	6	1.3833	AT3G19710	1	3.22757	AT4G27440	1	3.3605	AT5G22300	1	2.37382
AT5G03840	4	1.14841	AT1G20100	7	2.77359	AT2G32670	3	1.88051	AT3G19740	4	2.49788	AT4G27450	4	3.13747	AT5G22330	1	2.38791
AT1G53990	4	1.14882	AT1G20150	5	1.71545	AT2G32720	2	2.82035	AT3G19760	2	3.19834	AT4G27460	4	1.77436	AT5G22360	2	2.63108
AT2G20030	4	1.1497	AT1G20160	4	2.1143	AT2G32730	2	2.58685	AT3G19800	1	2.91242	AT4G27470	2	2.29684	AT5G22370	2	2.00807
AT1G74580	4	1.15049	AT1G20190	5	2.45148	AT2G32750	6	1.04425	AT3G19810	1	2.42441	AT4G27480	4	1.60036	AT5G22380	4	1.78461
AT5G17540	6	1.15126	AT1G20230	4	1.37771	AT2G32760	2	2.23412	AT3G19850	4	2.24027	AT4G27510	6	1.59915	AT5G22410	4	1.74379
AT1G55050	5	1.15158	AT1G20270	3	1.99178	AT2G32770	3	1.02561	AT3G19870	2	2.04258	AT4G27550	1	1.04155	AT5G22430	6	2.83466
AT2G42360	4	1.15161	AT1G20310	6	1.47461	AT2G32810	4	2.60461	AT3G19900	1	2.39053	AT4G27652	11	2.7057	AT5G22440	2	3.20215
AT2G32830	4	1.15283	AT1G20330	1	3.13518	AT2G32830	4	1.15283	AT3G19930	4	2.69861	AT4G27657	11	2.12096	AT5G22460	5	2.43224
AT1G04650	4	1.15283	AT1G20340	1	3.9613	AT2G32860	6	2.39431	AT3G19940	4	0.882286	AT4G27680	2	2.2063	AT5G22500	4	2.59757
AT1G04840	4	1.15335	AT1G20380	1	1.80937	AT2G32920	2	2.82974	AT3G19950	4	2.52226	AT4G27690	2	2.37304	AT5G22540	6	1.85328
AT1G61950	4	1.15336	AT1G20440	9	3.51875	AT2G32930	4	1.60254	AT3G19960	3	2.46935	AT4G27710	5	2.1702	AT5G22550	6	1.0108
AT3G16130	4	1.15403	AT1G20450	4	3.49535	AT2G32970	3	2.22918	AT3G19980	2	2.75806	AT4G27720	2	2.67488	AT5G22555	12	1.15529
AT5G50300	1	1.15424	AT1G20550	4	1.75981	AT2G33100	4	2.15054	AT3G20000	2	2.99887	AT4G27730	4	1.74262	AT5G22580	1	3.32411
AT2G02340	6	1.15433	AT1G20560	1	2.39994	AT2G33130	11	1.49628	AT3G20010	2	1.78727	AT4G27750	4	2.49098	AT5G22740	4	2.93715
AT4G25380	3	1.15466	AT1G20640	4	2.03605	AT2G33170	4	1.97293	AT3G20015	4	2.0471	AT4G27760	1	2.02162	AT5G22810	4	1.769
AT5G22555	12	1.15529	AT1G20650	4	2.61869	AT2G33210	1	3.06216	AT3G20020	2	1.89638	AT4G27790	2	2.29878	AT5G22820	2	1.77172
AT5G16640	5	1.1555	AT1G20670	2	2.00845	AT2G33220	2	3.08297	AT3G20030	11	0.747658	AT4G27840	4	2.102	AT5G22840	2	1.87394
AT5G40680	4	1.15573	AT1G20693	4	3.36456	AT2G33230	4	1.16402	AT3G20040	2	1.56336	AT4G27880	5	2.43463	AT5G22850	4	2.32391
AT3G56000	4	1.15573	AT1G20700	3	1.47095	AT2G33240	4	1.46026	AT3G20050	1	2.96504	AT4G27900	3	2.37543	AT5G22860	2	2.55711
AT5G64710	4	1.15582	AT1G20770	2	2.33756	AT2G33250	7	2.48753	AT3G20060	2	2.92091	AT4G27910	2	1.87147	AT5G22875	4	2.38876
AT3G55580	2	1.15586	AT1G20780	4	1.61197	AT2G33290	4	1.56228	AT3G20080	5	1.55053	AT4G27940	2	2.07464	AT5G22900	6	0.846043
AT5G09290	1	1.15599	AT1G20823	4	2.25204	AT2G33310	5	2.8463	AT3G20140	6	1.07494	AT4G27970	1	1.7729	AT5G22910	7	0.942737
AT5G63070	2	1.15608	AT1G20830	4	1.9555	AT2G33320	4	1.87159	AT3G20150	2	1.7958	AT4G27980	6	1.62305	AT5G22920	2	3.44059
AT3G18180	4	1.15624	AT1G20840	1	2.74142	AT2G33330	5	2.32061	AT3G20190	4	2.41262	AT4G28020	1	1.63146	AT5G22940	2	2.14093
AT4G36770	6	1.15654	AT1G20850	4	3.05153	AT2G33340	1	2.96355	AT3G20200	6	1.71878	AT4G28040	6	1.95866	AT5G22950	2	2.64869
AT3G47400	6	1.15701	AT1G20880	4	1.96101	AT2G33350	2	1.17187	AT3G20210	1	2.37896	AT4G28050	4	2.63415	AT5G22970	11	1.04442
AT5G63730	2	1.15706	AT1G20900	6	1.55513	AT2G33380	2	3.16293	AT3G20220	4	2.75899	AT4G28085	11	2.50752	AT5G22980	2	1.8428
AT3G58210	5	1.1575	AT1G20910	2	2.06783	AT2G33390	9	2.52129	AT3G20250	2	2.70027	AT4G28090	4	1.09242	AT5G23010	1	3.35251
AT3G26540	4	1.15773	AT1G20920	2	2.07201	AT2G33420	3	2.292	AT3G20290	2	2.70458	AT4G28100	5	2.29113	AT5G23030	4	0.929011
AT1G27240	2	1.158	AT1G20930	2	2.3405	AT2G33460	6	2.30627	AT3G20300	4	2.4327	AT4G28130	2	0.866187	AT5G23090	6	2.25258
AT1G53700	4	1.15882	AT1G20950	1	3.06429	AT2G33490	4	1.82867	AT3G20310	4	2.42987	AT4G28140	4	1.46544	AT5G23120	1	3.17398
AT1G08065	5	1.15916	AT1G20960	2	2.81369	AT2G33500	4	1.67966	AT3G20320	1	2.49965	AT4G28150	3	1.75228	AT5G23130	2	2.01421
AT1G08070	4	1.15954	AT1G21000	4	3.12222	AT2G33520	11	2.72686	AT3G20410	4	2.54938	AT4G28180	11	1.47932	AT5G23170	4	1.53296
AT2G37030	6	1.16051	AT1G21010	6	2.13444	AT2G33530	5	2.4516	AT3G20430	3	2.33526	AT4G28190	6	2.3225	AT5G23190	4	2.1516
AT2G31210	4	1.16061	AT1G21050	4	2.25819	AT2G33640	2	1.24488	AT3G20480	1	1.47757	AT4G28200	2	2.35661	AT5G23210	4	2.6107
AT1G51920	11	1.16188	AT1G21060	6	1.73585	AT2G33670	6	1.57766	AT3G20510	2	2.85699	AT4G28210	4	2.2739	AT5G23250	1	2.73462
AT1G73000	4	1.16207	AT1G21070	2	2.13535	AT2G33680	4	1.53131	AT3G20530	4	2.36728	AT4G28220	2	2.13586	AT5G23270	4	2.25647
AT5G47340	2	1.16267	AT1G21080	2	2.80093	AT2G33700	4	1.93807	AT3G20560	2	1.98664	AT4G28230	7	2.02068	AT5G23330	1	2.00416
AT4G38530	4	1.16286	AT1G21140	1	2.29725	AT2G33740	1	2.44814	AT3G20580	4	2.65884	AT4G28240	8	3.04712	AT5G23380	4	1.67029
AT4G26770	2	1.16333	AT1G21170	2	1.46049	AT2G33760	4	1.20842	AT3G20660	2	2.03003	AT4G28250	4	2.72576	AT5G23390	4	2.35363
AT2G13600	4	1.1635	AT1G21190	2	2.29059	AT2G33830	4	3.52338	AT3G20670	2	3.15886	AT4G28260	4	2.94058	AT5G23430	1	2.10192
AT5G57980	2	1.16373	AT1G21200	6	1.91637	AT2G33850	11	2.96664	AT3G20720	2	2.13457	AT4G28270	2	2.49966	AT5G23530	4	2.36408
AT5G43120	4	1.16375	AT1G21230	6	1.10622	AT2G33980	1	0.700255	AT3G20730	4	1.07982	AT4G28320	4	1.4135	AT5G23550	2	2.26513
AT2G33230	4	1.16402	AT1G21270	6	2.45521	AT2G33990	4	2.25407	AT3G20760	2	1.41951	AT4G28350	6	1.46888	AT5G23580	4	2.26158
AT2G29480	6	1.16413	AT1G21370	2	2.30204	AT2G34020	2	1.23316	AT3G20770	4	2.96209	AT4G28370	2	2.23293	AT5G23650	4	0.612162
AT1G03980	1	1.16532	AT1G21380	4	2.37047	AT2G34080	6	0.667902	AT3G20780	1	1.60259	AT4G28390	2	2.29889	AT5G23660	6	2.66622
AT2G41810	6	1.16575	AT1G21410	2	2.64194	AT2G34090	1	1.90311	AT3G20800	2	2.66371	AT4G28400	4	2.8134	AT5G23670	1	2.4713
AT2G27120	1	1.16602	AT1G21430	6	1.0075	AT2G34100	11	0.931609	AT3G20820	4	3.2932	AT4G28440	1	3.13217	AT5G23680	2	1.82951
AT1G13800	4	1.16693	AT1G21440	1	2.97636	AT2G34140	3	1.78876	AT3G20830	2	1.48552	AT4G28460	9	1.69002	AT5G23690	1	1.67243
AT1G49910	2	1.16711	AT1G21460	6	2.71755	AT2G34160	3	2.67383	AT3G20840	4	0.748183	AT4G28480	2	2.59019	AT5G23730	2	2.30128
AT4G33450	4	1.16723	AT1G21500	6	3.17229	AT2G34180	4	1.04887	AT3G20900	12	1.82629	AT4G28490	4	2.28153	AT5G23740	2	3.57464
AT1G11340	6	1.16752	AT1G21510	8	0.781536	AT2G34190	4	2.20293	AT3G20920	2	2.72674	AT4G28540	3	2.22258	AT5G23790	2	0.908086
AT1G09930	4	1.16947	AT1G21550	2	1.95011	AT2G34250	2	3.24407	AT3G21090	4	1.72182	AT4G28550	2	1.69177	AT5G23800	6	1.19118
AT2G37310	4	1.1701	AT1G21590	4	2.41718	AT2G34300	4	2.64677	AT3G21110	1	2.24415	AT4G28560	4	1.25721	AT5G23810	4	1.61849
AT3G18070	4	1.1712	AT1G21600	4	2.50523	AT2G34310	9	2.7015	AT3G21140	1	2.35199	AT4G28570	1	2.25173	AT5G23850	5	2.19203
AT5G11320	4	1.17135	AT1G21610	4	2.0091	AT2G34330	11	1.13099	AT3G21160	2	2.2335	AT4G28580	4	0.930821	AT5G23860	4	2.78903
AT2G33350	2	1.17187	AT1G21670	1	2.65696	AT2G34340	4	1.98592	AT3G21175	2	2.14261	AT4G28600	1	2.46602	AT5G23900	2	3.27984
AT1G69630	9	1.172	AT1G21680	1	3.0681	AT2G34360	4	1.0935	AT3G21180	4	2.17818	AT4G28610	4	2.30375	AT5G23920	4	2.72795
AT1G50270	4	1.17285	AT1G21690	1	2.49528	AT2G34370	4	0.634055	AT3G21220	4	2.43995	AT4G28640	6	2.12352	AT5G23940	6	2.7268
AT3G08570	4	1.17297	AT1G21740	6	1.92796	AT2G34400	4	1.33324	AT3G21230	1	2.17848	AT4G28650	4	1.40226	AT5G23970	8	1.57144
AT5G12990	11	1.17344	AT1G21750	2	3.29581	AT2G34440	6	1.36135	AT3G21240	1	2.4396	AT4G28660	1	2.99176	AT5G24000	1	1.94641
AT4G28670	6	1.17376	AT1G21770	1	3.07105	AT2G34460	1	2.7833	AT3G21250	4	2.52123	AT4G28670	6	1.17376	AT5G24010	4	2.09606
AT4G26390	2	1.17419	AT1G21780	2	2.24913	AT2G34470	1	2.74083	AT3G21270	6	2.23052	AT4G28680	1	2.11909	AT5G24070	4	0.828662
AT1G73160	1	1.17498	AT1G21830	6	2.22454	AT2G34480	2	3.75701	AT3G21280	2	2.3057	AT4G28700	2	1.53736	AT5G24090	2	1.83982
AT5G43340	4	1.17519	AT1G21840	1	2.02977	AT2G34500	1	1.71235	AT3G21290	4	2.00079	AT4G28703	1	1.78028	AT5G24100	4	1.39782
AT1G61160	12	1.17591	AT1G21850	5	0.849915	AT2G34510	6	2.70882	AT3G21310	6	1.60579	AT4G28706	1	2.49134	AT5G24130	4	2.06794
AT4G37970	3	1.17599	AT1G21870	2	0.700387	AT2G34555	4	0.930217	AT3G21350	2	2.17968	AT4G28720	4	1.4124	AT5G24140	1	1.11414
AT4G26950	4	1.17623	AT1G21880	1	2.58471	AT2G34580	6	1.2169	AT3G21360	1	1.99078	AT4G28750	1	4.04177	AT5G24165	6	2.99476
AT3G17280	11	1.1765	AT1G21890	6	0.886267	AT2G34590	1	3.11529	AT3G21370	6	2.65112	AT4G28770	3	2.8179	AT5G24170	2	2.06003
AT3G45540	4	1.17657	AT1G21900	2	2.78947	AT2G34640	4	2.50545	AT3G21380	6	2.39423	AT4G28780	4	2.22395	AT5G24210	4	2.63397
AT2G18450	1	1.17669	AT1G21910	4	2.70343	AT2G34650	4	2.01661	AT3G21390	2	2.22805	AT4G28830	1	2.09231	AT5G24230	4	1.29251
AT3G12720	4	1.17695	AT1G21980	4	2.43014	AT2G34660	2	2.68924	AT3G21400	4	2.09778	AT4G28890	4	1.57573	AT5G24240	3	2.02697
AT5G61850	4	1.17725	AT1G22015	4	1.5552	AT2G34690	2	3.04876	AT3G21410	11	0.822363	AT4G28940	1	1.87639	AT5G24270	4	1.78041
AT3G60120	6	1.17799	AT1G22020	2	2.14535	AT2G34710	4	2.34128	AT3G21420	6	2.00639	AT4G28950	4	1.99125	AT5G24310	4	2.11942
AT3G04100	6	1.17834	AT1G22030	6	1.9663	AT2G34740	4	1.21902	AT3G21470	6	1.02819	AT4G29000	2	1.78138	AT5G24313	11	1.44641
AT5G19560	4	1.17879	AT1G22050	4	2.10292	AT2G34750	2	2.77288	AT3G21500	1	1.41872	AT4G29010	1	3.22602	AT5G24330	2	1.61372
AT5G44230	4	1.18051	AT1G22130	4	1.65104	AT2G34770	1	2.9203	AT3G21510	3	2.10468	AT4G29040	2	2.99354	AT5G24350	2	2.12249
AT1G56570	4	1.18079	AT1G22150	4	1.35656	AT2G34780	6	1.97005	AT3G21520	4	1.95062	AT4G29050	6	1.3244	AT5G24380	4	2.40064
AT2G46990	6	1.18103	AT1G22160	6	2.73057	AT2G34790	7	2.19484	AT3G21550	5	2.6879	AT4G29080	6	2.88029	AT5G24390	2	1.39983
AT4G13000	2	1.18231	AT1G22170	1	2.19687	AT2G34810	7	2.63772	AT3G21560	6	2.65464	AT4G29120	1	2.67324	AT5G24430	4	2.49063
AT5G16690	2	1.18232	AT1G22180	2	2.16033	AT2G34820	5	0.817364	AT3G21580	1	1.92941	AT4G29130	4	2.90907	AT5G24440	2	0.968848
AT2G27610	4	1.18255	AT1G22200	2	2.77127	AT2G34830	5	1.49799	AT3G21600	4	2.03713	AT4G29140	4	1.31806	AT5G24460	2	2.52095
AT1G27740	4	1.18338	AT1G22270	2	2.65305	AT2G34890	2	0.731067	AT3G21610	1	2.39041	AT4G29170	2	1.63247	AT5G24490	1	3.41507
AT4G31520	2	1.18364	AT1G22280	4	2.9218	AT2G34900	2	2.08704	AT3G21620	5	0.698899	AT4G29190	3	2.50385	AT5G24500	7	2.15203
AT5G41730	4	1.18381	AT1G22310	6	1.80283	AT2G34910	6	1.53528	AT3G21650	3	2.27291	AT4G29210	1	2.23489	AT5G24520	2	2.53581
AT3G24360	1	1.18495	AT1G22330	4	2.04423	AT2G34920	2	1.43005	AT3G21670	4	3.07328	AT4G29220	4	2.66565	AT5G24540	6	1.14459
AT1G12260	5	1.1856	AT1G22340	6	1.50485	AT2G34930	6	2.12483	AT3G21680	11	1.38305	AT4G29240	4	1.98493	AT5G24590	6	2.45746
AT5G59200	4	1.18592	AT1G22360	6	2.62624	AT2G34940	2	1.75067	AT3G21690	6	2.71637	AT4G29260	4	2.53217	AT5G24600	1	1.63383
AT5G37660	5	1.18608	AT1G22380	6	2.25903	AT2G34960	1	1.84551	AT3G21750	6	2.49172	AT4G29270	4	2.21743	AT5G24610	3	2.9192
AT3G30350	11	1.18632	AT1G22400	6	2.57123	AT2G34970	1	2.20878	AT3G21770	6	2.61021	AT4G29330	2	2.44869	AT5G24660	7	2.4578
AT1G75520	4	1.18746	AT1G22410	1	3.38827	AT2G34980	2	1.10566	AT3G21780	7	1.0432	AT4G29360	4	1.97563	AT5G24760	2	2.22968
AT1G68250	11	1.18873	AT1G22420	11	0.5724	AT2G35020	2	2.53688	AT3G21800	6	1.11915	AT4G29410	2	3.34474	AT5G24860	4	1.90118
AT2G35585	4	1.18962	AT1G22430	4	2.38081	AT2G35030	4	1.35462	AT3G21865	2	2.74248	AT4G29430	2	2.12855	AT5G24930	3	3.64805
AT1G19630	5	1.19107	AT1G22440	4	2.51184	AT2G35060	4	2.29478	AT3G21950	6	1.69814	AT4G29510	2	2.59528	AT5G25060	2	2.44897
AT1G23590	4	1.19108	AT1G22460	4	1.77739	AT2G35100	4	2.10938	AT3G21970	6	2.09665	AT4G29530	2	1.92301	AT5G25070	5	2.13838
AT5G23800	6	1.19118	AT1G22500	4	1.83319	AT2G35110	2	2.36695	AT3G22040	7	1.10618	AT4G29580	1	0.826808	AT5G25080	2	2.23324
AT1G78530	4	1.19132	AT1G22510	2	2.18068	AT2G35120	1	3.03082	AT3G22060	6	2.20091	AT4G29600	1	0.991414	AT5G25100	2	2.81479
AT4G03330	3	1.19171	AT1G22520	4	2.77957	AT2G35150	4	1.56733	AT3G22110	1	3.16299	AT4G29620	1	0.964315	AT5G25160	6	1.62299
AT3G16970	7	1.19234	AT1G22540	4	2.06627	AT2G35155	1	2.0893	AT3G22150	4	2.00649	AT4G29640	1	1.38174	AT5G25280	6	3.07864
AT2G22810	4	1.1929	AT1G22610	6	2.90527	AT2G35160	4	1.47608	AT3G22180	2	1.54604	AT4G29650	1	1.32164	AT5G25350	2	2.71469
AT2G30240	4	1.193	AT1G22630	4	2.45318	AT2G35190	2	2.35346	AT3G22210	8	3.23684	AT4G29680	1	2.63668	AT5G25380	3	0.75368
AT3G49190	4	1.19326	AT1G22640	5	2.24459	AT2G35210	2	2.02189	AT3G22250	5	1.43819	AT4G29690	1	1.91153	AT5G25390	4	1.86728
AT5G10250	4	1.19412	AT1G22670	2	0.856531	AT2G35270	4	1.68362	AT3G22260	4	1.90533	AT4G29700	1	2.66991	AT5G25430	2	1.74769
AT4G38830	6	1.1942	AT1G22690	5	2.82623	AT2G35360	2	1.86499	AT3G22290	2	2.74529	AT4G29735	5	3.03028	AT5G25450	3	2.17215
AT2G26700	4	1.19478	AT1G22710	2	3.17229	AT2G35370	1	3.68392	AT3G22320	2	2.95176	AT4G29770	11	1.14616	AT5G25470	9	1.99757
AT3G52970	6	1.19524	AT1G22730	2	2.42676	AT2G35390	1	2.77975	AT3G22350	11	0.886711	AT4G29790	4	2.04773	AT5G25475	9	2.17502
AT3G02940	4	1.19538	AT1G22740	2	2.14812	AT2G35450	1	2.1096	AT3G22360	1	1.43335	AT4G29800	4	1.59058	AT5G25480	1	1.51778
AT5G09930	1	1.19584	AT1G22750	4	2.7731	AT2G35470	7	2.41812	AT3G22370	1	2.7109	AT4G29810	2	2.8533	AT5G25490	2	1.98168
AT2G02380	1	1.19585	AT1G22760	2	2.00851	AT2G35480	4	1.41728	AT3G22400	6	2.2446	AT4G29820	2	2.10031	AT5G25510	4	2.41723
AT2G21850	8	1.19602	AT1G22770	5	2.37115	AT2G35510	4	2.4202	AT3G22420	4	2.75053	AT4G29900	4	2.7579	AT5G25530	2	1.50316
AT1G43810	11	1.19612	AT1G22790	6	2.16492	AT2G35530	3	1.73354	AT3G22430	6	1.83371	AT4G29910	2	1.87374	AT5G25570	6	1.88705
AT1G62690	11	1.19617	AT1G22810	4	0.651572	AT2G35585	4	1.18962	AT3G22440	4	2.79761	AT4G29960	3	2.58603	AT5G25620	4	1.49709
AT5G06740	5	1.19717	AT1G22830	4	1.10392	AT2G35600	4	1.24622	AT3G22480	2	2.51552	AT4G30000	1	1.57202	AT5G25940	6	2.78923
AT3G45940	1	1.19795	AT1G22840	2	3.61621	AT2G35605	1	2.68155	AT3G22490	4	2.14342	AT4G30010	4	3.33072	AT5G26010	4	1.44142
AT4G01630	5	1.19801	AT1G22870	1	1.78688	AT2G35620	4	2.33177	AT3G22500	4	2.56641	AT4G30020	4	2.61519	AT5G26060	8	2.26378
AT4G32540	4	1.19853	AT1G22880	6	1.41859	AT2G35650	4	2.18972	AT3G22540	4	1.89559	AT4G30030	4	0.746834	AT5G26120	1	1.47001
AT1G05880	2	1.19905	AT1G22920	2	2.595	AT2G35690	2	1.95992	AT3G22550	6	2.07652	AT4G30040	4	0.932126	AT5G26200	2	1.88254
AT1G16380	4	1.20012	AT1G22970	4	2.36639	AT2G35700	4	1.24846	AT3G22590	2	2.45806	AT4G30050	11	0.959105	AT5G26210	4	2.60359
AT2G14060	6	1.20049	AT1G22990	6	2.52498	AT2G35710	2	1.92007	AT3G22600	4	2.91688	AT4G30060	4	1.98596	AT5G26230	6	1.83657
AT3G10890	4	1.20078	AT1G23010	1	2.37129	AT2G35740	1	0.683099	AT3G22630	1	2.96192	AT4G30080	4	2.35206	AT5G26240	2	2.31582
AT2G30820	4	1.20087	AT1G23020	2	2.22916	AT2G35760	5	2.24443	AT3G22660	2	2.1511	AT4G30130	6	1.7788	AT5G26250	4	0.807077
AT3G19690	4	1.20343	AT1G23030	4	2.60709	AT2G35770	4	1.26298	AT3G22680	6	2.32971	AT4G30150	4	2.01327	AT5G26280	7	2.75653
AT5G40100	8	1.20455	AT1G23060	6	2.14093	AT2G35780	4	2.81231	AT3G22690	4	0.990841	AT4G30160	2	2.27919	AT5G26340	4	2.48669
AT3G03400	2	1.20507	AT1G23080	4	2.35951	AT2G35790	3	2.38777	AT3G22740	1	2.39458	AT4G30170	4	2.65035	AT5G26360	1	3.20548
AT5G07620	4	1.20566	AT1G23090	4	2.63184	AT2G35795	1	2.68843	AT3G22750	4	2.36812	AT4G30210	1	2.83185	AT5G26780	2	2.71196
AT1G16420	2	1.20775	AT1G23100	1	1.98214	AT2G35840	1	2.89948	AT3G22760	2	2.26816	AT4G30230	7	0.623211	AT5G26850	2	2.69244
AT1G10300	1	1.20841	AT1G23120	8	2.08317	AT2G35890	4	0.983436	AT3G22780	2	2.25246	AT4G30270	6	3.59167	AT5G26860	1	2.07573
AT2G33760	4	1.20842	AT1G23130	7	3.38226	AT2G35900	4	2.49038	AT3G22810	4	1.30739	AT4G30290	6	2.64634	AT5G26880	1	2.78554
AT3G25990	4	1.20934	AT1G23140	4	2.0855	AT2G35910	4	1.54074	AT3G22845	2	2.97249	AT4G30320	4	1.36789	AT5G26910	4	1.96692
AT3G59030	6	1.21129	AT1G23190	1	2.98263	AT2G35920	2	1.93194	AT3G22850	4	2.67512	AT4G30360	4	1.68457	AT5G26980	2	1.84971
AT5G09780	4	1.21138	AT1G23200	6	2.64628	AT2G35930	4	2.23251	AT3G22860	2	0.768895	AT4G30380	1	0.714904	AT5G26990	4	2.47984
AT1G07270	1	1.21216	AT1G23205	6	2.03194	AT2G35950	9	0.736061	AT3G22870	11	1.09594	AT4G30390	3	2.34931	AT5G27000	4	1.78416
AT1G13050	6	1.21241	AT1G23210	6	1.25838	AT2G35980	4	1.88968	AT3G22890	2	3.4481	AT4G30400	4	1.84708	AT5G27110	4	1.72987
AT2G22590	6	1.21269	AT1G23230	2	2.205	AT2G36070	1	2.40829	AT3G22900	4	1.59447	AT4G30410	5	1.86419	AT5G27150	2	2.56586
AT5G49170	7	1.21335	AT1G23240	2	2.17283	AT2G36080	4	2.1104	AT3G22910	4	2.138	AT4G30420	6	1.36412	AT5G27200	1	2.3422
AT3G55090	4	1.21448	AT1G23260	2	2.79094	AT2G36090	4	1.66798	AT3G22960	1	3.03873	AT4G30430	4	1.31207	AT5G27210	4	1.96015
AT5G55590	4	1.21475	AT1G23310	1	3.67199	AT2G36100	6	2.24062	AT3G22980	2	2.12528	AT4G30440	1	3.34849	AT5G27240	5	1.46456
AT3G13682	1	1.21494	AT1G23320	1	0.630884	AT2G36130	1	2.7009	AT3G22990	4	2.47187	AT4G30470	4	2.94762	AT5G27320	4	1.76114
AT5G28510	5	1.21584	AT1G23330	1	2.23788	AT2G36145	3	2.55099	AT3G23000	5	3.10781	AT4G30500	2	2.55159	AT5G27380	1	3.06206
AT1G61130	5	1.21587	AT1G23410	2	2.48297	AT2G36160	2	3.53418	AT3G23030	6	2.71363	AT4G30520	4	2.12844	AT5G27410	1	2.00209
AT5G61865	7	1.21619	AT1G23480	4	2.20246	AT2G36190	4	1.87927	AT3G23070	4	2.36443	AT4G30530	1	3.41796	AT5G27420	4	2.13376
AT1G14540	5	1.21681	AT1G23510	4	1.08851	AT2G36200	2	1.98698	AT3G23080	2	2.74639	AT4G30550	1	2.71165	AT5G27440	9	1.23759
AT2G34580	6	1.2169	AT1G23520	4	1.22921	AT2G36220	7	2.58545	AT3G23130	4	1.06679	AT4G30570	2	1.50045	AT5G27450	1	2.4405
AT5G10100	4	1.2169	AT1G23550	4	1.84149	AT2G36230	1	2.33033	AT3G23150	1	1.41613	AT4G30610	4	2.38457	AT5G27460	6	1.89695
AT4G25800	4	1.21709	AT1G23560	3	1.92622	AT2G36250	1	2.69503	AT3G23170	11	2.42224	AT4G30620	1	2.36522	AT5G27470	1	3.00438
AT5G49620	6	1.21755	AT1G23570	4	2.16289	AT2G36290	5	2.7328	AT3G23190	4	1.55261	AT4G30640	2	0.913841	AT5G27490	2	2.23626
AT2G38600	4	1.2177	AT1G23580	4	1.39527	AT2G36300	2	2.55952	AT3G23200	4	1.9214	AT4G30650	1	3.18829	AT5G27510	5	1.00831
AT3G44350	4	1.21795	AT1G23590	4	1.19108	AT2G36310	1	2.47255	AT3G23210	3	1.90828	AT4G30660	6	3.11974	AT5G27520	2	2.42964
AT4G26330	4	1.21797	AT1G23690	4	1.07073	AT2G36350	5	2.09345	AT3G23250	4	1.8016	AT4G30690	1	2.67146	AT5G27540	2	2.70809
AT4G24250	6	1.2184	AT1G23710	6	2.39601	AT2G36380	5	2.81657	AT3G23260	11	1.40341	AT4G30700	4	1.31824	AT5G27600	2	2.30043
AT2G34740	4	1.21902	AT1G23730	5	2.18301	AT2G36390	1	2.70308	AT3G23270	4	1.49766	AT4G30790	2	2.37856	AT5G27630	3	1.85308
AT5G53290	3	1.21965	AT1G23740	1	3.18635	AT2G36430	6	2.17007	AT3G23300	4	2.78571	AT4G30800	2	2.62704	AT5G27700	2	3.86462
AT1G59670	6	1.22099	AT1G23750	1	2.37938	AT2G36450	5	0.862744	AT3G23310	4	2.30374	AT4G30810	5	2.7129	AT5G27710	3	1.90038
AT1G11100	2	1.22162	AT1G23760	4	1.50029	AT2G36470	4	1.48091	AT3G23330	4	1.46552	AT4G30820	2	1.84998	AT5G27730	1	2.20356
AT5G07720	4	1.2219	AT1G23790	4	1.73521	AT2G36530	2	3.7885	AT3G23340	4	2.06296	AT4G30940	2	1.91247	AT5G27750	8	1.9946
AT3G14730	4	1.2228	AT1G23800	1	2.36535	AT2G36590	4	1.81741	AT3G23410	1	2.69998	AT4G30996	5	3.0274	AT5G27760	3	3.12651
AT4G16350	4	1.2229	AT1G23820	1	3.12596	AT2G36620	2	3.47516	AT3G23540	1	2.23152	AT4G31000	4	2.02567	AT5G27850	2	3.84793
AT2G31250	1	1.22315	AT1G23830	9	1.70756	AT2G36630	4	2.13752	AT3G23550	4	2.10935	AT4G31020	4	1.80429	AT5G27870	6	2.28527
AT5G18090	6	1.22338	AT1G23850	9	1.75842	AT2G36640	1	2.84172	AT3G23560	4	2.26369	AT4G31070	4	0.798913	AT5G27920	1	2.3073
AT1G13540	6	1.22375	AT1G23880	1	1.64352	AT2G36660	2	2.05784	AT3G23570	2	2.79122	AT4G31080	2	2.31752	AT5G27930	4	2.32105
AT4G19220	4	1.22441	AT1G23980	4	1.6295	AT2G36670	4	2.16056	AT3G23580	1	2.58807	AT4G31130	4	2.8041	AT5G28010	7	1.52584
AT2G26380	4	1.22471	AT1G24020	5	3.68008	AT2G36680	2	2.01335	AT3G23590	4	2.42667	AT4G31140	5	2.38306	AT5G28020	1	2.52887
AT4G14650	9	1.22492	AT1G24030	4	1.55718	AT2G36690	5	1.95577	AT3G23600	2	3.2904	AT4G31150	1	1.61485	AT5G28040	6	2.60721
AT1G61700	1	1.22492	AT1G24050	2	3.10891	AT2G36730	6	1.82063	AT3G23620	2	2.4913	AT4G31170	3	2.69077	AT5G28080	4	1.42526
AT1G09220	6	1.22588	AT1G24070	4	2.3593	AT2G36750	6	0.90222	AT3G23630	1	1.09892	AT4G31180	1	3.04563	AT5G28150	4	2.43907
AT5G14650	4	1.22757	AT1G24100	6	2.97023	AT2G36810	2	2.42213	AT3G23660	2	2.12844	AT4G31230	6	1.06147	AT5G28210	2	0.731854
AT4G04080	1	1.228	AT1G24110	5	1.67341	AT2G36830	5	3.57498	AT3G23670	2	1.98252	AT4G31290	1	2.8289	AT5G28290	2	1.78451
AT1G26590	6	1.22845	AT1G24120	1	2.64936	AT2G36835	4	2.83357	AT3G23730	6	2.55342	AT4G31310	1	2.48291	AT5G28470	6	1.31479
AT2G23230	6	1.22908	AT1G24140	2	2.15584	AT2G36840	1	1.67322	AT3G23760	2	2.29281	AT4G31320	4	1.66379	AT5G28490	4	1.66689
AT1G23520	4	1.22921	AT1G24170	4	2.94413	AT2G36870	4	2.62067	AT3G23770	4	1.72969	AT4G31330	1	2.23353	AT5G28500	1	3.06812
AT3G10780	2	1.2295	AT1G24180	1	2.75294	AT2G36880	2	3.58491	AT3G23790	1	2.30847	AT4G31340	4	3.0385	AT5G28510	5	1.21584
AT5G61940	4	1.22982	AT1G24190	2	2.21801	AT2G36885	1	2.62406	AT3G23820	1	3.36556	AT4G31360	2	2.37107	AT5G28650	4	1.73313
AT4G33990	4	1.2305	AT1G24210	2	1.51402	AT2G36900	2	2.66885	AT3G23870	3	1.53498	AT4G31420	2	2.54902	AT5G28680	4	2.39903
AT5G48350	6	1.23101	AT1G24260	6	2.73774	AT2G36910	4	3.01034	AT3G23920	3	3.00069	AT4G31430	6	2.26642	AT5G29000	4	1.9707
AT4G10730	2	1.23181	AT1G24280	2	2.11518	AT2G36930	2	3.07155	AT3G23930	8	1.45214	AT4G31450	4	2.03038	AT5G32440	3	2.99881
AT3G44960	8	1.23189	AT1G24320	1	1.37461	AT2G36970	5	2.02322	AT3G23940	1	2.80791	AT4G31460	1	2.52375	AT5G32450	4	3.22702
AT1G51520	4	1.23195	AT1G24330	4	1.77634	AT2G36980	6	1.14214	AT3G23980	3	2.24199	AT4G31470	4	1.4784	AT5G32470	1	2.29917
AT4G21780	8	1.23308	AT1G24350	1	1.98551	AT2G37010	2	1.45552	AT3G23990	1	3.13135	AT4G31500	6	3.3377	AT5G33280	2	2.09513
AT2G34020	2	1.23316	AT1G24360	1	3.40387	AT2G37020	2	2.30563	AT3G24000	4	1.33655	AT4G31520	2	1.18364	AT5G33370	4	2.83153
AT5G17680	8	1.23357	AT1G24400	4	2.04147	AT2G37030	6	1.16051	AT3G24030	1	2.20785	AT4G31540	6	2.22179	AT5G34850	4	3.49369
AT3G19040	2	1.23533	AT1G24420	8	1.13212	AT2G37040	1	3.24894	AT3G24040	4	2.4024	AT4G31550	4	2.36115	AT5G34940	1	2.50353
AT5G20870	5	1.23567	AT1G24430	8	1.59396	AT2G37070	6	1.67559	AT3G24110	2	1.56942	AT4G31590	4	2.43949	AT5G35080	2	2.23853
AT3G02010	4	1.23578	AT1G24440	4	2.41176	AT2G37090	2	2.30187	AT3G24120	4	2.39547	AT4G31720	2	2.78689	AT5G35160	3	2.75436
AT1G80520	6	1.23586	AT1G24450	1	2.29983	AT2G37130	4	2.67997	AT3G24130	4	0.586755	AT4G31730	6	1.82658	AT5G35200	5	2.61099
AT1G69430	4	1.23602	AT1G24470	2	1.7444	AT2G37160	1	1.76743	AT3G24160	4	3.21707	AT4G31750	3	2.24037	AT5G35370	4	1.61665
AT2G32050	2	1.23648	AT1G24510	1	3.25775	AT2G37250	1	2.72926	AT3G24170	1	3.09116	AT4G31760	5	1.03752	AT5G35380	6	1.13691
AT5G37060	6	1.23659	AT1G24530	4	2.37097	AT2G37280	4	1.62379	AT3G24180	1	2.56832	AT4G31810	2	1.99717	AT5G35390	4	1.51111
AT5G61290	2	1.23687	AT1G24540	4	1.61134	AT2G37300	11	2.35831	AT3G24190	1	2.7747	AT4G31840	6	3.00585	AT5G35410	4	1.8454
AT3G57840	9	1.2371	AT1G24575	11	2.6116	AT2G37310	4	1.1701	AT3G24210	2	1.07184	AT4G31860	2	2.84683	AT5G35430	2	1.38914
AT3G18840	4	1.23727	AT1G24600	8	2.27722	AT2G37330	1	1.83423	AT3G24220	3	1.74488	AT4G31875	12	1.55431	AT5G35460	2	2.68913
AT1G52640	6	1.23729	AT1G24620	2	2.28478	AT2G37360	4	1.63375	AT3G24230	6	0.946761	AT4G31890	4	1.77995	AT5G35520	4	1.3873
AT5G27440	9	1.23759	AT1G24650	4	1.13411	AT2G37420	2	2.00662	AT3G24310	6	0.985941	AT4G31900	2	0.999188	AT5G35530	2	3.5851
AT3G14370	4	1.2385	AT1G24735	1	2.38434	AT2G37430	6	1.53451	AT3G24350	2	2.45462	AT4G31920	3	2.08626	AT5G35550	4	1.02328
AT1G79320	2	1.23882	AT1G24764	4	2.05902	AT2G37440	5	1.29206	AT3G24360	1	1.18495	AT4G31930	2	2.06379	AT5G35570	4	1.75953
AT5G15380	1	1.23998	AT1G25230	1	2.83888	AT2G37460	6	2.67146	AT3G24500	2	2.76957	AT4G31990	1	3.20745	AT5G35580	4	1.46416
AT1G61480	6	1.24023	AT1G25240	4	2.2738	AT2G37500	1	2.35027	AT3G24503	1	3.21129	AT4G32010	3	2.13639	AT5G35630	2	3.7749
AT1G13310	3	1.24169	AT1G25360	4	1.60633	AT2G37520	4	1.98755	AT3G24620	4	1.69519	AT4G32040	4	2.55184	AT5G35700	2	2.26922
AT5G02140	4	1.24298	AT1G25380	2	2.62241	AT2G37540	4	2.567	AT3G24660	4	2.06565	AT4G32070	2	2.22109	AT5G35735	5	2.88568
AT5G66700	4	1.24309	AT1G25390	4	2.36886	AT2G37550	2	2.67015	AT3G24750	8	1.2524	AT4G32120	6	2.4655	AT5G35750	1	2.32603
AT1G75150	6	1.24356	AT1G25400	8	2.39617	AT2G37560	2	1.60181	AT3G24790	4	0.705118	AT4G32170	6	1.59561	AT5G35770	5	0.962328
AT2G32020	1	1.24357	AT1G25450	4	2.71812	AT2G37570	4	2.49634	AT3G24810	4	1.54727	AT4G32190	5	2.46345	AT5G35790	2	2.87747
AT4G03230	6	1.24441	AT1G25460	4	0.791139	AT2G37650	6	1.83672	AT3G24830	2	3.6555	AT4G32260	1	3.58855	AT5G35840	1	2.06624
AT2G33640	2	1.24488	AT1G25490	2	3.06623	AT2G37670	4	1.60977	AT3G24840	6	1.67885	AT4G32290	4	2.69841	AT5G35940	4	1.59552
AT1G49000	5	1.24582	AT1G25510	4	2.01074	AT2G37700	3	0.653276	AT3G25050	4	2.40597	AT4G32300	4	2.47582	AT5G35960	4	1.47173
AT3G14950	1	1.24619	AT1G25520	1	2.6127	AT2G37710	6	2.6357	AT3G25110	1	2.14788	AT4G32320	2	2.19379	AT5G36160	2	2.82805
AT2G35600	4	1.24622	AT1G25530	4	2.41052	AT2G37760	2	2.6675	AT3G25120	4	2.41919	AT4G32330	4	2.77301	AT5G36170	1	2.71041
AT5G37570	6	1.24658	AT1G25540	2	2.29788	AT2G37840	2	1.83656	AT3G25130	6	1.96105	AT4G32410	4	3.00347	AT5G36220	7	1.9565
AT2G48110	4	1.24684	AT1G25550	3	2.75604	AT2G37870	6	1.60287	AT3G25150	4	2.75164	AT4G32430	4	1.01334	AT5G36250	4	2.2855
AT4G16460	10	1.24728	AT1G26130	3	1.76724	AT2G37890	2	1.39372	AT3G25160	2	2.0419	AT4G32460	6	3.00566	AT5G36260	4	1.90208
AT3G53160	6	1.24776	AT1G26190	1	1.92731	AT2G37900	4	1.52926	AT3G25170	9	2.96491	AT4G32470	2	3.45675	AT5G36890	4	2.30024
AT3G05240	4	1.24826	AT1G26230	1	2.32014	AT2G37940	2	2.61989	AT3G25190	1	2.59326	AT4G32520	2	2.68933	AT5G36910	6	2.30924
AT2G35700	4	1.24846	AT1G26270	3	2.66155	AT2G37980	4	1.93075	AT3G25230	2	2.85227	AT4G32540	4	1.19853	AT5G36940	1	2.12035
AT4G10640	4	1.24846	AT1G26300	3	2.16143	AT2G37990	2	2.55085	AT3G25250	4	1.74568	AT4G32560	2	2.15069	AT5G36950	1	1.95094
AT2G03210	4	1.24863	AT1G26310	6	1.25771	AT2G38010	1	2.16524	AT3G25260	4	2.18505	AT4G32650	4	1.98875	AT5G37060	6	1.23659
AT3G51970	2	1.24869	AT1G26320	6	2.02732	AT2G38040	1	2.78898	AT3G25290	5	2.69366	AT4G32660	2	2.46405	AT5G37070	5	2.63119
AT1G74770	2	1.2492	AT1G26340	2	1.98772	AT2G38060	2	1.58358	AT3G25410	1	2.35294	AT4G32690	1	2.0823	AT5G37160	4	1.07805
AT3G61920	7	1.24957	AT1G26390	7	1.64791	AT2G38080	6	2.74049	AT3G25420	3	1.00274	AT4G32720	2	2.5926	AT5G37280	2	0.687777
AT1G64310	4	1.25014	AT1G26410	7	1.11049	AT2G38110	4	2.64217	AT3G25470	1	3.19918	AT4G32730	2	1.87261	AT5G37290	2	2.03661
AT2G29740	6	1.25031	AT1G26440	1	2.05572	AT2G38120	2	2.86876	AT3G25530	1	3.10536	AT4G32750	4	1.93995	AT5G37300	4	2.40291
AT5G15840	4	1.25044	AT1G26470	4	2.58236	AT2G38140	4	3.2549	AT3G25545	3	2.10746	AT4G32770	1	2.67852	AT5G37310	2	2.56918
AT4G03600	6	1.25089	AT1G26480	2	1.90253	AT2G38170	2	3.54971	AT3G25560	4	2.00467	AT4G32830	2	2.3962	AT5G37360	4	2.85582
AT3G24750	8	1.2524	AT1G26520	1	1.68374	AT2G38250	2	1.63471	AT3G25600	2	2.66448	AT4G32840	4	2.13688	AT5G37450	4	0.785893
AT5G65070	4	1.25266	AT1G26540	6	1.72771	AT2G38280	2	2.73318	AT3G25610	3	2.07602	AT4G32850	2	2.65859	AT5G37490	4	1.06155
AT1G31430	6	1.2528	AT1G26560	4	2.67734	AT2G38310	4	3.26852	AT3G25730	4	1.95461	AT4G32870	1	2.64577	AT5G37540	4	2.42523
AT2G42180	6	1.25398	AT1G26570	1	2.36106	AT2G38330	4	2.45212	AT3G25790	3	1.44438	AT4G32880	4	1.99715	AT5G37550	7	1.56841
AT5G38400	11	1.25472	AT1G26580	4	2.6639	AT2G38360	3	2.53306	AT3G25805	1	2.37334	AT4G32890	4	1.65798	AT5G37570	6	1.24658
AT5G65230	4	1.25497	AT1G26590	6	1.22845	AT2G38400	1	2.8465	AT3G25870	7	2.17441	AT4G32910	2	2.58032	AT5G37630	2	1.75731
AT3G48810	4	1.25549	AT1G26610	4	1.52225	AT2G38460	1	2.16514	AT3G25890	4	2.35079	AT4G32920	4	2.29135	AT5G37660	5	1.18608
AT5G66150	2	1.25558	AT1G26620	5	1.95673	AT2G38465	6	2.50731	AT3G25900	1	2.3258	AT4G32930	2	2.83376	AT5G37670	4	2.1356
AT4G35650	1	1.2557	AT1G26640	1	2.59879	AT2G38490	6	1.29968	AT3G25950	4	1.38541	AT4G32940	1	3.51635	AT5G37680	2	2.33951
AT4G28560	4	1.25721	AT1G26650	4	2.67848	AT2G38510	4	0.615667	AT3G25970	4	1.07598	AT4G32950	4	0.832986	AT5G37690	4	2.43675
AT1G26310	6	1.25771	AT1G26670	2	3.06439	AT2G38600	4	1.2177	AT3G25990	4	1.20934	AT4G33000	4	2.31376	AT5G37740	6	2.63282
AT1G23210	6	1.25838	AT1G26690	2	2.43648	AT2G38610	2	2.3335	AT3G26010	6	0.825251	AT4G33010	1	3.51443	AT5G37770	2	3.08605
AT3G60650	11	1.25861	AT1G26700	6	0.680023	AT2G38640	6	2.09241	AT3G26020	3	2.20739	AT4G33020	4	0.875752	AT5G37790	4	2.13505
AT2G39690	6	1.25867	AT1G26740	3	2.25458	AT2G38660	1	2.22664	AT3G26030	3	2.56127	AT4G33040	6	2.39705	AT5G37830	1	2.5218
AT2G43840	6	1.25881	AT1G26800	2	2.06233	AT2G38700	1	2.60038	AT3G26040	8	0.811738	AT4G33070	1	1.98022	AT5G37840	6	0.909337
AT3G43660	1	1.25973	AT1G26820	2	2.50172	AT2G38710	1	2.68307	AT3G26090	5	2.16283	AT4G33080	4	2.66532	AT5G37930	5	2.38219
AT1G69190	1	1.26075	AT1G26830	2	2.68053	AT2G38720	4	1.67045	AT3G26100	2	2.78305	AT4G33100	2	2.07718	AT5G37970	7	1.36829
AT1G15990	4	1.26081	AT1G26840	2	2.1671	AT2G38730	1	2.39162	AT3G26130	1	1.05772	AT4G33140	1	2.33611	AT5G37980	6	1.57752
AT5G61650	2	1.2612	AT1G26850	4	3.31946	AT2G38750	6	2.53344	AT3G26150	6	1.07292	AT4G33170	4	0.938426	AT5G38020	6	2.20223
AT5G44010	6	1.26144	AT1G26900	4	1.68152	AT2G38760	4	1.9459	AT3G26190	6	0.916551	AT4G33180	4	1.36388	AT5G38030	6	2.40278
AT4G10550	4	1.26204	AT1G26910	2	2.54701	AT2G38810	2	2.4297	AT3G26200	6	1.96005	AT4G33200	4	2.19675	AT5G38040	6	1.46623
AT5G17470	2	1.26236	AT1G26920	7	2.76539	AT2G38820	4	2.63911	AT3G26210	6	2.46625	AT4G33220	6	2.68253	AT5G38070	5	1.6205
AT2G35770	4	1.26298	AT1G26930	4	2.3815	AT2G38860	1	2.67357	AT3G26220	6	2.04212	AT4G33230	6	1.72226	AT5G38110	2	2.19973
AT2G18420	5	1.26378	AT1G26960	4	1.99612	AT2G38870	1	3.24523	AT3G26280	6	2.27242	AT4G33240	2	2.32475	AT5G38120	4	1.87096
AT1G78440	4	1.26431	AT1G26970	4	1.05364	AT2G38900	6	2.82879	AT3G26310	6	1.76696	AT4G33250	2	3.10781	AT5G38130	6	1.6005
AT3G56380	4	1.26777	AT1G27000	4	3.04106	AT2G38905	1	2.64547	AT3G26350	6	0.959046	AT4G33300	4	2.89604	AT5G38150	6	1.83562
AT2G22630	4	1.26815	AT1G27040	4	1.89428	AT2G38910	4	1.63205	AT3G26370	4	2.5078	AT4G33330	2	1.28216	AT5G38210	4	1.66386
AT1G50280	4	1.2684	AT1G27080	5	1.28927	AT2G39020	1	2.38999	AT3G26410	1	2.12944	AT4G33390	5	1.76908	AT5G38220	4	2.08776
AT1G10800	7	1.2692	AT1G27130	6	2.82053	AT2G39030	1	2.10841	AT3G26440	4	2.36601	AT4G33400	2	2.30897	AT5G38290	1	2.27956
AT1G13610	2	1.26936	AT1G27150	1	2.47292	AT2G39040	5	1.39096	AT3G26480	1	1.11067	AT4G33420	4	2.43041	AT5G38400	11	1.25472
AT1G29200	4	1.26947	AT1G27190	4	2.80903	AT2G39060	6	1.62231	AT3G26520	4	3.71236	AT4G33430	4	2.50839	AT5G38450	5	1.03256
AT1G06800	4	1.26961	AT1G27200	1	2.19049	AT2G39130	4	2.23744	AT3G26540	4	1.15773	AT4G33440	4	1.97369	AT5G38470	2	3.05078
AT4G39590	8	1.26999	AT1G27210	3	2.09079	AT2G39170	5	2.40426	AT3G26570	1	3.09961	AT4G33450	4	1.16723	AT5G38480	2	3.29875
AT4G35030	4	1.27103	AT1G27240	2	1.158	AT2G39180	4	1.67533	AT3G26580	1	3.36596	AT4G33480	1	1.99539	AT5G38520	1	2.84085
AT1G65130	4	1.27165	AT1G27290	6	3.05035	AT2G39200	6	2.06187	AT3G26590	6	2.43324	AT4G33490	3	2.15113	AT5G38610	6	1.41051
AT3G30280	8	1.27167	AT1G27300	6	2.67801	AT2G39210	4	2.72144	AT3G26600	2	2.12623	AT4G33510	1	3.19363	AT5G38630	2	2.73719
AT1G76290	1	1.27172	AT1G27310	2	3.05361	AT2G39220	4	2.29299	AT3G26610	4	1.6496	AT4G33520	1	2.46029	AT5G38650	2	2.92957
AT5G66300	5	1.27188	AT1G27320	1	2.386	AT2G39230	4	1.35951	AT3G26630	6	2.01689	AT4G33530	4	2.4933	AT5G38660	1	3.03402
AT3G52270	2	1.27275	AT1G27360	6	2.16174	AT2G39240	2	0.775226	AT3G26640	2	2.12328	AT4G33550	5	1.61543	AT5G38670	9	0.723088
AT3G60100	1	1.27282	AT1G27370	6	2.14011	AT2G39250	6	1.40228	AT3G26650	1	4.0538	AT4G33630	2	2.6355	AT5G38700	6	1.71456
AT5G42450	6	1.27372	AT1G27385	1	2.66367	AT2G39280	2	2.06525	AT3G26690	3	2.43989	AT4G33640	2	3.12906	AT5G38710	1	2.26754
AT4G35710	7	1.27385	AT1G27400	2	3.47103	AT2G39310	4	3.0326	AT3G26700	5	1.92578	AT4G33650	2	2.41406	AT5G38720	2	2.22351
AT2G16870	8	1.27445	AT1G27435	4	2.91752	AT2G39330	6	2.73944	AT3G26710	1	3.06944	AT4G33680	1	3.30196	AT5G38760	7	2.92917
AT3G48010	4	1.27558	AT1G27440	3	2.17215	AT2G39350	4	2.39935	AT3G26720	2	2.67064	AT4G33700	2	2.68782	AT5G38800	4	0.905934
AT2G43690	6	1.27563	AT1G27460	2	2.41287	AT2G39360	4	2.44617	AT3G26740	5	3.54878	AT4G33720	4	2.31233	AT5G38820	3	1.68326
AT3G04510	4	1.27604	AT1G27510	2	2.31998	AT2G39380	6	1.57115	AT3G26750	4	1.65921	AT4G33730	4	1.44693	AT5G38830	1	2.96005
AT2G43660	4	1.27615	AT1G27520	2	2.38805	AT2G39390	2	3.09485	AT3G26760	5	1.48121	AT4G33870	4	0.856595	AT5G38895	3	2.40966
AT3G13770	4	1.27733	AT1G27530	2	3.17277	AT2G39400	4	2.54096	AT3G26770	5	2.07567	AT4G33890	4	2.49053	AT5G38900	1	1.62192
AT4G23210	6	1.27739	AT1G27600	2	2.18718	AT2G39410	2	1.10356	AT3G26810	4	2.31125	AT4G33905	2	1.46812	AT5G38970	4	1.12248
AT2G46760	1	1.27774	AT1G27620	4	0.956242	AT2G39420	4	2.61463	AT3G26830	6	1.91361	AT4G33910	3	2.58617	AT5G39040	1	2.27518
AT2G44910	4	1.27797	AT1G27680	1	2.1334	AT2G39430	6	1.67045	AT3G26860	9	2.60929	AT4G33920	4	2.45472	AT5G39080	7	2.33144
AT1G68090	2	1.27939	AT1G27690	5	2.11109	AT2G39480	3	2.38353	AT3G26890	2	2.7055	AT4G33925	2	1.63798	AT5G39090	7	1.98227
AT1G12030	4	1.2796	AT1G27720	2	1.34357	AT2G39510	6	2.26497	AT3G26910	4	2.11838	AT4G33950	4	2.28972	AT5G39210	1	2.49189
AT4G20370	5	1.2807	AT1G27730	6	3.08429	AT2G39530	6	1.86714	AT3G26932	1	1.91328	AT4G33985	5	1.84342	AT5G39310	6	2.09227
AT3G29970	3	1.28098	AT1G27740	4	1.18338	AT2G39560	9	1.56823	AT3G26940	4	0.988302	AT4G33990	4	1.2305	AT5G39340	3	2.70239
AT1G67460	1	1.28125	AT1G27760	2	2.47537	AT2G39570	3	3.04631	AT3G26950	4	2.23122	AT4G34000	4	2.0328	AT5G39350	4	1.75152
AT4G33330	2	1.28216	AT1G27770	2	2.88414	AT2G39590	2	1.08645	AT3G26960	6	2.38115	AT4G34020	1	1.3782	AT5G39360	4	2.18597
AT4G36470	6	1.2823	AT1G27910	4	1.80188	AT2G39620	4	1.09554	AT3G26980	3	2.62347	AT4G34040	4	2.39808	AT5G39430	2	0.818544
AT1G04360	4	1.28255	AT1G27920	4	1.79185	AT2G39640	5	0.993841	AT3G27000	2	1.40154	AT4G34050	1	3.62798	AT5G39500	2	2.21233
AT1G32250	2	1.28303	AT1G27930	4	2.63931	AT2G39660	4	2.49212	AT3G27010	4	1.834	AT4G34090	2	2.63032	AT5G39510	2	3.1169
AT1G73690	2	1.28473	AT1G27940	4	1.45415	AT2G39690	6	1.25867	AT3G27020	4	2.93157	AT4G34138	7	2.38976	AT5G39580	4	1.96142
AT2G42940	6	1.28517	AT1G28010	4	1.56297	AT2G39700	5	2.85167	AT3G27060	1	2.90452	AT4G34190	4	3.3767	AT5G39600	3	2.59085
AT1G33350	6	1.2859	AT1G28040	4	0.704239	AT2G39710	4	2.01421	AT3G27150	4	1.47822	AT4G34200	1	3.15119	AT5G39610	4	2.27341
AT4G20090	4	1.28682	AT1G28050	4	2.35749	AT2G39720	4	2.35476	AT3G27170	2	2.03756	AT4G34215	1	2.29186	AT5G39630	2	0.972149
AT3G12060	4	1.28708	AT1G28070	4	2.10218	AT2G39725	2	2.18507	AT3G27190	2	2.31396	AT4G34220	4	2.33015	AT5G39650	5	1.5825
AT5G41900	1	1.28886	AT1G28090	1	1.86823	AT2G39750	4	2.56096	AT3G27210	6	2.30412	AT4G34230	3	2.90324	AT5G39670	5	2.25827
AT1G03390	4	1.2891	AT1G28110	5	2.38482	AT2G39760	4	2.46757	AT3G27220	1	1.91233	AT4G34240	1	2.67157	AT5G39680	4	0.956244
AT1G27080	5	1.28927	AT1G28120	2	2.55355	AT2G39770	1	3.17606	AT3G27230	4	2.65928	AT4G34250	4	2.31173	AT5G39850	1	2.53934
AT1G05990	2	1.28973	AT1G28130	5	2.21086	AT2G39780	1	3.0561	AT3G27260	4	2.65431	AT4G34260	1	2.62006	AT5G39890	4	2.12019
AT5G61160	7	1.28979	AT1G28140	1	2.81907	AT2G39820	1	1.50658	AT3G27270	4	1.29273	AT4G34265	7	2.51993	AT5G39900	1	1.55905
AT2G17940	6	1.29028	AT1G28150	1	2.87045	AT2G39830	3	1.7926	AT3G27300	2	2.547	AT4G34270	2	2.54402	AT5G39910	4	1.09419
AT4G13690	4	1.29148	AT1G28210	1	1.50522	AT2G39840	2	2.48412	AT3G27320	4	1.87359	AT4G34290	1	2.79141	AT5G39930	1	0.766783
AT2G37440	5	1.29206	AT1G28220	5	1.42516	AT2G39850	5	2.44158	AT3G27340	1	2.30563	AT4G34350	1	3.26207	AT5G39940	1	1.79022
AT5G24230	4	1.29251	AT1G28230	5	2.32006	AT2G39870	9	2.56365	AT3G27350	6	2.6017	AT4G34370	2	2.2275	AT5G39950	2	3.19257
AT3G27270	4	1.29273	AT1G28240	4	2.39864	AT2G39880	3	1.63876	AT3G27380	1	3.07135	AT4G34480	5	2.52532	AT5G39970	1	1.37563
AT3G53250	6	1.29347	AT1G28250	4	2.26719	AT2G39890	4	2.69845	AT3G27390	4	2.41948	AT4G34490	2	3.24647	AT5G39990	4	2.29291
AT2G25440	7	1.29385	AT1G28270	6	2.87835	AT2G39900	4	2.76671	AT3G27440	2	1.37932	AT4G34500	4	2.26926	AT5G40020	4	2.26601
AT1G03540	4	1.29412	AT1G28330	4	3.01798	AT2G39910	3	1.61408	AT3G27470	4	1.93423	AT4G34540	5	2.08739	AT5G40030	4	1.43147
AT1G06750	4	1.29412	AT1G28375	11	1.933	AT2G39930	1	2.48536	AT3G27520	7	1.47218	AT4G34600	8	2.19836	AT5G40090	8	1.04911
AT1G06250	6	1.29419	AT1G28380	4	2.71927	AT2G39940	6	2.34104	AT3G27530	2	2.45991	AT4G34610	5	2.22179	AT5G40100	8	1.20455
AT1G74650	4	1.29439	AT1G28400	11	3.14302	AT2G39950	4	2.22675	AT3G27560	4	2.21393	AT4G34620	1	3.85777	AT5G40140	4	1.40651
AT5G62760	1	1.29459	AT1G28430	5	1.87065	AT2G39980	6	2.46683	AT3G27570	1	2.53707	AT4G34670	2	3.65322	AT5G40150	5	2.0567
AT2G30480	6	1.29555	AT1G28440	4	2.68405	AT2G40000	4	3.20263	AT3G27610	1	2.08061	AT4G34700	2	3.26193	AT5G40190	1	2.38394
AT3G28960	4	1.29621	AT1G28480	5	2.2812	AT2G40010	2	1.93182	AT3G27620	1	1.13156	AT4G34710	1	3.4201	AT5G40200	1	2.47008
AT5G13270	4	1.29722	AT1G28520	4	1.85914	AT2G40090	1	2.30761	AT3G27670	2	2.26313	AT4G34750	5	2.407	AT5G40230	7	1.73065
AT5G66960	1	1.29773	AT1G28530	4	2.06905	AT2G40100	3	3.23026	AT3G27770	3	2.918	AT4G34770	7	2.11487	AT5G40250	4	2.42835
AT1G66470	4	1.29834	AT1G28540	6	2.32356	AT2G40150	6	1.93146	AT3G27810	6	1.94102	AT4G34840	1	1.8917	AT5G40260	6	1.89461
AT2G40790	2	1.29834	AT1G28550	2	1.70863	AT2G40160	6	1.46705	AT3G27820	1	3.12672	AT4G34850	4	1.74551	AT5G40380	6	1.98146
AT3G05480	2	1.29854	AT1G28680	4	2.43983	AT2G40230	4	1.8374	AT3G27870	3	2.04803	AT4G34860	4	2.18806	AT5G40390	4	2.35094
AT1G73610	6	1.29883	AT1G28690	4	0.770229	AT2G40240	4	1.32262	AT3G27890	1	2.73914	AT4G34870	1	3.64168	AT5G40410	4	1.31927
AT2G38490	6	1.29968	AT1G28760	3	1.74343	AT2G40250	4	1.35151	AT3G27920	6	1.49784	AT4G34940	4	1.49918	AT5G40460	7	1.82841
AT1G17630	4	1.29976	AT1G28960	1	2.51468	AT2G40280	4	2.27786	AT3G27930	3	2.38443	AT4G34950	4	2.99154	AT5G40500	2	2.3378
AT5G64890	11	1.30006	AT1G29070	4	3.44361	AT2G40290	1	2.85374	AT3G27950	6	1.06216	AT4G34960	2	2.44288	AT5G40510	2	1.96087
AT1G16150	6	1.30068	AT1G29080	6	0.645503	AT2G40300	2	2.7772	AT3G27960	1	2.4485	AT4G34970	5	1.67525	AT5G40520	5	1.8909
AT5G53320	4	1.3011	AT1G29110	6	0.80686	AT2G40316	2	2.31726	AT3G28007	4	2.59299	AT4G34980	4	2.87425	AT5G40530	1	2.08148
AT1G50400	2	1.30209	AT1G29160	3	2.16886	AT2G40330	4	2.15502	AT3G28040	4	2.59409	AT4G35000	4	3.27048	AT5G40550	3	1.83032
AT3G42725	5	1.30222	AT1G29195	6	1.68559	AT2G40370	5	1.95229	AT3G28140	1	1.7724	AT4G35020	4	2.55923	AT5G40560	1	0.8645
AT5G10280	4	1.30338	AT1G29200	4	1.26947	AT2G40400	3	2.48134	AT3G28150	4	1.94534	AT4G35030	4	1.27103	AT5G40580	2	2.76738
AT5G13600	4	1.30403	AT1G29220	2	2.24325	AT2G40410	1	2.40987	AT3G28180	4	2.80307	AT4G35040	4	2.54688	AT5G40640	4	1.9086
AT3G03580	4	1.30418	AT1G29250	3	3.31374	AT2G40420	4	2.21711	AT3G28190	11	1.015	AT4G35050	2	2.14411	AT5G40645	4	1.54822
AT3G49740	4	1.30515	AT1G29280	4	2.44127	AT2G40435	4	1.91284	AT3G28200	5	2.48622	AT4G35060	6	2.89962	AT5G40650	1	2.84684
AT4G14170	4	1.3059	AT1G29310	2	2.52954	AT2G40460	4	2.75712	AT3G28220	7	3.01855	AT4G35110	8	2.42526	AT5G40660	1	2.25537
AT2G43880	6	1.30601	AT1G29330	2	2.37258	AT2G40480	6	2.23889	AT3G28330	11	0.924668	AT4G35120	8	1.05648	AT5G40680	4	1.15573
AT3G53450	4	1.30606	AT1G29340	4	2.82345	AT2G40490	1	3.00593	AT3G28340	4	2.29455	AT4G35130	4	1.4246	AT5G40710	2	2.0969
AT2G29770	9	1.30628	AT1G29400	2	2.48457	AT2G40540	4	2.4881	AT3G28345	4	1.46997	AT4G35170	4	0.689668	AT5G40740	4	1.92759
AT3G50990	5	1.30651	AT1G29470	4	3.3569	AT2G40550	2	2.35603	AT3G28430	2	1.99348	AT4G35180	4	2.52237	AT5G40750	11	0.930039
AT1G50990	4	1.30668	AT1G29520	4	1.99436	AT2G40570	2	1.94708	AT3G28450	4	2.39243	AT4G35190	4	1.93125	AT5G40760	2	2.83447
AT4G35290	6	1.30685	AT1G29530	9	2.09142	AT2G40580	6	0.616242	AT3G28460	1	2.31326	AT4G35220	1	2.54464	AT5G40780	4	2.83306
AT1G09170	4	1.30694	AT1G29660	6	3.10226	AT2G40610	5	2.9424	AT3G28480	3	2.54096	AT4G35230	4	2.82388	AT5G40870	2	2.41575
AT3G22810	4	1.30739	AT1G29670	6	3.29187	AT2G40670	4	2.51595	AT3G28630	4	1.40021	AT4G35260	1	2.9119	AT5G40930	3	2.73974
AT3G61910	5	1.3076	AT1G29680	1	2.40402	AT2G40700	2	1.89362	AT3G28670	2	2.07658	AT4G35280	4	1.05107	AT5G40970	6	2.06865
AT1G76190	6	1.30784	AT1G29690	4	2.34884	AT2G40765	11	2.93322	AT3G28690	4	2.49302	AT4G35290	6	1.30685	AT5G40980	6	2.15541
AT5G06200	6	1.3081	AT1G29700	1	2.4893	AT2G40790	2	1.29834	AT3G28700	1	1.95392	AT4G35300	1	2.37944	AT5G40990	4	0.951297
AT1G30760	7	1.30833	AT1G29710	4	1.49012	AT2G40800	3	2.19966	AT3G28740	7	2.2356	AT4G35320	6	2.08752	AT5G41000	4	1.78571
AT2G20520	6	1.30843	AT1G29760	2	2.59778	AT2G40830	4	2.38712	AT3G28760	1	2.14793	AT4G35350	3	2.54844	AT5G41040	4	2.34387
AT5G06790	6	1.30897	AT1G29770	2	0.787549	AT2G40890	4	2.93018	AT3G28850	4	2.45461	AT4G35360	2	2.68947	AT5G41050	6	2.16233
AT3G63470	5	1.3091	AT1G29780	2	0.797009	AT2G40900	6	2.19598	AT3G28860	4	2.83437	AT4G35370	1	1.08429	AT5G41060	4	2.02586
AT4G38780	2	1.30961	AT1G29790	4	2.39608	AT2G40910	9	0.831326	AT3G28910	4	2.20907	AT4G35380	2	1.69918	AT5G41070	4	2.11518
AT1G31490	4	1.3115	AT1G29820	1	2.2713	AT2G40930	2	2.33326	AT3G28950	1	2.47247	AT4G35420	4	2.28924	AT5G41100	4	1.89198
AT2G01900	5	1.31177	AT1G29850	1	3.27711	AT2G40940	1	2.563	AT3G28960	4	1.29621	AT4G35440	1	1.90127	AT5G41150	1	1.90659
AT4G30430	4	1.31207	AT1G29980	6	2.65879	AT2G40950	3	2.19752	AT3G29010	1	1.73694	AT4G35470	1	2.48938	AT5G41170	7	1.3854
AT1G67540	7	1.31214	AT1G29990	2	2.77893	AT2G40960	2	1.92846	AT3G29030	5	2.80438	AT4G35480	2	2.33276	AT5G41180	4	1.80206
AT4G11140	3	1.31225	AT1G30000	2	2.24414	AT2G40980	4	2.09607	AT3G29035	4	2.13859	AT4G35500	2	2.16591	AT5G41250	6	0.730683
AT2G15630	5	1.31237	AT1G30040	4	2.22234	AT2G41010	7	2.40299	AT3G29070	2	1.40837	AT4G35510	8	2.06171	AT5G41260	4	2.30066
AT2G45120	4	1.31268	AT1G30080	4	1.47655	AT2G41050	2	1.55531	AT3G29090	1	2.32735	AT4G35540	3	1.99638	AT5G41310	4	1.36935
AT4G17760	2	1.31305	AT1G30090	4	2.41169	AT2G41060	2	1.92391	AT3G29160	2	2.67916	AT4G35570	4	2.72398	AT5G41330	2	1.8542
AT3G07070	4	1.31312	AT1G30100	3	1.04288	AT2G41070	5	2.51511	AT3G29180	2	2.81357	AT4G35580	6	2.2904	AT5G41340	2	2.87264
AT1G05300	4	1.31341	AT1G30120	1	3.11292	AT2G41080	4	1.77711	AT3G29185	1	2.54237	AT4G35600	6	2.25265	AT5G41350	3	2.35959
AT5G28470	6	1.31479	AT1G30130	1	2.54421	AT2G41120	1	2.13388	AT3G29230	4	2.26631	AT4G35620	2	1.70827	AT5G41400	2	2.27408
AT1G78990	4	1.31495	AT1G30135	8	1.78982	AT2G41140	4	2.68741	AT3G29270	4	2.34184	AT4G35630	1	3.15892	AT5G41460	4	2.01511
AT3G09660	1	1.31629	AT1G30160	11	1.34705	AT2G41160	2	2.47615	AT3G29280	4	2.14851	AT4G35650	1	1.2557	AT5G41490	11	0.814811
AT1G07740	4	1.31632	AT1G30200	4	2.6688	AT2G41180	6	2.22385	AT3G29300	11	0.946514	AT4G35670	4	1.90968	AT5G41520	2	3.5931
AT2G01810	2	1.3168	AT1G30220	1	1.76408	AT2G41190	4	2.11332	AT3G29320	1	2.89748	AT4G35690	7	0.916603	AT5G41550	9	1.06562
AT1G71120	4	1.3172	AT1G30240	2	1.91284	AT2G41210	4	1.75695	AT3G29350	3	2.82304	AT4G35710	7	1.27385	AT5G41560	5	2.43798
AT3G30260	6	1.31776	AT1G30300	1	2.04034	AT2G41220	1	2.59876	AT3G29360	1	2.9783	AT4G35760	1	2.71209	AT5G41610	4	1.65884
AT4G29140	4	1.31806	AT1G30350	6	1.46949	AT2G41290	4	2.44582	AT3G29400	6	2.16542	AT4G35780	3	2.18898	AT5G41620	4	1.68526
AT3G19330	4	1.31817	AT1G30360	4	3.21609	AT2G41310	4	2.02311	AT3G29590	6	1.45372	AT4G35790	4	2.77076	AT5G41650	1	1.74185
AT4G30700	4	1.31824	AT1G30370	4	1.4995	AT2G41330	4	1.75579	AT3G29635	7	0.88136	AT4G35860	2	2.662	AT5G41670	1	3.03618
AT5G10210	7	1.31858	AT1G30380	3	4.14345	AT2G41340	2	1.40315	AT3G29670	6	1.7178	AT4G35880	4	1.95097	AT5G41700	4	3.78823
AT3G11460	4	1.31884	AT1G30400	2	2.70601	AT2G41370	1	1.71109	AT3G29810	4	2.54154	AT4G35905	1	2.26665	AT5G41730	4	1.18381
AT4G18630	9	1.31897	AT1G30440	4	2.82828	AT2G41380	1	2.23387	AT3G29970	3	1.28098	AT4G35910	2	2.19147	AT5G41770	2	2.36652
AT3G62610	4	1.31918	AT1G30490	4	2.38897	AT2G41480	4	1.82508	AT3G30180	4	2.46777	AT4G35920	2	2.50136	AT5G41800	4	2.00459
AT5G40410	4	1.31927	AT1G30500	4	2.1525	AT2G41490	1	2.29899	AT3G30210	6	0.787108	AT4G35970	3	1.67176	AT5G41870	4	2.15384
AT1G52660	7	1.3199	AT1G30510	2	2.4727	AT2G41510	4	0.932396	AT3G30260	6	1.31776	AT4G36000	6	0.854146	AT5G41890	4	1.00071
AT5G62180	4	1.31995	AT1G30530	5	2.99305	AT2G41530	1	3.18222	AT3G30280	8	1.27167	AT4G36020	2	2.67901	AT5G41900	1	1.28886
AT4G29650	1	1.32164	AT1G30540	1	2.12858	AT2G41540	1	2.89473	AT3G30300	4	2.45321	AT4G36030	4	1.73097	AT5G41920	4	1.95682
AT2G40240	4	1.32262	AT1G30560	2	0.688779	AT2G41550	11	2.11231	AT3G30340	6	1.51864	AT4G36110	6	1.80824	AT5G41940	2	2.57675
AT2G02980	4	1.32265	AT1G30570	4	1.70507	AT2G41560	4	2.71813	AT3G30350	11	1.18632	AT4G36150	8	1.90039	AT5G41960	4	2.51534
AT2G26480	6	1.32304	AT1G30580	1	3.0734	AT2G41620	2	2.44899	AT3G30390	3	3.30528	AT4G36180	4	2.58453	AT5G41970	1	2.7309
AT1G71930	5	1.32351	AT1G30600	1	1.84332	AT2G41630	1	2.86059	AT3G30530	4	1.06441	AT4G36210	1	2.87628	AT5G42000	2	2.37722
AT3G10710	6	1.32425	AT1G30640	3	2.15062	AT2G41640	4	2.29732	AT3G30775	1	3.42789	AT4G36220	5	2.50149	AT5G42010	4	1.62825
AT4G16750	5	1.32433	AT1G30650	5	1.61173	AT2G41705	2	2.07477	AT3G32930	4	2.78908	AT4G36250	1	2.8275	AT5G42030	4	2.42743
AT4G29050	6	1.3244	AT1G30700	7	2.1494	AT2G41740	2	2.63038	AT3G33520	2	2.4413	AT4G36290	2	1.90415	AT5G42070	2	2.49161
AT3G06460	2	1.32473	AT1G30710	7	2.29311	AT2G41760	2	2.26004	AT3G33530	2	2.45927	AT4G36350	4	1.36296	AT5G42080	2	2.9651
AT5G57140	1	1.32494	AT1G30740	7	0.938833	AT2G41770	1	2.22423	AT3G42640	4	2.83804	AT4G36360	6	3.07856	AT5G42090	2	3.0442
AT3G04530	4	1.32519	AT1G30750	11	1.79932	AT2G41790	1	2.62338	AT3G42670	2	1.6925	AT4G36380	5	2.11339	AT5G42100	4	3.00291
AT1G65110	3	1.32521	AT1G30760	7	1.30833	AT2G41800	6	1.83665	AT3G42725	5	1.30222	AT4G36410	2	2.15835	AT5G42120	5	0.858075
AT3G58350	2	1.32559	AT1G30825	2	2.05916	AT2G41810	6	1.16575	AT3G42790	4	2.87177	AT4G36420	1	1.99974	AT5G42140	4	1.59641
AT1G14680	4	1.32586	AT1G30840	5	2.0713	AT2G41820	4	2.11501	AT3G42850	1	1.80785	AT4G36450	3	1.12897	AT5G42180	5	2.47954
AT4G22070	4	1.326	AT1G30850	6	0.881513	AT2G41830	2	2.02358	AT3G42880	5	1.69987	AT4G36470	6	1.2823	AT5G42190	6	3.21826
AT2G14860	2	1.32649	AT1G30860	2	2.18911	AT2G41840	2	3.69132	AT3G42950	4	1.93863	AT4G36500	8	2.94607	AT5G42250	5	2.25315
AT5G06540	4	1.3267	AT1G30870	5	1.97298	AT2G41850	5	1.08225	AT3G42960	4	1.78541	AT4G36530	1	2.82709	AT5G42270	1	3.38557
AT1G55610	4	1.32681	AT1G30880	11	3.04783	AT2G41860	4	2.12457	AT3G43110	8	1.11772	AT4G36540	4	2.67087	AT5G42320	1	2.2871
AT2G22410	6	1.32735	AT1G30890	2	2.50316	AT2G41870	4	2.03817	AT3G43120	4	2.49589	AT4G36580	1	1.43088	AT5G42340	4	1.84077
AT4G13330	4	1.32771	AT1G30910	1	2.47495	AT2G41880	1	2.31489	AT3G43190	1	1.49115	AT4G36610	4	2.19513	AT5G42370	1	1.86077
AT4G00080	6	1.32781	AT1G30970	2	2.00193	AT2G41930	4	0.812388	AT3G43210	4	1.59657	AT4G36640	2	2.40259	AT5G42420	2	2.29542
AT4G18990	4	1.32822	AT1G31010	4	1.92521	AT2G41940	4	2.53109	AT3G43220	2	2.48945	AT4G36660	6	2.31344	AT5G42440	4	1.39397
AT5G04390	6	1.32854	AT1G31040	4	1.56038	AT2G41950	1	2.55139	AT3G43270	6	2.42151	AT4G36670	4	2.46475	AT5G42450	6	1.27372
AT5G65100	4	1.32874	AT1G31060	11	1.36543	AT2G41960	3	2.30504	AT3G43300	2	2.51451	AT4G36680	4	2.25479	AT5G42470	2	2.203
AT1G33750	7	1.32875	AT1G31070	1	1.87871	AT2G41970	4	1.96779	AT3G43600	2	2.16222	AT4G36730	3	2.75885	AT5G42520	4	2.6705
AT5G19610	2	1.32938	AT1G31170	1	3.01169	AT2G41980	5	2.12136	AT3G43630	1	1.38948	AT4G36760	1	2.85317	AT5G42570	4	2.50941
AT3G03480	6	1.3301	AT1G31230	1	2.54302	AT2G41990	4	2.23775	AT3G43660	1	1.25973	AT4G36770	6	1.15654	AT5G42670	4	2.19259
AT3G15800	4	1.33056	AT1G31260	4	0.685709	AT2G42010	6	2.28126	AT3G43670	1	2.0633	AT4G36790	1	2.10897	AT5G42700	3	1.1331
AT4G05100	4	1.3309	AT1G31300	2	2.5626	AT2G42030	2	2.51224	AT3G43700	4	1.88101	AT4G36810	1	2.73908	AT5G42720	4	2.31983
AT5G16860	4	1.33113	AT1G31320	4	1.58562	AT2G42080	2	2.14501	AT3G43750	4	0.837223	AT4G36860	3	2.60967	AT5G42740	1	2.74679
AT1G56360	4	1.3314	AT1G31330	1	3.81364	AT2G42110	6	1.96141	AT3G43790	4	1.54701	AT4G36880	4	2.06373	AT5G42750	7	1.98842
AT1G75290	5	1.33216	AT1G31410	1	2.29302	AT2G42120	1	2.03836	AT3G43800	6	2.66841	AT4G36890	2	2.50214	AT5G42765	4	2.49721
AT1G17600	8	1.33276	AT1G31420	4	2.77199	AT2G42130	2	2.79026	AT3G43860	6	2.6766	AT4G36940	1	2.34214	AT5G42790	1	3.16363
AT2G34400	4	1.33324	AT1G31430	6	1.2528	AT2G42140	4	0.962843	AT3G43930	2	0.760735	AT4G36980	2	2.51241	AT5G42810	2	2.30638
AT1G70500	4	1.33351	AT1G31450	4	0.770548	AT2G42160	2	1.9999	AT3G44100	2	3.14936	AT4G37000	4	2.71433	AT5G42830	6	2.09162
AT3G16710	5	1.3338	AT1G31470	6	2.18937	AT2G42180	6	1.25398	AT3G44110	2	3.51106	AT4G37010	2	2.02938	AT5G42860	4	2.22423
AT5G58782	1	1.33419	AT1G31480	2	2.05371	AT2G42190	6	2.49949	AT3G44190	1	2.70285	AT4G37050	6	2.09456	AT5G42880	6	1.95468
AT1G75590	6	1.33492	AT1G31490	4	1.3115	AT2G42200	4	2.31644	AT3G44250	6	1.65789	AT4G37090	6	2.15505	AT5G42890	1	3.19499
AT1G01390	6	1.33602	AT1G31550	6	2.31227	AT2G42240	2	1.67539	AT3G44260	2	2.93989	AT4G37120	2	2.82398	AT5G42910	4	0.901811
AT5G48940	5	1.33617	AT1G31760	1	1.65756	AT2G42270	2	2.1261	AT3G44280	6	2.58541	AT4G37130	2	2.07741	AT5G42940	4	2.53331
AT5G01830	4	1.33637	AT1G31770	4	2.11084	AT2G42280	4	2.00925	AT3G44320	1	2.37715	AT4G37170	4	1.3768	AT5G42960	4	2.41017
AT3G24000	4	1.33655	AT1G31780	2	2.47747	AT2G42290	4	1.67413	AT3G44330	2	2.56519	AT4G37180	3	2.36928	AT5G42980	2	3.81804
AT2G21800	4	1.33673	AT1G31800	2	2.74134	AT2G42300	4	2.24292	AT3G44350	4	1.21795	AT4G37190	2	1.90708	AT5G42990	2	2.58919
AT1G73700	4	1.33748	AT1G31820	2	2.21218	AT2G42320	3	2.47018	AT3G44460	4	1.9045	AT4G37280	2	2.55553	AT5G43000	11	0.728031
AT5G62250	4	1.33948	AT1G31830	2	2.50849	AT2G42350	4	1.78285	AT3G44610	4	2.11042	AT4G37290	8	1.3766	AT5G43010	1	2.80738
AT2G42960	4	1.34062	AT1G31850	4	2.48269	AT2G42360	4	1.15161	AT3G44720	1	2.42988	AT4G37295	11	1.39302	AT5G43020	4	2.04852
AT3G53080	4	1.34066	AT1G31860	1	2.60685	AT2G42380	4	1.46854	AT3G44850	2	2.12317	AT4G37300	4	3.06329	AT5G43060	3	3.07636
AT2G20400	4	1.34142	AT1G31910	2	3.25975	AT2G42440	4	0.696403	AT3G44880	1	2.90672	AT4G37320	7	1.53018	AT5G43080	3	1.74664
AT1G73410	4	1.3418	AT1G31920	6	2.11437	AT2G42490	1	2.86232	AT3G44890	1	3.19646	AT4G37330	7	2.45127	AT5G43100	3	1.98191
AT5G04330	5	1.34221	AT1G31930	2	2.32257	AT2G42520	2	2.69663	AT3G44910	7	0.724725	AT4G37340	7	0.934598	AT5G43120	4	1.16375
AT2G23260	6	1.34312	AT1G31940	4	2.489	AT2G42530	11	2.89885	AT3G44940	7	1.53081	AT4G37370	7	2.23501	AT5G43130	2	2.73095
AT1G71060	6	1.34313	AT1G32030	8	0.975696	AT2G42540	11	3.23395	AT3G44960	8	1.23189	AT4G37380	4	1.7571	AT5G43170	6	2.10208
AT1G27720	2	1.34357	AT1G32050	2	3.33759	AT2G42570	6	2.3983	AT3G44990	4	2.71934	AT4G37430	7	2.16849	AT5G43180	1	2.06676
AT1G68320	6	1.3436	AT1G32080	1	3.253	AT2G42580	2	2.74339	AT3G45010	2	3.30897	AT4G37470	1	2.85126	AT5G43270	6	2.56335
AT5G52850	4	1.34411	AT1G32090	4	2.03984	AT2G42590	2	3.40882	AT3G45040	2	2.54781	AT4G37490	2	1.91345	AT5G43340	4	1.17519
AT1G71380	6	1.34444	AT1G32100	5	2.51046	AT2G42670	4	1.94592	AT3G45090	1	2.16568	AT4G37540	4	2.47552	AT5G43380	2	1.64875
AT1G71000	1	1.3459	AT1G32150	3	1.99824	AT2G42680	2	3.4067	AT3G45140	6	3.65316	AT4G37610	2	2.93211	AT5G43410	4	0.789573
AT3G58000	4	1.34666	AT1G32160	3	2.8523	AT2G42690	4	3.0612	AT3G45160	11	3.18274	AT4G37630	4	1.74697	AT5G43430	1	2.61842
AT1G30160	11	1.34705	AT1G32170	4	2.7488	AT2G42700	2	2.2676	AT3G45190	2	2.31708	AT4G37640	4	2.73658	AT5G43460	4	3.39938
AT3G15240	4	1.34715	AT1G32180	4	0.945507	AT2G42790	1	2.93473	AT3G45220	1	0.737977	AT4G37660	1	2.04634	AT5G43590	6	0.939142
AT3G10950	2	1.34725	AT1G32200	1	2.613	AT2G42800	1	2.13266	AT3G45260	4	2.02149	AT4G37670	1	1.64252	AT5G43670	2	1.87489
AT2G25150	5	1.34783	AT1G32210	2	3.09581	AT2G42830	4	2.20082	AT3G45280	3	2.04324	AT4G37710	7	0.720623	AT5G43700	6	2.671
AT5G52630	4	1.34848	AT1G32230	4	3.07268	AT2G42850	4	1.04049	AT3G45290	6	1.76412	AT4G37740	4	2.03814	AT5G43720	3	2.24498
AT5G13880	6	1.34924	AT1G32250	2	1.28303	AT2G42880	4	2.6515	AT3G45320	9	0.943505	AT4G37760	1	2.91348	AT5G43745	1	2.18718
AT5G45540	6	1.34949	AT1G32260	4	2.23126	AT2G42890	2	2.71868	AT3G45330	6	0.979568	AT4G37790	4	2.41473	AT5G43780	2	2.81701
AT1G67780	2	1.3509	AT1G32320	3	0.774839	AT2G42920	6	1.58277	AT3G45410	6	1.46771	AT4G37830	2	3.5342	AT5G43790	6	1.64222
AT2G40250	4	1.35151	AT1G32330	3	1.98372	AT2G42940	6	1.28517	AT3G45420	6	1.11472	AT4G37840	4	1.09693	AT5G43810	6	2.46949
AT1G48040	3	1.35164	AT1G32350	1	1.72507	AT2G42950	1	2.16654	AT3G45440	6	0.837375	AT4G37870	1	3.32192	AT5G43830	4	3.31724
AT1G59720	4	1.35257	AT1G32370	6	2.03278	AT2G42960	4	1.34062	AT3G45540	4	1.17657	AT4G37880	2	2.58417	AT5G43850	2	3.01121
AT3G56980	6	1.35321	AT1G32440	1	2.40028	AT2G42980	4	1.14396	AT3G45590	1	1.93006	AT4G37910	1	3.07613	AT5G43860	1	1.66516
AT2G26290	4	1.35328	AT1G32450	4	3.0119	AT2G42990	6	2.36565	AT3G45600	4	2.72555	AT4G37930	2	3.91955	AT5G43870	4	1.81454
AT1G77310	4	1.35349	AT1G32460	11	3.39185	AT2G43010	4	2.21679	AT3G45620	2	2.50776	AT4G37950	4	0.701195	AT5G43880	6	2.13248
AT1G50580	6	1.3536	AT1G32470	1	3.61495	AT2G43040	2	1.91564	AT3G45640	3	3.11528	AT4G37970	3	1.17599	AT5G43900	4	2.30524
AT5G54590	4	1.35365	AT1G32580	6	2.43565	AT2G43050	6	2.45994	AT3G45680	4	1.84258	AT4G37980	3	2.91352	AT5G43910	1	1.94092
AT3G13784	4	1.35434	AT1G32630	11	1.96495	AT2G43090	1	3.05199	AT3G45690	4	0.700768	AT4G37990	3	2.56873	AT5G43920	1	2.01576
AT1G62520	4	1.3545	AT1G32640	4	2.86405	AT2G43100	1	2.77872	AT3G45710	4	1.98029	AT4G38010	4	1.61108	AT5G43930	1	2.30523
AT2G35030	4	1.35462	AT1G32690	6	1.79459	AT2G43130	2	2.0756	AT3G45850	2	2.33517	AT4G38040	4	2.5514	AT5G43940	1	3.62989
AT1G04930	6	1.35503	AT1G32700	4	2.92679	AT2G43230	4	2.09748	AT3G45860	6	2.80194	AT4G38050	4	1.8611	AT5G43960	4	2.58671
AT1G14490	9	1.35568	AT1G32740	4	1.39132	AT2G43250	4	1.62208	AT3G45870	4	1.42307	AT4G38090	1	2.56587	AT5G43970	2	2.72128
AT1G17950	4	1.35602	AT1G32750	2	2.56547	AT2G43270	6	0.79693	AT3G45940	1	1.19795	AT4G38130	2	2.83164	AT5G43980	5	1.70659
AT5G58550	1	1.35606	AT1G32760	4	1.37605	AT2G43280	6	2.10639	AT3G46070	6	0.997003	AT4G38190	4	2.09426	AT5G43990	2	1.95281
AT1G22150	4	1.35656	AT1G32770	5	1.7271	AT2G43290	2	2.6367	AT3G46110	4	1.88096	AT4G38200	2	2.10412	AT5G44000	1	2.39341
AT4G00232	11	1.35798	AT1G32780	1	1.70964	AT2G43320	2	1.95156	AT3G46130	6	1.94647	AT4G38210	5	1.05769	AT5G44010	6	1.26144
AT3G60550	2	1.35883	AT1G32850	2	0.849285	AT2G43330	1	2.29883	AT3G46180	2	1.62194	AT4G38250	2	2.9924	AT5G44020	4	3.35105
AT1G62340	1	1.35888	AT1G32860	5	1.84949	AT2G43350	1	2.36503	AT3G46210	1	2.04362	AT4G38260	1	2.03053	AT5G44030	4	2.61094
AT2G39230	4	1.35951	AT1G32870	4	1.88961	AT2G43390	9	1.59812	AT3G46290	4	1.9622	AT4G38270	4	2.12008	AT5G44050	6	1.98577
AT1G60470	2	1.36097	AT1G32920	9	3.435	AT2G43420	1	2.45609	AT3G46340	6	0.957996	AT4G38360	2	2.32755	AT5G44060	6	2.4889
AT2G34440	6	1.36135	AT1G32930	6	2.10853	AT2G43430	1	2.45763	AT3G46460	2	2.56975	AT4G38380	4	1.61088	AT5G44070	1	2.81247
AT5G64110	4	1.36162	AT1G32940	4	1.97268	AT2G43480	4	1.04435	AT3G46490	1	1.89676	AT4G38390	4	1.02875	AT5G44090	2	2.49247
AT4G36350	4	1.36296	AT1G32950	4	0.908894	AT2G43500	4	2.10835	AT3G46500	1	1.02199	AT4G38400	6	2.0161	AT5G44140	2	1.00414
AT2G02540	4	1.3631	AT1G32960	4	1.62757	AT2G43540	4	2.16051	AT3G46510	4	2.6211	AT4G38420	4	1.80946	AT5G44150	6	2.01073
AT3G61390	6	1.36332	AT1G32990	1	3.34009	AT2G43550	11	3.13545	AT3G46570	4	0.881994	AT4G38440	2	1.86568	AT5G44160	4	1.05122
AT4G33180	4	1.36388	AT1G33030	5	1.37881	AT2G43570	4	2.24455	AT3G46590	3	2.53277	AT4G38470	3	2.90151	AT5G44190	3	2.37914
AT4G30420	6	1.36412	AT1G33055	6	2.3439	AT2G43580	4	0.780659	AT3G46600	6	2.32317	AT4G38480	2	1.45702	AT5G44210	3	1.74833
AT4G25420	4	1.36418	AT1G33170	4	2.23232	AT2G43590	4	2.32345	AT3G46620	4	3.08164	AT4G38490	4	2.59247	AT5G44230	4	1.18051
AT5G58280	4	1.3645	AT1G33230	2	2.55485	AT2G43610	5	2.19585	AT3G46690	6	1.61241	AT4G38510	2	3.0571	AT5G44240	2	2.41579
AT1G09950	6	1.36455	AT1G33270	2	2.47291	AT2G43620	4	2.38002	AT3G46730	6	0.881283	AT4G38520	4	2.92178	AT5G44250	2	2.38935
AT1G06980	6	1.36463	AT1G33280	5	0.921235	AT2G43630	6	2.89532	AT3G46760	6	0.840557	AT4G38530	4	1.16286	AT5G44260	3	2.33058
AT5G15010	6	1.36467	AT1G33350	6	1.2859	AT2G43640	2	2.65689	AT3G46790	4	2.18751	AT4G38580	6	2.81725	AT5G44300	4	2.51208
AT1G69990	4	1.36467	AT1G33410	2	2.44	AT2G43660	4	1.27615	AT3G46830	2	2.57542	AT4G38620	5	2.32071	AT5G44310	5	2.75273
AT1G70950	4	1.36543	AT1G33440	4	1.41238	AT2G43670	4	1.60962	AT3G46930	4	1.91329	AT4G38630	2	3.05849	AT5G44320	2	3.02674
AT1G31060	11	1.36543	AT1G33490	1	2.71476	AT2G43690	6	1.27563	AT3G46940	1	2.60434	AT4G38670	6	1.49655	AT5G44330	1	0.892933
AT5G58750	1	1.36575	AT1G33500	5	1.03143	AT2G43710	1	3.10359	AT3G46970	1	3.07944	AT4G38680	1	2.93817	AT5G44340	4	3.67104
AT3G03230	5	1.36629	AT1G33520	2	2.43722	AT2G43750	1	3.17291	AT3G46980	2	2.25439	AT4G38690	1	2.31688	AT5G44360	7	2.19227
AT3G50400	4	1.36727	AT1G33540	6	1.12992	AT2G43760	1	2.72768	AT3G47000	4	2.69202	AT4G38700	6	1.44991	AT5G44370	2	2.19321
AT4G30320	4	1.36789	AT1G33560	4	2.28815	AT2G43770	1	2.48237	AT3G47010	4	1.89721	AT4G38750	4	2.38422	AT5G44380	7	2.72286
AT5G57880	6	1.36808	AT1G33590	4	3.11243	AT2G43780	4	2.61542	AT3G47060	1	2.01726	AT4G38760	2	1.37813	AT5G44400	7	2.5316
AT5G37970	7	1.36829	AT1G33670	4	0.705027	AT2G43790	3	2.73238	AT3G47070	7	3.59232	AT4G38780	2	1.30961	AT5G44410	6	2.22716
AT1G06990	6	1.36909	AT1G33700	1	2.19714	AT2G43810	2	2.72389	AT3G47080	1	2.3707	AT4G38800	1	3.5125	AT5G44440	6	1.37222
AT5G41310	4	1.36935	AT1G33750	7	1.32875	AT2G43820	6	2.47752	AT3G47110	7	1.02963	AT4G38830	6	1.1942	AT5G44460	2	1.64246
AT2G17845	1	1.36952	AT1G33810	3	3.09227	AT2G43840	6	1.25881	AT3G47170	6	0.923539	AT4G38870	9	0.84697	AT5G44510	9	1.75182
AT5G44440	6	1.37222	AT1G33811	4	2.46141	AT2G43850	2	2.09457	AT3G47340	1	2.98595	AT4G38880	1	0.71636	AT5G44530	4	2.0603
AT3G19270	4	1.37351	AT1G33830	2	0.985933	AT2G43860	6	0.725609	AT3G47380	6	1.77918	AT4G38900	4	2.17195	AT5G44550	6	1.9276
AT2G17260	6	1.37365	AT1G33840	4	1.06781	AT2G43870	6	1.41246	AT3G47400	6	1.15701	AT4G38930	2	2.45307	AT5G44650	3	2.96824
AT4G24010	6	1.37401	AT1G33880	2	0.819465	AT2G43880	6	1.30601	AT3G47420	2	2.55972	AT4G38940	9	2.2901	AT5G44670	1	2.58973
AT3G18970	6	1.37426	AT1G33890	2	0.961548	AT2G43890	6	0.785194	AT3G47430	2	2.30061	AT4G38950	4	2.12991	AT5G44700	4	1.90487
AT1G24320	1	1.37461	AT1G33900	2	0.857641	AT2G43900	2	2.07351	AT3G47440	4	2.17407	AT4G38960	4	2.05961	AT5G44720	1	2.91061
AT5G47460	4	1.37464	AT1G33910	2	0.847775	AT2G43950	4	2.53373	AT3G47470	3	3.93418	AT4G38970	2	3.85476	AT5G44785	3	2.36111
AT4G26120	4	1.37495	AT1G33980	2	2.46806	AT2G43990	6	0.947581	AT3G47520	2	3.03426	AT4G38980	9	2.1128	AT5G44790	1	2.95675
AT1G09610	4	1.37548	AT1G33990	4	2.87093	AT2G44000	8	0.66837	AT3G47530	6	1.72316	AT4G39010	4	1.70434	AT5G44870	8	2.1796
AT5G39970	1	1.37563	AT1G34010	6	1.96396	AT2G44050	1	2.89379	AT3G47540	1	2.10644	AT4G39030	1	2.08353	AT5G44910	8	1.4588
AT1G32760	4	1.37605	AT1G34020	3	2.34676	AT2G44090	4	2.15375	AT3G47550	5	2.63624	AT4G39080	2	3.02989	AT5G44930	4	1.76112
AT4G37290	8	1.3766	AT1G34065	2	1.97955	AT2G44100	2	3.38204	AT3G47560	1	2.60554	AT4G39090	2	3.70022	AT5G44970	9	0.704612
AT4G25990	4	1.37665	AT1G34110	4	1.91162	AT2G44150	2	2.19864	AT3G47570	7	2.28212	AT4G39100	2	2.54325	AT5G45110	4	2.69235
AT4G37170	4	1.3768	AT1G34120	4	1.7962	AT2G44190	4	1.7974	AT3G47590	1	2.55431	AT4G39110	4	2.46221	AT5G45120	4	1.07527
AT5G55340	1	1.37727	AT1G34130	2	2.75349	AT2G44210	6	2.7917	AT3G47600	4	2.03515	AT4G39140	4	2.39073	AT5G45130	2	3.17761
AT1G20230	4	1.37771	AT1G34160	4	1.492	AT2G44230	1	2.07082	AT3G47610	2	2.09058	AT4G39150	2	2.64534	AT5G45140	1	2.15455
AT4G38760	2	1.37813	AT1G34180	4	1.63632	AT2G44260	1	2.09113	AT3G47660	4	1.11142	AT4G39160	2	1.96987	AT5G45160	2	2.24183
AT4G34020	1	1.3782	AT1G34190	4	2.82057	AT2G44270	1	2.23104	AT3G47700	2	2.06263	AT4G39180	6	1.95403	AT5G45190	2	2.71825
AT1G33030	5	1.37881	AT1G34200	1	2.12952	AT2G44300	4	2.26291	AT3G47730	2	2.46074	AT4G39210	1	2.31503	AT5G45260	8	1.98853
AT3G27440	2	1.37932	AT1G34210	4	2.38336	AT2G44310	4	3.07713	AT3G47740	2	0.888437	AT4G39220	2	2.76656	AT5G45280	6	2.72984
AT1G61490	6	1.37976	AT1G34270	4	1.94895	AT2G44350	1	3.15977	AT3G47780	2	2.31763	AT4G39230	5	2.09705	AT5G45300	4	2.09486
AT5G19200	1	1.37982	AT1G34300	4	2.31898	AT2G44440	4	1.93645	AT3G47800	1	2.21268	AT4G39235	4	1.95081	AT5G45310	4	2.4487
AT3G16320	2	1.38006	AT1G34320	4	2.2995	AT2G44460	6	1.95732	AT3G47810	1	3.10551	AT4G39240	7	2.53033	AT5G45340	4	2.78821
AT3G62760	4	1.38023	AT1G34340	1	2.26622	AT2G44470	5	1.98913	AT3G47833	6	3.15564	AT4G39270	4	1.85028	AT5G45370	4	1.64793
AT5G17460	5	1.38074	AT1G34350	2	2.16474	AT2G44480	6	1.45322	AT3G47840	4	1.044	AT4G39330	3	3.44498	AT5G45380	1	2.27292
AT5G55950	2	1.38167	AT1G34420	4	1.50672	AT2G44490	6	3.16901	AT3G47850	5	1.96781	AT4G39350	4	2.76296	AT5G45400	2	1.6614
AT4G25220	2	1.38169	AT1G34430	1	2.88541	AT2G44500	4	2.73941	AT3G47940	2	2.02176	AT4G39390	3	2.19417	AT5G45410	1	2.92662
AT4G29640	1	1.38174	AT1G34540	4	1.09459	AT2G44510	2	1.92147	AT3G47980	1	1.67301	AT4G39400	4	2.9253	AT5G45480	6	2.26382
AT4G17660	4	1.38196	AT1G34550	4	2.17738	AT2G44530	1	2.46171	AT3G48000	1	3.23353	AT4G39420	4	0.716362	AT5G45540	6	1.34949
AT5G65370	4	1.38266	AT1G34580	4	1.56433	AT2G44590	2	1.04992	AT3G48010	4	1.27558	AT4G39450	2	2.38246	AT5G45560	4	1.82625
AT3G21680	11	1.38305	AT1G34750	4	2.30118	AT2G44610	2	2.87488	AT3G48040	4	1.91802	AT4G39460	2	2.75033	AT5G45590	4	2.26916
AT5G05840	5	1.38306	AT1G34760	2	1.64279	AT2G44620	1	2.98398	AT3G48070	2	2.46147	AT4G39480	6	2.50694	AT5G45620	2	2.84392
AT2G32660	6	1.3833	AT1G34770	2	1.62376	AT2G44640	4	2.46755	AT3G48100	4	2.32521	AT4G39520	2	2.70686	AT5G45630	6	1.74935
AT2G30630	1	1.38385	AT1G34780	2	2.09098	AT2G44650	1	3.34744	AT3G48110	1	2.48188	AT4G39540	1	2.56091	AT5G45670	6	2.84603
AT5G41170	7	1.3854	AT1G35140	4	2.61845	AT2G44680	2	2.41391	AT3G48140	3	3.91369	AT4G39550	7	1.49746	AT5G45690	1	2.84551
AT3G25950	4	1.38541	AT1G35190	1	2.86509	AT2G44690	4	1.78528	AT3G48170	1	2.99981	AT4G39560	8	1.62054	AT5G45700	2	2.13341
AT1G05530	6	1.38574	AT1G35220	2	1.7309	AT2G44810	5	0.954609	AT3G48185	12	1.93502	AT4G39570	9	2.0457	AT5G45710	4	2.31662
AT5G54850	6	1.38601	AT1G35250	1	1.53049	AT2G44870	4	2.88281	AT3G48210	2	1.87616	AT4G39590	8	1.26999	AT5G45780	4	1.49559
AT5G10120	4	1.3863	AT1G35260	7	2.07579	AT2G44880	6	0.776985	AT3G48250	4	1.78583	AT4G39610	4	2.19853	AT5G45820	6	2.15194
AT1G19780	4	1.38644	AT1G35330	4	1.51216	AT2G44900	2	2.08291	AT3G48350	5	1.87921	AT4G39630	6	1.88208	AT5G45830	4	2.27793
AT3G61450	3	1.38652	AT1G35470	2	2.21841	AT2G44910	4	1.27797	AT3G48360	2	3.15834	AT4G39640	1	2.55004	AT5G45840	4	2.21614
AT1G65080	2	1.38677	AT1G35510	4	2.06222	AT2G44930	7	1.12531	AT3G48410	5	2.05853	AT4G39660	1	2.92597	AT5G45850	8	1.04818
AT5G35520	4	1.3873	AT1G35710	6	2.77709	AT2G44970	1	2.61656	AT3G48440	4	2.32881	AT4G39670	2	2.36924	AT5G45880	5	3.09395
AT2G23950	4	1.38843	AT1G35720	4	3.41936	AT2G45010	4	2.45415	AT3G48450	5	2.33721	AT4G39680	2	2.61257	AT5G45890	6	2.95361
AT2G20710	6	1.38861	AT1G35730	2	0.938498	AT2G45040	2	1.66236	AT3G48460	6	2.55652	AT4G39730	4	3.30351	AT5G45910	6	0.933727
AT2G28260	4	1.38887	AT1G35780	4	2.71404	AT2G45050	4	1.54125	AT3G48510	6	2.00218	AT4G39770	4	1.62692	AT5G45930	1	2.59442
AT5G35430	2	1.38914	AT1G35910	4	1.85097	AT2G45070	2	3.50025	AT3G48520	4	2.21301	AT4G39780	4	2.0934	AT5G46000	9	0.939289
AT3G50890	4	1.38941	AT1G36050	2	2.69412	AT2G45080	2	1.66622	AT3G48570	2	2.70923	AT4G39830	2	1.79503	AT5G46020	2	3.37072
AT3G43630	1	1.38948	AT1G36060	4	1.54633	AT2G45120	4	1.31268	AT3G48580	4	2.21196	AT4G39840	3	2.38041	AT5G46030	2	3.03429
AT5G16530	4	1.39002	AT1G36070	2	1.88344	AT2G45130	2	1.41494	AT3G48610	1	2.37664	AT4G39860	4	2.53394	AT5G46080	4	1.72384
AT1G01110	4	1.39011	AT1G36370	2	2.59113	AT2G45140	4	2.88858	AT3G48680	1	3.04195	AT4G39890	2	1.8991	AT5G46110	2	3.6031
AT2G39040	5	1.39096	AT1G36380	6	2.55331	AT2G45150	1	1.77408	AT3G48690	6	2.95999	AT4G39940	1	2.93453	AT5G46150	2	2.15709
AT1G32740	4	1.39132	AT1G36940	8	1.63185	AT2G45160	4	2.55274	AT3G48730	1	3.02477	AT4G39950	4	2.51094	AT5G46160	1	2.83278
AT5G59980	2	1.39148	AT1G36980	2	3.14618	AT2G45170	2	2.95153	AT3G48740	6	3.31707	AT4G39955	4	2.25414	AT5G46180	1	2.57518
AT5G15300	6	1.39272	AT1G36990	4	2.12642	AT2G45180	6	3.74801	AT3G48750	2	2.80916	AT4G39960	1	2.50888	AT5G46190	4	2.08056
AT4G37295	11	1.39302	AT1G37130	2	3.53724	AT2G45190	6	2.53679	AT3G48760	4	2.76651	AT4G39980	1	2.98804	AT5G46200	6	1.56244
AT4G10490	4	1.39315	AT1G37150	1	1.62176	AT2G45200	2	2.4411	AT3G48810	4	1.25549	AT4G40010	4	1.64344	AT5G46210	2	2.99512
AT2G37890	2	1.39372	AT1G41830	5	2.90843	AT2G45210	6	2.55476	AT3G48850	2	1.06247	AT4G40045	5	2.51381	AT5G46230	4	2.46603
AT5G42440	4	1.39397	AT1G42480	2	2.43552	AT2G45310	1	2.24104	AT3G48890	2	2.69589	AT4G40050	2	2.07588	AT5G46240	4	2.16491
AT5G18820	1	1.39424	AT1G42970	1	3.82375	AT2G45320	1	2.03227	AT3G48970	5	2.03948	AT4G40060	4	2.54144	AT5G46280	1	2.39497
AT5G62160	4	1.39483	AT1G43000	4	0.76606	AT2G45340	4	2.38934	AT3G48990	1	3.46992	AT4G40080	4	1.64251	AT5G46290	1	3.27386
AT1G15050	5	1.39493	AT1G43040	4	0.905503	AT2G45400	4	2.07826	AT3G49010	2	3.83643				AT5G46310	12	0.932799
AT1G48910	6	1.39493	AT1G43130	1	2.62649	AT2G45430	7	2.07408	AT3G49050	2	2.21828				AT5G46330	4	1.91474
AT2G14620	4	1.39515	AT1G43170	2	3.87325	AT2G45440	1	2.73024	AT3G49060	5	2.1421				AT5G46340	2	2.23039
AT1G23580	4	1.39527	AT1G43190	2	2.71788	AT2G45460	4	1.81414	AT3G49100	2	2.43257				AT5G46370	2	0.762072
AT3G06370	2	1.39748	AT1G43630	4	1.68265	AT2G45470	6	3.04129	AT3G49190	4	1.19326				AT5G46460	4	1.84456
AT3G57620	4	1.39759	AT1G43670	1	3.0107	AT2G45490	2	1.5962	AT3G49220	6	3.08498				AT5G46560	4	1.91281
AT5G14960	2	1.39764	AT1G43690	2	2.4214	AT2G45520	5	2.79154	AT3G49310	2	2.18264				AT5G46570	4	2.21579
AT2G21510	2	1.39771	AT1G43780	4	1.10382	AT2G45570	6	1.69861	AT3G49320	1	1.77028				AT5G46580	2	2.51093
AT5G24100	4	1.39782	AT1G43800	1	2.25009	AT2G45580	6	2.58533	AT3G49350	2	2.40311				AT5G46620	4	2.67135
AT1G06490	6	1.39826	AT1G43810	11	1.19612	AT2G45600	4	2.30205	AT3G49360	1	2.16798				AT5G46630	2	3.04192
AT5G52340	6	1.39843	AT1G43890	2	3.06118	AT2G45610	4	1.5389	AT3G49370	4	1.50381				AT5G46700	4	2.58408
AT5G20480	6	1.39869	AT1G43900	3	2.74362	AT2G45630	1	1.64623	AT3G49390	2	2.42143				AT5G46710	4	2.05804
AT5G20640	6	1.39875	AT1G44090	4	1.00454	AT2G45640	2	2.83215	AT3G49450	11	0.858862				AT5G46750	2	2.67024
AT5G24390	2	1.39983	AT1G44100	4	2.81862	AT2G45650	6	1.53166	AT3G49480	11	0.739439				AT5G46790	4	2.28428
AT3G28630	4	1.40021	AT1G44120	3	1.52365	AT2G45660	6	2.09711	AT3G49490	7	2.77877				AT5G46800	2	3.15405
AT5G51690	4	1.40039	AT1G44318	1	1.05608	AT2G45720	4	2.3489	AT3G49500	2	1.99943				AT5G46830	4	0.885173
AT5G14150	6	1.40061	AT1G44350	3	2.45714	AT2G45750	4	2.13856	AT3G49530	6	2.70072				AT5G46850	2	1.97263
AT3G27000	2	1.40154	AT1G44414	4	1.54725	AT2G45830	5	1.80079	AT3G49580	7	2.52342				AT5G46860	2	2.97145
AT4G00910	6	1.40168	AT1G44760	5	2.65458	AT2G45840	5	0.984375	AT3G49630	1	0.795409				AT5G46940	6	2.01266
AT3G17010	4	1.40226	AT1G44780	5	1.9821	AT2G45850	8	2.03353	AT3G49660	1	1.65863				AT5G47000	5	2.78376
AT4G28650	4	1.40226	AT1G44790	1	2.5476	AT2G45870	1	1.62668	AT3G49670	4	2.37987				AT5G47020	4	2.65853
AT2G39250	6	1.40228	AT1G44800	6	2.97052	AT2G45880	4	1.80734	AT3G49680	1	3.05613				AT5G47060	5	2.67893
AT2G41340	2	1.40315	AT1G44830	4	1.54137	AT2G45910	5	1.99919	AT3G49710	4	1.83034				AT5G47070	4	2.52964
AT3G23260	11	1.40341	AT1G44920	2	2.90288	AT2G45920	6	1.95806	AT3G49720	4	2.99994				AT5G47080	2	2.42802
AT1G67110	5	1.40427	AT1G44970	5	2.64992	AT2G45940	7	0.752137	AT3G49740	4	1.30515				AT5G47100	4	2.39632
AT3G13880	4	1.40438	AT1G45000	1	3.15331	AT2G45970	4	2.20764	AT3G49750	4	1.85184				AT5G47110	3	3.39555
AT3G13220	3	1.4049	AT1G45100	2	0.831824	AT2G45980	4	2.80864	AT3G49760	4	1.42529				AT5G47120	2	3.26285
AT1G13410	6	1.4062	AT1G45130	6	2.63313	AT2G45990	1	2.92163	AT3G49790	3	2.32353				AT5G47180	4	2.43986
AT1G05750	6	1.40643	AT1G45145	2	3.33201	AT2G46000	3	2.01573	AT3G49810	4	2.23528				AT5G47190	1	3.01081
AT5G40140	4	1.40651	AT1G45170	4	2.25668	AT2G46050	4	0.793286	AT3G49820	11	0.71468				AT5G47200	2	3.40906
AT2G22290	2	1.40732	AT1G45180	4	1.72842	AT2G46060	2	2.0846	AT3G49850	2	2.00205				AT5G47220	4	2.3993
AT3G29070	2	1.40837	AT1G45474	3	3.04047	AT2G46070	3	1.77383	AT3G49880	1	1.97218				AT5G47230	4	2.03906
AT4G14290	1	1.40956	AT1G45545	5	1.50257	AT2G46110	1	1.8538	AT3G49890	6	2.08569				AT5G47310	4	2.64085
AT5G57090	4	1.40982	AT1G45688	4	2.98587	AT2G46140	1	2.47974	AT3G49910	2	4.01693				AT5G47340	2	1.16267
AT5G38610	6	1.41051	AT1G47128	3	3.62163	AT2G46180	3	2.47505	AT3G49930	6	1.66096				AT5G47370	4	2.41054
AT5G17580	4	1.41134	AT1G47210	3	2.16164	AT2G46200	2	1.75224	AT3G49940	4	2.64435				AT5G47390	3	2.603
AT3G17690	4	1.41145	AT1G47240	2	2.32294	AT2G46210	1	2.6794	AT3G49960	5	1.77594				AT5G47435	1	2.99376
AT5G11930	5	1.41146	AT1G47250	1	2.47748	AT2G46270	3	2.27163	AT3G50000	2	3.00154				AT5G47450	4	2.082
AT5G07040	4	1.41148	AT1G47270	4	2.77895	AT2G46300	6	1.78434	AT3G50050	3	1.89363				AT5G47460	4	1.37464
AT1G33440	4	1.41238	AT1G47330	2	2.29797	AT2G46310	4	1.67006	AT3G50070	4	2.2727				AT5G47470	5	1.69326
AT4G28720	4	1.4124	AT1G47380	2	2.15443	AT2G46340	2	2.67784	AT3G50080	2	2.28051				AT5G47500	4	2.9496
AT2G43870	6	1.41246	AT1G47410	7	1.82228	AT2G46360	11	1.92196	AT3G50110	2	1.9452				AT5G47520	2	2.35671
AT1G17610	8	1.41253	AT1G47480	6	1.63015	AT2G46370	4	2.71274	AT3G50120	6	1.0039				AT5G47530	5	1.89242
AT3G01990	6	1.41269	AT1G47530	6	2.80329	AT2G46380	1	1.66335	AT3G50130	6	0.984422				AT5G47540	2	2.74666
AT1G49520	1	1.41271	AT1G47540	11	2.8276	AT2G46420	2	2.19935	AT3G50140	6	1.06016				AT5G47560	1	2.83805
AT5G67080	4	1.41322	AT1G47670	4	2.24067	AT2G46470	1	2.24951	AT3G50150	6	0.742093				AT5G47570	3	3.50845
AT4G14940	1	1.41343	AT1G47710	1	2.61154	AT2G46480	4	1.01011	AT3G50170	6	0.979841				AT5G47610	4	1.89545
AT4G28320	4	1.4135	AT1G47750	2	2.16054	AT2G46500	2	2.84183	AT3G50210	1	2.55717				AT5G47635	6	1.82994
AT4G13410	4	1.41427	AT1G47810	9	0.685825	AT2G46510	4	2.2964	AT3G50220	4	1.79217				AT5G47650	1	2.22511
AT2G45130	2	1.41494	AT1G47830	2	2.70356	AT2G46530	6	1.66366	AT3G50230	4	1.04404				AT5G47680	2	2.60779
AT4G21890	5	1.41527	AT1G47900	4	2.30843	AT2G46540	6	3.04342	AT3G50240	2	2.18229				AT5G47710	4	2.30951
AT1G13330	2	1.41541	AT1G47980	1	2.62987	AT2G46590	6	1.6182	AT3G50270	6	2.29988				AT5G47720	1	2.46649
AT3G04450	4	1.41598	AT1G47990	4	0.78216	AT2G46600	2	3.5908	AT3G50280	6	1.97815				AT5G47730	3	2.28436
AT4G11510	7	1.41607	AT1G48010	9	1.04241	AT2G46610	2	1.92806	AT3G50300	6	1.5483				AT5G47750	4	2.38191
AT3G23150	1	1.41613	AT1G48040	3	1.35164	AT2G46640	7	1.91181	AT3G50310	4	2.15854				AT5G47760	1	2.27078
AT5G48060	6	1.41613	AT1G48060	11	0.587864	AT2G46650	2	2.81648	AT3G50340	1	2.17				AT5G47770	2	2.90848
AT5G57200	3	1.41643	AT1G48100	4	2.13947	AT2G46700	4	2.12521	AT3G50360	2	3.08498				AT5G47780	4	2.94816
AT1G72950	8	1.41657	AT1G48110	6	2.30032	AT2G46735	9	1.96333	AT3G50370	4	2.47547				AT5G47820	2	2.46551
AT3G56270	6	1.41713	AT1G48170	2	2.39883	AT2G46740	1	1.79411	AT3G50400	4	1.36727				AT5G47830	3	2.36603
AT2G35480	4	1.41728	AT1G48180	11	1.08574	AT2G46760	1	1.27774	AT3G50420	4	1.11423				AT5G47850	4	0.852985
AT5G66610	3	1.41766	AT1G48230	2	2.44168	AT2G46800	1	2.92514	AT3G50430	2	1.96671				AT5G47880	2	2.77756
AT1G22880	6	1.41859	AT1G48240	2	2.39104	AT2G46830	3	2.67433	AT3G50440	5	2.80818				AT5G47900	1	1.47638
AT3G21500	1	1.41872	AT1G48260	4	1.74734	AT2G46860	3	2.4632	AT3G50520	1	2.33948				AT5G47910	4	2.88278
AT5G18430	4	1.41912	AT1G48270	2	1.76441	AT2G46900	2	2.51769	AT3G50530	4	2.80681				AT5G47920	6	1.46
AT5G64905	11	1.41921	AT1G48330	6	2.24148	AT2G46930	6	2.47142	AT3G50620	1	2.1004				AT5G47930	2	3.64451
AT1G69020	1	1.41933	AT1G48370	4	2.2481	AT2G46940	6	1.08798	AT3G50640	7	1.53529				AT5G47940	4	1.85947
AT4G03010	4	1.41938	AT1G48380	2	1.88273	AT2G46950	5	1.94684	AT3G50650	4	2.23635				AT5G47950	8	1.69184
AT3G20760	2	1.41951	AT1G48410	2	3.26286	AT2G46960	5	2.25093	AT3G50660	5	2.36219				AT5G47960	2	1.7848
AT1G18520	4	1.42139	AT1G48430	1	2.16594	AT2G46990	6	1.18103	AT3G50685	2	3.33098				AT5G47970	1	2.15986
AT5G06940	4	1.42152	AT1G48440	4	3.37321	AT2G47010	4	1.59145	AT3G50700	4	2.1484				AT5G47990	6	2.5001
AT5G05630	2	1.42182	AT1G48450	3	2.99227	AT2G47050	8	2.90336	AT3G50720	4	0.845844				AT5G48010	5	2.51551
AT2G22890	1	1.42291	AT1G48470	2	2.63354	AT2G47060	4	2.62967	AT3G50730	4	0.902506				AT5G48030	1	2.49746
AT3G45870	4	1.42307	AT1G48650	2	2.36254	AT2G47070	4	2.186	AT3G50750	4	1.95884				AT5G48060	6	1.41613
AT1G59510	3	1.4234	AT1G48660	5	1.60059	AT2G47140	6	1.04483	AT3G50760	6	1.56054				AT5G48070	6	1.5515
AT4G14850	4	1.42344	AT1G48790	2	2.63653	AT2G47160	2	2.31428	AT3G50820	1	3.43821				AT5G48100	5	2.83211
AT5G11410	4	1.42396	AT1G48800	8	1.10167	AT2G47180	2	2.5785	AT3G50830	4	2.81745				AT5G48120	2	2.14877
AT5G05940	4	1.42411	AT1G48830	2	3.5271	AT2G47200	11	2.17819	AT3G50850	2	1.53253				AT5G48140	6	2.93341
AT1G52700	1	1.42448	AT1G48840	4	2.29991	AT2G47230	6	1.79593	AT3G50860	2	2.12379				AT5G48150	4	2.59565
AT4G35130	4	1.4246	AT1G48880	4	1.76791	AT2G47240	3	2.87722	AT3G50870	3	1.05717				AT5G48180	2	3.41897
AT2G31230	4	1.42475	AT1G48910	6	1.39493	AT2G47320	1	3.07199	AT3G50890	4	1.38941				AT5G48220	1	2.56885
AT1G79330	2	1.42503	AT1G48930	6	1.90888	AT2G47350	2	1.97013	AT3G50900	8	2.26441				AT5G48230	1	2.70041
AT1G28220	5	1.42516	AT1G48970	1	2.08989	AT2G47400	1	3.8746	AT3G50910	4	2.71968				AT5G48250	4	2.13024
AT5G28080	4	1.42526	AT1G49000	5	1.24582	AT2G47420	1	2.41792	AT3G50920	2	2.21499				AT5G48270	4	1.74538
AT4G22980	1	1.42529	AT1G49010	3	2.29783	AT2G47440	3	2.96937	AT3G50990	5	1.30651				AT5G48290	6	1.75238
AT3G49760	4	1.42529	AT1G49160	4	1.89521	AT2G47460	4	1.6916	AT3G51000	1	2.67666				AT5G48300	1	3.16431
AT3G55780	4	1.42546	AT1G49200	4	1.95379	AT2G47490	2	2.53718	AT3G51010	6	2.86431				AT5G48310	3	2.27287
AT1G65910	4	1.42554	AT1G49290	6	2.34343	AT2G47500	4	1.67142	AT3G51030	4	2.38497				AT5G48340	3	2.39402
AT1G49530	1	1.42571	AT1G49310	9	2.11787	AT2G47540	5	1.84184	AT3G51040	2	2.58125				AT5G48350	6	1.23101
AT1G60570	9	1.42591	AT1G49380	1	2.42252	AT2G47550	6	1.65652	AT3G51050	2	2.55619				AT5G48370	1	2.2969
AT3G53360	4	1.42593	AT1G49410	4	2.92587	AT2G47560	4	1.07615	AT3G51100	4	2.59637				AT5G48380	4	2.95044
AT1G51210	6	1.42895	AT1G49430	3	2.70229	AT2G47580	2	2.72359	AT3G51130	2	2.78022				AT5G48430	6	1.56136
AT1G62680	7	1.42943	AT1G49470	4	2.41711	AT2G47610	2	3.54004	AT3G51150	4	1.95668				AT5G48450	4	2.14992
AT5G12270	5	1.42976	AT1G49510	4	2.44519	AT2G47630	4	2.43033	AT3G51160	1	2.7364				AT5G48460	2	2.32589
AT5G15070	2	1.42995	AT1G49520	1	1.41271	AT2G47670	7	1.59132	AT3G51180	4	1.52454				AT5G48470	3	2.17002
AT2G34920	2	1.43005	AT1G49530	1	1.42571	AT2G47710	5	3.36444	AT3G51190	2	0.737814				AT5G48480	5	3.09659
AT4G36580	1	1.43088	AT1G49570	4	1.53245	AT2G47750	5	1.94309	AT3G51250	2	2.50327				AT5G48485	6	3.28327
AT5G03510	6	1.43102	AT1G49580	4	2.01242	AT2G47760	2	2.39607	AT3G51260	1	3.01097				AT5G48490	6	2.98338
AT5G40030	4	1.43147	AT1G49630	1	2.02749	AT2G47770	4	2.59299	AT3G51300	4	2.58463				AT5G48520	2	1.87897
AT3G17890	9	1.43165	AT1G49720	4	1.94779	AT2G47780	4	1.48396	AT3G51310	2	2.78453				AT5G48560	4	2.1903
AT3G05630	2	1.43285	AT1G49730	4	1.79029	AT2G47800	4	2.36074	AT3G51320	4	1.66265				AT5G48570	2	2.54593
AT3G22360	1	1.43335	AT1G49740	1	2.29559	AT2G47840	1	2.66214	AT3G51330	4	1.9532				AT5G48630	2	2.40693
AT3G55150	6	1.43379	AT1G49760	2	3.01128	AT2G47850	4	2.10318	AT3G51360	4	0.734496				AT5G48640	2	2.0367
AT1G18140	6	1.43382	AT1G49780	4	1.79793	AT2G47900	4	2.46733	AT3G51370	4	2.82819				AT5G48650	4	2.02233
AT1G65590	1	1.43406	AT1G49830	5	1.12712	AT2G47910	1	2.46105	AT3G51420	2	2.8287				AT5G48730	4	2.15544
AT5G19520	4	1.43429	AT1G49840	5	2.14867	AT2G47920	5	1.06401	AT3G51430	2	2.65543				AT5G48800	4	1.68151
AT1G55180	4	1.43492	AT1G49860	4	2.06581	AT2G47930	11	2.4205	AT3G51460	2	2.34654				AT5G48810	2	3.22352
AT1G12740	6	1.43513	AT1G49870	4	1.65326	AT2G47940	1	3.0097	AT3G51470	3	1.94695				AT5G48820	5	1.92254
AT5G57840	4	1.43524	AT1G49890	4	2.06643	AT2G47960	2	2.60765	AT3G51480	6	1.75584				AT5G48840	1	2.1006
AT3G19300	4	1.43562	AT1G49910	2	1.16711	AT2G48010	4	2.20234	AT3G51490	1	1.83038				AT5G48850	1	2.61611
AT1G77010	4	1.43656	AT1G49960	6	1.69806	AT2G48020	6	2.40065	AT3G51500	9	2.1379				AT5G48880	1	2.85697
AT3G61170	4	1.43796	AT1G49975	3	2.38681	AT2G48030	1	2.20103	AT3G51510	3	3.06314				AT5G48910	6	1.95062
AT5G59810	4	1.43815	AT1G50040	4	2.02444	AT2G48060	2	0.946021	AT3G51530	11	1.95786				AT5G48940	5	1.33617
AT3G22250	5	1.43819	AT1G50110	1	2.29262	AT2G48070	2	2.45579	AT3G51550	4	3.20034				AT5G48950	1	1.68182
AT4G22100	5	1.44003	AT1G50120	2	2.51676	AT2G48090	9	1.06704	AT3G51560	8	1.01567				AT5G48970	2	2.36149
AT3G58520	6	1.4403	AT1G50140	4	2.1968	AT2G48100	2	2.61366	AT3G51570	8	0.878895				AT5G49070	4	1.14443
AT2G30770	6	1.44088	AT1G50170	1	2.575	AT2G48110	4	1.24684	AT3G51590	6	2.54156				AT5G49100	7	2.37937
AT5G26010	4	1.44142	AT1G50180	6	1.59343	AT2G48120	4	2.30132	AT3G51600	6	3.46887				AT5G49130	4	1.66446
AT4G11460	7	1.44142	AT1G50250	1	3.17542	AT2G48130	5	2.25394	AT3G51660	1	2.2523				AT5G49160	1	2.461
AT4G27420	3	1.44149	AT1G50270	4	1.17285	AT2G48150	1	1.94398	AT3G51670	2	2.92024				AT5G49170	7	1.21335
AT5G03570	1	1.44161	AT1G50280	4	1.2684	AT2G48160	2	2.23623	AT3G51680	6	1.13594				AT5G49180	6	2.46035
AT4G22680	4	1.44163	AT1G50310	4	1.97913				AT3G51740	4	2.03969				AT5G49190	1	2.78972
AT4G03340	4	1.44217	AT1G50360	2	1.70036				AT3G51750	8	1.88852				AT5G49210	6	2.36269
AT1G08860	2	1.44291	AT1G50370	2	2.98357				AT3G51770	1	2.30121				AT5G49220	4	2.06412
AT1G11290	4	1.44324	AT1G50400	2	1.30209				AT3G51790	1	1.82745				AT5G49230	4	2.29323
AT1G74750	2	1.44343	AT1G50410	2	2.30616				AT3G51830	2	2.27873				AT5G49260	11	0.647651
AT3G07600	6	1.44438	AT1G50420	4	2.1638				AT3G51850	4	2.66262				AT5G49270	4	1.7401
AT3G25790	3	1.44438	AT1G50430	1	3.01274				AT3G51860	2	2.93191				AT5G49360	4	3.36435
AT2G17970	2	1.44472	AT1G50450	1	2.52983				AT3G51895	4	2.77132				AT5G49400	2	2.10045
AT5G14860	6	1.44632	AT1G50460	2	2.29507				AT3G51910	4	2.0365				AT5G49470	4	1.87857
AT5G24313	11	1.44641	AT1G50490	2	2.69588				AT3G51920	2	3.21423				AT5G49510	2	2.68978
AT5G59510	6	1.4466	AT1G50580	6	1.3536				AT3G51950	4	2.78597				AT5G49560	2	1.68455
AT1G55240	2	1.44692	AT1G50590	1	1.82521				AT3G51970	2	1.24869				AT5G49620	6	1.21755
AT4G33730	4	1.44693	AT1G50610	4	1.95636				AT3G51990	4	2.35433				AT5G49630	4	2.59012
AT3G01070	4	1.44745	AT1G50630	4	2.08553				AT3G52040	4	2.7094				AT5G49650	1	2.58909
AT3G02680	2	1.44828	AT1G50640	4	2.39156				AT3G52160	4	1.54635				AT5G49660	4	2.33625
AT1G69930	6	1.44912	AT1G50660	4	2.43065				AT3G52220	2	2.82914				AT5G49680	2	1.82211
AT1G59980	1	1.44923	AT1G50700	4	1.90228				AT3G52230	6	2.97327				AT5G49690	6	1.08954
AT4G38700	6	1.44991	AT1G50740	3	2.86653				AT3G52240	4	2.32808				AT5G49700	8	2.12684
AT3G19380	4	1.45008	AT1G50890	3	1.72631				AT3G52270	2	1.27275				AT5G49710	4	2.2163
AT3G05460	11	1.45029	AT1G50920	1	2.83029				AT3G52300	3	3.6682				AT5G49720	6	3.47
AT1G11130	4	1.45059	AT1G50930	7	1.03034				AT3G52310	3	0.867197				AT5G49760	4	2.7352
AT3G63240	4	1.45067	AT1G50940	1	2.4917				AT3G52340	1	2.51059				AT5G49770	4	1.52007
AT1G10750	8	1.45079	AT1G50950	2	1.66048				AT3G52360	7	2.48256				AT5G49780	4	1.13296
AT5G17780	1	1.45135	AT1G50960	4	0.858899				AT3G52370	1	2.37713				AT5G49800	2	1.64952
AT3G23930	8	1.45214	AT1G50990	4	1.30668				AT3G52400	3	2.86227				AT5G49830	2	2.49964
AT5G11540	1	1.45236	AT1G51060	2	3.28819				AT3G52450	4	1.8601				AT5G49880	2	2.21853
AT1G04500	2	1.45244	AT1G51070	3	2.61361				AT3G52470	6	2.77176				AT5G49890	2	2.4603
AT1G19190	6	1.45314	AT1G51100	4	2.13879				AT3G52500	4	3.03233				AT5G49900	1	2.4574
AT2G44480	6	1.45322	AT1G51140	4	2.3026				AT3G52560	2	3.27236				AT5G49910	1	2.89686
AT5G56080	1	1.45346	AT1G51170	2	1.91652				AT3G52600	4	2.54012				AT5G49930	1	2.53477
AT3G29590	6	1.45372	AT1G51190	4	0.66563				AT3G52610	4	2.25352				AT5G49950	1	2.28753
AT1G27940	4	1.45415	AT1G51200	4	3.47511				AT3G52620	9	2.20321				AT5G49980	4	2.81276
AT2G37010	2	1.45552	AT1G51210	6	1.42895				AT3G52640	2	2.55945				AT5G49990	4	2.54918
AT3G03510	4	1.45681	AT1G51260	2	1.63137				AT3G52710	7	1.99359				AT5G50000	4	2.75501
AT4G38480	2	1.45702	AT1G51340	4	1.66388				AT3G52720	5	2.75146				AT5G50030	11	2.85402
AT4G22950	6	1.45721	AT1G51380	2	1.49594				AT3G52730	3	3.54312				AT5G50110	1	2.10241
AT3G12040	1	1.45831	AT1G51400	6	3.77817				AT3G52750	1	2.54965				AT5G50120	4	1.48317
AT5G44910	8	1.4588	AT1G51440	6	2.19107				AT3G52760	2	2.32683				AT5G50130	4	1.95273
AT2G23410	1	1.45974	AT1G51460	4	2.23766				AT3G52780	4	2.00931				AT5G50160	2	2.26459
AT5G47920	6	1.46	AT1G51500	4	2.93715				AT3G52800	4	3.10646				AT5G50180	4	2.44302
AT2G33240	4	1.46026	AT1G51520	4	1.23195				AT3G52810	4	1.5973				AT5G50250	2	3.08647
AT1G21170	2	1.46049	AT1G51590	2	1.91565				AT3G52820	4	1.60353				AT5G50260	4	2.55457
AT2G24300	4	1.46101	AT1G51600	2	2.15496				AT3G52840	6	2.53284				AT5G50300	1	1.15424
AT2G31900	4	1.46111	AT1G51610	1	2.28904				AT3G52850	2	2.94905				AT5G50335	8	2.14346
AT1G66460	4	1.46239	AT1G51640	6	1.49855				AT3G52880	1	3.23222				AT5G50360	6	1.95654
AT2G04040	4	1.46252	AT1G51650	2	3.5517				AT3G52890	4	2.15895				AT5G50370	1	2.62139
AT1G08310	5	1.46299	AT1G51660	4	2.34909				AT3G52900	4	2.27699				AT5G50375	1	2.30233
AT1G56080	2	1.46386	AT1G51680	1	3.24555				AT3G52920	4	2.8344				AT5G50380	6	2.66558
AT5G35580	4	1.46416	AT1G51700	6	2.45161				AT3G52940	1	2.45718				AT5G50390	4	1.61149
AT5G27240	5	1.46456	AT1G51710	2	3.12276				AT3G52950	2	2.43046				AT5G50400	2	2.5078
AT4G28140	4	1.46544	AT1G51740	2	2.07197				AT3G52970	6	1.19524				AT5G50410	4	2.12532
AT3G23330	4	1.46552	AT1G51920	11	1.16188				AT3G53000	6	2.15284				AT5G50420	4	2.10546
AT2G18260	3	1.46581	AT1G51950	5	2.59529				AT3G53020	2	3.70855				AT5G50440	2	1.96815
AT3G55820	4	1.46597	AT1G51960	4	0.829875				AT3G53030	2	2.04835				AT5G50450	1	2.10751
AT5G38040	6	1.46623	AT1G51980	1	3.30991				AT3G53040	6	2.60938				AT5G50790	6	2.77755
AT1G16490	4	1.46641	AT1G52050	6	1.77376				AT3G53070	6	0.830773				AT5G50830	11	2.71758
AT5G13350	5	1.46652	AT1G52060	4	1.73438				AT3G53080	4	1.34066				AT5G50840	2	2.20358
AT2G40160	6	1.46705	AT1G52070	4	2.01549				AT3G53100	4	1.9461				AT5G50850	1	3.18551
AT5G02170	4	1.46725	AT1G52140	6	1.90403				AT3G53110	2	2.85573				AT5G50900	2	2.73063
AT3G45410	6	1.46771	AT1G52150	4	2.61118				AT3G53130	2	2.34301				AT5G50920	1	3.70218
AT2G04220	4	1.46782	AT1G52160	1	2.14209				AT3G53150	6	1.5205				AT5G50930	2	1.92263
AT5G53190	6	1.46812	AT1G52190	5	3.14147				AT3G53160	6	1.24776				AT5G50960	1	2.69761
AT4G33905	2	1.46812	AT1G52200	4	2.55937				AT3G53170	4	1.58117				AT5G50990	4	1.66524
AT2G31180	4	1.46823	AT1G52240	2	2.01943				AT3G53180	1	2.42027				AT5G51020	1	2.87008
AT2G42380	4	1.46854	AT1G52260	2	1.96335				AT3G53190	6	2.79197				AT5G51030	2	2.23167
AT4G28350	6	1.46888	AT1G52280	2	2.63095				AT3G53210	4	1.6224				AT5G51050	2	2.12495
AT1G30350	6	1.46949	AT1G52340	6	2.14826				AT3G53230	2	2.32281				AT5G51070	1	3.01346
AT3G54510	4	1.46986	AT1G52360	2	2.53315				AT3G53240	6	1.62695				AT5G51170	2	2.23525
AT3G28345	4	1.46997	AT1G52380	2	2.61018				AT3G53250	6	1.29347				AT5G51180	2	2.3089
AT5G26120	1	1.47001	AT1G52400	6	3.84656				AT3G53260	1	3.26637				AT5G51190	4	2.44029
AT1G53100	4	1.47064	AT1G52410	11	2.89513				AT3G53320	6	1.85012				AT5G51200	2	2.43872
AT5G11870	1	1.47069	AT1G52420	1	2.76509				AT3G53340	6	2.31926				AT5G51210	6	3.25235
AT1G73270	6	1.4708	AT1G52470	4	0.93128				AT3G53360	4	1.42593				AT5G51260	4	2.24378
AT1G20700	3	1.47095	AT1G52530	2	1.57622				AT3G53380	5	1.60924				AT5G51310	1	1.00279
AT2G31290	4	1.47109	AT1G52540	4	2.35692				AT3G53390	1	2.09167				AT5G51340	3	2.2082
AT5G35960	4	1.47173	AT1G52570	4	2.34043				AT3G53410	2	2.16001				AT5G51350	4	2.24684
AT3G27520	7	1.47218	AT1G52580	4	2.34386				AT3G53420	4	3.71671				AT5G51380	2	1.56711
AT1G10980	2	1.4724	AT1G52600	2	2.89681				AT3G53440	3	1.67591				AT5G51390	11	1.78835
AT2G01990	4	1.47316	AT1G52640	6	1.23729				AT3G53450	4	1.30606				AT5G51400	4	2.85668
AT3G57380	4	1.47332	AT1G52660	7	1.3199				AT3G53470	4	2.36895				AT5G51440	1	1.74784
AT4G15400	8	1.47376	AT1G52670	1	2.59809				AT3G53480	4	2.01727				AT5G51460	4	2.28511
AT3G57950	6	1.47444	AT1G52690	6	3.10395				AT3G53510	4	2.11886				AT5G51490	6	2.09055
AT1G20310	6	1.47461	AT1G52700	1	1.42448				AT3G53520	1	2.61833				AT5G51520	6	0.964136
AT1G06970	6	1.47496	AT1G52720	6	2.68287				AT3G53550	11	0.554345				AT5G51550	4	3.22267
AT1G71692	4	1.47499	AT1G52730	1	2.57694				AT3G53560	1	2.90556				AT5G51560	4	2.40927
AT3G57860	6	1.47547	AT1G52740	2	3.40903				AT3G53570	2	2.4502				AT5G51570	3	2.65153
AT2G35160	4	1.47608	AT1G52760	2	3.05528				AT3G53580	1	2.89662				AT5G51590	4	2.21526
AT5G47900	1	1.47638	AT1G52770	4	1.7595				AT3G53590	4	0.96791				AT5G51600	4	1.9979
AT1G30080	4	1.47655	AT1G52830	6	1.83325				AT3G53600	6	1.08391				AT5G51640	4	2.35727
AT5G13870	4	1.47656	AT1G52880	4	2.60476				AT3G53610	2	2.5874				AT5G51690	4	1.40039
AT1G68430	11	1.47675	AT1G52890	4	2.82151				AT3G53620	3	2.62471				AT5G51700	2	2.10531
AT3G55190	4	1.47722	AT1G52910	4	2.11001				AT3G53680	4	1.82741				AT5G51710	1	2.02928
AT3G20480	1	1.47757	AT1G52920	1	1.65216				AT3G53700	4	2.19735				AT5G51720	2	3.12293
AT3G27150	4	1.47822	AT1G52930	2	2.56872				AT3G53710	2	2.7416				AT5G51750	4	3.07186
AT4G31470	4	1.4784	AT1G52970	7	0.963663				AT3G53720	4	2.03391				AT5G51810	4	1.81117
AT4G28180	11	1.47932	AT1G53000	1	2.67143				AT3G53740	2	3.74545				AT5G51820	1	2.77953
AT1G53345	1	1.47938	AT1G53035	7	2.05042				AT3G53780	4	2.55352				AT5G51830	1	2.26744
AT5G15100	4	1.47959	AT1G53060	6	1.54245				AT3G53800	2	2.10762				AT5G51860	6	0.987497
AT5G13670	6	1.48019	AT1G53090	2	2.13174				AT3G53810	6	2.18485				AT5G51870	5	1.10496
AT2G36470	4	1.48091	AT1G53100	4	1.47064				AT3G53880	3	2.15438				AT5G51880	1	2.84386
AT5G03770	1	1.48096	AT1G53165	2	2.11613				AT3G53930	2	2.05282				AT5G51890	5	2.32291
AT3G26760	5	1.48121	AT1G53170	4	2.52731				AT3G53940	2	1.57333				AT5G51930	4	0.576735
AT5G14690	7	1.48124	AT1G53200	4	1.80146				AT3G53950	4	2.13546				AT5G51950	4	2.42122
AT1G61420	7	1.4815	AT1G53240	2	3.44198				AT3G53960	4	2.23495				AT5G51990	5	1.11036
AT1G19090	6	1.48196	AT1G53270	4	1.60851				AT3G53980	5	2.59667				AT5G52020	5	1.53009
AT3G07970	4	1.48208	AT1G53280	1	2.93857				AT3G53990	1	3.23766				AT5G52040	2	2.97124
AT1G12560	5	1.483	AT1G53290	4	2.32838				AT3G54030	4	2.02879				AT5G52050	4	1.98541
AT5G50120	4	1.48317	AT1G53300	2	2.15709				AT3G54040	4	2.60588				AT5G52060	4	2.838
AT2G47780	4	1.48396	AT1G53310	1	3.00833				AT3G54050	2	3.33312				AT5G52070	4	2.12486
AT4G08040	4	1.48422	AT1G53320	4	2.94759				AT3G54060	6	0.803324				AT5G52100	1	2.28295
AT3G02000	6	1.48536	AT1G53345	1	1.47938				AT3G54100	4	1.91205				AT5G52110	1	2.02905
AT3G20830	2	1.48552	AT1G53350	7	1.60511				AT3G54110	2	2.87971				AT5G52120	6	1.77318
AT4G15480	6	1.4856	AT1G53360	11	0.738405				AT3G54150	1	1.64617				AT5G52190	1	2.09082
AT5G05390	5	1.4861	AT1G53380	5	2.28469				AT3G54170	2	2.28462				AT5G52210	2	2.18576
AT5G09840	4	1.48623	AT1G53390	2	2.21748				AT3G54190	2	2.5084				AT5G52220	3	1.59654
AT5G61570	4	1.48725	AT1G53400	2	2.84636				AT3G54240	5	1.88943				AT5G52230	6	1.78373
AT1G08990	2	1.48726	AT1G53420	6	0.993491				AT3G54250	1	2.06019				AT5G52240	2	2.99203
AT1G16770	1	1.48799	AT1G53440	6	2.32567				AT3G54260	6	2.67447				AT5G52250	2	2.12949
AT4G19130	2	1.48845	AT1G53450	4	1.96518				AT3G54270	1	1.58102				AT5G52260	4	0.793042
AT3G15357	11	1.48929	AT1G53510	4	2.23572				AT3G54300	3	2.66604				AT5G52320	6	2.08868
AT1G15870	2	1.48982	AT1G53530	1	2.03707				AT3G54310	6	1.11901				AT5G52340	6	1.39843
AT1G29710	4	1.49012	AT1G53590	2	2.28088				AT3G54340	5	2.87911				AT5G52390	4	2.0768
AT5G56320	5	1.49071	AT1G53680	6	1.68715				AT3G54400	4	2.9899				AT5G52400	5	1.49482
AT2G21200	7	1.49095	AT1G53700	4	1.15882				AT3G54420	5	2.14924				AT5G52420	2	2.72467
AT3G43190	1	1.49115	AT1G53710	2	1.89468				AT3G54490	2	0.937935				AT5G52430	4	1.98601
AT1G16760	6	1.49122	AT1G53760	2	2.14542				AT3G54510	4	1.46986				AT5G52450	4	2.55324
AT1G69720	1	1.49134	AT1G53770	4	1.74275				AT3G54520	11	1.04002				AT5G52460	8	0.846711
AT1G14220	1	1.4918	AT1G53790	9	1.83018				AT3G54620	4	2.41244				AT5G52520	1	2.73539
AT1G34160	4	1.492	AT1G53820	4	1.07688				AT3G54640	1	2.84022				AT5G52540	1	2.66422
AT1G05440	5	1.49364	AT1G53830	6	1.52835				AT3G54660	1	3.00527				AT5G52570	1	2.49215
AT3G61950	5	1.49364	AT1G53840	6	2.69932				AT3G54680	7	1.96629				AT5G52620	11	0.83784
AT4G23030	4	1.49398	AT1G53850	1	2.89585				AT3G54720	1	2.16954				AT5G52630	4	1.34848
AT5G52400	5	1.49482	AT1G53910	4	3.00031				AT3G54750	2	2.34627				AT5G52810	1	2.41269
AT3G11220	2	1.49489	AT1G53920	4	1.59444				AT3G54800	4	2.56293				AT5G52850	4	1.34411
AT3G61740	2	1.49536	AT1G53930	3	0.729862				AT3G54820	4	2.73858				AT5G52860	4	1.7653
AT5G45780	4	1.49559	AT1G53940	4	0.754657				AT3G54840	2	2.86884				AT5G52880	4	2.00923
AT5G65160	2	1.4956	AT1G53990	4	1.14882				AT3G54850	4	2.14855				AT5G52910	2	1.68857
AT1G51380	2	1.49594	AT1G54020	4	2.31866				AT3G54890	3	3.9487				AT5G52920	1	3.18807
AT2G33130	11	1.49628	AT1G54080	2	3.08238				AT3G54920	6	2.74741				AT5G52950	4	1.64922
AT4G38670	6	1.49655	AT1G54090	6	2.19117				AT3G54930	2	1.8364				AT5G52960	1	2.71743
AT5G25620	4	1.49709	AT1G54100	1	3.28759				AT3G54950	4	1.86837				AT5G52970	1	2.81237
AT1G11880	2	1.49731	AT1G54115	2	2.60712				AT3G54960	2	2.63192				AT5G53030	7	1.64254
AT4G39550	7	1.49746	AT1G54120	8	2.01651				AT3G54980	4	1.85928				AT5G53090	1	1.68979
AT3G23270	4	1.49766	AT1G54130	1	3.06289				AT3G54990	6	1.72953				AT5G53100	1	1.10654
AT2G20110	2	1.49769	AT1G54160	4	1.56736				AT3G55000	2	2.51645				AT5G53120	2	3.00536
AT5G56720	1	1.49783	AT1G54170	2	2.20773				AT3G55005	2	2.29809				AT5G53130	4	2.61489
AT3G27920	6	1.49784	AT1G54180	4	1.59637				AT3G55020	2	1.87519				AT5G53150	4	2.10171
AT2G34830	5	1.49799	AT1G54200	6	1.80308				AT3G55050	4	2.58985				AT5G53160	4	3.08426
AT4G26830	4	1.49826	AT1G54210	2	2.31525				AT3G55090	4	1.21448				AT5G53190	6	1.46812
AT1G51640	6	1.49855	AT1G54220	1	2.21542				AT3G55100	4	1.11755				AT5G53200	6	2.1665
AT3G09780	4	1.4986	AT1G54280	3	1.60061				AT3G55110	4	2.36049				AT5G53220	6	1.62242
AT2G04032	4	1.49906	AT1G54290	2	2.63744				AT3G55130	2	2.33696				AT5G53290	3	1.21965
AT4G00870	4	1.4991	AT1G54320	2	2.94294				AT3G55140	6	2.56864				AT5G53320	4	1.3011
AT4G34940	4	1.49918	AT1G54340	1	2.33306				AT3G55150	6	1.43379				AT5G53340	6	2.38811
AT1G74600	4	1.49942	AT1G54360	2	2.52741				AT3G55180	4	1.87948				AT5G53370	6	2.82075
AT1G30370	4	1.4995	AT1G54370	2	2.45226				AT3G55190	4	1.47722				AT5G53420	3	2.56217
AT5G13590	7	1.49973	AT1G54380	2	2.13154				AT3G55250	3	2.85035				AT5G53430	2	1.79023
AT1G23760	4	1.50029	AT1G54410	11	4.09615				AT3G55260	1	2.33599				AT5G53510	4	1.06836
AT4G30570	2	1.50045	AT1G54450	2	1.62539				AT3G55320	3	2.22552				AT5G53520	4	0.967389
AT5G17490	4	1.50142	AT1G54460	4	2.47966				AT3G55380	2	2.52325				AT5G53530	2	2.66073
AT2G16980	1	1.50177	AT1G54510	2	1.85187				AT3G55410	1	2.86535				AT5G53540	2	2.73215
AT2G20880	4	1.50187	AT1G54520	1	2.92147				AT3G55420	6	2.31078				AT5G53550	4	2.69256
AT1G45545	5	1.50257	AT1G54540	4	1.67322				AT3G55430	5	3.21689				AT5G53560	2	3.68713
AT5G25530	2	1.50316	AT1G54570	1	2.6101				AT3G55440	2	3.8154				AT5G53570	2	2.33018
AT3G49370	4	1.50381	AT1G54710	2	2.40988				AT3G55450	4	2.50614				AT5G53580	1	2.69194
AT5G05340	6	1.50415	AT1G54790	6	1.75617				AT3G55500	5	1.88577				AT5G53650	8	2.72717
AT5G65090	4	1.50417	AT1G54830	2	2.56017				AT3G55550	6	0.905477				AT5G53760	6	2.11727
AT1G22340	6	1.50485	AT1G54920	5	2.46903				AT3G55560	6	2.05097				AT5G53820	8	2.89746
AT1G28210	1	1.50522	AT1G54940	2	0.829339				AT3G55580	2	1.15586				AT5G53830	6	1.94731
AT1G56670	6	1.50548	AT1G54960	2	1.76291				AT3G55620	1	2.99854				AT5G53840	7	0.728817
AT2G24610	5	1.50592	AT1G55030	11	0.781219				AT3G55630	1	2.79721				AT5G53850	1	2.80509
AT2G39820	1	1.50658	AT1G55050	5	1.15158				AT3G55640	2	1.90173				AT5G53890	4	2.25504
AT1G34420	4	1.50672	AT1G55090	1	2.2968				AT3G55660	4	1.82409				AT5G53900	4	1.93776
AT2G28710	6	1.50693	AT1G55120	4	2.32311				AT3G55680	9	0.789935				AT5G53940	2	2.59465
AT5G56880	8	1.50738	AT1G55130	2	2.27165				AT3G55690	8	1.62855				AT5G53970	2	2.52195
AT5G65850	11	1.50751	AT1G55150	2	2.4816				AT3G55720	5	0.978893				AT5G54010	6	1.72694
AT5G11780	6	1.51041	AT1G55180	4	1.43492				AT3G55730	2	2.10944				AT5G54060	6	2.32042
AT3G57760	6	1.51074	AT1G55190	3	2.48035				AT3G55740	4	1.94526				AT5G54080	1	2.88674
AT5G35390	4	1.51111	AT1G55200	4	1.75059				AT3G55770	4	3.37965				AT5G54130	2	2.52509
AT1G75770	11	1.51148	AT1G55210	6	2.96704				AT3G55780	4	1.42546				AT5G54140	1	1.89672
AT1G01570	4	1.51157	AT1G55240	2	1.44692				AT3G55820	4	1.46597				AT5G54170	2	2.67398
AT2G29680	1	1.51164	AT1G55260	4	3.24696				AT3G55840	4	1.63563				AT5G54190	1	1.871
AT1G17590	4	1.51211	AT1G55280	3	1.62909				AT3G55890	2	1.963				AT5G54200	4	1.94894
AT1G35330	4	1.51216	AT1G55350	2	2.21771				AT3G55940	4	1.12158				AT5G54250	4	2.30043
AT2G26040	4	1.51257	AT1G55450	1	2.97168				AT3G55950	4	1.91451				AT5G54270	3	3.92368
AT1G03020	5	1.51287	AT1G55500	4	2.22963				AT3G55970	4	1.70956				AT5G54280	2	2.24518
AT1G24210	2	1.51402	AT1G55510	1	2.42206				AT3G55980	3	3.01983				AT5G54290	1	2.83961
AT2G20480	6	1.51555	AT1G55520	1	2.5177				AT3G56000	4	1.15573				AT5G54300	6	2.13543
AT1G69180	6	1.51559	AT1G55560	6	2.78182				AT3G56010	4	2.6463				AT5G54380	4	2.73996
AT1G67640	4	1.51644	AT1G55570	6	2.78186				AT3G56050	4	3.04754				AT5G54390	1	3.02938
AT1G09350	2	1.51648	AT1G55580	4	0.94566				AT3G56070	1	2.8893				AT5G54400	1	1.73981
AT5G14750	6	1.51667	AT1G55590	2	2.04171				AT3G56100	4	1.76826				AT5G54430	4	2.68638
AT5G25480	1	1.51778	AT1G55610	4	1.32681				AT3G56130	1	2.54588				AT5G54440	2	2.37061
AT3G30340	6	1.51864	AT1G55620	1	2.0972				AT3G56140	3	2.61022				AT5G54470	4	1.8625
AT5G63820	11	1.51903	AT1G55630	2	1.8855				AT3G56150	2	3.00311				AT5G54490	5	2.24925
AT3G05360	8	1.51927	AT1G55640	3	0.730649				AT3G56160	1	1.74824				AT5G54500	1	3.12488
AT5G49770	4	1.52007	AT1G55680	2	2.4717				AT3G56170	1	2.69384				AT5G54510	5	2.48956
AT3G09930	4	1.52037	AT1G55690	6	2.16948				AT3G56200	4	2.61864				AT5G54530	4	2.02484
AT3G53150	6	1.5205	AT1G55740	3	1.68004				AT3G56250	9	0.93235				AT5G54590	4	1.35365
AT2G18550	4	1.52116	AT1G55760	2	2.09083				AT3G56270	6	1.41713				AT5G54640	2	2.77653
AT3G16550	1	1.52158	AT1G55830	2	2.01079				AT3G56290	3	2.60717				AT5G54680	3	2.9908
AT1G03300	6	1.52217	AT1G55840	2	3.06763				AT3G56300	1	1.54615				AT5G54690	4	2.10575
AT1G26610	4	1.52225	AT1G55850	6	2.93543				AT3G56310	1	3.06609				AT5G54730	2	2.43609
AT4G03610	1	1.52235	AT1G55890	4	2.88902				AT3G56350	1	2.64137				AT5G54740	8	3.12989
AT1G44120	3	1.52365	AT1G55910	1	2.24431				AT3G56370	4	2.73394				AT5G54750	2	2.94252
AT4G13800	3	1.52417	AT1G55920	1	2.6747				AT3G56380	4	1.26777				AT5G54760	2	3.4307
AT3G51180	4	1.52454	AT1G55930	1	2.03899				AT3G56400	5	2.98174				AT5G54770	1	4.08761
AT1G69400	2	1.52463	AT1G56010	4	1.86252				AT3G56430	3	1.91288				AT5G54780	2	2.49948
AT3G57920	7	1.52512	AT1G56030	2	0.890632				AT3G56440	2	1.81405				AT5G54800	2	2.74079
AT4G01990	6	1.52541	AT1G56050	1	2.48106				AT3G56480	4	2.49133				AT5G54850	6	1.38601
AT5G28010	7	1.52584	AT1G56080	2	1.46386				AT3G56520	4	0.798392				AT5G54870	4	2.88373
AT1G77240	1	1.52604	AT1G56110	2	3.01907				AT3G56550	4	0.959467				AT5G54940	2	3.7501
AT4G02750	4	1.52635	AT1G56150	4	1.86765				AT3G56600	3	2.36734				AT5G54960	1	3.04707
AT5G18930	2	1.52704	AT1G56160	4	0.862086				AT3G56620	6	1.79154				AT5G54980	5	2.43321
AT4G04220	4	1.5276	AT1G56190	1	3.26259				AT3G56640	2	1.90069				AT5G55050	4	2.21064
AT5G15720	4	1.52833	AT1G56260	2	1.79941				AT3G56680	2	3.0477				AT5G55070	1	2.96361
AT1G53830	6	1.52835	AT1G56280	4	3.61596				AT3G56700	4	0.778216				AT5G55080	2	0.891323
AT2G37900	4	1.52926	AT1G56300	1	2.62706				AT3G56710	6	2.28466				AT5G55090	4	0.934089
AT5G10800	2	1.5293	AT1G56360	4	1.3314				AT3G56720	3	2.62468				AT5G55120	1	2.281
AT5G52020	5	1.53009	AT1G56430	1	2.26961				AT3G56740	2	2.05376				AT5G55140	1	2.59742
AT4G37320	7	1.53018	AT1G56540	8	1.0273				AT3G56750	2	1.82713				AT5G55160	2	3.31531
AT3G13782	2	1.53021	AT1G56560	4	2.22978				AT3G56760	4	2.14018				AT5G55180	4	3.1205
AT3G19080	2	1.53035	AT1G56570	4	1.18079				AT3G56810	7	1.71812				AT5G55190	2	3.17217
AT1G35250	1	1.53049	AT1G56580	4	3.53724				AT3G56820	6	2.27015				AT5G55200	1	2.35511
AT3G44940	7	1.53081	AT1G56600	2	2.26812				AT3G56840	1	2.15409				AT5G55220	1	2.89507
AT4G17970	6	1.53124	AT1G56620	11	0.757721				AT3G56850	4	2.37662				AT5G55230	4	2.80323
AT2G33680	4	1.53131	AT1G56670	6	1.50548				AT3G56860	2	2.79985				AT5G55240	2	2.74191
AT1G15080	4	1.53135	AT1G56690	4	0.941641				AT3G56870	6	1.72765				AT5G55250	6	1.55139
AT3G57700	6	1.5316	AT1G56710	4	0.844592				AT3G56880	6	3.30314				AT5G55260	2	2.12664
AT4G23493	8	1.53162	AT1G57540	4	2.47645				AT3G56940	1	3.58294				AT5G55290	3	3.05913
AT2G45650	6	1.53166	AT1G57560	4	1.55266				AT3G56960	4	1.87709				AT5G55330	1	0.896011
AT3G09910	2	1.53182	AT1G57620	2	2.42386				AT3G56980	6	1.35321				AT5G55340	1	1.37727
AT1G49570	4	1.53245	AT1G57680	4	2.96746				AT3G57000	1	2.60606				AT5G55350	1	0.731044
AT3G50850	2	1.53253	AT1G57790	6	2.09619				AT3G57010	4	2.44342				AT5G55380	1	1.84842
AT5G23170	4	1.53296	AT1G57850	9	1.01876				AT3G57020	4	2.84823				AT5G55400	2	2.09271
AT5G04120	1	1.53305	AT1G57870	4	2.44676				AT3G57030	4	2.45698				AT5G55470	2	1.71065
AT1G64700	8	1.5345	AT1G58080	1	3.0276				AT3G57040	4	2.41335				AT5G55480	1	2.45237
AT2G37430	6	1.53451	AT1G58170	6	1.71107				AT3G57070	4	2.25798				AT5G55490	2	1.85161
AT5G20820	5	1.5347	AT1G58200	1	2.83073				AT3G57080	2	2.31971				AT5G55520	4	1.96204
AT3G23870	3	1.53498	AT1G58250	2	2.26472				AT3G57090	2	2.78412				AT5G55530	5	2.70639
AT2G34910	6	1.53528	AT1G58270	6	2.91663				AT3G57130	2	1.06688				AT5G55550	2	1.88078
AT3G50640	7	1.53529	AT1G58290	1	2.93431				AT3G57140	1	1.74101				AT5G55590	4	1.21475
AT1G59620	7	1.53542	AT1G58330	6	0.785089				AT3G57170	2	2.12599				AT5G55600	4	2.23604
AT1G17330	1	1.53577	AT1G58340	4	1.69831				AT3G57190	1	2.21165				AT5G55610	4	2.66384
AT4G26050	1	1.53579	AT1G58360	4	2.92354				AT3G57230	4	2.25607				AT5G55620	5	2.87665
AT1G72960	2	1.53653	AT1G58370	1	2.28474				AT3G57240	6	1.69366				AT5G55640	4	2.19847
AT1G71420	4	1.53659	AT1G58420	7	1.84989				AT3G57260	6	3.148				AT5G55700	3	2.23476
AT4G28700	2	1.53736	AT1G58430	4	2.50634				AT3G57270	4	0.724435				AT5G55710	1	2.60469
AT5G12930	4	1.53824	AT1G58440	1	2.49219				AT3G57320	6	2.40585				AT5G55720	5	2.19825
AT2G45610	4	1.5389	AT1G59510	3	1.4234				AT3G57330	4	2.87192				AT5G55740	4	2.21722
AT1G62310	4	1.53908	AT1G59520	2	2.33671				AT3G57380	4	1.47332				AT5G55820	6	1.57891
AT4G03090	4	1.53914	AT1G59560	1	1.80946				AT3G57410	2	2.55183				AT5G55830	5	1.62605
AT4G25200	1	1.53927	AT1G59580	3	2.50606				AT3G57420	1	2.12126				AT5G55900	2	1.7164
AT1G06170	4	1.53956	AT1G59600	2	2.20678				AT3G57430	4	1.60003				AT5G55910	4	2.75031
AT2G02020	4	1.53965	AT1G59610	4	2.71606				AT3G57440	7	0.878187				AT5G55930	4	2.69867
AT1G06160	4	1.54008	AT1G59620	7	1.53542				AT3G57450	6	3.4075				AT5G55950	2	1.38167
AT2G35910	4	1.54074	AT1G59650	2	2.40988				AT3G57480	2	2.36889				AT5G55970	4	2.25958
AT4G14465	7	1.54079	AT1G59670	6	1.22099				AT3G57510	5	2.00952				AT5G55990	4	2.59462
AT2G45050	4	1.54125	AT1G59680	11	0.985513				AT3G57520	2	3.44177				AT5G56020	2	2.07599
AT1G44830	4	1.54137	AT1G59710	4	2.14922				AT3G57530	4	2.89454				AT5G56040	4	2.54388
AT1G53060	6	1.54245	AT1G59720	4	1.35257				AT3G57540	4	1.86833				AT5G56080	1	1.45346
AT3G06020	7	1.54385	AT1G59725	2	1.12688				AT3G57550	1	2.84899				AT5G56150	4	3.03051
AT4G04790	2	1.54388	AT1G59730	2	1.69425				AT3G57570	3	2.01839				AT5G56160	6	1.8834
AT5G18000	6	1.5441	AT1G59740	4	2.03912				AT3G57610	1	3.21181				AT5G56190	3	2.44208
AT3G22180	2	1.54604	AT1G59750	6	2.38056				AT3G57620	4	1.39759				AT5G56220	1	1.93934
AT3G56300	1	1.54615	AT1G59760	2	2.20477				AT3G57650	2	2.80307				AT5G56240	6	2.42032
AT1G36060	4	1.54633	AT1G59820	2	2.48662				AT3G57700	6	1.5316				AT5G56250	6	1.97802
AT3G52160	4	1.54635	AT1G59840	1	2.25158				AT3G57710	6	2.01576				AT5G56260	1	2.7031
AT4G13260	4	1.54638	AT1G59870	4	3.35498				AT3G57720	6	1.08296				AT5G56280	2	2.68876
AT5G58460	6	1.54661	AT1G59890	2	2.15568				AT3G57750	6	2.17097				AT5G56300	6	2.1123
AT3G43790	4	1.54701	AT1G59900	1	3.14163				AT3G57760	6	1.51074				AT5G56310	6	1.01109
AT1G44414	4	1.54725	AT1G59970	2	2.1621				AT3G57780	4	2.13811				AT5G56320	5	1.49071
AT3G24810	4	1.54727	AT1G59980	1	1.44923				AT3G57830	4	1.92869				AT5G56350	2	2.59377
AT1G74900	4	1.54754	AT1G60010	4	2.8695				AT3G57840	9	1.2371				AT5G56370	11	1.01759
AT5G40645	4	1.54822	AT1G60030	4	1.79535				AT3G57860	6	1.47547				AT5G56450	2	1.82644
AT3G50300	6	1.5483	AT1G60070	2	2.72935				AT3G57870	2	3.39892				AT5G56460	4	1.64066
AT2G26710	6	1.54926	AT1G60140	4	2.58321				AT3G57890	2	2.63933				AT5G56480	6	0.930199
AT1G01840	7	1.54927	AT1G60160	4	2.46455				AT3G57920	7	1.52512				AT5G56500	1	2.60518
AT1G71690	4	1.54981	AT1G60190	4	1.93789				AT3G57930	6	2.56169				AT5G56570	11	0.75982
AT5G67450	6	1.55001	AT1G60220	2	2.6386				AT3G57940	1	1.8091				AT5G56580	2	1.86938
AT1G16220	4	1.55031	AT1G60390	4	2.31933				AT3G57950	6	1.47444				AT5G56590	5	2.08698
AT1G06590	2	1.55046	AT1G60430	2	1.72961				AT3G57990	4	2.52497				AT5G56640	1	2.13111
AT3G20080	5	1.55053	AT1G60460	4	0.680811				AT3G58000	4	1.34666				AT5G56700	11	0.841109
AT4G15430	4	1.55137	AT1G60470	2	1.36097				AT3G58010	2	2.40729				AT5G56720	1	1.49783
AT5G55250	6	1.55139	AT1G60560	2	2.06248				AT3G58040	5	2.29703				AT5G56740	2	2.3762
AT5G48070	6	1.5515	AT1G60570	9	1.42591				AT3G58050	3	2.01253				AT5G56750	2	2.65088
AT2G17850	1	1.55193	AT1G60600	1	2.17639				AT3G58060	2	2.02502				AT5G56760	1	2.95868
AT3G03440	4	1.55239	AT1G60610	4	2.29374				AT3G58070	4	1.62679				AT5G56790	4	2.21634
AT5G61350	4	1.55239	AT1G60620	1	1.94892				AT3G58120	4	2.45343				AT5G56850	4	2.46742
AT3G23190	4	1.55261	AT1G60630	4	1.02698				AT3G58170	2	2.92246				AT5G56860	2	1.9529
AT1G57560	4	1.55266	AT1G60650	1	1.99807				AT3G58190	4	0.94589				AT5G56870	6	3.32293
AT2G17620	2	1.55338	AT1G60670	3	1.9461				AT3G58200	9	2.13914				AT5G56880	8	1.50738
AT1G17665	4	1.55354	AT1G60680	4	1.93119				AT3G58210	5	1.1575				AT5G56920	11	0.919947
AT4G31875	12	1.55431	AT1G60690	4	2.03578				AT3G58230	11	0.954315				AT5G56970	4	1.93945
AT5G59530	7	1.55513	AT1G60770	6	2.40183				AT3G58280	11	0.989768				AT5G57030	1	2.70131
AT1G20900	6	1.55513	AT1G60800	4	2.48542				AT3G58290	6	1.07006				AT5G57050	3	1.70263
AT1G22015	4	1.5552	AT1G60810	1	2.91312				AT3G58300	11	1.02113				AT5G57060	4	2.3621
AT2G41050	2	1.55531	AT1G60850	1	2.07147				AT3G58350	2	1.32559				AT5G57090	4	1.40982
AT5G66640	3	1.55572	AT1G60860	2	1.96118				AT3G58450	5	2.72882				AT5G57100	4	2.22258
AT1G04610	4	1.55614	AT1G60890	3	2.07948				AT3G58470	2	2.31363				AT5G57110	4	2.67894
AT1G24030	4	1.55718	AT1G60930	1	1.13026				AT3G58510	2	2.82891				AT5G57140	1	1.32494
AT5G39900	1	1.55905	AT1G60940	4	2.80029				AT3G58520	6	1.4403				AT5G57150	4	2.17049
AT2G23270	9	1.55938	AT1G60950	1	3.97567				AT3G58560	2	2.72011				AT5G57180	4	2.45197
AT1G17460	3	1.55984	AT1G60960	4	2.59888				AT3G58570	2	2.31609				AT5G57200	3	1.41643
AT1G79180	4	1.55999	AT1G60970	2	1.88678				AT3G58580	2	2.3448				AT5G57220	7	2.35365
AT1G31040	4	1.56038	AT1G61040	2	2.20876				AT3G58590	4	1.07038				AT5G57230	4	2.00844
AT3G50760	6	1.56054	AT1G61065	4	2.15444				AT3G58610	1	3.54407				AT5G57260	6	1.87353
AT5G48430	6	1.56136	AT1G61070	6	2.26755				AT3G58620	2	2.34107				AT5G57320	2	2.03305
AT2G33290	4	1.56228	AT1G61130	5	1.21587				AT3G58640	4	2.4854				AT5G57330	4	2.75458
AT4G10260	1	1.56238	AT1G61140	2	2.93733				AT3G58650	4	1.73639				AT5G57345	6	2.83298
AT5G46200	6	1.56244	AT1G61160	12	1.17591				AT3G58670	4	2.13945				AT5G57360	1	2.36802
AT1G28010	4	1.56297	AT1G61240	4	1.63853				AT3G58680	2	3.32172				AT5G57370	2	2.31984
AT4G15850	1	1.56315	AT1G61260	6	2.10161				AT3G58690	4	2.29842				AT5G57410	2	2.30192
AT3G20040	2	1.56336	AT1G61290	3	1.98603				AT3G58710	4	1.84516				AT5G57440	1	2.32333
AT2G03520	1	1.56408	AT1G61340	4	2.25734				AT3G58730	1	3.36049				AT5G57460	2	2.45484
AT1G34580	4	1.56433	AT1G61360	6	2.19765				AT3G58740	1	1.99501				AT5G57490	2	2.58106
AT1G19320	4	1.56461	AT1G61370	6	1.75908				AT3G58750	1	2.74508				AT5G57550	6	3.09725
AT5G01190	5	1.56519	AT1G61380	7	1.9046				AT3G58760	2	2.14237				AT5G57560	6	3.52403
AT1G04600	4	1.56544	AT1G61390	7	1.13018				AT3G58780	4	1.97418				AT5G57630	4	2.2372
AT3G15720	5	1.56619	AT1G61420	7	1.4815				AT3G58790	6	2.08783				AT5G57655	1	2.73841
AT1G10680	4	1.56632	AT1G61480	6	1.24023				AT3G58800	2	1.71416				AT5G57660	3	2.92575
AT2G24530	4	1.5665	AT1G61490	6	1.37976				AT3G58810	1	1.93321				AT5G57690	2	1.7177
AT3G08870	6	1.56654	AT1G61520	3	4.06132				AT3G58830	1	2.47059				AT5G57700	1	2.24859
AT5G51380	2	1.56711	AT1G61550	6	0.970639				AT3G58970	4	2.36122				AT5G57720	6	1.60509
AT5G09430	4	1.56721	AT1G61560	6	1.63808				AT3G58990	1	2.58845				AT5G57780	5	1.84562
AT2G35150	4	1.56733	AT1G61580	2	2.46011				AT3G59010	6	2.35958				AT5G57785	11	2.69483
AT1G54160	4	1.56736	AT1G61590	4	1.79221				AT3G59020	2	2.87091				AT5G57790	9	2.16861
AT2G39560	9	1.56823	AT1G61610	6	1.08995				AT3G59030	6	1.21129				AT5G57800	3	3.13508
AT3G09520	6	1.56824	AT1G61630	2	0.910619				AT3G59060	4	2.61132				AT5G57840	4	1.43524
AT5G37550	7	1.56841	AT1G61640	1	1.62073				AT3G59080	4	2.20771				AT5G57870	2	3.0936
AT5G06570	4	1.56898	AT1G61667	4	1.95911				AT3G59100	6	1.9352				AT5G57880	6	1.36808
AT5G08600	2	1.56941	AT1G61680	6	2.86864				AT3G59110	4	2.34282				AT5G57900	2	2.59299
AT3G24110	2	1.56942	AT1G61700	1	1.22492				AT3G59140	4	2.30819				AT5G57930	4	2.64133
AT1G63930	4	1.56954	AT1G61720	4	2.34813				AT3G59220	1	1.8219				AT5G57940	4	2.52353
AT2G01130	2	1.56997	AT1G61760	6	1.04819				AT3G59260	1	0.788347				AT5G57950	2	2.36827
AT2G39380	6	1.57115	AT1G61800	2	2.41123				AT3G59270	9	1.07663				AT5G57970	1	1.80183
AT5G23970	8	1.57144	AT1G61860	4	2.4505				AT3G59280	2	3.02433				AT5G57980	2	1.16373
AT4G30000	1	1.57202	AT1G61870	5	2.81855				AT3G59350	4	2.96052				AT5G58020	2	2.93291
AT3G53940	2	1.57333	AT1G61890	6	2.96871				AT3G59390	2	1.70559				AT5G58050	1	2.50599
AT5G04070	1	1.57453	AT1G61950	4	1.15336				AT3G59400	1	3.13686				AT5G58060	2	3.21229
AT1G09450	2	1.57492	AT1G61990	8	2.31558				AT3G59420	4	2.01021				AT5G58090	5	2.77413
AT4G28890	4	1.57573	AT1G62020	2	2.96012				AT3G59480	1	1.84628				AT5G58110	2	3.0595
AT1G52530	2	1.57622	AT1G62040	3	2.9471				AT3G59490	4	1.88126				AT5G58130	4	2.35263
AT3G16730	2	1.57624	AT1G62050	2	1.73667				AT3G59530	4	2.38368				AT5G58170	1	2.51809
AT2G28830	4	1.57648	AT1G62130	4	1.6081				AT3G59580	4	1.7521				AT5G58200	1	2.79829
AT5G37980	6	1.57752	AT1G62150	8	1.74057				AT3G59640	6	2.34598				AT5G58220	1	2.31727
AT2G33670	6	1.57766	AT1G62170	1	0.784273				AT3G59680	6	1.79633				AT5G58230	2	2.70607
AT5G55820	6	1.57891	AT1G62180	1	3.09293				AT3G59700	6	1.66057				AT5G58250	1	3.03178
AT5G04370	6	1.57898	AT1G62200	4	2.45785				AT3G59710	4	0.946042				AT5G58260	1	2.58745
AT2G13620	4	1.5791	AT1G62300	4	2.06668				AT3G59760	1	2.74912				AT5G58270	1	2.52714
AT5G09970	4	1.57938	AT1G62310	4	1.53908				AT3G59790	3	0.815858				AT5G58280	4	1.3645
AT3G04110	6	1.57969	AT1G62330	4	2.01518				AT3G59810	2	2.66304				AT5G58290	2	3.15548
AT3G54270	1	1.58102	AT1G62340	1	1.35888				AT3G59820	2	2.36366				AT5G58300	4	2.34768
AT3G53170	4	1.58117	AT1G62380	6	3.39203				AT3G59830	2	1.83085				AT5G58310	6	2.28131
AT3G17380	7	1.5814	AT1G62390	2	2.89432				AT3G59850	6	1.02472				AT5G58380	6	2.50108
AT4G00220	4	1.58206	AT1G62400	4	1.13451				AT3G59910	4	2.33312				AT5G58420	2	3.34711
AT5G39650	5	1.5825	AT1G62430	2	2.61227				AT3G59920	2	3.31771				AT5G58430	6	2.89371
AT2G42920	6	1.58277	AT1G62450	2	1.80574				AT3G59940	1	3.02139				AT5G58440	2	2.3218
AT3G13420	4	1.58281	AT1G62520	4	1.3545				AT3G59950	2	2.29127				AT5G58460	6	1.54661
AT3G10470	6	1.58296	AT1G62570	2	2.45187				AT3G59990	1	2.8873				AT5G58480	5	2.15212
AT3G08840	1	1.58319	AT1G62660	4	2.81831				AT3G60010	6	0.878716				AT5G58490	5	2.84904
AT2G38060	2	1.58358	AT1G62680	7	1.42943				AT3G60020	6	1.078				AT5G58520	3	2.25396
AT3G62100	6	1.5843	AT1G62690	11	1.19617				AT3G60030	6	2.74174				AT5G58550	1	1.35606
AT1G17700	3	1.58459	AT1G62700	5	1.10705				AT3G60070	1	2.15696				AT5G58600	6	2.2227
AT3G09710	4	1.58496	AT1G62710	2	2.99377				AT3G60100	1	1.27282				AT5G58620	3	1.80384
AT3G19440	1	1.58522	AT1G62720	7	1.05336				AT3G60120	6	1.17799				AT5G58640	2	2.51758
AT1G31320	4	1.58562	AT1G62750	1	3.43744				AT3G60180	2	2.35961				AT5G58660	4	1.76411
AT5G16080	5	1.58683	AT1G62770	6	1.65692				AT3G60190	2	2.80996				AT5G58670	4	2.40275
AT3G08820	4	1.58697	AT1G62790	6	2.89094				AT3G60200	6	1.65247				AT5G58690	4	1.63942
AT4G11350	4	1.58711	AT1G62800	2	2.47309				AT3G60210	4	2.84253				AT5G58700	4	2.26247
AT2G16210	6	1.58723	AT1G62810	1	2.20127				AT3G60245	2	4.20366				AT5G58710	1	3.21328
AT5G07070	6	1.58948	AT1G62820	2	2.71826				AT3G60250	2	2.85494				AT5G58750	1	1.36575
AT4G29800	4	1.59058	AT1G62830	2	2.06884				AT3G60260	3	2.31986				AT5G58770	1	2.43435
AT5G14870	4	1.59074	AT1G62940	1	2.00647				AT3G60290	4	1.94152				AT5G58782	1	1.33419
AT2G47670	7	1.59132	AT1G62950	4	1.71506				AT3G60310	6	1.76179				AT5G58784	1	0.960537
AT2G47010	4	1.59145	AT1G62960	4	2.61562				AT3G60320	4	2.88769				AT5G58787	4	2.19918
AT3G14000	4	1.59273	AT1G62980	4	1.75438				AT3G60340	2	2.81445				AT5G58820	6	0.87185
AT1G50180	6	1.59343	AT1G63010	2	2.67811				AT3G60350	2	1.93242				AT5G58830	6	1.00186
AT1G24430	8	1.59396	AT1G63030	5	0.811845				AT3G60360	2	2.21561				AT5G58840	6	1.11027
AT1G53920	4	1.59444	AT1G63050	2	2.38832				AT3G60390	4	1.92132				AT5G58850	2	0.85927
AT3G22900	4	1.59447	AT1G63090	6	2.7403				AT3G60470	6	0.948117				AT5G58870	1	2.76886
AT4G20060	2	1.59481	AT1G63110	2	2.47552				AT3G60510	2	1.79828				AT5G58910	6	0.85104
AT5G35940	4	1.59552	AT1G63120	4	2.67308				AT3G60530	4	2.34213				AT5G58950	4	2.85327
AT4G32170	6	1.59561	AT1G63160	1	2.1225				AT3G60540	2	2.35838				AT5G58970	2	2.50311
AT2G45490	2	1.5962	AT1G63200	11	0.838022				AT3G60550	2	1.35883				AT5G58980	1	2.18533
AT1G54180	4	1.59637	AT1G63240	9	2.14359				AT3G60570	4	2.22511				AT5G59010	4	2.26334
AT5G42140	4	1.59641	AT1G63430	4	2.16662				AT3G60620	1	1.97839				AT5G59070	1	0.92205
AT5G52220	3	1.59654	AT1G63440	1	1.91926				AT3G60630	4	2.30283				AT5G59080	7	2.22995
AT3G43210	4	1.59657	AT1G63460	1	2.63652				AT3G60650	11	1.25861				AT5G59190	6	1.01215
AT3G52810	4	1.5973	AT1G63560	7	0.455059				AT3G60730	6	2.25153				AT5G59200	4	1.18592
AT1G79070	4	1.59753	AT1G63580	7	0.870318				AT3G60750	1	3.78798				AT5G59240	2	1.7436
AT1G10460	4	1.59767	AT1G63640	4	2.44834				AT3G60770	2	3.50086				AT5G59250	1	2.67135
AT1G10560	4	1.59786	AT1G63650	4	1.82496				AT3G60780	4	1.74622				AT5G59305	9	1.97071
AT5G05350	4	1.59788	AT1G63680	1	2.28412				AT3G60790	6	0.958996				AT5G59310	6	3.66206
AT2G43390	9	1.59812	AT1G63690	2	2.80011				AT3G60800	2	2.53895				AT5G59350	6	2.12299
AT3G19280	1	1.59816	AT1G63710	4	2.27837				AT3G60810	1	2.40725				AT5G59410	2	2.36835
AT4G21390	6	1.59878	AT1G63800	2	2.90988				AT3G60830	2	2.37207				AT5G59420	2	2.96469
AT1G66770	6	1.59884	AT1G63810	2	2.13939				AT3G60840	4	1.71243				AT5G59430	4	2.27584
AT2G29750	6	1.59908	AT1G63840	2	2.94727				AT3G60850	4	2.03604				AT5G59460	4	2.17778
AT4G27510	6	1.59915	AT1G63900	2	2.59984				AT3G60860	2	2.7483				AT5G59480	4	2.48745
AT2G32290	3	1.59916	AT1G63930	4	1.56954				AT3G60880	1	2.3779				AT5G59500	1	2.6386
AT2G18080	2	1.59981	AT1G63940	1	3.0738				AT3G60900	6	1.91455				AT5G59510	6	1.4466
AT3G57430	4	1.60003	AT1G63970	1	2.85348				AT3G60910	2	2.45192				AT5G59520	1	2.1973
AT4G27480	4	1.60036	AT1G64000	4	1.09117				AT3G60980	5	2.30184				AT5G59530	7	1.55513
AT5G38130	6	1.6005	AT1G64040	2	2.96257				AT3G61040	6	2.20562				AT5G59540	7	2.75247
AT1G48660	5	1.60059	AT1G64050	6	1.99637				AT3G61060	6	2.77242				AT5G59580	6	1.00601
AT1G54280	3	1.60061	AT1G64060	4	2.19351				AT3G61080	1	2.53319				AT5G59590	6	1.7149
AT3G03620	6	1.60107	AT1G64130	12	0.675702				AT3G61110	2	3.75465				AT5G59600	4	1.04492
AT4G18750	4	1.60128	AT1G64160	6	0.903186				AT3G61120	6	0.814476				AT5G59700	4	1.61547
AT2G37560	2	1.60181	AT1G64180	4	1.69337				AT3G61130	4	2.43841				AT5G59710	2	2.3482
AT2G32930	4	1.60254	AT1G64185	1	1.93935				AT3G61160	4	2.74886				AT5G59730	6	2.76977
AT3G20780	1	1.60259	AT1G64190	1	3.17984				AT3G61170	4	1.43796				AT5G59740	2	1.8603
AT2G37870	6	1.60287	AT1G64200	2	2.64959				AT3G61180	4	2.49058				AT5G59750	1	2.46339
AT1G67410	4	1.60318	AT1G64230	4	3.63406				AT3G61190	5	2.31945				AT5G59760	8	0.742188
AT3G52820	4	1.60353	AT1G64300	2	1.9896				AT3G61210	1	2.42523				AT5G59780	6	2.4632
AT3G04030	4	1.60387	AT1G64310	4	1.25014				AT3G61220	6	2.66058				AT5G59810	4	1.43815
AT5G05890	6	1.60393	AT1G64355	1	2.46072				AT3G61300	6	1.10088				AT5G59845	5	2.99915
AT5G03620	5	1.60403	AT1G64370	11	3.25008				AT3G61310	8	2.71728				AT5G59870	2	3.33351
AT5G08270	2	1.60421	AT1G64390	6	2.75541				AT3G61380	6	1.81949				AT5G59880	4	3.65087
AT5G14510	4	1.60478	AT1G64405	7	1.79584				AT3G61390	6	1.36332				AT5G59980	2	1.39148
AT2G07680	2	1.60498	AT1G64440	1	2.33636				AT3G61440	1	3.66131				AT5G60010	4	1.7861
AT5G57720	6	1.60509	AT1G64480	4	0.840796				AT3G61450	3	1.38652				AT5G60090	4	1.10066
AT1G53350	7	1.60511	AT1G64510	1	3.27174				AT3G61460	2	2.62369				AT5G60160	1	2.71383
AT2G19980	6	1.60545	AT1G64530	4	1.77232				AT3G61490	4	2.06159				AT5G60220	4	2.1238
AT3G21310	6	1.60579	AT1G64550	2	2.53888				AT3G61530	1	1.95814				AT5G60230	1	1.92231
AT3G16120	2	1.60632	AT1G64570	4	1.78346				AT3G61550	4	2.17759				AT5G60270	6	1.65356
AT1G25360	4	1.60633	AT1G64590	4	2.28293				AT3G61570	3	2.12611				AT5G60280	6	0.957086
AT3G01020	1	1.6064	AT1G64600	1	1.82671				AT3G61580	2	3.19485				AT5G60300	6	2.11914
AT3G10390	1	1.60672	AT1G64610	4	2.23452				AT3G61610	4	1.80482				AT5G60360	2	3.75323
AT4G02810	6	1.60767	AT1G64650	2	2.73785				AT3G61620	1	2.25964				AT5G60400	9	2.32846
AT1G10330	6	1.60804	AT1G64700	8	1.5345				AT3G61630	3	1.85619				AT5G60470	4	0.794223
AT1G62130	4	1.6081	AT1G64720	2	3.63679				AT3G61670	1	2.12514				AT5G60570	4	2.62325
AT2G04430	2	1.60818	AT1G64740	2	2.89632				AT3G61700	2	1.95646				AT5G60640	2	3.07548
AT1G53270	4	1.60851	AT1G64780	2	2.4451				AT3G61710	2	2.31087				AT5G60660	4	2.57857
AT1G68120	4	1.60874	AT1G64800	11	1.68029				AT3G61720	6	0.842815				AT5G60690	4	2.72286
AT1G77360	6	1.60878	AT1G64820	4	0.717694				AT3G61740	2	1.49536				AT5G60730	1	1.61184
AT3G53380	5	1.60924	AT1G64890	1	2.14412				AT3G61760	2	1.84352				AT5G60740	2	1.72788
AT1G04920	1	1.60937	AT1G64900	6	2.42524				AT3G61790	5	2.26687				AT5G60760	1	2.56414
AT2G43670	4	1.60962	AT1G64960	2	1.90978				AT3G61800	2	1.94158				AT5G60770	1	0.507112
AT2G37670	4	1.60977	AT1G64980	1	2.94234				AT3G61810	4	0.878555				AT5G60820	4	2.34956
AT4G25090	4	1.61016	AT1G65020	2	2.16116				AT3G61820	4	2.71273				AT5G60870	1	1.86237
AT4G38380	4	1.61088	AT1G65060	1	2.47155				AT3G61860	2	2.86858				AT5G60880	9	1.61183
AT1G19200	5	1.61092	AT1G65080	2	1.38677				AT3G61870	1	3.27553				AT5G60890	4	2.13738
AT3G07210	5	1.61095	AT1G65110	3	1.32521				AT3G61890	4	2.50535				AT5G60900	6	2.1838
AT4G38010	4	1.61108	AT1G65130	4	1.27165				AT3G61910	5	1.3076				AT5G60920	4	3.15378
AT1G74550	4	1.61132	AT1G65240	4	1.93054				AT3G61920	7	1.24957				AT5G60980	2	2.45796
AT1G24540	4	1.61134	AT1G65290	1	3.44244				AT3G61930	9	2.12477				AT5G60990	2	2.60731
AT5G50390	4	1.61149	AT1G65380	4	1.87015				AT3G61940	1	1.02598				AT5G61000	2	2.28297
AT1G30650	5	1.61173	AT1G65390	6	2.02933				AT3G61950	5	1.49364				AT5G61010	6	2.17558
AT5G60880	9	1.61183	AT1G65430	2	2.33811				AT3G61970	4	1.65887				AT5G61040	6	1.76061
AT5G60730	1	1.61184	AT1G65470	4	1.74534				AT3G61990	1	2.51087				AT5G61130	4	2.7367
AT1G20780	4	1.61197	AT1G65480	5	2.40953				AT3G62000	1	1.85879				AT5G61150	2	2.24522
AT3G46690	6	1.61241	AT1G65490	11	3.09822				AT3G62010	2	2.6818				AT5G61160	7	1.28979
AT5G15700	1	1.61263	AT1G65500	11	2.21035				AT3G62020	6	2.45873				AT5G61170	2	3.53225
AT5G24330	2	1.61372	AT1G65520	1	1.88775				AT3G62060	6	2.03551				AT5G61210	2	3.14256
AT1G05860	3	1.61384	AT1G65540	2	2.08648				AT3G62090	4	1.72896				AT5G61220	2	2.54525
AT2G39910	3	1.61408	AT1G65560	4	2.17877				AT3G62100	6	1.5843				AT5G61240	1	2.68345
AT1G77390	2	1.61418	AT1G65570	6	0.888459				AT3G62120	1	3.06295				AT5G61250	1	1.74595
AT1G71870	4	1.61462	AT1G65580	2	2.60485				AT3G62130	1	2.33333				AT5G61290	2	1.23687
AT4G15500	6	1.61464	AT1G65590	1	1.43406				AT3G62140	2	2.11478				AT5G61300	6	1.67371
AT4G31150	1	1.61485	AT1G65650	2	2.53303				AT3G62150	4	2.09889				AT5G61310	6	2.65669
AT4G33550	5	1.61543	AT1G65660	2	2.78119				AT3G62170	6	3.04071				AT5G61320	6	1.00007
AT5G59700	4	1.61547	AT1G65690	6	2.24128				AT3G62180	9	2.50408				AT5G61350	4	1.55239
AT3G18200	4	1.61603	AT1G65720	6	3.32572				AT3G62220	4	2.18298				AT5G61420	4	2.51967
AT5G35370	4	1.61665	AT1G65730	4	2.21522				AT3G62240	2	2.6054				AT5G61430	4	1.79013
AT1G05690	2	1.61683	AT1G65810	2	0.933923				AT3G62260	4	2.51155				AT5G61460	2	1.81454
AT2G31725	2	1.61761	AT1G65820	2	3.30113				AT3G62270	2	2.20074				AT5G61480	4	2.02664
AT1G18910	2	1.61777	AT1G65840	1	2.71013				AT3G62300	6	2.39423				AT5G61510	1	2.70766
AT2G46590	6	1.6182	AT1G65850	9	0.884587				AT3G62310	2	2.59968				AT5G61520	4	2.22732
AT5G23810	4	1.61849	AT1G65910	4	1.42554				AT3G62360	1	2.64175				AT5G61560	5	1.69021
AT3G04370	5	1.61869	AT1G65930	1	3.85528				AT3G62370	2	2.36719				AT5G61570	4	1.48725
AT2G29470	6	1.61874	AT1G65950	1	1.95343				AT3G62380	7	0.883176				AT5G61580	4	2.50478
AT4G08480	4	1.61895	AT1G66080	2	2.09628				AT3G62410	1	3.4573				AT5G61600	4	2.74485
AT1G06580	5	1.61908	AT1G66120	1	2.65434				AT3G62450	6	2.56264				AT5G61640	1	2.34824
AT3G12250	6	1.61945	AT1G66130	1	2.16422				AT3G62550	5	3.32466				AT5G61650	2	1.2612
AT4G11920	2	1.62003	AT1G66150	4	2.9881				AT3G62560	2	2.78842				AT5G61670	2	2.90262
AT4G20820	7	1.62046	AT1G66160	4	2.30986				AT3G62590	3	2.12148				AT5G61740	2	0.961411
AT5G38070	5	1.6205	AT1G66210	4	2.29121				AT3G62600	2	2.98386				AT5G61750	4	0.711361
AT4G39560	8	1.62054	AT1G66220	4	0.746731				AT3G62610	4	1.31918				AT5G61760	2	2.43441
AT2G23620	6	1.62058	AT1G66260	2	3.03215				AT3G62620	7	1.9798				AT5G61770	2	2.29708
AT1G61640	1	1.62073	AT1G66330	4	2.77048				AT3G62650	6	3.26493				AT5G61780	2	3.00609
AT1G17750	4	1.6212	AT1G66340	1	2.15787				AT3G62660	4	2.67222				AT5G61810	2	2.20909
AT5G15240	4	1.62123	AT1G66350	4	2.56213				AT3G62690	4	1.71745				AT5G61820	2	3.24709
AT1G37150	1	1.62176	AT1G66400	2	2.49231				AT3G62700	4	3.02042				AT5G61830	2	2.03839
AT2G26260	1	1.62187	AT1G66430	1	2.7862				AT3G62710	4	2.60961				AT5G61840	3	2.46041
AT5G38900	1	1.62192	AT1G66460	4	1.46239				AT3G62720	4	2.80392				AT5G61850	4	1.17725
AT3G46180	2	1.62194	AT1G66470	4	1.29834				AT3G62730	1	3.04192				AT5G61865	7	1.21619
AT5G15790	3	1.62203	AT1G66660	4	2.09104				AT3G62760	4	1.38023				AT5G61880	2	2.00046
AT2G43250	4	1.62208	AT1G66670	1	3.18516				AT3G62770	2	2.35701				AT5G61890	4	0.838015
AT2G39060	6	1.62231	AT1G66740	2	2.19097				AT3G62810	3	2.49137				AT5G61900	2	2.41971
AT1G11420	4	1.62238	AT1G66750	2	2.06635				AT3G62820	4	2.3969				AT5G61930	4	1.68955
AT3G53210	4	1.6224	AT1G66760	4	2.12306				AT3G62840	2	3.17741				AT5G61940	4	1.22982
AT5G53220	6	1.62242	AT1G66770	6	1.59884				AT3G62860	4	2.09341				AT5G61960	2	2.78456
AT2G19010	6	1.62246	AT1G66840	6	1.63996				AT3G62870	2	3.69994				AT5G61970	2	2.61892
AT5G25160	6	1.62299	AT1G66850	6	2.89592				AT3G62890	6	1.1051				AT5G61980	2	1.91444
AT4G27980	6	1.62305	AT1G66860	1	1.1043				AT3G62920	6	1.85419				AT5G62040	5	1.04098
AT1G34770	2	1.62376	AT1G66890	8	2.23281				AT3G62930	6	2.0089				AT5G62050	1	2.33905
AT2G37280	4	1.62379	AT1G66900	4	2.44453				AT3G62970	2	2.42609				AT5G62070	6	1.94784
AT1G10690	7	1.62381	AT1G67060	1	2.16717				AT3G62980	4	2.58369				AT5G62080	7	2.37817
AT3G16700	1	1.62389	AT1G67070	1	1.74952				AT3G63000	2	2.68371				AT5G62100	4	1.92869
AT5G08030	1	1.62469	AT1G67080	1	2.80671				AT3G63010	4	2.08714				AT5G62130	2	2.26786
AT2G10970	11	1.62475	AT1G67100	4	2.69232				AT3G63040	11	3.04898				AT5G62140	1	1.96096
[truncated: 7,739 more rows]

## Sheet: Analysis of data by chromosomes
Table S5B. Chi-square analysis for distribution of all loci and loci with both PS and GEA from Gaut's microarrays
Chr	All loci	Loci with GEA & PS	Df	χ²	P
I	7078	2595	4	8.784	0.0667
II	4245	1494
III	5437	2020
IV	4124	1374
V	6318	2252
All	27206	9735
Table S5C. Chi-square analysis for distribution of loci with PS and with both PS and GEA from Gaut's microarrays.
Chr	All loci with PS	Loci with GEA & PS	Df	χ²	P
I	5254	2595	4	4.348	0.361
II	3077	1494
III	3984	2020
IV	2933	1374
V	4703	2252
All	19951	9735
Table S5D. ANOVA analysis of PS in loci with with both PS and GEA from Gaut's microarrays across chromosomes.
Loci grouped by chromosomes	SS	df	MS	F	P
Between chromosomes	8.656	4	2.164	0.4923	0.7414
Within each chromosome	42770	9730	4.396
Total	42780	9734
Table S5E. ANOVA analysis of GEA in loci with both PS and GEA from Gaut's microarrays across chromosomes.
Loci grouped by chromosomes	SS	df	MS	F	P
Between chromosomes	2.681	4	0.6702	1.533	0.1896
Within each chromosome	4254	9730	0.4372
Total	4257	9734

## Sheet: Data grouped by 100 loci
Table S5F. Grouping loci with both PS and GEA from microarrays.
Locus	PS	Gaut's microarrays	Log10 (Gaut's microarrays)	Data point	(Ave. of 100 loci ) PS	(Ave. of 100 loci ) Gaut's microarrays	(Ave. of 100 loci ) Log10 (Gaut's microarrays)
AT1G63560	7	2.8514	0.455059
AT5G60770	1	3.21449	0.507112
AT3G06230	2	3.34489	0.524382
AT3G53550	11	3.58381	0.554345
AT1G77790	4	3.62064	0.558785
AT1G22420	11	3.73594	0.5724
AT4G27190	6	3.74364	0.573294
AT5G51930	4	3.77342	0.576735
AT4G26340	11	3.80461	0.58031
AT5G11570	4	3.80813	0.580712
AT5G02730	4	3.8388	0.584196
AT3G24130	4	3.86149	0.586755
AT1G48060	11	3.87137	0.587864
AT1G76430	4	3.88733	0.589651
AT5G04630	5	3.92002	0.593288
AT1G77780	4	3.93858	0.59534
AT3G15860	11	3.98943	0.60091
AT2G18120	4	3.9967	0.601702
AT1G05800	6	4.00245	0.602326
AT1G74110	4	4.04153	0.606546
AT5G11940	4	4.08365	0.611048
AT5G23650	4	4.09414	0.612162
AT2G38510	4	4.1273	0.615667
AT2G40580	6	4.13277	0.616242
AT4G23090	11	4.19305	0.62253
AT4G30230	7	4.19963	0.623211
AT1G23320	1	4.27448	0.630884
AT2G34370	4	4.30581	0.634055
AT1G80140	5	4.31456	0.634936
AT4G12360	6	4.3643	0.639914
AT1G29080	6	4.42082	0.645503
AT5G49260	11	4.44274	0.647651
AT5G01560	6	4.47259	0.650559
AT1G22810	4	4.48303	0.651572
AT2G37700	3	4.50066	0.653276
AT3G63060	4	4.5019	0.653396
AT2G17860	6	4.51019	0.654195
AT4G02300	6	4.5216	0.655292
AT3G14030	11	4.53739	0.656806
AT1G51190	4	4.63052	0.66563
AT1G08100	1	4.63196	0.665765
AT2G19410	5	4.64575	0.667056
AT2G34080	6	4.65481	0.667902
AT2G44000	8	4.65983	0.66837
AT5G06650	4	4.69797	0.671911
AT5G67430	4	4.70003	0.672101
AT1G64130	12	4.73917	0.675702
AT2G14540	1	4.75688	0.677322
AT4G14180	4	4.77202	0.678702
AT3G09590	4	4.77715	0.679169
AT1G26700	6	4.78655	0.680023
AT1G60460	4	4.79525	0.680811
AT1G08090	1	4.80031	0.68127
AT4G11940	9	4.81531	0.682625
AT3G13228	2	4.81836	0.682899
AT2G35740	1	4.82058	0.683099
AT1G31260	4	4.84963	0.685709
AT1G47810	9	4.85093	0.685825
AT5G37280	2	4.87278	0.687777
AT4G21130	1	4.878	0.688242
AT1G30560	2	4.88404	0.688779
AT4G35170	4	4.89404	0.689668
AT1G05550	11	4.9438	0.694061
AT2G42440	4	4.97054	0.696403
AT3G21620	5	4.99918	0.698899
AT2G33980	1	5.01482	0.700255
AT1G21870	2	5.01634	0.700387
AT3G45690	4	5.02074	0.700768
AT4G37950	4	5.02568	0.701195
AT5G01150	6	5.03242	0.701777
AT1G28040	4	5.06103	0.704239
AT5G44970	9	5.06538	0.704612
AT1G33670	4	5.07022	0.705027
AT3G24790	4	5.07129	0.705118
AT5G15940	1	5.07731	0.705634
AT5G18610	4	5.08954	0.706679
AT4G13700	3	5.14327	0.711239
AT5G61750	4	5.14471	0.711361
AT3G49820	11	5.18418	0.71468
AT2G26960	4	5.18503	0.714751
AT4G30380	1	5.18686	0.714904
AT4G38880	1	5.20427	0.71636
AT4G39420	4	5.2043	0.716362
AT1G64820	4	5.22028	0.717694
AT2G05430	8	5.2458	0.719812
AT4G37710	7	5.25561	0.720623
AT2G17210	4	5.2606	0.721035
AT4G20080	5	5.26099	0.721067
AT5G38670	9	5.28552	0.723088
AT3G57270	4	5.30194	0.724435
AT3G44910	7	5.30549	0.724725
AT2G43860	6	5.31629	0.725609
AT5G43000	11	5.34602	0.728031
AT5G53840	7	5.35572	0.728817
AT5G03590	4	5.36528	0.729593
AT1G53930	3	5.36861	0.729862
AT4G18180	6	5.36944	0.729929
AT5G05150	2	5.37377	0.730279
AT1G55640	3	5.37834	0.730649
AT5G41250	6	5.37877	0.730683	1	5.12	4.64141	0.663076
AT5G55350	1	5.38324	0.731044
AT2G34890	2	5.38352	0.731067
AT2G26950	4	5.38979	0.731572
AT5G28210	2	5.3933	0.731854
AT2G24000	4	5.41852	0.733881
AT3G51360	4	5.42621	0.734496
AT5G19700	4	5.43232	0.734985
AT2G35950	9	5.4458	0.736061
AT5G06490	2	5.44884	0.736304
AT3G51190	2	5.46782	0.737814
AT3G45220	1	5.46988	0.737977
AT1G53360	11	5.47526	0.738405
AT3G49480	11	5.48831	0.739439
AT2G21680	7	5.51427	0.741488
AT4G18860	12	5.51511	0.741554
AT3G50150	6	5.52196	0.742093
AT5G59760	8	5.52317	0.742188
AT1G66220	4	5.58124	0.746731
AT4G30030	4	5.58257	0.746834
AT3G20030	11	5.59318	0.747658
AT3G20840	4	5.59993	0.748183
AT1G10110	11	5.60962	0.748933
AT2G31690	6	5.61942	0.749691
AT5G21130	6	5.62011	0.749744
AT2G45940	7	5.65115	0.752137
AT5G25380	3	5.67126	0.75368
AT1G53940	4	5.68404	0.754657
AT5G12380	2	5.71449	0.756978
AT1G56620	11	5.72428	0.757721
AT2G31910	4	5.74239	0.759093
AT5G56570	11	5.75202	0.75982
AT3G43930	2	5.76414	0.760735
AT5G46370	2	5.78192	0.762072
AT4G24860	4	5.7858	0.762363
AT1G78400	6	5.78611	0.762387
AT1G43000	4	5.83526	0.76606
AT5G39930	1	5.84498	0.766783
AT3G22860	2	5.87348	0.768895
AT2G14960	5	5.87514	0.769018
AT1G17150	6	5.88892	0.770036
AT1G28690	4	5.89154	0.770229
AT1G31450	4	5.89588	0.770548
AT3G17180	5	5.90784	0.771428
AT1G16440	4	5.91925	0.772267
AT1G09720	5	5.93357	0.773316
AT3G01580	4	5.9376	0.773611
AT1G32320	3	5.95442	0.774839
AT2G39240	2	5.95973	0.775226
AT4G23520	4	5.95976	0.775229
AT5G04730	7	5.96462	0.775583
AT4G18375	4	5.96732	0.775779
AT2G44880	6	5.9839	0.776985
AT4G25920	6	5.99395	0.777713
AT3G56700	4	6.00089	0.778216
AT1G13680	1	6.00155	0.778264
AT2G43580	4	6.03474	0.780659
AT1G55030	11	6.04254	0.781219
AT1G21510	8	6.04695	0.781536
AT1G47990	4	6.05563	0.78216
AT4G24650	1	6.06554	0.782869
AT1G62170	1	6.08517	0.784273
AT1G58330	6	6.09662	0.785089
AT2G43890	6	6.09809	0.785194
AT5G37450	4	6.10792	0.785893
AT3G14225	4	6.12006	0.786755
AT3G30210	6	6.12503	0.787108
AT1G72540	4	6.13103	0.787533
AT1G29770	2	6.13124	0.787549
AT3G59260	1	6.14253	0.788347
AT2G16230	5	6.15018	0.788887
AT5G43410	4	6.15989	0.789573
AT3G55680	9	6.16503	0.789935
AT1G25460	4	6.18215	0.791139
AT5G52260	4	6.20929	0.793042
AT2G46050	4	6.21277	0.793286
AT2G18720	1	6.22567	0.794186
AT5G60470	4	6.2262	0.794223
AT1G68460	1	6.24184	0.795313
AT3G49630	1	6.24322	0.795409
AT2G43270	6	6.26512	0.79693
AT1G29780	2	6.26628	0.797009
AT5G18710	6	6.26967	0.797244
AT1G76250	4	6.28308	0.798172
AT3G56520	4	6.28625	0.798392
AT3G09640	2	6.29236	0.798814
AT4G31070	4	6.29381	0.798913
AT1G69860	5	6.29405	0.79893
AT1G72350	4	6.32306	0.800927
AT5G07050	6	6.33903	0.802023
AT4G10350	5	6.34198	0.802225
AT5G07450	2	6.35502	0.803117
AT3G54060	6	6.35806	0.803324
AT3G18450	4	6.39202	0.805638
AT2G31480	9	6.40333	0.806406
AT1G29110	6	6.41002	0.80686
AT5G26250	4	6.41323	0.807077
AT1G09400	3	6.4225	0.807704
AT2G23250	6	6.42649	0.807974
AT1G74480	3	6.45414	0.809839
AT4G10950	4	6.46224	0.810383	2	4.67	5.94202	0.773307
AT3G26040	8	6.48243	0.811738
AT1G63030	5	6.48404	0.811845
AT2G41930	4	6.49214	0.812388
AT5G02000	11	6.51486	0.813905
AT3G61120	6	6.52343	0.814476
AT5G41490	11	6.52847	0.814811
AT1G74820	4	6.53952	0.815546
AT3G59790	3	6.54423	0.815858
AT2G34820	5	6.56696	0.817364
AT5G67010	6	6.5691	0.817506
AT4G10540	4	6.58279	0.81841
AT5G39430	2	6.58482	0.818544
AT1G33880	2	6.5988	0.819465
AT3G05780	1	6.61119	0.820279
AT3G21410	11	6.64298	0.822363
AT2G30300	6	6.66565	0.823843
AT2G26050	4	6.68076	0.824826
AT1G02830	2	6.6856	0.825141
AT3G26010	6	6.6873	0.825251
AT1G05370	2	6.69226	0.825573
AT4G29580	1	6.71133	0.826808
AT5G24070	4	6.74003	0.828662
AT2G30670	4	6.74753	0.829145
AT1G54940	2	6.75055	0.829339
AT1G51960	4	6.75889	0.829875
AT3G53070	6	6.77287	0.830773
AT3G14820	6	6.77302	0.830782
AT2G40910	9	6.78151	0.831326
AT1G45100	2	6.78928	0.831824
AT5G15250	1	6.79323	0.832076
AT4G32950	4	6.80748	0.832986
AT1G14550	5	6.81931	0.833741
AT3G01900	4	6.84195	0.83518
AT3G03410	2	6.84535	0.835396
AT4G21240	9	6.85852	0.83623
AT2G18010	6	6.86425	0.836593
AT3G43750	4	6.87421	0.837223
AT3G09140	6	6.87496	0.83727
AT3G45440	6	6.87662	0.837375
AT5G52620	11	6.88398	0.83784
AT5G61890	4	6.88677	0.838015
AT1G63200	11	6.88686	0.838022
AT4G01890	4	6.89528	0.838552
AT3G46760	6	6.92718	0.840557
AT1G64480	4	6.931	0.840796
AT5G56700	11	6.936	0.841109
AT1G80100	3	6.94363	0.841587
AT1G78710	6	6.96137	0.842695
AT3G61720	6	6.9633	0.842815
AT4G25560	4	6.96626	0.843
AT1G56710	4	6.99185	0.844592
AT5G13230	4	7.00135	0.845181
AT3G50720	4	7.01203	0.845844
AT5G22900	6	7.01524	0.846043
AT2G17750	8	7.0234	0.846548
AT5G52460	8	7.02604	0.846711
AT4G38870	9	7.03024	0.84697
AT1G33910	2	7.04329	0.847775
AT1G13200	6	7.04591	0.847937
AT4G26280	6	7.05292	0.848369
AT1G32850	2	7.06781	0.849285
AT1G21850	5	7.07807	0.849915
AT5G64720	6	7.08001	0.850034
AT4G01110	6	7.08135	0.850116
AT3G08810	9	7.09227	0.850786
AT5G05900	6	7.09478	0.850939
AT5G58910	6	7.09644	0.85104
AT4G01420	4	7.11158	0.851966
AT4G08840	2	7.11776	0.852343
AT5G47850	4	7.12828	0.852985
AT2G07020	6	7.13335	0.853293
AT2G21610	4	7.13539	0.853418
AT4G15720	4	7.13635	0.853476
AT4G36000	6	7.14737	0.854146
AT4G17980	4	7.14984	0.854297
AT1G06440	4	7.15612	0.854678
AT1G22670	2	7.18673	0.856531
AT4G33870	4	7.18778	0.856595
AT2G22070	4	7.1936	0.856946
AT1G06310	1	7.2047	0.857616
AT1G33900	2	7.20511	0.857641
AT5G42120	5	7.21232	0.858075
AT5G11400	4	7.21277	0.858102
AT1G18510	4	7.2196	0.858513
AT3G49450	11	7.22541	0.858862
AT1G50960	4	7.22602	0.858899
AT5G58850	2	7.23219	0.85927
AT2G20250	9	7.23606	0.859502
AT2G04750	2	7.25537	0.86066
AT4G15360	5	7.27692	0.861947
AT1G56160	4	7.27923	0.862086
AT2G36450	5	7.29028	0.862744
AT1G12190	11	7.30649	0.863709
AT5G40560	1	7.31981	0.8645
AT2G20350	4	7.32254	0.864661
AT5G07700	4	7.32561	0.864844
AT4G28130	2	7.3483	0.866187
AT3G52310	3	7.3654	0.867197
AT3G07150	6	7.38261	0.86821
AT3G05540	2	7.39353	0.868852	3	4.94	6.95597	0.842076
AT4G11470	7	7.40392	0.869462
AT1G63580	7	7.41854	0.870318
AT1G75620	4	7.4186	0.870322
AT2G04860	4	7.4247	0.870679
AT5G58820	6	7.44476	0.87185
AT2G17680	7	7.44563	0.871901
AT3G09380	2	7.44741	0.872005
AT1G10810	4	7.47665	0.873707
AT3G05310	2	7.47809	0.873791
AT5G09950	4	7.48003	0.873903
AT1G68040	7	7.496	0.874829
AT4G33020	4	7.51194	0.875752
AT3G09240	4	7.5222	0.876345
AT3G57440	7	7.55418	0.878187
AT3G61810	4	7.56059	0.878555
AT2G01920	4	7.56141	0.878603
AT3G60010	6	7.56338	0.878716
AT3G51570	8	7.56651	0.878895
AT4G13090	4	7.57116	0.879163
AT1G16980	1	7.57686	0.87949
AT2G20510	2	7.59636	0.880606
AT3G46730	6	7.60822	0.881283
AT3G29635	7	7.60957	0.88136
AT1G30850	6	7.61226	0.881513
AT3G46570	4	7.62069	0.881994
AT3G19940	4	7.62582	0.882286
AT4G19820	2	7.63292	0.882691
AT3G62380	7	7.64145	0.883176
AT1G65850	9	7.66631	0.884587
AT5G46830	4	7.67668	0.885173
AT1G21890	6	7.69604	0.886267
AT4G05490	5	7.70036	0.886511
AT4G24890	2	7.70175	0.886589
AT3G22350	11	7.70391	0.886711
AT4G21440	4	7.71177	0.887154
AT4G21300	4	7.72147	0.8877
AT5G66660	4	7.72301	0.887787
AT3G47740	2	7.73459	0.888437
AT1G65570	6	7.73498	0.888459
AT3G10990	11	7.76337	0.89005
AT1G56030	2	7.77378	0.890632
AT5G55080	2	7.78615	0.891323
AT1G78220	6	7.80738	0.892505
AT5G44330	1	7.81507	0.892933
AT5G14400	4	7.82215	0.893326
AT1G77860	4	7.82492	0.89348
AT2G26420	5	7.83682	0.89414
AT3G17080	7	7.84246	0.894452
AT5G21120	4	7.85441	0.895114
AT2G18640	1	7.85613	0.895209
AT1G79370	4	7.85652	0.89523
AT5G65570	4	7.86546	0.895724
AT5G55330	1	7.87066	0.896011
AT5G17830	2	7.92382	0.898935
AT4G18540	1	7.94325	0.899998
AT1G71490	4	7.96078	0.900955
AT5G63390	4	7.96096	0.900965
AT5G42910	4	7.97647	0.901811
AT1G08080	5	7.98102	0.902059
AT2G36750	6	7.98398	0.90222
AT3G50730	4	7.98924	0.902506
AT1G64160	6	8.00178	0.903186
AT4G20800	7	8.00355	0.903283
AT2G03460	9	8.0295	0.904689
AT4G20900	1	8.043	0.905418
AT3G55550	6	8.0441	0.905477
AT1G43040	4	8.04457	0.905503
AT5G38800	4	8.05256	0.905934
AT5G07880	2	8.0569	0.906168
AT3G19700	4	8.07157	0.906958
AT5G09360	5	8.07631	0.907213
AT5G23790	2	8.09256	0.908086
AT1G32950	4	8.10763	0.908894
AT1G70130	6	8.11027	0.909035
AT5G37840	6	8.1159	0.909337
AT1G61630	2	8.1399	0.910619
AT1G16160	7	8.14799	0.911051
AT5G13620	6	8.185	0.913019
AT4G30640	2	8.20051	0.913841
AT4G23110	11	8.24882	0.916392
AT5G06820	4	8.25011	0.91646
AT5G67000	4	8.25042	0.916476
AT3G26190	6	8.25184	0.916551
AT4G35690	7	8.25283	0.916603
AT2G17310	11	8.25537	0.916737
AT5G08490	4	8.2647	0.917227
AT5G56920	11	8.31662	0.919947
AT4G25160	5	8.32265	0.920262
AT1G33280	5	8.34132	0.921235
AT5G59070	1	8.35699	0.92205
AT3G47170	6	8.38569	0.923539
AT3G63350	4	8.39712	0.92413
AT3G28330	11	8.40752	0.924668
AT3G12900	5	8.42802	0.925725
AT5G23030	4	8.49201	0.929011
AT2G03830	11	8.49679	0.929255
AT5G40750	11	8.51214	0.930039
AT5G56480	6	8.51529	0.930199
AT2G34555	4	8.51564	0.930217
AT4G28580	4	8.52748	0.930821	4	4.95	7.90248	0.897416
AT1G52470	4	8.5365	0.93128
AT5G66670	4	8.53842	0.931377
AT2G34100	11	8.54297	0.931609
AT4G30040	4	8.55314	0.932126
AT3G56250	9	8.55756	0.93235
AT2G41510	4	8.55846	0.932396
AT3G08660	4	8.56115	0.932532
AT5G17200	5	8.56245	0.932598
AT5G46310	12	8.56641	0.932799
AT5G07850	6	8.57672	0.933321
AT2G30090	4	8.58174	0.933575
AT5G45910	6	8.58473	0.933727
AT1G65810	2	8.58861	0.933923
AT5G55090	4	8.59189	0.934089
AT2G22320	11	8.59362	0.934176
AT4G37340	7	8.60198	0.934598
AT2G01500	6	8.6226	0.935638
AT5G18220	5	8.6453	0.93678
AT1G17615	8	8.65587	0.937311
AT3G54490	2	8.66831	0.937935
AT3G03200	4	8.66952	0.937995
AT4G33170	4	8.67812	0.938426
AT1G35730	2	8.67956	0.938498
AT1G11920	4	8.68502	0.938771
AT1G30740	7	8.68627	0.938833
AT5G43590	6	8.69244	0.939142
AT5G46000	9	8.69538	0.939289
AT1G56690	4	8.74262	0.941641
AT5G22910	7	8.7647	0.942737
AT3G45320	9	8.78021	0.943505
AT5G11220	6	8.79977	0.944471
AT4G08210	4	8.80493	0.944726
AT1G32180	4	8.82078	0.945507
AT1G55580	4	8.82388	0.94566
AT3G58190	4	8.82857	0.94589
AT2G48060	2	8.83123	0.946021
AT3G59710	4	8.83165	0.946042
AT3G29300	11	8.84126	0.946514
AT3G24230	6	8.84629	0.946761
AT2G43990	6	8.863	0.947581
AT5G03930	11	8.86588	0.947722
AT3G60470	6	8.87396	0.948117
AT3G15370	5	8.88832	0.94882
AT1G73050	4	8.88974	0.948889
AT5G20560	4	8.8972	0.949253
AT2G31340	4	8.93301	0.950998
AT5G40990	4	8.93916	0.951297
AT4G13480	6	8.94542	0.951601
AT3G58230	11	9.00151	0.954315
AT2G23945	6	9.00183	0.954331
AT4G20770	4	9.00314	0.954394
AT2G44810	5	9.00761	0.954609
AT4G16600	1	9.03929	0.956134
AT1G27620	4	9.04154	0.956242
AT5G39680	4	9.04158	0.956244
AT5G60280	6	9.05912	0.957086
AT3G46340	6	9.07813	0.957996
AT3G60790	6	9.09904	0.958996
AT4G18330	1	9.09918	0.959002
AT3G26350	6	9.10009	0.959046
AT4G30050	11	9.10134	0.959105
AT5G03920	7	9.10144	0.95911
AT3G56550	4	9.10891	0.959467
AT2G03320	11	9.127	0.960328
AT5G58784	1	9.13139	0.960537
AT5G11210	5	9.1379	0.960847
AT2G30760	12	9.14094	0.960991
AT5G61740	2	9.14979	0.961411
AT1G33890	2	9.15267	0.961548
AT5G16790	2	9.16046	0.961917
AT5G35770	5	9.16912	0.962328
AT5G09470	2	9.17211	0.962469
AT2G22760	4	9.17691	0.962697
AT2G42140	4	9.18001	0.962843
AT1G52970	7	9.19735	0.963663
AT5G15480	9	9.20385	0.96397
AT5G51520	6	9.20738	0.964136
AT4G29620	1	9.21118	0.964315
AT1G10530	4	9.21574	0.96453
AT2G21110	6	9.23558	0.965464
AT4G27290	6	9.25212	0.966241
AT3G04660	11	9.27606	0.967363
AT5G53520	4	9.2766	0.967389
AT4G11610	6	9.2849	0.967777
AT3G53590	4	9.28773	0.96791
AT5G24440	2	9.30783	0.968848
AT5G02980	9	9.34005	0.970349
AT1G61550	6	9.34628	0.970639
AT5G17260	4	9.35312	0.970957
AT2G20540	6	9.35386	0.970991
AT5G07390	4	9.36089	0.971317
AT5G39630	2	9.37885	0.972149
AT2G01510	4	9.39963	0.973111
AT5G10530	6	9.40903	0.973545
AT3G02330	4	9.41969	0.974037
AT1G32030	8	9.45576	0.975696
AT3G18670	7	9.5101	0.978185
AT3G55720	5	9.52562	0.978893
AT3G45330	6	9.54044	0.979568
AT1G17800	4	9.54502	0.979777	5	5.42	8.97763	0.952937
AT3G50170	6	9.54642	0.979841
AT4G14820	4	9.59866	0.982211
AT5G19870	4	9.60004	0.982273
AT4G21690	4	9.61063	0.982752
AT2G27520	11	9.62002	0.983176
AT2G35890	4	9.62578	0.983436
AT4G15350	6	9.63796	0.983985
AT4G26540	4	9.64156	0.984148
AT2G45840	5	9.64662	0.984375
AT3G50130	6	9.64766	0.984422
AT5G67060	4	9.64865	0.984467
AT1G02060	4	9.65652	0.984821
AT1G59680	11	9.67193	0.985513
AT1G33830	2	9.68129	0.985933
AT3G24310	6	9.68147	0.985941
AT4G04370	4	9.68952	0.986302
AT3G12540	6	9.69874	0.986715
AT5G19040	2	9.70709	0.987089
AT5G04030	11	9.71449	0.98742
AT5G51860	6	9.7162	0.987497
AT1G75470	6	9.73169	0.988188
AT3G26940	4	9.73424	0.988302
AT1G14390	4	9.7581	0.989365
AT2G03160	3	9.76355	0.989608
AT3G58280	11	9.76716	0.989768
AT3G22690	4	9.79132	0.990841
AT4G29600	1	9.80424	0.991414
AT5G12910	2	9.80599	0.991492
AT2G24130	6	9.83691	0.992859
AT2G31760	2	9.84939	0.993409
AT1G53420	6	9.85125	0.993491
AT2G39640	5	9.85919	0.993841
AT1G13040	4	9.86907	0.994276
AT4G20100	2	9.908	0.995986
AT3G10560	5	9.90889	0.996025
AT3G46070	6	9.93123	0.997003
AT1G17910	6	9.95585	0.998078
AT5G14980	4	9.97554	0.998936
AT4G31900	2	9.98132	0.999188
AT4G25750	4	9.99802	0.999914
AT5G61320	6	10.0017	1.00007
AT5G05290	5	10.0035	1.00015
AT5G41890	4	10.0163	1.00071
AT5G58830	6	10.0429	1.00186
AT3G25420	3	10.0633	1.00274
AT5G51310	1	10.0645	1.00279
AT3G50120	6	10.0902	1.0039
AT5G44140	2	10.0957	1.00414
AT1G44090	4	10.1051	1.00454
AT5G06080	4	10.1059	1.00458
AT5G59580	6	10.1394	1.00601
AT1G21430	6	10.1742	1.0075
AT4G04510	7	10.1818	1.00782
AT5G03980	6	10.185	1.00796
AT5G27510	5	10.1931	1.00831
AT2G46480	4	10.2355	1.01011
AT5G22550	6	10.2519	1.0108
AT5G56310	6	10.2586	1.01109
AT5G59190	6	10.2837	1.01215
AT4G32430	4	10.3119	1.01334
AT3G04050	2	10.3171	1.01356
AT4G24950	11	10.3205	1.0137
AT5G15290	6	10.3278	1.01401
AT3G28190	11	10.3513	1.015
AT5G15340	4	10.352	1.01502
AT1G12480	1	10.3653	1.01558
AT4G02160	9	10.3657	1.0156
AT3G51560	8	10.3674	1.01567
AT4G11230	4	10.384	1.01637
AT5G67050	1	10.3995	1.01701
AT5G56370	11	10.4132	1.01759
AT1G73560	6	10.4356	1.01852
AT1G57850	9	10.4415	1.01876
AT3G06600	9	10.4632	1.01966
AT5G65130	4	10.4816	1.02043
AT2G02250	6	10.4903	1.02079
AT3G02100	5	10.4934	1.02092
AT3G58300	11	10.4987	1.02113
AT3G46500	1	10.5193	1.02199
AT5G35550	4	10.5506	1.02328
AT1G15530	6	10.5565	1.02352
AT3G59850	6	10.5856	1.02472
AT1G69920	6	10.586	1.02473
AT2G14690	1	10.5877	1.0248
AT2G32770	3	10.6074	1.02561
AT3G61940	1	10.6166	1.02598
AT5G19640	4	10.6371	1.02682
AT1G60630	4	10.6408	1.02698
AT4G21230	6	10.6465	1.02721
AT1G56540	8	10.6488	1.0273
AT3G21470	6	10.6707	1.02819
AT4G38390	4	10.6843	1.02875
AT2G20380	9	10.6925	1.02908
AT3G47110	7	10.706	1.02963
AT2G26790	4	10.7136	1.02993
AT1G50930	7	10.7235	1.03034
AT1G33500	5	10.7506	1.03143
AT2G15300	4	10.7638	1.03197
AT5G38450	5	10.7785	1.03256
AT5G63690	2	10.8417	1.0351	6	5.15	10.147	1.00604
AT2G21910	6	10.8596	1.03582
AT5G62420	4	10.8632	1.03596
AT2G20170	9	10.8691	1.03619
AT4G31760	5	10.9025	1.03752
AT5G04970	6	10.9042	1.03759
AT2G21550	1	10.9158	1.03805
AT4G15250	4	10.9295	1.0386
AT5G64210	1	10.9304	1.03863
AT1G73340	4	10.9512	1.03946
AT3G54520	11	10.9653	1.04002
AT2G42850	4	10.9773	1.04049
AT2G25090	4	10.9805	1.04062
AT5G62040	5	10.9895	1.04098
AT4G27550	1	11.0039	1.04155
AT1G48010	9	11.0258	1.04241
AT1G30100	3	11.0377	1.04288
AT3G21780	7	11.046	1.0432
AT3G47840	4	11.0663	1.044
AT3G50230	4	11.0673	1.04404
AT1G15900	6	11.0721	1.04423
AT2G32750	6	11.0725	1.04425
AT2G43480	4	11.0752	1.04435
AT5G22970	11	11.0769	1.04442
AT2G47140	6	11.0874	1.04483
AT5G59600	4	11.0898	1.04492
AT5G45850	8	11.1733	1.04818
AT5G65600	6	11.1735	1.04819
AT1G61760	6	11.1736	1.04819
AT3G12770	4	11.1784	1.04838
AT5G14020	4	11.1873	1.04872
AT2G34180	4	11.1911	1.04887
AT2G25240	1	11.1926	1.04893
AT5G40090	8	11.1972	1.04911
AT1G03445	2	11.2089	1.04956
AT3G16580	11	11.2153	1.04981
AT2G44590	2	11.2182	1.04992
AT3G15740	2	11.2197	1.04998
AT3G03660	3	11.2328	1.05049
AT4G35280	4	11.2478	1.05107
AT5G44160	4	11.2519	1.05122
AT1G62720	7	11.3073	1.05336
AT2G04920	11	11.3129	1.05357
AT1G26970	4	11.3147	1.05364
AT2G17180	4	11.3188	1.0538
AT1G07060	6	11.3328	1.05434
AT1G13230	4	11.3647	1.05556
AT1G44318	1	11.3784	1.05608
AT4G35120	8	11.3887	1.05648
AT3G50870	3	11.407	1.05717
AT4G38210	5	11.4207	1.05769
AT3G26130	1	11.4215	1.05772
AT2G25470	6	11.4713	1.05961
AT3G50140	6	11.4857	1.06016
AT4G31230	6	11.5204	1.06147
AT5G37490	4	11.5227	1.06155
AT5G11050	2	11.5254	1.06166
AT1G05610	1	11.5263	1.06169
AT3G27950	6	11.5388	1.06216
AT1G76210	6	11.547	1.06247
AT3G48850	2	11.5471	1.06247
AT2G47920	5	11.588	1.06401
AT3G30530	4	11.5988	1.06441
AT5G20420	2	11.6142	1.06499
AT4G18490	6	11.6177	1.06512
AT5G41550	9	11.631	1.06562
AT3G23130	4	11.6626	1.06679
AT3G57130	2	11.6649	1.06688
AT2G48090	9	11.6691	1.06704
AT3G16610	4	11.6783	1.06738
AT5G03270	5	11.6809	1.06748
AT1G33840	4	11.69	1.06781
AT5G53510	4	11.7047	1.06836
AT3G58290	6	11.7505	1.07006
AT3G58590	4	11.7593	1.07038
AT1G23690	4	11.7688	1.07073
AT4G11950	6	11.7713	1.07082
AT4G13650	4	11.7873	1.07142
AT3G24210	2	11.7988	1.07184
AT2G24800	5	11.8006	1.0719
AT5G06510	4	11.8092	1.07222
AT5G07310	4	11.8166	1.07249
AT3G26150	6	11.8282	1.07292
AT4G00190	6	11.8447	1.07352
AT3G20140	6	11.8834	1.07494
AT5G45120	4	11.8925	1.07527
AT3G25970	4	11.9119	1.07598
AT2G47560	4	11.9166	1.07615
AT3G59270	9	11.9298	1.07663
AT1G53820	4	11.9365	1.07688
AT1G72660	2	11.9561	1.07759
AT1G69660	6	11.9592	1.0777
AT3G60020	6	11.9674	1.078
AT5G37160	4	11.9687	1.07805
AT3G03290	5	11.9849	1.07864
AT1G15040	1	11.9975	1.07909
AT2G29250	6	12.0107	1.07957
AT3G20730	4	12.0175	1.07982
AT4G11480	7	12.0653	1.08154
AT1G77890	4	12.0848	1.08224
AT2G41850	5	12.0851	1.08225	7	4.81	11.4458	1.05843
AT3G57720	6	12.1049	1.08296
AT5G66710	4	12.1051	1.08297
AT3G53600	6	12.1314	1.08391
AT4G24180	6	12.1384	1.08416
AT4G35370	1	12.1419	1.08429
AT1G79060	6	12.1713	1.08534
AT1G48180	11	12.1826	1.08574
AT4G26890	4	12.1866	1.08588
AT1G12210	7	12.1979	1.08628
AT2G39590	2	12.2024	1.08645
AT1G09510	4	12.2034	1.08648
AT4G02170	6	12.2063	1.08658
AT1G03010	4	12.2121	1.08679
AT2G46940	6	12.2455	1.08798
AT1G23510	4	12.2607	1.08851
AT5G49690	6	12.2898	1.08954
AT1G61610	6	12.3012	1.08995
AT5G62380	5	12.3139	1.0904
AT1G64000	4	12.3359	1.09117
AT3G05790	1	12.3483	1.09161
AT3G16960	9	12.3523	1.09175
AT4G28090	4	12.3715	1.09242
AT2G34360	4	12.4023	1.0935
AT5G39910	4	12.422	1.09419
AT1G34540	4	12.4334	1.09459
AT1G72760	6	12.45	1.09517
AT2G29780	7	12.4531	1.09528
AT2G39620	4	12.4607	1.09554
AT2G04840	11	12.4692	1.09584
AT1G68930	4	12.4704	1.09588
AT3G22870	11	12.4721	1.09594
AT4G17785	4	12.4843	1.09636
AT4G37840	4	12.5006	1.09693
AT3G09040	4	12.5051	1.09709
AT5G67310	7	12.5333	1.09807
AT3G23630	1	12.558	1.09892
AT5G67090	4	12.5676	1.09925
AT5G18340	4	12.5844	1.09983
AT5G60090	4	12.6085	1.10066
AT3G10600	1	12.6112	1.10076
AT3G61300	6	12.6148	1.10088
AT1G48800	8	12.6377	1.10167
AT2G17090	4	12.6485	1.10204
AT1G09000	2	12.6521	1.10216
AT2G03880	4	12.6635	1.10255
AT2G28690	4	12.6857	1.10332
AT2G39410	2	12.6928	1.10356
AT1G43780	4	12.7005	1.10382
AT1G22830	4	12.7035	1.10392
AT1G06140	4	12.7049	1.10397
AT1G04330	7	12.714	1.10428
AT1G66860	1	12.7146	1.1043
AT4G22620	6	12.7286	1.10478
AT5G51870	5	12.7339	1.10496
AT3G62890	6	12.7379	1.1051
AT2G24400	4	12.7469	1.1054
AT2G34980	2	12.7543	1.10566
AT5G10970	6	12.7674	1.1061
AT3G22040	7	12.7697	1.10618
AT1G21230	6	12.7709	1.10622
AT5G53100	1	12.7801	1.10654
AT1G62700	5	12.7954	1.10705
AT2G17000	4	12.8438	1.10869
AT2G32390	5	12.8506	1.10892
AT4G23070	4	12.873	1.10968
AT4G01190	4	12.8784	1.10986
AT5G58840	6	12.8904	1.11027
AT5G51990	5	12.8931	1.11036
AT1G26410	7	12.897	1.11049
AT3G26480	1	12.9025	1.11067
AT3G47660	4	12.9246	1.11142
AT1G73570	1	12.9703	1.11295
AT1G73780	6	12.9744	1.11309
AT3G18260	6	12.9756	1.11313
AT1G19160	11	12.9792	1.11325
AT5G24140	1	13.006	1.11414
AT3G50420	4	13.0086	1.11423
AT5G03000	9	13.0096	1.11426
AT3G45420	6	13.0232	1.11472
AT1G01200	2	13.046	1.11548
AT4G13060	9	13.0522	1.11568
AT1G12130	2	13.0594	1.11592
AT4G17860	6	13.1003	1.11728
AT3G55100	4	13.1086	1.11755
AT3G43110	8	13.1136	1.11772
AT2G03360	4	13.1375	1.11851
AT3G54310	6	13.1526	1.11901
AT3G21800	6	13.1567	1.11915
AT1G05740	4	13.2228	1.12132
AT3G55940	4	13.2305	1.12158
AT2G30940	4	13.2315	1.12161
AT5G38970	4	13.258	1.12248
AT2G02750	4	13.2683	1.12282
AT3G07900	4	13.2996	1.12384
AT1G71390	8	13.3442	1.12529
AT2G44930	7	13.3447	1.12531
AT1G59725	2	13.3929	1.12688
AT1G49830	5	13.4005	1.12712
AT1G01760	2	13.4273	1.12799
AT5G16770	4	13.4343	1.12822	8	4.81	12.7139	1.1041
AT4G36450	3	13.4576	1.12897
AT1G33540	6	13.4873	1.12992
AT1G61390	7	13.4953	1.13018
AT1G60930	1	13.4976	1.13026
AT2G34330	11	13.5204	1.13099
AT3G27620	1	13.5382	1.13156
AT1G24420	8	13.5555	1.13212
AT1G78980	4	13.558	1.13219
AT5G49780	4	13.582	1.13296
AT5G42700	3	13.5862	1.1331
AT5G01380	2	13.6008	1.13356
AT1G24650	4	13.618	1.13411
AT1G62400	4	13.6304	1.13451
AT3G08800	2	13.6468	1.13503
AT1G17310	4	13.6469	1.13503
AT5G65510	6	13.6564	1.13534
AT3G51680	6	13.6753	1.13594
AT1G03840	4	13.6824	1.13616
AT3G66656	6	13.698	1.13666
AT5G35380	6	13.706	1.13691
AT4G25760	6	13.7778	1.13918
AT4G24030	12	13.793	1.13966
AT1G06320	6	13.8149	1.14035
AT2G36980	6	13.872	1.14214
AT2G13810	1	13.9005	1.14303
AT5G66500	6	13.9084	1.14328
AT4G10510	4	13.9181	1.14358
AT2G18650	4	13.9251	1.1438
AT2G42980	4	13.9302	1.14396
AT4G18350	4	13.9312	1.14399
AT5G49070	4	13.9455	1.14443
AT1G03510	6	13.9495	1.14456
AT5G24540	6	13.9506	1.14459
AT4G14640	2	13.9685	1.14515
AT4G29770	11	14.0011	1.14616
AT4G05630	9	14.0227	1.14683
AT5G03840	4	14.0738	1.14841
AT1G53990	4	14.0869	1.14882
AT2G20030	4	14.1155	1.1497
AT1G74580	4	14.1414	1.15049
AT5G17540	6	14.1664	1.15126
AT1G55050	5	14.1767	1.15158
AT2G42360	4	14.1779	1.15161
AT2G32830	4	14.2177	1.15283
AT1G04650	4	14.2179	1.15283
AT1G04840	4	14.2349	1.15335
AT1G61950	4	14.2352	1.15336
AT3G16130	4	14.257	1.15403
AT5G50300	1	14.264	1.15424
AT2G02340	6	14.267	1.15433
AT4G25380	3	14.2777	1.15466
AT5G22555	12	14.2986	1.15529
AT5G16640	5	14.3053	1.1555
AT5G40680	4	14.3128	1.15573
AT3G56000	4	14.313	1.15573
AT5G64710	4	14.3159	1.15582
AT3G55580	2	14.3173	1.15586
AT5G09290	1	14.3216	1.15599
AT5G63070	2	14.3246	1.15608
AT3G18180	4	14.3297	1.15624
AT4G36770	6	14.3399	1.15654
AT3G47400	6	14.3552	1.15701
AT5G63730	2	14.357	1.15706
AT3G58210	5	14.3714	1.1575
AT3G26540	4	14.3791	1.15773
AT1G27240	2	14.388	1.158
AT1G53700	4	14.4153	1.15882
AT1G08065	5	14.4264	1.15916
AT1G08070	4	14.439	1.15954
AT2G37030	6	14.4712	1.16051
AT2G31210	4	14.4746	1.16061
AT1G51920	11	14.517	1.16188
AT1G73000	4	14.5234	1.16207
AT5G47340	2	14.5435	1.16267
AT4G38530	4	14.55	1.16286
AT4G26770	2	14.5657	1.16333
AT2G13600	4	14.5715	1.1635
AT5G57980	2	14.5791	1.16373
AT5G43120	4	14.5797	1.16375
AT2G33230	4	14.5886	1.16402
AT2G29480	6	14.5924	1.16413
AT1G03980	1	14.6326	1.16532
AT2G41810	6	14.6472	1.16575
AT2G27120	1	14.6562	1.16602
AT1G13800	4	14.687	1.16693
AT1G49910	2	14.6929	1.16711
AT4G33450	4	14.6971	1.16723
AT1G11340	6	14.707	1.16752
AT1G09930	4	14.7732	1.16947
AT2G37310	4	14.7946	1.1701
AT3G18070	4	14.8319	1.1712
AT5G11320	4	14.8372	1.17135
AT2G33350	2	14.855	1.17187
AT1G69630	9	14.8592	1.172
AT1G50270	4	14.8885	1.17285
AT3G08570	4	14.8927	1.17297
AT5G12990	11	14.9086	1.17344
AT4G28670	6	14.9198	1.17376
AT4G26390	2	14.9345	1.17419
AT1G73160	1	14.9616	1.17498	9	4.52	14.214	1.15252
AT5G43340	4	14.969	1.17519
AT1G61160	12	14.9936	1.17591
AT4G37970	3	14.9966	1.17599
AT4G26950	4	15.0048	1.17623
AT3G17280	11	15.0141	1.1765
AT3G45540	4	15.0167	1.17657
AT2G18450	1	15.0205	1.17669
AT3G12720	4	15.0297	1.17695
AT5G61850	4	15.04	1.17725
AT3G60120	6	15.0657	1.17799
AT3G04100	6	15.0777	1.17834
AT5G19560	4	15.0934	1.17879
AT5G44230	4	15.1533	1.18051
AT1G56570	4	15.1633	1.18079
AT2G46990	6	15.1716	1.18103
AT4G13000	2	15.2165	1.18231
AT5G16690	2	15.2166	1.18232
AT2G27610	4	15.2249	1.18255
AT1G27740	4	15.2538	1.18338
AT4G31520	2	15.2629	1.18364
AT5G41730	4	15.269	1.18381
AT3G24360	1	15.309	1.18495
AT1G12260	5	15.3321	1.1856
AT5G59200	4	15.3434	1.18592
AT5G37660	5	15.3491	1.18608
AT3G30350	11	15.3574	1.18632
AT1G75520	4	15.3979	1.18746
AT1G68250	11	15.443	1.18873
AT2G35585	4	15.4748	1.18962
AT1G19630	5	15.5265	1.19107
AT1G23590	4	15.5268	1.19108
AT5G23800	6	15.5304	1.19118
AT1G78530	4	15.5352	1.19132
AT4G03330	3	15.5491	1.19171
AT3G16970	7	15.5717	1.19234
AT2G22810	4	15.5918	1.1929
AT2G30240	4	15.5956	1.193
AT3G49190	4	15.605	1.19326
AT5G10250	4	15.6357	1.19412
AT4G38830	6	15.6387	1.1942
AT2G26700	4	15.6597	1.19478
AT3G52970	6	15.6763	1.19524
AT3G02940	4	15.6811	1.19538
AT5G09930	1	15.6977	1.19584
AT2G02380	1	15.6984	1.19585
AT2G21850	8	15.7044	1.19602
AT1G43810	11	15.708	1.19612
AT1G62690	11	15.7097	1.19617
AT5G06740	5	15.7461	1.19717
AT3G45940	1	15.7743	1.19795
AT4G01630	5	15.7763	1.19801
AT4G32540	4	15.7955	1.19853
AT1G05880	2	15.8141	1.19905
AT1G16380	4	15.8533	1.20012
AT2G14060	6	15.8667	1.20049
AT3G10890	4	15.8775	1.20078
AT2G30820	4	15.8806	1.20087
AT3G19690	4	15.9746	1.20343
AT5G40100	8	16.0157	1.20455
AT3G03400	2	16.035	1.20507
AT5G07620	4	16.057	1.20566
AT1G16420	2	16.1341	1.20775
AT1G10300	1	16.1589	1.20841
AT2G33760	4	16.1592	1.20842
AT3G25990	4	16.1934	1.20934
AT3G59030	6	16.2665	1.21129
AT5G09780	4	16.2696	1.21138
AT1G07270	1	16.299	1.21216
AT1G13050	6	16.3082	1.21241
AT2G22590	6	16.319	1.21269
AT5G49170	7	16.3438	1.21335
AT3G55090	4	16.3862	1.21448
AT5G55590	4	16.3965	1.21475
AT3G13682	1	16.4038	1.21494
AT5G28510	5	16.4376	1.21584
AT1G61130	5	16.4388	1.21587
AT5G61865	7	16.4509	1.21619
AT1G14540	5	16.4746	1.21681
AT2G34580	6	16.4777	1.2169
AT5G10100	4	16.4778	1.2169
AT4G25800	4	16.4849	1.21709
AT5G49620	6	16.5026	1.21755
AT2G38600	4	16.5082	1.2177
AT3G44350	4	16.5178	1.21795
AT4G26330	4	16.5184	1.21797
AT4G24250	6	16.535	1.2184
AT2G34740	4	16.5583	1.21902
AT5G53290	3	16.5826	1.21965
AT1G59670	6	16.6336	1.22099
AT1G11100	2	16.658	1.22162
AT5G07720	4	16.6688	1.2219
AT3G14730	4	16.7031	1.2228
AT4G16350	4	16.7071	1.2229
AT2G31250	1	16.7165	1.22315
AT5G18090	6	16.7255	1.22338
AT1G13540	6	16.7397	1.22375
AT4G19220	4	16.7654	1.22441
AT2G26380	4	16.7767	1.22471
AT4G14650	9	16.7851	1.22492
AT1G61700	1	16.7851	1.22492	10	4.58	15.8684	1.20025
AT1G09220	6	16.8219	1.22588
AT5G14650	4	16.8877	1.22757
AT4G04080	1	16.9044	1.228
AT1G26590	6	16.922	1.22845
AT2G23230	6	16.9465	1.22908
AT1G23520	4	16.9518	1.22921
AT3G10780	2	16.963	1.2295
AT5G61940	4	16.9755	1.22982
AT4G33990	4	17.0019	1.2305
AT5G48350	6	17.022	1.23101
AT4G10730	2	17.0533	1.23181
AT3G44960	8	17.0567	1.23189
AT1G51520	4	17.0589	1.23195
AT4G21780	8	17.1034	1.23308
AT2G34020	2	17.1066	1.23316
AT5G17680	8	17.1227	1.23357
AT3G19040	2	17.1922	1.23533
AT5G20870	5	17.2056	1.23567
AT3G02010	4	17.2101	1.23578
AT1G80520	6	17.2133	1.23586
AT1G69430	4	17.2194	1.23602
AT2G32050	2	17.2377	1.23648
AT5G37060	6	17.2421	1.23659
AT5G61290	2	17.253	1.23687
AT3G57840	9	17.2625	1.2371
AT3G18840	4	17.2691	1.23727
AT1G52640	6	17.2699	1.23729
AT5G27440	9	17.2819	1.23759
AT3G14370	4	17.3181	1.2385
AT1G79320	2	17.3307	1.23882
AT5G15380	1	17.377	1.23998
AT1G61480	6	17.3874	1.24023
AT1G13310	3	17.4457	1.24169
AT5G02140	4	17.4978	1.24298
AT5G66700	4	17.5022	1.24309
AT1G75150	6	17.5211	1.24356
AT2G32020	1	17.5215	1.24357
AT4G03230	6	17.5554	1.24441
AT2G33640	2	17.5743	1.24488
AT1G49000	5	17.6123	1.24582
AT3G14950	1	17.6275	1.24619
AT2G35600	4	17.6286	1.24622
AT5G37570	6	17.6435	1.24658
AT2G48110	4	17.6538	1.24684
AT4G16460	10	17.6719	1.24728
AT3G53160	6	17.6912	1.24776
AT3G05240	4	17.7119	1.24826
AT2G35700	4	17.7197	1.24846
AT4G10640	4	17.7199	1.24846
AT2G03210	4	17.727	1.24863
AT3G51970	2	17.7293	1.24869
AT1G74770	2	17.7499	1.2492
AT3G61920	7	17.765	1.24957
AT1G64310	4	17.7885	1.25014
AT2G29740	6	17.7953	1.25031
AT5G15840	4	17.8009	1.25044
AT4G03600	6	17.8194	1.25089
AT3G24750	8	17.8815	1.2524
AT5G65070	4	17.8922	1.25266
AT1G31430	6	17.898	1.2528
AT2G42180	6	17.9465	1.25398
AT5G38400	11	17.977	1.25472
AT5G65230	4	17.9873	1.25497
AT3G48810	4	18.0091	1.25549
AT5G66150	2	18.0127	1.25558
AT4G35650	1	18.0176	1.2557
AT4G28560	4	18.0807	1.25721
AT1G26310	6	18.1013	1.25771
AT1G23210	6	18.1292	1.25838
AT3G60650	11	18.139	1.25861
AT2G39690	6	18.1414	1.25867
AT2G43840	6	18.1472	1.25881
AT3G43660	1	18.1858	1.25973
AT1G69190	1	18.2283	1.26075
AT1G15990	4	18.2311	1.26081
AT5G61650	2	18.2473	1.2612
AT5G44010	6	18.2575	1.26144
AT4G10550	4	18.2827	1.26204
AT5G17470	2	18.2961	1.26236
AT2G35770	4	18.3225	1.26298
AT2G18420	5	18.3563	1.26378
AT1G78440	4	18.3786	1.26431
AT3G56380	4	18.5253	1.26777
AT2G22630	4	18.5415	1.26815
AT1G50280	4	18.5526	1.2684
AT1G10800	7	18.5866	1.2692
AT1G13610	2	18.5937	1.26936
AT1G29200	4	18.5982	1.26947
AT1G06800	4	18.604	1.26961
AT4G39590	8	18.6203	1.26999
AT4G35030	4	18.665	1.27103
AT1G65130	4	18.6916	1.27165
AT3G30280	8	18.6928	1.27167
AT1G76290	1	18.6948	1.27172
AT5G66300	5	18.7017	1.27188
AT3G52270	2	18.7394	1.27275
AT3G60100	1	18.7423	1.27282
AT5G42450	6	18.7809	1.27372
AT4G35710	7	18.7866	1.27385
AT2G16870	8	18.8125	1.27445	11	4.57	17.7872	1.24988
AT3G48010	4	18.8615	1.27558
AT2G43690	6	18.8639	1.27563
AT3G04510	4	18.8815	1.27604
AT2G43660	4	18.8866	1.27615
AT3G13770	4	18.9377	1.27733
AT4G23210	6	18.9403	1.27739
AT2G46760	1	18.9556	1.27774
AT2G44910	4	18.9657	1.27797
AT1G68090	2	19.0277	1.27939
AT1G12030	4	19.037	1.2796
AT4G20370	5	19.0855	1.2807
AT3G29970	3	19.0977	1.28098
AT1G67460	1	19.1097	1.28125
AT4G33330	2	19.1498	1.28216
AT4G36470	6	19.1559	1.2823
AT1G04360	4	19.1667	1.28255
AT1G32250	2	19.1879	1.28303
AT1G73690	2	19.2635	1.28473
AT2G42940	6	19.2829	1.28517
AT1G33350	6	19.3152	1.2859
AT4G20090	4	19.3562	1.28682
AT3G12060	4	19.3677	1.28708
AT5G41900	1	19.4472	1.28886
AT1G03390	4	19.4581	1.2891
AT1G27080	5	19.4658	1.28927
AT1G05990	2	19.4861	1.28973
AT5G61160	7	19.4888	1.28979
AT2G17940	6	19.5111	1.29028
AT4G13690	4	19.5648	1.29148
AT2G37440	5	19.591	1.29206
AT5G24230	4	19.6115	1.29251
AT3G27270	4	19.6215	1.29273
AT3G53250	6	19.6548	1.29347
AT2G25440	7	19.6722	1.29385
AT1G03540	4	19.6842	1.29412
AT1G06750	4	19.6845	1.29412
AT1G06250	6	19.6875	1.29419
AT1G74650	4	19.6966	1.29439
AT5G62760	1	19.7056	1.29459
AT2G30480	6	19.7491	1.29555
AT3G28960	4	19.7793	1.29621
AT5G13270	4	19.8251	1.29722
AT5G66960	1	19.8485	1.29773
AT1G66470	4	19.8764	1.29834
AT2G40790	2	19.8767	1.29834
AT3G05480	2	19.8857	1.29854
AT1G73610	6	19.8987	1.29883
AT2G38490	6	19.938	1.29968
AT1G17630	4	19.9416	1.29976
AT5G64890	11	19.9552	1.30006
AT1G16150	6	19.9841	1.30068
AT5G53320	4	20.003	1.3011
AT1G50400	2	20.049	1.30209
AT3G42725	5	20.0551	1.30222
AT5G10280	4	20.1087	1.30338
AT5G13600	4	20.1387	1.30403
AT3G03580	4	20.1454	1.30418
AT3G49740	4	20.1904	1.30515
AT4G14170	4	20.2253	1.3059
AT2G43880	6	20.2305	1.30601
AT3G53450	4	20.2328	1.30606
AT2G29770	9	20.2431	1.30628
AT3G50990	5	20.254	1.30651
AT1G50990	4	20.2618	1.30668
AT4G35290	6	20.2696	1.30685
AT1G09170	4	20.2742	1.30694
AT3G22810	4	20.295	1.30739
AT3G61910	5	20.305	1.3076
AT1G76190	6	20.316	1.30784
AT5G06200	6	20.3282	1.3081
AT1G30760	7	20.3389	1.30833
AT2G20520	6	20.3436	1.30843
AT5G06790	6	20.3689	1.30897
AT3G63470	5	20.3753	1.3091
AT4G38780	2	20.3991	1.30961
AT1G31490	4	20.4879	1.3115
AT2G01900	5	20.5009	1.31177
AT4G30430	4	20.5148	1.31207
AT1G67540	7	20.5183	1.31214
AT4G11140	3	20.5236	1.31225
AT2G15630	5	20.5289	1.31237
AT2G45120	4	20.544	1.31268
AT4G17760	2	20.5615	1.31305
AT3G07070	4	20.5648	1.31312
AT1G05300	4	20.5782	1.31341
AT5G28470	6	20.6437	1.31479
AT1G78990	4	20.6514	1.31495
AT3G09660	1	20.7153	1.31629
AT1G07740	4	20.7166	1.31632
AT2G01810	2	20.7394	1.3168
AT1G71120	4	20.7587	1.3172
AT3G30260	6	20.7857	1.31776
AT4G29140	4	20.7997	1.31806
AT3G19330	4	20.8052	1.31817
AT4G30700	4	20.8082	1.31824
AT5G10210	7	20.825	1.31858
AT3G11460	4	20.8373	1.31884
AT4G18630	9	20.8437	1.31897
AT3G62610	4	20.8537	1.31918
AT5G40410	4	20.858	1.31927	12	4.39	19.942	1.29957
AT1G52660	7	20.888	1.3199
AT5G62180	4	20.8904	1.31995
AT4G29650	1	20.9718	1.32164
AT2G40240	4	21.0192	1.32262
AT2G02980	4	21.021	1.32265
AT2G26480	6	21.0395	1.32304
AT1G71930	5	21.0624	1.32351
AT3G10710	6	21.0987	1.32425
AT4G16750	5	21.1024	1.32433
AT4G29050	6	21.1055	1.3244
AT3G06460	2	21.1218	1.32473
AT5G57140	1	21.1321	1.32494
AT3G04530	4	21.144	1.32519
AT1G65110	3	21.145	1.32521
AT3G58350	2	21.1634	1.32559
AT1G14680	4	21.1769	1.32586
AT4G22070	4	21.1835	1.326
AT2G14860	2	21.2075	1.32649
AT5G06540	4	21.2179	1.3267
AT1G55610	4	21.2233	1.32681
AT2G22410	6	21.2494	1.32735
AT4G13330	4	21.2673	1.32771
AT4G00080	6	21.2721	1.32781
AT4G18990	4	21.2922	1.32822
AT5G04390	6	21.3079	1.32854
AT5G65100	4	21.3175	1.32874
AT1G33750	7	21.3184	1.32875
AT5G19610	2	21.3493	1.32938
AT3G03480	6	21.3844	1.3301
AT3G15800	4	21.4072	1.33056
AT4G05100	4	21.4238	1.3309
AT5G16860	4	21.4351	1.33113
AT1G56360	4	21.4485	1.3314
AT1G75290	5	21.4862	1.33216
AT1G17600	8	21.516	1.33276
AT2G34400	4	21.5399	1.33324
AT1G70500	4	21.5532	1.33351
AT3G16710	5	21.5675	1.3338
AT5G58782	1	21.5866	1.33419
AT1G75590	6	21.6234	1.33492
AT1G01390	6	21.6778	1.33602
AT5G48940	5	21.6857	1.33617
AT5G01830	4	21.6957	1.33637
AT3G24000	4	21.7044	1.33655
AT2G21800	4	21.7136	1.33673
AT1G73700	4	21.751	1.33748
AT5G62250	4	21.8515	1.33948
AT2G42960	4	21.9086	1.34062
AT3G53080	4	21.9111	1.34066
AT2G20400	4	21.9492	1.34142
AT1G73410	4	21.9685	1.3418
AT5G04330	5	21.9893	1.34221
AT2G23260	6	22.0354	1.34312
AT1G71060	6	22.0361	1.34313
AT1G27720	2	22.0581	1.34357
AT1G68320	6	22.0599	1.3436
AT5G52850	4	22.0856	1.34411
AT1G71380	6	22.1026	1.34444
AT1G71000	1	22.1766	1.3459
AT3G58000	4	22.2159	1.34666
AT1G30160	11	22.2356	1.34705
AT3G15240	4	22.2407	1.34715
AT3G10950	2	22.2459	1.34725
AT2G25150	5	22.2758	1.34783
AT5G52630	4	22.3088	1.34848
AT5G13880	6	22.3482	1.34924
AT5G45540	6	22.3607	1.34949
AT1G67780	2	22.4336	1.3509
AT2G40250	4	22.4651	1.35151
AT1G48040	3	22.4718	1.35164
AT1G59720	4	22.5201	1.35257
AT3G56980	6	22.5535	1.35321
AT2G26290	4	22.5572	1.35328
AT1G77310	4	22.5676	1.35349
AT1G50580	6	22.5734	1.3536
AT5G54590	4	22.576	1.35365
AT3G13784	4	22.6119	1.35434
AT1G62520	4	22.6202	1.3545
AT2G35030	4	22.6265	1.35462
AT1G04930	6	22.6481	1.35503
AT1G14490	9	22.682	1.35568
AT1G17950	4	22.6999	1.35602
AT5G58550	1	22.702	1.35606
AT1G22150	4	22.7278	1.35656
AT4G00232	11	22.8022	1.35798
AT3G60550	2	22.847	1.35883
AT1G62340	1	22.8496	1.35888
AT2G39230	4	22.8828	1.35951
AT1G60470	2	22.9601	1.36097
AT2G34440	6	22.9803	1.36135
AT5G64110	4	22.9945	1.36162
AT4G36350	4	23.0655	1.36296
AT2G02540	4	23.0728	1.3631
AT3G61390	6	23.0844	1.36332
AT4G33180	4	23.1143	1.36388
AT4G30420	6	23.1268	1.36412
AT4G25420	4	23.1303	1.36418
AT5G58280	4	23.1474	1.3645
AT1G09950	6	23.1502	1.36455
AT1G06980	6	23.1541	1.36463	13	4.44	21.9725	1.34167
AT5G15010	6	23.1561	1.36467
AT1G69990	4	23.1562	1.36467
AT1G70950	4	23.1967	1.36543
AT1G31060	11	23.1967	1.36543
AT5G58750	1	23.2141	1.36575
AT3G03230	5	23.243	1.36629
AT3G50400	4	23.2955	1.36727
AT4G30320	4	23.3286	1.36789
AT5G57880	6	23.3391	1.36808
AT5G37970	7	23.3504	1.36829
AT1G06990	6	23.3934	1.36909
AT5G41310	4	23.407	1.36935
AT2G17845	1	23.4164	1.36952
AT5G44440	6	23.5625	1.37222
AT3G19270	4	23.6324	1.37351
AT2G17260	6	23.6402	1.37365
AT4G24010	6	23.6597	1.37401
AT3G18970	6	23.6736	1.37426
AT1G24320	1	23.6923	1.37461
AT5G47460	4	23.6939	1.37464
AT4G26120	4	23.7109	1.37495
AT1G09610	4	23.7402	1.37548
AT5G39970	1	23.7484	1.37563
AT1G32760	4	23.7709	1.37605
AT4G37290	8	23.8013	1.3766
AT4G25990	4	23.8042	1.37665
AT4G37170	4	23.8123	1.3768
AT5G55340	1	23.8379	1.37727
AT1G20230	4	23.8624	1.37771
AT4G38760	2	23.8852	1.37813
AT4G34020	1	23.8892	1.3782
AT1G33030	5	23.9227	1.37881
AT3G27440	2	23.9506	1.37932
AT1G61490	6	23.9753	1.37976
AT5G19200	1	23.9786	1.37982
AT3G16320	2	23.9915	1.38006
AT3G62760	4	24.0011	1.38023
AT5G17460	5	24.0294	1.38074
AT5G55950	2	24.0805	1.38167
AT4G25220	2	24.0816	1.38169
AT4G29640	1	24.0846	1.38174
AT4G17660	4	24.0966	1.38196
AT5G65370	4	24.1359	1.38266
AT3G21680	11	24.1572	1.38305
AT5G05840	5	24.158	1.38306
AT2G32660	6	24.1714	1.3833
AT2G30630	1	24.2021	1.38385
AT5G41170	7	24.2885	1.3854
AT3G25950	4	24.2891	1.38541
AT1G05530	6	24.3077	1.38574
AT5G54850	6	24.3223	1.38601
AT5G10120	4	24.3388	1.3863
AT1G19780	4	24.3465	1.38644
AT3G61450	3	24.3513	1.38652
AT1G65080	2	24.3654	1.38677
AT5G35520	4	24.3947	1.3873
AT2G23950	4	24.4584	1.38843
AT2G20710	6	24.4686	1.38861
AT2G28260	4	24.4831	1.38887
AT5G35430	2	24.4984	1.38914
AT3G50890	4	24.514	1.38941
AT3G43630	1	24.5179	1.38948
AT5G16530	4	24.5482	1.39002
AT1G01110	4	24.5532	1.39011
AT2G39040	5	24.6014	1.39096
AT1G32740	4	24.6218	1.39132
AT5G59980	2	24.6312	1.39148
AT5G15300	6	24.7015	1.39272
AT4G37295	11	24.7185	1.39302
AT4G10490	4	24.7259	1.39315
AT2G37890	2	24.7583	1.39372
AT5G42440	4	24.7724	1.39397
AT5G18820	1	24.788	1.39424
AT5G62160	4	24.8214	1.39483
AT1G15050	5	24.8271	1.39493
AT1G48910	6	24.8275	1.39493
AT2G14620	4	24.84	1.39515
AT1G23580	4	24.8468	1.39527
AT3G06370	2	24.9736	1.39748
AT3G57620	4	24.9796	1.39759
AT5G14960	2	24.9828	1.39764
AT2G21510	2	24.9867	1.39771
AT5G24100	4	24.993	1.39782
AT1G06490	6	25.0185	1.39826
AT5G52340	6	25.028	1.39843
AT5G20480	6	25.043	1.39869
AT5G20640	6	25.0468	1.39875
AT5G24390	2	25.1088	1.39983
AT3G28630	4	25.1308	1.40021
AT5G51690	4	25.1413	1.40039
AT5G14150	6	25.1543	1.40061
AT3G27000	2	25.208	1.40154
AT4G00910	6	25.2162	1.40168
AT3G17010	4	25.25	1.40226
AT4G28650	4	25.2501	1.40226
AT2G39250	6	25.2509	1.40228
AT2G41340	2	25.3019	1.40315
AT3G23260	11	25.3167	1.40341
AT1G67110	5	25.3672	1.40427
AT3G13880	4	25.3737	1.40438	14	4.23	24.2978	1.38542
AT3G13220	3	25.4036	1.4049
AT1G13410	6	25.48	1.4062
AT1G05750	6	25.4936	1.40643
AT5G40140	4	25.498	1.40651
AT2G22290	2	25.5458	1.40732
AT3G29070	2	25.6075	1.40837
AT4G14290	1	25.6781	1.40956
AT5G57090	4	25.6933	1.40982
AT5G38610	6	25.7339	1.41051
AT5G17580	4	25.7835	1.41134
AT3G17690	4	25.79	1.41145
AT5G11930	5	25.7903	1.41146
AT5G07040	4	25.7917	1.41148
AT1G33440	4	25.8453	1.41238
AT4G28720	4	25.8462	1.4124
AT2G43870	6	25.8503	1.41246
AT1G17610	8	25.8539	1.41253
AT3G01990	6	25.8637	1.41269
AT1G49520	1	25.8647	1.41271
AT5G67080	4	25.8954	1.41322
AT4G14940	1	25.9078	1.41343
AT4G28320	4	25.912	1.4135
AT4G13410	4	25.9576	1.41427
AT2G45130	2	25.9978	1.41494
AT4G21890	5	26.0176	1.41527
AT1G13330	2	26.0262	1.41541
AT3G04450	4	26.0603	1.41598
AT4G11510	7	26.0655	1.41607
AT3G23150	1	26.0692	1.41613
AT5G48060	6	26.0696	1.41613
AT5G57200	3	26.0873	1.41643
AT1G72950	8	26.0959	1.41657
AT3G56270	6	26.1295	1.41713
AT2G35480	4	26.1383	1.41728
AT5G66610	3	26.1612	1.41766
AT1G22880	6	26.2173	1.41859
AT3G21500	1	26.2255	1.41872
AT5G18430	4	26.2493	1.41912
AT5G64905	11	26.2547	1.41921
AT1G69020	1	26.2622	1.41933
AT4G03010	4	26.2653	1.41938
AT3G20760	2	26.2732	1.41951
AT1G18520	4	26.387	1.42139
AT5G06940	4	26.3951	1.42152
AT5G05630	2	26.4133	1.42182
AT2G22890	1	26.4798	1.42291
AT3G45870	4	26.4895	1.42307
AT1G59510	3	26.5097	1.4234
AT4G14850	4	26.5118	1.42344
AT5G11410	4	26.5438	1.42396
AT5G05940	4	26.5529	1.42411
AT1G52700	1	26.5753	1.42448
AT4G35130	4	26.5826	1.4246
AT2G31230	4	26.5919	1.42475
AT1G79330	2	26.6088	1.42503
AT1G28220	5	26.6173	1.42516
AT5G28080	4	26.6233	1.42526
AT4G22980	1	26.6251	1.42529
AT3G49760	4	26.6251	1.42529
AT3G55780	4	26.6354	1.42546
AT1G65910	4	26.6401	1.42554
AT1G49530	1	26.6509	1.42571
AT1G60570	9	26.663	1.42591
AT3G53360	4	26.6645	1.42593
AT1G51210	6	26.8505	1.42895
AT1G62680	7	26.8798	1.42943
AT5G12270	5	26.9005	1.42976
AT5G15070	2	26.9123	1.42995
AT2G34920	2	26.9185	1.43005
AT4G36580	1	26.97	1.43088
AT5G03510	6	26.9785	1.43102
AT5G40030	4	27.0064	1.43147
AT3G17890	9	27.0178	1.43165
AT3G05630	2	27.0923	1.43285
AT3G22360	1	27.1237	1.43335
AT3G55150	6	27.1514	1.43379
AT1G18140	6	27.1532	1.43382
AT1G65590	1	27.1683	1.43406
AT5G19520	4	27.1826	1.43429
AT1G55180	4	27.2222	1.43492
AT1G12740	6	27.2349	1.43513
AT5G57840	4	27.2419	1.43524
AT3G19300	4	27.2657	1.43562
AT1G77010	4	27.3251	1.43656
AT3G61170	4	27.4131	1.43796
AT5G59810	4	27.4254	1.43815
AT3G22250	5	27.4276	1.43819
AT4G22100	5	27.544	1.44003
AT3G58520	6	27.561	1.4403
AT2G30770	6	27.5979	1.44088
AT5G26010	4	27.6324	1.44142
AT4G11460	7	27.6325	1.44142
AT4G27420	3	27.6372	1.44149
AT5G03570	1	27.6445	1.44161
AT4G22680	4	27.646	1.44163
AT4G03340	4	27.6799	1.44217
AT1G08860	2	27.7272	1.44291
AT1G11290	4	27.7487	1.44324
AT1G74750	2	27.7605	1.44343
AT3G07600	6	27.8213	1.44438	15	4.01	26.5663	1.4242
AT3G25790	3	27.8214	1.44438
AT2G17970	2	27.8429	1.44472
AT5G14860	6	27.9461	1.44632
AT5G24313	11	27.952	1.44641
AT5G59510	6	27.9637	1.4466
AT1G55240	2	27.9847	1.44692
AT4G33730	4	27.9852	1.44693
AT3G01070	4	28.019	1.44745
AT3G02680	2	28.0727	1.44828
AT1G69930	6	28.1265	1.44912
AT1G59980	1	28.1338	1.44923
AT4G38700	6	28.178	1.44991
AT3G19380	4	28.1887	1.45008
AT3G05460	11	28.2024	1.45029
AT1G11130	4	28.2221	1.45059
AT3G63240	4	28.2273	1.45067
AT1G10750	8	28.2353	1.45079
AT5G17780	1	28.2717	1.45135
AT3G23930	8	28.323	1.45214
AT5G11540	1	28.3371	1.45236
AT1G04500	2	28.3425	1.45244
AT1G19190	6	28.3883	1.45314
AT2G44480	6	28.3936	1.45322
AT5G56080	1	28.4093	1.45346
AT3G29590	6	28.4261	1.45372
AT1G27940	4	28.4545	1.45415
AT2G37010	2	28.5444	1.45552
AT3G03510	4	28.6295	1.45681
AT4G38480	2	28.643	1.45702
AT4G22950	6	28.6556	1.45721
AT3G12040	1	28.7286	1.45831
AT5G44910	8	28.7607	1.4588
AT2G23410	1	28.823	1.45974
AT5G47920	6	28.8406	1.46
AT2G33240	4	28.8576	1.46026
AT1G21170	2	28.8729	1.46049
AT2G24300	4	28.9072	1.46101
AT2G31900	4	28.9144	1.46111
AT1G66460	4	28.9998	1.46239
AT2G04040	4	29.0083	1.46252
AT1G08310	5	29.0393	1.46299
AT1G56080	2	29.098	1.46386
AT5G35580	4	29.118	1.46416
AT5G27240	5	29.1444	1.46456
AT4G28140	4	29.2037	1.46544
AT3G23330	4	29.2094	1.46552
AT2G18260	3	29.2287	1.46581
AT3G55820	4	29.2392	1.46597
AT5G38040	6	29.2567	1.46623
AT1G16490	4	29.2691	1.46641
AT5G13350	5	29.2766	1.46652
AT2G40160	6	29.312	1.46705
AT5G02170	4	29.3255	1.46725
AT3G45410	6	29.3567	1.46771
AT2G04220	4	29.3643	1.46782
AT5G53190	6	29.3846	1.46812
AT4G33905	2	29.3847	1.46812
AT2G31180	4	29.3918	1.46823
AT2G42380	4	29.4129	1.46854
AT4G28350	6	29.4359	1.46888
AT1G30350	6	29.4772	1.46949
AT3G54510	4	29.5028	1.46986
AT3G28345	4	29.5102	1.46997
AT5G26120	1	29.5126	1.47001
AT1G53100	4	29.5556	1.47064
AT5G11870	1	29.559	1.47069
AT1G73270	6	29.5663	1.4708
AT1G20700	3	29.5769	1.47095
AT2G31290	4	29.5862	1.47109
AT5G35960	4	29.6302	1.47173
AT3G27520	7	29.6604	1.47218
AT1G10980	2	29.6757	1.4724
AT2G01990	4	29.7275	1.47316
AT3G57380	4	29.7388	1.47332
AT4G15400	8	29.7686	1.47376
AT3G57950	6	29.8153	1.47444
AT1G20310	6	29.8268	1.47461
AT1G06970	6	29.8514	1.47496
AT1G71692	4	29.8535	1.47499
AT3G57860	6	29.8864	1.47547
AT2G35160	4	29.9283	1.47608
AT5G47900	1	29.9487	1.47638
AT1G30080	4	29.9606	1.47655
AT5G13870	4	29.9613	1.47656
AT1G68430	11	29.9747	1.47675
AT3G55190	4	30.007	1.47722
AT3G20480	1	30.0308	1.47757
AT3G27150	4	30.0757	1.47822
AT4G31470	4	30.0888	1.4784
AT4G28180	11	30.1523	1.47932
AT1G53345	1	30.1567	1.47938
AT5G15100	4	30.1712	1.47959
AT5G13670	6	30.213	1.48019
AT2G36470	4	30.2628	1.48091
AT5G03770	1	30.2661	1.48096
AT3G26760	5	30.2836	1.48121
AT5G14690	7	30.2858	1.48124
AT1G61420	7	30.3038	1.4815
AT1G19090	6	30.3361	1.48196
AT3G07970	4	30.3444	1.48208	16	4.42	29.1712	1.46482
AT1G12560	5	30.4085	1.483
AT5G50120	4	30.421	1.48317
AT2G47780	4	30.4762	1.48396
AT4G08040	4	30.4944	1.48422
AT3G02000	6	30.5744	1.48536
AT3G20830	2	30.5856	1.48552
AT4G15480	6	30.5916	1.4856
AT5G05390	5	30.6264	1.4861
AT5G09840	4	30.6362	1.48623
AT5G61570	4	30.7078	1.48725
AT1G08990	2	30.7088	1.48726
AT1G16770	1	30.7605	1.48799
AT4G19130	2	30.7932	1.48845
AT3G15357	11	30.8525	1.48929
AT1G15870	2	30.8898	1.48982
AT1G29710	4	30.9114	1.49012
AT5G56320	5	30.9532	1.49071
AT2G21200	7	30.9705	1.49095
AT3G43190	1	30.9848	1.49115
AT1G16760	6	30.9901	1.49122
AT1G69720	1	30.9987	1.49134
AT1G14220	1	31.0315	1.4918
AT1G34160	4	31.0453	1.492
AT1G05440	5	31.1629	1.49364
AT3G61950	5	31.1631	1.49364
AT4G23030	4	31.1875	1.49398
AT5G52400	5	31.2475	1.49482
AT3G11220	2	31.253	1.49489
AT3G61740	2	31.2867	1.49536
AT5G45780	4	31.3034	1.49559
AT5G65160	2	31.3042	1.4956
AT1G51380	2	31.3286	1.49594
AT2G33130	11	31.3528	1.49628
AT4G38670	6	31.3723	1.49655
AT5G25620	4	31.4117	1.49709
AT1G11880	2	31.4276	1.49731
AT4G39550	7	31.4384	1.49746
AT3G23270	4	31.4526	1.49766
AT2G20110	2	31.4553	1.49769
AT5G56720	1	31.4651	1.49783
AT3G27920	6	31.4659	1.49784
AT2G34830	5	31.4769	1.49799
AT4G26830	4	31.496	1.49826
AT1G51640	6	31.5171	1.49855
AT3G09780	4	31.5207	1.4986
AT2G04032	4	31.5546	1.49906
AT4G00870	4	31.5573	1.4991
AT4G34940	4	31.5631	1.49918
AT1G74600	4	31.5805	1.49942
AT1G30370	4	31.5863	1.4995
AT5G13590	7	31.6028	1.49973
AT1G23760	4	31.6438	1.50029
AT4G30570	2	31.6559	1.50045
AT5G17490	4	31.7261	1.50142
AT2G16980	1	31.7519	1.50177
AT2G20880	4	31.7589	1.50187
AT1G45545	5	31.8106	1.50257
AT5G25530	2	31.8538	1.50316
AT3G49370	4	31.9017	1.50381
AT5G05340	6	31.9265	1.50415
AT5G65090	4	31.9276	1.50417
AT1G22340	6	31.9777	1.50485
AT1G28210	1	32.0052	1.50522
AT1G56670	6	32.0244	1.50548
AT2G24610	5	32.0569	1.50592
AT2G39820	1	32.1053	1.50658
AT1G34420	4	32.1159	1.50672
AT2G28710	6	32.1317	1.50693
AT5G56880	8	32.1651	1.50738
AT5G65850	11	32.174	1.50751
AT5G11780	6	32.3901	1.51041
AT3G57760	6	32.4149	1.51074
AT5G35390	4	32.4422	1.51111
AT1G75770	11	32.4696	1.51148
AT1G01570	4	32.4769	1.51157
AT2G29680	1	32.4818	1.51164
AT1G17590	4	32.5168	1.51211
AT1G35330	4	32.5206	1.51216
AT2G26040	4	32.5518	1.51257
AT1G03020	5	32.5738	1.51287
AT1G24210	2	32.6605	1.51402
AT2G20480	6	32.7757	1.51555
AT1G69180	6	32.7788	1.51559
AT1G67640	4	32.8429	1.51644
AT1G09350	2	32.8459	1.51648
AT5G14750	6	32.8603	1.51667
AT5G25480	1	32.9439	1.51778
AT3G30340	6	33.0094	1.51864
AT5G63820	11	33.0391	1.51903
AT3G05360	8	33.0571	1.51927
AT5G49770	4	33.1187	1.52007
AT3G09930	4	33.1412	1.52037
AT3G53150	6	33.1514	1.5205
AT2G18550	4	33.2014	1.52116
AT3G16550	1	33.2338	1.52158
AT1G03300	6	33.2792	1.52217
AT1G26610	4	33.2853	1.52225
AT4G03610	1	33.2925	1.52235
AT1G44120	3	33.3928	1.52365
AT4G13800	3	33.4325	1.52417	17	4.32	31.7984	1.50226
AT3G51180	4	33.4608	1.52454
AT1G69400	2	33.4678	1.52463
AT3G57920	7	33.5059	1.52512
AT4G01990	6	33.5284	1.52541
AT5G28010	7	33.5616	1.52584
AT1G77240	1	33.5767	1.52604
AT4G02750	4	33.6012	1.52635
AT5G18930	2	33.6541	1.52704
AT4G04220	4	33.6973	1.5276
AT5G15720	4	33.754	1.52833
AT1G53830	6	33.7559	1.52835
AT2G37900	4	33.8271	1.52926
AT5G10800	2	33.8295	1.5293
AT5G52020	5	33.8915	1.53009
AT4G37320	7	33.8988	1.53018
AT3G13782	2	33.9005	1.53021
AT3G19080	2	33.9117	1.53035
AT1G35250	1	33.9227	1.53049
AT3G44940	7	33.9479	1.53081
AT4G17970	6	33.9812	1.53124
AT2G33680	4	33.9869	1.53131
AT1G15080	4	33.9897	1.53135
AT3G57700	6	34.0092	1.5316
AT4G23493	8	34.0111	1.53162
AT2G45650	6	34.014	1.53166
AT3G09910	2	34.0271	1.53182
AT1G49570	4	34.0758	1.53245
AT3G50850	2	34.0823	1.53253
AT5G23170	4	34.1158	1.53296
AT5G04120	1	34.1234	1.53305
AT1G64700	8	34.2377	1.5345
AT2G37430	6	34.2383	1.53451
AT5G20820	5	34.253	1.5347
AT3G23870	3	34.2751	1.53498
AT2G34910	6	34.2986	1.53528
AT3G50640	7	34.2995	1.53529
AT1G59620	7	34.3099	1.53542
AT1G17330	1	34.3377	1.53577
AT4G26050	1	34.3394	1.53579
AT1G72960	2	34.3975	1.53653
AT1G71420	4	34.4022	1.53659
AT4G28700	2	34.4636	1.53736
AT5G12930	4	34.5337	1.53824
AT2G45610	4	34.5859	1.5389
AT1G62310	4	34.6007	1.53908
AT4G03090	4	34.6055	1.53914
AT4G25200	1	34.6154	1.53927
AT1G06170	4	34.6385	1.53956
AT2G02020	4	34.6457	1.53965
AT1G06160	4	34.6797	1.54008
AT2G35910	4	34.7327	1.54074
AT4G14465	7	34.7372	1.54079
AT2G45050	4	34.7733	1.54125
AT1G44830	4	34.7835	1.54137
AT1G53060	6	34.8696	1.54245
AT3G06020	7	34.9824	1.54385
AT4G04790	2	34.9845	1.54388
AT5G18000	6	35.0026	1.5441
AT3G22180	2	35.1595	1.54604
AT3G56300	1	35.1683	1.54615
AT1G36060	4	35.1831	1.54633
AT3G52160	4	35.1844	1.54635
AT4G13260	4	35.187	1.54638
AT5G58460	6	35.2055	1.54661
AT3G43790	4	35.2377	1.54701
AT1G44414	4	35.2571	1.54725
AT3G24810	4	35.2592	1.54727
AT1G74900	4	35.281	1.54754
AT5G40645	4	35.3363	1.54822
AT3G50300	6	35.3427	1.5483
AT2G26710	6	35.4207	1.54926
AT1G01840	7	35.422	1.54927
AT1G71690	4	35.4655	1.54981
AT5G67450	6	35.4818	1.55001
AT1G16220	4	35.507	1.55031
AT1G06590	2	35.5193	1.55046
AT3G20080	5	35.5246	1.55053
AT4G15430	4	35.5933	1.55137
AT5G55250	6	35.5952	1.55139
AT5G48070	6	35.6037	1.5515
AT2G17850	1	35.6396	1.55193
AT3G03440	4	35.6769	1.55239
AT5G61350	4	35.6769	1.55239
AT3G23190	4	35.6951	1.55261
AT1G57560	4	35.699	1.55266
AT2G17620	2	35.7582	1.55338
AT1G17665	4	35.7721	1.55354
AT4G31875	12	35.8354	1.55431
AT5G59530	7	35.9028	1.55513
AT1G20900	6	35.9031	1.55513
AT1G22015	4	35.909	1.5552
AT2G41050	2	35.9178	1.55531
AT5G66640	3	35.9519	1.55572
AT1G04610	4	35.9862	1.55614
AT1G24030	4	36.0727	1.55718
AT5G39900	1	36.2285	1.55905
AT2G23270	9	36.2559	1.55938
AT1G17460	3	36.2944	1.55984
AT1G79180	4	36.3068	1.55999
AT1G31040	4	36.3395	1.56038	18	4.28	34.7949	1.5414
AT3G50760	6	36.3531	1.56054
AT5G48430	6	36.4216	1.56136
AT2G33290	4	36.4991	1.56228
AT4G10260	1	36.507	1.56238
AT5G46200	6	36.5121	1.56244
AT1G28010	4	36.5567	1.56297
AT4G15850	1	36.5724	1.56315
AT3G20040	2	36.59	1.56336
AT2G03520	1	36.6503	1.56408
AT1G34580	4	36.6714	1.56433
AT1G19320	4	36.695	1.56461
AT5G01190	5	36.7446	1.56519
AT1G04600	4	36.7651	1.56544
AT3G15720	5	36.8294	1.56619
AT1G10680	4	36.8396	1.56632
AT2G24530	4	36.8557	1.5665
AT3G08870	6	36.8591	1.56654
AT5G51380	2	36.9075	1.56711
AT5G09430	4	36.9158	1.56721
AT2G35150	4	36.9256	1.56733
AT1G54160	4	36.9285	1.56736
AT2G39560	9	37.0027	1.56823
AT3G09520	6	37.0033	1.56824
AT5G37550	7	37.018	1.56841
AT5G06570	4	37.0666	1.56898
AT5G08600	2	37.1027	1.56941
AT3G24110	2	37.1038	1.56942
AT1G63930	4	37.1143	1.56954
AT2G01130	2	37.1513	1.56997
AT2G39380	6	37.2523	1.57115
AT5G23970	8	37.2766	1.57144
AT4G30000	1	37.3269	1.57202
AT3G53940	2	37.4396	1.57333
AT5G04070	1	37.5431	1.57453
AT1G09450	2	37.5769	1.57492
AT4G28890	4	37.6468	1.57573
AT1G52530	2	37.6895	1.57622
AT3G16730	2	37.691	1.57624
AT2G28830	4	37.7117	1.57648
AT5G37980	6	37.8023	1.57752
AT2G33670	6	37.815	1.57766
AT5G55820	6	37.9232	1.57891
AT5G04370	6	37.9298	1.57898
AT2G13620	4	37.9401	1.5791
AT5G09970	4	37.9646	1.57938
AT3G04110	6	37.9914	1.57969
AT3G54270	1	38.1085	1.58102
AT3G53170	4	38.1211	1.58117
AT3G17380	7	38.1413	1.5814
AT4G00220	4	38.1998	1.58206
AT5G39650	5	38.2381	1.5825
AT2G42920	6	38.2623	1.58277
AT3G13420	4	38.2656	1.58281
AT3G10470	6	38.2787	1.58296
AT3G08840	1	38.2989	1.58319
AT2G38060	2	38.334	1.58358
AT3G62100	6	38.3972	1.5843
AT1G17700	3	38.4227	1.58459
AT3G09710	4	38.4552	1.58496
AT3G19440	1	38.4787	1.58522
AT1G31320	4	38.5139	1.58562
AT5G16080	5	38.6219	1.58683
AT3G08820	4	38.634	1.58697
AT4G11350	4	38.6463	1.58711
AT2G16210	6	38.657	1.58723
AT5G07070	6	38.8582	1.58948
AT4G29800	4	38.9563	1.59058
AT5G14870	4	38.9708	1.59074
AT2G47670	7	39.0232	1.59132
AT2G47010	4	39.0348	1.59145
AT3G14000	4	39.1502	1.59273
AT1G50180	6	39.2126	1.59343
AT1G24430	8	39.2612	1.59396
AT1G53920	4	39.3042	1.59444
AT3G22900	4	39.3071	1.59447
AT4G20060	2	39.3382	1.59481
AT5G35940	4	39.4022	1.59552
AT4G32170	6	39.4105	1.59561
AT2G45490	2	39.4642	1.5962
AT1G54180	4	39.4793	1.59637
AT5G42140	4	39.4827	1.59641
AT5G52220	3	39.4948	1.59654
AT3G43210	4	39.4975	1.59657
AT3G52810	4	39.5641	1.5973
AT1G79070	4	39.5854	1.59753
AT1G10460	4	39.5977	1.59767
AT1G10560	4	39.6155	1.59786
AT5G05350	4	39.6165	1.59788
AT2G43390	9	39.639	1.59812
AT3G19280	1	39.6424	1.59816
AT4G21390	6	39.699	1.59878
AT1G66770	6	39.7045	1.59884
AT2G29750	6	39.7267	1.59908
AT4G27510	6	39.7324	1.59915
AT2G32290	3	39.7334	1.59916
AT2G18080	2	39.7932	1.59981
AT3G57430	4	39.8138	1.60003
AT4G27480	4	39.8436	1.60036
AT5G38130	6	39.8563	1.6005
AT1G48660	5	39.8647	1.60059	19	4.22	38.1843	1.5817
AT1G54280	3	39.8667	1.60061
AT3G03620	6	39.9085	1.60107
AT4G18750	4	39.9282	1.60128
AT2G37560	2	39.977	1.60181
AT2G32930	4	40.0446	1.60254
AT3G20780	1	40.0487	1.60259
AT2G37870	6	40.075	1.60287
AT1G67410	4	40.1032	1.60318
AT3G52820	4	40.1355	1.60353
AT3G04030	4	40.1669	1.60387
AT5G05890	6	40.1722	1.60393
AT5G03620	5	40.1818	1.60403
AT5G08270	2	40.1982	1.60421
AT5G14510	4	40.2517	1.60478
AT2G07680	2	40.2695	1.60498
AT5G57720	6	40.2798	1.60509
AT1G53350	7	40.2815	1.60511
AT2G19980	6	40.3132	1.60545
AT3G21310	6	40.3447	1.60579
AT3G16120	2	40.3945	1.60632
AT1G25360	4	40.3953	1.60633
AT3G01020	1	40.4017	1.6064
AT3G10390	1	40.4311	1.60672
AT4G02810	6	40.5201	1.60767
AT1G10330	6	40.5546	1.60804
AT1G62130	4	40.5601	1.6081
AT2G04430	2	40.5678	1.60818
AT1G53270	4	40.5983	1.60851
AT1G68120	4	40.6202	1.60874
AT1G77360	6	40.6234	1.60878
AT3G53380	5	40.6665	1.60924
AT1G04920	1	40.6785	1.60937
AT2G43670	4	40.7028	1.60962
AT2G37670	4	40.7166	1.60977
AT4G25090	4	40.7528	1.61016
AT4G38380	4	40.8205	1.61088
AT1G19200	5	40.8243	1.61092
AT3G07210	5	40.8271	1.61095
AT4G38010	4	40.8398	1.61108
AT1G74550	4	40.8617	1.61132
AT1G24540	4	40.864	1.61134
AT5G50390	4	40.8776	1.61149
AT1G30650	5	40.9005	1.61173
AT5G60880	9	40.91	1.61183
AT5G60730	1	40.9105	1.61184
AT1G20780	4	40.9231	1.61197
AT3G46690	6	40.9652	1.61241
AT5G15700	1	40.9859	1.61263
AT5G24330	2	41.0889	1.61372
AT1G05860	3	41.0998	1.61384
AT2G39910	3	41.1222	1.61408
AT1G77390	2	41.1324	1.61418
AT1G71870	4	41.1742	1.61462
AT4G15500	6	41.1755	1.61464
AT4G31150	1	41.1957	1.61485
AT4G33550	5	41.2504	1.61543
AT5G59700	4	41.2546	1.61547
AT3G18200	4	41.3074	1.61603
AT5G35370	4	41.3667	1.61665
AT1G05690	2	41.3838	1.61683
AT2G31725	2	41.4579	1.61761
AT1G18910	2	41.4732	1.61777
AT2G46590	6	41.5142	1.6182
AT5G23810	4	41.5422	1.61849
AT3G04370	5	41.5619	1.61869
AT2G29470	6	41.5664	1.61874
AT4G08480	4	41.5863	1.61895
AT1G06580	5	41.5985	1.61908
AT3G12250	6	41.6343	1.61945
AT4G11920	2	41.6894	1.62003
AT4G20820	7	41.7311	1.62046
AT5G38070	5	41.7346	1.6205
AT4G39560	8	41.7389	1.62054
AT2G23620	6	41.7429	1.62058
AT1G61640	1	41.7573	1.62073
AT1G17750	4	41.8026	1.6212
AT5G15240	4	41.805	1.62123
AT1G37150	1	41.8562	1.62176
AT2G26260	1	41.8668	1.62187
AT5G38900	1	41.8716	1.62192
AT3G46180	2	41.8738	1.62194
AT5G15790	3	41.8819	1.62203
AT2G43250	4	41.8871	1.62208
AT2G39060	6	41.9093	1.62231
AT1G11420	4	41.9157	1.62238
AT3G53210	4	41.9179	1.6224
AT5G53220	6	41.9198	1.62242
AT2G19010	6	41.924	1.62246
AT5G25160	6	41.9752	1.62299
AT4G27980	6	41.9804	1.62305
AT1G34770	2	42.0498	1.62376
AT2G37280	4	42.0522	1.62379
AT1G10690	7	42.0544	1.62381
AT3G16700	1	42.0619	1.62389
AT5G08030	1	42.1398	1.62469
AT2G10970	11	42.1451	1.62475
AT1G54450	2	42.2076	1.62539
AT4G26660	4	42.2491	1.62582
[truncated: 7,737 more rows]

## Sheet: Evolutionary analysis of GEA
Table S5G. ANOVA analysis of PS in loci with GEA from Gaut's microarrays.
Loci grouped by 100 members	SS	df	MS	F	P
Between groups	4062.16	97	41.8779	10.4236	< 0.0001
Within each group	38717.6	9637	4.0176
Total	42779.8	9734
