# Supplementary material for: Fixation of Expression Divergences by Natural Selection in Arabidopsis Coding Genes
Source: Int J Mol Sci. 2024 Dec 22;25(24):13710. doi: 10.3390/ijms252413710 (PMC11678068; doi:10.3390/ijms252413710)
Supplement: Supplementary file 1 [file ijms-25-13710-s001.zip › Table S6.xlsx]

## Sheet: Loci with present calls & PS
Table S6. Analysis of PS in loci with specific expression in microarrays of six samples.
Table S6A. Loci with PS and expression (present calls designated as "1") in microarrays.
Locus	PS	Pollen	Seedlings	Sperm	Synergid cells	central cells	Eggs
AT2G41260	12	0	1	0	0	0	0
AT2G23040	13	0	0	1	0	0	0
AT1G21120	5	0	1	0	0	0	0
AT4G21650	4	0	1	0	0	0	0
AT5G51620	4	0	1	0	0	1	1
AT4G18750	4	0	0	1	0	0	0
AT1G15180	4	0	1	0	0	0	0
AT4G09940	2	0	0	0	0	0	1
AT2G47270	9	0	1	0	0	0	0
AT5G60030	8	0	1	0	0	0	0
AT5G52280	4	0	1	0	0	0	0
AT4G23670	8	0	1	0	0	0	0
AT4G15690	5	0	1	0	0	0	0
AT3G28960	4	0	0	1	0	0	0
AT2G46250	4	0	1	0	0	0	0
AT4G30830	4	0	0	0	0	1	0
AT3G46030	3	0	1	0	1	1	1
AT2G22970	6	0	1	0	0	0	0
AT1G73760	4	0	1	0	0	0	0
AT3G62950	6	0	1	0	0	0	0
AT1G29440	6	0	1	0	0	0	0
AT5G10290	4	0	1	0	0	0	0
AT1G21100	5	0	1	0	0	0	0
AT1G48010	9	0	0	0	0	1	0
AT4G30220	2	0	1	0	1	1	1
AT5G43640	2	0	0	1	0	0	0
AT3G10930	13	0	1	0	0	0	0
AT5G57120	2	0	1	0	1	1	1
AT5G53870	6	0	1	0	1	1	1
AT3G14900	4	0	1	0	0	0	0
AT4G01550	4	0	1	1	0	0	0
AT4G23270	7	0	1	0	0	0	0
AT5G65240	4	0	1	0	0	0	0
AT1G77630	1	0	1	0	0	0	0
AT4G29940	2	0	1	1	0	1	0
AT1G72920	8	0	1	0	0	0	1
AT1G32350	1	0	1	0	0	0	0
AT5G16950	4	0	1	1	0	1	0
AT1G04240	6	0	1	0	0	0	0
AT2G18740	2	0	1	0	0	1	0
AT4G00160	11	0	0	0	0	0	1
AT5G23890	1	0	1	0	0	0	0
AT1G80290	2	0	1	0	0	0	0
AT4G23680	8	0	1	1	0	0	0
AT2G30280	4	0	1	0	0	0	1
AT1G09090	4	0	1	1	0	0	0
AT5G16730	6	0	1	0	0	0	0
AT4G09890	4	0	1	0	0	0	0
AT1G09700	4	0	0	0	1	1	1
AT3G05830	6	0	1	0	0	0	0
AT1G08260	1	0	0	1	0	0	0
AT2G42190	6	0	1	0	0	1	0
AT1G03360	1	0	1	0	0	1	1
AT5G65820	5	0	0	1	0	0	0
AT1G13680	1	0	0	0	1	1	0
AT2G24970	3	0	0	0	0	1	0
AT3G23000	5	0	1	0	1	1	1
AT5G17270	1	0	1	0	0	0	0
AT3G14660	6	0	1	0	0	0	0
AT1G10320	2	0	1	0	0	0	0
AT4G12330	6	0	1	0	0	0	0
AT1G77130	2	0	1	0	0	0	0
AT2G06090	7	0	0	0	1	1	1
AT5G53880	9	0	1	0	0	0	0
AT4G20820	7	0	1	0	0	0	0
AT2G43550	11	0	1	0	0	0	1
AT3G14560	11	0	1	0	0	0	0
AT5G19530	1	0	1	0	0	0	0
AT3G29290	2	0	1	0	0	0	0
AT1G19410	9	0	0	0	0	0	1
AT3G04110	6	0	1	0	0	0	0
AT2G23170	5	0	1	0	0	0	0
AT1G07590	4	0	1	0	0	0	0
AT5G67390	6	0	1	0	0	0	0
AT4G09090	4	0	0	0	1	1	1
AT3G15720	5	0	1	0	0	0	0
AT1G52080	4	0	1	0	0	0	0
AT3G07590	2	0	1	0	0	1	1
AT1G29510	6	0	1	0	0	0	0
AT1G74740	4	0	1	0	0	0	0
AT1G05560	6	0	1	0	0	0	0
AT5G04020	6	0	1	0	1	0	1
AT3G23450	11	0	0	0	0	1	0
AT3G26230	6	0	1	0	0	0	0
AT2G45660	6	0	1	0	0	0	0
AT3G09210	1	0	1	0	0	1	1
AT4G35230	4	0	1	0	0	1	0
AT1G19715	4	0	1	0	0	1	0
AT2G01520	8	0	1	0	0	0	0
AT1G19530	6	0	1	0	0	0	0
AT2G28720	3	0	1	0	0	0	0
AT5G64770	9	0	1	0	0	0	0
AT3G61890	4	0	1	0	0	0	0
AT4G13950	6	0	1	0	1	0	0
AT1G11350	6	0	1	0	0	0	1
AT3G52430	5	0	1	0	0	0	0
AT1G64330	8	0	1	0	0	0	0
AT4G11130	2	0	1	1	0	0	1
AT3G26320	6	0	1	0	0	0	0
AT3G27360	2	0	1	0	0	0	0
AT5G28300	4	0	1	0	0	0	0
AT5G65870	9	0	1	0	0	0	0
AT5G16140	1	0	1	0	0	1	0
AT5G37130	1	0	1	0	0	0	1
AT5G55790	13	0	1	0	0	0	0
AT3G16250	1	0	1	0	0	0	0
AT1G76405	3	0	1	0	0	1	1
AT3G45600	4	0	1	0	0	0	0
AT3G19370	4	0	1	0	0	0	0
AT5G67470	6	0	1	0	0	0	0
AT3G09980	4	0	1	0	0	0	0
AT3G01290	4	0	1	0	0	0	0
AT1G10585	6	0	1	0	0	0	0
AT1G55610	4	0	1	0	0	0	0
AT1G33970	2	0	1	0	0	0	0
AT5G26280	7	0	1	0	0	0	0
AT2G46690	5	0	1	0	0	0	0
AT5G57785	11	0	1	0	0	1	0
AT3G51270	1	0	1	0	1	1	1
AT4G20860	6	0	1	0	1	0	0
AT5G58770	1	0	1	0	0	0	0
AT5G11970	4	0	1	0	1	0	1
AT5G42140	4	0	1	0	0	0	0
AT1G52000	6	0	1	0	0	0	0
AT5G38030	6	0	1	1	0	0	0
AT2G26990	2	0	1	1	1	1	1
AT1G09370	9	0	0	0	1	1	1
AT3G56610	11	0	0	0	1	1	1
AT1G51380	2	0	0	0	0	1	0
AT5G26731	11	0	1	0	0	0	0
AT5G08380	1	0	1	0	1	1	1
AT4G20790	5	0	0	1	0	0	0
AT4G21190	4	0	1	0	0	0	0
AT3G20410	4	0	1	0	0	0	0
AT3G20100	5	0	1	0	0	1	1
AT3G49620	1	0	1	0	0	0	0
AT3G45160	11	0	1	0	0	0	0
AT4G17540	6	0	1	0	0	1	1
AT2G25650	6	0	1	0	0	0	0
AT1G09415	11	0	1	0	0	1	1
AT2G34200	4	0	1	0	0	0	1
AT5G54070	4	0	0	0	0	1	1
AT1G66160	4	0	1	0	0	0	0
AT1G29500	6	0	1	0	0	0	0
AT5G13730	1	0	1	0	0	0	0
AT5G49760	4	0	1	0	0	0	0
AT2G30470	3	0	1	1	0	0	0
AT2G01940	4	0	1	0	0	0	0
AT3G02120	7	0	0	0	1	1	1
AT3G02400	1	0	1	0	0	0	0
AT1G30440	4	0	1	0	1	0	0
AT5G50990	4	0	1	0	0	0	0
AT5G23570	4	0	1	0	0	1	0
AT1G74670	5	0	1	0	0	0	0
AT3G47420	2	0	1	0	0	0	0
AT4G30660	6	0	1	0	0	1	0
AT5G16180	4	0	1	0	0	0	0
AT2G41650	13	0	1	0	0	1	0
AT5G37790	4	0	1	0	0	0	0
AT5G01940	1	0	1	0	0	0	0
AT1G32100	5	0	1	0	1	1	1
AT2G30990	6	0	1	0	0	0	0
AT1G66840	6	0	1	0	0	0	0
AT2G15320	4	0	1	0	0	0	0
AT5G03660	4	0	1	0	0	0	0
AT1G06430	1	0	1	0	0	0	0
AT5G13330	4	0	1	0	0	0	0
AT1G51805	6	0	1	0	0	0	0
AT2G23610	6	0	1	0	0	0	0
AT1G60970	2	0	0	0	0	1	0
AT1G78430	6	0	1	0	0	0	0
AT1G52260	2	0	1	0	0	0	0
AT2G20630	4	0	1	0	0	0	0
AT1G29460	6	0	1	0	0	0	0
AT1G64405	7	0	1	0	0	0	0
AT1G70890	8	0	1	0	0	0	0
AT1G23480	4	0	1	0	0	0	0
AT5G44050	6	0	1	0	0	0	0
AT1G58250	2	0	1	0	0	1	1
AT1G58180	4	0	1	0	0	0	0
AT5G37030	2	0	0	0	0	0	1
AT1G14710	2	0	1	0	0	0	1
AT1G08610	5	0	1	0	0	0	0
AT1G22630	4	0	1	0	0	0	0
AT3G50380	4	0	1	0	0	1	1
AT1G68590	1	0	1	0	1	1	1
AT3G26450	8	0	1	0	0	0	0
AT1G49940	7	0	0	1	0	0	0
AT1G15340	4	0	1	0	0	0	0
AT4G31530	1	0	1	0	0	0	1
AT2G26300	2	0	1	0	0	0	0
AT5G67370	1	0	1	0	0	0	0
AT3G15950	11	0	1	0	0	0	0
AT4G00920	4	0	0	1	0	0	1
AT1G25230	1	0	1	0	0	0	0
AT2G02410	1	0	1	0	0	0	0
AT2G39360	4	0	1	0	0	0	0
AT1G49660	6	0	1	1	0	1	1
AT2G01630	4	0	1	0	0	0	0
AT5G25130	6	0	0	1	0	0	0
AT2G22080	13	0	1	0	1	0	0
AT5G66390	4	0	1	0	0	0	0
AT2G22420	4	0	0	0	0	0	1
AT1G13260	4	0	1	0	0	0	0
AT3G48500	3	0	1	0	0	1	1
AT1G03190	1	0	1	1	0	1	0
AT1G54940	2	0	0	0	0	1	0
AT1G20370	1	0	1	0	0	0	0
AT5G17890	6	0	1	0	0	0	0
AT1G51850	6	0	1	0	0	0	0
AT4G15800	6	0	1	1	0	1	0
AT1G05460	2	0	1	1	0	1	1
AT4G23260	7	0	1	0	0	0	0
AT1G11670	6	0	1	0	0	0	0
AT5G32460	6	0	0	0	0	0	1
AT5G53800	2	0	1	0	0	0	0
AT2G39540	5	0	0	0	0	1	0
AT3G50240	2	0	1	1	1	1	0
AT4G35570	4	0	1	0	0	0	0
AT5G60400	9	0	1	0	0	1	0
AT3G26300	6	0	1	0	0	0	0
AT4G29700	1	0	1	0	0	0	0
AT1G11690	4	0	0	0	0	1	0
AT5G18500	4	0	1	0	0	0	0
AT5G23680	2	0	1	0	0	0	0
AT5G27350	6	0	1	1	0	0	0
AT4G27830	5	0	1	0	0	0	0
AT2G29460	6	0	1	0	0	0	0
AT4G01510	2	0	1	0	0	0	0
AT3G25740	1	0	1	0	0	1	1
AT4G23290	6	0	1	0	0	0	0
AT2G44210	6	0	1	0	0	0	1
AT4G03390	4	0	1	0	0	0	1
AT5G37140	4	0	0	0	1	0	1
AT4G21390	6	0	1	0	0	0	0
AT3G06070	6	0	1	0	0	0	0
AT4G19610	2	0	1	0	0	0	0
AT3G01160	2	0	1	0	0	1	1
AT3G26220	6	0	1	0	0	0	0
AT1G71060	6	0	1	0	0	0	0
AT1G72440	2	0	1	1	0	1	1
AT4G17245	6	0	1	0	0	0	0
AT2G33610	2	0	1	0	0	0	0
AT1G69420	2	0	1	0	0	0	0
AT3G03630	1	0	1	0	0	0	0
AT5G43910	1	0	1	0	0	0	1
AT1G21200	6	0	1	0	0	0	0
AT1G50600	4	0	1	0	0	0	0
AT3G43540	1	0	1	0	0	0	1
AT1G11580	6	0	1	0	0	0	0
AT1G59540	2	0	0	1	0	0	0
AT1G71710	4	0	1	0	0	0	0
AT2G14460	13	0	1	0	1	1	1
AT1G62570	2	0	1	0	0	0	0
AT4G27820	5	0	1	0	0	0	0
AT1G61870	5	0	1	0	0	1	1
AT3G13030	4	0	1	0	0	0	0
AT4G00530	7	0	0	1	0	1	0
AT2G31990	4	0	1	0	0	0	0
AT1G06500	4	0	1	0	0	0	0
AT4G38860	6	0	1	0	0	0	0
AT4G18570	4	0	1	0	0	0	0
AT5G38330	9	0	0	0	1	1	1
AT3G29310	4	0	1	1	0	0	0
AT5G43710	2	0	1	0	0	1	0
AT3G04890	1	0	1	0	0	1	1
AT1G21590	4	0	1	0	0	0	0
AT1G55930	1	0	1	0	0	1	0
AT5G43790	6	0	1	0	0	1	0
AT5G12900	4	0	1	0	0	0	0
AT5G47630	1	0	1	0	0	1	1
AT5G40910	9	0	1	0	0	0	0
AT3G03420	2	0	1	0	0	0	0
AT2G03550	6	0	1	0	0	0	0
AT2G02310	6	0	0	1	0	0	0
AT5G18660	1	0	1	0	0	1	0
AT5G04530	5	0	1	0	0	0	0
AT3G52170	4	0	1	0	0	0	0
AT1G07430	4	0	1	1	0	0	0
AT3G26090	5	0	1	0	0	0	1
AT1G63750	9	0	1	0	0	0	0
AT5G41810	6	0	1	1	1	1	0
AT2G01950	4	0	1	0	0	0	0
AT3G01190	5	0	1	1	0	0	0
AT4G16920	8	0	1	1	0	0	0
AT1G48800	8	0	0	1	0	0	0
AT4G25835	4	0	1	0	0	0	0
AT4G12550	6	0	1	0	0	0	0
AT3G43740	4	0	1	0	0	0	0
AT4G14890	1	0	1	0	1	1	1
AT3G17609	3	0	1	0	0	0	0
AT5G63690	2	0	0	1	0	1	0
AT1G51820	6	0	1	0	0	0	0
AT5G17690	2	0	1	0	0	0	0
AT1G09500	4	0	1	0	0	0	0
AT1G67865	12	0	1	1	0	0	0
AT5G25120	6	0	1	1	0	0	0
AT1G21130	5	0	1	0	0	0	0
AT4G22190	6	0	1	0	1	1	1
AT1G49580	4	0	1	0	0	0	0
AT5G65770	4	0	1	0	0	0	0
AT1G04550	6	0	1	0	0	0	0
AT4G01570	4	0	1	0	0	0	1
AT1G13110	6	0	1	0	0	0	0
AT3G52150	2	0	1	0	0	0	0
AT5G46540	4	0	0	1	0	0	0
AT1G31650	4	0	1	0	0	0	0
AT2G21560	8	0	1	0	0	0	0
AT1G14120	2	0	1	0	0	0	0
AT2G23540	4	0	1	0	0	0	1
AT3G55920	1	0	1	1	1	1	1
AT4G00690	2	0	0	1	0	0	0
AT1G21250	6	0	1	0	0	0	0
AT1G70850	7	0	1	0	0	0	0
AT5G25170	4	0	1	0	0	0	0
AT5G55720	5	0	0	1	0	0	0
AT1G06720	2	0	1	0	0	0	0
AT2G44380	9	0	1	0	0	0	0
AT2G44195	2	0	0	1	0	0	0
AT3G56050	4	0	1	0	0	0	0
AT4G19380	1	0	1	1	0	1	0
AT2G43280	6	0	1	0	0	0	0
AT5G06540	4	0	0	1	0	0	0
AT3G23340	4	0	1	0	0	0	0
AT1G30330	4	0	1	0	0	0	1
AT2G29760	4	0	1	0	0	1	0
AT4G02840	2	0	1	0	1	1	1
AT2G33570	4	0	1	0	0	0	0
AT4G08370	13	0	0	0	1	0	0
AT1G19610	7	0	1	0	0	0	0
AT1G67920	8	0	1	0	0	0	0
AT4G17800	4	0	1	0	0	0	0
AT4G39620	4	0	1	0	0	0	0
AT5G62540	2	0	1	0	1	1	1
AT5G42860	4	0	0	0	0	0	1
AT2G28940	4	0	1	0	0	0	0
AT3G13040	4	0	1	0	0	0	1
AT4G38080	11	0	1	0	1	0	0
AT3G57930	6	0	1	0	0	0	1
AT4G26780	1	0	1	0	0	1	1
AT5G07030	4	0	1	0	0	0	0
AT5G23820	11	0	1	0	0	0	0
AT1G71695	5	0	1	0	1	0	0
AT5G38710	1	0	1	0	1	1	1
AT1G14345	1	0	1	0	0	1	0
AT1G75150	6	0	0	1	0	0	0
AT1G67310	4	0	1	0	1	1	1
AT5G05540	2	0	1	0	0	1	1
AT5G37290	2	0	1	0	0	0	0
AT1G10120	4	0	1	0	0	0	0
AT1G13340	3	0	1	0	0	0	0
AT2G40270	4	0	1	0	0	0	0
AT1G62780	3	0	1	0	0	0	0
AT5G18440	6	0	1	0	1	1	1
AT1G71850	6	0	1	0	0	0	0
AT1G05710	5	0	1	0	0	1	1
AT5G37540	4	0	1	0	0	0	0
AT1G52400	6	0	1	0	1	1	1
AT1G02680	2	0	1	0	0	0	0
AT3G58620	2	0	1	0	0	0	1
AT1G60140	4	0	1	0	0	0	0
AT3G51440	4	0	0	0	1	1	0
AT3G20420	2	0	0	1	0	0	1
AT3G25730	4	0	1	1	1	0	1
AT1G73110	1	0	1	1	0	0	1
AT5G46400	2	0	0	0	1	1	1
AT5G66520	4	0	1	0	0	0	0
AT3G17160	11	0	1	0	1	1	1
AT5G57780	5	0	1	0	0	0	0
AT3G27610	1	0	1	0	0	0	0
AT1G47770	12	0	0	1	0	0	0
AT1G73090	4	0	1	0	0	0	0
AT1G49975	3	0	1	0	0	0	0
AT1G05680	6	0	1	0	0	0	0
AT4G09550	2	0	1	0	1	1	1
AT1G15200	2	0	1	0	1	1	1
AT3G56710	6	0	1	0	0	0	0
AT4G24510	4	0	1	0	0	0	0
AT1G65010	6	0	1	0	0	0	0
AT1G03080	5	0	1	0	1	1	0
AT3G44735	8	0	1	0	0	0	0
AT5G37670	4	0	1	0	0	0	0
AT5G10930	5	0	1	0	0	0	0
AT1G48480	4	0	1	0	0	0	0
AT1G76520	4	0	1	0	0	1	0
AT5G63060	2	0	1	0	1	1	0
AT3G47450	1	0	1	0	0	0	0
AT4G17150	1	0	1	0	0	0	0
AT3G16000	4	0	1	0	0	1	1
AT1G33800	4	0	1	0	0	0	0
AT1G59720	4	0	1	0	0	0	0
AT3G22150	4	0	1	0	0	0	0
AT2G26670	1	0	1	0	0	1	1
AT1G69550	9	0	1	0	0	0	0
AT4G23880	11	0	1	0	0	0	0
AT2G03340	4	0	1	0	0	0	0
AT1G56230	2	0	1	0	0	0	0
AT2G07340	2	0	1	0	0	1	1
AT5G26260	7	0	1	0	0	0	0
AT3G14820	6	0	0	0	0	1	0
AT1G12620	7	0	1	0	0	0	0
AT5G61040	6	0	1	0	0	0	0
AT5G14440	5	1	1	1	1	1	1
AT1G65810	2	0	0	0	1	0	1
AT5G52630	4	0	1	0	0	0	0
AT3G49140	4	0	1	0	0	1	0
AT5G64040	3	0	1	0	1	1	1
AT3G18420	1	0	1	0	0	1	1
AT4G00270	6	0	1	0	0	0	0
AT1G50840	1	0	1	0	1	1	1
AT2G41890	4	0	1	0	0	0	1
AT2G38760	4	0	1	1	1	0	0
AT5G37160	4	0	0	0	0	0	1
AT1G43160	4	0	1	0	0	0	0
AT1G76450	2	0	1	0	0	0	0
AT4G23220	7	0	1	0	0	0	0
AT2G37300	11	0	1	0	0	0	0
AT1G48840	4	0	1	0	0	0	0
AT1G64860	1	0	1	1	0	0	0
AT1G66130	1	0	1	0	0	0	0
AT3G61990	1	0	1	0	0	0	0
AT1G64500	4	0	1	0	0	0	0
AT5G54250	4	0	1	0	0	0	0
AT1G17050	1	0	1	0	0	0	0
AT3G49240	4	0	1	0	0	0	0
AT3G53260	1	0	1	0	0	1	0
AT1G02220	4	0	1	0	0	0	0
AT3G19480	1	0	1	0	0	1	0
AT2G22990	6	0	1	0	0	0	0
AT4G11900	6	0	1	0	0	0	0
AT5G65910	4	0	1	0	0	0	0
AT4G31240	2	0	1	0	0	0	0
AT1G49870	4	0	0	1	0	0	0
AT3G26960	6	0	1	0	0	0	0
AT1G32070	1	0	1	0	0	0	0
AT3G48460	6	0	1	0	1	0	0
AT1G72270	2	0	0	0	0	1	0
AT1G61380	7	0	1	1	0	0	0
AT5G04870	4	0	1	0	0	0	0
AT4G21170	4	0	1	0	0	1	0
AT3G06010	2	0	1	0	0	0	0
AT2G37400	1	0	1	0	0	1	0
AT1G23390	4	0	1	1	0	0	1
AT5G45960	4	0	1	0	0	0	1
AT1G31920	6	0	1	0	0	0	0
AT1G11300	6	0	1	0	0	0	0
AT5G60210	6	0	1	0	0	1	0
AT1G72300	4	0	1	0	0	0	0
AT2G45340	4	0	1	0	0	0	0
AT3G28270	4	0	1	0	0	0	0
AT4G29140	4	0	1	0	0	1	0
AT1G01080	2	0	1	0	1	1	1
AT5G67130	1	0	1	0	0	0	0
AT1G11960	4	0	1	0	1	1	1
AT3G57000	1	0	1	0	0	1	1
AT3G01610	1	0	1	0	0	1	1
AT2G33990	4	0	1	1	0	1	0
AT2G02850	4	0	0	0	1	1	1
AT2G03780	1	0	1	0	0	0	1
AT4G29750	4	0	1	0	0	0	0
AT2G05320	2	0	1	0	0	0	0
AT1G11070	6	0	0	0	0	1	0
AT1G22440	4	0	1	0	0	0	0
AT2G41680	1	0	1	0	0	0	0
AT1G16540	1	0	1	0	0	0	0
AT3G01070	4	0	0	0	0	1	0
AT4G17670	6	0	0	0	0	0	1
AT1G27480	1	0	1	0	0	0	0
AT5G03940	1	0	1	0	0	1	1
AT1G14460	1	0	1	0	1	1	1
AT1G22690	5	0	1	0	0	0	0
AT1G71210	4	0	1	0	0	0	0
AT3G62150	4	0	1	0	0	0	0
AT2G46680	4	0	1	0	0	0	0
AT1G15260	7	0	1	0	0	0	0
AT5G12420	4	0	1	0	0	0	0
AT5G44820	4	0	0	0	0	0	1
AT1G66150	4	0	1	0	0	1	0
AT2G36230	1	0	1	0	0	1	1
AT1G10640	4	0	1	0	0	0	0
AT5G61880	2	0	1	0	0	1	1
AT3G46210	1	0	1	0	0	1	1
AT5G28770	4	0	1	0	0	0	0
AT3G13190	9	0	1	0	0	0	0
AT1G68620	4	0	1	0	0	0	0
AT2G32430	6	0	1	0	0	0	1
AT2G44910	4	0	0	0	1	0	0
AT2G25565	11	0	0	0	1	0	1
AT2G39705	6	0	1	0	1	1	0
AT2G25830	1	0	1	1	0	1	0
AT5G43610	2	0	0	0	1	0	0
AT3G23310	4	0	1	1	0	0	0
AT4G31540	6	0	1	0	0	0	0
AT3G26210	6	0	1	0	0	0	0
AT2G02780	4	0	1	0	0	0	0
AT3G61870	1	0	1	0	0	1	1
AT5G04320	6	0	1	1	0	0	0
AT1G78120	2	0	1	0	0	1	0
AT3G54310	6	0	0	0	0	1	1
AT3G50280	6	0	1	0	0	0	0
AT5G52960	1	0	1	0	0	1	0
AT3G44990	4	0	1	0	0	0	0
AT3G58540	13	0	0	1	0	1	0
AT1G22060	4	0	1	0	0	0	0
AT5G49470	4	0	1	0	0	0	0
AT1G07720	4	0	1	0	0	0	0
AT5G55740	4	0	1	1	0	0	0
AT5G39210	1	0	1	0	0	0	0
AT1G04310	1	0	1	1	1	0	0
AT4G27030	1	0	1	0	0	0	0
AT3G22810	4	0	1	0	0	0	0
AT5G44410	6	0	1	0	0	0	0
AT1G72420	1	0	1	0	0	1	1
AT3G22060	6	0	1	0	0	0	0
AT3G51280	1	0	1	1	0	1	0
AT5G67030	1	0	1	0	0	0	1
AT1G19020	6	0	1	0	0	0	0
AT4G10270	6	0	1	0	0	0	0
AT1G72500	1	0	1	0	0	0	0
AT3G58740	1	0	0	1	0	0	0
AT3G57320	6	0	1	0	0	1	0
AT5G50390	4	0	1	0	0	0	0
AT4G01460	4	0	1	0	0	0	0
AT3G27730	1	0	0	1	0	0	0
AT3G02680	2	0	1	1	0	0	0
AT1G08450	2	0	1	0	0	0	0
AT3G46670	6	0	1	0	0	0	0
AT4G07515	8	0	0	0	1	1	1
AT2G33735	1	0	1	0	0	0	1
AT4G10910	8	0	1	0	0	0	0
AT5G10320	1	0	1	0	0	0	0
AT1G51080	4	0	1	0	0	0	0
AT5G15010	6	0	1	0	0	0	0
AT5G53490	1	0	1	0	0	1	1
AT5G07240	6	0	1	0	0	0	0
AT4G16146	4	0	1	0	0	0	0
AT1G19850	4	0	1	0	1	1	0
AT5G44510	9	0	1	1	0	0	0
AT1G14790	2	0	1	0	0	0	0
AT2G28740	2	0	1	1	0	1	0
AT4G05590	2	0	1	0	0	0	0
AT4G01650	1	0	1	0	0	0	0
AT5G16310	2	0	1	0	0	0	1
AT1G09310	4	0	1	0	1	1	1
AT3G22900	4	0	0	1	1	1	1
AT1G50700	4	0	1	0	0	0	0
AT3G19170	1	0	1	0	0	1	1
AT2G39795	2	0	1	1	0	1	1
AT5G18470	6	0	1	0	0	0	1
AT5G02120	3	0	1	0	0	1	1
AT5G07460	1	0	1	0	1	0	0
AT1G13280	1	0	1	0	1	1	1
AT2G42300	4	0	1	1	0	0	0
AT1G18310	1	0	1	0	0	0	1
AT1G66980	5	0	1	0	0	0	0
AT2G14100	5	0	1	0	0	0	0
AT1G62030	11	0	1	0	0	0	0
AT4G16880	9	0	1	0	1	0	0
AT3G21370	6	0	0	0	0	0	1
AT3G04720	5	0	1	0	0	1	0
AT1G76990	4	0	1	0	0	0	0
AT5G09730	4	0	0	0	0	1	1
AT3G27520	7	0	1	1	0	0	0
AT1G68520	4	0	1	0	0	0	0
AT2G15080	8	0	1	0	0	0	0
AT5G02150	2	0	1	0	0	1	1
AT2G21740	6	0	0	0	1	1	1
AT2G01680	6	0	1	0	0	1	0
AT2G17340	1	0	1	0	0	1	1
AT4G04750	6	0	1	0	0	0	0
AT4G17880	4	0	1	0	0	0	0
AT2G33160	6	0	0	1	0	0	0
AT1G29270	6	0	0	1	0	0	0
AT1G72430	4	0	1	0	0	0	0
AT2G47000	4	0	1	0	0	0	0
AT3G13790	4	0	1	0	0	0	0
AT1G14890	6	0	1	0	0	0	0
AT3G47250	6	0	1	0	0	0	0
AT3G53280	6	0	1	0	0	0	0
AT2G04270	1	0	1	0	0	0	0
AT2G22870	1	0	1	1	0	1	1
AT4G30110	1	0	1	0	1	1	1
AT4G18010	4	0	1	0	0	0	0
AT3G06530	2	0	1	0	1	1	1
AT3G09540	6	0	1	0	0	0	0
AT4G12300	6	0	1	0	0	0	0
AT1G22330	4	0	1	0	0	0	0
AT4G32360	1	0	1	0	0	0	0
AT3G12090	4	0	1	0	0	0	0
AT5G42270	1	0	1	0	0	1	1
AT1G71170	1	0	1	1	1	1	0
AT2G43540	4	0	1	0	1	1	0
AT5G44700	4	0	0	1	0	0	0
AT5G40170	7	0	1	0	0	0	0
AT3G18035	9	0	1	1	0	1	1
AT5G39930	1	0	0	1	0	0	1
AT4G12480	6	0	1	0	0	0	0
AT1G31320	4	0	1	0	0	0	0
AT3G19530	13	0	0	1	0	0	0
AT1G08280	2	0	1	0	0	0	1
AT3G04760	5	0	1	0	0	0	0
AT1G18950	2	0	1	1	0	0	0
AT5G08130	3	0	1	0	0	0	1
AT3G51120	2	0	1	0	1	0	0
AT5G03610	4	0	1	0	0	0	0
AT5G54180	3	0	1	0	0	1	1
AT3G46780	1	0	1	0	0	0	0
AT3G27200	4	0	1	0	0	1	1
AT4G17380	1	0	0	0	1	0	1
AT5G24280	4	0	0	0	0	0	1
AT1G74430	4	0	1	0	0	0	0
AT2G45400	4	0	1	1	0	1	0
AT2G39670	1	0	1	0	0	0	0
AT1G05340	11	0	1	0	0	0	0
AT1G13410	6	0	0	1	0	0	0
AT5G56860	2	0	1	0	0	0	0
AT2G40940	1	0	1	0	0	0	1
AT4G12970	5	0	1	0	0	0	0
AT2G01210	4	0	0	1	1	0	1
AT1G55740	3	0	1	1	0	0	0
AT1G68560	1	0	1	0	0	0	0
AT2G02220	4	0	1	0	0	0	0
AT2G01860	3	0	1	0	0	0	1
AT1G13750	2	0	1	0	0	1	0
AT3G03580	4	0	1	0	0	1	0
AT3G11590	4	0	1	0	0	1	1
AT1G67080	1	0	1	0	1	1	0
AT3G12020	2	0	1	0	0	0	0
AT5G65440	3	0	1	0	0	0	0
AT3G02170	6	0	1	0	0	0	0
AT3G46540	2	0	1	0	0	0	0
AT4G33500	2	0	1	0	0	1	1
AT1G19050	4	0	1	0	0	1	0
AT3G44450	6	0	1	0	0	0	0
AT2G29490	6	0	1	0	0	0	0
AT1G69270	4	0	1	0	0	0	0
AT5G15580	6	0	1	0	0	0	0
AT5G11600	3	0	1	0	0	0	0
AT2G16900	4	0	1	0	0	0	1
AT2G03280	4	0	1	0	0	0	1
AT1G67980	1	0	1	0	0	0	0
AT4G39130	8	0	0	1	0	0	0
AT5G44580	11	0	1	0	0	0	0
AT2G32860	6	0	1	0	0	0	0
AT3G11220	2	0	0	0	1	0	0
AT5G53770	2	0	1	0	0	0	0
AT3G22460	3	0	1	0	0	0	0
AT1G12270	1	0	1	0	0	1	1
AT2G32360	9	0	0	1	0	0	0
AT1G28680	4	0	1	0	0	0	0
AT4G16690	6	0	1	0	0	1	1
AT5G42440	4	0	1	0	0	0	0
AT1G13090	6	0	1	0	0	0	0
AT5G65270	2	0	1	0	1	1	1
AT5G01370	9	0	1	0	0	0	0
AT3G11600	4	0	1	0	1	1	0
AT5G23910	2	0	0	0	0	1	0
AT1G69200	4	0	1	0	0	1	0
AT4G32980	4	0	1	0	0	0	0
AT2G21290	6	0	1	0	1	1	1
AT1G74840	3	0	1	0	0	0	1
AT3G57760	6	0	1	0	0	0	0
AT4G02750	4	0	1	1	0	1	1
AT1G78110	6	0	1	0	0	0	0
AT5G04740	1	0	1	0	0	1	1
AT2G17730	2	0	1	0	0	1	0
AT5G38530	1	0	1	0	0	0	0
AT1G77280	4	0	1	0	0	1	0
AT2G31970	1	0	1	1	0	0	1
AT1G78270	6	0	1	1	0	0	0
AT1G30260	8	0	1	0	0	0	0
AT1G26930	4	0	1	0	0	0	0
AT4G39510	6	0	1	0	0	0	0
AT1G55450	1	0	1	0	0	0	0
AT5G66210	4	0	1	1	1	1	1
AT2G17150	4	0	1	1	0	0	0
AT4G23440	1	0	1	0	0	0	0
AT1G51860	6	0	1	0	0	0	0
AT3G52870	6	0	1	0	1	1	0
AT3G57040	4	0	1	0	0	0	0
AT1G13050	6	0	0	0	0	0	1
AT3G17590	2	0	1	0	1	1	0
AT4G12500	6	0	1	0	0	0	0
AT5G58440	2	0	1	0	1	0	0
AT4G36500	8	0	1	0	0	0	0
AT4G37560	1	0	1	0	0	0	0
AT3G01550	2	0	1	0	0	0	0
AT2G35360	2	0	1	0	0	0	0
AT1G51110	1	0	1	0	0	1	1
AT4G29810	2	0	1	0	1	1	1
AT5G02710	1	0	1	0	0	0	0
AT2G33180	2	0	1	0	0	1	0
AT3G59080	4	0	1	0	0	0	0
AT5G43150	6	0	1	0	1	0	1
AT3G19650	6	0	1	0	1	1	1
AT3G10720	6	0	1	0	0	0	0
AT5G35790	2	0	1	0	0	0	0
AT3G11340	6	0	1	0	0	0	0
AT3G63240	4	0	1	0	1	0	0
AT5G42240	4	0	1	1	0	0	0
AT3G14180	4	0	1	1	0	0	0
AT5G04950	1	0	1	0	0	0	0
AT1G06420	11	0	0	0	0	0	1
AT3G13070	1	0	1	0	1	1	1
AT2G29290	4	0	1	0	0	0	0
AT1G23205	6	0	1	0	0	0	0
AT2G31780	2	0	0	1	0	0	0
AT3G11750	1	0	1	0	0	1	0
AT5G23210	4	0	1	0	0	1	0
AT3G55270	2	0	1	0	0	0	0
AT3G14230	4	0	1	0	0	0	0
AT3G56040	1	0	1	0	0	0	0
AT1G14080	4	0	0	0	1	1	0
AT3G26600	2	0	1	0	0	0	1
AT2G04040	4	0	1	0	0	0	0
AT5G45670	6	0	1	0	1	1	0
AT5G04260	1	0	1	0	0	1	1
AT3G21620	5	0	0	0	1	1	1
AT2G43560	1	0	1	0	0	1	1
AT1G53930	3	0	0	0	0	0	1
AT5G43750	4	0	1	0	0	0	0
AT5G03900	1	0	1	0	0	0	1
AT2G43880	6	0	0	1	0	0	0
AT5G44560	2	0	1	0	0	0	0
AT3G25210	4	0	1	0	0	0	0
AT1G31170	1	0	1	0	0	0	0
AT2G18950	1	0	1	0	0	0	0
AT5G44785	3	0	1	0	0	1	1
AT3G05810	4	0	1	0	0	1	1
AT4G37950	4	0	0	1	0	0	0
AT3G43670	1	0	1	0	0	0	0
AT1G70280	1	0	1	0	0	0	0
AT2G06050	1	0	1	1	1	0	1
AT1G21780	2	0	1	0	0	0	0
AT3G50650	4	0	1	0	0	0	0
AT2G25720	4	0	1	0	1	1	1
AT2G21440	1	0	1	0	0	1	1
AT3G22670	4	0	1	0	0	1	0
AT3G14650	6	0	1	0	0	0	0
AT5G23400	4	0	0	0	1	1	0
AT1G01030	4	0	0	0	1	0	0
AT5G25070	5	0	1	0	0	0	0
AT3G03840	7	0	1	0	0	0	0
AT3G07780	4	0	1	0	1	1	1
AT1G05440	5	0	0	1	0	0	0
AT2G43800	4	0	1	0	1	0	1
AT1G61350	2	0	1	0	0	1	0
AT1G11260	4	0	1	0	0	1	1
AT5G13870	4	0	0	0	0	0	1
AT2G38970	2	0	1	0	0	0	0
AT4G17960	4	0	1	0	0	0	0
AT1G21500	6	0	1	0	0	1	0
AT3G46000	4	0	1	0	1	1	1
AT5G62350	6	0	1	0	1	1	1
AT3G22260	4	0	1	0	0	0	1
AT2G34810	7	0	1	0	0	0	0
AT1G16280	2	0	1	0	0	0	0
AT4G28400	4	0	1	0	1	1	1
AT3G51420	2	0	1	0	0	0	0
AT1G23880	1	0	1	0	0	0	0
AT3G11820	2	0	1	0	1	1	0
AT1G73660	3	0	1	0	1	0	0
AT4G31560	6	0	1	0	0	1	1
AT3G51550	4	0	1	0	0	0	0
AT5G62290	2	0	1	1	0	1	1
AT3G27280	2	0	1	0	0	1	1
AT1G17140	6	0	1	0	0	1	0
AT2G30750	6	0	1	0	0	0	0
AT5G26620	7	0	0	1	0	0	0
AT3G19450	3	0	1	0	0	0	0
AT4G02330	6	0	1	0	0	0	0
AT2G36750	6	0	1	0	0	0	0
AT1G76360	4	0	1	0	0	0	0
AT1G14700	1	0	1	0	0	0	0
AT4G37550	1	0	1	0	0	1	0
AT1G22500	4	0	1	0	0	0	0
AT3G04910	4	0	1	0	0	0	0
AT1G18370	4	0	1	0	0	1	0
AT1G80440	4	0	1	1	0	0	1
AT5G14510	4	0	1	0	0	0	0
AT2G39450	2	0	1	0	0	1	1
AT5G66490	8	0	1	0	0	1	0
AT5G15310	4	0	1	0	0	0	0
AT5G46240	4	0	1	0	0	0	0
AT2G46940	6	0	0	0	0	1	1
AT4G01720	4	0	1	0	0	0	0
AT1G72900	8	0	1	0	0	0	0
AT5G48540	6	0	1	0	0	0	0
AT3G18710	4	0	1	1	0	0	0
AT3G48810	4	0	0	0	1	1	0
AT5G53020	4	0	1	0	0	0	0
AT1G62810	1	0	1	0	0	0	0
AT5G43580	13	0	1	0	0	0	0
AT1G49820	1	0	1	1	0	1	0
AT2G34357	2	0	1	0	0	1	1
AT5G39080	7	0	1	0	0	0	0
AT1G30530	5	0	1	0	0	1	0
AT3G51920	2	0	1	0	0	0	0
AT5G17710	1	0	1	1	0	1	1
AT2G21630	2	0	1	0	1	0	1
AT5G06480	2	0	0	0	0	0	1
AT1G78210	4	0	1	1	1	1	1
AT1G66820	11	0	1	1	1	1	1
AT3G22700	11	0	0	1	0	0	0
AT3G23160	4	0	1	0	0	0	0
AT3G05910	6	0	1	0	0	0	0
AT3G14250	4	0	0	0	0	0	1
AT4G20110	2	0	1	0	0	0	0
AT3G60360	2	0	1	0	0	0	0
AT4G19660	4	0	1	0	1	1	1
AT5G22880	3	0	1	0	1	1	1
AT1G16350	1	0	1	0	0	1	1
AT4G18810	1	0	1	1	1	0	0
AT5G44710	2	0	1	1	1	1	1
AT1G08800	4	0	1	0	0	0	0
AT2G28890	4	0	1	0	1	0	1
AT1G43560	1	0	1	0	1	1	1
AT2G43970	2	0	1	1	1	1	1
AT3G45960	5	0	0	0	1	0	0
AT5G59730	6	0	1	0	0	0	0
AT4G22200	4	0	1	0	0	0	0
AT3G19810	1	0	1	0	0	1	0
AT3G12770	4	0	1	0	0	0	0
AT2G37440	5	0	0	1	0	0	0
AT3G02760	1	0	1	1	0	1	1
AT5G17440	2	0	1	0	0	0	0
AT5G52850	4	0	0	1	0	0	0
AT5G41680	4	1	0	1	0	0	0
AT5G39040	1	0	1	0	1	1	1
AT2G39010	4	0	1	1	1	0	0
AT3G02630	1	0	1	0	1	1	0
AT1G60010	4	0	1	0	0	0	0
AT2G29450	6	0	1	0	0	0	0
AT4G03400	4	0	1	0	0	0	0
AT3G53990	1	0	1	0	0	0	1
AT1G05575	11	0	1	0	0	0	0
AT1G52200	4	0	1	0	0	0	0
AT4G36540	4	0	1	0	0	0	0
AT3G14110	3	0	1	0	0	1	1
AT3G06220	6	0	0	0	1	1	1
AT5G61770	2	0	1	0	0	1	1
AT4G23180	6	0	1	0	0	0	1
AT1G06570	1	0	1	0	0	0	0
AT1G07990	2	0	1	0	0	0	0
AT2G43530	11	0	1	0	1	1	0
AT2G11890	3	0	1	0	0	1	0
AT5G55050	4	0	1	0	1	1	1
AT5G46680	4	0	1	1	1	0	1
AT3G27230	4	0	1	0	1	1	1
AT5G39710	4	0	1	0	0	0	1
AT2G18420	5	0	0	0	1	1	0
AT2G20370	4	0	1	0	1	1	1
AT1G50620	2	0	1	0	1	1	1
AT1G05670	5	0	0	1	0	0	0
AT5G41770	2	0	1	0	0	1	1
AT1G61400	6	0	1	0	0	1	1
AT3G50970	11	0	1	0	0	0	0
AT4G27240	4	0	1	0	0	0	0
AT5G39340	3	0	1	1	0	1	1
AT3G56870	6	0	0	1	0	0	0
AT5G14920	5	0	1	0	1	1	0
AT4G02410	6	0	1	0	0	0	0
AT3G62920	6	0	0	0	1	1	1
AT5G03130	13	0	0	1	0	0	0
AT3G52750	1	0	1	0	0	1	1
AT2G16700	5	0	1	0	1	1	1
AT1G57770	1	0	1	1	0	1	1
AT3G03040	8	0	1	0	0	0	1
AT5G47240	1	0	1	0	0	0	1
AT4G12760	3	0	1	0	1	1	1
AT2G23760	5	0	1	0	0	0	0
AT4G03280	1	0	1	0	1	1	1
AT2G30500	5	0	1	0	0	0	0
AT5G20270	2	0	1	0	0	1	0
AT5G59120	6	0	0	1	1	1	1
AT3G52840	6	0	1	0	0	0	1
AT5G40340	2	0	1	0	0	0	0
AT4G15870	7	0	0	1	0	0	0
AT4G29285	11	0	0	0	1	1	1
AT4G26620	1	0	1	0	0	0	1
AT1G12845	9	0	1	0	0	0	0
AT4G30330	2	0	1	0	1	1	0
AT1G58270	6	0	1	1	0	0	0
AT3G04880	1	0	1	0	0	0	1
AT4G19170	4	0	1	0	0	0	0
AT1G72450	4	0	1	0	1	0	1
AT2G04160	4	0	1	0	0	0	0
AT1G20330	1	0	1	0	0	0	0
AT3G04450	4	0	1	0	0	0	0
AT2G46370	4	0	1	0	1	1	1
AT1G18730	4	0	1	0	0	1	0
AT5G04900	1	0	1	0	0	1	0
AT5G13800	1	0	1	1	1	0	1
AT2G22840	4	0	1	0	0	0	0
AT5G58090	5	0	1	0	0	0	0
AT4G35987	1	0	0	0	0	0	1
AT1G09570	1	0	1	0	0	0	0
AT5G64580	1	0	1	0	0	0	0
AT5G39790	3	0	1	0	1	1	1
AT3G52780	4	0	0	1	0	1	0
AT3G06200	1	0	1	0	0	0	0
AT2G30040	3	0	1	0	0	0	0
AT1G79030	1	0	1	0	0	0	0
AT3G52370	1	0	1	0	0	0	0
AT1G19620	11	0	1	0	0	0	0
AT3G01670	7	0	1	0	0	0	1
AT3G53700	4	0	1	0	0	1	1
AT1G71400	8	0	1	0	0	0	0
AT1G28280	4	0	1	1	1	1	0
AT3G46280	9	0	1	0	0	0	0
AT5G48460	2	0	1	0	1	1	1
AT4G20030	1	0	1	0	0	0	0
AT1G44910	2	0	1	0	0	1	1
AT4G15630	5	0	1	0	0	0	0
AT5G08190	6	0	1	1	0	0	0
AT3G51720	6	0	1	1	0	1	0
AT2G30695	1	0	1	0	0	1	1
AT1G04200	2	0	1	0	1	0	0
AT5G25630	4	0	1	0	1	1	1
AT4G39320	11	0	0	0	0	0	1
AT1G18160	3	0	1	0	1	1	1
AT2G24040	2	0	1	0	0	0	0
AT2G22050	6	0	0	1	0	0	1
AT3G20680	3	0	1	0	0	1	0
AT4G37380	4	0	1	1	0	0	0
AT4G25260	6	0	1	0	0	0	0
AT2G36250	1	0	1	0	1	1	1
AT3G25070	4	0	1	0	0	0	1
AT4G15545	2	0	1	0	0	0	1
AT5G42520	4	0	1	1	1	1	1
AT4G04950	1	0	1	0	0	1	1
AT5G50000	4	0	1	0	1	0	1
AT2G32580	5	1	1	0	0	0	1
AT2G27150	2	0	1	1	0	1	0
AT3G29030	5	1	1	0	0	0	1
AT4G30400	4	0	1	0	0	1	0
AT1G28130	5	0	1	0	0	0	0
AT5G10030	4	0	1	0	0	0	0
AT1G24070	4	0	1	0	1	1	1
AT2G31180	4	0	1	0	0	0	0
AT1G49750	4	0	1	0	1	1	1
AT1G10522	6	0	1	1	1	1	1
AT4G30825	2	0	1	0	0	0	0
AT3G49580	7	0	1	0	0	0	0
AT4G01860	1	0	1	0	0	0	0
AT1G64370	11	0	1	0	0	0	0
AT5G05870	6	0	1	0	0	0	0
AT2G24060	1	0	1	0	1	1	1
AT5G06190	13	0	1	0	0	1	1
AT4G05200	7	0	1	0	0	0	0
AT2G45770	1	0	1	0	0	0	0
AT5G54040	11	0	1	0	0	0	0
AT5G45020	1	0	1	0	0	0	0
AT1G74390	1	0	1	1	0	0	0
AT5G56260	1	0	1	0	0	0	0
AT3G21750	6	0	1	0	0	0	0
AT5G44670	1	0	1	1	1	0	1
AT1G48050	2	0	1	0	0	1	1
AT5G45600	2	0	1	0	0	1	1
AT4G05210	1	0	0	1	0	0	0
AT5G11240	1	0	1	0	0	1	0
AT4G30290	6	0	1	0	0	0	0
AT3G52340	1	0	1	0	0	0	0
AT5G24470	3	0	1	0	0	0	0
AT5G43270	6	0	1	0	0	0	0
AT1G23080	4	0	1	0	0	0	0
AT1G29450	6	0	1	0	0	0	0
AT3G59420	4	0	1	0	0	0	0
AT3G59040	2	0	1	0	0	0	0
AT3G26830	6	0	1	0	0	0	0
AT5G38150	6	0	1	0	0	1	0
AT1G23280	2	0	1	0	0	0	0
AT5G19970	6	0	1	0	0	0	0
AT1G69530	5	0	1	0	0	0	0
AT2G27190	4	0	1	0	0	0	0
AT5G44930	4	0	1	0	0	0	0
AT1G23140	4	0	1	0	0	0	0
AT1G10900	4	0	1	0	0	1	0
AT5G61260	6	0	0	0	1	0	0
AT1G48120	2	0	1	0	0	0	0
AT3G19960	3	0	1	1	0	0	0
AT2G44670	5	0	1	0	1	1	1
AT4G01250	5	0	1	0	0	0	1
AT5G22630	1	0	1	0	0	0	0
AT4G25870	4	0	1	0	0	1	1
AT1G25450	4	0	1	0	0	0	0
AT2G47710	5	0	1	0	1	1	1
AT2G35820	1	0	1	0	0	1	0
AT1G31480	2	0	1	0	0	0	1
AT5G41410	6	0	1	0	0	0	0
AT1G48580	2	0	0	1	0	0	1
AT3G02150	4	0	1	0	0	0	0
AT1G21090	5	0	1	0	1	0	0
AT5G44680	1	0	1	0	0	0	0
AT5G39940	1	0	1	0	0	0	1
AT1G20580	2	0	1	0	0	0	0
AT1G04350	7	0	1	0	0	1	0
AT1G07320	1	0	1	1	1	1	1
AT5G15770	1	0	1	0	0	0	0
AT4G03410	2	0	1	0	0	0	0
AT3G24340	2	0	0	1	0	0	1
AT1G34160	4	0	1	1	0	0	0
AT3G16950	1	0	1	0	0	0	0
AT4G00630	1	0	1	0	0	0	1
AT3G02250	4	0	1	0	0	0	0
AT2G04039	1	0	1	0	0	0	0
AT2G20020	4	0	1	0	0	0	0
AT2G32280	5	0	1	0	0	0	0
AT5G37680	2	0	1	1	1	0	1
AT1G03520	4	0	1	0	0	0	0
AT4G29430	2	0	1	0	0	0	0
AT4G15040	6	0	0	0	1	1	1
AT2G25070	2	0	1	0	1	0	0
AT5G37590	1	0	1	0	0	1	1
AT5G64840	1	0	1	0	0	1	1
AT4G04370	4	0	1	0	0	0	0
AT5G23070	1	0	1	1	0	1	1
AT3G17230	8	0	0	0	1	1	0
AT5G33290	4	0	1	0	0	0	0
AT5G61480	4	0	1	0	0	0	0
AT5G17600	4	0	1	0	0	0	0
AT3G02540	2	0	1	0	1	1	1
AT3G62020	6	0	0	1	0	0	0
AT2G17760	4	0	1	0	1	0	0
AT2G27830	5	0	1	0	0	1	1
AT3G47620	4	0	1	1	0	0	0
AT3G21630	4	0	1	0	1	1	1
AT3G06080	4	0	1	0	0	0	0
AT3G21055	8	0	1	1	1	1	1
AT1G75500	4	0	1	0	0	0	1
AT1G69630	9	0	0	1	0	0	0
AT1G01600	4	0	1	1	0	1	0
AT1G62710	2	0	1	0	0	0	0
AT2G41870	4	0	1	0	0	0	0
AT3G01780	3	1	1	0	1	1	1
AT1G29710	4	0	1	0	0	0	0
AT3G05180	6	0	1	0	0	0	0
AT5G22500	4	0	1	0	0	0	0
AT5G42820	2	1	1	1	0	0	0
AT2G24800	5	0	0	1	0	0	0
AT5G59890	4	0	1	0	1	1	1
AT5G47110	3	0	1	0	0	1	0
AT5G41350	3	1	1	0	1	1	1
AT1G74890	4	0	0	0	0	0	1
AT1G18640	1	0	1	0	0	1	1
AT4G40050	2	0	1	0	0	0	0
AT3G09490	4	0	0	0	0	1	0
AT5G28030	1	0	1	0	0	0	0
AT4G30650	1	0	1	0	0	0	0
AT2G46710	2	0	1	0	0	0	0
AT4G35120	8	0	0	1	0	0	0
AT2G35370	1	0	1	0	1	1	1
AT2G31340	4	0	1	0	1	0	1
AT1G68810	5	0	1	0	0	0	0
AT5G45930	1	0	1	0	0	0	0
AT3G48730	1	0	1	0	1	1	1
AT1G55260	4	0	1	0	0	0	0
AT1G29160	3	0	1	0	0	0	0
AT5G65430	3	0	1	0	0	1	1
AT1G53720	2	0	1	1	1	1	0
AT1G50960	4	0	0	0	1	1	1
AT1G02900	6	0	1	0	0	0	0
AT5G63740	5	0	0	1	0	0	0
AT5G50180	4	0	1	0	0	0	1
AT3G01260	1	0	1	0	0	0	0
AT5G57220	7	0	1	1	0	0	0
AT1G79420	5	0	1	0	0	0	0
AT3G47295	11	0	1	0	0	0	0
AT1G66250	4	0	1	0	0	0	0
AT1G14040	2	0	1	0	0	0	0
AT2G03850	9	0	0	1	0	0	0
AT3G25500	6	0	1	0	1	1	1
AT1G50630	4	0	1	0	0	0	0
AT1G66330	4	0	1	1	0	1	0
AT2G28200	6	0	1	0	0	1	0
AT2G30520	4	0	1	0	0	0	0
AT1G51890	6	0	1	0	0	0	0
AT3G47510	11	0	1	0	0	0	0
AT5G18100	2	1	1	1	1	1	1
AT1G24490	1	0	1	0	0	1	0
AT3G49360	1	0	1	0	0	0	0
AT2G42040	6	0	1	1	0	0	0
AT1G76890	4	0	1	0	0	0	0
AT4G34138	7	0	1	0	0	0	0
AT1G71460	4	0	1	0	0	0	0
AT5G22320	1	0	1	0	0	1	1
AT4G11460	7	0	0	0	0	0	1
AT5G24120	1	0	1	0	0	0	0
AT3G10330	1	0	1	1	0	0	0
AT1G19170	4	0	1	0	0	1	0
AT4G14220	4	0	1	0	0	0	0
AT4G03510	2	0	1	1	0	1	0
AT4G19160	1	0	1	0	0	1	1
AT1G19960	11	0	1	0	0	0	0
AT1G31580	12	0	1	0	0	0	0
AT2G45160	4	0	1	0	1	0	0
AT4G00420	6	0	1	0	0	0	1
AT5G46760	4	0	1	0	0	0	0
AT5G44720	1	0	1	0	1	1	1
AT3G44020	3	0	1	0	0	0	0
AT1G64390	6	0	1	1	0	1	1
AT5G59860	2	0	0	0	1	0	0
AT3G21190	4	0	1	1	1	1	1
AT1G01120	4	0	1	0	0	0	0
AT1G72230	5	0	1	0	0	0	0
AT5G01670	1	0	1	0	1	1	1
AT1G33600	4	0	1	0	0	0	0
AT5G57390	4	0	0	0	1	1	0
AT3G54090	1	0	1	0	1	1	1
AT1G58160	6	0	0	1	0	0	0
AT1G56220	6	0	1	0	1	1	1
AT3G19515	2	0	1	0	0	0	0
AT2G40650	2	0	1	1	0	0	1
AT4G23890	1	0	1	1	0	0	1
AT1G13810	1	0	1	1	0	1	0
AT4G02530	4	0	1	0	0	1	0
AT1G02910	3	0	1	1	0	1	1
AT4G21680	4	0	1	0	0	0	0
AT1G70560	2	0	1	0	1	0	1
AT1G55850	6	0	1	1	0	0	0
AT4G12240	3	0	1	1	0	0	0
AT1G08350	2	0	1	0	0	0	1
AT4G19690	4	0	1	0	0	0	0
AT1G05190	1	0	1	0	0	1	1
AT1G65445	4	0	0	0	1	1	0
AT4G21410	6	0	1	0	0	0	0
AT5G10190	1	0	1	0	0	0	0
AT1G70660	2	0	1	0	0	0	0
AT5G22700	8	0	1	0	0	0	0
AT1G30960	1	0	1	1	1	1	1
AT3G15760	7	0	1	1	0	0	0
AT1G09250	6	0	1	0	0	0	0
AT3G27473	11	0	0	1	0	0	0
AT3G17930	1	0	1	1	1	1	1
AT2G32800	4	0	1	0	0	0	0
AT1G77690	2	0	1	0	0	0	0
AT5G16000	4	0	1	0	0	0	0
AT1G14300	2	0	1	0	0	0	0
AT1G68790	4	0	1	0	0	0	1
AT2G26970	1	0	1	0	0	0	0
AT4G28320	4	0	0	0	0	0	1
AT1G03560	4	0	1	0	0	0	0
AT5G65410	4	0	1	0	0	0	0
AT5G46460	4	0	1	1	0	0	0
AT3G60380	6	0	1	1	0	0	0
AT5G12350	4	0	1	0	0	0	0
AT5G19940	2	0	1	0	0	0	0
AT5G47910	4	0	1	0	0	0	0
AT4G20170	4	0	1	1	0	0	0
AT1G71340	1	0	1	1	0	0	0
AT4G16155	1	0	1	0	0	1	1
AT2G30250	4	0	1	0	0	0	0
AT5G23010	1	0	1	0	0	0	0
AT2G44020	2	0	1	0	0	1	1
AT1G70190	1	0	0	0	0	0	1
AT2G15820	4	0	1	0	0	1	0
AT1G45688	4	0	1	1	1	0	1
AT5G15410	4	0	1	0	1	1	1
AT1G52310	4	0	1	0	1	1	0
AT4G13195	11	0	1	0	0	0	0
AT5G09420	1	0	1	0	1	1	1
AT2G21230	4	0	1	0	0	0	0
AT2G23410	1	0	0	0	0	1	0
AT1G76660	4	0	1	0	0	0	0
AT1G29020	2	0	0	0	1	0	0
AT1G70090	4	0	1	0	0	0	0
AT2G03750	6	0	1	0	0	0	0
AT1G67890	3	0	1	0	0	0	0
AT2G28630	4	0	1	0	0	0	0
AT3G44630	9	0	1	0	0	0	0
AT2G05760	4	0	1	0	0	0	0
AT3G04820	1	0	1	0	0	0	1
AT2G23670	7	0	1	0	0	1	1
AT4G29520	2	0	1	0	1	1	0
AT5G24800	4	0	1	0	0	0	0
AT1G17665	4	0	0	0	1	0	0
AT4G10310	1	0	1	0	0	0	0
AT5G54660	4	0	1	0	0	0	0
AT3G53270	2	0	1	1	0	0	0
AT4G22110	4	0	0	0	1	0	0
AT1G50420	4	0	1	0	0	1	0
AT1G29720	6	0	1	0	0	0	1
AT2G39180	4	0	1	0	0	0	0
AT2G31880	4	0	1	0	0	0	0
AT3G01690	4	0	1	0	1	1	1
AT3G61350	4	0	1	0	0	1	1
AT1G63610	1	0	1	0	0	1	0
AT2G26710	6	0	1	0	0	0	0
AT4G27380	6	0	1	0	0	1	1
AT5G58800	1	0	1	0	0	0	0
AT5G13460	4	0	1	0	0	0	0
AT1G20830	4	0	1	1	0	0	0
AT1G06000	6	0	1	0	0	0	0
AT1G11545	4	0	1	0	0	0	0
AT5G49560	2	0	0	0	0	1	0
AT1G65860	2	0	1	0	0	0	0
AT1G08940	1	0	1	0	0	0	0
AT3G43660	1	0	0	1	0	0	0
AT3G61040	6	0	0	0	0	0	1
AT5G45170	1	0	1	1	0	1	1
AT3G62000	1	0	1	1	0	0	1
AT5G10470	2	0	1	0	0	0	1
AT2G47800	4	0	1	1	1	1	1
AT2G41120	1	0	1	0	0	1	1
AT4G24150	4	0	0	0	0	1	0
AT1G01940	1	0	1	1	1	1	0
AT3G45970	5	0	1	0	0	1	1
AT1G71970	7	1	1	1	1	1	1
AT3G09650	4	0	1	0	0	1	1
AT4G25730	1	0	1	0	0	1	1
AT2G32640	1	0	1	0	0	0	1
AT4G37080	6	0	1	0	0	0	0
AT3G61490	4	0	1	0	1	0	0
AT1G69700	4	0	1	0	0	0	0
AT5G23770	6	0	0	0	0	0	1
AT1G60550	1	0	1	0	0	0	0
AT1G67720	4	0	1	0	0	0	1
AT1G64185	1	0	1	1	0	1	1
AT5G22370	2	0	1	0	0	1	1
AT2G44820	4	0	1	1	1	1	1
AT5G56130	1	0	1	0	0	1	0
AT1G58150	13	0	1	0	0	0	0
AT2G34640	4	0	1	0	0	1	1
AT5G64720	6	0	0	0	1	1	1
AT5G53320	4	0	1	0	0	0	0
AT4G29060	1	0	1	0	0	1	0
AT1G72890	8	0	1	0	0	0	0
AT5G66170	1	0	1	0	1	1	1
AT3G16857	3	0	1	0	0	0	0
AT5G15280	5	0	1	0	0	0	0
AT1G14680	4	0	0	1	0	0	0
AT3G12610	4	0	1	1	1	1	1
AT1G01560	3	0	1	0	0	0	0
AT5G61740	2	0	0	1	1	1	1
AT4G12460	2	0	1	0	0	0	0
AT2G26810	1	0	1	0	0	1	1
AT4G22720	1	0	1	1	0	1	1
AT1G35140	4	0	1	0	0	0	0
AT3G45260	4	0	1	0	0	0	0
AT4G00180	6	0	1	0	0	0	0
AT2G22540	4	0	1	1	0	0	0
AT2G35730	6	0	0	0	0	0	1
AT3G27170	2	0	1	0	0	0	0
AT1G32450	4	0	1	0	0	0	0
AT5G57970	1	0	1	0	0	0	0
AT3G19890	11	0	0	1	0	0	0
AT1G14150	4	0	1	0	1	0	0
AT5G60890	4	0	1	0	0	0	0
AT5G06180	1	0	1	0	0	1	0
AT3G20820	4	0	1	0	1	1	1
AT4G16370	4	0	1	0	0	0	1
AT1G19870	4	0	1	0	0	0	0
AT5G58600	6	0	1	0	1	1	0
AT2G34680	1	0	1	0	0	1	1
AT1G79200	2	0	1	0	0	1	1
AT5G40020	4	0	1	0	0	0	0
AT5G13180	4	0	1	0	0	0	0
AT5G49170	7	0	0	0	1	0	0
AT5G62620	4	0	1	0	1	1	1
AT2G37080	6	0	1	0	0	0	0
AT4G05420	2	0	1	1	0	0	0
AT5G15730	4	0	1	0	1	0	0
AT4G10730	2	0	1	0	0	0	0
AT5G13740	4	0	1	0	1	1	1
AT4G17460	4	0	1	0	1	1	0
AT5G44650	3	0	1	1	0	1	1
AT5G05210	2	0	1	1	0	1	1
AT5G19300	1	0	1	0	0	1	1
AT4G24060	4	0	1	0	0	0	0
AT5G62680	5	0	1	0	0	0	0
AT3G26750	4	0	1	0	1	1	1
AT4G26190	2	0	1	1	1	1	1
AT3G14990	1	0	1	0	0	0	0
AT1G48170	2	0	1	0	0	1	1
AT3G58780	4	0	0	0	1	1	1
AT3G21270	6	0	1	1	0	0	0
AT2G01870	7	0	1	0	1	1	0
AT3G17690	4	0	0	0	0	0	1
AT1G60200	2	0	1	1	1	1	1
AT1G52420	1	0	1	0	1	1	1
AT2G01070	2	0	1	0	0	0	0
AT4G24970	2	0	1	0	0	0	0
AT5G50310	2	0	1	0	0	1	1
AT4G25990	4	0	1	0	0	0	0
AT1G68060	4	0	1	0	0	0	0
AT4G35300	1	0	1	1	0	1	1
AT2G47640	2	0	1	1	1	1	1
AT5G23020	1	0	1	0	0	0	0
AT3G24510	11	0	0	0	1	1	1
AT5G44450	2	0	1	1	0	1	1
AT2G44510	2	0	1	0	0	1	1
AT2G47790	1	0	1	1	1	1	1
AT3G26930	11	0	0	1	1	0	1
AT5G66400	11	0	1	0	0	0	0
AT4G09760	2	0	1	0	0	0	0
AT3G08820	4	0	1	1	0	0	1
AT4G24790	1	0	1	1	0	0	0
AT4G21800	1	0	1	0	0	1	0
AT2G37600	2	0	1	0	0	1	1
AT1G02300	2	0	1	0	0	0	0
AT4G26070	2	0	1	0	1	1	1
AT4G00400	4	0	1	0	0	0	0
AT3G48720	4	0	1	0	0	0	0
AT1G20650	4	0	1	0	0	0	0
AT5G45040	1	0	1	1	0	1	0
AT4G00880	5	0	1	0	0	1	1
AT4G33740	6	0	1	0	0	0	0
AT1G67860	12	0	1	0	0	0	0
AT5G42760	1	0	1	0	0	0	0
AT3G18980	11	1	1	1	1	1	1
AT3G06950	1	0	1	0	0	1	1
AT1G75210	1	0	1	1	1	1	1
AT1G31770	4	0	1	1	0	0	1
AT3G10450	6	0	1	0	0	0	1
AT3G08870	6	0	1	0	0	0	0
AT5G12080	4	0	1	0	1	1	1
AT1G22180	2	0	1	0	0	0	0
AT4G26690	1	0	1	0	0	0	0
AT2G43780	4	0	1	0	1	1	1
AT1G50560	6	0	1	0	0	0	0
AT1G29660	6	0	1	0	0	0	0
AT5G59090	6	0	1	0	0	0	0
AT5G19960	1	0	1	1	0	0	1
AT4G08480	4	0	1	0	1	1	0
AT1G70900	3	0	1	0	0	0	1
AT4G15260	6	0	1	0	0	0	0
AT4G15440	1	0	0	0	1	1	1
AT2G20190	2	0	1	1	0	1	1
AT3G07700	1	0	1	0	0	0	0
AT5G45800	4	0	1	0	0	0	0
AT1G33880	2	0	0	1	0	0	0
AT4G33790	4	0	1	0	1	1	1
AT4G10220	6	0	0	0	1	1	0
AT1G27030	1	0	1	0	0	0	0
AT1G67660	1	0	1	1	0	1	1
AT4G28780	4	0	1	0	0	1	0
AT2G17710	6	0	1	0	1	1	1
AT2G40880	4	0	1	1	1	1	1
AT5G07580	4	0	1	0	0	0	0
AT1G07560	6	0	1	0	0	0	0
AT3G50660	5	0	1	0	0	1	0
AT1G05000	2	0	1	0	1	1	1
AT3G56980	6	0	1	0	0	0	0
AT1G28530	4	0	1	0	0	0	0
AT3G20120	6	0	1	0	1	1	0
AT1G70830	7	0	1	0	0	0	0
AT4G11690	5	0	0	1	0	0	0
AT2G36490	1	0	1	0	0	0	0
AT1G07650	6	0	1	0	1	1	1
AT4G05070	9	0	1	0	1	1	1
AT5G52950	4	0	0	0	0	1	0
AT4G37540	4	0	1	0	1	1	1
AT3G55350	2	0	1	0	0	0	0
AT4G00780	7	0	1	0	0	0	0
AT4G18425	5	0	1	0	0	0	0
AT1G62840	4	0	1	0	0	0	0
AT5G41790	7	0	1	0	0	0	0
AT3G56370	4	0	1	0	0	0	0
AT3G44380	4	0	1	0	0	0	0
AT2G47830	1	0	1	0	1	1	1
AT4G24660	6	0	1	0	0	0	0
AT5G61130	4	0	1	0	0	0	0
AT3G09160	6	0	0	0	0	1	0
AT1G62740	1	0	1	1	1	1	1
AT3G46110	4	0	1	1	0	0	0
AT1G23320	1	0	0	1	0	0	0
AT3G21230	1	0	1	0	0	1	0
AT3G28140	1	0	0	0	0	0	1
AT3G62620	7	0	1	1	0	0	1
AT2G26440	6	0	1	1	0	0	0
AT3G16260	1	0	1	0	1	1	1
AT1G64180	4	0	1	0	0	0	0
AT3G20210	1	0	0	0	1	1	1
AT4G35310	4	0	1	0	0	0	0
AT3G11780	2	0	1	0	1	1	1
AT3G03300	2	0	1	0	1	1	1
AT4G24670	2	0	1	0	0	0	0
AT1G36390	1	0	1	0	0	1	1
AT1G33590	4	0	1	0	1	1	1
AT5G66960	1	0	1	0	1	1	1
AT4G18520	4	0	1	1	1	1	1
AT2G26170	1	0	1	0	1	0	0
AT4G37490	2	0	1	1	0	0	1
AT1G76910	13	0	0	1	0	0	0
AT3G07750	1	0	1	0	0	1	1
AT5G47580	7	0	1	0	0	0	0
AT1G62500	6	0	1	0	0	0	0
AT4G13830	1	1	1	1	1	1	1
AT2G42540	11	0	1	0	0	0	0
AT1G66180	4	0	1	0	0	1	1
AT2G43820	6	0	1	0	0	0	0
AT3G16460	6	0	1	0	0	1	0
AT1G65650	2	0	1	1	0	1	0
AT1G26940	1	0	1	0	0	0	0
AT5G14105	4	0	1	0	1	1	1
AT3G43920	2	0	1	1	0	1	0
AT4G10850	4	0	0	1	0	0	1
AT1G18850	4	0	1	0	1	1	1
AT3G22780	2	0	1	0	1	1	1
AT3G17080	7	0	0	0	1	1	1
AT1G18250	4	0	1	0	0	1	0
AT3G12520	1	0	1	1	1	1	1
AT1G54060	4	1	1	1	0	1	1
AT3G02310	6	0	0	0	1	1	0
AT4G16800	1	0	1	1	0	0	0
AT1G20550	4	0	0	1	0	0	0
AT4G18910	1	0	1	1	1	1	1
AT1G53360	11	0	0	1	0	1	0
AT2G32500	4	0	1	1	0	1	1
AT1G70760	1	0	1	0	0	1	1
AT4G00020	2	0	0	1	0	1	1
AT5G45980	5	0	0	0	0	0	1
AT1G76630	1	0	1	0	0	0	0
AT5G54670	2	0	1	1	0	0	0
AT2G18920	13	0	0	0	1	0	0
AT4G28330	6	0	1	0	0	0	0
AT5G56090	1	0	1	0	0	1	1
AT5G03490	6	0	1	1	1	1	1
AT1G04945	2	0	1	0	0	0	0
AT3G16570	6	0	1	0	0	1	0
AT3G18830	4	0	1	1	0	1	0
AT4G37670	1	0	1	0	0	0	0
AT1G18500	1	0	1	0	0	1	0
AT5G62610	4	0	1	0	0	1	0
AT5G42310	2	0	1	0	0	0	0
AT2G28470	4	0	1	1	1	1	1
AT4G12400	1	0	0	1	0	0	0
AT3G01660	1	0	1	0	0	1	0
AT1G12050	1	0	1	0	0	1	1
AT3G13690	4	0	1	0	0	0	0
AT5G65210	4	0	1	0	0	0	0
AT5G08120	5	0	1	0	0	0	0
AT3G14690	6	0	1	0	0	1	1
AT1G27210	3	0	1	1	0	0	1
AT5G13140	6	0	1	0	0	0	0
AT3G12500	5	0	1	0	0	0	0
AT2G21050	2	0	1	0	0	0	0
AT1G69870	5	0	1	0	0	0	1
AT2G29650	2	0	1	1	0	1	0
AT1G29700	1	0	1	0	0	0	0
AT5G02540	4	0	0	0	0	1	0
AT3G47990	2	0	1	0	1	1	1
AT2G42620	4	0	1	0	1	0	1
AT3G43960	4	0	1	1	0	1	0
AT1G53030	2	0	1	0	0	0	1
AT3G29770	4	0	1	0	0	0	0
AT3G13750	6	0	1	1	0	0	0
AT1G03830	2	0	1	0	0	1	1
AT3G27510	11	0	0	1	0	0	0
AT1G72160	2	0	1	0	0	0	0
AT1G52890	4	0	1	0	0	0	0
AT3G48580	4	0	1	1	1	1	1
AT5G25080	2	0	1	0	0	0	0
AT4G20910	1	0	0	0	0	1	1
AT1G48430	1	0	1	0	0	0	0
AT1G47290	1	0	1	0	0	0	1
AT2G13690	4	0	1	0	1	1	1
AT5G60920	4	0	1	0	1	0	0
AT1G67870	11	0	1	1	0	0	0
AT1G02640	4	0	1	1	0	0	0
AT3G58590	4	0	1	0	0	0	0
AT5G51440	1	0	1	0	0	0	0
AT1G04645	7	0	0	0	1	1	1
AT1G43850	2	0	1	0	0	0	0
AT3G54050	2	0	1	0	0	1	0
AT1G02750	4	0	1	0	0	0	0
AT1G69380	1	0	1	1	0	1	0
AT2G26690	4	0	1	0	0	0	0
AT1G60985	11	0	0	0	1	1	1
AT3G13760	11	0	1	0	0	0	0
AT1G12860	4	0	1	0	1	1	1
AT5G40280	2	0	1	0	0	1	0
AT4G37800	4	0	1	0	0	0	0
AT3G13380	4	0	1	0	0	0	0
AT4G11410	4	0	1	0	0	0	0
AT4G30360	4	0	1	0	0	1	1
AT1G17060	6	0	0	0	0	1	0
AT5G06440	2	0	1	0	0	0	0
AT4G08150	4	0	1	0	0	0	0
AT4G15030	2	0	1	0	0	0	0
AT3G58760	2	0	1	0	0	0	0
AT3G20250	2	0	1	1	0	1	1
AT5G63450	5	0	1	1	0	0	0
AT2G04795	7	0	1	1	0	0	0
AT5G58120	9	0	1	0	0	1	0
AT1G33830	2	0	0	0	0	0	1
AT3G62410	1	0	1	0	0	1	1
AT3G05730	11	0	1	0	0	0	0
AT2G03710	6	0	1	0	0	0	0
AT1G53020	3	0	1	1	0	0	1
AT1G32640	4	0	1	0	0	0	0
AT5G03040	6	0	1	0	0	0	0
AT1G59990	1	0	1	0	0	1	1
AT4G18465	2	0	1	0	1	1	1
AT1G75900	6	0	1	1	1	0	0
AT4G30520	4	0	1	0	1	1	1
AT5G15740	4	0	1	0	0	0	0
AT1G70750	4	0	1	1	1	0	0
AT5G42030	4	0	1	0	0	1	1
AT3G44610	4	0	1	0	0	0	0
AT5G10400	2	0	1	0	0	0	0
AT2G47500	4	0	1	0	1	1	0
AT1G16880	3	0	1	0	1	1	1
AT5G66200	4	0	1	1	1	1	0
AT1G32630	11	0	1	0	0	0	0
AT5G10760	4	0	1	0	0	0	0
AT1G76860	2	0	1	0	1	1	1
AT4G14910	1	0	1	0	1	1	1
AT2G30140	5	0	1	1	0	0	0
AT5G06570	4	0	1	0	0	0	0
AT1G02980	2	0	0	1	0	0	0
AT4G37360	7	0	0	0	0	1	1
AT5G26840	13	0	0	1	0	0	0
AT5G10810	2	0	1	0	0	0	0
AT1G77060	1	0	1	0	0	0	0
AT5G48720	4	0	1	1	0	1	0
AT1G70650	2	0	0	0	0	0	1
AT5G26340	4	0	1	0	0	0	0
AT4G09980	1	0	0	1	0	0	0
AT1G48280	4	0	1	0	0	1	0
AT3G13820	11	0	0	1	0	0	0
AT3G05900	8	0	1	0	0	0	0
AT3G51660	1	0	1	1	0	0	0
AT3G09780	4	0	1	1	0	0	0
AT5G65420	4	0	0	1	0	1	1
AT1G55490	1	0	1	0	1	1	1
AT4G25080	1	0	1	0	1	1	1
AT3G45140	6	0	1	0	0	0	1
AT3G10830	12	0	0	0	0	0	1
AT5G19750	2	0	1	0	0	1	0
AT1G47470	7	0	0	0	1	1	1
AT3G07610	3	0	1	0	0	0	0
AT5G14390	4	0	1	0	0	0	0
AT3G14330	4	0	1	0	0	0	0
AT1G11730	4	0	1	1	1	0	1
AT1G75890	6	0	0	1	0	0	0
AT2G41230	11	0	1	1	1	1	0
AT5G01280	6	0	0	1	0	0	0
AT1G09750	4	0	1	0	1	1	0
AT5G47680	2	0	1	0	0	1	1
AT5G63310	1	0	1	0	1	1	1
AT1G78550	6	0	1	0	0	1	1
AT5G54850	6	0	0	0	1	0	0
AT4G03070	6	0	1	0	1	1	0
AT5G16040	1	0	1	1	0	1	1
AT2G20230	4	0	1	0	0	0	0
AT1G25375	1	0	1	1	0	1	1
AT4G16970	1	0	1	1	0	0	1
AT5G59680	6	0	1	0	0	0	0
AT1G29260	1	1	1	1	1	1	1
AT1G12330	4	0	1	0	0	1	0
AT3G53480	4	0	1	0	0	0	0
AT1G65900	1	0	1	0	0	0	0
AT1G22990	6	0	1	0	0	0	0
AT3G13784	4	0	0	1	1	0	0
AT1G12480	1	0	0	0	1	0	0
AT3G48760	4	0	1	0	1	1	1
AT4G39270	4	0	1	0	0	0	0
AT1G12460	4	0	1	0	0	0	1
AT5G09530	8	0	1	0	0	0	0
AT1G20300	4	0	1	0	0	0	0
AT4G30090	4	0	0	1	0	0	1
AT5G06780	3	0	1	0	0	1	1
AT1G17260	4	0	0	0	0	0	1
AT5G59980	2	0	1	0	0	0	0
AT1G55120	4	0	1	0	1	0	1
AT5G39840	1	0	1	0	0	0	0
AT2G27130	5	0	1	0	1	1	1
AT2G31820	6	0	1	0	0	1	1
AT5G20130	4	1	1	0	1	1	1
AT5G60140	6	0	0	1	1	0	0
AT4G30170	4	0	1	0	0	0	0
AT5G58920	4	0	1	1	0	1	1
AT5G46470	9	0	1	0	0	0	0
AT2G22100	2	1	1	1	1	1	1
AT3G19680	4	0	1	0	0	0	0
AT3G50900	8	0	1	0	0	0	0
AT1G59630	11	0	0	0	1	0	0
AT4G17080	1	0	1	0	0	0	0
AT5G63700	4	0	1	0	0	1	0
AT4G35320	6	0	1	0	1	0	0
AT4G28230	7	0	1	1	0	0	0
AT1G18485	4	0	1	0	0	0	0
AT4G36810	1	0	1	1	1	1	1
AT3G60690	6	0	1	0	0	0	1
AT2G27790	2	0	0	1	0	0	0
AT2G15490	6	0	1	0	0	0	0
AT3G50740	6	0	1	1	0	0	0
AT1G75550	6	0	0	1	0	0	0
AT5G63710	4	0	1	0	0	0	0
AT3G27580	4	0	1	0	0	0	0
AT1G72940	8	0	1	0	0	0	0
AT1G53310	1	0	1	0	0	1	1
AT2G32990	6	0	1	0	0	0	0
AT4G04840	1	0	1	0	0	0	0
AT1G78020	6	0	1	0	0	0	0
AT3G09720	1	0	1	1	1	1	1
AT2G04050	4	0	1	0	0	0	0
AT2G41640	4	0	1	0	0	0	0
AT2G47160	2	0	1	0	0	0	0
AT5G36220	7	0	1	0	0	0	0
AT1G28520	4	0	1	0	0	0	1
AT4G16265	1	0	1	0	0	1	0
AT4G32350	4	0	1	0	1	1	0
AT2G30070	4	0	1	1	0	0	0
AT2G33590	4	0	1	0	0	0	0
AT1G47410	7	0	1	0	0	0	0
AT4G12080	4	0	1	0	1	1	0
AT3G28130	6	0	1	0	0	0	0
AT3G15390	4	0	0	1	0	0	0
AT4G36710	4	0	1	0	0	0	1
AT1G28340	4	0	1	0	0	0	0
AT5G45250	8	0	1	1	0	0	0
AT5G52780	1	0	1	0	0	0	0
AT2G47450	1	0	1	1	0	1	1
AT3G54720	1	0	1	1	0	1	0
AT3G29250	6	0	1	0	0	0	0
AT1G05950	6	0	0	1	0	0	1
AT5G45610	6	0	1	1	0	0	1
AT5G67210	4	0	1	0	0	0	0
AT5G45480	6	0	1	0	0	0	0
AT3G27690	3	0	1	0	0	1	0
AT5G55220	1	0	1	0	0	0	0
AT3G13560	4	0	1	0	0	1	1
AT4G16340	2	0	1	0	1	1	1
AT1G07615	1	0	1	1	0	0	0
AT5G50350	6	0	1	0	0	0	0
AT5G02560	2	0	1	1	0	1	0
AT4G35250	1	0	1	0	0	1	0
AT2G37990	2	0	1	0	1	1	1
AT5G18710	6	0	0	1	0	0	0
AT2G40600	1	0	1	0	1	0	1
AT1G53270	4	0	0	0	1	0	1
AT3G51940	6	0	1	1	1	1	1
AT2G43650	2	0	1	0	0	0	0
AT5G46040	4	0	0	0	0	1	0
AT1G12800	1	0	1	0	1	1	0
AT1G61420	7	0	1	0	0	0	0
AT4G36140	8	0	1	0	0	0	0
AT3G26310	6	0	1	0	0	0	0
AT1G18590	6	0	1	0	0	0	0
AT5G13400	2	0	1	0	0	0	0
AT3G19200	6	0	0	0	1	0	0
AT3G11430	4	0	1	0	0	1	0
AT4G25390	3	0	1	1	1	1	1
AT2G42560	8	0	0	1	0	0	0
AT1G09430	1	0	1	0	0	0	0
AT1G13650	7	0	1	0	0	0	0
AT4G34730	1	0	1	0	0	0	0
AT4G05390	2	0	1	0	1	0	1
AT4G22530	1	0	1	0	1	1	1
AT2G43100	1	0	1	0	0	0	0
AT4G31500	6	0	1	0	1	0	1
AT3G49370	4	0	1	0	0	1	1
AT2G20290	4	0	1	1	0	1	0
AT2G40110	2	0	1	0	1	0	1
AT5G20740	6	0	1	0	0	0	0
AT2G01570	4	0	1	0	0	0	1
AT5G07700	4	1	0	0	1	1	1
AT5G67100	1	0	1	1	0	0	0
AT2G35060	4	0	1	0	0	0	0
AT3G23890	2	0	1	1	0	1	1
AT2G20595	11	0	0	0	1	1	1
AT2G19650	11	0	1	0	0	0	0
AT3G42960	4	0	0	1	0	0	0
AT3G17170	1	0	1	0	0	1	0
AT5G15300	6	0	0	1	0	0	0
AT2G18245	2	0	1	0	0	1	1
AT1G31790	4	0	0	0	0	0	1
AT2G35720	1	0	1	0	1	1	1
AT5G45260	8	0	1	0	0	0	0
AT1G78060	4	0	1	0	1	0	0
AT2G04420	6	0	0	0	1	0	0
AT5G65660	5	0	1	0	1	0	0
AT4G02790	1	0	1	0	0	1	0
AT2G36220	7	0	1	0	0	0	0
AT2G42110	6	0	0	0	1	1	1
AT5G17930	2	0	1	0	0	1	1
AT1G31380	11	0	0	0	0	0	1
AT1G43700	4	0	1	0	1	1	1
AT2G20620	11	0	0	1	0	0	0
AT1G19700	6	0	1	0	0	0	0
AT3G62450	6	0	1	1	1	1	1
AT3G56060	4	0	1	0	0	0	0
AT2G22680	2	0	1	0	0	0	0
AT1G28290	6	0	1	0	1	1	0
AT4G11360	2	0	1	0	1	1	0
AT1G32060	1	0	1	0	1	1	1
AT1G24150	6	0	1	1	0	0	0
AT1G65380	4	0	1	0	0	0	1
AT2G40700	2	0	1	1	0	1	1
AT5G56850	4	0	1	0	0	0	0
AT1G70550	8	0	1	0	0	0	0
AT3G13980	6	0	1	0	0	0	0
AT2G47920	5	0	1	0	0	0	0
AT3G57780	4	0	1	0	0	0	0
AT2G37050	4	0	1	1	0	0	0
AT1G22660	1	0	1	1	1	1	1
AT1G22040	2	0	1	1	0	1	1
AT4G32010	3	0	1	0	0	0	0
AT3G02670	12	0	0	0	0	1	1
AT1G11340	6	0	1	1	0	0	0
AT5G15750	1	0	1	0	0	1	1
AT5G56610	1	0	1	0	0	1	1
AT1G48650	2	0	1	0	0	0	0
AT4G20740	4	0	1	0	0	0	0
AT1G74160	6	0	1	1	0	0	0
AT3G15770	4	0	1	0	0	0	0
AT4G18340	4	0	1	0	0	0	0
AT2G34490	1	0	1	0	0	0	0
AT1G49245	9	0	0	0	0	1	1
AT5G08310	4	0	1	1	0	0	0
AT3G14340	13	0	1	0	1	1	0
AT3G11230	2	0	1	0	0	1	0
AT5G62980	1	0	1	1	0	1	1
AT5G64190	4	0	1	0	0	0	0
AT3G02130	4	0	1	0	1	0	0
AT2G22910	1	0	1	0	0	0	0
AT4G15510	1	0	1	0	0	0	0
AT4G39550	7	0	1	0	1	1	1
AT1G76160	5	0	1	1	0	0	0
AT1G50320	1	0	1	0	0	1	1
AT1G51800	6	0	1	0	0	0	0
AT1G26760	2	0	1	0	0	0	0
AT1G11210	6	0	1	1	1	0	0
AT4G28890	4	0	1	0	0	0	0
AT1G72520	6	0	1	0	0	0	0
AT4G24280	1	0	1	0	1	1	1
AT1G05290	4	1	0	0	0	0	0
AT2G22770	4	0	1	0	0	0	0
AT3G45980	3	0	1	1	1	1	1
AT2G18850	2	0	1	1	0	1	1
AT1G05410	6	0	1	0	0	0	0
AT1G60390	4	0	1	1	0	1	0
AT3G24030	1	1	1	1	1	1	1
AT1G02570	7	0	0	1	0	0	0
AT3G05360	8	0	0	0	1	0	0
AT2G28310	4	0	1	0	0	0	0
AT1G62510	6	0	1	0	0	0	0
AT4G10950	4	0	0	1	0	0	1
AT5G27270	4	0	1	0	0	0	1
AT2G47390	1	0	1	1	1	1	1
AT3G30300	4	0	1	0	0	0	0
AT3G58550	4	0	1	0	1	0	1
AT5G27240	5	0	0	0	0	1	1
AT2G15020	4	0	1	0	0	0	0
AT5G18460	9	0	1	1	0	1	0
AT4G27390	1	0	1	0	0	1	1
AT5G61290	2	0	1	0	0	0	0
AT5G64330	4	0	1	1	0	0	0
AT1G72560	2	1	1	0	0	0	1
AT3G09730	7	0	0	1	0	1	0
AT3G62510	6	0	1	1	0	0	0
AT1G53490	2	0	0	0	1	1	1
AT2G23980	4	0	1	1	0	0	0
AT4G09030	11	0	1	0	1	1	1
AT5G10830	1	1	1	0	1	0	0
AT5G51560	4	0	1	0	1	0	1
AT5G26110	1	1	1	1	0	1	1
AT1G01620	4	0	1	0	1	1	1
AT4G02075	5	0	1	0	0	0	0
AT5G37570	6	0	1	1	0	0	0
AT3G24810	4	0	0	0	1	0	0
AT1G14030	2	0	1	0	0	0	0
AT1G75030	4	0	0	1	1	1	1
AT3G57430	4	0	1	0	0	1	0
AT3G22880	1	0	1	0	1	1	0
AT5G55170	2	0	1	0	0	0	0
AT5G61190	4	0	1	1	0	1	1
AT2G32630	5	0	0	1	0	0	0
AT5G20220	4	0	1	0	0	0	0
AT2G24600	1	0	1	0	0	0	0
AT2G38140	4	0	1	1	1	1	1
AT2G41820	4	0	1	0	0	0	0
AT3G16060	2	0	1	0	0	0	0
AT1G03530	2	0	1	0	0	0	0
AT1G68820	2	0	1	0	1	1	1
AT5G64470	4	0	1	1	0	0	1
AT3G58100	4	0	1	1	1	1	1
AT3G16190	1	0	1	1	0	1	1
AT3G18650	6	0	0	0	1	0	0
AT3G52740	6	0	1	0	0	1	0
AT5G61310	6	0	1	1	1	1	1
AT3G55470	2	0	1	0	0	0	0
AT3G14620	6	1	1	0	1	0	1
AT4G33470	1	0	1	0	0	0	0
AT2G21970	4	0	1	0	0	1	1
AT1G75960	1	0	1	1	0	0	0
AT2G33830	4	0	1	0	0	1	0
AT2G01910	4	0	1	1	1	1	1
AT4G25100	1	0	1	0	0	1	1
AT3G23805	6	0	1	0	0	0	0
AT5G53570	2	0	1	0	0	0	0
AT2G38290	1	0	1	1	0	0	0
AT5G67440	4	0	1	0	0	0	0
AT2G04030	2	0	1	0	0	1	1
AT1G70520	6	0	1	0	0	0	0
AT5G57710	4	0	1	0	0	0	1
AT2G38470	4	0	1	0	0	0	0
AT3G18930	4	0	1	0	0	0	0
AT1G71960	3	0	1	1	0	0	0
AT3G49270	11	0	0	1	0	0	0
AT3G16450	6	0	1	0	0	0	0
AT3G05640	4	0	1	0	0	0	0
AT1G70400	2	0	0	0	0	0	1
AT1G18170	1	0	1	1	0	1	0
AT3G26280	6	0	1	0	0	0	0
AT3G21810	4	0	1	0	0	0	1
AT5G64090	2	0	1	1	1	0	1
AT4G26250	2	0	0	1	1	1	1
AT4G31800	4	0	1	0	0	0	0
AT2G14120	2	0	1	0	0	0	1
AT5G47160	4	0	0	1	0	0	0
AT3G29670	6	0	1	0	0	0	0
AT1G55870	2	0	1	1	0	0	0
AT5G56950	2	0	1	0	0	0	0
AT2G36145	3	0	1	1	1	1	1
AT1G76790	6	0	1	0	0	1	1
AT4G38620	5	0	1	0	0	0	0
AT4G27510	6	0	0	1	0	1	0
AT5G20400	6	0	1	0	0	0	0
AT2G35760	5	0	1	0	1	1	1
AT3G62700	4	0	1	1	0	1	1
AT2G39850	5	0	1	0	0	0	0
AT1G10050	1	0	1	0	0	0	0
AT3G59850	6	0	0	0	0	0	1
AT4G24175	1	0	1	1	0	1	1
AT1G06190	6	0	1	1	1	1	0
AT3G05780	1	0	0	1	0	0	0
AT1G72810	1	0	1	1	1	1	1
AT4G38830	6	0	0	0	0	0	1
AT3G05675	4	0	1	0	0	0	0
AT1G56570	4	0	1	1	1	1	0
AT5G38290	1	0	1	0	0	0	0
AT3G08940	3	0	1	1	0	1	0
AT1G08880	2	0	1	0	1	1	1
AT4G19810	2	0	1	0	0	0	0
AT1G03980	1	0	0	0	1	1	1
AT4G16563	4	0	1	0	0	1	0
AT3G06730	1	1	1	0	0	1	1
AT4G14900	4	0	1	0	0	0	0
AT2G45100	1	0	1	0	0	1	1
AT2G47460	4	0	1	0	0	0	0
AT3G51830	2	0	1	0	0	0	0
AT3G19710	1	0	1	1	0	0	0
AT3G16750	11	0	1	1	0	0	0
AT2G42280	4	0	1	0	0	0	0
AT5G01590	3	0	1	1	0	0	0
AT3G15490	4	0	0	0	1	0	1
AT1G68990	1	0	1	0	0	0	1
AT4G36000	6	0	0	0	1	0	0
AT5G07870	6	0	1	0	1	0	0
AT2G29540	2	0	1	1	1	1	1
AT3G61150	4	0	1	1	1	1	1
AT4G25240	4	0	0	1	0	1	1
AT1G17020	6	0	1	0	1	0	1
AT1G12930	2	0	1	0	0	0	0
AT3G15300	4	0	1	0	0	0	0
AT5G12050	9	0	1	0	0	0	0
AT3G56270	6	0	1	0	0	0	0
AT5G08600	2	0	1	0	0	1	0
AT2G31130	7	0	1	1	0	0	0
AT5G35370	4	0	1	1	0	0	0
AT5G23860	4	0	1	0	1	1	1
AT4G38690	1	0	1	0	0	0	0
AT2G21450	2	0	0	0	0	0	1
AT2G36730	6	0	1	0	0	0	1
AT4G24290	4	0	1	0	0	0	0
AT3G61920	7	0	0	0	0	0	1
AT5G66980	6	0	0	0	0	1	1
AT4G21380	6	0	1	0	0	0	1
AT5G63150	11	0	0	0	1	1	0
AT4G34290	1	0	1	0	0	0	1
AT4G21630	4	0	0	0	1	1	1
AT3G63090	6	0	1	0	1	1	1
AT3G48950	4	0	0	0	1	1	1
AT4G02280	4	0	1	0	0	0	0
AT4G31980	7	0	1	0	1	1	1
AT5G24840	1	0	1	0	1	1	1
AT3G49810	4	0	1	0	0	0	0
AT4G35770	1	0	1	0	1	0	0
AT5G40980	6	0	1	0	0	0	0
AT5G65360	2	0	1	0	1	1	0
AT2G19580	4	0	1	0	0	0	0
AT3G29375	4	0	1	1	0	0	1
AT1G14950	8	0	0	0	1	1	0
AT1G52970	7	0	0	0	1	1	1
AT3G01400	4	0	1	1	0	1	0
AT5G08330	4	0	1	0	0	0	0
AT4G31920	3	0	1	0	0	1	0
AT1G76800	1	0	1	0	0	0	0
AT5G53840	7	0	0	0	0	1	0
AT3G26030	3	0	1	0	0	0	1
AT5G05450	2	0	1	0	0	0	0
AT3G13228	2	0	0	1	0	0	0
AT5G46710	4	0	1	1	0	0	1
AT1G16670	6	0	1	1	0	1	0
AT3G49890	6	0	1	0	0	0	0
AT4G11140	3	0	0	1	0	0	0
AT2G40460	4	0	1	0	0	0	0
AT2G34900	2	0	1	0	0	1	1
AT3G06590	6	0	1	0	0	0	0
AT3G55720	5	0	0	0	0	0	1
AT3G29760	2	0	1	1	1	1	1
AT4G21870	4	0	1	0	0	0	0
AT2G25580	4	0	1	0	0	0	0
AT4G34960	2	0	1	0	0	0	0
AT1G51570	6	0	1	0	1	1	1
AT3G11620	2	0	1	0	0	0	1
AT5G20935	1	0	1	0	0	0	0
AT5G48910	6	0	1	1	0	1	0
AT5G27620	2	0	1	1	0	0	0
AT4G28760	5	0	1	0	0	0	0
AT1G07530	6	0	1	0	0	0	0
AT2G42580	2	0	1	0	0	0	0
AT2G39140	1	0	1	0	0	0	0
AT2G38420	4	0	1	0	0	0	0
AT1G64960	2	0	1	1	0	1	1
AT1G61820	4	0	1	0	0	0	0
AT2G39310	4	0	1	0	0	0	0
AT3G61250	4	0	0	0	0	1	0
AT2G15680	2	0	1	0	0	0	0
AT3G62820	4	0	1	0	0	0	0
AT2G44420	2	0	1	0	0	0	1
AT3G25480	4	0	1	1	0	0	0
AT5G57910	6	0	1	0	0	0	0
AT5G15790	3	0	0	1	0	0	0
AT4G34480	5	0	0	0	0	1	0
AT2G25280	1	0	1	0	1	1	1
AT1G60030	4	0	1	1	1	1	1
AT1G74590	5	0	1	0	0	0	0
AT2G26150	4	0	0	1	0	0	0
AT4G02400	2	0	1	1	1	1	1
AT2G21210	7	0	1	0	0	0	0
AT2G31945	6	0	1	0	0	0	0
AT2G37310	4	0	0	1	0	0	0
AT3G56650	1	0	1	0	0	1	0
AT3G45860	6	0	1	0	0	0	0
AT4G22212	11	0	1	0	0	0	0
AT1G04640	1	0	1	0	0	1	1
AT4G13670	1	0	1	1	0	1	1
AT1G78480	3	0	0	1	0	0	0
AT4G36400	1	0	1	0	0	0	0
AT1G17680	1	0	1	0	0	0	0
AT1G35350	2	0	1	0	0	0	0
AT2G23130	13	1	0	0	1	1	1
AT2G43520	11	0	1	0	0	0	1
AT2G47990	1	0	1	1	0	1	1
AT3G18510	7	0	0	0	0	1	0
AT1G15700	1	0	1	0	0	1	0
AT5G53130	4	0	1	1	1	1	1
AT3G52500	4	0	1	1	1	0	0
AT5G53220	6	0	0	1	0	0	0
AT1G33420	2	0	1	0	1	1	1
AT5G44090	2	0	1	0	0	0	1
AT3G10080	4	0	1	0	0	1	0
AT3G18560	5	0	1	0	0	0	0
AT1G16460	1	0	1	0	1	1	1
AT2G10930	11	0	0	0	0	0	1
AT5G02890	6	0	1	0	1	1	0
AT4G36180	4	0	1	0	1	1	0
AT5G17050	5	0	1	1	0	1	1
AT3G10520	1	0	1	0	0	0	0
AT3G56400	5	0	1	0	0	0	0
AT3G03670	4	0	0	1	0	0	0
AT3G51450	4	0	1	0	1	0	0
AT4G17560	1	0	1	0	0	1	1
AT5G65860	1	0	1	1	1	1	1
AT2G13440	1	0	1	0	0	0	1
AT5G42060	9	0	1	0	0	0	0
AT1G09440	4	0	1	0	0	0	0
AT5G10910	1	0	1	0	1	1	1
AT5G23060	3	0	1	0	1	1	1
AT5G34940	1	0	1	0	0	0	0
AT2G01890	1	0	1	0	0	0	0
AT3G27960	1	0	1	0	0	0	0
AT3G17700	4	0	1	0	1	1	1
AT5G63850	4	1	1	1	0	0	0
AT1G60730	4	0	1	0	0	0	0
AT2G21850	8	0	1	0	0	1	0
AT2G29180	11	0	1	1	0	1	1
AT1G70740	6	0	1	0	0	0	0
AT4G14010	6	0	1	1	0	0	0
AT4G27300	7	0	1	0	0	0	0
AT3G04130	4	0	1	1	0	0	0
AT5G14960	2	0	0	0	0	0	1
AT1G53070	5	0	1	0	0	0	0
AT5G61590	4	0	1	0	1	1	1
AT5G39730	1	0	1	0	1	1	1
AT1G12140	2	1	1	1	0	1	1
AT1G66430	1	0	1	0	0	0	1
AT5G42810	2	0	1	0	0	0	0
AT1G78680	2	0	1	0	1	1	1
AT1G23380	4	0	1	0	0	0	0
AT4G13660	5	0	1	0	0	0	0
AT5G15450	1	0	1	1	0	1	1
AT2G33380	2	0	1	0	0	0	0
[truncated: 13,688 more rows]

## Sheet: Loci w PS & specific expression
Table S6B. Analysis of PS in loci with specific expression and expression in more than one samples in microarrays.
Pollen				Seedlings				Sperm				Synergid cells				Central cells				Eggs
Broad expression		Specific expression		Broad expression		Specific expression		Broad expression		Specific expression		Broad expression		Specific expression		Broad expression		Specific expression		Broad expression		Specific expression
Locus	PS	Locus	PS	Locus	PS	Locus	PS	Locus	PS	Locus	PS	Locus	PS	Locus	PS	Locus	PS	Locus	PS	Locus	PS	Locus	PS
AT1G05290	4	AT5G41680	4	AT4G14220	4	AT3G45460	4	AT2G23040	13	AT4G01550	4	AT4G08370	13	AT1G13680	1	AT4G30830	4	AT2G18740	2	AT4G09940	2	AT1G72920	8
AT5G28440	5	AT2G37130	4	AT3G32400	2	AT3G23850	13	AT4G18750	4	AT4G23680	8	AT2G44910	4	AT4G13950	6	AT1G48010	9	AT2G42190	6	AT4G00160	11	AT2G30280	4
AT5G55450	7	AT5G62070	6	AT1G56260	2	AT3G06600	9	AT3G28960	4	AT1G09090	4	AT5G43610	2	AT4G20860	6	AT2G24970	3	AT4G35230	4	AT1G19410	9	AT2G43550	11
AT1G03170	6	AT3G24503	1	AT4G37290	8	AT5G08190	6	AT5G43640	2	AT5G38030	6	AT3G11220	2	AT1G30440	4	AT3G23450	11	AT1G19715	4	AT5G37030	2	AT1G11350	6
AT4G35670	4	AT1G12580	4	AT1G53350	7	AT4G32030	9	AT1G08260	1	AT2G30470	3	AT1G01030	4	AT2G22080	13	AT1G51380	2	AT5G16140	1	AT2G22420	4	AT5G37130	1
AT5G04200	2	AT3G43430	2	AT2G18360	4	AT5G03240	2	AT5G65820	5	AT4G00920	4	AT3G45960	5	AT5G37140	4	AT1G60970	2	AT5G57785	11	AT5G32460	6	AT2G34200	4
AT1G66470	4	AT4G37890	2	AT2G42360	4	AT5G07530	11	AT4G20790	5	AT5G27350	6	AT5G61260	6	AT4G38080	11	AT1G54940	2	AT5G54070	4	AT5G42860	4	AT5G54070	4
AT1G30135	8	AT1G68020	4	AT3G26610	4	AT5G08230	2	AT1G49940	7	AT4G00530	7	AT5G59860	2	AT1G71695	5	AT2G39540	5	AT5G23570	4	AT5G37160	4	AT1G14710	2
AT5G07560	6	AT3G14350	4	AT4G24290	4	AT3G42670	2	AT5G25130	6	AT3G29310	4	AT1G29020	2	AT3G51440	4	AT1G11690	4	AT4G30660	6	AT4G17670	6	AT4G31530	1
AT3G19330	4	AT4G36105	5	AT1G43160	4	AT1G54210	2	AT1G59540	2	AT1G07430	4	AT1G17665	4	AT1G65810	2	AT3G14820	6	AT2G41650	13	AT5G44820	4	AT4G00920	4
AT2G16450	9	AT5G42200	4	AT5G26260	7	AT5G18470	6	AT2G02310	6	AT3G01190	5	AT4G22110	4	AT3G48460	6	AT1G72270	2	AT5G60400	9	AT3G21370	6	AT2G44210	6
AT3G30230	11	AT3G09130	9	AT1G52080	4	AT1G16590	2	AT1G48800	8	AT4G16920	8	AT5G49170	7	AT2G25565	11	AT1G11070	6	AT4G00530	7	AT5G24280	4	AT4G03390	4
AT5G12460	4	AT4G22610	6	AT1G70895	11	AT1G64640	5	AT5G46540	4	AT5G63690	2	AT2G18920	13	AT5G07460	1	AT3G01070	4	AT5G43710	2	AT1G13050	6	AT5G37140	4
AT2G37580	6	AT4G25640	6	AT2G44810	5	AT2G35736	4	AT4G00690	2	AT1G67865	12	AT5G54850	6	AT4G16880	9	AT5G23910	2	AT1G55930	1	AT1G06420	11	AT5G43910	1
AT4G15955	1	AT4G37150	4	AT3G06010	2	AT4G00980	2	AT5G55720	5	AT5G25120	6	AT1G12480	1	AT3G51120	2	AT3G09490	4	AT5G43790	6	AT1G53930	3	AT3G43540	1
AT5G06100	4	AT1G54220	1	AT1G73120	7	AT2G19180	6	AT2G44195	2	AT3G20420	2	AT1G59630	11	AT4G17380	1	AT2G23410	1	AT5G18660	1	AT5G13870	4	AT3G26090	5
AT2G38900	6	AT5G04340	5	AT5G04960	6	AT5G64700	6	AT5G06540	4	AT1G64860	1	AT3G19200	6	AT5G58440	2	AT5G49560	2	AT5G63690	2	AT5G06480	2	AT4G01570	4
AT4G28580	4	AT3G18050	5	AT1G74360	4	AT4G29000	2	AT1G75150	6	AT1G61380	7	AT2G04420	6	AT3G63240	4	AT4G24150	4	AT2G29760	4	AT3G14250	4	AT2G23540	4
AT2G18760	2	AT2G31380	4	AT2G32280	5	AT5G11530	8	AT1G47770	12	AT3G23310	4	AT3G05360	8	AT1G14080	4	AT5G52950	4	AT1G14345	1	AT4G35987	1	AT1G30330	4
AT2G26960	4	AT4G33650	2	AT5G22400	2	AT1G31360	1	AT1G49870	4	AT5G04320	6	AT3G24810	4	AT5G23400	4	AT3G09160	6	AT1G76520	4	AT4G39320	11	AT3G13040	4
AT1G70720	6	AT4G07410	1	AT3G05920	6	AT4G08160	1	AT3G58740	1	AT3G58540	13	AT3G18650	6	AT1G73660	3	AT5G02540	4	AT3G49140	4	AT1G74890	4	AT3G57930	6
AT3G47600	4	AT4G01710	2	AT4G23220	7	AT1G71960	3	AT3G27730	1	AT5G55740	4	AT4G36000	6	AT3G48810	4	AT1G17060	6	AT3G53260	1	AT4G11460	7	AT3G58620	2
AT2G46880	1	AT1G60450	2	AT1G62085	8	AT4G18890	4	AT2G33160	6	AT3G02680	2	AT3G28007	4	AT2G18420	5	AT5G46040	4	AT3G19480	1	AT4G28320	4	AT3G20420	2
AT1G23070	2	AT1G61340	4	AT1G54970	7	AT1G80720	2	AT1G29270	6	AT5G44510	9	AT4G22030	5	AT1G04200	2	AT5G53840	7	AT4G21170	4	AT1G70190	1	AT1G65810	2
AT1G09240	1	AT2G45880	4	AT3G24780	1	AT1G18310	1	AT5G44700	4	AT2G42300	4	AT3G09080	1	AT1G21090	5	AT3G61250	4	AT2G37400	1	AT3G61040	6	AT2G41890	4
AT3G57700	6	AT5G06690	1	AT3G51760	7	AT5G17240	2	AT3G19530	13	AT3G27520	7	AT5G55330	1	AT2G25070	2	AT4G34480	5	AT5G60210	6	AT5G23770	6	AT5G45960	4
AT5G52020	5	AT3G46510	4	AT5G11260	3	AT4G13950	6	AT1G13410	6	AT5G39930	1	AT5G07570	2	AT3G17230	8	AT3G18510	7	AT4G29140	4	AT2G35730	6	AT2G03780	1
AT2G33540	2	AT1G55600	4	AT1G15890	7	AT4G34660	4	AT4G39130	8	AT1G18950	2	AT2G20660	9	AT2G17760	4	AT1G50950	2	AT1G66150	4	AT3G17690	4	AT2G32430	6
AT5G63135	6	AT4G00450	4	AT4G17280	4	AT3G52710	7	AT2G32360	9	AT1G55740	3	AT5G44630	7	AT2G45160	4	AT5G52330	2	AT1G78120	2	AT3G28140	1	AT2G25565	11
AT5G52170	4	AT2G01390	2	AT1G76530	4	AT5G60120	6	AT2G31780	2	AT1G78270	6	AT3G46770	6	AT5G57390	4	AT3G62380	7	AT3G54310	6	AT5G45980	5	AT3G54310	6
AT2G41590	6	AT4G32180	2	AT5G35570	4	AT3G58120	4	AT2G43880	6	AT2G17150	4	AT3G27325	2	AT1G65445	4	AT5G14860	6	AT5G52960	1	AT1G33830	2	AT5G67030	1
AT2G43010	4	AT5G07880	2	AT2G43840	6	AT2G18740	2	AT4G37950	4	AT5G42240	4	AT2G19200	11	AT3G61490	4	AT1G71250	4	AT3G58540	13	AT1G70650	2	AT2G33735	1
AT5G19790	4	AT1G18090	1	AT4G12330	6	AT1G65610	6	AT1G05440	5	AT3G14180	4	AT4G00190	6	AT1G14150	4	AT1G50340	9	AT3G57320	6	AT3G10830	12	AT5G16310	2
AT3G45820	13	AT5G64700	6	AT1G79420	5	AT1G27060	1	AT5G26620	7	AT3G18710	4	AT1G15870	2	AT5G15730	4	AT5G53710	9	AT3G04720	5	AT1G17260	4	AT5G18470	6
AT1G63200	11	AT5G60100	3	AT5G15770	1	AT5G60100	3	AT3G22700	11	AT5G41680	4	AT4G22250	2	AT4G10220	6	AT5G01060	4	AT5G09730	4	AT1G31790	4	AT1G18310	1
AT4G03580	11	AT5G17820	4	AT5G19890	5	AT4G37940	4	AT2G37440	5	AT1G58270	6	AT1G63590	6	AT2G26170	1	AT3G62430	9	AT2G01680	6	AT1G31380	11	AT5G09730	4
AT3G26130	1	AT2G35600	4	AT4G24970	2	AT1G28050	4	AT5G52850	4	AT3G52780	4	AT3G08750	11	AT3G02310	6	AT1G07880	3	AT1G13750	2	AT1G70400	2	AT5G39930	1
AT1G80450	6	AT5G17070	2	AT1G30370	4	AT2G44420	2	AT1G05670	5	AT5G08190	6	AT1G05330	11	AT5G60920	4	AT4G23320	7	AT3G03580	4	AT3G59850	6	AT1G08280	2
AT5G61400	5	AT2G46340	2	AT4G18430	2	AT3G29310	4	AT3G56870	6	AT2G22050	6	AT5G65830	4	AT3G13784	4	AT4G36930	4	AT1G19050	4	AT4G38830	6	AT5G08130	3
AT5G62760	1	AT3G13310	1	AT1G23880	1	AT1G58070	6	AT5G03130	13	AT4G37380	4	AT5G53810	5	AT5G60140	6	AT5G11210	5	AT1G69200	4	AT2G21450	2	AT4G17380	1
AT1G08650	4	AT5G60980	2	AT1G69230	4	AT5G14580	1	AT4G15870	7	AT1G74390	1	AT5G25960	6	AT4G35320	6	AT5G63070	2	AT2G17730	2	AT3G61920	7	AT2G40940	1
AT3G44230	11	AT5G57590	1	AT3G06840	7	AT1G66620	5	AT4G05210	1	AT3G19960	3	AT1G23790	4	AT1G53270	4	AT2G46375	11	AT1G77280	4	AT3G55720	5	AT2G01860	3
AT5G37050	4	AT4G24030	12	AT5G05090	3	AT1G17460	3	AT3G62020	6	AT1G48580	2	AT3G61850	4	AT1G78060	4	AT3G24330	5	AT2G33180	2	AT2G10930	11	AT2G16900	4
AT5G50480	2	AT5G26660	4	AT2G47920	5	AT2G23560	6	AT1G69630	9	AT3G24340	2	AT5G58540	4	AT5G65660	5	AT4G15790	3	AT3G11750	1	AT5G14960	2	AT2G03280	4
AT3G21350	2	AT5G06710	4	AT1G63740	9	AT2G24440	2	AT2G24800	5	AT1G34160	4	AT1G05760	6	AT3G02130	4	AT5G53290	3	AT5G23210	4	AT5G03050	5	AT1G74840	3
AT5G48770	8	AT4G30340	2	AT2G31990	4	AT3G60180	2	AT4G35120	8	AT3G47620	4	AT2G31770	2	AT3G15490	4	AT2G21110	6	AT3G22670	4	AT3G19700	4	AT3G26600	2
AT2G04560	1	AT1G20700	3	AT1G76070	6	AT2G47540	5	AT5G63740	5	AT5G57220	7	AT4G04630	4	AT5G07870	6	AT3G07450	7	AT1G61350	2	AT1G61810	1	AT5G03900	1
AT3G55690	8	AT5G13220	6	AT4G02180	11	AT1G19025	2	AT2G03850	9	AT2G42040	6	AT5G26080	11	AT5G63150	11	AT5G35900	4	AT1G21500	6	AT3G13020	4	AT3G22260	4
AT2G30380	6	AT4G03490	6	AT5G24410	1	AT5G19260	6	AT1G58160	6	AT3G10330	1	AT3G19160	1	AT4G35770	1	AT3G03370	6	AT1G17140	6	AT5G39560	9	AT2G46940	6
AT3G42830	2	AT1G22900	6	AT1G16540	1	AT5G07870	6	AT3G27473	11	AT1G55850	6	AT5G48130	4	AT1G14950	8	AT4G39235	4	AT4G37550	1	AT4G21230	6	AT3G53990	1
AT5G39370	6	AT1G66140	6	AT2G23030	4	AT4G11660	3	AT3G43660	1	AT4G12240	3	AT3G13730	5	AT3G51450	4	AT2G20800	2	AT1G18370	4	AT3G19940	4	AT4G23180	6
AT3G44700	6	AT5G59660	6	AT5G01110	4	AT1G50640	4	AT1G14680	4	AT3G15760	7	AT1G36920	12	AT4G18770	2	AT1G73560	6	AT5G66490	8	AT5G10770	4	AT5G39710	4
AT2G30940	4	AT1G79780	4	AT1G49520	1	AT2G33760	4	AT3G19890	11	AT5G46460	4	AT1G29860	4	AT5G18590	2	AT1G52620	4	AT2G46940	6	AT3G52970	6	AT3G03040	8
AT4G18180	6	AT1G73510	11	AT5G36930	8	AT2G16485	2	AT1G33880	2	AT3G60380	6	AT5G47250	6	AT4G13770	6	AT3G03400	2	AT1G30530	5	AT4G38180	6	AT5G47240	1
AT2G47550	6	AT2G38530	6	AT2G42290	4	AT3G56960	4	AT4G11690	5	AT4G20170	4	AT2G19460	5	AT1G64660	1	AT1G55940	6	AT3G19810	1	AT4G18080	11	AT3G52840	6
AT5G43000	11	AT2G17700	3	AT1G69790	4	AT5G08310	4	AT1G23320	1	AT1G71340	1	AT4G02780	4	AT2G14880	1	AT1G19160	11	AT2G11890	3	AT1G14660	1	AT4G26620	1
AT4G26440	4	AT1G52510	1	AT1G10400	6	AT1G50590	1	AT1G76910	13	AT3G53270	2	AT5G14090	6	AT3G23430	2	AT1G75300	5	AT5G20270	2	AT5G10530	6	AT3G04880	1
AT3G05950	7	AT5G11100	4	AT3G19570	4	AT1G77360	6	AT1G20550	4	AT1G20830	4	AT3G61810	4	AT3G28200	5	AT2G47430	1	AT1G18730	4	AT4G23090	11	AT3G01670	7
AT5G66640	3	AT2G39090	1	AT5G41040	4	AT1G69310	4	AT4G12400	1	AT2G22540	4	AT3G47380	6	AT2G31070	4	AT3G57270	4	AT5G04900	1	AT3G20980	2	AT2G22050	6
AT2G19700	12	AT3G47050	4	AT1G74750	2	AT4G30340	2	AT3G27510	11	AT4G05420	2	AT2G17430	6	AT1G17240	6	AT1G06020	1	AT3G52780	4	AT3G56810	7	AT3G25070	4
AT1G51360	4	AT3G04200	7	AT1G17380	4	AT1G02420	6	AT1G02980	2	AT3G21270	6	AT1G54550	11	AT5G10380	4	AT1G15050	5	AT3G20680	3	AT2G23060	4	AT4G15545	2
AT5G67550	3	AT4G38340	4	AT3G50650	4	AT2G25160	7	AT5G26840	13	AT4G24790	1	AT5G15420	13	AT4G15490	6	AT3G46910	2	AT4G30400	4	AT2G05350	9	AT4G01250	5
AT4G17980	4	AT3G63470	5	AT1G22960	4	AT4G25434	3	AT4G09980	1	AT3G46110	4	AT1G47885	8	AT1G53660	2	AT3G46150	13	AT5G11240	1	AT3G15140	1	AT1G31480	2
AT5G39390	6	AT2G28880	1	AT1G10210	3	AT5G43980	5	AT3G13820	11	AT2G26440	6	AT4G22400	7	AT1G19220	4	AT1G34400	13	AT5G38150	6	AT3G10150	1	AT1G48580	2
AT1G29200	4	AT1G76810	1	AT5G57910	6	AT1G05270	1	AT1G75890	6	AT4G10850	4	AT4G01680	4	AT5G25950	9	AT4G29540	1	AT1G10900	4	AT4G02460	1	AT5G39940	1
AT1G66220	4	AT5G23480	4	AT4G14750	4	AT2G42240	2	AT5G01280	6	AT4G16800	1	AT5G22960	2	AT1G73620	4	AT3G04150	7	AT2G35820	1	AT4G39790	6	AT3G24340	2
AT2G29800	7	AT4G02160	9	AT4G31800	4	AT5G10900	2	AT2G27790	2	AT1G53360	11	AT3G16160	2	AT1G17230	4	AT3G49900	4	AT1G04350	7	AT4G23240	7	AT4G00630	1
AT2G20110	2	AT5G64905	11	AT5G12330	4	AT1G21090	5	AT1G75550	6	AT5G54670	2	AT1G36940	8	AT5G23460	13	AT3G14630	6	AT5G47110	3	AT3G11060	11	AT1G75500	4
AT1G51340	4	AT1G10870	2	AT4G26130	6	AT1G10690	7	AT3G15390	4	AT3G13750	6	AT2G17960	13	AT2G46400	5	AT1G64100	7	AT2G28200	6	AT1G17090	11	AT5G50180	4
AT4G11440	2	AT5G27630	3	AT1G77500	6	AT1G80370	3	AT5G18710	6	AT1G67870	11	AT1G72950	8	AT4G30160	2	AT5G47980	8	AT1G24490	1	AT1G36180	1	AT4G00420	6
AT2G46480	4	AT2G34790	7	AT1G74810	2	AT3G19280	1	AT2G42560	8	AT1G02640	4	AT2G26380	4	AT2G03530	1	AT2G42250	6	AT1G19170	4	AT3G60900	6	AT1G08350	2
AT1G22240	2	AT2G35940	4	AT3G03450	4	AT3G57600	4	AT3G42960	4	AT5G63450	5	AT1G13610	2	AT1G51940	4	AT5G01860	6	AT4G02530	4	AT5G14150	6	AT1G68790	4
AT3G50850	2	AT1G27730	6	AT3G20960	6	AT2G44440	4	AT5G15300	6	AT2G04795	7	AT5G28520	6	AT3G57710	6	AT2G01880	1	AT2G15820	4	AT3G59580	4	AT3G04820	1
AT4G04510	7	AT2G30680	5	AT1G06180	4	AT4G18260	2	AT2G20620	11	AT2G30140	5	AT1G62210	11	AT1G64010	4	AT4G22410	2	AT1G50420	4	AT5G05490	2	AT1G29720	6
AT4G17310	8	AT5G14370	4	AT5G19520	4	AT2G21640	4	AT1G02570	7	AT3G51660	1	AT1G56270	11	AT1G21870	2	AT1G01225	1	AT1G63610	1	AT1G77950	4	AT5G10470	2
AT2G30630	1	AT3G58120	4	AT5G39980	2	AT1G10730	2	AT2G32630	5	AT3G09780	4	AT3G45910	12	AT2G39640	5	AT1G10110	11	AT5G56130	1	AT2G33710	4	AT2G32640	1
AT1G12260	5	AT1G49740	1	AT2G27690	4	AT5G59590	6	AT3G49270	11	AT3G13784	4	AT3G06360	11	AT4G34160	4	AT2G15500	3	AT4G29060	1	AT1G05450	6	AT1G67720	4
AT5G58360	4	AT2G25690	6	AT1G05310	4	AT4G13990	4	AT5G47160	4	AT4G30090	4	AT1G32300	1	AT4G38900	4	AT1G48130	1	AT5G06180	1	AT3G58450	5	AT4G16370	4
AT1G64480	4	AT5G57350	4	AT1G21200	6	AT5G03170	6	AT3G05780	1	AT5G60140	6	AT3G50990	5	AT3G42550	3	AT3G26800	11	AT4G21800	1	AT4G03630	2	AT3G10450	6
AT1G16380	4	AT1G18980	5	AT3G02250	4	AT1G73620	4	AT3G13228	2	AT4G28230	7	AT1G05550	11	AT2G39200	6	AT3G01570	5	AT4G28780	4	AT5G51420	3	AT1G70900	3
AT4G32890	4	AT2G34370	4	AT5G40980	6	AT3G02680	2	AT4G11140	3	AT3G50740	6	AT5G22810	4	AT4G37050	6	AT2G41280	12	AT3G50660	5	AT5G61120	7	AT4G10850	4
AT3G45320	9	AT2G36680	2	AT1G13710	4	AT2G35910	4	AT5G15790	3	AT2G30070	4	AT5G44270	4	AT2G18630	4	AT1G32180	4	AT3G21230	1	AT3G20480	1	AT1G69870	5
AT1G51640	6	AT3G03130	4	AT2G42960	4	AT5G41330	2	AT2G26150	4	AT5G45250	8	AT5G66220	4	AT3G07970	4	AT3G58520	6	AT3G16460	6	AT5G27440	9	AT1G53030	2
AT3G13680	11	AT5G60150	6	AT5G02200	7	AT1G06980	6	AT2G37310	4	AT1G05950	6	AT5G24910	5	AT1G54730	6	AT3G27210	6	AT1G18250	4	AT4G18375	4	AT4G20910	1
AT3G23240	4	AT1G10730	2	AT5G11920	4	AT2G19400	4	AT1G78480	3	AT1G07615	1	AT1G67710	3	AT5G40100	8	AT5G03930	11	AT1G53360	11	AT2G30820	4	AT1G47290	1
AT3G59460	11	AT1G64570	4	AT5G26920	4	AT3G18540	12	AT5G53220	6	AT5G67100	1	AT5G25290	6	AT3G04290	4	AT5G58310	6	AT3G16570	6	AT1G49250	1	AT4G37360	7
AT1G80880	5	AT1G74660	4	AT1G67690	1	AT3G20020	2	AT3G03670	4	AT1G24150	6	AT5G18350	8	AT1G53100	4	AT5G25470	9	AT1G18500	1	AT1G70110	6	AT3G45140	6
AT3G05800	6	AT5G57580	4	AT3G13030	4	AT1G35220	2	AT5G47960	2	AT2G37050	4	AT4G29250	4	AT3G57850	13	AT3G05260	1	AT5G62610	4	AT2G01790	6	AT1G12460	4
AT3G11870	2	AT1G67470	6	AT2G18980	5	AT5G52300	7	AT2G18480	5	AT1G11340	6	AT2G39250	6	AT2G07020	6	AT4G39490	6	AT3G01660	1	AT1G33260	4	AT4G30090	4
AT2G04305	1	AT2G46420	2	AT3G13760	11	AT5G53660	4	AT5G43200	2	AT1G74160	6	AT4G20800	7	AT1G34580	4	AT1G23100	1	AT4G20910	1	AT4G16590	4	AT3G60690	6
AT1G09380	6	AT5G46780	8	AT1G58150	13	AT3G63240	4	AT2G45130	2	AT5G08310	4	AT4G05260	6	AT3G09670	2	AT4G02700	4	AT3G54050	2	AT4G00390	6	AT1G28520	4
AT1G73190	4	AT5G13780	1	AT1G50560	6	AT1G15530	6	AT2G40240	4	AT1G76160	5	AT4G28160	11	AT3G57840	9	AT2G43860	6	AT5G40280	2	AT1G60500	2	AT4G36710	4
AT4G21500	8	AT2G48080	3	AT2G46630	6	AT5G17420	4	AT5G14690	7	AT4G10950	4	AT3G45720	4	AT3G26790	4	AT1G34180	4	AT5G58120	9	AT5G55590	4	AT1G05950	6
AT4G31710	6	AT3G13610	4	AT1G79840	4	AT3G46180	2	AT1G11570	2	AT5G64330	4	AT5G24480	12	AT1G10980	2	AT3G24790	4	AT4G37360	7	AT1G60930	1	AT1G53270	4
AT1G08090	1	AT3G05190	1	AT1G23380	4	AT5G54880	1	AT1G54230	6	AT3G09730	7	AT5G53190	6	AT4G16442	4	AT5G53920	1	AT1G48280	4	AT5G42690	4	AT2G01570	4
AT2G26520	7	AT5G44030	4	AT1G10750	8	AT4G19220	4	AT5G66970	1	AT3G62510	6	AT5G41660	12	AT1G49150	11	AT5G48710	2	AT5G19750	2	AT5G43680	1	AT1G65380	4
AT1G69720	1	AT4G29420	4	AT2G20240	5	AT5G60950	4	AT4G23580	8	AT2G23980	4	AT5G25860	8	AT3G53620	3	AT1G45100	2	AT1G12330	4	AT2G02630	11	AT3G02670	12
AT5G43340	4	AT5G56790	4	AT2G39180	4	AT1G03410	6	AT2G39320	3	AT5G37570	6	AT4G17785	4	AT3G15370	5	AT3G56660	4	AT5G63700	4	AT1G76120	1	AT1G49245	9
AT5G56310	6	AT4G22130	4	AT1G10585	6	AT1G18370	4	AT3G48960	2	AT1G75960	1	AT1G69660	6	AT4G31630	7	AT5G19410	4	AT4G16265	1	AT4G13985	8	AT4G10950	4
AT5G66300	5	AT5G03170	6	AT5G19340	7	AT4G03340	4	AT5G52620	11	AT2G38290	1	AT1G49190	3	AT1G74880	4	AT2G44745	4	AT3G27690	3	AT5G63390	4	AT5G27270	4
AT3G10400	1	AT3G07010	6	AT3G19770	2	AT5G17070	2	AT2G20980	2	AT1G71960	3			AT3G50950	6	AT4G03950	2	AT4G35250	1	AT3G06120	4	AT5G27240	5
AT2G47120	6	AT5G46640	4	AT1G26210	11	AT2G26470	1	AT5G39785	6	AT1G55870	2			AT5G52490	1	AT1G52810	6	AT3G11430	4	AT2G34830	5	AT5G57710	4
AT4G01630	5	AT3G47170	6	AT5G14510	4	AT2G22890	1	AT4G37970	3	AT4G27510	6			AT1G13000	4	AT4G08800	2	AT3G17170	1	AT2G02250	6	AT3G21810	4
AT1G05770	6	AT4G39030	1	AT1G57700	4	AT5G05850	1	AT4G37170	4	AT3G19710	1			AT1G43760	2	AT2G01430	4	AT4G02790	1	AT3G02930	6	AT2G14120	2
AT3G04510	4	AT1G07270	1	AT4G29360	4	AT5G16490	6	AT2G39280	2	AT3G16750	11			AT3G49750	4	AT4G02300	6	AT3G02670	12	AT2G18380	3	AT3G15490	4
AT2G01300	4	AT1G78070	2	AT4G34020	1	AT1G56520	8	AT4G02310	9	AT5G01590	3			AT4G15140	6	AT1G43640	4	AT1G49245	9	AT5G25820	4	AT1G68990	1
AT5G51360	11	AT2G21640	4	AT1G02680	2	AT1G48210	4	AT5G41170	7	AT2G31130	7			AT5G66330	4	AT3G59120	11	AT3G11230	2	AT1G60530	2	AT2G36730	6
AT1G70880	8	AT5G47080	2	AT4G10730	2	AT5G01830	4	AT5G59510	6	AT5G35370	4			AT2G34980	2	AT5G33340	4	AT5G27240	5	AT3G29100	2	AT5G66980	6
AT2G22200	5	AT4G24890	2	AT4G21940	4	AT1G28090	1	AT2G03130	4	AT5G27620	2			AT5G55210	8	AT5G56580	2	AT3G09730	7	AT2G32780	2	AT4G21380	6
AT1G05577	4	AT1G48610	11	AT5G07800	2	AT2G37900	4	AT2G34100	11	AT3G25480	4			AT2G24010	4	AT3G49020	11	AT3G57430	4	AT2G39110	4	AT4G34290	1
AT3G03440	4	AT3G47400	6	AT5G06570	4	AT1G18560	2	AT5G57450	1	AT4G14010	6			AT1G71470	11	AT3G05310	2	AT3G52740	6	AT2G16835	9	AT3G26030	3
AT1G68330	7	AT5G64870	1	AT5G52410	1	AT2G40480	6	AT3G48900	1	AT3G04130	4			AT3G23230	4	AT1G09890	4	AT2G33830	4	AT4G14590	2	AT3G11620	2
AT1G64930	6	AT1G27595	2	AT3G10120	7	AT1G11340	6	AT3G03620	6	AT5G40710	2			AT4G02670	4	AT2G24210	6	AT4G27510	6	AT5G10520	4	AT2G44420	2
AT1G24140	2	AT5G66060	3	AT1G76660	4	AT5G55340	1	AT3G62080	2	AT3G03520	1			AT5G46360	2	AT2G23260	6	AT4G16563	4	AT3G20130	5	AT2G43520	11
AT1G44224	11	AT3G60180	2	AT1G16090	6	AT5G17910	6	AT2G33680	4	AT3G05750	6			AT5G45640	4	AT3G13640	1	AT5G08600	2	AT2G40780	2	AT5G44090	2
AT1G28360	3	AT5G53140	3	AT5G67340	4	AT3G05170	1	AT3G60400	4	AT1G25560	4			AT5G47380	6	AT3G57960	9	AT5G66980	6	AT1G66830	4	AT2G13440	1
AT4G17030	5	AT2G38185	2	AT4G39370	2	AT1G09090	4	AT5G16900	6	AT2G26470	1			AT1G79330	2	AT4G27654	13	AT4G31920	3	AT3G30730	6	AT1G66430	1
AT4G29450	6	AT1G61720	4	AT1G69700	4	AT5G61910	4	AT3G02270	1	AT3G14860	2			AT3G13510	6	AT1G03320	11	AT3G56650	1	AT1G11170	4	AT4G18770	2
AT3G06370	2	AT3G16480	1	AT5G60530	4	AT2G16750	4	AT3G46380	13	AT1G02360	4			AT4G39650	1	AT1G15900	6	AT1G15700	1	AT2G46590	6	AT5G47450	4
AT2G35460	4	AT1G67410	4	AT2G43180	1	AT3G01350	4	AT4G19900	4	AT2G01660	5			AT5G58400	5	AT5G62320	4	AT3G10080	4	AT3G45880	1	AT1G32190	4
AT5G38390	8	AT3G15860	11	AT1G31200	4	AT5G37570	6	AT4G16820	6	AT3G05120	4			AT2G16580	6	AT1G16770	1	AT2G21850	8	AT1G15190	9	AT1G15480	4
AT5G55020	4	AT3G01350	4	AT2G37280	4	AT3G11430	4	AT2G29060	6	AT4G30470	4			AT2G01390	2	AT4G30120	1	AT1G23400	4	AT3G49070	5	AT1G52150	4
AT4G37840	4	AT5G06940	4	AT1G76630	1	AT4G28680	1	AT5G28210	2	AT1G53700	4			AT1G26680	6	AT1G23410	2	AT4G02860	1	AT1G20150	5	AT5G24450	2
AT2G04675	13	AT5G11090	6	AT2G01460	1	AT1G61240	4	AT1G02670	1	AT2G44680	2			AT3G51540	6	AT1G69100	2	AT1G28540	6	AT5G13790	4	AT5G08270	2
AT1G62760	6	AT1G07025	2	AT4G03610	1	AT4G05520	2	AT2G36270	4	AT4G35240	6			AT5G41720	6	AT2G45050	4	AT5G51770	3	AT5G56700	11	AT5G06950	6
AT2G30660	2	AT1G73050	4	AT1G16850	9	AT1G18950	2	AT4G14490	1	AT4G24110	6			AT2G34930	6	AT4G30070	9	AT3G28460	1	AT4G15310	5	AT5G46050	4
AT1G07850	4	AT2G47560	4	AT3G50280	6	AT1G53030	2	AT5G38750	1	AT5G43880	6			AT5G54690	4	AT3G27620	1	AT4G34990	5	AT1G44414	4	AT5G52050	4
AT2G47010	4	AT1G02580	2	AT4G16700	1	AT1G27620	4	AT5G15250	1	AT3G46790	4			AT1G12180	11	AT4G27550	1	AT3G60140	6	AT4G14840	4	AT5G65730	4
AT5G38310	11	AT3G52130	7	AT1G49960	6	AT4G30160	2	AT1G22830	4	AT5G01510	2			AT4G36770	6	AT1G53710	2	AT1G11600	5	AT4G25560	4	AT4G37820	6
AT5G51810	4	AT1G64830	4	AT5G18970	4	AT4G25420	4	AT5G63660	6	AT4G05040	6			AT4G17860	6	AT5G60440	7	AT5G63970	4	AT2G22270	4	AT1G15290	2
AT4G25940	3	AT2G25820	4	AT2G47460	4	AT1G70210	4	AT1G04050	2	AT3G02950	2			AT5G24440	2	AT1G18350	2	AT5G64410	4	AT3G62960	6	AT1G33490	1
AT5G65520	6	AT2G10940	6	AT5G14000	5	AT3G09550	6	AT4G36230	11	AT5G51500	6			AT2G19310	4	AT5G06330	6	AT1G15170	4	AT5G09290	1	AT4G01430	6
AT3G48010	4	AT3G49670	4	AT1G14350	2	AT4G22610	6	AT3G21070	2	AT4G11650	4			AT4G27250	4	AT5G56330	5	AT5G63410	4	AT2G43870	6	AT3G24240	4
AT1G59940	4	AT5G08440	4	AT3G14000	4	AT4G20930	1	AT5G52000	2	AT3G05170	1			AT5G58260	1	AT2G45450	11	AT1G32540	3	AT5G18210	1	AT2G45700	2
AT4G21690	4	AT1G80520	6	AT4G20230	7	AT3G46110	4	AT4G36510	13	AT3G11840	4			AT5G26660	4	AT3G62280	6	AT5G61010	6	AT1G07300	8	AT3G53350	6
AT1G53010	2	AT1G21860	5	AT1G72790	7	AT4G16920	8	AT5G37970	7	AT1G21060	6			AT5G18370	9	AT1G35230	11	AT1G32200	1	AT4G13960	7	AT2G11520	4
AT5G56110	4	AT1G76240	6	AT4G04370	4	AT2G33790	5	AT4G11745	7	AT3G57800	4			AT2G39660	4	AT5G13620	6	AT3G14760	5	AT3G02140	5	AT2G16990	1
AT2G29620	6	AT2G01920	4	AT1G28010	4	AT2G17700	3	AT3G04800	2	AT3G22190	4			AT4G02350	2	AT5G59100	6	AT3G54980	4	AT2G37610	11	AT4G14660	1
AT1G14640	2	AT2G01770	1	AT1G05170	6	AT1G69295	6	AT5G18340	4	AT2G28760	1			AT1G79780	4	AT3G03910	1	AT2G18410	4	AT4G17990	11	AT5G59780	6
AT1G75520	4	AT2G16360	2	AT1G56210	5	AT3G09760	3	AT3G62890	6	AT3G44680	2			AT1G32610	7	AT2G41300	4	AT1G52340	6	AT5G65600	6	AT1G70700	4
AT3G13140	9	AT1G06210	2	AT2G23300	4	AT5G05230	4	AT4G26820	11	AT2G37650	6			AT2G04880	4	AT1G65910	4	AT3G15110	3	AT1G63540	4	AT3G23330	4
AT3G44400	9	AT5G45690	1	AT3G19620	4	AT1G03720	2	AT5G38500	8	AT1G02420	6			AT1G09360	9	AT1G09510	4	AT5G52810	1	AT2G05400	11	AT4G27700	1
AT2G31010	4	AT3G11700	1	AT4G24180	6	AT4G38960	4	AT4G24980	6	AT1G77360	6			AT3G21310	6	AT3G27640	1	AT3G19510	2	AT4G38870	9	AT5G17420	4
AT1G32250	2	AT1G64440	1	AT4G34960	2	AT1G64670	1	AT5G34830	12	AT3G15680	2			AT1G21450	4	AT5G52070	4	AT4G01310	1	AT3G54490	2	AT5G41760	2
AT5G55940	2	AT4G18260	2	AT1G07720	4	AT4G22580	4	AT2G43600	4	AT5G19240	4			AT1G75090	1	AT5G39640	6	AT5G53580	1	AT3G47100	13	AT5G25950	9
AT1G35330	4	AT3G26990	2	AT1G09820	5	AT2G39090	1	AT1G47610	4	AT1G17640	2			AT4G03450	6	AT3G57620	4	AT5G51500	6	AT1G70950	4	AT3G55840	4
AT2G37730	4	AT1G12850	1	AT5G07070	6	AT3G16750	11	AT1G78950	4	AT5G43920	1			AT3G63120	2	AT1G36340	2	AT1G64670	1	AT5G66340	13	AT1G48560	7
AT5G64450	6	AT2G18890	4	AT5G41060	4	AT2G35000	4	AT2G02650	6	AT3G55840	4			AT3G06440	4	AT2G26050	4	AT1G47530	6	AT4G00220	4	AT1G03410	6
AT1G09170	4	AT2G44570	6	AT5G06740	5	AT5G25440	4	AT5G51870	5	AT4G18280	11			AT1G70940	4			AT2G36910	4	AT5G02640	6	AT3G55850	1
AT2G11010	13	AT1G09000	2	AT2G20770	1	AT1G32260	4	AT3G42725	5	AT3G23850	13			AT3G57600	4			AT4G26220	1	AT3G62780	6	AT3G20340	7
AT3G61410	6	AT4G30996	5	AT3G58590	4	AT4G24790	1	AT2G04480	6	AT2G02570	2			AT5G12380	2			AT2G46930	6			AT2G28330	9
AT2G15640	9	AT2G46070	3	AT5G13270	4	AT5G50780	2	AT4G26380	11	AT1G74710	1			AT5G46670	11			AT3G53350	6			AT3G03060	1
AT1G76650	4	AT1G05850	4	AT4G12460	2	AT3G45430	6	AT2G17750	8	AT5G59020	5			AT2G16270	6			AT5G51070	1			AT1G02270	2
AT1G11470	11	AT1G09460	4	AT1G17520	3	AT5G38690	2	AT2G07760	7	AT1G44780	5			AT1G02310	4			AT2G32720	2			AT2G36330	6
AT5G26100	11	AT5G07040	4	AT3G03840	7	AT1G56150	4	AT1G23060	6	AT5G40380	6			AT1G26270	3			AT5G48840	1			AT1G17460	3
AT3G47130	9	AT3G19500	5	AT2G22800	4	AT5G58010	4	AT4G02910	13	AT1G78660	2			AT1G13380	4			AT2G25270	4			AT1G12820	4
AT3G09930	4	AT2G46920	4	AT2G14860	2	AT3G12550	4	AT4G33170	4	AT2G30150	5			AT5G58300	4			AT5G64180	4			AT1G14920	4
AT3G50580	11	AT1G02090	2	AT2G26000	2	AT1G17240	6	AT3G24850	8	AT4G36900	4			AT4G24890	2			AT1G59600	2			AT3G57070	4
AT1G30860	2	AT5G22680	11	AT5G25170	4	AT3G23330	4	AT3G20090	4	AT4G32280	5			AT1G03990	1			AT1G56350	1			AT5G20960	2
AT5G15780	6	AT1G67210	2	AT5G45020	1	AT1G30550	1	AT5G22910	7	AT1G61040	2			AT5G43980	5			AT5G59020	5			AT3G54500	4
AT2G07290	11	AT5G39380	6	AT3G22450	4	AT5G20710	4	AT1G53940	4	AT1G03850	4			AT3G30180	4			AT3G02875	1			AT4G30270	6
AT5G25810	4	AT4G23860	2	AT5G51440	1	AT4G37740	4	AT3G58630	4	AT3G04940	3			AT1G34110	4			AT5G62790	1			AT5G53890	4
AT3G30380	2	AT4G35850	2	AT1G52550	11	AT3G21700	2	AT3G62610	4	AT3G44260	2			AT3G15860	11			AT1G48560	7			AT2G37590	6
AT4G04450	4	AT1G19580	1	AT1G55180	4	AT3G03810	4	AT5G37490	4	AT3G20020	2			AT4G17505	6			AT1G17350	1			AT5G24900	5
AT1G32780	1	AT2G35160	4	AT1G26500	5	AT5G03720	4	AT3G02010	4	AT1G49890	4			AT2G25820	4			AT5G14660	1			AT1G11900	2
AT4G15250	4	AT5G67580	2	AT1G23340	6	AT2G38110	4	AT4G14850	4	AT1G21870	2			AT5G51160	6			AT2G28330	9			AT1G08720	4
AT3G23350	2	AT5G06200	6	AT1G43910	6	AT4G01250	5	AT2G43480	4	AT3G47490	4			AT5G01240	2			AT1G22590	6			AT3G17420	4
AT1G70430	2	AT5G11060	4	AT4G11900	6	AT1G69920	6	AT1G12950	6	AT4G22580	4			AT1G80520	6			AT5G63420	1			AT1G01290	1
AT1G47990	4	AT1G49910	2	AT5G47990	6	AT2G26760	2	AT1G50270	4	AT4G12390	6			AT5G03795	4			AT2G42130	2			AT3G55450	4
AT1G07500	13	AT1G22885	12	AT3G14060	8	AT2G45150	1	AT5G57310	13	AT2G22610	2			AT3G19000	4			AT3G19400	4			AT2G19280	4
AT5G27100	6	AT2G20250	9	AT2G37890	2	AT2G44690	4	AT1G17310	4	AT2G36740	2			AT4G32860	7			AT3G47070	7			AT2G17650	1
AT1G30473	6	AT2G37585	4	AT4G16400	7	AT3G62510	6	AT3G02000	6	AT2G37640	5			AT5G45690	1			AT1G20350	2			AT1G59750	6
AT5G55780	11	AT4G33730	4	AT3G46280	9	AT4G25150	4	AT5G57650	13	AT2G38610	2			AT4G16460	10			AT4G37740	4			AT4G25530	4
AT1G12150	5	AT4G15830	2	AT3G62820	4	AT5G23810	4	AT1G24650	4	AT2G39640	5			AT3G18770	2			AT5G53420	3			AT4G28703	1
AT3G45810	4	AT5G24230	4	AT4G35290	6	AT1G78070	2	AT5G59200	4	AT5G26310	6			AT1G16190	2			AT3G12550	4			AT3G42550	3
AT1G06850	4	AT1G01490	6	AT4G14570	1	AT2G01660	5	AT3G04020	4	AT5G66055	1			AT5G44780	6			AT3G15095	6			AT1G54440	1
AT1G15990	4	AT5G66280	1	AT5G67200	4	AT2G47560	4	AT5G62490	2	AT2G19280	4			AT5G39360	4			AT5G52030	1			AT3G20720	2
AT5G38450	5	AT1G05270	1	AT1G04945	2	AT3G09010	4	AT2G42000	6	AT4G13050	1			AT4G29770	11			AT2G37220	2			AT3G18790	2
AT2G03520	1	AT1G54340	1	AT4G28890	4	AT1G27650	2	AT2G25360	4	AT4G37650	4			AT5G57060	4			AT2G37590	6			AT5G10560	4
AT1G18410	4	AT4G21550	3	AT1G11300	6	AT4G13560	6	AT1G34355	1	AT1G31360	1			AT4G33730	4			AT5G28290	2			AT3G15740	2
AT5G46795	9	AT1G79650	2	AT3G50760	6	AT2G44710	2	AT5G51760	4	AT1G06510	4			AT2G20180	4			AT2G24630	4			AT3G16500	6
AT1G02550	6	AT4G29000	2	AT1G74430	4	AT4G36410	2	AT5G40600	7	AT3G43430	2			AT2G17620	2			AT5G22290	6			AT3G13062	2
AT1G26240	13	AT2G21070	1	AT5G19420	4	AT1G44780	5	AT2G18260	3	AT1G61120	4			AT5G60630	11			AT5G24900	5			AT3G07970	4
AT1G48940	5	AT2G31050	4	AT5G01940	1	AT2G39510	6	AT2G34400	4	AT1G23010	1			AT1G19060	11			AT4G26310	1			AT5G40100	8
AT5G41310	4	AT3G23190	4	AT3G63480	2	AT5G17160	4	AT5G17430	4	AT3G43270	6			AT5G11540	1			AT2G22610	2			AT4G22140	2
AT1G78990	4	AT2G46735	9	AT2G28605	3	AT1G67410	4	AT1G01370	2	AT2G43500	4			AT3G02380	3			AT2G21340	1			AT2G32600	2
AT1G22010	11	AT4G21070	2	AT5G67230	2	AT1G74900	4	AT2G35890	4	AT1G73160	1			AT2G46750	1			AT5G50250	2			AT1G01540	4
AT2G03580	11	AT2G47540	5	AT3G48920	4	AT5G45960	4	AT1G07740	4	AT3G03270	4			AT1G66850	6			AT2G33250	7			AT2G37510	4
AT3G10220	2	AT5G04210	2	AT5G62710	4	AT5G49060	1	AT5G50140	6	AT1G51960	4			AT4G33950	4			AT1G20980	6			AT5G17240	2
AT1G78160	4	AT4G25420	4	AT5G48110	6	AT2G19310	4	AT5G16080	5	AT1G04770	1			AT3G16980	1			AT4G00750	4			AT3G57850	13
AT1G74550	4	AT5G34870	11	AT1G29160	3	AT4G35500	2	AT1G72100	1	AT2G40480	6			AT3G24270	13			AT3G17830	1			AT5G54520	1
AT2G28560	1	AT5G53670	9	AT3G56270	6	AT4G37400	7	AT2G33070	2	AT1G33700	1			AT5G45120	4			AT5G65700	4			AT2G15580	2
AT4G11030	3	AT3G52400	3	AT3G09370	2	AT3G04130	4	AT5G46370	2	AT1G48210	4			AT5G62800	5			AT1G75420	1			AT1G62830	2
AT5G25550	5	AT3G54900	1	AT1G23120	8	AT3G28920	4	AT1G52630	4	AT1G63100	4			AT2G25370	3			AT1G02370	6			AT1G11950	3
AT1G72070	1	AT1G69310	4	AT2G24230	4	AT1G73530	1	AT1G76290	1	AT1G23710	6			AT3G25260	4			AT4G25530	4			AT1G22090	11
AT5G59040	6	AT4G11110	2	AT1G72410	4	AT2G15880	5	AT3G49450	11	AT1G15530	6			AT3G61090	6			AT1G12900	1			AT4G09640	3
AT2G45290	1	AT2G27950	4	AT1G05575	11	AT3G22670	4	AT4G17760	2	AT1G74690	4			AT5G20610	4			AT1G08560	3			AT3G01930	4
AT1G55580	4	AT2G33790	5	AT1G30460	2	AT2G23680	4	AT1G20730	1	AT1G34770	2			AT5G60950	4			AT1G61120	4			AT3G57840	9
AT1G33220	4	AT4G01950	4	AT4G39270	4	AT3G05190	1	AT3G16580	11	AT1G34580	4			AT1G65610	6			AT5G49100	7			AT1G15000	1
AT3G50570	11	AT1G23050	11	AT5G20540	4	AT5G02780	1	AT1G05530	6	AT3G08860	1			AT3G18630	1			AT1G03630	1			AT2G47230	6
AT1G45545	5	AT5G16590	4	AT1G77380	4	AT5G25800	2	AT5G66660	4	AT1G15220	1			AT5G59650	6			AT3G17840	4			AT2G44630	7
AT1G70460	4	AT2G16460	2	AT3G26782	4	AT1G24150	6	AT1G07520	6	AT1G12030	4			AT2G24460	11			AT3G57770	6			AT5G55340	1
AT2G33350	2	AT2G01320	2	AT3G49920	3	AT5G14500	4	AT2G28085	6	AT1G60600	1			AT2G39560	9			AT5G08650	1			AT1G36070	2
AT5G25400	2	AT1G76180	11	AT5G41400	2	AT2G47020	1	AT5G04330	5	AT2G26760	2			AT4G33985	5			AT1G51960	4			AT3G52070	4
AT5G19610	2	AT4G20760	1	AT2G17260	6	AT1G20350	2	AT5G25380	3	AT1G76270	4			AT5G65230	4			AT1G05590	1			AT1G13790	4
AT3G42140	6	AT1G04030	4	AT3G25210	4	AT3G03580	4	AT2G47780	4	AT3G16690	6			AT5G51490	6			AT3G15740	2			AT1G34200	1
AT2G34870	11	AT2G15480	6	AT3G19220	3	AT2G31410	4	AT4G22430	9	AT2G44760	3			AT2G38770	2			AT1G34000	3			AT1G75730	7
AT1G18530	2	AT3G55660	4	AT1G08810	4	AT2G37650	6	AT3G53360	4	AT5G65120	6			AT2G27250	11			AT3G25690	4			AT4G31630	7
AT5G30490	2	AT5G41580	2	AT3G60440	1	AT3G11420	4	AT5G19880	4	AT2G47230	6			AT2G46960	5			AT4G02130	4			AT3G24130	4
AT3G53080	4	AT2G38240	4	AT3G22810	4	AT4G16840	11	AT4G27970	1	AT3G19280	1			AT1G44830	4			AT2G28930	4			AT2G24440	2
AT2G34920	2	AT5G49700	8	AT5G40690	6	AT3G04820	1	AT5G67270	2	AT1G09630	2			AT3G57720	6			AT5G10390	2			AT1G73240	3
AT3G52540	6	AT2G42240	2	AT3G17340	2	AT1G04930	6	AT1G03840	4	AT3G45190	2			AT1G69240	4			AT2G37510	4			AT1G22160	6
AT4G18920	1	AT4G01220	2	AT5G26731	11	AT4G01710	2	AT3G60020	6	AT1G31050	6			AT2G47570	2			AT3G26630	6			AT1G30950	4
AT4G16040	13	AT5G11700	4	AT4G13130	11	AT5G43910	1	AT4G31360	2	AT2G35000	4			AT5G40550	3			AT1G80870	4			AT5G52490	1
AT1G56360	4	AT1G54510	2	AT3G07210	5	AT2G35340	2	AT3G10180	2	AT4G34830	2			AT5G40210	6			AT3G17040	1			AT4G24450	1
AT2G38920	2	AT5G16230	1	AT3G63010	4	AT5G67580	2	AT3G42860	2	AT1G13790	4			AT1G23040	10			AT4G19100	1			AT1G21970	6
AT2G30290	2	AT3G25260	4	AT5G11890	4	AT5G59610	1	AT3G44690	11	AT3G15370	5			AT5G09360	5			AT4G28030	1			AT3G51600	6
AT1G26610	4	AT5G19920	2	AT4G15030	2	AT2G45500	2	AT4G27660	2	AT5G39350	4			AT1G25330	4			AT1G11950	3			AT3G58330	8
AT5G62520	2	AT2G39480	3	AT5G56460	4	AT3G24240	4	AT3G20140	6	AT5G05230	4			AT5G23260	4			AT5G01540	6			AT4G11120	1
AT5G58160	2	AT5G16490	6	AT5G50330	1	AT1G10060	1	AT1G08070	4	AT4G36105	5			AT4G24300	6			AT5G14580	1			AT3G28910	4
AT3G17220	6	AT4G38960	4	AT5G50990	4	AT2G04430	2	AT1G06140	4	AT4G05520	2			AT1G48180	11			AT1G22090	11			AT5G40150	5
AT5G03620	5	AT2G42710	1	AT2G33610	2	AT2G33735	1	AT3G23260	11	AT2G25680	1			AT5G25370	4			AT4G26110	2			AT1G68530	4
AT3G19230	4	AT2G27990	4	AT2G43650	2	AT5G43880	6	AT3G47840	4	AT2G32710	4			AT5G41860	9			AT3G18160	2			AT1G43760	2
AT5G58460	6	AT1G27600	2	AT4G20740	4	AT2G30740	4	AT1G72080	12	AT5G44190	3			AT2G24310	11			AT2G44630	7			AT1G65020	2
AT1G58210	5	AT4G10930	4	AT1G80290	2	AT2G17290	4	AT1G67100	4	AT4G22570	1			AT2G31420	7			AT3G56080	4			AT2G36000	4
AT1G78980	4	AT4G22340	2	AT4G10310	1	AT5G51160	6	AT3G18670	7	AT2G21045	1			AT5G17320	4			AT4G00895	7			AT1G27040	4
AT3G12660	4	AT2G46240	4	AT1G31290	2	AT3G07520	6	AT5G17360	7	AT3G18170	4			AT2G36550	2			AT1G09390	6			AT3G27110	1
AT4G02660	2	AT1G27910	4	AT2G40670	4	AT5G54690	4	AT1G65680	5	AT1G21970	6			AT4G34540	5			AT1G08250	1			AT1G11200	2
AT4G31230	6	AT1G63190	8	AT2G23950	4	AT1G56690	4	AT5G48690	2	AT5G23880	2			AT4G28395	6			AT1G21770	1			AT1G66770	6
AT3G60580	6	AT1G20640	4	AT2G21830	8	AT1G14650	2	AT1G71000	1	AT1G34760	2			AT1G03960	2			AT5G57180	4			AT5G66330	4
AT2G16040	2	AT2G16485	2	AT5G59980	2	AT1G76270	4	AT1G20750	2	AT1G10390	2			AT3G11550	6			AT5G48360	6			AT5G37830	1
AT5G61350	4	AT5G12020	4	AT2G44480	6	AT4G00420	6	AT2G29130	6	AT3G58330	8			AT4G35190	4			AT5G18170	1			AT4G14965	2
AT3G17710	11	AT1G20480	4	AT1G03950	2	AT5G25480	1	AT5G42900	6	AT1G35220	2			AT3G62320	4			AT3G24130	4			AT2G34980	2
AT5G41080	1	AT3G57630	2	AT1G33475	4	AT4G20060	2	AT5G27680	1	AT5G17020	2			AT1G01800	6			AT5G47440	4			AT3G24360	1
AT3G06560	2	AT4G18890	4	AT3G05675	4	AT3G21810	4	AT3G04970	2	AT3G25980	2			AT5G02990	7			AT1G05600	5			AT1G16780	1
AT4G12930	11	AT2G46830	3	AT2G43280	6	AT2G38240	4	AT1G29090	6	AT2G06510	2			AT3G61910	5			AT3G23760	2			AT5G60230	1
AT4G15020	6	AT4G11720	2	AT1G31720	5	AT2G36680	2	AT5G10140	4	AT1G14770	6			AT5G53200	6			AT5G52010	3			AT3G61360	5
AT4G16160	4	AT5G46390	1	AT4G01510	2	AT2G31870	2	AT1G30010	1	AT4G14820	4			AT5G50440	2			AT4G20960	1			AT1G09530	4
AT4G18990	4	AT3G16320	2	AT1G72230	5	AT2G27950	4	AT1G17910	6	AT1G23870	4			AT5G02000	11			AT1G30950	4			AT5G49060	1
AT5G41730	4	AT2G43050	6	AT3G10930	13	AT1G66140	6	AT3G63020	11	AT5G18310	6			AT2G35310	6			AT1G66890	8			AT1G71470	11
AT3G23270	4	AT5G04820	5	AT2G01150	2	AT1G06590	2	AT1G30740	7	AT4G38440	2			AT1G60060	4			AT3G09130	9			AT3G51330	4
AT2G03630	6	AT4G22070	4	AT5G39580	4	AT1G34770	2	AT1G51670	11	AT4G15140	6			AT5G50410	4			AT2G37900	4			AT3G06710	11
AT5G62400	11	AT2G03390	1	AT4G29700	1	AT1G73640	2	AT1G10520	1	AT1G66770	6			AT4G31875	12			AT3G25980	2			AT5G11530	8
AT1G64800	11	AT3G18270	1	AT5G51060	4	AT4G24110	6	AT3G57060	2	AT3G46490	1			AT5G07380	5			AT5G54880	1			AT4G20060	2
AT1G11610	6	AT1G69295	6	AT3G49650	2	AT5G19920	2	AT1G68040	7	AT5G52110	1			AT4G03190	4			AT1G27040	4			AT5G46360	2
AT5G57720	6	AT1G61110	4	AT2G37380	4	AT1G27595	2	AT4G13700	3	AT5G06160	2			AT1G25370	4			AT5G23810	4			AT5G15240	4
AT3G45700	4	AT5G26120	1	AT2G44740	2	AT1G69670	2	AT5G50770	1	AT5G01830	4			AT5G37710	2			AT4G35335	2			AT5G45640	4
AT5G37060	6	AT2G24460	11	AT1G26940	1	AT2G20310	2	AT1G66800	4	AT3G07930	1			AT2G16970	1			AT3G59810	2			AT4G23740	4
AT1G54450	2	AT1G28410	6	AT5G01310	2	AT4G34970	5	AT2G27120	1	AT1G44800	6			AT2G33240	4			AT1G73680	1			AT4G36610	4
AT5G28010	7	AT1G56010	4	AT1G07560	6	AT1G23050	11	AT1G31840	4	AT4G18300	1			AT2G39130	4			AT3G24360	1			AT1G79330	2
AT3G19610	4	AT1G55840	2	AT2G15390	4	AT3G16090	2	AT5G63720	9	AT4G16890	8			AT2G40790	2			AT3G51240	4			AT5G10280	4
AT5G48780	8	AT1G27650	2	AT2G45570	6	AT4G37295	11	AT1G07160	3	AT1G80760	4			AT1G80160	1			AT5G40450	11			AT5G49310	2
AT5G62310	2	AT2G23420	1	AT2G35270	4	AT1G48870	3	AT5G02220	6	AT3G51330	4			AT5G40645	4			AT5G03720	4			AT1G58070	6
AT1G34575	7	AT5G43530	2	AT1G26760	2	AT1G18250	4	AT4G37340	7	AT4G35050	2			AT3G28630	4			AT1G29990	2			AT4G00500	4
AT2G29040	4	AT2G39560	9	AT2G01630	4	AT1G49530	1	AT5G03870	4	AT4G29800	4			AT2G31830	2			AT2G27450	1			AT1G15100	2
AT1G64320	7	AT1G10060	1	AT1G67920	8	AT5G23570	4	AT4G23970	13	AT3G06710	11			AT2G13680	6			AT3G51860	2			AT4G17570	3
AT3G24840	6	AT1G67880	1	AT1G69930	6	AT1G73160	1	AT3G19470	11	AT5G48990	7			AT5G42340	4			AT2G04230	11			AT1G61240	4
AT2G45060	3	AT5G51490	6	AT5G39020	6	AT2G42190	6	AT2G27410	7	AT3G23230	4			AT4G13230	7			AT4G29800	4			AT2G19350	2
AT4G15120	11	AT2G29360	4	AT4G04790	2	AT5G46460	4	AT1G78840	7	AT4G36890	2			AT5G46770	7			AT5G61840	3			AT4G11510	7
AT1G67540	7	AT2G40250	4	AT2G32010	4	AT5G15470	4	AT3G25810	6	AT4G14550	6			AT2G24370	6			AT4G34970	5			AT5G19010	4
AT5G03250	4	AT1G28090	1	AT3G16920	4	AT1G54510	2	AT1G67180	2	AT4G17490	5			AT5G58170	1			AT1G16060	6			AT2G16580	6
AT1G61080	6	AT3G09880	2	AT1G18570	4	AT4G35240	6	AT5G57140	1	AT4G19220	4			AT1G55560	6			AT1G59840	1			AT3G06600	9
AT5G35380	6	AT2G27250	11	AT3G07040	6	AT3G05750	6	AT1G04010	2	AT5G13090	6			AT5G26700	4			AT4G30930	1			AT1G26680	6
AT5G39870	11	AT1G59980	1	AT2G16090	2	AT1G23750	1	AT1G13290	4	AT4G29080	6			AT1G09700	4			AT1G02860	3			AT2G27500	4
AT1G54870	1	AT2G25760	3	AT3G25110	1	AT1G05810	2	AT1G01180	1	AT1G17340	2			AT2G06090	7			AT2G05920	4			AT3G53110	2
AT5G57200	3	AT1G03790	3	AT5G65610	11	AT4G14820	4	AT5G42450	6	AT3G16220	2			AT4G09090	4			AT3G27010	4			AT4G29210	1
AT5G54260	1	AT2G46960	5	AT1G53230	4	AT2G34930	6	AT3G24540	4	AT5G46070	2			AT5G04020	6			AT5G40250	4			AT3G23490	1
AT1G79250	4	AT1G80180	6	AT2G23360	4	AT1G53700	4	AT5G04070	1	AT4G13990	4			AT5G11970	4			AT4G31730	6			AT4G36360	6
AT2G42380	4	AT4G37940	4	AT1G64050	6	AT4G28950	4	AT3G21000	2	AT5G59590	6			AT1G09370	9			AT1G21050	4			AT3G07670	2
AT5G64690	11	AT4G34660	4	AT5G61990	4	AT4G00500	4	AT1G51920	11	AT2G14560	4			AT3G56610	11			AT5G10280	4			AT5G41720	6
AT5G13350	5	AT1G69240	4	AT3G11240	1	AT2G30920	1	AT1G32660	11	AT3G16440	6			AT3G02120	7			AT4G08790	1			AT4G33000	4
AT4G40020	6	AT5G12030	4	AT5G44930	4	AT4G12240	3	AT1G80810	2	AT1G06590	2			AT5G38330	9			AT2G17240	4			AT4G33960	11
AT3G28770	11	AT4G23000	1	AT3G45260	4	AT5G27620	2	AT3G22910	4	AT4G39400	4			AT5G46400	2			AT1G77480	3			AT1G32810	4
AT3G29070	2	AT1G32260	4	AT4G16490	4	AT4G34540	5	AT1G33840	4	AT3G50880	1			AT1G03080	5			AT4G25434	3			AT2G36080	4
AT1G65590	1	AT5G61910	4	AT4G20140	4	AT1G73630	2	AT3G30210	6	AT1G42540	5			AT5G63060	2			AT5G62630	1			AT3G57410	2
AT1G04500	2	AT5G19700	4	AT1G69440	6	AT2G24630	4	AT2G03170	6	AT3G03550	4			AT2G38760	4			AT1G55600	4			AT4G01450	6
AT2G22290	2	AT4G38390	4	AT5G54040	11	AT5G01850	4	AT3G48210	2	AT5G49310	2			AT2G02850	4			AT4G11510	7			AT5G06970	2
AT3G16130	4	AT2G44440	4	AT1G64405	7	AT1G16060	6	AT5G22750	2	AT2G39980	6			AT2G39705	6			AT2G04440	3			AT4G37190	2
AT4G13980	4	AT2G28620	2	AT2G36490	1	AT5G63220	2	AT3G16730	2	AT5G41330	2			AT1G04310	1			AT1G48370	4			AT1G79510	1
AT3G02440	4	AT5G61640	1	AT1G73710	4	AT1G74120	3	AT4G35620	2	AT4G39650	1			AT4G07515	8			AT2G47630	4			AT1G78710	6
AT5G61700	2	AT5G05390	5	AT3G07610	3	AT5G63100	3	AT4G27620	4	AT5G41150	1			AT1G19850	4			AT5G04630	5			AT4G36770	6
AT2G38910	4	AT5G41210	1	AT3G22740	1	AT3G63120	2	AT3G29110	7	AT5G40510	2			AT2G21740	6			AT5G01850	4			AT1G32900	1
AT5G48100	5	AT2G47570	2	AT1G24430	8	AT4G17490	5	AT3G53440	3	AT1G60450	2			AT2G43540	4			AT2G41350	2			AT1G77740	4
AT1G17455	3	AT1G10810	4	AT1G59640	4	AT5G49700	8	AT5G27340	13	AT3G45460	4			AT2G01210	4			AT2G24190	6			AT3G19120	2
AT1G11040	4	AT5G40550	3	AT1G27140	6	AT4G01990	6	AT3G58200	9	AT3G53720	4			AT1G67080	1			AT4G12700	4			AT5G14940	4
AT3G60200	6	AT4G28610	4	AT2G35290	6	AT3G55660	4	AT5G56770	4	AT5G54300	6			AT3G11600	4			AT5G17530	1			AT5G28550	6
AT4G35070	4	AT2G37910	11	AT2G22190	4	AT5G42840	11	AT5G16690	2	AT5G04660	5			AT3G52870	6			AT1G21600	4			AT2G20480	6
AT5G20330	4	AT2G28550	6	AT5G66080	4	AT1G70700	4	AT1G65760	7	AT2G04440	3			AT3G17590	2			AT4G02770	1			AT5G05600	4
AT5G15100	4	AT2G17790	2	AT1G62130	4	AT5G43790	6	AT1G66170	2	AT4G37430	7			AT5G43150	6			AT1G67700	2			AT5G18370	9
AT5G54010	6	AT3G26480	1	AT1G26450	4	AT2G24260	4	AT5G47850	4	AT4G10060	1			AT5G45670	6			AT1G47960	6			AT1G50590	1
AT2G17660	6	AT4G19500	9	AT1G23850	9	AT1G02360	4	AT4G13690	4	AT1G22050	4			AT3G21620	5			AT2G39910	3			AT5G23080	2
AT5G57810	4	AT4G00850	2	AT1G17700	3	AT2G41080	4	AT5G24070	4	AT4G37400	7			AT2G43800	4			AT4G28590	4			AT4G40080	4
AT1G68090	2	AT3G06870	13	AT1G74170	6	AT1G79650	2	AT3G27550	4	AT4G02630	4			AT3G11820	2			AT1G01730	7			AT2G44270	1
AT3G11180	4	AT3G12320	6	AT3G61190	5	AT4G37820	6	AT1G52560	1	AT5G04630	5			AT2G21630	2			AT1G63800	2			AT4G11100	11
AT3G55500	5	AT2G43690	6	AT3G04450	4	AT3G24560	1	AT3G44050	2	AT5G07880	2			AT4G18810	1			AT1G72360	3			AT5G59800	8
AT3G55190	4	AT1G73530	1	AT2G21100	6	AT1G01740	4	AT4G30560	4	AT3G13780	4			AT2G28890	4			AT2G35010	1			AT3G09100	2
AT4G34940	4	AT1G06390	4	AT2G45560	6	AT2G01860	3	AT3G47040	4	AT4G30410	5			AT2G39010	4			AT4G31210	1			AT1G11310	6
AT5G10660	9	AT1G05920	8	AT3G14470	8	AT5G58700	4	AT2G27310	4	AT2G43510	11			AT3G02630	1			AT1G78510	1			AT5G19250	4
AT1G68630	6	AT4G32040	4	AT2G34840	2	AT1G08280	2	AT4G13000	2	AT5G22310	4			AT3G06220	6			AT1G30790	9			AT1G16830	4
AT2G32890	12	AT1G13960	4	AT4G13330	4	AT5G38900	1	AT3G17010	4	AT1G11630	6			AT2G43530	11			AT2G34450	4			AT1G80940	4
AT4G10440	4	AT1G59830	2	AT3G12250	6	AT3G18370	2	AT5G44210	3	AT5G27930	4			AT5G14920	5			AT2G31750	6			AT1G72840	8
AT2G15535	11	AT5G08590	4	AT1G49000	5	AT5G40150	5	AT4G35710	7	AT2G35600	4			AT3G62920	6			AT1G78710	6			AT2G23560	6
AT1G07340	4	AT5G55620	5	AT1G30260	8	AT3G63300	4	AT1G08310	5	AT4G28590	4			AT4G29285	11			AT1G53600	4			AT3G07740	2
AT2G34440	6	AT3G16330	6	AT5G58940	4	AT1G69480	2	AT5G33300	4	AT3G21770	6			AT4G30330	2			AT4G01990	6			AT1G16680	1
AT4G24170	4	AT3G52710	7	AT1G55610	4	AT1G26730	2	AT1G36510	9	AT1G26730	2			AT1G72450	4			AT5G14500	4			AT1G30600	1
AT3G19690	4	AT1G09970	4	AT5G22820	2	AT3G57430	4	AT1G26620	5	AT5G01400	2			AT5G50000	4			AT4G02210	6			AT2G01980	1
AT5G46200	6	AT2G21300	4	AT5G65240	4	AT3G15070	4	AT4G11400	4	AT3G18370	2			AT4G15040	6			AT4G14440	1			AT2G35736	4
AT3G10660	4	AT4G27420	3	AT5G16930	1	AT5G27110	4	AT1G55820	4	AT1G30790	9			AT2G31340	4			AT5G66710	4			AT1G32610	7
AT2G18080	2	AT1G31730	2	AT5G15280	5	AT2G32710	4	AT1G63210	1	AT1G07000	6			AT1G50960	4			AT5G28550	6			AT4G20930	1
AT2G30690	4	AT2G33170	4	AT1G19620	11	AT5G65120	6	AT2G23160	11	AT1G53600	4			AT1G70560	2			AT1G63290	1			AT5G16520	6
AT3G01020	1	AT3G48490	9	AT5G56980	6	AT5G01870	6	AT2G38490	6	AT3G60740	2			AT1G52310	4			AT2G30920	1			AT1G09360	9
AT1G66360	4	AT3G07520	6	AT4G35880	4	AT1G76580	6	AT3G01880	1	AT2G23680	4			AT4G29520	2			AT1G22700	1			AT4G03340	4
AT5G28470	6	AT1G05510	1	AT1G17500	3	AT2G35820	1	AT1G77080	6	AT3G54170	2			AT5G64720	6			AT1G71040	1			AT4G38340	4
AT5G35390	4	AT1G31940	4	AT1G12220	7	AT1G61340	4	AT5G63750	2	AT1G19025	2			AT5G58600	6			AT2G20480	6			AT1G66610	4
AT3G07840	6	AT2G29550	4	AT3G19550	6	AT1G48610	11	AT2G38100	4	AT2G37750	9			AT4G17460	4			AT5G66730	4			AT3G21310	6
AT2G25630	5	AT1G03180	3	AT1G33030	5	AT1G16710	2	AT3G11460	4	AT5G66710	4			AT3G58780	4			AT5G53940	2			AT2G22300	4
AT1G71380	6	AT3G28920	4	AT1G43650	6	AT3G27520	7	AT2G01960	9	AT4G39560	8			AT2G01870	7			AT5G06710	4			AT3G05430	2
AT5G17340	7	AT5G25830	4	AT3G50260	4	AT1G55870	2	AT3G56550	4	AT4G11660	3			AT3G24510	11			AT4G26370	1			AT1G75090	1
AT1G68750	1	AT2G17720	3	AT5G18960	6	AT1G67810	1	AT4G16310	2	AT2G21380	2			AT3G26930	11			AT5G20950	4			AT2G15890	4
AT1G52240	2	AT3G50730	4	AT4G14465	7	AT5G25830	4	AT5G40680	4	AT5G24440	2			AT4G08480	4			AT5G10620	1			AT3G61900	6
AT4G10260	1	AT5G53280	4	AT5G47230	4	AT2G20210	2	AT1G80140	5	AT1G75820	4			AT4G15440	1			AT1G60890	3			AT1G03870	6
AT1G19090	6	AT2G41160	2	AT1G52830	6	AT1G74660	4	AT1G61280	2	AT5G18640	1			AT3G20120	6			AT1G09420	2			AT3G20760	2
AT5G57240	2	AT3G63300	4	AT5G45260	8	AT1G80080	4	AT1G32850	2	AT1G76700	2			AT3G20210	1			AT1G19520	4			AT4G31610	7
AT5G04390	6	AT1G22150	4	AT1G01560	3	AT3G46490	1	AT4G29650	1	AT4G24030	12			AT3G17080	7			AT3G09580	1			AT5G46570	4
AT2G37010	2	AT1G23420	6	AT3G05510	1	AT5G04310	6	AT2G43270	6	AT4G27250	4			AT2G42620	4			AT1G22900	6			AT1G47740	4
AT2G10970	11	AT3G18720	6	AT5G51190	4	AT5G40210	6	AT5G07050	6	AT1G70210	4			AT1G04645	7			AT5G11100	4			AT5G55650	11
AT4G13190	4	AT5G11380	1	AT3G56410	6	AT2G39910	3	AT4G19440	4	AT4G33460	1			AT1G60985	11			AT3G02710	2			AT3G05130	7
AT5G46940	6	AT5G15190	11	AT1G75490	3	AT1G15220	1	AT1G64580	4	AT1G20700	3			AT1G75900	6			AT2G47970	2			AT1G75460	1
AT4G17690	5	AT3G21960	7	AT3G30460	2	AT3G15352	2	AT3G44780	11	AT5G13220	6			AT1G70750	4			AT2G47940	1			AT5G62000	6
AT4G13240	4	AT2G40400	3	AT3G26830	6	AT2G17440	1	AT4G14380	8	AT1G66620	5			AT2G47500	4			AT2G06990	2			AT3G49210	4
AT4G33390	5	AT1G20870	4	AT1G30700	7	AT2G21850	8	AT5G55680	11	AT4G17500	4			AT1G47470	7			AT2G47910	1			AT5G51250	9
AT2G30240	4	AT3G28230	2	AT4G02270	7	AT2G41210	4	AT1G79760	6	AT4G11240	2			AT1G09750	4			AT2G24580	1			AT5G63950	1
AT2G33670	6	AT4G10770	4	AT3G60410	6	AT2G46270	3	AT1G78260	4	AT2G38950	2			AT4G03070	6			AT4G18140	2			AT5G46310	12
AT1G23540	4	AT4G39590	8	AT5G14730	11	AT1G67720	4	AT1G11740	2	AT2G41080	4			AT1G55120	4			AT2G13820	4			AT1G23840	9
AT3G49130	3	AT5G19260	6	AT1G70740	6	AT4G26000	3	AT1G74150	2	AT3G48120	4			AT4G32350	4			AT1G56520	8			AT5G12380	2
AT1G06970	6	AT4G39070	4	AT5G22460	5	AT1G19220	4	AT2G41810	6	AT5G07530	11			AT4G12080	4			AT3G15080	2			AT1G63680	1
AT1G19780	4	AT5G41860	9	AT3G06590	6	AT3G27010	4	AT1G77405	4	AT4G10920	2			AT2G40600	1			AT3G22210	8			AT3G62130	1
AT2G29790	12	AT4G15415	3	AT3G55420	6	AT2G37585	4	AT3G51560	8	AT3G57020	4			AT1G12800	1			AT4G01870	1			AT3G54630	2
AT3G22650	11	AT2G24080	7	AT2G38080	6	AT2G21880	2	AT1G37140	2	AT1G06130	1			AT4G05390	2			AT2G20210	2			AT2G48080	3
AT3G08560	2	AT3G53790	3	AT2G22840	4	AT4G31470	4	AT5G15940	1	AT1G70300	4			AT4G31500	6			AT3G05430	2			AT2G16270	6
AT5G42880	6	AT5G49440	12	AT1G70100	6	AT5G40510	2	AT5G49770	4	AT3G15790	4			AT2G40110	2			AT3G51000	1			AT4G31460	1
AT1G16760	6	AT5G51890	5	AT3G12770	4	AT3G21090	4	AT3G47680	4	AT4G03490	6			AT2G20595	11			AT4G02160	9			AT1G15790	4
AT3G46750	7	AT4G18350	4	AT2G39380	6	AT4G01220	2	AT1G10780	4	AT1G03720	2			AT2G42110	6			AT3G51670	2			AT5G11580	1
AT1G48470	2	AT4G31470	4	AT5G40020	4	AT5G08030	1	AT5G41640	11	AT1G10690	7			AT1G28290	6			AT3G15352	2			AT5G13600	4
AT5G10500	5	AT4G31140	5	AT1G48930	6	AT5G28530	6	AT3G55020	2	AT2G17560	4			AT4G11360	2			AT5G45940	1			AT5G66920	6
AT4G27980	6	AT4G08320	2	AT5G64190	4	AT2G21430	2	AT4G32700	1	AT5G59660	6			AT3G14340	13			AT1G44760	5			AT1G05810	2
AT5G61980	2	AT3G27300	2	AT5G40340	2	AT4G00520	1	AT4G32950	4	AT5G15170	2			AT1G11210	6			AT2G34790	7			AT5G56350	2
AT4G25950	4	AT2G31410	4	AT4G18590	3	AT1G54920	5	AT3G26680	2	AT5G28530	6			AT3G58550	4			AT4G17340	4			AT3G47400	6
AT2G25890	4	AT5G17320	4	AT2G41480	4	AT3G23190	4	AT5G63540	2	AT3G18540	12			AT1G53490	2			AT5G17160	4			AT2G38185	2
AT1G51490	6	AT1G69890	4	AT5G19950	2	AT5G06950	6	AT4G25380	3	AT1G72840	8			AT5G10830	1			AT5G01870	6			AT5G62950	2
AT5G62850	6	AT5G49150	1	AT1G30110	1	AT5G15190	11	AT3G58390	1	AT5G67160	6			AT5G51560	4			AT4G31610	7			AT1G61720	4
AT1G04670	9	AT3G23750	4	AT4G28330	6	AT4G09640	3	AT2G33000	11	AT1G18560	2			AT3G22880	1			AT4G09670	1			AT1G07025	2
AT5G60010	4	AT5G08030	1	AT5G23830	11	AT2G39700	5	AT4G01270	2	AT1G73510	11			AT1G03980	1			AT4G25340	1			AT1G69610	6
AT5G65160	2	AT1G72630	3	AT3G04210	9	AT5G54520	1	AT5G40640	4	AT5G50780	2			AT1G17020	6			AT5G55650	11			AT5G56240	6
AT2G19330	1	AT1G22530	2	AT1G33800	4	AT4G28500	4	AT5G61865	7	AT5G22250	2			AT4G21630	4			AT2G45150	1			AT1G66760	4
AT2G33690	6	AT3G50780	4	AT1G49975	3	AT4G37150	4	AT5G24080	4	AT2G47440	3			AT3G48950	4			AT5G27380	1			AT1G54160	4
AT3G21970	6	AT2G35340	2	AT3G01260	1	AT3G11840	4	AT2G07200	11	AT2G36090	4			AT5G65360	2			AT2G29670	1			AT5G17570	1
AT2G13620	4	AT1G09930	4	AT1G53380	5	AT1G75730	7	AT2G43700	6	AT1G56690	4			AT1G52970	7			AT5G52400	5			AT3G55890	2
AT4G26930	4	AT1G34070	6	AT1G22330	4	AT4G28703	1	AT1G30990	8	AT3G47050	4			AT3G52500	4			AT3G05130	7			AT1G72700	3
AT3G24620	4	AT4G33980	7	AT3G24495	1	AT3G07010	6	AT2G46760	1	AT3G04200	7			AT5G02890	6			AT1G76920	4			AT3G58890	9
AT3G10470	6	AT3G27530	2	AT3G12020	2	AT4G01570	4	AT5G23030	4	AT3G49350	2			AT4G36180	4			AT1G23740	1			AT5G48000	6
AT5G58530	4	AT4G25500	2	AT3G10390	1	AT4G30700	4	AT1G09350	2	AT1G66610	4			AT1G68650	1			AT5G51250	9			AT5G05940	4
AT3G05960	4	AT2G34500	1	AT4G26010	4	AT5G61890	4	AT1G18100	4	AT3G63470	5			AT4G11530	7			AT5G20940	4			AT2G16360	2
AT1G08135	7	AT2G11810	1	AT5G56250	6	AT5G47440	4	AT5G13880	6	AT1G01725	8			AT3G21790	7			AT2G22060	11			AT1G73370	4
AT4G27840	4	AT5G43030	11	AT2G31945	6	AT5G66310	4	AT1G68340	6	AT1G04610	4			AT3G15840	4			AT2G43760	1			AT1G04930	6
AT1G04160	4	AT2G47810	4	AT1G70350	11	AT1G73370	4	AT4G15270	7	AT5G50740	6			AT1G77990	4			AT5G46310	12			AT5G53070	1
AT4G30770	6	AT1G09550	6	AT1G68980	4	AT4G36610	4	AT1G49810	1	AT1G18870	1			AT5G44150	6			AT1G25280	4			AT4G32860	7
AT3G51070	4	AT2G26660	2	AT4G12550	6	AT3G61360	5	AT4G37900	1	AT1G77930	1			AT4G33700	2			AT2G43360	1			AT4G25620	6
AT2G29410	1	AT4G12690	4	AT1G68450	4	AT1G04610	4	AT2G42940	6	AT4G00900	2			AT2G24850	2			AT1G06650	6			AT1G16650	1
AT1G79400	6	AT4G28395	6	AT5G67310	7	AT5G54300	6	AT2G31250	1	AT4G36550	5			AT1G74480	3			AT3G14730	4			AT5G25415	6
AT2G40370	5	AT1G03960	2	AT1G68585	8	AT1G47290	1	AT3G58860	8	AT5G23480	4			AT4G12890	2			AT1G10910	2			AT4G16460	10
AT4G31020	4	AT2G45500	2	AT3G17609	3	AT5G53280	4	AT3G01080	4	AT5G64905	11			AT3G53420	4			AT5G61250	1			AT5G25390	4
AT1G67623	6	AT5G09820	1	AT2G47520	4	AT1G16650	1	AT1G03890	5	AT5G27630	3			AT2G06925	3			AT1G68670	3			AT3G18770	2
AT4G03620	7	AT1G31070	1	AT3G09700	1	AT1G23840	9	AT3G57370	1	AT1G21140	1			AT3G51690	6			AT4G21210	1			AT5G28800	13
AT2G25460	4	AT3G09590	4	AT5G52900	7	AT3G15680	2	AT3G45220	1	AT2G30680	5			AT1G17840	4			AT2G23840	1			AT4G39630	6
AT2G19980	6	AT4G18930	1	AT5G22500	4	AT3G14450	2	AT1G65470	4	AT5G43870	4			AT2G03070	4			AT5G37380	4			AT3G03750	2
AT3G57140	1	AT3G05320	2	AT2G36410	4	AT5G56080	1	AT3G09620	2	AT5G24760	2			AT4G25320	4			AT1G31240	4			AT3G06380	4
AT5G60740	2	AT1G51420	1	AT5G47790	1	AT5G11240	1	AT2G43220	11	AT4G37295	11			AT3G59060	4			AT4G36410	2			AT1G09460	4
AT5G24940	3	AT1G07060	6	AT3G53210	4	AT1G52570	4	AT3G59490	4	AT4G08160	1			AT1G34210	4			AT3G11560	2			AT4G15460	12
AT3G60330	4	AT5G44260	3	AT1G59720	4	AT2G41980	5	AT1G10000	6	AT3G20760	2			AT5G10100	4			AT5G13600	4			AT3G19500	5
AT5G57320	2	AT4G35190	4	AT2G02780	4	AT4G33985	5	AT2G44590	2	AT5G01740	4			AT1G55900	2			AT4G23800	2			AT4G13420	4
AT1G09600	4	AT5G53370	6	AT5G46690	4	AT2G20300	4	AT4G12540	6	AT5G11420	6			AT4G26790	6			AT3G24506	4			AT2G26390	1
AT1G71680	4	AT3G55530	2	AT3G52430	5	AT1G11350	6	AT1G78750	8	AT2G25690	6			AT3G26740	5			AT3G58990	1			AT5G44780	6
AT4G12860	2	AT4G39380	3	AT1G55210	6	AT1G54120	8	AT4G23250	6	AT1G69670	2			AT5G05690	4			AT5G64870	1			AT4G39955	4
AT4G20160	6	AT5G25360	4	AT3G52860	4	AT4G30930	1	AT5G07660	2	AT2G21950	6			AT5G06700	4			AT5G59240	2			AT4G19530	8
AT2G20430	4	AT2G17900	2	AT1G06830	5	AT1G34110	4			AT2G34370	4			AT5G64900	11			AT2G31870	2			AT5G22680	11
AT3G55180	4	AT2G05160	4	AT1G03530	2	AT4G08790	1			AT5G52400	5			AT1G34300	4			AT5G06940	4			AT1G66970	1
AT1G74220	6	AT2G24840	6	AT3G45860	6	AT1G31480	2			AT3G03130	4			AT5G64860	1			AT5G52300	7			AT5G63930	4
AT5G20690	4	AT5G42390	1	AT1G79430	4	AT1G48280	4			AT5G27110	4			AT2G33480	5			AT1G27060	1			AT1G64060	4
AT1G51410	4	AT2G35910	4	AT5G28220	2	AT1G32730	4			AT5G60150	6			AT5G67280	4			AT1G73050	4			AT1G55500	4
AT1G77980	4	AT1G27620	4	AT2G39190	1	AT5G44030	4			AT4G22753	2			AT3G52155	1			AT1G02580	2			AT5G16650	1
AT2G04220	4	AT5G17640	4	AT3G63210	5	AT4G30140	6			AT1G59510	3			AT5G29000	4			AT5G58350	4			AT1G77420	4
AT1G11990	4	AT5G19480	4	AT1G14120	2	AT1G73240	3			AT2G27760	1			AT5G41050	6			AT1G21860	5			AT1G77830	9
AT4G15650	11	AT4G20420	11	AT4G35110	8	AT4G08320	2			AT5G48450	4			AT5G51830	1			AT3G58890	9			AT2G32415	1
AT3G07490	4	AT5G64560	3	AT5G38290	1	AT3G04630	4			AT5G20940	4			AT5G02480	4			AT1G21900	2			AT1G50350	9
AT1G63060	6	AT2G17180	4	AT3G02150	4	AT1G34160	4			AT2G22060	11			AT5G25930	4			AT1G21440	1			AT1G66850	6
AT1G22110	7	AT2G16920	2	AT3G53100	4	AT1G07220	5			AT2G20300	4			AT3G48185	12			AT3G06740	3			AT1G24240	1
AT5G47470	5	AT3G20510	2	AT1G10320	2	AT1G68710	3			AT1G03970	6			AT1G74560	2			AT5G41920	4			AT5G58180	2
AT3G59680	6	AT3G55940	4	AT3G53170	4	AT1G54160	4			AT5G63950	1			AT1G16705	7			AT5G05940	4			AT1G55050	5
AT4G13450	5	AT1G45180	4	AT3G10570	5	AT1G11630	6			AT2G39510	6			AT3G16850	4			AT2G01770	1			AT5G45120	4
AT2G33320	4	AT4G21490	2	AT1G80240	6	AT4G39560	8			AT1G06980	6			AT2G03450	2			AT5G51820	1			AT5G58080	3
AT5G45700	2	AT1G75110	2	AT4G01650	1	AT2G32600	2			AT4G00980	2			AT1G56345	1			AT5G53070	1			AT2G25370	3
AT2G48150	1	AT1G11220	6	AT4G26600	1	AT3G13780	4			AT1G64570	4			AT4G32340	5			AT1G55910	1			AT4G16840	11
AT1G24110	5	AT5G50100	1	AT4G29740	4	AT5G03415	2			AT3G50080	2			AT4G18970	6			AT5G58480	5			AT1G18890	4
AT1G54280	3	AT3G60350	2	AT1G61590	4	AT2G17650	1			AT3G14730	4			AT2G32765	2			AT5G25415	6			AT3G14380	6
AT1G33770	4	AT4G26830	4	AT4G22830	1	AT2G30280	4			AT1G16590	2			AT1G06520	4			AT5G25390	4			AT3G11270	2
AT5G10090	2	AT5G57630	4	AT1G27070	1	AT3G11850	4			AT2G33760	4			AT3G18880	1			AT5G08280	1			AT4G21400	6
AT1G50310	4	AT3G60760	13	AT2G42160	2	AT2G37090	2			AT1G20850	4			AT5G58560	1			AT4G16190	2			AT1G17110	2
AT4G32630	2	AT2G20310	2	AT3G29410	7	AT1G76820	1			AT1G62430	2			AT4G04880	1			AT5G28800	13			AT5G51960	4
AT3G28210	2	AT1G59660	2	AT3G59420	4	AT4G14550	6			AT5G63810	4			AT4G19420	6			AT1G61360	6			AT1G54210	2
AT5G26150	6	AT3G61910	5	AT5G39840	1	AT2G03670	1			AT1G69920	6			AT5G63080	1			AT2G44570	6			AT5G05960	4
AT2G28640	6	AT5G53510	4	AT4G32360	1	AT3G23310	4			AT3G04060	4			AT3G17140	8			AT2G27590	1			AT5G06820	4
AT5G24880	9	AT1G35510	4	AT5G23520	3	AT5G45080	8			AT4G29420	4			AT2G27080	4			AT1G09000	2			AT3G24560	1
AT3G10540	2	AT5G17910	6	AT5G37540	4	AT5G39350	4			AT1G15790	4			AT5G59700	4			AT4G13420	4			AT1G71140	4
AT2G33870	2	AT1G35530	1	AT4G14480	3	AT5G16310	2			AT1G31240	4			AT3G22120	6			AT1G07980	2			AT1G50400	2
AT3G05140	4	AT5G53200	6	AT3G49850	2	AT3G57630	2			AT4G00520	1			AT1G17590	4			AT3G26760	5			AT1G66230	4
AT1G11250	3	AT1G26770	5	AT3G44735	8	AT5G11460	6			AT3G10040	6			AT2G32950	2			AT5G04750	9			AT3G18630	1
AT3G13660	6	AT2G16980	1	AT5G65310	4	AT5G59350	6			AT1G62290	2			AT3G27890	1			AT5G38900	1			AT1G73700	4
AT1G26480	2	AT5G50440	2	AT3G14900	4	AT4G02350	2			AT5G46640	4			AT1G15950	4			AT2G38110	4			AT2G45830	5
AT4G18790	2	AT5G58010	4	AT3G06250	6	AT4G38080	11			AT1G76820	1			AT2G40330	4			AT5G06200	6			AT5G26120	1
AT1G06540	11	AT3G18290	2	AT5G19210	1	AT1G02310	4			AT3G60390	4			AT4G36450	3			AT2G44690	4			AT5G24310	4
AT5G39310	6	AT5G02780	1	AT2G31180	4	AT3G02875	1			AT3G47170	6			AT5G42620	2			AT1G14650	2			AT1G07705	2
AT4G15200	4	AT5G38170	6	AT3G13380	4	AT5G37710	2			AT4G39030	1			AT5G59845	5			AT3G13280	6			AT1G56150	4
AT5G05070	4	AT4G32030	9	AT1G03470	5	AT5G58120	9			AT1G07270	1			AT3G47960	5			AT5G54630	4			AT1G24625	6
AT5G20340	4	AT3G06030	2	AT5G50390	4	AT3G19120	2			AT1G05900	1			AT1G27770	2			AT5G22300	1			AT5G65230	4
AT4G09950	2	AT1G16710	2	AT5G59680	6	AT4G23860	2			AT5G63100	3			AT5G35520	4			AT3G26085	1			AT2G03670	1
AT1G70170	4	AT1G15710	1	AT2G18050	3	AT1G33700	1			AT5G42180	5			AT1G78490	6			AT1G77830	9			AT3G22350	11
AT1G62450	2	AT1G73640	2	AT3G23290	4	AT1G09190	4			AT5G56080	1			AT2G32000	1			AT4G16143	2			AT5G06550	2
AT1G44120	3	AT1G76740	8	AT5G46560	4	AT1G07980	2			AT1G03990	1			AT1G19740	1			AT4G21550	3			AT5G56920	11
AT5G41780	8	AT5G62180	4	AT3G24150	5	AT5G66055	1			AT4G28500	4			AT4G01970	3			AT2G32415	1			AT1G03790	3
AT3G26880	7	AT4G25610	4	AT1G50630	4	AT2G28880	1			AT5G45080	8			AT2G24220	5			AT5G57345	6			AT1G44830	4
AT3G42880	5	AT5G18510	6	AT5G06680	2	AT2G14560	4			AT3G52130	7			AT4G14580	5			AT3G26590	6			AT3G57720	6
AT3G05820	4	AT4G25770	2	AT3G58790	6	AT1G09420	2			AT1G64830	4			AT1G30240	2			AT4G13550	1			AT5G59190	6
AT1G12070	2	AT3G46180	2	AT3G17680	6	AT5G14720	3			AT5G17570	1			AT2G38010	1			AT1G50350	9			AT4G14150	2
AT4G27110	4	AT4G23960	5	AT5G02860	2	AT5G52050	4			AT5G62030	1			AT1G55830	2			AT5G48380	4			AT3G52270	2
AT5G19360	4	AT5G13910	4	AT1G77630	1	AT1G60430	2			AT2G47260	4			AT4G35725	11			AT1G80720	2			AT4G38390	4
AT2G03840	4	AT5G60070	6	AT1G07090	4	AT1G15700	1			AT3G55890	2			AT1G67830	5			AT2G01710	4			AT1G15600	4
AT3G27410	11	AT2G01480	4	AT4G21890	5	AT5G04340	5			AT5G08440	4			AT1G26920	7			AT1G28420	3			AT1G10810	4
AT5G42170	6	AT1G32920	9	AT3G57760	6	AT3G03750	2			AT5G45070	8			AT4G01080	4			AT1G24240	1			AT1G27570	2
AT2G40990	4	AT4G23640	4	AT4G21390	6	AT3G01930	4			AT5G58003	2			AT4G23520	4			AT2G07170	3			AT3G06870	13
AT3G11740	4	AT5G66100	2	AT1G17180	6	AT5G06180	1			AT2G01920	4			AT4G27730	4			AT1G54960	2			AT1G69830	1
AT4G08670	4	AT3G27440	2	AT3G47530	6	AT2G45830	5			AT1G78340	6			AT1G26795	7			AT1G60570	9			AT1G69480	2
AT2G46300	6	AT1G60430	2	AT2G20875	4	AT5G59240	2			AT3G42670	2			AT3G55160	2			AT1G64640	5			AT3G16330	6
AT4G15980	6	AT4G04080	1	AT3G12750	4	AT1G30870	5			AT1G30870	5			AT5G04470	11			AT1G06240	1			AT5G25480	1
AT5G55980	7	AT3G21220	4	AT4G32970	2	AT3G17830	1			AT1G14130	2			AT1G56620	11			AT5G58080	3			AT4G27420	3
AT1G24620	2	AT5G02420	4	AT4G29430	2	AT3G07930	1			AT5G24590	6			AT1G60090	5			AT1G01740	4			AT1G05510	1
AT4G04980	3	AT1G51690	2	AT2G36590	4	AT1G68020	4			AT2G23270	9			AT2G23990	6			AT5G33280	2			AT1G25330	4
AT2G28355	11	AT5G66930	2	AT3G56060	4	AT1G01725	8			AT2G44790	5			AT5G56720	1			AT3G14380	6			AT5G58850	2
AT1G50610	4	AT5G19070	1	AT1G24735	1	AT2G27760	1			AT5G04310	6			AT4G30670	13			AT5G16230	1			AT1G80370	3
AT2G47340	6	AT5G63220	2	AT1G06730	1	AT4G15830	2			AT3G26910	4			AT4G28560	4			AT2G22890	1			AT1G23420	6
AT2G21480	4	AT2G17090	4	AT4G02280	4	AT1G16830	4			AT5G27320	4			AT1G30210	4			AT3G15810	6			AT5G08230	2
AT3G04690	4	AT1G12880	3	AT1G77890	4	AT4G28230	7			AT2G04430	2			AT1G80050	1			AT3G21090	4			AT1G48180	11
AT2G21990	4	AT2G25160	7	AT1G12930	2	AT4G26220	1			AT4G01120	3			AT2G34710	4			AT5G06820	4			AT3G60840	4
AT4G10010	4	AT2G18340	1	AT1G62500	6	AT5G55210	8			AT4G21100	2			AT3G21660	2			AT2G20960	8			AT4G01280	3
AT4G38230	4	AT1G48100	4	AT2G36220	7	AT1G11900	2			AT3G26990	2			AT1G41830	5			AT1G50400	2			AT5G23580	4
AT5G17480	2	AT4G31875	12	AT3G45050	4	AT1G15480	4			AT4G39630	6			AT5G56510	2			AT1G73700	4			AT2G24310	11
AT2G19000	6	AT2G43590	4	AT3G63420	6	AT2G36740	2			AT3G01500	4			AT1G20800	11			AT1G74990	2			AT5G59350	6
AT5G51030	2	AT5G13550	1	AT2G02410	1	AT2G34450	4			AT1G50360	2			AT1G32375	11			AT4G05400	4			AT1G32940	4
AT3G60570	4	AT3G15280	9	AT2G27775	9	AT3G06740	3			AT2G45170	2			AT5G16200	7			AT5G56920	11			AT2G36550	2
AT4G28000	4	AT1G17440	2	AT2G41520	2	AT1G13750	2			AT5G42080	2			AT5G44850	11			AT4G12880	5			AT4G30700	4
AT3G06830	6	AT1G72960	2	AT1G66090	9	AT5G23080	2			AT5G07040	4			AT5G06630	11			AT3G56330	1			AT4G04760	6
AT2G07560	4	AT5G58690	4	AT5G63650	4	AT5G48000	6			AT1G05150	1			AT5G49990	4			AT5G62810	2			AT5G66800	6
AT3G46520	4	AT3G08810	9	AT1G01900	4	AT4G35050	2			AT4G15460	12			AT3G14090	6			AT5G59190	6			AT3G47460	1
AT1G28550	2	AT1G13640	3	AT3G25540	2	AT3G04060	4			AT5G17860	2			AT2G43660	4			AT1G03055	1			AT4G20420	11
AT2G22180	6	AT1G16560	2	AT1G53300	2	AT2G30470	3			AT5G46550	4			AT5G24316	11			AT1G14900	6			AT3G62320	4
AT4G18395	9	AT4G36600	5	AT3G46700	6	AT1G27640	13			AT2G26390	1			AT5G09960	6			AT4G02340	1			AT3G15420	4
AT3G18810	4	AT1G68370	1	AT5G39030	6	AT1G74690	4			AT1G67210	2			AT1G09200	2			AT1G15600	4			AT5G06960	6
AT3G59830	2	AT4G36630	2	AT4G16670	4	AT5G42180	5			AT4G29770	11			AT2G38660	1			AT5G11460	6			AT4G21850	1
AT1G18990	4	AT2G47020	1	AT2G35960	6	AT1G18090	1			AT5G39380	6			AT1G31150	8			AT5G11160	1			AT2G21320	4
AT1G69050	11	AT4G22260	1	AT3G29010	1	AT4G36710	4			AT1G54120	8			AT5G52380	2			AT1G76580	6			AT5G42540	2
AT3G52620	9	AT2G41940	4	AT3G27870	3	AT2G33170	4			AT2G35160	4			AT5G38850	9			AT5G58850	2			AT1G76740	8
AT1G10620	4	AT1G54240	6	AT5G62920	4	AT1G22885	12			AT1G28050	4			AT3G28030	2			AT3G50730	4			AT4G35590	3
AT1G79860	4	AT3G05100	1	AT5G66520	4	AT5G47380	6			AT4G09680	4			AT3G27560	4			AT3G28230	2			AT1G22550	4
AT2G19050	6	AT1G21010	6	AT1G60770	6	AT1G34760	2			AT4G28950	4			AT5G20110	2			AT2G41010	7			AT5G07380	5
AT1G52680	7	AT2G26570	6	AT1G48760	2	AT4G28780	4			AT1G49910	2			AT1G11120	5			AT4G39070	4			AT1G30550	1
AT5G09550	2	AT5G14470	1	AT2G18750	4	AT1G59510	3			AT5G38220	4			AT2G36400	4			AT5G25890	5			AT4G23070	4
AT4G14810	13	AT4G23070	4	AT2G29995	11	AT1G09940	1			AT3G13280	6			AT3G57810	2			AT2G46820	3			AT3G47660	4
AT3G28150	4	AT3G24280	12	AT4G16000	11	AT3G18270	1			AT2G20250	9			AT2G02370	1			AT5G49440	12			AT3G54140	4
AT2G41860	4	AT3G12470	6	AT5G11600	3	AT3G13610	4			AT3G50480	11			AT5G64100	4			AT4G04960	6			AT2G16970	1
AT4G28280	4	AT2G45490	2	AT5G50340	1	AT1G62290	2			AT5G24230	4			AT5G06810	4			AT5G66470	1			AT2G29940	4
AT5G61710	11	AT2G01090	2	AT3G49890	6	AT1G17720	2			AT5G66280	1			AT3G56130	1			AT1G73260	6			AT1G11440	6
AT4G25590	4	AT2G15695	2	AT2G28940	4	AT3G48120	4			AT2G17620	2			AT1G13930	8			AT4G16770	1			AT3G07440	6
AT3G05150	4	AT1G25370	4	AT1G05340	11	AT4G16563	4			AT2G31050	4			AT3G10890	4			AT1G09550	6			AT3G51090	2
AT3G61230	4	AT3G52450	4	AT5G26230	6	AT1G11600	5			AT4G21070	2			AT4G33050	6			AT4G20280	2			AT5G30500	2
AT2G03410	2	AT3G49860	2	AT4G23810	5	AT2G38770	2			AT5G04210	2			AT4G39920	2			AT2G40810	2			AT1G25320	4
AT5G44300	4	AT1G75840	4	AT5G47820	2	AT3G54630	2			AT5G34870	11			AT5G44480	1			AT1G30660	1			AT1G13950	2
AT1G19640	6	AT3G47660	4	AT1G56510	9	AT1G02370	6			AT5G53670	9			AT5G45420	2			AT3G57180	1			AT1G57790	6
AT1G47280	11	AT3G05710	2	AT3G10960	1	AT1G20870	4			AT3G07800	1			AT5G11690	2			AT2G44030	9			AT3G18295	6
AT2G46860	3	AT5G02830	2	AT5G48800	4	AT3G28340	4			AT1G74120	3			AT2G31170	1			AT5G66800	6			AT3G17630	4
AT5G26060	8	AT1G68710	3	AT3G44970	6	AT5G60400	9			AT3G45430	6			AT1G10130	2			AT4G03150	1			AT1G22460	4
AT5G42490	3	AT1G29630	1	AT4G38950	4	AT2G16460	2			AT2G01710	4			AT1G06320	6			AT2G24840	6			AT1G16360	2
AT1G70540	7	AT4G01070	6	AT2G34050	2	AT5G28290	2			AT2G04340	4			AT3G28050	7			AT3G47460	1			AT1G78940	6
AT3G54240	5	AT3G11420	4	AT4G25990	4	AT3G04880	1			AT2G05940	4			AT4G13630	4			AT3G15420	4			AT1G73860	4
AT1G49270	4	AT3G44430	13	AT5G16570	2	AT3G54170	2			AT2G14850	2			AT2G26730	4			AT1G64530	4			AT3G01620	1
AT4G39110	4	AT1G04090	1	AT4G28490	4	AT2G21070	1			AT3G55950	4			AT1G17430	4			AT3G20930	4			AT5G27870	6
AT3G19310	1	AT1G07220	5	AT5G38780	6	AT2G28200	6			AT1G79770	4			AT3G15940	1			AT4G04080	1			AT5G51620	4
AT3G01250	11	AT3G52080	4	AT3G24140	4	AT5G45070	8			AT1G54960	2			AT4G05620	11			AT2G30740	4			AT1G09700	4
AT1G52580	4	AT2G46270	3	AT1G33790	6	AT5G24310	4			AT5G53660	4			AT3G19440	1			AT1G50110	1			AT1G03360	1
AT4G07960	4	AT4G36350	4	AT1G15080	4	AT1G77420	4			AT2G25620	3			AT1G15520	4			AT1G72960	2			AT2G06090	7
AT5G16500	4	AT3G16270	2	AT5G67630	1	AT4G22130	4			AT5G58180	2			AT3G05080	13			AT1G22710	2			AT4G09090	4
AT2G28180	6	AT4G30060	4	AT1G52690	6	AT3G09880	2			AT1G60570	9			AT3G26700	5			AT3G07440	6			AT3G07590	2
AT3G02810	4	AT2G29940	4	AT4G38400	6	AT5G38150	6			AT1G04030	4			AT3G54200	4			AT5G30500	2			AT5G04020	6
AT3G28840	11	AT1G23210	6	AT1G07990	2	AT2G18890	4			AT2G47620	2			AT1G03400	6			AT5G02370	2			AT3G09210	1
AT2G18180	6	AT2G36190	4	AT1G68810	5	AT5G67160	6			AT1G55050	5			AT5G63010	2			AT3G54930	2			AT4G11130	2
AT2G46360	11	AT4G20390	6	AT1G50700	4	AT3G24506	4			AT1G49530	1			AT5G34930	1			AT1G06750	4			AT1G76405	3
AT3G02480	8	AT5G17610	3	AT2G20650	2	AT5G39710	4			AT5G41580	2			AT4G20050	2			AT1G26320	6			AT5G11970	4
AT1G17540	6	AT3G14450	2	AT4G05200	7	AT1G30600	1			AT1G61370	6			AT3G23730	6			AT1G19940	6			AT1G09370	9
AT5G27980	4	AT4G17160	2	AT4G36010	6	AT5G50410	4			AT1G80080	4			AT4G28270	2			AT3G28490	3			AT3G56610	11
AT4G27790	2	AT1G03060	2	AT4G14605	3	AT5G40380	6			AT4G18740	7			AT5G04030	11			AT3G22360	1			AT3G20100	5
AT3G04360	4	AT1G12400	2	AT5G49960	1	AT4G23490	4			AT4G37980	3			AT4G36920	3			AT1G16290	4			AT4G17540	6
AT5G39420	4	AT5G13700	2	AT4G39770	4	AT5G41150	1			AT4G07400	2			AT1G05370	2			AT5G48270	4			AT1G09415	11
AT4G00350	6	AT4G33150	1	AT2G26710	6	AT1G29720	6			AT4G34500	4			AT4G22770	5			AT5G25530	2			AT3G02120	7
AT5G59370	4	AT2G21430	2	AT5G09320	2	AT5G13090	6			AT5G27420	4			AT5G22970	11			AT1G18280	6			AT1G58250	2
AT3G03800	3	AT5G03600	4	AT2G47160	2	AT4G18740	7			AT5G38690	2			AT1G11755	2			AT3G20200	6			AT3G50380	4
AT2G07040	4	AT4G18950	2	AT4G10390	4	AT2G36080	4			AT2G27990	4			AT1G01970	4			AT5G35090	7			AT3G48500	3
AT5G53820	8	AT1G07030	2	AT3G55350	2	AT1G27910	4			AT3G27000	2			AT1G72250	2			AT1G76640	4			AT3G25740	1
AT4G11760	11	AT1G08730	4	AT5G46450	8	AT5G57590	1			AT1G48870	3			AT5G60610	9			AT2G33270	1			AT3G01160	2
AT4G04930	1	AT3G51090	2	AT5G04230	1	AT2G38410	2			AT1G32730	4			AT4G11610	6			AT1G74000	4			AT1G61870	5
AT3G20530	4	AT2G38180	2	AT4G01860	1	AT3G44680	2			AT2G46240	4			AT3G61550	4			AT2G44560	4			AT5G38330	9
AT5G12180	4	AT2G31270	3	AT2G32990	6	AT1G75960	1			AT5G10900	2			AT5G01930	4			AT2G23900	4			AT3G04890	1
AT1G11770	7	AT1G27720	2	AT4G01130	4	AT5G38220	4			AT1G63190	8			AT1G27080	5			AT1G13680	1			AT5G47630	1
AT2G33460	6	AT5G35410	4	AT3G55470	2	AT3G03520	1			AT3G09010	4			AT5G42050	4			AT3G51440	4			AT4G26780	1
AT4G03290	2	AT3G63080	1	AT2G22680	2	AT1G21140	1			AT5G12020	4			AT1G71030	4			AT1G14080	4			AT5G05540	2
AT5G28680	4	AT5G61620	3	AT1G66570	2	AT4G37650	4			AT1G20480	4			AT2G46660	4			AT5G23400	4			AT1G05710	5
AT3G16040	11	AT4G17020	2	AT5G46470	9	AT1G17230	4			AT4G11720	2			AT4G33040	6			AT3G48810	4			AT1G73110	1
AT3G03430	2	AT4G22960	2	AT2G46110	1	AT1G14130	2			AT3G16090	2			AT5G05630	2			AT2G18420	5			AT5G46400	2
AT3G26860	9	AT5G61780	2	AT3G06200	1	AT5G62070	6			AT3G16320	2			AT1G69040	4			AT3G17230	8			AT3G16000	4
AT1G30710	7	AT5G14180	2	AT5G17690	2	AT1G27600	2			AT2G43050	6			AT2G43610	5			AT5G57390	4			AT2G26670	1
AT5G39400	2	AT2G33240	4	AT5G01550	6	AT2G47620	2			AT4G22070	4			AT5G48120	2			AT1G65445	4			AT2G07340	2
AT3G43120	4	AT2G39160	11	AT1G78430	6	AT1G78270	6			AT5G59650	6			AT5G33370	4			AT4G10220	6			AT3G18420	1
AT3G20580	4	AT5G24030	1	AT2G01070	2	AT5G48450	4			AT1G73870	4			AT1G71810	1			AT3G02310	6			AT1G23390	4
AT4G39610	4	AT3G07070	4	AT3G02400	1	AT2G38180	2			AT5G54380	4			AT1G71690	4			AT5G63150	11			AT3G57000	1
AT1G19500	11	AT5G05510	2	AT1G12620	7	AT5G54670	2			AT1G61110	4			AT4G26980	3			AT1G14950	8			AT3G01610	1
AT2G26410	4	AT3G15070	4	AT4G18425	5	AT4G28610	4			AT5G43530	2			AT2G30490	4			AT1G53660	2			AT2G02850	4
AT2G33100	4	AT5G67250	2	AT5G13330	4	AT3G15110	3			AT1G74990	2			AT5G05270	4			AT2G46400	5			AT5G03940	1
AT3G20190	4	AT1G12120	6	AT1G68500	9	AT5G06550	2			AT5G42840	11			AT3G62630	5			AT1G64010	4			AT2G36230	1
AT1G03050	4	AT3G25290	5	AT1G61420	7	AT1G32190	4			AT3G22350	11			AT1G15210	4			AT1G53100	4			AT5G61880	2
AT2G13350	4	AT5G66310	4	AT1G31320	4	AT5G51590	4			AT5G25440	4			AT1G21880	1			AT2G07020	6			AT3G46210	1
AT2G18470	4	AT3G60780	4	AT2G06000	4	AT3G01820	1			AT2G40250	4			AT4G38170	6			AT3G26790	4			AT3G61870	1
AT1G13970	2	AT1G64470	2	AT3G22435	4	AT3G01040	4			AT1G59980	1			AT1G26820	2			AT1G10980	2			AT1G72420	1
AT3G04700	5	AT2G42880	4	AT3G54950	4	AT1G64060	4			AT2G37090	2			AT4G12800	1			AT1G49150	11			AT4G07515	8
AT5G38760	7	AT1G17720	2	AT1G67910	7	AT1G68370	1			AT4G26000	3			AT4G26520	2			AT3G49750	4			AT5G53490	1
AT1G25240	4	AT5G05850	1	AT1G68470	6	AT3G17420	4			AT1G74900	4			AT3G15605	6			AT2G24010	4			AT3G19170	1
AT5G18910	4	AT1G04600	4	AT3G15720	5	AT1G27730	6			AT5G64480	7			AT5G44740	1			AT4G02670	4			AT5G02120	3
AT1G67290	4	AT2G32670	3	AT3G44610	4	AT1G20640	4			AT4G14150	2			AT5G11940	4			AT5G58400	5			AT5G02150	2
AT3G28980	11	AT1G15230	6	AT1G01830	2	AT5G44510	9			AT3G52270	2			AT3G20700	11			AT3G51540	6			AT2G21740	6
AT1G01310	4	AT5G17060	2	AT1G26380	7	AT3G06300	3			AT4G37370	7			AT3G05470	6			AT1G12180	11			AT2G17340	1
AT3G62640	4	AT5G02370	2	AT5G05450	2	AT2G38610	2			AT5G12030	4			AT1G75130	6			AT4G17860	6			AT5G42270	1
AT5G23270	4	AT1G13950	2	AT3G52480	9	AT5G22250	2			AT4G23000	1			AT1G27510	2			AT4G03450	6			AT5G54180	3
AT5G62750	11	AT2G44190	4	AT3G49780	11	AT5G14950	2			AT5G19700	4			AT5G12930	4			AT5G46670	11			AT3G27200	4
AT5G20390	4	AT4G16860	8	AT2G01740	5	AT1G65380	4			AT2G28620	2			AT2G20070	11			AT4G17505	6			AT2G01210	4
AT5G15140	1	AT5G14870	4	AT5G59000	4	AT1G62830	2			AT5G61640	1			AT5G19110	6			AT5G03795	4			AT3G11590	4
AT1G68110	4	AT2G29500	6	AT2G46380	1	AT2G41010	7			AT5G05390	5			AT1G21580	6			AT1G16190	2			AT4G33500	2
AT5G50830	11	AT3G56240	2	AT2G15320	4	AT5G14470	1			AT5G03415	2			AT5G09220	4			AT5G60630	11			AT1G12270	1
AT1G66210	4	AT2G17290	4	AT5G42140	4	AT1G60890	3			AT2G37910	11			AT1G72260	6			AT1G19060	11			AT4G16690	6
AT3G17060	4	AT1G79110	4	AT5G67210	4	AT1G33060	6			AT1G27570	2			AT3G04350	1			AT5G11540	1			AT5G04740	1
AT1G35490	4	AT4G33160	4	AT4G08940	4	AT3G63080	1			AT1G09190	4			AT3G26770	5			AT3G16980	1			AT2G31970	1
AT1G01980	7	AT5G23750	4	AT5G58390	5	AT3G11620	2			AT3G26480	1			AT3G25560	4			AT3G24270	13			AT1G51110	1
AT2G26850	4	AT1G70420	6	AT3G04580	1	AT1G05900	1			AT4G00850	2			AT4G18390	4			AT5G62800	5			AT5G43150	6
AT3G52600	4	AT5G60120	6	AT2G19580	4	AT1G61260	6			AT4G37590	4			AT5G45910	6			AT3G61090	6			AT5G04260	1
AT3G20220	4	AT2G39130	4	AT3G48350	5	AT1G69890	4			AT2G43690	6			AT3G20840	4			AT5G09360	5			AT3G21620	5
AT2G05850	5	AT3G18295	6	AT4G30080	4	AT3G18160	2			AT3G08020	2			AT1G52990	1			AT5G23260	4			AT2G43560	1
AT2G02720	6	AT5G59610	1	AT1G04220	4	AT1G23010	1			AT1G05920	8			AT1G11050	4			AT3G11550	6			AT5G44785	3
AT3G02970	4	AT3G54930	2	AT2G27420	6	AT5G62950	2			AT3G28220	7			AT5G22270	6			AT5G02000	11			AT3G05810	4
AT3G23170	11	AT3G24120	4	AT1G20030	6	AT2G11810	1			AT5G52310	9			AT4G28220	2			AT2G35310	6			AT2G21440	1
AT3G62180	9	AT5G65090	4	AT5G24010	4	AT1G10870	2			AT3G29200	1			AT5G07990	4			AT5G51620	4			AT2G43800	4
AT1G49490	4	AT1G54460	4	AT3G46290	4	AT5G52810	1			AT2G21300	4			AT5G01480	11			AT4G29940	2			AT1G11260	4
AT5G54095	11	AT3G52720	5	AT3G50300	6	AT5G60980	2			AT3G48490	9			AT4G00700	6			AT5G16950	4			AT4G31560	6
AT1G23350	8	AT1G23800	1	AT2G17110	5	AT5G35410	4			AT1G03180	3			AT4G31910	4			AT1G03360	1			AT3G27280	2
AT3G25170	9	AT5G66750	2	AT3G30340	6	AT5G58300	4			AT5G61890	4			AT4G30430	4			AT3G07590	2			AT1G80440	4
AT4G27580	11	AT3G18570	4	AT3G54990	6	AT1G77480	3			AT1G70200	4			AT4G09970	7			AT3G09210	1			AT2G39450	2
AT2G16730	6	AT5G47430	2	AT5G60970	4	AT1G51420	1			AT1G22150	4			AT4G34740	1			AT1G76405	3			AT2G34357	2
AT5G48140	6	AT2G24320	4	AT5G04890	6	AT5G08600	2			AT3G18720	6			AT1G13580	2			AT3G20100	5			AT2G21630	2
AT3G25165	9	AT1G54740	6	AT1G14780	4	AT5G16520	6			AT5G26720	11			AT3G25890	4			AT4G17540	6			AT1G16350	1
AT3G17980	6	AT5G09800	4	AT1G28570	6	AT5G47450	4			AT3G21960	7			AT3G10700	1			AT1G09415	11			AT2G28890	4
AT3G28790	11	AT3G17440	2	AT4G01720	4	AT2G47260	4			AT4G24300	6			AT5G06140	2			AT1G58250	2			AT3G14110	3
AT1G14420	6	AT5G23130	2	AT5G43740	6	AT5G67100	1			AT1G33060	6			AT5G01360	6			AT3G50380	4			AT3G06220	6
AT4G36490	6	AT2G44710	2	AT4G12840	4	AT5G19480	4			AT3G60840	4			AT1G14380	4			AT3G48500	3			AT5G61770	2
AT1G54070	6	AT3G61170	4	AT5G46790	4	AT2G41350	2			AT4G39590	8			AT2G23970	1			AT1G03190	1			AT5G41770	2
AT3G28830	11	AT3G17630	4	AT5G53770	2	AT2G07170	3			AT4G01280	3			AT1G62350	4			AT4G15800	6			AT1G61400	6
AT3G05930	5	AT3G12160	2	AT1G18840	4	AT4G21380	6			AT5G25370	4			AT5G64260	4			AT3G25740	1			AT3G62920	6
AT4G02250	7	AT2G24260	4	AT1G71400	8	AT1G13000	4			AT2G24080	7			AT1G59870	4			AT3G01160	2			AT3G52750	1
AT4G35010	6	AT2G19010	6	AT1G08800	4	AT1G64440	1			AT2G25510	13			AT2G40100	3			AT1G61870	5			AT4G29285	11
AT2G02140	6	AT3G15060	2	AT3G44720	1	AT3G14760	5			AT2G31420	7			AT3G04540	12			AT3G04890	1			AT1G72450	4
AT3G01240	11	AT3G46230	6	AT2G23180	6	AT3G16270	2			AT3G06300	3			AT1G51170	2			AT5G47630	1			AT3G53700	4
AT3G43860	6	AT5G02840	3	AT3G12500	5	AT1G34200	1			AT3G53790	3			AT2G30790	1			AT4G19380	1			AT1G44910	2
AT5G39880	11	AT2G40790	2	AT1G68060	4	AT1G02090	2			AT4G18350	4			AT1G14240	2			AT4G26780	1			AT2G30695	1
AT1G28270	6	AT1G77730	2	AT5G57970	1	AT2G25270	4			AT3G49220	6			AT1G72820	2			AT5G05540	2			AT4G04950	1
AT4G24640	9	AT2G17440	1	AT5G65140	4	AT1G03055	1			AT1G49500	11			AT3G44820	4			AT1G05710	5			AT5G50000	4
AT2G24450	4	AT1G10680	4	AT4G29240	4	AT3G51450	4			AT5G49150	1			AT5G26040	1			AT3G16000	4			AT2G32580	5
AT2G45800	4	AT4G35280	4	AT3G15300	4	AT3G09780	4			AT1G09930	4			AT3G61450	3			AT2G26670	1			AT3G29030	5
AT1G29140	5	AT2G38410	2	AT4G25480	5	AT5G64560	3			AT1G34070	6			AT5G49180	6			AT2G07340	2			AT5G06190	13
AT3G05610	6	AT5G20370	6	AT1G71060	6	AT5G04320	6			AT4G33980	7			AT2G02020	4			AT3G18420	1			AT1G48050	2
AT5G61720	11	AT3G18360	4	AT4G24240	6	AT4G20280	2			AT4G04760	6			AT4G22280	7			AT3G57000	1			AT5G45600	2
AT3G13400	6	AT4G36800	2	AT2G37300	11	AT4G25770	2			AT5G43030	11			AT3G43290	13			AT3G01610	1			AT4G25870	4
AT1G55570	6	AT1G50640	4	AT5G06300	5	AT5G15240	4			AT2G47810	4			AT2G04500	11			AT2G33990	4			AT4G15040	6
AT5G07430	4	AT3G09520	6	AT5G12220	2	AT4G18300	1			AT1G31070	1			AT3G62680	7			AT5G03940	1			AT5G37590	1
AT3G13390	6	AT1G06750	4	AT3G51790	1	AT5G54650	6			AT3G09590	4			AT5G05300	11			AT2G36230	1			AT5G64840	1
AT3G62170	6	AT1G80160	1	AT5G40060	9	AT2G16980	1			AT3G05320	2			AT1G30490	4			AT5G61880	2			AT2G27830	5
AT5G47000	5	AT5G01010	3	AT4G12640	2	AT4G30400	4			AT5G43745	1			AT3G60320	4			AT3G46210	1			AT1G18640	1
AT3G62710	4	AT5G14950	2	AT3G25620	3	AT1G31730	2			AT1G30660	1			AT5G43850	2			AT2G25830	1			AT2G31340	4
AT3G01700	12	AT3G14205	2	AT4G16146	4	AT5G10650	4			AT1G07060	6			AT1G56100	9			AT3G61870	1			AT5G65430	3
AT3G07820	6	AT2G45610	4	AT4G36030	4	AT3G57710	6			AT2G44030	9			AT3G21420	6			AT1G72420	1			AT1G50960	4
AT1G02790	6	AT1G04880	2	AT4G36400	1	AT1G36070	2			AT4G39380	3			AT1G03660	8			AT3G51280	1			AT5G22320	1
AT1G10770	9	AT2G37550	2	AT3G55270	2	AT4G34290	1			AT2G17900	2			AT1G31450	4			AT5G53490	1			AT4G19160	1
AT3G01270	6	AT1G26320	6	AT5G15010	6	AT5G61010	6			AT2G05160	4			AT1G67600	1			AT2G28740	2			AT2G40650	2
		AT4G28290	11	AT5G61340	6	AT1G21050	4			AT2G17180	4			AT1G75310	4			AT3G19170	1			AT4G23890	1
		AT1G22460	4	AT4G32450	4	AT5G57630	4			AT3G55940	4			AT3G05460	11			AT5G02120	3			AT1G70560	2
		AT2G27030	2	AT5G05470	1	AT1G07430	4			AT1G45180	4			AT2G26950	4			AT5G02150	2			AT1G05190	1
		AT5G57655	1	AT4G00180	6	AT3G20660	2			AT4G21490	2			AT5G65280	1			AT2G17340	1			AT4G16155	1
		AT1G19940	6	AT2G32160	2	AT3G13310	1			AT1G75110	2			AT2G21610	4			AT5G42270	1			AT2G44020	2
		AT3G28490	3	AT5G40910	9	AT1G06240	1			AT5G42830	6			AT3G28940	1			AT5G54180	3			AT2G23670	7
		AT1G33290	1	AT5G65410	4	AT1G76700	2			AT1G11220	6			AT3G49300	11			AT3G27200	4			AT3G61350	4
		AT3G28340	4	AT3G62930	6	AT5G59800	8			AT4G26830	4			AT4G03100	2			AT2G45400	4			AT4G27380	6
		AT3G09550	6	AT3G09540	6	AT1G18870	1			AT3G60760	13			AT5G64360	4			AT3G11590	4			AT3G62000	1
		AT5G60260	13	AT1G78110	6	AT4G20390	6			AT5G02990	7			AT4G24480	4			AT4G33500	2			AT2G41120	1
		AT5G54650	6	AT4G17150	1	AT1G61370	6			AT1G59660	2			AT4G09490	6			AT1G12270	1			AT3G45970	5
		AT2G20740	3	AT5G17450	6	AT5G40280	2			AT5G53510	4			AT3G59690	4			AT4G16690	6			AT3G09650	4
		AT3G03810	4	AT5G49470	4	AT4G12700	4			AT1G35530	1			AT1G11410	6			AT5G04740	1			AT4G25730	1
		AT5G40645	4	AT2G05120	2	AT3G55530	2			AT5G38170	6			AT3G02640	6			AT1G51110	1			AT5G22370	2
		AT1G35670	4	AT2G19780	4	AT2G30070	4			AT3G06030	2			AT5G41460	4			AT5G04260	1			AT2G34640	4
		AT1G04760	3	AT4G31270	4	AT2G45430	7			AT5G51590	4			AT5G02030	5			AT2G43560	1			AT5G64720	6
		AT2G37670	4	AT3G49390	2	AT2G45880	4			AT5G62180	4			AT3G45900	4			AT5G44785	3			AT2G26810	1
		AT3G25600	2	AT5G03190	4	AT3G30180	4			AT4G25610	4			AT3G08840	1			AT3G05810	4			AT2G34680	1
		AT4G35500	2	AT1G71850	6	AT1G01290	1			AT5G18510	6			AT5G24390	2			AT2G21440	1			AT1G79200	2
		AT3G20660	2	AT5G46240	4	AT1G72630	3			AT4G23960	5			AT5G09630	2			AT1G11260	4			AT5G19300	1
		AT3G18040	4	AT5G17980	4	AT4G00900	2			AT1G60060	4			AT1G06840	4			AT4G31560	6			AT1G48170	2
		AT5G39650	5	AT5G55600	4	AT3G19510	2			AT4G35590	3			AT2G35670	2			AT3G27280	2			AT3G58780	4
		AT2G38905	1	AT1G53570	4	AT5G51460	4			AT1G27640	13			AT1G24190	2			AT2G39450	2			AT5G50310	2
		AT5G14720	3	AT5G47940	4	AT5G44260	3			AT5G60070	6			AT5G54510	5			AT1G49820	1			AT3G24510	11
		AT2G03060	4	AT1G60680	4	AT3G61900	6			AT2G01480	4			AT2G18720	1			AT2G34357	2			AT2G44510	2
		AT1G16360	2	AT5G24290	4	AT1G03060	2			AT3G27440	2			AT4G01500	4			AT1G16350	1			AT3G26930	11
		AT2G19180	6	AT5G52630	4	AT2G34200	4			AT5G02420	4			AT1G01630	2			AT3G14110	3			AT3G08820	4
		AT3G19930	4	AT2G48030	1	AT5G57580	4			AT2G17090	4			AT5G45830	4			AT5G61770	2			AT2G37600	2
		AT4G28680	1	AT1G03560	4	AT4G05040	6			AT2G18340	1			AT1G77030	1			AT5G41770	2			AT4G00880	5
		AT3G03080	6	AT5G13460	4	AT3G22260	4			AT2G45430	7			AT3G62060	6			AT1G61400	6			AT3G06950	1
		AT2G20670	4	AT2G23170	5	AT1G54340	1			AT1G50110	1			AT5G62480	5			AT3G52750	1			AT1G31770	4
		AT3G22360	1	AT5G04980	4	AT3G26910	4			AT3G15280	9			AT2G42200	4			AT3G53700	4			AT5G19960	1
		AT2G41980	5	AT5G13570	1	AT5G14370	4			AT3G08810	9			AT1G63730	9			AT1G44910	2			AT4G15440	1
		AT5G10650	4	AT5G12420	4	AT5G37380	4			AT4G36600	5			AT2G15900	2			AT3G51720	6			AT3G62620	7
		AT3G28630	4	AT1G30840	5	AT1G48370	4			AT1G54240	6			AT5G14100	1			AT2G30695	1			AT3G20210	1
		AT1G22130	4	AT2G32290	3	AT4G18140	2			AT1G21010	6			AT2G32150	4			AT4G04950	1			AT1G36390	1
		AT4G23490	4	AT1G51890	6	AT4G37050	6			AT3G24280	12			AT5G25090	6			AT2G27150	2			AT4G37490	2
		AT3G01820	1	AT5G01370	9	AT3G02950	2			AT3G12470	6			AT3G50700	4			AT5G06190	13			AT3G07750	1
		AT1G78940	6	AT4G21600	1	AT1G63100	4			AT5G25800	2			AT5G15760	1			AT1G48050	2			AT1G66180	4
		AT3G56960	4	AT1G29460	6	AT5G66930	2			AT1G51790	6			AT3G03590	1			AT5G45600	2			AT3G17080	7
		AT3G16380	2	AT4G21680	4	AT2G03280	4			AT2G45490	2			AT2G37210	5			AT4G25870	4			AT1G70760	1
		AT2G01670	3	AT1G74740	4	AT5G66060	3			AT1G31120	4			AT1G32690	6			AT5G37590	1			AT4G00020	2
		AT1G71880	2	AT3G57780	4	AT3G16690	6			AT1G52520	6			AT3G51400	7			AT5G64840	1			AT5G56090	1
		AT2G16750	4	AT4G17960	4	AT1G66760	4			AT1G29630	1			AT5G16530	4			AT2G27830	5			AT1G12050	1
		AT5G66740	5	AT5G23690	1	AT4G35335	2			AT1G04090	1			AT3G08620	2			AT1G01600	4			AT3G14690	6
		AT4G22490	6	AT3G56230	2	AT5G44090	2			AT3G52080	4			AT1G49570	4			AT1G18640	1			AT1G27210	3
		AT4G24580	2	AT5G19875	6	AT5G56130	1			AT4G36350	4			AT5G09400	4			AT5G65430	3			AT2G42620	4
		AT1G23750	1	AT5G10320	1	AT2G06510	2			AT4G30060	4			AT3G55480	2			AT1G66330	4			AT1G03830	2
		AT1G51260	2	AT1G34380	1	AT1G08720	4			AT1G23210	6			AT3G54610	2			AT5G22320	1			AT1G04645	7
		AT1G16290	4	AT5G25080	2	AT2G34500	1			AT2G36190	4			AT3G16520	6			AT4G03510	2			AT1G60985	11
		AT5G62460	5	AT3G26320	6	AT3G53620	3			AT4G17160	2			AT5G23320	1			AT4G19160	1			AT4G30360	4
		AT1G75160	5	AT2G35620	4	AT1G12400	2			AT5G13700	2			AT1G32330	3			AT1G13810	1			AT3G62410	1
		AT5G25880	1	AT5G39860	6	AT5G25890	5			AT5G03600	4			AT2G21655	7			AT1G05190	1			AT1G53020	3
		AT2G21880	2	AT5G24470	3	AT3G18170	4			AT1G08730	4			AT1G04440	4			AT4G16155	1			AT1G59990	1
		AT1G10070	1	AT1G78090	4	AT5G46070	2			AT2G31270	3			AT3G03320	1			AT2G44020	2			AT5G42030	4
		AT5G01700	4	AT4G12010	8	AT3G49210	4			AT1G27720	2			AT4G14760	5			AT2G23670	7			AT5G65420	4
		AT5G67520	1	AT1G27360	6	AT2G36330	6			AT5G61620	3			AT3G61400	6			AT3G61350	4			AT1G47470	7
		AT1G19890	3	AT1G10610	4	AT3G03060	1			AT1G61260	6			AT3G10190	2			AT4G27380	6			AT5G47680	2
		AT5G55490	2	AT2G17880	1	AT5G25360	4			AT4G22960	2			AT1G28030	6			AT2G41120	1			AT1G78550	6
		AT5G20710	4	AT5G37290	2	AT2G20180	4			AT2G39160	11			AT4G10640	4			AT3G45970	5			AT4G16970	1
		AT3G51150	4	AT4G22212	11	AT4G23800	2			AT3G07070	4			AT2G30080	4			AT3G09650	4			AT5G06780	3
		AT4G34490	2	AT2G37880	4	AT3G26760	5			AT5G05510	2			AT2G12480	5			AT4G25730	1			AT1G55120	4
		AT2G31830	2	AT1G18390	4	AT5G58690	4			AT3G60780	4			AT3G23660	2			AT5G22370	2			AT2G31820	6
		AT3G01040	4	AT5G17890	6	AT2G29760	4			AT1G64470	2			AT3G56430	3			AT2G34640	4			AT1G53310	1
		AT5G03240	2	AT3G14680	6	AT2G28760	1			AT1G04600	4			AT5G51600	4			AT2G26810	1			AT5G45610	6
		AT1G05020	4	AT5G19670	4	AT4G10930	4			AT2G32670	3			AT3G29075	6			AT2G34680	1			AT3G13560	4
		AT2G13680	6	AT1G16280	2	AT4G31920	3			AT2G44190	4			AT5G48350	6			AT1G79200	2			AT2G40600	1
		AT3G19010	4	AT5G24580	6	AT2G11520	4			AT5G05550	4			AT5G22980	2			AT5G19300	1			AT4G05390	2
		AT5G11790	2	AT1G52000	6	AT5G66920	6			AT5G14870	4			AT2G46620	4			AT1G48170	2			AT4G31500	6
		AT2G41210	4	AT3G55320	3	AT5G07460	1			AT2G29500	6			AT5G17300	2			AT5G50310	2			AT3G49370	4
		AT5G58700	4	AT3G27580	4	AT3G15060	2			AT1G79110	4			AT1G33560	4			AT2G44510	2			AT2G40110	2
		AT1G64300	2	AT1G71210	4	AT4G16265	1			AT5G65090	4			AT3G10010	1			AT2G37600	2			AT2G20595	11
		AT5G09430	4	AT4G22790	4	AT4G21800	1			AT5G66750	2			AT2G28360	2			AT5G45040	1			AT2G18245	2
		AT5G51460	4	AT5G67390	6	AT3G55850	1			AT3G18570	4			AT1G47128	3			AT4G00880	5			AT2G42110	6
		AT5G15470	4	AT3G29670	6	AT5G39360	4			AT2G24320	4			AT2G40030	1			AT3G06950	1			AT5G17930	2
		AT3G29360	1	AT4G28460	9	AT1G69610	6			AT5G09800	4			AT5G03780	4			AT1G36390	1			AT5G15750	1
		AT1G52570	4	AT3G27610	1	AT2G46735	9			AT5G23130	2			AT1G22015	4			AT3G07750	1			AT5G56610	1
		AT5G48270	4	AT1G20270	3	AT1G04200	2			AT3G61170	4			AT1G29040	1			AT1G66180	4			AT1G50320	1
		AT5G13150	6	AT1G10850	4	AT2G23270	9			AT3G12160	2			AT5G47350	2			AT1G65650	2			AT3G58550	4
		AT5G56160	6	AT2G17740	9	AT4G30410	5			AT2G19010	6			AT3G07650	4			AT3G43920	2			AT4G27390	1
		AT5G25530	2	AT4G30570	2	AT5G63410	4			AT3G46230	6			AT2G40020	7			AT1G70760	1			AT1G72560	2
		AT2G19400	4	AT1G60730	4	AT1G61040	2			AT1G77730	2			AT1G69080	4			AT4G00020	2			AT1G53490	2
		AT3G11850	4	AT1G01440	1	AT4G37430	7			AT1G10680	4			AT1G55265	4			AT5G56090	1			AT5G51560	4
		AT5G45810	5	AT1G04020	2	AT5G26310	6			AT4G35280	4			AT1G73690	2			AT3G18830	4			AT5G64470	4
		AT5G42340	4	AT3G45290	6	AT4G30996	5			AT5G20370	6			AT3G15355	3			AT1G12050	1			AT2G21970	4
		AT1G73860	4	AT3G14280	6	AT2G37400	1			AT3G18360	4			AT1G51140	4			AT3G14690	6			AT4G25100	1
		AT5G57690	2	AT2G05760	4	AT3G59350	4			AT3G09520	6			AT1G76250	4			AT2G29650	2			AT2G04030	2
		AT1G18280	6	AT3G56710	6	AT2G22860	9			AT2G45610	4			AT5G12870	4			AT3G43960	4			AT1G76790	6
		AT1G60240	9	AT3G02170	6	AT1G56010	4			AT1G04880	2			AT4G14815	5			AT1G03830	2			AT1G03980	1
		AT3G20200	6	AT2G03710	6	AT1G07705	2			AT2G38790	9			AT2G41610	6			AT1G69380	1			AT2G45100	1
		AT4G25230	2	AT1G63480	4	AT5G57785	11			AT5G60260	13			AT5G15800	6			AT4G30360	4			AT4G25240	4
		AT4G21990	1	AT2G44940	4	AT5G16590	4			AT1G04760	3			AT1G34440	11			AT3G62410	1			AT1G17020	6
		AT3G57530	4	AT5G58900	4	AT5G11160	1			AT2G37670	4			AT2G22125	2			AT1G59990	1			AT4G21630	4
		AT2G22860	9	AT2G30840	6	AT3G49860	2			AT5G39650	5			AT4G16600	1			AT5G42030	4			AT3G48950	4
		AT2G22340	11	AT2G22470	13	AT3G56330	1			AT2G38905	1			AT5G67110	4			AT5G48720	4			AT3G29375	4
		AT5G35090	7	AT5G53880	9	AT3G27530	2			AT2G03060	4			AT2G33520	11			AT5G65420	4			AT1G52970	7
		AT5G16100	6	AT3G50750	4	AT1G79770	4			AT3G03080	6			AT3G46240	8			AT5G47680	2			AT5G46710	4
		AT4G34440	4	AT5G53320	4	AT3G14180	4			AT1G22130	4			AT3G26370	4			AT1G78550	6			AT2G34900	2
		AT1G09940	1	AT1G01610	4	AT5G05960	4			AT3G16380	2			AT5G53760	6			AT5G06780	3			AT1G04640	1
		AT5G06560	5	AT5G18490	1	AT5G43745	1			AT5G66740	5			AT3G26810	4			AT2G31820	6			AT4G17560	1
		AT1G13890	2	AT1G64590	4	AT1G68990	1			AT4G24580	2			AT5G27510	5			AT1G53310	1			AT3G06910	2
		AT1G03920	4	AT2G24600	1	AT3G57930	6			AT1G51260	2			AT3G10870	6			AT3G54720	1			AT3G55740	4
		AT1G54920	5	AT2G39870	9	AT1G28410	6			AT1G75160	5			AT5G25620	4			AT3G13560	4			AT2G47890	4
		AT5G13990	6	AT2G40230	4	AT5G15170	2			AT5G25880	1			AT4G27640	2			AT5G02560	2			AT3G09900	2
		AT3G51770	1	AT1G08710	4	AT2G16900	4			AT5G01700	4			AT5G38160	6			AT3G49370	4			AT1G68650	1
		AT3G45280	3	AT2G25810	5	AT5G43710	2			AT5G67520	1			AT5G04520	1			AT2G20290	4			AT1G11880	2
		AT3G10460	7	AT2G25980	6	AT2G31070	4			AT1G19890	3			AT1G17970	4			AT2G18245	2			AT5G09830	2
		AT3G07830	6	AT1G48120	2	AT3G59290	2			AT5G55490	2			AT1G12970	1			AT5G17930	2			AT2G29960	1
		AT4G13230	7	AT4G33550	5	AT3G21270	6			AT1G05020	4			AT3G06060	1			AT5G15750	1			AT3G15840	4
		AT1G74490	4	AT4G24210	4	AT4G16800	1			AT1G64300	2			AT1G74800	4			AT5G56610	1			AT1G79380	4
		AT4G33230	6	AT1G48000	6	AT3G44430	13			AT5G09430	4			AT3G51180	4			AT1G50320	1			AT1G77990	4
		AT3G04620	3	AT5G39500	2	AT5G63450	5			AT5G13150	6			AT3G20520	1			AT1G60390	4			AT1G03310	1
		AT3G29060	2	AT5G07630	2	AT1G14770	6			AT5G56160	6			AT5G17170	3			AT5G18460	9			AT1G31800	2
		AT3G09760	3	AT4G26690	1	AT1G51790	6			AT5G45810	5			AT5G43310	4			AT4G27390	1			AT3G12080	1
		AT3G01620	1	AT2G22770	4	AT4G15415	3			AT5G57690	2			AT3G44280	6			AT2G21970	4			AT4G23920	1
		AT1G80660	4	AT2G26650	4	AT4G22490	6			AT1G60240	9			AT3G55680	9			AT4G25100	1			AT5G44150	6
		AT1G04700	4	AT4G15620	6	AT1G78120	2			AT2G22340	11			AT5G60760	1			AT2G04030	2			AT1G68290	1
		AT4G00720	4	AT2G42640	3	AT3G22190	4			AT5G16100	6			AT2G34670	4			AT1G18170	1			AT5G13680	2
		AT1G79910	3	AT1G49580	4	AT1G06510	4			AT4G34440	4			AT5G41320	11			AT1G76790	6			AT4G28706	1
		AT1G49290	6	AT5G10760	4	AT3G46510	4			AT1G13890	2			AT1G48320	1			AT3G08940	3			AT2G24850	2
		AT3G05990	4	AT1G49200	4	AT3G16440	6			AT1G03920	4			AT4G18670	4			AT2G45100	1			AT3G07310	3
		AT1G73630	2	AT5G56860	2	AT4G31460	1			AT5G13990	6			AT5G55950	2			AT4G25240	4			AT3G19100	4
		AT4G35700	6	AT2G35470	7	AT4G40080	4			AT3G51770	1			AT4G01190	4			AT3G01400	4			AT1G74480	3
		AT2G25600	4	AT4G14720	4	AT1G06130	1			AT3G45280	3			AT4G02900	5			AT1G16670	6			AT1G11090	4
		AT1G67810	1	AT3G29770	4	AT5G56240	6			AT3G10460	7			AT1G07540	4			AT2G34900	2			AT4G12890	2
		AT3G13065	4	AT4G20130	3	AT4G17020	2			AT3G07830	6			AT5G59810	4			AT5G48910	6			AT5G42650	1
		AT3G48450	5	AT1G17680	1	AT5G58003	2			AT1G74490	4			AT2G30980	4			AT1G04640	1			AT2G06925	3
		AT5G14890	4	AT1G53160	6	AT4G37190	2			AT4G33230	6			AT1G48780	7			AT4G17560	1			AT3G51690	6
		AT5G03690	2	AT5G44660	6	AT5G62460	5			AT3G04620	3			AT4G08380	13			AT3G55740	4			AT1G30360	4
		AT1G76640	4	AT3G53310	6	AT5G27320	4			AT3G29060	2			AT1G60460	4			AT2G47890	4			AT3G07690	1
		AT5G56640	1	AT3G14560	11	AT3G25070	4			AT1G80660	4			AT1G72860	8			AT3G09900	2			AT1G52930	2
		AT3G59290	2	AT3G09150	1	AT5G27420	4			AT1G04700	4			AT4G26180	2			AT1G11880	2			AT1G73970	3
		AT2G32460	4	AT5G09380	2	AT3G54980	4			AT1G79910	3			AT4G22270	4			AT5G09830	2			AT4G34090	2
		AT4G29340	2	AT2G22970	6	AT4G34500	4			AT1G49290	6			AT2G22600	5			AT2G29960	1			AT5G47750	4
		AT2G26490	4	AT1G30570	4	AT2G31130	7			AT4G35700	6			AT2G27840	4			AT1G79380	4			AT1G16370	2
		AT3G52800	4	AT3G22620	6	AT4G01550	4			AT2G25600	4			AT1G04990	4			AT1G03310	1			AT1G69910	4
		AT3G52460	6	AT5G43080	3	AT5G13780	1			AT3G48450	5			AT5G63530	6			AT1G31800	2			AT1G74970	1
		AT4G25150	4	AT4G02590	4	AT5G01010	3			AT5G14890	4			AT1G20090	4			AT3G12080	1			AT5G48590	3
		AT2G33270	1	AT3G60520	4	AT2G41940	4			AT5G56640	1			AT1G63260	4			AT1G68290	1			AT4G39540	1
		AT5G03760	4	AT3G66652	2	AT4G34160	4			AT2G32460	4			AT1G18050	2			AT2G16780	2			AT5G27395	1
		AT3G21180	4	AT5G24270	4	AT3G03550	4			AT4G29340	2			AT5G67080	4			AT1G23220	2			AT2G40300	2
		AT1G74000	4	AT1G29500	6	AT1G07615	1			AT2G26490	4			AT1G77540	2			AT5G13680	2			AT5G07860	6
		AT3G04630	4	AT1G32740	4	AT1G23710	6			AT3G52460	6			AT3G13782	2			AT4G28706	1			AT2G03070	4
		AT5G46770	7	AT1G69780	4	AT4G11240	2			AT3G21180	4			AT5G38070	5			AT3G07310	3			AT2G41540	1
		AT3G56600	3	AT2G04690	1	AT5G48360	6			AT3G56600	3			AT4G17890	2			AT4G13100	2			AT1G76100	1
		AT5G52360	4	AT5G39050	7	AT4G00450	4			AT5G52360	4			AT5G08640	4			AT3G19100	4			AT4G32230	13
		AT2G24370	6	AT4G32560	2	AT1G12460	4			AT3G21570	9			AT5G03520	2			AT1G11090	4			AT3G10530	1
		AT3G21570	9	AT4G11830	6	AT5G23210	4			AT1G68610	4			AT4G26470	2			AT3G07690	1			AT5G52570	1
		AT3G22750	4	AT3G20570	6	AT5G03690	2			AT5G40155	11			AT3G15410	1			AT1G52930	2			AT1G69400	2
		AT1G68610	4	AT4G26550	2	AT5G60230	1			AT4G05330	4			AT4G22360	1			AT1G73970	3			AT1G34210	4
		AT5G40155	11	AT4G31250	4	AT2G04340	4			AT5G64790	4			AT1G07410	2			AT4G34090	2			AT1G76300	2
		AT2G44560	4	AT1G56660	12	AT2G32720	2			AT2G19770	2			AT3G27290	4			AT1G02020	1			AT3G16940	4
		AT1G01780	4	AT1G29440	6	AT4G36890	2			AT1G75870	11			AT2G45670	2			AT5G47750	4			AT1G50900	3
		AT3G61260	4	AT2G35360	2	AT4G26310	1			AT1G76370	4			AT1G24330	4			AT1G16370	2			AT2G26200	2
		AT3G59350	4	AT1G07840	2	AT3G57070	4			AT4G33970	4			AT5G63130	6			AT1G69910	4			AT5G13120	1
		AT5G27870	6	AT5G55790	13	AT5G11700	4			AT5G07420	4			AT4G08240	6			AT1G74970	1			AT1G34750	4
		AT4G05330	4	AT2G39140	1	AT3G16480	1			AT2G43230	4			AT3G30720	13			AT5G48590	3			AT5G10100	4
		AT5G64790	4	AT3G17970	1	AT1G66230	4			AT3G19020	4			AT3G23820	1			AT4G39540	1			AT1G55900	2
		AT2G19770	2	AT1G31650	4	AT1G13960	4			AT2G36020	2			AT4G17720	4			AT5G27395	1			AT1G52220	1
		AT1G75870	11	AT3G16857	3	AT4G25230	2			AT5G15110	6			AT4G37640	4			AT5G07860	6			AT1G79600	1
		AT3G20300	4	AT3G15030	4	AT5G41920	4			AT3G06260	4			AT4G20780	2			AT2G41540	1			AT4G14540	6
		AT1G76370	4	AT1G32090	4	AT1G16560	2			AT3G54800	4			AT3G08970	1			AT2G17350	4			AT5G05690	4
		AT4G15530	1	AT3G61010	2	AT5G04660	5			AT2G31500	4			AT5G63730	2			AT1G76100	1			AT3G16910	1
		AT4G33970	4	AT2G46870	4	AT3G08020	2			AT3G09530	6			AT5G60860	2			AT4G32230	13			AT2G36010	2
		AT5G07420	4	AT2G45850	8	AT5G14180	2			AT1G61860	4			AT5G10260	2			AT3G10530	1			AT3G59470	9
		AT4G30140	6	AT1G76020	2	AT4G22140	2			AT5G12000	6			AT2G35210	2			AT1G69400	2			AT5G64900	11
		AT2G43230	4	AT3G61930	9	AT5G63700	4			AT1G04540	4			AT1G48300	4			AT1G76300	2			AT1G34300	4
		AT3G19020	4	AT2G14100	5	AT4G22340	2			AT2G27180	7			AT3G18220	4			AT3G16940	4			AT5G51700	2
		AT2G36020	2	AT4G24060	4	AT2G39480	3			AT2G26450	6			AT3G47440	4			AT1G22310	6			AT2G33480	5
		AT2G15880	5	AT1G07590	4	AT2G17150	4			AT3G62230	6			AT5G07440	1			AT1G50900	3			AT1G74260	1
		AT5G15110	6	AT1G02220	4	AT3G01670	7			AT5G50030	11			AT2G33420	3			AT2G26200	2			AT1G74040	1
		AT5G58170	1	AT4G32010	3	AT3G15080	2			AT2G47050	8			AT3G26110	11			AT5G13120	1			AT4G37110	2
		AT3G06260	4	AT2G38880	6	AT5G52110	1			AT3G28750	11			AT5G04180	5			AT5G11950	4			AT5G17630	3
		AT3G21700	2	AT5G16960	6	AT4G01070	6			AT4G29940	2			AT3G46030	3			AT1G52220	1			AT3G46600	6
		AT3G54800	4	AT5G10030	4	AT1G16780	1			AT5G16950	4			AT4G30220	2			AT1G79600	1			AT4G13220	3
		AT2G31500	4	AT1G58370	1	AT2G46420	2			AT4G11130	2			AT5G57120	2			AT4G14540	6			AT2G33600	4
		AT3G09530	6	AT2G26530	7	AT5G63930	4			AT1G03190	1			AT5G53870	6			AT3G16910	1			AT3G52155	1
		AT1G61860	4	AT1G77130	2	AT3G51150	4			AT4G15800	6			AT3G23000	5			AT2G36010	2			AT5G29000	4
		AT5G12000	6	AT1G13250	4	AT4G03150	1			AT4G19380	1			AT3G51270	1			AT3G49320	1			AT5G23290	2
		AT1G04540	4	AT2G46250	4	AT3G26090	5			AT1G73110	1			AT5G08380	1			AT5G51700	2			AT5G06240	3
		AT2G27180	7	AT1G24310	2	AT1G15170	4			AT2G38760	4			AT1G32100	5			AT1G74260	1			AT1G28150	1
		AT2G23900	4	AT4G01880	2	AT3G20300	4			AT1G23390	4			AT1G68590	1			AT1G74040	1			AT2G20680	4
		AT2G39700	5	AT5G40830	4	AT2G40810	2			AT2G33990	4			AT3G50240	2			AT2G22650	1			AT4G03020	1
		AT2G26450	6	AT1G21250	6	AT3G28910	4			AT2G25830	1			AT2G14460	13			AT2G46200	2			AT3G48185	12
		AT4G13560	6	AT5G15580	6	AT4G38900	4			AT1G04310	1			AT5G41810	6			AT5G17630	3			AT1G24210	2
		AT1G55560	6	AT5G41260	4	AT2G25760	3			AT3G51280	1			AT4G14890	1			AT4G13220	3			AT1G74560	2
		AT3G62230	6	AT4G38860	6	AT5G58440	2			AT2G28740	2			AT4G22190	6			AT2G01850	4			AT5G54840	2
		AT5G26700	4	AT5G02760	4	AT2G46920	4			AT2G45400	4			AT4G02840	2			AT3G44320	1			AT1G16705	7
		AT5G50030	11	AT4G36430	5	AT5G62030	1			AT2G01210	4			AT5G62540	2			AT2G33600	4			AT5G03440	3
		AT2G47050	8	AT1G61660	5	AT2G41890	4			AT2G31970	1			AT5G38710	1			AT1G30900	2			AT3G16850	4
		AT3G28750	11	AT2G38970	2	AT3G60350	2			AT1G80440	4			AT1G67310	4			AT5G23290	2			AT2G39470	1
		AT2G32580	5	AT5G10190	1	AT5G42830	6			AT1G49820	1			AT5G18440	6			AT4G21580	1			AT3G11280	3
		AT3G29030	5	AT3G18310	4	AT4G33460	1			AT4G18810	1			AT1G52400	6			AT5G06240	3			AT2G34460	1
		AT5G42820	2	AT5G16940	1	AT2G17560	4			AT2G39010	4			AT3G25730	4			AT1G28150	1			AT2G32765	2
		AT1G72560	2	AT1G47410	7	AT4G11110	2			AT3G51720	6			AT3G17160	11			AT5G48640	2			AT4G17430	4
		AT5G10830	1	AT1G36060	4	AT5G05600	4			AT2G27150	2			AT4G09550	2			AT5G16400	2			AT1G06520	4
		AT5G63850	4	AT1G23280	2	AT5G01510	2			AT1G01600	4			AT1G15200	2			AT4G03020	1			AT3G18880	1
		AT4G13100	2	AT3G50900	8	AT1G77280	4			AT5G42820	2			AT5G64040	3			AT5G44070	1			AT5G58560	1
		AT3G46600	6	AT5G37670	4	AT3G14350	4			AT1G66330	4			AT1G50840	1			AT4G23750	3			AT4G04880	1
		AT5G16400	2	AT1G01950	2	AT3G25290	5			AT4G03510	2			AT1G01080	2			AT1G24210	2			AT2G21330	2
		AT5G02480	4	AT2G30540	6	AT1G28540	6			AT2G40650	2			AT1G11960	4			AT5G54840	2			AT2G06010	4
		AT4G23750	3	AT5G17600	4	AT1G10390	2			AT4G23890	1			AT1G14460	1			AT5G03440	3			AT4G37580	1
		AT3G11280	3	AT4G32710	4	AT3G13510	6			AT1G13810	1			AT1G09310	4			AT2G39470	1			AT1G68010	1
		AT2G27080	4	AT4G14900	4	AT4G01950	4			AT3G62000	1			AT3G22900	4			AT4G23700	4			AT4G13720	1
		AT3G48200	4	AT2G44230	1	AT4G29140	4			AT3G26930	11			AT1G13280	1			AT5G57170	1			AT5G63080	1
		AT4G19390	1	AT3G13980	6	AT4G33960	11			AT3G08820	4			AT4G30110	1			AT2G34460	1			AT2G38780	2
		AT4G08950	4	AT4G36940	1	AT4G33950	4			AT5G45040	1			AT3G06530	2			AT4G17430	4			AT2G42450	2
		AT1G19835	4	AT4G20030	1	AT2G41160	2			AT1G31770	4			AT1G71170	1			AT1G17650	1			AT3G09660	1
		AT5G42620	2	AT5G52280	4	AT2G26170	1			AT5G19960	1			AT5G65270	2			AT2G21330	2			AT4G14870	4
		AT3G18690	6	AT2G32400	4	AT3G60380	6			AT3G62620	7			AT2G21290	6			AT4G32290	4			AT5G65490	2
		AT5G23660	6	AT3G59870	1	AT4G18950	2			AT4G37490	2			AT4G29810	2			AT2G06010	4			AT5G50360	6
		AT1G73750	1	AT2G17550	6	AT3G05710	2			AT1G65650	2			AT3G19650	6			AT3G61080	1			AT5G37360	4
		AT2G47930	11	AT1G23140	4	AT2G42300	4			AT3G43920	2			AT3G13070	1			AT1G68010	1			AT3G17140	8
		AT5G01270	3	AT5G47730	3	AT5G06160	2			AT4G00020	2			AT2G06050	1			AT4G13720	1			AT3G06170	2
		AT3G02100	5	AT3G24520	4	AT5G47080	2			AT3G18830	4			AT2G25720	4			AT2G38780	2			AT5G59700	4
		AT1G08660	2	AT3G63270	2	AT5G11380	1			AT1G27210	3			AT3G07780	4			AT2G42450	2			AT4G26900	1
		AT5G55500	1	AT4G13580	6	AT1G35510	4			AT2G29650	2			AT3G46000	4			AT3G09660	1			AT3G22120	6
		AT1G41820	12	AT1G20370	1	AT3G07740	2			AT3G43960	4			AT5G62350	6			AT4G14870	4			AT1G12730	2
		AT3G22890	2	AT2G44460	6	AT1G59840	1			AT1G69380	1			AT4G28400	4			AT5G65490	2			AT5G03430	1
		AT1G58110	4	AT5G55040	2	AT2G46070	3			AT1G53020	3			AT4G19660	4			AT5G11550	4			AT2G32950	2
		AT5G06980	9	AT2G30250	4	AT1G07000	6			AT1G75900	6			AT5G22880	3			AT5G37360	4			AT1G10550	4
		AT3G18100	2	AT1G12845	9	AT5G24450	2			AT1G70750	4			AT1G43560	1			AT4G26900	1			AT4G35920	2
		AT1G68410	2	AT1G15960	1	AT5G13910	4			AT5G48720	4			AT5G39040	1			AT1G77450	4			AT3G02770	1
		AT5G20870	5	AT2G45660	6	AT3G57410	2			AT5G65420	4			AT5G55050	4			AT3G48200	4			AT1G69450	4
		AT1G32860	5	AT5G66390	4	AT2G19350	2			AT4G16970	1			AT5G46680	4			AT1G27590	2			AT1G34120	4
		AT5G61060	2	AT4G32570	4	AT3G23490	1			AT3G54720	1			AT3G27230	4			AT1G12730	2			AT5G52520	1
		AT1G62180	1	AT3G48090	3	AT1G16680	1			AT5G45610	6			AT2G20370	4			AT1G13730	2			AT5G60450	5
		AT5G48880	1	AT1G07630	4	AT5G08270	2			AT5G02560	2			AT1G50620	2			AT4G08950	4			AT5G18600	5
		AT2G47180	2	AT5G45340	4	AT5G38030	6			AT2G20290	4			AT2G16700	5			AT3G62910	1			AT1G04130	2
		AT5G42680	4	AT1G27690	5	AT1G56350	1			AT1G11210	6			AT4G12760	3			AT4G35920	2			AT3G23700	1
		AT1G73080	4	AT5G15740	4	AT2G36730	6			AT1G60390	4			AT4G03280	1			AT3G02770	1			AT5G14550	4
		AT5G18250	4	AT1G71050	6	AT4G35320	6			AT5G18460	9			AT5G59120	6			AT1G69450	4			AT1G19835	4
		AT2G25800	3	AT5G61540	1	AT4G14010	6			AT5G64470	4			AT2G46370	4			AT1G34120	4			AT1G25275	7
		AT5G19320	2	AT1G18910	2	AT2G27030	2			AT1G18170	1			AT5G13800	1			AT5G52520	1			AT1G32160	3
		AT2G45530	2	AT3G58760	2	AT2G16990	1			AT3G08940	3			AT5G39790	3			AT1G04130	2			AT5G23550	2
		AT2G15970	4	AT1G51860	6	AT3G51860	2			AT4G25240	4			AT1G28280	4			AT3G23700	1			AT4G36450	3
		AT3G50410	4	AT2G27660	9	AT4G16880	9			AT3G29375	4			AT5G48460	2			AT5G14550	4			AT3G18690	6
		AT3G06035	4	AT5G65870	9	AT2G14850	2			AT3G01400	4			AT5G25630	4			AT1G25275	7			AT5G59845	5
		AT3G23740	6	AT3G61780	4	AT2G23980	4			AT5G46710	4			AT1G18160	3			AT1G32160	3			AT5G23660	6
		AT1G33240	4	AT5G48010	5	AT4G14440	1			AT1G16670	6			AT2G36250	1			AT5G23550	2			AT4G32551	4
		AT3G63140	1	AT1G10120	4	AT1G15100	2			AT5G48910	6			AT1G24070	4			AT5G18760	3			AT3G06310	2
		AT4G32270	2	AT1G71460	4	AT4G22260	1			AT3G52500	4			AT1G49750	4			AT1G61170	9			AT1G27770	2
		AT4G19010	4	AT5G03230	4	AT4G37380	4			AT5G63850	4			AT2G24060	1			AT4G32551	4			AT5G04140	1
		AT1G27200	1	AT1G29710	4	AT3G11750	1			AT3G06910	2			AT5G44670	1			AT3G06310	2			AT4G36580	1
		AT5G16270	2	AT5G04150	6	AT2G42710	1			AT4G23920	1			AT2G44670	5			AT3G16170	1			AT3G59940	1
		AT4G39010	4	AT5G20935	1	AT5G19750	2			AT1G68290	1			AT2G47710	5			AT4G36580	1			AT5G65970	6
		AT1G49380	1	AT5G37180	4	AT3G16570	6			AT2G16780	2			AT5G37680	2			AT5G65970	6			AT5G51545	4
		AT5G45420	2	AT4G03410	2	AT1G21060	6			AT1G23220	2			AT3G02540	2			AT5G51545	4			AT1G78490	6
		AT4G03960	2	AT1G21910	4	AT5G06690	1			AT5G42650	1			AT3G21630	4			AT3G29185	1			AT3G29185	1
		AT2G40140	3	AT1G67550	1	AT5G01740	4			AT3G51690	6			AT5G59890	4			AT4G09140	1			AT4G09140	1
		AT1G21160	1	AT2G26680	1	AT5G57060	4			AT1G30360	4			AT2G35370	1			AT5G45060	8			AT3G15990	4
		AT3G25680	1	AT1G74590	5	AT2G38790	9			AT1G02020	1			AT3G48730	1			AT3G15990	4			AT2G32000	1
		AT5G63440	1	AT5G42400	2	AT4G07400	2			AT2G40300	2			AT1G53720	2			AT1G53200	4			AT1G19740	1
		AT1G73390	4	AT2G29590	2	AT3G21220	4			AT2G17350	4			AT3G25500	6			AT1G19360	2			AT4G01970	3
		AT1G72140	4	AT5G44560	2	AT5G19070	1			AT4G32230	13			AT5G44720	1			AT2G19130	6			AT1G53200	4
		AT1G02475	1	AT3G55005	2	AT1G55500	4			AT5G52570	1			AT5G01670	1			AT5G14790	2			AT3G43210	4
		AT2G40690	1	AT5G61040	6	AT4G36630	2			AT1G69400	2			AT3G54090	1			AT3G18990	6			AT1G19360	2
		AT5G10350	2	AT5G62340	6	AT5G35370	4			AT1G22310	6			AT1G56220	6			AT2G40490	1			AT1G73750	1
		AT2G43570	4	AT3G23200	4	AT5G09820	1			AT1G34750	4			AT1G45688	4			AT1G19710	1			AT1G19710	1
		AT2G45970	4	AT3G60360	2	AT1G64530	4			AT5G11950	4			AT5G15410	4			AT5G01090	6			AT5G01090	6
		AT3G25610	3	AT2G25580	4	AT1G11440	6			AT2G36010	2			AT5G09420	1			AT2G47930	11			AT4G30630	8
		AT3G09030	4	AT3G19540	5	AT2G15480	6			AT3G49320	1			AT3G01690	4			AT4G30480	1			AT1G22400	6
		AT1G13020	4	AT3G02280	1	AT2G16920	2			AT5G06700	4			AT1G01940	1			AT3G21710	6			AT4G30480	1
		AT5G03880	1	AT4G36140	8	AT5G23580	4			AT3G59470	9			AT5G66170	1			AT4G31670	2			AT3G21710	6
		AT1G26440	1	AT4G13195	11	AT5G42200	4			AT4G37110	2			AT5G61740	2			AT1G73820	2			AT1G55830	2
		AT1G68760	1	AT1G64330	8	AT2G39980	6			AT2G22650	1			AT3G20820	4			AT5G65205	1			AT4G31670	2
		AT3G13350	2	AT3G45710	4	AT5G51960	4			AT2G46200	2			AT5G62620	4			AT1G73790	2			AT4G35725	11
		AT3G16720	4	AT3G13810	4	AT3G53270	2			AT2G01850	4			AT5G13740	4			AT4G03820	4			AT1G73790	2
		AT4G18360	2	AT5G50350	6	AT2G04230	11			AT3G44320	1			AT3G26750	4			AT4G35780	3			AT4G03820	4
		AT1G64550	2	AT3G09410	6	AT1G54740	6			AT1G30900	2			AT1G52420	1			AT1G69390	1			AT4G35780	3
		AT1G65540	2	AT2G01830	1	AT5G08130	3			AT4G21580	1			AT4G26070	2			AT5G64760	2			AT1G69390	1
		AT3G05690	4	AT1G10380	6	AT2G18410	4			AT5G48640	2			AT5G12080	4			AT5G59460	4			AT5G64760	2
		AT4G10790	2	AT1G64180	4	AT1G20830	4			AT2G20680	4			AT2G43780	4			AT5G14080	4			AT3G02100	5
		AT2G28450	1	AT2G31680	2	AT3G26085	1			AT5G44070	1			AT4G33790	4			AT1G01200	2			AT5G59460	4
		AT5G03180	3	AT1G79080	4	AT1G49890	4			AT2G03450	2			AT2G17710	6			AT3G01800	1			AT5G14080	4
		AT1G06080	1	AT4G35550	3	AT4G14660	1			AT4G23700	4			AT1G05000	2			AT1G41820	12			AT1G01200	2
		AT5G13890	4	AT3G59080	4	AT2G24580	1			AT5G57170	1			AT1G07650	6			AT5G15510	4			AT1G08660	2
		AT4G27890	2	AT1G29450	6	AT5G66490	8			AT1G17650	1			AT4G05070	9			AT2G46080	4			AT3G01800	1
		AT5G01930	4	AT4G01440	6	AT4G34990	5			AT4G32290	4			AT4G37540	4			AT4G27690	2			AT1G41820	12
		AT3G58010	2	AT2G44500	4	AT5G01540	6			AT4G37580	1			AT2G47830	1			AT3G22890	2			AT4G23520	4
		AT1G26900	4	AT2G04160	4	AT4G09680	4			AT3G61080	1			AT3G16260	1			AT2G18250	1			AT5G15510	4
		AT3G14160	1	AT5G67470	6	AT3G14205	2			AT4G19420	6			AT3G11780	2			AT1G65070	1			AT2G46080	4
		AT3G01370	4	AT5G55250	6	AT1G52510	1			AT5G11550	4			AT3G03300	2			AT4G39300	6			AT2G25420	4
		AT4G23470	2	AT3G54030	4	AT1G75420	1			AT5G50360	6			AT1G33590	4			AT3G27670	2			AT1G26795	7
		AT1G26160	1	AT1G79670	6	AT4G05400	4			AT3G06170	2			AT5G66960	1			AT4G01050	1			AT4G27690	2
		AT1G02710	13	AT5G50130	4	AT3G25480	4			AT1G77450	4			AT5G14105	4			AT3G55520	2			AT5G53030	7
		AT2G01420	4	AT4G37790	4	AT5G23460	13			AT1G27590	2			AT1G18850	4			AT1G01770	1			AT2G18250	1
		AT1G62300	4	AT3G24770	9	AT3G27000	2			AT1G13730	2			AT3G22780	2			AT3G26980	3			AT1G65070	1
		AT1G20070	11	AT1G21780	2	AT3G28460	1			AT5G03430	1			AT3G47990	2			AT3G61340	11			AT3G55160	2
		AT2G27110	6	AT1G65010	6	AT1G48100	4			AT1G10550	4			AT2G13690	4			AT5G10170	1			AT5G04470	11
		AT4G25360	4	AT2G32020	1	AT3G52400	3			AT4G19390	1			AT1G12860	4			AT5G12250	4			AT4G39300	6
		AT4G26520	2	AT2G24040	2	AT4G01430	6			AT3G62910	1			AT4G18465	2			AT2G04890	4			AT3G27670	2
		AT5G10160	1	AT1G64450	1	AT3G13065	4			AT5G60450	5			AT4G30520	4			AT3G20230	1			AT1G58110	4
		AT5G02550	12	AT5G19730	4	AT1G66430	1			AT5G18600	5			AT1G16880	3			AT5G27560	1			AT1G01770	1
		AT1G72180	4	AT1G49400	1	AT1G74160	6			AT2G40330	4			AT5G66200	4			AT5G03770	1			AT1G56620	11
		AT3G22170	6	AT2G03220	4	AT4G20960	1			AT5G18760	3			AT1G76860	2			AT1G70070	1			AT3G26980	3
		AT5G48520	2	AT5G64850	6	AT2G05940	4			AT1G61170	9			AT4G14910	1			AT1G68410	2			AT3G61340	11
		AT3G04870	1	AT1G53070	5	AT5G53420	3			AT3G47960	5			AT1G55490	1			AT1G26230	1			AT5G10170	1
		AT1G75130	6	AT5G56220	1	AT2G43360	1			AT3G16170	1			AT4G25080	1			AT1G42970	1			AT5G12250	4
		AT1G27510	2	AT2G33500	4	AT3G05990	4			AT5G04140	1			AT1G11730	4			AT4G35760	1			AT2G04890	4
		AT3G52290	4	AT1G53430	6	AT2G44680	2			AT3G59940	1			AT2G41230	11			AT2G02440	13			AT3G20230	1
		AT5G19110	6	AT5G60030	8	AT3G09670	2			AT5G45060	8			AT5G63310	1			AT5G67240	2			AT2G23990	6
		AT5G02160	4	AT4G02820	6	AT5G19240	4			AT3G15990	4			AT3G48760	4			AT1G72470	6			AT4G30670	13
		AT1G62920	9	AT1G14300	2	AT2G37550	2			AT3G43210	4			AT2G27130	5			AT5G61060	2			AT4G28560	4
		AT3G09890	1	AT1G79030	1	AT3G60390	4			AT4G14580	5			AT4G16340	2			AT1G02810	6			AT5G27560	1
		AT4G29370	7	AT3G07990	4	AT4G14965	2			AT2G19130	6			AT2G37990	2			AT1G04900	1			AT1G30210	4
		AT1G01320	1	AT4G34600	8	AT2G45700	2			AT5G14790	2			AT4G22530	1			AT4G24120	4			AT5G03770	1
		AT1G43620	1	AT1G03430	3	AT3G16500	6			AT3G18990	6			AT5G07700	4			AT3G12930	1			AT4G32330	4
		AT2G17970	2	AT3G62950	6	AT4G04960	6			AT2G40490	1			AT2G35720	1			AT1G09230	2			AT1G70070	1
		AT1G25530	4	AT3G49260	6	AT2G44790	5			AT4G30630	8			AT1G43700	4			AT3G03640	6			AT1G26230	1
		AT3G20840	4	AT4G15430	4	AT1G70300	4			AT1G22400	6			AT1G32060	1			AT3G16110	2			AT1G42970	1
		AT3G10050	1	AT1G53440	6	AT1G78660	2			AT5G01270	3			AT4G39550	7			AT1G44900	1			AT1G71870	4
		AT1G16530	4	AT5G47500	4	AT1G32940	4			AT1G73820	2			AT4G24280	1			AT1G06950	3			AT5G37740	6
		AT1G14760	6	AT1G23090	4	AT4G03190	4			AT5G65205	1			AT4G09030	11			AT2G18780	11			AT2G02440	13
		AT3G62860	4	AT4G39780	4	AT3G56080	4			AT3G02100	5			AT1G01620	4			AT3G54320	4			AT5G67240	2
		AT2G17975	2	AT3G57380	4	AT5G24590	6			AT4G01080	4			AT1G75030	4			AT2G04530	1			AT3G07130	3
		AT3G43720	5	AT2G19190	6	AT4G32280	5			AT5G55500	1			AT1G68820	2			AT3G60480	6			AT5G23850	5
		AT3G55000	2	AT1G72520	6	AT3G20930	4			AT5G15510	4			AT3G14620	6			AT2G45440	1			AT1G72470	6
		AT5G14420	2	AT5G16730	6	AT5G63810	4			AT4G27730	4			AT5G64090	2			AT4G05410	1			AT3G21660	2
		AT1G29400	2	AT1G17190	6	AT5G45250	8			AT2G25420	4			AT4G26250	2			AT1G14620	2			AT1G41830	5
		AT1G23760	4	AT1G56720	4	AT3G26630	6			AT5G53030	7			AT2G35760	5			AT5G64420	2			AT3G11960	2
		AT1G01190	4	AT1G54390	2	AT3G55450	4			AT4G01050	1			AT1G06190	6			AT1G26340	2			AT5G56510	2
		AT3G12950	4	AT2G03800	1	AT1G19520	4			AT3G55520	2			AT1G56570	4			AT1G78100	4			AT1G04900	1
		AT3G54970	2	AT4G28350	6	AT4G21170	4			AT5G06980	9			AT1G08880	2			AT5G48880	1			AT1G20800	11
		AT1G71480	1	AT2G41870	4	AT1G17110	2			AT1G60090	5			AT5G23860	4			AT3G18110	4			AT4G24120	4
		AT1G05100	3	AT1G67590	4	AT5G23880	2			AT3G61340	11			AT3G63090	6			AT1G05750	6			AT1G09230	2
		AT3G20070	5	AT2G24290	5	AT2G42880	4			AT3G18100	2			AT4G31980	7			AT5G05950	4			AT1G32375	11
		AT3G49400	4	AT1G18485	4	AT4G39955	4			AT4G32330	4			AT5G24840	1			AT3G62550	5			AT4G13640	4
		AT3G13430	4	AT1G52260	2	AT5G48990	7			AT5G20870	5			AT1G51570	6			AT1G73080	4			AT3G03640	6
		AT1G03475	1	AT3G57570	3	AT2G23840	1			AT4G35760	1			AT2G25280	1			AT1G70690	5			AT3G16110	2
		AT3G10700	1	AT5G08350	4	AT5G04820	5			AT1G71870	4			AT2G23130	13			AT1G45150	1			AT4G18880	4
		AT2G20560	2	AT5G13530	1	AT1G14710	2			AT5G37740	6			AT1G33420	2			AT1G16790	4			AT1G06950	3
		AT4G01410	6	AT2G04800	11	AT1G67470	6			AT2G02440	13			AT1G16460	1			AT3G60620	1			AT1G02050	4
		AT5G01210	6	AT1G28330	4	AT3G03040	8			AT3G07130	3			AT5G10910	1			AT2G31660	2			AT2G18780	11
		AT5G06140	2	AT4G23880	11	AT3G09100	2			AT5G23850	5			AT5G23060	3			AT4G28450	1			AT3G54320	4
		AT5G01360	6	AT5G28030	1	AT5G02840	3			AT1G32860	5			AT3G17700	4			AT2G39220	4			AT2G04530	1
		AT5G25490	2	AT5G64050	1	AT3G17840	4			AT3G11960	2			AT5G61590	4			AT3G63190	1			AT5G44850	11
		AT1G62350	4	AT5G42760	1	AT4G25500	2			AT1G02810	6			AT5G39730	1			AT1G64750	9			AT2G45440	1
		AT1G59870	4	AT1G32350	1	AT4G02630	4			AT3G12930	1			AT1G78680	2			AT5G09690	3			AT4G05410	1
		AT5G37850	1	AT4G02075	5	AT1G73660	3			AT4G13640	4			AT2G01350	1			AT4G02610	1			AT1G14620	2
		AT4G08280	1	AT5G11250	9	AT2G13820	4			AT5G16200	7			AT5G25460	6			AT2G15970	4			AT5G06630	11
		AT2G23890	1	AT1G19960	11	AT5G51890	5			AT1G44900	1			AT5G04710	1			AT1G64970	1			AT5G64420	2
		AT5G02800	4	AT2G04270	1	AT4G02340	1			AT4G18880	4			AT2G03420	4			AT2G01760	3			AT1G62180	1
		AT2G26640	4	AT1G23480	4	AT1G50360	2			AT1G02050	4			AT1G43580	2			AT1G72150	2			AT1G26340	2
		AT3G26940	4	AT1G15260	7	AT4G25620	6			AT2G18780	11			AT4G25520	4			AT1G48640	4			AT1G78100	4
		AT3G61240	2	AT2G32410	2	AT1G09390	6			AT3G60480	6			AT3G16470	6			AT3G18080	4			AT3G18110	4
		AT2G35020	2	AT1G73760	4	AT3G06440	4			AT2G47180	2			AT5G56280	2			AT3G01380	1			AT5G49990	4
		AT1G29280	4	AT1G59740	4	AT2G35010	1			AT1G05750	6			AT2G24020	1			AT1G28560	2			AT1G48200	6
		AT2G44990	1	AT1G05805	4	AT5G05550	4			AT5G42680	4			AT2G18220	2			AT3G04260	3			AT5G05950	4
		AT4G34430	2	AT3G54420	5	AT1G59600	2			AT1G48200	6			AT1G21560	5			AT1G30690	2			AT3G62550	5
		AT5G52190	1	AT1G16390	2	AT3G21230	1			AT2G43660	4			AT1G54570	1			AT5G04810	4			AT3G14090	6
		AT5G66820	6	AT4G17810	4	AT3G10330	1			AT1G70690	5			AT1G13270	1			AT2G20720	6			AT5G24316	11
		AT3G61380	6	AT5G16000	4	AT2G32430	6			AT1G45150	1			AT3G20470	11			AT4G24770	2			AT5G09960	6
		AT4G30680	2	AT5G15310	4	AT1G74390	1			AT1G51590	2			AT3G13226	1			AT5G07950	4			AT2G38660	1
		AT3G03230	5	AT1G78150	4	AT2G36090	4			AT2G25800	3			AT5G11050	2			AT3G06035	4			AT1G51590	2
		AT1G68130	4	AT3G12710	1	AT2G47630	4			AT2G39220	4			AT3G08800	2			AT4G08310	6			AT1G16790	4
		AT4G31160	2	AT4G36870	5	AT4G15490	6			AT1G64750	9			AT2G43750	1			AT3G55250	3			AT3G60620	1
		AT2G02070	4	AT1G51440	6	AT2G04880	4			AT5G40960	4			AT5G49555	1			AT5G14910	4			AT5G18250	4
		AT5G42850	2	AT2G28400	4	AT1G23870	4			AT2G45530	2			AT3G62300	6			AT2G26600	4			AT2G31660	2
		AT1G34130	2	AT4G15510	1	AT5G46570	4			AT5G09690	3			AT2G02990	2			AT5G22330	1			AT4G28450	1
		AT3G50500	4	AT2G15020	4	AT5G17060	2			AT3G28030	2			AT4G15110	2			AT4G36150	8			AT5G19320	2
		AT4G19230	4	AT4G31240	2	AT2G25620	3			AT1G48640	4			AT1G58360	4			AT2G33845	1			AT3G63190	1
		AT4G30720	1	AT1G22180	2	AT1G50420	4			AT1G61100	4			AT1G16720	1			AT3G17880	2			AT5G40960	4
		AT1G51610	1	AT3G62040	4	AT2G26440	6			AT5G15920	1			AT3G21300	1			AT3G25190	1			AT5G09690	3
		AT3G44620	1	AT5G61290	2	AT1G31940	4			AT5G04810	4			AT2G47070	4			AT5G59830	4			AT4G02610	1
		AT5G26040	1	AT1G49320	4	AT1G12030	4			AT5G56540	11			AT2G29690	1			AT2G34660	2			AT1G64970	1
		AT5G48340	3	AT1G74770	2	AT3G05100	1			AT4G08310	6			AT5G66120	1			AT2G20610	2			AT5G52380	2
		AT2G23450	4	AT5G50840	2	AT2G23540	4			AT3G23740	6			AT1G75540	4			AT4G31590	4			AT3G50410	4
		AT5G18990	4	AT3G11340	6	AT1G12330	4			AT5G64100	4			AT1G49970	1			AT1G31810	2			AT2G01760	3
		AT4G38810	4	AT4G34760	6	AT1G67880	1			AT4G30820	2			AT1G19130	1			AT1G06550	2			AT1G72150	2
		AT1G04680	6	AT5G49630	4	AT3G57320	6			AT3G63140	1			AT1G21670	1			AT4G15090	6			AT3G27560	4
		AT2G44065	1	AT3G49600	2	AT4G00895	7			AT2G35330	2			AT4G13200	4			AT2G24090	1			AT1G61100	4
		AT1G74070	2	AT5G25190	4	AT2G39200	6			AT3G25190	1			AT4G36860	3			AT3G58840	9			AT5G15920	1
		AT5G27410	1	AT1G68780	4	AT2G13440	1			AT2G34660	2			AT2G34260	1			AT3G54560	2			AT3G18080	4
		AT2G04500	11	AT5G64660	4	AT5G61250	1			AT4G19010	4			AT3G51850	4			AT1G49380	1			AT3G01380	1
		AT3G44600	1	AT5G41620	4	AT1G77740	4			AT4G15090	6			AT1G04040	4			AT5G64650	1			AT5G20110	2
		AT5G19855	1	AT3G26470	7	AT5G46050	4			AT1G27200	1			AT2G13610	4			AT3G25400	1			AT1G28560	2
		AT1G24090	1	AT2G04790	3	AT2G37640	5			AT3G54560	2			AT2G42220	1			AT2G27480	2			AT3G04260	3
		AT4G26940	6	AT4G23440	1	AT4G33000	4			AT3G49060	5			AT1G71890	2			AT2G40140	3			AT1G30690	2
		AT3G05480	2	AT3G61700	2	AT1G17440	2			AT3G25400	1			AT3G49470	2			AT5G17880	8			AT1G11120	5
		AT1G56100	9	AT1G56430	1	AT5G10390	2			AT1G80690	4			AT3G12700	4			AT2G24520	4			AT2G20720	6
		AT3G25720	8	AT1G63750	9	AT5G48380	4			AT5G46340	2			AT3G56510	2			AT1G73570	1			AT4G24770	2
		AT1G17745	1	AT3G61210	1	AT3G50780	4			AT3G14050	1			AT4G22380	1			AT5G63440	1			AT5G07950	4
		AT1G68840	4	AT1G70550	8	AT2G46750	1			AT1G21160	1			AT2G10950	4			AT5G20630	4			AT5G56540	11
		AT2G16280	4	AT1G54090	6	AT2G17760	4			AT3G28050	7			AT5G60960	6			AT1G72140	4			AT3G55250	3
		AT1G17250	6	AT2G46700	4	AT3G27300	2			AT1G73570	1			AT3G60830	2			AT1G02110	4			AT5G14910	4
		AT1G11130	4	AT3G12090	4	AT1G17140	6			AT5G60680	4			AT4G08980	5			AT5G64370	1			AT2G02370	1
		AT1G05160	5	AT4G37670	1	AT4G37890	2			AT1G73390	4			AT3G58600	2			AT5G09510	2			AT1G33240	4
		AT3G19190	2	AT3G26310	6	AT1G69870	5			AT1G17430	4			AT1G51550	2			AT3G59670	5			AT2G26600	4
		AT1G67600	1	AT1G22630	4	AT1G80870	4			AT2G40690	1			AT3G09920	4			AT2G35410	3			AT5G22330	1
		AT1G15330	2	AT3G47295	11	AT4G02210	6			AT3G26700	5			AT5G51130	2			AT3G13180	1			AT5G06810	4
		AT3G59760	1	AT3G21600	4	AT1G22590	6			AT5G60040	1			AT1G75340	3			AT1G18340	2			AT4G36150	8
		AT1G79260	1	AT2G21560	8	AT1G12580	4			AT1G62360	3			AT3G51430	2			AT3G24080	2			AT3G56130	1
		AT2G21610	4	AT5G12350	4	AT1G31120	4			AT2G17130	1			AT5G67020	1			AT2G04660	2			AT4G30820	2
		AT3G27880	7	AT5G43270	6	AT1G21450	4			AT5G47460	4			AT5G54590	4			AT1G56310	1			AT2G33845	1
		AT2G38810	2	AT1G69550	9	AT2G01320	2			AT2G45970	4			AT5G40850	1			AT5G60040	1			AT3G17880	2
		AT2G18940	2	AT3G11110	4	AT4G11120	1			AT2G28130	4			AT3G57470	1			AT3G47650	3			AT4G32270	2
		AT4G39880	1	AT5G42720	4	AT1G51690	2			AT3G25610	3			AT5G18070	1			AT1G62360	3			AT2G35330	2
		AT5G19140	1	AT4G22756	2	AT1G15710	1			AT3G09030	4			AT2G41550	11			AT3G44880	1			AT5G59830	4
		AT3G56480	4	AT1G76930	11	AT3G52720	5			AT1G13020	4			AT1G74440	1			AT4G24400	4			AT3G10890	4
		AT3G45640	3	AT1G19430	4	AT2G03530	1			AT3G03170	7			AT4G23820	4			AT1G14990	4			AT2G20610	2
		AT5G27210	4	AT5G06265	5	AT4G36550	5			AT5G34930	1			AT1G14720	4			AT2G17130	1			AT4G31590	4
		AT4G25680	2	AT1G62422	6	AT3G50480	11			AT3G13350	2			AT2G34860	3			AT2G31370	4			AT1G31810	2
		AT1G05890	2	AT5G01790	11	AT4G33160	4			AT3G16720	4			AT1G27130	6			AT5G10350	2			AT1G06550	2
		AT2G32850	2	AT2G16890	6	AT4G21850	1			AT1G53840	6			AT1G29820	1			AT1G60560	2			AT2G24090	1
		AT2G46310	4	AT2G25000	4	AT3G20340	7			AT2G36070	1			AT1G17200	4			AT2G43570	4			AT3G58840	9
		AT3G27270	4	AT1G77690	2	AT5G61840	3			AT1G05370	2			AT5G42130	2			AT2G28130	4			AT5G16270	2
		AT1G53000	1	AT1G62840	4	AT3G02710	2			AT1G55250	2			AT2G06850	4			AT2G44860	2			AT4G39920	2
		AT5G21100	2	AT2G16720	5	AT3G45190	2			AT4G40070	4			AT3G62050	4			AT3G52310	3			AT5G44480	1
		AT3G29270	4	AT5G37790	4	AT1G22160	6			AT3G54790	4			AT2G31730	5			AT4G25830	5			AT4G39010	4
		AT5G13760	2	AT2G27920	1	AT1G70900	3			AT2G43950	4			AT3G11040	1			AT5G03880	1			AT3G49060	5
		AT3G63290	1	AT3G61990	1	AT5G47430	2			AT3G13222	4			AT1G16940	8			AT1G26440	1			AT5G64650	1
		AT2G23620	6	AT3G24660	4	AT3G60690	6			AT4G10790	2			AT3G26900	1			AT3G03170	7			AT1G80690	4
		AT4G13030	4	AT4G10910	8	AT4G16143	2			AT1G72250	2			AT1G54690	2			AT1G68760	1			AT1G10130	2
		AT3G45900	4	AT4G30610	4	AT1G47740	4			AT5G60610	9			AT5G64680	6			AT1G55090	1			AT2G27480	2
		AT1G30510	2	AT3G55640	2	AT3G29200	1			AT3G21550	5			AT2G42070	1			AT4G24050	4			AT4G03960	2
		AT2G28410	7	AT1G60990	1	AT3G20720	2			AT1G65560	4			AT3G61430	4			AT4G14070	1			AT5G46340	2
		AT4G27260	5	AT5G38020	6	AT3G15760	7			AT4G27890	2			AT1G60670	3			AT4G01897	1			AT1G06320	6
		AT4G39150	2	AT3G26960	6	AT5G11090	6			AT4G14350	4			AT4G22000	4			AT1G69070	2			AT3G14050	1
		AT1G70290	4	AT2G24762	6	AT1G60600	1			AT1G27080	5			AT1G77510	2			AT5G11020	4			AT5G17880	8
		AT1G06840	4	AT1G68620	4	AT5G51770	3			AT5G43020	4			AT1G12230	1			AT5G56500	1			AT2G24520	4
		AT2G39170	5	AT5G24830	4	AT2G43760	1			AT4G37320	7			AT5G46420	1			AT5G50760	4			AT3G25680	1
		AT3G49680	1	AT4G32070	2	AT5G63420	1			AT1G26900	4			AT4G24130	4			AT4G18360	2			AT4G13630	4
		AT3G58650	4	AT1G62540	2	AT5G64180	4			AT4G17600	3			AT1G77490	2			AT1G22790	6			AT5G20630	4
		AT1G24190	2	AT5G62130	2	AT1G79510	1			AT5G48960	1			AT3G46010	4			AT4G29680	1			AT5G60680	4
		AT1G18800	2	AT2G25710	1	AT1G12880	3			AT2G45460	4			AT2G29570	1			AT4G40070	4			AT1G02110	4
		AT4G13710	5	AT1G66160	4	AT3G22750	4			AT4G23470	2			AT4G27800	2			AT1G64550	2			AT5G64370	1
		AT4G32410	4	AT4G24700	6	AT4G24450	1			AT1G02710	13			AT2G44530	1			AT4G05180	3			AT1G02475	1
		AT5G50020	4	AT3G53280	6	AT1G55740	3			AT2G01420	4			AT4G17610	1			AT2G43950	4			AT5G09510	2
		AT4G25550	2	AT4G26760	4	AT1G32810	4			AT1G62300	4			AT5G65880	13			AT3G13450	1			AT3G59670	5
		AT2G17270	2	AT5G13290	4	AT3G14860	2			AT4G10750	1			AT5G14050	1			AT3G05690	4			AT2G35410	3
		AT1G07910	2	AT4G28760	5	AT3G24120	4			AT1G20070	11			AT1G54040	2			AT2G28450	1			AT3G13180	1
		AT5G54830	1	AT3G28950	1	AT5G17820	4			AT4G29190	3			AT1G02150	6			AT3G06210	5			AT1G18340	2
		AT5G22690	9	AT5G53020	4	AT1G01780	4			AT3G12180	2			AT2G34470	1			AT5G67290	1			AT2G26730	4
		AT4G34215	1	AT4G01700	4	AT1G61350	2			AT5G01990	4			AT5G15440	4			AT1G15580	6			AT3G15940	1
		AT2G02080	4	AT2G36690	5	AT4G23640	4			AT5G26860	1			AT5G24165	6			AT5G03180	3			AT4G05620	11
		AT1G34065	2	AT1G08610	5	AT5G40710	2			AT5G44740	1			AT5G17790	4			AT1G06080	1			AT3G19440	1
		AT3G01720	2	AT3G49050	2	AT2G01980	1			AT3G22170	6			AT4G13530	6			AT5G13890	4			AT1G15520	4
		AT4G33360	1	AT1G55360	6	AT1G68790	4			AT3G57010	4			AT2G27810	2			AT4G27890	2			AT3G24080	2
		AT1G07290	2	AT1G43850	2	AT5G50100	1			AT3G05470	6			AT1G19240	7			AT4G14350	4			AT2G04660	2
		AT1G67510	4	AT3G49810	4	AT1G13640	3			AT5G06050	4			AT3G55510	2			AT5G24000	1			AT3G54200	4
		AT5G62480	5	AT5G44050	6	AT1G32540	3			AT5G48520	2			AT3G13490	1			AT5G43020	4			AT1G56310	1
		AT2G07728	11	AT5G42750	7	AT1G08560	3			AT4G16470	4			AT5G14460	1			AT1G20510	4			AT3G47650	3
		AT5G52860	4	AT1G78450	1	AT2G06990	2			AT3G24515	2			AT5G18450	4			AT3G20320	1			AT3G44880	1
		AT5G60310	6	AT3G27170	2	AT5G01400	2			AT4G25880	2			AT2G19750	2			AT5G15550	1			AT4G24400	4
		AT5G19100	6	AT2G33570	4	AT1G25320	4			AT5G02160	4			AT1G73220	2			AT1G63820	2			AT1G14990	4
		AT3G55260	1	AT2G03890	3	AT1G14900	6			AT5G09220	4			AT5G46750	2			AT3G17740	2			AT2G31370	4
		AT4G15710	11	AT1G79460	4	AT4G38440	2			AT2G19930	2			AT5G15980	4			AT4G23840	1			AT5G47460	4
		AT2G15900	2	AT2G46510	4	AT1G74710	1			AT4G29370	7			AT4G29590	1			AT2G20260	1			AT1G60560	2
		AT2G24330	2	AT1G65060	1	AT4G17570	3			AT1G01320	1			AT5G54910	2			AT4G17600	3			AT2G44860	2
		AT3G07320	4	AT1G02900	6	AT5G13550	1			AT5G45650	4			AT4G26610	4			AT2G35540	4			AT3G52310	3
		AT2G24550	6	AT3G60680	5	AT1G17340	2			AT1G43620	1			AT5G11800	1			AT5G48960	1			AT4G25830	5
		AT2G34990	4	AT1G50660	4	AT4G03390	4			AT5G49130	4			AT1G03330	2			AT5G16750	1			AT1G55090	1
		AT3G22220	4	AT5G22860	2	AT1G24625	6			AT1G21740	6			AT4G38050	4			AT1G79880	2			AT4G24050	4
		AT2G32150	4	AT4G25260	6	AT1G17640	2			AT1G11050	4			AT4G32915	1			AT2G47590	1			AT4G14070	1
		AT1G78000	4	AT3G45410	6	AT1G62430	2			AT1G16530	4			AT3G61220	6			AT4G34265	7			AT4G01897	1
		AT3G07350	4	AT4G02850	1	AT2G40940	1			AT5G22270	6			AT4G23650	4			AT5G13510	1			AT1G69070	2
		AT4G27520	6	AT1G69160	7	AT1G28520	4			AT5G20300	3			AT1G68080	1			AT2G45460	4			AT5G11020	4
		AT1G10460	4	AT5G20580	4	AT3G18050	5			AT4G31910	4			AT1G16520	2			AT3G01370	4			AT4G20050	2
		AT2G41370	1	AT2G04570	6	AT4G26620	1			AT3G55000	2			AT5G51110	1			AT1G48420	1			AT4G28270	2
		AT1G14490	9	AT2G41640	4	AT4G26370	1			AT5G14420	2			AT5G41480	1			AT4G38160	4			AT1G53840	6
		AT1G26640	1	AT2G25090	4	AT5G26720	11			AT1G29400	2			AT1G74250	1			AT4G10750	1			AT5G04030	11
		AT4G23730	4	AT5G54660	4	AT1G72920	8			AT1G23760	4			AT5G45390	1			AT2G27110	6			AT5G56500	1
		AT2G37210	5	AT4G09730	1	AT3G02130	4			AT1G01190	4			AT1G74680	4			AT3G17330	4			AT5G50760	4
		AT5G19030	1	AT5G11730	4	AT5G06560	5			AT5G38520	1			AT5G14970	1			AT4G25360	4			AT2G36070	1
		AT1G15550	4	AT3G56980	6	AT1G31050	6			AT3G54970	2			AT1G52160	1			AT5G40760	2			AT1G22790	6
		AT5G46590	5	AT3G61670	1	AT1G23800	1			AT1G05100	3			AT3G46100	1			AT5G10160	1			AT4G36920	3
		AT2G45840	5	AT1G79700	6	AT1G28420	3			AT3G49400	4			AT3G52890	4			AT2G41770	1			AT1G55250	2
		AT2G13360	1	AT1G62330	4	AT2G22080	13			AT3G13430	4			AT2G44180	1			AT5G02550	12			AT4G29680	1
		AT2G40770	2	AT5G52120	6	AT3G19960	3			AT1G03475	1			AT5G11720	1			AT1G80900	4			AT4G05180	3
		AT2G40070	4	AT5G51350	4	AT1G30330	4			AT2G20560	2			AT5G07920	2			AT2G04845	1			AT4G22770	5
		AT5G35170	1	AT4G16650	4	AT4G21100	2			AT5G61930	4			AT2G21940	1			AT5G57280	2			AT3G54790	4
		AT3G51400	7	AT4G25810	6	AT1G78060	4			AT5G01210	6			AT4G05090	1			AT3G04870	1			AT1G65540	2
		AT5G57410	2	AT5G14390	4	AT3G55950	4			AT5G25490	2			AT5G40270	1			AT1G62920	9			AT3G13222	4
		AT4G10380	4	AT2G15310	3	AT4G21400	6			AT5G08510	6			AT2G01820	4			AT3G09890	1			AT3G13450	1
		AT5G20360	2	AT3G08870	6	AT1G05590	1			AT5G64260	4			AT5G58830	6			AT4G29370	7			AT5G22970	11
		AT1G27370	6	AT2G41820	4	AT1G44800	6			AT4G08280	1			AT3G11150	4			AT3G56990	2			AT3G06210	5
		AT3G56640	2	AT2G38420	4	AT2G17730	2			AT2G23890	1			AT3G54890	3			AT3G26710	1			AT1G72250	2
		AT1G70530	6	AT5G65640	4	AT5G62630	1			AT3G14310	6			AT5G06110	2			AT5G49130	4			AT5G67290	1
		AT1G49600	4	AT4G05590	2	AT3G51120	2			AT1G71130	4			AT2G03870	1			AT4G14340	4			AT5G60610	9
		AT1G55690	6	AT5G03040	6	AT5G46550	4			AT2G26640	4			AT3G55605	2			AT1G25530	4			AT1G15580	6
		AT3G01430	6	AT4G17800	4	AT5G50180	4			AT3G26940	4			AT5G58650	11			AT1G21740	6			AT4G11610	6
		AT3G63330	2	AT5G50280	2	AT3G05120	4			AT3G61240	2			AT4G26430	2			AT3G10050	1			AT3G21550	5
		AT4G01390	6	AT3G22150	4	AT1G20980	6			AT2G35020	2			AT1G72280	2			AT5G62960	3			AT1G65560	4
		AT1G76710	2	AT2G47240	3	AT5G18640	1			AT1G33340	4			AT3G06960	3			AT5G39600	3			AT5G24000	1
		AT5G14740	4	AT4G00270	6	AT4G01450	6			AT5G62650	4			AT4G28830	1			AT5G24740	2			AT1G27080	5
		AT5G13770	4	AT3G49620	1	AT1G08250	1			AT2G33290	4			AT5G60690	4			AT1G14760	6			AT3G58010	2
		AT3G27220	1	AT4G13660	5	AT1G52520	6			AT5G04220	4			AT5G35970	1			AT5G20300	3			AT1G20510	4
		AT5G15540	2	AT5G06580	1	AT1G09630	2			AT2G43250	4			AT4G38020	1			AT3G25080	11			AT4G37320	7
		AT1G49570	4	AT2G18370	6	AT3G52800	4			AT1G51170	2			AT1G31860	1			AT5G60270	6			AT3G20320	1
		AT4G25170	4	AT2G02170	4	AT5G42540	2			AT2G44990	1			AT5G13520	1			AT3G12950	4			AT5G15550	1
		AT1G61740	4	AT2G42280	4	AT3G57770	6			AT4G34430	2			AT5G45280	6			AT5G38520	1			AT2G46660	4
		AT5G50860	4	AT1G24040	3	AT4G31140	5			AT3G03230	5			AT3G22180	2			AT4G16780	4			AT1G63820	2
		AT1G10970	4	AT2G25650	6	AT2G46930	6			AT3G50500	4			AT3G59800	3			AT1G09300	1			AT3G17740	2
		AT2G29340	4	AT3G58810	1	AT2G43590	4			AT5G49190	1			AT4G39740	1			AT2G22480	1			AT3G14160	1
		AT2G16230	5	AT5G67440	4	AT2G25680	1			AT4G19230	4			AT3G01750	1			AT2G40660	2			AT4G23840	1
		AT3G01860	6	AT5G66560	4	AT1G61360	6			AT1G72820	2			AT5G22840	2			AT5G01520	4			AT2G20260	1
		AT1G22030	6	AT5G03120	7	AT1G08350	2			AT3G44620	1			AT1G21410	2			AT4G01410	6			AT5G05630	2
		AT4G04955	1	AT1G51850	6	AT2G38950	2			AT1G48620	7			AT5G07130	5			AT5G21160	2			AT2G35540	4
		AT1G01360	4	AT4G14020	11	AT2G44210	6			AT1G33055	6			AT5G16820	4			AT4G24330	2			AT5G48120	2
		AT4G09810	3	AT4G31550	4	AT1G76240	6			AT3G61450	3			AT1G79560	1			AT5G08510	6			AT5G16750	1
		AT5G63120	2	AT2G41260	12	AT2G20740	3			AT2G32100	6			AT4G14210	1			AT3G18440	5			AT1G79880	2
		AT4G36040	1	AT5G56950	2	AT2G29550	4			AT3G21640	2			AT5G23110	2			AT5G37850	1			AT2G47590	1
		AT5G19980	2	AT3G19370	4	AT4G18280	11			AT3G45010	2			AT5G05480	1			AT1G17960	1			AT4G34265	7
		AT1G32440	1	AT2G29460	6	AT1G54220	1			AT2G37460	6			AT1G10960	1			AT3G14310	6			AT5G13510	1
		AT4G21310	5	AT4G08150	4	AT4G32040	4			AT5G18990	4			AT5G50920	1			AT1G71130	4			AT1G71810	1
		AT5G54890	4	AT1G18030	2	AT5G10620	1			AT4G38810	4			AT5G58980	1			AT5G02800	4			AT1G26160	1
		AT3G53390	1	AT5G42060	9	AT1G26770	5			AT3G43290	13			AT5G17700	6			AT5G21060	1			AT1G71690	4
		AT1G75240	6	AT1G51820	6	AT3G07670	2			AT1G04680	6			AT1G47210	3			AT4G04940	1			AT4G26980	3
		AT3G16870	2	AT4G24760	4	AT4G28030	1			AT1G09680	4			AT5G41870	4			AT1G33340	4			AT5G05270	4
		AT5G41000	4	AT1G60870	7	AT1G54460	4			AT2G32080	2			AT1G09340	1			AT5G16250	6			AT1G48420	1
		AT1G31350	4	AT3G51830	2	AT3G52070	4			AT1G74070	2			AT5G20140	1			AT1G29280	4			AT4G38160	4
		AT1G32330	3	AT1G65900	1	AT3G10040	6			AT2G04500	11			AT3G52640	2			AT2G04620	1			AT4G38170	6
		AT3G52570	1	AT4G26140	6	AT5G18310	6			AT4G26940	6			AT5G13630	1			AT2G33290	4			AT4G29190	3
		AT1G65620	4	AT2G40970	3	AT1G05600	5			AT1G17250	6			AT1G20340	1			AT5G04220	4			AT1G26820	2
		AT1G22510	2	AT1G11290	4	AT5G55620	5			AT2G31320	1			AT3G22425	1			AT3G55170	2			AT3G12180	2
		AT5G44080	5	AT1G19480	1	AT5G66730	4			AT4G02420	6			AT5G64816	3			AT1G73320	2			AT3G17330	4
		AT2G27900	2	AT4G11300	4	AT4G37370	7			AT1G11130	4			AT1G67940	1			AT2G44990	1			AT5G01990	4
		AT3G05720	2	AT5G05160	4	AT4G05420	2			AT1G04070	3			AT3G11930	5			AT5G52190	1			AT5G26860	1
		AT5G48250	4	AT1G69420	2	AT2G42040	6			AT1G05160	5			AT5G52970	1			AT5G66820	6			AT5G40760	2
		AT1G78080	4	AT2G02950	7	AT3G50080	2			AT3G19190	2			AT4G27410	4			AT1G07790	3			AT3G15605	6
		AT4G33200	4	AT4G19150	1	AT5G53940	2			AT5G65280	1			AT3G11730	2			AT1G34010	6			AT2G41770	1
		AT4G13800	3	AT1G64170	4	AT3G60740	2			AT4G14510	4			AT1G62790	6			AT4G30680	2			AT5G11940	4
		AT3G54060	6	AT3G50560	1	AT4G23740	4			AT2G21610	4			AT1G08380	3			AT2G21170	2			AT1G72180	4
		AT3G19040	2	AT4G01840	2	AT5G61780	2			AT3G27880	7			AT1G75440	2			AT1G68130	4			AT3G57010	4
		AT3G07080	1	AT1G70280	1	AT3G18710	4			AT1G63470	4			AT5G38660	1			AT2G02070	4			AT3G20700	11
		AT5G20850	1	AT1G72430	4	AT2G23420	1			AT2G18940	2			AT3G43610	2			AT5G42850	2			AT1G80900	4
		AT2G44150	2	AT5G19970	6	AT5G41760	2			AT5G27210	4			AT1G31660	2			AT4G30720	1			AT2G04845	1
		AT5G56230	3	AT1G31550	6	AT2G03780	1			AT1G05890	2			AT3G28180	4			AT1G51610	1			AT5G06050	4
		AT3G07510	4	AT1G14370	5	AT5G58480	5			AT5G49570	1			AT5G20730	4			AT4G23540	2			AT4G16470	4
		AT3G56440	2	AT2G45210	6	AT5G43870	4			AT2G46310	4			AT2G35110	2			AT1G34420	4			AT5G57280	2
		AT3G03320	1	AT1G72940	8	AT4G33150	1			AT3G27270	4			AT5G57700	1			AT1G63850	4			AT3G24515	2
		AT2G37520	4	AT2G38640	6	AT3G53990	1			AT1G13990	5			AT2G16630	4			AT3G09690	4			AT3G52290	4
		AT1G48040	3	AT2G43400	1	AT3G43540	1			AT4G03100	2			AT5G44000	1			AT1G11720	1			AT5G12930	4
		AT2G20550	4	AT4G33740	6	AT1G19170	4			AT5G24430	4			AT5G11760	3			AT1G48620	7			AT2G20070	11
		AT3G43700	4	AT1G69526	1	AT5G63970	4			AT1G53000	1			AT5G55580	6			AT1G33055	6			AT4G25880	2
		AT2G40800	3	AT5G44410	6	AT5G18590	2			AT5G21100	2			AT3G26520	4			AT1G48460	4			AT1G62920	9
		AT3G49310	2	AT4G19510	8	AT2G17240	4			AT5G13760	2			AT4G31060	4			AT1G31230	1			AT2G19930	2
		AT2G40900	6	AT1G10050	1	AT2G20960	8			AT5G41460	4			AT5G61330	2			AT2G32100	6			AT5G45650	4
		AT5G06830	2	AT5G17660	1	AT1G12850	1			AT2G23620	6			AT5G22580	1			AT4G15230	5			AT1G72260	6
		AT1G61630	2	AT5G53800	2	AT4G29210	1			AT4G13030	4			AT4G17230	4			AT1G07380	1			AT3G56990	2
		AT5G24330	2	AT3G47510	11	AT5G17020	2			AT5G02030	5			AT5G65760	2			AT1G18360	1			AT3G04350	1
		AT1G17550	3	AT1G05300	4	AT5G23750	4			AT2G28410	7			AT3G48420	1			AT2G25740	1			AT2G17970	2
		AT4G12250	1	AT1G07450	3	AT1G09530	4			AT1G03905	1			AT4G33760	1			AT5G44870	8			AT3G26710	1
		AT3G10190	2	AT2G21050	2	AT4G30470	4			AT1G70290	4			AT1G01300	4			AT5G62230	4			AT4G14340	4
		AT3G25990	4	AT1G54850	4	AT5G15730	4			AT2G39170	5			AT1G01820	2			AT2G23450	4			AT3G25560	4
		AT3G47670	6	AT4G10270	6	AT2G01090	2			AT3G58650	4			AT4G01010	4			AT3G45010	2			AT5G45910	6
		AT4G18070	9	AT4G19690	4	AT1G71140	4			AT3G13480	7			AT1G02730	4			AT2G37460	6			AT1G52990	1
		AT1G03150	1	AT2G45340	4	AT3G27110	1			AT3G20450	6			AT1G14220	1			AT5G18990	4			AT4G28220	2
		AT1G28030	6	AT1G19700	6	AT1G51940	4			AT1G18800	2			AT1G12710	6			AT2G44065	1			AT5G62960	3
		AT5G44800	2	AT1G69010	3	AT4G11100	11			AT4G13710	5			AT3G22860	2			AT1G09680	4			AT5G39600	3
		AT4G14100	2	AT2G44380	9	AT5G46780	8			AT5G50020	4			AT5G16060	2			AT5G27410	1			AT5G24740	2
		AT1G03780	3	AT5G27950	2	AT2G28550	6			AT2G17270	2			AT4G23940	1			AT3G44600	1			AT1G14760	6
		AT4G32300	4	AT1G07640	6	AT1G76810	1			AT1G07910	2			AT2G45990	1			AT4G36910	1			AT3G62860	4
		AT3G62770	2	AT1G77580	4	AT1G78340	6			AT4G01500	4			AT3G50440	5			AT1G24090	1			AT3G25080	11
		AT5G19450	4	AT1G21120	5	AT5G42240	4			AT5G54830	1			AT1G29240	6			AT3G05480	2			AT2G17975	2
		AT5G46140	7	AT5G07690	4	AT1G70940	4			AT5G45830	4			AT2G25930	4			AT3G25720	8			AT5G01480	11
		AT4G28550	2	AT5G65440	3	AT5G08590	4			AT1G79890	2			AT5G55900	2			AT1G68840	4			AT4G00700	6
		AT5G21105	2	AT2G30750	6	AT2G14120	2			AT3G01720	2			AT4G03210	4			AT2G16280	4			AT3G43720	5
		AT2G03380	4	AT1G76170	1	AT1G17350	1			AT1G07290	2			AT1G31460	6			AT2G31320	1			AT4G30430	4
		AT5G27600	2	AT4G14130	6	AT2G32640	1			AT5G60310	6			AT4G18060	2			AT4G02420	6			AT5G60270	6
		AT4G14240	2	AT1G22990	6	AT5G50740	6			AT3G55910	12			AT2G16640	3			AT1G04070	3			AT4G09970	7
		AT3G58670	4	AT5G13140	6	AT5G24030	1			AT2G42200	4			AT1G48410	2			AT5G59010	4			AT4G16780	4
		AT2G17020	1	AT3G05830	6	AT5G10380	4			AT2G24330	2			AT1G31500	2			AT1G15330	2			AT1G71480	1
		AT2G28570	11	AT4G30825	2	AT5G14940	4			AT3G63180	7			AT5G42070	2			AT3G59760	1			AT1G09300	1
		AT1G04230	2	AT2G36750	6	AT5G46390	1			AT4G37630	4			AT3G61770	1			AT1G79260	1			AT3G20070	5
		AT5G51600	4	AT5G55860	6	AT1G19580	1			AT3G07320	4			AT1G23440	1			AT1G60230	1			AT3G49400	4
		AT3G29075	6	AT3G05050	4	AT2G42130	2			AT3G22220	4			AT2G22360	1			AT2G45630	1			AT2G22480	1
		AT2G39580	6	AT5G45380	1	AT1G21770	1			AT3G07350	4			AT3G10810	5			AT2G38810	2			AT2G40660	2
		AT5G37630	2	AT5G02010	4	AT1G22550	4			AT2G15630	5			AT5G01530	3			AT1G63470	4			AT3G25890	4
		AT3G24090	1	AT5G65770	4	AT5G27270	4			AT4G27520	6			AT3G53980	5			AT4G39880	1			AT5G01520	4
		AT1G72060	6	AT5G44530	4	AT3G50660	5			AT1G10460	4			AT3G12210	1			AT5G19140	1			AT5G61930	4
		AT2G46620	4	AT1G31710	1	AT5G64410	4			AT1G59560	1			AT3G08680	4			AT3G56480	4			AT5G21160	2
		AT5G17300	2	AT4G25835	4	AT1G01540	4			AT2G41370	1			AT1G73177	13			AT4G15520	1			AT4G24330	2
		AT1G03030	1	AT1G67440	1	AT3G23430	2			AT4G23730	4			AT3G25640	4			AT5G01950	4			AT1G14380	4
		AT5G64600	4	AT4G21190	4	AT5G53140	3			AT1G15550	4			AT2G40540	4			AT2G17640	1			AT2G23970	1
		AT2G28360	2	AT1G18650	4	AT2G24190	6			AT5G46590	5			AT5G63670	2			AT3G14920	1			AT1G62350	4
		AT5G19310	2	AT3G52370	1	AT3G26590	6			AT2G45840	5			AT1G52380	2			AT4G21060	4			AT3G18440	5
		AT5G66150	2	AT1G13340	3	AT1G18980	5			AT1G68570	4			AT2G20710	6			AT2G32850	2			AT1G17960	1
		AT1G11100	2	AT2G32250	6	AT4G37590	4			AT1G32690	6			AT1G06680	1			AT5G58210	5			AT5G21060	1
		AT1G63350	6	AT1G05410	6	AT2G28930	4			AT5G35170	1			AT5G60020	6			AT5G02630	2			AT4G04940	1
		AT5G60570	4	AT3G18930	4	AT1G65020	2			AT3G51400	7			AT5G40300	6			AT2G46310	4			AT5G16250	6
		AT4G37750	4	AT5G45480	6	AT3G29360	1			AT5G57410	2			AT4G39040	1			AT1G49180	2			AT5G62650	4
		AT4G20350	1	AT3G18250	11	AT1G54440	1			AT5G20360	2			AT3G10670	1			AT3G10840	1			AT2G04620	1
		AT3G12040	1	AT1G67980	1	AT5G43920	1			AT1G70530	6			AT3G47700	2			AT5G23710	2			AT3G55170	2
		AT4G17360	1	AT1G31930	2	AT5G64480	7			AT1G49600	4			AT5G38720	2			AT3G55760	3			AT2G43250	4
		AT2G04650	2	AT1G76360	4	AT3G15095	6			AT3G01430	6			AT1G01170	4			AT4G24810	1			AT3G04540	12
		AT3G02890	4	AT4G38690	1	AT5G11060	4			AT3G63330	2			AT4G23060	6			AT4G35730	3			AT1G73320	2
		AT1G18580	4	AT5G17440	2	AT1G49740	1			AT1G76710	2			AT4G20980	2			AT4G31790	1			AT3G61380	6
		AT1G18940	4	AT3G01590	4	AT1G10070	1			AT5G14740	4			AT5G23330	1			AT4G39150	2			AT1G07790	3
		AT3G20015	4	AT2G40960	2	AT5G16140	1			AT3G27220	1			AT5G22510	4			AT3G49680	1			AT1G34010	6
		AT2G26870	1	AT1G15180	4	AT4G02130	4			AT5G15540	2			AT5G53850	1			AT3G13480	7			AT3G03230	5
		AT1G67930	2	AT2G29490	6	AT3G15790	4			AT3G19390	3			AT1G63900	2			AT3G20450	6			AT2G21170	2
		AT3G45130	3	AT2G36350	5	AT3G23760	2			AT4G25170	4			AT4G34390	2			AT1G78610	4			AT4G31160	2
		AT1G12560	5	AT5G12480	4	AT5G53890	4			AT1G61740	4			AT5G02130	2			AT1G65960	1			AT1G34130	2
		AT4G09580	1	AT4G24430	4	AT1G44760	5			AT5G50860	4			AT1G55670	3			AT4G25550	2			AT5G49190	1
		AT1G34020	3	AT3G19840	2	AT5G22310	4			AT2G29340	4			AT5G42990	2			AT5G22690	9			AT1G14240	2
		AT5G27200	1	AT5G26200	2	AT2G17790	2			AT2G16230	5			AT5G49820	2			AT4G34215	1			AT4G23540	2
		AT1G05880	2	AT4G30170	4	AT2G21380	2			AT3G01860	6			AT5G41610	4			AT1G79890	2			AT3G44820	4
		AT1G19980	5	AT2G46650	2	AT4G36900	4			AT1G22030	6			AT3G14910	2			AT5G25500	6			AT1G34420	4
		AT3G02820	2	AT1G16340	1	AT5G01590	3			AT5G09400	4			AT3G21400	4			AT1G34065	2			AT1G63850	4
		AT2G33880	5	AT5G63710	4	AT1G75460	1			AT4G04955	1			AT2G05830	1			AT4G33360	1			AT3G09690	4
		AT1G02400	4	AT1G11545	4	AT1G15230	6			AT1G01360	4			AT5G64240	2			AT2G07728	11			AT1G11720	1
		AT3G27650	4	AT1G65490	11	AT3G52450	4			AT3G14930	1			AT1G49350	1			AT5G52860	4			AT5G48340	3
		AT2G38730	1	AT3G46540	2	AT4G23680	8			AT5G63120	2			AT1G67740	4			AT1G67490	1			AT1G48460	4
		AT5G57250	4	AT1G19610	7	AT5G60210	6			AT1G32440	1			AT2G28950	6			AT5G19100	6			AT1G31230	1
		AT4G38760	2	AT5G26280	7	AT1G13380	4			AT2G03260	2			AT5G10450	3			AT3G55260	1			AT4G15230	5
		AT3G60850	4	AT4G01090	4	AT3G28220	7			AT3G53390	1			AT3G19660	8			AT4G15710	11			AT1G07380	1
		AT2G42270	2	AT4G15570	1	AT2G39660	4			AT1G75240	6			AT1G08580	8			AT2G40570	2			AT1G18360	1
		AT4G32750	4	AT2G34810	7	AT5G45940	1			AT3G16870	2			AT5G05200	1			AT2G24550	6			AT2G25740	1
		AT3G50530	4	AT1G48840	4	AT3G56650	1			AT5G41000	4			AT3G02490	4			AT2G34990	4			AT5G49180	6
		AT1G60470	2	AT1G14040	2	AT1G03970	6			AT1G31350	4			AT1G75990	2			AT2G15090	4			AT2G02020	4
		AT3G15520	1	AT4G18340	4	AT5G54380	4			AT1G32330	3			AT5G35080	2			AT4G33070	1			AT5G44870	8
		AT5G05710	2	AT5G61600	4	AT1G70420	6			AT1G65620	4			AT5G12170	3			AT3G21540	1			AT3G21640	2
		AT1G77090	3	AT3G59700	6	AT1G61380	7			AT5G44080	5			AT2G15760	5			AT1G14490	9			AT5G62230	4
		AT4G39850	1	AT4G29820	2	AT5G24760	2			AT3G05720	2			AT5G06860	6			AT4G36390	1			AT4G22280	7
		AT3G07650	4	AT5G55170	2	AT2G01670	3			AT3G55960	2			AT5G23120	1			AT1G26640	1			AT2G32080	2
		AT2G43130	2	AT4G38620	5	AT5G37830	1			AT4G33200	4			AT4G23910	6			AT5G66550	1			AT4G36910	1
		AT5G56170	4	AT3G19850	4	AT5G66100	2			AT3G54060	6			AT5G03910	1			AT5G19030	1			AT3G62680	7
		AT5G45370	4	AT2G02220	4	AT2G22300	4			AT3G19040	2			AT2G16760	1			AT1G68570	4			AT5G19855	1
		AT1G23200	6	AT4G04750	6	AT5G33280	2			AT3G07080	1			AT1G58100	4			AT2G40070	4			AT1G24090	1
		AT2G32390	5	AT2G18090	2	AT4G01120	3			AT5G20850	1			AT1G34270	4			AT4G10380	4			AT5G05300	11
		AT1G78650	2	AT3G05490	6	AT4G13050	1			AT2G44150	2			AT5G15400	2			AT1G51660	4			AT1G30490	4
		AT5G12430	2	AT1G28400	11	AT4G31730	6			AT5G56230	3			AT3G26510	6			AT1G55690	6			AT3G60320	4
		AT3G53920	1	AT3G05890	1	AT3G53720	4			AT5G04610	1			AT5G24850	1			AT4G01390	6			AT3G05480	2
		AT2G19380	4	AT5G47610	4	AT1G21600	4			AT3G56440	2			AT4G31390	1			AT5G13770	4			AT1G56100	9
		AT1G80970	11	AT3G50930	6	AT5G48840	1			AT3G10630	1			AT2G01060	4			AT2G02480	1			AT3G25720	8
		AT2G35170	1	AT5G40160	1	AT1G10910	2			AT2G37520	4			AT3G50070	4			AT3G19390	3			AT1G17745	1
		AT4G22910	2	AT4G34680	4	AT1G24490	1			AT1G48040	3			AT2G34780	6			AT5G63290	1			AT1G03660	8
		AT1G73690	2	AT4G35600	6	AT5G04900	1			AT2G20550	4			AT5G51750	4			AT2G16230	5			AT1G31450	4
		AT1G70610	1	AT1G10020	4	AT3G28200	5			AT2G40900	6			AT1G07230	1			AT5G04720	4			AT5G59010	4
		AT5G55970	4	AT1G65500	11	AT1G63680	1			AT3G61400	6			AT1G24450	1			AT4G09810	3			AT1G15330	2
		AT3G06480	2	AT3G28080	6	AT2G03390	1			AT5G06830	2			AT5G48650	4			AT3G14930	1			AT3G05460	11
		AT3G15355	3	AT1G13100	6	AT1G07030	2			AT1G61630	2			AT4G27450	4			AT5G19980	2			AT2G26950	4
		AT2G25850	2	AT3G03630	1	AT3G54140	4			AT1G08050	2			AT4G32870	1			AT4G21310	5			AT1G60230	1
		AT4G29790	4	AT2G02360	6	AT1G70200	4			AT5G24330	2			AT5G40470	2			AT3G19820	1			AT4G14510	4
		AT5G12230	4	AT2G44010	8	AT3G61490	4			AT2G25940	1			AT2G33450	1			AT5G22280	6			AT2G45630	1
		AT3G62160	6	AT2G32860	6	AT1G72360	3			AT3G25990	4			AT4G00335	3			AT3G52570	1			AT3G28940	1
		AT5G65750	1	AT3G49790	3	AT5G66470	1			AT2G39260	2			AT4G12020	8			AT5G48250	4			AT4G15520	1
		AT4G39140	4	AT5G67130	1	AT1G55930	1			AT5G44800	2			AT4G08920	1			AT4G13800	3			AT3G49300	11
		AT1G08620	2	AT1G27320	1	AT5G37130	1			AT4G10640	4			AT1G51720	1			AT5G04610	1			AT3G45640	3
		AT5G13020	3	AT1G56600	2	AT3G58620	2			AT1G03780	3			AT3G05200	4			AT3G07510	4			AT5G01950	4
		AT4G35370	1	AT1G63430	4	AT5G52960	1			AT4G32300	4			AT2G39020	1			AT3G10630	1			AT4G25680	2
		AT1G29395	4	AT1G71070	4	AT3G17440	2			AT2G30080	4			AT5G11150	2			AT3G43700	4			AT2G17640	1
		AT3G08760	4	AT1G06720	2	AT1G22700	1			AT3G62770	2			AT2G35050	4			AT2G40800	3			AT3G14920	1
		AT4G39690	2	AT3G16060	2	AT1G57790	6			AT3G21240	1			AT5G06750	4			AT3G49310	2			AT5G49570	1
		AT2G39040	5	AT4G37080	6	AT3G49350	2			AT5G19450	4			AT3G10940	1			AT1G61630	2			AT4G21060	4
		AT2G42330	2	AT5G14450	6	AT4G19530	8			AT4G28550	2			AT3G07770	2			AT5G24330	2			AT5G58210	5
		AT3G05570	4	AT3G18560	5	AT4G35850	2			AT5G21105	2			AT2G25100	1			AT4G12250	1			AT5G02630	2
		AT3G10600	1	AT2G32450	1	AT5G03900	1			AT2G03380	4			AT3G61530	1			AT3G25990	4			AT1G13990	5
		AT4G14200	5	AT1G53590	2	AT2G41650	13			AT4G14240	2			AT1G12830	8			AT3G47670	6			AT1G49180	2
		AT2G31260	2	AT1G14790	2	AT1G59750	6			AT2G17020	1			AT3G03870	6			AT1G03150	1			AT3G10840	1
		AT5G03960	7	AT4G37300	4	AT1G18890	4			AT2G28570	11			AT1G01010	6			AT3G56880	6			AT5G23710	2
		AT2G44770	3	AT5G14710	2	AT3G52740	6			AT1G04230	2			AT2G05580	13			AT4G14100	2			AT3G55760	3
		AT5G12940	4	AT5G04550	4	AT2G27590	1			AT2G39580	6			AT1G54360	2			AT1G03780	3			AT4G09490	6
		AT1G76250	4	AT3G03180	2	AT3G44260	2			AT5G37630	2			AT1G76280	2			AT3G21240	1			AT5G24430	4
		AT1G25360	4	AT4G15820	4	AT2G29360	4			AT5G48350	6			AT3G01310	2			AT5G46140	7			AT3G29270	4
		AT4G15900	1	AT4G32650	4	AT4G25640	6			AT2G41140	4			AT5G19120	6			AT4G16390	3			AT3G63290	1
		AT1G20696	4	AT2G33330	5	AT2G15695	2			AT5G22980	2			AT5G40890	2			AT5G27600	2			AT4G24810	1
		AT5G12870	4	AT3G03190	1	AT1G35670	4			AT1G03030	1			AT1G60660	2			AT3G24090	1			AT4G35730	3
		AT1G67050	7	AT3G27320	4	AT5G42080	2			AT3G19590	2			AT5G61520	4			AT3G07190	6			AT1G30510	2
		AT1G31335	11	AT1G09440	4	AT5G56350	2			AT5G64600	4			AT1G28100	1			AT3G19590	2			AT4G31790	1
		AT1G72870	8	AT5G59090	6	AT3G21770	6			AT1G64350	2			AT5G24490	1			AT3G10070	2			AT4G27260	5
		AT3G09560	2	AT1G68740	2	AT5G25120	6			AT5G19310	2			AT5G08320	2			AT5G66150	2			AT1G03905	1
		AT4G14815	5	AT2G47270	9	AT1G33490	1			AT5G66150	2			AT3G25100	2			AT3G01980	1			AT3G08840	1
		AT3G24670	6	AT5G47580	7	AT1G23040	10			AT1G11100	2			AT3G47860	1			AT4G37750	4			AT5G24390	2
		AT5G38460	2	AT5G23680	2	AT1G73680	1			AT3G01980	1			AT5G55480	1			AT3G12040	1			AT2G35670	2
		AT5G48230	1	AT2G17570	1	AT5G06960	6			AT1G63350	6			AT1G35550	2			AT5G55140	1			AT1G78610	4
		AT2G22120	2	AT3G57420	1	AT2G11890	3			AT5G60570	4			AT3G18490	4			AT1G04190	2			AT1G65960	1
		AT5G15800	6	AT5G65460	2	AT3G06380	4			AT3G12040	1			AT1G17480	4			AT2G26870	1			AT5G54510	5
		AT1G67750	6	AT3G17100	6	AT1G69200	4			AT4G17360	1			AT5G65300	11			AT1G67930	2			AT4G32410	4
		AT3G51320	4	AT1G12320	6	AT1G06210	2			AT2G04650	2			AT5G37500	4			AT3G53650	3			AT2G18720	1
		AT5G03000	9	AT5G47330	2	AT3G11270	2			AT3G02890	4			AT3G02450	1			AT4G10090	2			AT1G01630	2
		AT1G34440	11	AT1G76090	1	AT3G18040	4			AT1G18940	4			AT5G27400	2			AT1G18630	2			AT2G02080	4
		AT5G25060	2	AT3G21520	4	AT1G12120	6			AT3G20015	4			AT1G59580	3			AT2G43770	1			AT1G79890	2
		AT1G22850	1	AT2G15680	2	AT2G37050	4			AT3G53650	3			AT3G56940	1			AT5G27200	1			AT5G25500	6
		AT1G20780	4	AT4G30650	1	AT1G22530	2			AT3G45130	3			AT2G25660	1			AT5G55200	1			AT1G77030	1
		AT1G01060	3	AT5G07360	1	AT5G47240	1			AT1G12560	5			AT1G59590	6			AT4G28390	2			AT1G67510	4
		AT5G27360	6	AT3G14330	4	AT3G19400	4			AT1G05880	2			AT2G19940	1			AT1G19340	1			AT5G52860	4
		AT1G07700	2	AT4G23300	7	AT3G54500	4			AT1G19980	5			AT4G22840	1			AT5G48470	3			AT3G55910	12
		AT1G68440	8	AT1G03040	4	AT2G43500	4			AT3G02820	2			AT3G13360	8			AT3G27650	4			AT1G67490	1
		AT3G08630	3	AT2G27360	6	AT1G55910	1			AT2G33880	5			AT3G53180	1			AT2G38730	1			AT4G15710	11
		AT5G56740	2	AT3G05370	8	AT5G57220	7			AT1G02400	4			AT1G67950	4			AT2G47130	6			AT1G63730	9
		AT5G24500	7	AT4G29660	4	AT4G07410	1			AT2G47130	6			AT3G22440	4			AT4G38760	2			AT3G63180	7
		AT3G13460	4	AT3G18280	6	AT3G53110	2			AT5G57250	4			AT4G22890	2			AT1G22970	4			AT2G40570	2
		AT4G29100	5	AT1G08920	6	AT1G52340	6			AT4G38760	2			AT5G55560	4			AT1G27190	4			AT4G37630	4
		AT1G72750	2	AT4G11790	2	AT2G21045	1			AT3G60850	4			AT1G62380	6			AT1G77090	3			AT5G14100	1
		AT3G11320	2	AT1G14340	4	AT5G60920	4			AT5G63180	5			AT4G26640	4			AT1G65080	2			AT2G34990	4
		AT1G48880	4	AT2G29090	1	AT1G54730	6			AT2G42270	2			AT1G15820	3			AT3G05060	2			AT1G78000	4
		AT1G15360	4	AT3G05900	8	AT2G37750	9			AT3G50530	4			AT3G24050	6			AT5G40140	4			AT5G25090	6
		AT3G60010	6	AT1G50140	4	AT5G11790	2			AT5G05710	2			AT5G54200	4			AT5G08010	6			AT2G15630	5
		AT1G06230	4	AT1G06500	4	AT4G18930	1			AT3G07650	4			AT1G21000	4			AT5G51480	4			AT5G15760	1
		AT1G13700	1	AT5G27830	3	AT5G17860	2			AT5G56170	4			AT3G57790	1			AT3G57360	2			AT2G15090	4
		AT4G24960	2	AT5G43900	4	AT4G33650	2			AT1G23200	6			AT1G63670	8			AT4G35370	1			AT4G33070	1
		AT3G25250	4	AT5G67400	5	AT2G31380	4			AT5G05610	4			AT5G62770	6			AT1G29395	4			AT1G59560	1
		AT5G24710	3	AT4G35905	1	AT3G51660	1			AT5G40140	4			AT5G07280	4			AT2G44770	3			AT3G21540	1
		AT5G57980	2	AT5G50200	3	AT3G58990	1			AT1G78650	2			AT1G06400	2			AT1G25360	4			AT1G14490	9
		AT2G32260	2	AT5G64730	1	AT4G12690	4			AT5G12430	2			AT4G34770	7			AT2G21800	4			AT4G36390	1
		AT3G23840	4	AT5G06440	2	AT4G22753	2			AT3G53920	1			AT4G18780	4			AT1G20230	4			AT5G66550	1
		AT3G56260	11	AT3G03420	2	AT1G06390	4			AT2G19380	4			AT1G12000	1			AT2G34570	2			AT3G03590	1
		AT5G40740	4	AT5G47070	4	AT2G15820	4			AT1G80970	11			AT4G26480	4			AT5G64830	2			AT2G13360	1
		AT4G28600	1	AT2G26970	1	AT1G71880	2			AT2G35170	1			AT3G02740	4			AT5G48230	1			AT2G40770	2
		AT1G27760	2	AT1G35560	4	AT1G59830	2			AT4G22910	2			AT3G10090	1			AT2G31450	1			AT1G27370	6
		AT3G17410	4	AT2G20000	2	AT3G26030	3			AT1G70610	1			AT4G18550	6			AT3G51320	4			AT3G56640	2
		AT2G33520	11	AT1G05500	4	AT4G32180	2			AT5G55970	4			AT4G01210	1			AT1G22850	1			AT1G51660	4
		AT1G71696	1	AT5G27330	8	AT1G32920	9			AT3G06480	2			AT1G18450	2			AT5G22220	2			AT2G02480	1
		AT2G42400	4	AT3G27960	1	AT2G35940	4			AT3G15355	3			AT4G31120	1			AT4G24490	2			AT5G63290	1
		AT1G19880	1	AT1G48650	2	AT3G57800	4			AT5G51480	4			AT1G71010	2			AT3G08630	3			AT1G10970	4
		AT1G22880	6	AT1G78020	6	AT4G34830	2			AT2G25850	2			AT4G21960	4			AT1G25290	1			AT5G04720	4
		AT1G79270	6	AT5G39520	1	AT3G46790	4			AT1G27410	2			AT1G68190	4			AT3G13460	4			AT5G09400	4
		AT3G10740	1	AT3G53380	5	AT3G18790	2			AT4G29790	4			AT1G09960	2			AT5G58970	2			AT3G55480	2
		AT1G04390	4	AT1G30500	4	AT5G39940	1			AT5G12230	4			AT1G04620	1			AT5G08000	4			AT4G36040	1
		AT1G76950	4	AT2G40930	2	AT2G21340	1			AT3G62160	6			AT2G38050	1			AT3G60010	6			AT3G54610	2
		AT1G61700	1	AT5G12050	9	AT2G43520	11			AT4G39140	4			AT1G75010	1			AT5G24710	3			AT4G21310	5
		AT1G35250	1	AT4G14060	8	AT3G51240	4			AT5G13020	3			AT2G30900	6			AT5G57980	2			AT2G03260	2
		AT3G26370	4	AT1G20580	2	AT1G63290	1			AT4G35370	1			AT5G19150	1			AT1G22880	6			AT5G54890	4
		AT1G07745	1	AT3G23160	4	AT2G46830	3			AT3G08760	4			AT5G47720	1			AT1G76950	4			AT3G19820	1
		AT5G07270	1	AT1G12430	2	AT2G45170	2			AT3G19670	2			AT5G56730	1			AT5G07270	1			AT5G23320	1
		AT3G05620	6	AT1G13220	4	AT5G20270	2			AT1G52880	4			AT3G05400	6			AT1G05385	3			AT5G22280	6
		AT3G49930	6	AT4G35580	6	AT1G02860	3			AT1G15940	2			AT3G09180	4			AT4G35985	4			AT2G21655	7
		AT1G05385	3	AT3G22460	3	AT3G62130	1			AT2G39040	5			AT3G12100	1			AT3G17250	3			AT1G22510	2
		AT4G25280	2	AT1G53090	2	AT2G26660	2			AT2G42330	2			AT1G15740	1			AT4G25280	2			AT2G27900	2
		AT1G26300	3	AT3G23340	4	AT1G72700	3			AT3G10600	1			AT3G05070	2			AT3G53930	2			AT3G05720	2
		AT3G11100	4	AT2G15080	8	AT1G14920	4			AT4G14200	5			AT5G17840	4			AT1G79440	1			AT1G04440	4
		AT5G11870	1	AT3G44380	4	AT3G11230	2			AT5G12940	4			AT1G29670	6			AT5G14880	4			AT5G48250	4
		AT1G75050	4	AT4G00330	4	AT5G56790	4			AT1G76250	4			AT3G61620	1			AT1G59650	2			AT1G78080	4
		AT1G25420	2	AT2G34490	1	AT1G73870	4			AT4G15900	1			AT4G24940	2			AT2G26360	2			AT3G55960	2
		AT3G19580	6	AT5G45310	4	AT2G26570	6			AT2G21800	4			AT5G50890	4			AT1G07390	6			AT3G54060	6
		AT2G24420	4	AT5G61130	4	AT5G22300	1			AT1G20696	4			AT4G22560	4			AT5G62840	1			AT3G19040	2
		AT3G53930	2	AT1G72990	1	AT5G20610	4			AT1G67050	7			AT1G71090	4			AT1G28490	2			AT5G04610	1
		AT5G65010	1	AT2G41900	4	AT3G02380	3			AT1G31335	11			AT5G19270	11			AT4G31870	1			AT4G14760	5
		AT1G79440	1	AT4G31540	6	AT2G18630	4			AT1G72870	8			AT5G61210	2			AT1G15110	2			AT3G61400	6
		AT1G32360	2	AT1G11330	6	AT5G62810	2			AT3G09560	2			AT3G01170	4			AT3G56930	4			AT1G08050	2
		AT5G53430	2	AT2G40830	4	AT2G44270	1			AT3G24670	6			AT5G42100	4			AT1G72800	6			AT1G17550	3
		AT3G20970	1	AT2G45770	1	AT4G34490	2			AT3G45850	2			AT4G28210	4			AT2G33260	1			AT2G25940	1
		AT1G59650	2	AT1G67330	4	AT1G42540	5			AT2G22120	2			AT5G63000	3			AT2G30160	2			AT3G10190	2
		AT2G26360	2	AT4G15390	8	AT1G80760	4			AT1G67750	6			AT5G10460	1			AT3G27330	1			AT2G39260	2
		AT4G38540	4	AT4G32980	4	AT2G38290	1			AT5G03000	9			AT2G41990	4			AT3G60030	6			AT4G18070	9
		AT4G11280	5	AT2G22910	1	AT3G23750	4			AT1G34440	11			AT1G56080	2			AT3G12060	4			AT3G56880	6
		AT1G28490	2	AT5G36220	7	AT1G11310	6			AT1G20780	4			AT5G66690	6			AT2G37770	2			AT5G46140	7
		AT2G36485	2	AT2G18910	6	AT5G27930	4			AT1G01060	3			AT4G39990	2			AT1G08320	4			AT4G16390	3
		AT2G45680	4	AT2G14530	4	AT3G11700	1			AT5G27360	6			AT2G36240	4			AT4G39210	1			AT3G58670	4
		AT4G31870	1	AT3G03690	4	AT1G66890	8			AT1G07700	2			AT2G46225	2			AT5G28750	1			AT3G56430	3
		AT4G21510	5	AT4G12110	2	AT5G17640	4			AT1G68440	8			AT1G15730	1			AT5G50210	1			AT5G51600	4
		AT3G26810	4	AT3G04110	6	AT1G74840	3			AT5G56740	2			AT2G29970	4			AT1G01220	1			AT3G24090	1
		AT5G27510	5	AT1G66250	4	AT4G19500	9			AT4G16600	1			AT2G19680	3			AT5G49680	2			AT5G48350	6
		AT2G02350	6	AT1G35350	2	AT1G29990	2			AT4G29100	5			AT3G63440	4			AT5G12130	1			AT2G41140	4
		AT5G12400	2	AT1G09250	6	AT5G18170	1			AT1G72750	2			AT2G45790	1			AT2G28590	4			AT1G72060	6
		AT2G38370	6	AT2G15490	6	AT5G64330	4			AT1G15360	4			AT5G53500	4			AT5G13200	4			AT5G22980	2
		AT3G56930	4	AT4G24670	2	AT4G23180	6			AT3G60010	6			AT3G29810	4			AT2G36050	6			AT3G07190	6
		AT1G55170	4	AT3G26210	6	AT4G16442	4			AT1G06230	4			AT5G59320	6			AT4G03240	1			AT1G33560	4
		AT1G72800	6	AT4G34730	1	AT4G31530	1			AT1G13700	1			AT1G59850	3			AT5G52340	6			AT3G10010	1
		AT5G66810	3	AT5G66590	1	AT3G19000	4			AT4G24960	2			AT1G53770	4			AT4G26330	4			AT1G64350	2
		AT2G33260	1	AT2G28630	4	AT4G16770	1			AT3G25250	4			AT3G60190	2			AT1G13910	1			AT3G10070	2
		AT1G05400	11	AT5G62280	4	AT1G01730	7			AT2G32260	2			AT3G28480	3			AT2G20340	1			AT1G11100	2
		AT2G30160	2	AT1G64400	3	AT3G19930	4			AT3G23840	4			AT2G43030	1			AT1G52920	1			AT2G40030	1
		AT1G79000	2	AT5G58150	4	AT5G40250	4			AT3G56260	11			AT2G20490	2			AT1G09575	2			AT4G20350	1
		AT1G69360	5	AT3G04070	4	AT1G68530	4			AT4G28600	1			AT2G33630	1			AT3G47590	1			AT5G55140	1
		AT5G25620	4	AT1G63420	5	AT5G03760	4			AT1G27760	2			AT1G63720	4			AT5G08460	4			AT5G03780	4
		AT5G18850	7	AT5G42440	4	AT5G49100	7			AT3G17410	4			AT4G18800	2			AT2G42670	4			AT1G04190	2
		AT4G27640	2	AT1G72890	8	AT2G31750	6			AT2G33520	11			AT3G10260	6			AT2G39970	2			AT1G18580	4
		AT3G27330	1	AT3G55710	6	AT3G08860	1			AT1G71696	1			AT4G37200	1			AT1G15460	2			AT3G53650	3
		AT1G12630	5	AT1G22890	12	AT3G54900	1			AT5G65850	11			AT1G62280	1			AT2G37540	4			AT4G10090	2
		AT2G46030	2	AT1G07570	4	AT1G52150	4			AT2G42400	4			AT4G32375	6			AT2G35430	2			AT1G18630	2
		AT5G38160	6	AT3G27360	2	AT5G58350	4			AT1G19880	1			AT1G68400	4			AT2G43630	6			AT4G09580	1
		AT3G60030	6	AT1G76390	4	AT5G19010	4			AT3G46240	8			AT5G08335	1			AT4G32590	1			AT1G34020	3
		AT4G32120	6	AT2G04850	4	AT1G26270	3			AT1G79270	6			AT1G17220	1			AT2G26780	2			AT2G43770	1
		AT5G12840	4	AT2G36970	5	AT4G10920	2			AT1G04390	4			AT3G14430	4			AT1G49160	4			AT5G27200	1
		AT1G12970	1	AT1G15510	4	AT5G57655	1			AT1G61700	1			AT3G08010	1			AT1G05630	2			AT5G55200	1
		AT3G01490	4	AT5G10290	4	AT2G47440	3			AT1G35250	1			AT4G36680	4			AT5G24560	6			AT4G28390	2
		AT5G23380	4	AT2G17820	1	AT2G02570	2			AT1G07745	1			AT3G56910	11			AT1G28380	4			AT1G19340	1
		AT4G20260	6	AT4G39840	3	AT4G00630	1			AT3G05620	6			AT1G22860	2			AT2G18100	1			AT3G02820	2
		AT3G13000	4	AT3G56370	4	AT3G49140	4			AT4G35985	4			AT2G47680	2			AT2G38560	2			AT2G33880	5
		AT2G37150	4	AT4G17970	6	AT4G00750	4			AT3G11100	4			AT3G49190	4			AT2G39820	1			AT5G48470	3
		AT1G16310	2	AT5G26770	6	AT1G25560	4			AT5G11870	1			AT5G08050	4			AT5G54800	2			AT1G22015	4
		AT3G06060	1	AT2G30990	6	AT4G20760	1			AT1G75050	4			AT5G63590	4			AT5G57440	1			AT3G27650	4
		AT3G04810	2	AT5G51840	3	AT3G26600	2			AT3G19580	6			AT1G15250	2			AT3G26290	6			AT5G63180	5
		AT3G53000	6	AT1G12010	6	AT1G19715	4			AT2G24420	4			AT3G17450	4			AT5G02720	4			AT1G29040	1
		AT5G44520	1	AT3G20370	6	AT2G45160	4			AT5G65010	1			AT4G04180	1			AT3G05600	1			AT4G32750	4
		AT5G25580	4	AT5G43280	1	AT3G11560	2			AT1G32360	2			AT2G35155	1			AT1G70810	4			AT5G47350	2
		AT5G48570	2	AT4G31820	4	AT5G67250	2			AT5G53430	2			AT4G34230	3			AT5G27910	2			AT1G60470	2
		AT5G18400	2	AT1G49850	2	AT5G14660	1			AT3G20970	1			AT3G25940	1			AT2G01290	1			AT1G22970	4
		AT3G11090	4	AT1G66840	6	AT1G66970	1			AT5G01730	2			AT5G27820	1			AT1G52320	5			AT3G15520	1
		AT5G24660	7	AT3G57190	1	AT2G01570	4			AT4G38540	4			AT5G45010	11			AT5G59290	1			AT1G27190	4
		AT3G12060	4	AT4G36380	5	AT5G20960	2			AT4G11280	5			AT5G47050	4			AT1G13030	3			AT1G65080	2
		AT1G55620	1	AT1G47900	4	AT3G25600	2			AT5G62840	1			AT3G57160	13			AT5G62575	6			AT4G39850	1
		AT1G74800	4	AT4G33420	4	AT1G10900	4			AT2G36485	2			AT1G67460	1			AT1G79360	2			AT2G43130	2
		AT2G44730	4	AT1G01420	6	AT4G29080	6			AT2G45680	4			AT2G41950	1			AT4G25040	6			AT3G05060	2
		AT4G26050	1	AT3G09000	6	AT3G01660	1			AT4G21510	5			AT4G12910	3			AT3G49180	1			AT2G40020	7
		AT2G37770	2	AT3G57750	6	AT1G19050	4			AT5G27510	5			AT4G21620	6			AT2G17990	5			AT5G45370	4
		AT5G52640	2	AT5G24530	4	AT3G22210	8			AT2G02350	6			AT1G02330	2			AT1G27630	2			AT2G32390	5
		AT3G51180	4	AT5G47220	4	AT1G80940	4			AT5G12400	2			AT4G11980	1			AT5G24655	7			AT5G05610	4
		AT4G39820	2	AT3G29400	6	AT5G06970	2			AT2G38370	6			AT2G21770	4			AT1G50990	4			AT1G55265	4
		AT5G63940	4	AT5G35735	5	AT5G01240	2			AT1G55170	4			AT2G03680	3			AT5G64780	3			AT5G08010	6
		AT5G09780	4	AT1G80130	4	AT3G57530	4			AT5G66810	3			AT1G48520	1			AT2G28370	4			AT5G51480	4
		AT1G08320	4	AT1G14840	4	AT1G25280	4			AT2G33260	1			AT2G45920	6			AT4G09990	4			AT3G57360	2
		AT1G18040	2	AT2G30930	11	AT1G30530	5			AT1G05400	11			AT1G31280	6			AT4G36640	2			AT1G27410	2
		AT3G26200	6	AT3G52170	4	AT2G21320	4			AT1G79000	2			AT1G20960	2			AT2G25790	4			AT1G51140	4
		AT2G43330	1	AT1G19870	4	AT2G43510	11			AT1G72220	4			AT5G52820	1			AT3G06350	1			AT5G65750	1
		AT5G26780	2	AT1G13650	7	AT1G21440	1			AT5G18850	7			AT4G04890	4			AT5G23720	2			AT1G08620	2
		AT4G33480	1	AT5G16980	6	AT5G55740	4			AT3G27330	1			AT4G16830	4			AT5G04760	4			AT4G39690	2
		AT2G25250	9	AT4G16260	5	AT3G49670	4			AT1G12630	5			AT5G61670	2			AT1G35190	1			AT3G19670	2
		AT3G44280	6	AT5G07080	6	AT1G22050	4			AT2G46030	2			AT1G50460	2			AT5G65890	4			AT1G52880	4
		AT4G39210	1	AT5G34940	1	AT1G74880	4			AT4G32120	6			AT5G06130	2			AT2G30970	2			AT1G15940	2
		AT1G78780	1	AT5G03660	4	AT3G52840	6			AT5G12840	4			AT1G05720	2			AT2G05720	1			AT3G05570	4
		AT1G80550	6	AT1G20693	4	AT1G76160	5			AT3G01490	4			AT2G45870	1			AT1G16840	6			AT3G10600	1
		AT5G60760	1	AT5G08120	5	AT5G16650	1			AT4G20260	6			AT5G62880	4			AT4G14780	4			AT2G31260	2
		AT2G41000	1	AT2G41660	4	AT5G62610	4			AT3G13000	4			AT3G26650	1			AT5G25430	2			AT5G03960	7
		AT2G16440	1	AT2G25625	6	AT4G00720	4			AT2G37150	4			AT2G04700	1			AT1G71410	1			AT2G21800	4
		AT2G45620	2	AT1G64280	4	AT2G38530	6			AT1G16310	2			AT2G33130	11			AT5G56760	1			AT5G12870	4
		AT4G02500	4	AT1G78970	5	AT3G47490	4			AT3G04810	2			AT4G30960	6			AT1G73010	2			AT1G20230	4
		AT3G12530	2	AT4G11890	6	AT3G20510	2			AT3G53000	6			AT5G07340	2			AT4G39180	6			AT2G34570	2
		AT5G50210	1	AT1G80840	6	AT1G63800	2			AT5G44520	1			AT3G59530	4			AT4G25900	3			AT4G14815	5
		AT4G22540	2	AT1G70230	4	AT1G47960	6			AT5G25580	4			AT2G40316	2			AT1G09700	4			AT5G64830	2
		AT1G09320	4	AT1G02750	4	AT3G19010	4			AT5G48570	2			AT4G09560	2			AT2G06090	7			AT3G45850	2
		AT5G08630	2	AT3G10340	1	AT4G12880	5			AT5G18400	2			AT5G06170	2			AT4G09090	4			AT5G38460	2
		AT2G40730	2	AT3G17640	1	AT3G48460	6			AT5G24660	7			AT5G40440	2			AT1G09370	9			AT2G41610	6
		AT2G03200	4	AT3G52920	4	AT5G10560	4			AT3G12060	4			AT5G18410	2			AT3G56610	11			AT2G31450	1
		AT4G33890	4	AT2G01950	4	AT4G36360	6			AT1G55620	1			AT5G48790	1			AT3G02120	7			AT5G03000	9
		AT5G20840	2	AT5G33290	4	AT3G59810	2			AT2G44730	4			AT3G66658	1			AT5G38330	9			AT5G25060	2
		AT5G49680	2	AT5G15210	4	AT5G41210	1			AT4G26050	1			AT2G41430	4			AT5G46400	2			AT5G22220	2
		AT1G51600	2	AT4G35510	8	AT2G36000	4			AT5G52640	2			AT5G67330	2			AT1G03080	5			AT4G24490	2
		AT5G12130	1	AT5G47970	1	AT4G20170	4			AT4G39820	2			AT2G41560	4			AT5G63060	2			AT2G22125	2
		AT2G28590	4	AT3G18820	2	AT5G65700	4			AT5G63940	4			AT2G23150	2			AT2G02850	4			AT4G16600	1
		AT3G28430	2	AT2G16365	6	AT1G75840	4			AT5G09780	4			AT2G29400	2			AT2G39705	6			AT1G25290	1
		AT4G33810	1	AT1G31920	6	AT5G42390	1			AT1G18040	2			AT3G26640	2			AT4G07515	8			AT5G24500	7
		AT5G13200	4	AT2G39850	5	AT4G36800	2			AT3G26200	6			AT5G04560	1			AT1G19850	4			AT5G67110	4
		AT5G15070	2	AT3G49360	1	AT4G13550	1			AT4G33480	1			AT5G49930	1			AT2G21740	6			AT5G58970	2
		AT1G48320	1	AT1G76590	4	AT2G01680	6			AT1G78780	1			AT2G29890	2			AT2G43540	4			AT3G11320	2
		AT1G69640	2	AT2G05320	2	AT1G06650	6			AT1G80550	6			AT5G08090	13			AT1G67080	1			AT1G48880	4
		AT4G18670	4	AT3G03560	4	AT3G10080	4			AT5G60760	1			AT5G21010	4			AT3G11600	4			AT5G08000	4
		AT1G68140	4	AT1G28530	4	AT4G31210	1			AT2G41000	1			AT5G09770	1			AT3G52870	6			AT5G57980	2
		AT1G80500	2	AT1G70140	6	AT1G02270	2			AT2G16440	1			AT1G67300	1			AT3G17590	2			AT3G56260	11
		AT5G48930	4	AT3G15950	11	AT2G33250	7			AT4G02500	4			AT3G25545	3			AT5G45670	6			AT5G40740	4
		AT2G36050	6	AT5G13080	5	AT5G57180	4			AT3G12530	2			AT2G38130	1			AT3G21620	5			AT5G65850	11
		AT2G18650	4	AT4G35350	3	AT5G52030	1			AT4G22540	2			AT2G26060	1			AT3G11820	2			AT1G22880	6
		AT5G26220	1	AT5G24890	5	AT1G21900	2			AT1G09320	4			AT1G06960	2			AT3G02630	1			AT3G10740	1
		AT3G07660	4	AT4G38420	4	AT4G28290	11			AT5G08630	2			AT5G22640	4			AT3G06220	6			AT1G61700	1
		AT2G42520	2	AT5G64770	9	AT5G17530	1			AT4G33890	4			AT4G35020	4			AT2G43530	11			AT3G49930	6
		AT4G03240	1	AT2G39360	4	AT5G04750	9			AT2G34670	4			AT3G22570	9			AT5G14920	5			AT3G17250	3
		AT4G17870	4	AT1G21100	5	AT1G64660	1			AT1G51600	2			AT4G28910	4			AT3G62920	6			AT1G26300	3
		AT5G52340	6	AT1G64710	1	AT2G40400	3			AT3G28430	2			AT1G04520	5			AT4G29285	11			AT5G11870	1
		AT5G02390	6	AT1G52890	4	AT2G33180	2			AT4G33810	1			AT4G02290	6			AT4G30330	2			AT1G75050	4
		AT3G01015	4	AT4G33470	1	AT2G27450	1			AT5G15070	2			AT3G20440	1			AT4G15040	6			AT1G25420	2
		AT5G55950	2	AT2G37920	4	AT1G71695	5			AT1G69640	2			AT3G06110	2			AT1G50960	4			AT5G14880	4
		AT4G26330	4	AT5G42810	2	AT3G13040	4			AT1G68140	4			AT4G25220	2			AT1G52310	4			AT5G01730	2
		AT1G79090	2	AT3G46370	6	AT5G65730	4			AT1G80500	2			AT1G22570	4			AT4G29520	2			AT1G07390	6
		AT1G53170	4	AT1G48430	1	AT1G11200	2			AT5G48930	4			AT4G15560	1			AT5G64720	6			AT1G15110	2
		AT2G20340	1	AT2G01940	4	AT5G51070	1			AT2G18650	4			AT1G75670	3			AT5G58600	6			AT1G69360	5
		AT4G02900	5	AT3G49580	7	AT1G30440	4			AT5G26220	1			AT4G18480	1			AT4G17460	4			AT1G72220	4
		AT1G71820	2	AT1G67890	3	AT1G15000	1			AT3G07660	4			AT2G24790	3			AT3G58780	4			AT1G17970	4
		AT1G07540	4	AT1G70090	4	AT3G20680	3			AT2G42520	2			AT5G09870	4			AT2G01870	7			AT5G23380	4
		AT1G52920	1	AT4G24540	4	AT4G11650	4			AT4G17870	4			AT3G52240	4			AT3G24510	11			AT5G25580	4
		AT5G59810	4	AT5G18500	4	AT3G12320	6			AT5G52340	6			AT2G44490	6			AT4G08480	4			AT3G11090	4
		AT1G09575	2	AT2G28670	6	AT1G03850	4			AT5G02390	6			AT2G02800	5			AT4G15440	1			AT3G20520	1
		AT3G47590	1	AT5G28300	4	AT1G21500	6			AT3G01015	4			AT3G54820	4			AT3G20120	6			AT2G43330	1
		AT3G03880	4	AT5G16180	4	AT5G62000	6			AT5G55950	2			AT1G02180	5			AT3G20210	1			AT5G26780	2
		AT5G08460	4	AT1G08230	4	AT1G04770	1			AT4G26330	4			AT4G17950	4			AT3G17080	7			AT5G43310	4
		AT3G45870	4	AT2G20020	4	AT1G18500	1			AT1G79090	2			AT5G59740	2			AT1G04645	7			AT2G25250	9
		AT5G57070	7	AT2G29120	6	AT2G21950	6			AT1G53170	4			AT5G23870	6			AT1G60985	11			AT3G55680	9
		AT1G76320	6	AT5G26340	4	AT5G10470	2			AT4G02900	5			AT2G14290	6			AT2G47500	4			AT5G28750	1
		AT1G25400	8	AT1G74510	4	AT2G47940	1			AT1G52920	1			AT5G42765	4			AT1G47470	7			AT2G45620	2
		AT1G64110	4	AT4G38580	6	AT1G55840	2			AT3G03880	4			AT3G18850	2			AT1G09750	4			AT2G40730	2
		AT1G31814	4	AT5G12900	4	AT2G47970	2			AT5G08460	4			AT5G47060	5			AT4G03070	6			AT2G03200	4
		AT4G08380	13	AT2G46690	5	AT1G05150	1			AT3G45870	4			AT1G70000	3			AT4G32350	4			AT1G01220	1
		AT3G55600	2	AT1G78320	6	AT4G26110	2			AT5G57070	7			AT4G34260	1			AT4G12080	4			AT5G20840	2
		AT1G67340	2	AT1G19180	4	AT5G22290	6			AT1G76320	6			AT3G03150	6			AT1G12800	1			AT5G49680	2
		AT4G33920	4	AT2G35860	1	AT3G03270	4			AT1G25400	8			AT1G73130	9			AT2G20595	11			AT5G41320	11
		AT2G26280	2	AT4G05060	4	AT3G16220	2			AT1G64110	4			AT2G24530	4			AT2G42110	6			AT2G28590	4
		AT2G21090	4	AT2G40150	6	AT3G17170	1			AT1G31814	4			AT5G07370	2			AT1G28290	6			AT5G02390	6
		AT2G01930	4	AT5G63560	4	AT5G40450	11			AT3G55600	2			AT2G29370	4			AT4G11360	2			AT3G01015	4
		AT2G30460	3	AT2G44950	2	AT1G32200	1			AT1G67340	2			AT5G05570	2			AT3G14340	13			AT1G13910	1
		AT5G58760	1	AT4G22200	4	AT1G03870	6			AT4G33920	4			AT2G44080	9			AT1G53490	2			AT4G01190	4
		AT1G20080	4	AT3G16950	1	AT3G04290	4			AT2G26280	2			AT4G00050	4			AT3G22880	1			AT1G71820	2
		AT3G51730	2	AT5G07240	6	AT3G13062	2			AT2G21090	4			AT5G08360	5			AT1G03980	1			AT1G07540	4
		AT4G26180	2	AT3G16340	4	AT1G76920	4			AT2G01930	4			AT4G34620	1			AT4G21630	4			AT2G30980	4
		AT1G73730	4	AT3G30300	4	AT4G15530	1			AT5G58760	1			AT1G10540	6			AT3G48950	4			AT3G45870	4
		AT1G02410	1	AT1G62710	2	AT1G80180	6			AT1G20080	4			AT2G28510	4			AT5G65360	2			AT1G48780	7
		AT3G14100	2	AT1G73500	2	AT4G15545	2			AT1G02410	1			AT3G44890	1			AT1G52970	7			AT4G08380	13
		AT2G18970	13	AT5G58800	1	AT3G09580	1			AT2G18970	13			AT1G52820	6			AT5G02890	6			AT1G60460	4
		AT1G07210	1	AT1G32630	11	AT4G16860	8			AT1G07210	1			AT5G62440	1			AT4G36180	4			AT2G30460	3
		AT4G22270	4	AT1G07150	3	AT5G11580	1			AT3G51880	4			AT4G25050	1			AT4G11530	7			AT1G72860	8
		AT3G51880	4	AT1G33811	4	AT1G71340	1			AT4G10940	2			AT5G10540	1			AT3G21790	7			AT1G20080	4
		AT4G10940	2	AT1G09500	4	AT4G01310	1			AT3G46930	4			AT1G78130	1			AT4G33700	2			AT3G51730	2
		AT3G46930	4	AT1G71710	4	AT3G43270	6			AT2G22600	5			AT3G47340	1			AT2G24850	2			AT1G73730	4
		AT2G22600	5	AT3G19290	4	AT3G51670	2			AT1G03740	4			AT4G33280	4			AT1G74480	3			AT3G14100	2
		AT1G03740	4	AT2G28110	3	AT2G27500	4			AT3G08510	4			AT3G61630	3			AT4G12890	2			AT4G10940	2
		AT3G08510	4	AT2G28305	5	AT1G66150	4			AT5G58040	2			AT5G03700	4			AT3G53420	4			AT2G35430	2
		AT5G58040	2	AT3G04730	6	AT5G17610	3			AT5G55730	5			AT5G42670	4			AT1G17840	4			AT1G15750	4
		AT2G42670	4	AT3G63200	4	AT1G75820	4			AT3G15150	2			AT1G70480	3			AT4G25320	4			AT1G20090	4
		AT5G55730	5	AT3G09220	6	AT3G50880	1			AT1G15460	2			AT1G65450	4			AT3G59060	4			AT5G18180	2
		AT3G15150	2	AT1G49630	1	AT1G75500	4			AT3G12560	4			AT1G67820	2			AT5G10100	4			AT2G43630	6
		AT2G39970	2	AT1G04550	6	AT2G14880	1			AT1G04990	4			AT3G62840	2			AT4G26790	6			AT5G62570	4
		AT1G15460	2	AT2G43620	4	AT1G76180	11			AT5G05660	2			AT5G53000	2			AT3G26740	5			AT1G17530	2
		AT3G12560	4	AT2G42580	2	AT2G43550	11			AT5G05110	4			AT3G58470	2			AT5G64900	11			AT2G26780	2
		AT1G04990	4	AT2G03340	4	AT4G02860	1			AT3G17120	6			AT5G27730	1			AT5G64860	1			AT1G18050	2
		AT5G05660	2	AT3G06080	4	AT1G09970	4			AT1G77770	4			AT3G62980	4			AT5G67280	4			AT2G20420	1
		AT5G05110	4	AT5G28770	4	AT4G37550	1			AT3G20040	2			AT5G51280	2			AT5G41050	6			AT1G30000	2
		AT2G37540	4	AT5G35840	1	AT4G19100	1			AT5G63530	6			AT5G52430	4			AT5G51830	1			AT5G24560	6
		AT2G35430	2	AT1G02205	3	AT3G10450	6			AT2G39400	4			AT3G54210	1			AT5G25930	4			AT1G08170	2
		AT3G17120	6	AT1G74520	4	AT3G57180	1			AT5G18180	2			AT1G60220	2			AT1G16705	7			AT2G18100	1
		AT1G77770	4	AT3G05270	4	AT1G12820	4			AT1G02100	2			AT1G18740	4			AT1G56345	1			AT1G22650	4
		AT3G20040	2	AT4G18010	4	AT5G53370	6			AT1G02890	4			AT5G58330	1			AT4G32340	5			AT3G24210	2
		AT2G39400	4	AT1G55350	2	AT5G57710	4			AT5G51640	4			AT4G30020	4			AT4G18970	6			AT1G27930	4
		AT1G15750	4	AT2G45810	2	AT5G52010	3			AT1G28070	4			AT3G15350	4			AT2G32765	2			AT1G55000	3
		AT5G18180	2	AT5G11270	3	AT1G63610	1			AT5G13750	4			AT4G00955	6			AT3G18880	1			AT1G48240	2
		AT5G62570	4	AT4G15260	6	AT4G35230	4			AT1G63260	4			AT1G06760	4			AT3G17140	8			AT3G27260	4
		AT1G02100	2	AT5G35750	1	AT3G56240	2			AT1G43890	2			AT1G27950	6			AT1G17590	4			AT5G38070	5
		AT1G02890	4	AT5G64580	1	AT3G18290	2			AT5G40460	7			AT5G26250	4			AT3G27890	1			AT3G26290	6
		AT5G51640	4	AT3G11660	6	AT3G19810	1			AT4G17060	8			AT5G05150	2			AT1G15950	4			AT1G17830	4
		AT4G32590	1	AT2G29300	4	AT5G57345	6			AT1G04430	4			AT1G67770	3			AT4G36450	3			AT5G27910	2
		AT1G28070	4	AT3G19553	2	AT3G50950	6			AT1G08170	2			AT1G24540	4			AT5G59845	5			AT1G52320	5
		AT5G13750	4	AT5G22700	8	AT4G16370	4			AT1G15060	1			AT3G27390	4			AT5G35520	4			AT5G63610	2
		AT1G17530	2	AT1G73740	1	AT1G23400	4			AT1G76060	2			AT2G01580	4			AT4G01970	3			AT1G13030	3
		AT1G18050	2	AT5G03320	4	AT5G62790	1			AT3G46580	5			AT5G42660	4			AT2G24220	5			AT5G60250	4
		AT2G20420	1	AT4G27230	2	AT2G17720	3			AT5G20680	4			AT5G13650	1			AT1G30240	2			AT5G43070	4
		AT1G49160	4	AT3G20410	4	AT3G51000	1			AT2G30170	2			AT5G67070	4			AT2G38010	1			AT2G06040	2
		AT1G05630	2	AT3G63110	2	AT2G47910	1			AT4G12130	1			AT1G72000	4			AT4G35725	11			AT3G58160	4
		AT1G43890	2	AT5G57960	1	AT1G77930	1			AT3G24210	2			AT5G10300	4			AT1G67830	5			AT1G54560	4
		AT5G40460	7	AT4G24660	6	AT2G46340	2			AT5G67080	4			AT1G76500	7			AT1G26920	7			AT3G49180	1
		AT1G30000	2	AT2G19650	11	AT4G02530	4			AT3G54100	4			AT3G48020	6			AT4G23520	4			AT3G61760	2
		AT4G17060	8	AT4G33490	3	AT3G01190	5			AT3G02800	2			AT3G01140	4			AT1G26795	7			AT1G14970	4
		AT5G24560	6	AT2G34560	2	AT5G51820	1			AT5G13820	4			AT2G27820	1			AT3G55160	2			AT2G45670	2
		AT1G04430	4	AT1G22060	4	AT5G50250	2			AT2G37840	2			AT2G38540	6			AT1G56620	11			AT1G33170	4
		AT1G08170	2	AT1G06000	6	AT4G39400	4			AT3G21890	3			AT1G49430	3			AT1G60090	5			AT3G19860	4
		AT1G28380	4	AT5G61560	5	AT1G02640	4			AT1G33360	1			AT5G21120	4			AT2G23990	6			AT1G12810	13
		AT1G15060	1	AT4G37560	1	AT1G32900	1			AT5G05760	2			AT4G24270	1			AT5G56720	1			AT4G09990	4
		AT2G18100	1	AT1G03520	4	AT4G30660	6			AT2G39820	1			AT4G29030	11			AT4G28560	4			AT1G03550	2
		AT1G76060	2	AT4G11410	4	AT1G20850	4			AT2G35930	4			AT1G76380	2			AT1G80050	1			AT1G12780	1
		AT1G22650	4	AT5G04870	4	AT2G04795	7			AT4G17070	2			AT1G80850	1			AT2G34710	4			AT5G02430	4
		AT3G46580	5	AT4G11330	3	AT5G27380	1			AT5G16240	1			AT4G17000	6			AT3G21660	2			AT3G62010	2
		AT5G20680	4	AT1G14890	6	AT5G57350	4			AT1G13880	4			AT3G56300	1			AT5G56510	2			AT2G18670	2
		AT2G30170	2	AT4G15690	5	AT4G21990	1			AT3G02850	4			AT5G27530	5			AT1G20800	11			AT1G72460	4
		AT4G12130	1	AT3G44630	9	AT2G30150	5			AT3G13782	2			AT4G26630	2			AT1G32375	11			AT1G19440	4
		AT2G38560	2	AT1G60590	4	AT4G30270	6			AT4G32160	3			AT1G66660	4			AT5G44850	11			AT5G54390	1
		AT3G24210	2	AT1G62030	11	AT1G04350	7			AT4G28940	1			AT5G56900	1			AT5G06630	11			AT2G05720	1
		AT5G67080	4	AT3G22520	4	AT5G20950	4			AT4G11260	2			AT5G48430	6			AT2G43660	4			AT1G75780	4
		AT3G54100	4	AT1G77330	6	AT1G14150	4			AT1G59890	2			AT5G35430	2			AT5G24316	11			AT5G63730	2
		AT3G02800	2	AT4G21410	6	AT5G19250	4			AT5G57440	1			AT2G45590	4			AT1G09200	2			AT4G14780	4
		AT5G13820	4	AT1G14730	2	AT4G20860	6			AT3G06810	1			AT5G15860	1			AT1G31150	8			AT5G25430	2
		AT2G37840	2	AT5G10810	2	AT1G18730	4			AT5G57040	1			AT2G27320	6			AT5G38850	9			AT5G10260	2
		AT3G21890	3	AT2G30040	3	AT2G37130	4			AT3G46620	4			AT2G34360	4			AT2G36400	4			AT1G50290	13
		AT1G33360	1	AT5G17270	1	AT2G33830	4			AT4G33530	4			AT4G38880	1			AT3G57810	2			AT2G35210	2
		AT5G05760	2	AT2G42530	11	AT5G18660	1			AT5G17780	1			AT1G05260	6			AT5G06810	4			AT5G20810	4
		AT2G39820	1	AT1G69270	4	AT3G60140	6			AT3G49160	1			AT2G25540	4			AT1G13930	8			AT5G36260	4
		AT1G77540	2	AT3G14770	6	AT5G58260	1			AT3G26020	3			AT3G47950	4			AT3G10890	4			AT1G75220	4
		AT2G35930	4	AT1G21190	2	AT4G09670	1			AT5G05140	2			AT2G20850	4			AT4G33050	6			AT2G33420	3
		AT4G17070	2	AT1G76800	1	AT5G11420	6			AT5G07770	2			AT5G55540	1			AT5G11690	2			AT3G46030	3
		AT5G16240	1	AT4G23600	2	AT3G61260	4			AT5G14310	1			AT5G63780	4			AT2G31170	1			AT4G30220	2
		AT1G13880	4	AT5G65910	4	AT1G33290	1			AT5G63820	11			AT3G07140	2			AT1G06320	6			AT5G57120	2
		AT3G02850	4	AT5G18390	4	AT3G49220	6			AT5G54280	2			AT3G58710	4			AT4G05620	11			AT5G53870	6
		AT1G27930	4	AT5G61420	4	AT4G37980	3			AT3G53950	4			AT3G11500	2			AT3G05080	13			AT3G23000	5
		AT1G55000	3	AT3G23070	4	AT2G15580	2			AT5G42010	4			AT5G04010	6			AT1G03400	6			AT3G51270	1
		AT3G13782	2	AT4G12970	5	AT4G25340	1			AT2G38840	2			AT5G63860	1			AT5G63010	2			AT5G08380	1
		AT5G54800	2	AT4G29720	1	AT2G25510	13			AT5G60250	4			AT3G29260	6			AT4G20050	2			AT1G32100	5
		AT4G32160	3	AT5G56140	2	AT5G54630	4			AT5G14760	1			AT1G22070	4			AT3G23730	6			AT1G68590	1
		AT1G48240	2	AT1G69730	7	AT4G21210	1			AT5G43070	4			AT4G11000	7			AT5G04030	11			AT1G49660	6
		AT4G28940	1	AT1G77920	6	AT3G17040	1			AT2G06040	2			AT4G03230	6			AT4G22770	5			AT1G05460	2
		AT4G11260	2	AT3G43600	2	AT2G44760	3			AT4G29260	4			AT1G70985	9			AT5G22970	11			AT1G72440	2
		AT1G59890	2	AT1G63840	2	AT3G04940	3			AT2G30530	4			AT4G27760	1			AT1G11755	2			AT2G14460	13
		AT3G06810	1	AT5G60890	4	AT5G53580	1			AT5G04110	1			AT5G65290	2			AT1G01970	4			AT4G14890	1
		AT3G27260	4	AT3G15770	4	AT4G35770	1			AT4G25040	6			AT1G12160	2			AT4G11610	6			AT4G22190	6
		AT4G17890	2	AT4G26060	4	AT1G67865	12			AT1G54560	4			AT1G10270	4			AT3G61550	4			AT4G02840	2
		AT5G57040	1	AT4G00400	4	AT3G47620	4			AT5G06760	7			AT5G14410	7			AT5G42050	4			AT5G62540	2
		AT5G02720	4	AT3G01440	4	AT3G19480	1			AT3G15620	1			AT2G14890	11			AT1G71030	4			AT5G38710	1
		AT3G05600	1	AT4G02330	6	AT1G15290	2			AT1G18520	4			AT2G43850	2			AT4G33040	6			AT1G67310	4
		AT3G46620	4	AT5G20400	6	AT4G02790	1			AT1G72770	3			AT3G21410	11			AT1G69040	4			AT5G18440	6
		AT1G70810	4	AT5G43810	6	AT1G69830	1			AT3G61760	2			AT2G45960	4			AT2G43610	5			AT1G52400	6
		AT1G17830	4	AT3G21560	6	AT1G47530	6			AT1G14970	4			AT1G58340	4			AT5G33370	4			AT3G25730	4
		AT5G27910	2	AT2G33590	4	AT2G37220	2			AT3G04530	4			AT1G52720	6			AT1G71690	4			AT3G17160	11
		AT2G01290	1	AT1G80960	6	AT1G22710	2			AT1G01140	4			AT1G66730	1			AT2G30490	4			AT4G09550	2
		AT4G33530	4	AT1G77060	1	AT1G73260	6			AT1G76110	2			AT1G04920	1			AT3G62630	5			AT1G15200	2
		AT5G17780	1	AT3G05180	6	AT1G01490	6			AT1G07410	2			AT5G18630	1			AT1G15210	4			AT5G64040	3
		AT3G49160	1	AT4G39675	11	AT5G59780	6			AT5G08200	2			AT4G35480	2			AT1G21880	1			AT1G50840	1
		AT4G26470	2	AT3G01680	7	AT3G19710	1			AT5G22540	6			AT5G59940	11			AT4G12800	1			AT1G01080	2
		AT3G15410	1	AT4G09890	4	AT4G16890	8			AT5G05410	4			AT1G75330	1			AT3G15605	6			AT1G11960	4
		AT3G26020	3	AT1G16260	6	AT2G36910	4			AT5G53050	1			AT4G16660	2			AT5G44740	1			AT1G14460	1
		AT5G59290	1	AT4G18570	4	AT5G08280	1			AT1G44100	4			AT1G23330	1			AT5G11940	4			AT1G09310	4
		AT5G63610	2	AT2G23200	6	AT2G25070	2			AT3G27290	4			AT4G18240	1			AT3G20700	11			AT3G22900	4
		AT5G05140	2	AT5G24800	4	AT4G22570	1			AT1G14330	4			AT5G43430	1			AT5G12930	4			AT2G39795	2
		AT5G07770	2	AT1G29050	6	AT3G24503	1			AT1G63180	1			AT4G04900	4			AT2G20070	11			AT1G13280	1
		AT5G14310	1	AT1G23080	4	AT3G47070	7			AT5G23340	1			AT2G37450	6			AT1G21580	6			AT2G22870	1
		AT5G63820	11	AT3G06520	5	AT3G07800	1			AT3G47780	2			AT3G15120	1			AT1G72260	6			AT4G30110	1
		AT5G54280	2	AT4G33080	4	AT2G30140	5			AT1G50990	4			AT4G17180	4			AT3G26770	5			AT3G06530	2
		AT3G53950	4	AT4G27240	4	AT5G44190	3			AT3G51620	2			AT3G52380	3			AT4G18390	4			AT3G18035	9
		AT5G42010	4	AT1G23205	6	AT1G76520	4			AT4G11820	2			AT2G23700	6			AT5G45910	6			AT5G65270	2
		AT5G62575	6	AT2G33380	2	AT5G08650	1			AT3G20800	2			AT3G44730	3			AT3G20840	4			AT2G21290	6
		AT2G38840	2	AT5G54250	4	AT1G67700	2			AT2G40180	3			AT2G04860	4			AT1G52990	1			AT4G02750	4
		AT5G60250	4	AT1G20300	4	AT5G02830	2			AT1G30810	2			AT1G50940	1			AT5G07990	4			AT4G29810	2
		AT5G14760	1	AT2G39940	6	AT3G15810	6			AT2G33390	9			AT5G62900	4			AT5G01480	11			AT3G19650	6
		AT1G79360	2	AT5G53570	2	AT2G05920	4			AT1G14685	4			AT3G02980	1			AT4G30430	4			AT3G13070	1
		AT5G43070	4	AT2G46710	2	AT4G29060	1			AT2G45980	4			AT5G45300	4			AT4G34740	1			AT2G06050	1
		AT2G06040	2	AT1G76410	4	AT1G01800	6			AT3G51470	3			AT4G27400	4			AT1G13580	2			AT2G25720	4
		AT4G29260	4	AT4G24510	4	AT1G14345	1			AT5G64640	4			AT1G20380	1			AT2G23970	1			AT3G07780	4
		AT3G58160	4	AT5G24570	11	AT1G64860	1			AT4G22780	5			AT2G02515	11			AT2G40100	3			AT3G46000	4
		AT2G30530	4	AT3G56040	1	AT1G68670	3			AT5G02430	4			AT5G19630	1			AT3G04540	12			AT5G62350	6
		AT5G04110	1	AT1G10200	2	AT3G50740	6			AT3G59910	4			AT1G18460	2			AT2G30790	1			AT4G28400	4
		AT4G25040	6	AT1G62520	4	AT1G05850	4			AT5G63130	6			AT1G01670	3			AT1G14240	2			AT5G62290	2
		AT1G54560	4	AT5G58090	5	AT4G17500	4			AT2G20760	4			AT5G11030	4			AT3G61450	3			AT5G17710	1
		AT5G06760	7	AT5G23820	11	AT5G65660	5			AT5G19900	4			AT3G46590	3			AT5G49180	6			AT4G19660	4
		AT3G15620	1	AT2G41380	1	AT3G57020	4			AT1G75560	2			AT1G59710	4			AT4G22280	7			AT5G22880	3
		AT1G18520	4	AT4G14365	1	AT1G55850	6			AT5G43930	1			AT4G15880	2			AT5G43850	2			AT1G43560	1
		AT1G72770	3	AT1G72200	4	AT4G35250	1			AT1G66900	4			AT5G43780	2			AT3G21420	6			AT3G02760	1
		AT3G61760	2	AT2G26300	2	AT5G27350	6			AT3G59090	4			AT5G16710	1			AT1G03660	8			AT5G39040	1
		AT4G22360	1	AT3G56400	5	AT3G53260	1			AT5G35700	2			AT3G10850	1			AT1G31450	4			AT5G55050	4
		AT1G14970	4	AT1G29510	6	AT1G78510	1			AT5G60930	2			AT2G42570	6			AT1G75310	4			AT5G46680	4
		AT3G04530	4	AT3G24040	4	AT1G58270	6			AT1G14560	2			AT5G05700	1			AT3G05460	11			AT3G27230	4
		AT1G01140	4	AT2G26550	2	AT2G29670	1			AT1G79450	2			AT5G63030	2			AT2G26950	4			AT2G20370	4
		AT1G76110	2	AT3G03470	6	AT2G22540	4			AT5G07290	2			AT5G08430	4			AT3G49300	11			AT1G50620	2
		AT1G07410	2	AT3G43740	4	AT2G10940	6			AT5G45710	4			AT1G69935	6			AT5G64360	4			AT5G39340	3
		AT5G08200	2	AT2G21230	4	AT5G52310	9			AT1G77250	2			AT2G25140	1			AT4G24480	4			AT2G16700	5
		AT5G22540	6	AT5G05890	6	AT4G17340	4			AT3G45090	1			AT4G16610	6			AT4G09490	6			AT1G57770	1
		AT5G05410	4	AT5G57340	6	AT3G04720	5			AT3G27380	1			AT3G02690	1			AT3G59690	4			AT4G12760	3
		AT2G17990	5	AT5G25070	5	AT4G27700	1			AT3G06420	2			AT2G44830	4			AT1G11410	6			AT4G03280	1
		AT5G53050	1	AT4G34650	1	AT3G45140	6			AT2G43900	2			AT1G22985	3			AT3G02640	6			AT5G59120	6
		AT1G44100	4	AT4G23690	6	AT3G13750	6			AT4G20780	2			AT2G22250	1			AT3G08840	1			AT2G46370	4
		AT3G27290	4	AT5G57780	5	AT4G12390	6			AT5G42940	4			AT2G39240	2			AT5G24390	2			AT5G13800	1
		AT1G14330	4	AT2G17220	6	AT1G03630	1			AT5G02270	1			AT5G13300	2			AT5G09630	2			AT5G39790	3
		AT1G63180	1	AT5G20740	6	AT2G15890	4			AT5G22940	2			AT5G08570	2			AT2G35670	2			AT5G48460	2
		AT5G23340	1	AT5G52780	1	AT1G34000	3			AT5G02230	4			AT5G26880	1			AT2G18720	1			AT5G25630	4
		AT3G47780	2	AT4G27830	5	AT3G01500	4			AT5G42000	2			AT4G23980	6			AT4G01500	4			AT1G18160	3
		AT1G27630	2	AT1G51800	6	AT4G10770	4			AT1G75180	4			AT4G02010	4			AT1G77030	1			AT2G36250	1
		AT2G45670	2	AT4G30290	6	AT1G67870	11			AT2G47700	5			AT4G36480	1			AT3G62060	6			AT1G24070	4
		AT5G24655	7	AT1G05070	5	AT1G71040	1			AT4G16110	3			AT2G39390	2			AT1G63730	9			AT1G49750	4
		AT1G33170	4	AT1G25450	4	AT2G46820	3			AT4G13020	2			AT1G63490	2			AT5G25090	6			AT2G24060	1
		AT3G19860	4	AT1G31170	1	AT3G25690	4			AT3G08970	1			AT4G04690	11			AT3G50700	4			AT5G44670	1
		AT1G12810	13	AT1G73090	4	AT5G67030	1			AT5G56870	6			AT1G03600	1			AT5G15760	1			AT2G44670	5
		AT1G24330	4	AT1G76890	4	AT3G16460	6			AT4G34100	2			AT5G35760	11			AT5G16530	4			AT2G47710	5
		AT1G50990	4	AT3G26440	4	AT3G54050	2			AT2G22500	2			AT5G41850	1			AT3G08620	2			AT5G37680	2
		AT5G64780	3	AT4G33540	1	AT5G47110	3			AT1G03620	3			AT1G11270	6			AT3G16520	6			AT5G23070	1
		AT3G51620	2	AT2G47000	4	AT4G10060	1			AT3G07870	7			AT3G16840	1			AT5G23320	1			AT3G02540	2
		AT2G28370	4	AT3G01210	4	AT4G16190	2			AT3G25585	2			AT1G47830	2			AT2G21655	7			AT3G21630	4
		AT4G11820	2	AT3G02860	2	AT2G20670	4			AT5G18620	2			AT5G15350	4			AT1G28030	6			AT5G59890	4
		AT3G20800	2	AT2G37950	4	AT4G13770	6			AT5G56780	4			AT1G59900	1			AT4G10640	4			AT2G35370	1
		AT2G40180	3	AT4G10170	4	AT4G02770	1			AT2G01540	4			AT2G28380	4			AT2G12480	5			AT3G48730	1
		AT4G36640	2	AT1G66980	5	AT4G01870	1			AT1G63930	4			AT5G52180	5			AT3G23660	2			AT3G25500	6
		AT1G03550	2	AT1G05200	6	AT1G23740	1			AT5G55960	2			AT5G66380	2			AT1G47128	3			AT5G44720	1
		AT1G12780	1	AT5G54960	1	AT3G51600	6			AT5G10950	2			AT5G42370	1			AT5G03780	4			AT1G64390	6
		AT1G30810	2	AT5G40170	7	AT1G49500	11			AT5G60790	2			AT4G38700	6			AT1G22015	4			AT5G01670	1
		AT2G33390	9	AT3G45160	11	AT3G27690	3			AT4G37990	3			AT4G32105	6			AT1G29040	1			AT3G54090	1
		AT1G14685	4	AT5G24520	2	AT1G12900	1			AT1G03457	2			AT4G10760	1			AT5G47350	2			AT1G56220	6
		AT2G45980	4	AT4G35570	4	AT4G16970	1			AT2G17530	2			AT1G22410	1			AT1G69080	4			AT1G02910	3
		AT3G51470	3	AT4G39620	4	AT1G17530	2			AT5G57830	5			AT3G26050	6			AT1G73690	2			AT1G45688	4
		AT5G64640	4	AT3G44450	6	AT1G15580	6			AT4G31080	2			AT3G13170	1			AT2G41610	6			AT5G15410	4
		AT4G22780	5	AT3G26220	6	AT1G01200	2			AT5G20810	4			AT3G17300	2			AT5G67110	4			AT5G09420	1
		AT5G02430	4	AT5G07030	4	AT4G39010	4			AT2G30360	5			AT1G01430	4			AT5G53760	6			AT3G01690	4
		AT3G59910	4	AT2G46450	5	AT2G03380	4			AT3G16350	3			AT1G77610	2			AT3G10870	6			AT5G45170	1
		AT5G63130	6	AT1G09740	5	AT1G07745	1			AT4G04610	1			AT4G37000	4			AT5G38160	6			AT1G64185	1
		AT2G20760	4	AT4G38660	6	AT5G42620	2			AT1G26840	2			AT5G64390	4			AT5G04520	1			AT5G66170	1
		AT5G19900	4	AT5G10580	1	AT2G18245	2			AT5G46840	2			AT1G31817	1			AT1G12970	1			AT5G61740	2
		AT2G25790	4	AT1G62570	2	AT4G14200	5			AT1G73010	2			AT5G51100	1			AT3G51180	4			AT4G22720	1
		AT1G75560	2	AT4G20270	4	AT3G18100	2			AT5G36260	4			AT5G08420	1			AT3G20520	1			AT3G20820	4
		AT3G62010	2	AT4G09900	4	AT3G27880	7			AT5G16480	2			AT1G09180	2			AT5G17170	3			AT5G62620	4
		AT2G18670	2	AT3G46530	6	AT1G21580	6			AT1G73540	3			AT1G19540	5			AT3G55680	9			AT5G13740	4
		AT5G43930	1	AT3G26230	6	AT5G60310	6			AT3G17510	4			AT2G16860	2			AT5G41320	11			AT5G44650	3
		AT4G08240	6	AT1G17620	6	AT5G05300	11			AT1G74320	2			AT1G80640	4			AT4G01190	4			AT5G05210	2
		AT1G66900	4	AT3G46130	6	AT5G25620	4			AT4G20880	7			AT4G17770	4			AT5G59810	4			AT3G26750	4
		AT3G06350	1	AT2G01890	1	AT5G20870	5			AT3G24530	1			AT5G19090	6			AT1G48780	7			AT1G52420	1
		AT3G59090	4	AT4G39950	4	AT2G37210	5			AT3G06190	4			AT3G06670	2			AT1G60460	4			AT4G35300	1
		AT3G30720	13	AT2G04050	4	AT3G03590	1			AT2G43790	3			AT4G00800	2			AT1G72860	8			AT5G44450	2
		AT1G72460	4	AT4G22470	6	AT1G11210	6			AT3G52360	7			AT3G50960	2			AT2G27840	4			AT4G26070	2
		AT5G35700	2	AT5G63380	4	AT2G45840	5			AT4G37760	1			AT1G09520	7			AT5G08640	4			AT5G12080	4
		AT5G23720	2	AT3G23805	6	AT1G05630	2			AT1G53400	2			AT1G68300	1			AT5G03520	2			AT2G43780	4
		AT5G60930	2	AT2G46680	4	AT1G05370	2			AT3G50310	4			AT2G31740	2			AT1G49660	6			AT2G20190	2
		AT1G14560	2	AT2G16790	1	AT5G46590	5			AT5G01820	6			AT1G06070	4			AT1G05460	2			AT4G33790	4
		AT3G23820	1	AT2G40270	4	AT1G05750	6			AT2G39420	4			AT5G20070	1			AT1G72440	2			AT1G67660	1
		AT5G04760	4	AT3G07360	4	AT3G07590	2			AT5G45840	4			AT5G66320	6			AT2G39795	2			AT2G17710	6
		AT1G79450	2	AT1G25230	1	AT2G15630	5			AT2G45310	1			AT1G48570	2			AT2G22870	1			AT1G05000	2
		AT5G07290	2	AT5G37990	6	AT3G25080	11			AT4G18640	4			AT4G31040	1			AT3G18035	9			AT1G07650	6
		AT5G45710	4	AT2G36670	4	AT4G08480	4			AT3G06150	4			AT5G25520	2			AT4G02750	4			AT4G05070	9
		AT4G17720	4	AT2G22330	4	AT1G18520	4			AT3G28780	11			AT5G06640	11			AT5G62290	2			AT4G37540	4
		AT1G77250	2	AT5G44170	2	AT4G13710	5			AT2G14750	1			AT1G70060	2			AT5G17710	1			AT2G47830	1
		AT4G37640	4	AT5G59130	5	AT1G24330	4			AT3G18220	4			AT5G15120	4			AT3G02760	1			AT3G16260	1
		AT3G45090	1	AT1G11670	6	AT4G37490	2			AT1G71697	2			AT1G01130	6			AT5G39340	3			AT3G11780	2
		AT3G27380	1	AT5G04530	5	AT1G72460	4			AT3G47440	4			AT1G17790	4			AT1G57770	1			AT3G03300	2
		AT3G06420	2	AT2G42540	11	AT3G15150	2			AT5G54780	2			AT1G78180	2			AT5G23070	1			AT1G33590	4
		AT1G35190	1	AT3G16800	4	AT3G23740	6			AT3G11690	7			AT4G00200	6			AT1G64390	6			AT5G66960	1
		AT2G43900	2	AT4G21180	2	AT5G06760	7			AT2G36320	4			AT5G64060	4			AT1G02910	3			AT5G14105	4
		AT4G20780	2	AT5G06870	4	AT5G15070	2			AT4G20870	1			AT5G08470	1			AT5G45170	1			AT1G18850	4
		AT5G42940	4	AT4G17245	6	AT5G02720	4			AT3G61580	2			AT2G17840	2			AT1G64185	1			AT3G22780	2
		AT5G02270	1	AT3G19515	2	AT4G01410	6			AT1G02000	1			AT5G55660	2			AT4G22720	1			AT2G32500	4
		AT5G22940	2	AT1G66880	4	AT3G05470	6			AT5G20230	6			AT5G59880	4			AT5G44650	3			AT3G47990	2
		AT1G19440	4	AT4G24390	4	AT3G03170	7			AT4G02380	6			AT2G13650	2			AT5G05210	2			AT2G13690	4
		AT5G02230	4	AT4G12730	6	AT1G33340	4			AT3G26110	11			AT1G13195	4			AT4G35300	1			AT1G12860	4
		AT5G42000	2	AT1G64780	2	AT1G17590	4			AT4G25780	4			AT4G04920	4			AT5G44450	2			AT3G20250	2
		AT1G75180	4	AT1G19670	1	AT1G12730	2			AT1G24520	11			AT3G52260	1			AT2G20190	2			AT4G18465	2
		AT2G47700	5	AT2G23610	6	AT5G16530	4			AT5G04180	5			AT5G18800	2			AT1G67660	1			AT4G30520	4
		AT4G16110	3	AT1G74850	2	AT3G58160	4			AT1G49660	6			AT4G00240	6			AT2G32500	4			AT1G16880	3
		AT5G54390	1	AT1G14740	4	AT5G56720	1			AT1G05460	2			AT4G29550	11			AT3G20250	2			AT1G76860	2
		AT5G65890	4	AT3G13190	9	AT1G27410	2			AT3G50240	2			AT5G06270	4			AT5G16040	1			AT4G14910	1
		AT4G13020	2	AT2G37080	6	AT2G39040	5			AT1G72440	2			AT2G22490	4			AT1G25375	1			AT1G55490	1
		AT2G30970	2	AT5G27290	1	AT1G11880	2			AT5G41810	6			AT5G05560	2			AT5G58920	4			AT4G25080	1
		AT3G08970	1	AT5G44290	4	AT1G15360	4			AT3G25730	4			AT4G22320	4			AT2G47450	1			AT1G11730	4
		AT5G56870	6	AT1G04240	6	AT3G25680	1			AT3G22900	4			AT4G23040	2			AT3G23890	2			AT5G63310	1
		AT4G34100	2	AT4G40050	2	AT1G02710	13			AT2G39795	2			AT3G19870	2			AT2G40700	2			AT5G16040	1
		AT2G05720	1	AT3G52470	6	AT1G63930	4			AT2G22870	1			AT1G75760	2			AT1G22040	2			AT1G25375	1
		AT2G22500	2	AT3G07540	6	AT4G11530	7			AT1G71170	1			AT1G78600	4			AT5G62980	1			AT3G48760	4
		AT1G16840	6	AT3G03710	1	AT2G42330	2			AT3G18035	9			AT5G06280	8			AT2G18850	2			AT2G27130	5
		AT1G03620	3	AT1G44810	6	AT4G28550	2			AT4G02750	4			AT5G65670	6			AT5G61190	4			AT5G58920	4
		AT3G07870	7	AT2G32800	4	AT1G12560	5			AT2G06050	1			AT1G02620	2			AT3G16190	1			AT2G47450	1
		AT1G75780	4	AT1G36160	2	AT2G40180	3			AT5G62290	2			AT5G48310	3			AT3G62700	4			AT4G16340	2
		AT5G63730	2	AT3G62150	4	AT1G05880	2			AT5G17710	1			AT3G04000	1			AT4G24175	1			AT2G37990	2
		AT3G25585	2	AT4G29750	4	AT3G49370	4			AT3G02760	1			AT3G49150	8			AT3G06730	1			AT4G22530	1
		AT5G18620	2	AT3G17350	6	AT3G12530	2			AT5G46680	4			AT2G31305	6			AT1G64960	2			AT5G07700	4
		AT5G56780	4	AT3G43190	1	AT4G26470	2			AT5G39340	3			AT5G54580	1			AT4G13670	1			AT3G23890	2
		AT5G60860	2	AT4G01460	4	AT1G04310	1			AT1G57770	1			AT3G04590	4			AT2G47990	1			AT2G35720	1
		AT2G01540	4	AT1G26930	4	AT2G02480	1			AT5G59120	6			AT4G17470	2			AT5G17050	5			AT1G43700	4
		AT4G14780	4	AT2G33310	5	AT5G03960	7			AT5G13800	1			AT3G55800	1			AT2G29180	11			AT1G32060	1
		AT1G63930	4	AT5G44730	1	AT4G22910	2			AT1G28280	4			AT2G38480	6			AT5G15450	1			AT2G40700	2
		AT5G55960	2	AT5G60850	4	AT3G26700	5			AT5G44670	1			AT4G29120	1			AT2G06210	1			AT1G22040	2
		AT5G10950	2	AT1G14030	2	AT1G04070	3			AT5G37680	2			AT2G38700	1			AT1G06380	2			AT5G62980	1
		AT5G60790	2	AT2G43235	3	AT5G37630	2			AT5G23070	1			AT1G06060	2			AT5G59400	3			AT4G39550	7
		AT5G25430	2	AT1G05680	6	AT3G43290	13			AT1G53720	2			AT2G47820	5			AT2G27330	1			AT4G24280	1
		AT4G37990	3	AT4G09460	5	AT4G09970	7			AT1G64390	6			AT1G49410	4			AT3G01390	3			AT2G18850	2
		AT5G10260	2	AT1G75190	12	AT4G35730	3			AT1G02910	3			AT1G21170	2			AT3G25805	1			AT4G09030	11
		AT1G71410	1	AT1G08450	2	AT5G20850	1			AT1G45688	4			AT5G14680	1			AT5G47090	2			AT1G01620	4
		AT1G03457	2	AT4G35310	4	AT4G09580	1			AT5G45170	1			AT4G08690	2			AT3G42170	6			AT1G75030	4
		AT5G56760	1	AT3G01550	2	AT5G15800	6			AT1G01940	1			AT5G23530	4			AT1G07180	2			AT5G61190	4
		AT1G50290	13	AT1G66540	7	AT1G26300	3			AT1G64185	1			AT3G58530	1			AT1G11530	4			AT1G68820	2
		AT2G17530	2	AT5G10400	2	AT3G11600	4			AT5G61740	2			AT2G19170	1			AT3G58660	2			AT3G16190	1
		AT5G57830	5	AT1G52540	4	AT1G53020	3			AT4G22720	1			AT4G12960	2			AT1G33080	6			AT3G14620	6
		AT2G35210	2	AT1G13090	6	AT5G25490	2			AT5G44650	3			AT3G10525	11			AT2G19470	3			AT5G64090	2
		AT4G31080	2	AT4G13345	2	AT1G48040	3			AT5G05210	2			AT3G56850	4			AT5G43670	2			AT4G26250	2
		AT5G20810	4	AT4G12500	6	AT2G47500	4			AT4G35300	1			AT1G02850	5			AT2G19670	2			AT2G35760	5
		AT2G30360	5	AT1G60800	4	AT3G26940	4			AT5G44450	2			AT5G58575	2			AT1G08390	4			AT3G62700	4
		AT3G16350	3	AT1G21130	5	AT1G05100	3			AT2G20190	2			AT5G53080	1			AT1G02960	4			AT4G24175	1
		AT4G04610	1	AT3G46670	6	AT5G49130	4			AT1G67660	1			AT1G09020	2			AT4G10300	1			AT1G08880	2
		AT1G26840	2	AT5G25840	4	AT3G43700	4			AT2G32500	4			AT2G33700	4			AT3G61100	6			AT3G06730	1
		AT5G46840	2	AT3G54260	6	AT4G09990	4			AT3G20250	2			AT2G39430	6			AT5G55760	1			AT5G23860	4
		AT1G73010	2	AT1G21350	1	AT1G31814	4			AT5G66200	4			AT4G02050	4			AT3G28760	1			AT3G63090	6
		AT5G36260	4	AT1G15400	6	AT3G13350	2			AT1G11730	4			AT5G19910	2			AT3G48425	1			AT4G31980	7
		AT5G16480	2	AT1G11580	6	AT1G24210	2			AT2G41230	11			AT4G38240	2			AT4G29510	2			AT5G24840	1
		AT1G73540	3	AT3G29250	6	AT1G61400	6			AT5G16040	1			AT4G26770	2			AT1G35470	2			AT1G51570	6
		AT3G17510	4	AT4G04330	3	AT1G60470	2			AT1G25375	1			AT2G34190	4			AT5G58590	2			AT1G64960	2
		AT1G74320	2	AT4G01330	4	AT2G02020	4			AT5G58920	4			AT1G60950	1			AT1G65950	1			AT2G25280	1
		AT4G20880	7	AT3G03770	4	AT1G78650	2			AT2G47450	1			AT1G28220	5			AT5G59560	2			AT4G13670	1
		AT3G24530	1	AT4G17080	1	AT1G17830	4			AT3G23890	2			AT2G40280	4			AT3G53540	5			AT2G23130	13
		AT3G06190	4	AT5G25220	4	AT1G28560	2			AT2G40700	2			AT1G06410	4			AT2G37040	1			AT2G47990	1
		AT1G48300	4	AT3G57040	4	AT1G63350	6			AT1G22040	2			AT4G15750	8			AT2G28070	4			AT1G33420	2
		AT2G43790	3	AT5G19850	1	AT5G40140	4			AT5G62980	1			AT5G55470	2			AT2G34040	2			AT1G16460	1
		AT3G52360	7	AT3G06070	6	AT5G22940	2			AT2G18850	2			AT5G47490	2			AT4G20400	2			AT5G17050	5
		AT4G37760	1	AT1G14580	4	AT3G56640	2			AT1G75030	4			AT1G06560	1			AT2G34300	4			AT5G10910	1
		AT1G53400	2	AT2G20690	1	AT5G45840	4			AT5G61190	4			AT2G46950	5			AT1G16040	2			AT5G23060	3
		AT3G50310	4	AT5G09530	8	AT1G48200	6			AT3G16190	1			AT2G21510	2			AT4G31410	4			AT3G17700	4
		AT5G01820	6	AT4G34250	4	AT4G03100	2			AT5G64090	2			AT2G24120	1			AT2G43810	2			AT2G29180	11
		AT2G39420	4	AT5G06530	3	AT1G06520	4			AT4G26250	2			AT4G08170	2			AT5G53060	6			AT5G61590	4
		AT1G75220	4	AT5G02290	4	AT1G72140	4			AT3G62700	4			AT3G25160	2			AT2G30800	2			AT5G39730	1
		AT5G45840	4	AT4G27710	5	AT1G72220	4			AT4G24175	1			AT5G58510	2			AT2G21280	1			AT1G78680	2
		AT2G45310	1	AT2G03760	6	AT2G03200	4			AT1G06190	6			AT3G04220	9			AT4G31850	4			AT5G15450	1
		AT4G18640	4	AT4G27030	1	AT1G27590	2			AT1G56570	4			AT3G33530	2			AT3G07050	2			AT2G01350	1
		AT3G06150	4	AT4G23260	7	AT5G26040	1			AT1G64960	2			AT5G35300	13			AT4G19710	1			AT5G25460	6
		AT3G28780	11	AT4G27430	4	AT5G64780	3			AT4G13670	1			AT4G38480	2			AT1G76130	1			AT2G06210	1
		AT2G14750	1	AT1G22360	6	AT1G03457	2			AT2G47990	1			AT5G48870	1			AT5G63800	6			AT5G04710	1
		AT3G18220	4	AT1G74720	4	AT3G50310	4			AT5G17050	5			AT1G74930	4			AT1G67120	1			AT2G03420	4
		AT1G71697	2	AT1G28680	4	AT3G54320	4			AT2G29180	11			AT4G19240	12			AT3G01850	1			AT1G43580	2
		AT4G39180	6	AT4G13270	4	AT2G28360	2			AT5G15450	1			AT5G60880	9			AT2G35040	1			AT4G25520	4
		AT3G47440	4	AT3G14650	6	AT4G22270	4			AT2G06210	1			AT5G22600	7			AT5G16610	4			AT1G06380	2
		AT5G54780	2	AT5G48485	6	AT5G50360	6			AT1G06380	2			AT2G12400	3			AT3G45590	1			AT3G16470	6
		AT3G11690	7	AT5G50800	6	AT2G36400	4			AT5G59400	3			AT5G39320	1			AT1G72650	3			AT5G59400	3
		AT2G36320	4	AT2G26560	6	AT5G48720	4			AT2G27330	1			AT3G58800	2			AT3G22840	3			AT5G56280	2
		AT5G07440	1	AT1G60160	4	AT5G58760	1			AT5G11050	2			AT1G44350	3			AT2G01110	1			AT2G24020	1
		AT4G25900	3	AT2G04040	4	AT1G69080	4			AT3G01390	3			AT5G55400	2			AT5G13840	2			AT2G18220	2
		AT4G20870	1	AT1G01070	6	AT2G28570	11			AT3G25805	1			AT3G57940	1			AT1G01570	4			AT1G21560	5
		AT3G61580	2	AT5G43440	7	AT2G45310	1			AT5G47090	2			AT5G09500	2			AT4G22920	1			AT1G54570	1
		AT2G33420	3	AT1G58180	4	AT2G36485	2			AT3G42170	6			AT3G16700	1			AT2G21385	2			AT2G27330	1
		AT1G02000	1	AT2G43535	11	AT2G17970	2			AT1G07180	2			AT3G24220	3			AT4G03180	6			AT1G13270	1
		AT5G20230	6	AT5G67150	6	AT3G08820	4			AT1G11530	4			AT5G27610	2			AT2G01120	2			AT3G20470	11
		AT4G02380	6	AT1G60140	4	AT5G49190	1			AT3G58660	2			AT1G54140	2			AT3G08950	1			AT3G13226	1
		AT3G26110	11	AT5G17330	1	AT5G17780	1			AT3G51850	4			AT5G09370	6			AT1G80770	1			AT5G11050	2
		AT4G25780	4	AT1G71750	1	AT5G22220	2			AT1G33080	6			AT1G32370	6			AT5G57050	3			AT3G08800	2
		AT1G24520	11	AT4G23870	11	AT3G59470	9			AT1G71890	2			AT1G69030	3			AT4G12990	13			AT2G43750	1
		AT5G04180	5	AT5G50160	2	AT1G34420	4			AT3G12700	4			AT1G77390	2			AT1G65410	1			AT5G49555	1
		AT5G07700	4	AT5G43180	1	AT1G72870	8			AT2G10950	4			AT1G24350	1			AT5G02820	1			AT3G01390	3
		AT3G14620	6	AT1G78290	4	AT5G18250	4			AT2G19470	3			AT3G23870	3			AT2G33440	2			AT3G62300	6
		AT3G06730	1	AT1G02300	2	AT1G79450	2			AT5G43670	2			AT3G42770	7			AT3G01180	1			AT2G02990	2
		AT2G23130	13	AT4G02540	11	AT5G45060	8			AT2G19670	2			AT3G02750	4			AT5G43010	1			AT3G25805	1
		AT1G74440	1	AT1G62800	2	AT2G36050	6			AT1G08390	4			AT4G24020	4			AT4G21140	4			AT4G15110	2
		AT3G48425	1	AT5G03420	3	AT5G38850	9			AT1G51550	2			AT3G14610	6			AT2G25190	4			AT1G58360	4
		AT2G37040	1	AT5G07220	4	AT3G61380	6			AT3G09920	4			AT3G21870	2			AT2G25450	6			AT1G16720	1
		AT2G28070	4	AT5G44400	7	AT1G04900	1			AT1G02960	4			AT4G27590	4			AT1G30090	4			AT3G21300	1
		AT2G34040	2	AT5G02620	6	AT5G01730	2			AT4G10300	1			AT2G37760	2			AT3G01510	2			AT5G47090	2
		AT5G24165	6	AT1G22500	4	AT3G08620	2			AT5G54590	4			AT5G20560	4			AT1G04510	1			AT2G47070	4
		AT5G14460	1	AT4G39710	1	AT5G57250	4			AT3G61100	6			AT5G54970	9			AT3G49710	4			AT2G29690	1
		AT3G61220	6	AT3G47560	1	AT4G16110	3			AT5G55760	1			AT4G30210	1			AT4G27860	4			AT3G42170	6
		AT4G39160	2	AT3G49880	1	AT3G02800	2			AT2G41550	11			AT1G78570	2			AT3G25410	1			AT5G66120	1
		AT2G30800	2	AT5G35490	11	AT1G72470	6			AT3G28760	1			AT3G43500	12			AT5G47020	4			AT1G75540	4
		AT5G11720	1	AT4G34220	4	AT5G04470	11			AT3G48425	1			AT5G53530	2			AT2G05380	11			AT1G49970	1
		AT3G01850	1	AT1G80030	1	AT1G73570	1			AT1G29820	1			AT3G51050	2			AT5G40540	4			AT1G19130	1
		AT3G22840	3	AT5G62190	1	AT5G19100	6			AT4G29510	2			AT1G14260	5			AT4G10180	2			AT1G07180	2
		AT2G01110	1	AT3G50270	6	AT1G23760	4			AT3G11040	1			AT1G78280	1			AT3G45770	1			AT1G21670	1
		AT5G13840	2	AT3G52340	1	AT5G14550	4			AT1G35470	2			AT4G35650	1			AT1G74470	1			AT4G13200	4
		AT3G01750	1	AT1G73830	4	AT1G07290	2			AT5G58590	2			AT2G03210	4			AT1G13740	4			AT1G11530	4
		AT5G22840	2	AT4G34610	5	AT3G44820	4			AT1G16940	8			AT1G01340	5			AT4G02920	6			AT4G36860	3
		AT5G43010	1	AT3G09980	4	AT1G23200	6			AT1G65950	1			AT2G18730	2			AT3G18200	4			AT2G34260	1
		AT2G25450	6	AT3G05640	4	AT2G46660	4			AT5G59560	2			AT1G22870	1			AT5G37010	6			AT3G58660	2
		AT4G27860	4	AT5G54190	1	AT5G22690	9			AT3G53540	5			AT1G69250	2			AT1G71830	4			AT3G51850	4
		AT4G10180	2	AT4G25960	4	AT2G04650	2			AT2G42070	1			AT1G77410	6			AT3G53130	2			AT1G33080	6
		AT4G02920	6	AT3G48720	4	AT3G56480	4			AT1G12230	1			AT1G31470	6			AT5G18840	4			AT1G04040	4
		AT5G65380	6	AT2G30500	5	AT1G31150	8			AT2G37040	1			AT2G17972	3			AT3G08550	1			AT2G13610	4
		AT5G42070	2	AT1G51430	9	AT5G24655	7			AT2G29570	1			AT2G22560	5			AT5G08020	2			AT2G42220	1
		AT5G18840	4	AT1G10140	7	AT4G20350	1			AT2G44530	1			AT3G27340	1			AT5G02470	2			AT1G71890	2
		AT3G08550	1	AT2G43820	6	AT5G03180	3			AT4G20400	2			AT4G31860	2			AT3G45310	2			AT3G49470	2
		AT5G08020	2	AT1G69850	4	AT3G56440	2			AT5G14460	1			AT4G37610	2			AT4G19450	6			AT3G12700	4
		AT4G09340	2	AT1G27030	1	AT1G71696	1			AT5G18450	4			AT5G63880	2			AT4G20430	4			AT3G56510	2
		AT4G20430	4	AT5G05870	6	AT1G32860	5			AT1G73220	2			AT5G44060	6			AT4G02390	1			AT4G22380	1
		AT5G63670	2	AT5G41410	6	AT1G68130	4			AT4G29590	1			AT3G50640	7			AT5G40520	5			AT2G10950	4
		AT1G18060	1	AT1G62810	1	AT3G11100	4			AT2G34300	4			AT2G28440	9			AT1G18060	1			AT2G19470	3
		AT3G56750	2	AT1G13300	3	AT5G54830	1			AT1G16040	2			AT2G17380	2			AT3G56750	2			AT5G60960	6
		AT1G75800	6	AT5G03610	4	AT4G19010	4			AT4G31410	4			AT3G01640	1			AT1G44990	13			AT3G60830	2
		AT2G28950	6	AT3G13690	4	AT1G48640	4			AT2G43810	2			AT5G18830	6			AT3G59630	1			AT4G08980	5
		AT4G18710	4	AT3G49240	4	AT5G57440	1			AT5G53060	6			AT1G44790	1			AT1G23360	1			AT5G43670	2
		AT2G37500	1	AT3G53480	4	AT2G40730	2			AT4G39160	2			AT1G21070	2			AT4G18710	4			AT3G58600	2
		AT3G25860	1	AT1G54820	4	AT3G44620	1			AT2G21280	1			AT1G23030	4			AT2G37500	1			AT2G19670	2
		AT1G47330	2	AT5G53170	1	AT5G53030	7			AT4G31850	4			AT3G57330	4			AT3G17210	1			AT1G08390	4
		AT2G20400	4	AT4G21870	4	AT2G21090	4			AT3G07050	2			AT5G66020	2			AT3G25860	1			AT1G51550	2
		AT5G62720	1	AT3G29290	2	AT1G16530	4			AT5G11720	1			AT3G14720	4			AT1G75710	4			AT3G09920	4
		AT2G16760	1	AT3G14230	4	AT1G10550	4			AT4G19710	1			AT3G14400	2			AT1G63980	2			AT5G51130	2
		AT3G12685	1	AT1G19020	6	AT1G13580	2			AT2G21940	1			AT1G59700	5			AT1G80560	1			AT1G75340	3
		AT3G19900	1	AT3G19680	4	AT2G46200	2			AT1G76130	1			AT1G67530	4			AT2G03150	2			AT3G51430	2
		AT1G58100	4	AT1G68560	1	AT4G12130	1			AT5G63800	6			AT5G01690	6			AT1G47330	2			AT1G02960	4
		AT3G03120	2	AT4G12830	1	AT5G37590	1			AT5G40270	1			AT2G41740	2			AT2G20400	4			AT5G67020	1
		AT4G15550	6	AT2G39310	4	AT5G11550	4			AT5G58830	6			AT1G43630	4			AT5G17990	1			AT4G10300	1
		AT5G49210	6	AT1G26150	4	AT5G16950	4			AT1G67120	1			AT1G06770	2			AT3G53410	2			AT5G54590	4
		AT3G03990	1	AT5G20700	6	AT5G15920	1			AT1G72280	2			AT2G22950	4			AT5G62720	1			AT3G61100	6
		AT5G50915	4	AT1G59960	4	AT5G06190	13			AT3G01850	1			AT4G31430	6			AT1G45170	4			AT5G40850	1
		AT4G27180	2	AT1G75410	5	AT4G03820	4			AT2G35040	1			AT1G18750	4			AT3G12685	1			AT3G57470	1
		AT3G03870	6	AT1G72300	4	AT2G42400	4			AT5G16610	4			AT5G57740	1			AT3G43630	1			AT5G55760	1
		AT1G01010	6	AT4G02410	6	AT1G19980	5			AT3G45590	1			AT1G28040	4			AT3G29280	4			AT5G18070	1
		AT1G31420	4	AT5G39610	4	AT1G17960	1			AT1G72650	3			AT3G24740	4			AT2G17480	6			AT2G41550	11
		AT2G05580	13	AT3G53960	4	AT5G01360	6			AT5G13840	2			AT3G07330	4			AT4G15550	6			AT1G74440	1
		AT2G01440	1	AT2G39710	4	AT5G59010	4			AT1G01570	4			AT3G02830	4			AT5G49210	6			AT4G23820	4
		AT1G76280	2	AT4G37800	4	AT2G41000	1			AT4G22920	1			AT1G80510	2			AT1G13870	2			AT1G14720	4
		AT2G23740	2	AT3G01420	1	AT3G25890	4			AT2G21385	2			AT4G08590	1			AT3G03990	1			AT2G34860	3
		AT4G00740	4	AT4G27820	5	AT1G49570	4			AT4G03180	6			AT4G29130	4			AT3G13940	2			AT3G28760	1
		AT1G01160	2	AT3G05730	11	AT3G50410	4			AT2G01120	2			AT5G57000	6			AT4G11960	2			AT1G27130	6
		AT1G48950	2	AT5G55220	1	AT4G23840	1			AT3G08950	1			AT5G15490	1			AT1G11430	6			AT1G29820	1
		AT2G42890	2	AT3G44020	3	AT5G12430	2			AT1G80770	1			AT5G38895	3			AT4G24750	1			AT1G17200	4
		AT4G24610	3	AT3G47540	1	AT2G18970	13			AT5G57050	3			AT3G13900	3			AT3G48190	2			AT5G42130	2
		AT4G27010	2	AT1G28130	5	AT1G26840	2			AT4G12990	13			AT4G01480	3			AT3G51310	2			AT2G06850	4
		AT2G04280	4	AT4G17880	4	AT3G02890	4			AT5G17700	6			AT3G26690	3			AT4G27180	2			AT3G62050	4
		AT4G23990	6	AT2G28720	3	AT1G22510	2			AT1G65410	1			AT2G41970	4			AT1G31420	4			AT2G31730	5
		AT5G62770	6	AT1G31820	2	AT4G20880	7			AT5G02820	1			AT5G04460	2			AT2G01440	1			AT4G29510	2
		AT1G02120	2	AT3G11490	2	AT1G11120	5			AT2G33440	2			AT1G07330	6			AT1G67230	4			AT3G11040	1
		AT4G14390	6	AT4G09760	2	AT5G56230	3			AT3G01180	1			AT3G56950	1			AT2G23740	2			AT1G35470	2
		AT1G11780	1	AT5G22630	1	AT5G63120	2			AT3G11930	5			AT1G33050	9			AT2G30960	11			AT5G58590	2
		AT4G34770	7	AT1G06640	6	AT1G63820	2			AT4G27410	4			AT2G19800	1			AT4G00740	4			AT1G16940	8
		AT3G21720	1	AT2G41090	2	AT3G28780	11			AT4G21140	4			AT3G17790	1			AT5G13610	1			AT1G65950	1
		AT5G45760	1	AT3G15570	4	AT4G39180	6			AT2G25190	4			AT2G13570	4			AT1G01160	2			AT3G26900	1
		AT4G26480	4	AT5G10180	4	AT1G67600	1			AT2G25450	6			AT4G21326	5			AT1G48950	2			AT1G54690	2
		AT5G51720	2	AT1G53730	4	AT3G10010	1			AT1G30090	4			AT1G03610	3			AT2G42890	2			AT5G64680	6
		AT1G31020	1	AT5G52060	4	AT5G05140	2			AT3G26520	4			AT2G17890	4			AT3G57660	1			AT5G59560	2
		AT5G50320	1	AT3G21260	2	AT5G12230	4			AT3G01510	2			AT5G58380	6			AT3G48110	1			AT3G53540	5
		AT5G15020	2	AT1G76990	4	AT5G20360	2			AT1G04510	1			AT5G24240	3			AT4G27010	2			AT3G61430	4
		AT4G18550	6	AT4G38520	4	AT2G43900	2			AT3G48420	1			AT1G61290	3			AT5G05730	1			AT1G60670	3
		AT2G17230	4	AT5G47370	4	AT1G70690	5			AT3G49710	4			AT3G12620	4			AT5G60840	8			AT4G22000	4
		AT4G21960	4	AT4G19610	2	AT3G43210	4			AT3G25410	1			AT3G08730	2			AT2G04280	4			AT1G77510	2
		AT5G61300	6	AT3G28130	6	AT3G51280	1			AT4G01010	4			AT3G51300	4			AT4G18593	2			AT1G12230	1
		AT5G01770	1	AT5G44380	7	AT5G05660	2			AT5G47020	4			AT4G17790	1			AT3G13160	4			AT5G46420	1
		AT1G28580	6	AT4G37330	7	AT1G22030	6			AT2G05380	11			AT1G78460	1			AT3G10500	4			AT4G24130	4
		AT1G56090	2	AT5G02710	1	AT1G27370	6			AT5G40540	4			AT2G26990	2			AT4G23990	6			AT1G77490	2
		AT3G19300	4	AT1G02340	4	AT4G29790	4			AT1G14220	1			AT3G55920	1			AT1G57670	8			AT3G46010	4
		AT1G09660	2	AT5G45500	6	AT5G14100	1			AT1G12710	6			AT5G66210	4			AT3G11290	6			AT4G27800	2
		AT4G36730	3	AT1G18810	6	AT2G40770	2			AT3G22860	2			AT1G78210	4			AT1G11780	1			AT4G17610	1
		AT1G71900	3	AT3G07700	1	AT5G11970	4			AT3G45770	1			AT1G66820	11			AT3G21720	1			AT5G65880	13
		AT2G44050	1	AT1G56050	1	AT2G01760	3			AT1G74470	1			AT5G44710	2			AT5G45760	1			AT5G14050	1
		AT4G31170	3	AT5G02940	1	AT4G19230	4			AT1G13740	4			AT2G43970	2			AT1G31020	1			AT1G54040	2
		AT5G09450	6	AT5G55120	1	AT4G00700	6			AT4G02920	6			AT5G42520	4			AT5G50320	1			AT2G28070	4
		AT4G37510	1	AT3G10720	6	AT4G32270	2			AT3G18200	4			AT1G10522	6			AT5G61830	2			AT2G34040	2
		AT5G08400	1	AT1G10370	6	AT2G07728	11			AT5G37010	6			AT1G07320	1			AT3G18800	5			AT1G02150	6
		AT1G79500	1	AT1G29700	1	AT1G03620	3			AT1G71830	4			AT3G21055	8			AT5G48220	1			AT2G34470	1
		AT2G41990	4	AT4G20110	2	AT2G17270	2			AT3G53130	2			AT3G01780	3			AT2G17230	4			AT5G15440	4
		AT1G56080	2	AT1G60550	1	AT3G20450	6			AT5G65380	6			AT5G41350	3			AT5G61300	6			AT5G17790	4
		AT5G46700	4	AT5G23440	1	AT3G05080	13			AT3G53980	5			AT3G21190	4			AT5G60990	2			AT4G13530	6
		AT5G66690	6	AT3G23880	7	AT4G01897	1			AT5G08020	2			AT1G30960	1			AT2G24820	1			AT2G27810	2
		AT5G63680	2	AT1G18590	6	AT5G62230	4			AT5G02470	2			AT3G17930	1			AT1G28580	6			AT1G19240	7
		AT3G17810	1	AT4G35060	6	AT3G52155	1			AT3G12210	1			AT2G47800	4			AT1G56090	2			AT4G20400	2
		AT3G63440	4	AT5G38530	1	AT1G05400	11			AT3G45310	2			AT2G44820	4			AT3G19300	4			AT3G55510	2
		AT3G18215	1	AT1G33600	4	AT3G58550	4			AT4G19450	6			AT3G12610	4			AT1G09660	2			AT3G13490	1
		AT5G53500	4	AT3G28270	4	AT3G56930	4			AT4G09340	2			AT4G26190	2			AT3G17470	1			AT5G18450	4
		AT2G33630	1	AT1G56230	2	AT3G01430	6			AT3G25640	4			AT1G60200	2			AT1G19150	3			AT2G19750	2
		AT1G63720	4	AT4G21650	4	AT1G02810	6			AT2G40540	4			AT2G47640	2			AT4G36730	3			AT1G73220	2
		AT5G51910	4	AT1G52190	5	AT5G63290	1			AT4G02390	1			AT2G47790	1			AT1G24280	2			AT5G46750	2
		AT3G05250	2	AT2G45220	6	AT3G10700	1			AT5G40520	5			AT1G75210	1			AT4G32690	1			AT5G15980	4
		AT1G66530	1	AT3G09270	6	AT3G01380	1			AT3G47700	2			AT2G40880	4			AT5G38730	4			AT4G29590	1
		AT2G40890	4	AT4G39100	2	AT3G51320	4			AT1G44990	13			AT1G62740	1			AT1G71900	3			AT2G34300	4
		AT4G32375	6	AT2G23760	5	AT5G40740	4			AT4G34390	2			AT4G18520	4			AT2G44050	1			AT1G16040	2
		AT1G26520	1	AT2G02130	6	AT1G18800	2			AT3G59630	1			AT3G12520	1			AT3G56120	1			AT5G54910	2
		AT3G14430	4	AT1G07530	6	AT1G21740	6			AT1G23360	1			AT4G18910	1			AT4G37510	1			AT4G26610	4
		AT4G05460	5	AT5G13180	4	AT1G79200	2			AT5G41610	4			AT5G03490	6			AT3G59390	2			AT5G11800	1
		AT1G07870	4	AT1G28340	4	AT1G30210	4			AT5G64240	2			AT2G28470	4			AT5G11000	4			AT1G03330	2
		AT1G15570	3	AT1G20010	4	AT2G37150	4			AT1G75800	6			AT3G48580	4			AT5G49400	2			AT4G31410	4
		AT2G25900	3	AT4G27320	4	AT1G69380	1			AT3G17210	1			AT5G20130	4			AT5G08400	1			AT4G38050	4
		AT1G03290	4	AT1G60710	4	AT3G16720	4			AT1G75710	4			AT4G36810	1			AT1G79500	1			AT4G32915	1
		AT5G66880	4	AT5G55230	4	AT4G34430	2			AT1G63980	2			AT3G09720	1			AT2G41220	1			AT4G23650	4
		AT2G18330	1	AT5G65210	4	AT1G16310	2			AT1G80560	1			AT3G51940	6			AT3G21140	1			AT1G68080	1
		AT5G63590	4	AT3G56170	1	AT5G54890	4			AT2G03150	2			AT4G25390	3			AT3G02660	1			AT1G16520	2
		AT1G75200	1	AT1G50600	4	AT1G34750	4			AT2G20400	4			AT3G62450	6			AT5G40480	2			AT2G43810	2
		AT2G35155	1	AT1G22770	5	AT5G12400	2			AT2G15760	5			AT1G22660	1			AT2G34160	3			AT5G53060	6
		AT1G60860	2	AT1G63880	9	AT5G60040	1			AT5G17990	1			AT3G45980	3			AT5G63680	2			AT4G39160	2
		AT4G27540	4	AT1G21590	4	AT1G49160	4			AT3G53410	2			AT2G47390	1			AT2G20940	3			AT5G51110	1
		AT1G06630	9	AT4G36220	5	AT1G62360	3			AT4G23910	6			AT2G38140	4			AT3G17810	1			AT5G41480	1
		AT2G27980	4	AT1G65860	2	AT1G80690	4			AT1G45170	4			AT3G58100	4			AT5G08740	1			AT2G30800	2
		AT1G50920	1	AT1G51080	4	AT3G47780	2			AT3G43630	1			AT5G61310	6			AT5G23090	6			AT2G21280	1
		AT5G64170	4	AT1G21270	6	AT5G08510	6			AT3G29280	4			AT2G01910	4			AT3G18215	1			AT1G74250	1
		AT3G02050	4	AT5G23020	1	AT1G72420	1			AT3G19900	1			AT2G36145	3			AT5G17230	1			AT5G45390	1
		AT5G45010	11	AT1G20160	4	AT1G51660	4			AT3G03120	2			AT1G72810	1			AT2G36720	3			AT1G74680	4
		AT4G33030	1	AT5G07580	4	AT1G51170	2			AT3G26510	6			AT2G29540	2			AT2G45910	5			AT5G14970	1
		AT1G08840	1	AT1G52590	1	AT3G07660	4			AT5G24850	1			AT3G61150	4			AT5G08540	3			AT1G52160	1
		AT5G53830	6	AT2G38470	4	AT2G20550	4			AT2G17480	6			AT3G29760	2			AT4G19130	2			AT3G46100	1
		AT3G53560	1	AT4G24090	1	AT5G22370	2			AT4G15550	6			AT1G60030	4			AT5G51910	4			AT4G31850	4
		AT3G58460	1	AT1G10640	4	AT4G39300	6			AT1G13870	2			AT4G02400	2			AT2G30600	2			AT3G52890	4
		AT5G49360	4	AT5G43760	4	AT4G26980	3			AT1G07230	1			AT5G53130	4			AT4G02450	2			AT3G07050	2
		AT3G07550	2	AT3G04910	4	AT3G57360	2			AT1G24450	1			AT5G65860	1			AT1G66530	1			AT2G44180	1
		AT1G34320	4	AT4G39510	6	AT2G18650	4			AT5G48650	4			AT1G21680	1			AT2G40890	4			AT5G07920	2
		AT4G21700	4	AT1G18880	5	AT5G57830	5			AT3G13940	2			AT2G18290	2			AT1G26520	1			AT4G19710	1
		AT1G03380	2	AT2G18950	1	AT5G61770	2			AT4G12020	8			AT2G16005	2			AT1G48230	2			AT2G21940	1
		AT1G53510	4	AT4G19810	2	AT1G48170	2			AT4G11960	2			AT1G22610	6			AT2G14900	5			AT1G76130	1
		AT5G51550	4	AT5G20380	2	AT5G02550	12			AT1G11430	6			AT1G50450	1			AT3G09310	1			AT5G63800	6
		AT5G61670	2	AT1G69523	1	AT1G56345	1			AT4G24750	1			AT4G18975	4			AT1G07870	4			AT4G05090	1
		AT1G09810	4	AT4G12300	6	AT5G58210	5			AT3G05200	4			AT3G23690	4			AT3G27190	2			AT5G40270	1
		AT1G02870	3	AT5G19530	1	AT3G14160	1			AT5G50915	4			AT1G01040	2			AT1G15570	3			AT2G01820	4
		AT1G78930	4	AT3G26450	8	AT1G80550	6			AT2G25100	1			AT5G13970	4			AT2G36835	4			AT5G58830	6
		AT5G62880	4	AT4G08850	6	AT5G38460	2			AT3G48190	2			AT2G19620	2			AT1G03290	4			AT3G11150	4
		AT5G24260	1	AT4G34138	7	AT5G07990	4			AT3G51310	2			AT2G35780	4			AT5G66880	4			AT1G67120	1
		AT1G53530	1	AT2G36870	4	AT3G21420	6			AT3G03870	6			AT1G61010	1			AT2G18330	1			AT3G54890	3
		AT2G36990	1	AT1G22440	4	AT4G28940	1			AT1G01010	6			AT3G08740	1			AT1G75200	1			AT5G06110	2
		AT5G13950	2	AT5G48850	1	AT5G02150	2			AT2G05580	13			AT3G48860	3			AT1G60860	2			AT2G03870	1
		AT1G58080	1	AT3G55980	3	AT3G15620	1			AT1G67230	4			AT4G26670	2			AT4G27540	4			AT3G55605	2
		AT5G06850	4	AT1G62780	3	AT3G46240	8			AT5G19120	6			AT3G48000	1			AT5G63480	4			AT5G58650	11
		AT2G01190	6	AT1G48480	4	AT3G20040	2			AT3G25100	2			AT5G05000	3			AT1G50000	1			AT4G26430	2
		AT5G45590	4	AT3G16250	1	AT2G31370	4			AT2G30960	11			AT4G36660	6			AT1G50920	1			AT1G72280	2
		AT2G40316	2	AT5G49720	6	AT4G36920	3			AT1G17480	4			AT3G02720	1			AT3G54290	4			AT3G06960	3
		AT3G66658	1	AT2G21210	7	AT2G26870	1			AT5G65300	11			AT2G21790	1			AT5G05860	6			AT4G28830	1
		AT2G29920	13	AT5G45930	1	AT5G65970	6			AT5G13610	1			AT3G47470	3			AT5G64170	4			AT2G35040	1
		AT2G41560	4	AT4G27300	7	AT2G02350	6			AT1G01160	2			AT3G29350	3			AT3G02050	4			AT5G60690	4
		AT3G62970	2	AT5G66400	11	AT1G08660	2			AT2G42890	2			AT1G72090	1			AT4G33030	1			AT5G16610	4
		AT5G65560	4	AT1G19000	3	AT1G10970	4			AT4G24610	3			AT3G23050	6			AT1G08840	1			AT3G45590	1
		AT5G04560	1	AT4G36500	8	AT2G04660	2			AT3G57660	1			AT4G36670	4			AT5G53830	6			AT5G35970	1
		AT2G29890	2	AT3G04760	5	AT3G62060	6			AT3G48110	1			AT3G62370	2			AT4G37310	7			AT4G38020	1
		AT1G65280	1	AT3G49940	4	AT1G18580	4			AT1G67950	4			AT5G40500	2			AT3G53560	1			AT1G72650	3
		AT2G39630	1	AT1G70660	2	AT5G16200	7			AT5G05730	1			AT1G31130	4			AT1G54650	2			AT3G22840	3
		AT1G52870	2	AT3G21250	4	AT3G63290	1			AT5G60840	8			AT3G12360	6			AT3G07630	1			AT1G31860	1
		AT5G64380	1	AT5G27990	2	AT3G58650	4			AT4G18593	2			AT2G30570	3			AT3G07550	2			AT2G01110	1
		AT3G59360	2	AT4G39960	1	AT3G58670	4			AT3G13160	4			AT3G14850	6			AT1G34320	4			AT5G13520	1
		AT5G52250	2	AT5G23760	6	AT1G17430	4			AT3G24050	6			AT3G04980	4			AT2G35450	1			AT5G45280	6
		AT5G25280	6	AT4G33220	6	AT3G53930	2			AT3G10500	4			AT5G32450	4			AT1G60850	1			AT3G22180	2
		AT5G57930	4	AT3G29230	4	AT4G09810	3			AT1G57670	8			AT4G18370	1			AT4G21700	4			AT3G59800	3
		AT5G50420	4	AT5G01880	4	AT5G42010	4			AT5G62770	6			AT3G04550	1			AT3G49640	1			AT1G01570	4
		AT3G10160	1	AT1G54030	4	AT3G49310	2			AT1G02120	2			AT4G38210	5			AT5G41010	2			AT4G22920	1
		AT5G02740	4	AT3G28860	4	AT1G76950	4			AT4G14390	6			AT4G00370	2			AT1G02870	3			AT4G39740	1
		AT1G32930	6	AT1G32640	4	AT4G38170	6			AT3G11290	6			AT1G76080	1			AT1G78930	4			AT2G21385	2
		AT4G02290	6	AT2G26770	4	AT4G21060	4			AT1G11780	1			AT2G07000	13			AT5G24260	1			AT3G01750	1
		AT1G20860	4	AT3G45600	4	AT3G26200	6			AT3G21720	1			AT4G36290	2			AT5G53970	2			AT4G03180	6
		AT4G25220	2	AT5G63600	4	AT1G65620	4			AT5G51720	2			AT3G47390	1			AT1G53530	1			AT5G22840	2
		AT1G22570	4	AT5G62140	1	AT5G19110	6			AT1G31020	1			AT2G04360	1			AT2G36990	1			AT1G21410	2
		AT3G16200	1	AT1G61820	4	AT1G64110	4			AT5G61830	2			AT3G56010	4			AT5G13950	2			AT5G07130	5
		AT5G50750	1	AT1G49470	4	AT1G75780	4			AT3G18800	5			AT2G22430	4			AT1G53520	2			AT2G01120	2
		AT3G26570	1	AT1G35140	4	AT3G28430	2			AT5G15020	2			AT1G78170	6			AT1G58080	1			AT5G16820	4
		AT3G21175	2	AT4G20820	7	AT2G33290	4			AT4G18550	6			AT4G27060	3			AT4G12070	4			AT1G79560	1
		AT3G62390	4	AT1G26800	2	AT2G44065	1			AT4G01210	1			AT5G58430	6			AT2G01190	6			AT3G08950	1
		AT3G13150	5	AT3G29035	4	AT1G16370	2			AT5G48220	1			AT4G38350	2			AT5G45590	4			AT4G14210	1
		AT3G07860	2	AT3G61890	4	AT3G62160	6			AT5G60990	2			AT5G37070	5			AT2G29260	3			AT5G23110	2
		AT3G46940	1	AT4G14400	6	AT1G21160	1			AT5G01770	1			AT3G51510	3			AT2G29920	13			AT5G05480	1
		AT5G08415	1	AT1G76450	2	AT2G24330	2			AT2G24820	1			AT5G48480	5			AT3G62970	2			AT1G80770	1
		AT2G02800	5	AT2G43060	6	AT3G08630	3			AT1G56090	2			AT3G50210	1			AT5G20050	4			AT1G10960	1
		AT4G35740	1	AT4G17090	3	AT1G18940	4			AT5G47720	1			AT2G34310	9			AT1G65280	1			AT5G50920	1
		AT2G17120	1	AT1G08930	6	AT2G20720	6			AT3G05400	6			AT2G47250	2			AT1G52870	2			AT5G57050	3
		AT1G26370	2	AT3G28540	4	AT2G40330	4			AT3G17470	1			AT5G46620	4			AT3G59360	2			AT4G12990	13
		AT1G37130	2	AT3G48610	1	AT3G55910	12			AT1G19150	3			AT4G01370	3			AT5G25280	6			AT5G58980	1
		AT1G02180	5	AT1G20560	1	AT2G03260	2			AT1G24280	2			AT5G23730	2			AT5G57930	4			AT5G17700	6
		AT3G02530	1	AT1G70830	7	AT2G16440	1			AT4G32690	1			AT2G30950	1			AT5G04440	1			AT1G65410	1
		AT4G19670	3	AT2G39210	4	AT1G71870	4			AT5G50890	4			AT1G04260	3			AT5G50420	4			AT1G47210	3
		AT3G47850	5	AT4G33666	11	AT3G20070	5			AT4G22560	4			AT1G77120	1			AT3G10160	1			AT5G02820	1
		AT5G59740	2	AT3G44990	4	AT1G73320	2			AT5G38730	4			AT4G32250	1			AT5G51980	1			AT5G41870	4
		AT4G17370	1	AT1G60010	4	AT2G20680	4			AT1G71900	3			AT1G28140	1			AT1G32930	6			AT2G33440	2
		AT5G57850	1	AT5G08330	4	AT2G43130	2			AT2G44050	1			AT5G27740	1			AT1G20860	4			AT1G09340	1
		AT1G05690	2	AT4G38840	7	AT2G18250	1			AT3G56120	1			AT1G28480	5			AT4G01026	4			AT5G20140	1
		AT1G70000	3	AT1G14280	7	AT1G26900	4			AT4G31170	3			AT4G35750	2			AT4G24780	5			AT3G52640	2
		AT2G25170	2	AT1G10510	1	AT1G34120	4			AT5G09450	6			AT1G16970	2			AT3G16180	5			AT5G13630	1
		AT1G27440	3	AT1G52200	4	AT4G33810	1			AT3G59390	2			AT5G58140	1			AT3G26570	1			AT1G20340	1
		AT1G09795	1	AT5G39210	1	AT3G49320	1			AT5G19270	11			AT2G24490	2			AT3G07530	2			AT3G22425	1
		AT2G37570	4	AT4G04840	1	AT4G25320	4			AT5G11000	4			AT5G42920	2			AT3G21175	2			AT5G64816	3
		AT1G10340	6	AT1G14700	1	AT4G33040	6			AT5G49400	2			AT1G68070	4			AT4G38100	1			AT3G01180	1
		AT4G34260	1	AT5G01220	1	AT1G31770	4			AT2G41220	1			AT5G14320	1			AT3G13150	5			AT1G67940	1
		AT1G73130	9	AT2G38310	4	AT1G19340	1			AT3G21140	1			AT2G18400	1			AT1G29940	1			AT3G11930	5
		AT1G06200	1	AT1G70520	6	AT5G48960	1			AT5G46700	4			AT4G15290	5			AT3G07860	2			AT5G52970	1
		AT2G24530	4	AT1G78670	2	AT5G39600	3			AT5G66690	6			AT5G57100	4			AT3G46940	1			AT4G27410	4
		AT5G07370	2	AT1G12110	4	AT1G09575	2			AT3G02660	1			AT5G20280	1			AT4G35740	1			AT3G11730	2
		AT3G13550	2	AT5G19220	1	AT1G15940	2			AT5G40480	2			AT1G17560	1			AT2G17120	1			AT1G62790	6
		AT5G05570	2	AT5G49760	4	AT3G13430	4			AT2G34160	3			AT5G55000	1			AT1G26370	2			AT5G43010	1
[truncated: 8,959 more rows]
