# Supplementary material for: Fixation of Expression Divergences by Natural Selection in Arabidopsis Coding Genes
Source: Int J Mol Sci. 2024 Dec 22;25(24):13710. doi: 10.3390/ijms252413710 (PMC11678068; doi:10.3390/ijms252413710)
Supplement: Supplementary file 1 [file ijms-25-13710-s001.zip › Table S7.xlsx]

## Sheet: Data distributed by chromosomes
Table S7. Analysis of PS in loci with gene expression breadth (GEB) in 11 samples.
Table S7A. The distribution of loci with PS and gene expression breadth (GEB) in 11 samples.
All loci			Chromsome I			Chromsome II			Chromsome III			Chromsome IV			Chromsome V
Locus	PS	Present calls	Locus	PS	Present calls	Locus	PS	Present calls	Locus	PS	Present calls	Locus	PS	Present calls	Locus	PS	Present calls
AT1G01410	3	0	AT1G01010	6	8	AT2G01060	4	8	AT3G01010	1	0	AT4G00020	2	7	AT5G01010	3	7
AT1G02320	13	0	AT1G01030	4	5	AT2G01070	2	6	AT3G01015	4	7	AT4G00030	2	9	AT5G01015	6	9
AT1G07190	9	0	AT1G01040	2	9	AT2G01080	4	3	AT3G01020	1	5	AT4G00040	4	9	AT5G01020	4	10
AT1G07690	11	0	AT1G01050	3	10	AT2G01090	2	6	AT3G01040	4	7	AT4G00050	4	8	AT5G01030	5	9
AT1G11970	13	0	AT1G01060	3	8	AT2G01100	4	9	AT3G01060	1	11	AT4G00080	6	3	AT5G01060	4	3
AT1G12960	2	0	AT1G01070	6	5	AT2G01110	1	9	AT3G01070	4	6	AT4G00090	1	9	AT5G01070	4	2
AT1G14110	4	0	AT1G01080	2	7	AT2G01120	2	8	AT3G01080	4	3	AT4G00100	2	10	AT5G01075	7	5
AT1G15850	1	0	AT1G01090	1	9	AT2G01130	2	4	AT3G01090	2	10	AT4G00110	1	11	AT5G01080	11	1
AT1G17000	1	0	AT1G01100	2	10	AT2G01140	3	11	AT3G01100	4	11	AT4G00130	9	2	AT5G01090	6	8
AT1G17545	4	0	AT1G01110	4	4	AT2G01150	2	6	AT3G01120	1	10	AT4G00150	4	10	AT5G01110	4	4
AT1G18130	1	0	AT1G01120	4	6	AT2G01170	1	10	AT3G01130	6	11	AT4G00160	11	4	AT5G01150	6	3
AT1G18220	13	0	AT1G01130	6	6	AT2G01180	4	10	AT3G01140	4	8	AT4G00170	4	10	AT5G01160	2	10
AT1G20940	9	0	AT1G01140	4	8	AT2G01190	6	7	AT3G01150	2	10	AT4G00180	6	5	AT5G01180	4	10
AT1G23160	5	0	AT1G01150	4	2	AT2G01210	4	8	AT3G01160	2	7	AT4G00190	6	2	AT5G01190	5	5
AT1G23250	2	0	AT1G01160	2	9	AT2G01220	1	9	AT3G01170	4	8	AT4G00200	6	7	AT5G01200	3	4
AT1G23300	6	0	AT1G01170	4	8	AT2G01240	4	6	AT3G01175	6	2	AT4G00220	4	5	AT5G01210	6	8
AT1G23640	4	0	AT1G01180	1	5	AT2G01250	2	11	AT3G01180	1	8	AT4G00230	5	9	AT5G01220	1	5
AT1G23680	13	0	AT1G01190	4	7	AT2G01260	3	9	AT3G01190	5	5	AT4G00231	2	10	AT5G01230	1	10
AT1G24060	11	0	AT1G01200	2	7	AT2G01270	2	11	AT3G01200	1	11	AT4G00232	11	3	AT5G01240	2	6
AT1G26870	4	0	AT1G01220	1	7	AT2G01280	1	3	AT3G01210	4	6	AT4G00240	6	7	AT5G01260	1	9
AT1G27220	2	0	AT1G01225	1	6	AT2G01290	1	7	AT3G01220	4	3	AT4G00270	6	5	AT5G01270	3	8
AT1G29570	6	0	AT1G01230	2	11	AT2G01300	4	6	AT3G01240	11	5	AT4G00280	11	2	AT5G01280	6	3
AT1G29870	1	0	AT1G01240	6	10	AT2G01320	2	7	AT3G01250	11	4	AT4G00300	4	10	AT5G01290	2	11
AT1G31000	11	0	AT1G01250	5	3	AT2G01330	1	9	AT3G01260	1	5	AT4G00310	8	5	AT5G01300	1	5
AT1G31270	13	0	AT1G01260	4	10	AT2G01350	1	9	AT3G01270	6	6	AT4G00330	4	5	AT5G01310	2	4
AT1G31510	11	0	AT1G01280	4	5	AT2G01390	2	4	AT3G01280	2	10	AT4G00335	3	9	AT5G01340	2	10
AT1G31530	2	0	AT1G01290	1	7	AT2G01400	11	5	AT3G01290	4	6	AT4G00340	5	4	AT5G01350	2	11
AT1G31620	12	0	AT1G01300	4	9	AT2G01410	1	10	AT3G01310	2	9	AT4G00350	6	6	AT5G01360	6	7
AT1G31960	12	0	AT1G01310	4	5	AT2G01420	4	8	AT3G01320	2	9	AT4G00355	4	10	AT5G01370	9	6
AT1G32000	12	0	AT1G01320	1	7	AT2G01430	4	5	AT3G01330	2	9	AT4G00370	2	10	AT5G01380	2	4
AT1G32020	6	0	AT1G01340	5	8	AT2G01440	1	7	AT3G01340	2	9	AT4G00390	6	5	AT5G01390	2	10
AT1G32670	13	0	AT1G01360	4	8	AT2G01450	4	11	AT3G01350	4	5	AT4G00400	4	5	AT5G01400	2	5
AT1G33070	12	0	AT1G01370	2	5	AT2G01460	1	4	AT3G01360	4	9	AT4G00416	4	1	AT5G01410	1	11
AT1G33320	1	0	AT1G01390	6	4	AT2G01470	1	10	AT3G01370	4	7	AT4G00420	6	6	AT5G01440	2	0
AT1G33710	6	0	AT1G01410	3	0	AT2G01480	4	7	AT3G01380	1	5	AT4G00430	4	9	AT5G01450	4	9
AT1G33860	13	0	AT1G01420	6	5	AT2G01490	1	11	AT3G01390	3	8	AT4G00440	6	9	AT5G01460	2	10
AT1G33870	2	0	AT1G01430	4	9	AT2G01500	6	3	AT3G01400	4	7	AT4G00450	4	7	AT5G01470	1	9
AT1G33920	5	0	AT1G01440	1	6	AT2G01510	4	4	AT3G01410	1	9	AT4G00460	4	3	AT5G01480	11	6
AT1G34140	2	0	AT1G01450	2	3	AT2G01520	8	4	AT3G01420	1	6	AT4G00480	4	3	AT5G01490	2	8
AT1G34280	12	0	AT1G01460	4	8	AT2G01530	8	4	AT3G01430	6	7	AT4G00490	3	9	AT5G01500	2	9
AT1G34290	4	0	AT1G01470	1	6	AT2G01540	4	7	AT3G01440	4	5	AT4G00500	4	7	AT5G01510	2	6
AT1G35040	11	0	AT1G01480	4	5	AT2G01570	4	6	AT3G01460	2	10	AT4G00520	1	7	AT5G01520	4	8
AT1G35150	2	0	AT1G01490	6	6	AT2G01580	4	8	AT3G01470	4	4	AT4G00530	7	6	AT5G01530	3	9
AT1G35614	12	0	AT1G01500	4	10	AT2G01590	6	6	AT3G01480	1	10	AT4G00550	2	10	AT5G01540	6	7
AT1G35860	1	0	AT1G01510	1	10	AT2G01600	3	11	AT3G01490	4	7	AT4G00560	1	8	AT5G01550	6	4
AT1G35900	13	0	AT1G01520	3	4	AT2G01610	6	4	AT3G01500	4	6	AT4G00570	1	10	AT5G01560	6	5
AT1G36020	9	0	AT1G01530	7	3	AT2G01620	4	10	AT3G01510	2	8	AT4G00585	2	11	AT5G01590	3	7
AT1G36095	4	0	AT1G01540	4	7	AT2G01630	4	6	AT3G01520	1	11	AT4G00590	1	10	AT5G01600	2	10
AT1G36100	11	0	AT1G01550	4	9	AT2G01640	5	10	AT3G01530	6	5	AT4G00630	1	5	AT5G01610	4	9
AT1G36756	13	0	AT1G01560	3	5	AT2G01650	2	9	AT3G01540	2	10	AT4G00650	4	4	AT5G01620	6	10
AT1G36970	9	0	AT1G01570	4	8	AT2G01660	5	6	AT3G01550	2	5	AT4G00660	2	9	AT5G01650	1	11
AT1G37010	9	0	AT1G01600	4	7	AT2G01670	3	7	AT3G01560	4	9	AT4G00680	4	4	AT5G01660	1	2
AT1G37020	9	0	AT1G01610	4	5	AT2G01680	6	5	AT3G01570	5	5	AT4G00690	2	4	AT5G01670	1	9
AT1G38950	13	0	AT1G01620	4	8	AT2G01690	2	9	AT3G01580	4	2	AT4G00700	6	8	AT5G01680	6	2
AT1G40390	6	0	AT1G01630	2	8	AT2G01710	4	6	AT3G01590	4	6	AT4G00710	4	11	AT5G01690	6	6
AT1G42700	12	0	AT1G01640	2	10	AT2G01720	2	9	AT3G01610	1	7	AT4G00720	4	7	AT5G01700	4	6
AT1G42710	6	0	AT1G01650	2	9	AT2G01735	4	9	AT3G01620	1	6	AT4G00730	4	9	AT5G01710	2	4
AT1G43010	6	0	AT1G01660	6	2	AT2G01740	5	3	AT3G01630	4	9	AT4G00740	4	9	AT5G01720	1	9
AT1G43320	13	0	AT1G01670	3	7	AT2G01750	3	5	AT3G01640	1	8	AT4G00750	4	7	AT5G01730	2	7
AT1G43950	6	0	AT1G01700	4	2	AT2G01760	3	6	AT3G01650	5	11	AT4G00755	3	10	AT5G01740	4	5
AT1G44085	13	0	AT1G01710	1	10	AT2G01770	1	5	AT3G01660	1	5	AT4G00760	3	9	AT5G01750	4	11
AT1G44980	6	0	AT1G01720	4	9	AT2G01780	6	0	AT3G01670	7	5	AT4G00770	7	4	AT5G01770	1	8
AT1G46336	13	0	AT1G01725	8	6	AT2G01790	6	1	AT3G01680	7	5	AT4G00780	7	5	AT5G01780	1	9
AT1G46840	11	0	AT1G01730	7	6	AT2G01800	6	2	AT3G01690	4	9	AT4G00800	2	8	AT5G01790	11	5
AT1G46912	9	0	AT1G01740	4	5	AT2G01810	2	9	AT3G01700	12	5	AT4G00810	2	10	AT5G01800	2	10
AT1G47300	9	0	AT1G01750	4	4	AT2G01820	4	9	AT3G01720	2	7	AT4G00820	4	5	AT5G01810	5	11
AT1G47680	13	0	AT1G01760	2	10	AT2G01830	1	6	AT3G01730	11	3	AT4G00830	2	10	AT5G01820	6	8
AT1G47730	11	0	AT1G01770	1	8	AT2G01850	4	7	AT3G01740	2	9	AT4G00850	2	7	AT5G01830	4	6
AT1G47765	11	0	AT1G01780	4	7	AT2G01860	3	5	AT3G01750	1	8	AT4G00860	4	11	AT5G01840	4	2
AT1G47790	9	0	AT1G01790	1	8	AT2G01870	7	6	AT3G01770	4	11	AT4G00870	4	4	AT5G01850	4	7
AT1G47940	4	0	AT1G01800	6	7	AT2G01880	1	4	AT3G01780	3	10	AT4G00880	5	7	AT5G01860	6	2
AT1G48670	5	0	AT1G01820	2	9	AT2G01890	1	6	AT3G01790	1	8	AT4G00890	11	2	AT5G01870	6	6
AT1G49015	2	0	AT1G01830	2	5	AT2G01900	5	4	AT3G01800	1	7	AT4G00895	7	6	AT5G01880	4	5
AT1G49100	6	0	AT1G01840	7	10	AT2G01910	4	9	AT3G01810	3	9	AT4G00900	2	7	AT5G01890	4	9
AT1G50090	1	0	AT1G01860	1	9	AT2G01920	4	5	AT3G01820	1	7	AT4G00910	6	3	AT5G01910	7	3
AT1G50160	11	0	AT1G01900	4	6	AT2G01930	4	8	AT3G01830	6	4	AT4G00920	4	5	AT5G01920	1	8
AT1G50470	11	0	AT1G01910	1	10	AT2G01940	4	4	AT3G01840	4	2	AT4G00940	6	3	AT5G01930	4	7
AT1G50760	6	0	AT1G01920	2	9	AT2G01950	4	5	AT3G01850	1	7	AT4G00950	8	3	AT5G01940	1	3
AT1G50800	11	0	AT1G01930	2	8	AT2G01960	9	5	AT3G01860	6	6	AT4G00955	6	8	AT5G01950	4	8
AT1G51320	11	0	AT1G01940	1	8	AT2G01970	2	11	AT3G01880	1	2	AT4G00960	6	1	AT5G01960	2	9
AT1G51910	6	0	AT1G01950	2	6	AT2G01980	1	6	AT3G01890	1	9	AT4G00970	6	3	AT5G01970	4	9
AT1G51990	5	0	AT1G01960	2	9	AT2G01990	4	8	AT3G01900	4	7	AT4G00980	2	6	AT5G01980	4	10
AT1G52180	4	0	AT1G01970	4	7	AT2G02020	4	6	AT3G01910	1	10	AT4G00990	4	11	AT5G01990	4	8
AT1G52900	4	0	AT1G01980	7	6	AT2G02040	4	11	AT3G01920	1	10	AT4G01010	4	7	AT5G02000	11	6
AT1G54420	13	0	AT1G01990	9	10	AT2G02050	2	9	AT3G01930	4	7	AT4G01026	4	9	AT5G02010	4	6
AT1G54640	8	0	AT1G02000	1	8	AT2G02070	4	6	AT3G01960	9	3	AT4G01030	4	3	AT5G02020	7	10
AT1G54720	11	0	AT1G02020	1	7	AT2G02080	4	7	AT3G01970	4	9	AT4G01040	1	10	AT5G02030	5	6
AT1G54880	13	0	AT1G02050	4	8	AT2G02090	2	10	AT3G01980	1	7	AT4G01050	1	7	AT5G02040	3	11
AT1G57830	9	0	AT1G02060	4	4	AT2G02100	6	9	AT3G01990	6	4	AT4G01070	6	7	AT5G02050	2	10
AT1G58450	2	0	AT1G02070	4	3	AT2G02120	6	4	AT3G02000	6	4	AT4G01080	4	7	AT5G02070	4	3
AT1G59535	13	0	AT1G02080	2	10	AT2G02130	6	5	AT3G02010	4	4	AT4G01090	4	6	AT5G02100	2	9
AT1G60320	9	0	AT1G02090	2	6	AT2G02140	6	4	AT3G02040	1	10	AT4G01100	2	9	AT5G02120	3	7
AT1G60400	7	0	AT1G02100	2	8	AT2G02160	2	11	AT3G02050	4	9	AT4G01110	6	5	AT5G02130	2	9
AT1G61840	11	0	AT1G02110	4	8	AT2G02170	4	5	AT3G02060	1	10	AT4G01120	3	6	AT5G02140	4	4
AT1G62410	2	0	AT1G02120	2	8	AT2G02180	2	11	AT3G02070	4	11	AT4G01130	4	6	AT5G02150	2	8
AT1G64920	6	0	AT1G02130	2	11	AT2G02220	4	5	AT3G02080	2	11	AT4G01140	4	4	AT5G02160	4	8
AT1G65170	4	0	AT1G02140	2	11	AT2G02230	6	11	AT3G02090	1	10	AT4G01150	1	10	AT5G02170	4	10
AT1G65210	1	0	AT1G02150	6	9	AT2G02250	6	3	AT3G02100	5	7	AT4G01190	4	5	AT5G02180	4	9
AT1G65340	6	0	AT1G02160	4	10	AT2G02280	11	0	AT3G02110	4	10	AT4G01210	1	9	AT5G02190	4	10
AT1G65740	7	0	AT1G02170	2	11	AT2G02300	6	2	AT3G02120	7	6	AT4G01220	2	7	AT5G02200	7	4
AT1G66720	6	0	AT1G02180	5	9	AT2G02310	6	2	AT3G02125	8	4	AT4G01240	4	1	AT5G02210	6	2
AT1G66790	13	0	AT1G02190	3	4	AT2G02340	6	2	AT3G02130	4	6	AT4G01250	5	6	AT5G02220	6	5
AT1G67450	11	0	AT1G02205	3	5	AT2G02350	6	7	AT3G02140	5	6	AT4G01270	2	4	AT5G02230	4	8
AT1G68420	1	0	AT1G02220	4	6	AT2G02360	6	6	AT3G02150	4	4	AT4G01280	3	7	AT5G02240	1	11
AT1G70870	8	0	AT1G02250	6	2	AT2G02370	1	7	AT3G02170	6	6	AT4G01290	6	10	AT5G02250	1	10
AT1G72570	4	0	AT1G02260	1	9	AT2G02380	1	3	AT3G02180	4	10	AT4G01310	1	5	AT5G02260	5	5
AT2G01780	6	0	AT1G02270	2	7	AT2G02390	1	11	AT3G02190	2	11	AT4G01320	1	9	AT5G02270	1	7
AT2G02280	11	0	AT1G02280	3	10	AT2G02400	4	10	AT3G02200	2	9	AT4G01330	4	4	AT5G02280	2	10
AT2G03180	13	0	AT1G02300	2	4	AT2G02410	1	6	AT3G02210	4	9	AT4G01340	11	2	AT5G02290	4	6
AT2G04060	6	0	AT1G02305	2	9	AT2G02440	13	3	AT3G02220	2	11	AT4G01370	3	10	AT5G02310	2	10
AT2G04300	6	0	AT1G02310	4	7	AT2G02450	4	3	AT3G02240	12	2	AT4G01380	4	2	AT5G02350	11	2
AT2G04370	13	0	AT1G02320	13	0	AT2G02470	4	11	AT3G02250	4	5	AT4G01390	6	5	AT5G02370	2	6
AT2G04870	13	0	AT1G02330	2	9	AT2G02480	1	8	AT3G02260	2	9	AT4G01400	2	9	AT5G02380	6	10
AT2G05500	13	0	AT1G02340	4	4	AT2G02500	1	11	AT3G02270	1	3	AT4G01410	6	6	AT5G02390	6	6
AT2G05600	7	0	AT1G02360	4	7	AT2G02510	4	11	AT3G02280	1	6	AT4G01420	4	3	AT5G02410	2	10
AT2G06020	3	0	AT1G02370	6	7	AT2G02515	11	6	AT3G02290	3	10	AT4G01430	6	6	AT5G02420	4	6
AT2G06500	6	0	AT1G02390	4	5	AT2G02520	6	2	AT3G02300	1	10	AT4G01440	6	5	AT5G02430	4	7
AT2G06960	5	0	AT1G02400	4	8	AT2G02540	4	4	AT3G02310	6	7	AT4G01450	6	5	AT5G02440	7	5
AT2G07110	4	0	AT1G02410	1	8	AT2G02550	2	1	AT3G02320	1	10	AT4G01460	4	5	AT5G02450	2	11
AT2G07190	9	0	AT1G02420	6	6	AT2G02560	2	10	AT3G02330	4	4	AT4G01470	4	9	AT5G02460	4	3
AT2G07440	4	0	AT1G02450	11	3	AT2G02570	2	7	AT3G02340	2	10	AT4G01480	3	8	AT5G02470	2	8
AT2G07505	11	0	AT1G02460	4	9	AT2G02580	6	2	AT3G02350	4	9	AT4G01500	4	7	AT5G02480	4	8
AT2G12880	13	0	AT1G02470	1	4	AT2G02590	1	10	AT3G02360	1	11	AT4G01510	2	5	AT5G02490	2	11
AT2G13720	2	0	AT1G02475	1	6	AT2G02610	11	4	AT3G02380	3	7	AT4G01550	4	6	AT5G02500	2	11
AT2G14670	2	0	AT1G02490	13	1	AT2G02620	11	2	AT3G02400	1	4	AT4G01560	2	9	AT5G02520	6	4
AT2G14700	13	0	AT1G02500	2	10	AT2G02630	11	4	AT3G02420	3	11	AT4G01570	4	6	AT5G02530	2	9
AT2G14810	13	0	AT1G02540	11	2	AT2G02640	11	1	AT3G02440	4	2	AT4G01575	4	10	AT5G02540	4	5
AT2G15670	13	0	AT1G02550	6	2	AT2G02650	6	1	AT3G02450	1	8	AT4G01610	2	10	AT5G02550	12	7
AT2G15930	13	0	AT1G02560	1	10	AT2G02660	11	2	AT3G02460	2	10	AT4G01630	5	4	AT5G02560	2	7
AT2G16200	2	0	AT1G02570	7	4	AT2G02680	11	2	AT3G02470	2	4	AT4G01650	1	5	AT5G02570	3	8
AT2G16620	4	0	AT1G02580	2	5	AT2G02700	11	3	AT3G02480	8	6	AT4G01660	1	9	AT5G02580	5	4
AT2G16960	2	0	AT1G02620	2	6	AT2G02710	1	9	AT3G02490	4	9	AT4G01680	4	4	AT5G02590	1	4
AT2G17160	6	0	AT1G02640	4	7	AT2G02720	6	6	AT3G02500	7	3	AT4G01690	1	10	AT5G02600	4	9
AT2G18070	11	0	AT1G02660	3	10	AT2G02730	4	5	AT3G02520	3	10	AT4G01700	4	6	AT5G02610	2	10
AT2G18610	13	0	AT1G02670	1	4	AT2G02740	3	4	AT3G02530	1	9	AT4G01710	2	7	AT5G02620	6	4
AT2G18830	7	0	AT1G02680	2	6	AT2G02750	4	5	AT3G02540	2	8	AT4G01720	4	6	AT5G02630	2	7
AT2G18930	12	0	AT1G02690	2	10	AT2G02760	2	10	AT3G02550	4	10	AT4G01730	2	2	AT5G02640	6	4
AT2G19150	4	0	AT1G02700	6	4	AT2G02780	4	5	AT3G02555	4	10	AT4G01740	11	2	AT5G02650	11	3
AT2G19210	6	0	AT1G02710	13	6	AT2G02800	5	7	AT3G02560	2	10	AT4G01760	11	1	AT5G02670	9	2
AT2G19230	6	0	AT1G02720	6	10	AT2G02810	2	10	AT3G02570	1	11	AT4G01790	2	4	AT5G02680	1	2
AT2G19420	13	0	AT1G02730	4	8	AT2G02820	2	4	AT3G02580	1	10	AT4G01800	1	9	AT5G02690	13	3
AT2G20160	6	0	AT1G02740	2	10	AT2G02850	4	7	AT3G02590	1	1	AT4G01810	2	10	AT5G02710	1	6
AT2G21690	1	0	AT1G02750	4	5	AT2G02860	2	11	AT3G02600	4	11	AT4G01840	2	4	AT5G02720	4	6
AT2G22160	6	0	AT1G02780	2	11	AT2G02870	4	10	AT3G02630	1	8	AT4G01850	2	10	AT5G02730	4	2
AT2G23400	1	0	AT1G02790	6	6	AT2G02880	4	9	AT3G02640	6	6	AT4G01860	1	5	AT5G02740	4	9
AT2G23920	13	0	AT1G02800	6	9	AT2G02950	7	6	AT3G02650	5	7	AT4G01870	1	7	AT5G02760	4	6
AT2G24340	8	0	AT1G02810	6	8	AT2G02960	5	8	AT3G02660	1	9	AT4G01880	2	5	AT5G02770	6	9
AT2G24410	2	0	AT1G02813	6	3	AT2G02970	2	11	AT3G02670	12	6	AT4G01890	4	2	AT5G02780	1	6
AT2G24880	8	0	AT1G02816	6	10	AT2G02980	4	5	AT3G02680	2	7	AT4G01897	1	7	AT5G02790	1	8
AT2G25340	2	0	AT1G02820	6	10	AT2G02990	2	7	AT3G02690	1	9	AT4G01900	1	9	AT5G02800	4	8
AT2G26135	4	0	AT1G02830	2	1	AT2G03050	3	11	AT3G02700	1	11	AT4G01910	11	3	AT5G02810	3	9
AT2G26940	4	0	AT1G02840	4	10	AT2G03060	4	6	AT3G02710	2	6	AT4G01920	11	4	AT5G02820	1	8
AT2G28270	9	0	AT1G02850	5	9	AT2G03070	4	8	AT3G02720	1	10	AT4G01930	11	2	AT5G02830	2	6
AT2G29000	6	0	AT1G02860	3	7	AT2G03090	5	10	AT3G02730	2	10	AT4G01940	2	9	AT5G02840	3	7
AT2G29220	6	0	AT1G02870	3	9	AT2G03110	5	4	AT3G02740	4	9	AT4G01950	4	7	AT5G02850	3	10
AT2G29820	7	0	AT1G02890	4	7	AT2G03120	2	10	AT3G02750	4	9	AT4G01960	7	8	AT5G02860	2	4
AT2G29860	7	0	AT1G02900	6	5	AT2G03130	4	3	AT3G02760	1	7	AT4G01970	3	6	AT5G02870	1	11
AT2G30925	13	0	AT1G02910	3	8	AT2G03140	1	8	AT3G02770	1	7	AT4G01990	6	7	AT5G02880	2	9
AT2G33030	8	0	AT1G02940	5	1	AT2G03150	2	8	AT3G02780	2	9	AT4G02010	4	8	AT5G02890	6	6
AT2G34800	13	0	AT1G02950	5	4	AT2G03160	3	3	AT3G02790	3	10	AT4G02020	2	10	AT5G02900	6	0
AT2G35580	1	0	AT1G02960	4	8	AT2G03170	6	3	AT3G02800	2	8	AT4G02030	2	9	AT5G02910	6	9
AT2G36440	11	0	AT1G02970	2	9	AT2G03180	13	0	AT3G02810	4	5	AT4G02050	4	9	AT5G02920	6	1
AT2G36700	4	0	AT1G02980	2	4	AT2G03190	6	1	AT3G02820	2	7	AT4G02060	1	10	AT5G02940	1	6
AT2G36940	13	0	AT1G03000	1	10	AT2G03200	4	8	AT3G02830	4	9	AT4G02070	1	8	AT5G02980	9	1
AT2G37780	4	0	AT1G03010	4	3	AT2G03210	4	9	AT3G02840	4	4	AT4G02075	5	5	AT5G02990	7	3
AT2G37800	6	0	AT1G03020	5	3	AT2G03220	4	6	AT3G02850	4	7	AT4G02080	2	10	AT5G03000	9	6
AT2G38150	2	0	AT1G03030	1	7	AT2G03240	2	9	AT3G02860	2	5	AT4G02090	6	3	AT5G03020	7	4
AT2G39790	2	0	AT1G03040	4	5	AT2G03260	2	6	AT3G02870	1	10	AT4G02120	2	10	AT5G03030	1	11
AT2G40310	6	0	AT1G03050	4	6	AT2G03270	1	9	AT3G02875	1	6	AT4G02130	4	6	AT5G03040	6	6
AT2G42100	4	0	AT1G03055	1	6	AT2G03280	4	7	AT3G02880	4	11	AT4G02140	9	9	AT5G03050	5	6
AT2G42410	4	0	AT1G03060	2	6	AT2G03310	11	10	AT3G02885	5	9	AT4G02150	2	11	AT5G03060	11	2
AT2G45550	6	0	AT1G03070	1	11	AT2G03320	11	2	AT3G02890	4	6	AT4G02160	9	5	AT5G03070	2	10
AT2G46190	6	0	AT1G03080	5	6	AT2G03340	4	6	AT3G02900	3	10	AT4G02170	6	2	AT5G03080	2	10
AT3G01010	1	0	AT1G03090	1	10	AT2G03350	4	11	AT3G02910	1	10	AT4G02180	11	2	AT5G03090	13	2
AT3G04270	11	0	AT1G03100	4	4	AT2G03360	4	3	AT3G02920	2	11	AT4G02190	11	0	AT5G03120	7	5
AT3G04990	11	0	AT1G03110	1	10	AT2G03370	4	2	AT3G02930	6	4	AT4G02195	2	11	AT5G03130	13	3
AT3G05440	7	0	AT1G03130	1	9	AT2G03380	4	5	AT3G02940	4	4	AT4G02200	4	10	AT5G03140	5	10
AT3G06000	1	0	AT1G03150	1	7	AT2G03390	1	6	AT3G02950	2	7	AT4G02210	6	6	AT5G03150	4	4
AT3G06280	11	0	AT1G03160	1	3	AT2G03410	2	6	AT3G02970	4	5	AT4G02220	2	8	AT5G03160	1	10
AT3G07710	11	0	AT1G03170	6	5	AT2G03420	4	8	AT3G02980	1	7	AT4G02230	2	11	AT5G03170	6	6
AT3G10240	9	0	AT1G03180	3	6	AT2G03430	1	10	AT3G02990	4	5	AT4G02250	7	3	AT5G03180	3	7
AT3G11380	4	0	AT1G03190	1	6	AT2G03450	2	8	AT3G03000	2	4	AT4G02260	1	10	AT5G03190	4	6
AT3G14300	6	0	AT1G03210	1	10	AT2G03460	9	5	AT3G03020	13	4	AT4G02270	7	4	AT5G03200	2	11
AT3G14480	13	0	AT1G03250	3	11	AT2G03470	4	10	AT3G03040	8	4	AT4G02280	4	6	AT5G03210	11	5
AT3G14510	1	0	AT1G03260	1	11	AT2G03500	3	3	AT3G03050	4	11	AT4G02290	6	9	AT5G03230	4	5
AT3G16880	11	0	AT1G03270	2	3	AT2G03510	1	11	AT3G03060	1	6	AT4G02300	6	3	AT5G03240	2	6
AT3G17190	13	0	AT1G03280	2	9	AT2G03520	1	4	AT3G03070	2	11	AT4G02310	9	1	AT5G03250	4	5
AT3G17490	11	0	AT1G03290	4	8	AT2G03530	1	5	AT3G03080	6	5	AT4G02320	6	2	AT5G03260	6	10
AT3G17620	11	0	AT1G03300	6	3	AT2G03550	6	5	AT3G03090	1	10	AT4G02330	6	4	AT5G03270	5	3
AT3G18460	6	0	AT1G03310	1	8	AT2G03580	11	4	AT3G03100	1	10	AT4G02340	1	7	AT5G03280	1	9
AT3G19070	7	0	AT1G03320	11	3	AT2G03630	6	3	AT3G03110	2	9	AT4G02350	2	6	AT5G03290	1	10
AT3G20400	11	0	AT1G03330	2	8	AT2G03670	1	6	AT3G03120	2	8	AT4G02360	4	2	AT5G03300	1	9
AT3G20850	13	0	AT1G03350	2	9	AT2G03680	3	9	AT3G03130	4	6	AT4G02370	4	9	AT5G03310	5	3
AT3G20950	5	0	AT1G03360	1	7	AT2G03690	1	10	AT3G03150	6	8	AT4G02380	6	7	AT5G03320	4	5
AT3G22710	11	0	AT1G03370	4	8	AT2G03710	6	5	AT3G03160	4	11	AT4G02390	1	8	AT5G03340	2	9
AT3G22940	11	0	AT1G03380	2	9	AT2G03720	4	2	AT3G03170	7	7	AT4G02400	2	10	AT5G03345	2	11
AT3G23650	4	0	AT1G03390	4	3	AT2G03730	4	9	AT3G03180	2	6	AT4G02410	6	5	AT5G03350	6	8
AT3G23680	11	0	AT1G03400	6	6	AT2G03740	11	3	AT3G03190	1	5	AT4G02420	6	7	AT5G03360	11	4
AT3G24060	7	0	AT1G03410	6	6	AT2G03750	6	5	AT3G03200	4	4	AT4G02430	4	9	AT5G03370	1	10
AT3G24260	4	0	AT1G03430	3	5	AT2G03760	6	4	AT3G03210	2	9	AT4G02440	4	9	AT5G03380	6	10
AT3G24710	4	0	AT1G03440	4	11	AT2G03770	6	1	AT3G03220	5	11	AT4G02450	2	8	AT5G03390	6	9
AT3G25280	4	0	AT1G03445	2	9	AT2G03780	1	6	AT3G03230	5	6	AT4G02460	1	5	AT5G03400	13	0
AT3G25650	6	0	AT1G03457	2	8	AT2G03800	1	5	AT3G03240	5	4	AT4G02480	4	11	AT5G03415	2	6
AT3G25750	6	0	AT1G03470	5	6	AT2G03820	2	11	AT3G03250	1	11	AT4G02485	1	4	AT5G03420	3	4
AT3G25850	11	0	AT1G03475	1	7	AT2G03830	11	3	AT3G03260	4	4	AT4G02500	4	8	AT5G03430	1	8
AT3G25960	2	0	AT1G03510	6	2	AT2G03840	4	3	AT3G03270	4	6	AT4G02510	3	10	AT5G03440	3	8
AT3G26160	6	0	AT1G03520	4	6	AT2G03850	9	5	AT3G03290	5	3	AT4G02530	4	7	AT5G03450	2	10
AT3G27800	13	0	AT1G03530	2	5	AT2G03870	1	8	AT3G03300	2	8	AT4G02540	11	4	AT5G03455	2	11
AT3G28260	13	0	AT1G03540	4	5	AT2G03880	4	4	AT3G03310	1	9	AT4G02550	6	8	AT5G03460	5	11
AT3G28280	11	0	AT1G03550	2	8	AT2G03890	3	5	AT3G03320	1	7	AT4G02560	4	9	AT5G03470	2	11
AT3G29420	6	0	AT1G03560	4	5	AT2G03980	4	10	AT3G03330	1	9	AT4G02570	2	11	AT5G03490	6	10
AT3G30220	13	0	AT1G03590	4	10	AT2G04020	4	1	AT3G03340	2	9	AT4G02580	1	9	AT5G03510	6	4
AT3G30290	6	0	AT1G03600	1	8	AT2G04025	11	2	AT3G03360	6	10	AT4G02590	4	6	AT5G03520	2	7
AT3G30320	12	0	AT1G03610	3	8	AT2G04030	2	8	AT3G03370	6	4	AT4G02600	6	11	AT5G03530	2	5
AT3G30370	11	0	AT1G03620	3	8	AT2G04032	4	5	AT3G03380	1	10	AT4G02610	1	8	AT5G03550	11	0
AT3G30840	13	0	AT1G03630	1	7	AT2G04038	4	2	AT3G03400	2	3	AT4G02620	1	11	AT5G03555	1	10
AT3G30845	13	0	AT1G03660	8	4	AT2G04039	1	4	AT3G03410	2	3	AT4G02630	4	6	AT5G03560	1	9
AT3G31430	6	0	AT1G03680	1	10	AT2G04040	4	5	AT3G03420	2	6	AT4G02640	4	11	AT5G03570	1	10
AT3G32090	7	0	AT1G03687	1	11	AT2G04050	4	3	AT3G03430	2	5	AT4G02660	2	5	AT5G03590	4	2
AT3G32130	11	0	AT1G03700	6	3	AT2G04060	6	0	AT3G03440	4	6	AT4G02670	4	5	AT5G03600	4	3
AT3G32150	13	0	AT1G03710	11	9	AT2G04063	13	1	AT3G03450	4	5	AT4G02680	4	10	AT5G03610	4	5
AT3G32160	13	0	AT1G03720	2	3	AT2G04070	4	7	AT3G03470	6	6	AT4G02690	2	4	AT5G03620	5	5
AT3G32190	13	0	AT1G03730	6	10	AT2G04160	4	4	AT3G03480	6	4	AT4G02700	4	4	AT5G03630	1	9
AT3G32260	9	0	AT1G03740	4	7	AT2G04220	4	5	AT3G03490	2	11	AT4G02710	5	3	AT5G03640	6	1
AT3G32280	4	0	AT1G03750	2	7	AT2G04230	11	7	AT3G03510	4	4	AT4G02720	2	9	AT5G03650	1	11
AT3G32960	11	0	AT1G03770	2	4	AT2G04240	2	10	AT3G03520	1	7	AT4G02730	1	11	AT5G03660	4	5
AT3G42060	11	0	AT1G03780	3	7	AT2G04270	1	5	AT3G03550	4	7	AT4G02750	4	8	AT5G03670	7	3
AT3G42160	6	0	AT1G03790	3	5	AT2G04280	4	8	AT3G03560	4	4	AT4G02770	1	5	AT5G03680	4	3
AT3G42310	13	0	AT1G03820	10	4	AT2G04300	6	0	AT3G03570	2	11	AT4G02780	4	4	AT5G03690	2	7
AT3G42380	13	0	AT1G03830	2	7	AT2G04305	1	6	AT3G03580	4	7	AT4G02790	1	6	AT5G03700	4	7
AT3G42390	13	0	AT1G03840	4	6	AT2G04340	4	7	AT3G03590	1	6	AT4G02800	4	3	AT5G03720	4	6
AT3G42780	11	0	AT1G03850	4	6	AT2G04350	2	11	AT3G03600	1	10	AT4G02810	6	5	AT5G03730	4	9
AT3G42970	13	0	AT1G03860	2	9	AT2G04360	1	10	AT3G03610	3	10	AT4G02820	6	6	AT5G03740	4	9
AT3G43170	11	0	AT1G03870	6	6	AT2G04370	13	0	AT3G03620	6	6	AT4G02840	2	8	AT5G03760	4	7
AT3G43940	13	0	AT1G03880	5	3	AT2G04380	13	3	AT3G03630	1	4	AT4G02850	1	5	AT5G03770	1	8
AT3G43970	11	0	AT1G03890	5	5	AT2G04400	1	10	AT3G03640	6	8	AT4G02860	1	5	AT5G03780	4	7
AT3G43990	4	0	AT1G03900	2	10	AT2G04410	5	9	AT3G03660	3	4	AT4G02880	4	9	AT5G03790	4	2
AT3G44080	7	0	AT1G03905	1	6	AT2G04420	6	4	AT3G03670	4	4	AT4G02890	2	10	AT5G03795	4	4
AT3G44210	12	0	AT1G03910	2	9	AT2G04430	2	7	AT3G03680	4	8	AT4G02900	5	6	AT5G03840	4	11
AT3G44840	6	0	AT1G03920	4	7	AT2G04440	3	3	AT3G03690	4	6	AT4G02910	13	2	AT5G03850	1	10
AT3G45110	11	0	AT1G03950	2	6	AT2G04450	2	4	AT3G03710	1	5	AT4G02920	6	9	AT5G03860	1	5
AT3G45500	11	0	AT1G03960	2	7	AT2G04480	6	3	AT3G03720	1	9	AT4G02930	1	11	AT5G03870	4	5
AT3G45510	3	0	AT1G03970	6	6	AT2G04500	11	6	AT3G03740	4	11	AT4G02940	3	10	AT5G03880	1	7
AT3G45560	5	0	AT1G03980	1	8	AT2G04520	1	10	AT3G03750	2	6	AT4G02980	1	10	AT5G03900	1	7
AT3G45990	4	0	AT1G03990	1	6	AT2G04530	1	6	AT3G03770	4	5	AT4G02990	4	9	AT5G03905	1	8
AT3G46400	6	0	AT1G04000	6	11	AT2G04540	1	11	AT3G03790	1	10	AT4G03010	4	4	AT5G03910	1	8
AT3G46710	6	0	AT1G04010	2	5	AT2G04550	2	9	AT3G03800	3	5	AT4G03020	1	7	AT5G03920	7	3
AT3G46800	9	0	AT1G04020	2	4	AT2G04560	1	3	AT3G03810	4	7	AT4G03030	2	10	AT5G03930	11	5
AT3G47140	9	0	AT1G04030	4	7	AT2G04570	6	6	AT3G03830	7	3	AT4G03040	13	1	AT5G03940	1	6
AT3G51200	6	0	AT1G04040	4	9	AT2G04620	1	6	AT3G03840	7	4	AT4G03050	5	3	AT5G03960	7	7
AT3G51210	6	0	AT1G04050	2	6	AT2G04630	1	10	AT3G03860	1	9	AT4G03070	6	6	AT5G03970	6	10
AT3G52830	13	0	AT1G04070	3	8	AT2G04650	2	8	AT3G03870	6	9	AT4G03080	2	10	AT5G03980	6	2
AT3G53290	6	0	AT1G04080	2	10	AT2G04660	2	7	AT3G03880	4	8	AT4G03090	4	4	AT5G04000	6	4
AT3G54070	7	0	AT1G04090	1	6	AT2G04675	13	4	AT3G03890	1	10	AT4G03100	2	7	AT5G04010	6	7
AT3G55670	9	0	AT1G04100	5	11	AT2G04680	9	4	AT3G03900	1	9	AT4G03110	2	11	AT5G04020	6	7
AT3G55790	13	0	AT1G04110	4	3	AT2G04690	1	4	AT3G03910	1	4	AT4G03120	2	10	AT5G04030	11	4
AT3G57250	11	0	AT1G04120	4	9	AT2G04700	1	8	AT3G03920	2	9	AT4G03140	5	9	AT5G04040	1	10
AT3G58080	12	0	AT1G04130	2	6	AT2G04740	2	9	AT3G03950	6	9	AT4G03150	1	6	AT5G04050	1	3
AT3G60270	5	0	AT1G04140	1	10	AT2G04750	2	1	AT3G03960	1	9	AT4G03153	5	1	AT5G04060	4	9
AT3G60560	13	0	AT1G04150	6	2	AT2G04780	5	8	AT3G03970	4	8	AT4G03156	6	1	AT5G04070	1	6
AT4G02190	11	0	AT1G04160	4	4	AT2G04790	3	5	AT3G03980	1	11	AT4G03160	7	0	AT5G04080	9	3
AT4G03160	7	0	AT1G04170	1	10	AT2G04795	7	6	AT3G03990	1	8	AT4G03170	7	0	AT5G04110	1	7
AT4G03170	7	0	AT1G04180	4	2	AT2G04800	11	4	AT3G04000	1	8	AT4G03180	6	9	AT5G04120	1	5
AT4G03740	11	0	AT1G04190	2	7	AT2G04830	11	2	AT3G04010	5	9	AT4G03190	4	6	AT5G04140	1	8
AT4G03830	6	0	AT1G04200	2	7	AT2G04840	11	4	AT3G04020	4	4	AT4G03200	1	10	AT5G04150	6	4
AT4G04110	11	0	AT1G04220	4	6	AT2G04845	1	7	AT3G04030	4	4	AT4G03205	1	3	AT5G04160	2	10
AT4G05240	7	0	AT1G04230	2	8	AT2G04850	4	5	AT3G04050	2	4	AT4G03210	4	9	AT5G04170	2	10
AT4G05250	6	0	AT1G04240	6	5	AT2G04860	4	9	AT3G04060	4	7	AT4G03230	6	8	AT5G04180	5	8
AT4G05310	9	0	AT1G04250	6	8	AT2G04870	13	0	AT3G04070	4	5	AT4G03240	1	8	AT5G04190	6	3
AT4G07350	11	0	AT1G04260	3	10	AT2G04880	4	6	AT3G04080	2	10	AT4G03260	1	10	AT5G04200	2	6
AT4G07380	13	0	AT1G04270	2	10	AT2G04890	4	8	AT3G04090	3	11	AT4G03270	4	3	AT5G04210	2	5
AT4G08140	2	0	AT1G04290	1	11	AT2G04900	1	11	AT3G04100	6	4	AT4G03280	1	8	AT5G04220	4	8
AT4G08190	2	0	AT1G04300	2	10	AT2G04920	11	1	AT3G04110	6	5	AT4G03290	2	6	AT5G04230	1	6
AT4G08270	13	0	AT1G04310	1	8	AT2G04940	1	10	AT3G04120	1	9	AT4G03320	4	10	AT5G04240	2	8
AT4G08430	8	0	AT1G04330	7	4	AT2G05120	2	6	AT3G04130	4	6	AT4G03330	3	5	AT5G04250	3	11
AT4G08450	9	0	AT1G04340	4	9	AT2G05160	4	6	AT3G04150	7	4	AT4G03340	4	6	AT5G04260	1	7
AT4G08560	2	0	AT1G04350	7	7	AT2G05170	2	11	AT3G04160	4	4	AT4G03370	8	2	AT5G04270	2	11
AT4G08730	11	0	AT1G04360	4	5	AT2G05180	4	3	AT3G04170	7	3	AT4G03380	6	2	AT5G04280	1	10
AT4G09110	4	0	AT1G04380	7	4	AT2G05210	3	11	AT3G04200	7	5	AT4G03390	4	6	AT5G04290	2	9
AT4G09360	8	0	AT1G04390	4	6	AT2G05260	4	10	AT3G04210	9	5	AT4G03400	4	6	AT5G04310	6	6
AT4G09860	13	0	AT1G04400	1	10	AT2G05320	2	5	AT3G04220	9	6	AT4G03410	2	5	AT5G04320	6	6
AT4G10410	9	0	AT1G04410	1	9	AT2G05350	9	2	AT3G04230	1	9	AT4G03430	2	9	AT5G04330	5	5
AT4G10820	11	0	AT1G04420	1	10	AT2G05370	4	9	AT3G04240	1	10	AT4G03450	6	5	AT5G04340	5	7
AT4G10880	11	0	AT1G04430	4	8	AT2G05380	11	7	AT3G04250	11	1	AT4G03480	6	1	AT5G04360	1	8
AT4G11340	9	0	AT1G04440	4	8	AT2G05400	11	4	AT3G04260	3	6	AT4G03490	6	4	AT5G04370	6	4
AT4G11490	7	0	AT1G04480	2	10	AT2G05430	8	3	AT3G04270	11	0	AT4G03500	6	2	AT5G04380	6	1
AT4G11730	4	0	AT1G04490	5	3	AT2G05500	13	0	AT3G04280	1	3	AT4G03510	2	8	AT5G04390	6	6
AT4G11770	8	0	AT1G04500	2	6	AT2G05580	13	5	AT3G04290	4	6	AT4G03520	1	11	AT5G04400	6	1
AT4G12220	11	0	AT1G04510	1	9	AT2G05590	2	9	AT3G04310	7	4	AT4G03550	4	10	AT5G04410	4	11
AT4G12920	4	0	AT1G04520	5	8	AT2G05600	7	0	AT3G04340	1	10	AT4G03560	2	8	AT5G04420	3	9
AT4G13080	4	0	AT1G04530	1	5	AT2G05620	1	9	AT3G04350	1	8	AT4G03570	11	1	AT5G04430	2	8
AT4G13380	9	0	AT1G04540	4	6	AT2G05630	2	11	AT3G04360	4	5	AT4G03580	11	3	AT5G04440	1	8
AT4G13610	1	0	AT1G04550	6	6	AT2G05710	1	11	AT3G04370	5	5	AT4G03600	6	4	AT5G04460	2	8
AT4G15060	11	0	AT1G04560	4	5	AT2G05720	1	4	AT3G04400	2	9	AT4G03610	1	5	AT5G04470	11	7
AT4G15100	5	0	AT1G04590	4	9	AT2G05755	1	11	AT3G04410	11	2	AT4G03620	7	4	AT5G04480	2	10
AT4G15370	5	0	AT1G04600	4	6	AT2G05760	4	5	AT3G04420	4	4	AT4G03630	2	2	AT5G04490	1	8
AT4G15755	4	0	AT1G04610	4	6	AT2G05790	4	8	AT3G04450	4	5	AT4G03740	11	0	AT5G04500	1	9
AT4G17200	11	0	AT1G04620	1	9	AT2G05810	2	10	AT3G04460	2	9	AT4G03820	4	8	AT5G04510	2	11
AT4G17930	13	0	AT1G04625	6	4	AT2G05830	1	8	AT3G04470	2	11	AT4G03830	6	0	AT5G04520	1	6
AT4G18850	13	0	AT1G04640	1	7	AT2G05850	5	4	AT3G04480	1	9	AT4G03930	5	3	AT5G04530	5	5
AT4G19470	9	0	AT1G04645	7	7	AT2G05900	4	1	AT3G04500	2	9	AT4G03940	13	2	AT5G04540	2	9
AT4G19910	9	0	AT1G04650	4	4	AT2G05910	4	5	AT3G04510	4	5	AT4G03950	2	1	AT5G04550	4	5
AT4G20200	7	0	AT1G04660	11	10	AT2G05920	4	7	AT3G04520	1	10	AT4G03960	2	8	AT5G04560	1	8
AT4G20220	13	0	AT1G04670	9	5	AT2G05940	4	6	AT3G04530	4	7	AT4G04040	1	4	AT5G04590	1	8
AT4G20250	13	0	AT1G04680	6	8	AT2G05990	1	8	AT3G04540	12	4	AT4G04080	1	5	AT5G04600	1	9
AT4G22460	6	0	AT1G04690	1	9	AT2G06000	4	5	AT3G04550	1	10	AT4G04110	11	0	AT5G04610	1	7
AT4G22650	11	0	AT1G04700	4	5	AT2G06005	4	9	AT3G04560	2	10	AT4G04180	1	6	AT5G04620	1	10
AT4G26040	13	0	AT1G04710	1	11	AT2G06010	4	8	AT3G04570	6	3	AT4G04190	4	4	AT5G04630	5	6
AT4G26880	1	0	AT1G04730	1	7	AT2G06020	3	0	AT3G04580	1	5	AT4G04210	2	10	AT5G04640	6	2
AT4G27930	12	0	AT1G04750	3	10	AT2G06040	2	7	AT3G04590	4	7	AT4G04220	4	4	AT5G04660	5	7
AT4G30970	13	0	AT1G04760	3	6	AT2G06050	1	7	AT3G04600	1	9	AT4G04320	1	11	AT5G04670	2	8
AT4G35820	3	0	AT1G04770	1	7	AT2G06090	7	4	AT3G04610	4	9	AT4G04330	3	5	AT5G04710	1	9
AT4G36460	13	0	AT1G04780	2	10	AT2G06200	4	3	AT3G04620	3	6	AT4G04340	4	10	AT5G04720	4	7
AT4G36560	13	0	AT1G04790	2	10	AT2G06210	1	7	AT3G04630	4	7	AT4G04350	1	9	AT5G04730	7	2
AT4G39756	7	0	AT1G04800	13	8	AT2G06255	3	5	AT3G04640	12	9	AT4G04370	4	5	AT5G04740	1	7
AT5G01440	2	0	AT1G04810	2	11	AT2G06500	6	0	AT3G04650	1	8	AT4G04450	4	5	AT5G04750	9	7
AT5G02900	6	0	AT1G04820	2	9	AT2G06510	2	7	AT3G04660	11	3	AT4G04460	3	5	AT5G04760	4	8
AT5G03400	13	0	AT1G04830	2	9	AT2G06520	4	10	AT3G04670	4	10	AT4G04470	2	11	AT5G04770	2	11
AT5G03550	11	0	AT1G04840	4	4	AT2G06530	2	11	AT3G04680	1	11	AT4G04480	5	2	AT5G04790	13	8
AT5G05050	11	0	AT1G04850	2	10	AT2G06850	4	8	AT3G04690	4	5	AT4G04490	7	4	AT5G04810	4	7
AT5G06040	11	0	AT1G04860	2	10	AT2G06925	3	7	AT3G04700	5	6	AT4G04500	7	3	AT5G04820	5	6
AT5G09940	6	0	AT1G04870	2	11	AT2G06960	5	0	AT3G04710	1	10	AT4G04510	7	5	AT5G04830	2	11
AT5G15560	11	0	AT1G04880	2	6	AT2G06990	2	7	AT3G04720	5	6	AT4G04610	1	7	AT5G04840	4	7
AT5G16430	11	0	AT1G04900	1	8	AT2G07000	13	6	AT3G04730	6	6	AT4G04620	2	9	AT5G04850	2	11
AT5G17140	2	0	AT1G04910	4	10	AT2G07020	6	4	AT3G04740	2	9	AT4G04630	4	5	AT5G04870	4	5
AT5G17720	1	0	AT1G04920	1	9	AT2G07040	4	6	AT3G04750	4	5	AT4G04640	1	11	AT5G04890	6	4
AT5G17730	4	0	AT1G04930	6	7	AT2G07050	3	10	AT3G04760	5	6	AT4G04650	6	7	AT5G04900	1	5
AT5G17950	11	0	AT1G04945	2	5	AT2G07110	4	0	AT3G04770	2	10	AT4G04670	1	9	AT5G04910	2	10
AT5G17960	11	0	AT1G04950	2	10	AT2G07170	3	5	AT3G04780	2	8	AT4G04690	11	5	AT5G04920	2	11
AT5G18870	1	0	AT1G04960	4	10	AT2G07180	4	10	AT3G04790	1	10	AT4G04730	11	1	AT5G04930	2	11
AT5G18880	6	0	AT1G04970	2	10	AT2G07190	9	0	AT3G04800	2	4	AT4G04740	4	4	AT5G04940	4	10
AT5G19710	6	0	AT1G04980	2	11	AT2G07200	11	1	AT3G04810	2	8	AT4G04750	6	3	AT5G04950	1	5
AT5G21110	13	0	AT1G04985	4	9	AT2G07240	11	2	AT3G04820	1	6	AT4G04760	6	5	AT5G04960	6	5
AT5G22420	4	0	AT1G04990	4	8	AT2G07280	12	1	AT3G04830	2	10	AT4G04770	1	9	AT5G04970	6	3
AT5G22590	8	0	AT1G05000	2	8	AT2G07290	11	3	AT3G04840	2	11	AT4G04790	2	6	AT5G04980	4	4
AT5G22990	9	0	AT1G05010	5	6	AT2G07340	2	7	AT3G04860	4	10	AT4G04800	1	8	AT5G05000	3	10
AT5G23180	11	0	AT1G05020	4	6	AT2G07360	3	9	AT3G04870	1	8	AT4G04830	1	8	AT5G05010	2	11
AT5G23640	13	0	AT1G05030	1	11	AT2G07440	4	0	AT3G04880	1	6	AT4G04840	1	4	AT5G05030	6	2
AT5G26130	4	0	AT1G05040	11	4	AT2G07505	11	0	AT3G04890	1	7	AT4G04850	1	9	AT5G05050	11	0
AT5G27080	2	0	AT1G05055	2	9	AT2G07560	4	4	AT3G04900	6	1	AT4G04860	2	10	AT5G05070	4	4
AT5G27170	13	0	AT1G05060	4	9	AT2G07680	2	9	AT3G04910	4	6	AT4G04870	1	10	AT5G05080	2	10
AT5G27800	11	0	AT1G05070	5	5	AT2G07690	1	9	AT3G04920	2	10	AT4G04880	1	6	AT5G05090	3	5
AT5G28070	13	0	AT1G05100	3	8	AT2G07705	13	2	AT3G04940	3	6	AT4G04890	4	8	AT5G05100	2	11
AT5G28090	13	0	AT1G05120	2	8	AT2G07721	13	1	AT3G04960	6	4	AT4G04900	4	6	AT5G05110	4	8
AT5G28190	11	0	AT1G05140	1	10	AT2G07728	11	5	AT3G04970	2	5	AT4G04910	2	10	AT5G05130	2	9
AT5G28780	6	0	AT1G05150	1	7	AT2G07738	13	2	AT3G04980	4	9	AT4G04920	4	9	AT5G05140	2	7
AT5G28950	2	0	AT1G05160	5	8	AT2G07760	7	2	AT3G04990	11	0	AT4G04930	1	5	AT5G05150	2	6
AT5G29050	13	0	AT1G05170	6	6	AT2G09840	13	1	AT3G05000	2	10	AT4G04940	1	7	AT5G05160	4	5
AT5G29210	13	0	AT1G05180	2	11	AT2G10340	13	1	AT3G05010	2	11	AT4G04950	1	7	AT5G05170	4	11
AT5G30520	11	0	AT1G05190	1	7	AT2G10440	4	2	AT3G05020	1	10	AT4G04955	1	7	AT5G05180	6	4
AT5G32590	11	0	AT1G05200	6	5	AT2G10450	2	2	AT3G05030	2	11	AT4G04960	6	7	AT5G05190	6	9
AT5G35230	12	0	AT1G05205	3	11	AT2G10930	11	4	AT3G05040	2	10	AT4G04970	4	10	AT5G05200	1	8
AT5G35290	13	0	AT1G05210	2	10	AT2G10940	6	6	AT3G05050	4	4	AT4G04980	3	4	AT5G05210	2	8
AT5G35510	13	0	AT1G05230	4	9	AT2G10950	4	8	AT3G05060	2	8	AT4G04990	7	2	AT5G05220	8	5
AT5G35540	11	0	AT1G05260	6	8	AT2G10970	11	5	AT3G05070	2	9	AT4G05000	2	10	AT5G05230	4	6
AT5G35640	4	0	AT1G05270	1	7	AT2G11000	2	9	AT3G05080	13	7	AT4G05020	2	10	AT5G05250	4	9
AT5G35830	2	0	AT1G05280	4	2	AT2G11010	13	2	AT3G05090	1	10	AT4G05030	6	1	AT5G05260	4	3
AT5G36080	11	0	AT1G05290	4	4	AT2G11270	6	2	AT3G05100	1	7	AT4G05040	6	6	AT5G05270	4	7
AT5G36900	13	0	AT1G05300	4	6	AT2G11520	4	5	AT3G05110	4	2	AT4G05050	3	8	AT5G05280	4	2
AT5G37520	6	0	AT1G05310	4	4	AT2G11810	1	6	AT3G05120	4	7	AT4G05060	4	5	AT5G05290	5	10
AT5G37620	9	0	AT1G05330	11	3	AT2G11890	3	7	AT3G05130	7	5	AT4G05070	9	8	AT5G05300	11	6
AT5G38370	11	0	AT1G05340	11	5	AT2G11910	11	9	AT3G05140	4	6	AT4G05080	11	1	AT5G05310	1	11
AT5G38580	11	0	AT1G05350	1	9	AT2G12170	13	1	AT3G05150	4	6	AT4G05090	1	8	AT5G05320	4	9
AT5G38790	11	0	AT1G05360	2	11	AT2G12190	6	7	AT3G05170	1	7	AT4G05100	4	4	AT5G05340	6	5
AT5G38950	6	0	AT1G05370	2	6	AT2G12400	3	8	AT3G05180	6	5	AT4G05140	2	1	AT5G05350	4	11
AT5G38960	6	0	AT1G05380	4	10	AT2G12480	5	7	AT3G05190	1	7	AT4G05150	5	9	AT5G05370	3	11
AT5G39230	6	0	AT1G05385	3	7	AT2G12550	2	9	AT3G05200	4	9	AT4G05160	1	9	AT5G05390	5	5
AT5G39440	2	0	AT1G05400	11	7	AT2G12880	13	0	AT3G05210	2	9	AT4G05170	5	1	AT5G05400	7	3
AT5G40940	7	0	AT1G05410	6	5	AT2G12900	4	1	AT3G05220	6	8	AT4G05180	3	8	AT5G05410	4	8
AT5G41440	2	0	AT1G05430	6	10	AT2G12940	4	1	AT3G05230	2	10	AT4G05190	2	5	AT5G05420	1	2
AT5G42640	9	0	AT1G05440	5	6	AT2G13100	2	10	AT3G05240	4	2	AT4G05200	7	3	AT5G05430	11	2
AT5G43360	4	0	AT1G05450	6	4	AT2G13150	4	2	AT3G05250	2	8	AT4G05210	1	4	AT5G05440	4	11
AT5G43550	11	0	AT1G05460	2	7	AT2G13290	1	11	AT3G05260	1	6	AT4G05230	2	1	AT5G05450	2	6
AT5G44470	11	0	AT1G05470	4	3	AT2G13350	4	4	AT3G05270	4	4	AT4G05240	7	0	AT5G05460	1	8
AT5G44760	4	0	AT1G05490	1	3	AT2G13360	1	8	AT3G05280	2	11	AT4G05250	6	0	AT5G05470	1	6
AT5G45230	8	0	AT1G05500	4	5	AT2G13370	2	10	AT3G05290	2	10	AT4G05260	6	1	AT5G05480	1	9
AT5G46010	4	0	AT1G05510	1	7	AT2G13430	13	2	AT3G05310	2	3	AT4G05270	8	1	AT5G05490	2	5
AT5G48420	12	0	AT1G05520	2	11	AT2G13440	1	6	AT3G05320	2	6	AT4G05310	9	0	AT5G05500	5	4
AT5G48860	13	0	AT1G05530	6	4	AT2G13500	8	1	AT3G05350	1	11	AT4G05320	2	10	AT5G05510	2	6
AT5G49050	5	0	AT1G05540	8	10	AT2G13510	8	6	AT3G05360	8	6	AT4G05330	4	7	AT5G05520	1	11
AT5G49240	3	0	AT1G05550	11	4	AT2G13540	2	11	AT3G05370	8	4	AT4G05340	4	2	AT5G05540	2	8
AT5G50880	13	0	AT1G05560	6	6	AT2G13550	13	3	AT3G05390	4	3	AT4G05370	7	2	AT5G05550	4	7
AT5G50910	13	0	AT1G05570	6	10	AT2G13560	1	10	AT3G05400	6	8	AT4G05390	2	8	AT5G05560	2	7
AT5G51090	13	0	AT1G05575	11	4	AT2G13570	4	8	AT3G05410	1	4	AT4G05400	4	7	AT5G05570	2	7
AT5G51650	13	0	AT1G05577	4	5	AT2G13600	4	4	AT3G05420	3	11	AT4G05410	1	8	AT5G05600	4	6
AT5G51900	6	0	AT1G05590	1	6	AT2G13610	4	9	AT3G05430	2	5	AT4G05420	2	7	AT5G05610	4	8
AT5G52350	6	0	AT1G05600	5	6	AT2G13620	4	4	AT3G05440	7	0	AT4G05440	2	10	AT5G05630	2	7
AT5G52680	11	0	AT1G05610	1	4	AT2G13630	11	1	AT3G05460	11	6	AT4G05450	1	10	AT5G05640	8	11
AT5G52690	11	0	AT1G05620	1	11	AT2G13650	2	7	AT3G05470	6	5	AT4G05460	5	9	AT5G05660	2	7
AT5G53690	11	0	AT1G05630	2	8	AT2G13660	13	2	AT3G05480	2	7	AT4G05470	5	1	AT5G05670	2	11
AT5G54410	13	0	AT1G05670	5	5	AT2G13680	6	5	AT3G05490	6	5	AT4G05490	5	1	AT5G05680	2	10
AT5G54420	11	0	AT1G05680	6	6	AT2G13690	4	8	AT3G05500	4	10	AT4G05520	2	7	AT5G05690	4	7
AT5G54460	13	0	AT1G05690	2	9	AT2G13720	2	0	AT3G05510	1	5	AT4G05530	1	11	AT5G05700	1	9
AT5G55320	1	0	AT1G05700	6	2	AT2G13810	1	4	AT3G05520	2	11	AT4G05590	2	5	AT5G05710	2	8
AT5G55770	11	0	AT1G05710	5	8	AT2G13820	4	5	AT3G05530	1	11	AT4G05620	11	3	AT5G05730	1	9
AT5G56470	1	0	AT1G05720	2	8	AT2G13840	1	10	AT3G05540	2	2	AT4G05630	9	3	AT5G05740	1	7
AT5G57540	6	0	AT1G05740	4	3	AT2G13900	11	2	AT3G05560	2	10	AT4G07350	11	0	AT5G05750	1	9
AT5G57730	13	0	AT1G05750	6	8	AT2G13950	11	1	AT3G05570	4	7	AT4G07380	13	0	AT5G05760	2	8
AT5G59270	6	0	AT1G05760	6	5	AT2G14060	6	4	AT3G05580	2	9	AT4G07390	2	10	AT5G05780	2	11
AT5G59930	11	0	AT1G05770	6	4	AT2G14080	9	9	AT3G05590	2	11	AT4G07400	2	5	AT5G05790	3	3
AT5G62120	1	0	AT1G05790	2	10	AT2G14095	6	4	AT3G05600	1	8	AT4G07410	1	6	AT5G05800	6	10
AT5G62830	11	0	AT1G05800	6	1	AT2G14100	5	2	AT3G05610	6	6	AT4G07515	8	5	AT5G05820	2	10
AT5G62860	6	0	AT1G05805	4	5	AT2G14110	2	9	AT3G05620	6	5	AT4G07740	13	1	AT5G05840	5	5
AT5G64590	6	0	AT1G05810	2	6	AT2G14120	2	7	AT3G05630	2	5	AT4G07820	5	4	AT5G05850	1	7
AT5G66370	9	0	AT1G05840	4	10	AT2G14160	4	1	AT3G05640	4	6	AT4G07960	4	6	AT5G05860	6	8
AT5G67040	6	0	AT1G05850	4	7	AT2G14170	1	11	AT3G05650	8	3	AT4G07990	1	8	AT5G05870	6	5
ATMG00150	12	0	AT1G05860	3	5	AT2G14210	4	3	AT3G05660	8	2	AT4G08040	4	3	AT5G05880	6	2
ATMG00260	13	0	AT1G05880	2	7	AT2G14260	1	10	AT3G05670	2	10	AT4G08140	2	0	AT5G05890	6	5
ATMG00320	13	0	AT1G05890	2	7	AT2G14290	6	7	AT3G05675	4	5	AT4G08150	4	4	AT5G05900	6	1
ATMG00400	13	0	AT1G05900	1	7	AT2G14390	13	1	AT3G05690	4	7	AT4G08160	1	6	AT5G05920	1	11
ATMG00450	7	0	AT1G05910	1	10	AT2G14460	13	8	AT3G05710	2	6	AT4G08170	2	9	AT5G05930	2	11
ATMG00600	13	0	AT1G05920	8	4	AT2G14520	2	4	AT3G05720	2	6	AT4G08180	2	9	AT5G05940	4	6
ATMG00740	13	0	AT1G05940	1	10	AT2G14530	4	6	AT3G05730	11	4	AT4G08190	2	0	AT5G05950	4	8
ATMG00820	2	0	AT1G05950	6	5	AT2G14540	1	3	AT3G05740	1	4	AT4G08210	4	4	AT5G05960	4	6
ATMG00840	13	0	AT1G05960	2	9	AT2G14560	4	5	AT3G05750	6	6	AT4G08240	6	8	AT5G05980	1	9
ATMG00870	13	0	AT1G05990	2	4	AT2G14580	5	3	AT3G05760	2	10	AT4G08250	4	4	AT5G05990	2	9
ATMG00890	12	0	AT1G06000	6	6	AT2G14610	4	3	AT3G05780	1	3	AT4G08270	13	0	AT5G06000	1	11
ATMG01000	13	0	AT1G06010	7	10	AT2G14620	4	4	AT3G05790	1	3	AT4G08280	1	8	AT5G06020	7	1
ATMG01040	13	0	AT1G06020	1	4	AT2G14660	1	3	AT3G05800	6	5	AT4G08290	6	11	AT5G06040	11	0
ATMG01060	13	0	AT1G06040	4	10	AT2G14670	2	0	AT3G05810	4	7	AT4G08300	6	4	AT5G06050	4	8
ATMG01180	13	0	AT1G06050	4	10	AT2G14680	4	10	AT3G05820	4	6	AT4G08310	6	8	AT5G06060	3	11
ATMG01210	7	0	AT1G06060	2	8	AT2G14690	1	5	AT3G05830	6	5	AT4G08320	2	6	AT5G06070	4	3
ATMG01240	13	0	AT1G06070	4	8	AT2G14700	13	0	AT3G05860	6	2	AT4G08330	5	8	AT5G06080	4	2
ATMG01290	13	0	AT1G06080	1	8	AT2G14750	1	7	AT3G05880	1	11	AT4G08370	13	1	AT5G06100	4	6
AT1G02490	13	1	AT1G06100	1	3	AT2G14800	13	3	AT3G05890	1	5	AT4G08380	13	4	AT5G06110	2	8
AT1G02830	2	1	AT1G06110	1	10	AT2G14810	13	0	AT3G05900	8	5	AT4G08390	2	10	AT5G06120	2	8
AT1G02940	5	1	AT1G06130	1	6	AT2G14830	2	4	AT3G05910	6	6	AT4G08430	8	0	AT5G06130	2	9
AT1G05800	6	1	AT1G06140	4	5	AT2G14835	2	9	AT3G05920	6	5	AT4G08450	9	0	AT5G06140	2	7
AT1G06225	11	1	AT1G06160	4	4	AT2G14850	2	7	AT3G05930	5	6	AT4G08460	4	10	AT5G06160	2	6
AT1G07460	6	1	AT1G06170	4	4	AT2G14860	2	6	AT3G05940	2	11	AT4G08470	4	9	AT5G06170	2	6
AT1G11560	2	1	AT1G06180	4	5	AT2G14880	1	7	AT3G05950	7	4	AT4G08480	4	7	AT5G06180	1	6
AT1G12100	6	1	AT1G06190	6	8	AT2G14890	11	8	AT3G05960	4	5	AT4G08500	4	10	AT5G06190	13	7
AT1G12190	11	1	AT1G06200	1	9	AT2G14900	5	7	AT3G05970	2	11	AT4G08530	11	1	AT5G06200	6	4
AT1G14100	4	1	AT1G06210	2	6	AT2G14910	1	10	AT3G05980	7	4	AT4G08560	2	0	AT5G06210	2	10
AT1G14550	5	1	AT1G06225	11	1	AT2G14960	5	3	AT3G05990	4	6	AT4G08590	1	8	AT5G06240	3	6
AT1G17150	6	1	AT1G06230	4	6	AT2G15000	7	9	AT3G06000	1	0	AT4G08620	4	2	AT5G06250	4	2
AT1G19040	9	1	AT1G06240	1	6	AT2G15010	6	3	AT3G06010	2	5	AT4G08670	4	4	AT5G06260	2	10
AT1G19390	6	1	AT1G06250	6	5	AT2G15020	4	4	AT3G06020	7	3	AT4G08685	6	11	AT5G06265	5	5
AT1G19930	9	1	AT1G06260	6	3	AT2G15050	6	5	AT3G06030	2	7	AT4G08690	2	8	AT5G06270	4	8
AT1G21210	6	1	AT1G06270	4	8	AT2G15080	8	4	AT3G06035	4	7	AT4G08730	11	0	AT5G06280	8	8
AT1G22290	2	1	AT1G06310	1	3	AT2G15090	4	7	AT3G06040	1	9	AT4G08740	13	1	AT5G06290	1	9
AT1G22720	6	1	AT1G06320	6	7	AT2G15110	13	1	AT3G06050	1	9	AT4G08770	5	3	AT5G06300	5	5
AT1G23270	6	1	AT1G06340	4	3	AT2G15130	1	4	AT3G06060	1	8	AT4G08780	5	2	AT5G06320	6	11
AT1G23610	9	1	AT1G06380	2	7	AT2G15230	2	11	AT3G06070	6	5	AT4G08790	1	5	AT5G06330	6	5
AT1G23910	11	1	AT1G06390	4	6	AT2G15240	2	11	AT3G06080	4	6	AT4G08800	2	1	AT5G06340	1	8
AT1G24000	7	1	AT1G06400	2	9	AT2G15260	5	1	AT3G06090	11	1	AT4G08840	2	1	AT5G06360	2	10
AT1G24010	11	1	AT1G06410	4	9	AT2G15270	3	10	AT3G06100	4	11	AT4G08850	6	5	AT5G06370	2	11
AT1G24390	13	1	AT1G06420	11	5	AT2G15280	4	10	AT3G06110	2	8	AT4G08920	1	9	AT5G06400	4	2
AT1G25270	6	1	AT1G06430	1	6	AT2G15290	1	11	AT3G06120	4	4	AT4G08930	2	10	AT5G06410	1	5
AT1G26350	13	1	AT1G06440	4	5	AT2G15300	4	4	AT3G06130	6	10	AT4G08940	4	6	AT5G06430	1	4
AT1G26400	7	1	AT1G06450	2	9	AT2G15310	3	5	AT3G06140	2	4	AT4G08950	4	7	AT5G06440	2	5
AT1G27160	1	1	AT1G06460	1	8	AT2G15320	4	6	AT3G06150	4	7	AT4G08960	2	11	AT5G06460	2	9
AT1G27240	2	1	AT1G06470	2	9	AT2G15325	6	2	AT3G06160	6	4	AT4G08980	5	9	AT5G06480	2	5
AT1G27550	11	1	AT1G06490	6	9	AT2G15360	11	2	AT3G06170	2	8	AT4G09010	3	10	AT5G06490	2	1
AT1G27610	13	1	AT1G06500	4	6	AT2G15390	4	4	AT3G06180	4	9	AT4G09020	1	10	AT5G06500	6	3
AT1G28135	13	1	AT1G06510	4	7	AT2G15420	11	3	AT3G06190	4	8	AT4G09030	11	7	AT5G06510	4	4
AT1G28160	4	1	AT1G06520	4	7	AT2G15440	4	3	AT3G06200	1	5	AT4G09080	1	3	AT5G06520	2	2
AT1G28170	6	1	AT1G06530	8	10	AT2G15480	6	7	AT3G06210	5	8	AT4G09090	4	5	AT5G06530	3	6
AT1G29020	2	1	AT1G06540	11	4	AT2G15490	6	5	AT3G06220	6	6	AT4G09100	4	2	AT5G06540	4	4
AT1G29480	11	1	AT1G06550	2	8	AT2G15500	3	1	AT3G06230	2	1	AT4G09110	4	0	AT5G06550	2	6
AT1G29600	6	1	AT1G06560	1	8	AT2G15530	4	9	AT3G06240	7	10	AT4G09130	6	1	AT5G06560	5	7
AT1G30560	2	1	AT1G06570	1	6	AT2G15535	11	4	AT3G06250	6	5	AT4G09140	1	7	AT5G06570	4	5
AT1G31080	11	1	AT1G06580	5	4	AT2G15570	1	10	AT3G06260	4	7	AT4G09150	2	9	AT5G06580	1	5
AT1G31260	4	1	AT1G06590	2	7	AT2G15580	2	5	AT3G06280	11	0	AT4G09300	2	4	AT5G06600	2	9
AT1G31640	6	1	AT1G06620	7	4	AT2G15610	5	1	AT3G06290	2	8	AT4G09320	1	10	AT5G06610	5	4
AT1G32030	8	1	AT1G06630	9	8	AT2G15620	1	5	AT3G06300	3	7	AT4G09340	2	8	AT5G06630	11	4
AT1G32270	2	1	AT1G06640	6	5	AT2G15630	5	6	AT3G06310	2	8	AT4G09350	1	4	AT5G06640	11	6
AT1G32430	11	1	AT1G06650	6	6	AT2G15640	9	4	AT3G06330	3	10	AT4G09360	8	0	AT5G06650	4	1
AT1G32480	1	1	AT1G06670	2	10	AT2G15660	6	3	AT3G06340	4	8	AT4G09420	9	3	AT5G06660	2	10
AT1G32660	11	1	AT1G06680	1	8	AT2G15670	13	0	AT3G06350	1	7	AT4G09430	8	2	AT5G06670	2	3
AT1G32970	4	1	AT1G06690	1	11	AT2G15680	2	5	AT3G06360	11	4	AT4G09460	5	6	AT5G06680	2	5
AT1G32980	4	1	AT1G06700	4	11	AT2G15690	4	10	AT3G06370	2	6	AT4G09490	6	6	AT5G06690	1	5
AT1G33640	13	1	AT1G06710	4	3	AT2G15695	2	7	AT3G06380	4	7	AT4G09500	6	3	AT5G06700	4	8
AT1G33820	12	1	AT1G06720	2	5	AT2G15740	9	1	AT3G06390	4	9	AT4G09510	4	10	AT5G06710	4	5
AT1G33890	2	1	AT1G06730	1	5	AT2G15760	5	7	AT3G06400	2	11	AT4G09520	1	9	AT5G06720	5	5
AT1G33900	2	1	AT1G06750	4	7	AT2G15780	5	3	AT3G06410	4	10	AT4G09550	2	8	AT5G06730	5	3
AT1G34170	6	1	AT1G06760	4	8	AT2G15790	1	4	AT3G06420	2	8	AT4G09560	2	7	AT5G06740	5	4
AT1G34400	13	1	AT1G06770	2	9	AT2G15820	4	6	AT3G06440	4	6	AT4G09570	4	9	AT5G06750	4	9
AT1G34480	11	1	AT1G06780	4	11	AT2G15830	11	4	AT3G06450	2	11	AT4G09580	1	8	AT5G06760	7	8
AT1G34500	2	1	AT1G06790	1	10	AT2G15860	4	11	AT3G06460	2	11	AT4G09600	5	3	AT5G06770	2	10
AT1G35030	13	1	AT1G06800	4	9	AT2G15880	5	5	AT3G06470	2	11	AT4G09610	5	2	AT5G06780	3	8
AT1G35750	2	1	AT1G06820	1	9	AT2G15890	4	6	AT3G06480	2	6	AT4G09620	2	9	AT5G06790	6	4
AT1G35890	11	1	AT1G06830	5	6	AT2G15900	2	6	AT3G06483	2	11	AT4G09630	4	11	AT5G06800	4	4
AT1G36000	4	1	AT1G06840	4	7	AT2G15930	13	0	AT3G06490	6	4	AT4G09640	3	7	AT5G06810	4	5
AT1G36030	11	1	AT1G06850	4	5	AT2G15960	9	6	AT3G06500	4	9	AT4G09650	1	5	AT5G06820	4	6
AT1G36230	11	1	AT1G06890	3	11	AT2G15970	4	6	AT3G06510	1	10	AT4G09670	1	7	AT5G06830	2	8
AT1G36240	2	1	AT1G06900	1	10	AT2G16005	2	8	AT3G06520	5	5	AT4G09680	4	7	AT5G06839	4	3
AT1G36510	9	1	AT1G06930	11	7	AT2G16020	13	2	AT3G06530	2	8	AT4G09690	8	1	AT5G06850	4	8
AT1G42190	13	1	AT1G06950	3	6	AT2G16040	2	2	AT3G06540	2	9	AT4G09720	2	11	AT5G06860	6	7
AT1G43140	2	1	AT1G06960	2	9	AT2G16060	1	4	AT3G06560	2	4	AT4G09730	1	5	AT5G06870	4	5
AT1G43260	3	1	AT1G06970	6	6	AT2G16070	4	9	AT3G06570	7	11	AT4G09760	2	6	AT5G06900	5	2
AT1G43680	11	1	AT1G06980	6	6	AT2G16090	2	6	AT3G06580	1	10	AT4G09800	2	10	AT5G06910	1	10
AT1G43730	6	1	AT1G06990	6	4	AT2G16190	4	2	AT3G06590	6	5	AT4G09810	3	7	AT5G06920	7	1
AT1G43780	4	1	AT1G07000	6	7	AT2G16200	2	0	AT3G06600	9	7	AT4G09820	4	3	AT5G06930	3	10
AT1G43810	11	1	AT1G07010	1	11	AT2G16210	6	4	AT3G06610	2	10	AT4G09830	3	11	AT5G06940	4	6
AT1G43970	13	1	AT1G07020	6	10	AT2G16230	5	4	AT3G06620	5	5	AT4G09840	13	9	AT5G06950	6	6
AT1G44050	11	1	AT1G07025	2	2	AT2G16250	4	5	AT3G06630	4	3	AT4G09850	13	1	AT5G06960	6	5
AT1G44318	1	1	AT1G07030	2	6	AT2G16270	6	6	AT3G06640	4	2	AT4G09860	13	0	AT5G06970	2	6
AT1G45616	7	1	AT1G07040	1	10	AT2G16280	4	8	AT3G06650	1	9	AT4G09880	13	3	AT5G06980	9	7
AT1G46696	13	1	AT1G07050	3	3	AT2G16360	2	5	AT3G06660	4	10	AT4G09890	4	4	AT5G07000	6	3
AT1G47350	11	1	AT1G07060	6	6	AT2G16365	6	5	AT3G06670	2	8	AT4G09900	4	5	AT5G07010	6	3
AT1G47660	13	1	AT1G07070	2	10	AT2G16380	6	3	AT3G06680	2	9	AT4G09930	2	2	AT5G07020	4	10
AT1G47885	8	1	AT1G07080	2	10	AT2G16390	1	8	AT3G06700	2	9	AT4G09940	2	3	AT5G07030	4	5
AT1G47890	7	1	AT1G07090	4	4	AT2G16400	5	10	AT3G06710	11	5	AT4G09950	2	4	AT5G07040	4	5
AT1G47920	8	1	AT1G07110	1	10	AT2G16430	4	9	AT3G06720	2	10	AT4G09960	4	5	AT5G07050	6	4
AT1G48095	11	1	AT1G07120	4	3	AT2G16440	1	7	AT3G06730	1	7	AT4G09970	7	7	AT5G07060	2	4
AT1G48510	3	1	AT1G07130	2	4	AT2G16450	9	5	AT3G06740	3	6	AT4G09980	1	5	AT5G07070	6	5
AT1G48730	13	1	AT1G07140	2	10	AT2G16460	2	6	AT3G06760	4	10	AT4G09990	4	7	AT5G07080	6	5
AT1G49190	3	1	AT1G07150	3	4	AT2G16485	2	5	AT3G06770	4	11	AT4G10000	1	10	AT5G07090	2	11
AT1G49790	6	1	AT1G07160	3	5	AT2G16500	1	11	AT3G06780	7	9	AT4G10010	4	5	AT5G07100	4	5
AT1G49810	1	1	AT1G07170	2	10	AT2G16510	2	10	AT3G06790	6	10	AT4G10020	1	5	AT5G07110	3	9
AT1G50050	4	1	AT1G07180	2	9	AT2G16520	9	3	AT3G06810	1	7	AT4G10030	1	9	AT5G07130	5	8
AT1G50060	1	1	AT1G07190	9	0	AT2G16570	1	8	AT3G06830	6	6	AT4G10040	2	11	AT5G07150	4	2
AT1G50080	11	1	AT1G07210	1	7	AT2G16580	6	5	AT3G06840	7	6	AT4G10050	1	10	AT5G07160	4	1
AT1G50340	9	1	AT1G07220	5	7	AT2G16595	2	5	AT3G06850	1	10	AT4G10060	1	6	AT5G07180	4	5
AT1G50650	4	1	AT1G07230	1	9	AT2G16600	1	9	AT3G06860	1	11	AT4G10070	2	8	AT5G07190	6	3
AT1G50720	1	1	AT1G07240	6	9	AT2G16620	4	0	AT3G06870	13	4	AT4G10090	2	8	AT5G07200	4	4
AT1G51290	11	1	AT1G07250	6	11	AT2G16630	4	8	AT3G06890	6	11	AT4G10100	1	10	AT5G07220	4	6
AT1G51480	6	1	AT1G07260	6	5	AT2G16640	3	8	AT3G06895	9	2	AT4G10120	1	5	AT5G07230	7	3
AT1G51810	6	1	AT1G07270	1	6	AT2G16660	4	11	AT3G06910	2	8	AT4G10130	1	4	AT5G07240	6	6
AT1G51840	6	1	AT1G07280	1	10	AT2G16700	5	8	AT3G06930	2	10	AT4G10140	1	11	AT5G07250	4	11
AT1G51880	6	1	AT1G07290	2	7	AT2G16710	1	10	AT3G06950	1	6	AT4G10170	4	4	AT5G07260	4	4
AT1G51900	4	1	AT1G07300	8	5	AT2G16720	5	4	AT3G06960	3	8	AT4G10180	2	9	AT5G07270	1	7
AT1G52390	12	1	AT1G07310	4	10	AT2G16730	6	5	AT3G06980	1	9	AT4G10200	6	2	AT5G07280	4	8
AT1G52790	6	1	AT1G07320	1	9	AT2G16740	4	10	AT3G06990	11	3	AT4G10210	6	1	AT5G07290	2	8
AT1G53325	11	1	AT1G07330	6	8	AT2G16750	4	6	AT3G07000	11	3	AT4G10220	6	3	AT5G07300	2	10
AT1G53340	11	1	AT1G07340	4	3	AT2G16760	1	8	AT3G07010	6	7	AT4G10240	4	3	AT5G07310	4	4
AT1G53970	13	1	AT1G07350	1	10	AT2G16780	2	8	AT3G07020	1	9	AT4G10250	4	3	AT5G07320	2	9
AT1G53980	11	1	AT1G07360	2	10	AT2G16790	1	5	AT3G07040	6	3	AT4G10260	1	6	AT5G07330	6	3
AT1G55030	11	1	AT1G07370	1	10	AT2G16800	1	9	AT3G07050	2	8	AT4G10270	6	5	AT5G07340	2	8
AT1G55220	13	1	AT1G07380	1	6	AT2G16810	9	2	AT3G07060	1	3	AT4G10280	1	4	AT5G07360	1	5
AT1G55440	11	1	AT1G07390	6	8	AT2G16835	9	2	AT3G07070	4	7	AT4G10300	1	7	AT5G07370	2	9
AT1G55700	11	1	AT1G07410	2	7	AT2G16860	2	8	AT3G07080	1	7	AT4G10310	1	5	AT5G07380	5	6
AT1G55950	7	1	AT1G07420	2	11	AT2G16870	8	2	AT3G07090	2	10	AT4G10330	8	9	AT5G07390	4	4
AT1G56380	8	1	AT1G07430	4	6	AT2G16880	5	4	AT3G07100	2	10	AT4G10340	3	11	AT5G07400	2	9
AT1G56410	2	1	AT1G07440	4	6	AT2G16890	6	6	AT3G07110	2	10	AT4G10350	5	2	AT5G07420	4	5
AT1G57650	9	1	AT1G07450	3	5	AT2G16900	4	6	AT3G07130	3	8	AT4G10360	2	10	AT5G07430	4	5
AT1G57780	11	1	AT1G07460	6	1	AT2G16910	4	4	AT3G07140	2	9	AT4G10370	11	1	AT5G07440	1	8
AT1G59171	9	1	AT1G07485	12	4	AT2G16920	2	5	AT3G07150	6	2	AT4G10380	4	8	AT5G07450	2	4
AT1G59530	7	1	AT1G07500	13	2	AT2G16940	2	9	AT3G07160	4	10	AT4G10390	4	5	AT5G07460	1	5
AT1G59680	11	1	AT1G07510	1	11	AT2G16950	2	8	AT3G07170	2	10	AT4G10410	9	0	AT5G07470	1	10
AT1G60130	6	1	AT1G07520	6	4	AT2G16960	2	0	AT3G07180	2	9	AT4G10420	11	2	AT5G07480	5	1
AT1G60980	4	1	AT1G07530	6	5	AT2G16970	1	4	AT3G07190	6	7	AT4G10440	4	4	AT5G07500	3	4
AT1G61750	7	1	AT1G07540	4	6	AT2G16980	1	7	AT3G07200	2	10	AT4G10450	2	8	AT5G07520	11	3
AT1G61940	4	1	AT1G07550	6	3	AT2G16990	1	7	AT3G07210	5	6	AT4G10470	11	3	AT5G07530	11	4
AT1G63590	6	1	AT1G07560	6	2	AT2G17000	4	2	AT3G07230	4	9	AT4G10480	2	10	AT5G07540	11	2
AT1G63600	7	1	AT1G07570	4	6	AT2G17020	1	8	AT3G07250	4	2	AT4G10490	4	3	AT5G07550	6	2
AT1G63870	9	1	AT1G07590	4	5	AT2G17030	7	9	AT3G07270	1	10	AT4G10500	4	4	AT5G07560	6	4
AT1G63960	11	1	AT1G07615	1	6	AT2G17033	4	9	AT3G07300	1	10	AT4G10510	4	1	AT5G07570	2	3
AT1G64030	1	1	AT1G07630	4	6	AT2G17040	4	4	AT3G07310	3	8	AT4G10540	4	1	AT5G07580	4	5
AT1G64070	9	1	AT1G07640	6	5	AT2G17050	8	1	AT3G07320	4	8	AT4G10550	4	5	AT5G07590	2	10
AT1G64210	4	1	AT1G07650	6	9	AT2G17060	8	1	AT3G07330	4	9	AT4G10560	11	1	AT5G07620	4	3
AT1G64260	6	1	AT1G07680	11	2	AT2G17070	7	1	AT3G07340	4	5	AT4G10610	2	11	AT5G07630	2	4
AT1G64910	6	1	AT1G07690	11	0	AT2G17080	7	1	AT3G07350	4	8	AT4G10620	1	9	AT5G07640	4	3
AT1G65630	1	1	AT1G07700	2	7	AT2G17090	4	4	AT3G07360	4	5	AT4G10640	4	8	AT5G07660	2	5
AT1G65640	1	1	AT1G07705	2	7	AT2G17110	5	5	AT3G07370	1	10	AT4G10670	2	2	AT5G07680	4	4
AT1G65670	6	1	AT1G07720	4	5	AT2G17120	1	7	AT3G07390	4	8	AT4G10710	1	9	AT5G07690	4	5
AT1G65680	5	1	AT1G07740	4	6	AT2G17130	1	8	AT3G07400	2	9	AT4G10730	2	5	AT5G07700	4	8
AT1G66030	6	1	AT1G07745	1	7	AT2G17140	4	4	AT3G07410	2	9	AT4G10750	1	7	AT5G07710	1	11
AT1G66310	8	1	AT1G07750	5	11	AT2G17150	4	7	AT3G07420	1	9	AT4G10760	1	8	AT5G07720	4	5
AT1G66440	11	1	AT1G07770	2	9	AT2G17160	6	0	AT3G07430	1	9	AT4G10770	4	7	AT5G07730	9	10
AT1G66490	11	1	AT1G07790	3	7	AT2G17170	4	1	AT3G07440	6	6	AT4G10780	7	2	AT5G07760	2	1
AT1G66630	2	1	AT1G07795	4	9	AT2G17180	4	6	AT3G07450	7	2	AT4G10790	2	7	AT5G07770	2	7
AT1G66780	4	1	AT1G07830	2	9	AT2G17210	4	2	AT3G07470	6	11	AT4G10800	4	4	AT5G07780	2	3
AT1G67270	2	1	AT1G07840	2	4	AT2G17220	6	6	AT3G07480	1	9	AT4G10810	6	9	AT5G07800	2	6
AT1G67670	11	1	AT1G07850	4	3	AT2G17230	4	9	AT3G07490	4	4	AT4G10820	11	0	AT5G07810	1	7
AT1G68270	1	1	AT1G07860	9	3	AT2G17240	4	6	AT3G07510	4	8	AT4G10840	1	11	AT5G07820	6	3
AT1G69470	11	1	AT1G07870	4	9	AT2G17250	2	8	AT3G07520	6	7	AT4G10850	4	7	AT5G07830	1	10
AT1G69820	1	1	AT1G07880	3	6	AT2G17260	6	5	AT3G07530	2	7	AT4G10880	11	0	AT5G07840	1	4
AT1G69860	5	1	AT1G07890	4	11	AT2G17265	1	9	AT3G07540	6	4	AT4G10890	2	9	AT5G07850	6	1
AT1G70080	7	1	AT1G07910	2	7	AT2G17270	2	8	AT3G07550	2	8	AT4G10910	8	4	AT5G07860	6	7
AT1G70450	4	1	AT1G07960	2	9	AT2G17280	2	10	AT3G07560	3	10	AT4G10920	2	6	AT5G07870	6	6
AT1G71290	11	1	AT1G07970	2	11	AT2G17290	4	7	AT3G07565	3	11	AT4G10925	1	10	AT5G07880	2	6
AT1G72580	12	1	AT1G07980	2	6	AT2G17300	7	5	AT3G07580	6	9	AT4G10930	4	7	AT5G07890	6	9
AT1G73280	6	1	AT1G07990	2	5	AT2G17310	11	2	AT3G07590	2	8	AT4G10940	2	5	AT5G07900	6	10
AT1G73310	6	1	AT1G08030	3	9	AT2G17340	1	7	AT3G07600	6	5	AT4G10950	4	6	AT5G07910	1	9
AT1G73910	2	1	AT1G08040	4	11	AT2G17350	4	8	AT3G07610	3	5	AT4G10970	6	10	AT5G07920	2	9
AT1G74190	6	1	AT1G08050	2	7	AT2G17360	2	11	AT3G07630	1	8	AT4G11000	7	6	AT5G07930	2	1
AT1G74400	6	1	AT1G08060	2	10	AT2G17370	2	10	AT3G07640	6	10	AT4G11010	1	10	AT5G07950	4	7
AT1G74620	2	1	AT1G08065	5	2	AT2G17380	2	9	AT3G07650	4	8	AT4G11020	11	1	AT5G07960	2	9
AT1G75720	6	1	AT1G08070	4	5	AT2G17390	1	10	AT3G07660	4	7	AT4G11030	3	3	AT5G07990	4	7
AT1G77340	5	1	AT1G08080	5	3	AT2G17410	2	10	AT3G07670	2	5	AT4G11050	4	2	AT5G08000	4	7
AT1G77910	13	1	AT1G08090	1	5	AT2G17430	6	4	AT3G07680	2	11	AT4G11080	2	4	AT5G08010	6	6
AT1G78400	6	1	AT1G08100	1	3	AT2G17440	1	7	AT3G07690	1	7	AT4G11090	4	9	AT5G08020	2	8
AT1G78470	11	1	AT1G08110	1	8	AT2G17450	6	10	AT3G07700	1	5	AT4G11100	11	5	AT5G08030	1	7
AT1G79370	4	1	AT1G08130	1	9	AT2G17470	5	2	AT3G07710	11	0	AT4G11110	2	7	AT5G08040	4	10
AT1G80590	4	1	AT1G08135	7	2	AT2G17480	6	9	AT3G07720	2	11	AT4G11120	1	6	AT5G08050	4	7
AT2G01790	6	1	AT1G08170	2	6	AT2G17500	4	10	AT3G07740	2	7	AT4G11130	2	7	AT5G08060	4	10
AT2G02550	2	1	AT1G08180	9	3	AT2G17510	1	10	AT3G07750	1	7	AT4G11140	3	5	AT5G08070	4	3
AT2G02640	11	1	AT1G08190	1	8	AT2G17520	2	10	AT3G07760	2	11	AT4G11150	2	11	AT5G08080	3	11
AT2G02650	6	1	AT1G08210	4	9	AT2G17530	2	7	AT3G07770	2	8	AT4G11160	1	8	AT5G08090	13	6
AT2G03190	6	1	AT1G08220	1	11	AT2G17540	8	4	AT3G07780	4	9	AT4G11170	9	2	AT5G08100	1	10
AT2G03770	6	1	AT1G08230	4	6	AT2G17550	6	5	AT3G07790	2	10	AT4G11175	1	5	AT5G08110	1	7
AT2G04020	4	1	AT1G08250	1	5	AT2G17560	4	7	AT3G07800	1	6	AT4G11180	6	3	AT5G08120	5	6
AT2G04063	13	1	AT1G08260	1	5	AT2G17570	1	5	AT3G07810	4	10	AT4G11190	6	3	AT5G08130	3	6
AT2G04750	2	1	AT1G08270	2	4	AT2G17580	1	3	AT3G07820	6	6	AT4G11210	6	3	AT5G08139	4	10
AT2G04920	11	1	AT1G08280	2	6	AT2G17590	11	3	AT3G07830	6	5	AT4G11220	6	10	AT5G08160	2	9
AT2G05900	4	1	AT1G08310	5	6	AT2G17600	11	1	AT3G07840	6	3	AT4G11230	4	5	AT5G08170	1	11
AT2G07200	11	1	AT1G08315	4	9	AT2G17620	2	6	AT3G07860	2	8	AT4G11240	2	7	AT5G08180	1	10
AT2G07280	12	1	AT1G08320	4	7	AT2G17630	1	10	AT3G07870	7	7	AT4G11260	2	7	AT5G08190	6	6
AT2G07721	13	1	AT1G08340	2	3	AT2G17640	1	8	AT3G07880	2	11	AT4G11270	1	10	AT5G08200	2	8
AT2G09840	13	1	AT1G08350	2	7	AT2G17650	1	7	AT3G07890	2	9	AT4G11280	5	8	AT5G08230	2	6
AT2G10340	13	1	AT1G08360	2	10	AT2G17660	6	6	AT3G07900	4	4	AT4G11290	5	5	AT5G08240	8	10
AT2G12170	13	1	AT1G08370	2	10	AT2G17670	4	9	AT3G07910	3	11	AT4G11300	4	4	AT5G08250	4	4
AT2G12900	4	1	AT1G08380	3	9	AT2G17680	7	4	AT3G07930	1	6	AT4G11330	3	5	AT5G08260	4	10
AT2G12940	4	1	AT1G08390	4	8	AT2G17700	3	7	AT3G07940	2	11	AT4G11340	9	0	AT5G08270	2	7
AT2G13500	8	1	AT1G08430	5	4	AT2G17710	6	9	AT3G07950	1	10	AT4G11350	4	9	AT5G08280	1	7
AT2G13630	11	1	AT1G08450	2	5	AT2G17720	3	6	AT3G07960	4	10	AT4G11360	2	6	AT5G08290	2	11
AT2G13950	11	1	AT1G08460	1	10	AT2G17730	2	6	AT3G07970	4	6	AT4G11370	4	3	AT5G08300	1	10
AT2G14160	4	1	AT1G08470	4	10	AT2G17740	9	4	AT3G07990	4	5	AT4G11380	2	9	AT5G08310	4	3
AT2G14390	13	1	AT1G08480	4	11	AT2G17750	8	4	AT3G08000	1	3	AT4G11400	4	5	AT5G08320	2	8
AT2G15110	13	1	AT1G08490	1	9	AT2G17760	4	6	AT3G08010	1	8	AT4G11410	4	5	AT5G08330	4	5
AT2G15260	5	1	AT1G08500	5	9	AT2G17770	7	3	AT3G08020	2	6	AT4G11420	2	10	AT5G08335	1	8
AT2G15500	3	1	AT1G08510	1	9	AT2G17790	2	7	AT3G08030	6	10	AT4G11440	2	4	AT5G08340	1	10
AT2G15610	5	1	AT1G08520	1	9	AT2G17800	4	10	AT3G08040	4	10	AT4G11450	5	8	AT5G08350	4	5
AT2G15740	9	1	AT1G08540	1	5	AT2G17820	1	5	AT3G08490	4	3	AT4G11460	7	5	AT5G08360	5	8
AT2G17050	8	1	AT1G08550	2	5	AT2G17840	2	8	AT3G08500	4	3	AT4G11470	7	2	AT5G08370	1	6
AT2G17060	8	1	AT1G08560	3	7	AT2G17845	1	1	AT3G08510	4	8	AT4G11480	7	2	AT5G08380	1	8
AT2G17070	7	1	AT1G08570	1	10	AT2G17850	1	3	AT3G08550	1	8	AT4G11490	7	0	AT5G08390	1	10
AT2G17080	7	1	AT1G08580	8	8	AT2G17860	6	4	AT3G08560	2	4	AT4G11510	7	4	AT5G08400	1	7
AT2G17170	4	1	AT1G08590	4	10	AT2G17870	1	11	AT3G08570	4	4	AT4G11530	7	5	AT5G08410	1	8
AT2G17600	11	1	AT1G08600	2	10	AT2G17880	1	5	AT3G08580	2	11	AT4G11550	11	2	AT5G08415	1	8
AT2G17845	1	1	AT1G08610	5	3	AT2G17890	4	5	AT3G08590	1	10	AT4G11560	2	9	AT5G08420	1	9
AT2G17960	13	1	AT1G08620	2	7	AT2G17900	2	6	AT3G08600	4	9	AT4G11570	1	9	AT5G08430	4	8
AT2G18490	9	1	AT1G08630	1	10	AT2G17920	6	3	AT3G08610	6	11	AT4G11590	9	3	AT5G08440	4	7
AT2G18540	5	1	AT1G08640	3	9	AT2G17930	2	10	AT3G08620	2	7	AT4G11600	2	10	AT5G08450	2	10
AT2G18800	6	1	AT1G08650	4	6	AT2G17940	6	3	AT3G08630	3	8	AT4G11610	6	7	AT5G08460	4	6
AT2G19410	5	1	AT1G08660	2	8	AT2G17950	6	2	AT3G08640	3	10	AT4G11640	1	9	AT5G08470	1	8
AT2G19960	2	1	AT1G08670	2	2	AT2G17960	13	1	AT3G08650	1	10	AT4G11650	4	6	AT5G08480	7	4
AT2G21680	7	1	AT1G08680	2	9	AT2G17970	2	8	AT3G08660	4	2	AT4G11660	3	6	AT5G08490	4	3
AT2G22030	7	1	AT1G08700	2	9	AT2G17972	3	9	AT3G08670	6	4	AT4G11670	3	9	AT5G08500	2	10
AT2G22320	11	1	AT1G08710	4	5	AT2G17975	2	7	AT3G08680	4	9	AT4G11690	5	4	AT5G08510	6	8
AT2G22440	9	1	AT1G08720	4	5	AT2G17980	2	9	AT3G08690	4	11	AT4G11700	11	2	AT5G08520	3	11
AT2G22520	11	1	AT1G08730	4	5	AT2G17990	5	7	AT3G08700	4	3	AT4G11720	2	6	AT5G08530	1	10
AT2G22940	13	1	AT1G08750	1	10	AT2G18010	6	3	AT3G08710	2	10	AT4G11730	4	0	AT5G08535	4	9
AT2G22960	6	1	AT1G08770	4	10	AT2G18030	1	10	AT3G08720	2	9	AT4G11740	2	11	AT5G08540	3	9
AT2G23230	6	1	AT1G08780	2	10	AT2G18040	1	8	AT3G08730	2	9	AT4G11745	7	1	AT5G08550	2	8
AT2G23250	6	1	AT1G08800	4	5	AT2G18050	3	4	AT3G08740	1	9	AT4G11760	11	4	AT5G08560	1	11
AT2G23570	6	1	AT1G08810	4	4	AT2G18060	5	2	AT3G08750	11	3	AT4G11770	8	0	AT5G08565	2	10
AT2G23630	5	1	AT1G08830	2	11	AT2G18070	11	0	AT3G08760	4	7	AT4G11780	7	3	AT5G08570	2	8
AT2G23830	4	1	AT1G08840	1	7	AT2G18080	2	4	AT3G08770	6	10	AT4G11790	2	6	AT5G08580	2	11
AT2G24130	6	1	AT1G08860	2	9	AT2G18090	2	5	AT3G08800	2	9	AT4G11800	1	9	AT5G08590	4	7
AT2G26320	6	1	AT1G08880	2	8	AT2G18100	1	8	AT3G08810	9	6	AT4G11820	2	8	AT5G08600	2	6
AT2G26620	6	1	AT1G08920	6	5	AT2G18120	4	4	AT3G08820	4	6	AT4G11830	6	5	AT5G08610	2	9
AT2G26720	5	1	AT1G08930	6	5	AT2G18160	4	4	AT3G08840	1	8	AT4G11840	6	3	AT5G08620	2	11
AT2G26820	2	1	AT1G08940	1	4	AT2G18170	3	10	AT3G08850	1	11	AT4G11850	6	4	AT5G08630	2	7
AT2G26880	11	1	AT1G08960	2	10	AT2G18180	6	4	AT3G08860	1	7	AT4G11860	2	10	AT5G08640	4	8
AT2G27570	6	1	AT1G08970	2	11	AT2G18190	6	2	AT3G08870	6	4	AT4G11880	6	4	AT5G08650	1	7
AT2G27700	1	1	AT1G08980	1	10	AT2G18200	11	2	AT3G08880	5	3	AT4G11890	6	5	AT5G08740	1	8
AT2G27750	2	1	AT1G08990	2	4	AT2G18210	8	4	AT3G08890	4	10	AT4G11900	6	4	AT5G08750	4	10
AT2G28030	6	1	AT1G09000	2	7	AT2G18220	2	7	AT3G08900	1	5	AT4G11920	2	10	AT5G09220	4	8
AT2G28050	5	1	AT1G09010	1	10	AT2G18230	3	11	AT3G08910	2	9	AT4G11930	8	2	AT5G09230	1	10
AT2G28170	6	1	AT1G09020	2	8	AT2G18240	2	9	AT3G08920	1	8	AT4G11940	9	2	AT5G09240	2	11
AT2G29100	6	1	AT1G09030	6	2	AT2G18245	2	7	AT3G08930	2	11	AT4G11950	6	3	AT5G09250	2	10
AT2G29150	4	1	AT1G09060	4	11	AT2G18250	1	7	AT3G08940	3	8	AT4G11960	2	8	AT5G09270	4	11
AT2G29250	6	1	AT1G09070	4	10	AT2G18260	3	6	AT3G08950	1	8	AT4G11970	2	10	AT5G09280	6	3
AT2G30090	4	1	AT1G09080	2	5	AT2G18270	13	4	AT3G08960	2	10	AT4G11980	1	8	AT5G09290	1	6
AT2G30430	13	1	AT1G09090	4	6	AT2G18280	4	10	AT3G08970	1	7	AT4G12000	1	11	AT5G09300	1	11
AT2G30650	2	1	AT1G09100	1	10	AT2G18290	2	9	AT3G08980	1	11	AT4G12010	8	5	AT5G09310	2	10
AT2G31460	8	1	AT1G09130	1	9	AT2G18300	4	5	AT3G08990	2	9	AT4G12020	8	7	AT5G09320	2	5
AT2G31590	11	1	AT1G09140	4	10	AT2G18320	11	2	AT3G09000	6	5	AT4G12030	1	9	AT5G09330	4	9
AT2G31700	13	1	AT1G09150	1	10	AT2G18330	1	9	AT3G09010	4	7	AT4G12040	4	9	AT5G09340	2	1
AT2G32610	5	1	AT1G09155	6	4	AT2G18340	1	6	AT3G09020	2	3	AT4G12060	1	10	AT5G09360	5	5
AT2G32620	5	1	AT1G09160	2	10	AT2G18350	4	5	AT3G09030	4	8	AT4G12070	4	8	AT5G09370	6	8
AT2G32740	4	1	AT1G09170	4	4	AT2G18360	4	5	AT3G09040	4	4	AT4G12080	4	7	AT5G09380	2	3
AT2G33080	6	1	AT1G09180	2	9	AT2G18370	6	5	AT3G09050	4	5	AT4G12110	2	5	AT5G09390	2	10
AT2G33230	4	1	AT1G09190	4	6	AT2G18380	3	4	AT3G09060	4	3	AT4G12120	2	11	AT5G09400	4	8
AT2G34120	13	1	AT1G09200	2	7	AT2G18390	2	11	AT3G09070	6	3	AT4G12130	1	7	AT5G09410	4	10
AT2G34270	12	1	AT1G09210	2	9	AT2G18400	1	9	AT3G09080	1	3	AT4G12220	11	0	AT5G09420	1	7
AT2G35460	4	1	AT1G09220	6	4	AT2G18410	4	6	AT3G09085	1	11	AT4G12230	1	10	AT5G09430	4	7
AT2G35733	13	1	AT1G09230	2	7	AT2G18420	5	5	AT3G09090	1	10	AT4G12240	3	6	AT5G09440	4	10
AT2G37740	4	1	AT1G09240	1	5	AT2G18450	1	5	AT3G09100	2	7	AT4G12250	1	8	AT5G09450	6	8
AT2G37810	4	1	AT1G09250	6	4	AT2G18470	4	4	AT3G09130	9	2	AT4G12270	1	3	AT5G09460	7	3
AT2G39520	13	1	AT1G09270	2	11	AT2G18480	5	4	AT3G09140	6	3	AT4G12300	6	5	AT5G09470	2	4
AT2G39540	5	1	AT1G09280	1	10	AT2G18490	9	1	AT3G09150	1	5	AT4G12330	6	5	AT5G09480	11	4
AT2G40260	4	1	AT1G09290	4	5	AT2G18500	4	9	AT3G09160	6	3	AT4G12340	6	10	AT5G09490	2	2
AT3G02590	1	1	AT1G09300	1	7	AT2G18510	2	10	AT3G09180	4	9	AT4G12350	4	3	AT5G09500	2	8
AT3G04250	11	1	AT1G09310	4	9	AT2G18520	4	5	AT3G09200	2	10	AT4G12360	6	4	AT5G09510	2	7
AT3G04900	6	1	AT1G09320	4	7	AT2G18540	5	1	AT3G09210	1	8	AT4G12380	13	2	AT5G09520	11	3
AT3G06090	11	1	AT1G09330	2	11	AT2G18550	4	4	AT3G09220	6	5	AT4G12390	6	6	AT5G09530	8	5
AT3G06230	2	1	AT1G09340	1	8	AT2G18590	1	8	AT3G09240	4	3	AT4G12400	1	5	AT5G09550	2	4
AT3G10580	4	1	AT1G09350	2	5	AT2G18600	2	10	AT3G09250	1	10	AT4G12410	6	3	AT5G09570	2	10
AT3G10710	6	1	AT1G09360	9	2	AT2G18610	13	0	AT3G09260	6	6	AT4G12420	4	11	AT5G09590	1	10
AT3G10950	2	1	AT1G09370	9	6	AT2G18620	1	3	AT3G09270	6	5	AT4G12430	4	4	AT5G09620	6	9
AT3G10990	11	1	AT1G09380	6	5	AT2G18630	4	7	AT3G09280	11	2	AT4G12440	1	2	AT5G09630	2	8
AT3G11350	6	1	AT1G09390	6	6	AT2G18640	1	2	AT3G09290	4	2	AT4G12460	2	6	AT5G09640	6	3
AT3G11370	11	1	AT1G09400	3	5	AT2G18650	4	6	AT3G09300	2	11	AT4G12470	6	4	AT5G09650	2	10
AT3G11870	2	1	AT1G09410	4	3	AT2G18660	1	4	AT3G09310	1	8	AT4G12480	6	4	AT5G09660	2	10
AT3G11920	1	1	AT1G09415	11	7	AT2G18670	2	7	AT3G09320	2	10	AT4G12490	6	5	AT5G09670	2	4
AT3G12190	9	1	AT1G09420	2	6	AT2G18690	6	10	AT3G09350	2	9	AT4G12500	6	4	AT5G09690	3	8
AT3G12540	6	1	AT1G09430	1	5	AT2G18700	4	10	AT3G09360	1	4	AT4G12530	6	2	AT5G09730	4	7
AT3G12840	13	1	AT1G09440	4	4	AT2G18710	1	9	AT3G09370	2	5	AT4G12540	6	5	AT5G09740	2	10
AT3G13370	12	1	AT1G09450	2	4	AT2G18720	1	6	AT3G09380	2	3	AT4G12550	6	3	AT5G09760	4	11
AT3G14030	11	1	AT1G09460	4	4	AT2G18730	2	8	AT3G09390	8	10	AT4G12570	2	10	AT5G09770	1	9
AT3G14320	4	1	AT1G09500	4	5	AT2G18740	2	6	AT3G09410	6	5	AT4G12580	11	4	AT5G09780	4	5
AT3G14490	8	1	AT1G09510	4	4	AT2G18750	4	5	AT3G09430	1	4	AT4G12590	2	9	AT5G09790	2	10
AT3G15130	4	1	AT1G09520	7	8	AT2G18760	2	4	AT3G09440	2	11	AT4G12600	1	9	AT5G09800	4	7
AT3G15440	11	1	AT1G09530	4	5	AT2G18770	2	11	AT3G09470	2	10	AT4G12640	2	5	AT5G09810	4	9
AT3G16540	1	1	AT1G09550	6	4	AT2G18780	11	8	AT3G09480	3	9	AT4G12650	2	11	AT5G09820	1	6
AT3G16550	1	1	AT1G09560	4	10	AT2G18790	1	10	AT3G09490	4	4	AT4G12690	4	7	AT5G09830	2	7
AT3G16600	2	1	AT1G09570	1	6	AT2G18800	6	1	AT3G09500	2	9	AT4G12700	4	7	AT5G09840	4	4
AT3G16930	11	1	AT1G09575	2	8	AT2G18830	7	0	AT3G09520	6	7	AT4G12720	2	10	AT5G09850	4	10
AT3G16960	9	1	AT1G09600	4	4	AT2G18850	2	8	AT3G09530	6	7	AT4G12730	6	5	AT5G09860	2	10
AT3G16970	7	1	AT1G09610	4	5	AT2G18880	5	4	AT3G09540	6	6	AT4G12740	1	1	AT5G09870	4	9
AT3G18120	11	1	AT1G09620	1	10	AT2G18890	4	7	AT3G09550	6	6	AT4G12750	3	7	AT5G09880	2	9
AT3G18700	11	1	AT1G09630	2	7	AT2G18900	1	10	AT3G09560	2	7	AT4G12760	3	8	AT5G09890	4	11
AT3G19085	9	1	AT1G09660	2	9	AT2G18910	6	5	AT3G09570	2	11	AT4G12790	2	10	AT5G09900	2	9
AT3G19140	4	1	AT1G09680	4	6	AT2G18915	1	10	AT3G09580	1	7	AT4G12800	1	8	AT5G09920	2	9
AT3G19880	11	1	AT1G09700	4	7	AT2G18920	13	2	AT3G09590	4	6	AT4G12830	1	4	AT5G09930	1	3
AT3G20030	11	1	AT1G09720	5	2	AT2G18930	12	0	AT3G09600	3	5	AT4G12840	4	4	AT5G09940	6	0
AT3G20180	6	1	AT1G09730	2	8	AT2G18940	2	8	AT3G09620	2	4	AT4G12860	2	5	AT5G09950	4	3
AT3G20460	6	1	AT1G09740	5	6	AT2G18950	1	4	AT3G09630	1	11	AT4G12880	5	6	AT5G09960	6	7
AT3G20690	11	1	AT1G09750	4	7	AT2G18960	4	10	AT3G09640	2	3	AT4G12890	2	6	AT5G09970	4	4
AT3G20880	4	1	AT1G09760	2	9	AT2G18970	13	6	AT3G09650	4	6	AT4G12910	3	8	AT5G09980	11	3
AT3G20980	2	1	AT1G09770	2	9	AT2G18980	5	4	AT3G09660	1	6	AT4G12920	4	0	AT5G09990	11	5
AT3G21590	4	1	AT1G09780	1	11	AT2G18990	2	8	AT3G09670	2	6	AT4G12930	11	3	AT5G09995	1	4
AT3G21830	6	1	AT1G09790	4	8	AT2G19000	6	5	AT3G09690	4	8	AT4G12960	2	7	AT5G10010	4	10
AT3G21850	2	1	AT1G09795	1	9	AT2G19010	6	5	AT3G09700	1	5	AT4G12970	5	5	AT5G10020	4	9
AT3G21860	6	1	AT1G09800	1	10	AT2G19050	6	3	AT3G09710	4	5	AT4G12980	5	9	AT5G10030	4	6
AT3G22020	7	1	AT1G09810	4	8	AT2G19060	6	2	AT3G09720	1	9	AT4G12990	13	8	AT5G10040	11	2
AT3G22050	6	1	AT1G09815	2	11	AT2G19070	4	3	AT3G09730	7	6	AT4G13000	2	6	AT5G10070	1	11
AT3G22770	11	1	AT1G09820	5	5	AT2G19080	1	10	AT3G09740	2	10	AT4G13010	1	10	AT5G10090	2	5
AT3G22870	11	1	AT1G09830	1	11	AT2G19110	1	8	AT3G09750	13	4	AT4G13020	2	7	AT5G10100	4	6
AT3G23040	13	1	AT1G09840	4	9	AT2G19130	6	7	AT3G09760	3	7	AT4G13030	4	8	AT5G10120	4	2
AT3G23460	1	1	AT1G09850	3	11	AT2G19150	4	0	AT3G09770	2	9	AT4G13050	1	7	AT5G10130	6	4
AT3G23960	9	1	AT1G09870	1	11	AT2G19170	1	9	AT3G09780	4	6	AT4G13060	9	1	AT5G10140	4	6
AT3G24900	6	1	AT1G09890	4	3	AT2G19180	6	6	AT3G09790	2	2	AT4G13070	4	3	AT5G10160	1	8
AT3G25090	11	1	AT1G09900	5	9	AT2G19190	6	5	AT3G09810	1	9	AT4G13080	4	0	AT5G10170	1	7
AT3G25200	11	1	AT1G09910	4	11	AT2G19200	11	4	AT3G09820	1	11	AT4G13090	4	2	AT5G10180	4	5
AT3G25420	3	1	AT1G09920	2	10	AT2G19210	6	0	AT3G09830	4	9	AT4G13100	2	6	AT5G10190	1	6
AT3G25880	2	1	AT1G09930	4	6	AT2G19230	6	0	AT3G09840	2	11	AT4G13130	11	3	AT5G10210	7	4
AT3G26120	3	1	AT1G09940	1	7	AT2G19270	3	11	AT3G09850	2	10	AT4G13150	4	9	AT5G10220	4	2
AT3G26140	1	1	AT1G09950	6	4	AT2G19280	4	6	AT3G09870	6	3	AT4G13160	4	3	AT5G10230	5	3
AT3G26270	6	1	AT1G09960	2	8	AT2G19290	13	3	AT3G09880	2	7	AT4G13170	2	9	AT5G10240	1	11
AT3G26390	9	1	AT1G09970	4	7	AT2G19300	13	2	AT3G09890	1	7	AT4G13180	1	6	AT5G10250	4	3
AT3G26870	9	1	AT1G09980	2	5	AT2G19310	4	5	AT3G09900	2	6	AT4G13190	4	5	AT5G10260	2	8
AT3G28120	13	1	AT1G10000	6	4	AT2G19320	11	4	AT3G09910	2	4	AT4G13195	11	4	AT5G10270	2	11
AT3G28170	13	1	AT1G10010	4	6	AT2G19330	1	6	AT3G09920	4	8	AT4G13200	4	9	AT5G10280	4	7
AT3G28190	11	1	AT1G10020	4	5	AT2G19340	2	10	AT3G09930	4	5	AT4G13210	6	3	AT5G10290	4	5
AT3G28380	4	1	AT1G10030	2	10	AT2G19350	2	6	AT3G09940	1	4	AT4G13220	3	8	AT5G10300	4	8
AT3G28390	4	1	AT1G10050	1	5	AT2G19380	4	5	AT3G09960	1	4	AT4G13230	7	6	AT5G10310	5	3
AT3G28520	6	1	AT1G10060	1	7	AT2G19385	2	8	AT3G09970	1	10	AT4G13240	4	5	AT5G10320	1	4
AT3G28870	2	1	AT1G10070	1	7	AT2G19390	4	5	AT3G09980	4	6	AT4G13250	1	10	AT5G10350	2	8
AT3G29080	13	1	AT1G10090	5	11	AT2G19400	4	6	AT3G10010	1	5	AT4G13260	4	10	AT5G10360	2	10
AT3G29570	13	1	AT1G10110	11	6	AT2G19410	5	1	AT3G10020	4	10	AT4G13270	4	5	AT5G10380	4	6
AT3G29635	7	1	AT1G10120	4	5	AT2G19420	13	0	AT3G10030	1	9	AT4G13320	9	3	AT5G10390	2	5
AT3G29690	6	1	AT1G10130	2	8	AT2G19430	1	10	AT3G10040	6	6	AT4G13330	4	5	AT5G10400	2	5
AT3G29750	6	1	AT1G10140	7	6	AT2G19450	2	9	AT3G10050	1	7	AT4G13340	4	9	AT5G10420	6	3
AT3G29791	13	1	AT1G10150	3	10	AT2G19460	5	5	AT3G10060	1	10	AT4G13345	2	5	AT5G10440	4	3
AT3G29800	6	1	AT1G10170	2	7	AT2G19470	3	9	AT3G10070	2	7	AT4G13360	1	10	AT5G10450	3	8
AT3G30200	4	1	AT1G10180	4	10	AT2G19480	2	10	AT3G10080	4	6	AT4G13380	9	0	AT5G10460	1	8
AT3G30230	11	1	AT1G10200	2	5	AT2G19500	4	8	AT3G10090	1	8	AT4G13390	13	1	AT5G10470	2	7
AT3G30820	11	1	AT1G10210	3	5	AT2G19510	4	2	AT3G10120	7	6	AT4G13410	4	3	AT5G10480	2	10
AT3G31910	11	1	AT1G10230	2	11	AT2G19540	2	9	AT3G10140	1	9	AT4G13420	4	6	AT5G10490	1	11
AT3G32100	13	1	AT1G10240	6	9	AT2G19550	1	3	AT3G10150	1	5	AT4G13430	1	10	AT5G10500	5	5
AT3G42940	11	1	AT1G10270	4	7	AT2G19560	2	10	AT3G10160	1	8	AT4G13440	3	1	AT5G10510	4	3
AT3G42990	13	1	AT1G10290	4	11	AT2G19570	1	11	AT3G10180	2	4	AT4G13450	5	5	AT5G10520	4	5
AT3G43150	13	1	AT1G10300	1	4	AT2G19580	4	6	AT3G10190	2	7	AT4G13460	4	11	AT5G10530	6	5
AT3G43280	12	1	AT1G10310	1	10	AT2G19590	6	7	AT3G10200	4	4	AT4G13480	6	4	AT5G10540	1	8
AT3G43420	13	1	AT1G10320	2	4	AT2G19600	1	10	AT3G10210	2	9	AT4G13510	1	10	AT5G10550	4	8
AT3G43840	4	1	AT1G10330	6	7	AT2G19610	3	4	AT3G10220	2	6	AT4G13520	9	9	AT5G10560	4	7
AT3G44180	11	1	AT1G10340	6	7	AT2G19620	2	10	AT3G10230	1	9	AT4G13530	6	8	AT5G10580	1	5
AT3G44240	2	1	AT1G10350	2	8	AT2G19630	11	3	AT3G10240	9	0	AT4G13550	1	4	AT5G10620	1	7
AT3G44250	6	1	AT1G10360	6	6	AT2G19640	2	9	AT3G10250	2	9	AT4G13560	6	7	AT5G10630	1	9
AT3G44980	13	1	AT1G10370	6	5	AT2G19650	11	4	AT3G10260	6	8	AT4G13570	2	2	AT5G10650	4	6
AT3G45000	2	1	AT1G10380	6	5	AT2G19660	9	4	AT3G10300	2	9	AT4G13580	6	6	AT5G10660	9	5
AT3G45480	3	1	AT1G10390	2	6	AT2G19670	2	9	AT3G10310	4	3	AT4G13600	4	1	AT5G10680	6	2
AT3G45690	4	1	AT1G10400	6	5	AT2G19680	3	8	AT3G10320	4	4	AT4G13610	1	0	AT5G10690	4	8
AT3G45720	4	1	AT1G10410	2	11	AT2G19700	12	5	AT3G10330	1	7	AT4G13630	4	7	AT5G10695	6	9
AT3G46340	6	1	AT1G10417	5	3	AT2G19710	2	9	AT3G10340	1	6	AT4G13640	4	8	AT5G10700	2	9
AT3G46350	6	1	AT1G10430	2	10	AT2G19720	2	10	AT3G10350	1	11	AT4G13650	4	5	AT5G10710	2	9
AT3G46380	13	1	AT1G10460	4	7	AT2G19730	2	10	AT3G10370	1	8	AT4G13660	5	5	AT5G10720	1	4
AT3G46390	13	1	AT1G10470	4	10	AT2G19740	2	10	AT3G10380	2	10	AT4G13670	1	8	AT5G10730	1	9
AT3G46570	4	1	AT1G10480	8	3	AT2G19750	2	8	AT3G10390	1	5	AT4G13690	4	6	AT5G10740	3	9
AT3G46880	8	1	AT1G10490	1	10	AT2G19760	2	9	AT3G10400	1	5	AT4G13700	3	4	AT5G10750	4	9
AT3G47770	2	1	AT1G10500	1	9	AT2G19770	2	5	AT3G10410	2	11	AT4G13710	5	8	AT5G10760	4	4
AT3G48940	4	1	AT1G10510	1	5	AT2G19780	4	5	AT3G10420	1	11	AT4G13720	1	5	AT5G10770	4	6
AT3G49020	11	1	AT1G10520	1	5	AT2G19790	2	10	AT3G10450	6	7	AT4G13730	2	10	AT5G10780	2	11
AT3G49440	11	1	AT1G10522	6	10	AT2G19800	1	9	AT3G10460	7	6	AT4G13750	1	9	AT5G10790	2	10
AT3G49460	5	1	AT1G10530	4	4	AT2G19810	3	10	AT3G10470	6	6	AT4G13760	6	1	AT5G10800	2	5
AT3G49630	1	1	AT1G10540	6	8	AT2G19830	2	10	AT3G10500	4	8	AT4G13770	6	6	AT5G10810	2	5
AT3G49700	5	1	AT1G10550	4	7	AT2G19860	4	11	AT3G10520	1	4	AT4G13780	1	9	AT5G10820	1	10
AT3G49830	1	1	AT1G10560	4	10	AT2G19880	1	11	AT3G10525	11	9	AT4G13790	7	4	AT5G10830	1	8
AT3G50180	6	1	AT1G10570	2	11	AT2G19890	11	2	AT3G10530	1	6	AT4G13800	3	8	AT5G10840	2	10
AT3G50320	13	1	AT1G10585	6	4	AT2G19900	1	10	AT3G10540	2	6	AT4G13810	8	3	AT5G10860	1	9
AT3G50720	4	1	AT1G10590	1	11	AT2G19930	2	7	AT3G10550	2	7	AT4G13820	8	3	AT5G10870	1	9
AT3G52510	11	1	AT1G10610	4	5	AT2G19940	1	9	AT3G10560	5	9	AT4G13830	1	10	AT5G10880	1	2
AT3G53590	4	1	AT1G10620	4	3	AT2G19960	2	1	AT3G10570	5	6	AT4G13840	4	11	AT5G10900	2	5
AT3G53820	4	1	AT1G10630	3	11	AT2G19970	6	3	AT3G10580	4	1	AT4G13850	1	9	AT5G10910	1	8
AT3G53910	4	1	AT1G10640	4	5	AT2G19980	6	4	AT3G10590	4	3	AT4G13880	7	2	AT5G10920	1	9
AT3G56670	11	1	AT1G10650	4	11	AT2G19990	4	4	AT3G10600	1	6	AT4G13940	1	10	AT5G10930	5	5
AT3G56890	11	1	AT1G10660	3	10	AT2G20000	2	6	AT3G10610	2	10	AT4G13950	6	7	AT5G10940	2	9
AT3G57900	9	1	AT1G10670	1	10	AT2G20010	3	11	AT3G10620	1	10	AT4G13960	7	3	AT5G10950	2	7
AT3G57960	9	1	AT1G10680	4	4	AT2G20020	4	5	AT3G10630	1	7	AT4G13980	4	5	AT5G10960	2	10
AT3G59610	11	1	AT1G10690	7	7	AT2G20030	4	2	AT3G10640	2	10	AT4G13985	8	4	AT5G10970	6	5
AT3G59730	6	1	AT1G10700	1	9	AT2G20050	2	9	AT3G10650	6	10	AT4G13990	4	7	AT5G10980	2	10
AT3G60060	11	1	AT1G10710	6	4	AT2G20060	1	10	AT3G10660	4	6	AT4G14000	2	9	AT5G11000	4	8
AT3G63230	4	1	AT1G10720	4	8	AT2G20070	11	5	AT3G10670	1	8	AT4G14010	6	5	AT5G11010	1	9
AT3G63360	11	1	AT1G10730	2	5	AT2G20100	5	4	AT3G10680	7	2	AT4G14020	11	5	AT5G11020	4	6
AT4G00416	4	1	AT1G10740	1	9	AT2G20110	2	6	AT3G10690	1	8	AT4G14050	4	3	AT5G11030	4	8
AT4G00960	6	1	AT1G10750	8	5	AT2G20140	2	11	AT3G10700	1	7	AT4G14060	8	5	AT5G11040	2	11
AT4G01240	4	1	AT1G10760	1	11	AT2G20142	8	2	AT3G10710	6	1	AT4G14070	1	8	AT5G11050	2	8
AT4G01760	11	1	AT1G10770	9	6	AT2G20150	13	3	AT3G10720	6	5	AT4G14080	4	5	AT5G11060	4	6
AT4G02310	9	1	AT1G10780	4	5	AT2G20160	6	0	AT3G10730	2	10	AT4G14090	6	5	AT5G11070	8	8
AT4G03040	13	1	AT1G10800	7	3	AT2G20170	9	3	AT3G10740	1	8	AT4G14100	2	8	AT5G11080	2	8
AT4G03153	5	1	AT1G10810	4	6	AT2G20180	4	5	AT3G10750	8	2	AT4G14110	2	11	AT5G11090	6	7
AT4G03156	6	1	AT1G10830	1	10	AT2G20190	2	9	AT3G10760	3	8	AT4G14130	6	5	AT5G11100	4	6
AT4G03480	6	1	AT1G10840	2	10	AT2G20210	2	6	AT3G10770	3	11	AT4G14150	2	6	AT5G11110	1	11
AT4G03570	11	1	AT1G10850	4	6	AT2G20230	4	6	AT3G10780	2	9	AT4G14160	2	10	AT5G11150	2	9
AT4G03950	2	1	AT1G10870	2	7	AT2G20240	5	6	AT3G10800	4	11	AT4G14170	4	3	AT5G11160	1	6
AT4G04730	11	1	AT1G10880	6	3	AT2G20250	9	7	AT3G10810	5	8	AT4G14180	4	4	AT5G11180	6	1
AT4G05030	6	1	AT1G10900	4	6	AT2G20260	1	8	AT3G10840	1	7	AT4G14190	4	9	AT5G11210	5	4
AT4G05080	11	1	AT1G10910	2	6	AT2G20270	2	9	AT3G10850	1	9	AT4G14200	5	8	AT5G11220	6	2
AT4G05140	2	1	AT1G10920	7	4	AT2G20280	2	8	AT3G10860	3	11	AT4G14210	1	8	AT5G11230	2	8
AT4G05170	5	1	AT1G10940	4	10	AT2G20290	4	6	AT3G10870	6	7	AT4G14220	4	5	AT5G11240	1	6
AT4G05230	2	1	AT1G10950	2	10	AT2G20300	4	6	AT3G10880	6	3	AT4G14230	2	10	AT5G11250	9	4
AT4G05260	6	1	AT1G10960	1	9	AT2G20310	2	6	AT3G10890	4	5	AT4G14240	2	7	AT5G11260	3	5
AT4G05270	8	1	AT1G10970	4	8	AT2G20320	2	8	AT3G10910	4	3	AT4G14270	4	10	AT5G11270	3	6
AT4G05470	5	1	AT1G10980	2	6	AT2G20330	1	8	AT3G10920	1	11	AT4G14290	1	5	AT5G11280	5	9
AT4G05490	5	1	AT1G10990	13	3	AT2G20340	1	8	AT3G10930	13	4	AT4G14300	4	10	AT5G11290	7	2
AT4G07740	13	1	AT1G11000	6	8	AT2G20350	4	2	AT3G10940	1	8	AT4G14320	2	10	AT5G11300	3	8
AT4G08370	13	1	AT1G11020	2	10	AT2G20360	1	10	AT3G10950	2	1	AT4G14330	2	4	AT5G11310	5	4
AT4G08530	11	1	AT1G11040	4	3	AT2G20370	4	7	AT3G10960	1	5	AT4G14340	4	7	AT5G11320	4	3
AT4G08740	13	1	AT1G11050	4	8	AT2G20380	9	2	AT3G10970	1	10	AT4G14350	4	8	AT5G11340	1	10
AT4G08800	2	1	AT1G11060	2	9	AT2G20390	3	10	AT3G10985	4	8	AT4G14360	4	9	AT5G11350	2	10
AT4G08840	2	1	AT1G11070	6	5	AT2G20400	4	9	AT3G10990	11	1	AT4G14365	1	5	AT5G11360	4	3
AT4G09130	6	1	AT1G11080	5	4	AT2G20410	1	10	AT3G11000	4	4	AT4G14380	8	4	AT5G11370	8	1
AT4G09690	8	1	AT1G11090	4	8	AT2G20420	1	7	AT3G11020	4	10	AT4G14385	2	11	AT5G11380	1	7
AT4G09850	13	1	AT1G11100	2	7	AT2G20430	4	5	AT3G11040	1	8	AT4G14390	6	6	AT5G11390	6	10
AT4G10210	6	1	AT1G11120	5	5	AT2G20450	2	11	AT3G11050	2	10	AT4G14400	6	4	AT5G11400	4	2
AT4G10370	11	1	AT1G11130	4	7	AT2G20480	6	6	AT3G11060	11	2	AT4G14410	3	10	AT5G11410	4	2
AT4G10510	4	1	AT1G11160	1	2	AT2G20490	2	8	AT3G11080	8	2	AT4G14420	4	11	AT5G11420	6	6
AT4G10540	4	1	AT1G11170	4	6	AT2G20500	11	5	AT3G11090	4	8	AT4G14430	1	10	AT5G11430	2	8
AT4G10560	11	1	AT1G11190	1	5	AT2G20510	2	5	AT3G11100	4	8	AT4G14440	1	5	AT5G11450	3	8
AT4G11020	11	1	AT1G11200	2	6	AT2G20515	4	3	AT3G11110	4	4	AT4G14465	7	6	AT5G11460	6	6
AT4G11745	7	1	AT1G11210	6	8	AT2G20520	6	3	AT3G11150	4	7	AT4G14480	3	4	AT5G11470	4	3
AT4G12740	1	1	AT1G11220	6	5	AT2G20540	6	5	AT3G11180	4	3	AT4G14490	1	5	AT5G11480	1	10
AT4G13060	9	1	AT1G11240	6	11	AT2G20550	4	6	AT3G11200	4	11	AT4G14500	2	11	AT5G11490	2	9
AT4G13390	13	1	AT1G11250	3	5	AT2G20560	2	8	AT3G11210	2	9	AT4G14510	4	7	AT5G11500	1	10
AT4G13440	3	1	AT1G11260	4	8	AT2G20570	3	9	AT3G11220	2	5	AT4G14530	11	1	AT5G11510	2	11
AT4G13600	4	1	AT1G11270	6	9	AT2G20580	2	10	AT3G11230	2	7	AT4G14540	6	7	AT5G11520	2	10
AT4G13760	6	1	AT1G11280	6	11	AT2G20585	6	9	AT3G11240	1	6	AT4G14550	6	6	AT5G11530	8	5
AT4G14530	11	1	AT1G11290	4	5	AT2G20595	11	5	AT3G11250	2	8	AT4G14560	6	7	AT5G11540	1	6
AT4G15150	13	1	AT1G11300	6	4	AT2G20610	2	7	AT3G11270	2	5	AT4G14570	1	5	AT5G11550	4	6
AT4G15300	6	1	AT1G11310	6	7	AT2G20620	11	4	AT3G11280	3	8	AT4G14580	5	8	AT5G11560	2	10
AT4G15310	5	1	AT1G11320	4	11	AT2G20625	11	2	AT3G11290	6	8	AT4G14590	2	3	AT5G11570	4	2
AT4G15320	5	1	AT1G11330	6	5	AT2G20630	4	5	AT3G11320	2	7	AT4G14600	3	4	AT5G11580	1	6
AT4G15340	4	1	AT1G11340	6	5	AT2G20650	2	6	AT3G11330	1	11	AT4G14605	3	5	AT5G11590	4	3
AT4G16930	9	1	AT1G11350	6	6	AT2G20660	9	3	AT3G11340	6	5	AT4G14615	3	10	AT5G11600	3	4
AT4G17585	6	1	AT1G11360	4	10	AT2G20670	4	7	AT3G11350	6	1	AT4G14630	6	3	AT5G11610	4	3
AT4G17590	2	1	AT1G11370	6	3	AT2G20680	4	8	AT3G11370	11	1	AT4G14640	2	4	AT5G11630	7	9
AT4G19480	13	1	AT1G11380	4	8	AT2G20690	1	6	AT3G11380	4	0	AT4G14650	9	4	AT5G11640	2	10
AT4G19580	4	1	AT1G11390	1	9	AT2G20700	4	10	AT3G11390	11	2	AT4G14660	1	7	AT5G11650	1	8
AT4G19620	11	1	AT1G11400	2	10	AT2G20710	6	9	AT3G11400	1	9	AT4G14670	1	2	AT5G11670	1	10
AT4G19730	2	1	AT1G11410	6	7	AT2G20720	6	6	AT3G11410	4	11	AT4G14680	2	9	AT5G11680	2	11
AT4G19940	9	1	AT1G11420	4	3	AT2G20725	1	10	AT3G11420	4	7	AT4G14690	3	9	AT5G11690	2	6
AT4G19980	8	1	AT1G11430	6	8	AT2G20740	3	6	AT3G11430	4	7	AT4G14695	2	3	AT5G11700	4	7
AT4G20235	6	1	AT1G11440	6	5	AT2G20750	4	5	AT3G11440	4	10	AT4G14720	4	4	AT5G11710	2	10
AT4G21050	4	1	AT1G11470	11	2	AT2G20760	4	7	AT3G11450	2	8	AT4G14750	4	4	AT5G11720	1	9
AT4G21080	6	1	AT1G11480	4	10	AT2G20770	1	6	AT3G11460	4	4	AT4G14760	5	5	AT5G11730	4	5
AT4G21240	9	1	AT1G11530	4	9	AT2G20780	4	10	AT3G11480	6	4	AT4G14770	2	10	AT5G11760	3	9
AT4G21950	13	1	AT1G11540	4	10	AT2G20790	2	10	AT3G11490	2	4	AT4G14780	4	8	AT5G11770	1	10
AT4G22440	11	1	AT1G11545	4	6	AT2G20800	2	5	AT3G11500	2	8	AT4G14790	1	10	AT5G11780	6	4
AT4G22760	6	1	AT1G11560	2	1	AT2G20805	11	2	AT3G11510	2	9	AT4G14800	1	10	AT5G11790	2	7
AT4G22800	13	1	AT1G11570	2	4	AT2G20810	6	10	AT3G11520	2	11	AT4G14810	13	3	AT5G11800	1	8
AT4G23080	4	1	AT1G11580	6	5	AT2G20820	4	10	AT3G11530	2	10	AT4G14815	5	7	AT5G11810	4	10
AT4G23310	7	1	AT1G11590	5	3	AT2G20830	1	11	AT3G11540	1	10	AT4G14820	4	6	AT5G11820	11	3
AT4G23780	11	1	AT1G11600	5	6	AT2G20840	2	11	AT3G11550	6	6	AT4G14840	4	5	AT5G11840	1	10
AT4G24600	12	1	AT1G11610	6	2	AT2G20850	4	8	AT3G11560	2	7	AT4G14850	4	6	AT5G11850	3	11
AT4G25510	13	1	AT1G11630	6	7	AT2G20860	1	10	AT3G11580	4	4	AT4G14870	4	7	AT5G11860	2	10
AT4G26280	6	1	AT1G11650	4	10	AT2G20870	8	8	AT3G11590	4	6	AT4G14880	1	10	AT5G11870	1	8
AT4G26460	5	1	AT1G11660	2	10	AT2G20875	4	3	AT3G11600	4	7	AT4G14890	1	8	AT5G11890	4	5
AT4G26820	11	1	AT1G11670	6	5	AT2G20880	4	10	AT3G11620	2	7	AT4G14900	4	5	AT5G11900	2	10
AT4G26920	4	1	AT1G11680	1	9	AT2G20890	1	10	AT3G11630	1	9	AT4G14910	1	9	AT5G11910	1	10
AT4G27330	9	1	AT1G11690	4	2	AT2G20900	2	10	AT3G11640	11	3	AT4G14920	4	10	AT5G11920	4	4
AT4G28130	2	1	AT1G11700	5	4	AT2G20920	1	10	AT3G11650	6	4	AT4G14930	1	10	AT5G11930	5	4
AT4G29090	6	1	AT1G11710	5	3	AT2G20930	2	10	AT3G11660	6	5	AT4G14940	1	4	AT5G11940	4	8
AT4G29200	12	1	AT1G11720	1	7	AT2G20940	3	8	AT3G11670	2	10	AT4G14950	1	11	AT5G11950	4	8
AT4G30300	1	1	AT1G11730	4	7	AT2G20950	8	5	AT3G11690	7	7	AT4G14960	2	10	AT5G11960	2	10
AT4G30380	1	1	AT1G11740	2	5	AT2G20960	8	6	AT3G11700	1	7	AT4G14965	2	6	AT5G11970	4	8
AT4G31260	13	1	AT1G11750	1	10	AT2G20970	11	3	AT3G11710	1	10	AT4G14970	2	3	AT5G11980	2	11
AT4G31900	2	1	AT1G11755	2	7	AT2G20980	2	6	AT3G11730	2	8	AT4G14980	11	3	AT5G11990	11	3
AT4G33370	2	1	AT1G11770	7	6	AT2G21040	4	6	AT3G11740	4	4	AT4G14990	2	11	AT5G12000	6	7
AT4G34330	4	1	AT1G11780	1	8	AT2G21045	1	6	AT3G11745	12	5	AT4G15000	2	9	AT5G12010	2	9
AT4G36170	13	1	AT1G11790	1	11	AT2G21050	2	5	AT3G11750	1	5	AT4G15010	4	10	AT5G12020	4	6
AT4G36370	13	1	AT1G11800	1	9	AT2G21060	2	9	AT3G11760	3	9	AT4G15020	6	5	AT5G12030	4	6
AT4G36510	13	1	AT1G11840	1	10	AT2G21070	1	6	AT3G11770	6	10	AT4G15030	2	5	AT5G12040	1	7
AT5G01080	11	1	AT1G11850	11	3	AT2G21080	4	11	AT3G11780	2	9	AT4G15040	6	6	AT5G12050	9	4
AT5G02920	6	1	AT1G11860	1	9	AT2G21090	4	8	AT3G11800	3	11	AT4G15060	11	0	AT5G12080	4	8
AT5G02980	9	1	AT1G11870	1	11	AT2G21100	6	6	AT3G11820	2	7	AT4G15090	6	7	AT5G12100	5	4
AT5G03640	6	1	AT1G11880	2	7	AT2G21110	6	4	AT3G11830	1	11	AT4G15093	1	11	AT5G12110	2	10
AT5G04380	6	1	AT1G11890	2	10	AT2G21120	3	9	AT3G11840	4	7	AT4G15100	5	0	AT5G12120	5	11
AT5G04400	6	1	AT1G11900	2	6	AT2G21130	1	9	AT3G11850	4	7	AT4G15110	2	9	AT5G12130	1	8
AT5G05900	6	1	AT1G11910	3	11	AT2G21140	6	10	AT3G11870	2	1	AT4G15120	11	5	AT5G12140	4	9
AT5G06020	7	1	AT1G11915	6	3	AT2G21160	2	11	AT3G11880	4	9	AT4G15130	2	9	AT5G12150	2	10
AT5G06490	2	1	AT1G11920	4	3	AT2G21170	2	8	AT3G11900	2	11	AT4G15140	6	7	AT5G12170	3	9
AT5G06650	4	1	AT1G11930	1	11	AT2G21180	7	8	AT3G11910	2	10	AT4G15150	13	1	AT5G12180	4	6
AT5G06920	7	1	AT1G11940	5	9	AT2G21185	11	10	AT3G11920	1	1	AT4G15160	6	8	AT5G12190	1	10
AT5G07160	4	1	AT1G11950	3	6	AT2G21195	6	10	AT3G11930	5	9	AT4G15200	4	5	AT5G12200	1	9
AT5G07480	5	1	AT1G11960	4	7	AT2G21200	7	4	AT3G11945	1	9	AT4G15210	3	4	AT5G12210	2	11
AT5G07760	2	1	AT1G11970	13	0	AT2G21210	7	5	AT3G11960	2	7	AT4G15230	5	5	AT5G12220	2	5
AT5G07850	6	1	AT1G11990	4	5	AT2G21220	6	3	AT3G11964	1	9	AT4G15250	4	4	AT5G12230	4	7
AT5G07930	2	1	AT1G12000	1	9	AT2G21230	4	5	AT3G11980	4	4	AT4G15260	6	5	AT5G12240	6	4
AT5G09340	2	1	AT1G12010	6	6	AT2G21240	4	10	AT3G12000	6	3	AT4G15270	7	3	AT5G12250	4	8
AT5G11180	6	1	AT1G12020	6	8	AT2G21270	2	9	AT3G12010	2	4	AT4G15280	6	2	AT5G12260	1	8
AT5G11370	8	1	AT1G12030	4	6	AT2G21280	1	8	AT3G12020	2	5	AT4G15290	5	7	AT5G12270	5	3
AT5G12910	2	1	AT1G12040	4	2	AT2G21290	6	9	AT3G12030	2	10	AT4G15300	6	1	AT5G12280	2	4
AT5G13380	5	1	AT1G12050	1	7	AT2G21300	4	7	AT3G12040	1	8	AT4G15310	5	1	AT5G12290	2	9
AT5G14300	2	1	AT1G12070	2	6	AT2G21320	4	7	AT3G12050	1	11	AT4G15320	5	1	AT5G12310	2	10
AT5G15060	6	1	AT1G12090	6	9	AT2G21330	2	8	AT3G12060	4	8	AT4G15330	5	4	AT5G12330	4	4
AT5G16460	2	1	AT1G12100	6	1	AT2G21340	1	6	AT3G12070	2	9	AT4G15340	4	1	AT5G12340	6	2
AT5G17080	2	1	AT1G12110	4	5	AT2G21370	1	8	AT3G12080	1	7	AT4G15350	6	3	AT5G12350	4	6
AT5G17130	11	1	AT1G12120	6	6	AT2G21380	2	7	AT3G12090	4	5	AT4G15360	5	2	AT5G12370	2	9
AT5G17180	11	1	AT1G12130	2	3	AT2G21385	2	8	AT3G12100	1	8	AT4G15370	5	0	AT5G12380	2	6
AT5G17200	5	1	AT1G12140	2	10	AT2G21390	2	10	AT3G12110	4	10	AT4G15380	6	3	AT5G12390	2	8
AT5G20460	13	1	AT1G12150	5	5	AT2G21410	2	10	AT3G12120	2	11	AT4G15390	8	4	AT5G12400	2	7
AT5G24820	5	1	AT1G12160	2	8	AT2G21420	4	3	AT3G12130	2	11	AT4G15400	8	4	AT5G12410	2	9
AT5G25860	8	1	AT1G12180	11	4	AT2G21430	2	7	AT3G12140	3	8	AT4G15410	2	10	AT5G12420	4	5
AT5G26070	11	1	AT1G12190	11	1	AT2G21440	1	7	AT3G12150	1	11	AT4G15415	3	6	AT5G12430	2	7
AT5G26080	11	1	AT1G12200	2	10	AT2G21450	2	3	AT3G12160	2	6	AT4G15420	2	8	AT5G12440	4	10
AT5G26140	4	1	AT1G12210	7	4	AT2G21470	2	9	AT3G12170	1	8	AT4G15430	4	5	AT5G12450	11	2
AT5G26890	13	1	AT1G12220	7	4	AT2G21480	4	4	AT3G12180	2	7	AT4G15440	1	6	AT5G12460	4	2
AT5G26900	2	1	AT1G12230	1	8	AT2G21490	8	4	AT3G12190	9	1	AT4G15460	12	4	AT5G12470	3	10
AT5G28310	1	1	AT1G12240	4	9	AT2G21510	2	9	AT3G12200	2	4	AT4G15470	1	11	AT5G12480	4	6
AT5G28410	13	1	AT1G12250	1	4	AT2G21520	6	11	AT3G12203	6	2	AT4G15475	2	10	AT5G12840	4	7
AT5G28560	13	1	AT1G12260	5	6	AT2G21540	6	9	AT3G12210	1	9	AT4G15480	6	5	AT5G12850	3	10
AT5G28620	13	1	AT1G12270	1	7	AT2G21550	1	2	AT3G12250	6	6	AT4G15490	6	6	AT5G12860	1	10
AT5G28820	9	1	AT1G12280	6	2	AT2G21560	8	4	AT3G12260	2	10	AT4G15500	6	9	AT5G12870	4	6
AT5G29070	13	1	AT1G12290	7	2	AT2G21580	2	10	AT3G12270	2	10	AT4G15510	1	5	AT5G12880	12	3
AT5G35470	13	1	AT1G12310	2	11	AT2G21590	1	5	AT3G12280	2	10	AT4G15520	1	7	AT5G12890	6	9
AT5G35600	2	1	AT1G12320	6	6	AT2G21600	2	11	AT3G12290	1	11	AT4G15530	1	6	AT5G12900	4	4
AT5G35870	6	1	AT1G12330	4	6	AT2G21610	4	5	AT3G12300	2	10	AT4G15545	2	6	AT5G12910	2	1
AT5G35890	12	1	AT1G12360	2	11	AT2G21620	1	9	AT3G12320	6	7	AT4G15550	6	8	AT5G12930	4	8
AT5G36140	1	1	AT1G12370	1	8	AT2G21630	2	6	AT3G12340	1	9	AT4G15560	1	9	AT5G12940	4	8
AT5G36280	8	1	AT1G12400	2	7	AT2G21640	4	7	AT3G12350	4	10	AT4G15570	1	5	AT5G12970	6	5
AT5G37030	2	1	AT1G12410	1	10	AT2G21650	6	4	AT3G12360	6	9	AT4G15610	6	10	AT5G12980	2	11
AT5G37170	5	1	AT1G12430	2	6	AT2G21655	7	5	AT3G12370	1	9	AT4G15620	6	5	AT5G12990	11	2
AT5G37210	11	1	AT1G12450	1	10	AT2G21660	1	10	AT3G12380	2	9	AT4G15630	5	4	AT5G13000	6	9
AT5G37560	4	1	AT1G12460	4	7	AT2G21680	7	1	AT3G12390	2	9	AT4G15640	4	9	AT5G13010	2	9
AT5G37610	4	1	AT1G12470	2	10	AT2G21690	1	0	AT3G12400	2	10	AT4G15650	11	3	AT5G13020	3	7
AT5G37640	2	1	AT1G12480	1	6	AT2G21710	2	8	AT3G12440	1	2	AT4G15660	5	3	AT5G13030	1	9
AT5G37860	6	1	AT1G12490	11	3	AT2G21740	6	4	AT3G12460	4	3	AT4G15680	5	3	AT5G13050	1	10
AT5G37870	5	1	AT1G12500	2	10	AT2G21770	4	8	AT3G12470	6	6	AT4G15690	5	5	AT5G13070	2	11
AT5G37900	6	1	AT1G12520	1	9	AT2G21780	11	4	AT3G12480	2	9	AT4G15700	5	3	AT5G13080	5	5
AT5G37910	4	1	AT1G12530	4	10	AT2G21790	1	9	AT3G12490	4	11	AT4G15710	11	5	AT5G13090	6	5
AT5G37960	6	1	AT1G12550	1	11	AT2G21800	4	8	AT3G12500	5	6	AT4G15720	4	4	AT5G13100	5	11
AT5G38340	9	1	AT1G12560	5	7	AT2G21820	5	3	AT3G12510	11	9	AT4G15730	2	9	AT5G13110	2	11
AT5G38400	11	1	AT1G12570	4	4	AT2G21830	8	5	AT3G12520	1	10	AT4G15740	6	3	AT5G13120	1	7
AT5G38440	7	1	AT1G12580	4	5	AT2G21850	8	7	AT3G12530	2	8	AT4G15750	8	8	AT5G13130	2	3
AT5G38670	9	1	AT1G12600	2	9	AT2G21860	2	10	AT3G12540	6	1	AT4G15755	4	0	AT5G13140	6	4
AT5G38910	6	1	AT1G12610	5	4	AT2G21870	4	10	AT3G12550	4	6	AT4G15770	1	11	AT5G13150	6	6
AT5G39430	2	1	AT1G12620	7	5	AT2G21880	2	7	AT3G12560	4	8	AT4G15780	3	4	AT5G13160	4	10
AT5G39620	2	1	AT1G12630	5	5	AT2G21910	6	2	AT3G12570	4	11	AT4G15790	3	6	AT5G13170	6	11
AT5G39640	6	1	AT1G12640	2	9	AT2G21920	9	2	AT3G12580	2	9	AT4G15800	6	8	AT5G13180	4	5
AT5G39700	4	1	AT1G12650	2	10	AT2G21930	11	9	AT3G12600	3	11	AT4G15810	2	2	AT5G13190	4	11
AT5G39910	4	1	AT1G12680	5	10	AT2G21940	1	8	AT3G12610	4	10	AT4G15820	4	4	AT5G13200	4	7
AT5G40050	8	1	AT1G12700	7	2	AT2G21950	6	7	AT3G12620	4	9	AT4G15830	2	6	AT5G13220	6	5
AT5G40180	11	1	AT1G12710	6	9	AT2G21960	1	10	AT3G12630	4	11	AT4G15840	2	10	AT5G13230	4	3
AT5G40430	2	1	AT1G12730	2	8	AT2G21970	4	7	AT3G12640	2	10	AT4G15850	1	5	AT5G13240	2	11
AT5G40560	1	1	AT1G12740	6	4	AT2G21990	4	6	AT3G12650	4	10	AT4G15870	7	2	AT5G13270	4	4
AT5G40750	11	1	AT1G12750	4	10	AT2G22000	13	3	AT3G12660	4	3	AT4G15880	2	9	AT5G13280	1	11
AT5G41450	2	1	AT1G12775	7	3	AT2G22010	2	8	AT3G12670	2	11	AT4G15890	2	8	AT5G13290	4	5
AT5G41540	9	1	AT1G12780	1	7	AT2G22030	7	1	AT3G12680	5	9	AT4G15900	1	8	AT5G13300	2	9
AT5G41640	11	1	AT1G12790	5	9	AT2G22050	6	5	AT3G12685	1	8	AT4G15910	6	10	AT5G13310	6	9
AT5G42580	6	1	AT1G12800	1	6	AT2G22060	11	5	AT3G12690	4	9	AT4G15920	6	5	AT5G13320	5	4
AT5G43110	2	1	AT1G12810	13	7	AT2G22070	4	4	AT3G12700	4	9	AT4G15930	2	9	AT5G13330	4	5
AT5G43230	4	1	AT1G12820	4	7	AT2G22080	13	6	AT3G12710	1	4	AT4G15940	1	11	AT5G13350	5	4
AT5G43520	9	1	AT1G12830	8	8	AT2G22090	4	9	AT3G12720	4	4	AT4G15950	11	3	AT5G13380	5	1
AT5G44770	11	1	AT1G12840	2	11	AT2G22100	2	10	AT3G12730	4	4	AT4G15955	1	5	AT5G13390	3	10
AT5G44970	9	1	AT1G12845	9	4	AT2G22120	2	8	AT3G12740	2	11	AT4G15980	6	2	AT5G13400	2	5
AT5G45180	1	1	AT1G12850	1	6	AT2G22125	2	8	AT3G12750	4	6	AT4G16000	11	4	AT5G13410	1	8
AT5G45210	8	1	AT1G12860	4	7	AT2G22160	6	0	AT3G12760	2	10	AT4G16030	2	3	AT5G13420	1	10
AT5G46000	9	1	AT1G12880	3	7	AT2G22170	4	10	AT3G12770	4	6	AT4G16040	13	3	AT5G13450	1	10
AT5G46660	11	1	AT1G12900	1	7	AT2G22180	6	5	AT3G12780	1	10	AT4G16050	6	2	AT5G13460	4	4
AT5G47260	7	1	AT1G12910	2	11	AT2G22190	4	4	AT3G12800	1	9	AT4G16060	2	10	AT5G13470	4	11
AT5G47280	4	1	AT1G12930	2	5	AT2G22200	5	4	AT3G12810	2	4	AT4G16090	11	2	AT5G13480	1	10
AT5G48050	2	1	AT1G12940	2	2	AT2G22230	1	9	AT3G12820	4	3	AT4G16100	4	8	AT5G13490	2	11
AT5G48280	13	1	AT1G12950	6	5	AT2G22240	1	11	AT3G12830	4	3	AT4G16110	3	8	AT5G13500	2	11
AT5G48750	4	1	AT1G12960	2	0	AT2G22250	1	9	AT3G12840	13	1	AT4G16120	4	10	AT5G13510	1	6
AT5G49140	9	1	AT1G12970	1	8	AT2G22260	1	9	AT3G12850	3	5	AT4G16130	1	10	AT5G13520	1	8
AT5G49260	11	1	AT1G12990	1	9	AT2G22270	4	6	AT3G12860	2	11	AT4G16140	12	3	AT5G13530	1	5
AT5G49590	13	1	AT1G13000	4	6	AT2G22290	2	4	AT3G12870	6	9	AT4G16143	2	6	AT5G13550	1	7
AT5G49750	1	1	AT1G13020	4	7	AT2G22300	4	7	AT3G12890	3	3	AT4G16146	4	5	AT5G13560	5	10
AT5G50140	6	1	AT1G13030	3	8	AT2G22310	2	8	AT3G12900	5	7	AT4G16155	1	8	AT5G13570	1	5
AT5G50500	13	1	AT1G13040	4	4	AT2G22320	11	1	AT3G12910	4	2	AT4G16160	4	5	AT5G13580	4	4
AT5G51360	11	1	AT1G13050	6	6	AT2G22330	4	6	AT3G12920	4	11	AT4G16180	3	9	AT5G13590	7	5
AT5G51610	1	1	AT1G13080	6	5	AT2G22340	11	5	AT3G12930	1	7	AT4G16190	2	7	AT5G13600	4	5
AT5G51930	4	1	AT1G13090	6	4	AT2G22360	1	8	AT3G12940	4	9	AT4G16210	1	10	AT5G13610	1	8
AT5G52130	11	1	AT1G13100	6	3	AT2G22370	2	10	AT3G12950	4	8	AT4G16250	1	9	AT5G13620	6	2
AT5G52140	2	1	AT1G13110	6	5	AT2G22400	1	9	AT3G12955	5	3	AT4G16260	5	6	AT5G13630	1	9
AT5G52480	5	1	AT1G13120	2	10	AT2G22410	6	5	AT3G12960	6	3	AT4G16265	1	5	AT5G13640	2	10
AT5G52670	11	1	AT1G13130	1	4	AT2G22420	4	5	AT3G12980	2	10	AT4G16270	4	5	AT5G13650	1	9
AT5G52740	6	1	AT1G13140	4	5	AT2G22425	4	9	AT3G13000	4	7	AT4G16280	2	10	AT5G13670	6	4
AT5G53410	13	1	AT1G13150	4	4	AT2G22430	4	9	AT3G13020	4	3	AT4G16310	2	5	AT5G13680	2	7
AT5G53640	7	1	AT1G13160	2	9	AT2G22440	9	1	AT3G13030	4	4	AT4G16330	4	9	AT5G13690	1	10
AT5G53680	2	1	AT1G13170	2	11	AT2G22450	1	10	AT3G13040	4	6	AT4G16340	2	8	AT5G13700	2	6
AT5G54000	6	1	AT1G13180	2	10	AT2G22470	13	5	AT3G13050	1	10	AT4G16350	4	4	AT5G13710	1	10
AT5G54030	11	1	AT1G13190	1	9	AT2G22475	4	8	AT3G13060	6	11	AT4G16360	2	8	AT5G13720	1	9
AT5G54050	11	1	AT1G13195	4	9	AT2G22480	1	8	AT3G13062	2	6	AT4G16370	4	6	AT5G13730	1	5
AT5G54480	4	1	AT1G13200	6	7	AT2G22490	4	9	AT3G13065	4	6	AT4G16390	3	8	AT5G13740	4	9
AT5G54620	7	1	AT1G13210	3	9	AT2G22500	2	8	AT3G13070	1	8	AT4G16400	7	4	AT5G13750	4	8
AT5G54700	6	1	AT1G13220	4	5	AT2G22510	11	4	AT3G13090	4	4	AT4G16410	4	9	AT5G13760	2	7
AT5G54950	2	1	AT1G13230	4	4	AT2G22520	11	1	AT3G13100	4	4	AT4G16420	2	10	AT5G13770	4	7
AT5G55010	13	1	AT1G13250	4	5	AT2G22530	2	10	AT3G13110	1	10	AT4G16430	4	9	AT5G13780	1	6
AT5G55360	2	1	AT1G13260	4	5	AT2G22540	4	6	AT3G13120	1	9	AT4G16440	1	10	AT5G13790	4	6
AT5G55800	11	1	AT1G13270	1	7	AT2G22560	5	8	AT3G13130	7	3	AT4G16442	4	6	AT5G13800	1	8
AT5G56070	7	1	AT1G13280	1	8	AT2G22570	1	11	AT3G13140	9	3	AT4G16444	3	10	AT5G13810	4	9
AT5G56200	5	1	AT1G13290	4	3	AT2G22590	6	4	AT3G13150	5	7	AT4G16447	11	4	AT5G13820	4	8
AT5G56620	4	1	AT1G13300	3	5	AT2G22600	5	5	AT3G13160	4	9	AT4G16450	3	11	AT5G13830	1	7
AT5G57650	13	1	AT1G13310	3	5	AT2G22610	2	5	AT3G13170	1	7	AT4G16460	10	7	AT5G13840	2	9
AT5G58820	6	1	AT1G13320	2	9	AT2G22620	4	5	AT3G13175	7	3	AT4G16470	4	6	AT5G13850	2	9
AT5G58890	6	1	AT1G13330	2	5	AT2G22630	4	4	AT3G13180	1	6	AT4G16480	1	10	AT5G13870	4	5
AT5G60090	4	1	AT1G13340	3	5	AT2G22650	1	6	AT3G13190	9	4	AT4G16490	4	5	AT5G13880	6	6
AT5G60110	2	1	AT1G13370	2	4	AT2G22660	1	10	AT3G13200	2	10	AT4G16500	5	10	AT5G13890	4	7
AT5G60130	6	1	AT1G13380	4	6	AT2G22670	6	11	AT3G13220	3	2	AT4G16510	2	9	AT5G13900	5	3
AT5G60290	13	1	AT1G13400	4	2	AT2G22680	2	5	AT3G13222	4	7	AT4G16515	11	9	AT5G13910	4	4
AT5G60320	6	1	AT1G13410	6	6	AT2G22690	2	11	AT3G13225	3	9	AT4G16520	2	11	AT5G13930	4	10
AT5G61050	1	1	AT1G13420	6	4	AT2G22720	4	8	AT3G13226	1	9	AT4G16563	4	5	AT5G13950	2	8
AT5G61280	6	1	AT1G13440	1	9	AT2G22740	4	11	AT3G13228	2	5	AT4G16566	1	8	AT5G13960	4	10
AT5G61470	5	1	AT1G13450	4	10	AT2G22750	4	2	AT3G13230	1	9	AT4G16570	2	10	AT5G13970	4	9
AT5G62330	11	1	AT1G13460	3	10	AT2G22760	4	3	AT3G13235	2	10	AT4G16590	4	4	AT5G13980	2	10
AT5G64800	11	1	AT1G13470	6	4	AT2G22770	4	5	AT3G13240	13	2	AT4G16600	1	6	AT5G13990	6	7
AT5G65370	4	1	AT1G13540	6	4	AT2G22780	2	11	AT3G13280	6	5	AT4G16610	6	7	AT5G14000	5	5
AT5G66260	6	1	AT1G13560	2	10	AT2G22800	4	5	AT3G13310	1	6	AT4G16620	5	5	AT5G14020	4	4
AT5G66340	13	1	AT1G13570	6	10	AT2G22810	4	10	AT3G13320	2	11	AT4G16640	2	4	AT5G14030	2	8
AT5G66430	6	1	AT1G13580	2	8	AT2G22830	1	9	AT3G13330	2	10	AT4G16650	4	6	AT5G14040	2	11
ATCG00050	1	1	AT1G13590	11	2	AT2G22840	4	5	AT3G13340	3	8	AT4G16660	2	8	AT5G14050	1	8
ATCG00080	1	1	AT1G13600	4	3	AT2G22850	4	5	AT3G13350	2	8	AT4G16670	4	6	AT5G14070	4	4
ATCG00140	1	1	AT1G13610	2	5	AT2G22860	9	6	AT3G13360	8	8	AT4G16680	2	4	AT5G14080	4	7
ATCG00150	1	1	AT1G13630	4	2	AT2G22870	1	8	AT3G13370	12	1	AT4G16690	6	8	AT5G14090	6	4
ATCG00160	1	1	AT1G13640	3	7	AT2G22880	6	4	AT3G13380	4	6	AT4G16700	1	5	AT5G14100	1	7
ATCG00170	1	1	AT1G13650	7	4	AT2G22890	1	6	AT3G13390	6	6	AT4G16710	1	9	AT5G14105	4	9
ATCG00180	1	1	AT1G13670	11	3	AT2G22900	4	9	AT3G13400	6	6	AT4G16720	2	9	AT5G14120	6	11
ATCG00220	4	1	AT1G13680	1	5	AT2G22910	1	6	AT3G13410	4	10	AT4G16730	6	3	AT5G14130	5	5
ATCG00350	1	1	AT1G13690	1	9	AT2G22920	6	2	AT3G13420	4	11	AT4G16740	6	3	AT5G14150	6	5
ATCG00360	1	1	AT1G13700	1	8	AT2G22930	6	3	AT3G13430	4	8	AT4G16745	4	9	AT5G14170	2	10
ATCG00420	1	1	AT1G13710	4	5	AT2G22940	13	1	AT3G13440	1	10	AT4G16750	5	4	AT5G14180	2	7
ATCG00430	1	1	AT1G13730	2	8	AT2G22950	4	6	AT3G13445	1	10	AT4G16760	2	10	AT5G14210	4	9
ATCG00440	1	1	AT1G13740	4	7	AT2G22960	6	1	AT3G13450	1	8	AT4G16770	1	5	AT5G14220	1	9
ATCG00510	6	1	AT1G13750	2	6	AT2G22970	6	4	AT3G13460	4	8	AT4G16780	4	6	AT5G14230	1	9
ATCG00520	1	1	AT1G13790	4	5	AT2G22980	6	5	AT3G13470	1	9	AT4G16790	6	3	AT5G14240	2	8
ATCG00530	1	1	AT1G13800	4	3	AT2G22990	6	5	AT3G13480	7	6	AT4G16800	1	6	AT5G14250	2	9
ATCG00560	1	1	AT1G13810	1	6	AT2G23030	4	5	AT3G13490	1	9	AT4G16820	6	3	AT5G14260	2	10
ATCG00570	1	1	AT1G13830	4	3	AT2G23040	13	4	AT3G13510	6	6	AT4G16830	4	8	AT5G14270	4	10
ATCG00580	1	1	AT1G13870	2	8	AT2G23050	4	3	AT3G13520	9	10	AT4G16840	11	6	AT5G14300	2	1
ATCG00590	13	1	AT1G13880	4	8	AT2G23060	4	5	AT3G13540	4	5	AT4G16845	2	9	AT5G14310	1	8
ATCG00600	1	1	AT1G13890	2	4	AT2G23070	2	10	AT3G13550	2	9	AT4G16850	7	9	AT5G14320	1	9
ATCG00640	1	1	AT1G13900	2	11	AT2G23080	2	11	AT3G13560	4	7	AT4G16860	8	6	AT5G14330	11	2
ATCG00650	1	1	AT1G13910	1	7	AT2G23090	2	11	AT3G13570	2	10	AT4G16880	9	5	AT5G14340	4	2
ATCG00660	1	1	AT1G13920	6	2	AT2G23110	6	2	AT3G13580	2	11	AT4G16890	8	5	AT5G14370	4	6
ATCG00680	1	1	AT1G13930	8	8	AT2G23120	9	10	AT3G13590	11	3	AT4G16900	8	3	AT5G14390	4	6
ATCG00690	4	1	AT1G13940	5	9	AT2G23130	13	8	AT3G13610	4	5	AT4G16920	8	5	AT5G14400	4	3
ATCG00700	1	1	AT1G13950	2	7	AT2G23150	2	8	AT3G13620	2	9	AT4G16930	9	1	AT5G14410	7	8
ATCG00710	1	1	AT1G13960	4	7	AT2G23160	11	4	AT3G13630	11	2	AT4G16950	8	10	AT5G14420	2	8
ATCG00740	1	1	AT1G13970	2	5	AT2G23170	5	6	AT3G13640	1	5	AT4G16970	1	7	AT5G14430	4	10
ATCG00750	1	1	AT1G13980	2	11	AT2G23180	6	5	AT3G13650	6	5	AT4G16990	9	4	AT5G14440	5	10
ATCG00810	1	1	AT1G13990	5	8	AT2G23200	6	5	AT3G13660	6	3	AT4G17000	6	6	AT5G14450	6	5
ATCG00820	1	1	AT1G14000	2	11	AT2G23210	6	3	AT3G13662	6	2	AT4G17010	6	9	AT5G14460	1	8
ATCG01010	1	1	AT1G14020	4	9	AT2G23230	6	1	AT3G13670	3	11	AT4G17020	2	7	AT5G14470	1	5
ATCG01020	8	1	AT1G14030	2	5	AT2G23240	6	3	AT3G13672	4	4	AT4G17030	5	5	AT5G14500	4	7
ATCG01040	1	1	AT1G14040	2	5	AT2G23250	6	1	AT3G13674	9	2	AT4G17040	1	9	AT5G14510	4	4
ATCG01070	1	1	AT1G14060	2	10	AT2G23260	6	5	AT3G13680	11	4	AT4G17060	8	7	AT5G14520	2	9
ATCG01080	1	1	AT1G14070	4	3	AT2G23270	9	6	AT3G13682	1	4	AT4G17070	2	7	AT5G14530	1	9
ATCG01090	1	1	AT1G14080	4	6	AT2G23290	2	10	AT3G13690	4	4	AT4G17080	1	5	AT5G14540	3	9
ATCG01110	1	1	AT1G14100	4	1	AT2G23300	4	5	AT3G13720	4	9	AT4G17090	3	6	AT5G14550	4	8
ATCG01120	1	1	AT1G14110	4	0	AT2G23310	2	10	AT3G13730	5	4	AT4G17140	2	10	AT5G14560	13	3
ATMG00010	13	1	AT1G14120	2	5	AT2G23320	4	8	AT3G13740	1	10	AT4G17150	1	4	AT5G14570	1	10
ATMG00050	13	1	AT1G14130	2	7	AT2G23340	4	10	AT3G13750	6	7	AT4G17160	2	5	AT5G14580	1	6
ATMG00070	1	1	AT1G14140	2	11	AT2G23350	2	11	AT3G13760	11	3	AT4G17170	2	10	AT5G14590	1	11
ATMG00110	6	1	AT1G14150	4	6	AT2G23360	4	4	AT3G13770	4	3	AT4G17180	4	9	AT5G14600	1	8
ATMG00130	13	1	AT1G14180	4	10	AT2G23380	2	11	AT3G13772	2	11	AT4G17190	1	9	AT5G14610	2	9
ATMG00580	1	1	AT1G14200	2	9	AT2G23390	1	10	AT3G13780	4	7	AT4G17200	11	0	AT5G14620	1	10
ATMG00630	13	1	AT1G14210	1	9	AT2G23400	1	0	AT3G13782	2	7	AT4G17215	6	4	AT5G14640	4	11
ATMG00670	11	1	AT1G14220	1	8	AT2G23410	1	5	AT3G13784	4	5	AT4G17220	4	4	AT5G14650	4	4
ATMG00680	13	1	AT1G14240	2	7	AT2G23420	1	7	AT3G13790	4	4	AT4G17230	4	8	AT5G14660	1	6
ATMG00690	11	1	AT1G14260	5	9	AT2G23430	11	4	AT3G13800	1	10	AT4G17240	5	5	AT5G14670	3	7
ATMG00710	2	1	AT1G14270	1	10	AT2G23440	9	3	AT3G13810	4	4	AT4G17245	6	5	AT5G14680	1	8
ATMG00720	13	1	AT1G14280	7	6	AT2G23450	4	8	AT3G13820	11	5	AT4G17250	7	4	AT5G14690	7	6
ATMG01020	11	1	AT1G14290	2	11	AT2G23460	2	10	AT3G13840	4	2	AT4G17260	1	9	AT5G14700	4	8
ATMG01100	13	1	AT1G14300	2	4	AT2G23470	2	8	AT3G13860	1	11	AT4G17270	2	10	AT5G14710	2	6
ATMG01130	8	1	AT1G14310	1	9	AT2G23510	5	2	AT3G13870	2	10	AT4G17280	4	5	AT5G14720	3	7
ATMG01200	12	1	AT1G14320	2	11	AT2G23530	2	4	AT3G13880	4	3	AT4G17300	1	11	AT5G14730	11	4
ATMG01220	10	1	AT1G14330	4	8	AT2G23540	4	6	AT3G13890	4	3	AT4G17310	8	5	AT5G14740	4	8
ATMG01260	13	1	AT1G14340	4	4	AT2G23550	4	4	AT3G13900	3	6	AT4G17330	4	10	AT5G14750	6	4
ATMG01350	13	1	AT1G14345	1	5	AT2G23560	6	5	AT3G13910	4	4	AT4G17340	4	6	AT5G14760	1	8
ATMG01370	13	1	AT1G14350	2	5	AT2G23570	6	1	AT3G13920	2	10	AT4G17350	4	10	AT5G14770	4	3
ATMG01400	13	1	AT1G14360	2	11	AT2G23580	4	3	AT3G13930	1	11	AT4G17360	1	7	AT5G14780	1	8
ATMG01410	6	1	AT1G14370	5	6	AT2G23610	6	5	AT3G13940	2	8	AT4G17370	1	8	AT5G14790	2	7
AT1G01150	4	2	AT1G14380	4	6	AT2G23620	6	7	AT3G13950	6	3	AT4G17380	1	6	AT5G14800	1	11
AT1G01660	6	2	AT1G14390	4	3	AT2G23630	5	1	AT3G13960	4	3	AT4G17390	2	10	AT5G14850	1	10
AT1G01700	4	2	AT1G14400	2	10	AT2G23640	4	7	AT3G13980	6	4	AT4G17410	2	9	AT5G14860	6	5
AT1G02250	6	2	AT1G14410	3	10	AT2G23660	4	7	AT3G14000	4	5	AT4G17420	1	10	AT5G14870	4	6
AT1G02540	11	2	AT1G14420	6	6	AT2G23670	7	7	AT3G14010	2	11	AT4G17430	4	6	AT5G14880	4	7
AT1G02550	6	2	AT1G14430	1	4	AT2G23680	4	6	AT3G14020	4	9	AT4G17460	4	7	AT5G14890	4	6
AT1G03510	6	2	AT1G14440	4	4	AT2G23690	6	9	AT3G14030	11	1	AT4G17470	2	7	AT5G14900	2	2
AT1G04150	6	2	AT1G14450	4	11	AT2G23700	6	7	AT3G14050	1	8	AT4G17480	2	11	AT5G14910	4	8
AT1G04180	4	2	AT1G14460	1	7	AT2G23740	2	8	AT3G14060	8	5	AT4G17483	2	10	AT5G14920	5	6
AT1G05280	4	2	AT1G14470	4	3	AT2G23760	5	4	AT3G14067	4	9	AT4G17486	4	10	AT5G14930	5	3
AT1G05700	6	2	AT1G14480	7	6	AT2G23770	4	2	AT3G14070	2	8	AT4G17490	5	7	AT5G14940	4	6
AT1G07025	2	2	AT1G14490	9	8	AT2G23780	2	9	AT3G14075	2	9	AT4G17500	4	7	AT5G14950	2	6
AT1G07500	13	2	AT1G14510	4	11	AT2G23800	1	3	AT3G14080	2	11	AT4G17505	6	3	AT5G14960	2	4
AT1G07560	6	2	AT1G14530	2	11	AT2G23810	4	11	AT3G14090	6	8	AT4G17510	2	10	AT5G14970	1	8
AT1G07680	11	2	AT1G14540	5	3	AT2G23830	4	1	AT3G14100	2	7	AT4G17520	4	9	AT5G14980	4	4
AT1G08065	5	2	AT1G14550	5	1	AT2G23840	1	6	AT3G14110	3	7	AT4G17530	2	10	AT5G14990	4	2
AT1G08135	7	2	AT1G14560	2	8	AT2G23890	1	6	AT3G14120	2	10	AT4G17540	6	8	AT5G15010	6	5
AT1G08670	2	2	AT1G14570	2	10	AT2G23900	4	7	AT3G14160	1	7	AT4G17550	2	8	AT5G15020	2	9
AT1G09030	6	2	AT1G14580	4	6	AT2G23910	4	5	AT3G14180	4	6	AT4G17560	1	8	AT5G15050	4	10
AT1G09360	9	2	AT1G14610	1	10	AT2G23920	13	0	AT3G14190	8	11	AT4G17570	3	7	AT5G15060	6	1
AT1G09720	5	2	AT1G14620	2	8	AT2G23930	2	10	AT3G14200	1	8	AT4G17580	2	5	AT5G15070	2	8
AT1G11160	1	2	AT1G14640	2	4	AT2G23940	2	10	AT3G14205	2	7	AT4G17585	6	1	AT5G15090	2	10
AT1G11470	11	2	AT1G14650	2	6	AT2G23945	6	4	AT3G14210	4	5	AT4G17590	2	1	AT5G15100	4	4
AT1G11610	6	2	AT1G14660	1	5	AT2G23950	4	5	AT3G14220	4	10	AT4G17600	3	8	AT5G15110	6	7
AT1G11690	4	2	AT1G14670	2	9	AT2G23960	1	2	AT3G14225	4	3	AT4G17610	1	8	AT5G15120	4	9
AT1G12040	4	2	AT1G14680	4	4	AT2G23970	1	5	AT3G14230	4	6	AT4G17615	4	11	AT5G15130	4	3
AT1G12280	6	2	AT1G14685	4	8	AT2G23980	4	7	AT3G14240	4	6	AT4G17620	2	9	AT5G15140	1	5
AT1G12290	7	2	AT1G14687	4	3	AT2G23990	6	5	AT3G14250	4	2	AT4G17640	2	10	AT5G15150	4	3
AT1G12700	7	2	AT1G14700	1	6	AT2G24000	4	2	AT3G14270	2	11	AT4G17650	1	10	AT5G15160	6	4
AT1G12940	2	2	AT1G14710	2	6	AT2G24010	4	4	AT3G14280	6	6	AT4G17660	4	3	AT5G15170	2	6
AT1G13400	4	2	AT1G14720	4	9	AT2G24020	1	9	AT3G14290	1	9	AT4G17670	6	6	AT5G15180	5	3
AT1G13590	11	2	AT1G14730	2	5	AT2G24040	2	5	AT3G14300	6	0	AT4G17690	5	3	AT5G15190	11	6
AT1G13630	4	2	AT1G14740	4	5	AT2G24050	2	10	AT3G14310	6	8	AT4G17695	4	3	AT5G15200	1	11
AT1G13920	6	2	AT1G14750	2	3	AT2G24060	1	8	AT3G14320	4	1	AT4G17710	4	7	AT5G15210	4	5
AT1G14800	6	2	AT1G14760	6	6	AT2G24070	4	3	AT3G14330	4	4	AT4G17720	4	8	AT5G15230	5	11
AT1G14960	8	2	AT1G14770	6	6	AT2G24080	7	3	AT3G14340	13	6	AT4G17730	2	10	AT5G15240	4	7
AT1G15590	4	2	AT1G14780	4	5	AT2G24090	1	7	AT3G14350	4	6	AT4G17740	1	10	AT5G15250	1	5
AT1G16160	7	2	AT1G14790	2	5	AT2G24100	4	8	AT3G14360	4	11	AT4G17750	3	10	AT5G15280	5	5
AT1G16480	4	2	AT1G14800	6	2	AT2G24120	1	8	AT3G14370	4	4	AT4G17760	2	6	AT5G15290	6	4
AT1G17010	6	2	AT1G14810	1	9	AT2G24130	6	1	AT3G14380	6	6	AT4G17770	4	8	AT5G15300	6	5
AT1G17800	4	2	AT1G14820	2	8	AT2G24140	6	3	AT3G14395	11	4	AT4G17785	4	5	AT5G15310	4	5
AT1G19250	1	2	AT1G14830	2	10	AT2G24150	2	11	AT3G14400	2	8	AT4G17790	1	9	AT5G15320	5	10
AT1G19630	5	2	AT1G14840	4	5	AT2G24170	2	10	AT3G14410	2	11	AT4G17800	4	5	AT5G15330	2	10
AT1G20150	5	2	AT1G14850	2	9	AT2G24180	6	5	AT3G14430	4	9	AT4G17810	4	4	AT5G15340	4	4
AT1G20290	6	2	AT1G14890	6	6	AT2G24190	6	6	AT3G14440	4	5	AT4G17830	1	9	AT5G15350	4	9
AT1G20400	6	2	AT1G14900	6	5	AT2G24200	1	11	AT3G14450	2	6	AT4G17840	4	10	AT5G15360	12	8
AT1G20500	4	2	AT1G14910	6	10	AT2G24210	6	6	AT3G14460	8	2	AT4G17860	6	6	AT5G15380	1	6
AT1G20530	4	2	AT1G14920	4	7	AT2G24220	5	6	AT3G14470	8	4	AT4G17870	4	8	AT5G15390	1	9
AT1G20680	4	2	AT1G14930	8	4	AT2G24230	4	5	AT3G14480	13	0	AT4G17880	4	5	AT5G15400	2	8
AT1G20730	1	2	AT1G14940	8	3	AT2G24240	2	10	AT3G14490	8	1	AT4G17890	2	7	AT5G15410	4	8
AT1G20750	2	2	AT1G14950	8	4	AT2G24250	7	10	AT3G14510	1	0	AT4G17895	2	9	AT5G15420	13	3
AT1G21230	6	2	AT1G14960	8	2	AT2G24255	11	3	AT3G14520	8	2	AT4G17930	13	0	AT5G15440	4	8
AT1G21320	2	2	AT1G14970	4	7	AT2G24260	4	7	AT3G14560	11	5	AT4G17940	5	10	AT5G15450	1	9
AT1G21950	11	2	AT1G14980	1	11	AT2G24270	1	10	AT3G14570	6	10	AT4G17950	4	8	AT5G15460	4	11
AT1G22080	9	2	AT1G14990	4	8	AT2G24280	2	6	AT3G14580	4	4	AT4G17960	4	5	AT5G15470	4	7
AT1G22670	2	2	AT1G15000	1	6	AT2G24290	5	5	AT3G14595	4	9	AT4G17970	6	5	AT5G15480	9	3
AT1G23450	4	2	AT1G15010	4	9	AT2G24300	4	4	AT3G14600	2	11	AT4G17980	4	5	AT5G15490	1	9
AT1G23520	4	2	AT1G15020	2	11	AT2G24310	11	6	AT3G14610	6	8	AT4G17990	11	3	AT5G15510	4	6
AT1G23670	4	2	AT1G15040	1	9	AT2G24320	4	7	AT3G14620	6	8	AT4G18000	13	5	AT5G15520	2	10
AT1G23700	2	2	AT1G15050	5	6	AT2G24330	2	8	AT3G14630	6	4	AT4G18010	4	5	AT5G15530	1	10
AT1G24420	8	2	AT1G15060	1	7	AT2G24340	8	0	AT3G14640	6	2	AT4G18020	3	10	AT5G15540	2	7
AT1G25250	4	2	AT1G15080	4	6	AT2G24360	4	11	AT3G14650	6	5	AT4G18030	4	10	AT5G15550	1	7
AT1G25410	1	2	AT1G15100	2	7	AT2G24370	6	5	AT3G14660	6	5	AT4G18040	2	11	AT5G15560	11	0
AT1G26420	7	2	AT1G15110	2	8	AT2G24390	1	5	AT3G14670	13	4	AT4G18050	4	9	AT5G15570	2	8
AT1G26530	2	2	AT1G15120	2	11	AT2G24400	4	3	AT3G14680	6	4	AT4G18060	2	8	AT5G15580	6	6
AT1G26710	11	2	AT1G15130	2	8	AT2G24410	2	0	AT3G14690	6	7	AT4G18070	9	7	AT5G15600	4	9
AT1G27940	4	2	AT1G15140	1	10	AT2G24420	4	8	AT3G14700	6	4	AT4G18080	11	3	AT5G15610	2	11
AT1G28590	6	2	AT1G15170	4	6	AT2G24430	4	9	AT3G14710	7	4	AT4G18090	11	2	AT5G15630	4	8
AT1G28640	6	2	AT1G15180	4	4	AT2G24440	2	6	AT3G14720	4	9	AT4G18130	1	9	AT5G15640	2	11
AT1G29080	6	2	AT1G15190	9	5	AT2G24450	4	5	AT3G14730	4	6	AT4G18140	2	6	AT5G15680	2	10
AT1G29110	6	2	AT1G15200	2	9	AT2G24460	11	5	AT3G14740	2	9	AT4G18160	1	8	AT5G15700	1	10
AT1G29180	11	2	AT1G15210	4	6	AT2G24490	2	10	AT3G14750	4	10	AT4G18170	4	3	AT5G15710	4	10
AT1G30140	6	2	AT1G15220	1	7	AT2G24500	2	11	AT3G14760	5	5	AT4G18180	6	2	AT5G15720	4	5
AT1G30990	8	2	AT1G15230	6	6	AT2G24520	4	5	AT3G14770	6	6	AT4G18230	1	9	AT5G15725	11	2
AT1G31370	11	2	AT1G15250	2	9	AT2G24530	4	7	AT3G14780	4	3	AT4G18240	1	8	AT5G15730	4	6
AT1G31380	11	2	AT1G15260	7	4	AT2G24540	4	9	AT3G14790	2	11	AT4G18250	6	2	AT5G15740	4	6
AT1G31400	8	2	AT1G15270	6	9	AT2G24550	6	8	AT3G14820	6	2	AT4G18260	2	5	AT5G15750	1	7
AT1G31630	6	2	AT1G15280	6	9	AT2G24560	6	2	AT3G14840	6	11	AT4G18270	1	11	AT5G15760	1	7
AT1G31670	1	2	AT1G15290	2	4	AT2G24570	4	4	AT3G14850	6	9	AT4G18280	11	6	AT5G15770	1	5
AT1G32300	1	2	AT1G15310	1	10	AT2G24580	1	6	AT3G14860	2	6	AT4G18290	4	4	AT5G15780	6	4
AT1G32570	13	2	AT1G15320	6	3	AT2G24590	2	9	AT3G14880	6	2	AT4G18300	1	6	AT5G15790	3	5
AT1G32600	7	2	AT1G15330	2	6	AT2G24600	1	5	AT3G14890	2	10	AT4G18330	1	4	AT5G15800	6	8
AT1G32770	5	2	AT1G15340	4	5	AT2G24610	5	4	AT3G14900	4	5	AT4G18340	4	6	AT5G15810	1	11
AT1G33220	4	2	AT1G15350	4	11	AT2G24620	6	3	AT3G14910	2	9	AT4G18350	4	7	AT5G15830	4	3
AT1G33280	5	2	AT1G15360	4	7	AT2G24630	4	6	AT3G14920	1	7	AT4G18360	2	8	AT5G15840	4	4
AT1G33540	6	2	AT1G15370	3	9	AT2G24640	2	10	AT3G14930	1	8	AT4G18370	1	9	AT5G15850	3	10
AT1G33750	7	2	AT1G15380	1	10	AT2G24762	6	5	AT3G14940	1	9	AT4G18375	4	6	AT5G15860	1	8
AT1G33830	2	2	AT1G15390	1	10	AT2G24765	2	10	AT3G14950	1	3	AT4G18390	4	6	AT5G15870	1	9
AT1G33880	2	2	AT1G15400	6	6	AT2G24790	3	9	AT3G14960	4	11	AT4G18395	9	6	AT5G15880	4	11
AT1G33910	2	2	AT1G15410	1	10	AT2G24800	5	4	AT3G14980	4	9	AT4G18400	6	10	AT5G15890	5	3
AT1G33930	2	2	AT1G15420	2	10	AT2G24810	7	6	AT3G14990	1	6	AT4G18425	5	5	AT5G15900	5	2
AT1G33950	2	2	AT1G15430	4	11	AT2G24820	1	8	AT3G15000	6	10	AT4G18430	2	5	AT5G15910	1	10
AT1G34510	4	2	AT1G15440	1	9	AT2G24830	2	9	AT3G15010	2	10	AT4G18450	4	2	AT5G15920	1	7
AT1G34575	7	2	AT1G15460	2	7	AT2G24840	6	4	AT3G15020	2	10	AT4G18460	1	3	AT5G15930	2	11
AT1G34650	4	2	AT1G15470	1	11	AT2G24850	2	8	AT3G15030	4	5	AT4G18465	2	8	AT5G15940	1	5
AT1G35500	12	2	AT1G15480	4	5	AT2G24860	3	8	AT3G15040	4	10	AT4G18470	5	3	AT5G15950	2	4
AT1G35610	11	2	AT1G15490	1	10	AT2G24880	8	0	AT3G15050	4	3	AT4G18480	1	9	AT5G15980	4	9
AT1G35660	2	2	AT1G15510	4	6	AT2G24950	6	2	AT3G15060	2	6	AT4G18490	6	3	AT5G16000	4	5
AT1G35880	11	2	AT1G15520	4	7	AT2G24960	6	8	AT3G15070	4	7	AT4G18500	13	2	AT5G16010	1	8
AT1G36640	12	2	AT1G15530	6	7	AT2G24970	3	5	AT3G15080	2	6	AT4G18510	11	3	AT5G16030	7	8
AT1G37000	12	2	AT1G15550	4	7	AT2G25000	4	5	AT3G15090	1	8	AT4G18520	4	9	AT5G16040	1	9
AT1G37140	2	2	AT1G15570	3	8	AT2G25010	6	9	AT3G15095	6	6	AT4G18530	4	8	AT5G16050	3	11
AT1G43760	2	2	AT1G15580	6	6	AT2G25060	6	9	AT3G15110	3	7	AT4G18540	1	3	AT5G16060	2	9
AT1G43980	4	2	AT1G15590	4	2	AT2G25070	2	7	AT3G15120	1	8	AT4G18550	6	8	AT5G16070	1	11
AT1G44090	4	2	AT1G15600	4	4	AT2G25080	1	10	AT3G15130	4	1	AT4G18570	4	5	AT5G16080	5	6
AT1G44130	4	2	AT1G15640	6	9	AT2G25090	4	5	AT3G15140	1	5	AT4G18580	11	11	AT5G16100	6	4
AT1G44478	11	2	AT1G15660	3	10	AT2G25100	1	8	AT3G15150	2	8	AT4G18590	3	6	AT5G16110	6	8
AT1G47220	3	2	AT1G15670	4	6	AT2G25110	1	11	AT3G15160	2	10	AT4G18593	2	8	AT5G16120	4	9
AT1G47370	9	2	AT1G15690	1	11	AT2G25140	1	9	AT3G15170	4	3	AT4G18600	2	10	AT5G16130	2	10
AT1G47620	6	2	AT1G15700	1	7	AT2G25150	5	4	AT3G15180	2	9	AT4G18610	5	3	AT5G16140	1	6
AT1G47770	12	2	AT1G15710	1	6	AT2G25160	7	5	AT3G15190	3	10	AT4G18630	9	5	AT5G16150	1	11
AT1G47810	9	2	AT1G15720	3	9	AT2G25170	2	9	AT3G15200	6	2	AT4G18640	4	8	AT5G16160	8	5
AT1G48010	9	2	AT1G15730	1	9	AT2G25180	3	9	AT3G15210	4	11	AT4G18650	6	3	AT5G16180	4	3
AT1G48070	11	2	AT1G15740	1	8	AT2G25190	4	8	AT3G15220	2	11	AT4G18670	4	5	AT5G16190	4	4
AT1G48220	4	2	AT1G15750	4	7	AT2G25200	4	8	AT3G15240	4	4	AT4G18700	6	9	AT5G16200	7	8
AT1G48390	10	2	AT1G15780	4	9	AT2G25210	2	10	AT3G15250	9	3	AT4G18710	4	9	AT5G16210	2	9
AT1G48820	8	2	AT1G15790	4	6	AT2G25220	4	2	AT3G15260	4	11	AT4G18720	2	3	AT5G16220	6	8
AT1G48910	6	2	AT1G15810	4	11	AT2G25230	2	2	AT3G15270	6	4	AT4G18740	7	6	AT5G16230	1	7
AT1G48940	5	2	AT1G15820	3	9	AT2G25240	1	3	AT3G15280	9	6	AT4G18750	4	6	AT5G16240	1	8
AT1G49220	4	2	AT1G15830	12	7	AT2G25250	9	7	AT3G15290	1	10	AT4G18770	2	5	AT5G16250	6	7
AT1G49260	7	2	AT1G15850	1	0	AT2G25270	4	6	AT3G15300	4	6	AT4G18780	4	9	AT5G16260	2	10
AT1G49390	6	2	AT1G15860	2	9	AT2G25280	1	9	AT3G15350	4	8	AT4G18790	2	5	AT5G16270	2	7
AT1G49830	5	2	AT1G15870	2	6	AT2G25300	4	11	AT3G15351	4	9	AT4G18800	2	9	AT5G16280	2	10
AT1G50180	6	2	AT1G15880	2	11	AT2G25310	2	10	AT3G15352	2	6	AT4G18810	1	7	AT5G16290	1	8
AT1G50530	11	2	AT1G15890	7	3	AT2G25340	2	0	AT3G15353	6	5	AT4G18820	1	10	AT5G16300	2	10
AT1G51190	4	2	AT1G15900	6	4	AT2G25350	3	3	AT3G15355	3	7	AT4G18840	6	3	AT5G16310	2	6
AT1G51300	1	2	AT1G15920	2	10	AT2G25355	1	7	AT3G15357	11	4	AT4G18850	13	0	AT5G16320	4	9
AT1G51490	6	2	AT1G15930	2	10	AT2G25360	4	2	AT3G15360	1	9	AT4G18860	12	2	AT5G16380	6	9
AT1G51830	6	2	AT1G15940	2	7	AT2G25370	3	2	AT3G15370	5	5	AT4G18870	4	3	AT5G16390	1	10
AT1G52060	4	2	AT1G15950	4	8	AT2G25420	4	7	AT3G15380	2	8	AT4G18880	4	8	AT5G16400	2	8
AT1G52660	7	2	AT1G15960	1	5	AT2G25430	4	10	AT3G15390	4	4	AT4G18890	4	7	AT5G16420	5	10
AT1G52800	6	2	AT1G15980	1	6	AT2G25440	7	2	AT3G15400	11	9	AT4G18910	1	10	AT5G16430	11	0
AT1G52810	6	2	AT1G15990	4	5	AT2G25450	6	8	AT3G15410	1	7	AT4G18920	1	4	AT5G16440	2	4
AT1G52950	9	2	AT1G16000	6	10	AT2G25460	4	5	AT3G15420	4	6	AT4G18930	1	6	AT5G16450	1	8
AT1G53010	2	2	AT1G16010	4	10	AT2G25470	6	3	AT3G15430	1	10	AT4G18950	2	7	AT5G16460	2	1
AT1G53820	4	2	AT1G16020	2	10	AT2G25490	2	10	AT3G15440	11	1	AT4G18960	5	5	AT5G16470	3	11
AT1G53885	6	2	AT1G16030	2	9	AT2G25500	1	2	AT3G15450	4	10	AT4G18970	6	7	AT5G16480	2	8
AT1G53950	2	2	AT1G16040	2	9	AT2G25510	13	6	AT3G15460	2	10	AT4G18975	4	8	AT5G16490	6	5
AT1G54230	6	2	AT1G16060	6	6	AT2G25520	2	10	AT3G15470	4	10	AT4G18980	4	4	AT5G16500	4	4
AT1G54970	7	2	AT1G16070	2	3	AT2G25530	1	7	AT3G15480	4	10	AT4G18990	4	5	AT5G16510	1	11
AT1G55060	3	2	AT1G16080	2	10	AT2G25540	4	9	AT3G15490	4	4	AT4G19000	2	3	AT5G16520	6	7
AT1G55390	11	2	AT1G16090	6	3	AT2G25560	4	11	AT3G15500	4	9	AT4G19010	4	8	AT5G16530	4	5
AT1G56030	2	2	AT1G16130	6	3	AT2G25565	11	4	AT3G15510	4	10	AT4G19030	1	5	AT5G16540	4	10
AT1G57630	11	2	AT1G16150	6	3	AT2G25570	1	10	AT3G15520	1	7	AT4G19040	4	11	AT5G16550	6	10
AT1G57850	9	2	AT1G16160	7	2	AT2G25580	4	5	AT3G15530	1	10	AT4G19070	4	10	AT5G16560	4	4
AT1G57906	8	2	AT1G16170	5	10	AT2G25590	6	9	AT3G15540	6	9	AT4G19095	13	4	AT5G16570	2	6
AT1G58300	1	2	AT1G16180	2	10	AT2G25600	4	5	AT3G15550	4	3	AT4G19100	1	6	AT5G16590	4	7
AT1G59630	11	2	AT1G16190	2	7	AT2G25610	2	11	AT3G15570	4	6	AT4G19110	2	4	AT5G16600	4	3
AT1G59725	2	2	AT1G16210	2	9	AT2G25620	3	7	AT3G15580	2	10	AT4G19120	4	11	AT5G16610	4	9
AT1G59790	2	2	AT1G16220	4	3	AT2G25625	6	6	AT3G15590	4	11	AT4G19130	2	9	AT5G16620	2	8
AT1G59800	2	2	AT1G16240	1	10	AT2G25630	5	4	AT3G15605	6	6	AT4G19140	4	9	AT5G16630	2	10
AT1G60280	11	2	AT1G16260	6	5	AT2G25640	2	10	AT3G15610	1	10	AT4G19150	1	5	AT5G16640	5	5
AT1G60350	4	2	AT1G16280	2	5	AT2G25650	6	5	AT3G15620	1	7	AT4G19160	1	8	AT5G16650	1	6
AT1G60380	6	2	AT1G16290	4	6	AT2G25660	1	7	AT3G15630	6	10	AT4G19170	4	6	AT5G16660	3	10
AT1G60500	2	2	AT1G16310	2	8	AT2G25670	6	10	AT3G15640	2	11	AT4G19185	4	9	AT5G16680	2	9
AT1G60750	4	2	AT1G16330	2	9	AT2G25680	1	6	AT3G15650	1	4	AT4G19210	1	9	AT5G16690	2	6
AT1G61430	7	2	AT1G16340	1	6	AT2G25690	6	7	AT3G15660	1	10	AT4G19220	4	5	AT5G16710	1	8
AT1G61440	6	2	AT1G16350	1	8	AT2G25710	1	6	AT3G15670	6	4	AT4G19230	4	8	AT5G16715	1	9
AT1G61450	6	2	AT1G16360	2	6	AT2G25720	4	9	AT3G15680	2	6	AT4G19240	12	5	AT5G16720	4	3
AT1G61460	6	2	AT1G16370	2	8	AT2G25730	2	11	AT3G15690	1	10	AT4G19350	6	11	AT5G16730	6	5
AT1G61710	11	2	AT1G16380	4	4	AT2G25735	9	3	AT3G15710	2	11	AT4G19370	5	3	AT5G16750	1	7
AT1G61760	6	2	AT1G16390	2	5	AT2G25740	1	7	AT3G15720	5	5	AT4G19380	1	8	AT5G16760	2	10
AT1G61950	4	2	AT1G16420	2	4	AT2G25760	3	6	AT3G15730	4	10	AT4G19390	1	6	AT5G16770	4	5
AT1G62320	5	2	AT1G16440	4	5	AT2G25780	4	2	AT3G15740	2	6	AT4G19400	5	10	AT5G16780	2	10
AT1G62440	4	2	AT1G16460	1	8	AT2G25790	4	8	AT3G15760	7	7	AT4G19410	6	10	AT5G16790	2	4
AT1G62490	8	2	AT1G16470	1	9	AT2G25800	3	7	AT3G15770	4	4	AT4G19420	6	7	AT5G16800	1	10
AT1G62670	5	2	AT1G16480	4	2	AT2G25810	5	6	AT3G15780	11	10	AT4G19430	9	4	AT5G16810	2	9
AT1G62700	5	2	AT1G16490	4	4	AT2G25820	4	5	AT3G15790	4	6	AT4G19440	4	5	AT5G16820	4	9
AT1G62910	4	2	AT1G16500	6	10	AT2G25830	1	8	AT3G15800	4	7	AT4G19450	6	8	AT5G16830	2	11
AT1G63070	5	2	AT1G16510	4	10	AT2G25840	1	11	AT3G15810	6	7	AT4G19460	1	5	AT5G16840	4	11
AT1G63280	1	2	AT1G16520	2	9	AT2G25850	2	8	AT3G15840	4	7	AT4G19470	9	0	AT5G16850	2	4
AT1G63950	8	2	AT1G16530	4	7	AT2G25870	1	9	AT3G15850	1	10	AT4G19480	13	1	AT5G16860	4	3
AT1G64020	6	2	AT1G16540	1	5	AT2G25880	2	9	AT3G15860	11	5	AT4G19500	9	6	AT5G16870	1	4
AT1G64220	4	2	AT1G16560	2	7	AT2G25890	4	6	AT3G15870	1	3	AT4G19510	8	5	AT5G16880	2	10
AT1G64940	6	2	AT1G16570	1	10	AT2G25900	3	9	AT3G15880	4	11	AT4G19530	8	4	AT5G16900	6	4
AT1G65110	3	2	AT1G16590	2	6	AT2G25910	1	9	AT3G15890	4	5	AT4G19540	1	10	AT5G16910	4	9
AT1G65350	2	2	AT1G16610	2	10	AT2G25920	4	10	AT3G15900	6	11	AT4G19570	4	3	AT5G16920	6	2
AT1G65570	6	2	AT1G16640	6	3	AT2G25930	4	7	AT3G15910	11	3	AT4G19580	4	1	AT5G16930	1	5
AT1G65850	9	2	AT1G16650	1	7	AT2G25940	1	8	AT3G15930	4	2	AT4G19600	2	10	AT5G16940	1	5
AT1G65870	6	2	AT1G16670	6	8	AT2G25950	2	10	AT3G15940	1	7	AT4G19610	2	5	AT5G16950	4	8
AT1G65880	1	2	AT1G16680	1	5	AT2G25970	2	9	AT3G15950	11	5	AT4G19620	11	1	AT5G16960	6	6
AT1G65990	6	2	AT1G16690	2	11	AT2G25980	6	4	AT3G15970	2	11	AT4G19640	2	11	AT5G16970	6	9
AT1G66110	11	2	AT1G16705	7	7	AT2G26000	2	6	AT3G15980	2	11	AT4G19650	4	4	AT5G16980	6	4
AT1G66450	11	2	AT1G16710	2	6	AT2G26040	4	8	AT3G15990	4	8	AT4G19660	4	9	AT5G16990	6	8
AT1G66550	5	2	AT1G16720	1	8	AT2G26050	4	3	AT3G16000	4	7	AT4G19670	3	8	AT5G17010	1	11
AT1G66810	2	2	AT1G16730	9	4	AT2G26060	1	9	AT3G16010	2	8	AT4G19680	4	3	AT5G17020	2	7
AT1G66930	6	2	AT1G16740	1	8	AT2G26070	2	11	AT3G16020	11	2	AT4G19690	4	3	AT5G17030	5	4
AT1G67040	4	2	AT1G16750	6	10	AT2G26080	1	9	AT3G16040	11	5	AT4G19710	1	9	AT5G17040	5	3
AT1G67220	2	2	AT1G16760	6	3	AT2G26110	6	9	AT3G16050	1	10	AT4G19720	2	2	AT5G17050	5	8
AT1G67990	1	2	AT1G16770	1	6	AT2G26120	13	3	AT3G16060	2	5	AT4G19730	2	1	AT5G17060	2	7
AT1G68480	4	2	AT1G16780	1	5	AT2G26135	4	0	AT3G16080	2	10	AT4G19740	1	2	AT5G17070	2	7
AT1G68930	4	2	AT1G16790	4	7	AT2G26140	1	8	AT3G16090	2	7	AT4G19810	2	5	AT5G17080	2	1
AT1G68940	4	2	AT1G16800	1	3	AT2G26150	4	5	AT3G16100	2	10	AT4G19820	2	3	AT5G17130	11	1
AT1G69190	1	2	AT1G16810	2	10	AT2G26160	7	3	AT3G16110	2	8	AT4G19830	1	10	AT5G17140	2	0
AT1G69350	4	2	AT1G16820	4	3	AT2G26170	1	6	AT3G16120	2	4	AT4G19840	6	4	AT5G17150	11	2
AT1G69990	4	2	AT1G16830	4	5	AT2G26180	4	9	AT3G16130	4	5	AT4G19850	5	4	AT5G17160	4	6
AT1G70110	6	2	AT1G16840	6	7	AT2G26190	6	9	AT3G16140	3	10	AT4G19860	1	10	AT5G17170	3	7
AT1G70130	6	2	AT1G16850	9	4	AT2G26200	2	7	AT3G16150	1	11	AT4G19865	8	8	AT5G17180	11	1
AT1G70250	6	2	AT1G16860	4	4	AT2G26210	1	10	AT3G16160	2	4	AT4G19880	1	10	AT5G17190	4	9
AT1G71390	8	2	AT1G16870	2	11	AT2G26230	1	10	AT3G16170	1	7	AT4G19900	4	4	AT5G17200	5	1
AT1G72080	12	2	AT1G16880	3	8	AT2G26240	1	10	AT3G16175	1	4	AT4G19910	9	0	AT5G17210	4	10
AT1G72290	8	2	AT1G16900	2	10	AT2G26250	4	11	AT3G16180	5	9	AT4G19940	9	1	AT5G17220	1	4
AT1G72850	8	2	AT1G16910	5	3	AT2G26260	1	5	AT3G16190	1	8	AT4G19960	4	9	AT5G17230	1	8
AT1G73290	6	2	AT1G16920	2	11	AT2G26280	2	7	AT3G16200	1	9	AT4G19980	8	1	AT5G17240	2	6
AT1G73780	6	2	AT1G16940	8	4	AT2G26290	4	4	AT3G16220	2	5	AT4G19985	1	9	AT5G17250	1	8
AT1G74110	4	2	AT1G16950	8	3	AT2G26300	2	4	AT3G16230	2	9	AT4G20000	8	3	AT5G17260	4	3
AT1G74180	6	2	AT1G16970	2	9	AT2G26320	6	1	AT3G16240	4	11	AT4G20010	3	11	AT5G17270	1	4
AT1G74810	2	2	AT1G16980	1	3	AT2G26330	4	10	AT3G16250	1	4	AT4G20020	6	9	AT5G17280	6	8
AT1G74820	4	2	AT1G17000	1	0	AT2G26340	3	10	AT3G16260	1	9	AT4G20030	1	4	AT5G17290	2	11
AT1G75470	6	2	AT1G17010	6	2	AT2G26350	2	9	AT3G16270	2	7	AT4G20050	2	7	AT5G17300	2	7
AT1G75910	6	2	AT1G17020	6	8	AT2G26360	2	7	AT3G16280	5	4	AT4G20060	2	6	AT5G17310	1	10
AT1G75930	6	2	AT1G17040	4	10	AT2G26380	4	2	AT3G16290	1	9	AT4G20070	1	9	AT5G17320	4	3
AT1G76220	7	2	AT1G17050	1	5	AT2G26390	1	4	AT3G16310	2	9	AT4G20080	5	2	AT5G17330	1	6
AT1G76420	4	2	AT1G17060	6	3	AT2G26400	2	8	AT3G16320	2	7	AT4G20090	4	3	AT5G17340	7	3
AT1G76910	13	2	AT1G17070	2	10	AT2G26410	4	4	AT3G16330	6	7	AT4G20100	2	2	AT5G17350	6	4
AT1G77010	4	2	AT1G17080	4	9	AT2G26420	5	3	AT3G16340	4	5	AT4G20110	2	6	AT5G17360	7	5
AT1G77700	4	2	AT1G17090	11	4	AT2G26430	2	10	AT3G16350	3	8	AT4G20130	3	4	AT5G17370	2	7
AT1G77780	4	2	AT1G17100	1	10	AT2G26440	6	7	AT3G16360	3	2	AT4G20140	4	6	AT5G17380	1	10
AT1G77830	9	2	AT1G17110	2	6	AT2G26450	6	7	AT3G16370	4	10	AT4G20150	2	11	AT5G17400	2	9
AT1G78160	4	2	AT1G17120	1	11	AT2G26460	2	11	AT3G16380	2	5	AT4G20160	6	3	AT5G17410	2	9
AT1G78220	6	2	AT1G17130	2	10	AT2G26470	1	7	AT3G16440	6	5	AT4G20170	4	7	AT5G17420	4	7
AT1G78360	6	2	AT1G17140	6	6	AT2G26480	6	5	AT3G16450	6	5	AT4G20200	7	0	AT5G17430	4	3
AT1G78500	4	2	AT1G17145	2	8	AT2G26490	4	6	AT3G16460	6	5	AT4G20210	7	2	AT5G17440	2	5
AT1G78840	7	2	AT1G17150	6	1	AT2G26500	4	10	AT3G16470	6	8	AT4G20220	13	0	AT5G17450	6	5
AT1G80090	2	2	AT1G17160	1	10	AT2G26510	4	9	AT3G16480	1	7	AT4G20230	7	5	AT5G17460	5	5
AT1G80580	4	2	AT1G17170	6	5	AT2G26520	7	4	AT3G16490	6	4	AT4G20235	6	1	AT5G17470	2	3
AT2G01800	6	2	AT1G17180	6	4	AT2G26530	7	5	AT3G16500	6	7	AT4G20250	13	0	AT5G17480	2	3
AT2G02300	6	2	AT1G17190	6	6	AT2G26540	1	10	AT3G16520	6	7	AT4G20260	6	7	AT5G17490	4	5
AT2G02310	6	2	AT1G17200	4	8	AT2G26550	2	3	AT3G16530	6	5	AT4G20270	4	5	AT5G17510	4	5
AT2G02340	6	2	AT1G17210	2	9	AT2G26560	6	4	AT3G16540	1	1	AT4G20280	2	6	AT5G17520	1	10
AT2G02520	6	2	AT1G17220	1	8	AT2G26570	6	7	AT3G16550	1	1	AT4G20290	13	4	AT5G17530	1	7
AT2G02580	6	2	AT1G17230	4	5	AT2G26580	6	3	AT3G16560	4	8	AT4G20300	4	10	AT5G17540	6	5
AT2G02620	11	2	AT1G17240	6	4	AT2G26590	2	10	AT3G16570	6	6	AT4G20310	1	10	AT5G17560	1	9
AT2G02660	11	2	AT1G17250	6	6	AT2G26600	4	8	AT3G16580	11	6	AT4G20320	2	5	AT5G17570	1	7
AT2G02680	11	2	AT1G17260	4	4	AT2G26620	6	1	AT3G16600	2	1	AT4G20330	2	11	AT5G17580	4	4
AT2G03320	11	2	AT1G17300	11	3	AT2G26640	4	7	AT3G16610	4	5	AT4G20350	1	7	AT5G17600	4	6
AT2G03370	4	2	AT1G17310	4	5	AT2G26650	4	5	AT3G16620	3	10	AT4G20360	1	11	AT5G17610	3	7
AT2G03720	4	2	AT1G17330	1	5	AT2G26660	2	7	AT3G16630	2	10	AT4G20370	5	3	AT5G17620	2	11
AT2G04025	11	2	AT1G17340	2	6	AT2G26670	1	8	AT3G16640	2	11	AT4G20380	3	9	AT5G17630	3	8
AT2G04038	4	2	AT1G17350	1	7	AT2G26680	1	6	AT3G16650	1	11	AT4G20390	6	7	AT5G17640	4	7
AT2G04830	11	2	AT1G17360	4	8	AT2G26690	4	5	AT3G16670	6	10	AT4G20400	2	8	AT5G17660	1	5
AT2G05350	9	2	AT1G17370	2	11	AT2G26700	4	4	AT3G16680	2	2	AT4G20410	2	10	AT5G17670	1	11
AT2G07240	11	2	AT1G17380	4	5	AT2G26710	6	5	AT3G16690	6	6	AT4G20420	11	5	AT5G17680	8	2
AT2G07705	13	2	AT1G17410	1	10	AT2G26720	5	1	AT3G16700	1	9	AT4G20430	4	6	AT5G17690	2	5
AT2G07738	13	2	AT1G17420	4	5	AT2G26730	4	7	AT3G16710	5	2	AT4G20440	2	10	AT5G17700	6	9
AT2G07760	7	2	AT1G17430	4	8	AT2G26760	2	7	AT3G16720	4	7	AT4G20450	6	2	AT5G17710	1	8
AT2G10440	4	2	AT1G17440	2	6	AT2G26770	4	6	AT3G16730	2	6	AT4G20460	1	11	AT5G17720	1	0
AT2G10450	2	2	AT1G17455	3	6	AT2G26780	2	8	AT3G16740	11	9	AT4G20470	13	3	AT5G17730	4	0
AT2G11010	13	2	AT1G17460	3	7	AT2G26790	4	3	AT3G16750	11	6	AT4G20480	5	9	AT5G17760	6	3
AT2G11270	6	2	AT1G17470	2	11	AT2G26800	1	10	AT3G16760	2	9	AT4G20740	4	4	AT5G17770	2	9
AT2G13150	4	2	AT1G17480	4	9	AT2G26810	1	6	AT3G16770	4	5	AT4G20760	1	6	AT5G17780	1	8
AT2G13430	13	2	AT1G17490	7	10	AT2G26820	2	1	AT3G16780	2	11	AT4G20770	4	4	AT5G17790	4	8
AT2G13660	13	2	AT1G17500	3	5	AT2G26830	2	11	AT3G16785	2	9	AT4G20780	2	8	AT5G17800	4	4
AT2G13900	11	2	AT1G17510	9	9	AT2G26850	4	6	AT3G16800	4	5	AT4G20790	5	3	AT5G17820	4	6
AT2G14100	5	2	AT1G17520	3	6	AT2G26870	1	7	AT3G16810	2	9	AT4G20800	7	5	AT5G17830	2	4
AT2G15325	6	2	AT1G17530	2	7	AT2G26880	11	1	AT3G16830	4	10	AT4G20820	7	4	AT5G17840	4	8
AT2G15360	11	2	AT1G17540	6	6	AT2G26890	2	10	AT3G16840	1	8	AT4G20830	7	8	AT5G17850	1	10
AT2G16020	13	2	AT1G17545	4	0	AT2G26900	1	11	AT3G16850	4	8	AT4G20840	7	6	AT5G17860	2	7
AT2G16040	2	2	AT1G17550	3	8	AT2G26910	4	11	AT3G16857	3	6	AT4G20850	1	9	AT5G17870	4	10
AT2G16190	4	2	AT1G17560	1	10	AT2G26920	5	10	AT3G16860	4	10	AT4G20860	6	7	AT5G17880	8	5
AT2G16810	9	2	AT1G17580	4	11	AT2G26930	1	10	AT3G16870	2	8	AT4G20870	1	8	AT5G17890	6	5
AT2G16835	9	2	AT1G17590	4	8	AT2G26940	4	0	AT3G16880	11	0	AT4G20880	7	7	AT5G17910	6	5
AT2G16870	8	2	AT1G17600	8	4	AT2G26950	4	5	AT3G16890	4	2	AT4G20890	4	10	AT5G17930	2	7
AT2G17000	4	2	AT1G17610	8	3	AT2G26960	4	6	AT3G16910	1	8	AT4G20900	1	3	AT5G17950	11	0
AT2G17210	4	2	AT1G17615	8	4	AT2G26970	1	5	AT3G16920	4	6	AT4G20910	1	6	AT5G17960	11	0
AT2G17310	11	2	AT1G17620	6	6	AT2G26980	4	8	AT3G16930	11	1	AT4G20930	1	6	AT5G17970	9	2
AT2G17470	5	2	AT1G17630	4	3	AT2G26990	2	9	AT3G16940	4	8	AT4G20960	1	6	AT5G17980	4	4
AT2G17950	6	2	AT1G17640	2	5	AT2G27000	5	2	AT3G16950	1	6	AT4G20980	2	9	AT5G17990	1	8
AT2G18060	5	2	AT1G17650	1	8	AT2G27010	5	2	AT3G16960	9	1	AT4G21020	6	3	AT5G18000	6	4
AT2G18190	6	2	AT1G17665	4	4	AT2G27020	1	11	AT3G16970	7	1	AT4G21050	4	1	AT5G18040	11	10
AT2G18200	11	2	AT1G17680	1	5	AT2G27030	2	7	AT3G16980	1	6	AT4G21060	4	8	AT5G18060	7	3
AT2G18320	11	2	AT1G17690	2	11	AT2G27040	6	11	AT3G16990	1	10	AT4G21070	2	6	AT5G18070	1	9
AT2G18640	1	2	AT1G17700	3	5	AT2G27050	4	10	AT3G17000	2	9	AT4G21080	6	1	AT5G18090	6	4
AT2G18920	13	2	AT1G17710	2	9	AT2G27060	4	10	AT3G17010	4	6	AT4G21090	1	10	AT5G18100	2	11
AT2G19060	6	2	AT1G17720	2	7	AT2G27080	4	7	AT3G17020	4	10	AT4G21100	2	7	AT5G18110	2	9
AT2G19300	13	2	AT1G17730	2	9	AT2G27090	6	8	AT3G17030	5	9	AT4G21105	6	11	AT5G18120	2	10
AT2G19510	4	2	AT1G17745	1	7	AT2G27100	2	9	AT3G17040	1	5	AT4G21110	2	11	AT5G18130	6	11
AT2G19890	11	2	AT1G17750	4	4	AT2G27110	6	7	AT3G17060	4	6	AT4G21120	1	11	AT5G18140	1	10
AT2G20030	4	2	AT1G17760	2	9	AT2G27120	1	4	AT3G17080	7	6	AT4G21130	1	3	AT5G18150	4	10
AT2G20142	8	2	AT1G17790	4	9	AT2G27130	5	7	AT3G17090	4	11	AT4G21140	4	7	AT5G18160	11	2
AT2G20350	4	2	AT1G17800	4	2	AT2G27140	6	3	AT3G17100	6	5	AT4G21150	2	10	AT5G18170	1	7
AT2G20380	9	2	AT1G17810	4	5	AT2G27150	2	8	AT3G17120	6	7	AT4G21160	2	10	AT5G18180	2	6
AT2G20625	11	2	AT1G17830	4	8	AT2G27170	1	4	AT3G17130	9	2	AT4G21170	4	5	AT5G18190	3	11
AT2G20805	11	2	AT1G17840	4	8	AT2G27180	7	6	AT3G17140	8	4	AT4G21180	2	6	AT5G18200	1	10
AT2G21550	1	2	AT1G17860	6	10	AT2G27190	4	5	AT3G17160	11	8	AT4G21190	4	5	AT5G18210	1	4
AT2G21910	6	2	AT1G17870	1	9	AT2G27200	2	11	AT3G17170	1	6	AT4G21200	4	3	AT5G18220	5	3
AT2G21920	9	2	AT1G17880	2	11	AT2G27220	4	2	AT3G17180	5	2	AT4G21210	1	7	AT5G18230	2	10
AT2G22750	4	2	AT1G17890	1	11	AT2G27230	4	4	AT3G17190	13	0	AT4G21230	6	4	AT5G18240	4	4
AT2G22920	6	2	AT1G17910	6	3	AT2G27240	5	2	AT3G17210	1	9	AT4G21240	9	1	AT5G18250	4	7
AT2G23110	6	2	AT1G17920	4	4	AT2G27250	11	4	AT3G17220	6	4	AT4G21270	2	4	AT5G18270	4	5
AT2G23510	5	2	AT1G17930	6	9	AT2G27260	6	10	AT3G17230	8	4	AT4G21280	3	9	AT5G18280	2	10
AT2G23770	4	2	AT1G17950	4	5	AT2G27270	6	2	AT3G17240	1	11	AT4G21300	4	4	AT5G18290	4	10
AT2G23960	1	2	AT1G17960	1	6	AT2G27280	2	2	AT3G17250	3	7	AT4G21310	5	7	AT5G18310	6	5
AT2G24000	4	2	AT1G17970	4	7	AT2G27285	2	10	AT3G17280	11	4	AT4G21323	4	2	AT5G18340	4	5
AT2G24560	6	2	AT1G17980	2	9	AT2G27290	2	10	AT3G17300	2	8	AT4G21326	5	8	AT5G18350	8	3
AT2G24950	6	2	AT1G18030	2	6	AT2G27300	6	2	AT3G17310	4	9	AT4G21340	5	2	AT5G18360	9	3
AT2G25220	4	2	AT1G18040	2	8	AT2G27310	4	6	AT3G17330	4	8	AT4G21350	4	8	AT5G18370	9	4
AT2G25230	2	2	AT1G18050	2	5	AT2G27320	6	6	AT3G17340	2	4	AT4G21380	6	6	AT5G18390	4	5
AT2G25360	4	2	AT1G18060	1	8	AT2G27330	1	8	AT3G17350	6	5	AT4G21390	6	5	AT5G18400	2	7
AT2G25370	3	2	AT1G18070	2	10	AT2G27350	2	9	AT3G17360	2	3	AT4G21400	6	5	AT5G18410	2	9
AT2G25440	7	2	AT1G18080	1	10	AT2G27360	6	5	AT3G17365	2	10	AT4G21410	6	6	AT5G18420	2	11
AT2G25500	1	2	AT1G18090	1	6	AT2G27370	6	3	AT3G17380	7	4	AT4G21430	4	9	AT5G18430	4	4
AT2G25780	4	2	AT1G18100	4	6	AT2G27380	11	8	AT3G17390	2	11	AT4G21440	4	4	AT5G18440	6	9
AT2G26380	4	2	AT1G18130	1	0	AT2G27410	7	3	AT3G17410	4	8	AT4G21450	3	10	AT5G18450	4	6
AT2G27000	5	2	AT1G18140	6	5	AT2G27420	6	5	AT3G17420	4	6	AT4G21470	1	10	AT5G18460	9	7
AT2G27010	5	2	AT1G18150	4	9	AT2G27450	1	6	AT3G17430	2	10	AT4G21480	4	11	AT5G18470	6	5
AT2G27220	4	2	AT1G18160	3	8	AT2G27460	2	9	AT3G17440	2	7	AT4G21490	2	6	AT5G18475	4	9
AT2G27240	5	2	AT1G18170	1	7	AT2G27470	2	4	AT3G17450	4	8	AT4G21500	8	4	AT5G18490	1	5
AT2G27270	6	2	AT1G18180	1	9	AT2G27480	2	7	AT3G17465	1	9	AT4G21510	5	6	AT5G18500	4	6
AT2G27280	2	2	AT1G18190	2	9	AT2G27490	1	10	AT3G17470	1	8	AT4G21550	3	4	AT5G18510	6	5
AT2G27300	6	2	AT1G18210	2	11	AT2G27500	4	6	AT3G17490	11	0	AT4G21560	2	10	AT5G18520	2	9
AT2G27940	4	2	AT1G18220	13	0	AT2G27510	1	10	AT3G17510	4	8	AT4G21580	1	8	AT5G18525	2	8
AT2G28490	5	2	AT1G18250	4	6	AT2G27520	11	4	AT3G17520	11	5	AT4G21590	1	9	AT5G18540	4	5
AT2G28700	6	2	AT1G18260	1	11	AT2G27530	2	10	AT3G17590	2	7	AT4G21600	1	5	AT5G18550	4	10
AT2G28755	1	2	AT1G18270	1	9	AT2G27550	4	10	AT3G17600	5	2	AT4G21610	3	10	AT5G18560	4	2
AT2G28970	6	2	AT1G18280	6	7	AT2G27570	6	1	AT3G17609	3	5	AT4G21620	6	8	AT5G18570	1	9
AT2G28990	6	2	AT1G18290	6	3	AT2G27580	4	9	AT3G17611	2	10	AT4G21630	4	5	AT5G18580	2	9
AT2G29380	4	2	AT1G18310	1	4	AT2G27590	1	5	AT3G17620	11	0	AT4G21650	4	4	AT5G18590	2	6
AT2G29800	7	2	AT1G18330	3	3	AT2G27600	2	10	AT3G17630	4	6	AT4G21680	4	6	AT5G18600	5	7
AT2G30400	4	2	AT1G18340	2	8	AT2G27610	4	4	AT3G17640	1	4	AT4G21690	4	5	AT5G18610	4	5
AT2G30730	4	2	AT1G18350	2	4	AT2G27630	4	4	AT3G17680	6	4	AT4G21700	4	7	AT5G18620	2	8
AT2G30830	7	2	AT1G18360	1	6	AT2G27650	4	3	AT3G17690	4	4	AT4G21710	1	11	AT5G18630	1	8
AT2G31035	11	2	AT1G18370	4	7	AT2G27660	9	3	AT3G17700	4	8	AT4G21720	6	8	AT5G18640	1	6
AT2G31085	10	2	AT1G18390	4	4	AT2G27680	1	9	AT3G17710	11	5	AT4G21750	4	8	AT5G18650	2	11
AT2G31690	6	2	AT1G18400	4	3	AT2G27690	4	5	AT3G17730	4	3	AT4G21760	4	3	AT5G18660	1	6
AT2G31760	2	2	AT1G18410	4	3	AT2G27700	1	1	AT3G17740	2	7	AT4G21780	8	4	AT5G18670	3	11
AT2G31930	7	2	AT1G18440	1	10	AT2G27710	2	9	AT3G17750	2	10	AT4G21790	2	11	AT5G18680	4	10
AT2G31940	6	2	AT1G18450	2	9	AT2G27720	2	10	AT3G17770	1	10	AT4G21800	1	6	AT5G18710	6	6
AT2G32140	8	2	AT1G18460	2	9	AT2G27730	4	9	AT3G17780	4	11	AT4G21810	2	9	AT5G18750	6	8
AT2G32310	4	2	AT1G18470	2	9	AT2G27740	4	4	AT3G17790	1	9	AT4G21820	2	3	AT5G18760	3	7
AT2G32350	6	2	AT1G18480	1	10	AT2G27750	2	1	AT3G17800	3	10	AT4G21850	1	6	AT5G18770	8	11
AT2G32360	9	2	AT1G18485	4	6	AT2G27760	1	6	AT3G17810	1	8	AT4G21860	1	10	AT5G18780	7	10
AT2G33010	11	2	AT1G18490	3	10	AT2G27775	9	4	AT3G17820	1	11	AT4G21870	4	5	AT5G18800	2	9
AT2G33020	8	2	AT1G18500	1	7	AT2G27790	2	5	AT3G17830	1	5	AT4G21890	5	5	AT5G18810	2	4
AT2G34315	11	2	AT1G18510	4	4	AT2G27810	2	9	AT3G17840	4	6	AT4G21940	4	5	AT5G18820	1	5
AT2G34320	6	2	AT1G18520	4	7	AT2G27820	1	8	AT3G17860	4	10	AT4G21950	13	1	AT5G18830	6	8
AT2G34700	5	2	AT1G18530	2	4	AT2G27830	5	6	AT3G17880	2	7	AT4G21960	4	9	AT5G18840	4	8
AT2G34890	2	2	AT1G18540	2	10	AT2G27840	4	7	AT3G17890	9	4	AT4G21980	3	10	AT5G18850	7	7
AT2G35075	8	2	AT1G18560	2	5	AT2G27880	2	10	AT3G17900	4	10	AT4G21990	1	6	AT5G18870	1	0
AT2G36030	13	2	AT1G18570	4	4	AT2G27900	2	7	AT3G17910	1	8	AT4G22000	4	9	AT5G18880	6	0
AT2G36450	5	2	AT1G18580	4	7	AT2G27920	1	4	AT3G17920	2	8	AT4G22010	4	9	AT5G18900	3	9
AT2G36710	4	2	AT1G18590	6	5	AT2G27940	4	2	AT3G17930	1	9	AT4G22030	5	3	AT5G18910	4	5
AT2G36760	6	2	AT1G18600	1	11	AT2G27950	4	6	AT3G17940	1	11	AT4G22050	2	2	AT5G18920	4	5
AT2G37140	9	2	AT1G18610	2	4	AT2G27960	2	10	AT3G17950	6	4	AT4G22070	4	7	AT5G18930	2	4
AT2G37720	4	2	AT1G18620	6	5	AT2G27970	2	9	AT3G17970	1	5	AT4G22100	5	2	AT5G18940	2	11
AT2G37730	4	2	AT1G18630	2	7	AT2G27980	4	7	AT3G17980	6	6	AT4G22110	4	3	AT5G18950	5	4
AT2G38160	6	2	AT1G18640	1	7	AT2G27990	4	5	AT3G18000	1	4	AT4G22120	4	10	AT5G18960	6	5
AT2G38590	11	2	AT1G18650	4	5	AT2G28000	1	11	AT3G18030	1	10	AT4G22130	4	7	AT5G18970	4	6
AT2G38600	4	2	AT1G18660	1	9	AT2G28030	6	1	AT3G18035	9	8	AT4G22140	2	7	AT5G18990	4	4
AT2G38890	6	2	AT1G18670	4	9	AT2G28050	5	1	AT3G18040	4	7	AT4G22150	2	10	AT5G19010	4	7
AT2G39230	4	2	AT1G18680	4	9	AT2G28060	2	9	AT3G18050	5	6	AT4G22160	11	4	AT5G19020	4	3
AT2G39370	4	2	AT1G18690	4	4	AT2G28070	4	8	AT3G18060	1	10	AT4G22190	6	8	AT5G19030	1	7
AT2G39590	2	2	AT1G18700	2	10	AT2G28080	5	10	AT3G18070	4	4	AT4G22200	4	4	AT5G19040	2	4
AT2G40210	6	2	AT1G18710	6	3	AT2G28085	6	5	AT3G18080	4	7	AT4G22212	11	4	AT5G19050	2	11
AT2G40220	4	2	AT1G18720	1	11	AT2G28090	6	3	AT3G18100	2	7	AT4G22220	1	11	AT5G19070	1	7
AT2G40440	6	2	AT1G18730	4	7	AT2G28100	1	5	AT3G18110	4	6	AT4G22250	2	6	AT5G19090	6	8
AT2G42370	6	2	AT1G18740	4	9	AT2G28110	3	6	AT3G18120	11	1	AT4G22260	1	6	AT5G19100	6	6
AT2G42440	4	2	AT1G18750	4	8	AT2G28120	4	10	AT3G18130	1	10	AT4G22270	4	8	AT5G19110	6	6
AT2G42660	4	2	AT1G18800	2	7	AT2G28130	4	8	AT3G18160	2	6	AT4G22280	7	7	AT5G19120	6	9
AT2G43140	4	2	AT1G18810	6	4	AT2G28170	6	1	AT3G18165	2	9	AT4G22300	1	3	AT5G19130	2	11
AT2G43450	13	2	AT1G18830	2	3	AT2G28180	6	5	AT3G18170	4	6	AT4G22310	2	11	AT5G19140	1	7
AT2G43600	4	2	AT1G18840	4	6	AT2G28190	2	10	AT3G18180	4	2	AT4G22320	4	8	AT5G19150	1	8
AT2G44030	9	2	AT1G18850	4	9	AT2G28200	6	6	AT3G18190	1	11	AT4G22330	1	10	AT5G19170	6	4
AT2G44110	6	2	AT1G18860	4	3	AT2G28240	11	9	AT3G18200	4	8	AT4G22340	2	7	AT5G19180	2	9
AT2G44250	8	2	AT1G18870	1	7	AT2G28250	4	4	AT3G18210	1	11	AT4G22360	1	7	AT5G19200	1	4
AT2G45350	6	2	AT1G18880	5	5	AT2G28260	4	3	AT3G18215	1	9	AT4G22380	1	8	AT5G19210	1	4
AT2G45900	6	2	AT1G18890	4	7	AT2G28270	9	0	AT3G18220	4	7	AT4G22400	7	3	AT5G19220	1	6
AT2G46570	5	2	AT1G18900	2	11	AT2G28290	2	10	AT3G18230	6	10	AT4G22410	2	3	AT5G19240	4	5
AT2G47280	4	2	AT1G18910	2	5	AT2G28305	5	5	AT3G18250	11	5	AT4G22430	9	3	AT5G19250	4	6
AT2G47430	1	2	AT1G18940	4	7	AT2G28310	4	6	AT3G18260	6	4	AT4G22440	11	1	AT5G19260	6	7
AT3G01175	6	2	AT1G18950	2	5	AT2G28320	4	11	AT3G18270	1	6	AT4G22460	6	0	AT5G19270	11	6
AT3G01580	4	2	AT1G18970	5	3	AT2G28330	9	5	AT3G18280	6	4	AT4G22470	6	5	AT5G19280	2	9
AT3G01840	4	2	AT1G18980	5	7	AT2G28350	4	11	AT3G18290	2	6	AT4G22490	6	6	AT5G19290	2	11
AT3G01880	1	2	AT1G18990	4	6	AT2G28355	11	4	AT3G18295	6	6	AT4G22510	13	2	AT5G19300	1	7
AT3G02240	12	2	AT1G19000	3	6	AT2G28360	2	8	AT3G18300	7	4	AT4G22530	1	9	AT5G19310	2	8
AT3G02440	4	2	AT1G19010	4	10	AT2G28370	4	8	AT3G18310	4	4	AT4G22540	2	8	AT5G19320	2	7
AT3G04410	11	2	AT1G19020	6	5	AT2G28380	4	7	AT3G18350	4	11	AT4G22560	4	7	AT5G19330	2	9
AT3G05110	4	2	AT1G19025	2	6	AT2G28390	2	9	AT3G18360	4	6	AT4G22570	1	7	AT5G19340	7	5
AT3G05240	4	2	AT1G19040	9	1	AT2G28400	4	5	AT3G18370	2	6	AT4G22580	4	7	AT5G19350	4	10
AT3G05540	2	2	AT1G19050	4	6	AT2G28410	7	6	AT3G18380	4	10	AT4G22590	4	4	AT5G19360	4	4
AT3G05660	8	2	AT1G19060	11	3	AT2G28420	1	4	AT3G18390	4	5	AT4G22600	6	2	AT5G19370	1	10
AT3G05860	6	2	AT1G19090	6	3	AT2G28430	6	11	AT3G18400	4	3	AT4G22610	6	5	AT5G19380	2	11
AT3G06640	4	2	AT1G19100	2	10	AT2G28440	9	8	AT3G18420	1	6	AT4G22620	6	4	AT5G19400	2	8
AT3G06895	9	2	AT1G19110	1	11	AT2G28450	1	7	AT3G18430	2	10	AT4G22640	11	3	AT5G19410	4	5
AT3G07150	6	2	AT1G19120	2	11	AT2G28460	11	3	AT3G18440	5	8	AT4G22650	11	0	AT5G19420	4	5
AT3G07250	4	2	AT1G19130	1	8	AT2G28470	4	10	AT3G18450	4	3	AT4G22670	2	9	AT5G19430	2	8
AT3G07450	7	2	AT1G19140	1	11	AT2G28490	5	2	AT3G18460	6	0	AT4G22680	4	4	AT5G19440	4	10
AT3G08660	4	2	AT1G19150	3	9	AT2G28510	4	8	AT3G18480	2	10	AT4G22700	4	3	AT5G19450	4	8
AT3G09130	9	2	AT1G19160	11	3	AT2G28520	2	11	AT3G18490	4	9	AT4G22720	1	7	AT5G19480	4	6
AT3G09280	11	2	AT1G19170	4	7	AT2G28540	2	9	AT3G18500	2	9	AT4G22730	4	5	AT5G19490	2	2
AT3G09290	4	2	AT1G19180	4	5	AT2G28550	6	6	AT3G18510	7	6	AT4G22740	4	10	AT5G19500	1	10
AT3G09790	2	2	AT1G19190	6	5	AT2G28560	1	5	AT3G18520	1	10	AT4G22750	2	9	AT5G19510	2	11
AT3G10680	7	2	AT1G19200	5	10	AT2G28570	11	6	AT3G18524	1	8	AT4G22753	2	6	AT5G19520	4	5
AT3G10750	8	2	AT1G19210	4	4	AT2G28580	7	3	AT3G18560	5	5	AT4G22756	2	5	AT5G19530	1	4
AT3G11060	11	2	AT1G19220	4	5	AT2G28590	4	7	AT3G18570	4	6	AT4G22760	6	1	AT5G19540	1	10
AT3G11080	8	2	AT1G19230	4	3	AT2G28600	2	8	AT3G18600	2	10	AT4G22770	5	8	AT5G19550	2	10
AT3G11390	11	2	AT1G19240	7	9	AT2G28605	3	5	AT3G18610	2	10	AT4G22780	5	8	AT5G19560	4	5
AT3G12203	6	2	AT1G19250	1	2	AT2G28610	6	3	AT3G18630	1	5	AT4G22790	4	5	AT5G19570	2	11
AT3G12440	1	2	AT1G19270	3	10	AT2G28620	2	6	AT3G18640	4	4	AT4G22800	13	1	AT5G19580	4	10
AT3G12910	4	2	AT1G19290	4	3	AT2G28630	4	5	AT3G18650	6	4	AT4G22820	3	9	AT5G19590	4	9
AT3G13220	3	2	AT1G19300	4	4	AT2G28640	6	3	AT3G18660	2	4	AT4G22830	1	5	AT5G19600	4	11
AT3G13240	13	2	AT1G19310	2	10	AT2G28650	6	9	AT3G18670	7	3	AT4G22840	1	8	AT5G19610	2	3
AT3G13630	11	2	AT1G19320	4	4	AT2G28660	4	3	AT3G18680	1	8	AT4G22850	1	10	AT5G19620	1	10
AT3G13662	6	2	AT1G19330	3	10	AT2G28670	6	5	AT3G18690	6	6	AT4G22890	2	8	AT5G19630	1	8
AT3G13674	9	2	AT1G19340	1	6	AT2G28680	5	9	AT3G18700	11	1	AT4G22910	2	8	AT5G19640	4	2
AT3G13840	4	2	AT1G19360	2	7	AT2G28690	4	4	AT3G18710	4	7	AT4G22920	1	8	AT5G19660	1	10
AT3G14250	4	2	AT1G19370	3	11	AT2G28700	6	2	AT3G18720	6	6	AT4G22930	1	11	AT5G19670	4	3
AT3G14460	8	2	AT1G19380	6	10	AT2G28710	6	9	AT3G18740	2	10	AT4G22940	4	2	AT5G19680	1	9
AT3G14520	8	2	AT1G19390	6	1	AT2G28720	3	5	AT3G18750	4	10	AT4G22950	6	4	AT5G19690	2	10
AT3G14640	6	2	AT1G19410	9	3	AT2G28740	2	7	AT3G18760	2	10	AT4G22960	2	6	AT5G19700	4	6
AT3G14820	6	2	AT1G19430	4	5	AT2G28755	1	2	AT3G18770	2	6	AT4G22970	2	4	AT5G19710	6	0
AT3G14880	6	2	AT1G19440	4	8	AT2G28760	1	7	AT3G18780	6	10	AT4G22980	1	4	AT5G19720	1	6
AT3G15200	6	2	AT1G19450	4	11	AT2G28780	5	4	AT3G18790	2	5	AT4G23000	1	5	AT5G19730	4	5
AT3G15930	4	2	AT1G19480	1	5	AT2G28790	5	9	AT3G18800	5	9	AT4G23010	2	11	AT5G19750	2	6
AT3G16020	11	2	AT1G19485	2	9	AT2G28800	1	9	AT3G18810	4	3	AT4G23030	4	3	AT5G19760	2	11
AT3G16360	3	2	AT1G19500	11	5	AT2G28810	4	9	AT3G18820	2	6	AT4G23040	2	9	AT5G19790	4	5
AT3G16680	2	2	AT1G19510	6	4	AT2G28830	4	5	AT3G18830	4	8	AT4G23050	5	8	AT5G19800	13	3
AT3G16710	5	2	AT1G19520	4	6	AT2G28840	1	10	AT3G18840	4	7	AT4G23060	6	7	AT5G19810	13	8
AT3G16890	4	2	AT1G19530	6	4	AT2G28870	9	3	AT3G18850	2	9	AT4G23070	4	5	AT5G19820	2	10
AT3G17130	9	2	AT1G19540	5	8	AT2G28880	1	6	AT3G18860	1	9	AT4G23080	4	1	AT5G19830	1	11
AT3G17180	5	2	AT1G19580	1	7	AT2G28890	4	7	AT3G18870	4	5	AT4G23090	11	4	AT5G19840	2	3
AT3G17600	5	2	AT1G19600	1	10	AT2G28900	4	10	AT3G18880	1	7	AT4G23100	1	9	AT5G19850	1	6
AT3G18180	4	2	AT1G19610	7	5	AT2G28910	2	10	AT3G18890	1	8	AT4G23110	11	3	AT5G19855	1	7
AT3G18900	4	2	AT1G19620	11	3	AT2G28930	4	6	AT3G18900	4	2	AT4G23130	7	4	AT5G19860	6	10
AT3G19050	2	2	AT1G19630	5	2	AT2G28940	4	6	AT3G18910	11	4	AT4G23150	7	3	AT5G19870	4	4
AT3G19160	1	2	AT1G19640	6	5	AT2G28950	6	9	AT3G18930	4	4	AT4G23180	6	6	AT5G19875	6	4
AT3G19320	4	2	AT1G19650	6	10	AT2G28960	6	3	AT3G18940	2	9	AT4G23190	6	4	AT5G19880	4	5
AT3G19350	2	2	AT1G19670	1	6	AT2G28970	6	2	AT3G18970	6	4	AT4G23200	7	7	AT5G19890	5	4
AT3G19430	4	2	AT1G19680	4	11	AT2G28990	6	2	AT3G18980	11	10	AT4G23210	6	4	AT5G19900	4	8
AT3G19530	13	2	AT1G19690	1	9	AT2G29000	6	0	AT3G18990	6	6	AT4G23220	7	5	AT5G19910	2	9
AT3G20160	1	2	AT1G19700	6	6	AT2G29020	2	10	AT3G19000	4	6	AT4G23240	7	3	AT5G19920	2	6
AT3G21340	6	2	AT1G19710	1	8	AT2G29040	4	4	AT3G19010	4	7	AT4G23250	6	3	AT5G19930	1	9
AT3G21840	6	2	AT1G19715	4	5	AT2G29050	4	11	AT3G19020	4	6	AT4G23260	7	5	AT5G19940	2	4
AT3G22090	11	2	AT1G19730	2	11	AT2G29060	6	3	AT3G19030	11	7	AT4G23270	7	3	AT5G19950	2	5
AT3G22640	5	2	AT1G19740	1	7	AT2G29070	2	5	AT3G19040	2	8	AT4G23280	7	2	AT5G19960	1	7
AT3G22650	11	2	AT1G19770	6	10	AT2G29080	1	11	AT3G19050	2	2	AT4G23290	6	4	AT5G19970	6	3
AT3G23020	4	2	AT1G19780	4	5	AT2G29090	1	5	AT3G19070	7	0	AT4G23300	7	4	AT5G19980	2	8
AT3G23220	4	2	AT1G19800	1	9	AT2G29100	6	1	AT3G19080	2	8	AT4G23310	7	1	AT5G20030	6	9
AT3G23850	13	2	AT1G19830	6	3	AT2G29110	6	4	AT3G19085	9	1	AT4G23320	7	3	AT5G20040	1	10
AT3G24270	13	2	AT1G19835	4	8	AT2G29120	6	5	AT3G19090	2	9	AT4G23330	4	4	AT5G20050	4	7
AT3G24540	4	2	AT1G19850	4	7	AT2G29130	6	5	AT3G19100	4	8	AT4G23400	4	10	AT5G20060	1	10
AT3G24630	6	2	AT1G19860	4	10	AT2G29150	4	1	AT3G19120	2	6	AT4G23410	4	7	AT5G20070	1	8
AT3G24850	8	2	AT1G19870	4	5	AT2G29180	11	8	AT3G19130	4	9	AT4G23440	1	5	AT5G20080	2	9
AT3G25010	8	2	AT1G19880	1	7	AT2G29190	2	4	AT3G19140	4	1	AT4G23450	3	3	AT5G20090	2	11
AT3G25060	4	2	AT1G19890	3	6	AT2G29210	2	10	AT3G19160	1	2	AT4G23460	2	10	AT5G20110	2	7
AT3G25490	6	2	AT1G19900	4	3	AT2G29220	6	0	AT3G19170	1	8	AT4G23470	2	7	AT5G20120	4	11
AT3G25510	9	2	AT1G19920	2	9	AT2G29250	6	1	AT3G19184	3	3	AT4G23490	4	6	AT5G20130	4	10
AT3G25655	9	2	AT1G19930	9	1	AT2G29260	3	7	AT3G19190	2	8	AT4G23493	8	4	AT5G20140	1	7
AT3G25670	2	2	AT1G19940	6	7	AT2G29290	4	5	AT3G19200	6	4	AT4G23496	4	3	AT5G20150	3	10
AT3G26150	6	2	AT1G19950	2	10	AT2G29300	4	4	AT3G19220	3	6	AT4G23510	8	2	AT5G20160	1	8
AT3G26190	6	2	AT1G19960	11	4	AT2G29310	4	10	AT3G19230	4	4	AT4G23520	4	6	AT5G20170	4	11
AT3G26490	4	2	AT1G19970	2	10	AT2G29320	4	4	AT3G19240	2	10	AT4G23540	2	6	AT5G20180	1	10
AT3G26550	11	2	AT1G19980	5	7	AT2G29330	4	3	AT3G19260	2	11	AT4G23570	2	8	AT5G20200	6	9
AT3G26800	11	2	AT1G20010	4	5	AT2G29340	4	6	AT3G19270	4	4	AT4G23580	8	2	AT5G20220	4	5
AT3G26880	7	2	AT1G20020	1	6	AT2G29350	3	4	AT3G19280	1	6	AT4G23590	2	3	AT5G20230	6	7
AT3G27840	1	2	AT1G20030	6	5	AT2G29360	4	7	AT3G19290	4	6	AT4G23600	2	5	AT5G20240	4	5
AT3G27950	6	2	AT1G20050	2	11	AT2G29370	4	8	AT3G19300	4	8	AT4G23610	4	3	AT5G20250	3	11
AT3G28155	6	2	AT1G20070	11	8	AT2G29380	4	2	AT3G19310	1	6	AT4G23620	1	9	AT5G20270	2	6
AT3G29140	13	2	AT1G20080	4	8	AT2G29390	2	11	AT3G19320	4	2	AT4G23630	6	10	AT5G20280	1	10
AT3G29430	1	2	AT1G20090	4	6	AT2G29400	2	9	AT3G19330	4	6	AT4G23640	4	7	AT5G20290	2	11
AT3G29780	9	2	AT1G20100	7	11	AT2G29410	1	6	AT3G19340	1	11	AT4G23650	4	9	AT5G20300	3	7
AT3G30730	6	2	AT1G20110	2	10	AT2G29420	6	10	AT3G19350	2	2	AT4G23660	1	10	AT5G20310	6	3
AT3G32050	11	2	AT1G20120	6	4	AT2G29440	6	4	AT3G19360	2	10	AT4G23670	8	5	AT5G20320	2	9
AT3G32180	13	2	AT1G20150	5	2	AT2G29450	6	6	AT3G19370	4	4	AT4G23680	8	6	AT5G20330	4	4
AT3G32400	2	2	AT1G20160	4	5	AT2G29460	6	6	AT3G19380	4	5	AT4G23690	6	4	AT5G20340	4	2
AT3G42140	6	2	AT1G20180	4	4	AT2G29470	6	5	AT3G19390	3	8	AT4G23700	4	8	AT5G20350	1	10
AT3G42550	3	2	AT1G20190	5	10	AT2G29480	6	4	AT3G19400	4	6	AT4G23710	3	10	AT5G20360	2	7
AT3G42830	2	2	AT1G20200	2	9	AT2G29490	6	5	AT3G19420	2	11	AT4G23720	6	3	AT5G20370	6	3
AT3G43160	13	2	AT1G20220	2	10	AT2G29500	6	6	AT3G19430	4	2	AT4G23730	4	8	AT5G20380	2	6
AT3G43250	2	2	AT1G20230	4	6	AT2G29510	5	9	AT3G19440	1	7	AT4G23740	4	6	AT5G20390	4	5
AT3G43750	4	2	AT1G20270	3	6	AT2G29530	2	9	AT3G19450	3	6	AT4G23750	3	7	AT5G20400	6	5
AT3G43950	2	2	AT1G20290	6	2	AT2G29540	2	8	AT3G19460	4	11	AT4G23760	13	4	AT5G20410	1	8
AT3G44440	13	2	AT1G20300	4	5	AT2G29550	4	7	AT3G19470	11	6	AT4G23780	11	1	AT5G20420	2	4
AT3G44570	11	2	AT1G20310	6	4	AT2G29560	2	11	AT3G19480	1	7	AT4G23800	2	5	AT5G20450	4	3
AT3G44580	13	2	AT1G20330	1	5	AT2G29570	1	9	AT3G19490	1	10	AT4G23810	5	6	AT5G20460	13	1
AT3G44760	11	2	AT1G20340	1	9	AT2G29580	2	10	AT3G19500	5	6	AT4G23820	4	9	AT5G20480	6	5
AT3G44780	11	2	AT1G20350	2	6	AT2G29590	2	6	AT3G19510	2	6	AT4G23840	1	7	AT5G20500	2	9
AT3G44830	2	2	AT1G20370	1	5	AT2G29600	7	9	AT3G19515	2	5	AT4G23850	3	10	AT5G20520	1	10
AT3G44900	6	2	AT1G20380	1	7	AT2G29620	6	5	AT3G19520	11	10	AT4G23860	2	6	AT5G20540	4	6
AT3G44910	7	2	AT1G20400	6	2	AT2G29630	1	10	AT3G19530	13	2	AT4G23870	11	4	AT5G20550	6	3
AT3G45330	6	2	AT1G20410	1	9	AT2G29650	2	8	AT3G19540	5	5	AT4G23880	11	5	AT5G20560	4	6
AT3G45390	6	2	AT1G20430	6	8	AT2G29660	4	4	AT3G19550	6	4	AT4G23885	7	11	AT5G20570	2	10
AT3G45540	4	2	AT1G20440	9	10	AT2G29670	1	7	AT3G19553	2	5	AT4G23890	1	8	AT5G20580	4	6
AT3G45670	4	2	AT1G20450	4	10	AT2G29680	1	9	AT3G19570	4	6	AT4G23900	1	8	AT5G20590	4	9
AT3G45810	4	2	AT1G20480	4	6	AT2G29690	1	9	AT3G19580	6	8	AT4G23910	6	9	AT5G20600	2	11
AT3G45910	12	2	AT1G20490	4	4	AT2G29700	2	11	AT3G19590	2	8	AT4G23920	1	7	AT5G20610	4	6
AT3G46150	13	2	AT1G20500	4	2	AT2G29740	6	5	AT3G19610	4	3	AT4G23930	4	10	AT5G20630	4	7
AT3G46170	1	2	AT1G20510	4	6	AT2G29750	6	4	AT3G19620	4	5	AT4G23940	1	7	AT5G20640	6	5
AT3G46480	1	2	AT1G20520	6	3	AT2G29760	4	5	AT3G19630	1	9	AT4G23950	2	9	AT5G20650	4	9
AT3G46680	6	2	AT1G20530	4	2	AT2G29770	9	3	AT3G19640	3	10	AT4G23960	5	4	AT5G20660	1	10
AT3G46730	6	2	AT1G20540	2	10	AT2G29780	7	8	AT3G19650	6	8	AT4G23970	13	3	AT5G20680	4	7
AT3G46810	9	2	AT1G20550	4	5	AT2G29790	12	4	AT3G19660	8	8	AT4G23980	6	9	AT5G20690	4	5
AT3G46860	7	2	AT1G20560	1	6	AT2G29800	7	2	AT3G19670	2	6	AT4G23990	6	8	AT5G20700	6	5
AT3G47740	2	2	AT1G20575	1	9	AT2G29820	7	0	AT3G19680	4	6	AT4G24000	6	3	AT5G20710	4	7
AT3G48770	1	2	AT1G20580	2	5	AT2G29860	7	0	AT3G19690	4	6	AT4G24010	6	9	AT5G20720	1	9
AT3G49340	6	2	AT1G20620	1	10	AT2G29880	7	3	AT3G19700	4	4	AT4G24020	4	8	AT5G20730	4	8
AT3G49380	4	2	AT1G20630	1	10	AT2G29890	2	8	AT3G19710	1	6	AT4G24030	12	6	AT5G20740	6	5
AT3G49770	12	2	AT1G20640	4	7	AT2G29900	2	10	AT3G19720	2	10	AT4G24040	1	10	AT5G20790	8	5
AT3G50200	6	2	AT1G20650	4	6	AT2G29920	13	5	AT3G19740	4	11	AT4G24050	4	8	AT5G20810	4	8
AT3G50610	9	2	AT1G20670	2	11	AT2G29940	4	6	AT3G19760	2	11	AT4G24060	4	4	AT5G20820	5	4
AT3G51360	4	2	AT1G20680	4	2	AT2G29960	1	8	AT3G19770	2	5	AT4G24090	1	4	AT5G20830	1	10
AT3G51680	6	2	AT1G20690	11	3	AT2G29970	4	9	AT3G19780	1	4	AT4G24110	6	5	AT5G20840	2	8
AT3G51700	6	2	AT1G20693	4	6	AT2G29980	3	10	AT3G19790	11	10	AT4G24120	4	8	AT5G20850	1	7
AT3G51710	5	2	AT1G20696	4	7	AT2G29990	2	9	AT3G19800	1	10	AT4G24130	4	9	AT5G20860	6	3
AT3G52690	11	2	AT1G20700	3	6	AT2G29995	11	4	AT3G19810	1	6	AT4G24140	1	5	AT5G20870	5	6
AT3G53060	2	2	AT1G20720	2	8	AT2G30000	2	10	AT3G19820	1	7	AT4G24150	4	4	AT5G20885	2	9
AT3G53070	6	2	AT1G20730	1	2	AT2G30010	6	9	AT3G19840	2	4	AT4G24160	1	10	AT5G20890	1	11
AT3G53150	6	2	AT1G20750	2	2	AT2G30040	3	5	AT3G19850	4	5	AT4G24170	4	3	AT5G20900	4	9
AT3G53200	4	2	AT1G20760	2	9	AT2G30050	2	10	AT3G19860	4	7	AT4G24175	1	9	AT5G20910	2	10
AT3G53450	4	2	AT1G20770	2	10	AT2G30060	2	9	AT3G19870	2	8	AT4G24180	6	4	AT5G20920	2	10
AT3G53770	9	2	AT1G20780	4	7	AT2G30070	4	7	AT3G19880	11	1	AT4G24190	1	10	AT5G20930	1	10
AT3G53840	4	2	AT1G20800	11	6	AT2G30080	4	7	AT3G19890	11	3	AT4G24200	4	10	AT5G20935	1	5
AT3G54570	6	2	AT1G20810	1	10	AT2G30090	4	1	AT3G19900	1	9	AT4G24210	4	4	AT5G20940	4	7
AT3G55780	4	2	AT1G20823	4	10	AT2G30100	1	8	AT3G19910	2	10	AT4G24220	1	11	AT5G20950	4	7
AT3G55930	2	2	AT1G20830	4	7	AT2G30110	2	11	AT3G19920	4	4	AT4G24240	6	4	AT5G20960	2	7
AT3G56500	6	2	AT1G20840	1	9	AT2G30120	4	4	AT3G19930	4	7	AT4G24250	6	4	AT5G20980	1	9
AT3G56520	4	2	AT1G20850	4	6	AT2G30130	4	3	AT3G19940	4	4	AT4G24260	6	10	AT5G20990	1	10
AT3G56660	4	2	AT1G20860	4	5	AT2G30140	5	7	AT3G19950	4	10	AT4G24270	1	8	AT5G21010	4	9
AT3G57460	1	2	AT1G20870	4	5	AT2G30150	5	6	AT3G19960	3	6	AT4G24280	1	9	AT5G21040	1	10
AT3G57970	5	2	AT1G20880	4	11	AT2G30160	2	8	AT3G19970	2	8	AT4G24290	4	5	AT5G21050	2	8
AT3G58000	4	2	AT1G20890	3	9	AT2G30170	2	7	AT3G19980	2	9	AT4G24300	6	3	AT5G21060	1	7
AT3G58230	11	2	AT1G20900	6	4	AT2G30200	1	10	AT3G19990	1	10	AT4G24330	2	7	AT5G21070	1	11
AT3G58290	6	2	AT1G20910	2	8	AT2G30210	5	4	AT3G20000	2	10	AT4G24350	1	3	AT5G21090	4	9
AT3G58300	11	2	AT1G20920	2	11	AT2G30240	4	5	AT3G20010	2	10	AT4G24370	9	4	AT5G21100	2	7
AT3G58860	8	2	AT1G20930	2	11	AT2G30250	4	6	AT3G20015	4	8	AT4G24380	2	10	AT5G21105	2	7
AT3G58890	9	2	AT1G20940	9	0	AT2G30260	2	10	AT3G20020	2	7	AT4G24390	4	6	AT5G21110	13	0
AT3G59130	11	2	AT1G20950	1	11	AT2G30270	6	10	AT3G20030	11	1	AT4G24400	4	7	AT5G21120	4	9
AT3G59170	8	2	AT1G20960	2	9	AT2G30280	4	7	AT3G20040	2	8	AT4G24410	13	2	AT5G21130	6	4
AT3G59180	9	2	AT1G20980	6	6	AT2G30290	2	4	AT3G20050	1	11	AT4G24430	4	4	AT5G21150	6	9
AT3G59340	2	2	AT1G21000	4	9	AT2G30300	6	4	AT3G20060	2	11	AT4G24440	2	11	AT5G21160	2	7
AT3G60280	5	2	AT1G21010	6	7	AT2G30320	1	7	AT3G20070	5	7	AT4G24450	1	7	AT5G21170	2	9
AT3G60700	11	2	AT1G21050	4	6	AT2G30330	2	5	AT3G20080	5	5	AT4G24460	3	10	AT5G22000	3	9
AT3G60790	6	2	AT1G21060	6	7	AT2G30340	4	4	AT3G20090	4	4	AT4G24470	2	10	AT5G22030	2	10
AT3G62350	11	2	AT1G21065	1	10	AT2G30350	2	10	AT3G20100	5	7	AT4G24480	4	6	AT5G22060	2	10
AT3G62440	8	2	AT1G21070	2	9	AT2G30360	5	8	AT3G20110	5	3	AT4G24490	2	8	AT5G22220	2	7
AT3G62740	5	2	AT1G21080	2	11	AT2G30380	6	3	AT3G20120	6	7	AT4G24500	8	10	AT5G22250	2	7
AT4G00130	9	2	AT1G21090	5	5	AT2G30390	1	9	AT3G20130	5	4	AT4G24510	4	6	AT5G22270	6	6
AT4G00190	6	2	AT1G21100	5	4	AT2G30400	4	2	AT3G20140	6	5	AT4G24520	1	10	AT5G22280	6	8
AT4G00280	11	2	AT1G21120	5	4	AT2G30410	2	10	AT3G20150	2	4	AT4G24530	4	11	AT5G22290	6	7
AT4G00890	11	2	AT1G21130	5	4	AT2G30430	13	1	AT3G20160	1	2	AT4G24540	4	5	AT5G22300	1	7
AT4G01340	11	2	AT1G21140	1	6	AT2G30460	3	7	AT3G20180	6	1	AT4G24550	2	11	AT5G22310	4	5
AT4G01380	4	2	AT1G21160	1	7	AT2G30470	3	7	AT3G20190	4	6	AT4G24560	2	10	AT5G22320	1	7
AT4G01730	2	2	AT1G21170	2	8	AT2G30480	6	5	AT3G20200	6	7	AT4G24570	2	9	AT5G22330	1	8
AT4G01740	11	2	AT1G21190	2	6	AT2G30490	4	8	AT3G20210	1	8	AT4G24580	2	4	AT5G22340	4	9
AT4G01890	4	2	AT1G21200	6	5	AT2G30500	5	6	AT3G20220	4	6	AT4G24600	12	1	AT5G22360	2	10
AT4G01930	11	2	AT1G21210	6	1	AT2G30520	4	5	AT3G20230	1	7	AT4G24610	3	8	AT5G22370	2	7
AT4G02170	6	2	AT1G21230	6	2	AT2G30530	4	7	AT3G20240	2	10	AT4G24620	1	11	AT5G22380	4	4
AT4G02180	11	2	AT1G21240	6	3	AT2G30540	6	5	AT3G20250	2	9	AT4G24630	4	9	AT5G22390	6	3
AT4G02320	6	2	AT1G21250	6	4	AT2G30550	4	11	AT3G20260	6	3	AT4G24640	9	6	AT5G22400	2	5
AT4G02360	4	2	AT1G21270	6	6	AT2G30570	3	10	AT3G20270	2	8	AT4G24650	1	3	AT5G22410	4	3
AT4G02910	13	2	AT1G21320	2	2	AT2G30580	2	10	AT3G20280	2	10	AT4G24660	6	5	AT5G22420	4	0
AT4G03370	8	2	AT1G21340	4	3	AT2G30590	4	8	AT3G20290	2	9	AT4G24670	2	6	AT5G22430	6	4
AT4G03380	6	2	AT1G21350	1	4	AT2G30600	2	8	AT3G20300	4	7	AT4G24680	4	11	AT5G22440	2	11
AT4G03500	6	2	AT1G21360	2	3	AT2G30620	3	10	AT3G20310	4	10	AT4G24690	1	10	AT5G22450	4	10
AT4G03630	2	2	AT1G21370	2	11	AT2G30630	1	6	AT3G20320	1	8	AT4G24700	6	6	AT5G22460	5	5
AT4G03940	13	2	AT1G21380	4	11	AT2G30650	2	1	AT3G20330	1	10	AT4G24710	1	8	AT5G22470	2	3
AT4G04480	5	2	AT1G21410	2	9	AT2G30660	2	5	AT3G20340	7	5	AT4G24730	1	10	AT5G22500	4	6
AT4G04990	7	2	AT1G21430	6	3	AT2G30670	4	3	AT3G20370	6	4	AT4G24740	2	11	AT5G22510	4	8
AT4G05340	4	2	AT1G21440	1	7	AT2G30680	5	5	AT3G20390	1	10	AT4G24750	1	8	AT5G22530	11	3
AT4G05370	7	2	AT1G21450	4	6	AT2G30690	4	4	AT3G20400	11	0	AT4G24760	4	6	AT5G22540	6	7
AT4G08620	4	2	AT1G21460	6	11	AT2G30695	1	6	AT3G20410	4	5	AT4G24770	2	8	AT5G22550	6	4
AT4G08780	5	2	AT1G21480	2	10	AT2G30710	2	9	AT3G20420	2	6	AT4G24780	5	9	AT5G22555	12	3
AT4G09100	4	2	AT1G21500	6	6	AT2G30730	4	2	AT3G20430	3	10	AT4G24790	1	5	AT5G22570	4	3
AT4G09430	8	2	AT1G21510	8	4	AT2G30740	4	7	AT3G20440	1	7	AT4G24800	2	8	AT5G22580	1	8
AT4G09610	5	2	AT1G21540	1	3	AT2G30750	6	5	AT3G20450	6	6	AT4G24810	1	8	AT5G22590	8	0
AT4G09930	2	2	AT1G21550	2	5	AT2G30760	12	3	AT3G20460	6	1	AT4G24820	2	9	AT5G22600	7	7
AT4G10200	6	2	AT1G21560	5	8	AT2G30770	6	4	AT3G20470	11	8	AT4G24830	1	10	AT5G22620	1	10
AT4G10350	5	2	AT1G21580	6	7	AT2G30780	4	4	AT3G20480	1	6	AT4G24840	2	11	AT5G22630	1	5
AT4G10420	11	2	AT1G21590	4	6	AT2G30790	1	6	AT3G20490	6	10	AT4G24860	4	3	AT5G22640	4	8
AT4G10670	2	2	AT1G21600	4	7	AT2G30800	2	9	AT3G20500	4	9	AT4G24880	2	10	AT5G22650	3	10
AT4G10780	7	2	AT1G21610	4	11	AT2G30810	5	3	AT3G20510	2	7	AT4G24890	2	7	AT5G22680	11	4
AT4G11050	4	2	AT1G21630	2	10	AT2G30820	4	5	AT3G20520	1	6	AT4G24900	2	10	AT5G22690	9	7
AT4G11170	9	2	AT1G21640	2	10	AT2G30830	7	2	AT3G20530	4	6	AT4G24920	2	9	AT5G22700	8	4
AT4G11470	7	2	AT1G21650	1	3	AT2G30840	6	4	AT3G20550	2	10	AT4G24930	3	9	AT5G22730	7	9
AT4G11480	7	2	AT1G21660	3	10	AT2G30860	4	11	AT3G20560	2	10	AT4G24940	2	9	AT5G22740	4	11
AT4G11550	11	2	AT1G21670	1	9	AT2G30870	1	11	AT3G20570	6	5	AT4G24950	11	3	AT5G22750	2	5
AT4G11700	11	2	AT1G21680	1	10	AT2G30890	2	3	AT3G20580	4	6	AT4G24960	2	7	AT5G22760	2	7
AT4G11930	8	2	AT1G21690	1	11	AT2G30900	6	8	AT3G20620	7	10	AT4G24970	2	4	AT5G22790	3	10
AT4G11940	9	2	AT1G21700	2	9	AT2G30920	1	6	AT3G20630	2	4	AT4G24980	6	2	AT5G22810	4	5
AT4G12380	13	2	AT1G21710	1	8	AT2G30925	13	0	AT3G20650	2	9	AT4G24990	4	10	AT5G22820	2	6
AT4G12440	1	2	AT1G21720	2	9	AT2G30930	11	4	AT3G20660	2	7	AT4G25000	1	10	AT5G22830	2	9
AT4G12530	6	2	AT1G21730	2	4	AT2G30940	4	4	AT3G20670	2	10	AT4G25010	6	4	AT5G22840	2	9
AT4G13090	4	2	AT1G21740	6	8	AT2G30950	1	10	AT3G20680	3	6	AT4G25020	2	11	AT5G22850	4	10
AT4G13570	2	2	AT1G21750	2	10	AT2G30960	11	8	AT3G20690	11	1	AT4G25030	1	10	AT5G22860	2	6
AT4G13880	7	2	AT1G21760	2	10	AT2G30970	2	8	AT3G20700	11	3	AT4G25040	6	6	AT5G22870	6	2
AT4G14670	1	2	AT1G21770	1	7	AT2G30980	4	6	AT3G20710	11	6	AT4G25050	1	8	AT5G22875	4	11
AT4G15280	6	2	AT1G21780	2	6	AT2G30990	6	4	AT3G20720	2	7	AT4G25070	3	8	AT5G22880	3	8
AT4G15360	5	2	AT1G21790	2	9	AT2G31010	4	6	AT3G20730	4	5	AT4G25080	1	8	AT5G22890	4	2
AT4G15810	2	2	AT1G21810	4	3	AT2G31035	11	2	AT3G20740	1	10	AT4G25090	4	3	AT5G22900	6	3
AT4G15870	7	2	AT1G21830	6	9	AT2G31040	3	10	AT3G20760	2	6	AT4G25100	1	8	AT5G22910	7	4
AT4G15980	6	2	AT1G21840	1	11	AT2G31050	4	3	AT3G20770	4	10	AT4G25110	2	4	AT5G22920	2	11
AT4G16050	6	2	AT1G21850	5	4	AT2G31060	1	11	AT3G20780	1	5	AT4G25120	1	3	AT5G22940	2	8
AT4G16090	11	2	AT1G21860	5	3	AT2G31070	4	5	AT3G20790	1	10	AT4G25130	1	9	AT5G22950	2	10
AT4G18090	11	2	AT1G21870	2	5	AT2G31085	10	2	AT3G20800	2	8	AT4G25140	4	5	AT5G22960	2	2
AT4G18180	6	2	AT1G21880	1	7	AT2G31100	6	3	AT3G20810	2	10	AT4G25150	4	7	AT5G22970	11	6
AT4G18250	6	2	AT1G21890	6	4	AT2G31110	6	9	AT3G20820	4	8	AT4G25160	5	5	AT5G22980	2	5
AT4G18450	4	2	AT1G21900	2	7	AT2G31130	7	6	AT3G20830	2	5	AT4G25170	4	7	AT5G22990	9	0
AT4G18500	13	2	AT1G21910	4	6	AT2G31160	4	3	AT3G20840	4	5	AT4G25200	1	4	AT5G23000	4	4
AT4G18860	12	2	AT1G21920	1	10	AT2G31170	1	8	AT3G20850	13	0	AT4G25210	6	10	AT5G23010	1	5
AT4G19720	2	2	AT1G21950	11	2	AT2G31180	4	5	AT3G20860	2	3	AT4G25220	2	8	AT5G23020	1	4
AT4G19740	1	2	AT1G21970	6	5	AT2G31190	2	9	AT3G20870	1	9	AT4G25230	2	7	AT5G23030	4	5
AT4G20080	5	2	AT1G21980	4	10	AT2G31200	4	9	AT3G20880	4	1	AT4G25240	4	8	AT5G23050	1	9
AT4G20100	2	2	AT1G22010	11	3	AT2G31210	4	4	AT3G20900	12	7	AT4G25250	7	2	AT5G23060	3	7
AT4G20210	7	2	AT1G22015	4	6	AT2G31230	4	4	AT3G20910	4	8	AT4G25260	6	5	AT5G23070	1	8
AT4G20450	6	2	AT1G22020	2	11	AT2G31240	1	8	AT3G20920	2	11	AT4G25270	4	9	AT5G23080	2	6
AT4G21323	4	2	AT1G22030	6	7	AT2G31250	1	5	AT3G20930	4	5	AT4G25280	2	7	AT5G23090	6	9
AT4G21340	5	2	AT1G22040	2	8	AT2G31260	2	8	AT3G20950	5	0	AT4G25320	4	8	AT5G23110	2	8
AT4G22050	2	2	AT1G22050	4	6	AT2G31270	3	7	AT3G20960	6	4	AT4G25330	4	2	AT5G23120	1	8
AT4G22100	5	2	AT1G22060	4	4	AT2G31290	4	5	AT3G20970	1	7	AT4G25340	1	6	AT5G23130	2	7
AT4G22510	13	2	AT1G22070	4	8	AT2G31305	6	8	AT3G20980	2	1	AT4G25350	2	4	AT5G23140	1	9
AT4G22600	6	2	AT1G22080	9	2	AT2G31320	1	7	AT3G21000	2	4	AT4G25360	4	8	AT5G23150	2	10
AT4G22940	4	2	AT1G22090	11	5	AT2G31340	4	7	AT3G21055	8	9	AT4G25370	1	10	AT5G23170	4	11
AT4G23280	7	2	AT1G22110	7	5	AT2G31350	1	10	AT3G21060	1	9	AT4G25380	3	6	AT5G23180	11	0
AT4G23510	8	2	AT1G22130	4	7	AT2G31360	1	10	AT3G21070	2	5	AT4G25390	3	8	AT5G23190	4	5
AT4G23580	8	2	AT1G22140	4	9	AT2G31370	4	7	AT3G21080	4	3	AT4G25410	6	2	AT5G23210	4	7
AT4G24410	13	2	AT1G22150	4	6	AT2G31380	4	7	AT3G21090	4	6	AT4G25420	4	7	AT5G23220	1	3
AT4G24980	6	2	AT1G22160	6	7	AT2G31390	1	10	AT3G21100	4	4	AT4G25430	7	2	AT5G23230	1	4
AT4G25250	7	2	AT1G22170	1	5	AT2G31400	2	9	AT3G21110	1	10	AT4G25434	3	6	AT5G23240	1	4
AT4G25330	4	2	AT1G22180	2	6	AT2G31410	4	7	AT3G21140	1	8	AT4G25450	1	9	AT5G23250	1	11
AT4G25410	6	2	AT1G22190	4	4	AT2G31420	7	5	AT3G21160	2	10	AT4G25470	5	4	AT5G23260	4	5
AT4G25430	7	2	AT1G22200	2	11	AT2G31440	2	11	AT3G21170	11	7	AT4G25480	5	5	AT5G23270	4	6
AT4G25820	6	2	AT1G22210	4	3	AT2G31450	1	8	AT3G21175	2	9	AT4G25490	5	3	AT5G23290	2	7
AT4G26020	5	2	AT1G22240	2	3	AT2G31460	8	1	AT3G21180	4	6	AT4G25500	2	7	AT5G23300	1	9
AT4G26170	4	2	AT1G22270	2	11	AT2G31470	11	3	AT3G21190	4	9	AT4G25510	13	1	AT5G23310	1	9
AT4G26380	11	2	AT1G22275	5	3	AT2G31480	9	4	AT3G21200	1	10	AT4G25520	4	8	AT5G23320	1	6
AT4G28000	4	2	AT1G22280	4	11	AT2G31490	3	11	AT3G21210	11	4	AT4G25530	4	5	AT5G23330	1	9
AT4G28380	5	2	AT1G22290	2	1	AT2G31500	4	7	AT3G21220	4	7	AT4G25540	1	9	AT5G23340	1	7
AT4G28850	6	2	AT1G22300	2	9	AT2G31510	2	10	AT3G21230	1	7	AT4G25550	2	8	AT5G23380	4	8
AT4G29230	4	2	AT1G22310	6	8	AT2G31530	1	8	AT3G21240	1	7	AT4G25560	4	4	AT5G23390	4	10
AT4G29610	1	2	AT1G22330	4	5	AT2G31570	1	9	AT3G21250	4	6	AT4G25570	2	11	AT5G23400	4	6
AT4G29630	1	2	AT1G22340	6	8	AT2G31590	11	1	AT3G21260	2	4	AT4G25580	7	4	AT5G23405	12	4
AT4G30040	4	2	AT1G22360	6	5	AT2G31650	2	10	AT3G21270	6	7	AT4G25590	4	4	AT5G23420	4	4
AT4G30540	1	2	AT1G22370	6	3	AT2G31660	2	8	AT3G21280	2	10	AT4G25610	4	7	AT5G23430	1	11
AT4G31070	4	2	AT1G22380	6	3	AT2G31670	1	9	AT3G21290	4	9	AT4G25620	6	7	AT5G23440	1	4
AT4G31320	4	2	AT1G22400	6	8	AT2G31680	2	4	AT3G21300	1	8	AT4G25630	1	8	AT5G23450	2	10
AT4G31615	6	2	AT1G22410	1	8	AT2G31690	6	2	AT3G21310	6	7	AT4G25640	6	7	AT5G23460	13	6
AT4G31630	7	2	AT1G22420	11	4	AT2G31700	13	1	AT3G21340	6	2	AT4G25650	1	11	AT5G23480	4	6
AT4G31940	7	2	AT1G22430	4	6	AT2G31710	6	10	AT3G21350	2	6	AT4G25660	2	9	AT5G23520	3	5
AT4G31950	7	2	AT1G22440	4	5	AT2G31725	2	4	AT3G21360	1	9	AT4G25680	2	7	AT5G23530	4	9
AT4G31960	13	2	AT1G22450	2	10	AT2G31730	5	8	AT3G21370	6	5	AT4G25700	1	10	AT5G23540	2	10
AT4G32780	4	2	AT1G22460	4	6	AT2G31740	2	8	AT3G21380	6	3	AT4G25710	8	11	AT5G23550	2	8
AT4G33020	4	2	AT1G22480	5	3	AT2G31750	6	7	AT3G21390	2	10	AT4G25720	1	10	AT5G23570	4	6
AT4G33290	11	2	AT1G22490	4	4	AT2G31760	2	2	AT3G21400	4	9	AT4G25730	1	7	AT5G23580	4	7
AT4G33600	4	2	AT1G22500	4	5	AT2G31770	2	3	AT3G21410	11	6	AT4G25740	2	10	AT5G23610	4	10
AT4G33710	4	2	AT1G22510	2	8	AT2G31780	2	3	AT3G21420	6	7	AT4G25750	4	3	AT5G23630	2	10
AT4G33870	4	2	AT1G22520	4	11	AT2G31790	6	10	AT3G21430	2	9	AT4G25760	6	5	AT5G23640	13	0
AT4G33900	8	2	AT1G22530	2	6	AT2G31800	2	10	AT3G21470	6	5	AT4G25770	2	7	AT5G23650	4	2
AT4G34510	4	2	AT1G22540	4	10	AT2G31810	1	10	AT3G21500	1	5	AT4G25780	4	7	AT5G23660	6	7
AT4G34520	4	2	AT1G22550	4	6	AT2G31820	6	6	AT3G21510	3	4	AT4G25790	4	4	AT5G23670	1	11
AT4G34580	6	2	AT1G22570	4	6	AT2G31830	2	7	AT3G21520	4	6	AT4G25800	4	4	AT5G23680	2	6
AT4G34690	12	2	AT1G22590	6	5	AT2G31840	4	9	AT3G21540	1	7	AT4G25810	6	4	AT5G23690	1	5
AT4G34880	1	2	AT1G22600	2	3	AT2G31850	13	3	AT3G21550	5	8	AT4G25820	6	2	AT5G23710	2	7
AT4G35900	7	2	AT1G22610	6	10	AT2G31870	2	6	AT3G21560	6	6	AT4G25830	5	6	AT5G23720	2	7
AT4G37160	5	2	AT1G22620	2	10	AT2G31880	4	6	AT3G21570	9	6	AT4G25835	4	4	AT5G23730	2	10
AT4G37230	1	2	AT1G22630	4	5	AT2G31890	2	9	AT3G21580	1	11	AT4G25840	1	11	AT5G23740	2	10
AT4G37730	7	2	AT1G22640	5	10	AT2G31900	4	4	AT3G21590	4	1	AT4G25870	4	7	AT5G23750	4	6
AT4G37850	4	2	AT1G22650	4	7	AT2G31910	4	4	AT3G21600	4	5	AT4G25880	2	8	AT5G23760	6	4
AT4G39500	6	2	AT1G22660	1	9	AT2G31930	7	2	AT3G21610	1	10	AT4G25890	4	10	AT5G23770	6	3
AT5G01070	4	2	AT1G22670	2	2	AT2G31940	6	2	AT3G21620	5	7	AT4G25900	3	8	AT5G23780	6	2
AT5G01660	1	2	AT1G22690	5	5	AT2G31945	6	4	AT3G21630	4	7	AT4G25910	1	9	AT5G23790	2	3
AT5G01680	6	2	AT1G22700	1	5	AT2G31955	1	10	AT3G21640	2	7	AT4G25920	6	4	AT5G23800	6	3
AT5G01840	4	2	AT1G22710	2	7	AT2G31960	6	9	AT3G21650	3	10	AT4G25940	3	6	AT5G23810	4	7
AT5G01860	6	2	AT1G22720	6	1	AT2G31970	1	7	AT3G21660	2	5	AT4G25950	4	6	AT5G23820	11	5
AT5G02210	6	2	AT1G22730	2	11	AT2G31980	4	9	AT3G21670	4	5	AT4G25960	4	6	AT5G23830	11	4
AT5G02350	11	2	AT1G22740	2	9	AT2G31990	4	4	AT3G21680	11	4	AT4G25970	1	11	AT5G23840	11	2
AT5G02670	9	2	AT1G22750	4	10	AT2G32000	1	7	AT3G21690	6	6	AT4G25980	5	4	AT5G23850	5	8
AT5G02680	1	2	AT1G22760	2	10	AT2G32010	4	6	AT3G21700	2	6	AT4G25990	4	5	AT5G23860	4	9
AT5G02730	4	2	AT1G22770	5	6	AT2G32020	1	5	AT3G21710	6	6	AT4G26000	3	6	AT5G23870	6	7
AT5G03060	11	2	AT1G22780	2	10	AT2G32030	1	4	AT3G21720	1	7	AT4G26010	4	5	AT5G23880	2	6
AT5G03090	13	2	AT1G22790	6	8	AT2G32040	1	9	AT3G21740	5	10	AT4G26020	5	2	AT5G23890	1	5
AT5G03590	4	2	AT1G22800	1	9	AT2G32050	2	4	AT3G21750	6	6	AT4G26040	13	0	AT5G23900	2	11
AT5G03790	4	2	AT1G22810	4	5	AT2G32060	2	9	AT3G21760	7	4	AT4G26050	1	7	AT5G23910	2	4
AT5G03980	6	2	AT1G22830	4	6	AT2G32070	2	11	AT3G21770	6	7	AT4G26060	4	6	AT5G23920	4	11
AT5G04640	6	2	AT1G22840	2	11	AT2G32080	2	7	AT3G21780	7	4	AT4G26070	2	8	AT5G23940	6	5
AT5G04730	7	2	AT1G22850	1	7	AT2G32090	1	9	AT3G21790	7	5	AT4G26080	4	10	AT5G23960	6	2
AT5G05030	6	2	AT1G22860	2	7	AT2G32100	6	8	AT3G21800	6	4	AT4G26090	6	4	AT5G23970	8	3
AT5G05280	4	2	AT1G22870	1	8	AT2G32120	2	10	AT3G21810	4	6	AT4G26100	3	11	AT5G24000	1	7
AT5G05420	1	2	AT1G22880	6	7	AT2G32140	8	2	AT3G21830	6	1	AT4G26110	2	7	AT5G24010	4	5
AT5G05430	11	2	AT1G22885	12	5	AT2G32150	4	8	AT3G21840	6	2	AT4G26120	4	3	AT5G24020	1	8
AT5G05880	6	2	AT1G22890	12	5	AT2G32160	2	4	AT3G21850	2	1	AT4G26130	6	5	AT5G24030	1	6
AT5G06080	4	2	AT1G22900	6	5	AT2G32170	2	11	AT3G21860	6	1	AT4G26140	6	5	AT5G24070	4	3
AT5G06250	4	2	AT1G22910	4	8	AT2G32220	2	11	AT3G21865	2	9	AT4G26150	2	4	AT5G24080	4	5
AT5G06400	4	2	AT1G22920	2	11	AT2G32250	6	5	AT3G21870	2	8	AT4G26160	2	10	AT5G24090	2	10
AT5G06520	2	2	AT1G22930	2	10	AT2G32260	2	8	AT3G21890	3	7	AT4G26170	4	2	AT5G24100	4	4
AT5G06900	5	2	AT1G22940	1	10	AT2G32270	4	3	AT3G21950	6	3	AT4G26180	2	7	AT5G24110	5	4
AT5G07150	4	2	AT1G22960	4	4	AT2G32280	5	5	AT3G21960	7	3	AT4G26190	2	9	AT5G24120	1	5
AT5G07540	11	2	AT1G22970	4	7	AT2G32290	3	6	AT3G21970	6	4	AT4G26200	4	9	AT5G24130	4	10
AT5G07550	6	2	AT1G22985	3	8	AT2G32300	6	3	AT3G22020	7	1	AT4G26210	3	10	AT5G24140	1	4
AT5G09490	2	2	AT1G22990	6	5	AT2G32310	4	2	AT3G22040	7	3	AT4G26220	1	6	AT5G24150	1	8
AT5G10040	11	2	AT1G23000	6	3	AT2G32350	6	2	AT3G22050	6	1	AT4G26230	2	10	AT5G24160	1	4
AT5G10120	4	2	AT1G23010	1	7	AT2G32360	9	2	AT3G22060	6	6	AT4G26240	5	11	AT5G24165	6	8
AT5G10220	4	2	AT1G23020	2	5	AT2G32370	4	3	AT3G22090	11	2	AT4G26250	2	6	AT5G24170	2	9
AT5G10680	6	2	AT1G23030	4	9	AT2G32380	2	8	AT3G22104	4	9	AT4G26260	1	10	AT5G24210	4	5
AT5G10880	1	2	AT1G23040	10	5	AT2G32390	5	7	AT3G22110	1	10	AT4G26270	4	9	AT5G24230	4	7
AT5G11220	6	2	AT1G23050	11	6	AT2G32400	4	5	AT3G22120	6	6	AT4G26280	6	1	AT5G24240	3	9
AT5G11290	7	2	AT1G23060	6	6	AT2G32410	2	6	AT3G22150	4	6	AT4G26290	13	4	AT5G24250	13	2
AT5G11400	4	2	AT1G23070	2	5	AT2G32415	1	5	AT3G22160	11	9	AT4G26300	1	9	AT5G24260	1	8
AT5G11410	4	2	AT1G23080	4	5	AT2G32430	6	6	AT3G22170	6	7	AT4G26310	1	6	AT5G24270	4	6
AT5G11570	4	2	AT1G23090	4	5	AT2G32440	5	10	AT3G22180	2	7	AT4G26330	4	7	AT5G24280	4	4
AT5G12340	6	2	AT1G23100	1	6	AT2G32450	1	6	AT3G22190	4	5	AT4G26340	11	3	AT5G24290	4	4
AT5G12450	11	2	AT1G23120	8	6	AT2G32460	4	6	AT3G22200	1	10	AT4G26370	1	7	AT5G24300	1	9
AT5G12460	4	2	AT1G23130	7	5	AT2G32470	9	4	AT3G22210	8	7	AT4G26380	11	2	AT5G24310	4	6
AT5G12990	11	2	AT1G23140	4	6	AT2G32480	1	10	AT3G22220	4	7	AT4G26390	2	7	AT5G24313	11	3
AT5G13620	6	2	AT1G23160	5	0	AT2G32500	4	8	AT3G22230	2	9	AT4G26400	6	11	AT5G24316	11	7
AT5G14330	11	2	AT1G23180	4	10	AT2G32510	4	10	AT3G22231	11	9	AT4G26410	3	10	AT5G24320	4	8
AT5G14340	4	2	AT1G23190	1	10	AT2G32520	1	10	AT3G22240	9	8	AT4G26430	2	8	AT5G24330	2	8
AT5G14900	2	2	AT1G23200	6	8	AT2G32560	4	5	AT3G22250	5	4	AT4G26440	4	5	AT5G24340	1	4
AT5G14990	4	2	AT1G23205	6	5	AT2G32580	5	8	AT3G22260	4	6	AT4G26460	5	1	AT5G24350	2	10
AT5G15725	11	2	AT1G23210	6	6	AT2G32590	2	11	AT3G22290	2	11	AT4G26470	2	8	AT5G24360	2	10
AT5G15900	5	2	AT1G23220	2	7	AT2G32600	2	6	AT3G22300	1	10	AT4G26480	4	8	AT5G24380	4	11
AT5G16920	6	2	AT1G23230	2	9	AT2G32610	5	1	AT3G22320	2	10	AT4G26490	6	3	AT5G24390	2	8
AT5G17150	11	2	AT1G23240	2	4	AT2G32620	5	1	AT3G22350	11	4	AT4G26500	1	10	AT5G24400	1	10
AT5G17680	8	2	AT1G23250	2	0	AT2G32630	5	4	AT3G22360	1	5	AT4G26510	2	11	AT5G24410	1	3
AT5G17970	9	2	AT1G23260	2	9	AT2G32640	1	7	AT3G22370	1	11	AT4G26520	2	7	AT5G24420	1	8
AT5G18160	11	2	AT1G23270	6	1	AT2G32660	6	4	AT3G22380	6	9	AT4G26530	2	5	AT5G24430	4	8
AT5G18560	4	2	AT1G23280	2	4	AT2G32670	3	7	AT3G22400	6	5	AT4G26540	4	4	AT5G24440	2	3
AT5G19490	2	2	AT1G23300	6	0	AT2G32680	8	3	AT3G22420	4	6	AT4G26550	2	5	AT5G24450	2	6
AT5G19640	4	2	AT1G23310	1	10	AT2G32690	11	4	AT3G22425	1	8	AT4G26555	1	9	AT5G24460	2	10
AT5G20340	4	2	AT1G23320	1	3	AT2G32700	1	10	AT3G22430	6	10	AT4G26560	4	3	AT5G24470	3	5
AT5G22870	6	2	AT1G23330	1	8	AT2G32710	4	6	AT3G22440	4	9	AT4G26570	4	8	AT5G24480	12	2
AT5G22890	4	2	AT1G23340	6	5	AT2G32720	2	6	AT3G22450	4	4	AT4G26590	4	10	AT5G24490	1	9
AT5G22960	2	2	AT1G23350	8	5	AT2G32730	2	11	AT3G22460	3	5	AT4G26600	1	4	AT5G24500	7	8
AT5G23650	4	2	AT1G23360	1	8	AT2G32740	4	1	AT3G22480	2	10	AT4G26610	4	9	AT5G24510	2	3
AT5G23780	6	2	AT1G23380	4	5	AT2G32750	6	3	AT3G22490	4	4	AT4G26620	1	7	AT5G24520	2	6
AT5G23840	11	2	AT1G23390	4	7	AT2G32760	2	11	AT3G22500	4	3	AT4G26630	2	8	AT5G24530	4	4
AT5G23960	6	2	AT1G23400	4	6	AT2G32765	2	7	AT3G22520	4	5	AT4G26640	4	8	AT5G24540	6	3
AT5G24250	13	2	AT1G23410	2	6	AT2G32770	3	5	AT3G22530	4	10	AT4G26650	2	10	AT5G24550	6	2
AT5G24480	12	2	AT1G23420	6	4	AT2G32780	2	4	AT3G22540	4	4	AT4G26660	4	5	AT5G24560	6	4
AT5G24550	6	2	AT1G23440	1	8	AT2G32790	2	3	AT3G22550	6	9	AT4G26670	2	9	AT5G24570	11	4
AT5G25180	6	2	AT1G23450	4	2	AT2G32800	4	5	AT3G22570	9	8	AT4G26680	6	3	AT5G24580	6	4
AT5G25640	2	2	AT1G23480	4	5	AT2G32810	4	10	AT3G22590	2	11	AT4G26690	1	6	AT5G24590	6	7
AT5G25750	13	2	AT1G23490	3	10	AT2G32830	4	5	AT3G22600	4	11	AT4G26700	2	6	AT5G24600	1	10
AT5G25910	6	2	AT1G23510	4	3	AT2G32850	2	7	AT3G22620	6	5	AT4G26710	4	11	AT5G24610	3	10
AT5G25920	12	2	AT1G23520	4	2	AT2G32860	6	5	AT3G22630	1	10	AT4G26720	2	11	AT5G24620	6	10
AT5G25990	4	2	AT1G23530	6	4	AT2G32890	12	5	AT3G22640	5	2	AT4G26740	2	3	AT5G24650	3	8
AT5G26100	11	2	AT1G23540	4	4	AT2G32900	2	8	AT3G22650	11	2	AT4G26750	2	9	AT5G24655	7	7
AT5G26190	11	2	AT1G23550	4	11	AT2G32910	4	9	AT3G22660	2	10	AT4G26760	4	5	AT5G24660	7	8
AT5G26840	13	2	AT1G23560	3	5	AT2G32920	2	10	AT3G22670	4	4	AT4G26770	2	9	AT5G24670	1	10
AT5G26970	13	2	AT1G23570	4	3	AT2G32930	4	11	AT3G22680	6	10	AT4G26780	1	7	AT5G24690	3	9
AT5G27050	6	2	AT1G23580	4	3	AT2G32950	2	7	AT3G22690	4	4	AT4G26790	6	7	AT5G24710	3	7
AT5G27340	13	2	AT1G23590	4	3	AT2G32970	3	10	AT3G22700	11	4	AT4G26800	5	3	AT5G24740	2	6
AT5G27810	6	2	AT1G23600	4	3	AT2G32980	2	10	AT3G22710	11	0	AT4G26820	11	1	AT5G24750	1	10
AT5G28420	6	2	AT1G23610	9	1	AT2G32990	6	5	AT3G22740	1	5	AT4G26830	4	7	AT5G24760	2	6
AT5G28510	5	2	AT1G23640	4	0	AT2G33000	11	5	AT3G22750	4	7	AT4G26840	2	11	AT5G24800	4	5
AT5G28520	6	2	AT1G23670	4	2	AT2G33010	11	2	AT3G22760	2	11	AT4G26850	1	10	AT5G24810	1	10
AT5G28550	6	2	AT1G23680	13	0	AT2G33020	8	2	AT3G22770	11	1	AT4G26860	1	10	AT5G24820	5	1
AT5G28810	9	2	AT1G23690	4	3	AT2G33030	8	0	AT3G22780	2	8	AT4G26870	1	10	AT5G24830	4	5
AT5G34870	11	2	AT1G23700	2	2	AT2G33040	1	10	AT3G22790	5	3	AT4G26880	1	0	AT5G24840	1	8
AT5G35190	11	2	AT1G23710	6	7	AT2G33070	2	5	AT3G22800	5	3	AT4G26890	4	5	AT5G24850	1	8
AT5G35900	4	2	AT1G23730	5	10	AT2G33080	6	1	AT3G22810	4	4	AT4G26900	1	7	AT5G24860	4	5
AT5G35960	4	2	AT1G23740	1	7	AT2G33100	4	6	AT3G22830	4	3	AT4G26910	1	10	AT5G24870	4	9
AT5G36150	5	2	AT1G23750	1	7	AT2G33130	11	7	AT3G22840	3	7	AT4G26920	4	1	AT5G24880	9	4
AT5G36190	11	2	AT1G23760	4	8	AT2G33150	1	10	AT3G22845	2	11	AT4G26930	4	5	AT5G24890	5	5
AT5G37140	4	2	AT1G23780	2	9	AT2G33160	6	4	AT3G22850	4	11	AT4G26940	6	8	AT5G24900	5	5
AT5G37160	4	2	AT1G23790	4	5	AT2G33170	4	6	AT3G22860	2	7	AT4G26950	4	4	AT5G24910	5	4
AT5G37280	2	2	AT1G23800	1	7	AT2G33180	2	6	AT3G22870	11	1	AT4G26970	1	11	AT5G24930	3	11
AT5G38080	11	2	AT1G23820	1	11	AT2G33210	1	11	AT3G22880	1	6	AT4G26980	3	7	AT5G24940	3	4
AT5G38180	6	2	AT1G23830	9	10	AT2G33220	2	10	AT3G22890	2	8	AT4G27000	4	10	AT5G24970	1	10
AT5G38195	6	2	AT1G23840	9	5	AT2G33230	4	1	AT3G22900	4	8	AT4G27010	2	7	AT5G25050	1	3
AT5G38260	6	2	AT1G23850	9	5	AT2G33240	4	6	AT3G22910	4	5	AT4G27030	1	6	AT5G25060	2	8
AT5G38390	8	2	AT1G23860	2	9	AT2G33250	7	7	AT3G22920	1	7	AT4G27040	2	9	AT5G25070	5	6
AT5G38770	7	2	AT1G23870	4	6	AT2G33255	1	8	AT3G22930	2	3	AT4G27050	9	10	AT5G25080	2	6
AT5G39370	6	2	AT1G23880	1	6	AT2G33260	1	6	AT3G22940	11	0	AT4G27060	3	10	AT5G25090	6	6
AT5G39390	6	2	AT1G23890	1	10	AT2G33270	1	5	AT3G22950	2	10	AT4G27080	2	10	AT5G25100	2	10
AT5G39630	2	2	AT1G23910	11	1	AT2G33290	4	8	AT3G22960	1	10	AT4G27090	2	10	AT5G25110	5	9
AT5G39820	4	2	AT1G23960	11	10	AT2G33310	5	5	AT3G22970	4	4	AT4G27110	4	5	AT5G25120	6	5
AT5G40010	4	2	AT1G23980	4	9	AT2G33320	4	5	AT3G22980	2	10	AT4G27120	2	11	AT5G25130	6	5
AT5G40070	11	2	AT1G24000	7	1	AT2G33330	5	6	AT3G22990	4	9	AT4G27130	2	11	AT5G25140	6	3
AT5G40290	1	2	AT1G24010	11	1	AT2G33340	1	11	AT3G23000	5	9	AT4G27140	9	3	AT5G25160	6	4
AT5G40320	11	2	AT1G24020	5	10	AT2G33350	2	6	AT3G23010	6	3	AT4G27150	9	3	AT5G25170	4	4
AT5G40360	2	2	AT1G24030	4	4	AT2G33360	5	3	AT3G23020	4	2	AT4G27160	8	4	AT5G25180	6	2
AT5G40990	4	2	AT1G24040	3	4	AT2G33370	2	10	AT3G23030	6	5	AT4G27170	8	3	AT5G25190	4	4
AT5G41250	6	2	AT1G24050	2	9	AT2G33380	2	6	AT3G23040	13	1	AT4G27180	2	7	AT5G25210	9	3
AT5G41280	7	2	AT1G24060	11	0	AT2G33390	9	8	AT3G23050	6	8	AT4G27190	6	3	AT5G25220	4	4
AT5G41660	12	2	AT1G24070	4	8	AT2G33410	4	10	AT3G23060	2	8	AT4G27220	6	3	AT5G25240	8	9
AT5G42590	6	2	AT1G24090	1	5	AT2G33420	3	8	AT3G23070	4	5	AT4G27230	2	6	AT5G25270	2	8
AT5G42600	5	2	AT1G24100	6	6	AT2G33430	6	9	AT3G23080	2	11	AT4G27240	4	6	AT5G25280	6	9
AT5G42955	8	2	AT1G24110	5	4	AT2G33440	2	7	AT3G23090	5	3	AT4G27250	4	6	AT5G25290	6	3
AT5G43040	11	2	AT1G24120	1	9	AT2G33450	1	8	AT3G23100	4	4	AT4G27260	5	8	AT5G25340	2	10
AT5G43120	4	2	AT1G24140	2	6	AT2G33460	6	5	AT3G23130	4	3	AT4G27270	1	11	AT5G25350	2	10
AT5G43200	2	2	AT1G24150	6	5	AT2G33470	2	10	AT3G23150	1	9	AT4G27280	2	11	AT5G25360	4	6
AT5G43410	4	2	AT1G24170	4	10	AT2G33480	5	7	AT3G23160	4	4	AT4G27290	6	4	AT5G25370	4	4
AT5G43610	2	2	AT1G24180	1	11	AT2G33490	4	10	AT3G23170	11	6	AT4G27300	7	4	AT5G25380	3	5
AT5G43640	2	2	AT1G24190	2	8	AT2G33500	4	6	AT3G23190	4	7	AT4G27320	4	5	AT5G25390	4	6
AT5G43890	4	2	AT1G24210	2	7	AT2G33520	11	8	AT3G23200	4	6	AT4G27330	9	1	AT5G25400	2	4
AT5G44140	2	2	AT1G24240	1	6	AT2G33530	5	6	AT3G23210	3	11	AT4G27350	1	10	AT5G25410	6	3
AT5G44360	7	2	AT1G24260	6	10	AT2G33540	2	5	AT3G23220	4	2	AT4G27370	2	8	AT5G25415	6	3
AT5G44570	13	2	AT1G24280	2	9	AT2G33560	2	4	AT3G23230	4	5	AT4G27380	6	8	AT5G25430	2	6
AT5G45200	8	2	AT1G24290	1	9	AT2G33570	4	5	AT3G23240	4	4	AT4G27390	1	8	AT5G25440	4	6
AT5G45220	9	2	AT1G24310	2	5	AT2G33580	4	9	AT3G23250	4	4	AT4G27400	4	6	AT5G25450	3	10
AT5G45240	8	2	AT1G24320	1	4	AT2G33590	4	4	AT3G23260	11	6	AT4G27410	4	9	AT5G25460	6	8
AT5G45530	6	2	AT1G24330	4	7	AT2G33600	4	6	AT3G23270	4	4	AT4G27420	3	5	AT5G25470	9	5
AT5G45570	9	2	AT1G24340	1	10	AT2G33610	2	5	AT3G23280	1	9	AT4G27430	4	5	AT5G25475	9	9
AT5G45640	4	2	AT1G24350	1	9	AT2G33620	4	10	AT3G23290	4	3	AT4G27435	4	4	AT5G25480	1	6
AT5G45790	4	2	AT1G24360	1	11	AT2G33630	1	8	AT3G23300	4	9	AT4G27440	1	10	AT5G25490	2	8
AT5G45970	4	2	AT1G24390	13	1	AT2G33640	2	4	AT3G23310	4	7	AT4G27450	4	8	AT5G25500	6	7
AT5G46100	5	2	AT1G24400	4	9	AT2G33670	6	5	AT3G23325	2	8	AT4G27460	4	4	AT5G25510	4	11
AT5G46300	11	2	AT1G24420	8	2	AT2G33680	4	4	AT3G23330	4	6	AT4G27470	2	11	AT5G25520	2	8
AT5G46320	11	2	AT1G24430	8	5	AT2G33690	6	4	AT3G23340	4	5	AT4G27480	4	10	AT5G25530	2	5
AT5G47150	4	2	AT1G24440	4	11	AT2G33700	4	9	AT3G23350	2	5	AT4G27500	2	10	AT5G25540	7	10
AT5G47170	11	2	AT1G24450	1	9	AT2G33710	4	4	AT3G23390	2	10	AT4G27510	6	7	AT5G25550	5	4
AT5G47340	2	2	AT1G24460	6	9	AT2G33720	7	4	AT3G23400	1	9	AT4G27520	6	7	AT5G25560	2	10
AT5G48200	13	2	AT1G24470	2	5	AT2G33730	2	10	AT3G23410	1	10	AT4G27530	11	4	AT5G25570	6	5
AT5G48210	9	2	AT1G24490	1	6	AT2G33735	1	5	AT3G23430	2	6	AT4G27540	4	8	AT5G25580	4	7
AT5G48400	6	2	AT1G24510	1	10	AT2G33740	1	10	AT3G23450	11	5	AT4G27550	1	4	AT5G25590	6	9
AT5G49070	4	2	AT1G24520	11	7	AT2G33760	4	6	AT3G23460	1	1	AT4G27580	11	5	AT5G25610	4	9
AT5G49250	12	2	AT1G24530	4	10	AT2G33790	5	4	AT3G23490	1	6	AT4G27590	4	7	AT5G25620	4	8
AT5G49370	2	2	AT1G24540	4	7	AT2G33800	1	10	AT3G23540	1	11	AT4G27600	1	10	AT5G25630	4	8
AT5G51420	3	2	AT1G24575	11	4	AT2G33810	6	3	AT3G23550	4	11	AT4G27620	4	5	AT5G25640	2	2
AT5G51470	5	2	AT1G24600	8	5	AT2G33820	2	10	AT3G23560	4	10	AT4G27640	2	7	AT5G25750	13	2
AT5G51520	6	2	AT1G24610	2	9	AT2G33830	4	7	AT3G23570	2	11	AT4G27650	1	10	AT5G25760	2	10
AT5G51580	11	2	AT1G24620	2	6	AT2G33845	1	7	AT3G23580	1	11	AT4G27652	11	9	AT5G25770	1	10
AT5G51670	4	2	AT1G24625	6	5	AT2G33850	11	5	AT3G23590	4	10	AT4G27654	13	4	AT5G25800	2	5
AT5G51800	4	2	AT1G24650	4	5	AT2G33860	4	4	AT3G23600	2	11	AT4G27657	11	4	AT5G25810	4	4
AT5G52160	6	2	AT1G24706	2	8	AT2G33870	2	4	AT3G23605	4	10	AT4G27660	2	5	AT5G25820	4	4
AT5G52170	4	2	AT1G24735	1	4	AT2G33880	5	6	AT3G23610	2	10	AT4G27670	1	3	AT5G25830	4	6
AT5G52460	8	2	AT1G24764	4	5	AT2G33980	1	5	AT3G23620	2	10	AT4G27680	2	9	AT5G25840	4	4
AT5G52500	4	2	AT1G25230	1	5	AT2G33990	4	8	AT3G23630	1	5	AT4G27690	2	8	AT5G25860	8	1
AT5G52710	11	2	AT1G25240	4	4	AT2G34020	2	3	AT3G23640	1	8	AT4G27700	1	6	AT5G25880	1	5
AT5G52770	8	2	AT1G25250	4	2	AT2G34040	2	8	AT3G23650	4	0	AT4G27710	5	4	AT5G25890	5	6
AT5G53240	11	2	AT1G25260	1	9	AT2G34050	2	5	AT3G23660	2	8	AT4G27720	2	11	AT5G25900	4	10
AT5G53960	13	2	AT1G25270	6	1	AT2G34060	5	9	AT3G23670	2	5	AT4G27730	4	8	AT5G25910	6	2
AT5G54040	11	2	AT1G25275	7	7	AT2G34070	6	8	AT3G23680	11	0	AT4G27750	4	11	AT5G25920	12	2
AT5G54790	7	2	AT1G25280	4	6	AT2G34080	6	4	AT3G23690	4	9	AT4G27760	1	9	AT5G25930	4	7
AT5G55080	2	2	AT1G25290	1	6	AT2G34090	1	10	AT3G23700	1	6	AT4G27780	1	9	AT5G25940	6	10
AT5G55090	4	2	AT1G25320	4	5	AT2G34100	11	6	AT3G23710	1	9	AT4G27790	2	6	AT5G25950	9	3
AT5G55370	1	2	AT1G25330	4	5	AT2G34110	11	3	AT3G23730	6	7	AT4G27800	2	8	AT5G25960	6	3
AT5G55750	13	2	AT1G25340	6	3	AT2G34120	13	1	AT3G23740	6	6	AT4G27820	5	4	AT5G25990	4	2
AT5G55840	4	2	AT1G25350	1	10	AT2G34140	3	11	AT3G23750	4	6	AT4G27830	5	5	AT5G26010	4	3
AT5G55980	7	2	AT1G25360	4	7	AT2G34150	2	3	AT3G23760	2	6	AT4G27840	4	6	AT5G26030	1	9
AT5G56330	5	2	AT1G25370	4	6	AT2G34160	3	9	AT3G23770	4	4	AT4G27850	11	3	AT5G26040	1	7
AT5G56800	11	2	AT1G25375	1	8	AT2G34180	4	5	AT3G23790	1	9	AT4G27860	4	7	AT5G26060	8	5
AT5G57420	5	2	AT1G25380	2	11	AT2G34190	4	9	AT3G23800	1	3	AT4G27880	5	11	AT5G26070	11	1
AT5G57480	4	2	AT1G25390	4	10	AT2G34200	4	6	AT3G23805	6	4	AT4G27890	2	5	AT5G26080	11	1
AT5G57510	6	2	AT1G25400	8	8	AT2G34230	6	3	AT3G23810	1	9	AT4G27900	3	10	AT5G26100	11	2
AT5G57570	4	2	AT1G25410	1	2	AT2G34250	2	10	AT3G23820	1	8	AT4G27910	2	11	AT5G26110	1	9
AT5G57770	6	2	AT1G25420	2	7	AT2G34260	1	7	AT3G23830	1	7	AT4G27930	12	0	AT5G26120	1	6
AT5G58180	2	2	AT1G25450	4	5	AT2G34270	12	1	AT3G23840	4	7	AT4G27940	2	10	AT5G26130	4	0
AT5G58280	4	2	AT1G25460	4	3	AT2G34300	4	9	AT3G23850	13	2	AT4G27970	1	5	AT5G26140	4	1
AT5G58610	4	2	AT1G25470	4	4	AT2G34310	9	10	AT3G23870	3	9	AT4G27980	6	6	AT5G26150	6	3
AT5G58910	6	2	AT1G25490	2	10	AT2G34315	11	2	AT3G23880	7	4	AT4G27990	1	9	AT5G26180	1	9
AT5G59260	6	2	AT1G25500	2	9	AT2G34320	6	2	AT3G23890	2	8	AT4G28000	4	2	AT5G26190	11	2
AT5G59900	4	2	AT1G25510	4	10	AT2G34330	11	4	AT3G23900	3	8	AT4G28010	5	4	AT5G26200	2	6
AT5G60080	4	2	AT1G25520	1	10	AT2G34340	4	9	AT3G23920	3	11	AT4G28020	1	10	AT5G26210	4	11
AT5G60520	4	2	AT1G25530	4	7	AT2G34357	2	7	AT3G23930	8	4	AT4G28025	4	9	AT5G26220	1	7
AT5G61090	1	2	AT1G25540	2	11	AT2G34360	4	6	AT3G23940	1	11	AT4G28030	1	6	AT5G26230	6	4
AT5G61110	6	2	AT1G25550	3	11	AT2G34370	4	6	AT3G23960	9	1	AT4G28040	6	9	AT5G26240	2	11
AT5G61260	6	2	AT1G25560	4	6	AT2G34400	4	5	AT3G23980	3	10	AT4G28050	4	10	AT5G26250	4	9
AT5G61320	6	2	AT1G25570	4	9	AT2G34440	6	6	AT3G23990	1	9	AT4G28080	2	9	AT5G26260	7	4
AT5G61700	2	2	AT1G25580	4	10	AT2G34450	4	5	AT3G24000	4	4	AT4G28085	11	5	AT5G26270	11	9
AT5G62040	5	2	AT1G26090	1	9	AT2G34460	1	8	AT3G24010	2	10	AT4G28090	4	7	AT5G26280	7	5
AT5G62110	11	2	AT1G26100	2	9	AT2G34470	1	9	AT3G24030	1	11	AT4G28100	5	10	AT5G26310	6	5
AT5G62990	4	2	AT1G26110	2	10	AT2G34480	2	10	AT3G24040	4	6	AT4G28110	4	3	AT5G26330	5	3
AT5G63740	5	2	AT1G26130	3	10	AT2G34490	1	5	AT3G24050	6	8	AT4G28130	2	1	AT5G26340	4	6
AT5G63900	4	2	AT1G26150	4	4	AT2G34500	1	7	AT3G24060	7	0	AT4G28140	4	4	AT5G26360	1	10
AT5G64210	1	2	AT1G26160	1	7	AT2G34510	6	5	AT3G24070	7	8	AT4G28150	3	10	AT5G26570	1	9
AT5G65500	5	2	AT1G26170	2	8	AT2G34520	1	10	AT3G24080	2	7	AT4G28160	11	5	AT5G26600	1	9
AT5G66620	3	2	AT1G26190	1	11	AT2G34530	8	3	AT3G24090	1	6	AT4G28180	11	4	AT5G26610	2	10
AT5G66815	9	2	AT1G26210	11	5	AT2G34540	9	3	AT3G24110	2	4	AT4G28190	6	11	AT5G26620	7	4
AT5G66940	6	2	AT1G26220	1	4	AT2G34555	4	3	AT3G24120	4	7	AT4G28200	2	10	AT5G26630	6	3
AT5G67010	6	2	AT1G26230	1	8	AT2G34560	2	5	AT3G24130	4	5	AT4G28210	4	9	AT5G26640	2	5
ATCG00020	1	2	AT1G26240	13	3	AT2G34570	2	6	AT3G24140	4	4	AT4G28220	2	7	AT5G26660	4	5
ATCG00040	5	2	AT1G26260	4	4	AT2G34580	6	3	AT3G24150	5	4	AT4G28230	7	7	AT5G26680	1	9
ATCG00065	1	2	AT1G26270	3	7	AT2G34585	6	9	AT3G24160	4	11	AT4G28240	8	11	AT5G26700	4	6
ATCG00070	1	2	AT1G26290	11	4	AT2G34590	1	11	AT3G24170	1	11	AT4G28250	4	9	AT5G26710	1	10
ATCG00120	1	2	AT1G26300	3	8	AT2G34600	8	3	AT3G24180	1	9	AT4G28260	4	10	AT5G26720	11	6
ATCG00130	1	2	AT1G26310	6	4	AT2G34610	6	3	AT3G24190	1	10	AT4G28270	2	8	AT5G26731	11	4
ATCG00190	1	2	AT1G26320	6	6	AT2G34620	6	8	AT3G24200	1	10	AT4G28280	4	5	AT5G26740	2	10
ATCG00270	1	2	AT1G26330	3	3	AT2G34630	1	8	AT3G24210	2	8	AT4G28290	11	6	AT5G26760	2	10
ATCG00280	1	2	AT1G26340	2	7	AT2G34640	4	7	AT3G24220	3	7	AT4G28300	3	9	AT5G26770	6	5
ATCG00300	1	2	AT1G26350	13	1	AT2G34650	4	9	AT3G24230	6	4	AT4G28310	4	9	AT5G26780	2	8
ATCG00330	1	2	AT1G26370	2	8	AT2G34660	2	8	AT3G24240	4	5	AT4G28320	4	6	AT5G26790	9	3
ATCG00340	1	2	AT1G26380	7	4	AT2G34670	4	6	AT3G24250	11	8	AT4G28330	6	4	AT5G26820	1	10
ATCG00380	1	2	AT1G26390	7	5	AT2G34680	1	6	AT3G24260	4	0	AT4G28350	6	4	AT5G26830	1	10
ATCG00470	1	2	AT1G26400	7	1	AT2G34690	2	11	AT3G24270	13	2	AT4G28370	2	10	AT5G26840	13	2
ATCG00480	1	2	AT1G26410	7	4	AT2G34700	5	2	AT3G24280	12	4	AT4G28380	5	2	AT5G26850	2	10
ATCG00490	1	2	AT1G26420	7	2	AT2G34710	4	8	AT3G24310	6	4	AT4G28390	2	8	AT5G26860	1	8
ATCG00500	1	2	AT1G26440	1	8	AT2G34740	4	4	AT3G24315	2	10	AT4G28395	6	4	AT5G26880	1	9
ATCG00540	1	2	AT1G26450	4	4	AT2G34750	2	10	AT3G24320	1	9	AT4G28400	4	8	AT5G26890	13	1
ATCG00630	6	2	AT1G26460	2	8	AT2G34770	1	11	AT3G24330	5	4	AT4G28410	2	3	AT5G26900	2	1
ATCG00670	1	2	AT1G26470	4	11	AT2G34780	6	8	AT3G24340	2	5	AT4G28420	2	3	AT5G26910	4	10
ATCG00720	1	2	AT1G26480	2	5	AT2G34790	7	7	AT3G24350	2	10	AT4G28430	4	3	AT5G26920	4	4
ATCG00730	1	2	AT1G26500	5	3	AT2G34800	13	0	AT3G24360	1	7	AT4G28440	1	11	AT5G26930	4	3
ATCG00770	1	2	AT1G26520	1	9	AT2G34810	7	6	AT3G24430	1	9	AT4G28450	1	6	AT5G26940	1	9
ATCG00780	1	2	AT1G26530	2	2	AT2G34820	5	4	AT3G24440	4	9	AT4G28460	9	5	AT5G26960	2	10
ATCG00790	1	2	AT1G26540	6	5	AT2G34830	5	5	AT3G24450	6	3	AT4G28480	2	9	AT5G26970	13	2
ATCG00800	1	2	AT1G26550	1	10	AT2G34840	2	5	AT3G24460	2	4	AT4G28490	4	6	AT5G26980	2	5
ATCG01050	1	2	AT1G26560	4	10	AT2G34850	1	3	AT3G24480	4	8	AT4G28500	4	5	AT5G26990	4	11
ATCG01060	1	2	AT1G26570	1	11	AT2G34860	3	8	AT3G24490	4	10	AT4G28520	5	3	AT5G27000	4	8
ATCG01100	1	2	AT1G26580	4	11	AT2G34870	11	3	AT3G24495	1	5	AT4G28530	4	4	AT5G27020	9	4
ATMG00060	1	2	AT1G26590	6	4	AT2G34880	2	8	AT3G24500	2	11	AT4G28540	3	11	AT5G27050	6	2
ATMG00140	13	2	AT1G26600	9	4	AT2G34890	2	2	AT3G24503	1	7	AT4G28550	2	8	AT5G27080	2	0
ATMG00160	1	2	AT1G26610	4	5	AT2G34900	2	8	AT3G24506	4	6	AT4G28560	4	7	AT5G27100	6	5
ATMG00510	1	2	AT1G26620	5	6	AT2G34910	6	5	AT3G24510	11	5	AT4G28570	1	11	AT5G27110	4	6
ATMG00640	6	2	AT1G26630	2	10	AT2G34920	2	5	AT3G24515	2	7	AT4G28580	4	3	AT5G27150	2	11
ATMG00650	1	2	AT1G26640	1	8	AT2G34930	6	7	AT3G24520	4	4	AT4G28590	4	6	AT5G27170	13	0
ATMG00660	6	2	AT1G26650	4	11	AT2G34940	2	8	AT3G24530	1	7	AT4G28600	1	8	AT5G27200	1	6
ATMG01330	9	2	AT1G26660	1	8	AT2G34960	1	10	AT3G24540	4	2	AT4G28610	4	7	AT5G27210	4	8
ATMG01360	1	2	AT1G26665	2	9	AT2G34970	1	10	AT3G24550	5	10	AT4G28640	6	5	AT5G27220	8	10
AT1G01250	5	3	AT1G26670	2	11	AT2G34980	2	6	AT3G24560	1	5	AT4G28650	4	5	AT5G27230	4	4
AT1G01450	2	3	AT1G26680	6	5	AT2G34990	4	6	AT3G24570	2	10	AT4G28660	1	10	AT5G27240	5	6
AT1G01530	7	3	AT1G26690	2	10	AT2G35000	4	6	AT3G24590	1	9	AT4G28670	6	7	AT5G27270	4	4
AT1G02070	4	3	AT1G26700	6	3	AT2G35010	1	6	AT3G24620	4	4	AT4G28680	1	7	AT5G27280	2	10
AT1G02450	11	3	AT1G26710	11	2	AT2G35020	2	8	AT3G24630	6	2	AT4G28700	2	8	AT5G27290	1	5
AT1G02813	6	3	AT1G26730	2	5	AT2G35030	4	4	AT3G24650	3	4	AT4G28703	1	6	AT5G27320	4	6
AT1G03010	4	3	AT1G26740	3	10	AT2G35040	1	8	AT3G24660	4	6	AT4G28706	1	8	AT5G27330	8	4
AT1G03020	5	3	AT1G26750	4	10	AT2G35050	4	7	AT3G24670	6	7	AT4G28710	4	3	AT5G27340	13	2
AT1G03160	1	3	AT1G26760	2	4	AT2G35060	4	5	AT3G24710	4	0	AT4G28720	4	5	AT5G27350	6	6
[truncated: 18,054 more rows]

## Sheet: Analysis of data by chromosomes
Table S7B. Chi-square analysis for distribution of all loci and loci with PS & GEB.
Chr.	All loci	Loci with PS & GEB	Df	χ²	P
I	7078	5247	4	6.189	0.1855
II	4245	3077
III	5437	3980
IV	4124	2929
V	6318	4817
All	27206	20050
Table S7C. Chi-square analysis for distribution of loci with ω and loci with PS & GEB.
Chr	Loci with PS	Loci with PS & GEB	Df	χ²	P
I	5254	5247	4	0.0113	0.8896
II	3077	3077
III	3984	3980
IV	2933	2929
V	4703	4817
All	19951	20050
Table S7D. ANOVA analysis of GEB in loci with PS across chromosomes.
Loci with GEB grouped by chromosomes	SS	df	MS	F	P
Between chromosomes	66.39	4	16.6	2.144	0.0726
Within chromosomes	155200	20045	7.741
Total	155200	20049
Table S7E. ANOVA analysis of PS in loci with GEB across chromosomes.
Loci with PS & GEB grouped by chromosomes	SS	df	MS	F	P
Between chromosomes	72.53	4	18.13	2.126	0.0748
Within chromosomes	171000	20045	8.53
Total	171100	20049

## Sheet: Grouping data by GEB
Table SF. Grouping PS by GEB for loci with both PS and GEB in 11 samples.
Locus	PS	Present calls (0)	Locus	PS	Present calls (1)	Locus	PS	Present calls (2)	Locus	PS	Present calls (3)	Locus	PS	Present calls (4)	Locus	PS	Present calls (5)	Locus	PS	Present calls (6)	Locus	PS	Present calls (7)	Locus	PS	Present calls (8)	Locus	PS	Present calls (9)	Locus	PS	Present calls (10)	Locus	PS	Present calls (11)
AT1G01410	3	0	AT1G02490	13	1	AT1G01150	4	2	AT1G01250	5	3	AT1G01110	4	4	AT1G01030	4	5	AT1G01120	4	6	AT1G01080	2	7	AT1G01010	6	8	AT1G01040	2	9	AT1G01050	3	10	AT1G01230	2	11
AT1G02320	13	0	AT1G02830	2	1	AT1G01660	6	2	AT1G01450	2	3	AT1G01390	6	4	AT1G01070	6	5	AT1G01130	6	6	AT1G01190	4	7	AT1G01060	3	8	AT1G01090	1	9	AT1G01100	2	10	AT1G02130	2	11
AT1G07190	9	0	AT1G02940	5	1	AT1G01700	4	2	AT1G01530	7	3	AT1G01520	3	4	AT1G01180	1	5	AT1G01225	1	6	AT1G01200	2	7	AT1G01140	4	8	AT1G01160	2	9	AT1G01240	6	10	AT1G02140	2	11
AT1G07690	11	0	AT1G05800	6	1	AT1G02250	6	2	AT1G02070	4	3	AT1G01750	4	4	AT1G01280	4	5	AT1G01440	1	6	AT1G01220	1	7	AT1G01170	4	8	AT1G01300	4	9	AT1G01260	4	10	AT1G02170	2	11
AT1G11970	13	0	AT1G06225	11	1	AT1G02540	11	2	AT1G02450	11	3	AT1G02060	4	4	AT1G01310	4	5	AT1G01470	1	6	AT1G01290	1	7	AT1G01340	5	8	AT1G01430	4	9	AT1G01500	4	10	AT1G02780	2	11
AT1G12960	2	0	AT1G07460	6	1	AT1G02550	6	2	AT1G02813	6	3	AT1G02190	3	4	AT1G01370	2	5	AT1G01490	6	6	AT1G01320	1	7	AT1G01360	4	8	AT1G01550	4	9	AT1G01510	1	10	AT1G03070	1	11
AT1G14110	4	0	AT1G11560	2	1	AT1G03510	6	2	AT1G03010	4	3	AT1G02300	2	4	AT1G01420	6	5	AT1G01725	8	6	AT1G01540	4	7	AT1G01460	4	8	AT1G01650	2	9	AT1G01640	2	10	AT1G03250	3	11
AT1G15850	1	0	AT1G12100	6	1	AT1G04150	6	2	AT1G03020	5	3	AT1G02340	4	4	AT1G01480	4	5	AT1G01730	7	6	AT1G01600	4	7	AT1G01570	4	8	AT1G01720	4	9	AT1G01710	1	10	AT1G03260	1	11
AT1G17000	1	0	AT1G12190	11	1	AT1G04180	4	2	AT1G03160	1	3	AT1G02470	1	4	AT1G01560	3	5	AT1G01900	4	6	AT1G01670	3	7	AT1G01620	4	8	AT1G01820	2	9	AT1G01760	2	10	AT1G03440	4	11
AT1G17545	4	0	AT1G14100	4	1	AT1G05280	4	2	AT1G03270	2	3	AT1G02570	7	4	AT1G01610	4	5	AT1G01950	2	6	AT1G01780	4	7	AT1G01630	2	8	AT1G01860	1	9	AT1G01840	7	10	AT1G03687	1	11
AT1G18130	1	0	AT1G14550	5	1	AT1G05700	6	2	AT1G03300	6	3	AT1G02670	1	4	AT1G01740	4	5	AT1G01980	7	6	AT1G01800	6	7	AT1G01770	1	8	AT1G01920	2	9	AT1G01910	1	10	AT1G04000	6	11
AT1G18220	13	0	AT1G17150	6	1	AT1G07025	2	2	AT1G03320	11	3	AT1G02700	6	4	AT1G01830	2	5	AT1G02090	2	6	AT1G01970	4	7	AT1G01790	1	8	AT1G01960	2	9	AT1G01990	9	10	AT1G04100	5	11
AT1G20940	9	0	AT1G19040	9	1	AT1G07500	13	2	AT1G03390	4	3	AT1G02950	5	4	AT1G02205	3	5	AT1G02220	4	6	AT1G02020	1	7	AT1G01930	2	8	AT1G02150	6	9	AT1G02080	2	10	AT1G04290	1	11
AT1G23160	5	0	AT1G19390	6	1	AT1G07560	6	2	AT1G03700	6	3	AT1G02980	2	4	AT1G02390	4	5	AT1G02420	6	6	AT1G02270	2	7	AT1G01940	1	8	AT1G02180	5	9	AT1G02160	4	10	AT1G04710	1	11
AT1G23250	2	0	AT1G19930	9	1	AT1G07680	11	2	AT1G03720	2	3	AT1G03100	4	4	AT1G02580	2	5	AT1G02475	1	6	AT1G02310	4	7	AT1G02000	1	8	AT1G02260	1	9	AT1G02280	3	10	AT1G04810	2	11
AT1G23300	6	0	AT1G21210	6	1	AT1G08065	5	2	AT1G03880	5	3	AT1G03660	8	4	AT1G02750	4	5	AT1G02620	2	6	AT1G02360	4	7	AT1G02050	4	8	AT1G02305	2	9	AT1G02500	2	10	AT1G04870	2	11
AT1G23640	4	0	AT1G22290	2	1	AT1G08135	7	2	AT1G04110	4	3	AT1G03770	2	4	AT1G02900	6	5	AT1G02680	2	6	AT1G02370	6	7	AT1G02100	2	8	AT1G02330	2	9	AT1G02560	1	10	AT1G04980	2	11
AT1G23680	13	0	AT1G22720	6	1	AT1G08670	2	2	AT1G04490	5	3	AT1G03820	10	4	AT1G03040	4	5	AT1G02710	13	6	AT1G02640	4	7	AT1G02110	4	8	AT1G02460	4	9	AT1G02660	3	10	AT1G05030	1	11
AT1G24060	11	0	AT1G23270	6	1	AT1G09030	6	2	AT1G05330	11	3	AT1G04020	2	4	AT1G03170	6	5	AT1G02790	6	6	AT1G02860	3	7	AT1G02120	2	8	AT1G02800	6	9	AT1G02690	2	10	AT1G05180	2	11
AT1G26870	4	0	AT1G23610	9	1	AT1G09360	9	2	AT1G05470	4	3	AT1G04160	4	4	AT1G03430	3	5	AT1G03050	4	6	AT1G02890	4	7	AT1G02400	4	8	AT1G02850	5	9	AT1G02720	6	10	AT1G05205	3	11
AT1G27220	2	0	AT1G23910	11	1	AT1G09720	5	2	AT1G05490	1	3	AT1G04330	7	4	AT1G03530	2	5	AT1G03055	1	6	AT1G03030	1	7	AT1G02410	1	8	AT1G02870	3	9	AT1G02740	2	10	AT1G05360	2	11
AT1G29570	6	0	AT1G24000	7	1	AT1G11160	1	2	AT1G05740	4	3	AT1G04380	7	4	AT1G03540	4	5	AT1G03060	2	6	AT1G03150	1	7	AT1G02730	4	8	AT1G02970	2	9	AT1G02816	6	10	AT1G05520	2	11
AT1G29870	1	0	AT1G24010	11	1	AT1G11470	11	2	AT1G06100	1	3	AT1G04625	6	4	AT1G03560	4	5	AT1G03080	5	6	AT1G03360	1	7	AT1G02810	6	8	AT1G03130	1	9	AT1G02820	6	10	AT1G05620	1	11
AT1G31000	11	0	AT1G24390	13	1	AT1G11610	6	2	AT1G06260	6	3	AT1G04650	4	4	AT1G03790	3	5	AT1G03180	3	6	AT1G03475	1	7	AT1G02910	3	8	AT1G03280	2	9	AT1G02840	4	10	AT1G06690	1	11
AT1G31270	13	0	AT1G25270	6	1	AT1G11690	4	2	AT1G06310	1	3	AT1G04840	4	4	AT1G03890	5	5	AT1G03190	1	6	AT1G03630	1	7	AT1G02960	4	8	AT1G03350	2	9	AT1G03000	1	10	AT1G06700	4	11
AT1G31510	11	0	AT1G26350	13	1	AT1G12040	4	2	AT1G06340	4	3	AT1G05040	11	4	AT1G04010	2	5	AT1G03400	6	6	AT1G03740	4	7	AT1G03290	4	8	AT1G03380	2	9	AT1G03090	1	10	AT1G06780	4	11
AT1G31530	2	0	AT1G26400	7	1	AT1G12280	6	2	AT1G06710	4	3	AT1G05290	4	4	AT1G04240	6	5	AT1G03410	6	6	AT1G03750	2	7	AT1G03310	1	8	AT1G03445	2	9	AT1G03110	1	10	AT1G06890	3	11
AT1G31620	12	0	AT1G27160	1	1	AT1G12290	7	2	AT1G07050	3	3	AT1G05310	4	4	AT1G04360	4	5	AT1G03470	5	6	AT1G03780	3	7	AT1G03330	2	8	AT1G03710	11	9	AT1G03210	1	10	AT1G07010	1	11
AT1G31960	12	0	AT1G27240	2	1	AT1G12700	7	2	AT1G07120	4	3	AT1G05450	6	4	AT1G04530	1	5	AT1G03520	4	6	AT1G03830	2	7	AT1G03370	4	8	AT1G03860	2	9	AT1G03590	4	10	AT1G07250	6	11
AT1G32000	12	0	AT1G27550	11	1	AT1G12940	2	2	AT1G07340	4	3	AT1G05530	6	4	AT1G04560	4	5	AT1G03840	4	6	AT1G03920	4	7	AT1G03457	2	8	AT1G03910	2	9	AT1G03680	1	10	AT1G07420	2	11
AT1G32020	6	0	AT1G27610	13	1	AT1G13400	4	2	AT1G07550	6	3	AT1G05550	11	4	AT1G04670	9	5	AT1G03850	4	6	AT1G03960	2	7	AT1G03550	2	8	AT1G04040	4	9	AT1G03730	6	10	AT1G07510	1	11
AT1G32670	13	0	AT1G28135	13	1	AT1G13590	11	2	AT1G07850	4	3	AT1G05575	11	4	AT1G04700	4	5	AT1G03870	6	6	AT1G04030	4	7	AT1G03600	1	8	AT1G04120	4	9	AT1G03900	2	10	AT1G07750	5	11
AT1G33070	12	0	AT1G28160	4	1	AT1G13630	4	2	AT1G07860	9	3	AT1G05610	1	4	AT1G04945	2	5	AT1G03905	1	6	AT1G04190	2	7	AT1G03610	3	8	AT1G04340	4	9	AT1G04080	2	10	AT1G07890	4	11
AT1G33320	1	0	AT1G28170	6	1	AT1G13920	6	2	AT1G08080	5	3	AT1G05770	6	4	AT1G05070	5	5	AT1G03950	2	6	AT1G04200	2	7	AT1G03620	3	8	AT1G04410	1	9	AT1G04140	1	10	AT1G07970	2	11
AT1G33710	6	0	AT1G29020	2	1	AT1G14800	6	2	AT1G08100	1	3	AT1G05920	8	4	AT1G05200	6	5	AT1G03970	6	6	AT1G04350	7	7	AT1G03980	1	8	AT1G04510	1	9	AT1G04170	1	10	AT1G08040	4	11
AT1G33860	13	0	AT1G29480	11	1	AT1G14960	8	2	AT1G08180	9	3	AT1G05990	2	4	AT1G05340	11	5	AT1G03990	1	6	AT1G04640	1	7	AT1G04070	3	8	AT1G04590	4	9	AT1G04260	3	10	AT1G08220	1	11
AT1G33870	2	0	AT1G29600	6	1	AT1G15590	4	2	AT1G08340	2	3	AT1G06020	1	4	AT1G05410	6	5	AT1G04050	2	6	AT1G04645	7	7	AT1G04230	2	8	AT1G04620	1	9	AT1G04270	2	10	AT1G08480	4	11
AT1G33920	5	0	AT1G30560	2	1	AT1G16160	7	2	AT1G08610	5	3	AT1G06160	4	4	AT1G05500	4	5	AT1G04090	1	6	AT1G04730	1	7	AT1G04250	6	8	AT1G04690	1	9	AT1G04300	2	10	AT1G08830	2	11
AT1G34140	2	0	AT1G31080	11	1	AT1G16480	4	2	AT1G09410	4	3	AT1G06170	4	4	AT1G05577	4	5	AT1G04130	2	6	AT1G04770	1	7	AT1G04310	1	8	AT1G04820	2	9	AT1G04400	1	10	AT1G08970	2	11
AT1G34280	12	0	AT1G31260	4	1	AT1G17010	6	2	AT1G09890	4	3	AT1G06540	11	4	AT1G05670	5	5	AT1G04220	4	6	AT1G04930	6	7	AT1G04430	4	8	AT1G04830	2	9	AT1G04420	1	10	AT1G09060	4	11
AT1G34290	4	0	AT1G31640	6	1	AT1G17800	4	2	AT1G10417	5	3	AT1G06580	5	4	AT1G05760	6	5	AT1G04390	4	6	AT1G05150	1	7	AT1G04440	4	8	AT1G04920	1	9	AT1G04480	2	10	AT1G09270	2	11
AT1G35040	11	0	AT1G32030	8	1	AT1G19250	1	2	AT1G10480	8	3	AT1G06620	7	4	AT1G05805	4	5	AT1G04500	2	6	AT1G05190	1	7	AT1G04520	5	8	AT1G04985	4	9	AT1G04660	11	10	AT1G09330	2	11
AT1G35150	2	0	AT1G32270	2	1	AT1G19630	5	2	AT1G10620	4	3	AT1G06990	6	4	AT1G05860	3	5	AT1G04540	4	6	AT1G05270	1	7	AT1G04680	6	8	AT1G05055	2	9	AT1G04750	3	10	AT1G09780	1	11
AT1G35614	12	0	AT1G32430	11	1	AT1G20150	5	2	AT1G10800	7	3	AT1G07090	4	4	AT1G05950	6	5	AT1G04550	6	6	AT1G05385	3	7	AT1G04800	13	8	AT1G05060	4	9	AT1G04780	2	10	AT1G09815	2	11
AT1G35860	1	0	AT1G32480	1	1	AT1G20290	6	2	AT1G10880	6	3	AT1G07130	2	4	AT1G06140	4	5	AT1G04600	4	6	AT1G05400	11	7	AT1G04900	1	8	AT1G05230	4	9	AT1G04790	2	10	AT1G09830	1	11
AT1G35900	13	0	AT1G32660	11	1	AT1G20400	6	2	AT1G10990	13	3	AT1G07150	3	4	AT1G06180	4	5	AT1G04610	4	6	AT1G05460	2	7	AT1G04990	4	8	AT1G05350	1	9	AT1G04850	2	10	AT1G09850	3	11
AT1G36020	9	0	AT1G32970	4	1	AT1G20500	4	2	AT1G11040	4	3	AT1G07485	12	4	AT1G06250	6	5	AT1G04760	3	6	AT1G05510	1	7	AT1G05000	2	8	AT1G05690	2	9	AT1G04860	2	10	AT1G09870	1	11
AT1G36095	4	0	AT1G32980	4	1	AT1G20530	4	2	AT1G11370	6	3	AT1G07520	6	4	AT1G06420	11	5	AT1G04880	2	6	AT1G05850	4	7	AT1G05100	3	8	AT1G05960	2	9	AT1G04910	4	10	AT1G09910	4	11
AT1G36100	11	0	AT1G33640	13	1	AT1G20680	4	2	AT1G11420	4	3	AT1G07840	2	4	AT1G06440	4	5	AT1G05010	5	6	AT1G05880	2	7	AT1G05120	2	8	AT1G06200	1	9	AT1G04950	2	10	AT1G10090	5	11
AT1G36756	13	0	AT1G33820	12	1	AT1G20730	1	2	AT1G11590	5	3	AT1G08270	2	4	AT1G06640	6	5	AT1G05020	4	6	AT1G05890	2	7	AT1G05160	5	8	AT1G06400	2	9	AT1G04960	4	10	AT1G10230	2	11
AT1G36970	9	0	AT1G33890	2	1	AT1G20750	2	2	AT1G11710	5	3	AT1G08430	5	4	AT1G06720	2	5	AT1G05170	6	6	AT1G05900	1	7	AT1G05260	6	8	AT1G06410	4	9	AT1G04970	2	10	AT1G10290	4	11
AT1G37010	9	0	AT1G33900	2	1	AT1G21230	6	2	AT1G11850	11	3	AT1G08810	4	4	AT1G06730	1	5	AT1G05300	4	6	AT1G06320	6	7	AT1G05630	2	8	AT1G06450	2	9	AT1G05140	1	10	AT1G10410	2	11
AT1G37020	9	0	AT1G34170	6	1	AT1G21320	2	2	AT1G11915	6	3	AT1G08940	1	4	AT1G06850	4	5	AT1G05370	2	6	AT1G06380	2	7	AT1G05710	5	8	AT1G06470	2	9	AT1G05210	2	10	AT1G10570	2	11
AT1G38950	13	0	AT1G34400	13	1	AT1G21950	11	2	AT1G11920	4	3	AT1G08990	2	4	AT1G07160	3	5	AT1G05440	5	6	AT1G06510	4	7	AT1G05720	2	8	AT1G06490	6	9	AT1G05380	4	10	AT1G10590	1	11
AT1G40390	6	0	AT1G34480	11	1	AT1G22080	9	2	AT1G12130	2	3	AT1G09155	6	4	AT1G07260	6	5	AT1G05560	6	6	AT1G06520	4	7	AT1G05750	6	8	AT1G06770	2	9	AT1G05430	6	10	AT1G10630	3	11
AT1G42700	12	0	AT1G34500	2	1	AT1G22670	2	2	AT1G12490	11	3	AT1G09170	4	4	AT1G07300	8	5	AT1G05590	1	6	AT1G06590	2	7	AT1G06060	2	8	AT1G06800	4	9	AT1G05540	8	10	AT1G10650	4	11
AT1G42710	6	0	AT1G35030	13	1	AT1G23450	4	2	AT1G12775	7	3	AT1G09220	6	4	AT1G07450	3	5	AT1G05600	5	6	AT1G06750	4	7	AT1G06070	4	8	AT1G06820	1	9	AT1G05570	6	10	AT1G10760	1	11
AT1G43010	6	0	AT1G35750	2	1	AT1G23520	4	2	AT1G13100	6	3	AT1G09250	6	4	AT1G07530	6	5	AT1G05680	6	6	AT1G06840	4	7	AT1G06080	1	8	AT1G06960	2	9	AT1G05790	2	10	AT1G11240	6	11
AT1G43320	13	0	AT1G35890	11	1	AT1G23670	4	2	AT1G13290	4	3	AT1G09440	4	4	AT1G07590	4	5	AT1G05810	2	6	AT1G06930	11	7	AT1G06190	6	8	AT1G07180	2	9	AT1G05840	4	10	AT1G11280	6	11
AT1G43950	6	0	AT1G36000	4	1	AT1G23700	2	2	AT1G13600	4	3	AT1G09450	2	4	AT1G07640	6	5	AT1G06000	6	6	AT1G07000	6	7	AT1G06270	4	8	AT1G07230	1	9	AT1G05910	1	10	AT1G11320	4	11
AT1G44085	13	0	AT1G36030	11	1	AT1G24420	8	2	AT1G13670	11	3	AT1G09460	4	4	AT1G07720	4	5	AT1G06130	1	6	AT1G07210	1	7	AT1G06460	1	8	AT1G07240	6	9	AT1G05940	1	10	AT1G11790	1	11
AT1G44980	6	0	AT1G36230	11	1	AT1G25250	4	2	AT1G13800	4	3	AT1G09510	4	4	AT1G07990	2	5	AT1G06210	2	6	AT1G07220	5	7	AT1G06550	2	8	AT1G07320	1	9	AT1G06010	7	10	AT1G11870	1	11
AT1G46336	13	0	AT1G36240	2	1	AT1G25410	1	2	AT1G13830	4	3	AT1G09550	6	4	AT1G08070	4	5	AT1G06230	4	6	AT1G07290	2	7	AT1G06560	1	8	AT1G07650	6	9	AT1G06040	4	10	AT1G11910	3	11
AT1G46840	11	0	AT1G36510	9	1	AT1G26420	7	2	AT1G14070	4	3	AT1G09600	4	4	AT1G08090	1	5	AT1G06240	1	6	AT1G07410	2	7	AT1G06630	9	8	AT1G07770	2	9	AT1G06050	4	10	AT1G11930	1	11
AT1G46912	9	0	AT1G42190	13	1	AT1G26530	2	2	AT1G14390	4	3	AT1G09950	6	4	AT1G08250	1	5	AT1G06390	4	6	AT1G07700	2	7	AT1G06680	1	8	AT1G07795	4	9	AT1G06110	1	10	AT1G12310	2	11
AT1G47300	9	0	AT1G43140	2	1	AT1G26710	11	2	AT1G14470	4	3	AT1G10000	6	4	AT1G08260	1	5	AT1G06430	1	6	AT1G07705	2	7	AT1G06760	4	8	AT1G07830	2	9	AT1G06530	8	10	AT1G12360	2	11
AT1G47680	13	0	AT1G43260	3	1	AT1G27940	4	2	AT1G14540	5	3	AT1G10300	1	4	AT1G08450	2	5	AT1G06500	4	6	AT1G07745	1	7	AT1G07330	6	8	AT1G07870	4	9	AT1G06670	2	10	AT1G12550	1	11
AT1G47730	11	0	AT1G43680	11	1	AT1G28590	6	2	AT1G14687	4	3	AT1G10320	2	4	AT1G08540	1	5	AT1G06570	1	6	AT1G07790	3	7	AT1G07390	6	8	AT1G07960	2	9	AT1G06790	1	10	AT1G12840	2	11
AT1G47765	11	0	AT1G43730	6	1	AT1G28640	6	2	AT1G14750	2	3	AT1G10530	4	4	AT1G08550	2	5	AT1G06650	6	6	AT1G07910	2	7	AT1G08110	1	8	AT1G08030	3	9	AT1G06900	1	10	AT1G12910	2	11
AT1G47790	9	0	AT1G43780	4	1	AT1G29080	6	2	AT1G14940	8	3	AT1G10585	6	4	AT1G08710	4	5	AT1G06830	5	6	AT1G08050	2	7	AT1G08190	1	8	AT1G08130	1	9	AT1G07020	6	10	AT1G13170	2	11
AT1G47940	4	0	AT1G43810	11	1	AT1G29110	6	2	AT1G15320	6	3	AT1G10680	4	4	AT1G08720	4	5	AT1G06950	3	6	AT1G08320	4	7	AT1G08390	4	8	AT1G08210	4	9	AT1G07040	1	10	AT1G13900	2	11
AT1G48670	5	0	AT1G43970	13	1	AT1G29180	11	2	AT1G15890	7	3	AT1G10710	6	4	AT1G08730	4	5	AT1G06970	6	6	AT1G08350	2	7	AT1G08580	8	8	AT1G08315	4	9	AT1G07070	2	10	AT1G13980	2	11
AT1G49015	2	0	AT1G44050	11	1	AT1G30140	6	2	AT1G16070	2	3	AT1G10920	7	4	AT1G08800	4	5	AT1G06980	6	6	AT1G08560	3	7	AT1G08660	2	8	AT1G08380	3	9	AT1G07080	2	10	AT1G14000	2	11
AT1G49100	6	0	AT1G44318	1	1	AT1G30990	8	2	AT1G16090	6	3	AT1G11080	5	4	AT1G08920	6	5	AT1G07030	2	6	AT1G08620	2	7	AT1G08880	2	8	AT1G08490	1	9	AT1G07110	1	10	AT1G14140	2	11
AT1G50090	1	0	AT1G45616	7	1	AT1G31370	11	2	AT1G16130	6	3	AT1G11300	6	4	AT1G08930	6	5	AT1G07060	6	6	AT1G08840	1	7	AT1G09020	2	8	AT1G08500	5	9	AT1G07140	2	10	AT1G14290	2	11
AT1G50160	11	0	AT1G46696	13	1	AT1G31380	11	2	AT1G16150	6	3	AT1G11570	2	4	AT1G09080	2	5	AT1G07270	1	6	AT1G09000	2	7	AT1G09340	1	8	AT1G08510	1	9	AT1G07170	2	10	AT1G14320	2	11
AT1G50470	11	0	AT1G47350	11	1	AT1G31400	8	2	AT1G16220	4	3	AT1G11700	5	4	AT1G09240	1	5	AT1G07380	1	6	AT1G09200	2	7	AT1G09520	7	8	AT1G08520	1	9	AT1G07280	1	10	AT1G14360	2	11
AT1G50760	6	0	AT1G47660	13	1	AT1G31630	6	2	AT1G16640	6	3	AT1G12180	11	4	AT1G09290	4	5	AT1G07430	4	6	AT1G09230	2	7	AT1G09575	2	8	AT1G08640	3	9	AT1G07310	4	10	AT1G14450	4	11
AT1G50800	11	0	AT1G47885	8	1	AT1G31670	1	2	AT1G16760	6	3	AT1G12210	7	4	AT1G09350	2	5	AT1G07440	4	6	AT1G09300	1	7	AT1G09730	2	8	AT1G08680	2	9	AT1G07350	1	10	AT1G14510	4	11
AT1G51320	11	0	AT1G47890	7	1	AT1G32300	1	2	AT1G16800	1	3	AT1G12220	7	4	AT1G09380	6	5	AT1G07540	4	6	AT1G09320	4	7	AT1G09790	4	8	AT1G08700	2	9	AT1G07360	2	10	AT1G14530	2	11
AT1G51910	6	0	AT1G47920	8	1	AT1G32570	13	2	AT1G16820	4	3	AT1G12250	1	4	AT1G09400	3	5	AT1G07570	4	6	AT1G09415	11	7	AT1G09810	4	8	AT1G08860	2	9	AT1G07370	1	10	AT1G14980	1	11
AT1G51990	5	0	AT1G48095	11	1	AT1G32600	7	2	AT1G16910	5	3	AT1G12570	4	4	AT1G09430	1	5	AT1G07615	1	6	AT1G09630	2	7	AT1G09960	2	8	AT1G09130	1	9	AT1G08060	2	10	AT1G15020	2	11
AT1G52180	4	0	AT1G48510	3	1	AT1G32770	5	2	AT1G16950	8	3	AT1G12610	5	4	AT1G09500	4	5	AT1G07630	4	6	AT1G09700	4	7	AT1G10130	2	8	AT1G09180	2	9	AT1G08360	2	10	AT1G15120	2	11
AT1G52900	4	0	AT1G48730	13	1	AT1G33220	4	2	AT1G16980	1	3	AT1G12740	6	4	AT1G09530	4	5	AT1G07740	4	6	AT1G09750	4	7	AT1G10350	2	8	AT1G09210	2	9	AT1G08370	2	10	AT1G15350	4	11
AT1G54420	13	0	AT1G49190	3	1	AT1G33280	5	2	AT1G17060	6	3	AT1G12845	9	4	AT1G09610	4	5	AT1G07880	3	6	AT1G09940	1	7	AT1G10540	6	8	AT1G09310	4	9	AT1G08460	1	10	AT1G15430	4	11
AT1G54640	8	0	AT1G49790	6	1	AT1G33540	6	2	AT1G17300	11	3	AT1G13040	4	4	AT1G09820	5	5	AT1G07980	2	6	AT1G09970	4	7	AT1G10720	4	8	AT1G09660	2	9	AT1G08470	4	10	AT1G15470	1	11
AT1G54720	11	0	AT1G49810	1	1	AT1G33750	7	2	AT1G17610	8	3	AT1G13090	6	4	AT1G09980	2	5	AT1G08170	2	6	AT1G10060	1	7	AT1G10970	4	8	AT1G09760	2	9	AT1G08570	1	10	AT1G15690	1	11
AT1G54880	13	0	AT1G50050	4	1	AT1G33830	2	2	AT1G17630	4	3	AT1G13130	1	4	AT1G10020	4	5	AT1G08230	4	6	AT1G10070	1	7	AT1G11000	6	8	AT1G09770	2	9	AT1G08590	4	10	AT1G15810	4	11
AT1G57830	9	0	AT1G50060	1	1	AT1G33880	2	2	AT1G17910	6	3	AT1G13150	4	4	AT1G10050	1	5	AT1G08280	2	6	AT1G10170	2	7	AT1G11050	4	8	AT1G09795	1	9	AT1G08600	2	10	AT1G15880	2	11
AT1G58450	2	0	AT1G50080	11	1	AT1G33910	2	2	AT1G18290	6	3	AT1G13230	4	4	AT1G10120	4	5	AT1G08310	5	6	AT1G10270	4	7	AT1G11090	4	8	AT1G09840	4	9	AT1G08630	1	10	AT1G16690	2	11
AT1G59535	13	0	AT1G50340	9	1	AT1G33930	2	2	AT1G18330	3	3	AT1G13370	2	4	AT1G10200	2	5	AT1G08650	4	6	AT1G10330	6	7	AT1G11210	6	8	AT1G09900	5	9	AT1G08750	1	10	AT1G16870	2	11
AT1G60320	9	0	AT1G50650	4	1	AT1G33950	2	2	AT1G18400	4	3	AT1G13420	6	4	AT1G10210	3	5	AT1G09090	4	6	AT1G10340	6	7	AT1G11260	4	8	AT1G10240	6	9	AT1G08770	4	10	AT1G16920	2	11
AT1G60400	7	0	AT1G50720	1	1	AT1G34510	4	2	AT1G18410	4	3	AT1G13470	6	4	AT1G10370	6	5	AT1G09190	4	6	AT1G10460	4	7	AT1G11380	4	8	AT1G10500	1	9	AT1G08780	2	10	AT1G17120	1	11
AT1G61840	11	0	AT1G51290	11	1	AT1G34575	7	2	AT1G18710	6	3	AT1G13540	6	4	AT1G10380	6	5	AT1G09370	9	6	AT1G10550	4	7	AT1G11430	6	8	AT1G10700	1	9	AT1G08960	2	10	AT1G17370	2	11
AT1G62410	2	0	AT1G51480	6	1	AT1G34650	4	2	AT1G18830	2	3	AT1G13650	7	4	AT1G10400	6	5	AT1G09390	6	6	AT1G10690	7	7	AT1G11780	1	8	AT1G10740	1	9	AT1G08980	1	10	AT1G17470	2	11
AT1G64920	6	0	AT1G51810	6	1	AT1G35500	12	2	AT1G18860	4	3	AT1G13890	2	4	AT1G10510	1	5	AT1G09420	2	6	AT1G10870	2	7	AT1G12020	6	8	AT1G10960	1	9	AT1G09010	1	10	AT1G17580	4	11
AT1G65170	4	0	AT1G51840	6	1	AT1G35610	11	2	AT1G18970	5	3	AT1G14300	2	4	AT1G10520	1	5	AT1G09570	1	6	AT1G11100	2	7	AT1G12160	2	8	AT1G11060	2	9	AT1G09070	4	10	AT1G17690	2	11
AT1G65210	1	0	AT1G51880	6	1	AT1G35660	2	2	AT1G19060	11	3	AT1G14340	4	4	AT1G10610	4	5	AT1G09680	4	6	AT1G11130	4	7	AT1G12230	1	8	AT1G11270	6	9	AT1G09100	1	10	AT1G17880	2	11
AT1G65340	6	0	AT1G51900	4	1	AT1G35880	11	2	AT1G19090	6	3	AT1G14430	1	4	AT1G10640	4	5	AT1G09740	5	6	AT1G11310	6	7	AT1G12370	1	8	AT1G11390	1	9	AT1G09140	4	10	AT1G17890	1	11
AT1G65740	7	0	AT1G52390	12	1	AT1G36640	12	2	AT1G19160	11	3	AT1G14440	4	4	AT1G10730	2	5	AT1G09930	4	6	AT1G11410	6	7	AT1G12730	2	8	AT1G11530	4	9	AT1G09150	1	10	AT1G18210	2	11
AT1G66720	6	0	AT1G52790	6	1	AT1G37000	12	2	AT1G19230	4	3	AT1G14640	2	4	AT1G10750	8	5	AT1G10010	4	6	AT1G11630	6	7	AT1G12830	8	8	AT1G11680	1	9	AT1G09160	2	10	AT1G18260	1	11
AT1G66790	13	0	AT1G53325	11	1	AT1G37140	2	2	AT1G19290	4	3	AT1G14680	4	4	AT1G10780	4	5	AT1G10110	11	6	AT1G11720	1	7	AT1G12970	1	8	AT1G11800	1	9	AT1G09280	1	10	AT1G18600	1	11
AT1G67450	11	0	AT1G53340	11	1	AT1G43760	2	2	AT1G19410	9	3	AT1G14930	8	4	AT1G11070	6	5	AT1G10140	7	6	AT1G11730	4	7	AT1G13030	3	8	AT1G11860	1	9	AT1G09560	4	10	AT1G18720	1	11
AT1G68420	1	0	AT1G53970	13	1	AT1G43980	4	2	AT1G19620	11	3	AT1G14950	8	4	AT1G11120	5	5	AT1G10360	6	6	AT1G11755	2	7	AT1G13280	1	8	AT1G11940	5	9	AT1G09620	1	10	AT1G18900	2	11
AT1G70870	8	0	AT1G53980	11	1	AT1G44090	4	2	AT1G19830	6	3	AT1G15180	4	4	AT1G11190	1	5	AT1G10390	2	6	AT1G11880	2	7	AT1G13580	2	8	AT1G12000	1	9	AT1G09800	1	10	AT1G19110	1	11
AT1G72570	4	0	AT1G55030	11	1	AT1G44130	4	2	AT1G19900	4	3	AT1G15260	7	4	AT1G11220	6	5	AT1G10770	9	6	AT1G11960	4	7	AT1G13700	1	8	AT1G12090	6	9	AT1G09920	2	10	AT1G19120	2	11
AT2G01780	6	0	AT1G55220	13	1	AT1G44478	11	2	AT1G20520	6	3	AT1G15290	2	4	AT1G11250	3	5	AT1G10810	4	6	AT1G12050	1	7	AT1G13730	2	8	AT1G12240	4	9	AT1G10030	2	10	AT1G19140	1	11
AT2G02280	11	0	AT1G55440	11	1	AT1G47220	3	2	AT1G20690	11	3	AT1G15600	4	4	AT1G11290	4	5	AT1G10850	4	6	AT1G12270	1	7	AT1G13870	2	8	AT1G12520	1	9	AT1G10150	3	10	AT1G19370	3	11
AT2G03180	13	0	AT1G55700	11	1	AT1G47370	9	2	AT1G21240	6	3	AT1G15900	6	4	AT1G11330	6	5	AT1G10900	4	6	AT1G12400	2	7	AT1G13880	4	8	AT1G12600	2	9	AT1G10180	4	10	AT1G19450	4	11
AT2G04060	6	0	AT1G55950	7	1	AT1G47620	6	2	AT1G21340	4	3	AT1G16380	4	4	AT1G11340	6	5	AT1G10910	2	6	AT1G12460	4	7	AT1G13930	8	8	AT1G12640	2	9	AT1G10310	1	10	AT1G19680	4	11
AT2G04300	6	0	AT1G56380	8	1	AT1G47770	12	2	AT1G21360	2	3	AT1G16420	2	4	AT1G11440	6	5	AT1G10980	2	6	AT1G12560	5	7	AT1G13990	5	8	AT1G12710	6	9	AT1G10430	2	10	AT1G19730	2	11
AT2G04370	13	0	AT1G56410	2	1	AT1G47810	9	2	AT1G21430	6	3	AT1G16490	4	4	AT1G11580	6	5	AT1G11170	4	6	AT1G12780	1	7	AT1G14220	1	8	AT1G12790	5	9	AT1G10470	4	10	AT1G20050	2	11
AT2G04870	13	0	AT1G57650	9	1	AT1G48010	9	2	AT1G21540	1	3	AT1G16730	9	4	AT1G11670	6	5	AT1G11200	2	6	AT1G12810	13	7	AT1G14330	4	8	AT1G12990	1	9	AT1G10490	1	10	AT1G20100	7	11
AT2G05500	13	0	AT1G57780	11	1	AT1G48070	11	2	AT1G21650	1	3	AT1G16850	9	4	AT1G11740	2	5	AT1G11350	6	6	AT1G12820	4	7	AT1G14490	9	8	AT1G13160	2	9	AT1G10522	6	10	AT1G20670	2	11
AT2G05600	7	0	AT1G59171	9	1	AT1G48220	4	2	AT1G21810	4	3	AT1G16860	4	4	AT1G11990	4	5	AT1G11545	4	6	AT1G12860	4	7	AT1G14560	2	8	AT1G13190	1	9	AT1G10560	4	10	AT1G20880	4	11
AT2G06020	3	0	AT1G59530	7	1	AT1G48390	10	2	AT1G21860	5	3	AT1G16940	8	4	AT1G12110	4	5	AT1G11600	5	6	AT1G12880	3	7	AT1G14620	2	8	AT1G13195	4	9	AT1G10660	3	10	AT1G20920	2	11
AT2G06500	6	0	AT1G59680	11	1	AT1G48820	8	2	AT1G22010	11	3	AT1G17090	11	4	AT1G12150	5	5	AT1G11770	7	6	AT1G12900	1	7	AT1G14685	4	8	AT1G13210	3	9	AT1G10670	1	10	AT1G20930	2	11
AT2G06960	5	0	AT1G60130	6	1	AT1G48910	6	2	AT1G22210	4	3	AT1G17180	6	4	AT1G12580	4	5	AT1G11900	2	6	AT1G13020	4	7	AT1G14820	2	8	AT1G13320	2	9	AT1G10830	1	10	AT1G20950	1	11
AT2G07110	4	0	AT1G60980	4	1	AT1G48940	5	2	AT1G22240	2	3	AT1G17240	6	4	AT1G12620	7	5	AT1G11950	3	6	AT1G13200	6	7	AT1G14990	4	8	AT1G13440	1	9	AT1G10840	2	10	AT1G21080	2	11
AT2G07190	9	0	AT1G61750	7	1	AT1G49220	4	2	AT1G22275	5	3	AT1G17260	4	4	AT1G12630	5	5	AT1G12010	6	6	AT1G13270	1	7	AT1G15110	2	8	AT1G13690	1	9	AT1G10940	4	10	AT1G21370	2	11
AT2G07440	4	0	AT1G61940	4	1	AT1G49260	7	2	AT1G22370	6	3	AT1G17600	8	4	AT1G12930	2	5	AT1G12030	4	6	AT1G13640	3	7	AT1G15130	2	8	AT1G13940	5	9	AT1G10950	2	10	AT1G21380	4	11
AT2G07505	11	0	AT1G63590	6	1	AT1G49390	6	2	AT1G22380	6	3	AT1G17615	8	4	AT1G12950	6	5	AT1G12070	2	6	AT1G13740	4	7	AT1G15570	3	8	AT1G14020	4	9	AT1G11020	2	10	AT1G21460	6	11
AT2G12880	13	0	AT1G63600	7	1	AT1G49830	5	2	AT1G22480	5	3	AT1G17665	4	4	AT1G13080	6	5	AT1G12120	6	6	AT1G13910	1	7	AT1G15740	1	8	AT1G14200	2	9	AT1G11360	4	10	AT1G21610	4	11
AT2G13720	2	0	AT1G63870	9	1	AT1G50180	6	2	AT1G22600	2	3	AT1G17750	4	4	AT1G13110	6	5	AT1G12260	5	6	AT1G13950	2	7	AT1G15950	4	8	AT1G14210	1	9	AT1G11400	2	10	AT1G21690	1	11
AT2G14670	2	0	AT1G63960	11	1	AT1G50530	11	2	AT1G23000	6	3	AT1G17920	4	4	AT1G13140	4	5	AT1G12320	6	6	AT1G13960	4	7	AT1G16310	2	8	AT1G14260	5	9	AT1G11480	4	10	AT1G21840	1	11
AT2G14700	13	0	AT1G64030	1	1	AT1G51190	4	2	AT1G23320	1	3	AT1G18310	1	4	AT1G13220	4	5	AT1G12330	4	6	AT1G14130	2	7	AT1G16350	1	8	AT1G14310	1	9	AT1G11540	4	10	AT1G22020	2	11
AT2G14810	13	0	AT1G64070	9	1	AT1G51300	1	2	AT1G23510	4	3	AT1G18350	2	4	AT1G13250	4	5	AT1G12430	2	6	AT1G14240	2	7	AT1G16370	2	8	AT1G14670	2	9	AT1G11650	4	10	AT1G22200	2	11
AT2G15670	13	0	AT1G64210	4	1	AT1G51490	6	2	AT1G23570	4	3	AT1G18390	4	4	AT1G13260	4	5	AT1G12480	1	6	AT1G14460	1	7	AT1G16460	1	8	AT1G14720	4	9	AT1G11660	2	10	AT1G22270	2	11
AT2G15930	13	0	AT1G64260	6	1	AT1G51830	6	2	AT1G23580	4	3	AT1G18510	4	4	AT1G13300	3	5	AT1G12800	1	6	AT1G14920	4	7	AT1G16670	6	8	AT1G14810	1	9	AT1G11750	1	10	AT1G22280	4	11
AT2G16200	2	0	AT1G64910	6	1	AT1G52060	4	2	AT1G23590	4	3	AT1G18530	2	4	AT1G13310	3	5	AT1G12850	1	6	AT1G14970	4	7	AT1G16720	1	8	AT1G14850	2	9	AT1G11840	1	10	AT1G22520	4	11
AT2G16620	4	0	AT1G65630	1	1	AT1G52660	7	2	AT1G23600	4	3	AT1G18570	4	4	AT1G13330	2	5	AT1G13000	4	6	AT1G15060	1	7	AT1G16740	1	8	AT1G15010	4	9	AT1G11890	2	10	AT1G22730	2	11
AT2G16960	2	0	AT1G65640	1	1	AT1G52800	6	2	AT1G23690	4	3	AT1G18610	2	4	AT1G13340	3	5	AT1G13050	6	6	AT1G15100	2	7	AT1G16880	3	8	AT1G15040	1	9	AT1G12140	2	10	AT1G22840	2	11
AT2G17160	6	0	AT1G65670	6	1	AT1G52810	6	2	AT1G25340	6	3	AT1G18690	4	4	AT1G13610	2	5	AT1G13380	4	6	AT1G15220	1	7	AT1G17020	6	8	AT1G15200	2	9	AT1G12200	2	10	AT1G22920	2	11
AT2G18070	11	0	AT1G65680	5	1	AT1G52950	9	2	AT1G25460	4	3	AT1G18810	6	4	AT1G13680	1	5	AT1G13410	6	6	AT1G15360	4	7	AT1G17145	2	8	AT1G15250	2	9	AT1G12410	1	10	AT1G23550	4	11
AT2G18610	13	0	AT1G66030	6	1	AT1G53010	2	2	AT1G26240	13	3	AT1G19210	4	4	AT1G13710	4	5	AT1G13750	2	6	AT1G15460	2	7	AT1G17200	4	8	AT1G15270	6	9	AT1G12450	1	10	AT1G23820	1	11
AT2G18830	7	0	AT1G66310	8	1	AT1G53820	4	2	AT1G26330	3	3	AT1G19300	4	4	AT1G13790	4	5	AT1G13810	1	6	AT1G15520	4	7	AT1G17220	1	8	AT1G15280	6	9	AT1G12470	2	10	AT1G24180	1	11
AT2G18930	12	0	AT1G66440	11	1	AT1G53885	6	2	AT1G26500	5	3	AT1G19320	4	4	AT1G13970	2	5	AT1G14080	4	6	AT1G15530	6	7	AT1G17360	4	8	AT1G15370	3	9	AT1G12500	2	10	AT1G24360	1	11
AT2G19150	4	0	AT1G66490	11	1	AT1G53950	2	2	AT1G26700	6	3	AT1G19510	6	4	AT1G14030	2	5	AT1G14150	4	6	AT1G15550	4	7	AT1G17430	4	8	AT1G15440	1	9	AT1G12530	4	10	AT1G24440	4	11
AT2G19210	6	0	AT1G66630	2	1	AT1G54230	6	2	AT1G26780	4	3	AT1G19530	6	4	AT1G14040	2	5	AT1G14280	7	6	AT1G15700	1	7	AT1G17550	3	8	AT1G15640	6	9	AT1G12650	2	10	AT1G25380	2	11
AT2G19230	6	0	AT1G66780	4	1	AT1G54970	7	2	AT1G26790	3	3	AT1G19960	11	4	AT1G14120	2	5	AT1G14370	5	6	AT1G15750	4	7	AT1G17590	4	8	AT1G15720	3	9	AT1G12680	5	10	AT1G25540	2	11
AT2G19420	13	0	AT1G67270	2	1	AT1G55060	3	2	AT1G26970	4	3	AT1G20120	6	4	AT1G14345	1	5	AT1G14380	4	6	AT1G15830	12	7	AT1G17650	1	8	AT1G15730	1	9	AT1G12750	4	10	AT1G25550	3	11
AT2G20160	6	0	AT1G67670	11	1	AT1G55390	11	2	AT1G27380	6	3	AT1G20180	4	4	AT1G14350	2	5	AT1G14420	6	6	AT1G15940	2	7	AT1G17830	4	8	AT1G15780	4	9	AT1G13120	2	10	AT1G26190	1	11
AT2G21690	1	0	AT1G68270	1	1	AT1G56030	2	2	AT1G27570	2	3	AT1G20310	6	4	AT1G14660	1	5	AT1G14480	7	6	AT1G16190	2	7	AT1G17840	4	8	AT1G15820	3	9	AT1G13180	2	10	AT1G26470	4	11
AT2G22160	6	0	AT1G69470	11	1	AT1G57630	11	2	AT1G27670	9	3	AT1G20490	4	4	AT1G14730	2	5	AT1G14580	4	6	AT1G16530	4	7	AT1G18040	2	8	AT1G15860	2	9	AT1G13450	4	10	AT1G26570	1	11
AT2G23400	1	0	AT1G69820	1	1	AT1G57850	9	2	AT1G27740	4	3	AT1G20900	6	4	AT1G14740	4	5	AT1G14650	2	6	AT1G16560	2	7	AT1G18060	1	8	AT1G16030	2	9	AT1G13460	3	10	AT1G26580	4	11
AT2G23920	13	0	AT1G69860	5	1	AT1G57906	8	2	AT1G27990	2	3	AT1G21100	5	4	AT1G14780	4	5	AT1G14700	1	6	AT1G16650	1	7	AT1G18160	3	8	AT1G16040	2	9	AT1G13560	2	10	AT1G26650	4	11
AT2G24340	8	0	AT1G70080	7	1	AT1G58300	1	2	AT1G28030	6	3	AT1G21120	5	4	AT1G14790	2	5	AT1G14710	2	6	AT1G16705	7	7	AT1G18340	2	8	AT1G16210	2	9	AT1G13570	6	10	AT1G26670	2	11
AT2G24410	2	0	AT1G70450	4	1	AT1G59630	11	2	AT1G28190	6	3	AT1G21130	5	4	AT1G14840	4	5	AT1G14760	6	6	AT1G16790	4	7	AT1G18750	4	8	AT1G16330	2	9	AT1G14060	2	10	AT1G26830	2	11
AT2G24880	8	0	AT1G71290	11	1	AT1G59725	2	2	AT1G28300	3	3	AT1G21250	6	4	AT1G14900	6	5	AT1G14770	6	6	AT1G16840	6	7	AT1G19130	1	8	AT1G16470	1	9	AT1G14180	4	10	AT1G26850	4	11
AT2G25340	2	0	AT1G72580	12	1	AT1G59790	2	2	AT1G28327	6	3	AT1G21350	1	4	AT1G15190	9	5	AT1G14890	6	6	AT1G17350	1	7	AT1G19440	4	8	AT1G16520	2	9	AT1G14270	1	10	AT1G26910	2	11
AT2G26135	4	0	AT1G73280	6	1	AT1G59800	2	2	AT1G28375	11	3	AT1G21510	8	4	AT1G15340	4	5	AT1G15000	1	6	AT1G17460	3	7	AT1G19540	5	8	AT1G16970	2	9	AT1G14400	2	10	AT1G27150	1	11
AT2G26940	4	0	AT1G73310	6	1	AT1G60280	11	2	AT1G28470	4	3	AT1G21730	2	4	AT1G15480	4	5	AT1G15050	5	6	AT1G17530	2	7	AT1G19710	1	8	AT1G17080	4	9	AT1G14410	3	10	AT1G27290	6	11
AT2G28270	9	0	AT1G73910	2	1	AT1G60350	4	2	AT1G28630	11	3	AT1G21850	5	4	AT1G15960	1	5	AT1G15080	4	6	AT1G17720	2	7	AT1G19835	4	8	AT1G17210	2	9	AT1G14570	2	10	AT1G27385	1	11
AT2G29000	6	0	AT1G74190	6	1	AT1G60380	6	2	AT1G28650	6	3	AT1G21890	6	4	AT1G15990	4	5	AT1G15170	4	6	AT1G17745	1	7	AT1G20070	11	8	AT1G17480	4	9	AT1G14610	1	10	AT1G27435	4	11
AT2G29220	6	0	AT1G74400	6	1	AT1G60500	2	2	AT1G29440	6	3	AT1G22060	4	4	AT1G16260	6	5	AT1G15210	4	6	AT1G17970	4	7	AT1G20080	4	8	AT1G17510	9	9	AT1G14830	2	10	AT1G27530	2	11
AT2G29820	7	0	AT1G74620	2	1	AT1G60750	4	2	AT1G29490	6	3	AT1G22190	4	4	AT1G16280	2	5	AT1G15230	6	6	AT1G18170	1	7	AT1G20430	6	8	AT1G17710	2	9	AT1G14910	6	10	AT1G28110	5	11
AT2G29860	7	0	AT1G75720	6	1	AT1G61430	7	2	AT1G30020	4	3	AT1G22420	11	4	AT1G16390	2	5	AT1G15330	2	6	AT1G18280	6	7	AT1G20720	2	8	AT1G17730	2	9	AT1G15140	1	10	AT1G28120	2	11
AT2G30925	13	0	AT1G77340	5	1	AT1G61440	6	2	AT1G30350	6	3	AT1G22490	4	4	AT1G16440	4	5	AT1G15400	6	6	AT1G18370	4	7	AT1G20910	2	8	AT1G17760	2	9	AT1G15310	1	10	AT1G28210	1	11
AT2G33030	8	0	AT1G77910	13	1	AT1G61450	6	2	AT1G30370	4	3	AT1G22960	4	4	AT1G16540	1	5	AT1G15510	4	6	AT1G18500	1	7	AT1G21170	2	8	AT1G17790	4	9	AT1G15380	1	10	AT1G28230	5	11
AT2G34800	13	0	AT1G78400	6	1	AT1G61460	6	2	AT1G30795	12	3	AT1G23240	2	4	AT1G16680	1	5	AT1G15580	6	6	AT1G18520	4	7	AT1G21560	5	8	AT1G17870	1	9	AT1G15390	1	10	AT1G29250	3	11
AT2G35580	1	0	AT1G78470	11	1	AT1G61710	11	2	AT1G31040	4	3	AT1G23280	2	4	AT1G16780	1	5	AT1G15670	4	6	AT1G18580	4	7	AT1G21710	1	8	AT1G17930	6	9	AT1G15410	1	10	AT1G29330	2	11
AT2G36440	11	0	AT1G79370	4	1	AT1G61760	6	2	AT1G31200	4	3	AT1G23420	6	4	AT1G16830	4	5	AT1G15710	1	6	AT1G18630	2	7	AT1G21740	6	8	AT1G17980	2	9	AT1G15420	2	10	AT1G29340	4	11
AT2G36700	4	0	AT1G80590	4	1	AT1G61950	4	2	AT1G31290	2	3	AT1G23530	6	4	AT1G17050	1	5	AT1G15790	4	6	AT1G18640	1	7	AT1G22040	2	8	AT1G18150	4	9	AT1G15490	1	10	AT1G29760	2	11
AT2G36940	13	0	AT2G01790	6	1	AT1G62320	5	2	AT1G31310	4	3	AT1G23540	4	4	AT1G17170	6	5	AT1G15870	2	6	AT1G18730	4	7	AT1G22070	4	8	AT1G18180	1	9	AT1G15660	3	10	AT1G29850	1	11
AT2G37780	4	0	AT2G02550	2	1	AT1G62440	4	2	AT1G31430	6	3	AT1G24030	4	4	AT1G17230	4	5	AT1G15980	1	6	AT1G18800	2	7	AT1G22310	6	8	AT1G18190	2	9	AT1G15920	2	10	AT1G30130	1	11
AT2G37800	6	0	AT2G02640	11	1	AT1G62490	8	2	AT1G31690	1	3	AT1G24040	3	4	AT1G17310	4	5	AT1G16060	6	6	AT1G18870	1	7	AT1G22340	6	8	AT1G18270	1	9	AT1G15930	2	10	AT1G30300	1	11
AT2G38150	2	0	AT2G02650	6	1	AT1G62670	5	2	AT1G31840	4	3	AT1G24110	5	4	AT1G17330	1	5	AT1G16290	4	6	AT1G18890	4	7	AT1G22400	6	8	AT1G18450	2	9	AT1G16000	6	10	AT1G30880	11	11
AT2G39790	2	0	AT2G03190	6	1	AT1G62700	5	2	AT1G31950	7	3	AT1G24320	1	4	AT1G17380	4	5	AT1G16340	1	6	AT1G18940	4	7	AT1G22410	1	8	AT1G18460	2	9	AT1G16010	4	10	AT1G30890	2	11
AT2G40310	6	0	AT2G03770	6	1	AT1G62910	4	2	AT1G32240	4	3	AT1G24575	11	4	AT1G17420	4	5	AT1G16360	2	6	AT1G18980	5	7	AT1G22510	2	8	AT1G18470	2	9	AT1G16020	2	10	AT1G30970	2	11
AT2G42100	4	0	AT2G04020	4	1	AT1G63070	5	2	AT1G32320	3	3	AT1G24735	1	4	AT1G17500	3	5	AT1G16590	2	6	AT1G19170	4	7	AT1G22790	6	8	AT1G18660	1	9	AT1G16080	2	10	AT1G31010	4	11
AT2G42410	4	0	AT2G04063	13	1	AT1G63280	1	2	AT1G32560	6	3	AT1G25240	4	4	AT1G17640	2	5	AT1G16710	2	6	AT1G19360	2	7	AT1G22870	1	8	AT1G18670	4	9	AT1G16170	5	10	AT1G31300	2	11
AT2G45550	6	0	AT2G04750	2	1	AT1G63950	8	2	AT1G32880	2	3	AT1G25470	4	4	AT1G17680	1	5	AT1G16770	1	6	AT1G19580	1	7	AT1G22910	4	8	AT1G18680	4	9	AT1G16180	2	10	AT1G31330	1	11
AT2G46190	6	0	AT2G04920	11	1	AT1G64020	6	2	AT1G33500	5	3	AT1G26150	4	4	AT1G17700	3	5	AT1G17110	2	6	AT1G19740	1	7	AT1G22985	3	8	AT1G18740	4	9	AT1G16240	1	10	AT1G31410	1	11
AT3G01010	1	0	AT2G05900	4	1	AT1G64220	4	2	AT1G33610	4	3	AT1G26220	1	4	AT1G17810	4	5	AT1G17140	6	6	AT1G19850	4	7	AT1G23200	6	8	AT1G18850	4	9	AT1G16500	6	10	AT1G31780	2	11
AT3G04270	11	0	AT2G07200	11	1	AT1G64940	6	2	AT1G33670	4	3	AT1G26260	4	4	AT1G17950	4	5	AT1G17190	6	6	AT1G19880	1	7	AT1G23330	1	8	AT1G19150	3	9	AT1G16510	4	10	AT1G31830	2	11
AT3G04990	11	0	AT2G07280	12	1	AT1G65110	3	2	AT1G33760	4	3	AT1G26290	11	4	AT1G18050	2	5	AT1G17250	6	6	AT1G19940	6	7	AT1G23360	1	8	AT1G19240	7	9	AT1G16570	1	10	AT1G31850	4	11
AT3G05440	7	0	AT2G07721	13	1	AT1G65350	2	2	AT1G33840	4	3	AT1G26310	6	4	AT1G18140	6	5	AT1G17340	2	6	AT1G19980	5	7	AT1G23440	1	8	AT1G19485	2	9	AT1G16610	2	10	AT1G31910	2	11
AT3G06000	1	0	AT2G09840	13	1	AT1G65570	6	2	AT1G33960	2	3	AT1G26380	7	4	AT1G18560	2	5	AT1G17440	2	6	AT1G20380	1	7	AT1G23760	4	8	AT1G19690	1	9	AT1G16750	6	10	AT1G32050	2	11
AT3G06280	11	0	AT2G10340	13	1	AT1G65850	9	2	AT1G34070	6	3	AT1G26410	7	4	AT1G18590	6	5	AT1G17455	3	6	AT1G20640	4	7	AT1G24070	4	8	AT1G19800	1	9	AT1G16810	2	10	AT1G32080	1	11
AT3G07710	11	0	AT2G12170	13	1	AT1G65870	6	2	AT1G34245	4	3	AT1G26450	4	4	AT1G18620	6	5	AT1G17520	3	6	AT1G20696	4	7	AT1G24190	2	8	AT1G19920	2	9	AT1G16900	2	10	AT1G32150	3	11
AT3G10240	9	0	AT2G12900	4	1	AT1G65880	1	2	AT1G34670	4	3	AT1G26590	6	4	AT1G18650	4	5	AT1G17540	6	6	AT1G20780	4	7	AT1G24706	2	8	AT1G20200	2	9	AT1G17040	4	10	AT1G32170	4	11
AT3G11380	4	0	AT2G12940	4	1	AT1G65990	6	2	AT1G35210	8	3	AT1G26600	9	4	AT1G18880	5	5	AT1G17620	6	6	AT1G20830	4	7	AT1G25375	1	8	AT1G20340	1	9	AT1G17070	2	10	AT1G32210	2	11
AT3G14300	6	0	AT2G13500	8	1	AT1G66110	11	2	AT1G36340	2	3	AT1G26760	2	4	AT1G18910	2	5	AT1G17960	1	6	AT1G21010	6	7	AT1G25400	8	8	AT1G20410	1	9	AT1G17100	1	10	AT1G32230	4	11
AT3G14480	13	0	AT2G13630	11	1	AT1G66450	11	2	AT1G36920	12	3	AT1G27030	1	4	AT1G18950	2	5	AT1G18030	2	6	AT1G21060	6	7	AT1G26170	2	8	AT1G20575	1	9	AT1G17130	2	10	AT1G32460	11	11
AT3G14510	1	0	AT2G13950	11	1	AT1G66550	5	2	AT1G41820	12	3	AT1G27140	6	4	AT1G19020	6	5	AT1G18090	1	6	AT1G21160	1	7	AT1G26230	1	8	AT1G20760	2	9	AT1G17160	1	10	AT1G32750	2	11
AT3G16880	11	0	AT2G14160	4	1	AT1G66810	2	2	AT1G43000	4	3	AT1G27480	1	4	AT1G19180	4	5	AT1G18100	4	6	AT1G21440	1	7	AT1G26300	3	8	AT1G20840	1	9	AT1G17410	1	10	AT1G33230	2	11
AT3G17190	13	0	AT2G14390	13	1	AT1G66930	6	2	AT1G43020	4	3	AT1G27920	4	4	AT1G19190	6	5	AT1G18250	4	6	AT1G21580	6	7	AT1G26370	2	8	AT1G20890	3	9	AT1G17490	7	10	AT1G33270	2	11
AT3G17490	11	0	AT2G15110	13	1	AT1G67040	4	2	AT1G43040	4	3	AT1G28010	4	4	AT1G19220	4	5	AT1G18360	1	6	AT1G21600	4	7	AT1G26440	1	8	AT1G20960	2	9	AT1G17560	1	10	AT1G33980	2	11
AT3G17620	11	0	AT2G15260	5	1	AT1G67220	2	2	AT1G44224	11	3	AT1G28080	4	4	AT1G19430	4	5	AT1G18485	4	6	AT1G21770	1	7	AT1G26460	2	8	AT1G21000	4	9	AT1G17860	6	10	AT1G34190	4	11
AT3G18460	6	0	AT2G15500	3	1	AT1G67990	1	2	AT1G44740	13	3	AT1G28390	4	4	AT1G19480	1	5	AT1G18840	4	6	AT1G21880	1	7	AT1G26640	1	8	AT1G21070	2	9	AT1G18070	2	10	AT1G34340	1	11
AT3G19070	7	0	AT2G15610	5	1	AT1G68480	4	2	AT1G46264	3	3	AT1G28610	6	4	AT1G19500	11	5	AT1G18990	4	6	AT1G21900	2	7	AT1G26660	1	8	AT1G21410	2	9	AT1G18080	1	10	AT1G34350	2	11
AT3G20400	11	0	AT2G15740	9	1	AT1G68930	4	2	AT1G46768	4	3	AT1G29090	6	4	AT1G19610	7	5	AT1G19000	3	6	AT1G22030	6	7	AT1G26820	2	8	AT1G21670	1	9	AT1G18440	1	10	AT1G36050	2	11
AT3G20850	13	0	AT2G17050	8	1	AT1G68940	4	2	AT1G47400	12	3	AT1G29140	5	4	AT1G19640	6	5	AT1G19025	2	6	AT1G22130	4	7	AT1G26840	2	8	AT1G21700	2	9	AT1G18480	1	10	AT1G36370	2	11
AT3G20950	5	0	AT2G17060	8	1	AT1G69190	1	2	AT1G47485	10	3	AT1G29195	6	4	AT1G19715	4	5	AT1G19050	4	6	AT1G22160	6	7	AT1G26920	7	8	AT1G21720	2	9	AT1G18490	3	10	AT1G36980	2	11
AT3G22710	11	0	AT2G17070	7	1	AT1G69350	4	2	AT1G47540	11	3	AT1G29230	4	4	AT1G19780	4	5	AT1G19340	1	6	AT1G22650	4	7	AT1G27050	4	8	AT1G21790	2	9	AT1G18540	2	10	AT1G43130	1	11
AT3G22940	11	0	AT2G17080	7	1	AT1G69990	4	2	AT1G47655	6	3	AT1G29270	6	4	AT1G19870	4	5	AT1G19520	4	6	AT1G22710	2	7	AT1G27090	4	8	AT1G21830	6	9	AT1G18700	2	10	AT1G43170	2	11
AT3G23650	4	0	AT2G17170	4	1	AT1G70110	6	2	AT1G48060	11	3	AT1G29450	6	4	AT1G20010	4	5	AT1G19670	1	6	AT1G22850	1	7	AT1G27130	6	8	AT1G22140	4	9	AT1G19010	4	10	AT1G43670	1	11
AT3G23680	11	0	AT2G17600	11	1	AT1G70130	6	2	AT1G48660	5	3	AT1G29460	6	4	AT1G20030	6	5	AT1G19700	6	6	AT1G22860	2	7	AT1G27200	1	8	AT1G22300	2	9	AT1G19100	2	10	AT1G45145	2	11
AT3G24060	7	0	AT2G17845	1	1	AT1G70250	6	2	AT1G48690	5	3	AT1G29500	6	4	AT1G20160	4	5	AT1G19890	3	6	AT1G22880	6	7	AT1G27210	3	8	AT1G22660	1	9	AT1G19200	5	10	AT1G45474	3	11
AT3G24260	4	0	AT2G17960	13	1	AT1G71390	8	2	AT1G48800	8	3	AT1G29510	6	4	AT1G20300	4	5	AT1G20020	1	6	AT1G22970	4	7	AT1G27370	6	8	AT1G22740	2	9	AT1G19270	3	10	AT1G47240	2	11
AT3G24710	4	0	AT2G18490	9	1	AT1G72080	12	2	AT1G48980	2	3	AT1G29680	1	4	AT1G20330	1	5	AT1G20090	4	6	AT1G23010	1	7	AT1G27430	2	8	AT1G22800	1	9	AT1G19310	2	10	AT1G47270	4	11
AT3G25280	4	0	AT2G18540	5	1	AT1G72290	8	2	AT1G49030	4	3	AT1G29780	2	4	AT1G20370	1	5	AT1G20230	4	6	AT1G23220	2	7	AT1G27440	3	8	AT1G23030	4	9	AT1G19330	3	10	AT1G47710	1	11
AT3G25650	6	0	AT2G18800	6	1	AT1G72850	8	2	AT1G49150	11	3	AT1G29860	4	4	AT1G20550	4	5	AT1G20270	3	6	AT1G23390	4	7	AT1G27510	2	8	AT1G23230	2	9	AT1G19380	6	10	AT1G47750	2	11
AT3G25750	6	0	AT2G19410	5	1	AT1G73290	6	2	AT1G49210	4	3	AT1G29950	6	4	AT1G20580	2	5	AT1G20350	2	6	AT1G23710	6	7	AT1G27700	5	8	AT1G23260	2	9	AT1G19600	1	10	AT1G47980	1	11
AT3G25850	11	0	AT2G19960	2	1	AT1G73780	6	2	AT1G49250	1	3	AT1G30010	1	4	AT1G20860	4	5	AT1G20480	4	6	AT1G23740	1	7	AT1G27760	2	8	AT1G23780	2	9	AT1G19650	6	10	AT1G48110	6	11
AT3G25960	2	0	AT2G21680	7	1	AT1G74110	4	2	AT1G49560	3	3	AT1G30100	3	4	AT1G20870	4	5	AT1G20510	4	6	AT1G23750	1	7	AT1G27770	2	8	AT1G23860	2	9	AT1G19770	6	10	AT1G48260	4	11
AT3G26160	6	0	AT2G22030	7	1	AT1G74180	6	2	AT1G49800	9	3	AT1G30110	1	4	AT1G21090	5	5	AT1G20560	1	6	AT1G23800	1	7	AT1G27850	4	8	AT1G23980	4	9	AT1G19860	4	10	AT1G48450	3	11
AT3G27800	13	0	AT2G22320	11	1	AT1G74810	2	2	AT1G49880	2	3	AT1G30160	11	4	AT1G21200	6	5	AT1G20650	4	6	AT1G24210	2	7	AT1G27880	1	8	AT1G24050	2	9	AT1G19950	2	10	AT1G48790	2	11
AT3G28260	13	0	AT2G22440	9	1	AT1G74820	4	2	AT1G49900	5	3	AT1G30260	8	4	AT1G21550	2	5	AT1G20693	4	6	AT1G24330	4	7	AT1G27930	4	8	AT1G24120	1	9	AT1G19970	2	10	AT1G49510	4	11
AT3G28280	11	0	AT2G22520	11	1	AT1G75470	6	2	AT1G49920	6	3	AT1G30515	11	4	AT1G21870	2	5	AT1G20700	3	6	AT1G24520	11	7	AT1G27950	6	8	AT1G24280	2	9	AT1G20110	2	10	AT1G50120	2	11
AT3G29420	6	0	AT2G22940	13	1	AT1G75910	6	2	AT1G50520	6	3	AT1G30550	1	4	AT1G21970	6	5	AT1G20800	11	6	AT1G24540	4	7	AT1G28070	4	8	AT1G24290	1	9	AT1G20190	5	10	AT1G50170	1	11
AT3G30220	13	0	AT2G22960	6	1	AT1G75930	6	2	AT1G50750	6	3	AT1G30570	4	4	AT1G22090	11	5	AT1G20850	4	6	AT1G25275	7	7	AT1G28100	1	8	AT1G24350	1	9	AT1G20220	2	10	AT1G50370	2	11
AT3G30290	6	0	AT2G23230	6	1	AT1G76220	7	2	AT1G50970	2	3	AT1G30650	5	4	AT1G22110	7	5	AT1G20980	6	6	AT1G25360	4	7	AT1G28220	5	8	AT1G24400	4	9	AT1G20440	9	10	AT1G50490	2	11
AT3G30320	12	0	AT2G23250	6	1	AT1G76420	4	2	AT1G51090	6	3	AT1G30660	1	4	AT1G22170	1	5	AT1G21050	4	6	AT1G25420	2	7	AT1G28320	1	8	AT1G24450	1	9	AT1G20450	4	10	AT1G51060	2	11
AT3G30370	11	0	AT2G23570	6	1	AT1G76910	13	2	AT1G51850	6	3	AT1G30750	11	4	AT1G22330	4	5	AT1G21140	1	6	AT1G25530	4	7	AT1G29400	2	8	AT1G24460	6	9	AT1G20540	2	10	AT1G51070	3	11
AT3G30840	13	0	AT2G23630	5	1	AT1G77010	4	2	AT1G51860	6	3	AT1G30790	9	4	AT1G22360	6	5	AT1G21190	2	6	AT1G26160	1	7	AT1G29820	1	8	AT1G24610	2	9	AT1G20620	1	10	AT1G51200	4	11
AT3G30845	13	0	AT2G23830	4	1	AT1G77700	4	2	AT1G52050	6	3	AT1G30800	7	4	AT1G22440	4	5	AT1G21270	6	6	AT1G26270	3	7	AT1G29940	1	8	AT1G25260	1	9	AT1G20630	1	10	AT1G51500	4	11
AT3G31430	6	0	AT2G24130	6	1	AT1G77780	4	2	AT1G52070	4	3	AT1G30850	6	4	AT1G22500	4	5	AT1G21450	4	6	AT1G26340	2	7	AT1G30000	2	8	AT1G25500	2	9	AT1G20770	2	10	AT1G51650	2	11
AT3G32090	7	0	AT2G26320	6	1	AT1G77830	9	2	AT1G52470	4	3	AT1G30950	4	4	AT1G22590	6	5	AT1G21500	6	6	AT1G26900	4	7	AT1G30070	2	8	AT1G25570	4	9	AT1G20810	1	10	AT1G51710	2	11
AT3G32130	11	0	AT2G26620	6	1	AT1G78160	4	2	AT1G52700	1	3	AT1G31520	13	4	AT1G22630	4	5	AT1G21590	4	6	AT1G27190	4	7	AT1G30240	2	8	AT1G26090	1	9	AT1G20823	4	10	AT1G51980	1	11
AT3G32150	13	0	AT2G26720	5	1	AT1G78220	6	2	AT1G53020	3	3	AT1G31540	9	4	AT1G22690	5	5	AT1G21780	2	6	AT1G27410	2	7	AT1G30270	4	8	AT1G26100	2	9	AT1G21065	1	10	AT1G52600	2	11
AT3G32160	13	0	AT2G26820	2	1	AT1G78360	6	2	AT1G53060	6	3	AT1G31580	12	4	AT1G22700	1	5	AT1G21910	4	6	AT1G27590	2	7	AT1G30290	4	8	AT1G26520	1	9	AT1G21480	2	10	AT1G52670	1	11
AT3G32190	13	0	AT2G26880	11	1	AT1G78500	4	2	AT1G53080	6	3	AT1G31650	4	4	AT1G22810	4	5	AT1G22015	4	6	AT1G27600	2	7	AT1G30360	4	8	AT1G26665	2	9	AT1G21630	2	10	AT1G52730	1	11
AT3G32260	9	0	AT2G27570	6	1	AT1G78840	7	2	AT1G53110	6	3	AT1G31720	5	4	AT1G22885	12	5	AT1G22050	4	6	AT1G27620	4	7	AT1G30490	4	8	AT1G27460	2	9	AT1G21640	2	10	AT1G53240	2	11
AT3G32280	4	0	AT2G27700	1	1	AT1G80090	2	2	AT1G53180	9	3	AT1G31760	1	4	AT1G22890	12	5	AT1G22150	4	6	AT1G27630	2	7	AT1G30510	2	8	AT1G28370	3	9	AT1G21660	3	10	AT1G53280	1	11
AT3G32960	11	0	AT2G27750	2	1	AT1G80580	4	2	AT1G53660	2	3	AT1G32070	1	4	AT1G22900	6	5	AT1G22180	2	6	AT1G27720	2	7	AT1G30520	1	8	AT1G28395	6	9	AT1G21680	1	10	AT1G53290	4	11
AT3G42060	11	0	AT2G28030	6	1	AT2G01800	6	2	AT1G53680	6	3	AT1G32180	4	4	AT1G22990	6	5	AT1G22430	4	6	AT1G27910	4	7	AT1G30610	2	8	AT1G28480	5	9	AT1G21750	2	10	AT1G53320	4	11
AT3G42160	6	0	AT2G28050	5	1	AT2G02300	6	2	AT1G53690	2	3	AT1G32375	11	4	AT1G23020	2	5	AT1G22460	4	6	AT1G28040	4	7	AT1G31020	1	8	AT1G28510	2	9	AT1G21760	2	10	AT1G53390	2	11
AT3G42310	13	0	AT2G28170	6	1	AT2G02310	6	2	AT1G53800	3	3	AT1G32850	2	4	AT1G23040	10	5	AT1G22530	2	6	AT1G28050	4	7	AT1G31160	1	8	AT1G28600	6	9	AT1G21920	1	10	AT1G54115	2	11
AT3G42380	13	0	AT2G29100	6	1	AT2G02340	6	2	AT1G53860	4	3	AT1G32960	4	4	AT1G23070	2	5	AT1G22550	4	6	AT1G28090	1	7	AT1G31220	1	8	AT1G28760	3	9	AT1G21980	4	10	AT1G54170	2	11
AT3G42390	13	0	AT2G29150	4	1	AT2G02520	6	2	AT1G53930	3	3	AT1G33110	6	4	AT1G23080	4	5	AT1G22570	4	6	AT1G28150	1	7	AT1G31230	1	8	AT1G29060	3	9	AT1G22450	2	10	AT1G54320	2	11
AT3G42780	11	0	AT2G29250	6	1	AT2G02580	6	2	AT1G53990	4	3	AT1G33260	4	4	AT1G23090	4	5	AT1G22770	5	6	AT1G28280	4	7	AT1G31280	6	8	AT1G29670	6	9	AT1G22540	4	10	AT1G54520	1	11
AT3G42970	13	0	AT2G30090	4	1	AT2G02620	11	2	AT1G54330	4	3	AT1G33430	4	4	AT1G23130	7	5	AT1G22830	4	6	AT1G28290	6	7	AT1G31460	6	8	AT1G29690	4	9	AT1G22610	6	10	AT1G54710	2	11
AT3G43170	11	0	AT2G30430	13	1	AT2G02660	11	2	AT1G54470	5	3	AT1G33440	4	4	AT1G23205	6	5	AT1G23050	11	6	AT1G28380	4	7	AT1G31500	2	8	AT1G29750	6	9	AT1G22620	2	10	AT1G54830	2	11
AT3G43940	13	0	AT2G30650	2	1	AT2G02680	11	2	AT1G54550	11	3	AT1G33475	4	4	AT1G23340	6	5	AT1G23060	6	6	AT1G28490	2	7	AT1G31770	4	8	AT1G29980	6	9	AT1G22640	5	10	AT1G55190	3	11
AT3G43970	11	0	AT2G31460	8	1	AT2G03320	11	2	AT1G54700	3	3	AT1G33600	4	4	AT1G23350	8	5	AT1G23100	1	6	AT1G28520	4	7	AT1G31800	2	8	AT1G30090	4	9	AT1G22750	4	10	AT1G55280	3	11
AT3G43990	4	0	AT2G31590	11	1	AT2G03370	4	2	AT1G54890	4	3	AT1G33770	4	4	AT1G23380	4	5	AT1G23120	8	6	AT1G28540	6	7	AT1G31817	1	8	AT1G30580	1	9	AT1G22760	2	10	AT1G55590	2	11
AT3G44080	7	0	AT2G31700	13	1	AT2G03720	4	2	AT1G54940	2	3	AT1G33790	6	4	AT1G23480	4	5	AT1G23140	4	6	AT1G28560	2	7	AT1G32060	1	8	AT1G30620	1	9	AT1G22780	2	10	AT1G55630	2	11
AT3G44210	12	0	AT2G32610	5	1	AT2G04025	11	2	AT1G55430	11	3	AT1G33800	4	4	AT1G23560	3	5	AT1G23210	6	6	AT1G28580	6	7	AT1G32100	5	8	AT1G30820	2	9	AT1G22930	2	10	AT1G56110	2	11
AT3G44840	6	0	AT2G32620	5	1	AT2G04038	4	2	AT1G55990	11	3	AT1G33970	2	4	AT1G23790	4	5	AT1G23400	4	6	AT1G29040	1	7	AT1G32120	4	8	AT1G30960	1	9	AT1G22940	1	10	AT1G56190	1	11
AT3G45110	11	0	AT2G32740	4	1	AT2G04830	11	2	AT1G56650	4	3	AT1G34380	1	4	AT1G23840	9	5	AT1G23410	2	6	AT1G29240	6	7	AT1G32160	3	8	AT1G31130	4	9	AT1G23180	4	10	AT1G56300	1	11
AT3G45500	11	0	AT2G33080	6	1	AT2G05350	9	2	AT1G56680	4	3	AT1G34540	4	4	AT1G23850	9	5	AT1G23870	4	6	AT1G29280	4	7	AT1G32330	3	8	AT1G31190	1	9	AT1G23190	1	10	AT1G56560	4	11
AT3G45510	3	0	AT2G33230	4	1	AT2G07240	11	2	AT1G57570	6	3	AT1G35260	7	4	AT1G24090	1	5	AT1G23880	1	6	AT1G29395	4	7	AT1G32440	1	8	AT1G31420	4	9	AT1G23310	1	10	AT1G58200	1	11
AT3G45560	5	0	AT2G34120	13	1	AT2G07705	13	2	AT1G57943	5	3	AT1G35290	1	4	AT1G24150	6	5	AT1G24100	6	6	AT1G30530	5	7	AT1G32520	2	8	AT1G31440	2	9	AT1G23490	3	10	AT1G58440	1	11
AT3G45990	4	0	AT2G34270	12	1	AT2G07738	13	2	AT1G58150	13	3	AT1G35310	7	4	AT1G24310	2	5	AT1G24140	2	6	AT1G30690	2	7	AT1G32550	1	8	AT1G31470	6	9	AT1G23730	5	10	AT1G59520	2	11
AT3G46400	6	0	AT2G35460	4	1	AT2G07760	7	2	AT1G58190	6	3	AT1G35320	13	4	AT1G24430	8	5	AT1G24240	1	6	AT1G30810	2	7	AT1G32690	6	8	AT1G31600	1	9	AT1G23830	9	10	AT1G59610	4	11
AT3G46710	6	0	AT2G35733	13	1	AT2G10440	4	2	AT1G58330	6	3	AT1G35330	4	4	AT1G24470	2	5	AT1G24490	1	6	AT1G31070	1	7	AT1G32860	5	8	AT1G31860	1	9	AT1G23890	1	10	AT1G59760	2	11
AT3G46800	9	0	AT2G37740	4	1	AT2G10450	2	2	AT1G58390	7	3	AT1G35350	2	4	AT1G24600	8	5	AT1G24620	2	6	AT1G31335	11	7	AT1G33050	9	8	AT1G31870	2	9	AT1G23960	11	10	AT1G59820	2	11
AT3G47140	9	0	AT2G37810	4	1	AT2G11010	13	2	AT1G58410	7	3	AT1G35515	4	4	AT1G24625	6	5	AT1G25280	4	6	AT1G31350	4	7	AT1G33170	4	8	AT1G32130	2	9	AT1G24020	5	10	AT1G60070	2	11
AT3G51200	6	0	AT2G39520	13	1	AT2G11270	6	2	AT1G59620	7	3	AT1G35560	4	4	AT1G24650	4	5	AT1G25290	1	6	AT1G31480	2	7	AT1G33250	4	8	AT1G32220	1	9	AT1G24170	4	10	AT1G60940	4	11
AT3G51210	6	0	AT2G39540	5	1	AT2G13150	4	2	AT1G59780	6	3	AT1G35730	2	4	AT1G24764	4	5	AT1G25370	4	6	AT1G31660	2	7	AT1G33420	2	8	AT1G32340	2	9	AT1G24260	6	10	AT1G60960	4	11
AT3G52830	13	0	AT2G40260	4	1	AT2G13430	13	2	AT1G59950	4	3	AT1G35910	4	4	AT1G25230	1	5	AT1G25560	4	6	AT1G31814	4	7	AT1G33680	2	8	AT1G32370	6	9	AT1G24340	1	10	AT1G61140	2	11
AT3G53290	6	0	AT3G02590	1	1	AT2G13660	13	2	AT1G60450	2	3	AT1G36730	1	4	AT1G25320	4	5	AT1G26320	6	6	AT1G31940	4	7	AT1G34010	6	8	AT1G32470	1	9	AT1G24510	1	10	AT1G61890	6	11
AT3G54070	7	0	AT3G04250	11	1	AT2G13900	11	2	AT1G60530	2	3	AT1G37150	1	4	AT1G25330	4	5	AT1G26620	5	6	AT1G32260	4	7	AT1G34020	3	8	AT1G32500	1	9	AT1G24530	4	10	AT1G62020	2	11
AT3G55670	9	0	AT3G04900	6	1	AT2G14100	5	2	AT1G61080	6	3	AT1G42550	4	4	AT1G25450	4	5	AT1G26770	5	6	AT1G32290	13	7	AT1G34065	2	8	AT1G32580	6	9	AT1G25350	1	10	AT1G62040	3	11
AT3G55790	13	0	AT3G06090	11	1	AT2G15325	6	2	AT1G61160	12	3	AT1G43160	4	4	AT1G26210	11	5	AT1G26800	2	6	AT1G32360	2	7	AT1G34120	4	8	AT1G32870	4	9	AT1G25390	4	10	AT1G62200	4	11
AT3G57250	11	0	AT3G06230	2	1	AT2G15360	11	2	AT1G61390	7	3	AT1G43650	6	4	AT1G26390	7	5	AT1G26930	4	6	AT1G32920	9	7	AT1G34130	2	8	AT1G32930	6	9	AT1G25490	2	10	AT1G62820	2	11
AT3G58080	12	0	AT3G10580	4	1	AT2G16020	13	2	AT1G61480	6	3	AT1G44990	13	4	AT1G26480	2	5	AT1G27040	4	6	AT1G32940	4	7	AT1G34210	4	8	AT1G33040	2	9	AT1G25510	4	10	AT1G63010	2	11
AT3G60270	5	0	AT3G10710	6	1	AT2G16040	2	2	AT1G61490	6	3	AT1G45100	2	4	AT1G26540	6	5	AT1G27060	1	6	AT1G33055	6	7	AT1G34260	2	8	AT1G33265	4	9	AT1G25520	1	10	AT1G63050	2	11
AT3G60560	13	0	AT3G10950	2	1	AT2G16190	4	2	AT1G61500	7	3	AT1G47280	11	4	AT1G26610	4	5	AT1G27080	5	6	AT1G33080	6	7	AT1G34320	4	8	AT1G33330	1	9	AT1G25580	4	10	AT1G64040	2	11
AT4G02190	11	0	AT3G10990	11	1	AT2G16810	9	2	AT1G61550	6	3	AT1G47470	7	4	AT1G26680	6	5	AT1G27320	1	6	AT1G33340	4	7	AT1G34750	4	8	AT1G33390	2	9	AT1G26110	2	10	AT1G64200	2	11
AT4G03160	7	0	AT3G11350	6	1	AT2G16835	9	2	AT1G61610	6	3	AT1G47480	6	4	AT1G26730	2	5	AT1G27360	6	6	AT1G33360	1	7	AT1G35190	1	8	AT1G33400	1	9	AT1G26130	3	10	AT1G64650	2	11
AT4G03170	7	0	AT3G11370	11	1	AT2G16870	8	2	AT1G61810	1	3	AT1G47610	4	4	AT1G26795	7	5	AT1G27595	2	6	AT1G33490	1	7	AT1G35430	9	8	AT1G33410	2	9	AT1G26550	1	10	AT1G64720	2	11
AT4G03740	11	0	AT3G11870	2	1	AT2G17000	4	2	AT1G61930	5	3	AT1G48130	1	4	AT1G26940	1	5	AT1G27640	13	6	AT1G33560	4	7	AT1G36310	1	8	AT1G33520	2	9	AT1G26560	4	10	AT1G64980	1	11
AT4G03830	6	0	AT3G11920	1	1	AT2G17210	4	2	AT1G62010	8	3	AT1G48480	4	4	AT1G26960	4	5	AT1G27650	2	6	AT1G33700	1	7	AT1G41830	5	8	AT1G33590	4	9	AT1G26630	2	10	AT1G65430	2	11
AT4G04110	11	0	AT3G12190	9	1	AT2G17310	11	2	AT1G62170	1	3	AT1G48600	1	4	AT1G27070	1	5	AT1G27730	6	6	AT1G34110	4	7	AT1G42960	3	8	AT1G34030	2	9	AT1G26690	2	10	AT1G65580	2	11
AT4G05240	7	0	AT3G12540	6	1	AT2G17470	5	2	AT1G62210	11	3	AT1G48640	4	4	AT1G27690	5	5	AT1G28130	5	6	AT1G34300	4	7	AT1G42970	1	8	AT1G34220	2	9	AT1G26740	3	10	AT1G65660	2	11
AT4G05250	6	0	AT3G12840	13	1	AT2G17950	6	2	AT1G62260	4	3	AT1G49170	1	4	AT1G28250	4	5	AT1G28270	6	6	AT1G34310	6	7	AT1G43560	1	8	AT1G34270	4	9	AT1G26750	4	10	AT1G65720	6	11
AT4G05310	9	0	AT3G13370	12	1	AT2G18060	5	2	AT1G62340	1	3	AT1G49230	4	4	AT1G28340	4	5	AT1G28330	4	6	AT1G34420	4	7	AT1G43630	4	8	AT1G34370	4	9	AT1G26880	2	10	AT1G65730	4	11
AT4G07350	11	0	AT3G14030	11	1	AT2G18190	6	2	AT1G62400	4	3	AT1G49270	4	4	AT1G28360	3	5	AT1G28400	11	6	AT1G34760	2	7	AT1G43700	4	8	AT1G34550	4	9	AT1G27000	4	10	AT1G65840	1	11
AT4G07380	13	0	AT3G14320	4	1	AT2G18200	11	2	AT1G62450	2	3	AT1G49310	9	4	AT1G28420	3	5	AT1G28410	6	6	AT1G34770	2	7	AT1G43890	2	8	AT1G34630	2	9	AT1G27100	4	10	AT1G65930	1	11
AT4G08140	2	0	AT3G14490	8	1	AT2G18320	11	2	AT1G62980	4	3	AT1G49320	4	4	AT1G28430	5	5	AT1G28680	4	6	AT1G35220	2	7	AT1G44100	4	8	AT1G34640	6	9	AT1G27120	4	10	AT1G66260	2	11
AT4G08190	2	0	AT3G15130	4	1	AT2G18640	1	2	AT1G63150	7	3	AT1G49450	4	4	AT1G28440	4	5	AT1G29200	4	6	AT1G35510	4	7	AT1G47128	3	8	AT1G34780	2	9	AT1G27300	6	10	AT1G66340	1	11
AT4G08270	13	0	AT3G15440	11	1	AT2G18920	13	2	AT1G63210	1	3	AT1G49490	4	4	AT1G28530	4	5	AT1G29630	1	6	AT1G36070	2	7	AT1G47230	3	8	AT1G35340	3	9	AT1G27310	2	10	AT1G66670	1	11
AT4G08430	8	0	AT3G16540	1	1	AT2G19060	6	2	AT1G63300	4	3	AT1G49860	4	4	AT1G28550	2	5	AT1G29700	1	6	AT1G36390	1	7	AT1G48040	3	8	AT1G35420	1	9	AT1G27340	4	10	AT1G66750	2	11
AT4G08450	9	0	AT3G16550	1	1	AT2G19300	13	2	AT1G63310	6	3	AT1G49940	7	4	AT1G28570	6	5	AT1G29720	6	6	AT1G42560	6	7	AT1G48230	2	8	AT1G35470	2	9	AT1G27390	3	10	AT1G67070	1	11
AT4G08560	2	0	AT3G16600	2	1	AT2G19510	4	2	AT1G63400	6	3	AT1G50350	9	4	AT1G28690	4	5	AT1G29990	2	6	AT1G43580	2	7	AT1G48240	2	8	AT1G35580	4	9	AT1G27400	2	10	AT1G67360	4	11
AT4G08730	11	0	AT3G16930	11	1	AT2G19890	11	2	AT1G63420	5	3	AT1G50580	6	4	AT1G29050	6	5	AT1G30135	8	6	AT1G43620	1	7	AT1G48310	1	8	AT1G36150	4	9	AT1G27450	1	10	AT1G67570	4	11
AT4G09110	4	0	AT3G16960	9	1	AT2G20030	4	2	AT1G63520	5	3	AT1G50930	7	4	AT1G29160	3	5	AT1G30210	4	6	AT1G44780	5	7	AT1G48350	1	8	AT1G36320	3	9	AT1G27520	2	10	AT1G67630	2	11
AT4G09360	8	0	AT3G16970	7	1	AT2G20142	8	2	AT1G63530	11	3	AT1G51080	4	4	AT1G29520	4	5	AT1G30600	1	6	AT1G44800	6	7	AT1G48520	1	8	AT1G36990	4	9	AT1G27680	1	10	AT1G67730	2	11
AT4G09860	13	0	AT3G18120	11	1	AT2G20350	4	2	AT1G63540	4	3	AT1G51100	4	4	AT1G29660	6	5	AT1G30700	7	6	AT1G44900	1	7	AT1G48950	2	8	AT1G37130	2	9	AT1G27900	2	10	AT1G67850	4	11
AT4G10410	9	0	AT3G18700	11	1	AT2G20380	9	2	AT1G63560	7	3	AT1G51270	4	4	AT1G29710	4	5	AT1G30740	7	6	AT1G44910	2	7	AT1G49160	4	8	AT1G42440	2	9	AT1G27960	6	10	AT1G68120	4	11
AT4G10820	11	0	AT3G19085	9	1	AT2G20625	11	2	AT1G63580	7	3	AT1G51410	4	4	AT1G29770	2	5	AT1G30840	5	6	AT1G45050	2	7	AT1G49350	1	8	AT1G42470	2	9	AT1G27970	2	10	AT1G68220	4	11
AT4G10880	11	0	AT3G19140	4	1	AT2G20805	11	2	AT1G63910	4	3	AT1G51430	9	4	AT1G30080	4	5	AT1G30860	2	6	AT1G45150	1	7	AT1G49380	1	8	AT1G42480	2	9	AT1G27980	1	10	AT1G68490	4	11
AT4G11340	9	0	AT3G19880	11	1	AT2G21550	1	2	AT1G64130	12	3	AT1G51620	6	4	AT1G30330	4	5	AT1G30870	5	6	AT1G48050	2	7	AT1G49430	3	8	AT1G43770	4	9	AT1G28060	2	10	AT1G68580	4	11
AT4G11490	7	0	AT3G20030	11	1	AT2G21910	6	2	AT1G64160	6	3	AT1G51800	6	4	AT1G30440	4	5	AT1G30900	2	6	AT1G48100	4	7	AT1G49480	4	8	AT1G43790	7	9	AT1G28140	1	10	AT1G68680	6	11
AT4G11730	4	0	AT3G20180	6	1	AT2G21920	9	2	AT1G64310	4	3	AT1G51820	6	4	AT1G30460	2	5	AT1G31050	6	6	AT1G48170	2	7	AT1G49660	6	8	AT1G44000	1	9	AT1G28200	4	10	AT1G69330	4	11
AT4G11770	8	0	AT3G20460	6	1	AT2G22750	4	2	AT1G64320	7	3	AT1G51890	6	4	AT1G30473	6	5	AT1G31120	4	6	AT1G48200	6	7	AT1G49700	3	8	AT1G44170	1	9	AT1G28240	4	10	AT1G69410	2	11
AT4G12220	11	0	AT3G20690	11	1	AT2G22920	6	2	AT1G64360	11	3	AT1G51920	11	4	AT1G30500	4	5	AT1G31150	8	6	AT1G48300	4	7	AT1G49720	4	8	AT1G44350	3	9	AT1G28260	2	10	AT1G69430	4	11
AT4G12920	4	0	AT3G20880	4	1	AT2G23110	6	2	AT1G64380	4	3	AT1G52000	6	4	AT1G30710	7	5	AT1G31170	1	6	AT1G48320	1	7	AT1G49970	1	8	AT1G44790	1	9	AT1G28710	4	10	AT1G69840	4	11
AT4G13080	4	0	AT3G20980	2	1	AT2G23510	5	2	AT1G64690	6	3	AT1G52140	6	4	AT1G30760	7	5	AT1G31240	4	6	AT1G48370	4	7	AT1G50000	1	8	AT1G44920	2	9	AT1G28960	1	10	AT1G69980	4	11
AT4G13380	9	0	AT3G21590	4	1	AT2G23770	4	2	AT1G64800	11	3	AT1G52560	1	4	AT1G31320	4	5	AT1G31360	1	6	AT1G48420	1	7	AT1G50040	4	8	AT1G45110	1	9	AT1G29070	4	10	AT1G70160	4	11
AT4G13610	1	0	AT3G21830	6	1	AT2G23960	1	2	AT1G64820	4	3	AT1G52620	4	4	AT1G31490	4	5	AT1G31450	4	6	AT1G48460	4	7	AT1G50500	2	8	AT1G45130	6	9	AT1G29120	2	10	AT1G70310	2	11
AT4G15060	11	0	AT3G21850	2	1	AT2G24000	4	2	AT1G64830	4	3	AT1G52680	7	4	AT1G31550	6	5	AT1G31730	2	6	AT1G48570	2	7	AT1G50620	2	8	AT1G45170	4	9	AT1G29150	2	10	AT1G70570	1	11
AT4G15100	5	0	AT3G21860	6	1	AT2G24560	6	2	AT1G64930	6	3	AT1G52770	4	4	AT1G31710	1	5	AT1G31810	2	6	AT1G48880	4	7	AT1G50840	1	8	AT1G45230	1	9	AT1G29220	2	10	AT1G70620	4	11
AT4G15370	5	0	AT3G22020	7	1	AT2G24950	6	2	AT1G65130	4	3	AT1G52990	1	4	AT1G31790	4	5	AT1G31930	2	6	AT1G49740	1	7	AT1G51170	2	8	AT1G45688	4	9	AT1G29260	1	10	AT1G70710	6	11
AT4G15755	4	0	AT3G22050	6	1	AT2G25220	4	2	AT1G65180	9	3	AT1G53070	5	4	AT1G31820	2	5	AT1G32090	4	6	AT1G49750	4	7	AT1G51310	1	8	AT1G47200	4	9	AT1G29310	2	10	AT1G70730	1	11
AT4G17200	11	0	AT3G22770	11	1	AT2G25230	2	2	AT1G65310	6	3	AT1G53160	6	4	AT1G31920	6	5	AT1G32200	1	6	AT1G49820	1	7	AT1G51550	2	8	AT1G47210	3	9	AT1G29390	4	10	AT1G70770	2	11
AT4G17930	13	0	AT3G22870	11	1	AT2G25360	4	2	AT1G65360	6	3	AT1G53345	1	4	AT1G32190	4	5	AT1G32350	1	6	AT1G49890	4	7	AT1G51570	6	8	AT1G47330	2	9	AT1G29470	4	10	AT1G70790	4	11
AT4G18850	13	0	AT3G23040	13	1	AT2G25370	3	2	AT1G65760	7	3	AT1G53350	7	4	AT1G32250	2	5	AT1G32610	7	6	AT1G50110	1	7	AT1G51590	2	8	AT1G47570	2	9	AT1G29530	9	10	AT1G71020	4	11
AT4G19470	9	0	AT3G23460	1	1	AT2G25440	7	2	AT1G65890	1	3	AT1G53360	11	4	AT1G32450	4	5	AT1G32640	4	6	AT1G50290	13	7	AT1G51600	2	8	AT1G47670	4	9	AT1G29790	4	10	AT1G71190	1	11
AT4G19910	9	0	AT3G23960	9	1	AT2G25500	1	2	AT1G66020	7	3	AT1G53420	6	4	AT1G32540	3	5	AT1G32730	4	6	AT1G50320	1	7	AT1G51610	1	8	AT1G47720	4	9	AT1G29880	1	10	AT1G71780	4	11
AT4G20200	7	0	AT3G24900	6	1	AT2G25780	4	2	AT1G66120	1	3	AT1G53440	6	4	AT1G32630	11	5	AT1G32740	4	6	AT1G50360	2	7	AT1G51660	4	8	AT1G47830	2	9	AT1G29900	1	10	AT1G71790	2	11
AT4G20220	13	0	AT3G25090	11	1	AT2G26380	4	2	AT1G66220	4	3	AT1G53730	4	4	AT1G32760	4	5	AT1G32780	1	6	AT1G50420	4	7	AT1G51720	1	8	AT1G48360	1	9	AT1G29970	2	10	AT1G71940	1	11
AT4G20250	13	0	AT3G25200	11	1	AT2G27000	5	2	AT1G66380	4	3	AT1G53920	4	4	AT1G32810	4	5	AT1G33060	6	6	AT1G50640	4	7	AT1G51950	5	8	AT1G48380	2	9	AT1G30040	4	10	AT1G72020	4	11
AT4G22460	6	0	AT3G25420	3	1	AT2G27010	5	2	AT1G66390	4	3	AT1G54020	4	4	AT1G32900	1	5	AT1G33240	4	6	AT1G50900	3	7	AT1G52820	6	8	AT1G48410	2	9	AT1G30120	1	10	AT1G72040	1	11
AT4G22650	11	0	AT3G25880	2	1	AT2G27220	4	2	AT1G66460	4	3	AT1G54030	4	4	AT1G32950	4	5	AT1G33290	1	6	AT1G51110	1	7	AT1G52870	2	8	AT1G48550	2	9	AT1G30200	4	10	AT1G72170	4	11
AT4G26040	13	0	AT3G26120	3	1	AT2G27240	5	2	AT1G66650	5	3	AT1G54070	6	4	AT1G33030	5	5	AT1G34000	3	6	AT1G51140	4	7	AT1G52980	2	8	AT1G48970	1	9	AT1G30220	1	10	AT1G72175	2	11
AT4G26880	1	0	AT3G26140	1	1	AT2G27270	6	2	AT1G66950	5	3	AT1G54200	6	4	AT1G33350	6	5	AT1G34160	4	6	AT1G51210	6	7	AT1G53000	1	8	AT1G49010	3	9	AT1G30380	3	10	AT1G72480	2	11
AT4G27930	12	0	AT3G26270	6	1	AT2G27280	2	2	AT1G66960	5	3	AT1G54540	4	4	AT1G33811	4	5	AT1G34180	4	6	AT1G51960	4	7	AT1G53170	4	8	AT1G49410	4	9	AT1G30400	2	10	AT1G72550	1	11
AT4G30970	13	0	AT3G26390	9	1	AT2G27300	6	2	AT1G67000	6	3	AT1G54560	4	4	AT1G34355	1	5	AT1G34200	1	6	AT1G52220	1	7	AT1G53200	4	8	AT1G49540	1	9	AT1G30480	2	10	AT1G73020	2	11
AT4G35820	3	0	AT3G26870	9	1	AT2G27940	4	2	AT1G67020	9	3	AT1G54820	4	4	AT1G34440	11	5	AT1G34580	4	6	AT1G52320	5	7	AT1G53310	1	8	AT1G49650	6	9	AT1G30540	1	10	AT1G73100	4	11
AT4G36460	13	0	AT3G28120	13	1	AT2G28490	5	2	AT1G67370	2	3	AT1G54840	4	4	AT1G35140	4	5	AT1G35250	1	6	AT1G52880	4	7	AT1G53400	2	8	AT1G49670	1	9	AT1G30630	2	10	AT1G73170	1	11
AT4G36560	13	0	AT3G28170	13	1	AT2G28700	6	2	AT1G67623	6	3	AT1G54860	4	4	AT1G35230	11	5	AT1G35550	2	6	AT1G52920	1	7	AT1G53520	2	8	AT1G49710	1	9	AT1G30640	3	10	AT1G73200	2	11
AT4G39756	7	0	AT3G28190	11	1	AT2G28755	1	2	AT1G67635	9	3	AT1G54870	1	4	AT1G35490	4	5	AT1G35670	4	6	AT1G52930	2	7	AT1G53720	2	8	AT1G50240	2	9	AT1G30825	2	10	AT1G73230	2	11
AT5G01440	2	0	AT3G28380	4	1	AT2G28970	6	2	AT1G67790	7	3	AT1G55240	2	4	AT1G35530	1	5	AT1G42540	5	6	AT1G53490	2	7	AT1G54040	2	8	AT1G50380	1	9	AT1G30910	1	10	AT1G73470	1	11
AT5G02900	6	0	AT3G28390	4	1	AT2G28990	6	2	AT1G68150	4	3	AT1G55360	6	4	AT1G35617	12	5	AT1G44760	5	6	AT1G53700	4	7	AT1G54140	2	8	AT1G50450	1	9	AT1G31812	1	10	AT1G73670	4	11
AT5G03400	13	0	AT3G28520	6	1	AT2G29380	4	2	AT1G68170	6	3	AT1G55940	6	4	AT1G35710	6	5	AT1G44830	4	6	AT1G53840	6	7	AT1G54650	2	8	AT1G50460	2	9	AT1G31970	2	10	AT1G73920	2	11
AT5G03550	11	0	AT3G28870	2	1	AT2G29800	7	2	AT1G68230	4	3	AT1G56210	5	4	AT1G36060	4	5	AT1G45180	4	6	AT1G54160	4	7	AT1G54990	1	8	AT1G50570	5	9	AT1G32310	6	10	AT1G74030	2	11
AT5G05050	11	0	AT3G29080	13	1	AT2G30400	4	2	AT1G68380	6	3	AT1G56270	11	4	AT1G36160	2	5	AT1G47410	7	6	AT1G54210	2	7	AT1G55040	4	8	AT1G50670	2	9	AT1G32400	4	10	AT1G74210	1	11
AT5G06040	11	0	AT3G29570	13	1	AT2G30730	4	2	AT1G68510	4	3	AT1G56350	1	4	AT1G36180	1	5	AT1G47530	6	6	AT1G54220	1	7	AT1G55090	1	8	AT1G50730	2	9	AT1G32490	2	10	AT1G74240	2	11
AT5G09940	6	0	AT3G29635	7	1	AT2G30830	7	2	AT1G68690	4	3	AT1G56360	4	4	AT1G36940	8	5	AT1G47740	4	6	AT1G54340	1	7	AT1G55160	4	8	AT1G50920	1	9	AT1G32530	2	10	AT1G74270	2	11
AT5G15560	11	0	AT3G29690	6	1	AT2G31035	11	2	AT1G68700	11	3	AT1G56510	9	4	AT1G43640	4	5	AT1G47960	6	6	AT1G54460	4	7	AT1G55490	1	8	AT1G50940	1	9	AT1G32700	4	10	AT1G74370	4	11
AT5G16430	11	0	AT3G29750	6	1	AT2G31085	10	2	AT1G68765	9	3	AT1G56540	8	4	AT1G43800	1	5	AT1G47990	4	6	AT1G54510	2	7	AT1G55550	2	8	AT1G51350	2	9	AT1G32790	2	10	AT1G74380	4	11
AT5G17140	2	0	AT3G29791	13	1	AT2G31690	6	2	AT1G68795	6	3	AT1G56670	6	4	AT1G43850	2	5	AT1G48210	4	6	AT1G54690	2	7	AT1G55620	1	8	AT1G51730	2	9	AT1G32990	1	10	AT1G74530	3	11
AT5G17720	1	0	AT3G29800	6	1	AT2G31760	2	2	AT1G68875	11	3	AT1G56710	4	4	AT1G43910	6	5	AT1G48430	1	6	AT1G54770	2	7	AT1G55660	9	8	AT1G52100	6	9	AT1G33780	1	10	AT1G74950	4	11
AT5G17730	4	0	AT3G30200	4	1	AT2G31930	7	2	AT1G68880	4	3	AT1G56720	4	4	AT1G44120	3	5	AT1G48470	2	6	AT1G54920	5	7	AT1G55670	3	8	AT1G52160	1	9	AT1G33810	3	10	AT1G74960	1	11
AT5G17950	11	0	AT3G30230	11	1	AT2G31940	6	2	AT1G68910	6	3	AT1G57700	4	4	AT1G44414	4	5	AT1G48560	7	6	AT1G54960	2	7	AT1G55690	6	8	AT1G52280	2	9	AT1G33990	4	10	AT1G75020	2	11
AT5G17960	11	0	AT3G30820	11	1	AT2G32140	8	2	AT1G69100	2	3	AT1G58120	4	4	AT1G44446	1	5	AT1G48620	7	6	AT1G55000	3	7	AT1G56060	8	8	AT1G52290	5	9	AT1G34150	1	10	AT1G75270	1	11
AT5G18870	1	0	AT3G31910	11	1	AT2G32310	4	2	AT1G69560	4	3	AT1G58160	6	4	AT1G44810	6	5	AT1G48840	4	6	AT1G55050	5	7	AT1G56090	2	8	AT1G52360	2	9	AT1G34430	1	10	AT1G75370	6	11
AT5G18880	6	0	AT3G32100	13	1	AT2G32350	6	2	AT1G69580	4	3	AT1G58210	5	4	AT1G44970	5	5	AT1G49000	5	6	AT1G55120	4	7	AT1G56145	4	8	AT1G52380	2	9	AT1G34470	3	10	AT1G75450	4	11
AT5G19710	6	0	AT3G42940	11	1	AT2G32360	9	2	AT1G69600	4	3	AT1G58420	7	4	AT1G45545	5	5	AT1G49245	9	6	AT1G55170	4	7	AT1G56180	1	8	AT1G52400	6	9	AT1G35620	2	10	AT1G75770	11	11
AT5G21110	13	0	AT3G42990	13	1	AT2G33010	11	2	AT1G69660	6	3	AT1G58430	4	4	AT1G47290	1	5	AT1G49520	1	6	AT1G55250	2	7	AT1G56590	2	8	AT1G52420	1	9	AT1G35680	1	10	AT1G76140	1	11
AT5G22420	4	0	AT3G43150	13	1	AT2G33020	8	2	AT1G69690	4	3	AT1G59640	4	4	AT1G47900	4	5	AT1G49530	1	6	AT1G55265	4	7	AT1G57550	1	8	AT1G52500	1	9	AT1G35720	4	10	AT1G76200	2	11
AT5G22590	8	0	AT3G43280	12	1	AT2G34315	11	2	AT1G69810	4	3	AT1G59670	6	4	AT1G48000	6	5	AT1G49570	4	6	AT1G55500	4	7	AT1G57770	1	8	AT1G52530	2	9	AT1G35780	4	10	AT1G76340	2	11
AT5G22990	9	0	AT3G43420	13	1	AT2G34320	6	2	AT1G69880	2	3	AT1G59720	4	4	AT1G48120	2	5	AT1G49600	4	6	AT1G55560	6	7	AT1G57820	1	8	AT1G52720	6	9	AT1G36380	6	10	AT1G76510	2	11
AT5G23180	11	0	AT3G43840	4	1	AT2G34700	5	2	AT1G69970	7	3	AT1G59730	2	4	AT1G48180	11	5	AT1G49630	1	6	AT1G55640	3	7	AT1G58250	2	8	AT1G52760	2	9	AT1G42990	6	10	AT1G76550	1	11
AT5G23640	13	0	AT3G44180	11	1	AT2G34890	2	2	AT1G70040	11	3	AT1G59960	4	4	AT1G48280	4	5	AT1G49870	4	6	AT1G55830	2	7	AT1G59560	1	8	AT1G53120	1	9	AT1G43190	2	10	AT1G76600	6	11
AT5G26130	4	0	AT3G44240	2	1	AT2G35075	8	2	AT1G70270	9	3	AT1G60090	5	4	AT1G48330	6	5	AT1G49910	2	6	AT1G55840	2	7	AT1G59650	2	8	AT1G53260	6	9	AT1G43690	2	10	AT1G76900	4	11
AT5G27080	2	0	AT3G44250	6	1	AT2G36030	13	2	AT1G70470	11	3	AT1G60240	9	4	AT1G48580	2	5	AT1G49930	6	6	AT1G55850	6	7	AT1G59700	5	8	AT1G53460	6	9	AT1G43710	1	10	AT1G77110	4	11
AT5G27170	13	0	AT3G44980	13	1	AT2G36450	5	2	AT1G70500	4	3	AT1G60570	9	4	AT1G48610	11	5	AT1G49960	6	6	AT1G55900	2	7	AT1G59870	4	8	AT1G53500	2	9	AT1G43860	1	10	AT1G77210	4	11
AT5G27800	11	0	AT3G45000	2	1	AT2G36710	4	2	AT1G70510	4	3	AT1G60630	4	4	AT1G48650	2	5	AT1G50270	4	6	AT1G55910	1	7	AT1G59910	6	8	AT1G53510	4	9	AT1G43900	3	10	AT1G77350	5	11
AT5G28070	13	0	AT3G45480	3	1	AT2G36760	6	2	AT1G70910	2	3	AT1G61070	6	4	AT1G48760	2	5	AT1G50590	1	6	AT1G56010	4	7	AT1G60000	2	8	AT1G53530	1	9	AT1G44110	2	10	AT1G77440	2	11
AT5G28090	13	0	AT3G45690	4	1	AT2G37140	9	2	AT1G70920	4	3	AT1G61110	4	4	AT1G48780	7	5	AT1G50660	4	6	AT1G56220	6	7	AT1G60560	2	8	AT1G53540	6	9	AT1G44160	4	10	AT1G77460	2	11
AT5G28190	11	0	AT3G45720	4	1	AT2G37720	4	2	AT1G70990	11	3	AT1G61130	5	4	AT1G48870	3	5	AT1G50700	4	6	AT1G56345	1	7	AT1G60690	4	8	AT1G53560	6	9	AT1G44575	3	10	AT1G77470	1	11
AT5G28780	6	0	AT3G46340	6	1	AT2G37730	4	2	AT1G71160	4	3	AT1G61210	1	4	AT1G48930	6	5	AT1G50950	2	6	AT1G56570	4	7	AT1G60860	2	8	AT1G53580	1	9	AT1G44750	5	10	AT1G77550	1	11
AT5G28950	2	0	AT3G46350	6	1	AT2G38160	6	2	AT1G71450	4	3	AT1G61410	6	4	AT1G49180	2	5	AT1G51340	4	6	AT1G58100	4	7	AT1G62150	8	8	AT1G53650	2	9	AT1G44770	4	10	AT1G77670	1	11
AT5G29050	13	0	AT3G46380	13	1	AT2G38590	11	2	AT1G71470	11	3	AT1G61660	5	4	AT1G49200	4	5	AT1G51640	6	6	AT1G58270	6	7	AT1G62180	1	8	AT1G53670	1	9	AT1G44835	1	10	AT1G77710	2	11
AT5G29210	13	0	AT3G46390	13	1	AT2G38600	4	2	AT1G71530	4	3	AT1G61800	2	4	AT1G49290	6	5	AT1G51690	2	6	AT1G59590	6	7	AT1G62300	4	8	AT1G53770	4	9	AT1G44960	1	10	AT1G77810	4	11
AT5G30520	11	0	AT3G46570	4	1	AT2G38890	6	2	AT1G72240	11	3	AT1G62030	11	4	AT1G49400	1	5	AT1G52150	4	6	AT1G59600	2	7	AT1G63490	2	8	AT1G53910	4	9	AT1G45000	1	10	AT1G77840	1	11
AT5G32590	11	0	AT3G46880	8	1	AT2G39230	4	2	AT1G72350	4	3	AT1G62045	9	4	AT1G49470	4	5	AT1G52240	2	6	AT1G59750	6	7	AT1G63500	4	8	AT1G54050	1	9	AT1G45160	2	10	AT1G77940	2	11
AT5G35230	12	0	AT3G47770	2	1	AT2G39370	4	2	AT1G72530	6	3	AT1G62070	13	4	AT1G49500	11	5	AT1G52310	4	6	AT1G59840	1	7	AT1G63670	8	8	AT1G54060	4	9	AT1G45976	4	10	AT1G78040	6	11
AT5G35290	13	0	AT3G48940	4	1	AT2G39590	2	2	AT1G72540	4	3	AT1G62085	8	4	AT1G49580	4	5	AT1G52340	6	6	AT1G59850	3	7	AT1G63720	4	8	AT1G54260	4	9	AT1G47250	1	10	AT1G78200	4	11
AT5G35510	13	0	AT3G49020	11	1	AT2G40210	6	2	AT1G73000	4	3	AT1G62422	6	4	AT1G49730	4	5	AT1G52510	1	6	AT1G59890	2	7	AT1G63780	2	8	AT1G54310	1	9	AT1G47260	1	10	AT1G78240	4	11
AT5G35540	11	0	AT3G49440	11	1	AT2G40220	4	2	AT1G73120	7	3	AT1G62500	6	4	AT1G49850	2	5	AT1G52520	6	6	AT1G59980	1	7	AT1G63930	4	8	AT1G54360	2	9	AT1G47310	4	10	AT1G78620	1	11
AT5G35640	4	0	AT3G49460	5	1	AT2G40440	6	2	AT1G73160	1	3	AT1G62510	6	4	AT1G49975	3	5	AT1G52540	4	6	AT1G60230	1	7	AT1G63980	2	8	AT1G54370	2	9	AT1G47340	11	10	AT1G78700	4	11
AT5G35830	2	0	AT3G49630	1	1	AT2G42370	6	2	AT1G73340	4	3	AT1G62530	6	4	AT1G50140	4	5	AT1G52570	4	6	AT1G60390	4	7	AT1G64185	1	8	AT1G54490	2	9	AT1G47380	2	10	AT1G78920	1	11
AT5G36080	11	0	AT3G49700	5	1	AT2G42440	4	2	AT1G74055	8	3	AT1G62560	2	4	AT1G50280	4	5	AT1G52690	6	6	AT1G60430	2	7	AT1G64550	2	8	AT1G54500	1	9	AT1G47420	3	10	AT1G79040	4	11
AT5G36900	13	0	AT3G49830	1	1	AT2G42660	4	2	AT1G74080	4	3	AT1G62760	6	4	AT1G50310	4	5	AT1G52890	4	6	AT1G60460	4	7	AT1G64620	4	8	AT1G54570	1	9	AT1G47870	2	10	AT1G79230	1	11
AT5G37520	6	0	AT3G50180	6	1	AT2G43140	4	2	AT1G74350	1	3	AT1G62770	6	4	AT1G50400	2	5	AT1G52970	7	6	AT1G60470	2	7	AT1G65080	2	8	AT1G54610	4	9	AT1G47970	11	10	AT1G79340	2	11
AT5G37620	9	0	AT3G50320	13	1	AT2G43450	13	2	AT1G74500	6	3	AT1G62880	2	4	AT1G50560	6	5	AT1G53030	2	6	AT1G60600	1	7	AT1G65280	1	8	AT1G54680	1	9	AT1G48030	1	10	AT1G79550	1	11
AT5G38370	11	0	AT3G50720	4	1	AT2G43600	4	2	AT1G74580	4	3	AT1G62940	1	4	AT1G50600	4	5	AT1G53090	2	6	AT1G60660	2	7	AT1G65410	1	8	AT1G55080	4	9	AT1G48090	2	10	AT1G79590	2	11
AT5G38580	11	0	AT3G52510	11	1	AT2G44030	9	2	AT1G74600	4	3	AT1G62990	4	4	AT1G50610	4	5	AT1G53100	4	6	AT1G60890	3	7	AT1G65450	4	8	AT1G55110	4	9	AT1G48140	4	10	AT1G79750	1	11
AT5G38790	11	0	AT3G53590	4	1	AT2G44110	6	2	AT1G74850	2	3	AT1G63030	5	4	AT1G50630	4	5	AT1G53590	2	6	AT1G61040	2	7	AT1G65560	4	8	AT1G55150	2	9	AT1G48160	1	10	AT1G79820	1	11
AT5G38950	6	0	AT3G53820	4	1	AT2G44250	8	2	AT1G75250	6	3	AT1G63060	6	4	AT1G50960	4	5	AT1G53710	2	6	AT1G61100	4	7	AT1G65650	2	8	AT1G55290	4	9	AT1G48270	2	10	AT1G79900	2	11
AT5G38960	6	0	AT3G53910	4	1	AT2G45350	6	2	AT1G75430	6	3	AT1G63080	5	4	AT1G50990	4	5	AT1G54120	8	6	AT1G61170	9	7	AT1G66330	4	8	AT1G55325	2	9	AT1G48440	4	10	AT1G79940	2	11
AT5G39230	6	0	AT3G56670	11	1	AT2G45900	6	2	AT1G75550	6	3	AT1G63190	8	4	AT1G51260	2	5	AT1G54440	1	6	AT1G61240	4	7	AT1G66530	1	8	AT1G55480	1	9	AT1G48630	1	10	AT1G79990	2	11
AT5G39440	2	0	AT3G56890	11	1	AT2G46570	5	2	AT1G75600	2	3	AT1G63200	11	4	AT1G51360	4	5	AT1G54740	6	6	AT1G61340	4	7	AT1G66900	4	8	AT1G55540	4	9	AT1G48750	6	10	AT1G80000	4	11
AT5G40940	7	0	AT3G57900	9	1	AT2G47280	4	2	AT1G75790	4	3	AT1G63450	6	4	AT1G51380	2	5	AT1G55260	4	6	AT1G61360	6	7	AT1G67120	1	8	AT1G55880	1	9	AT1G48830	2	10	AT1G80110	6	11
AT5G41440	2	0	AT3G57960	9	1	AT2G47430	1	2	AT1G75830	7	3	AT1G63480	4	4	AT1G51420	1	5	AT1G55350	2	6	AT1G61380	7	7	AT1G67230	4	8	AT1G55920	1	9	AT1G48850	1	10	AT1G80190	2	11
AT5G42640	9	0	AT3G59610	11	1	AT3G01175	6	2	AT1G75880	6	3	AT1G63550	7	4	AT1G51440	6	5	AT1G55570	6	6	AT1G61700	1	7	AT1G67340	2	8	AT1G56020	6	9	AT1G48900	1	10	AT1G80230	2	11
AT5G43360	4	0	AT3G59730	6	1	AT3G01580	4	2	AT1G75940	6	3	AT1G63650	4	4	AT1G51520	4	5	AT1G55610	4	6	AT1G61740	4	7	AT1G67490	1	8	AT1G56080	2	9	AT1G48920	2	10	AT1G80310	1	11
AT5G43550	11	0	AT3G60060	11	1	AT3G01840	4	2	AT1G76190	6	3	AT1G63710	4	4	AT1G51670	11	5	AT1G55740	3	6	AT1G61870	5	7	AT1G67510	4	8	AT1G56170	2	9	AT1G48960	6	10	AT1G80380	1	11
AT5G44470	11	0	AT3G63230	4	1	AT3G01880	1	2	AT1G76230	11	3	AT1G63990	1	4	AT1G51680	1	5	AT1G55870	2	6	AT1G61900	4	7	AT1G67600	1	8	AT1G56290	2	9	AT1G49040	1	10	AT1G80600	1	11
AT5G44760	4	0	AT3G63360	11	1	AT3G02240	12	2	AT1G76430	4	3	AT1G64000	4	4	AT1G51790	6	5	AT1G55930	1	6	AT1G62430	2	7	AT1G67660	1	8	AT1G56340	2	9	AT1G49050	4	10	AT1G80670	2	11
AT5G45230	8	0	AT4G00416	4	1	AT3G02440	4	2	AT1G76470	4	3	AT1G64010	4	4	AT1G51805	6	5	AT1G56150	4	6	AT1G63180	1	7	AT1G67750	6	8	AT1G56500	1	9	AT1G49240	6	10	AT1G80830	1	11
AT5G46010	4	0	AT4G00960	6	1	AT3G04410	11	2	AT1G76530	4	3	AT1G64100	7	4	AT1G51940	4	5	AT1G56520	8	6	AT1G64060	4	7	AT1G67930	2	8	AT1G56610	7	9	AT1G49300	2	10	AT1G80860	2	11
AT5G48420	12	0	AT4G01240	4	1	AT3G05110	4	2	AT1G76770	1	3	AT1G64140	2	4	AT1G52080	4	5	AT1G56690	4	6	AT1G64110	4	7	AT1G67940	1	8	AT1G57540	4	9	AT1G49590	2	10	AT1G80910	2	11
AT5G48860	13	0	AT4G01760	11	1	AT3G05240	4	2	AT1G76780	7	3	AT1G64330	8	4	AT1G52190	5	5	AT1G57790	6	6	AT1G64290	6	7	AT1G68080	1	8	AT1G57590	6	9	AT1G49620	5	10	AT2G01140	3	11
AT5G49050	5	0	AT4G02310	9	1	AT3G05540	2	2	AT1G76870	6	3	AT1G64400	3	4	AT1G52200	4	5	AT1G58110	4	6	AT1G64300	2	7	AT1G68190	4	8	AT1G58080	1	9	AT1G49760	2	10	AT2G01250	2	11
AT5G49240	3	0	AT4G03040	13	1	AT3G05660	8	2	AT1G77020	2	3	AT1G64490	11	4	AT1G52260	2	5	AT1G59510	3	6	AT1G64350	2	7	AT1G68290	1	8	AT1G58220	4	9	AT1G49780	4	10	AT2G01270	2	11
AT5G50880	13	0	AT4G03153	5	1	AT3G05860	6	2	AT1G77270	4	3	AT1G64630	4	4	AT1G52410	11	5	AT1G59830	2	6	AT1G64440	1	7	AT1G68410	2	8	AT1G58290	1	9	AT1G49840	5	10	AT2G01450	4	11
AT5G50910	13	0	AT4G03156	6	1	AT3G06640	4	2	AT1G77570	3	3	AT1G64700	8	4	AT1G52550	11	5	AT1G59990	1	6	AT1G64570	4	7	AT1G68440	8	8	AT1G58340	4	9	AT1G49950	3	10	AT2G01490	1	11
AT5G51090	13	0	AT4G03480	6	1	AT3G06895	9	2	AT1G77790	4	3	AT1G65010	6	4	AT1G52580	4	5	AT1G60010	4	6	AT1G64750	9	7	AT1G68570	4	8	AT1G58360	4	9	AT1G49980	1	10	AT2G01600	3	11
AT5G51650	13	0	AT4G03570	11	1	AT3G07150	6	2	AT1G78030	11	3	AT1G65090	6	4	AT1G52590	1	5	AT1G60140	4	6	AT1G65020	2	7	AT1G68590	1	8	AT1G58470	4	9	AT1G50010	2	10	AT2G01970	2	11
AT5G51900	6	0	AT4G03950	2	1	AT3G07250	4	2	AT1G78390	4	3	AT1G65390	6	4	AT1G52630	4	5	AT1G60770	6	6	AT1G65540	2	7	AT1G68840	4	8	AT1G59580	3	9	AT1G50020	3	10	AT2G02040	4	11
AT5G52350	6	0	AT4G04730	11	1	AT3G07450	7	2	AT1G78430	6	3	AT1G65480	5	4	AT1G52640	6	5	AT1G60930	1	6	AT1G65960	1	7	AT1G68920	4	8	AT1G59710	4	9	AT1G50030	2	10	AT2G02160	2	11
AT5G52680	11	0	AT4G05030	6	1	AT3G08660	4	2	AT1G78815	5	3	AT1G65510	11	4	AT1G52830	6	5	AT1G61260	6	6	AT1G66370	6	7	AT1G69030	3	8	AT1G59900	1	9	AT1G50200	1	10	AT2G02180	2	11
AT5G52690	11	0	AT4G05080	11	1	AT3G09130	9	2	AT1G79030	1	3	AT1G65690	6	4	AT1G53035	7	5	AT1G61400	6	6	AT1G66730	1	7	AT1G69040	4	8	AT1G60030	4	9	AT1G50250	1	10	AT2G02230	6	11
AT5G53690	11	0	AT4G05140	2	1	AT3G09280	11	2	AT1G79100	4	3	AT1G65810	2	4	AT1G53230	4	5	AT1G61630	2	6	AT1G66760	4	7	AT1G69390	1	8	AT1G60080	1	9	AT1G50300	2	10	AT2G02390	1	11
AT5G54410	13	0	AT4G05170	5	1	AT3G09290	4	2	AT1G79310	2	3	AT1G65860	2	4	AT1G53270	4	5	AT1G61860	4	6	AT1G67050	7	7	AT1G69400	2	8	AT1G60190	4	9	AT1G50410	2	10	AT2G02470	4	11
AT5G54420	11	0	AT4G05230	2	1	AT3G09790	2	2	AT1G79580	5	3	AT1G65900	1	4	AT1G53300	2	5	AT1G62280	1	6	AT1G67080	1	7	AT1G69450	4	8	AT1G60200	2	9	AT1G50430	1	10	AT2G02500	1	11
AT5G54460	13	0	AT4G05260	6	1	AT3G10680	7	2	AT1G79680	6	3	AT1G65920	4	4	AT1G53380	5	5	AT1G62290	2	6	AT1G67310	4	7	AT1G69490	4	8	AT1G60220	2	9	AT1G50440	2	10	AT2G02510	4	11
AT5G55320	1	0	AT4G05270	8	1	AT3G10750	8	2	AT1G80100	3	3	AT1G66080	2	4	AT1G53430	6	5	AT1G62350	4	6	AT1G67410	4	7	AT1G69640	2	8	AT1G60440	2	9	AT1G50575	1	10	AT2G02860	2	11
AT5G55770	11	0	AT4G05470	5	1	AT3G11060	11	2	AT1G80140	5	3	AT1G66100	6	4	AT1G53570	4	5	AT1G62360	3	6	AT1G67460	1	7	AT1G69935	6	8	AT1G60670	3	9	AT1G50740	3	10	AT2G02970	2	11
AT5G56470	1	0	AT4G05490	5	1	AT3G11080	8	2	AT1G80330	4	3	AT1G66470	4	4	AT1G53600	4	5	AT1G62710	2	6	AT1G67820	2	7	AT1G70060	2	8	AT1G60850	1	9	AT1G50890	3	10	AT2G03050	3	11
AT5G57540	6	0	AT4G07740	13	1	AT3G11390	11	2	AT1G80340	4	3	AT1G66480	6	4	AT1G53640	12	5	AT1G62830	2	6	AT1G67830	5	7	AT1G70290	4	8	AT1G60950	1	9	AT1G50910	4	10	AT2G03350	4	11
AT5G57730	13	0	AT4G08370	13	1	AT3G12203	6	2	AT1G80730	6	3	AT1G66510	2	4	AT1G53790	9	5	AT1G62920	9	6	AT1G67880	1	7	AT1G70560	2	8	AT1G61010	1	9	AT1G51160	2	10	AT2G03510	1	11
AT5G59270	6	0	AT4G08530	11	1	AT3G12440	1	2	AT1G80820	4	3	AT1G66540	7	4	AT1G53830	6	5	AT1G63260	4	6	AT1G68140	4	7	AT1G70610	1	8	AT1G61065	4	9	AT1G51400	6	10	AT2G03820	2	11
AT5G59930	11	0	AT4G08740	13	1	AT3G12910	4	2	AT2G01080	4	3	AT1G66570	2	4	AT1G53940	4	5	AT1G63290	1	6	AT1G68200	2	7	AT1G70690	5	8	AT1G61290	3	9	AT1G51450	2	10	AT2G04350	2	11
AT5G62120	1	0	AT4G08800	2	1	AT3G13220	3	2	AT2G01280	1	3	AT1G66770	6	4	AT1G54090	6	5	AT1G63350	6	6	AT1G68360	4	7	AT1G70985	9	8	AT1G61570	3	9	AT1G51460	4	10	AT2G04540	1	11
AT5G62830	11	0	AT4G08840	2	1	AT3G13240	13	2	AT2G01500	6	3	AT1G66800	4	4	AT1G54180	4	5	AT1G63470	4	6	AT1G68370	1	7	AT1G71170	1	8	AT1G61640	1	9	AT1G51510	1	10	AT2G04900	1	11
AT5G62860	6	0	AT4G09130	6	1	AT3G13630	11	2	AT2G01740	5	3	AT1G66830	4	4	AT1G54240	6	5	AT1G63800	2	6	AT1G68530	4	7	AT1G71350	1	8	AT1G61667	4	9	AT1G51540	1	10	AT2G05170	2	11
AT5G64590	6	0	AT4G09690	8	1	AT3G13662	6	2	AT2G02250	6	3	AT1G66860	1	4	AT1G54280	3	5	AT1G63820	2	6	AT1G68650	1	7	AT1G71410	1	8	AT1G61690	2	9	AT1G51580	5	10	AT2G05210	3	11
AT5G66370	9	0	AT4G09850	13	1	AT3G13674	9	2	AT2G02380	1	3	AT1G66880	4	4	AT1G54390	2	5	AT1G63850	4	6	AT1G68710	3	7	AT1G71690	4	8	AT1G61850	1	9	AT1G51700	6	10	AT2G05630	2	11
AT5G67040	6	0	AT4G10210	6	1	AT3G13840	4	2	AT2G02440	13	3	AT1G66980	5	4	AT1G54450	2	5	AT1G64050	6	6	AT1G68990	1	7	AT1G71696	1	8	AT1G62380	6	9	AT1G51740	2	10	AT2G05710	1	11
ATMG00150	12	0	AT4G10370	11	1	AT3G14250	4	2	AT2G02450	4	3	AT1G67030	4	4	AT1G54730	6	5	AT1G64370	11	6	AT1G69070	2	7	AT1G71697	2	8	AT1G62390	2	9	AT1G52230	3	10	AT2G05755	1	11
ATMG00260	13	0	AT4G10510	4	1	AT3G14460	8	2	AT2G02700	11	3	AT1G67110	5	4	AT1G54790	6	5	AT1G64470	2	6	AT1G69080	4	7	AT1G71720	1	8	AT1G62660	4	9	AT1G52300	2	10	AT2G06530	2	11
ATMG00320	13	0	AT4G10540	4	1	AT3G14520	8	2	AT2G03130	4	3	AT1G67330	4	4	AT1G54850	4	5	AT1G64530	4	6	AT1G69360	5	7	AT1G71740	6	8	AT1G62720	7	9	AT1G52740	2	10	AT2G13290	1	11
ATMG00400	13	0	AT4G10560	11	1	AT3G14640	6	2	AT2G03160	3	3	AT1G67590	4	4	AT1G55180	4	5	AT1G64640	5	6	AT1G69380	1	7	AT1G71810	1	8	AT1G62740	1	9	AT1G52910	4	10	AT2G13540	2	11
ATMG00450	7	0	AT4G11020	11	1	AT3G14820	6	2	AT2G03170	6	3	AT1G67690	1	4	AT1G55200	4	5	AT1G64670	1	6	AT1G69870	5	7	AT1G71820	2	8	AT1G62790	6	9	AT1G53050	4	10	AT2G14170	1	11
ATMG00600	13	0	AT4G11745	7	1	AT3G14880	6	2	AT2G03360	4	3	AT1G67710	3	4	AT1G55210	6	5	AT1G64860	1	6	AT1G69890	4	7	AT1G71900	3	8	AT1G62850	1	9	AT1G53140	2	10	AT2G15230	2	11
ATMG00740	13	0	AT4G12740	1	1	AT3G15200	6	2	AT2G03500	3	3	AT1G67780	2	4	AT1G55370	4	5	AT1G64970	1	6	AT1G70000	3	7	AT1G72060	6	8	AT1G62970	2	9	AT1G53165	2	10	AT2G15240	2	11
ATMG00820	2	0	AT4G13060	9	1	AT3G15930	4	2	AT2G03630	6	3	AT1G67860	12	4	AT1G55450	1	5	AT1G65070	1	6	AT1G70070	1	7	AT1G72090	1	8	AT1G63020	1	9	AT1G53210	2	10	AT2G15290	1	11
ATMG00840	13	0	AT4G13390	13	1	AT3G16020	11	2	AT2G03740	11	3	AT1G67980	1	4	AT1G55580	4	5	AT1G65380	4	6	AT1G70200	4	7	AT1G72280	2	8	AT1G63090	6	9	AT1G53450	4	10	AT2G15860	4	11
ATMG00870	13	0	AT4G13440	3	1	AT3G16360	3	2	AT2G03830	11	3	AT1G68040	7	4	AT1G55600	4	5	AT1G65470	4	6	AT1G70210	4	7	AT1G72320	2	8	AT1G63170	4	9	AT1G53645	4	10	AT2G16500	1	11
ATMG00890	12	0	AT4G13600	4	1	AT3G16680	2	2	AT2G03840	4	3	AT1G68090	2	4	AT1G55760	2	5	AT1G65590	1	6	AT1G70300	4	7	AT1G72440	2	8	AT1G63220	2	9	AT1G53760	2	10	AT2G16660	4	11
ATMG01000	13	0	AT4G13760	6	1	AT3G16710	5	2	AT2G04050	4	3	AT1G68240	11	4	AT1G55820	4	5	AT1G65620	4	6	AT1G70420	6	7	AT1G72450	4	8	AT1G63440	1	9	AT1G53850	1	10	AT2G17360	2	11
ATMG01040	13	0	AT4G14530	11	1	AT3G16890	4	2	AT2G04380	13	3	AT1G68320	6	4	AT1G56050	1	5	AT1G66150	4	6	AT1G70530	6	7	AT1G72470	6	8	AT1G63700	4	9	AT1G54080	2	10	AT2G17870	1	11
ATMG01060	13	0	AT4G15150	13	1	AT3G17130	9	2	AT2G04440	3	3	AT1G68330	7	4	AT1G56100	9	5	AT1G66180	4	6	AT1G70750	4	7	AT1G72750	2	8	AT1G63900	2	9	AT1G54100	1	10	AT2G18230	3	11
ATMG01180	13	0	AT4G15300	6	1	AT3G17180	5	2	AT2G04480	6	3	AT1G68430	11	4	AT1G56160	4	5	AT1G66430	1	6	AT1G70760	1	7	AT1G72770	3	8	AT1G63970	1	9	AT1G54110	3	10	AT2G18390	2	11
ATMG01210	7	0	AT4G15310	5	1	AT3G17600	5	2	AT2G04560	1	3	AT1G68450	4	4	AT1G56230	2	5	AT1G66890	8	6	AT1G70810	4	7	AT1G72820	2	8	AT1G64355	1	9	AT1G54130	1	10	AT2G18770	2	11
ATMG01240	13	0	AT4G15320	5	1	AT3G18180	4	2	AT2G05180	4	3	AT1G68500	9	4	AT1G56260	2	5	AT1G67100	4	6	AT1G70900	3	7	AT1G73010	2	8	AT1G64390	6	9	AT1G54150	2	10	AT2G19270	3	11
ATMG01290	13	0	AT4G15340	4	1	AT3G18900	4	2	AT2G05430	8	3	AT1G68550	4	4	AT1G56310	1	5	AT1G67210	2	6	AT1G71040	1	7	AT1G73040	4	8	AT1G64460	3	9	AT1G54270	2	10	AT2G19570	1	11
			AT4G16930	9	1	AT3G19050	2	2	AT2G06200	4	3	AT1G68600	5	4	AT1G56430	1	5	AT1G67470	6	6	AT1G71120	4	7	AT1G73080	4	8	AT1G64740	2	9	AT1G54290	2	10	AT2G19860	4	11
			AT4G17585	6	1	AT3G19160	1	2	AT2G07290	11	3	AT1G68640	4	4	AT1G56600	2	5	AT1G67540	7	6	AT1G71130	4	7	AT1G73130	9	8	AT1G64790	2	9	AT1G54350	1	10	AT2G19880	1	11
			AT4G17590	2	1	AT3G19320	4	2	AT2G13550	13	3	AT1G68740	2	4	AT1G56620	11	5	AT1G67700	2	6	AT1G71340	1	7	AT1G73177	13	8	AT1G64810	4	9	AT1G54380	2	10	AT2G20010	3	11
			AT4G19480	13	1	AT3G19350	2	2	AT2G14210	4	3	AT1G68750	1	4	AT1G56660	12	5	AT1G67770	3	6	AT1G71480	1	7	AT1G73330	6	8	AT1G64880	1	9	AT1G54410	11	10	AT2G20140	2	11
			AT4G19580	4	1	AT3G19430	4	2	AT2G14540	1	3	AT1G68890	1	4	AT1G57560	4	5	AT1G67810	1	6	AT1G71695	5	7	AT1G73390	4	8	AT1G64960	2	9	AT1G54780	1	10	AT2G20450	2	11
			AT4G19620	11	1	AT3G19530	13	2	AT2G14580	5	3	AT1G69120	6	4	AT1G57620	2	5	AT1G67865	12	6	AT1G71870	4	7	AT1G73430	2	8	AT1G65000	4	9	AT1G55020	6	10	AT2G20830	1	11
			AT4G19730	2	1	AT3G20160	1	2	AT2G14610	4	3	AT1G69160	7	4	AT1G57670	8	5	AT1G67870	11	6	AT1G71880	2	7	AT1G73480	1	8	AT1G65220	2	9	AT1G55130	2	10	AT2G20840	2	11
			AT4G19940	9	1	AT3G21340	6	2	AT2G14660	1	3	AT1G69170	6	4	AT1G58070	6	5	AT1G67890	3	6	AT1G71960	3	7	AT1G73540	3	8	AT1G65240	4	9	AT1G55270	4	10	AT2G21080	4	11
			AT4G19980	8	1	AT3G21840	6	2	AT2G14800	13	3	AT1G69200	4	4	AT1G58170	6	5	AT1G67920	8	6	AT1G72000	4	7	AT1G73610	6	8	AT1G65260	1	9	AT1G55300	2	10	AT2G21160	2	11
			AT4G20235	6	1	AT3G22090	11	2	AT2G14960	5	3	AT1G69440	6	4	AT1G58180	4	5	AT1G68010	1	6	AT1G72140	4	7	AT1G73790	2	8	AT1G65295	4	9	AT1G55310	2	10	AT2G21520	6	11
			AT4G21050	4	1	AT3G22640	5	2	AT2G15010	6	3	AT1G69500	4	4	AT1G58370	1	5	AT1G68020	4	6	AT1G72150	2	7	AT1G73820	2	8	AT1G65420	1	9	AT1G55460	2	10	AT2G21600	2	11
			AT4G21080	6	1	AT3G22650	11	2	AT2G15420	11	3	AT1G69550	9	4	AT1G59540	2	5	AT1G68110	4	6	AT1G72180	4	7	AT1G73970	3	8	AT1G65700	2	9	AT1G55510	1	10	AT2G22240	1	11
			AT4G21240	9	1	AT3G23020	4	2	AT2G15440	4	3	AT1G69760	7	4	AT1G59660	2	5	AT1G68130	4	6	AT1G72190	1	7	AT1G74040	1	8	AT1G65950	1	9	AT1G55520	1	10	AT2G22570	1	11
			AT4G21950	13	1	AT3G23220	4	2	AT2G15660	6	3	AT1G70140	6	4	AT1G59740	4	5	AT1G68520	4	6	AT1G72220	4	7	AT1G74320	2	8	AT1G66410	2	9	AT1G55530	4	10	AT2G22670	6	11
			AT4G22440	11	1	AT3G23850	13	2	AT2G15780	5	3	AT1G70430	2	4	AT1G59940	4	5	AT1G68560	1	6	AT1G72260	6	7	AT1G74470	1	8	AT1G66520	1	9	AT1G55680	2	10	AT2G22690	2	11
			AT4G22760	6	1	AT3G24270	13	2	AT2G16380	6	3	AT1G70540	7	4	AT1G60060	4	5	AT1G68610	4	6	AT1G72420	1	7	AT1G74680	4	8	AT1G66660	4	9	AT1G55805	1	10	AT2G22740	4	11
			AT4G22800	13	1	AT3G24540	4	2	AT2G16520	9	3	AT1G70630	2	4	AT1G60160	4	5	AT1G68620	4	6	AT1G72460	4	7	AT1G74700	1	8	AT1G66740	2	9	AT1G55810	2	10	AT2G22780	2	11
			AT4G23080	4	1	AT3G24630	6	2	AT2G17580	1	3	AT1G70780	5	4	AT1G60550	1	5	AT1G68670	3	6	AT1G72560	2	7	AT1G74800	4	8	AT1G66820	11	9	AT1G55890	4	10	AT2G23080	2	11
			AT4G23310	7	1	AT3G24850	8	2	AT2G17590	11	3	AT1G70840	8	4	AT1G60590	4	5	AT1G68760	1	6	AT1G72800	6	7	AT1G74930	4	8	AT1G66940	6	9	AT1G55915	2	10	AT2G23090	2	11
			AT4G23780	11	1	AT3G25010	8	2	AT2G17770	7	3	AT1G70880	8	4	AT1G60680	4	5	AT1G68790	4	6	AT1G72870	8	7	AT1G75030	4	8	AT1G67140	2	9	AT1G55960	2	10	AT2G23350	2	11
			AT4G24600	12	1	AT3G25060	4	2	AT2G17850	1	3	AT1G70895	11	4	AT1G60710	4	5	AT1G69050	11	6	AT1G73240	3	7	AT1G75180	4	8	AT1G67300	1	9	AT1G55970	2	10	AT2G23380	2	11
			AT4G25510	13	1	AT3G25490	6	2	AT2G17920	6	3	AT1G71000	1	4	AT1G60730	4	5	AT1G69270	4	6	AT1G73260	6	7	AT1G75200	1	8	AT1G67500	1	9	AT1G56070	2	10	AT2G23810	4	11
			AT4G26280	6	1	AT3G25510	9	2	AT2G17940	6	3	AT1G71692	4	4	AT1G60800	4	5	AT1G69295	6	6	AT1G73570	1	7	AT1G75330	1	8	AT1G67530	4	9	AT1G56200	8	10	AT2G24150	2	11
			AT4G26460	5	1	AT3G25655	9	2	AT2G18010	6	3	AT1G71760	5	4	AT1G60870	7	5	AT1G69480	2	6	AT1G73630	2	7	AT1G75340	3	8	AT1G67620	1	9	AT1G56280	4	10	AT2G24200	1	11
			AT4G26820	11	1	AT3G25670	2	2	AT2G18620	1	3	AT1G71850	6	4	AT1G60970	2	5	AT1G69630	9	6	AT1G73690	2	7	AT1G75540	4	8	AT1G67640	4	9	AT1G56320	5	10	AT2G24360	4	11
			AT4G26920	4	1	AT3G26150	6	2	AT2G19050	6	3	AT1G71930	5	4	AT1G60985	11	5	AT1G69670	2	6	AT1G73700	4	7	AT1G75670	3	8	AT1G67740	4	9	AT1G56330	2	10	AT2G24500	2	11
			AT4G27330	9	1	AT3G26190	6	2	AT2G19070	4	3	AT1G72110	4	4	AT1G60990	1	5	AT1G69720	1	6	AT1G73730	4	7	AT1G75760	2	8	AT1G67800	4	9	AT1G56450	1	10	AT2G25110	1	11
			AT4G28130	2	1	AT3G26490	4	2	AT2G19290	13	3	AT1G72410	4	4	AT1G61120	4	5	AT1G69830	1	6	AT1G73750	1	7	AT1G75780	4	8	AT1G67840	1	9	AT1G56580	4	10	AT2G25300	4	11
			AT4G29090	6	1	AT3G26550	11	2	AT2G19550	1	3	AT1G72500	1	4	AT1G61280	2	5	AT1G69910	4	6	AT1G73870	4	7	AT1G75800	6	8	AT1G67950	4	9	AT1G56700	1	10	AT2G25560	4	11
			AT4G29200	12	1	AT3G26800	11	2	AT2G19630	11	3	AT1G72670	4	4	AT1G61350	2	5	AT1G69920	6	6	AT1G74000	4	7	AT1G76010	2	8	AT1G67970	4	9	AT1G57600	1	10	AT2G25610	2	11
			AT4G30300	1	1	AT3G26880	7	2	AT2G19970	6	3	AT1G72760	6	4	AT1G61370	6	5	AT1G70280	1	6	AT1G74070	2	7	AT1G76060	2	8	AT1G68070	4	9	AT1G57680	4	10	AT2G25730	2	11
			AT4G30380	1	1	AT3G27840	1	2	AT2G20150	13	3	AT1G72790	7	4	AT1G61420	7	5	AT1G70350	11	6	AT1G74160	6	7	AT1G76080	1	8	AT1G68300	1	9	AT1G57870	4	10	AT2G25840	1	11
			AT4G31260	13	1	AT3G27950	6	2	AT2G20170	9	3	AT1G72890	8	4	AT1G61560	6	5	AT1G70660	2	6	AT1G74250	1	7	AT1G76100	1	8	AT1G68400	4	9	AT1G58030	1	10	AT2G26070	2	11
			AT4G31900	2	1	AT3G28155	6	2	AT2G20515	4	3	AT1G72900	8	4	AT1G61590	4	5	AT1G70700	4	6	AT1G74260	1	7	AT1G76110	2	8	AT1G68720	1	9	AT1G58230	2	10	AT2G26250	4	11
			AT4G33370	2	1	AT3G29140	13	2	AT2G20520	6	3	AT1G72920	8	4	AT1G61680	6	5	AT1G70740	6	6	AT1G74390	1	7	AT1G76250	4	8	AT1G68820	2	9	AT1G59970	2	10	AT2G26460	2	11
			AT4G34330	4	1	AT3G29430	1	2	AT2G20660	9	3	AT1G72940	8	4	AT1G61720	4	5	AT1G70820	1	6	AT1G74440	1	7	AT1G76280	2	8	AT1G69020	1	9	AT1G60420	2	10	AT2G26830	2	11
			AT4G36170	13	1	AT3G29780	9	2	AT2G20875	4	3	AT1G72950	8	4	AT1G61820	4	5	AT1G70940	4	6	AT1G74490	4	7	AT1G76500	7	8	AT1G69210	3	9	AT1G60490	2	10	AT2G26900	1	11
			AT4G36370	13	1	AT3G30730	6	2	AT2G20970	11	3	AT1G73150	4	4	AT1G62130	4	5	AT1G71030	4	6	AT1G74560	2	7	AT1G76560	3	8	AT1G69250	2	9	AT1G60610	4	10	AT2G26910	4	11
			AT4G36510	13	1	AT3G32050	11	2	AT2G21220	6	3	AT1G73270	6	4	AT1G62310	4	5	AT1G71070	4	6	AT1G74690	4	7	AT1G76570	3	8	AT1G69340	1	9	AT1G60620	1	10	AT2G27020	1	11
			AT5G01080	11	1	AT3G32180	13	2	AT2G21420	4	3	AT1G73360	4	4	AT1G62330	4	5	AT1G71250	4	6	AT1G74710	1	7	AT1G76790	6	8	AT1G69370	1	9	AT1G60650	1	10	AT2G27040	6	11
			AT5G02920	6	1	AT3G32400	2	2	AT2G21450	2	3	AT1G73560	6	4	AT1G62480	11	5	AT1G71380	6	6	AT1G74840	3	7	AT1G76950	4	8	AT1G69510	4	9	AT1G60780	2	10	AT2G27200	2	11
			AT5G02980	9	1	AT3G42140	6	2	AT2G21820	5	3	AT1G73590	4	4	AT1G62520	4	5	AT1G71500	1	6	AT1G74880	4	7	AT1G77390	2	8	AT1G69570	3	9	AT1G60810	1	10	AT2G28000	1	11
			AT5G03640	6	1	AT3G42550	3	2	AT2G22000	13	3	AT1G73600	1	4	AT1G62540	2	5	AT1G71750	1	6	AT1G74900	4	7	AT1G77450	4	8	AT1G70360	4	9	AT1G60995	2	10	AT2G28320	4	11
			AT5G04380	6	1	AT3G42830	2	2	AT2G22760	4	3	AT1G73710	4	4	AT1G62570	2	5	AT1G71890	2	6	AT1G74970	1	7	AT1G77490	2	8	AT1G70480	3	9	AT1G61150	2	10	AT2G28350	4	11
			AT5G04400	6	1	AT3G43160	13	2	AT2G22930	6	3	AT1G73740	1	4	AT1G62680	7	5	AT1G72160	2	6	AT1G75010	1	7	AT1G77540	2	8	AT1G71010	2	9	AT1G61520	3	10	AT2G28430	6	11
			AT5G05900	6	1	AT3G43250	2	2	AT2G23050	4	3	AT1G73805	4	4	AT1G62690	11	5	AT1G72200	4	6	AT1G75050	4	7	AT1G77610	2	8	AT1G71090	4	9	AT1G61580	2	10	AT2G28520	2	11
			AT5G06020	7	1	AT3G43750	4	2	AT2G23210	6	3	AT1G73850	6	4	AT1G62780	3	5	AT1G72250	2	6	AT1G75130	6	7	AT1G77655	13	8	AT1G71230	2	9	AT1G61620	2	10	AT2G29050	4	11
			AT5G06490	2	1	AT3G43950	2	2	AT2G23240	6	3	AT1G74150	2	4	AT1G62800	2	5	AT1G72300	4	6	AT1G75160	5	7	AT1G77680	1	8	AT1G71440	2	9	AT1G61730	6	10	AT2G29080	1	11
			AT5G06650	4	1	AT3G44440	13	2	AT2G23440	9	3	AT1G74170	6	4	AT1G62810	1	5	AT1G72360	3	6	AT1G75220	4	7	AT1G77720	2	8	AT1G71691	4	9	AT1G61770	1	10	AT2G29390	2	11
			AT5G06920	7	1	AT3G44570	11	2	AT2G23580	4	3	AT1G74220	6	4	AT1G62840	4	5	AT1G72630	3	6	AT1G75420	1	7	AT1G77860	4	8	AT1G71730	2	9	AT1G61780	2	10	AT2G29560	2	11
			AT5G07160	4	1	AT3G44580	13	2	AT2G23800	1	3	AT1G74430	4	4	AT1G62950	4	5	AT1G72840	8	6	AT1G75440	2	7	AT1G78100	4	8	AT1G71830	4	9	AT1G61790	2	10	AT2G29700	2	11
			AT5G07480	5	1	AT3G44760	11	2	AT2G24070	4	3	AT1G74460	4	4	AT1G63100	4	5	AT1G72860	8	6	AT1G75460	1	7	AT1G78280	1	8	AT1G71970	7	9	AT1G61990	8	10	AT2G30110	2	11
			AT5G07760	2	1	AT3G44780	11	2	AT2G24080	7	3	AT1G74540	4	4	AT1G63430	4	5	AT1G73090	4	6	AT1G75560	2	7	AT1G78460	1	8	AT1G71980	2	9	AT1G62050	2	10	AT2G30550	4	11
			AT5G07850	6	1	AT3G44830	2	2	AT2G24140	6	3	AT1G74630	6	4	AT1G63610	1	5	AT1G73110	1	6	AT1G75710	4	7	AT1G78600	4	8	AT1G71990	1	9	AT1G62250	3	10	AT2G30860	4	11
			AT5G07930	2	1	AT3G44900	6	2	AT2G24255	11	3	AT1G74650	4	4	AT1G63680	1	5	AT1G73190	4	6	AT1G75820	4	7	AT1G78650	2	8	AT1G72030	1	9	AT1G62640	1	10	AT2G30870	1	11
			AT5G09340	2	1	AT3G44910	7	2	AT2G24400	4	3	AT1G74890	4	4	AT1G63730	9	5	AT1G73320	2	6	AT1G76160	5	7	AT1G78680	2	8	AT1G72050	2	9	AT1G62730	1	10	AT2G31060	1	11
			AT5G11180	6	1	AT3G45330	6	2	AT2G24620	6	3	AT1G75360	9	4	AT1G63740	9	5	AT1G73370	4	6	AT1G76300	2	7	AT1G78720	2	8	AT1G72310	4	9	AT1G62750	1	10	AT2G31440	2	11
			AT5G11370	8	1	AT3G45390	6	2	AT2G25240	1	3	AT1G75390	4	4	AT1G63750	9	5	AT1G73400	5	6	AT1G76320	6	7	AT1G78770	1	8	AT1G72340	1	9	AT1G62930	7	10	AT2G31490	3	11
			AT5G12910	2	1	AT3G45540	4	2	AT2G25350	3	3	AT1G75490	3	4	AT1G63840	2	5	AT1G73500	2	6	AT1G76370	4	7	AT1G78780	1	8	AT1G72650	3	9	AT1G62960	4	10	AT2G32070	2	11
			AT5G13380	5	1	AT3G45670	4	2	AT2G25470	6	3	AT1G75580	6	4	AT1G63880	9	5	AT1G73510	11	6	AT1G76405	3	7	AT1G78800	1	8	AT1G72740	3	9	AT1G63000	1	10	AT2G32170	2	11
			AT5G14300	2	1	AT3G45810	4	2	AT2G25735	9	3	AT1G75620	4	4	AT1G64170	4	5	AT1G73530	1	6	AT1G76520	4	7	AT1G78930	4	8	AT1G72810	1	9	AT1G63110	2	10	AT2G32220	2	11
			AT5G15060	6	1	AT3G45910	12	2	AT2G26050	4	3	AT1G75640	4	4	AT1G64180	4	5	AT1G73620	4	6	AT1G76700	2	7	AT1G78995	3	8	AT1G73060	2	9	AT1G63120	4	10	AT2G32590	2	11
			AT5G16460	2	1	AT3G46150	13	2	AT2G26120	13	3	AT1G75920	4	4	AT1G64280	4	5	AT1G73640	2	6	AT1G76810	1	7	AT1G79090	2	8	AT1G73180	2	9	AT1G63160	1	10	AT2G32730	2	11
			AT5G17080	2	1	AT3G46170	1	2	AT2G26160	7	3	AT1G76040	4	4	AT1G64405	7	5	AT1G73680	1	6	AT1G77250	2	7	AT1G79200	2	8	AT1G73220	2	9	AT1G63240	9	10	AT2G32760	2	11
			AT5G17130	11	1	AT3G46480	1	2	AT2G26420	5	3	AT1G76120	1	4	AT1G64450	1	5	AT1G73760	4	6	AT1G77740	4	7	AT1G79260	1	8	AT1G73440	4	9	AT1G63460	1	10	AT2G32930	4	11
			AT5G17180	11	1	AT3G46680	6	2	AT2G26550	2	3	AT1G76210	6	4	AT1G64480	4	5	AT1G74120	3	6	AT1G77770	4	7	AT1G79360	2	8	AT1G73490	6	9	AT1G63640	4	10	AT2G33210	1	11
			AT5G17200	5	1	AT3G46730	6	2	AT2G26580	6	3	AT1G76290	1	4	AT1G64500	4	5	AT1G74480	3	6	AT1G78000	4	7	AT1G79380	4	8	AT1G73840	3	9	AT1G63660	1	10	AT2G33340	1	11
			AT5G20460	13	1	AT3G46810	9	2	AT2G26790	4	3	AT1G76310	2	4	AT1G64580	4	5	AT1G74510	4	6	AT1G78060	4	7	AT1G79440	1	8	AT1G73930	2	9	AT1G63690	2	10	AT2G34140	3	11
			AT5G24820	5	1	AT3G46860	7	2	AT2G27140	6	3	AT1G76350	4	4	AT1G64590	4	5	AT1G74520	4	6	AT1G78070	2	7	AT1G79560	1	8	AT1G73940	4	9	AT1G63770	1	10	AT2G34590	1	11
			AT5G25860	8	1	AT3G47740	2	2	AT2G27370	6	3	AT1G76360	4	4	AT1G64660	1	5	AT1G74660	4	6	AT1G78080	4	7	AT1G79630	4	8	AT1G73990	1	9	AT1G63810	2	10	AT2G34690	2	11
			AT5G26070	11	1	AT3G48770	1	2	AT2G27410	7	3	AT1G76630	1	4	AT1G64710	1	5	AT1G74670	5	6	AT1G78270	6	7	AT1G80410	1	8	AT1G74010	4	9	AT1G63830	2	10	AT2G34770	1	11
			AT5G26080	11	1	AT3G49340	6	2	AT2G27650	4	3	AT1G76800	1	4	AT1G64780	2	5	AT1G74720	4	6	AT1G78340	6	7	AT1G80420	2	8	AT1G74090	6	9	AT1G63940	1	10	AT2G35120	1	11
			AT5G26140	4	1	AT3G49380	4	2	AT2G27660	9	3	AT1G76930	11	4	AT1G64900	6	5	AT1G74740	4	6	AT1G78490	6	7	AT1G80440	4	8	AT1G74310	1	9	AT1G64090	6	10	AT2G35190	2	11
			AT5G26890	13	1	AT3G49770	12	2	AT2G28090	6	3	AT1G77200	5	4	AT1G65060	1	5	AT1G74770	2	6	AT1G78510	1	7	AT1G80770	1	8	AT1G74330	4	9	AT1G64150	1	10	AT2G35480	4	11
			AT5G26900	2	1	AT3G50200	6	2	AT2G28260	4	3	AT1G77230	2	4	AT1G65230	3	5	AT1G75110	2	6	AT1G78550	6	7	AT1G80900	4	8	AT1G74730	4	9	AT1G64190	1	10	AT2G35510	4	11
			AT5G28310	1	1	AT3G50610	9	2	AT2G28460	11	3	AT1G77400	8	4	AT1G65490	11	5	AT1G75150	6	6	AT1G78610	4	7	AT1G80950	1	8	AT1G74940	5	9	AT1G64230	4	10	AT2G35650	4	11
			AT5G28410	13	1	AT3G51360	4	2	AT2G28580	7	3	AT1G77405	4	4	AT1G65500	11	5	AT1G75240	6	6	AT1G78660	2	7	AT2G01060	4	8	AT1G75210	1	9	AT1G64430	3	10	AT2G35840	1	11
			AT5G28560	13	1	AT3G51680	6	2	AT2G28610	6	3	AT1G77580	4	4	AT1G65610	6	5	AT1G75310	4	6	AT1G78940	6	7	AT2G01120	2	8	AT1G75230	1	9	AT1G64510	1	10	AT2G35900	4	11
			AT5G28620	13	1	AT3G51700	6	2	AT2G28640	6	3	AT1G77640	4	4	AT1G65910	4	5	AT1G75410	5	6	AT1G79000	2	7	AT2G01210	4	8	AT1G75280	5	9	AT1G64520	2	10	AT2G35920	2	11
			AT5G28820	9	1	AT3G51710	5	2	AT2G28660	4	3	AT1G77660	1	4	AT1G66090	9	5	AT1G75500	4	6	AT1G79270	6	7	AT2G01420	4	8	AT1G75660	2	9	AT1G64600	1	10	AT2G36160	2	11
			AT5G29070	13	1	AT3G52690	11	2	AT2G28870	9	3	AT1G77690	2	4	AT1G66130	1	5	AT1G75680	6	6	AT1G79450	2	7	AT2G01580	4	8	AT1G75690	4	9	AT1G64610	4	10	AT2G36300	2	11
			AT5G35470	13	1	AT3G53060	2	2	AT2G28960	6	3	AT1G77730	2	4	AT1G66140	6	5	AT1G75730	7	6	AT1G79600	1	7	AT2G01930	4	8	AT1G75810	7	9	AT1G64680	1	10	AT2G36390	1	11
			AT5G35600	2	1	AT3G53070	6	2	AT2G29060	6	3	AT1G77870	4	4	AT1G66160	4	5	AT1G75840	4	6	AT1G79650	2	7	AT2G01990	4	8	AT1G75980	2	9	AT1G64770	4	10	AT2G36530	2	11
			AT5G35870	6	1	AT3G53150	6	2	AT2G29330	4	3	AT1G78370	6	4	AT1G66170	2	5	AT1G75870	11	6	AT1G79880	2	7	AT2G02480	1	8	AT1G75990	2	9	AT1G64850	2	10	AT2G36620	2	11
			AT5G35890	12	1	AT3G53200	4	2	AT2G29770	9	3	AT1G78440	4	4	AT1G66200	2	5	AT1G75900	6	6	AT1G80050	1	7	AT2G02960	5	8	AT1G76130	1	9	AT1G64890	1	10	AT2G36630	4	11
			AT5G36140	1	1	AT3G53450	4	2	AT2G29880	7	3	AT1G78480	3	4	AT1G66210	4	5	AT1G75960	1	6	AT1G80080	4	7	AT2G03070	4	8	AT1G76260	2	9	AT1G65270	2	10	AT2G36810	2	11
			AT5G36280	8	1	AT3G53770	9	2	AT2G30130	4	3	AT1G78530	4	4	AT1G66230	4	5	AT1G76180	11	6	AT1G80160	1	7	AT2G03140	1	8	AT1G76380	2	9	AT1G65290	1	10	AT2G36830	5	11
			AT5G37030	2	1	AT3G53840	4	2	AT2G30380	6	3	AT1G78670	2	4	AT1G66250	4	5	AT1G76270	4	6	AT1G80180	6	7	AT2G03150	2	8	AT1G76400	2	9	AT1G65370	7	10	AT2G36880	2	11
			AT5G37170	5	1	AT3G54570	6	2	AT2G30670	4	3	AT1G78750	8	4	AT1G66350	4	5	AT1G76390	4	6	AT1G80550	6	7	AT2G03200	4	8	AT1G76460	4	9	AT1G65440	1	10	AT2G36900	2	11
			AT5G37210	11	1	AT3G55780	4	2	AT2G30760	12	3	AT1G78990	4	4	AT1G66360	4	5	AT1G76580	6	6	AT1G80940	4	7	AT2G03420	4	8	AT1G76490	2	9	AT1G65520	1	10	AT2G37020	2	11
			AT5G37560	4	1	AT3G55930	2	2	AT2G30810	5	3	AT1G79060	6	4	AT1G66400	2	5	AT1G76640	4	6	AT1G80970	11	7	AT2G03450	2	8	AT1G76730	1	9	AT1G65820	2	10	AT2G37160	1	11
			AT5G37610	4	1	AT3G56500	6	2	AT2G30890	2	3	AT1G79180	4	4	AT1G66610	4	5	AT1G76710	2	6	AT2G01190	6	7	AT2G03870	1	8	AT1G76860	2	9	AT1G65980	1	10	AT2G37250	1	11
			AT5G37640	2	1	AT3G56520	4	2	AT2G31050	4	3	AT1G79250	4	4	AT1G66620	5	5	AT1G76820	1	6	AT2G01290	1	7	AT2G04030	2	8	AT1G76880	4	9	AT1G66070	2	10	AT2G37330	1	11
			AT5G37860	6	1	AT3G56660	4	2	AT2G31100	6	3	AT1G79320	2	4	AT1G66840	6	5	AT1G76920	4	6	AT2G01320	2	7	AT2G04280	4	8	AT1G76970	4	9	AT1G66240	2	10	AT2G37560	2	11
			AT5G37870	5	1	AT3G57460	1	2	AT2G31160	4	3	AT1G79400	6	4	AT1G66850	6	5	AT1G77030	1	6	AT2G01440	1	7	AT2G04650	2	8	AT1G77140	2	9	AT1G66580	2	10	AT2G37940	2	11
			AT5G37900	6	1	AT3G57970	5	2	AT2G31470	11	3	AT1G79430	4	4	AT1G66970	1	5	AT1G77060	1	6	AT2G01480	4	7	AT2G04700	1	8	AT1G77300	2	9	AT1G66680	1	10	AT2G38120	2	11
			AT5G37910	4	1	AT3G58000	4	2	AT2G31770	2	3	AT1G79700	6	4	AT1G67180	2	5	AT1G77090	3	6	AT2G01540	4	7	AT2G04780	5	8	AT1G77370	2	9	AT1G67060	1	10	AT2G38170	2	11
			AT5G37960	6	1	AT3G58230	11	2	AT2G31780	2	3	AT1G80245	8	4	AT1G67290	4	5	AT1G77130	2	6	AT2G01670	3	7	AT2G04890	4	8	AT1G77410	6	9	AT1G67250	2	10	AT2G38280	2	11
			AT5G38340	9	1	AT3G58290	6	2	AT2G31850	13	3	AT1G80320	6	4	AT1G67440	1	5	AT1G77280	4	6	AT2G01850	4	7	AT2G05790	4	8	AT1G77510	2	9	AT1G67280	1	10	AT2G38360	3	11
			AT5G38400	11	1	AT3G58300	11	2	AT2G32270	4	3	AT2G01130	2	4	AT1G67550	1	5	AT1G77360	6	6	AT2G02080	4	7	AT2G05830	1	8	AT1G77600	2	9	AT1G67320	2	10	AT2G38400	1	11
			AT5G38440	7	1	AT3G58860	8	2	AT2G32300	6	3	AT2G01390	2	4	AT1G67720	4	5	AT1G77420	4	6	AT2G02350	6	7	AT2G05990	1	8	AT1G77800	2	9	AT1G67350	13	10	AT2G38710	1	11
			AT5G38670	9	1	AT3G58890	9	2	AT2G32370	4	3	AT2G01460	1	4	AT1G67910	7	5	AT1G77480	3	6	AT2G02370	1	7	AT2G06010	4	8	AT1G77850	4	9	AT1G67420	1	10	AT2G38820	4	11
			AT5G38910	6	1	AT3G59130	11	2	AT2G32680	8	3	AT2G01510	4	4	AT1G68060	4	5	AT1G77500	6	6	AT2G02570	2	7	AT2G06850	4	8	AT1G78010	1	9	AT1G67430	2	10	AT2G38860	1	11
			AT5G39430	2	1	AT3G59170	8	2	AT2G32750	6	3	AT2G01520	8	4	AT1G68250	11	5	AT1G77890	4	6	AT2G02800	5	7	AT2G10950	4	8	AT1G78050	1	9	AT1G67480	4	10	AT2G38870	1	11
			AT5G39620	2	1	AT3G59180	9	2	AT2G32790	2	3	AT2G01530	8	4	AT1G68340	6	5	AT1G77930	1	6	AT2G02850	4	7	AT2G12400	3	8	AT1G78130	1	9	AT1G67560	6	10	AT2G39570	3	11
			AT5G39640	6	1	AT3G59340	2	2	AT2G33360	5	3	AT2G01610	6	4	AT1G68460	1	5	AT1G77990	4	6	AT2G02990	2	7	AT2G13360	1	8	AT1G78140	1	9	AT1G67580	2	10	AT2G39720	4	11
			AT5G39700	4	1	AT3G60280	5	2	AT2G33810	6	3	AT2G01880	1	4	AT1G68470	6	5	AT1G78150	4	6	AT2G03280	4	7	AT2G13570	4	8	AT1G78170	6	9	AT1G67760	1	10	AT2G39750	4	11
			AT5G39910	4	1	AT3G60700	11	2	AT2G34020	2	3	AT2G01900	5	4	AT1G68585	8	5	AT1G78260	4	6	AT2G04070	4	7	AT2G13690	4	8	AT1G78180	2	9	AT1G67960	2	10	AT2G39770	1	11
			AT5G40050	8	1	AT3G60790	6	2	AT2G34110	11	3	AT2G01940	4	4	AT1G68630	6	5	AT1G78710	6	6	AT2G04230	11	7	AT2G14460	13	8	AT1G78210	4	9	AT1G68000	1	10	AT2G40950	3	11
			AT5G40180	11	1	AT3G62350	11	2	AT2G34150	2	3	AT2G02120	6	4	AT1G68780	4	5	AT1G78970	5	6	AT2G04340	4	7	AT2G14890	11	8	AT1G78300	3	9	AT1G68100	1	10	AT2G41060	2	11
			AT5G40430	2	1	AT3G62440	8	2	AT2G34230	6	3	AT2G02140	6	4	AT1G68810	5	5	AT1G78980	4	6	AT2G04430	2	7	AT2G16005	2	8	AT1G78310	6	9	AT1G68160	3	10	AT2G41190	4	11
			AT5G40560	1	1	AT3G62740	5	2	AT2G34530	8	3	AT2G02540	4	4	AT1G68850	5	5	AT1G79080	4	6	AT2G04660	2	7	AT2G16280	4	8	AT1G78380	6	9	AT1G68185	3	10	AT2G41490	1	11
			AT5G40750	11	1	AT4G00130	9	2	AT2G34540	9	3	AT2G02610	11	4	AT1G68980	4	5	AT1G79110	4	6	AT2G04845	1	7	AT2G16390	1	8	AT1G78570	2	9	AT1G68260	1	10	AT2G41530	1	11
			AT5G41450	2	1	AT4G00190	6	2	AT2G34555	4	3	AT2G02630	11	4	AT1G69010	3	5	AT1G79330	2	6	AT2G05380	11	7	AT2G16570	1	8	AT1G78810	4	9	AT1G68540	4	10	AT2G41630	1	11
			AT5G41540	9	1	AT4G00280	11	2	AT2G34580	6	3	AT2G02740	3	4	AT1G69180	6	5	AT1G79410	2	6	AT2G05920	4	7	AT2G16630	4	8	AT1G78890	6	9	AT1G68660	1	10	AT2G41760	2	11
			AT5G41640	11	1	AT4G00890	11	2	AT2G34600	8	3	AT2G02820	2	4	AT1G69230	4	5	AT1G79510	1	6	AT2G06040	2	7	AT2G16640	3	8	AT1G78960	6	9	AT1G68830	2	10	AT2G41840	2	11
			AT5G42580	6	1	AT4G01340	11	2	AT2G34610	6	3	AT2G03110	5	4	AT1G69240	4	5	AT1G79780	4	6	AT2G06050	1	7	AT2G16700	5	8	AT1G79050	1	9	AT1G69220	2	10	AT2G41880	1	11
			AT5G43110	2	1	AT4G01380	4	2	AT2G34850	1	3	AT2G03520	1	4	AT1G69310	4	5	AT1G79890	2	6	AT2G06210	1	7	AT2G16760	1	8	AT1G79150	2	9	AT1G69260	4	10	AT2G41960	3	11
			AT5G43230	4	1	AT4G01730	2	2	AT2G34870	11	3	AT2G03580	11	4	AT1G69420	2	5	AT1G79910	3	6	AT2G06510	2	7	AT2G16780	2	8	AT1G79160	6	9	AT1G69620	2	10	AT2G42120	1	11
			AT5G43520	9	1	AT4G01740	11	2	AT2G35270	4	3	AT2G03760	6	4	AT1G69523	1	5	AT1G80370	3	6	AT2G06925	3	7	AT2G16860	2	8	AT1G79210	1	9	AT1G69680	2	10	AT2G42680	2	11
			AT5G44770	11	1	AT4G01890	4	2	AT2G35300	6	3	AT2G03880	4	4	AT1G69526	1	5	AT1G80500	2	6	AT2G06990	2	7	AT2G16950	2	8	AT1G79350	1	9	AT1G69740	1	10	AT2G42690	4	11
			AT5G44970	9	1	AT4G01930	11	2	AT2G35380	4	3	AT2G04039	1	4	AT1G69530	5	5	AT1G80520	6	6	AT2G07340	2	7	AT2G17020	1	8	AT1G79490	2	9	AT1G69770	1	10	AT2G42790	1	11
			AT5G45180	1	1	AT4G02170	6	2	AT2G35990	5	3	AT2G04160	4	4	AT1G69610	6	5	AT1G80690	4	6	AT2G11890	3	7	AT2G17130	1	8	AT1G79500	1	9	AT1G69800	4	10	AT2G42950	1	11
			AT5G45210	8	1	AT4G02180	11	2	AT2G36180	2	3	AT2G04420	6	4	AT1G69700	4	5	AT1G80720	2	6	AT2G12190	6	7	AT2G17250	2	8	AT1G79520	2	9	AT1G69960	2	10	AT2G43040	2	11
			AT5G46000	9	1	AT4G02320	6	2	AT2G36210	5	3	AT2G04450	2	4	AT1G69730	7	5	AT1G80760	4	6	AT2G12480	5	7	AT2G17270	2	8	AT1G79610	2	9	AT1G70180	4	10	AT2G43320	2	11
			AT5G46660	11	1	AT4G02360	4	2	AT2G36560	4	3	AT2G04675	13	4	AT1G69780	4	5	AT2G01070	2	6	AT2G13650	2	7	AT2G17350	4	8	AT1G79690	1	9	AT1G70330	2	10	AT2G43420	1	11
			AT5G47260	7	1	AT4G02910	13	2	AT2G36890	4	3	AT2G04680	9	4	AT1G69790	4	5	AT2G01090	2	6	AT2G14120	2	7	AT2G17640	1	8	AT1G79730	2	9	AT1G70370	4	10	AT2G43640	2	11
			AT5G47280	4	1	AT4G03370	8	2	AT2G36920	11	3	AT2G04690	1	4	AT1G69850	4	5	AT2G01150	2	6	AT2G14290	6	7	AT2G17840	2	8	AT1G79790	1	9	AT1G70410	5	10	AT2G44090	4	11
			AT5G48050	2	1	AT4G03380	6	2	AT2G37260	4	3	AT2G04800	11	4	AT1G69930	6	5	AT2G01240	4	6	AT2G14750	1	7	AT2G17970	2	8	AT1G79800	6	9	AT1G70490	3	10	AT2G44100	2	11
			AT5G48280	13	1	AT4G03500	6	2	AT2G37320	4	3	AT2G04840	11	4	AT1G70090	4	5	AT2G01300	4	6	AT2G14850	2	7	AT2G18040	1	8	AT1G79830	2	9	AT1G70580	1	10	AT2G44310	4	11
			AT5G48750	4	1	AT4G03630	2	2	AT2G37390	4	3	AT2G05400	11	4	AT1G70100	6	5	AT2G01570	4	6	AT2G14880	1	7	AT2G18100	1	8	AT1G79850	1	9	AT1G70590	1	10	AT2G44350	1	11
			AT5G49140	9	1	AT4G03940	13	2	AT2G37820	6	3	AT2G05720	1	4	AT1G70170	4	5	AT2G01590	6	6	AT2G14900	5	7	AT2G18590	1	8	AT1G79950	2	9	AT1G71080	2	10	AT2G44610	2	11
			AT5G49260	11	1	AT4G04480	5	2	AT2G38100	4	3	AT2G05850	5	4	AT1G70190	1	5	AT2G01630	4	6	AT2G15090	4	7	AT2G18730	2	8	AT1G80010	6	9	AT1G71180	1	10	AT2G44650	1	11
			AT5G49590	13	1	AT4G04990	7	2	AT2G38300	4	3	AT2G06090	7	4	AT1G70230	4	5	AT2G01660	5	6	AT2G15480	6	7	AT2G18780	11	8	AT1G80040	3	9	AT1G71260	2	10	AT2G44870	4	11
			AT5G49750	1	1	AT4G05340	4	2	AT2G38320	6	3	AT2G07020	6	4	AT1G70400	2	5	AT2G01710	4	6	AT2G15695	2	7	AT2G18850	2	8	AT1G80060	4	9	AT1G71310	4	10	AT2G44970	1	11
			AT5G50140	6	1	AT4G05370	7	2	AT2G38350	13	3	AT2G07560	4	4	AT1G70460	4	5	AT2G01760	3	6	AT2G15760	5	7	AT2G18940	2	8	AT1G80280	1	9	AT1G71430	6	10	AT2G45010	4	11
			AT5G50500	13	1	AT4G08620	4	2	AT2G38510	4	3	AT2G10930	11	4	AT1G70520	6	5	AT2G01830	1	6	AT2G16440	1	7	AT2G18990	2	8	AT1G80350	2	9	AT1G71770	2	10	AT2G45070	2	11
			AT5G51360	11	1	AT4G08780	5	2	AT2G38910	4	3	AT2G13350	4	4	AT1G70550	8	5	AT2G01870	7	6	AT2G16980	1	7	AT2G19110	1	8	AT1G80460	1	9	AT1G71800	1	10	AT2G45200	2	11
			AT5G51610	1	1	AT4G09100	4	2	AT2G39120	4	3	AT2G13600	4	4	AT1G70650	2	5	AT2G01890	1	6	AT2G16990	1	7	AT2G19385	2	8	AT1G80480	1	9	AT1G71840	1	10	AT2G45520	5	11
			AT5G51930	4	1	AT4G09430	8	2	AT2G39160	11	3	AT2G13620	4	4	AT1G70720	6	5	AT2G01980	1	6	AT2G17120	1	7	AT2G19500	4	8	AT1G80510	2	9	AT1G71860	2	10	AT2G45720	4	11
			AT5G52130	11	1	AT4G09610	5	2	AT2G39300	4	3	AT2G13810	1	4	AT1G70830	7	5	AT2G02020	4	6	AT2G17150	4	7	AT2G19680	3	8	AT1G80560	1	9	AT1G71910	11	10	AT2G46000	3	11
			AT5G52140	2	1	AT4G09930	2	2	AT2G39620	4	3	AT2G14060	6	4	AT1G70850	7	5	AT2G02070	4	6	AT2G17290	4	7	AT2G19750	2	8	AT1G80570	1	9	AT1G71950	4	10	AT2G46140	1	11
			AT5G52480	5	1	AT4G10200	6	2	AT2G40050	11	3	AT2G14095	6	4	AT1G70890	8	5	AT2G02360	6	6	AT2G17340	1	7	AT2G20260	1	8	AT1G80620	1	9	AT1G72370	2	10	AT2G46180	3	11
			AT5G52670	11	1	AT4G10350	5	2	AT2G40130	4	3	AT2G14520	2	4	AT1G70950	4	5	AT2G02410	1	6	AT2G17440	1	7	AT2G20280	2	8	AT1G80630	2	9	AT1G72390	2	10	AT2G46470	1	11
			AT5G52740	6	1	AT4G10420	11	2	AT2G40200	4	3	AT2G14620	4	4	AT1G71050	6	5	AT2G02515	11	6	AT2G17530	2	7	AT2G20320	2	8	AT1G80640	4	9	AT1G72610	4	10	AT2G46540	6	11
			AT5G53410	13	1	AT4G10670	2	2	AT2G40470	4	3	AT2G14830	2	4	AT1G71060	6	5	AT2G02720	6	6	AT2G17560	4	7	AT2G20330	1	8	AT1G80680	2	9	AT1G72680	1	10	AT2G46600	2	11
			AT5G53640	7	1	AT4G10780	7	2	AT2G40530	11	3	AT2G15020	4	4	AT1G71100	1	5	AT2G02950	7	6	AT2G17650	1	7	AT2G20340	1	8	AT1G80740	1	9	AT1G72710	3	10	AT2G46800	1	11
			AT5G53680	2	1	AT4G11050	4	2	AT2G40720	4	3	AT2G15080	8	4	AT1G71140	4	5	AT2G03060	4	6	AT2G17700	3	7	AT2G20490	2	8	AT1G80850	1	9	AT1G72730	2	10	AT2G46900	2	11
			AT5G54000	6	1	AT4G11170	9	2	AT2G40750	5	3	AT2G15130	1	4	AT1G71210	4	5	AT2G03220	4	6	AT2G17790	2	7	AT2G20560	2	8	AT2G01100	4	9	AT1G72830	4	10	AT2G47320	1	11
			AT5G54030	11	1	AT4G11470	7	2	AT2G40990	4	3	AT2G15300	4	4	AT1G71400	8	5	AT2G03260	2	6	AT2G17975	2	7	AT2G20680	4	8	AT2G01110	1	9	AT1G72970	4	10	AT2G47350	2	11
			AT5G54050	11	1	AT4G11480	7	2	AT2G41260	12	3	AT2G15390	4	4	AT1G71420	4	5	AT2G03340	4	6	AT2G17990	5	7	AT2G20850	4	8	AT2G01220	1	9	AT1G73030	2	10	AT2G47420	1	11
			AT5G54480	4	1	AT4G11550	11	2	AT2G41300	4	3	AT2G15535	11	4	AT1G71460	4	5	AT2G03390	1	6	AT2G18220	2	7	AT2G20870	8	8	AT2G01260	3	9	AT1G73250	1	10	AT2G47610	2	11
			AT5G54620	7	1	AT4G11700	11	2	AT2G41340	2	3	AT2G15640	9	4	AT1G71490	4	5	AT2G03410	2	6	AT2G18245	2	7	AT2G20940	3	8	AT2G01330	1	9	AT1G73350	4	10	AT2G47760	2	11
			AT5G54700	6	1	AT4G11930	8	2	AT2G41690	3	3	AT2G15790	1	4	AT1G71680	4	5	AT2G03670	1	6	AT2G18250	1	7	AT2G21090	4	8	AT2G01350	1	9	AT1G73380	2	10	AT2G47840	1	11
			AT5G54950	2	1	AT4G11940	9	2	AT2G41930	4	3	AT2G15830	11	4	AT1G71710	4	5	AT2G03780	1	6	AT2G18630	4	7	AT2G21170	2	8	AT2G01650	2	9	AT1G73650	1	10	AT2G47850	4	11
			AT5G55010	13	1	AT4G12380	13	2	AT2G42000	6	3	AT2G16060	1	4	AT1G72070	1	5	AT2G04305	1	6	AT2G18670	2	7	AT2G21180	7	8	AT2G01690	2	9	AT1G73655	1	10	AT2G48020	6	11
			AT5G55360	2	1	AT4G12440	1	2	AT2G42060	7	3	AT2G16210	6	4	AT1G72100	1	5	AT2G04500	11	6	AT2G18890	4	7	AT2G21280	1	8	AT2G01720	2	9	AT1G73720	1	10	AT2G48070	2	11
			AT5G55800	11	1	AT4G12530	6	2	AT2G42180	6	3	AT2G16230	5	4	AT1G72230	5	5	AT2G04530	1	6	AT2G19130	6	7	AT2G21330	2	8	AT2G01735	4	9	AT1G73950	2	10	AT2G48100	2	11
			AT5G56070	7	1	AT4G13090	4	2	AT2G42340	11	3	AT2G16720	5	4	AT1G72270	2	5	AT2G04570	6	6	AT2G19590	6	7	AT2G21370	1	8	AT2G01810	2	9	AT1G73960	1	10	AT2G48120	4	11
			AT5G56200	5	1	AT4G13570	2	2	AT2G42430	4	3	AT2G16880	5	4	AT1G72430	4	5	AT2G04620	1	6	AT2G19930	2	7	AT2G21385	2	8	AT2G01820	4	9	AT1G73980	1	10	AT3G01060	1	11
			AT5G56620	4	1	AT4G13880	7	2	AT2G42480	2	3	AT2G16910	4	4	AT1G72520	6	5	AT2G04795	7	6	AT2G20250	9	7	AT2G21710	2	8	AT2G01910	4	9	AT1G74020	4	10	AT3G01100	4	11
			AT5G57650	13	1	AT4G14670	1	2	AT2G42610	4	3	AT2G16970	1	4	AT1G72660	2	5	AT2G04880	4	6	AT2G20370	4	7	AT2G21770	4	8	AT2G02050	2	9	AT1G74230	1	10	AT3G01130	6	11
			AT5G58820	6	1	AT4G15280	6	2	AT2G42860	11	3	AT2G17040	4	4	AT1G72700	3	5	AT2G05120	2	6	AT2G20420	1	7	AT2G21800	4	8	AT2G02100	6	9	AT1G74300	5	10	AT3G01200	1	11
			AT5G58890	6	1	AT4G15360	5	2	AT2G42870	7	3	AT2G17090	4	4	AT1G72960	2	5	AT2G05160	4	6	AT2G20610	2	7	AT2G21940	1	8	AT2G02710	1	9	AT1G74340	2	10	AT3G01520	1	11
			AT5G60090	4	1	AT4G15810	2	2	AT2G42900	6	3	AT2G17140	4	4	AT1G72990	1	5	AT2G05940	4	6	AT2G20670	4	7	AT2G22010	2	8	AT2G02880	4	9	AT1G74410	2	10	AT3G01650	5	11
			AT5G60110	2	1	AT4G15870	7	2	AT2G42930	4	3	AT2G17430	6	4	AT1G73050	4	5	AT2G07000	13	6	AT2G20760	4	7	AT2G22120	2	8	AT2G03210	4	9	AT1G74450	4	10	AT3G01770	4	11
			AT5G60130	6	1	AT4G15980	6	2	AT2G42980	4	3	AT2G17540	8	4	AT1G73410	4	5	AT2G07040	4	6	AT2G21300	4	7	AT2G22125	2	8	AT2G03240	2	9	AT1G74640	1	10	AT3G02070	4	11
			AT5G60290	13	1	AT4G16050	6	2	AT2G43000	4	3	AT2G17680	7	4	AT1G73660	3	5	AT2G10940	6	6	AT2G21320	4	7	AT2G22310	2	8	AT2G03270	1	9	AT1G74780	4	10	AT3G02080	2	11
			AT5G60320	6	1	AT4G16090	11	2	AT2G43150	11	3	AT2G17740	9	4	AT1G73830	4	5	AT2G11810	1	6	AT2G21380	2	7	AT2G22360	1	8	AT2G03680	3	9	AT1G74790	1	10	AT3G02190	2	11
			AT5G61050	1	1	AT4G18090	11	2	AT2G43310	7	3	AT2G17750	8	4	AT1G73860	4	5	AT2G13440	1	6	AT2G21430	2	7	AT2G22475	4	8	AT2G03730	4	9	AT1G74860	6	10	AT3G02220	2	11
			AT5G61280	6	1	AT4G18180	6	2	AT2G43890	6	3	AT2G17860	6	4	AT1G74100	6	5	AT2G13510	8	6	AT2G21440	1	7	AT2G22480	1	8	AT2G04410	5	9	AT1G74870	2	10	AT3G02360	1	11
			AT5G61470	5	1	AT4G18250	6	2	AT2G44370	9	3	AT2G18050	3	4	AT1G74360	4	5	AT2G14530	4	6	AT2G21640	4	7	AT2G22500	2	8	AT2G04550	2	9	AT1G74910	2	10	AT3G02420	3	11
			AT5G62330	11	1	AT4G18450	4	2	AT2G44470	5	3	AT2G18080	2	4	AT1G74420	4	5	AT2G14860	2	6	AT2G21850	8	7	AT2G22560	5	8	AT2G04740	2	9	AT1G74920	1	10	AT3G02570	1	11
			AT5G64800	11	1	AT4G18500	13	2	AT2G44800	5	3	AT2G18120	4	4	AT1G74550	4	5	AT2G15320	4	6	AT2G21880	2	7	AT2G22720	4	8	AT2G04860	4	9	AT1G75040	4	10	AT3G02600	4	11
			AT5G65370	4	1	AT4G18860	12	2	AT2G44840	4	3	AT2G18160	4	4	AT1G74590	5	5	AT2G15630	5	6	AT2G21950	6	7	AT2G22870	1	8	AT2G05370	4	9	AT1G75100	4	10	AT3G02700	1	11
			AT5G66260	6	1	AT4G19720	2	2	AT2G45650	6	3	AT2G18180	6	4	AT1G74750	2	5	AT2G15820	4	6	AT2G21970	4	7	AT2G23130	13	8	AT2G05590	2	9	AT1G75140	3	10	AT3G02880	4	11
			AT5G66340	13	1	AT4G19740	1	2	AT2G46050	4	3	AT2G18210	8	4	AT1G74990	2	5	AT2G15890	4	6	AT2G22300	4	7	AT2G23150	2	8	AT2G05620	1	9	AT1G75350	1	10	AT3G02920	2	11
			AT5G66430	6	1	AT4G20080	5	2	AT2G46130	5	3	AT2G18270	13	4	AT1G75090	1	5	AT2G15900	2	6	AT2G23420	1	7	AT2G23320	4	8	AT2G06005	4	9	AT1G75400	4	10	AT3G03050	4	11
			ATCG00050	1	1	AT4G20100	2	2	AT2G46410	6	3	AT2G18380	3	4	AT1G75190	12	5	AT2G15960	9	6	AT2G23620	6	7	AT2G23450	4	8	AT2G07360	3	9	AT1G75510	2	10	AT3G03070	2	11
			ATCG00080	1	1	AT4G20210	7	2	AT2G46450	5	3	AT2G18470	4	4	AT1G75290	5	5	AT2G15970	4	6	AT2G23640	4	7	AT2G23470	2	8	AT2G07680	2	9	AT1G75850	2	10	AT3G03160	4	11
			ATCG00140	1	1	AT4G20450	6	2	AT2G46630	6	3	AT2G18480	5	4	AT1G75300	5	5	AT2G16090	2	6	AT2G23660	4	7	AT2G23740	2	8	AT2G07690	1	9	AT1G75860	8	10	AT3G03220	5	11
			ATCG00150	1	1	AT4G21323	4	2	AT2G46740	1	3	AT2G18550	4	4	AT1G75520	4	5	AT2G16270	6	6	AT2G23670	7	7	AT2G24060	1	8	AT2G11000	2	9	AT1G75950	6	10	AT3G03250	1	11
			ATCG00160	1	1	AT4G21340	5	2	AT2G46840	6	3	AT2G18660	1	4	AT1G75590	6	5	AT2G16460	2	6	AT2G23700	6	7	AT2G24100	4	8	AT2G11910	11	9	AT1G76050	1	10	AT3G03490	2	11
			ATCG00170	1	1	AT4G22050	2	2	AT2G46850	4	3	AT2G18760	2	4	AT1G75750	5	5	AT2G16750	4	6	AT2G23900	4	7	AT2G24120	1	8	AT2G12550	2	9	AT1G76150	1	10	AT3G03570	2	11
			ATCG00180	1	1	AT4G22100	5	2	AT2G47120	6	3	AT2G18880	5	4	AT1G75890	6	5	AT2G16890	6	6	AT2G23980	4	7	AT2G24330	2	8	AT2G13610	4	9	AT1G76185	6	10	AT3G03740	4	11
			ATCG00220	4	1	AT4G22510	13	2	AT2G47150	4	3	AT2G18950	1	4	AT1G76020	2	5	AT2G16900	4	6	AT2G24090	1	7	AT2G24420	4	8	AT2G14080	9	9	AT1G76540	2	10	AT3G03980	1	11
			ATCG00350	1	1	AT4G22600	6	2	AT2G47310	2	3	AT2G18980	5	4	AT1G76070	6	5	AT2G17180	4	6	AT2G24260	4	7	AT2G24550	6	8	AT2G14110	2	9	AT1G76670	2	10	AT3G04090	3	11
			ATCG00360	1	1	AT4G22940	4	2	AT2G47860	4	3	AT2G19200	11	4	AT1G76090	1	5	AT2G17220	6	6	AT2G24320	4	7	AT2G24820	1	8	AT2G14835	2	9	AT1G76760	1	10	AT3G04470	2	11
			ATCG00420	1	1	AT4G23280	7	2	AT2G47880	6	3	AT2G19320	11	4	AT1G76170	1	5	AT2G17240	4	6	AT2G24530	4	7	AT2G24850	2	8	AT2G15000	7	9	AT1G76850	2	10	AT3G04680	1	11
			ATCG00430	1	1	AT4G23510	8	2	AT2G47950	11	3	AT2G19610	3	4	AT1G76240	6	5	AT2G17620	2	6	AT2G25070	2	7	AT2G24860	3	8	AT2G15530	4	9	AT1G76940	2	10	AT3G04840	2	11
			ATCG00440	1	1	AT4G23580	8	2	AT3G01080	4	3	AT2G19650	11	4	AT1G76410	4	5	AT2G17660	6	6	AT2G25250	9	7	AT2G24960	6	8	AT2G16070	4	9	AT1G77000	2	10	AT3G05010	2	11
			ATCG00510	6	1	AT4G24410	13	2	AT3G01220	4	3	AT2G19660	9	4	AT1G76450	2	5	AT2G17720	3	6	AT2G25355	1	7	AT2G25100	1	8	AT2G16430	4	9	AT1G77120	1	10	AT3G05030	2	11
			ATCG00520	1	1	AT4G24980	6	2	AT3G01730	11	3	AT2G19980	6	4	AT1G76590	4	5	AT2G17730	2	6	AT2G25420	4	7	AT2G25190	4	8	AT2G16600	1	9	AT1G77180	2	10	AT3G05280	2	11
			ATCG00530	1	1	AT4G25250	7	2	AT3G01960	9	3	AT2G19990	4	4	AT1G76620	6	5	AT2G17760	4	6	AT2G25530	1	7	AT2G25200	4	8	AT2G16800	1	9	AT1G77220	2	10	AT3G05350	1	11
			ATCG00560	1	1	AT4G25330	4	2	AT3G02270	1	3	AT2G20100	5	4	AT1G76650	4	5	AT2G17900	2	6	AT2G25620	3	7	AT2G25450	6	8	AT2G16940	2	9	AT1G77260	4	10	AT3G05420	3	11
			ATCG00570	1	1	AT4G25410	6	2	AT3G02500	7	3	AT2G20620	11	4	AT1G76660	4	5	AT2G18260	3	6	AT2G25660	1	7	AT2G25790	4	8	AT2G17030	7	9	AT1G77310	4	10	AT3G05520	2	11
			ATCG00580	1	1	AT4G25430	7	2	AT3G03290	5	3	AT2G21110	6	4	AT1G76740	8	5	AT2G18340	1	6	AT2G25690	6	7	AT2G25830	1	8	AT2G17033	4	9	AT1G77590	2	10	AT3G05530	1	11
			ATCG00590	13	1	AT4G25820	6	2	AT3G03400	2	3	AT2G21200	7	4	AT1G76890	4	5	AT2G18410	4	6	AT2G25740	1	7	AT2G25850	2	8	AT2G17230	4	9	AT1G77750	1	10	AT3G05590	2	11
			ATCG00600	1	1	AT4G26020	5	2	AT3G03410	2	3	AT2G21480	4	4	AT1G76990	4	5	AT2G18650	4	6	AT2G25800	3	7	AT2G25940	1	8	AT2G17265	1	9	AT1G77760	2	10	AT3G05880	1	11
			ATCG00640	1	1	AT4G26170	4	2	AT3G03830	7	3	AT2G21490	8	4	AT1G77080	6	5	AT2G18720	1	6	AT2G25930	4	7	AT2G26040	4	8	AT2G17380	2	9	AT1G78420	2	10	AT3G05940	2	11
			ATCG00650	1	1	AT4G26380	11	2	AT3G04170	7	3	AT2G21560	8	4	AT1G77240	1	5	AT2G18740	2	6	AT2G26200	2	7	AT2G26140	1	8	AT2G17480	6	9	AT1G78560	1	10	AT3G05970	2	11
			ATCG00660	1	1	AT4G28000	4	2	AT3G04280	1	3	AT2G21650	6	4	AT1G77330	6	5	AT2G18970	13	6	AT2G26280	2	7	AT2G26400	2	8	AT2G17670	4	9	AT1G78580	1	10	AT3G06100	4	11
			ATCG00680	1	1	AT4G28380	5	2	AT3G04570	6	3	AT2G21740	6	4	AT1G77380	4	5	AT2G19180	6	6	AT2G26360	2	7	AT2G26600	4	8	AT2G17710	6	9	AT1G78630	1	10	AT3G06400	2	11
			ATCG00690	4	1	AT4G28850	6	2	AT3G04660	11	3	AT2G21780	11	4	AT1G77630	1	5	AT2G19280	4	6	AT2G26440	6	7	AT2G26670	1	8	AT2G17972	3	9	AT1G78690	1	10	AT3G06450	2	11
			ATCG00700	1	1	AT4G29230	4	2	AT3G05310	2	3	AT2G22070	4	4	AT1G77920	6	5	AT2G19330	1	6	AT2G26450	6	7	AT2G26780	2	8	AT2G17980	2	9	AT1G78790	4	10	AT3G06460	2	11
			ATCG00710	1	1	AT4G29610	1	2	AT3G05390	4	3	AT2G22190	4	4	AT1G77950	4	5	AT2G19350	2	6	AT2G26470	1	7	AT2G26980	4	8	AT2G18240	2	9	AT1G78895	4	10	AT3G06470	2	11
			ATCG00740	1	1	AT4G29630	1	2	AT3G05650	8	3	AT2G22200	5	4	AT1G77980	4	5	AT2G19400	4	6	AT2G26570	6	7	AT2G27090	6	8	AT2G18290	2	9	AT1G78900	1	10	AT3G06483	2	11
			ATCG00750	1	1	AT4G30040	4	2	AT3G05780	1	3	AT2G22290	2	4	AT1G78020	6	5	AT2G19580	4	6	AT2G26640	4	7	AT2G27150	2	8	AT2G18330	1	9	AT1G79190	2	10	AT3G06570	7	11
			ATCG00810	1	1	AT4G30540	1	2	AT3G05790	1	3	AT2G22510	11	4	AT1G78090	4	5	AT2G20000	2	6	AT2G26660	2	7	AT2G27330	1	8	AT2G18400	1	9	AT1G79220	4	10	AT3G06770	4	11
			ATCG00820	1	1	AT4G31070	4	2	AT3G06020	7	3	AT2G22590	6	4	AT1G78110	6	5	AT2G20110	2	6	AT2G26730	4	7	AT2G27380	11	8	AT2G18500	4	9	AT1G79280	2	10	AT3G06860	1	11
			ATCG01010	1	1	AT4G31320	4	2	AT3G06630	4	3	AT2G22630	4	4	AT1G78120	2	5	AT2G20210	2	6	AT2G26760	2	7	AT2G27820	1	8	AT2G18710	1	9	AT1G79390	4	10	AT3G06890	6	11
			ATCG01020	8	1	AT4G31615	6	2	AT3G06990	11	3	AT2G22880	6	4	AT1G78290	4	5	AT2G20230	4	6	AT2G26870	1	7	AT2G28070	4	8	AT2G19170	1	9	AT1G79470	1	10	AT3G07470	6	11
			ATCG01040	1	1	AT4G31630	7	2	AT3G07000	11	3	AT2G22970	6	4	AT1G78320	6	5	AT2G20240	5	6	AT2G27030	2	7	AT2G28130	4	8	AT2G19450	2	9	AT1G79540	4	10	AT3G07565	3	11
			ATCG01070	1	1	AT4G31940	7	2	AT3G07040	6	3	AT2G23040	13	4	AT1G78410	8	5	AT2G20290	4	6	AT2G27080	4	7	AT2G28360	2	8	AT2G19470	3	9	AT1G79640	2	10	AT3G07680	2	11
			ATCG01080	1	1	AT4G31950	7	2	AT3G07060	1	3	AT2G23160	11	4	AT1G78450	1	5	AT2G20300	4	6	AT2G27110	6	7	AT2G28370	4	8	AT2G19540	2	9	AT1G79660	6	10	AT3G07720	2	11
			ATCG01090	1	1	AT4G31960	13	2	AT3G07840	6	3	AT2G23360	4	4	AT1G78950	4	5	AT2G20310	2	6	AT2G27130	5	7	AT2G28440	9	8	AT2G19640	2	9	AT1G79710	1	10	AT3G07760	2	11
			ATCG01110	1	1	AT4G32780	4	2	AT3G08000	1	3	AT2G23430	11	4	AT1G79070	4	5	AT2G20480	6	6	AT2G27480	2	7	AT2G28510	4	8	AT2G19670	2	9	AT1G79720	4	10	AT3G07880	2	11
			ATCG01120	1	1	AT4G33020	4	2	AT3G08490	4	3	AT2G23530	2	4	AT1G79420	5	5	AT2G20550	4	6	AT2G27840	4	7	AT2G28600	2	8	AT2G19710	2	9	AT1G79810	2	10	AT3G07910	3	11
			ATMG00010	13	1	AT4G33290	11	2	AT3G08500	4	3	AT2G23550	4	4	AT1G79460	4	5	AT2G20650	2	6	AT2G27900	2	7	AT2G29180	11	8	AT2G19760	2	9	AT1G79870	1	10	AT3G07940	2	11
			ATMG00050	13	1	AT4G33600	4	2	AT3G08700	4	3	AT2G23760	5	4	AT1G79620	4	5	AT2G20690	1	6	AT2G27980	4	7	AT2G29370	4	8	AT2G19800	1	9	AT1G79960	6	10	AT3G08580	2	11
			ATMG00070	1	1	AT4G33710	4	2	AT3G08750	11	3	AT2G23945	6	4	AT1G79670	6	5	AT2G20720	6	6	AT2G28380	4	7	AT2G29540	2	8	AT2G19940	1	9	AT1G79970	6	10	AT3G08610	6	11
			ATMG00110	6	1	AT4G33870	4	2	AT3G08880	5	3	AT2G24010	4	4	AT1G79760	6	5	AT2G20740	3	6	AT2G28450	1	7	AT2G29650	2	8	AT2G20050	2	9	AT1G80070	2	10	AT3G08690	4	11
			ATMG00130	13	1	AT4G33900	8	2	AT3G09020	2	3	AT2G24300	4	4	AT1G79770	4	5	AT2G20770	1	6	AT2G28590	4	7	AT2G29780	7	8	AT2G20190	2	9	AT1G80170	4	10	AT3G08850	1	11
			ATMG00580	1	1	AT4G34510	4	2	AT3G09060	4	3	AT2G24570	4	4	AT1G79840	4	5	AT2G20960	8	6	AT2G28740	2	7	AT2G29890	2	8	AT2G20270	2	9	AT1G80270	4	10	AT3G08930	2	11
			ATMG00630	13	1	AT4G34520	4	2	AT3G09070	6	3	AT2G24610	5	4	AT1G79860	4	5	AT2G20980	2	6	AT2G28760	1	7	AT2G29960	1	8	AT2G20400	4	9	AT1G80360	1	10	AT3G08980	1	11
			ATMG00670	11	1	AT4G34580	6	2	AT3G09080	1	3	AT2G24800	5	4	AT1G80030	1	5	AT2G21040	4	6	AT2G28890	4	7	AT2G30100	1	8	AT2G20570	3	9	AT1G80400	4	10	AT3G09085	1	11
			ATMG00680	13	1	AT4G34690	12	2	AT3G09140	6	3	AT2G24840	6	4	AT1G80130	4	5	AT2G21045	1	6	AT2G29260	3	7	AT2G30160	2	8	AT2G20585	6	9	AT1G80530	4	10	AT3G09300	2	11
			ATMG00690	11	1	AT4G34880	1	2	AT3G09160	6	3	AT2G25150	5	4	AT1G80240	6	5	AT2G21070	1	6	AT2G29360	4	7	AT2G30360	5	8	AT2G20710	6	9	AT1G80750	2	10	AT3G09440	2	11
			ATMG00710	2	1	AT4G35900	7	2	AT3G09240	4	3	AT2G25565	11	4	AT1G80290	2	5	AT2G21100	6	6	AT2G29550	4	7	AT2G30490	4	8	AT2G21060	2	9	AT1G80780	2	10	AT3G09570	2	11
			ATMG00720	13	1	AT4G37160	5	2	AT3G09380	2	3	AT2G25630	5	4	AT1G80450	6	5	AT2G21340	1	6	AT2G29670	1	7	AT2G30590	4	8	AT2G21120	3	9	AT1G80790	4	10	AT3G09630	1	11
			ATMG01020	11	1	AT4G37230	1	2	AT3G09640	2	3	AT2G25980	6	4	AT1G80660	4	5	AT2G21630	2	6	AT2G30070	4	7	AT2G30600	2	8	AT2G21130	1	9	AT1G80920	1	10	AT3G09820	1	11
			ATMG01100	13	1	AT4G37730	7	2	AT3G09870	6	3	AT2G26290	4	4	AT1G80810	2	5	AT2G21990	4	6	AT2G30080	4	7	AT2G30900	6	8	AT2G21270	2	9	AT1G80930	2	10	AT3G09840	2	11
			ATMG01130	8	1	AT4G37850	4	2	AT3G10310	4	3	AT2G26300	2	4	AT1G80840	6	5	AT2G22080	13	6	AT2G30140	5	7	AT2G30960	11	8	AT2G21290	6	9	AT2G01170	1	10	AT3G10350	1	11
			ATMG01200	12	1	AT4G39500	6	2	AT3G10590	4	3	AT2G26390	1	4	AT1G80870	4	5	AT2G22270	4	6	AT2G30170	2	7	AT2G30970	2	8	AT2G21470	2	9	AT2G01180	4	10	AT3G10410	2	11
			ATMG01220	10	1	AT5G01070	4	2	AT3G10880	6	3	AT2G26410	4	4	AT1G80880	5	5	AT2G22330	4	6	AT2G30280	4	7	AT2G31170	1	8	AT2G21510	2	9	AT2G01410	1	10	AT3G10420	1	11
			ATMG01260	13	1	AT5G01660	1	2	AT3G10910	4	3	AT2G26520	7	4	AT1G80960	6	5	AT2G22540	4	6	AT2G30320	1	7	AT2G31240	1	8	AT2G21540	6	9	AT2G01470	1	10	AT3G10770	3	11
			ATMG01350	13	1	AT5G01680	6	2	AT3G11180	4	3	AT2G26560	6	4	AT2G01400	11	5	AT2G22650	1	6	AT2G30460	3	7	AT2G31260	2	8	AT2G21620	1	9	AT2G01620	4	10	AT3G10800	4	11
			ATMG01370	13	1	AT5G01840	4	2	AT3G11640	11	3	AT2G26700	4	4	AT2G01430	4	5	AT2G22860	9	6	AT2G30470	3	7	AT2G31305	6	8	AT2G21790	1	9	AT2G01640	5	10	AT3G10860	3	11
			ATMG01400	13	1	AT5G01860	6	2	AT3G12000	6	3	AT2G27120	1	4	AT2G01680	6	5	AT2G22890	1	6	AT2G30530	4	7	AT2G31450	1	8	AT2G21930	11	9	AT2G02090	2	10	AT3G10920	1	11
			ATMG01410	6	1	AT5G02210	6	2	AT3G12460	4	3	AT2G27170	1	4	AT2G01750	3	5	AT2G22910	1	6	AT2G30740	4	7	AT2G31530	1	8	AT2G22090	4	9	AT2G02400	4	10	AT3G11200	4	11
						AT5G02350	11	2	AT3G12660	4	3	AT2G27230	4	4	AT2G01770	1	5	AT2G22950	4	6	AT2G31270	3	7	AT2G31660	2	8	AT2G22230	1	9	AT2G02560	2	10	AT3G11330	1	11
						AT5G02670	9	2	AT3G12820	4	3	AT2G27250	11	4	AT2G01860	3	5	AT2G23170	5	6	AT2G31320	1	7	AT2G31730	5	8	AT2G22250	1	9	AT2G02590	1	10	AT3G11410	4	11
						AT5G02680	1	2	AT3G12830	4	3	AT2G27470	2	4	AT2G01920	4	5	AT2G23270	9	6	AT2G31340	4	7	AT2G31740	2	8	AT2G22260	1	9	AT2G02760	2	10	AT3G11520	2	11
						AT5G02730	4	2	AT3G12890	3	3	AT2G27520	11	4	AT2G01950	4	5	AT2G23540	4	6	AT2G31370	4	7	AT2G32100	6	8	AT2G22400	1	9	AT2G02810	2	10	AT3G11800	3	11
						AT5G03060	11	2	AT3G12955	5	3	AT2G27610	4	4	AT2G01960	9	5	AT2G23680	4	6	AT2G31380	4	7	AT2G32150	4	8	AT2G22425	4	9	AT2G02870	4	10	AT3G11830	1	11
						AT5G03090	13	2	AT3G12960	6	3	AT2G27630	4	4	AT2G02130	6	5	AT2G23840	1	6	AT2G31410	4	7	AT2G32260	2	8	AT2G22430	4	9	AT2G03090	5	10	AT3G11900	2	11
						AT5G03590	4	2	AT3G13020	4	3	AT2G27740	4	4	AT2G02170	4	5	AT2G23890	1	6	AT2G31500	4	7	AT2G32380	2	8	AT2G22490	4	9	AT2G03120	2	10	AT3G12050	1	11
						AT5G03790	4	2	AT3G13130	7	3	AT2G27775	9	4	AT2G02220	4	5	AT2G24190	6	6	AT2G31750	6	7	AT2G32500	4	8	AT2G22830	1	9	AT2G03310	11	10	AT3G12120	2	11
						AT5G03980	6	2	AT3G13140	9	3	AT2G27920	1	4	AT2G02730	4	5	AT2G24210	6	6	AT2G31830	2	7	AT2G32580	5	8	AT2G22900	4	9	AT2G03430	1	10	AT3G12130	2	11
						AT5G04640	6	2	AT3G13175	7	3	AT2G28250	4	4	AT2G02750	4	5	AT2G24220	5	6	AT2G31970	1	7	AT2G32900	2	8	AT2G23690	6	9	AT2G03470	4	10	AT3G12150	1	11
						AT5G04730	7	2	AT3G13590	11	3	AT2G28355	11	4	AT2G02780	4	5	AT2G24280	2	6	AT2G32000	1	7	AT2G33255	1	8	AT2G23780	2	9	AT2G03690	1	10	AT3G12290	1	11
						AT5G05030	6	2	AT3G13660	6	3	AT2G28420	1	4	AT2G02980	4	5	AT2G24310	11	6	AT2G32080	2	7	AT2G33290	4	8	AT2G24020	1	9	AT2G03980	4	10	AT3G12490	4	11
						AT5G05280	4	2	AT3G13760	11	3	AT2G28690	4	4	AT2G03380	4	5	AT2G24440	2	6	AT2G32390	5	7	AT2G33390	9	8	AT2G24430	4	9	AT2G04240	2	10	AT3G12570	4	11
						AT5G05420	1	2	AT3G13770	4	3	AT2G28780	5	4	AT2G03460	9	5	AT2G24580	1	6	AT2G32640	1	7	AT2G33420	3	8	AT2G24540	4	9	AT2G04360	1	10	AT3G12600	3	11
						AT5G05430	11	2	AT3G13880	4	3	AT2G29040	4	4	AT2G03530	1	5	AT2G24630	4	6	AT2G32670	3	7	AT2G33450	1	8	AT2G24590	2	9	AT2G04400	1	10	AT3G12630	4	11
						AT5G05880	6	2	AT3G13890	4	3	AT2G29110	6	4	AT2G03550	6	5	AT2G24810	7	6	AT2G32765	2	7	AT2G33520	11	8	AT2G24790	3	9	AT2G04520	1	10	AT3G12670	2	11
						AT5G06080	4	2	AT3G13950	6	3	AT2G29190	2	4	AT2G03710	6	5	AT2G25270	4	6	AT2G32850	2	7	AT2G33630	1	8	AT2G24830	2	9	AT2G04630	1	10	AT3G12740	2	11
						AT5G06250	4	2	AT3G13960	4	3	AT2G29300	4	4	AT2G03750	6	5	AT2G25510	13	6	AT2G32950	2	7	AT2G33990	4	8	AT2G25010	6	9	AT2G04940	1	10	AT3G12860	2	11
						AT5G06400	4	2	AT3G14225	4	3	AT2G29320	4	4	AT2G03800	1	5	AT2G25625	6	6	AT2G33130	11	7	AT2G34040	2	8	AT2G25060	6	9	AT2G05260	4	10	AT3G12920	4	11
						AT5G06520	2	2	AT3G14780	4	3	AT2G29350	3	4	AT2G03850	9	5	AT2G25680	1	6	AT2G33250	7	7	AT2G34070	6	8	AT2G25140	1	9	AT2G05810	2	10	AT3G13060	6	11
						AT5G06900	5	2	AT3G14950	1	3	AT2G29440	6	4	AT2G03890	3	5	AT2G25710	1	6	AT2G33440	2	7	AT2G34460	1	8	AT2G25170	2	9	AT2G06520	4	10	AT3G13320	2	11
						AT5G07150	4	2	AT3G15050	4	3	AT2G29480	6	4	AT2G04032	4	5	AT2G25760	3	6	AT2G33480	5	7	AT2G34620	6	8	AT2G25180	3	9	AT2G07050	3	10	AT3G13420	4	11
						AT5G07540	11	2	AT3G15170	4	3	AT2G29660	4	4	AT2G04040	4	5	AT2G25810	5	6	AT2G33830	4	7	AT2G34630	1	8	AT2G25280	1	9	AT2G07180	4	10	AT3G13580	2	11
						AT5G07550	6	2	AT3G15250	9	3	AT2G29750	6	4	AT2G04220	4	5	AT2G25890	4	6	AT2G33845	1	7	AT2G34660	2	8	AT2G25540	4	9	AT2G13100	2	10	AT3G13670	3	11
						AT5G09490	2	2	AT3G15550	4	3	AT2G29790	12	4	AT2G04270	1	5	AT2G26000	2	6	AT2G34260	1	7	AT2G34710	4	8	AT2G25590	6	9	AT2G13370	2	10	AT3G13772	2	11
						AT5G10040	11	2	AT3G15870	1	3	AT2G29995	11	4	AT2G04790	3	5	AT2G26170	1	6	AT2G34357	2	7	AT2G34780	6	8	AT2G25720	4	9	AT2G13560	1	10	AT3G13860	1	11
						AT5G10120	4	2	AT3G15910	11	3	AT2G30120	4	4	AT2G04850	4	5	AT2G26490	4	6	AT2G34500	1	7	AT2G34860	3	8	AT2G25870	1	9	AT2G13840	1	10	AT3G13930	1	11
						AT5G10220	4	2	AT3G17360	2	3	AT2G30210	5	4	AT2G05320	2	5	AT2G26680	1	6	AT2G34640	4	7	AT2G34880	2	8	AT2G25880	2	9	AT2G14260	1	10	AT3G14010	2	11
						AT5G10680	6	2	AT3G17730	4	3	AT2G30290	2	4	AT2G05580	13	5	AT2G26770	4	6	AT2G34790	7	7	AT2G34900	2	8	AT2G25900	3	9	AT2G14680	4	10	AT3G14080	2	11
						AT5G10880	1	2	AT3G18400	4	3	AT2G30300	6	4	AT2G05760	4	5	AT2G26810	1	6	AT2G34930	6	7	AT2G34940	2	8	AT2G25910	1	9	AT2G14910	1	10	AT3G14190	8	11
						AT5G11220	6	2	AT3G18450	4	3	AT2G30340	4	4	AT2G05910	4	5	AT2G26850	4	6	AT2G35050	4	7	AT2G35020	2	8	AT2G25970	2	9	AT2G15270	3	10	AT3G14270	2	11
						AT5G11290	7	2	AT3G18670	7	3	AT2G30690	4	4	AT2G06000	4	5	AT2G26960	4	6	AT2G35160	4	7	AT2G35040	1	8	AT2G26060	1	9	AT2G15280	4	10	AT3G14360	4	11
						AT5G11400	4	2	AT3G18810	4	3	AT2G30770	6	4	AT2G06255	3	5	AT2G27180	7	6	AT2G35170	1	7	AT2G35210	2	8	AT2G26080	1	9	AT2G15570	1	10	AT3G14410	2	11
						AT5G11410	4	2	AT3G19184	3	3	AT2G30780	4	4	AT2G07170	3	5	AT2G27310	4	6	AT2G35330	2	7	AT2G35260	4	8	AT2G26110	6	9	AT2G15690	4	10	AT3G14600	2	11
						AT5G11570	4	2	AT3G19610	4	3	AT2G30840	6	4	AT2G07728	11	5	AT2G27320	6	6	AT2G35410	3	7	AT2G35370	1	8	AT2G26180	4	9	AT2G16400	5	10	AT3G14790	2	11
						AT5G12340	6	2	AT3G19890	11	3	AT2G30930	11	4	AT2G10970	11	5	AT2G27450	1	6	AT2G35430	2	7	AT2G35550	4	8	AT2G26190	6	9	AT2G16510	2	10	AT3G14840	6	11
						AT5G12450	11	2	AT3G20110	5	3	AT2G30940	4	4	AT2G11520	4	5	AT2G27500	4	6	AT2G35600	4	7	AT2G35610	2	8	AT2G26350	2	9	AT2G16710	1	10	AT3G14960	4	11
						AT5G12460	4	2	AT3G20260	6	3	AT2G30990	6	4	AT2G13680	6	5	AT2G27760	1	6	AT2G35930	4	7	AT2G35720	1	8	AT2G26510	4	9	AT2G16740	4	10	AT3G15210	4	11
						AT5G12990	11	2	AT3G20700	11	3	AT2G31210	4	4	AT2G13820	4	5	AT2G27830	5	6	AT2G36010	2	7	AT2G35760	5	8	AT2G26990	2	9	AT2G17280	2	10	AT3G15220	2	11
						AT5G13620	6	2	AT3G20860	2	3	AT2G31230	4	4	AT2G14560	4	5	AT2G27950	4	6	AT2G36320	4	7	AT2G35800	2	8	AT2G27100	2	9	AT2G17370	2	10	AT3G15260	4	11
						AT5G14330	11	2	AT3G21080	4	3	AT2G31480	9	4	AT2G14690	1	5	AT2G28110	3	6	AT2G36400	4	7	AT2G36070	1	8	AT2G27350	2	9	AT2G17390	1	10	AT3G15590	4	11
						AT5G14340	4	2	AT3G21380	6	3	AT2G31680	2	4	AT2G15050	6	5	AT2G28200	6	6	AT2G36485	2	7	AT2G36230	1	8	AT2G27460	2	9	AT2G17410	2	10	AT3G15640	2	11
						AT5G14900	2	2	AT3G21950	6	3	AT2G31725	2	4	AT2G15310	3	5	AT2G28310	4	6	AT2G36680	2	7	AT2G36240	4	8	AT2G27580	4	9	AT2G17450	6	10	AT3G15710	2	11
						AT5G14990	4	2	AT3G21960	7	3	AT2G31900	4	4	AT2G15490	6	5	AT2G28410	7	6	AT2G36910	4	7	AT2G36720	3	8	AT2G27680	1	9	AT2G17500	4	10	AT3G15880	4	11
						AT5G15725	11	2	AT3G22040	7	3	AT2G31910	4	4	AT2G15580	2	5	AT2G28550	6	6	AT2G37130	4	7	AT2G36990	1	8	AT2G27710	2	9	AT2G17510	1	10	AT3G15900	6	11
						AT5G15900	5	2	AT3G22500	4	3	AT2G31945	6	4	AT2G15620	1	5	AT2G28570	11	6	AT2G37150	4	7	AT2G37450	6	8	AT2G27730	4	9	AT2G17520	2	10	AT3G15970	2	11
						AT5G16920	6	2	AT3G22790	5	3	AT2G31990	4	4	AT2G15680	2	5	AT2G28620	2	6	AT2G37460	6	7	AT2G37540	4	8	AT2G27810	2	9	AT2G17630	1	10	AT3G15980	2	11
						AT5G17150	11	2	AT3G22800	5	3	AT2G32030	1	4	AT2G15880	5	5	AT2G28880	1	6	AT2G37520	4	7	AT2G37630	4	8	AT2G27970	2	9	AT2G17800	4	10	AT3G16150	1	11
						AT5G17680	8	2	AT3G22830	4	3	AT2G32050	2	4	AT2G16250	4	5	AT2G28930	4	6	AT2G37550	2	7	AT2G37790	2	8	AT2G28060	2	9	AT2G17930	2	10	AT3G16240	4	11
						AT5G17970	9	2	AT3G22930	2	3	AT2G32160	2	4	AT2G16360	2	5	AT2G28940	4	6	AT2G37600	2	7	AT2G37840	2	8	AT2G28240	11	9	AT2G18030	1	10	AT3G16640	2	11
						AT5G18160	11	2	AT3G23010	6	3	AT2G32470	9	4	AT2G16365	6	5	AT2G29340	4	6	AT2G37650	6	7	AT2G38000	1	8	AT2G28390	2	9	AT2G18170	3	10	AT3G16650	1	11
						AT5G18560	4	2	AT3G23090	5	3	AT2G32630	5	4	AT2G16450	9	5	AT2G29410	1	6	AT2G37670	4	7	AT2G38050	1	8	AT2G28540	2	9	AT2G18280	4	10	AT3G16780	2	11
						AT5G19490	2	2	AT3G23130	4	3	AT2G32660	6	4	AT2G16485	2	5	AT2G29450	6	6	AT2G37770	2	7	AT2G38130	1	8	AT2G28650	6	9	AT2G18510	2	10	AT3G17090	4	11
						AT5G19640	4	2	AT3G23290	4	3	AT2G32690	11	4	AT2G16580	6	5	AT2G29460	6	6	AT2G38010	1	7	AT2G38270	1	8	AT2G28680	5	9	AT2G18600	2	10	AT3G17240	1	11
						AT5G20340	4	2	AT3G23800	1	3	AT2G32780	2	4	AT2G16595	2	5	AT2G29500	6	6	AT2G38110	4	7	AT2G38480	6	8	AT2G28710	6	9	AT2G18690	6	10	AT3G17390	2	11
						AT5G22870	6	2	AT3G24450	6	3	AT2G33160	6	4	AT2G16730	6	5	AT2G29590	2	6	AT2G38370	6	7	AT2G38540	6	8	AT2G28790	5	9	AT2G18700	4	10	AT3G17780	4	11
						AT5G22890	4	2	AT3G24890	3	3	AT2G33560	2	4	AT2G16790	1	5	AT2G29940	4	6	AT2G38560	2	7	AT2G38660	1	8	AT2G28800	1	9	AT2G18790	1	10	AT3G17820	1	11
						AT5G22960	2	2	AT3G25020	8	3	AT2G33590	4	4	AT2G16920	2	5	AT2G30150	5	6	AT2G38780	2	7	AT2G38730	1	8	AT2G28810	4	9	AT2G18900	1	10	AT3G17940	1	11
						AT5G23650	4	2	AT3G25440	4	3	AT2G33640	2	4	AT2G17110	5	5	AT2G30250	4	6	AT2G38840	2	7	AT2G38760	4	8	AT2G28950	6	9	AT2G18915	1	10	AT3G18190	1	11
						AT5G23780	6	2	AT3G25570	2	3	AT2G33680	4	4	AT2G17260	6	5	AT2G30500	5	6	AT2G38905	1	7	AT2G38810	2	8	AT2G29400	2	9	AT2G18960	4	10	AT3G18210	1	11
						AT5G23840	11	2	AT3G25710	5	3	AT2G33690	6	4	AT2G17300	7	5	AT2G30630	1	6	AT2G39040	5	7	AT2G39080	1	8	AT2G29510	5	9	AT2G19080	1	10	AT3G18350	4	11
						AT5G23960	6	2	AT3G25780	1	3	AT2G33710	4	4	AT2G17550	6	5	AT2G30695	1	6	AT2G39130	4	7	AT2G39170	5	8	AT2G29530	2	9	AT2G19340	2	10	AT3G19260	2	11
						AT5G24250	13	2	AT3G25790	3	3	AT2G33720	7	4	AT2G17570	1	5	AT2G30790	1	6	AT2G39240	2	7	AT2G39220	4	8	AT2G29570	1	9	AT2G19430	1	10	AT3G19340	1	11
						AT5G24480	12	2	AT3G25855	6	3	AT2G33790	5	4	AT2G17820	1	5	AT2G30920	1	6	AT2G39470	1	7	AT2G39400	4	8	AT2G29600	7	9	AT2G19480	2	10	AT3G19420	2	11
						AT5G24550	6	2	AT3G25905	7	3	AT2G33860	4	4	AT2G17880	1	5	AT2G30980	4	6	AT2G39480	3	7	AT2G39420	4	8	AT2G29680	1	9	AT2G19560	2	10	AT3G19460	4	11
						AT5G25180	6	2	AT3G25930	6	3	AT2G33870	2	4	AT2G17890	4	5	AT2G31010	4	6	AT2G39700	5	7	AT2G39630	1	8	AT2G29690	1	9	AT2G19600	1	10	AT3G19740	4	11
						AT5G25640	2	2	AT3G25970	4	3	AT2G34080	6	4	AT2G18090	2	5	AT2G31130	7	6	AT2G39705	6	7	AT2G39810	2	8	AT2G29970	4	9	AT2G19620	2	10	AT3G19760	2	11
						AT5G25750	13	2	AT3G26125	4	3	AT2G34330	11	4	AT2G18300	4	5	AT2G31820	6	6	AT2G39795	2	7	AT2G39820	1	8	AT2G29990	2	9	AT2G19720	2	10	AT3G20050	1	11
						AT5G25910	6	2	AT3G26320	6	3	AT2G34740	4	4	AT2G18350	4	5	AT2G31870	2	6	AT2G39970	2	7	AT2G40100	3	8	AT2G30010	6	9	AT2G19730	2	10	AT3G20060	2	11
						AT5G25920	12	2	AT3G26330	6	3	AT2G34820	5	4	AT2G18360	4	5	AT2G31880	4	6	AT2G39980	6	7	AT2G40490	1	8	AT2G30060	2	9	AT2G19740	2	10	AT3G20920	2	11
						AT5G25990	4	2	AT3G26460	8	3	AT2G35030	4	4	AT2G18370	6	5	AT2G32010	4	6	AT2G40020	7	7	AT2G40570	2	8	AT2G30390	1	9	AT2G19790	2	10	AT3G21580	1	11
						AT5G26100	11	2	AT3G26540	4	3	AT2G35290	6	4	AT2G18420	5	5	AT2G32290	3	6	AT2G40030	1	7	AT2G40580	6	8	AT2G30710	2	9	AT2G19810	3	10	AT3G22290	2	11
						AT5G26190	11	2	AT3G27070	3	3	AT2G35585	4	4	AT2G18450	1	5	AT2G32410	2	6	AT2G40070	4	7	AT2G40620	4	8	AT2G30800	2	9	AT2G19830	2	10	AT3G22370	1	11
						AT5G26840	13	2	AT3G27150	4	3	AT2G35700	4	4	AT2G18520	4	5	AT2G32430	6	6	AT2G40110	2	7	AT2G40630	6	8	AT2G31110	6	9	AT2G19900	1	10	AT3G22590	2	11
						AT5G26970	13	2	AT3G27400	6	3	AT2G35730	6	4	AT2G18750	4	5	AT2G32450	1	6	AT2G40140	3	7	AT2G40800	3	8	AT2G31190	2	9	AT2G20060	1	10	AT3G22600	4	11
						AT5G27050	6	2	AT3G27785	2	3	AT2G35860	1	4	AT2G18910	6	5	AT2G32460	4	6	AT2G40180	3	7	AT2G41120	1	8	AT2G31200	4	9	AT2G20360	1	10	AT3G22760	2	11
						AT5G27340	13	2	AT3G27980	5	3	AT2G35980	4	4	AT2G19000	6	5	AT2G32600	2	6	AT2G40250	4	7	AT2G41140	4	8	AT2G31400	2	9	AT2G20390	3	10	AT3G22845	2	11
						AT5G27810	6	2	AT3G28310	11	3	AT2G36350	5	4	AT2G19010	6	5	AT2G32710	4	6	AT2G40300	2	7	AT2G41200	6	8	AT2G31570	1	9	AT2G20410	1	10	AT3G22850	4	11
						AT5G28420	6	2	AT3G28320	6	3	AT2G36370	2	4	AT2G19190	6	5	AT2G32720	2	6	AT2G40330	4	7	AT2G41230	11	8	AT2G31670	1	9	AT2G20580	2	10	AT3G23080	2	11
						AT5G28510	5	2	AT3G28360	4	3	AT2G36410	4	4	AT2G19310	4	5	AT2G33100	4	6	AT2G40400	3	7	AT2G41370	1	8	AT2G31840	4	9	AT2G20700	4	10	AT3G23210	3	11
						AT5G28520	6	2	AT3G28510	4	3	AT2G36550	2	4	AT2G19380	4	5	AT2G33170	4	6	AT2G40480	6	7	AT2G41430	4	8	AT2G31890	2	9	AT2G20725	1	10	AT3G23540	1	11
						AT5G28550	6	2	AT3G28560	6	3	AT2G36640	1	4	AT2G19390	4	5	AT2G33180	2	6	AT2G40600	1	7	AT2G41460	1	8	AT2G31960	6	9	AT2G20780	4	10	AT3G23550	4	11
						AT5G28810	9	2	AT3G28580	4	3	AT2G36650	7	4	AT2G19460	5	5	AT2G33240	4	6	AT2G40650	2	7	AT2G41540	1	8	AT2G31980	4	9	AT2G20790	2	10	AT3G23570	2	11
						AT5G34870	11	2	AT3G28600	4	3	AT2G36690	5	4	AT2G19700	12	5	AT2G33260	1	6	AT2G40660	2	7	AT2G41740	2	8	AT2G32040	1	9	AT2G20810	6	10	AT3G23580	1	11
						AT5G35190	11	2	AT3G28610	4	3	AT2G36980	6	4	AT2G19770	2	5	AT2G33330	5	6	AT2G40690	1	7	AT2G41990	4	8	AT2G32060	2	9	AT2G20820	4	10	AT3G23600	2	11
						AT5G35900	4	2	AT3G29110	7	3	AT2G37000	4	4	AT2G19780	4	5	AT2G33350	2	6	AT2G40730	2	7	AT2G42070	1	8	AT2G32090	1	9	AT2G20860	1	10	AT3G23920	3	11
						AT5G35960	4	2	AT3G29300	11	3	AT2G37010	2	4	AT2G20020	4	5	AT2G33380	2	6	AT2G40790	2	7	AT2G42220	1	8	AT2G32910	4	9	AT2G20880	4	10	AT3G23940	1	11
						AT5G36150	5	2	AT3G29370	9	3	AT2G37030	6	4	AT2G20070	11	5	AT2G33500	4	6	AT2G40900	6	7	AT2G42270	2	8	AT2G33430	6	9	AT2G20890	1	10	AT3G24030	1	11
						AT5G36190	11	2	AT3G29380	1	3	AT2G37380	4	4	AT2G20180	4	5	AT2G33530	5	6	AT2G41000	1	7	AT2G42520	2	8	AT2G33580	4	9	AT2G20900	2	10	AT3G24160	4	11
						AT5G37140	4	2	AT3G29630	6	3	AT2G37430	6	4	AT2G20430	4	5	AT2G33600	4	6	AT2G41010	7	7	AT2G42670	4	8	AT2G33700	4	9	AT2G20920	1	10	AT3G24170	1	11
						AT5G37160	4	2	AT3G29970	3	3	AT2G37480	7	4	AT2G20500	11	5	AT2G33760	4	6	AT2G41770	1	7	AT2G42810	2	8	AT2G34060	5	9	AT2G20930	2	10	AT3G24500	2	11
						AT5G37280	2	2	AT3G32040	1	3	AT2G37580	6	4	AT2G20510	2	5	AT2G33880	5	6	AT2G42110	6	7	AT2G42850	4	8	AT2G34160	3	9	AT2G21140	6	10	AT3G24830	2	11
						AT5G38080	11	2	AT3G42800	7	3	AT2G37610	11	4	AT2G20540	6	5	AT2G34100	11	6	AT2G42200	4	7	AT2G43030	1	8	AT2G34190	4	9	AT2G21185	11	10	AT3G25120	4	11
						AT5G38180	6	2	AT3G44230	11	3	AT2G37700	3	4	AT2G20595	11	5	AT2G34200	4	6	AT2G42240	2	7	AT2G43160	2	8	AT2G34300	4	9	AT2G21195	6	10	AT3G25150	4	11
						AT5G38195	6	2	AT3G44350	4	3	AT2G37880	4	4	AT2G20630	4	5	AT2G34360	4	6	AT2G42300	4	7	AT2G43250	4	8	AT2G34340	4	9	AT2G21240	4	10	AT3G25950	4	11
						AT5G38260	6	2	AT3G44510	5	3	AT2G37900	4	4	AT2G20750	4	5	AT2G34370	4	6	AT2G42400	4	7	AT2G43330	1	8	AT2G34470	1	9	AT2G21390	2	10	AT3G26890	2	11
						AT5G38390	8	2	AT3G44540	4	3	AT2G37920	4	4	AT2G20800	2	5	AT2G34440	6	6	AT2G42450	2	7	AT2G43540	4	8	AT2G34585	6	9	AT2G21410	2	10	AT3G26950	4	11
						AT5G38770	7	2	AT3G44560	4	3	AT2G38090	3	4	AT2G20950	8	5	AT2G34570	2	6	AT2G42880	4	7	AT2G43630	6	8	AT2G34650	4	9	AT2G21580	2	10	AT3G27020	4	11
						AT5G39370	6	2	AT3G44800	5	3	AT2G38340	4	4	AT2G21050	2	5	AT2G34670	4	6	AT2G43050	6	7	AT2G43780	4	8	AT2G35110	2	9	AT2G21660	1	10	AT3G27350	6	11
						AT5G39390	6	2	AT3G44960	8	3	AT2G38420	4	4	AT2G21210	7	5	AT2G34680	1	6	AT2G43130	2	7	AT2G43790	3	8	AT2G35155	1	9	AT2G21860	2	10	AT3G27570	1	11
						AT5G39630	2	2	AT3G44970	6	3	AT2G38465	6	4	AT2G21230	4	5	AT2G34810	7	6	AT2G43230	4	7	AT2G43900	2	8	AT2G35230	6	9	AT2G21870	4	10	AT3G27930	3	11
						AT5G39820	4	2	AT3G45220	1	3	AT2G38570	1	4	AT2G21590	1	5	AT2G34980	2	6	AT2G43570	4	7	AT2G43950	4	8	AT2G35320	2	9	AT2G21960	1	10	AT3G28670	2	11
						AT5G40010	4	2	AT3G45420	6	3	AT2G38690	11	4	AT2G21610	4	5	AT2G34990	4	6	AT2G43610	5	7	AT2G44080	9	8	AT2G35450	1	9	AT2G22100	2	10	AT3G28700	1	11
						AT5G40070	11	2	AT3G45440	6	3	AT2G38830	2	4	AT2G21655	7	5	AT2G35000	4	6	AT2G43660	4	7	AT2G44150	2	8	AT2G35490	1	9	AT2G22170	4	10	AT3G29090	1	11
						AT5G40290	1	2	AT3G45490	6	3	AT2G38970	2	4	AT2G21830	8	5	AT2G35010	1	6	AT2G43760	1	7	AT2G44180	1	8	AT2G35500	3	9	AT2G22370	2	10	AT3G29180	2	11
						AT5G40320	11	2	AT3G45530	11	3	AT2G39060	6	4	AT2G22050	6	5	AT2G35340	2	6	AT2G43770	1	7	AT2G44490	6	8	AT2G35635	3	9	AT2G22450	1	10	AT3G30390	3	11
						AT5G40360	2	2	AT3G45610	4	3	AT2G39100	2	4	AT2G22060	11	5	AT2G35360	2	6	AT2G44020	2	7	AT2G44660	2	8	AT2G35690	2	9	AT2G22530	2	10	AT3G42790	4	11
						AT5G40990	4	2	AT3G45700	4	3	AT2G39110	4	4	AT2G22180	6	5	AT2G35540	4	6	AT2G44065	1	7	AT2G44830	4	8	AT2G35750	13	9	AT2G22660	1	10	AT3G43300	2	11
						AT5G41250	6	2	AT3G45820	13	3	AT2G39140	1	4	AT2G22340	11	5	AT2G35620	4	6	AT2G44190	4	7	AT2G45240	1	8	AT2G36100	6	9	AT2G22810	4	10	AT3G43800	6	11
						AT5G41280	7	2	AT3G45950	2	3	AT2G39320	3	4	AT2G22410	6	5	AT2G35670	2	6	AT2G44510	2	7	AT2G45310	1	8	AT2G36200	2	9	AT2G23070	2	10	AT3G44100	2	11
						AT5G41660	12	2	AT3G46020	2	3	AT2G39330	6	4	AT2G22420	4	5	AT2G35820	1	6	AT2G44670	5	7	AT2G45440	1	8	AT2G36250	1	9	AT2G23120	9	10	AT3G44110	2	11
						AT5G42590	6	2	AT3G46270	9	3	AT2G39410	2	4	AT2G22470	13	5	AT2G35910	4	6	AT2G44680	2	7	AT2G45580	6	8	AT2G36310	1	9	AT2G23290	2	10	AT3G44190	1	11
						AT5G42600	5	2	AT3G46370	6	3	AT2G39500	6	4	AT2G22600	5	5	AT2G35940	4	6	AT2G44770	3	7	AT2G45630	1	8	AT2G36460	2	9	AT2G23310	2	10	AT3G45040	2	11
						AT5G42955	8	2	AT3G46500	1	3	AT2G39690	6	4	AT2G22610	2	5	AT2G36000	4	6	AT2G44860	2	7	AT2G45790	1	8	AT2G36480	2	9	AT2G23340	4	10	AT3G46460	2	11
						AT5G43040	11	2	AT3G46720	6	3	AT2G39850	5	4	AT2G22620	4	5	AT2G36020	2	6	AT2G44980	2	7	AT2G45870	1	8	AT2G36570	4	9	AT2G23390	1	10	AT3G46970	1	11
						AT5G43120	4	2	AT3G46760	6	3	AT2G39920	4	4	AT2G22680	2	5	AT2G36050	6	6	AT2G45150	1	7	AT2G45960	4	8	AT2G36835	4	9	AT2G23460	2	10	AT3G46980	2	11
						AT5G43200	2	2	AT3G46770	6	3	AT2G40080	3	4	AT2G22770	4	5	AT2G36080	4	6	AT2G45160	4	7	AT2G45970	4	8	AT2G36850	4	9	AT2G23930	2	10	AT3G47060	1	11
						AT5G43410	4	2	AT3G46910	2	3	AT2G40120	2	4	AT2G22800	4	5	AT2G36090	4	6	AT2G45170	2	7	AT2G45980	4	8	AT2G37040	1	9	AT2G23940	2	10	AT3G47520	2	11
						AT5G43610	2	2	AT3G47110	7	3	AT2G40170	4	4	AT2G22840	4	5	AT2G36220	7	6	AT2G45400	4	7	AT2G46040	4	8	AT2G37070	6	9	AT2G24050	2	10	AT3G47730	2	11
						AT5G43640	2	2	AT3G47170	6	3	AT2G40435	4	4	AT2G22850	4	5	AT2G36590	4	6	AT2G45460	4	7	AT2G46090	1	8	AT2G37120	11	9	AT2G24170	2	10	AT3G47810	1	11
						AT5G43890	4	2	AT3G47180	3	3	AT2G40640	4	4	AT2G22980	6	5	AT2G36740	2	6	AT2G45490	2	7	AT2G46200	2	8	AT2G37500	1	9	AT2G24240	2	10	AT3G47833	6	11
						AT5G44140	2	2	AT3G47210	6	3	AT2G40860	2	4	AT2G22990	6	5	AT2G37050	4	6	AT2G45530	2	7	AT2G46225	2	8	AT2G37570	4	9	AT2G24250	7	10	AT3G48070	2	11
						AT5G44360	7	2	AT3G47480	5	3	AT2G40910	9	4	AT2G23030	4	5	AT2G37090	2	6	AT2G45590	4	7	AT2G46310	4	8	AT2G37760	2	9	AT2G24270	1	10	AT3G48140	3	11
						AT5G44570	13	2	AT3G47510	11	3	AT2G40970	3	4	AT2G23060	4	5	AT2G37210	5	6	AT2G45620	2	7	AT2G46520	2	8	AT2G37870	6	9	AT2G24490	2	10	AT3G48170	1	11
						AT5G45200	8	2	AT3G48550	4	3	AT2G41020	2	4	AT2G23180	6	5	AT2G37220	2	6	AT2G45670	2	7	AT2G46950	5	8	AT2G37975	4	9	AT2G24640	2	10	AT3G48440	4	11
						AT5G45220	9	2	AT3G48640	11	3	AT2G41090	2	4	AT2G23200	6	5	AT2G37310	4	6	AT2G45840	5	7	AT2G47180	2	8	AT2G37980	4	9	AT2G24765	2	10	AT3G48570	2	11
						AT5G45240	8	2	AT3G48830	1	3	AT2G41180	6	4	AT2G23260	6	5	AT2G37400	1	6	AT2G45880	4	7	AT2G47450	1	8	AT2G37990	2	9	AT2G25080	1	10	AT3G48990	1	11
						AT5G45530	6	2	AT3G48960	2	3	AT2G41280	12	4	AT2G23300	4	5	AT2G37510	4	6	AT2G46030	2	7	AT2G47680	2	8	AT2G38020	2	9	AT2G25210	2	10	AT3G49100	2	11
						AT5G45570	9	2	AT3G49070	5	3	AT2G41660	4	4	AT2G23410	1	5	AT2G37590	6	6	AT2G46080	4	7	AT2G47820	5	8	AT2G38060	2	9	AT2G25310	2	10	AT3G49660	1	11
						AT5G45640	4	2	AT3G49130	3	3	AT2G41860	4	4	AT2G23560	6	5	AT2G37640	5	6	AT2G46270	3	7	AT2G47830	1	8	AT2G38450	3	9	AT2G25430	4	10	AT3G49720	4	11
						AT5G45790	4	2	AT3G49230	13	3	AT2G42150	2	4	AT2G23610	6	5	AT2G37750	9	6	AT2G46340	2	7	AT2G47930	11	8	AT2G38500	6	9	AT2G25490	2	10	AT3G49910	2	11
						AT5G45970	4	2	AT3G49510	11	3	AT2G42250	6	4	AT2G23910	4	5	AT2G38040	1	6	AT2G46620	4	7	AT2G47990	1	8	AT2G38580	7	9	AT2G25520	2	10	AT3G50000	2	11
						AT5G46100	5	2	AT3G49520	11	3	AT2G42640	3	4	AT2G23950	4	5	AT2G38290	1	6	AT2G46735	9	7	AT3G01140	4	8	AT2G38670	2	9	AT2G25570	1	10	AT3G50050	3	11
						AT5G46300	11	2	AT3G49690	4	3	AT2G42960	4	4	AT2G23970	1	5	AT2G38410	2	6	AT2G46830	3	7	AT3G01170	4	8	AT2G38700	1	9	AT2G25640	2	10	AT3G50110	2	11
						AT5G46320	11	2	AT3G49740	4	3	AT2G42990	6	4	AT2G23990	6	5	AT2G38490	6	6	AT2G47050	8	7	AT3G01180	1	8	AT2G38720	4	9	AT2G25670	6	10	AT3G50340	1	11
						AT5G47150	4	2	AT3G49920	3	3	AT2G43020	1	4	AT2G24040	2	5	AT2G38530	6	6	AT2G47230	6	7	AT3G01390	3	8	AT2G38740	1	9	AT2G25920	4	10	AT3G50430	2	11
						AT5G47170	11	2	AT3G49950	4	3	AT2G43220	11	4	AT2G24180	6	5	AT2G38610	2	6	AT2G47440	3	7	AT3G01510	2	8	AT2G39000	1	9	AT2G25950	2	10	AT3G50685	2	11
						AT5G47340	2	2	AT3G50010	11	3	AT2G43290	2	4	AT2G24230	4	5	AT2G38770	2	6	AT2G47500	4	7	AT3G01640	1	8	AT2G39020	1	9	AT2G26210	1	10	AT3G50830	4	11
						AT5G48200	13	2	AT3G50140	6	3	AT2G43390	9	4	AT2G24290	5	5	AT2G38950	2	6	AT2G47590	1	7	AT3G01750	1	8	AT2G39290	1	9	AT2G26230	1	10	AT3G50910	4	11
						AT5G48210	9	2	AT3G50150	6	3	AT2G43480	4	4	AT2G24370	6	5	AT2G39010	4	6	AT2G47630	4	7	AT3G01790	1	8	AT2G39390	2	9	AT2G26240	1	10	AT3G51030	4	11
						AT5G48400	6	2	AT3G50160	6	3	AT2G43535	11	4	AT2G24390	1	5	AT2G39200	6	6	AT2G47700	5	7	AT3G02450	1	8	AT2G39430	6	9	AT2G26330	4	10	AT3G51040	2	11
						AT5G49070	4	2	AT3G50190	6	3	AT2G43580	4	4	AT2G24450	4	5	AT2G39260	2	6	AT2G47910	1	7	AT3G02540	2	8	AT2G39650	4	9	AT2G26340	3	10	AT3G51100	4	11
						AT5G49250	12	2	AT3G50420	4	3	AT2G43620	4	4	AT2G24460	11	5	AT2G39310	4	6	AT2G47940	1	7	AT3G02630	1	8	AT2G39730	1	9	AT2G26430	2	10	AT3G51130	2	11
						AT5G49370	2	2	AT3G50580	11	3	AT2G43670	4	4	AT2G24520	4	5	AT2G39450	2	6	AT3G01015	4	7	AT3G02800	2	8	AT2G39830	3	9	AT2G26500	4	10	AT3G51250	2	11
						AT5G51420	3	2	AT3G50730	4	3	AT2G43870	6	4	AT2G24600	1	5	AT2G39510	6	6	AT3G01040	4	7	AT3G03120	2	8	AT2G39900	4	9	AT2G26540	1	10	AT3G51370	4	11
						AT5G51470	5	2	AT3G50770	2	3	AT2G43880	6	4	AT2G24762	6	5	AT2G39560	9	6	AT3G01160	2	7	AT3G03150	6	8	AT2G40010	2	9	AT2G26590	2	10	AT3G51460	2	11
						AT5G51520	6	2	AT3G50980	13	3	AT2G43990	6	4	AT2G24970	3	5	AT2G39580	6	6	AT3G01370	4	7	AT3G03300	2	8	AT2G40280	4	9	AT2G26800	1	10	AT3G51530	11	11
						AT5G51580	11	2	AT3G51070	4	3	AT2G44000	8	4	AT2G25000	4	5	AT2G39660	4	6	AT3G01400	4	7	AT3G03640	6	8	AT2G40316	2	9	AT2G26890	2	10	AT3G51990	4	11
						AT5G51670	4	2	AT3G51290	6	3	AT2G44010	8	4	AT2G25090	4	5	AT2G39710	4	6	AT3G01430	6	7	AT3G03680	4	8	AT2G40360	1	9	AT2G26920	5	10	AT3G52220	2	11
						AT5G51800	4	2	AT3G51410	7	3	AT2G44240	8	4	AT2G25160	7	5	AT2G39910	3	6	AT3G01490	4	7	AT3G03880	4	8	AT2G40475	11	9	AT2G26930	1	10	AT3G52230	6	11
						AT5G52160	6	2	AT3G51560	8	3	AT2G44380	9	4	AT2G25460	4	5	AT2G39940	6	6	AT3G01610	1	7	AT3G03970	4	8	AT2G40540	4	9	AT2G27050	4	10	AT3G52300	3	11
						AT5G52170	4	2	AT3G51590	6	3	AT2G44430	2	4	AT2G25580	4	5	AT2G40150	6	6	AT3G01720	2	7	AT3G03990	1	8	AT2G40550	2	9	AT2G27060	4	10	AT3G52560	2	11
						AT5G52460	8	2	AT3G51910	4	3	AT2G44570	6	4	AT2G25600	4	5	AT2G40240	4	6	AT3G01800	1	7	AT3G04000	1	8	AT2G40700	2	9	AT2G27260	6	10	AT3G52610	4	11
						AT5G52500	4	2	AT3G52490	4	3	AT2G44810	5	4	AT2G25650	6	5	AT2G40460	4	6	AT3G01820	1	7	AT3G04350	1	8	AT2G40740	5	9	AT2G27285	2	10	AT3G52730	3	11
						AT5G52710	11	2	AT3G52770	9	3	AT2G44880	6	4	AT2G25820	4	5	AT2G40670	4	6	AT3G01850	1	7	AT3G04650	1	8	AT2G40840	1	9	AT2G27290	2	10	AT3G52760	2	11
						AT5G52770	8	2	AT3G53160	6	3	AT2G44940	4	4	AT2G26150	4	5	AT2G40770	2	6	AT3G01900	4	7	AT3G04780	2	8	AT2G40880	4	9	AT2G27490	1	10	AT3G52950	2	11
						AT5G53240	11	2	AT3G53250	6	3	AT2G45040	2	4	AT2G26260	1	5	AT2G40810	2	6	AT3G01930	4	7	AT3G04810	2	8	AT2G40890	4	9	AT2G27510	1	10	AT3G53230	2	11
						AT5G53960	13	2	AT3G53300	6	3	AT2G45080	2	4	AT2G26480	6	5	AT2G40930	2	6	AT3G01980	1	7	AT3G04870	1	8	AT2G40935	4	9	AT2G27530	2	10	AT3G53240	6	11
						AT5G54040	11	2	AT3G53550	11	3	AT2G45220	6	4	AT2G26530	7	5	AT2G40940	1	6	AT3G02100	5	7	AT3G05060	2	8	AT2G40980	4	9	AT2G27550	4	10	AT3G53320	6	11
						AT5G54790	7	2	AT3G54390	4	3	AT2G45380	4	4	AT2G26650	4	5	AT2G41080	4	6	AT3G02310	6	7	AT3G05220	6	8	AT2G41040	1	9	AT2G27600	2	10	AT3G53470	4	11
						AT5G55080	2	2	AT3G54430	4	3	AT2G45420	4	4	AT2G26690	4	5	AT2G41160	2	6	AT3G02380	3	7	AT3G05250	2	8	AT2G41110	2	9	AT2G27720	2	10	AT3G53680	4	11
						AT5G55090	4	2	AT3G54520	11	3	AT2G45450	11	4	AT2G26710	6	5	AT2G41210	4	6	AT3G02650	5	7	AT3G05400	6	8	AT2G41220	1	9	AT2G27880	2	10	AT3G53710	2	11
						AT5G55370	1	2	AT3G54770	4	3	AT2G45890	4	4	AT2G26950	4	5	AT2G41350	2	6	AT3G02680	2	7	AT3G05600	1	8	AT2G41550	11	9	AT2G27960	2	10	AT3G53780	4	11
						AT5G55750	13	2	AT3G54870	2	3	AT2G46150	4	4	AT2G26970	1	5	AT2G41610	6	6	AT3G02760	1	7	AT3G06060	1	8	AT2G41560	4	9	AT2G28080	5	10	AT3G53880	3	11
						AT5G55840	4	2	AT3G54940	2	3	AT2G46250	4	4	AT2G27190	4	5	AT2G41640	4	6	AT3G02770	1	7	AT3G06110	2	8	AT2G41700	2	9	AT2G28120	4	10	AT3G54110	2	11
						AT5G55980	7	2	AT3G55060	4	3	AT2G46375	11	4	AT2G27360	6	5	AT2G41810	6	6	AT3G02820	2	7	AT3G06170	2	8	AT2G41950	1	9	AT2G28190	2	10	AT3G54300	3	11
						AT5G56330	5	2	AT3G55100	4	3	AT2G46480	4	4	AT2G27420	6	5	AT2G41820	4	6	AT3G02850	4	7	AT3G06190	4	8	AT2G41970	4	9	AT2G28290	2	10	AT3G54510	4	11
						AT5G56800	11	2	AT3G55180	4	3	AT2G46530	6	4	AT2G27590	1	5	AT2G41940	4	6	AT3G02950	2	7	AT3G06210	5	8	AT2G42030	2	9	AT2G28470	4	10	AT3G54750	2	11
						AT5G57420	5	2	AT3G55190	4	3	AT2G46690	5	4	AT2G27690	4	5	AT2G41980	5	6	AT3G02980	1	7	AT3G06290	2	8	AT2G42210	2	9	AT2G28840	1	10	AT3G54850	4	11
						AT5G57480	4	2	AT3G55370	6	3	AT2G46710	2	4	AT2G27790	2	5	AT2G42040	6	6	AT3G03170	7	7	AT3G06310	2	8	AT2G42570	6	9	AT2G28900	4	10	AT3G55050	4	11
						AT5G57510	6	2	AT3G55550	6	3	AT2G46780	4	4	AT2G27990	4	5	AT2G42130	2	6	AT3G03320	1	7	AT3G06340	4	8	AT2G42700	2	9	AT2G28910	2	10	AT3G55130	2	11
						AT5G57570	4	2	AT3G55710	6	3	AT2G46870	4	4	AT2G28085	6	5	AT2G42160	2	6	AT3G03520	1	7	AT3G06420	2	8	AT2G42720	8	9	AT2G29020	2	10	AT3G55140	6	11
						AT5G57770	6	2	AT3G55870	1	3	AT2G46880	1	4	AT2G28100	1	5	AT2G42190	6	6	AT3G03550	4	7	AT3G06530	2	8	AT2G42750	1	9	AT2G29210	2	10	AT3G55380	2	11
						AT5G58180	2	2	AT3G56380	4	3	AT2G46980	6	4	AT2G28180	6	5	AT2G42280	4	6	AT3G03580	4	7	AT3G06670	2	8	AT2G42760	6	9	AT2G29310	4	10	AT3G55410	1	11
						AT5G58280	4	2	AT3G56390	11	3	AT2G46990	6	4	AT2G28305	5	5	AT2G42290	4	6	AT3G03810	4	7	AT3G06910	2	8	AT2G42780	2	9	AT2G29420	6	10	AT3G55430	5	11
						AT5G58610	4	2	AT3G56700	4	3	AT2G47000	4	4	AT2G28330	9	5	AT2G42330	2	6	AT3G04060	4	7	AT3G06960	3	8	AT2G42800	1	9	AT2G29580	2	10	AT3G55440	2	11
						AT5G58910	6	2	AT3G57100	5	3	AT2G47140	6	4	AT2G28400	4	5	AT2G42380	4	6	AT3G04530	4	7	AT3G07050	2	8	AT2G42830	4	9	AT2G29630	1	10	AT3G55730	2	11
						AT5G59260	6	2	AT3G57210	11	3	AT2G47200	11	4	AT2G28560	1	5	AT2G42540	11	6	AT3G04590	4	7	AT3G07130	3	8	AT2G42840	4	9	AT2G29900	2	10	AT3G56070	1	11
						AT5G59900	4	2	AT3G57620	4	3	AT2G47270	9	4	AT2G28605	3	5	AT2G42620	4	6	AT3G04630	4	7	AT3G07310	3	8	AT2G42890	2	9	AT2G29980	3	10	AT3G56310	1	11
						AT5G60080	4	2	AT3G57670	4	3	AT2G47300	2	4	AT2G28630	4	5	AT2G42710	1	6	AT3G04890	1	7	AT3G07320	4	8	AT2G43080	3	9	AT2G30000	2	10	AT3G56680	2	11
						AT5G60520	4	2	AT3G57850	13	3	AT2G47520	4	4	AT2G28670	6	5	AT2G42940	6	6	AT3G05080	13	7	AT3G07350	4	8	AT2G43260	6	9	AT2G30050	2	10	AT3G56720	3	11
						AT5G61090	1	2	AT3G57980	3	3	AT2G47540	5	4	AT2G28720	3	5	AT2G43360	1	6	AT3G05100	1	7	AT3G07390	4	8	AT2G43430	1	9	AT2G30200	1	10	AT3G57030	4	11
						AT5G61110	6	2	AT3G58060	2	3	AT2G48090	9	4	AT2G28830	4	5	AT2G43500	4	6	AT3G05120	4	7	AT3G07510	4	8	AT2G43460	2	9	AT2G30260	2	10	AT3G57090	2	11
						AT5G61260	6	2	AT3G58090	6	3	AT2G48140	6	4	AT2G29070	2	5	AT2G43510	11	6	AT3G05170	1	7	AT3G07550	2	8	AT2G43710	1	9	AT2G30270	6	10	AT3G57450	6	11
						AT5G61320	6	2	AT3G58190	4	3	AT3G01250	11	4	AT2G29090	1	5	AT2G43530	11	6	AT3G05190	1	7	AT3G07590	2	8	AT2G43750	1	9	AT2G30350	2	10	AT3G57480	2	11
						AT5G61700	2	2	AT3G58210	5	3	AT3G01470	4	4	AT2G29120	6	5	AT2G43550	11	6	AT3G05480	2	7	AT3G07630	1	8	AT2G43810	2	9	AT2G30410	2	10	AT3G57520	2	11
						AT5G62040	5	2	AT3G58280	11	3	AT3G01830	6	4	AT2G29130	6	5	AT2G43560	1	6	AT3G05570	4	7	AT3G07650	4	8	AT2G43850	2	9	AT2G30570	3	10	AT3G57550	1	11
						AT5G62110	11	2	AT3G58390	1	3	AT3G01990	6	4	AT2G29290	4	5	AT2G43590	4	6	AT3G05690	4	7	AT3G07770	2	8	AT2G43970	2	9	AT2G30580	2	10	AT3G57610	1	11
						AT5G62990	4	2	AT3G59070	4	3	AT3G02000	6	4	AT2G29470	6	5	AT2G43690	6	6	AT3G05810	4	7	AT3G07860	2	8	AT2G44050	1	9	AT2G30620	3	10	AT3G57650	2	11
						AT5G63740	5	2	AT3G59120	11	3	AT3G02010	4	4	AT2G29490	6	5	AT2G43800	4	6	AT3G06030	2	7	AT3G08010	1	8	AT2G44120	2	9	AT2G30950	1	10	AT3G57870	2	11
						AT5G63900	4	2	AT3G59190	7	3	AT3G02125	8	4	AT2G29620	6	5	AT2G43820	6	6	AT3G06035	4	7	AT3G08510	4	8	AT2G44360	4	9	AT2G31040	3	10	AT3G57990	4	11
						AT5G64210	1	2	AT3G59260	1	3	AT3G02150	4	4	AT2G29740	6	5	AT2G44210	6	6	AT3G06150	4	7	AT3G08550	1	8	AT2G44450	6	9	AT2G31350	1	10	AT3G58170	2	11
						AT5G65500	5	2	AT3G59270	9	3	AT3G02330	4	4	AT2G29760	4	5	AT2G44230	1	6	AT3G06260	4	7	AT3G08630	3	8	AT2G44530	1	9	AT2G31360	1	10	AT3G58510	2	11
						AT5G66620	3	2	AT3G59370	13	3	AT3G02400	1	4	AT2G29920	13	5	AT2G44270	1	6	AT3G06300	3	7	AT3G08840	1	8	AT2G44640	4	9	AT2G31390	1	10	AT3G58560	2	11
						AT5G66815	9	2	AT3G59440	2	3	AT3G02470	2	4	AT2G30040	3	5	AT2G44420	2	6	AT3G06350	1	7	AT3G08920	1	8	AT2G44820	4	9	AT2G31510	2	10	AT3G58570	2	11
						AT5G66940	6	2	AT3G59460	11	3	AT3G02840	4	4	AT2G30240	4	5	AT2G44440	4	6	AT3G06380	4	7	AT3G08940	3	8	AT2G44850	2	9	AT2G31650	2	10	AT3G58580	2	11
						AT5G67010	6	2	AT3G59710	4	3	AT3G02930	6	4	AT2G30330	2	5	AT2G44500	4	6	AT3G06600	9	7	AT3G08950	1	8	AT2G45280	1	9	AT2G31710	6	10	AT3G58610	1	11
						ATCG00020	1	2	AT3G60120	6	3	AT3G02940	4	4	AT2G30480	6	5	AT2G44560	4	6	AT3G06730	1	7	AT3G09030	4	8	AT2G45470	6	9	AT2G31790	6	10	AT3G58680	2	11
						ATCG00040	5	2	AT3G60420	1	3	AT3G03000	2	4	AT2G30520	4	5	AT2G44590	2	6	AT3G06810	1	7	AT3G09210	1	8	AT2G45600	4	9	AT2G31800	2	10	AT3G58970	4	11
						ATCG00065	1	2	AT3G60490	4	3	AT3G03020	13	4	AT2G30540	6	5	AT2G44690	4	6	AT3G07010	6	7	AT3G09310	1	8	AT2G45690	2	9	AT2G31810	1	10	AT3G59280	2	11
						ATCG00070	1	2	AT3G60650	11	3	AT3G03040	8	4	AT2G30660	2	5	AT2G44710	2	6	AT3G07070	4	7	AT3G09690	4	8	AT2G45710	2	9	AT2G31955	1	10	AT3G59480	1	11
						ATCG00120	1	2	AT3G60660	2	3	AT3G03200	4	4	AT2G30680	5	5	AT2G44730	4	6	AT3G07080	1	7	AT3G09920	4	8	AT2G45730	2	9	AT2G32120	2	10	AT3G59640	6	11
						ATCG00130	1	2	AT3G60760	13	3	AT3G03240	5	4	AT2G30750	6	5	AT2G44760	3	6	AT3G07190	6	7	AT3G10090	1	8	AT2G45820	4	9	AT2G32440	5	10	AT3G59920	2	11
						ATCG00190	1	2	AT3G60920	2	3	AT3G03260	4	4	AT2G30820	4	5	AT2G44990	1	6	AT3G07520	6	7	AT3G10160	1	8	AT2G45910	5	9	AT2G32480	1	10	AT3G59950	2	11
						ATCG00270	1	2	AT3G61040	6	3	AT3G03370	6	4	AT2G31070	4	5	AT2G45100	1	6	AT3G07530	2	7	AT3G10260	6	8	AT2G45920	6	9	AT2G32510	4	10	AT3G59990	1	11
						ATCG00280	1	2	AT3G61120	6	3	AT3G03480	6	4	AT2G31180	4	5	AT2G45130	2	6	AT3G07660	4	7	AT3G10370	1	8	AT2G45930	11	9	AT2G32520	1	10	AT3G60070	1	11
						ATCG00300	1	2	AT3G61390	6	3	AT3G03510	4	4	AT2G31250	1	5	AT2G45210	6	6	AT3G07690	1	7	AT3G10500	4	8	AT2G45990	1	9	AT2G32700	1	10	AT3G60210	4	11
						ATCG00330	1	2	AT3G61840	9	3	AT3G03560	4	4	AT2G31290	4	5	AT2G45340	4	6	AT3G07740	2	7	AT3G10670	1	8	AT2G46230	1	9	AT2G32810	4	10	AT3G60245	2	11
						ATCG00340	1	2	AT3G61940	1	3	AT3G03630	1	4	AT2G31420	7	5	AT2G45430	7	6	AT3G07750	1	7	AT3G10690	1	8	AT2G46370	4	9	AT2G32920	2	10	AT3G60250	2	11
						ATCG00380	1	2	AT3G62430	9	3	AT3G03660	3	4	AT2G32020	1	5	AT2G45500	2	6	AT3G07870	7	7	AT3G10740	1	8	AT2G46560	2	9	AT2G32970	3	10	AT3G60260	3	11
						ATCG00470	1	2	AT3G62500	4	3	AT3G03670	4	4	AT2G32250	6	5	AT2G45570	6	6	AT3G08620	2	7	AT3G10760	3	8	AT2G46580	1	9	AT2G32980	2	10	AT3G60340	2	11
						ATCG00480	1	2	AT3G62760	4	3	AT3G03840	7	4	AT2G32280	5	5	AT2G45610	4	6	AT3G08760	4	7	AT3G10810	5	8	AT2G46910	1	9	AT2G33040	1	10	AT3G60540	2	11
						ATCG00490	1	2	AT3G63020	11	3	AT3G03910	1	4	AT2G32400	4	5	AT2G45660	6	6	AT3G08860	1	7	AT3G10940	1	8	AT2G47060	4	9	AT2G33150	1	10	AT3G60630	4	11
						ATCG00500	1	2	AT3G63350	4	3	AT3G04020	4	4	AT2G32415	1	5	AT2G45680	4	6	AT3G08970	1	7	AT3G10985	4	8	AT2G47070	4	9	AT2G33220	2	10	AT3G60770	2	11
						ATCG00540	1	2	AT3G63370	4	3	AT3G04030	4	4	AT2G32560	4	5	AT2G45700	2	6	AT3G09010	4	7	AT3G11040	1	8	AT2G47190	6	9	AT2G33370	2	10	AT3G60880	1	11
						ATCG00630	6	2	AT3G66656	6	3	AT3G04050	2	4	AT2G32770	3	5	AT2G45830	5	6	AT3G09100	2	7	AT3G11090	4	8	AT2G47250	2	9	AT2G33410	4	10	AT3G60910	2	11
						ATCG00670	1	2	AT4G00080	6	3	AT3G04100	6	4	AT2G32800	4	5	AT2G46070	3	6	AT3G09520	6	7	AT3G11100	4	8	AT2G47390	1	9	AT2G33470	2	10	AT3G61060	6	11
						ATCG00720	1	2	AT4G00232	11	3	AT3G04150	7	4	AT2G32830	4	5	AT2G46110	1	6	AT3G09530	6	7	AT3G11250	2	8	AT2G47470	2	9	AT2G33490	4	10	AT3G61130	4	11
						ATCG00730	1	2	AT4G00460	4	3	AT3G04160	4	4	AT2G32860	6	5	AT2G46300	6	6	AT3G09560	2	7	AT3G11280	3	8	AT2G47640	2	9	AT2G33620	4	10	AT3G61160	4	11
						ATCG00770	1	2	AT4G00480	4	3	AT3G04310	7	4	AT2G32890	12	5	AT2G46380	1	6	AT3G09580	1	7	AT3G11290	6	8	AT2G47710	5	9	AT2G33730	2	10	AT3G61180	4	11
						ATCG00780	1	2	AT4G00910	6	3	AT3G04420	4	4	AT2G32990	6	5	AT2G46420	2	6	AT3G09760	3	7	AT3G11450	2	8	AT2G47770	4	9	AT2G33740	1	10	AT3G61310	8	11
						ATCG00790	1	2	AT4G00940	6	3	AT3G04540	12	4	AT2G33000	11	5	AT2G46510	4	6	AT3G09880	2	7	AT3G11500	2	8	AT2G47790	1	9	AT2G33800	1	10	AT3G61460	2	11
						ATCG00800	1	2	AT4G00950	8	3	AT3G04800	2	4	AT2G33070	2	5	AT2G46590	6	6	AT3G09890	1	7	AT3G11730	2	8	AT2G48010	4	9	AT2G33820	2	10	AT3G61710	2	11
						ATCG01050	1	2	AT4G00970	6	3	AT3G04960	6	4	AT2G33270	1	5	AT2G46660	4	6	AT3G10050	1	7	AT3G12040	1	8	AT3G01310	2	9	AT2G34090	1	10	AT3G61740	2	11
						ATCG01060	1	2	AT4G01030	4	3	AT3G05050	4	4	AT2G33310	5	5	AT2G46700	4	6	AT3G10070	2	7	AT3G12060	4	8	AT3G01320	2	9	AT2G34250	2	10	AT3G61860	2	11
						ATCG01100	1	2	AT4G01420	4	3	AT3G05270	4	4	AT2G33320	4	5	AT2G46820	3	6	AT3G10190	2	7	AT3G12100	1	8	AT3G01330	2	9	AT2G34310	9	10	AT3G62120	1	11
						ATMG00060	1	2	AT4G01910	11	3	AT3G05370	8	4	AT2G33460	6	5	AT2G46920	4	6	AT3G10330	1	7	AT3G12140	3	8	AT3G01340	2	9	AT2G34480	2	10	AT3G62260	4	11
						ATMG00140	13	2	AT4G02090	6	3	AT3G05410	1	4	AT2G33540	2	5	AT2G46930	6	6	AT3G10450	6	7	AT3G12170	1	8	AT3G01360	4	9	AT2G34520	1	10	AT3G62310	2	11
						ATMG00160	1	2	AT4G02250	7	3	AT3G05730	11	4	AT2G33570	4	5	AT2G46960	5	6	AT3G10550	2	7	AT3G12530	2	8	AT3G01410	1	9	AT2G34750	2	10	AT3G62360	1	11
						ATMG00510	1	2	AT4G02300	6	3	AT3G05740	1	4	AT2G33610	2	5	AT2G47010	4	6	AT3G10630	1	7	AT3G12560	4	8	AT3G01560	4	9	AT2G34960	1	10	AT3G62590	3	11
						ATMG00640	6	2	AT4G02710	5	3	AT3G05950	7	4	AT2G33670	6	5	AT2G47020	1	6	AT3G10700	1	7	AT3G12685	1	8	AT3G01630	4	9	AT2G34970	1	10	AT3G62600	2	11
						ATMG00650	1	2	AT4G02800	4	3	AT3G05980	7	4	AT2G33735	1	5	AT2G47130	6	6	AT3G10840	1	7	AT3G12950	4	8	AT3G01690	4	9	AT2G35100	4	10	AT3G62690	4	11
						ATMG00660	6	2	AT4G03050	5	3	AT3G06120	4	4	AT2G33850	11	5	AT2G47240	3	6	AT3G10870	6	7	AT3G13070	1	8	AT3G01740	2	9	AT2G35390	1	10	AT3G62720	4	11
						ATMG01330	9	2	AT4G03205	1	3	AT3G06140	2	4	AT2G33980	1	5	AT2G47260	4	6	AT3G11150	4	7	AT3G13340	3	8	AT3G01810	3	9	AT2G35520	2	10	AT3G62810	3	11
						ATMG01360	1	2	AT4G03270	4	3	AT3G06160	6	4	AT2G34050	2	5	AT2G47460	4	6	AT3G11230	2	7	AT3G13350	2	8	AT3G01890	1	9	AT2G35605	1	10	AT3G62870	2	11
									AT4G03580	11	3	AT3G06360	11	4	AT2G34180	4	5	AT2G47550	6	6	AT3G11320	2	7	AT3G13360	8	8	AT3G01970	4	9	AT2G35630	2	10	AT3G63000	2	11
									AT4G03930	5	3	AT3G06490	6	4	AT2G34400	4	5	AT2G47560	4	6	AT3G11420	4	7	AT3G13430	4	8	AT3G02050	4	9	AT2G35680	1	10	AT3G63150	2	11
									AT4G04500	7	3	AT3G06560	2	4	AT2G34450	4	5	AT2G47620	2	6	AT3G11430	4	7	AT3G13450	1	8	AT3G02200	2	9	AT2G35780	4	10	AT3G63260	4	11
									AT4G04750	6	3	AT3G06870	13	4	AT2G34490	1	5	AT2G47780	4	6	AT3G11560	2	7	AT3G13460	4	8	AT3G02210	4	9	AT2G35790	3	10	AT3G63310	2	11
									AT4G05200	7	3	AT3G07490	4	4	AT2G34510	6	5	AT2G47890	4	6	AT3G11600	4	7	AT3G13940	2	8	AT3G02260	2	9	AT2G35795	1	10	AT3G63390	4	11
									AT4G05620	11	3	AT3G07540	6	4	AT2G34560	2	5	AT2G47970	2	6	AT3G11620	2	7	AT3G14050	1	8	AT3G02350	4	9	AT2G35880	4	10	AT4G00110	1	11
									AT4G05630	9	3	AT3G07900	4	4	AT2G34830	5	5	AT2G48150	1	6	AT3G11690	7	7	AT3G14070	2	8	AT3G02490	4	9	AT2G36060	2	10	AT4G00585	2	11
									AT4G08040	4	3	AT3G08560	2	4	AT2G34840	2	5	AT3G01070	4	6	AT3G11700	1	7	AT3G14090	6	8	AT3G02530	1	9	AT2G36130	1	10	AT4G00710	4	11
									AT4G08770	5	3	AT3G08570	4	4	AT2G34910	6	5	AT3G01210	4	6	AT3G11820	2	7	AT3G14200	1	8	AT3G02660	1	9	AT2G36145	3	10	AT4G00860	4	11
									AT4G09080	1	3	AT3G08670	6	4	AT2G34920	2	5	AT3G01270	6	6	AT3G11840	4	7	AT3G14310	6	8	AT3G02690	1	9	AT2G36170	2	10	AT4G00990	4	11
									AT4G09420	9	3	AT3G08870	6	4	AT2G35060	4	5	AT3G01290	4	6	AT3G11850	4	7	AT3G14400	2	8	AT3G02740	4	9	AT2G36290	5	10	AT4G02150	2	11
									AT4G09500	6	3	AT3G09040	4	4	AT2G35150	4	5	AT3G01420	1	6	AT3G11960	2	7	AT3G14610	6	8	AT3G02750	4	9	AT2G36360	2	10	AT4G02195	2	11
									AT4G09600	5	3	AT3G09360	1	4	AT2G35310	6	5	AT3G01500	4	6	AT3G12080	1	7	AT3G14620	6	8	AT3G02780	2	9	AT2G36380	5	10	AT4G02230	2	11
									AT4G09820	4	3	AT3G09430	1	4	AT2G35470	7	5	AT3G01590	4	6	AT3G12180	2	7	AT3G14930	1	8	AT3G02830	4	9	AT2G36660	2	10	AT4G02480	4	11
									AT4G09880	13	3	AT3G09490	4	4	AT2G35530	3	5	AT3G01620	1	6	AT3G12320	6	7	AT3G15090	1	8	AT3G02885	5	9	AT2G36885	1	10	AT4G02570	2	11
									AT4G09940	2	3	AT3G09620	2	4	AT2G35710	2	5	AT3G01860	6	6	AT3G12900	5	7	AT3G15120	1	8	AT3G03110	2	9	AT2G36930	2	10	AT4G02600	6	11
									AT4G10220	6	3	AT3G09750	13	4	AT2G35736	4	5	AT3G02120	7	6	AT3G12930	1	7	AT3G15150	2	8	AT3G03210	2	9	AT2G36950	6	10	AT4G02620	1	11
									AT4G10240	4	3	AT3G09910	2	4	AT2G35740	1	5	AT3G02130	4	6	AT3G13000	4	7	AT3G15350	4	8	AT3G03310	1	9	AT2G36960	2	10	AT4G02640	4	11
									AT4G10250	4	3	AT3G09940	1	4	AT2G35770	4	5	AT3G02140	5	6	AT3G13150	5	7	AT3G15380	2	8	AT3G03330	1	9	AT2G37110	4	10	AT4G02730	1	11
									AT4G10470	11	3	AT3G09960	1	4	AT2G35890	4	5	AT3G02170	6	6	AT3G13170	1	7	AT3G15990	4	8	AT3G03340	2	9	AT2G37190	2	10	AT4G02930	1	11
									AT4G10490	4	3	AT3G10180	2	4	AT2G35950	9	5	AT3G02280	1	6	AT3G13222	4	7	AT3G16010	2	8	AT3G03720	1	9	AT2G37240	1	10	AT4G03110	2	11
									AT4G11030	3	3	AT3G10200	4	4	AT2G35960	6	5	AT3G02480	8	6	AT3G13560	4	7	AT3G16110	2	8	AT3G03860	1	9	AT2G37340	2	10	AT4G03520	1	11
									AT4G11180	6	3	AT3G10320	4	4	AT2G36190	4	5	AT3G02640	6	6	AT3G13750	6	7	AT3G16190	1	8	AT3G03870	6	9	AT2G37410	2	10	AT4G04320	1	11
									AT4G11190	6	3	AT3G10520	1	4	AT2G36270	4	5	AT3G02670	12	6	AT3G13780	4	7	AT3G16350	3	8	AT3G03900	1	9	AT2G37470	3	10	AT4G04470	2	11
									AT4G11210	6	3	AT3G10930	13	4	AT2G36330	6	5	AT3G02710	2	6	AT3G13782	2	7	AT3G16470	6	8	AT3G03920	2	9	AT2G37660	1	10	AT4G04640	1	11
									AT4G11370	4	3	AT3G11000	4	4	AT2G36430	6	5	AT3G02875	1	6	AT3G14100	2	7	AT3G16560	4	8	AT3G03950	6	9	AT2G37710	6	10	AT4G05530	1	11
									AT4G11590	9	3	AT3G11110	4	4	AT2G36470	4	5	AT3G02890	4	6	AT3G14110	3	7	AT3G16840	1	8	AT3G03960	1	9	AT2G37860	3	10	AT4G08290	6	11
									AT4G11780	7	3	AT3G11460	4	4	AT2G36490	1	5	AT3G03060	1	6	AT3G14160	1	7	AT3G16850	4	8	AT3G04010	5	9	AT2G37970	1	10	AT4G08685	6	11
									AT4G11840	6	3	AT3G11480	6	4	AT2G36670	4	5	AT3G03130	4	6	AT3G14205	2	7	AT3G16870	2	8	AT3G04120	1	9	AT2G38140	4	10	AT4G08960	2	11
									AT4G11950	6	3	AT3G11490	2	4	AT2G36730	6	5	AT3G03180	2	6	AT3G14690	6	7	AT3G16910	1	8	AT3G04230	1	9	AT2G38330	4	10	AT4G09630	4	11
									AT4G12270	1	3	AT3G11580	4	4	AT2G36750	6	5	AT3G03230	5	6	AT3G14920	1	7	AT3G16940	4	8	AT3G04400	2	9	AT2G38440	2	10	AT4G09720	2	11
									AT4G12350	4	3	AT3G11650	6	4	AT2G36840	1	5	AT3G03270	4	6	AT3G15070	4	7	AT3G17160	11	8	AT3G04460	2	9	AT2G38460	1	10	AT4G09830	3	11
									AT4G12410	6	3	AT3G11740	4	4	AT2G36870	4	5	AT3G03420	2	6	AT3G15110	3	7	AT3G17300	2	8	AT3G04480	1	9	AT2G38550	4	10	AT4G10040	2	11
									AT4G12550	6	3	AT3G11980	4	4	AT2G36970	5	5	AT3G03440	4	6	AT3G15355	3	7	AT3G17330	4	8	AT3G04500	2	9	AT2G38650	4	10	AT4G10140	1	11
									AT4G12930	11	3	AT3G12010	2	4	AT2G37080	6	5	AT3G03470	6	6	AT3G15410	1	7	AT3G17410	4	8	AT3G04600	1	9	AT2G38750	6	10	AT4G10340	3	11
									AT4G13070	4	3	AT3G12200	2	4	AT2G37280	4	5	AT3G03590	1	6	AT3G15520	1	7	AT3G17450	4	8	AT3G04610	4	9	AT2G38960	2	10	AT4G10610	2	11
									AT4G13130	11	3	AT3G12710	1	4	AT2G37300	11	5	AT3G03620	6	6	AT3G15620	1	7	AT3G17470	1	8	AT3G04640	12	9	AT2G39050	4	10	AT4G10840	1	11
									AT4G13160	4	3	AT3G12720	4	4	AT2G37360	4	5	AT3G03690	4	6	AT3G15760	7	7	AT3G17510	4	8	AT3G04740	2	9	AT2G39340	2	10	AT4G11150	2	11
									AT4G13210	6	3	AT3G12730	4	4	AT2G37420	2	5	AT3G03750	2	6	AT3G15800	4	7	AT3G17700	4	8	AT3G04980	4	9	AT2G39350	4	10	AT4G11740	2	11
									AT4G13320	9	3	AT3G12810	2	4	AT2G37440	5	5	AT3G04130	4	6	AT3G15810	6	7	AT3G17810	1	8	AT3G05070	2	9	AT2G39460	2	10	AT4G12000	1	11
									AT4G13410	4	3	AT3G13030	4	4	AT2G37585	4	5	AT3G04220	9	6	AT3G15840	4	7	AT3G17910	1	8	AT3G05200	4	9	AT2G39550	2	10	AT4G12120	2	11
									AT4G13810	8	3	AT3G13090	4	4	AT2G37890	2	5	AT3G04260	3	6	AT3G15940	1	7	AT3G17920	2	8	AT3G05210	2	9	AT2G39725	2	10	AT4G12420	4	11
									AT4G13820	8	3	AT3G13100	4	4	AT2G37910	11	5	AT3G04290	4	6	AT3G16000	4	7	AT3G18035	9	8	AT3G05580	2	9	AT2G39760	4	10	AT4G12650	2	11
									AT4G13960	7	3	AT3G13190	9	4	AT2G37950	4	5	AT3G04620	3	6	AT3G16090	2	7	AT3G18200	4	8	AT3G06040	1	9	AT2G39780	1	10	AT4G13460	4	11
									AT4G14050	4	3	AT3G13672	4	4	AT2G38080	6	5	AT3G04700	5	6	AT3G16170	1	7	AT3G18440	5	8	AT3G06050	1	9	AT2G39840	2	10	AT4G13840	4	11
									AT4G14170	4	3	AT3G13680	11	4	AT2G38180	2	5	AT3G04720	5	6	AT3G16270	2	7	AT3G18524	1	8	AT3G06180	4	9	AT2G39880	3	10	AT4G14110	2	11
									AT4G14590	2	3	AT3G13682	1	4	AT2G38185	2	5	AT3G04730	6	6	AT3G16320	2	7	AT3G18680	1	8	AT3G06390	4	9	AT2G39890	4	10	AT4G14385	2	11
									AT4G14630	6	3	AT3G13690	4	4	AT2G38240	4	5	AT3G04760	5	6	AT3G16330	6	7	AT3G18830	4	8	AT3G06500	4	9	AT2G39930	1	10	AT4G14420	4	11
									AT4G14695	2	3	AT3G13730	5	4	AT2G38250	2	5	AT3G04820	1	6	AT3G16480	1	7	AT3G18890	1	8	AT3G06540	2	9	AT2G39950	4	10	AT4G14500	2	11
									AT4G14810	13	3	AT3G13790	4	4	AT2G38310	4	5	AT3G04880	1	6	AT3G16500	6	7	AT3G19040	2	8	AT3G06650	1	9	AT2G39990	2	10	AT4G14950	1	11
									AT4G14970	2	3	AT3G13810	4	4	AT2G38470	4	5	AT3G04910	4	6	AT3G16520	6	7	AT3G19080	2	8	AT3G06680	2	9	AT2G40000	4	10	AT4G14990	2	11
									AT4G14980	11	3	AT3G13910	4	4	AT2G38640	6	5	AT3G04940	3	6	AT3G16720	4	7	AT3G19100	4	8	AT3G06700	2	9	AT2G40060	4	10	AT4G15093	1	11
									AT4G15270	7	3	AT3G13980	6	4	AT2G38790	9	5	AT3G05140	4	6	AT3G17120	6	7	AT3G19170	1	8	AT3G06780	7	9	AT2G40090	1	10	AT4G15470	1	11
									AT4G15350	6	3	AT3G14330	4	4	AT2G38800	6	5	AT3G05150	4	6	AT3G17250	3	7	AT3G19190	2	8	AT3G06980	1	9	AT2G40290	1	10	AT4G15770	1	11
									AT4G15380	6	3	AT3G14370	4	4	AT2G38880	6	5	AT3G05260	1	6	AT3G17440	2	7	AT3G19300	4	8	AT3G07020	1	9	AT2G40410	1	10	AT4G15940	1	11
									AT4G15650	11	3	AT3G14395	11	4	AT2G38900	6	5	AT3G05320	2	6	AT3G17590	2	7	AT3G19390	3	8	AT3G07140	2	9	AT2G40420	4	10	AT4G16450	3	11
									AT4G15660	5	3	AT3G14470	8	4	AT2G38920	2	5	AT3G05360	8	6	AT3G17740	2	7	AT3G19580	6	8	AT3G07180	2	9	AT2G40430	2	10	AT4G16520	2	11
									AT4G15680	5	3	AT3G14580	4	4	AT2G39030	1	5	AT3G05460	11	6	AT3G17880	2	7	AT3G19590	2	8	AT3G07230	4	9	AT2G40760	1	10	AT4G17300	1	11
									AT4G15700	5	3	AT3G14630	6	4	AT2G39090	1	5	AT3G05610	6	6	AT3G18040	4	7	AT3G19650	6	8	AT3G07330	4	9	AT2G40765	11	10	AT4G17480	2	11
									AT4G15740	6	3	AT3G14670	13	4	AT2G39180	4	5	AT3G05640	4	6	AT3G18080	4	7	AT3G19660	8	8	AT3G07400	2	9	AT2G41050	2	10	AT4G17615	4	11
									AT4G15950	11	3	AT3G14680	6	4	AT2G39190	1	5	AT3G05710	2	6	AT3G18100	2	7	AT3G19870	2	8	AT3G07410	2	9	AT2G41250	1	10	AT4G18040	2	11
									AT4G16030	2	3	AT3G14700	6	4	AT2G39210	4	5	AT3G05720	2	6	AT3G18220	4	7	AT3G19970	2	8	AT3G07420	1	9	AT2G41290	4	10	AT4G18270	1	11
									AT4G16040	13	3	AT3G14710	7	4	AT2G39250	6	5	AT3G05750	6	6	AT3G18710	4	7	AT3G20015	4	8	AT3G07430	1	9	AT2G41410	2	10	AT4G18580	11	11
									AT4G16140	12	3	AT3G15240	4	4	AT2G39280	2	5	AT3G05820	4	6	AT3G18840	4	7	AT3G20040	2	8	AT3G07480	1	9	AT2G41500	1	10	AT4G19040	4	11
									AT4G16730	6	3	AT3G15270	6	4	AT2G39360	4	5	AT3G05910	6	6	AT3G18880	1	7	AT3G20210	1	8	AT3G07580	6	9	AT2G41600	4	10	AT4G19120	4	11
									AT4G16740	6	3	AT3G15357	11	4	AT2G39380	6	5	AT3G05930	5	6	AT3G19010	4	7	AT3G20270	2	8	AT3G07780	4	9	AT2G41620	2	10	AT4G19350	6	11
									AT4G16790	6	3	AT3G15390	4	4	AT2G39530	6	5	AT3G05990	4	6	AT3G19030	11	7	AT3G20320	1	8	AT3G07890	2	9	AT2G41705	2	10	AT4G19640	2	11
									AT4G16820	6	3	AT3G15490	4	4	AT2G39640	5	5	AT3G06080	4	6	AT3G19440	1	7	AT3G20470	11	8	AT3G08600	4	9	AT2G41710	6	10	AT4G20010	3	11
									AT4G16900	8	3	AT3G15650	1	4	AT2G39670	1	5	AT3G06220	6	6	AT3G19480	1	7	AT3G20800	2	8	AT3G08680	4	9	AT2G41720	2	10	AT4G20150	2	11
									AT4G17505	6	3	AT3G15670	6	4	AT2G39870	9	5	AT3G06370	2	6	AT3G19820	1	7	AT3G20820	4	8	AT3G08720	2	9	AT2G41780	12	10	AT4G20330	2	11
									AT4G17660	4	3	AT3G15770	4	4	AT2G40160	6	5	AT3G06440	4	6	AT3G19860	4	7	AT3G20910	4	8	AT3G08730	2	9	AT2G41790	1	10	AT4G20360	1	11
									AT4G17690	5	3	AT3G16120	2	4	AT2G40230	4	5	AT3G06480	2	6	AT3G19930	4	7	AT3G21140	1	8	AT3G08740	1	9	AT2G41800	6	10	AT4G20460	1	11
									AT4G17695	4	3	AT3G16160	2	4	AT2G40270	4	5	AT3G06740	3	6	AT3G20020	2	7	AT3G21300	1	8	AT3G08800	2	9	AT2G41830	2	10	AT4G21105	6	11
									AT4G17990	11	3	AT3G16175	1	4	AT2G40370	5	5	AT3G06830	6	6	AT3G20070	5	7	AT3G21550	5	8	AT3G08910	2	9	AT2G42010	6	10	AT4G21110	2	11
									AT4G18080	11	3	AT3G16250	1	4	AT2G40610	5	5	AT3G06840	7	6	AT3G20100	5	7	AT3G21870	2	8	AT3G08990	2	9	AT2G42080	2	10	AT4G21120	1	11
									AT4G18170	4	3	AT3G16280	5	4	AT2G40780	2	5	AT3G06950	1	6	AT3G20120	6	7	AT3G22240	9	8	AT3G09180	4	9	AT2G42310	2	10	AT4G21480	4	11
									AT4G18460	1	3	AT3G16490	6	4	AT2G40830	4	5	AT3G07210	5	6	AT3G20200	6	7	AT3G22425	1	8	AT3G09350	2	9	AT2G42320	3	10	AT4G21710	1	11
									AT4G18470	5	3	AT3G17140	8	4	AT2G40960	2	5	AT3G07440	6	6	AT3G20230	1	7	AT3G22570	9	8	AT3G09480	3	9	AT2G42390	2	10	AT4G21790	2	11
									AT4G18490	6	3	AT3G17220	6	4	AT2G41070	5	5	AT3G07800	1	6	AT3G20300	4	7	AT3G22780	2	8	AT3G09500	2	9	AT2G42490	1	10	AT4G22220	1	11
									AT4G18510	11	3	AT3G17230	8	4	AT2G41100	2	5	AT3G07820	6	6	AT3G20440	1	7	AT3G22890	2	8	AT3G09720	1	9	AT2G42590	2	10	AT4G22310	2	11
									AT4G18540	1	3	AT3G17280	11	4	AT2G41310	4	5	AT3G07930	1	6	AT3G20510	2	7	AT3G22900	4	8	AT3G09770	2	9	AT2G42600	1	10	AT4G22930	1	11
									AT4G18610	5	3	AT3G17340	2	4	AT2G41330	4	5	AT3G07970	4	6	AT3G20660	2	7	AT3G23050	6	8	AT3G09810	1	9	AT2G42740	2	10	AT4G23010	2	11
									AT4G18650	6	3	AT3G17380	7	4	AT2G41380	1	5	AT3G08020	2	6	AT3G20720	2	7	AT3G23060	2	8	AT3G09830	4	9	AT2G42770	2	10	AT4G23885	7	11
									AT4G18720	2	3	AT3G17640	1	4	AT2G41480	4	5	AT3G08810	9	6	AT3G20900	12	7	AT3G23325	2	8	AT3G10030	1	9	AT2G42910	1	10	AT4G24220	1	11
									AT4G18840	6	3	AT3G17680	6	4	AT2G41510	4	5	AT3G08820	4	6	AT3G20970	1	7	AT3G23640	1	8	AT3G10140	1	9	AT2G42920	6	10	AT4G24440	2	11
									AT4G18870	4	3	AT3G17690	4	4	AT2G41520	2	5	AT3G09260	6	6	AT3G21170	11	7	AT3G23660	2	8	AT3G10210	2	9	AT2G43090	1	10	AT4G24530	4	11
									AT4G19000	2	3	AT3G17890	9	4	AT2G41590	6	5	AT3G09540	6	6	AT3G21220	4	7	AT3G23820	1	8	AT3G10230	1	9	AT2G43350	1	10	AT4G24550	2	11
									AT4G19370	5	3	AT3G17950	6	4	AT2G41650	13	5	AT3G09550	6	6	AT3G21230	1	7	AT3G23890	2	8	AT3G10250	2	9	AT2G43680	4	10	AT4G24620	1	11
									AT4G19570	4	3	AT3G18000	1	4	AT2G41680	1	5	AT3G09590	4	6	AT3G21240	1	7	AT3G23900	3	8	AT3G10300	2	9	AT2G43980	2	10	AT4G24680	4	11
									AT4G19680	4	3	AT3G18070	4	4	AT2G41850	5	5	AT3G09650	4	6	AT3G21270	6	7	AT3G24050	6	8	AT3G10525	11	9	AT2G44060	1	10	AT4G24740	2	11
									AT4G19690	4	3	AT3G18260	6	4	AT2G41870	4	5	AT3G09660	1	6	AT3G21310	6	7	AT3G24070	7	8	AT3G10560	5	9	AT2G44130	4	10	AT4G24840	2	11
									AT4G19820	2	3	AT3G18280	6	4	AT2G41890	4	5	AT3G09670	2	6	AT3G21420	6	7	AT3G24210	2	8	AT3G10780	2	9	AT2G44200	2	10	AT4G25020	2	11
									AT4G20000	8	3	AT3G18300	7	4	AT2G41900	4	5	AT3G09730	7	6	AT3G21540	1	7	AT3G24250	11	8	AT3G10850	1	9	AT2G44300	4	10	AT4G25570	2	11
									AT4G20090	4	3	AT3G18310	4	4	AT2G42140	4	5	AT3G09780	4	6	AT3G21620	5	7	AT3G24480	4	8	AT3G11210	2	9	AT2G44520	1	10	AT4G25650	1	11
									AT4G20160	6	3	AT3G18640	4	4	AT2G42350	4	5	AT3G09900	2	6	AT3G21630	4	7	AT3G24715	4	8	AT3G11400	1	9	AT2G44525	1	10	AT4G25710	8	11
									AT4G20370	5	3	AT3G18650	6	4	AT2G42360	4	5	AT3G09980	4	6	AT3G21640	2	7	AT3G24740	4	8	AT3G11510	2	9	AT2G44620	1	10	AT4G25840	1	11
									AT4G20470	13	3	AT3G18660	2	4	AT2G42530	11	5	AT3G10040	6	6	AT3G21720	1	7	AT3G25100	2	8	AT3G11630	1	9	AT2G44900	2	10	AT4G25970	1	11
									AT4G20790	5	3	AT3G18910	11	4	AT2G42560	8	5	AT3G10080	4	6	AT3G21770	6	7	AT3G25160	2	8	AT3G11760	3	9	AT2G44920	1	10	AT4G26100	3	11
									AT4G20900	1	3	AT3G18930	4	4	AT2G42580	2	5	AT3G10120	7	6	AT3G21890	3	7	AT3G25250	4	8	AT3G11780	2	9	AT2G45140	4	10	AT4G26240	5	11
									AT4G21020	6	3	AT3G18970	6	4	AT2G43010	4	5	AT3G10220	2	6	AT3G22170	6	7	AT3G25410	1	8	AT3G11880	4	9	AT2G45190	6	10	AT4G26400	6	11
									AT4G21130	1	3	AT3G19200	6	4	AT2G43060	6	5	AT3G10340	1	6	AT3G22180	2	7	AT3G25500	6	8	AT3G11930	5	9	AT2G45270	1	10	AT4G26510	2	11
									AT4G21200	4	3	AT3G19230	4	4	AT2G43100	1	5	AT3G10460	7	6	AT3G22210	8	7	AT3G25580	2	8	AT3G11945	1	9	AT2G45320	1	10	AT4G26710	4	11
									AT4G21760	4	3	AT3G19270	4	4	AT2G43180	1	5	AT3G10470	6	6	AT3G22220	4	7	AT3G25660	1	8	AT3G11964	1	9	AT2G45540	2	10	AT4G26720	2	11
									AT4G21820	2	3	AT3G19370	4	4	AT2G43235	3	5	AT3G10530	1	6	AT3G22750	4	7	AT3G25730	4	8	AT3G12070	2	9	AT2G45640	2	10	AT4G26840	2	11
									AT4G22030	5	3	AT3G19550	6	4	AT2G43270	6	5	AT3G10540	2	6	AT3G22840	3	7	AT3G25860	1	8	AT3G12210	1	9	AT2G45740	2	10	AT4G26970	1	11
									AT4G22110	4	3	AT3G19700	4	4	AT2G43280	6	5	AT3G10570	5	6	AT3G22860	2	7	AT3G25990	4	8	AT3G12340	1	9	AT2G45750	4	10	AT4G27120	2	11
									AT4G22300	1	3	AT3G19780	1	4	AT2G43400	1	5	AT3G10600	1	6	AT3G22920	1	7	AT3G26020	3	8	AT3G12360	6	9	AT2G46020	2	10	AT4G27130	2	11
									AT4G22400	7	3	AT3G19840	2	4	AT2G43520	11	5	AT3G10660	4	6	AT3G23190	4	7	AT3G26050	6	8	AT3G12370	1	9	AT2G46060	2	10	AT4G27270	1	11
									AT4G22410	2	3	AT3G19920	4	4	AT2G43650	2	5	AT3G11240	1	6	AT3G23310	4	7	AT3G26370	4	8	AT3G12380	2	9	AT2G46170	6	10	AT4G27280	2	11
									AT4G22430	9	3	AT3G19940	4	4	AT2G43700	6	5	AT3G11550	6	6	AT3G23730	6	7	AT3G26400	4	8	AT3G12390	2	9	AT2G46210	1	10	AT4G27470	2	11
									AT4G22640	11	3	AT3G20090	4	4	AT2G43840	6	5	AT3G11590	4	6	AT3G23830	1	7	AT3G26510	6	8	AT3G12480	2	9	AT2G46220	1	10	AT4G27720	2	11
									AT4G22700	4	3	AT3G20130	5	4	AT2G43860	6	5	AT3G12160	2	6	AT3G23840	4	7	AT3G26670	2	8	AT3G12510	11	9	AT2G46260	2	10	AT4G27750	4	11
									AT4G23030	4	3	AT3G20150	2	4	AT2G44195	2	5	AT3G12250	6	6	AT3G24080	2	7	AT3G26700	5	8	AT3G12580	2	9	AT2G46330	5	10	AT4G27880	5	11
									AT4G23110	11	3	AT3G20370	6	4	AT2G44260	1	5	AT3G12470	6	6	AT3G24120	4	7	AT3G26710	1	8	AT3G12620	4	9	AT2G46390	13	10	AT4G27910	2	11
									AT4G23150	7	3	AT3G20630	2	4	AT2G44460	6	5	AT3G12500	5	6	AT3G24220	3	7	AT3G26740	5	8	AT3G12680	5	9	AT2G46490	7	10	AT4G28190	6	11
									AT4G23240	7	3	AT3G20960	6	4	AT2G44480	6	5	AT3G12550	4	6	AT3G24360	1	7	AT3G26750	4	8	AT3G12690	4	9	AT2G46500	2	10	AT4G28240	8	11
									AT4G23250	6	3	AT3G21000	2	4	AT2G44630	7	5	AT3G12750	4	6	AT3G24503	1	7	AT3G26810	4	8	AT3G12700	4	9	AT2G46505	7	10	AT4G28440	1	11
									AT4G23270	7	3	AT3G21100	4	4	AT2G44740	2	5	AT3G12770	4	6	AT3G24515	2	7	AT3G26900	1	8	AT3G12800	1	9	AT2G46610	2	10	AT4G28540	3	11
									AT4G23320	7	3	AT3G21210	11	4	AT2G44745	4	5	AT3G13040	4	6	AT3G24530	1	7	AT3G26980	3	8	AT3G12870	6	9	AT2G47170	4	10	AT4G28570	1	11
									AT4G23450	3	3	AT3G21260	2	4	AT2G44790	5	5	AT3G13062	2	6	AT3G24670	6	7	AT3G27220	1	8	AT3G12940	4	9	AT2G47330	2	10	AT4G28770	3	11
									AT4G23496	4	3	AT3G21510	3	4	AT2G44910	4	5	AT3G13065	4	6	AT3G25190	1	7	AT3G27260	4	8	AT3G13120	1	9	AT2G47380	4	10	AT4G29530	2	11
									AT4G23590	2	3	AT3G21680	11	4	AT2G44930	7	5	AT3G13180	1	6	AT3G25290	5	7	AT3G27270	4	8	AT3G13160	4	9	AT2G47400	1	10	AT4G30010	4	11
									AT4G23610	4	3	AT3G21760	7	4	AT2G44950	2	5	AT3G13310	1	6	AT3G25400	1	7	AT3G27380	1	8	AT3G13225	3	9	AT2G47410	1	10	AT4G30940	2	11
									AT4G23720	6	3	AT3G21780	7	4	AT2G45050	4	5	AT3G13380	4	6	AT3G25560	4	7	AT3G27420	6	8	AT3G13226	1	9	AT2G47490	2	10	AT4G31130	4	11
									AT4G23970	13	3	AT3G21800	6	4	AT2G45060	3	5	AT3G13390	6	6	AT3G25585	2	7	AT3G27670	2	8	AT3G13230	1	9	AT2G47580	2	10	AT4G31180	1	11
									AT4G24000	6	3	AT3G21970	6	4	AT2G45120	4	5	AT3G13400	6	6	AT3G25600	2	7	AT3G27700	2	8	AT3G13470	1	9	AT2G47600	2	10	AT4G31420	2	11
									AT4G24170	4	3	AT3G22250	5	4	AT2G45180	6	5	AT3G13480	7	6	AT3G25640	4	7	AT3G27890	1	8	AT3G13490	1	9	AT2G47690	2	10	AT4G31720	2	11
									AT4G24300	6	3	AT3G22350	11	4	AT2G45290	1	5	AT3G13510	6	6	AT3G25890	4	7	AT3G28180	4	8	AT3G13550	2	9	AT2G47730	4	10	AT4G31930	2	11
									AT4G24350	1	3	AT3G22450	4	4	AT2G45560	6	5	AT3G13900	3	6	AT3G25940	1	7	AT3G28430	2	8	AT3G13620	2	9	AT2G47800	4	10	AT4G32320	2	11
									AT4G24650	1	3	AT3G22490	4	4	AT2G45770	1	5	AT3G14180	4	6	AT3G26030	3	7	AT3G28760	1	8	AT3G13720	4	9	AT2G47900	4	10	AT4G32460	6	11
									AT4G24860	4	3	AT3G22540	4	4	AT2G45800	4	5	AT3G14230	4	6	AT3G26110	11	7	AT3G28850	4	8	AT3G14020	4	9	AT2G47960	2	10	AT4G32470	2	11
									AT4G24950	11	3	AT3G22670	4	4	AT2G45810	2	5	AT3G14240	4	6	AT3G26200	6	7	AT3G29270	4	8	AT3G14067	4	9	AT2G47980	2	10	AT4G32520	2	11
									AT4G25090	4	3	AT3G22690	4	4	AT2G45850	8	5	AT3G14280	6	6	AT3G26290	6	7	AT3G29280	4	8	AT3G14075	2	9	AT2G48060	2	10	AT4G32660	2	11
									AT4G25120	1	3	AT3G22700	11	4	AT2G45940	7	5	AT3G14340	13	6	AT3G26590	6	7	AT3G29760	2	8	AT3G14290	1	9	AT2G48160	2	10	AT4G32720	2	11
									AT4G25490	5	3	AT3G22810	4	4	AT2G46240	4	5	AT3G14350	4	6	AT3G26630	6	7	AT3G33530	2	8	AT3G14430	4	9	AT3G01090	2	10	AT4G32770	1	11
									AT4G25750	4	3	AT3G22970	4	4	AT2G46360	11	5	AT3G14380	6	6	AT3G26770	5	7	AT3G42170	6	8	AT3G14595	4	9	AT3G01120	1	10	AT4G32830	2	11
									AT4G26120	4	3	AT3G23100	4	4	AT2G46400	5	5	AT3G14450	2	6	AT3G26910	4	7	AT3G42640	4	8	AT3G14720	4	9	AT3G01150	2	10	AT4G32850	2	11
									AT4G26340	11	3	AT3G23160	4	4	AT2G46550	6	5	AT3G14730	4	6	AT3G26930	11	7	AT3G43210	4	8	AT3G14740	2	9	AT3G01280	2	10	AT4G32910	2	11
									AT4G26490	6	3	AT3G23240	4	4	AT2G46640	7	5	AT3G14770	6	6	AT3G27000	2	7	AT3G43700	4	8	AT3G14850	6	9	AT3G01460	2	10	AT4G33010	1	11
									AT4G26560	4	3	AT3G23250	4	4	AT2G46650	2	5	AT3G14860	2	6	AT3G27280	2	7	AT3G44280	6	8	AT3G14910	2	9	AT3G01480	1	10	AT4G33100	2	11
									AT4G26680	6	3	AT3G23270	4	4	AT2G46680	4	5	AT3G14990	1	6	AT3G27290	4	7	AT3G44320	1	8	AT3G14940	1	9	AT3G01540	2	10	AT4G33140	1	11
									AT4G26740	2	3	AT3G23770	4	4	AT2G46750	1	5	AT3G15060	2	6	AT3G27300	2	7	AT3G44530	1	8	AT3G14980	4	9	AT3G01780	3	10	AT4G33240	2	11
									AT4G26800	5	3	AT3G23805	6	4	AT2G46760	1	5	AT3G15080	2	6	AT3G27520	7	7	AT3G44740	1	8	AT3G15180	2	9	AT3G01910	1	10	AT4G33400	2	11
									AT4G27140	9	3	AT3G23880	7	4	AT2G46860	3	5	AT3G15095	6	6	AT3G27530	2	7	AT3G44880	1	8	AT3G15351	4	9	AT3G01920	1	10	AT4G33430	4	11
									AT4G27150	9	3	AT3G23930	8	4	AT2G46940	6	5	AT3G15280	9	6	AT3G27560	4	7	AT3G44890	1	8	AT3G15360	1	9	AT3G02040	1	10	AT4G33510	1	11
									AT4G27170	8	3	AT3G24000	4	4	AT2G47160	2	5	AT3G15300	4	6	AT3G27650	4	7	AT3G45010	2	8	AT3G15400	11	9	AT3G02060	1	10	AT4G33630	2	11
									AT4G27190	6	3	AT3G24110	2	4	AT2G47340	6	5	AT3G15352	2	6	AT3G27880	7	7	AT3G45060	1	8	AT3G15500	4	9	AT3G02090	1	10	AT4G33680	1	11
									AT4G27220	6	3	AT3G24140	4	4	AT2G47570	2	5	AT3G15420	4	6	AT3G28030	2	7	AT3G45090	1	8	AT3G15540	6	9	AT3G02110	4	10	AT4G34040	4	11
									AT4G27670	1	3	AT3G24150	5	4	AT2G47670	7	5	AT3G15570	4	6	AT3G28050	7	7	AT3G45300	1	8	AT3G16180	5	9	AT3G02180	4	10	AT4G34050	1	11
									AT4G27850	11	3	AT3G24230	6	4	AT2G47750	5	5	AT3G15605	6	6	AT3G28340	4	7	AT3G45630	2	8	AT3G16200	1	9	AT3G02290	3	10	AT4G34190	4	11
									AT4G28110	4	3	AT3G24280	12	4	AT2G47810	4	5	AT3G15680	2	6	AT3G28630	4	7	AT3G45640	3	8	AT3G16230	2	9	AT3G02300	1	10	AT4G34370	2	11
									AT4G28410	2	3	AT3G24310	6	4	AT2G47920	5	5	AT3G15740	2	6	AT3G28780	11	7	AT3G45750	2	8	AT3G16260	1	9	AT3G02320	1	10	AT4G34670	2	11
									AT4G28420	2	3	AT3G24330	5	4	AT2G48030	1	5	AT3G15790	4	6	AT3G28910	4	7	AT3G45770	1	8	AT3G16290	1	9	AT3G02340	2	10	AT4G34700	2	11
									AT4G28430	4	3	AT3G24460	2	4	AT2G48080	3	5	AT3G16570	6	6	AT3G28940	1	7	AT3G45830	2	8	AT3G16310	2	9	AT3G02460	2	10	AT4G34710	1	11
									AT4G28520	5	3	AT3G24520	4	4	AT2G48110	4	5	AT3G16580	11	6	AT3G29030	5	7	AT3G45870	4	8	AT3G16700	1	9	AT3G02520	3	10	AT4G34750	5	11
									AT4G28580	4	3	AT3G24620	4	4	AT2G48130	5	5	AT3G16690	6	6	AT3G29075	6	7	AT3G46030	3	8	AT3G16740	11	9	AT3G02550	4	10	AT4G34840	1	11
									AT4G28710	4	3	AT3G24650	3	4	AT3G01020	1	5	AT3G16730	2	6	AT3G29185	1	7	AT3G46100	1	8	AT3G16760	2	9	AT3G02555	4	10	AT4G34870	1	11
									AT4G29050	6	3	AT3G24750	8	4	AT3G01190	5	5	AT3G16750	11	6	AT3G29190	7	7	AT3G46600	6	8	AT3G16785	2	9	AT3G02560	2	10	AT4G35000	4	11
									AT4G29570	1	3	AT3G24770	9	4	AT3G01240	11	5	AT3G16857	3	6	AT3G29360	1	7	AT3G46620	4	8	AT3G16810	2	9	AT3G02580	1	10	AT4G35040	4	11
									AT4G29580	1	3	AT3G24780	1	4	AT3G01260	1	5	AT3G16920	4	6	AT3G29375	4	7	AT3G47390	1	8	AT3G17000	2	9	AT3G02720	1	10	AT4G35180	4	11
									AT4G29600	1	3	AT3G24790	4	4	AT3G01350	4	5	AT3G16950	1	6	AT3G30180	4	7	AT3G47440	4	8	AT3G17030	5	9	AT3G02730	2	10	AT4G35220	1	11
									AT4G29620	1	3	AT3G24820	3	4	AT3G01380	1	5	AT3G16980	1	6	AT3G30280	8	7	AT3G47590	1	8	AT3G17210	1	9	AT3G02790	3	10	AT4G35360	2	11
									AT4G29710	1	3	AT3G24982	8	4	AT3G01440	4	5	AT3G17010	4	6	AT3G43610	2	7	AT3G47630	2	8	AT3G17310	4	9	AT3G02870	1	10	AT4G35790	4	11
									AT4G29980	7	3	AT3G25050	4	4	AT3G01530	6	5	AT3G17060	4	6	AT3G43720	5	7	AT3G47640	4	8	AT3G17465	1	9	AT3G02900	3	10	AT4G35860	2	11
									AT4G30030	4	3	AT3G25130	6	4	AT3G01550	2	5	AT3G17080	7	6	AT3G43920	2	7	AT3G47860	1	8	AT3G17790	1	9	AT3G02910	1	10	AT4G35910	2	11
									AT4G30070	9	3	AT3G25180	7	4	AT3G01570	5	5	AT3G17170	1	6	AT3G43960	4	7	AT3G47950	4	8	AT3G17930	1	9	AT3G03090	1	10	AT4G36210	1	11
									AT4G30280	6	3	AT3G25720	8	4	AT3G01660	1	5	AT3G17420	4	6	AT3G44070	12	7	AT3G48020	6	8	AT3G18165	2	9	AT3G03100	1	10	AT4G36250	1	11
									AT4G30320	4	3	AT3G25810	6	4	AT3G01670	7	5	AT3G17630	4	6	AT3G44600	1	7	AT3G48420	1	8	AT3G18215	1	9	AT3G03360	6	10	AT4G36760	1	11
									AT4G30640	2	3	AT3G26040	8	4	AT3G01680	7	5	AT3G17840	4	6	AT3G44620	1	7	AT3G48425	1	8	AT3G18490	4	9	AT3G03380	1	10	AT4G36790	1	11
									AT4G30770	6	3	AT3G26130	1	4	AT3G01700	12	5	AT3G17980	6	6	AT3G44730	3	7	AT3G48520	4	8	AT3G18500	2	9	AT3G03600	1	10	AT4G37090	6	11
									AT4G30825	2	3	AT3G26230	6	4	AT3G02250	4	5	AT3G18050	5	6	AT3G45140	6	7	AT3G48880	6	8	AT3G18800	5	9	AT3G03610	3	10	AT4G37120	2	11
									AT4G30990	2	3	AT3G26350	6	4	AT3G02810	4	5	AT3G18110	4	6	AT3G45190	2	7	AT3G49060	5	8	AT3G18850	2	9	AT3G03790	1	10	AT4G37130	2	11
									AT4G31030	13	3	AT3G26450	8	4	AT3G02860	2	5	AT3G18160	2	6	AT3G45280	3	7	AT3G49190	4	8	AT3G18860	1	9	AT3G03890	1	10	AT4G37470	1	11
									AT4G31100	6	3	AT3G26470	7	4	AT3G02970	4	5	AT3G18170	4	6	AT3G45310	2	7	AT3G49310	2	8	AT3G18940	2	9	AT3G04080	2	10	AT4G37830	2	11
									AT4G31280	13	3	AT3G26610	4	4	AT3G02990	4	5	AT3G18270	1	6	AT3G45850	2	7	AT3G49470	2	8	AT3G19090	2	9	AT3G04240	1	10	AT4G37870	1	11
									AT4G31520	2	3	AT3G26782	4	4	AT3G03080	6	5	AT3G18290	2	6	AT3G45900	4	7	AT3G49640	1	8	AT3G19130	4	9	AT3G04340	1	10	AT4G37910	1	11
									AT4G31570	5	3	AT3G26850	4	4	AT3G03190	1	5	AT3G18295	6	6	AT3G46000	4	7	AT3G49680	1	8	AT3G19630	1	9	AT3G04520	1	10	AT4G37930	2	11
									AT4G31710	6	3	AT3G27120	2	4	AT3G03430	2	5	AT3G18360	4	6	AT3G46010	4	7	AT3G49710	4	8	AT3G19900	1	9	AT3G04550	1	10	AT4G38040	4	11
									AT4G31740	2	3	AT3G27325	2	4	AT3G03450	4	5	AT3G18370	2	6	AT3G46180	2	7	AT3G50310	4	8	AT3G19980	2	9	AT3G04560	2	10	AT4G38190	4	11
									AT4G31760	5	3	AT3G27410	11	4	AT3G03710	1	5	AT3G18420	1	6	AT3G46210	1	7	AT3G50530	4	8	AT3G20250	2	9	AT3G04670	4	10	AT4G38250	2	11
									AT4G31805	6	3	AT3G27473	11	4	AT3G03770	4	5	AT3G18510	7	6	AT3G46510	4	7	AT3G50640	7	8	AT3G20290	2	9	AT3G04710	1	10	AT4G38270	4	11
									AT4G31830	6	3	AT3G27510	11	4	AT3G03800	3	5	AT3G18570	4	6	AT3G46580	5	7	AT3G50700	4	8	AT3G20500	4	9	AT3G04770	2	10	AT4G38490	4	11
									AT4G32050	2	3	AT3G27550	4	4	AT3G04070	4	5	AT3G18690	6	6	AT3G46790	4	7	AT3G50960	2	8	AT3G20650	2	9	AT3G04790	1	10	AT4G38510	2	11
									AT4G32080	13	3	AT3G27580	4	4	AT3G04110	6	5	AT3G18720	6	6	AT3G46930	4	7	AT3G51180	4	8	AT3G20870	1	9	AT3G04830	2	10	AT4G38630	2	11
									AT4G32170	6	3	AT3G27640	1	4	AT3G04200	7	5	AT3G18770	2	6	AT3G47070	7	7	AT3G51190	2	8	AT3G21055	8	9	AT3G04860	4	10	AT4G38680	1	11
									AT4G33130	4	3	AT3G27750	4	4	AT3G04210	9	5	AT3G18820	2	6	AT3G47670	6	7	AT3G51320	4	8	AT3G21060	1	9	AT3G04920	2	10	AT4G38800	1	11
									AT4G33310	13	3	AT3G27870	3	4	AT3G04360	4	5	AT3G18990	6	6	AT3G47780	2	7	AT3G51470	3	8	AT3G21175	2	9	AT3G05000	2	10	AT4G38970	2	11
									AT4G33560	11	3	AT3G27920	6	4	AT3G04370	5	5	AT3G19000	4	6	AT3G47960	5	7	AT3G51850	4	8	AT3G21190	4	9	AT3G05020	1	10	AT4G39220	2	11
									AT4G33610	11	3	AT3G28080	6	4	AT3G04450	4	5	AT3G19020	4	6	AT3G47990	2	7	AT3G51870	2	8	AT3G21290	4	9	AT3G05040	2	10	AT4G39240	7	11
									AT4G33730	4	3	AT3G28270	4	4	AT3G04510	4	5	AT3G19120	2	6	AT3G48185	12	7	AT3G52030	4	8	AT3G21360	1	9	AT3G05090	1	10	AT4G39390	3	11
									AT4G33800	6	3	AT3G28420	9	4	AT3G04580	1	5	AT3G19220	3	6	AT3G48190	2	7	AT3G52120	2	8	AT3G21400	4	9	AT3G05230	2	10	AT4G39460	2	11
									AT4G34320	4	3	AT3G28470	4	4	AT3G04690	4	5	AT3G19280	1	6	AT3G48200	4	7	AT3G52180	2	8	AT3G21430	2	9	AT3G05290	2	10	AT4G39570	9	11
									AT4G34400	6	3	AT3G28540	4	4	AT3G04750	4	5	AT3G19290	4	6	AT3G48450	5	7	AT3G52240	4	8	AT3G21865	2	9	AT3G05500	4	10	AT4G39640	1	11
									AT4G34410	3	3	AT3G28620	2	4	AT3G04970	2	5	AT3G19310	1	6	AT3G48460	6	7	AT3G52260	1	8	AT3G22104	4	9	AT3G05560	2	10	AT4G39660	1	11
									AT4G34560	7	3	AT3G28770	11	4	AT3G05130	7	5	AT3G19330	4	6	AT3G48500	3	7	AT3G52360	7	8	AT3G22160	11	9	AT3G05670	2	10	AT4G39680	2	11
									AT4G34650	1	3	AT3G28890	8	4	AT3G05180	6	5	AT3G19400	4	6	AT3G49150	8	7	AT3G52380	3	8	AT3G22230	2	9	AT3G05760	2	10	AT4G39860	4	11
									AT4G35120	8	3	AT3G28930	1	4	AT3G05430	2	5	AT3G19450	3	6	AT3G49160	1	7	AT3G52390	1	8	AT3G22231	11	9	AT3G06130	6	10	AT5G01290	2	11
									AT4G35130	4	3	AT3G28960	4	4	AT3G05470	6	5	AT3G19470	11	6	AT3G49180	1	7	AT3G52500	4	8	AT3G22380	6	9	AT3G06240	7	10	AT5G01350	2	11
									AT4G35200	7	3	AT3G29020	4	4	AT3G05490	6	5	AT3G19500	5	6	AT3G49320	1	7	AT3G52750	1	8	AT3G22440	4	9	AT3G06330	3	10	AT5G01410	1	11
									AT4G35210	7	3	AT3G29070	2	4	AT3G05510	1	5	AT3G19510	2	6	AT3G49350	2	7	AT3G53000	6	8	AT3G22550	6	9	AT3G06410	4	10	AT5G01650	1	11
									AT4G35520	1	3	AT3G29250	6	4	AT3G05620	6	5	AT3G19570	4	6	AT3G49400	4	7	AT3G53390	1	8	AT3G22990	4	9	AT3G06510	1	10	AT5G01750	4	11
									AT4G35660	6	3	AT3G29290	2	4	AT3G05630	2	5	AT3G19670	2	6	AT3G49480	11	7	AT3G53420	4	8	AT3G23000	5	9	AT3G06580	1	10	AT5G01810	5	11
									AT4G35670	4	3	AT3G29410	7	4	AT3G05675	4	5	AT3G19680	4	6	AT3G49670	4	7	AT3G53540	5	8	AT3G23150	1	9	AT3G06610	2	10	AT5G02040	3	11
									AT4G35710	7	3	AT3G29590	6	4	AT3G05800	6	5	AT3G19690	4	6	AT3G49750	4	7	AT3G53930	2	8	AT3G23280	1	9	AT3G06660	4	10	AT5G02240	1	11
									AT4G35720	7	3	AT3G29770	4	4	AT3G05830	6	5	AT3G19710	1	6	AT3G49930	6	7	AT3G53950	4	8	AT3G23300	4	9	AT3G06720	2	10	AT5G02450	2	11
									AT4G36070	4	3	AT3G30210	6	4	AT3G05890	1	5	AT3G19810	1	6	AT3G50080	2	7	AT3G53980	5	8	AT3G23400	1	9	AT3G06760	4	10	AT5G02490	2	11
									AT4G36160	5	3	AT3G30260	6	4	AT3G05900	8	5	AT3G19960	3	6	AT3G50500	4	7	AT3G54060	6	8	AT3G23690	4	9	AT3G06790	6	10	AT5G02500	2	11
									AT4G36230	11	3	AT3G30350	11	4	AT3G05920	6	5	AT3G20190	4	6	AT3G50660	5	7	AT3G54100	4	8	AT3G23710	1	9	AT3G06850	1	10	AT5G02870	1	11
									AT4G36260	4	3	AT3G30380	2	4	AT3G05960	4	5	AT3G20220	4	6	AT3G50690	2	7	AT3G54130	2	8	AT3G23790	1	9	AT3G06930	2	10	AT5G03030	1	11
									AT4G36590	6	3	AT3G30460	2	4	AT3G06010	2	5	AT3G20420	2	6	AT3G51000	1	7	AT3G54210	1	8	AT3G23810	1	9	AT3G07090	2	10	AT5G03200	2	11
									AT4G36620	3	3	AT3G30530	4	4	AT3G06070	6	5	AT3G20450	6	6	AT3G51150	4	7	AT3G54290	4	8	AT3G23870	3	9	AT3G07100	2	10	AT5G03345	2	11
									AT4G36700	5	3	AT3G42770	7	4	AT3G06200	1	5	AT3G20480	1	6	AT3G51270	1	7	AT3G54670	1	8	AT3G23990	1	9	AT3G07110	2	10	AT5G03455	2	11
									AT4G36740	4	3	AT3G42880	5	4	AT3G06250	6	5	AT3G20520	1	6	AT3G51280	1	7	AT3G54720	1	8	AT3G24180	1	9	AT3G07160	4	10	AT5G03460	5	11
									AT4G37240	6	3	AT3G43290	13	4	AT3G06520	5	5	AT3G20530	4	6	AT3G51330	4	7	AT3G54820	4	8	AT3G24320	1	9	AT3G07170	2	10	AT5G03470	2	11
									AT4G37360	7	3	AT3G43660	1	4	AT3G06590	6	5	AT3G20580	4	6	AT3G51400	7	7	AT3G55000	2	8	AT3G24430	1	9	AT3G07200	2	10	AT5G03650	1	11
									AT4G37480	1	3	AT3G43740	4	4	AT3G06620	5	5	AT3G20680	3	6	AT3G51660	1	7	AT3G55260	1	8	AT3G24440	4	9	AT3G07270	1	10	AT5G03840	4	11
									AT4G37780	4	3	AT3G43930	2	4	AT3G06710	11	5	AT3G20710	11	6	AT3G51720	6	7	AT3G55510	2	8	AT3G24590	1	9	AT3G07300	1	10	AT5G04250	3	11
									AT4G38410	9	3	AT3G44050	2	4	AT3G07340	4	5	AT3G20760	2	6	AT3G51730	2	7	AT3G55560	6	8	AT3G24760	4	9	AT3G07370	1	10	AT5G04270	2	11
									AT4G38820	13	3	AT3G44380	4	4	AT3G07360	4	5	AT3G21090	4	6	AT3G51770	1	7	AT3G55590	2	8	AT3G25040	2	9	AT3G07560	3	10	AT5G04410	4	11
									AT4G38850	7	3	AT3G44450	6	4	AT3G07600	6	5	AT3G21180	4	6	AT3G51860	2	7	AT3G55605	2	8	AT3G25220	1	9	AT3G07640	6	10	AT5G04510	2	11
									AT4G39000	6	3	AT3G44460	4	4	AT3G07610	3	5	AT3G21250	4	6	AT3G51880	4	7	AT3G55740	4	8	AT3G25545	3	9	AT3G07790	2	10	AT5G04770	2	11
									AT4G39190	7	3	AT3G44550	4	4	AT3G07670	2	5	AT3G21350	2	6	AT3G52155	1	7	AT3G55800	1	8	AT3G25805	1	9	AT3G07810	4	10	AT5G04830	2	11
									AT4G39410	4	3	AT3G44690	11	4	AT3G07700	1	5	AT3G21410	11	6	AT3G52290	4	7	AT3G56300	1	8	AT3G25910	4	9	AT3G07950	1	10	AT5G04850	2	11
									AT4G39490	6	3	AT3G44700	6	4	AT3G07830	6	5	AT3G21520	4	6	AT3G52400	3	7	AT3G56430	3	8	AT3G25920	1	9	AT3G07960	4	10	AT5G04920	2	11
									AT4G39530	4	3	AT3G44735	8	4	AT3G07990	4	5	AT3G21560	6	6	AT3G52450	4	7	AT3G56440	2	8	AT3G26060	1	9	AT3G08030	6	10	AT5G04930	2	11
									AT4G39720	6	3	AT3G44770	11	4	AT3G08900	1	5	AT3G21570	9	6	AT3G52570	1	7	AT3G56510	2	8	AT3G26380	1	9	AT3G08040	4	10	AT5G05010	2	11
									AT4G40090	13	3	AT3G44940	7	4	AT3G09000	6	5	AT3G21690	6	6	AT3G52710	7	7	AT3G56730	6	8	AT3G26520	4	9	AT3G08590	1	10	AT5G05100	2	11
									AT5G01060	4	3	AT3G45050	4	4	AT3G09050	4	5	AT3G21700	2	6	AT3G52720	5	7	AT3G56830	4	8	AT3G26560	2	9	AT3G08640	3	10	AT5G05170	4	11
									AT5G01150	6	3	AT3G45210	4	4	AT3G09150	1	5	AT3G21710	6	6	AT3G52780	4	7	AT3G56880	6	8	AT3G26570	1	9	AT3G08650	1	10	AT5G05310	1	11
									AT5G01280	6	3	AT3G45240	2	4	AT3G09220	6	5	AT3G21750	6	6	AT3G52800	4	7	AT3G56950	1	8	AT3G26640	2	9	AT3G08710	2	10	AT5G05350	4	11
									AT5G01910	7	3	AT3G45320	9	4	AT3G09270	6	5	AT3G21810	4	6	AT3G53110	2	7	AT3G57000	1	8	AT3G26650	1	9	AT3G08770	6	10	AT5G05370	3	11
									AT5G01940	1	3	AT3G45430	6	4	AT3G09370	2	5	AT3G22060	6	6	AT3G53260	1	7	AT3G57010	4	8	AT3G26690	3	9	AT3G08890	4	10	AT5G05440	4	11
									AT5G02070	4	3	AT3G45460	4	4	AT3G09410	6	5	AT3G22120	6	6	AT3G53620	3	7	AT3G57160	13	8	AT3G26744	4	9	AT3G08960	2	10	AT5G05520	1	11
									AT5G02460	4	3	AT3G45710	4	4	AT3G09600	3	5	AT3G22150	4	6	AT3G53700	4	7	AT3G57330	4	8	AT3G27050	3	9	AT3G09090	1	10	AT5G05640	8	11
									AT5G02650	11	3	AT3G45730	11	4	AT3G09700	1	5	AT3G22260	4	6	AT3G53720	4	7	AT3G57680	1	8	AT3G27190	2	9	AT3G09200	2	10	AT5G05670	2	11
									AT5G02690	13	3	AT3G45780	3	4	AT3G09710	4	5	AT3G22420	4	6	AT3G53920	1	7	AT3G57790	1	8	AT3G27230	4	9	AT3G09250	1	10	AT5G05780	2	11
									AT5G02990	7	3	AT3G45860	6	4	AT3G09930	4	5	AT3G22880	1	6	AT3G53990	1	7	AT3G58070	4	8	AT3G27310	2	9	AT3G09320	2	10	AT5G05920	1	11
									AT5G03130	13	3	AT3G45940	1	4	AT3G10010	1	5	AT3G23170	11	6	AT3G54050	2	7	AT3G58180	1	8	AT3G27340	1	9	AT3G09390	8	10	AT5G05930	2	11
									AT5G03270	5	3	AT3G45960	5	4	AT3G10150	1	5	AT3G23200	4	6	AT3G54090	1	7	AT3G58460	1	8	AT3G27390	4	9	AT3G09470	2	10	AT5G06000	1	11
									AT5G03310	5	3	AT3G46070	6	4	AT3G10390	1	5	AT3G23260	11	6	AT3G54170	2	7	AT3G58530	1	8	AT3G27540	1	9	AT3G09740	2	10	AT5G06060	3	11
									AT5G03600	4	3	AT3G46240	8	4	AT3G10400	1	5	AT3G23330	4	6	AT3G54200	4	7	AT3G58600	2	8	AT3G27660	5	9	AT3G09850	2	10	AT5G06320	6	11
									AT5G03670	7	3	AT3G46540	2	4	AT3G10720	6	5	AT3G23430	2	6	AT3G54320	4	7	AT3G58660	2	8	AT3G27770	3	9	AT3G09970	1	10	AT5G06370	2	11
									AT5G03680	4	3	AT3G46660	6	4	AT3G10890	4	5	AT3G23490	1	6	AT3G54560	2	7	AT3G58670	4	8	AT3G28330	11	9	AT3G10020	4	10	AT5G07090	2	11
									AT5G03920	7	3	AT3G46670	6	4	AT3G10960	1	5	AT3G23700	1	6	AT3G54610	2	7	AT3G59360	2	8	AT3G28450	4	9	AT3G10060	1	10	AT5G07250	4	11
									AT5G04050	1	3	AT3G46690	6	4	AT3G11220	2	5	AT3G23740	6	6	AT3G54790	4	7	AT3G59630	1	8	AT3G28480	3	9	AT3G10380	2	10	AT5G07710	1	11
									AT5G04080	9	3	AT3G46700	6	4	AT3G11270	2	5	AT3G23750	4	6	AT3G54800	4	7	AT3G59760	1	8	AT3G28720	3	9	AT3G10610	2	10	AT5G08080	3	11
									AT5G04190	6	3	AT3G46750	7	4	AT3G11340	6	5	AT3G23760	2	6	AT3G54930	2	7	AT3G59800	3	8	AT3G28900	2	9	AT3G10620	1	10	AT5G08170	1	11
									AT5G04970	6	3	AT3G46780	1	4	AT3G11660	6	5	AT3G24040	4	6	AT3G54980	4	7	AT3G59910	4	8	AT3G29160	2	9	AT3G10640	2	10	AT5G08290	2	11
									AT5G05260	4	3	AT3G47040	4	4	AT3G11745	12	5	AT3G24090	1	6	AT3G55170	2	7	AT3G59940	1	8	AT3G29350	3	9	AT3G10650	6	10	AT5G08520	3	11
									AT5G05400	7	3	AT3G47100	13	4	AT3G11750	1	5	AT3G24506	4	6	AT3G55250	3	7	AT3G60030	6	8	AT3G29575	4	9	AT3G10730	2	10	AT5G08560	1	11
									AT5G05790	3	3	AT3G47130	9	4	AT3G12020	2	5	AT3G24660	4	6	AT3G55480	2	7	AT3G60100	1	8	AT3G29810	4	9	AT3G10970	1	10	AT5G08580	2	11
									AT5G06070	4	3	AT3G47570	7	4	AT3G12090	4	5	AT3G24810	4	6	AT3G55520	2	7	AT3G60190	2	8	AT3G30775	1	9	AT3G11020	4	10	AT5G08620	2	11
									AT5G06500	6	3	AT3G47840	4	4	AT3G12850	3	5	AT3G24840	6	6	AT3G55600	2	7	AT3G60320	4	8	AT3G32940	2	9	AT3G11050	2	10	AT5G09240	2	11
									AT5G06670	2	3	AT3G48080	3	4	AT3G13228	2	5	AT3G25070	4	6	AT3G55760	3	7	AT3G60590	4	8	AT3G42630	4	9	AT3G11440	4	10	AT5G09270	4	11
									AT5G06730	5	3	AT3G48100	4	4	AT3G13280	6	5	AT3G25080	11	6	AT3G55840	4	7	AT3G60620	1	8	AT3G42660	1	9	AT3G11530	2	10	AT5G09300	1	11
									AT5G06839	4	3	AT3G48480	2	4	AT3G13540	4	5	AT3G25110	1	6	AT3G55890	2	7	AT3G60720	6	8	AT3G42850	1	9	AT3G11540	1	10	AT5G09760	4	11
									AT5G07000	6	3	AT3G48700	6	4	AT3G13610	4	5	AT3G25260	4	6	AT3G55910	12	7	AT3G60830	2	8	AT3G43240	3	9	AT3G11670	2	10	AT5G09890	4	11
									AT5G07010	6	3	AT3G48710	2	4	AT3G13640	1	5	AT3G25480	4	6	AT3G55960	2	7	AT3G60850	4	8	AT3G43810	2	9	AT3G11710	1	10	AT5G10070	1	11
									AT5G07190	6	3	AT3G48720	4	4	AT3G13650	6	5	AT3G25610	3	6	AT3G56120	1	7	AT3G61080	1	8	AT3G44330	2	9	AT3G11770	6	10	AT5G10240	1	11
									AT5G07230	7	3	AT3G48850	2	4	AT3G13784	4	5	AT3G25680	1	6	AT3G56130	1	7	AT3G61380	6	8	AT3G44750	4	9	AT3G11910	2	10	AT5G10270	2	11
									AT5G07330	6	3	AT3G48920	4	4	AT3G13820	11	5	AT3G25740	1	6	AT3G56260	11	7	AT3G61450	3	8	AT3G44850	2	9	AT3G12030	2	10	AT5G10490	1	11
									AT5G07520	11	3	AT3G49260	6	4	AT3G14000	4	5	AT3G26085	1	6	AT3G56480	4	7	AT3G61540	1	8	AT3G45100	1	9	AT3G12110	4	10	AT5G10780	2	11
									AT5G07570	2	3	AT3G49270	11	4	AT3G14060	8	5	AT3G26090	5	6	AT3G56600	3	7	AT3G61580	2	8	AT3G45590	1	9	AT3G12260	2	10	AT5G11040	2	11
									AT5G07620	4	3	AT3G49450	11	4	AT3G14210	4	5	AT3G26480	1	6	AT3G56640	2	7	AT3G61760	2	8	AT3G45680	4	9	AT3G12270	2	10	AT5G11110	1	11
									AT5G07640	4	3	AT3G49620	1	4	AT3G14440	4	5	AT3G26600	2	6	AT3G56910	11	7	AT3G61770	1	8	AT3G45980	3	9	AT3G12280	2	10	AT5G11510	2	11
									AT5G07780	2	3	AT3G49760	4	4	AT3G14560	11	5	AT3G26760	5	6	AT3G56930	4	7	AT3G61870	1	8	AT3G46200	2	9	AT3G12300	2	10	AT5G11680	2	11
									AT5G07820	6	3	AT3G49780	11	4	AT3G14650	6	5	AT3G26860	9	6	AT3G56990	2	7	AT3G62010	2	8	AT3G46220	2	9	AT3G12350	4	10	AT5G11850	3	11
									AT5G08070	4	3	AT3G49820	11	4	AT3G14660	6	5	AT3G26940	4	6	AT3G57070	4	7	AT3G62050	4	8	AT3G46430	6	9	AT3G12400	2	10	AT5G11980	2	11
									AT5G08310	4	3	AT3G49900	4	4	AT3G14760	5	5	AT3G26990	2	6	AT3G57430	4	7	AT3G62390	4	8	AT3G46450	2	9	AT3G12520	1	10	AT5G12120	5	11
									AT5G08490	4	3	AT3G49960	5	4	AT3G14900	4	5	AT3G27010	4	6	AT3G57470	1	7	AT3G62410	1	8	AT3G46560	2	9	AT3G12610	4	10	AT5G12210	2	11
									AT5G09280	6	3	AT3G50120	6	4	AT3G15030	4	5	AT3G27110	1	6	AT3G57530	4	7	AT3G62550	5	8	AT3G46590	3	9	AT3G12640	2	10	AT5G12980	2	11
									AT5G09380	2	3	AT3G50130	6	4	AT3G15140	1	5	AT3G27170	2	6	AT3G57660	1	7	AT3G62620	7	8	AT3G46900	4	9	AT3G12650	4	10	AT5G13070	2	11
									AT5G09460	7	3	AT3G50170	6	4	AT3G15353	6	5	AT3G27200	4	6	AT3G57710	6	7	AT3G62700	4	8	AT3G46920	4	9	AT3G12760	2	10	AT5G13100	5	11
									AT5G09520	11	3	AT3G50220	4	4	AT3G15370	5	5	AT3G27210	6	6	AT3G57810	2	7	AT3G62770	2	8	AT3G46940	1	9	AT3G12780	1	10	AT5G13110	2	11
									AT5G09640	6	3	AT3G50230	4	4	AT3G15720	5	5	AT3G27320	4	6	AT3G57930	6	7	AT3G62920	6	8	AT3G46960	2	9	AT3G12980	2	10	AT5G13170	6	11
									AT5G09930	1	3	AT3G50260	4	4	AT3G15860	11	5	AT3G27330	1	6	AT3G58010	2	7	AT3G63130	1	8	AT3G47120	1	9	AT3G13050	1	10	AT5G13190	4	11
									AT5G09950	4	3	AT3G50280	6	4	AT3G15890	4	5	AT3G27440	2	6	AT3G58120	4	7	AT3G63440	4	8	AT3G47160	4	9	AT3G13110	1	10	AT5G13240	2	11
									AT5G09980	11	3	AT3G50620	1	4	AT3G15950	11	5	AT3G27610	1	6	AT3G58620	2	7	AT4G00050	4	8	AT3G47340	1	9	AT3G13200	2	10	AT5G13280	1	11
									AT5G10230	5	3	AT3G50870	3	4	AT3G16040	11	5	AT3G27690	3	6	AT3G58650	4	7	AT4G00560	1	8	AT3G47370	2	9	AT3G13235	2	10	AT5G13470	4	11
									AT5G10250	4	3	AT3G50890	4	4	AT3G16060	2	5	AT3G27960	1	6	AT3G58780	4	7	AT4G00700	6	8	AT3G47500	3	9	AT3G13330	2	10	AT5G13490	2	11
									AT5G10310	5	3	AT3G50930	6	4	AT3G16130	4	5	AT3G28150	4	6	AT3G59060	4	7	AT4G00800	2	8	AT3G47550	5	9	AT3G13410	4	10	AT5G13500	2	11
									AT5G10420	6	3	AT3G50970	11	4	AT3G16220	2	5	AT3G28200	5	6	AT3G59090	4	7	AT4G00955	6	8	AT3G47700	2	9	AT3G13440	1	10	AT5G14040	2	11
									AT5G10440	4	3	AT3G50990	5	4	AT3G16340	4	5	AT3G28220	7	6	AT3G59350	4	7	AT4G01480	3	8	AT3G47850	5	9	AT3G13445	1	10	AT5G14120	6	11
									AT5G10510	4	3	AT3G51110	2	4	AT3G16380	2	5	AT3G28460	1	6	AT3G59470	9	7	AT4G01960	7	8	AT3G48030	2	9	AT3G13520	9	10	AT5G14590	1	11
									AT5G11320	4	3	AT3G51540	6	4	AT3G16440	6	5	AT3G28680	2	6	AT3G59530	4	7	AT4G02010	4	8	AT3G48110	1	9	AT3G13570	2	10	AT5G14640	4	11
									AT5G11360	4	3	AT3G51570	8	4	AT3G16450	6	5	AT3G28740	7	6	AT3G59670	5	7	AT4G02070	1	8	AT3G48150	2	9	AT3G13740	1	10	AT5G14800	1	11
									AT5G11470	4	3	AT3G51630	5	4	AT3G16460	6	5	AT3G28750	11	6	AT3G59690	4	7	AT4G02220	2	8	AT3G48250	4	9	AT3G13800	1	10	AT5G15200	1	11
									AT5G11590	4	3	AT3G51740	4	4	AT3G16530	6	5	AT3G28860	4	6	AT3G59790	3	7	AT4G02390	1	8	AT3G48360	2	9	AT3G13870	2	10	AT5G15230	5	11
									AT5G11610	4	3	AT3G51750	8	4	AT3G16610	4	5	AT3G28950	1	6	AT3G60180	2	7	AT4G02450	2	8	AT3G48510	6	9	AT3G13920	2	10	AT5G15460	4	11
									AT5G11820	11	3	AT3G51810	1	4	AT3G16770	4	5	AT3G29200	1	6	AT3G60390	4	7	AT4G02500	4	8	AT3G48530	1	9	AT3G14120	2	10	AT5G15610	2	11
									AT5G11990	11	3	AT3G51960	4	4	AT3G16800	4	5	AT3G29310	4	6	AT3G60480	6	7	AT4G02550	6	8	AT3G48560	1	9	AT3G14220	4	10	AT5G15640	2	11
									AT5G12270	5	3	AT3G51970	2	4	AT3G17040	1	5	AT3G29400	6	6	AT3G60780	4	7	AT4G02610	1	8	AT3G48680	1	9	AT3G14570	6	10	AT5G15810	1	11
									AT5G12880	12	3	AT3G52150	2	4	AT3G17100	6	5	AT3G29796	13	6	AT3G61100	6	7	AT4G02750	4	8	AT3G48730	1	9	AT3G14750	4	10	AT5G15880	4	11
									AT5G13130	2	3	AT3G52160	4	4	AT3G17350	6	5	AT3G30300	4	6	AT3G61240	2	7	AT4G02840	2	8	AT3G48760	4	9	AT3G14890	2	10	AT5G15930	2	11
									AT5G13230	4	3	AT3G52170	4	4	AT3G17520	11	5	AT3G30720	13	6	AT3G61350	4	7	AT4G03230	6	8	AT3G48860	3	9	AT3G15000	6	10	AT5G16050	3	11
									AT5G13900	5	3	AT3G52430	5	4	AT3G17609	3	5	AT3G42670	2	6	AT3G61430	4	7	AT4G03240	1	8	AT3G48930	2	9	AT3G15010	2	10	AT5G16070	1	11
									AT5G14400	4	3	AT3G52550	11	4	AT3G17710	11	5	AT3G42725	5	6	AT3G61490	4	7	AT4G03280	1	8	AT3G49080	1	9	AT3G15020	2	10	AT5G16150	1	11
									AT5G14560	13	3	AT3G52700	12	4	AT3G17830	1	5	AT3G43270	6	6	AT3G61550	4	7	AT4G03510	2	8	AT3G49250	4	9	AT3G15040	4	10	AT5G16470	3	11
									AT5G14770	4	3	AT3G52820	4	4	AT3G17970	1	5	AT3G43600	2	6	AT3G61720	6	7	AT4G03560	2	8	AT3G49430	4	9	AT3G15160	2	10	AT5G16510	1	11
									AT5G14930	5	3	AT3G52900	4	4	AT3G18250	11	5	AT3G43860	6	6	AT3G61910	5	7	AT4G03820	4	8	AT3G49500	2	9	AT3G15190	3	10	AT5G16830	2	11
									AT5G15130	4	3	AT3G53040	6	4	AT3G18390	4	5	AT3G44260	2	6	AT3G62000	1	7	AT4G03960	2	8	AT3G49590	2	9	AT3G15290	1	10	AT5G16840	4	11
									AT5G15150	4	3	AT3G53170	4	4	AT3G18560	5	5	AT3G44430	13	6	AT3G62060	6	7	AT4G04800	1	8	AT3G50070	4	9	AT3G15430	1	10	AT5G17010	1	11
									AT5G15180	5	3	AT3G53220	1	4	AT3G18630	1	5	AT3G44610	4	6	AT3G62110	4	7	AT4G04830	1	8	AT3G50210	1	9	AT3G15450	4	10	AT5G17290	2	11
									AT5G15420	13	3	AT3G53280	6	4	AT3G18790	2	5	AT3G44680	2	6	AT3G62130	1	7	AT4G04890	4	8	AT3G50240	2	9	AT3G15460	2	10	AT5G17620	2	11
									AT5G15480	9	3	AT3G53310	6	4	AT3G18870	4	5	AT3G44820	4	6	AT3G62160	6	7	AT4G05050	3	8	AT3G50350	5	9	AT3G15470	4	10	AT5G17670	1	11
									AT5G15830	4	3	AT3G53400	4	4	AT3G19380	4	5	AT3G45130	3	6	AT3G62860	4	7	AT4G05070	9	8	AT3G50370	4	9	AT3G15480	4	10	AT5G18100	2	11
									AT5G15890	5	3	AT3G53480	4	4	AT3G19515	2	5	AT3G45160	11	6	AT3G62910	1	7	AT4G05090	1	8	AT3G50440	5	9	AT3G15510	4	10	AT5G18130	6	11
									AT5G16180	4	3	AT3G53600	6	4	AT3G19540	5	5	AT3G45410	6	6	AT3G63080	1	7	AT4G05180	3	8	AT3G51050	2	9	AT3G15530	1	10	AT5G18190	3	11
									AT5G16600	4	3	AT3G53670	8	4	AT3G19553	2	5	AT3G45600	4	6	AT3G63140	1	7	AT4G05390	2	8	AT3G51260	1	9	AT3G15580	2	10	AT5G18420	2	11
									AT5G16720	4	3	AT3G53760	2	4	AT3G19620	4	5	AT3G45970	5	6	AT3G63180	7	7	AT4G05410	1	8	AT3G51300	4	9	AT3G15610	1	10	AT5G18650	2	11
									AT5G16860	4	3	AT3G53790	3	4	AT3G19770	2	5	AT3G46110	4	6	AT3G63190	1	7	AT4G07990	1	8	AT3G51310	2	9	AT3G15630	6	10	AT5G18670	3	11
									AT5G17040	5	3	AT3G54000	5	4	AT3G19850	4	5	AT3G46230	6	6	AT3G63240	4	7	AT4G08240	6	8	AT3G51430	2	9	AT3G15660	1	10	AT5G18770	8	11
									AT5G17260	4	3	AT3G54120	6	4	AT3G20080	5	5	AT3G46290	4	6	AT3G63300	4	7	AT4G08280	1	8	AT3G51480	6	9	AT3G15690	1	10	AT5G18940	2	11
									AT5G17320	4	3	AT3G54150	1	4	AT3G20140	6	5	AT3G46360	12	6	AT3G63470	5	7	AT4G08310	6	8	AT3G51510	3	9	AT3G15730	4	10	AT5G19050	2	11
									AT5G17340	7	3	AT3G54240	5	4	AT3G20340	7	5	AT3G47050	4	6	AT4G00020	2	7	AT4G08330	5	8	AT3G51580	6	9	AT3G15780	11	10	AT5G19130	2	11
									AT5G17430	4	3	AT3G54340	5	4	AT3G20410	4	5	AT3G47400	6	6	AT4G00200	6	7	AT4G08590	1	8	AT3G51800	1	9	AT3G15850	1	10	AT5G19290	2	11
									AT5G17470	2	3	AT3G55090	4	4	AT3G20570	6	5	AT3G47490	4	6	AT4G00240	6	7	AT4G08690	2	8	AT3G51895	4	9	AT3G16050	1	10	AT5G19380	2	11
									AT5G17480	2	3	AT3G55150	6	4	AT3G20730	4	5	AT3G47530	6	6	AT4G00450	4	7	AT4G09340	2	8	AT3G51940	6	9	AT3G16080	2	10	AT5G19510	2	11
									AT5G17760	6	3	AT3G55680	9	4	AT3G20780	1	5	AT3G47650	3	6	AT4G00500	4	7	AT4G09550	2	8	AT3G52060	6	9	AT3G16100	2	10	AT5G19570	2	11
									AT5G18060	7	3	AT3G55700	6	4	AT3G20830	2	5	AT3G47660	4	6	AT4G00520	1	7	AT4G09580	1	8	AT3G52090	1	9	AT3G16140	3	10	AT5G19600	4	11
									AT5G18220	5	3	AT3G55820	4	4	AT3G20840	4	5	AT3G48120	4	6	AT4G00720	4	7	AT4G10070	2	8	AT3G52140	2	9	AT3G16370	4	10	AT5G19760	2	11
									AT5G18350	8	3	AT3G56000	4	4	AT3G20930	4	5	AT3G48210	2	6	AT4G00750	4	7	AT4G10090	2	8	AT3G52200	1	9	AT3G16620	3	10	AT5G19830	1	11
									AT5G18360	9	3	AT3G56060	4	4	AT3G21070	2	5	AT3G48490	9	6	AT4G00850	2	7	AT4G10380	4	8	AT3G52640	2	9	AT3G16630	2	10	AT5G20090	2	11
									AT5G19020	4	3	AT3G56100	4	4	AT3G21370	6	5	AT3G48610	1	6	AT4G00880	5	7	AT4G10450	2	8	AT3G52890	4	9	AT3G16670	6	10	AT5G20120	4	11
									AT5G19610	2	3	AT3G56230	2	4	AT3G21470	6	5	AT3G48690	6	6	AT4G00900	2	7	AT4G10640	4	8	AT3G52930	2	9	AT3G16830	4	10	AT5G20170	4	11
									AT5G19670	4	3	AT3G56250	9	4	AT3G21500	1	5	AT3G48810	4	6	AT4G01010	4	7	AT4G10760	1	8	AT3G53090	2	9	AT3G16860	4	10	AT5G20250	3	11
									AT5G19800	13	3	AT3G56330	1	4	AT3G21600	4	5	AT3G49140	4	6	AT4G01050	1	7	AT4G11160	1	8	AT3G53130	2	9	AT3G16990	1	10	AT5G20290	2	11
									AT5G19840	2	3	AT3G56350	1	4	AT3G21660	2	5	AT3G49210	4	6	AT4G01070	6	7	AT4G11280	5	8	AT3G53180	1	9	AT3G17020	4	10	AT5G20600	2	11
									AT5G19970	6	3	AT3G56580	4	4	AT3G21670	4	5	AT3G49220	6	6	AT4G01080	4	7	AT4G11450	5	8	AT3G53410	2	9	AT3G17365	2	10	AT5G20890	1	11
									AT5G20310	6	3	AT3G56620	6	4	AT3G21790	7	5	AT3G49300	11	6	AT4G01220	2	7	AT4G11820	2	8	AT3G53430	2	9	AT3G17430	2	10	AT5G21070	1	11
									AT5G20370	6	3	AT3G56630	4	4	AT3G22190	4	5	AT3G49370	4	6	AT4G01280	3	7	AT4G11960	2	8	AT3G53520	1	9	AT3G17611	2	10	AT5G22440	2	11
									AT5G20450	4	3	AT3G57060	2	4	AT3G22360	1	5	AT3G49390	2	6	AT4G01500	4	7	AT4G11980	1	8	AT3G53560	1	9	AT3G17750	2	10	AT5G22740	4	11
									AT5G20550	6	3	AT3G57120	4	4	AT3G22400	6	5	AT3G49790	3	6	AT4G01710	2	7	AT4G12070	4	8	AT3G53610	2	9	AT3G17770	1	10	AT5G22875	4	11
									AT5G20860	6	3	AT3G57130	2	4	AT3G22460	3	5	AT3G49810	4	6	AT4G01870	1	7	AT4G12250	1	8	AT3G53690	4	9	AT3G17800	3	10	AT5G22920	2	11
									AT5G22390	6	3	AT3G57240	6	4	AT3G22520	4	5	AT3G49850	2	6	AT4G01897	1	7	AT4G12760	3	8	AT3G53890	2	9	AT3G17860	4	10	AT5G23170	4	11
									AT5G22410	4	3	AT3G57370	1	4	AT3G22620	6	5	AT3G49880	1	6	AT4G01950	4	7	AT4G12800	1	8	AT3G53940	2	9	AT3G17900	4	10	AT5G23250	1	11
									AT5G22470	2	3	AT3G57440	7	4	AT3G22740	1	5	AT3G49890	6	6	AT4G01990	6	7	AT4G12910	3	8	AT3G54080	7	9	AT3G18030	1	10	AT5G23430	1	11
									AT5G22530	11	3	AT3G57540	4	4	AT3G22910	4	5	AT3G49940	4	6	AT4G02340	1	7	AT4G12990	13	8	AT3G54220	4	9	AT3G18060	1	10	AT5G23670	1	11
									AT5G22555	12	3	AT3G57830	4	4	AT3G23030	6	5	AT3G50380	4	6	AT4G02380	6	7	AT4G13030	4	8	AT3G54230	2	9	AT3G18130	1	10	AT5G23900	2	11
									AT5G22570	4	3	AT3G57950	6	4	AT3G23070	4	5	AT3G50410	4	6	AT4G02420	6	7	AT4G13220	3	8	AT3G54250	1	9	AT3G18230	6	10	AT5G23920	4	11
									AT5G22900	6	3	AT3G58350	2	4	AT3G23230	4	5	AT3G50650	4	6	AT4G02530	4	7	AT4G13530	6	8	AT3G54350	2	9	AT3G18380	4	10	AT5G24380	4	11
									AT5G23220	1	3	AT3G58740	1	4	AT3G23340	4	5	AT3G50740	6	6	AT4G03020	1	7	AT4G13640	4	8	AT3G54620	4	9	AT3G18430	2	10	AT5G24930	3	11
									AT5G23770	6	3	AT3G58770	7	4	AT3G23350	2	5	AT3G50780	4	6	AT4G03100	2	7	AT4G13670	1	8	AT3G54660	1	9	AT3G18480	2	10	AT5G25510	4	11
									AT5G23790	2	3	AT3G59050	1	4	AT3G23450	11	5	AT3G50850	2	6	AT4G04610	1	7	AT4G13710	5	8	AT3G54810	4	9	AT3G18520	1	10	AT5G26210	4	11
									AT5G23800	6	3	AT3G59430	9	4	AT3G23630	1	5	AT3G50880	1	6	AT4G04650	6	7	AT4G13800	3	8	AT3G54890	3	9	AT3G18600	2	10	AT5G26240	2	11
									AT5G23970	8	3	AT3G59900	9	4	AT3G23670	2	5	AT3G50950	6	6	AT4G04940	1	7	AT4G14070	1	8	AT3G55030	1	9	AT3G18610	2	10	AT5G26990	4	11
									AT5G24070	4	3	AT3G60110	2	4	AT3G24130	4	5	AT3G51090	2	6	AT4G04950	1	7	AT4G14100	2	8	AT3G55040	1	9	AT3G18740	2	10	AT5G27150	2	11
									AT5G24313	11	3	AT3G60220	4	4	AT3G24240	4	5	AT3G51240	4	6	AT4G04955	1	7	AT4G14200	5	8	AT3G55070	2	9	AT3G18750	4	10	AT5G27450	1	11
									AT5G24410	1	3	AT3G60290	4	4	AT3G24340	2	5	AT3G51420	2	6	AT4G04960	6	7	AT4G14210	1	8	AT3G55080	2	9	AT3G18760	2	10	AT5G27470	1	11
									AT5G24440	2	3	AT3G60330	4	4	AT3G24495	1	5	AT3G51450	4	6	AT4G05330	4	7	AT4G14350	4	8	AT3G55110	4	9	AT3G18780	6	10	AT5G27490	2	11
									AT5G24510	2	3	AT3G60400	4	4	AT3G24510	11	5	AT3G51550	4	6	AT4G05400	4	7	AT4G14580	5	8	AT3G55120	4	9	AT3G18980	11	10	AT5G27520	2	11
									AT5G24540	6	3	AT3G60530	4	4	AT3G24560	1	5	AT3G51600	6	6	AT4G05420	2	7	AT4G14780	4	8	AT3G55390	4	9	AT3G19240	2	10	AT5G27540	2	11
									AT5G25050	1	3	AT3G60550	2	4	AT3G25165	9	5	AT3G51620	2	6	AT4G05520	2	7	AT4G14890	1	8	AT3G55400	1	9	AT3G19360	2	10	AT5G27700	2	11
									AT5G25140	6	3	AT3G60940	4	4	AT3G25170	9	5	AT3G51670	2	6	AT4G08480	4	7	AT4G15160	6	8	AT3G55580	2	9	AT3G19490	1	10	AT5G27750	8	11
									AT5G25210	9	3	AT3G61010	2	4	AT3G25210	4	5	AT3G51690	6	6	AT4G08950	4	7	AT4G15420	2	8	AT3G55830	2	9	AT3G19520	11	10	AT5G27760	3	11
									AT5G25290	6	3	AT3G61250	4	4	AT3G25540	2	5	AT3G51790	1	6	AT4G09030	11	7	AT4G15550	6	8	AT3G55920	1	9	AT3G19640	3	10	AT5G27920	1	11
									AT5G25410	6	3	AT3G61400	6	4	AT3G25620	3	5	AT3G52070	4	6	AT4G09140	1	7	AT4G15750	8	8	AT3G56010	4	9	AT3G19720	2	10	AT5G28040	6	11
									AT5G25415	6	3	AT3G61780	4	4	AT3G25690	4	5	AT3G52080	4	6	AT4G09560	2	7	AT4G15800	6	8	AT3G56090	2	9	AT3G19790	11	10	AT5G28150	4	11
									AT5G25950	9	3	AT3G61850	4	4	AT3G25870	7	5	AT3G52130	7	6	AT4G09640	3	7	AT4G15890	2	8	AT3G56110	3	9	AT3G19800	1	10	AT5G32440	3	11
									AT5G25960	6	3	AT3G61900	6	4	AT3G25980	2	5	AT3G52270	2	6	AT4G09670	1	7	AT4G15900	1	8	AT3G56140	3	9	AT3G19910	2	10	AT5G35160	3	11
									AT5G26010	4	3	AT3G61950	5	4	AT3G26010	6	5	AT3G52310	3	6	AT4G09680	4	7	AT4G16100	4	8	AT3G56160	1	9	AT3G19950	4	10	AT5G35530	2	11
									AT5G26150	6	3	AT3G61970	4	4	AT3G26210	6	5	AT3G52340	1	6	AT4G09810	3	7	AT4G16110	3	8	AT3G56340	2	9	AT3G19990	1	10	AT5G36890	4	11
									AT5G26330	5	3	AT3G62040	4	4	AT3G26220	6	5	AT3G52600	4	6	AT4G09970	7	7	AT4G16155	1	8	AT3G56590	5	9	AT3G20000	2	10	AT5G36940	1	11
									AT5G26630	6	3	AT3G62100	6	4	AT3G26280	6	5	AT3G52620	9	6	AT4G09990	4	7	AT4G16340	2	8	AT3G56740	2	9	AT3G20010	2	10	AT5G36950	1	11
									AT5G26790	9	3	AT3G62150	4	4	AT3G26300	6	5	AT3G52840	6	6	AT4G10300	1	7	AT4G16360	2	8	AT3G56750	2	9	AT3G20240	2	10	AT5G37930	5	11
									AT5G26930	4	3	AT3G62280	6	4	AT3G26310	6	5	AT3G52870	6	6	AT4G10750	1	7	AT4G16390	3	8	AT3G56760	4	9	AT3G20280	2	10	AT5G38480	2	11
									AT5G27580	6	3	AT3G62320	4	4	AT3G26440	4	5	AT3G52920	4	6	AT4G10770	4	7	AT4G16566	1	8	AT3G56800	2	9	AT3G20310	4	10	AT5G38630	2	11
									AT5G28440	5	3	AT3G62420	4	4	AT3G26680	2	5	AT3G53100	4	6	AT4G10790	2	7	AT4G16660	2	8	AT3G56840	1	9	AT3G20330	1	10	AT5G38650	2	11
									AT5G28610	11	3	AT3G62510	6	4	AT3G26790	4	5	AT3G53270	2	6	AT4G10850	4	7	AT4G16690	6	8	AT3G56850	4	9	AT3G20390	1	10	AT5G38830	1	11
									AT5G28630	12	3	AT3G62780	6	4	AT3G26830	6	5	AT3G53350	6	6	AT4G10930	4	7	AT4G16830	4	8	AT3G56940	1	9	AT3G20430	3	10	AT5G39510	2	11
									AT5G28640	2	3	AT3G62950	6	4	AT3G26932	1	5	AT3G53380	5	6	AT4G11110	2	7	AT4G17230	4	8	AT3G57220	1	9	AT3G20490	6	10	AT5G40190	1	11
									AT5G28800	13	3	AT3G62960	6	4	AT3G26960	6	5	AT3G53440	3	6	AT4G11130	2	7	AT4G17370	1	8	AT3G57340	1	9	AT3G20550	2	10	AT5G40200	1	11
									AT5G30500	2	3	AT3G63040	11	4	AT3G27360	2	5	AT3G53650	3	6	AT4G11240	2	7	AT4G17540	6	8	AT3G57490	2	9	AT3G20560	2	10	AT5G40390	4	11
									AT5G32460	6	3	AT3G63050	11	4	AT3G27590	11	5	AT3G54140	4	6	AT4G11260	2	7	AT4G17550	2	8	AT3G57560	1	9	AT3G20620	7	10	AT5G40530	1	11
									AT5G33340	4	3	AT3G66652	2	4	AT3G27620	1	5	AT3G54190	2	6	AT4G11610	6	7	AT4G17560	1	8	AT3G57785	2	9	AT3G20670	2	10	AT5G40580	2	11
									AT5G35380	6	3	AT4G00160	11	4	AT3G27730	1	5	AT3G54420	5	6	AT4G12020	8	7	AT4G17600	3	8	AT3G57880	5	9	AT3G20740	1	10	AT5G40650	1	11
									AT5G35450	7	3	AT4G00340	5	4	AT3G27810	6	5	AT3G54500	4	6	AT4G12080	4	7	AT4G17610	1	8	AT3G57940	1	9	AT3G20770	4	10	AT5G40930	3	11
									AT5G35480	12	3	AT4G00650	4	4	AT3G28007	4	5	AT3G54630	2	6	AT4G12130	1	7	AT4G17720	4	8	AT3G58040	5	9	AT3G20790	1	10	AT5G41520	2	11
									AT5G35550	4	3	AT4G00680	4	4	AT3G28130	6	5	AT3G54900	1	6	AT4G12690	4	7	AT4G17770	4	8	AT3G58050	3	9	AT3G20810	2	10	AT5G41560	5	11
									AT5G35770	5	3	AT4G00690	2	4	AT3G28140	1	5	AT3G54950	4	6	AT4G12700	4	7	AT4G17870	4	8	AT3G58100	4	9	AT3G21110	1	10	AT5G41940	2	11
									AT5G35920	4	3	AT4G00770	7	4	AT3G28210	2	5	AT3G54970	2	6	AT4G12750	3	7	AT4G17950	4	8	AT3G58470	2	9	AT3G21160	2	10	AT5G41970	1	11
									AT5G35940	4	3	AT4G00870	4	4	AT3G28230	2	5	AT3G54990	6	6	AT4G12960	2	7	AT4G18060	2	8	AT3G58690	4	9	AT3G21200	1	10	AT5G42090	2	11
									AT5G36930	8	3	AT4G01140	4	4	AT3G28345	4	5	AT3G55005	2	6	AT4G13020	2	7	AT4G18160	1	8	AT3G58700	2	9	AT3G21280	2	10	AT5G42420	2	11
									AT5G36960	8	3	AT4G01270	2	4	AT3G28490	3	5	AT3G55160	2	6	AT4G13050	1	7	AT4G18240	1	8	AT3G58710	4	9	AT3G21390	2	10	AT5G42470	2	11
									AT5G37050	4	3	AT4G01330	4	4	AT3G28790	11	5	AT3G55320	3	6	AT4G13560	6	7	AT4G18360	2	8	AT3G58730	1	9	AT3G21610	1	10	AT5G42570	4	11
									AT5G37450	4	3	AT4G01630	5	4	AT3G28830	11	5	AT3G55420	6	6	AT4G13630	4	7	AT4G18465	2	8	AT3G58800	2	9	AT3G21650	3	10	AT5G42740	1	11
									AT5G37730	6	3	AT4G01680	4	4	AT3G28840	11	5	AT3G55450	4	6	AT4G13950	6	7	AT4G18530	4	8	AT3G58830	1	9	AT3G21740	5	10	AT5G42790	1	11
									AT5G37990	6	3	AT4G01790	2	4	AT3G28920	4	5	AT3G55500	5	6	AT4G13990	4	7	AT4G18550	6	8	AT3G59100	6	9	AT3G22110	1	10	AT5G42890	1	11
									AT5G38040	6	3	AT4G01840	2	4	AT3G28980	11	5	AT3G55530	2	6	AT4G14240	2	7	AT4G18593	2	8	AT3G59110	4	9	AT3G22200	1	10	AT5G42960	4	11
									AT5G38130	6	3	AT4G01920	11	4	AT3G29010	1	5	AT3G55640	2	6	AT4G14340	4	7	AT4G18640	4	8	AT3G59220	1	9	AT3G22300	1	10	AT5G42980	2	11
									AT5G38280	6	3	AT4G02270	7	4	AT3G29035	4	5	AT3G55660	4	6	AT4G14510	4	7	AT4G18880	4	8	AT3G59390	2	9	AT3G22320	2	10	AT5G43060	3	11
									AT5G38320	9	3	AT4G02330	6	4	AT3G29060	2	5	AT3G55690	8	6	AT4G14540	6	7	AT4G18975	4	8	AT3G59540	2	9	AT3G22430	6	10	AT5G43100	3	11
									AT5G38500	8	3	AT4G02485	1	4	AT3G29100	2	5	AT3G55720	5	6	AT4G14560	6	7	AT4G19010	4	8	AT3G59650	2	9	AT3G22480	2	10	AT5G43460	4	11
									AT5G38750	1	3	AT4G02540	11	4	AT3G29230	4	5	AT3G55940	4	6	AT4G14660	1	7	AT4G19160	1	8	AT3G59660	2	9	AT3G22530	4	10	AT5G43830	4	11
									AT5G39020	6	3	AT4G02690	2	4	AT3G29260	6	5	AT3G55950	4	6	AT4G14815	5	7	AT4G19230	4	8	AT3G60080	2	9	AT3G22630	1	10	AT5G43940	1	11
									AT5G39030	6	3	AT4G02700	4	4	AT3G29670	6	5	AT3G55980	3	6	AT4G14870	4	7	AT4G19380	1	8	AT3G60130	5	9	AT3G22660	2	10	AT5G43960	4	11
									AT5G39100	7	3	AT4G02780	4	4	AT3G30340	6	5	AT3G56050	4	6	AT4G15090	6	7	AT4G19450	6	8	AT3G60750	1	9	AT3G22680	6	10	AT5G44320	2	11
									AT5G39130	7	3	AT4G03010	4	4	AT3G42860	2	5	AT3G56170	1	6	AT4G15140	6	7	AT4G19670	3	8	AT3G61140	2	9	AT3G22950	2	10	AT5G44340	4	11
									AT5G39560	9	3	AT4G03090	4	4	AT3G42960	4	5	AT3G56240	2	6	AT4G15290	5	7	AT4G19865	8	8	AT3G61150	4	9	AT3G22960	1	10	AT5G44370	2	11
									AT5G39720	1	3	AT4G03490	6	4	AT3G43110	8	5	AT3G56270	6	6	AT4G15520	1	7	AT4G20400	2	8	AT3G61220	6	9	AT3G22980	2	10	AT5G44790	1	11
									AT5G39760	4	3	AT4G03600	6	4	AT3G43120	4	5	AT3G56650	1	6	AT4G16190	2	7	AT4G20780	2	8	AT3G61530	1	9	AT3G23390	2	10	AT5G45130	2	11
									AT5G39840	1	3	AT4G03620	7	4	AT3G43190	1	5	AT3G56810	7	6	AT4G16460	10	7	AT4G20830	7	8	AT3G61620	1	9	AT3G23410	1	10	AT5G45190	2	11
									AT5G40030	4	3	AT4G04040	1	4	AT3G43430	2	5	AT3G56870	6	6	AT4G16610	6	7	AT4G20870	1	8	AT3G61630	3	9	AT3G23560	4	10	AT5G45560	4	11
									AT5G40330	6	3	AT4G04190	4	4	AT3G43500	12	5	AT3G56960	4	6	AT4G16970	1	7	AT4G21060	4	8	AT3G61640	5	9	AT3G23590	4	10	AT5G46020	2	11
									AT5G40350	6	3	AT4G04220	4	4	AT3G43540	1	5	AT3G57020	4	6	AT4G17020	2	7	AT4G21326	5	8	AT3G61800	2	9	AT3G23605	4	10	AT5G46030	2	11
									AT5G40420	4	3	AT4G04490	7	4	AT3G43630	1	5	AT3G57140	1	6	AT4G17060	8	7	AT4G21350	4	8	AT3G61880	4	9	AT3G23610	2	10	AT5G46110	2	11
									AT5G40590	9	3	AT4G04740	4	4	AT3G43670	1	5	AT3G57320	6	6	AT4G17070	2	7	AT4G21580	1	8	AT3G61980	4	9	AT3G23620	2	10	AT5G46180	1	11
									AT5G41090	4	3	AT4G04840	1	4	AT3G44020	3	5	AT3G57360	2	6	AT4G17360	1	7	AT4G21620	6	8	AT3G62190	4	9	AT3G23980	3	10	AT5G46190	4	11
									AT5G41140	4	3	AT4G04980	3	4	AT3G44400	9	5	AT3G57410	2	6	AT4G17460	4	7	AT4G21720	6	8	AT3G62220	4	9	AT3G24010	2	10	AT5G46210	2	11
									AT5G41490	11	3	AT4G05100	4	4	AT3G44630	9	5	AT3G57420	1	6	AT4G17470	2	7	AT4G21750	4	8	AT3G62270	2	9	AT3G24190	1	10	AT5G46290	1	11
									AT5G41550	9	3	AT4G05210	1	4	AT3G44720	1	5	AT3G57570	3	6	AT4G17490	5	7	AT4G22190	6	8	AT3G62300	6	9	AT3G24200	1	10	AT5G46630	2	11
									AT5G42120	5	3	AT4G07820	5	4	AT3G44990	4	5	AT3G57630	2	6	AT4G17500	4	7	AT4G22270	4	8	AT3G62580	2	9	AT3G24315	2	10	AT5G46800	2	11
									AT5G42170	6	3	AT4G08150	4	4	AT3G45260	4	5	AT3G57750	6	6	AT4G17570	3	7	AT4G22320	4	8	AT3G62840	2	9	AT3G24350	2	10	AT5G46850	2	11
									AT5G42230	4	3	AT4G08210	4	4	AT3G45290	6	5	AT3G57760	6	6	AT4G17710	4	7	AT4G22380	1	8	AT3G62880	4	9	AT3G24490	4	10	AT5G46860	2	11
									AT5G42280	11	3	AT4G08250	4	4	AT3G45880	1	5	AT3G57770	6	6	AT4G17890	2	7	AT4G22540	2	8	AT3G62970	2	9	AT3G24550	5	10	AT5G47100	4	11
									AT5G42380	4	3	AT4G08300	6	4	AT3G46130	6	5	AT3G57800	4	6	AT4G18070	9	7	AT4G22770	5	8	AT3G62980	4	9	AT3G24570	2	10	AT5G47120	2	11
									AT5G42490	3	3	AT4G08380	13	4	AT3G46280	9	5	AT3G58160	4	6	AT4G18350	4	7	AT4G22780	5	8	AT3G63090	6	9	AT3G24800	2	10	AT5G47190	1	11
									AT5G42630	4	3	AT4G08670	4	4	AT3G46490	1	5	AT3G58200	9	6	AT4G18810	1	7	AT4G22840	1	8	AT3G63170	1	9	AT3G25140	4	10	AT5G47200	2	11
									AT5G42700	3	3	AT4G09300	2	4	AT3G46520	4	5	AT3G58450	5	6	AT4G18890	4	7	AT4G22890	2	8	AT3G63220	4	9	AT3G25230	2	10	AT5G47310	4	11
									AT5G42780	4	3	AT4G09350	1	4	AT3G46530	6	5	AT3G58520	6	6	AT4G18950	2	7	AT4G22910	2	8	AT3G63400	1	9	AT3G25470	1	10	AT5G47390	3	11
									AT5G42910	4	3	AT4G09890	4	4	AT3G47250	6	5	AT3G58540	13	6	AT4G18970	6	7	AT4G22920	1	8	AT3G63460	2	9	AT3G25520	2	10	AT5G47435	1	11
									AT5G43000	11	3	AT4G09950	2	4	AT3G47295	11	5	AT3G58550	4	6	AT4G19420	6	7	AT4G23050	5	8	AT3G63490	1	9	AT3G25530	1	10	AT5G47520	2	11
									AT5G43340	4	3	AT4G10130	1	4	AT3G47380	6	5	AT3G58760	2	6	AT4G20050	2	7	AT4G23570	2	8	AT3G63510	1	9	AT3G25800	2	10	AT5G47570	3	11
									AT5G43480	13	3	AT4G10170	4	4	AT3G47420	2	5	AT3G58810	1	6	AT4G20170	4	7	AT4G23700	4	8	AT3G63520	3	9	AT3G25840	2	10	AT5G47650	1	11
									AT5G43590	6	3	AT4G10280	1	4	AT3G47430	2	5	AT3G58840	9	6	AT4G20260	6	7	AT4G23730	4	8	AT3G66658	1	9	AT3G25900	1	10	AT5G47770	2	11
									AT5G43690	6	3	AT4G10440	4	4	AT3G47450	1	5	AT3G58990	1	6	AT4G20350	1	7	AT4G23890	1	8	AT4G00030	2	9	AT3G26000	4	10	AT5G47830	3	11
									AT5G43770	11	3	AT4G10500	4	4	AT3G47460	1	5	AT3G59290	2	6	AT4G20390	6	7	AT4G23900	1	8	AT4G00040	4	9	AT3G26100	2	10	AT5G48030	1	11
									AT5G43840	4	3	AT4G10800	4	4	AT3G47540	1	5	AT3G59490	4	6	AT4G20860	6	7	AT4G23990	6	8	AT4G00090	1	9	AT3G26410	1	10	AT5G48150	4	11
									AT5G44310	5	3	AT4G10910	8	4	AT3G47560	1	5	AT3G59680	6	6	AT4G20880	7	7	AT4G24020	4	8	AT4G00230	5	9	AT3G26580	1	10	AT5G48180	2	11
									AT5G44330	1	3	AT4G11080	2	4	AT3G47600	4	5	AT3G59810	2	6	AT4G21100	2	7	AT4G24050	4	8	AT4G00335	3	9	AT3G26720	2	10	AT5G48810	2	11
									AT5G44350	9	3	AT4G11300	4	4	AT3G47620	4	5	AT3G59850	6	6	AT4G21140	4	7	AT4G24120	4	8	AT4G00430	4	9	AT3G26730	2	10	AT5G48950	1	11
									AT5G44390	7	3	AT4G11440	2	4	AT3G47680	4	5	AT3G60010	6	6	AT4G21210	1	7	AT4G24270	1	8	AT4G00440	6	9	AT3G26935	4	10	AT5G48970	2	11
									AT5G44420	7	3	AT4G11510	7	4	AT3G47980	1	5	AT3G60140	6	6	AT4G21310	5	7	AT4G24490	2	8	AT4G00490	3	9	AT3G27060	1	10	AT5G49230	4	11
									AT5G44620	6	3	AT4G11690	5	4	AT3G48010	4	5	AT3G60200	6	6	AT4G21700	4	7	AT4G24610	3	8	AT4G00660	2	9	AT3G27080	3	10	AT5G49510	2	11
									AT5G44900	9	3	AT4G11760	11	4	AT3G48090	3	5	AT3G60350	2	6	AT4G22070	4	7	AT4G24710	1	8	AT4G00730	4	9	AT3G27090	2	10	AT5G49650	1	11
									AT5G44910	8	3	AT4G11850	6	4	AT3G48350	5	5	AT3G60360	2	6	AT4G22130	4	7	AT4G24750	1	8	AT4G00740	4	9	AT3G27100	2	10	AT5G49900	1	11
									AT5G44980	8	3	AT4G11880	6	4	AT3G48900	1	5	AT3G60380	6	6	AT4G22140	2	7	AT4G24770	2	8	AT4G00760	3	9	AT3G27160	3	10	AT5G49910	1	11
									AT5G44990	1	3	AT4G11900	6	4	AT3G48950	4	5	AT3G60740	2	6	AT4G22280	7	7	AT4G24800	2	8	AT4G01026	4	9	AT3G27240	1	10	AT5G49950	1	11
									AT5G45000	9	3	AT4G12360	6	4	AT3G48970	5	5	AT3G60840	4	6	AT4G22340	2	7	AT4G24810	1	8	AT4G01100	2	9	AT3G27430	2	10	AT5G50110	1	11
									AT5G45630	6	3	AT4G12430	4	4	AT3G49050	2	5	AT3G61170	4	6	AT4G22360	1	7	AT4G25050	1	8	AT4G01210	1	9	AT3G27470	4	10	AT5G50400	2	11
									AT5G45770	4	3	AT4G12470	6	4	AT3G49240	4	5	AT3G61190	5	6	AT4G22560	4	7	AT4G25070	3	8	AT4G01320	1	9	AT3G27740	1	10	AT5G50850	1	11
									AT5G46115	13	3	AT4G12480	6	4	AT3G49360	1	5	AT3G61260	4	6	AT4G22570	1	7	AT4G25080	1	8	AT4G01400	2	9	AT3G27820	1	10	AT5G50960	1	11
									AT5G46270	9	3	AT4G12500	6	4	AT3G49580	7	5	AT3G61340	11	6	AT4G22580	4	7	AT4G25100	1	8	AT4G01470	4	9	AT3G27925	1	10	AT5G51020	1	11
									AT5G46310	12	3	AT4G12580	11	4	AT3G49600	2	5	AT3G61360	5	6	AT4G22720	1	7	AT4G25220	2	8	AT4G01560	2	9	AT3G28040	4	10	AT5G51170	2	11
									AT5G46350	4	3	AT4G12830	1	4	AT3G49650	2	5	AT3G61670	1	6	AT4G23060	6	7	AT4G25240	4	8	AT4G01660	1	9	AT3G28500	2	10	AT5G51400	4	11
									AT5G46360	2	3	AT4G12840	4	4	AT3G49860	2	5	AT3G61700	2	6	AT4G23200	7	7	AT4G25320	4	8	AT4G01800	1	9	AT3G28690	4	10	AT5G51570	3	11
									AT5G46440	9	3	AT4G13195	11	4	AT3G50270	6	5	AT3G61810	4	6	AT4G23410	4	7	AT4G25360	4	8	AT4G01900	1	9	AT3G28730	2	10	AT5G51880	1	11
									AT5G46450	8	3	AT4G13480	6	4	AT3G50300	6	5	AT3G61990	1	6	AT4G23470	2	7	AT4G25390	3	8	AT4G01940	2	9	AT3G28970	2	10	AT5G52040	2	11
									AT5G46500	11	3	AT4G13550	1	4	AT3G50400	4	5	AT3G62020	6	6	AT4G23640	4	7	AT4G25520	4	8	AT4G02030	2	9	AT3G29170	2	10	AT5G52210	2	11
									AT5G46510	9	3	AT4G13700	3	4	AT3G50480	11	5	AT3G62170	6	6	AT4G23750	3	7	AT4G25550	2	8	AT4G02050	4	9	AT3G29240	1	10	AT5G52420	2	11
									AT5G46520	9	3	AT4G13790	7	4	AT3G50560	1	5	AT3G62230	6	6	AT4G23840	1	7	AT4G25630	1	8	AT4G02140	9	9	AT3G29320	1	10	AT5G52450	4	11
									AT5G46540	4	3	AT4G13985	8	4	AT3G50570	11	5	AT3G62380	7	6	AT4G23920	1	7	AT4G25880	2	8	AT4G02290	6	9	AT3G29330	6	10	AT5G53120	2	11
									AT5G46830	4	3	AT4G14180	4	4	AT3G50750	4	5	AT3G62610	4	6	AT4G23940	1	7	AT4G25900	3	8	AT4G02370	4	9	AT3G29390	2	10	AT5G53540	2	11
									AT5G47160	4	3	AT4G14330	2	4	AT3G50760	6	5	AT3G62630	5	6	AT4G24330	2	7	AT4G26070	2	8	AT4G02430	4	9	AT3G32930	4	10	AT5G54080	1	11
									AT5G47400	3	3	AT4G14380	8	4	AT3G50860	2	5	AT3G62710	4	6	AT4G24400	4	7	AT4G26430	2	8	AT4G02440	4	9	AT3G33520	2	10	AT5G54270	3	11
									AT5G47510	4	3	AT4G14400	6	4	AT3G50900	8	5	AT3G62820	4	6	AT4G24450	1	7	AT4G26470	2	8	AT4G02560	4	9	AT3G42050	2	10	AT5G54290	1	11
									AT5G47600	8	3	AT4G14480	3	4	AT3G51120	2	5	AT3G62890	6	6	AT4G24890	2	7	AT4G26480	4	8	AT4G02580	1	9	AT3G42950	4	10	AT5G54530	4	11
									AT5G47740	6	3	AT4G14600	3	4	AT3G51440	4	5	AT3G63160	11	6	AT4G24960	2	7	AT4G26570	4	8	AT4G02720	2	9	AT3G43220	2	10	AT5G54640	2	11
									AT5G47950	8	3	AT4G14640	2	4	AT3G51500	9	5	AT3G63200	4	6	AT4G25150	4	7	AT4G26630	2	8	AT4G02880	4	9	AT3G43230	1	10	AT5G54680	3	11
									AT5G47980	8	3	AT4G14650	9	4	AT3G51760	7	5	AT3G63210	5	6	AT4G25170	4	7	AT4G26640	4	8	AT4G02920	6	9	AT3G43520	4	10	AT5G54750	2	11
									AT5G48060	6	3	AT4G14720	4	4	AT3G51830	2	5	AT3G63290	1	6	AT4G25230	2	7	AT4G26940	6	8	AT4G02990	4	9	AT3G43590	2	10	AT5G54760	2	11
									AT5G48130	4	3	AT4G14750	4	4	AT3G51920	2	5	AT4G00350	6	6	AT4G25280	2	7	AT4G27260	5	8	AT4G03140	5	9	AT3G43790	4	10	AT5G54770	1	11
									AT5G48170	5	3	AT4G14940	1	4	AT3G52370	1	5	AT4G00420	6	6	AT4G25420	4	7	AT4G27370	2	8	AT4G03180	6	9	AT3G44200	2	10	AT5G54940	2	11
									AT5G48175	11	3	AT4G15210	3	4	AT3G52460	6	5	AT4G00530	7	6	AT4G25500	2	7	AT4G27380	6	8	AT4G03210	4	9	AT3G44340	2	10	AT5G55070	1	11
									AT5G48390	2	3	AT4G15250	4	4	AT3G52470	6	5	AT4G00895	7	6	AT4G25610	4	7	AT4G27390	1	8	AT4G03430	2	9	AT3G44370	1	10	AT5G55160	2	11
									AT5G48710	2	3	AT4G15330	5	4	AT3G52480	9	5	AT4G00980	2	6	AT4G25620	6	7	AT4G27450	4	8	AT4G04350	1	9	AT3G44590	4	10	AT5G55260	2	11
									AT5G48940	5	3	AT4G15390	8	4	AT3G52540	6	5	AT4G01090	4	6	AT4G25640	6	7	AT4G27540	4	8	AT4G04620	2	9	AT3G45230	11	10	AT5G55290	3	11
									AT5G49110	2	3	AT4G15400	8	4	AT3G52740	6	5	AT4G01120	3	6	AT4G25680	2	7	AT4G27690	2	8	AT4G04670	1	9	AT3G45620	2	10	AT5G55550	2	11
									AT5G49120	6	3	AT4G15460	12	4	AT3G52810	4	5	AT4G01130	4	6	AT4G25730	1	7	AT4G27730	4	8	AT4G04770	1	9	AT3G45740	2	10	AT5G55610	4	11
									AT5G49330	4	3	AT4G15630	5	4	AT3G52860	4	5	AT4G01250	5	6	AT4G25770	2	7	AT4G27800	2	8	AT4G04850	1	9	AT3G46040	2	10	AT5G55640	4	11
									AT5G49350	5	3	AT4G15720	4	4	AT3G52970	6	5	AT4G01410	6	6	AT4G25780	4	7	AT4G28270	2	8	AT4G04920	4	9	AT3G46060	2	10	AT5G55710	1	11
									AT5G49390	2	3	AT4G15780	3	4	AT3G53080	4	5	AT4G01430	6	6	AT4G25870	4	7	AT4G28390	2	8	AT4G05150	5	9	AT3G46440	1	10	AT5G55910	4	11
									AT5G49410	4	3	AT4G15820	4	4	AT3G53210	4	5	AT4G01550	4	6	AT4G26050	1	7	AT4G28400	4	8	AT4G05160	1	9	AT3G46630	4	10	AT5G56150	4	11
									AT5G49520	4	3	AT4G16000	11	4	AT3G53360	4	5	AT4G01570	4	6	AT4G26110	2	7	AT4G28550	2	8	AT4G05460	5	9	AT3G46740	1	10	AT5G56190	3	11
									AT5G49780	4	3	AT4G16350	4	4	AT3G53510	4	5	AT4G01700	4	6	AT4G26180	2	7	AT4G28600	1	8	AT4G08170	2	9	AT3G46820	2	10	AT5G57030	1	11
									AT5G49870	6	3	AT4G16400	7	4	AT3G53960	4	5	AT4G01720	4	6	AT4G26330	4	7	AT4G28700	2	8	AT4G08180	2	9	AT3G46830	2	10	AT5G57150	4	11
									AT5G49960	1	3	AT4G16447	11	4	AT3G54030	4	5	AT4G01970	3	6	AT4G26370	1	7	AT4G28706	1	8	AT4G08470	4	9	AT3G47000	4	10	AT5G57230	4	11
									AT5G50010	5	3	AT4G16590	4	4	AT3G54260	6	5	AT4G02130	4	6	AT4G26390	2	7	AT4G28830	1	8	AT4G08920	1	9	AT3G47010	4	10	AT5G57460	2	11
									AT5G50120	4	3	AT4G16640	2	4	AT3G54270	1	5	AT4G02210	6	6	AT4G26520	2	7	AT4G28910	4	8	AT4G08980	5	9	AT3G47080	1	10	AT5G57490	2	11
									AT5G50300	1	3	AT4G16680	2	4	AT3G54310	6	5	AT4G02280	4	6	AT4G26620	1	7	AT4G28940	1	8	AT4G09150	2	9	AT3G47470	3	10	AT5G57790	9	11
									AT5G50940	4	3	AT4G16750	5	4	AT3G54400	4	5	AT4G02350	2	6	AT4G26780	1	7	AT4G29190	3	8	AT4G09520	1	9	AT3G47610	2	10	AT5G57870	2	11
									AT5G51250	9	3	AT4G16990	9	4	AT3G54490	2	5	AT4G02590	4	6	AT4G26790	6	7	AT4G29260	4	8	AT4G09570	4	9	AT3G47800	1	10	AT5G58020	2	11
									AT5G51270	5	3	AT4G17150	1	4	AT3G55020	2	5	AT4G02630	4	6	AT4G26830	4	7	AT4G29490	1	8	AT4G09620	2	9	AT3G47836	13	10	AT5G58050	1	11
									AT5G51310	1	3	AT4G17215	6	4	AT3G55270	2	5	AT4G02790	1	6	AT4G26900	1	7	AT4G29510	2	8	AT4G09840	13	9	AT3G47930	1	10	AT5G58130	4	11
									AT5G51850	7	3	AT4G17220	4	4	AT3G55350	2	5	AT4G02820	6	6	AT4G26980	3	7	AT4G29550	11	8	AT4G10030	1	9	AT3G47940	2	10	AT5G58200	1	11
									AT5G52000	2	3	AT4G17250	7	4	AT3G55470	2	5	AT4G02900	5	6	AT4G27010	2	7	AT4G29590	1	8	AT4G10180	2	9	AT3G48000	1	10	AT5G58230	2	11
									AT5G52490	1	3	AT4G17810	4	4	AT3G55850	1	5	AT4G03070	6	6	AT4G27180	2	7	AT4G29640	1	8	AT4G10330	8	9	AT3G48040	4	10	AT5G58290	2	11
									AT5G52620	11	3	AT4G18290	4	4	AT3G55970	4	5	AT4G03150	1	6	AT4G27510	6	7	AT4G29680	1	8	AT4G10620	1	9	AT3G48410	5	10	AT5G58870	1	11
									AT5G52630	4	3	AT4G18330	1	4	AT3G56040	1	5	AT4G03190	4	6	AT4G27520	6	7	AT4G29780	2	8	AT4G10710	1	9	AT3G48580	4	10	AT5G58950	4	11
									AT5G52750	6	3	AT4G18920	1	4	AT3G56080	4	5	AT4G03290	2	6	AT4G27590	4	7	AT4G29790	4	8	AT4G10810	6	9	AT3G48740	6	10	AT5G59250	1	11
									AT5G52870	7	3	AT4G18980	4	4	AT3G56370	4	5	AT4G03340	4	6	AT4G27640	2	7	AT4G29810	2	8	AT4G10890	2	9	AT3G48750	2	10	AT5G59500	1	11
									AT5G53100	1	3	AT4G19095	13	4	AT3G56400	5	5	AT4G03390	4	6	AT4G27860	4	7	AT4G30020	4	8	AT4G11090	4	9	AT3G48890	2	10	AT5G59710	2	11
									AT5G53210	4	3	AT4G19110	2	4	AT3G56410	6	5	AT4G03400	4	6	AT4G28090	4	7	AT4G30110	1	8	AT4G11350	4	9	AT3G49000	2	10	AT5G59870	2	11
									AT5G53950	4	3	AT4G19430	9	4	AT3G56550	4	5	AT4G04180	1	6	AT4G28220	2	7	AT4G30220	2	8	AT4G11380	2	9	AT3G49010	2	10	AT5G60160	1	11
									AT5G53980	4	3	AT4G19530	8	4	AT3G56610	11	5	AT4G04790	2	6	AT4G28230	7	7	AT4G30430	4	8	AT4G11560	2	9	AT3G49490	7	10	AT5G60360	2	11
									AT5G53990	6	3	AT4G19650	4	4	AT3G56710	6	5	AT4G04880	1	6	AT4G28560	4	7	AT4G30520	4	8	AT4G11570	1	9	AT3G49530	6	10	AT5G60730	1	11
									AT5G54020	11	3	AT4G19840	6	4	AT3G56980	6	5	AT4G04900	4	6	AT4G28610	4	7	AT4G30590	5	8	AT4G11640	1	9	AT3G49560	3	10	AT5G60870	1	11
									AT5G54230	4	3	AT4G19850	5	4	AT3G57040	4	5	AT4G05040	6	6	AT4G28670	6	7	AT4G30820	2	8	AT4G11670	3	9	AT3G49990	2	10	AT5G61810	2	11
									AT5G54570	4	3	AT4G19900	4	4	AT3G57180	1	5	AT4G07410	1	6	AT4G28680	1	7	AT4G30840	2	8	AT4G11800	1	9	AT3G50060	2	10	AT5G61820	2	11
									AT5G54610	7	3	AT4G20030	1	4	AT3G57190	1	5	AT4G07960	4	6	AT4G29000	2	7	AT4G30900	1	8	AT4G12030	1	9	AT3G50360	2	10	AT5G61970	2	11
									AT5G54720	9	3	AT4G20130	3	4	AT3G57260	6	5	AT4G08160	1	6	AT4G29030	11	7	AT4G30960	6	8	AT4G12040	4	9	AT3G50520	1	10	AT5G62500	2	11
									AT5G55240	2	3	AT4G20290	13	4	AT3G57270	4	5	AT4G08320	2	6	AT4G29210	1	7	AT4G30993	6	8	AT4G12590	2	9	AT3G50590	3	10	AT5G63110	2	11
									AT5G55350	1	3	AT4G20740	4	4	AT3G57380	4	5	AT4G08940	4	6	AT4G29520	2	7	AT4G31040	1	8	AT4G12600	1	9	AT3G50630	8	10	AT5G63260	4	11
									AT5G55780	11	3	AT4G20770	4	4	AT3G57510	5	5	AT4G09460	5	6	AT4G29940	2	7	AT4G31080	2	8	AT4G12980	5	9	AT3G50670	2	10	AT5G63280	2	11
									AT5G56490	1	3	AT4G20820	7	4	AT3G57600	4	5	AT4G09490	6	6	AT4G30060	4	7	AT4G31200	2	8	AT4G13150	4	9	AT3G50790	1	10	AT5G63630	2	11
									AT5G56570	11	3	AT4G21230	6	4	AT3G57700	6	5	AT4G09760	2	6	AT4G30360	4	7	AT4G31390	1	8	AT4G13170	2	9	AT3G50820	1	10	AT5G63890	1	11
									AT5G56770	4	3	AT4G21270	2	4	AT3G57720	6	5	AT4G10060	1	6	AT4G30400	4	7	AT4G31400	2	8	AT4G13200	4	9	AT3G50920	2	10	AT5G64010	4	11
									AT5G57080	13	3	AT4G21300	4	4	AT3G57780	4	5	AT4G10260	1	6	AT4G30410	5	7	AT4G31410	4	8	AT4G13340	4	9	AT3G51010	6	10	AT5G64280	1	11
									AT5G57130	4	3	AT4G21440	4	4	AT3G57840	9	5	AT4G10920	2	6	AT4G30450	12	7	AT4G31500	6	8	AT4G13520	9	9	AT3G51140	1	10	AT5G64500	1	11
									AT5G57200	3	3	AT4G21500	8	4	AT3G57860	6	5	AT4G10950	4	6	AT4G30470	4	7	AT4G31590	4	8	AT4G13750	1	9	AT3G51160	1	10	AT5G64930	4	11
									AT5G57260	6	3	AT4G21550	3	4	AT3G57920	7	5	AT4G11000	7	6	AT4G30480	1	7	AT4G31600	2	8	AT4G13780	1	9	AT3G51390	2	10	AT5G65110	1	11
									AT5G57500	2	3	AT4G21650	4	4	AT3G58330	8	5	AT4G11120	1	6	AT4G30630	8	7	AT4G32020	8	8	AT4G13850	1	9	AT3G51490	1	10	AT5G65180	2	11
									AT5G57530	6	3	AT4G21780	8	4	AT3G58590	4	5	AT4G11360	2	6	AT4G30660	6	7	AT4G32120	6	8	AT4G14000	2	9	AT3G51520	2	10	AT5G65220	4	11
									AT5G57620	4	3	AT4G22160	11	4	AT3G58630	4	5	AT4G11650	4	6	AT4G30700	4	7	AT4G32300	4	8	AT4G14190	4	9	AT3G51610	3	10	AT5G65250	4	11
									AT5G57670	4	3	AT4G22200	4	4	AT3G58790	6	5	AT4G11660	3	6	AT4G30720	1	7	AT4G32330	4	8	AT4G14360	4	9	AT3G51780	4	10	AT5G65260	2	11
									AT5G57760	11	3	AT4G22212	11	4	AT3G59010	6	5	AT4G11720	2	6	AT4G30996	5	7	AT4G32410	4	8	AT4G14680	2	9	AT3G51820	1	10	AT5G65540	2	11
									AT5G57960	1	3	AT4G22590	4	4	AT3G59040	2	5	AT4G11790	2	6	AT4G31060	4	7	AT4G32500	4	8	AT4G14690	3	9	AT3G51840	1	10	AT5G65620	1	11
									AT5G58360	4	3	AT4G22620	6	4	AT3G59080	4	5	AT4G12240	3	6	AT4G31120	1	7	AT4G32750	4	8	AT4G14910	1	9	AT3G51890	4	10	AT5G65810	4	11
									AT5G58460	6	3	AT4G22680	4	4	AT3G59400	1	5	AT4G12390	6	6	AT4G31160	2	7	AT4G32800	4	8	AT4G15000	2	9	AT3G51950	4	10	AT5G65950	2	11
									AT5G58500	4	3	AT4G22950	6	4	AT3G59420	4	5	AT4G12460	2	6	AT4G31460	1	7	AT4G32915	1	8	AT4G15110	2	9	AT3G52040	4	10	AT5G65990	2	11
									AT5G58570	11	3	AT4G22970	2	4	AT3G59580	4	5	AT4G12880	5	6	AT4G31670	2	7	AT4G33030	1	8	AT4G15130	2	9	AT3G52110	6	10	AT5G66000	11	11
									AT5G58580	4	3	AT4G22980	1	4	AT3G59700	6	5	AT4G12890	2	6	AT4G31850	4	7	AT4G33040	6	8	AT4G15500	6	9	AT3G52190	1	10	AT5G66070	4	11
									AT5G58630	7	3	AT4G23090	11	4	AT3G59830	2	5	AT4G13000	2	6	AT4G31875	12	7	AT4G33070	1	8	AT4G15560	1	9	AT3G52420	9	10	AT5G66090	3	11
									AT5G58780	1	3	AT4G23130	7	4	AT3G59870	1	5	AT4G13100	2	6	AT4G31910	4	7	AT4G33200	4	8	AT4G15640	4	9	AT3G52580	2	10	AT5G66140	1	11
									AT5G58784	1	3	AT4G23190	6	4	AT3G60020	6	5	AT4G13180	1	6	AT4G31920	3	7	AT4G33350	1	8	AT4G15730	2	9	AT3G52590	2	10	AT5G66240	1	11
									AT5G58790	13	3	AT4G23210	6	4	AT3G60310	6	5	AT4G13230	7	6	AT4G31980	7	7	AT4G33480	1	8	AT4G15880	2	9	AT3G52850	2	10	AT5G66410	2	11
									AT5G59060	11	3	AT4G23290	6	4	AT3G60410	6	5	AT4G13420	4	6	AT4G32290	4	7	AT4G33530	4	8	AT4G15930	2	9	AT3G52880	1	10	AT5G66510	1	11
									AT5G59100	6	3	AT4G23300	7	4	AT3G60440	1	5	AT4G13580	6	6	AT4G32350	4	7	AT4G33760	1	8	AT4G16180	3	9	AT3G52940	1	10	AT5G66530	2	11
									AT5G59330	7	3	AT4G23330	4	4	AT3G60470	6	5	AT4G13690	4	6	AT4G32551	4	7	AT4G33780	6	8	AT4G16250	1	9	AT3G52960	1	10	AT5G66680	2	11
									AT5G59580	6	3	AT4G23493	8	4	AT3G60520	4	5	AT4G13770	6	6	AT4G32590	1	7	AT4G33790	4	8	AT4G16330	4	9	AT3G53020	2	10	AT5G66950	1	11
									AT5G59670	6	3	AT4G23690	6	4	AT3G60570	4	5	AT4G14150	2	6	AT4G32640	2	7	AT4G33890	4	8	AT4G16410	4	9	AT3G53030	2	10	AT5G67260	6	11
									AT5G59990	2	3	AT4G23760	13	4	AT3G60580	6	5	AT4G14390	6	6	AT4G33000	4	7	AT4G33920	4	8	AT4G16430	4	9	AT3G53190	6	10	AT5G67510	2	11
									AT5G60010	4	3	AT4G23870	11	4	AT3G60680	5	5	AT4G14465	7	6	AT4G33280	4	7	AT4G34090	2	8	AT4G16510	2	9	AT3G53340	6	10	AT5G67560	2	11
									AT5G60200	4	3	AT4G23960	5	4	AT3G60690	6	5	AT4G14550	6	6	AT4G33360	1	7	AT4G34140	2	8	AT4G16515	11	9	AT3G53460	1	10
									AT5G60220	4	3	AT4G24060	4	4	AT3G60730	6	5	AT4G14820	4	6	AT4G33650	2	7	AT4G34215	1	8	AT4G16710	1	9	AT3G53500	2	10
									AT5G60240	13	3	AT4G24090	1	4	AT3G60900	6	5	AT4G14850	4	6	AT4G33700	2	7	AT4G34265	7	8	AT4G16720	2	9	AT3G53570	2	10
									AT5G60350	11	3	AT4G24150	4	4	AT3G61090	6	5	AT4G14965	2	6	AT4G33950	4	7	AT4G34390	2	8	AT4G16745	4	9	AT3G53580	1	10
									AT5G60490	6	3	AT4G24180	6	4	AT3G61210	1	5	AT4G15040	6	6	AT4G33985	5	7	AT4G34460	2	8	AT4G16845	2	9	AT3G53730	2	10
									AT5G60720	6	3	AT4G24210	4	4	AT3G61230	4	5	AT4G15415	3	6	AT4G34100	2	7	AT4G34770	7	8	AT4G16850	7	9	AT3G53740	2	10
									AT5G60740	2	3	AT4G24240	6	4	AT3G61300	6	5	AT4G15440	1	6	AT4G34430	2	7	AT4G34910	1	8	AT4G17010	6	9	AT3G53800	2	10
									AT5G60770	1	3	AT4G24250	6	4	AT3G61410	6	5	AT4G15490	6	6	AT4G34490	2	7	AT4G35090	1	8	AT4G17040	1	9	AT3G53810	6	10
									AT5G60780	1	3	AT4G24370	9	4	AT3G61610	4	5	AT4G15530	1	6	AT4G34540	5	7	AT4G35760	1	8	AT4G17180	4	9	AT3G53900	1	10
									AT5G61070	2	3	AT4G24430	4	4	AT3G61890	4	5	AT4G15545	2	6	AT4G35050	2	7	AT4G35780	3	8	AT4G17190	1	9	AT3G53970	2	10
									AT5G61550	5	3	AT4G24580	2	4	AT3G61920	7	5	AT4G15790	3	6	AT4G35230	4	7	AT4G35980	4	8	AT4G17260	1	9	AT3G54010	2	10
									AT5G61605	11	3	AT4G24970	2	4	AT3G61930	9	5	AT4G15830	2	6	AT4G35500	2	7	AT4G36480	1	8	AT4G17410	2	9	AT3G54040	4	10
									AT5G61750	4	3	AT4G25010	6	4	AT3G62080	2	5	AT4G16143	2	6	AT4G35740	1	7	AT4G36640	2	8	AT4G17520	4	9	AT3G54280	1	10
									AT5G61800	6	3	AT4G25110	2	4	AT3G62090	4	5	AT4G16260	5	6	AT4G35920	2	7	AT4G36860	3	8	AT4G17620	2	9	AT3G54360	3	10
									AT5G62160	4	3	AT4G25200	1	4	AT3G62180	9	5	AT4G16370	4	6	AT4G36040	1	7	AT4G37040	1	8	AT4G17790	1	9	AT3G54380	2	10
									AT5G62165	6	3	AT4G25350	2	4	AT3G62640	4	5	AT4G16442	4	6	AT4G36180	4	7	AT4G37200	1	8	AT4G17830	1	9	AT3G54480	2	10
									AT5G62210	6	3	AT4G25470	5	4	AT3G62680	7	5	AT4G16470	4	6	AT4G36390	1	7	AT4G37220	4	8	AT4G17895	2	9	AT3G54540	2	10
									AT5G62340	6	3	AT4G25560	4	4	AT3G62730	1	5	AT4G16600	1	6	AT4G36580	1	7	AT4G37320	7	8	AT4G18050	4	9	AT3G54640	1	10
									AT5G62360	7	3	AT4G25580	7	4	AT3G62930	6	5	AT4G16650	4	6	AT4G36610	4	7	AT4G37450	13	8	AT4G18130	1	9	AT3G54650	2	10
									AT5G62470	4	3	AT4G25590	4	4	AT3G63010	4	5	AT4G16670	4	6	AT4G36770	6	7	AT4G37490	2	8	AT4G18230	1	9	AT3G54680	7	10
									AT5G62730	4	3	AT4G25790	4	4	AT3G63060	4	5	AT4G16780	4	6	AT4G36910	1	7	AT4G37510	1	8	AT4G18370	1	9	AT3G54690	1	10
									AT5G62940	4	3	AT4G25800	4	4	AT3G63110	2	5	AT4G16800	1	6	AT4G37050	6	7	AT4G37630	4	8	AT4G18480	1	9	AT3G54840	2	10
									AT5G63340	13	3	AT4G25810	6	4	AT3G63120	2	5	AT4G16840	11	6	AT4G37110	2	7	AT4G37640	4	8	AT4G18520	4	9	AT3G54860	2	10
									AT5G63660	6	3	AT4G25835	4	4	AT3G63270	2	5	AT4G16860	8	6	AT4G37190	2	7	AT4G37760	1	8	AT4G18700	6	9	AT3G54920	6	10
									AT5G64000	1	3	AT4G25920	6	4	AT3G63380	4	5	AT4G17000	6	6	AT4G37310	7	7	AT4G37990	3	8	AT4G18710	4	9	AT3G54960	2	10
									AT5G64450	6	3	AT4G25980	5	4	AT3G63420	6	5	AT4G17090	3	6	AT4G37370	7	7	AT4G38020	1	8	AT4G18780	4	9	AT3G55010	1	10
									AT5G64490	11	3	AT4G26090	6	4	AT3G63480	2	5	AT4G17340	4	6	AT4G37430	7	7	AT4G38100	1	8	AT4G18800	2	9	AT3G55280	2	10
									AT5G64530	4	3	AT4G26150	2	4	AT4G00180	6	5	AT4G17380	1	6	AT4G37580	1	7	AT4G38240	2	8	AT4G19130	2	9	AT3G55330	1	10
									AT5G65170	5	3	AT4G26290	13	4	AT4G00220	4	5	AT4G17430	4	6	AT4G37980	3	7	AT4G38350	2	8	AT4G19140	4	9	AT3G55360	1	10
									AT5G65350	2	3	AT4G26540	4	4	AT4G00270	6	5	AT4G17670	6	6	AT4G38160	4	7	AT4G38600	2	8	AT4G19185	4	9	AT3G55460	2	10
									AT5G65510	6	3	AT4G26600	1	4	AT4G00310	8	5	AT4G17760	2	6	AT4G38170	6	7	AT4G38700	6	8	AT4G19210	1	9	AT3G55620	1	10
									AT5G65590	6	3	AT4G26950	4	4	AT4G00330	4	5	AT4G17860	6	6	AT4G38440	2	7	AT4G38890	1	8	AT4G19660	4	9	AT3G55630	1	10
									AT5G65790	4	3	AT4G27160	8	4	AT4G00390	6	5	AT4G18140	2	6	AT4G38540	4	7	AT4G39140	4	8	AT4G19710	1	9	AT3G55770	4	10
									AT5G65800	4	3	AT4G27290	6	4	AT4G00400	4	5	AT4G18280	11	6	AT4G38590	4	7	AT4G39150	2	8	AT4G19960	4	9	AT3G56150	2	10
									AT5G66220	4	3	AT4G27300	7	4	AT4G00630	1	5	AT4G18300	1	6	AT4G38760	2	7	AT4G39210	1	8	AT4G19985	1	9	AT3G56200	4	10
[truncated: 1,045 more rows]

## Sheet: Evolutionary analysis of GEB
Table S7G. ANOVA analysis of PS for loci with GEB.
[truncated: 5 more rows]
