# Supplementary material for: Fixation of Expression Divergences by Natural Selection in Arabidopsis Coding Genes
Source: Int J Mol Sci. 2024 Dec 22;25(24):13710. doi: 10.3390/ijms252413710 (PMC11678068; doi:10.3390/ijms252413710)
Supplement: Supplementary file 1 [file ijms-25-13710-s001.zip › Table S8.xlsx]

## Sheet: Loci with ω (At-Al) selected 
Table S8. Selection of loci for evolutionary analysis of gene expression divergences.
Table S8A. Loci selected for analysis after a cut-off by Ks (α=0.05) [from orthologous gene pairs between Arabidopsis thaliana (At) and Arabidopsis lyrata (Al)].
At Gene ID	Ka	Ks	ω
AT5G38990	0.127868	0.279953	0.456747
AT2G31710	0.00831594	0.279916	0.0297087
AT2G23780	0.0262484	0.279724	0.093837
AT3G53980	0.0291801	0.279608	0.104361
AT5G17820	0.0276786	0.279416	0.0990588
AT2G36110	0.0729822	0.279328	0.261278
AT1G02830	0.113706	0.279159	0.407317
AT5G38490	0.121199	0.278999	0.434407
AT4G11930	0.121285	0.278888	0.434889
AT2G23110	0.0336811	0.278768	0.120821
AT1G48920	0.0546237	0.278719	0.195981
AT5G40510	0.0153745	0.278668	0.0551715
AT5G60805	0.126596	0.278325	0.454848
AT5G13810	0.0241746	0.278116	0.0869225
AT3G03890	0.0298697	0.278025	0.107435
AT4G14276	0.100968	0.278011	0.36318
AT5G48375	0.10956	0.277991	0.394112
AT2G16450	0.138568	0.277932	0.498567
AT5G49000	0.0393281	0.277853	0.141543
AT1G22810	0.0526128	0.277672	0.189478
AT2G30660	0.0710887	0.277589	0.256093
AT1G71760	0.0827417	0.277476	0.298194
AT3G45720	0.0652287	0.277475	0.235079
AT5G48370	0.00821586	0.277421	0.0296151
AT3G26630	0.0160211	0.277294	0.0577766
AT1G75780	0.00478469	0.2771	0.017267
AT1G66800	0.155586	0.277087	0.561505
AT2G31780	0.0703182	0.277017	0.253841
AT4G26030	0.0881797	0.276918	0.318433
AT4G03930	0.110659	0.276765	0.399829
AT4G08810	0.0218274	0.276526	0.0789345
AT2G41473	0.171135	0.276427	0.619096
AT4G16330	0.082765	0.276352	0.299491
AT4G05620	0.19253	0.276289	0.696842
AT3G18720	0.204051	0.276124	0.738984
AT5G66560	0.0670341	0.276093	0.242795
AT3G10130	0.0783025	0.275993	0.283712
AT3G21120	0.290282	0.275932	1.052
AT1G15230	0.0806565	0.275558	0.292702
AT1G14960	0.0320546	0.275403	0.116392
AT1G59850	0.0377182	0.27519	0.137063
AT1G67100	0.0131489	0.275164	0.0477855
AT1G19397	0.155684	0.274976	0.566172
AT2G22795	0.13688	0.274933	0.497866
AT2G15460	0.0493768	0.274705	0.179745
AT3G30580	0.0583932	0.274686	0.212582
AT1G67820	0.0807569	0.274564	0.294128
AT4G29190	0.0245587	0.274471	0.0894764
AT2G43310	0.0403008	0.274415	0.146861
AT5G25760	0.00891041	0.27437	0.0324759
AT1G15430	0.0243515	0.274333	0.0887663
AT4G38690	0.0106625	0.274314	0.0388698
AT5G45105	0.0848587	0.27431	0.309354
AT2G01930	0.0493508	0.274282	0.179927
AT3G21780	0.0615681	0.273646	0.224991
AT1G14760	0.125838	0.273487	0.460125
AT1G54110	0.157804	0.27346	0.577066
AT1G54860	0.0115081	0.273459	0.0420836
AT4G21366	0.0992785	0.273412	0.363109
AT3G16460	0.122126	0.273208	0.447008
AT2G16225	0.0963653	0.273189	0.352742
AT3G53330	0.122891	0.273097	0.44999
AT2G26550	0.137269	0.273087	0.502657
AT1G15600	0.166166	0.273077	0.608494
AT1G50190	0.14753	0.272948	0.540507
AT3G29100	0.0857802	0.272896	0.314333
AT3G27290	0.0696847	0.272833	0.255412
AT3G49270	0.502097	0.272769	1.84074
AT4G38910	0.0915714	0.27266	0.335845
AT4G10390	0.0247496	0.272542	0.0908102
AT2G03090	0.0124985	0.272414	0.0458805
AT2G31215	0.223859	0.272389	0.821835
AT2G24240	0.00568497	0.272357	0.0208732
AT1G67880	0.00917844	0.272348	0.0337012
AT4G25130	0.0209081	0.272337	0.0767728
AT3G21570	0.0484549	0.272223	0.177997
AT1G44835	0.0176418	0.272214	0.0648086
AT5G38860	0.0824581	0.272169	0.302966
AT1G64900	0.0253575	0.272157	0.0931725
AT3G26360	0.027372	0.271925	0.10066
AT2G28050	0.0786411	0.271899	0.289229
AT4G18540	0.0555679	0.271763	0.204472
AT3G56070	0.022941	0.271719	0.0844292
AT3G12420	0.168406	0.271668	0.619897
AT2G18250	0.0249518	0.271662	0.0918487
AT2G27580	0.0438832	0.271623	0.161559
AT5G19860	0.0161508	0.271548	0.0594766
AT1G52825	0.0692913	0.27148	0.255235
AT4G05018	0.12196	0.2714	0.449373
AT1G70640	0.0641431	0.27113	0.236577
AT3G16895	0.094973	0.271052	0.350387
AT3G17370	0.0714708	0.270827	0.263898
AT1G34570	0.0538922	0.270697	0.199087
AT1G48150	0.116218	0.270533	0.429588
AT5G28040	0.0293652	0.270493	0.108562
AT4G38700	0.0563739	0.270262	0.208589
AT5G24520	0.00370466	0.270217	0.0137099
AT4G19520	0.112647	0.270196	0.416908
AT1G43630	0.029493	0.270145	0.109175
AT1G33970	0.0221858	0.270038	0.0821579
AT5G63580	0.0636526	0.269953	0.235791
AT1G11070	0.0956783	0.269786	0.354645
AT4G25820	0.0562018	0.269762	0.208339
AT5G37160	0.0636976	0.269728	0.236155
AT1G06960	0.0669937	0.269715	0.248387
AT5G53720	0.09777	0.26961	0.362635
AT4G39675	0.0584765	0.269522	0.216964
AT2G01850	0.0281364	0.269501	0.104402
AT1G67190	0.00210619	0.269483	0.00781566
AT2G29550	0.00553023	0.269474	0.0205224
AT3G22450	0.0340358	0.269472	0.126305
AT1G33350	0.040537	0.269396	0.150474
AT3G56720	0.133472	0.269338	0.495556
AT4G01985	0.222223	0.269312	0.825149
AT3G56300	0.045701	0.269211	0.169759
AT5G02830	0.100976	0.269057	0.375296
AT2G04440	0.0592171	0.269035	0.220109
AT3G47180	0.0425932	0.268925	0.158383
AT3G04735	0.0646524	0.268882	0.240449
AT3G63010	0.0159182	0.268866	0.0592048
AT4G26820	0.0778978	0.268702	0.289904
AT5G37420	0.175	0.268657	0.651387
AT2G03350	0.00462052	0.268637	0.0171998
AT2G37170	0.0115013	0.268601	0.0428191
AT1G51240	0.0265215	0.268561	0.0987542
AT4G14450	0.0738248	0.268122	0.27534
AT1G73885	0.0301316	0.268108	0.112386
AT5G57140	0.0421497	0.268043	0.15725
AT2G05330	0.132864	0.26795	0.495853
AT5G06860	0.0373121	0.267937	0.139257
AT1G55300	0.107255	0.267882	0.40038
AT3G24506	0.111494	0.267667	0.416541
AT1G01010	0.107628	0.267574	0.402238
AT5G54010	0.0502076	0.26754	0.187664
AT3G23830	0.096642	0.267419	0.361388
AT3G45180	0.0229758	0.267401	0.0859226
AT5G27720	0.0413334	0.26693	0.154847
AT5G16580	0.0647956	0.266906	0.242765
AT5G66780	0.0320865	0.266899	0.12022
AT4G11470	0.0761121	0.266789	0.28529
AT4G38280	0.0888824	0.266758	0.333195
AT4G10080	0.107841	0.266741	0.404292
AT4G26960	0.184711	0.266434	0.693272
AT4G36945	0.0591303	0.266374	0.221982
AT3G13224	0.148362	0.266293	0.557137
AT3G61190	0.0541075	0.266187	0.203268
AT4G12690	0.020369	0.266111	0.0765431
AT2G17000	0.0262661	0.265901	0.0987815
AT4G21030	0.141283	0.2659	0.531337
AT5G60250	0.11445	0.265876	0.430465
AT5G49540	0.0714852	0.265763	0.268981
AT5G26680	0.0448188	0.265744	0.168654
AT1G55365	0.142064	0.265642	0.534793
AT2G03360	0.0709878	0.265592	0.267281
AT4G21705	0.0372018	0.265566	0.140085
AT3G16100	0.011974	0.265521	0.0450964
AT1G32480	0.0715825	0.265443	0.269672
AT3G16920	0.00796603	0.265172	0.0300409
AT5G50440	0.0122609	0.265129	0.0462448
AT1G73603	0.12045	0.265107	0.454346
AT5G35320	0.0419432	0.265038	0.158254
AT1G14688	0.252022	0.264984	0.951083
AT2G22941	0.179798	0.264877	0.678797
AT5G44585	0.16606	0.264857	0.626982
AT2G23270	0.0407023	0.264844	0.153684
AT3G29360	0.00525063	0.264795	0.019829
AT2G01640	0.0166557	0.264725	0.062917
AT1G31400	0.162413	0.264668	0.613648
AT2G22960	0.0453501	0.264649	0.171359
AT1G72210	0.092496	0.264616	0.349548
AT1G65710	0.0436381	0.26451	0.164977
AT5G18661	0.0979045	0.264471	0.37019
AT1G54095	0.0936048	0.264407	0.354018
AT4G10800	0.0206112	0.264279	0.0779904
AT2G02515	0.0615781	0.26426	0.233021
AT1G50050	0.155667	0.264257	0.589074
AT1G06500	0.0683915	0.264243	0.25882
AT4G10130	0.0293003	0.264168	0.110915
AT1G47470	0.0816764	0.264137	0.30922
AT2G24696	0.113787	0.264038	0.430948
AT1G07900	0.0451284	0.263942	0.170979
AT5G63085	0.211526	0.263904	0.801528
AT5G04760	0.015544	0.263779	0.0589283
AT1G29970	0.0263398	0.263665	0.0998985
AT1G59675	0.132623	0.263628	0.503067
AT3G56340	0.0129966	0.263557	0.0493123
AT5G14600	0.0319939	0.26344	0.121446
AT4G04580	0.127767	0.263397	0.485076
AT4G21050	0.115474	0.263388	0.438419
AT1G34170	0.146896	0.263336	0.557829
AT3G29230	0.0249973	0.26329	0.094942
AT4G12250	0.000971372	0.263277	0.00368954
AT5G33406	0.105631	0.263222	0.401299
AT3G45670	0.105123	0.263159	0.399465
AT3G22930	0.024885	0.263065	0.0945966
AT3G14580	0.0330486	0.262921	0.125698
AT5G62020	0.0299017	0.262907	0.113735
AT2G27775	0.131527	0.262782	0.500519
AT3G28850	0.0279503	0.262778	0.106365
AT5G24330	0.0158371	0.262742	0.0602763
AT3G08505	0.0168044	0.262738	0.0639589
AT1G12540	0.207136	0.262657	0.788617
AT2G22880	0.0235674	0.262513	0.089776
AT1G11820	0.0432755	0.262451	0.16489
AT1G42440	0.0415711	0.262379	0.158439
AT2G20825	0.0127397	0.262232	0.0485817
AT4G37580	0.00975372	0.262021	0.0372249
AT5G38900	0.0225005	0.261995	0.0858812
AT1G79910	0.120843	0.261986	0.461258
AT2G43220	0.376534	0.26193	1.43754
AT1G59690	0.247444	0.26192	0.944729
AT1G29510	0.0887641	0.261875	0.338956
AT2G48000	0.121755	0.261759	0.465139
AT4G29670	0.0907307	0.261732	0.346655
AT1G63340	0.0803562	0.261718	0.307034
AT1G08780	0.0203783	0.26146	0.0779406
AT3G14520	0.125168	0.261355	0.47892
AT2G14850	0.0299914	0.261174	0.114833
AT4G13380	0.13335	0.261143	0.51064
AT1G14850	0.128919	0.261084	0.493783
AT2G28090	0.0588984	0.261062	0.225611
AT1G63360	0.180881	0.261024	0.692969
AT3G25870	0.0669431	0.261001	0.256486
AT4G31630	0.152385	0.260979	0.583899
AT3G44020	0.0590076	0.260964	0.226114
AT3G27890	0.018911	0.26091	0.0724808
AT2G38050	0.0335278	0.260871	0.128523
AT1G49000	0.0499764	0.260805	0.191624
AT2G21750	0.0492851	0.260791	0.188983
AT2G04840	0.129514	0.260674	0.496846
AT1G70230	0.0569039	0.260581	0.218373
AT1G54445	0.0397179	0.26055	0.152439
AT1G37140	0.0883863	0.260541	0.339242
AT5G34869	0.210551	0.260489	0.808292
AT4G11393	0.0290454	0.260372	0.111554
AT2G44120	0.00534791	0.260232	0.0205505
AT1G53790	0.137918	0.26015	0.530148
AT4G00170	0.015729	0.260099	0.0604729
AT2G30100	0.0335916	0.260084	0.129157
AT1G16240	0.0646772	0.260014	0.248745
AT3G12410	0.0497902	0.259922	0.191558
AT2G24500	0.0185391	0.259913	0.0713282
AT2G22990	0.0404248	0.259837	0.155578
AT3G16330	0.0357096	0.259833	0.137433
AT5G47850	0.040621	0.2598	0.156355
AT5G07170	0.121229	0.259659	0.466877
AT3G55672	0.0456437	0.259642	0.175795
AT1G33030	0.0397122	0.259594	0.152978
AT5G23710	0.0856735	0.259541	0.330096
AT3G44720	0.00765186	0.259506	0.0294862
AT1G53780	0.162833	0.259432	0.627653
AT5G49170	0.0326412	0.259334	0.125866
AT4G14605	0.0151957	0.259272	0.0586091
AT1G78320	0.0446405	0.259232	0.172203
AT3G51800	0.0203881	0.259144	0.078675
AT1G71520	0.0432992	0.259104	0.167111
AT3G51770	0.00850385	0.259011	0.0328321
AT4G08380	0.0382138	0.258988	0.14755
AT1G65690	0.0137038	0.258936	0.0529235
AT3G11380	0.16287	0.258818	0.629284
AT2G32470	0.349216	0.258805	1.34934
AT4G34930	0.062873	0.258758	0.24298
AT2G22905	0.107651	0.25853	0.416395
AT1G07747	0.098621	0.258525	0.381476
AT2G40200	0.0329298	0.258439	0.127418
AT3G18880	0.0243964	0.258424	0.0944044
AT1G69250	0.100016	0.258323	0.387174
AT2G33520	0.0484965	0.258228	0.187805
AT1G71940	0.0562433	0.258079	0.217931
AT4G02450	0.0210938	0.258018	0.0817532
AT5G17540	0.0698467	0.258013	0.27071
AT1G01170	0.00564482	0.258005	0.0218787
AT3G25520	0.00819377	0.257932	0.0317671
AT2G21385	0.0592029	0.257817	0.229632
AT4G13580	0.00718018	0.257816	0.0278501
AT1G28390	0.064408	0.257589	0.250042
AT1G59960	0.0206779	0.257551	0.0802868
AT2G30370	0.0813297	0.257513	0.315828
AT4G19150	0.107606	0.257511	0.417871
AT4G04620	0.0261091	0.257478	0.101403
AT5G38800	0.0499037	0.257305	0.193948
AT1G53550	0.183817	0.257276	0.714473
AT4G35725	0.137144	0.25724	0.533136
AT1G21050	0.0198004	0.257153	0.0769984
AT4G36140	0.15706	0.257113	0.610861
AT4G10955	0.0276572	0.257007	0.107612
AT2G04360	0.0565607	0.256964	0.220111
AT1G72050	0.0404685	0.256897	0.157528
AT1G61580	0.0251272	0.256832	0.0978353
AT3G18980	0.252801	0.256819	0.984354
AT2G17980	0.0312172	0.256789	0.121568
AT3G51910	0.0304569	0.256703	0.118647
AT2G26040	0.0260601	0.256556	0.101577
AT1G34370	0.0237078	0.256556	0.0924078
AT1G56423	0.0551273	0.25653	0.214896
AT5G57480	0.00857587	0.256529	0.0334305
AT1G28335	0.0614521	0.256495	0.239584
AT3G04880	0.0254678	0.256479	0.0992978
AT5G21430	0.0205905	0.256344	0.0803235
AT1G68210	0.14951	0.256304	0.583329
AT4G08690	0.0221119	0.256204	0.0863058
AT1G66930	0.0629761	0.256196	0.245813
AT5G05910	0.0712134	0.256087	0.278083
AT4G20030	0.0213286	0.256068	0.0832928
AT3G25940	0.0327598	0.256061	0.127937
AT3G09490	0.129603	0.256043	0.506178
AT1G64970	0.0300526	0.256037	0.117376
AT5G01360	0.0123917	0.255973	0.0484104
AT2G38995	0.0928386	0.255865	0.362842
AT4G13370	0.0269458	0.255865	0.105313
AT5G48870	0.00516921	0.255853	0.0202038
AT1G19570	0.0203944	0.255829	0.0797187
AT5G23395	0.0291328	0.255809	0.113885
AT5G45420	0.0293455	0.255734	0.11475
AT3G63220	0.0324087	0.255667	0.126761
AT2G43270	0.174316	0.255614	0.681952
AT4G26170	0.121636	0.255337	0.476373
AT4G11900	0.113573	0.255266	0.44492
AT4G08280	0.029114	0.255256	0.114058
AT5G58920	0.0141925	0.25504	0.0556482
AT4G23240	0.0763413	0.254901	0.299494
AT5G02110	0.0862269	0.254888	0.338294
AT4G09510	0.00397157	0.254863	0.0155832
AT1G33780	0.0178265	0.254771	0.0699709
AT2G27930	0.0195322	0.254731	0.0766774
AT5G11070	0.0220924	0.254454	0.0868226
AT3G26810	0.00512751	0.254357	0.0201587
AT3G18035	0.065371	0.254255	0.257109
AT1G25550	0.047955	0.254252	0.188612
AT2G25650	0.0709466	0.254228	0.279067
AT3G48980	0.0179765	0.254207	0.070716
AT4G02810	0.076301	0.254068	0.300317
AT1G73120	0.020173	0.254021	0.0794146
AT3G52790	0.0155044	0.254009	0.0610386
AT3G17400	0.19145	0.254005	0.753724
AT4G10630	0.0396455	0.25391	0.15614
AT4G04080	0.0716969	0.253907	0.282374
AT3G47740	0.0631729	0.253883	0.248827
AT1G08710	0.0742347	0.253879	0.292402
AT5G63250	0.0544181	0.253855	0.214366
AT2G04115	0.132972	0.253782	0.523962
AT2G37710	0.0208233	0.253757	0.0820603
AT2G23080	0.0187672	0.253729	0.0739657
AT5G23700	0.0604658	0.253644	0.238388
AT1G34010	0.0231371	0.253553	0.0912514
AT4G37220	0.0367078	0.25341	0.144856
AT4G14120	0.128124	0.253377	0.505665
AT3G58940	0.133507	0.253359	0.526947
AT1G20135	0.0487453	0.253346	0.192406
AT1G59860	0.0133935	0.253234	0.0528898
AT3G27940	0.25595	0.253159	1.01103
AT4G17895	0.0763608	0.253051	0.30176
AT2G23570	0.0411434	0.25303	0.162603
AT2G42885	0.226606	0.252991	0.895708
AT5G56520	0.0164941	0.252979	0.0651995
AT2G25250	0.111625	0.252974	0.441251
AT2G32160	0.0949331	0.252903	0.375374
AT1G05810	0.00814153	0.252746	0.0322123
AT4G14730	0.0262222	0.252732	0.103755
AT5G46560	0.11027	0.25268	0.436402
AT1G31530	0.219756	0.252619	0.869912
AT1G16090	0.18035	0.252523	0.714193
AT5G25890	0.0573913	0.252512	0.227281
AT1G65870	0.0982607	0.252492	0.389164
AT3G01345	0.19315	0.252424	0.765183
AT1G54450	0.00404119	0.252402	0.0160109
AT1G28180	0.0311243	0.252234	0.123394
AT4G36150	0.115703	0.252141	0.458881
AT2G18780	0.0639466	0.252089	0.253667
AT4G21065	0.0260069	0.252065	0.103175
AT3G19880	0.0619608	0.251987	0.245889
AT2G04305	0.020803	0.251953	0.0825672
AT5G57170	0.0709452	0.25195	0.281584
AT2G22740	0.0870318	0.251887	0.345519
AT5G60840	0.136359	0.25185	0.541429
AT2G45130	0.0240348	0.251837	0.0954379
AT1G71530	0.0781779	0.251803	0.310473
AT3G43722	0.179224	0.251796	0.711781
AT3G56360	0.0319567	0.251758	0.126934
AT5G50090	0.0141062	0.251741	0.0560346
AT1G30475	0.103182	0.251738	0.409877
AT1G57670	0.12684	0.251697	0.503941
AT1G68540	0.00676107	0.251649	0.026867
AT2G18170	0.00587489	0.251573	0.0233526
AT2G29420	0.0531669	0.251481	0.211415
AT1G09700	0.197273	0.251462	0.784506
AT5G43550	0.137467	0.251414	0.546775
AT3G28180	0.00709507	0.251403	0.0282219
AT4G28485	0.211025	0.251187	0.840112
AT2G15345	0.139909	0.251173	0.557022
AT5G25757	0.0238038	0.251093	0.0948009
AT1G56260	0.042498	0.251032	0.169293
AT2G03690	0.0116665	0.251029	0.0464748
AT4G18750	0.0193717	0.250999	0.0771782
AT1G61100	0.0657148	0.250925	0.26189
AT1G02840	0.0410514	0.250905	0.163613
AT4G34060	0.103674	0.250887	0.413232
AT2G19320	0.0725772	0.250858	0.289315
AT3G16600	0.098635	0.250835	0.393226
AT4G08990	0.0817159	0.250781	0.325845
AT3G22210	0.0194345	0.250781	0.0774962
AT2G36620	0.0100705	0.250754	0.0401607
AT1G07870	0.0143567	0.250684	0.05727
AT5G07560	0.106565	0.250674	0.425113
AT1G74280	0.0819988	0.250581	0.327234
AT1G27380	0.0843581	0.25046	0.336812
AT3G43250	0.074293	0.250346	0.296762
AT3G13650	0.0558439	0.250265	0.223139
AT4G19750	0.076899	0.250197	0.307353
AT5G53310	0.0184571	0.250085	0.0738032
AT1G32510	0.0461553	0.249968	0.184645
AT1G73630	0.0328611	0.249891	0.131502
AT3G51240	0.00821757	0.249864	0.0328882
AT3G26870	0.0628722	0.249858	0.251632
AT5G63010	0.0353296	0.249813	0.141424
AT1G80520	0.0302918	0.249794	0.121267
AT4G38870	0.136941	0.249724	0.548368
AT1G01090	0.00992468	0.249662	0.0397525
AT3G57100	0.0560708	0.249634	0.224611
AT4G10490	0.0352935	0.249569	0.141418
AT1G07060	0.110276	0.249521	0.44195
AT1G14540	0.0167862	0.249515	0.0672751
AT3G52980	0.0844574	0.249437	0.338592
AT4G29273	0.0493201	0.249406	0.19775
AT1G60400	0.125909	0.249404	0.504841
AT4G14440	0.0189816	0.249377	0.0761161
AT3G56380	0.011666	0.249324	0.0467906
AT5G53570	0.0259758	0.249293	0.104198
AT3G11520	0.0519382	0.249271	0.20836
AT5G42930	0.017371	0.249188	0.0697107
AT4G32590	0.068144	0.24916	0.273495
AT2G13290	0.016893	0.24916	0.0677998
AT3G12850	0.206692	0.249147	0.829601
AT4G11290	0.0192244	0.249146	0.0771613
AT3G50310	0.0581513	0.248963	0.233574
AT3G16930	0.150649	0.248914	0.605224
AT3G28810	0.0759748	0.248887	0.305258
AT4G18590	0.0239034	0.248879	0.0960444
AT4G39235	0.0237085	0.248847	0.0952736
AT2G15370	0.0470747	0.24884	0.189177
AT2G35615	0.0310269	0.248791	0.124711
AT4G22660	0.121944	0.248723	0.490279
AT5G62710	0.0119348	0.248693	0.0479902
AT2G27480	0.0619102	0.248666	0.248969
AT5G53870	0.0977022	0.248504	0.393161
AT3G29010	0.022001	0.248464	0.0885483
AT4G09970	0.0727514	0.248437	0.292836
AT1G32540	0.0882751	0.248339	0.355462
AT1G11870	0.0204061	0.248271	0.0821931
AT5G27140	0.11352	0.248248	0.457285
AT4G12960	0.208863	0.248214	0.841465
AT5G16650	0.0129991	0.248151	0.052384
AT1G10210	0.00789498	0.24814	0.0318166
AT1G64185	0.0278574	0.248106	0.11228
AT4G16470	0.0410377	0.248088	0.165416
AT5G42640	0.105122	0.248071	0.423759
AT3G26744	0.0091986	0.248068	0.0370809
AT1G43850	0.0120492	0.248064	0.048573
AT5G02500	0.00316647	0.248037	0.0127661
AT5G46230	0.0177143	0.248023	0.0714219
AT2G46160	0.0154273	0.24801	0.0622043
AT1G35860	0.0683393	0.248004	0.275558
AT5G11550	0.0141876	0.247988	0.0572109
AT1G61060	0.125882	0.247927	0.507738
AT3G25165	0.104553	0.24788	0.421788
AT4G01420	0.03743	0.247815	0.15104
AT5G37490	0.0420175	0.247762	0.169588
AT1G20696	0.12159	0.247713	0.49085
AT4G18370	0.0360693	0.247688	0.145624
AT2G31945	0.0479602	0.24767	0.193645
AT1G76060	0.0343437	0.247634	0.138687
AT2G27380	0.0441064	0.247503	0.178206
AT5G17650	0.0374344	0.247492	0.151255
AT5G56920	0.0606573	0.247434	0.245146
AT3G60540	0.0284853	0.247365	0.115155
AT2G36540	0.0549354	0.247353	0.222093
AT1G22370	0.0844152	0.247343	0.341288
AT5G25415	0.101511	0.247341	0.410408
AT3G44590	0.0272187	0.247334	0.110048
AT1G76880	0.0229453	0.247167	0.0928333
AT1G35730	0.0667756	0.247151	0.270181
AT3G14320	0.124037	0.247127	0.501918
AT2G46375	0.0989305	0.247112	0.400346
AT5G60230	0.0418949	0.2471	0.169546
AT3G27150	0.0335614	0.247088	0.135828
AT5G62065	0.0319969	0.247055	0.129513
AT1G76740	0.170359	0.24705	0.689573
AT4G29905	0.0127886	0.247047	0.0517659
AT3G14250	0.0629018	0.247003	0.25466
AT3G60120	0.0107306	0.246982	0.0434471
AT5G55620	0.016961	0.246887	0.0686992
AT5G22875	0.013108	0.246877	0.0530955
AT5G47090	0.0382192	0.24681	0.154852
AT1G64760	0.0119519	0.246714	0.0484443
AT3G53170	0.0431251	0.246696	0.174811
AT4G20280	0.00800867	0.246639	0.0324712
AT1G43770	0.0987435	0.246628	0.400374
AT1G35183	0.209721	0.24662	0.850382
AT2G04031	0.126449	0.246599	0.512769
AT4G16550	0.0861412	0.24656	0.349373
AT4G17390	0.00204059	0.246496	0.00827839
AT5G22380	0.0350367	0.246457	0.142162
AT1G53370	0.257508	0.246423	1.04499
AT4G10740	0.164572	0.246396	0.667917
AT1G15000	0.0373909	0.24629	0.151817
AT1G66345	0.072416	0.24626	0.294063
AT5G15770	0.0208175	0.24626	0.0845347
AT1G62410	0.191977	0.246224	0.779685
AT1G28040	0.148519	0.246219	0.603202
AT3G22110	0.0435299	0.246195	0.176811
AT4G09467	0.0266796	0.246093	0.108413
AT1G24140	0.0326044	0.246083	0.132494
AT1G57650	0.187094	0.246049	0.760392
AT5G12940	0.0380994	0.246048	0.154845
AT1G69825	0.0455773	0.246041	0.185242
AT2G35450	0.0307509	0.24602	0.124994
AT4G08500	0.0315229	0.246008	0.128138
AT5G17150	0.0635685	0.245911	0.258502
AT5G62700	0.00089921	0.245855	0.00365748
AT5G46700	0.0253965	0.24581	0.103318
AT2G05642	0.0848776	0.245684	0.345475
AT5G53690	0.0844716	0.24566	0.343856
AT1G54950	0.10608	0.245493	0.432109
AT3G44300	0.0381749	0.245357	0.155589
AT5G36100	0.055198	0.245323	0.225002
AT4G24420	0.209859	0.245224	0.855785
AT4G23450	0.0392778	0.245193	0.160191
AT2G15325	0.0820964	0.245126	0.334915
AT2G40220	0.112169	0.245114	0.457621
AT5G28650	0.0303271	0.245027	0.12377
AT5G67520	0.0418219	0.245002	0.1707
AT2G34655	0.170798	0.244928	0.697342
AT2G29250	0.0582705	0.244899	0.237937
AT4G13510	0.0156397	0.244898	0.0638619
AT3G14330	0.0581556	0.244881	0.237486
AT2G31420	0.183515	0.244873	0.749429
AT2G31680	0.00402282	0.244794	0.0164335
AT5G46160	0.00485704	0.244779	0.0198425
AT1G42700	0.173326	0.244772	0.708111
AT4G18190	0.0514898	0.244727	0.210397
AT4G09647	0.140259	0.244531	0.573585
AT2G17040	0.0189544	0.244528	0.0775144
AT5G48410	0.0616701	0.244524	0.252205
AT1G52080	0.0339846	0.244517	0.138987
AT3G46680	0.0576093	0.244438	0.23568
AT5G28590	0.0548928	0.244396	0.224606
AT3G42940	0.135128	0.244369	0.552967
AT5G46760	0.0090857	0.244321	0.0371876
AT5G40410	0.0357272	0.244317	0.146233
AT3G46950	0.057444	0.244267	0.235168
AT5G35960	0.0373041	0.244232	0.15274
AT1G77525	0.129686	0.244224	0.531015
AT5G25290	0.137654	0.244197	0.5637
AT1G44224	0.113079	0.244181	0.463095
AT3G29370	0.0830177	0.244163	0.340009
AT3G28270	0.178588	0.244107	0.731596
AT1G33055	0.0335868	0.244106	0.137591
AT3G50040	0.0745301	0.244013	0.305435
AT1G49290	0.0635503	0.244003	0.260448
AT5G59270	0.103222	0.243976	0.423084
AT3G42860	0.0462301	0.243963	0.189497
AT2G24060	0.0261447	0.243891	0.107198
AT3G15210	0.0202466	0.243856	0.0830266
AT2G24870	0.151777	0.24377	0.622625
AT5G20260	0.0993421	0.243769	0.407526
AT1G76160	0.015099	0.243767	0.0619404
AT1G23010	0.0177157	0.243751	0.0726795
AT3G01185	0.0790719	0.243741	0.324409
AT3G48185	0.0773482	0.243612	0.317506
AT1G24220	0.189716	0.243564	0.778915
AT4G26210	0.0185527	0.243461	0.0762039
AT4G17660	0.0489726	0.243396	0.201205
AT1G55475	0.0585625	0.243354	0.240648
AT3G27720	0.163873	0.243333	0.673449
AT5G54585	0.0219799	0.243291	0.0903438
AT3G28600	0.0617098	0.243162	0.25378
AT5G22340	0.110312	0.243045	0.453876
AT2G06000	0.0265627	0.243044	0.109292
AT3G09520	0.0227993	0.242998	0.0938248
AT3G07410	0.00200583	0.242982	0.00825506
AT3G26300	0.0337535	0.242918	0.13895
AT1G70300	0.0104705	0.242907	0.0431047
AT1G16740	0.00324214	0.242875	0.013349
AT5G48980	0.164376	0.242805	0.676988
AT2G16360	0.126836	0.242803	0.522383
AT3G18800	0.00203286	0.24271	0.00837566
AT4G09984	0.0680724	0.242704	0.280475
AT4G03610	0.0359414	0.242695	0.148093
AT2G01420	0.0191051	0.242624	0.0787436
AT2G35658	0.047531	0.242618	0.195909
AT1G49900	0.157562	0.24261	0.649446
AT5G53380	0.0643637	0.242582	0.265328
AT3G59200	0.0510125	0.242551	0.210317
AT3G60640	0.0622587	0.242522	0.256713
AT2G07180	0.0182854	0.24247	0.075413
AT4G09320	0.0181721	0.242419	0.0749614
AT2G26600	0.0222729	0.242392	0.0918879
AT1G64490	0.0591271	0.242383	0.243941
AT2G03170	0.153201	0.242342	0.632169
AT5G66930	0.0300088	0.242329	0.123835
AT5G58005	0.00335801	0.242319	0.0138578
AT5G15380	0.0781001	0.242315	0.322308
AT5G41530	0.189984	0.242251	0.784243
AT2G30520	0.0111201	0.242244	0.0459045
AT1G32530	0.0576769	0.242152	0.238185
AT5G23230	0.0494291	0.242151	0.204125
AT4G11060	0.0129017	0.242149	0.0532799
AT3G48120	0.0418889	0.242106	0.173019
AT5G60860	0.00623738	0.242102	0.0257635
AT3G52525	0.0187058	0.242046	0.0772819
AT3G13110	0.0238758	0.242038	0.0986447
AT1G13670	0.0540674	0.242035	0.223387
AT3G09440	0.0187895	0.242035	0.0776316
AT2G20860	0.00810509	0.24202	0.0334893
AT5G58020	0.0239136	0.241994	0.0988189
AT2G33120	0.00372372	0.241925	0.0153921
AT5G11190	0.0120443	0.241919	0.0497864
AT1G03810	0.0590113	0.241843	0.244007
AT1G07860	0.0356377	0.241831	0.147366
AT3G58330	0.0972146	0.241826	0.402002
AT1G70290	0.0125763	0.241792	0.0520131
AT1G68640	0.0105812	0.241762	0.0437668
AT1G77780	0.0690007	0.241723	0.285454
AT1G04540	0.0276703	0.241711	0.114477
AT4G15130	0.0299525	0.241526	0.124014
AT2G29220	0.0404663	0.241396	0.167634
AT5G42270	0.00557121	0.241285	0.0230898
AT3G22470	0.0567077	0.241276	0.235033
AT2G29400	0.00904409	0.241126	0.0375078
AT4G04720	0.00872836	0.241117	0.0361996
AT4G15690	0.0088923	0.241084	0.0368847
AT3G09960	0.0819065	0.241079	0.339749
AT5G38280	0.0873207	0.241009	0.362313
AT5G01560	0.0411103	0.240985	0.170593
AT2G26380	0.0492838	0.240912	0.204572
AT5G19100	0.0976592	0.24089	0.405409
AT5G17470	0.0776491	0.240838	0.322412
AT1G66240	0.00627387	0.240742	0.0260606
AT3G29830	0.112082	0.240703	0.465643
AT3G50120	0.0149146	0.240673	0.0619704
AT1G66430	0.0114223	0.240671	0.0474602
AT2G13150	0.163386	0.240642	0.678959
AT2G32310	0.124931	0.240624	0.519197
AT4G09600	0.0317317	0.24058	0.131897
AT1G80290	0.0351061	0.240547	0.145943
AT5G18090	0.0727337	0.240512	0.302412
AT1G75630	0.0987979	0.240501	0.4108
AT5G50950	0.049972	0.240494	0.207789
AT2G01505	0.113891	0.24047	0.473619
AT4G22810	0.0157317	0.240446	0.0654272
AT3G25760	0.0480053	0.240365	0.199718
AT5G37950	0.0609303	0.240329	0.253529
AT1G66230	0.0498914	0.240327	0.207598
AT3G45330	0.0408488	0.240313	0.169981
AT4G11530	0.0767957	0.240281	0.319608
AT3G23200	0.00306282	0.240227	0.0127497
AT5G22300	0.0307421	0.240204	0.127983
AT1G09250	0.024154	0.240172	0.100569
AT1G28960	0.0202301	0.240144	0.0842414
AT5G17510	0.0232035	0.240105	0.0966391
AT1G67390	0.126629	0.240044	0.527524
AT1G36730	0.0264174	0.239974	0.110085
AT2G34520	0.0248659	0.239777	0.103704
AT1G09210	0.0194964	0.239756	0.0813178
AT5G36910	0.159394	0.23972	0.664915
AT1G58242	0.0924291	0.239688	0.385622
AT3G63430	0.0679346	0.239661	0.283461
AT3G22040	0.132948	0.239622	0.554821
AT1G03720	0.1653	0.239438	0.690366
AT3G21680	0.0504241	0.239363	0.210659
AT1G59970	0.0418726	0.239342	0.174949
AT5G61160	0.130781	0.239332	0.546443
AT1G11230	0.13912	0.239296	0.581371
AT2G02250	0.0747286	0.239212	0.312395
AT1G17890	0.00915756	0.239185	0.0382865
AT5G24850	0.0153546	0.239108	0.0642162
AT4G35750	0.00214162	0.239105	0.00895683
AT5G25120	0.0516323	0.23907	0.215971
AT5G36200	0.228691	0.239024	0.956768
AT5G61090	0.0995566	0.238967	0.416611
AT4G13100	0.0766002	0.238922	0.320607
AT2G03230	0.0665842	0.238913	0.278696
AT1G62190	0.0784766	0.238882	0.328516
AT5G37150	0.0582249	0.238866	0.243755
AT4G37610	0.0257906	0.238786	0.108007
AT5G39110	0.0235544	0.238779	0.0986453
AT1G58300	0.136061	0.23872	0.56996
AT3G55840	0.0192473	0.238645	0.0806524
AT4G24660	0.026666	0.23864	0.111742
AT1G52980	0.0262272	0.238627	0.109909
AT3G50620	0.0116797	0.238622	0.0489466
AT1G77740	0.0135072	0.238563	0.056619
AT5G49350	0.117142	0.238522	0.491118
AT5G44930	0.071105	0.23852	0.298109
AT1G68670	0.027	0.238396	0.113257
AT5G34850	0.0198227	0.238312	0.0831797
AT5G66080	0.0932008	0.2383	0.391108
AT3G22920	0.0682471	0.238287	0.286407
AT2G02020	0.064765	0.238281	0.271801
AT2G15025	0.169989	0.238202	0.713635
AT1G33260	0.0275217	0.238193	0.115543
AT4G28780	0.0112171	0.238174	0.0470963
AT4G09840	0.123881	0.238153	0.520176
AT5G44260	0.0318639	0.238133	0.133807
AT5G48710	0.135235	0.238106	0.567963
AT2G45960	0.0695362	0.238082	0.292068
AT1G45230	0.0253479	0.238046	0.106483
AT1G74710	0.0320157	0.23802	0.134509
AT4G20770	0.0444633	0.237915	0.186887
AT4G25330	0.0501752	0.23783	0.210971
AT1G57800	0.0900388	0.237824	0.378595
AT1G61097	0.133404	0.237776	0.561048
AT4G12560	0.0282327	0.237748	0.118751
AT5G26667	0.0147091	0.237745	0.0618692
AT3G43505	0.0669044	0.237681	0.281488
AT1G62520	0.0216259	0.237576	0.0910273
AT2G31150	0.126921	0.237472	0.534468
AT3G46900	0.029534	0.237441	0.124385
AT2G37410	0.0690274	0.237437	0.290719
AT5G13210	0.0611771	0.237415	0.25768
AT3G46650	0.0950833	0.237379	0.400555
AT1G62440	0.0991505	0.237375	0.417696
AT3G56350	0.0141497	0.237354	0.0596141
AT2G32120	0.0158518	0.237297	0.0668013
AT2G27389	0.150254	0.237231	0.633364
AT5G01160	0.0840428	0.237212	0.354295
AT5G62740	0.00746668	0.237142	0.0314861
AT3G21800	0.0634701	0.237139	0.267649
AT5G27830	0.0648837	0.237091	0.273666
AT5G26730	0.0764367	0.237043	0.322459
AT2G39320	0.0768398	0.237002	0.324216
AT5G48160	0.011835	0.236917	0.0499541
AT1G20225	0.0534031	0.236905	0.22542
AT3G44750	0.0786263	0.23689	0.331911
AT2G01620	0.0417113	0.236767	0.17617
AT2G30590	0.0229913	0.236756	0.0971097
AT3G27060	0.0013384	0.236737	0.00565355
AT4G23780	0.0794923	0.236696	0.335841
AT1G23300	0.118938	0.236662	0.502564
AT4G14905	0.205735	0.23663	0.869434
AT3G02190	0.00814572	0.236609	0.0344269
AT4G01710	0.00615726	0.236593	0.0260247
AT3G23700	0.0156993	0.236576	0.0663605
AT2G23755	0.0540248	0.236525	0.228411
AT5G56340	0.033909	0.236508	0.143374
AT4G05475	0.0962519	0.236488	0.407005
AT5G13940	0.0698307	0.236487	0.295283
AT5G59330	0.206853	0.236477	0.874729
AT2G30140	0.0332604	0.236474	0.140651
AT4G29270	0.0707525	0.236439	0.299242
AT5G03930	0.132788	0.236373	0.561773
AT2G30730	0.0717025	0.236355	0.303367
AT5G47110	0.0256337	0.236348	0.108457
AT3G27440	0.00948484	0.236327	0.0401343
AT5G19120	0.0486432	0.236238	0.205908
AT5G56990	0.0850984	0.236202	0.360278
AT2G36026	0.00897841	0.236161	0.0380182
AT5G23900	0.00825929	0.235996	0.0349976
AT1G43040	0.0183601	0.235995	0.0777986
AT1G79670	0.0826193	0.235831	0.350332
AT3G23860	0.324337	0.235752	1.37576
AT1G60690	0.0196622	0.235724	0.0834119
AT1G24388	0.128975	0.235677	0.547253
AT4G18140	0.081369	0.235662	0.345279
AT4G38060	0.06119	0.235637	0.259679
AT4G09670	0.013049	0.235405	0.0554321
AT3G27620	0.0274154	0.235382	0.116472
AT1G15920	0.077448	0.235337	0.329094
AT2G32670	0.0117838	0.235311	0.0500775
AT1G22340	0.0370756	0.235305	0.157564
AT4G11770	0.179091	0.235291	0.761145
AT3G23380	0.0541369	0.23528	0.230095
AT4G18250	0.0853761	0.235248	0.36292
AT3G52970	0.0136169	0.235205	0.0578938
AT2G36690	0.0258981	0.235199	0.110112
AT5G10810	0.0148629	0.235189	0.0631957
AT3G02670	0.0962587	0.235166	0.409322
AT1G10800	0.0328345	0.235152	0.139631
AT3G44718	0.0363611	0.235141	0.154636
AT1G16210	0.013451	0.235137	0.0572047
AT3G44060	0.137141	0.235081	0.583378
AT3G05640	0.0176121	0.235054	0.074928
AT2G27830	0.0241885	0.234984	0.102937
AT3G09405	0.0918452	0.234952	0.390911
AT5G24470	0.0418704	0.234932	0.178223
AT4G21860	0.0438633	0.234888	0.186742
AT4G18975	0.0408195	0.234884	0.173786
AT2G04530	0.0152698	0.234833	0.0650243
AT3G54420	0.0207968	0.234828	0.088562
AT2G31240	0.0180768	0.234763	0.0770003
AT5G50060	0.0579196	0.234699	0.246782
AT4G09560	0.0647663	0.234693	0.275962
AT5G39080	0.104704	0.234667	0.446182
AT2G35980	0.00744753	0.23458	0.0317483
AT5G10380	0.0852421	0.234544	0.363438
AT5G38360	0.0596512	0.234527	0.254347
AT5G54500	0.123067	0.234432	0.524956
AT1G66880	0.0989739	0.23442	0.422208
AT5G26010	0.0473884	0.234419	0.202153
AT4G17718	0.110413	0.234373	0.471099
AT4G18070	0.0649453	0.234319	0.277166
AT5G27660	0.0641304	0.234252	0.273767
AT5G13330	0.0273071	0.234246	0.116574
AT1G44810	0.139777	0.234206	0.596812
AT5G44670	0.0348843	0.234126	0.148998
AT4G07960	0.0110637	0.234118	0.047257
AT4G11640	0.0259911	0.234097	0.111027
AT4G22030	0.0823674	0.234079	0.351878
AT4G10020	0.00713175	0.234043	0.0304719
AT3G26330	0.0289418	0.23402	0.123673
AT1G14685	0.0106437	0.23387	0.0455112
AT3G23080	0.0391873	0.23385	0.167575
AT5G43410	0.024563	0.233819	0.105051
AT3G29185	0.0325949	0.233812	0.139406
AT1G29160	0.0131988	0.233746	0.0564666
AT1G09176	0.152246	0.233713	0.651424
AT1G60750	0.0538337	0.233703	0.23035
AT1G58460	0.0393204	0.233659	0.168281
AT1G73690	0.0160201	0.233592	0.0685816
AT5G60800	0.014493	0.233526	0.0620614
AT1G73250	0.01372	0.233524	0.058752
AT2G21240	0.0242966	0.233449	0.104077
AT1G01540	0.00376615	0.233426	0.0161342
AT5G28680	0.0123573	0.233388	0.0529474
AT4G22910	0.00550625	0.233378	0.0235937
AT5G48440	0.0443102	0.233368	0.189873
AT5G46310	0.139321	0.233345	0.597061
AT1G06850	0.0237133	0.233324	0.101633
AT1G76770	0.0424746	0.23332	0.182044
AT1G47730	0.195116	0.233289	0.836369
AT1G76520	0.00801855	0.233272	0.0343742
AT4G09520	0.024732	0.233255	0.10603
AT2G26430	0.0288273	0.233215	0.123608
AT3G14450	0.0645448	0.233115	0.27688
AT1G65630	0.129905	0.233108	0.557275
AT2G15490	0.0359483	0.23294	0.154324
AT5G40950	0.0245559	0.232928	0.105423
AT1G44608	0.0427419	0.232916	0.183507
AT1G48405	0.0713671	0.232882	0.306452
AT5G54165	0.0306538	0.232845	0.131649
AT2G38960	0.0300438	0.232839	0.129033
AT5G28646	0.0248828	0.232792	0.106889
AT5G41030	0.0823674	0.232766	0.353863
AT1G60500	0.0312477	0.232733	0.134264
AT5G19473	0.0168034	0.232715	0.0722062
AT5G58170	0.0303751	0.23265	0.130561
AT4G12840	0.0535382	0.232649	0.230124
AT4G14103	0.0776553	0.232645	0.333793
AT1G79960	0.0259746	0.232644	0.11165
AT5G61570	0.0391957	0.232629	0.16849
AT3G44150	0.0176363	0.232611	0.0758187
AT5G20500	0.0327268	0.232592	0.140705
AT2G41870	0.0467075	0.232539	0.200859
AT3G51400	0.0233376	0.232516	0.10037
AT2G34860	0.0561685	0.232411	0.241678
AT3G50210	0.0381981	0.232403	0.164361
AT1G27110	0.166979	0.232359	0.718625
AT2G19590	0.0170192	0.232358	0.0732456
AT1G67040	0.05356	0.23235	0.230514
AT5G18360	0.10922	0.232331	0.470106
AT5G43250	0.0531578	0.232324	0.228808
AT3G11400	0.0122087	0.232313	0.052553
AT1G79160	0.0361427	0.232308	0.155581
AT2G21045	0.0267916	0.232273	0.115345
AT1G29340	0.0130541	0.232259	0.0562052
AT1G61566	0.0821813	0.232168	0.353974
AT3G26600	0.00977041	0.232144	0.0420877
AT3G10790	0.133375	0.2321	0.574644
AT3G56700	0.138329	0.232091	0.59601
AT4G17260	0.00758798	0.232073	0.0326965
AT3G55120	0.0490651	0.232066	0.211428
AT1G67510	0.0235962	0.232053	0.101685
AT2G27750	0.159453	0.231963	0.687409
AT3G50420	0.0704964	0.231936	0.303947
AT4G26390	0.00700271	0.231929	0.0301933
AT1G75990	0.0160808	0.231917	0.0693386
AT3G51430	0.0354124	0.231875	0.152722
AT5G63000	0.00459403	0.231817	0.0198174
AT3G25780	0.00862129	0.23176	0.0371992
AT1G07025	0.123316	0.23175	0.532109
AT1G62340	0.0376555	0.231709	0.162512
AT1G69670	0.0414908	0.231706	0.179066
AT1G59930	0.107558	0.231648	0.464316
AT1G32910	0.0800186	0.231605	0.345495
AT2G24480	0.0800393	0.231589	0.34561
AT1G76190	0.0269773	0.231571	0.116497
AT4G35610	0.0937229	0.23152	0.404815
AT5G58900	0.0230484	0.231428	0.0995923
AT2G34500	0.0341872	0.231368	0.147761
AT1G14330	0.0247106	0.231339	0.106815
AT3G49950	0.0322139	0.231221	0.139321
AT1G66150	0.0208073	0.231164	0.090011
AT1G70020	0.131402	0.231145	0.568482
AT1G21400	0.0175221	0.231133	0.0758095
AT4G30620	0.0236247	0.231127	0.102215
AT1G72000	0.0148146	0.231113	0.0641011
AT5G64950	0.0867185	0.231105	0.375234
AT2G01710	0.0217355	0.231057	0.0940699
AT1G15120	0.0754893	0.231033	0.326747
AT5G45520	0.144147	0.231024	0.623947
AT2G01730	0.0659579	0.231013	0.285516
AT3G45248	0.105687	0.231	0.457519
AT3G10750	0.336745	0.230967	1.45798
AT2G25440	0.0874734	0.230958	0.378741
AT1G80555	0.0849564	0.230871	0.367983
AT5G65470	0.00969669	0.230836	0.0420068
AT1G74070	0.026913	0.230809	0.116603
AT3G48520	0.0228687	0.230799	0.099085
AT4G35310	0.0279264	0.230741	0.121029
AT1G66390	0.031578	0.230681	0.13689
AT4G15460	0.0836465	0.230671	0.362623
AT1G14220	0.0341242	0.230653	0.147946
AT5G54390	0.0141162	0.230617	0.0612104
AT5G44005	0.0144771	0.230612	0.0627771
AT4G08160	0.0276617	0.230545	0.119984
AT1G65810	0.0435267	0.230541	0.188803
AT2G32060	0.0137412	0.230537	0.059605
AT3G55490	0.00470234	0.230526	0.0203983
AT4G23370	0.112661	0.230519	0.488728
AT1G66540	0.0403764	0.230515	0.175157
AT1G77932	0.123938	0.230434	0.537845
AT3G18810	0.0869466	0.230419	0.377341
AT5G42830	0.0464148	0.230417	0.201438
AT2G25690	0.051515	0.230414	0.223576
AT5G35338	0.0687801	0.230407	0.298516
AT4G12490	0.0554641	0.230396	0.240733
AT4G01650	0.0396975	0.230395	0.172302
AT1G78820	0.0240279	0.230322	0.104323
AT1G50340	0.132977	0.230261	0.577507
AT1G12660	0.12291	0.230228	0.533862
AT3G55580	0.0289653	0.230136	0.125862
AT5G37930	0.0482296	0.230127	0.209578
AT1G13200	0.0945713	0.230116	0.410972
AT1G14680	0.032419	0.230092	0.140896
AT1G20450	0.0802321	0.230056	0.34875
AT1G76870	0.0637423	0.230012	0.277126
AT2G20875	0.0177637	0.230005	0.0772319
AT1G44160	0.0324335	0.229999	0.141016
AT2G05320	0.0227314	0.229849	0.0988972
AT3G28470	0.0237587	0.229825	0.103377
AT1G31850	0.00949339	0.229804	0.0413108
AT3G29670	0.0644878	0.229777	0.280654
AT5G42850	0.0308031	0.229777	0.134057
AT5G20570	0.00730685	0.229729	0.0318064
AT4G18170	0.0186364	0.229714	0.0811287
AT4G10520	0.0597683	0.229693	0.260209
AT1G80190	0.0101459	0.229665	0.0441768
AT2G23148	0.0730827	0.229659	0.318222
AT5G63087	0.295997	0.229655	1.28887
AT1G01355	0.114678	0.229641	0.499377
AT2G25130	0.0442204	0.229637	0.192567
AT4G01470	0.0133114	0.229612	0.0579736
AT5G05550	0.0318058	0.229535	0.138566
AT4G24730	0.0539761	0.22953	0.23516
AT1G14950	0.0131835	0.229498	0.0574452
AT1G75670	0.0145938	0.229478	0.0635956
AT1G13380	0.00740223	0.22946	0.0322594
AT2G21850	0.102803	0.229353	0.448229
AT5G15510	0.104294	0.229283	0.45487
AT1G68260	0.0370628	0.229252	0.161669
AT3G11740	0.015328	0.229247	0.0668623
AT3G12000	0.0703636	0.229236	0.306949
AT4G30670	0.073547	0.229218	0.32086
AT1G76430	0.0212862	0.229213	0.0928666
AT4G21400	0.106251	0.229099	0.463779
AT3G56590	0.0829565	0.229082	0.362126
AT2G04280	0.021625	0.229031	0.0944195
AT4G39630	0.0277062	0.228964	0.121007
AT5G25310	0.0210561	0.228961	0.0919639
AT1G37007	0.192476	0.228915	0.840819
AT4G00231	0.0276149	0.228877	0.120654
AT4G20110	0.0133035	0.228833	0.0581363
AT5G06290	0.0260952	0.228789	0.114058
AT3G09250	0.0569188	0.228765	0.24881
AT1G16190	0.0245661	0.228729	0.107403
AT5G43240	0.141735	0.228693	0.61976
AT1G13500	0.0981819	0.228674	0.429352
AT4G13150	0.0167823	0.228671	0.0733906
AT1G22970	0.026591	0.228665	0.116288
AT1G65250	0.148903	0.228607	0.651351
AT5G35360	0.0211613	0.228595	0.0925711
AT3G47020	0.161301	0.228514	0.70587
AT1G77170	0.0369814	0.228504	0.161841
AT4G14890	0.0391877	0.228496	0.171503
AT1G02065	0.0381568	0.228406	0.167057
AT5G51740	0.0360017	0.22839	0.157632
AT4G29410	0.019346	0.22837	0.0847136
AT5G39460	0.0839663	0.228336	0.367731
AT4G30750	0.216072	0.228333	0.946303
AT4G20000	0.0692911	0.228332	0.303467
AT2G39110	0.0122862	0.228279	0.0538208
AT2G25200	0.0477455	0.22827	0.209163
AT3G12470	0.0950014	0.228215	0.416281
AT5G60310	0.0782011	0.228179	0.342718
AT5G65495	0.0137637	0.22812	0.0603353
AT4G11100	0.087256	0.228062	0.382598
AT3G24093	0.246863	0.228037	1.08256
AT5G22650	0.0923105	0.227981	0.404904
AT1G42550	0.0175761	0.227976	0.0770963
AT5G47230	0.0351322	0.227949	0.154123
AT2G14110	0.0113279	0.227945	0.0496957
AT1G75050	0.00857396	0.227935	0.0376157
AT1G21840	0.0248576	0.227835	0.109104
AT4G08980	0.0151478	0.227828	0.066488
AT2G30010	0.0166272	0.227778	0.0729974
AT5G50390	0.0273341	0.227672	0.120059
AT5G57785	0.0062051	0.227613	0.0272616
AT4G08210	0.0442229	0.227447	0.194432
AT3G48160	0.0274442	0.227444	0.120663
AT1G51770	0.0263774	0.227412	0.115989
AT2G40310	0.0388979	0.227377	0.171072
AT5G63690	0.00986449	0.227345	0.0433899
AT5G41870	0.0259156	0.227331	0.114
AT4G28950	0.00626564	0.227296	0.027566
AT5G48910	0.0192229	0.22728	0.0845781
AT5G18660	0.0113098	0.227258	0.0497665
AT4G10510	0.0316419	0.227232	0.13925
AT5G56770	0.180188	0.227226	0.792988
AT2G21810	0.111856	0.227214	0.492295
AT4G16610	0.0248038	0.227172	0.109185
AT4G12910	0.039508	0.227093	0.173973
AT3G26125	0.0226448	0.227091	0.0997168
AT5G25530	0.0271147	0.227045	0.119424
AT4G05200	0.0727743	0.227031	0.320548
AT4G16430	0.0109657	0.22702	0.0483027
AT2G30020	0.0203133	0.227002	0.0894851
AT2G27960	0.00512325	0.226984	0.022571
AT5G25350	0.0592978	0.226949	0.261283
AT5G27670	0.0122834	0.22687	0.0541431
AT5G47080	0.0151946	0.226859	0.0669781
AT4G27040	0.00329733	0.226817	0.0145374
AT5G43010	0.00219308	0.226735	0.00967245
AT5G50375	0.0676766	0.226733	0.298486
AT1G48010	0.0642494	0.226719	0.283388
AT1G23860	0.0115407	0.226679	0.0509122
AT1G15110	0.0478365	0.226675	0.211036
AT4G12900	0.0149942	0.226661	0.0661526
AT1G33290	0.00785644	0.226658	0.034662
AT3G24580	0.101136	0.226635	0.446248
AT2G23450	0.0442372	0.226629	0.195197
AT5G42895	0.0646569	0.226593	0.285344
AT1G31740	0.0167755	0.226579	0.074038
AT5G05410	0.0453628	0.226574	0.200212
AT3G63210	0.0367681	0.226574	0.162279
AT3G06460	0.0484076	0.226524	0.213698
AT4G37050	0.0239523	0.226501	0.105749
AT4G33666	0.088743	0.226481	0.391833
AT2G24710	0.0829767	0.226458	0.366412
AT1G01530	0.138594	0.226442	0.612053
AT1G67865	0.10988	0.226403	0.48533
AT2G29730	0.0456193	0.226397	0.201502
AT5G03230	0.013744	0.226361	0.0607172
AT2G30870	0.00420193	0.226357	0.0185633
AT1G46768	0.0316417	0.226308	0.139817
AT5G19020	0.0357413	0.226295	0.157941
AT5G24570	0.0156098	0.226282	0.0689837
AT5G53220	0.0850958	0.226267	0.376086
AT3G18140	0.00293437	0.226246	0.0129698
AT4G13540	0.0425899	0.226242	0.188249
AT1G48200	0.0283085	0.226195	0.125151
AT2G36640	0.0304036	0.226078	0.134483
AT1G49860	0.0610112	0.226072	0.269875
AT1G75460	0.0101547	0.226071	0.0449183
AT5G13780	0.00221229	0.22607	0.00978584
AT2G35430	0.0911533	0.226035	0.403271
AT3G58800	0.0407617	0.225991	0.180369
AT3G51080	0.0749452	0.225952	0.331687
AT5G54820	0.110286	0.22591	0.488185
AT4G14680	0.0173456	0.225824	0.0768104
AT1G77850	0.0438174	0.225816	0.19404
AT1G72340	0.0167841	0.225776	0.0743397
AT4G03590	0.144479	0.225771	0.639935
AT1G78510	0.0314337	0.225771	0.139228
AT4G21450	0.00983743	0.225735	0.0435794
AT5G48690	0.0651997	0.225719	0.288854
AT4G04840	0.034559	0.225688	0.153127
AT5G52270	0.054055	0.225643	0.23956
AT5G39740	0.00973	0.225617	0.0431261
AT1G11145	0.163157	0.225589	0.723251
AT2G41910	0.0579835	0.225588	0.257032
AT3G29270	0.0127734	0.225544	0.0566339
AT2G26810	0.0253183	0.225522	0.112265
AT3G29050	0.138663	0.225467	0.615001
AT3G23450	0.134735	0.225411	0.59773
AT1G77765	0.0756004	0.225405	0.335397
AT1G26630	0.0207607	0.225404	0.0921045
AT5G61890	0.0365625	0.225395	0.162215
AT5G63225	0.0569356	0.225392	0.252607
AT4G17215	0.0265918	0.225388	0.117982
AT5G20340	0.0401835	0.22536	0.178308
AT3G61172	0.0685114	0.225355	0.304016
AT4G22740	0.052989	0.225324	0.235168
AT1G67950	0.0299828	0.22531	0.133074
AT5G27280	0.0219484	0.225293	0.0974218
AT1G72690	0.040986	0.225238	0.181967
AT2G15570	0.0495601	0.225221	0.220051
AT1G47760	0.120101	0.225186	0.533344
AT1G48640	0.0440262	0.225137	0.195553
AT2G25810	0.0132925	0.225112	0.0590486
AT5G36960	0.0462588	0.225101	0.205502
AT1G14260	0.0317145	0.225037	0.14093
AT1G54690	0.00324207	0.224952	0.0144123
AT1G48130	0.0160403	0.224944	0.0713078
AT3G47770	0.078522	0.22493	0.349096
AT4G34700	0.00361289	0.224921	0.0160629
AT4G11040	0.0524643	0.224886	0.233292
AT5G61270	0.0165142	0.224879	0.0734358
AT1G43890	0.00416313	0.224859	0.0185144
AT1G12860	0.0243647	0.224814	0.108377
AT3G19508	0.0116641	0.224799	0.0518865
AT1G44446	0.00888824	0.224782	0.0395416
AT5G22410	0.0691726	0.224773	0.307744
AT5G47910	0.0127129	0.224682	0.0565818
AT2G16120	0.0176723	0.224672	0.0786582
AT2G41170	0.0241026	0.224662	0.107284
AT2G17972	0.025194	0.224652	0.112147
AT5G56420	0.0253376	0.224651	0.112787
AT3G29152	0.147629	0.224645	0.657166
AT1G69530	0.0148824	0.224644	0.0662488
AT1G60680	0.0378586	0.22462	0.168546
AT1G12060	0.100996	0.224606	0.449657
AT4G15370	0.0349978	0.224478	0.155908
AT1G21520	0.0572383	0.224474	0.254988
AT3G24090	0.0130737	0.224473	0.0582417
AT2G40610	0.0123497	0.224348	0.0550468
AT1G21600	0.0167513	0.224267	0.0746934
AT2G31760	0.122535	0.224259	0.546401
AT3G26310	0.028795	0.224171	0.128451
AT3G47570	0.0564661	0.224133	0.251932
AT2G34585	0.0341686	0.224072	0.15249
AT3G44250	0.0721673	0.224049	0.322105
AT2G34580	0.0571001	0.224044	0.254861
AT3G16770	0.0392166	0.223975	0.175094
AT1G27970	0.0253204	0.223952	0.113062
AT5G22540	0.0298566	0.223944	0.133322
AT4G11330	0.0171146	0.223943	0.0764238
AT5G57345	0.0214236	0.223788	0.095732
AT1G01810	0.08267	0.223748	0.369478
AT2G19820	0.0865621	0.223745	0.386878
AT2G36895	0.0272408	0.223743	0.12175
AT2G39050	0.0400355	0.223742	0.178936
AT1G74055	0.0529251	0.223733	0.236555
AT3G48380	0.0448915	0.223725	0.200655
AT1G32450	0.00488306	0.223722	0.0218265
AT5G42610	0.0374172	0.22369	0.167272
AT5G25280	0.0130501	0.22369	0.0583402
AT2G18196	0.0294781	0.22367	0.131793
AT1G20440	0.0307835	0.223622	0.137658
AT4G26710	0.0132766	0.223563	0.0593861
AT1G58380	0.0223796	0.223543	0.100113
AT4G08540	0.0273426	0.223506	0.122335
AT4G15350	0.0317369	0.223488	0.142007
AT4G22756	0.0379949	0.223474	0.170019
AT1G62330	0.0163172	0.223472	0.0730166
AT1G55000	0.0206681	0.223446	0.0924968
AT5G61350	0.0157746	0.22339	0.0706149
AT1G33670	0.116669	0.223378	0.522295
AT5G41200	0.100392	0.223349	0.449484
AT5G67450	0.0193197	0.223343	0.0865026
AT3G03776	0.122163	0.223328	0.547011
AT4G10925	0.0239948	0.223326	0.107443
AT1G44170	0.0205068	0.223307	0.0918325
AT2G23790	0.0222014	0.223264	0.0994402
AT1G66900	0.00621147	0.223263	0.0278214
AT4G38220	0.0452867	0.223221	0.202878
AT1G20090	0.00220449	0.223216	0.00987607
AT4G04610	0.0100677	0.223183	0.0451097
AT1G51960	0.0635413	0.223165	0.284727
AT2G15580	0.0237203	0.223161	0.106293
AT1G61600	0.0195039	0.223158	0.0873997
AT5G54470	0.0616354	0.223148	0.276209
AT3G46560	0.00913387	0.223137	0.0409339
AT1G69460	0.00969009	0.223125	0.0434289
AT5G20560	0.0895312	0.223114	0.40128
AT5G59770	0.0888199	0.22311	0.398099
AT4G16230	0.0535575	0.22305	0.240115
AT1G48580	0.0458525	0.223033	0.205586
AT1G60815	0.163689	0.223022	0.733959
AT3G53690	0.0324801	0.223022	0.145636
AT5G22160	0.177436	0.223008	0.795651
AT5G39870	0.127753	0.222997	0.572893
AT1G31885	0.0228703	0.222991	0.102562
AT1G33750	0.120178	0.222981	0.53896
AT1G29540	0.0768264	0.222979	0.344545
AT2G18870	0.0845929	0.222921	0.379474
AT5G38300	0.0266782	0.222901	0.119686
AT2G18340	0.0636925	0.222894	0.285752
AT1G35140	0.0343364	0.222862	0.15407
AT1G76800	0.00965314	0.222816	0.0433234
AT1G04280	0.0247126	0.22265	0.110993
AT5G35330	0.0547781	0.222633	0.246046
AT5G06690	0.105019	0.222619	0.471745
AT5G37980	0.0200136	0.222584	0.0899147
AT1G36060	0.0288707	0.222581	0.129709
AT4G19890	0.0372277	0.222576	0.167259
AT5G44980	0.214791	0.222575	0.965031
AT5G08180	0.00855728	0.22255	0.0384511
AT2G15260	0.126389	0.222546	0.567922
AT5G22510	0.013413	0.222544	0.0602712
AT2G02220	0.0267888	0.222529	0.120383
AT1G17770	0.107289	0.222508	0.482181
AT1G58260	0.0442839	0.222464	0.199061
AT5G18200	0.0230579	0.222392	0.103682
AT3G29170	0.0109029	0.222385	0.0490271
AT2G34880	0.079594	0.222376	0.357925
AT1G70140	0.0485511	0.222325	0.218379
AT5G60470	0.132297	0.222321	0.595072
AT3G52090	0.00750816	0.222301	0.0337748
AT3G62630	0.00796226	0.222237	0.0358277
AT2G25052	0.0347832	0.222187	0.156549
AT1G49005	0.0484873	0.222177	0.218237
AT5G53970	0.0106097	0.22216	0.0477571
AT2G36780	0.0633709	0.222141	0.285274
AT4G27160	0.031925	0.22212	0.143729
AT1G20100	0.0758316	0.222111	0.341413
AT3G24515	0.0604203	0.222111	0.272027
AT5G63230	0.0954242	0.222095	0.429655
AT5G55080	0.0730943	0.222094	0.329114
AT1G75390	0.0124782	0.22209	0.0561853
AT1G73650	0.0586737	0.222068	0.264215
AT5G62510	0.115201	0.222064	0.518775
AT5G04640	0.106757	0.222055	0.480765
AT3G09400	0.0640797	0.22201	0.288634
AT4G39340	0.0330627	0.222007	0.148926
AT1G30700	0.0205867	0.221999	0.0927334
AT2G45600	0.0146605	0.22196	0.0660502
AT5G01820	0.015572	0.221956	0.0701582
AT1G01350	0.0170823	0.221925	0.0769734
AT5G44030	0.00749975	0.221891	0.0337993
AT1G07850	0.0170663	0.221853	0.0769263
AT3G45275	0.0624476	0.221792	0.28156
AT4G18520	0.0157404	0.221778	0.0709737
AT3G30300	0.012994	0.221778	0.0585901
AT3G19020	0.0806867	0.221766	0.363838
AT1G67070	0.0250659	0.221688	0.113068
AT3G24490	0.0134964	0.221682	0.0608821
AT1G52890	0.0175766	0.221681	0.0792878
AT1G52830	0.0415029	0.221656	0.187241
AT5G49015	0.0281796	0.221631	0.127147
AT3G44850	0.0217503	0.221611	0.0981464
AT1G14100	0.0589915	0.22161	0.266196
AT4G10220	0.0545599	0.221595	0.246214
AT5G27530	0.104638	0.22156	0.472278
AT1G29460	0.0674976	0.22155	0.304661
AT5G24020	0.00428898	0.22155	0.019359
AT4G28430	0.0409798	0.221539	0.184978
AT1G61430	0.088321	0.221517	0.39871
AT1G05970	0.0527563	0.221486	0.238193
AT3G49560	0.00695103	0.221468	0.0313862
AT3G62420	0.00572078	0.221447	0.0258336
AT5G39820	0.0229364	0.221446	0.103576
AT3G47440	0.0145911	0.221416	0.0658991
AT5G44440	0.0714644	0.221415	0.322762
AT4G22680	0.0225817	0.2214	0.101995
AT3G16857	0.0139158	0.221318	0.0628768
AT5G42420	0.00745364	0.221277	0.0336847
AT4G34870	0.0120624	0.221255	0.054518
AT5G45220	0.224774	0.221249	1.01593
AT2G01570	0.0169433	0.221242	0.0765826
AT3G22990	0.01159	0.221204	0.0523951
AT2G34315	0.120879	0.221138	0.546622
AT1G07150	0.104597	0.221098	0.473082
AT5G40370	0.0961602	0.221097	0.434923
AT4G12040	0.0105804	0.221093	0.0478547
AT5G15260	0.0172014	0.221025	0.0778254
AT2G35490	0.0696702	0.221004	0.315244
AT2G28600	0.0480038	0.221	0.217212
AT5G66090	0.0795691	0.220995	0.360049
AT2G17620	0.0408238	0.220959	0.184758
AT3G05935	0.0959018	0.220919	0.434104
AT1G05310	0.026253	0.220908	0.118841
AT5G07900	0.0278474	0.2209	0.126063
AT4G24210	0.0250717	0.220828	0.113535
AT1G01290	0.0436333	0.220822	0.197595
AT1G32250	0.0107014	0.22076	0.0484754
AT5G57070	0.0450696	0.220711	0.204202
AT3G47340	0.00732828	0.220688	0.0332065
AT5G43380	0.0208221	0.220641	0.0943712
AT5G11130	0.0162436	0.220611	0.0736302
AT5G46871	0.080458	0.220558	0.364793
AT5G66230	0.0466229	0.220547	0.211397
AT1G35330	0.0580938	0.220525	0.263434
AT5G19090	0.0420947	0.220518	0.19089
AT5G48150	0.0141117	0.220431	0.0640186
AT4G29050	0.0803805	0.220426	0.364659
AT1G66080	0.0112287	0.220424	0.0509414
AT2G23348	0.188702	0.220419	0.856106
AT2G37678	0.0247736	0.220408	0.112399
AT4G05120	0.0171095	0.2204	0.0776292
AT3G04840	0.0130525	0.220395	0.0592234
AT1G60710	0.0160724	0.220385	0.0729289
AT2G41990	0.0440641	0.220333	0.199989
AT1G54385	0.0581213	0.220305	0.263823
AT5G52030	0.0373396	0.220263	0.169523
AT4G25270	0.0485604	0.220242	0.220486
AT1G48590	0.0105678	0.220122	0.0480088
AT3G28980	0.0551774	0.220078	0.250717
AT1G70540	0.00538716	0.220062	0.0244802
AT1G03490	0.165963	0.220057	0.754186
AT2G24580	0.0210704	0.220048	0.0957536
AT5G64510	0.0235834	0.219983	0.107205
AT1G48030	0.0050887	0.219953	0.0231354
AT3G52270	0.0261918	0.219941	0.119085
AT1G53030	0.0380642	0.219886	0.173109
AT5G04610	0.0443296	0.219882	0.201606
AT3G01430	0.0318863	0.21985	0.145036
AT1G49120	0.0487737	0.219811	0.22189
AT3G49730	0.0311025	0.219709	0.141562
AT3G44235	0.083221	0.219708	0.37878
AT2G42140	0.0446626	0.219684	0.203304
AT3G29320	0.0161443	0.21968	0.0734899
AT4G13160	0.0554286	0.219679	0.252317
AT1G64890	0.0181776	0.219615	0.0827703
AT1G76980	0.0483558	0.219608	0.220191
AT1G56570	0.0200729	0.219573	0.091418
AT2G37250	0.023001	0.219528	0.104775
AT1G44900	0.0119061	0.219526	0.0542356
AT5G48180	0.0300653	0.219495	0.136975
AT1G53345	0.0200039	0.219453	0.0911536
AT1G20850	0.00943273	0.219437	0.042986
AT2G14160	0.0899353	0.219415	0.409887
AT5G49780	0.042481	0.219398	0.193625
AT5G19250	0.0326601	0.219362	0.148887
AT2G04910	0.114823	0.219338	0.523496
AT5G15950	0.0181405	0.219303	0.0827185
AT3G27010	0.0160291	0.219297	0.0730933
AT1G66040	0.100973	0.219293	0.46045
AT1G34190	0.0420852	0.219243	0.191957
AT1G18390	0.0380073	0.219217	0.173378
AT1G49640	0.0579712	0.219213	0.264451
AT3G53750	0.0364268	0.219197	0.166184
AT2G47485	0.015178	0.219127	0.0692657
AT1G80650	0.067408	0.219109	0.307645
AT1G65170	0.0838593	0.219081	0.382777
AT5G01830	0.0182116	0.219071	0.083131
AT1G61970	0.117213	0.219056	0.535083
AT1G52490	0.184445	0.219047	0.842032
AT4G10010	0.0219983	0.219035	0.100433
AT2G02810	0.0143509	0.218989	0.0655325
AT5G21105	0.0177312	0.218981	0.0809715
AT3G13882	0.0755558	0.218973	0.345047
AT1G21240	0.117924	0.218962	0.538562
AT2G36270	0.0160801	0.218941	0.0734452
AT1G28150	0.0432579	0.218909	0.197607
AT4G30080	0.00577256	0.218905	0.0263702
AT1G36320	0.0161959	0.218902	0.0739867
AT1G18780	0.169256	0.218875	0.773301
AT5G38110	0.0321285	0.218875	0.146789
AT5G47880	0.00908584	0.218872	0.0415122
AT4G01560	0.0198056	0.218843	0.0905014
AT4G08480	0.0920059	0.218822	0.420459
AT2G04340	0.0180927	0.218796	0.0826918
AT4G17510	0.0254214	0.218737	0.116219
AT1G54790	0.02336	0.218705	0.106811
AT2G15430	0.0106806	0.218678	0.0488417
AT1G34065	0.0138619	0.21865	0.0633978
AT4G34980	0.0114022	0.218629	0.0521535
AT2G41660	0.0384866	0.218611	0.176051
AT3G45020	0.013898	0.218579	0.0635831
AT1G14170	0.0202786	0.218528	0.0927964
AT3G29380	0.0577073	0.218525	0.264077
AT1G76610	0.0246317	0.218519	0.112721
AT3G45310	0.0295463	0.218509	0.135218
AT4G23060	0.0237748	0.218509	0.108805
AT3G45580	0.0976138	0.218497	0.446751
AT5G18710	0.0544561	0.218495	0.249232
AT2G25770	0.0647176	0.218491	0.296203
AT4G14305	0.0101219	0.218477	0.0463294
AT1G51400	0.0218644	0.218459	0.100085
AT1G74088	0.168333	0.218433	0.770638
AT4G10280	0.0159677	0.218406	0.0731101
AT1G74020	0.00820991	0.218373	0.0375958
AT4G14910	0.0401747	0.21837	0.183975
AT4G04770	0.00840738	0.21837	0.0385007
AT2G44060	0.0140203	0.218336	0.0642142
AT4G22720	0.00623455	0.218334	0.0285551
AT1G20580	0.0804656	0.218311	0.368582
AT4G14250	0.089885	0.21831	0.411731
AT3G10585	0.105446	0.218288	0.48306
AT5G16660	0.0261775	0.21824	0.119948
AT1G59680	0.278036	0.218237	1.27401
AT5G23790	0.0433542	0.218176	0.198712
AT5G23740	0.00543587	0.218128	0.0249206
AT3G04640	0.0780482	0.218121	0.35782
AT4G37780	0.0321015	0.2181	0.147187
AT4G31550	0.0210505	0.218034	0.0965468
AT2G28660	0.0353943	0.218019	0.162345
AT5G52545	0.0375597	0.218002	0.17229
AT1G35440	0.0711607	0.218001	0.326424
AT2G34160	0.0217465	0.217994	0.0997574
AT4G02420	0.0518807	0.217991	0.237994
AT2G19690	0.0627799	0.217937	0.288064
AT5G42810	0.0382145	0.217936	0.175347
AT4G21740	0.0236051	0.217914	0.108323
AT1G14200	0.0615111	0.217906	0.282282
AT2G24190	0.040463	0.217905	0.185691
AT1G73177	0.0208366	0.217874	0.095636
AT3G28740	0.0362107	0.217859	0.166211
AT5G44760	0.0652224	0.21783	0.299418
AT5G40500	0.0275525	0.217818	0.126493
AT3G28380	0.0433302	0.217794	0.19895
AT5G50770	0.0808729	0.217756	0.371393
AT1G65346	0.073313	0.217754	0.336678
AT1G74400	0.054737	0.21775	0.251375
AT5G38120	0.0479859	0.217743	0.220379
AT2G18640	0.0271181	0.217729	0.12455
AT3G13540	0.024159	0.217719	0.110964
AT2G17670	0.0166897	0.217694	0.076666
AT4G01900	0.0275519	0.217672	0.126575
AT3G55130	0.0216566	0.217663	0.0994959
AT2G05760	0.00986767	0.217663	0.0453347
AT1G14340	0.0372427	0.21765	0.171113
AT4G19910	0.084339	0.217643	0.387511
AT4G18010	0.0127788	0.217616	0.0587215
AT1G48060	0.098892	0.217614	0.454439
AT3G55870	0.0294656	0.21761	0.135406
AT2G46840	0.227021	0.217588	1.04335
AT2G40670	0.0173017	0.217579	0.0795192
AT3G49010	0.00410979	0.21748	0.0188973
AT1G10360	0.0213671	0.217462	0.0982569
AT2G31100	0.0620574	0.217452	0.285384
AT4G20810	0.103634	0.217435	0.47662
AT1G69580	0.0307007	0.217432	0.141197
AT3G18500	0.0739303	0.217418	0.340037
AT4G26120	0.0477765	0.217408	0.219755
AT4G02820	0.0283164	0.217397	0.130252
AT1G56360	0.0196636	0.217383	0.0904559
AT1G22180	0.0259629	0.217329	0.119464
AT5G28180	0.120426	0.217322	0.554135
AT2G01913	0.0410067	0.217259	0.188745
AT5G20870	0.0304011	0.217235	0.139945
AT4G15415	0.00776606	0.217215	0.0357529
AT4G33930	0.122261	0.217208	0.562874
AT4G22530	0.0250317	0.217179	0.115258
AT4G37140	0.121864	0.217176	0.56113
AT5G43610	0.0327867	0.217115	0.151011
AT3G21350	0.0153319	0.217101	0.0706212
AT4G12000	0.0401555	0.217082	0.184978
AT2G14960	0.00928032	0.21702	0.0427625
AT5G49960	0.00955686	0.217016	0.0440376
AT5G46850	0.0723651	0.216969	0.333527
AT2G14740	0.00838474	0.216961	0.0386463
AT4G11570	0.0092303	0.216883	0.0425589
AT1G49475	0.0852768	0.216803	0.393338
AT5G52010	0.0158628	0.21677	0.0731781
AT3G05240	0.0251845	0.216767	0.116183
AT5G11690	0.158353	0.216761	0.730545
AT1G51250	0.0359818	0.216761	0.165998
AT4G29690	0.0233101	0.216751	0.107543
AT1G70310	0.0142306	0.21674	0.0656577
AT3G14740	0.0278984	0.216733	0.128723
AT5G16410	0.100497	0.216681	0.463801
AT4G25200	0.0312026	0.216674	0.144008
AT5G19900	0.0244853	0.216642	0.113022
AT1G29380	0.0199206	0.216535	0.091997
AT5G65100	0.0329558	0.216506	0.152216
AT4G14100	0.0407596	0.216504	0.188262
AT1G66750	0.0102345	0.216487	0.0472753
AT5G18930	0.0100823	0.216486	0.0465724
AT3G28450	0.0181366	0.216483	0.0837786
AT5G25590	0.0137677	0.216475	0.0635995
AT1G77930	0.0284664	0.216464	0.131506
AT2G28150	0.024906	0.216459	0.115061
AT1G75880	0.0653483	0.216447	0.301913
AT1G47210	0.0234414	0.216427	0.108311
AT3G43440	0.0984182	0.216417	0.454761
AT2G28420	0.0277464	0.216405	0.128215
AT4G13630	0.0615804	0.216397	0.284572
AT5G10870	0.0320893	0.216384	0.148298
AT5G25450	0.0106161	0.216376	0.0490632
AT2G25660	0.0297833	0.216358	0.137657
AT2G36300	0.00742668	0.216352	0.0343269
AT1G50690	0.124178	0.216301	0.5741
AT1G49830	0.146963	0.21626	0.679569
AT4G11890	0.0599162	0.216222	0.277105
AT1G24110	0.018375	0.216195	0.0849927
AT5G65165	0.029243	0.216176	0.135274
AT5G44410	0.036377	0.216155	0.168291
AT1G66160	0.0289059	0.216143	0.133735
AT2G27320	0.094553	0.216132	0.437478
AT1G32160	0.0134542	0.21612	0.0622534
AT1G65113	0.052052	0.216113	0.240856
AT3G45000	0.082587	0.216109	0.382155
AT2G15630	0.0377198	0.216091	0.174555
AT2G02230	0.0637345	0.216036	0.295018
AT1G68070	0.0285403	0.216031	0.132112
AT4G20150	0.00640543	0.21597	0.0296588
AT4G27280	0.0111049	0.215963	0.0514205
AT1G11490	0.0492328	0.215911	0.228024
AT2G30420	0.0444275	0.215911	0.205768
AT2G46230	0.0699543	0.21591	0.323998
AT1G15930	0.0417657	0.215909	0.193441
AT1G16510	0.0353108	0.215899	0.163553
AT1G78210	0.0229314	0.215883	0.106221
AT2G21520	0.0274963	0.215842	0.127391
AT1G63450	0.0958224	0.2158	0.444033
AT5G48657	0.0662329	0.215776	0.306953
AT4G10810	0.0114508	0.215775	0.0530684
AT4G22110	0.0769067	0.215771	0.356427
AT2G35770	0.0179282	0.215766	0.0830909
AT3G45030	0.011749	0.215746	0.0544578
AT5G49210	0.0200189	0.215734	0.0927946
AT5G27870	0.0272344	0.215731	0.126243
AT3G47940	0.0205682	0.21572	0.0953469
AT2G39080	0.0338505	0.215712	0.156925
AT3G21150	0.0331883	0.215672	0.153883
AT5G58560	0.0958027	0.215662	0.444227
AT5G40050	0.225316	0.215596	1.04509
AT4G27890	0.0279951	0.215585	0.129856
AT5G23590	0.032673	0.21558	0.151559
AT1G14550	0.0175364	0.215566	0.0813507
AT5G53700	0.254402	0.215517	1.18043
AT1G78660	0.0378378	0.215459	0.175615
AT3G27650	0.100561	0.215438	0.466776
AT2G15280	0.0278092	0.215384	0.129115
AT5G19590	0.0151557	0.215371	0.0703703
AT5G27990	0.080325	0.215346	0.373005
AT3G50900	0.0314156	0.215343	0.145886
AT3G29770	0.0156965	0.215276	0.0729134
AT1G11810	0.178116	0.215265	0.827423
AT5G39880	0.0676303	0.215192	0.314279
AT3G46110	0.0750166	0.215182	0.348619
AT1G50600	0.009222	0.215181	0.0428569
AT3G05230	0.00519043	0.21517	0.0241224
AT1G07790	0.00933065	0.215153	0.0433674
AT1G48820	0.112841	0.215116	0.524562
AT3G63120	0.0283507	0.215043	0.131838
AT5G11150	0.0131256	0.215025	0.0610423
AT4G35830	0.0822322	0.214999	0.382477
AT1G47056	0.0214122	0.214978	0.0996019
AT1G73820	0.00678449	0.214967	0.0315606
AT2G24590	0.00883864	0.214964	0.0411168
AT2G28330	0.0421752	0.214962	0.196199
AT3G30210	0.0413335	0.214931	0.192311
AT3G06420	0.00747922	0.214911	0.0348014
AT3G53870	0.017851	0.214883	0.0830733
AT4G18372	0.0240114	0.214867	0.11175
AT2G20180	0.0372706	0.214835	0.173485
AT5G41090	0.0987528	0.214834	0.45967
AT5G38770	0.061255	0.214818	0.285149
AT2G47950	0.0657292	0.214778	0.306034
AT4G13020	0.0282037	0.214711	0.131357
AT1G54050	0.0301483	0.214705	0.140417
AT1G29150	0.0111857	0.214652	0.0521111
AT5G46330	0.0749419	0.214645	0.349143
AT1G66350	0.0174307	0.214626	0.0812142
AT5G24590	0.0399352	0.214599	0.186092
AT2G23350	0.0187954	0.214598	0.0875844
AT5G42440	0.0276206	0.214591	0.128713
AT3G20500	0.0133876	0.214552	0.062398
AT4G25760	0.0455846	0.214532	0.212484
AT1G60913	0.118108	0.214528	0.550546
AT5G59860	0.157344	0.214511	0.733499
AT5G53270	0.0351242	0.214486	0.16376
AT5G17980	0.0228411	0.214473	0.106499
AT4G01870	0.0322899	0.214456	0.150566
AT2G31530	0.067003	0.2144	0.312514
AT1G66740	0.0556823	0.214378	0.259739
AT3G56420	0.193757	0.214321	0.904049
AT1G69630	0.0809033	0.214307	0.377511
AT1G35680	0.0125966	0.214303	0.0587795
AT5G13150	0.0240344	0.214291	0.112158
AT3G13437	0.23694	0.214277	1.10576
AT2G14710	0.128871	0.214268	0.601446
AT5G14620	0.0384096	0.214268	0.17926
AT5G37740	0.0315585	0.214262	0.147289
AT3G27230	0.0166476	0.214262	0.0776975
AT2G43620	0.0233216	0.214257	0.108849
AT4G19460	0.0106853	0.214218	0.0498805
AT4G12340	0.0556799	0.214191	0.259954
AT4G37680	0.0080906	0.214139	0.037782
AT5G37890	0.130599	0.214126	0.609914
AT2G19630	0.138457	0.21408	0.646754
AT5G44280	0.0768223	0.214057	0.358887
AT3G28630	0.0186236	0.214054	0.0870042
AT2G29880	0.0638798	0.213983	0.298528
AT5G35370	0.0216339	0.213972	0.101106
AT1G14686	0.0425176	0.213955	0.198722
AT3G29035	0.0546526	0.213951	0.255445
AT4G11485	0.0918889	0.213942	0.429504
AT2G45710	0.0104988	0.213931	0.0490757
AT2G27230	0.0108536	0.213891	0.0507434
AT4G02800	0.0390754	0.213883	0.182696
AT5G20650	0.00607391	0.213874	0.0283995
AT1G68700	0.103831	0.21384	0.485556
AT1G14920	0.0211132	0.213818	0.0987439
AT5G54550	0.105116	0.21377	0.491724
AT1G35620	0.0308643	0.213762	0.144386
AT3G50750	0.0321679	0.213757	0.150489
AT1G69740	0.00858961	0.213755	0.0401844
AT1G63910	0.0660158	0.213742	0.308858
AT4G24204	0.0536761	0.213719	0.251153
AT5G02470	0.0107797	0.213709	0.0504411
AT5G42470	0.0318784	0.213678	0.149189
AT4G15820	0.0741369	0.213661	0.346984
AT4G34400	0.107888	0.213659	0.504953
AT5G50410	0.0173812	0.213659	0.08135
AT1G78040	0.0386314	0.213617	0.180845
AT3G12580	0.00547596	0.213571	0.02564
AT2G28170	0.102606	0.213561	0.480454
AT5G35090	0.0357573	0.213503	0.167479
AT4G02870	0.268498	0.213499	1.25761
AT4G22470	0.072895	0.213497	0.341434
AT4G13290	0.03477	0.213435	0.162906
AT5G62865	0.00273337	0.213417	0.0128076
AT3G25250	0.0258674	0.213409	0.121211
AT1G15250	0.00468487	0.213316	0.0219621
AT1G74440	0.0475002	0.213306	0.222686
AT1G77145	0.0610057	0.213299	0.286011
AT3G25540	0.0648112	0.21327	0.303893
AT3G15360	0.0298151	0.21327	0.1398
AT5G44360	0.0246774	0.213269	0.115711
AT2G38400	0.0241671	0.213231	0.113338
AT3G54760	0.0986056	0.213215	0.462471
AT4G03210	0.0124382	0.213195	0.0583419
AT1G65190	0.16919	0.213185	0.793632
AT3G26235	0.105323	0.213158	0.494109
AT5G42310	0.012713	0.213097	0.0596585
AT5G01210	0.0102946	0.212968	0.0483387
AT3G55430	0.00817073	0.212915	0.0383756
AT4G34790	0.00796214	0.212882	0.0374016
AT4G28400	0.0377891	0.212866	0.177525
AT4G11370	0.0889883	0.21286	0.418061
AT3G53220	0.030588	0.212844	0.143711
AT1G59910	0.0370028	0.212823	0.173866
AT1G23390	0.0669245	0.212782	0.314522
AT5G57040	0.0384296	0.212768	0.180617
AT1G06320	0.108834	0.212738	0.511588
AT2G01290	0.0182067	0.212718	0.0855907
AT3G53010	0.0417328	0.212688	0.196216
AT5G14870	0.00484714	0.212672	0.0227916
AT2G27470	0.038787	0.212668	0.182383
AT2G25460	0.03595	0.212629	0.169074
AT3G23770	0.0284732	0.212593	0.133933
AT1G76690	0.0480563	0.212587	0.226055
AT5G51760	0.0328593	0.212565	0.154585
AT2G27150	0.028784	0.212554	0.135419
AT4G12620	0.0228826	0.212518	0.107673
AT5G62180	0.0521531	0.212502	0.245424
AT4G15500	0.0568506	0.212484	0.267552
AT1G50790	0.155556	0.21246	0.732166
AT1G10190	0.0858487	0.212428	0.404131
AT2G35480	0.0536627	0.212427	0.252617
AT5G07720	0.0113652	0.212427	0.0535018
AT5G09680	0.0306801	0.212409	0.144439
AT4G04960	0.0199888	0.212394	0.094112
AT5G24500	0.0572323	0.212377	0.269485
AT5G34830	0.100459	0.212343	0.4731
AT1G06280	0.0192052	0.212326	0.0904512
AT2G26440	0.0428559	0.212323	0.201843
AT3G60420	0.121068	0.212307	0.570249
AT5G54660	0.0208582	0.212229	0.0982818
AT5G36120	0.032375	0.212183	0.152581
AT1G69750	0.0129717	0.212175	0.0611368
AT4G15960	0.0839135	0.212159	0.395523
AT5G01320	0.0164354	0.212142	0.0774734
AT3G29636	0.0740596	0.212083	0.349201
AT1G69320	0.153231	0.212072	0.72254
AT3G63360	0.0202088	0.212072	0.0952923
AT3G13190	0.0460354	0.212065	0.217082
AT5G48300	0.0221547	0.212049	0.104479
AT4G09120	0.084891	0.212043	0.400349
AT2G40810	0.0278908	0.211993	0.131565
AT2G26135	0.124243	0.211991	0.586078
AT1G65160	0.117095	0.211959	0.552441
AT5G23130	0.060355	0.211937	0.284778
AT5G42690	0.0584683	0.21193	0.275885
AT3G48770	0.0461552	0.21193	0.217785
AT4G02715	0.0226867	0.211927	0.10705
AT1G74770	0.0287156	0.21192	0.135502
AT1G68250	0.0638826	0.211915	0.301454
AT5G37970	0.042942	0.211905	0.202647
AT3G14790	0.00833635	0.211896	0.0393417
AT4G32390	0.00885557	0.211895	0.0417923
AT1G72940	0.0436903	0.21185	0.206232
AT5G24400	0.0354049	0.21183	0.167138
AT2G28500	0.0180377	0.211756	0.0851812
AT2G24860	0.0303931	0.211739	0.14354
AT5G38050	0.048009	0.211727	0.22675
AT4G05000	0.0104021	0.211693	0.0491377
AT3G26780	0.0330623	0.211679	0.156191
AT2G01918	0.0415813	0.211668	0.196446
AT4G13266	0.0638685	0.211665	0.301743
AT1G32870	0.0641936	0.21161	0.303358
AT3G12870	0.00857492	0.211596	0.040525
AT3G49601	0.0609441	0.211568	0.288059
AT3G46230	0.0192115	0.211537	0.0908186
AT5G54180	0.0220718	0.211518	0.10435
AT3G52570	0.02695	0.211497	0.127425
AT1G70400	0.0887791	0.211489	0.419781
AT3G14300	0.110602	0.211459	0.523042
AT5G37800	0.0627702	0.211459	0.296843
AT4G12820	0.181754	0.211438	0.859609
AT4G25580	0.0702815	0.211426	0.332416
AT1G55460	0.0229551	0.211418	0.108577
AT5G55180	0.0250876	0.211384	0.118683
AT1G14670	0.0466688	0.211311	0.220854
AT4G21745	0.0589158	0.211292	0.278836
AT4G19100	0.0268532	0.211283	0.127096
AT3G60280	0.060734	0.211271	0.287469
AT3G50800	0.00898438	0.211224	0.0425349
AT5G07470	0.0249471	0.211203	0.118119
AT2G32070	0.0064699	0.211203	0.0306335
AT1G34140	0.0913534	0.211188	0.432569
AT1G35435	0.122635	0.21111	0.580907
AT3G42630	0.0325201	0.211021	0.154108
AT5G53160	0.0244136	0.211008	0.1157
AT4G23180	0.0678304	0.211004	0.321465
AT5G50345	0.0539877	0.210992	0.255875
AT3G16380	0.0904412	0.210989	0.428654
AT1G23590	0.0739712	0.210895	0.350749
AT3G43930	0.0592861	0.210888	0.281126
AT3G06130	0.0217587	0.210872	0.103184
AT1G60170	0.0146371	0.210847	0.0694203
AT1G59406	0.0235432	0.210788	0.111691
AT1G70520	0.0211927	0.210781	0.100543
AT2G41800	0.0267031	0.210777	0.126689
AT4G14455	0.0137807	0.21076	0.0653856
AT5G39280	0.0582823	0.210751	0.276546
AT2G15690	0.027405	0.210713	0.130058
AT1G43020	0.0981716	0.210695	0.465942
AT2G02500	0.032953	0.210667	0.156422
AT2G42975	0.028328	0.210651	0.134478
AT5G42410	0.0372848	0.210637	0.17701
AT3G27520	0.0938195	0.210635	0.445412
AT2G40320	0.0103174	0.210617	0.0489864
AT5G14270	0.0418883	0.210605	0.198895
AT3G18430	0.00255363	0.210598	0.0121256
AT1G04270	0.00563261	0.210579	0.0267482
AT1G07320	0.0195624	0.210527	0.0929211
AT2G22080	0.257279	0.210481	1.22234
AT1G71030	0.0364794	0.210465	0.173327
AT1G62730	0.00714567	0.210453	0.0339537
AT1G73550	0.0735884	0.210433	0.3497
AT5G43140	0.0255608	0.210429	0.12147
AT1G69470	0.0746738	0.210421	0.354878
AT5G60440	0.0407045	0.210355	0.193503
AT4G12240	0.0298447	0.210321	0.141901
AT5G57050	0.00934653	0.210244	0.0444555
AT5G27570	0.0861475	0.210229	0.40978
AT3G18710	0.0388842	0.210208	0.18498
AT5G59450	0.0236157	0.210166	0.112367
AT3G43230	0.0178197	0.210164	0.0847895
AT3G24020	0.011698	0.210149	0.0556652
AT1G65320	0.0101305	0.210088	0.0482204
AT3G21620	0.0101109	0.210087	0.0481272
AT2G34510	0.0222774	0.210067	0.106049
AT4G09990	0.0530742	0.210065	0.252656
AT1G54830	0.00843795	0.210041	0.0401729
AT3G63090	0.0264226	0.209978	0.125835
AT3G17611	0.00784866	0.209971	0.0373798
AT3G26620	0.030001	0.209889	0.142938
AT5G26880	0.118888	0.209848	0.566545
AT1G67460	0.0988427	0.209848	0.47102
AT5G35870	0.0425781	0.209843	0.202904
AT5G26110	0.0142555	0.209843	0.0679343
AT2G22090	0.0370215	0.20981	0.176453
AT3G62880	0.0249507	0.209799	0.118927
AT2G27800	0.0426389	0.209714	0.203319
AT5G48270	0.0132876	0.209676	0.0633723
AT4G01110	0.0192124	0.209663	0.0916349
AT1G33930	0.027893	0.209652	0.133044
AT5G12360	0.0533615	0.209568	0.254626
AT2G34270	0.207921	0.209566	0.992151
AT1G14180	0.058895	0.209562	0.281038
AT1G76960	0.213996	0.209546	1.02124
AT2G41550	0.0542221	0.20953	0.25878
AT3G45690	0.0467608	0.209477	0.223227
AT5G35660	0.136686	0.20943	0.652658
AT1G77060	0.00938556	0.209371	0.0448273
AT1G59940	0.0526155	0.209347	0.251331
AT1G75160	0.00928644	0.209316	0.0443657
AT5G41890	0.0359823	0.209306	0.171912
AT3G15518	0.0185675	0.209269	0.0887253
AT2G32220	0.0305841	0.209246	0.146163
AT4G11240	0.00817482	0.209246	0.0390679
AT4G22745	0.0956508	0.209243	0.457129
AT5G27560	0.027859	0.209204	0.133167
AT1G06210	0.0175202	0.209201	0.0837483
AT5G53045	0.00909527	0.209165	0.0434838
AT1G45545	0.0277207	0.209163	0.132532
AT2G19470	0.0149023	0.209155	0.0712502
AT2G03980	0.0629558	0.209143	0.301018
AT1G72810	0.00752878	0.209102	0.0360053
AT5G17910	0.0549529	0.209073	0.262841
AT1G67540	0.0312662	0.20906	0.149556
AT3G55520	0.0111211	0.209045	0.0531997
AT2G34390	0.0189734	0.209029	0.0907693
AT5G65840	0.0132175	0.20901	0.0632388
AT5G47760	0.0212625	0.208966	0.101751
AT1G30110	0.00962719	0.208941	0.0460761
AT1G64065	0.0210002	0.208919	0.100518
AT4G16490	0.00854344	0.208909	0.0408955
AT5G51920	0.0334307	0.208869	0.160056
AT4G28700	0.0160986	0.20884	0.0770859
AT1G08700	0.0235071	0.208839	0.112561
AT3G30841	0.0207087	0.208808	0.0991758
AT4G37400	0.0182507	0.208782	0.0874148
AT2G46780	0.0251932	0.208781	0.120668
AT5G42800	0.0304212	0.208761	0.145723
AT1G58080	0.00657219	0.208747	0.031484
AT2G32380	0.0141316	0.208738	0.0677003
AT5G47455	0.0596191	0.208723	0.285638
AT2G27840	0.15942	0.208701	0.763865
AT1G49910	0.0141308	0.208693	0.0677108
AT5G22470	0.0166657	0.208677	0.0798635
AT3G22620	0.0385801	0.208655	0.184899
AT3G16190	0.0557207	0.208575	0.26715
AT1G77960	0.108654	0.208573	0.520941
AT1G77840	0.0280761	0.20856	0.134619
AT3G17530	0.149152	0.208501	0.715351
AT1G77530	0.0330843	0.208493	0.158683
AT2G36290	0.0183111	0.20847	0.0878357
AT1G15830	0.0841946	0.208452	0.403903
AT3G46690	0.04796	0.208452	0.230077
AT2G35500	0.0225678	0.208434	0.108273
AT5G49760	0.0195571	0.208434	0.0938286
AT2G21140	0.0235598	0.208433	0.113033
AT5G56980	0.0329382	0.208427	0.158032
AT2G03200	0.0102311	0.208373	0.0491001
AT2G30740	0.00979122	0.208368	0.0469901
AT5G04045	0.0838575	0.208349	0.402485
AT1G01260	0.0199503	0.208331	0.0957625
AT3G03720	0.0724429	0.208329	0.347734
AT1G11770	0.0178469	0.20831	0.0856751
AT4G15480	0.0321352	0.208309	0.154267
AT2G39350	0.0113756	0.208272	0.0546186
AT5G48290	0.0241355	0.20827	0.115886
AT1G14990	0.0270386	0.208258	0.129832
AT1G80620	0.0737002	0.208256	0.353892
AT1G71040	0.0327783	0.208181	0.157451
AT5G61230	0.0187286	0.208175	0.0899658
AT3G14430	0.0183375	0.208165	0.0880914
AT3G23210	0.0645244	0.208151	0.309988
AT1G73850	0.0262103	0.208151	0.12592
AT5G57210	0.0225426	0.20814	0.108305
AT3G55820	0.0482767	0.208139	0.231945
AT1G21620	0.206138	0.208091	0.990618
AT3G22590	0.00849944	0.208045	0.0408539
AT1G53670	0.0273997	0.208011	0.131722
AT5G25950	0.0490064	0.208	0.235608
AT2G44790	0.227447	0.207963	1.09369
AT5G28830	0.0477645	0.207962	0.229679
AT4G12420	0.00932023	0.207942	0.0448213
AT3G60290	0.0578975	0.207921	0.278459
AT3G47660	0.0289501	0.207909	0.139244
AT1G60800	0.0126164	0.207886	0.060689
AT1G70280	0.0110518	0.207881	0.0531641
AT3G50140	0.0825009	0.207849	0.396927
AT2G02010	0.00547397	0.207815	0.0263406
AT3G46290	0.0184848	0.207812	0.0889497
AT5G28490	0.0046666	0.20781	0.0224561
AT3G14920	0.0273948	0.207788	0.13184
AT3G28345	0.00738147	0.207788	0.035524
AT1G29990	0.00676904	0.207787	0.0325769
AT5G24390	0.0311648	0.207783	0.149987
AT1G62180	0.0106655	0.207778	0.0513311
AT4G02320	0.0362951	0.207749	0.174706
AT3G09620	0.0827481	0.207696	0.39841
AT3G20997	0.0529284	0.207653	0.254888
AT1G31820	0.0399802	0.207649	0.192537
AT5G51640	0.0221791	0.207631	0.10682
AT3G24730	0.0236654	0.207608	0.113991
AT4G25940	0.0162962	0.207592	0.0785012
AT4G37420	0.0345809	0.207542	0.166621
AT1G67480	0.0211828	0.207522	0.102075
AT1G67340	0.0137799	0.207512	0.0664055
AT1G60190	0.0346957	0.207506	0.167203
AT3G13970	0.0332415	0.2075	0.1602
AT3G56330	0.0232605	0.2075	0.112099
AT5G50640	0.00611313	0.207481	0.0294635
AT2G26975	0.0587161	0.207473	0.283005
AT1G12610	0.0255797	0.207456	0.123302
AT5G24313	0.0569508	0.207452	0.274526
AT2G24950	0.0713337	0.207445	0.343868
AT1G01150	0.134362	0.207442	0.647709
AT5G54060	0.028369	0.207428	0.136765
AT4G33585	0.139881	0.207402	0.674444
AT3G47510	0.0264109	0.207383	0.127353
AT4G08390	0.0347185	0.207369	0.167424
AT4G39670	0.0201795	0.207354	0.0973188
AT4G23340	0.0374452	0.207344	0.180594
AT4G10457	0.0326321	0.207344	0.157381
AT5G59200	0.0585135	0.207327	0.282228
AT4G06744	0.0220636	0.207299	0.106434
AT4G14330	0.0161736	0.207279	0.0780282
AT2G02980	0.033508	0.207275	0.161659
AT2G13690	0.0225404	0.20727	0.108749
AT1G42430	0.0145556	0.207236	0.0702367
AT1G63105	0.0736814	0.20722	0.355572
AT2G42005	0.0130581	0.207207	0.0630196
AT1G66960	0.0631585	0.207159	0.30488
AT1G16916	0.0440626	0.207154	0.212705
AT4G10540	0.0419189	0.20713	0.20238
AT1G56070	0.00626415	0.207126	0.0302432
AT5G43340	0.0254709	0.20712	0.122977
AT2G27250	0.0959191	0.207089	0.463178
AT3G57790	0.034954	0.207079	0.168795
AT2G19500	0.0326067	0.207053	0.15748
AT1G64800	0.0150555	0.206994	0.0727339
AT2G29580	0.024877	0.206955	0.120205
AT5G26670	0.0191159	0.206913	0.0923862
AT3G11020	0.110391	0.20691	0.533522
AT5G44310	0.0328988	0.206895	0.159012
AT1G49100	0.0510581	0.206894	0.246783
AT1G20750	0.0679197	0.206823	0.328395
AT4G37340	0.0434528	0.20672	0.210201
AT5G03495	0.145606	0.206712	0.70439
AT3G24225	0.048172	0.20671	0.233042
AT5G16060	0.0172417	0.206639	0.0834387
AT4G13650	0.0264484	0.20663	0.127999
AT1G10455	0.120958	0.206606	0.58545
AT1G52770	0.051863	0.206604	0.251027
AT3G10620	0.031105	0.206603	0.150554
AT2G25430	0.0116425	0.20659	0.0563554
AT5G58090	0.0177805	0.206504	0.0861025
AT1G72200	0.0521237	0.206498	0.252418
AT1G20770	0.0383431	0.20649	0.18569
AT2G35420	0.0508706	0.206479	0.246372
AT3G17710	0.105267	0.206471	0.509839
AT1G64770	0.107237	0.206438	0.519462
AT3G59000	0.116756	0.206412	0.565646
AT1G65610	0.0214918	0.206384	0.104135
AT2G30160	0.00794493	0.206358	0.0385006
AT2G13620	0.00921835	0.206313	0.0446813
AT3G11550	0.0114229	0.206307	0.0553684
AT2G32790	0.0820911	0.206261	0.397997
AT3G56610	0.117918	0.206236	0.571762
AT3G03400	0.0550418	0.206235	0.266889
AT1G68600	0.0110288	0.206234	0.0534769
AT4G32030	0.0260476	0.206209	0.126316
AT2G29390	0.00682974	0.2062	0.0331219
AT1G76065	0.0227075	0.206137	0.110158
AT2G38255	0.084196	0.206134	0.408453
AT2G36210	0.0293942	0.206056	0.142652
AT1G32550	0.014844	0.206052	0.0720403
AT3G50880	0.0426501	0.206024	0.207016
AT1G47389	0.218207	0.206006	1.05923
AT5G14130	0.0584106	0.205998	0.28355
AT1G44890	0.0457018	0.205964	0.221892
AT1G54180	0.0255729	0.205948	0.124172
AT1G31710	0.0227148	0.205934	0.110301
AT5G23280	0.0248851	0.205893	0.120865
AT2G29180	0.0292581	0.205866	0.142122
AT2G27680	0.0196919	0.20586	0.0956567
AT2G20500	0.0484296	0.205854	0.235262
AT5G15210	0.0389953	0.205852	0.189433
AT4G00540	0.100339	0.20585	0.48744
AT4G10840	0.00452733	0.205784	0.0220004
AT4G36790	0.012051	0.205755	0.0585697
AT2G28490	0.0292011	0.205737	0.141934
AT2G16030	0.0338524	0.205732	0.164546
AT3G16910	0.0195964	0.205732	0.0952518
AT1G37130	0.0046833	0.205729	0.0227644
AT1G26580	0.0728803	0.20572	0.354269
AT5G65710	0.0245914	0.205702	0.119549
AT5G50280	0.0434209	0.205699	0.211089
AT5G57220	0.0134616	0.205689	0.0654463
AT3G47730	0.0157705	0.205681	0.0766748
AT2G41420	0.00504247	0.205667	0.0245176
AT1G64810	0.0288661	0.20566	0.140359
AT4G08930	0.0727989	0.205614	0.354057
AT2G17975	0.0363544	0.205592	0.176828
AT3G49380	0.0712291	0.205566	0.346502
AT3G22630	0.00432484	0.205553	0.02104
AT4G03635	0.0527151	0.205546	0.256464
AT4G11600	0.0116202	0.205532	0.0565369
AT5G52620	0.124528	0.205527	0.605896
AT5G52860	0.0165157	0.205526	0.0803579
AT1G27580	0.183713	0.205518	0.893904
AT4G04470	0.0198179	0.205517	0.0964293
AT5G02190	0.0143194	0.205517	0.0696748
AT4G38630	0.0184313	0.205508	0.0896862
AT3G43870	0.129159	0.205505	0.628498
AT1G28330	0.0649106	0.205501	0.315865
AT4G17200	0.141293	0.205497	0.687565
AT5G23350	0.0376951	0.205484	0.183446
AT1G67570	0.0212407	0.205466	0.103378
AT1G49330	0.153178	0.205461	0.745534
AT1G11040	0.0152956	0.205414	0.0744624
AT1G48440	0.0106262	0.205413	0.0517306
AT1G04560	0.02237	0.205361	0.10893
AT5G44460	0.00994965	0.205361	0.0484497
AT2G18000	0.0475491	0.205352	0.231549
AT1G05575	0.0474074	0.205309	0.230907
AT2G33280	0.0302022	0.205272	0.147132
AT3G14030	0.0832085	0.205216	0.405467
AT1G19740	0.00159329	0.205189	0.00776498
AT2G16365	0.0362562	0.205182	0.176703
AT3G22104	0.0317706	0.205164	0.154855
AT3G10190	0.0238676	0.205153	0.116341
AT5G56380	0.119393	0.205123	0.582057
AT5G42570	0.0152212	0.205121	0.074206
AT1G64107	0.0683841	0.205115	0.333394
AT5G50170	0.0212057	0.205113	0.103386
AT5G38830	0.0300359	0.205107	0.14644
AT2G47115	0.0993683	0.20509	0.484511
[truncated: 18,733 more rows]

## Sheet: Loci with ω (At-Al) in chrs.   
Table S8B. The distribution of loci with ω and Ks (between species) in the chromosomes.
Whole genome			Chromosome I			Chromosome II			Chromosome III			Chromosome IV			Chromosome V
Locus	Ks	ω	Locus	Ks	ω	Locus	Ks	ω	Locus	Ks	ω	Locus	Ks	ω	Locus	Ks	ω
AT5G38990	0.279953	0.456747	AT1G01010	0.267574	0.402238	AT2G01060	0.0912026	0.20205	AT3G01015	0.127956	0.267126	AT4G00026	0.158245	0.228216	AT5G01010	0.150227	0.300205
AT2G31710	0.279916	0.0297087	AT1G01020	0.0951677	0.437559	AT2G01070	0.0777306	0.277859	AT3G01020	0.115894	0.252355	AT4G00030	0.0999562	0.531896	AT5G01020	0.0943708	0.0340816
AT2G23780	0.279724	0.093837	AT1G01030	0.11158	0.149452	AT2G01080	0.113275	0.0682246	AT3G01040	0.0969062	0.0528771	AT4G00040	0.106102	0.18407	AT5G01030	0.145103	0.343345
AT3G53980	0.279608	0.104361	AT1G01040	0.132381	0.100962	AT2G01100	0.0911607	0.351919	AT3G01050	0.0596609	0.27575	AT4G00050	0.137217	0.129158	AT5G01040	0.123989	0.301318
AT5G17820	0.279416	0.0990588	AT1G01060	0.110481	0.397726	AT2G01110	0.107699	0.143076	AT3G01060	0.122033	0.149706	AT4G00060	0.0787897	0.140023	AT5G01060	0.138233	0.114766
AT2G36110	0.279328	0.261278	AT1G01070	0.0938974	0.203908	AT2G01120	0.127215	0.36079	AT3G01070	0.164318	0.286342	AT4G00080	0.122516	0.132694	AT5G01075	0.10884	0.429478
AT1G02830	0.279159	0.407317	AT1G01080	0.0995795	0.394721	AT2G01130	0.0968087	0.283899	AT3G01080	0.181483	0.182096	AT4G00090	0.124472	0.134744	AT5G01090	0.160527	0.226193
AT5G38490	0.278999	0.434407	AT1G01090	0.249662	0.0397525	AT2G01140	0.106775	0.0764252	AT3G01090	0.0945216	0.0541838	AT4G00100	0.114324	0.0490669	AT5G01100	0.142256	0.190825
AT4G11930	0.278888	0.434889	AT1G01110	0.129316	0.254645	AT2G01150	0.175839	0.221269	AT3G01100	0.0837214	0.140182	AT4G00110	0.125283	0.0254283	AT5G01110	0.200675	0.126728
AT2G23110	0.278768	0.120821	AT1G01120	0.122541	0.0290623	AT2G01170	0.141433	0.0305878	AT3G01120	0.0919634	0.0963545	AT4G00120	0.0717459	0.276837	AT5G01120	0.156612	0.293121
AT1G48920	0.278719	0.195981	AT1G01140	0.135499	0.0429699	AT2G01180	0.161823	0.0864869	AT3G01140	0.166274	0.189682	AT4G00150	0.109495	0.17125	AT5G01140	0.155327	0.405153
AT5G40510	0.278668	0.0551715	AT1G01150	0.207442	0.647709	AT2G01190	0.174595	0.0907564	AT3G01150	0.104876	0.139983	AT4G00170	0.260099	0.0604729	AT5G01150	0.144043	0.512567
AT5G60805	0.278325	0.454848	AT1G01160	0.201179	0.431977	AT2G01200	0.102605	0.298234	AT3G01160	0.148684	0.259788	AT4G00180	0.113502	0.214542	AT5G01160	0.237212	0.354295
AT5G13810	0.278116	0.0869225	AT1G01170	0.258005	0.0218787	AT2G01210	0.136591	0.121422	AT3G01180	0.13769	0.174056	AT4G00190	0.130422	0.278063	AT5G01170	0.136239	0.356396
AT3G03890	0.278025	0.107435	AT1G01180	0.143253	0.219246	AT2G01220	0.0842548	0.289954	AT3G01185	0.243741	0.324409	AT4G00200	0.157808	0.397131	AT5G01180	0.112925	0.214008
AT4G14276	0.278011	0.36318	AT1G01190	0.153861	0.185181	AT2G01240	0.125623	0.509588	AT3G01190	0.130132	0.215838	AT4G00210	0.107677	0.439951	AT5G01190	0.151583	0.0647598
AT5G48375	0.277991	0.394112	AT1G01200	0.151251	0.131136	AT2G01250	0.172408	0.0199833	AT3G01200	0.201965	0.133639	AT4G00220	0.0823172	0.126194	AT5G01200	0.0906689	0.381469
AT2G16450	0.277932	0.498567	AT1G01210	0.143363	0.146963	AT2G01260	0.188724	0.257348	AT3G01210	0.106176	0.196839	AT4G00230	0.131805	0.152108	AT5G01210	0.212968	0.0483387
AT5G49000	0.277853	0.141543	AT1G01220	0.144648	0.105778	AT2G01270	0.0914951	0.15425	AT3G01220	0.0845062	0.12634	AT4G00231	0.228877	0.120654	AT5G01220	0.14691	0.14545
AT1G22810	0.277672	0.189478	AT1G01225	0.110107	0.141466	AT2G01275	0.121433	0.141785	AT3G01230	0.122926	0.34065	AT4G00232	0.161321	1.12406	AT5G01230	0.11533	0.0383377
AT2G30660	0.277589	0.256093	AT1G01230	0.059017	0.0489178	AT2G01280	0.0968923	0.904007	AT3G01240	0.103696	0.279203	AT4G00240	0.169253	0.172556	AT5G01240	0.126111	0.0509136
AT1G71760	0.277476	0.298194	AT1G01240	0.116078	0.368999	AT2G01290	0.212718	0.0855907	AT3G01250	0.16258	0.153574	AT4G00290	0.126748	0.287194	AT5G01250	0.11324	0.304241
AT3G45720	0.277475	0.235079	AT1G01250	0.0821254	0.309057	AT2G01300	0.174519	0.308654	AT3G01260	0.0620082	0.987115	AT4G00300	0.173589	0.181375	AT5G01260	0.131275	0.44491
AT5G48370	0.277421	0.0296151	AT1G01260	0.208331	0.0957625	AT2G01320	0.106597	0.19229	AT3G01270	0.0812582	0.212221	AT4G00310	0.159518	0.343655	AT5G01270	0.111692	0.149232
AT3G26630	0.277294	0.0577766	AT1G01280	0.158678	0.163793	AT2G01330	0.184024	0.0967408	AT3G01280	0.111117	0.153652	AT4G00330	0.154136	0.17993	AT5G01280	0.179104	0.434707
AT1G75780	0.2771	0.017267	AT1G01290	0.220822	0.197595	AT2G01340	0.200576	0.109842	AT3G01290	0.057943	0.148441	AT4G00335	0.103106	0.324632	AT5G01290	0.153264	0.115301
AT1G66800	0.277087	0.561505	AT1G01300	0.170682	0.0668925	AT2G01350	0.0930741	0.15534	AT3G01300	0.184005	0.101436	AT4G00340	0.165081	0.145323	AT5G01300	0.140639	0.227312
AT2G31780	0.277017	0.253841	AT1G01305	0.157602	0.481615	AT2G01390	0.164209	0.299546	AT3G01310	0.127298	0.0635982	AT4G00350	0.189689	0.0629191	AT5G01310	0.137882	0.386676
AT4G26030	0.276918	0.318433	AT1G01310	0.0812619	0.443907	AT2G01400	0.188577	0.190369	AT3G01311	0.189284	0.309629	AT4G00355	0.172217	0.340207	AT5G01320	0.212142	0.0774734
AT4G03930	0.276765	0.399829	AT1G01320	0.0959417	0.228751	AT2G01410	0.170895	0.116411	AT3G01320	0.132322	0.346185	AT4G00360	0.163981	0.034449	AT5G01330	0.173074	0.154942
AT4G08810	0.276526	0.0789345	AT1G01340	0.126954	0.148606	AT2G01420	0.242624	0.0787436	AT3G01345	0.252424	0.765183	AT4G00370	0.119894	0.138345	AT5G01340	0.159981	0.0853927
AT2G41473	0.276427	0.619096	AT1G01350	0.221925	0.0769734	AT2G01430	0.0787642	0.180276	AT3G01420	0.118318	0.287288	AT4G00400	0.132632	0.134459	AT5G01350	0.107874	0.227277
AT4G16330	0.276352	0.299491	AT1G01355	0.229641	0.499377	AT2G01450	0.144363	0.0254014	AT3G01430	0.21985	0.145036	AT4G00420	0.135286	0.673212	AT5G01360	0.255973	0.0484104
AT4G05620	0.276289	0.696842	AT1G01360	0.139886	0.169419	AT2G01460	0.117093	0.124188	AT3G01435	0.157044	0.068433	AT4G00430	0.192569	0.00821933	AT5G01370	0.0689353	0.212466
AT3G18720	0.276124	0.738984	AT1G01370	0.139603	0.554559	AT2G01470	0.157711	0.198701	AT3G01440	0.15043	0.240294	AT4G00440	0.103284	0.206596	AT5G01390	0.106168	0.138086
AT5G66560	0.276093	0.242795	AT1G01380	0.0830698	0.184139	AT2G01480	0.145956	0.217855	AT3G01460	0.117064	0.32304	AT4G00450	0.110522	0.425931	AT5G01400	0.101874	0.254769
AT3G10130	0.275993	0.283712	AT1G01390	0.106535	0.460108	AT2G01490	0.107593	0.1768	AT3G01470	0.124398	0.154389	AT4G00460	0.11501	0.0855519	AT5G01420	0.126842	0.44406
AT3G21120	0.275932	1.052	AT1G01400	0.102467	1.95744	AT2G01500	0.116126	0.496911	AT3G01480	0.133418	0.21069	AT4G00467	0.172903	0.294217	AT5G01430	0.0821387	0.0370039
AT1G15230	0.275558	0.292702	AT1G01410	0.103066	0.487084	AT2G01505	0.24047	0.473619	AT3G01490	0.111744	0.0509915	AT4G00480	0.152026	0.224803	AT5G01445	0.0937609	1.55204
AT1G14960	0.275403	0.116392	AT1G01420	0.0931333	0.557521	AT2G01510	0.16048	0.223908	AT3G01500	0.0785658	0.0981064	AT4G00490	0.135999	0.105059	AT5G01450	0.11808	0.110281
AT1G59850	0.27519	0.137063	AT1G01430	0.126679	0.377536	AT2G01520	0.110298	0.0498808	AT3G01510	0.114264	0.150617	AT4G00500	0.133528	0.144141	AT5G01460	0.0570915	0.0604739
AT1G67100	0.275164	0.0477855	AT1G01440	0.140089	0.285219	AT2G01540	0.192434	0.101744	AT3G01516	0.180288	0.123625	AT4G00520	0.145517	0.379574	AT5G01470	0.104683	0.205601
AT1G19397	0.274976	0.566172	AT1G01450	0.194125	0.254489	AT2G01560	0.192076	0.49864	AT3G01520	0.146005	0.117927	AT4G00525	0.178513	0.363158	AT5G01490	0.113778	0.326973
AT2G22795	0.274933	0.497866	AT1G01460	0.157651	0.123919	AT2G01570	0.221242	0.0765826	AT3G01530	0.133121	0.0819554	AT4G00530	0.0853299	0.291981	AT5G01500	0.106425	0.134649
AT2G15460	0.274705	0.179745	AT1G01470	0.146058	0.185516	AT2G01580	0.160974	0.215639	AT3G01540	0.129291	0.163403	AT4G00540	0.20585	0.48744	AT5G01510	0.069571	0.309452
AT3G30580	0.274686	0.212582	AT1G01480	0.126706	0.174773	AT2G01590	0.133766	0.342066	AT3G01550	0.129276	0.230464	AT4G00550	0.158727	0.185096	AT5G01520	0.097446	0.184766
AT1G67820	0.274564	0.294128	AT1G01490	0.130532	0.0611157	AT2G01600	0.146151	0.116031	AT3G01560	0.161984	0.332891	AT4G00560	0.177562	0.231939	AT5G01530	0.15086	0.0760267
AT4G29190	0.274471	0.0894764	AT1G01510	0.0870479	0.128593	AT2G01610	0.172483	0.150041	AT3G01570	0.107757	0.123882	AT4G00570	0.125498	0.106633	AT5G01540	0.187371	0.151956
AT2G43310	0.274415	0.146861	AT1G01530	0.226442	0.612053	AT2G01620	0.236767	0.17617	AT3G01580	0.142418	0.255977	AT4G00585	0.0814915	0.201596	AT5G01550	0.184373	0.142477
AT5G25760	0.27437	0.0324759	AT1G01540	0.233426	0.0161342	AT2G01630	0.106195	0.0539502	AT3G01590	0.0565547	0.130844	AT4G00590	0.136219	0.272763	AT5G01560	0.240985	0.170593
AT1G15430	0.274333	0.0887663	AT1G01550	0.127538	0.145377	AT2G01640	0.264725	0.062917	AT3G01600	0.123626	0.241051	AT4G00600	0.193132	0.310539	AT5G01570	0.153269	0.771797
AT4G38690	0.274314	0.0388698	AT1G01560	0.129311	0.0807389	AT2G01650	0.123394	0.207497	AT3G01610	0.136814	0.128594	AT4G00620	0.170264	0.0860862	AT5G01580	0.0607822	0.455592
AT5G45105	0.27431	0.309354	AT1G01570	0.139022	0.171569	AT2G01660	0.155297	0.151147	AT3G01620	0.104815	0.280698	AT4G00630	0.116718	0.198876	AT5G01590	0.150665	0.0595318
AT2G01930	0.274282	0.179927	AT1G01580	0.107895	0.158981	AT2G01670	0.114901	0.0414064	AT3G01630	0.14513	0.170691	AT4G00650	0.197612	0.292568	AT5G01600	0.100307	0.238989
AT3G21780	0.273646	0.224991	AT1G01590	0.109228	0.379488	AT2G01690	0.101973	0.0468712	AT3G01640	0.133106	0.0943622	AT4G00660	0.139556	0.0750789	AT5G01610	0.107191	0.0795975
AT1G14760	0.273487	0.460125	AT1G01600	0.102594	0.117366	AT2G01710	0.231057	0.0940699	AT3G01650	0.188748	0.214348	AT4G00680	0.167987	0.0530372	AT5G01620	0.0793663	0.433493
AT1G54110	0.27346	0.577066	AT1G01610	0.117083	0.0650173	AT2G01720	0.107946	0.128722	AT3G01660	0.129193	0.159007	AT4G00700	0.137823	0.207824	AT5G01630	0.0897752	0.350273
AT1G54860	0.273459	0.0420836	AT1G01620	0.0966972	0.0330993	AT2G01730	0.231013	0.285516	AT3G01670	0.148018	0.198838	AT4G00710	0.115874	0.0979838	AT5G01640	0.177657	0.183777
AT4G21366	0.273412	0.363109	AT1G01630	0.115646	0.179463	AT2G01740	0.140758	0.255889	AT3G01680	0.0964762	0.119812	AT4G00720	0.0840623	0.109361	AT5G01660	0.0726511	0.37324
AT3G16460	0.273208	0.447008	AT1G01640	0.149382	0.4839	AT2G01750	0.128519	0.109556	AT3G01690	0.0682271	0.207271	AT4G00740	0.107856	0.0403305	AT5G01670	0.104607	0.183815
AT2G16225	0.273189	0.352742	AT1G01650	0.0905812	0.07283	AT2G01760	0.157281	0.162806	AT3G01710	0.115675	0.474473	AT4G00750	0.122926	0.200764	AT5G01680	0.127477	0.333026
AT3G53330	0.273097	0.44999	AT1G01660	0.0676395	0.236904	AT2G01770	0.129129	0.04353	AT3G01720	0.11713	0.106032	AT4G00752	0.112914	0.366617	AT5G01690	0.0811012	0.220159
AT2G26550	0.273087	0.502657	AT1G01680	0.0722735	0.481729	AT2G01810	0.0930367	0.688341	AT3G01730	0.0419099	2.09601	AT4G00755	0.123181	0.426758	AT5G01700	0.0345648	0.520727
AT1G15600	0.273077	0.608494	AT1G01690	0.0971822	0.351466	AT2G01818	0.103884	0.308783	AT3G01740	0.184102	0.0957117	AT4G00760	0.0428361	1.32336	AT5G01710	0.1847	0.120259
AT1G50190	0.272948	0.540507	AT1G01710	0.0891962	0.175135	AT2G01820	0.169343	0.230267	AT3G01760	0.124911	0.177483	AT4G00770	0.0969286	0.746793	AT5G01720	0.16851	0.095903
AT3G29100	0.272896	0.314333	AT1G01720	0.113019	0.0862438	AT2G01830	0.142753	0.102227	AT3G01770	0.165594	0.286928	AT4G00780	0.0879529	0.713816	AT5G01730	0.114526	0.61827
AT3G27290	0.272833	0.255412	AT1G01730	0.0641012	0.665348	AT2G01850	0.269501	0.104402	AT3G01780	0.0815718	0.0441123	AT4G00800	0.0853213	0.46559	AT5G01740	0.0902964	0.217215
AT3G49270	0.272769	1.84074	AT1G01750	0.0435865	0.213358	AT2G01860	0.204035	0.172063	AT3G01790	0.0706652	0.122174	AT4G00810	0.145135	0.117066	AT5G01750	0.189445	0.156211
AT4G38910	0.27266	0.335845	AT1G01760	0.0913195	0.635624	AT2G01880	0.0901641	0.449348	AT3G01800	0.158618	0.231362	AT4G00820	0.167452	0.145943	AT5G01760	0.187996	0.262118
AT4G10390	0.272542	0.0908102	AT1G01770	0.10333	0.233126	AT2G01890	0.111303	0.266147	AT3G01810	0.0962263	0.391954	AT4G00830	0.132849	0.107579	AT5G01770	0.150975	0.24223
AT2G03090	0.272414	0.0458805	AT1G01780	0.122754	0.117784	AT2G01900	0.138017	0.248288	AT3G01820	0.140648	0.271858	AT4G00840	0.116684	0.169414	AT5G01780	0.201644	0.454102
AT2G31215	0.272389	0.821835	AT1G01790	0.114298	0.240997	AT2G01905	0.170838	0.190315	AT3G01840	0.150756	0.38369	AT4G00850	0.1368	0.50034	AT5G01790	0.158448	0.276
AT2G24240	0.272357	0.0208732	AT1G01800	0.101297	0.207258	AT2G01910	0.188493	0.101164	AT3G01860	0.13576	0.311661	AT4G00860	0.17495	0.20441	AT5G01800	0.126953	0.453965
AT1G67880	0.272348	0.0337012	AT1G01810	0.223748	0.369478	AT2G01913	0.217259	0.188745	AT3G01870	0.106822	0.323058	AT4G00870	0.110765	0.542987	AT5G01810	0.197675	0.158156
AT4G25130	0.272337	0.0767728	AT1G01820	0.124432	0.0904963	AT2G01918	0.211668	0.196446	AT3G01880	0.193129	0.276648	AT4G00872	0.120986	0.451586	AT5G01820	0.221956	0.0701582
AT3G21570	0.272223	0.177997	AT1G01830	0.126202	0.141577	AT2G01920	0.190853	0.285819	AT3G01890	0.128822	0.379365	AT4G00880	0.0849844	0.204322	AT5G01830	0.219071	0.083131
AT1G44835	0.272214	0.0648086	AT1G01840	0.126225	0.181505	AT2G01930	0.274282	0.179927	AT3G01900	0.107036	0.220348	AT4G00890	0.165577	0.749654	AT5G01840	0.1513	0.264324
AT5G38860	0.272169	0.302966	AT1G01860	0.0983858	0.189382	AT2G01940	0.11856	0.158847	AT3G01910	0.140288	0.0646015	AT4G00895	0.0819607	0.584249	AT5G01860	0.153947	0.326294
AT1G64900	0.272157	0.0931725	AT1G01880	0.141868	0.197697	AT2G01960	0.164032	0.467514	AT3G01920	0.142486	0.338652	AT4G00900	0.163667	0.0686705	AT5G01870	0.0934289	1.0761
AT3G26360	0.271925	0.10066	AT1G01900	0.164265	0.15649	AT2G01970	0.145975	0.0620633	AT3G01930	0.0939127	0.127893	AT4G00905	0.127096	0.165202	AT5G01880	0.172313	0.13527
AT2G28050	0.271899	0.289229	AT1G01910	0.124699	0.0404922	AT2G01980	0.0920719	0.300177	AT3G01940	0.0795076	0.0805029	AT4G00910	0.138299	0.166399	AT5G01881	0.0717983	2.57395
AT4G18540	0.271763	0.204472	AT1G01920	0.0922152	0.507006	AT2G02010	0.207815	0.0263406	AT3G01950	0.0223922	0.602348	AT4G00930	0.116515	0.674528	AT5G01890	0.170248	0.146108
AT3G56070	0.271719	0.0844292	AT1G01930	0.135681	0.193928	AT2G02020	0.238281	0.271801	AT3G01960	0.0560131	0.684579	AT4G00940	0.0796838	0.344102	AT5G01900	0.120455	0.323765
AT3G12420	0.271668	0.619897	AT1G01940	0.110512	0.0535269	AT2G02030	0.133518	0.469049	AT3G01980	0.119172	0.287418	AT4G00970	0.136985	0.545821	AT5G01920	0.139914	0.200047
AT2G18250	0.271662	0.0918487	AT1G01950	0.0880663	0.0762645	AT2G02040	0.192431	0.0447394	AT3G01990	0.0786486	0.0964754	AT4G00990	0.10126	0.57089	AT5G01930	0.0893616	0.090424
AT2G27580	0.271623	0.161559	AT1G01960	0.0812669	0.117606	AT2G02050	0.0816211	0.215265	AT3G02000	0.151018	0.0641227	AT4G01000	0.183974	0.197149	AT5G01940	0.203434	0.477299
AT5G19860	0.271548	0.0594766	AT1G01970	0.156976	0.150633	AT2G02060	0.163054	0.272594	AT3G02010	0.11975	0.353729	AT4G01010	0.150952	0.151902	AT5G01950	0.0907968	0.211401
AT1G52825	0.27148	0.255235	AT1G01980	0.143672	0.126364	AT2G02070	0.0886543	0.184726	AT3G02020	0.0874135	0.189094	AT4G01026	0.175699	0.129564	AT5G01960	0.115219	0.155365
AT4G05018	0.2714	0.449373	AT1G02000	0.204942	0.0470632	AT2G02080	0.0975321	0.210825	AT3G02030	0.11013	0.333615	AT4G01030	0.159599	0.369861	AT5G01970	0.103865	0.207211
AT1G70640	0.27113	0.236577	AT1G02010	0.0562089	0.0591573	AT2G02090	0.133216	0.0564785	AT3G02050	0.103464	0.215568	AT4G01040	0.184158	0.242838	AT5G01980	0.12358	0.274036
AT3G16895	0.271052	0.350387	AT1G02020	0.129353	0.368816	AT2G02130	0.171708	0.216763	AT3G02060	0.0876141	0.114994	AT4G01060	0.0811471	0.21615	AT5G01990	0.0977688	0.133901
AT3G17370	0.270827	0.263898	AT1G02040	0.0838381	0.158558	AT2G02140	0.0705248	0.106149	AT3G02065	0.0794479	0.327555	AT4G01070	0.125926	0.141761	AT5G02000	0.0683948	0.844185
AT1G34570	0.270697	0.199087	AT1G02050	0.0827623	0.117833	AT2G02147	0.199927	0.115383	AT3G02070	0.0839926	0.26367	AT4G01080	0.139888	0.202586	AT5G02010	0.0999986	0.109268
AT1G48150	0.270533	0.429588	AT1G02060	0.133015	0.295868	AT2G02148	0.109316	0.249823	AT3G02080	0.143201	0.0668799	AT4G01090	0.203157	0.15914	AT5G02020	0.199567	0.215796
AT5G28040	0.270493	0.108562	AT1G02065	0.228406	0.167057	AT2G02160	0.122831	0.437147	AT3G02090	0.131287	0.179848	AT4G01100	0.0947995	0.232493	AT5G02030	0.138969	0.0845814
AT4G38700	0.270262	0.208589	AT1G02070	0.156786	0.49814	AT2G02170	0.151903	0.10327	AT3G02100	0.104181	0.329992	AT4G01110	0.209663	0.0916349	AT5G02040	0.0940708	0.478946
AT5G24520	0.270217	0.0137099	AT1G02074	0.198143	1.72974	AT2G02180	0.0979054	0.102343	AT3G02110	0.117495	0.0643515	AT4G01120	0.173439	0.407531	AT5G02050	0.121526	0.388662
AT4G19520	0.270196	0.416908	AT1G02080	0.106703	0.187767	AT2G02220	0.222529	0.120383	AT3G02125	0.143368	0.330205	AT4G01130	0.159394	0.159674	AT5G02060	0.108152	0.0537177
AT1G43630	0.270145	0.109175	AT1G02090	0.123288	0.158671	AT2G02230	0.216036	0.295018	AT3G02130	0.165796	0.0932796	AT4G01140	0.0878868	0.541146	AT5G02070	0.187499	0.0792386
AT1G33970	0.270038	0.0821579	AT1G02100	0.114928	0.201563	AT2G02240	0.173568	0.41962	AT3G02140	0.130104	0.443557	AT4G01150	0.0744145	0.272948	AT5G02100	0.123586	0.0825843
AT5G63580	0.269953	0.235791	AT1G02110	0.0999076	0.170717	AT2G02250	0.239212	0.312395	AT3G02150	0.0972179	0.329746	AT4G01160	0.155764	0.428917	AT5G02110	0.254888	0.338294
AT1G11070	0.269786	0.354645	AT1G02120	0.0963503	0.243802	AT2G02340	0.116306	0.707284	AT3G02160	0.0789297	0.731529	AT4G01190	0.134806	0.374284	AT5G02120	0.187709	0.234882
AT4G25820	0.269762	0.208339	AT1G02130	0.131941	0.0640909	AT2G02350	0.150805	0.798138	AT3G02170	0.101498	0.290382	AT4G01200	0.133923	0.176503	AT5G02130	0.129271	0.167979
AT5G37160	0.269728	0.236155	AT1G02140	0.0765463	0.116439	AT2G02360	0.110056	0.442908	AT3G02190	0.236609	0.0344269	AT4G01210	0.0952726	0.250477	AT5G02140	0.171503	0.0662951
AT1G06960	0.269715	0.248387	AT1G02145	0.0706876	0.22708	AT2G02370	0.150412	0.153546	AT3G02200	0.143682	0.21647	AT4G01220	0.192042	0.0790821	AT5G02150	0.113866	0.192945
AT5G53720	0.26961	0.362635	AT1G02150	0.0736758	0.263193	AT2G02380	0.135419	0.256984	AT3G02210	0.111846	0.136353	AT4G01230	0.202762	0.17482	AT5G02160	0.0829997	0.170945
AT4G39675	0.269522	0.216964	AT1G02170	0.153044	0.0196477	AT2G02390	0.173731	0.0910424	AT3G02220	0.201942	0.0888425	AT4G01240	0.183327	0.203005	AT5G02170	0.176105	0.130154
AT2G01850	0.269501	0.104402	AT1G02180	0.0987262	0.479123	AT2G02400	0.156011	0.0929341	AT3G02242	0.111164	1.44363	AT4G01250	0.10587	0.186334	AT5G02180	0.148958	0.147966
AT1G67190	0.269483	0.00781566	AT1G02190	0.103401	0.376146	AT2G02410	0.101866	0.0999496	AT3G02250	0.105973	0.107555	AT4G01270	0.12851	0.326364	AT5G02190	0.205517	0.0696748
AT2G29550	0.269474	0.0205224	AT1G02205	0.122363	0.331822	AT2G02440	0.147496	1.07435	AT3G02260	0.0611711	0.181143	AT4G01280	0.1056	0.303425	AT5G02200	0.0980215	0.50098
AT3G22450	0.269472	0.126305	AT1G02230	0.143953	0.601365	AT2G02450	0.10166	0.14799	AT3G02280	0.0930908	0.312821	AT4G01290	0.0717367	0.414096	AT5G02210	0.126417	0.782829
AT1G33350	0.269396	0.150474	AT1G02260	0.1963	0.122385	AT2G02470	0.119463	0.0962766	AT3G02290	0.101239	0.0557608	AT4G01310	0.168717	0.0611002	AT5G02230	0.0773157	0.146889
AT3G56720	0.269338	0.495556	AT1G02270	0.143818	0.137156	AT2G02480	0.131637	0.0991132	AT3G02300	0.0737079	0.116626	AT4G01320	0.105188	0.0206529	AT5G02240	0.194627	0.0611399
AT4G01985	0.269312	0.825149	AT1G02280	0.108596	0.0565955	AT2G02500	0.210667	0.156422	AT3G02310	0.0775398	0.15567	AT4G01330	0.134217	0.0640644	AT5G02250	0.108156	0.152473
AT3G56300	0.269211	0.169759	AT1G02290	0.102067	0.608917	AT2G02510	0.193189	0.197535	AT3G02320	0.039733	0.293242	AT4G01360	0.151841	0.591457	AT5G02260	0.146036	0.144854
AT5G02830	0.269057	0.375296	AT1G02305	0.103562	0.0937446	AT2G02515	0.26426	0.233021	AT3G02330	0.0706844	0.166385	AT4G01370	0.144839	0.0234095	AT5G02270	0.151254	0.026626
AT2G04440	0.269035	0.220109	AT1G02310	0.146185	0.172214	AT2G02540	0.1116	0.330306	AT3G02340	0.129885	0.338449	AT4G01400	0.145309	0.176914	AT5G02290	0.0939823	0.148334
AT3G47180	0.268925	0.158383	AT1G02330	0.14169	0.0465783	AT2G02560	0.137974	0.0470556	AT3G02350	0.159681	0.0192825	AT4G01410	0.173155	0.0913317	AT5G02310	0.0769493	0.510362
AT3G04735	0.268882	0.240449	AT1G02335	0.171776	0.0934082	AT2G02570	0.161765	0.150367	AT3G02360	0.138756	0.0198884	AT4G01420	0.247815	0.15104	AT5G02320	0.118104	0.389432
AT3G63010	0.268866	0.0592048	AT1G02360	0.162027	0.170784	AT2G02590	0.139665	0.185936	AT3G02370	0.172068	0.426742	AT4G01430	0.113962	0.187139	AT5G02370	0.188606	0.293534
AT4G26820	0.268702	0.289904	AT1G02370	0.14574	0.218626	AT2G02660	0.114803	0.905691	AT3G02380	0.134927	0.0930879	AT4G01440	0.146214	0.191239	AT5G02390	0.171865	0.193487
AT5G37420	0.268657	0.651387	AT1G02380	0.119073	0.385357	AT2G02710	0.178732	0.216968	AT3G02410	0.0879738	0.202034	AT4G01450	0.127864	0.196398	AT5G02400	0.149773	0.172686
AT2G03350	0.268637	0.0171998	AT1G02390	0.144225	0.230912	AT2G02720	0.173128	0.152094	AT3G02420	0.071848	0.113833	AT4G01460	0.109603	0.371224	AT5G02410	0.0830472	0.47144
AT2G37170	0.268601	0.0428191	AT1G02400	0.0695215	0.340394	AT2G02730	0.122254	0.0657845	AT3G02430	0.109049	0.118401	AT4G01470	0.229612	0.0579736	AT5G02420	0.110725	0.106394
AT1G51240	0.268561	0.0987542	AT1G02405	0.0901938	1.11852	AT2G02740	0.0640031	0.381503	AT3G02440	0.149103	0.200916	AT4G01480	0.158909	0.0252565	AT5G02430	0.11947	0.128277
AT4G14450	0.268122	0.27534	AT1G02410	0.0564249	0.300102	AT2G02750	0.119257	0.151271	AT3G02450	0.101274	0.185887	AT4G01500	0.087189	0.50687	AT5G02440	0.135867	0.209149
AT1G73885	0.268108	0.112386	AT1G02420	0.139938	0.11044	AT2G02780	0.160393	0.202929	AT3G02460	0.121425	0.113166	AT4G01510	0.105893	0.358125	AT5G02450	0.0793511	0.148192
AT5G57140	0.268043	0.15725	AT1G02430	0.0646566	0.954751	AT2G02790	0.135032	0.384966	AT3G02470	0.0895249	0.113032	AT4G01540	0.169735	0.604209	AT5G02460	0.125427	0.107673
AT2G05330	0.26795	0.495853	AT1G02450	0.0963902	0.524882	AT2G02800	0.162445	0.0252183	AT3G02480	0.0927941	0.301209	AT4G01560	0.218843	0.0905014	AT5G02470	0.213709	0.0504411
AT5G06860	0.267937	0.139257	AT1G02460	0.109758	0.134055	AT2G02810	0.218989	0.0655325	AT3G02490	0.16174	0.179793	AT4G01570	0.19446	0.130515	AT5G02480	0.150015	0.0931278
AT1G55300	0.267882	0.40038	AT1G02470	0.0939728	0.301998	AT2G02820	0.133322	0.308663	AT3G02493	0.109058	0.294756	AT4G01575	0.0900565	0.183388	AT5G02500	0.248037	0.0127661
AT3G24506	0.267667	0.416541	AT1G02475	0.11953	0.157386	AT2G02850	0.0932004	0.429177	AT3G02500	0.120996	0.307212	AT4G01600	0.072364	0.446133	AT5G02502	0.106738	0.126898
AT1G01010	0.267574	0.402238	AT1G02500	0.0995201	0.0118222	AT2G02860	0.111693	0.205361	AT3G02510	0.0862385	0.129537	AT4G01610	0.0805876	0.232249	AT5G02510	0.0636572	0.647987
AT5G54010	0.26754	0.187664	AT1G02510	0.0939968	0.255424	AT2G02870	0.141822	0.136196	AT3G02520	0.119856	0.0277251	AT4G01630	0.142323	0.10562	AT5G02520	0.145853	0.574447
AT3G23830	0.267419	0.361388	AT1G02530	0.177258	0.189383	AT2G02880	0.157101	0.13098	AT3G02530	0.0816195	0.0518836	AT4G01650	0.230395	0.172302	AT5G02530	0.17483	0.0521902
AT3G45180	0.267401	0.0859226	AT1G02550	0.131011	0.215785	AT2G02910	0.147524	0.109747	AT3G02540	0.0633454	0.336962	AT4G01660	0.13526	0.195305	AT5G02540	0.0669428	0.159115
AT5G27720	0.26693	0.154847	AT1G02560	0.0777275	0.0381492	AT2G02930	0.0683228	0.46615	AT3G02550	0.180481	0.0934118	AT4G01670	0.117036	0.12367	AT5G02550	0.0884636	0.526298
AT5G16580	0.266906	0.242765	AT1G02575	0.13611	0.436793	AT2G02950	0.164713	0.207553	AT3G02555	0.157004	0.400921	AT4G01680	0.0966635	0.0966762	AT5G02570	0.0915567	0.0789322
AT5G66780	0.266899	0.12022	AT1G02580	0.0913084	0.706146	AT2G02955	0.133169	0.516822	AT3G02560	0.190075	0.108946	AT4G01690	0.103488	0.145321	AT5G02580	0.0986767	0.0983213
AT4G11470	0.266789	0.28529	AT1G02610	0.0839676	0.31227	AT2G02970	0.0938414	0.320785	AT3G02570	0.188571	0.0622421	AT4G01700	0.104664	0.184155	AT5G02590	0.151033	0.228549
AT4G38280	0.266758	0.333195	AT1G02620	0.138973	0.648701	AT2G02980	0.207275	0.161659	AT3G02580	0.15419	0.0312887	AT4G01710	0.236593	0.0260247	AT5G02600	0.146197	0.181318
AT4G10080	0.266741	0.404292	AT1G02630	0.141584	0.0898258	AT2G02990	0.154297	0.100854	AT3G02590	0.12469	0.217381	AT4G01720	0.185879	0.20354	AT5G02610	0.0911916	0.0804759
AT4G26960	0.266434	0.693272	AT1G02640	0.104448	0.0967711	AT2G03020	0.174624	0.848031	AT3G02600	0.100161	0.113767	AT4G01730	0.16202	0.12112	AT5G02630	0.0959203	0.685776
AT4G36945	0.266374	0.221982	AT1G02650	0.0731248	0.458655	AT2G03050	0.135068	0.059614	AT3G02610	0.130821	0.180966	AT4G01735	0.0474119	1.22878	AT5G02640	0.200285	0.129759
AT3G13224	0.266293	0.557137	AT1G02660	0.137796	0.183162	AT2G03060	0.063893	0.588622	AT3G02630	0.118763	0.0288726	AT4G01750	0.139527	0.174875	AT5G02710	0.171467	0.208089
AT3G61190	0.266187	0.203268	AT1G02680	0.0938833	0.0772602	AT2G03070	0.116563	0.162982	AT3G02650	0.122763	0.237932	AT4G01790	0.184618	0.196031	AT5G02730	0.118963	0.300528
AT4G12690	0.266111	0.0765431	AT1G02690	0.114517	0.335715	AT2G03090	0.272414	0.0458805	AT3G02660	0.144698	0.089252	AT4G01800	0.126383	0.0632114	AT5G02740	0.0962885	0.219008
AT2G17000	0.265901	0.0987815	AT1G02700	0.172307	0.0655993	AT2G03120	0.103691	0.0381339	AT3G02670	0.235166	0.409322	AT4G01810	0.120096	0.0629023	AT5G02750	0.196738	0.113832
AT4G21030	0.2659	0.531337	AT1G02710	0.0875365	1.32589	AT2G03130	0.17728	0.655946	AT3G02680	0.104352	0.349249	AT4G01830	0.160765	0.266613	AT5G02760	0.111704	0.177447
AT5G60250	0.265876	0.430465	AT1G02720	0.0777706	0.130325	AT2G03140	0.136643	0.370532	AT3G02690	0.127426	0.131471	AT4G01840	0.183644	0.196884	AT5G02770	0.124703	0.202884
AT5G49540	0.265763	0.268981	AT1G02730	0.125015	0.0749227	AT2G03150	0.102378	0.351879	AT3G02700	0.198414	0.083329	AT4G01850	0.165297	0.0287476	AT5G02780	0.189337	0.148451
AT5G26680	0.265744	0.168654	AT1G02740	0.094603	0.234914	AT2G03160	0.20415	0.829093	AT3G02710	0.200612	0.0504271	AT4G01860	0.114945	0.294956	AT5G02800	0.127375	0.0743437
AT1G55365	0.265642	0.534793	AT1G02750	0.0906003	0.61587	AT2G03170	0.242342	0.632169	AT3G02720	0.0995073	0.122374	AT4G01870	0.214456	0.150566	AT5G02810	0.121053	0.136567
AT2G03360	0.265592	0.267281	AT1G02780	0.0645793	0.171912	AT2G03190	0.129612	0.936849	AT3G02730	0.138927	0.161641	AT4G01880	0.185519	0.169658	AT5G02830	0.269057	0.375296
AT4G21705	0.265566	0.140085	AT1G02790	0.0795828	0.135813	AT2G03200	0.208373	0.0491001	AT3G02740	0.0992229	0.252989	AT4G01883	0.143411	0.201323	AT5G02840	0.107686	0.183315
AT3G16100	0.265521	0.0450964	AT1G02800	0.110515	0.130569	AT2G03210	0.173162	0.247019	AT3G02750	0.087316	0.155401	AT4G01890	0.149466	0.253777	AT5G02850	0.11645	0.14833
AT1G32480	0.265443	0.269672	AT1G02810	0.199397	0.0836386	AT2G03220	0.163546	0.235924	AT3G02760	0.0876163	0.189787	AT4G01895	0.0895699	0.81702	AT5G02860	0.133886	0.0737241
AT3G16920	0.265172	0.0300409	AT1G02813	0.0843833	0.437009	AT2G03230	0.238913	0.278696	AT3G02770	0.131478	0.085973	AT4G01897	0.114551	0.245378	AT5G02870	0.130118	0.116494
AT5G50440	0.265129	0.0462448	AT1G02816	0.151218	0.326243	AT2G03280	0.198395	0.21744	AT3G02780	0.156919	0.0750421	AT4G01900	0.217672	0.126575	AT5G02880	0.117348	0.279968
AT1G73603	0.265107	0.454346	AT1G02820	0.103278	0.378899	AT2G03290	0.121374	0.174091	AT3G02790	0.148259	0.0824002	AT4G01935	0.0894494	0.437332	AT5G02890	0.113642	0.505118
AT5G35320	0.265038	0.158254	AT1G02830	0.279159	0.407317	AT2G03300	0.141902	0.276526	AT3G02800	0.10316	0.286355	AT4G01950	0.112978	0.191317	AT5G02910	0.123973	0.364381
AT1G14688	0.264984	0.951083	AT1G02840	0.250905	0.163613	AT2G03310	0.134929	0.199323	AT3G02810	0.16535	0.145641	AT4G01960	0.16062	0.0911374	AT5G02930	0.195872	0.98334
AT2G22941	0.264877	0.678797	AT1G02850	0.0910965	0.452533	AT2G03340	0.168599	0.121343	AT3G02820	0.156193	0.145025	AT4G01970	0.12555	0.272315	AT5G02940	0.0844322	0.301625
AT5G44585	0.264857	0.626982	AT1G02860	0.093473	0.129172	AT2G03350	0.268637	0.0171998	AT3G02830	0.098054	0.100783	AT4G01985	0.269312	0.825149	AT5G02950	0.146791	0.388253
AT2G23270	0.264844	0.153684	AT1G02870	0.121817	0.130997	AT2G03360	0.265592	0.267281	AT3G02840	0.149245	0.270099	AT4G01990	0.19211	0.20915	AT5G02970	0.133714	0.13609
AT3G29360	0.264795	0.019829	AT1G02880	0.122623	0.291876	AT2G03380	0.19812	0.205722	AT3G02860	0.100364	0.27649	AT4G01995	0.144714	0.144087	AT5G02980	0.0964157	1.10736
AT2G01640	0.264725	0.062917	AT1G02890	0.10156	0.270084	AT2G03390	0.0995686	0.107882	AT3G02870	0.152286	0.120349	AT4G02010	0.096837	0.185896	AT5G03000	0.134268	0.518313
AT1G31400	0.264668	0.613648	AT1G02900	0.0825271	0.758412	AT2G03410	0.200443	0.0744386	AT3G02875	0.1306	0.176277	AT4G02020	0.134423	0.247664	AT5G03030	0.100852	0.271326
AT2G22960	0.264649	0.171359	AT1G02910	0.0882029	0.226877	AT2G03420	0.169618	0.154156	AT3G02880	0.15184	0.188676	AT4G02030	0.0726441	0.177788	AT5G03040	0.181627	0.0651804
AT1G72210	0.264616	0.349548	AT1G02920	0.161822	0.0849705	AT2G03440	0.150385	0.230646	AT3G02885	0.154361	0.159416	AT4G02040	0.113744	0.536233	AT5G03050	0.0613578	0.386305
AT1G65710	0.26451	0.164977	AT1G02930	0.147466	0.0578825	AT2G03450	0.159986	0.17058	AT3G02890	0.0739143	0.739201	AT4G02050	0.176425	0.041165	AT5G03070	0.174944	0.0899037
AT5G18661	0.264471	0.37019	AT1G02940	0.122321	0.31319	AT2G03460	0.16163	0.651599	AT3G02910	0.178736	0.125315	AT4G02060	0.131375	0.064284	AT5G03080	0.159419	0.0766253
AT1G54095	0.264407	0.354018	AT1G02950	0.079533	0.241599	AT2G03470	0.137969	0.453408	AT3G02920	0.120868	0.224636	AT4G02070	0.13013	0.185197	AT5G03100	0.199976	0.553406
AT4G10800	0.264279	0.0779904	AT1G02960	0.115578	0.481098	AT2G03480	0.137936	0.0784721	AT3G02930	0.148277	0.280577	AT4G02075	0.12273	0.285881	AT5G03110	0.157241	0.32939
AT2G02515	0.26426	0.233021	AT1G02970	0.148659	0.14216	AT2G03500	0.166665	0.117419	AT3G02940	0.0601425	0.281302	AT4G02080	0.162184	0.0600167	AT5G03120	0.0362573	0.497187
AT1G50050	0.264257	0.589074	AT1G02980	0.14104	0.698021	AT2G03505	0.119069	0.371707	AT3G02950	0.18497	0.0560286	AT4G02090	0.17154	0.148139	AT5G03140	0.151821	0.10679
AT1G06500	0.264243	0.25882	AT1G02990	0.0719367	0.412964	AT2G03510	0.0955588	0.141495	AT3G02960	0.12057	0.192427	AT4G02100	0.157265	0.0875841	AT5G03150	0.0913257	0.13357
AT4G10130	0.264168	0.110915	AT1G03000	0.103075	0.258548	AT2G03520	0.147538	0.167014	AT3G02970	0.121046	0.301493	AT4G02110	0.0950295	0.512328	AT5G03160	0.129588	0.0839642
AT1G47470	0.264137	0.30922	AT1G03010	0.128125	0.0926278	AT2G03530	0.179764	0.0694171	AT3G02980	0.174787	0.576245	AT4G02120	0.112001	0.123943	AT5G03170	0.123503	0.193396
AT2G24696	0.264038	0.430948	AT1G03020	0.114809	0.119239	AT2G03550	0.14497	0.241244	AT3G02990	0.10872	0.214114	AT4G02130	0.0982487	0.184432	AT5G03180	0.105271	0.328229
AT1G07900	0.263942	0.170979	AT1G03030	0.139209	0.112791	AT2G03560	0.134426	1.0115	AT3G03000	0.0901565	0.144613	AT4G02140	0.131081	0.180434	AT5G03190	0.120202	0.443664
AT5G63085	0.263904	0.801528	AT1G03040	0.120506	0.101277	AT2G03590	0.165982	0.0881999	AT3G03010	0.0580021	0.492821	AT4G02150	0.148477	0.131517	AT5G03200	0.171022	0.345268
AT5G04760	0.263779	0.0589283	AT1G03050	0.115685	0.140346	AT2G03620	0.180396	0.0279568	AT3G03050	0.113729	0.0681286	AT4G02160	0.190932	0.184152	AT5G03204	0.128206	0.290966
AT1G29970	0.263665	0.0998985	AT1G03055	0.159766	0.0914687	AT2G03630	0.174913	0.237458	AT3G03060	0.115745	0.185343	AT4G02170	0.0789463	0.606205	AT5G03210	0.177677	0.163512
AT1G59675	0.263628	0.503067	AT1G03060	0.0651539	0.15123	AT2G03640	0.14442	0.484997	AT3G03070	0.113371	0.0761113	AT4G02195	0.16414	0.0576583	AT5G03220	0.198515	0.0503425
AT3G56340	0.263557	0.0493123	AT1G03070	0.163879	0.0356761	AT2G03667	0.114415	0.255958	AT3G03080	0.114662	0.16701	AT4G02200	0.0869258	0.529392	AT5G03230	0.226361	0.0607172
AT5G14600	0.26344	0.121446	AT1G03080	0.0640904	0.321585	AT2G03670	0.10467	0.12406	AT3G03090	0.145481	0.214616	AT4G02220	0.14758	0.14845	AT5G03260	0.114924	0.0626674
AT4G04580	0.263397	0.485076	AT1G03090	0.0872571	0.192709	AT2G03680	0.0838021	0.237443	AT3G03100	0.0484021	0.127344	AT4G02230	0.194153	0.0105718	AT5G03270	0.113425	0.786261
AT4G21050	0.263388	0.438419	AT1G03103	0.108596	0.679662	AT2G03690	0.251029	0.0464748	AT3G03110	0.0699817	0.196239	AT4G02250	0.175713	0.0165432	AT5G03280	0.104235	0.111554
AT1G34170	0.263336	0.557829	AT1G03110	0.0989715	0.204749	AT2G03710	0.0767266	0.289154	AT3G03120	0.0698424	0.0347201	AT4G02260	0.0903641	0.171298	AT5G03290	0.0698782	0.0345347
AT3G29230	0.26329	0.094942	AT1G03120	0.186528	0.490392	AT2G03720	0.120084	0.0222783	AT3G03130	0.150922	0.211954	AT4G02270	0.100484	0.361525	AT5G03310	0.190829	0.205133
AT4G12250	0.263277	0.00368954	AT1G03130	0.0949204	0.071633	AT2G03730	0.192381	0.0523892	AT3G03150	0.195239	0.237198	AT4G02280	0.150837	0.286839	AT5G03320	0.138799	0.0549727
AT5G33406	0.263222	0.401299	AT1G03140	0.10564	0.0919908	AT2G03740	0.0732583	0.513915	AT3G03160	0.158903	0.0433914	AT4G02290	0.143847	0.068734	AT5G03330	0.0878651	0.0566101
AT3G45670	0.263159	0.399465	AT1G03160	0.123454	0.18932	AT2G03750	0.103309	0.41977	AT3G03170	0.106959	0.263301	AT4G02300	0.162304	0.312064	AT5G03340	0.10042	0.0761627
AT3G22930	0.263065	0.0945966	AT1G03170	0.117477	0.396468	AT2G03760	0.163113	0.164343	AT3G03180	0.0604252	0.0589052	AT4G02320	0.207749	0.174706	AT5G03345	0.188558	0.092598
AT3G14580	0.262921	0.125698	AT1G03180	0.060018	0.515325	AT2G03770	0.173083	0.297493	AT3G03190	0.0919771	0.300971	AT4G02330	0.150487	0.0651713	AT5G03370	0.129493	0.274108
AT5G62020	0.262907	0.113735	AT1G03190	0.072364	0.0726924	AT2G03780	0.112405	0.114087	AT3G03200	0.141873	0.195738	AT4G02340	0.103638	0.14118	AT5G03380	0.171744	0.0923258
AT2G27775	0.262782	0.500519	AT1G03210	0.10601	0.369103	AT2G03800	0.136867	0.145597	AT3G03210	0.182553	0.0757667	AT4G02350	0.139666	0.0709781	AT5G03390	0.0754458	0.961152
AT3G28850	0.262778	0.106365	AT1G03220	0.162469	0.120288	AT2G03820	0.126061	0.105509	AT3G03220	0.0994468	0.119743	AT4G02360	0.159236	0.236946	AT5G03415	0.125768	0.260223
AT5G24330	0.262742	0.0602763	AT1G03250	0.166011	0.0959405	AT2G03830	0.131977	0.411925	AT3G03230	0.136124	0.139574	AT4G02370	0.108248	0.36533	AT5G03420	0.116649	0.589915
AT3G08505	0.262738	0.0639589	AT1G03260	0.0725651	0.0963483	AT2G03840	0.0912549	0.258921	AT3G03240	0.094896	0.224659	AT4G02380	0.0127167	0.781747	AT5G03430	0.104454	0.0574698
AT1G12540	0.262657	0.788617	AT1G03270	0.114435	0.0619386	AT2G03850	0.160772	0.300316	AT3G03250	0.10922	0.119225	AT4G02390	0.139162	0.107991	AT5G03440	0.204691	0.101888
AT2G22880	0.262513	0.089776	AT1G03280	0.104229	0.197241	AT2G03870	0.0837744	0.128567	AT3G03270	0.184622	0.558281	AT4G02400	0.152409	0.20057	AT5G03450	0.134265	0.411803
AT1G11820	0.262451	0.16489	AT1G03290	0.10869	0.450397	AT2G03890	0.171068	0.0386533	AT3G03272	0.117368	0.486632	AT4G02405	0.143029	0.22807	AT5G03455	0.16863	0.0201593
AT1G42440	0.262379	0.158439	AT1G03300	0.157265	0.620999	AT2G03913	0.190552	0.629917	AT3G03280	0.1535	0.286608	AT4G02410	0.162542	0.181135	AT5G03460	0.106814	0.298871
AT2G20825	0.262232	0.0485817	AT1G03310	0.120483	0.238835	AT2G03931	0.107292	0.4399	AT3G03290	0.154186	0.306321	AT4G02420	0.217991	0.237994	AT5G03470	0.129233	0.0642847
AT4G37580	0.262021	0.0372249	AT1G03320	0.0941024	1.06875	AT2G03980	0.209143	0.301018	AT3G03300	0.128903	0.247575	AT4G02425	0.159072	0.142259	AT5G03490	0.131533	0.228646
AT5G38900	0.261995	0.0858812	AT1G03340	0.0949774	0.526354	AT2G04020	0.135552	0.236467	AT3G03310	0.117558	0.0859564	AT4G02450	0.258018	0.0817532	AT5G03495	0.206712	0.70439
AT1G79910	0.261986	0.461258	AT1G03350	0.120916	0.346857	AT2G04025	0.165328	0.36255	AT3G03320	0.149761	0.300197	AT4G02460	0.140305	0.209449	AT5G03510	0.113743	0.236015
AT2G43220	0.26193	1.43754	AT1G03360	0.10783	0.106183	AT2G04030	0.140723	0.0426141	AT3G03330	0.17517	0.102365	AT4G02480	0.101322	0.241374	AT5G03540	0.143165	0.0427665
AT1G59690	0.26192	0.944729	AT1G03370	0.120606	0.111994	AT2G04031	0.246599	0.512769	AT3G03340	0.108579	0.136326	AT4G02485	0.0886541	0.336528	AT5G03545	0.110066	0.557651
AT1G29510	0.261875	0.338956	AT1G03380	0.0945486	0.237739	AT2G04032	0.128257	0.434495	AT3G03360	0.122618	1.05925	AT4G02500	0.126152	0.0149709	AT5G03550	0.0455969	1.64108
AT2G48000	0.261759	0.465139	AT1G03390	0.153772	0.157937	AT2G04034	0.153714	1.16502	AT3G03380	0.0897917	0.0938813	AT4G02510	0.0804343	0.424693	AT5G03555	0.18126	0.111404
AT4G29670	0.261732	0.346655	AT1G03430	0.1364	0.135673	AT2G04038	0.0608143	0.581879	AT3G03400	0.206235	0.266889	AT4G02520	0.105188	0.222469	AT5G03560	0.182594	0.306856
AT1G63340	0.261718	0.307034	AT1G03440	0.173593	0.109114	AT2G04040	0.105861	0.233228	AT3G03405	0.0895162	2.04281	AT4G02530	0.120457	0.0353284	AT5G03570	0.0688094	0.369118
AT1G08780	0.26146	0.0779406	AT1G03445	0.117785	0.468581	AT2G04045	0.159544	0.550985	AT3G03410	0.16988	0.168784	AT4G02560	0.0966179	0.272383	AT5G03580	0.0808025	0.536144
AT3G14520	0.261355	0.47892	AT1G03457	0.107628	0.251808	AT2G04046	0.141795	0.567721	AT3G03430	0.137625	0.0759004	AT4G02570	0.182543	0.0518004	AT5G03590	0.0915192	0.30238
AT2G14850	0.261174	0.114833	AT1G03470	0.155616	0.275455	AT2G04050	0.111373	0.263058	AT3G03440	0.121549	0.154669	AT4G02580	0.149862	0.0351463	AT5G03600	0.132514	0.275833
AT4G13380	0.261143	0.51064	AT1G03475	0.132538	0.0360873	AT2G04070	0.162967	0.306652	AT3G03450	0.137418	0.158675	AT4G02590	0.110655	0.0675391	AT5G03610	0.183269	0.0800808
AT1G14850	0.261084	0.493783	AT1G03490	0.220057	0.754186	AT2G04090	0.145043	0.19427	AT3G03460	0.138753	0.335149	AT4G02600	0.0755175	0.252544	AT5G03620	0.149552	0.138787
AT2G28090	0.261062	0.225611	AT1G03495	0.143717	0.297322	AT2G04100	0.127118	0.181045	AT3G03470	0.136893	0.136911	AT4G02610	0.180981	0.111447	AT5G03630	0.125362	0.106961
AT1G63360	0.261024	0.692969	AT1G03510	0.156515	0.175736	AT2G04115	0.253782	0.523962	AT3G03480	0.16655	0.2094	AT4G02620	0.0818756	0.0437931	AT5G03640	0.131865	0.137978
AT3G25870	0.261001	0.256486	AT1G03520	0.161257	0.125009	AT2G04160	0.160916	0.166231	AT3G03490	0.171507	0.0928652	AT4G02630	0.184079	0.0862694	AT5G03650	0.126146	0.140959
AT4G31630	0.260979	0.583899	AT1G03530	0.0972472	0.462622	AT2G04170	0.116421	0.24596	AT3G03500	0.0672038	0.154963	AT4G02640	0.139263	0.261341	AT5G03660	0.0432171	0.311229
AT3G44020	0.260964	0.226114	AT1G03540	0.172659	0.169178	AT2G04220	0.17341	0.0583747	AT3G03510	0.120776	0.307126	AT4G02650	0.140792	0.223433	AT5G03670	0.163629	0.143812
AT3G27890	0.26091	0.0724808	AT1G03550	0.0831613	0.0783079	AT2G04230	0.128053	0.293227	AT3G03520	0.131324	0.134114	AT4G02655	0.142679	0.419636	AT5G03680	0.152482	0.0818449
AT2G38050	0.260871	0.128523	AT1G03560	0.168619	0.107518	AT2G04235	0.147569	0.411165	AT3G03530	0.115984	0.205013	AT4G02660	0.108504	0.309815	AT5G03690	0.12881	0.084196
AT1G49000	0.260805	0.191624	AT1G03590	0.107958	0.126331	AT2G04240	0.155347	0.145134	AT3G03540	0.168215	0.270746	AT4G02670	0.141154	0.235648	AT5G03700	0.128121	0.185512
AT2G21750	0.260791	0.188983	AT1G03600	0.0897389	0.122457	AT2G04270	0.13135	0.230812	AT3G03550	0.109601	0.204773	AT4G02680	0.163829	0.0654611	AT5G03720	0.0689933	0.345668
AT2G04840	0.260674	0.496846	AT1G03610	0.074134	0.139638	AT2G04280	0.229031	0.0944195	AT3G03560	0.121859	0.115451	AT4G02690	0.125892	0.0984546	AT5G03730	0.090895	0.0797902
AT1G70230	0.260581	0.218373	AT1G03620	0.0798267	0.106231	AT2G04305	0.251953	0.0825672	AT3G03570	0.124709	0.0939372	AT4G02700	0.105641	0.220614	AT5G03740	0.141478	0.694634
AT1G54445	0.26055	0.152439	AT1G03630	0.18193	0.0369696	AT2G04340	0.218796	0.0826918	AT3G03580	0.11382	0.227649	AT4G02710	0.136095	0.360751	AT5G03760	0.112864	0.0676024
AT1G37140	0.260541	0.339242	AT1G03650	0.144622	0.306601	AT2G04350	0.103291	0.136502	AT3G03590	0.063191	0.307363	AT4G02715	0.211927	0.10705	AT5G03770	0.10256	0.238119
AT5G34869	0.260489	0.808292	AT1G03670	0.116956	0.551896	AT2G04360	0.256964	0.220111	AT3G03600	0.118879	0.0663524	AT4G02720	0.201846	0.158932	AT5G03780	0.169799	0.534888
AT4G11393	0.260372	0.111554	AT1G03680	0.191467	0.199603	AT2G04390	0.0794748	0.158745	AT3G03610	0.126722	0.0523752	AT4G02725	0.192465	0.215101	AT5G03790	0.0986212	0.28058
AT2G44120	0.260232	0.0205505	AT1G03687	0.113131	0.318166	AT2G04400	0.111239	0.126148	AT3G03620	0.127201	0.176794	AT4G02730	0.181689	0.0661156	AT5G03795	0.16464	0.170451
AT1G53790	0.26015	0.530148	AT1G03720	0.239438	0.690366	AT2G04430	0.141308	0.335479	AT3G03630	0.09906	0.302108	AT4G02733	0.175958	0.60852	AT5G03800	0.128138	0.246544
AT4G00170	0.260099	0.0604729	AT1G03750	0.121067	0.167104	AT2G04440	0.269035	0.220109	AT3G03640	0.128111	0.16962	AT4G02740	0.135305	0.281247	AT5G03820	0.143693	0.23473
AT2G30100	0.260084	0.129157	AT1G03760	0.134404	0.536707	AT2G04515	0.107779	0.773677	AT3G03650	0.14356	0.222368	AT4G02750	0.136431	0.157137	AT5G03840	0.102452	0.0496746
AT1G16240	0.260014	0.248745	AT1G03770	0.0936311	0.549084	AT2G04520	0.124649	0.0260582	AT3G03660	0.0900879	0.205014	AT4G02760	0.0788082	0.712643	AT5G03860	0.20048	0.0317474
AT3G12410	0.259922	0.191558	AT1G03780	0.0973051	0.377858	AT2G04530	0.234833	0.0650243	AT3G03670	0.125673	0.456786	AT4G02770	0.11132	0.101744	AT5G03870	0.182635	0.100478
AT2G24500	0.259913	0.0713282	AT1G03790	0.164663	0.0960613	AT2G04540	0.140399	0.10215	AT3G03680	0.138662	0.0929148	AT4G02780	0.0952666	0.314286	AT5G03880	0.13411	0.0416056
AT2G22990	0.259837	0.155578	AT1G03800	0.19604	0.693022	AT2G04550	0.172735	0.0842148	AT3G03690	0.151904	0.0863929	AT4G02790	0.128693	0.0462721	AT5G03900	0.134268	0.114783
AT3G16330	0.259833	0.137433	AT1G03810	0.241843	0.244007	AT2G04560	0.103014	0.278768	AT3G03700	0.193101	0.113565	AT4G02800	0.213883	0.182696	AT5G03905	0.187025	0.195765
AT5G47850	0.2598	0.156355	AT1G03820	0.181605	0.197975	AT2G04570	0.115467	0.128619	AT3G03710	0.129644	0.0472825	AT4G02810	0.254068	0.300317	AT5G03910	0.113163	0.136905
AT5G07170	0.259659	0.466877	AT1G03840	0.176958	0.152726	AT2G04620	0.142906	0.156512	AT3G03720	0.208329	0.347734	AT4G02820	0.217397	0.130252	AT5G03920	0.0716427	1.00809
AT3G55672	0.259642	0.175795	AT1G03850	0.154668	0.490137	AT2G04622	0.192571	0.35353	AT3G03730	0.0757702	0.4411	AT4G02830	0.165142	0.168843	AT5G03930	0.236373	0.561773
AT1G33030	0.259594	0.152978	AT1G03860	0.119202	0.0674002	AT2G04630	0.189851	0.12838	AT3G03740	0.0868039	0.0362509	AT4G02840	0.165223	0.045764	AT5G03940	0.139667	0.119635
AT5G23710	0.259541	0.330096	AT1G03870	0.12849	0.166478	AT2G04650	0.125489	0.0430464	AT3G03750	0.178142	0.251892	AT4G02860	0.148782	0.201842	AT5G03960	0.168314	0.226117
AT3G44720	0.259506	0.0294862	AT1G03880	0.112975	0.149632	AT2G04660	0.120915	0.118752	AT3G03760	0.085976	0.276448	AT4G02870	0.213499	1.25761	AT5G03970	0.134995	0.507598
AT1G53780	0.259432	0.627653	AT1G03890	0.172662	0.139247	AT2G04690	0.132043	0.283703	AT3G03770	0.122902	0.139676	AT4G02880	0.11091	0.608972	AT5G03990	0.162657	0.248495
AT5G49170	0.259334	0.125866	AT1G03905	0.107806	0.0435379	AT2G04700	0.160197	0.0180496	AT3G03773	0.110132	0.18939	AT4G02900	0.138876	0.066718	AT5G04000	0.179314	0.432536
AT4G14605	0.259272	0.0586091	AT1G03910	0.142712	0.113912	AT2G04740	0.202186	0.0769738	AT3G03776	0.223328	0.547011	AT4G02920	0.121811	0.224214	AT5G04010	0.137169	0.287339
AT1G78320	0.259232	0.172203	AT1G03920	0.12378	0.126178	AT2G04750	0.150753	0.119089	AT3G03780	0.0723474	0.0567915	AT4G02930	0.157174	0.0498411	AT5G04020	0.119826	0.380838
AT3G51800	0.259144	0.078675	AT1G03930	0.0917829	0.247444	AT2G04780	0.199569	0.190278	AT3G03790	0.145212	0.190985	AT4G02940	0.123129	0.158384	AT5G04030	0.0655901	1.69349
AT1G71520	0.259104	0.167111	AT1G03940	0.196216	0.228566	AT2G04790	0.166293	0.403176	AT3G03800	0.0533125	0.0567492	AT4G02980	0.125353	0.129875	AT5G04040	0.157492	0.0703875
AT3G51770	0.259011	0.0328321	AT1G03950	0.101181	0.0843658	AT2G04810	0.12471	0.895771	AT3G03810	0.0895866	0.112483	AT4G02990	0.160349	0.133459	AT5G04045	0.208349	0.402485
AT4G08380	0.258988	0.14755	AT1G03960	0.137853	0.192009	AT2G04830	0.0888714	0.542711	AT3G03820	0.17347	0.112061	AT4G03000	0.111537	0.277356	AT5G04060	0.0928914	0.224639
AT1G65690	0.258936	0.0529235	AT1G03970	0.184382	0.12414	AT2G04840	0.260674	0.496846	AT3G03826	0.11477	0.969217	AT4G03010	0.168159	0.137774	AT5G04070	0.109574	0.315913
AT3G11380	0.258818	0.629284	AT1G03980	0.117211	0.158115	AT2G04842	0.135004	0.0592648	AT3G03828	0.140162	0.712739	AT4G03020	0.140811	0.0491183	AT5G04080	0.107031	0.126864
AT2G32470	0.258805	1.34934	AT1G03990	0.120993	0.283933	AT2G04845	0.187804	0.177814	AT3G03830	0.144215	0.496237	AT4G03030	0.150059	0.166214	AT5G04090	0.132644	0.350521
AT4G34930	0.258758	0.24298	AT1G04000	0.0726729	1.21474	AT2G04850	0.163294	0.0923477	AT3G03840	0.0929894	0.657091	AT4G03080	0.11229	0.0493849	AT5G04120	0.198567	0.0833131
AT2G22905	0.25853	0.416395	AT1G04010	0.0636666	0.144266	AT2G04860	0.177738	0.111949	AT3G03860	0.122615	0.201838	AT4G03090	0.117264	0.212052	AT5G04130	0.121141	0.118887
AT1G07747	0.258525	0.381476	AT1G04020	0.160679	0.238677	AT2G04880	0.181071	0.310603	AT3G03870	0.111043	0.224825	AT4G03100	0.162094	0.0918817	AT5G04140	0.154623	0.106315
AT2G40200	0.258439	0.127418	AT1G04030	0.107236	0.367194	AT2G04890	0.154763	0.0896846	AT3G03880	0.166246	0.158508	AT4G03110	0.129744	0.107178	AT5G04150	0.139946	0.272658
AT3G18880	0.258424	0.0944044	AT1G04040	0.127652	0.205998	AT2G04900	0.13646	0.0498309	AT3G03890	0.278025	0.107435	AT4G03115	0.184345	0.231681	AT5G04160	0.13469	0.0340577
AT1G69250	0.258323	0.387174	AT1G04050	0.113575	0.630164	AT2G04910	0.219338	0.523496	AT3G03900	0.133479	0.0493459	AT4G03120	0.116808	0.176716	AT5G04170	0.115931	0.208764
AT2G33520	0.258228	0.187805	AT1G04070	0.0737695	1.15859	AT2G04930	0.105404	1.14288	AT3G03910	0.154245	0.11328	AT4G03130	0.174024	0.454549	AT5G04180	0.140703	0.109645
AT1G71940	0.258079	0.217931	AT1G04090	0.109086	0.239043	AT2G04940	0.115354	0.343509	AT3G03920	0.0738256	0.197311	AT4G03140	0.125223	0.193452	AT5G04190	0.119298	0.274843
AT4G02450	0.258018	0.0817532	AT1G04100	0.158677	0.34577	AT2G05060	0.192634	0.268733	AT3G03930	0.110232	0.613626	AT4G03150	0.156762	0.234294	AT5G04200	0.189954	0.152195
AT5G17540	0.258013	0.27071	AT1G04110	0.094209	0.132109	AT2G05100	0.111417	0.0458003	AT3G03940	0.0876625	0.0341713	AT4G03160	0.0744349	2.14251	AT5G04220	0.105739	0.176645
AT1G01170	0.258005	0.0218787	AT1G04120	0.130806	0.0719954	AT2G05120	0.125016	0.172836	AT3G03950	0.155171	0.13957	AT4G03170	0.13884	1.10326	AT5G04230	0.192734	0.129305
AT3G25520	0.257932	0.0317671	AT1G04130	0.0822705	0.250882	AT2G05160	0.201242	0.181837	AT3G03960	0.142345	0.0400935	AT4G03180	0.0758283	0.80253	AT5G04240	0.0841796	0.353084
AT2G21385	0.257817	0.229632	AT1G04140	0.095712	0.197509	AT2G05170	0.13651	0.124358	AT3G03970	0.104236	0.395508	AT4G03190	0.129979	0.133349	AT5G04250	0.131584	0.147761
AT4G13580	0.257816	0.0278501	AT1G04150	0.14593	0.269942	AT2G05210	0.143554	0.383055	AT3G03980	0.150627	0.129805	AT4G03200	0.163944	0.115095	AT5G04260	0.119635	0.36743
AT1G28390	0.257589	0.250042	AT1G04160	0.0602188	0.108747	AT2G05250	0.149902	0.110035	AT3G03990	0.108444	0.03075	AT4G03210	0.213195	0.0583419	AT5G04270	0.0878236	0.300864
AT1G59960	0.257551	0.0802868	AT1G04170	0.134425	0.0143038	AT2G05310	0.0792804	0.483688	AT3G04000	0.13571	0.286029	AT4G03220	0.112682	0.283548	AT5G04280	0.128894	0.155672
AT2G30370	0.257513	0.315828	AT1G04180	0.150883	0.0571783	AT2G05320	0.229849	0.0988972	AT3G04010	0.165643	0.102606	AT4G03230	0.139686	0.16245	AT5G04290	0.10847	0.440434
AT4G19150	0.257511	0.417871	AT1G04200	0.149645	0.130133	AT2G05330	0.26795	0.495853	AT3G04020	0.102991	0.245619	AT4G03240	0.137061	0.103053	AT5G04310	0.156722	0.0615692
AT4G04620	0.257478	0.101403	AT1G04210	0.099371	0.223415	AT2G05335	0.0967613	0.524058	AT3G04030	0.103631	0.20149	AT4G03250	0.170446	0.180587	AT5G04320	0.115302	0.501385
AT5G38800	0.257305	0.193948	AT1G04220	0.159656	0.0591456	AT2G05380	0.0904088	1.22787	AT3G04040	0.118067	0.172178	AT4G03260	0.0845693	0.257275	AT5G04330	0.184909	0.165643
AT1G53550	0.257276	0.714473	AT1G04230	0.0753934	0.28762	AT2G05400	0.114549	0.776078	AT3G04050	0.19212	0.0486789	AT4G03270	0.148862	0.198513	AT5G04340	0.167553	0.178624
AT4G35725	0.25724	0.533136	AT1G04240	0.122516	0.182977	AT2G05410	0.188046	0.513886	AT3G04060	0.0472363	0.503471	AT4G03280	0.0784309	0.230338	AT5G04347	0.147933	0.340694
AT1G21050	0.257153	0.0769984	AT1G04250	0.190782	0.0591562	AT2G05430	0.145244	0.413342	AT3G04070	0.0937305	0.205886	AT4G03290	0.0890983	0.241745	AT5G04360	0.0756808	0.212095
AT4G36140	0.257113	0.610861	AT1G04260	0.159326	0.0335412	AT2G05440	0.0764924	0.672939	AT3G04080	0.0862309	0.12641	AT4G03298	0.14756	0.758093	AT5G04390	0.121307	0.20602
AT4G10955	0.257007	0.107612	AT1G04270	0.210579	0.0267482	AT2G05520	0.17428	0.409167	AT3G04090	0.116751	0.120024	AT4G03320	0.151607	0.114087	AT5G04410	0.127149	0.209843
AT2G04360	0.256964	0.220111	AT1G04280	0.22265	0.110993	AT2G05530	0.174485	0.358906	AT3G04100	0.107422	0.402508	AT4G03330	0.162936	0.12019	AT5G04420	0.0950424	0.19087
AT1G72050	0.256897	0.157528	AT1G04290	0.144677	0.166759	AT2G05540	0.141931	0.266092	AT3G04110	0.112332	0.275323	AT4G03340	0.0954245	0.284078	AT5G04430	0.0671184	0.101677
AT1G61580	0.256832	0.0978353	AT1G04300	0.104179	0.448828	AT2G05620	0.152171	0.0902842	AT3G04120	0.133899	0.00976897	AT4G03390	0.103929	0.0953084	AT5G04440	0.170285	0.116044
AT3G18980	0.256819	0.984354	AT1G04310	0.184689	0.131138	AT2G05630	0.18491	0.0625824	AT3G04130	0.189899	0.0846457	AT4G03400	0.120021	0.134432	AT5G04460	0.117627	0.183324
AT2G17980	0.256789	0.121568	AT1G04330	0.195984	0.0908122	AT2G05642	0.245684	0.345475	AT3G04140	0.171061	0.446402	AT4G03410	0.145357	0.202148	AT5G04470	0.0994581	0.116568
AT3G51910	0.256703	0.118647	AT1G04340	0.0927951	0.186874	AT2G05710	0.145818	0.0659974	AT3G04150	0.166166	0.729598	AT4G03415	0.116535	0.126473	AT5G04480	0.10018	0.150684
AT2G26040	0.256556	0.101577	AT1G04350	0.158754	0.225785	AT2G05755	0.0933796	0.314293	AT3G04160	0.122163	0.683745	AT4G03420	0.140419	0.0663317	AT5G04490	0.133433	0.185939
AT1G34370	0.256556	0.0924078	AT1G04360	0.160373	0.205557	AT2G05760	0.217663	0.0453347	AT3G04170	0.136864	0.490728	AT4G03430	0.123073	0.123322	AT5G04500	0.160425	0.133359
AT1G56423	0.25653	0.214896	AT1G04370	0.149233	0.221732	AT2G05790	0.157994	0.120956	AT3G04180	0.102691	0.299383	AT4G03510	0.188147	0.113222	AT5G04510	0.115099	0.117962
AT5G57480	0.256529	0.0334305	AT1G04380	0.102778	0.386778	AT2G05810	0.152728	0.167753	AT3G04230	0.177877	0.272415	AT4G03520	0.15878	0.251694	AT5G04520	0.133443	0.0729456
AT1G28335	0.256495	0.239584	AT1G04390	0.157254	0.357917	AT2G05830	0.0995194	0.235696	AT3G04240	0.0867264	0.041952	AT4G03540	0.129383	0.0687563	AT5G04530	0.144821	0.0993192
AT3G04880	0.256479	0.0992978	AT1G04400	0.102863	0.108784	AT2G05850	0.169528	0.580624	AT3G04250	0.185752	0.551074	AT4G03550	0.0697213	0.142234	AT5G04540	0.112394	0.175209
AT5G21430	0.256344	0.0803235	AT1G04410	0.118758	0.0346944	AT2G05910	0.120903	0.324163	AT3G04260	0.0909715	0.166417	AT4G03560	0.135236	0.149566	AT5G04550	0.115902	0.0936309
AT1G68210	0.256304	0.583329	AT1G04420	0.104913	0.217062	AT2G05920	0.165907	0.113712	AT3G04280	0.172591	0.213748	AT4G03565	0.177034	0.389108	AT5G04560	0.120382	0.388343
AT4G08690	0.256204	0.0863058	AT1G04430	0.149059	0.0572797	AT2G05940	0.153935	0.0366776	AT3G04290	0.0602461	0.166474	AT4G03590	0.225771	0.639935	AT5G04590	0.119536	0.0457946
AT1G66930	0.256196	0.245813	AT1G04440	0.123114	0.118111	AT2G05990	0.132434	0.0973265	AT3G04300	0.089446	0.0520285	AT4G03600	0.127397	0.293534	AT5G04600	0.116921	0.228673
AT5G05910	0.256087	0.278083	AT1G04450	0.0682695	0.445809	AT2G06000	0.243044	0.109292	AT3G04310	0.173187	0.344927	AT4G03610	0.242695	0.148093	AT5G04610	0.219882	0.201606
AT4G20030	0.256068	0.0832928	AT1G04470	0.128702	0.138038	AT2G06005	0.131762	0.132784	AT3G04320	0.110056	0.294	AT4G03620	0.0764173	0.295856	AT5G04620	0.105158	0.137318
AT3G25940	0.256061	0.127937	AT1G04490	0.189443	0.472354	AT2G06010	0.10111	0.024658	AT3G04340	0.109382	0.188129	AT4G03635	0.205546	0.256464	AT5G04630	0.188248	0.213015
AT3G09490	0.256043	0.506178	AT1G04500	0.096601	0.117919	AT2G06020	0.1648	0.61163	AT3G04350	0.109459	0.138795	AT4G03820	0.182052	0.191968	AT5G04640	0.222055	0.480765
AT1G64970	0.256037	0.117376	AT1G04510	0.12005	0.114892	AT2G06025	0.168801	0.135602	AT3G04370	0.138578	0.30514	AT4G03930	0.276765	0.399829	AT5G04660	0.18888	0.0879831
AT5G01360	0.255973	0.0484104	AT1G04520	0.116776	0.114655	AT2G06040	0.183648	0.334517	AT3G04380	0.0776301	0.408617	AT4G03960	0.177702	0.074184	AT5G04670	0.111025	0.302248
AT2G38995	0.255865	0.362842	AT1G04530	0.131295	0.291975	AT2G06050	0.199655	0.124932	AT3G04420	0.187317	0.511163	AT4G03965	0.124011	0.355916	AT5G04700	0.0946642	0.135711
AT4G13370	0.255865	0.105313	AT1G04540	0.241711	0.114477	AT2G06090	0.192127	0.720554	AT3G04430	0.103405	0.337859	AT4G04020	0.189866	0.15264	AT5G04710	0.12023	0.108091
AT5G48870	0.255853	0.0202038	AT1G04550	0.117474	0.124913	AT2G06200	0.122423	0.0930614	AT3G04450	0.121496	0.408368	AT4G04040	0.148617	0.146731	AT5G04720	0.15453	0.253737
AT1G19570	0.255829	0.0797187	AT1G04555	0.115583	0.168828	AT2G06210	0.138399	0.0982643	AT3G04460	0.119548	0.0605275	AT4G04080	0.253907	0.282374	AT5G04730	0.115896	1.04562
AT5G23395	0.255809	0.113885	AT1G04560	0.205361	0.10893	AT2G06255	0.0780487	0.441824	AT3G04470	0.110746	0.074697	AT4G04180	0.152665	0.262945	AT5G04740	0.0903091	0.149614
AT5G45420	0.255734	0.11475	AT1G04570	0.106173	0.204948	AT2G06510	0.129762	0.124983	AT3G04480	0.0488376	0.513195	AT4G04190	0.18754	0.0977412	AT5G04750	0.118945	0.869583
AT3G63220	0.255667	0.126761	AT1G04580	0.0877036	0.277104	AT2G06520	0.150582	0.0547673	AT3G04490	0.0703211	0.173599	AT4G04200	0.0935875	0.325298	AT5G04760	0.263779	0.0589283
AT2G43270	0.255614	0.681952	AT1G04590	0.107573	0.406652	AT2G06850	0.196534	0.0229015	AT3G04500	0.103622	0.129785	AT4G04210	0.194593	0.168017	AT5G04780	0.130342	0.22561
AT4G26170	0.255337	0.476373	AT1G04600	0.0932997	0.241951	AT2G06925	0.101582	0.0534232	AT3G04510	0.140055	0.0761903	AT4G04220	0.107731	0.612323	AT5G04810	0.157176	0.104364
AT4G11900	0.255266	0.44492	AT1G04610	0.0996518	0.0647349	AT2G06983	0.0977873	0.085497	AT3G04520	0.119724	0.107079	AT4G04260	0.193374	0.595556	AT5G04820	0.130745	0.105817
AT4G08280	0.255256	0.114058	AT1G04620	0.0761077	0.251785	AT2G06990	0.18746	0.0455081	AT3G04530	0.19251	0.0748562	AT4G04320	0.164887	0.134566	AT5G04830	0.14837	0.135602
AT5G58920	0.25504	0.0556482	AT1G04630	0.0849214	0.144524	AT2G07020	0.178186	0.28143	AT3G04540	0.104825	0.444216	AT4G04330	0.180236	0.128034	AT5G04840	0.134836	0.117166
AT4G23240	0.254901	0.299494	AT1G04640	0.135336	0.0799607	AT2G07040	0.144371	0.336526	AT3G04550	0.14	0.163126	AT4G04340	0.114441	0.190531	AT5G04850	0.0986153	0.137924
AT5G02110	0.254888	0.338294	AT1G04645	0.0861504	0.905266	AT2G07050	0.0922987	0.0814584	AT3G04560	0.141208	0.208126	AT4G04350	0.133787	0.124425	AT5G04860	0.118473	0.20746
AT4G09510	0.254863	0.0155832	AT1G04650	0.0796529	0.394342	AT2G07170	0.151935	0.173056	AT3G04580	0.164945	0.0461422	AT4G04360	0.0421028	0.301513	AT5G04870	0.0887981	0.0577585
AT1G33780	0.254771	0.0699709	AT1G04660	0.0891239	0.19796	AT2G07180	0.24247	0.075413	AT3G04590	0.15267	0.168059	AT4G04370	0.133015	0.272653	AT5G04885	0.0910801	0.124474
AT2G27930	0.254731	0.0766774	AT1G04670	0.0465891	0.243011	AT2G07340	0.11259	0.0902731	AT3G04600	0.120166	0.108062	AT4G04450	0.125704	0.23557	AT5G04890	0.110706	0.39585
AT5G11070	0.254454	0.0868226	AT1G04680	0.180362	0.0409585	AT2G07360	0.104816	0.0607318	AT3G04610	0.0781984	0.32101	AT4G04460	0.145569	0.124489	AT5G04895	0.0839354	0.0772394
AT3G26810	0.254357	0.0201587	AT1G04690	0.122775	0.0225424	AT2G07674	0.00918007	0.409233	AT3G04620	0.15098	0.0598357	AT4G04470	0.205517	0.0964293	AT5G04900	0.0693858	0.246377
AT3G18035	0.254255	0.257109	AT1G04700	0.0818827	0.221155	AT2G07680	0.135333	0.169349	AT3G04630	0.112671	0.259611	AT4G04480	0.152354	0.171606	AT5G04910	0.168131	0.133571
AT1G25550	0.254252	0.188612	AT1G04710	0.153166	0.161193	AT2G07687	0.0212875	0.155976	AT3G04640	0.218121	0.35782	AT4G04490	0.149473	0.210778	AT5G04920	0.13968	0.131617
AT2G25650	0.254228	0.279067	AT1G04730	0.151341	0.235989	AT2G07690	0.101813	0.0286812	AT3G04650	0.121017	0.0913958	AT4G04500	0.120064	0.286731	AT5G04930	0.132182	0.0579593
AT3G48980	0.254207	0.070716	AT1G04750	0.0663598	0.0302193	AT2G07698	0.0599187	0.400663	AT3G04660	0.137438	0.502581	AT4G04510	0.125699	0.295629	AT5G04940	0.125337	0.169128
AT4G02810	0.254068	0.300317	AT1G04760	0.138015	0.0261873	AT2G07713	0.0175899	2.21324	AT3G04670	0.074394	0.193205	AT4G04540	0.155221	0.180635	AT5G04950	0.111102	0.106679
AT1G73120	0.254021	0.0794146	AT1G04770	0.0793277	0.14944	AT2G07715	0.131537	0.614692	AT3G04680	0.070718	0.102328	AT4G04570	0.180063	0.235934	AT5G04960	0.151623	0.194625
AT3G52790	0.254009	0.0610386	AT1G04780	0.132695	0.0939472	AT2G07732	0.118928	0.780387	AT3G04690	0.172364	0.110393	AT4G04580	0.263397	0.485076	AT5G04970	0.201727	0.121628
AT3G17400	0.254005	0.753724	AT1G04790	0.135073	0.450769	AT2G07739	0.0129485	0.531522	AT3G04700	0.132396	0.104092	AT4G04610	0.223183	0.0451097	AT5G04980	0.147364	0.096935
AT4G10630	0.25391	0.15614	AT1G04800	0.131951	0.55159	AT2G07768	0.150288	0.646214	AT3G04720	0.196441	0.0776348	AT4G04614	0.175336	0.247123	AT5G04990	0.137422	0.170074
AT4G04080	0.253907	0.282374	AT1G04810	0.115737	0.113564	AT2G10940	0.190425	0.110505	AT3G04730	0.100034	0.150994	AT4G04620	0.257478	0.101403	AT5G05000	0.130721	0.251513
AT3G47740	0.253883	0.248827	AT1G04830	0.160968	0.146142	AT2G10970	0.203471	0.215651	AT3G04735	0.268882	0.240449	AT4G04630	0.130342	0.135816	AT5G05010	0.110928	0.170417
AT1G08710	0.253879	0.292402	AT1G04840	0.152455	0.245572	AT2G11000	0.141051	0.120177	AT3G04740	0.0971672	0.157175	AT4G04640	0.133976	0.0625047	AT5G05030	0.107961	0.317719
AT5G63250	0.253855	0.214366	AT1G04850	0.0885512	0.102503	AT2G11520	0.201111	0.117997	AT3G04750	0.0944059	0.387272	AT4G04670	0.126169	0.180171	AT5G05070	0.119401	0.152062
AT2G04115	0.253782	0.523962	AT1G04860	0.137722	0.312261	AT2G11810	0.204494	0.0512375	AT3G04760	0.141697	0.101773	AT4G04695	0.163218	0.328026	AT5G05080	0.0724434	0.107058
AT2G37710	0.253757	0.0820603	AT1G04870	0.11138	0.0741531	AT2G11890	0.0876239	0.252819	AT3G04770	0.178284	0.372182	AT4G04710	0.196219	0.28627	AT5G05090	0.10629	0.202572
AT2G23080	0.253729	0.0739657	AT1G04880	0.085167	0.431189	AT2G11910	0.100296	0.379312	AT3G04780	0.0977428	0.0503904	AT4G04720	0.241117	0.0361996	AT5G05100	0.11213	0.221016
AT5G23700	0.253644	0.238388	AT1G04890	0.12876	0.218422	AT2G12400	0.160359	0.123683	AT3G04790	0.132651	0.0868676	AT4G04745	0.144068	0.203632	AT5G05110	0.130693	0.316132
AT1G34010	0.253553	0.0912514	AT1G04900	0.127343	0.0890005	AT2G12462	0.162443	0.243312	AT3G04800	0.109768	0.394512	AT4G04750	0.0960159	0.321607	AT5G05120	0.163433	0.663413
AT4G37220	0.25341	0.144856	AT1G04910	0.103932	0.082359	AT2G12475	0.0573027	0.592588	AT3G04810	0.134808	0.0745435	AT4G04760	0.096558	0.266528	AT5G05130	0.129256	0.169992
AT4G14120	0.253377	0.505665	AT1G04920	0.116454	0.0568871	AT2G12480	0.15087	0.233118	AT3G04820	0.107192	0.263925	AT4G04770	0.21837	0.0385007	AT5G05140	0.104548	0.149814
AT3G58940	0.253359	0.526947	AT1G04930	0.113514	0.567966	AT2G12550	0.150092	0.203148	AT3G04830	0.111969	0.125937	AT4G04780	0.114377	0.20173	AT5G05150	0.123949	0.410518
AT1G20135	0.253346	0.192406	AT1G04940	0.110545	0.130333	AT2G12646	0.169284	0.050503	AT3G04840	0.220395	0.0592234	AT4G04790	0.120015	0.253744	AT5G05160	0.144357	0.160371
AT1G59860	0.253234	0.0528898	AT1G04945	0.126464	0.408314	AT2G13100	0.165044	0.178419	AT3G04850	0.150953	0.501479	AT4G04800	0.0737487	0.233925	AT5G05170	0.152659	0.0315092
AT3G27940	0.253159	1.01103	AT1G04950	0.0816367	0.228536	AT2G13150	0.240642	0.678959	AT3G04860	0.15154	0.0818567	AT4G04830	0.201986	0.181134	AT5G05180	0.189781	0.369357
AT4G17895	0.253051	0.30176	AT1G04960	0.170111	0.363624	AT2G13290	0.24916	0.0677998	AT3G04870	0.125321	0.0738361	AT4G04840	0.225688	0.153127	AT5G05190	0.0910295	0.37746
AT2G23570	0.25303	0.162603	AT1G04970	0.0859636	0.19245	AT2G13295	0.11272	0.643269	AT3G04880	0.256479	0.0992978	AT4G04850	0.115925	0.157118	AT5G05200	0.0986659	0.175631
AT2G42885	0.252991	0.895708	AT1G04980	0.0811215	0.214968	AT2G13350	0.119015	0.0938067	AT3G04903	0.132341	0.583832	AT4G04860	0.113854	0.0506095	AT5G05210	0.0822238	0.407622
AT5G56520	0.252979	0.0651995	AT1G04985	0.0898023	0.212249	AT2G13360	0.166735	0.0209151	AT3G04910	0.133567	0.0721006	AT4G04870	0.174188	0.108613	AT5G05220	0.138414	0.312005
AT2G25250	0.252974	0.441251	AT1G04990	0.0720183	0.533877	AT2G13370	0.0794109	0.114963	AT3G04920	0.143172	0.0207543	AT4G04880	0.188586	0.142323	AT5G05230	0.149718	0.104403
AT2G32160	0.252903	0.375374	AT1G05000	0.196763	0.132575	AT2G13440	0.131027	0.0555988	AT3G04930	0.177323	0.101793	AT4G04885	0.151053	0.141709	AT5G05240	0.116711	0.436699
AT1G05810	0.252746	0.0322123	AT1G05010	0.114103	0.110516	AT2G13540	0.115494	0.0683281	AT3G04940	0.128156	0.0753581	AT4G04900	0.172685	0.0813497	AT5G05250	0.134244	0.184584
AT4G14730	0.252732	0.103755	AT1G05020	0.0960279	0.254644	AT2G13542	0.196149	0.681338	AT3G04943	0.154482	0.142983	AT4G04910	0.1528	0.116222	AT5G05260	0.157691	0.211824
AT5G46560	0.25268	0.436402	AT1G05030	0.0920859	0.340328	AT2G13560	0.173099	0.0662393	AT3G04945	0.149975	0.74302	AT4G04920	0.101332	0.159013	AT5G05270	0.14487	0.0598388
AT1G31530	0.252619	0.869912	AT1G05040	0.195521	0.234351	AT2G13600	0.156265	0.188621	AT3G04950	0.119772	0.13053	AT4G04930	0.129205	0.164086	AT5G05280	0.0472348	0.343869
AT1G16090	0.252523	0.714193	AT1G05055	0.113115	0.0300318	AT2G13610	0.160411	0.116235	AT3G04960	0.104636	0.705024	AT4G04940	0.100945	0.125022	AT5G05290	0.160421	0.0999687
AT5G25890	0.252512	0.227281	AT1G05060	0.150844	0.132057	AT2G13620	0.206313	0.0446813	AT3G04970	0.0640501	0.369281	AT4G04950	0.145312	0.10318	AT5G05300	0.0985576	0.380368
AT1G65870	0.252492	0.389164	AT1G05065	0.165613	0.223266	AT2G13640	0.15363	0.536974	AT3G04980	0.0955385	0.621712	AT4G04955	0.139368	0.14791	AT5G05310	0.137398	0.220693
AT3G01345	0.252424	0.765183	AT1G05070	0.11062	0.226149	AT2G13650	0.175192	0.0468717	AT3G04990	0.139181	0.657871	AT4G04960	0.212394	0.094112	AT5G05330	0.201256	0.228
AT1G54450	0.252402	0.0160109	AT1G05080	0.0715191	0.824593	AT2G13680	0.110569	0.0431794	AT3G04997	0.0949329	1.54191	AT4G04970	0.1015	0.0832073	AT5G05340	0.118116	0.118416
AT1G28180	0.252234	0.123394	AT1G05100	0.0893143	0.303932	AT2G13690	0.20727	0.108749	AT3G05000	0.132467	0.164367	AT4G04980	0.102237	0.257603	AT5G05350	0.128058	0.338718
AT4G36150	0.252141	0.458881	AT1G05120	0.0978813	0.326722	AT2G13790	0.142817	0.108835	AT3G05010	0.0905029	0.108184	AT4G04990	0.191793	0.277705	AT5G05360	0.191312	0.517614
AT2G18780	0.252089	0.253667	AT1G05140	0.116273	0.262482	AT2G13800	0.159357	0.353197	AT3G05020	0.140115	0.098205	AT4G05000	0.211693	0.0491377	AT5G05365	0.115149	0.113703
AT4G21065	0.252065	0.103175	AT1G05150	0.141236	0.059857	AT2G13810	0.133131	0.113958	AT3G05030	0.143492	0.052051	AT4G05010	0.100794	0.651747	AT5G05380	0.141092	0.0474998
AT3G19880	0.251987	0.245889	AT1G05160	0.136267	0.140221	AT2G13820	0.163774	0.350718	AT3G05040	0.0566404	0.317998	AT4G05018	0.2714	0.449373	AT5G05390	0.106771	0.108248
AT2G04305	0.251953	0.0825672	AT1G05170	0.0945634	0.12859	AT2G13840	0.136709	0.214021	AT3G05060	0.115329	0.0834675	AT4G05020	0.135467	0.0444893	AT5G05410	0.226574	0.200212
AT5G57170	0.25195	0.281584	AT1G05180	0.120005	0.169039	AT2G14045	0.134014	0.0546981	AT3G05070	0.0667635	0.247474	AT4G05030	0.137458	0.0491857	AT5G05420	0.0497684	0.53331
AT2G22740	0.251887	0.345519	AT1G05190	0.172756	0.034074	AT2G14050	0.115898	0.112638	AT3G05090	0.0826818	0.155045	AT4G05060	0.147301	0.112442	AT5G05440	0.171769	0.0505397
AT5G60840	0.25185	0.541429	AT1G05200	0.124297	0.12494	AT2G14070	0.197402	0.638758	AT3G05100	0.168724	0.127732	AT4G05070	0.139723	0.129295	AT5G05450	0.118076	0.10091
AT2G45130	0.251837	0.0954379	AT1G05205	0.119779	0.088462	AT2G14095	0.104277	0.285872	AT3G05110	0.177233	0.600698	AT4G05090	0.132832	0.200322	AT5G05460	0.122562	0.196684
AT1G71530	0.251803	0.310473	AT1G05210	0.162536	0.139436	AT2G14110	0.227945	0.0496957	AT3G05120	0.154544	0.0854014	AT4G05100	0.156885	0.212069	AT5G05470	0.104615	0.182887
AT3G43722	0.251796	0.711781	AT1G05220	0.126239	0.124239	AT2G14120	0.123046	0.17255	AT3G05140	0.190977	0.119637	AT4G05110	0.120212	0.336828	AT5G05480	0.142052	0.281303
AT3G56360	0.251758	0.126934	AT1G05250	0.142057	0.730996	AT2G14160	0.219415	0.409887	AT3G05150	0.116979	0.170549	AT4G05120	0.2204	0.0776292	AT5G05490	0.0754117	0.382753
AT5G50090	0.251741	0.0560346	AT1G05260	0.156532	0.106259	AT2G14170	0.144652	0.0566174	AT3G05155	0.121117	0.295281	AT4G05130	0.193537	0.154393	AT5G05500	0.0965016	0.226753
AT1G30475	0.251738	0.409877	AT1G05270	0.0960682	0.146322	AT2G14210	0.104813	0.223334	AT3G05165	0.0617194	0.336147	AT4G05150	0.119702	0.10359	AT5G05510	0.102332	0.267404
AT1G57670	0.251697	0.503941	AT1G05280	0.165831	0.275789	AT2G14247	0.134998	0.623927	AT3G05170	0.0964766	0.136448	AT4G05160	0.193844	0.0858064	AT5G05520	0.112615	0.240027
AT1G68540	0.251649	0.026867	AT1G05290	0.193013	0.390487	AT2G14255	0.119248	0.148211	AT3G05180	0.107096	0.274905	AT4G05170	0.13248	0.441958	AT5G05530	0.139993	0.195742
AT2G18170	0.251573	0.0233526	AT1G05291	0.126613	0.814595	AT2G14260	0.141272	0.178688	AT3G05190	0.106697	0.130161	AT4G05180	0.198321	0.144133	AT5G05540	0.142125	0.278341
AT2G29420	0.251481	0.211415	AT1G05300	0.112643	0.190255	AT2G14365	0.120881	0.89013	AT3G05200	0.0968751	0.138907	AT4G05190	0.157139	0.141692	AT5G05550	0.229535	0.138566
AT1G09700	0.251462	0.784506	AT1G05310	0.220908	0.118841	AT2G14510	0.183519	0.575924	AT3G05210	0.12222	0.232604	AT4G05200	0.227031	0.320548	AT5G05560	0.12081	0.33235
AT5G43550	0.251414	0.546775	AT1G05330	0.0636949	1.33342	AT2G14520	0.170586	0.125742	AT3G05220	0.156322	0.149788	AT4G05220	0.112366	0.183015	AT5G05570	0.0746184	0.282523
AT3G28180	0.251403	0.0282219	AT1G05340	0.131786	0.147379	AT2G14530	0.146716	0.227042	AT3G05230	0.21517	0.0241224	AT4G05310	0.0668721	1.75529	AT5G05580	0.0824188	0.253367
AT4G28485	0.251187	0.840112	AT1G05350	0.119778	0.0527837	AT2G14540	0.123825	0.636343	AT3G05240	0.216767	0.116183	AT4G05330	0.0691561	0.130884	AT5G05590	0.181718	0.222676
AT2G15345	0.251173	0.557022	AT1G05360	0.125659	0.11305	AT2G14580	0.162071	0.139863	AT3G05250	0.0902125	0.354958	AT4G05370	0.0903846	0.581157	AT5G05600	0.0812808	0.0930503
AT5G25757	0.251093	0.0948009	AT1G05370	0.103734	0.0697349	AT2G14620	0.19763	0.161311	AT3G05260	0.204521	0.0305573	AT4G05390	0.195805	0.147487	AT5G05610	0.0932342	0.0375103
AT1G56260	0.251032	0.169293	AT1G05380	0.109141	0.322086	AT2G14660	0.116769	0.193786	AT3G05280	0.184522	0.0344772	AT4G05400	0.193042	0.116213	AT5G05620	0.169108	0.0106971
AT2G03690	0.251029	0.0464748	AT1G05385	0.0990339	0.223347	AT2G14680	0.108432	0.23358	AT3G05290	0.156482	0.0431836	AT4G05410	0.159996	0.294314	AT5G05630	0.147641	0.172422
AT4G18750	0.250999	0.0771782	AT1G05410	0.092915	0.341549	AT2G14690	0.137496	0.412149	AT3G05300	0.12902	0.431899	AT4G05420	0.0867303	0.0418348	AT5G05640	0.12107	1.19517
AT1G61100	0.250925	0.26189	AT1G05420	0.110612	0.187704	AT2G14710	0.214268	0.601446	AT3G05310	0.110382	0.458102	AT4G05430	0.159716	0.287954	AT5G05660	0.11312	0.152655
AT1G02840	0.250905	0.163613	AT1G05430	0.123196	0.366858	AT2G14720	0.185696	0.0313307	AT3G05320	0.12697	0.156581	AT4G05440	0.110924	0.266358	AT5G05670	0.0873452	0.098915
AT4G34060	0.250887	0.413232	AT1G05440	0.176507	0.385269	AT2G14740	0.216961	0.0386463	AT3G05327	0.106622	0.384941	AT4G05450	0.105869	0.166594	AT5G05680	0.106853	0.242803
AT2G19320	0.250858	0.289315	AT1G05450	0.161873	0.356529	AT2G14750	0.117206	0.170369	AT3G05330	0.107315	0.373251	AT4G05460	0.163911	0.469624	AT5G05690	0.10388	0.045977
AT3G16600	0.250835	0.393226	AT1G05470	0.121507	0.0486267	AT2G14760	0.130123	0.17612	AT3G05340	0.123371	0.360872	AT4G05475	0.236488	0.407005	AT5G05700	0.13941	0.274496
AT4G08990	0.250781	0.325845	AT1G05490	0.111183	0.366219	AT2G14830	0.146685	0.421607	AT3G05350	0.0959221	0.154962	AT4G05490	0.147494	0.789745	AT5G05710	0.165101	0.0757122
AT3G22210	0.250781	0.0774962	AT1G05500	0.0670769	0.0921262	AT2G14835	0.0952863	0.165462	AT3G05360	0.100309	0.356013	AT4G05497	0.127109	0.851322	AT5G05730	0.110713	0.0799111
AT2G36620	0.250754	0.0401607	AT1G05510	0.13437	0.106022	AT2G14850	0.261174	0.114833	AT3G05390	0.103743	0.18274	AT4G05520	0.156671	0.0626791	AT5G05740	0.0894205	0.250435
AT1G07870	0.250684	0.05727	AT1G05520	0.116106	0.137067	AT2G14860	0.116565	0.255812	AT3G05400	0.0605429	0.212138	AT4G05530	0.129359	0.0430804	AT5G05760	0.115975	0.158341
AT5G07560	0.250674	0.425113	AT1G05530	0.110993	0.371425	AT2G14880	0.204047	0.101147	AT3G05410	0.179759	0.177111	AT4G05540	0.175188	0.377294	AT5G05770	0.155147	0.470204
AT1G74280	0.250581	0.327234	AT1G05540	0.0886957	0.467466	AT2G14890	0.100281	0.139436	AT3G05420	0.0809804	0.148502	AT4G05590	0.143615	0.252225	AT5G05780	0.106982	0.0274914
AT1G27380	0.25046	0.336812	AT1G05550	0.161535	0.452665	AT2G14900	0.196703	0.229559	AT3G05430	0.117915	0.541512	AT4G05620	0.276289	0.696842	AT5G05790	0.1956	0.118542
AT3G43250	0.250346	0.296762	AT1G05560	0.0949201	0.423666	AT2G14910	0.135629	0.135892	AT3G05440	0.0569943	0.457231	AT4G05630	0.153538	0.405465	AT5G05810	0.102515	0.219662
AT3G13650	0.250265	0.223139	AT1G05570	0.115412	0.0701396	AT2G14935	0.114753	0.739195	AT3G05460	0.133969	0.539541	AT4G06536	0.154583	0.0542632	AT5G05820	0.0698387	0.155935
AT4G19750	0.250197	0.307353	AT1G05575	0.205309	0.230907	AT2G14960	0.21702	0.0427625	AT3G05470	0.122068	0.149402	AT4G06599	0.172394	0.0859177	AT5G05830	0.0889641	0.301653
AT5G53310	0.250085	0.0738032	AT1G05577	0.107018	0.178463	AT2G15000	0.176361	0.0836764	AT3G05480	0.0590452	0.275299	AT4G06634	0.133335	0.21085	AT5G05840	0.145829	0.043926
AT1G32510	0.249968	0.184645	AT1G05580	0.0910683	0.250068	AT2G15010	0.18999	0.492548	AT3G05490	0.161062	0.067617	AT4G06676	0.116106	0.253151	AT5G05850	0.0964146	0.135013
AT1G73630	0.249891	0.131502	AT1G05590	0.104609	0.295662	AT2G15020	0.178072	0.102746	AT3G05500	0.0579042	0.0320323	AT4G06744	0.207299	0.106434	AT5G05860	0.181325	0.212605
AT3G51240	0.249864	0.0328882	AT1G05600	0.109301	0.194334	AT2G15025	0.238202	0.713635	AT3G05510	0.105571	0.311978	AT4G07390	0.176005	0.0318152	AT5G05870	0.175231	0.220963
AT3G26870	0.249858	0.251632	AT1G05610	0.108317	0.232645	AT2G15050	0.156447	0.46459	AT3G05520	0.088946	0.141915	AT4G07410	0.164288	0.137176	AT5G05890	0.119676	0.24948
AT5G63010	0.249813	0.141424	AT1G05615	0.0794701	1.68139	AT2G15090	0.131249	0.0999652	AT3G05540	0.188486	0.0460747	AT4G07960	0.234118	0.047257	AT5G05900	0.130882	0.353111
AT1G80520	0.249794	0.121267	AT1G05620	0.104861	0.149404	AT2G15220	0.204873	0.175189	AT3G05545	0.103853	0.114636	AT4G07990	0.121303	0.492078	AT5G05910	0.256087	0.278083
AT4G38870	0.249724	0.548368	AT1G05630	0.0956826	0.108258	AT2G15230	0.106256	0.186823	AT3G05560	0.165486	0.0615922	AT4G08025	0.109026	0.358189	AT5G05920	0.164627	0.0723127
AT1G01090	0.249662	0.0397525	AT1G05650	0.123486	0.192842	AT2G15240	0.0947512	0.0633522	AT3G05570	0.183246	0.247621	AT4G08040	0.179044	0.0697004	AT5G05930	0.136299	0.173473
AT3G57100	0.249634	0.224611	AT1G05660	0.0812279	0.303468	AT2G15260	0.222546	0.567922	AT3G05580	0.145495	0.037588	AT4G08150	0.127048	0.0964769	AT5G05940	0.140586	0.162378
AT4G10490	0.249569	0.141418	AT1G05670	0.153247	0.224155	AT2G15270	0.185981	0.166615	AT3G05590	0.0652029	0.214724	AT4G08160	0.230545	0.119984	AT5G05950	0.110926	0.0232368
AT1G07060	0.249521	0.44195	AT1G05680	0.0929268	0.215629	AT2G15280	0.215384	0.129115	AT3G05600	0.0812145	0.239164	AT4G08170	0.192746	0.125084	AT5G05960	0.170921	0.117047
AT1G14540	0.249515	0.0672751	AT1G05690	0.113272	0.296566	AT2G15290	0.152167	0.15343	AT3G05610	0.178305	0.180701	AT4G08180	0.184479	0.0502906	AT5G05965	0.126894	0.145425
AT3G52980	0.249437	0.338592	AT1G05710	0.075923	0.198038	AT2G15300	0.1501	0.332391	AT3G05620	0.164706	0.135946	AT4G08210	0.227447	0.194432	AT5G05970	0.0846501	0.222563
AT4G29273	0.249406	0.19775	AT1G05730	0.0806905	0.176437	AT2G15310	0.128915	0.0899028	AT3G05625	0.164543	0.0958236	AT4G08240	0.127321	0.298659	AT5G05980	0.111004	0.170911
AT1G60400	0.249404	0.504841	AT1G05740	0.0812331	0.516654	AT2G15320	0.151785	0.138516	AT3G05630	0.161028	0.114316	AT4G08250	0.202723	0.168549	AT5G05987	0.1355	0.183547
AT4G14440	0.249377	0.0761161	AT1G05750	0.116905	0.258264	AT2G15325	0.245126	0.334915	AT3G05640	0.235054	0.074928	AT4G08280	0.255256	0.114058	AT5G05990	0.135795	0.233085
AT3G56380	0.249324	0.0467906	AT1G05780	0.155484	0.160275	AT2G15345	0.251173	0.557022	AT3G05660	0.102612	0.444893	AT4G08290	0.148918	0.0877095	AT5G06000	0.129657	0.37262
AT5G53570	0.249293	0.104198	AT1G05790	0.0799169	0.20755	AT2G15370	0.24884	0.189177	AT3G05670	0.104702	0.349034	AT4G08300	0.143234	0.161776	AT5G06010	0.0795944	0.630702
AT3G11520	0.249271	0.20836	AT1G05800	0.114361	0.290612	AT2G15390	0.129143	0.232711	AT3G05675	0.138362	0.194208	AT4G08310	0.121137	0.308222	AT5G06050	0.158944	0.119761
AT5G42930	0.249188	0.0697107	AT1G05805	0.121544	0.222756	AT2G15400	0.109879	0.444794	AT3G05680	0.0861456	0.310525	AT4G08350	0.140861	0.0898737	AT5G06060	0.104392	0.194587
AT4G32590	0.24916	0.273495	AT1G05810	0.252746	0.0322123	AT2G15430	0.218678	0.0488417	AT3G05690	0.0959998	0.138622	AT4G08380	0.258988	0.14755	AT5G06070	0.164204	0.137204
AT2G13290	0.24916	0.0677998	AT1G05820	0.0991869	0.226305	AT2G15440	0.0786214	0.334123	AT3G05700	0.145906	0.253712	AT4G08390	0.207369	0.167424	AT5G06080	0.113623	0.247961
AT3G12850	0.249147	0.829601	AT1G05830	0.140719	0.192044	AT2G15460	0.274705	0.179745	AT3G05710	0.0817925	0.178652	AT4G08460	0.109282	0.47579	AT5G06090	0.177171	0.0862662
AT4G11290	0.249146	0.0771613	AT1G05840	0.129848	0.101553	AT2G15480	0.131575	0.113339	AT3G05750	0.0966462	0.453984	AT4G08480	0.218822	0.420459	AT5G06100	0.10314	0.274307
AT3G50310	0.248963	0.233574	AT1G05850	0.196866	0.0772114	AT2G15490	0.23294	0.154324	AT3G05760	0.0924929	0.0734766	AT4G08500	0.246008	0.128138	AT5G06110	0.106956	0.300969
AT3G16930	0.248914	0.605224	AT1G05860	0.156732	0.176911	AT2G15530	0.0957036	0.417088	AT3G05770	0.195762	0.737057	AT4G08510	0.108124	0.409902	AT5G06120	0.0499581	0.107755
AT3G28810	0.248887	0.305258	AT1G05870	0.0815363	0.54783	AT2G15560	0.159304	0.223681	AT3G05780	0.0922532	0.357883	AT4G08520	0.0923092	0.0835688	AT5G06130	0.147075	0.0715083
AT4G18590	0.248879	0.0960444	AT1G05880	0.10918	0.630155	AT2G15570	0.225221	0.220051	AT3G05790	0.0996804	0.318576	AT4G08530	0.175955	0.589831	AT5G06140	0.112437	0.0678068
AT4G39235	0.248847	0.0952736	AT1G05890	0.0855397	0.471725	AT2G15580	0.223161	0.106293	AT3G05800	0.147086	0.276363	AT4G08540	0.223506	0.122335	AT5G06150	0.104014	0.123765
AT2G15370	0.24884	0.189177	AT1G05894	0.0943287	0.315856	AT2G15590	0.146032	0.145343	AT3G05810	0.163413	0.153411	AT4G08570	0.138988	0.155404	AT5G06160	0.101079	0.14612
AT2G35615	0.248791	0.124711	AT1G05900	0.103646	0.468012	AT2G15610	0.152787	1.15499	AT3G05820	0.113604	0.160542	AT4G08580	0.179746	0.124496	AT5G06180	0.120994	0.317777
AT4G22660	0.248723	0.490279	AT1G05910	0.0856859	0.201066	AT2G15620	0.155061	0.0788606	AT3G05830	0.107786	0.296313	AT4G08590	0.1617	0.474217	AT5G06200	0.141021	0.0342042
AT5G62710	0.248693	0.0479902	AT1G05920	0.161318	0.473838	AT2G15630	0.216091	0.174555	AT3G05840	0.114481	0.0284785	AT4G08620	0.175885	0.159032	AT5G06210	0.074696	0.682483
AT2G27480	0.248666	0.248969	AT1G05930	0.189306	0.968708	AT2G15690	0.210713	0.130058	AT3G05858	0.120027	0.20529	AT4G08630	0.164184	0.312697	AT5G06220	0.130281	0.262677
AT5G53870	0.248504	0.393161	AT1G05940	0.0867294	0.167632	AT2G15695	0.179579	0.101532	AT3G05880	0.0259206	1.28568	AT4G08670	0.141413	0.237645	AT5G06240	0.13345	0.128561
AT3G29010	0.248464	0.0885483	AT1G05960	0.0918175	0.291479	AT2G15730	0.182722	0.0597509	AT3G05910	0.114691	0.0462011	AT4G08685	0.187439	0.0456067	AT5G06250	0.169245	0.31355
AT4G09970	0.248437	0.292836	AT1G05970	0.221486	0.238193	AT2G15740	0.204234	0.439648	AT3G05920	0.127041	0.0580117	AT4G08690	0.256204	0.0863058	AT5G06260	0.113181	0.215054
AT1G32540	0.248339	0.355462	AT1G05990	0.140113	0.0860344	AT2G15760	0.173528	0.115955	AT3G05930	0.101372	0.226919	AT4G08700	0.157035	0.144061	AT5G06265	0.0993201	0.450385
AT1G11870	0.248271	0.0821931	AT1G06000	0.102114	0.225493	AT2G15780	0.173465	0.13607	AT3G05935	0.220919	0.434104	AT4G08770	0.131401	0.153661	AT5G06270	0.123121	0.0309674
AT5G27140	0.248248	0.457285	AT1G06010	0.0867244	0.413355	AT2G15820	0.153168	0.321197	AT3G05936	0.0763653	0.73448	AT4G08780	0.155754	0.215076	AT5G06280	0.124103	0.401243
AT4G12960	0.248214	0.841465	AT1G06020	0.192727	0.0669242	AT2G15830	0.124993	0.301442	AT3G05937	0.125663	0.432818	AT4G08790	0.184742	0.0398358	AT5G06290	0.228789	0.114058
AT5G16650	0.248151	0.052384	AT1G06030	0.180718	0.118804	AT2G15860	0.150087	0.085211	AT3G05940	0.114381	0.0281458	AT4G08810	0.276526	0.0789345	AT5G06300	0.120768	0.0180046
AT1G10210	0.24814	0.0318166	AT1G06040	0.189153	0.114533	AT2G15880	0.192419	0.108584	AT3G05950	0.145103	0.0840825	AT4G08840	0.169113	0.390007	AT5G06310	0.154956	0.212267
AT1G64185	0.248106	0.11228	AT1G06050	0.166603	0.152724	AT2G15890	0.147295	0.200948	AT3G05960	0.114968	0.0474605	AT4G08850	0.136326	0.185507	AT5G06320	0.114754	0.106878
AT4G16470	0.248088	0.165416	AT1G06060	0.164596	0.165943	AT2G15900	0.143351	0.190535	AT3G05970	0.0971492	0.0656174	AT4G08870	0.107622	0.0597976	AT5G06330	0.168425	0.340913
AT5G42640	0.248071	0.423759	AT1G06070	0.148697	0.118094	AT2G15960	0.0660798	0.781991	AT3G05975	0.148904	0.217377	AT4G08878	0.143831	0.311186	AT5G06340	0.114936	0.0891059
AT3G26744	0.248068	0.0370809	AT1G06080	0.0819669	0.0744642	AT2G16030	0.205732	0.164546	AT3G05980	0.149014	0.164889	AT4G08895	0.118172	0.427368	AT5G06350	0.0607761	0.60213
AT1G43850	0.248064	0.048573	AT1G06090	0.183363	0.172336	AT2G16090	0.178045	0.184788	AT3G06000	0.15038	0.444403	AT4G08900	0.139665	0.0376358	AT5G06360	0.119134	0.128959
AT5G02500	0.248037	0.0127661	AT1G06100	0.0715696	0.596099	AT2G16120	0.224672	0.0786582	AT3G06010	0.0811126	0.139587	AT4G08910	0.152549	0.408401	AT5G06370	0.183008	0.0798982
AT5G46230	0.248023	0.0714219	AT1G06110	0.131433	0.205358	AT2G16130	0.15044	0.115286	AT3G06020	0.131762	0.328923	AT4G08920	0.14813	0.0339191	AT5G06380	0.134779	0.216358
AT2G46160	0.24801	0.0622043	AT1G06130	0.185878	0.247156	AT2G16190	0.165989	0.98057	AT3G06030	0.164379	0.135945	AT4G08930	0.205614	0.354057	AT5G06390	0.175384	0.109657
AT1G35860	0.248004	0.275558	AT1G06140	0.121649	0.250438	AT2G16210	0.112862	0.523841	AT3G06035	0.201459	0.124444	AT4G08940	0.193956	0.216547	AT5G06400	0.101628	0.347544
AT5G11550	0.247988	0.0572109	AT1G06149	0.0372542	0.364557	AT2G16225	0.273189	0.352742	AT3G06040	0.158544	0.0579644	AT4G08950	0.143429	0.132866	AT5G06410	0.131549	0.170657
AT1G61060	0.247927	0.507738	AT1G06150	0.114298	0.345445	AT2G16230	0.174992	0.188601	AT3G06050	0.154704	0.0296858	AT4G08960	0.131242	0.0999154	AT5G06430	0.154028	0.181347
AT3G25165	0.24788	0.421788	AT1G06160	0.123475	0.200674	AT2G16250	0.172898	0.135438	AT3G06060	0.164254	0.128109	AT4G08980	0.227828	0.066488	AT5G06440	0.137176	0.233965
AT4G01420	0.247815	0.15104	AT1G06170	0.153658	0.193903	AT2G16270	0.164181	0.391468	AT3G06070	0.0928502	0.310583	AT4G08990	0.250781	0.325845	AT5G06450	0.100156	0.233417
AT5G37490	0.247762	0.169588	AT1G06180	0.0956323	0.409548	AT2G16300	0.17275	0.87974	AT3G06080	0.152102	0.170856	AT4G09000	0.101429	0.16374	AT5G06460	0.0898489	0.181753
AT1G20696	0.247713	0.49085	AT1G06190	0.133768	0.376903	AT2G16360	0.242803	0.522383	AT3G06100	0.129245	0.069489	AT4G09010	0.189738	0.146383	AT5G06470	0.0902292	0.279034
AT4G18370	0.247688	0.145624	AT1G06200	0.131418	0.189356	AT2G16365	0.205182	0.176703	AT3G06120	0.164192	0.0257865	AT4G09012	0.163992	0.0962013	AT5G06480	0.195307	0.206805
AT2G31945	0.24767	0.193645	AT1G06210	0.209201	0.0837483	AT2G16370	0.204494	0.0754062	AT3G06130	0.210872	0.103184	AT4G09020	0.131234	0.188874	AT5G06490	0.0892149	0.287811
AT1G76060	0.247634	0.138687	AT1G06220	0.0833852	0.0890732	AT2G16380	0.110871	0.337592	AT3G06140	0.184544	0.168296	AT4G09030	0.138439	0.215745	AT5G06510	0.0738471	0.509463
AT2G27380	0.247503	0.178206	AT1G06225	0.181727	0.248474	AT2G16385	0.169157	0.462826	AT3G06150	0.18807	0.134972	AT4G09040	0.175449	0.225952	AT5G06520	0.18949	0.717969
AT5G17650	0.247492	0.151255	AT1G06230	0.152745	0.230775	AT2G16390	0.204934	0.274354	AT3G06160	0.177942	0.609645	AT4G09060	0.12714	0.191901	AT5G06530	0.123157	0.101398
AT5G56920	0.247434	0.245146	AT1G06240	0.148475	0.157633	AT2G16400	0.110221	0.291009	AT3G06170	0.152562	0.0682743	AT4G09080	0.13705	0.625134	AT5G06540	0.144749	0.195273
AT3G60540	0.247365	0.115155	AT1G06250	0.0970801	0.335221	AT2G16405	0.148221	0.0853849	AT3G06180	0.140532	0.0864661	AT4G09100	0.114985	0.455117	AT5G06550	0.170451	0.100359
AT2G36540	0.247353	0.222093	AT1G06260	0.0458202	0.239623	AT2G16430	0.161305	0.0792379	AT3G06190	0.0925429	0.132181	AT4G09120	0.212043	0.400349	AT5G06560	0.105304	0.255945
AT1G22370	0.247343	0.341288	AT1G06270	0.13396	0.136735	AT2G16440	0.12461	0.0658609	AT3G06200	0.180532	0.141566	AT4G09130	0.178533	0.470706	AT5G06570	0.153186	0.221626
AT5G25415	0.247341	0.410408	AT1G06280	0.212326	0.0904512	AT2G16450	0.277932	0.498567	AT3G06210	0.160092	0.19072	AT4G09140	0.147902	0.130502	AT5G06580	0.118026	0.116044
AT3G44590	0.247334	0.110048	AT1G06290	0.114826	0.0915855	AT2G16460	0.186913	0.0397309	AT3G06220	0.0964585	0.671875	AT4G09150	0.148056	0.186627	AT5G06590	0.127537	0.228446
AT1G76880	0.247167	0.0928333	AT1G06310	0.153551	0.172367	AT2G16485	0.0792875	0.457373	AT3G06240	0.0983635	0.433973	AT4G09160	0.133304	0.358445	AT5G06600	0.0973538	0.0355899
AT1G35730	0.247151	0.270181	AT1G06320	0.212738	0.511588	AT2G16500	0.167912	0.100992	AT3G06260	0.124309	0.0207035	AT4G09170	0.136318	0.753817	AT5G06610	0.20216	0.0858927
AT3G14320	0.247127	0.501918	AT1G06330	0.18829	0.0450064	AT2G16530	0.172864	0.103601	AT3G06270	0.159136	0.0316803	AT4G09180	0.134003	0.0913933	AT5G06620	0.168507	0.148103
AT2G46375	0.247112	0.400346	AT1G06340	0.145014	0.660299	AT2G16535	0.160271	0.664122	AT3G06290	0.0784046	0.498811	AT4G09190	0.130261	0.538959	AT5G06650	0.06998	0.583711
AT5G60230	0.2471	0.169546	AT1G06350	0.131614	0.391007	AT2G16570	0.155252	0.0744674	AT3G06300	0.16878	0.0578572	AT4G09320	0.242419	0.0749614	AT5G06660	0.172345	0.0267095
AT3G27150	0.247088	0.135828	AT1G06360	0.110203	0.164856	AT2G16580	0.17183	0.0692262	AT3G06310	0.12282	0.0977326	AT4G09340	0.145319	0.305626	AT5G06670	0.139298	0.283934
AT5G62065	0.247055	0.129513	AT1G06380	0.0830803	0.424857	AT2G16594	0.17718	0.224938	AT3G06330	0.0906175	0.479269	AT4G09350	0.16737	0.110763	AT5G06680	0.136615	0.0655379
AT1G76740	0.24705	0.689573	AT1G06390	0.113459	0.0700958	AT2G16595	0.0899754	0.385571	AT3G06340	0.113842	0.498281	AT4G09450	0.159252	1.11147	AT5G06690	0.222619	0.471745
AT4G29905	0.247047	0.0517659	AT1G06400	0.133334	0.0991382	AT2G16600	0.152992	0.198628	AT3G06350	0.147622	0.203354	AT4G09460	0.188179	0.236929	AT5G06700	0.139646	0.155401
AT3G14250	0.247003	0.25466	AT1G06410	0.0966709	0.0495091	AT2G16630	0.139096	0.143662	AT3G06360	0.067279	0.822447	AT4G09467	0.246093	0.108413	AT5G06710	0.144163	0.300784
AT3G60120	0.246982	0.0434471	AT1G06430	0.102283	0.0808933	AT2G16640	0.125405	0.294493	AT3G06370	0.150094	0.172244	AT4G09500	0.150989	0.266688	AT5G06720	0.153443	0.144038
AT5G55620	0.246887	0.0686992	AT1G06440	0.109225	0.185338	AT2G16650	0.148327	0.232356	AT3G06380	0.169148	0.180511	AT4G09510	0.254863	0.0155832	AT5G06740	0.141738	0.167479
AT5G22875	0.246877	0.0530955	AT1G06450	0.184397	0.0802796	AT2G16660	0.178317	0.0447239	AT3G06390	0.11642	0.300021	AT4G09520	0.233255	0.10603	AT5G06750	0.146885	0.0788464
AT5G47090	0.24681	0.154852	AT1G06460	0.0886432	0.319878	AT2G16700	0.142906	0.146434	AT3G06400	0.0827618	0.0468396	AT4G09560	0.234693	0.275962	AT5G06760	0.160941	0.154599
AT1G64760	0.246714	0.0484443	AT1G06470	0.074922	0.185896	AT2G16710	0.201666	0.0162133	AT3G06410	0.109395	0.203761	AT4G09570	0.170105	0.0860787	AT5G06770	0.119145	0.110753
AT3G53170	0.246696	0.174811	AT1G06490	0.107547	0.14627	AT2G16720	0.132067	0.220413	AT3G06420	0.214911	0.0348014	AT4G09580	0.195483	0.0323497	AT5G06780	0.133463	0.217265
AT4G20280	0.246639	0.0324712	AT1G06500	0.264243	0.25882	AT2G16730	0.145031	0.110912	AT3G06430	0.143335	0.0695921	AT4G09600	0.24058	0.131897	AT5G06800	0.130373	0.300825
AT1G43770	0.246628	0.400374	AT1G06510	0.122765	0.387658	AT2G16740	0.133777	0.0670948	AT3G06435	0.200466	0.786255	AT4G09610	0.135758	0.375997	AT5G06810	0.125921	0.310208
AT1G35183	0.24662	0.850382	AT1G06515	0.050577	0.156685	AT2G16750	0.130695	0.278381	AT3G06440	0.0841816	0.413036	AT4G09620	0.203826	0.150227	AT5G06820	0.0844192	0.139704
AT2G04031	0.246599	0.512769	AT1G06520	0.120512	0.274971	AT2G16760	0.153424	0.0833151	AT3G06450	0.118592	0.0951577	AT4G09630	0.110562	0.110339	AT5G06830	0.0995265	0.212217
AT4G16550	0.24656	0.349373	AT1G06540	0.133627	0.265035	AT2G16770	0.147072	0.0691824	AT3G06460	0.226524	0.213698	AT4G09640	0.131096	0.110008	AT5G06839	0.0765423	0.063129
AT4G17390	0.246496	0.00827839	AT1G06550	0.0878542	0.317165	AT2G16780	0.149268	0.135363	AT3G06470	0.202171	0.185282	AT4G09647	0.244531	0.573585	AT5G06850	0.172829	0.0471903
AT5G22380	0.246457	0.142162	AT1G06560	0.100603	0.388596	AT2G16790	0.0899864	0.400203	AT3G06480	0.162749	0.264584	AT4G09650	0.0921944	0.177657	AT5G06860	0.267937	0.139257
AT1G53370	0.246423	1.04499	AT1G06570	0.175983	0.0954009	AT2G16800	0.144633	0.147349	AT3G06483	0.119175	0.0489913	AT4G09670	0.235405	0.0554321	AT5G06870	0.130998	0.104046
AT4G10740	0.246396	0.667917	AT1G06590	0.0898168	0.219761	AT2G16850	0.130056	0.0649974	AT3G06490	0.120569	0.147501	AT4G09680	0.112119	0.516026	AT5G06890	0.128053	0.798171
AT1G15000	0.24629	0.151817	AT1G06620	0.191732	0.144232	AT2G16860	0.108519	0.0678371	AT3G06500	0.135395	0.133374	AT4G09720	0.137199	0.0610567	AT5G06900	0.151604	0.22712
AT1G66345	0.24626	0.294063	AT1G06640	0.161046	0.284557	AT2G16870	0.110085	0.419173	AT3G06510	0.10736	0.156841	AT4G09730	0.166324	0.052516	AT5G06905	0.154034	0.134959
AT5G15770	0.24626	0.0845347	AT1G06650	0.127235	0.404884	AT2G16880	0.104735	0.253369	AT3G06520	0.0786533	0.541248	AT4G09740	0.17673	0.0976039	AT5G06920	0.12783	0.319306
AT1G62410	0.246224	0.779685	AT1G06660	0.160999	0.160226	AT2G16890	0.15813	0.228887	AT3G06530	0.145398	0.312085	AT4G09750	0.153438	0.0988115	AT5G06930	0.153091	0.36181
AT1G28040	0.246219	0.603202	AT1G06670	0.0895949	0.492317	AT2G16900	0.163182	0.196002	AT3G06540	0.0793337	0.316631	AT4G09760	0.165015	0.111208	AT5G06940	0.13758	0.216207
AT3G22110	0.246195	0.176811	AT1G06680	0.0518384	0.102094	AT2G16910	0.108061	0.109299	AT3G06550	0.064325	0.173063	AT4G09770	0.149579	0.33369	AT5G06950	0.145859	0.0438962
AT4G09467	0.246093	0.108413	AT1G06690	0.108094	0.143923	AT2G16920	0.141156	0.229136	AT3G06560	0.123029	0.2723	AT4G09820	0.152955	0.168419	AT5G06960	0.0771052	0.149111
AT1G24140	0.246083	0.132494	AT1G06700	0.0954489	0.0404495	AT2G16940	0.131118	0.0951548	AT3G06570	0.191013	1.13135	AT4G09830	0.157078	0.0751831	AT5G06970	0.090549	0.121376
AT1G57650	0.246049	0.760392	AT1G06710	0.112826	0.178042	AT2G16950	0.111408	0.121876	AT3G06580	0.0881883	0.124574	AT4G09840	0.238153	0.520176	AT5G06980	0.170932	0.246363
AT5G12940	0.246048	0.154845	AT1G06720	0.105311	0.407151	AT2G16960	0.154707	0.543618	AT3G06590	0.178841	0.252217	AT4G09890	0.127328	0.0455905	AT5G06990	0.194965	0.018058
AT1G69825	0.246041	0.185242	AT1G06730	0.107085	0.236974	AT2G16980	0.130363	0.298603	AT3G06600	0.123786	0.370321	AT4G09900	0.199594	0.0792132	AT5G07010	0.164128	0.296195
AT2G35450	0.24602	0.124994	AT1G06750	0.146222	0.125489	AT2G16990	0.12883	0.170791	AT3G06610	0.0106889	1.50905	AT4G09950	0.128065	0.148185	AT5G07020	0.130827	0.178664
AT4G08500	0.246008	0.128138	AT1G06760	0.155567	0.241854	AT2G17000	0.265901	0.0987815	AT3G06620	0.111255	0.19562	AT4G09960	0.156466	0.0241639	AT5G07030	0.144364	0.0583315
AT5G17150	0.245911	0.258502	AT1G06770	0.104138	0.533725	AT2G17010	0.163594	0.0836718	AT3G06630	0.151398	0.309254	AT4G09970	0.248437	0.292836	AT5G07040	0.186092	0.049163
AT5G62700	0.245855	0.00365748	AT1G06780	0.0967754	0.189626	AT2G17020	0.150305	0.104517	AT3G06650	0.100898	0.0288194	AT4G09984	0.242704	0.280475	AT5G07050	0.134158	0.13257
AT5G46700	0.24581	0.103318	AT1G06790	0.114336	0.212216	AT2G17030	0.193729	0.0915637	AT3G06660	0.117486	0.425414	AT4G09990	0.210065	0.252656	AT5G07070	0.203871	0.125104
AT2G05642	0.245684	0.345475	AT1G06800	0.173793	0.0986903	AT2G17033	0.144436	0.282448	AT3G06670	0.0843284	0.0859199	AT4G10000	0.120241	0.298715	AT5G07080	0.15563	0.213189
AT5G53690	0.24566	0.343856	AT1G06820	0.111851	0.197622	AT2G17036	0.113968	0.539443	AT3G06720	0.0977835	0.154744	AT4G10010	0.219035	0.100433	AT5G07090	0.116423	0.069855
AT1G54950	0.245493	0.432109	AT1G06830	0.184706	0.0243714	AT2G17040	0.244528	0.0775144	AT3G06730	0.0840544	0.181716	AT4G10020	0.234043	0.0304719	AT5G07100	0.164764	0.303396
AT3G44300	0.245357	0.155589	AT1G06840	0.108517	0.179268	AT2G17070	0.124826	0.166511	AT3G06740	0.132267	0.102813	AT4G10030	0.147697	0.238381	AT5G07110	0.164089	0.111531
AT5G36100	0.245323	0.225002	AT1G06850	0.233324	0.101633	AT2G17080	0.121574	0.316376	AT3G06750	0.100595	0.261848	AT4G10050	0.203028	0.105855	AT5G07120	0.168945	0.126791
AT4G24420	0.245224	0.855785	AT1G06870	0.119445	0.123053	AT2G17090	0.137906	0.312572	AT3G06760	0.182125	0.355892	AT4G10060	0.158834	0.246774	AT5G07130	0.146307	0.0878749
AT4G23450	0.245193	0.160191	AT1G06890	0.0560243	0.0242981	AT2G17110	0.153037	0.282725	AT3G06770	0.171306	0.139497	AT4G10070	0.150058	0.382989	AT5G07140	0.15821	0.137609
AT2G15325	0.245126	0.334915	AT1G06900	0.0735716	0.160604	AT2G17120	0.140719	0.433282	AT3G06778	0.134911	0.183776	AT4G10080	0.266741	0.404292	AT5G07150	0.079193	0.467648
AT2G40220	0.245114	0.457621	AT1G06910	0.136599	0.280705	AT2G17130	0.170036	0.0444791	AT3G06780	0.129787	0.0921252	AT4G10090	0.195582	0.068727	AT5G07160	0.192727	0.315769
AT5G28650	0.245027	0.12377	AT1G06920	0.114428	0.780789	AT2G17140	0.154512	0.104387	AT3G06790	0.0617683	0.947263	AT4G10100	0.164403	0.0906865	AT5G07170	0.259659	0.466877
AT5G67520	0.245002	0.1707	AT1G06923	0.0801207	0.491359	AT2G17150	0.110256	0.242026	AT3G06810	0.0775358	0.142101	AT4G10120	0.124057	0.116032	AT5G07180	0.174178	0.101958
AT2G34655	0.244928	0.697342	AT1G06930	0.091181	0.626338	AT2G17170	0.112687	0.443947	AT3G06830	0.0941648	0.313424	AT4G10130	0.264168	0.110915	AT5G07190	0.158252	0.189833
AT2G29250	0.244899	0.237937	AT1G06950	0.0868771	0.105769	AT2G17180	0.0905534	0.704279	AT3G06840	0.171217	0.160775	AT4G10140	0.201904	0.0998769	AT5G07200	0.123079	0.255332
AT4G13510	0.244898	0.0638619	AT1G06960	0.269715	0.248387	AT2G17190	0.156573	0.0852592	AT3G06850	0.13009	0.143494	AT4G10150	0.132329	0.295908	AT5G07210	0.088268	0.783711
AT3G14330	0.244881	0.237486	AT1G06970	0.131814	0.108085	AT2G17200	0.193846	0.101711	AT3G06860	0.0833575	0.12291	AT4G10170	0.144484	0.188917	AT5G07220	0.114794	0.167998
AT2G31420	0.244873	0.749429	AT1G06980	0.0816155	0.240839	AT2G17210	0.1589	0.349355	AT3G06868	0.0798668	0.218462	AT4G10180	0.170992	0.109715	AT5G07225	0.145669	0.372896
AT2G31680	0.244794	0.0164335	AT1G06990	0.158983	0.190111	AT2G17220	0.151722	0.0686057	AT3G06890	0.188792	0.019787	AT4G10190	0.162905	0.692607	AT5G07230	0.17136	0.218934
AT5G46160	0.244779	0.0198425	AT1G07000	0.157204	0.130657	AT2G17230	0.173219	0.0907955	AT3G06910	0.135086	0.398279	AT4G10220	0.221595	0.246214	AT5G07240	0.103367	0.287988
AT1G42700	0.244772	0.708111	AT1G07010	0.102371	0.310277	AT2G17240	0.0643442	0.446965	AT3G06920	0.124039	0.0733934	AT4G10240	0.149691	0.145314	AT5G07250	0.178812	0.0695517
AT4G18190	0.244727	0.210397	AT1G07020	0.158342	0.404166	AT2G17250	0.105359	0.216122	AT3G06930	0.0840259	0.211117	AT4G10250	0.104419	0.0949164	AT5G07280	0.169622	0.187012
AT4G09647	0.244531	0.573585	AT1G07025	0.23175	0.532109	AT2G17260	0.143592	0.104335	AT3G06950	0.123216	0.163255	AT4G10280	0.218406	0.0731101	AT5G07290	0.107973	0.202352
AT2G17040	0.244528	0.0775144	AT1G07030	0.141432	0.0909469	AT2G17265	0.163352	0.0483225	AT3G06960	0.0754196	0.332503	AT4G10300	0.142268	0.158124	AT5G07300	0.147147	0.0558356
AT5G48410	0.244524	0.252205	AT1G07040	0.196753	0.130671	AT2G17270	0.09578	0.10866	AT3G06980	0.110743	0.277004	AT4G10310	0.160168	0.223743	AT5G07310	0.117587	0.315628
AT1G52080	0.244517	0.138987	AT1G07050	0.108164	0.26038	AT2G17280	0.166198	0.127718	AT3G06985	0.0378964	4.52868	AT4G10320	0.13685	0.201961	AT5G07320	0.133788	0.054727
AT3G46680	0.244438	0.23568	AT1G07060	0.249521	0.44195	AT2G17290	0.136275	0.108355	AT3G07005	0.145158	0.880575	AT4G10330	0.118996	0.148589	AT5G07350	0.0823698	0.195129
AT5G28590	0.244396	0.224606	AT1G07080	0.151306	0.200922	AT2G17300	0.1556	0.0212663	AT3G07010	0.115055	0.0968798	AT4G10340	0.113535	0.0147313	AT5G07360	0.132417	0.197434
AT3G42940	0.244369	0.552967	AT1G07090	0.13946	0.0503824	AT2G17305	0.130637	0.205693	AT3G07020	0.0967023	0.100585	AT4G10350	0.117594	0.146793	AT5G07370	0.132888	0.206513
AT5G46760	0.244321	0.0371876	AT1G07110	0.0946143	0.138912	AT2G17310	0.105993	0.611187	AT3G07040	0.116822	0.185448	AT4G10360	0.103693	0.321975	AT5G07380	0.108448	0.371495
AT5G40410	0.244317	0.146233	AT1G07120	0.0848868	0.531163	AT2G17320	0.117289	0.230171	AT3G07050	0.157528	0.116557	AT4G10380	0.137696	0.0820982	AT5G07390	0.150619	0.174407
AT3G46950	0.244267	0.235168	AT1G07130	0.117664	0.357148	AT2G17340	0.0873337	0.169255	AT3G07060	0.115765	0.26261	AT4G10390	0.272542	0.0908102	AT5G07400	0.137657	0.391138
AT5G35960	0.244232	0.15274	AT1G07135	0.0598265	0.701579	AT2G17360	0.154054	0.021938	AT3G07070	0.149851	0.0343132	AT4G10430	0.157773	0.0327573	AT5G07420	0.108438	0.141306
AT1G77525	0.244224	0.531015	AT1G07150	0.221098	0.473082	AT2G17370	0.146005	0.189783	AT3G07080	0.144213	0.0711725	AT4G10440	0.159618	0.0573093	AT5G07430	0.163643	0.0807448
AT5G25290	0.244197	0.5637	AT1G07160	0.156822	0.27824	AT2G17380	0.10585	0.0278849	AT3G07090	0.19873	0.114487	AT4G10457	0.207344	0.157381	AT5G07450	0.0905358	0.389111
AT1G44224	0.244181	0.463095	AT1G07180	0.169458	0.0767553	AT2G17410	0.113951	0.483207	AT3G07100	0.0886616	0.137819	AT4G10465	0.155147	0.169348	AT5G07460	0.135322	0.175107
AT3G29370	0.244163	0.340009	AT1G07200	0.149834	0.214371	AT2G17420	0.176784	0.0618744	AT3G07110	0.0907011	0.233159	AT4G10470	0.198577	0.393229	AT5G07470	0.211203	0.118119
AT3G28270	0.244107	0.731596	AT1G07210	0.12883	0.209924	AT2G17430	0.116544	0.162964	AT3G07120	0.110739	0.16081	AT4G10480	0.190485	0.0646626	AT5G07475	0.146256	0.32491
AT1G33055	0.244106	0.137591	AT1G07220	0.102549	0.195709	AT2G17440	0.145923	0.302024	AT3G07130	0.154908	0.0784633	AT4G10490	0.249569	0.141418	AT5G07480	0.160086	0.162548
AT3G50040	0.244013	0.305435	AT1G07230	0.15868	0.129652	AT2G17442	0.0598113	3.07116	AT3G07140	0.19963	0.103421	AT4G10500	0.184845	0.170138	AT5G07490	0.0702198	0.371981
AT1G49290	0.244003	0.260448	AT1G07240	0.201449	0.179976	AT2G17450	0.114817	0.0888948	AT3G07150	0.120515	0.255294	AT4G10510	0.227232	0.13925	AT5G07500	0.150098	0.0860804
AT5G59270	0.243976	0.423084	AT1G07250	0.168442	0.133017	AT2G17470	0.106447	0.2331	AT3G07160	0.123619	0.0747726	AT4G10520	0.229693	0.260209	AT5G07510	0.128542	0.780863
AT3G42860	0.243963	0.189497	AT1G07260	0.164423	0.186556	AT2G17480	0.172028	0.132902	AT3G07170	0.0885423	0.205561	AT4G10540	0.20713	0.20238	AT5G07520	0.0904989	0.297255
AT2G24060	0.243891	0.107198	AT1G07270	0.139862	0.305426	AT2G17500	0.0807269	0.180399	AT3G07180	0.092838	0.236694	AT4G10550	0.177139	0.316994	AT5G07530	0.187024	0.647482
AT3G15210	0.243856	0.0830266	AT1G07280	0.176101	0.190361	AT2G17510	0.150818	0.11507	AT3G07190	0.0878686	0.144025	AT4G10570	0.145598	0.293258	AT5G07540	0.0756851	0.775056
AT2G24870	0.24377	0.622625	AT1G07300	0.133037	0.113396	AT2G17520	0.132787	0.219335	AT3G07195	0.133698	0.451612	AT4G10610	0.125965	0.124413	AT5G07550	0.0688071	0.864498
AT5G20260	0.243769	0.407526	AT1G07310	0.120447	0.137036	AT2G17525	0.170965	0.188833	AT3G07200	0.119519	0.516709	AT4G10620	0.161158	0.164455	AT5G07560	0.250674	0.425113
AT1G76160	0.243767	0.0619404	AT1G07320	0.210527	0.0929211	AT2G17530	0.0937054	0.0947032	AT3G07210	0.120508	0.14321	AT4G10630	0.25391	0.15614	AT5G07572	0.125202	0.644908
AT1G23010	0.243751	0.0726795	AT1G07330	0.182377	0.328431	AT2G17540	0.169568	0.299119	AT3G07220	0.191022	0.0628419	AT4G10640	0.190078	0.27182	AT5G07580	0.166696	0.112733
AT3G01185	0.243741	0.324409	AT1G07340	0.0898875	0.358406	AT2G17550	0.125079	0.121401	AT3G07250	0.133974	0.558693	AT4G10710	0.175186	0.0378847	AT5G07590	0.126158	0.0153541
AT3G48185	0.243612	0.317506	AT1G07350	0.1994	0.426092	AT2G17560	0.155044	0.169367	AT3G07270	0.0849259	0.271396	AT4G10730	0.10254	0.214834	AT5G07600	0.1268	0.403311
AT1G24220	0.243564	0.778915	AT1G07360	0.145756	0.139224	AT2G17570	0.140326	0.277808	AT3G07290	0.0937261	0.283422	AT4G10740	0.246396	0.667917	AT5G07610	0.198064	0.230264
AT4G26210	0.243461	0.0762039	AT1G07380	0.119541	0.142236	AT2G17580	0.102399	0.386538	AT3G07300	0.14628	0.0526395	AT4G10750	0.122697	0.153482	AT5G07620	0.124367	0.185129
AT4G17660	0.243396	0.201205	AT1G07390	0.140372	0.466028	AT2G17600	0.145827	0.451008	AT3G07310	0.103618	0.137624	AT4G10760	0.148697	0.0753783	AT5G07630	0.147773	0.336164
AT1G55475	0.243354	0.240648	AT1G07420	0.115232	0.0564051	AT2G17620	0.220959	0.184758	AT3G07320	0.139701	0.147062	AT4G10770	0.171387	0.0397141	AT5G07660	0.0942294	0.349912
AT3G27720	0.243333	0.673449	AT1G07430	0.186102	0.142667	AT2G17630	0.191892	0.0580727	AT3G07330	0.103642	0.082801	AT4G10790	0.169734	0.173375	AT5G07670	0.111675	0.122474
AT5G54585	0.243291	0.0903438	AT1G07440	0.150524	0.217697	AT2G17640	0.139505	0.0904027	AT3G07340	0.10241	0.460122	AT4G10800	0.264279	0.0779904	AT5G07680	0.110688	0.155686
AT3G28600	0.243162	0.25378	AT1G07450	0.15445	0.244263	AT2G17650	0.204022	0.102345	AT3G07350	0.158452	0.1983	AT4G10810	0.215775	0.0530684	AT5G07690	0.128629	0.301911
AT5G22340	0.243045	0.453876	AT1G07470	0.178023	0.139046	AT2G17660	0.168064	0.0392017	AT3G07360	0.129787	0.0935175	AT4G10840	0.205784	0.0220004	AT5G07700	0.123795	0.538
AT2G06000	0.243044	0.109292	AT1G07473	0.127412	0.546319	AT2G17670	0.217694	0.076666	AT3G07370	0.104953	0.211785	AT4G10850	0.119595	0.202697	AT5G07710	0.106019	0.32248
AT3G09520	0.242998	0.0938248	AT1G07476	0.179025	0.576022	AT2G17680	0.152724	0.263602	AT3G07400	0.12464	0.088417	AT4G10890	0.131052	0.468184	AT5G07720	0.212427	0.0535018
AT3G07410	0.242982	0.00825506	AT1G07480	0.132643	0.157625	AT2G17695	0.147743	0.138061	AT3G07410	0.242982	0.00825506	AT4G10895	0.0811494	1.18932	AT5G07730	0.162502	0.267264
AT3G26300	0.242918	0.13895	AT1G07510	0.170589	0.124509	AT2G17700	0.153164	0.0396596	AT3G07420	0.123596	0.2217	AT4G10920	0.0956605	0.392938	AT5G07740	0.201187	0.149696
AT1G70300	0.242907	0.0431047	AT1G07530	0.12615	0.163577	AT2G17705	0.165017	0.0418508	AT3G07425	0.113297	0.334511	AT4G10925	0.223326	0.107443	AT5G07760	0.184415	0.686914
AT1G16740	0.242875	0.013349	AT1G07540	0.138585	0.141345	AT2G17710	0.181712	0.113465	AT3G07430	0.135169	0.254837	AT4G10930	0.0889254	0.434333	AT5G07790	0.1185	0.581672
AT5G48980	0.242805	0.676988	AT1G07550	0.168125	0.670952	AT2G17720	0.176251	0.0335838	AT3G07440	0.168859	0.0956363	AT4G10940	0.086491	0.459469	AT5G07800	0.0908054	0.181517
AT2G16360	0.242803	0.522383	AT1G07570	0.185653	0.165345	AT2G17730	0.19319	0.197948	AT3G07450	0.0207199	1.57415	AT4G10950	0.158648	0.0431724	AT5G07810	0.112123	0.284559
AT3G18800	0.24271	0.00837566	AT1G07590	0.157216	0.119586	AT2G17750	0.0945565	0.32397	AT3G07460	0.129593	0.449293	AT4G10955	0.257007	0.107612	AT5G07820	0.144599	0.355089
AT4G09984	0.242704	0.280475	AT1G07620	0.175699	0.431771	AT2G17760	0.113304	0.069214	AT3G07470	0.130399	0.249093	AT4G10960	0.198432	0.0619597	AT5G07830	0.139105	0.108759
AT4G03610	0.242695	0.148093	AT1G07630	0.15078	0.0608369	AT2G17770	0.201565	0.506114	AT3G07500	0.185739	0.232444	AT4G10970	0.123059	0.444325	AT5G07870	0.162652	0.294199
AT2G01420	0.242624	0.0787436	AT1G07640	0.142044	0.186932	AT2G17780	0.103498	0.316419	AT3G07510	0.0782533	0.0575061	AT4G11010	0.152189	0.0369847	AT5G07880	0.106393	0.825207
AT2G35658	0.242618	0.195909	AT1G07645	0.149922	0.0689518	AT2G17785	0.125987	0.677739	AT3G07520	0.0763771	0.357791	AT4G11030	0.172744	0.0954585	AT5G07890	0.127917	0.185684
AT1G49900	0.24261	0.649446	AT1G07650	0.126438	0.214226	AT2G17787	0.135977	0.502656	AT3G07525	0.146809	0.280549	AT4G11040	0.224886	0.233292	AT5G07900	0.2209	0.126063
AT5G53380	0.242582	0.265328	AT1G07670	0.142465	0.0514845	AT2G17790	0.0677669	0.180093	AT3G07530	0.0741558	0.466905	AT4G11050	0.176511	0.093858	AT5G07910	0.0485387	0.209666
AT3G59200	0.242551	0.210317	AT1G07680	0.127888	0.700171	AT2G17820	0.110043	0.23216	AT3G07540	0.117188	0.264152	AT4G11060	0.242149	0.0532799	AT5G07920	0.119757	0.0683801
AT3G60640	0.242522	0.256713	AT1G07690	0.181791	0.898054	AT2G17840	0.202536	0.0668827	AT3G07550	0.151385	0.132574	AT4G11070	0.160145	0.561901	AT5G07930	0.168441	0.615239
AT2G07180	0.24247	0.075413	AT1G07700	0.119302	0.538378	AT2G17850	0.13879	0.466084	AT3G07560	0.0755576	0.152694	AT4G11080	0.195281	0.34805	AT5G07940	0.113764	0.367759
AT4G09320	0.242419	0.0749614	AT1G07705	0.0665638	0.282625	AT2G17860	0.162021	0.267944	AT3G07565	0.149145	0.0812622	AT4G11100	0.228062	0.382598	AT5G07950	0.109007	0.338074
AT2G26600	0.242392	0.0918879	AT1G07720	0.119278	0.147027	AT2G17870	0.146284	0.358359	AT3G07570	0.124317	0.220373	AT4G11110	0.145135	0.154719	AT5G07960	0.0998213	0.129983
AT1G64490	0.242383	0.243941	AT1G07725	0.128674	0.238651	AT2G17880	0.1309	0.445693	AT3G07580	0.199055	0.59372	AT4G11120	0.152323	0.0934158	AT5G07970	0.0830898	0.524743
AT2G03170	0.242342	0.632169	AT1G07740	0.127727	0.226196	AT2G17890	0.127579	0.090217	AT3G07590	0.179614	0.29026	AT4G11130	0.137556	0.172581	AT5G07980	0.113047	0.559937
AT5G66930	0.242329	0.123835	AT1G07747	0.258525	0.381476	AT2G17900	0.0949538	0.262175	AT3G07600	0.174965	0.329055	AT4G11150	0.0805313	0.0249757	AT5G07990	0.145255	0.142368
AT5G58005	0.242319	0.0138578	AT1G07750	0.146404	0.182464	AT2G17930	0.0897021	0.0796567	AT3G07610	0.115965	0.529627	AT4G11160	0.118517	0.13598	AT5G08000	0.104102	0.35248
AT5G15380	0.242315	0.322308	AT1G07790	0.215153	0.0433674	AT2G17940	0.12276	0.461922	AT3G07620	0.135498	0.126216	AT4G11175	0.156353	0.223382	AT5G08010	0.101144	0.476007
AT5G41530	0.242251	0.784243	AT1G07830	0.155638	0.0788838	AT2G17950	0.0596753	0.280444	AT3G07630	0.0892185	0.239674	AT4G11180	0.120017	0.577223	AT5G08020	0.140747	0.143046
AT2G30520	0.242244	0.0459045	AT1G07840	0.133888	0.374058	AT2G17970	0.132708	0.314822	AT3G07640	0.143735	0.397082	AT4G11190	0.127015	0.52009	AT5G08030	0.0769994	0.153403
AT1G32530	0.242152	0.238185	AT1G07850	0.221853	0.0769263	AT2G17972	0.224652	0.112147	AT3G07650	0.140902	0.130099	AT4G11220	0.187822	0.19603	AT5G08050	0.103916	0.0590728
AT5G23230	0.242151	0.204125	AT1G07860	0.241831	0.147366	AT2G17975	0.205592	0.176828	AT3G07660	0.0724738	0.485807	AT4G11230	0.193373	0.284213	AT5G08060	0.134284	0.150791
AT4G11060	0.242149	0.0532799	AT1G07870	0.250684	0.05727	AT2G17980	0.256789	0.121568	AT3G07670	0.111723	0.112419	AT4G11240	0.209246	0.0390679	AT5G08070	0.141263	0.180993
AT3G48120	0.242106	0.173019	AT1G07880	0.186715	0.0843613	AT2G17990	0.0966288	0.220856	AT3G07690	0.102338	0.0577868	AT4G11270	0.140243	0.243919	AT5G08080	0.0878503	0.0511874
AT5G60860	0.242102	0.0257635	AT1G07890	0.122829	0.0602967	AT2G18000	0.205352	0.231549	AT3G07700	0.1064	0.102813	AT4G11280	0.180306	0.0503046	AT5G08100	0.108404	0.196893
AT3G52525	0.242046	0.0772819	AT1G07900	0.263942	0.170979	AT2G18010	0.201587	0.0791787	AT3G07710	0.117675	0.741436	AT4G11290	0.249146	0.0771613	AT5G08110	0.10683	0.451967
AT3G13110	0.242038	0.0986447	AT1G07910	0.139694	0.246134	AT2G18020	0.110928	0.0162375	AT3G07720	0.194396	0.115011	AT4G11300	0.133748	0.194654	AT5G08120	0.124256	0.174475
AT1G13670	0.242035	0.223387	AT1G07950	0.169401	0.093604	AT2G18030	0.102981	0.232548	AT3G07730	0.125077	0.604369	AT4G11310	0.15232	0.155826	AT5G08130	0.105701	0.200508
AT3G09440	0.242035	0.0776316	AT1G07960	0.107613	0.148881	AT2G18040	0.188217	0.0201219	AT3G07740	0.0989233	0.271034	AT4G11320	0.151584	0.192685	AT5G08139	0.184038	0.284046
AT2G20860	0.24202	0.0334893	AT1G07970	0.0955954	0.277568	AT2G18060	0.174478	0.204715	AT3G07750	0.0729665	0.198706	AT4G11330	0.223943	0.0764238	AT5G08141	0.092765	0.668332
AT5G58020	0.241994	0.0988189	AT1G07980	0.117697	0.44455	AT2G18080	0.160646	0.208557	AT3G07770	0.0782506	0.174954	AT4G11340	0.200369	0.225647	AT5G08150	0.140944	0.256686
AT2G33120	0.241925	0.0153921	AT1G07985	0.147913	0.0584729	AT2G18090	0.175417	0.166491	AT3G07780	0.149963	0.0725346	AT4G11350	0.186146	0.0818197	AT5G08160	0.132498	0.00964497
AT5G11190	0.241919	0.0497864	AT1G07990	0.0765604	0.208687	AT2G18100	0.132902	0.224027	AT3G07790	0.192445	0.0525778	AT4G11370	0.21286	0.418061	AT5G08170	0.139843	0.133207
AT1G03810	0.241843	0.244007	AT1G08010	0.193597	0.282324	AT2G18110	0.154872	0.134819	AT3G07800	0.153955	0.094573	AT4G11380	0.147801	0.0666824	AT5G08180	0.22255	0.0384511
AT1G07860	0.241831	0.147366	AT1G08030	0.114576	0.233968	AT2G18120	0.141525	0.409529	AT3G07810	0.12474	0.0560662	AT4G11393	0.260372	0.111554	AT5G08200	0.132505	0.123273
AT3G58330	0.241826	0.402002	AT1G08035	0.046267	0.916036	AT2G18150	0.131192	0.0989601	AT3G07820	0.183702	0.0939261	AT4G11410	0.135333	0.184235	AT5G08230	0.0986563	0.516105
AT1G70290	0.241792	0.0520131	AT1G08040	0.0772066	0.162301	AT2G18160	0.0280092	0.392031	AT3G07830	0.0885143	0.154968	AT4G11420	0.170351	0.153852	AT5G08240	0.197393	0.273867
AT1G68640	0.241762	0.0437668	AT1G08060	0.0844399	0.684537	AT2G18170	0.251573	0.0233526	AT3G07860	0.146715	0.0541543	AT4G11440	0.148107	0.541441	AT5G08250	0.134132	0.158851
AT1G77780	0.241723	0.285454	AT1G08065	0.106159	0.354789	AT2G18180	0.0857307	0.302686	AT3G07870	0.0812756	0.14855	AT4G11450	0.156349	0.14799	AT5G08260	0.111569	0.209853
AT1G04540	0.241711	0.114477	AT1G08070	0.144353	0.173213	AT2G18190	0.190956	0.250851	AT3G07880	0.116092	0.118651	AT4G11460	0.123068	0.367435	AT5G08270	0.0898473	0.5981
AT4G15130	0.241526	0.124014	AT1G08080	0.100194	0.298891	AT2G18196	0.22367	0.131793	AT3G07890	0.149114	0.0455679	AT4G11470	0.266789	0.28529	AT5G08280	0.132776	0.0688505
AT2G29220	0.241396	0.167634	AT1G08090	0.152244	0.0865394	AT2G18210	0.187443	0.164683	AT3G07900	0.090804	0.231618	AT4G11480	0.157779	0.363506	AT5G08290	0.131472	0.0469964
AT5G42270	0.241285	0.0230898	AT1G08100	0.196855	0.148424	AT2G18220	0.139646	0.229393	AT3G07910	0.0916987	0.828696	AT4G11485	0.213942	0.429504	AT5G08300	0.0881187	0.0149059
AT3G22470	0.241276	0.235033	AT1G08110	0.101845	0.193848	AT2G18230	0.099562	0.136819	AT3G07920	0.139271	0.843266	AT4G11510	0.081526	1.84321	AT5G08310	0.173827	0.23692
AT2G29400	0.241126	0.0375078	AT1G08125	0.130425	0.307221	AT2G18240	0.12766	0.135144	AT3G07930	0.157432	0.420349	AT4G11521	0.108548	0.440317	AT5G08315	0.0650618	1.49968
AT4G04720	0.241117	0.0361996	AT1G08130	0.124542	0.117491	AT2G18245	0.176929	0.196883	AT3G07940	0.0788025	0.0868559	AT4G11530	0.240281	0.319608	AT5G08320	0.172771	0.171842
AT4G15690	0.241084	0.0368847	AT1G08135	0.129128	0.297817	AT2G18250	0.271662	0.0918487	AT3G07950	0.070924	0.181453	AT4G11560	0.0830082	0.414947	AT5G08330	0.0490235	0.255109
AT3G09960	0.241079	0.339749	AT1G08140	0.0834747	0.600544	AT2G18260	0.0983747	0.113922	AT3G07960	0.140276	0.0500712	AT4G11570	0.216883	0.0425589	AT5G08335	0.0943947	0.210444
AT5G38280	0.241009	0.362313	AT1G08150	0.0989869	0.358072	AT2G18280	0.172529	0.108577	AT3G07970	0.0852291	0.186543	AT4G11580	0.189414	0.52494	AT5G08340	0.0920858	0.355931
AT5G01560	0.240985	0.170593	AT1G08160	0.0944427	0.111878	AT2G18290	0.107684	0.0451017	AT3G07980	0.0923253	0.209155	AT4G11590	0.101212	1.22886	AT5G08350	0.19644	0.130497
AT2G26380	0.240912	0.204572	AT1G08170	0.172232	0.104884	AT2G18300	0.139273	0.215201	AT3G07990	0.0813193	0.292203	AT4G11600	0.205532	0.0565369	AT5G08360	0.201174	0.401697
AT5G19100	0.24089	0.405409	AT1G08180	0.0933254	0.312508	AT2G18328	0.156569	0.20789	AT3G08000	0.0935337	0.138694	AT4G11610	0.18583	0.0359043	AT5G08370	0.137062	0.145065
AT5G17470	0.240838	0.322412	AT1G08190	0.0894913	0.076025	AT2G18330	0.163125	0.0615392	AT3G08010	0.153633	0.0300315	AT4G11640	0.234097	0.111027	AT5G08380	0.150514	0.224017
AT1G66240	0.240742	0.0260606	AT1G08200	0.135046	0.0168564	AT2G18340	0.222894	0.285752	AT3G08020	0.0865211	0.157375	AT4G11653	0.166054	0.702959	AT5G08390	0.0865353	0.181814
AT3G29830	0.240703	0.465643	AT1G08210	0.134721	0.0888237	AT2G18350	0.172881	0.148924	AT3G08030	0.0972901	0.132853	AT4G11655	0.128093	0.335139	AT5G08391	0.132666	0.0541317
AT3G50120	0.240673	0.0619704	AT1G08220	0.128891	0.270859	AT2G18360	0.138783	0.129415	AT3G08040	0.0877172	0.279938	AT4G11660	0.130905	0.190681	AT5G08400	0.0899885	0.136879
AT1G66430	0.240671	0.0474602	AT1G08230	0.158362	0.200375	AT2G18370	0.102626	0.116039	AT3G08490	0.168184	0.560843	AT4G11670	0.0937739	0.215653	AT5G08410	0.117866	0.179171
AT2G13150	0.240642	0.678959	AT1G08280	0.148509	0.159194	AT2G18380	0.108507	0.390381	AT3G08500	0.113818	0.251346	AT4G11680	0.0870946	0.1925	AT5G08420	0.16442	0.212763
AT2G32310	0.240624	0.519197	AT1G08290	0.130044	0.231803	AT2G18390	0.123301	0.0566675	AT3G08505	0.262738	0.0639589	AT4G11690	0.158155	0.276914	AT5G08430	0.117361	0.419644
AT4G09600	0.24058	0.131897	AT1G08300	0.157534	0.484559	AT2G18400	0.135685	0.0358993	AT3G08510	0.112505	0.11151	AT4G11720	0.173701	0.127559	AT5G08440	0.0776815	0.372257
AT1G80290	0.240547	0.145943	AT1G08310	0.134802	0.296026	AT2G18410	0.121259	0.261365	AT3G08530	0.0615192	0.0368138	AT4G11740	0.14588	0.226716	AT5G08450	0.123707	0.111007
AT5G18090	0.240512	0.302412	AT1G08320	0.193292	0.292868	AT2G18420	0.178147	0.217968	AT3G08550	0.0924882	0.11504	AT4G11750	0.152018	0.817261	AT5G08460	0.164382	0.109832
AT1G75630	0.240501	0.4108	AT1G08340	0.125055	0.141267	AT2G18450	0.162372	0.0851521	AT3G08560	0.134525	0.0443363	AT4G11760	0.140964	0.211657	AT5G08470	0.0864105	0.24205
AT5G50950	0.240494	0.207789	AT1G08350	0.131394	0.258333	AT2G18460	0.146972	0.0721907	AT3G08570	0.151347	0.153062	AT4G11770	0.235291	0.761145	AT5G08480	0.0335586	0.247385
AT2G01505	0.24047	0.473619	AT1G08360	0.177061	0.0332467	AT2G18465	0.19358	0.19653	AT3G08580	0.134355	0.0175201	AT4G11780	0.132579	0.353742	AT5G08490	0.0923221	0.225084
AT4G22810	0.240446	0.0654272	AT1G08370	0.0709221	0.32689	AT2G18470	0.15634	0.125992	AT3G08590	0.133358	0.0737856	AT4G11790	0.148379	0.505071	AT5G08500	0.0948327	0.141598
AT3G25760	0.240365	0.199718	AT1G08380	0.110984	0.0601261	AT2G18480	0.139292	0.158022	AT3G08600	0.116567	0.31569	AT4G11800	0.101704	0.0932113	AT5G08505	0.123802	0.187059
AT5G37950	0.240329	0.253529	AT1G08390	0.121185	0.381083	AT2G18500	0.136264	0.25972	AT3G08610	0.0936426	0.0721095	AT4G11810	0.160386	0.0619493	AT5G08510	0.119857	0.312401
AT1G66230	0.240327	0.207598	AT1G08400	0.120022	0.240322	AT2G18510	0.088587	0.214691	AT3G08620	0.14667	0.0979288	AT4G11820	0.15119	0.0617454	AT5G08530	0.0859508	0.0508268
AT3G45330	0.240313	0.169981	AT1G08410	0.141108	0.103308	AT2G18520	0.137318	0.2275	AT3G08630	0.14343	0.247557	AT4G11850	0.125382	0.10646	AT5G08535	0.049348	0.652696
AT4G11530	0.240281	0.319608	AT1G08420	0.108058	0.0238929	AT2G18540	0.187073	0.258569	AT3G08640	0.18736	0.101714	AT4G11860	0.121341	0.189589	AT5G08540	0.136098	0.144079
AT3G23200	0.240227	0.0127497	AT1G08430	0.0970353	0.285666	AT2G18550	0.115444	0.296668	AT3G08650	0.109506	0.0896499	AT4G11880	0.118098	0.238112	AT5G08550	0.100712	0.198878
AT5G22300	0.240204	0.127983	AT1G08440	0.117921	0.229796	AT2G18560	0.185711	0.240931	AT3G08660	0.147787	0.307566	AT4G11890	0.216222	0.277105	AT5G08560	0.097046	0.214893
AT1G09250	0.240172	0.100569	AT1G08450	0.162082	0.0618361	AT2G18570	0.154922	0.381212	AT3G08680	0.150974	0.0694013	AT4G11900	0.255266	0.44492	AT5G08565	0.105601	0.197578
AT1G28960	0.240144	0.0842414	AT1G08460	0.152299	0.161668	AT2G18590	0.168682	0.108372	AT3G08710	0.0891448	0.189327	AT4G11910	0.197954	0.400969	AT5G08570	0.107625	0.04024
AT5G17510	0.240105	0.0966391	AT1G08465	0.1518	0.0934205	AT2G18600	0.0987287	0.390258	AT3G08720	0.144263	0.146237	AT4G11920	0.139938	0.113768	AT5G08580	0.115929	0.0787686
AT1G67390	0.240044	0.527524	AT1G08470	0.145838	0.0773987	AT2G18630	0.157148	0.0797162	AT3G08740	0.190594	0.0392827	AT4G11930	0.278888	0.434889	AT5G08590	0.13443	0.0575882
AT1G36730	0.239974	0.110085	AT1G08480	0.132516	0.090922	AT2G18640	0.217729	0.12455	AT3G08760	0.149262	0.0505524	AT4G11940	0.124336	0.995113	AT5G08600	0.139209	0.517281
AT2G34520	0.239777	0.103704	AT1G08490	0.124646	0.0929141	AT2G18650	0.134825	0.352667	AT3G08770	0.190929	0.392093	AT4G11960	0.14958	0.0696131	AT5G08610	0.108382	0.200639
AT1G09210	0.239756	0.0813178	AT1G08500	0.0893089	0.385435	AT2G18660	0.094613	0.358369	AT3G08780	0.12575	0.265833	AT4G11980	0.130677	0.137726	AT5G08620	0.140835	0.123856
AT5G36910	0.23972	0.664915	AT1G08510	0.150062	0.0349825	AT2G18670	0.122791	0.218118	AT3G08790	0.11486	0.16364	AT4G11990	0.139939	0.366948	AT5G08630	0.0639967	0.398755
AT1G58242	0.239688	0.385622	AT1G08520	0.109377	0.0476484	AT2G18680	0.065121	0.508539	AT3G08800	0.0907309	0.409939	AT4G12000	0.217082	0.184978	AT5G08640	0.109517	0.0788031
AT3G63430	0.239661	0.283461	AT1G08530	0.183521	0.163407	AT2G18690	0.0770822	0.593148	AT3G08810	0.136083	0.855436	AT4G12010	0.170348	0.173851	AT5G08650	0.0961703	0.0326732
AT3G22040	0.239622	0.554821	AT1G08540	0.10913	0.0865404	AT2G18700	0.125565	0.0728715	AT3G08820	0.105188	0.157875	AT4G12030	0.14949	0.186047	AT5G08660	0.105583	0.146922
AT1G03720	0.239438	0.690366	AT1G08550	0.144059	0.0788711	AT2G18710	0.130779	0.0887934	AT3G08840	0.0872398	0.391898	AT4G12040	0.221093	0.0478547	AT5G08670	0.110482	0.00759321
AT3G21680	0.239363	0.210659	AT1G08560	0.165408	0.0751131	AT2G18720	0.162403	0.146471	AT3G08850	0.0840538	0.0652828	AT4G12050	0.139062	0.0838868	AT5G08680	0.154108	0.0206385
AT1G59970	0.239342	0.174949	AT1G08570	0.16159	0.235002	AT2G18730	0.149539	0.0472228	AT3G08860	0.142559	0.191664	AT4G12060	0.109301	0.217555	AT5G08695	0.161933	0.616506
AT5G61160	0.239332	0.546443	AT1G08580	0.195669	0.172837	AT2G18750	0.119477	0.0838482	AT3G08870	0.149425	0.238737	AT4G12070	0.148871	0.0321513	AT5G08710	0.0652707	0.224669
AT1G11230	0.239296	0.581371	AT1G08590	0.12017	0.188111	AT2G18760	0.115869	0.167843	AT3G08890	0.130591	0.0618007	AT4G12080	0.138946	0.22905	AT5G08720	0.103094	0.124618
AT2G02250	0.239212	0.312395	AT1G08600	0.093393	0.357572	AT2G18770	0.0960948	0.307678	AT3G08900	0.103361	0.120163	AT4G12090	0.152369	0.181718	AT5G08740	0.151303	0.114205
AT1G17890	0.239185	0.0382865	AT1G08610	0.174157	0.164175	AT2G18780	0.252089	0.253667	AT3G08910	0.188896	0.0954379	AT4G12100	0.18285	0.747338	AT5G08750	0.125611	0.122193
AT5G24850	0.239108	0.0642162	AT1G08620	0.0877	0.379637	AT2G18790	0.119563	0.0829422	AT3G08920	0.0969241	0.366245	AT4G12110	0.127965	0.0625675	AT5G08760	0.114714	0.645685
AT4G35750	0.239105	0.00895683	AT1G08630	0.0832983	0.144443	AT2G18800	0.0671266	0.394797	AT3G08930	0.105937	0.0249135	AT4G12120	0.145887	0.0889243	AT5G08770	0.170776	0.134669
AT5G25120	0.23907	0.215971	AT1G08640	0.0974875	0.232707	AT2G18840	0.100636	0.0339452	AT3G08940	0.127283	0.140214	AT4G12130	0.154507	0.119237	AT5G08780	0.0670361	0.837916
AT5G36200	0.239024	0.956768	AT1G08650	0.13218	0.0988281	AT2G18850	0.118111	0.257014	AT3G08947	0.127206	0.11233	AT4G12140	0.123009	1.04815	AT5G08790	0.0771409	0.0844882
AT5G61090	0.238967	0.416611	AT1G08660	0.0743852	0.109089	AT2G18860	0.204974	0.233686	AT3G08950	0.105339	0.21976	AT4G12230	0.124733	0.132643	AT5G09210	0.171	0.970305
AT4G13100	0.238922	0.320607	AT1G08670	0.100172	0.38191	AT2G18870	0.222921	0.379474	AT3G08960	0.102288	0.16436	AT4G12240	0.210321	0.141901	AT5G09220	0.116435	0.0598899
AT2G03230	0.238913	0.278696	AT1G08680	0.0728414	0.630444	AT2G18876	0.18504	0.063232	AT3G08970	0.135321	0.209262	AT4G12250	0.263277	0.00368954	AT5G09225	0.111116	0.0622347
AT1G62190	0.238882	0.328516	AT1G08695	0.141841	0.280872	AT2G18880	0.13742	0.767044	AT3G08980	0.105085	0.110384	AT4G12280	0.148748	0.193628	AT5G09230	0.153778	0.0646429
AT5G37150	0.238866	0.243755	AT1G08700	0.208839	0.112561	AT2G18890	0.126988	0.0785998	AT3G08990	0.075048	0.367136	AT4G12290	0.181997	0.117	AT5G09240	0.0372991	1.2314
AT4G37610	0.238786	0.108007	AT1G08710	0.253879	0.292402	AT2G18900	0.138643	0.106872	AT3G09010	0.144552	0.150125	AT4G12300	0.189074	0.125782	AT5G09250	0.0832527	0.265228
AT5G39110	0.238779	0.0986453	AT1G08720	0.12256	0.268528	AT2G18910	0.0602752	0.115203	AT3G09020	0.172686	0.219358	AT4G12320	0.145106	0.35162	AT5G09260	0.0556325	0.300242
AT1G58300	0.23872	0.56996	AT1G08750	0.150934	0.164208	AT2G18915	0.158224	0.0472356	AT3G09032	0.0546595	0.439916	AT4G12330	0.139271	0.356932	AT5G09270	0.117443	0.24518
AT3G55840	0.238645	0.0806524	AT1G08760	0.13797	0.271847	AT2G18930	0.135683	1.51883	AT3G09035	0.117243	0.420909	AT4G12340	0.214191	0.259954	AT5G09280	0.099126	0.278188
AT4G24660	0.23864	0.111742	AT1G08770	0.186002	0.0967189	AT2G18940	0.165506	0.124983	AT3G09040	0.10308	0.252722	AT4G12350	0.13414	0.442788	AT5G09290	0.0951644	0.30307
AT1G52980	0.238627	0.109909	AT1G08780	0.26146	0.0779406	AT2G18950	0.0864054	0.122305	AT3G09050	0.0842682	0.295557	AT4G12360	0.122351	0.757165	AT5G09300	0.131415	0.195069
AT3G50620	0.238622	0.0489466	AT1G08790	0.112847	0.104738	AT2G18960	0.0622185	0.128599	AT3G09060	0.108443	0.246551	AT4G12390	0.117645	0.204658	AT5G09310	0.189334	0.0998216
AT1G77740	0.238563	0.056619	AT1G08800	0.171257	0.333976	AT2G18969	0.149419	0.632519	AT3G09070	0.19731	0.131737	AT4G12410	0.178853	0.191907	AT5G09320	0.19168	0.261005
AT5G49350	0.238522	0.491118	AT1G08810	0.148201	0.158587	AT2G18980	0.153833	0.149367	AT3G09080	0.150999	0.358386	AT4G12420	0.207942	0.0448213	AT5G09330	0.099038	0.24308
AT5G44930	0.23852	0.298109	AT1G08820	0.067075	0.360039	AT2G18990	0.172142	0.0358243	AT3G09085	0.163531	0.131817	AT4G12430	0.202663	0.102395	AT5G09350	0.0866959	0.236281
AT1G68670	0.238396	0.113257	AT1G08830	0.13939	0.086534	AT2G19000	0.077576	0.535331	AT3G09090	0.117239	0.287653	AT4G12450	0.184367	0.258143	AT5G09360	0.139586	0.221565
AT5G34850	0.238312	0.0831797	AT1G08845	0.0856824	0.112669	AT2G19010	0.169322	0.140282	AT3G09100	0.150758	0.073007	AT4G12460	0.123675	0.226862	AT5G09370	0.145588	1.02637
AT5G66080	0.2383	0.391108	AT1G08860	0.105077	0.175883	AT2G19030	0.144979	0.172707	AT3G09110	0.181974	0.267309	AT4G12490	0.230396	0.240733	AT5G09380	0.124883	0.227478
AT3G22920	0.238287	0.286407	AT1G08880	0.175146	0.0370524	AT2G19050	0.127788	0.238978	AT3G09130	0.183711	0.469029	AT4G12530	0.106409	0.522833	AT5G09390	0.109428	0.334101
AT2G02020	0.238281	0.271801	AT1G08890	0.131092	0.102941	AT2G19060	0.132408	0.362115	AT3G09140	0.162927	0.815401	AT4G12540	0.12558	0.547263	AT5G09400	0.0714338	0.0822878
AT2G15025	0.238202	0.713635	AT1G08900	0.149801	0.181771	AT2G19070	0.168769	0.117077	AT3G09150	0.0762623	0.247954	AT4G12560	0.237748	0.118751	AT5G09410	0.166349	0.325704
AT1G33260	0.238193	0.115543	AT1G08910	0.114156	0.617057	AT2G19090	0.138933	0.117433	AT3G09180	0.0494109	0.215794	AT4G12570	0.17496	0.211622	AT5G09420	0.12986	0.190558
AT4G28780	0.238174	0.0470963	AT1G08920	0.113102	0.299322	AT2G19110	0.154808	0.27491	AT3G09190	0.0917555	0.607955	AT4G12580	0.0761406	1.44821	AT5G09430	0.146546	0.0583968
AT4G09840	0.238153	0.520176	AT1G08930	0.100375	0.0444599	AT2G19130	0.204139	0.187281	AT3G09200	0.118177	0.0725803	AT4G12590	0.14176	0.0386357	AT5G09440	0.174817	0.165812
AT5G44260	0.238133	0.133807	AT1G08940	0.18837	0.0891601	AT2G19150	0.13982	0.550633	AT3G09210	0.105788	0.15676	AT4G12610	0.19454	0.159135	AT5G09450	0.127662	0.251074
AT5G48710	0.238106	0.567963	AT1G08960	0.127483	0.0895555	AT2G19160	0.110674	0.204358	AT3G09220	0.132428	0.1985	AT4G12617	0.0996027	0.784323	AT5G09460	0.0942365	0.412895
AT2G45960	0.238082	0.292068	AT1G08970	0.170028	0.0454779	AT2G19170	0.122085	0.0535652	AT3G09230	0.0561699	1.0933	AT4G12620	0.212518	0.107673	AT5G09461	0.0615518	0.127612
AT1G45230	0.238046	0.106483	AT1G08980	0.110582	0.118872	AT2G19180	0.179902	0.145761	AT3G09240	0.144891	0.233874	AT4G12640	0.143125	0.218381	AT5G09470	0.168326	0.106055
AT1G74710	0.23802	0.134509	AT1G08990	0.11774	0.27733	AT2G19260	0.11376	0.500342	AT3G09250	0.228765	0.24881	AT4G12650	0.130613	0.019449	AT5G09480	0.134621	0.415113
AT4G20770	0.237915	0.186887	AT1G09000	0.0917733	0.266569	AT2G19270	0.126495	0.162443	AT3G09260	0.150633	0.0651815	AT4G12670	0.172354	0.658114	AT5G09490	0.0606172	0.553489
AT4G25330	0.23783	0.210971	AT1G09010	0.127746	0.160631	AT2G19280	0.154938	0.308018	AT3G09270	0.0948012	0.212493	AT4G12680	0.126654	0.173905	AT5G09510	0.0815485	0.0362819
AT1G57800	0.237824	0.378595	AT1G09020	0.0942943	0.0300043	AT2G19310	0.11854	0.466459	AT3G09280	0.16312	0.209793	AT4G12690	0.266111	0.0765431	AT5G09520	0.157038	0.405081
AT1G61097	0.237776	0.561048	AT1G09026	0.0665997	0.183435	AT2G19320	0.250858	0.289315	AT3G09290	0.088877	0.311721	AT4G12700	0.12116	0.276717	AT5G09530	0.203689	0.16551
AT4G12560	0.237748	0.118751	AT1G09030	0.0592774	0.174122	AT2G19330	0.140127	0.0345463	AT3G09300	0.0968324	0.0792942	AT4G12710	0.104589	0.213288	AT5G09540	0.127207	0.412103
AT5G26667	0.237745	0.0618692	AT1G09040	0.133043	0.422468	AT2G19350	0.082146	0.111917	AT3G09320	0.0902785	0.0897725	AT4G12720	0.0777022	0.182732	AT5G09550	0.11486	0.0535823
AT3G43505	0.237681	0.281488	AT1G09060	0.111745	0.304202	AT2G19360	0.117761	0.464393	AT3G09330	0.196121	0.526328	AT4G12730	0.123835	0.142724	AT5G09570	0.129777	0.743589
AT1G62520	0.237576	0.0910273	AT1G09070	0.151818	0.112377	AT2G19380	0.129209	0.47471	AT3G09350	0.1709	0.0771571	AT4G12740	0.172256	0.357492	AT5G09580	0.134973	0.203737
AT2G31150	0.237472	0.534468	AT1G09080	0.135152	0.253232	AT2G19385	0.132966	0.350593	AT3G09360	0.0881679	0.530138	AT4G12750	0.0980597	0.33366	AT5G09590	0.146787	0.0573153
AT3G46900	0.237441	0.124385	AT1G09100	0.147237	0.203351	AT2G19390	0.0821374	0.306081	AT3G09370	0.118473	0.3585	AT4G12760	0.18179	0.21838	AT5G09600	0.116821	0.222424
AT2G37410	0.237437	0.290719	AT1G09130	0.180042	0.0770633	AT2G19400	0.0824776	0.134303	AT3G09380	0.136579	0.392102	AT4G12780	0.184779	0.305212	AT5G09610	0.155167	0.531744
AT5G13210	0.237415	0.25768	AT1G09140	0.147003	0.299078	AT2G19410	0.170369	0.244025	AT3G09390	0.0920511	0.0628967	AT4G12790	0.128816	0.106429	AT5G09630	0.158699	0.237729
AT3G46650	0.237379	0.400555	AT1G09150	0.0950592	0.0777488	AT2G19430	0.16076	0.116878	AT3G09400	0.22201	0.288634	AT4G12800	0.152988	0.100592	AT5G09640	0.14847	0.346516
AT1G62440	0.237375	0.417696	AT1G09155	0.169266	0.235749	AT2G19450	0.112015	0.171875	AT3G09405	0.234952	0.390911	AT4G12820	0.211438	0.859609	AT5G09650	0.143221	0.114068
AT3G56350	0.237354	0.0596141	AT1G09160	0.125443	0.124679	AT2G19460	0.0845366	0.0873877	AT3G09410	0.115688	0.165471	AT4G12825	0.160245	0.658686	AT5G09660	0.170554	0.522539
AT2G32120	0.237297	0.0668013	AT1G09170	0.155606	0.232239	AT2G19470	0.209155	0.0712502	AT3G09430	0.157223	0.152934	AT4G12830	0.15826	0.0996324	AT5G09670	0.195515	0.145893
AT2G27389	0.237231	0.633364	AT1G09176	0.233713	0.651424	AT2G19480	0.17434	0.102255	AT3G09440	0.242035	0.0776316	AT4G12840	0.232649	0.230124	AT5G09680	0.212409	0.144439
AT5G01160	0.237212	0.354295	AT1G09180	0.1536	0.159237	AT2G19500	0.207053	0.15748	AT3G09450	0.131337	0.273182	AT4G12850	0.203053	0.289231	AT5G09690	0.130016	0.173989
AT5G62740	0.237142	0.0314861	AT1G09210	0.239756	0.0813178	AT2G19520	0.0573734	0.132094	AT3G09470	0.19857	0.198008	AT4G12860	0.047591	0.183067	AT5G09730	0.198621	0.334859
AT3G21800	0.237139	0.267649	AT1G09230	0.102831	0.254996	AT2G19530	0.113973	0.150484	AT3G09480	0.164197	0.124834	AT4G12870	0.129442	0.449834	AT5G09740	0.104498	0.1681
AT5G27830	0.237091	0.273666	AT1G09240	0.0967179	0.247473	AT2G19540	0.135593	0.0474017	AT3G09490	0.256043	0.506178	AT4G12880	0.102632	0.382416	AT5G09760	0.13552	0.0953473
AT5G26730	0.237043	0.322459	AT1G09250	0.240172	0.100569	AT2G19560	0.0994245	0.186486	AT3G09520	0.242998	0.0938248	AT4G12890	0.170343	0.249634	AT5G09770	0.202916	0.113747
AT2G39320	0.237002	0.324216	AT1G09270	0.138649	0.0946671	AT2G19570	0.0921288	0.243065	AT3G09530	0.170023	0.191184	AT4G12900	0.226661	0.0661526	AT5G09780	0.0629033	1.23608
AT5G48160	0.236917	0.0499541	AT1G09280	0.0889266	0.214369	AT2G19580	0.150449	0.0224601	AT3G09540	0.178999	0.0829907	AT4G12910	0.227093	0.173973	AT5G09790	0.0910362	0.144061
AT1G20225	0.236905	0.22542	AT1G09290	0.0900231	0.538698	AT2G19590	0.232358	0.0732456	AT3G09560	0.129866	0.228415	AT4G12960	0.248214	0.841465	AT5G09800	0.151706	0.275939
AT3G44750	0.23689	0.331911	AT1G09300	0.147099	0.104508	AT2G19600	0.0889203	0.0529658	AT3G09570	0.124622	0.109045	AT4G12970	0.14585	0.149782	AT5G09805	0.0925065	0.358022
AT2G01620	0.236767	0.17617	AT1G09310	0.0736812	0.0345136	AT2G19620	0.0616686	0.124265	AT3G09580	0.107485	0.278139	AT4G12980	0.156114	0.13669	AT5G09820	0.182912	0.172276
AT2G30590	0.236756	0.0971097	AT1G09320	0.143974	0.169885	AT2G19630	0.21408	0.646754	AT3G09590	0.083894	0.601515	AT4G13000	0.172022	0.190137	AT5G09830	0.121409	0.0856786
AT3G27060	0.236737	0.00565355	AT1G09340	0.0888141	0.112538	AT2G19640	0.150111	0.302716	AT3G09600	0.139753	0.0744857	AT4G13010	0.140065	0.115959	AT5G09840	0.158406	0.362094
AT4G23780	0.236696	0.335841	AT1G09350	0.142392	0.112045	AT2G19670	0.170738	0.132269	AT3G09620	0.207696	0.39841	AT4G13020	0.214711	0.131357	AT5G09850	0.148245	0.0833834
AT1G23300	0.236662	0.502564	AT1G09360	0.0738938	0.542396	AT2G19680	0.169946	0.0594068	AT3G09630	0.147415	0.0724266	AT4G13030	0.186116	0.371703	AT5G09860	0.0756769	0.0790157
AT4G14905	0.23663	0.869434	AT1G09370	0.0651302	1.02504	AT2G19690	0.217937	0.288064	AT3G09640	0.162109	0.110507	AT4G13050	0.122742	0.173497	AT5G09870	0.141844	0.0395992
AT3G02190	0.236609	0.0344269	AT1G09380	0.0910493	0.163275	AT2G19700	0.0964213	1.82131	AT3G09650	0.168779	0.0846864	AT4G13060	0.142741	1.02892	AT5G09876	0.196868	0.28461
AT4G01710	0.236593	0.0260247	AT1G09390	0.169919	0.176557	AT2G19710	0.142147	0.303928	AT3G09660	0.0863893	0.202103	AT4G13070	0.172266	0.161259	AT5G09880	0.160943	0.1822
AT3G23700	0.236576	0.0663605	AT1G09400	0.186687	0.19376	AT2G19720	0.154473	0.0690882	AT3G09670	0.0800329	0.608963	AT4G13075	0.13076	0.37593	AT5G09890	0.120409	0.0136666
AT2G23755	0.236525	0.228411	AT1G09410	0.184568	0.427329	AT2G19730	0.110975	0.142712	AT3G09680	0.108185	0.261852	AT4G13080	0.117798	0.372397	AT5G09910	0.162244	0.189514
AT5G56340	0.236508	0.143374	AT1G09420	0.100733	0.329506	AT2G19760	0.102081	0.265493	AT3G09690	0.105373	0.277444	AT4G13090	0.11279	0.449863	AT5G09920	0.0963308	0.0331782
AT4G05475	0.236488	0.407005	AT1G09430	0.160819	0.0263975	AT2G19770	0.102925	0.0328185	AT3G09700	0.0515901	0.152565	AT4G13100	0.238922	0.320607	AT5G09930	0.134784	0.174138
AT5G13940	0.236487	0.295283	AT1G09440	0.109293	0.164794	AT2G19780	0.126522	0.112478	AT3G09710	0.145987	0.331323	AT4G13110	0.150119	0.450292	AT5G09940	0.18565	0.392487
AT5G59330	0.236477	0.874729	AT1G09450	0.13229	0.226393	AT2G19800	0.150715	0.0667154	AT3G09720	0.134276	0.172512	AT4G13150	0.228671	0.0733906	AT5G09950	0.0922676	0.250077
AT2G30140	0.236474	0.140651	AT1G09460	0.088001	0.392945	AT2G19802	0.182795	0.747967	AT3G09730	0.09768	0.389651	AT4G13160	0.219679	0.252317	AT5G09960	0.116548	0.13869
AT4G29270	0.236439	0.299242	AT1G09470	0.0956346	0.269806	AT2G19810	0.194212	0.106521	AT3G09735	0.0739665	0.174976	AT4G13170	0.134693	0.105079	AT5G09970	0.11957	0.162292
AT5G03930	0.236373	0.561773	AT1G09490	0.122994	0.251806	AT2G19820	0.223745	0.386878	AT3G09740	0.0708376	0.0669089	AT4G13180	0.138336	0.120053	AT5G09978	0.145433	0.775136
AT2G30730	0.236355	0.303367	AT1G09500	0.125558	0.441985	AT2G19830	0.0996573	0.249776	AT3G09760	0.106616	0.270847	AT4G13190	0.16714	0.193183	AT5G09980	0.108424	0.500305
AT5G47110	0.236348	0.108457	AT1G09510	0.134281	0.225281	AT2G19860	0.183809	0.0521768	AT3G09770	0.181465	0.208719	AT4G13195	0.121218	0.838983	AT5G09990	0.107396	0.243581
AT3G27440	0.236327	0.0401343	AT1G09530	0.156715	0.213325	AT2G19870	0.173255	0.159833	AT3G09780	0.151808	0.131275	AT4G13210	0.162539	0.0983758	AT5G09995	0.130503	0.422216
AT5G19120	0.236238	0.205908	AT1G09540	0.132468	0.165185	AT2G19880	0.0791292	0.0681358	AT3G09790	0.0828415	0.644096	AT4G13220	0.0949599	0.23121	AT5G10010	0.0839876	0.272071
AT5G56990	0.236202	0.360278	AT1G09550	0.116734	0.368441	AT2G19893	0.0483671	2.27672	AT3G09800	0.0820886	0.161984	AT4G13240	0.145702	0.0838333	AT5G10020	0.12083	0.116856
AT2G36026	0.236161	0.0380182	AT1G09560	0.136281	0.10866	AT2G19900	0.120891	0.0800271	AT3G09810	0.0761162	0.152907	AT4G13250	0.132506	0.0483217	AT5G10030	0.150975	0.0463138
AT5G23900	0.235996	0.0349976	AT1G09570	0.111117	0.0507876	AT2G19910	0.100601	0.407083	AT3G09820	0.135773	0.0645373	AT4G13260	0.149233	0.139729	AT5G10040	0.100793	0.968483
AT1G43040	0.235995	0.0777986	AT1G09575	0.139443	0.141769	AT2G19920	0.119283	0.490083	AT3G09830	0.152638	0.0915571	AT4G13266	0.211665	0.301743	AT5G10050	0.148763	0.0560944
AT1G79670	0.235831	0.350332	AT1G09580	0.116187	0.128196	AT2G19930	0.106597	0.2814	AT3G09840	0.136908	0.0160149	AT4G13270	0.194838	0.129068	AT5G10060	0.123077	0.209807
AT3G23860	0.235752	1.37576	AT1G09610	0.0915481	0.267725	AT2G19940	0.108999	0.127067	AT3G09850	0.16953	0.204181	AT4G13290	0.213435	0.162906	AT5G10070	0.178861	0.0645755
AT1G60690	0.235724	0.0834119	AT1G09620	0.141601	0.201849	AT2G19950	0.0868667	0.34463	AT3G09870	0.135327	0.326717	AT4G13330	0.158195	0.279907	AT5G10080	0.0892765	0.310997
AT1G24388	0.235677	0.547253	AT1G09625	0.190383	0.569961	AT2G19970	0.10822	0.257878	AT3G09880	0.116267	0.0995663	AT4G13340	0.125574	0.163865	AT5G10090	0.124654	0.159449
AT4G18140	0.235662	0.345279	AT1G09630	0.0844882	0.0773592	AT2G19990	0.148543	0.108775	AT3G09900	0.144732	0.0290969	AT4G13345	0.153638	0.0884684	AT5G10100	0.164614	0.258455
AT4G38060	0.235637	0.259679	AT1G09640	0.145991	0.102882	AT2G20000	0.107035	0.12229	AT3G09910	0.156101	0.0962758	AT4G13350	0.118888	0.298641	AT5G10110	0.152436	0.456215
AT4G09670	0.235405	0.0554321	AT1G09645	0.160407	0.12025	AT2G20010	0.127016	0.12734	AT3G09920	0.0980371	0.113585	AT4G13360	0.145979	0.151998	AT5G10120	0.162766	0.16718
AT3G27620	0.235382	0.116472	AT1G09650	0.0913398	0.797692	AT2G20020	0.114404	0.262074	AT3G09925	0.132985	0.393761	AT4G13370	0.255865	0.105313	AT5G10130	0.105084	0.367726
AT1G15920	0.235337	0.329094	AT1G09660	0.166365	0.0891387	AT2G20030	0.165919	0.16953	AT3G09930	0.175362	0.178481	AT4G13380	0.261143	0.51064	AT5G10140	0.102681	0.308773
AT2G32670	0.235311	0.0500775	AT1G09665	0.173057	0.199016	AT2G20050	0.106987	0.149418	AT3G09940	0.092766	0.240139	AT4G13400	0.164875	0.109802	AT5G10150	0.140978	0.229029
AT1G22340	0.235305	0.157564	AT1G09680	0.141535	0.259737	AT2G20060	0.119211	0.133764	AT3G09950	0.101505	0.491142	AT4G13410	0.119169	0.348096	AT5G10160	0.196786	0.0629607
AT4G11770	0.235291	0.761145	AT1G09690	0.107919	0.0487313	AT2G20070	0.0413486	1.03141	AT3G09960	0.241079	0.339749	AT4G13420	0.164691	0.131355	AT5G10170	0.100418	0.0828387
AT3G23380	0.23528	0.230095	AT1G09700	0.251462	0.784506	AT2G20080	0.178208	0.251797	AT3G09970	0.185243	0.0862383	AT4G13430	0.182676	0.0486064	AT5G10180	0.0998141	0.151823
AT4G18250	0.235248	0.36292	AT1G09710	0.0909368	0.599495	AT2G20100	0.109642	0.37614	AT3G09980	0.045824	0.0519209	AT4G13440	0.203721	0.087736	AT5G10190	0.169603	0.111166
AT3G52970	0.235205	0.0578938	AT1G09720	0.0919025	0.576307	AT2G20110	0.121079	0.672746	AT3G10000	0.113386	0.564731	AT4G13450	0.152648	0.0695001	AT5G10200	0.157556	0.00460394
AT2G36690	0.235199	0.110112	AT1G09730	0.0919911	0.440652	AT2G20120	0.112726	0.0947752	AT3G10010	0.1482	0.426622	AT4G13460	0.180296	0.243788	AT5G10210	0.136653	0.52732
AT5G10810	0.235189	0.0631957	AT1G09740	0.152405	0.0541919	AT2G20140	0.146732	0.00661673	AT3G10020	0.178225	0.186294	AT4G13480	0.143394	0.151968	AT5G10220	0.106876	0.25083
AT3G02670	0.235166	0.409322	AT1G09750	0.154366	0.0978945	AT2G20142	0.105988	0.270189	AT3G10030	0.185301	0.0697149	AT4G13490	0.128464	1.26664	AT5G10230	0.0976871	0.234393
AT1G10800	0.235152	0.139631	AT1G09760	0.135042	0.0871441	AT2G20160	0.10299	1.12624	AT3G10040	0.176421	0.163468	AT4G13510	0.244898	0.0638619	AT5G10240	0.082046	0.0668491
AT3G44718	0.235141	0.154636	AT1G09770	0.0733056	0.149515	AT2G20170	0.137454	0.427422	AT3G10050	0.0852199	0.188245	AT4G13530	0.127494	0.205181	AT5G10250	0.197567	0.396191
AT1G16210	0.235137	0.0572047	AT1G09780	0.137241	0.0495802	AT2G20180	0.214835	0.173485	AT3G10060	0.172078	0.133487	AT4G13540	0.226242	0.188249	AT5G10260	0.187986	0.0320445
AT3G44060	0.235081	0.583378	AT1G09790	0.17439	0.135668	AT2G20190	0.101249	0.0902148	AT3G10070	0.0629899	0.342237	AT4G13550	0.167227	0.205362	AT5G10270	0.124555	0.0975391
AT3G05640	0.235054	0.074928	AT1G09795	0.144572	0.255436	AT2G20208	0.0714029	1.16439	AT3G10080	0.13723	0.0949542	AT4G13560	0.150952	0.056368	AT5G10280	0.120929	0.175891
AT2G27830	0.234984	0.102937	AT1G09800	0.0946467	0.195202	AT2G20210	0.113092	0.315902	AT3G10110	0.13617	0.242443	AT4G13580	0.257816	0.0278501	AT5G10290	0.204464	0.0338241
AT3G09405	0.234952	0.390911	AT1G09810	0.122598	0.436328	AT2G20230	0.114134	0.153069	AT3G10130	0.275993	0.283712	AT4G13590	0.131033	0.0766601	AT5G10300	0.150516	0.0683517
AT5G24470	0.234932	0.178223	AT1G09812	0.0425323	0.331207	AT2G20240	0.124775	0.40611	AT3G10150	0.132882	0.174304	AT4G13600	0.148814	0.162834	AT5G10310	0.127565	0.114804
AT4G21860	0.234888	0.186742	AT1G09815	0.134878	0.140454	AT2G20250	0.0764989	0.902656	AT3G10180	0.0969918	0.218031	AT4G13620	0.144601	0.168811	AT5G10320	0.114231	0.349869
AT4G18975	0.234884	0.173786	AT1G09820	0.162768	0.180089	AT2G20260	0.113914	0.413703	AT3G10190	0.205153	0.116341	AT4G13630	0.216397	0.284572	AT5G10330	0.136851	0.0636507
AT2G04530	0.234833	0.0650243	AT1G09830	0.13767	0.117523	AT2G20270	0.125471	0.600683	AT3G10195	0.148861	0.354918	AT4G13640	0.170906	0.126121	AT5G10340	0.15878	0.330795
AT3G54420	0.234828	0.088562	AT1G09840	0.136368	0.01544	AT2G20280	0.087789	0.0358551	AT3G10200	0.125364	0.196627	AT4G13650	0.20663	0.127999	AT5G10350	0.095662	0.168865
AT2G31240	0.234763	0.0770003	AT1G09850	0.135447	0.160064	AT2G20290	0.0822784	0.372058	AT3G10210	0.140963	0.187616	AT4G13660	0.173661	0.273199	AT5G10360	0.204565	0.0426708
AT5G50060	0.234699	0.246782	AT1G09860	0.122999	0.226154	AT2G20300	0.0873479	0.0771005	AT3G10220	0.11523	0.0795638	AT4G13670	0.0926497	0.359575	AT5G10370	0.0791126	0.37333
AT4G09560	0.234693	0.275962	AT1G09870	0.0914775	0.0802205	AT2G20310	0.191545	0.360809	AT3G10230	0.162404	0.0650838	AT4G13680	0.0680727	1.10141	AT5G10380	0.234544	0.363438
AT5G39080	0.234667	0.446182	AT1G09880	0.134937	0.18038	AT2G20320	0.103362	0.216826	AT3G10250	0.125181	0.106068	AT4G13690	0.129182	0.47374	AT5G10410	0.146532	0.528478
AT2G35980	0.23458	0.0317483	AT1G09890	0.138274	0.0857396	AT2G20330	0.128866	0.166299	AT3G10260	0.138814	0.132965	AT4G13710	0.124048	0.038105	AT5G10420	0.124079	0.307327
AT5G10380	0.234544	0.363438	AT1G09900	0.188438	0.0856745	AT2G20340	0.134552	0.098907	AT3G10270	0.10168	0.0334154	AT4G13720	0.126326	0.0886776	AT5G10440	0.144697	0.326619
AT5G38360	0.234527	0.254347	AT1G09910	0.113608	0.180639	AT2G20350	0.107662	0.521861	AT3G10290	0.0829388	0.106992	AT4G13730	0.117797	0.0751458	AT5G10450	0.124363	0.205211
AT5G54500	0.234432	0.524956	AT1G09930	0.119454	0.0926568	AT2G20360	0.0916411	0.118948	AT3G10300	0.124651	0.109308	AT4G13750	0.104832	0.286942	AT5G10460	0.139445	0.110725
AT1G66880	0.23442	0.422208	AT1G09932	0.17321	0.219285	AT2G20362	0.112213	0.216429	AT3G10310	0.110223	0.243553	AT4G13770	0.154648	0.0282177	AT5G10470	0.103263	0.175176
AT5G26010	0.234419	0.202153	AT1G09935	0.0964252	0.264086	AT2G20370	0.122219	0.122449	AT3G10320	0.126952	0.268284	AT4G13780	0.0689407	0.239317	AT5G10480	0.119404	0.0171851
AT4G17718	0.234373	0.471099	AT1G09940	0.123974	0.178677	AT2G20380	0.148127	0.711819	AT3G10330	0.123732	0.0110269	AT4G13790	0.104227	0.306099	AT5G10490	0.0946636	0.242045
AT4G18070	0.234319	0.277166	AT1G09950	0.14258	0.218703	AT2G20390	0.084415	0.478964	AT3G10340	0.181738	0.0713122	AT4G13800	0.158124	0.0258929	AT5G10500	0.142257	0.290819
AT5G27660	0.234252	0.273767	AT1G09960	0.138288	0.112046	AT2G20400	0.116376	0.796411	AT3G10350	0.114968	0.160779	AT4G13830	0.187451	0.119304	AT5G10510	0.164488	0.0542274
AT5G13330	0.234246	0.116574	AT1G09970	0.161406	0.114758	AT2G20410	0.114607	0.18323	AT3G10360	0.10246	0.177225	AT4G13840	0.172097	0.277126	AT5G10520	0.121494	0.167332
AT1G44810	0.234206	0.596812	AT1G09980	0.0601803	0.177639	AT2G20420	0.0902332	0.102463	AT3G10370	0.102854	0.0707223	AT4G13870	0.147164	0.21225	AT5G10530	0.131012	0.177758
AT5G44670	0.234126	0.148998	AT1G10010	0.0930745	0.226096	AT2G20430	0.184028	0.0892308	AT3G10380	0.0923411	0.0685633	AT4G13930	0.102227	0.0570916	AT5G10540	0.0939518	0.0818811
AT4G07960	0.234118	0.047257	AT1G10020	0.119712	0.051644	AT2G20440	0.0889617	0.0602254	AT3G10390	0.119165	0.118832	AT4G13940	0.123174	0.0445535	AT5G10560	0.147359	0.160677
AT4G11640	0.234097	0.111027	AT1G10030	0.0811461	0.131901	AT2G20450	0.0978489	0.198076	AT3G10400	0.145232	0.192451	AT4G13950	0.126624	0.367599	AT5G10570	0.0834105	0.812446
AT4G22030	0.234079	0.351878	AT1G10040	0.149547	0.360468	AT2G20463	0.201409	0.988455	AT3G10405	0.11501	0.365875	AT4G13955	0.0794982	0.74027	AT5G10580	0.0463681	0.202198
AT4G10020	0.234043	0.0304719	AT1G10050	0.108338	0.28206	AT2G20470	0.0935945	0.0252222	AT3G10410	0.123217	0.0996527	AT4G13968	0.186581	0.684749	AT5G10590	0.0380017	1.62486
AT3G26330	0.23402	0.123673	AT1G10060	0.116114	0.187187	AT2G20480	0.0177197	1.75454	AT3G10420	0.10235	0.135808	AT4G13970	0.11553	0.200902	AT5G10610	0.165233	0.209718
AT1G14685	0.23387	0.0455112	AT1G10070	0.0710714	0.233243	AT2G20490	0.122704	0.168362	AT3G10440	0.0955352	0.814093	AT4G13980	0.122412	0.129993	AT5G10620	0.158021	0.176022
AT3G23080	0.23385	0.167575	AT1G10090	0.0994852	0.290091	AT2G20495	0.109887	0.304568	AT3G10450	0.09702	0.238319	AT4G13990	0.162191	0.0919054	AT5G10630	0.123491	0.118065
AT5G43410	0.233819	0.105051	AT1G10095	0.13084	0.434663	AT2G20500	0.205854	0.235262	AT3G10460	0.134016	0.759916	AT4G14000	0.137547	0.238868	AT5G10650	0.127714	0.382737
AT3G29185	0.233812	0.139406	AT1G10110	0.127498	0.620535	AT2G20510	0.11604	0.30596	AT3G10470	0.0960798	0.269407	AT4G14010	0.204719	0.136865	AT5G10660	0.132786	0.548102
AT1G29160	0.233746	0.0564666	AT1G10120	0.0901047	0.146313	AT2G20515	0.14793	0.210308	AT3G10490	0.0930214	0.218257	AT4G14020	0.0915641	0.357389	AT5G10690	0.150323	0.240653
AT1G09176	0.233713	0.651424	AT1G10130	0.0751799	0.0467044	AT2G20520	0.156017	0.256238	AT3G10500	0.178074	0.207183	AT4G14030	0.186185	0.0938226	AT5G10695	0.126757	0.106713
AT1G60750	0.233703	0.23035	AT1G10140	0.0997814	0.361915	AT2G20530	0.163064	0.0625049	AT3G10520	0.115955	0.149546	AT4G14050	0.163427	0.0922847	AT5G10700	0.1448	0.198476
AT1G58460	0.233659	0.168281	AT1G10155	0.0630179	0.485374	AT2G20540	0.152786	0.207287	AT3G10525	0.138866	0.101795	AT4G14060	0.184109	0.113862	AT5G10710	0.0799722	0.428439
AT1G73690	0.233592	0.0685816	AT1G10170	0.101381	0.208001	AT2G20550	0.184433	0.410134	AT3G10526	0.0708193	2.0372	AT4G14070	0.109997	0.213426	AT5G10720	0.137048	0.148518
AT5G60800	0.233526	0.0620614	AT1G10180	0.112912	0.109436	AT2G20560	0.182988	0.0529801	AT3G10530	0.129077	0.0860763	AT4G14080	0.189295	0.0815415	AT5G10730	0.0929962	0.101198
AT1G73250	0.233524	0.058752	AT1G10190	0.212428	0.404131	AT2G20562	0.158645	0.220639	AT3G10540	0.106888	0.041488	AT4G14090	0.165261	0.11067	AT5G10740	0.186002	0.149509
AT2G21240	0.233449	0.104077	AT1G10200	0.105331	0.0222777	AT2G20570	0.127534	0.15919	AT3G10550	0.129669	0.165264	AT4G14100	0.216504	0.188262	AT5G10745	0.0231377	0.398863
AT1G01540	0.233426	0.0161342	AT1G10210	0.24814	0.0318166	AT2G20580	0.0929182	0.0790264	AT3G10560	0.11412	0.312162	AT4G14103	0.232645	0.333793	AT5G10750	0.1503	0.0725334
AT5G28680	0.233388	0.0529474	AT1G10220	0.174521	0.706247	AT2G20610	0.0857403	0.099156	AT3G10570	0.13197	0.0978798	AT4G14110	0.0966897	0.28288	AT5G10770	0.130698	0.0932971
AT4G22910	0.233378	0.0235937	AT1G10270	0.0614268	0.224183	AT2G20620	0.19924	0.956819	AT3G10572	0.133167	0.226916	AT4G14120	0.253377	0.505665	AT5G10780	0.195827	0.334322
AT5G48440	0.233368	0.189873	AT1G10280	0.0494364	0.0630973	AT2G20630	0.134848	0.300229	AT3G10580	0.103876	1.14762	AT4G14130	0.185806	0.112686	AT5G10790	0.119199	0.0703853
AT5G46310	0.233345	0.597061	AT1G10290	0.0842377	0.058348	AT2G20635	0.0692054	0.452038	AT3G10585	0.218288	0.48306	AT4G14145	0.172978	0.115941	AT5G10810	0.235189	0.0631957
AT1G06850	0.233324	0.101633	AT1G10300	0.141179	0.238445	AT2G20650	0.107746	0.0948085	AT3G10595	0.102334	1.28012	AT4G14150	0.0984991	0.269943	AT5G10820	0.0876429	0.138698
AT1G76770	0.23332	0.182044	AT1G10310	0.0643476	0.123089	AT2G20670	0.133867	0.12076	AT3G10600	0.137083	0.135703	AT4G14160	0.0869493	0.400598	AT5G10830	0.143821	0.116997
AT1G47730	0.233289	0.836369	AT1G10320	0.140304	0.339946	AT2G20680	0.129425	0.103552	AT3G10610	0.150571	0.107959	AT4G14170	0.20201	0.184075	AT5G10840	0.089959	0.0617711
AT1G76520	0.233272	0.0343742	AT1G10330	0.139617	0.303026	AT2G20690	0.15751	0.133514	AT3G10620	0.206603	0.150554	AT4G14180	0.120124	0.398954	AT5G10860	0.0762594	0.193166
AT4G09520	0.233255	0.10603	AT1G10340	0.119144	0.280315	AT2G20700	0.116699	0.099218	AT3G10630	0.133568	0.211112	AT4G14190	0.177471	0.234569	AT5G10870	0.216384	0.148298
AT2G26430	0.233215	0.123608	AT1G10350	0.170656	0.0370231	AT2G20710	0.1336	0.136148	AT3G10640	0.0560122	0.34925	AT4G14200	0.145553	0.368075	AT5G10890	0.111209	0.413049
AT3G14450	0.233115	0.27688	AT1G10360	0.217462	0.0982569	AT2G20720	0.143174	0.407165	AT3G10650	0.112154	0.306117	AT4G14210	0.103005	0.0557575	AT5G10900	0.122752	0.189461
AT1G65630	0.233108	0.557275	AT1G10370	0.0887517	0.158787	AT2G20725	0.0976264	0.40821	AT3G10660	0.109825	0.145889	AT4G14220	0.158901	0.175865	AT5G10910	0.126842	0.131914
AT2G15490	0.23294	0.154324	AT1G10380	0.203936	0.162388	AT2G20740	0.102526	0.317899	AT3G10670	0.111406	0.0866458	AT4G14226	0.074429	1.40983	AT5G10920	0.149951	0.112902
AT5G40950	0.232928	0.105423	AT1G10385	0.148899	0.0524998	AT2G20750	0.18699	0.129508	AT3G10680	0.125981	0.506827	AT4G14230	0.160413	0.0913603	AT5G10930	0.157933	0.0600492
AT1G44608	0.232916	0.183507	AT1G10400	0.0873682	0.331374	AT2G20760	0.125145	0.116847	AT3G10690	0.115553	0.109573	AT4G14240	0.163981	0.068087	AT5G10940	0.116028	0.140162
AT1G48405	0.232882	0.306452	AT1G10410	0.107748	0.148794	AT2G20770	0.110475	0.192472	AT3G10700	0.104046	0.0833797	AT4G14250	0.21831	0.411731	AT5G10946	0.163778	0.810466
AT5G54165	0.232845	0.131649	AT1G10417	0.0847114	0.61904	AT2G20780	0.120842	0.0306321	AT3G10710	0.160148	0.152314	AT4G14260	0.187826	1.01263	AT5G10970	0.0801789	0.585727
AT2G38960	0.232839	0.129033	AT1G10430	0.102196	0.0136292	AT2G20790	0.112989	0.179308	AT3G10720	0.180676	0.102146	AT4G14270	0.183152	0.204195	AT5G10990	0.196224	0.094908
AT5G28646	0.232792	0.106889	AT1G10450	0.086708	0.370433	AT2G20800	0.0927218	0.20902	AT3G10730	0.155617	0.136539	AT4G14276	0.278011	0.36318	AT5G11000	0.185908	0.030724
AT5G41030	0.232766	0.353863	AT1G10455	0.206606	0.58545	AT2G20810	0.14245	0.0452751	AT3G10740	0.133732	0.0934389	AT4G14280	0.166997	0.192436	AT5G11010	0.100613	0.167371
AT1G60500	0.232733	0.134264	AT1G10460	0.155798	0.273966	AT2G20825	0.262232	0.0485817	AT3G10750	0.230967	1.45798	AT4G14290	0.140542	0.205626	AT5G11020	0.0713087	0.413639
AT5G19473	0.232715	0.0722062	AT1G10470	0.108292	0.204414	AT2G20830	0.142976	0.172587	AT3G10760	0.156677	0.0441031	AT4G14300	0.130232	0.155837	AT5G11030	0.0747758	0.697705
AT5G58170	0.23265	0.130561	AT1G10480	0.194029	0.169371	AT2G20840	0.102434	0.0308218	AT3G10770	0.0958908	0.19976	AT4G14301	0.101377	0.652417	AT5G11040	0.0811422	0.088805
AT4G12840	0.232649	0.230124	AT1G10490	0.101585	0.107804	AT2G20850	0.177236	0.473906	AT3G10780	0.0940479	0.610507	AT4G14305	0.218477	0.0463294	AT5G11050	0.119657	0.349357
AT4G14103	0.232645	0.333793	AT1G10500	0.171294	0.117287	AT2G20860	0.24202	0.0334893	AT3G10790	0.2321	0.574644	AT4G14310	0.13263	0.172238	AT5G11060	0.147748	0.072715
AT1G79960	0.232644	0.11165	AT1G10510	0.114469	0.076554	AT2G20870	0.092735	0.233344	AT3G10800	0.149606	0.130395	AT4G14315	0.0797299	0.536175	AT5G11070	0.254454	0.0868226
AT5G61570	0.232629	0.16849	AT1G10520	0.0798759	0.369398	AT2G20875	0.230005	0.0772319	AT3G10810	0.0632881	0.372095	AT4G14330	0.207279	0.0780282	AT5G11090	0.137189	0.0963513
AT3G44150	0.232611	0.0758187	AT1G10530	0.200342	0.188078	AT2G20880	0.187309	0.253947	AT3G10820	0.147579	0.454129	AT4G14340	0.123114	0.0549729	AT5G11100	0.1373	0.0954046
AT5G20500	0.232592	0.140705	AT1G10540	0.12175	0.245172	AT2G20890	0.14404	0.198387	AT3G10840	0.158091	0.208093	AT4G14342	0.0581934	0.0832753	AT5G11110	0.118208	0.171067
AT2G41870	0.232539	0.200859	AT1G10550	0.102644	0.145768	AT2G20900	0.139035	0.186647	AT3G10845	0.108257	0.803925	AT4G14350	0.133639	0.0319805	AT5G11130	0.220611	0.0736302
AT3G51400	0.232516	0.10037	AT1G10560	0.143407	0.307839	AT2G20920	0.137565	0.0984565	AT3G10850	0.193451	0.0801801	AT4G14360	0.187335	0.0334787	AT5G11140	0.183816	0.246649
AT2G34860	0.232411	0.241678	AT1G10570	0.11491	0.346339	AT2G20921	0.199393	1.10326	AT3G10860	0.162204	0.035687	AT4G14365	0.100969	0.634169	AT5G11150	0.215025	0.0610423
AT3G50210	0.232403	0.164361	AT1G10580	0.140719	0.114707	AT2G20930	0.123112	0.0277507	AT3G10870	0.124001	0.163147	AT4G14385	0.128304	0.0213169	AT5G11170	0.169917	0.00594939
AT1G27110	0.232359	0.718625	AT1G10585	0.0832293	0.301156	AT2G20940	0.115574	0.15921	AT3G10880	0.164805	0.293903	AT4G14390	0.16746	0.898136	AT5G11180	0.138023	0.25804
AT2G19590	0.232358	0.0732456	AT1G10586	0.106418	0.362881	AT2G20950	0.154265	0.216298	AT3G10890	0.15995	0.240006	AT4G14410	0.19751	0.219504	AT5G11190	0.241919	0.0497864
AT1G67040	0.23235	0.230514	AT1G10588	0.0456132	0.779539	AT2G20960	0.100508	0.325678	AT3G10900	0.16953	0.481539	AT4G14420	0.14327	0.0200554	AT5G11210	0.173486	0.295939
AT5G18360	0.232331	0.470106	AT1G10590	0.131121	0.212402	AT2G20970	0.15464	0.496573	AT3G10910	0.122906	0.147735	AT4G14430	0.151178	0.0521029	AT5G11220	0.146966	0.458193
AT5G43250	0.232324	0.228808	AT1G10600	0.0931095	0.0852461	AT2G20980	0.126013	0.190323	AT3G10915	0.136273	0.114714	AT4G14440	0.249377	0.0761161	AT5G11240	0.126782	0.144914
AT3G11400	0.232313	0.052553	AT1G10610	0.094721	0.41171	AT2G20990	0.100304	0.143782	AT3G10920	0.125691	0.182217	AT4G14450	0.268122	0.27534	AT5G11260	0.0938004	0.122265
AT1G79160	0.232308	0.155581	AT1G10620	0.0894806	0.244843	AT2G21045	0.232273	0.115345	AT3G10940	0.160955	0.113118	AT4G14455	0.21076	0.0653856	AT5G11270	0.141204	0.284991
AT2G21045	0.232273	0.115345	AT1G10630	0.152415	0.0160125	AT2G21050	0.124787	0.0387975	AT3G10950	0.157291	0.157555	AT4G14465	0.144881	0.0719514	AT5G11280	0.138352	0.115145
AT1G29340	0.232259	0.0562052	AT1G10640	0.133308	0.178843	AT2G21060	0.125628	0.208455	AT3G10960	0.124012	0.115859	AT4G14480	0.179606	0.110913	AT5G11290	0.179459	0.412081
AT1G61566	0.232168	0.353974	AT1G10650	0.140613	0.148553	AT2G21070	0.153507	0.281512	AT3G10970	0.114628	0.0800426	AT4G14490	0.198574	0.43555	AT5G11300	0.0955341	0.226822
AT3G26600	0.232144	0.0420877	AT1G10657	0.173452	0.0982296	AT2G21080	0.11194	0.170719	AT3G10980	0.155625	0.0909321	AT4G14500	0.159696	0.0846339	AT5G11310	0.153309	0.200525
AT3G10790	0.2321	0.574644	AT1G10660	0.114656	0.212453	AT2G21090	0.103362	0.206124	AT3G10985	0.0947602	0.0940539	AT4G14510	0.136403	0.241671	AT5G11320	0.135698	0.138649
AT3G56700	0.232091	0.59601	AT1G10670	0.134827	0.0527161	AT2G21100	0.145543	0.133113	AT3G10986	0.0967682	0.467257	AT4G14520	0.175606	0.321133	AT5G11330	0.14961	0.217137
AT4G17260	0.232073	0.0326965	AT1G10680	0.134733	0.1224	AT2G21110	0.157636	0.33896	AT3G10990	0.130647	0.612387	AT4G14540	0.0995202	0.0285759	AT5G11340	0.118568	0.137787
AT3G55120	0.232066	0.211428	AT1G10690	0.180314	0.239253	AT2G21120	0.117612	0.0354837	AT3G11000	0.0917722	0.458827	AT4G14550	0.0681798	0.267497	AT5G11350	0.134916	0.260238
AT1G67510	0.232053	0.101685	AT1G10700	0.113094	0.107435	AT2G21130	0.157856	0.112164	AT3G11020	0.20691	0.533522	AT4G14560	0.163524	0.107859	AT5G11360	0.102857	0.79487
AT2G27750	0.231963	0.687409	AT1G10710	0.0770966	0.960541	AT2G21140	0.208433	0.113033	AT3G11030	0.179004	0.0938063	AT4G14570	0.151025	0.221269	AT5G11380	0.119413	0.113211
AT3G50420	0.231936	0.303947	AT1G10717	0.14319	0.973921	AT2G21150	0.123541	0.0301317	AT3G11040	0.184967	0.379879	AT4G14580	0.127951	0.214224	AT5G11400	0.196381	0.512207
AT4G26390	0.231929	0.0301933	AT1G10720	0.145979	0.27968	AT2G21160	0.0892852	0.138895	AT3G11050	0.115219	0.0765658	AT4G14590	0.168923	0.256178	AT5G11410	0.098561	0.483499
AT1G75990	0.231917	0.0693386	AT1G10730	0.100846	0.272813	AT2G21170	0.068686	0.0901508	AT3G11060	0.131341	1.06791	AT4G14605	0.259272	0.0586091	AT5G11420	0.164486	0.0482576
AT3G51430	0.231875	0.152722	AT1G10740	0.100528	0.12963	AT2G21180	0.083203	0.374368	AT3G11070	0.147945	0.191826	AT4G14620	0.15944	0.305466	AT5G11430	0.0971568	0.43481
AT5G63000	0.231817	0.0198174	AT1G10745	0.0503171	0.696022	AT2G21185	0.182214	0.0269922	AT3G11090	0.0419006	0.130844	AT4G14630	0.166936	0.184771	AT5G11440	0.0987562	0.148096
AT3G25780	0.23176	0.0371992	AT1G10750	0.0969169	0.111659	AT2G21190	0.0638885	0.239327	AT3G11100	0.137808	0.0372665	AT4G14640	0.0845357	0.1015	AT5G11450	0.157849	0.138711
AT1G07025	0.23175	0.532109	AT1G10760	0.0766325	0.183054	AT2G21195	0.186577	0.319988	AT3G11110	0.16652	0.368477	AT4G14650	0.111519	0.747588	AT5G11460	0.0801182	0.776041
AT1G62340	0.231709	0.162512	AT1G10770	0.10717	0.202112	AT2G21200	0.131886	0.28029	AT3G11130	0.117881	0.0169262	AT4G14660	0.0636989	0.164562	AT5G11470	0.151171	0.479555
AT1G69670	0.231706	0.179066	AT1G10780	0.117566	0.280815	AT2G21210	0.0843948	0.455088	AT3G11150	0.119943	0.386313	AT4G14680	0.225824	0.0768104	AT5G11480	0.140795	0.128737
AT1G59930	0.231648	0.464316	AT1G10790	0.100623	0.707074	AT2G21220	0.0820069	0.318831	AT3G11170	0.129753	0.0849293	AT4G14690	0.153599	0.178256	AT5G11490	0.123982	0.0835954
AT1G32910	0.231605	0.345495	AT1G10800	0.235152	0.139631	AT2G21230	0.174113	0.177977	AT3G11180	0.16783	0.278928	AT4G14710	0.139102	0.236173	AT5G11510	0.100245	0.270342
AT2G24480	0.231589	0.34561	AT1G10810	0.132712	0.209112	AT2G21240	0.233449	0.104077	AT3G11200	0.06234	0.0874509	AT4G14713	0.18898	0.313587	AT5G11520	0.161563	0.0621079
AT1G76190	0.231571	0.116497	AT1G10820	0.107823	0.204953	AT2G21250	0.146632	0.0860569	AT3G11210	0.0699779	0.303653	AT4G14716	0.202492	0.0431483	AT5G11530	0.135365	0.269901
AT4G35610	0.23152	0.404815	AT1G10830	0.086386	0.133168	AT2G21260	0.167855	0.174413	AT3G11220	0.138466	0.13083	AT4G14720	0.203216	0.187325	AT5G11540	0.17763	0.178647
AT5G58900	0.231428	0.0995923	AT1G10840	0.124959	0.0294232	AT2G21270	0.122778	0.0985646	AT3G11230	0.179276	0.0377294	AT4G14723	0.0425013	1.3062	AT5G11550	0.247988	0.0572109
AT2G34500	0.231368	0.147761	AT1G10850	0.142992	0.0968391	AT2G21280	0.0985934	0.163972	AT3G11240	0.120528	0.392614	AT4G14730	0.252732	0.103755	AT5G11560	0.0939959	0.16441
AT1G14330	0.231339	0.106815	AT1G10865	0.166255	0.120536	AT2G21290	0.122245	0.252369	AT3G11250	0.175488	0.0158449	AT4G14740	0.140546	0.062801	AT5G11570	0.156638	0.242399
AT3G49950	0.231221	0.139321	AT1G10870	0.149586	0.105209	AT2G21300	0.12019	0.108	AT3G11260	0.163299	0.0774402	AT4G14746	0.161417	0.256835	AT5G11580	0.10952	0.233236
AT1G66150	0.231164	0.090011	AT1G10880	0.132992	0.304665	AT2G21320	0.165209	0.145754	AT3G11270	0.147564	0.118448	AT4G14750	0.142868	0.0880049	AT5G11590	0.204899	0.100356
AT1G70020	0.231145	0.568482	AT1G10890	0.132541	0.188584	AT2G21330	0.0900007	0.0774472	AT3G11280	0.196899	0.156252	AT4G14760	0.11028	0.373265	AT5G11600	0.120417	0.333732
AT1G21400	0.231133	0.0758095	AT1G10900	0.13935	0.0899518	AT2G21340	0.10261	0.225881	AT3G11320	0.103951	0.0144954	AT4G14770	0.172086	0.238256	AT5G11610	0.154535	0.335244
AT4G30620	0.231127	0.102215	AT1G10910	0.104947	0.23013	AT2G21350	0.198323	0.392657	AT3G11330	0.156558	0.0647227	AT4G14780	0.157206	0.156344	AT5G11620	0.130961	0.297304
AT1G72000	0.231113	0.0641011	AT1G10930	0.0906008	0.223442	AT2G21370	0.189635	0.179214	AT3G11340	0.12031	0.2043	AT4G14785	0.145716	0.544278	AT5G11630	0.0753553	0.41719
AT5G64950	0.231105	0.375234	AT1G10940	0.104697	0.0501604	AT2G21380	0.0831481	0.245637	AT3G11380	0.258818	0.629284	AT4G14790	0.126884	0.153631	AT5G11640	0.0631481	0.212965
AT2G01710	0.231057	0.0940699	AT1G10950	0.0821882	0.0475368	AT2G21385	0.257817	0.229632	AT3G11397	0.0994591	0.157774	AT4G14805	0.106324	0.70021	AT5G11650	0.103735	0.101364
AT1G15120	0.231033	0.326747	AT1G10960	0.169237	0.100823	AT2G21390	0.120896	0.0680781	AT3G11400	0.232313	0.052553	AT4G14815	0.19317	0.260497	AT5G11670	0.125599	0.104764
AT5G45520	0.231024	0.623947	AT1G10970	0.154062	0.134888	AT2G21400	0.157275	0.380629	AT3G11405	0.127497	0.778498	AT4G14819	0.0722687	0.124453	AT5G11680	0.159859	0.0827247
AT2G01730	0.231013	0.285516	AT1G10980	0.204484	0.541138	AT2G21410	0.0892961	0.145617	AT3G11420	0.16659	0.154272	AT4G14820	0.142339	0.333908	AT5G11690	0.216761	0.730545
AT3G45248	0.231	0.457519	AT1G11000	0.113029	0.0488659	AT2G21430	0.159317	0.121872	AT3G11430	0.140395	0.123157	AT4G14830	0.104947	0.261691	AT5G11700	0.071452	0.101319
AT3G10750	0.230967	1.45798	AT1G11020	0.130258	0.0685391	AT2G21440	0.134563	0.28929	AT3G11440	0.0848013	0.394312	AT4G14840	0.164019	0.395593	AT5G11710	0.114019	0.229644
AT2G25440	0.230958	0.378741	AT1G11040	0.205414	0.0744624	AT2G21450	0.11257	0.204322	AT3G11450	0.120387	0.152392	AT4G14850	0.151292	0.168596	AT5G11720	0.132041	0.144866
AT1G80555	0.230871	0.367983	AT1G11050	0.142262	0.124947	AT2G21465	0.185355	0.618051	AT3G11460	0.101158	0.244521	AT4G14870	0.149133	0.530226	AT5G11730	0.164457	0.156839
AT5G65470	0.230836	0.0420068	AT1G11060	0.0724035	0.317093	AT2G21470	0.103018	0.22362	AT3G11470	0.19397	0.325617	AT4G14880	0.149991	0.0183419	AT5G11750	0.135072	0.129716
AT1G74070	0.230809	0.116603	AT1G11070	0.269786	0.354645	AT2G21480	0.171552	0.0723528	AT3G11480	0.128208	0.324772	AT4G14890	0.228496	0.171503	AT5G11760	0.189745	1.10902
AT3G48520	0.230799	0.099085	AT1G11080	0.0888712	0.185863	AT2G21500	0.131468	0.311203	AT3G11490	0.132275	0.113123	AT4G14900	0.168926	0.185775	AT5G11780	0.113791	0.472228
AT4G35310	0.230741	0.121029	AT1G11090	0.0963667	0.126944	AT2G21510	0.123252	0.106408	AT3G11510	0.134768	0.0653861	AT4G14905	0.23663	0.869434	AT5G11790	0.166992	0.0381433
AT1G66390	0.230681	0.13689	AT1G11100	0.111276	0.423423	AT2G21520	0.215842	0.127391	AT3G11520	0.249271	0.20836	AT4G14910	0.21837	0.183975	AT5G11800	0.0796399	0.120901
AT4G15460	0.230671	0.362623	AT1G11110	0.11508	0.789428	AT2G21530	0.148145	0.276101	AT3G11530	0.16561	0.0251183	AT4G14920	0.168553	0.437864	AT5G11810	0.148803	0.242285
AT1G14220	0.230653	0.147946	AT1G11112	0.0884197	0.311994	AT2G21540	0.164188	0.0674945	AT3G11540	0.0820587	0.0719833	AT4G14930	0.146406	0.157699	AT5G11830	0.129185	0.226227
AT5G54390	0.230617	0.0612104	AT1G11125	0.150025	0.41812	AT2G21550	0.169672	0.370202	AT3G11550	0.206307	0.0553684	AT4G14940	0.164449	0.157637	AT5G11840	0.168803	0.140874
AT5G44005	0.230612	0.0627771	AT1G11130	0.0997484	0.0995865	AT2G21560	0.143707	0.445733	AT3G11560	0.111787	0.201426	AT4G14950	0.175628	0.0446613	AT5G11850	0.085172	0.203373
AT4G08160	0.230545	0.119984	AT1G11145	0.225589	0.723251	AT2G21590	0.115138	0.193245	AT3G11580	0.0772988	0.240281	AT4G14965	0.141767	0.207978	AT5G11860	0.148263	0.030145
AT1G65810	0.230541	0.188803	AT1G11160	0.103856	0.306573	AT2G21600	0.191658	0.0863406	AT3G11590	0.0828347	0.136406	AT4G14970	0.126653	0.236254	AT5G11870	0.107465	0.309561
AT2G32060	0.230537	0.059605	AT1G11170	0.109493	0.227426	AT2G21610	0.193665	0.241376	AT3G11591	0.0739001	0.315027	AT4G14990	0.198117	0.0958416	AT5G11880	0.155079	0.0522221
AT3G55490	0.230526	0.0203983	AT1G11180	0.15941	0.107158	AT2G21620	0.154151	0.0485634	AT3G11600	0.109306	0.147168	AT4G15000	0.174549	0.034457	AT5G11890	0.147452	0.151935
AT4G23370	0.230519	0.488728	AT1G11190	0.0878458	0.0693139	AT2G21630	0.142727	0.15576	AT3G11620	0.107243	0.228262	AT4G15010	0.142599	0.11978	AT5G11900	0.112556	0.0202251
AT1G66540	0.230515	0.175157	AT1G11200	0.176904	0.10866	AT2G21640	0.111083	0.497481	AT3G11630	0.100849	0.0887739	AT4G15030	0.119158	0.182923	AT5G11910	0.15523	0.181243
AT1G77932	0.230434	0.537845	AT1G11210	0.171473	0.208274	AT2G21650	0.120325	0.074397	AT3G11640	0.127041	0.47503	AT4G15040	0.174653	0.325629	AT5G11920	0.108882	0.361133
AT3G18810	0.230419	0.377341	AT1G11220	0.179434	0.379648	AT2G21660	0.114006	0.532328	AT3G11650	0.122551	0.309209	AT4G15053	0.0971465	0.885117	AT5G11930	0.0541311	0.452732
AT5G42830	0.230417	0.201438	AT1G11230	0.239296	0.581371	AT2G21680	0.157856	0.661899	AT3G11660	0.151727	0.369488	AT4G15080	0.181578	0.0996391	AT5G11940	0.112988	0.325933
AT2G25690	0.230414	0.223576	AT1G11240	0.118975	0.286251	AT2G21710	0.170751	0.116448	AT3G11670	0.147475	0.0866249	AT4G15093	0.138042	0.190114	AT5G11950	0.0590484	0.104656
AT5G35338	0.230407	0.298516	AT1G11250	0.177997	0.0241826	AT2G21720	0.179591	0.160992	AT3G11680	0.131856	0.303289	AT4G15110	0.119326	0.19602	AT5G11960	0.115953	0.0463153
AT4G12490	0.230396	0.240733	AT1G11260	0.133365	0.019537	AT2G21725	0.10812	0.575437	AT3G11690	0.159914	0.0575881	AT4G15120	0.108195	0.877282	AT5G11970	0.132017	0.238003
AT4G01650	0.230395	0.172302	AT1G11270	0.131318	0.597471	AT2G21750	0.260791	0.188983	AT3G11700	0.187089	0.058626	AT4G15130	0.241526	0.124014	AT5G11980	0.091026	0.095123
AT1G78820	0.230322	0.104323	AT1G11280	0.126733	0.239178	AT2G21770	0.154215	0.149666	AT3G11710	0.140612	0.251484	AT4G15140	0.169462	0.264141	AT5G11990	0.0831739	0.56136
AT1G50340	0.230261	0.577507	AT1G11290	0.160591	0.168603	AT2G21790	0.153224	0.0663525	AT3G11720	0.148725	0.319975	AT4G15160	0.127472	0.286884	AT5G12000	0.105821	0.150225
AT1G12660	0.230228	0.533862	AT1G11300	0.124971	0.129186	AT2G21800	0.201326	0.390124	AT3G11730	0.105707	0.0432123	AT4G15180	0.0943415	0.28008	AT5G12030	0.203463	0.17998
AT3G55580	0.230136	0.125862	AT1G11310	0.0692115	0.326809	AT2G21810	0.227214	0.492295	AT3G11740	0.229247	0.0668623	AT4G15200	0.187526	0.151924	AT5G12040	0.11873	0.119866
AT5G37930	0.230127	0.209578	AT1G11320	0.11233	0.33811	AT2G21820	0.0694091	0.219275	AT3G11745	0.193327	0.640316	AT4G15210	0.160634	0.0802352	AT5G12050	0.171957	0.151024
AT1G13200	0.230116	0.410972	AT1G11330	0.129296	0.110937	AT2G21830	0.0849393	0.375811	AT3G11760	0.158138	0.111915	AT4G15215	0.109394	0.219127	AT5G12060	0.112015	0.678477
AT1G14680	0.230092	0.140896	AT1G11340	0.129881	0.333485	AT2G21840	0.154241	0.596801	AT3G11770	0.120533	0.141315	AT4G15236	0.1206	0.245718	AT5G12070	0.078813	1.03984
AT1G20450	0.230056	0.34875	AT1G11350	0.0923314	0.311166	AT2G21850	0.229353	0.448229	AT3G11780	0.181629	0.229546	AT4G15240	0.195406	0.0794237	AT5G12080	0.148951	0.20303
AT1G76870	0.230012	0.277126	AT1G11360	0.147512	0.115168	AT2G21860	0.196324	0.240463	AT3G11800	0.0916203	0.324346	AT4G15248	0.0974137	0.64852	AT5G12100	0.148267	0.193238
AT2G20875	0.230005	0.0772319	AT1G11380	0.172027	0.103563	AT2G21870	0.116562	0.0460444	AT3G11810	0.128691	0.419539	AT4G15250	0.179781	0.234128	AT5G12110	0.190405	0.102702
AT1G44160	0.229999	0.141016	AT1G11390	0.13303	0.115524	AT2G21880	0.0792112	0.317593	AT3G11820	0.124033	0.177605	AT4G15290	0.181932	0.331098	AT5G12120	0.126178	0.191894
AT2G05320	0.229849	0.0988972	AT1G11400	0.119724	0.281277	AT2G21890	0.0833765	0.465756	AT3G11830	0.110315	0.035568	AT4G15350	0.223488	0.142007	AT5G12130	0.145461	0.129731
AT3G28470	0.229825	0.103377	AT1G11410	0.134552	0.182186	AT2G21900	0.149899	0.256756	AT3G11840	0.129707	0.33412	AT4G15360	0.157487	0.289532	AT5G12140	0.116539	0.14059
AT1G31850	0.229804	0.0413108	AT1G11420	0.199267	0.664352	AT2G21910	0.170129	0.213926	AT3G11850	0.153169	0.314222	AT4G15370	0.224478	0.155908	AT5G12150	0.0870635	0.130119
AT3G29670	0.229777	0.280654	AT1G11430	0.171015	0.104187	AT2G21930	0.198492	0.526271	AT3G11870	0.181678	1.09014	AT4G15396	0.176382	0.241957	AT5G12170	0.0877539	0.30731
AT5G42850	0.229777	0.134057	AT1G11440	0.126558	0.311912	AT2G21940	0.166884	0.271483	AT3G11890	0.133526	0.68723	AT4G15400	0.160933	0.392505	AT5G12180	0.147749	0.0164838
AT5G20570	0.229729	0.0318064	AT1G11460	0.102234	0.585314	AT2G21950	0.134322	0.157403	AT3G11900	0.125855	0.114751	AT4G15415	0.217215	0.0357529	AT5G12200	0.12568	0.10101
AT4G18170	0.229714	0.0811287	AT1G11480	0.0970163	0.53722	AT2G21960	0.110589	0.0907256	AT3G11910	0.128524	0.0494634	AT4G15417	0.133756	0.35667	AT5G12210	0.0804942	0.145414
AT4G10520	0.229693	0.260209	AT1G11490	0.215911	0.228024	AT2G21990	0.142916	0.136362	AT3G11920	0.135916	0.361682	AT4G15430	0.147085	0.0502364	AT5G12220	0.109656	0.279168
AT1G80190	0.229665	0.0441768	AT1G11500	0.0797151	0.444538	AT2G22000	0.110517	0.362254	AT3G11930	0.152548	0.180063	AT4G15440	0.148967	0.272117	AT5G12230	0.104707	0.142895
AT2G23148	0.229659	0.318222	AT1G11510	0.192149	0.873166	AT2G22010	0.0992157	0.119406	AT3G11945	0.124887	0.394712	AT4G15450	0.18308	0.111821	AT5G12235	0.0961456	0.220843
AT5G63087	0.229655	1.28887	AT1G11530	0.136221	0.140595	AT2G22040	0.109433	0.651915	AT3G11950	0.165864	0.13142	AT4G15460	0.230671	0.362623	AT5G12240	0.116378	0.258371
AT1G01355	0.229641	0.499377	AT1G11540	0.148749	0.38216	AT2G22070	0.156642	0.102607	AT3G11960	0.0980134	0.203132	AT4G15470	0.123219	0.0766667	AT5G12260	0.0831718	0.371154
AT2G25130	0.229637	0.192567	AT1G11545	0.176198	0.0569865	AT2G22080	0.210481	1.22234	AT3G11964	0.0955957	0.298634	AT4G15475	0.160451	0.147424	AT5G12270	0.11618	0.329757
AT4G01470	0.229612	0.0579736	AT1G11560	0.179643	0.324115	AT2G22090	0.20981	0.176453	AT3G11980	0.151492	0.0739787	AT4G15480	0.208309	0.154267	AT5G12280	0.104273	0.645533
AT5G05550	0.229535	0.138566	AT1G11572	0.140575	0.300339	AT2G22120	0.0958887	0.0148787	AT3G12000	0.229236	0.306949	AT4G15490	0.135681	0.248534	AT5G12290	0.127427	0.0675379
AT4G24730	0.22953	0.23516	AT1G11580	0.176043	0.097313	AT2G22121	0.0900279	0.62008	AT3G12010	0.0906719	0.234568	AT4G15500	0.212484	0.267552	AT5G12300	0.118014	0.118075
AT1G14950	0.229498	0.0574452	AT1G11600	0.156216	0.0746878	AT2G22125	0.0761815	0.0433026	AT3G12020	0.111095	0.204458	AT4G15510	0.133519	0.233773	AT5G12310	0.100924	0.154918
AT1G75670	0.229478	0.0635956	AT1G11620	0.118273	0.528019	AT2G22140	0.109192	0.337289	AT3G12030	0.183022	0.0252967	AT4G15520	0.15749	0.0678017	AT5G12320	0.138773	0.202477
AT1G13380	0.22946	0.0322594	AT1G11630	0.143821	0.195576	AT2G22145	0.143411	0.312231	AT3G12040	0.0836203	0.226972	AT4G15530	0.140524	0.0787095	AT5G12340	0.12789	0.172636
AT2G21850	0.229353	0.448229	AT1G11650	0.150361	0.0877654	AT2G22155	0.0607471	0.331665	AT3G12050	0.0925279	0.113894	AT4G15540	0.130901	0.196111	AT5G12350	0.0965122	0.0513071
AT5G15510	0.229283	0.45487	AT1G11655	0.131902	0.381669	AT2G22170	0.068499	0.148862	AT3G12060	0.104729	0.284977	AT4G15545	0.190315	0.0866509	AT5G12360	0.209568	0.254626
AT1G68260	0.229252	0.161669	AT1G11660	0.105107	0.111641	AT2G22180	0.0771116	0.305446	AT3G12070	0.105823	0.356155	AT4G15550	0.158873	0.179668	AT5G12370	0.0722538	0.0606128
AT3G11740	0.229247	0.0668623	AT1G11670	0.122728	0.036336	AT2G22190	0.121591	0.222827	AT3G12080	0.11782	0.0747269	AT4G15560	0.147146	0.0461177	AT5G12380	0.084749	0.231854
AT3G12000	0.229236	0.306949	AT1G11680	0.194231	0.0446781	AT2G22200	0.143172	0.567417	AT3G12090	0.119882	0.0639447	AT4G15563	0.141206	0.426736	AT5G12390	0.129777	0.161805
AT4G30670	0.229218	0.32086	AT1G11690	0.123401	0.554047	AT2G22230	0.190281	0.0429885	AT3G12100	0.128083	0.138866	AT4G15610	0.124292	0.182205	AT5G12400	0.108576	0.400214
AT1G76430	0.229213	0.0928666	AT1G11700	0.138399	0.117585	AT2G22240	0.187768	0.0360959	AT3G12110	0.0971447	0.0241771	AT4G15620	0.133213	0.199788	AT5G12410	0.123541	0.127065
AT4G21400	0.229099	0.463779	AT1G11710	0.128928	0.314375	AT2G22250	0.16837	0.0507463	AT3G12120	0.0823652	0.0589098	AT4G15630	0.135978	0.249746	AT5G12420	0.127188	0.1191
AT3G56590	0.229082	0.362126	AT1G11720	0.0918545	0.206147	AT2G22260	0.181564	0.240947	AT3G12130	0.0731583	0.475565	AT4G15640	0.105689	0.211467	AT5G12430	0.0959427	0.313867
AT2G04280	0.229031	0.0944195	AT1G11730	0.107103	0.267773	AT2G22270	0.144802	0.306649	AT3G12140	0.180145	0.268256	AT4G15650	0.152119	0.758554	AT5G12440	0.136923	0.249045
AT4G39630	0.228964	0.121007	AT1G11740	0.133329	0.291805	AT2G22290	0.193988	0.0216052	AT3G12145	0.155078	0.197796	AT4G15660	0.141491	0.164287	AT5G12450	0.0526552	1.0642
AT5G25310	0.228961	0.0919639	AT1G11750	0.121176	0.0685613	AT2G22300	0.0824871	0.175392	AT3G12150	0.0810897	0.150578	AT4G15670	0.177238	0.102626	AT5G12460	0.13893	0.236642
AT1G37007	0.228915	0.840819	AT1G11755	0.153322	0.177099	AT2G22320	0.0820447	1.02193	AT3G12170	0.159441	0.113361	AT4G15690	0.241084	0.0368847	AT5G12470	0.102947	0.115978
AT4G00231	0.228877	0.120654	AT1G11770	0.20831	0.0856751	AT2G22330	0.0988159	0.202796	AT3G12180	0.0746845	0.262406	AT4G15700	0.138237	0.0933059	AT5G12480	0.106402	0.0782003
AT4G20110	0.228833	0.0581363	AT1G11780	0.131019	0.23051	AT2G22360	0.135108	0.167588	AT3G12200	0.132055	0.251531	AT4G15715	0.114955	0.923182	AT5G12840	0.195321	0.065145
AT5G06290	0.228789	0.114058	AT1G11790	0.0934575	0.121645	AT2G22370	0.199416	0.0690514	AT3G12210	0.11451	0.223185	AT4G15720	0.171118	0.224261	AT5G12850	0.168863	0.0804827
AT3G09250	0.228765	0.24881	AT1G11800	0.118468	0.198275	AT2G22400	0.125616	0.136015	AT3G12240	0.142505	0.356086	AT4G15730	0.071308	0.758727	AT5G12860	0.116651	0.0974915
AT1G16190	0.228729	0.107403	AT1G11810	0.215265	0.827423	AT2G22410	0.18662	0.195999	AT3G12250	0.111189	0.170749	AT4G15733	0.0836676	0.613485	AT5G12870	0.159707	0.106419
AT5G43240	0.228693	0.61976	AT1G11820	0.262451	0.16489	AT2G22420	0.120506	0.101796	AT3G12260	0.178621	0.0170211	AT4G15735	0.0560754	0.973437	AT5G12890	0.139322	0.173601
AT1G13500	0.228674	0.429352	AT1G11840	0.0845009	0.142017	AT2G22425	0.152167	0.102889	AT3G12270	0.109558	0.371795	AT4G15740	0.179274	0.32265	AT5G12900	0.119332	0.0957005
AT4G13150	0.228671	0.0733906	AT1G11850	0.0409241	0.770988	AT2G22430	0.18969	0.0924266	AT3G12280	0.0835575	0.164251	AT4G15750	0.0854575	2.65201	AT5G12910	0.121993	0.141252
AT1G22970	0.228665	0.116288	AT1G11860	0.109572	0.0517812	AT2G22450	0.117303	0.156188	AT3G12290	0.129647	0.0476378	AT4G15760	0.190679	0.153636	AT5G12920	0.153815	0.312762
AT1G65250	0.228607	0.651351	AT1G11870	0.248271	0.0821931	AT2G22460	0.170781	0.0534759	AT3G12300	0.164626	0.0136332	AT4G15765	0.186512	0.325378	AT5G12930	0.151375	0.34446
AT5G35360	0.228595	0.0925711	AT1G11880	0.166799	0.228682	AT2G22470	0.127798	0.146742	AT3G12320	0.101589	0.214875	AT4G15770	0.190203	0.0116104	AT5G12940	0.246048	0.154845
AT3G47020	0.228514	0.70587	AT1G11890	0.113289	0.0360809	AT2G22475	0.188693	0.184751	AT3G12340	0.161014	0.513461	AT4G15780	0.145568	0.0423284	AT5G12950	0.120623	0.229589
AT1G77170	0.228504	0.161841	AT1G11900	0.163556	0.227166	AT2G22480	0.18519	0.100917	AT3G12350	0.128708	0.279343	AT4G15790	0.144903	0.107892	AT5G12960	0.0928494	0.320586
AT4G14890	0.228496	0.171503	AT1G11905	0.143164	0.0569904	AT2G22490	0.133093	0.227588	AT3G12380	0.117582	0.156854	AT4G15800	0.163468	0.17642	AT5G12970	0.156905	0.0322834
AT1G02065	0.228406	0.167057	AT1G11910	0.139345	0.0816855	AT2G22500	0.149806	0.185389	AT3G12390	0.121249	0.107164	AT4G15810	0.179113	0.565932	AT5G12980	0.112848	0.121615
AT5G51740	0.22839	0.157632	AT1G11915	0.168058	0.0930625	AT2G22510	0.0928361	0.0422482	AT3G12400	0.177903	0.0776832	AT4G15820	0.213661	0.346984	AT5G12990	0.0810648	0.436062
AT4G29410	0.22837	0.0847136	AT1G11920	0.135997	0.134333	AT2G22530	0.127649	0.222411	AT3G12410	0.259922	0.191558	AT4G15830	0.137283	0.196301	AT5G13000	0.165182	0.216116
AT5G39460	0.228336	0.367731	AT1G11930	0.152869	0.0927292	AT2G22540	0.0899006	0.127383	AT3G12420	0.271668	0.619897	AT4G15840	0.165845	0.0876867	AT5G13010	0.135951	0.31603
AT4G30750	0.228333	0.946303	AT1G11940	0.0789261	0.200534	AT2G22560	0.113862	0.172669	AT3G12470	0.228215	0.416281	AT4G15850	0.119893	0.0944345	AT5G13020	0.0988231	0.211795
AT4G20000	0.228332	0.303467	AT1G11950	0.16946	0.229494	AT2G22570	0.131516	0.161572	AT3G12480	0.133788	0.250097	AT4G15880	0.199857	0.123678	AT5G13030	0.138564	0.0650424
AT2G39110	0.228279	0.0538208	AT1G11960	0.134023	0.115277	AT2G22590	0.177782	0.36456	AT3G12490	0.157268	0.23862	AT4G15890	0.09187	0.239289	AT5G13050	0.0985047	0.237034
AT2G25200	0.22827	0.209163	AT1G11980	0.200334	0.447509	AT2G22600	0.161687	0.306	AT3G12500	0.164803	0.121032	AT4G15900	0.122843	0.0887272	AT5G13060	0.116332	0.259036
AT3G12470	0.228215	0.416281	AT1G11990	0.173681	0.112763	AT2G22620	0.104187	0.307493	AT3G12520	0.101829	0.195842	AT4G15910	0.100581	0.186956	AT5G13070	0.144186	0.0361321
AT5G60310	0.228179	0.342718	AT1G12000	0.102021	0.121827	AT2G22630	0.161659	0.326788	AT3G12530	0.11376	0.038693	AT4G15920	0.14911	0.128926	AT5G13080	0.113124	0.0541048
AT5G65495	0.22812	0.0603353	AT1G12010	0.164578	0.121687	AT2G22650	0.0834293	0.410287	AT3G12540	0.135112	0.134772	AT4G15930	0.181461	0.0587817	AT5G13090	0.193331	0.186119
AT4G11100	0.228062	0.382598	AT1G12020	0.194701	0.222896	AT2G22660	0.153756	0.304648	AT3G12550	0.135552	0.287001	AT4G15940	0.160685	0.146416	AT5G13100	0.150999	0.109398
AT3G24093	0.228037	1.08256	AT1G12030	0.116078	0.245846	AT2G22670	0.176789	0.109936	AT3G12560	0.134657	0.263088	AT4G15950	0.163353	0.288266	AT5G13110	0.128942	0.103114
AT5G22650	0.227981	0.404904	AT1G12040	0.173383	0.396847	AT2G22690	0.192853	0.329643	AT3G12570	0.082553	0.132056	AT4G15960	0.212159	0.395523	AT5G13120	0.113281	0.405878
AT1G42550	0.227976	0.0770963	AT1G12050	0.0975955	0.0995482	AT2G22730	0.167477	0.262874	AT3G12580	0.213571	0.02564	AT4G15980	0.155079	0.228247	AT5G13130	0.137737	0.348636
AT5G47230	0.227949	0.154123	AT1G12060	0.224606	0.449657	AT2G22740	0.251887	0.345519	AT3G12590	0.0813784	0.12851	AT4G15990	0.149324	0.331211	AT5G13140	0.15531	0.194405
AT2G14110	0.227945	0.0496957	AT1G12070	0.115267	0.166826	AT2G22750	0.109532	0.444494	AT3G12600	0.117235	0.164754	AT4G16008	0.0825502	0.927364	AT5G13150	0.214291	0.112158
AT1G75050	0.227935	0.0376157	AT1G12080	0.0530085	0.909048	AT2G22760	0.196526	0.314304	AT3G12610	0.110186	0.157563	AT4G16045	0.177767	0.624625	AT5G13160	0.126606	0.0299203
AT1G21840	0.227835	0.109104	AT1G12090	0.16875	0.0593972	AT2G22770	0.151442	0.20071	AT3G12620	0.151817	0.0151098	AT4G16060	0.186528	0.209748	AT5G13170	0.0552671	0.451378
AT4G08980	0.227828	0.066488	AT1G12110	0.112245	0.0705305	AT2G22780	0.117055	0.0862468	AT3G12630	0.146194	0.039539	AT4G16070	0.102778	0.120219	AT5G13180	0.120579	0.0421408
AT2G30010	0.227778	0.0729974	AT1G12120	0.122788	0.398531	AT2G22790	0.160194	0.40807	AT3G12640	0.129921	0.309866	AT4G16080	0.186722	0.39875	AT5G13190	0.0664708	0.0490366
AT5G50390	0.227672	0.120059	AT1G12130	0.18533	0.270963	AT2G22795	0.274933	0.497866	AT3G12650	0.132732	0.142126	AT4G16095	0.168185	0.657648	AT5G13200	0.201978	0.136523
AT5G57785	0.227613	0.0272616	AT1G12140	0.171564	0.108713	AT2G22800	0.0699691	0.654721	AT3G12660	0.115325	0.260926	AT4G16100	0.152415	0.24138	AT5G13210	0.237415	0.25768
AT4G08210	0.227447	0.194432	AT1G12150	0.1385	0.124224	AT2G22807	0.0625507	0.840811	AT3G12670	0.0967995	0.0392871	AT4G16110	0.19431	0.175147	AT5G13220	0.184639	0.235159
AT3G48160	0.227444	0.120663	AT1G12160	0.123097	0.252675	AT2G22810	0.066813	0.5534	AT3G12680	0.0920835	0.233125	AT4G16120	0.178435	0.101278	AT5G13230	0.124317	0.250766
AT1G51770	0.227412	0.115989	AT1G12170	0.108265	1.14756	AT2G22830	0.144152	0.256617	AT3G12685	0.0987611	0.2676	AT4G16130	0.0969357	0.11024	AT5G13240	0.0970434	0.144221
AT2G40310	0.227377	0.171072	AT1G12180	0.129703	1.52729	AT2G22840	0.108372	0.203462	AT3G12690	0.152376	0.0806647	AT4G16140	0.0885358	0.301138	AT5G13250	0.107186	0.281683
AT5G63690	0.227345	0.0433899	AT1G12190	0.156507	0.403599	AT2G22850	0.132219	0.434002	AT3G12700	0.174922	0.315479	AT4G16141	0.160024	0.208037	AT5G13260	0.0873401	0.176307
AT5G41870	0.227331	0.114	AT1G12200	0.1339	0.126856	AT2G22860	0.143889	0.182739	AT3G12710	0.114878	0.151313	AT4G16143	0.140482	0.0391976	AT5G13270	0.122247	0.162912
AT4G28950	0.227296	0.027566	AT1G12210	0.0892865	0.392884	AT2G22870	0.137336	0.0753407	AT3G12720	0.126161	0.149751	AT4G16144	0.127185	0.0851916	AT5G13280	0.103345	0.109164
AT5G48910	0.22728	0.0845781	AT1G12240	0.167906	0.105327	AT2G22880	0.262513	0.089776	AT3G12730	0.145058	0.149974	AT4G16146	0.161164	0.280777	AT5G13290	0.153631	0.106125
AT5G18660	0.227258	0.0497665	AT1G12244	0.122132	0.208224	AT2G22890	0.152217	0.303419	AT3G12740	0.0811769	0.3451	AT4G16150	0.124381	0.108155	AT5G13300	0.14686	0.0551627
AT4G10510	0.227232	0.13925	AT1G12250	0.149986	0.112037	AT2G22900	0.129058	0.209904	AT3G12750	0.132809	0.137844	AT4G16155	0.118973	0.108621	AT5G13310	0.179787	0.344817
AT5G56770	0.227226	0.792988	AT1G12260	0.0671184	0.087503	AT2G22905	0.25853	0.416395	AT3G12760	0.105853	0.113906	AT4G16160	0.14798	0.0710454	AT5G13330	0.234246	0.116574
AT2G21810	0.227214	0.492295	AT1G12290	0.191163	0.235182	AT2G22910	0.0906195	0.249411	AT3G12770	0.128687	0.170521	AT4G16180	0.113138	0.0992719	AT5G13340	0.102799	0.128587
AT4G16610	0.227172	0.109185	AT1G12320	0.106105	0.268136	AT2G22920	0.115344	0.489879	AT3G12780	0.104474	0.0682035	AT4G16190	0.160042	0.0722459	AT5G13360	0.164651	0.180595
AT4G12910	0.227093	0.173973	AT1G12330	0.165168	0.0381759	AT2G22941	0.264877	0.678797	AT3G12800	0.182237	0.0745651	AT4G16195	0.159126	0.517798	AT5G13380	0.197409	0.214435
AT3G26125	0.227091	0.0997168	AT1G12350	0.131934	0.146918	AT2G22942	0.137611	0.551927	AT3G12810	0.101172	0.177002	AT4G16210	0.149492	0.0707594	AT5G13390	0.0817547	0.087176
AT5G25530	0.227045	0.119424	AT1G12360	0.0850738	0.0382106	AT2G22950	0.183408	0.0367915	AT3G12820	0.091147	0.440675	AT4G16230	0.22305	0.240115	AT5G13400	0.108872	0.0661456
AT4G05200	0.227031	0.320548	AT1G12370	0.120325	0.198033	AT2G22960	0.264649	0.171359	AT3G12830	0.154526	0.0932164	AT4G16250	0.12588	0.203391	AT5G13410	0.121045	0.111769
AT4G16430	0.22702	0.0483027	AT1G12380	0.146176	0.0521806	AT2G22970	0.178802	0.403467	AT3G12850	0.249147	0.829601	AT4G16260	0.169107	0.110747	AT5G13420	0.109446	0.055467
AT2G30020	0.227002	0.0894851	AT1G12390	0.0651828	0.155533	AT2G22980	0.131649	0.270997	AT3G12860	0.139451	0.166932	AT4G16270	0.151126	0.12749	AT5G13430	0.146136	0.126213
AT2G27960	0.226984	0.022571	AT1G12400	0.135511	0.0453762	AT2G22990	0.259837	0.155578	AT3G12870	0.211596	0.040525	AT4G16280	0.142795	0.28037	AT5G13440	0.147601	0.0669337
AT5G25350	0.226949	0.261283	AT1G12410	0.141319	0.0352723	AT2G23000	0.177262	0.160984	AT3G12880	0.116539	0.438628	AT4G16295	0.107316	0.453198	AT5G13450	0.0791618	0.161204
AT5G27670	0.22687	0.0541431	AT1G12420	0.121084	0.105386	AT2G23010	0.171366	0.327912	AT3G12890	0.137445	0.0734976	AT4G16310	0.088322	0.225265	AT5G13460	0.118691	0.133324
AT5G47080	0.226859	0.0669781	AT1G12423	0.202644	0.500531	AT2G23030	0.117436	0.167898	AT3G12900	0.084598	0.159875	AT4G16330	0.276352	0.299491	AT5G13470	0.123415	0.39381
AT4G27040	0.226817	0.0145374	AT1G12430	0.191811	0.0670724	AT2G23060	0.170593	0.108396	AT3G12910	0.150024	0.160377	AT4G16340	0.102586	0.0533952	AT5G13480	0.086525	0.235611
AT5G43010	0.226735	0.00967245	AT1G12440	0.139474	0.185512	AT2G23067	0.0582671	3.67403	AT3G12915	0.127855	0.0812331	AT4G16350	0.126105	0.158982	AT5G13490	0.151314	0.14044
AT5G50375	0.226733	0.298486	AT1G12450	0.144534	0.109294	AT2G23070	0.116241	0.0381397	AT3G12920	0.156694	0.144617	AT4G16360	0.109931	0.0153034	AT5G13500	0.149756	0.0398433
AT1G48010	0.226719	0.283388	AT1G12460	0.150475	0.210844	AT2G23080	0.253729	0.0739657	AT3G12930	0.165727	0.159184	AT4G16370	0.137797	0.0544739	AT5G13510	0.190738	0.0210825
AT1G23860	0.226679	0.0509122	AT1G12470	0.117922	0.15081	AT2G23090	0.166169	0.0336657	AT3G12940	0.123939	0.111166	AT4G16390	0.132609	0.177404	AT5G13520	0.124464	0.0706683
AT1G15110	0.226675	0.211036	AT1G12480	0.0806949	0.132285	AT2G23093	0.143125	0.213347	AT3G12950	0.113735	0.123807	AT4G16400	0.15827	0.630487	AT5G13550	0.0904492	0.0936227
AT4G12900	0.226661	0.0661526	AT1G12500	0.147416	0.0267779	AT2G23110	0.278768	0.120821	AT3G12960	0.198355	0.114037	AT4G16410	0.132467	0.342961	AT5G13560	0.081735	0.206068
AT1G33290	0.226658	0.034662	AT1G12520	0.144437	0.231227	AT2G23120	0.163816	0.244998	AT3G12970	0.146509	0.151579	AT4G16420	0.101193	0.0677855	AT5G13570	0.0893305	0.341286
AT3G24580	0.226635	0.446248	AT1G12530	0.135615	0.444139	AT2G23130	0.178359	0.766904	AT3G12977	0.131898	0.419071	AT4G16430	0.22702	0.0483027	AT5G13580	0.201258	0.0310074
AT2G23450	0.226629	0.195197	AT1G12540	0.262657	0.788617	AT2G23140	0.104921	0.121538	AT3G12980	0.0925358	0.32579	AT4G16440	0.0913855	0.178695	AT5G13590	0.114763	0.50755
AT5G42895	0.226593	0.285344	AT1G12550	0.168355	0.415493	AT2G23148	0.229659	0.318222	AT3G13000	0.120546	0.11832	AT4G16442	0.144928	0.0529468	AT5G13600	0.153417	0.1268
AT1G31740	0.226579	0.074038	AT1G12560	0.150067	0.171913	AT2G23150	0.153772	0.0518308	AT3G13040	0.112222	0.392646	AT4G16444	0.0736764	0.22876	AT5G13610	0.107516	0.456996
AT5G05410	0.226574	0.200212	AT1G12570	0.127502	0.13674	AT2G23160	0.160175	0.672258	AT3G13050	0.144199	0.157277	AT4G16447	0.105094	0.142833	AT5G13620	0.105655	0.473467
AT3G63210	0.226574	0.162279	AT1G12580	0.16749	0.123876	AT2G23170	0.121274	0.154007	AT3G13060	0.0831169	0.117829	AT4G16450	0.0817276	0.0543195	AT5G13630	0.166342	0.0226022
AT3G06460	0.226524	0.213698	AT1G12600	0.126242	0.105489	AT2G23180	0.140875	0.172832	AT3G13065	0.150792	0.218945	AT4G16460	0.107064	0.489028	AT5G13640	0.163018	0.0673979
AT4G37050	0.226501	0.105749	AT1G12610	0.207456	0.123302	AT2G23190	0.191983	0.243663	AT3G13070	0.0977154	0.116989	AT4G16470	0.248088	0.165416	AT5G13650	0.0823655	0.0327784
AT4G33666	0.226481	0.391833	AT1G12630	0.110143	0.49506	AT2G23200	0.169101	0.324596	AT3G13080	0.101153	0.212869	AT4G16480	0.154383	0.086182	AT5G13660	0.171072	0.476796
AT2G24710	0.226458	0.366412	AT1G12640	0.14752	0.0442371	AT2G23220	0.134133	0.277762	AT3G13090	0.080844	0.292644	AT4G16490	0.208909	0.0408955	AT5G13670	0.114083	0.282799
AT1G01530	0.226442	0.612053	AT1G12650	0.0944404	0.134872	AT2G23230	0.146516	0.461096	AT3G13100	0.106898	0.17789	AT4G16500	0.181056	0.208887	AT5G13680	0.0901315	0.236624
AT1G67865	0.226403	0.48533	AT1G12660	0.230228	0.533862	AT2G23240	0.102386	0.109232	AT3G13110	0.242038	0.0986447	AT4G16510	0.176233	0.140045	AT5G13690	0.0818378	0.339763
AT2G29730	0.226397	0.201502	AT1G12663	0.119656	0.670909	AT2G23250	0.15823	0.195345	AT3G13120	0.183502	0.0637754	AT4G16515	0.130498	0.280263	AT5G13710	0.0924081	0.0568931
AT5G03230	0.226361	0.0607172	AT1G12672	0.183007	0.755157	AT2G23260	0.131791	0.293082	AT3G13140	0.150671	0.470433	AT4G16520	0.154059	0.0238034	AT5G13720	0.164919	0.105696
AT2G30870	0.226357	0.0185633	AT1G12680	0.0753545	0.166946	AT2G23270	0.264844	0.153684	AT3G13150	0.167124	0.282482	AT4G16550	0.24656	0.349373	AT5G13730	0.147285	0.0948957
AT1G46768	0.226308	0.139817	AT1G12710	0.132042	0.146317	AT2G23290	0.176491	0.195642	AT3G13160	0.0921718	0.307759	AT4G16563	0.157689	0.153261	AT5G13740	0.14088	0.151379
AT5G19020	0.226295	0.157941	AT1G12730	0.150374	0.39767	AT2G23300	0.174045	0.0972635	AT3G13170	0.0994911	0.194689	AT4G16566	0.0848391	0.220442	AT5G13750	0.17588	0.185645
AT5G24570	0.226282	0.0689837	AT1G12740	0.147521	0.082422	AT2G23310	0.190248	0.146155	AT3G13175	0.145081	0.123835	AT4G16570	0.0852706	0.290574	AT5G13760	0.132962	0.0718768
AT5G53220	0.226267	0.376086	AT1G12750	0.130515	0.468537	AT2G23320	0.122597	0.194531	AT3G13180	0.137294	0.132556	AT4G16580	0.146554	0.0985825	AT5G13770	0.177208	0.112947
AT3G18140	0.226246	0.0129698	AT1G12760	0.0933731	0.104916	AT2G23348	0.220419	0.856106	AT3G13190	0.212065	0.217082	AT4G16590	0.126945	0.187337	AT5G13780	0.22607	0.00978584
AT4G13540	0.226242	0.188249	AT1G12770	0.117399	0.102585	AT2G23350	0.214598	0.0875844	AT3G13200	0.101983	0.118595	AT4G16600	0.117889	0.305033	AT5G13790	0.145072	0.275361
AT1G48200	0.226195	0.125151	AT1G12780	0.0526713	0.227615	AT2G23360	0.152246	0.215479	AT3G13220	0.144691	0.0358352	AT4G16610	0.227172	0.109185	AT5G13800	0.130473	0.191239
AT2G36640	0.226078	0.134483	AT1G12790	0.105452	0.221049	AT2G23370	0.143423	0.234119	AT3G13222	0.10052	0.547541	AT4G16620	0.150157	0.112501	AT5G13810	0.278116	0.0869225
AT1G49860	0.226072	0.269875	AT1G12800	0.103344	0.366308	AT2G23380	0.116442	0.203139	AT3G13224	0.266293	0.557137	AT4G16630	0.0932101	0.224674	AT5G13820	0.127864	0.319318
AT1G75460	0.226071	0.0449183	AT1G12805	0.128217	0.527649	AT2G23390	0.157469	0.182035	AT3G13225	0.111509	0.422262	AT4G16640	0.162376	0.149603	AT5G13825	0.186256	0.265275
AT5G13780	0.22607	0.00978584	AT1G12810	0.106267	0.22693	AT2G23410	0.163129	0.295831	AT3G13226	0.0903098	0.630693	AT4G16650	0.0762729	0.0975165	AT5G13830	0.141668	0.130681
AT2G35430	0.226035	0.403271	AT1G12820	0.145407	0.0912679	AT2G23420	0.148557	0.031833	AT3G13227	0.102168	0.299594	AT4G16660	0.125768	0.0912282	AT5G13840	0.135201	0.0534163
AT3G58800	0.225991	0.180369	AT1G12830	0.13919	0.458457	AT2G23430	0.0919847	0.641138	AT3G13228	0.117846	1.30877	AT4G16670	0.102284	0.346945	AT5G13850	0.15925	0.0686046
AT3G51080	0.225952	0.331687	AT1G12840	0.0977663	0.131951	AT2G23440	0.156505	0.56544	AT3G13229	0.141367	0.150737	AT4G16690	0.112733	0.327424	AT5G13860	0.131933	0.218991
AT5G54820	0.22591	0.488185	AT1G12850	0.184804	0.158084	AT2G23450	0.226629	0.195197	AT3G13230	0.0862991	0.0986949	AT4G16695	0.148748	0.0540067	AT5G13870	0.121369	0.0663802
AT4G14680	0.225824	0.0768104	AT1G12860	0.224814	0.108377	AT2G23470	0.14238	0.249976	AT3G13275	0.100534	0.430427	AT4G16700	0.148386	0.241207	AT5G13880	0.200962	0.182717
AT1G77850	0.225816	0.19404	AT1G12880	0.11838	0.289319	AT2G23510	0.16546	0.19558	AT3G13290	0.129861	0.302595	AT4G16710	0.155435	0.0991455	AT5G13890	0.156742	0.0482601
AT1G72340	0.225776	0.0743397	AT1G12900	0.100044	0.0340874	AT2G23520	0.117494	0.0853169	AT3G13300	0.102396	0.161591	AT4G16720	0.0992956	0.042837	AT5G13910	0.125033	0.101886
AT4G03590	0.225771	0.639935	AT1G12910	0.179162	0.00660883	AT2G23530	0.169547	0.359302	AT3G13310	0.111933	0.222979	AT4G16730	0.0761316	0.517387	AT5G13920	0.0940251	0.518608
AT1G78510	0.225771	0.139228	AT1G12920	0.11128	0.00919656	AT2G23540	0.152071	0.202377	AT3G13320	0.0649461	0.0156873	AT4G16740	0.140886	0.49167	AT5G13930	0.158628	0.0445353
AT4G21450	0.225735	0.0435794	AT1G12930	0.0953585	0.11171	AT2G23550	0.108684	0.611777	AT3G13330	0.0843156	0.170703	AT4G16745	0.200034	0.280892	AT5G13940	0.236487	0.295283
AT5G48690	0.225719	0.288854	AT1G12970	0.142417	0.216387	AT2G23570	0.25303	0.162603	AT3G13340	0.113426	0.0557791	AT4G16750	0.114346	0.122874	AT5G13950	0.0809942	0.457234
AT4G04840	0.225688	0.153127	AT1G12980	0.197454	0.306178	AT2G23580	0.13114	0.398647	AT3G13350	0.126004	0.173533	AT4G16760	0.130607	0.0721367	AT5G13960	0.131512	0.206083
AT5G52270	0.225643	0.23956	AT1G12990	0.154357	0.0352718	AT2G23600	0.130064	0.360718	AT3G13360	0.0916824	0.417955	AT4G16765	0.135226	0.091566	AT5G13970	0.131855	0.432333
AT5G39740	0.225617	0.0431261	AT1G13000	0.109467	0.126555	AT2G23610	0.172995	0.390866	AT3G13380	0.147201	0.125239	AT4G16770	0.0921327	0.332571	AT5G13980	0.095178	0.20668
AT1G11145	0.225589	0.723251	AT1G13020	0.137244	0.15911	AT2G23620	0.183072	0.181463	AT3G13390	0.111076	0.0862268	AT4G16790	0.175466	0.218349	AT5G13990	0.117414	0.101612
AT2G41910	0.225588	0.257032	AT1G13030	0.104006	0.464358	AT2G23630	0.142003	0.143255	AT3G13400	0.0903661	0.0898781	AT4G16800	0.176139	0.0640557	AT5G14000	0.108606	0.18295
AT3G29270	0.225544	0.0566339	AT1G13040	0.125025	0.152458	AT2G23640	0.138711	0.315449	AT3G13410	0.107102	0.194193	AT4G16807	0.129773	0.632267	AT5G14020	0.11647	0.206063
AT2G26810	0.225522	0.112265	AT1G13050	0.108361	0.203977	AT2G23660	0.165537	0.151046	AT3G13420	0.148371	0.344652	AT4G16820	0.161546	0.0766988	AT5G14030	0.0889356	0.306666
AT3G29050	0.225467	0.615001	AT1G13060	0.113674	0.0293143	AT2G23670	0.173074	0.212854	AT3G13430	0.203844	0.209911	AT4G16830	0.0818424	0.304177	AT5G14040	0.0950339	0.012943
AT3G23450	0.225411	0.59773	AT1G13080	0.183538	0.157258	AT2G23680	0.0937234	1.30321	AT3G13432	0.165726	0.556582	AT4G16835	0.19899	0.328214	AT5G14050	0.0812909	0.243571
AT1G77765	0.225405	0.335397	AT1G13100	0.128482	0.28737	AT2G23690	0.162998	0.122351	AT3G13435	0.107456	0.292489	AT4G16850	0.146233	0.186344	AT5G14060	0.112515	0.152847
AT1G26630	0.225404	0.0921045	AT1G13110	0.162103	0.145048	AT2G23700	0.170501	0.221511	AT3G13437	0.214277	1.10576	AT4G16950	0.158307	0.832392	AT5G14080	0.17331	0.226684
AT5G61890	0.225395	0.162215	AT1G13120	0.133857	0.242057	AT2G23740	0.137597	0.173325	AT3G13440	0.185071	0.111909	AT4G16970	0.09798	0.635318	AT5G14090	0.0919364	0.330188
AT5G63225	0.225392	0.252607	AT1G13130	0.143591	0.139114	AT2G23755	0.236525	0.228411	AT3G13445	0.111426	0.139577	AT4G16980	0.0926936	0.32566	AT5G14100	0.144913	0.113369
AT4G17215	0.225388	0.117982	AT1G13140	0.160915	0.149728	AT2G23760	0.141777	0.0395325	AT3G13450	0.0959589	0.121044	AT4G16990	0.101797	0.606794	AT5G14105	0.119018	0.105496
AT5G20340	0.22536	0.178308	AT1G13150	0.108649	0.199126	AT2G23770	0.183554	0.215233	AT3G13460	0.152361	0.116025	AT4G17000	0.103784	0.425788	AT5G14110	0.144602	0.237217
AT3G61172	0.225355	0.304016	AT1G13160	0.0870217	0.281184	AT2G23780	0.279724	0.093837	AT3G13490	0.106921	0.125081	AT4G17010	0.094277	0.228535	AT5G14120	0.136185	0.0594024
AT4G22740	0.225324	0.235168	AT1G13170	0.129334	0.0914811	AT2G23790	0.223264	0.0994402	AT3G13510	0.108462	0.102958	AT4G17020	0.0557837	0.315024	AT5G14130	0.205998	0.28355
AT1G67950	0.22531	0.133074	AT1G13180	0.108064	0.0278167	AT2G23800	0.137621	0.112386	AT3G13520	0.0365585	0.903753	AT4G17030	0.0828156	0.134186	AT5G14140	0.156155	0.185882
AT5G27280	0.225293	0.0974218	AT1G13190	0.128996	0.128144	AT2G23810	0.162418	0.0751987	AT3G13530	0.103369	0.0803531	AT4G17040	0.137647	0.0428693	AT5G14150	0.09143	0.172675
AT1G72690	0.225238	0.181967	AT1G13195	0.142602	0.108082	AT2G23820	0.160216	0.0425497	AT3G13540	0.217719	0.110964	AT4G17050	0.0757021	0.286194	AT5G14160	0.159677	0.625139
AT2G15570	0.225221	0.220051	AT1G13200	0.230116	0.410972	AT2G23840	0.195154	0.109415	AT3G13550	0.154192	0.0847298	AT4G17060	0.0835041	0.136348	AT5G14170	0.0747444	0.022198
AT1G47760	0.225186	0.533344	AT1G13210	0.132031	0.0832046	AT2G23890	0.178164	0.0840509	AT3G13560	0.159803	0.125354	AT4G17070	0.130034	0.217782	AT5G14180	0.124017	0.179634
AT1G48640	0.225137	0.195553	AT1G13220	0.0926715	0.467398	AT2G23900	0.153682	0.0558446	AT3G13570	0.0896206	0.263736	AT4G17080	0.151092	0.0788452	AT5G14200	0.116092	0.111328
AT2G25810	0.225112	0.0590486	AT1G13230	0.19184	0.15225	AT2G23910	0.14295	0.169629	AT3G13580	0.0952663	0.0391359	AT4G17090	0.105332	0.038649	AT5G14210	0.101906	0.238153
AT5G36960	0.225101	0.205502	AT1G13250	0.138677	0.177274	AT2G23940	0.150164	0.0860208	AT3G13610	0.154333	0.113042	AT4G17100	0.14969	0.502983	AT5G14220	0.095637	0.344867
AT1G14260	0.225037	0.14093	AT1G13260	0.0994322	0.16496	AT2G23950	0.159894	0.103875	AT3G13620	0.14254	0.12123	AT4G17140	0.07351	0.1735	AT5G14230	0.105233	0.224254
AT1G54690	0.224952	0.0144123	AT1G13270	0.14942	0.112493	AT2G23970	0.103421	0.153151	AT3G13630	0.0984745	0.714116	AT4G17150	0.0927694	0.234602	AT5G14240	0.118704	0.0620989
AT1G48130	0.224944	0.0713078	AT1G13280	0.133179	0.23365	AT2G23980	0.117753	0.0471289	AT3G13640	0.0619261	0.200295	AT4G17160	0.105645	0.286206	AT5G14250	0.101598	0.307963
AT3G47770	0.22493	0.349096	AT1G13290	0.102169	0.115867	AT2G23990	0.0615822	1.01362	AT3G13650	0.250265	0.223139	AT4G17180	0.152719	0.128423	AT5G14260	0.115499	0.0756901
AT4G34700	0.224921	0.0160629	AT1G13300	0.122578	0.134381	AT2G24000	0.16303	0.22294	AT3G13660	0.0814277	0.184213	AT4G17190	0.099879	0.0517434	AT5G14270	0.210605	0.198895
AT4G11040	0.224886	0.233292	AT1G13310	0.153507	0.361247	AT2G24010	0.127007	0.26583	AT3G13662	0.196733	0.158027	AT4G17200	0.205497	0.687565	AT5G14280	0.152898	0.403455
AT5G61270	0.224879	0.0734358	AT1G13320	0.0758793	0.112185	AT2G24020	0.172553	0.116436	AT3G13670	0.118492	0.0835004	AT4G17210	0.182615	0.154813	AT5G14300	0.122212	0.33406
AT1G43890	0.224859	0.0185144	AT1G13330	0.145286	0.0830195	AT2G24030	0.187831	0.363558	AT3G13672	0.161737	0.314369	AT4G17215	0.225388	0.117982	AT5G14310	0.131821	0.0509386
AT1G12860	0.224814	0.108377	AT1G13340	0.0797019	0.367889	AT2G24040	0.138635	0.086063	AT3G13674	0.0454587	0.343776	AT4G17220	0.137441	0.282152	AT5G14360	0.118822	0.276572
AT3G19508	0.224799	0.0518865	AT1G13360	0.146062	0.179992	AT2G24050	0.125606	0.381537	AT3G13680	0.119663	0.534602	AT4G17240	0.185927	0.109245	AT5G14370	0.146695	0.177224
AT1G44446	0.224782	0.0395416	AT1G13380	0.22946	0.0322594	AT2G24060	0.243891	0.107198	AT3G13682	0.127181	0.351194	AT4G17245	0.0730841	0.225666	AT5G14380	0.182816	0.286928
AT5G22410	0.224773	0.307744	AT1G13390	0.104703	0.305043	AT2G24070	0.173288	0.287688	AT3G13690	0.0921285	0.147153	AT4G17260	0.232073	0.0326965	AT5G14390	0.132308	0.115054
AT5G47910	0.224682	0.0565818	AT1G13410	0.0985307	0.329468	AT2G24080	0.198542	0.596959	AT3G13700	0.0874417	0.344966	AT4G17270	0.0788945	0.0939779	AT5G14400	0.113808	0.144888
AT2G16120	0.224672	0.0786582	AT1G13420	0.161866	0.296776	AT2G24090	0.202791	0.127257	AT3G13720	0.110393	0.158806	AT4G17280	0.172914	0.0837875	AT5G14410	0.0348646	0.622816
AT2G41170	0.224662	0.107284	AT1G13430	0.12712	0.539279	AT2G24100	0.14323	0.175662	AT3G13730	0.127233	0.22512	AT4G17300	0.161573	0.0969992	AT5G14420	0.0990734	0.153197
AT2G17972	0.224652	0.112147	AT1G13440	0.138851	0.0188683	AT2G24120	0.120959	0.0433487	AT3G13740	0.146436	0.1664	AT4G17310	0.106516	0.294026	AT5G14430	0.0949274	0.245696
AT5G56420	0.224651	0.112787	AT1G13450	0.125473	0.128076	AT2G24130	0.140695	0.210909	AT3G13750	0.0702064	0.0684071	AT4G17330	0.138212	0.523684	AT5G14440	0.0794988	0.492966
AT3G29152	0.224645	0.657166	AT1G13460	0.189503	0.0779194	AT2G24140	0.143732	0.431423	AT3G13770	0.1898	0.0947598	AT4G17340	0.15625	0.0246483	AT5G14450	0.0903963	0.18956
AT1G69530	0.224644	0.0662488	AT1G13470	0.108116	0.505302	AT2G24150	0.101015	0.186344	AT3G13772	0.15172	0.0702221	AT4G17350	0.115188	0.128152	AT5G14460	0.100532	0.194023
AT1G60680	0.22462	0.168546	AT1G13480	0.117564	0.275078	AT2G24170	0.14782	0.0689974	AT3G13780	0.193411	0.249105	AT4G17360	0.101519	0.110518	AT5G14470	0.18934	0.0679743
AT1G12060	0.224606	0.449657	AT1G13500	0.228674	0.429352	AT2G24180	0.188501	0.132355	AT3G13782	0.168665	0.143666	AT4G17370	0.0741607	0.242287	AT5G14480	0.173837	0.0448762
AT4G15370	0.224478	0.155908	AT1G13530	0.137385	0.237822	AT2G24190	0.217905	0.185691	AT3G13784	0.14366	0.302392	AT4G17380	0.109211	0.0724157	AT5G14490	0.106462	0.727427
AT1G21520	0.224474	0.254988	AT1G13540	0.12049	0.483814	AT2G24200	0.143752	0.117871	AT3G13790	0.146469	0.083605	AT4G17390	0.246496	0.00827839	AT5G14500	0.0836787	0.193487
AT3G24090	0.224473	0.0582417	AT1G13560	0.104096	0.0343133	AT2G24210	0.161568	0.347059	AT3G13800	0.078679	0.148303	AT4G17410	0.120715	0.284084	AT5G14510	0.0944328	0.166798
AT2G40610	0.224348	0.0550468	AT1G13570	0.109556	0.243675	AT2G24220	0.175351	0.0753994	AT3G13810	0.134929	0.319348	AT4G17420	0.13489	0.123995	AT5G14520	0.17371	0.140559
AT1G21600	0.224267	0.0746934	AT1G13580	0.0874081	0.0844302	AT2G24230	0.141226	0.18671	AT3G13820	0.18942	0.498357	AT4G17430	0.163417	0.141571	AT5G14530	0.135912	0.0500614
AT2G31760	0.224259	0.546401	AT1G13590	0.0260825	0.237852	AT2G24240	0.272357	0.0208732	AT3G13840	0.0905691	0.358845	AT4G17440	0.132431	0.25763	AT5G14540	0.127941	0.404703
AT3G26310	0.224171	0.128451	AT1G13600	0.144432	0.175709	AT2G24250	0.192158	0.700536	AT3G13850	0.091199	0.272658	AT4G17460	0.162875	0.0789144	AT5G14550	0.123234	0.156142
AT3G47570	0.224133	0.251932	AT1G13605	0.171436	0.640702	AT2G24255	0.0858023	1.35484	AT3G13860	0.0978624	0.0863625	AT4G17480	0.073032	0.473269	AT5G14570	0.145267	0.275269
AT2G34585	0.224072	0.15249	AT1G13607	0.13806	1.05758	AT2G24260	0.11237	0.239557	AT3G13870	0.068739	0.132751	AT4G17483	0.124225	0.284182	AT5G14580	0.105157	0.313556
AT3G44250	0.224049	0.322105	AT1G13609	0.189043	0.228357	AT2G24270	0.131637	0.0280351	AT3G13880	0.161136	0.18401	AT4G17486	0.0675379	0.269379	AT5G14590	0.0766217	0.121469
AT2G34580	0.224044	0.254861	AT1G13610	0.127639	0.21315	AT2G24280	0.096557	0.211096	AT3G13882	0.218973	0.345047	AT4G17490	0.0889381	0.408307	AT5G14600	0.26344	0.121446
AT3G16770	0.223975	0.175094	AT1G13620	0.1025	0.422081	AT2G24290	0.135768	0.238389	AT3G13890	0.0844476	0.329544	AT4G17510	0.218737	0.116219	AT5G14610	0.114002	0.175935
AT1G27970	0.223952	0.113062	AT1G13630	0.147939	0.497456	AT2G24300	0.166023	0.0922266	AT3G13900	0.11232	0.043138	AT4G17520	0.125992	0.383936	AT5G14620	0.214268	0.17926
AT5G22540	0.223944	0.133322	AT1G13635	0.102887	0.248788	AT2G24310	0.168751	0.488594	AT3G13910	0.0887887	0.147975	AT4G17540	0.106723	0.299092	AT5G14640	0.138944	0.0576006
AT4G11330	0.223943	0.0764238	AT1G13640	0.135482	0.152536	AT2G24320	0.147883	0.162544	AT3G13920	0.182903	0.120924	AT4G17550	0.149018	0.0453626	AT5G14650	0.112946	0.170603
AT5G57345	0.223788	0.095732	AT1G13650	0.136732	0.797655	AT2G24330	0.0949668	0.349373	AT3G13930	0.0560678	0.187023	AT4G17560	0.120643	0.235428	AT5G14660	0.115283	0.282423
AT1G01810	0.223748	0.369478	AT1G13670	0.242035	0.223387	AT2G24350	0.0749198	1.01553	AT3G13940	0.152801	0.356276	AT4G17565	0.151634	0.913134	AT5G14670	0.17869	0.0133744
AT2G19820	0.223745	0.386878	AT1G13680	0.109531	0.275201	AT2G24360	0.122101	0.026274	AT3G13950	0.124603	0.267711	AT4G17570	0.091125	0.362844	AT5G14680	0.125006	0.140719
AT2G36895	0.223743	0.12175	AT1G13690	0.106176	0.12274	AT2G24390	0.108618	0.166409	AT3G13960	0.118043	0.178104	AT4G17600	0.093626	0.251777	AT5G14690	0.0736777	0.489223
AT2G39050	0.223742	0.178936	AT1G13700	0.136755	0.128441	AT2G24395	0.14632	0.347148	AT3G13970	0.2075	0.1602	AT4G17610	0.0841208	0.300047	AT5G14700	0.136029	0.164457
AT1G74055	0.223733	0.236555	AT1G13710	0.168256	0.115665	AT2G24420	0.0806559	0.404408	AT3G13980	0.173571	0.201238	AT4G17615	0.112959	0.0358422	AT5G14710	0.127693	0.0827889
AT3G48380	0.223725	0.200655	AT1G13730	0.18494	0.282821	AT2G24430	0.198078	0.0744418	AT3G13990	0.101786	0.410608	AT4G17616	0.16364	0.27041	AT5G14720	0.150965	0.0693864
AT1G32450	0.223722	0.0218265	AT1G13750	0.16452	0.153245	AT2G24440	0.142388	0.262664	AT3G14000	0.0831326	0.160899	AT4G17650	0.202002	0.0857085	AT5G14730	0.186102	0.396681
AT5G42610	0.22369	0.167272	AT1G13770	0.116607	0.156646	AT2G24450	0.0789993	0.324415	AT3G14010	0.0878028	0.488303	AT4G17660	0.243396	0.201205	AT5G14740	0.103611	0.105109
AT5G25280	0.22369	0.0583402	AT1G13780	0.147618	0.491323	AT2G24460	0.203031	0.830241	AT3G14020	0.124717	0.362971	AT4G17670	0.135125	0.23909	AT5G14750	0.101868	0.057736
AT2G18196	0.22367	0.131793	AT1G13790	0.112708	0.372783	AT2G24480	0.231589	0.34561	AT3G14030	0.205216	0.405467	AT4G17680	0.196688	0.443295	AT5G14760	0.124396	0.0939791
AT1G20440	0.223622	0.137658	AT1G13800	0.166106	0.333886	AT2G24490	0.166867	0.0981848	AT3G14040	0.101844	0.401215	AT4G17690	0.134557	0.132546	AT5G14770	0.101856	0.296805
AT4G26710	0.223563	0.0593861	AT1G13810	0.17355	0.295417	AT2G24500	0.259913	0.0713282	AT3G14050	0.148436	0.0750465	AT4G17695	0.136493	0.231739	AT5G14780	0.143738	0.0870266
AT1G58380	0.223543	0.100113	AT1G13830	0.146031	0.223423	AT2G24510	0.14576	0.592848	AT3G14060	0.11231	0.135011	AT4G17700	0.106214	1.72132	AT5G14790	0.117926	0.202099
AT4G08540	0.223506	0.122335	AT1G13860	0.11412	0.212708	AT2G24530	0.165016	0.213944	AT3G14067	0.134486	0.144119	AT4G17713	0.170917	0.415729	AT5G14800	0.130355	0.0779164
AT4G15350	0.223488	0.142007	AT1G13870	0.149162	0.087409	AT2G24540	0.192368	0.221496	AT3G14070	0.116858	0.24655	AT4G17718	0.234373	0.471099	AT5G14850	0.135354	0.229247
AT4G22756	0.223474	0.170019	AT1G13880	0.157671	0.225317	AT2G24560	0.173707	0.147289	AT3G14075	0.133174	0.130759	AT4G17720	0.122548	0.125949	AT5G14860	0.120315	0.358759
AT1G62330	0.223472	0.0730166	AT1G13890	0.117971	0.107779	AT2G24570	0.187106	0.0950512	AT3G14080	0.0888242	0.075365	AT4G17740	0.127508	0.129121	AT5G14870	0.212672	0.0227916
AT1G55000	0.223446	0.0924968	AT1G13900	0.162286	0.106426	AT2G24580	0.220048	0.0957536	AT3G14090	0.139317	0.0664498	AT4G17750	0.076101	0.669754	AT5G14880	0.143082	0.0535524
AT5G61350	0.22339	0.0706149	AT1G13910	0.123506	0.289581	AT2G24590	0.214964	0.0411168	AT3G14100	0.128032	0.0400922	AT4G17760	0.196523	0.0289452	AT5G14890	0.17205	0.182945
AT1G33670	0.223378	0.522295	AT1G13920	0.116535	0.276569	AT2G24610	0.0950088	0.0486832	AT3G14110	0.12094	0.330311	AT4G17770	0.12225	0.0460913	AT5G14900	0.199409	0.199883
AT5G41200	0.223349	0.449484	AT1G13940	0.106734	0.336167	AT2G24615	0.176507	0.605823	AT3G14120	0.0692961	0.23355	AT4G17780	0.177891	0.634136	AT5G14910	0.169714	0.150034
AT5G67450	0.223343	0.0865026	AT1G13950	0.159529	0.0535542	AT2G24630	0.110259	0.160777	AT3G14130	0.179547	0.164625	AT4G17785	0.0996438	0.407342	AT5G14920	0.133137	0.430959
AT3G03776	0.223328	0.547011	AT1G13960	0.0905676	0.159057	AT2G24640	0.0748776	0.378513	AT3G14160	0.122995	0.500381	AT4G17790	0.120015	0.133096	AT5G14930	0.144431	0.572853
AT4G10925	0.223326	0.107443	AT1G13970	0.140691	0.043755	AT2G24645	0.156449	0.525205	AT3G14170	0.125233	0.295415	AT4G17800	0.0823225	0.0201015	AT5G14940	0.155657	0.050498
AT1G44170	0.223307	0.0918325	AT1G13980	0.128554	0.0388654	AT2G24670	0.142556	1.08764	AT3G14172	0.0879512	0.323438	AT4G17810	0.116594	0.168707	AT5G14950	0.121601	0.124157
AT2G23790	0.223264	0.0994402	AT1G14000	0.0826935	0.0381142	AT2G24690	0.153316	0.537943	AT3G14180	0.127565	0.12599	AT4G17830	0.118471	0.157634	AT5G14960	0.0831648	0.716626
AT1G66900	0.223263	0.0278214	AT1G14010	0.139931	0.22991	AT2G24693	0.086158	1.09447	AT3G14190	0.105184	0.345315	AT4G17840	0.141152	0.107322	AT5G14970	0.123521	0.0959082
AT4G38220	0.223221	0.202878	AT1G14020	0.0977631	0.287244	AT2G24696	0.264038	0.430948	AT3G14200	0.174168	0.22857	AT4G17850	0.148781	0.907654	AT5G14990	0.105304	0.302551
AT1G20090	0.223216	0.00987607	AT1G14030	0.102153	0.206156	AT2G24700	0.167512	0.447787	AT3G14205	0.11122	0.177319	AT4G17860	0.137825	0.41865	AT5G14995	0.0739064	1.71401
AT4G04610	0.223183	0.0451097	AT1G14060	0.098931	0.374393	AT2G24710	0.226458	0.366412	AT3G14210	0.0890549	0.745308	AT4G17870	0.124079	0.0901293	AT5G15000	0.173566	0.580511
AT1G51960	0.223165	0.284727	AT1G14080	0.113779	0.132862	AT2G24720	0.159428	0.311884	AT3G14220	0.143851	0.300105	AT4G17880	0.157742	0.246952	AT5G15010	0.138819	0.171265
AT2G15580	0.223161	0.106293	AT1G14100	0.22161	0.266196	AT2G24762	0.0935572	0.315613	AT3G14225	0.162057	0.169146	AT4G17895	0.253051	0.30176	AT5G15020	0.122832	0.190842
AT1G61600	0.223158	0.0873997	AT1G14110	0.171175	0.172985	AT2G24800	0.147606	0.124834	AT3G14230	0.184314	0.193223	AT4G17900	0.108828	0.0182181	AT5G15040	0.138981	0.748775
AT5G54470	0.223148	0.276209	AT1G14120	0.182722	0.216817	AT2G24820	0.127167	0.0886737	AT3G14240	0.159961	0.0775819	AT4G17910	0.134124	0.289419	AT5G15050	0.187061	0.0489812
AT3G46560	0.223137	0.0409339	AT1G14130	0.0968155	0.257832	AT2G24830	0.136824	0.297322	AT3G14250	0.247003	0.25466	AT4G17920	0.117586	0.161619	AT5G15070	0.10533	0.0329136
AT1G69460	0.223125	0.0434289	AT1G14140	0.14513	0.139308	AT2G24840	0.165212	0.242367	AT3G14260	0.177093	0.138845	AT4G17940	0.15693	0.21617	AT5G15080	0.149676	0.106152
AT5G20560	0.223114	0.40128	AT1G14150	0.198525	0.140076	AT2G24850	0.159934	0.168052	AT3G14270	0.0772961	0.211989	AT4G17950	0.105267	0.232697	AT5G15090	0.155817	0.193159
AT5G59770	0.22311	0.398099	AT1G14160	0.122702	0.145929	AT2G24860	0.211739	0.14354	AT3G14280	0.066612	0.65824	AT4G17960	0.115948	0.223686	AT5G15100	0.160789	0.246286
AT4G16230	0.22305	0.240115	AT1G14170	0.218528	0.0927964	AT2G24870	0.24377	0.622625	AT3G14290	0.106009	0.0175793	AT4G17970	0.117238	0.147973	AT5G15110	0.116255	0.084069
AT1G48580	0.223033	0.205586	AT1G14180	0.209562	0.281038	AT2G24940	0.0501808	0.0921714	AT3G14300	0.211459	0.523042	AT4G17980	0.135415	0.328416	AT5G15120	0.0991152	0.323559
AT1G60815	0.223022	0.733959	AT1G14190	0.200959	0.160122	AT2G24945	0.107198	2.17915	AT3G14310	0.115981	0.135144	AT4G18010	0.217616	0.0587215	AT5G15130	0.102569	0.207455
AT3G53690	0.223022	0.145636	AT1G14200	0.217906	0.282282	AT2G24950	0.207445	0.343868	AT3G14320	0.247127	0.501918	AT4G18020	0.0733844	0.341575	AT5G15140	0.174727	0.140264
AT5G22160	0.223008	0.795651	AT1G14205	0.117476	0.205544	AT2G24970	0.176172	0.24966	AT3G14330	0.244881	0.237486	AT4G18030	0.138717	0.0483693	AT5G15150	0.0968257	0.0998529
AT5G39870	0.222997	0.572893	AT1G14210	0.119545	0.345431	AT2G25000	0.1394	0.280309	AT3G14350	0.133572	0.101667	AT4G18050	0.146147	0.120652	AT5G15170	0.133349	0.20313
AT1G31885	0.222991	0.102562	AT1G14220	0.230653	0.147946	AT2G25050	0.117343	0.179998	AT3G14360	0.118076	0.171186	AT4G18060	0.169013	0.0433513	AT5G15180	0.163829	0.229924
AT1G33750	0.222981	0.53896	AT1G14230	0.0944838	0.463354	AT2G25052	0.222187	0.156549	AT3G14370	0.183666	0.0570672	AT4G18070	0.234319	0.277166	AT5G15200	0.165023	0.0125718
AT1G29540	0.222979	0.344545	AT1G14240	0.104805	0.409394	AT2G25070	0.169648	0.0933415	AT3G14380	0.105	0.314823	AT4G18080	0.0792331	1.15548	AT5G15210	0.205852	0.189433
AT2G18870	0.222921	0.379474	AT1G14260	0.225037	0.14093	AT2G25080	0.0944149	0.103738	AT3G14390	0.130712	0.125843	AT4G18100	0.0722586	0.0894963	AT5G15220	0.128968	0.0649602
AT5G38300	0.222901	0.119686	AT1G14270	0.116659	0.193097	AT2G25090	0.177315	0.080383	AT3G14395	0.0775615	0.166547	AT4G18110	0.128368	0.883766	AT5G15230	0.0630632	0.449171
AT2G18340	0.222894	0.285752	AT1G14280	0.124283	0.227216	AT2G25100	0.118535	0.102265	AT3G14400	0.12415	0.187609	AT4G18120	0.139027	0.339563	AT5G15240	0.132897	0.168624
AT1G35140	0.222862	0.15407	AT1G14290	0.0587479	0.127647	AT2G25110	0.0720084	0.0604539	AT3G14410	0.0893407	0.105037	AT4G18130	0.12719	0.125889	AT5G15250	0.145339	0.135311
AT1G76800	0.222816	0.0433234	AT1G14300	0.095268	0.155109	AT2G25120	0.14172	0.613381	AT3G14430	0.208165	0.0880914	AT4G18140	0.235662	0.345279	AT5G15260	0.221025	0.0778254
AT1G04280	0.22265	0.110993	AT1G14310	0.0732571	0.25335	AT2G25130	0.229637	0.192567	AT3G14440	0.105128	0.15354	AT4G18150	0.163582	0.392758	AT5G15265	0.080054	1.34723
AT5G35330	0.222633	0.246046	AT1G14330	0.231339	0.106815	AT2G25140	0.15459	0.175307	AT3G14450	0.233115	0.27688	AT4G18160	0.153725	0.0655955	AT5G15270	0.149839	0.0840449
AT5G06690	0.222619	0.471745	AT1G14340	0.21765	0.171113	AT2G25150	0.152956	0.194449	AT3G14460	0.0920039	0.270957	AT4G18170	0.229714	0.0811287	AT5G15280	0.109664	0.315972
AT5G37980	0.222584	0.0899147	AT1G14350	0.107818	0.215835	AT2G25160	0.190497	0.27999	AT3G14470	0.143523	0.286861	AT4G18180	0.105023	0.203583	AT5G15290	0.104973	0.171411
AT1G36060	0.222581	0.129709	AT1G14360	0.153862	0.0273685	AT2G25170	0.12739	0.13731	AT3G14490	0.189749	0.400061	AT4G18190	0.244727	0.210397	AT5G15300	0.154004	0.109818
AT4G19890	0.222576	0.167259	AT1G14370	0.141855	0.0799992	AT2G25180	0.145781	0.22612	AT3G14520	0.261355	0.47892	AT4G18195	0.0981736	0.297605	AT5G15310	0.109618	0.113117
AT5G44980	0.222575	0.965031	AT1G14380	0.0985429	0.527668	AT2G25185	0.0809741	0.735763	AT3G14550	0.190577	0.276272	AT4G18197	0.198668	0.189956	AT5G15320	0.104436	0.164542
AT5G08180	0.22255	0.0384511	AT1G14390	0.137204	0.240749	AT2G25190	0.129439	0.171403	AT3G14560	0.098978	0.316518	AT4G18210	0.119714	0.208369	AT5G15330	0.167336	0.126548
AT2G15260	0.222546	0.567922	AT1G14410	0.0853852	0.291597	AT2G25200	0.22827	0.209163	AT3G14570	0.0948087	0.112815	AT4G18220	0.0708171	0.492394	AT5G15340	0.132899	0.241504
AT5G22510	0.222544	0.0602712	AT1G14420	0.133671	0.190666	AT2G25210	0.113669	0.0856022	AT3G14580	0.262921	0.125698	AT4G18230	0.129468	0.168729	AT5G15350	0.139744	0.215437
AT2G02220	0.222529	0.120383	AT1G14430	0.168831	0.135272	AT2G25220	0.160463	0.10972	AT3G14590	0.113998	0.271741	AT4G18240	0.179521	0.251692	AT5G15380	0.242315	0.322308
AT1G17770	0.222508	0.482181	AT1G14440	0.104801	0.0917247	AT2G25230	0.0838529	1.51526	AT3G14610	0.131798	0.170302	AT4G18250	0.235248	0.36292	AT5G15390	0.120451	0.26202
AT1G58260	0.222464	0.199061	AT1G14455	0.0572931	1.60985	AT2G25240	0.140834	0.308529	AT3G14690	0.201961	0.192291	AT4G18260	0.128098	0.26916	AT5G15400	0.0997531	0.12397
AT5G18200	0.222392	0.103682	AT1G14460	0.173541	0.174548	AT2G25250	0.252974	0.441251	AT3G14700	0.141384	0.328024	AT4G18270	0.176839	0.327448	AT5G15410	0.130677	0.0744488
AT3G29170	0.222385	0.0490271	AT1G14470	0.185273	0.246927	AT2G25260	0.118386	0.154113	AT3G14710	0.132054	0.44664	AT4G18280	0.0657281	2.00035	AT5G15430	0.0868803	0.706353
AT2G34880	0.222376	0.357925	AT1G14490	0.0891716	0.514043	AT2G25270	0.196275	0.0818701	AT3G14720	0.154693	0.0758389	AT4G18290	0.128812	0.205114	AT5G15440	0.101278	0.196096
AT1G70140	0.222325	0.218379	AT1G14510	0.138948	0.0974553	AT2G25280	0.157504	0.0795951	AT3G14730	0.128593	0.309977	AT4G18300	0.118714	0.588652	AT5G15450	0.114794	0.0856381
AT5G60470	0.222321	0.595072	AT1G14520	0.167259	0.123476	AT2G25290	0.201017	0.116634	AT3G14740	0.216733	0.128723	AT4G18320	0.103185	1.46752	AT5G15460	0.165635	0.0887597
AT3G52090	0.222301	0.0337748	AT1G14530	0.0935743	0.113907	AT2G25295	0.164176	0.462897	AT3G14750	0.183147	0.136784	AT4G18330	0.196502	0.0709213	AT5G15470	0.100973	0.0514097
AT3G62630	0.222237	0.0358277	AT1G14540	0.249515	0.0672751	AT2G25300	0.201581	0.0883612	AT3G14760	0.177104	0.119933	AT4G18335	0.0781045	0.466945	AT5G15480	0.168286	0.736797
AT2G25052	0.222187	0.156549	AT1G14550	0.215566	0.0813507	AT2G25305	0.0609749	0.865244	AT3G14770	0.113023	0.0849549	AT4G18340	0.103145	0.189039	AT5G15490	0.142022	0.031172
AT1G49005	0.222177	0.218237	AT1G14560	0.093609	0.0597101	AT2G25310	0.0941373	0.267131	AT3G14790	0.211896	0.0393417	AT4G18350	0.203691	0.109794	AT5G15500	0.115604	0.287915
AT5G53970	0.22216	0.0477571	AT1G14570	0.118814	0.145375	AT2G25410	0.185729	0.312397	AT3G14810	0.125175	0.245782	AT4G18360	0.125673	0.038222	AT5G15510	0.229283	0.45487
AT2G36780	0.222141	0.285274	AT1G14580	0.129515	0.328548	AT2G25420	0.175188	0.264618	AT3G14820	0.124305	0.202462	AT4G18370	0.247688	0.145624	AT5G15530	0.144658	0.264508
AT4G27160	0.22212	0.143729	AT1G14600	0.102265	0.20603	AT2G25430	0.20659	0.0563554	AT3G14830	0.140392	0.11865	AT4G18372	0.214867	0.11175	AT5G15540	0.0703606	0.245608
AT1G20100	0.222111	0.341413	AT1G14610	0.121386	0.157431	AT2G25440	0.230958	0.378741	AT3G14840	0.19895	0.28536	AT4G18375	0.113814	0.362552	AT5G15550	0.152771	0.0794805
AT3G24515	0.222111	0.272027	AT1G14620	0.07571	0.135972	AT2G25460	0.212629	0.169074	AT3G14850	0.197727	0.208461	AT4G18380	0.15915	0.246693	AT5G15560	0.131302	0.587501
AT5G63230	0.222095	0.429655	AT1G14630	0.144963	0.152702	AT2G25470	0.168364	0.281439	AT3G14860	0.196796	0.159155	AT4G18390	0.106199	0.173305	AT5G15570	0.110556	0.503832
AT5G55080	0.222094	0.329114	AT1G14640	0.16715	0.276352	AT2G25480	0.133436	0.307213	AT3G14870	0.124438	0.31765	AT4G18395	0.192292	0.0772931	AT5G15580	0.104323	0.387856
AT1G75390	0.22209	0.0561853	AT1G14650	0.143955	0.109569	AT2G25482	0.184219	0.538661	AT3G14880	0.20109	0.171238	AT4G18400	0.120401	0.334403	AT5G15600	0.0996152	0.318723
AT1G73650	0.222068	0.264215	AT1G14660	0.110768	0.246924	AT2G25490	0.166941	0.137106	AT3G14890	0.110913	0.510864	AT4G18425	0.155586	0.0676724	AT5G15610	0.121117	0.283969
AT5G62510	0.222064	0.518775	AT1G14670	0.211311	0.220854	AT2G25520	0.06206	0.0838922	AT3G14900	0.150824	0.0887661	AT4G18440	0.118188	0.1521	AT5G15630	0.16195	0.0551435
AT5G04640	0.222055	0.480765	AT1G14680	0.230092	0.140896	AT2G25530	0.157845	0.124042	AT3G14910	0.158703	0.0859656	AT4G18450	0.145978	0.563239	AT5G15640	0.0673363	0.145569
AT3G09400	0.22201	0.288634	AT1G14685	0.23387	0.0455112	AT2G25540	0.141878	0.35199	AT3G14920	0.207788	0.13184	AT4G18460	0.193162	0.0607508	AT5G15650	0.0962318	0.0256795
AT4G39340	0.222007	0.148926	AT1G14686	0.213955	0.198722	AT2G25560	0.126482	0.263772	AT3G14930	0.112437	0.13437	AT4G18465	0.0993972	0.0867416	AT5G15660	0.165331	0.745085
AT1G30700	0.221999	0.0927334	AT1G14687	0.161936	0.186013	AT2G25570	0.12984	0.178886	AT3G14940	0.0736042	0.0331174	AT4G18470	0.125298	0.309765	AT5G15680	0.0868725	0.0365744
AT2G45600	0.22196	0.0660502	AT1G14688	0.264984	0.951083	AT2G25580	0.112885	0.546456	AT3G14950	0.150352	0.229072	AT4G18480	0.174579	0.0465941	AT5G15700	0.077011	0.28325
AT5G01820	0.221956	0.0701582	AT1G14690	0.109821	0.167093	AT2G25620	0.149631	0.070058	AT3G14960	0.140586	0.172722	AT4G18490	0.0423737	0.971434	AT5G15710	0.15172	0.0573327
AT1G01350	0.221925	0.0769734	AT1G14700	0.177013	0.131843	AT2G25625	0.171268	0.260058	AT3G14970	0.113482	0.897125	AT4G18501	0.0545927	1.07072	AT5G15720	0.166184	0.0497342
AT5G44030	0.221891	0.0337993	AT1G14710	0.140555	0.219947	AT2G25640	0.191228	0.289483	AT3G14980	0.113679	0.42691	AT4G18510	0.196761	0.337261	AT5G15725	0.120543	0.62059
AT1G07850	0.221853	0.0769263	AT1G14720	0.174277	0.150463	AT2G25650	0.254228	0.279067	AT3G14990	0.142332	0.0660801	AT4G18520	0.221778	0.0709737	AT5G15730	0.0653	0.266962
AT3G45275	0.221792	0.28156	AT1G14730	0.0786298	0.110722	AT2G25660	0.216358	0.137657	AT3G15000	0.142644	0.25824	AT4G18540	0.271763	0.204472	AT5G15740	0.0937206	0.0694969
AT4G18520	0.221778	0.0709737	AT1G14740	0.126736	0.0643206	AT2G25670	0.190109	0.0759023	AT3G15010	0.121031	0.214509	AT4G18550	0.141061	0.238418	AT5G15750	0.0788333	0.272413
AT3G30300	0.221778	0.0585901	AT1G14750	0.0926255	0.1998	AT2G25680	0.143925	0.137081	AT3G15020	0.140138	0.0803661	AT4G18570	0.135661	0.133577	AT5G15760	0.138573	0.355359
AT3G19020	0.221766	0.363838	AT1G14755	0.0738104	0.633273	AT2G25690	0.230414	0.223576	AT3G15030	0.0941385	0.291747	AT4G18580	0.20311	0.592324	AT5G15770	0.24626	0.0845347
AT1G67070	0.221688	0.113068	AT1G14760	0.273487	0.460125	AT2G25710	0.119762	0.227845	AT3G15040	0.107444	0.0899299	AT4G18590	0.248879	0.0960444	AT5G15780	0.129189	0.295737
AT3G24490	0.221682	0.0608821	AT1G14770	0.129231	0.538837	AT2G25720	0.135555	0.430698	AT3G15060	0.148634	0.0282294	AT4G18596	0.14423	0.0558056	AT5G15790	0.107303	0.321446
AT1G52890	0.221681	0.0792878	AT1G14780	0.146331	0.0839529	AT2G25730	0.106551	0.218398	AT3G15080	0.124293	0.228361	AT4G18600	0.101063	0.632785	AT5G15810	0.113703	0.208512
AT1G52830	0.221656	0.187241	AT1G14790	0.168404	0.148722	AT2G25735	0.184944	0.227401	AT3G15090	0.120669	0.108006	AT4G18610	0.0623286	0.184903	AT5G15820	0.171615	0.816538
AT5G49015	0.221631	0.127147	AT1G14810	0.183445	0.45624	AT2G25737	0.152559	0.0965948	AT3G15095	0.131779	0.170743	AT4G18620	0.0907036	0.356348	AT5G15830	0.14828	0.0983272
AT3G44850	0.221611	0.0981464	AT1G14830	0.115061	0.0244009	AT2G25740	0.083122	0.260957	AT3G15110	0.130148	0.195245	AT4G18630	0.141681	0.249017	AT5G15840	0.127616	0.42459
AT1G14100	0.22161	0.266196	AT1G14840	0.127277	0.0854655	AT2G25760	0.153816	0.118729	AT3G15115	0.179894	0.303038	AT4G18640	0.11684	0.198985	AT5G15850	0.127593	0.253503
AT4G10220	0.221595	0.246214	AT1G14850	0.261084	0.493783	AT2G25770	0.218491	0.296203	AT3G15120	0.111888	0.288935	AT4G18650	0.144144	0.201076	AT5G15860	0.124508	0.139847
AT5G27530	0.22156	0.472278	AT1G14860	0.0832138	0.577061	AT2G25780	0.170333	0.375528	AT3G15130	0.159013	0.253709	AT4G18670	0.192848	0.345624	AT5G15870	0.166192	0.129667
AT1G29460	0.22155	0.304661	AT1G14890	0.14169	0.194179	AT2G25790	0.155106	0.278254	AT3G15150	0.195013	0.0758875	AT4G18680	0.0802453	0.907116	AT5G15880	0.0970267	0.279379
AT5G24020	0.22155	0.019359	AT1G14900	0.17444	0.193019	AT2G25800	0.173638	0.0494374	AT3G15160	0.110608	0.121133	AT4G18690	0.154516	0.327114	AT5G15900	0.173206	0.139605
AT4G28430	0.221539	0.184978	AT1G14920	0.213818	0.0987439	AT2G25810	0.225112	0.0590486	AT3G15170	0.114175	0.146156	AT4G18700	0.180059	0.0675206	AT5G15910	0.144046	0.124542
AT1G61430	0.221517	0.39871	AT1G14930	0.190284	0.236624	AT2G25820	0.202137	0.271986	AT3G15180	0.132317	0.119798	AT4G18710	0.124836	0.0093462	AT5G15920	0.126078	0.214167
AT1G05970	0.221486	0.238193	AT1G14950	0.229498	0.0574452	AT2G25830	0.161838	0.0800773	AT3G15190	0.164743	0.102803	AT4G18730	0.105419	0.0225084	AT5G15930	0.100382	0.141811
AT3G49560	0.221468	0.0313862	AT1G14960	0.275403	0.116392	AT2G25840	0.13061	0.341059	AT3G15200	0.162789	0.229548	AT4G18750	0.250999	0.0771782	AT5G15940	0.148445	0.269596
AT3G62420	0.221447	0.0258336	AT1G14970	0.0953557	0.119459	AT2G25850	0.0967934	0.534934	AT3G15210	0.243856	0.0830266	AT4G18760	0.135896	0.0549221	AT5G15950	0.219303	0.0827185
AT5G39820	0.221446	0.103576	AT1G14990	0.208258	0.129832	AT2G25870	0.159013	0.179157	AT3G15220	0.10689	0.266672	AT4G18770	0.0938128	0.34477	AT5G15970	0.0558283	1.27623
AT3G47440	0.221416	0.0658991	AT1G15000	0.24629	0.151817	AT2G25880	0.177344	0.072298	AT3G15240	0.0790077	0.169326	AT4G18780	0.179353	0.0432641	AT5G15980	0.11893	0.293866
AT5G44440	0.221415	0.322762	AT1G15010	0.131956	0.359806	AT2G25890	0.16603	0.163839	AT3G15250	0.141329	0.428859	AT4G18790	0.193896	0.0497582	AT5G16000	0.119983	0.0998432
AT4G22680	0.2214	0.101995	AT1G15020	0.111096	0.201744	AT2G25900	0.116637	0.260542	AT3G15260	0.121624	0.101944	AT4G18800	0.115034	0.0193543	AT5G16010	0.127299	0.31686
AT3G16857	0.221318	0.0628768	AT1G15030	0.199691	0.17419	AT2G25910	0.141695	0.0657274	AT3G15280	0.176126	0.220036	AT4G18810	0.114697	0.106534	AT5G16020	0.100949	0.370428
AT5G42420	0.221277	0.0336847	AT1G15040	0.187796	0.138319	AT2G25920	0.0867825	0.262532	AT3G15290	0.125945	0.138385	AT4G18820	0.178847	0.0671266	AT5G16023	0.0269095	1.33402
AT4G34870	0.221255	0.054518	AT1G15050	0.0803629	0.611498	AT2G25930	0.139841	0.293118	AT3G15340	0.115517	0.635795	AT4G18823	0.0878432	0.362517	AT5G16030	0.103937	0.335855
AT5G45220	0.221249	1.01593	AT1G15060	0.113115	0.142795	AT2G25940	0.175287	0.17665	AT3G15350	0.145622	0.16092	AT4G18830	0.0852959	0.335968	AT5G16040	0.11313	0.0899291
AT2G01570	0.221242	0.0765826	AT1G15080	0.156967	0.0958322	AT2G25950	0.157344	0.0275848	AT3G15351	0.12201	0.177197	AT4G18840	0.170969	0.242844	AT5G16050	0.0926765	0.105261
AT3G22990	0.221204	0.0523951	AT1G15110	0.226675	0.211036	AT2G25970	0.155173	0.138981	AT3G15352	0.13277	0.178138	AT4G18870	0.144746	0.685814	AT5G16060	0.206639	0.0834387
AT2G34315	0.221138	0.546622	AT1G15120	0.231033	0.326747	AT2G25980	0.124212	0.45494	AT3G15354	0.11661	0.158681	AT4G18880	0.144543	0.21034	AT5G16070	0.0892292	0.0383469
AT1G07150	0.221098	0.473082	AT1G15125	0.190579	0.291744	AT2G26000	0.0497153	0.288855	AT3G15355	0.116108	0.661412	AT4G18890	0.0883756	0.128815	AT5G16080	0.12442	0.214956
AT5G40370	0.221097	0.434923	AT1G15130	0.10459	0.154961	AT2G26020	0.194164	0.296921	AT3G15356	0.10858	0.293571	AT4G18905	0.119585	0.332322	AT5G16110	0.194386	0.0525117
AT4G12040	0.221093	0.0478547	AT1G15140	0.148638	0.107636	AT2G26030	0.164741	0.36481	AT3G15358	0.0621727	0.260293	AT4G18910	0.153571	0.0621382	AT5G16120	0.123883	0.0901984
AT5G15260	0.221025	0.0778254	AT1G15160	0.119634	0.390718	AT2G26040	0.256556	0.101577	AT3G15360	0.21327	0.1398	AT4G18920	0.179577	0.0635001	AT5G16130	0.119696	0.0583022
AT2G35490	0.221004	0.315244	AT1G15170	0.11587	0.137455	AT2G26050	0.166214	0.539001	AT3G15370	0.150546	0.0838215	AT4G18930	0.191493	0.210374	AT5G16140	0.10913	0.204357
AT2G28600	0.221	0.217212	AT1G15180	0.134156	0.220845	AT2G26060	0.105443	0.0858411	AT3G15380	0.0993013	0.0724537	AT4G18950	0.121439	0.0738398	AT5G16150	0.155998	0.106023
AT5G66090	0.220995	0.360049	AT1G15200	0.109206	0.268156	AT2G26070	0.147285	0.161152	AT3G15390	0.141124	0.377635	AT4G18960	0.0579706	0.103432	AT5G16160	0.137472	0.373434
AT2G17620	0.220959	0.184758	AT1G15210	0.151678	0.0430242	AT2G26080	0.164142	0.0620225	AT3G15395	0.150974	0.0478138	AT4G18970	0.0972113	0.0649587	AT5G16170	0.12439	0.171171
AT3G05935	0.220919	0.434104	AT1G15215	0.140664	0.286115	AT2G26100	0.113755	0.13963	AT3G15410	0.070822	0.263497	AT4G18975	0.234884	0.173786	AT5G16180	0.160653	0.259316
AT1G05310	0.220908	0.118841	AT1G15220	0.104419	0.155216	AT2G26110	0.124118	0.10631	AT3G15420	0.0329055	0.868561	AT4G18980	0.111746	0.252384	AT5G16190	0.159194	0.0762323
AT5G07900	0.2209	0.126063	AT1G15230	0.275558	0.292702	AT2G26130	0.131568	0.732351	AT3G15430	0.0944123	0.119102	AT4G18990	0.121347	0.176157	AT5G16200	0.172874	0.325919
AT4G24210	0.220828	0.113535	AT1G15240	0.126775	0.306331	AT2G26135	0.211991	0.586078	AT3G15440	0.162908	0.270337	AT4G19000	0.107137	0.59834	AT5G16210	0.0793531	0.172601
AT1G01290	0.220822	0.197595	AT1G15250	0.213316	0.0219621	AT2G26140	0.157654	0.0536533	AT3G15450	0.156612	0.173645	AT4G19003	0.0789303	0.170506	AT5G16220	0.0929875	0.629929
AT1G32250	0.22076	0.0484754	AT1G15260	0.121155	0.124768	AT2G26170	0.15269	0.167814	AT3G15460	0.0717921	0.179745	AT4G19006	0.112336	0.0510022	AT5G16230	0.129291	0.108577
AT5G57070	0.220711	0.204202	AT1G15280	0.0943198	0.728709	AT2G26180	0.166501	0.120747	AT3G15470	0.08853	0.215427	AT4G19010	0.136265	0.170582	AT5G16240	0.158714	0.210581
AT3G47340	0.220688	0.0332065	AT1G15290	0.103799	0.404275	AT2G26200	0.13263	0.153543	AT3G15480	0.140505	0.0919316	AT4G19020	0.125312	0.277433	AT5G16260	0.118373	0.170781
AT5G43380	0.220641	0.0943712	AT1G15320	0.191678	0.306929	AT2G26210	0.148172	0.150869	AT3G15490	0.112579	0.795164	AT4G19030	0.143879	0.112908	AT5G16270	0.0932512	0.323211
AT5G11130	0.220611	0.0736302	AT1G15330	0.177382	0.098485	AT2G26230	0.155205	0.142445	AT3G15500	0.186384	0.0959876	AT4G19035	0.163962	0.705765	AT5G16280	0.078241	0.375906
AT5G46871	0.220558	0.364793	AT1G15340	0.147922	0.266612	AT2G26240	0.0767459	0.309555	AT3G15510	0.150639	0.0599882	AT4G19038	0.130366	1.4955	AT5G16285	0.149891	1.31315
AT5G66230	0.220547	0.211397	AT1G15350	0.103591	0.289673	AT2G26250	0.14619	0.0401058	AT3G15518	0.209269	0.0887253	AT4G19040	0.0828394	0.0783155	AT5G16290	0.107316	0.118781
AT1G35330	0.220525	0.263434	AT1G15360	0.131354	0.222668	AT2G26260	0.10524	0.185092	AT3G15520	0.169244	0.13145	AT4G19050	0.140933	0.404285	AT5G16300	0.081434	0.220958
AT5G19090	0.220518	0.19089	AT1G15380	0.111223	0.0963715	AT2G26270	0.148833	0.232009	AT3G15530	0.135264	0.0363668	AT4G19060	0.0960577	0.365755	AT5G16310	0.0711756	0.271069
AT5G48150	0.220431	0.0640186	AT1G15390	0.108982	0.12384	AT2G26280	0.185813	0.0962777	AT3G15534	0.155917	0.236971	AT4G19100	0.211283	0.127096	AT5G16320	0.14986	0.402242
AT4G29050	0.220426	0.364659	AT1G15400	0.130832	0.0767989	AT2G26290	0.109234	0.212589	AT3G15540	0.164243	0.110326	AT4G19110	0.125669	0.0833898	AT5G16330	0.13884	0.246091
AT1G66080	0.220424	0.0509414	AT1G15410	0.089166	0.217955	AT2G26300	0.140765	0.033912	AT3G15550	0.143579	0.1506	AT4G19120	0.163104	0.0834079	AT5G16350	0.118312	0.314725
AT2G23348	0.220419	0.856106	AT1G15415	0.0932225	0.148974	AT2G26310	0.179336	0.14575	AT3G15570	0.154575	0.118716	AT4G19130	0.152861	0.325651	AT5G16360	0.110642	0.218666
AT2G37678	0.220408	0.112399	AT1G15420	0.161313	0.144622	AT2G26330	0.163011	0.0369454	AT3G15590	0.118163	0.264149	AT4G19140	0.0805021	0.373424	AT5G16370	0.186568	0.110582
AT4G05120	0.2204	0.0776292	AT1G15430	0.274333	0.0887663	AT2G26340	0.13964	0.210855	AT3G15605	0.187628	0.422844	AT4G19150	0.257511	0.417871	AT5G16380	0.182915	0.208006
AT3G04840	0.220395	0.0592234	AT1G15440	0.140944	0.166765	AT2G26350	0.105616	0.152608	AT3G15610	0.124633	0.0960383	AT4G19160	0.104714	0.195111	AT5G16390	0.09884	0.185224
AT1G60710	0.220385	0.0729289	AT1G15460	0.121253	0.131172	AT2G26360	0.12881	0.2332	AT3G15620	0.161641	0.148655	AT4G19170	0.194112	0.156532	AT5G16400	0.145755	0.177225
AT2G41990	0.220333	0.199989	AT1G15470	0.0853665	0.0650571	AT2G26380	0.240912	0.204572	AT3G15630	0.118814	0.155378	AT4G19180	0.127247	0.128308	AT5G16410	0.216681	0.463801
AT1G54385	0.220305	0.263823	AT1G15480	0.0902722	0.468068	AT2G26400	0.121219	0.404056	AT3G15640	0.11963	0.139835	AT4G19185	0.0619462	0.167976	AT5G16420	0.193757	0.0744576
AT5G52030	0.220263	0.169523	AT1G15490	0.0945434	0.181875	AT2G26410	0.134119	0.276323	AT3G15650	0.110273	0.0631338	AT4G19191	0.164379	0.288875	AT5G16440	0.114311	0.237494
AT4G25270	0.220242	0.220486	AT1G15500	0.118115	0.0892883	AT2G26420	0.191912	0.0976419	AT3G15660	0.148206	0.108158	AT4G19200	0.175532	0.146377	AT5G16453	0.136086	0.389126
AT1G48590	0.220122	0.0480088	AT1G15510	0.0856237	0.226024	AT2G26430	0.233215	0.123608	AT3G15670	0.135241	0.192388	AT4G19220	0.151249	0.317071	AT5G16460	0.144284	0.189252
AT3G28980	0.220078	0.250717	AT1G15520	0.12438	0.0826623	AT2G26440	0.212323	0.201843	AT3G15680	0.120387	0.162506	AT4G19230	0.112072	0.124887	AT5G16480	0.15213	0.069925
AT1G70540	0.220062	0.0244802	AT1G15530	0.172472	0.113409	AT2G26450	0.18952	0.142473	AT3G15690	0.0694182	0.393185	AT4G19350	0.167582	0.33967	AT5G16490	0.142251	0.304086
AT1G03490	0.220057	0.754186	AT1G15540	0.134569	0.29102	AT2G26460	0.17065	0.116812	AT3G15700	0.131389	0.197687	AT4G19370	0.121272	0.227206	AT5G16500	0.133568	0.260412
AT2G24580	0.220048	0.0957536	AT1G15550	0.140602	0.1722	AT2G26470	0.150163	0.428017	AT3G15710	0.162812	0.0297681	AT4G19380	0.103702	0.360734	AT5G16510	0.0940007	0.125684
AT5G64510	0.219983	0.107205	AT1G15570	0.0927314	0.23552	AT2G26480	0.175053	0.237053	AT3G15720	0.112699	0.417649	AT4G19390	0.117806	0.248222	AT5G16520	0.122474	0.233103
AT1G48030	0.219953	0.0231354	AT1G15580	0.134709	0.193721	AT2G26500	0.119599	0.0614385	AT3G15730	0.119996	0.0328807	AT4G19400	0.160375	0.165429	AT5G16530	0.129474	0.149917
AT3G52270	0.219941	0.119085	AT1G15590	0.152318	0.597994	AT2G26510	0.166313	0.159948	AT3G15740	0.194652	0.710097	AT4G19410	0.179439	0.0252941	AT5G16540	0.0936802	0.31921
AT1G53030	0.219886	0.173109	AT1G15600	0.273077	0.608494	AT2G26520	0.125144	0.110769	AT3G15760	0.0677816	0.659558	AT4G19420	0.0997252	0.058073	AT5G16550	0.139325	0.0955065
AT5G04610	0.219882	0.201606	AT1G15620	0.176471	0.738631	AT2G26530	0.130436	0.177453	AT3G15770	0.0827415	0.457494	AT4G19430	0.124105	0.511448	AT5G16560	0.169068	0.233763
AT3G01430	0.21985	0.145036	AT1G15660	0.0941458	0.711055	AT2G26540	0.151391	0.211293	AT3G15780	0.139639	0.328087	AT4G19440	0.0984121	0.270472	AT5G16567	0.0231578	1.81058
AT1G49120	0.219811	0.22189	AT1G15670	0.101407	0.405769	AT2G26550	0.273087	0.502657	AT3G15790	0.102129	0.571411	AT4G19450	0.170999	0.0706159	AT5G16570	0.0906557	0.116764
AT3G49730	0.219709	0.141562	AT1G15680	0.0994584	0.674939	AT2G26560	0.0924811	0.152166	AT3G15800	0.139368	0.195963	AT4G19460	0.214218	0.0498805	AT5G16580	0.266906	0.242765
AT3G44235	0.219708	0.37878	AT1G15690	0.174657	0.016533	AT2G26570	0.146425	0.15962	AT3G15810	0.103198	0.0591759	AT4G19490	0.114383	0.133751	AT5G16590	0.189728	0.202774
AT2G42140	0.219684	0.203304	AT1G15700	0.144465	0.112319	AT2G26580	0.167895	0.156178	AT3G15820	0.113694	0.152106	AT4G19520	0.270196	0.416908	AT5G16600	0.14076	0.234985
AT3G29320	0.21968	0.0734899	AT1G15710	0.190224	0.0626415	AT2G26590	0.135756	0.167281	AT3G15830	0.194917	0.0946279	AT4G19540	0.121422	0.144878	AT5G16610	0.146528	0.317181
AT4G13160	0.219679	0.252317	AT1G15720	0.149896	0.285275	AT2G26600	0.242392	0.0918879	AT3G15840	0.161736	0.0892715	AT4G19570	0.128731	0.519443	AT5G16620	0.0866913	0.10473
AT1G64890	0.219615	0.0827703	AT1G15730	0.141927	0.193552	AT2G26610	0.155256	0.176221	AT3G15850	0.12356	0.0794195	AT4G19580	0.177214	0.267026	AT5G16630	0.0984477	0.361512
AT1G76980	0.219608	0.220191	AT1G15740	0.105101	0.0992089	AT2G26660	0.19622	0.0801219	AT3G15860	0.182504	0.188209	AT4G19600	0.0998407	0.237319	AT5G16640	0.183789	0.175012
AT1G56570	0.219573	0.091418	AT1G15750	0.093254	0.0245473	AT2G26670	0.188071	0.0818293	AT3G15880	0.128474	0.0690428	AT4G19610	0.0893405	0.446159	AT5G16650	0.248151	0.052384
AT2G37250	0.219528	0.104775	AT1G15757	0.0818445	1.1176	AT2G26680	0.202233	0.0843451	AT3G15890	0.182184	0.140826	AT4G19640	0.119621	0.0368749	AT5G16660	0.21824	0.119948
AT1G44900	0.219526	0.0542356	AT1G15760	0.1005	0.352595	AT2G26690	0.166129	0.0478758	AT3G15900	0.0991346	0.627211	AT4G19645	0.068069	0.473278	AT5G16690	0.10554	0.215351
AT5G48180	0.219495	0.136975	AT1G15770	0.196471	1.13104	AT2G26695	0.136026	0.0740609	AT3G15920	0.128078	0.259819	AT4G19650	0.113467	0.200445	AT5G16700	0.174823	0.165569
AT1G53345	0.219453	0.0911536	AT1G15780	0.105019	0.128581	AT2G26700	0.155009	0.0852374	AT3G15940	0.113215	0.263459	AT4G19660	0.161454	0.144533	AT5G16715	0.193691	0.159427
AT1G20850	0.219437	0.042986	AT1G15790	0.195017	0.379565	AT2G26710	0.108355	0.0316107	AT3G15950	0.0911928	0.309065	AT4G19670	0.134516	0.214432	AT5G16720	0.106622	0.251704
AT2G14160	0.219415	0.409887	AT1G15800	0.107554	0.332238	AT2G26730	0.163075	0.0738213	AT3G15960	0.023592	1.52692	AT4G19680	0.114565	0.204953	AT5G16730	0.162813	0.22141
AT5G49780	0.219398	0.193625	AT1G15810	0.0852431	0.831731	AT2G26740	0.170032	0.143316	AT3G15970	0.140822	0.45326	AT4G19690	0.151708	0.080779	AT5G16740	0.175056	0.158679
AT5G19250	0.219362	0.148887	AT1G15820	0.124358	0.161766	AT2G26760	0.195138	0.15968	AT3G15980	0.0837969	0.241329	AT4G19700	0.0915923	0.420185	AT5G16750	0.101705	0.203238
AT2G04910	0.219338	0.523496	AT1G15830	0.208452	0.403903	AT2G26770	0.170791	0.0475765	AT3G15990	0.119494	0.0920131	AT4G19710	0.165491	0.0665147	AT5G16760	0.0868821	0.0156473
AT5G15950	0.219303	0.0827185	AT1G15840	0.0881771	0.610134	AT2G26780	0.0843339	0.140465	AT3G16010	0.142802	0.151042	AT4G19720	0.202268	0.534023	AT5G16770	0.160839	0.201444
AT3G27010	0.219297	0.0730933	AT1G15850	0.198798	0.223392	AT2G26790	0.18219	0.304432	AT3G16040	0.0890647	0.0862819	AT4G19750	0.250197	0.307353	AT5G16780	0.0847578	0.268135
AT1G66040	0.219293	0.46045	AT1G15870	0.183472	0.271444	AT2G26800	0.134701	0.185921	AT3G16050	0.171518	0.0487515	AT4G19810	0.165942	0.112701	AT5G16790	0.188511	0.0797249
AT1G34190	0.219243	0.191957	AT1G15880	0.116019	0.0672189	AT2G26810	0.225522	0.112265	AT3G16060	0.126276	0.0471485	AT4G19820	0.131978	0.412927	AT5G16800	0.112149	0.146664
AT1G18390	0.219217	0.173378	AT1G15900	0.0893793	0.577275	AT2G26830	0.176648	0.0950893	AT3G16070	0.0808931	0.533315	AT4G19830	0.136621	0.353509	AT5G16810	0.110015	0.209742
AT1G49640	0.219213	0.264451	AT1G15910	0.114185	0.420388	AT2G26840	0.204069	0.136448	AT3G16080	0.0898652	0.105003	AT4G19840	0.11569	0.230539	AT5G16820	0.0911434	0.513024
AT3G53750	0.219197	0.166184	AT1G15920	0.235337	0.329094	AT2G26850	0.189989	0.217812	AT3G16090	0.132233	0.178895	AT4G19860	0.137263	0.122071	AT5G16830	0.111266	0.324883
AT2G47485	0.219127	0.0692657	AT1G15930	0.215909	0.193441	AT2G26870	0.124892	0.0838573	AT3G16100	0.265521	0.0450964	AT4G19865	0.173975	0.441477	AT5G16840	0.115912	0.06244
AT1G80650	0.219109	0.307645	AT1G15950	0.124957	0.0882921	AT2G26880	0.196931	0.555116	AT3G16110	0.134884	0.218766	AT4G19880	0.157779	0.0812963	AT5G16860	0.127416	0.19815
AT1G65170	0.219081	0.382777	AT1G15970	0.107167	0.208008	AT2G26890	0.0917686	0.126631	AT3G16120	0.0863962	0.113722	AT4G19890	0.222576	0.167259	AT5G16870	0.0892834	0.181991
AT5G01830	0.219071	0.083131	AT1G15980	0.121883	0.188003	AT2G26900	0.162246	0.0811666	AT3G16130	0.186847	0.218585	AT4G19900	0.155633	0.51749	AT5G16880	0.190916	0.0909308
AT1G61970	0.219056	0.535083	AT1G15990	0.163131	0.0488316	AT2G26910	0.152421	0.0395143	AT3G16150	0.161457	0.063805	AT4G19905	0.203532	0.274237	AT5G16890	0.139016	0.216247
AT1G52490	0.219047	0.842032	AT1G16000	0.0339253	0.489664	AT2G26920	0.137714	0.2555	AT3G16160	0.194233	0.410851	AT4G19910	0.217643	0.387511	AT5G16910	0.147504	0.0835313
AT4G10010	0.219035	0.100433	AT1G16010	0.146729	0.0401544	AT2G26930	0.146069	0.101014	AT3G16170	0.14004	0.142295	AT4G19950	0.106459	0.25556	AT5G16920	0.128548	0.3171
AT2G02810	0.218989	0.0655325	AT1G16020	0.100389	0.230825	AT2G26940	0.0944104	0.68218	AT3G16175	0.0820577	0.553561	AT4G19960	0.150873	0.16056	AT5G16930	0.0668269	0.137855
AT5G21105	0.218981	0.0809715	AT1G16022	0.186617	0.589807	AT2G26950	0.185574	0.861883	AT3G16180	0.135806	0.117953	AT4G19980	0.186215	0.453347	AT5G16950	0.138487	0.226224
AT3G13882	0.218973	0.345047	AT1G16040	0.143401	0.694636	AT2G26960	0.17928	0.363663	AT3G16190	0.208575	0.26715	AT4G19985	0.17907	0.224908	AT5G16960	0.143899	0.135138
AT1G21240	0.218962	0.538562	AT1G16060	0.179056	0.106624	AT2G26970	0.150206	0.248964	AT3G16200	0.154235	0.019118	AT4G20000	0.228332	0.303467	AT5G16970	0.150421	0.198361
AT2G36270	0.218941	0.0734452	AT1G16070	0.153353	0.158626	AT2G26975	0.207473	0.283005	AT3G16210	0.0876295	0.499635	AT4G20010	0.120996	0.326606	AT5G17000	0.179057	0.164223
AT1G28150	0.218909	0.197607	AT1G16080	0.076215	0.0764471	AT2G26980	0.17356	0.0474225	AT3G16220	0.178165	0.183466	AT4G20020	0.179777	0.237973	AT5G17010	0.0811864	0.161865
AT4G30080	0.218905	0.0263702	AT1G16090	0.252523	0.714193	AT2G26990	0.135297	0.055132	AT3G16230	0.128031	0.395411	AT4G20030	0.256068	0.0832928	AT5G17020	0.0986897	0.0920141
AT1G36320	0.218902	0.0739867	AT1G16110	0.183865	0.377623	AT2G27020	0.111462	0.0491247	AT3G16240	0.143342	0.0651525	AT4G20040	0.161218	0.106328	AT5G17030	0.142983	0.416504
AT1G18780	0.218875	0.773301	AT1G16150	0.169118	0.318891	AT2G27030	0.173973	0.0660098	AT3G16250	0.0844069	0.220258	AT4G20050	0.113187	0.222319	AT5G17040	0.185869	0.368352
AT5G38110	0.218875	0.146789	AT1G16160	0.137626	0.249729	AT2G27035	0.157346	0.203557	AT3G16260	0.12923	0.171392	AT4G20060	0.127618	0.39017	AT5G17050	0.140004	0.320747
AT5G47880	0.218872	0.0415122	AT1G16170	0.176913	0.112531	AT2G27040	0.144109	0.113743	AT3G16270	0.0902774	0.207556	AT4G20070	0.156486	0.117249	AT5G17060	0.082794	0.0279141
AT4G01560	0.218843	0.0905014	AT1G16180	0.14077	0.0377053	AT2G27050	0.192335	0.0872916	AT3G16280	0.141969	0.318573	AT4G20080	0.131979	0.182213	AT5G17070	0.102497	0.434531
AT4G08480	0.218822	0.420459	AT1G16190	0.228729	0.107403	AT2G27060	0.130742	0.225944	AT3G16290	0.124201	0.117266	AT4G20090	0.165189	0.173099	AT5G17110	0.181191	0.39236
AT2G04340	0.218796	0.0826918	AT1G16210	0.235137	0.0572047	AT2G27080	0.123854	0.300938	AT3G16300	0.181038	0.251525	AT4G20095	0.135717	0.772545	AT5G17140	0.182971	0.989196
AT4G17510	0.218737	0.116219	AT1G16220	0.180078	0.184566	AT2G27090	0.103018	0.117611	AT3G16310	0.135818	0.0397195	AT4G20100	0.14434	0.329672	AT5G17150	0.245911	0.258502
AT1G54790	0.218705	0.106811	AT1G16240	0.260014	0.248745	AT2G27100	0.124771	0.1022	AT3G16320	0.0759625	0.409326	AT4G20110	0.228833	0.0581363	AT5G17160	0.0940749	0.74948
AT2G15430	0.218678	0.0488417	AT1G16250	0.138347	0.0721364	AT2G27120	0.0289509	0.493114	AT3G16330	0.259833	0.137433	AT4G20130	0.167904	0.084785	AT5G17165	0.139625	0.429093
AT1G34065	0.21865	0.0633978	AT1G16270	0.105808	0.1873	AT2G27130	0.161388	0.396163	AT3G16340	0.116117	0.124905	AT4G20140	0.155571	0.142257	AT5G17170	0.117614	0.159778
AT4G34980	0.218629	0.0521535	AT1G16280	0.0982105	0.187319	AT2G27140	0.13407	0.201981	AT3G16350	0.17026	0.165166	AT4G20150	0.21597	0.0296588	AT5G17190	0.13616	0.0244005
AT2G41660	0.218611	0.176051	AT1G16290	0.138479	0.162214	AT2G27150	0.212554	0.135419	AT3G16360	0.178886	0.231162	AT4G20170	0.146339	0.105113	AT5G17200	0.101075	0.418784
AT3G45020	0.218579	0.0635831	AT1G16300	0.0883276	0.176578	AT2G27170	0.123676	0.225369	AT3G16370	0.129346	0.0871011	AT4G20260	0.0981574	0.283968	AT5G17210	0.0754966	0.294035
AT1G14170	0.218528	0.0927964	AT1G16310	0.108363	0.117402	AT2G27190	0.146605	0.212309	AT3G16380	0.210989	0.428654	AT4G20270	0.142884	0.138009	AT5G17220	0.0608792	0.282902
AT3G29380	0.218525	0.264077	AT1G16320	0.115584	0.228516	AT2G27200	0.113738	0.20048	AT3G16390	0.11899	0.428173	AT4G20280	0.246639	0.0324712	AT5G17230	0.147075	0.0714466
AT1G76610	0.218519	0.112721	AT1G16330	0.160357	0.369862	AT2G27210	0.132451	0.0863691	AT3G16420	0.147637	0.400938	AT4G20300	0.101852	0.0788175	AT5G17240	0.134319	0.353908
AT3G45310	0.218509	0.135218	AT1G16340	0.11177	0.158809	AT2G27220	0.137928	0.46388	AT3G16440	0.19471	0.152561	AT4G20320	0.11681	0.140033	AT5G17250	0.13046	0.296277
AT4G23060	0.218509	0.108805	AT1G16350	0.105963	0.101881	AT2G27230	0.213891	0.0507434	AT3G16450	0.169341	0.18544	AT4G20325	0.080829	0.251207	AT5G17270	0.125524	0.246593
AT3G45580	0.218497	0.446751	AT1G16360	0.192546	0.125472	AT2G27240	0.135571	0.180599	AT3G16460	0.273208	0.447008	AT4G20330	0.137631	0.269207	AT5G17280	0.123436	0.50128
AT5G18710	0.218495	0.249232	AT1G16370	0.134729	0.159918	AT2G27250	0.207089	0.463178	AT3G16470	0.152384	0.0986035	AT4G20340	0.0843451	0.356259	AT5G17290	0.146501	0.124571
AT2G25770	0.218491	0.296203	AT1G16380	0.122909	0.162574	AT2G27260	0.151895	0.262576	AT3G16480	0.125594	0.25024	AT4G20350	0.124875	0.277121	AT5G17300	0.169524	0.184609
AT4G14305	0.218477	0.0463294	AT1G16390	0.121445	0.221771	AT2G27270	0.168532	0.986465	AT3G16490	0.199661	0.113999	AT4G20360	0.129869	0.0653889	AT5G17310	0.120322	0.108186
AT1G51400	0.218459	0.100085	AT1G16400	0.138885	0.256499	AT2G27280	0.130114	0.526827	AT3G16500	0.14775	0.135526	AT4G20370	0.171508	0.124746	AT5G17330	0.109049	0.109355
AT1G74088	0.218433	0.770638	AT1G16410	0.112322	0.170361	AT2G27285	0.190331	0.181655	AT3G16510	0.151226	0.322999	AT4G20380	0.151404	0.14527	AT5G17340	0.166806	0.171283
AT4G10280	0.218406	0.0731101	AT1G16420	0.107718	0.777003	AT2G27290	0.184069	0.191922	AT3G16520	0.115954	0.249589	AT4G20390	0.148486	0.190915	AT5G17350	0.170606	0.0920367
AT1G74020	0.218373	0.0375958	AT1G16430	0.184127	0.102722	AT2G27300	0.177598	0.244215	AT3G16530	0.0476505	0.324633	AT4G20400	0.092753	0.224438	AT5G17360	0.137584	0.357029
AT4G14910	0.21837	0.183975	AT1G16440	0.168618	0.053948	AT2G27310	0.148892	0.0924185	AT3G16540	0.113362	0.692596	AT4G20410	0.137075	0.0215273	AT5G17370	0.118063	0.52301
AT4G04770	0.21837	0.0385007	AT1G16445	0.073627	0.369254	AT2G27315	0.110692	0.583586	AT3G16550	0.0657107	0.913288	AT4G20420	0.185158	0.347879	AT5G17380	0.161404	0.0944
AT2G44060	0.218336	0.0642142	AT1G16460	0.0635964	0.59622	AT2G27320	0.216132	0.437478	AT3G16555	0.200926	0.961676	AT4G20430	0.14331	0.183917	AT5G17390	0.150588	0.0993865
AT4G22720	0.218334	0.0285551	AT1G16470	0.087502	0.0209414	AT2G27330	0.12114	0.34949	AT3G16560	0.154592	0.0471675	AT4G20440	0.0912394	0.0196139	AT5G17400	0.181295	0.0665422
AT1G20580	0.218311	0.368582	AT1G16480	0.10726	0.187276	AT2G27350	0.111103	0.17837	AT3G16565	0.0940388	0.504697	AT4G20450	0.20173	0.450982	AT5G17410	0.0792067	0.0832963
AT4G14250	0.21831	0.411731	AT1G16490	0.127563	0.200777	AT2G27360	0.152763	0.292103	AT3G16570	0.15825	0.263171	AT4G20460	0.169102	0.0276938	AT5G17420	0.129805	0.0265906
AT3G10585	0.218288	0.48306	AT1G16500	0.132346	0.281744	AT2G27370	0.161941	0.10477	AT3G16580	0.118847	0.749399	AT4G20720	0.141552	0.314782	AT5G17430	0.143253	0.313562
AT5G16660	0.21824	0.119948	AT1G16510	0.215899	0.163553	AT2G27380	0.247503	0.178206	AT3G16590	0.194207	0.192051	AT4G20740	0.136511	0.202585	AT5G17440	0.0553414	0.201011
AT1G59680	0.218237	1.27401	AT1G16515	0.0245431	6.96317	AT2G27385	0.143959	0.386942	AT3G16600	0.250835	0.393226	AT4G20760	0.118359	0.299886	AT5G17460	0.142386	0.21189
AT5G23790	0.218176	0.198712	AT1G16520	0.102792	0.352799	AT2G27389	0.237231	0.633364	AT3G16610	0.176856	0.16927	AT4G20770	0.237915	0.186887	AT5G17470	0.240838	0.322412
AT5G23740	0.218128	0.0249206	AT1G16530	0.174659	0.219788	AT2G27420	0.149835	0.176969	AT3G16620	0.148123	0.332214	AT4G20780	0.151951	0.190113	AT5G17480	0.159844	0.035267
AT3G04640	0.218121	0.35782	AT1G16540	0.0772635	0.306094	AT2G27430	0.175342	0.154309	AT3G16630	0.0998492	0.16051	AT4G20790	0.164866	0.185921	AT5G17490	0.167144	0.229734
AT4G37780	0.2181	0.147187	AT1G16560	0.104148	0.156091	AT2G27450	0.173195	0.214406	AT3G16640	0.129093	0.520185	AT4G20800	0.16112	0.231628	AT5G17500	0.096828	0.374219
AT4G31550	0.218034	0.0965468	AT1G16570	0.0722918	0.184436	AT2G27460	0.11547	0.0581503	AT3G16650	0.0690688	0.528044	AT4G20810	0.217435	0.47662	AT5G17510	0.240105	0.0966391
AT2G28660	0.218019	0.162345	AT1G16590	0.074894	0.692074	AT2G27470	0.212668	0.182383	AT3G16660	0.176985	0.199961	AT4G20820	0.142571	0.270214	AT5G17520	0.125295	0.175767
AT5G52545	0.218002	0.17229	AT1G16610	0.142088	0.186503	AT2G27480	0.248666	0.248969	AT3G16670	0.0926156	0.78121	AT4G20830	0.145225	0.14891	AT5G17530	0.115868	0.189785
AT1G35440	0.218001	0.326424	AT1G16630	0.14276	0.469088	AT2G27490	0.131849	0.120061	AT3G16690	0.152768	0.324978	AT4G20840	0.178492	0.179459	AT5G17540	0.258013	0.27071
AT2G34160	0.217994	0.0997574	AT1G16640	0.105202	1.07093	AT2G27500	0.10911	0.0549282	AT3G16700	0.0882755	0.11932	AT4G20850	0.0968796	0.152779	AT5G17550	0.102842	0.134059
AT4G02420	0.217991	0.237994	AT1G16650	0.126795	0.234002	AT2G27505	0.106947	1.06857	AT3G16720	0.144477	0.345089	AT4G20860	0.197455	0.1223	AT5G17560	0.104849	0.144844
AT2G19690	0.217937	0.288064	AT1G16670	0.151019	0.0529042	AT2G27510	0.168515	0.107757	AT3G16730	0.104865	0.258695	AT4G20870	0.126761	0.0600018	AT5G17570	0.105571	0.228712
AT5G42810	0.217936	0.175347	AT1G16690	0.0952977	0.253926	AT2G27530	0.135899	0.0146849	AT3G16740	0.111634	0.543734	AT4G20880	0.136809	0.397156	AT5G17580	0.144284	0.210638
AT4G21740	0.217914	0.108323	AT1G16710	0.113451	0.244938	AT2G27535	0.0766776	1.34243	AT3G16760	0.121084	0.21288	AT4G20890	0.14876	0.0200332	AT5G17590	0.063029	0.734504
AT1G14200	0.217906	0.282282	AT1G16720	0.170822	0.0513784	AT2G27550	0.139717	0.0739251	AT3G16770	0.223975	0.175094	AT4G20900	0.181904	0.237972	AT5G17600	0.18709	0.241596
AT2G24190	0.217905	0.185691	AT1G16730	0.0999432	0.530775	AT2G27580	0.271623	0.161559	AT3G16785	0.0903392	0.103388	AT4G20910	0.107334	0.33585	AT5G17610	0.0632684	0.406845
AT1G73177	0.217874	0.095636	AT1G16740	0.242875	0.013349	AT2G27590	0.124077	0.0966853	AT3G16800	0.0978969	0.096462	AT4G20920	0.115653	0.430594	AT5G17620	0.0740192	0.0728273
AT3G28740	0.217859	0.166211	AT1G16750	0.128337	0.197993	AT2G27600	0.130993	0.0236407	AT3G16810	0.111235	0.288394	AT4G20930	0.108945	0.132074	AT5G17630	0.0986244	0.105734
AT5G44760	0.21783	0.299418	AT1G16760	0.11517	0.149119	AT2G27610	0.14592	0.159858	AT3G16820	0.136362	1.00036	AT4G20940	0.131216	0.0893893	AT5G17640	0.203797	0.0659156
AT5G40500	0.217818	0.126493	AT1G16770	0.108463	0.268245	AT2G27630	0.126291	0.664992	AT3G16830	0.121742	0.0990957	AT4G20960	0.181978	0.154313	AT5G17650	0.247492	0.151255
AT3G28380	0.217794	0.19895	AT1G16800	0.132358	0.322654	AT2G27650	0.0843776	0.761549	AT3G16840	0.124052	0.584384	AT4G20970	0.118412	0.266055	AT5G17660	0.148226	0.280152
AT5G50770	0.217756	0.371393	AT1G16810	0.0562012	0.57894	AT2G27670	0.114676	0.339813	AT3G16850	0.173595	0.147492	AT4G20980	0.100374	0.144626	AT5G17670	0.159823	0.136449
AT1G65346	0.217754	0.336678	AT1G16820	0.116152	1.19441	AT2G27680	0.20586	0.0956567	AT3G16857	0.221318	0.0628768	AT4G20990	0.150994	0.138171	AT5G17680	0.0883226	0.41961
AT1G74400	0.21775	0.251375	AT1G16830	0.140259	0.275438	AT2G27690	0.116025	0.207633	AT3G16860	0.184365	0.272768	AT4G21000	0.150169	0.273842	AT5G17690	0.127257	0.286741
AT5G38120	0.217743	0.220379	AT1G16840	0.105804	0.312562	AT2G27700	0.135703	0.447377	AT3G16870	0.183269	0.247925	AT4G21010	0.186172	0.375267	AT5G17700	0.111078	0.155656
AT2G18640	0.217729	0.12455	AT1G16850	0.16598	0.280865	AT2G27730	0.121684	0.317161	AT3G16890	0.158699	0.218808	AT4G21020	0.134984	0.243185	AT5G17710	0.131207	0.159721
AT3G13540	0.217719	0.110964	AT1G16860	0.117649	0.0568321	AT2G27740	0.122594	0.0852246	AT3G16895	0.271052	0.350387	AT4G21030	0.2659	0.531337	AT5G17720	0.204749	0.706969
AT2G17670	0.217694	0.076666	AT1G16870	0.0994015	0.212689	AT2G27750	0.231963	0.687409	AT3G16900	0.157879	0.181194	AT4G21050	0.263388	0.438419	AT5G17730	0.14104	0.504112
AT4G01900	0.217672	0.126575	AT1G16880	0.111975	0.160978	AT2G27760	0.128561	0.47975	AT3G16910	0.205732	0.0952518	AT4G21060	0.131362	0.192929	AT5G17770	0.103102	0.200031
AT3G55130	0.217663	0.0994959	AT1G16890	0.0783161	0.0364407	AT2G27770	0.118515	0.115318	AT3G16920	0.265172	0.0300409	AT4G21065	0.252065	0.103175	AT5G17780	0.179338	0.291267
AT2G05760	0.217663	0.0453347	AT1G16900	0.114218	0.154692	AT2G27775	0.262782	0.500519	AT3G16930	0.248914	0.605224	AT4G21090	0.0972428	0.420254	AT5G17790	0.138726	0.384465
AT1G14340	0.21765	0.171113	AT1G16905	0.177962	0.187645	AT2G27790	0.137222	0.127105	AT3G16940	0.131404	0.160278	AT4G21100	0.119066	0.0927435	AT5G17800	0.0723286	0.421889
AT4G19910	0.217643	0.387511	AT1G16916	0.207154	0.212705	AT2G27800	0.209714	0.203319	AT3G16950	0.123718	0.119067	AT4G21105	0.113441	0.0567454	AT5G17810	0.118738	0.367611
AT4G18010	0.217616	0.0587215	AT1G16920	0.185722	0.0113761	AT2G27810	0.129337	0.132639	AT3G16960	0.19329	0.408145	AT4G21120	0.164553	0.0838125	AT5G17820	0.279416	0.0990588
AT1G48060	0.217614	0.454439	AT1G16930	0.138594	0.191808	AT2G27820	0.165754	0.0885864	AT3G16970	0.148919	0.63542	AT4G21130	0.119506	0.528764	AT5G17830	0.132599	0.766867
AT3G55870	0.21761	0.135406	AT1G16950	0.157882	0.123804	AT2G27830	0.234984	0.102937	AT3G16980	0.198005	0.0383286	AT4G21140	0.184716	0.231488	AT5G17840	0.150867	0.257241
AT2G46840	0.217588	1.04335	AT1G16960	0.193668	0.0755589	AT2G27840	0.208701	0.763865	AT3G16990	0.119491	0.233705	AT4G21150	0.10456	0.201997	AT5G17850	0.145728	0.0974382
AT2G40670	0.217579	0.0795192	AT1G16970	0.0919043	0.201674	AT2G27860	0.134923	0.0898777	AT3G17000	0.142676	0.357815	AT4G21160	0.150688	0.0947694	AT5G17860	0.0907846	0.208607
AT3G49010	0.21748	0.0188973	AT1G16980	0.122013	0.315608	AT2G27880	0.178053	0.224352	AT3G17010	0.131643	0.627146	AT4G21170	0.142939	0.254167	AT5G17870	0.14444	0.151092
AT1G10360	0.217462	0.0982569	AT1G17020	0.0943022	0.235578	AT2G27900	0.0905159	0.23706	AT3G17020	0.108176	0.157119	AT4G21180	0.11336	0.224189	AT5G17880	0.13868	0.465462
AT2G31100	0.217452	0.285384	AT1G17030	0.0910576	0.217507	AT2G27920	0.131387	0.261387	AT3G17030	0.150369	0.322573	AT4G21190	0.106664	0.154415	AT5G17910	0.209073	0.262841
AT4G20810	0.217435	0.47662	AT1G17050	0.127817	0.114379	AT2G27930	0.254731	0.0766774	AT3G17040	0.145753	0.174262	AT4G21200	0.148219	0.233466	AT5G17920	0.102677	0.0114579
AT1G69580	0.217432	0.141197	AT1G17060	0.115248	0.0879374	AT2G27940	0.136557	0.41123	AT3G17060	0.139633	0.0976303	AT4G21210	0.117647	0.195829	AT5G17930	0.142513	0.178652
AT3G18500	0.217418	0.340037	AT1G17070	0.145631	0.180869	AT2G27950	0.146631	0.268726	AT3G17070	0.154561	0.16514	AT4G21215	0.0848102	0.219965	AT5G17950	0.16601	0.545515
AT4G26120	0.217408	0.219755	AT1G17100	0.158576	0.107631	AT2G27960	0.226984	0.022571	AT3G17080	0.11737	0.709487	AT4G21220	0.154171	0.375577	AT5G17980	0.214473	0.106499
AT4G02820	0.217397	0.130252	AT1G17110	0.104615	0.248216	AT2G27980	0.130933	0.355577	AT3G17090	0.153654	0.0449389	AT4G21230	0.156241	0.204275	AT5G17990	0.114163	0.127744
AT1G56360	0.217383	0.0904559	AT1G17120	0.149112	0.0741859	AT2G27990	0.153434	0.333385	AT3G17100	0.194202	0.236685	AT4G21240	0.0775238	1.15829	AT5G18000	0.108913	0.458278
AT1G22180	0.217329	0.119464	AT1G17130	0.118812	0.273994	AT2G28000	0.140795	0.032101	AT3G17120	0.085552	0.124955	AT4G21250	0.136277	0.166167	AT5G18020	0.156516	0.101757
AT5G28180	0.217322	0.554135	AT1G17145	0.171915	0.153974	AT2G28010	0.115388	0.598794	AT3G17130	0.151237	0.139909	AT4G21270	0.124286	0.12987	AT5G18030	0.0425055	0.24762
AT2G01913	0.217259	0.188745	AT1G17147	0.142676	0.198912	AT2G28050	0.271899	0.289229	AT3G17140	0.10731	0.35103	AT4G21280	0.130032	0.147532	AT5G18060	0.160245	0.232224
AT5G20870	0.217235	0.139945	AT1G17150	0.147999	0.522956	AT2G28060	0.114988	0.143232	AT3G17150	0.176006	0.591901	AT4G21300	0.131786	0.184795	AT5G18070	0.169786	0.167933
AT4G15415	0.217215	0.0357529	AT1G17160	0.173479	0.202476	AT2G28070	0.14998	0.0452985	AT3G17152	0.0623337	1.07388	AT4G21310	0.121858	0.0457696	AT5G18090	0.240512	0.302412
AT4G33930	0.217208	0.562874	AT1G17170	0.133009	0.255292	AT2G28080	0.135135	0.0479607	AT3G17155	0.125506	0.820468	AT4G21323	0.17228	0.371455	AT5G18100	0.142631	0.123879
AT4G22530	0.217179	0.115258	AT1G17180	0.172902	0.181006	AT2G28085	0.190285	0.0677209	AT3G17170	0.199803	0.098431	AT4G21330	0.0819947	0.2699	AT5G18110	0.181931	0.0853944
AT4G37140	0.217176	0.56113	AT1G17190	0.118649	0.253613	AT2G28090	0.261062	0.225611	AT3G17180	0.135537	0.13043	AT4G21340	0.0977545	0.434408	AT5G18120	0.110119	0.313113
AT5G43610	0.217115	0.151011	AT1G17200	0.146927	0.0599245	AT2G28100	0.200097	0.19616	AT3G17205	0.0818094	0.162231	AT4G21350	0.174368	0.142135	AT5G18130	0.102453	0.423864
AT3G21350	0.217101	0.0706212	AT1G17210	0.0824102	0.0936266	AT2G28105	0.17868	0.197269	AT3G17210	0.132838	0.243453	AT4G21366	0.273412	0.363109	AT5G18140	0.186186	0.259073
AT4G12000	0.217082	0.184978	AT1G17220	0.0650123	0.137651	AT2G28110	0.16774	0.239538	AT3G17230	0.0927053	1.03802	AT4G21380	0.17116	0.192822	AT5G18150	0.0712035	0.168245
AT2G14960	0.21702	0.0427625	AT1G17230	0.0928002	0.222168	AT2G28120	0.160707	0.0554207	AT3G17240	0.13268	0.0487257	AT4G21390	0.174111	0.11009	AT5G18160	0.164785	0.423248
AT5G49960	0.217016	0.0440376	AT1G17235	0.116861	1.00864	AT2G28130	0.141518	0.253054	AT3G17250	0.143644	0.243069	AT4G21400	0.229099	0.463779	AT5G18170	0.166543	0.0375983
AT5G46850	0.216969	0.333527	AT1G17240	0.147023	0.370239	AT2G28140	0.147673	0.148562	AT3G17265	0.103232	1.15701	AT4G21410	0.114303	0.12508	AT5G18180	0.105458	0.325672
AT2G14740	0.216961	0.0386463	AT1G17270	0.124928	0.214539	AT2G28150	0.216459	0.115061	AT3G17280	0.0927491	0.849077	AT4G21430	0.108958	0.339458	AT5G18190	0.0914623	0.131069
AT4G11570	0.216883	0.0425589	AT1G17280	0.164924	0.0783634	AT2G28160	0.197499	0.103118	AT3G17310	0.107591	0.280266	AT4G21440	0.171986	0.160932	AT5G18200	0.222392	0.103682
AT1G49475	0.216803	0.393338	AT1G17285	0.0405623	0.985858	AT2G28170	0.213561	0.480454	AT3G17330	0.158677	0.500908	AT4G21445	0.160118	0.226729	AT5G18220	0.189693	0.0697549
AT5G52010	0.21677	0.0731781	AT1G17290	0.0987184	0.129185	AT2G28180	0.129928	0.467882	AT3G17340	0.0727301	0.400138	AT4G21450	0.225735	0.0435794	AT5G18230	0.106522	0.0785573
AT3G05240	0.216767	0.116183	AT1G17310	0.0815794	0.330957	AT2G28190	0.143967	0.168354	AT3G17350	0.152867	0.265081	AT4G21470	0.0995847	0.105769	AT5G18240	0.121866	0.129882
AT5G11690	0.216761	0.730545	AT1G17330	0.0908817	0.228742	AT2G28200	0.133768	0.0994084	AT3G17360	0.0894889	0.328065	AT4G21480	0.0750393	0.217376	AT5G18250	0.114883	0.119016
AT1G51250	0.216761	0.165998	AT1G17340	0.126923	0.176441	AT2G28220	0.167386	0.861291	AT3G17365	0.168897	0.494641	AT4G21490	0.171147	0.068244	AT5G18260	0.107439	0.585171
AT4G29690	0.216751	0.107543	AT1G17350	0.204379	0.213186	AT2G28230	0.163656	0.0740818	AT3G17370	0.270827	0.263898	AT4G21500	0.187572	0.393672	AT5G18270	0.103723	0.16457
AT1G70310	0.21674	0.0656577	AT1G17370	0.0889642	0.105197	AT2G28250	0.149336	0.115862	AT3G17380	0.11656	0.0737725	AT4G21520	0.11453	0.0919693	AT5G18280	0.121589	0.101191
AT3G14740	0.216733	0.128723	AT1G17380	0.109814	0.578527	AT2G28260	0.145894	0.0441644	AT3G17400	0.254005	0.753724	AT4G21540	0.139172	0.137532	AT5G18290	0.0997824	0.134796
AT5G16410	0.216681	0.463801	AT1G17400	0.112818	0.135615	AT2G28290	0.12672	0.457964	AT3G17410	0.113336	0.0847893	AT4G21550	0.100751	0.594686	AT5G18300	0.179044	0.464163
AT4G25200	0.216674	0.144008	AT1G17410	0.132757	0.370685	AT2G28305	0.0486457	0.176683	AT3G17420	0.115197	0.107219	AT4G21570	0.125381	0.0518474	AT5G18310	0.0866817	0.190678
AT5G19900	0.216642	0.113022	AT1G17430	0.181147	0.101879	AT2G28310	0.175862	0.0198891	AT3G17430	0.0838701	0.0145494	AT4G21580	0.166543	0.125168	AT5G18320	0.127311	0.378708
AT1G29380	0.216535	0.091997	AT1G17440	0.103012	0.200858	AT2G28315	0.0944435	0.0739378	AT3G17440	0.0866509	0.0189716	AT4G21585	0.200382	0.0864833	AT5G18330	0.136107	1.0151
AT5G65100	0.216506	0.152216	AT1G17450	0.090094	0.246088	AT2G28320	0.116092	0.0663452	AT3G17460	0.0810822	0.728714	AT4G21590	0.158676	0.14571	AT5G18340	0.108157	1.19388
AT4G14100	0.216504	0.188262	AT1G17460	0.116781	0.621457	AT2G28330	0.214962	0.196199	AT3G17465	0.137134	0.170852	AT4G21600	0.122143	0.319586	AT5G18360	0.232331	0.470106
AT1G66750	0.216487	0.0472753	AT1G17480	0.120393	0.172031	AT2G28340	0.200757	0.642699	AT3G17470	0.131626	0.123866	AT4G21610	0.20055	0.176576	AT5G18380	0.175647	0.163914
AT5G18930	0.216486	0.0465724	AT1G17490	0.0633369	0.332964	AT2G28350	0.15626	0.131404	AT3G17510	0.11393	0.0790349	AT4G21620	0.120417	0.190007	AT5G18390	0.189796	0.090615
AT3G28450	0.216483	0.0837786	AT1G17500	0.100592	0.108187	AT2G28355	0.0726173	0.605767	AT3G17520	0.172753	0.188271	AT4G21630	0.145437	0.389249	AT5G18400	0.111593	0.238621
AT5G25590	0.216475	0.0635995	AT1G17510	0.0700629	0.807773	AT2G28360	0.119203	0.208067	AT3G17530	0.208501	0.715351	AT4G21650	0.14329	0.224285	AT5G18403	0.163856	0.82314
AT1G77930	0.216464	0.131506	AT1G17520	0.135033	0.260831	AT2G28370	0.16197	0.0315158	AT3G17540	0.164027	0.676417	AT4G21660	0.184112	0.119864	AT5G18410	0.127422	0.0265087
AT2G28150	0.216459	0.115061	AT1G17540	0.0821183	0.351841	AT2G28380	0.125714	0.190667	AT3G17550	0.18467	0.139953	AT4G21670	0.116453	0.240365	AT5G18420	0.0938281	0.457583
AT1G75880	0.216447	0.301913	AT1G17550	0.115549	0.119033	AT2G28390	0.12978	0.168752	AT3G17560	0.0825316	0.726137	AT4G21680	0.192021	0.0658128	AT5G18430	0.17135	0.0717264
AT1G47210	0.216427	0.108311	AT1G17560	0.119241	0.335706	AT2G28400	0.132959	0.258497	AT3G17570	0.123459	0.608217	AT4G21690	0.124343	0.0721673	AT5G18450	0.110994	0.409497
AT3G43440	0.216417	0.454761	AT1G17580	0.0745679	0.194657	AT2G28410	0.164585	0.36999	AT3G17580	0.0829714	0.128643	AT4G21700	0.133389	0.361098	AT5G18460	0.115841	0.125675
AT2G28420	0.216405	0.128215	AT1G17590	0.125019	0.638925	AT2G28420	0.216405	0.128215	AT3G17590	0.127307	0.0710734	AT4G21705	0.265566	0.140085	AT5G18470	0.0786778	0.579063
AT4G13630	0.216397	0.284572	AT1G17600	0.146357	0.38628	AT2G28430	0.141597	0.290617	AT3G17600	0.117154	0.024301	AT4G21710	0.110319	0.00984044	AT5G18475	0.151242	0.20038
AT5G10870	0.216384	0.148298	AT1G17610	0.133591	0.273996	AT2G28450	0.107206	0.26202	AT3G17609	0.160036	0.0754033	AT4G21720	0.0466254	0.303501	AT5G18480	0.126139	0.154336
AT5G25450	0.216376	0.0490632	AT1G17615	0.153702	0.259081	AT2G28460	0.1642	0.339976	AT3G17611	0.209971	0.0373798	AT4G21740	0.217914	0.108323	AT5G18490	0.186392	0.160809
AT2G25660	0.216358	0.137657	AT1G17620	0.161502	0.24224	AT2G28470	0.182634	0.10744	AT3G17620	0.170009	0.822059	AT4G21745	0.211292	0.278836	AT5G18500	0.141958	0.0444836
AT2G36300	0.216352	0.0343269	AT1G17630	0.149919	0.307185	AT2G28480	0.191713	0.175053	AT3G17630	0.0890642	0.167239	AT4G21760	0.144754	0.216415	AT5G18510	0.168248	0.489413
AT1G50690	0.216301	0.5741	AT1G17640	0.108549	0.248246	AT2G28490	0.205737	0.141934	AT3G17640	0.11929	0.0701439	AT4G21770	0.106672	0.220245	AT5G18520	0.128938	0.0873797
AT1G49830	0.21626	0.679569	AT1G17650	0.0931983	0.145551	AT2G28500	0.211756	0.0851812	AT3G17650	0.112996	0.0658569	AT4G21780	0.167532	0.301746	AT5G18525	0.129856	0.329219
AT4G11890	0.216222	0.277105	AT1G17665	0.0797809	0.381063	AT2G28510	0.11099	0.225742	AT3G17660	0.065803	0.143072	AT4G21790	0.127771	0.0366943	AT5G18550	0.112474	0.167008
AT1G24110	0.216195	0.0849927	AT1G17680	0.075149	0.279947	AT2G28520	0.0902029	0.0900335	AT3G17668	0.145889	0.257187	AT4G21800	0.134422	0.0444485	AT5G18560	0.0863002	0.312293
AT5G65165	0.216176	0.135274	AT1G17690	0.101176	0.36135	AT2G28540	0.117246	0.419906	AT3G17670	0.168642	0.124944	AT4G21820	0.14775	0.215132	AT5G18570	0.130793	0.110429
AT5G44410	0.216155	0.168291	AT1G17700	0.175287	0.170436	AT2G28550	0.18704	0.170641	AT3G17675	0.0883396	0.376478	AT4G21830	0.097245	0.270194	AT5G18580	0.135866	0.0585737
AT1G66160	0.216143	0.133735	AT1G17710	0.112046	0.229139	AT2G28570	0.0967637	0.660215	AT3G17680	0.164955	0.190129	AT4G21850	0.115618	0.0551328	AT5G18590	0.112624	0.181421
AT2G27320	0.216132	0.437478	AT1G17720	0.100566	0.0881011	AT2G28580	0.140747	0.287839	AT3G17690	0.125062	0.292974	AT4G21860	0.234888	0.186742	AT5G18600	0.117073	0.187218
AT1G32160	0.21612	0.0622534	AT1G17730	0.167883	0.116138	AT2G28590	0.18199	0.188637	AT3G17700	0.0991205	0.0947495	AT4G21865	0.14663	0.46794	AT5G18610	0.123705	0.0143153
AT1G65113	0.216113	0.240856	AT1G17745	0.168682	0.176138	AT2G28600	0.221	0.217212	AT3G17710	0.206471	0.509839	AT4G21870	0.195924	0.220256	AT5G18620	0.0851337	0.206099
AT3G45000	0.216109	0.382155	AT1G17750	0.0902202	0.445182	AT2G28605	0.10709	0.609213	AT3G17730	0.113886	0.0161334	AT4G21880	0.171903	0.35447	AT5G18630	0.1651	0.259538
AT2G15630	0.216091	0.174555	AT1G17760	0.081668	0.19736	AT2G28610	0.165591	0.140496	AT3G17740	0.117077	0.218334	AT4G21895	0.142958	0.721398	AT5G18640	0.148063	0.145603
AT2G02230	0.216036	0.295018	AT1G17770	0.222508	0.482181	AT2G28620	0.144135	0.106083	AT3G17750	0.109409	0.276771	AT4G21900	0.164475	0.197309	AT5G18650	0.043338	0.266556
AT1G68070	0.216031	0.132112	AT1G17790	0.0970786	0.349331	AT2G28630	0.145835	0.0628507	AT3G17760	0.119458	0.0710672	AT4G21902	0.0958836	0.847546	AT5G18660	0.227258	0.0497665
AT4G20150	0.21597	0.0296588	AT1G17800	0.10858	0.273689	AT2G28640	0.193457	0.1506	AT3G17770	0.107621	0.144871	AT4G21903	0.202532	0.202574	AT5G18661	0.264471	0.37019
AT4G27280	0.215963	0.0514205	AT1G17810	0.091596	0.162304	AT2G28650	0.195404	0.265371	AT3G17780	0.0636718	0.292706	AT4G21910	0.171519	0.197935	AT5G18670	0.153737	0.204629
AT1G11490	0.215911	0.228024	AT1G17820	0.130668	0.166231	AT2G28660	0.218019	0.162345	AT3G17790	0.135157	0.120286	AT4G21920	0.172029	0.267069	AT5G18680	0.111661	0.207248
AT2G30420	0.215911	0.205768	AT1G17830	0.1244	0.318782	AT2G28670	0.156756	0.181715	AT3G17800	0.169804	0.100804	AT4G21930	0.139789	0.484518	AT5G18690	0.178188	0.539912
AT2G46230	0.21591	0.323998	AT1G17840	0.128531	0.0194346	AT2G28680	0.151889	0.0750238	AT3G17810	0.139237	0.0765589	AT4G21940	0.183941	0.146351	AT5G18700	0.0846265	0.194489
AT1G15930	0.215909	0.193441	AT1G17850	0.145862	0.336267	AT2G28690	0.121	0.2233	AT3G17820	0.175764	0.0879907	AT4G21960	0.177813	0.0296182	AT5G18710	0.218495	0.249232
AT1G16510	0.215899	0.163553	AT1G17860	0.117439	0.502581	AT2G28710	0.122431	0.0742697	AT3G17830	0.137401	0.160708	AT4G21970	0.142006	0.163168	AT5G18740	0.199964	0.391597
AT1G78210	0.215883	0.106221	AT1G17870	0.175052	0.133013	AT2G28720	0.138401	0.0416655	AT3G17840	0.14715	0.147227	AT4G21980	0.155984	0.062376	AT5G18750	0.114981	0.385757
AT2G21520	0.215842	0.127391	AT1G17880	0.114083	0.153543	AT2G28725	0.172631	0.247885	AT3G17850	0.0999267	0.140291	AT4G21990	0.147899	0.0566747	AT5G18760	0.141557	0.147487
AT1G63450	0.2158	0.444033	AT1G17890	0.239185	0.0382865	AT2G28760	0.154972	0.0414247	AT3G17860	0.093395	0.233302	AT4G22000	0.183868	0.0193722	AT5G18770	0.138476	0.651297
AT5G48657	0.215776	0.306953	AT1G17940	0.123282	0.036666	AT2G28780	0.140749	0.121064	AT3G17880	0.134769	0.197308	AT4G22010	0.114239	0.05997	AT5G18780	0.129797	0.331598
AT4G10810	0.215775	0.0530684	AT1G17950	0.161644	0.112061	AT2G28790	0.19708	0.0814557	AT3G17890	0.159317	0.420536	AT4G22030	0.234079	0.351878	AT5G18820	0.142857	0.0886133
AT4G22110	0.215771	0.356427	AT1G17960	0.132229	0.432651	AT2G28800	0.136846	0.0793638	AT3G17900	0.096931	0.148161	AT4G22070	0.106671	0.225025	AT5G18830	0.141261	0.174194
AT2G35770	0.215766	0.0830909	AT1G17970	0.200659	0.232788	AT2G28810	0.156233	0.154887	AT3G17910	0.120533	0.273381	AT4G22080	0.140154	0.0823652	AT5G18840	0.123146	0.154519
AT3G45030	0.215746	0.0544578	AT1G17980	0.0864265	0.344422	AT2G28830	0.191217	0.248669	AT3G17920	0.0942785	0.248009	AT4G22100	0.197864	0.412542	AT5G18860	0.11726	0.252185
AT5G49210	0.215734	0.0927946	AT1G18010	0.157315	0.138856	AT2G28850	0.140291	0.251718	AT3G17930	0.143965	0.14485	AT4G22105	0.136748	0.362523	AT5G18870	0.111572	0.350608
AT5G27870	0.215731	0.126243	AT1G18020	0.120332	0.82077	AT2G28880	0.166342	0.154934	AT3G17940	0.166438	0.0722571	AT4G22110	0.215771	0.356427	AT5G18900	0.130623	0.185082
AT3G47940	0.21572	0.0953469	AT1G18030	0.0704577	0.269127	AT2G28890	0.143709	0.0731512	AT3G17950	0.176472	0.172188	AT4G22115	0.0936535	0.771801	AT5G18910	0.108052	0.111392
AT2G39080	0.215712	0.156925	AT1G18040	0.0809628	0.0842261	AT2G28900	0.114422	0.0546861	AT3G18000	0.0948127	0.078077	AT4G22120	0.107195	0.0980187	AT5G18930	0.216486	0.0465724
AT3G21150	0.215672	0.153883	AT1G18060	0.166024	0.118828	AT2G28920	0.17102	0.137435	AT3G18010	0.0827056	0.606073	AT4G22130	0.105142	0.131862	AT5G18940	0.102497	0.193083
AT5G58560	0.215662	0.444227	AT1G18070	0.140038	0.109422	AT2G28930	0.174843	0.0580802	AT3G18020	0.128802	0.271673	AT4G22140	0.130731	0.0814928	AT5G18950	0.108813	0.36973
AT5G40050	0.215596	1.04509	AT1G18080	0.168692	0.0153653	AT2G28940	0.153413	0.135351	AT3G18030	0.19667	0.039246	AT4G22150	0.137533	0.182674	AT5G18970	0.0982662	0.171519
AT4G27890	0.215585	0.129856	AT1G18090	0.109774	0.398363	AT2G28950	0.156614	0.0563773	AT3G18035	0.254255	0.257109	AT4G22160	0.114201	0.610526	AT5G18980	0.120275	0.0825645
AT5G23590	0.21558	0.151559	AT1G18100	0.126729	0.0407845	AT2G28990	0.156786	0.349282	AT3G18040	0.0902429	0.185483	AT4G22170	0.164514	0.686034	AT5G18990	0.0929126	0.653478
AT1G14550	0.215566	0.0813507	AT1G18130	0.168409	0.49733	AT2G29020	0.149854	0.0968939	AT3G18050	0.16955	0.0956839	AT4G22180	0.139275	0.735597	AT5G19000	0.131533	0.0849628
AT5G53700	0.215517	1.18043	AT1G18140	0.130442	0.167386	AT2G29040	0.183854	0.130298	AT3G18060	0.1364	0.105846	AT4G22190	0.122749	0.162901	AT5G19010	0.112019	0.0566614
AT1G78660	0.215459	0.175615	AT1G18150	0.14937	0.0498026	AT2G29050	0.108453	0.109287	AT3G18070	0.134611	0.297777	AT4G22200	0.174143	0.102728	AT5G19020	0.226295	0.157941
AT3G27650	0.215438	0.466776	AT1G18160	0.0912079	0.197611	AT2G29060	0.16016	0.157472	AT3G18080	0.147469	0.133305	AT4G22217	0.148865	0.222109	AT5G19030	0.139617	0.61468
AT2G15280	0.215384	0.129115	AT1G18170	0.116486	0.184483	AT2G29070	0.159778	0.116834	AT3G18100	0.0996097	0.44277	AT4G22220	0.101027	0.0856187	AT5G19040	0.156444	0.114183
AT5G19590	0.215371	0.0703703	AT1G18180	0.0849576	0.193557	AT2G29080	0.166683	0.0651073	AT3G18110	0.120386	0.157699	AT4G22235	0.141266	0.884975	AT5G19050	0.183965	0.0206909
AT5G27990	0.215346	0.373005	AT1G18200	0.111375	0.178969	AT2G29090	0.167254	0.17387	AT3G18140	0.226246	0.0129698	AT4G22240	0.149466	0.266352	AT5G19060	0.165804	0.269703
AT3G50900	0.215343	0.145886	AT1G18210	0.15802	0.0795757	AT2G29110	0.155163	0.451517	AT3G18160	0.154552	0.241136	AT4G22250	0.0984209	0.237349	AT5G19070	0.0895262	0.0380654
AT3G29770	0.215276	0.0729134	AT1G18250	0.111595	0.0863364	AT2G29120	0.172947	0.300936	AT3G18165	0.158247	0.0827517	AT4G22260	0.136433	0.165124	AT5G19080	0.137208	0.405451
AT1G11810	0.215265	0.827423	AT1G18260	0.0936683	0.0753972	AT2G29125	0.0298536	0.16155	AT3G18170	0.122579	0.373627	AT4G22270	0.14625	0.150224	AT5G19090	0.220518	0.19089
AT5G39880	0.215192	0.314279	AT1G18265	0.0809152	0.814604	AT2G29130	0.123459	0.161902	AT3G18180	0.162188	0.530473	AT4G22285	0.115875	0.181282	AT5G19100	0.24089	0.405409
AT3G46110	0.215182	0.348619	AT1G18270	0.0825101	0.163807	AT2G29140	0.173534	0.13717	AT3G18190	0.164416	0.0462739	AT4G22290	0.114091	0.0472289	AT5G19110	0.180561	0.358576
AT1G50600	0.215181	0.0428569	AT1G18280	0.0794059	0.281371	AT2G29150	0.145548	0.263294	AT3G18200	0.125973	0.123285	AT4G22300	0.118979	0.24313	AT5G19120	0.236238	0.205908
AT3G05230	0.21517	0.0241224	AT1G18290	0.100449	0.5312	AT2G29180	0.205866	0.142122	AT3G18210	0.114069	0.268684	AT4G22310	0.113037	0.0752395	AT5G19130	0.11879	0.165386
AT1G07790	0.215153	0.0433674	AT1G18300	0.13114	0.0777102	AT2G29200	0.143181	0.14553	AT3G18215	0.149488	0.0996048	AT4G22320	0.186177	0.145948	AT5G19140	0.17468	0.0462151
AT1G48820	0.215116	0.524562	AT1G18330	0.129366	0.400988	AT2G29210	0.136979	0.418404	AT3G18220	0.154067	0.0743303	AT4G22330	0.122378	0.0139343	AT5G19150	0.101846	0.205743
AT3G63120	0.215043	0.131838	AT1G18335	0.108615	0.307662	AT2G29220	0.241396	0.167634	AT3G18230	0.110084	0.215569	AT4G22340	0.0805856	0.0818748	AT5G19151	0.0530344	0.233462
AT5G11150	0.215025	0.0610423	AT1G18340	0.135595	0.100397	AT2G29250	0.244899	0.237937	AT3G18240	0.160789	0.113435	AT4G22360	0.0829214	0.314664	AT5G19160	0.12016	0.141029
AT4G35830	0.214999	0.382477	AT1G18350	0.189409	0.360518	AT2G29290	0.142155	0.275957	AT3G18250	0.199559	0.0942841	AT4G22370	0.109723	0.342331	AT5G19180	0.111909	0.124297
AT1G47056	0.214978	0.0996019	AT1G18360	0.105852	0.237365	AT2G29310	0.168184	0.227822	AT3G18260	0.140327	0.225637	AT4G22380	0.186168	0.0803793	AT5G19190	0.0816519	0.176079
AT1G73820	0.214967	0.0315606	AT1G18370	0.102944	0.115296	AT2G29350	0.07641	0.23385	AT3G18270	0.156169	0.253384	AT4G22390	0.133555	0.487213	AT5G19200	0.125806	0.202361
AT2G24590	0.214964	0.0411168	AT1G18390	0.219217	0.173378	AT2G29360	0.166939	0.142448	AT3G18290	0.0579913	0.146158	AT4G22460	0.13516	0.580313	AT5G19210	0.125798	0.155534
AT2G28330	0.214962	0.196199	AT1G18410	0.130045	0.234661	AT2G29370	0.136223	0.228869	AT3G18300	0.106205	0.268161	AT4G22470	0.213497	0.341434	AT5G19220	0.0990662	0.156369
AT3G30210	0.214931	0.192311	AT1G18420	0.12123	0.295985	AT2G29390	0.2062	0.0331219	AT3G18310	0.134645	0.385836	AT4G22485	0.202414	0.521591	AT5G19250	0.219362	0.148887
AT3G06420	0.214911	0.0348014	AT1G18440	0.0978317	0.260478	AT2G29400	0.241126	0.0375078	AT3G18330	0.0856482	1.38418	AT4G22490	0.184416	0.246775	AT5G19260	0.161953	0.244843
AT3G53870	0.214883	0.0830733	AT1G18450	0.106524	0.0669204	AT2G29410	0.119162	0.141906	AT3G18340	0.11305	1.49558	AT4G22517	0.0847693	0.696668	AT5G19280	0.0680415	0.378942
AT4G18372	0.214867	0.11175	AT1G18460	0.111281	0.161191	AT2G29420	0.251481	0.211415	AT3G18350	0.123075	0.141699	AT4G22520	0.1419	0.642505	AT5G19290	0.174175	0.0645176
AT2G20180	0.214835	0.173485	AT1G18470	0.113137	0.0970666	AT2G29430	0.102847	1.95539	AT3G18360	0.144132	0.229704	AT4G22530	0.217179	0.115258	AT5G19300	0.0868887	0.313131
AT5G41090	0.214834	0.45967	AT1G18480	0.137706	0.16715	AT2G29440	0.0973522	0.2176	AT3G18370	0.117967	0.198108	AT4G22540	0.198196	0.0959693	AT5G19310	0.17598	0.174934
AT5G38770	0.214818	0.285149	AT1G18485	0.140471	0.26115	AT2G29450	0.0856507	0.208057	AT3G18380	0.101545	0.131126	AT4G22560	0.172128	0.19463	AT5G19315	0.0806602	0.482991
AT2G47950	0.214778	0.306034	AT1G18490	0.101577	0.163938	AT2G29460	0.10234	0.254001	AT3G18390	0.108586	0.152893	AT4G22580	0.138049	0.141658	AT5G19320	0.157885	0.134725
AT4G13020	0.214711	0.131357	AT1G18500	0.134286	0.0821152	AT2G29470	0.116277	0.190775	AT3G18400	0.0704206	0.055976	AT4G22590	0.167286	0.101276	AT5G19330	0.118271	0.0423643
AT1G54050	0.214705	0.140417	AT1G18510	0.196498	0.121005	AT2G29480	0.130498	0.235352	AT3G18410	0.137039	0.0312494	AT4G22600	0.14052	0.235489	AT5G19350	0.0943697	0.19117
AT1G29150	0.214652	0.0521111	AT1G18520	0.138143	0.0949163	AT2G29490	0.0995487	0.166634	AT3G18420	0.102315	0.270895	AT4G22620	0.197025	0.197346	AT5G19360	0.160336	0.0388298
AT5G46330	0.214645	0.349143	AT1G18540	0.198411	0.0555707	AT2G29510	0.161461	0.259579	AT3G18430	0.210598	0.0121256	AT4G22640	0.146452	0.476403	AT5G19370	0.0932733	0.318986
AT1G66350	0.214626	0.0812142	AT1G18550	0.120446	0.122603	AT2G29525	0.181119	0.111837	AT3G18440	0.153314	0.10278	AT4G22650	0.137478	1.15472	AT5G19380	0.13949	0.144114
AT5G24590	0.214599	0.186092	AT1G18570	0.0997309	0.317596	AT2G29530	0.122299	0.161999	AT3G18450	0.0813067	0.63369	AT4G22660	0.248723	0.490279	AT5G19390	0.0762094	0.151604
AT2G23350	0.214598	0.0875844	AT1G18580	0.127946	0.132713	AT2G29550	0.269474	0.0205224	AT3G18460	0.106813	0.400774	AT4G22666	0.171479	0.266904	AT5G19400	0.0988605	0.687077
AT5G42440	0.214591	0.128713	AT1G18590	0.163699	0.147242	AT2G29560	0.0876518	0.0722623	AT3G18470	0.141483	0.26272	AT4G22670	0.126573	0.0997991	AT5G19420	0.0960432	0.0995121
AT3G20500	0.214552	0.062398	AT1G18600	0.118349	0.173861	AT2G29570	0.203658	0.00842743	AT3G18480	0.0735199	0.135371	AT4G22680	0.2214	0.101995	AT5G19430	0.153786	0.0683422
AT4G25760	0.214532	0.212484	AT1G18610	0.0939009	0.148669	AT2G29580	0.206955	0.120205	AT3G18490	0.126321	0.26849	AT4G22690	0.172755	0.0573688	AT5G19440	0.103961	0.205457
AT1G60913	0.214528	0.550546	AT1G18620	0.12203	0.416253	AT2G29590	0.146979	0.186798	AT3G18500	0.217418	0.340037	AT4G22720	0.218334	0.0285551	AT5G19450	0.107736	0.0536433
AT5G59860	0.214511	0.733499	AT1G18630	0.0549418	0.583853	AT2G29620	0.171566	0.294957	AT3G18518	0.167095	0.435528	AT4G22730	0.185392	0.104146	AT5G19460	0.148272	0.298638
AT5G53270	0.214486	0.16376	AT1G18640	0.101781	0.228322	AT2G29630	0.147107	0.0361002	AT3G18520	0.190054	0.347672	AT4G22740	0.225324	0.235168	AT5G19470	0.201166	0.152779
AT5G17980	0.214473	0.106499	AT1G18650	0.0721015	0.32517	AT2G29640	0.115942	0.747209	AT3G18524	0.0991398	0.11091	AT4G22745	0.209243	0.457129	AT5G19473	0.232715	0.0722062
AT4G01870	0.214456	0.150566	AT1G18660	0.0953021	0.105366	AT2G29650	0.134434	0.127039	AT3G18535	0.0375037	1.93432	AT4G22756	0.223474	0.170019	AT5G19480	0.15804	0.16176
AT2G31530	0.2144	0.312514	AT1G18680	0.0943103	0.113081	AT2G29660	0.14005	0.199149	AT3G18550	0.165937	0.29145	AT4G22760	0.198237	0.292854	AT5G19485	0.128367	0.135026
AT1G66740	0.214378	0.259739	AT1G18690	0.144076	0.203963	AT2G29670	0.2041	0.179643	AT3G18560	0.150452	0.180053	AT4G22770	0.134246	0.210818	AT5G19490	0.146638	0.484202
AT3G56420	0.214321	0.904049	AT1G18700	0.0908442	0.237118	AT2G29680	0.115437	0.276694	AT3G18570	0.175616	0.158405	AT4G22780	0.181729	0.0484874	AT5G19500	0.114754	0.235142
AT1G69630	0.214307	0.377511	AT1G18710	0.0752239	0.85714	AT2G29690	0.117256	0.232173	AT3G18580	0.154131	0.0653753	AT4G22790	0.0827226	0.354298	AT5G19510	0.195732	0.126847
AT1G35680	0.214303	0.0587795	AT1G18720	0.0827844	0.177064	AT2G29700	0.0537733	0.110289	AT3G18590	0.119958	0.16476	AT4G22810	0.240446	0.0654272	AT5G19520	0.163749	0.218794
AT5G13150	0.214291	0.112158	AT1G18730	0.125905	0.153314	AT2G29710	0.154954	0.193898	AT3G18600	0.158646	0.252798	AT4G22820	0.145465	0.330458	AT5G19530	0.100773	0.0696477
AT3G13437	0.214277	1.10576	AT1G18740	0.167974	0.0784713	AT2G29720	0.0981384	0.514622	AT3G18610	0.151465	0.492254	AT4G22840	0.144424	0.191111	AT5G19540	0.161324	0.156806
AT2G14710	0.214268	0.601446	AT1G18750	0.129525	0.159237	AT2G29730	0.226397	0.201502	AT3G18620	0.0672288	0.265076	AT4G22850	0.164542	0.149482	AT5G19550	0.165877	0.0660017
AT5G14620	0.214268	0.17926	AT1G18770	0.162755	0.608954	AT2G29740	0.127759	0.302785	AT3G18630	0.113488	0.189259	AT4G22860	0.111662	0.299941	AT5G19560	0.137726	0.114815
AT5G37740	0.214262	0.147289	AT1G18780	0.218875	0.773301	AT2G29750	0.169592	0.148135	AT3G18640	0.133483	0.290389	AT4G22880	0.200697	0.0936234	AT5G19570	0.0800523	0.350081
AT3G27230	0.214262	0.0776975	AT1G18800	0.13462	0.182554	AT2G29760	0.186207	0.114265	AT3G18650	0.110905	0.618349	AT4G22890	0.139968	0.134383	AT5G19580	0.104367	0.172513
AT2G43620	0.214257	0.108849	AT1G18810	0.0788559	0.375933	AT2G29770	0.160741	0.862563	AT3G18660	0.202638	0.099005	AT4G22900	0.11365	0.248805	AT5G19590	0.215371	0.0703703
AT4G19460	0.214218	0.0498805	AT1G18830	0.188579	0.587913	AT2G29780	0.098859	1.07223	AT3G18670	0.147927	0.207877	AT4G22910	0.233378	0.0235937	AT5G19600	0.104242	0.0921618
AT4G12340	0.214191	0.259954	AT1G18835	0.109892	0.0898036	AT2G29800	0.136531	0.780015	AT3G18680	0.148265	0.0651102	AT4G22920	0.204553	0.0619791	AT5G19610	0.166187	0.0627028
AT4G37680	0.214139	0.037782	AT1G18840	0.133323	0.341948	AT2G29830	0.155353	1.03465	AT3G18690	0.105988	0.302218	AT4G22930	0.121895	0.240554	AT5G19620	0.11274	0.176916
AT5G37890	0.214126	0.609914	AT1G18850	0.09678	0.195503	AT2G29880	0.213983	0.298528	AT3G18710	0.210208	0.18498	AT4G22940	0.150635	0.335737	AT5G19630	0.0977246	0.159013
AT2G19630	0.21408	0.646754	AT1G18860	0.17049	0.321807	AT2G29890	0.126463	0.278517	AT3G18715	0.096123	0.592002	AT4G22950	0.0835125	0.343374	AT5G19640	0.163024	0.0880839
AT5G44280	0.214057	0.358887	AT1G18870	0.130673	0.188738	AT2G29900	0.103071	0.139364	AT3G18720	0.276124	0.738984	AT4G22960	0.183711	0.876608	AT5G19650	0.0874364	0.142683
AT3G28630	0.214054	0.0870042	AT1G18880	0.120474	0.192448	AT2G29930	0.201021	1.1139	AT3G18730	0.0899502	0.289028	AT4G22970	0.0856898	0.375548	AT5G19660	0.12896	0.183088
AT2G29880	0.213983	0.298528	AT1G18890	0.121615	0.0522194	AT2G29940	0.180436	0.075544	AT3G18740	0.103666	0.162431	AT4G22980	0.147148	0.202654	AT5G19670	0.151302	0.207064
AT5G35370	0.213972	0.101106	AT1G18900	0.131683	0.161064	AT2G29960	0.146973	0.0818331	AT3G18750	0.0810693	0.146596	AT4G22990	0.170844	0.0525507	AT5G19680	0.0823706	0.214566
AT1G14686	0.213955	0.198722	AT1G18910	0.203365	0.140815	AT2G29970	0.154051	0.233474	AT3G18760	0.192339	0.144618	AT4G23000	0.102845	0.133076	AT5G19690	0.0791181	0.096093
AT3G29035	0.213951	0.255445	AT1G18940	0.144791	0.23906	AT2G29980	0.0827198	0.0684375	AT3G18770	0.150564	0.107255	AT4G23010	0.166848	0.016026	AT5G19700	0.110993	0.214014
AT4G11485	0.213942	0.429504	AT1G18950	0.0870603	0.202473	AT2G29990	0.17773	0.105866	AT3G18773	0.128072	0.209437	AT4G23020	0.109097	0.77498	AT5G19710	0.144527	0.441192
AT2G45710	0.213931	0.0490757	AT1G18970	0.153199	0.237233	AT2G29995	0.148757	0.525047	AT3G18800	0.24271	0.00837566	AT4G23030	0.135563	0.137373	AT5G19730	0.124078	0.0907139
AT2G27230	0.213891	0.0507434	AT1G18980	0.175869	0.180564	AT2G30010	0.227778	0.0729974	AT3G18810	0.230419	0.377341	AT4G23040	0.100932	0.28602	AT5G19740	0.144792	0.205866
AT4G02800	0.213883	0.182696	AT1G18990	0.130477	0.177147	AT2G30020	0.227002	0.0894851	AT3G18820	0.0814445	0.0827324	AT4G23050	0.155862	0.138551	AT5G19750	0.176375	0.453892
AT5G20650	0.213874	0.0283995	AT1G19000	0.165971	0.214188	AT2G30032	0.0267379	1.82179	AT3G18830	0.108974	0.241991	AT4G23060	0.218509	0.108805	AT5G19760	0.149367	0.0605692
AT1G68700	0.21384	0.485556	AT1G19010	0.147411	0.344254	AT2G30040	0.167114	0.359242	AT3G18840	0.158266	0.161668	AT4G23070	0.176293	0.144488	AT5G19790	0.0843518	0.188193
AT1G14920	0.213818	0.0987439	AT1G19020	0.0941358	0.348009	AT2G30050	0.179758	0.0998727	AT3G18850	0.0943355	0.207668	AT4G23090	0.100159	1.13767	AT5G19820	0.142766	0.0723338
AT5G54550	0.21377	0.491724	AT1G19025	0.183364	0.165792	AT2G30060	0.126347	0.148554	AT3G18860	0.118727	0.108647	AT4G23100	0.115889	0.0602052	AT5G19840	0.162797	0.444242
AT1G35620	0.213762	0.144386	AT1G19050	0.169937	0.169235	AT2G30070	0.152993	0.0337103	AT3G18870	0.133246	0.187235	AT4G23110	0.073626	2.52337	AT5G19850	0.12575	0.16808
AT3G50750	0.213757	0.150489	AT1G19090	0.119791	0.264557	AT2G30080	0.150204	0.0634905	AT3G18880	0.258424	0.0944044	AT4G23120	0.171128	0.597654	AT5G19855	0.138617	0.228544
AT1G69740	0.213755	0.0401844	AT1G19100	0.0917341	0.247646	AT2G30090	0.160152	0.219304	AT3G18890	0.122014	0.306364	AT4G23130	0.134865	0.257503	AT5G19860	0.271548	0.0594766
AT1G63910	0.213742	0.308858	AT1G19110	0.143385	0.105895	AT2G30100	0.260084	0.129157	AT3G18900	0.169776	0.4916	AT4G23150	0.101501	0.539286	AT5G19870	0.124113	0.174928
AT4G24204	0.213719	0.251153	AT1G19115	0.0784294	0.406386	AT2G30110	0.110517	0.136823	AT3G18940	0.107886	0.228362	AT4G23180	0.211004	0.321465	AT5G19875	0.107084	0.198368
AT5G02470	0.213709	0.0504411	AT1G19120	0.1271	0.0776955	AT2G30120	0.139032	0.23644	AT3G18970	0.147853	0.186822	AT4G23190	0.145474	0.348829	AT5G19890	0.142037	0.235487
AT5G42470	0.213678	0.149189	AT1G19130	0.0726699	0.214455	AT2G30130	0.184901	0.012054	AT3G18980	0.256819	0.984354	AT4G23210	0.151315	0.604621	AT5G19900	0.216642	0.113022
AT4G15820	0.213661	0.346984	AT1G19140	0.132359	0.119115	AT2G30140	0.236474	0.140651	AT3G18990	0.131871	0.0487593	AT4G23220	0.177547	0.253821	AT5G19910	0.100673	0.220388
AT4G34400	0.213659	0.504953	AT1G19150	0.118317	0.142704	AT2G30150	0.194639	0.244239	AT3G19000	0.140872	0.189287	AT4G23240	0.254901	0.299494	AT5G19920	0.144737	0.282177
AT5G50410	0.213659	0.08135	AT1G19160	0.138922	0.868443	AT2G30160	0.206358	0.0385006	AT3G19010	0.117662	0.0924333	AT4G23260	0.14543	0.25789	AT5G19930	0.160341	0.138948
AT1G78040	0.213617	0.180845	AT1G19170	0.138904	0.0930348	AT2G30170	0.120038	0.139423	AT3G19020	0.221766	0.363838	AT4G23340	0.207344	0.180594	AT5G19940	0.147945	0.111812
AT3G12580	0.213571	0.02564	AT1G19180	0.0947634	0.285273	AT2G30200	0.0879316	0.209928	AT3G19030	0.0648233	0.603634	AT4G23350	0.144648	0.671376	AT5G19950	0.131415	0.272325
AT2G28170	0.213561	0.480454	AT1G19190	0.188564	0.596751	AT2G30210	0.20139	0.0645719	AT3G19040	0.0841726	0.734183	AT4G23370	0.230519	0.488728	AT5G19970	0.130713	0.177659
AT5G35090	0.213503	0.167479	AT1G19200	0.178814	0.72521	AT2G30220	0.0993855	0.28167	AT3G19050	0.096596	0.320431	AT4G23380	0.185507	0.304975	AT5G19980	0.186044	0.118869
AT4G02870	0.213499	1.25761	AT1G19210	0.181993	0.147949	AT2G30230	0.112905	0.107507	AT3G19080	0.107969	0.279814	AT4G23390	0.135192	0.317831	AT5G19990	0.202773	0.00510325
AT4G22470	0.213497	0.341434	AT1G19220	0.0973218	0.203832	AT2G30240	0.168396	0.114681	AT3G19090	0.132607	0.0447782	AT4G23400	0.119492	0.0134589	AT5G20000	0.165189	0.0511479
AT4G13290	0.213435	0.162906	AT1G19230	0.107257	0.125648	AT2G30250	0.141312	0.138546	AT3G19100	0.100565	0.104772	AT4G23410	0.157149	0.106044	AT5G20010	0.116576	0.0176927
AT5G62865	0.213417	0.0128076	AT1G19240	0.141806	0.292792	AT2G30260	0.136792	0.0856502	AT3G19120	0.184734	0.0194589	AT4G23430	0.0829067	0.22906	AT5G20030	0.126431	0.327676
AT3G25250	0.213409	0.121211	AT1G19250	0.123978	0.197142	AT2G30270	0.134169	0.358788	AT3G19130	0.13855	0.217179	AT4G23440	0.157506	0.0527227	AT5G20040	0.138268	0.193403
AT1G15250	0.213316	0.0219621	AT1G19270	0.0890188	0.105524	AT2G30280	0.113809	0.40558	AT3G19150	0.114064	0.75987	AT4G23450	0.245193	0.160191	AT5G20045	0.0333445	1.69598
AT1G74440	0.213306	0.222686	AT1G19290	0.138835	0.231104	AT2G30290	0.196873	0.0831986	AT3G19160	0.121832	0.343587	AT4G23460	0.123424	0.0733028	AT5G20050	0.0943271	0.170598
AT1G77145	0.213299	0.286011	AT1G19300	0.155567	0.0515891	AT2G30300	0.138271	0.170503	AT3G19170	0.0793191	0.109588	AT4G23470	0.0868023	0.165359	AT5G20060	0.0892445	0.102188
AT3G25540	0.21327	0.303893	AT1G19310	0.152937	0.136026	AT2G30310	0.164661	0.156927	AT3G19180	0.114922	0.2054	AT4G23490	0.123535	0.0725707	AT5G20070	0.146679	0.115544
AT3G15360	0.21327	0.1398	AT1G19330	0.115792	0.0868575	AT2G30320	0.122254	0.127434	AT3G19184	0.14396	0.325123	AT4G23493	0.129394	0.124222	AT5G20080	0.101516	0.0270897
AT5G44360	0.213269	0.115711	AT1G19340	0.117474	0.306806	AT2G30330	0.188694	0.118476	AT3G19190	0.105695	0.369868	AT4G23496	0.0735099	0.25127	AT5G20090	0.107573	0.0358644
AT2G38400	0.213231	0.113338	AT1G19350	0.1696	0.0553217	AT2G30340	0.136027	0.200865	AT3G19200	0.11408	0.304212	AT4G23500	0.163861	0.0580606	AT5G20100	0.135336	0.290815
AT3G54760	0.213215	0.462471	AT1G19360	0.114439	0.148675	AT2G30350	0.121017	0.371	AT3G19210	0.111054	0.11401	AT4G23510	0.141465	0.480065	AT5G20110	0.0940326	0.115066
AT4G03210	0.213195	0.0583419	AT1G19370	0.16194	0.119292	AT2G30360	0.198502	0.162519	AT3G19220	0.0764921	0.0332828	AT4G23520	0.121292	0.394035	AT5G20120	0.0861199	0.054386
AT1G65190	0.213185	0.793632	AT1G19380	0.144187	0.34184	AT2G30370	0.257513	0.315828	AT3G19240	0.188582	0.0808483	AT4G23530	0.116335	0.200099	AT5G20130	0.108784	0.347039
AT3G26235	0.213158	0.494109	AT1G19397	0.274976	0.566172	AT2G30390	0.150557	0.0686277	AT3G19250	0.160088	0.198856	AT4G23540	0.107596	0.311222	AT5G20160	0.116157	0.0308633
AT5G42310	0.213097	0.0596585	AT1G19400	0.111645	0.273834	AT2G30395	0.184896	0.171717	AT3G19260	0.113098	0.191999	AT4G23550	0.147362	0.304694	AT5G20170	0.104904	0.22349
AT5G01210	0.212968	0.0483387	AT1G19410	0.193329	0.889269	AT2G30410	0.137833	0.188482	AT3G19270	0.0726618	0.246932	AT4G23560	0.197491	0.0962338	AT5G20180	0.101768	0.404816
AT3G55430	0.212915	0.0383756	AT1G19430	0.109815	0.163822	AT2G30420	0.215911	0.205768	AT3G19280	0.110617	0.231718	AT4G23570	0.0845023	0.287235	AT5G20190	0.126552	0.204426
AT4G34790	0.212882	0.0374016	AT1G19440	0.13168	0.0450312	AT2G30424	0.143491	0.352081	AT3G19290	0.122948	0.249898	AT4G23590	0.203316	0.125874	AT5G20200	0.0799117	0.604639
AT4G28400	0.212866	0.177525	AT1G19450	0.109232	0.0842876	AT2G30432	0.178977	0.269473	AT3G19300	0.102198	0.233391	AT4G23600	0.183105	0.150332	AT5G20220	0.119912	0.303857
AT4G11370	0.21286	0.418061	AT1G19470	0.192546	0.56429	AT2G30440	0.134731	0.306009	AT3G19310	0.122917	0.146043	AT4G23620	0.125186	0.042205	AT5G20230	0.116123	0.193044
AT3G53220	0.212844	0.143711	AT1G19485	0.113698	0.345607	AT2G30460	0.114095	0.147407	AT3G19320	0.13177	0.327442	AT4G23630	0.150558	0.0427003	AT5G20240	0.13848	0.156591
AT1G59910	0.212823	0.173866	AT1G19490	0.180648	0.153806	AT2G30470	0.112769	0.192573	AT3G19330	0.134258	0.351084	AT4G23640	0.100768	0.0584627	AT5G20250	0.163631	0.154953
AT1G23390	0.212782	0.314522	AT1G19520	0.131659	0.139101	AT2G30480	0.0943645	0.470117	AT3G19340	0.0739824	0.0511291	AT4G23650	0.177843	0.0512281	AT5G20260	0.243769	0.407526
AT5G57040	0.212768	0.180617	AT1G19530	0.159506	0.294763	AT2G30490	0.198277	0.0484567	AT3G19350	0.17082	1.40508	AT4G23660	0.143937	0.130572	AT5G20280	0.175617	0.0384996
AT1G06320	0.212738	0.511588	AT1G19540	0.130031	0.271157	AT2G30500	0.186729	0.159694	AT3G19360	0.178698	0.109711	AT4G23670	0.126334	0.378699	AT5G20290	0.130023	0.186764
AT2G01290	0.212718	0.0855907	AT1G19570	0.255829	0.0797187	AT2G30505	0.140414	0.186112	AT3G19370	0.127631	0.294927	AT4G23680	0.19924	0.196352	AT5G20300	0.0849411	0.346786
AT3G53010	0.212688	0.196216	AT1G19580	0.120423	0.0827578	AT2G30520	0.242244	0.0459045	AT3G19380	0.13912	0.0679831	AT4G23690	0.16874	0.19697	AT5G20310	0.129075	0.421555
AT5G14870	0.212672	0.0227916	AT1G19600	0.0812988	0.194998	AT2G30530	0.160802	0.0845901	AT3G19390	0.167388	0.179726	AT4G23700	0.188604	0.107637	AT5G20320	0.072978	0.504652
AT2G27470	0.212668	0.182383	AT1G19610	0.0371908	0.304	AT2G30540	0.156358	0.0612809	AT3G19400	0.188377	0.382189	AT4G23710	0.0464133	0.479109	AT5G20330	0.202786	0.235646
AT2G25460	0.212629	0.169074	AT1G19620	0.175135	0.664295	AT2G30550	0.180126	0.149664	AT3G19410	0.198814	0.757432	AT4G23720	0.165168	0.266563	AT5G20340	0.22536	0.178308
AT3G23770	0.212593	0.133933	AT1G19630	0.118122	0.332359	AT2G30570	0.102611	0.108708	AT3G19420	0.154555	0.0944461	AT4G23730	0.11845	0.184604	AT5G20360	0.075241	0.557955
AT1G76690	0.212587	0.226055	AT1G19640	0.104133	0.228145	AT2G30575	0.101229	0.332051	AT3G19440	0.158027	0.17285	AT4G23740	0.187294	0.131646	AT5G20370	0.11891	0.368379
AT5G51760	0.212565	0.154585	AT1G19650	0.147305	0.24082	AT2G30580	0.113161	0.200005	AT3G19450	0.164851	0.0917079	AT4G23750	0.201626	0.177425	AT5G20380	0.110452	0.0717467
AT2G27150	0.212554	0.135419	AT1G19660	0.112355	0.182078	AT2G30590	0.236756	0.0971097	AT3G19460	0.0742119	0.510499	AT4G23760	0.0829801	0.711916	AT5G20400	0.136837	0.171222
AT4G12620	0.212518	0.107673	AT1G19670	0.127151	0.174717	AT2G30600	0.124579	0.133713	AT3G19470	0.111035	0.733438	AT4G23770	0.103242	1.22416	AT5G20410	0.139477	0.107657
AT5G62180	0.212502	0.245424	AT1G19680	0.141109	0.446601	AT2G30620	0.15417	0.199595	AT3G19480	0.173206	0.0176902	AT4G23780	0.236696	0.335841	AT5G20420	0.131663	0.28513
AT4G15500	0.212484	0.267552	AT1G19690	0.138942	0.352259	AT2G30630	0.114841	0.0457758	AT3G19490	0.0954124	0.143294	AT4G23790	0.170747	0.145183	AT5G20440	0.0850015	1.19524
AT1G50790	0.21246	0.732166	AT1G19700	0.104066	0.161148	AT2G30660	0.277589	0.256093	AT3G19500	0.115691	0.248654	AT4G23810	0.148279	0.239549	AT5G20480	0.10448	0.373284
AT1G10190	0.212428	0.404131	AT1G19710	0.127457	0.0988418	AT2G30670	0.118871	0.250243	AT3G19508	0.224799	0.0518865	AT4G23820	0.17196	0.0777108	AT5G20490	0.106118	0.0670895
AT2G35480	0.212427	0.252617	AT1G19720	0.179577	0.197468	AT2G30690	0.110616	0.337477	AT3G19510	0.0715135	0.561003	AT4G23840	0.120974	0.363168	AT5G20500	0.232592	0.140705
AT5G07720	0.212427	0.0535018	AT1G19730	0.167304	0.157828	AT2G30695	0.163936	0.315663	AT3G19520	0.164422	0.694667	AT4G23850	0.158729	0.123949	AT5G20510	0.0962063	0.37012
AT5G09680	0.212409	0.144439	AT1G19740	0.205189	0.00776498	AT2G30700	0.143386	0.123395	AT3G19540	0.15593	0.0595382	AT4G23860	0.120141	0.303741	AT5G20520	0.10147	0.0911233
AT4G04960	0.212394	0.094112	AT1G19770	0.200401	0.063315	AT2G30710	0.138229	0.0213932	AT3G19550	0.0523625	0.769439	AT4G23870	0.109509	0.149118	AT5G20540	0.137383	0.135346
AT5G24500	0.212377	0.269485	AT1G19780	0.135874	0.0784598	AT2G30720	0.18344	0.11052	AT3G19553	0.107362	0.0965684	AT4G23880	0.0562295	0.830357	AT5G20560	0.223114	0.40128
AT5G34830	0.212343	0.4731	AT1G19790	0.144449	0.222028	AT2G30730	0.236355	0.303367	AT3G19560	0.181717	1.1289	AT4G23882	0.145083	0.384577	AT5G20570	0.229729	0.0318064
AT1G06280	0.212326	0.0904512	AT1G19800	0.162365	0.0803282	AT2G30740	0.208368	0.0469901	AT3G19570	0.148162	0.319324	AT4G23885	0.199728	0.157661	AT5G20580	0.156688	0.0547084
AT2G26440	0.212323	0.201843	AT1G19830	0.0725249	0.264886	AT2G30750	0.124141	0.150337	AT3G19580	0.148391	0.0954106	AT4G23890	0.141697	0.202012	AT5G20590	0.0969404	0.261794
AT3G60420	0.212307	0.570249	AT1G19835	0.17339	0.113738	AT2G30770	0.144178	0.15975	AT3G19590	0.115554	0.0480823	AT4G23895	0.113018	0.231547	AT5G20600	0.12708	0.298114
AT5G54660	0.212229	0.0982818	AT1G19840	0.146412	0.021307	AT2G30780	0.144495	0.171273	AT3G19595	0.174162	0.445396	AT4G23910	0.0839617	0.469029	AT5G20610	0.108274	0.272421
AT5G36120	0.212183	0.152581	AT1G19850	0.156998	0.0829555	AT2G30790	0.170849	0.0419767	AT3G19610	0.133171	0.207083	AT4G23920	0.153537	0.0680995	AT5G20630	0.193656	0.101245
AT1G69750	0.212175	0.0611368	AT1G19860	0.0876252	0.412426	AT2G30800	0.0884609	0.220781	AT3G19620	0.18071	0.146329	AT4G23930	0.153092	0.213963	AT5G20635	0.0980589	0.255859
AT4G15960	0.212159	0.395523	AT1G19870	0.0999036	0.322378	AT2G30810	0.171984	0.417882	AT3G19630	0.128776	0.0643681	AT4G23940	0.123025	0.1852	AT5G20640	0.137767	0.331324
AT5G01320	0.212142	0.0774734	AT1G19880	0.128095	0.0900479	AT2G30820	0.116437	0.60209	AT3G19640	0.132124	0.231055	AT4G23950	0.157274	0.221798	AT5G20650	0.213874	0.0283995
AT3G29636	0.212083	0.349201	AT1G19890	0.141725	0.100073	AT2G30840	0.193331	0.191675	AT3G19650	0.149816	0.29152	AT4G23980	0.103255	0.128212	AT5G20660	0.111542	0.188015
AT1G69320	0.212072	0.72254	AT1G19900	0.132963	0.317546	AT2G30870	0.226357	0.0185633	AT3G19660	0.12852	0.0598466	AT4G23990	0.174194	0.236144	AT5G20670	0.18942	0.0503877
AT3G63360	0.212072	0.0952923	AT1G19910	0.0289904	0.0977262	AT2G30880	0.140498	0.0803072	AT3G19670	0.0885412	0.388617	AT4G24000	0.187904	0.238782	AT5G20680	0.0974229	0.298082
AT3G13190	0.212065	0.217082	AT1G19920	0.184677	0.113594	AT2G30890	0.0904144	0.666776	AT3G19680	0.185608	0.0712219	AT4G24010	0.180434	0.281104	AT5G20690	0.134195	0.363672
AT5G48300	0.212049	0.104479	AT1G19940	0.16207	0.149687	AT2G30900	0.135605	0.310397	AT3G19690	0.11609	0.187384	AT4G24015	0.0692498	0.0391456	AT5G20700	0.0867666	0.142367
AT4G09120	0.212043	0.400349	AT1G19950	0.0924904	0.468429	AT2G30910	0.167386	0.0819791	AT3G19700	0.174552	0.33189	AT4G24020	0.110749	0.106075	AT5G20710	0.135877	0.117391
AT2G40810	0.211993	0.131565	AT1G19960	0.0841209	0.475208	AT2G30920	0.11409	0.199262	AT3G19710	0.116952	0.201796	AT4G24030	0.0284602	3.96745	AT5G20730	0.112793	0.099829
AT2G26135	0.211991	0.586078	AT1G19970	0.140081	0.214492	AT2G30930	0.183057	0.487859	AT3G19720	0.134574	0.0834869	AT4G24040	0.17968	0.19797	AT5G20740	0.138636	0.312044
AT1G65160	0.211959	0.552441	AT1G19980	0.146829	0.359446	AT2G30933	0.135884	0.256576	AT3G19740	0.0868679	0.255575	AT4G24050	0.142009	0.123874	AT5G20790	0.167189	0.256854
AT5G23130	0.211937	0.284778	AT1G20000	0.142785	0.32116	AT2G30940	0.154603	0.401502	AT3G19760	0.190927	0.0391549	AT4G24060	0.10871	0.0858153	AT5G20830	0.127376	0.0865276
AT5G42690	0.21193	0.275885	AT1G20010	0.178071	0.0211536	AT2G30942	0.143677	0.067572	AT3G19770	0.0723579	0.377665	AT4G24090	0.134756	0.300527	AT5G20840	0.0979749	0.192261
AT3G48770	0.21193	0.217785	AT1G20020	0.0948728	0.105819	AT2G30950	0.137586	0.060351	AT3G19780	0.125791	0.286916	AT4G24100	0.112008	0.236853	AT5G20860	0.170947	0.21172
AT4G02715	0.211927	0.10705	AT1G20030	0.186251	0.131786	AT2G30960	0.175508	0.538172	AT3G19800	0.112713	0.142532	AT4G24110	0.202928	0.0735565	AT5G20870	0.217235	0.139945
AT1G74770	0.21192	0.135502	AT1G20050	0.165948	0.201837	AT2G30970	0.140408	0.0557467	AT3G19810	0.108816	0.183454	AT4G24120	0.115172	0.0777729	AT5G20885	0.188064	0.133096
AT1G68250	0.211915	0.301454	AT1G20060	0.152817	0.372067	AT2G30980	0.107475	0.0517803	AT3G19820	0.11305	0.115056	AT4G24130	0.102423	0.053567	AT5G20890	0.182419	0.0264352
AT5G37970	0.211905	0.202647	AT1G20065	0.184177	0.317215	AT2G30990	0.130285	0.408604	AT3G19830	0.12015	0.169607	AT4G24140	0.119157	0.115735	AT5G20900	0.111803	0.339535
AT3G14790	0.211896	0.0393417	AT1G20070	0.174425	0.480626	AT2G31010	0.14741	0.0973203	AT3G19840	0.12323	0.299523	AT4G24150	0.139256	0.256442	AT5G20910	0.14526	0.107262
AT4G32390	0.211895	0.0417923	AT1G20080	0.137575	0.0616164	AT2G31020	0.155514	0.133561	AT3G19850	0.13198	0.280333	AT4G24160	0.121706	0.0726939	AT5G20920	0.0820921	0.174008
AT1G72940	0.21185	0.206232	AT1G20090	0.223216	0.00987607	AT2G31030	0.195778	0.137041	AT3G19860	0.0865676	0.0869604	AT4G24175	0.132291	0.225742	AT5G20930	0.112316	0.128288
AT5G24400	0.21183	0.167138	AT1G20100	0.222111	0.341413	AT2G31040	0.0937056	0.234239	AT3G19870	0.0827901	0.147451	AT4G24180	0.190221	0.0657971	AT5G20935	0.139108	0.185137
AT2G28500	0.211756	0.0851812	AT1G20110	0.114869	0.189768	AT2G31050	0.13128	0.624175	AT3G19880	0.251987	0.245889	AT4G24190	0.067496	0.181727	AT5G20940	0.139447	0.151344
AT2G24860	0.211739	0.14354	AT1G20135	0.253346	0.192406	AT2G31060	0.108478	0.130017	AT3G19890	0.144012	0.527059	AT4G24200	0.0968438	0.331007	AT5G20950	0.15751	0.065868
AT5G38050	0.211727	0.22675	AT1G20150	0.123082	0.260245	AT2G31070	0.145378	0.135174	AT3G19895	0.100793	0.0809148	AT4G24204	0.213719	0.251153	AT5G20960	0.150733	0.179065
AT4G05000	0.211693	0.0491377	AT1G20160	0.143634	0.106062	AT2G31081	0.0921191	0.241883	AT3G19900	0.11847	0.212723	AT4G24210	0.220828	0.113535	AT5G20980	0.101723	0.127009
AT3G26780	0.211679	0.156191	AT1G20180	0.139351	0.216837	AT2G31083	0.0505078	1.0247	AT3G19910	0.117088	0.176154	AT4G24220	0.174156	0.110576	AT5G20990	0.126334	0.127925
AT2G01918	0.211668	0.196446	AT1G20190	0.12663	0.0900327	AT2G31090	0.0677599	0.182479	AT3G19920	0.183335	0.0302187	AT4G24230	0.123129	0.683031	AT5G21010	0.138724	0.13048
AT4G13266	0.211665	0.301743	AT1G20225	0.236905	0.22542	AT2G31100	0.217452	0.285384	AT3G19930	0.0708021	0.166421	AT4G24240	0.160171	0.142298	AT5G21030	0.156833	0.465624
AT1G32870	0.21161	0.303358	AT1G20230	0.126953	0.195613	AT2G31110	0.106003	0.151985	AT3G19940	0.161328	0.0422839	AT4G24250	0.0994372	0.0990606	AT5G21040	0.156833	0.202773
AT3G12870	0.211596	0.040525	AT1G20240	0.170945	0.528603	AT2G31130	0.140146	0.325912	AT3G19950	0.175766	0.18015	AT4G24260	0.17006	0.265419	AT5G21050	0.135929	0.106106
AT3G49601	0.211568	0.288059	AT1G20260	0.116438	0.00815364	AT2G31140	0.0959293	0.0724862	AT3G19970	0.153606	0.197048	AT4G24265	0.100534	0.608586	AT5G21060	0.111008	0.234012
AT3G46230	0.211537	0.0908186	AT1G20270	0.0800067	0.0197262	AT2G31150	0.237472	0.534468	AT3G19980	0.0616507	0.0460837	AT4G24270	0.118313	0.229303	AT5G21070	0.127869	0.0342194
AT5G54180	0.211518	0.10435	AT1G20300	0.137016	0.154475	AT2G31160	0.064561	0.28357	AT3G19990	0.12255	0.0802576	AT4G24275	0.0828196	0.311162	AT5G21080	0.139299	0.164191
AT3G52570	0.211497	0.127425	AT1G20310	0.0995019	0.657569	AT2G31170	0.150779	0.10617	AT3G20000	0.0932466	0.273923	AT4G24280	0.15052	0.050316	AT5G21105	0.218981	0.0809715
AT1G70400	0.211489	0.419781	AT1G20320	0.138238	0.298735	AT2G31180	0.121095	0.319162	AT3G20010	0.0859754	0.439027	AT4G24290	0.137032	0.0836403	AT5G21120	0.182827	0.261679
AT3G14300	0.211459	0.523042	AT1G20330	0.146758	0.00832329	AT2G31190	0.141881	0.15316	AT3G20015	0.13934	0.0861334	AT4G24310	0.15733	0.136983	AT5G21130	0.161862	0.509926
AT5G37800	0.211459	0.296843	AT1G20340	0.132136	0.131219	AT2G31200	0.137781	0.172455	AT3G20020	0.0983313	0.151971	AT4G24320	0.190676	0.217168	AT5G21140	0.123463	0.235502
AT4G12820	0.211438	0.859609	AT1G20350	0.122163	0.582184	AT2G31210	0.13296	0.244537	AT3G20030	0.134652	0.940568	AT4G24330	0.146363	0.0962111	AT5G21150	0.180506	0.147865
AT4G25580	0.211426	0.332416	AT1G20370	0.110811	0.287557	AT2G31215	0.272389	0.821835	AT3G20040	0.120858	0.0682181	AT4G24350	0.16715	0.230938	AT5G21160	0.0870754	0.278327
AT1G55460	0.211418	0.108577	AT1G20380	0.0902236	0.172604	AT2G31220	0.183511	0.0921553	AT3G20050	0.0732325	0.0115062	AT4G24370	0.181747	0.293457	AT5G21170	0.109087	0.165087
AT5G55180	0.211384	0.118683	AT1G20410	0.0794543	0.300295	AT2G31230	0.193228	0.11166	AT3G20060	0.14649	0.0704713	AT4G24390	0.150022	0.179351	AT5G21222	0.116689	0.225505
AT1G14670	0.211311	0.220854	AT1G20430	0.107521	0.175837	AT2G31240	0.234763	0.0770003	AT3G20070	0.135936	0.532896	AT4G24400	0.0939405	0.119047	AT5G21280	0.161948	0.190287
AT4G21745	0.211292	0.278836	AT1G20440	0.223622	0.137658	AT2G31250	0.138073	0.660252	AT3G20080	0.135804	0.417964	AT4G24420	0.245224	0.855785	AT5G21326	0.0741263	0.101866
AT4G19100	0.211283	0.127096	AT1G20450	0.230056	0.34875	AT2G31260	0.104076	0.0868311	AT3G20150	0.126296	0.299676	AT4G24430	0.121066	0.167664	AT5G21430	0.256344	0.0803235
AT3G60280	0.211271	0.287469	AT1G20460	0.0804079	0.167284	AT2G31270	0.166211	0.201028	AT3G20155	0.112071	0.624867	AT4G24450	0.0827788	0.324476	AT5G21482	0.13489	0.124283
AT3G50800	0.211224	0.0425349	AT1G20470	0.132581	0.0449867	AT2G31280	0.130016	0.313544	AT3G20170	0.145617	0.138682	AT4G24460	0.105774	0.299993	AT5G21900	0.191312	0.475355
AT5G07470	0.211203	0.118119	AT1G20480	0.185753	0.2619	AT2G31290	0.171536	0.0727894	AT3G20190	0.162913	0.101412	AT4G24470	0.10133	0.215364	AT5G21910	0.101131	0.248589
AT2G32070	0.211203	0.0306335	AT1G20510	0.0922913	0.0875682	AT2G31310	0.151443	0.216232	AT3G20200	0.093715	0.136782	AT4G24480	0.123094	0.220042	AT5G21920	0.124165	0.295097
AT1G34140	0.211188	0.432569	AT1G20520	0.136398	0.619394	AT2G31320	0.093718	0.184802	AT3G20210	0.148046	0.313454	AT4G24490	0.0949912	0.394686	AT5G21930	0.107485	0.17163
AT1G35435	0.21111	0.580907	AT1G20530	0.117531	0.304963	AT2G31335	0.110103	0.768398	AT3G20220	0.0327328	0.355537	AT4G24500	0.114485	0.542999	AT5G21940	0.190303	0.120733
AT3G42630	0.211021	0.154108	AT1G20540	0.109123	0.0911165	AT2G31340	0.0945734	0.0678302	AT3G20230	0.201353	0.0865474	AT4G24510	0.110043	0.437944	AT5G21950	0.13213	0.167659
AT5G53160	0.211008	0.1157	AT1G20550	0.119784	0.192339	AT2G31345	0.0662064	0.208826	AT3G20240	0.116001	0.0554898	AT4G24520	0.0890471	0.172795	AT5G21960	0.149549	0.158034
AT4G23180	0.211004	0.321465	AT1G20560	0.153253	0.0897403	AT2G31350	0.111562	0.133137	AT3G20250	0.12206	0.115198	AT4G24530	0.0993618	0.156824	AT5G21970	0.155592	0.134846
AT5G50345	0.210992	0.255875	AT1G20570	0.118801	0.396074	AT2G31360	0.123874	0.0444685	AT3G20260	0.10393	0.12331	AT4G24540	0.0801109	0.207593	AT5G21990	0.095762	0.112278
AT3G16380	0.210989	0.428654	AT1G20575	0.0650941	0.0851732	AT2G31370	0.131387	0.106315	AT3G20270	0.13336	0.325794	AT4G24550	0.120319	0.0406435	AT5G22000	0.132368	0.145728
AT1G23590	0.210895	0.350749	AT1G20580	0.218311	0.368582	AT2G31380	0.137483	0.111464	AT3G20290	0.0694688	0.0888261	AT4G24560	0.106676	0.332894	AT5G22010	0.0868052	0.143764
AT3G43930	0.210888	0.281126	AT1G20610	0.0962392	0.270439	AT2G31390	0.179691	0.0226584	AT3G20300	0.140327	0.0487126	AT4G24570	0.187441	0.0399338	AT5G22020	0.157428	0.119741
AT3G06130	0.210872	0.103184	AT1G20630	0.117249	0.0373029	AT2G31400	0.117166	0.136332	AT3G20310	0.121362	0.144836	AT4G24580	0.0957934	0.17866	AT5G22030	0.147539	0.163393
AT1G60170	0.210847	0.0694203	AT1G20640	0.127749	0.0803684	AT2G31410	0.149052	0.193979	AT3G20320	0.106872	0.0655467	AT4G24590	0.175481	0.108232	AT5G22040	0.152042	0.220356
AT1G59406	0.210788	0.111691	AT1G20650	0.130479	0.0454259	AT2G31420	0.244873	0.749429	AT3G20330	0.0979735	0.145445	AT4G24610	0.0585953	0.150427	AT5G22050	0.148699	0.0552544
AT1G70520	0.210781	0.100543	AT1G20670	0.187296	0.194005	AT2G31425	0.135272	0.555846	AT3G20340	0.182283	0.124684	AT4G24620	0.113116	0.0501672	AT5G22060	0.123977	0.157647
AT2G41800	0.210777	0.126689	AT1G20680	0.145037	0.874934	AT2G31430	0.135871	0.296802	AT3G20350	0.108581	0.403018	AT4G24630	0.106086	0.209215	AT5G22070	0.193923	0.0325608
AT4G14455	0.21076	0.0653856	AT1G20693	0.165072	0.0340346	AT2G31432	0.0991433	1.00257	AT3G20362	0.0619605	3.5434	AT4G24640	0.066896	0.284912	AT5G22080	0.0967618	0.0621191
AT5G39280	0.210751	0.276546	AT1G20696	0.247713	0.49085	AT2G31440	0.0633499	0.0887797	AT3G20370	0.136001	0.400375	AT4G24650	0.117937	0.233019	AT5G22090	0.142331	0.223758
AT2G15690	0.210713	0.130058	AT1G20700	0.157977	0.186229	AT2G31450	0.108526	0.254645	AT3G20390	0.0647235	0.149881	AT4G24660	0.23864	0.111742	AT5G22100	0.100464	0.363651
AT1G43020	0.210695	0.465942	AT1G20710	0.176179	0.322706	AT2G31480	0.175412	0.21223	AT3G20395	0.0990833	0.505824	AT4G24670	0.173931	0.137949	AT5G22110	0.111281	0.138786
AT2G02500	0.210667	0.156422	AT1G20720	0.065655	0.277054	AT2G31500	0.109989	0.0537026	AT3G20400	0.112303	0.998768	AT4G24680	0.0978639	0.354477	AT5G22120	0.128224	0.352325
AT2G42975	0.210651	0.134478	AT1G20730	0.106563	1.51469	AT2G31510	0.107248	0.0777466	AT3G20410	0.102196	0.0525712	AT4G24690	0.131969	0.29637	AT5G22130	0.122138	0.287653
AT5G42410	0.210637	0.17701	AT1G20735	0.0811872	1.75371	AT2G31530	0.2144	0.312514	AT3G20420	0.173781	0.245206	AT4G24700	0.10546	0.36808	AT5G22140	0.128491	0.114926
AT3G27520	0.210635	0.445412	AT1G20740	0.154214	1.10949	AT2G31540	0.0942481	0.350221	AT3G20430	0.0699402	0.584014	AT4G24710	0.127184	0.0833777	AT5G22150	0.143778	0.509869
AT2G40320	0.210617	0.0489864	AT1G20750	0.206823	0.328395	AT2G31560	0.12004	0.326949	AT3G20440	0.114111	0.1139	AT4G24730	0.22953	0.23516	AT5G22160	0.223008	0.795651
AT5G14270	0.210605	0.198895	AT1G20760	0.0814028	0.258199	AT2G31570	0.17911	0.0555478	AT3G20450	0.101673	0.134462	AT4G24740	0.146806	0.0598187	AT5G22180	0.0860843	1.38567
AT3G18430	0.210598	0.0121256	AT1G20770	0.20649	0.18569	AT2G31580	0.112026	0.193554	AT3G20460	0.10947	0.224174	AT4G24750	0.109352	0.15759	AT5G22200	0.123431	0.459785
AT1G04270	0.210579	0.0267482	AT1G20780	0.08571	0.189399	AT2G31600	0.185428	0.219133	AT3G20470	0.0651897	0.36805	AT4G24760	0.155675	0.0233001	AT5G22210	0.111892	0.105005
AT1G07320	0.210527	0.0929211	AT1G20795	0.181846	0.865118	AT2G31610	0.141682	0.100409	AT3G20475	0.090645	0.165976	AT4G24770	0.125741	0.254438	AT5G22220	0.141162	0.220421
AT2G22080	0.210481	1.22234	AT1G20810	0.161345	0.159748	AT2G31620	0.163491	0.44691	AT3G20480	0.149774	0.294243	AT4G24780	0.133223	0.00823818	AT5G22240	0.146399	0.443805
AT1G71030	0.210465	0.173327	AT1G20816	0.101639	0.176661	AT2G31650	0.196403	0.184251	AT3G20490	0.121057	0.274106	AT4G24790	0.13307	0.111931	AT5G22250	0.132147	0.180891
AT1G62730	0.210453	0.0339537	AT1G20823	0.187646	0.145333	AT2G31660	0.078376	0.245668	AT3G20500	0.214552	0.062398	AT4G24800	0.165208	0.123926	AT5G22260	0.160451	0.11838
AT1G73550	0.210433	0.3497	AT1G20830	0.0857078	0.376161	AT2G31670	0.143017	0.353835	AT3G20510	0.0583044	0.129262	AT4G24810	0.153044	0.14438	AT5G22290	0.161541	0.321008
AT5G43140	0.210429	0.12147	AT1G20840	0.194402	0.0380939	AT2G31680	0.244794	0.0164335	AT3G20520	0.0624016	0.674924	AT4G24820	0.132361	0.0861652	AT5G22300	0.240204	0.127983
AT1G69470	0.210421	0.354878	AT1G20850	0.219437	0.042986	AT2G31690	0.14223	0.341679	AT3G20530	0.121843	0.0546348	AT4G24830	0.133631	0.208	AT5G22310	0.151636	0.327008
AT5G60440	0.210355	0.193503	AT1G20860	0.14293	0.17048	AT2G31710	0.279916	0.0297087	AT3G20540	0.101614	0.202758	AT4G24840	0.100997	0.217099	AT5G22320	0.172988	0.193993
AT4G12240	0.210321	0.141901	AT1G20870	0.194912	0.239139	AT2G31725	0.130218	0.133187	AT3G20550	0.0815846	0.305549	AT4G24860	0.0677374	1.4076	AT5G22330	0.12038	0.0167888
AT5G57050	0.210244	0.0444555	AT1G20880	0.12879	0.302697	AT2G31730	0.13282	0.258131	AT3G20557	0.131585	0.31234	AT4G24880	0.164523	0.104514	AT5G22340	0.243045	0.453876
AT5G27570	0.210229	0.40978	AT1G20890	0.182791	0.223517	AT2G31740	0.113227	0.169379	AT3G20560	0.119757	0.0626504	AT4G24890	0.140815	0.0944587	AT5G22350	0.101241	0.117887
AT3G18710	0.210208	0.18498	AT1G20900	0.122197	0.0371268	AT2G31750	0.149967	0.119582	AT3G20570	0.0846655	0.276923	AT4G24900	0.0988434	0.435382	AT5G22360	0.180134	0.0768334
AT5G59450	0.210166	0.112367	AT1G20910	0.0992847	0.32042	AT2G31760	0.224259	0.546401	AT3G20580	0.126465	0.0872337	AT4G24910	0.185842	0.272235	AT5G22370	0.176144	0.173369
AT3G43230	0.210164	0.0847895	AT1G20920	0.0673945	0.127654	AT2G31780	0.277017	0.253841	AT3G20590	0.0991997	0.556717	AT4G24930	0.121388	0.254989	AT5G22380	0.246457	0.142162
AT3G24020	0.210149	0.0556652	AT1G20925	0.0996602	0.10668	AT2G31790	0.138443	0.154003	AT3G20600	0.0946078	0.380094	AT4G24940	0.0880109	0.321069	AT5G22390	0.124981	0.135616
AT1G65320	0.210088	0.0482204	AT1G20930	0.126823	0.0225194	AT2G31800	0.12324	0.0740622	AT3G20610	0.18063	0.622617	AT4G24950	0.201157	0.40375	AT5G22400	0.193954	0.14351
AT3G21620	0.210087	0.0481272	AT1G20940	0.160603	0.560913	AT2G31810	0.107422	0.212111	AT3G20620	0.159468	0.411095	AT4G24960	0.172988	0.0759292	AT5G22410	0.224773	0.307744
AT2G34510	0.210067	0.106049	AT1G20950	0.112943	0.0823004	AT2G31830	0.106514	0.222624	AT3G20630	0.131171	0.0737601	AT4G24970	0.12625	0.261315	AT5G22430	0.0496507	0.613772
AT4G09990	0.210065	0.252656	AT1G20960	0.0968983	0.147	AT2G31840	0.151671	0.200231	AT3G20640	0.0920313	0.2132	AT4G24972	0.0959541	0.412301	AT5G22440	0.15479	0.0259957
AT1G54830	0.210041	0.0401729	AT1G20967	0.168548	1.2077	AT2G31850	0.177315	0.816504	AT3G20650	0.0836348	0.0569896	AT4G24990	0.0875917	0.0897207	AT5G22460	0.107949	0.290396
AT3G63090	0.209978	0.125835	AT1G20970	0.101087	0.392	AT2G31862	0.130714	1.22395	AT3G20660	0.155315	0.100135	AT4G25000	0.136761	0.166167	AT5G22470	0.208677	0.0798635
AT3G17611	0.209971	0.0373798	AT1G20980	0.125666	0.183366	AT2G31865	0.115797	0.264923	AT3G20680	0.179237	0.191969	AT4G25010	0.0688401	0.279407	AT5G22480	0.102869	0.124071
AT3G26620	0.209889	0.142938	AT1G20990	0.181413	0.138433	AT2G31870	0.121435	0.215591	AT3G20710	0.162275	0.644727	AT4G25020	0.14061	0.375476	AT5G22500	0.0984827	0.262505
AT5G26880	0.209848	0.566545	AT1G21000	0.0579761	0.199843	AT2G31880	0.0765802	0.282953	AT3G20720	0.1212	0.122796	AT4G25030	0.162964	0.0995735	AT5G22510	0.222544	0.0602712
AT1G67460	0.209848	0.47102	AT1G21010	0.17739	0.114291	AT2G31890	0.153729	0.178174	AT3G20730	0.102548	0.438771	AT4G25040	0.105318	0.106078	AT5G22530	0.11236	0.929767
AT5G35870	0.209843	0.202904	AT1G21050	0.257153	0.0769984	AT2G31900	0.0879955	0.175946	AT3G20740	0.0836702	0.101637	AT4G25050	0.159325	0.194674	AT5G22540	0.223944	0.133322
AT5G26110	0.209843	0.0679343	AT1G21060	0.125698	0.230638	AT2G31910	0.108212	0.515945	AT3G20750	0.114291	0.786514	AT4G25070	0.123627	0.332266	AT5G22545	0.0427065	2.21162
AT2G22090	0.20981	0.176453	AT1G21065	0.131873	0.137802	AT2G31920	0.138262	0.479133	AT3G20760	0.186134	0.229713	AT4G25080	0.194645	0.068924	AT5G22550	0.157156	0.264741
AT3G62880	0.209799	0.118927	AT1G21070	0.135741	0.0381205	AT2G31930	0.0873647	0.700873	AT3G20770	0.16728	0.109041	AT4G25090	0.163313	0.172815	AT5G22560	0.106388	0.375027
AT2G27800	0.209714	0.203319	AT1G21080	0.0863861	0.146789	AT2G31940	0.147277	0.0852058	AT3G20780	0.0562999	0.125069	AT4G25100	0.0864909	0.147364	AT5G22570	0.0867044	0.685562
AT5G48270	0.209676	0.0633723	AT1G21090	0.0994845	0.439473	AT2G31945	0.24767	0.193645	AT3G20790	0.124873	0.0929835	AT4G25110	0.10375	0.247648	AT5G22580	0.152763	0.108376
AT4G01110	0.209663	0.0916349	AT1G21110	0.200863	0.121293	AT2G31953	0.11043	0.244691	AT3G20800	0.150917	0.0180851	AT4G25130	0.272337	0.0767728	AT5G22600	0.0987334	0.560471
AT1G33930	0.209652	0.133044	AT1G21130	0.16442	0.100706	AT2G31955	0.198333	0.086322	AT3G20810	0.0862324	0.298678	AT4G25140	0.147597	0.107315	AT5G22610	0.150124	0.599028
AT5G12360	0.209568	0.254626	AT1G21140	0.145315	0.0313291	AT2G31957	0.0253293	3.82198	AT3G20820	0.148781	0.0249335	AT4G25150	0.117392	0.236001	AT5G22620	0.130709	0.313061
AT2G34270	0.209566	0.992151	AT1G21160	0.126443	0.606997	AT2G31960	0.104598	0.111885	AT3G20830	0.162084	0.121368	AT4G25160	0.119148	0.198103	AT5G22630	0.150027	0.0293997
AT1G14180	0.209562	0.281038	AT1G21170	0.0949982	0.151373	AT2G31970	0.0876591	0.26485	AT3G20840	0.10917	0.0821673	AT4G25170	0.10904	0.282839	AT5G22640	0.124609	0.184329
AT1G76960	0.209546	1.02124	AT1G21190	0.0934944	0.0507805	AT2G31980	0.149196	0.23416	AT3G20860	0.109272	0.106608	AT4G25180	0.108155	0.725778	AT5G22650	0.227981	0.404904
AT2G41550	0.20953	0.25878	AT1G21230	0.18211	0.166555	AT2G31985	0.140935	0.0677098	AT3G20865	0.113502	0.0760337	AT4G25190	0.148525	0.343288	AT5G22670	0.150443	0.497759
AT3G45690	0.209477	0.223227	AT1G21240	0.218962	0.538562	AT2G31990	0.151982	0.339348	AT3G20870	0.108962	0.0867183	AT4G25200	0.216674	0.144008	AT5G22740	0.12277	0.0284597
AT5G35660	0.20943	0.652658	AT1G21270	0.177898	0.343232	AT2G32000	0.131875	0.0535467	AT3G20880	0.131697	0.220057	AT4G25210	0.1627	0.381533	AT5G22750	0.108864	0.147548
AT1G77060	0.209371	0.0448273	AT1G21320	0.13673	0.593779	AT2G32010	0.119581	0.0953854	AT3G20890	0.163937	0.156851	AT4G25220	0.0984485	0.175004	AT5G22760	0.105843	0.360454
AT1G59940	0.209347	0.251331	AT1G21327	0.157883	0.189349	AT2G32020	0.128817	0.135983	AT3G20910	0.134267	0.170819	AT4G25225	0.123128	0.186733	AT5G22780	0.0959841	0.105892
AT1G75160	0.209316	0.0443657	AT1G21340	0.123014	0.310796	AT2G32030	0.199679	0.199179	AT3G20920	0.146824	0.0802973	AT4G25230	0.0716699	0.178301	AT5G22790	0.177277	0.0925433
AT5G41890	0.209306	0.171912	AT1G21350	0.130665	0.350167	AT2G32040	0.137317	0.138799	AT3G20930	0.107596	0.35536	AT4G25240	0.0854982	0.199822	AT5G22800	0.143514	0.13655
AT3G15518	0.209269	0.0887253	AT1G21360	0.104058	0.295061	AT2G32050	0.144447	0.572537	AT3G20997	0.207653	0.254888	AT4G25250	0.171116	0.21046	AT5G22810	0.168236	0.0966512
AT2G32220	0.209246	0.146163	AT1G21370	0.119583	0.271951	AT2G32060	0.230537	0.059605	AT3G21055	0.0371297	0.605299	AT4G25260	0.118111	0.27488	AT5G22820	0.110288	0.493983
AT4G11240	0.209246	0.0390679	AT1G21380	0.098093	0.146419	AT2G32070	0.211203	0.0306335	AT3G21060	0.127071	0.0898818	AT4G25270	0.220242	0.220486	AT5G22830	0.155352	0.0384488
AT4G22745	0.209243	0.457129	AT1G21390	0.120134	0.241438	AT2G32080	0.0809132	0.0762453	AT3G21070	0.0924707	0.102627	AT4G25290	0.131754	0.334836	AT5G22840	0.169171	0.148187
AT5G27560	0.209204	0.133167	AT1G21395	0.100511	0.41485	AT2G32090	0.159622	0.159207	AT3G21090	0.116312	0.0227364	AT4G25300	0.171888	0.319338	AT5G22850	0.111105	0.136243
AT1G06210	0.209201	0.0837483	AT1G21400	0.231133	0.0758095	AT2G32100	0.189904	0.194197	AT3G21100	0.100218	0.219719	AT4G25315	0.0845969	0.256131	AT5G22860	0.188584	0.281236
AT5G53045	0.209165	0.0434838	AT1G21410	0.122405	0.0918589	AT2G32120	0.237297	0.0668013	AT3G21110	0.0795739	0.265383	AT4G25320	0.0983345	0.139601	AT5G22870	0.0890366	0.5821
AT1G45545	0.209163	0.132532	AT1G21430	0.101857	0.306376	AT2G32150	0.150386	0.0985983	AT3G21120	0.275932	1.052	AT4G25330	0.23783	0.210971	AT5G22875	0.246877	0.0530955
AT2G19470	0.209155	0.0712502	AT1G21440	0.182395	0.0755079	AT2G32160	0.252903	0.375374	AT3G21140	0.122733	0.12222	AT4G25340	0.188338	0.267243	AT5G22880	0.188413	0.0474561
AT2G03980	0.209143	0.301018	AT1G21450	0.185718	0.053027	AT2G32190	0.0863307	0.556267	AT3G21150	0.215672	0.153883	AT4G25360	0.13838	0.181143	AT5G22890	0.12332	0.39547
AT1G72810	0.209102	0.0360053	AT1G21460	0.118029	0.0971031	AT2G32200	0.14607	0.269957	AT3G21160	0.0972732	0.161138	AT4G25370	0.117669	0.189758	AT5G22900	0.188844	0.165275
AT5G17910	0.209073	0.262841	AT1G21470	0.19241	1.35783	AT2G32220	0.209246	0.146163	AT3G21170	0.124019	0.64168	AT4G25380	0.117872	1.01766	AT5G22910	0.128931	0.300695
AT1G67540	0.20906	0.149556	AT1G21480	0.0808266	0.10351	AT2G32230	0.151788	0.0862411	AT3G21175	0.146289	0.255431	AT4G25390	0.160083	0.145354	AT5G22920	0.11041	0.113316
AT3G55520	0.209045	0.0531997	AT1G21500	0.0395552	0.414265	AT2G32235	0.0975354	0.20554	AT3G21180	0.123943	0.0256139	AT4G25400	0.203062	0.502344	AT5G22930	0.133637	0.149627
AT2G34390	0.209029	0.0907693	AT1G21510	0.151643	0.384391	AT2G32260	0.123727	0.157032	AT3G21190	0.18385	0.0332308	AT4G25410	0.161705	0.368477	AT5G22940	0.171953	0.128965
AT5G65840	0.20901	0.0632388	AT1G21520	0.224474	0.254988	AT2G32270	0.153993	0.205769	AT3G21200	0.124735	0.17457	AT4G25430	0.160192	0.798343	AT5G22950	0.183944	0.0309598
AT5G47760	0.208966	0.101751	AT1G21540	0.172917	0.0809498	AT2G32275	0.146032	0.811735	AT3G21215	0.112886	0.0446588	AT4G25433	0.200807	0.155368	AT5G22970	0.1017	0.940816
AT1G30110	0.208941	0.0460761	AT1G21550	0.156662	0.285952	AT2G32290	0.121896	0.233691	AT3G21220	0.1789	0.0711072	AT4G25450	0.132332	0.0981908	AT5G22980	0.16752	0.353221
AT1G64065	0.208919	0.100518	AT1G21560	0.123444	0.454497	AT2G32295	0.110779	0.150612	AT3G21230	0.166916	0.152276	AT4G25500	0.159484	0.089028	AT5G22990	0.199793	0.505561
AT4G16490	0.208909	0.0408955	AT1G21580	0.114967	0.468345	AT2G32300	0.0922195	0.304968	AT3G21240	0.199128	0.114754	AT4G25515	0.149333	0.305364	AT5G23000	0.109602	0.425387
AT5G51920	0.208869	0.160056	AT1G21590	0.143555	0.185682	AT2G32310	0.240624	0.519197	AT3G21250	0.114751	0.190481	AT4G25520	0.135142	0.194205	AT5G23010	0.181762	0.212859
AT4G28700	0.20884	0.0770859	AT1G21600	0.224267	0.0746934	AT2G32320	0.111078	0.15671	AT3G21260	0.121976	0.100055	AT4G25540	0.14648	0.234509	AT5G23020	0.138175	0.282892
AT1G08700	0.208839	0.112561	AT1G21610	0.0817515	0.435993	AT2G32340	0.16156	0.50093	AT3G21270	0.14024	0.160308	AT4G25550	0.0950147	0.068286	AT5G23030	0.1218	0.194808
AT3G30841	0.208808	0.0991758	AT1G21620	0.208091	0.990618	AT2G32350	0.158649	0.0920873	AT3G21280	0.128648	0.188947	AT4G25560	0.129994	0.379397	AT5G23035	0.064183	3.08769
AT4G37400	0.208782	0.0874148	AT1G21630	0.0947802	0.233631	AT2G32360	0.184729	0.297936	AT3G21290	0.0675569	0.611774	AT4G25570	0.190578	0.359385	AT5G23040	0.191903	0.11952
AT2G46780	0.208781	0.120668	AT1G21640	0.0966931	0.163346	AT2G32370	0.103396	1.31251	AT3G21300	0.141177	0.129242	AT4G25580	0.211426	0.332416	AT5G23050	0.125462	0.146012
AT5G42800	0.208761	0.145723	AT1G21650	0.091909	0.238764	AT2G32380	0.208738	0.0677003	AT3G21310	0.142671	0.236002	AT4G25590	0.105262	0.0644002	AT5G23060	0.150214	0.135135
AT1G58080	0.208747	0.031484	AT1G21660	0.128707	0.224462	AT2G32390	0.161699	0.417787	AT3G21320	0.102288	0.505225	AT4G25600	0.0877184	0.633643	AT5G23070	0.140374	0.304275
AT2G32380	0.208738	0.0677003	AT1G21670	0.147291	0.209888	AT2G32400	0.160597	0.151212	AT3G21330	0.141986	0.0737291	AT4G25610	0.0763352	0.560091	AT5G23080	0.152928	0.12456
AT5G47455	0.208723	0.285638	AT1G21680	0.172334	0.156842	AT2G32410	0.141848	0.282429	AT3G21350	0.217101	0.0706212	AT4G25620	0.126813	0.176924	AT5G23090	0.118227	0.0663808
AT2G27840	0.208701	0.763865	AT1G21690	0.157877	0.264236	AT2G32415	0.158072	0.13931	AT3G21352	0.170488	0.694125	AT4G25630	0.142512	0.0909135	AT5G23100	0.183271	0.162908
AT1G49910	0.208693	0.0677108	AT1G21695	0.100012	0.457677	AT2G32430	0.173304	0.057105	AT3G21360	0.164546	0.164388	AT4G25640	0.185803	0.0452961	AT5G23110	0.087597	0.210696
AT5G22470	0.208677	0.0798635	AT1G21700	0.0802017	0.17008	AT2G32440	0.145667	0.106931	AT3G21370	0.149339	0.144751	AT4G25650	0.104503	0.192967	AT5G23120	0.189551	0.120041
AT3G22620	0.208655	0.184899	AT1G21710	0.167076	0.183509	AT2G32450	0.163848	0.0620185	AT3G21380	0.134727	0.149976	AT4G25660	0.118766	0.104043	AT5G23130	0.211937	0.284778
AT3G16190	0.208575	0.26715	AT1G21720	0.117472	0.0377753	AT2G32460	0.0990007	0.235975	AT3G21390	0.158273	0.0461062	AT4G25670	0.0837505	0.21674	AT5G23140	0.181061	0.0307414
AT1G77960	0.208573	0.520941	AT1G21722	0.160731	0.2632	AT2G32470	0.258805	1.34934	AT3G21400	0.164357	0.18973	AT4G25680	0.0972897	0.15844	AT5G23150	0.11275	0.357092
AT1G77840	0.20856	0.134619	AT1G21730	0.109994	0.137677	AT2G32480	0.125046	0.0924846	AT3G21410	0.127148	0.581336	AT4G25690	0.0874553	0.301931	AT5G23160	0.179175	0.352033
AT3G17530	0.208501	0.715351	AT1G21740	0.157949	0.0991101	AT2G32500	0.182355	0.19595	AT3G21420	0.0899083	0.119829	AT4G25700	0.182523	0.0554119	AT5G23190	0.186754	0.0592934
AT1G77530	0.208493	0.158683	AT1G21750	0.0788345	0.227016	AT2G32510	0.173905	0.270062	AT3G21430	0.0909341	0.24918	AT4G25710	0.0672082	1.78569	AT5G23200	0.180511	0.105128
AT2G36290	0.20847	0.0878357	AT1G21760	0.116392	0.137244	AT2G32520	0.151825	0.0382307	AT3G21450	0.15659	0.952103	AT4G25720	0.141567	0.282366	AT5G23210	0.134481	0.114708
AT1G15830	0.208452	0.403903	AT1G21770	0.0951896	0.426389	AT2G32530	0.179842	0.168047	AT3G21460	0.0799357	0.0591619	AT4G25730	0.131891	0.142567	AT5G23212	0.113393	0.311444
AT3G46690	0.208452	0.230077	AT1G21780	0.170645	0.0402112	AT2G32540	0.134357	0.331393	AT3G21465	0.11957	0.222034	AT4G25740	0.131959	0.0678641	AT5G23230	0.242151	0.204125
AT2G35500	0.208434	0.108273	AT1G21790	0.205086	0.0821043	AT2G32550	0.168484	0.496527	AT3G21470	0.120828	0.261559	AT4G25750	0.146562	0.165348	AT5G23240	0.173238	0.149806
AT5G49760	0.208434	0.0938286	AT1G21810	0.1352	0.539143	AT2G32560	0.129553	0.19034	AT3G21480	0.0761385	0.406636	AT4G25760	0.214532	0.212484	AT5G23250	0.147437	0.06632
AT2G21140	0.208433	0.113033	AT1G21830	0.0778395	0.111349	AT2G32580	0.158438	0.119067	AT3G21490	0.160074	0.540218	AT4G25770	0.129088	0.151965	AT5G23260	0.106461	0.289102
AT5G56980	0.208427	0.158032	AT1G21835	0.100643	1.14868	AT2G32590	0.0640836	0.330802	AT3G21500	0.163814	0.17809	AT4G25780	0.108588	0.107868	AT5G23270	0.154548	0.176374
AT2G03200	0.208373	0.0491001	AT1G21840	0.227835	0.109104	AT2G32600	0.133738	0.0476332	AT3G21510	0.14106	0.018946	AT4G25790	0.0693922	0.298318	AT5G23280	0.205893	0.120865
AT2G30740	0.208368	0.0469901	AT1G21850	0.0896303	0.361393	AT2G32610	0.130911	0.399707	AT3G21520	0.157508	0.117905	AT4G25800	0.131067	0.323768	AT5G23290	0.100475	0.0332512
AT5G04045	0.208349	0.402485	AT1G21866	0.177824	0.554713	AT2G32630	0.146839	0.246922	AT3G21530	0.130639	0.108848	AT4G25810	0.179398	0.0431747	AT5G23300	0.0954083	0.0714607
AT1G01260	0.208331	0.0957625	AT1G21870	0.151899	0.123245	AT2G32640	0.129225	0.245136	AT3G21540	0.107497	0.229055	AT4G25820	0.269762	0.208339	AT5G23310	0.0675343	0.29927
AT3G03720	0.208329	0.347734	AT1G21880	0.105686	0.231597	AT2G32650	0.180752	0.100421	AT3G21550	0.130083	0.168553	AT4G25830	0.152304	0.118689	AT5G23320	0.143389	0.175311
AT1G11770	0.20831	0.0856751	AT1G21890	0.1242	0.156652	AT2G32660	0.154984	0.270783	AT3G21560	0.144506	0.0950212	AT4G25840	0.106545	0.323691	AT5G23330	0.131794	0.300606
AT4G15480	0.208309	0.154267	AT1G21910	0.0901117	0.367578	AT2G32670	0.235311	0.0500775	AT3G21570	0.272223	0.177997	AT4G25845	0.0857808	0.541199	AT5G23340	0.148864	0.0648823
AT2G39350	0.208272	0.0546186	AT1G21920	0.158858	0.134967	AT2G32690	0.141257	0.162964	AT3G21580	0.138181	0.151417	AT4G25850	0.160631	0.179819	AT5G23350	0.205484	0.183446
AT5G48290	0.20827	0.115886	AT1G21925	0.148122	0.895671	AT2G32700	0.0937578	0.180084	AT3G21590	0.0649533	1.71148	AT4G25860	0.0885012	0.304854	AT5G23370	0.118075	0.313443
AT1G14990	0.208258	0.129832	AT1G21930	0.164641	0.0532525	AT2G32710	0.157531	0.196721	AT3G21600	0.174981	0.114127	AT4G25870	0.128792	0.151472	AT5G23380	0.136431	0.868049
AT1G80620	0.208256	0.353892	AT1G21940	0.179691	0.344611	AT2G32720	0.110926	0.0664	AT3G21610	0.105788	0.12977	AT4G25880	0.143277	0.165426	AT5G23390	0.0975378	0.188984
AT1G71040	0.208181	0.157451	AT1G21950	0.148093	0.686359	AT2G32730	0.0930592	0.0629986	AT3G21620	0.210087	0.0481272	AT4G25890	0.152929	0.19749	AT5G23395	0.255809	0.113885
AT5G61230	0.208175	0.0899658	AT1G21970	0.096125	0.257336	AT2G32740	0.175351	0.294942	AT3G21630	0.187197	0.127665	AT4G25900	0.126554	0.230722	AT5G23400	0.122532	0.232595
AT3G14430	0.208165	0.0880914	AT1G21980	0.108037	0.0952891	AT2G32750	0.140803	0.368474	AT3G21640	0.158921	0.128369	AT4G25910	0.159306	0.166737	AT5G23430	0.0719438	0.124995
AT3G23210	0.208151	0.309988	AT1G22000	0.118243	0.781704	AT2G32760	0.122163	0.164665	AT3G21650	0.178759	0.127319	AT4G25920	0.115311	0.471422	AT5G23440	0.148019	0.332698
AT1G73850	0.208151	0.12592	AT1G22015	0.105596	0.206214	AT2G32765	0.138078	0.407218	AT3G21660	0.180851	0.836603	AT4G25930	0.0651793	1.44705	AT5G23450	0.155585	0.0764437
AT5G57210	0.20814	0.108305	AT1G22020	0.125407	0.160751	AT2G32770	0.104431	0.410466	AT3G21670	0.139651	0.123893	AT4G25940	0.207592	0.0785012	AT5G23470	0.132678	0.748205
AT3G55820	0.208139	0.231945	AT1G22030	0.168346	0.00838317	AT2G32780	0.166218	0.516785	AT3G21680	0.239363	0.210659	AT4G25950	0.103172	0.236961	AT5G23480	0.173577	0.349656
AT1G21620	0.208091	0.990618	AT1G22040	0.168333	0.13944	AT2G32785	0.076704	1.04229	AT3G21690	0.141573	0.0576516	AT4G25960	0.137179	0.058369	AT5G23490	0.112326	0.287825
AT3G22590	0.208045	0.0408539	AT1G22050	0.150469	0.0730478	AT2G32788	0.0336576	1.01749	AT3G21700	0.128138	0.0960473	AT4G25970	0.0873675	0.120532	AT5G23520	0.139887	0.316931
AT1G53670	0.208011	0.131722	AT1G22060	0.0798288	0.367624	AT2G32790	0.206261	0.397997	AT3G21710	0.0539224	0.577663	AT4G25980	0.121255	0.165943	AT5G23530	0.149021	0.196776
AT5G25950	0.208	0.235608	AT1G22065	0.149074	0.265471	AT2G32800	0.186417	0.0719681	AT3G21720	0.201906	0.0307059	AT4G25990	0.193669	0.291698	AT5G23540	0.132347	0.0112598
AT2G44790	0.207963	1.09369	AT1G22070	0.0829622	0.235074	AT2G32810	0.117938	0.172586	AT3G21730	0.071235	0.703379	AT4G26000	0.15553	0.200126	AT5G23550	0.0654768	0.161317
AT5G28830	0.207962	0.229679	AT1G22100	0.107642	0.218011	AT2G32820	0.170272	0.729898	AT3G21740	0.144025	0.187741	AT4G26010	0.165586	0.387441	AT5G23570	0.0991513	0.359932
AT4G12420	0.207942	0.0448213	AT1G22110	0.105796	0.316858	AT2G32830	0.148468	0.114639	AT3G21750	0.17873	0.357019	AT4G26030	0.276918	0.318433	AT5G23575	0.135579	0.054955
AT3G60290	0.207921	0.278459	AT1G22120	0.154963	0.477287	AT2G32835	0.0439436	2.13824	AT3G21760	0.174749	0.164353	AT4G26050	0.108589	0.176312	AT5G23580	0.181492	0.0767304
AT3G47660	0.207909	0.139244	AT1G22130	0.126249	0.165643	AT2G32840	0.155145	0.226422	AT3G21770	0.196211	0.118286	AT4G26055	0.110586	0.20513	AT5G23590	0.21558	0.151559
AT1G60800	0.207886	0.060689	AT1G22140	0.0958551	0.266116	AT2G32850	0.133931	0.168211	AT3G21780	0.273646	0.224991	AT4G26060	0.133735	0.241727	AT5G23610	0.144675	0.426642
AT1G70280	0.207881	0.0531641	AT1G22150	0.0888822	0.0486376	AT2G32860	0.0962852	0.415253	AT3G21800	0.237139	0.267649	AT4G26070	0.127457	0.116977	AT5G23630	0.102473	0.138731
AT3G50140	0.207849	0.396927	AT1G22160	0.117232	0.190931	AT2G32870	0.0944812	0.297823	AT3G21810	0.178953	0.273398	AT4G26080	0.125696	0.101336	AT5G23650	0.169425	0.510646
AT2G02010	0.207815	0.0263406	AT1G22170	0.139695	0.0857433	AT2G32890	0.153001	0.223719	AT3G21820	0.15017	0.180062	AT4G26090	0.109942	0.296035	AT5G23660	0.136141	0.0889324
AT3G46290	0.207812	0.0889497	AT1G22180	0.217329	0.119464	AT2G32900	0.142752	0.189499	AT3G21860	0.164923	1.08581	AT4G26100	0.178715	0.0548975	AT5G23670	0.137073	0.0136757
AT5G28490	0.20781	0.0224561	AT1G22190	0.150124	0.245835	AT2G32905	0.174018	0.635982	AT3G21865	0.139999	0.121543	AT4G26110	0.101653	0.298504	AT5G23680	0.0778943	0.162401
AT3G14920	0.207788	0.13184	AT1G22200	0.138564	0.0240735	AT2G32910	0.145223	0.331428	AT3G21870	0.185411	0.130094	AT4G26120	0.217408	0.219755	AT5G23690	0.12504	0.252355
AT3G28345	0.207788	0.035524	AT1G22210	0.141207	0.150164	AT2G32920	0.162179	0.0610162	AT3G21880	0.182128	0.415882	AT4G26130	0.127997	0.179887	AT5G23700	0.253644	0.238388
AT1G29990	0.207787	0.0325769	AT1G22230	0.131691	0.179375	AT2G32930	0.138484	0.442999	AT3G21890	0.122292	0.239212	AT4G26140	0.107422	0.170061	AT5G23710	0.259541	0.330096
AT5G24390	0.207783	0.149987	AT1G22240	0.203516	0.126389	AT2G32940	0.0859064	0.341433	AT3G21900	0.158167	0.421034	AT4G26150	0.0885134	0.526897	AT5G23720	0.121961	0.134654
AT1G62180	0.207778	0.0513311	AT1G22250	0.109787	0.420701	AT2G32950	0.0990932	0.101754	AT3G21910	0.18044	0.371489	AT4G26160	0.0721257	0.531806	AT5G23730	0.144913	0.111205
AT4G02320	0.207749	0.174706	AT1G22270	0.105432	0.0656271	AT2G32960	0.109114	0.455449	AT3G21930	0.140803	0.379505	AT4G26170	0.255337	0.476373	AT5G23740	0.218128	0.0249206
AT3G09620	0.207696	0.39841	AT1G22275	0.0985346	0.409443	AT2G32980	0.0989782	0.199876	AT3G21945	0.107045	0.296075	AT4G26180	0.14521	0.129505	AT5G23750	0.152895	0.147797
AT3G20997	0.207653	0.254888	AT1G22280	0.162429	0.00961428	AT2G32990	0.144222	0.0855622	AT3G21970	0.107852	0.228613	AT4G26190	0.167163	0.599721	AT5G23760	0.0810325	0.0611725
AT1G31820	0.207649	0.192537	AT1G22300	0.1434	0.0975999	AT2G33000	0.0742394	1.87791	AT3G21980	0.126704	0.276278	AT4G26200	0.134964	0.0530513	AT5G23770	0.151927	0.879928
AT5G51640	0.207631	0.10682	AT1G22310	0.133539	0.43403	AT2G33010	0.152232	0.920262	AT3G22040	0.239622	0.554821	AT4G26210	0.243461	0.0762039	AT5G23790	0.218176	0.198712
AT3G24730	0.207608	0.113991	AT1G22330	0.0975049	0.152458	AT2G33040	0.118317	0.0119719	AT3G22060	0.140735	0.390156	AT4G26220	0.130974	0.12359	AT5G23800	0.123917	0.472466
AT4G25940	0.207592	0.0785012	AT1G22340	0.235305	0.157564	AT2G33050	0.10742	0.354508	AT3G22070	0.105678	0.401859	AT4G26230	0.158063	0.0707951	AT5G23810	0.166515	0.200538
AT4G37420	0.207542	0.166621	AT1G22360	0.198987	0.12035	AT2G33070	0.134259	0.154024	AT3G22080	0.151947	0.746247	AT4G26240	0.180372	0.100122	AT5G23820	0.0911874	0.759666
AT1G67480	0.207522	0.102075	AT1G22370	0.247343	0.341288	AT2G33100	0.124343	0.0476567	AT3G22090	0.139773	0.322741	AT4G26260	0.128231	0.155104	AT5G23850	0.194881	0.19911
AT1G67340	0.207512	0.0664055	AT1G22380	0.147752	0.321799	AT2G33120	0.241925	0.0153921	AT3G22104	0.205164	0.154855	AT4G26270	0.116543	0.0505443	AT5G23860	0.147067	0.0135605
AT1G60190	0.207506	0.167203	AT1G22400	0.182122	0.150915	AT2G33130	0.169397	0.448359	AT3G22110	0.246195	0.176811	AT4G26280	0.175265	0.202127	AT5G23880	0.120735	0.0440311
AT3G13970	0.2075	0.1602	AT1G22410	0.142107	0.0638893	AT2G33150	0.102239	0.0381644	AT3G22150	0.130407	0.140394	AT4G26288	0.193572	0.323591	AT5G23890	0.1203	0.342316
AT3G56330	0.2075	0.112099	AT1G22420	0.190796	0.939241	AT2G33160	0.129801	0.206738	AT3G22160	0.0870393	0.177558	AT4G26300	0.0714887	0.0740659	AT5G23900	0.235996	0.0349976
AT5G50640	0.207481	0.0294635	AT1G22430	0.166954	0.115221	AT2G33170	0.165217	0.129077	AT3G22180	0.0983499	0.236606	AT4G26320	0.158208	0.160419	AT5G23903	0.197031	0.344969
AT2G26975	0.207473	0.283005	AT1G22440	0.191427	0.179117	AT2G33180	0.146138	0.387723	AT3G22190	0.162147	0.134268	AT4G26330	0.118866	0.360537	AT5G23910	0.169364	0.508722
AT1G12610	0.207456	0.123302	AT1G22450	0.076368	0.433134	AT2G33190	0.159628	0.19168	AT3G22200	0.130284	0.327213	AT4G26340	0.156928	0.455393	AT5G23920	0.179021	0.0916721
AT5G24313	0.207452	0.274526	AT1G22460	0.185526	0.167599	AT2G33205	0.177272	0.429667	AT3G22210	0.250781	0.0774962	AT4G26370	0.14955	0.0521314	AT5G23930	0.190862	0.237099
AT2G24950	0.207445	0.343868	AT1G22470	0.151491	0.190085	AT2G33210	0.113356	0.0726201	AT3G22240	0.180857	0.073566	AT4G26380	0.115151	1.20938	AT5G23940	0.193913	0.115807
AT1G01150	0.207442	0.647709	AT1G22480	0.112721	0.368212	AT2G33230	0.203043	0.104314	AT3G22250	0.161617	0.200354	AT4G26390	0.231929	0.0301933	AT5G23970	0.122702	0.516262
AT5G54060	0.207428	0.136765	AT1G22490	0.131079	0.321876	AT2G33233	0.127972	0.181929	AT3G22260	0.192133	0.0184713	AT4G26400	0.123621	0.200887	AT5G23980	0.183469	0.154202
AT4G33585	0.207402	0.674444	AT1G22500	0.195751	0.475488	AT2G33240	0.0824679	0.279422	AT3G22270	0.0899853	0.0894317	AT4G26410	0.0724285	0.558721	AT5G24000	0.142126	0.154048
AT3G47510	0.207383	0.127353	AT1G22520	0.114508	0.517524	AT2G33250	0.15549	0.311226	AT3G22275	0.17794	0.306858	AT4G26420	0.116728	0.355018	AT5G24010	0.134549	0.115256
AT4G08390	0.207369	0.167424	AT1G22530	0.117376	0.22112	AT2G33255	0.108429	0.124815	AT3G22290	0.111384	0.0334071	AT4G26430	0.11479	0.233076	AT5G24020	0.22155	0.019359
AT4G39670	0.207354	0.0973188	AT1G22540	0.112595	0.139314	AT2G33260	0.0862806	0.254417	AT3G22300	0.142763	0.305524	AT4G26440	0.111036	0.449713	AT5G24030	0.147107	0.112507
AT4G23340	0.207344	0.180594	AT1G22550	0.147078	0.193023	AT2G33270	0.155219	0.301442	AT3G22310	0.162201	0.0999832	AT4G26470	0.137382	0.0281982	AT5G24040	0.156179	0.229341
AT4G10457	0.207344	0.157381	AT1G22570	0.155096	0.214999	AT2G33280	0.205272	0.147132	AT3G22320	0.16047	0.0518658	AT4G26480	0.0666032	0.161901	AT5G24050	0.141181	0.530038
AT5G59200	0.207327	0.282228	AT1G22600	0.188617	0.378653	AT2G33290	0.179278	0.174591	AT3G22330	0.170856	0.0732591	AT4G26490	0.0744115	0.365108	AT5G24060	0.160159	0.344486
AT4G06744	0.207299	0.106434	AT1G22610	0.142477	0.0670109	AT2G33310	0.180618	0.0684925	AT3G22345	0.107886	0.598245	AT4G26500	0.147652	0.250461	AT5G24070	0.170964	0.0913729
AT4G14330	0.207279	0.0780282	AT1G22620	0.0665621	0.136723	AT2G33320	0.168405	0.116557	AT3G22350	0.161476	1.08519	AT4G26510	0.128914	0.0488475	AT5G24080	0.149386	0.0980675
AT2G02980	0.207275	0.161659	AT1G22630	0.043232	0.361784	AT2G33330	0.126863	0.149311	AT3G22360	0.124484	0.20295	AT4G26520	0.0879185	0.266306	AT5G24090	0.146784	0.18237
AT2G13690	0.20727	0.108749	AT1G22640	0.162429	0.200883	AT2G33340	0.176628	0.296125	AT3G22370	0.138281	0.173301	AT4G26530	0.157029	0.0888007	AT5G24100	0.146627	0.295687
AT1G42430	0.207236	0.0702367	AT1G22650	0.163548	0.055268	AT2G33350	0.100432	0.396325	AT3G22380	0.145431	0.188039	AT4G26540	0.195911	0.11286	AT5G24105	0.0542021	0.283303
AT1G63105	0.20722	0.355572	AT1G22660	0.126015	0.335851	AT2G33360	0.0859395	0.404293	AT3G22400	0.201042	0.136987	AT4G26550	0.153972	0.0392272	AT5G24110	0.15276	0.282756
AT2G42005	0.207207	0.0630196	AT1G22670	0.0792816	0.696237	AT2G33380	0.144613	0.053295	AT3G22410	0.118118	0.256136	AT4G26555	0.105719	0.288672	AT5G24120	0.175815	0.126346
[truncated: 18,839 more rows]

## Sheet: Loci with ω (At-Al) analyzed   
Table S8C. Chi-square analysis of the distribution of all loci and loci with ω across chromosomes.
Chr.	All loci	Loci with ω	Df	χ²	P
[truncated: 19 more rows]

## Sheet: Loci with ω (At-Cr) selected 
Table S8F. Loci selected for analysis after a cut-off by Ks (α=0.05) [from isologous gene pairs between Arabidopsis thaliana (At) and Capsella rubella (Cr)].
[truncated: 18,060 more rows]

[truncated: 6 more sheets: Loci with ω (At-Cr) in chrs., Loci with ω (At-Cr) analyzed   , Loci with ω (Ws-Col) selected , Loci with ω (Ws-Col) in chrs., Loci with ω(Ws-Col) analyzed   , Average of Ks ω  in  chrs]
