# Supplementary material for: Fixation of Expression Divergences by Natural Selection in Arabidopsis Coding Genes
Source: Int J Mol Sci. 2024 Dec 22;25(24):13710. doi: 10.3390/ijms252413710 (PMC11678068; doi:10.3390/ijms252413710)
Supplement: Supplementary file 1 [file ijms-25-13710-s001.zip › Table S9.xlsx]

## Sheet: LD test of ω (between species)
Table S9. Analysis for Linkage disequilibrium.
Table S9A. The distribution of loci on both sides of loci with ω>1 (between species).
All loci for analysis		All loci near loci with ω>1			First 5 loci from loci with ω>1			6-10 loci from loci with ω>1			11-15 loci from loci with ω>1
Locus	ω	Locus	ω	position	Locus	ω	position	Locus	ω	position	Locus	ω	position
AT1G01010	0.402238	AT1G01410	0.487084	1	AT1G01410	0.487084	1	AT1G20780	0.189399	6	AT1G20830	0.376161	11
AT1G01020	0.437559	AT1G02080	0.187767	1	AT1G02080	0.187767	1	AT1G12244	0.208224	6	AT1G12320	0.268136	11
AT1G01030	0.149452	AT1G02410	0.300102	1	AT1G02410	0.300102	1	AT1G20795	0.865118	6	AT1G20840	0.0380939	11
AT1G01040	0.100962	AT1G02720	0.130325	1	AT1G02720	0.130325	1	AT1G35460	0.13643	6	AT1G35510	0.0775227	11
AT1G01060	0.397726	AT1G03340	0.526354	1	AT1G03340	0.526354	1	AT1G54310	0.0892104	6	AT1G54360	0.255606	11
AT1G01070	0.203908	AT1G04010	0.144266	1	AT1G04010	0.144266	1	AT1G77000	0.104448	6	AT1G77090	0.349658	11
AT1G01080	0.394721	AT1G04090	0.239043	1	AT1G04090	0.239043	1	AT1G15810	0.831731	6	AT1G15850	0.223392	11
AT1G01090	0.0397525	AT1G05340	0.147379	1	AT1G05340	0.147379	1	AT1G23180	0.344966	6	AT1G23210	0.178011	11
AT1G01110	0.254645	AT1G05620	0.149404	1	AT1G05620	0.149404	1	AT1G29670	0.0847669	6	AT1G29720	0.444503	11
AT1G01120	0.0290623	AT1G09380	0.163275	1	AT1G09380	0.163275	1	AT1G51090	0.228559	6	AT1G51140	0.0965962	11
AT1G01130	0.359309	AT1G12180	1.52729	1	AT1G12180	1.52729	1	AT1G51960	0.284727	6	AT1G52000	0.283362	11
AT1G01140	0.0429699	AT1G12190	0.403599	1	AT1G12190	0.403599	1	AT1G76965	0.957076	6	AT1G77010	0.161103	11
AT1G01150	0.647709	AT1G13608	0.945089	1	AT1G13608	0.945089	1	AT1G51980	0.152558	6	AT1G52060	0.33308	11
AT1G01160	0.431977	AT1G14460	0.174548	1	AT1G14460	0.174548	1	AT1G52470	0.654634	6	AT1G52540	0.113709	11
AT1G01170	0.0218787	AT1G15760	0.352595	1	AT1G15760	0.352595	1	AT1G01460	0.123919	6	AT1G04130	0.250882	11
AT1G01180	0.219246	AT1G15780	0.128581	1	AT1G15780	0.128581	1	AT1G02130	0.0640909	6	AT1G16670	0.0529042	11
AT1G01190	0.185181	AT1G16520	0.352799	1	AT1G16520	0.352799	1	AT1G02470	0.301998	6	AT1G01530	0.612053	11
AT1G01200	0.131136	AT1G16650	0.234002	1	AT1G16650	0.234002	1	AT1G02790	0.135813	6	AT1G02170	0.0196477	11
AT1G01210	0.146963	AT1G16830	0.275438	1	AT1G16830	0.275438	1	AT1G03390	0.157937	6	AT1G02550	0.215785	11
AT1G01220	0.105778	AT1G17240	0.370239	1	AT1G17240	0.370239	1	AT1G04070	1.15859	6	AT1G02820	0.378899	11
AT1G01225	0.141466	AT1G20735	1.75371	1	AT1G20735	1.75371	1	AT1G04140	0.197509	6	AT1G03470	0.275455	11
AT1G01230	0.0489178	AT1G20740	1.10949	1	AT1G20740	1.10949	1	AT1G05385	0.223347	6	AT1G04190	0.408597	11
AT1G01240	0.368999	AT1G20750	0.328395	1	AT1G20750	0.328395	1	AT1G05680	0.215629	6	AT1G05450	0.356529	11
AT1G01250	0.309057	AT1G20970	0.392	1	AT1G20970	0.392	1	AT1G09430	0.0263975	6	AT1G05750	0.258264	11
AT1G01260	0.0957625	AT1G21475	0.855362	1	AT1G21475	0.855362	1	AT1G12250	0.112037	6	AT1G09490	0.251806	11
AT1G01280	0.163793	AT1G21840	0.109104	1	AT1G21840	0.109104	1	AT1G13635	0.248788	6	AT1G12330	0.0381759	11
AT1G01290	0.197595	AT1G22890	0.546615	1	AT1G22890	0.546615	1	AT1G14530	0.113907	6	AT1G13690	0.12274	11
AT1G01300	0.0668925	AT1G23140	0.249796	1	AT1G23140	0.249796	1	AT1G15825	0.372691	6	AT1G14580	0.328548	11
AT1G01305	0.481615	AT1G23149	0.605205	1	AT1G23149	0.605205	1	AT1G16590	0.692074	6	AT1G15880	0.0672189	11
AT1G01310	0.443907	AT1G23820	0.115955	1	AT1G23820	0.115955	1	AT1G16720	0.0513784	6	AT1G16770	0.268245	11
AT1G01320	0.228751	AT1G24020	0.0973838	1	AT1G24020	0.0973838	1	AT1G16880	0.160978	6	AT1G16920	0.0113761	11
AT1G01340	0.148606	AT1G27730	0.0577675	1	AT1G27730	0.0577675	1	AT1G17310	0.330957	6	AT1G17370	0.105197	11
AT1G01350	0.0769734	AT1G28510	0.0214761	1	AT1G28510	0.0214761	1	AT1G20810	0.159748	6	AT1G20850	0.042986	11
AT1G01355	0.499377	AT1G29580	0.527744	1	AT1G29580	0.527744	1	AT1G21050	0.0769984	6	AT1G21090	0.439473	11
AT1G01360	0.169419	AT1G29630	0.174196	1	AT1G29630	0.174196	1	AT1G21540	0.0809498	6	AT1G21600	0.0746934	11
AT1G01370	0.554559	AT1G35410	1.74869	1	AT1G35410	1.74869	1	AT1G21890	0.156652	6	AT1G21940	0.344611	11
AT1G01380	0.184139	AT1G35420	0.142256	1	AT1G35420	0.142256	1	AT1G22940	0.154509	6	AT1G22990	0.126017	11
AT1G01390	0.460108	AT1G36640	0.590511	1	AT1G36640	0.590511	1	AT1G23200	0.32377	6	AT1G23230	0.132599	11
AT1G01400	1.95744	AT1G42990	0.273336	1	AT1G42990	0.273336	1	AT1G23870	0.0662913	6	AT1G23965	0.488647	11
AT1G01410	0.487084	AT1G47390	0.908269	1	AT1G47390	0.908269	1	AT1G24070	0.256222	6	AT1G24140	0.132494	11
AT1G01420	0.557521	AT1G47820	0.446181	1	AT1G47820	0.446181	1	AT1G27820	0.33235	6	AT1G27940	0.12463	11
AT1G01430	0.377536	AT1G50340	0.577507	1	AT1G50340	0.577507	1	AT1G28560	0.5563	6	AT1G28680	0.097012	11
AT1G01440	0.285219	AT1G51010	0.934763	1	AT1G51010	0.934763	1	AT1G29690	0.112016	6	AT1G29750	0.181347	11
AT1G01450	0.254489	AT1G51055	0.77615	1	AT1G51055	0.77615	1	AT1G35467	0.867969	6	AT1G35515	0.202842	11
AT1G01460	0.123919	AT1G51340	0.0994267	1	AT1G51340	0.0994267	1	AT1G36920	0.428119	6	AT1G37113	0.169734	11
AT1G01470	0.185516	AT1G51540	0.0825018	1	AT1G51540	0.0825018	1	AT1G43040	0.0777986	6	AT1G43245	0.427627	11
AT1G01480	0.174773	AT1G51915	0.704576	1	AT1G51915	0.704576	1	AT1G47470	0.30922	6	AT1G47530	0.0308657	11
AT1G01490	0.0611157	AT1G51940	0.0965257	1	AT1G51940	0.0965257	1	AT1G47920	0.625368	6	AT1G48000	0.339995	11
AT1G01510	0.128593	AT1G51980	0.152558	1	AT1G51980	0.152558	1	AT1G50410	0.245136	6	AT1G50460	0.0782052	11
AT1G01530	0.612053	AT1G52400	0.137164	1	AT1G52400	0.137164	1	AT1G51110	0.129917	6	AT1G51170	0.208027	11
AT1G01540	0.0161342	AT1G52470	0.654634	1	AT1G52470	0.654634	1	AT1G51390	0.220631	6	AT1G51450	0.274951	11
AT1G01550	0.145377	AT1G53380	0.0677244	1	AT1G53380	0.0677244	1	AT1G51590	0.132445	6	AT1G51640	0.270552	11
AT1G01560	0.0807389	AT1G53625	0.371508	1	AT1G53625	0.371508	1	AT1G52060	0.33308	6	AT1G52150	0.0506336	11
AT1G01570	0.171569	AT1G54240	1.00594	1	AT1G54240	1.00594	1	AT1G52540	0.113709	6	AT1G52580	0.227843	11
AT1G01580	0.158981	AT1G54250	0.0290589	1	AT1G54250	0.0290589	1	AT1G53460	0.24854	6	AT1G53510	0.140607	11
AT1G01590	0.379488	AT1G58060	0.141786	1	AT1G58060	0.141786	1	AT1G53680	0.111333	6	AT1G53730	0.114685	11
AT1G01600	0.117366	AT1G59690	0.944729	1	AT1G59690	0.944729	1	AT1G54320	0.129083	6	AT1G54370	0.118825	11
AT1G01610	0.0650173	AT1G59870	0.092736	1	AT1G59870	0.092736	1	AT1G58120	0.146979	6	AT1G58225	0.43067	11
AT1G01620	0.0330993	AT1G60590	0.173396	1	AT1G60590	0.173396	1	AT1G59730	0.80591	6	AT1G59790	0.777362	11
AT1G01630	0.179463	AT1G60990	0.145528	1	AT1G60990	0.145528	1	AT1G59940	0.251331	6	AT1G60000	0.176644	11
AT1G01640	0.4839	AT1G61097	0.561048	1	AT1G61097	0.561048	1	AT1G60640	0.468801	6	AT1G60690	0.0834119	11
AT1G01650	0.07283	AT1G61690	0.236797	1	AT1G61690	0.236797	1	AT1G61050	0.226874	6	AT1G61090	0.912299	11
AT1G01660	0.236904	AT1G62340	0.162512	1	AT1G62340	0.162512	1	AT1G61140	0.300863	6	AT1G61215	0.170491	11
AT1G01680	0.481729	AT1G63970	0.120041	1	AT1G63970	0.120041	1	AT1G61760	0.232713	6	AT1G61810	0.433221	11
AT1G01690	0.351466	AT1G64140	0.113727	1	AT1G64140	0.113727	1	AT1G62390	0.0805274	6	AT1G62430	0.0592893	11
AT1G01710	0.175135	AT1G64295	0.422756	1	AT1G64295	0.422756	1	AT1G64030	0.566593	6	AT1G64080	0.198543	11
AT1G01720	0.0862438	AT1G66040	0.46045	1	AT1G66040	0.46045	1	AT1G64185	0.11228	6	AT1G64230	0.0206343	11
AT1G01730	0.665348	AT1G66800	0.561505	1	AT1G66800	0.561505	1	AT1G64350	0.267599	6	AT1G64385	0.288201	11
AT1G01750	0.213358	AT1G67630	0.2307	1	AT1G67630	0.2307	1	AT1G66110	0.429672	6	AT1G66150	0.090011	11
AT1G01760	0.635624	AT1G67780	0.240706	1	AT1G67780	0.240706	1	AT1G66850	0.286018	6	AT1G66890	0.193774	11
AT1G01770	0.233126	AT1G69660	0.417423	1	AT1G69660	0.417423	1	AT1G67690	0.227383	6	AT1G67770	0.484303	11
AT1G01780	0.117784	AT1G71340	0.194414	1	AT1G71340	0.194414	1	AT1G67830	0.13566	6	AT1G67865	0.48533	11
AT1G01790	0.240997	AT1G72650	0.372102	1	AT1G72650	0.372102	1	AT1G69710	0.32976	6	AT1G69760	0.286253	11
AT1G01800	0.207258	AT1G72810	0.0360053	1	AT1G72810	0.0360053	1	AT1G71390	0.311903	6	AT1G71440	0.178359	11
AT1G01810	0.369478	AT1G73530	0.224376	1	AT1G73530	0.224376	1	AT1G72700	0.0385647	6	AT1G72750	0.0715784	11
AT1G01820	0.0904963	AT1G76940	0.43835	1	AT1G76940	0.43835	1	AT1G72890	0.338078	6	AT1G72970	0.0499092	11
AT1G01830	0.141577	AT1G76960	1.02124	1	AT1G76960	1.02124	1	AT1G73580	0.0866852	6	AT1G73620	0.125357	11
AT1G01840	0.181505	AT1G76965	0.957076	1	AT1G76965	0.957076	1	AT1G77010	0.161103	6	AT1G77100	0.213482	11
AT1G01860	0.189382	AT1G12190	0.403599	2	AT1G12190	0.403599	2	AT1G20795	0.865118	7	AT1G20840	0.0380939	12
AT1G01880	0.197697	AT1G20740	1.10949	2	AT1G20740	1.10949	2	AT1G12250	0.112037	7	AT1G12330	0.0381759	12
AT1G01900	0.15649	AT1G20750	0.328395	2	AT1G20750	0.328395	2	AT1G20810	0.159748	7	AT1G20850	0.042986	12
AT1G01910	0.0404922	AT1G35420	0.142256	2	AT1G35420	0.142256	2	AT1G35467	0.867969	7	AT1G35515	0.202842	12
AT1G01920	0.507006	AT1G54250	0.0290589	2	AT1G54250	0.0290589	2	AT1G54320	0.129083	7	AT1G54370	0.118825	12
AT1G01930	0.193928	AT1G76965	0.957076	2	AT1G76965	0.957076	2	AT1G77010	0.161103	7	AT1G77100	0.213482	12
AT1G01940	0.0535269	AT1G01420	0.557521	2	AT1G01420	0.557521	2	AT1G15820	0.161766	7	AT1G15870	0.271444	12
AT1G01950	0.0762645	AT1G02090	0.158671	2	AT1G02090	0.158671	2	AT1G23190	0.0630485	7	AT1G23220	0.122403	12
AT1G01960	0.117606	AT1G02420	0.11044	2	AT1G02420	0.11044	2	AT1G29680	0.312121	7	AT1G29740	0.16577	12
AT1G01970	0.150633	AT1G02730	0.0749227	2	AT1G02730	0.0749227	2	AT1G51100	0.154956	7	AT1G51150	0.691021	12
AT1G01980	0.126364	AT1G03350	0.346857	2	AT1G03350	0.346857	2	AT1G51965	0.0742809	7	AT1G52040	0.333252	12
AT1G01990	0.155489	AT1G04020	0.238677	2	AT1G04020	0.238677	2	AT1G76970	0.357422	7	AT1G77020	0.159652	12
AT1G02000	0.0470632	AT1G04100	0.34577	2	AT1G04100	0.34577	2	AT1G51990	0.625603	7	AT1G52070	0.207105	12
AT1G02010	0.0591573	AT1G05350	0.0527837	2	AT1G05350	0.0527837	2	AT1G52490	0.842032	7	AT1G52550	0.462151	12
AT1G02020	0.368816	AT1G05630	0.108258	2	AT1G05630	0.108258	2	AT1G04090	0.239043	7	AT1G04140	0.197509	12
AT1G02040	0.158558	AT1G09390	0.176557	2	AT1G09390	0.176557	2	AT1G01470	0.185516	7	AT1G16690	0.253926	12
AT1G02050	0.117833	AT1G12200	0.126856	2	AT1G12200	0.126856	2	AT1G02140	0.116439	7	AT1G01540	0.0161342	12
AT1G02060	0.295868	AT1G13609	0.228357	2	AT1G13609	0.228357	2	AT1G02475	0.157386	7	AT1G02180	0.479123	12
AT1G02065	0.167057	AT1G14470	0.246927	2	AT1G14470	0.246927	2	AT1G02800	0.130569	7	AT1G02560	0.0381492	12
AT1G02070	0.49814	AT1G15770	1.13104	2	AT1G15770	1.13104	2	AT1G03430	0.135673	7	AT1G02830	0.407317	12
AT1G02074	1.72974	AT1G15790	0.379565	2	AT1G15790	0.379565	2	AT1G04150	0.269942	7	AT1G03475	0.0360873	12
AT1G02080	0.187767	AT1G16530	0.219788	2	AT1G16530	0.219788	2	AT1G05410	0.341549	7	AT1G04200	0.130133	12
AT1G02090	0.158671	AT1G16670	0.0529042	2	AT1G16670	0.0529042	2	AT1G05690	0.296566	7	AT1G05470	0.0486267	12
AT1G02100	0.201563	AT1G16840	0.312562	2	AT1G16840	0.312562	2	AT1G09440	0.164794	7	AT1G05780	0.160275	12
AT1G02110	0.170717	AT1G17270	0.214539	2	AT1G17270	0.214539	2	AT1G12260	0.087503	7	AT1G09500	0.441985	12
AT1G02120	0.243802	AT1G20760	0.258199	2	AT1G20760	0.258199	2	AT1G13640	0.152536	7	AT1G12350	0.146918	12
AT1G02130	0.0640909	AT1G20980	0.183366	2	AT1G20980	0.183366	2	AT1G14540	0.0672751	7	AT1G13700	0.128441	12
AT1G02140	0.116439	AT1G21480	0.10351	2	AT1G21480	0.10351	2	AT1G15830	0.403903	7	AT1G14600	0.20603	12
AT1G02145	0.22708	AT1G21850	0.361393	2	AT1G21850	0.361393	2	AT1G16610	0.186503	7	AT1G15890	0.361122	12
AT1G02150	0.263193	AT1G22900	0.433697	2	AT1G22900	0.433697	2	AT1G16730	0.530775	7	AT1G16800	0.322654	12
AT1G02160	0.227712	AT1G23145	1.25868	2	AT1G23145	1.25868	2	AT1G16890	0.0364407	7	AT1G16930	0.191808	12
AT1G02170	0.0196477	AT1G23150	0.19638	2	AT1G23150	0.19638	2	AT1G17330	0.228742	7	AT1G17380	0.578527	12
AT1G02180	0.479123	AT1G23830	0.342271	2	AT1G23830	0.342271	2	AT1G20816	0.176661	7	AT1G20860	0.17048	12
AT1G02190	0.376146	AT1G24030	0.535739	2	AT1G24030	0.535739	2	AT1G21060	0.230638	7	AT1G21110	0.121293	12
AT1G02205	0.331822	AT1G27740	0.227213	2	AT1G27740	0.227213	2	AT1G21550	0.285952	7	AT1G21610	0.435993	12
AT1G02210	0.303469	AT1G28520	0.0758164	2	AT1G28520	0.0758164	2	AT1G21910	0.367578	7	AT1G21950	0.686359	12
AT1G02230	0.601365	AT1G29600	1.18089	2	AT1G29600	1.18089	2	AT1G22960	0.298447	7	AT1G23000	0.198722	12
AT1G02250	0.579538	AT1G29640	0.252914	2	AT1G29640	0.252914	2	AT1G23201	0.876557	7	AT1G23240	0.529606	12
AT1G02260	0.122385	AT1G35430	0.290522	2	AT1G35430	0.290522	2	AT1G23880	0.362304	7	AT1G23970	0.800449	12
AT1G02270	0.137156	AT1G36675	0.666816	2	AT1G36675	0.666816	2	AT1G24090	0.199795	7	AT1G24147	0.450271	12
AT1G02280	0.0565955	AT1G43000	0.214983	2	AT1G43000	0.214983	2	AT1G27840	0.16743	7	AT1G27950	0.235997	12
AT1G02290	0.608917	AT1G47395	0.383106	2	AT1G47395	0.383106	2	AT1G28580	0.242695	7	AT1G28690	0.17711	12
AT1G02305	0.0937446	AT1G47840	0.430499	2	AT1G47840	0.430499	2	AT1G29700	0.233206	7	AT1G29760	0.30183	12
AT1G02310	0.172214	AT1G50350	0.333604	2	AT1G50350	0.333604	2	AT1G35470	0.24197	7	AT1G35530	0.281677	12
AT1G02330	0.0465783	AT1G51035	1.01418	2	AT1G51035	1.01418	2	AT1G36940	0.347988	7	AT1G37130	0.0227644	12
AT1G02335	0.0934082	AT1G51070	0.137223	2	AT1G51070	0.137223	2	AT1G43090	0.320414	7	AT1G43320	0.262273	12
AT1G02340	0.395266	AT1G51350	0.169768	2	AT1G51350	0.169768	2	AT1G47480	0.282435	7	AT1G47540	0.36761	12
AT1G02360	0.170784	AT1G51550	0.097813	2	AT1G51550	0.097813	2	AT1G47960	0.317826	7	AT1G48010	0.283388	12
AT1G02370	0.218626	AT1G51920	0.721872	2	AT1G51920	0.721872	2	AT1G50420	0.0552173	7	AT1G50480	0.033995	12
AT1G02380	0.385357	AT1G51950	0.343058	2	AT1G51950	0.343058	2	AT1G51120	0.205518	7	AT1G51190	0.0801773	12
AT1G02390	0.230912	AT1G51990	0.625603	2	AT1G51990	0.625603	2	AT1G51400	0.100085	7	AT1G51460	0.085551	12
AT1G02400	0.340394	AT1G52410	0.354786	2	AT1G52410	0.354786	2	AT1G51600	0.145721	7	AT1G51650	0.0635954	12
AT1G02405	1.11852	AT1G52490	0.842032	2	AT1G52490	0.842032	2	AT1G52070	0.207105	7	AT1G52155	0.0113649	12
AT1G02410	0.300102	AT1G53390	0.322735	2	AT1G53390	0.322735	2	AT1G52550	0.462151	7	AT1G52590	0.143349	12
AT1G02420	0.11044	AT1G53640	0.503726	2	AT1G53640	0.503726	2	AT1G53470	0.146009	7	AT1G53520	0.346975	12
AT1G02430	0.954751	AT1G54260	0.449797	2	AT1G54260	0.449797	2	AT1G53700	0.151758	7	AT1G53760	0.170687	12
AT1G02450	0.524882	AT1G58070	0.332774	2	AT1G58070	0.332774	2	AT1G54330	0.123493	7	AT1G54380	0.459344	12
AT1G02460	0.134055	AT1G59710	0.159307	2	AT1G59710	0.159307	2	AT1G58170	0.243708	7	AT1G58230	0.098604	12
AT1G02470	0.301998	AT1G59890	0.32245	2	AT1G59890	0.32245	2	AT1G59740	0.112292	7	AT1G59800	0.943004	12
AT1G02475	0.157386	AT1G60600	0.0984726	2	AT1G60600	0.0984726	2	AT1G59960	0.0802868	7	AT1G60010	0.191059	12
AT1G02500	0.0118222	AT1G60995	0.131048	2	AT1G60995	0.131048	2	AT1G60650	0.215872	7	AT1G60700	0.447956	12
AT1G02510	0.255424	AT1G61100	0.26189	2	AT1G61100	0.26189	2	AT1G61060	0.507738	7	AT1G61095	1.16762	12
AT1G02530	0.189383	AT1G61710	0.26268	2	AT1G61710	0.26268	2	AT1G61150	0.0587035	7	AT1G61230	0.548386	12
AT1G02550	0.215785	AT1G62350	0.0622621	2	AT1G62350	0.0622621	2	AT1G61770	0.0483249	7	AT1G61820	0.186066	12
AT1G02560	0.0381492	AT1G63990	0.0868119	2	AT1G63990	0.0868119	2	AT1G62400	0.0409383	7	AT1G62440	0.417696	12
AT1G02575	0.436793	AT1G64150	0.331009	2	AT1G64150	0.331009	2	AT1G64040	0.0725754	7	AT1G64090	0.0554109	12
AT1G02580	0.706146	AT1G64300	0.0549802	2	AT1G64300	0.0549802	2	AT1G64190	0.0319849	7	AT1G64235	0.443641	12
AT1G02610	0.31227	AT1G66060	0.800298	2	AT1G66060	0.800298	2	AT1G64355	0.350991	7	AT1G64390	0.0236748	12
AT1G02620	0.648701	AT1G66810	0.303659	2	AT1G66810	0.303659	2	AT1G66120	0.187716	7	AT1G66160	0.133735	12
AT1G02630	0.0898258	AT1G67640	0.0670339	2	AT1G67640	0.0670339	2	AT1G66855	0.225437	7	AT1G66900	0.0278214	12
AT1G02640	0.0967711	AT1G67790	0.338386	2	AT1G67790	0.338386	2	AT1G67710	0.15865	7	AT1G67775	1.01268	12
AT1G02650	0.458655	AT1G69670	0.179066	2	AT1G69670	0.179066	2	AT1G67840	0.124539	7	AT1G67870	0.318859	12
AT1G02660	0.183162	AT1G71350	0.235937	2	AT1G71350	0.235937	2	AT1G69720	0.123197	7	AT1G69770	0.190738	12
AT1G02680	0.0772602	AT1G72660	0.0513127	2	AT1G72660	0.0513127	2	AT1G71400	0.560618	7	AT1G71450	0.336211	12
AT1G02690	0.335715	AT1G72820	0.0107041	2	AT1G72820	0.0107041	2	AT1G72710	0.0661094	7	AT1G72760	0.28288	12
AT1G02700	0.0655993	AT1G73540	0.123802	2	AT1G73540	0.123802	2	AT1G72910	0.860965	7	AT1G72980	0.43567	12
AT1G02710	1.32589	AT1G76950	0.0975744	2	AT1G76950	0.0975744	2	AT1G73590	0.0496534	7	AT1G73630	0.131502	12
AT1G02720	0.130325	AT1G76970	0.357422	2	AT1G76970	0.357422	2	AT1G77020	0.159652	7	AT1G77110	0.129818	12
AT1G02730	0.0749227	AT1G20750	0.328395	3	AT1G20750	0.328395	3	AT1G20810	0.159748	8	AT1G20850	0.042986	13
AT1G02740	0.234914	AT1G12200	0.126856	3	AT1G12200	0.126856	3	AT1G12260	0.087503	8	AT1G12350	0.146918	13
AT1G02750	0.61587	AT1G20760	0.258199	3	AT1G20760	0.258199	3	AT1G20816	0.176661	8	AT1G20860	0.17048	13
AT1G02780	0.171912	AT1G35430	0.290522	3	AT1G35430	0.290522	3	AT1G35470	0.24197	8	AT1G35530	0.281677	13
AT1G02790	0.135813	AT1G54260	0.449797	3	AT1G54260	0.449797	3	AT1G54330	0.123493	8	AT1G54380	0.459344	13
AT1G02800	0.130569	AT1G76970	0.357422	3	AT1G76970	0.357422	3	AT1G77020	0.159652	8	AT1G77110	0.129818	13
AT1G02810	0.0836386	AT1G15780	0.128581	3	AT1G15780	0.128581	3	AT1G15825	0.372691	8	AT1G15880	0.0672189	13
AT1G02813	0.437009	AT1G23149	0.605205	3	AT1G23149	0.605205	3	AT1G23200	0.32377	8	AT1G23230	0.132599	13
AT1G02816	0.326243	AT1G29630	0.174196	3	AT1G29630	0.174196	3	AT1G29690	0.112016	8	AT1G29750	0.181347	13
AT1G02820	0.378899	AT1G51055	0.77615	3	AT1G51055	0.77615	3	AT1G51110	0.129917	8	AT1G51170	0.208027	13
AT1G02830	0.407317	AT1G01430	0.377536	3	AT1G01430	0.377536	3	AT1G51970	1.33936	8	AT1G52050	0.240083	13
AT1G02840	0.163613	AT1G02100	0.201563	3	AT1G02100	0.201563	3	AT1G76980	0.220191	8	AT1G77030	0.109072	13
AT1G02850	0.452533	AT1G02430	0.954751	3	AT1G02430	0.954751	3	AT1G52000	0.283362	8	AT1G52080	0.138987	13
AT1G02860	0.129172	AT1G02740	0.234914	3	AT1G02740	0.234914	3	AT1G52500	0.342756	8	AT1G52560	0.378248	13
AT1G02870	0.130997	AT1G03360	0.106183	3	AT1G03360	0.106183	3	AT1G04100	0.34577	8	AT1G04150	0.269942	13
AT1G02880	0.291876	AT1G04030	0.367194	3	AT1G04030	0.367194	3	AT1G01480	0.174773	8	AT1G16705	0.376045	13
AT1G02890	0.270084	AT1G04110	0.132109	3	AT1G04110	0.132109	3	AT1G02145	0.22708	8	AT1G61097	0.561048	13
AT1G02900	0.758412	AT1G05360	0.11305	3	AT1G05360	0.11305	3	AT1G02500	0.0118222	8	AT1G67780	0.240706	13
AT1G02910	0.226877	AT1G05650	0.192842	3	AT1G05650	0.192842	3	AT1G02810	0.0836386	8	AT1G01550	0.145377	13
AT1G02920	0.0849705	AT1G09400	0.19376	3	AT1G09400	0.19376	3	AT1G03440	0.109114	8	AT1G02190	0.376146	13
AT1G02930	0.0578825	AT1G12210	0.392884	3	AT1G12210	0.392884	3	AT1G04160	0.108747	8	AT1G02575	0.436793	13
AT1G02940	0.31319	AT1G13610	0.21315	3	AT1G13610	0.21315	3	AT1G05420	0.187704	8	AT1G02840	0.163613	13
AT1G02950	0.241599	AT1G14490	0.514043	3	AT1G14490	0.514043	3	AT1G05710	0.198038	8	AT1G03490	0.754186	13
AT1G02960	0.481098	AT1G15800	0.332238	3	AT1G15800	0.332238	3	AT1G09450	0.226393	8	AT1G04210	0.223415	13
AT1G02970	0.14216	AT1G16540	0.306094	3	AT1G16540	0.306094	3	AT1G12270	0.367294	8	AT1G05490	0.366219	13
AT1G02980	0.698021	AT1G16690	0.253926	3	AT1G16690	0.253926	3	AT1G13650	0.797655	8	AT1G05790	0.20755	13
AT1G02990	0.412964	AT1G16850	0.280865	3	AT1G16850	0.280865	3	AT1G14550	0.0813507	8	AT1G09510	0.225281	13
AT1G03000	0.258548	AT1G17280	0.0783634	3	AT1G17280	0.0783634	3	AT1G15840	0.610134	8	AT1G12360	0.0382106	13
AT1G03010	0.0926278	AT1G20770	0.18569	3	AT1G20770	0.18569	3	AT1G16630	0.469088	8	AT1G13710	0.115665	13
AT1G03020	0.119239	AT1G20990	0.138433	3	AT1G20990	0.138433	3	AT1G16740	0.013349	8	AT1G14610	0.157431	13
AT1G03030	0.112791	AT1G21500	0.414265	3	AT1G21500	0.414265	3	AT1G16900	0.154692	8	AT1G15900	0.577275	13
AT1G03040	0.101277	AT1G21866	0.554713	3	AT1G21866	0.554713	3	AT1G17340	0.176441	8	AT1G16810	0.57894	13
AT1G03050	0.140346	AT1G22910	0.199722	3	AT1G22910	0.199722	3	AT1G20823	0.145333	8	AT1G16950	0.123804	13
AT1G03055	0.0914687	AT1G23160	0.330144	3	AT1G23160	0.330144	3	AT1G21065	0.137802	8	AT1G17400	0.135615	13
AT1G03060	0.15123	AT1G23840	0.213188	3	AT1G23840	0.213188	3	AT1G21560	0.454497	8	AT1G20870	0.239139	13
AT1G03070	0.0356761	AT1G24040	0.115032	3	AT1G24040	0.115032	3	AT1G21920	0.134967	8	AT1G21130	0.100706	13
AT1G03080	0.321585	AT1G27750	0.306984	3	AT1G27750	0.306984	3	AT1G22970	0.116288	8	AT1G21620	0.990618	13
AT1G03090	0.192709	AT1G28530	0.188962	3	AT1G28530	0.188962	3	AT1G23205	0.149138	8	AT1G21970	0.257336	13
AT1G03100	0.345762	AT1G29660	0.218048	3	AT1G29660	0.218048	3	AT1G23890	0.379843	8	AT1G23010	0.0726795	13
AT1G03103	0.679662	AT1G35435	0.580907	3	AT1G35435	0.580907	3	AT1G24100	0.127682	8	AT1G23260	0.0919935	13
AT1G03110	0.204749	AT1G36730	0.110085	3	AT1G36730	0.110085	3	AT1G27880	0.220952	8	AT1G23980	0.200998	13
AT1G03120	0.490392	AT1G43005	0.290069	3	AT1G43005	0.290069	3	AT1G28600	0.474516	8	AT1G24148	0.581253	13
AT1G03130	0.071633	AT1G47400	0.330506	3	AT1G47400	0.330506	3	AT1G29710	0.497795	8	AT1G27960	0.412088	13
AT1G03140	0.0919908	AT1G47870	0.199237	3	AT1G47870	0.199237	3	AT1G35490	0.13032	8	AT1G28760	0.13325	13
AT1G03160	0.18932	AT1G50360	0.219909	3	AT1G50360	0.219909	3	AT1G36970	0.451683	8	AT1G29770	0.189013	13
AT1G03170	0.396468	AT1G51080	0.392222	3	AT1G51080	0.392222	3	AT1G43130	0.0589387	8	AT1G35537	0.554399	13
AT1G03180	0.515325	AT1G51360	0.560348	3	AT1G51360	0.560348	3	AT1G47485	0.180063	8	AT1G37140	0.339242	13
AT1G03190	0.0726924	AT1G51560	0.230537	3	AT1G51560	0.230537	3	AT1G47970	0.126856	8	AT1G43560	0.116975	13
AT1G03210	0.369103	AT1G51930	1.47686	3	AT1G51930	1.47686	3	AT1G50430	0.13435	8	AT1G47550	0.0383291	13
AT1G03220	0.120288	AT1G51960	0.284727	3	AT1G51960	0.284727	3	AT1G51130	0.245122	8	AT1G48020	0.0917306	13
AT1G03250	0.0959405	AT1G52000	0.283362	3	AT1G52000	0.283362	3	AT1G51405	0.225326	8	AT1G50500	0.0567535	13
AT1G03260	0.0963483	AT1G52420	0.218215	3	AT1G52420	0.218215	3	AT1G51610	0.157488	8	AT1G51200	0.145916	13
AT1G03270	0.0619386	AT1G52500	0.342756	3	AT1G52500	0.342756	3	AT1G52080	0.138987	8	AT1G51490	0.387745	13
AT1G03280	0.197241	AT1G53420	0.347351	3	AT1G53420	0.347351	3	AT1G52560	0.378248	8	AT1G51660	0.0602317	13
AT1G03290	0.450397	AT1G53650	0.266466	3	AT1G53650	0.266466	3	AT1G53480	0.764571	8	AT1G52160	0.160862	13
AT1G03300	0.620999	AT1G54270	0.0706424	3	AT1G54270	0.0706424	3	AT1G53708	0.151154	8	AT1G52618	0.909813	13
AT1G03310	0.238835	AT1G58080	0.031484	3	AT1G58080	0.031484	3	AT1G54340	0.139136	8	AT1G53530	0.0908752	13
AT1G03320	1.06875	AT1G59720	0.247333	3	AT1G59720	0.247333	3	AT1G58180	0.171469	8	AT1G53770	0.247892	13
AT1G03340	0.526354	AT1G59900	0.0865251	3	AT1G59900	0.0865251	3	AT1G59750	0.10994	8	AT1G54385	0.263823	13
AT1G03350	0.346857	AT1G60610	0.218325	3	AT1G60610	0.218325	3	AT1G59970	0.174949	8	AT1G58242	0.385622	13
AT1G03360	0.106183	AT1G61010	0.0267317	3	AT1G61010	0.0267317	3	AT1G60660	0.192839	8	AT1G59820	0.0510288	13
AT1G03370	0.111994	AT1G61110	0.0557892	3	AT1G61110	0.0557892	3	AT1G61065	0.199579	8	AT1G60030	0.0948584	13
AT1G03380	0.237739	AT1G61720	0.28988	3	AT1G61720	0.28988	3	AT1G61160	0.628569	8	AT1G60710	0.0729289	13
AT1G03390	0.157937	AT1G62360	0.0190837	3	AT1G62360	0.0190837	3	AT1G61790	0.0807149	8	AT1G61240	0.117026	13
AT1G03430	0.135673	AT1G64000	0.194989	3	AT1G64000	0.194989	3	AT1G62410	0.779685	8	AT1G61850	0.107356	13
AT1G03440	0.109114	AT1G64160	0.0620251	3	AT1G64160	0.0620251	3	AT1G64050	0.344356	8	AT1G62450	0.306315	13
AT1G03445	0.468581	AT1G64310	0.361205	3	AT1G64310	0.361205	3	AT1G64200	0.082318	8	AT1G64107	0.333394	13
AT1G03457	0.251808	AT1G66070	0.282827	3	AT1G66070	0.282827	3	AT1G64360	0.245519	8	AT1G64280	0.351722	13
AT1G03470	0.275455	AT1G66820	0.200147	3	AT1G66820	0.200147	3	AT1G66130	0.198444	8	AT1G64400	0.275849	13
AT1G03475	0.0360873	AT1G67660	0.110483	3	AT1G67660	0.110483	3	AT1G66860	0.188173	8	AT1G66170	0.128277	13
AT1G03490	0.754186	AT1G67800	0.146255	3	AT1G67800	0.146255	3	AT1G67730	0.0636041	8	AT1G66920	0.318213	13
AT1G03495	0.297322	AT1G69680	0.15842	3	AT1G69680	0.15842	3	AT1G67850	0.0542725	8	AT1G67880	0.0337012	13
AT1G03510	0.175736	AT1G71360	0.468865	3	AT1G71360	0.468865	3	AT1G69730	0.631321	8	AT1G69780	0.055917	13
AT1G03520	0.125009	AT1G72670	0.0676909	3	AT1G72670	0.0676909	3	AT1G71410	0.173385	8	AT1G71460	0.133565	13
AT1G03530	0.462622	AT1G72830	0.328756	3	AT1G72830	0.328756	3	AT1G72720	0.188913	8	AT1G72770	0.122622	13
AT1G03540	0.169178	AT1G73550	0.3497	3	AT1G73550	0.3497	3	AT1G72940	0.206232	8	AT1G72990	0.278283	13
AT1G03550	0.0783079	AT1G76952	0.258814	3	AT1G76952	0.258814	3	AT1G73600	0.163743	8	AT1G73640	0.0422475	13
AT1G03560	0.107518	AT1G76980	0.220191	3	AT1G76980	0.220191	3	AT1G77030	0.109072	8	AT1G77120	0.103426	13
AT1G03590	0.126331	AT1G20760	0.258199	4	AT1G20760	0.258199	4	AT1G20816	0.176661	9	AT1G20860	0.17048	14
AT1G03600	0.122457	AT1G12210	0.392884	4	AT1G12210	0.392884	4	AT1G12270	0.367294	9	AT1G12360	0.0382106	14
AT1G03610	0.139638	AT1G20770	0.18569	4	AT1G20770	0.18569	4	AT1G20823	0.145333	9	AT1G20870	0.239139	14
AT1G03620	0.106231	AT1G35435	0.580907	4	AT1G35435	0.580907	4	AT1G35490	0.13032	9	AT1G35537	0.554399	14
AT1G03630	0.0369696	AT1G54270	0.0706424	4	AT1G54270	0.0706424	4	AT1G54340	0.139136	9	AT1G54385	0.263823	14
AT1G03650	0.306601	AT1G76980	0.220191	4	AT1G76980	0.220191	4	AT1G77030	0.109072	9	AT1G77120	0.103426	14
AT1G03670	0.551896	AT1G15790	0.379565	4	AT1G15790	0.379565	4	AT1G15830	0.403903	9	AT1G15890	0.361122	14
AT1G03680	0.199603	AT1G23150	0.19638	4	AT1G23150	0.19638	4	AT1G23201	0.876557	9	AT1G23240	0.529606	14
AT1G03687	0.318166	AT1G29640	0.252914	4	AT1G29640	0.252914	4	AT1G29700	0.233206	9	AT1G29760	0.30183	14
AT1G03710	0.261076	AT1G51070	0.137223	4	AT1G51070	0.137223	4	AT1G51120	0.205518	9	AT1G51190	0.0801773	14
AT1G03720	0.690366	AT1G51940	0.0965257	4	AT1G51940	0.0965257	4	AT1G51980	0.152558	9	AT1G52060	0.33308	14
AT1G03750	0.167104	AT1G01440	0.285219	4	AT1G01440	0.285219	4	AT1G76990	0.0828853	9	AT1G77060	0.0448273	14
AT1G03760	0.536707	AT1G02110	0.170717	4	AT1G02110	0.170717	4	AT1G52040	0.333252	9	AT1G52130	0.435212	14
AT1G03770	0.549084	AT1G02450	0.524882	4	AT1G02450	0.524882	4	AT1G52510	0.103855	9	AT1G52565	0.156691	14
AT1G03780	0.377858	AT1G02750	0.61587	4	AT1G02750	0.61587	4	AT1G04110	0.132109	9	AT1G04160	0.108747	14
AT1G03790	0.0960613	AT1G03370	0.111994	4	AT1G03370	0.111994	4	AT1G01490	0.0611157	9	AT1G16710	0.244938	14
AT1G03800	0.693022	AT1G04040	0.205998	4	AT1G04040	0.205998	4	AT1G02150	0.263193	9	AT1G61100	0.26189	14
AT1G03810	0.244007	AT1G04120	0.0719954	4	AT1G04120	0.0719954	4	AT1G02510	0.255424	9	AT1G67790	0.338386	14
AT1G03820	0.197975	AT1G05370	0.0697349	4	AT1G05370	0.0697349	4	AT1G02813	0.437009	9	AT1G01560	0.0807389	14
AT1G03840	0.152726	AT1G05660	0.303468	4	AT1G05660	0.303468	4	AT1G03445	0.468581	9	AT1G02205	0.331822	14
AT1G03850	0.490137	AT1G09410	0.427329	4	AT1G09410	0.427329	4	AT1G04170	0.0143038	9	AT1G02580	0.706146	14
AT1G03860	0.0674002	AT1G12240	0.105327	4	AT1G12240	0.105327	4	AT1G05430	0.366858	9	AT1G02850	0.452533	14
AT1G03870	0.166478	AT1G13620	0.422081	4	AT1G13620	0.422081	4	AT1G05730	0.176437	9	AT1G03495	0.297322	14
AT1G03880	0.149632	AT1G14510	0.0974553	4	AT1G14510	0.0974553	4	AT1G09460	0.392945	9	AT1G04220	0.0591456	14
AT1G03890	0.139247	AT1G15810	0.831731	4	AT1G15810	0.831731	4	AT1G12290	0.235182	9	AT1G05500	0.0921262	14
AT1G03905	0.0435379	AT1G16560	0.156091	4	AT1G16560	0.156091	4	AT1G13670	0.223387	9	AT1G05800	0.290612	14
AT1G03910	0.113912	AT1G16705	0.376045	4	AT1G16705	0.376045	4	AT1G14560	0.0597101	9	AT1G09530	0.213325	14
AT1G03920	0.126178	AT1G16860	0.0568321	4	AT1G16860	0.0568321	4	AT1G15850	0.223392	9	AT1G12370	0.198033	14
AT1G03930	0.247444	AT1G17285	0.985858	4	AT1G17285	0.985858	4	AT1G16640	1.07093	9	AT1G13730	0.282821	14
AT1G03940	0.228566	AT1G20780	0.189399	4	AT1G20780	0.189399	4	AT1G16750	0.197993	9	AT1G14620	0.135972	14
AT1G03950	0.0843658	AT1G21000	0.199843	4	AT1G21000	0.199843	4	AT1G16905	0.187645	9	AT1G15910	0.420388	14
AT1G03960	0.192009	AT1G21510	0.384391	4	AT1G21510	0.384391	4	AT1G17350	0.213186	9	AT1G16820	1.19441	14
AT1G03970	0.12414	AT1G21870	0.123245	4	AT1G21870	0.123245	4	AT1G20830	0.376161	9	AT1G16960	0.0755589	14
AT1G03980	0.158115	AT1G22920	0.0892165	4	AT1G22920	0.0892165	4	AT1G21070	0.0381205	9	AT1G17410	0.370685	14
AT1G03982	0.523534	AT1G23180	0.344966	4	AT1G23180	0.344966	4	AT1G21580	0.468345	9	AT1G20880	0.302697	14
AT1G03990	0.283933	AT1G23850	0.708004	4	AT1G23850	0.708004	4	AT1G21925	0.895671	9	AT1G21140	0.0313291	14
AT1G04000	1.21474	AT1G24050	0.175365	4	AT1G24050	0.175365	4	AT1G22980	0.526346	9	AT1G21630	0.233631	14
AT1G04010	0.144266	AT1G27760	0.101563	4	AT1G27760	0.101563	4	AT1G23210	0.178011	9	AT1G21980	0.0952891	14
AT1G04020	0.238677	AT1G28540	0.048113	4	AT1G28540	0.048113	4	AT1G23900	0.169955	9	AT1G23020	0.391018	14
AT1G04030	0.367194	AT1G29670	0.0847669	4	AT1G29670	0.0847669	4	AT1G24110	0.0849927	9	AT1G23270	0.834144	14
AT1G04040	0.205998	AT1G35440	0.326424	4	AT1G35440	0.326424	4	AT1G27910	0.150131	9	AT1G24010	1.3705	14
AT1G04050	0.630164	AT1G36732	0.628345	4	AT1G36732	0.628345	4	AT1G28630	0.590255	9	AT1G24150	0.163227	14
AT1G04070	1.15859	AT1G43010	0.573317	4	AT1G43010	0.573317	4	AT1G29720	0.444503	9	AT1G27970	0.113062	14
AT1G04090	0.239043	AT1G47410	0.24256	4	AT1G47410	0.24256	4	AT1G35500	0.685961	9	AT1G28815	0.481357	14
AT1G04100	0.34577	AT1G47890	0.507311	4	AT1G47890	0.507311	4	AT1G36990	0.650644	9	AT1G29780	0.355299	14
AT1G04110	0.132109	AT1G50380	0.237099	4	AT1G50380	0.237099	4	AT1G43170	0.0997911	9	AT1G35540	0.458909	14
AT1G04120	0.0719954	AT1G51090	0.228559	4	AT1G51090	0.228559	4	AT1G47490	0.190662	9	AT1G37150	0.228681	14
AT1G04130	0.250882	AT1G51370	0.951808	4	AT1G51370	0.951808	4	AT1G47980	0.0812928	9	AT1G43580	0.0887848	14
AT1G04140	0.197509	AT1G51570	0.0387196	4	AT1G51570	0.0387196	4	AT1G50440	0.0792867	9	AT1G47570	0.181479	14
AT1G04150	0.269942	AT1G51965	0.0742809	4	AT1G51965	0.0742809	4	AT1G51140	0.0965962	9	AT1G48030	0.0231354	14
AT1G04160	0.108747	AT1G52040	0.333252	4	AT1G52040	0.333252	4	AT1G51420	0.116227	9	AT1G50510	0.0869388	14
AT1G04170	0.0143038	AT1G52450	0.791287	4	AT1G52450	0.791287	4	AT1G51620	0.295758	9	AT1G51210	0.238469	14
AT1G04180	0.0571783	AT1G52510	0.103855	4	AT1G52510	0.103855	4	AT1G52130	0.435212	9	AT1G51500	0.0244691	14
AT1G04190	0.408597	AT1G53440	0.191412	4	AT1G53440	0.191412	4	AT1G52565	0.156691	9	AT1G51670	0.444634	14
AT1G04200	0.130133	AT1G53660	0.175061	4	AT1G53660	0.175061	4	AT1G53490	0.0414812	9	AT1G52180	0.715099	14
AT1G04210	0.223415	AT1G54280	0.0381266	4	AT1G54280	0.0381266	4	AT1G53710	0.349315	9	AT1G52620	0.264482	14
AT1G04220	0.0591456	AT1G58090	0.598723	4	AT1G58090	0.598723	4	AT1G54350	0.22656	9	AT1G53540	0.058668	14
AT1G04230	0.28762	AT1G59722	0.687161	4	AT1G59722	0.687161	4	AT1G58200	0.208048	9	AT1G53780	0.627653	14
AT1G04240	0.182977	AT1G59910	0.173866	4	AT1G59910	0.173866	4	AT1G59760	0.0784471	9	AT1G54390	0.180261	14
AT1G04250	0.0591562	AT1G60620	0.430651	4	AT1G60620	0.430651	4	AT1G59980	0.0876045	9	AT1G58248	0.247347	14
AT1G04260	0.0335412	AT1G61030	0.31412	4	AT1G61030	0.31412	4	AT1G60670	0.145801	9	AT1G59830	0.00973297	14
AT1G04270	0.0267482	AT1G61120	0.360057	4	AT1G61120	0.360057	4	AT1G61070	0.376071	9	AT1G60040	0.229612	14
AT1G04280	0.110993	AT1G61740	0.166477	4	AT1G61740	0.166477	4	AT1G61170	0.131187	9	AT1G60750	0.23035	14
AT1G04290	0.166759	AT1G62370	0.282011	4	AT1G62370	0.282011	4	AT1G61795	0.0821847	9	AT1G61250	0.123713	14
AT1G04300	0.448828	AT1G64010	0.369616	4	AT1G64010	0.369616	4	AT1G62420	0.235676	9	AT1G61860	0.0385425	14
AT1G04310	0.131138	AT1G64170	0.196553	4	AT1G64170	0.196553	4	AT1G64060	0.0427968	9	AT1G62480	0.946671	14
AT1G04330	0.0908122	AT1G64320	0.375178	4	AT1G64320	0.375178	4	AT1G64210	0.236821	9	AT1G64110	0.0627316	14
AT1G04340	0.186874	AT1G66080	0.0509414	4	AT1G66080	0.0509414	4	AT1G64370	0.31455	9	AT1G64290	1.36251	14
AT1G04350	0.225785	AT1G66830	0.184008	4	AT1G66830	0.184008	4	AT1G66140	0.128918	9	AT1G64405	0.294037	14
AT1G04360	0.205557	AT1G67670	0.106818	4	AT1G67670	0.106818	4	AT1G66870	0.172362	9	AT1G66180	0.0987689	14
AT1G04370	0.221732	AT1G67810	0.165721	4	AT1G67810	0.165721	4	AT1G67740	0.213819	9	AT1G66930	0.245813	14
AT1G04380	0.386778	AT1G69690	0.158824	4	AT1G69690	0.158824	4	AT1G67856	0.297719	9	AT1G67890	0.162881	14
AT1G04390	0.357917	AT1G71370	0.793908	4	AT1G71370	0.793908	4	AT1G69740	0.0401844	9	AT1G69790	0.11652	14
AT1G04400	0.108784	AT1G72680	0.122189	4	AT1G72680	0.122189	4	AT1G71420	0.289522	9	AT1G71470	0.828001	14
AT1G04410	0.0346944	AT1G72840	0.492421	4	AT1G72840	0.492421	4	AT1G72730	0.0404535	9	AT1G72790	0.298952	14
AT1G04420	0.217062	AT1G73560	0.423433	4	AT1G73560	0.423433	4	AT1G72950	0.168593	9	AT1G73000	0.281593	14
AT1G04430	0.0572797	AT1G76954	1.28794	4	AT1G76954	1.28794	4	AT1G73603	0.454346	9	AT1G73650	0.264215	14
AT1G04440	0.118111	AT1G76990	0.0828853	4	AT1G76990	0.0828853	4	AT1G77060	0.0448273	9	AT1G77122	0.250893	14
AT1G04450	0.445809	AT1G20770	0.18569	5	AT1G20770	0.18569	5	AT1G20823	0.145333	10	AT1G20870	0.239139	15
AT1G04470	0.138038	AT1G12240	0.105327	5	AT1G12240	0.105327	5	AT1G12290	0.235182	10	AT1G12370	0.198033	15
AT1G04490	0.472354	AT1G20780	0.189399	5	AT1G20780	0.189399	5	AT1G20830	0.376161	10	AT1G20880	0.302697	15
AT1G04500	0.117919	AT1G35440	0.326424	5	AT1G35440	0.326424	5	AT1G35500	0.685961	10	AT1G35540	0.458909	15
AT1G04510	0.114892	AT1G54280	0.0381266	5	AT1G54280	0.0381266	5	AT1G54350	0.22656	10	AT1G54390	0.180261	15
AT1G04520	0.114655	AT1G76990	0.0828853	5	AT1G76990	0.0828853	5	AT1G77060	0.0448273	10	AT1G77122	0.250893	15
AT1G04530	0.291975	AT1G15800	0.332238	5	AT1G15800	0.332238	5	AT1G15840	0.610134	10	AT1G15900	0.577275	15
AT1G04540	0.114477	AT1G23160	0.330144	5	AT1G23160	0.330144	5	AT1G23205	0.149138	10	AT1G23260	0.0919935	15
AT1G04550	0.124913	AT1G29660	0.218048	5	AT1G29660	0.218048	5	AT1G29710	0.497795	10	AT1G29770	0.189013	15
AT1G04555	0.168828	AT1G51080	0.392222	5	AT1G51080	0.392222	5	AT1G51130	0.245122	10	AT1G51200	0.145916	15
AT1G04560	0.10893	AT1G51950	0.343058	5	AT1G51950	0.343058	5	AT1G51990	0.625603	10	AT1G52070	0.207105	15
AT1G04570	0.204948	AT1G76960	1.02124	5	AT1G76960	1.02124	5	AT1G77000	0.104448	10	AT1G77090	0.349658	15
AT1G04580	0.277104	AT1G01450	0.254489	5	AT1G01450	0.254489	5	AT1G52050	0.240083	10	AT1G52140	0.32553	15
AT1G04590	0.406652	AT1G02120	0.243802	5	AT1G02120	0.243802	5	AT1G52530	0.0469195	10	AT1G52570	0.0331214	15
AT1G04600	0.241951	AT1G02460	0.134055	5	AT1G02460	0.134055	5	AT1G04120	0.0719954	10	AT1G04170	0.0143038	15
AT1G04610	0.0647349	AT1G02780	0.171912	5	AT1G02780	0.171912	5	AT1G16650	0.234002	10	AT1G16720	0.0513784	15
AT1G04620	0.251785	AT1G03380	0.237739	5	AT1G03380	0.237739	5	AT1G01510	0.128593	10	AT1G61110	0.0557892	15
AT1G04630	0.144524	AT1G04050	0.630164	5	AT1G04050	0.630164	5	AT1G02160	0.227712	10	AT1G67800	0.146255	15
AT1G04640	0.0799607	AT1G04130	0.250882	5	AT1G04130	0.250882	5	AT1G02530	0.189383	10	AT1G16830	0.275438	15
AT1G04645	0.905266	AT1G05380	0.322086	5	AT1G05380	0.322086	5	AT1G02816	0.326243	10	AT1G24020	0.0973838	15
AT1G04650	0.394342	AT1G05670	0.224155	5	AT1G05670	0.224155	5	AT1G03457	0.251808	10	AT1G64295	0.422756	15
AT1G04660	0.19796	AT1G09420	0.329506	5	AT1G09420	0.329506	5	AT1G04180	0.0571783	10	AT1G01570	0.171569	15
AT1G04670	0.243011	AT1G12244	0.208224	5	AT1G12244	0.208224	5	AT1G05440	0.385269	10	AT1G02210	0.303469	15
AT1G04680	0.0409585	AT1G13630	0.497456	5	AT1G13630	0.497456	5	AT1G05740	0.516654	10	AT1G02610	0.31227	15
AT1G04690	0.0225424	AT1G14520	0.123476	5	AT1G14520	0.123476	5	AT1G09470	0.269806	10	AT1G02860	0.129172	15
AT1G04700	0.221155	AT1G15820	0.161766	5	AT1G15820	0.161766	5	AT1G12320	0.268136	10	AT1G03510	0.175736	15
AT1G04710	0.161193	AT1G16570	0.184436	5	AT1G16570	0.184436	5	AT1G13680	0.275201	10	AT1G04230	0.28762	15
AT1G04730	0.235989	AT1G16710	0.244938	5	AT1G16710	0.244938	5	AT1G14570	0.145375	10	AT1G05510	0.106022	15
AT1G04750	0.0302193	AT1G16870	0.212689	5	AT1G16870	0.212689	5	AT1G15870	0.271444	10	AT1G05805	0.222756	15
AT1G04760	0.0261873	AT1G17290	0.129185	5	AT1G17290	0.129185	5	AT1G16760	0.149119	10	AT1G09540	0.165185	15
AT1G04770	0.14944	AT1G20795	0.865118	5	AT1G20795	0.865118	5	AT1G16916	0.212705	10	AT1G12380	0.0521806	15
AT1G04780	0.0939472	AT1G21010	0.114291	5	AT1G21010	0.114291	5	AT1G17360	0.396887	10	AT1G13740	0.460981	15
AT1G04790	0.450769	AT1G21520	0.254988	5	AT1G21520	0.254988	5	AT1G20840	0.0380939	10	AT1G14630	0.152702	15
AT1G04800	0.55159	AT1G21880	0.231597	5	AT1G21880	0.231597	5	AT1G21080	0.146789	10	AT1G15920	0.329094	15
AT1G04810	0.113564	AT1G22930	0.235472	5	AT1G22930	0.235472	5	AT1G21590	0.185682	10	AT1G16970	0.201674	15
AT1G04830	0.146142	AT1G23190	0.0630485	5	AT1G23190	0.0630485	5	AT1G21930	0.0532525	10	AT1G17420	0.0316852	15
AT1G04840	0.245572	AT1G23860	0.0509122	5	AT1G23860	0.0509122	5	AT1G22985	0.361016	10	AT1G20890	0.223517	15
AT1G04850	0.102503	AT1G24060	0.605851	5	AT1G24060	0.605851	5	AT1G23220	0.122403	10	AT1G21160	0.606997	15
AT1G04860	0.312261	AT1G27770	0.066716	5	AT1G27770	0.066716	5	AT1G23935	0.565054	10	AT1G21640	0.163346	15
AT1G04870	0.0741531	AT1G28550	0.0134455	5	AT1G28550	0.0134455	5	AT1G24120	0.10984	10	AT1G22000	0.781704	15
AT1G04880	0.431189	AT1G29680	0.312121	5	AT1G29680	0.312121	5	AT1G27930	0.0628838	10	AT1G23030	0.0709668	15
AT1G04890	0.218422	AT1G35460	0.13643	5	AT1G35460	0.13643	5	AT1G28650	0.17497	10	AT1G23280	0.448156	15
AT1G04900	0.0890005	AT1G36745	0.532559	5	AT1G36745	0.532559	5	AT1G29740	0.16577	10	AT1G24160	0.476159	15
AT1G04910	0.082359	AT1G43020	0.465942	5	AT1G43020	0.465942	5	AT1G35510	0.0775227	10	AT1G27980	0.0704315	15
AT1G04920	0.0568871	AT1G47420	0.361337	5	AT1G47420	0.361337	5	AT1G37007	0.840819	10	AT1G28960	0.0842414	15
AT1G04930	0.567966	AT1G47900	0.170147	5	AT1G47900	0.170147	5	AT1G43190	0.103925	10	AT1G29790	0.0745121	15
AT1G04940	0.130333	AT1G50400	0.802245	5	AT1G50400	0.802245	5	AT1G47510	0.21319	10	AT1G35560	0.210042	15
AT1G04945	0.408314	AT1G51100	0.154956	5	AT1G51100	0.154956	5	AT1G47990	0.0999284	10	AT1G38131	0.0795549	15
AT1G04950	0.228536	AT1G51380	0.0573572	5	AT1G51380	0.0573572	5	AT1G50450	0.0906646	10	AT1G43610	0.437317	15
AT1G04960	0.363624	AT1G51580	0.101787	5	AT1G51580	0.101787	5	AT1G51150	0.691021	10	AT1G47580	0.202252	15
AT1G04970	0.19245	AT1G51970	1.33936	5	AT1G51970	1.33936	5	AT1G51440	0.274433	10	AT1G48040	0.0587623	15
AT1G04980	0.214968	AT1G52050	0.240083	5	AT1G52050	0.240083	5	AT1G51630	0.0975601	10	AT1G50560	0.46484	15
AT1G04985	0.212249	AT1G52460	1.185	5	AT1G52460	1.185	5	AT1G52140	0.32553	10	AT1G51220	0.318994	15
AT1G04990	0.533877	AT1G52530	0.0469195	5	AT1G52530	0.0469195	5	AT1G52570	0.0331214	10	AT1G51510	0.359584	15
AT1G05000	0.132575	AT1G53450	0.268227	5	AT1G53450	0.268227	5	AT1G53500	0.120919	10	AT1G51680	0.0838359	15
AT1G05010	0.110516	AT1G53670	0.131722	5	AT1G53670	0.131722	5	AT1G53720	0.180305	10	AT1G52190	0.0789713	15
AT1G05020	0.254644	AT1G54310	0.0892104	5	AT1G54310	0.0892104	5	AT1G54360	0.255606	10	AT1G52630	0.120358	15
AT1G05030	0.340328	AT1G58110	0.134912	5	AT1G58110	0.134912	5	AT1G58210	0.206014	10	AT1G53542	0.937268	15
AT1G05040	0.234351	AT1G59725	0.0956934	5	AT1G59725	0.0956934	5	AT1G59780	0.772377	10	AT1G53790	0.530148	15
AT1G05055	0.0300318	AT1G59930	0.464316	5	AT1G59930	0.464316	5	AT1G59990	0.136132	10	AT1G54400	0.472989	15
AT1G05060	0.132057	AT1G60630	0.225423	5	AT1G60630	0.225423	5	AT1G60680	0.168546	10	AT1G58250	0.165304	15
AT1G05065	0.223266	AT1G61040	0.0726708	5	AT1G61040	0.0726708	5	AT1G61080	0.221824	10	AT1G59835	0.553057	15
AT1G05070	0.226149	AT1G61130	0.282362	5	AT1G61130	0.282362	5	AT1G61180	0.559391	10	AT1G60050	0.196249	15
AT1G05080	0.824593	AT1G61750	0.397058	5	AT1G61750	0.397058	5	AT1G61800	0.137262	10	AT1G60760	0.307545	15
AT1G05100	0.303932	AT1G62380	0.114548	5	AT1G62380	0.114548	5	AT1G62422	0.248931	10	AT1G61255	0.931538	15
AT1G05120	0.326722	AT1G64020	0.288413	5	AT1G64020	0.288413	5	AT1G64065	0.100518	10	AT1G61870	0.0837244	15
AT1G05140	0.262482	AT1G64180	0.381949	5	AT1G64180	0.381949	5	AT1G64220	0.700795	10	AT1G62520	0.0910273	15
AT1G05150	0.059857	AT1G64340	0.459011	5	AT1G64340	0.459011	5	AT1G64380	0.197655	10	AT1G64130	1.47921	15
AT1G05160	0.140221	AT1G66090	0.784216	5	AT1G66090	0.784216	5	AT1G66145	0.459325	10	AT1G64430	0.190221	15
AT1G05170	0.12859	AT1G66840	0.288984	5	AT1G66840	0.288984	5	AT1G66880	0.422208	10	AT1G66190	0.257437	15
AT1G05180	0.169039	AT1G67680	0.332561	5	AT1G67680	0.332561	5	AT1G67750	0.0606813	10	AT1G66940	0.381108	15
AT1G05190	0.034074	AT1G67820	0.294128	5	AT1G67820	0.294128	5	AT1G67860	0.699968	10	AT1G67910	0.803388	15
AT1G05200	0.12494	AT1G69700	0.0543701	5	AT1G69700	0.0543701	5	AT1G69750	0.0611368	10	AT1G69800	0.0687141	15
AT1G05205	0.088462	AT1G71380	0.109571	5	AT1G71380	0.109571	5	AT1G71430	0.31918	10	AT1G71490	0.290992	15
AT1G05210	0.139436	AT1G72690	0.181967	5	AT1G72690	0.181967	5	AT1G72740	0.374563	10	AT1G72800	1.62781	15
AT1G05220	0.124239	AT1G72880	0.145313	5	AT1G72880	0.145313	5	AT1G72960	0.0882547	10	AT1G73010	0.145416	15
AT1G05250	0.730996	AT1G73570	0.235458	5	AT1G73570	0.235458	5	AT1G73610	0.471927	10	AT1G73660	0.191812	15
AT1G05260	0.106259	AT1G77000	0.104448	5	AT1G77000	0.104448	5	AT1G77090	0.349658	10	AT1G77130	0.0934298	15
AT1G05270	0.146322	AT1G01390	0.460108	1	AT1G01390	0.460108	1	AT1G20696	0.49085	6	AT1G20640	0.0803684	11
AT1G05280	0.275789	AT1G02070	0.49814	1	AT1G02070	0.49814	1	AT1G76920	0.061189	6	AT1G76860	0.243251	11
AT1G05290	0.390487	AT1G02400	0.340394	1	AT1G02400	0.340394	1	AT1G12120	0.398531	6	AT1G12060	0.449657	11
AT1G05291	0.814595	AT1G02700	0.0655993	1	AT1G02700	0.0655993	1	AT1G20693	0.0340346	6	AT1G20630	0.0373029	11
AT1G05300	0.190255	AT1G03310	0.238835	1	AT1G03310	0.238835	1	AT1G35290	0.607804	6	AT1G35210	0.90655	11
AT1G05310	0.118841	AT1G03990	0.283933	1	AT1G03990	0.283933	1	AT1G54180	0.124172	6	AT1G54130	0.0983222	11
AT1G05330	1.33342	AT1G04050	0.630164	1	AT1G04050	0.630164	1	AT1G15720	0.285275	6	AT1G15670	0.405769	11
AT1G05340	0.147379	AT1G05310	0.118841	1	AT1G05310	0.118841	1	AT1G23090	0.10819	6	AT1G23040	0.234752	11
AT1G05350	0.0527837	AT1G05610	0.232645	1	AT1G05610	0.232645	1	AT1G29520	0.156299	6	AT1G29450	0.281177	11
AT1G05360	0.11305	AT1G09360	0.542396	1	AT1G09360	0.542396	1	AT1G50940	0.101359	6	AT1G50890	0.182895	11
AT1G05370	0.0697349	AT1G12160	0.252675	1	AT1G12160	0.252675	1	AT1G51810	0.100187	6	AT1G51760	0.0858812	11
AT1G05380	0.322086	AT1G12170	1.14756	1	AT1G12170	1.14756	1	AT1G76900	0.0561903	6	AT1G76850	0.0679835	11
AT1G05385	0.223347	AT1G13605	0.640702	1	AT1G13605	0.640702	1	AT1G51920	0.721872	6	AT1G51810	0.100187	11
AT1G05410	0.341549	AT1G14440	0.0917247	1	AT1G14440	0.0917247	1	AT1G52380	0.375041	6	AT1G52340	0.221206	11
AT1G05420	0.187704	AT1G15750	0.0245473	1	AT1G15750	0.0245473	1	AT1G01350	0.0769734	6	AT1G03960	0.192009	11
AT1G05430	0.366858	AT1G15760	0.352595	1	AT1G15760	0.352595	1	AT1G02020	0.368816	6	AT1G16500	0.281744	11
AT1G05440	0.385269	AT1G16510	0.163553	1	AT1G16510	0.163553	1	AT1G02340	0.395266	6	AT1G01300	0.0668925	11
AT1G05450	0.356529	AT1G16630	0.469088	1	AT1G16630	0.469088	1	AT1G02640	0.0967711	6	AT1G01970	0.150633	11
AT1G05470	0.0486267	AT1G16810	0.57894	1	AT1G16810	0.57894	1	AT1G03260	0.0963483	6	AT1G02290	0.608917	11
AT1G05490	0.366219	AT1G17230	0.222168	1	AT1G17230	0.222168	1	AT1G03950	0.0843658	6	AT1G02575	0.436793	11
AT1G05500	0.0921262	AT1G20720	0.277054	1	AT1G20720	0.277054	1	AT1G04000	1.21474	6	AT1G03180	0.515325	11
AT1G05510	0.106022	AT1G20730	1.51469	1	AT1G20730	1.51469	1	AT1G05270	0.146322	6	AT1G03905	0.0435379	11
AT1G05520	0.137067	AT1G20735	1.75371	1	AT1G20735	1.75371	1	AT1G05575	0.230907	6	AT1G05205	0.088462	11
AT1G05530	0.371425	AT1G20960	0.147	1	AT1G20960	0.147	1	AT1G09300	0.104508	6	AT1G05530	0.371425	11
AT1G05540	0.467466	AT1G21460	0.0971031	1	AT1G21460	0.0971031	1	AT1G12110	0.0705305	6	AT1G09245	0.45572	11
AT1G05550	0.452665	AT1G21830	0.111349	1	AT1G21830	0.111349	1	AT1G13560	0.0343133	6	AT1G12050	0.0995482	11
AT1G05560	0.423666	AT1G22882	0.431029	1	AT1G22882	0.431029	1	AT1G14380	0.527668	6	AT1G13470	0.505302	11
AT1G05570	0.0701396	AT1G23120	0.19634	1	AT1G23120	0.19634	1	AT1G15700	0.112319	6	AT1G14330	0.106815	11
AT1G05575	0.230907	AT1G23140	0.249796	1	AT1G23140	0.249796	1	AT1G16460	0.59622	6	AT1G15620	0.738631	11
AT1G05577	0.178463	AT1G23800	0.0573833	1	AT1G23800	0.0573833	1	AT1G16540	0.306094	6	AT1G16410	0.170361	11
AT1G05580	0.250068	AT1G23980	0.200998	1	AT1G23980	0.200998	1	AT1G16740	0.013349	6	AT1G16690	0.253926	11
AT1G05590	0.295662	AT1G27710	0.568712	1	AT1G27710	0.568712	1	AT1G17180	0.181006	6	AT1G17145	0.153974	11
AT1G05600	0.194334	AT1G28480	0.333427	1	AT1G28480	0.333427	1	AT1G20680	0.874934	6	AT1G20610	0.270439	11
AT1G05610	0.232645	AT1G29560	0.634591	1	AT1G29560	0.634591	1	AT1G20920	0.127654	6	AT1G20870	0.239139	11
AT1G05615	1.68139	AT1G29580	0.527744	1	AT1G29580	0.527744	1	AT1G21400	0.0758095	6	AT1G21360	0.295061	11
AT1G05620	0.149404	AT1G35365	0.614026	1	AT1G35365	0.614026	1	AT1G21760	0.137244	6	AT1G21720	0.0377753	11
AT1G05630	0.108258	AT1G35400	1.11576	1	AT1G35400	1.11576	1	AT1G22840	0.132208	6	AT1G22770	0.116302	11
AT1G05650	0.192842	AT1G36390	0.308196	1	AT1G36390	0.308196	1	AT1G23070	0.0575521	6	AT1G23020	0.391018	11
AT1G05660	0.303468	AT1G42970	0.0283634	1	AT1G42970	0.0283634	1	AT1G23740	0.189919	6	AT1G23690	0.372611	11
AT1G05670	0.224155	AT1G47380	0.0200042	1	AT1G47380	0.0200042	1	AT1G23890	0.379843	6	AT1G23840	0.213188	11
AT1G05680	0.215629	AT1G47786	0.468248	1	AT1G47786	0.468248	1	AT1G27670	0.400485	6	AT1G27600	0.179151	11
AT1G05690	0.296566	AT1G50320	0.453574	1	AT1G50320	0.453574	1	AT1G28400	0.1177	6	AT1G28370	0.377949	11
AT1G05710	0.198038	AT1G50990	0.201434	1	AT1G50990	0.201434	1	AT1G29480	0.514639	6	AT1G29390	0.363762	11
AT1G05730	0.176437	AT1G51010	0.934763	1	AT1G51010	0.934763	1	AT1G35260	0.242042	6	AT1G35190	0.141334	11
AT1G05740	0.516654	AT1G51310	0.218523	1	AT1G51310	0.218523	1	AT1G36310	0.0664115	6	AT1G36150	0.588804	11
AT1G05750	0.258264	AT1G51510	0.359584	1	AT1G51510	0.359584	1	AT1G42550	0.0770963	6	AT1G42430	0.0702367	11
AT1G05780	0.160275	AT1G51900	0.691692	1	AT1G51900	0.691692	1	AT1G47290	0.180906	6	AT1G47260	0.0449857	11
AT1G05790	0.20755	AT1G51920	0.721872	1	AT1G51920	0.721872	1	AT1G47740	0.00965579	6	AT1G47655	0.175449	11
AT1G05800	0.290612	AT1G51965	0.0742809	1	AT1G51965	0.0742809	1	AT1G50270	0.332408	6	AT1G50200	0.103335	11
AT1G05805	0.222756	AT1G52380	0.375041	1	AT1G52380	0.375041	1	AT1G50920	0.138229	6	AT1G50870	0.830724	11
AT1G05810	0.0322123	AT1G52450	0.791287	1	AT1G52450	0.791287	1	AT1G51210	0.238469	6	AT1G51140	0.0965962	11
AT1G05820	0.226305	AT1G53360	0.76738	1	AT1G53360	0.76738	1	AT1G51440	0.274433	6	AT1G51380	0.0573572	11
AT1G05830	0.192044	AT1G53610	0.432973	1	AT1G53610	0.432973	1	AT1G51780	0.304396	6	AT1G51730	0.182012	11
AT1G05840	0.101553	AT1G54220	0.520898	1	AT1G54220	0.520898	1	AT1G52340	0.221206	6	AT1G52310	0.117271	11
AT1G05850	0.0772114	AT1G54230	1.0976	1	AT1G54230	1.0976	1	AT1G53320	0.116788	6	AT1G53280	0.296756	11
AT1G05860	0.176911	AT1G58050	0.395962	1	AT1G58050	0.395962	1	AT1G53560	0.411944	6	AT1G53520	0.346975	11
AT1G05870	0.54783	AT1G59675	0.503067	1	AT1G59675	0.503067	1	AT1G54170	0.423304	6	AT1G54120	0.267257	11
AT1G05880	0.630155	AT1G59860	0.0528898	1	AT1G59860	0.0528898	1	AT1G57943	0.383378	6	AT1G57790	0.415847	11
AT1G05890	0.471725	AT1G60560	0.124626	1	AT1G60560	0.124626	1	AT1G59620	0.383493	6	AT1G59550	0.857304	11
AT1G05894	0.315856	AT1G60986	0.294691	1	AT1G60986	0.294691	1	AT1G59820	0.0510288	6	AT1G59750	0.10994	11
AT1G05900	0.468012	AT1G61090	0.912299	1	AT1G61090	0.912299	1	AT1G60460	0.244668	6	AT1G60410	0.391542	11
AT1G05910	0.201066	AT1G61680	0.527365	1	AT1G61680	0.527365	1	AT1G60940	0.11158	6	AT1G60880	0.632996	11
AT1G05920	0.473838	AT1G62330	0.0730166	1	AT1G62330	0.0730166	1	AT1G61050	0.226874	6	AT1G60990	0.145528	11
AT1G05930	0.968708	AT1G63950	0.931581	1	AT1G63950	0.931581	1	AT1G61620	0.0669188	6	AT1G61570	0.705039	11
AT1G05940	0.167632	AT1G64110	0.0627316	1	AT1G64110	0.0627316	1	AT1G62290	0.106743	6	AT1G62210	0.550802	11
AT1G05960	0.291479	AT1G64280	0.351722	1	AT1G64280	0.351722	1	AT1G63870	0.62919	6	AT1G63820	0.144369	11
AT1G05970	0.238193	AT1G65985	0.726652	1	AT1G65985	0.726652	1	AT1G64060	0.0427968	6	AT1G64010	0.369616	11
AT1G05990	0.0860344	AT1G66780	0.186538	1	AT1G66780	0.186538	1	AT1G64200	0.082318	6	AT1G64160	0.0620251	11
AT1G06000	0.225493	AT1G67620	0.185342	1	AT1G67620	0.185342	1	AT1G65930	0.218703	6	AT1G65850	0.325807	11
AT1G06010	0.413355	AT1G67770	0.484303	1	AT1G67770	0.484303	1	AT1G66730	0.285329	6	AT1G66660	0.61487	11
AT1G06020	0.0669242	AT1G69640	0.0849777	1	AT1G69640	0.0849777	1	AT1G67560	0.109641	6	AT1G67500	0.278255	11
AT1G06030	0.118804	AT1G71310	0.605912	1	AT1G71310	0.605912	1	AT1G67690	0.227383	6	AT1G67630	0.2307	11
AT1G06040	0.114533	AT1G72640	0.238406	1	AT1G72640	0.238406	1	AT1G69588	0.509785	6	AT1G69540	0.388515	11
AT1G06050	0.152724	AT1G72790	0.298952	1	AT1G72790	0.298952	1	AT1G71230	0.16681	6	AT1G71170	0.223992	11
AT1G06060	0.165943	AT1G73500	0.152239	1	AT1G73500	0.152239	1	AT1G72580	0.602222	6	AT1G72530	0.482649	11
AT1G06070	0.118094	AT1G76920	0.061189	1	AT1G76920	0.061189	1	AT1G72730	0.0404535	6	AT1G72680	0.122189	11
AT1G06080	0.0744642	AT1G76952	0.258814	1	AT1G76952	0.258814	1	AT1G73430	0.0760039	6	AT1G73370	0.170972	11
AT1G06090	0.172336	AT1G76954	1.28794	1	AT1G76954	1.28794	1	AT1G76860	0.243251	6	AT1G76790	0.0918101	11
AT1G06100	0.596099	AT1G12160	0.252675	2	AT1G12160	0.252675	2	AT1G20693	0.0340346	7	AT1G20630	0.0373029	12
AT1G06110	0.205358	AT1G20720	0.277054	2	AT1G20720	0.277054	2	AT1G76900	0.0561903	7	AT1G76850	0.0679835	12
AT1G06130	0.247156	AT1G20730	1.51469	2	AT1G20730	1.51469	2	AT1G12110	0.0705305	7	AT1G12050	0.0995482	12
AT1G06140	0.250438	AT1G35365	0.614026	2	AT1G35365	0.614026	2	AT1G20680	0.874934	7	AT1G20610	0.270439	12
AT1G06149	0.364557	AT1G54220	0.520898	2	AT1G54220	0.520898	2	AT1G35260	0.242042	7	AT1G35190	0.141334	12
AT1G06150	0.345445	AT1G76952	0.258814	2	AT1G76952	0.258814	2	AT1G54170	0.423304	7	AT1G54120	0.267257	12
AT1G06160	0.200674	AT1G01380	0.184139	2	AT1G01380	0.184139	2	AT1G15710	0.0626415	7	AT1G15660	0.711055	12
AT1G06170	0.193903	AT1G02065	0.167057	2	AT1G02065	0.167057	2	AT1G23080	0.0586917	7	AT1G23030	0.0709668	12
AT1G06180	0.409548	AT1G02390	0.230912	2	AT1G02390	0.230912	2	AT1G29510	0.338956	7	AT1G29400	0.135153	12
AT1G06190	0.376903	AT1G02690	0.335715	2	AT1G02690	0.335715	2	AT1G50930	0.239132	7	AT1G50880	0.327808	12
AT1G06200	0.189356	AT1G03300	0.620999	2	AT1G03300	0.620999	2	AT1G51800	0.533752	7	AT1G51745	0.52104	12
AT1G06210	0.0837483	AT1G03982	0.523534	2	AT1G03982	0.523534	2	AT1G76890	0.175202	7	AT1G76820	0.497754	12
AT1G06220	0.0890732	AT1G04040	0.205998	2	AT1G04040	0.205998	2	AT1G51915	0.704576	7	AT1G51800	0.533752	12
AT1G06225	0.248474	AT1G05300	0.190255	2	AT1G05300	0.190255	2	AT1G52370	0.171229	7	AT1G52330	0.563271	12
AT1G06230	0.230775	AT1G05600	0.194334	2	AT1G05600	0.194334	2	AT1G03990	0.283933	7	AT1G03950	0.0843658	12
AT1G06240	0.157633	AT1G09350	0.112045	2	AT1G09350	0.112045	2	AT1G01340	0.148606	7	AT1G16490	0.200777	12
AT1G06250	0.335221	AT1G12150	0.124224	2	AT1G12150	0.124224	2	AT1G02010	0.0591573	7	AT1G01290	0.197595	12
AT1G06260	0.239623	AT1G13600	0.175709	2	AT1G13600	0.175709	2	AT1G02335	0.0934082	7	AT1G01960	0.117606	12
AT1G06270	0.136735	AT1G14430	0.135272	2	AT1G14430	0.135272	2	AT1G02630	0.0898258	7	AT1G02280	0.0565955	12
AT1G06280	0.0904512	AT1G15740	0.0992089	2	AT1G15740	0.0992089	2	AT1G03250	0.0959405	7	AT1G02560	0.0381492	12
AT1G06290	0.0915855	AT1G15757	1.1176	2	AT1G15757	1.1176	2	AT1G03940	0.228566	7	AT1G03170	0.396468	12
AT1G06310	0.172367	AT1G16500	0.281744	2	AT1G16500	0.281744	2	AT1G05260	0.106259	7	AT1G03890	0.139247	12
AT1G06320	0.511588	AT1G16610	0.186503	2	AT1G16610	0.186503	2	AT1G05570	0.0701396	7	AT1G05200	0.12494	12
AT1G06330	0.0450064	AT1G16800	0.322654	2	AT1G16800	0.322654	2	AT1G09290	0.538698	7	AT1G05520	0.137067	12
AT1G06340	0.660299	AT1G17220	0.137651	2	AT1G17220	0.137651	2	AT1G12090	0.0593972	7	AT1G09240	0.247473	12
AT1G06350	0.391007	AT1G20710	0.322706	2	AT1G20710	0.322706	2	AT1G13540	0.483814	7	AT1G12040	0.396847	12
AT1G06360	0.164856	AT1G20950	0.0823004	2	AT1G20950	0.0823004	2	AT1G14370	0.0799992	7	AT1G13460	0.0779194	12
AT1G06380	0.424857	AT1G21450	0.053027	2	AT1G21450	0.053027	2	AT1G15690	0.016533	7	AT1G14310	0.25335	12
AT1G06390	0.0700958	AT1G21810	0.539143	2	AT1G21810	0.539143	2	AT1G16445	0.369254	7	AT1G15610	0.972716	12
AT1G06400	0.0991382	AT1G22880	0.0683414	2	AT1G22880	0.0683414	2	AT1G16530	0.219788	7	AT1G16400	0.256499	12
AT1G06410	0.0495091	AT1G23110	0.0745896	2	AT1G23110	0.0745896	2	AT1G16730	0.530775	7	AT1G16670	0.0529042	12
AT1G06430	0.0808933	AT1G23130	1.7614	2	AT1G23130	1.7614	2	AT1G17170	0.255292	7	AT1G17130	0.273994	12
AT1G06440	0.185338	AT1G23790	0.215503	2	AT1G23790	0.215503	2	AT1G20670	0.194005	7	AT1G20580	0.368582	12
AT1G06450	0.0802796	AT1G23970	0.800449	2	AT1G23970	0.800449	2	AT1G20910	0.32042	7	AT1G20860	0.17048	12
AT1G06460	0.319878	AT1G27700	0.119416	2	AT1G27700	0.119416	2	AT1G21395	0.41485	7	AT1G21350	0.350167	12
AT1G06470	0.185896	AT1G28470	0.135783	2	AT1G28470	0.135783	2	AT1G21750	0.227016	7	AT1G21710	0.183509	12
AT1G06475	0.0859988	AT1G29550	0.262905	2	AT1G29550	0.262905	2	AT1G22830	0.473919	7	AT1G22767	0.55939	12
AT1G06490	0.14627	AT1G29570	1.0642	2	AT1G29570	1.0642	2	AT1G23060	0.388192	7	AT1G23010	0.0726795	12
AT1G06500	0.25882	AT1G35350	0.337536	2	AT1G35350	0.337536	2	AT1G23730	0.0794317	7	AT1G23680	0.287338	12
AT1G06510	0.387658	AT1G36380	0.299217	2	AT1G36380	0.299217	2	AT1G23880	0.362304	7	AT1G23830	0.342271	12
AT1G06515	0.156685	AT1G42960	0.139033	2	AT1G42960	0.139033	2	AT1G27660	0.187553	7	AT1G27595	0.4223	12
AT1G06520	0.274971	AT1G47340	0.516614	2	AT1G47340	0.516614	2	AT1G28395	0.263594	7	AT1G28360	0.236535	12
AT1G06540	0.265035	AT1G47770	0.343604	2	AT1G47770	0.343604	2	AT1G29470	0.0937812	7	AT1G29380	0.091997	12
AT1G06550	0.317165	AT1G50310	0.119152	2	AT1G50310	0.119152	2	AT1G35250	0.353031	7	AT1G35183	0.850382	12
AT1G06560	0.388596	AT1G50960	0.416633	2	AT1G50960	0.416633	2	AT1G36280	0.256649	7	AT1G36095	0.345458	12
AT1G06570	0.0954009	AT1G51000	1.15414	2	AT1G51000	1.15414	2	AT1G42540	0.0624676	7	AT1G41830	0.0669407	12
AT1G06590	0.219761	AT1G51260	0.131453	2	AT1G51260	0.131453	2	AT1G47280	0.328037	7	AT1G47250	0.042471	12
AT1G06620	0.144232	AT1G51500	0.0244691	2	AT1G51500	0.0244691	2	AT1G47730	0.836369	7	AT1G47640	0.0415267	12
AT1G06640	0.284557	AT1G51830	0.305037	2	AT1G51830	0.305037	2	AT1G50260	0.331261	7	AT1G50190	0.540507	12
AT1G06650	0.404884	AT1G51915	0.704576	2	AT1G51915	0.704576	2	AT1G50910	0.466387	7	AT1G50840	0.311878	12
AT1G06660	0.160226	AT1G51960	0.284727	2	AT1G51960	0.284727	2	AT1G51200	0.145916	7	AT1G51130	0.245122	12
AT1G06670	0.492317	AT1G52370	0.171229	2	AT1G52370	0.171229	2	AT1G51420	0.116227	7	AT1G51370	0.951808	12
AT1G06680	0.102094	AT1G52420	0.218215	2	AT1G52420	0.218215	2	AT1G51770	0.115989	7	AT1G51720	0.0365332	12
AT1G06690	0.143923	AT1G53350	0.281628	2	AT1G53350	0.281628	2	AT1G52330	0.563271	7	AT1G52300	0.17711	12
AT1G06700	0.0404495	AT1G53600	0.157836	2	AT1G53600	0.157836	2	AT1G53310	0.019826	7	AT1G53270	0.137202	12
AT1G06710	0.178042	AT1G54217	0.692498	2	AT1G54217	0.692498	2	AT1G53550	0.714473	7	AT1G53510	0.140607	12
AT1G06720	0.407151	AT1G58030	0.110202	2	AT1G58030	0.110202	2	AT1G54160	0.80498	7	AT1G54115	0.15506	12
AT1G06730	0.236974	AT1G59670	0.496956	2	AT1G59670	0.496956	2	AT1G57870	0.036338	7	AT1G57780	0.361614	12
AT1G06750	0.125489	AT1G59850	0.137063	2	AT1G59850	0.137063	2	AT1G59610	0.0220696	7	AT1G59540	0.184658	12
AT1G06760	0.241854	AT1G60550	0.205092	2	AT1G60550	0.205092	2	AT1G59800	0.943004	7	AT1G59740	0.112292	12
AT1G06770	0.533725	AT1G60983	0.120873	2	AT1G60983	0.120873	2	AT1G60450	0.314798	7	AT1G60400	0.504841	12
AT1G06780	0.189626	AT1G61080	0.221824	2	AT1G61080	0.221824	2	AT1G60930	0.560107	7	AT1G60870	0.0975189	12
AT1G06790	0.212216	AT1G61670	0.112168	2	AT1G61670	0.112168	2	AT1G61040	0.0726708	7	AT1G60987	1.34565	12
AT1G06800	0.0986903	AT1G62320	0.0828716	2	AT1G62320	0.0828716	2	AT1G61610	0.216592	7	AT1G61566	0.353974	12
AT1G06820	0.197622	AT1G63940	0.0828365	2	AT1G63940	0.0828365	2	AT1G62280	0.179892	7	AT1G62200	0.371472	12
AT1G06830	0.0243714	AT1G64107	0.333394	2	AT1G64107	0.333394	2	AT1G63855	0.265154	7	AT1G63810	0.192944	12
AT1G06840	0.179268	AT1G64235	0.443641	2	AT1G64235	0.443641	2	AT1G64050	0.344356	7	AT1G64000	0.194989	12
AT1G06850	0.101633	AT1G65980	0.0675481	2	AT1G65980	0.0675481	2	AT1G64190	0.0319849	7	AT1G64150	0.331009	12
AT1G06870	0.123053	AT1G66770	0.217921	2	AT1G66770	0.217921	2	AT1G65920	0.120906	7	AT1G65845	0.363005	12
AT1G06890	0.0242981	AT1G67600	0.160204	2	AT1G67600	0.160204	2	AT1G66720	0.24629	7	AT1G66610	0.565618	12
AT1G06900	0.160604	AT1G67750	0.0606813	2	AT1G67750	0.0606813	2	AT1G67550	0.078536	7	AT1G67490	0.208154	12
AT1G06910	0.280705	AT1G69630	0.377511	2	AT1G69630	0.377511	2	AT1G67680	0.332561	7	AT1G67623	1.07376	12
AT1G06920	0.780789	AT1G71270	0.0868939	2	AT1G71270	0.0868939	2	AT1G69580	0.141197	7	AT1G69530	0.0662488	12
AT1G06923	0.491359	AT1G72630	0.00760509	2	AT1G72630	0.00760509	2	AT1G71220	0.172142	7	AT1G71160	0.100085	12
AT1G06930	0.626338	AT1G72770	0.122622	2	AT1G72770	0.122622	2	AT1G72570	0.330015	7	AT1G72520	0.110896	12
AT1G06950	0.105769	AT1G73480	0.121442	2	AT1G73480	0.121442	2	AT1G72720	0.188913	7	AT1G72670	0.0676909	12
AT1G06960	0.248387	AT1G76900	0.0561903	2	AT1G76900	0.0561903	2	AT1G73410	0.249086	7	AT1G73350	0.181922	12
AT1G06970	0.108085	AT1G76950	0.0975744	2	AT1G76950	0.0975744	2	AT1G76850	0.0679835	7	AT1G76770	0.182044	12
AT1G06980	0.240839	AT1G20720	0.277054	3	AT1G20720	0.277054	3	AT1G20680	0.874934	8	AT1G20610	0.270439	13
AT1G06990	0.190111	AT1G12150	0.124224	3	AT1G12150	0.124224	3	AT1G76890	0.175202	8	AT1G76820	0.497754	13
AT1G07000	0.130657	AT1G20710	0.322706	3	AT1G20710	0.322706	3	AT1G12090	0.0593972	8	AT1G12040	0.396847	13
AT1G07010	0.310277	AT1G35350	0.337536	3	AT1G35350	0.337536	3	AT1G20670	0.194005	8	AT1G20580	0.368582	13
AT1G07020	0.404166	AT1G54217	0.692498	3	AT1G54217	0.692498	3	AT1G35250	0.353031	8	AT1G35183	0.850382	13
AT1G07025	0.532109	AT1G76950	0.0975744	3	AT1G76950	0.0975744	3	AT1G54160	0.80498	8	AT1G54115	0.15506	13
AT1G07030	0.0909469	AT1G15750	0.0245473	3	AT1G15750	0.0245473	3	AT1G15700	0.112319	8	AT1G15620	0.738631	13
AT1G07040	0.130671	AT1G23120	0.19634	3	AT1G23120	0.19634	3	AT1G23070	0.0575521	8	AT1G23020	0.391018	13
AT1G07050	0.26038	AT1G29560	0.634591	3	AT1G29560	0.634591	3	AT1G29480	0.514639	8	AT1G29390	0.363762	13
AT1G07060	0.44195	AT1G50990	0.201434	3	AT1G50990	0.201434	3	AT1G50920	0.138229	8	AT1G50870	0.830724	13
AT1G07080	0.200922	AT1G01370	0.554559	3	AT1G01370	0.554559	3	AT1G51790	0.503987	8	AT1G51740	0.160411	13
AT1G07090	0.0503824	AT1G02060	0.295868	3	AT1G02060	0.295868	3	AT1G76880	0.0928333	8	AT1G76810	0.231104	13
AT1G07110	0.138912	AT1G02380	0.385357	3	AT1G02380	0.385357	3	AT1G51913	1.65123	8	AT1G51790	0.503987	13
AT1G07120	0.531163	AT1G02680	0.0772602	3	AT1G02680	0.0772602	3	AT1G52360	0.059857	8	AT1G52325	0.282755	13
AT1G07130	0.357148	AT1G03290	0.450397	3	AT1G03290	0.450397	3	AT1G03982	0.523534	8	AT1G03940	0.228566	13
AT1G07135	0.701579	AT1G03980	0.158115	3	AT1G03980	0.158115	3	AT1G01320	0.228751	8	AT1G16480	0.187276	13
AT1G07150	0.473082	AT1G04030	0.367194	3	AT1G04030	0.367194	3	AT1G02000	0.0470632	8	AT1G60986	0.294691	13
AT1G07160	0.27824	AT1G05291	0.814595	3	AT1G05291	0.814595	3	AT1G02330	0.0465783	8	AT1G67620	0.185342	13
AT1G07170	0.0825854	AT1G05590	0.295662	3	AT1G05590	0.295662	3	AT1G02620	0.648701	8	AT1G01280	0.163793	13
AT1G07180	0.0767553	AT1G09340	0.112538	3	AT1G09340	0.112538	3	AT1G03220	0.120288	8	AT1G01950	0.0762645	13
AT1G07200	0.214371	AT1G12140	0.108713	3	AT1G12140	0.108713	3	AT1G03930	0.247444	8	AT1G02270	0.137156	13
AT1G07210	0.209924	AT1G13590	0.237852	3	AT1G13590	0.237852	3	AT1G05250	0.730996	8	AT1G02550	0.215785	13
AT1G07220	0.195709	AT1G14420	0.190666	3	AT1G14420	0.190666	3	AT1G05560	0.423666	8	AT1G03160	0.18932	13
AT1G07230	0.129652	AT1G15730	0.193552	3	AT1G15730	0.193552	3	AT1G09280	0.214369	8	AT1G03880	0.149632	13
AT1G07240	0.179976	AT1G16490	0.200777	3	AT1G16490	0.200777	3	AT1G12080	0.909048	8	AT1G05190	0.034074	13
AT1G07250	0.133017	AT1G16590	0.692074	3	AT1G16590	0.692074	3	AT1G13530	0.237822	8	AT1G05510	0.106022	13
AT1G07260	0.186556	AT1G16770	0.268245	3	AT1G16770	0.268245	3	AT1G14360	0.0273685	8	AT1G09230	0.254996	13
AT1G07270	0.305426	AT1G17210	0.0936266	3	AT1G17210	0.0936266	3	AT1G15680	0.674939	8	AT1G12030	0.245846	13
AT1G07280	0.190361	AT1G20700	0.186229	3	AT1G20700	0.186229	3	AT1G16440	0.053948	8	AT1G13450	0.128076	13
AT1G07290	0.494019	AT1G20940	0.560913	3	AT1G20940	0.560913	3	AT1G16520	0.352799	8	AT1G14300	0.155109	13
AT1G07300	0.113396	AT1G21440	0.0755079	3	AT1G21440	0.0755079	3	AT1G16720	0.0513784	8	AT1G15600	0.608494	13
AT1G07310	0.137036	AT1G21790	0.0821043	3	AT1G21790	0.0821043	3	AT1G17160	0.202476	8	AT1G16390	0.221771	13
AT1G07320	0.0929211	AT1G22870	0.188971	3	AT1G22870	0.188971	3	AT1G20650	0.0454259	8	AT1G16650	0.234002	13
AT1G07330	0.328431	AT1G23100	0.0584876	3	AT1G23100	0.0584876	3	AT1G20900	0.0371268	8	AT1G17120	0.0741859	13
AT1G07340	0.358406	AT1G23780	0.237502	3	AT1G23780	0.237502	3	AT1G21390	0.241438	8	AT1G20575	0.0851732	13
AT1G07350	0.426092	AT1G23965	0.488647	3	AT1G23965	0.488647	3	AT1G21740	0.0991101	8	AT1G20850	0.042986	13
AT1G07360	0.139224	AT1G27695	0.449299	3	AT1G27695	0.449299	3	AT1G22810	0.189478	8	AT1G21340	0.310796	13
AT1G07380	0.142236	AT1G28440	0.102511	3	AT1G28440	0.102511	3	AT1G23050	0.382042	8	AT1G21700	0.17008	13
AT1G07390	0.466028	AT1G29540	0.344545	3	AT1G29540	0.344545	3	AT1G23720	0.126395	8	AT1G22760	0.0759783	13
AT1G07420	0.0564051	AT1G35340	0.130407	3	AT1G35340	0.130407	3	AT1G23870	0.0662913	8	AT1G23000	0.198722	13
AT1G07430	0.142667	AT1G36370	0.0327844	3	AT1G36370	0.0327844	3	AT1G27650	0.0253545	8	AT1G23670	0.246279	13
AT1G07440	0.217697	AT1G42700	0.708111	3	AT1G42700	0.708111	3	AT1G28390	0.250042	8	AT1G23820	0.115955	13
AT1G07450	0.244263	AT1G47330	0.0637014	3	AT1G47330	0.0637014	3	AT1G29460	0.304661	8	AT1G27580	0.893904	13
AT1G07460	0.200429	AT1G47765	0.539539	3	AT1G47765	0.539539	3	AT1G35230	0.386903	8	AT1G28350	0.194163	13
AT1G07470	0.139046	AT1G50300	0.121274	3	AT1G50300	0.121274	3	AT1G36240	0.0614219	8	AT1G29350	0.376483	13
AT1G07473	0.546319	AT1G50950	0.172663	3	AT1G50950	0.172663	3	AT1G42480	0.0694857	8	AT1G35180	0.22897	13
AT1G07476	0.576022	AT1G51250	0.165998	3	AT1G51250	0.165998	3	AT1G47271	0.173797	8	AT1G36078	0.39233	13
AT1G07480	0.157625	AT1G51490	0.387745	3	AT1G51490	0.387745	3	AT1G47720	0.434215	8	AT1G41820	0.316273	13
AT1G07500	0.250196	AT1G51810	0.100187	3	AT1G51810	0.100187	3	AT1G50250	0.0623698	8	AT1G47240	0.0477016	13
AT1G07510	0.124509	AT1G51913	1.65123	3	AT1G51913	1.65123	3	AT1G50900	0.167315	8	AT1G47620	0.273346	13
AT1G07530	0.163577	AT1G51950	0.343058	3	AT1G51950	0.343058	3	AT1G51190	0.0801773	8	AT1G50180	0.283014	13
AT1G07540	0.141345	AT1G52360	0.059857	3	AT1G52360	0.059857	3	AT1G51405	0.225326	8	AT1G50830	0.475074	13
AT1G07550	0.670952	AT1G52410	0.354786	3	AT1G52410	0.354786	3	AT1G51760	0.0858812	8	AT1G51120	0.205518	13
AT1G07570	0.165345	AT1G53345	0.0911536	3	AT1G53345	0.0911536	3	AT1G52325	0.282755	8	AT1G51360	0.560348	13
AT1G07590	0.119586	AT1G53590	0.23451	3	AT1G53590	0.23451	3	AT1G53300	0.135407	8	AT1G51710	0.167699	13
AT1G07620	0.431771	AT1G54215	0.692695	3	AT1G54215	0.692695	3	AT1G53542	0.937268	8	AT1G52290	0.191989	13
AT1G07630	0.0608369	AT1G58025	0.367007	3	AT1G58025	0.367007	3	AT1G54150	0.364238	8	AT1G53260	0.661978	13
AT1G07640	0.186932	AT1G59650	0.151759	3	AT1G59650	0.151759	3	AT1G57850	0.241409	8	AT1G53500	0.120919	13
AT1G07645	0.0689518	AT1G59840	0.244474	3	AT1G59840	0.244474	3	AT1G59600	0.171995	8	AT1G54110	0.577066	13
AT1G07650	0.214226	AT1G60500	0.134264	3	AT1G60500	0.134264	3	AT1G59790	0.777362	8	AT1G57770	0.15886	13
AT1G07670	0.0514845	AT1G60970	0.18108	3	AT1G60970	0.18108	3	AT1G60440	0.100205	8	AT1G59530	0.197495	13
AT1G07680	0.700171	AT1G61070	0.376071	3	AT1G61070	0.376071	3	AT1G60913	0.550546	8	AT1G59730	0.80591	13
AT1G07690	0.898054	AT1G61667	0.132882	3	AT1G61667	0.132882	3	AT1G61030	0.31412	8	AT1G60390	0.146701	13
AT1G07700	0.538378	AT1G62310	0.295909	3	AT1G62310	0.295909	3	AT1G61600	0.0873997	8	AT1G60860	0.25451	13
AT1G07705	0.282625	AT1G63930	0.0172027	3	AT1G63930	0.0172027	3	AT1G62260	0.197831	8	AT1G61563	0.658703	13
AT1G07720	0.147027	AT1G64090	0.0554109	3	AT1G64090	0.0554109	3	AT1G63850	0.0348112	8	AT1G62190	0.328516	13
AT1G07725	0.238651	AT1G64230	0.0206343	3	AT1G64230	0.0206343	3	AT1G64040	0.0725754	8	AT1G63800	0.0340812	13
AT1G07740	0.226196	AT1G65970	0.0370599	3	AT1G65970	0.0370599	3	AT1G64185	0.11228	8	AT1G63990	0.0868119	13
AT1G07747	0.381476	AT1G66760	0.0999347	3	AT1G66760	0.0999347	3	AT1G65910	0.22033	8	AT1G64140	0.113727	13
AT1G07750	0.182464	AT1G67590	0.0772546	3	AT1G67590	0.0772546	3	AT1G66700	0.050152	8	AT1G65840	0.072921	13
AT1G07790	0.0433674	AT1G67740	0.213819	3	AT1G67740	0.213819	3	AT1G67540	0.149556	8	AT1G66560	0.421378	13
AT1G07795	0.0229736	AT1G69620	0.0360479	3	AT1G69620	0.0360479	3	AT1G67670	0.106818	8	AT1G67480	0.102075	13
AT1G07830	0.0788838	AT1G71260	0.180958	3	AT1G71260	0.180958	3	AT1G69570	0.188474	8	AT1G69526	0.329418	13
AT1G07840	0.374058	AT1G72620	0.194279	3	AT1G72620	0.194279	3	AT1G71210	0.14772	8	AT1G71150	0.331995	13
AT1G07850	0.0769263	AT1G72760	0.28288	3	AT1G72760	0.28288	3	AT1G72560	0.309751	8	AT1G72500	0.221052	13
AT1G07860	0.147366	AT1G73470	0.181208	3	AT1G73470	0.181208	3	AT1G72710	0.0661094	8	AT1G72660	0.0513127	13
AT1G07870	0.05727	AT1G76890	0.175202	3	AT1G76890	0.175202	3	AT1G73400	0.113257	8	AT1G73340	0.107398	13
AT1G07880	0.0843613	AT1G76940	0.43835	3	AT1G76940	0.43835	3	AT1G76820	0.497754	8	AT1G76760	0.134887	13
AT1G07890	0.0602967	AT1G20710	0.322706	4	AT1G20710	0.322706	4	AT1G20670	0.194005	9	AT1G20580	0.368582	14
AT1G07900	0.170979	AT1G12140	0.108713	4	AT1G12140	0.108713	4	AT1G76880	0.0928333	9	AT1G76810	0.231104	14
AT1G07910	0.246134	AT1G20700	0.186229	4	AT1G20700	0.186229	4	AT1G12080	0.909048	9	AT1G12030	0.245846	14
AT1G07950	0.093604	AT1G35340	0.130407	4	AT1G35340	0.130407	4	AT1G20650	0.0454259	9	AT1G20575	0.0851732	14
AT1G07960	0.148881	AT1G54215	0.692695	4	AT1G54215	0.692695	4	AT1G35230	0.386903	9	AT1G35180	0.22897	14
AT1G07970	0.277568	AT1G76940	0.43835	4	AT1G76940	0.43835	4	AT1G54150	0.364238	9	AT1G54110	0.577066	14
AT1G07980	0.44455	AT1G15740	0.0992089	4	AT1G15740	0.0992089	4	AT1G15690	0.016533	9	AT1G15610	0.972716	14
AT1G07985	0.0584729	AT1G23110	0.0745896	4	AT1G23110	0.0745896	4	AT1G23060	0.388192	9	AT1G23010	0.0726795	14
AT1G07990	0.208687	AT1G29550	0.262905	4	AT1G29550	0.262905	4	AT1G29470	0.0937812	9	AT1G29380	0.091997	14
AT1G08010	0.282324	AT1G50960	0.416633	4	AT1G50960	0.416633	4	AT1G50910	0.466387	9	AT1G50840	0.311878	14
AT1G08030	0.233968	AT1G51900	0.691692	4	AT1G51900	0.691692	4	AT1G51780	0.304396	9	AT1G51730	0.182012	14
AT1G08035	0.916036	AT1G01360	0.169419	4	AT1G01360	0.169419	4	AT1G76870	0.277126	9	AT1G76800	0.0433234	14
AT1G08040	0.162301	AT1G02050	0.117833	4	AT1G02050	0.117833	4	AT1G51900	0.691692	9	AT1G51780	0.304396	14
AT1G08060	0.684537	AT1G02370	0.218626	4	AT1G02370	0.218626	4	AT1G52343	0.313116	9	AT1G52320	0.210088	14
AT1G08065	0.354789	AT1G02660	0.183162	4	AT1G02660	0.183162	4	AT1G03980	0.158115	9	AT1G03930	0.247444	14
AT1G08070	0.173213	AT1G03280	0.197241	4	AT1G03280	0.197241	4	AT1G01310	0.443907	9	AT1G16470	0.0209414	14
AT1G08080	0.298891	AT1G03970	0.12414	4	AT1G03970	0.12414	4	AT1G01990	0.155489	9	AT1G60983	0.120873	14
AT1G08090	0.0865394	AT1G04020	0.238677	4	AT1G04020	0.238677	4	AT1G02310	0.172214	9	AT1G67600	0.160204	14
AT1G08100	0.148424	AT1G05290	0.390487	4	AT1G05290	0.390487	4	AT1G02610	0.31227	9	AT1G01260	0.0957625	14
AT1G08110	0.193848	AT1G05580	0.250068	4	AT1G05580	0.250068	4	AT1G03210	0.369103	9	AT1G01940	0.0535269	14
AT1G08125	0.307221	AT1G09320	0.169885	4	AT1G09320	0.169885	4	AT1G03920	0.126178	9	AT1G02260	0.122385	14
AT1G08130	0.117491	AT1G12130	0.270963	4	AT1G12130	0.270963	4	AT1G05220	0.124239	9	AT1G02530	0.189383	14
AT1G08135	0.297817	AT1G13580	0.0844302	4	AT1G13580	0.0844302	4	AT1G05550	0.452665	9	AT1G03140	0.0919908	14
AT1G08140	0.600544	AT1G14410	0.291597	4	AT1G14410	0.291597	4	AT1G09270	0.0946671	9	AT1G03870	0.166478	14
AT1G08150	0.358072	AT1G15720	0.285275	4	AT1G15720	0.285275	4	AT1G12070	0.166826	9	AT1G05180	0.169039	14
AT1G08160	0.111878	AT1G16480	0.187276	4	AT1G16480	0.187276	4	AT1G13500	0.429352	9	AT1G05500	0.0921262	14
AT1G08170	0.104884	AT1G16570	0.184436	4	AT1G16570	0.184436	4	AT1G14350	0.215835	9	AT1G09210	0.0813178	14
AT1G08180	0.312508	AT1G16760	0.149119	4	AT1G16760	0.149119	4	AT1G15670	0.405769	9	AT1G12020	0.222896	14
AT1G08190	0.076025	AT1G17200	0.0599245	4	AT1G17200	0.0599245	4	AT1G16430	0.102722	9	AT1G13440	0.0188683	14
AT1G08200	0.0168564	AT1G20696	0.49085	4	AT1G20696	0.49085	4	AT1G16515	6.96317	9	AT1G14290	0.127647	14
AT1G08210	0.0888237	AT1G20930	0.0225194	4	AT1G20930	0.0225194	4	AT1G16710	0.244938	9	AT1G15590	0.597994	14
AT1G08220	0.270859	AT1G21430	0.306376	4	AT1G21430	0.306376	4	AT1G17150	0.522956	9	AT1G16380	0.162574	14
AT1G08230	0.200375	AT1G21780	0.0402112	4	AT1G21780	0.0402112	4	AT1G20640	0.0803684	9	AT1G16640	1.07093	14
AT1G08280	0.159194	AT1G22860	0.258124	4	AT1G22860	0.258124	4	AT1G20890	0.223517	9	AT1G17110	0.248216	14
AT1G08290	0.231803	AT1G23090	0.10819	4	AT1G23090	0.10819	4	AT1G21380	0.146419	9	AT1G20570	0.396074	14
AT1G08300	0.484559	AT1G23760	0.134394	4	AT1G23760	0.134394	4	AT1G21730	0.137677	9	AT1G20840	0.0380939	14
AT1G08310	0.296026	AT1G23935	0.565054	4	AT1G23935	0.565054	4	AT1G22800	0.101172	9	AT1G21327	0.189349	14
AT1G08320	0.292868	AT1G27690	0.0351462	4	AT1G27690	0.0351462	4	AT1G23040	0.234752	9	AT1G21695	0.457677	14
AT1G08340	0.141267	AT1G28420	0.290022	4	AT1G28420	0.290022	4	AT1G23710	0.300611	9	AT1G22750	0.468504	14
AT1G08350	0.258333	AT1G29520	0.156299	4	AT1G29520	0.156299	4	AT1G23860	0.0509122	9	AT1G22990	0.126017	14
AT1G08360	0.0332467	AT1G35330	0.263434	4	AT1G35330	0.263434	4	AT1G27630	0.11564	9	AT1G23640	0.321551	14
AT1G08370	0.32689	AT1G36340	0.711466	4	AT1G36340	0.711466	4	AT1G28380	0.10345	9	AT1G23810	1.9907	14
AT1G08380	0.0601261	AT1G42699	0.954702	4	AT1G42699	0.954702	4	AT1G29450	0.281177	9	AT1G27520	0.197093	14
AT1G08390	0.381083	AT1G47317	0.586704	4	AT1G47317	0.586704	4	AT1G35220	0.12761	9	AT1G28335	0.239584	14
AT1G08400	0.240322	AT1G47760	0.533344	4	AT1G47760	0.533344	4	AT1G36230	0.334018	9	AT1G29340	0.0562052	14
AT1G08410	0.103308	AT1G50290	0.313276	4	AT1G50290	0.313276	4	AT1G42470	0.150337	9	AT1G35160	0.0328826	14
AT1G08420	0.0238929	AT1G50940	0.101359	4	AT1G50940	0.101359	4	AT1G47270	0.114727	9	AT1G36070	0.150111	14
AT1G08430	0.285666	AT1G51240	0.0987542	4	AT1G51240	0.0987542	4	AT1G47710	0.180158	9	AT1G40083	0.500499	14
AT1G08440	0.229796	AT1G51460	0.085551	4	AT1G51460	0.085551	4	AT1G50240	0.272655	9	AT1G47230	0.108046	14
AT1G08450	0.0618361	AT1G51800	0.533752	4	AT1G51800	0.533752	4	AT1G50890	0.182895	9	AT1G47603	0.289842	14
AT1G08460	0.161668	AT1G51940	0.0965257	4	AT1G51940	0.0965257	4	AT1G51170	0.208027	9	AT1G50170	0.236719	14
AT1G08465	0.0934205	AT1G52343	0.313116	4	AT1G52343	0.313116	4	AT1G51400	0.100085	9	AT1G50790	0.732166	14
AT1G08470	0.0773987	AT1G52400	0.137164	4	AT1G52400	0.137164	4	AT1G51745	0.52104	9	AT1G51110	0.129917	14
AT1G08480	0.090922	AT1G53330	0.161468	4	AT1G53330	0.161468	4	AT1G52320	0.210088	9	AT1G51350	0.169768	14
AT1G08490	0.0929141	AT1G53580	0.0467752	4	AT1G53580	0.0467752	4	AT1G53290	0.0761016	9	AT1G51700	0.196098	14
AT1G08500	0.385435	AT1G54210	0.145064	4	AT1G54210	0.145064	4	AT1G53540	0.058668	9	AT1G52260	0.300642	14
AT1G08510	0.0349825	AT1G58007	0.268205	4	AT1G58007	0.268205	4	AT1G54140	0.051859	9	AT1G53250	0.46047	14
AT1G08520	0.0476484	AT1G59640	0.274427	4	AT1G59640	0.274427	4	AT1G57820	0.136525	9	AT1G53490	0.0414812	14
AT1G08530	0.163407	AT1G59835	0.553057	4	AT1G59835	0.553057	4	AT1G59580	0.0579938	9	AT1G54100	0.0274448	14
AT1G08540	0.0865404	AT1G60490	0.0168183	4	AT1G60490	0.0168183	4	AT1G59780	0.772377	9	AT1G57765	0.397789	14
AT1G08550	0.0788711	AT1G60960	0.199102	4	AT1G60960	0.199102	4	AT1G60430	0.0761861	9	AT1G59520	0.126159	14
AT1G08560	0.0751131	AT1G61065	0.199579	4	AT1G61065	0.199579	4	AT1G60900	0.136075	9	AT1G59725	0.0956934	14
AT1G08570	0.235002	AT1G61660	0.373743	4	AT1G61660	0.373743	4	AT1G61010	0.0267317	9	AT1G60360	0.331044	14
AT1G08580	0.172837	AT1G62305	0.158509	4	AT1G62305	0.158509	4	AT1G61590	0.100838	9	AT1G60850	0.32285	14
AT1G08590	0.188111	AT1G63910	0.308858	4	AT1G63910	0.308858	4	AT1G62225	0.578066	9	AT1G61560	0.101425	14
AT1G08600	0.357572	AT1G64080	0.198543	4	AT1G64080	0.198543	4	AT1G63840	0.140178	9	AT1G62180	0.0513311	14
AT1G08610	0.164175	AT1G64220	0.700795	4	AT1G64220	0.700795	4	AT1G64030	0.566593	9	AT1G63780	0.214425	14
AT1G08620	0.379637	AT1G65960	0.116713	4	AT1G65960	0.116713	4	AT1G64180	0.381949	9	AT1G63970	0.120041	14
AT1G08630	0.144443	AT1G66750	0.0472753	4	AT1G66750	0.0472753	4	AT1G65890	0.242025	9	AT1G64130	1.47921	14
AT1G08640	0.232707	AT1G67580	0.219102	4	AT1G67580	0.219102	4	AT1G66680	0.153119	9	AT1G65820	0.137459	14
AT1G08650	0.0988281	AT1G67730	0.0636041	4	AT1G67730	0.0636041	4	AT1G67530	0.15803	9	AT1G66550	0.705463	14
AT1G08660	0.109089	AT1G69610	0.352037	4	AT1G69610	0.352037	4	AT1G67660	0.110483	9	AT1G67460	0.47102	14
AT1G08670	0.38191	AT1G71250	0.24844	4	AT1G71250	0.24844	4	AT1G69560	0.329851	9	AT1G69510	0.130766	14
AT1G08680	0.630444	AT1G72610	0.0867848	4	AT1G72610	0.0867848	4	AT1G71200	0.146113	9	AT1G71140	0.236902	14
AT1G08695	0.280872	AT1G72750	0.0715784	4	AT1G72750	0.0715784	4	AT1G72550	0.316816	9	AT1G72490	0.165159	14
AT1G08700	0.112561	AT1G73460	0.165846	4	AT1G73460	0.165846	4	AT1G72700	0.0385647	9	AT1G72650	0.372102	14
AT1G08710	0.292402	AT1G76880	0.0928333	4	AT1G76880	0.0928333	4	AT1G73390	0.133194	9	AT1G73330	0.344904	14
AT1G08720	0.268528	AT1G76930	1.02541	4	AT1G76930	1.02541	4	AT1G76810	0.231104	9	AT1G76750	0.20571	14
AT1G08750	0.164208	AT1G20700	0.186229	5	AT1G20700	0.186229	5	AT1G20650	0.0454259	10	AT1G20575	0.0851732	15
AT1G08760	0.271847	AT1G12130	0.270963	5	AT1G12130	0.270963	5	AT1G76870	0.277126	10	AT1G76800	0.0433234	15
AT1G08770	0.0967189	AT1G20696	0.49085	5	AT1G20696	0.49085	5	AT1G12070	0.166826	10	AT1G12020	0.222896	15
AT1G08780	0.0779406	AT1G35330	0.263434	5	AT1G35330	0.263434	5	AT1G20640	0.0803684	10	AT1G20570	0.396074	15
AT1G08790	0.104738	AT1G54210	0.145064	5	AT1G54210	0.145064	5	AT1G35220	0.12761	10	AT1G35160	0.0328826	15
AT1G08800	0.333976	AT1G76930	1.02541	5	AT1G76930	1.02541	5	AT1G54140	0.051859	10	AT1G54100	0.0274448	15
AT1G08810	0.158587	AT1G15730	0.193552	5	AT1G15730	0.193552	5	AT1G15680	0.674939	10	AT1G15600	0.608494	15
AT1G08820	0.360039	AT1G23100	0.0584876	5	AT1G23100	0.0584876	5	AT1G23050	0.382042	10	AT1G23000	0.198722	15
AT1G08830	0.086534	AT1G29540	0.344545	5	AT1G29540	0.344545	5	AT1G29460	0.304661	10	AT1G29350	0.376483	15
AT1G08845	0.112669	AT1G50950	0.172663	5	AT1G50950	0.172663	5	AT1G50900	0.167315	10	AT1G50830	0.475074	15
AT1G08860	0.175883	AT1G51830	0.305037	5	AT1G51830	0.305037	5	AT1G51770	0.115989	10	AT1G51720	0.0365332	15
AT1G08880	0.0370524	AT1G76920	0.061189	5	AT1G76920	0.061189	5	AT1G76860	0.243251	10	AT1G76790	0.0918101	15
AT1G08890	0.102941	AT1G01355	0.499377	5	AT1G01355	0.499377	5	AT1G51830	0.305037	10	AT1G51770	0.115989	15
AT1G08900	0.181771	AT1G02040	0.158558	5	AT1G02040	0.158558	5	AT1G52342	0.386868	10	AT1G52315	0.372695	15
AT1G08910	0.617057	AT1G02360	0.170784	5	AT1G02360	0.170784	5	AT1G03970	0.12414	10	AT1G03920	0.126178	15
AT1G08920	0.299322	AT1G02650	0.458655	5	AT1G02650	0.458655	5	AT1G16510	0.163553	10	AT1G16460	0.59622	15
AT1G08930	0.0444599	AT1G03270	0.0619386	5	AT1G03270	0.0619386	5	AT1G01305	0.481615	10	AT1G60970	0.18108	15
AT1G08940	0.0891601	AT1G03960	0.192009	5	AT1G03960	0.192009	5	AT1G01980	0.126364	10	AT1G67590	0.0772546	15
AT1G08960	0.0895555	AT1G04010	0.144266	5	AT1G04010	0.144266	5	AT1G02305	0.0937446	10	AT1G16630	0.469088	15
AT1G08970	0.0454779	AT1G05280	0.275789	5	AT1G05280	0.275789	5	AT1G02580	0.706146	10	AT1G23800	0.0573833	15
AT1G08980	0.118872	AT1G05577	0.178463	5	AT1G05577	0.178463	5	AT1G03190	0.0726924	10	AT1G64110	0.0627316	15
AT1G08985	0.386921	AT1G09310	0.0345136	5	AT1G09310	0.0345136	5	AT1G03910	0.113912	10	AT1G01250	0.309057	15
AT1G08990	0.27733	AT1G12120	0.398531	5	AT1G12120	0.398531	5	AT1G05210	0.139436	10	AT1G01930	0.193928	15
AT1G09000	0.266569	AT1G13570	0.243675	5	AT1G13570	0.243675	5	AT1G05540	0.467466	10	AT1G02250	0.579538	15
AT1G09010	0.160631	AT1G14390	0.240749	5	AT1G14390	0.240749	5	AT1G09250	0.100569	10	AT1G02510	0.255424	15
AT1G09020	0.0300043	AT1G15710	0.0626415	5	AT1G15710	0.0626415	5	AT1G12060	0.449657	10	AT1G03130	0.071633	15
AT1G09026	0.183435	AT1G16470	0.0209414	5	AT1G16470	0.0209414	5	AT1G13480	0.275078	10	AT1G03860	0.0674002	15
AT1G09030	0.174122	AT1G16560	0.156091	5	AT1G16560	0.156091	5	AT1G14340	0.171113	10	AT1G05170	0.12859	15
AT1G09040	0.422468	AT1G16750	0.197993	5	AT1G16750	0.197993	5	AT1G15660	0.711055	10	AT1G05490	0.366219	15
AT1G09060	0.304202	AT1G17190	0.253613	5	AT1G17190	0.253613	5	AT1G16420	0.777003	10	AT1G09190	0.264146	15
AT1G09070	0.112377	AT1G20693	0.0340346	5	AT1G20693	0.0340346	5	AT1G16705	0.376045	10	AT1G12010	0.121687	15
AT1G09080	0.253232	AT1G20925	0.10668	5	AT1G20925	0.10668	5	AT1G17147	0.198912	10	AT1G13430	0.539279	15
AT1G09090	0.292525	AT1G21410	0.0918589	5	AT1G21410	0.0918589	5	AT1G20630	0.0373029	10	AT1G14280	0.227216	15
AT1G09100	0.203351	AT1G21770	0.426389	5	AT1G21770	0.426389	5	AT1G20880	0.302697	10	AT1G15580	0.193721	15
AT1G09130	0.0770633	AT1G22850	0.121807	5	AT1G22850	0.121807	5	AT1G21370	0.271951	10	AT1G16370	0.159918	15
AT1G09140	0.299078	AT1G23080	0.0586917	5	AT1G23080	0.0586917	5	AT1G21722	0.2632	10	AT1G17100	0.107631	15
AT1G09150	0.0777488	AT1G23750	0.0385762	5	AT1G23750	0.0385762	5	AT1G22790	0.0698435	10	AT1G20560	0.0897403	15
AT1G09155	0.235749	AT1G23900	0.169955	5	AT1G23900	0.169955	5	AT1G23030	0.0709668	10	AT1G20830	0.376161	15
AT1G09160	0.124679	AT1G27680	0.100144	5	AT1G27680	0.100144	5	AT1G23700	0.823198	10	AT1G21320	0.593779	15
AT1G09170	0.232239	AT1G28410	0.234995	5	AT1G28410	0.234995	5	AT1G23850	0.708004	10	AT1G21690	0.264236	15
AT1G09176	0.651424	AT1G29510	0.338956	5	AT1G29510	0.338956	5	AT1G27620	0.244656	10	AT1G22740	0.174055	15
AT1G09180	0.159237	AT1G35290	0.607804	5	AT1G35290	0.607804	5	AT1G28375	0.27572	10	AT1G22985	0.361016	15
AT1G09190	0.264146	AT1G36320	0.0739867	5	AT1G36320	0.0739867	5	AT1G29400	0.135153	10	AT1G23610	0.257258	15
AT1G09210	0.0813178	AT1G42560	0.103014	5	AT1G42560	0.103014	5	AT1G35210	0.90655	10	AT1G27510	0.323926	15
AT1G09230	0.254996	AT1G47310	0.239474	5	AT1G47310	0.239474	5	AT1G36160	0.094663	10	AT1G28330	0.315865	15
AT1G09240	0.247473	AT1G47750	0.106181	5	AT1G47750	0.106181	5	AT1G42440	0.158439	10	AT1G29330	0.0489067	15
AT1G09245	0.45572	AT1G50280	0.435436	5	AT1G50280	0.435436	5	AT1G47265	0.981672	10	AT1G35140	0.15407	15
AT1G09250	0.100569	AT1G50930	0.239132	5	AT1G50930	0.239132	5	AT1G47670	0.00623401	10	AT1G36060	0.129709	15
AT1G09270	0.0946671	AT1G51220	0.318994	5	AT1G51220	0.318994	5	AT1G50220	0.427708	10	AT1G38131	0.0795549	15
AT1G09280	0.214369	AT1G51450	0.274951	5	AT1G51450	0.274951	5	AT1G50880	0.327808	10	AT1G47220	0.526608	15
AT1G09290	0.538698	AT1G51790	0.503987	5	AT1G51790	0.503987	5	AT1G51150	0.691021	10	AT1G47600	0.127197	15
AT1G09300	0.104508	AT1G51930	1.47686	5	AT1G51930	1.47686	5	AT1G51390	0.220631	10	AT1G50140	0.254858	15
AT1G09310	0.0345136	AT1G52342	0.386868	5	AT1G52342	0.386868	5	AT1G51740	0.160411	10	AT1G50750	0.697371	15
AT1G09320	0.169885	AT1G52390	6.85508	5	AT1G52390	6.85508	5	AT1G52315	0.372695	10	AT1G51100	0.154956	15
AT1G09340	0.112538	AT1G53325	0.305073	5	AT1G53325	0.305073	5	AT1G53282	0.725601	10	AT1G51340	0.0994267	15
AT1G09350	0.112045	AT1G53570	0.228397	5	AT1G53570	0.228397	5	AT1G53530	0.0908752	10	AT1G51690	0.101314	15
AT1G09360	0.542396	AT1G54180	0.124172	5	AT1G54180	0.124172	5	AT1G54130	0.0983222	10	AT1G52240	0.150512	15
AT1G09370	1.02504	AT1G57990	0.352101	5	AT1G57990	0.352101	5	AT1G57800	0.378595	10	AT1G53240	0.0372756	15
AT1G09380	0.163275	AT1G59630	0.699059	5	AT1G59630	0.699059	5	AT1G59560	0.526708	10	AT1G53480	0.764571	15
AT1G09390	0.176557	AT1G59830	0.00973297	5	AT1G59830	0.00973297	5	AT1G59760	0.0784471	10	AT1G54095	0.354018	15
AT1G09400	0.19376	AT1G60470	0.209146	5	AT1G60470	0.209146	5	AT1G60420	0.244862	10	AT1G57750	0.402618	15
AT1G09410	0.427329	AT1G60950	0.103421	5	AT1G60950	0.103421	5	AT1G60890	0.0960213	10	AT1G59510	0.128301	15
AT1G09420	0.329506	AT1G61060	0.507738	5	AT1G61060	0.507738	5	AT1G60995	0.131048	10	AT1G59722	0.687161	15
AT1G09430	0.0263975	AT1G61640	0.18162	5	AT1G61640	0.18162	5	AT1G61580	0.0978353	10	AT1G60350	0.497874	15
AT1G09440	0.164794	AT1G62300	0.0823576	5	AT1G62300	0.0823576	5	AT1G62220	0.954146	10	AT1G60815	0.733959	15
AT1G09450	0.226393	AT1G63900	0.0704313	5	AT1G63900	0.0704313	5	AT1G63830	0.0430739	10	AT1G61550	0.39171	15
AT1G09460	0.392945	AT1G64065	0.100518	5	AT1G64065	0.100518	5	AT1G64020	0.288413	10	AT1G62170	0.724408	15
AT1G09470	0.269806	AT1G64210	0.236821	5	AT1G64210	0.236821	5	AT1G64170	0.196553	10	AT1G63770	0.147992	15
AT1G09490	0.251806	AT1G65950	0.157741	5	AT1G65950	0.157741	5	AT1G65870	0.389164	10	AT1G63960	1.18523	15
AT1G09500	0.441985	AT1G66740	0.259739	5	AT1G66740	0.259739	5	AT1G66670	0.054437	10	AT1G65810	0.188803	15
AT1G09510	0.225281	AT1G67570	0.103378	5	AT1G67570	0.103378	5	AT1G67510	0.101685	10	AT1G66540	0.175157	15
AT1G09530	0.213325	AT1G67710	0.15865	5	AT1G67710	0.15865	5	AT1G67640	0.0670339	10	AT1G67440	0.105364	15
AT1G09540	0.165185	AT1G69600	0.103338	5	AT1G69600	0.103338	5	AT1G69550	0.659567	10	AT1G69500	0.0748923	15
AT1G09550	0.368441	AT1G71240	0.223139	5	AT1G71240	0.223139	5	AT1G71190	0.128267	10	AT1G71130	0.158633	15
AT1G09560	0.10866	AT1G72600	0.222064	5	AT1G72600	0.222064	5	AT1G72540	0.181114	10	AT1G72480	0.127929	15
AT1G09570	0.0507876	AT1G72740	0.374563	5	AT1G72740	0.374563	5	AT1G72690	0.181967	10	AT1G72645	1.38285	15
AT1G09575	0.141769	AT1G73440	0.558843	5	AT1G73440	0.558843	5	AT1G73380	0.133668	10	AT1G73325	0.426144	15
AT1G09580	0.128196	AT1G76870	0.277126	5	AT1G76870	0.277126	5	AT1G76800	0.0433234	10	AT1G76740	0.689573	15
AT1G09610	0.267725	AT2G02450	0.14799	1	AT2G02450	0.14799	1	AT2G32830	0.114639	6	AT2G32870	0.297823	11
AT1G09620	0.201849	AT2G03580	0.397716	1	AT2G03580	0.397716	1	AT2G39910	0.113154	6	AT2G39970	0.142041	11
AT1G09625	0.569961	AT2G04038	0.581879	1	AT2G04038	0.581879	1	AT2G24710	0.366412	6	AT2G29980	0.0684375	11
AT1G09630	0.0773592	AT2G04940	0.343509	1	AT2G04940	0.343509	1	AT2G29900	0.139364	6	AT2G24820	0.0886737	11
AT1G09640	0.102882	AT2G05400	0.776078	1	AT2G05400	0.776078	1	AT2G20230	0.153069	6	AT2G20280	0.0358551	11
AT1G09645	0.12025	AT2G07715	0.614692	1	AT2G07715	0.614692	1	AT2G27580	0.161559	6	AT2G27650	0.761549	11
AT1G09650	0.797692	AT2G15620	0.0788606	1	AT2G15620	0.0788606	1	AT2G29960	0.0818331	6	AT2G30010	0.0729974	11
AT1G09660	0.0891387	AT2G17450	0.0888948	1	AT2G17450	0.0888948	1	AT2G43280	0.0695052	6	AT2G43340	0.0619795	11
AT1G09665	0.199016	AT2G18940	0.124983	1	AT2G18940	0.124983	1	AT2G02510	0.197535	6	AT2G32885	0.197878	11
AT1G09680	0.259737	AT2G19710	0.303928	1	AT2G19710	0.303928	1	AT2G03667	0.255958	6	AT2G20208	1.16439	11
AT1G09690	0.0487313	AT2G19900	0.0800271	1	AT2G19900	0.0800271	1	AT2G04050	0.263058	6	AT2G39870	0.190276	11
AT1G09700	0.784506	AT2G20080	0.251797	1	AT2G20080	0.251797	1	AT2G05170	0.124358	6	AT2G24390	0.166409	11
AT1G09710	0.599495	AT2G20170	0.427422	1	AT2G20170	0.427422	1	AT2G05530	0.358906	6	AT2G30050	0.0998727	11
AT1G09720	0.576307	AT2G20210	0.315902	1	AT2G20210	0.315902	1	AT2G07806	0.291429	6	AT2G32480	0.0924846	11
AT1G09730	0.440652	AT2G20490	0.168362	1	AT2G20490	0.168362	1	AT2G15730	0.0597509	6	AT2G36570	0.106894	11
AT1G09740	0.0541919	AT2G20930	0.0277507	1	AT2G20930	0.0277507	1	AT2G17520	0.219335	6	AT2G02590	0.185936	11
AT1G09750	0.0978945	AT2G22090	0.176453	1	AT2G22090	0.176453	1	AT2G18990	0.0358243	6	AT2G03720	0.0222783	11
AT1G09760	0.0871441	AT2G22330	0.202796	1	AT2G22330	0.202796	1	AT2G19780	0.112478	6	AT2G04160	0.166231	11
AT1G09770	0.149515	AT2G23070	0.0381397	1	AT2G23070	0.0381397	1	AT2G19950	0.34463	6	AT2G05320	0.0988972	11
AT1G09780	0.0495802	AT2G23690	0.122351	1	AT2G23690	0.122351	1	AT2G20142	0.270189	6	AT2G05642	0.345475	11
AT1G09790	0.135668	AT2G24000	0.22294	1	AT2G24000	0.22294	1	AT2G20270	0.600683	6	AT2G10970	0.215651	11
AT1G09795	0.255436	AT2G24260	0.239557	1	AT2G24260	0.239557	1	AT2G20520	0.256238	6	AT2G15830	0.301442	11
AT1G09800	0.195202	AT2G24360	0.026274	1	AT2G24360	0.026274	1	AT2G20980	0.190323	6	AT2G17560	0.169367	11
AT1G09810	0.436328	AT2G24680	0.493872	1	AT2G24680	0.493872	1	AT2G22145	0.312231	6	AT2G19060	0.362115	11
AT1G09812	0.331207	AT2G24696	0.430948	1	AT2G24696	0.430948	1	AT2G22410	0.195999	6	AT2G19830	0.249776	11
AT1G09815	0.140454	AT2G24950	0.343868	1	AT2G24950	0.343868	1	AT2G23120	0.244998	6	AT2G20020	0.262074	11
AT1G09820	0.180089	AT2G25240	0.308529	1	AT2G25240	0.308529	1	AT2G23770	0.215233	6	AT2G20320	0.216826	11
AT1G09830	0.117523	AT2G27510	0.107757	1	AT2G27510	0.107757	1	AT2G24050	0.381537	6	AT2G20562	0.220639	11
AT1G09840	0.01544	AT2G27550	0.0739251	1	AT2G27550	0.0739251	1	AT2G24310	0.488594	6	AT2G21070	0.281512	11
AT1G09850	0.160064	AT2G29440	0.2176	1	AT2G29440	0.2176	1	AT2G24440	0.262664	6	AT2G22200	0.567417	11
AT1G09860	0.226154	AT2G29790	0.923308	1	AT2G29790	0.923308	1	AT2G24762	0.315613	6	AT2G22460	0.0534759	11
AT1G09870	0.0802205	AT2G29880	0.298528	1	AT2G29880	0.298528	1	AT2G25052	0.156549	6	AT2G23149	0.346165	11
AT1G09880	0.18038	AT2G29940	0.075544	1	AT2G29940	0.075544	1	AT2G25290	0.116634	6	AT2G23820	0.0425497	11
AT1G09890	0.0857396	AT2G30040	0.359242	1	AT2G30040	0.359242	1	AT2G27630	0.664992	6	AT2G24100	0.175662	11
AT1G09900	0.0856745	AT2G31090	0.182479	1	AT2G31090	0.182479	1	AT2G29490	0.166634	6	AT2G24500	0.0713282	11
AT1G09910	0.180639	AT2G31440	0.0887797	1	AT2G31440	0.0887797	1	AT2G29995	0.525047	6	AT2G24850	0.168052	11
AT1G09920	0.303225	AT2G31865	0.264923	1	AT2G31865	0.264923	1	AT2G30090	0.219304	6	AT2G25100	0.102265	11
AT1G09930	0.0926568	AT2G31960	0.111885	1	AT2G31960	0.111885	1	AT2G31150	0.534468	6	AT2G25320	0.204171	11
AT1G09932	0.219285	AT2G32380	0.0677003	1	AT2G32380	0.0677003	1	AT2G31530	0.312514	6	AT2G27700	0.447377	11
AT1G09935	0.264086	AT2G32480	0.0924846	1	AT2G32480	0.0924846	1	AT2G31910	0.515945	6	AT2G29540	0.491689	11
AT1G09940	0.178677	AT2G32788	1.01749	1	AT2G32788	1.01749	1	AT2G32000	0.0535467	6	AT2G30140	0.140651	11
AT1G09950	0.218703	AT2G32790	0.397997	1	AT2G32790	0.397997	1	AT2G32430	0.057105	6	AT2G31200	0.172455	11
AT1G09960	0.112046	AT2G32840	0.226422	1	AT2G32840	0.226422	1	AT2G32540	0.331393	6	AT2G31600	0.219133	11
AT1G09970	0.114758	AT2G33010	0.920262	1	AT2G33010	0.920262	1	AT2G32835	2.13824	6	AT2G31953	0.244691	11
AT1G09980	0.177639	AT2G33800	0.0718246	1	AT2G33800	0.0718246	1	AT2G32890	0.223719	6	AT2G32050	0.572537	11
AT1G10010	0.226096	AT2G34300	0.160882	1	AT2G34300	0.160882	1	AT2G33100	0.0476567	6	AT2G32600	0.0476332	11
AT1G10020	0.051644	AT2G35100	0.134417	1	AT2G35100	0.134417	1	AT2G33845	0.0490742	6	AT2G32930	0.442999	11
AT1G10030	0.131901	AT2G36450	0.281901	1	AT2G36450	0.281901	1	AT2G34357	0.295288	6	AT2G33170	0.129077	11
AT1G10040	0.360468	AT2G36570	0.106894	1	AT2G36570	0.106894	1	AT2G35150	0.202794	6	AT2G33880	0.0833996	11
AT1G10050	0.28206	AT2G36930	0.12142	1	AT2G36930	0.12142	1	AT2G36490	0.294206	6	AT2G34400	0.256072	11
AT1G10060	0.187187	AT2G38910	0.0381469	1	AT2G38910	0.0381469	1	AT2G36630	0.142937	6	AT2G35200	0.288274	11
AT1G10070	0.233243	AT2G39795	0.253864	1	AT2G39795	0.253864	1	AT2G36985	0.225052	6	AT2G36680	0.105754	11
AT1G10090	0.290091	AT2G39855	1.07998	1	AT2G39855	1.07998	1	AT2G38995	0.362842	6	AT2G37025	0.465244	11
AT1G10095	0.434663	AT2G39870	0.190276	1	AT2G39870	0.190276	1	AT2G39830	0.113909	6	AT2G39040	0.191394	11
AT1G10110	0.620535	AT2G40030	0.296902	1	AT2G40030	0.296902	1	AT2G39930	0.126177	6	AT2G39975	0.211379	11
AT1G10120	0.146313	AT2G40530	0.266366	1	AT2G40530	0.266366	1	AT2G40095	0.180579	6	AT2G40130	0.229925	11
AT1G10130	0.0467044	AT2G42000	0.271467	1	AT2G42000	0.271467	1	AT2G40580	0.40032	6	AT2G40640	0.24527	11
AT1G10140	0.361915	AT2G42490	0.090641	1	AT2G42490	0.090641	1	AT2G42060	0.464852	6	AT2G42110	0.443316	11
AT1G10155	0.485374	AT2G42650	0.529551	1	AT2G42650	0.529551	1	AT2G42550	0.378615	6	AT2G42610	0.132781	11
AT1G10170	0.208001	AT2G43230	0.0742057	1	AT2G43230	0.0742057	1	AT2G42700	0.128924	6	AT2G42760	0.475878	11
AT1G10180	0.109436	AT2G43270	0.681952	1	AT2G43270	0.681952	1	AT2G43330	0.0450261	6	AT2G43390	0.201748	11
AT1G10190	0.404131	AT2G43480	0.16121	1	AT2G43480	0.16121	1	AT2G43535	0.958836	6	AT2G43580	0.327891	11
AT1G10200	0.0222777	AT2G43740	0.593192	1	AT2G43740	0.593192	1	AT2G43780	0.122794	6	AT2G43820	0.294717	11
AT1G10210	0.0318166	AT2G44800	0.167047	1	AT2G44800	0.167047	1	AT2G44850	0.664849	6	AT2G44910	0.123452	11
AT1G10220	0.706247	AT2G46850	0.0999876	1	AT2G46850	0.0999876	1	AT2G46900	0.267411	6	AT2G46950	0.278502	11
AT1G10270	0.224183	AT2G32790	0.397997	2	AT2G32790	0.397997	2	AT2G32835	2.13824	7	AT2G32885	0.197878	12
AT1G10280	0.0630973	AT2G39870	0.190276	2	AT2G39870	0.190276	2	AT2G39930	0.126177	7	AT2G39975	0.211379	12
AT1G10290	0.058348	AT2G02470	0.0962766	2	AT2G02470	0.0962766	2	AT2G24720	0.311884	7	AT2G29990	0.105866	12
AT1G10300	0.238445	AT2G03590	0.0881999	2	AT2G03590	0.0881999	2	AT2G29930	1.1139	7	AT2G24830	0.297322	12
AT1G10310	0.123089	AT2G04039	0.593851	2	AT2G04039	0.593851	2	AT2G20240	0.40611	7	AT2G20290	0.372058	12
AT1G10320	0.339946	AT2G05060	0.268733	2	AT2G05060	0.268733	2	AT2G27590	0.0966853	7	AT2G27670	0.339813	12
AT1G10330	0.303026	AT2G05410	0.513886	2	AT2G05410	0.513886	2	AT2G29970	0.233474	7	AT2G30020	0.0894851	12
AT1G10340	0.280315	AT2G07732	0.780387	2	AT2G07732	0.780387	2	AT2G43290	0.0691937	7	AT2G43350	0.109493	12
AT1G10350	0.0370231	AT2G15630	0.174555	2	AT2G15630	0.174555	2	AT2G32840	0.226422	7	AT2G32890	0.223719	12
AT1G10360	0.0982569	AT2G17470	0.2331	2	AT2G17470	0.2331	2	AT2G02515	0.233021	7	AT2G20210	0.315902	12
AT1G10370	0.158787	AT2G18950	0.122305	2	AT2G18950	0.122305	2	AT2G03670	0.12406	7	AT2G39880	0.664564	12
AT1G10380	0.162388	AT2G19720	0.0690882	2	AT2G19720	0.0690882	2	AT2G04070	0.306652	7	AT2G24395	0.347148	12
AT1G10385	0.0524998	AT2G19910	0.407083	2	AT2G19910	0.407083	2	AT2G05210	0.383055	7	AT2G30060	0.148554	12
AT1G10400	0.331374	AT2G20100	0.37614	2	AT2G20100	0.37614	2	AT2G05540	0.266092	7	AT2G32500	0.19595	12
AT1G10410	0.148794	AT2G20180	0.173485	2	AT2G20180	0.173485	2	AT2G07827	0.308714	7	AT2G36580	0.0655144	12
AT1G10417	0.61904	AT2G20230	0.153069	2	AT2G20230	0.153069	2	AT2G15740	0.439648	7	AT2G02660	0.905691	12
AT1G10430	0.0136292	AT2G20495	0.304568	2	AT2G20495	0.304568	2	AT2G17525	0.188833	7	AT2G03730	0.0523892	12
AT1G10450	0.370433	AT2G20940	0.15921	2	AT2G20940	0.15921	2	AT2G19000	0.535331	7	AT2G04170	0.24596	12
AT1G10455	0.58545	AT2G22120	0.0148787	2	AT2G22120	0.0148787	2	AT2G19800	0.0667154	7	AT2G05330	0.495853	12
AT1G10460	0.273966	AT2G22340	0.79625	2	AT2G22340	0.79625	2	AT2G19970	0.257878	7	AT2G05710	0.0659974	12
AT1G10470	0.204414	AT2G23080	0.0739657	2	AT2G23080	0.0739657	2	AT2G20160	1.12624	7	AT2G11000	0.120177	12
AT1G10480	0.169371	AT2G23700	0.221511	2	AT2G23700	0.221511	2	AT2G20280	0.0358551	7	AT2G15860	0.085211	12
AT1G10490	0.107804	AT2G24010	0.26583	2	AT2G24010	0.26583	2	AT2G20530	0.0625049	7	AT2G17570	0.277808	12
AT1G10500	0.117287	AT2G24270	0.0280351	2	AT2G24270	0.0280351	2	AT2G20990	0.143782	7	AT2G19070	0.117077	12
AT1G10510	0.076554	AT2G24390	0.166409	2	AT2G24390	0.166409	2	AT2G22155	0.331665	7	AT2G19860	0.0521768	12
AT1G10520	0.369398	AT2G24690	0.537943	2	AT2G24690	0.537943	2	AT2G22420	0.101796	7	AT2G20030	0.16953	12
AT1G10530	0.188078	AT2G24700	0.447787	2	AT2G24700	0.447787	2	AT2G23130	0.766904	7	AT2G20330	0.166299	12
AT1G10540	0.245172	AT2G24970	0.24966	2	AT2G24970	0.24966	2	AT2G23780	0.093837	7	AT2G20570	0.15919	12
AT1G10550	0.145768	AT2G25250	0.441251	2	AT2G25250	0.441251	2	AT2G24060	0.107198	7	AT2G21080	0.170719	12
AT1G10560	0.307839	AT2G27520	0.321237	2	AT2G27520	0.321237	2	AT2G24320	0.162544	7	AT2G22230	0.0429885	12
AT1G10570	0.346339	AT2G27580	0.161559	2	AT2G27580	0.161559	2	AT2G24450	0.324415	7	AT2G22470	0.146742	12
AT1G10580	0.114707	AT2G29450	0.208057	2	AT2G29450	0.208057	2	AT2G24800	0.124834	7	AT2G23150	0.0518308	12
AT1G10585	0.301156	AT2G29800	0.780015	2	AT2G29800	0.780015	2	AT2G25060	0.10313	7	AT2G23830	0.478837	12
AT1G10586	0.362881	AT2G29890	0.278517	2	AT2G29890	0.278517	2	AT2G25295	0.462897	7	AT2G24120	0.0433487	12
AT1G10588	0.779539	AT2G29960	0.0818331	2	AT2G29960	0.0818331	2	AT2G27650	0.761549	7	AT2G24510	0.592848	12
AT1G10590	0.212402	AT2G30050	0.0998727	2	AT2G30050	0.0998727	2	AT2G29500	0.0216151	7	AT2G24860	0.14354	12
AT1G10600	0.0852461	AT2G31100	0.285384	2	AT2G31100	0.285384	2	AT2G30010	0.0729974	7	AT2G25110	0.0604539	12
AT1G10610	0.41171	AT2G31450	0.254645	2	AT2G31450	0.254645	2	AT2G30100	0.129157	7	AT2G25350	0.51951	12
AT1G10620	0.244843	AT2G31870	0.215591	2	AT2G31870	0.215591	2	AT2G31160	0.28357	7	AT2G27710	0.0791088	12
AT1G10630	0.0160125	AT2G31970	0.26485	2	AT2G31970	0.26485	2	AT2G31540	0.350221	7	AT2G29550	0.0205224	12
AT1G10640	0.178843	AT2G32390	0.417787	2	AT2G32390	0.417787	2	AT2G31920	0.479133	7	AT2G30150	0.244239	12
AT1G10650	0.148553	AT2G32500	0.19595	2	AT2G32500	0.19595	2	AT2G32010	0.0953854	7	AT2G31210	0.244537	12
AT1G10657	0.0982296	AT2G32800	0.0719681	2	AT2G32800	0.0719681	2	AT2G32440	0.106931	7	AT2G31610	0.100409	12
AT1G10660	0.212453	AT2G32850	0.168211	2	AT2G32850	0.168211	2	AT2G32550	0.496527	7	AT2G31955	0.086322	12
AT1G10670	0.0527161	AT2G33040	0.0119719	2	AT2G33040	0.0119719	2	AT2G32900	0.189499	7	AT2G32060	0.059605	12
AT1G10680	0.1224	AT2G33810	0.248359	2	AT2G33810	0.248359	2	AT2G33120	0.0153921	7	AT2G32610	0.399707	12
AT1G10690	0.239253	AT2G34310	0.438742	2	AT2G34310	0.438742	2	AT2G33847	0.625247	7	AT2G32940	0.341433	12
AT1G10700	0.107435	AT2G35110	0.0913587	2	AT2G35110	0.0913587	2	AT2G34360	0.339742	7	AT2G33175	0.800768	12
AT1G10710	0.960541	AT2G36460	0.0419909	2	AT2G36460	0.0419909	2	AT2G35155	0.125862	7	AT2G33980	0.424942	12
AT1G10717	0.973921	AT2G36580	0.0655144	2	AT2G36580	0.0655144	2	AT2G36500	0.0708853	7	AT2G34410	0.0747088	12
AT1G10720	0.27968	AT2G36950	0.200686	2	AT2G36950	0.200686	2	AT2G36640	0.134483	7	AT2G35210	0.184571	12
AT1G10730	0.272813	AT2G38920	0.17548	2	AT2G38920	0.17548	2	AT2G36990	0.197863	7	AT2G36690	0.110112	12
AT1G10740	0.12963	AT2G39800	0.0686555	2	AT2G39800	0.0686555	2	AT2G39000	0.211145	7	AT2G37030	0.167317	12
AT1G10745	0.696022	AT2G39880	0.664564	2	AT2G39880	0.664564	2	AT2G39840	0.0366455	7	AT2G39050	0.178936	12
AT1G10747	0.429778	AT2G40050	0.473875	2	AT2G40050	0.473875	2	AT2G39940	0.0724168	7	AT2G39980	0.132956	12
AT1G10750	0.111659	AT2G40540	0.0284803	2	AT2G40540	0.0284803	2	AT2G40100	0.0227169	7	AT2G40150	0.209651	12
AT1G10760	0.183054	AT2G42005	0.0630196	2	AT2G42005	0.0630196	2	AT2G40600	0.246297	7	AT2G40650	0.114117	12
AT1G10770	0.202112	AT2G42510	0.479297	2	AT2G42510	0.479297	2	AT2G42070	0.0851392	7	AT2G42120	0.121991	12
AT1G10780	0.280815	AT2G42660	0.35812	2	AT2G42660	0.35812	2	AT2G42570	0.128672	7	AT2G42620	0.204795	12
AT1G10790	0.707074	AT2G43235	0.225546	2	AT2G43235	0.225546	2	AT2G42710	0.0657686	7	AT2G42770	0.06038	12
AT1G10800	0.139631	AT2G43280	0.0695052	2	AT2G43280	0.0695052	2	AT2G43340	0.0619795	7	AT2G43400	0.159583	12
AT1G10810	0.209112	AT2G43490	0.148113	2	AT2G43490	0.148113	2	AT2G43540	0.261679	7	AT2G43590	0.0738258	12
AT1G10820	0.204953	AT2G43745	0.785679	2	AT2G43745	0.785679	2	AT2G43790	0.0254391	7	AT2G43840	0.0949104	12
AT1G10830	0.133168	AT2G44810	0.073383	2	AT2G44810	0.073383	2	AT2G44860	0.218882	7	AT2G44920	0.236181	12
AT1G10840	0.0294232	AT2G46860	0.104286	2	AT2G46860	0.104286	2	AT2G46910	0.176385	7	AT2G46960	0.580787	12
AT1G10850	0.0968391	AT2G32800	0.0719681	3	AT2G32800	0.0719681	3	AT2G32840	0.226422	8	AT2G32890	0.223719	13
AT1G10865	0.120536	AT2G39880	0.664564	3	AT2G39880	0.664564	3	AT2G39940	0.0724168	8	AT2G39980	0.132956	13
AT1G10870	0.105209	AT2G02480	0.0991132	3	AT2G02480	0.0991132	3	AT2G29940	0.075544	8	AT2G29995	0.525047	13
AT1G10880	0.304665	AT2G03620	0.0279568	3	AT2G03620	0.0279568	3	AT2G24740	0.476139	8	AT2G24840	0.242367	13
AT1G10890	0.188584	AT2G04040	0.233228	3	AT2G04040	0.233228	3	AT2G20250	0.902656	8	AT2G20300	0.0771005	13
AT1G10900	0.0899518	AT2G05100	0.0458003	3	AT2G05100	0.0458003	3	AT2G27600	0.0236407	8	AT2G27680	0.0956567	13
AT1G10910	0.23013	AT2G05430	0.413342	3	AT2G05430	0.413342	3	AT2G29980	0.0684375	8	AT2G30032	1.82179	13
AT1G10930	0.223442	AT2G07738	0.251921	3	AT2G07738	0.251921	3	AT2G43310	0.146861	8	AT2G43360	0.13279	13
AT1G10940	0.0501604	AT2G15690	0.130058	3	AT2G15690	0.130058	3	AT2G32850	0.168211	8	AT2G32900	0.189499	13
AT1G10950	0.0475368	AT2G17480	0.132902	3	AT2G17480	0.132902	3	AT2G20170	0.427422	8	AT2G20230	0.153069	13
AT1G10960	0.100823	AT2G18960	0.128599	3	AT2G18960	0.128599	3	AT2G02540	0.330306	8	AT2G39890	0.0354745	13
AT1G10970	0.134888	AT2G19730	0.142712	3	AT2G19730	0.142712	3	AT2G03680	0.237443	8	AT2G24420	0.404408	13
AT1G10980	0.541138	AT2G19920	0.490083	3	AT2G19920	0.490083	3	AT2G04090	0.19427	8	AT2G30070	0.0337103	13
AT1G11000	0.0488659	AT2G20110	0.672746	3	AT2G20110	0.672746	3	AT2G05250	0.110035	8	AT2G32510	0.270062	13
AT1G11020	0.0685391	AT2G20190	0.0902148	3	AT2G20190	0.0902148	3	AT2G05590	0.263807	8	AT2G36590	0.112882	13
AT1G11040	0.0744624	AT2G20240	0.40611	3	AT2G20240	0.40611	3	AT2G10260	0.432617	8	AT2G02700	0.489857	13
AT1G11050	0.124947	AT2G20500	0.235262	3	AT2G20500	0.235262	3	AT2G15760	0.115955	8	AT2G03740	0.513915	13
AT1G11060	0.317093	AT2G20950	0.216298	3	AT2G20950	0.216298	3	AT2G17530	0.0947032	8	AT2G04220	0.0583747	13
AT1G11070	0.354645	AT2G22121	0.62008	3	AT2G22121	0.62008	3	AT2G19010	0.140282	8	AT2G05335	0.524058	13
AT1G11080	0.185863	AT2G22360	0.167588	3	AT2G22360	0.167588	3	AT2G19802	0.747967	8	AT2G05755	0.314293	13
AT1G11090	0.126944	AT2G23090	0.0336657	3	AT2G23090	0.0336657	3	AT2G19990	0.108775	8	AT2G11200	0.811683	13
AT1G11100	0.423423	AT2G23740	0.173325	3	AT2G23740	0.173325	3	AT2G20290	0.372058	8	AT2G15880	0.108584	13
AT1G11110	0.789428	AT2G24020	0.116436	3	AT2G24020	0.116436	3	AT2G20540	0.207287	8	AT2G17580	0.386538	13
AT1G11112	0.311994	AT2G24280	0.211096	3	AT2G24280	0.211096	3	AT2G21045	0.115345	8	AT2G19090	0.117433	13
AT1G11125	0.41812	AT2G24395	0.347148	3	AT2G24395	0.347148	3	AT2G22170	0.148862	8	AT2G19870	0.159833	13
AT1G11130	0.0995865	AT2G24693	1.09447	3	AT2G24693	1.09447	3	AT2G22425	0.102889	8	AT2G20050	0.149418	13
AT1G11145	0.723251	AT2G24710	0.366412	3	AT2G24710	0.366412	3	AT2G23140	0.121538	8	AT2G20340	0.098907	13
AT1G11160	0.306573	AT2G25000	0.280309	3	AT2G25000	0.280309	3	AT2G23790	0.0994402	8	AT2G20580	0.0790264	13
AT1G11170	0.227426	AT2G25260	0.154113	3	AT2G25260	0.154113	3	AT2G24070	0.287688	8	AT2G21090	0.206124	13
AT1G11180	0.107158	AT2G27530	0.0146849	3	AT2G27530	0.0146849	3	AT2G24330	0.349373	8	AT2G22240	0.0360959	13
AT1G11190	0.0693139	AT2G27590	0.0966853	3	AT2G27590	0.0966853	3	AT2G24460	0.830241	8	AT2G22475	0.184751	13
AT1G11200	0.10866	AT2G29460	0.254001	3	AT2G29460	0.254001	3	AT2G24820	0.0886737	8	AT2G23160	0.672258	13
AT1G11210	0.208274	AT2G29830	1.03465	3	AT2G29830	1.03465	3	AT2G25070	0.0933415	8	AT2G23840	0.109415	13
AT1G11220	0.379648	AT2G29900	0.139364	3	AT2G29900	0.139364	3	AT2G25300	0.0883612	8	AT2G24130	0.210909	13
AT1G11230	0.581371	AT2G29970	0.233474	3	AT2G29970	0.233474	3	AT2G27670	0.339813	8	AT2G24530	0.213944	13
AT1G11240	0.286251	AT2G30060	0.148554	3	AT2G30060	0.148554	3	AT2G29510	0.259579	8	AT2G24870	0.622625	13
AT1G11250	0.0241826	AT2G31110	0.151985	3	AT2G31110	0.151985	3	AT2G30020	0.0894851	8	AT2G25120	0.613381	13
AT1G11260	0.019537	AT2G31480	0.21223	3	AT2G31480	0.21223	3	AT2G30110	0.136823	8	AT2G25360	0.435447	13
AT1G11270	0.597471	AT2G31880	0.282953	3	AT2G31880	0.282953	3	AT2G31170	0.10617	8	AT2G27730	0.317161	13
AT1G11280	0.239178	AT2G31980	0.23416	3	AT2G31980	0.23416	3	AT2G31560	0.326949	8	AT2G29560	0.0722623	13
AT1G11290	0.168603	AT2G32400	0.151212	3	AT2G32400	0.151212	3	AT2G31930	0.700873	8	AT2G30160	0.0385006	13
AT1G11300	0.129186	AT2G32510	0.270062	3	AT2G32510	0.270062	3	AT2G32020	0.135983	8	AT2G31215	0.821835	13
AT1G11310	0.326809	AT2G32810	0.172586	3	AT2G32810	0.172586	3	AT2G32450	0.0620185	8	AT2G31620	0.44691	13
AT1G11320	0.33811	AT2G32860	0.415253	3	AT2G32860	0.415253	3	AT2G32560	0.19034	8	AT2G31957	3.82198	13
AT1G11330	0.110937	AT2G33050	0.354508	3	AT2G33050	0.354508	3	AT2G32905	0.635982	8	AT2G32070	0.0306335	13
AT1G11340	0.333485	AT2G33830	0.142141	3	AT2G33830	0.142141	3	AT2G33130	0.448359	8	AT2G32630	0.246922	13
AT1G11350	0.311166	AT2G34315	0.546622	3	AT2G34315	0.546622	3	AT2G33850	0.226264	8	AT2G32950	0.101754	13
AT1G11360	0.115168	AT2G35120	0.100599	3	AT2G35120	0.100599	3	AT2G34370	0.600365	8	AT2G33180	0.387723	13
AT1G11370	0.636902	AT2G36470	0.227568	3	AT2G36470	0.227568	3	AT2G35160	0.530635	8	AT2G33990	0.0629939	13
AT1G11380	0.103563	AT2G36590	0.112882	3	AT2G36590	0.112882	3	AT2G36530	0.0499455	8	AT2G34420	0.0217412	13
AT1G11390	0.115524	AT2G36960	0.212385	3	AT2G36960	0.212385	3	AT2G36650	0.349674	8	AT2G35215	0.214534	13
AT1G11400	0.281277	AT2G38940	0.0856054	3	AT2G38940	0.0856054	3	AT2G37000	0.670618	8	AT2G36695	0.392866	13
AT1G11410	0.182186	AT2G39805	0.0656121	3	AT2G39805	0.0656121	3	AT2G39010	0.0237206	8	AT2G37035	0.165545	13
AT1G11420	0.664352	AT2G39890	0.0354745	3	AT2G39890	0.0354745	3	AT2G39850	0.262841	8	AT2G39060	0.0895769	13
AT1G11430	0.104187	AT2G40060	0.378069	3	AT2G40060	0.378069	3	AT2G39950	0.260283	8	AT2G39990	0.200901	13
AT1G11440	0.311912	AT2G40550	0.118123	3	AT2G40550	0.118123	3	AT2G40110	0.0219724	8	AT2G40160	0.321657	13
AT1G11460	0.585314	AT2G42010	0.0444599	3	AT2G42010	0.0444599	3	AT2G40610	0.0550468	8	AT2G40660	0.375817	13
AT1G11470	0.724363	AT2G42520	0.0764826	3	AT2G42520	0.0764826	3	AT2G42080	0.117474	8	AT2G42130	0.145995	13
AT1G11480	0.53722	AT2G42670	0.561394	3	AT2G42670	0.561394	3	AT2G42580	0.154674	8	AT2G42640	1.27385	13
AT1G11490	0.228024	AT2G43250	0.134716	3	AT2G43250	0.134716	3	AT2G42730	0.250404	8	AT2G42790	0.0384613	13
AT1G11500	0.444538	AT2G43290	0.0691937	3	AT2G43290	0.0691937	3	AT2G43350	0.109493	8	AT2G43410	0.368181	13
AT1G11510	0.873166	AT2G43500	0.319689	3	AT2G43500	0.319689	3	AT2G43550	0.262479	8	AT2G43600	0.337975	13
AT1G11530	0.140595	AT2G43750	0.0656439	3	AT2G43750	0.0656439	3	AT2G43795	0.439657	8	AT2G43850	0.0603389	13
AT1G11540	0.38216	AT2G44820	0.394556	3	AT2G44820	0.394556	3	AT2G44870	0.0726466	8	AT2G44925	0.311258	13
AT1G11545	0.0569865	AT2G46870	0.0760706	3	AT2G46870	0.0760706	3	AT2G46915	0.217376	8	AT2G46970	0.610152	13
AT1G11560	0.324115	AT2G32810	0.172586	4	AT2G32810	0.172586	4	AT2G32850	0.168211	9	AT2G32900	0.189499	14
AT1G11572	0.300339	AT2G39890	0.0354745	4	AT2G39890	0.0354745	4	AT2G39950	0.260283	9	AT2G39990	0.200901	14
AT1G11580	0.097313	AT2G24696	0.430948	4	AT2G24696	0.430948	4	AT2G29960	0.0818331	9	AT2G30010	0.0729974	14
AT1G11600	0.0746878	AT2G29880	0.298528	4	AT2G29880	0.298528	4	AT2G24762	0.315613	9	AT2G24850	0.168052	14
AT1G11620	0.528019	AT2G02498	0.488555	4	AT2G02498	0.488555	4	AT2G20260	0.413703	9	AT2G30040	0.359242	14
AT1G11630	0.195576	AT2G03630	0.237458	4	AT2G03630	0.237458	4	AT2G27610	0.159858	9	AT2G20310	0.360809	14
AT1G11650	0.0877654	AT2G04045	0.550985	4	AT2G04045	0.550985	4	AT2G29990	0.105866	9	AT2G27690	0.207633	14
AT1G11655	0.381669	AT2G05120	0.172836	4	AT2G05120	0.172836	4	AT2G43320	0.325197	9	AT2G43370	0.231595	14
AT1G11660	0.111641	AT2G05440	0.672939	4	AT2G05440	0.672939	4	AT2G32860	0.415253	9	AT2G32905	0.635982	14
AT1G11670	0.036336	AT2G07739	0.531522	4	AT2G07739	0.531522	4	AT2G20180	0.173485	9	AT2G20240	0.40611	14
AT1G11680	0.0446781	AT2G15695	0.101532	4	AT2G15695	0.101532	4	AT2G02560	0.0470556	9	AT2G39900	0.0956838	14
AT1G11690	0.554047	AT2G17500	0.180399	4	AT2G17500	0.180399	4	AT2G03690	0.0464748	9	AT2G24430	0.0744418	14
AT1G11700	0.117585	AT2G18969	0.632519	4	AT2G18969	0.632519	4	AT2G04100	0.181045	9	AT2G30080	0.0634905	14
AT1G11710	0.314375	AT2G19760	0.265493	4	AT2G19760	0.265493	4	AT2G05260	0.0614823	9	AT2G32520	0.0382307	14
AT1G11720	0.206147	AT2G19930	0.2814	4	AT2G19930	0.2814	4	AT2G05620	0.0902842	9	AT2G36610	0.338311	14
AT1G11730	0.267773	AT2G20120	0.0947752	4	AT2G20120	0.0947752	4	AT2G10440	0.486989	9	AT2G31960	0.111885	14
AT1G11740	0.291805	AT2G20208	1.16439	4	AT2G20208	1.16439	4	AT2G15780	0.13607	9	AT2G42650	0.529551	14
AT1G11750	0.0685613	AT2G20250	0.902656	4	AT2G20250	0.902656	4	AT2G17540	0.299119	9	AT2G02710	0.216968	14
AT1G11755	0.177099	AT2G20510	0.30596	4	AT2G20510	0.30596	4	AT2G19030	0.172707	9	AT2G03750	0.41977	14
AT1G11770	0.0856751	AT2G20960	0.325678	4	AT2G20960	0.325678	4	AT2G19810	0.106521	9	AT2G04230	0.293227	14
AT1G11780	0.23051	AT2G22125	0.0433026	4	AT2G22125	0.0433026	4	AT2G20000	0.12229	9	AT2G05380	1.22787	14
AT1G11790	0.121645	AT2G22370	0.0690514	4	AT2G22370	0.0690514	4	AT2G20300	0.0771005	9	AT2G05760	0.0453347	14
AT1G11800	0.198275	AT2G23093	0.213347	4	AT2G23093	0.213347	4	AT2G20550	0.410134	9	AT2G11520	0.117997	14
AT1G11810	0.827423	AT2G23755	0.228411	4	AT2G23755	0.228411	4	AT2G21050	0.0387975	9	AT2G15890	0.200948	14
AT1G11820	0.16489	AT2G24030	0.363558	4	AT2G24030	0.363558	4	AT2G22180	0.305446	9	AT2G17600	0.451008	14
AT1G11840	0.142017	AT2G24290	0.238389	4	AT2G24290	0.238389	4	AT2G22430	0.0924266	9	AT2G19110	0.27491	14
AT1G11850	0.770988	AT2G24420	0.404408	4	AT2G24420	0.404408	4	AT2G23142	0.531473	9	AT2G19880	0.0681358	14
AT1G11860	0.0517812	AT2G24720	0.311884	4	AT2G24720	0.311884	4	AT2G23800	0.112386	9	AT2G20060	0.133764	14
AT1G11870	0.0821931	AT2G25010	0.147988	4	AT2G25010	0.147988	4	AT2G24080	0.596959	9	AT2G20350	0.521861	14
AT1G11880	0.228682	AT2G25270	0.0818701	4	AT2G25270	0.0818701	4	AT2G24350	1.01553	9	AT2G20610	0.099156	14
AT1G11890	0.0360809	AT2G27535	1.34243	4	AT2G27535	1.34243	4	AT2G24480	0.34561	9	AT2G21100	0.133113	14
AT1G11900	0.227166	AT2G27600	0.0236407	4	AT2G27600	0.0236407	4	AT2G24830	0.297322	9	AT2G22250	0.0507463	14
AT1G11905	0.0569904	AT2G29470	0.190775	4	AT2G29470	0.190775	4	AT2G25080	0.103738	9	AT2G22480	0.100917	14
AT1G11910	0.0816855	AT2G29930	1.1139	4	AT2G29930	1.1139	4	AT2G25305	0.865244	9	AT2G23170	0.154007	14
AT1G11915	0.0930625	AT2G29980	0.0684375	4	AT2G29980	0.0684375	4	AT2G27680	0.0956567	9	AT2G23890	0.0840509	14
AT1G11920	0.134333	AT2G30070	0.0337103	4	AT2G30070	0.0337103	4	AT2G29525	0.111837	9	AT2G24140	0.431423	14
AT1G11930	0.0927292	AT2G31130	0.325912	4	AT2G31130	0.325912	4	AT2G30032	1.82179	9	AT2G24540	0.221496	14
AT1G11940	0.200534	AT2G31500	0.0537026	4	AT2G31500	0.0537026	4	AT2G30120	0.23644	9	AT2G24940	0.0921714	14
AT1G11950	0.229494	AT2G31890	0.178174	4	AT2G31890	0.178174	4	AT2G31180	0.319162	9	AT2G25130	0.192567	14
AT1G11960	0.115277	AT2G31985	0.0677098	4	AT2G31985	0.0677098	4	AT2G31570	0.0555478	9	AT2G25410	0.312397	14
AT1G11980	0.447509	AT2G32410	0.282429	4	AT2G32410	0.282429	4	AT2G31940	0.0852058	9	AT2G27740	0.0852246	14
AT1G11990	0.112763	AT2G32520	0.0382307	4	AT2G32520	0.0382307	4	AT2G32030	0.199179	9	AT2G29570	0.00842743	14
AT1G12000	0.121827	AT2G32820	0.729898	4	AT2G32820	0.729898	4	AT2G32460	0.235975	9	AT2G30170	0.139423	14
AT1G12010	0.121687	AT2G32870	0.297823	4	AT2G32870	0.297823	4	AT2G32580	0.119067	9	AT2G31218	0.693855	14
AT1G12020	0.222896	AT2G33070	0.154024	4	AT2G33070	0.154024	4	AT2G32910	0.331428	9	AT2G31650	0.184251	14
AT1G12030	0.245846	AT2G33835	0.452081	4	AT2G33835	0.452081	4	AT2G33150	0.0381644	9	AT2G32080	0.0762453	14
AT1G12040	0.396847	AT2G34330	0.0693384	4	AT2G34330	0.0693384	4	AT2G33855	0.19767	9	AT2G32640	0.245136	14
AT1G12050	0.0995482	AT2G35130	0.321285	4	AT2G35130	0.321285	4	AT2G34380	0.441416	9	AT2G32960	0.455449	14
AT1G12060	0.449657	AT2G36480	0.305273	4	AT2G36480	0.305273	4	AT2G35170	0.175009	9	AT2G33190	0.19168	14
AT1G12070	0.166826	AT2G36610	0.338311	4	AT2G36610	0.338311	4	AT2G36540	0.222093	9	AT2G34000	0.338972	14
AT1G12080	0.909048	AT2G36970	0.156363	4	AT2G36970	0.156363	4	AT2G36660	0.324905	9	AT2G34430	0.0537911	14
AT1G12090	0.0593972	AT2G38950	0.463441	4	AT2G38950	0.463441	4	AT2G37010	0.0808219	9	AT2G35230	0.756462	14
AT1G12110	0.0705305	AT2G39810	0.196536	4	AT2G39810	0.196536	4	AT2G39020	0.129451	9	AT2G36700	0.169531	14
AT1G12120	0.398531	AT2G39900	0.0956838	4	AT2G39900	0.0956838	4	AT2G39851	2.11324	9	AT2G37040	0.0402065	14
AT1G12130	0.270963	AT2G40085	0.132333	4	AT2G40085	0.132333	4	AT2G39960	0.0708104	9	AT2G39080	0.156925	14
AT1G12140	0.108713	AT2G40560	0.654906	4	AT2G40560	0.654906	4	AT2G40113	0.19562	9	AT2G40000	0.15099	14
AT1G12150	0.124224	AT2G42030	0.322513	4	AT2G42030	0.322513	4	AT2G40620	0.0849832	9	AT2G40170	0.0891985	14
AT1G12160	0.252675	AT2G42530	0.755032	4	AT2G42530	0.755032	4	AT2G42090	0.475165	9	AT2G40670	0.0795192	14
AT1G12170	1.14756	AT2G42680	0.133154	4	AT2G42680	0.133154	4	AT2G42590	0.0929363	9	AT2G42140	0.203304	14
AT1G12180	1.52729	AT2G43261	2.26154	4	AT2G43261	2.26154	4	AT2G42740	0.0376859	9	AT2G42800	0.117264	14
AT1G12190	0.403599	AT2G43310	0.146861	4	AT2G43310	0.146861	4	AT2G43360	0.13279	9	AT2G43420	0.218201	14
AT1G12200	0.126856	AT2G43510	0.428586	4	AT2G43510	0.428586	4	AT2G43560	0.199258	9	AT2G43610	0.109118	14
AT1G12210	0.392884	AT2G43760	0.127687	4	AT2G43760	0.127687	4	AT2G43800	0.302486	9	AT2G43860	0.290826	14
AT1G12240	0.105327	AT2G44830	0.0978618	4	AT2G44830	0.0978618	4	AT2G44880	0.281759	9	AT2G44930	0.559063	14
AT1G12244	0.208224	AT2G46880	0.160539	4	AT2G46880	0.160539	4	AT2G46920	0.179948	9	AT2G46980	0.418658	14
AT1G12250	0.112037	AT2G32820	0.729898	5	AT2G32820	0.729898	5	AT2G32860	0.415253	10	AT2G32905	0.635982	15
AT1G12260	0.087503	AT2G39900	0.0956838	5	AT2G39900	0.0956838	5	AT2G39960	0.0708104	10	AT2G40000	0.15099	15
AT1G12270	0.367294	AT2G24700	0.447787	5	AT2G24700	0.447787	5	AT2G29970	0.233474	10	AT2G30020	0.0894851	15
AT1G12290	0.235182	AT2G29890	0.278517	5	AT2G29890	0.278517	5	AT2G24800	0.124834	10	AT2G24860	0.14354	15
AT1G12320	0.268136	AT2G20210	0.315902	5	AT2G20210	0.315902	5	AT2G20270	0.600683	10	AT2G30050	0.0998727	15
AT1G12330	0.0381759	AT2G27550	0.0739251	5	AT2G27550	0.0739251	5	AT2G27630	0.664992	10	AT2G20320	0.216826	15
AT1G12350	0.146918	AT2G29940	0.075544	5	AT2G29940	0.075544	5	AT2G29995	0.525047	10	AT2G27700	0.447377	15
AT1G12360	0.0382106	AT2G43270	0.681952	5	AT2G43270	0.681952	5	AT2G43330	0.0450261	10	AT2G43390	0.201748	15
AT1G12370	0.198033	AT2G02500	0.156422	5	AT2G02500	0.156422	5	AT2G32870	0.297823	10	AT2G32910	0.331428	15
AT1G12380	0.0521806	AT2G03640	0.484997	5	AT2G03640	0.484997	5	AT2G20190	0.0902148	10	AT2G20250	0.902656	15
AT1G12390	0.155533	AT2G04046	0.567721	5	AT2G04046	0.567721	5	AT2G24360	0.026274	10	AT2G39910	0.113154	15
AT1G12400	0.0453762	AT2G05160	0.181837	5	AT2G05160	0.181837	5	AT2G30040	0.359242	10	AT2G24440	0.262664	15
AT1G12410	0.0352723	AT2G05520	0.409167	5	AT2G05520	0.409167	5	AT2G39855	1.07998	10	AT2G30090	0.219304	15
AT1G12420	0.105386	AT2G07768	0.646214	5	AT2G07768	0.646214	5	AT2G02570	0.150367	10	AT2G32530	0.168047	15
AT1G12423	0.500531	AT2G15710	0.475822	5	AT2G15710	0.475822	5	AT2G03710	0.289154	10	AT2G36620	0.0401607	15
AT1G12430	0.0670724	AT2G17510	0.11507	5	AT2G17510	0.11507	5	AT2G04115	0.523962	10	AT2G31970	0.26485	15
AT1G12440	0.185512	AT2G18980	0.149367	5	AT2G18980	0.149367	5	AT2G05310	0.483688	10	AT2G42660	0.35812	15
AT1G12450	0.109294	AT2G19770	0.0328185	5	AT2G19770	0.0328185	5	AT2G05630	0.0625824	10	AT2G05400	0.776078	15
AT1G12460	0.210844	AT2G19940	0.127067	5	AT2G19940	0.127067	5	AT2G10940	0.110505	10	AT2G02720	0.152094	15
AT1G12470	0.15081	AT2G20140	0.00661673	5	AT2G20140	0.00661673	5	AT2G15820	0.321197	10	AT2G03760	0.164343	15
AT1G12480	0.132285	AT2G20260	0.413703	5	AT2G20260	0.413703	5	AT2G17550	0.121401	10	AT2G04235	0.411165	15
AT1G12500	0.0267779	AT2G20515	0.210308	5	AT2G20515	0.210308	5	AT2G19050	0.238978	10	AT2G05790	0.120956	15
AT1G12520	0.231227	AT2G20970	0.496573	5	AT2G20970	0.496573	5	AT2G19820	0.386878	10	AT2G11570	0.358465	15
AT1G12530	0.444139	AT2G22140	0.337289	5	AT2G22140	0.337289	5	AT2G20010	0.12734	10	AT2G15900	0.190535	15
AT1G12540	0.788617	AT2G22400	0.136015	5	AT2G22400	0.136015	5	AT2G20310	0.360809	10	AT2G17620	0.184758	15
AT1G12550	0.415493	AT2G23110	0.120821	5	AT2G23110	0.120821	5	AT2G20560	0.0529801	10	AT2G19130	0.187281	15
AT1G12560	0.171913	AT2G23760	0.0395325	5	AT2G23760	0.0395325	5	AT2G21060	0.208455	10	AT2G19893	2.27672	15
AT1G12570	0.13674	AT2G24040	0.086063	5	AT2G24040	0.086063	5	AT2G22190	0.222827	10	AT2G20070	1.03141	15
AT1G12580	0.123876	AT2G24300	0.0922266	5	AT2G24300	0.0922266	5	AT2G22450	0.156188	10	AT2G20360	0.118948	15
AT1G12600	0.105489	AT2G24430	0.0744418	5	AT2G24430	0.0744418	5	AT2G23148	0.318222	10	AT2G20620	0.956819	15
AT1G12610	0.123302	AT2G24740	0.476139	5	AT2G24740	0.476139	5	AT2G23810	0.0751987	10	AT2G21110	0.33896	15
AT1G12630	0.49506	AT2G25050	0.179998	5	AT2G25050	0.179998	5	AT2G24090	0.127257	10	AT2G22260	0.240947	15
AT1G12640	0.0442371	AT2G25280	0.0795951	5	AT2G25280	0.0795951	5	AT2G24490	0.0981848	10	AT2G22490	0.227588	15
AT1G12650	0.134872	AT2G27610	0.159858	5	AT2G27610	0.159858	5	AT2G24840	0.242367	10	AT2G23180	0.172832	15
AT1G12660	0.533862	AT2G29480	0.235352	5	AT2G29480	0.235352	5	AT2G25090	0.080383	10	AT2G23900	0.0558446	15
AT1G12663	0.670909	AT2G29990	0.105866	5	AT2G29990	0.105866	5	AT2G25310	0.267131	10	AT2G24150	0.186344	15
AT1G12665	0.395114	AT2G30080	0.0634905	5	AT2G30080	0.0634905	5	AT2G27690	0.207633	10	AT2G24550	0.128195	15
AT1G12672	0.755157	AT2G31140	0.0724862	5	AT2G31140	0.0724862	5	AT2G29530	0.161999	10	AT2G24945	2.17915	15
AT1G12680	0.166946	AT2G31510	0.0777466	5	AT2G31510	0.0777466	5	AT2G30130	0.012054	10	AT2G25140	0.175307	15
AT1G12710	0.146317	AT2G31900	0.175946	5	AT2G31900	0.175946	5	AT2G31190	0.15316	10	AT2G25420	0.264618	15
AT1G12730	0.39767	AT2G31990	0.339348	5	AT2G31990	0.339348	5	AT2G31580	0.193554	10	AT2G27750	0.687409	15
AT1G12740	0.082422	AT2G32415	0.13931	5	AT2G32415	0.13931	5	AT2G31945	0.193645	10	AT2G29580	0.120205	15
AT1G12750	0.468537	AT2G32530	0.168047	5	AT2G32530	0.168047	5	AT2G32040	0.138799	10	AT2G30200	0.209928	15
AT1G12760	0.104916	AT2G32830	0.114639	5	AT2G32830	0.114639	5	AT2G32470	1.34934	10	AT2G31220	0.0921553	15
AT1G12770	0.102585	AT2G32885	0.197878	5	AT2G32885	0.197878	5	AT2G32590	0.330802	10	AT2G31660	0.245668	15
AT1G12780	0.227615	AT2G33090	0.345614	5	AT2G33090	0.345614	5	AT2G32920	0.0610162	10	AT2G32090	0.159207	15
AT1G12790	0.221049	AT2G33840	0.0507233	5	AT2G33840	0.0507233	5	AT2G33160	0.206738	10	AT2G32650	0.100421	15
AT1G12800	0.366308	AT2G34340	0.521037	5	AT2G34340	0.521037	5	AT2G33860	0.167234	10	AT2G32980	0.199876	15
AT1G12805	0.527649	AT2G35140	0.809257	5	AT2G35140	0.809257	5	AT2G34390	0.0907693	10	AT2G33205	0.429667	15
AT1G12810	0.22693	AT2G36485	0.224426	5	AT2G36485	0.224426	5	AT2G35190	0.0431875	10	AT2G34010	0.435131	15
AT1G12820	0.0912679	AT2G36620	0.0401607	5	AT2G36620	0.0401607	5	AT2G36560	1.18238	10	AT2G34440	0.879013	15
AT1G12830	0.458457	AT2G36980	0.235378	5	AT2G36980	0.235378	5	AT2G36670	0.184898	10	AT2G35240	0.159685	15
AT1G12840	0.131951	AT2G38960	0.129033	5	AT2G38960	0.129033	5	AT2G37020	0.100685	10	AT2G36710	0.191362	15
AT1G12850	0.158084	AT2G39820	0.197332	5	AT2G39820	0.197332	5	AT2G39030	0.151867	10	AT2G37060	0.127073	15
AT1G12860	0.108377	AT2G39910	0.113154	5	AT2G39910	0.113154	5	AT2G39970	0.142041	10	AT2G39090	0.109167	15
AT1G12880	0.289319	AT2G40090	0.0751108	5	AT2G40090	0.0751108	5	AT2G40116	0.029072	10	AT2G40010	0.0998232	15
AT1G12900	0.0340874	AT2G40570	0.240317	5	AT2G40570	0.240317	5	AT2G40630	0.461972	10	AT2G40180	0.109013	15
AT1G12910	0.00660883	AT2G42040	0.379291	5	AT2G42040	0.379291	5	AT2G42100	0.328153	10	AT2G40690	0.096218	15
AT1G12920	0.00919656	AT2G42540	0.529817	5	AT2G42540	0.529817	5	AT2G42600	0.0116158	10	AT2G42150	0.349943	15
AT1G12930	0.11171	AT2G42690	0.135297	5	AT2G42690	0.135297	5	AT2G42750	0.126553	10	AT2G42820	0.16392	15
AT1G12940	0.172849	AT2G43320	0.325197	5	AT2G43320	0.325197	5	AT2G43370	0.231595	10	AT2G43430	0.0332698	15
AT1G12970	0.216387	AT2G43520	0.30787	5	AT2G43520	0.30787	5	AT2G43570	0.269259	10	AT2G43620	0.108849	15
AT1G12980	0.306178	AT2G43770	0.142478	5	AT2G43770	0.142478	5	AT2G43810	0.0292547	10	AT2G43870	0.0369975	15
AT1G12990	0.0352718	AT2G44840	0.130131	5	AT2G44840	0.130131	5	AT2G44900	0.182056	10	AT2G44940	0.269965	15
AT1G13000	0.126555	AT2G46890	0.222614	5	AT2G46890	0.222614	5	AT2G46930	0.131566	10	AT2G46990	0.109583	15
AT1G13020	0.15911	AT3G01740	0.0957117	1	AT3G01740	0.0957117	1	AT3G18390	0.152893	6	AT3G18440	0.10278	11
AT1G13030	0.464358	AT3G02250	0.107555	1	AT3G02250	0.107555	1	AT3G24320	0.136753	6	AT3G24420	0.129918	11
AT1G13040	0.152458	AT3G03380	0.0938813	1	AT3G03380	0.0938813	1	AT3G58020	0.39826	6	AT3G58070	0.400317	11
AT1G13050	0.203977	AT3G03410	0.168784	1	AT3G03410	0.168784	1	AT3G10630	0.211112	6	AT3G10680	0.506827	11
AT1G13060	0.0293143	AT3G05000	0.164367	1	AT3G05000	0.164367	1	AT3G03440	0.154669	6	AT3G57330	0.118169	11
AT1G13080	0.157258	AT3G05910	0.0462011	1	AT3G05910	0.0462011	1	AT3G17310	0.280266	6	AT3G03490	0.0928652	11
AT1G13100	0.28737	AT3G06580	0.124574	1	AT3G06580	0.124574	1	AT3G49330	0.0655362	6	AT3G17360	0.328065	11
AT1G13110	0.145048	AT3G06620	0.19562	1	AT3G06620	0.19562	1	AT3G57280	0.228238	6	AT3G49380	0.346502	11
AT1G13120	0.242057	AT3G07005	0.880575	1	AT3G07005	0.880575	1	AT3G06630	0.309254	6	AT3G06720	0.154744	11
AT1G13130	0.139114	AT3G07460	0.449293	1	AT3G07460	0.449293	1	AT3G28030	0.307431	6	AT3G28100	0.262862	11
AT1G13140	0.149728	AT3G09240	0.233874	1	AT3G09240	0.233874	1	AT3G55930	0.726587	6	AT3G55980	0.106138	11
AT1G13150	0.199126	AT3G10530	0.0860763	1	AT3G10530	0.0860763	1	AT3G51760	0.18187	6	AT3G51810	0.0536302	11
AT1G13160	0.281184	AT3G10585	0.48306	1	AT3G10585	0.48306	1	AT3G01800	0.231362	6	AT3G17280	0.849077	11
AT1G13170	0.0914811	AT3G10600	0.135703	1	AT3G10600	0.135703	1	AT3G02310	0.15567	6	AT3G57360	0.289364	11
AT1G13180	0.0278167	AT3G10760	0.0441031	1	AT3G10760	0.0441031	1	AT3G03470	0.136911	6	AT3G10610	0.107959	11
AT1G13190	0.128144	AT3G11070	0.191826	1	AT3G11070	0.191826	1	AT3G05060	0.0834675	6	AT3G44200	0.18718	11
AT1G13195	0.108082	AT3G11890	0.68723	1	AT3G11890	0.68723	1	AT3G05937	0.432818	6	AT3G57990	0.130503	11
AT1G13200	0.410972	AT3G13229	0.150737	1	AT3G13229	0.150737	1	AT3G06680	0.052485	6	AT3G43600	0.197138	11
AT1G13210	0.0832046	AT3G13440	0.111909	1	AT3G13440	0.111909	1	AT3G07050	0.116557	6	AT3G44050	0.159626	11
AT1G13220	0.467398	AT3G15970	0.45326	1	AT3G15970	0.45326	1	AT3G07525	0.280549	6	AT3G01860	0.311661	11
AT1G13230	0.15225	AT3G16830	0.0990957	1	AT3G16830	0.0990957	1	AT3G09290	0.311721	6	AT3G02360	0.0198884	11
AT1G13250	0.177274	AT3G17155	0.820468	1	AT3G17155	0.820468	1	AT3G10572	0.226916	6	AT3G03520	0.134114	11
AT1G13260	0.16496	AT3G17240	0.0487257	1	AT3G17240	0.0487257	1	AT3G10650	0.306117	6	AT3G05120	0.0854014	11
AT1G13270	0.112493	AT3G17270	0.484539	1	AT3G17270	0.484539	1	AT3G10810	0.372095	6	AT3G05975	0.217377	11
AT1G13280	0.23365	AT3G18340	1.49558	1	AT3G18340	1.49558	1	AT3G11150	0.386313	6	AT3G06760	0.355892	11
AT1G13290	0.115867	AT3G18350	0.141699	1	AT3G18350	0.141699	1	AT3G11945	0.394712	6	AT3G07100	0.137819	11
AT1G13300	0.134381	AT3G18550	0.29145	1	AT3G18550	0.29145	1	AT3G13290	0.302595	6	AT3G07565	0.0812622	11
AT1G13310	0.361247	AT3G19360	0.109711	1	AT3G19360	0.109711	1	AT3G13510	0.102958	6	AT3G09360	0.530138	11
AT1G13320	0.112185	AT3G19570	0.319324	1	AT3G19570	0.319324	1	AT3G16030	0.349207	6	AT3G10700	0.0833797	11
AT1G13330	0.0830195	AT3G20370	0.400375	1	AT3G20370	0.400375	1	AT3G16870	0.247925	6	AT3G10860	0.035687	11
AT1G13340	0.367889	AT3G21140	0.12222	1	AT3G21140	0.12222	1	AT3G17230	1.03802	6	AT3G11210	0.303653	11
AT1G13360	0.179992	AT3G21600	0.114127	1	AT3G21600	0.114127	1	AT3G17340	0.400138	6	AT3G12000	0.306949	11
AT1G13380	0.0322594	AT3G21865	0.121543	1	AT3G21865	0.121543	1	AT3G18400	0.055976	6	AT3G13340	0.0557791	11
AT1G13390	0.305043	AT3G22360	0.20295	1	AT3G22360	0.20295	1	AT3G18600	0.252798	6	AT3G13560	0.125354	11
AT1G13410	0.329468	AT3G22890	0.061395	1	AT3G22890	0.061395	1	AT3G19410	0.757432	6	AT3G16080	0.105003	11
AT1G13420	0.296776	AT3G23870	0.052912	1	AT3G23870	0.052912	1	AT3G19620	0.146329	6	AT3G16910	0.0952518	11
AT1G13430	0.539279	AT3G24100	0.145692	1	AT3G24100	0.145692	1	AT3G20420	0.245206	6	AT3G17380	0.0737725	11
AT1G13440	0.0188683	AT3G24280	1.33822	1	AT3G24280	1.33822	1	AT3G21180	0.0256139	6	AT3G18450	0.63369	11
AT1G13450	0.128076	AT3G24290	0.0886502	1	AT3G24290	0.0886502	1	AT3G21650	0.127319	6	AT3G18650	0.618349	11
AT1G13460	0.0779194	AT3G24780	0.441289	1	AT3G24780	0.441289	1	AT3G21910	0.371489	6	AT3G19470	0.733438	11
AT1G13470	0.505302	AT3G27950	0.157141	1	AT3G27950	0.157141	1	AT3G22415	0.119513	6	AT3G19670	0.388617	11
AT1G13480	0.275078	AT3G28007	0.220866	1	AT3G28007	0.220866	1	AT3G22942	0.0713826	6	AT3G20470	0.36805	11
AT1G13500	0.429352	AT3G28330	0.370562	1	AT3G28330	0.370562	1	AT3G23920	0.101918	6	AT3G21230	0.152276	11
AT1G13530	0.237822	AT3G28760	0.207404	1	AT3G28760	0.207404	1	AT3G24150	0.250181	6	AT3G21700	0.0960473	11
AT1G13540	0.483814	AT3G29380	0.264077	1	AT3G29380	0.264077	1	AT3G24330	0.150552	6	AT3G22040	0.554821	11
AT1G13560	0.0343133	AT3G31910	0.741748	1	AT3G31910	0.741748	1	AT3G24830	0.109313	6	AT3G22450	0.126305	11
AT1G13570	0.243675	AT3G43270	0.113532	1	AT3G43270	0.113532	1	AT3G28070	0.253746	6	AT3G22980	0.0557258	11
AT1G13580	0.0844302	AT3G43590	0.444514	1	AT3G43590	0.444514	1	AT3G28390	0.18843	6	AT3G23980	0.340922	11
AT1G13590	0.237852	AT3G43850	0.768008	1	AT3G43850	0.768008	1	AT3G28840	0.543948	6	AT3G24200	0.209584	11
AT1G13600	0.175709	AT3G44020	0.226114	1	AT3G44020	0.226114	1	AT3G29590	0.364237	6	AT3G24430	0.078318	11
AT1G13605	0.640702	AT3G44150	0.0758187	1	AT3G44150	0.0758187	1	AT3G32940	0.542854	6	AT3G25040	0.0451801	11
AT1G13607	1.05758	AT3G44450	0.163143	1	AT3G44450	0.163143	1	AT3G43505	0.281488	6	AT3G28180	0.0282219	11
AT1G13608	0.945089	AT3G44718	0.154636	1	AT3G44718	0.154636	1	AT3G43700	0.272816	6	AT3G28455	0.402693	11
AT1G13609	0.228357	AT3G47040	0.284853	1	AT3G47040	0.284853	1	AT3G43920	0.321536	6	AT3G28900	0.0845807	11
AT1G13610	0.21315	AT3G47300	0.177333	1	AT3G47300	0.177333	1	AT3G44110	0.0987922	6	AT3G29770	0.0729134	11
AT1G13620	0.422081	AT3G48208	0.273537	1	AT3G48208	0.273537	1	AT3G44230	0.519564	6	AT3G33530	0.204587	11
AT1G13630	0.497456	AT3G48500	0.10131	1	AT3G48500	0.10131	1	AT3G44550	0.151557	6	AT3G43790	0.0987592	11
AT1G13635	0.248788	AT3G48660	0.0924325	1	AT3G48660	0.0924325	1	AT3G44755	0.5446	6	AT3G44280	0.277277	11
AT1G13640	0.152536	AT3G49290	0.0474182	1	AT3G49290	0.0474182	1	AT3G47090	0.389771	6	AT3G44620	0.178009	11
AT1G13650	0.797655	AT3G49310	0.0273512	1	AT3G49310	0.0273512	1	AT3G47390	0.204051	6	AT3G44790	0.754194	11
AT1G13670	0.223387	AT3G50030	0.159213	1	AT3G50030	0.159213	1	AT3G48250	0.148195	6	AT3G47160	0.158447	11
AT1G13680	0.275201	AT3G50930	0.294839	1	AT3G50930	0.294839	1	AT3G48550	0.091096	6	AT3G47440	0.0658991	11
AT1G13690	0.12274	AT3G51710	0.0937336	1	AT3G51710	0.0937336	1	AT3G48710	0.4733	6	AT3G48310	0.347278	11
AT1G13700	0.128441	AT3G51760	0.18187	1	AT3G51760	0.18187	1	AT3G49360	0.185623	6	AT3G48600	0.529413	11
AT1G13710	0.115665	AT3G52340	0.209926	1	AT3G52340	0.209926	1	AT3G50090	0.326251	6	AT3G48760	0.110939	11
AT1G13730	0.282821	AT3G55870	0.135406	1	AT3G55870	0.135406	1	AT3G50990	0.208351	6	AT3G49410	0.173003	11
AT1G13740	0.460981	AT3G55920	0.093831	1	AT3G55920	0.093831	1	AT3G51810	0.0536302	6	AT3G50140	0.396927	11
AT1G13750	0.153245	AT3G57220	0.176377	1	AT3G57220	0.176377	1	AT3G52390	0.123364	6	AT3G51050	0.0571463	11
AT1G13755	0.250924	AT3G57260	0.24059	1	AT3G57260	0.24059	1	AT3G55970	0.0734088	6	AT3G51860	0.22705	11
AT1G13770	0.156646	AT3G57320	0.587625	1	AT3G57320	0.587625	1	AT3G57310	1.85879	6	AT3G52450	0.0859775	11
AT1G13780	0.491323	AT3G57860	0.387988	1	AT3G57860	0.387988	1	AT3G57380	0.24266	6	AT3G56030	0.289975	11
AT1G13790	0.372783	AT3G57970	1.79836	1	AT3G57970	1.79836	1	AT3G57930	0.203576	6	AT3G57430	0.196955	11
AT1G13800	0.333886	AT3G57980	0.58262	1	AT3G57980	0.58262	1	AT3G58030	0.114436	6	AT3G58100	0.447639	11
AT1G13810	0.295417	AT3G61830	0.165284	1	AT3G61830	0.165284	1	AT3G61880	0.174672	6	AT3G61930	0.485192	11
AT1G13830	0.223423	AT3G62360	0.164215	1	AT3G62360	0.164215	1	AT3G62420	0.0258336	6	AT3G62550	0.252652	11
AT1G13860	0.212708	AT3G62680	0.290086	1	AT3G62680	0.290086	1	AT3G62730	0.21447	6	AT3G62790	0.0557552	11
AT1G13870	0.087409	AT3G63000	0.0937983	1	AT3G63000	0.0937983	1	AT3G63050	0.332421	6	AT3G63088	0.16099	11
AT1G13880	0.225317	AT3G63430	0.283461	1	AT3G63430	0.283461	1	AT3G63480	0.193925	6	AT3G63530	0.171709	11
AT1G13890	0.107779	AT3G18350	0.141699	2	AT3G18350	0.141699	2	AT3G18400	0.055976	7	AT3G18450	0.63369	12
AT1G13900	0.106426	AT3G24290	0.0886502	2	AT3G24290	0.0886502	2	AT3G24330	0.150552	7	AT3G24430	0.078318	12
AT1G13910	0.289581	AT3G57980	0.58262	2	AT3G57980	0.58262	2	AT3G58030	0.114436	7	AT3G58100	0.447639	12
AT1G13920	0.276569	AT3G01760	0.177483	2	AT3G01760	0.177483	2	AT3G10640	0.34925	7	AT3G10690	0.109573	12
AT1G13940	0.336167	AT3G02260	0.181143	2	AT3G02260	0.181143	2	AT3G03450	0.158675	7	AT3G57340	0.136866	12
AT1G13950	0.0535542	AT3G03400	0.266889	2	AT3G03400	0.266889	2	AT3G17320	0.509737	7	AT3G03500	0.154963	12
AT1G13960	0.159057	AT3G03430	0.0759004	2	AT3G03430	0.0759004	2	AT3G49340	0.201665	7	AT3G17365	0.494641	12
AT1G13970	0.043755	AT3G05010	0.108184	2	AT3G05010	0.108184	2	AT3G57290	0.0934203	7	AT3G49390	0.123634	12
AT1G13980	0.0388654	AT3G05920	0.0580117	2	AT3G05920	0.0580117	2	AT3G06650	0.0288194	7	AT3G06730	0.181716	12
AT1G13990	0.365719	AT3G06590	0.252217	2	AT3G06590	0.252217	2	AT3G28040	0.166524	7	AT3G28130	0.397454	12
AT1G14000	0.0381142	AT3G06630	0.309254	2	AT3G06630	0.309254	2	AT3G55940	0.0704805	7	AT3G55990	0.11663	12
AT1G14010	0.22991	AT3G07010	0.0968798	2	AT3G07010	0.0968798	2	AT3G51770	0.0328321	7	AT3G51820	0.0835038	12
AT1G14020	0.287244	AT3G07470	0.249093	2	AT3G07470	0.249093	2	AT3G17240	0.0487257	7	AT3G17310	0.280266	12
AT1G14030	0.206156	AT3G09250	0.24881	2	AT3G09250	0.24881	2	AT3G57320	0.587625	7	AT3G57380	0.24266	12
AT1G14040	0.430529	AT3G10540	0.041488	2	AT3G10540	0.041488	2	AT3G01810	0.391954	7	AT3G10620	0.150554	12
AT1G14060	0.374393	AT3G10595	1.28012	2	AT3G10595	1.28012	2	AT3G02320	0.293242	7	AT3G44220	0.0531293	12
AT1G14080	0.132862	AT3G10610	0.107959	2	AT3G10610	0.107959	2	AT3G03480	0.2094	7	AT3G58000	0.277005	12
AT1G14100	0.266196	AT3G10770	0.19976	2	AT3G10770	0.19976	2	AT3G05070	0.247474	7	AT3G43610	0.356583	12
AT1G14110	0.172985	AT3G11090	0.130844	2	AT3G11090	0.130844	2	AT3G05940	0.0281458	7	AT3G44060	0.583378	12
AT1G14120	0.216817	AT3G11900	0.114751	2	AT3G11900	0.114751	2	AT3G06720	0.154744	7	AT3G01870	0.323058	12
AT1G14130	0.257832	AT3G13230	0.0986949	2	AT3G13230	0.0986949	2	AT3G07060	0.26261	7	AT3G02370	0.426742	12
AT1G14140	0.139308	AT3G13445	0.139577	2	AT3G13445	0.139577	2	AT3G07530	0.466905	7	AT3G03530	0.205013	12
AT1G14150	0.140076	AT3G15980	0.241329	2	AT3G15980	0.241329	2	AT3G09300	0.0792942	7	AT3G05130	0.479351	12
AT1G14160	0.145929	AT3G16840	0.584384	2	AT3G16840	0.584384	2	AT3G10580	1.14762	7	AT3G05980	0.164889	12
AT1G14170	0.0927964	AT3G17170	0.098431	2	AT3G17170	0.098431	2	AT3G10660	0.145889	7	AT3G06770	0.139497	12
AT1G14180	0.281038	AT3G17250	0.243069	2	AT3G17250	0.243069	2	AT3G10820	0.454129	7	AT3G07110	0.233159	12
AT1G14190	0.160122	AT3G17280	0.849077	2	AT3G17280	0.849077	2	AT3G11160	0.203899	7	AT3G07570	0.220373	12
AT1G14200	0.282282	AT3G18360	0.229704	2	AT3G18360	0.229704	2	AT3G11950	0.13142	7	AT3G09370	0.3585	12
AT1G14205	0.205544	AT3G18560	0.180053	2	AT3G18560	0.180053	2	AT3G13300	0.161591	7	AT3G10710	0.152314	12
AT1G14210	0.345431	AT3G19370	0.294927	2	AT3G19370	0.294927	2	AT3G13520	0.903753	7	AT3G10870	0.163147	12
AT1G14220	0.147946	AT3G19580	0.0954106	2	AT3G19580	0.0954106	2	AT3G16040	0.0862819	7	AT3G11220	0.13083	12
AT1G14230	0.463354	AT3G20390	0.149881	2	AT3G20390	0.149881	2	AT3G16880	0.53687	7	AT3G12010	0.234568	12
AT1G14240	0.409394	AT3G21150	0.153883	2	AT3G21150	0.153883	2	AT3G17350	0.265081	7	AT3G13350	0.173533	12
AT1G14260	0.14093	AT3G21610	0.12977	2	AT3G21610	0.12977	2	AT3G18410	0.0312494	7	AT3G13570	0.263736	12
AT1G14270	0.193097	AT3G21870	0.130094	2	AT3G21870	0.130094	2	AT3G18610	0.492254	7	AT3G16090	0.178895	12
AT1G14280	0.227216	AT3G22370	0.173301	2	AT3G22370	0.173301	2	AT3G19420	0.0944461	7	AT3G16920	0.0300409	12
AT1G14290	0.127647	AT3G22900	0.195543	2	AT3G22900	0.195543	2	AT3G19630	0.0643681	7	AT3G17400	0.753724	12
AT1G14300	0.155109	AT3G23880	0.354864	2	AT3G23880	0.354864	2	AT3G20430	0.584014	7	AT3G18460	0.400774	12
AT1G14310	0.25335	AT3G24110	0.281967	2	AT3G24110	0.281967	2	AT3G21190	0.0332308	7	AT3G18660	0.099005	12
AT1G14330	0.106815	AT3G24300	0.0858533	2	AT3G24300	0.0858533	2	AT3G21660	0.836603	7	AT3G19480	0.0176902	12
AT1G14340	0.171113	AT3G24790	0.09368	2	AT3G24790	0.09368	2	AT3G21930	0.379505	7	AT3G19680	0.0712219	12
AT1G14350	0.215835	AT3G27960	0.114959	2	AT3G27960	0.114959	2	AT3G22420	0.225344	7	AT3G20475	0.165976	12
AT1G14360	0.0273685	AT3G28030	0.307431	2	AT3G28030	0.307431	2	AT3G22950	0.0159222	7	AT3G21240	0.114754	12
AT1G14370	0.0799992	AT3G28340	0.140994	2	AT3G28340	0.140994	2	AT3G23930	0.315145	7	AT3G21710	0.577663	12
AT1G14380	0.527668	AT3G28780	0.390674	2	AT3G28780	0.390674	2	AT3G24160	0.264097	7	AT3G22057	0.222727	12
AT1G14390	0.240749	AT3G29385	0.589304	2	AT3G29385	0.589304	2	AT3G24340	0.601949	7	AT3G22460	0.05351	12
AT1G14410	0.291597	AT3G32030	0.558011	2	AT3G32030	0.558011	2	AT3G24840	0.160234	7	AT3G22990	0.0523951	12
AT1G14420	0.190666	AT3G43300	0.0987141	2	AT3G43300	0.0987141	2	AT3G28100	0.262862	7	AT3G23990	0.0545834	12
AT1G14430	0.135272	AT3G43600	0.197138	2	AT3G43600	0.197138	2	AT3G28410	0.805665	7	AT3G24210	0.106521	12
AT1G14440	0.0917247	AT3G43860	0.0716487	2	AT3G43860	0.0716487	2	AT3G28850	0.106365	7	AT3G24440	0.243865	12
AT1G14455	1.60985	AT3G44050	0.159626	2	AT3G44050	0.159626	2	AT3G29635	0.337159	7	AT3G25050	0.180794	12
AT1G14460	0.174548	AT3G44160	0.0892145	2	AT3G44160	0.0892145	2	AT3G32960	0.458006	7	AT3G28190	0.338918	12
AT1G14470	0.246927	AT3G44460	0.0932824	2	AT3G44460	0.0932824	2	AT3G43520	0.142795	7	AT3G28460	0.0912196	12
AT1G14490	0.514043	AT3G44720	0.0294862	2	AT3G44720	0.0294862	2	AT3G43710	0.971529	7	AT3G28910	0.123661	12
AT1G14510	0.0974553	AT3G47050	0.196369	2	AT3G47050	0.196369	2	AT3G43930	0.281126	7	AT3G29780	0.442041	12
AT1G14520	0.123476	AT3G47340	0.0332065	2	AT3G47340	0.0332065	2	AT3G44120	1.01974	7	AT3G36659	0.420139	12
AT1G14530	0.113907	AT3G48210	0.30405	2	AT3G48210	0.30405	2	AT3G44235	0.37878	7	AT3G43800	0.0521488	12
AT1G14540	0.0672751	AT3G48510	0.386063	2	AT3G48510	0.386063	2	AT3G44560	0.417377	7	AT3G44290	0.179797	12
AT1G14550	0.0813507	AT3G48670	0.177305	2	AT3G48670	0.177305	2	AT3G44760	0.76872	7	AT3G44670	0.554722	12
AT1G14560	0.0597101	AT3G49300	0.512144	2	AT3G49300	0.512144	2	AT3G47110	0.280873	7	AT3G44800	0.739362	12
AT1G14570	0.145375	AT3G49320	0.0783573	2	AT3G49320	0.0783573	2	AT3G47400	0.0894222	7	AT3G47170	0.384301	12
AT1G14580	0.328548	AT3G50040	0.305435	2	AT3G50040	0.305435	2	AT3G48260	0.130317	7	AT3G47450	0.138478	12
AT1G14600	0.20603	AT3G50950	0.167441	2	AT3G50950	0.167441	2	AT3G48560	0.0714282	7	AT3G48330	0.0858748	12
AT1G14610	0.157431	AT3G51720	0.155582	2	AT3G51720	0.155582	2	AT3G48720	0.128332	7	AT3G48610	0.0553296	12
AT1G14620	0.135972	AT3G51770	0.0328321	2	AT3G51770	0.0328321	2	AT3G49370	0.0908381	7	AT3G48770	0.217785	12
AT1G14630	0.152702	AT3G52350	0.628901	2	AT3G52350	0.628901	2	AT3G50100	0.352604	7	AT3G49430	0.124367	12
AT1G14640	0.276352	AT3G55880	0.0718561	2	AT3G55880	0.0718561	2	AT3G51000	0.183094	7	AT3G50150	0.222911	12
AT1G14650	0.109569	AT3G55930	0.726587	2	AT3G55930	0.726587	2	AT3G51820	0.0835038	7	AT3G51060	0.0877564	12
AT1G14660	0.246924	AT3G57240	0.147435	2	AT3G57240	0.147435	2	AT3G52400	0.30785	7	AT3G51870	0.0873424	12
AT1G14670	0.220854	AT3G57270	0.518012	2	AT3G57270	0.518012	2	AT3G55980	0.106138	7	AT3G52460	0.267543	12
AT1G14680	0.140896	AT3G57330	0.118169	2	AT3G57330	0.118169	2	AT3G57390	0.380944	7	AT3G56040	0.211163	12
AT1G14685	0.0455112	AT3G57880	0.0256779	2	AT3G57880	0.0256779	2	AT3G57940	0.111961	7	AT3G57440	0.225962	12
AT1G14686	0.198722	AT3G57990	0.130503	2	AT3G57990	0.130503	2	AT3G58040	0.0393945	7	AT3G58110	0.29165	12
AT1G14687	0.186013	AT3G61840	0.394819	2	AT3G61840	0.394819	2	AT3G61890	0.166515	7	AT3G61940	0.252758	12
AT1G14688	0.951083	AT3G62370	0.12248	2	AT3G62370	0.12248	2	AT3G62430	0.989889	7	AT3G62560	0.0784022	12
AT1G14690	0.167093	AT3G62690	0.149972	2	AT3G62690	0.149972	2	AT3G62740	0.274992	7	AT3G62800	0.392063	12
AT1G14700	0.131843	AT3G63010	0.0592048	2	AT3G63010	0.0592048	2	AT3G63052	0.882588	7	AT3G63090	0.125835	12
AT1G14710	0.219947	AT3G63440	0.211676	2	AT3G63440	0.211676	2	AT3G63490	0.0803304	7	AT3G63540	0.135873	12
AT1G14720	0.150463	AT3G18360	0.229704	3	AT3G18360	0.229704	3	AT3G18410	0.0312494	8	AT3G18460	0.400774	13
AT1G14730	0.110722	AT3G24300	0.0858533	3	AT3G24300	0.0858533	3	AT3G24340	0.601949	8	AT3G24440	0.243865	13
AT1G14740	0.0643206	AT3G57990	0.130503	3	AT3G57990	0.130503	3	AT3G58040	0.0393945	8	AT3G58110	0.29165	13
AT1G14750	0.1998	AT3G10600	0.135703	3	AT3G10600	0.135703	3	AT3G10650	0.306117	8	AT3G10700	0.0833797	13
AT1G14755	0.633273	AT3G01770	0.286928	3	AT3G01770	0.286928	3	AT3G03460	0.335149	8	AT3G57350	0.202411	13
AT1G14760	0.460125	AT3G02280	0.312821	3	AT3G02280	0.312821	3	AT3G17330	0.500908	8	AT3G03510	0.307126	13
AT1G14770	0.538837	AT3G03405	2.04281	3	AT3G03405	2.04281	3	AT3G49350	0.0827708	8	AT3G17370	0.263898	13
AT1G14780	0.0839529	AT3G03440	0.154669	3	AT3G03440	0.154669	3	AT3G57300	0.203082	8	AT3G49400	0.260476	13
AT1G14790	0.148722	AT3G05020	0.098205	3	AT3G05020	0.098205	3	AT3G06660	0.425414	8	AT3G06740	0.102813	13
AT1G14800	0.154937	AT3G05930	0.226919	3	AT3G05930	0.226919	3	AT3G28050	0.0730497	8	AT3G28140	0.540062	13
AT1G14810	0.45624	AT3G06600	0.370321	3	AT3G06600	0.370321	3	AT3G55950	0.126935	8	AT3G56000	0.161599	13
AT1G14830	0.0244009	AT3G06650	0.0288194	3	AT3G06650	0.0288194	3	AT3G51780	0.228268	8	AT3G51830	0.248742	13
AT1G14840	0.0854655	AT3G07020	0.100585	3	AT3G07020	0.100585	3	AT3G17250	0.243069	8	AT3G17320	0.509737	13
AT1G14850	0.493783	AT3G07500	0.232444	3	AT3G07500	0.232444	3	AT3G57330	0.118169	8	AT3G57390	0.380944	13
AT1G14860	0.577061	AT3G09260	0.0651815	3	AT3G09260	0.0651815	3	AT3G10585	0.48306	8	AT3G10630	0.211112	13
AT1G14890	0.194179	AT3G10550	0.165264	3	AT3G10550	0.165264	3	AT3G44150	0.0758187	8	AT3G44230	0.519564	13
AT1G14900	0.193019	AT3G10620	0.150554	3	AT3G10620	0.150554	3	AT3G01820	0.271858	8	AT3G58010	0.292278	13
AT1G14920	0.0987439	AT3G10780	0.610507	3	AT3G10780	0.610507	3	AT3G02330	0.166385	8	AT3G43660	0.268135	13
AT1G14930	0.236624	AT3G11100	0.0372665	3	AT3G11100	0.0372665	3	AT3G03490	0.0928652	8	AT3G44070	0.793034	13
AT1G14950	0.0574452	AT3G11910	0.0494634	3	AT3G11910	0.0494634	3	AT3G05090	0.155045	8	AT3G01880	0.276648	13
AT1G14960	0.116392	AT3G13235	0.434678	3	AT3G13235	0.434678	3	AT3G05950	0.0840825	8	AT3G02380	0.0930879	13
AT1G14970	0.119459	AT3G13450	0.121044	3	AT3G13450	0.121044	3	AT3G06730	0.181716	8	AT3G03540	0.270746	13
AT1G14990	0.129832	AT3G15990	0.0920131	3	AT3G15990	0.0920131	3	AT3G07070	0.0343132	8	AT3G05140	0.119637	13
AT1G15000	0.151817	AT3G16850	0.147492	3	AT3G16850	0.147492	3	AT3G07540	0.264152	8	AT3G06000	0.444403	13
AT1G15010	0.359806	AT3G17180	0.13043	3	AT3G17180	0.13043	3	AT3G09320	0.0897725	8	AT3G06778	0.183776	13
AT1G15020	0.201744	AT3G17265	1.15701	3	AT3G17265	1.15701	3	AT3G10670	0.0866458	8	AT3G07120	0.16081	13
AT1G15030	0.17419	AT3G17310	0.280266	3	AT3G17310	0.280266	3	AT3G10840	0.208093	8	AT3G07580	0.59372	13
AT1G15040	0.138319	AT3G18370	0.198108	3	AT3G18370	0.198108	3	AT3G11170	0.0849293	8	AT3G09380	0.392102	13
AT1G15050	0.611498	AT3G18570	0.158405	3	AT3G18570	0.158405	3	AT3G11960	0.203132	8	AT3G10720	0.102146	13
AT1G15060	0.142795	AT3G19380	0.0679831	3	AT3G19380	0.0679831	3	AT3G13310	0.222979	8	AT3G10880	0.293903	13
AT1G15080	0.0958322	AT3G19590	0.0480823	3	AT3G19590	0.0480823	3	AT3G13530	0.0803531	8	AT3G11230	0.0377294	13
AT1G15110	0.211036	AT3G20395	0.505824	3	AT3G20395	0.505824	3	AT3G16050	0.0487515	8	AT3G12020	0.204458	13
AT1G15120	0.326747	AT3G21160	0.161138	3	AT3G21160	0.161138	3	AT3G16890	0.218808	8	AT3G13360	0.417955	13
AT1G15125	0.291744	AT3G21620	0.0481272	3	AT3G21620	0.0481272	3	AT3G17360	0.328065	8	AT3G13580	0.0391359	13
AT1G15130	0.154961	AT3G21880	0.415882	3	AT3G21880	0.415882	3	AT3G18420	0.270895	8	AT3G16100	0.0450964	13
AT1G15140	0.107636	AT3G22380	0.188039	3	AT3G22380	0.188039	3	AT3G18620	0.265076	8	AT3G16930	0.605224	13
AT1G15160	0.390718	AT3G22910	0.0784838	3	AT3G22910	0.0784838	3	AT3G19440	0.17285	8	AT3G17410	0.0847893	13
AT1G15170	0.137455	AT3G23890	0.358609	3	AT3G23890	0.358609	3	AT3G19640	0.231055	8	AT3G18470	0.26272	13
AT1G15180	0.220845	AT3G24120	0.118037	3	AT3G24120	0.118037	3	AT3G20440	0.1139	8	AT3G18670	0.207877	13
AT1G15200	0.268156	AT3G24310	0.241068	3	AT3G24310	0.241068	3	AT3G21200	0.17457	8	AT3G19490	0.143294	13
AT1G15210	0.0430242	AT3G24800	0.299673	3	AT3G24800	0.299673	3	AT3G21670	0.123893	8	AT3G19690	0.187384	13
AT1G15215	0.286115	AT3G27970	0.047334	3	AT3G27970	0.047334	3	AT3G21945	0.296075	8	AT3G20480	0.294243	13
AT1G15220	0.155216	AT3G28040	0.166524	3	AT3G28040	0.166524	3	AT3G22421	0.809992	8	AT3G21250	0.190481	13
AT1G15230	0.292702	AT3G28345	0.035524	3	AT3G28345	0.035524	3	AT3G22960	0.0353272	8	AT3G21720	0.0307059	13
AT1G15240	0.306331	AT3G28790	0.438231	3	AT3G28790	0.438231	3	AT3G23940	0.0860723	8	AT3G22060	0.390156	13
AT1G15250	0.0219621	AT3G29390	0.436934	3	AT3G29390	0.436934	3	AT3G24170	0.0838771	8	AT3G22470	0.235033	13
AT1G15260	0.124768	AT3G32280	0.521804	3	AT3G32280	0.521804	3	AT3G24350	0.169178	8	AT3G23000	0.11224	13
AT1G15280	0.728709	AT3G43430	0.161984	3	AT3G43430	0.161984	3	AT3G24860	0.241114	8	AT3G24000	0.132062	13
AT1G15290	0.404275	AT3G43610	0.356583	3	AT3G43610	0.356583	3	AT3G28130	0.397454	8	AT3G24220	0.228496	13
AT1G15320	0.306929	AT3G43870	0.628498	3	AT3G43870	0.628498	3	AT3G28420	0.289227	8	AT3G24450	0.183632	13
AT1G15330	0.098485	AT3G44060	0.583378	3	AT3G44060	0.583378	3	AT3G28857	0.145016	8	AT3G25060	0.204623	13
AT1G15340	0.266612	AT3G44190	0.107445	3	AT3G44190	0.107445	3	AT3G29636	0.349201	8	AT3G28200	0.124008	13
AT1G15350	0.289673	AT3G44510	0.25811	3	AT3G44510	0.25811	3	AT3G32980	0.103388	8	AT3G28470	0.103377	13
AT1G15360	0.222668	AT3G44730	0.143057	3	AT3G44730	0.143057	3	AT3G43540	0.122441	8	AT3G28917	0.0249044	13
AT1G15380	0.0963715	AT3G47060	0.109423	3	AT3G47060	0.109423	3	AT3G43720	0.172847	8	AT3G29810	0.150043	13
AT1G15385	0.128281	AT3G47360	0.151906	3	AT3G47360	0.151906	3	AT3G43960	0.207942	8	AT3G42050	0.110851	13
AT1G15390	0.12384	AT3G48220	0.736835	3	AT3G48220	0.736835	3	AT3G44240	0.184511	8	AT3G43833	1.74692	13
AT1G15400	0.0767989	AT3G48520	0.099085	3	AT3G48520	0.099085	3	AT3G44590	0.110048	8	AT3G44300	0.155589	13
AT1G15410	0.217955	AT3G48675	0.51869	3	AT3G48675	0.51869	3	AT3G44770	0.477533	8	AT3G44690	0.722067	13
AT1G15415	0.148974	AT3G49307	2.35708	3	AT3G49307	2.35708	3	AT3G47120	0.401865	8	AT3G44810	0.590471	13
AT1G15420	0.144622	AT3G49330	0.0655362	3	AT3G49330	0.0655362	3	AT3G47410	0.506948	8	AT3G47180	0.158383	13
AT1G15430	0.0887663	AT3G50050	0.142459	3	AT3G50050	0.142459	3	AT3G48270	0.272357	8	AT3G47470	0.122297	13
AT1G15440	0.166765	AT3G50960	0.122106	3	AT3G50960	0.122106	3	AT3G48570	0.0385382	8	AT3G48340	0.124139	13
AT1G15460	0.131172	AT3G51730	0.0693651	3	AT3G51730	0.0693651	3	AT3G48730	0.024598	8	AT3G48640	2.83128	13
AT1G15470	0.0650571	AT3G51780	0.228268	3	AT3G51780	0.228268	3	AT3G49380	0.346502	8	AT3G48780	0.0474975	13
AT1G15480	0.468068	AT3G52360	0.0596547	3	AT3G52360	0.0596547	3	AT3G50110	0.164597	8	AT3G49450	0.98948	13
AT1G15490	0.181875	AT3G55890	0.328494	3	AT3G55890	0.328494	3	AT3G51010	0.127777	8	AT3G50170	0.0831384	13
AT1G15500	0.0892883	AT3G55940	0.0704805	3	AT3G55940	0.0704805	3	AT3G51830	0.248742	8	AT3G51070	0.579408	13
AT1G15510	0.226024	AT3G57250	1.30032	3	AT3G57250	1.30032	3	AT3G52420	0.315381	8	AT3G51880	0.156717	13
AT1G15520	0.0826623	AT3G57280	0.228238	3	AT3G57280	0.228238	3	AT3G55990	0.11663	8	AT3G52470	0.264591	13
AT1G15530	0.113409	AT3G57340	0.136866	3	AT3G57340	0.136866	3	AT3G57400	0.133193	8	AT3G56050	0.314901	13
AT1G15540	0.29102	AT3G57890	0.102494	3	AT3G57890	0.102494	3	AT3G57960	1.35726	8	AT3G57450	0.448921	13
AT1G15550	0.1722	AT3G58000	0.277005	3	AT3G58000	0.277005	3	AT3G58050	0.283803	8	AT3G58120	0.0599064	13
AT1G15570	0.23552	AT3G61850	0.166223	3	AT3G61850	0.166223	3	AT3G61900	0.128615	8	AT3G61950	0.203258	13
AT1G15580	0.193721	AT3G62380	0.729463	3	AT3G62380	0.729463	3	AT3G62450	0.318262	8	AT3G62570	0.204751	13
AT1G15590	0.597994	AT3G62700	0.12315	3	AT3G62700	0.12315	3	AT3G62760	0.218239	8	AT3G62810	0.0779764	13
AT1G15600	0.608494	AT3G63020	0.373206	3	AT3G63020	0.373206	3	AT3G63060	0.235999	8	AT3G63110	0.19556	13
AT1G15610	0.972716	AT3G63450	0.479914	3	AT3G63450	0.479914	3	AT3G63500	0.380605	8	AT3G66652	0.464679	13
AT1G15620	0.738631	AT3G18370	0.198108	4	AT3G18370	0.198108	4	AT3G18420	0.270895	9	AT3G18470	0.26272	14
AT1G15660	0.711055	AT3G24310	0.241068	4	AT3G24310	0.241068	4	AT3G24350	0.169178	9	AT3G24450	0.183632	14
AT1G15670	0.405769	AT3G58000	0.277005	4	AT3G58000	0.277005	4	AT3G58050	0.283803	9	AT3G58120	0.0599064	14
AT1G15680	0.674939	AT3G10610	0.107959	4	AT3G10610	0.107959	4	AT3G10660	0.145889	9	AT3G10710	0.152314	14
AT1G15690	0.016533	AT3G03410	0.168784	4	AT3G03410	0.168784	4	AT3G03470	0.136911	9	AT3G57360	0.289364	14
AT1G15700	0.112319	AT3G17270	0.484539	4	AT3G17270	0.484539	4	AT3G17340	0.400138	9	AT3G03520	0.134114	14
AT1G15710	0.0626415	AT3G49310	0.0273512	4	AT3G49310	0.0273512	4	AT3G49360	0.185623	9	AT3G17380	0.0737725	14
AT1G15720	0.285275	AT3G57260	0.24059	4	AT3G57260	0.24059	4	AT3G57310	1.85879	9	AT3G49410	0.173003	14
AT1G15730	0.193552	AT3G01780	0.0441123	4	AT3G01780	0.0441123	4	AT3G06670	0.0859199	9	AT3G06750	0.261848	14
AT1G15740	0.0992089	AT3G02290	0.0557608	4	AT3G02290	0.0557608	4	AT3G28060	0.524184	9	AT3G28150	0.192465	14
AT1G15750	0.0245473	AT3G03450	0.158675	4	AT3G03450	0.158675	4	AT3G55960	0.0782696	9	AT3G56010	0.144856	14
AT1G15757	1.1176	AT3G05030	0.052051	4	AT3G05030	0.052051	4	AT3G51790	0.0549147	9	AT3G51840	0.0442697	14
AT1G15760	0.352595	AT3G05935	0.434104	4	AT3G05935	0.434104	4	AT3G17265	1.15701	9	AT3G17330	0.500908	14
AT1G15770	1.13104	AT3G06610	1.50905	4	AT3G06610	1.50905	4	AT3G57340	0.136866	9	AT3G57400	0.133193	14
AT1G15780	0.128581	AT3G06660	0.425414	4	AT3G06660	0.425414	4	AT3G10595	1.28012	9	AT3G10640	0.34925	14
AT1G15790	0.379565	AT3G07030	0.403505	4	AT3G07030	0.403505	4	AT3G44160	0.0892145	9	AT3G44235	0.37878	14
AT1G15800	0.332238	AT3G07510	0.0575061	4	AT3G07510	0.0575061	4	AT3G57970	1.79836	9	AT3G58020	0.39826	14
AT1G15810	0.831731	AT3G09270	0.212493	4	AT3G09270	0.212493	4	AT3G01830	0.126641	9	AT3G43670	0.17878	14
AT1G15820	0.161766	AT3G10560	0.312162	4	AT3G10560	0.312162	4	AT3G02340	0.338449	9	AT3G44100	0.231384	14
AT1G15825	0.372691	AT3G10630	0.211112	4	AT3G10630	0.211112	4	AT3G03500	0.154963	9	AT3G43850	0.768008	14
AT1G15830	0.403903	AT3G10790	0.574644	4	AT3G10790	0.574644	4	AT3G05100	0.127732	9	AT3G48660	0.0924325	14
AT1G15840	0.610134	AT3G11110	0.368477	4	AT3G11110	0.368477	4	AT3G05960	0.0474605	9	AT3G01890	0.379365	14
AT1G15850	0.223392	AT3G11920	0.361682	4	AT3G11920	0.361682	4	AT3G06740	0.102813	9	AT3G02410	0.202034	14
AT1G15870	0.271444	AT3G13275	0.430427	4	AT3G13275	0.430427	4	AT3G07080	0.0711725	9	AT3G03550	0.204773	14
AT1G15880	0.0672189	AT3G13460	0.116025	4	AT3G13460	0.116025	4	AT3G07550	0.132574	9	AT3G05150	0.170549	14
AT1G15890	0.361122	AT3G16010	0.151042	4	AT3G16010	0.151042	4	AT3G09330	0.526328	9	AT3G06010	0.139587	14
AT1G15900	0.577275	AT3G16857	0.0628768	4	AT3G16857	0.0628768	4	AT3G10680	0.506827	9	AT3G06780	0.0921252	14
AT1G15910	0.420388	AT3G17205	0.162231	4	AT3G17205	0.162231	4	AT3G10845	0.803925	9	AT3G07130	0.0784633	14
AT1G15920	0.329094	AT3G17320	0.509737	4	AT3G17320	0.509737	4	AT3G11180	0.278928	9	AT3G07590	0.29026	14
AT1G15930	0.193441	AT3G18380	0.131126	4	AT3G18380	0.131126	4	AT3G11964	0.298634	9	AT3G09390	0.0628967	14
AT1G15950	0.0882921	AT3G18580	0.0653753	4	AT3G18580	0.0653753	4	AT3G13320	0.0156873	9	AT3G10730	0.136539	14
AT1G15970	0.208008	AT3G19390	0.179726	4	AT3G19390	0.179726	4	AT3G13540	0.110964	9	AT3G10890	0.240006	14
AT1G15980	0.188003	AT3G19595	0.445396	4	AT3G19595	0.445396	4	AT3G16060	0.0471485	9	AT3G11240	0.392614	14
AT1G15990	0.0488316	AT3G20400	0.998768	4	AT3G20400	0.998768	4	AT3G16895	0.350387	9	AT3G12030	0.0252967	14
AT1G16000	0.489664	AT3G21170	0.64168	4	AT3G21170	0.64168	4	AT3G17365	0.494641	9	AT3G13370	0.150221	14
AT1G16010	0.0401544	AT3G21630	0.127665	4	AT3G21630	0.127665	4	AT3G18430	0.0121256	9	AT3G13590	0.288872	14
AT1G16020	0.230825	AT3G21890	0.239212	4	AT3G21890	0.239212	4	AT3G18630	0.189259	9	AT3G16110	0.218766	14
AT1G16022	0.589807	AT3G22400	0.136987	4	AT3G22400	0.136987	4	AT3G19450	0.0917079	9	AT3G16940	0.160278	14
AT1G16030	0.0560572	AT3G22920	0.286407	4	AT3G22920	0.286407	4	AT3G19650	0.29152	9	AT3G17420	0.107219	14
AT1G16040	0.694636	AT3G23900	0.210386	4	AT3G23900	0.210386	4	AT3G20450	0.134462	9	AT3G18480	0.135371	14
AT1G16060	0.106624	AT3G24130	0.0593999	4	AT3G24130	0.0593999	4	AT3G21215	0.0446588	9	AT3G18680	0.0651102	14
AT1G16070	0.158626	AT3G24315	0.0456176	4	AT3G24315	0.0456176	4	AT3G21680	0.210659	9	AT3G19500	0.248654	14
AT1G16080	0.0764471	AT3G24810	0.482901	4	AT3G24810	0.482901	4	AT3G21970	0.228613	9	AT3G19700	0.33189	14
AT1G16090	0.714193	AT3G27999	1.63446	4	AT3G27999	1.63446	4	AT3G22430	0.20116	9	AT3G20490	0.274106	14
AT1G16110	0.377623	AT3G28050	0.0730497	4	AT3G28050	0.0730497	4	AT3G22961	0.797304	9	AT3G21260	0.100055	14
AT1G16150	0.318891	AT3G28370	0.366366	4	AT3G28370	0.366366	4	AT3G23950	0.49678	9	AT3G21730	0.703379	14
AT1G16160	0.249729	AT3G28810	0.305258	4	AT3G28810	0.305258	4	AT3G24180	0.0326921	9	AT3G22070	0.401859	14
AT1G16170	0.112531	AT3G29400	0.131085	4	AT3G29400	0.131085	4	AT3G24360	0.302442	9	AT3G22480	0.210834	14
AT1G16180	0.0377053	AT3G32896	0.518665	4	AT3G32896	0.518665	4	AT3G24880	0.288441	9	AT3G23020	0.158392	14
AT1G16190	0.107403	AT3G43440	0.454761	4	AT3G43440	0.454761	4	AT3G28140	0.540062	9	AT3G24010	0.16492	14
AT1G16210	0.0572047	AT3G43660	0.268135	4	AT3G43660	0.268135	4	AT3G28430	0.114394	9	AT3G24225	0.233042	14
AT1G16220	0.184566	AT3G43890	0.507412	4	AT3G43890	0.507412	4	AT3G28860	0.024707	9	AT3G24460	0.0721977	14
AT1G16240	0.248745	AT3G44070	0.793034	4	AT3G44070	0.793034	4	AT3G29670	0.280654	9	AT3G25070	0.197631	14
AT1G16250	0.0721364	AT3G44200	0.18718	4	AT3G44200	0.18718	4	AT3G33187	0.766979	9	AT3G28210	0.266433	14
AT1G16260	0.339955	AT3G44530	0.175769	4	AT3G44530	0.175769	4	AT3G43580	1.05094	9	AT3G28480	0.275383	14
AT1G16270	0.1873	AT3G44735	0.28394	4	AT3G44735	0.28394	4	AT3G43722	0.711781	9	AT3G28920	0.149265	14
AT1G16280	0.187319	AT3G47070	0.264966	4	AT3G47070	0.264966	4	AT3G43990	1.29338	9	AT3G29830	0.465643	14
AT1G16290	0.162214	AT3G47370	0.00871134	4	AT3G47370	0.00871134	4	AT3G44250	0.322105	9	AT3G42170	0.149188	14
AT1G16300	0.176578	AT3G48230	0.374697	4	AT3G48230	0.374697	4	AT3G44600	0.115246	9	AT3G44320	0.100121	14
AT1G16310	0.117402	AT3G48530	0.0613472	4	AT3G48530	0.0613472	4	AT3G44780	0.477268	9	AT3G44716	1.02499	14
AT1G16320	0.228516	AT3G48680	0.0852883	4	AT3G48680	0.0852883	4	AT3G47130	0.376052	9	AT3G44820	0.0736829	14
AT1G16330	0.369862	AT3G49340	0.201665	4	AT3G49340	0.201665	4	AT3G47420	0.0830523	9	AT3G47190	0.242951	14
AT1G16340	0.158809	AT3G50070	0.243732	4	AT3G50070	0.243732	4	AT3G48280	0.209184	9	AT3G47480	0.272177	14
AT1G16350	0.101881	AT3G50970	0.244827	4	AT3G50970	0.244827	4	AT3G48580	0.236601	9	AT3G48350	0.0799001	14
AT1G16360	0.125472	AT3G51740	0.178439	4	AT3G51740	0.178439	4	AT3G48740	0.0928453	9	AT3G48810	0.240041	14
AT1G16370	0.159918	AT3G51790	0.0549147	4	AT3G51790	0.0549147	4	AT3G49390	0.123634	9	AT3G49470	0.0965299	14
AT1G16380	0.162574	AT3G52370	0.0815306	4	AT3G52370	0.0815306	4	AT3G50120	0.0619704	9	AT3G50180	0.376285	14
AT1G16390	0.221771	AT3G55910	1.75662	4	AT3G55910	1.75662	4	AT3G51020	0.456024	9	AT3G51080	0.331687	14
AT1G16400	0.256499	AT3G55950	0.126935	4	AT3G55950	0.126935	4	AT3G51840	0.0442697	9	AT3G51890	0.235886	14
AT1G16410	0.170361	AT3G57290	0.0934203	4	AT3G57290	0.0934203	4	AT3G52430	0.39354	9	AT3G52480	0.22253	14
AT1G16420	0.777003	AT3G57350	0.202411	4	AT3G57350	0.202411	4	AT3G56000	0.161599	9	AT3G56060	0.224183	14
AT1G16430	0.102722	AT3G57910	0.0804581	4	AT3G57910	0.0804581	4	AT3G57410	0.125764	9	AT3G57470	0.193961	14
AT1G16440	0.053948	AT3G58010	0.292278	4	AT3G58010	0.292278	4	AT3G58060	0.0685667	9	AT3G58130	0.394515	14
AT1G16445	0.369254	AT3G61860	0.0921112	4	AT3G61860	0.0921112	4	AT3G61910	0.404723	9	AT3G61960	0.225115	14
AT1G16460	0.59622	AT3G62390	0.197722	4	AT3G62390	0.197722	4	AT3G62460	0.401573	9	AT3G62580	0.224602	14
AT1G16470	0.0209414	AT3G62710	0.473955	4	AT3G62710	0.473955	4	AT3G62770	0.0709398	9	AT3G62820	0.100841	14
AT1G16480	0.187276	AT3G63030	0.0775539	4	AT3G63030	0.0775539	4	AT3G63070	0.344382	9	AT3G63120	0.131838	14
AT1G16490	0.200777	AT3G63460	0.205484	4	AT3G63460	0.205484	4	AT3G63510	0.15724	9	AT3G66654	0.16791	14
AT1G16500	0.281744	AT3G18380	0.131126	5	AT3G18380	0.131126	5	AT3G18430	0.0121256	10	AT3G18480	0.135371	15
AT1G16510	0.163553	AT3G24315	0.0456176	5	AT3G24315	0.0456176	5	AT3G24360	0.302442	10	AT3G24460	0.0721977	15
AT1G16515	6.96317	AT3G58010	0.292278	5	AT3G58010	0.292278	5	AT3G58060	0.0685667	10	AT3G58130	0.394515	15
AT1G16520	0.352799	AT3G10620	0.150554	5	AT3G10620	0.150554	5	AT3G10670	0.0866458	10	AT3G10720	0.102146	15
AT1G16530	0.219788	AT3G03430	0.0759004	5	AT3G03430	0.0759004	5	AT3G57320	0.587625	10	AT3G57380	0.24266	15
AT1G16540	0.306094	AT3G17280	0.849077	5	AT3G17280	0.849077	5	AT3G03480	0.2094	10	AT3G03530	0.205013	15
AT1G16560	0.156091	AT3G49320	0.0783573	5	AT3G49320	0.0783573	5	AT3G17350	0.265081	10	AT3G17400	0.753724	15
AT1G16570	0.184436	AT3G57270	0.518012	5	AT3G57270	0.518012	5	AT3G49370	0.0908381	10	AT3G49430	0.124367	15
AT1G16590	0.692074	AT3G06620	0.19562	5	AT3G06620	0.19562	5	AT3G06680	0.052485	10	AT3G06760	0.355892	15
AT1G16610	0.186503	AT3G28007	0.220866	5	AT3G28007	0.220866	5	AT3G28070	0.253746	10	AT3G28180	0.0282219	15
AT1G16630	0.469088	AT3G55920	0.093831	5	AT3G55920	0.093831	5	AT3G55970	0.0734088	10	AT3G56030	0.289975	15
AT1G16640	1.07093	AT3G01790	0.122174	5	AT3G01790	0.122174	5	AT3G51800	0.078675	10	AT3G51850	0.0113119	15
AT1G16650	0.234002	AT3G02300	0.116626	5	AT3G02300	0.116626	5	AT3G17270	0.484539	10	AT3G17340	0.400138	15
AT1G16670	0.0529042	AT3G03460	0.335149	5	AT3G03460	0.335149	5	AT3G57350	0.202411	10	AT3G57410	0.125764	15
AT1G16690	0.253926	AT3G05040	0.317998	5	AT3G05040	0.317998	5	AT3G10600	0.135703	10	AT3G10650	0.306117	15
AT1G16705	0.376045	AT3G05936	0.73448	5	AT3G05936	0.73448	5	AT3G44190	0.107445	10	AT3G44240	0.184511	15
AT1G16710	0.244938	AT3G06670	0.0859199	5	AT3G06670	0.0859199	5	AT3G57980	0.58262	10	AT3G58030	0.114436	15
AT1G16720	0.0513784	AT3G07040	0.185448	5	AT3G07040	0.185448	5	AT3G43590	0.444514	10	AT3G43700	0.272816	15
AT1G16730	0.530775	AT3G07520	0.357791	5	AT3G07520	0.357791	5	AT3G44020	0.226114	10	AT3G44110	0.0987922	15
AT1G16740	0.013349	AT3G09280	0.209793	5	AT3G09280	0.209793	5	AT3G01840	0.38369	10	AT3G43860	0.0716487	15
AT1G16750	0.197993	AT3G10570	0.0978798	5	AT3G10570	0.0978798	5	AT3G02350	0.0192825	10	AT3G48670	0.177305	15
AT1G16760	0.149119	AT3G10640	0.34925	5	AT3G10640	0.34925	5	AT3G03510	0.307126	10	AT3G44718	0.154636	15
AT1G16770	0.268245	AT3G10800	0.130395	5	AT3G10800	0.130395	5	AT3G05110	0.600698	10	AT3G01900	0.220348	15
AT1G16800	0.322654	AT3G11130	0.0169262	5	AT3G11130	0.0169262	5	AT3G05970	0.0656174	10	AT3G02420	0.113833	15
AT1G16810	0.57894	AT3G11930	0.180063	5	AT3G11930	0.180063	5	AT3G06750	0.261848	10	AT3G03560	0.115451	15
AT1G16820	1.19441	AT3G13280	0.800257	5	AT3G13280	0.800257	5	AT3G07090	0.114487	10	AT3G05155	0.295281	15
AT1G16830	0.275438	AT3G13490	0.125081	5	AT3G13490	0.125081	5	AT3G07560	0.152694	10	AT3G06020	0.328923	15
AT1G16840	0.312562	AT3G16020	0.436733	5	AT3G16020	0.436733	5	AT3G09350	0.0771571	10	AT3G06790	0.947263	15
AT1G16850	0.280865	AT3G16860	0.272768	5	AT3G16860	0.272768	5	AT3G10690	0.109573	10	AT3G07140	0.103421	15
AT1G16860	0.0568321	AT3G17210	0.243453	5	AT3G17210	0.243453	5	AT3G10850	0.0801801	10	AT3G07600	0.329055	15
AT1G16870	0.212689	AT3G17330	0.500908	5	AT3G17330	0.500908	5	AT3G11200	0.0874509	10	AT3G09400	0.288634	15
AT1G16880	0.160978	AT3G18390	0.152893	5	AT3G18390	0.152893	5	AT3G11980	0.0739787	10	AT3G10740	0.0934389	15
AT1G16890	0.0364407	AT3G18590	0.16476	5	AT3G18590	0.16476	5	AT3G13330	0.170703	10	AT3G10900	0.481539	15
AT1G16900	0.154692	AT3G19400	0.382189	5	AT3G19400	0.382189	5	AT3G13550	0.0847298	10	AT3G11250	0.0158449	15
AT1G16905	0.187645	AT3G19610	0.207083	5	AT3G19610	0.207083	5	AT3G16070	0.533315	10	AT3G12040	0.226972	15
AT1G16916	0.212705	AT3G20410	0.0525712	5	AT3G20410	0.0525712	5	AT3G16900	0.181194	10	AT3G13380	0.125239	15
AT1G16920	0.0113761	AT3G21175	0.255431	5	AT3G21175	0.255431	5	AT3G17370	0.263898	10	AT3G13610	0.113042	15
AT1G16930	0.191808	AT3G21640	0.128369	5	AT3G21640	0.128369	5	AT3G18440	0.10278	10	AT3G16120	0.113722	15
AT1G16950	0.123804	AT3G21900	0.421034	5	AT3G21900	0.421034	5	AT3G18640	0.290389	10	AT3G16950	0.119067	15
AT1G16960	0.0755589	AT3G22410	0.256136	5	AT3G22410	0.256136	5	AT3G19460	0.510499	10	AT3G17430	0.0145494	15
AT1G16970	0.201674	AT3G22930	0.0945966	5	AT3G22930	0.0945966	5	AT3G19660	0.0598466	10	AT3G18485	0.28086	15
AT1G16980	0.315608	AT3G23910	0.447763	5	AT3G23910	0.447763	5	AT3G20460	0.224174	10	AT3G18690	0.302218	15
AT1G17020	0.235578	AT3G24140	0.0909322	5	AT3G24140	0.0909322	5	AT3G21220	0.0711072	10	AT3G19508	0.0518865	15
AT1G17030	0.217507	AT3G24320	0.136753	5	AT3G24320	0.136753	5	AT3G21690	0.0576516	10	AT3G19710	0.201796	15
AT1G17050	0.114379	AT3G24820	0.140329	5	AT3G24820	0.140329	5	AT3G21980	0.276278	10	AT3G20500	0.062398	15
AT1G17060	0.0879374	AT3G28060	0.524184	5	AT3G28060	0.524184	5	AT3G22440	0.0375352	10	AT3G21270	0.160308	15
AT1G17070	0.180869	AT3G28380	0.19895	5	AT3G28380	0.19895	5	AT3G22970	0.245294	10	AT3G21740	0.187741	15
AT1G17090	0.600308	AT3G28830	0.395014	5	AT3G28830	0.395014	5	AT3G23955	0.792095	10	AT3G22080	0.746247	15
AT1G17100	0.107631	AT3G29580	0.655546	5	AT3G29580	0.655546	5	AT3G24190	0.0806013	10	AT3G22490	0.0973184	15
AT1G17110	0.248216	AT3G32930	0.147903	5	AT3G32930	0.147903	5	AT3G24420	0.129918	10	AT3G23030	0.113276	15
AT1G17120	0.0741859	AT3G43500	0.766364	5	AT3G43500	0.766364	5	AT3G25030	0.19395	10	AT3G24020	0.0556652	15
AT1G17130	0.273994	AT3G43670	0.17878	5	AT3G43670	0.17878	5	AT3G28150	0.192465	10	AT3G24230	0.245794	15
AT1G17145	0.153974	AT3G43910	0.946797	5	AT3G43910	0.946797	5	AT3G28450	0.0837786	10	AT3G24480	0.123754	15
AT1G17147	0.198912	AT3G44100	0.231384	5	AT3G44100	0.231384	5	AT3G28880	0.395579	10	AT3G25080	0.618772	15
AT1G17150	0.522956	AT3G44220	0.0531293	5	AT3G44220	0.0531293	5	AT3G29760	0.354193	10	AT3G28220	0.358308	15
AT1G17160	0.202476	AT3G44540	0.218157	5	AT3G44540	0.218157	5	AT3G33520	0.0963428	10	AT3G28490	0.421044	15
AT1G17170	0.255292	AT3G44750	0.331911	5	AT3G44750	0.331911	5	AT3G43750	0.681111	10	AT3G28930	0.217718	15
AT1G17180	0.181006	AT3G47080	0.236336	5	AT3G47080	0.236336	5	AT3G44260	0.143258	10	AT3G29970	0.129152	15
AT1G17190	0.253613	AT3G47380	0.201973	5	AT3G47380	0.201973	5	AT3G44610	0.0413541	10	AT3G42180	0.110979	15
AT1G17200	0.0599245	AT3G48240	0.111435	5	AT3G48240	0.111435	5	AT3G44785	0.530945	10	AT3G44326	0.317261	15
AT1G17210	0.0936266	AT3G48540	0.1454	5	AT3G48540	0.1454	5	AT3G47150	0.486603	10	AT3G44830	0.134734	15
AT1G17220	0.137651	AT3G48690	0.215188	5	AT3G48690	0.215188	5	AT3G47430	0.185211	10	AT3G47295	1.28806	15
AT1G17230	0.222168	AT3G49350	0.0827708	5	AT3G49350	0.0827708	5	AT3G48300	0.242101	10	AT3G47490	0.129166	15
AT1G17235	1.00864	AT3G50080	0.294524	5	AT3G50080	0.294524	5	AT3G48590	0.0343834	10	AT3G48360	0.156296	15
AT1G17240	0.370239	AT3G50980	0.160687	5	AT3G50980	0.160687	5	AT3G48750	0.0243297	10	AT3G48820	0.0494955	15
AT1G17270	0.214539	AT3G51750	1.64908	5	AT3G51750	1.64908	5	AT3G49400	0.260476	10	AT3G49480	0.797749	15
AT1G17280	0.0783634	AT3G51800	0.078675	5	AT3G51800	0.078675	5	AT3G50130	0.131216	10	AT3G50210	0.164361	15
AT1G17285	0.985858	AT3G52380	0.281163	5	AT3G52380	0.281163	5	AT3G51040	0.31452	10	AT3G51090	0.20002	15
AT1G17290	0.129185	AT3G55960	0.0782696	5	AT3G55960	0.0782696	5	AT3G51850	0.0113119	10	AT3G51895	0.0782548	15
AT1G17310	0.330957	AT3G57300	0.203082	5	AT3G57300	0.203082	5	AT3G52440	0.103195	10	AT3G52500	0.283749	15
AT1G17330	0.228742	AT3G57360	0.289364	5	AT3G57360	0.289364	5	AT3G56010	0.144856	10	AT3G56070	0.0844292	15
AT1G17340	0.176441	AT3G57920	0.290393	5	AT3G57920	0.290393	5	AT3G57420	0.0707639	10	AT3G57480	0.0695006	15
AT1G17350	0.213186	AT3G58020	0.39826	5	AT3G58020	0.39826	5	AT3G58070	0.400317	10	AT3G58140	0.166639	15
AT1G17360	0.396887	AT3G61870	0.104306	5	AT3G61870	0.104306	5	AT3G61920	0.175278	10	AT3G61970	0.110882	15
AT1G17370	0.105197	AT3G62410	0.210207	5	AT3G62410	0.210207	5	AT3G62470	0.285345	10	AT3G62590	0.245507	15
AT1G17380	0.578527	AT3G62720	0.11609	5	AT3G62720	0.11609	5	AT3G62780	0.46372	10	AT3G62830	0.0737306	15
AT1G17400	0.135615	AT3G63040	0.866772	5	AT3G63040	0.866772	5	AT3G63080	0.106992	10	AT3G63130	0.201947	15
AT1G17410	0.370685	AT3G63470	0.0914267	5	AT3G63470	0.0914267	5	AT3G63520	0.165383	10	AT3G66656	0.18185	15
AT1G17420	0.0316852	AT4G00240	0.172556	1	AT4G00240	0.172556	1	AT4G03220	0.283548	6	AT4G03270	0.198513	11
AT1G17430	0.101879	AT4G00770	0.746793	1	AT4G00770	0.746793	1	AT4G05410	0.294314	6	AT4G05460	0.469624	11
AT1G17440	0.200858	AT4G01750	0.174875	1	AT4G01750	0.174875	1	AT4G29650	0.367989	6	AT4G29690	0.107543	11
AT1G17450	0.246088	AT4G02880	0.608972	1	AT4G02880	0.608972	1	AT4G23180	0.321465	6	AT4G23260	0.25789	11
AT1G17460	0.621457	AT4G03170	1.10326	1	AT4G03170	1.10326	1	AT4G18340	0.189039	6	AT4G18375	0.362552	11
AT1G17480	0.172031	AT4G03180	0.80253	1	AT4G03180	0.80253	1	AT4G14276	0.36318	6	AT4G14305	0.0463294	11
AT1G17490	0.332964	AT4G05310	1.75529	1	AT4G05310	1.75529	1	AT4G39380	0.372216	6	AT4G39460	0.0935744	11
AT1G17500	0.108187	AT4G05330	0.130884	1	AT4G05330	0.130884	1	AT4G00330	0.17993	6	AT4G11653	0.702959	11
AT1G17510	0.807773	AT4G09460	0.236929	1	AT4G09460	0.236929	1	AT4G00830	0.107579	6	AT4G13630	0.284572	11
AT1G17520	0.260831	AT4G10920	0.392938	1	AT4G10920	0.392938	1	AT4G01840	0.196884	6	AT4G29050	0.364659	11
AT1G17540	0.351841	AT4G11521	0.440317	1	AT4G11521	0.440317	1	AT4G02940	0.158384	6	AT4G13690	0.47374	11
AT1G17550	0.119033	AT4G11600	0.0565369	1	AT4G11600	0.0565369	1	AT4G03230	0.16245	6	AT4G00360	0.034449	11
AT1G17560	0.335706	AT4G12170	0.986024	1	AT4G12170	0.986024	1	AT4G05420	0.0418348	6	AT4G00872	0.451586	11
AT1G17580	0.194657	AT4G12590	0.0386357	1	AT4G12590	0.0386357	1	AT4G09560	0.275962	6	AT4G01883	0.201323	11
AT1G17590	0.638925	AT4G13070	0.161259	1	AT4G13070	0.161259	1	AT4G10955	0.107612	6	AT4G03020	0.0491183	11
AT1G17600	0.38628	AT4G13510	0.0638619	1	AT4G13510	0.0638619	1	AT4G11590	1.22886	6	AT4G03280	0.230338	11
AT1G17610	0.273996	AT4G13580	0.0278501	1	AT4G13580	0.0278501	1	AT4G11655	0.335139	6	AT4G05475	0.407005	11
AT1G17615	0.259081	AT4G13690	0.47374	1	AT4G13690	0.47374	1	AT4G12280	0.193628	6	AT4G09620	0.150227	11
AT1G17620	0.24224	AT4G14230	0.0913603	1	AT4G14230	0.0913603	1	AT4G12650	0.019449	6	AT4G11030	0.0954585	11
AT1G17630	0.307185	AT4G14270	0.204195	1	AT4G14270	0.204195	1	AT4G13110	0.450292	6	AT4G11700	0.689168	11
AT1G17640	0.248246	AT4G14730	0.103755	1	AT4G14730	0.103755	1	AT4G13570	1.08313	6	AT4G12340	0.259954	11
AT1G17650	0.145551	AT4G15760	0.153636	1	AT4G15760	0.153636	1	AT4G13640	0.126121	6	AT4G12710	0.213288	11
AT1G17665	0.381063	AT4G17713	0.415729	1	AT4G17713	0.415729	1	AT4G13750	0.286942	6	AT4G13190	0.193183	11
AT1G17680	0.279947	AT4G18100	0.0894963	1	AT4G18100	0.0894963	1	AT4G14301	0.652417	6	AT4G13830	0.119304	11
AT1G17690	0.36135	AT4G18290	0.205114	1	AT4G18290	0.205114	1	AT4G14770	0.238256	6	AT4G14330	0.0780282	11
AT1G17700	0.170436	AT4G18330	0.0709213	1	AT4G18330	0.0709213	1	AT4G15800	0.17642	6	AT4G14815	0.260497	11
AT1G17710	0.229139	AT4G18510	0.337261	1	AT4G18510	0.337261	1	AT4G17760	0.0289452	6	AT4G15840	0.0876867	11
AT1G17720	0.0881011	AT4G19040	0.0783155	1	AT4G19040	0.0783155	1	AT4G18150	0.392758	6	AT4G17800	0.0201015	11
AT1G17730	0.116138	AT4G21250	0.166167	1	AT4G21250	0.166167	1	AT4G18370	0.145624	6	AT4G18195	0.297605	11
AT1G17745	0.176138	AT4G22660	0.490279	1	AT4G22660	0.490279	1	AT4G18570	0.133577	6	AT4G18395	0.0772931	11
AT1G17750	0.445182	AT4G23100	0.0602052	1	AT4G23100	0.0602052	1	AT4G19100	0.127096	6	AT4G18610	0.184903	11
AT1G17760	0.19736	AT4G23120	0.597654	1	AT4G23120	0.597654	1	AT4G21323	0.371455	6	AT4G19150	0.417871	11
AT1G17770	0.482181	AT4G23780	0.335841	1	AT4G23780	0.335841	1	AT4G22700	0.321434	6	AT4G21380	0.192822	11
AT1G17790	0.349331	AT4G24040	0.19797	1	AT4G24040	0.19797	1	AT4G23210	0.604621	6	AT4G22756	0.170019	11
AT1G17800	0.273689	AT4G24880	0.104514	1	AT4G24880	0.104514	1	AT4G23850	0.123949	6	AT4G23340	0.180594	11
AT1G17810	0.162304	AT4G25390	0.145354	1	AT4G25390	0.145354	1	AT4G24100	0.236853	6	AT4G23885	0.157661	11
AT1G17820	0.166231	AT4G25720	0.282366	1	AT4G25720	0.282366	1	AT4G24940	0.321069	6	AT4G24150	0.256442	11
AT1G17830	0.318782	AT4G25940	0.0785012	1	AT4G25940	0.0785012	1	AT4G25440	0.21204	6	AT4G24975	0.424321	11
AT1G17840	0.0194346	AT4G26390	0.0301933	1	AT4G26390	0.0301933	1	AT4G25770	0.151965	6	AT4G25520	0.194205	11
AT1G17850	0.336267	AT4G26930	0.26357	1	AT4G26930	0.26357	1	AT4G25990	0.291698	6	AT4G25820	0.208339	11
AT1G17860	0.502581	AT4G28170	0.275644	1	AT4G28170	0.275644	1	AT4G26440	0.449713	6	AT4G26050	0.176312	11
AT1G17870	0.133013	AT4G28940	0.14171	1	AT4G28940	0.14171	1	AT4G26970	0.155004	6	AT4G26510	0.0488475	11
AT1G17880	0.153543	AT4G29030	0.434358	1	AT4G29030	0.434358	1	AT4G28230	0.184377	6	AT4G27020	0.119832	11
AT1G17890	0.0382865	AT4G29210	0.279646	1	AT4G29210	0.279646	1	AT4G29010	0.12405	6	AT4G28290	0.217044	11
AT1G17940	0.036666	AT4G29580	1.74336	1	AT4G29580	1.74336	1	AT4G29070	0.1497	6	AT4G29140	0.0750569	11
AT1G17950	0.112061	AT4G29590	0.158806	1	AT4G29590	0.158806	1	AT4G29260	0.225869	6	AT4G29290	0.377922	11
AT1G17960	0.432651	AT4G31530	0.329779	1	AT4G31530	0.329779	1	AT4G29654	0.585141	6	AT4G29700	0.358222	11
AT1G17970	0.232788	AT4G32390	0.0417923	1	AT4G32390	0.0417923	1	AT4G31580	0.147886	6	AT4G31630	0.583899	11
AT1G17980	0.344422	AT4G38420	0.144521	1	AT4G38420	0.144521	1	AT4G32450	0.292659	6	AT4G32510	0.0669079	11
AT1G18010	0.138856	AT4G39330	0.102336	1	AT4G39330	0.102336	1	AT4G38480	0.147118	6	AT4G38530	0.290383	11
AT1G18020	0.82077	AT4G39370	0.18415	1	AT4G39370	0.18415	1	AT4G39420	0.259092	6	AT4G39510	0.333614	11
AT1G18030	0.269127	AT4G03180	0.80253	2	AT4G03180	0.80253	2	AT4G03230	0.16245	7	AT4G03280	0.230338	12
AT1G18040	0.0842261	AT4G05330	0.130884	2	AT4G05330	0.130884	2	AT4G05420	0.0418348	7	AT4G05475	0.407005	12
AT1G18050	0.745884	AT4G29590	0.158806	2	AT4G29590	0.158806	2	AT4G29654	0.585141	7	AT4G29700	0.358222	12
AT1G18060	0.118828	AT4G00260	0.547953	2	AT4G00260	0.547953	2	AT4G23190	0.348829	7	AT4G23330	0.540814	12
AT1G18070	0.109422	AT4G00780	0.713816	2	AT4G00780	0.713816	2	AT4G18350	0.109794	7	AT4G18380	0.246693	12
AT1G18080	0.0153653	AT4G01790	0.196031	2	AT4G01790	0.196031	2	AT4G14280	0.192436	7	AT4G14310	0.172238	12
AT1G18090	0.398363	AT4G02900	0.066718	2	AT4G02900	0.066718	2	AT4G39390	0.0384462	7	AT4G39470	0.18114	12
AT1G18100	0.0407845	AT4G03190	0.133349	2	AT4G03190	0.133349	2	AT4G11600	0.0565369	7	AT4G11655	0.335139	12
AT1G18130	0.49733	AT4G05370	0.581157	2	AT4G05370	0.581157	2	AT4G13580	0.0278501	7	AT4G13640	0.126121	12
AT1G18140	0.167386	AT4G09467	0.108413	2	AT4G09467	0.108413	2	AT4G00335	0.324632	7	AT4G29060	0.325398	12
AT1G18150	0.0498026	AT4G10925	0.107443	2	AT4G10925	0.107443	2	AT4G00840	0.169414	7	AT4G13700	0.120739	12
AT1G18160	0.197611	AT4G11530	0.319608	2	AT4G11530	0.319608	2	AT4G01850	0.0287476	7	AT4G00370	0.138345	12
AT1G18170	0.184483	AT4G11610	0.0359043	2	AT4G11610	0.0359043	2	AT4G02980	0.129875	7	AT4G00880	0.204322	12
AT1G18180	0.193557	AT4G12210	0.383361	2	AT4G12210	0.383361	2	AT4G03240	0.103053	7	AT4G01890	0.253777	12
AT1G18200	0.178969	AT4G12610	0.159135	2	AT4G12610	0.159135	2	AT4G05430	0.287954	7	AT4G03030	0.166214	12
AT1G18210	0.0795757	AT4G13075	0.37593	2	AT4G13075	0.37593	2	AT4G09570	0.0860787	7	AT4G03290	0.241745	12
AT1G18250	0.0863364	AT4G13530	0.205181	2	AT4G13530	0.205181	2	AT4G10960	0.0619597	7	AT4G05490	0.789745	12
AT1G18260	0.0753972	AT4G13590	0.0766601	2	AT4G13590	0.0766601	2	AT4G11660	0.190681	7	AT4G09630	0.110339	12
AT1G18265	0.814604	AT4G13700	0.120739	2	AT4G13700	0.120739	2	AT4G12290	0.117	7	AT4G11040	0.233292	12
AT1G18270	0.163807	AT4G14240	0.068087	2	AT4G14240	0.068087	2	AT4G12670	0.658114	7	AT4G11720	0.127559	12
AT1G18280	0.281371	AT4G14276	0.36318	2	AT4G14276	0.36318	2	AT4G13150	0.0733906	7	AT4G12350	0.442788	12
AT1G18290	0.5312	AT4G14740	0.062801	2	AT4G14740	0.062801	2	AT4G13650	0.127999	7	AT4G12720	0.182732	12
AT1G18300	0.0777102	AT4G15765	0.325378	2	AT4G15765	0.325378	2	AT4G13770	0.0282177	7	AT4G13195	0.838983	12
AT1G18330	0.400988	AT4G17718	0.471099	2	AT4G17718	0.471099	2	AT4G14305	0.0463294	7	AT4G13840	0.277126	12
AT1G18335	0.307662	AT4G18110	0.883766	2	AT4G18110	0.883766	2	AT4G14780	0.156344	7	AT4G14340	0.0549729	12
AT1G18340	0.100397	AT4G18300	0.588652	2	AT4G18300	0.588652	2	AT4G15802	0.287801	7	AT4G14819	0.124453	12
AT1G18350	0.360518	AT4G18335	0.466945	2	AT4G18335	0.466945	2	AT4G17770	0.0460913	7	AT4G15850	0.0944345	12
AT1G18360	0.237365	AT4G18520	0.0709737	2	AT4G18520	0.0709737	2	AT4G18160	0.0655955	7	AT4G17810	0.168707	12
AT1G18370	0.115296	AT4G19050	0.404285	2	AT4G19050	0.404285	2	AT4G18372	0.11175	7	AT4G18197	0.189956	12
AT1G18390	0.173378	AT4G21270	0.12987	2	AT4G21270	0.12987	2	AT4G18580	0.592324	7	AT4G18400	0.334403	12
AT1G18410	0.234661	AT4G22666	0.266904	2	AT4G22666	0.266904	2	AT4G19110	0.0833898	7	AT4G18620	0.356348	12
AT1G18420	0.295985	AT4G23110	2.52337	2	AT4G23110	2.52337	2	AT4G21330	0.2699	7	AT4G19160	0.195111	12
AT1G18440	0.260478	AT4G23130	0.257503	2	AT4G23130	0.257503	2	AT4G22720	0.0285551	7	AT4G21390	0.11009	12
AT1G18450	0.0669204	AT4G23790	0.145183	2	AT4G23790	0.145183	2	AT4G23220	0.253821	7	AT4G22760	0.292854	12
AT1G18460	0.161191	AT4G24050	0.123874	2	AT4G24050	0.123874	2	AT4G23860	0.303741	7	AT4G23350	0.671376	12
AT1G18470	0.0970666	AT4G24890	0.0944587	2	AT4G24890	0.0944587	2	AT4G24110	0.0735565	7	AT4G23890	0.202012	12
AT1G18480	0.16715	AT4G25400	0.502344	2	AT4G25400	0.502344	2	AT4G24950	0.40375	7	AT4G24160	0.0726939	12
AT1G18485	0.26115	AT4G25730	0.142567	2	AT4G25730	0.142567	2	AT4G25450	0.0981908	7	AT4G24980	0.483532	12
AT1G18490	0.163938	AT4G25950	0.236961	2	AT4G25950	0.236961	2	AT4G25780	0.107868	7	AT4G25540	0.234509	12
AT1G18500	0.0821152	AT4G26400	0.200887	2	AT4G26400	0.200887	2	AT4G26000	0.200126	7	AT4G25830	0.118689	12
AT1G18510	0.121005	AT4G26940	0.0527079	2	AT4G26940	0.0527079	2	AT4G26470	0.0281982	7	AT4G26055	0.20513	12
AT1G18520	0.0949163	AT4G28190	0.194085	2	AT4G28190	0.194085	2	AT4G26980	0.499572	7	AT4G26520	0.266306	12
AT1G18530	0.0163795	AT4G28950	0.027566	2	AT4G28950	0.027566	2	AT4G28250	0.033009	7	AT4G27030	0.36362	12
AT1G18540	0.0555707	AT4G29033	0.170133	2	AT4G29033	0.170133	2	AT4G29020	1.22495	7	AT4G28300	0.237272	12
AT1G18550	0.122603	AT4G29220	0.109013	2	AT4G29220	0.109013	2	AT4G29080	0.0909163	7	AT4G29150	0.103959	12
AT1G18570	0.317596	AT4G29600	0.455177	2	AT4G29600	0.455177	2	AT4G29270	0.299242	7	AT4G29300	0.20609	12
AT1G18580	0.132713	AT4G31540	0.0419402	2	AT4G31540	0.0419402	2	AT4G29658	0.569014	7	AT4G29720	0.0807553	12
AT1G18590	0.147242	AT4G32400	0.12947	2	AT4G32400	0.12947	2	AT4G31590	0.110033	7	AT4G31660	0.289251	12
AT1G18600	0.173861	AT4G38430	0.117022	2	AT4G38430	0.117022	2	AT4G32460	0.0326817	7	AT4G32520	0.187337	12
AT1G18610	0.148669	AT4G39340	0.148926	2	AT4G39340	0.148926	2	AT4G38490	0.276128	7	AT4G38540	0.267174	12
AT1G18620	0.416253	AT4G39380	0.372216	2	AT4G39380	0.372216	2	AT4G39460	0.0935744	7	AT4G39520	0.023794	12
AT1G18630	0.583853	AT4G03190	0.133349	3	AT4G03190	0.133349	3	AT4G03240	0.103053	8	AT4G03290	0.241745	13
AT1G18640	0.228322	AT4G05370	0.581157	3	AT4G05370	0.581157	3	AT4G05430	0.287954	8	AT4G05490	0.789745	13
AT1G18650	0.32517	AT4G29600	0.455177	3	AT4G29600	0.455177	3	AT4G29658	0.569014	8	AT4G29720	0.0807553	13
AT1G18660	0.105366	AT4G23120	0.597654	3	AT4G23120	0.597654	3	AT4G23210	0.604621	8	AT4G23340	0.180594	13
AT1G18680	0.113081	AT4G00290	0.287194	3	AT4G00290	0.287194	3	AT4G18360	0.038222	8	AT4G18390	0.173305	13
AT1G18690	0.203963	AT4G00800	0.46559	3	AT4G00800	0.46559	3	AT4G14290	0.205626	8	AT4G14315	0.536175	13
AT1G18700	0.237118	AT4G01800	0.0632114	3	AT4G01800	0.0632114	3	AT4G39400	0.0824255	8	AT4G39480	0.376268	13
AT1G18710	0.85714	AT4G02910	0.447951	3	AT4G02910	0.447951	3	AT4G11610	0.0359043	8	AT4G11660	0.190681	13
AT1G18720	0.177064	AT4G03200	0.115095	3	AT4G03200	0.115095	3	AT4G13590	0.0766601	8	AT4G13650	0.127999	13
AT1G18730	0.153314	AT4G05390	0.147487	3	AT4G05390	0.147487	3	AT4G29030	0.434358	8	AT4G29070	0.1497	13
AT1G18740	0.0784713	AT4G09500	0.266688	3	AT4G09500	0.266688	3	AT4G00340	0.145323	8	AT4G13710	0.038105	13
AT1G18750	0.159237	AT4G10930	0.434333	3	AT4G10930	0.434333	3	AT4G00850	0.50034	8	AT4G00400	0.134459	13
AT1G18770	0.608954	AT4G11560	0.414947	3	AT4G11560	0.414947	3	AT4G01860	0.294956	8	AT4G00890	0.749654	13
AT1G18780	0.773301	AT4G11640	0.111027	3	AT4G11640	0.111027	3	AT4G02990	0.133459	8	AT4G01895	0.81702	13
AT1G18800	0.182554	AT4G12230	0.132643	3	AT4G12230	0.132643	3	AT4G03250	0.180587	8	AT4G03050	0.590353	13
AT1G18810	0.375933	AT4G12617	0.784323	3	AT4G12617	0.784323	3	AT4G05440	0.266358	8	AT4G03298	0.758093	13
AT1G18830	0.587913	AT4G13080	0.372397	3	AT4G13080	0.372397	3	AT4G09580	0.0323497	8	AT4G05497	0.851322	13
AT1G18835	0.0898036	AT4G13540	0.188249	3	AT4G13540	0.188249	3	AT4G10970	0.444325	8	AT4G09640	0.110008	13
AT1G18840	0.341948	AT4G13600	0.162834	3	AT4G13600	0.162834	3	AT4G11670	0.215653	8	AT4G11050	0.093858	13
AT1G18850	0.195503	AT4G13710	0.038105	3	AT4G13710	0.038105	3	AT4G12300	0.125782	8	AT4G11740	0.226716	13
AT1G18860	0.321807	AT4G14250	0.411731	3	AT4G14250	0.411731	3	AT4G12680	0.173905	8	AT4G12360	0.757165	13
AT1G18870	0.188738	AT4G14280	0.192436	3	AT4G14280	0.192436	3	AT4G13160	0.252317	8	AT4G12730	0.142724	13
AT1G18880	0.192448	AT4G14746	0.256835	3	AT4G14746	0.256835	3	AT4G13660	0.273199	8	AT4G13210	0.0983758	13
AT1G18890	0.0522194	AT4G15770	0.0116104	3	AT4G15770	0.0116104	3	AT4G13780	0.239317	8	AT4G13850	0.221507	13
AT1G18900	0.161064	AT4G17720	0.125949	3	AT4G17720	0.125949	3	AT4G14310	0.172238	8	AT4G14342	0.0832753	13
AT1G18910	0.140815	AT4G18120	0.339563	3	AT4G18120	0.339563	3	AT4G14785	0.544278	8	AT4G14820	0.333908	13
AT1G18940	0.23906	AT4G18320	1.46752	3	AT4G18320	1.46752	3	AT4G15810	0.565932	8	AT4G15880	0.123678	13
AT1G18950	0.202473	AT4G18340	0.189039	3	AT4G18340	0.189039	3	AT4G17780	0.634136	8	AT4G17830	0.157634	13
AT1G18970	0.237233	AT4G18530	0.163562	3	AT4G18530	0.163562	3	AT4G18170	0.0811287	8	AT4G18210	0.208369	13
AT1G18980	0.180564	AT4G19060	0.365755	3	AT4G19060	0.365755	3	AT4G18375	0.362552	8	AT4G18425	0.0676724	13
AT1G18990	0.177147	AT4G21280	0.147532	3	AT4G21280	0.147532	3	AT4G18590	0.0960444	8	AT4G18630	0.249017	13
AT1G19000	0.214188	AT4G22670	0.0997991	3	AT4G22670	0.0997991	3	AT4G19120	0.0834079	8	AT4G19170	0.156532	13
AT1G19010	0.344254	AT4G23150	0.539286	3	AT4G23150	0.539286	3	AT4G21340	0.434408	8	AT4G21400	0.463779	13
AT1G19020	0.348009	AT4G23810	0.239549	3	AT4G23810	0.239549	3	AT4G22730	0.104146	8	AT4G22770	0.210818	13
AT1G19025	0.165792	AT4G24060	0.0858153	3	AT4G24060	0.0858153	3	AT4G23240	0.299494	8	AT4G23370	0.488728	13
AT1G19050	0.169235	AT4G24900	0.435382	3	AT4G24900	0.435382	3	AT4G23870	0.149118	8	AT4G23895	0.231547	13
AT1G19060	0.710603	AT4G25410	0.368477	3	AT4G25410	0.368477	3	AT4G24120	0.0777729	8	AT4G24175	0.225742	13
AT1G19086	0.31751	AT4G25740	0.0678641	3	AT4G25740	0.0678641	3	AT4G24960	0.0759292	8	AT4G24990	0.0897207	13
AT1G19090	0.264557	AT4G25960	0.058369	3	AT4G25960	0.058369	3	AT4G25470	0.0988766	8	AT4G25550	0.068286	13
AT1G19100	0.247646	AT4G26410	0.558721	3	AT4G26410	0.558721	3	AT4G25790	0.298318	8	AT4G25840	0.323691	13
AT1G19110	0.105895	AT4G26950	0.4321	3	AT4G26950	0.4321	3	AT4G26010	0.387441	8	AT4G26060	0.241727	13
AT1G19115	0.406386	AT4G28200	0.234943	3	AT4G28200	0.234943	3	AT4G26480	0.161901	8	AT4G26530	0.0888007	13
AT1G19120	0.0776955	AT4G28980	0.110186	3	AT4G28980	0.110186	3	AT4G26990	0.496654	8	AT4G27040	0.0145374	13
AT1G19130	0.214455	AT4G29040	0.0137631	3	AT4G29040	0.0137631	3	AT4G28260	0.189752	8	AT4G28320	0.0501844	13
AT1G19140	0.119115	AT4G29230	0.112925	3	AT4G29230	0.112925	3	AT4G29100	0.181438	8	AT4G29170	0.184258	13
AT1G19150	0.142704	AT4G29620	0.437762	3	AT4G29620	0.437762	3	AT4G29273	0.19775	8	AT4G29310	0.0281342	13
AT1G19160	0.868443	AT4G31550	0.0965468	3	AT4G31550	0.0965468	3	AT4G29670	0.346655	8	AT4G29730	0.775737	13
AT1G19170	0.0930348	AT4G32410	0.0148961	3	AT4G32410	0.0148961	3	AT4G31600	0.0683766	8	AT4G31670	0.276153	13
AT1G19180	0.285273	AT4G38440	0.338168	3	AT4G38440	0.338168	3	AT4G32470	0.0241022	8	AT4G32540	0.118854	13
AT1G19190	0.596751	AT4G39350	0.0321637	3	AT4G39350	0.0321637	3	AT4G38500	0.0614308	8	AT4G38550	0.280141	13
AT1G19200	0.72521	AT4G39390	0.0384462	3	AT4G39390	0.0384462	3	AT4G39470	0.18114	8	AT4G39530	0.197212	13
AT1G19210	0.147949	AT4G03200	0.115095	4	AT4G03200	0.115095	4	AT4G03250	0.180587	9	AT4G03298	0.758093	14
AT1G19220	0.203832	AT4G05390	0.147487	4	AT4G05390	0.147487	4	AT4G05440	0.266358	9	AT4G05497	0.851322	14
AT1G19230	0.125648	AT4G29620	0.437762	4	AT4G29620	0.437762	4	AT4G29670	0.346655	9	AT4G29730	0.775737	14
AT1G19240	0.292792	AT4G23130	0.257503	4	AT4G23130	0.257503	4	AT4G23220	0.253821	9	AT4G23350	0.671376	14
AT1G19250	0.197142	AT4G18330	0.0709213	4	AT4G18330	0.0709213	4	AT4G18370	0.145624	9	AT4G18395	0.0772931	14
AT1G19270	0.105524	AT4G00300	0.181375	4	AT4G00300	0.181375	4	AT4G14300	0.155837	9	AT4G14320	0.0772072	14
AT1G19290	0.231104	AT4G00810	0.117066	4	AT4G00810	0.117066	4	AT4G39410	0.279954	9	AT4G39490	0.154425	14
AT1G19300	0.0515891	AT4G01810	0.0629023	4	AT4G01810	0.0629023	4	AT4G11640	0.111027	9	AT4G11670	0.215653	14
AT1G19310	0.136026	AT4G02920	0.224214	4	AT4G02920	0.224214	4	AT4G13600	0.162834	9	AT4G13660	0.273199	14
AT1G19330	0.0868575	AT4G03210	0.0583419	4	AT4G03210	0.0583419	4	AT4G29033	0.170133	9	AT4G29080	0.0909163	14
AT1G19340	0.306806	AT4G05400	0.116213	4	AT4G05400	0.116213	4	AT4G00350	0.0629191	9	AT4G13720	0.0886776	14
AT1G19350	0.0553217	AT4G09510	0.0155832	4	AT4G09510	0.0155832	4	AT4G00860	0.20441	9	AT4G00416	0.393485	14
AT1G19360	0.148675	AT4G10940	0.459469	4	AT4G10940	0.459469	4	AT4G01870	0.150566	9	AT4G00893	0.446134	14
AT1G19370	0.119292	AT4G11570	0.0425589	4	AT4G11570	0.0425589	4	AT4G03000	0.277356	9	AT4G01897	0.245378	14
AT1G19380	0.34184	AT4G11650	0.0517939	4	AT4G11650	0.0517939	4	AT4G03260	0.257275	9	AT4G03080	0.0493849	14
AT1G19390	0.267689	AT4G12240	0.141901	4	AT4G12240	0.141901	4	AT4G05450	0.166594	9	AT4G03320	0.114087	14
AT1G19397	0.566172	AT4G12620	0.107673	4	AT4G12620	0.107673	4	AT4G09600	0.131897	9	AT4G05520	0.0626791	14
AT1G19400	0.273834	AT4G13090	0.449863	4	AT4G13090	0.449863	4	AT4G11010	0.0369847	9	AT4G09647	0.573585	14
AT1G19410	0.889269	AT4G13550	0.205362	4	AT4G13550	0.205362	4	AT4G11680	0.1925	9	AT4G11060	0.0532799	14
AT1G19430	0.163822	AT4G13620	0.168811	4	AT4G13620	0.168811	4	AT4G12320	0.35162	9	AT4G11750	0.817261	14
AT1G19440	0.0450312	AT4G13720	0.0886776	4	AT4G13720	0.0886776	4	AT4G12690	0.0765431	9	AT4G12390	0.204658	14
AT1G19450	0.0842876	AT4G14260	1.01263	4	AT4G14260	1.01263	4	AT4G13170	0.105079	9	AT4G12735	0.212911	14
AT1G19470	0.56429	AT4G14290	0.205626	4	AT4G14290	0.205626	4	AT4G13670	0.359575	9	AT4G13220	0.23121	14
AT1G19485	0.345607	AT4G14750	0.0880049	4	AT4G14750	0.0880049	4	AT4G13790	0.306099	9	AT4G13870	0.21225	14
AT1G19490	0.153806	AT4G15780	0.0423284	4	AT4G15780	0.0423284	4	AT4G14315	0.536175	9	AT4G14350	0.0319805	14
AT1G19520	0.139101	AT4G17740	0.129121	4	AT4G17740	0.129121	4	AT4G14790	0.153631	9	AT4G14830	0.261691	14
AT1G19530	0.294763	AT4G18130	0.125889	4	AT4G18130	0.125889	4	AT4G15820	0.346984	9	AT4G15890	0.239289	14
AT1G19540	0.271157	AT4G18350	0.109794	4	AT4G18350	0.109794	4	AT4G17785	0.407342	9	AT4G17840	0.107322	14
AT1G19570	0.0797187	AT4G18540	0.204472	4	AT4G18540	0.204472	4	AT4G18180	0.203583	9	AT4G18220	0.492394	14
AT1G19580	0.0827578	AT4G19070	0.222659	4	AT4G19070	0.222659	4	AT4G18380	0.246693	9	AT4G18440	0.1521	14
AT1G19600	0.194998	AT4G21300	0.184795	4	AT4G21300	0.184795	4	AT4G18596	0.0558056	9	AT4G18640	0.198985	14
AT1G19610	0.304	AT4G22680	0.101995	4	AT4G22680	0.101995	4	AT4G19130	0.325651	9	AT4G19180	0.128308	14
AT1G19620	0.664295	AT4G23180	0.321465	4	AT4G23180	0.321465	4	AT4G21350	0.142135	9	AT4G21410	0.12508	14
AT1G19630	0.332359	AT4G23820	0.0777108	4	AT4G23820	0.0777108	4	AT4G22740	0.235168	9	AT4G22780	0.0484874	14
AT1G19640	0.228145	AT4G24080	0.102068	4	AT4G24080	0.102068	4	AT4G23260	0.25789	9	AT4G23380	0.304975	14
AT1G19650	0.24082	AT4G24910	0.272235	4	AT4G24910	0.272235	4	AT4G23880	0.830357	9	AT4G23910	0.469029	14
AT1G19660	0.182078	AT4G25430	0.798343	4	AT4G25430	0.798343	4	AT4G24130	0.053567	9	AT4G24180	0.0657971	14
AT1G19670	0.174717	AT4G25750	0.165348	4	AT4G25750	0.165348	4	AT4G24970	0.261315	9	AT4G25000	0.166167	14
AT1G19680	0.446601	AT4G25970	0.120532	4	AT4G25970	0.120532	4	AT4G25500	0.089028	9	AT4G25560	0.379397	14
AT1G19690	0.352259	AT4G26420	0.355018	4	AT4G26420	0.355018	4	AT4G25800	0.323768	9	AT4G25845	0.541199	14
AT1G19700	0.161148	AT4G26960	0.693272	4	AT4G26960	0.693272	4	AT4G26020	0.0665387	9	AT4G26070	0.116977	14
AT1G19710	0.0988418	AT4G28210	0.153452	4	AT4G28210	0.153452	4	AT4G26490	0.365108	9	AT4G26540	0.11286	14
AT1G19720	0.197468	AT4G28990	0.437271	4	AT4G28990	0.437271	4	AT4G27000	0.219449	9	AT4G27060	0.203486	14
AT1G19730	0.157828	AT4G29050	0.364659	4	AT4G29050	0.364659	4	AT4G28270	0.159595	9	AT4G28330	0.0159022	14
AT1G19740	0.00776498	AT4G29240	0.136816	4	AT4G29240	0.136816	4	AT4G29120	0.200857	9	AT4G29180	0.44697	14
AT1G19770	0.063315	AT4G29640	0.999859	4	AT4G29640	0.999859	4	AT4G29280	0.446067	9	AT4G29330	0.0864394	14
AT1G19780	0.0784598	AT4G31560	0.244188	4	AT4G31560	0.244188	4	AT4G29680	0.113859	9	AT4G29735	0.0559383	14
AT1G19790	0.222028	AT4G32420	0.313715	4	AT4G32420	0.313715	4	AT4G31610	0.548358	9	AT4G31690	0.440268	14
AT1G19800	0.0803282	AT4G38460	0.227649	4	AT4G38460	0.227649	4	AT4G32480	0.247667	9	AT4G32551	0.0677577	14
AT1G19830	0.264886	AT4G39360	1.17371	4	AT4G39360	1.17371	4	AT4G38510	0.0064046	9	AT4G38560	0.360952	14
AT1G19835	0.113738	AT4G39400	0.0824255	4	AT4G39400	0.0824255	4	AT4G39480	0.376268	9	AT4G39540	0.235495	14
AT1G19840	0.021307	AT4G03210	0.0583419	5	AT4G03210	0.0583419	5	AT4G03260	0.257275	10	AT4G03320	0.114087	15
AT1G19850	0.0829555	AT4G05400	0.116213	5	AT4G05400	0.116213	5	AT4G05450	0.166594	10	AT4G05520	0.0626791	15
AT1G19860	0.412426	AT4G29640	0.999859	5	AT4G29640	0.999859	5	AT4G29680	0.113859	10	AT4G29735	0.0559383	15
AT1G19870	0.322378	AT4G23150	0.539286	5	AT4G23150	0.539286	5	AT4G23240	0.299494	10	AT4G23370	0.488728	15
AT1G19880	0.0900479	AT4G18335	0.466945	5	AT4G18335	0.466945	5	AT4G18372	0.11175	10	AT4G18400	0.334403	15
AT1G19890	0.100073	AT4G14270	0.204195	5	AT4G14270	0.204195	5	AT4G14301	0.652417	10	AT4G14330	0.0780282	15
AT1G19900	0.317546	AT4G39370	0.18415	5	AT4G39370	0.18415	5	AT4G39420	0.259092	10	AT4G39510	0.333614	15
AT1G19910	0.0977262	AT4G00310	0.343655	5	AT4G00310	0.343655	5	AT4G11650	0.0517939	10	AT4G11680	0.1925	15
AT1G19920	0.113594	AT4G00820	0.145943	5	AT4G00820	0.145943	5	AT4G13620	0.168811	10	AT4G13670	0.359575	15
AT1G19940	0.149687	AT4G01830	0.266613	5	AT4G01830	0.266613	5	AT4G29040	0.0137631	10	AT4G29100	0.181438	15
AT1G19950	0.468429	AT4G02930	0.0498411	5	AT4G02930	0.0498411	5	AT4G00355	0.340207	10	AT4G13730	0.0751458	15
AT1G19960	0.475208	AT4G03220	0.283548	5	AT4G03220	0.283548	5	AT4G00870	0.542987	10	AT4G00420	0.673212	15
AT1G19970	0.214492	AT4G05410	0.294314	5	AT4G05410	0.294314	5	AT4G01880	0.169658	10	AT4G00895	0.584249	15
AT1G19980	0.359446	AT4G09520	0.10603	5	AT4G09520	0.10603	5	AT4G03010	0.137774	10	AT4G01900	0.126575	15
AT1G20000	0.32116	AT4G10950	0.0431724	5	AT4G10950	0.0431724	5	AT4G03270	0.198513	10	AT4G03090	0.212052	15
AT1G20010	0.0211536	AT4G11580	0.52494	5	AT4G11580	0.52494	5	AT4G05460	0.469624	10	AT4G03330	0.12019	15
AT1G20020	0.105819	AT4G11653	0.702959	5	AT4G11653	0.702959	5	AT4G09610	0.375997	10	AT4G05530	0.0430804	15
AT1G20030	0.131786	AT4G12250	0.00368954	5	AT4G12250	0.00368954	5	AT4G11020	0.515855	10	AT4G09650	0.177657	15
AT1G20050	0.201837	AT4G12640	0.218381	5	AT4G12640	0.218381	5	AT4G11690	0.276914	10	AT4G11070	0.561901	15
AT1G20060	0.372067	AT4G13100	0.320607	5	AT4G13100	0.320607	5	AT4G12330	0.356932	10	AT4G11760	0.211657	15
AT1G20065	0.317215	AT4G13560	0.056368	5	AT4G13560	0.056368	5	AT4G12700	0.276717	10	AT4G12410	0.191907	15
AT1G20070	0.480626	AT4G13630	0.284572	5	AT4G13630	0.284572	5	AT4G13180	0.120053	10	AT4G12740	0.357492	15
AT1G20080	0.0616164	AT4G13730	0.0751458	5	AT4G13730	0.0751458	5	AT4G13680	1.10141	10	AT4G13230	0.794204	15
AT1G20090	0.00987607	AT4G14300	0.155837	5	AT4G14300	0.155837	5	AT4G13800	0.0258929	10	AT4G13930	0.0570916	15
AT1G20100	0.341413	AT4G14760	0.373265	5	AT4G14760	0.373265	5	AT4G14320	0.0772072	10	AT4G14360	0.0334787	15
AT1G20110	0.189768	AT4G15790	0.107892	5	AT4G15790	0.107892	5	AT4G14805	0.70021	10	AT4G14840	0.395593	15
AT1G20135	0.192406	AT4G17750	0.669754	5	AT4G17750	0.669754	5	AT4G15830	0.196301	10	AT4G15900	0.0887272	15
AT1G20150	0.260245	AT4G18140	0.345279	5	AT4G18140	0.345279	5	AT4G17790	0.133096	10	AT4G17850	0.907654	15
AT1G20160	0.106062	AT4G18360	0.038222	5	AT4G18360	0.038222	5	AT4G18190	0.210397	10	AT4G18230	0.168729	15
AT1G20180	0.216837	AT4G18550	0.238418	5	AT4G18550	0.238418	5	AT4G18390	0.173305	10	AT4G18450	0.563239	15
AT1G20190	0.0900327	AT4G19090	0.368723	5	AT4G19090	0.368723	5	AT4G18600	0.632785	10	AT4G18650	0.201076	15
AT1G20200	0.0297613	AT4G21310	0.0457696	5	AT4G21310	0.0457696	5	AT4G19140	0.373424	10	AT4G19185	0.167976	15
AT1G20225	0.22542	AT4G22690	0.0573688	5	AT4G22690	0.0573688	5	AT4G21366	0.363109	10	AT4G21430	0.339458	15
AT1G20230	0.195613	AT4G23190	0.348829	5	AT4G23190	0.348829	5	AT4G22745	0.457129	10	AT4G22790	0.354298	15
AT1G20240	0.528603	AT4G23840	0.363168	5	AT4G23840	0.363168	5	AT4G23330	0.540814	10	AT4G23390	0.317831	15
AT1G20260	0.00815364	AT4G24090	0.300527	5	AT4G24090	0.300527	5	AT4G23882	0.384577	10	AT4G23920	0.0680995	15
AT1G20270	0.0197262	AT4G24930	0.254989	5	AT4G24930	0.254989	5	AT4G24140	0.115735	10	AT4G24190	0.181727	15
AT1G20300	0.154475	AT4G25433	0.155368	5	AT4G25433	0.155368	5	AT4G24972	0.412301	10	AT4G25010	0.279407	15
AT1G20310	0.657569	AT4G25760	0.212484	5	AT4G25760	0.212484	5	AT4G25515	0.305364	10	AT4G25570	0.359385	15
AT1G20320	0.298735	AT4G25980	0.165943	5	AT4G25980	0.165943	5	AT4G25810	0.0431747	10	AT4G25850	0.179819	15
AT1G20330	0.00832329	AT4G26430	0.233076	5	AT4G26430	0.233076	5	AT4G26030	0.318433	10	AT4G26080	0.101336	15
AT1G20340	0.131219	AT4G26965	0.140485	5	AT4G26965	0.140485	5	AT4G26500	0.250461	10	AT4G26550	0.0392272	15
AT1G20350	0.582184	AT4G28220	0.176874	5	AT4G28220	0.176874	5	AT4G27010	0.462234	10	AT4G27070	0.145855	15
AT1G20370	0.287557	AT4G29000	0.351534	5	AT4G29000	0.351534	5	AT4G28280	0.355508	10	AT4G28350	0.201512	15
AT1G20380	0.172604	AT4G29060	0.325398	5	AT4G29060	0.325398	5	AT4G29130	0.0941214	10	AT4G29190	0.0894764	15
AT1G20410	0.300295	AT4G29250	0.32297	5	AT4G29250	0.32297	5	AT4G29285	0.472799	10	AT4G29340	0.0481496	15
AT1G20430	0.175837	AT4G29650	0.367989	5	AT4G29650	0.367989	5	AT4G29690	0.107543	10	AT4G29740	0.120917	15
AT1G20440	0.137658	AT4G31570	0.405007	5	AT4G31570	0.405007	5	AT4G31615	0.551967	10	AT4G31720	0.0796193	15
AT1G20450	0.34875	AT4G32440	0.325861	5	AT4G32440	0.325861	5	AT4G32490	0.716491	10	AT4G32560	0.39388	15
AT1G20460	0.167284	AT4G38470	0.136669	5	AT4G38470	0.136669	5	AT4G38520	0.058127	10	AT4G38570	0.29479	15
AT1G20470	0.0449867	AT4G39410	0.279954	5	AT4G39410	0.279954	5	AT4G39490	0.154425	10	AT4G39550	0.278226	15
AT1G20480	0.2619	AT5G01450	0.110281	1	AT5G01450	0.110281	1	AT5G18403	0.82314	6	AT5G53730	0.157708	11
AT1G20510	0.0875682	AT5G01880	0.13527	1	AT5G01880	0.13527	1	AT5G53680	0.686737	6	AT5G18460	0.125675	11
AT1G20520	0.619394	AT5G01890	0.146108	1	AT5G01890	0.146108	1	AT5G55180	0.118683	6	AT5G55230	0.191949	11
AT1G20530	0.304963	AT5G03000	0.518313	1	AT5G03000	0.518313	1	AT5G01920	0.200047	6	AT5G01970	0.207211	11
AT1G20540	0.0911165	AT5G03555	0.111404	1	AT5G03555	0.111404	1	AT5G37980	0.0899147	6	AT5G38050	0.22675	11
AT1G20550	0.192339	AT5G03930	0.561773	1	AT5G03930	0.561773	1	AT5G53950	0.145578	6	AT5G54010	0.187664	11
AT1G20560	0.0897403	AT5G04040	0.0703875	1	AT5G04040	0.0703875	1	AT5G63100	0.161916	6	AT5G63140	0.184733	11
AT1G20570	0.396074	AT5G04740	0.149614	1	AT5G04740	0.149614	1	AT5G16030	0.335855	6	AT5G16080	0.214956	11
AT1G20575	0.0851732	AT5G05660	0.152655	1	AT5G05660	0.152655	1	AT5G37340	0.123765	6	AT5G37400	0.597447	11
AT1G20580	0.368582	AT5G08320	0.171842	1	AT5G08320	0.171842	1	AT5G01500	0.134649	6	AT5G38317	0.399248	11
AT1G20610	0.270439	AT5G09250	0.265228	1	AT5G09250	0.265228	1	AT5G01940	0.477299	6	AT5G53740	0.71875	11
AT1G20630	0.0373029	AT5G09380	0.227478	1	AT5G09380	0.227478	1	AT5G03080	0.0766253	6	AT5G63180	0.100823	11
AT1G20640	0.0803684	AT5G09790	0.144061	1	AT5G09790	0.144061	1	AT5G03600	0.275833	6	AT5G04045	0.402485	11
AT1G20650	0.0454259	AT5G10610	0.209718	1	AT5G10610	0.209718	1	AT5G04000	0.432536	6	AT5G28610	0.198013	11
AT1G20670	0.194005	AT5G11780	0.472228	1	AT5G11780	0.472228	1	AT5G04080	0.126864	6	AT5G63920	0.141995	11
AT1G20680	0.874934	AT5G12080	0.20303	1	AT5G12080	0.20303	1	AT5G04820	0.105817	6	AT5G55470	0.114342	11
AT1G20693	0.0340346	AT5G12460	0.236642	1	AT5G12460	0.236642	1	AT5G05710	0.0757122	6	AT5G01550	0.142477	11
AT1G20696	0.49085	AT5G15000	0.580511	1	AT5G15000	0.580511	1	AT5G08360	0.401697	6	AT5G01990	0.133901	11
AT1G20700	0.186229	AT5G15270	0.0840449	1	AT5G15270	0.0840449	1	AT5G09300	0.195069	6	AT5G03150	0.13357	11
AT1G20710	0.322706	AT5G15980	0.293866	1	AT5G15980	0.293866	1	AT5G09430	0.0583968	6	AT5G03650	0.140959	11
AT1G20720	0.277054	AT5G16030	0.335855	1	AT5G16030	0.335855	1	AT5G09840	0.362094	6	AT5G04150	0.272658	11
AT1G20730	1.51469	AT5G16290	0.118781	1	AT5G16290	0.118781	1	AT5G10690	0.240653	6	AT5G04870	0.0577585	11
AT1G20735	1.75371	AT5G16570	0.116764	1	AT5G16570	0.116764	1	AT5G11840	0.140874	6	AT5G05780	0.0274914	11
AT1G20740	1.10949	AT5G18340	1.19388	1	AT5G18340	1.19388	1	AT5G12140	0.14059	6	AT5G08400	0.136879	11
AT1G20750	0.328395	AT5G18360	0.470106	1	AT5G18360	0.470106	1	AT5G12860	0.0974915	6	AT5G09360	0.221565	11
AT1G20760	0.258199	AT5G20050	0.170598	1	AT5G20050	0.170598	1	AT5G15050	0.0489812	6	AT5G09470	0.106055	11
AT1G20770	0.18569	AT5G20480	0.373284	1	AT5G20480	0.373284	1	AT5G15320	0.164542	6	AT5G09880	0.1822	11
AT1G20780	0.189399	AT5G22190	0.942588	1	AT5G22190	0.942588	1	AT5G16080	0.214956	6	AT5G10730	0.101198	11
AT1G20795	0.865118	AT5G22550	0.264741	1	AT5G22550	0.264741	1	AT5G16350	0.314725	6	AT5G11890	0.151935	11
AT1G20810	0.159748	AT5G23040	0.11952	1	AT5G23040	0.11952	1	AT5G16620	0.10473	6	AT5G12210	0.145414	11
AT1G20816	0.176661	AT5G24220	0.34685	1	AT5G24220	0.34685	1	AT5G18410	0.0265087	6	AT5G12920	0.312762	11
AT1G20823	0.145333	AT5G24380	0.103829	1	AT5G24380	0.103829	1	AT5G20100	0.290815	6	AT5G15100	0.246286	11
AT1G20830	0.376161	AT5G26090	0.380373	1	AT5G26090	0.380373	1	AT5G20540	0.135346	6	AT5G15380	0.322308	11
AT1G20840	0.0380939	AT5G28290	0.0774542	1	AT5G28290	0.0774542	1	AT5G22250	0.180891	6	AT5G16130	0.0583022	11
AT1G20850	0.042986	AT5G28590	0.224606	1	AT5G28590	0.224606	1	AT5G22600	0.560471	6	AT5G16400	0.177225	11
AT1G20860	0.17048	AT5G28830	0.229679	1	AT5G28830	0.229679	1	AT5G23090	0.0663808	6	AT5G16690	0.215351	11
AT1G20870	0.239139	AT5G35700	0.0941041	1	AT5G35700	0.0941041	1	AT5G24280	0.374787	6	AT5G18470	0.579063	11
AT1G20880	0.302697	AT5G36930	0.384726	1	AT5G36930	0.384726	1	AT5G24430	0.0727099	6	AT5G20150	0.0459478	11
AT1G20890	0.223517	AT5G37280	0.681673	1	AT5G37280	0.681673	1	AT5G26140	0.633086	6	AT5G20600	0.298114	11
AT1G20900	0.0371268	AT5G37340	0.123765	1	AT5G37340	0.123765	1	AT5G28470	0.139011	6	AT5G22310	0.327008	11
AT1G20910	0.32042	AT5G37890	0.609914	1	AT5G37890	0.609914	1	AT5G28690	0.0467752	6	AT5G22650	0.404904	11
AT1G20920	0.127654	AT5G37930	0.209578	1	AT5G37930	0.209578	1	AT5G29560	0.138993	6	AT5G23140	0.0307414	11
AT1G20925	0.10668	AT5G38195	0.928511	1	AT5G38195	0.928511	1	AT5G35770	0.0664084	6	AT5G24314	0.0318561	11
AT1G20930	0.0225194	AT5G38280	0.362313	1	AT5G38280	0.362313	1	AT5G37000	0.320657	6	AT5G24480	0.831282	11
AT1G20940	0.560913	AT5G38680	0.567246	1	AT5G38680	0.567246	1	AT5G37400	0.597447	6	AT5G26200	0.13467	11
AT1G20950	0.0823004	AT5G40090	0.606938	1	AT5G40090	0.606938	1	AT5G38020	0.209606	6	AT5G28770	0.14774	11
AT1G20960	0.147	AT5G40460	0.588035	1	AT5G40460	0.588035	1	AT5G38270	1.18696	6	AT5G30520	0.112845	11
AT1G20967	1.2077	AT5G41450	0.494746	1	AT5G41450	0.494746	1	AT5G38320	0.290923	6	AT5G35930	0.371121	11
AT1G20970	0.392	AT5G43745	0.229329	1	AT5G43745	0.229329	1	AT5G38730	0.10495	6	AT5G37060	0.120318	11
AT1G20980	0.183366	AT5G44350	0.425031	1	AT5G44350	0.425031	1	AT5G40170	0.219684	6	AT5G37470	0.562688	11
AT1G20990	0.138433	AT5G44568	0.708628	1	AT5G44568	0.708628	1	AT5G40510	0.0551715	6	AT5G38070	0.291348	11
AT1G21000	0.199843	AT5G45230	0.45393	1	AT5G45230	0.45393	1	AT5G41510	0.687077	6	AT5G38400	0.827299	11
AT1G21010	0.114291	AT5G46310	0.597061	1	AT5G46310	0.597061	1	AT5G43790	0.17621	6	AT5G38820	0.0969512	11
AT1G21050	0.0769984	AT5G47180	0.049896	1	AT5G47180	0.049896	1	AT5G44400	0.0881365	6	AT5G40230	0.234903	11
AT1G21060	0.230638	AT5G51740	0.157632	1	AT5G51740	0.157632	1	AT5G44580	0.597831	6	AT5G40560	0.67179	11
AT1G21065	0.137802	AT5G51850	0.529276	1	AT5G51850	0.529276	1	AT5G45280	0.101809	6	AT5G41570	0.275572	11
AT1G21070	0.0381205	AT5G52470	0.0694735	1	AT5G52470	0.0694735	1	AT5G46390	0.124564	6	AT5G43850	0.159191	11
AT1G21080	0.146789	AT5G52910	0.20176	1	AT5G52910	0.20176	1	AT5G47240	0.303673	6	AT5G44480	0.0536958	11
AT1G21090	0.439473	AT5G53610	1.61382	1	AT5G53610	1.61382	1	AT5G51790	0.182323	6	AT5G44620	0.236262	11
AT1G21110	0.121293	AT5G53620	0.224268	1	AT5G53620	0.224268	1	AT5G51900	0.511353	6	AT5G45330	0.521106	11
AT1G21130	0.100706	AT5G53710	0.461899	1	AT5G53710	0.461899	1	AT5G52520	0.0904755	6	AT5G46470	0.46467	11
AT1G21140	0.0313291	AT5G53900	0.0546939	1	AT5G53900	0.0546939	1	AT5G52960	0.527536	6	AT5G47340	0.901157	11
AT1G21160	0.606997	AT5G53920	0.356067	1	AT5G53920	0.356067	1	AT5G53690	0.343856	6	AT5G51840	0.175621	11
AT1G21170	0.151373	AT5G54350	0.790722	1	AT5G54350	0.790722	1	AT5G53760	0.080121	6	AT5G51950	0.170246	11
AT1G21190	0.0507805	AT5G55135	1.33271	1	AT5G55135	1.33271	1	AT5G53980	0.368406	6	AT5G52560	0.0813249	11
AT1G21200	0.0490064	AT5G55140	0.0468197	1	AT5G55140	0.0468197	1	AT5G54440	0.123396	6	AT5G53000	0.0758798	11
AT1G21230	0.166555	AT5G55330	0.538737	1	AT5G55330	0.538737	1	AT5G55190	0.0281686	6	AT5G53810	0.234603	11
AT1G21240	0.538562	AT5G55470	0.114342	1	AT5G55470	0.114342	1	AT5G55400	0.057917	6	AT5G54060	0.136765	11
AT1G21270	0.343232	AT5G58220	0.311701	1	AT5G58220	0.311701	1	AT5G55510	0.321242	6	AT5G54500	0.524956	11
AT1G21320	0.593779	AT5G59110	0.347348	1	AT5G59110	0.347348	1	AT5G58270	0.122348	6	AT5G55240	0.118596	11
AT1G21327	0.189349	AT5G61120	0.411075	1	AT5G61120	0.411075	1	AT5G59170	0.251238	6	AT5G55560	0.0522194	11
AT1G21340	0.310796	AT5G61480	0.110976	1	AT5G61480	0.110976	1	AT5G61180	0.596465	6	AT5G58330	0.0387318	11
AT1G21350	0.350167	AT5G61610	0.595415	1	AT5G61610	0.595415	1	AT5G61530	0.111686	6	AT5G59220	0.214743	11
AT1G21360	0.295061	AT5G62410	0.172468	1	AT5G62410	0.172468	1	AT5G61660	0.140859	6	AT5G61230	0.0899658	11
AT1G21370	0.271951	AT5G63070	0.150824	1	AT5G63070	0.150824	1	AT5G62470	0.212107	6	AT5G61580	0.159919	11
AT1G21380	0.146419	AT5G63090	0.251757	1	AT5G63090	0.251757	1	AT5G63135	0.0854721	6	AT5G61710	0.277918	11
AT1G21390	0.241438	AT5G63160	0.155388	1	AT5G63160	0.155388	1	AT5G63220	0.0440386	6	AT5G62530	0.0421396	11
AT1G21395	0.41485	AT5G63830	0.211571	1	AT5G63830	0.211571	1	AT5G63880	0.105783	6	AT5G63260	0.596581	11
AT1G21400	0.0758095	AT5G63910	0.144765	1	AT5G63910	0.144765	1	AT5G63960	0.0691547	6	AT5G64010	0.518109	11
AT1G21410	0.0918589	AT5G64690	0.716953	1	AT5G64690	0.716953	1	AT5G64740	0.033605	6	AT5G64790	0.0741776	11
AT1G21430	0.306376	AT5G64810	0.13315	1	AT5G64810	0.13315	1	AT5G64840	0.0648181	6	AT5G64890	0.914693	11
AT1G21440	0.0755079	AT5G67010	0.554509	1	AT5G67010	0.554509	1	AT5G67070	0.330186	6	AT5G67120	0.92892	11
AT1G21450	0.053027	AT5G18360	0.470106	2	AT5G18360	0.470106	2	AT5G18410	0.0265087	7	AT5G53740	0.71875	12
AT1G21460	0.0971031	AT5G53620	0.224268	2	AT5G53620	0.224268	2	AT5G53690	0.343856	7	AT5G18470	0.579063	12
AT1G21470	1.35783	AT5G55140	0.0468197	2	AT5G55140	0.0468197	2	AT5G55190	0.0281686	7	AT5G55240	0.118596	12
AT1G21475	0.855362	AT5G01460	0.0604739	2	AT5G01460	0.0604739	2	AT5G01930	0.090424	7	AT5G01980	0.274036	12
AT1G21480	0.10351	AT5G01881	2.57395	2	AT5G01881	2.57395	2	AT5G38010	0.28105	7	AT5G38060	0.197821	12
AT1G21500	0.414265	AT5G01900	0.323765	2	AT5G01900	0.323765	2	AT5G53970	0.0477571	7	AT5G54040	0.718412	12
AT1G21510	0.384391	AT5G03030	0.271326	2	AT5G03030	0.271326	2	AT5G63110	0.108969	7	AT5G63150	1.01126	12
AT1G21520	0.254988	AT5G03560	0.306856	2	AT5G03560	0.306856	2	AT5G16040	0.0899291	7	AT5G16090	0.564412	12
AT1G21540	0.0809498	AT5G03940	0.119635	2	AT5G03940	0.119635	2	AT5G37350	0.0777476	7	AT5G37410	0.835504	12
AT1G21550	0.285952	AT5G04045	0.402485	2	AT5G04045	0.402485	2	AT5G38280	0.362313	7	AT5G38320	0.290923	12
AT1G21560	0.454497	AT5G04750	0.869583	2	AT5G04750	0.869583	2	AT5G01510	0.309452	7	AT5G53750	0.188159	12
AT1G21580	0.468345	AT5G05670	0.098915	2	AT5G05670	0.098915	2	AT5G01950	0.211401	7	AT5G63190	0.137297	12
AT1G21590	0.185682	AT5G08330	0.255109	2	AT5G08330	0.255109	2	AT5G03100	0.553406	7	AT5G04047	0.322203	12
AT1G21600	0.0746934	AT5G09260	0.300242	2	AT5G09260	0.300242	2	AT5G03610	0.0800808	7	AT5G28646	0.106889	12
AT1G21610	0.435993	AT5G09390	0.334101	2	AT5G09390	0.334101	2	AT5G04010	0.287339	7	AT5G63930	0.105972	12
AT1G21620	0.990618	AT5G09800	0.275939	2	AT5G09800	0.275939	2	AT5G04090	0.350521	7	AT5G55480	0.290188	12
AT1G21630	0.233631	AT5G10620	0.176022	2	AT5G10620	0.176022	2	AT5G04830	0.135602	7	AT5G01560	0.170593	12
AT1G21640	0.163346	AT5G11790	0.0381433	2	AT5G11790	0.0381433	2	AT5G05730	0.0799111	7	AT5G02000	0.844185	12
AT1G21650	0.238764	AT5G12100	0.193238	2	AT5G12100	0.193238	2	AT5G08370	0.145065	7	AT5G03160	0.0839642	12
AT1G21660	0.224462	AT5G12470	0.115978	2	AT5G12470	0.115978	2	AT5G09310	0.0998216	7	AT5G03660	0.311229	12
AT1G21670	0.209888	AT5G15010	0.171265	2	AT5G15010	0.171265	2	AT5G09440	0.165812	7	AT5G04160	0.0340577	12
AT1G21680	0.156842	AT5G15280	0.315972	2	AT5G15280	0.315972	2	AT5G09850	0.0833834	7	AT5G04885	0.124474	12
AT1G21690	0.264236	AT5G16000	0.0998432	2	AT5G16000	0.0998432	2	AT5G10695	0.106713	7	AT5G05790	0.118542	12
AT1G21695	0.457677	AT5G16040	0.0899291	2	AT5G16040	0.0899291	2	AT5G11850	0.203373	7	AT5G08410	0.179171	12
AT1G21700	0.17008	AT5G16300	0.220958	2	AT5G16300	0.220958	2	AT5G12150	0.130119	7	AT5G09370	1.02637	12
AT1G21710	0.183509	AT5G16580	0.242765	2	AT5G16580	0.242765	2	AT5G12870	0.106419	7	AT5G09480	0.415113	12
AT1G21720	0.0377753	AT5G18380	0.163914	2	AT5G18380	0.163914	2	AT5G15060	0.586409	7	AT5G09890	0.0136666	12
AT1G21722	0.2632	AT5G20060	0.102188	2	AT5G20060	0.102188	2	AT5G15330	0.126548	7	AT5G10740	0.149509	12
AT1G21730	0.137677	AT5G20490	0.0670895	2	AT5G20490	0.0670895	2	AT5G16090	0.564412	7	AT5G11900	0.0202251	12
AT1G21740	0.0991101	AT5G22200	0.459785	2	AT5G22200	0.459785	2	AT5G16360	0.218666	7	AT5G12220	0.279168	12
AT1G21750	0.227016	AT5G22555	0.201966	2	AT5G22555	0.201966	2	AT5G16630	0.361512	7	AT5G12930	0.34446	12
AT1G21760	0.137244	AT5G23050	0.146012	2	AT5G23050	0.146012	2	AT5G18420	0.457583	7	AT5G15110	0.084069	12
AT1G21770	0.426389	AT5G24230	0.207345	2	AT5G24230	0.207345	2	AT5G20110	0.115066	7	AT5G15390	0.26202	12
AT1G21780	0.0402112	AT5G24390	0.149987	2	AT5G24390	0.149987	2	AT5G20560	0.40128	7	AT5G16140	0.204357	12
AT1G21790	0.0821043	AT5G26100	0.413361	2	AT5G26100	0.413361	2	AT5G22260	0.11838	7	AT5G16410	0.463801	12
AT1G21810	0.539143	AT5G28295	0.261727	2	AT5G28295	0.261727	2	AT5G22610	0.599028	7	AT5G16700	0.165569	12
AT1G21830	0.111349	AT5G28610	0.198013	2	AT5G28610	0.198013	2	AT5G23100	0.162908	7	AT5G18475	0.20038	12
AT1G21835	1.14868	AT5G28840	0.013609	2	AT5G28840	0.013609	2	AT5G24290	0.469586	7	AT5G20160	0.0308633	12
AT1G21840	0.109104	AT5G35732	0.177972	2	AT5G35732	0.177972	2	AT5G24440	0.651349	7	AT5G20610	0.272421	12
AT1G21850	0.361393	AT5G36940	0.270124	2	AT5G36940	0.270124	2	AT5G26150	0.133355	7	AT5G22320	0.193993	12
AT1G21866	0.554713	AT5G37290	0.126621	2	AT5G37290	0.126621	2	AT5G28490	0.0224561	7	AT5G22670	0.497759	12
AT1G21870	0.123245	AT5G37350	0.0777476	2	AT5G37350	0.0777476	2	AT5G28720	0.411104	7	AT5G23150	0.357092	12
AT1G21880	0.231597	AT5G37910	1.04074	2	AT5G37910	1.04074	2	AT5G29613	0.305086	7	AT5G24316	0.554553	12
AT1G21890	0.156652	AT5G37950	0.253529	2	AT5G37950	0.253529	2	AT5G35790	0.101673	7	AT5G24490	0.114179	12
AT1G21910	0.367578	AT5G38200	0.0542263	2	AT5G38200	0.0542263	2	AT5G37010	0.153122	7	AT5G26210	0.0407046	12
AT1G21920	0.134967	AT5G38290	0.132322	2	AT5G38290	0.132322	2	AT5G37410	0.835504	7	AT5G28810	0.427429	12
AT1G21925	0.895671	AT5G38690	0.196888	2	AT5G38690	0.196888	2	AT5G38030	0.136539	7	AT5G31412	0.134977	12
AT1G21930	0.0532525	AT5G40100	0.441246	2	AT5G40100	0.441246	2	AT5G38350	0.484137	7	AT5G35940	0.372076	12
AT1G21940	0.344611	AT5G40470	0.319423	2	AT5G40470	0.319423	2	AT5G38760	0.091756	7	AT5G37070	0.0472009	12
AT1G21950	0.686359	AT5G41460	0.0823191	2	AT5G41460	0.0823191	2	AT5G40180	0.285617	7	AT5G37473	0.864557	12
AT1G21970	0.257336	AT5G43750	0.192387	2	AT5G43750	0.192387	2	AT5G40520	0.412669	7	AT5G38080	0.61505	12
AT1G21980	0.0952891	AT5G44360	0.115711	2	AT5G44360	0.115711	2	AT5G41520	0.160851	7	AT5G38430	0.127164	12
AT1G22000	0.781704	AT5G44572	0.253697	2	AT5G44572	0.253697	2	AT5G43810	0.0581329	7	AT5G38830	0.14644	12
AT1G22015	0.206214	AT5G45240	0.619851	2	AT5G45240	0.619851	2	AT5G44410	0.168291	7	AT5G40240	0.381155	12
AT1G22020	0.160751	AT5G46330	0.349143	2	AT5G46330	0.349143	2	AT5G44585	0.626982	7	AT5G40570	0.572034	12
AT1G22030	0.00838317	AT5G47190	0.478558	2	AT5G47190	0.478558	2	AT5G45290	0.157905	7	AT5G41580	0.370358	12
AT1G22040	0.13944	AT5G51750	0.0859059	2	AT5G51750	0.0859059	2	AT5G46400	0.404282	7	AT5G43860	0.122437	12
AT1G22050	0.0730478	AT5G51860	0.250481	2	AT5G51860	0.250481	2	AT5G47250	0.251643	7	AT5G44490	0.492866	12
AT1G22060	0.367624	AT5G52480	0.94379	2	AT5G52480	0.94379	2	AT5G51800	0.170671	7	AT5G44630	0.380959	12
AT1G22065	0.265471	AT5G52920	0.0175087	2	AT5G52920	0.0175087	2	AT5G51910	0.352215	7	AT5G45340	0.154186	12
AT1G22067	0.503871	AT5G53640	0.384482	2	AT5G53640	0.384482	2	AT5G52530	0.588127	7	AT5G46530	0.0663775	12
AT1G22070	0.235074	AT5G53720	0.362635	2	AT5G53720	0.362635	2	AT5G52965	0.31911	7	AT5G47350	0.856688	12
AT1G22090	0.261903	AT5G53910	1.19723	2	AT5G53910	1.19723	2	AT5G53700	1.18043	7	AT5G51845	1.76534	12
AT1G22100	0.218011	AT5G53930	0.356224	2	AT5G53930	0.356224	2	AT5G53770	0.169178	7	AT5G51960	0.117484	12
AT1G22110	0.316858	AT5G54380	0.0661251	2	AT5G54380	0.0661251	2	AT5G53990	0.342309	7	AT5G52570	0.165853	12
AT1G22120	0.477287	AT5G55150	0.297066	2	AT5G55150	0.297066	2	AT5G54450	0.259717	7	AT5G53010	0.533613	12
AT1G22130	0.165643	AT5G55340	0.183001	2	AT5G55340	0.183001	2	AT5G55200	0.589702	7	AT5G53820	0.289635	12
AT1G22140	0.266116	AT5G55480	0.290188	2	AT5G55480	0.290188	2	AT5G55410	0.493688	7	AT5G54062	0.414966	12
AT1G22150	0.0486376	AT5G58230	0.0205185	2	AT5G58230	0.0205185	2	AT5G55520	0.185272	7	AT5G54510	0.11984	12
AT1G22160	0.190931	AT5G59120	0.284176	2	AT5G59120	0.284176	2	AT5G58280	0.349861	7	AT5G55250	0.0864553	12
AT1G22170	0.0857433	AT5G61130	0.261612	2	AT5G61130	0.261612	2	AT5G59180	0.089201	7	AT5G55570	0.411409	12
AT1G22180	0.119464	AT5G61490	0.326255	2	AT5G61490	0.326255	2	AT5G61190	0.559352	7	AT5G58340	0.539901	12
AT1G22190	0.245835	AT5G61620	0.280966	2	AT5G61620	0.280966	2	AT5G61540	0.241963	7	AT5G59230	0.412128	12
AT1G22200	0.0240735	AT5G62420	0.10066	2	AT5G62420	0.10066	2	AT5G61670	0.179652	7	AT5G61240	0.0369768	12
AT1G22210	0.150164	AT5G63080	0.333632	2	AT5G63080	0.333632	2	AT5G62480	0.27128	7	AT5G61600	0.37888	12
AT1G22220	0.197945	AT5G63100	0.161916	2	AT5G63100	0.161916	2	AT5G63140	0.184733	7	AT5G61720	0.581145	12
AT1G22230	0.179375	AT5G63170	0.0935917	2	AT5G63170	0.0935917	2	AT5G63225	0.252607	7	AT5G62540	0.103066	12
AT1G22240	0.126389	AT5G63840	0.0552681	2	AT5G63840	0.0552681	2	AT5G63890	0.0456748	7	AT5G63270	0.732904	12
AT1G22250	0.420701	AT5G63920	0.141995	2	AT5G63920	0.141995	2	AT5G63970	0.238652	7	AT5G64020	0.100759	12
AT1G22270	0.0656271	AT5G64700	0.124104	2	AT5G64700	0.124104	2	AT5G64750	0.166645	7	AT5G64800	1.32655	12
AT1G22275	0.409443	AT5G64813	0.120008	2	AT5G64813	0.120008	2	AT5G64850	0.202954	7	AT5G64900	0.424102	12
AT1G22280	0.00961428	AT5G67020	0.248993	2	AT5G67020	0.248993	2	AT5G67080	0.233939	7	AT5G67130	0.134114	12
AT1G22300	0.0975999	AT5G18380	0.163914	3	AT5G18380	0.163914	3	AT5G18420	0.457583	8	AT5G53750	0.188159	13
AT1G22310	0.43403	AT5G53640	0.384482	3	AT5G53640	0.384482	3	AT5G53700	1.18043	8	AT5G18475	0.20038	13
AT1G22330	0.152458	AT5G55150	0.297066	3	AT5G55150	0.297066	3	AT5G55200	0.589702	8	AT5G55250	0.0864553	13
AT1G22340	0.157564	AT5G01890	0.146108	3	AT5G01890	0.146108	3	AT5G01940	0.477299	8	AT5G01990	0.133901	13
AT1G22360	0.12035	AT5G37930	0.209578	3	AT5G37930	0.209578	3	AT5G38020	0.209606	8	AT5G38070	0.291348	13
AT1G22370	0.341288	AT5G53920	0.356067	3	AT5G53920	0.356067	3	AT5G53980	0.368406	8	AT5G54060	0.136765	13
AT1G22380	0.321799	AT5G01470	0.205601	3	AT5G01470	0.205601	3	AT5G63120	0.0534942	8	AT5G63160	0.155388	13
AT1G22400	0.150915	AT5G01910	0.417794	3	AT5G01910	0.417794	3	AT5G16050	0.105261	8	AT5G16100	0.424217	13
AT1G22410	0.0638893	AT5G03040	0.0651804	3	AT5G03040	0.0651804	3	AT5G37360	0.248971	8	AT5G37420	0.651387	13
AT1G22420	0.939241	AT5G03570	0.369118	3	AT5G03570	0.369118	3	AT5G38290	0.132322	8	AT5G38350	0.484137	13
AT1G22430	0.115221	AT5G03960	0.226117	3	AT5G03960	0.226117	3	AT5G53710	0.461899	8	AT5G53760	0.080121	13
AT1G22440	0.179117	AT5G04047	0.322203	3	AT5G04047	0.322203	3	AT5G01520	0.184766	8	AT5G63200	0.187592	13
AT1G22450	0.433134	AT5G04760	0.0589283	3	AT5G04760	0.0589283	3	AT5G01960	0.155365	8	AT5G04060	0.224639	13
AT1G22460	0.167599	AT5G05680	0.242803	3	AT5G05680	0.242803	3	AT5G03110	0.32939	8	AT5G28650	0.12377	13
AT1G22470	0.190085	AT5G08335	0.210444	3	AT5G08335	0.210444	3	AT5G03620	0.138787	8	AT5G63940	0.14532	13
AT1G22480	0.368212	AT5G09270	0.24518	3	AT5G09270	0.24518	3	AT5G04020	0.380838	8	AT5G55490	0.285835	13
AT1G22490	0.321876	AT5G09400	0.0822878	3	AT5G09400	0.0822878	3	AT5G04120	0.0833131	8	AT5G09380	0.227478	13
AT1G22500	0.475488	AT5G09805	0.358022	3	AT5G09805	0.358022	3	AT5G04840	0.117166	8	AT5G51850	0.529276	13
AT1G22510	0.40874	AT5G10630	0.118065	3	AT5G10630	0.118065	3	AT5G05740	0.250435	8	AT5G64810	0.13315	13
AT1G22520	0.517524	AT5G11800	0.120901	3	AT5G11800	0.120901	3	AT5G08380	0.224017	8	AT5G01570	0.771797	13
AT1G22530	0.22112	AT5G12110	0.102702	3	AT5G12110	0.102702	3	AT5G09320	0.261005	8	AT5G02010	0.109268	13
AT1G22540	0.139314	AT5G12480	0.0782003	3	AT5G12480	0.0782003	3	AT5G09450	0.251074	8	AT5G03170	0.193396	13
AT1G22550	0.193023	AT5G15020	0.190842	3	AT5G15020	0.190842	3	AT5G09860	0.0790157	8	AT5G03670	0.143812	13
AT1G22570	0.214999	AT5G15290	0.171411	3	AT5G15290	0.171411	3	AT5G10700	0.198476	8	AT5G04170	0.208764	13
AT1G22590	0.337418	AT5G16010	0.31686	3	AT5G16010	0.31686	3	AT5G11860	0.030145	8	AT5G04890	0.39585	13
AT1G22600	0.378653	AT5G16050	0.105261	3	AT5G16050	0.105261	3	AT5G12170	0.30731	8	AT5G05810	0.219662	13
AT1G22610	0.0670109	AT5G16310	0.271069	3	AT5G16310	0.271069	3	AT5G12890	0.173601	8	AT5G08420	0.212763	13
AT1G22620	0.136723	AT5G16590	0.202774	3	AT5G16590	0.202774	3	AT5G15070	0.0329136	8	AT5G09490	0.553489	13
AT1G22630	0.361784	AT5G18390	0.090615	3	AT5G18390	0.090615	3	AT5G15340	0.241504	8	AT5G09900	0.364128	13
AT1G22640	0.200883	AT5G20070	0.115544	3	AT5G20070	0.115544	3	AT5G16100	0.424217	8	AT5G10745	0.398863	13
AT1G22650	0.055268	AT5G20500	0.140705	3	AT5G20500	0.140705	3	AT5G16370	0.110582	8	AT5G11910	0.181243	13
AT1G22660	0.335851	AT5G22210	0.105005	3	AT5G22210	0.105005	3	AT5G16640	0.175012	8	AT5G12230	0.142895	13
AT1G22670	0.696237	AT5G22560	0.375027	3	AT5G22560	0.375027	3	AT5G18430	0.0717264	8	AT5G12940	0.154845	13
AT1G22680	0.492852	AT5G23060	0.135135	3	AT5G23060	0.135135	3	AT5G20120	0.054386	8	AT5G15120	0.323559	13
AT1G22690	0.234052	AT5G24240	0.182019	3	AT5G24240	0.182019	3	AT5G20570	0.0318064	8	AT5G15400	0.12397	13
AT1G22700	0.0821896	AT5G24400	0.167138	3	AT5G24400	0.167138	3	AT5G22280	0.302845	8	AT5G16150	0.106023	13
AT1G22710	0.0941158	AT5G26110	0.0679343	3	AT5G26110	0.0679343	3	AT5G22620	0.313061	8	AT5G16420	0.0744576	13
AT1G22730	0.131934	AT5G28300	0.262783	3	AT5G28300	0.262783	3	AT5G23110	0.210696	8	AT5G16715	0.159427	13
AT1G22740	0.174055	AT5G28646	0.106889	3	AT5G28646	0.106889	3	AT5G24300	0.117159	8	AT5G18480	0.154336	13
AT1G22750	0.468504	AT5G28850	0.0991506	3	AT5G28850	0.0991506	3	AT5G24450	0.344543	8	AT5G20165	0.27451	13
AT1G22760	0.0759783	AT5G35735	0.146239	3	AT5G35735	0.146239	3	AT5G26160	0.469119	8	AT5G20620	0.00343283	13
AT1G22767	0.55939	AT5G36950	0.110836	3	AT5G36950	0.110836	3	AT5G28500	0.247132	8	AT5G22330	0.0167888	13
AT1G22770	0.116302	AT5G37300	0.315409	3	AT5G37300	0.315409	3	AT5G28730	0.235294	8	AT5G22690	0.299685	13
AT1G22790	0.0698435	AT5G37360	0.248971	3	AT5G37360	0.248971	3	AT5G30490	0.185826	8	AT5G23160	0.352033	13
AT1G22800	0.101172	AT5G37970	0.202647	3	AT5G37970	0.202647	3	AT5G35840	0.150834	8	AT5G24318	0.190525	13
AT1G22810	0.189478	AT5G38210	0.222112	3	AT5G38210	0.222112	3	AT5G37020	0.0881329	8	AT5G24500	0.269485	13
AT1G22830	0.473919	AT5G38300	0.119686	3	AT5G38300	0.119686	3	AT5G37420	0.651387	8	AT5G26220	0.0545229	13
AT1G22840	0.132208	AT5G38700	0.226551	3	AT5G38700	0.226551	3	AT5G38040	0.220556	8	AT5G28823	1.44365	13
AT1G22850	0.121807	AT5G40140	0.144703	3	AT5G40140	0.144703	3	AT5G38360	0.254347	8	AT5G32440	0.0979256	13
AT1G22860	0.258124	AT5G40480	0.200118	3	AT5G40480	0.200118	3	AT5G38770	0.285149	8	AT5G35945	0.794656	13
AT1G22870	0.188971	AT5G41470	0.258238	3	AT5G41470	0.258238	3	AT5G40190	0.108269	8	AT5G37140	0.286941	13
AT1G22880	0.0683414	AT5G43760	0.0495572	3	AT5G43760	0.0495572	3	AT5G40530	0.272411	8	AT5G37474	0.427181	13
AT1G22882	0.431029	AT5G44370	0.0108597	3	AT5G44370	0.0108597	3	AT5G41530	0.784243	8	AT5G38090	0.569176	13
AT1G22885	1.1857	AT5G44574	0.642662	3	AT5G44574	0.642662	3	AT5G43820	0.279578	8	AT5G38440	0.426603	13
AT1G22890	0.546615	AT5G45250	0.416993	3	AT5G45250	0.416993	3	AT5G44440	0.322762	8	AT5G38840	0.347445	13
AT1G22900	0.433697	AT5G46340	0.0856024	3	AT5G46340	0.0856024	3	AT5G44590	0.29233	8	AT5G40250	0.0348964	13
AT1G22910	0.199722	AT5G47210	0.373109	3	AT5G47210	0.373109	3	AT5G45300	0.141351	8	AT5G40580	0.061078	13
AT1G22920	0.0892165	AT5G51760	0.154585	3	AT5G51760	0.154585	3	AT5G46420	0.286225	8	AT5G41590	0.384395	13
AT1G22930	0.235472	AT5G51870	0.345088	3	AT5G51870	0.345088	3	AT5G47300	0.51616	8	AT5G43870	0.143151	13
AT1G22940	0.154509	AT5G52490	0.250879	3	AT5G52490	0.250879	3	AT5G51810	0.107341	8	AT5G44495	0.259507	13
AT1G22960	0.298447	AT5G52930	0.565593	3	AT5G52930	0.565593	3	AT5G51920	0.160056	8	AT5G44635	0.0419006	13
AT1G22970	0.116288	AT5G53650	0.235203	3	AT5G53650	0.235203	3	AT5G52540	0.158265	8	AT5G45350	0.0858903	13
AT1G22980	0.526346	AT5G53730	0.157708	3	AT5G53730	0.157708	3	AT5G52970	0.154793	8	AT5G46540	0.255118	13
AT1G22985	0.361016	AT5G53940	0.0292628	3	AT5G53940	0.0292628	3	AT5G53780	0.581484	8	AT5G47360	0.439122	13
AT1G22990	0.126017	AT5G54390	0.0612104	3	AT5G54390	0.0612104	3	AT5G54000	0.3761	8	AT5G51970	0.0844716	13
AT1G23000	0.198722	AT5G55160	0.10054	3	AT5G55160	0.10054	3	AT5G54470	0.276209	8	AT5G52580	0.165841	13
AT1G23010	0.0726795	AT5G55350	0.32822	3	AT5G55350	0.32822	3	AT5G55210	0.140622	8	AT5G53020	0.214369	13
AT1G23020	0.391018	AT5G55490	0.285835	3	AT5G55490	0.285835	3	AT5G55440	0.655874	8	AT5G53830	0.146463	13
AT1G23030	0.0709668	AT5G58240	0.190356	3	AT5G58240	0.190356	3	AT5G55530	0.312512	8	AT5G54070	0.338929	13
AT1G23040	0.234752	AT5G59130	0.399738	3	AT5G59130	0.399738	3	AT5G58300	0.109644	8	AT5G54520	0.282397	13
AT1G23050	0.382042	AT5G61140	0.147376	3	AT5G61140	0.147376	3	AT5G59190	0.187663	8	AT5G55260	0.0682825	13
AT1G23060	0.388192	AT5G61500	0.109177	3	AT5G61500	0.109177	3	AT5G61200	0.466088	8	AT5G55580	0.0946742	13
AT1G23070	0.0575521	AT5G61630	0.0207817	3	AT5G61630	0.0207817	3	AT5G61550	0.228736	8	AT5G58350	0.138891	13
AT1G23080	0.0586917	AT5G62430	0.209618	3	AT5G62430	0.209618	3	AT5G61680	0.0483603	8	AT5G59240	0.0454742	13
AT1G23090	0.10819	AT5G63085	0.801528	3	AT5G63085	0.801528	3	AT5G62490	0.179109	8	AT5G61250	0.220588	13
AT1G23100	0.0584876	AT5G63110	0.108969	3	AT5G63110	0.108969	3	AT5G63150	1.01126	8	AT5G61605	1.30999	13
AT1G23110	0.0745896	AT5G63180	0.100823	3	AT5G63180	0.100823	3	AT5G63230	0.429655	8	AT5G61730	0.225571	13
AT1G23120	0.19634	AT5G63850	0.0931367	3	AT5G63850	0.0931367	3	AT5G63900	0.418749	8	AT5G62550	0.274175	13
AT1G23130	1.7614	AT5G63930	0.105972	3	AT5G63930	0.105972	3	AT5G63980	0.0520847	8	AT5G63280	0.304699	13
AT1G23140	0.249796	AT5G64710	0.645285	3	AT5G64710	0.645285	3	AT5G64760	0.0939703	8	AT5G64030	0.173591	13
AT1G23145	1.25868	AT5G64816	0.04781	3	AT5G64816	0.04781	3	AT5G64860	0.256138	8	AT5G64905	0.203555	13
AT1G23149	0.605205	AT5G67030	0.162632	3	AT5G67030	0.162632	3	AT5G67090	0.256062	8	AT5G67140	0.0667493	13
[truncated: 19,826 more rows]

## Sheet: LD test of ω (between genera)
Table S9B. The distribution of loci on both sides of loci with ω>1 (between genera).
All loci for analysis		All loci near loci with ω>1			First 5 loci from loci with ω>1			6-10 loci from loci with ω>1			11-15 loci from loci with ω>1
Locus	ω	Locus	ω	position	Locus	ω	position	Locus	ω	position	Locus	ω	position
AT4G18280	2.44935	AT1G23800	0.0997536	1	AT1G23800	0.0997536	1	AT1G23740	0.194636	6	AT1G23780	0.30287	11
AT4G02870	2.30763	AT1G04635	0.0598138	1	AT1G04635	0.0598138	1	AT1G04580	0.209635	6	AT1G04540	0.078649	11
AT5G10590	2.19252	AT1G05290	0.552573	1	AT1G05290	0.552573	1	AT1G05205	0.0484911	6	AT1G05140	0.175615	11
AT3G13432	2.13427	AT1G10780	0.337758	1	AT1G10780	0.337758	1	AT1G10745	0.939151	6	AT1G10690	0.25091	11
AT5G63063	2.12431	AT1G12244	0.179505	1	AT1G12244	0.179505	1	AT1G12180	0.683638	6	AT1G12120	0.291497	11
AT1G42980	1.9243	AT1G14755	0.402278	1	AT1G14755	0.402278	1	AT1G14688	0.632691	6	AT1G14660	0.30475	11
AT5G57400	1.70805	AT1G20720	0.195447	1	AT1G20720	0.195447	1	AT1G20620	0.0170256	6	AT1G20550	0.163576	11
AT3G18535	1.66154	AT1G22410	0.0643657	1	AT1G22410	0.0643657	1	AT1G22340	0.193881	6	AT1G22260	0.369541	11
AT5G11425	1.65116	AT1G23200	0.240985	1	AT1G23200	0.240985	1	AT1G23150	0.0823457	6	AT1G23100	0.172061	11
AT3G57970	1.58371	AT1G23980	0.185697	1	AT1G23980	0.185697	1	AT1G23830	0.488164	6	AT1G23640	0.169245	11
AT1G05291	1.53017	AT1G24210	0.47313	1	AT1G24210	0.47313	1	AT1G24148	0.77409	6	AT1G24100	0.224155	11
AT2G36854	1.48604	AT1G26761	0.191959	1	AT1G26761	0.191959	1	AT1G26720	0.426042	6	AT1G26665	0.342663	11
AT3G13437	1.44809	AT1G35430	0.0622332	1	AT1G35430	0.0622332	1	AT1G35290	0.444772	6	AT1G35190	0.124651	11
AT5G53700	1.41177	AT1G42970	0.0857432	1	AT1G42970	0.0857432	1	AT1G42480	0.0612171	6	AT1G41830	0.0668606	11
AT4G24030	1.38068	AT1G51920	0.618949	1	AT1G51920	0.618949	1	AT1G51880	0.318446	6	AT1G51780	0.349667	11
AT1G24010	1.3774	AT1G52450	0.664747	1	AT1G52450	0.664747	1	AT1G52343	0.23504	6	AT1G52300	0.0267521	11
AT1G51930	1.37145	AT1G53280	0.148972	1	AT1G53280	0.148972	1	AT1G53210	0.140257	6	AT1G53140	0.0453894	11
AT1G24230	1.36992	AT1G53700	0.0906492	1	AT1G53700	0.0906492	1	AT1G53650	0.347499	6	AT1G53560	0.675104	11
AT1G20730	1.34425	AT1G54215	0.578336	1	AT1G54215	0.578336	1	AT1G54150	0.40227	6	AT1G54095	0.318726	11
AT2G25510	1.34283	AT1G58220	0.555014	1	AT1G58220	0.555014	1	AT1G58100	0.135986	6	AT1G58050	0.374223	11
AT4G16030	1.33711	AT1G62220	0.930093	1	AT1G62220	0.930093	1	AT1G62150	0.33749	6	AT1G62040	0.0401044	11
AT3G25750	1.28497	AT1G63940	0.0553566	1	AT1G63940	0.0553566	1	AT1G63840	0.111541	6	AT1G63770	0.0896574	11
AT5G54215	1.26328	AT1G64210	0.199854	1	AT1G64210	0.199854	1	AT1G64160	0.0882562	6	AT1G64105	0.344838	11
AT2G14935	1.24901	AT1G68690	0.185041	1	AT1G68690	0.185041	1	AT1G68640	0.0877383	6	AT1G68590	0.286665	11
AT5G16090	1.24849	AT1G75350	0.088243	1	AT1G75350	0.088243	1	AT1G75300	0.265046	6	AT1G75240	0.0742402	11
AT2G05645	1.24328	AT1G23790	0.124919	2	AT1G23790	0.124919	2	AT1G23710	0.301934	7	AT1G23760	0.172421	12
AT1G64235	1.24308	AT1G04620	0.162085	2	AT1G04620	0.162085	2	AT1G04570	0.183464	7	AT1G04530	0.331427	12
AT2G39851	1.23249	AT1G05280	0.273125	2	AT1G05280	0.273125	2	AT1G05190	0.0181069	7	AT1G05120	0.191954	12
AT1G53282	1.22567	AT1G10770	0.187435	2	AT1G10770	0.187435	2	AT1G10740	0.0790348	7	AT1G10680	0.179401	12
AT1G23201	1.21716	AT1G12240	0.107211	2	AT1G12240	0.107211	2	AT1G12170	0.641071	7	AT1G12110	0.0838929	12
AT5G09978	1.2146	AT1G14750	0.273095	2	AT1G14750	0.273095	2	AT1G14687	0.135204	7	AT1G14630	0.163637	12
AT1G12250	1.2106	AT1G20700	0.116662	2	AT1G20700	0.116662	2	AT1G20610	0.232846	7	AT1G20540	0.119154	12
AT1G62225	1.21014	AT1G22400	0.186179	2	AT1G22400	0.186179	2	AT1G22330	0.209173	7	AT1G22250	0.231528	12
AT5G46300	1.20903	AT1G23190	0.0617648	2	AT1G23190	0.0617648	2	AT1G23147	0.199155	7	AT1G23090	0.0967252	12
AT3G49796	1.20402	AT1G23950	0.863949	2	AT1G23950	0.863949	2	AT1G23820	0.0885891	7	AT1G23600	0.483195	12
AT3G61090	1.19457	AT1G24190	0.280012	2	AT1G24190	0.280012	2	AT1G24147	0.838821	7	AT1G24095	0.395568	12
AT4G03360	1.18097	AT1G26760	0.14084	2	AT1G26760	0.14084	2	AT1G26700	0.180133	7	AT1G26660	0.110633	12
AT1G26762	1.17812	AT1G35420	0.146535	2	AT1G35420	0.146535	2	AT1G35250	0.529483	7	AT1G35180	0.148709	12
AT3G12190	1.17535	AT1G42960	0.0807668	2	AT1G42960	0.0807668	2	AT1G42470	0.163562	7	AT1G40087	0.399775	12
AT5G54360	1.15779	AT1G51915	0.321453	2	AT1G51915	0.321453	2	AT1G51860	0.219875	7	AT1G51760	0.104583	12
AT5G24210	1.15421	AT1G52420	0.18732	2	AT1G52420	0.18732	2	AT1G52342	0.246756	7	AT1G52290	0.201737	12
AT5G64450	1.14563	AT1G53270	0.120887	2	AT1G53270	0.120887	2	AT1G53200	0.49777	7	AT1G53130	0.183051	12
AT5G53710	1.14539	AT1G53690	0.49971	2	AT1G53690	0.49971	2	AT1G53645	0.203561	7	AT1G53540	0.0447735	12
AT3G06985	1.14102	AT1G54200	0.120793	2	AT1G54200	0.120793	2	AT1G54140	0.067454	7	AT1G54090	0.0867472	12
AT5G62400	1.13913	AT1G58210	0.213125	2	AT1G58210	0.213125	2	AT1G58090	0.866655	7	AT1G58030	0.123468	12
AT1G23810	1.13516	AT1G62200	0.258123	2	AT1G62200	0.258123	2	AT1G62120	0.455276	7	AT1G62030	0.22291	12
AT5G54610	1.13506	AT1G63930	0.0352336	2	AT1G63930	0.0352336	2	AT1G63820	0.330177	7	AT1G63720	0.144718	12
AT4G12140	1.13476	AT1G64200	0.101371	2	AT1G64200	0.101371	2	AT1G64150	0.333939	7	AT1G64100	0.400897	12
AT5G63820	1.13016	AT1G68680	0.0775885	2	AT1G68680	0.0775885	2	AT1G68630	0.0880504	7	AT1G68585	0.0842487	12
AT4G38490	1.12243	AT1G75340	0.174613	2	AT1G75340	0.174613	2	AT1G75280	0.132142	7	AT1G75230	0.148678	12
AT3G18960	1.12095	AT1G23780	0.30287	3	AT1G23780	0.30287	3	AT1G04560	0.097963	8	AT1G23750	0.125132	13
AT3G55860	1.11494	AT1G04610	0.046961	3	AT1G04610	0.046961	3	AT1G05180	0.184207	8	AT1G04520	0.102022	13
AT2G29770	1.11405	AT1G05270	0.160771	3	AT1G05270	0.160771	3	AT1G10720	0.187273	8	AT1G05100	0.301278	13
AT1G53708	1.11298	AT1G10760	0.180466	3	AT1G10760	0.180466	3	AT1G12160	0.283094	8	AT1G10657	0.114781	13
AT1G10790	1.11087	AT1G12230	0.11312	3	AT1G12230	0.11312	3	AT1G14686	0.268732	8	AT1G12100	0.35897	13
AT5G41010	1.10978	AT1G14740	0.0339026	3	AT1G14740	0.0339026	3	AT1G20580	0.0244373	8	AT1G14620	0.0699809	13
AT4G30750	1.1094	AT1G20680	0.673517	3	AT1G20680	0.673517	3	AT1G22310	0.506889	8	AT1G20530	0.308791	13
AT1G14760	1.10743	AT1G22380	0.228467	3	AT1G22380	0.228467	3	AT1G23140	0.210224	8	AT1G22240	0.141485	13
AT3G05770	1.10378	AT1G23180	0.231115	3	AT1G23180	0.231115	3	AT1G23700	0.801605	8	AT1G23080	0.063406	13
AT1G35435	1.10072	AT1G23890	0.594476	3	AT1G23890	0.594476	3	AT1G23810	1.13516	8	AT1G23570	0.518303	13
AT4G39675	1.10062	AT1G24180	0.0391227	3	AT1G24180	0.0391227	3	AT1G24140	0.18838	8	AT1G24090	0.24026	13
AT5G49260	1.09431	AT1G26750	0.0959498	3	AT1G26750	0.0959498	3	AT1G26690	0.17194	8	AT1G26650	0.229799	13
AT2G03936	1.08913	AT1G35350	0.209097	3	AT1G35350	0.209097	3	AT1G35230	0.46848	8	AT1G35160	0.0393705	13
AT3G13228	1.0847	AT1G42560	0.0571259	3	AT1G42560	0.0571259	3	AT1G42440	0.120469	8	AT1G38131	0.106224	13
AT1G54240	1.08245	AT1G51910	0.357457	3	AT1G51910	0.357457	3	AT1G51850	0.213569	8	AT1G51745	0.281966	13
AT4G23090	1.08073	AT1G52415	0.322727	3	AT1G52415	0.322727	3	AT1G52340	0.133817	8	AT1G52280	0.0118437	13
AT3G58260	1.07996	AT1G53250	0.287216	3	AT1G53250	0.287216	3	AT1G53180	0.556783	8	AT1G53120	0.202293	13
AT5G02930	1.07333	AT1G53680	0.235438	3	AT1G53680	0.235438	3	AT1G53635	0.586039	8	AT1G53530	0.110831	13
AT5G41530	1.07161	AT1G54180	0.0924784	3	AT1G54180	0.0924784	3	AT1G54130	0.0871193	8	AT1G54080	0.122638	13
AT4G00232	1.07149	AT1G58190	0.309089	3	AT1G58190	0.309089	3	AT1G58080	0.112501	8	AT1G58025	0.223612	13
AT1G75360	1.06805	AT1G62190	0.253901	3	AT1G62190	0.253901	3	AT1G62085	0.336866	8	AT1G62020	0.0594885	13
AT1G63950	1.06065	AT1G63910	0.174246	3	AT1G63910	0.174246	3	AT1G63810	0.217104	8	AT1G63710	0.0906431	13
AT2G37435	1.05657	AT1G64190	0.0253057	3	AT1G64190	0.0253057	3	AT1G64140	0.127194	8	AT1G64090	0.0870601	13
AT1G04645	1.05296	AT1G68670	0.106082	3	AT1G68670	0.106082	3	AT1G68620	0.339336	8	AT1G68580	0.315069	13
AT4G28160	1.0517	AT1G75335	0.149349	3	AT1G75335	0.149349	3	AT1G75270	0.124422	8	AT1G75220	0.0366801	13
AT3G09160	1.04966	AT1G23760	0.172421	4	AT1G23760	0.172421	4	AT1G23800	0.0997536	9	AT1G23740	0.194636	14
AT4G22235	1.04896	AT1G04600	0.239586	4	AT1G04600	0.239586	4	AT1G04555	0.164425	9	AT1G04510	0.114908	14
AT3G16880	1.04358	AT1G05260	0.0492811	4	AT1G05260	0.0492811	4	AT1G05160	0.159787	9	AT1G05090	0.360126	14
AT3G57960	1.04327	AT1G10750	0.0895819	4	AT1G10750	0.0895819	4	AT1G10710	0.708214	9	AT1G10650	0.237004	14
AT4G24860	1.03909	AT1G12200	0.128787	4	AT1G12200	0.128787	4	AT1G12150	0.12287	9	AT1G12090	0.152646	14
AT4G25710	1.03836	AT1G14730	0.0940306	4	AT1G14730	0.0940306	4	AT1G14680	0.374468	9	AT1G14610	0.152997	14
AT4G01735	1.03318	AT1G20670	0.187625	4	AT1G20670	0.187625	4	AT1G20575	0.140196	9	AT1G20520	0.281282	14
AT3G11160	1.03215	AT1G22370	0.216417	4	AT1G22370	0.216417	4	AT1G22300	0.0762674	9	AT1G22230	0.165758	14
AT5G52460	1.03076	AT1G23170	0.220861	4	AT1G23170	0.220861	4	AT1G23130	0.946578	9	AT1G23070	0.0829675	14
AT5G46380	1.03028	AT1G23880	0.200973	4	AT1G23880	0.200973	4	AT1G23670	0.593587	9	AT1G23560	0.232414	14
AT4G18110	1.02762	AT1G24170	0.0640198	4	AT1G24170	0.0640198	4	AT1G24130	0.11592	9	AT1G24070	0.278434	14
AT3G44760	1.01804	AT1G26740	0.146195	4	AT1G26740	0.146195	4	AT1G26680	0.503595	9	AT1G26640	0.119758	14
AT1G58225	1.01594	AT1G35340	0.1772	4	AT1G35340	0.1772	4	AT1G35220	0.14537	9	AT1G35150	0.114972	14
AT2G33000	1.01358	AT1G42550	0.0776122	4	AT1G42550	0.0776122	4	AT1G42430	0.0583223	9	AT1G37130	0.0368238	14
AT4G33280	1.01337	AT1G51900	0.670131	4	AT1G51900	0.670131	4	AT1G51800	0.288848	9	AT1G51730	0.122898	14
AT1G52470	1.00526	AT1G52410	0.395572	4	AT1G52410	0.395572	4	AT1G52330	0.335483	9	AT1G52260	0.16777	14
AT1G68700	1.00398	AT1G53240	0.029627	4	AT1G53240	0.029627	4	AT1G53170	0.322623	9	AT1G53110	0.48195	14
AT2G32275	1.00226	AT1G53670	0.344841	4	AT1G53670	0.344841	4	AT1G53590	0.237884	9	AT1G53520	0.249744	14
AT1G22420	1.00052	AT1G54170	0.412986	4	AT1G54170	0.412986	4	AT1G54120	0.161219	9	AT1G54060	0.212423	14
AT2G36440	0.996439	AT1G58170	0.235156	4	AT1G58170	0.235156	4	AT1G58070	0.322492	9	AT1G57990	0.431825	14
AT1G50325	0.996359	AT1G62180	0.0891747	4	AT1G62180	0.0891747	4	AT1G62050	0.0791446	9	AT1G61990	0.428949	14
AT1G47390	0.992111	AT1G63900	0.0775805	4	AT1G63900	0.0775805	4	AT1G63800	0.10154	9	AT1G63700	0.0820904	14
AT4G28397	0.991268	AT1G64185	0.0482894	4	AT1G64185	0.0482894	4	AT1G64110	0.0630272	9	AT1G64080	0.163382	14
AT4G37608	0.98936	AT1G68660	0.158051	4	AT1G68660	0.158051	4	AT1G68610	0.179787	9	AT1G68570	0.104429	14
AT5G03930	0.989162	AT1G75330	0.073699	4	AT1G75330	0.073699	4	AT1G75260	0.400609	9	AT1G75210	0.155818	14
AT3G07250	0.986678	AT1G23750	0.125132	5	AT1G23750	0.125132	5	AT1G23790	0.124919	10	AT1G23710	0.301934	15
AT4G22610	0.979989	AT1G04590	0.322944	5	AT1G04590	0.322944	5	AT1G04550	0.273982	10	AT1G04500	0.0978606	15
AT2G24350	0.974408	AT1G05210	0.175235	5	AT1G05210	0.175235	5	AT1G05150	0.0481252	10	AT1G05080	0.734659	15
AT5G65610	0.973526	AT1G10747	0.585366	5	AT1G10747	0.585366	5	AT1G10700	0.105076	10	AT1G10640	0.154888	15
AT1G05330	0.968365	AT1G12190	0.750111	5	AT1G12190	0.750111	5	AT1G12140	0.252359	10	AT1G12070	0.109074	15
AT5G55680	0.966478	AT1G14720	0.0931328	5	AT1G14720	0.0931328	5	AT1G14670	0.0242657	10	AT1G14600	0.161467	15
AT4G17850	0.95565	AT1G20650	0.0646323	5	AT1G20650	0.0646323	5	AT1G20560	0.0855668	10	AT1G20510	0.0787702	15
AT4G16807	0.953843	AT1G22360	0.180221	5	AT1G22360	0.180221	5	AT1G22270	0.0987557	10	AT1G22220	0.191752	15
AT1G27720	0.949299	AT1G23160	0.263781	5	AT1G23160	0.263781	5	AT1G23120	0.108305	10	AT1G23060	0.2967	15
AT4G05310	0.946927	AT1G23850	0.461418	5	AT1G23850	0.461418	5	AT1G23660	0.200743	10	AT1G23550	0.239459	15
AT1G23130	0.946578	AT1G24150	0.138821	5	AT1G24150	0.138821	5	AT1G24120	0.0908278	10	AT1G24060	0.504324	15
AT2G35090	0.94267	AT1G26730	0.25209	5	AT1G26730	0.25209	5	AT1G26670	0.110905	10	AT1G26630	0.303533	15
AT5G03060	0.939748	AT1G35330	0.312186	5	AT1G35330	0.312186	5	AT1G35210	0.272944	10	AT1G35140	0.135814	15
AT1G10745	0.939151	AT1G42540	0.0902329	5	AT1G42540	0.0902329	5	AT1G41920	0.205662	10	AT1G36980	0.0264014	15
AT5G22545	0.936459	AT1G51890	0.258458	5	AT1G51890	0.258458	5	AT1G51790	0.162713	10	AT1G51720	0.054434	15
AT4G05260	0.935432	AT1G52380	0.17716	5	AT1G52380	0.17716	5	AT1G52315	0.315646	10	AT1G52240	0.353811	15
AT5G38590	0.935122	AT1G53230	0.195394	5	AT1G53230	0.195394	5	AT1G53163	0.339664	10	AT1G53100	0.257351	15
AT5G22660	0.93385	AT1G53660	0.313645	5	AT1G53660	0.313645	5	AT1G53580	0.125728	10	AT1G53510	0.0818933	15
AT3G54520	0.933281	AT1G54160	0.553011	5	AT1G54160	0.553011	5	AT1G54115	0.124066	10	AT1G54050	0.142465	15
AT3G46190	0.932557	AT1G58120	0.153635	5	AT1G58120	0.153635	5	AT1G58060	0.129431	10	AT1G57980	0.475389	15
AT2G24670	0.932141	AT1G62170	0.615023	5	AT1G62170	0.615023	5	AT1G62045	0.227621	10	AT1G61980	0.50187	15
AT3G10240	0.931734	AT1G63850	0.0353591	5	AT1G63850	0.0353591	5	AT1G63780	0.185214	10	AT1G63690	0.0728564	15
AT1G62220	0.930093	AT1G64180	0.330459	5	AT1G64180	0.330459	5	AT1G64107	0.279088	10	AT1G64065	0.137143	15
AT3G01323	0.927443	AT1G68650	0.0493662	5	AT1G68650	0.0493662	5	AT1G68600	0.0527674	10	AT1G68560	0.0711464	15
AT5G40620	0.927245	AT1G75310	0.437471	5	AT1G75310	0.437471	5	AT1G75250	0.535658	10	AT1G75200	0.0977256	15
AT3G08750	0.9259	AT1G04650	0.390533	1	AT1G04650	0.390533	1	AT1G04710	0.252159	6	AT1G24060	0.504324	11
AT2G29830	0.925234	AT1G05300	0.197484	1	AT1G05300	0.197484	1	AT1G05370	0.058242	6	AT1G04780	0.0690959	11
AT4G25430	0.922622	AT1G10800	0.206233	1	AT1G10800	0.206233	1	AT1G10870	0.12764	6	AT1G05440	0.359849	11
AT1G65990	0.921651	AT1G12260	0.101005	1	AT1G12260	0.101005	1	AT1G12330	0.0592016	6	AT1G10950	0.0816723	11
AT3G16670	0.921115	AT1G14780	0.130752	1	AT1G14780	0.130752	1	AT1G14830	0.0311422	6	AT1G12390	0.11784	11
AT1G01150	0.919574	AT1G20750	0.366841	1	AT1G20750	0.366841	1	AT1G20800	0.671124	6	AT1G14890	0.215987	11
AT1G80970	0.91734	AT1G22440	0.202592	1	AT1G22440	0.202592	1	AT1G22490	0.238561	6	AT1G20840	0.0508663	11
AT1G77570	0.914368	AT1G23205	0.133739	1	AT1G23205	0.133739	1	AT1G23260	0.0325267	6	AT1G22540	0.172694	11
AT2G31720	0.913356	AT1G23820	0.0885891	1	AT1G23820	0.0885891	1	AT1G23950	0.863949	6	AT1G23310	0.0864602	11
AT3G22580	0.912136	AT1G24030	0.0751422	1	AT1G24030	0.0751422	1	AT1G24095	0.395568	6	AT1G24147	0.838821	11
AT1G17285	0.911879	AT1G24260	0.137169	1	AT1G24260	0.137169	1	AT1G24320	0.236521	6	AT1G24400	0.156876	11
AT2G05430	0.910665	AT1G26770	0.0786541	1	AT1G26770	0.0786541	1	AT1G26800	0.251708	6	AT1G26850	0.0400895	11
AT5G37470	0.910253	AT1G35440	0.158942	1	AT1G35440	0.158942	1	AT1G35515	0.16869	6	AT1G35660	0.181427	11
AT1G25310	0.907381	AT1G42990	0.385405	1	AT1G42990	0.385405	1	AT1G43130	0.0467068	6	AT1G43630	0.120652	11
AT3G18470	0.906123	AT1G51940	0.140112	1	AT1G51940	0.140112	1	AT1G51980	0.124173	6	AT1G52140	0.169688	11
AT4G22105	0.90522	AT1G52490	0.480647	1	AT1G52490	0.480647	1	AT1G52540	0.129964	6	AT1G52580	0.177025	11
AT3G17460	0.90329	AT1G53290	0.0957467	1	AT1G53290	0.0957467	1	AT1G53350	0.267238	6	AT1G53440	0.258903	11
AT5G54340	0.892512	AT1G53710	0.323382	1	AT1G53710	0.323382	1	AT1G53770	0.188892	6	AT1G53840	0.141333	11
AT2G31425	0.89192	AT1G54260	0.537485	1	AT1G54260	0.537485	1	AT1G54330	0.11251	6	AT1G54400	0.447502	11
AT3G44755	0.891851	AT1G58230	0.133502	1	AT1G58230	0.133502	1	AT1G58290	0.116003	6	AT1G58340	0.117103	11
AT2G33010	0.890672	AT1G62260	0.18665	1	AT1G62260	0.18665	1	AT1G62305	0.219475	6	AT1G62360	0.033343	11
AT1G78640	0.889752	AT1G63960	0.139882	1	AT1G63960	0.139882	1	AT1G64030	0.36165	6	AT1G64080	0.163382	11
AT1G05880	0.889306	AT1G64255	0.423405	1	AT1G64255	0.423405	1	AT1G64320	0.306528	6	AT1G64370	0.506572	11
AT3G27835	0.885386	AT1G68710	0.0933869	1	AT1G68710	0.0933869	1	AT1G68760	0.233802	6	AT1G68800	0.557829	11
AT2G31953	0.88474	AT1G75370	0.237024	1	AT1G75370	0.237024	1	AT1G75490	0.0807193	6	AT1G75550	0.253431	11
AT1G56233	0.883657	AT1G04670	0.240263	2	AT1G04670	0.240263	2	AT1G04730	0.190137	7	AT1G24070	0.278434	12
AT5G27495	0.883583	AT1G05310	0.11478	2	AT1G05310	0.11478	2	AT1G05385	0.348819	7	AT1G04790	0.340563	12
AT5G49120	0.883567	AT1G10820	0.155042	2	AT1G10820	0.155042	2	AT1G10880	0.272395	7	AT1G05450	0.631793	12
AT2G36340	0.883288	AT1G12280	0.50781	2	AT1G12280	0.50781	2	AT1G12350	0.166008	7	AT1G10970	0.161088	12
AT1G74620	0.881781	AT1G14790	0.211703	2	AT1G14790	0.211703	2	AT1G14840	0.129891	7	AT1G12410	0.0242558	12
AT5G35050	0.881179	AT1G20760	0.193739	2	AT1G20760	0.193739	2	AT1G20810	0.139453	7	AT1G14900	0.143844	12
AT2G38900	0.880767	AT1G22450	0.189844	2	AT1G22450	0.189844	2	AT1G22500	0.290916	7	AT1G20850	0.0733532	12
AT1G56100	0.88043	AT1G23210	0.0971569	2	AT1G23210	0.0971569	2	AT1G23270	0.850986	7	AT1G22550	0.145539	12
AT2G30960	0.879331	AT1G23830	0.488164	2	AT1G23830	0.488164	2	AT1G23980	0.185697	7	AT1G23320	0.266238	12
AT4G34550	0.879152	AT1G24050	0.162408	2	AT1G24050	0.162408	2	AT1G24100	0.224155	7	AT1G24148	0.77409	12
AT5G22190	0.873714	AT1G24267	0.234682	2	AT1G24267	0.234682	2	AT1G24330	0.21143	7	AT1G24420	0.269538	12
AT1G11593	0.872501	AT1G26780	0.201281	2	AT1G26780	0.201281	2	AT1G26810	0.13303	7	AT1G26870	0.223957	12
AT5G45240	0.870153	AT1G35460	0.100782	2	AT1G35460	0.100782	2	AT1G35530	0.287923	7	AT1G35670	0.0128065	12
AT2G47200	0.869993	AT1G43000	0.373876	2	AT1G43000	0.373876	2	AT1G43160	0.268115	7	AT1G43640	0.321143	12
AT1G58090	0.866655	AT1G51950	0.340442	2	AT1G51950	0.340442	2	AT1G52050	0.109841	7	AT1G52150	0.0414781	12
AT4G18080	0.86664	AT1G52500	0.172127	2	AT1G52500	0.172127	2	AT1G52550	0.810969	7	AT1G52590	0.158945	12
AT4G03170	0.866236	AT1G53300	0.113966	2	AT1G53300	0.113966	2	AT1G53360	0.742615	7	AT1G53460	0.218818	12
AT5G55430	0.865416	AT1G53720	0.248164	2	AT1G53720	0.248164	2	AT1G53790	0.440367	7	AT1G53860	0.1806	12
AT5G22970	0.865009	AT1G54280	0.049755	2	AT1G54280	0.049755	2	AT1G54340	0.118151	7	AT1G54410	0.0187484	12
AT1G23950	0.863949	AT1G58248	0.319616	2	AT1G58248	0.319616	2	AT1G58300	0.680027	7	AT1G58350	0.115471	12
AT1G21280	0.86364	AT1G62262	0.130072	2	AT1G62262	0.130072	2	AT1G62310	0.382618	7	AT1G62370	0.274722	12
AT5G11410	0.862924	AT1G63970	0.137628	2	AT1G63970	0.137628	2	AT1G64040	0.0661831	7	AT1G64090	0.0870601	12
AT3G43990	0.862458	AT1G64260	0.570189	2	AT1G64260	0.570189	2	AT1G64340	0.441501	7	AT1G64380	0.214565	12
AT2G18690	0.86038	AT1G68720	0.394984	2	AT1G68720	0.394984	2	AT1G68765	0.853089	7	AT1G68810	0.0719858	12
AT5G42060	0.859399	AT1G75390	0.0737749	2	AT1G75390	0.0737749	2	AT1G75510	0.245478	7	AT1G75580	0.0669078	12
AT5G04750	0.856811	AT1G04680	0.0247556	3	AT1G04680	0.0247556	3	AT1G04750	0.0210709	8	AT1G24090	0.24026	13
AT5G22530	0.855736	AT1G05330	0.968365	3	AT1G05330	0.968365	3	AT1G05410	0.345051	8	AT1G04810	0.102915	13
AT3G18510	0.855394	AT1G10830	0.115797	3	AT1G10830	0.115797	3	AT1G10900	0.0751354	8	AT1G05460	0.179857	13
AT1G71470	0.855101	AT1G12290	0.238074	3	AT1G12290	0.238074	3	AT1G12360	0.0431187	8	AT1G10980	0.267859	13
AT1G68765	0.853089	AT1G14800	0.0955933	3	AT1G14800	0.0955933	3	AT1G14850	0.198865	8	AT1G12420	0.0674474	13
AT4G12210	0.851568	AT1G20770	0.238317	3	AT1G20770	0.238317	3	AT1G20816	0.24319	8	AT1G14910	0.207264	13
AT2G41342	0.851159	AT1G22460	0.185816	3	AT1G22460	0.185816	3	AT1G22510	0.132534	8	AT1G20860	0.167587	13
AT1G23270	0.850986	AT1G23220	0.0555647	3	AT1G23220	0.0555647	3	AT1G23280	0.302709	8	AT1G22570	0.183301	13
AT5G55650	0.850136	AT1G23850	0.461418	3	AT1G23850	0.461418	3	AT1G24010	1.3774	8	AT1G23330	0.119573	13
AT4G22520	0.849582	AT1G24060	0.504324	3	AT1G24060	0.504324	3	AT1G24120	0.0908278	8	AT1G24150	0.138821	13
AT1G70220	0.848146	AT1G24280	0.103116	3	AT1G24280	0.103116	3	AT1G24340	0.219802	8	AT1G24440	0.0326537	13
AT5G55570	0.845684	AT1G26790	0.48792	3	AT1G26790	0.48792	3	AT1G26820	0.105964	8	AT1G26900	0.44096	13
AT2G21640	0.845604	AT1G35470	0.286073	3	AT1G35470	0.286073	3	AT1G35537	0.198115	8	AT1G35680	0.106972	13
AT2G32370	0.843995	AT1G43020	0.479942	3	AT1G43020	0.479942	3	AT1G43245	0.455796	8	AT1G43650	0.101965	13
AT3G50020	0.841637	AT1G51960	0.282616	3	AT1G51960	0.282616	3	AT1G52070	0.373737	8	AT1G52155	0.0432465	13
AT5G53635	0.840415	AT1G52510	0.0389557	3	AT1G52510	0.0389557	3	AT1G52560	0.333364	8	AT1G52600	0.0126135	13
AT1G24147	0.838821	AT1G53320	0.0744399	3	AT1G53320	0.0744399	3	AT1G53390	0.154421	8	AT1G53470	0.167681	13
AT2G31850	0.835948	AT1G53730	0.165544	3	AT1G53730	0.165544	3	AT1G53800	0.206636	8	AT1G53890	0.504856	13
AT5G66370	0.831955	AT1G54290	0.0290476	3	AT1G54290	0.0290476	3	AT1G54350	0.192026	8	AT1G54440	0.384879	13
AT4G20095	0.831004	AT1G58250	0.128885	3	AT1G58250	0.128885	3	AT1G58310	0.469365	8	AT1G58360	0.107538	13
AT4G30050	0.830436	AT1G62270	0.622953	3	AT1G62270	0.622953	3	AT1G62320	0.124208	8	AT1G62380	0.116913	13
AT2G27505	0.829305	AT1G63980	0.17373	3	AT1G63980	0.17373	3	AT1G64050	0.385377	8	AT1G64100	0.400897	13
AT4G11580	0.828763	AT1G64280	0.364537	3	AT1G64280	0.364537	3	AT1G64350	0.0882148	8	AT1G64385	0.186123	13
AT2G43535	0.823853	AT1G68730	0.31541	3	AT1G68730	0.31541	3	AT1G68780	0.279435	8	AT1G68820	0.0686722	13
AT5G05640	0.823038	AT1G75420	0.132352	3	AT1G75420	0.132352	3	AT1G75520	0.200518	8	AT1G75590	0.0473599	13
AT4G21240	0.822418	AT1G04690	0.0176258	4	AT1G04690	0.0176258	4	AT1G24030	0.0751422	9	AT1G24095	0.395568	14
AT5G44490	0.822138	AT1G05350	0.183858	4	AT1G05350	0.183858	4	AT1G04760	0.0540903	9	AT1G04830	0.0604154	14
AT4G19560	0.822107	AT1G10840	0.0403602	4	AT1G10840	0.0403602	4	AT1G05420	0.133945	9	AT1G05470	0.0564229	14
AT1G26798	0.818613	AT1G12300	0.387472	4	AT1G12300	0.387472	4	AT1G10930	0.237184	9	AT1G11000	0.0515821	14
AT3G23060	0.817784	AT1G14810	0.0714953	4	AT1G14810	0.0714953	4	AT1G12370	0.148696	9	AT1G12430	0.0402533	14
AT3G58280	0.816393	AT1G20780	0.259727	4	AT1G20780	0.259727	4	AT1G14860	0.324512	9	AT1G14920	0.0771374	14
AT3G62670	0.816057	AT1G22470	0.192982	4	AT1G22470	0.192982	4	AT1G20823	0.110546	9	AT1G20870	0.381483	14
AT2G36560	0.814598	AT1G23230	0.132923	4	AT1G23230	0.132923	4	AT1G22520	0.262649	9	AT1G22590	0.217986	14
AT4G15650	0.813111	AT1G23880	0.200973	4	AT1G23880	0.200973	4	AT1G23290	0.00742307	9	AT1G23350	0.16102	14
AT5G08141	0.812331	AT1G24070	0.278434	4	AT1G24070	0.278434	4	AT1G24130	0.11592	9	AT1G24170	0.0640198	14
AT3G62850	0.811683	AT1G24300	0.324101	4	AT1G24300	0.324101	4	AT1G24350	0.0322172	9	AT1G24450	0.365957	14
AT3G18720	0.811533	AT1G26798	0.818613	4	AT1G26798	0.818613	4	AT1G26830	0.0230872	9	AT1G26920	0.23441	14
AT2G38823	0.811447	AT1G35490	0.401978	4	AT1G35490	0.401978	4	AT1G35620	0.112168	9	AT1G35720	0.0616159	14
AT1G52550	0.810969	AT1G43040	0.159108	4	AT1G43040	0.159108	4	AT1G43560	0.202545	9	AT1G43666	0.233907	14
AT1G15630	0.809378	AT1G51965	0.0754391	4	AT1G51965	0.0754391	4	AT1G52080	0.20615	9	AT1G52190	0.0979746	14
AT4G23432	0.80789	AT1G52520	0.170476	4	AT1G52520	0.170476	4	AT1G52565	0.121887	9	AT1G52620	0.186625	14
AT4G30760	0.807686	AT1G53330	0.153482	4	AT1G53330	0.153482	4	AT1G53400	0.0972572	9	AT1G53490	0.0660425	14
AT3G58440	0.807396	AT1G53750	0.00312676	4	AT1G53750	0.00312676	4	AT1G53820	0.39921	9	AT1G53900	0.226059	14
AT5G56570	0.807027	AT1G54310	0.11885	4	AT1G54310	0.11885	4	AT1G54360	0.230883	9	AT1G54445	0.375482	14
AT4G02040	0.806935	AT1G58260	0.173831	4	AT1G58260	0.173831	4	AT1G58320	0.213056	9	AT1G58370	0.114001	14
AT2G41260	0.806058	AT1G62280	0.230193	4	AT1G62280	0.230193	4	AT1G62330	0.0842142	9	AT1G62390	0.0750609	14
AT2G22320	0.805061	AT1G63990	0.100642	4	AT1G63990	0.100642	4	AT1G64060	0.0664364	9	AT1G64105	0.344838	14
AT4G11590	0.802902	AT1G64295	0.421082	4	AT1G64295	0.421082	4	AT1G64355	0.29917	9	AT1G64390	0.092075	14
AT4G19350	0.802163	AT1G68740	0.134746	4	AT1G68740	0.134746	4	AT1G68790	0.283059	9	AT1G68830	0.0862016	14
AT3G23960	0.801696	AT1G75430	0.142381	4	AT1G75430	0.142381	4	AT1G75530	0.722909	9	AT1G75620	0.250297	14
AT1G23700	0.801605	AT1G04700	0.218682	5	AT1G04700	0.218682	5	AT1G24050	0.162408	10	AT1G24100	0.224155	15
AT4G25530	0.800432	AT1G05360	0.153896	5	AT1G05360	0.153896	5	AT1G04770	0.191263	10	AT1G04840	0.240655	15
AT5G24440	0.799323	AT1G10850	0.150207	5	AT1G10850	0.150207	5	AT1G05430	0.340336	10	AT1G05490	0.415166	15
AT4G23770	0.797669	AT1G12320	0.203876	5	AT1G12320	0.203876	5	AT1G10940	0.0807971	10	AT1G11020	0.0563839	15
AT4G12100	0.795823	AT1G14820	0.346622	5	AT1G14820	0.346622	5	AT1G12380	0.0558618	10	AT1G12450	0.102869	15
AT1G07690	0.794414	AT1G20790	0.531899	5	AT1G20790	0.531899	5	AT1G14870	0.186299	10	AT1G14950	0.101255	15
AT1G55600	0.794075	AT1G22480	0.125649	5	AT1G22480	0.125649	5	AT1G20830	0.208886	10	AT1G20890	0.364386	15
AT1G51370	0.794008	AT1G23240	0.434139	5	AT1G23240	0.434139	5	AT1G22530	0.188597	10	AT1G22600	0.353682	15
AT1G07473	0.793597	AT1G23890	0.594476	5	AT1G23890	0.594476	5	AT1G23300	0.224438	10	AT1G23360	0.223747	15
AT5G26114	0.792942	AT1G24090	0.24026	5	AT1G24090	0.24026	5	AT1G24140	0.18838	10	AT1G24180	0.0391227	15
AT5G01080	0.791861	AT1G24310	0.1104	5	AT1G24310	0.1104	5	AT1G24360	0.261222	10	AT1G24460	0.429975	15
AT4G00895	0.790808	AT1G26799	0.331068	5	AT1G26799	0.331068	5	AT1G26840	0.0887754	10	AT1G26930	0.0582398	15
AT4G28930	0.790634	AT1G35510	0.0622594	5	AT1G35510	0.0622594	5	AT1G35630	0.301436	10	AT1G35750	0.570146	15
AT3G54570	0.789938	AT1G43080	0.167567	5	AT1G43080	0.167567	5	AT1G43580	0.118144	10	AT1G43670	0.0240373	15
AT3G43833	0.78836	AT1G51970	0.470916	5	AT1G51970	0.470916	5	AT1G52130	0.408693	10	AT1G52191	0.290222	15
AT1G72800	0.78818	AT1G52530	0.0362831	5	AT1G52530	0.0362831	5	AT1G52570	0.0450818	10	AT1G52630	0.0759162	15
AT2G12940	0.787499	AT1G53345	0.251154	5	AT1G53345	0.251154	5	AT1G53430	0.23492	10	AT1G53500	0.0705754	15
AT2G31420	0.78718	AT1G53760	0.331308	5	AT1G53760	0.331308	5	AT1G53830	0.194096	10	AT1G53903	0.0988427	15
AT5G51580	0.786306	AT1G54320	0.0533203	5	AT1G54320	0.0533203	5	AT1G54370	0.11718	10	AT1G54450	0.031832	15
AT5G56770	0.786118	AT1G58280	0.234861	5	AT1G58280	0.234861	5	AT1G58330	0.292095	10	AT1G58420	0.159991	15
AT4G13968	0.785548	AT1G62300	0.128214	5	AT1G62300	0.128214	5	AT1G62340	0.181386	10	AT1G62400	0.020015	15
AT5G61300	0.78482	AT1G64000	0.145771	5	AT1G64000	0.145771	5	AT1G64065	0.137143	10	AT1G64107	0.279088	15
AT1G47800	0.784106	AT1G64310	0.217811	5	AT1G64310	0.217811	5	AT1G64360	0.47039	10	AT1G64400	0.150005	15
AT2G25482	0.782386	AT1G68750	0.113972	5	AT1G68750	0.113972	5	AT1G68795	0.216193	10	AT1G68850	0.221412	15
AT5G03580	0.781749	AT1G75450	0.0676491	5	AT1G75450	0.0676491	5	AT1G75540	0.181055	10	AT1G75640	0.160928	15
AT1G02540	0.781166	AT2G03840	0.368319	5	AT2G03840	0.368319	5	AT2G03770	0.295992	10	AT2G03710	0.108288	15
AT5G41685	0.779641	AT2G05520	0.565899	5	AT2G05520	0.565899	5	AT2G05320	0.105389	10	AT2G05160	0.101003	15
AT2G20463	0.779489	AT2G14830	0.310133	5	AT2G14830	0.310133	5	AT2G14690	0.293701	10	AT2G14580	0.261243	15
AT5G59305	0.779409	AT2G25430	0.0401335	5	AT2G25430	0.0401335	5	AT2G25344	0.304825	10	AT2G25295	0.398774	15
AT1G02940	0.778999	AT2G29680	0.166968	5	AT2G29680	0.166968	5	AT2G29620	0.38355	10	AT2G29510	0.199994	15
AT5G15000	0.777904	AT2G32230	0.13688	5	AT2G32230	0.13688	5	AT2G32170	0.291352	10	AT2G32080	0.0645898	15
AT5G64690	0.777503	AT2G32950	0.0503693	5	AT2G32950	0.0503693	5	AT2G32900	0.17047	10	AT2G32830	0.119819	15
AT1G12870	0.777226	AT2G36810	0.0941115	5	AT2G36810	0.0941115	5	AT2G36740	0.140642	10	AT2G36700	0.132309	15
AT2G22942	0.776762	AT2G37380	0.161755	5	AT2G37380	0.161755	5	AT2G37320	0.238034	10	AT2G37260	0.199905	15
AT1G09415	0.775979	AT2G39810	0.205097	5	AT2G39810	0.205097	5	AT2G39750	0.121923	10	AT2G39705	0.0794798	15
AT5G38080	0.775716	AT2G03850	0.574228	4	AT2G03850	0.574228	4	AT2G03780	0.108867	9	AT2G03720	0.0607795	14
AT1G24148	0.77409	AT2G05590	0.180698	4	AT2G05590	0.180698	4	AT2G05330	0.571764	9	AT2G05170	0.120234	14
AT4G00320	0.773653	AT2G14860	0.153814	4	AT2G14860	0.153814	4	AT2G14710	0.471358	9	AT2G14610	0.238823	14
AT1G53930	0.773096	AT2G25460	0.138776	4	AT2G25460	0.138776	4	AT2G25355	0.188191	9	AT2G25300	0.147657	14
AT3G54160	0.770831	AT2G29700	0.0304094	4	AT2G29700	0.0304094	4	AT2G29640	0.312565	9	AT2G29550	0.0393348	14
AT5G60080	0.770202	AT2G32235	0.28902	4	AT2G32235	0.28902	4	AT2G32180	0.066007	9	AT2G32090	0.201235	14
AT1G21395	0.768208	AT2G32960	0.285534	4	AT2G32960	0.285534	4	AT2G32910	0.354598	9	AT2G32835	0.235345	14
AT3G46860	0.766864	AT2G36830	0.0403674	4	AT2G36830	0.0403674	4	AT2G36750	0.297001	9	AT2G36710	0.294496	14
AT4G32670	0.764626	AT2G37390	0.245085	4	AT2G37390	0.245085	4	AT2G37330	0.0999083	9	AT2G37280	0.163331	14
AT4G13965	0.764428	AT2G39820	0.191998	4	AT2G39820	0.191998	4	AT2G39760	0.0960962	9	AT2G39710	0.0975995	14
AT1G28500	0.764291	AT2G03880	0.203083	3	AT2G03880	0.203083	3	AT2G03800	0.18251	8	AT2G03740	0.396203	13
AT2G26135	0.763659	AT2G05600	0.600627	3	AT2G05600	0.600627	3	AT2G05335	0.55823	8	AT2G05180	0.330135	13
AT5G46810	0.762102	AT2G14880	0.083428	3	AT2G14880	0.083428	3	AT2G14750	0.125773	8	AT2G14620	0.216781	13
AT2G32785	0.761376	AT2G25470	0.337793	3	AT2G25470	0.337793	3	AT2G25370	0.387473	8	AT2G25305	0.750408	13
AT5G60030	0.761287	AT2G29730	0.206736	3	AT2G29730	0.206736	3	AT2G29650	0.0629592	8	AT2G29560	0.0673611	13
AT3G59240	0.76122	AT2G32240	0.288301	3	AT2G32240	0.288301	3	AT2G32200	0.385418	8	AT2G32100	0.247169	13
AT3G01960	0.761141	AT2G32970	0.201825	3	AT2G32970	0.201825	3	AT2G32920	0.11421	8	AT2G32840	0.283509	13
AT5G28920	0.761096	AT2G36835	0.0605533	3	AT2G36835	0.0605533	3	AT2G36770	0.25103	8	AT2G36720	0.356834	13
AT5G65330	0.76069	AT2G37400	0.354999	3	AT2G37400	0.354999	3	AT2G37340	0.131035	8	AT2G37290	0.229788	13
AT3G22415	0.759604	AT2G39830	0.115646	3	AT2G39830	0.115646	3	AT2G39780	0.138651	8	AT2G39720	0.10482	13
AT2G14365	0.759595	AT2G03890	0.0463788	2	AT2G03890	0.0463788	2	AT2G03820	0.0354884	7	AT2G03750	0.367459	12
AT2G33720	0.758743	AT2G05620	0.105978	2	AT2G05620	0.105978	2	AT2G05420	0.506339	7	AT2G05250	0.1682	12
AT2G42460	0.757721	AT2G14900	0.098742	2	AT2G14900	0.098742	2	AT2G14760	0.185226	7	AT2G14660	0.273636	12
AT3G21660	0.757578	AT2G25482	0.782386	2	AT2G25482	0.782386	2	AT2G25410	0.379987	7	AT2G25310	0.209051	12
AT1G70970	0.757348	AT2G29750	0.164052	2	AT2G29750	0.164052	2	AT2G29660	0.0959686	7	AT2G29570	0.0183507	12
AT1G07135	0.755475	AT2G32260	0.0843825	2	AT2G32260	0.0843825	2	AT2G32210	0.14734	7	AT2G32150	0.0558918	12
AT3G26390	0.754722	AT2G32980	0.103712	2	AT2G32980	0.103712	2	AT2G32930	0.3009	7	AT2G32850	0.125497	12
AT5G60090	0.754025	AT2G36840	0.152906	2	AT2G36840	0.152906	2	AT2G36780	0.247947	7	AT2G36724	0.608455	12
AT1G15620	0.753795	AT2G37420	0.163715	2	AT2G37420	0.163715	2	AT2G37360	0.162775	7	AT2G37300	0.502674	12
AT5G46873	0.75357	AT2G39840	0.0378769	2	AT2G39840	0.0378769	2	AT2G39782	0.291739	7	AT2G39730	0.207273	12
AT5G22180	0.753173	AT2G03933	0.677209	1	AT2G03933	0.677209	1	AT2G03830	0.58628	6	AT2G03760	0.181275	11
AT3G28750	0.751942	AT2G05630	0.0279241	1	AT2G05630	0.0279241	1	AT2G05430	0.910665	6	AT2G05260	0.0561754	11
AT1G27540	0.750812	AT2G14910	0.194298	1	AT2G14910	0.194298	1	AT2G14820	0.111479	6	AT2G14670	0.134253	11
AT2G25305	0.750408	AT2G25490	0.0969648	1	AT2G25490	0.0969648	1	AT2G25420	0.476993	6	AT2G25320	0.100927	11
AT5G66980	0.750206	AT2G29760	0.106012	1	AT2G29760	0.106012	1	AT2G29670	0.162886	6	AT2G29590	0.189876	11
AT4G24420	0.750176	AT2G32270	0.10687	1	AT2G32270	0.10687	1	AT2G32220	0.107228	6	AT2G32160	0.407892	11
AT1G65370	0.750153	AT2G32990	0.0594555	1	AT2G32990	0.0594555	1	AT2G32940	0.399079	6	AT2G32890	0.119932	11
AT1G12190	0.750111	AT2G36850	0.0969863	1	AT2G36850	0.0969863	1	AT2G36800	0.292297	6	AT2G36730	0.154288	11
AT2G04920	0.749938	AT2G37430	0.252721	1	AT2G37430	0.252721	1	AT2G37370	0.156462	6	AT2G37310	0.125054	11
AT5G60350	0.749604	AT2G39850	0.586033	1	AT2G39850	0.586033	1	AT2G39795	0.257078	6	AT2G39740	0.324522	11
AT2G04910	0.749034	AT2G05910	0.145226	5	AT2G05910	0.145226	5	AT2G06010	0.031832	10	AT2G04235	0.446298	15
AT2G23680	0.748952	AT2G15130	0.263143	5	AT2G15130	0.263143	5	AT2G15280	0.120431	10	AT2G06210	0.107694	15
AT3G29800	0.748485	AT2G25565	0.633332	5	AT2G25565	0.633332	5	AT2G25620	0.13541	10	AT2G15370	0.212222	15
AT2G44250	0.748211	AT2G29890	0.263717	5	AT2G29890	0.263717	5	AT2G29970	0.174836	10	AT2G25730	0.139675	15
AT1G65140	0.747631	AT2G32320	0.175571	5	AT2G32320	0.175571	5	AT2G32400	0.141059	10	AT2G30020	0.0839332	15
AT3G10790	0.747473	AT2G33130	0.378597	5	AT2G33130	0.378597	5	AT2G33190	0.275595	10	AT2G32460	0.274099	15
AT5G01881	0.747333	AT2G36900	0.0875379	5	AT2G36900	0.0875379	5	AT2G36970	0.139073	10	AT2G33230	0.110954	15
AT1G22000	0.746063	AT2G37510	0.272944	5	AT2G37510	0.272944	5	AT2G37570	0.0259923	10	AT2G37030	0.272238	15
AT4G16008	0.745372	AT2G39910	0.268554	5	AT2G39910	0.268554	5	AT2G39960	0.0631905	10	AT2G37630	0.0649244	15
AT3G20520	0.744614	AT2G05790	0.0572858	4	AT2G05790	0.0572858	4	AT2G06005	0.152193	9	AT2G40000	0.0951568	15
AT1G54980	0.744149	AT2G15090	0.158979	4	AT2G15090	0.158979	4	AT2G15270	0.0953273	9	AT2G06200	0.207805	14
AT3G23370	0.743743	AT2G25560	0.435509	4	AT2G25560	0.435509	4	AT2G25610	0.0242374	9	AT2G15325	0.400395	14
AT5G48175	0.743043	AT2G29880	0.166036	4	AT2G29880	0.166036	4	AT2G29960	0.177122	9	AT2G25720	0.151686	14
AT1G53360	0.742615	AT2G32300	0.136142	4	AT2G32300	0.136142	4	AT2G32390	0.224358	9	AT2G30010	0.126189	14
AT1G21950	0.742331	AT2G33120	0.0301269	4	AT2G33120	0.0301269	4	AT2G33180	0.277099	9	AT2G32450	0.0719998	14
AT5G51730	0.741701	AT2G36895	0.0997932	4	AT2G36895	0.0997932	4	AT2G36960	0.307638	9	AT2G33220	0.0215798	14
AT5G07160	0.741267	AT2G37500	0.0881804	4	AT2G37500	0.0881804	4	AT2G37560	0.0983031	9	AT2G37020	0.107803	14
AT1G70910	0.73981	AT2G39900	0.0781918	4	AT2G39900	0.0781918	4	AT2G39950	0.219083	9	AT2G37610	0.457438	14
AT2G46455	0.739345	AT2G05760	0.0668395	3	AT2G05760	0.0668395	3	AT2G05970	0.393792	8	AT2G39990	0.102718	14
AT4G19000	0.738902	AT2G15050	0.686636	3	AT2G15050	0.686636	3	AT2G15240	0.210806	8	AT2G06040	0.384229	13
AT4G19850	0.737418	AT2G25540	0.14947	3	AT2G25540	0.14947	3	AT2G25605	0.11609	8	AT2G15320	0.180882	13
AT3G05900	0.737049	AT2G29830	0.925234	3	AT2G29830	0.925234	3	AT2G29950	0.242686	8	AT2G25680	0.0934176	13
AT3G26010	0.735957	AT2G32295	0.162346	3	AT2G32295	0.162346	3	AT2G32380	0.219163	8	AT2G29995	0.45612	13
AT3G24250	0.735007	AT2G33050	0.478281	3	AT2G33050	0.478281	3	AT2G33170	0.125292	8	AT2G32430	0.0544816	13
AT2G42930	0.734746	AT2G36890	0.157026	3	AT2G36890	0.157026	3	AT2G36950	0.203052	8	AT2G33210	0.0794671	13
AT1G05080	0.734659	AT2G37480	0.608344	3	AT2G37480	0.608344	3	AT2G37540	0.330554	8	AT2G37010	0.0532761	13
AT3G52320	0.734532	AT2G39880	0.511944	3	AT2G39880	0.511944	3	AT2G39940	0.0465739	8	AT2G37590	0.145884	13
AT5G40430	0.734077	AT2G05755	0.390048	2	AT2G05755	0.390048	2	AT2G05940	0.0369393	7	AT2G39980	0.0867428	13
AT5G25000	0.733289	AT2G15020	0.166111	2	AT2G15020	0.166111	2	AT2G15230	0.261697	7	AT2G06025	0.0975213	12
AT3G44060	0.732639	AT2G25530	0.0926993	2	AT2G25530	0.0926993	2	AT2G25600	0.102663	7	AT2G15300	0.250165	12
AT2G15910	0.732015	AT2G29800	0.566137	2	AT2G29800	0.566137	2	AT2G29940	0.0905701	7	AT2G25660	0.118034	12
AT1G80990	0.731324	AT2G32290	0.190283	2	AT2G32290	0.190283	2	AT2G32370	0.843995	7	AT2G29990	0.0729934	12
AT1G61540	0.730993	AT2G33040	0.0163672	2	AT2G33040	0.0163672	2	AT2G33160	0.182192	7	AT2G32415	0.144365	12
AT5G09370	0.730564	AT2G36885	0.411899	2	AT2G36885	0.411899	2	AT2G36930	0.0652407	7	AT2G33205	0.229328	12
AT5G55135	0.730418	AT2G37460	0.123442	2	AT2G37460	0.123442	2	AT2G37530	0.157	7	AT2G36990	0.150551	12
AT4G10603	0.729818	AT2G39870	0.176624	2	AT2G39870	0.176624	2	AT2G39930	0.123122	7	AT2G37585	0.180336	12
AT1G02440	0.729563	AT2G05710	0.0592417	1	AT2G05710	0.0592417	1	AT2G05920	0.10088	6	AT2G39975	0.102154	12
AT3G17320	0.729263	AT2G14960	0.0359929	1	AT2G14960	0.0359929	1	AT2G15220	0.0668679	6	AT2G06020	0.507554	11
AT1G04000	0.728608	AT2G25520	0.0132764	1	AT2G25520	0.0132764	1	AT2G25580	0.428424	6	AT2G15290	0.151313	11
AT5G56390	0.728595	AT2G29780	0.606575	1	AT2G29780	0.606575	1	AT2G29900	0.109055	6	AT2G25625	0.215421	11
AT1G78460	0.727292	AT2G32280	0.0766081	1	AT2G32280	0.0766081	1	AT2G32350	0.153282	6	AT2G29980	0.0729477	11
AT5G66620	0.727286	AT2G33010	0.890672	1	AT2G33010	0.890672	1	AT2G33150	0.0442226	6	AT2G32410	0.326649	11
AT3G51590	0.726857	AT2G36870	0.103889	1	AT2G36870	0.103889	1	AT2G36910	0.0265807	6	AT2G33200	0.427483	11
AT3G49540	0.726386	AT2G37440	0.106371	1	AT2G37440	0.106371	1	AT2G37520	0.136976	6	AT2G36980	0.172912	11
AT5G03550	0.726296	AT2G39855	0.5353	1	AT2G39855	0.5353	1	AT2G39920	0.287322	6	AT2G37580	0.271767	11
AT4G01160	0.725652	AT2G04032	0.163604	5	AT2G04032	0.163604	5	AT2G04100	0.156002	10	AT2G39970	0.116392	11
AT4G14450	0.724449	AT2G04030	0.0387242	4	AT2G04030	0.0387242	4	AT2G04046	0.485487	9	AT2G04230	0.377809	14
AT1G62630	0.723783	AT2G04025	0.156079	3	AT2G04025	0.156079	3	AT2G04040	0.17703	8	AT2G04220	0.114722	13
AT1G75530	0.722909	AT2G03980	0.350122	2	AT2G03980	0.350122	2	AT2G04039	0.161493	7	AT2G04160	0.118358	12
AT5G23380	0.722776	AT2G03955	0.481648	1	AT2G03955	0.481648	1	AT2G04038	0.173044	6	AT2G04115	0.181267	11
AT1G30473	0.722465	AT3G57870	0.0358756	5	AT3G57870	0.0358756	5	AT3G57790	0.148113	10	AT3G57720	0.179315	15
AT5G11690	0.721361	AT3G13380	0.150597	5	AT3G13380	0.150597	5	AT3G13310	0.152565	10	AT3G13230	0.0250797	15
AT3G54730	0.721298	AT3G57910	0.0972444	5	AT3G57910	0.0972444	5	AT3G57800	0.150136	10	AT3G05620	0.101068	15
AT4G34780	0.72078	AT3G13400	0.0872887	5	AT3G13400	0.0872887	5	AT3G13330	0.123823	10	AT3G06790	0.154687	15
AT1G22670	0.720523	AT3G05727	0.367133	5	AT3G05727	0.367133	5	AT3G05690	0.219829	10	AT3G09000	0.147132	15
AT1G77932	0.720479	AT3G06930	0.184754	5	AT3G06930	0.184754	5	AT3G06868	0.165999	10	AT3G10985	0.0952828	15
AT5G56430	0.719864	AT3G09080	0.298097	5	AT3G09080	0.298097	5	AT3G09035	0.470364	10	AT3G11980	0.127725	15
AT2G32820	0.718721	AT3G11090	0.0777313	5	AT3G11090	0.0777313	5	AT3G11030	0.0822669	10	AT3G13100	0.219659	15
AT4G19550	0.718667	AT3G12130	0.250537	5	AT3G12130	0.250537	5	AT3G12040	0.22461	10	AT3G13228	1.0847	15
AT3G57580	0.717693	AT3G13220	0.0463433	5	AT3G13220	0.0463433	5	AT3G13160	0.194797	10	AT3G16720	0.266423	15
AT4G11750	0.716593	AT3G16840	0.339784	5	AT3G16840	0.339784	5	AT3G16770	0.165113	10	AT3G18360	0.243291	15
AT3G11380	0.715274	AT3G18490	0.201678	5	AT3G18490	0.201678	5	AT3G18420	0.16503	10	AT3G18760	0.225547	15
AT5G57887	0.71522	AT3G18890	0.320961	5	AT3G18890	0.320961	5	AT3G18820	0.095235	10	AT3G25590	0.0957064	15
AT1G15660	0.715005	AT3G25690	0.0910064	5	AT3G25690	0.0910064	5	AT3G25640	0.0998524	10	AT3G44510	0.139024	15
AT1G04930	0.714202	AT3G44710	0.524574	5	AT3G44710	0.524574	5	AT3G44600	0.108507	10	AT3G49645	0.335788	15
AT5G27940	0.714104	AT3G49740	0.219088	5	AT3G49740	0.219088	5	AT3G49690	0.159658	10	AT3G55646	0.654315	15
AT5G02520	0.713668	AT3G55800	0.0901371	5	AT3G55800	0.0901371	5	AT3G55720	0.185864	10	AT3G57710	0.2646	15
AT3G45160	0.713529	AT3G58170	0.0229447	5	AT3G58170	0.0229447	5	AT3G58110	0.318376	10	AT3G58040	0.0437679	15
AT1G31080	0.712653	AT3G60960	0.44135	5	AT3G60960	0.44135	5	AT3G60880	0.057523	10	AT3G60800	0.0639288	15
AT1G70030	0.712611	AT3G57910	0.0972444	4	AT3G57910	0.0972444	4	AT3G57800	0.150136	9	AT3G57720	0.179315	14
AT4G25930	0.711932	AT3G13390	0.0621095	4	AT3G13390	0.0621095	4	AT3G13320	0.0862201	9	AT3G57740	0.244047	14
AT1G56400	0.711863	AT3G57920	0.295868	4	AT3G57920	0.295868	4	AT3G57830	0.157874	9	AT3G13275	0.239889	14
AT2G15660	0.711826	AT3G13410	0.216961	4	AT3G13410	0.216961	4	AT3G13350	0.289059	9	AT3G05625	0.163894	14
AT4G27530	0.710967	AT3G05730	0.170364	4	AT3G05730	0.170364	4	AT3G05700	0.187356	9	AT3G06810	0.216252	14
AT1G76955	0.709044	AT3G06950	0.179415	4	AT3G06950	0.179415	4	AT3G06880	0.209893	9	AT3G09010	0.23084	14
AT2G21680	0.708366	AT3G09085	0.147094	4	AT3G09085	0.147094	4	AT3G09040	0.216381	9	AT3G10986	0.320951	14
AT1G10710	0.708214	AT3G11100	0.109284	4	AT3G11100	0.109284	4	AT3G11040	0.294395	9	AT3G12000	0.466179	14
AT1G54840	0.708051	AT3G12145	0.225766	4	AT3G12145	0.225766	4	AT3G12050	0.107912	9	AT3G13110	0.0855724	14
AT3G17668	0.708023	AT3G13222	0.457564	4	AT3G13222	0.457564	4	AT3G13170	0.177368	9	AT3G13229	0.118483	14
AT1G72290	0.7078	AT3G16850	0.152133	4	AT3G16850	0.152133	4	AT3G16780	0.0775598	9	AT3G16730	0.2413	14
AT1G28000	0.70727	AT3G18500	0.28243	4	AT3G18500	0.28243	4	AT3G18440	0.109275	9	AT3G18370	0.124483	14
AT4G18501	0.706174	AT3G18900	0.213595	4	AT3G18900	0.213595	4	AT3G18830	0.195212	9	AT3G18770	0.115428	14
AT3G18910	0.706066	AT3G25700	0.130375	4	AT3G25700	0.130375	4	AT3G25655	0.693525	9	AT3G25597	0.229004	14
AT3G27410	0.705749	AT3G44718	0.292332	4	AT3G44718	0.292332	4	AT3G44610	0.022116	9	AT3G44530	0.182497	14
AT5G60615	0.705535	AT3G49750	0.0694318	4	AT3G49750	0.0694318	4	AT3G49700	0.0769724	9	AT3G49650	0.102142	14
AT1G47760	0.704963	AT3G55820	0.201698	4	AT3G55820	0.201698	4	AT3G55730	0.249247	9	AT3G55660	0.0803117	14
AT3G21170	0.704416	AT3G58180	0.0978255	4	AT3G58180	0.0978255	4	AT3G58120	0.0361217	9	AT3G58060	0.0594693	14
AT2G27520	0.703934	AT3G60966	0.339138	4	AT3G60966	0.339138	4	AT3G60890	0.45208	9	AT3G60830	0.058483	14
AT1G03320	0.703893	AT3G57920	0.295868	3	AT3G57920	0.295868	3	AT3G57830	0.157874	8	AT3G57740	0.244047	13
AT5G02730	0.70373	AT3G13400	0.0872887	3	AT3G13400	0.0872887	3	AT3G13330	0.123823	8	AT3G13230	0.0250797	13
AT3G11405	0.703581	AT3G57940	0.132989	3	AT3G57940	0.132989	3	AT3G57840	0.494549	8	AT3G57780	0.363295	13
AT2G27650	0.702871	AT3G13420	0.502557	3	AT3G13420	0.502557	3	AT3G13360	0.412589	8	AT3G13290	0.230742	13
AT5G39700	0.702597	AT3G05740	0.0807705	3	AT3G05740	0.0807705	3	AT3G05710	0.0837425	8	AT3G05630	0.139334	13
AT3G57210	0.702448	AT3G06960	0.389008	3	AT3G06960	0.389008	3	AT3G06890	0.0767687	8	AT3G06830	0.265612	13
AT3G09490	0.701751	AT3G09090	0.152852	3	AT3G09090	0.152852	3	AT3G09050	0.174455	8	AT3G09020	0.221429	13
AT1G01695	0.70168	AT3G11110	0.173682	3	AT3G11110	0.173682	3	AT3G11050	0.145699	8	AT3G11000	0.353813	13
AT1G76740	0.701017	AT3G12150	0.0982645	3	AT3G12150	0.0982645	3	AT3G12060	0.237183	8	AT3G12010	0.161866	13
AT5G56440	0.700883	AT3G13224	0.203162	3	AT3G13224	0.203162	3	AT3G13175	0.180735	8	AT3G13130	0.537111	13
AT2G46240	0.700759	AT3G16857	0.0614886	3	AT3G16857	0.0614886	3	AT3G16785	0.0966247	8	AT3G16740	0.365871	13
AT1G49830	0.700726	AT3G18510	0.855394	3	AT3G18510	0.855394	3	AT3G18470	0.906123	8	AT3G18380	0.145889	13
AT4G29770	0.700658	AT3G18910	0.706066	3	AT3G18910	0.706066	3	AT3G18840	0.196176	8	AT3G18773	0.241239	13
AT1G46840	0.699628	AT3G25710	0.14024	3	AT3G25710	0.14024	3	AT3G25660	0.099521	8	AT3G25600	0.0448376	13
AT2G21800	0.699558	AT3G44730	0.177274	3	AT3G44730	0.177274	3	AT3G44620	0.097514	8	AT3G44540	0.204648	13
AT3G18650	0.698864	AT3G49760	0.347115	3	AT3G49760	0.347115	3	AT3G49710	0.0803947	8	AT3G49660	0.165727	13
AT2G33780	0.698635	AT3G55830	0.0767965	3	AT3G55830	0.0767965	3	AT3G55740	0.0528307	8	AT3G55672	0.418978	13
AT1G47280	0.698179	AT3G58190	0.142595	3	AT3G58190	0.142595	3	AT3G58140	0.12898	8	AT3G58070	0.305354	13
AT4G21895	0.697387	AT3G60980	0.617487	3	AT3G60980	0.617487	3	AT3G60900	0.191965	8	AT3G60840	0.203006	13
AT5G63085	0.697174	AT3G57940	0.132989	2	AT3G57940	0.132989	2	AT3G57840	0.494549	7	AT3G57780	0.363295	12
AT2G33690	0.6965	AT3G13410	0.216961	2	AT3G13410	0.216961	2	AT3G13350	0.289059	7	AT3G13275	0.239889	12
AT3G12510	0.695737	AT3G57950	0.247991	2	AT3G57950	0.247991	2	AT3G57860	0.269871	7	AT3G57785	0.0392519	12
AT5G40450	0.695057	AT3G05750	0.426616	2	AT3G05750	0.426616	2	AT3G13380	0.150597	7	AT3G13310	0.152565	12
AT3G25655	0.693525	AT3G06970	0.600326	2	AT3G06970	0.600326	2	AT3G05720	0.218444	7	AT3G05650	0.35135	12
AT1G16040	0.693328	AT3G09100	0.0413812	2	AT3G09100	0.0413812	2	AT3G06910	0.452594	7	AT3G06840	0.187539	12
AT4G15417	0.693317	AT3G11130	0.0350087	2	AT3G11130	0.0350087	2	AT3G09060	0.204607	7	AT3G09030	0.171704	12
AT2G42885	0.692815	AT3G12170	0.0844416	2	AT3G12170	0.0844416	2	AT3G11060	0.62999	7	AT3G11010	0.578866	12
AT4G01535	0.692565	AT3G13226	0.486475	2	AT3G13226	0.486475	2	AT3G12090	0.0746166	7	AT3G12020	0.139446	12
AT1G11362	0.692252	AT3G13432	2.13427	2	AT3G13432	2.13427	2	AT3G13180	0.121274	7	AT3G13140	0.407608	12
AT5G45440	0.691982	AT3G16860	0.303678	2	AT3G16860	0.303678	2	AT3G16810	0.297026	7	AT3G16750	0.284183	12
AT2G22030	0.691361	AT3G18520	0.166247	2	AT3G18520	0.166247	2	AT3G18480	0.0630581	7	AT3G18390	0.127589	12
AT3G49610	0.690848	AT3G18940	0.234445	2	AT3G18940	0.234445	2	AT3G18860	0.12928	7	AT3G18790	0.0443102	12
AT3G04990	0.690163	AT3G25720	0.105101	2	AT3G25720	0.105101	2	AT3G25670	0.281579	7	AT3G25610	0.0676683	12
AT5G04730	0.689144	AT3G44750	0.621357	2	AT3G44750	0.621357	2	AT3G44680	0.0133698	7	AT3G44550	0.106686	12
AT4G29760	0.687228	AT3G49780	0.550893	2	AT3G49780	0.550893	2	AT3G49725	0.320765	7	AT3G49670	0.0733473	12
AT1G47730	0.686725	AT3G55840	0.164254	2	AT3G55840	0.164254	2	AT3G55750	0.0674086	7	AT3G55690	0.494514	12
AT2G15050	0.686636	AT3G58200	0.467261	2	AT3G58200	0.467261	2	AT3G58150	0.11908	7	AT3G58090	0.276446	12
AT1G76965	0.686207	AT3G61060	0.183811	2	AT3G61060	0.183811	2	AT3G60910	0.223366	7	AT3G60860	0.157014	12
AT3G49890	0.685795	AT3G57950	0.247991	1	AT3G57950	0.247991	1	AT3G57860	0.269871	6	AT3G57785	0.0392519	11
AT3G58880	0.685184	AT3G13420	0.502557	1	AT3G13420	0.502557	1	AT3G13360	0.412589	6	AT3G13290	0.230742	11
AT4G20920	0.684474	AT3G05760	0.125125	1	AT3G05760	0.125125	1	AT3G57870	0.0358756	6	AT3G57790	0.148113	11
AT5G05300	0.684363	AT3G06980	0.239724	1	AT3G06980	0.239724	1	AT3G13390	0.0621095	6	AT3G13320	0.0862201	11
AT1G12180	0.683638	AT3G09110	0.291951	1	AT3G09110	0.291951	1	AT3G05725	0.195819	6	AT3G05680	0.209649	11
AT1G80220	0.683587	AT3G11150	0.391897	1	AT3G11150	0.391897	1	AT3G06920	0.120932	6	AT3G06860	0.132167	11
AT1G18760	0.682422	AT3G12180	0.160783	1	AT3G12180	0.160783	1	AT3G09070	0.0838958	6	AT3G09032	0.119703	11
AT5G02210	0.682136	AT3G13227	0.278435	1	AT3G13227	0.278435	1	AT3G11070	0.251471	6	AT3G11020	0.280129	11
AT4G11000	0.681938	AT3G13435	0.367245	1	AT3G13435	0.367245	1	AT3G12110	0.0112845	6	AT3G12030	0.0228199	11
AT4G19730	0.68136	AT3G16870	0.0772859	1	AT3G16870	0.0772859	1	AT3G13200	0.0877097	6	AT3G13150	0.218848	11
AT5G03545	0.68134	AT3G18524	0.0966973	1	AT3G18524	0.0966973	1	AT3G16830	0.0785171	6	AT3G16760	0.151939	11
AT1G62690	0.681041	AT3G18950	0.104846	1	AT3G18950	0.104846	1	AT3G18485	0.389826	6	AT3G18400	0.123202	11
AT2G20620	0.680697	AT3G25740	0.146374	1	AT3G25740	0.146374	1	AT3G18870	0.129209	6	AT3G18810	0.163722	11
AT1G66110	0.680604	AT3G44755	0.891851	1	AT3G44755	0.891851	1	AT3G25680	0.392516	6	AT3G25620	0.0889486	11
AT4G11760	0.680223	AT3G49790	0.0968979	1	AT3G49790	0.0968979	1	AT3G44690	0.521998	6	AT3G44570	0.253323	11
AT3G10116	0.680212	AT3G55850	0.215114	1	AT3G55850	0.215114	1	AT3G49730	0.151139	6	AT3G49680	0.190415	11
AT3G24535	0.680155	AT3G57960	1.04327	1	AT3G57960	1.04327	1	AT3G55780	0.117583	6	AT3G55700	0.271726	11
AT1G58300	0.680027	AT3G58230	0.360669	1	AT3G58230	0.360669	1	AT3G58160	0.182868	6	AT3G58100	0.235662	11
AT5G38500	0.679718	AT3G61080	0.197759	1	AT3G61080	0.197759	1	AT3G60920	0.232321	6	AT3G60870	0.382968	11
AT1G65170	0.679536	AT3G05790	0.335106	1	AT3G05790	0.335106	1	AT3G58020	0.288297	6	AT3G58100	0.235662	11
AT2G42720	0.679371	AT3G07010	0.115274	1	AT3G07010	0.115274	1	AT3G13470	0.0405087	6	AT3G13540	0.138826	11
AT2G19820	0.679119	AT3G09180	0.138906	1	AT3G09180	0.138906	1	AT3G05858	0.158157	6	AT3G05920	0.140166	11
AT5G53910	0.678579	AT3G11170	0.172943	1	AT3G11170	0.172943	1	AT3G07070	0.14694	6	AT3G07120	0.121513	11
AT4G14650	0.678488	AT3G12200	0.264328	1	AT3G12200	0.264328	1	AT3G09250	0.185146	6	AT3G09300	0.0435613	11
AT1G59730	0.678335	AT3G13229	0.118483	1	AT3G13229	0.118483	1	AT3G11230	0.253411	6	AT3G11290	0.194005	11
AT3G01325	0.678223	AT3G13435	0.367245	1	AT3G13435	0.367245	1	AT3G12290	0.142983	6	AT3G12350	0.270406	11
AT5G11140	0.677962	AT3G13440	0.0951256	1	AT3G13440	0.0951256	1	AT3G13320	0.0862201	6	AT3G13390	0.0621095	11
AT2G03933	0.677209	AT3G16890	0.243881	1	AT3G16890	0.243881	1	AT3G13490	0.0971635	6	AT3G13570	0.0972121	11
AT5G22160	0.676714	AT3G18550	0.261556	1	AT3G18550	0.261556	1	AT3G16940	0.154307	6	AT3G17000	0.22346	11
AT1G21960	0.676316	AT3G18970	0.123796	1	AT3G18970	0.123796	1	AT3G18600	0.215301	6	AT3G18660	0.0854116	11
AT1G76952	0.676105	AT3G25770	0.125228	1	AT3G25770	0.125228	1	AT3G19050	0.333556	6	AT3G19150	0.391792	11
AT1G03490	0.675943	AT3G44770	0.54398	1	AT3G44770	0.54398	1	AT3G25855	0.522558	6	AT3G25905	0.283584	11
AT4G26350	0.675881	AT3G49800	0.30986	1	AT3G49800	0.30986	1	AT3G44850	0.139551	6	AT3G44910	0.249615	11
AT1G53560	0.675104	AT3G55870	0.0942644	1	AT3G55870	0.0942644	1	AT3G49845	0.181012	6	AT3G49900	0.250094	11
AT5G43185	0.673952	AT3G57970	1.58371	1	AT3G57970	1.58371	1	AT3G55950	0.128337	6	AT3G56000	0.177078	11
AT2G27145	0.673757	AT3G57980	0.573663	1	AT3G57980	0.573663	1	AT3G58040	0.0437679	6	AT3G58110	0.318376	11
AT1G20680	0.673517	AT3G58280	0.816393	1	AT3G58280	0.816393	1	AT3G58340	0.418276	6	AT3G58440	0.807396	11
AT5G08780	0.672698	AT3G61110	0.0279152	1	AT3G61110	0.0279152	1	AT3G61172	0.414544	6	AT3G61200	0.414361	11
AT3G11890	0.672043	AT3G57980	0.573663	2	AT3G57980	0.573663	2	AT3G58040	0.0437679	7	AT3G58110	0.318376	12
AT1G01530	0.67168	AT3G05800	0.204398	2	AT3G05800	0.204398	2	AT3G13480	0.184166	7	AT3G13550	0.0517751	12
AT5G37460	0.671676	AT3G07020	0.13628	2	AT3G07020	0.13628	2	AT3G05860	0.589796	7	AT3G05930	0.175445	12
AT5G25860	0.671604	AT3G09210	0.121645	2	AT3G09210	0.121645	2	AT3G07080	0.185644	7	AT3G07130	0.118062	12
AT1G20800	0.671124	AT3G11180	0.24606	2	AT3G11180	0.24606	2	AT3G09260	0.096712	7	AT3G09310	0.386662	12
AT3G25165	0.670874	AT3G12210	0.125532	2	AT3G12210	0.125532	2	AT3G11240	0.227384	7	AT3G11320	0.0246942	12
AT1G48500	0.670812	AT3G13230	0.0250797	2	AT3G13230	0.0250797	2	AT3G12300	0.0210467	7	AT3G12360	0.0374648	12
AT4G08395	0.670692	AT3G13437	1.44809	2	AT3G13437	1.44809	2	AT3G13330	0.123823	7	AT3G13400	0.0872887	12
AT1G51900	0.670131	AT3G13445	0.0473976	2	AT3G13445	0.0473976	2	AT3G13510	0.0683119	7	AT3G13590	0.299174	12
AT1G26540	0.66953	AT3G16895	0.28051	2	AT3G16895	0.28051	2	AT3G16950	0.0979561	7	AT3G17010	0.570709	12
AT1G30250	0.668949	AT3G18560	0.201936	2	AT3G18560	0.201936	2	AT3G18610	0.452437	7	AT3G18670	0.22087	12
AT1G33530	0.668815	AT3G18990	0.0907796	2	AT3G18990	0.0907796	2	AT3G19080	0.260434	7	AT3G19160	0.400463	12
AT1G54930	0.668057	AT3G25780	0.109148	2	AT3G25780	0.109148	2	AT3G25860	0.102019	7	AT3G25910	0.269804	12
AT1G62480	0.667506	AT3G44780	0.23232	2	AT3G44780	0.23232	2	AT3G44870	0.262509	7	AT3G44930	0.237787	12
AT4G00760	0.667393	AT3G49810	0.0402143	2	AT3G49810	0.0402143	2	AT3G49850	0.228043	7	AT3G49910	0.00895857	12
AT5G62970	0.667292	AT3G55880	0.0200772	2	AT3G55880	0.0200772	2	AT3G55960	0.0979628	7	AT3G56010	0.17012	12
AT4G31875	0.666791	AT3G57990	0.0851837	2	AT3G57990	0.0851837	2	AT3G58060	0.0594693	7	AT3G58120	0.0361217	12
AT3G16580	0.666636	AT3G58290	0.48207	2	AT3G58290	0.48207	2	AT3G58350	0.418855	7	AT3G58450	0.210692	12
AT1G26590	0.665419	AT3G61130	0.0862694	2	AT3G61130	0.0862694	2	AT3G61177	0.314039	7	AT3G61230	0.193035	12
AT1G52450	0.664747	AT3G57990	0.0851837	3	AT3G57990	0.0851837	3	AT3G58060	0.0594693	8	AT3G58120	0.0361217	13
AT5G48110	0.664734	AT3G13440	0.0951256	3	AT3G13440	0.0951256	3	AT3G13490	0.0971635	8	AT3G13570	0.0972121	13
AT1G04445	0.664719	AT3G05810	0.130045	3	AT3G05810	0.130045	3	AT3G05890	0.0706399	8	AT3G05936	0.274176	13
AT2G28700	0.664646	AT3G07030	0.45169	3	AT3G07030	0.45169	3	AT3G07090	0.0993367	8	AT3G07140	0.112525	13
AT3G23600	0.663279	AT3G09220	0.170008	3	AT3G09220	0.170008	3	AT3G09270	0.221058	8	AT3G09320	0.108703	13
AT4G18450	0.662403	AT3G11200	0.0721166	3	AT3G11200	0.0721166	3	AT3G11250	0.0323462	8	AT3G11330	0.155502	13
AT5G45520	0.662367	AT3G12220	0.150426	3	AT3G12220	0.150426	3	AT3G12320	0.143842	8	AT3G12370	0.0599598	13
AT1G02450	0.662107	AT3G13275	0.239889	3	AT3G13275	0.239889	3	AT3G13350	0.289059	8	AT3G13410	0.216961	13
AT1G67775	0.661937	AT3G13460	0.164755	3	AT3G13460	0.164755	3	AT3G13530	0.106743	8	AT3G13600	0.107438	13
AT3G22961	0.661922	AT3G16900	0.188097	3	AT3G16900	0.188097	3	AT3G16970	0.363133	8	AT3G17020	0.080099	13
AT1G73550	0.661878	AT3G18570	0.112034	3	AT3G18570	0.112034	3	AT3G18620	0.252158	8	AT3G18680	0.138402	13
AT3G28410	0.661753	AT3G19000	0.213641	3	AT3G19000	0.213641	3	AT3G19090	0.0972566	8	AT3G19170	0.0918305	13
AT5G41020	0.661295	AT3G25790	0.326241	3	AT3G25790	0.326241	3	AT3G25870	0.197752	8	AT3G25920	0.0903122	13
AT3G19515	0.661113	AT3G44810	0.555273	3	AT3G44810	0.555273	3	AT3G44880	0.101579	8	AT3G44940	0.0937335	13
AT5G50040	0.661069	AT3G49820	0.322705	3	AT3G49820	0.322705	3	AT3G49870	0.0101114	8	AT3G49930	0.148677	13
AT1G47389	0.660223	AT3G55890	0.0965173	3	AT3G55890	0.0965173	3	AT3G55970	0.142299	8	AT3G56030	0.231595	13
AT5G36920	0.659968	AT3G58000	0.203113	3	AT3G58000	0.203113	3	AT3G58070	0.305354	8	AT3G58140	0.12898	13
AT5G17110	0.659598	AT3G58300	0.317262	3	AT3G58300	0.317262	3	AT3G58360	0.226566	8	AT3G58460	0.113206	13
AT1G09360	0.659589	AT3G61150	0.0897168	3	AT3G61150	0.0897168	3	AT3G61180	0.121331	8	AT3G61250	0.129246	13
AT1G65481	0.659388	AT3G58000	0.203113	4	AT3G58000	0.203113	4	AT3G58070	0.305354	9	AT3G58140	0.12898	14
AT5G64910	0.659373	AT3G13445	0.0473976	4	AT3G13445	0.0473976	4	AT3G13510	0.0683119	9	AT3G13590	0.299174	14
AT1G78520	0.658874	AT3G05820	0.169206	4	AT3G05820	0.169206	4	AT3G05900	0.737049	9	AT3G05940	0.0656357	14
AT5G67000	0.658414	AT3G07050	0.0823759	4	AT3G07050	0.0823759	4	AT3G07100	0.130711	9	AT3G07150	0.396693	14
AT2G27270	0.657716	AT3G09230	0.298164	4	AT3G09230	0.298164	4	AT3G09280	0.380895	9	AT3G09330	0.375134	14
AT2G01280	0.657028	AT3G11210	0.164647	4	AT3G11210	0.164647	4	AT3G11260	0.0541665	9	AT3G11340	0.220231	14
AT1G03660	0.657005	AT3G12260	0.0772522	4	AT3G12260	0.0772522	4	AT3G12340	0.387098	9	AT3G12380	0.177053	14
AT5G15660	0.656812	AT3G13290	0.230742	4	AT3G13290	0.230742	4	AT3G13360	0.412589	9	AT3G13420	0.502557	14
AT5G13610	0.656379	AT3G13470	0.0405087	4	AT3G13470	0.0405087	4	AT3G13540	0.138826	9	AT3G13610	0.15667	14
AT5G45220	0.656353	AT3G16910	0.0714631	4	AT3G16910	0.0714631	4	AT3G16980	0.0127845	9	AT3G17030	0.24654	14
AT1G67623	0.656196	AT3G18580	0.0593072	4	AT3G18580	0.0593072	4	AT3G18630	0.223803	9	AT3G18690	0.176606	14
AT1G22120	0.655905	AT3G19010	0.25046	4	AT3G19010	0.25046	4	AT3G19100	0.074397	9	AT3G19180	0.243311	14
AT5G53840	0.655724	AT3G25805	0.324921	4	AT3G25805	0.324921	4	AT3G25882	0.626506	9	AT3G25930	0.252947	14
AT1G74590	0.65561	AT3G44820	0.0904891	4	AT3G44820	0.0904891	4	AT3G44890	0.0793578	9	AT3G44960	0.651626	14
AT4G39320	0.655506	AT3G49830	0.196873	4	AT3G49830	0.196873	4	AT3G49880	0.125364	9	AT3G49940	0.0903676	14
AT4G28580	0.65548	AT3G55920	0.0930493	4	AT3G55920	0.0930493	4	AT3G55980	0.0871964	9	AT3G56040	0.132131	14
AT5G61360	0.654954	AT3G58010	0.27063	4	AT3G58010	0.27063	4	AT3G58090	0.276446	9	AT3G58150	0.11908	14
AT4G00930	0.654951	AT3G58310	0.24758	4	AT3G58310	0.24758	4	AT3G58380	0.605422	9	AT3G58470	0.184798	14
AT5G03495	0.654774	AT3G61160	0.0909309	4	AT3G61160	0.0909309	4	AT3G61182	0.508787	9	AT3G61260	0.322355	14
AT3G55646	0.654315	AT3G58010	0.27063	5	AT3G58010	0.27063	5	AT3G58090	0.276446	10	AT3G58150	0.11908	15
AT4G23882	0.654301	AT3G13460	0.164755	5	AT3G13460	0.164755	5	AT3G13530	0.106743	10	AT3G13600	0.107438	15
AT1G09370	0.654039	AT3G05830	0.213038	5	AT3G05830	0.213038	5	AT3G05910	0.0315933	10	AT3G05950	0.105248	15
AT3G15605	0.653943	AT3G07060	0.311214	5	AT3G07060	0.311214	5	AT3G07110	0.0888997	10	AT3G07170	0.340645	15
AT2G39240	0.65383	AT3G09240	0.185928	5	AT3G09240	0.185928	5	AT3G09290	0.283946	10	AT3G09350	0.0801198	15
AT4G23110	0.652091	AT3G11220	0.0727685	5	AT3G11220	0.0727685	5	AT3G11270	0.103374	10	AT3G11380	0.715274	15
AT1G03340	0.651642	AT3G12270	0.27891	5	AT3G12270	0.27891	5	AT3G12345	0.130085	10	AT3G12390	0.116285	15
AT3G44960	0.651626	AT3G13310	0.152565	5	AT3G13310	0.152565	5	AT3G13380	0.150597	10	AT3G13432	2.13427	15
AT4G29285	0.65159	AT3G13480	0.184166	5	AT3G13480	0.184166	5	AT3G13550	0.0517751	10	AT3G13620	0.110076	15
AT5G61950	0.651535	AT3G16920	0.0530334	5	AT3G16920	0.0530334	5	AT3G16990	0.134388	10	AT3G17040	0.192545	15
AT3G27425	0.651391	AT3G18590	0.235256	5	AT3G18590	0.235256	5	AT3G18650	0.698864	10	AT3G18710	0.147176	15
AT4G13060	0.651205	AT3G19020	0.152143	5	AT3G19020	0.152143	5	AT3G19130	0.112705	10	AT3G19184	0.304186	15
AT5G60950	0.651022	AT3G25840	0.218938	5	AT3G25840	0.218938	5	AT3G25900	0.125126	10	AT3G25940	0.196736	15
AT5G62340	0.650668	AT3G44830	0.182036	5	AT3G44830	0.182036	5	AT3G44900	0.167035	10	AT3G44970	0.247277	15
AT1G13590	0.650508	AT3G49840	0.365752	5	AT3G49840	0.365752	5	AT3G49890	0.685795	10	AT3G49950	0.0806141	15
AT3G01175	0.65009	AT3G55940	0.0767681	5	AT3G55940	0.0767681	5	AT3G55990	0.114285	10	AT3G56060	0.18657	15
AT1G60280	0.649949	AT3G58020	0.288297	5	AT3G58020	0.288297	5	AT3G58100	0.235662	10	AT3G58160	0.182868	15
AT3G19880	0.649114	AT3G58330	0.420214	5	AT3G58330	0.420214	5	AT3G58410	0.478573	10	AT3G58480	0.154649	15
AT2G46960	0.64879	AT3G61170	0.152354	5	AT3G61170	0.152354	5	AT3G61190	0.195352	10	AT3G61270	0.183592	15
AT1G26620	0.648745	AT4G00200	0.193695	5	AT4G00200	0.193695	5	AT4G00120	0.170232	10	AT4G00050	0.104366	15
AT4G29640	0.648547	AT4G01690	0.0639884	5	AT4G01690	0.0639884	5	AT4G01630	0.108386	10	AT4G01560	0.0919472	15
AT5G27220	0.647963	AT4G02800	0.208558	5	AT4G02800	0.208558	5	AT4G02730	0.0609832	10	AT4G02680	0.050516	15
AT4G22430	0.647885	AT4G03280	0.140022	5	AT4G03280	0.140022	5	AT4G03210	0.0537355	10	AT4G03153	0.590243	15
AT1G65110	0.647409	AT4G12090	0.22187	5	AT4G12090	0.22187	5	AT4G12030	0.0509136	10	AT4G11970	0.224907	15
AT2G28240	0.646815	AT4G15980	0.296238	5	AT4G15980	0.296238	5	AT4G15930	0.0959165	10	AT4G15880	0.222766	15
AT3G06360	0.64603	AT4G18050	0.129846	5	AT4G18050	0.129846	5	AT4G17980	0.207283	10	AT4G17920	0.170904	15
AT3G46880	0.645944	AT4G18230	0.230333	5	AT4G18230	0.230333	5	AT4G18180	0.181279	10	AT4G18110	1.02762	15
AT1G73965	0.645786	AT4G22170	0.549357	5	AT4G22170	0.549357	5	AT4G22105	0.90522	10	AT4G22050	0.426173	15
AT3G27520	0.645695	AT4G23030	0.0840773	5	AT4G23030	0.0840773	5	AT4G22980	0.187555	10	AT4G22920	0.130627	15
AT5G43822	0.6456	AT4G23990	0.236348	5	AT4G23990	0.236348	5	AT4G23920	0.0855631	10	AT4G23880	0.451911	15
AT3G03826	0.645439	AT4G24770	0.266844	5	AT4G24770	0.266844	5	AT4G24700	0.112264	10	AT4G24640	0.260315	15
AT1G72270	0.644839	AT4G25640	0.0958059	5	AT4G25640	0.0958059	5	AT4G25580	0.235563	10	AT4G25530	0.800432	15
AT1G15600	0.643456	AT4G28100	0.0762595	5	AT4G28100	0.0762595	5	AT4G28030	0.256563	10	AT4G27990	0.152902	15
AT1G67220	0.643415	AT4G30670	0.471385	5	AT4G30670	0.471385	5	AT4G30610	0.0762317	10	AT4G30560	0.0968843	15
AT3G26050	0.643049	AT4G33230	0.244347	5	AT4G33230	0.244347	5	AT4G33170	0.253201	10	AT4G33090	0.154962	15
AT1G66610	0.642372	AT4G38410	0.519111	5	AT4G38410	0.519111	5	AT4G38360	0.0437936	10	AT4G38250	0.0825538	15
AT5G52710	0.641762	AT4G39620	0.162734	5	AT4G39620	0.162734	5	AT4G39530	0.156239	10	AT4G39470	0.211695	15
AT1G12170	0.641071	AT4G00210	0.435093	4	AT4G00210	0.435093	4	AT4G00150	0.12214	9	AT4G00060	0.204968	14
AT4G10190	0.640557	AT4G01700	0.126769	4	AT4G01700	0.126769	4	AT4G01650	0.156271	9	AT4G01570	0.137076	14
AT5G37410	0.639637	AT4G02810	0.483792	4	AT4G02810	0.483792	4	AT4G02740	0.273729	9	AT4G02700	0.15674	14
AT5G06890	0.639081	AT4G03290	0.126783	4	AT4G03290	0.126783	4	AT4G03220	0.232593	9	AT4G03170	0.866236	14
AT5G40360	0.638676	AT4G12100	0.795823	4	AT4G12100	0.795823	4	AT4G12050	0.0587843	9	AT4G11980	0.144199	14
AT1G05920	0.638581	AT4G15990	0.364269	4	AT4G15990	0.364269	4	AT4G15940	0.0685837	9	AT4G15890	0.166415	14
AT3G03930	0.637645	AT4G18060	0.0507231	4	AT4G18060	0.0507231	4	AT4G17990	0.363464	9	AT4G17940	0.246925	14
AT3G21352	0.637616	AT4G18240	0.132965	4	AT4G18240	0.132965	4	AT4G18190	0.275438	9	AT4G18130	0.10376	14
AT5G42460	0.637305	AT4G22180	0.529072	4	AT4G22180	0.529072	4	AT4G22130	0.105698	9	AT4G22060	0.409261	14
AT2G20250	0.637008	AT4G23040	0.39662	4	AT4G23040	0.39662	4	AT4G22990	0.0599161	9	AT4G22930	0.143171	14
AT1G12540	0.636617	AT4G24000	0.264663	4	AT4G24000	0.264663	4	AT4G23930	0.22097	9	AT4G23882	0.654301	14
AT5G38317	0.636381	AT4G24805	0.145491	4	AT4G24805	0.145491	4	AT4G24710	0.163168	9	AT4G24650	0.383762	14
AT2G12475	0.636245	AT4G25650	0.184033	4	AT4G25650	0.184033	4	AT4G25590	0.106484	9	AT4G25540	0.302344	14
AT1G19680	0.635464	AT4G28110	0.179344	4	AT4G28110	0.179344	4	AT4G28050	0.0285242	9	AT4G28000	0.102399	14
AT3G20030	0.63528	AT4G30690	0.217009	4	AT4G30690	0.217009	4	AT4G30620	0.0506518	9	AT4G30570	0.125849	14
AT5G24313	0.635015	AT4G33240	0.199975	4	AT4G33240	0.199975	4	AT4G33180	0.163147	9	AT4G33100	0.168042	14
AT1G44010	0.634971	AT4G38420	0.156007	4	AT4G38420	0.156007	4	AT4G38370	0.32544	9	AT4G38260	0.219662	14
AT2G34370	0.634907	AT4G39630	0.292393	4	AT4G39630	0.292393	4	AT4G39550	0.264729	9	AT4G39480	0.195858	14
AT3G49980	0.634717	AT4G00220	0.132341	3	AT4G00220	0.132341	3	AT4G00170	0.187714	8	AT4G00080	0.12422	13
AT4G11700	0.63469	AT4G01710	0.00554982	3	AT4G01710	0.00554982	3	AT4G01660	0.135933	8	AT4G01575	0.395903	13
AT5G62110	0.633934	AT4G02820	0.140833	3	AT4G02820	0.140833	3	AT4G02750	0.139192	8	AT4G02715	0.0659737	13
AT1G61105	0.633726	AT4G03320	0.231925	3	AT4G03320	0.231925	3	AT4G03240	0.0768966	8	AT4G03180	0.377265	13
AT4G12580	0.633631	AT4G12110	0.044043	3	AT4G12110	0.044043	3	AT4G12060	0.139241	8	AT4G11990	0.430605	13
AT2G25565	0.633332	AT4G16000	0.435642	3	AT4G16000	0.435642	3	AT4G15950	0.295521	8	AT4G15900	0.143997	13
AT1G71320	0.633293	AT4G18080	0.86664	3	AT4G18080	0.86664	3	AT4G18010	0.11109	8	AT4G17950	0.26545	13
AT5G40595	0.633191	AT4G18250	0.271712	3	AT4G18250	0.271712	3	AT4G18205	0.395716	8	AT4G18150	0.433646	13
AT3G04980	0.632966	AT4G22190	0.214967	3	AT4G22190	0.214967	3	AT4G22140	0.0298223	8	AT4G22070	0.202568	13
AT3G26830	0.632935	AT4G23050	0.15345	3	AT4G23050	0.15345	3	AT4G23000	0.170049	8	AT4G22940	0.239862	13
AT5G65130	0.632871	AT4G24015	0.108585	3	AT4G24015	0.108585	3	AT4G23940	0.120407	8	AT4G23885	0.375556	13
AT1G14688	0.632691	AT4G24810	0.119778	3	AT4G24810	0.119778	3	AT4G24740	0.0312063	8	AT4G24660	0.136522	13
AT1G29270	0.632625	AT4G25660	0.068994	3	AT4G25660	0.068994	3	AT4G25600	0.451726	8	AT4G25550	0.0471378	13
AT4G05497	0.63257	AT4G28130	0.252489	3	AT4G28130	0.252489	3	AT4G28060	0.0156643	8	AT4G28010	0.391265	13
AT5G67120	0.632428	AT4G30700	0.216855	3	AT4G30700	0.216855	3	AT4G30630	0.403209	8	AT4G30580	0.288907	13
AT3G58820	0.632094	AT4G33250	0.168679	3	AT4G33250	0.168679	3	AT4G33200	0.134314	8	AT4G33130	0.172397	13
AT5G41761	0.631996	AT4G38430	0.120388	3	AT4G38430	0.120388	3	AT4G38380	0.285	8	AT4G38270	0.175956	13
AT1G49900	0.631871	AT4G39650	0.269888	3	AT4G39650	0.269888	3	AT4G39570	0.322109	8	AT4G39490	0.255247	13
AT1G05450	0.631793	AT4G00230	0.122651	2	AT4G00230	0.122651	2	AT4G00180	0.19572	7	AT4G00090	0.124865	12
AT5G07540	0.631341	AT4G01720	0.206565	2	AT4G01720	0.206565	2	AT4G01670	0.196381	7	AT4G01600	0.47557	12
AT4G38980	0.630705	AT4G02830	0.351983	2	AT4G02830	0.351983	2	AT4G02780	0.259044	7	AT4G02720	0.163711	12
AT5G45510	0.630598	AT4G03330	0.0884982	2	AT4G03330	0.0884982	2	AT4G03250	0.208865	7	AT4G03190	0.104487	12
AT3G24340	0.630305	AT4G12120	0.0972439	2	AT4G12120	0.0972439	2	AT4G12070	0.0652417	7	AT4G12000	0.180591	12
AT3G11060	0.62999	AT4G16008	0.745372	2	AT4G16008	0.745372	2	AT4G15960	0.231317	7	AT4G15910	0.0863131	12
AT5G45850	0.629474	AT4G18090	0.566125	2	AT4G18090	0.566125	2	AT4G18030	0.0935431	7	AT4G17960	0.200341	12
AT5G37560	0.628849	AT4G18260	0.251891	2	AT4G18260	0.251891	2	AT4G18210	0.278682	7	AT4G18160	0.140994	12
AT2G43745	0.628668	AT4G22200	0.115398	2	AT4G22200	0.115398	2	AT4G22150	0.134136	7	AT4G22080	0.0929805	12
AT5G08730	0.628581	AT4G23060	0.134964	2	AT4G23060	0.134964	2	AT4G23010	0.0614294	7	AT4G22950	0.390364	12
AT1G12845	0.628444	AT4G24020	0.0864424	2	AT4G24020	0.0864424	2	AT4G23950	0.226547	7	AT4G23890	0.200009	12
AT2G16190	0.628434	AT4G24830	0.121061	2	AT4G24830	0.121061	2	AT4G24750	0.10022	7	AT4G24680	0.383803	12
AT2G23230	0.628161	AT4G25680	0.0843898	2	AT4G25680	0.0843898	2	AT4G25610	0.348813	7	AT4G25560	0.368254	12
AT3G23175	0.627425	AT4G28140	0.248958	2	AT4G28140	0.248958	2	AT4G28080	0.193963	7	AT4G28020	0.224245	12
AT5G61090	0.627352	AT4G30710	0.147148	2	AT4G30710	0.147148	2	AT4G30640	0.3561	7	AT4G30590	0.20094	12
AT5G40910	0.627336	AT4G33260	0.0691815	2	AT4G33260	0.0691815	2	AT4G33210	0.12282	7	AT4G33140	0.229904	12
AT4G25180	0.627167	AT4G38470	0.137724	2	AT4G38470	0.137724	2	AT4G38390	0.11723	7	AT4G38340	0.301715	12
AT1G63590	0.627062	AT4G39660	0.0879706	2	AT4G39660	0.0879706	2	AT4G39580	0.0985056	7	AT4G39510	0.298469	12
AT4G21865	0.626877	AT4G00231	0.154596	1	AT4G00231	0.154596	1	AT4G00190	0.219716	6	AT4G00110	0.0153554	11
AT5G52610	0.626786	AT4G01730	0.150744	1	AT4G01730	0.150744	1	AT4G01680	0.101975	6	AT4G01610	0.144118	11
AT5G15430	0.626781	AT4G02860	0.316096	1	AT4G02860	0.316096	1	AT4G02790	0.078895	6	AT4G02725	0.265785	11
AT5G56690	0.626513	AT4G03340	0.14922	1	AT4G03340	0.14922	1	AT4G03270	0.310135	6	AT4G03200	0.0931395	11
AT3G25882	0.626506	AT4G12130	0.0706923	1	AT4G12130	0.0706923	1	AT4G12080	0.200801	6	AT4G12010	0.150127	11
AT4G03380	0.626308	AT4G16015	0.345185	1	AT4G16015	0.345185	1	AT4G15970	0.23768	6	AT4G15920	0.131293	11
AT1G03770	0.625846	AT4G18100	0.0161862	1	AT4G18100	0.0161862	1	AT4G18040	0.114767	6	AT4G17970	0.093478	11
AT4G22517	0.624783	AT4G18270	0.160971	1	AT4G18270	0.160971	1	AT4G18220	0.427709	6	AT4G18170	0.193043	11
AT2G04622	0.62453	AT4G22220	0.102605	1	AT4G22220	0.102605	1	AT4G22165	0.521919	6	AT4G22100	0.155484	11
AT5G59280	0.624452	AT4G23070	0.217895	1	AT4G23070	0.217895	1	AT4G23020	0.515376	6	AT4G22970	0.302933	11
AT3G29152	0.624346	AT4G24026	0.0301612	1	AT4G24026	0.0301612	1	AT4G23980	0.220664	6	AT4G23900	0.104777	11
AT1G50820	0.62377	AT4G24840	0.142527	1	AT4G24840	0.142527	1	AT4G24760	0.0597861	6	AT4G24690	0.277765	11
AT3G42780	0.623267	AT4G25700	0.129681	1	AT4G25700	0.129681	1	AT4G25620	0.163358	6	AT4G25570	0.19004	11
AT1G62270	0.622953	AT4G28150	0.199235	1	AT4G28150	0.199235	1	AT4G28090	0.521097	6	AT4G28025	0.117811	11
AT4G00880	0.622851	AT4G30720	0.19001	1	AT4G30720	0.19001	1	AT4G30650	0.205087	6	AT4G30600	0.124809	11
AT2G40560	0.622508	AT4G33270	0.0777167	1	AT4G33270	0.0777167	1	AT4G33220	0.131404	6	AT4G33160	0.181857	11
AT5G54095	0.622314	AT4G38480	0.149882	1	AT4G38480	0.149882	1	AT4G38400	0.216902	6	AT4G38350	0.222721	11
AT4G16515	0.62151	AT4G39670	0.151691	1	AT4G39670	0.151691	1	AT4G39610	0.147177	6	AT4G39520	0.0245832	11
AT1G08910	0.621402	AT4G00250	0.445191	1	AT4G00250	0.445191	1	AT4G00330	0.135171	6	AT4G00416	0.145069	11
AT3G44750	0.621357	AT4G01750	0.192927	1	AT4G01750	0.192927	1	AT4G01870	0.203228	6	AT4G01900	0.136716	11
AT1G47810	0.621146	AT4G02880	0.538222	1	AT4G02880	0.538222	1	AT4G02980	0.195482	6	AT4G03080	0.0558501	11
AT5G64340	0.621097	AT4G03380	0.626308	1	AT4G03380	0.626308	1	AT4G03430	0.133839	6	AT4G03560	0.114248	11
AT1G60240	0.620985	AT4G12210	0.851568	1	AT4G12210	0.851568	1	AT4G12290	0.0799954	6	AT4G12350	0.413234	11
AT1G14480	0.620896	AT4G16045	0.588757	1	AT4G16045	0.588757	1	AT4G16120	0.115749	6	AT4G16146	0.237949	11
AT5G17830	0.620739	AT4G18130	0.10376	1	AT4G18130	0.10376	1	AT4G18190	0.275438	6	AT4G18240	0.132965	11
AT5G58630	0.620714	AT4G18290	0.156891	1	AT4G18290	0.156891	1	AT4G18370	0.250475	6	AT4G18425	0.0575293	11
AT5G12990	0.620242	AT4G22240	0.326165	1	AT4G22240	0.326165	1	AT4G22300	0.218152	6	AT4G22360	0.224197	11
AT5G63720	0.619945	AT4G23110	0.652091	1	AT4G23110	0.652091	1	AT4G23220	0.374326	6	AT4G23320	0.338442	11
AT3G51530	0.619446	AT4G24040	0.256519	1	AT4G24040	0.256519	1	AT4G24100	0.1674	6	AT4G24150	0.377443	11
AT1G51920	0.618949	AT4G24880	0.121893	1	AT4G24880	0.121893	1	AT4G24940	0.167089	6	AT4G24975	0.380394	11
AT4G19930	0.618891	AT4G25730	0.1922	1	AT4G25730	0.1922	1	AT4G25790	0.287601	6	AT4G25840	0.170174	11
AT4G02310	0.618478	AT4G28170	0.533864	1	AT4G28170	0.533864	1	AT4G28220	0.179415	6	AT4G28280	0.263076	11
AT4G24950	0.618259	AT4G30760	0.807686	1	AT4G30760	0.807686	1	AT4G30825	0.186717	6	AT4G30870	0.266856	11
AT5G09780	0.618246	AT4G33330	0.127804	1	AT4G33330	0.127804	1	AT4G33390	0.24059	6	AT4G33440	0.100888	11
AT3G60420	0.618236	AT4G38495	0.140438	1	AT4G38495	0.140438	1	AT4G38580	0.0147464	6	AT4G38650	0.147148	11
AT3G56660	0.618202	AT4G39690	0.286905	1	AT4G39690	0.286905	1	AT4G39740	0.291584	6	AT4G39780	0.168145	11
AT4G30993	0.617726	AT4G00290	0.175153	2	AT4G00290	0.175153	2	AT4G00340	0.107295	7	AT4G00420	0.470019	12
AT3G60980	0.617487	AT4G01790	0.219382	2	AT4G01790	0.219382	2	AT4G01883	0.271885	7	AT4G01910	0.535173	12
AT3G49520	0.617286	AT4G02900	0.0581227	2	AT4G02900	0.0581227	2	AT4G02990	0.128373	7	AT4G03090	0.317318	12
AT1G48400	0.617162	AT4G03390	0.16048	2	AT4G03390	0.16048	2	AT4G03460	0.281014	7	AT4G03565	0.540767	12
AT1G63540	0.617028	AT4G12230	0.125287	2	AT4G12230	0.125287	2	AT4G12300	0.204107	7	AT4G12360	0.506141	12
AT4G14365	0.616992	AT4G16050	0.338685	2	AT4G16050	0.338685	2	AT4G16130	0.0845386	7	AT4G16150	0.138351	12
AT5G40930	0.616717	AT4G18150	0.433646	2	AT4G18150	0.433646	2	AT4G18205	0.395716	7	AT4G18250	0.271712	12
AT2G23990	0.61664	AT4G18300	0.350633	2	AT4G18300	0.350633	2	AT4G18372	0.0854134	7	AT4G18430	0.0127529	12
AT2G27630	0.616464	AT4G22250	0.117599	2	AT4G22250	0.117599	2	AT4G22305	0.221568	7	AT4G22370	0.278021	12
AT3G01230	0.616079	AT4G23130	0.32772	2	AT4G23130	0.32772	2	AT4G23230	0.315126	7	AT4G23330	0.231465	12
AT2G15830	0.615253	AT4G24050	0.124434	2	AT4G24050	0.124434	2	AT4G24110	0.0756592	7	AT4G24160	0.156001	12
AT3G59930	0.615076	AT4G24890	0.15099	2	AT4G24890	0.15099	2	AT4G24950	0.618259	7	AT4G24990	0.0269018	12
AT1G62170	0.615023	AT4G25750	0.224987	2	AT4G25750	0.224987	2	AT4G25810	0.101256	7	AT4G25845	0.52371	12
AT1G55650	0.614948	AT4G28180	0.213971	2	AT4G28180	0.213971	2	AT4G28230	0.180421	7	AT4G28290	0.0553742	12
AT2G36110	0.614552	AT4G30770	0.158065	2	AT4G30770	0.158065	2	AT4G30830	0.161108	7	AT4G30880	0.378742	12
AT1G65390	0.614326	AT4G33350	0.129338	2	AT4G33350	0.129338	2	AT4G33400	0.0606322	7	AT4G33450	0.245038	12
AT3G22860	0.613984	AT4G38500	0.0808932	2	AT4G38500	0.0808932	2	AT4G38590	0.169917	7	AT4G38660	0.112076	12
AT2G41415	0.613417	AT4G39700	0.015999	2	AT4G39700	0.015999	2	AT4G39745	0.278448	7	AT4G39790	0.174861	12
AT1G69588	0.613082	AT4G00300	0.130434	3	AT4G00300	0.130434	3	AT4G00360	0.0588084	8	AT4G00450	0.269389	13
AT5G48953	0.612691	AT4G01800	0.053421	3	AT4G01800	0.053421	3	AT4G01890	0.412302	8	AT4G01935	0.542942	13
AT2G27750	0.612542	AT4G02920	0.297223	3	AT4G02920	0.297223	3	AT4G03010	0.125921	8	AT4G03100	0.0863395	13
AT1G06920	0.612398	AT4G03400	0.131179	3	AT4G03400	0.131179	3	AT4G03470	0.532726	8	AT4G03566	0.126482	13
AT5G27510	0.611804	AT4G12240	0.183198	3	AT4G12240	0.183198	3	AT4G12320	0.276713	8	AT4G12370	0.248682	13
AT5G65320	0.61159	AT4G16070	0.115618	3	AT4G16070	0.115618	3	AT4G16140	0.297422	8	AT4G16155	0.0649842	13
AT3G05450	0.61126	AT4G18160	0.140994	3	AT4G18160	0.140994	3	AT4G18210	0.278682	8	AT4G18260	0.251891	13
AT1G73130	0.610718	AT4G18340	0.152258	3	AT4G18340	0.152258	3	AT4G18395	0.203346	8	AT4G18450	0.662403	13
AT3G03260	0.610107	AT4G22260	0.169877	3	AT4G22260	0.169877	3	AT4G22310	0.102117	8	AT4G22390	0.277331	13
AT5G03420	0.609648	AT4G23140	0.458013	3	AT4G23140	0.458013	3	AT4G23250	0.339999	8	AT4G23340	0.24126	13
AT2G31430	0.609554	AT4G24060	0.194195	3	AT4G24060	0.194195	3	AT4G24120	0.0911133	8	AT4G24170	0.237776	13
AT4G16890	0.609371	AT4G24900	0.474423	3	AT4G24900	0.474423	3	AT4G24960	0.0697519	8	AT4G25000	0.14596	13
AT3G21450	0.609179	AT4G25760	0.313399	3	AT4G25760	0.313399	3	AT4G25820	0.183621	8	AT4G25850	0.204921	13
AT2G18680	0.608458	AT4G28190	0.0580915	3	AT4G28190	0.0580915	3	AT4G28240	0.14479	8	AT4G28300	0.179939	13
AT2G36724	0.608455	AT4G30780	0.210782	3	AT4G30780	0.210782	3	AT4G30840	0.0974706	8	AT4G30920	0.124478	13
AT2G42480	0.608455	AT4G33355	0.226288	3	AT4G33355	0.226288	3	AT4G33410	0.0509715	8	AT4G33460	0.135454	13
AT2G37480	0.608344	AT4G38530	0.26987	3	AT4G38530	0.26987	3	AT4G38620	0.080643	8	AT4G38690	0.012407	13
AT3G20710	0.607771	AT4G39710	0.097656	3	AT4G39710	0.097656	3	AT4G39753	0.418395	8	AT4G39795	0.409789	13
AT2G10440	0.607577	AT4G00305	0.409143	4	AT4G00305	0.409143	4	AT4G00370	0.129132	9	AT4G00460	0.04878	14
AT5G47300	0.607544	AT4G01810	0.0633901	4	AT4G01810	0.0633901	4	AT4G01895	0.437911	9	AT4G01940	0.133886	14
AT3G24513	0.607484	AT4G02930	0.045127	4	AT4G02930	0.045127	4	AT4G03030	0.140009	9	AT4G03110	0.0958817	14
AT1G15415	0.607185	AT4G03410	0.209414	4	AT4G03410	0.209414	4	AT4G03480	0.307154	9	AT4G03570	0.323975	14
AT2G29780	0.606575	AT4G12250	0.0252592	4	AT4G12250	0.0252592	4	AT4G12330	0.246763	9	AT4G12400	0.108419	14
AT2G17310	0.60624	AT4G16100	0.177882	4	AT4G16100	0.177882	4	AT4G16141	0.284077	9	AT4G16160	0.063641	14
AT2G20595	0.606223	AT4G18170	0.193043	4	AT4G18170	0.193043	4	AT4G18220	0.427709	9	AT4G18270	0.160971	14
AT2G25120	0.605798	AT4G18350	0.141742	4	AT4G18350	0.141742	4	AT4G18400	0.172515	9	AT4G18460	0.0657735	14
AT3G58380	0.605422	AT4G22280	0.554509	4	AT4G22280	0.554509	4	AT4G22330	0.0328477	9	AT4G22410	0.0767034	14
AT1G69720	0.605096	AT4G23180	0.279688	4	AT4G23180	0.279688	4	AT4G23260	0.309135	9	AT4G23370	0.309646	14
AT5G50115	0.605034	AT4G24080	0.159504	4	AT4G24080	0.159504	4	AT4G24130	0.0655974	9	AT4G24175	0.215473	14
AT4G34560	0.604991	AT4G24910	0.302894	4	AT4G24910	0.302894	4	AT4G24970	0.220522	9	AT4G25010	0.191987	14
AT1G01355	0.604454	AT4G25770	0.189169	4	AT4G25770	0.189169	4	AT4G25830	0.169466	9	AT4G25870	0.105233	14
AT3G48209	0.603834	AT4G28200	0.238599	4	AT4G28200	0.238599	4	AT4G28250	0.0482592	9	AT4G28310	0.171961	14
AT3G12460	0.603793	AT4G30790	0.150452	4	AT4G30790	0.150452	4	AT4G30845	0.458565	9	AT4G30930	0.152653	14
AT3G19560	0.603484	AT4G33360	0.187537	4	AT4G33360	0.187537	4	AT4G33420	0.0892131	9	AT4G33465	0.103006	14
AT2G35765	0.603441	AT4G38540	0.213007	4	AT4G38540	0.213007	4	AT4G38630	0.0322709	9	AT4G38700	0.151257	14
AT5G64930	0.602972	AT4G39720	0.220405	4	AT4G39720	0.220405	4	AT4G39756	0.434304	9	AT4G39800	0.0610736	14
AT4G00670	0.602533	AT4G00320	0.773653	5	AT4G00320	0.773653	5	AT4G00400	0.137786	10	AT4G00467	0.228074	15
AT3G02400	0.602495	AT4G01840	0.0908669	5	AT4G01840	0.0908669	5	AT4G01897	0.230962	10	AT4G01950	0.120488	15
AT1G48405	0.602387	AT4G02940	0.163615	5	AT4G02940	0.163615	5	AT4G03070	0.354847	10	AT4G03115	0.202298	15
AT1G01020	0.602313	AT4G03420	0.0450629	5	AT4G03420	0.0450629	5	AT4G03520	0.274119	10	AT4G03610	0.161328	15
AT2G18880	0.602006	AT4G12280	0.152689	5	AT4G12280	0.152689	5	AT4G12340	0.324879	10	AT4G12410	0.190115	15
AT5G38680	0.601537	AT4G16110	0.113248	5	AT4G16110	0.113248	5	AT4G16144	0.18319	10	AT4G16180	0.0736031	15
AT3G15910	0.601425	AT4G18180	0.181279	5	AT4G18180	0.181279	5	AT4G18230	0.230333	10	AT4G18280	2.44935	15
AT3G26940	0.601398	AT4G18360	0.0553035	5	AT4G18360	0.0553035	5	AT4G18422	0.282852	10	AT4G18465	0.0571511	15
AT2G33980	0.601344	AT4G22290	0.0382916	5	AT4G22290	0.0382916	5	AT4G22340	0.0504422	10	AT4G22430	0.647885	15
AT3G53080	0.601194	AT4G23210	0.358732	5	AT4G23210	0.358732	5	AT4G23310	0.35224	10	AT4G23380	0.352673	15
AT4G14390	0.601004	AT4G24090	0.253096	5	AT4G24090	0.253096	5	AT4G24140	0.261631	10	AT4G24180	0.0790078	15
AT1G57780	0.600711	AT4G24930	0.404038	5	AT4G24930	0.404038	5	AT4G24972	0.278458	10	AT4G25020	0.435896	15
AT2G05600	0.600627	AT4G25780	0.25298	5	AT4G25780	0.25298	5	AT4G25835	0.152563	10	AT4G25880	0.183468	15
AT1G63105	0.600334	AT4G28210	0.162383	5	AT4G28210	0.162383	5	AT4G28270	0.164168	10	AT4G28320	0.109394	15
AT3G06970	0.600326	AT4G30810	0.140624	5	AT4G30810	0.140624	5	AT4G30860	0.29319	10	AT4G30935	0.273785	15
AT4G15810	0.600175	AT4G33380	0.145904	5	AT4G33380	0.145904	5	AT4G33430	0.0189834	10	AT4G33467	0.133195	15
AT1G60783	0.600111	AT4G38570	0.187619	5	AT4G38570	0.187619	5	AT4G38640	0.125941	10	AT4G38710	0.275029	15
AT5G45330	0.600037	AT4G39730	0.0623422	5	AT4G39730	0.0623422	5	AT4G39770	0.088049	10	AT4G39810	0.0954692	15
AT4G11510	0.600008	AT5G53635	0.840415	5	AT5G53635	0.840415	5	AT5G53540	0.104711	10	AT5G53500	0.12559	15
AT5G01730	0.599745	AT5G46230	0.083137	5	AT5G46230	0.083137	5	AT5G53560	0.112643	10	AT5G46190	0.178956	15
AT3G14520	0.599641	AT5G53650	0.0257889	5	AT5G53650	0.0257889	5	AT5G46240	0.107781	10	AT5G54170	0.246874	15
AT1G02580	0.59962	AT5G02870	0.0396318	5	AT5G02870	0.0396318	5	AT5G02810	0.144376	10	AT5G02740	0.244728	15
AT3G10580	0.599039	AT5G09930	0.140328	5	AT5G09930	0.140328	5	AT5G09876	0.400706	10	AT5G09830	0.0927022	15
AT2G18969	0.598791	AT5G10540	0.0385488	5	AT5G10540	0.0385488	5	AT5G10490	0.220918	10	AT5G10440	0.371002	15
AT2G20510	0.598788	AT5G11390	0.205217	5	AT5G11390	0.205217	5	AT5G11310	0.22269	10	AT5G11250	0.400077	15
AT5G27020	0.598571	AT5G16040	0.110258	5	AT5G16040	0.110258	5	AT5G15980	0.247118	10	AT5G15900	0.235427	15
AT1G02220	0.598207	AT5G24140	0.242102	5	AT5G24140	0.242102	5	AT5G24090	0.160108	10	AT5G24040	0.197223	15
AT3G60650	0.598173	AT5G40950	0.0390905	5	AT5G40950	0.0390905	5	AT5G40890	0.0296974	10	AT5G40840	0.439969	15
AT1G65250	0.597925	AT5G41460	0.0608902	5	AT5G41460	0.0608902	5	AT5G41370	0.0977139	10	AT5G41310	0.228981	15
AT5G56930	0.597902	AT5G46320	0.569679	5	AT5G46320	0.569679	5	AT5G46180	0.0860927	10	AT5G46090	0.290736	15
AT3G59610	0.597659	AT5G49180	0.242591	5	AT5G49180	0.242591	5	AT5G49120	0.883567	10	AT5G49030	0.115497	15
AT2G32780	0.597617	AT5G52410	0.212865	5	AT5G52410	0.212865	5	AT5G52340	0.0437227	10	AT5G52270	0.250658	15
AT1G22680	0.59697	AT5G54165	0.141466	5	AT5G54165	0.141466	5	AT5G54110	0.119263	10	AT5G53490	0.0836437	15
AT4G09190	0.596044	AT5G54270	0.0309555	5	AT5G54270	0.0309555	5	AT5G54220	0.436743	10	AT5G54067	0.30747	15
AT4G20230	0.59564	AT5G54550	0.365966	5	AT5G54550	0.365966	5	AT5G54500	0.0578208	10	AT5G54430	0.0688741	15
AT1G55207	0.59559	AT5G57345	0.225908	5	AT5G57345	0.225908	5	AT5G57260	0.359223	10	AT5G57190	0.0987364	15
AT3G05430	0.595546	AT5G62350	0.187996	5	AT5G62350	0.187996	5	AT5G62270	0.143799	10	AT5G62220	0.0742879	15
AT3G16210	0.594976	AT5G63000	0.058521	5	AT5G63000	0.058521	5	AT5G62930	0.0629821	10	AT5G62865	0.165888	15
AT3G63040	0.594796	AT5G63770	0.0741702	5	AT5G63770	0.0741702	5	AT5G63700	0.372669	10	AT5G63630	0.204837	15
AT1G23890	0.594476	AT5G64390	0.314277	5	AT5G64390	0.314277	5	AT5G64320	0.139324	10	AT5G64270	0.0654147	15
AT1G23670	0.593587	AT5G53650	0.0257889	4	AT5G53650	0.0257889	4	AT5G53560	0.112643	9	AT5G53500	0.12559	14
AT5G39493	0.592784	AT5G46240	0.107781	4	AT5G46240	0.107781	4	AT5G46190	0.178956	9	AT5G53510	0.114497	14
AT1G48610	0.592301	AT5G54170	0.246874	4	AT5G54170	0.246874	4	AT5G53580	0.0697621	9	AT5G46200	0.323895	14
AT3G61500	0.59218	AT5G53660	0.139985	4	AT5G53660	0.139985	4	AT5G46280	0.179238	9	AT5G54180	0.160914	14
AT5G50710	0.592079	AT5G02880	0.245756	4	AT5G02880	0.245756	4	AT5G02820	0.0371189	9	AT5G02750	0.136425	14
AT5G17750	0.590964	AT5G09940	0.403585	4	AT5G09940	0.403585	4	AT5G09890	0.0619897	9	AT5G09840	0.336367	14
AT5G46710	0.590786	AT5G10550	0.222254	4	AT5G10550	0.222254	4	AT5G10500	0.36197	9	AT5G10450	0.041583	14
AT3G23190	0.590544	AT5G11400	0.528709	4	AT5G11400	0.528709	4	AT5G11320	0.263562	9	AT5G11260	0.045467	14
AT5G18470	0.590369	AT5G16050	0.0948699	4	AT5G16050	0.0948699	4	AT5G16000	0.0598195	9	AT5G15910	0.174194	14
AT4G03153	0.590243	AT5G24150	0.24626	4	AT5G24150	0.24626	4	AT5G24100	0.244375	9	AT5G24050	0.375411	14
AT3G05860	0.589796	AT5G40970	0.102143	4	AT5G40970	0.102143	4	AT5G40900	0.39541	9	AT5G40850	0.0862611	14
AT2G45920	0.589656	AT5G41470	0.225035	4	AT5G41470	0.225035	4	AT5G41380	0.161552	9	AT5G41315	0.0937512	14
AT3G25577	0.589346	AT5G46330	0.237581	4	AT5G46330	0.237581	4	AT5G49130	0.126558	9	AT5G46100	0.118035	14
AT5G49310	0.589315	AT5G49190	0.0694214	4	AT5G49190	0.0694214	4	AT5G52360	0.0501254	9	AT5G49050	0.286461	14
AT5G15265	0.589174	AT5G52420	0.184968	4	AT5G52420	0.184968	4	AT5G54130	0.0978508	9	AT5G52280	0.183103	14
AT4G16045	0.588757	AT5G54280	0.0971664	4	AT5G54280	0.0971664	4	AT5G54225	0.432458	9	AT5G54070	0.318808	14
AT5G50345	0.588622	AT5G54580	0.039088	4	AT5G54580	0.039088	4	AT5G54510	0.0667923	9	AT5G54440	0.118206	14
AT5G41690	0.588604	AT5G57360	0.0292104	4	AT5G57360	0.0292104	4	AT5G57280	0.175002	9	AT5G57200	0.0528825	14
AT4G17718	0.588313	AT5G62360	0.267982	4	AT5G62360	0.267982	4	AT5G62280	0.0962754	9	AT5G62230	0.110649	14
AT2G46640	0.587931	AT5G63010	0.254999	4	AT5G63010	0.254999	4	AT5G62940	0.115473	9	AT5G62880	0.0115309	14
AT5G55370	0.58769	AT5G63780	0.148743	4	AT5G63780	0.148743	4	AT5G63710	0.0468405	9	AT5G63640	0.163386	14
AT1G12663	0.587159	AT5G64410	0.0475446	4	AT5G64410	0.0475446	4	AT5G64340	0.621097	9	AT5G64280	0.143321	14
AT4G16970	0.586914	AT5G53660	0.139985	3	AT5G53660	0.139985	3	AT5G53580	0.0697621	8	AT5G53510	0.114497	13
AT5G66820	0.5868	AT5G46280	0.179238	3	AT5G46280	0.179238	3	AT5G46200	0.323895	8	AT5G53520	0.114644	13
AT5G56560	0.586547	AT5G54180	0.160914	3	AT5G54180	0.160914	3	AT5G53590	0.0922231	8	AT5G46210	0.0704968	13
AT3G04660	0.586344	AT5G53670	0.221437	3	AT5G53670	0.221437	3	AT5G46290	0.0121808	8	AT5G54190	0.108786	13
AT2G03830	0.58628	AT5G02890	0.378742	3	AT5G02890	0.378742	3	AT5G02830	0.168649	8	AT5G02760	0.17554	13
AT1G47765	0.58621	AT5G09950	0.186971	3	AT5G09950	0.186971	3	AT5G09900	0.280316	8	AT5G09850	0.129031	13
AT1G53635	0.586039	AT5G10560	0.166425	3	AT5G10560	0.166425	3	AT5G10510	0.0620832	8	AT5G10460	0.127132	13
AT2G39850	0.586033	AT5G11410	0.862924	3	AT5G11410	0.862924	3	AT5G11330	0.216603	8	AT5G11270	0.308437	13
AT1G32660	0.585669	AT5G16060	0.0673586	3	AT5G16060	0.0673586	3	AT5G16010	0.230362	8	AT5G15920	0.188232	13
AT5G52730	0.585405	AT5G24165	0.050619	3	AT5G24165	0.050619	3	AT5G24110	0.311051	8	AT5G24060	0.248932	13
AT1G10747	0.585366	AT5G40980	0.0776508	3	AT5G40980	0.0776508	3	AT5G40910	0.627336	8	AT5G40860	0.208819	13
AT3G45730	0.585366	AT5G41480	0.181533	3	AT5G41480	0.181533	3	AT5G41400	0.164752	8	AT5G41320	0.444037	13
AT5G03000	0.585218	AT5G46340	0.0494151	3	AT5G46340	0.0494151	3	AT5G49150	0.174299	8	AT5G46110	0.0190554	13
AT2G44000	0.585179	AT5G49220	0.230265	3	AT5G49220	0.230265	3	AT5G52380	0.153673	8	AT5G49060	0.207036	13
AT3G02500	0.585105	AT5G52430	0.0832873	3	AT5G52430	0.0832873	3	AT5G54140	0.356113	8	AT5G52290	0.348493	13
AT1G48195	0.584629	AT5G54300	0.343904	3	AT5G54300	0.343904	3	AT5G54230	0.149917	8	AT5G54090	0.197834	13
AT1G50980	0.584352	AT5G54585	0.196054	3	AT5G54585	0.196054	3	AT5G54520	0.197941	8	AT5G54470	0.307283	13
AT1G06930	0.584181	AT5G57370	0.123778	3	AT5G57370	0.123778	3	AT5G57320	0.182397	8	AT5G57210	0.103064	13
AT3G46050	0.584046	AT5G62370	0.202013	3	AT5G62370	0.202013	3	AT5G62310	0.067402	8	AT5G62240	0.368748	13
AT3G21130	0.583945	AT5G63030	0.193129	3	AT5G63030	0.193129	3	AT5G62960	0.0825053	8	AT5G62900	0.0872659	13
AT5G14160	0.583916	AT5G63790	0.0988098	3	AT5G63790	0.0988098	3	AT5G63720	0.619945	8	AT5G63650	0.0567898	13
AT4G27580	0.583511	AT5G64420	0.281731	3	AT5G64420	0.281731	3	AT5G64350	0.0758648	8	AT5G64290	0.0746532	13
AT1G09932	0.583143	AT5G53670	0.221437	2	AT5G53670	0.221437	2	AT5G53590	0.0922231	7	AT5G53520	0.114644	12
AT1G53010	0.583018	AT5G46290	0.0121808	2	AT5G46290	0.0121808	2	AT5G46210	0.0704968	7	AT5G53530	0.0540945	12
AT5G61190	0.581746	AT5G54190	0.108786	2	AT5G54190	0.108786	2	AT5G53610	0.457639	7	AT5G46220	0.122629	12
AT1G07150	0.581345	AT5G53680	0.355563	2	AT5G53680	0.355563	2	AT5G46295	0.246388	7	AT5G54200	0.0770972	12
AT5G55660	0.581319	AT5G02900	0.333111	2	AT5G02900	0.333111	2	AT5G02850	0.134632	7	AT5G02790	0.197078	12
AT3G24093	0.58103	AT5G09960	0.162287	2	AT5G09960	0.162287	2	AT5G09910	0.326766	7	AT5G09860	0.0754262	12
AT3G42473	0.580982	AT5G10570	0.403659	2	AT5G10570	0.403659	2	AT5G10520	0.181477	7	AT5G10470	0.190605	12
AT1G56415	0.580939	AT5G11412	0.495899	2	AT5G11412	0.495899	2	AT5G11340	0.146773	7	AT5G11280	0.0948929	12
AT5G44574	0.580779	AT5G16070	0.0430962	2	AT5G16070	0.0430962	2	AT5G16020	0.227175	7	AT5G15940	0.385498	12
AT5G09990	0.580645	AT5G24170	0.118147	2	AT5G24170	0.118147	2	AT5G24120	0.134713	7	AT5G24070	0.165042	12
AT5G61110	0.580632	AT5G40990	0.274697	2	AT5G40990	0.274697	2	AT5G40930	0.616717	7	AT5G40870	0.0518368	12
AT3G10440	0.580385	AT5G41510	0.490101	2	AT5G41510	0.490101	2	AT5G41410	0.0772469	7	AT5G41330	0.150474	12
AT2G38695	0.580325	AT5G46350	0.118702	2	AT5G46350	0.118702	2	AT5G49160	0.275977	7	AT5G46160	0.0339169	12
AT4G21902	0.579864	AT5G49230	0.252277	2	AT5G49230	0.252277	2	AT5G52390	0.302189	7	AT5G49070	0.235526	12
AT5G52620	0.579403	AT5G52440	0.28613	2	AT5G52440	0.28613	2	AT5G54150	0.308772	7	AT5G52300	0.286941	12
AT3G11010	0.578866	AT5G54310	0.198896	2	AT5G54310	0.198896	2	AT5G54240	0.0935654	7	AT5G54095	0.622314	12
AT1G63580	0.578805	AT5G54590	0.15637	2	AT5G54590	0.15637	2	AT5G54530	0.223786	7	AT5G54480	0.34525	12
AT1G65200	0.578664	AT5G57380	0.218782	2	AT5G57380	0.218782	2	AT5G57330	0.130128	7	AT5G57230	0.0399688	12
AT4G23580	0.578545	AT5G62380	0.0409017	2	AT5G62380	0.0409017	2	AT5G62320	0.221891	7	AT5G62250	0.297175	12
AT5G23770	0.578502	AT5G63050	0.145205	2	AT5G63050	0.145205	2	AT5G62970	0.667292	7	AT5G62910	0.200294	12
AT1G54215	0.578336	AT5G63800	0.205668	2	AT5G63800	0.205668	2	AT5G63730	0.339938	7	AT5G63670	0.156002	12
AT4G22640	0.57799	AT5G64430	0.161817	2	AT5G64430	0.161817	2	AT5G64370	0.0906507	7	AT5G64300	0.0884748	12
AT4G12940	0.577782	AT5G53680	0.355563	1	AT5G53680	0.355563	1	AT5G53610	0.457639	6	AT5G53530	0.0540945	11
AT5G62660	0.577675	AT5G46295	0.246388	1	AT5G46295	0.246388	1	AT5G46220	0.122629	6	AT5G53540	0.104711	11
AT3G28223	0.577516	AT5G54200	0.0770972	1	AT5G54200	0.0770972	1	AT5G53635	0.840415	6	AT5G46230	0.083137	11
AT5G24290	0.577509	AT5G02910	0.207559	1	AT5G02910	0.207559	1	AT5G02860	0.0975106	6	AT5G02800	0.0592324	11
AT4G15060	0.577149	AT5G09970	0.173892	1	AT5G09970	0.173892	1	AT5G09920	0.0595642	6	AT5G09870	0.0380621	11
AT4G02170	0.577025	AT5G10580	0.0346823	1	AT5G10580	0.0346823	1	AT5G10530	0.191938	6	AT5G10480	0.0863378	11
AT1G26330	0.576624	AT5G11420	0.091671	1	AT5G11420	0.091671	1	AT5G11380	0.218209	6	AT5G11300	0.437732	11
AT3G22940	0.576442	AT5G16080	0.167713	1	AT5G16080	0.167713	1	AT5G16030	0.222195	6	AT5G15970	0.131313	11
AT4G25920	0.576382	AT5G24180	0.232559	1	AT5G24180	0.232559	1	AT5G24130	0.24533	6	AT5G24080	0.0601767	11
AT3G61390	0.576357	AT5G41000	0.188572	1	AT5G41000	0.188572	1	AT5G40940	0.372709	6	AT5G40880	0.357494	11
AT1G53060	0.575671	AT5G41520	0.26402	1	AT5G41520	0.26402	1	AT5G41430	0.361922	6	AT5G41350	0.205486	11
AT5G39330	0.57562	AT5G46370	0.23478	1	AT5G46370	0.23478	1	AT5G46300	1.20903	6	AT5G46170	0.0339874	11
AT5G47077	0.575548	AT5G49240	0.574306	1	AT5G49240	0.574306	1	AT5G49170	0.0950639	6	AT5G49100	0.119084	11
AT1G48560	0.575352	AT5G52450	0.139082	1	AT5G52450	0.139082	1	AT5G52400	0.120274	6	AT5G52310	0.38762	11
AT2G42340	0.575104	AT5G53700	1.41177	1	AT5G53700	1.41177	1	AT5G54160	0.0502495	6	AT5G54100	0.302169	11
AT5G27610	0.575056	AT5G54340	0.892512	1	AT5G54340	0.892512	1	AT5G54260	0.0854152	6	AT5G54215	1.26328	11
AT2G34010	0.574784	AT5G54600	0.0673698	1	AT5G54600	0.0673698	1	AT5G54540	0.219923	6	AT5G54490	0.141967	11
AT5G38980	0.574755	AT5G57390	0.106081	1	AT5G57390	0.106081	1	AT5G57340	0.22683	6	AT5G57250	0.237462	11
AT5G49240	0.574306	AT5G62390	0.147272	1	AT5G62390	0.147272	1	AT5G62340	0.650668	6	AT5G62260	0.230581	11
AT2G03850	0.574228	AT5G63060	0.0787302	1	AT5G63060	0.0787302	1	AT5G62980	0.241276	6	AT5G62920	0.223615	11
AT5G39560	0.574225	AT5G63810	0.106226	1	AT5G63810	0.106226	1	AT5G63750	0.484476	6	AT5G63690	0.198812	11
AT5G45150	0.574212	AT5G64440	0.143777	1	AT5G64440	0.143777	1	AT5G64380	0.149806	6	AT5G64310	0.507173	11
AT5G14930	0.574192	AT5G02940	0.274426	1	AT5G02940	0.274426	1	AT5G53820	0.441103	6	AT5G53890	0.10977	11
AT4G20480	0.574096	AT5G09980	0.264092	1	AT5G09980	0.264092	1	AT5G03050	0.388573	6	AT5G46460	0.292821	11
AT2G36295	0.573962	AT5G10600	0.268493	1	AT5G10600	0.268493	1	AT5G10020	0.142147	6	AT5G03120	0.38802	11
AT3G57980	0.573663	AT5G11430	0.370135	1	AT5G11430	0.370135	1	AT5G10660	0.533479	6	AT5G10090	0.193098	11
AT3G60710	0.573471	AT5G16110	0.363185	1	AT5G16110	0.363185	1	AT5G11480	0.117722	6	AT5G10740	0.0985917	11
AT5G64890	0.573229	AT5G24230	0.143688	1	AT5G24230	0.143688	1	AT5G16180	0.265857	6	AT5G11530	0.273132	11
AT1G06420	0.573	AT5G41020	0.661295	1	AT5G41020	0.661295	1	AT5G24310	0.0642279	6	AT5G16230	0.0492804	11
AT4G03150	0.572707	AT5G41540	0.494487	1	AT5G41540	0.494487	1	AT5G41070	0.313834	6	AT5G24320	0.157819	11
AT5G44690	0.572177	AT5G46320	0.569679	1	AT5G46320	0.569679	1	AT5G41600	0.252069	6	AT5G41130	0.362609	11
AT2G05330	0.571764	AT5G46390	0.161778	1	AT5G46390	0.161778	1	AT5G46380	1.03028	6	AT5G41690	0.588604	11
AT1G65985	0.571607	AT5G49270	0.103693	1	AT5G49270	0.103693	1	AT5G46490	0.269391	6	AT5G46590	0.145502	11
AT2G41440	0.571449	AT5G52490	0.260958	1	AT5G52490	0.260958	1	AT5G49330	0.351996	6	AT5G49450	0.10957	11
AT4G31370	0.571343	AT5G53710	1.14539	1	AT5G53710	1.14539	1	AT5G52560	0.0666615	6	AT5G52620	0.579403	11
AT2G16450	0.57115	AT5G53730	0.106074	1	AT5G53730	0.106074	1	AT5G53830	0.218627	6	AT5G53900	0.104433	11
AT3G21080	0.571092	AT5G54220	0.436743	1	AT5G54220	0.436743	1	AT5G54270	0.0309555	6	AT5G54360	1.15779	11
AT1G44080	0.570733	AT5G54370	0.0753294	1	AT5G54370	0.0753294	1	AT5G54440	0.118206	6	AT5G54510	0.0667923	11
AT2G35950	0.570724	AT5G54620	0.209611	1	AT5G54620	0.209611	1	AT5G54680	0.0388859	6	AT5G54790	0.228079	11
AT3G23140	0.570723	AT5G57420	0.136738	1	AT5G57420	0.136738	1	AT5G57500	0.0835111	6	AT5G57560	0.12194	11
AT3G17010	0.570709	AT5G62410	0.0977638	1	AT5G62410	0.0977638	1	AT5G62470	0.13196	6	AT5G62540	0.0999488	11
AT3G59250	0.57048	AT5G63070	0.078104	1	AT5G63070	0.078104	1	AT5G63120	0.0721053	6	AT5G63160	0.165592	11
AT5G45630	0.570473	AT5G63830	0.231916	1	AT5G63830	0.231916	1	AT5G63890	0.0956805	6	AT5G63940	0.107567	11
AT1G64260	0.570189	AT5G64470	0.117692	1	AT5G64470	0.117692	1	AT5G64550	0.106624	6	AT5G64610	0.0634005	11
AT5G63270	0.570149	AT5G53730	0.106074	2	AT5G53730	0.106074	2	AT5G53830	0.218627	7	AT5G53900	0.104433	12
AT1G35750	0.570146	AT5G02950	0.439824	2	AT5G02950	0.439824	2	AT5G46390	0.161778	7	AT5G46490	0.269391	12
AT5G67265	0.569968	AT5G09990	0.580645	2	AT5G09990	0.580645	2	AT5G03060	0.939748	7	AT5G54370	0.0753294	12
AT3G02890	0.569765	AT5G10610	0.202095	2	AT5G10610	0.202095	2	AT5G10040	0.359718	7	AT5G03140	0.0901736	12
AT5G46320	0.569679	AT5G11440	0.148276	2	AT5G11440	0.148276	2	AT5G10690	0.175518	7	AT5G10100	0.113423	12
AT5G08360	0.568611	AT5G16120	0.151775	2	AT5G16120	0.151775	2	AT5G11490	0.0682565	7	AT5G10750	0.0904587	12
AT2G32550	0.568482	AT5G24240	0.218149	2	AT5G24240	0.218149	2	AT5G16190	0.101988	7	AT5G11540	0.199263	12
AT2G27840	0.568393	AT5G41030	0.30483	2	AT5G41030	0.30483	2	AT5G24313	0.635015	7	AT5G16250	0.0214692	12
AT3G29385	0.568342	AT5G41560	0.0802245	2	AT5G41560	0.0802245	2	AT5G41080	0.158778	7	AT5G24330	0.0532401	12
AT2G01870	0.567851	AT5G46330	0.237581	2	AT5G46330	0.237581	2	AT5G41610	0.0962414	7	AT5G41140	0.318695	12
AT1G30590	0.567576	AT5G46400	0.422886	2	AT5G46400	0.422886	2	AT5G46530	0.0399667	7	AT5G41720	0.547297	12
AT1G63295	0.567549	AT5G49280	0.169101	2	AT5G49280	0.169101	2	AT5G49340	0.174842	7	AT5G46600	0.206376	12
AT5G43935	0.567525	AT5G52510	0.176539	2	AT5G52510	0.176539	2	AT5G52570	0.0993895	7	AT5G49460	0.0123046	12
AT3G57270	0.567504	AT5G53750	0.16201	2	AT5G53750	0.16201	2	AT5G53840	0.655724	7	AT5G52630	0.0639086	12
AT1G65500	0.56738	AT5G54225	0.432458	2	AT5G54225	0.432458	2	AT5G54280	0.0971664	7	AT5G53910	0.678579	12
AT4G15730	0.567233	AT5G54380	0.0417851	2	AT5G54380	0.0417851	2	AT5G54470	0.307283	7	AT5G54520	0.197941	12
AT2G35670	0.567221	AT5G54630	0.0870888	2	AT5G54630	0.0870888	2	AT5G54690	0.0366126	7	AT5G54800	0.102251	12
AT2G02680	0.567154	AT5G57440	0.0498717	2	AT5G57440	0.0498717	2	AT5G57510	0.37687	7	AT5G57580	0.151447	12
AT3G10900	0.567148	AT5G62420	0.0946926	2	AT5G62420	0.0946926	2	AT5G62490	0.15341	7	AT5G62550	0.50614	12
AT3G62380	0.567061	AT5G63080	0.202567	2	AT5G63080	0.202567	2	AT5G63130	0.16706	7	AT5G63170	0.151409	12
AT3G46530	0.566833	AT5G63840	0.0836575	2	AT5G63840	0.0836575	2	AT5G63900	0.468218	7	AT5G63950	0.291343	12
AT1G67450	0.566751	AT5G64480	0.333151	2	AT5G64480	0.333151	2	AT5G64560	0.126728	7	AT5G64620	0.27503	12
AT4G32970	0.566669	AT5G53750	0.16201	3	AT5G53750	0.16201	3	AT5G53840	0.655724	8	AT5G53910	0.678579	13
AT4G19570	0.566508	AT5G02960	0.0075604	3	AT5G02960	0.0075604	3	AT5G46400	0.422886	8	AT5G46530	0.0399667	13
AT3G24610	0.566389	AT5G09995	0.475431	3	AT5G09995	0.475431	3	AT5G03070	0.140541	8	AT5G54380	0.0417851	13
AT2G29800	0.566137	AT5G10620	0.10765	3	AT5G10620	0.10765	3	AT5G10050	0.099061	8	AT5G03150	0.108078	13
AT4G29610	0.566132	AT5G11450	0.125984	3	AT5G11450	0.125984	3	AT5G10700	0.123705	8	AT5G10110	0.326376	13
AT4G18090	0.566125	AT5G16130	0.0514427	3	AT5G16130	0.0514427	3	AT5G11500	0.0128878	8	AT5G10760	0.448612	13
AT4G10595	0.566094	AT5G24260	0.14312	3	AT5G24260	0.14312	3	AT5G16200	0.388626	8	AT5G11550	0.0504082	13
AT2G05520	0.565899	AT5G41040	0.0581699	3	AT5G41040	0.0581699	3	AT5G24314	0.0899479	8	AT5G16260	0.169176	13
AT1G49190	0.56574	AT5G41570	0.232638	3	AT5G41570	0.232638	3	AT5G41090	0.307046	8	AT5G24340	0.207015	13
AT3G24260	0.565589	AT5G46340	0.0494151	3	AT5G46340	0.0494151	3	AT5G41620	0.286981	8	AT5G41150	0.109471	13
AT5G17280	0.565421	AT5G46410	0.252569	3	AT5G46410	0.252569	3	AT5G46550	0.479154	8	AT5G41730	0.0901775	13
AT5G17210	0.565385	AT5G49300	0.28425	3	AT5G49300	0.28425	3	AT5G49360	0.0592482	8	AT5G46610	0.10214	13
AT4G13985	0.565216	AT5G52520	0.0393461	3	AT5G52520	0.0393461	3	AT5G52580	0.161803	8	AT5G49470	0.103695	13
AT5G38195	0.565096	AT5G53770	0.129897	3	AT5G53770	0.129897	3	AT5G53850	0.114642	8	AT5G52640	0.0186882	13
AT4G26990	0.56496	AT5G54230	0.149917	3	AT5G54230	0.149917	3	AT5G54300	0.343904	8	AT5G53920	0.229039	13
AT2G44330	0.564835	AT5G54390	0.0704128	3	AT5G54390	0.0704128	3	AT5G54480	0.34525	8	AT5G54530	0.223786	13
AT4G27330	0.564615	AT5G54640	0.0467277	3	AT5G54640	0.0467277	3	AT5G54750	0.022055	8	AT5G54820	0.364838	13
AT4G13920	0.564478	AT5G57460	0.0763067	3	AT5G57460	0.0763067	3	AT5G57520	0.0830139	8	AT5G57590	0.146949	13
AT4G27980	0.563857	AT5G62430	0.206964	3	AT5G62430	0.206964	3	AT5G62500	0.153904	8	AT5G62560	0.0736958	13
AT2G40210	0.563452	AT5G63085	0.697174	3	AT5G63085	0.697174	3	AT5G63135	0.0680385	8	AT5G63180	0.0948456	13
AT5G08600	0.562586	AT5G63850	0.0762877	3	AT5G63850	0.0762877	3	AT5G63910	0.200344	8	AT5G63960	0.0807788	13
AT1G29080	0.562543	AT5G64500	0.255436	3	AT5G64500	0.255436	3	AT5G64570	0.102541	8	AT5G64640	0.172179	13
AT2G42510	0.562529	AT5G53770	0.129897	4	AT5G53770	0.129897	4	AT5G53850	0.114642	9	AT5G53920	0.229039	14
AT2G01240	0.562201	AT5G02970	0.157219	4	AT5G02970	0.157219	4	AT5G46410	0.252569	9	AT5G46550	0.479154	14
AT3G17500	0.561952	AT5G10000	0.350672	4	AT5G10000	0.350672	4	AT5G03080	0.0295467	9	AT5G54390	0.0704128	14
AT1G14455	0.561915	AT5G10625	0.041027	4	AT5G10625	0.041027	4	AT5G10060	0.138889	9	AT5G03160	0.0625177	14
AT4G23610	0.561729	AT5G11460	0.536968	4	AT5G11460	0.536968	4	AT5G10720	0.12591	9	AT5G10120	0.211354	14
AT3G50730	0.561361	AT5G16160	0.122886	4	AT5G16160	0.122886	4	AT5G11510	0.314032	9	AT5G10770	0.12968	14
AT1G11690	0.560756	AT5G24280	0.340047	4	AT5G24280	0.340047	4	AT5G16210	0.168751	9	AT5G11560	0.128296	14
AT5G61470	0.560643	AT5G41050	0.2861	4	AT5G41050	0.2861	4	AT5G24316	0.494635	9	AT5G16270	0.313398	14
AT3G14280	0.560254	AT5G41580	0.333775	4	AT5G41580	0.333775	4	AT5G41100	0.164049	9	AT5G24350	0.209317	14
AT2G33835	0.559926	AT5G46350	0.118702	4	AT5G46350	0.118702	4	AT5G41680	0.22374	9	AT5G41170	0.284824	14
AT3G02555	0.559919	AT5G46420	0.26728	4	AT5G46420	0.26728	4	AT5G46570	0.0385278	9	AT5G41761	0.631996	14
AT3G08770	0.559378	AT5G49310	0.589315	4	AT5G49310	0.589315	4	AT5G49400	0.142454	9	AT5G46620	0.0626814	14
AT4G39360	0.559266	AT5G52540	0.303375	4	AT5G52540	0.303375	4	AT5G52600	0.17842	9	AT5G49480	0.28192	14
AT4G08510	0.559208	AT5G53810	0.375269	4	AT5G53810	0.375269	4	AT5G53870	0.25938	9	AT5G52650	0.0589354	14
AT5G44350	0.559021	AT5G54240	0.0935654	4	AT5G54240	0.0935654	4	AT5G54310	0.198896	9	AT5G53930	0.433114	14
AT2G05335	0.55823	AT5G54400	0.0640929	4	AT5G54400	0.0640929	4	AT5G54490	0.141967	9	AT5G54540	0.219923	14
AT3G27025	0.558084	AT5G54660	0.120973	4	AT5G54660	0.120973	4	AT5G54770	0.0499194	9	AT5G54830	0.06326	14
AT4G37720	0.557983	AT5G57480	0.0341278	4	AT5G57480	0.0341278	4	AT5G57540	0.0903591	9	AT5G57610	0.187923	14
AT5G08010	0.557856	AT5G62440	0.111549	4	AT5G62440	0.111549	4	AT5G62520	0.128832	9	AT5G62570	0.252225	14
AT1G68800	0.557829	AT5G63100	0.196119	4	AT5G63100	0.196119	4	AT5G63140	0.389951	9	AT5G63200	0.19173	14
AT3G15740	0.557621	AT5G63860	0.0509746	4	AT5G63860	0.0509746	4	AT5G63920	0.0868257	9	AT5G63980	0.162749	14
AT4G19360	0.557551	AT5G64510	0.120442	4	AT5G64510	0.120442	4	AT5G64580	0.0447319	9	AT5G64650	0.0427244	14
AT1G53180	0.556783	AT5G53810	0.375269	5	AT5G53810	0.375269	5	AT5G53870	0.25938	10	AT5G53930	0.433114	15
AT4G18870	0.556769	AT5G03000	0.585218	5	AT5G03000	0.585218	5	AT5G46420	0.26728	10	AT5G46570	0.0385278	15
AT1G80580	0.556709	AT5G10010	0.184676	5	AT5G10010	0.184676	5	AT5G03110	0.350202	10	AT5G54400	0.0640929	15
AT1G13609	0.556406	AT5G10630	0.115739	5	AT5G10630	0.115739	5	AT5G10070	0.103092	10	AT5G03170	0.0834329	15
AT4G02110	0.556282	AT5G11470	0.380649	5	AT5G11470	0.380649	5	AT5G10730	0.0816807	10	AT5G10130	0.297907	15
AT5G25290	0.556005	AT5G16170	0.164591	5	AT5G16170	0.164591	5	AT5G11520	0.0670058	10	AT5G10780	0.0168728	15
AT3G44810	0.555273	AT5G24290	0.577509	5	AT5G24290	0.577509	5	AT5G16220	0.397607	10	AT5G11570	0.322287	15
AT1G58220	0.555014	AT5G41060	0.162456	5	AT5G41060	0.162456	5	AT5G24318	0.165472	10	AT5G16280	0.263481	15
AT3G26930	0.554842	AT5G41590	0.195746	5	AT5G41590	0.195746	5	AT5G41120	0.414002	10	AT5G24360	0.206138	15
AT5G15480	0.554524	AT5G46370	0.23478	5	AT5G46370	0.23478	5	AT5G41685	0.779641	10	AT5G41180	0.360755	15
AT1G06320	0.554519	AT5G46460	0.292821	5	AT5G46460	0.292821	5	AT5G46580	0.145764	10	AT5G41770	0.0610619	15
AT4G22280	0.554509	AT5G49320	0.158455	5	AT5G49320	0.158455	5	AT5G49430	0.181885	10	AT5G46630	0.00680637	15
AT5G45000	0.554483	AT5G52550	0.482809	5	AT5G52550	0.482809	5	AT5G52610	0.626786	10	AT5G49520	0.190794	15
AT5G28190	0.554123	AT5G53820	0.441103	5	AT5G53820	0.441103	5	AT5G53890	0.10977	10	AT5G52660	0.109186	15
AT5G51250	0.553924	AT5G54260	0.0854152	5	AT5G54260	0.0854152	5	AT5G54340	0.892512	10	AT5G53940	0.0126145	15
AT1G54160	0.553011	AT5G54430	0.0688741	5	AT5G54430	0.0688741	5	AT5G54500	0.0578208	10	AT5G54550	0.365966	15
AT1G05290	0.552573	AT5G54670	0.101928	5	AT5G54670	0.101928	5	AT5G54780	0.0467399	10	AT5G54840	0.130854	15
AT1G29010	0.552376	AT5G57490	0.142801	5	AT5G57490	0.142801	5	AT5G57550	0.113486	10	AT5G57620	0.145952	15
AT4G17780	0.552141	AT5G62460	0.0606195	5	AT5G62460	0.0606195	5	AT5G62530	0.0426215	10	AT5G62580	0.214191	15
AT2G07200	0.552079	AT5G63110	0.10387	5	AT5G63110	0.10387	5	AT5G63150	0.3568	10	AT5G63220	0.112983	15
AT5G15230	0.55192	AT5G63880	0.0523313	5	AT5G63880	0.0523313	5	AT5G63930	0.178654	10	AT5G63990	0.0992593	15
AT2G20465	0.551763	AT5G64530	0.0328588	5	AT5G64530	0.0328588	5	AT5G64600	0.152181	10	AT5G64660	0.0732189	15
AT3G45320	0.551503	AT1G23740	0.194636	6
AT4G15735	0.55148	AT1G04580	0.209635	6
AT3G51700	0.551453	AT1G05205	0.0484911	6
AT5G21030	0.551402	AT1G10745	0.939151	6
AT3G49780	0.550893	AT1G12180	0.683638	6
AT2G15535	0.550849	AT1G14688	0.632691	6
AT5G17180	0.550845	AT1G20620	0.0170256	6
AT1G63240	0.550603	AT1G22340	0.193881	6
AT1G32430	0.550384	AT1G23150	0.0823457	6
AT4G31620	0.550231	AT1G23830	0.488164	6
AT2G01505	0.550077	AT1G24148	0.77409	6
AT3G14970	0.549697	AT1G26720	0.426042	6
AT4G22170	0.549357	AT1G35290	0.444772	6
AT1G80133	0.549311	AT1G42480	0.0612171	6
AT5G44330	0.548478	AT1G51880	0.318446	6
AT1G15050	0.5481	AT1G52343	0.23504	6
AT5G60840	0.548097	AT1G53210	0.140257	6
AT4G35733	0.54777	AT1G53650	0.347499	6
AT5G41720	0.547297	AT1G54150	0.40227	6
AT5G07380	0.547123	AT1G58100	0.135986	6
AT1G74130	0.54702	AT1G62150	0.33749	6
AT1G05040	0.546882	AT1G63840	0.111541	6
AT1G02820	0.546006	AT1G64160	0.0882562	6
AT1G32140	0.545879	AT1G68640	0.0877383	6
AT5G52700	0.545727	AT1G75300	0.265046	6
AT3G14780	0.545702	AT1G23710	0.301934	7
AT4G26340	0.544848	AT1G04570	0.183464	7
AT1G17780	0.544612	AT1G05190	0.0181069	7
AT5G12280	0.54437	AT1G10740	0.0790348	7
AT3G44770	0.54398	AT1G12170	0.641071	7
AT1G71950	0.54345	AT1G14687	0.135204	7
AT4G01935	0.542942	AT1G20610	0.232846	7
AT4G08691	0.542752	AT1G22330	0.209173	7
AT4G27510	0.542609	AT1G23147	0.199155	7
AT3G49490	0.542471	AT1G23820	0.0885891	7
AT3G50510	0.542267	AT1G24147	0.838821	7
AT1G49750	0.542017	AT1G26700	0.180133	7
AT2G34610	0.541935	AT1G35250	0.529483	7
AT2G15740	0.541569	AT1G42470	0.163562	7
AT5G42242	0.541535	AT1G51860	0.219875	7
AT4G00690	0.541421	AT1G52342	0.246756	7
AT3G60020	0.541357	AT1G53200	0.49777	7
AT5G41820	0.541085	AT1G53645	0.203561	7
AT5G45080	0.540948	AT1G54140	0.067454	7
AT4G03565	0.540767	AT1G58090	0.866655	7
AT1G13605	0.54045	AT1G62120	0.455276	7
AT3G50808	0.540239	AT1G63820	0.330177	7
AT1G65130	0.540114	AT1G64150	0.333939	7
AT5G44575	0.540079	AT1G68630	0.0880504	7
AT1G73780	0.539759	AT1G75280	0.132142	7
AT3G20280	0.539521	AT1G04560	0.097963	8
AT3G15390	0.538622	AT1G05180	0.184207	8
AT4G36600	0.538573	AT1G10720	0.187273	8
AT3G46310	0.538474	AT1G12160	0.283094	8
AT2G34440	0.5384	AT1G14686	0.268732	8
AT3G58930	0.538383	AT1G20580	0.0244373	8
AT4G02880	0.538222	AT1G22310	0.506889	8
AT5G48550	0.538138	AT1G23140	0.210224	8
AT1G18780	0.537865	AT1G23700	0.801605	8
AT1G54260	0.537485	AT1G23810	1.13516	8
AT3G09380	0.537352	AT1G24140	0.18838	8
AT1G55070	0.537299	AT1G26690	0.17194	8
AT2G02023	0.537254	AT1G35230	0.46848	8
AT3G49040	0.537154	AT1G42440	0.120469	8
AT3G13130	0.537111	AT1G51850	0.213569	8
AT5G11460	0.536968	AT1G52340	0.133817	8
AT1G21160	0.536489	AT1G53180	0.556783	8
AT5G60810	0.53636	AT1G53635	0.586039	8
AT4G07990	0.536083	AT1G54130	0.0871193	8
AT1G75250	0.535658	AT1G58080	0.112501	8
AT3G23950	0.535531	AT1G62085	0.336866	8
AT2G36695	0.535356	AT1G63810	0.217104	8
AT2G39855	0.5353	AT1G64140	0.127194	8
AT1G31010	0.535297	AT1G68620	0.339336	8
AT2G20725	0.535214	AT1G75270	0.124422	8
AT4G01910	0.535173	AT1G23800	0.0997536	9
AT5G39870	0.534921	AT1G04555	0.164425	9
AT1G66880	0.534225	AT1G05160	0.159787	9
AT4G28170	0.533864	AT1G10710	0.708214	9
AT3G24810	0.53384	AT1G12150	0.12287	9
AT5G10660	0.533479	AT1G14680	0.374468	9
AT1G28815	0.533163	AT1G20575	0.140196	9
AT2G27410	0.533008	AT1G22300	0.0762674	9
AT3G18310	0.532997	AT1G23130	0.946578	9
AT4G03470	0.532726	AT1G23670	0.593587	9
AT3G51180	0.532202	AT1G24130	0.11592	9
AT5G40570	0.532035	AT1G26680	0.503595	9
AT1G20790	0.531899	AT1G35220	0.14537	9
AT5G38270	0.531875	AT1G42430	0.0583223	9
AT1G59660	0.531662	AT1G51800	0.288848	9
AT1G61680	0.53125	AT1G52330	0.335483	9
AT1G55260	0.530623	AT1G53170	0.322623	9
AT3G03272	0.530387	AT1G53590	0.237884	9
AT5G18730	0.530331	AT1G54120	0.161219	9
AT5G38330	0.530098	AT1G58070	0.322492	9
AT5G14920	0.529731	AT1G62050	0.0791446	9
AT2G41360	0.529614	AT1G63800	0.10154	9
AT5G46960	0.529599	AT1G64110	0.0630272	9
AT1G35250	0.529483	AT1G68610	0.179787	9
AT5G45050	0.529393	AT1G75260	0.400609	9
AT4G22180	0.529072	AT1G23790	0.124919	10
AT1G66660	0.528879	AT1G04550	0.273982	10
AT2G24030	0.52886	AT1G05150	0.0481252	10
AT5G11400	0.528709	AT1G10700	0.105076	10
AT1G49920	0.528666	AT1G12140	0.252359	10
AT2G34750	0.528662	AT1G14670	0.0242657	10
AT1G15940	0.5282	AT1G20560	0.0855668	10
AT4G26160	0.52811	AT1G22270	0.0987557	10
AT5G48680	0.528088	AT1G23120	0.108305	10
AT2G24310	0.527997	AT1G23660	0.200743	10
AT5G60150	0.527916	AT1G24120	0.0908278	10
AT4G35820	0.527818	AT1G26670	0.110905	10
AT4G29600	0.527666	AT1G35210	0.272944	10
AT2G33440	0.527581	AT1G41920	0.205662	10
AT3G23715	0.527447	AT1G51790	0.162713	10
AT5G22870	0.527394	AT1G52315	0.315646	10
AT4G27010	0.527291	AT1G53163	0.339664	10
AT3G27720	0.527211	AT1G53580	0.125728	10
AT1G18790	0.527079	AT1G54115	0.124066	10
AT4G31630	0.526923	AT1G58060	0.129431	10
AT1G48510	0.52692	AT1G62045	0.227621	10
AT4G13955	0.526782	AT1G63780	0.185214	10
AT2G03190	0.52663	AT1G64107	0.279088	10
AT3G21680	0.526413	AT1G68600	0.0527674	10
AT1G30350	0.526045	AT1G75250	0.535658	10
AT5G61605	0.525515	AT1G04710	0.252159	6
AT5G17160	0.525483	AT1G05370	0.058242	6
AT4G09680	0.52527	AT1G10870	0.12764	6
AT4G35725	0.525257	AT1G12330	0.0592016	6
AT2G19802	0.52495	AT1G14830	0.0311422	6
AT3G44710	0.524574	AT1G20800	0.671124	6
AT2G40790	0.524416	AT1G22490	0.238561	6
AT1G74458	0.524278	AT1G23260	0.0325267	6
AT1G08985	0.524204	AT1G23950	0.863949	6
AT1G09710	0.524148	AT1G24095	0.395568	6
AT1G69730	0.524072	AT1G24320	0.236521	6
AT5G22670	0.523725	AT1G26800	0.251708	6
AT4G25845	0.52371	AT1G35515	0.16869	6
AT1G19460	0.523612	AT1G43130	0.0467068	6
AT2G35580	0.522973	AT1G51980	0.124173	6
AT3G56410	0.522857	AT1G52540	0.129964	6
AT4G27870	0.522799	AT1G53350	0.267238	6
AT4G00540	0.52271	AT1G53770	0.188892	6
AT1G68907	0.522609	AT1G54330	0.11251	6
AT3G25855	0.522558	AT1G58290	0.116003	6
AT5G03780	0.522306	AT1G62305	0.219475	6
AT1G56553	0.522174	AT1G64030	0.36165	6
AT3G44690	0.521998	AT1G64320	0.306528	6
AT4G22165	0.521919	AT1G68760	0.233802	6
AT3G14010	0.521746	AT1G75490	0.0807193	6
AT1G10220	0.521217	AT1G04730	0.190137	7
AT5G45610	0.521102	AT1G05385	0.348819	7
AT4G28090	0.521097	AT1G10880	0.272395	7
AT3G04960	0.520992	AT1G12350	0.166008	7
AT4G31060	0.520954	AT1G14840	0.129891	7
AT4G18600	0.520775	AT1G20810	0.139453	7
AT3G13780	0.520629	AT1G22500	0.290916	7
AT1G08065	0.520226	AT1G23270	0.850986	7
AT1G55820	0.52005	AT1G23980	0.185697	7
AT1G52970	0.520011	AT1G24100	0.224155	7
AT1G50400	0.519754	AT1G24330	0.21143	7
AT5G43160	0.519691	AT1G26810	0.13303	7
AT1G10110	0.519628	AT1G35530	0.287923	7
AT1G69250	0.519595	AT1G43160	0.268115	7
AT1G29530	0.519588	AT1G52050	0.109841	7
AT4G38410	0.519111	AT1G52550	0.810969	7
AT1G28306	0.518848	AT1G53360	0.742615	7
AT4G14200	0.518684	AT1G53790	0.440367	7
AT1G23570	0.518303	AT1G54340	0.118151	7
AT1G13540	0.518144	AT1G58300	0.680027	7
AT5G41860	0.518061	AT1G62310	0.382618	7
AT1G30190	0.518027	AT1G64040	0.0661831	7
AT5G11050	0.517878	AT1G64340	0.441501	7
AT5G40050	0.517683	AT1G68765	0.853089	7
AT1G18710	0.517538	AT1G75510	0.245478	7
AT1G03760	0.517526	AT1G04750	0.0210709	8
AT4G31610	0.5172	AT1G05410	0.345051	8
AT3G14890	0.517057	AT1G10900	0.0751354	8
AT2G37070	0.516872	AT1G12360	0.0431187	8
AT2G27670	0.516747	AT1G14850	0.198865	8
AT2G34600	0.516419	AT1G20816	0.24319	8
AT2G46360	0.516356	AT1G22510	0.132534	8
AT2G23130	0.516227	AT1G23280	0.302709	8
AT4G16810	0.516199	AT1G24010	1.3774	8
AT3G23170	0.515912	AT1G24120	0.0908278	8
AT3G21290	0.515845	AT1G24340	0.219802	8
AT1G11560	0.515378	AT1G26820	0.105964	8
AT4G23020	0.515376	AT1G35537	0.198115	8
AT1G11125	0.515254	AT1G43245	0.455796	8
AT1G80650	0.515254	AT1G52070	0.373737	8
AT1G60570	0.515154	AT1G52560	0.333364	8
AT3G01560	0.515112	AT1G53390	0.154421	8
AT5G55820	0.514628	AT1G53800	0.206636	8
AT1G55010	0.51444	AT1G54350	0.192026	8
AT1G31400	0.514405	AT1G58310	0.469365	8
AT1G16705	0.514274	AT1G62320	0.124208	8
AT1G12855	0.514037	AT1G64050	0.385377	8
AT3G15490	0.513964	AT1G64350	0.0882148	8
AT5G15820	0.513847	AT1G68780	0.279435	8
AT5G47260	0.513847	AT1G75520	0.200518	8
AT3G17550	0.513783	AT1G24030	0.0751422	9
AT5G59760	0.513616	AT1G04760	0.0540903	9
AT2G21237	0.513518	AT1G05420	0.133945	9
AT2G43740	0.512539	AT1G10930	0.237184	9
AT2G26130	0.512506	AT1G12370	0.148696	9
AT3G16070	0.5124	AT1G14860	0.324512	9
AT5G27230	0.512204	AT1G20823	0.110546	9
AT5G36740	0.51202	AT1G22520	0.262649	9
AT2G39880	0.511944	AT1G23290	0.00742307	9
AT4G11940	0.511895	AT1G24130	0.11592	9
AT1G33950	0.511823	AT1G24350	0.0322172	9
AT2G28340	0.511807	AT1G26830	0.0230872	9
AT3G01329	0.511782	AT1G35620	0.112168	9
AT4G17520	0.511713	AT1G43560	0.202545	9
AT1G26600	0.511616	AT1G52080	0.20615	9
AT4G31070	0.511305	AT1G52565	0.121887	9
AT3G28990	0.511249	AT1G53400	0.0972572	9
AT5G02000	0.511165	AT1G53820	0.39921	9
AT3G27100	0.511159	AT1G54360	0.230883	9
AT5G03740	0.511138	AT1G58320	0.213056	9
AT3G07580	0.510942	AT1G62330	0.0842142	9
AT2G32765	0.510539	AT1G64060	0.0664364	9
AT5G07225	0.510451	AT1G64355	0.29917	9
AT2G38580	0.510431	AT1G68790	0.283059	9
AT4G17860	0.510293	AT1G75530	0.722909	9
AT1G28030	0.510036	AT1G24050	0.162408	10
AT5G01480	0.50993	AT1G04770	0.191263	10
AT5G66816	0.509641	AT1G05430	0.340336	10
AT1G03445	0.509537	AT1G10940	0.0807971	10
AT2G22905	0.509179	AT1G12380	0.0558618	10
AT3G21920	0.508812	AT1G14870	0.186299	10
AT3G61182	0.508787	AT1G20830	0.208886	10
AT2G24690	0.508493	AT1G22530	0.188597	10
AT5G15725	0.508442	AT1G23300	0.224438	10
AT5G38396	0.508384	AT1G24140	0.18838	10
AT3G61840	0.508356	AT1G24360	0.261222	10
AT3G62430	0.508168	AT1G26840	0.0887754	10
AT1G12280	0.50781	AT1G35630	0.301436	10
AT1G02813	0.507779	AT1G43580	0.118144	10
AT4G05475	0.507746	AT1G52130	0.408693	10
AT2G06020	0.507554	AT1G52570	0.0450818	10
AT1G65352	0.507504	AT1G53430	0.23492	10
AT1G60410	0.507459	AT1G53830	0.194096	10
AT5G64310	0.507173	AT1G54370	0.11718	10
AT4G21550	0.507149	AT1G58330	0.292095	10
AT2G14100	0.50712	AT1G62340	0.181386	10
AT1G22310	0.506889	AT1G64065	0.137143	10
AT1G64370	0.506572	AT1G64360	0.47039	10
AT2G05420	0.506339	AT1G68795	0.216193	10
AT5G44220	0.506304	AT1G75540	0.181055	10
AT5G23650	0.506294	AT2G03770	0.295992	10
AT1G59560	0.506189	AT2G05320	0.105389	10
AT2G29045	0.506164	AT2G14690	0.293701	10
AT5G13660	0.506146	AT2G25344	0.304825	10
AT4G12360	0.506141	AT2G29620	0.38355	10
AT5G62550	0.50614	AT2G32170	0.291352	10
AT2G16485	0.505821	AT2G32900	0.17047	10
AT3G53235	0.50574	AT2G36740	0.140642	10
AT3G14710	0.505533	AT2G37320	0.238034	10
AT1G22010	0.505172	AT2G39750	0.121923	10
AT2G17170	0.504875	AT2G03780	0.108867	9
AT1G53890	0.504856	AT2G05330	0.571764	9
AT4G21326	0.504588	AT2G14710	0.471358	9
AT3G18150	0.504398	AT2G25355	0.188191	9
AT5G07550	0.504384	AT2G29640	0.312565	9
AT1G24060	0.504324	AT2G32180	0.066007	9
AT3G10460	0.504017	AT2G32910	0.354598	9
AT3G56260	0.503712	AT2G36750	0.297001	9
AT1G26680	0.503595	AT2G37330	0.0999083	9
AT2G41730	0.503583	AT2G39760	0.0960962	9
AT2G42410	0.503405	AT2G03800	0.18251	8
AT3G60790	0.503378	AT2G05335	0.55823	8
AT2G24480	0.502848	AT2G14750	0.125773	8
AT1G28040	0.502701	AT2G25370	0.387473	8
AT2G37300	0.502674	AT2G29650	0.0629592	8
AT3G13420	0.502557	AT2G32200	0.385418	8
AT2G42190	0.502486	AT2G32920	0.11421	8
AT1G71760	0.502483	AT2G36770	0.25103	8
AT2G20310	0.502274	AT2G37340	0.131035	8
AT4G11400	0.502238	AT2G39780	0.138651	8
AT5G38620	0.502142	AT2G03820	0.0354884	7
AT1G61980	0.50187	AT2G05420	0.506339	7
AT3G26480	0.501815	AT2G14760	0.185226	7
AT1G02160	0.501751	AT2G25410	0.379987	7
AT4G31660	0.501485	AT2G29660	0.0959686	7
AT3G32940	0.501421	AT2G32210	0.14734	7
AT1G50870	0.501095	AT2G32930	0.3009	7
AT5G09610	0.501087	AT2G36780	0.247947	7
AT3G23010	0.501071	AT2G37360	0.162775	7
AT3G53820	0.500985	AT2G39782	0.291739	7
AT5G46740	0.500765	AT2G03830	0.58628	6
AT2G21350	0.500295	AT2G05430	0.910665	6
AT1G48070	0.500041	AT2G14820	0.111479	6
AT3G22275	0.50003	AT2G25420	0.476993	6
AT5G12090	0.499921	AT2G29670	0.162886	6
AT1G34355	0.499852	AT2G32220	0.107228	6
AT1G55700	0.499758	AT2G32940	0.399079	6
AT1G53690	0.49971	AT2G36800	0.292297	6
AT4G15400	0.49962	AT2G37370	0.156462	6
AT5G61200	0.499347	AT2G39795	0.257078	6
AT4G09120	0.499293	AT2G06010	0.031832	10
AT2G46630	0.49908	AT2G15280	0.120431	10
AT5G32460	0.499075	AT2G25620	0.13541	10
AT3G11870	0.498964	AT2G29970	0.174836	10
AT3G26110	0.498926	AT2G32400	0.141059	10
AT5G63300	0.498854	AT2G33190	0.275595	10
AT4G17680	0.498654	AT2G36970	0.139073	10
AT3G11385	0.497932	AT2G37570	0.0259923	10
AT3G60040	0.497836	AT2G39960	0.0631905	10
AT1G53200	0.49777	AT2G06005	0.152193	9
AT3G62350	0.497647	AT2G15270	0.0953273	9
AT1G06135	0.497456	AT2G25610	0.0242374	9
AT3G47410	0.497455	AT2G29960	0.177122	9
AT1G27110	0.497445	AT2G32390	0.224358	9
AT1G06340	0.497221	AT2G33180	0.277099	9
AT4G12820	0.496925	AT2G36960	0.307638	9
AT2G46400	0.496806	AT2G37560	0.0983031	9
AT4G19610	0.496659	AT2G39950	0.219083	9
AT2G03470	0.496527	AT2G05970	0.393792	8
AT5G19151	0.496473	AT2G15240	0.210806	8
AT5G17090	0.496349	AT2G25605	0.11609	8
AT1G51090	0.496278	AT2G29950	0.242686	8
AT3G22920	0.496121	AT2G32380	0.219163	8
AT2G04515	0.49591	AT2G33170	0.125292	8
AT5G11412	0.495899	AT2G36950	0.203052	8
AT3G55515	0.495882	AT2G37540	0.330554	8
AT1G67390	0.495716	AT2G39940	0.0465739	8
AT1G59780	0.495672	AT2G05940	0.0369393	7
AT3G63050	0.495603	AT2G15230	0.261697	7
AT2G17410	0.495495	AT2G25600	0.102663	7
AT1G20350	0.495161	AT2G29940	0.0905701	7
AT3G47295	0.494941	AT2G32370	0.843995	7
AT2G35230	0.494893	AT2G33160	0.182192	7
AT5G02200	0.494891	AT2G36930	0.0652407	7
AT5G57150	0.494693	AT2G37530	0.157	7
AT5G24316	0.494635	AT2G39930	0.123122	7
AT3G04100	0.494633	AT2G05920	0.10088	6
AT3G57840	0.494549	AT2G15220	0.0668679	6
AT3G55690	0.494514	AT2G25580	0.428424	6
AT2G44940	0.494513	AT2G29900	0.109055	6
AT5G41540	0.494487	AT2G32350	0.153282	6
AT1G25275	0.494124	AT2G33150	0.0442226	6
AT1G77270	0.494073	AT2G36910	0.0265807	6
AT5G44770	0.494023	AT2G37520	0.136976	6
AT2G02147	0.493969	AT2G39920	0.287322	6
AT4G29470	0.49369	AT2G04100	0.156002	10
AT3G07970	0.492839	AT2G04046	0.485487	9
AT1G29020	0.492645	AT2G04040	0.17703	8
AT2G21920	0.492392	AT2G04039	0.161493	7
AT4G31440	0.492315	AT2G04038	0.173044	6
AT1G20910	0.492242	AT3G57790	0.148113	10
AT3G25090	0.49143	AT3G13310	0.152565	10
AT5G05190	0.491392	AT3G57800	0.150136	10
AT3G57260	0.491391	AT3G13330	0.123823	10
AT3G59455	0.491276	AT3G05690	0.219829	10
AT5G47590	0.4912	AT3G06868	0.165999	10
AT4G15733	0.491076	AT3G09035	0.470364	10
AT2G28010	0.490877	AT3G11030	0.0822669	10
AT5G25030	0.490408	AT3G12040	0.22461	10
AT5G59920	0.490278	AT3G13160	0.194797	10
AT3G54680	0.490238	AT3G16770	0.165113	10
AT5G41510	0.490101	AT3G18420	0.16503	10
AT1G53950	0.489997	AT3G18820	0.095235	10
AT4G08555	0.489822	AT3G25640	0.0998524	10
AT5G45260	0.489742	AT3G44600	0.108507	10
AT3G52561	0.489523	AT3G49690	0.159658	10
AT2G46980	0.489472	AT3G55720	0.185864	10
AT4G04690	0.489422	AT3G58110	0.318376	10
AT1G74870	0.489357	AT3G60880	0.057523	10
AT5G27240	0.489123	AT3G57800	0.150136	9
AT2G40910	0.488912	AT3G13320	0.0862201	9
AT2G34925	0.488883	AT3G57830	0.157874	9
AT5G47950	0.488496	AT3G13350	0.289059	9
AT1G23830	0.488164	AT3G05700	0.187356	9
AT1G26790	0.48792	AT3G06880	0.209893	9
AT2G18120	0.487421	AT3G09040	0.216381	9
AT3G48490	0.48725	AT3G11040	0.294395	9
AT3G10820	0.487044	AT3G12050	0.107912	9
AT1G12805	0.486937	AT3G13170	0.177368	9
AT1G09650	0.48688	AT3G16780	0.0775598	9
AT1G01680	0.486871	AT3G18440	0.109275	9
AT5G38390	0.486683	AT3G18830	0.195212	9
AT1G06060	0.486659	AT3G25655	0.693525	9
AT1G36150	0.486631	AT3G44610	0.022116	9
AT4G12530	0.486627	AT3G49700	0.0769724	9
AT2G36325	0.486588	AT3G55730	0.249247	9
AT3G13226	0.486475	AT3G58120	0.0361217	9
AT5G09540	0.486447	AT3G60890	0.45208	9
AT5G58610	0.486347	AT3G57830	0.157874	8
AT2G21725	0.486131	AT3G13330	0.123823	8
AT1G55660	0.486015	AT3G57840	0.494549	8
AT3G20160	0.485871	AT3G13360	0.412589	8
AT5G24630	0.485804	AT3G05710	0.0837425	8
AT3G22600	0.485655	AT3G06890	0.0767687	8
AT3G50100	0.48565	AT3G09050	0.174455	8
AT4G00890	0.485548	AT3G11050	0.145699	8
AT2G04046	0.485487	AT3G12060	0.237183	8
AT2G32680	0.485391	AT3G13175	0.180735	8
AT1G70100	0.485254	AT3G16785	0.0966247	8
AT2G22941	0.485203	AT3G18470	0.906123	8
AT5G66480	0.485072	AT3G18840	0.196176	8
AT3G60780	0.484732	AT3G25660	0.099521	8
AT1G72740	0.484668	AT3G44620	0.097514	8
AT5G63750	0.484476	AT3G49710	0.0803947	8
AT1G67460	0.484309	AT3G55740	0.0528307	8
AT1G13310	0.4843	AT3G58140	0.12898	8
AT5G08110	0.484296	AT3G60900	0.191965	8
AT4G02810	0.483792	AT3G57840	0.494549	7
AT1G02380	0.483605	AT3G13350	0.289059	7
AT4G28690	0.483602	AT3G57860	0.269871	7
AT5G38400	0.483567	AT3G13380	0.150597	7
AT1G21866	0.48333	AT3G05720	0.218444	7
AT3G24506	0.483223	AT3G06910	0.452594	7
AT1G23600	0.483195	AT3G09060	0.204607	7
AT3G51080	0.483056	AT3G11060	0.62999	7
AT1G27170	0.483039	AT3G12090	0.0746166	7
AT3G28840	0.482959	AT3G13180	0.121274	7
AT5G52550	0.482809	AT3G16810	0.297026	7
AT5G67110	0.4827	AT3G18480	0.0630581	7
AT1G16420	0.482641	AT3G18860	0.12928	7
AT3G29830	0.482609	AT3G25670	0.281579	7
AT5G55480	0.482534	AT3G44680	0.0133698	7
AT4G21880	0.482481	AT3G49725	0.320765	7
AT1G30515	0.482389	AT3G55750	0.0674086	7
AT5G39880	0.482349	AT3G58150	0.11908	7
AT1G29480	0.482269	AT3G60910	0.223366	7
AT3G58290	0.48207	AT3G57860	0.269871	6
AT1G53110	0.48195	AT3G13360	0.412589	6
AT3G53330	0.481942	AT3G57870	0.0358756	6
AT1G72980	0.481915	AT3G13390	0.0621095	6
AT4G10890	0.481847	AT3G05725	0.195819	6
AT4G32342	0.481759	AT3G06920	0.120932	6
AT3G05310	0.481745	AT3G09070	0.0838958	6
AT2G03955	0.481648	AT3G11070	0.251471	6
AT4G01023	0.481575	AT3G12110	0.0112845	6
AT1G13430	0.481278	AT3G13200	0.0877097	6
AT3G14160	0.481264	AT3G16830	0.0785171	6
AT5G07560	0.481142	AT3G18485	0.389826	6
AT3G16380	0.481091	AT3G18870	0.129209	6
AT5G17070	0.481036	AT3G25680	0.392516	6
AT4G26055	0.481021	AT3G44690	0.521998	6
AT4G35940	0.48096	AT3G49730	0.151139	6
AT5G50940	0.480895	AT3G55780	0.117583	6
AT4G36620	0.480816	AT3G58160	0.182868	6
AT1G70985	0.480729	AT3G60920	0.232321	6
AT1G08035	0.480714	AT3G58020	0.288297	6
AT4G00525	0.480688	AT3G13470	0.0405087	6
AT1G52490	0.480647	AT3G05858	0.158157	6
AT4G19865	0.4806	AT3G07070	0.14694	6
AT1G43020	0.479942	AT3G09250	0.185146	6
AT2G47560	0.479824	AT3G11230	0.253411	6
AT2G18870	0.479775	AT3G12290	0.142983	6
AT4G26170	0.479509	AT3G13320	0.0862201	6
AT2G23530	0.479502	AT3G13490	0.0971635	6
AT4G31900	0.47943	AT3G16940	0.154307	6
AT1G54575	0.479334	AT3G18600	0.215301	6
AT1G02340	0.479312	AT3G19050	0.333556	6
AT3G19600	0.479154	AT3G25855	0.522558	6
AT5G46550	0.479154	AT3G44850	0.139551	6
AT4G11340	0.479108	AT3G49845	0.181012	6
AT5G46871	0.478925	AT3G55950	0.128337	6
AT1G77310	0.478832	AT3G58040	0.0437679	6
AT2G42470	0.478604	AT3G58340	0.418276	6
AT3G58410	0.478573	AT3G61172	0.414544	6
AT5G51850	0.47851	AT3G58040	0.0437679	7
AT4G12870	0.47836	AT3G13480	0.184166	7
AT2G33050	0.478281	AT3G05860	0.589796	7
AT5G01900	0.478207	AT3G07080	0.185644	7
AT3G02120	0.478022	AT3G09260	0.096712	7
AT1G79220	0.477893	AT3G11240	0.227384	7
AT3G01240	0.4777	AT3G12300	0.0210467	7
AT3G23740	0.477644	AT3G13330	0.123823	7
AT4G26800	0.477571	AT3G13510	0.0683119	7
AT2G02850	0.47709	AT3G16950	0.0979561	7
AT2G25420	0.476993	AT3G18610	0.452437	7
AT4G19940	0.476893	AT3G19080	0.260434	7
AT5G66005	0.476813	AT3G25860	0.102019	7
AT3G52550	0.476739	AT3G44870	0.262509	7
AT3G60210	0.476626	AT3G49850	0.228043	7
AT2G45900	0.476574	AT3G55960	0.0979628	7
AT2G03640	0.476341	AT3G58060	0.0594693	7
AT5G19710	0.476257	AT3G58350	0.418855	7
AT5G13970	0.476238	AT3G61177	0.314039	7
AT3G58740	0.47623	AT3G58060	0.0594693	8
AT4G37440	0.476144	AT3G13490	0.0971635	8
AT2G20480	0.475946	AT3G05890	0.0706399	8
AT1G17460	0.475847	AT3G07090	0.0993367	8
AT3G17710	0.475699	AT3G09270	0.221058	8
AT4G01600	0.47557	AT3G11250	0.0323462	8
AT1G19620	0.475511	AT3G12320	0.143842	8
AT5G09995	0.475431	AT3G13350	0.289059	8
AT2G34780	0.475429	AT3G13530	0.106743	8
AT1G57980	0.475389	AT3G16970	0.363133	8
AT4G36140	0.475247	AT3G18620	0.252158	8
AT3G14220	0.475172	AT3G19090	0.0972566	8
AT5G10340	0.474945	AT3G25870	0.197752	8
AT3G48080	0.474875	AT3G44880	0.101579	8
AT3G46160	0.474687	AT3G49870	0.0101114	8
AT5G14960	0.474621	AT3G55970	0.142299	8
AT4G24900	0.474423	AT3G58070	0.305354	8
AT5G17165	0.474336	AT3G58360	0.226566	8
AT3G54120	0.474193	AT3G61180	0.121331	8
AT5G56210	0.474093	AT3G58070	0.305354	9
AT5G56400	0.473984	AT3G13510	0.0683119	9
AT4G35520	0.473961	AT3G05900	0.737049	9
AT4G28800	0.473844	AT3G07100	0.130711	9
AT3G59200	0.473808	AT3G09280	0.380895	9
AT2G29100	0.473762	AT3G11260	0.0541665	9
AT1G20970	0.47357	AT3G12340	0.387098	9
AT5G64800	0.473458	AT3G13360	0.412589	9
AT3G29340	0.47319	AT3G13540	0.138826	9
AT1G75870	0.473175	AT3G16980	0.0127845	9
AT1G24210	0.47313	AT3G18630	0.223803	9
AT2G23945	0.472891	AT3G19100	0.074397	9
AT1G09500	0.472761	AT3G25882	0.626506	9
AT3G60280	0.472639	AT3G44890	0.0793578	9
AT3G23130	0.472606	AT3G49880	0.125364	9
AT2G16270	0.472461	AT3G55980	0.0871964	9
AT5G39210	0.472224	AT3G58090	0.276446	9
AT2G24645	0.472205	AT3G58380	0.605422	9
AT3G48920	0.472021	AT3G61182	0.508787	9
AT5G04320	0.471973	AT3G58090	0.276446	10
AT5G58130	0.471947	AT3G13530	0.106743	10
AT3G30350	0.471861	AT3G05910	0.0315933	10
AT4G23760	0.471623	AT3G07110	0.0888997	10
AT1G52650	0.471502	AT3G09290	0.283946	10
AT4G30670	0.471385	AT3G11270	0.103374	10
AT2G14710	0.471358	AT3G12345	0.130085	10
AT1G54740	0.470994	AT3G13380	0.150597	10
AT1G51970	0.470916	AT3G13550	0.0517751	10
AT4G13380	0.470869	AT3G16990	0.134388	10
AT2G35850	0.470733	AT3G18650	0.698864	10
AT5G57720	0.470685	AT3G19130	0.112705	10
AT3G25080	0.470458	AT3G25900	0.125126	10
AT1G64360	0.47039	AT3G44900	0.167035	10
AT3G09035	0.470364	AT3G49890	0.685795	10
AT3G53770	0.470333	AT3G55990	0.114285	10
AT5G52890	0.470313	AT3G58100	0.235662	10
AT4G26190	0.470132	AT3G58410	0.478573	10
AT3G52070	0.470128	AT3G61190	0.195352	10
AT4G00420	0.470019	AT4G00120	0.170232	10
AT4G33480	0.469545	AT4G01630	0.108386	10
AT1G58310	0.469365	AT4G02730	0.0609832	10
AT1G16730	0.469231	AT4G03210	0.0537355	10
AT1G72220	0.469216	AT4G12030	0.0509136	10
AT2G03310	0.46911	AT4G15930	0.0959165	10
AT4G11790	0.469108	AT4G17980	0.207283	10
AT2G40430	0.46864	AT4G18180	0.181279	10
AT1G61320	0.468498	AT4G22105	0.90522	10
AT1G35230	0.46848	AT4G22980	0.187555	10
AT2G34220	0.468453	AT4G23920	0.0855631	10
AT5G28180	0.468224	AT4G24700	0.112264	10
AT5G63900	0.468218	AT4G25580	0.235563	10
AT1G18390	0.468149	AT4G28030	0.256563	10
AT4G27595	0.467681	AT4G30610	0.0762317	10
AT2G18660	0.467634	AT4G33170	0.253201	10
AT1G28300	0.467528	AT4G38360	0.0437936	10
AT5G42785	0.467428	AT4G39530	0.156239	10
AT3G58200	0.467261	AT4G00150	0.12214	9
AT3G21950	0.467155	AT4G01650	0.156271	9
AT1G79700	0.466943	AT4G02740	0.273729	9
AT2G35160	0.466921	AT4G03220	0.232593	9
AT2G20110	0.466806	AT4G12050	0.0587843	9
AT3G08800	0.466251	AT4G15940	0.0685837	9
AT3G62300	0.466225	AT4G17990	0.363464	9
AT3G49300	0.4662	AT4G18190	0.275438	9
AT3G12000	0.466179	AT4G22130	0.105698	9
AT2G20350	0.466076	AT4G22990	0.0599161	9
AT3G22030	0.46595	AT4G23930	0.22097	9
AT2G28440	0.465816	AT4G24710	0.163168	9
AT5G48945	0.465816	AT4G25590	0.106484	9
AT5G55440	0.46575	AT4G28050	0.0285242	9
AT4G00770	0.465645	AT4G30620	0.0506518	9
AT1G28375	0.465574	AT4G33180	0.163147	9
AT2G01500	0.465424	AT4G38370	0.32544	9
AT3G63180	0.465041	AT4G39550	0.264729	9
AT5G06650	0.465023	AT4G00170	0.187714	8
AT5G41200	0.464805	AT4G01660	0.135933	8
AT5G46930	0.46473	AT4G02750	0.139192	8
AT2G22200	0.464354	AT4G03240	0.0768966	8
AT4G05230	0.464317	AT4G12060	0.139241	8
AT4G29273	0.464224	AT4G15950	0.295521	8
AT1G25422	0.46418	AT4G18010	0.11109	8
AT2G38690	0.464078	AT4G18205	0.395716	8
AT4G00980	0.463959	AT4G22140	0.0298223	8
AT1G71030	0.463834	AT4G23000	0.170049	8
AT5G23820	0.463688	AT4G23940	0.120407	8
AT4G26030	0.463271	AT4G24740	0.0312063	8
AT2G02061	0.46277	AT4G25600	0.451726	8
AT5G49620	0.46276	AT4G28060	0.0156643	8
AT2G23410	0.462753	AT4G30630	0.403209	8
AT3G51020	0.462644	AT4G33200	0.134314	8
AT3G27040	0.462509	AT4G38380	0.285	8
AT5G07150	0.462444	AT4G39570	0.322109	8
AT3G24982	0.462349	AT4G00180	0.19572	7
AT5G11030	0.462282	AT4G01670	0.196381	7
AT1G10570	0.462164	AT4G02780	0.259044	7
AT4G16195	0.462061	AT4G03250	0.208865	7
AT2G25250	0.461994	AT4G12070	0.0652417	7
AT1G32585	0.461685	AT4G15960	0.231317	7
AT3G44100	0.461593	AT4G18030	0.0935431	7
AT1G08140	0.46156	AT4G18210	0.278682	7
AT1G23850	0.461418	AT4G22150	0.134136	7
AT3G59000	0.46132	AT4G23010	0.0614294	7
AT5G56230	0.461316	AT4G23950	0.226547	7
AT3G19890	0.46117	AT4G24750	0.10022	7
AT3G23120	0.461081	AT4G25610	0.348813	7
AT5G47160	0.461035	AT4G28080	0.193963	7
AT4G24510	0.460939	AT4G30640	0.3561	7
AT1G11220	0.460759	AT4G33210	0.12282	7
AT5G11630	0.460757	AT4G38390	0.11723	7
AT2G31930	0.460568	AT4G39580	0.0985056	7
AT4G39380	0.460314	AT4G00190	0.219716	6
AT3G48140	0.460309	AT4G01680	0.101975	6
AT2G32788	0.460306	AT4G02790	0.078895	6
AT1G13800	0.460171	AT4G03270	0.310135	6
AT3G09990	0.460109	AT4G12080	0.200801	6
AT5G20900	0.460086	AT4G15970	0.23768	6
AT1G69660	0.460023	AT4G18040	0.114767	6
AT4G37730	0.459714	AT4G18220	0.427709	6
AT5G60142	0.459379	AT4G22165	0.521919	6
AT2G35430	0.459139	AT4G23020	0.515376	6
AT1G08680	0.458889	AT4G23980	0.220664	6
AT3G16660	0.458779	AT4G24760	0.0597861	6
AT4G31150	0.458778	AT4G25620	0.163358	6
AT4G10290	0.458756	AT4G28090	0.521097	6
AT5G21900	0.458731	AT4G30650	0.205087	6
AT4G30845	0.458565	AT4G33220	0.131404	6
AT4G19430	0.458509	AT4G38400	0.216902	6
AT4G31880	0.458487	AT4G39610	0.147177	6
AT4G24265	0.458413	AT4G00330	0.135171	6
AT1G77300	0.458346	AT4G01870	0.203228	6
AT1G12890	0.458266	AT4G02980	0.195482	6
AT2G45560	0.458033	AT4G03430	0.133839	6
AT4G23140	0.458013	AT4G12290	0.0799954	6
AT5G57910	0.457986	AT4G16120	0.115749	6
AT1G71730	0.457969	AT4G18190	0.275438	6
AT4G26960	0.457782	AT4G18370	0.250475	6
AT5G53610	0.457639	AT4G22300	0.218152	6
AT5G61720	0.457601	AT4G23220	0.374326	6
AT3G13222	0.457564	AT4G24100	0.1674	6
AT3G50430	0.457479	AT4G24940	0.167089	6
AT2G37610	0.457438	AT4G25790	0.287601	6
AT1G06110	0.457096	AT4G28220	0.179415	6
AT4G01260	0.457011	AT4G30825	0.186717	6
AT2G48075	0.456928	AT4G33390	0.24059	6
AT5G26650	0.456671	AT4G38580	0.0147464	6
AT2G42780	0.456643	AT4G39740	0.291584	6
AT2G16810	0.45638	AT4G00340	0.107295	7
AT2G29995	0.45612	AT4G01883	0.271885	7
AT4G17710	0.456102	AT4G02990	0.128373	7
AT1G21695	0.456091	AT4G03460	0.281014	7
AT1G75860	0.456045	AT4G12300	0.204107	7
AT5G26930	0.455989	AT4G16130	0.0845386	7
AT2G43260	0.455843	AT4G18205	0.395716	7
AT1G43245	0.455796	AT4G18372	0.0854134	7
AT3G28370	0.455785	AT4G22305	0.221568	7
AT4G12670	0.455758	AT4G23230	0.315126	7
AT5G20200	0.45573	AT4G24110	0.0756592	7
AT3G15355	0.455671	AT4G24950	0.618259	7
AT1G61550	0.455634	AT4G25810	0.101256	7
AT1G62120	0.455276	AT4G28230	0.180421	7
AT4G19530	0.45495	AT4G30830	0.161108	7
AT1G29870	0.454944	AT4G33400	0.0606322	7
AT2G31540	0.454683	AT4G38590	0.169917	7
AT1G79070	0.454545	AT4G39745	0.278448	7
AT4G31680	0.454438	AT4G00360	0.0588084	8
AT4G04220	0.45441	AT4G01890	0.412302	8
AT4G31450	0.45435	AT4G03010	0.125921	8
AT4G38080	0.454077	AT4G03470	0.532726	8
AT1G46984	0.453918	AT4G12320	0.276713	8
AT1G66145	0.453856	AT4G16140	0.297422	8
AT3G62780	0.45385	AT4G18210	0.278682	8
AT2G17580	0.453673	AT4G18395	0.203346	8
AT1G50790	0.453558	AT4G22310	0.102117	8
AT5G66000	0.4533	AT4G23250	0.339999	8
AT3G02680	0.453219	AT4G24120	0.0911133	8
AT1G02990	0.453164	AT4G24960	0.0697519	8
AT4G03130	0.453158	AT4G25820	0.183621	8
AT1G19990	0.452996	AT4G28240	0.14479	8
AT2G30890	0.452599	AT4G30840	0.0974706	8
AT3G06910	0.452594	AT4G33410	0.0509715	8
AT3G47120	0.452463	AT4G38620	0.080643	8
AT1G64405	0.45244	AT4G39753	0.418395	8
AT3G18610	0.452437	AT4G00370	0.129132	9
AT2G22145	0.45242	AT4G01895	0.437911	9
AT1G03800	0.452404	AT4G03030	0.140009	9
AT5G46770	0.452163	AT4G03480	0.307154	9
AT3G17560	0.452139	AT4G12330	0.246763	9
AT3G60890	0.45208	AT4G16141	0.284077	9
AT1G32375	0.451958	AT4G18220	0.427709	9
AT4G23880	0.451911	AT4G18400	0.172515	9
AT4G25600	0.451726	AT4G22330	0.0328477	9
AT3G07030	0.45169	AT4G23260	0.309135	9
AT1G56160	0.45163	AT4G24130	0.0655974	9
AT3G54550	0.451553	AT4G24970	0.220522	9
AT4G20060	0.451553	AT4G25830	0.169466	9
AT4G19920	0.451503	AT4G28250	0.0482592	9
AT5G48650	0.451373	AT4G30845	0.458565	9
AT1G29041	0.451046	AT4G33420	0.0892131	9
AT1G55970	0.450898	AT4G38630	0.0322709	9
AT1G32600	0.450715	AT4G39756	0.434304	9
AT3G14320	0.450282	AT4G00400	0.137786	10
AT5G49870	0.450125	AT4G01897	0.230962	10
AT2G47230	0.450047	AT4G03070	0.354847	10
AT5G45320	0.450032	AT4G03520	0.274119	10
AT5G66270	0.450031	AT4G12340	0.324879	10
AT3G16540	0.450022	AT4G16144	0.18319	10
AT4G25380	0.449909	AT4G18230	0.230333	10
AT2G37780	0.44989	AT4G18422	0.282852	10
AT1G70620	0.449785	AT4G22340	0.0504422	10
AT1G65845	0.449658	AT4G23310	0.35224	10
AT1G33612	0.449626	AT4G24140	0.261631	10
AT1G56040	0.449427	AT4G24972	0.278458	10
AT3G13898	0.44921	AT4G25835	0.152563	10
AT1G73165	0.449188	AT4G28270	0.164168	10
AT4G21070	0.449018	AT4G30860	0.29319	10
AT1G76280	0.448804	AT4G33430	0.0189834	10
AT5G10760	0.448612	AT4G38640	0.125941	10
AT5G24830	0.448393	AT4G39770	0.088049	10
AT5G45875	0.448385	AT5G53540	0.104711	10
AT5G05120	0.448337	AT5G53560	0.112643	10
AT5G01740	0.448328	AT5G46240	0.107781	10
AT2G22040	0.448111	AT5G02810	0.144376	10
AT2G29110	0.448074	AT5G09876	0.400706	10
AT1G36340	0.448017	AT5G10490	0.220918	10
AT5G08230	0.447881	AT5G11310	0.22269	10
AT3G59150	0.44785	AT5G15980	0.247118	10
AT2G18000	0.44778	AT5G24090	0.160108	10
AT5G01280	0.447629	AT5G40890	0.0296974	10
AT1G54400	0.447502	AT5G41370	0.0977139	10
AT3G24080	0.447397	AT5G46180	0.0860927	10
AT2G48130	0.447198	AT5G49120	0.883567	10
AT1G28080	0.446897	AT5G52340	0.0437227	10
AT2G28220	0.446751	AT5G54110	0.119263	10
AT1G66800	0.446672	AT5G54220	0.436743	10
AT4G13880	0.446629	AT5G54500	0.0578208	10
AT2G34380	0.44656	AT5G57260	0.359223	10
AT1G72360	0.44642	AT5G62270	0.143799	10
AT1G55940	0.446407	AT5G62930	0.0629821	10
AT2G04235	0.446298	AT5G63700	0.372669	10
AT4G32990	0.446294	AT5G64320	0.139324	10
AT1G19500	0.446118	AT5G53560	0.112643	9
AT2G46040	0.445921	AT5G46190	0.178956	9
AT5G22990	0.445892	AT5G53580	0.0697621	9
AT1G52220	0.445773	AT5G46280	0.179238	9
AT3G21410	0.445762	AT5G02820	0.0371189	9
AT4G13810	0.445494	AT5G09890	0.0619897	9
AT4G29730	0.445327	AT5G10500	0.36197	9
AT4G00250	0.445191	AT5G11320	0.263562	9
AT1G02980	0.445136	AT5G16000	0.0598195	9
AT2G31780	0.444996	AT5G24100	0.244375	9
AT3G18300	0.444781	AT5G40900	0.39541	9
AT1G35290	0.444772	AT5G41380	0.161552	9
AT1G68210	0.444428	AT5G49130	0.126558	9
AT3G59170	0.444402	AT5G52360	0.0501254	9
AT1G50830	0.444361	AT5G54130	0.0978508	9
AT1G61255	0.444295	AT5G54225	0.432458	9
AT1G06510	0.444278	AT5G54510	0.0667923	9
AT2G22860	0.444092	AT5G57280	0.175002	9
AT5G41320	0.444037	AT5G62280	0.0962754	9
AT1G02290	0.443994	AT5G62940	0.115473	9
AT1G17520	0.443941	AT5G63710	0.0468405	9
AT5G44540	0.443831	AT5G64340	0.621097	9
AT4G29550	0.443804	AT5G53580	0.0697621	8
AT2G20970	0.443652	AT5G46200	0.323895	8
AT1G56418	0.443576	AT5G53590	0.0922231	8
AT5G62210	0.443336	AT5G46290	0.0121808	8
AT1G69970	0.443174	AT5G02830	0.168649	8
AT5G39010	0.443101	AT5G09900	0.280316	8
AT1G16590	0.442943	AT5G10510	0.0620832	8
AT2G30480	0.442811	AT5G11330	0.216603	8
AT3G27070	0.442787	AT5G16010	0.230362	8
AT2G38950	0.442733	AT5G24110	0.311051	8
AT4G15120	0.442704	AT5G40910	0.627336	8
AT1G15830	0.442691	AT5G41400	0.164752	8
AT2G43580	0.442602	AT5G49150	0.174299	8
AT2G40020	0.442599	AT5G52380	0.153673	8
AT3G58940	0.442067	AT5G54140	0.356113	8
AT3G54530	0.44198	AT5G54230	0.149917	8
AT3G17620	0.441875	AT5G54520	0.197941	8
AT5G49530	0.441818	AT5G57320	0.182397	8
AT2G39580	0.441603	AT5G62310	0.067402	8
AT4G20340	0.441584	AT5G62960	0.0825053	8
AT4G32190	0.441548	AT5G63720	0.619945	8
AT1G64340	0.441501	AT5G64350	0.0758648	8
AT5G01420	0.441401	AT5G53590	0.0922231	7
AT3G60960	0.44135	AT5G46210	0.0704968	7
AT5G53820	0.441103	AT5G53610	0.457639	7
AT3G03670	0.441081	AT5G46295	0.246388	7
AT3G02125	0.441021	AT5G02850	0.134632	7
AT2G17787	0.441007	AT5G09910	0.326766	7
AT1G26900	0.44096	AT5G10520	0.181477	7
AT3G49250	0.440879	AT5G11340	0.146773	7
AT3G10880	0.440749	AT5G16020	0.227175	7
AT3G28770	0.440378	AT5G24120	0.134713	7
AT1G53790	0.440367	AT5G40930	0.616717	7
AT1G15890	0.44023	AT5G41410	0.0772469	7
AT1G10190	0.440203	AT5G49160	0.275977	7
AT1G56210	0.440113	AT5G52390	0.302189	7
AT5G56380	0.440017	AT5G54150	0.308772	7
AT5G40840	0.439969	AT5G54240	0.0935654	7
AT1G59620	0.439934	AT5G54530	0.223786	7
AT5G02950	0.439824	AT5G57330	0.130128	7
AT2G32770	0.43982	AT5G62320	0.221891	7
AT1G66310	0.43975	AT5G62970	0.667292	7
AT3G12775	0.439683	AT5G63730	0.339938	7
AT3G24770	0.43959	AT5G64370	0.0906507	7
AT5G59800	0.43959	AT5G53610	0.457639	6
AT5G18090	0.439309	AT5G46220	0.122629	6
AT1G65300	0.439226	AT5G53635	0.840415	6
AT5G05210	0.439192	AT5G02860	0.0975106	6
AT2G33850	0.439048	AT5G09920	0.0595642	6
AT3G61380	0.438938	AT5G10530	0.191938	6
AT1G03670	0.4388	AT5G11380	0.218209	6
AT5G58820	0.438779	AT5G16030	0.222195	6
AT1G13470	0.43868	AT5G24130	0.24533	6
AT3G22345	0.438654	AT5G40940	0.372709	6
AT1G28410	0.438553	AT5G41430	0.361922	6
AT4G26150	0.438513	AT5G46300	1.20903	6
AT1G49700	0.438487	AT5G49170	0.0950639	6
AT5G05020	0.438249	AT5G52400	0.120274	6
AT4G01895	0.437911	AT5G54160	0.0502495	6
AT1G32920	0.4379	AT5G54260	0.0854152	6
AT5G64770	0.437886	AT5G54540	0.219923	6
AT4G19520	0.437776	AT5G57340	0.22683	6
AT5G11300	0.437732	AT5G62340	0.650668	6
AT4G27940	0.43762	AT5G62980	0.241276	6
AT3G04850	0.437591	AT5G63750	0.484476	6
AT2G44790	0.437505	AT5G64380	0.149806	6
AT1G75310	0.437471	AT5G53820	0.441103	6
AT1G69280	0.437308	AT5G03050	0.388573	6
AT3G22040	0.437253	AT5G10020	0.142147	6
AT2G14540	0.437164	AT5G10660	0.533479	6
AT5G04110	0.437013	AT5G11480	0.117722	6
AT5G50160	0.436852	AT5G16180	0.265857	6
AT5G54220	0.436743	AT5G24310	0.0642279	6
AT4G15715	0.436492	AT5G41070	0.313834	6
AT1G65120	0.436331	AT5G41600	0.252069	6
AT5G07730	0.436137	AT5G46380	1.03028	6
AT1G80110	0.43613	AT5G46490	0.269391	6
AT1G48000	0.436123	AT5G49330	0.351996	6
AT3G62340	0.436058	AT5G52560	0.0666615	6
AT1G74170	0.435943	AT5G53830	0.218627	6
AT4G25020	0.435896	AT5G54270	0.0309555	6
AT2G02955	0.435723	AT5G54440	0.118206	6
AT4G17330	0.435695	AT5G54680	0.0388859	6
AT4G16000	0.435642	AT5G57500	0.0835111	6
AT1G15757	0.435592	AT5G62470	0.13196	6
AT2G32790	0.435589	AT5G63120	0.0721053	6
AT2G25560	0.435509	AT5G63890	0.0956805	6
AT3G01770	0.435482	AT5G64550	0.106624	6
AT4G27370	0.435411	AT5G53830	0.218627	7
AT4G23515	0.435243	AT5G46390	0.161778	7
AT3G22090	0.435232	AT5G03060	0.939748	7
AT1G60930	0.43521	AT5G10040	0.359718	7
AT4G00210	0.435093	AT5G10690	0.175518	7
AT3G56780	0.435035	AT5G11490	0.0682565	7
AT3G22900	0.434996	AT5G16190	0.101988	7
AT1G46408	0.434936	AT5G24313	0.635015	7
AT2G38430	0.434886	AT5G41080	0.158778	7
AT5G45070	0.434677	AT5G41610	0.0962414	7
AT4G14840	0.434661	AT5G46530	0.0399667	7
AT5G48890	0.434486	AT5G49340	0.174842	7
AT4G39756	0.434304	AT5G52570	0.0993895	7
AT1G65680	0.43427	AT5G53840	0.655724	7
AT4G00990	0.43427	AT5G54280	0.0971664	7
AT1G05065	0.434173	AT5G54470	0.307283	7
AT1G07747	0.434168	AT5G54690	0.0366126	7
AT1G23240	0.434139	AT5G57510	0.37687	7
AT3G22760	0.434135	AT5G62490	0.15341	7
AT4G35120	0.434058	AT5G63130	0.16706	7
AT1G70080	0.433717	AT5G63900	0.468218	7
AT4G18150	0.433646	AT5G64560	0.126728	7
AT1G75150	0.433626	AT5G53840	0.655724	8
AT5G58360	0.433559	AT5G46400	0.422886	8
AT1G03300	0.433135	AT5G03070	0.140541	8
AT5G53930	0.433114	AT5G10050	0.099061	8
AT3G03030	0.432983	AT5G10700	0.123705	8
AT1G78650	0.432905	AT5G11500	0.0128878	8
AT3G58980	0.432884	AT5G16200	0.388626	8
AT1G63570	0.432723	AT5G24314	0.0899479	8
AT2G02300	0.432717	AT5G41090	0.307046	8
AT1G16022	0.432694	AT5G41620	0.286981	8
AT5G54225	0.432458	AT5G46550	0.479154	8
AT1G75120	0.432278	AT5G49360	0.0592482	8
AT1G10010	0.432114	AT5G52580	0.161803	8
AT2G26400	0.431966	AT5G53850	0.114642	8
AT1G57990	0.431825	AT5G54300	0.343904	8
AT1G78470	0.431806	AT5G54480	0.34525	8
AT3G12820	0.431798	AT5G54750	0.022055	8
AT1G08135	0.431764	AT5G57520	0.0830139	8
AT3G60310	0.431635	AT5G62500	0.153904	8
AT2G42860	0.431507	AT5G63135	0.0680385	8
AT3G12470	0.431488	AT5G63910	0.200344	8
AT5G55450	0.431472	AT5G64570	0.102541	8
AT1G16630	0.431415	AT5G53850	0.114642	9
AT1G31840	0.431386	AT5G46410	0.252569	9
AT3G09590	0.431345	AT5G03080	0.0295467	9
AT5G35695	0.431248	AT5G10060	0.138889	9
AT1G27670	0.431168	AT5G10720	0.12591	9
AT1G13620	0.431159	AT5G11510	0.314032	9
AT3G20210	0.431137	AT5G16210	0.168751	9
AT5G38160	0.431076	AT5G24316	0.494635	9
AT5G64990	0.431007	AT5G41100	0.164049	9
AT4G18510	0.430726	AT5G41680	0.22374	9
AT1G70250	0.430673	AT5G46570	0.0385278	9
AT1G14048	0.430661	AT5G49400	0.142454	9
AT4G11990	0.430605	AT5G52600	0.17842	9
AT3G45540	0.430424	AT5G53870	0.25938	9
AT4G32630	0.430261	AT5G54310	0.198896	9
AT1G48530	0.430239	AT5G54490	0.141967	9
AT1G24460	0.429975	AT5G54770	0.0499194	9
AT2G26240	0.429833	AT5G57540	0.0903591	9
AT4G11521	0.42944	AT5G62520	0.128832	9
AT1G62975	0.429106	AT5G63140	0.389951	9
AT5G22410	0.429065	AT5G63920	0.0868257	9
AT1G61990	0.428949	AT5G64580	0.0447319	9
AT2G20362	0.428752	AT5G53870	0.25938	10
AT1G11240	0.428729	AT5G46420	0.26728	10
AT3G56470	0.428712	AT5G03110	0.350202	10
AT2G07190	0.42871	AT5G10070	0.103092	10
AT5G42670	0.428628	AT5G10730	0.0816807	10
AT4G35170	0.428529	AT5G11520	0.0670058	10
AT2G25580	0.428424	AT5G16220	0.397607	10
AT2G03290	0.428304	AT5G24318	0.165472	10
AT1G07476	0.42812	AT5G41120	0.414002	10
AT1G78922	0.428052	AT5G41685	0.779641	10
AT1G60110	0.428039	AT5G46580	0.145764	10
AT4G02655	0.427935	AT5G49430	0.181885	10
AT1G63140	0.427934	AT5G52610	0.626786	10
AT4G08730	0.427915	AT5G53890	0.10977	10
AT1G23020	0.427827	AT5G54340	0.892512	10
AT1G77230	0.427809	AT5G54500	0.0578208	10
AT1G55790	0.427733	AT5G54780	0.0467399	10
AT4G18220	0.427709	AT5G57550	0.113486	10
AT2G33200	0.427483	AT5G62530	0.0426215	10
AT5G37890	0.427466	AT5G63150	0.3568	10
AT1G51538	0.427428	AT5G63930	0.178654	10
AT3G43590	0.427419	AT5G64600	0.152181	10
AT2G40250	0.427415	AT1G23780	0.30287	11
AT4G19510	0.427274	AT1G04540	0.078649	11
AT1G21760	0.427248	AT1G05140	0.175615	11
AT5G45230	0.427139	AT1G10690	0.25091	11
AT2G20720	0.427046	AT1G12120	0.291497	11
AT3G61730	0.427012	AT1G14660	0.30475	11
AT5G57790	0.426983	AT1G20550	0.163576	11
AT5G01860	0.42691	AT1G22260	0.369541	11
AT3G27900	0.426828	AT1G23100	0.172061	11
AT3G05750	0.426616	AT1G23640	0.169245	11
AT5G53150	0.426571	AT1G24100	0.224155	11
AT2G19910	0.426519	AT1G26665	0.342663	11
AT5G45113	0.426433	AT1G35190	0.124651	11
AT5G09805	0.426231	AT1G41830	0.0668606	11
AT4G22050	0.426173	AT1G51780	0.349667	11
AT4G19060	0.426131	AT1G52300	0.0267521	11
AT1G26720	0.426042	AT1G53140	0.0453894	11
AT1G45063	0.425986	AT1G53560	0.675104	11
AT1G49290	0.425953	AT1G54095	0.318726	11
AT1G67260	0.425935	AT1G58050	0.374223	11
AT5G13920	0.425925	AT1G62040	0.0401044	11
AT2G31910	0.425918	AT1G63770	0.0896574	11
AT4G29440	0.425845	AT1G64105	0.344838	11
AT5G66990	0.425811	AT1G68590	0.286665	11
AT3G53790	0.425784	AT1G75240	0.0742402	11
AT1G72760	0.425636	AT1G23760	0.172421	12
AT5G11760	0.425576	AT1G04530	0.331427	12
AT4G36090	0.425485	AT1G05120	0.191954	12
AT1G77320	0.425437	AT1G10680	0.179401	12
AT5G57120	0.425433	AT1G12110	0.0838929	12
AT5G18120	0.425347	AT1G14630	0.163637	12
AT3G06640	0.425062	AT1G20540	0.119154	12
AT5G48320	0.424734	AT1G22250	0.231528	12
AT2G36370	0.424603	AT1G23090	0.0967252	12
AT3G50720	0.424346	AT1G23600	0.483195	12
AT4G19840	0.42431	AT1G24095	0.395568	12
AT4G18900	0.424174	AT1G26660	0.110633	12
AT1G28630	0.423927	AT1G35180	0.148709	12
AT2G48160	0.423754	AT1G40087	0.399775	12
AT3G60150	0.42374	AT1G51760	0.104583	12
AT2G19610	0.423582	AT1G52290	0.201737	12
AT5G66040	0.42345	AT1G53130	0.183051	12
AT1G64255	0.423405	AT1G53540	0.0447735	12
AT1G64830	0.423128	AT1G54090	0.0867472	12
AT3G51500	0.42293	AT1G58030	0.123468	12
AT5G46400	0.422886	AT1G62030	0.22291	12
AT4G33620	0.422747	AT1G63720	0.144718	12
AT2G04480	0.422672	AT1G64100	0.400897	12
AT5G07210	0.42242	AT1G68585	0.0842487	12
AT5G27620	0.422212	AT1G75230	0.148678	12
AT4G01360	0.422006	AT1G23750	0.125132	13
AT4G40090	0.42193	AT1G04520	0.102022	13
AT1G11460	0.421903	AT1G05100	0.301278	13
AT3G24900	0.421843	AT1G10657	0.114781	13
AT5G59030	0.421808	AT1G12100	0.35897	13
AT3G62050	0.421792	AT1G14620	0.0699809	13
AT3G17330	0.421757	AT1G20530	0.308791	13
AT3G09940	0.421755	AT1G22240	0.141485	13
AT4G26455	0.421727	AT1G23080	0.063406	13
AT5G37920	0.421674	AT1G23570	0.518303	13
AT1G31140	0.421622	AT1G24090	0.24026	13
AT1G57790	0.421616	AT1G26650	0.229799	13
AT2G31250	0.421577	AT1G35160	0.0393705	13
AT1G26150	0.421568	AT1G38131	0.106224	13
AT1G59670	0.421388	AT1G51745	0.281966	13
AT1G21580	0.421341	AT1G52280	0.0118437	13
AT1G04050	0.421238	AT1G53120	0.202293	13
AT1G64295	0.421082	AT1G53530	0.110831	13
AT5G22791	0.421066	AT1G54080	0.122638	13
AT3G01710	0.420866	AT1G58025	0.223612	13
AT4G23496	0.420822	AT1G62020	0.0594885	13
AT3G42786	0.420639	AT1G63710	0.0906431	13
AT2G39280	0.420576	AT1G64090	0.0870601	13
AT5G57950	0.420563	AT1G68580	0.315069	13
AT1G27960	0.420548	AT1G75220	0.0366801	13
AT1G65342	0.420347	AT1G23740	0.194636	14
AT5G41790	0.420323	AT1G04510	0.114908	14
AT4G35890	0.420287	AT1G05090	0.360126	14
AT1G22882	0.420277	AT1G10650	0.237004	14
AT3G20480	0.420226	AT1G12090	0.152646	14
AT3G58330	0.420214	AT1G14610	0.152997	14
AT2G42760	0.420125	AT1G20520	0.281282	14
AT4G02270	0.420113	AT1G22230	0.165758	14
AT3G17152	0.419993	AT1G23070	0.0829675	14
AT1G08150	0.419975	AT1G23560	0.232414	14
AT5G63250	0.419659	AT1G24070	0.278434	14
AT2G41240	0.41962	AT1G26640	0.119758	14
AT5G65870	0.419606	AT1G35150	0.114972	14
AT1G80730	0.419589	AT1G37130	0.0368238	14
AT5G40520	0.419523	AT1G51730	0.122898	14
AT2G35810	0.41941	AT1G52260	0.16777	14
AT5G04030	0.419342	AT1G53110	0.48195	14
AT2G26370	0.419267	AT1G53520	0.249744	14
AT3G21295	0.419182	AT1G54060	0.212423	14
AT1G33960	0.41913	AT1G57990	0.431825	14
AT3G55672	0.418978	AT1G61990	0.428949	14
AT1G03830	0.41892	AT1G63700	0.0820904	14
AT2G39640	0.418891	AT1G64080	0.163382	14
AT3G58350	0.418855	AT1G68570	0.104429	14
AT3G46280	0.418846	AT1G75210	0.155818	14
AT1G06770	0.418829	AT1G23710	0.301934	15
AT5G19110	0.418776	AT1G04500	0.0978606	15
AT3G30725	0.41873	AT1G05080	0.734659	15
AT4G12890	0.418694	AT1G10640	0.154888	15
AT5G50780	0.418655	AT1G12070	0.109074	15
AT2G43720	0.418611	AT1G14600	0.161467	15
AT1G48770	0.41855	AT1G20510	0.0787702	15
AT2G36650	0.418441	AT1G22220	0.191752	15
AT5G01570	0.418417	AT1G23060	0.2967	15
AT1G64840	0.418396	AT1G23550	0.239459	15
AT4G39753	0.418395	AT1G24060	0.504324	15
AT5G16680	0.418301	AT1G26630	0.303533	15
AT3G58340	0.418276	AT1G35140	0.135814	15
AT4G26980	0.418274	AT1G36980	0.0264014	15
AT5G55810	0.418234	AT1G51720	0.054434	15
AT2G20240	0.418174	AT1G52240	0.353811	15
AT1G02850	0.418144	AT1G53100	0.257351	15
[truncated: 17,011 more rows]

## Sheet: LD test of ω (within species)
Table S9C. The distribution of loci on both sides of loci with ω>1 (within species).
All loci for analysis		All loci near loci with ω>1			First 2 loci from loci with ω>1			3-4 loci from loci with ω>1			5-6 loci from loci with ω>1
Locus	ω	Locus	ω	position	Locus	ω	position	Locus	ω	position	Locus	ω	position
AT1G01450	0.0812038	AT1G01695	0.291395	1	AT1G01695	0.291395	1	AT1G17590	0.617832	3	AT1G17430	0.218816	5
AT1G01460	0.377932	AT1G01710	0.34749	1	AT1G01710	0.34749	1	AT1G33610	0.283622	3	AT1G33590	0.287323	5
AT1G01695	0.291395	AT1G01900	0.109503	1	AT1G01900	0.109503	1	AT1G65790	0.378804	3	AT1G65760	1.56083	5
AT1G01700	1.51165	AT1G01960	0.308856	1	AT1G01960	0.308856	1	AT1G11190	0.306518	3	AT1G24300	0.297121	5
AT1G01710	0.34749	AT1G05740	0.614712	1	AT1G05740	0.614712	1	AT1G14580	0.336204	3	AT1G55530	0.140659	5
AT1G01790	1.55314	AT1G06290	0.113877	1	AT1G06290	0.113877	1	AT1G15460	0.364653	3	AT1G65740	1.32937	5
AT1G01800	0.348469	AT1G06770	0.646781	1	AT1G06770	0.646781	1	AT1G17440	0.065927	3	AT1G11170	0.277257	5
AT1G01900	0.109503	AT1G07150	0.703003	1	AT1G07150	0.703003	1	AT1G24388	1.72166	3	AT1G14540	0.338709	5
AT1G01920	1.74533	AT1G07750	0.322659	1	AT1G07750	0.322659	1	AT1G30730	0.0849956	3	AT1G15030	0.312193	5
AT1G01960	0.308856	AT1G07870	0.487106	1	AT1G07870	0.487106	1	AT1G33600	0.169998	3	AT1G17380	0.315857	5
AT1G01980	1.8897	AT1G08050	0.0297571	1	AT1G08050	0.0297571	1	AT1G34420	0.265533	3	AT1G30670	0.340187	5
AT1G02060	0.840706	AT1G08150	0.118756	1	AT1G08150	0.118756	1	AT1G35510	0.360694	3	AT1G33560	0.990908	5
AT1G02110	0.160066	AT1G09480	0.171651	1	AT1G09480	0.171651	1	AT1G43020	0.572992	3	AT1G34390	0.425762	5
AT1G02120	0.633512	AT1G09490	0.345255	1	AT1G09490	0.345255	1	AT1G47720	0.198557	3	AT1G35467	0.141713	5
AT1G02150	0.121567	AT1G09560	0.0820708	1	AT1G09560	0.0820708	1	AT1G48480	0.357155	3	AT1G43005	0.867447	5
AT1G02170	0.106371	AT1G09710	0.541729	1	AT1G09710	0.541729	1	AT1G51800	0.139782	3	AT1G47680	0.555985	5
AT1G02190	0.450702	AT1G09850	0.612627	1	AT1G09850	0.612627	1	AT1G53345	0.231907	3	AT1G48405	0.373179	5
AT1G02205	0.324987	AT1G09900	0.126959	1	AT1G09900	0.126959	1	AT1G55600	1.29376	3	AT1G51770	0.257117	5
AT1G02220	0.563024	AT1G10910	0.317814	1	AT1G10910	0.317814	1	AT1G55790	0.159787	3	AT1G53330	0.122166	5
AT1G02230	0.325942	AT1G11200	0.235563	1	AT1G11200	0.235563	1	AT1G58602	0.801953	3	AT1G55740	0.143366	5
AT1G02270	0.0844181	AT1G11270	1.38762	1	AT1G11270	1.38762	1	AT1G65610	0.333785	3	AT1G58440	0.341634	5
AT1G02300	0.316273	AT1G11580	0.692535	1	AT1G11580	0.692535	1	AT1G65780	0.574386	3	AT1G65570	0.175261	5
AT1G02335	0.778789	AT1G11750	0.341296	1	AT1G11750	0.341296	1	AT1G66540	0.507188	3	AT1G66500	0.315784	5
AT1G02720	0.256164	AT1G12040	0.318384	1	AT1G12040	0.318384	1	AT1G67440	0.0906617	3	AT1G67400	0.0909573	5
AT1G02750	0.829032	AT1G12520	0.168862	1	AT1G12520	0.168862	1	AT1G01695	0.291395	3	AT1G65790	0.378804	5
AT1G02770	0.366913	AT1G12770	0.0726009	1	AT1G12770	0.0726009	1	AT1G01900	0.109503	3	AT1G15460	0.364653	5
AT1G02840	0.166686	AT1G14610	0.161397	1	AT1G14610	0.161397	1	AT1G07870	0.487106	3	AT1G47720	0.198557	5
AT1G02850	0.689708	AT1G14640	1.75442	1	AT1G14640	1.75442	1	AT1G09480	0.171651	3	AT1G01450	0.0812038	5
AT1G02890	0.15929	AT1G14890	0.09789	1	AT1G14890	0.09789	1	AT1G15600	1.02685	3	AT1G01790	1.55314	5
AT1G02970	0.149752	AT1G15490	0.376323	1	AT1G15490	0.376323	1	AT1G19390	0.237804	3	AT1G07810	1.05232	5
AT1G02980	0.0645714	AT1G15600	1.02685	1	AT1G15600	1.02685	1	AT1G24190	0.277574	3	AT1G09260	0.636736	5
AT1G02990	0.627747	AT1G15620	0.845785	1	AT1G15620	0.845785	1	AT1G24330	0.342058	3	AT1G19320	0.543566	5
AT1G03060	0.221005	AT1G15760	0.903077	1	AT1G15760	0.903077	1	AT1G31930	0.0907324	3	AT1G24150	0.238326	5
AT1G03070	0.380098	AT1G16110	0.580849	1	AT1G16110	0.580849	1	AT1G47330	0.0740679	3	AT1G24280	0.110655	5
AT1G03110	0.32179	AT1G16270	0.15082	1	AT1G16270	0.15082	1	AT1G47765	1.29931	3	AT1G31885	0.127127	5
AT1G03170	0.581187	AT1G16610	0.665183	1	AT1G16610	0.665183	1	AT1G55570	0.102968	3	AT1G47290	0.308708	5
AT1G03210	0.172057	AT1G17000	0.40151	1	AT1G17000	0.40151	1	AT1G65810	1.03362	3	AT1G55510	0.0557941	5
AT1G03220	0.356899	AT1G17590	0.617832	1	AT1G17590	0.617832	1	AT1G01450	0.0812038	3	AT1G55810	0.317031	5
AT1G03230	0.230909	AT1G17600	1.68862	1	AT1G17600	1.68862	1	AT1G01790	1.55314	3	AT1G65710	0.291222	5
AT1G03365	0.313715	AT1G17630	1.16056	1	AT1G17630	1.16056	1	AT1G05675	0.675011	3	AT1G01700	1.51165	5
AT1G03410	0.418954	AT1G17960	0.161868	1	AT1G17960	0.161868	1	AT1G06230	0.299544	3	AT1G07740	0.317493	5
AT1G03457	0.238051	AT1G18160	0.300372	1	AT1G18160	0.300372	1	AT1G06730	0.28611	3	AT1G09820	0.0969403	5
AT1G03495	0.171919	AT1G18840	0.314682	1	AT1G18840	0.314682	1	AT1G06990	0.166262	3	AT1G27430	0.25049	5
AT1G04280	0.33279	AT1G19390	0.237804	1	AT1G19390	0.237804	1	AT1G07725	0.352301	3	AT1G30920	0.28951	5
AT1G04370	0.367328	AT1G19440	0.0228921	1	AT1G19440	0.0228921	1	AT1G07810	1.05232	3	AT1G43160	0.52831	5
AT1G04380	0.632278	AT1G20230	0.14456	1	AT1G20230	0.14456	1	AT1G08130	0.152218	3	AT1G55860	0.338653	5
AT1G04400	0.562516	AT1G20400	0.299451	1	AT1G20400	0.299451	1	AT1G09260	0.636736	3	AT1G62560	0.132175	5
AT1G04470	0.35634	AT1G20670	0.0744195	1	AT1G20670	0.0744195	1	AT1G09530	0.301612	3	AT1G63430	0.215207	5
AT1G04500	0.308121	AT1G20790	0.940742	1	AT1G20790	0.940742	1	AT1G09680	0.545619	3	AT1G72220	0.628622	5
AT1G04510	0.164056	AT1G20930	0.081624	1	AT1G20930	0.081624	1	AT1G09795	0.361425	3	AT1G76630	0.888104	5
AT1G04540	0.244864	AT1G21150	0.34077	1	AT1G21150	0.34077	1	AT1G09880	1.09166	3	AT1G08050	0.0297571	5
AT1G04570	0.0401554	AT1G21245	0.196714	1	AT1G21245	0.196714	1	AT1G10750	0.0782451	3	AT1G09490	0.345255	5
AT1G04600	0.315226	AT1G21690	0.496291	1	AT1G21690	0.496291	1	AT1G11180	0.431532	3	AT1G16110	0.580849	5
AT1G04700	0.27828	AT1G22020	0.546308	1	AT1G22020	0.546308	1	AT1G11460	0.425163	3	AT1G17960	0.161868	5
AT1G04970	0.171274	AT1G22080	0.708153	1	AT1G22080	0.708153	1	AT1G11720	0.447086	3	AT1G20790	0.940742	5
AT1G05020	0.118256	AT1G22660	0.318258	1	AT1G22660	0.318258	1	AT1G11925	0.349893	3	AT1G22020	0.546308	5
AT1G05120	0.0643457	AT1G22880	0.230776	1	AT1G22880	0.230776	1	AT1G12460	0.159784	3	AT1G43090	4.1341	5
AT1G05140	0.694291	AT1G23760	0.66032	1	AT1G23760	0.66032	1	AT1G12750	0.410946	3	AT1G50840	0.300987	5
AT1G05200	0.0749982	AT1G24190	0.277574	1	AT1G24190	0.277574	1	AT1G14550	0.345543	3	AT1G61630	0.0393855	5
AT1G05260	0.348513	AT1G24210	0.317293	1	AT1G24210	0.317293	1	AT1G14710	0.328468	3	AT1G05630	0.13142	5
AT1G05270	0.331093	AT1G24330	0.342058	1	AT1G24330	0.342058	1	AT1G15080	0.109802	3	AT1G06200	0.326547	5
AT1G05300	0.19737	AT1G24420	0.925781	1	AT1G24420	0.925781	1	AT1G15740	0.34952	3	AT1G06710	0.56115	5
AT1G05310	0.671625	AT1G24430	1.60052	1	AT1G24430	1.60052	1	AT1G16070	0.167997	3	AT1G06900	0.462155	5
AT1G05320	0.346308	AT1G25390	0.655772	1	AT1G25390	0.655772	1	AT1G16225	0.317488	3	AT1G07705	0.297593	5
AT1G05360	0.0880556	AT1G27100	0.0756859	1	AT1G27100	0.0756859	1	AT1G16540	0.18567	3	AT1G09170	0.207001	5
AT1G05370	0.18782	AT1G27270	0.461981	1	AT1G27270	0.461981	1	AT1G16890	0.0562303	3	AT1G09650	0.334691	5
AT1G05380	0.897384	AT1G27450	0.331497	1	AT1G27450	0.331497	1	AT1G17430	0.218816	3	AT1G09720	1.51295	5
AT1G05410	0.305027	AT1G27520	0.309905	1	AT1G27520	0.309905	1	AT1G17880	0.0643632	3	AT1G10700	0.345372	5
AT1G05450	0.840374	AT1G28170	0.223195	1	AT1G28170	0.223195	1	AT1G18140	0.157278	3	AT1G11160	0.152103	5
AT1G05460	0.101439	AT1G28580	0.126723	1	AT1G28580	0.126723	1	AT1G18790	0.309371	3	AT1G11420	0.308957	5
AT1G05490	0.503856	AT1G29590	0.351439	1	AT1G29590	0.351439	1	AT1G19320	0.543566	3	AT1G11690	0.586895	5
AT1G05520	0.619255	AT1G30410	0.43598	1	AT1G30410	0.43598	1	AT1G20220	0.0722977	3	AT1G11770	1.02786	5
AT1G05540	0.574062	AT1G30510	0.632228	1	AT1G30510	0.632228	1	AT1G20370	0.319059	3	AT1G12380	0.330646	5
AT1G05550	0.447505	AT1G30740	0.526687	1	AT1G30740	0.526687	1	AT1G20640	0.15236	3	AT1G12730	0.182394	5
AT1G05560	0.190437	AT1G30780	1.05858	1	AT1G30780	1.05858	1	AT1G20735	0.857618	3	AT1G14530	0.378021	5
AT1G05570	0.109278	AT1G30925	0.599028	1	AT1G30925	0.599028	1	AT1G20920	0.287142	3	AT1G14680	0.387041	5
AT1G05590	0.325259	AT1G30960	0.0801537	1	AT1G30960	0.0801537	1	AT1G21120	0.0402279	3	AT1G15020	0.626508	5
AT1G05610	0.314985	AT1G31240	0.354451	1	AT1G31240	0.354451	1	AT1G21230	0.158075	3	AT1G15680	0.867437	5
AT1G05630	0.13142	AT1G31600	0.386553	1	AT1G31600	0.386553	1	AT1G21670	0.176173	3	AT1G15890	0.358682	5
AT1G05660	0.361827	AT1G31930	0.0907324	1	AT1G31930	0.0907324	1	AT1G21990	0.758312	3	AT1G16420	0.421506	5
AT1G05675	0.675011	AT1G32010	0.858069	1	AT1G32010	0.858069	1	AT1G22065	0.348914	3	AT1G16825	0.870864	5
AT1G05680	0.84632	AT1G32120	0.429208	1	AT1G32120	0.429208	1	AT1G22600	0.486761	3	AT1G17360	0.285287	5
AT1G05740	0.614712	AT1G32280	0.628524	1	AT1G32280	0.628524	1	AT1G22810	0.173874	3	AT1G17860	0.732978	5
AT1G05770	1.46782	AT1G32980	0.250731	1	AT1G32980	0.250731	1	AT1G23710	0.161458	3	AT1G18750	0.107698	5
AT1G05790	0.965246	AT1G33250	0.292937	1	AT1G33250	0.292937	1	AT1G24150	0.238326	3	AT1G19250	0.119004	5
AT1G05800	0.572948	AT1G33610	0.283622	1	AT1G33610	0.283622	1	AT1G24280	0.110655	3	AT1G20150	0.316682	5
AT1G05805	0.341756	AT1G33612	1.07853	1	AT1G33612	1.07853	1	AT1G25350	0.299165	3	AT1G20330	0.173592	5
AT1G05820	0.517764	AT1G33750	1.5689	1	AT1G33750	1.5689	1	AT1G27070	0.392734	3	AT1G20570	0.616769	5
AT1G05830	0.583715	AT1G33840	0.386509	1	AT1G33840	0.386509	1	AT1G27210	0.125529	3	AT1G20690	0.241938	5
AT1G05835	0.364666	AT1G34040	0.60418	1	AT1G34040	0.60418	1	AT1G27340	0.336321	3	AT1G21060	0.160042	5
AT1G06000	0.123291	AT1G34430	0.120957	1	AT1G34430	0.120957	1	AT1G27500	3.01927	3	AT1G21170	0.89909	5
AT1G06090	0.327818	AT1G34440	1.22662	1	AT1G34440	1.22662	1	AT1G28110	0.236376	3	AT1G21640	0.39528	5
AT1G06160	0.385234	AT1G34780	0.55766	1	AT1G34780	0.55766	1	AT1G28470	0.305801	3	AT1G21920	0.605111	5
AT1G06190	0.610218	AT1G35170	0.234707	1	AT1G35170	0.234707	1	AT1G29540	0.356738	3	AT1G22550	0.126681	5
AT1G06200	0.326547	AT1G35365	0.470118	1	AT1G35365	0.470118	1	AT1G30320	0.89765	3	AT1G22730	0.298975	5
AT1G06210	0.0502719	AT1G35515	0.256669	1	AT1G35515	0.256669	1	AT1G30460	0.316203	3	AT1G23690	0.61397	5
AT1G06230	0.299544	AT1G35530	1.04389	1	AT1G35530	1.04389	1	AT1G30720	0.352465	3	AT1G24130	0.317052	5
AT1G06250	0.340687	AT1G42960	0.336411	1	AT1G42960	0.336411	1	AT1G30900	0.0115018	3	AT1G24240	0.950358	5
AT1G06290	0.113877	AT1G43080	0.453375	1	AT1G43080	0.453375	1	AT1G30930	1.11528	3	AT1G25290	0.164873	5
AT1G06310	1.64279	AT1G43090	4.1341	1	AT1G43090	4.1341	1	AT1G31220	0.560595	3	AT1G27030	0.364519	5
AT1G06340	0.338706	AT1G43260	0.562582	1	AT1G43260	0.562582	1	AT1G31540	0.66438	3	AT1G27170	0.431819	5
AT1G06360	0.316418	AT1G43620	0.310181	1	AT1G43620	0.310181	1	AT1G31885	0.127127	3	AT1G27280	1.12067	5
AT1G06380	0.337157	AT1G44050	0.247922	1	AT1G44050	0.247922	1	AT1G32090	0.0719963	3	AT1G28070	0.413	5
AT1G06390	0.0818649	AT1G47330	0.0740679	1	AT1G47330	0.0740679	1	AT1G32240	0.322977	3	AT1G28430	0.129959	5
AT1G06450	0.332766	AT1G47370	0.430049	1	AT1G47370	0.430049	1	AT1G32560	0.214649	3	AT1G29370	0.308421	5
AT1G06470	0.319355	AT1G47750	0.0464498	1	AT1G47750	0.0464498	1	AT1G33220	0.625064	3	AT1G30220	0.166917	5
AT1G06520	0.693253	AT1G47765	1.29931	1	AT1G47765	1.29931	1	AT1G33590	0.287323	3	AT1G30420	1.10812	5
AT1G06560	0.64083	AT1G47780	0.301485	1	AT1G47780	0.301485	1	AT1G33811	0.337552	3	AT1G30650	0.339335	5
AT1G06580	0.422443	AT1G48110	0.30431	1	AT1G48110	0.30431	1	AT1G34010	0.228577	3	AT1G30840	0.694633	5
AT1G06620	0.507484	AT1G48500	0.686452	1	AT1G48500	0.686452	1	AT1G34410	0.445143	3	AT1G31160	0.715748	5
AT1G06645	0.528892	AT1G48510	1.54583	1	AT1G48510	1.54583	1	AT1G34750	0.0793525	3	AT1G31470	0.239724	5
AT1G06660	0.323153	AT1G48760	0.291143	1	AT1G48760	0.291143	1	AT1G35150	0.243399	3	AT1G31840	0.537897	5
AT1G06710	0.56115	AT1G49270	0.499834	1	AT1G49270	0.499834	1	AT1G35240	0.812245	3	AT1G32030	0.545569	5
AT1G06720	0.171398	AT1G50580	0.25386	1	AT1G50580	0.25386	1	AT1G35470	0.612753	3	AT1G32220	0.110416	5
AT1G06730	0.28611	AT1G50840	0.300987	1	AT1G50840	0.300987	1	AT1G42560	0.0270911	3	AT1G32410	0.191473	5
AT1G06760	0.547645	AT1G50970	0.455155	1	AT1G50970	0.455155	1	AT1G43010	0.997121	3	AT1G33110	0.199006	5
AT1G06770	0.646781	AT1G51120	0.641859	1	AT1G51120	0.641859	1	AT1G43140	0.641454	3	AT1G33540	0.291465	5
AT1G06820	1.0218	AT1G51320	0.36733	1	AT1G51320	0.36733	1	AT1G43560	1.09291	3	AT1G33780	0.0549201	5
AT1G06840	0.440866	AT1G51480	0.858008	1	AT1G51480	0.858008	1	AT1G43980	0.0970642	3	AT1G33960	0.373288	5
AT1G06850	0.332167	AT1G51805	0.103407	1	AT1G51805	0.103407	1	AT1G47290	0.308708	3	AT1G34360	0.166524	5
AT1G06870	0.774273	AT1G51820	1.23353	1	AT1G51820	1.23353	1	AT1G47710	0.162365	3	AT1G34650	0.320402	5
AT1G06900	0.462155	AT1G52110	0.222917	1	AT1G52110	0.222917	1	AT1G48060	0.527306	3	AT1G34910	1.11286	5
AT1G06970	0.0634456	AT1G52325	0.65901	1	AT1G52325	0.65901	1	AT1G48470	0.310549	3	AT1G35180	1.056	5
AT1G06990	0.166262	AT1G52420	0.152772	1	AT1G52420	0.152772	1	AT1G48690	0.370232	3	AT1G35420	0.411082	5
AT1G07040	0.342835	AT1G53050	0.306154	1	AT1G53050	0.306154	1	AT1G49190	0.705705	3	AT1G42540	0.0822811	5
AT1G07150	0.703003	AT1G53350	0.24465	1	AT1G53350	0.24465	1	AT1G50480	0.981597	3	AT1G43000	0.294288	5
AT1G07160	1.29441	AT1G53360	1.49529	1	AT1G53360	1.49529	1	AT1G50750	0.367517	3	AT1G43850	0.599573	5
AT1G07200	0.67333	AT1G53730	0.0493763	1	AT1G53730	0.0493763	1	AT1G50880	0.28545	3	AT1G47270	0.0693588	5
AT1G07220	0.990646	AT1G53920	0.0411453	1	AT1G53920	0.0411453	1	AT1G51055	0.305158	3	AT1G47620	0.627179	5
AT1G07280	0.265262	AT1G55570	0.102968	1	AT1G55570	0.102968	1	AT1G51270	0.613764	3	AT1G48020	0.0826663	5
AT1G07320	0.178118	AT1G55610	0.414774	1	AT1G55610	0.414774	1	AT1G51420	0.186934	3	AT1G48390	0.921937	5
AT1G07330	0.18839	AT1G55640	2.8338	1	AT1G55640	2.8338	1	AT1G51790	0.948348	3	AT1G48660	0.184011	5
AT1G07360	0.55888	AT1G55810	0.317031	1	AT1G55810	0.317031	1	AT1G52070	0.0709844	3	AT1G49140	0.149497	5
AT1G07380	0.1588	AT1G55820	1.33921	1	AT1G55820	1.33921	1	AT1G52290	0.45259	3	AT1G50400	0.162727	5
AT1G07470	0.619363	AT1G55870	0.171956	1	AT1G55870	0.171956	1	AT1G52380	0.606523	3	AT1G50680	0.32082	5
AT1G07510	0.664014	AT1G55920	0.279311	1	AT1G55920	0.279311	1	AT1G53025	0.873895	3	AT1G50980	1.16628	5
AT1G07540	0.212645	AT1G56020	0.31631	1	AT1G56020	0.31631	1	AT1G53340	0.18318	3	AT1G51220	0.287342	5
AT1G07550	0.571016	AT1G56360	0.0439455	1	AT1G56360	0.0439455	1	AT1G53520	0.716341	3	AT1G51400	0.338854	5
AT1G07620	0.603677	AT1G57650	0.463114	1	AT1G57650	0.463114	1	AT1G53840	0.180258	3	AT1G51760	0.0378734	5
AT1G07640	0.337569	AT1G59500	0.208438	1	AT1G59500	0.208438	1	AT1G55510	0.0557941	3	AT1G52030	0.276425	5
AT1G07650	0.487575	AT1G59510	2.19416	1	AT1G59510	2.19416	1	AT1G55770	0.139976	3	AT1G52240	0.459375	5
AT1G07670	0.190258	AT1G60300	0.761879	1	AT1G60300	0.761879	1	AT1G55850	1.04553	3	AT1G52340	0.320698	5
AT1G07690	0.328072	AT1G61630	0.0393855	1	AT1G61630	0.0393855	1	AT1G55890	2.108	3	AT1G53010	0.970055	5
AT1G07705	0.297593	AT1G61690	0.406307	1	AT1G61690	0.406307	1	AT1G55960	0.107465	3	AT1G53325	0.516448	5
AT1G07710	0.0932625	AT1G61930	0.042597	1	AT1G61930	0.042597	1	AT1G56300	0.497741	3	AT1G53440	0.33156	5
AT1G07725	0.352301	AT1G62060	0.847543	1	AT1G62060	0.847543	1	AT1G57580	0.522978	3	AT1G53800	0.162698	5
AT1G07740	0.317493	AT1G62570	0.0545952	1	AT1G62570	0.0545952	1	AT1G58470	0.317108	3	AT1G55450	0.0670066	5
AT1G07750	0.322659	AT1G62610	0.261449	1	AT1G62610	0.261449	1	AT1G59760	0.0920106	3	AT1G55730	0.118167	5
AT1G07810	1.05232	AT1G63130	0.286608	1	AT1G63130	0.286608	1	AT1G61566	0.206689	3	AT1G55940	0.468714	5
AT1G07840	0.153261	AT1G63470	0.077535	1	AT1G63470	0.077535	1	AT1G61680	0.850284	3	AT1G56280	0.551275	5
AT1G07870	0.487106	AT1G63530	0.698761	1	AT1G63530	0.698761	1	AT1G61890	0.199676	3	AT1G56690	0.821251	5
AT1G07990	1.51178	AT1G63600	0.0924365	1	AT1G63600	0.0924365	1	AT1G62040	0.210792	3	AT1G58430	0.165087	5
AT1G08050	0.0297571	AT1G64080	0.201963	1	AT1G64080	0.201963	1	AT1G62540	0.651174	3	AT1G59740	0.0800928	5
AT1G08060	2.87331	AT1G64300	0.126478	1	AT1G64300	0.126478	1	AT1G62580	1.20989	3	AT1G61550	0.819881	5
AT1G08130	0.152218	AT1G65110	0.563456	1	AT1G65110	0.563456	1	AT1G63110	0.185431	3	AT1G61860	0.0180223	5
AT1G08135	0.672565	AT1G65340	0.16419	1	AT1G65340	0.16419	1	AT1G63420	0.308624	3	AT1G62020	0.106951	5
AT1G08150	0.118756	AT1G65710	0.291222	1	AT1G65710	0.291222	1	AT1G63480	1.35812	3	AT1G62410	0.39774	5
AT1G08170	1.56864	AT1G65740	1.32937	1	AT1G65740	1.32937	1	AT1G63580	0.16345	3	AT1G63090	0.0481438	5
AT1G08230	0.241909	AT1G65790	0.378804	1	AT1G65790	0.378804	1	AT1G64065	0.0607292	3	AT1G63370	0.763533	5
AT1G08260	0.0633873	AT1G65800	1.09554	1	AT1G65800	1.09554	1	AT1G64290	0.614653	3	AT1G63540	2.40884	5
AT1G08300	0.378699	AT1G65810	1.03362	1	AT1G65810	1.03362	1	AT1G65060	0.120324	3	AT1G64020	0.424121	5
AT1G08310	0.323156	AT1G65880	0.169515	1	AT1G65880	0.169515	1	AT1G65320	0.0300206	3	AT1G64255	0.351804	5
AT1G08650	0.0702822	AT1G66190	0.266195	1	AT1G66190	0.266195	1	AT1G65590	0.0678027	3	AT1G64940	0.278921	5
AT1G08660	0.241207	AT1G66550	0.797391	1	AT1G66550	0.797391	1	AT1G65760	1.56083	3	AT1G65300	0.289349	5
AT1G08670	0.30695	AT1G66560	2.35033	1	AT1G66560	2.35033	1	AT1G66170	0.130659	3	AT1G65560	0.0652831	5
AT1G08680	0.588165	AT1G66720	0.323863	1	AT1G66720	0.323863	1	AT1G66530	0.310865	3	AT1G66130	0.167302	5
AT1G08695	0.511817	AT1G66940	0.480009	1	AT1G66940	0.480009	1	AT1G66680	0.0712363	3	AT1G66490	0.553229	5
AT1G08700	0.216196	AT1G67450	0.801038	1	AT1G67450	0.801038	1	AT1G66910	0.281074	3	AT1G66640	0.392602	5
AT1G08720	0.187728	AT1G67455	1.07812	1	AT1G67455	1.07812	1	AT1G67420	0.327726	3	AT1G66880	0.622669	5
AT1G08730	0.612694	AT1G67900	0.161204	1	AT1G67900	0.161204	1	AT1G67865	0.968504	3	AT1G67340	0.467992	5
AT1G08800	0.442754	AT1G68370	0.026165	1	AT1G68370	0.026165	1	AT1G68210	0.837562	3	AT1G67820	0.901212	5
AT1G08820	0.666832	AT1G68720	0.414402	1	AT1G68720	0.414402	1	AT1G68670	0.21006	3	AT1G68020	0.276993	5
AT1G08860	0.170484	AT1G70070	0.0786851	1	AT1G70070	0.0786851	1	AT1G70040	0.459269	3	AT1G68620	0.298128	5
AT1G08900	0.11042	AT1G70880	0.174622	1	AT1G70880	0.174622	1	AT1G70830	0.322511	3	AT1G69940	0.174293	5
AT1G08910	0.702086	AT1G72140	0.9757	1	AT1G72140	0.9757	1	AT1G72120	0.259467	3	AT1G70810	0.17333	5
AT1G08920	0.255517	AT1G72250	0.304507	1	AT1G72250	0.304507	1	AT1G72200	0.350869	3	AT1G72100	0.916677	5
AT1G08930	0.181524	AT1G72330	0.631419	1	AT1G72330	0.631419	1	AT1G72270	1.15112	3	AT1G72180	0.231012	5
AT1G08990	0.16398	AT1G76470	0.244748	1	AT1G76470	0.244748	1	AT1G76370	0.326483	3	AT1G76110	0.157686	5
AT1G09070	0.69312	AT1G76700	0.295354	1	AT1G76700	0.295354	1	AT1G76610	0.479748	3	AT1G76580	0.326424	5
AT1G09140	0.149008	AT1G76820	0.726968	1	AT1G76820	0.726968	1	AT1G76740	1.14615	3	AT1G77210	0.389646	5
AT1G09170	0.207001	AT1G77300	0.77233	1	AT1G77300	0.77233	1	AT1G77260	0.988027	3	AT1G77530	0.237735	5
AT1G09245	0.468857	AT1G77630	0.0728959	1	AT1G77630	0.0728959	1	AT1G77580	0.625887	3	AT1G78160	0.203592	5
AT1G09260	0.636736	AT1G78390	0.178836	1	AT1G78390	0.178836	1	AT1G78210	0.343207	3	AT1G78640	0.438328	5
AT1G09300	0.293079	AT1G78960	0.32668	1	AT1G78960	0.32668	1	AT1G78820	0.120549	3	AT1G79320	0.222532	5
AT1G09480	0.171651	AT1G79470	0.0798145	1	AT1G79470	0.0798145	1	AT1G79370	0.341052	3	AT1G79550	0.372888	5
AT1G09483	1.04508	AT1G79660	0.676572	1	AT1G79660	0.676572	1	AT1G79590	0.306959	3	AT1G65740	1.32937	6
AT1G09490	0.345255	AT1G11200	0.235563	2	AT1G11200	0.235563	2	AT1G17440	0.065927	4	AT1G17380	0.315857	6
AT1G09500	2.6427	AT1G14610	0.161397	2	AT1G14610	0.161397	2	AT1G33600	0.169998	4	AT1G33560	0.990908	6
AT1G09530	0.301612	AT1G15490	0.376323	2	AT1G15490	0.376323	2	AT1G65780	0.574386	4	AT1G24280	0.110655	6
AT1G09550	0.103846	AT1G17590	0.617832	2	AT1G17590	0.617832	2	AT1G24330	0.342058	4	AT1G55510	0.0557941	6
AT1G09560	0.0820708	AT1G17600	1.68862	2	AT1G17600	1.68862	2	AT1G55570	0.102968	4	AT1G65710	0.291222	6
AT1G09600	1.56114	AT1G24420	0.925781	2	AT1G24420	0.925781	2	AT1G11180	0.431532	4	AT1G11160	0.152103	6
AT1G09620	0.30691	AT1G30740	0.526687	2	AT1G30740	0.526687	2	AT1G14550	0.345543	4	AT1G14530	0.378021	6
AT1G09650	0.334691	AT1G33610	0.283622	2	AT1G33610	0.283622	2	AT1G15080	0.109802	4	AT1G15020	0.626508	6
AT1G09665	0.184043	AT1G33612	1.07853	2	AT1G33612	1.07853	2	AT1G17430	0.218816	4	AT1G17360	0.285287	6
AT1G09680	0.545619	AT1G34430	0.120957	2	AT1G34430	0.120957	2	AT1G30720	0.352465	4	AT1G30650	0.339335	6
AT1G09700	0.348434	AT1G35515	0.256669	2	AT1G35515	0.256669	2	AT1G33590	0.287323	4	AT1G33540	0.291465	6
AT1G09710	0.541729	AT1G43080	0.453375	2	AT1G43080	0.453375	2	AT1G34410	0.445143	4	AT1G34360	0.166524	6
AT1G09720	1.51295	AT1G47750	0.0464498	2	AT1G47750	0.0464498	2	AT1G35470	0.612753	4	AT1G35420	0.411082	6
AT1G09790	0.0534927	AT1G48500	0.686452	2	AT1G48500	0.686452	2	AT1G43010	0.997121	4	AT1G43000	0.294288	6
AT1G09795	0.361425	AT1G51805	0.103407	2	AT1G51805	0.103407	2	AT1G47710	0.162365	4	AT1G47620	0.627179	6
AT1G09820	0.0969403	AT1G53350	0.24465	2	AT1G53350	0.24465	2	AT1G48470	0.310549	4	AT1G48390	0.921937	6
AT1G09850	0.612627	AT1G55610	0.414774	2	AT1G55610	0.414774	2	AT1G51790	0.948348	4	AT1G51760	0.0378734	6
AT1G09880	1.09166	AT1G55810	0.317031	2	AT1G55810	0.317031	2	AT1G53340	0.18318	4	AT1G53325	0.516448	6
AT1G09890	0.217516	AT1G59500	0.208438	2	AT1G59500	0.208438	2	AT1G55770	0.139976	4	AT1G55730	0.118167	6
AT1G09900	0.126959	AT1G65710	0.291222	2	AT1G65710	0.291222	2	AT1G58470	0.317108	4	AT1G58430	0.165087	6
AT1G09910	1.12942	AT1G65790	0.378804	2	AT1G65790	0.378804	2	AT1G65590	0.0678027	4	AT1G65560	0.0652831	6
AT1G09930	0.0609868	AT1G65800	1.09554	2	AT1G65800	1.09554	2	AT1G65760	1.56083	4	AT1G66490	0.553229	6
AT1G09940	0.33442	AT1G66550	0.797391	2	AT1G66550	0.797391	2	AT1G66530	0.310865	4	AT1G67340	0.467992	6
AT1G09970	0.083406	AT1G67450	0.801038	2	AT1G67450	0.801038	2	AT1G67420	0.327726	4	AT1G65780	0.574386	6
AT1G09980	0.597104	AT1G01460	0.377932	2	AT1G01460	0.377932	2	AT1G15490	0.376323	4	AT1G15080	0.109802	6
AT1G10010	0.0651671	AT1G01700	1.51165	2	AT1G01700	1.51165	2	AT1G47750	0.0464498	4	AT1G47710	0.162365	6
AT1G10050	0.324776	AT1G01800	0.348469	2	AT1G01800	0.348469	2	AT1G65800	1.09554	4	AT1G01710	0.34749	6
AT1G10060	0.202783	AT1G01920	1.74533	2	AT1G01920	1.74533	2	AT1G01460	0.377932	4	AT1G07750	0.322659	6
AT1G10090	0.167117	AT1G05680	0.84632	2	AT1G05680	0.84632	2	AT1G01800	0.348469	4	AT1G09245	0.468857	6
AT1G10110	0.657644	AT1G06250	0.340687	2	AT1G06250	0.340687	2	AT1G07840	0.153261	4	AT1G19290	0.360285	6
AT1G10130	0.327492	AT1G06760	0.547645	2	AT1G06760	0.547645	2	AT1G09300	0.293079	4	AT1G24140	0.343673	6
AT1G10150	0.0871351	AT1G07040	0.342835	2	AT1G07040	0.342835	2	AT1G19370	0.37514	4	AT1G24265	0.215845	6
AT1G10155	0.474379	AT1G07740	0.317493	2	AT1G07740	0.317493	2	AT1G24180	0.326045	4	AT1G31850	0.0865483	6
AT1G10170	0.160877	AT1G07840	0.153261	2	AT1G07840	0.153261	2	AT1G24300	0.297121	4	AT1G47271	0.250132	6
AT1G10240	0.0457366	AT1G07990	1.51178	2	AT1G07990	1.51178	2	AT1G31920	0.155637	4	AT1G55500	0.585402	6
AT1G10270	0.963679	AT1G08135	0.672565	2	AT1G08135	0.672565	2	AT1G47317	0.329956	4	AT1G55790	0.159787	6
AT1G10290	0.0657511	AT1G09300	0.293079	2	AT1G09300	0.293079	2	AT1G55530	0.140659	4	AT1G65610	0.333785	6
AT1G10300	0.14395	AT1G09483	1.04508	2	AT1G09483	1.04508	2	AT1G01710	0.34749	4	AT1G01695	0.291395	6
AT1G10320	0.311002	AT1G09550	0.103846	2	AT1G09550	0.103846	2	AT1G07750	0.322659	4	AT1G07725	0.352301	6
AT1G10340	0.719225	AT1G09700	0.348434	2	AT1G09700	0.348434	2	AT1G09850	0.612627	4	AT1G09795	0.361425	6
AT1G10350	0.110764	AT1G09820	0.0969403	2	AT1G09820	0.0969403	2	AT1G27450	0.331497	4	AT1G27340	0.336321	6
AT1G10390	0.753514	AT1G09890	0.217516	2	AT1G09890	0.217516	2	AT1G30925	0.599028	4	AT1G30900	0.0115018	6
AT1G10470	0.16698	AT1G10900	0.297225	2	AT1G10900	0.297225	2	AT1G43260	0.562582	4	AT1G43140	0.641454	6
AT1G10490	0.317166	AT1G11190	0.306518	2	AT1G11190	0.306518	2	AT1G55820	1.33921	4	AT1G55850	1.04553	6
AT1G10540	0.686044	AT1G11510	0.53901	2	AT1G11510	0.53901	2	AT1G55870	0.171956	4	AT1G62540	0.651174	6
AT1G10550	0.153959	AT1G11740	0.549245	2	AT1G11740	0.549245	2	AT1G62570	0.0545952	4	AT1G63420	0.308624	6
AT1G10570	0.310554	AT1G11950	0.210608	2	AT1G11950	0.210608	2	AT1G63470	0.077535	4	AT1G72200	0.350869	6
AT1G10610	0.299443	AT1G12490	0.923237	2	AT1G12490	0.923237	2	AT1G65740	1.32937	4	AT1G76610	0.479748	6
AT1G10657	0.576333	AT1G12760	0.222268	2	AT1G12760	0.222268	2	AT1G72250	0.304507	4	AT1G43080	0.453375	6
AT1G10700	0.345372	AT1G14580	0.336204	2	AT1G14580	0.336204	2	AT1G76700	0.295354	4	AT1G07990	1.51178	6
AT1G10747	0.282265	AT1G14770	0.583813	2	AT1G14770	0.583813	2	AT1G05660	0.361827	4	AT1G09483	1.04508	6
AT1G10750	0.0782451	AT1G15460	0.364653	2	AT1G15460	0.364653	2	AT1G06210	0.0502719	4	AT1G16090	0.64422	6
AT1G10900	0.297225	AT1G15610	1.30662	2	AT1G15610	1.30662	2	AT1G06720	0.171398	4	AT1G17910	0.395492	6
AT1G10910	0.317814	AT1G15750	0.327697	2	AT1G15750	0.327697	2	AT1G06970	0.0634456	4	AT1G20750	0.35908	6
AT1G10920	3.60691	AT1G16090	0.64422	2	AT1G16090	0.64422	2	AT1G07710	0.0932625	4	AT1G22015	0.039505	6
AT1G11060	0.329507	AT1G16260	0.324481	2	AT1G16260	0.324481	2	AT1G08060	2.87331	4	AT1G50780	0.581382	6
AT1G11070	0.457464	AT1G16560	0.172471	2	AT1G16560	0.172471	2	AT1G09245	0.468857	4	AT1G61580	0.0860883	6
AT1G11100	0.581418	AT1G16980	0.548049	2	AT1G16980	0.548049	2	AT1G09500	2.6427	4	AT1G09710	0.541729	6
AT1G11160	0.152103	AT1G17440	0.065927	2	AT1G17440	0.065927	2	AT1G09665	0.184043	4	AT1G11750	0.341296	6
AT1G11170	0.277257	AT1G17910	0.395492	2	AT1G17910	0.395492	2	AT1G09790	0.0534927	4	AT1G27270	0.461981	6
AT1G11180	0.431532	AT1G18150	0.0438102	2	AT1G18150	0.0438102	2	AT1G10747	0.282265	4	AT1G30410	0.43598	6
AT1G11190	0.306518	AT1G18830	0.451916	2	AT1G18830	0.451916	2	AT1G11170	0.277257	4	AT1G34780	0.55766	6
AT1G11200	0.235563	AT1G19370	0.37514	2	AT1G19370	0.37514	2	AT1G11450	0.353472	4	AT1G35170	0.234707	6
AT1G11270	1.38762	AT1G19410	1.28855	2	AT1G19410	1.28855	2	AT1G11710	0.493696	4	AT1G50970	0.455155	6
AT1G11362	1.53388	AT1G20225	0.231945	2	AT1G20225	0.231945	2	AT1G11810	0.654597	4	AT1G63530	0.698761	6
AT1G11370	0.449423	AT1G20380	0.1434	2	AT1G20380	0.1434	2	AT1G12440	0.180494	4	AT1G05610	0.314985	6
AT1G11420	0.308957	AT1G20650	0.158844	2	AT1G20650	0.158844	2	AT1G12740	0.0191832	4	AT1G06190	0.610218	6
AT1G11450	0.353472	AT1G20750	0.35908	2	AT1G20750	0.35908	2	AT1G14540	0.338709	4	AT1G06660	0.323153	6
AT1G11460	0.425163	AT1G20925	0.537847	2	AT1G20925	0.537847	2	AT1G14690	0.273913	4	AT1G06870	0.774273	6
AT1G11510	0.53901	AT1G21130	0.127311	2	AT1G21130	0.127311	2	AT1G15030	0.312193	4	AT1G07690	0.328072	6
AT1G11580	0.692535	AT1G21240	0.716895	2	AT1G21240	0.716895	2	AT1G15720	0.504772	4	AT1G09140	0.149008	6
AT1G11590	1.13617	AT1G21680	0.116354	2	AT1G21680	0.116354	2	AT1G15910	0.0932437	4	AT1G09620	0.30691	6
AT1G11593	0.253741	AT1G22015	0.039505	2	AT1G22015	0.039505	2	AT1G16130	1.31394	4	AT1G10657	0.576333	6
AT1G11610	0.0362659	AT1G22070	0.162866	2	AT1G22070	0.162866	2	AT1G16480	0.525056	4	AT1G11100	0.581418	6
AT1G11620	0.860853	AT1G22650	0.0757418	2	AT1G22650	0.0757418	2	AT1G16830	0.0906989	4	AT1G11370	0.449423	6
AT1G11650	0.665701	AT1G22870	0.129082	2	AT1G22870	0.129082	2	AT1G17380	0.315857	4	AT1G11660	0.316	6
AT1G11660	0.316	AT1G23740	0.220578	2	AT1G23740	0.220578	2	AT1G17870	0.142932	4	AT1G12240	0.10067	6
AT1G11690	0.586895	AT1G24180	0.326045	2	AT1G24180	0.326045	2	AT1G18130	1.23702	4	AT1G12710	0.609096	6
AT1G11710	0.493696	AT1G24200	1.58508	2	AT1G24200	1.58508	2	AT1G18760	0.739707	4	AT1G14520	0.150156	6
AT1G11720	0.447086	AT1G24300	0.297121	2	AT1G24300	0.297121	2	AT1G19290	0.360285	4	AT1G14660	1.00759	6
AT1G11740	0.549245	AT1G24388	1.72166	2	AT1G24388	1.72166	2	AT1G20200	0.065563	4	AT1G15015	0.805594	6
AT1G11750	0.341296	AT1G25370	0.638814	2	AT1G25370	0.638814	2	AT1G20360	0.166199	4	AT1G15670	0.242232	6
AT1G11770	1.02786	AT1G27080	0.591003	2	AT1G27080	0.591003	2	AT1G20590	0.68977	4	AT1G15880	0.109148	6
AT1G11810	0.654597	AT1G27260	0.397315	2	AT1G27260	0.397315	2	AT1G20710	0.453548	4	AT1G16400	0.325028	6
AT1G11925	0.349893	AT1G27430	0.25049	2	AT1G27430	0.25049	2	AT1G20870	1.11962	4	AT1G16800	0.254474	6
AT1G11950	0.210608	AT1G27510	0.663482	2	AT1G27510	0.663482	2	AT1G21110	0.059584	4	AT1G17350	0.223703	6
AT1G12040	0.318384	AT1G28160	0.157217	2	AT1G28160	0.157217	2	AT1G21190	0.185395	4	AT1G17850	0.544037	6
AT1G12130	1.79051	AT1G28570	0.335358	2	AT1G28570	0.335358	2	AT1G21660	0.105681	4	AT1G18560	0.176596	6
AT1G12160	0.124109	AT1G29570	0.293514	2	AT1G29570	0.293514	2	AT1G21980	0.307489	4	AT1G19230	0.0684511	6
AT1G12180	0.923065	AT1G30350	0.672186	2	AT1G30350	0.672186	2	AT1G22060	1.03068	4	AT1G20135	0.329831	6
AT1G12190	0.063802	AT1G30470	0.309283	2	AT1G30470	0.309283	2	AT1G22590	0.321178	4	AT1G20320	0.413455	6
AT1G12210	0.635876	AT1G30730	0.0849956	2	AT1G30730	0.0849956	2	AT1G22760	0.0508108	4	AT1G20560	0.326572	6
AT1G12220	0.733993	AT1G30920	0.28951	2	AT1G30920	0.28951	2	AT1G23700	0.106977	4	AT1G20680	1.5528	6
AT1G12240	0.10067	AT1G30950	0.101279	2	AT1G30950	0.101279	2	AT1G24140	0.343673	4	AT1G21010	0.19432	6
AT1G12380	0.330646	AT1G31230	0.0574415	2	AT1G31230	0.0574415	2	AT1G24265	0.215845	4	AT1G21160	1.3715	6
AT1G12440	0.180494	AT1G31550	0.222048	2	AT1G31550	0.222048	2	AT1G25340	0.297971	4	AT1G21590	0.31558	6
AT1G12460	0.159784	AT1G31920	0.155637	2	AT1G31920	0.155637	2	AT1G27040	0.0854545	4	AT1G21900	0.321969	6
AT1G12490	0.923237	AT1G31950	1.00422	2	AT1G31950	1.00422	2	AT1G27200	0.44749	4	AT1G22540	0.113872	6
AT1G12520	0.168862	AT1G32100	0.174765	2	AT1G32100	0.174765	2	AT1G27320	0.16145	4	AT1G22680	1.30778	6
AT1G12540	1.8689	AT1G32260	0.349437	2	AT1G32260	0.349437	2	AT1G28090	0.106004	4	AT1G23670	0.198515	6
AT1G12550	0.241003	AT1G32880	0.320613	2	AT1G32880	0.320613	2	AT1G28440	0.08302	4	AT1G24070	0.467005	6
AT1G12560	0.159278	AT1G33240	0.2708	2	AT1G33240	0.2708	2	AT1G29490	0.317795	4	AT1G24220	1.51518	6
AT1G12570	0.203861	AT1G33600	0.169998	2	AT1G33600	0.169998	2	AT1G30280	0.616033	4	AT1G25270	0.197	6
AT1G12600	0.341287	AT1G33830	0.357597	2	AT1G33830	0.357597	2	AT1G30440	0.326126	4	AT1G27020	0.543913	6
AT1G12610	0.0572852	AT1G34020	0.174551	2	AT1G34020	0.174551	2	AT1G30670	0.340187	4	AT1G27160	0.402143	6
AT1G12620	0.373453	AT1G34420	0.265533	2	AT1G34420	0.265533	2	AT1G30870	0.368333	4	AT1G28060	0.147683	6
AT1G12630	0.812166	AT1G34760	0.354896	2	AT1G34760	0.354896	2	AT1G31190	0.161583	4	AT1G28420	0.21344	6
AT1G12640	0.0515253	AT1G35160	0.595147	2	AT1G35160	0.595147	2	AT1G31510	0.54147	4	AT1G29340	0.313028	6
AT1G12660	0.609085	AT1G35330	0.355958	2	AT1G35330	0.355958	2	AT1G31850	0.0865483	4	AT1G30200	0.330816	6
AT1G12665	0.272807	AT1G35510	0.360694	2	AT1G35510	0.360694	2	AT1G32050	0.067305	4	AT1G30640	0.296252	6
AT1G12680	0.323578	AT1G42710	0.290754	2	AT1G42710	0.290754	2	AT1G32230	0.0509643	4	AT1G30800	0.339601	6
AT1G12700	0.669426	AT1G43020	0.572992	2	AT1G43020	0.572992	2	AT1G32415	0.296389	4	AT1G31150	0.192215	6
AT1G12710	0.609096	AT1G43160	0.52831	2	AT1G43160	0.52831	2	AT1G33170	0.265926	4	AT1G31440	0.111228	6
AT1G12730	0.182394	AT1G43600	0.946236	2	AT1G43600	0.946236	2	AT1G33560	0.990908	4	AT1G31830	0.0535073	6
AT1G12740	0.0191832	AT1G44030	0.460284	2	AT1G44030	0.460284	2	AT1G33790	0.400105	4	AT1G32020	1.38851	6
AT1G12750	0.410946	AT1G47317	0.329956	2	AT1G47317	0.329956	2	AT1G33970	0.0593013	4	AT1G32170	0.155146	6
AT1G12760	0.222268	AT1G47340	1.11121	2	AT1G47340	1.11121	2	AT1G34390	0.425762	4	AT1G32380	0.0274322	6
AT1G12770	0.0726009	AT1G47720	0.198557	2	AT1G47720	0.198557	2	AT1G34670	0.151748	4	AT1G33080	0.518064	6
AT1G12775	1.2846	AT1G47770	1.68804	2	AT1G47770	1.68804	2	AT1G35030	0.973019	4	AT1G33530	0.32145	6
AT1G12850	0.0558683	AT1G48090	0.044932	2	AT1G48090	0.044932	2	AT1G35230	0.648381	4	AT1G33770	0.0717026	6
AT1G12855	0.539611	AT1G48480	0.357155	2	AT1G48480	0.357155	2	AT1G35467	0.141713	4	AT1G33950	0.229363	6
AT1G12860	0.0654552	AT1G48740	0.429057	2	AT1G48740	0.429057	2	AT1G42550	0.103663	4	AT1G34355	0.592617	6
AT1G12870	0.656242	AT1G49260	0.959672	2	AT1G49260	0.959672	2	AT1G43005	0.867447	4	AT1G34630	0.0905786	6
AT1G12980	0.398629	AT1G50530	0.626621	2	AT1G50530	0.626621	2	AT1G43100	4.25743	4	AT1G35410	1.33836	6
AT1G13090	0.33266	AT1G50780	0.581382	2	AT1G50780	0.581382	2	AT1G43890	0.0672938	4	AT1G42470	0.149378	6
AT1G13100	0.25366	AT1G50890	0.106166	2	AT1G50890	0.106166	2	AT1G47271	0.250132	4	AT1G42990	0.150132	6
AT1G13140	0.333479	AT1G51110	0.594628	2	AT1G51110	0.594628	2	AT1G47680	0.555985	4	AT1G43800	0.137478	6
AT1G13170	0.621202	AT1G51290	0.632234	2	AT1G51290	0.632234	2	AT1G48040	0.334087	4	AT1G47240	0.335637	6
AT1G13200	0.708029	AT1G51440	0.7217	2	AT1G51440	0.7217	2	AT1G48405	0.373179	4	AT1G47610	0.175985	6
AT1G13210	0.232544	AT1G51800	0.139782	2	AT1G51800	0.139782	2	AT1G48670	0.357374	4	AT1G48010	0.112731	6
AT1G13220	0.327891	AT1G52080	0.197821	2	AT1G52080	0.197821	2	AT1G49160	0.301283	4	AT1G48370	0.257381	6
AT1G13260	0.326579	AT1G52320	0.04547	2	AT1G52320	0.04547	2	AT1G50420	0.109987	4	AT1G48635	0.632924	6
AT1G13270	0.10355	AT1G52400	0.0670775	2	AT1G52400	0.0670775	2	AT1G50720	0.43006	4	AT1G49130	0.827932	6
AT1G13280	0.169136	AT1G53040	0.302994	2	AT1G53040	0.302994	2	AT1G50870	1.62325	4	AT1G50390	0.290275	6
AT1G13290	0.522891	AT1G53345	0.231907	2	AT1G53345	0.231907	2	AT1G50990	0.145783	4	AT1G50610	0.227161	6
AT1G13400	0.304746	AT1G53580	0.310568	2	AT1G53580	0.310568	2	AT1G51250	0.847208	4	AT1G51172	0.717437	6
AT1G13410	0.803688	AT1G53860	0.0239851	2	AT1G53860	0.0239851	2	AT1G51410	0.180811	4	AT1G51390	0.0314996	6
AT1G13420	0.211981	AT1G55530	0.140659	2	AT1G55530	0.140659	2	AT1G51770	0.257117	4	AT1G51670	0.65595	6
AT1G13430	0.356922	AT1G55600	1.29376	2	AT1G55600	1.29376	2	AT1G52050	0.772132	4	AT1G52000	0.592453	6
AT1G13460	0.0957757	AT1G55790	0.159787	2	AT1G55790	0.159787	2	AT1G52260	0.595014	4	AT1G52200	0.139654	6
AT1G13470	0.633853	AT1G55860	0.338653	2	AT1G55860	0.338653	2	AT1G52370	0.360021	4	AT1G52330	1.31694	6
AT1G13520	0.359113	AT1G55910	0.372567	2	AT1G55910	0.372567	2	AT1G53023	0.296845	4	AT1G52980	0.642224	6
AT1G13540	0.318628	AT1G55970	0.448807	2	AT1G55970	0.448807	2	AT1G53330	0.122166	4	AT1G53300	0.04859	6
AT1G13570	0.327804	AT1G56310	0.29599	2	AT1G56310	0.29599	2	AT1G53470	0.0948475	4	AT1G53430	0.540982	6
AT1G13630	0.0984231	AT1G57630	0.423486	2	AT1G57630	0.423486	2	AT1G53830	0.158189	4	AT1G53780	0.918597	6
AT1G13750	0.109005	AT1G58602	0.801953	2	AT1G58602	0.801953	2	AT1G55500	0.585402	4	AT1G55440	0.547122	6
AT1G13780	0.297169	AT1G59780	0.602601	2	AT1G59780	0.602601	2	AT1G55740	0.143366	4	AT1G55700	0.556495	6
AT1G13790	0.0734418	AT1G61580	0.0860883	2	AT1G61580	0.0860883	2	AT1G55950	0.265078	4	AT1G55930	0.159578	6
AT1G13800	0.281404	AT1G61688	0.698287	2	AT1G61688	0.698287	2	AT1G56290	0.211614	4	AT1G56250	0.274842	6
AT1G13820	0.329465	AT1G61900	0.117236	2	AT1G61900	0.117236	2	AT1G57560	0.535228	4	AT1G56680	0.750353	6
AT1G13880	0.552377	AT1G62050	0.0992161	2	AT1G62050	0.0992161	2	AT1G58440	0.341634	4	AT1G58410	0.483158	6
AT1G13900	0.141044	AT1G62560	0.132175	2	AT1G62560	0.132175	2	AT1G59750	0.106107	4	AT1G59725	0.602273	6
AT1G13910	0.348847	AT1G62590	0.570018	2	AT1G62590	0.570018	2	AT1G61560	0.0320915	4	AT1G61540	0.306401	6
AT1G13940	0.564026	AT1G63120	0.124568	2	AT1G63120	0.124568	2	AT1G61670	1.41884	4	AT1G61850	0.0218808	6
AT1G13980	0.0634588	AT1G63430	0.215207	2	AT1G63430	0.215207	2	AT1G61870	0.206345	4	AT1G62010	0.223836	6
AT1G14010	0.167139	AT1G63490	0.419921	2	AT1G63490	0.419921	2	AT1G62030	0.135568	4	AT1G62390	0.274514	6
AT1G14040	0.167587	AT1G63590	0.658064	2	AT1G63590	0.658064	2	AT1G62440	0.301571	4	AT1G63080	0.218324	6
AT1G14070	0.0810335	AT1G64070	0.301195	2	AT1G64070	0.301195	2	AT1G63100	0.186728	4	AT1G63360	0.737818	6
AT1G14200	0.283934	AT1G64295	0.193973	2	AT1G64295	0.193973	2	AT1G63410	0.553308	4	AT1G63990	0.624677	6
AT1G14205	0.150301	AT1G65090	0.481897	2	AT1G65090	0.481897	2	AT1G63550	0.625684	4	AT1G64235	0.364874	6
AT1G14390	0.178457	AT1G65330	0.572508	2	AT1G65330	0.572508	2	AT1G64030	0.113369	4	AT1G64930	0.638941	6
AT1G14430	0.9503	AT1G65610	0.333785	2	AT1G65610	0.333785	2	AT1G64260	0.473393	4	AT1G65295	0.537884	6
AT1G14460	0.109575	AT1G65780	0.574386	2	AT1G65780	0.574386	2	AT1G64950	0.221037	4	AT1G65550	0.23357	6
AT1G14520	0.150156	AT1G65850	3.96855	2	AT1G65850	3.96855	2	AT1G65310	0.0422512	4	AT1G66120	0.380049	6
AT1G14530	0.378021	AT1G66180	0.033744	2	AT1G66180	0.033744	2	AT1G65570	0.175261	4	AT1G66450	0.56322	6
AT1G14540	0.338709	AT1G66540	0.507188	2	AT1G66540	0.507188	2	AT1G66160	0.0804622	4	AT1G66630	0.0965585	6
AT1G14550	0.345543	AT1G66690	0.372359	2	AT1G66690	0.372359	2	AT1G66500	0.315784	4	AT1G66860	0.178754	6
AT1G14580	0.336204	AT1G66930	0.309786	2	AT1G66930	0.309786	2	AT1G66660	0.23339	4	AT1G67270	0.782057	6
AT1G14610	0.161397	AT1G67440	0.0906617	2	AT1G67440	0.0906617	2	AT1G66900	0.0362396	4	AT1G67810	0.345505	6
AT1G14640	1.75442	AT1G67880	0.0111466	2	AT1G67880	0.0111466	2	AT1G67400	0.0909573	4	AT1G67970	0.350824	6
AT1G14660	1.00759	AT1G68360	0.167839	2	AT1G68360	0.167839	2	AT1G67830	0.333519	4	AT1G68610	0.336702	6
AT1G14680	0.387041	AT1G68690	0.67653	2	AT1G68690	0.67653	2	AT1G68030	0.395821	4	AT1G69920	0.0867392	6
AT1G14690	0.273913	AT1G70060	0.16217	2	AT1G70060	0.16217	2	AT1G68640	0.15344	4	AT1G70770	0.333353	6
AT1G14710	0.328468	AT1G70840	0.349803	2	AT1G70840	0.349803	2	AT1G69990	0.281183	4	AT1G72070	0.148312	6
AT1G14770	0.583813	AT1G72125	0.74657	2	AT1G72125	0.74657	2	AT1G70820	0.244534	4	AT1G72160	0.330208	6
AT1G14890	0.09789	AT1G72220	0.628622	2	AT1G72220	0.628622	2	AT1G72110	0.983044	4	AT1G76100	0.416559	6
AT1G14970	1.15701	AT1G72300	0.893569	2	AT1G72300	0.893569	2	AT1G72190	0.64122	4	AT1G76560	0.27633	6
AT1G15010	0.344304	AT1G76380	0.698939	2	AT1G76380	0.698939	2	AT1G76120	0.0969975	4	AT1G77145	0.280232	6
AT1G15015	0.805594	AT1G76630	0.888104	2	AT1G76630	0.888104	2	AT1G76590	0.05138	4	AT1G77500	0.491113	6
AT1G15020	0.626508	AT1G76780	0.574066	2	AT1G76780	0.574066	2	AT1G77250	0.136858	4	AT1G78130	0.366998	6
AT1G15030	0.312193	AT1G77270	0.875511	2	AT1G77270	0.875511	2	AT1G77570	0.293506	4	AT1G78550	0.751815	6
AT1G15080	0.109802	AT1G77600	0.381748	2	AT1G77600	0.381748	2	AT1G78170	0.0610122	4	AT1G79310	0.0734053	6
AT1G15460	0.364653	AT1G78370	0.15142	2	AT1G78370	0.15142	2	AT1G78660	0.0654531	4	AT1G79540	0.627746	6
AT1G15490	0.376323	AT1G78830	0.0769794	2	AT1G78830	0.0769794	2	AT1G79330	0.232205	4	AT1G65970	0.644477	5
AT1G15600	1.02685	AT1G79460	0.107873	2	AT1G79460	0.107873	2	AT1G79570	0.15184	4	AT1G17820	0.626085	5
AT1G15610	1.30662	AT1G79640	0.149466	2	AT1G79640	0.149466	2	AT1G17760	0.314486	3	AT1G33790	0.400105	5
AT1G15620	0.845785	AT1G01710	0.34749	1	AT1G01710	0.34749	1	AT1G33770	0.0717026	3	AT1G15670	0.242232	5
AT1G15630	3.75157	AT1G01800	0.348469	1	AT1G01800	0.348469	1	AT1G65880	0.169515	3	AT1G47890	0.0944268	5
AT1G15640	0.782891	AT1G01960	0.308856	1	AT1G01960	0.308856	1	AT1G11420	0.308957	3	AT1G65985	0.649366	5
AT1G15670	0.242232	AT1G02060	0.840706	1	AT1G02060	0.840706	1	AT1G14690	0.273913	3	AT1G55910	0.372567	5
AT1G15680	0.867437	AT1G05790	0.965246	1	AT1G05790	0.965246	1	AT1G15630	3.75157	3	AT1G65810	1.03362	5
AT1G15720	0.504772	AT1G06340	0.338706	1	AT1G06340	0.338706	1	AT1G17770	0.402975	3	AT1G11460	0.425163	5
AT1G15740	0.34952	AT1G06840	0.440866	1	AT1G06840	0.440866	1	AT1G24485	0.636729	3	AT1G14770	0.583813	5
AT1G15750	0.327697	AT1G07200	0.67333	1	AT1G07200	0.67333	1	AT1G30840	0.694633	3	AT1G17830	0.785776	5
AT1G15760	0.903077	AT1G07840	0.153261	1	AT1G07840	0.153261	1	AT1G33780	0.0549201	3	AT1G24530	0.0128523	5
AT1G15770	1.0208	AT1G08050	0.0297571	1	AT1G08050	0.0297571	1	AT1G34510	0.332206	3	AT1G30900	0.0115018	5
AT1G15772	0.357774	AT1G08130	0.152218	1	AT1G08130	0.152218	1	AT1G35610	0.228631	3	AT1G33811	0.337552	5
AT1G15780	0.176492	AT1G08230	0.241909	1	AT1G08230	0.241909	1	AT1G43160	0.52831	3	AT1G34575	0.445595	5
AT1G15810	0.346055	AT1G09490	0.345255	1	AT1G09490	0.345255	1	AT1G47810	3.90795	3	AT1G35620	0.274222	5
AT1G15820	0.786326	AT1G09530	0.301612	1	AT1G09530	0.301612	1	AT1G48620	0.760988	3	AT1G43560	1.09291	5
AT1G15860	0.307538	AT1G09620	0.30691	1	AT1G09620	0.30691	1	AT1G51860	0.267633	3	AT1G48660	0.184011	5
AT1G15870	0.403563	AT1G09790	0.0534927	1	AT1G09790	0.0534927	1	AT1G53420	0.417316	3	AT1G51890	0.194188	5
AT1G15880	0.109148	AT1G09890	0.217516	1	AT1G09890	0.217516	1	AT1G55690	0.29686	3	AT1G53440	0.33156	5
AT1G15890	0.358682	AT1G09930	0.0609868	1	AT1G09930	0.0609868	1	AT1G55870	0.171956	3	AT1G55730	0.118167	5
AT1G15910	0.0932437	AT1G11060	0.329507	1	AT1G11060	0.329507	1	AT1G59610	0.049039	3	AT1G59630	0.584262	5
AT1G16070	0.167997	AT1G11362	1.53388	1	AT1G11362	1.53388	1	AT1G65790	0.378804	3	AT1G66660	0.23339	5
AT1G16090	0.64422	AT1G11370	0.449423	1	AT1G11370	0.449423	1	AT1G65950	1.40861	3	AT1G67560	0.0468127	5
AT1G16110	0.580849	AT1G11593	0.253741	1	AT1G11593	0.253741	1	AT1G66630	0.0965585	3	AT1G24485	0.636729	5
AT1G16130	1.31394	AT1G11810	0.654597	1	AT1G11810	0.654597	1	AT1G67500	0.433312	3	AT1G55690	0.29686	5
AT1G16225	0.317488	AT1G12160	0.124109	1	AT1G12160	0.124109	1	AT1G01800	0.348469	3	AT1G01920	1.74533	5
AT1G16260	0.324481	AT1G12550	0.241003	1	AT1G12550	0.241003	1	AT1G02060	0.840706	3	AT1G02120	0.633512	5
AT1G16270	0.15082	AT1G12850	0.0558683	1	AT1G12850	0.0558683	1	AT1G08130	0.152218	3	AT1G08150	0.118756	5
AT1G16280	1.13334	AT1G14660	1.00759	1	AT1G14660	1.00759	1	AT1G09530	0.301612	3	AT1G09560	0.0820708	5
AT1G16370	0.177022	AT1G14680	0.387041	1	AT1G14680	0.387041	1	AT1G15640	0.782891	3	AT1G15680	0.867437	5
AT1G16380	0.180866	AT1G15010	0.344304	1	AT1G15010	0.344304	1	AT1G19490	0.117678	3	AT1G19540	0.345593	5
AT1G16400	0.325028	AT1G15610	1.30662	1	AT1G15610	1.30662	1	AT1G24240	0.950358	3	AT1G24280	0.110655	5
AT1G16420	0.421506	AT1G15620	0.845785	1	AT1G15620	0.845785	1	AT1G24460	2.52612	3	AT1G32090	0.0719963	5
AT1G16480	0.525056	AT1G15640	0.782891	1	AT1G15640	0.782891	1	AT1G32030	0.545569	3	AT1G47497	0.278803	5
AT1G16540	0.18567	AT1G15772	0.357774	1	AT1G15772	0.357774	1	AT1G47420	0.255306	3	AT1G47900	0.071814	5
AT1G16560	0.172471	AT1G16225	0.317488	1	AT1G16225	0.317488	1	AT1G47885	0.846646	3	AT1G66040	0.934204	5
AT1G16610	0.665183	AT1G16370	0.177022	1	AT1G16370	0.177022	1	AT1G55650	1.67559	3	AT1G65850	3.96855	5
AT1G16630	2.12878	AT1G16710	0.559135	1	AT1G16710	0.559135	1	AT1G65970	0.644477	3	AT1G01980	1.8897	5
AT1G16710	0.559135	AT1G17040	0.257237	1	AT1G17040	0.257237	1	AT1G01920	1.74533	3	AT1G08060	2.87331	5
AT1G16750	0.0823597	AT1G17630	1.16056	1	AT1G17630	1.16056	1	AT1G02120	0.633512	3	AT1G09940	0.33442	5
AT1G16800	0.254474	AT1G17750	1.04421	1	AT1G17750	1.04421	1	AT1G05805	0.341756	3	AT1G27600	0.326393	5
AT1G16825	0.870864	AT1G17760	0.314486	1	AT1G17760	0.314486	1	AT1G06380	0.337157	3	AT1G30990	0.270849	5
AT1G16830	0.0906989	AT1G18140	0.157278	1	AT1G18140	0.157278	1	AT1G06870	0.774273	3	AT1G43650	0.493685	5
AT1G16890	0.0562303	AT1G18200	0.263673	1	AT1G18200	0.263673	1	AT1G07280	0.265262	3	AT1G55920	0.279311	5
AT1G16980	0.548049	AT1G18870	0.171034	1	AT1G18870	0.171034	1	AT1G07990	1.51178	3	AT1G55940	0.468714	5
AT1G17000	0.40151	AT1G19440	0.0228921	1	AT1G19440	0.0228921	1	AT1G08150	0.118756	3	AT1G62670	0.190816	5
AT1G17010	1.30947	AT1G19490	0.117678	1	AT1G19490	0.117678	1	AT1G08300	0.378699	3	AT1G63580	0.16345	5
AT1G17040	0.257237	AT1G20290	0.747761	1	AT1G20290	0.747761	1	AT1G09560	0.0820708	3	AT1G72460	0.349588	5
AT1G17060	0.192195	AT1G20490	0.579354	1	AT1G20490	0.579354	1	AT1G09665	0.184043	3	AT1G76954	0.290742	5
AT1G17070	0.273138	AT1G20690	0.241938	1	AT1G20690	0.241938	1	AT1G09820	0.0969403	3	AT1G08230	0.241909	5
AT1G17150	0.350223	AT1G20920	0.287142	1	AT1G20920	0.287142	1	AT1G09910	1.12942	3	AT1G09620	0.30691	5
AT1G17160	0.0799052	AT1G20950	0.151207	1	AT1G20950	0.151207	1	AT1G09970	0.083406	3	AT1G16370	0.177022	5
AT1G17170	0.166236	AT1G21170	0.89909	1	AT1G21170	0.89909	1	AT1G11100	0.581418	3	AT1G18200	0.263673	5
AT1G17240	0.468727	AT1G21270	0.326036	1	AT1G21270	0.326036	1	AT1G11450	0.353472	3	AT1G20950	0.151207	5
AT1G17290	0.312031	AT1G21700	0.316945	1	AT1G21700	0.316945	1	AT1G11620	0.860853	3	AT1G22110	0.334418	5
AT1G17310	0.616922	AT1G22065	0.348914	1	AT1G22065	0.348914	1	AT1G11950	0.210608	3	AT1G43600	0.946236	5
AT1G17345	0.109158	AT1G22110	0.334418	1	AT1G22110	0.334418	1	AT1G12190	0.063802	3	AT1G50990	0.145783	5
AT1G17350	0.223703	AT1G22730	0.298975	1	AT1G22730	0.298975	1	AT1G12570	0.203861	3	AT1G61720	0.171706	5
AT1G17360	0.285287	AT1G22900	0.0939512	1	AT1G22900	0.0939512	1	AT1G12860	0.0654552	3	AT1G02170	0.106371	5
AT1G17380	0.315857	AT1G23800	0.108167	1	AT1G23800	0.108167	1	AT1G14710	0.328468	3	AT1G05830	0.583715	5
AT1G17430	0.218816	AT1G24210	0.317293	1	AT1G24210	0.317293	1	AT1G15020	0.626508	3	AT1G06450	0.332766	5
AT1G17440	0.065927	AT1G24240	0.950358	1	AT1G24240	0.950358	1	AT1G15680	0.867437	3	AT1G06970	0.0634456	5
AT1G17590	0.617832	AT1G24420	0.925781	1	AT1G24420	0.925781	1	AT1G15810	0.346055	3	AT1G07330	0.18839	5
AT1G17600	1.68862	AT1G24460	2.52612	1	AT1G24460	2.52612	1	AT1G16270	0.15082	3	AT1G08650	0.0702822	5
AT1G17630	1.16056	AT1G24470	0.497363	1	AT1G24470	0.497363	1	AT1G16400	0.325028	3	AT1G09700	0.348434	5
AT1G17750	1.04421	AT1G25420	0.640967	1	AT1G25420	0.640967	1	AT1G16800	0.254474	3	AT1G09880	1.09166	5
AT1G17760	0.314486	AT1G27120	0.108233	1	AT1G27120	0.108233	1	AT1G17070	0.273138	3	AT1G10010	0.0651671	5
AT1G17770	0.402975	AT1G27320	0.16145	1	AT1G27320	0.16145	1	AT1G17820	0.626085	3	AT1G11170	0.277257	5
AT1G17820	0.626085	AT1G27510	0.663482	1	AT1G27510	0.663482	1	AT1G18160	0.300372	3	AT1G11510	0.53901	5
AT1G17830	0.785776	AT1G27595	0.328777	1	AT1G27595	0.328777	1	AT1G18260	0.162877	3	AT1G11660	0.316	5
AT1G17850	0.544037	AT1G28190	0.696976	1	AT1G28190	0.696976	1	AT1G18900	0.189652	3	AT1G12130	1.79051	5
[truncated: 7,987 more rows]

## Sheet: Linkage disequilibrium test
Table S9D. ANOVA analysis of ω in loci grouped by positions from loci with ω>1 (between species).
[truncated: 14 more rows]
